# Supplementary material for: Novel Methods for Surface EMG Analysis and Exploration Based on Multi-Modal Gaussian Mixture Models
Source: PLoS One. 2016 Jun 30;11(6):e0157239. doi: 10.1371/journal.pone.0157239 (PMC4928879; doi:10.1371/journal.pone.0157239)
Supplement: S1 File — (ZIP) [file pone.0157239.s001.zip › Haf_horses_trot_data/Haf_h11_t1_emg.anc]

File_Type:	Analog R/C ASCII	Generation#:	2
Board_Type:	NI USB-6225	Polarity:	Bipolar
Trial_Name:	Sambellat	Trial#:	1	Duration(Sec.):	9.999166	#Channels:	64
BitDepth:	16	PreciseRate:	1200.000000
Name	LDL	acc1x	acc1y	acc1z	GM1L	acc2x	acc2y	acc2z	GM2L	acc3x	acc3y	acc3z	GM3L	acc4x	acc4y	acc4z	LDR	acc5x	acc5y	acc5z	GM1R	acc6x	acc6y	acc6z	GM2R	acc7x	acc7y	acc7z	GM3R	acc8x	acc8y	acc8z	BLDL	acc9x	acc9y	acc9z	BGM1L	acc10x	acc10y	acc10z	BGM2L	acc11x	acc11y	acc11z	BGM3L	acc12x	acc12y	acc12z	BLDR
Rate	1200	1200	1200	1200	1200	1200	1200	1200	1200	1200	1200	1200	1200	1200	1200	1200	1200	1200	1200	1200	1200	1200	1200	1200	1200	1200	1200	1200	1200	1200	1200	1200	1200	1200	1200	1200	1200	1200	1200	1200	1200	1200	1200	1200	1200	1200	1200	1200	1200
Range	5000	5000	5000	5000	5000	5000	5000	5000	5000	5000	5000	5000	5000	5000	5000	5000	5000	5000	5000	5000	5000	5000	5000	5000	5000	5000	5000	5000	5000	5000	5000	5000	5000	5000	5000	5000	5000	5000	5000	5000	5000	5000	5000	5000	5000	5000	5000	5000	5000
0.000000	-526	11598	-13235	-27009	91	-24013	-5885	-17074	-403	-25638	-9343	-15948	199	-26444	-8078	-10258	3705	6633	3982	-30268	3400	-16236	16224	-26001	-425	-15760	18076	-21087	1175	-14868	20973	-13870	-138	-128	-121	-67	-63	-57	-107	38	-151	17	32	-76	-24	-59	79	-29	-3
0.000833	-288	10989	-13147	-27467	-201	-23896	-5618	-17180	-263	-25297	-9113	-15991	213	-26121	-7887	-10414	3488	6730	3943	-29976	3730	-16545	16372	-25746	-323	-16090	18297	-20978	2955	-14921	21116	-13800	-149	-131	-121	-46	-63	-60	-105	41	-149	18	35	-75	-23	-59	82	-28	0
0.001667	-46	10401	-13228	-27854	-29	-23739	-5353	-17288	-430	-24922	-8891	-16022	51	-25807	-7677	-10592	3351	6728	3763	-29696	3383	-16849	16509	-25482	-276	-16422	18496	-20804	4356	-14961	21248	-13719	-149	-127	-120	-68	-62	-59	-104	39	-151	18	36	-67	-27	-58	80	-29	-3
0.002500	-259	9869	-13463	-28147	-25	-23553	-5092	-17401	-645	-24529	-8678	-16042	49	-25503	-7432	-10781	3426	6640	3461	-29431	4075	-17147	16637	-25213	-241	-16755	18672	-20557	3866	-14979	21369	-13637	-149	-131	-124	-68	-65	-59	-103	41	-148	16	32	-78	-22	-52	81	-29	0
0.003333	-543	9408	-13825	-28325	339	-23349	-4834	-17513	-700	-24129	-8475	-16049	118	-25227	-7156	-10976	3191	6484	3069	-29186	1731	-17444	16751	-24946	-375	-17083	18818	-20237	5257	-14991	21486	-13554	-151	-144	-121	-68	-65	-58	-104	37	-155	16	33	-76	-25	-57	79	-29	-4
0.004167	-395	9042	-14282	-28387	-143	-23131	-4574	-17620	-610	-23739	-8272	-16046	44	-24981	-6851	-11178	2896	6277	2602	-28964	4090	-17716	16850	-24681	-291	-17402	18932	-19850	3546	-14991	21597	-13475	-150	-130	-121	-68	-65	-61	-109	38	-152	16	29	-76	-23	-50	79	-29	-5
0.005000	-177	8790	-14810	-28325	-67	-22913	-4319	-17734	-582	-23361	-8089	-16034	-15	-24764	-6526	-11377	2493	6031	2094	-28769	4468	-17975	16930	-24421	-453	-17705	19010	-19403	521	-14997	21702	-13389	-148	-126	-120	-66	-63	-60	-104	37	-152	18	36	-76	-25	-57	78	-30	0
0.005833	-292	8659	-15367	-28148	-133	-22696	-4059	-17837	-522	-23030	-7905	-16013	-14	-24573	-6171	-11572	2368	5764	1577	-28601	2100	-18230	16988	-24161	-362	-17990	19053	-18903	-717	-15000	21805	-13313	-152	-126	-136	-67	-57	-58	-104	36	-153	19	34	-73	-29	-55	81	-28	0
0.006667	-305	8649	-15896	-27877	-179	-22481	-3802	-17942	-420	-22680	-7726	-15996	-80	-24409	-5813	-11767	2193	5481	1072	-28467	3745	-18458	17022	-23908	-68	-18252	19051	-18358	-2230	-15015	21898	-13250	-150	-129	-124	-65	-64	-60	-104	37	-152	17	35	-75	-26	-57	79	-30	-7
0.007500	-55	8753	-16411	-27527	-396	-22284	-3545	-18044	-441	-22380	-7551	-15973	-169	-24261	-5442	-11952	1982	5203	606	-28355	2784	-18676	17032	-23659	124	-18487	19022	-17776	-2475	-15038	21987	-13194	-148	-129	-118	-64	-62	-58	-104	34	-167	21	38	-73	-21	-53	84	-27	0
0.008333	-374	8971	-16822	-27125	-24	-22085	-3298	-18133	-539	-22104	-7370	-15946	-160	-24132	-5081	-12131	1774	4941	207	-28272	1420	-18870	17017	-23414	88	-18684	18954	-17181	-1522	-15084	22061	-13163	-148	-127	-118	-62	-60	-56	-107	38	-149	22	36	-73	-22	-53	79	-29	0
0.009167	-362	9283	-17126	-26707	-592	-21899	-3029	-18227	-540	-21855	-7195	-15930	-187	-24004	-4730	-12301	1724	4695	-118	-28199	3540	-19046	16974	-23168	113	-18849	18858	-16583	-2349	-15147	22126	-13141	-150	-127	-122	-65	-60	-66	-105	37	-150	19	36	-69	-22	-56	81	-26	1
0.010000	227	9688	-17292	-26294	-355	-21709	-2764	-18302	-607	-21623	-7008	-15912	-252	-23866	-4396	-12460	1513	4476	-345	-28128	2634	-19199	16912	-22921	-102	-18974	18741	-16002	-3215	-15234	22181	-13148	-150	-136	-121	-65	-63	-61	-103	38	-153	17	33	-76	-21	-55	73	-29	-1
0.010833	-24	10149	-17301	-25917	-62	-21523	-2504	-18376	-631	-21409	-6815	-15904	-239	-23717	-4079	-12606	1239	4294	-463	-28067	-422	-19331	16827	-22677	-77	-19058	18611	-15414	-959	-15342	22225	-13175	-148	-127	-119	-65	-61	-58	-108	35	-155	13	36	-75	-24	-55	78	-30	-1
0.011667	115	10657	-17142	-25605	-258	-21326	-2243	-18429	-507	-21200	-6619	-15903	-186	-23535	-3794	-12749	1037	4154	-465	-28001	669	-19440	16730	-22432	-113	-19098	18461	-14871	1222	-15478	22252	-13226	-154	-129	-119	-64	-61	-58	-105	36	-154	19	35	-76	-19	-55	82	-28	-6
0.012500	197	11187	-16827	-25369	-136	-21116	-1985	-18475	-356	-20989	-6411	-15907	-198	-23320	-3529	-12858	869	4055	-348	-27914	-614	-19532	16619	-22174	-310	-19100	18337	-14375	3790	-15639	22269	-13300	-145	-125	-116	-64	-61	-55	-103	19	-149	19	36	-77	-19	-55	85	-25	2
0.013333	150	11714	-16352	-25223	-142	-20888	-1728	-18502	-329	-20775	-6192	-15926	-191	-23073	-3307	-12960	820	3998	-114	-27813	-1590	-19609	16499	-21914	-248	-19067	18211	-13930	6014	-15823	22266	-13400	-153	-128	-117	-63	-60	-57	-102	42	-148	21	36	-72	-19	-53	86	-27	1
0.014167	300	12221	-15739	-25171	-365	-20634	-1478	-18522	-142	-20554	-5972	-15954	-143	-22778	-3113	-13045	584	3980	235	-27675	-1304	-19664	16372	-21655	-466	-19007	18099	-13553	7604	-16038	22251	-13529	-147	-122	-114	-78	-67	-52	-104	41	-149	20	35	-72	-22	-52	82	-22	2
0.015000	339	12687	-15006	-25210	-151	-20363	-1241	-18520	-150	-20315	-5743	-15992	-211	-22446	-2956	-13105	331	4022	692	-27508	-2243	-19711	16251	-21388	-756	-18926	18008	-13245	8989	-16273	22216	-13680	-148	-127	-121	-66	-66	-57	-107	37	-153	19	30	-79	-24	-56	81	-30	-3
0.015833	-21	13092	-14182	-25337	1	-20057	-1021	-18512	-619	-20069	-5516	-16044	-253	-22069	-2832	-13152	202	4104	1248	-27302	-1691	-19747	16119	-21124	-931	-18831	17941	-13018	8762	-16530	22167	-13849	-153	-126	-122	-68	-63	-57	-108	63	-155	16	30	-78	-24	-59	81	-30	1
0.016667	-303	13421	-13294	-25521	343	-19719	-810	-18480	-863	-19793	-5279	-16101	-203	-21641	-2737	-13176	-13	4236	1883	-27049	-3761	-19770	15998	-20853	-1167	-18723	17911	-12862	10230	-16800	22104	-14035	-151	-134	-122	-69	-64	-59	-105	37	-154	13	33	-76	-39	-57	82	-32	-1
0.017500	-326	13674	-12374	-25746	246	-19357	-618	-18437	-710	-19502	-5043	-16166	-102	-21183	-2674	-13176	115	4398	2600	-26751	-2231	-19789	15888	-20579	-799	-18616	17910	-12787	9538	-17086	22027	-14235	-148	-127	-120	-67	-62	-59	-105	38	-163	19	30	-77	-22	-56	80	-27	1
0.018333	3	13834	-11459	-25985	108	-18966	-447	-18382	-573	-19186	-4811	-16237	-137	-20698	-2635	-13155	-64	4607	3363	-26410	283	-19810	15785	-20299	-1022	-18503	17938	-12791	5562	-17375	21931	-14437	-147	-129	-119	-67	-63	-58	-105	40	-150	20	35	-76	-24	-55	86	-27	0
0.019167	-16	13904	-10566	-26223	140	-18553	-293	-18310	-396	-18865	-4589	-16315	-255	-20184	-2624	-13129	-219	4847	4171	-26026	-2550	-19819	15695	-20026	-1185	-18432	17990	-12874	3964	-17663	21817	-14648	-147	-127	-120	-65	-61	-59	-103	43	-147	19	33	-76	-21	-52	86	-26	-1
0.020000	-103	13882	-9726	-26426	218	-18124	-163	-18229	-339	-18524	-4381	-16389	-188	-19659	-2632	-13053	-183	5117	5001	-25602	-793	-19830	15621	-19748	-1172	-18373	18063	-13028	2096	-17951	21682	-14857	-150	-130	-120	-69	-63	-57	-102	41	-154	19	34	-74	-24	-53	84	-27	-5
0.020833	-158	13776	-8966	-26566	84	-17686	-59	-18135	-290	-18186	-4187	-16466	-159	-19123	-2665	-12975	-165	5413	5842	-25144	-286	-19845	15551	-19475	-1187	-18341	18151	-13258	1410	-18231	21524	-15060	-149	-126	-118	-64	-62	-53	-100	41	-147	21	36	-72	-22	-52	86	-30	0
0.021667	-315	13594	-8298	-26630	647	-17248	24	-18033	-145	-17841	-4014	-16543	-245	-18584	-2714	-12907	-285	5727	6666	-24666	-1284	-19856	15504	-19210	-973	-18339	18239	-13555	1894	-18501	21336	-15246	-149	-125	-119	-65	-62	-56	-104	42	-151	22	36	-69	-18	-58	84	-30	-1
0.022500	-579	13342	-7738	-26616	229	-16815	81	-17924	-10	-17496	-3865	-16617	-243	-18062	-2772	-12790	-466	6048	7465	-24167	652	-19874	15428	-18944	-676	-18374	18316	-13920	1005	-18755	21124	-15437	-170	-128	-122	-68	-59	-59	-108	39	-151	17	44	-78	-25	-59	84	-28	-5
0.023333	-84	13048	-7290	-26463	69	-16386	120	-17807	-362	-17160	-3739	-16677	-198	-17547	-2868	-12689	-532	6369	8222	-23659	1725	-19896	15372	-18660	-860	-18446	18382	-14338	-894	-18989	20879	-15569	-153	-132	-124	-73	-64	-64	-109	35	-158	15	33	-78	-23	-60	79	-33	-7
0.024167	-201	12716	-6945	-26221	436	-15979	139	-17688	-564	-16837	-3643	-16730	-154	-17055	-2962	-12585	-620	6692	8945	-23140	-1212	-19913	15326	-18426	-994	-18546	18422	-14803	539	-19197	20604	-15695	-152	-130	-122	-70	-62	-61	-105	35	-154	17	33	-78	-24	-60	80	-35	-5
0.025000	-453	12360	-6693	-25862	235	-15584	150	-17557	-386	-16515	-3560	-16762	-212	-16580	-3067	-12483	-562	7002	9606	-22595	4	-19934	15279	-18177	-298	-18670	18427	-15302	2109	-19370	20294	-15786	-154	-129	-125	-68	-65	-64	-109	36	-158	18	34	-78	-24	-59	79	-32	-5
0.025833	-773	11999	-6534	-25409	337	-15221	145	-17424	-153	-16213	-3508	-16779	-230	-16152	-3179	-12385	-579	7290	10200	-22127	473	-19954	15226	-17929	-176	-18817	18392	-15839	3637	-19520	19949	-15852	-143	-127	-121	-73	-64	-58	-105	38	-153	19	42	-72	-26	-60	80	-31	0
0.026667	-897	11643	-6449	-24872	237	-14883	127	-17286	-61	-15925	-3481	-16773	-145	-15713	-3302	-12303	-661	7543	10721	-21646	-435	-19975	15171	-17695	-311	-18984	18308	-16398	4864	-19632	19568	-15887	-147	-125	-119	-65	-63	-60	-107	37	-159	21	37	-75	-23	-49	84	-31	-3
0.027500	-666	11297	-6422	-24273	10	-14578	99	-17149	-5	-15652	-3483	-16752	-227	-15322	-3428	-12238	-723	7748	11162	-21187	-207	-19999	15109	-17466	-178	-19160	18157	-16974	5404	-19717	19156	-15896	-147	-125	-144	-65	-60	-58	-105	42	-152	21	34	-73	-18	-57	80	-29	3
0.028333	-531	10969	-6437	-23643	15	-14303	66	-17004	3	-15396	-3507	-16705	-217	-14960	-3557	-12192	-769	7899	11524	-20760	-899	-20025	15038	-17250	-6	-19337	17955	-17542	6058	-19767	18712	-15880	-149	-125	-118	-66	-58	-60	-104	37	-151	22	36	-75	-18	-53	76	-30	-3
0.029167	-611	10657	-6471	-22997	-49	-14054	23	-16859	-85	-15153	-3553	-16643	-193	-14618	-3691	-12170	-706	7987	11808	-20361	-397	-20051	14960	-17052	246	-19496	17689	-18115	4916	-19786	18238	-15852	-147	-126	-119	-56	-61	-57	-105	42	-149	18	34	-75	-19	-59	79	-35	-7
0.030000	-583	10372	-6503	-22367	-12	-13838	-22	-16693	-227	-14928	-3613	-16552	-223	-14311	-3820	-12171	-669	8003	12016	-19996	-1827	-20076	14873	-16868	41	-19641	17368	-18658	4674	-19770	17734	-15794	-148	-124	-120	-64	-63	-58	-105	41	-153	20	36	-74	-21	-53	81	-34	0
0.030833	-642	10104	-6522	-21775	-109	-13643	-61	-16558	-300	-14709	-3691	-16443	-155	-14033	-3943	-12199	-583	7941	12147	-19666	-1899	-20101	14778	-16698	165	-19756	16989	-19186	4263	-19724	17219	-15730	-147	-126	-119	-66	-57	-58	-102	41	-149	20	34	-74	-17	-56	79	-31	1
0.031667	-191	9848	-6516	-21257	-419	-13473	-111	-16406	-182	-14503	-3787	-16315	-133	-13744	-4064	-12218	-729	7792	12203	-19371	1129	-20128	14670	-16551	308	-19842	16577	-19674	-344	-19652	16687	-15657	-150	-131	-121	-69	-63	-61	-107	21	-154	16	35	-75	-25	-58	79	-32	-3
0.032500	-285	9594	-6467	-20820	-313	-13320	-159	-16245	123	-14294	-3892	-16168	-154	-13481	-4173	-12328	-684	7562	12197	-19110	-1962	-20148	14559	-16423	81	-19875	16088	-20113	-2487	-19529	16147	-15576	-147	-127	-120	-64	-60	-59	-108	41	-151	20	35	-72	-18	-57	77	-30	2
0.033333	-276	9340	-6371	-20481	-284	-13169	-198	-16079	174	-14085	-3996	-16004	-239	-13228	-4273	-12424	-511	7250	12133	-18865	-1026	-20167	14433	-16309	262	-19864	15581	-20491	-5255	-19422	15612	-15488	-147	-126	-119	-63	-62	-58	-105	38	-150	20	38	-73	-21	-56	80	-28	4
0.034167	-219	9066	-6227	-20256	-453	-13029	-249	-15899	199	-13874	-4110	-15825	-237	-12973	-4365	-12542	-664	6853	12009	-18676	-440	-20177	14300	-16219	506	-19801	15063	-20807	-7523	-19271	15080	-15403	-147	-126	-116	-63	-60	-57	-104	41	-150	21	39	-72	-19	-53	81	-27	2
0.035000	-229	8739	-6035	-20148	-176	-12890	-275	-15722	-1	-13651	-4221	-15643	-199	-12740	-4442	-12675	-859	6380	11837	-18507	-1592	-20181	14156	-16153	597	-19686	14529	-21054	-8545	-19104	14565	-15302	-148	-124	-117	-66	-60	-58	-105	42	-150	21	33	-73	-21	-57	82	-27	3
0.035833	-516	8409	-5796	-20157	-115	-12746	-309	-15540	-178	-13423	-4334	-15456	-222	-12506	-4516	-12827	-830	5832	11618	-18367	-825	-20174	13995	-16110	654	-19528	13990	-21223	-9474	-18922	14050	-15208	-149	-128	-120	-67	-63	-57	-107	44	-151	19	33	-74	-24	-53	77	-32	-3
0.036667	53	8004	-5517	-20267	-530	-12594	-340	-15347	-576	-13181	-4438	-15265	-185	-12262	-4573	-12984	-561	5234	11369	-18248	794	-20155	13822	-16084	666	-19299	13458	-21305	-12106	-18716	13570	-15097	-150	-128	-118	-66	-64	-61	-107	39	-154	17	35	-75	-21	-58	79	-30	-3
0.037500	127	7543	-5205	-20510	-218	-12428	-361	-15147	-718	-12919	-4534	-15078	-179	-12021	-4621	-13153	-748	4591	11085	-18157	-2149	-20113	13637	-16071	506	-19055	12950	-21303	-11254	-18506	13120	-14978	-149	-125	-115	-65	-61	-61	-97	43	-153	20	37	-75	-25	-55	79	-30	-4
0.038333	184	7019	-4871	-20752	-326	-12250	-384	-14940	-455	-12637	-4617	-14896	-158	-11778	-4657	-13319	-834	3918	10785	-18082	-2136	-20051	13434	-16081	569	-18754	12443	-21218	-9058	-18279	12698	-14833	-148	-126	-116	-67	-61	-58	-104	42	-158	19	36	-74	-19	-55	68	-29	0
0.039167	295	6423	-4519	-21090	-463	-12048	-391	-14724	-651	-12344	-4690	-14720	-133	-11533	-4691	-13487	-401	3229	10471	-18023	-1452	-19959	13213	-16095	443	-18421	12026	-21036	-6443	-18047	12305	-14669	-149	-125	-119	-66	-60	-51	-101	35	-151	19	36	-75	-12	-55	84	-30	1
0.040000	105	5755	-4167	-21475	-406	-11834	-394	-14504	-630	-12032	-4748	-14558	-120	-11280	-4714	-13654	-421	2543	10148	-17979	-2590	-19822	12972	-16115	414	-18061	11620	-20770	-3367	-17809	11948	-14465	-150	-128	-121	-65	-62	-59	-104	38	-153	15	29	-77	-25	-57	81	-29	-3
0.040833	148	5022	-3821	-21828	-482	-11599	-390	-14278	-440	-11706	-4786	-14402	-152	-11030	-4731	-13820	-403	1879	9840	-17944	-1957	-19684	12714	-16134	579	-17676	11271	-20427	-1342	-17559	11626	-14221	-150	-126	-118	-63	-52	-59	-101	41	-148	18	37	-75	-22	-57	84	-29	-3
0.041667	440	4235	-3487	-22173	-686	-11349	-375	-14046	-546	-11365	-4806	-14262	-141	-10770	-4737	-13972	-250	1249	9550	-17914	-2078	-19492	12430	-16153	736	-17283	10960	-19989	744	-17296	11331	-13928	-148	-125	-120	-66	-63	-58	-105	62	-152	13	55	-76	-21	-59	84	-29	-3
0.042500	447	3406	-3178	-22472	-537	-11082	-346	-13806	-513	-10992	-4811	-14133	-70	-10513	-4740	-14122	-221	666	9279	-17886	-1306	-19259	12132	-16155	1094	-16877	10707	-19478	1181	-17026	11070	-13583	-155	-126	-120	-66	-63	-60	-107	37	-148	18	35	-76	-24	-60	86	-33	-3
0.043333	245	2537	-2894	-22703	-390	-10805	-311	-13566	-179	-10651	-4797	-14012	-121	-10257	-4737	-14266	-314	156	9052	-17854	-1332	-18983	11818	-16144	853	-16471	10482	-18902	1255	-16732	10838	-13174	-151	-128	-122	-64	-63	-60	-108	36	-155	16	34	-76	-16	-60	79	-31	-16
0.044167	-203	1649	-2645	-22844	-303	-10518	-269	-13317	9	-10290	-4764	-13898	-170	-10003	-4729	-14396	-306	-287	8863	-17817	-2169	-18668	11466	-16109	674	-16065	10311	-18262	2492	-16462	10647	-12706	-148	-127	-113	-67	-65	-60	-109	36	-164	17	33	-77	-25	-58	85	-32	-4
0.045000	-6	755	-2426	-22885	-648	-10225	-211	-13064	-352	-9933	-4714	-13804	-132	-9749	-4710	-14523	-342	-643	8730	-17771	2470	-18269	11115	-16050	847	-15671	10202	-17566	-1267	-16160	10445	-12167	-147	-127	-121	-67	-62	-59	-105	39	-151	13	33	-80	-22	-67	86	-30	-1
0.045833	97	-128	-2233	-22815	-410	-9932	-142	-12794	-478	-9578	-4648	-13705	-132	-9498	-4681	-14652	-251	-909	8654	-17707	1451	-17909	10754	-15959	494	-15285	10080	-16824	-3545	-15845	10283	-11564	-150	-128	-118	-45	-60	-58	-103	41	-152	20	34	-78	-22	-55	88	-30	-3
0.046667	144	-975	-2062	-22625	-405	-9640	-66	-12550	-446	-9238	-4564	-13610	-166	-9233	-4648	-14739	320	-1080	8642	-17633	2188	-17474	10388	-15829	437	-14908	10005	-16039	-5766	-15520	10138	-10901	-146	-125	-120	-63	-59	-53	-103	40	-145	18	33	-75	-16	-53	85	-29	7
0.047500	-3	-1778	-1925	-22330	-386	-9364	12	-12292	-459	-8911	-4468	-13519	-161	-9013	-4608	-14837	395	-1164	8688	-17544	3806	-17008	10011	-15689	418	-14545	9942	-15226	-7440	-15189	10005	-10185	-149	-153	-121	-63	-59	-56	-104	39	-150	19	34	-75	-22	-55	87	-29	-4
0.048333	-194	-2525	-1803	-21932	-211	-9088	95	-12029	-538	-8606	-4364	-13429	-143	-8784	-4564	-14917	262	-1155	8789	-17440	3330	-16517	9639	-15510	63	-14205	9885	-14394	-7768	-14854	9881	-9423	-151	-129	-125	-64	-67	-59	-105	37	-154	13	33	-80	-25	-58	84	-33	-3
0.049167	-601	-3208	-1689	-21443	-86	-8832	185	-11763	-436	-8326	-4246	-13337	-134	-8561	-4513	-14995	489	-1061	8952	-17311	4155	-15999	9286	-15300	-314	-13868	9835	-13548	-7207	-14506	9773	-8628	-152	-135	-125	-66	-62	-58	-105	38	-153	16	34	-79	-23	-56	86	-32	-3
0.050000	-145	-3807	-1574	-20863	-538	-8585	279	-11499	-431	-8067	-4117	-13237	-100	-8346	-4451	-15050	542	-878	9169	-17172	6677	-15463	8947	-15065	-639	-13550	9772	-12698	-8726	-14154	9670	-7794	-147	-129	-125	-65	-59	-58	-108	36	-153	16	30	-69	-23	-58	81	-32	-4
0.050833	-70	-4331	-1456	-20231	-127	-8355	368	-11235	-444	-7838	-3980	-13132	-163	-8139	-4386	-15092	722	-636	9425	-17022	4272	-14923	8632	-14801	-989	-13241	9696	-11844	-8054	-13797	9578	-6951	-148	-128	-125	-66	-61	-56	-105	40	-150	18	34	-75	-21	-57	79	-26	-1
0.051667	-185	-4764	-1325	-19564	-272	-8145	453	-10960	-447	-7639	-3840	-13021	-256	-7945	-4321	-15118	3618	-331	9712	-16861	3444	-14383	8344	-14529	-891	-12944	9595	-11003	-5715	-13445	9496	-6107	-149	-126	-120	-65	-64	-59	-104	44	-152	24	33	-79	-25	-58	84	-31	0
0.052500	-167	-5110	-1180	-18877	-309	-7949	538	-10689	-449	-7462	-3693	-12901	-223	-7758	-4247	-15128	8991	24	10013	-16704	4252	-13845	8084	-14239	-735	-12653	9475	-10172	-3489	-13096	9423	-5277	-150	-128	-121	-67	-63	-56	-107	43	-150	20	36	-75	-19	-55	81	-29	0
0.053333	-272	-5368	-1015	-18192	-238	-7767	611	-10415	-368	-7315	-3544	-12787	-223	-7580	-4173	-15120	9692	414	10324	-16545	2342	-13314	7881	-13943	-557	-12375	9328	-9374	-731	-12755	9362	-4471	-147	-127	-119	-63	-60	-58	-104	41	-152	19	34	-78	-34	-57	82	-31	2
0.054167	-357	-5551	-840	-17531	-299	-7601	680	-10143	-403	-7193	-3393	-12646	-232	-7415	-4096	-15093	7733	821	10617	-16405	1972	-12799	7711	-13633	-593	-12096	9156	-8598	1006	-12423	9309	-3690	-143	-126	-119	-66	-62	-56	-101	41	-150	19	35	-74	-15	-56	82	-32	3
0.055000	-259	-5657	-633	-16900	-262	-7448	741	-9877	-458	-7095	-3247	-12516	-263	-7257	-4025	-15049	6807	1241	10890	-16302	1108	-12310	7580	-13345	-639	-11829	8960	-7856	2624	-12110	9271	-2988	-145	-128	-120	-65	-61	-58	-94	42	-148	18	34	-77	-25	-58	82	-28	-4
0.055833	-51	-5702	-426	-16331	-76	-7297	785	-9611	-316	-7018	-3107	-12379	-294	-7112	-3954	-14986	5338	1645	11116	-16194	-122	-11843	7488	-13060	-510	-11569	8743	-7153	3513	-11810	9240	-2327	-159	-128	-125	-69	-67	-60	-110	37	-152	17	32	-78	-24	-59	84	-45	-1
0.056667	-186	-5690	-198	-15819	-136	-7173	818	-9353	-119	-6958	-2960	-12245	-277	-6975	-3883	-14909	3905	2038	11294	-16143	-836	-11402	7434	-12787	-627	-11308	8509	-6489	3633	-11534	9225	-1734	-152	-136	-125	-68	-66	-61	-113	36	-155	15	29	-79	-25	-66	75	-34	-6
0.057500	-538	-5628	39	-15378	172	-7044	842	-9098	-1	-6910	-2834	-12095	-250	-6845	-3812	-14806	2797	2407	11414	-16128	-3041	-10992	7419	-12511	-604	-11047	8269	-5867	5627	-11266	9232	-1202	-148	-128	-121	-68	-65	-63	-107	38	-154	18	33	-75	-24	-58	79	-33	-3
0.058333	-248	-5525	256	-14997	-207	-6915	866	-8846	51	-6862	-2709	-11951	-197	-6716	-3739	-14690	1939	2737	11465	-16162	-131	-10604	7441	-12253	-214	-10793	8027	-5302	2888	-11025	9248	-750	-149	-130	-120	-68	-64	-58	-105	39	-151	17	35	-78	-24	-59	78	-33	-3
0.059167	-263	-5392	477	-14688	11	-6778	873	-8599	63	-6824	-2589	-11813	279	-6595	-3666	-14559	764	3023	11441	-16253	-1770	-10248	7488	-12005	-397	-10544	7786	-4788	322	-10804	9282	-362	-148	-128	-121	-67	-62	-58	-105	38	-153	15	36	-73	-23	-58	81	-30	-1
0.060000	-277	-5242	681	-14440	-111	-6653	877	-8364	97	-6790	-2480	-11682	1080	-6481	-3590	-14420	-221	3259	11348	-16394	-3183	-9915	7559	-11770	-352	-10296	7563	-4331	-1569	-10604	9321	-60	-150	-119	-118	-64	-59	-56	-103	40	-149	20	36	-67	-18	-56	79	-31	2
0.060833	-206	-5075	870	-14249	-30	-6522	870	-8145	197	-6747	-2382	-11556	1076	-6367	-3513	-14272	-999	3445	11181	-16586	-1998	-9612	7637	-11541	-445	-10056	7357	-3938	-3461	-10422	9370	178	-147	-127	-116	-63	-58	-60	-107	39	-148	21	35	-77	-19	-57	82	-30	1
0.061667	-208	-4903	1032	-14103	-24	-6381	855	-7933	317	-6701	-2298	-11438	758	-6258	-3436	-14115	-1608	3573	10954	-16825	-2957	-9329	7731	-11327	-517	-9821	7174	-3613	-4132	-10267	9423	340	-148	-126	-121	-63	-63	-58	-104	40	-149	22	35	-73	-21	-56	80	-32	0
0.062500	-649	-4725	1158	-13990	356	-6247	834	-7739	372	-6649	-2222	-11337	600	-6144	-3350	-13958	-2326	3645	10679	-17109	-3146	-9066	7820	-11115	-350	-9589	7020	-3353	-4089	-10124	9479	442	-148	-126	-121	-68	-61	-59	-105	39	-152	20	37	-74	-19	-57	79	-30	0
0.063333	-363	-4561	1262	-13900	-235	-6102	811	-7561	247	-6587	-2157	-11249	460	-6033	-3257	-13803	-2813	3668	10358	-17418	-446	-8817	7904	-10897	-221	-9366	6907	-3175	-6768	-10000	9526	483	-150	-127	-121	-68	-62	-60	-104	38	-151	19	26	-74	-22	-59	79	-33	-3
0.064167	-122	-4397	1341	-13819	22	-5955	784	-7393	279	-6508	-2101	-11178	319	-5916	-3161	-13642	-3061	3640	10015	-17752	-1522	-8575	7977	-10688	-444	-9149	6826	-3071	-8143	-9888	9570	471	-149	-131	-119	-68	-61	-62	-108	37	-153	21	35	-76	-24	-56	80	-16	-1
0.065000	-563	-4237	1385	-13732	148	-5808	755	-7240	456	-6418	-2061	-11124	129	-5793	-3059	-13492	-3168	3564	9661	-18105	-2826	-8351	8029	-10463	-413	-8935	6785	-3045	-6990	-9782	9593	402	-154	-131	-122	-70	-64	-61	-108	36	-153	17	28	-78	-25	-58	77	-33	-4
0.065833	-390	-4084	1406	-13629	99	-5648	723	-7102	441	-6311	-2025	-11087	55	-5656	-2938	-13335	-3588	3452	9310	-18444	-545	-8123	8065	-10230	-528	-8725	6775	-3088	-6414	-9678	9609	306	-149	-127	-122	-65	-59	-58	-103	39	-151	20	34	-73	-23	-28	82	-29	2
0.066667	-256	-3931	1422	-13496	184	-5486	694	-6975	316	-6184	-1977	-11061	-16	-5507	-2814	-13183	-3834	3314	8993	-18761	-641	-7895	8078	-9988	-670	-8508	6812	-3211	-5378	-9571	9594	160	-148	-127	-119	-64	-58	-57	-105	36	-148	21	37	-74	-18	-53	82	-32	0
0.067500	-308	-3794	1423	-13333	61	-5323	658	-6865	-197	-6046	-1972	-11069	-120	-5353	-2681	-13036	-3905	3143	8707	-19045	-299	-7670	8061	-9739	-481	-8300	6875	-3412	-4742	-9475	9557	-21	-145	-131	-117	-66	-61	-57	-102	40	-161	19	34	-73	-22	-51	85	-28	0
0.068333	-219	-3653	1418	-13141	25	-5158	615	-6770	-471	-5882	-1961	-11071	-227	-5186	-2541	-12899	-4101	2952	8463	-19277	467	-7441	8017	-9482	-318	-8084	6958	-3683	-4024	-9365	9482	-242	-145	-129	-118	-62	-62	-53	-104	41	-152	20	36	-74	-19	-53	84	-29	-1
0.069167	-190	-3520	1419	-12899	114	-4988	571	-6686	-394	-5719	-1957	-11091	-340	-5006	-2395	-12762	-3971	2751	8282	-19449	750	-7208	7948	-9221	-361	-7863	7066	-4021	-3566	-9245	9377	-498	-149	-127	-120	-65	-60	-56	-105	39	-152	18	34	-73	-23	-55	81	-28	1
0.070000	-274	-3386	1429	-12621	-31	-4814	520	-6621	-302	-5538	-1960	-11124	-407	-4813	-2250	-12630	-3771	2541	8164	-19539	1542	-6972	7860	-8952	-464	-7629	7185	-4416	-4568	-9110	9235	-783	-150	-115	-120	-65	-60	-59	-103	42	-149	19	37	-82	-24	-53	85	-30	-1
0.070833	-240	-3256	1454	-12304	276	-4638	464	-6567	-199	-5346	-1970	-11167	-492	-4603	-2098	-12496	-3715	2334	8115	-19539	-402	-6730	7750	-8691	-678	-7388	7301	-4868	-3013	-8956	9060	-1101	-144	-124	-119	-67	-60	-55	-103	45	-150	0	32	-79	-17	-55	81	-28	1
0.071667	-173	-3128	1504	-11949	-103	-4454	401	-6517	-304	-5124	-1985	-11212	-521	-4382	-1947	-12368	-3547	2125	8132	-19440	2336	-6487	7622	-8429	-430	-7132	7430	-5363	-4717	-8773	8852	-1451	-148	-129	-120	-68	-55	-56	-104	43	-152	18	36	-73	-21	-56	85	-31	0
0.072500	-46	-2996	1580	-11562	54	-4264	332	-6490	-234	-4930	-2006	-11258	-586	-4149	-1800	-12235	-3650	1918	8216	-19239	2547	-6240	7483	-8180	-534	-6861	7545	-5890	-7856	-8578	8611	-1829	-146	-125	-120	-66	-58	-53	-102	40	-149	19	34	-73	-16	-55	81	-31	2
0.073333	-217	-2864	1686	-11149	-32	-4068	254	-6464	-73	-4702	-2030	-11305	-623	-3904	-1659	-12114	-3554	1742	8347	-18933	-107	-5989	7332	-7946	-340	-6571	7645	-6442	-8864	-8360	8336	-2231	-148	-128	-124	-67	-60	-60	-107	47	-152	18	33	-72	-22	-60	81	-32	-4
0.074167	-73	-2734	1821	-10720	30	-3866	166	-6450	-180	-4475	-2059	-11347	-584	-3650	-1524	-11963	-3422	1571	8527	-18515	1094	-5737	7184	-7733	-72	-6264	7724	-7002	-10329	-8111	8058	-2652	-147	-126	-121	-64	-61	-53	-104	42	-150	19	35	-76	-21	-55	85	-38	0
0.075000	328	-2607	1986	-10259	-68	-3651	80	-6436	-184	-4233	-2085	-11379	-631	-3385	-1400	-11820	-3305	1415	8739	-17998	-458	-5483	7034	-7555	-97	-5942	7781	-7566	-10436	-7843	7748	-3097	-146	-125	-120	-70	-58	-55	-107	43	-151	20	32	-75	-23	-57	84	-29	-1
0.075833	29	-2482	2176	-9798	374	-3429	-15	-6436	-265	-3995	-2120	-11412	-694	-3111	-1282	-11672	-3211	1273	8959	-17383	-2444	-5233	6884	-7406	-18	-5616	7803	-8123	-8880	-7553	7430	-3561	-148	-129	-120	-67	-61	-59	-110	41	-155	18	35	-78	-26	-57	81	-27	-6
0.076667	72	-2370	2386	-9330	-202	-3202	-116	-6439	-349	-3748	-2148	-11429	-600	-2833	-1190	-11516	-2906	1141	9182	-16677	-1072	-4985	6742	-7301	204	-5263	7823	-8663	-8936	-7243	7103	-4031	-150	-127	-124	-74	-67	-61	-108	39	-152	18	33	-78	-26	-55	81	-32	-3
0.077500	593	-2257	2623	-8861	-68	-2967	-217	-6446	-294	-3491	-2172	-11443	-568	-2545	-1083	-11350	-2927	1028	9389	-15899	-2457	-4733	6607	-7231	-18	-4905	7767	-9184	-8791	-6914	6786	-4500	-148	-127	-120	-67	-61	-60	-109	42	-153	17	33	-79	-25	-55	86	-31	0
0.078333	437	-2160	2867	-8382	138	-2727	-319	-6454	-156	-3234	-2191	-11448	-562	-2213	-1005	-11182	-2752	926	9558	-15065	-6095	-4485	6486	-7208	-33	-4542	7700	-9660	-5597	-6572	6475	-4962	-151	-127	-126	-70	-64	-65	-108	40	-152	16	36	-75	-22	-57	81	-30	0
0.079167	362	-2073	3116	-7938	-6	-2458	-414	-6462	-221	-2978	-2208	-11449	-525	-1973	-935	-11000	-2401	833	9675	-14168	-5444	-4237	6375	-7226	95	-4181	7603	-10095	-2806	-6241	6176	-5410	-147	-128	-122	-68	-63	-60	-109	40	-149	19	33	-77	-24	-58	85	-30	0
0.080000	189	-1995	3368	-7488	124	-2233	-511	-6468	-340	-2714	-2209	-11441	-532	-1691	-879	-10811	-2315	744	9735	-13248	-6349	-3991	6270	-7289	194	-3822	7479	-10490	273	-5874	5890	-5839	-145	-128	-111	-66	-62	-59	-104	42	-151	18	12	-76	-22	-55	80	-28	0
0.080833	106	-1934	3612	-7045	-36	-1985	-597	-6483	-408	-2454	-2209	-11432	-516	-1412	-828	-10613	-2073	657	9718	-12303	-7160	-3744	6176	-7388	241	-3473	7321	-10840	2863	-5522	5626	-6240	-150	-130	-121	-66	-60	-57	-101	39	-153	17	33	-77	-25	-57	82	-33	-3
0.081667	125	-1884	3844	-6609	-65	-1738	-679	-6498	-225	-2191	-2202	-11416	-468	-1144	-789	-10407	-1889	572	9612	-11363	-6831	-3502	6085	-7532	-13	-3115	7134	-11144	4724	-5178	5379	-6608	-150	-138	-122	-68	-67	-62	-110	37	-152	16	30	-79	-24	-58	79	-33	-3
0.082500	98	-1846	4047	-6184	30	-1497	-761	-6507	-153	-1927	-2185	-11406	-423	-884	-751	-10186	-1942	481	9422	-10431	-6917	-3251	6000	-7698	87	-2803	6928	-11401	6117	-4845	5156	-6925	-149	-130	-120	-69	-64	-62	-108	37	-154	30	30	-78	-28	-70	80	-30	0
0.083333	-53	-1810	4233	-5762	-72	-1256	-823	-6511	-235	-1665	-2157	-11391	-397	-634	-712	-9953	-1652	387	9140	-9520	-5763	-2995	5921	-7893	188	-2491	6700	-11614	5483	-4523	4953	-7198	-149	-132	-130	-72	-64	-62	-111	37	-155	15	32	-79	-25	-58	81	-31	-4
0.084167	-233	-1784	4393	-5334	290	-1017	-879	-6521	-59	-1408	-2120	-11372	-463	-398	-675	-9707	-1379	282	8762	-8636	-7250	-2734	5842	-8099	-331	-2200	6454	-11781	6424	-4219	4766	-7414	-151	-130	-124	-69	-64	-61	-104	38	-156	16	29	-78	-25	-57	81	-35	-3
0.085000	-328	-1766	4522	-4912	74	-791	-937	-6521	77	-1155	-2089	-11357	-461	-178	-630	-9448	-1228	166	8298	-7794	-5058	-2461	5761	-8317	-237	-1920	6194	-11911	5377	-3931	4599	-7579	-153	-130	-113	-68	-63	-61	-108	54	-153	17	32	-78	-26	-57	81	-30	-1
0.085833	-118	-1745	4628	-4488	81	-566	-974	-6524	206	-906	-2034	-11337	-470	20	-583	-9176	-1175	44	7753	-7003	-1786	-2179	5679	-8538	-73	-1661	5918	-12004	958	-3665	4438	-7689	-146	-127	-119	-63	-62	-56	-102	44	-150	21	35	-75	-21	-53	85	-41	0
0.086667	-316	-1703	4704	-4068	7	-353	-1008	-6509	473	-664	-1980	-11311	-402	204	-521	-8883	-1054	-90	7138	-6268	-3461	-1882	5593	-8755	-185	-1416	5631	-12067	-1436	-3407	4292	-7748	-148	-135	-118	-62	-61	-53	-102	39	-151	22	38	-76	-17	-51	86	-29	0
0.087500	-249	-1698	4748	-3659	2	-154	-1038	-6502	441	-435	-1928	-11288	-314	361	-456	-8584	-903	-242	6454	-5602	-902	-1576	5498	-8964	-315	-1182	5348	-12107	-4073	-3176	4144	-7766	-150	-128	-119	-66	-58	-53	-100	37	-151	36	33	-72	-22	-52	85	-28	1
0.088333	-211	-1671	4762	-3257	-86	35	-1063	-6486	452	-218	-1869	-11262	-336	499	-380	-8266	-1468	-411	5725	-4995	507	-1232	5392	-9163	-321	-960	5054	-12121	-5441	-2956	3985	-7744	-142	-128	-116	-63	-58	-56	-104	40	-178	22	36	-73	-21	-52	85	-28	0
0.089167	-494	-1643	4758	-2860	271	216	-1080	-6460	792	-15	-1805	-11210	-355	607	-301	-7939	-5778	-589	4951	-4447	648	-870	5280	-9347	-233	-732	4758	-12117	-5471	-2745	3849	-7686	-151	-128	-119	-64	-60	-56	-108	39	-150	22	36	-75	-21	-57	79	-27	0
0.090000	-595	-1609	4732	-2495	-188	383	-1095	-6432	936	177	-1739	-11156	-310	692	-214	-7587	-11511	-779	4155	-3965	2891	-490	5158	-9509	-15	-506	4461	-12097	-6042	-2535	3696	-7609	-148	-130	-121	-70	-63	-59	-108	39	-153	15	30	-79	-23	-57	84	-30	-1
0.090833	16	-1566	4694	-2152	-357	537	-1102	-6387	809	351	-1668	-11083	-317	760	-121	-7229	-11421	-973	3348	-3541	4008	-73	5031	-9650	-454	-263	4172	-12060	-6726	-2318	3541	-7538	-149	-132	-118	-67	-68	-58	-105	40	-154	18	40	-76	-23	-57	85	-32	-1
0.091667	-193	-1517	4648	-1837	56	682	-1096	-6330	517	512	-1588	-10986	-268	804	-21	-6852	-9064	-1175	2551	-3176	428	369	4896	-9779	-1004	-6	3881	-12010	-2716	-2089	3376	-7452	-150	-127	-118	-67	-64	-59	-105	40	-159	18	32	-76	-22	-55	85	-32	-4
0.092500	-367	-1468	4592	-1555	-93	818	-1091	-6261	336	659	-1495	-10864	-247	827	78	-6470	-7750	-1383	1766	-2866	486	851	4752	-9890	-521	285	3591	-11947	2611	-1835	3205	-7370	-148	-126	-119	-67	-61	-55	-105	40	-152	22	38	-74	26	-55	84	-27	0
0.093333	-230	-1411	4545	-1325	89	939	-1077	-6179	326	784	-1397	-10714	-289	830	174	-6077	-5991	-1584	1009	-2607	1532	1368	4601	-9993	-65	604	3314	-11868	8410	-1564	3029	-7300	-149	-128	-114	-63	-60	-56	-104	45	-148	21	37	-75	-23	-55	87	-27	1
0.094167	-287	-1357	4469	-1144	161	1046	-1052	-6082	275	905	-1287	-10535	-363	812	261	-5682	-4713	-1790	281	-2394	2310	1919	4442	-10086	-373	960	3040	-11780	14232	-1229	2848	-7248	-145	-124	-117	-64	-56	-52	-103	44	-151	21	39	-70	-18	-53	86	-26	2
0.095000	-313	-1300	4401	-1021	-41	1140	-1013	-5976	561	999	-1171	-10321	-393	779	346	-5291	-3518	-1988	-396	-2227	3427	2504	4276	-10176	-677	1352	2768	-11681	19602	-857	2663	-7218	-150	-125	-116	-65	-58	-53	-103	68	-150	21	37	-75	-22	-55	88	-31	0
0.095833	-165	-1246	4328	-966	-148	1217	-971	-5857	669	1076	-1049	-10071	-377	730	413	-4895	-2248	-2179	-1024	-2103	2548	3112	4093	-10275	-376	1793	2499	-11570	24560	-428	2476	-7215	-148	-127	-118	-67	-62	-57	-104	41	-153	20	34	-74	-23	-58	81	-29	-3
0.096667	-203	-1192	4253	-971	34	1277	-916	-5730	734	1134	-936	-9781	-281	665	469	-4510	-1084	-2352	-1589	-2015	2565	3745	3910	-10377	343	2279	2228	-11442	26450	67	2296	-7229	-148	-126	-117	-63	-63	-56	-107	41	-152	19	37	-76	-24	-57	84	-30	0
0.097500	-290	-1144	4171	-1045	229	1320	-844	-5591	715	1177	-771	-9448	-319	591	514	-4142	-251	-2509	-2089	-1960	756	4396	3710	-10490	459	2812	1969	-11299	27237	633	2117	-7261	-149	-127	-118	-69	-62	-57	-108	42	-150	19	35	-77	-22	-58	80	-30	0
0.098333	-319	-1086	4077	-1185	141	1346	-757	-5450	425	1200	-628	-9085	-335	509	542	-3791	595	-2647	-2525	-1935	227	5066	3494	-10623	247	3384	1696	-11162	25648	1257	1939	-7311	-150	-130	-119	-70	-65	-61	-110	38	-154	17	33	-78	-27	-62	82	-32	-8
0.099167	-60	-1056	3971	-1386	11	1347	-658	-5302	249	1205	-479	-8672	-298	424	553	-3463	1414	-2765	-2898	-1933	2368	5735	3266	-10771	-60	3995	1437	-10975	17734	1955	1774	-7365	-151	-126	-119	-66	-65	-60	-107	40	-150	20	36	-76	-19	-56	80	-30	-1
0.100000	-268	-1006	3852	-1635	217	1338	-541	-5148	219	1201	-325	-8226	-282	333	554	-3162	2002	-2848	-3200	-1951	-1591	6393	3019	-10943	55	4624	1165	-10798	10352	2702	1606	-7424	-148	-125	-125	-63	-62	-58	-108	40	-150	13	34	-75	-24	-59	84	-29	-3
0.100833	-210	-964	3711	-1937	143	1303	-415	-4988	583	1176	-178	-7747	-231	243	543	-2892	2528	-2908	-3444	-1990	-1444	7018	2767	-11136	878	5269	884	-10610	2033	3503	1448	-7485	-145	-126	-120	-67	-63	-60	-104	41	-151	16	37	-78	-18	-57	82	-29	-1
0.101667	-208	-918	3570	-2273	104	1248	-279	-4832	994	1134	-41	-7242	-185	150	509	-2656	3027	-2937	-3632	-2045	-1473	7607	2456	-11350	1032	5910	589	-10420	-4841	4334	1282	-7538	-145	-126	-122	-66	-60	-59	-104	41	-147	16	30	-78	-18	-58	81	-31	0
0.102500	-349	-873	3363	-2637	456	1167	-134	-4674	757	1073	87	-6700	-251	64	470	-2459	3475	-2937	-3764	-2111	-2437	8136	2131	-11590	880	6535	285	-10234	-9551	5177	1115	-7587	-147	-127	-121	-67	-60	-59	-108	35	-150	17	35	-75	-18	-55	82	-34	1
0.103333	-661	-821	3154	-3013	295	1059	18	-4519	645	995	202	-6145	-251	-21	420	-2306	3640	-2905	-3845	-2183	-1071	8598	1770	-11846	778	7128	-39	-10049	-12890	6010	935	-7623	-149	-127	-122	-83	-64	-62	-105	37	-152	16	30	-78	-25	-60	76	-34	-3
0.104167	-124	-767	2908	-3404	-110	938	174	-4364	624	904	305	-5573	-171	-96	367	-2192	3862	-2838	-3887	-2257	1265	8971	1385	-12118	469	7671	-379	-9876	-15880	6821	740	-7649	-151	-129	-126	-69	-64	-63	-110	35	-152	11	34	-81	-23	-57	79	-33	-3
0.105000	-97	-704	2640	-3777	312	794	332	-4204	466	798	384	-4987	-139	-170	311	-2115	4075	-2737	-3890	-2323	-310	9245	952	-12399	286	8143	-732	-9713	-13893	7585	523	-7666	-149	-132	-122	-72	-65	-61	-108	49	-153	12	32	-80	-23	-61	78	-35	-6
0.105833	-313	-630	2346	-4122	206	629	487	-4043	472	678	453	-4397	-180	-230	261	-2072	4065	-2606	-3859	-2381	1601	9412	488	-12681	601	8542	-1099	-9565	-10090	8269	280	-7669	-149	-128	-122	-66	-64	-59	-107	37	-153	19	33	-74	-21	-56	81	-31	-1
0.106667	-149	-540	2026	-4432	172	451	643	-3882	482	547	499	-3803	-221	-286	214	-2067	4022	-2441	-3812	-2420	4390	9460	-13	-12961	556	8851	-1492	-9440	-7229	8872	0	-7669	-151	-126	-121	-67	-62	-61	-105	38	-149	17	34	-77	-23	-61	76	-38	-3
0.107500	-222	-451	1699	-4696	176	250	783	-3720	362	403	526	-3217	-197	-334	180	-2114	4038	-2255	-3752	-2440	5375	9388	-557	-13231	306	9062	-1905	-9333	-5489	9377	-309	-7673	-147	-128	-120	-68	-63	-57	-117	36	-147	18	35	-76	-23	-57	82	-34	0
0.108333	-245	-342	1350	-4904	62	46	923	-3543	234	247	537	-2642	-237	-376	161	-2122	4035	-2041	-3689	-2428	8084	9193	-1135	-13479	282	9171	-2334	-9248	-5774	9764	-667	-7682	-151	-129	-121	-67	-61	-58	-103	41	-152	19	33	-77	-21	-57	79	-33	-4
0.109167	45	-219	993	-5051	-79	-170	1045	-3370	74	81	533	-2079	-197	-412	167	-2170	4053	-1810	-3623	-2383	10386	8876	-1756	-13703	210	9181	-2780	-9181	-6705	10029	-1066	-7703	-149	-127	-122	-66	-63	-58	-105	39	-155	15	36	-74	-22	-57	79	-31	-5
0.110000	-46	-87	627	-5127	-220	-396	1161	-3186	87	-97	510	-1540	-79	-448	204	-2226	4080	-1563	-3566	-2286	12762	8455	-2404	-13879	113	9095	-3235	-9130	-8747	10191	-1515	-7741	-152	-127	-120	-67	-59	-57	-104	37	-152	18	35	-75	-22	-57	79	-34	-3
0.110833	-237	58	264	-5134	-260	-624	1258	-3004	234	-283	494	-1015	-111	-480	260	-2271	3873	-1300	-3528	-2148	13588	7929	-3085	-14017	21	8915	-3708	-9093	-10150	10198	-2009	-7799	-151	-128	-120	-59	-60	-60	-104	40	-154	16	36	-92	-23	-59	94	-32	0
0.111667	-372	214	-92	-5069	-79	-849	1314	-2809	-26	-474	468	-523	-97	-515	356	-2300	3708	-1035	-3513	-1955	13351	7315	-3785	-14099	5	8661	-4190	-9065	-9395	10071	-2545	-7885	-151	-128	-120	-64	-64	-56	-104	42	-152	19	37	-74	-23	-57	79	-30	-3
0.112500	-144	382	-436	-4933	-383	-1072	1414	-2609	-382	-672	446	-53	-31	-552	498	-2302	3681	-764	-3518	-1689	16823	6634	-4506	-14124	-36	8335	-4679	-9037	-11892	9926	-3118	-7996	-148	-124	-120	-63	-62	-55	-103	36	-152	19	38	-73	-21	-56	82	-28	-3
0.113333	-272	558	-761	-4730	-23	-1290	1475	-2404	-376	-862	424	384	-93	-594	681	-2280	3601	-500	-3558	-1411	14071	5885	-5240	-14083	-354	7953	-5171	-9006	-11395	9658	-3728	-8133	-151	-125	-117	-61	-61	-53	-101	43	-150	20	38	-70	-21	-57	82	-31	-3
0.114167	-245	736	-1066	-4464	-8	-1505	1527	-2197	-413	-1085	419	787	1	-642	912	-2210	3652	-235	-3630	-1061	12758	5091	-5974	-13975	-325	7534	-5655	-8970	-9152	9331	-4357	-8306	-145	-125	-118	-64	-61	-53	-104	28	-149	19	40	-70	-19	-55	82	-40	0
0.115000	-159	924	-1349	-4141	-86	-1711	1570	-1988	-409	-1297	422	1157	5	-702	1176	-2093	3406	19	-3746	-670	11564	4263	-6697	-13796	-335	7087	-6139	-8923	-5180	8965	-5016	-8500	-149	-143	-121	-66	-63	-58	-103	41	-155	18	36	-74	-26	-59	81	-30	-5
0.115833	-7	1106	-1603	-3778	144	-1913	1607	-1782	-495	-1509	442	1489	-49	-773	1498	-1923	3250	266	-3892	-238	8070	3423	-7397	-13547	-339	6629	-6602	-8860	828	8588	-5678	-8717	-148	-127	-119	-67	-64	-58	-105	35	-154	13	38	-76	-23	-59	81	-30	-1
0.116667	-475	1292	-1820	-3389	352	-2099	1648	-1574	-530	-1715	488	1784	44	-838	1868	-1695	3160	505	-4080	222	5725	2578	-8057	-13218	-4	6168	-7049	-8771	7893	8220	-6343	-8953	-151	-132	-118	-67	-63	-58	-108	38	-151	15	34	-75	-19	-57	81	-38	-3
0.117500	-195	1473	-2007	-2947	-296	-2280	1692	-1367	-708	-1919	559	2054	66	-912	2282	-1404	2816	734	-4298	696	5340	1738	-8677	-12829	113	5711	-7465	-8657	12564	7886	-6991	-9197	-147	-129	-118	-68	-63	-60	-108	46	-148	16	34	-74	-21	-46	79	-29	2
0.118333	64	1651	-2163	-2507	-6	-2452	1741	-1165	-678	-2118	660	2283	42	-986	2736	-1058	2483	947	-4545	1192	403	901	-9237	-12371	-81	5273	-7844	-8521	19022	7604	-7603	-9447	-149	-129	-124	-68	-62	-64	-108	38	-150	16	35	-73	-23	-58	81	-29	0
0.119167	-34	1823	-2282	-2051	-125	-2618	1801	-968	-463	-2312	786	2474	72	-1059	3226	-649	2196	1157	-4823	1680	-2829	78	-9726	-11858	64	4847	-8181	-8360	26427	7384	-8209	-9689	-149	-128	-119	-67	-61	-60	-105	40	-154	17	34	-72	-23	-55	82	-28	1
0.120000	-153	1983	-2366	-1602	-167	-2783	1877	-778	-487	-2491	946	2635	151	-1128	3746	-194	2025	1351	-5127	2136	-3773	-723	-10131	-11291	124	4442	-8465	-8174	31673	7247	-8753	-9925	-148	-128	-121	-66	-29	-57	-107	38	-150	18	34	-70	-19	-58	84	-30	0
0.120833	-293	2134	-2421	-1173	-102	-2943	1966	-597	-420	-2662	1129	2760	150	-1194	4299	312	1980	1538	-5448	2552	-7183	-1505	-10447	-10689	23	4046	-8694	-7972	32767	7188	-9246	-10139	-151	-129	-117	-65	-63	-62	-104	42	-154	15	32	-75	-22	-61	84	-29	-1
0.121667	-154	2275	-2450	-769	-271	-3111	2074	-427	-429	-2817	1349	2855	80	-1244	4864	852	1778	1718	-5769	2919	-8784	-2265	-10657	-10050	73	3668	-8850	-7752	31933	7211	-9669	-10331	-148	-127	-124	-68	-63	-59	-104	40	-152	15	33	-74	-24	-56	84	-33	0
0.122500	40	2404	-2444	-393	-304	-3269	2202	-269	-386	-2962	1596	2912	47	-1287	5449	1416	1567	1887	-6095	3222	-9838	-3013	-10755	-9385	124	3289	-8936	-7524	31772	7297	-10019	-10491	-145	-130	-119	-80	-63	-62	-105	37	-149	13	30	-88	-27	-58	82	-30	0
0.123333	-4	2524	-2422	-59	-181	-3439	2350	-121	-384	-3091	1892	2962	18	-1308	6022	1994	1422	2048	-6417	3440	-10882	-3750	-10754	-8713	325	2906	-8937	-7294	31335	7453	-10287	-10621	-151	-118	-126	-74	-68	-65	-111	34	-154	8	28	-80	-30	-62	77	-32	-6
0.124167	-107	2635	-2373	235	-254	-3608	2524	10	-487	-3203	2188	2982	0	-1312	6596	2573	1184	2203	-6718	3580	-11392	-4467	-10621	-8025	261	2521	-8847	-7065	30899	7654	-10461	-10702	-149	-132	-122	-73	-65	-65	-109	26	-153	12	29	-108	-29	-61	79	-34	-6
0.125000	-396	2742	-2303	485	124	-3764	2729	137	-402	-3291	2539	2987	-59	-1287	7163	3153	1083	2350	-6993	3628	-12798	-5171	-10372	-7359	-3	2126	-8660	-6841	30562	7886	-10542	-10751	-155	-131	-126	-74	-114	-67	-111	35	-155	13	27	-79	-24	-61	76	-34	-4
0.125833	-260	2847	-2214	695	-305	-3956	2952	246	-367	-3368	2916	2971	-64	-1237	7715	3709	1160	2476	-7233	3587	-8145	-5849	-10003	-6699	27	1715	-8379	-6638	30137	8128	-10522	-10757	-148	-127	-119	-66	-60	-61	-97	39	-150	17	32	-76	-25	-59	80	-30	0
0.126667	-407	2945	-2126	847	-124	-4135	3195	342	-514	-3426	3326	2944	-19	-1165	8244	4237	862	2627	-7432	3442	-7890	-6512	-9514	-6070	-316	1286	-7991	-6464	29786	8363	-10393	-10713	-144	-127	-121	-70	-60	-60	-105	42	-149	17	32	-75	-18	-57	81	-29	-3
0.127500	-439	3035	-2001	941	-206	-4319	3457	417	-608	-3470	3748	2900	-114	-1075	8740	4713	744	2744	-7597	3207	-8147	-7141	-8921	-5476	-578	835	-7522	-6327	29403	8559	-10172	-10675	-146	-128	-119	-67	-58	-56	-104	42	-148	12	34	-77	-22	-58	79	-30	0
0.128333	-439	3127	-1886	988	-263	-4506	3740	484	-564	-3504	4225	2848	-105	-960	9209	5136	581	2849	-7697	2880	-5471	-7744	-8224	-4926	-594	381	-6951	-6234	29030	8704	-9847	-10599	-150	-126	-120	-67	-61	-60	-105	38	-148	19	34	-77	-21	-57	81	-33	1
0.129167	-342	3213	-1766	979	-328	-4690	4042	521	-527	-3519	4718	2784	-88	-824	9645	5498	371	2944	-7752	2476	-4970	-8299	-7434	-4427	-573	-75	-6288	-6196	28642	8779	-9429	-10507	-147	-129	-120	-66	-60	-60	-107	39	-149	17	33	-88	-22	-60	79	-32	0
0.130000	-662	3330	-1645	919	-25	-4869	4351	537	-442	-3528	5205	2711	-180	-677	10047	5793	313	3020	-7750	2004	-4239	-8803	-6567	-3986	-914	-521	-5541	-6224	26822	8766	-8904	-10410	-143	-125	-120	-65	-61	-62	-105	41	-148	17	35	-75	-22	-57	82	-33	-3
0.130833	-476	3381	-1532	808	-556	-5039	4674	529	-551	-3528	5764	2627	-225	-518	10421	6015	303	3079	-7695	1482	-515	-9239	-5629	-3611	-1024	-940	-4723	-6319	19464	8671	-8299	-10318	-155	-126	-121	-66	-62	-60	-107	39	-144	17	24	-75	-22	-57	77	-34	-1
0.131667	-64	3465	-1421	648	-273	-5202	5005	488	-516	-3521	6317	2531	-195	-350	10760	6160	32	3120	-7588	918	-839	-9599	-4642	-3300	-1220	-1328	-3831	-6487	9605	8475	-7608	-10239	-150	-126	-122	-68	-65	-60	-110	36	-153	17	33	-78	-26	-58	77	-33	-5
0.132500	-257	3546	-1317	442	-260	-5346	5342	450	-407	-3509	6891	2426	-159	-180	11065	6238	124	3146	-7411	333	-1996	-9876	-3603	-3054	-1299	-1668	-2872	-6743	-119	8179	-6838	-10183	-146	-125	-121	-65	-63	-60	-105	41	-148	21	35	-76	-25	-57	79	-31	3
0.133333	-311	3625	-1220	202	-333	-5471	5684	326	-484	-3490	7479	2303	-182	-5	11362	6247	166	3155	-7223	-259	392	-10059	-2519	-2880	-1394	-1941	-1870	-7080	-11912	7790	-6003	-10163	-146	-126	-118	-96	-65	-56	-103	41	-150	21	38	-74	-24	-53	84	-28	-1
0.134167	-259	3698	-1135	-82	-151	-5573	6031	192	-500	-3473	8071	2163	-182	157	11627	6184	-108	3146	-6980	-851	401	-10145	-1410	-2789	-1593	-2142	-827	-7501	-23539	7321	-5107	-10191	-151	-122	-116	-61	-62	-53	-104	44	-152	6	38	-73	-18	-52	84	-30	0
0.135000	-152	3763	-1069	-400	-215	-5651	6368	21	-247	-3446	8659	2004	-173	306	11867	6067	-147	3121	-6704	-1416	702	-10137	-294	-2743	-1467	-2261	235	-8011	-32207	6775	-4164	-10272	-146	-126	-117	-63	-63	-55	-103	43	-152	20	36	-72	-23	-53	85	-27	-1
0.135833	80	3819	-1013	-741	-313	-5700	6700	-183	-145	-3425	9234	1823	-145	442	12082	5890	-144	3088	-6407	-1954	1058	-10026	821	-2782	-1607	-2287	1313	-8607	-32717	6161	-3179	-10424	-149	-126	-117	-63	-61	-51	-102	46	-152	23	39	-73	-21	-52	86	-28	-5
0.136667	214	3866	-980	-1098	-181	-5718	7027	-434	-240	-3397	9795	1613	-177	559	12272	5672	-363	3043	-6093	-2443	1061	-9819	1930	-2887	-1814	-2221	2400	-9292	-32645	5511	-2163	-10642	-150	-126	-119	-61	-66	-57	-108	43	-155	21	37	-75	-23	-58	82	-26	-3
0.137500	0	3898	-961	-1470	-235	-5700	7325	-713	-111	-3365	10333	1379	-193	653	12444	5415	-466	2995	-5773	-2882	2015	-9526	3031	-3047	-1799	-2061	3487	-10050	-32720	4828	-1133	-10932	-149	-127	-117	-83	-61	-52	-103	43	-151	24	36	-75	-23	-46	85	-25	0
0.138333	-310	3921	-961	-1844	52	-5644	7615	-1032	162	-3321	10833	1120	-162	722	12588	5146	-573	2951	-5459	-3259	323	-9152	4123	-3271	-1956	-1860	4556	-10872	-32698	4141	-92	-11292	-146	-125	-115	-52	-62	-53	-103	44	-154	22	36	-73	-24	-52	88	-26	0
0.139167	-164	3930	-980	-2215	-271	-5553	7884	-1387	353	-3264	11287	835	-163	763	12703	4853	-428	2903	-5146	-3579	3331	-8715	5195	-3561	-1526	-1486	5609	-11745	-32713	3457	948	-11723	-147	-126	-118	-61	-60	-56	-105	46	-154	24	39	-73	-22	-56	87	-24	0
0.140000	224	3925	-1013	-2580	-43	-5420	8135	-1773	213	-3199	11686	524	-170	780	12782	4562	-456	2863	-4848	-3841	4164	-8231	6251	-3901	-1330	-1151	6630	-12659	-32691	2796	1982	-12217	-148	-128	-119	-67	-63	-55	-102	42	-152	19	33	-77	-24	-53	87	-28	-4
0.140833	-4	3902	-1073	-2929	-119	-5262	8355	-2192	263	-3122	12025	185	-153	770	12791	4273	-693	2829	-4583	-4045	2142	-7722	7290	-4292	-1128	-753	7620	-13583	-32706	2161	3034	-12758	-150	-127	-120	-64	-64	-43	-100	44	-152	22	37	-74	-25	-53	87	-27	-6
0.141667	-102	3873	-1141	-3252	15	-5061	8549	-2622	346	-3024	12284	-163	-168	739	12812	4000	-965	2814	-4328	-4195	3840	-7212	8315	-4743	-566	-365	8573	-14507	-32665	1563	4071	-13335	-138	-126	-117	-65	-63	-55	-104	44	-151	19	33	-76	-23	-55	84	-27	-1
0.142500	125	3831	-1229	-3552	-171	-4835	8709	-3076	177	-2904	12462	-537	-173	698	12753	3740	-908	2798	-4110	-4303	3507	-6721	9329	-5246	30	-5	9496	-15394	-27974	1014	5110	-13920	-147	-128	-120	-67	-61	-58	-99	41	-154	21	37	-75	-22	-55	87	-29	-4
0.143333	-80	3781	-1327	-3830	79	-4580	8839	-3544	163	-2772	12554	-917	-187	593	12626	3511	-883	2807	-3925	-4373	2515	-6279	10347	-5810	176	286	10370	-16220	-16127	507	6148	-14495	-148	-126	-99	-67	-64	-57	-104	42	-153	19	34	-79	-25	-58	85	-29	-1
0.144167	-158	3721	-1445	-4065	-414	-4304	8937	-4018	50	-2622	12546	-1302	-76	497	12430	3308	-577	2824	-3768	-4420	3780	-5899	11373	-6434	390	482	11206	-16971	-6580	41	7203	-15044	-150	-128	-121	-68	-67	-58	-107	38	-149	18	34	-79	-21	-57	80	-30	-1
0.145000	305	3662	-1576	-4272	-308	-4010	8998	-4493	-291	-2455	12440	-1682	-143	379	12162	3136	-378	2849	-3640	-4452	2318	-5610	12393	-7107	423	545	11991	-17603	3209	-388	8263	-15529	-149	-124	-121	-68	-63	-58	-109	40	-150	17	34	-78	-25	-59	80	-31	-3
0.145833	97	3606	-1706	-4451	-205	-3708	9032	-4957	-292	-2271	12238	-2054	-231	245	11815	3004	-224	2891	-3541	-4459	-1623	-5425	13430	-7845	621	461	12736	-18099	13884	-778	9355	-15930	-146	-125	-118	-65	-65	-57	-102	44	-152	23	37	-75	-24	-57	85	-26	0
0.146667	-19	3547	-1847	-4596	-377	-3405	9035	-5406	-229	-2079	11930	-2407	-173	102	11385	2897	-171	2936	-3471	-4510	-2136	-5363	14475	-8628	779	204	13436	-18452	20704	-1150	10446	-16225	-145	-124	-117	-64	-59	-55	-99	43	-151	23	39	-73	-19	-56	86	-25	2
0.147500	-45	3495	-1996	-4733	-224	-3106	9000	-5845	-189	-1884	11518	-2748	-155	-52	10869	2789	-343	2981	-3427	-4575	-4654	-5433	15528	-9462	602	-242	14094	-18647	24278	-1512	11567	-16400	-150	-126	-117	-67	-63	-59	-103	58	-149	23	39	-77	-22	-56	84	-28	1
0.148333	-43	3448	-2146	-4844	-149	-2819	8944	-6244	-153	-1698	11012	-3062	-216	-217	10274	2753	-241	3023	-3405	-4660	-7306	-5646	16599	-10331	694	-875	14708	-18675	23438	-1873	12685	-16430	-147	-127	-120	-68	-65	-60	-103	39	-151	18	37	-79	-25	-60	79	-29	-4
0.149167	67	3411	-2297	-4951	-152	-2550	8863	-6644	128	-1523	10405	-3348	-210	-380	9609	2706	-179	3068	-3401	-4782	-8944	-5995	17680	-11220	800	-1685	15288	-18532	18677	-2235	13808	-16301	-149	-125	-118	-66	-60	-58	-109	42	-158	18	39	-75	-21	-60	81	-26	0
0.150000	119	3392	-2440	-5050	-97	-2299	8775	-6996	122	-1360	9746	-3596	-251	-547	8873	2674	-415	3103	-3408	-4943	-11373	-6482	18764	-12113	781	-2659	15830	-18241	11722	-2619	14927	-16006	-148	-127	-135	-65	-63	-59	-104	38	-151	20	38	-78	-25	-58	81	-30	0
0.150833	-61	3386	-2579	-5156	-214	-2083	8666	-7306	-293	-1223	9006	-3815	-298	-715	8072	2636	-310	3122	-3423	-5158	-12152	-7092	19833	-12995	694	-3773	16349	-17810	2194	-3030	16026	-15537	-151	-126	-122	-81	-61	-60	-107	37	-152	17	45	-74	-23	-56	84	-29	-3
0.151667	-190	3395	-2697	-5278	55	-1894	8562	-7608	-272	-1121	8202	-4001	-289	-883	7222	2591	-194	3123	-3455	-5409	-14496	-7814	20887	-13843	292	-5007	16831	-17250	-5515	-3474	17089	-14912	-149	-128	-119	-67	-63	-60	-104	39	-152	18	36	-79	-26	-58	81	-30	-3
0.152500	-260	3416	-2819	-5417	-30	-1744	8450	-7864	-207	-1061	7363	-4154	-274	-1045	6344	2535	-230	3128	-3480	-5713	-13407	-8630	21910	-14649	404	-6320	17294	-16592	-13444	-3955	18097	-14121	-146	-124	-118	-65	-64	-58	-108	36	-148	23	37	-100	-17	-56	82	-25	0
0.153333	-41	3460	-2916	-5576	-66	-1631	8346	-8087	-427	-1042	6488	-4267	-263	-1209	5442	2453	-357	3099	-3512	-6061	-10586	-9530	22893	-15398	374	-7675	17727	-15868	-22412	-4480	19033	-13194	-149	-124	-119	-66	-63	-59	-103	42	-149	20	38	-75	-22	-56	85	-31	-4
0.154167	-214	3512	-2997	-5770	-108	-1550	8249	-8281	-462	-1075	5609	-4357	-230	-1373	4545	2342	-320	3051	-3540	-6473	-11661	-10476	23810	-16028	263	-9027	18136	-15108	-27207	-5044	19883	-12122	-144	-121	-120	-66	-77	-56	-100	40	-153	18	37	-75	-19	-55	85	-28	2
0.155000	-240	3577	-3056	-6004	212	-1504	8173	-8441	-455	-1160	4729	-4417	-225	-1539	3657	2189	-304	2980	-3564	-6888	-8858	-11443	24647	-16569	41	-10342	18515	-14335	-30237	-5661	20625	-10942	-148	-137	-118	-65	-60	-58	-101	41	-151	13	35	-77	-21	-56	84	-27	-6
0.155833	-111	3651	-3094	-6256	328	-1503	8106	-8581	-634	-1300	3879	-4444	-158	-1705	2794	2000	-335	2891	-3579	-7359	-7022	-12411	25384	-17009	-408	-11574	18869	-13581	-30237	-6331	21257	-9663	-148	-126	-124	-66	-61	-57	-110	25	-158	13	41	-78	-22	-58	78	-31	-4
0.156667	-253	3729	-3108	-6544	721	-1511	8063	-8695	-780	-1486	3059	-4471	-77	-1888	1978	1758	-309	2773	-3591	-7851	-6020	-13350	26006	-17320	-953	-12694	19192	-12865	-27220	-7053	21760	-8324	-153	-131	-126	-69	-66	-58	-110	37	-156	13	32	-81	-25	-57	78	-30	-4
0.157500	-389	3810	-3093	-6865	267	-1571	8038	-8791	-896	-1724	2292	-4468	37	-2068	1232	1474	-384	2644	-3586	-8358	-2299	-14234	26506	-17511	-1081	-13670	19487	-12212	-23955	-7811	22139	-6939	-151	-126	-121	-69	-46	-58	-109	35	-151	12	25	-79	-21	-59	79	-32	-1
0.158333	217	3892	-3055	-7197	90	-1627	8039	-8860	-1014	-1988	1605	-4447	-6	-2263	561	1139	-585	2497	-3567	-8876	773	-15045	26868	-17588	-1204	-14476	19766	-11641	-20993	-8619	22384	-5538	-148	-128	-122	-69	-60	-61	-105	38	-150	15	34	-76	-21	-61	81	-30	-5
0.159167	46	3970	-2983	-7554	103	-1700	8060	-8926	-1091	-2295	991	-4414	-151	-2470	-28	762	-383	2335	-3527	-9408	-423	-15772	27079	-17542	-1339	-15112	19970	-11160	-14646	-9470	22512	-4125	-146	-125	-118	-64	-60	-59	-100	43	-151	18	27	-75	-22	-55	84	-27	0
0.160000	-141	4037	-2889	-7926	79	-1781	8100	-8975	-1424	-2623	471	-4376	-197	-2702	-529	331	-421	2155	-3480	-9935	2175	-16389	27146	-17411	-1103	-15563	20148	-10774	-8386	-10352	22519	-2733	-148	-127	-127	-65	-61	-58	-107	43	-149	19	36	-75	-21	-58	82	-27	-1
0.160833	-74	4091	-2764	-8303	619	-1860	8139	-9022	-1692	-2978	39	-4335	-219	-2946	-940	-143	-538	1969	-3411	-10452	4005	-16891	27031	-17213	-866	-15845	20271	-10488	-2671	-11262	22424	-1375	-147	-127	-117	-64	-62	-74	-104	44	-151	18	35	-77	-24	-57	82	-29	0
0.161667	-139	4127	-2618	-8685	728	-1940	8193	-9065	-1505	-3312	-291	-4290	-286	-3211	-1253	-661	-281	1777	-3325	-10960	3858	-17267	26761	-16974	-690	-15962	20340	-10294	2335	-12186	22245	-102	-150	-127	-118	-68	-62	-57	-104	43	-148	18	34	-75	-29	-56	84	-27	0
0.162500	-36	4144	-2450	-9052	546	-2012	8252	-9103	-1296	-3660	-526	-4248	-188	-3498	-1455	-1218	22	1586	-3214	-11443	5452	-17525	26327	-16723	-634	-15942	20338	-10189	5920	-13108	22001	1077	-151	-127	-120	-66	-62	-58	-108	43	-152	19	34	-99	-26	-59	82	-30	0
0.163333	87	4134	-2260	-9418	374	-2070	8307	-9142	-1252	-3994	-656	-4214	-86	-3804	-1606	-1806	121	1399	-3083	-11906	6061	-17661	25734	-16493	-437	-15805	20267	-10155	9037	-14013	21725	2166	-148	-128	-116	-67	-63	-57	-104	42	-149	18	38	-78	-24	-57	74	-30	0
0.164167	-116	4109	-2051	-9758	109	-2124	8358	-9180	-702	-4301	-696	-4187	-109	-4123	-1658	-2426	79	1222	-2928	-12345	6472	-17685	24990	-16326	-243	-15602	20120	-10188	10430	-14887	21425	3120	-148	-129	-135	-69	-63	-60	-105	39	-176	20	33	-77	-27	-60	79	-30	-1
0.165000	-287	4050	-1825	-10088	-34	-2162	8395	-9233	68	-4580	-647	-4173	-146	-4457	-1636	-3073	63	1058	-2748	-12759	5096	-17612	24106	-16249	-341	-15350	19897	-10267	12515	-15712	21128	3937	-147	-133	-128	-72	-66	-64	-110	38	-155	11	29	-78	-26	-58	78	-31	-7
0.165833	-492	3967	-1589	-10392	-182	-2188	8412	-9254	542	-4823	-521	-4166	-62	-4802	-1549	-3742	139	916	-2533	-13102	5212	-17446	23107	-16283	-240	-15087	19588	-10377	13995	-16474	20865	4612	-149	-125	-124	-66	-46	-57	-104	43	-152	21	36	-75	-24	-55	82	-27	0
0.166667	-169	3864	-1330	-10672	-477	-2204	8430	-9282	832	-5020	-322	-4173	-146	-5144	-1409	-4427	-60	805	-2303	-13426	8243	-17216	21996	-16460	-30	-14854	19198	-10504	11002	-17165	20641	5109	-148	-125	-119	-65	-60	-59	-104	45	-149	21	37	-73	-23	-49	82	-25	0
0.167500	-146	3729	-1072	-10931	-482	-2211	8412	-9314	895	-5180	-75	-4204	-299	-5499	-1242	-5120	-272	717	-2040	-13711	4907	-16938	20799	-16803	95	-14689	18730	-10643	10010	-17779	20471	5428	-147	-125	-121	-65	-59	-60	-105	41	-152	22	35	-74	-23	-55	81	-26	-1
0.168333	-146	3573	-805	-11171	-591	-2222	8369	-9340	842	-5302	208	-4254	-372	-5850	-1030	-5825	-331	659	-1761	-13957	5145	-16628	19530	-17318	248	-14616	18192	-10777	8272	-18298	20378	5548	-148	-127	-118	-69	-60	-59	-105	42	-151	20	35	-75	-24	-52	105	-25	-4
0.169167	-357	3395	-538	-11399	-681	-2231	8305	-9367	747	-5386	515	-4332	-300	-6194	-792	-6531	-601	632	-1462	-14171	5254	-16307	18214	-18014	129	-14662	17591	-10907	6963	-18735	20335	5464	-146	-124	-120	-64	-61	-56	-102	39	-149	19	33	-72	-19	-49	81	-35	1
0.170000	-366	3193	-266	-11610	-322	-2249	8220	-9390	741	-5435	826	-4445	-217	-6525	-585	-7242	-956	640	-1143	-14341	3681	-16000	16878	-18874	118	-14836	16941	-11014	6512	-19082	20368	5165	-144	-126	-119	-64	-60	-57	-104	39	-152	21	34	-73	-16	-51	86	-30	-3
0.170833	-580	2969	4	-11813	-445	-2271	8114	-9408	935	-5463	1128	-4583	-272	-6853	-356	-7955	-1069	682	-808	-14478	4256	-15718	15545	-19893	104	-15162	16261	-11107	5666	-19365	20458	4636	-141	-125	-121	-66	-62	-53	-103	40	-150	24	35	-76	-24	-55	81	-30	-1
0.171667	1	2731	275	-12011	-917	-2309	7988	-9416	815	-5465	1408	-4773	-220	-7170	-144	-8665	-1334	757	-462	-14582	5906	-15482	14235	-21046	-141	-15633	15552	-11183	2812	-19571	20601	3895	-147	-127	-121	-64	-60	-57	-105	40	-151	19	36	-74	-23	-53	82	-28	-1
0.172500	58	2483	543	-12201	-695	-2363	7849	-9426	674	-5460	1651	-4995	-177	-7473	54	-9370	-1278	859	-115	-14654	2330	-15301	12975	-22313	-437	-16251	14841	-11247	2991	-19719	20779	2946	-148	-127	-120	-64	-57	-57	-104	39	-152	21	37	-76	-21	-55	82	-32	-5
0.173333	-158	2217	810	-12395	-816	-2440	7700	-9430	603	-5458	1842	-5258	-127	-7766	229	-10066	-957	986	235	-14704	2037	-15189	11776	-23658	-520	-16991	14148	-11304	4229	-19827	20959	1800	-150	-127	-117	-66	-61	-60	-107	36	-152	18	34	-76	-23	-55	81	-39	-1
0.174167	-58	1949	1067	-12591	-718	-2538	7533	-9432	385	-5461	1975	-5564	-150	-8051	372	-10756	-1045	1136	585	-14734	2815	-15154	10671	-25025	-626	-17833	13508	-11351	5572	-19903	21139	500	-146	-127	-116	-63	-58	-56	-104	45	-148	23	38	-73	-22	-52	82	-29	0
0.175000	-44	1678	1329	-12792	-577	-2662	7377	-9422	624	-5481	2044	-5915	-125	-8328	491	-11441	-1054	1307	922	-14759	1308	-15207	9680	-26385	-851	-18770	12915	-11410	7234	-19956	21286	-934	-149	-129	-119	-64	-60	-59	-105	41	-153	17	35	-75	-21	-55	84	-23	0
0.175833	18	1397	1580	-13009	-460	-2815	7212	-9417	1668	-5522	2040	-6314	-144	-8606	571	-12131	-952	1487	1250	-14782	1334	-15346	8803	-27677	-768	-19733	12401	-11475	7979	-19996	21362	-2457	-151	-130	-120	-62	-61	-57	-104	39	-154	18	36	-77	-23	-56	81	-30	-5
0.176667	558	1121	1832	-13233	-339	-2998	7047	-9414	2450	-5602	1962	-6762	-113	-8888	610	-12823	-1045	1679	1542	-14813	510	-15579	8064	-28868	-710	-20728	11971	-11556	8599	-20032	21376	-4003	-148	-126	-121	-66	-61	-60	-105	38	-154	15	28	-75	-22	-57	80	-29	-1
0.177500	990	854	2078	-13465	-152	-3207	6884	-9405	2648	-5709	1806	-7251	-101	-9177	607	-13520	-775	1868	1816	-14856	56	-15901	7466	-29905	-568	-21704	11663	-11664	7473	-20061	21278	-5528	-150	-130	-122	-72	-61	-57	-105	40	-153	16	34	-73	-24	-56	82	-29	-5
0.178333	1144	593	2321	-13705	-112	-3449	6722	-9403	2837	-5864	1579	-7783	-144	-9475	561	-14220	-387	2059	2071	-14927	-1128	-16310	7017	-30762	-300	-22622	11463	-11780	5490	-20082	21065	-6972	-152	-126	-120	-63	-62	-56	-107	39	-153	17	34	-76	-21	-55	84	-28	-15
0.179167	1280	343	2560	-13965	240	-3725	6564	-9415	2992	-6054	1289	-8353	-61	-9787	466	-14938	463	2251	2275	-15029	-2794	-16798	6715	-31405	241	-23444	11392	-11929	4170	-20092	20726	-8286	-148	-126	-118	-63	-60	-53	-108	33	-147	19	36	-74	-18	-57	81	-29	1
0.180000	1259	111	2795	-14248	192	-4022	6405	-9406	2847	-6290	929	-8956	-67	-10114	315	-15666	1568	2429	2468	-15167	750	-17353	6557	-31817	824	-24144	11438	-12102	-1862	-20089	20258	-9425	-142	-126	-116	-62	-58	-57	-103	41	-149	20	35	-72	-17	-57	85	-28	0
0.180833	522	-108	3018	-14512	370	-4367	6241	-9417	2805	-6563	518	-9587	-94	-10463	113	-16420	2295	2591	2614	-15355	-1396	-17960	6530	-31966	969	-24695	11604	-12304	-6071	-20059	19661	-10348	-150	-126	-117	-69	-53	-58	-103	39	-150	21	34	-75	-19	-56	82	-30	0
0.181667	374	-300	3236	-14800	179	-4737	6067	-9439	2892	-6878	57	-10252	62	-10824	-150	-17193	2754	2723	2729	-15589	-1082	-18606	6622	-31865	1208	-25068	11872	-12525	-9284	-19987	18951	-11020	-151	-128	-122	-66	-64	-59	-100	38	-152	15	33	-79	-26	-58	81	-31	-6
0.182500	192	-479	3432	-15102	158	-5144	5880	-9474	2919	-7229	-425	-10925	26	-11197	-476	-17979	2783	2868	2809	-15866	830	-19249	6820	-31497	1314	-25246	12244	-12751	-10980	-19859	18158	-11427	-152	-131	-124	-66	-64	-58	-117	37	-155	17	34	-75	-19	-57	81	-33	-3
0.183333	-258	-619	3627	-15406	275	-5582	5674	-9520	2621	-7611	-968	-11610	-11	-11580	-863	-18781	2862	2985	2862	-16184	605	-19888	7098	-30873	1302	-25210	12679	-12992	-10425	-19667	17296	-11573	-149	-130	-122	-69	-59	-61	-110	36	-152	15	32	-78	-24	-61	84	-33	-1
0.184167	-929	-737	3794	-15738	371	-6059	5438	-9581	2238	-8010	-1511	-12289	-42	-11942	-1323	-19593	2340	3079	2887	-16550	1676	-20494	7433	-30001	1258	-24960	13166	-13222	-8247	-19397	16402	-11462	-151	-135	-126	-70	-62	-61	-109	32	-153	15	27	-76	-22	-60	80	-33	0
0.185000	-460	-821	3939	-16048	-112	-6574	5174	-9658	1739	-8436	-2062	-12971	-158	-12342	-1850	-20418	788	3155	2896	-16946	5410	-21038	7810	-28902	1203	-24498	13680	-13446	-7450	-19044	15504	-11123	-153	-132	-124	-67	-60	-60	-109	36	-155	17	32	-76	-24	-60	81	-34	0
0.185833	-497	-875	4065	-16377	334	-7123	4867	-9757	715	-8872	-2618	-13637	-228	-12710	-2453	-21243	-39	3227	2887	-17367	4524	-21491	8201	-27608	1112	-23817	14192	-13641	-4130	-18590	14636	-10589	-152	-129	-121	-60	-47	-56	-103	37	-151	19	36	-75	-19	-56	86	-32	2
0.186667	-901	-892	4162	-16708	330	-7705	4524	-9875	-439	-9315	-3166	-14306	-367	-13061	-3123	-22066	-265	3283	2870	-17805	4821	-21835	8576	-26153	894	-22947	14681	-13811	589	-18048	13833	-9907	-147	-128	-117	-65	-61	-57	-104	41	-149	20	37	-75	-21	-59	85	-30	0
0.187500	-715	-884	4218	-17052	224	-8325	4118	-10028	-944	-9769	-3719	-14953	-473	-13389	-3869	-22881	-778	3324	2846	-18254	7089	-22057	8938	-24568	650	-21903	15121	-13938	4422	-17416	13132	-9132	-176	-130	-119	-68	-62	-58	-107	37	-151	22	35	-73	-21	-57	82	-33	4
0.188333	-690	-843	4247	-17399	322	-8982	3654	-10210	-798	-10229	-4264	-15599	-439	-13689	-4684	-23678	-845	3353	2825	-18696	6673	-22127	9260	-22895	533	-20700	15487	-14007	7549	-16702	12547	-8301	-148	-126	-122	-66	-62	-57	-107	41	-149	18	34	-75	-22	-57	81	-31	1
0.189167	-860	-774	4242	-17752	93	-9674	3122	-10398	-792	-10685	-4802	-16241	-446	-13953	-5551	-24443	-694	3380	2808	-19127	7046	-22045	9532	-21192	270	-19399	15765	-14015	8528	-15918	12093	-7484	-149	-126	-121	-67	-97	-60	-107	34	-153	20	37	-76	-23	-55	85	-30	0
0.190000	-744	-682	4197	-18113	-133	-10391	2518	-10693	-785	-11142	-5338	-16894	-460	-14169	-6489	-25212	-974	3401	2799	-19538	6851	-21795	9748	-19497	206	-18004	15941	-13952	8083	-15080	11818	-6712	-150	-130	-122	-69	-65	-60	-110	41	-152	18	1	-81	-28	-59	78	-34	-5
0.190833	-511	-564	4152	-18478	15	-11135	1842	-11019	-787	-11598	-5878	-17566	-441	-14385	-7482	-25941	-1120	3423	2806	-19913	6306	-21379	9927	-17853	276	-16557	16005	-13805	5753	-14192	11688	-6029	-152	-131	-124	-68	-64	-59	-110	36	-151	19	34	-76	-21	-58	82	-33	0
0.191667	366	-426	4023	-18842	-53	-11890	1098	-11363	-747	-12048	-6415	-18264	-256	-14554	-8522	-26637	-1266	3449	2829	-20246	5282	-20796	10058	-16289	140	-15083	15952	-13564	2024	-13288	11710	-5471	-150	-128	-120	-66	-64	-59	-102	40	-152	19	16	-75	-23	-57	84	-33	-5
0.192500	1022	-274	3896	-19207	107	-12664	263	-11780	-669	-12509	-6984	-19000	-75	-14698	-9597	-27294	-1600	3482	2874	-20534	2105	-20059	10153	-14836	-253	-13615	15794	-13232	-12	-12385	11880	-5054	-146	-126	-120	-66	-61	-58	-103	36	-151	21	36	-75	-21	-51	82	-29	0
0.193333	788	-107	3746	-19566	-409	-13447	-649	-12261	-1011	-12969	-7582	-19782	0	-14833	-10705	-27917	-1789	3523	2938	-20772	4349	-19194	10225	-13521	-358	-12191	15530	-12813	-6299	-11513	12169	-4793	-147	-125	-118	-66	-61	-59	-101	40	-151	21	36	-75	-24	-55	94	-29	0
0.194167	256	66	3577	-19932	-203	-14241	-1653	-12807	-1507	-13440	-8208	-20617	85	-14968	-11830	-28503	-1510	3573	3016	-20968	1808	-18201	10295	-12374	-644	-10840	15185	-12308	-11896	-10678	12563	-4701	-148	-124	-117	-66	-61	-52	-102	41	-153	23	38	-74	-17	-51	88	-27	1
0.195000	88	246	3398	-20294	-309	-15033	-2745	-13417	-1881	-13920	-8895	-21508	211	-15127	-12977	-29049	-1089	3632	3122	-21115	-1008	-17110	10375	-11367	-690	-9587	14773	-11726	-15774	-9917	13031	-4694	-146	-125	-119	-65	-58	-52	-96	43	-146	20	38	-72	-16	-52	88	-29	-1
0.195833	-238	421	3207	-20661	-306	-15832	-3931	-14097	-2421	-14422	-9654	-22449	256	-15330	-14144	-29561	-781	3702	3231	-21220	-1276	-15949	10479	-10540	-893	-8451	14328	-11078	-18508	-9241	13549	-4827	-147	-127	-112	-68	-58	-55	-104	40	-151	17	35	-74	-21	-53	88	-30	2
0.196667	-643	595	3017	-20989	-407	-16621	-5219	-14842	-2880	-14942	-10497	-23453	270	-15603	-15319	-30038	-385	3784	3365	-21293	-3833	-14739	10627	-9866	-956	-7435	13873	-10370	-18715	-8664	14086	-5031	-150	-125	-120	-65	-61	-58	-95	39	-156	19	35	-73	-24	-55	85	-32	-3
0.197500	-1627	766	2826	-21317	-97	-17409	-6608	-15653	-3010	-15491	-11438	-24486	231	-15970	-16487	-30468	200	3881	3511	-21336	-5568	-13507	10832	-9336	-963	-6558	13439	-9629	-16669	-8195	14614	-5275	-149	-125	-121	-68	-65	-62	-104	40	-152	15	34	-75	-27	-55	86	-34	-1
0.198333	-1850	924	2647	-21627	-687	-18197	-8106	-16528	-3212	-16065	-12491	-25551	241	-16443	-17685	-30876	685	3988	3669	-21363	-4021	-12262	11105	-8932	-1305	-5816	13062	-8869	-15520	-7845	15111	-5521	-152	-131	-126	-70	-63	-62	-108	39	-161	16	33	-78	-25	-57	80	-32	-7
0.199167	-1777	1078	2472	-21917	-512	-18977	-9722	-17464	-3434	-16670	-13655	-26620	286	-17044	-18808	-31231	781	4117	3840	-21380	-6271	-11042	11454	-8633	-2094	-5216	12765	-8113	-12164	-7612	15556	-5718	-148	-122	-121	-67	-62	-60	-102	39	-153	17	30	-74	-19	-53	81	-30	-3
0.200000	-2248	1231	2315	-22191	-489	-19737	-11411	-18433	-3437	-17297	-14922	-27673	232	-17766	-19934	-31555	658	4257	4011	-21404	-8612	-9869	11885	-8430	-1732	-4754	12582	-7385	-5930	-7502	15935	-5840	-151	-129	-124	-68	-63	-59	-105	40	-152	19	35	-77	-25	-57	85	-30	0
0.200833	-2581	1377	2174	-22434	-542	-20475	-13172	-19420	-3227	-17940	-16298	-28694	94	-18626	-21033	-31842	45	4417	4172	-21436	-6989	-8760	12394	-8245	-1287	-4399	12515	-6698	-58	-7500	16235	-5861	-147	-128	-119	-67	-61	-56	-104	39	-149	18	36	-74	1	-57	85	-32	0
0.201667	-3075	1513	2048	-22656	-338	-21172	-14982	-20470	-3009	-18587	-17765	-29665	109	-19594	-22081	-32101	-734	4597	4308	-21494	-7394	-7734	12981	-8116	-1257	-4197	12589	-6076	5763	-7601	16455	-5751	-151	-128	-120	-67	-63	-27	-102	39	-149	18	35	-75	-19	-56	84	-32	0
0.202500	-3049	1648	1894	-22852	-193	-21823	-16805	-21556	-2783	-19232	-19303	-30569	98	-20643	-23062	-32316	-1273	4799	4418	-21585	-6626	-6797	13637	-7999	-799	-4083	12802	-5533	10498	-7789	16591	-5505	-149	-128	-124	-66	-64	-57	-104	38	-152	17	30	-76	-19	-57	85	-31	0
0.203333	-2143	1784	1844	-23022	-101	-22398	-18608	-22636	-2420	-19848	-20870	-31381	97	-21725	-23949	-32514	-1857	5030	4473	-21719	-5349	-5958	14362	-7872	-595	-4052	13160	-5083	14575	-8048	16654	-5125	-149	-128	-126	-68	-80	-58	-102	39	-149	15	30	-76	-22	-57	99	-31	0
0.204167	-1237	1925	1763	-23174	28	-22856	-20336	-23703	-1799	-20421	-22436	-32088	124	-22800	-24726	-32640	-2457	5297	4462	-21896	-4715	-5230	15139	-7730	-323	-4095	13646	-4736	17594	-8362	16655	-4613	-148	-131	-122	-67	-61	-57	-104	39	-150	18	30	-81	-25	-56	81	-32	-5
0.205000	-741	2073	1697	-23305	9	-23231	-21930	-24752	-1349	-20925	-23952	-32477	18	-23814	-25365	-32719	-2791	5596	4371	-22129	-2968	-4607	15958	-7549	-294	-4197	14256	-4495	18501	-8706	16603	-3987	-145	-129	-122	-68	-64	-56	-104	41	-152	21	30	-79	-24	-56	84	-33	-3
0.205833	-338	2245	1647	-23419	281	-23446	-23338	-25774	-1343	-21337	-25369	-32633	-1	-24709	-25838	-32727	-2388	5936	4188	-22414	-4029	-4097	16803	-7334	-386	-4340	14959	-4354	20551	-9069	16521	-3272	-147	-126	-121	-66	-60	-55	-105	41	-148	20	34	-78	-21	-53	84	-29	1
0.206667	70	2424	1604	-23523	-83	-23501	-24517	-26757	-1241	-21648	-26652	-32709	94	-25431	-26125	-32750	-1523	6313	3886	-22743	-31	-3698	17661	-7081	45	-4518	15742	-4337	18723	-9434	16437	-2505	-147	-114	-122	-68	-60	-58	-102	41	-149	18	33	-78	-24	-56	85	-30	0
0.207500	381	2628	1569	-23618	105	-23395	-25409	-27688	-942	-21847	-27746	-32733	0	-25926	-26200	-32737	-1087	6719	3473	-23128	1520	-3404	18527	-6793	-32	-4715	16581	-4411	14760	-9775	16364	-1724	-148	-127	-122	-70	-61	-55	-102	40	-154	19	30	-74	-24	-55	82	-6	-1
0.208333	484	2864	1538	-23715	104	-23104	-25978	-28550	-551	-21914	-28586	-32750	-65	-26153	-26045	-32753	-942	7152	2930	-23557	-80	-3210	19404	-6475	8	-4924	17448	-4570	11765	-10077	16326	-964	-150	-129	-120	-66	-63	-70	-101	42	-153	17	33	-76	-21	-62	82	-29	0
0.209167	399	3130	1515	-23822	112	-22655	-26188	-29352	-130	-21886	-29138	-32750	-51	-26092	-25634	-32734	-899	7615	2254	-24026	2371	-3112	20262	-6159	-45	-5132	18318	-4806	8123	-10335	16345	-265	-146	-129	-122	-66	-50	-56	-105	42	-148	20	34	-75	-21	-57	80	-28	1
0.210000	431	3435	1490	-23932	-111	-22046	-26015	-30076	166	-21682	-29363	-32757	-156	-25726	-24968	-32646	-867	8076	1445	-24536	2118	-3102	21110	-5811	30	-5335	19180	-5097	4989	-10542	16443	344	-147	-131	-121	-67	-62	-59	-105	43	-150	19	32	-73	-17	-60	81	-31	1
0.210833	440	3787	1466	-24058	348	-21316	-25459	-30716	367	-21400	-29235	-32757	-142	-25059	-24032	-32423	-539	8532	519	-25063	1114	-3177	21940	-5487	212	-5528	20020	-5431	2998	-10678	16647	828	-149	-128	-121	-65	-62	-57	-105	42	-150	21	30	-78	-25	-57	82	-28	0
0.211667	829	4175	1437	-24207	-152	-20489	-24524	-31275	529	-21025	-28720	-32759	-63	-24106	-22839	-32106	9	8964	-509	-25608	3255	-3320	22753	-5193	76	-5703	20810	-5791	-318	-10749	16966	1163	-147	-129	-124	-66	-63	-57	-110	40	-149	21	35	-73	-21	-57	81	-28	-1
0.212500	1686	4618	1410	-24370	-121	-19606	-23242	-31752	508	-20578	-27807	-32760	-187	-22923	-21401	-31680	160	9363	-1611	-26152	2501	-3527	23549	-4933	-229	-5866	21562	-6159	-3274	-10764	17402	1330	-147	-126	-119	-66	-58	-56	-105	46	-149	20	34	-73	-21	-55	80	-28	-1
0.213333	1569	5106	1366	-24567	111	-18705	-21627	-32153	684	-20094	-26501	-32755	-271	-21544	-19731	-31132	528	9705	-2756	-26694	-793	-3793	24337	-4730	-220	-6009	22267	-6523	-2766	-10702	17979	1329	-146	-127	-119	-65	-64	-57	-105	44	-165	21	24	-74	-22	-53	84	-28	0
0.214167	1607	5649	1301	-24783	-117	-17830	-19734	-32472	747	-19607	-24826	-32763	-326	-20053	-17872	-30460	1175	9979	-3905	-27222	211	-4101	25111	-4591	-235	-6132	22928	-6877	-2007	-10574	18671	1174	-146	-122	-119	-61	-59	-56	-105	44	-149	23	35	-70	-18	-59	80	-29	2
0.215000	2266	6242	1209	-25028	-36	-17029	-17636	-32613	648	-19146	-22815	-32755	-273	-18533	-15856	-29659	1521	10175	-4994	-27724	-890	-4447	25863	-4530	-284	-6234	23543	-7209	-678	-10377	19488	812	-148	-127	-122	-67	-63	-60	-107	41	-150	17	33	-74	-22	-58	82	-29	0
0.215833	2532	6889	1074	-25303	-53	-16345	-15399	-32693	512	-18747	-20523	-32766	-243	-17008	-13720	-28726	1625	10288	-5966	-28181	-2257	-4809	26598	-4561	-179	-6299	24121	-7521	747	-10119	20411	295	-148	-129	-121	-67	-61	-58	-107	42	-152	20	34	-75	-24	-62	79	-30	0
0.216667	2290	7585	887	-25584	-144	-15805	-13070	-32699	380	-18435	-17993	-32759	-300	-15620	-11520	-27670	2027	10298	-6732	-28581	-2350	-5197	27299	-4685	-156	-6355	24671	-7809	2245	-9793	21421	-313	-148	-127	-116	-66	-68	-61	-111	47	-154	18	33	-75	-25	-59	81	-30	-3
0.217500	2237	8332	629	-25881	-41	-15440	-10792	-32729	436	-18239	-15278	-32742	-250	-14438	-9328	-26503	2227	10229	-7232	-28920	-3216	-5572	27971	-4907	-201	-6371	25200	-8075	3762	-9420	22491	-1043	-148	-127	-125	-68	-61	-60	-108	42	-149	17	30	-77	-23	-61	81	-31	0
0.218333	1824	9118	282	-26188	-93	-15271	-8559	-32710	468	-18183	-12485	-32682	-270	-13529	-7206	-25251	2116	10106	-7388	-29183	-2615	-5949	28597	-5228	-63	-6359	25715	-8334	3479	-8985	23592	-1850	-153	-127	-121	-68	-64	-61	-110	39	-153	19	35	-74	-24	-59	84	-33	-1
0.219167	1482	9937	-164	-26491	92	-15305	-6471	-32733	459	-18281	-9686	-32655	-336	-12957	-5194	-23929	1742	9890	-7141	-29367	-4669	-6300	29172	-5654	-234	-6309	26215	-8585	4956	-8500	24689	-2705	-138	-141	-121	-65	-62	-57	-109	41	-149	18	35	-73	-23	-59	84	-28	0
0.220000	1153	10782	-734	-26793	-24	-15541	-4599	-32714	265	-18537	-6958	-32619	-277	-12764	-3364	-22563	1401	9609	-6434	-29497	-3099	-6631	29673	-6174	-114	-6227	26696	-8842	4521	-7971	25759	-3583	-149	-126	-120	-66	-64	-53	-107	42	-149	21	37	-74	-23	-57	85	-28	-1
0.220833	1170	11622	-1390	-27077	-28	-15965	-2989	-32732	-108	-18952	-4384	-32619	-329	-12969	-1764	-21194	1509	9267	-5244	-29488	-412	-6923	30094	-6784	-154	-6115	27156	-9118	795	-7399	26770	-4461	-145	-125	-121	-67	-61	-56	-105	42	-147	19	34	-75	-21	-58	85	-31	-11
0.221667	603	12447	-2329	-27350	-67	-16556	-1682	-32712	-224	-19511	-2042	-32575	-310	-13580	-438	-19847	2416	8887	-3558	-29426	-3060	-7177	30417	-7480	-309	-5982	27584	-9402	-840	-6801	27684	-5311	-147	-129	-119	-65	-1	-56	-107	41	-152	17	35	-73	-16	-56	84	-29	-4
0.222500	330	13210	-3280	-27581	2	-17276	-706	-32732	-95	-20207	12	-32534	-272	-14566	570	-18559	6439	8472	-1392	-29298	-1238	-7388	30631	-8258	-272	-5825	27977	-9767	-3124	-6185	28472	-6118	-150	-127	-119	-66	-63	-57	-107	37	-150	18	34	-74	-14	-58	79	-34	2
0.223333	338	13888	-4428	-27804	-144	-18116	-68	-32718	-178	-21002	1711	-32418	-297	-15883	1241	-17369	11311	8022	1215	-29109	-685	-7568	30716	-9107	-26	-5659	28301	-10116	-4681	-5565	29108	-6865	-151	-132	-115	-74	-66	-64	-113	35	-153	13	40	-80	-23	-63	77	-33	-1
0.224167	18	14436	-5732	-27992	145	-18980	226	-32735	-314	-21868	3015	-32245	-310	-17472	1558	-16290	10333	7554	4216	-28865	-1548	-7707	30676	-10009	102	-5492	28547	-10516	-4853	-4952	29581	-7539	-152	-130	-120	-68	-66	-60	-111	36	-155	15	34	-79	-23	-61	77	-35	-5
0.225000	-531	14821	-7187	-28128	-315	-19874	212	-32717	-266	-22763	3899	-31954	-309	-19216	1524	-15358	8408	7061	7542	-28571	625	-7795	30486	-10959	131	-5337	28700	-10954	-6040	-4357	29881	-8147	-156	-132	-121	-69	-65	-57	-109	33	-156	17	43	-77	-24	-58	80	-35	-1
0.225833	74	15023	-8767	-28226	-425	-20735	-121	-32729	-383	-23658	4357	-31547	-315	-21136	1136	-14588	7180	6549	11067	-28304	2077	-7865	30152	-11938	21	-5205	28733	-11425	-8217	-3800	29992	-8688	-148	-127	-119	-66	-62	-59	-109	40	-152	18	36	-73	-22	-52	78	-32	0
0.226667	411	14979	-10435	-28292	-155	-21532	-703	-32713	-263	-24512	4387	-30989	-252	-23048	423	-13999	5532	6020	14678	-28026	-699	-7915	29662	-12943	77	-5116	28628	-11920	-6879	-3311	29928	-9156	-145	-126	-118	-67	-56	-58	-114	38	-149	20	39	-75	-17	-57	84	-29	3
0.227500	156	14700	-12161	-28325	-444	-22226	-1497	-32726	-227	-25301	4001	-30274	-256	-24876	-583	-13600	4545	5477	18260	-27770	371	-7956	29024	-13957	208	-5081	28373	-12434	-5525	-2894	29681	-9572	-146	-127	-116	-65	-60	-58	-107	41	-150	19	26	-93	-19	-57	79	-33	0
0.228333	-423	14164	-13899	-28328	-400	-22798	-2453	-32714	-314	-25980	3239	-29389	-239	-26558	-1823	-13382	3249	4927	21707	-27544	484	-8002	28242	-14969	254	-5113	27967	-12951	-3982	-2568	29286	-9932	-145	-127	-118	-66	-58	-58	-108	38	-150	19	34	-78	-17	-55	82	-29	1
0.229167	-940	13403	-15584	-28305	-538	-23222	-3504	-32725	-199	-26520	2159	-28336	-211	-27990	-3253	-13342	1986	4381	24924	-27369	-265	-8057	27336	-15966	432	-5225	27407	-13462	-2492	-2346	28751	-10256	-149	-129	-118	-60	-61	-59	-104	43	-149	20	32	-76	-22	-56	81	-32	11
0.230000	-1297	12406	-17159	-28255	-527	-23490	-4596	-32718	120	-26902	812	-27093	-247	-29102	-4807	-13458	951	3848	27789	-27244	450	-8134	26323	-16936	235	-5412	26699	-13947	-1799	-2232	28108	-10548	-136	-128	-119	-67	-62	-59	-111	36	-153	19	15	-79	-22	-55	78	-31	-1
0.230833	-1180	11234	-18536	-28190	-285	-23609	-5658	-32727	205	-27104	-730	-25769	-233	-29917	-6449	-13711	-59	3350	30214	-27174	-114	-8248	25250	-17854	96	-5689	25865	-14403	-670	-2243	27390	-10820	-151	-131	-119	-69	-64	-58	-105	39	-151	18	35	-79	-22	-58	89	-33	-1
0.231667	-1305	9941	-19643	-28114	-196	-23555	-6646	-32726	262	-27121	-2405	-24289	-255	-30348	-8081	-14069	-595	2911	32138	-27158	503	-8402	24084	-18729	335	-6061	24912	-14822	-976	-2373	26630	-11076	-130	-132	-122	-72	-66	-61	-113	41	-155	16	29	-80	-24	-61	78	-33	-4
0.232500	-1387	8584	-20419	-28037	-68	-23369	-7496	-32727	409	-26946	-4138	-22726	-214	-30405	-9646	-14506	-798	2551	32767	-27183	-1025	-8593	22913	-19534	95	-6514	23881	-15180	-189	-2624	25870	-11320	-153	-134	-121	-66	-60	-59	-105	39	-151	17	37	-77	-22	-57	55	-32	-4
0.233333	-1479	7238	-20800	-27955	-31	-23072	-8178	-32727	502	-26587	-5846	-21119	-189	-30099	-11082	-14979	-1401	2307	32767	-27255	-838	-8859	21738	-20273	249	-7053	22801	-15482	583	-2989	25140	-11570	-150	-127	-118	-66	-60	-60	-105	38	-148	16	29	-77	-21	-57	84	-33	2
0.234167	-1085	5977	-20745	-27879	-97	-22649	-8650	-32644	539	-26055	-7464	-19511	-220	-29461	-12350	-15461	-2462	2200	32767	-27359	2947	-9169	20598	-20922	402	-7657	21710	-15726	-2753	-3457	24464	-11778	-147	-131	-120	-65	-60	-61	-105	40	-147	19	34	-77	-19	-59	84	-28	3
0.235000	-1152	4870	-20218	-27814	146	-22171	-8886	-32507	690	-25362	-8936	-17953	-173	-28532	-13395	-15919	-3472	2262	32767	-27489	177	-9537	19525	-21510	295	-8326	20639	-15913	-4039	-4018	23870	-11976	-147	-127	-117	-66	-63	-59	-104	42	-160	16	30	-78	-18	-55	85	-29	0
0.235833	-1110	3998	-19226	-27773	112	-21647	-8877	-32306	641	-24593	-10207	-16490	-179	-27358	-14197	-16329	-4552	2548	32767	-27641	1028	-9962	18533	-22004	235	-9039	19628	-16048	-5333	-4662	23362	-12173	-151	-131	-124	-67	-64	-58	-107	40	-154	13	32	-77	-25	-57	82	-31	0
0.236667	-982	3434	-17787	-27748	-41	-21102	-8612	-32057	508	-23723	-11243	-15140	-239	-26011	-14718	-16647	-5404	3036	32636	-27804	1526	-10435	17652	-22414	102	-9784	18706	-16137	-5319	-5362	22973	-12332	-149	-128	-122	-68	-64	-55	-104	36	-154	15	29	-78	-19	-57	80	-36	-1
0.237500	-1032	3226	-15943	-27748	544	-20572	-8104	-31732	732	-22792	-12001	-13975	-212	-24562	-14946	-16865	-5931	3787	31044	-27980	535	-10951	16896	-22741	161	-10530	17910	-16191	-4178	-6109	22662	-12453	-150	-130	-124	-66	-61	-60	-107	38	-159	18	34	-76	-19	-59	80	-44	-3
0.238333	-1368	3418	-13762	-27777	392	-20097	-7352	-31337	715	-21851	-12466	-13008	-153	-23094	-14886	-16955	-6158	4806	29070	-28165	1610	-11512	16276	-22988	155	-11291	17258	-16222	-3636	-6879	22453	-12518	-146	-128	-122	-67	-62	-56	-107	43	-150	9	32	-77	-22	-57	82	-29	0
0.239167	-252	4036	-11316	-27834	-196	-19601	-6383	-30871	443	-20934	-12633	-12262	-149	-21672	-14548	-16917	-6307	6101	26744	-28363	3243	-12101	15801	-23162	-49	-12021	16776	-16245	-5210	-7620	22326	-12526	-151	-128	-121	-66	-58	-56	-107	42	-152	20	35	-75	-19	-55	85	-32	1
0.240000	208	5084	-8703	-27921	179	-19199	-5237	-30323	477	-20076	-12514	-11755	-215	-20350	-13956	-16746	-6213	7673	24158	-28579	345	-12708	15472	-23272	-164	-12711	16461	-16272	-3986	-8414	22250	-12469	-151	-128	-109	-69	-64	-65	-105	36	-152	17	30	-81	-23	-58	79	-35	0
0.240833	26	6549	-6052	-28037	57	-18861	-3952	-29700	363	-19306	-12117	-11486	-254	-19208	-13131	-16444	-5848	9486	21390	-28803	688	-13324	15284	-23316	-125	-13347	16336	-16314	-2307	-9159	22219	-12337	-153	-130	-121	-67	-66	-58	-104	44	-149	19	33	-74	-17	-56	81	-30	0
0.241667	107	8371	-3475	-28175	45	-18585	-2562	-28990	171	-18642	-11474	-11447	-248	-18260	-12119	-16024	-5575	11555	18508	-29040	1503	-13933	15233	-23316	-66	-13926	16353	-16383	-817	-9842	22206	-12134	-149	-126	-119	-66	-60	-33	-107	39	-151	19	34	-75	-23	-56	82	-32	-1
0.242500	256	10511	-1109	-28340	-115	-18370	-1128	-28187	196	-18105	-10622	-11629	-198	-17548	-10964	-15508	-4951	13783	15572	-29286	458	-14528	15301	-23272	105	-14434	16540	-16484	680	-10527	22184	-11860	-148	-127	-121	-72	-67	-58	-104	40	-149	19	29	-78	-22	-57	84	-32	-4
0.243333	413	12902	945	-28524	-194	-18208	332	-27302	296	-17706	-9605	-12001	-156	-17080	-9709	-14923	-4735	16151	12657	-29529	1095	-15102	15473	-23191	-81	-14871	16851	-16625	1440	-11142	22136	-11524	-151	-128	-120	-68	-64	-58	-107	37	-155	18	33	-74	-24	-59	82	-32	-3
0.244167	500	15465	2585	-28703	-99	-18077	1752	-26332	18	-17440	-8470	-12530	-250	-16859	-8421	-14291	-5003	18618	9794	-29782	575	-15639	15735	-23085	-326	-15222	17281	-16806	2575	-11709	22051	-11137	-152	-127	-122	-69	-67	-59	-107	39	-151	17	32	-77	-24	-53	79	-32	-4
0.245000	420	18131	3716	-28921	13	-17957	3096	-25280	-126	-17310	-7269	-13182	-279	-16862	-7117	-13642	-4845	21118	7064	-29993	1037	-16129	16065	-22961	-194	-15496	17764	-17029	2229	-12224	21912	-10718	-150	-126	-121	-68	-61	-57	-104	39	-146	19	32	-76	-24	-58	82	-30	0
0.245833	385	20787	4273	-29128	75	-17854	4328	-24158	-117	-17299	-6046	-13910	-201	-17066	-5852	-13008	-4654	23578	4516	-30167	843	-16561	16446	-22820	-289	-15694	18311	-17280	1504	-12701	21723	-10245	-147	-127	-117	-64	-63	-56	-102	42	-148	21	52	-70	-18	-53	85	-29	1
0.246667	-50	23361	4231	-29320	319	-17713	5417	-22964	-112	-17392	-4845	-14687	-180	-17439	-4667	-12422	-4537	25908	2206	-30322	-155	-16931	16854	-22671	-387	-15802	18867	-17559	1483	-13139	21475	-9784	-148	-126	-113	-66	-59	-52	-103	43	-148	21	38	-72	-18	-56	81	-28	1
0.247500	166	25752	3566	-29505	-69	-17575	6336	-21710	-78	-17562	-3712	-15460	-149	-17936	-3599	-11914	-7732	28056	164	-30416	3801	-17239	17266	-22516	-301	-15876	19405	-17857	-2775	-13548	21174	-9330	-147	-122	-117	-64	-62	-58	-103	42	-146	22	38	-56	-16	-55	84	-29	2
0.248333	2	27889	2301	-29669	198	-17377	7073	-20402	-125	-17789	-2686	-16189	-182	-18509	-2666	-11504	-14244	29947	-1555	-30440	1361	-17470	17682	-22358	-501	-15879	19898	-18160	-4910	-13933	20828	-8912	-148	-126	-122	-64	-63	-58	-104	39	-150	26	30	-75	-23	-60	79	-32	1
0.249167	-376	29697	482	-29836	135	-17112	7613	-19062	-99	-18033	-1796	-16839	-190	-19108	-1890	-11207	-13958	31550	-2920	-30371	1102	-17629	18076	-22194	-815	-15829	20325	-18444	-6528	-14295	20478	-8535	-148	-126	-116	-64	-62	-59	-104	41	-150	18	36	-73	-22	-57	92	-29	0
0.250000	-746	31146	-1807	-29920	-23	-16781	7950	-17687	-104	-18272	-1061	-17377	-174	-19684	-1278	-11041	-10743	32767	-3882	-30269	2007	-17709	18437	-22031	-966	-15742	20669	-18713	-7117	-14652	20103	-8221	-147	-126	-117	-64	-62	-59	-104	39	-153	5	36	-74	-23	-58	80	-32	-4
0.250833	-934	32178	-4466	-29994	161	-16379	8084	-16315	-213	-18468	-495	-17784	-142	-20206	-830	-11015	-9654	32767	-4404	-30098	530	-17711	18771	-21867	-928	-15622	20914	-18943	-6185	-15001	19742	-7981	-150	-126	-118	-65	-62	-61	-109	40	-152	19	34	-73	-21	-59	80	-29	1
0.251667	-1693	32767	-7364	-30026	338	-15907	8029	-14941	-148	-18601	-113	-18034	-142	-20627	-547	-11120	-7968	32767	-4461	-29817	544	-17636	19022	-21696	-891	-15481	21048	-19130	-4574	-15348	19409	-7820	-148	-124	-119	-65	-57	-58	-103	40	-149	19	34	-75	-22	-57	81	-28	1
0.252500	-1331	32767	-10374	-30021	-238	-15370	7795	-13590	-40	-18646	98	-18118	-144	-20912	-413	-11356	-6282	32767	-4043	-29507	2445	-17496	19242	-21545	-739	-15332	21080	-19257	-5076	-15692	19122	-7749	-148	-129	-116	-64	-61	-56	-103	40	-150	21	62	-70	-22	-55	85	-28	-4
0.253333	-1179	32716	-13379	-29969	202	-14766	7402	-12264	11	-18582	140	-18019	-164	-21062	-418	-11711	-4986	32767	-3138	-29162	-418	-17285	19408	-21356	-927	-15172	21005	-19323	-3274	-16039	18883	-7763	-139	-127	-117	-61	-60	-52	-103	41	-149	21	37	-69	-19	-56	85	-28	0
0.254167	-1474	32060	-16272	-29885	230	-14112	6865	-10990	-11	-18400	19	-17789	-200	-21046	-537	-12169	-3535	32767	-1746	-28798	-1343	-17018	19515	-21187	-733	-15020	20834	-19325	-400	-16372	18711	-7880	-147	-122	-116	-61	-60	-55	-104	40	-149	32	37	-72	-16	-56	82	-28	3
0.255000	-1244	31015	-18940	-29760	86	-13416	6199	-9781	-25	-18090	-239	-17387	-203	-20872	-754	-12708	-2269	32505	97	-28432	-611	-16702	19573	-21011	-705	-14877	20586	-19245	1680	-16718	18611	-8067	-147	-126	-116	-62	-58	-56	-109	40	-151	21	38	-72	-17	-55	85	-28	0
0.255833	-1379	29621	-21268	-29616	99	-12705	5488	-8657	-42	-17661	-621	-16857	-215	-20541	-1046	-13305	-1083	31110	2324	-28104	-2647	-16349	19574	-20848	-620	-14752	20261	-19138	3989	-17054	18587	-8332	-151	-126	-118	-67	-62	-59	-105	37	-153	19	33	-76	-22	-57	81	-29	0
0.256667	-1620	27927	-23153	-29447	143	-11994	4701	-7625	34	-17111	-1095	-16206	-216	-20071	-1392	-13947	10	29355	4858	-27819	-3043	-15981	19531	-20688	-418	-14648	19895	-18947	5331	-17377	18623	-8642	-153	-128	-126	-67	-70	-60	-110	37	-156	15	29	-79	-27	-60	77	-34	-7
0.257500	-1506	25996	-24551	-29274	92	-11295	3871	-6696	142	-16446	-1638	-15467	-184	-19467	-1758	-14586	896	27260	7603	-27593	-3622	-15596	19449	-20531	-555	-14561	19481	-18705	6482	-17674	18733	-9027	-152	-127	-120	-65	-62	-59	-103	39	-153	17	34	-75	-26	-60	81	-30	-3
0.258333	-1435	23891	-25417	-29094	91	-10618	3039	-5906	164	-15686	-2218	-14668	-150	-18764	-2125	-15213	1665	24861	10457	-27449	-4432	-15210	19324	-20384	-302	-14503	19061	-18435	6589	-17948	18889	-9431	-139	-126	-120	-67	-63	-58	-103	40	-154	19	36	-76	-22	-58	81	-30	-1
0.259167	-1404	21672	-25731	-28924	1	-9986	2215	-5162	78	-14855	-2814	-13843	-115	-17980	-2481	-15800	2186	22169	13311	-27406	-5039	-14836	19163	-20258	-466	-14474	18648	-18116	5695	-18194	19088	-9846	-148	-124	-122	-64	-61	-56	-102	40	-148	16	35	-73	-18	-56	86	-28	2
0.260000	-1482	19373	-25553	-28782	330	-9417	1425	-4575	148	-13978	-3400	-13021	-222	-17154	-2816	-16336	2587	19204	16050	-27436	-6982	-14504	18975	-20141	-748	-14472	18254	-17790	6719	-18400	19307	-10269	-148	-127	-120	-63	-60	-58	-103	54	-153	20	37	-74	-22	-57	84	-30	0
0.260833	-1180	17058	-24875	-28678	-98	-8918	684	-4123	350	-13081	-3955	-12227	-248	-16295	-3112	-16801	3087	16025	18552	-27575	-3217	-14209	18774	-20054	-448	-14501	17884	-17460	3306	-18576	19535	-10682	-146	-127	-118	-63	-59	-57	-103	24	-151	18	33	-75	-21	-56	84	-32	0
0.261667	-936	14804	-23784	-28616	175	-8502	0	-3784	261	-12184	-4470	-11487	-125	-15458	-3369	-17187	3340	12663	20717	-27803	-3571	-13972	18521	-19980	-514	-14559	17554	-17135	159	-18713	19756	-11069	-149	-127	-124	-63	-60	-57	-101	43	-153	21	37	-77	-22	-53	85	-28	0
0.262500	-797	12629	-22372	-28610	42	-8175	-608	-3567	301	-11314	-4925	-10830	-149	-14637	-3576	-17491	3513	9165	22460	-28115	-4036	-13791	18261	-19939	-361	-14649	17274	-16831	-1976	-18807	19953	-11423	-150	-121	-121	-64	-63	-58	-96	41	-152	16	30	-77	-23	-55	81	-29	-1
0.263333	-587	10554	-20749	-28664	57	-7936	-1149	-3467	603	-10500	-5304	-10270	-167	-13876	-3743	-17693	3725	5562	23718	-28493	-1643	-13680	17982	-19919	-318	-14766	17049	-16564	-4087	-18869	20116	-11736	-150	-129	-121	-66	-65	-59	-101	38	-152	17	33	-77	-24	-56	82	-33	-7
0.264167	-356	8605	-19015	-28777	124	-7794	-1607	-3475	463	-9764	-5606	-9823	-145	-13173	-3869	-17810	4030	1901	24458	-28929	-1737	-13637	17690	-19934	-332	-14899	16868	-16319	-4938	-18894	20229	-12004	-150	-127	-121	-67	-61	-60	-107	40	-155	13	30	-78	-24	-59	78	-30	-3
0.265000	-706	6775	-17274	-28959	391	-7746	-1985	-3582	414	-9124	-5830	-9473	-196	-12547	-3961	-17845	4461	-1801	24667	-29398	-1349	-13680	17382	-19967	-205	-15085	16740	-16126	-4682	-18891	20297	-12220	-153	-129	-118	-68	-65	-64	-110	54	-155	15	29	-76	-24	-59	79	-33	-8
0.265833	-232	5062	-15652	-29200	-306	-7787	-2285	-3784	246	-8594	-5970	-9287	-193	-11998	-4021	-17804	4805	-5458	24355	-29884	2328	-13782	17068	-20024	9	-15273	16639	-15976	-6943	-18855	20314	-12382	-150	-124	-118	-64	-60	-57	-104	40	-150	18	33	-74	-19	-56	82	-32	1
0.266667	299	3478	-14245	-29493	47	-7907	-2508	-4056	11	-8176	-6021	-9195	-191	-11530	-4064	-17683	4738	-9004	23567	-30367	2065	-13953	16746	-20104	-172	-15484	16612	-15877	-8171	-18798	20273	-12499	-155	-124	-119	-67	-62	-57	-102	39	-149	17	35	-76	-19	-55	80	-27	0
0.267500	106	1990	-13147	-29834	88	-8105	-2671	-4402	-81	-7893	-6021	-9224	-197	-11153	-4104	-17507	4914	-12417	22373	-30837	1044	-14186	16419	-20202	-269	-15712	16592	-15829	-6853	-18725	20177	-12566	-148	-127	-119	-63	-60	-44	-102	41	-152	18	35	-76	-28	-55	84	-28	0
0.268333	251	571	-12429	-30215	-155	-8374	-2772	-4806	-224	-7731	-5949	-9357	-239	-10863	-4137	-17287	4892	-15666	20850	-31279	3263	-14469	16087	-20319	-346	-15949	16590	-15824	-5493	-18634	20032	-12594	-149	-126	-119	-66	-60	-43	-104	42	-151	19	36	-73	-19	-56	84	-28	0
0.269167	288	-799	-12074	-30617	-12	-8702	-2822	-5258	-293	-7694	-5828	-9577	-163	-10644	-4187	-17023	4765	-18700	19078	-31677	3129	-14788	15751	-20448	-447	-16181	16608	-15866	-3423	-18533	19841	-12587	-150	-126	-116	-64	-59	-59	-107	44	-153	18	35	-76	-24	-57	88	-27	0
0.270000	261	-2161	-12156	-31042	-138	-9073	-2828	-5736	-315	-7763	-5668	-9864	-173	-10520	-4256	-16725	4705	-21563	17157	-32037	3159	-15131	15419	-20583	-390	-16408	16592	-15943	-1648	-18422	19611	-12555	-145	-126	-119	-70	-62	-60	-104	41	-149	17	34	-77	-21	-55	84	-29	0
0.270833	598	-3537	-12631	-31457	-288	-9491	-2796	-6243	-584	-7937	-5485	-10205	-203	-10401	-4342	-16400	4583	-24136	15197	-32336	3283	-15479	15090	-20721	-410	-16619	16577	-16053	331	-18300	19352	-12502	-148	-125	-119	-74	-60	-60	-109	42	-149	19	30	-64	-25	-58	82	-27	1
0.271667	779	-4950	-13466	-31873	-107	-9925	-2737	-6763	-633	-8187	-5284	-10579	-72	-10352	-4462	-16042	4540	-26418	13277	-32555	3109	-15823	14767	-20865	-218	-16805	16533	-16184	2235	-18175	19064	-12437	-143	-126	-121	-64	-62	-61	-105	42	-150	16	35	-73	-18	-58	81	-29	0
0.272500	590	-6426	-14593	-32255	-294	-10377	-2663	-7289	-423	-8515	-5083	-10956	-53	-10347	-4608	-15664	4364	-28393	11442	-32629	3488	-16140	14449	-21006	-91	-16958	16456	-16337	2874	-18015	18762	-12364	-147	-129	-115	-63	-58	-58	-107	40	-154	19	36	-74	-27	-58	82	-29	-1
0.273333	322	-7980	-15936	-32559	56	-10833	-2571	-7816	-463	-8884	-4889	-11321	-121	-10373	-4786	-15265	4288	-30051	9844	-32680	888	-16431	14138	-21144	-160	-17067	16338	-16501	5730	-17852	18439	-12296	-149	-128	-121	-68	-62	-63	-111	39	-151	18	32	-74	-23	-58	79	-31	0
0.274167	291	-9621	-17414	-32671	-221	-11291	-2484	-8333	-682	-9285	-4718	-11656	-73	-10422	-4986	-14834	4476	-31393	8442	-32683	3145	-16676	13842	-21268	71	-17126	16182	-16667	5103	-17667	18117	-12232	-148	-126	-116	-62	-62	-56	-104	41	-147	20	37	-76	-22	-66	84	-29	2
0.275000	506	-11361	-18920	-32727	-235	-11731	-2390	-8831	-542	-9691	-4565	-11942	-92	-10481	-5203	-14373	4245	-32143	7302	-32699	3302	-16860	13557	-21383	-28	-17127	15971	-16836	2985	-17463	17787	-12181	-144	-127	-118	-64	-58	-81	-107	42	-147	15	37	-74	-18	-53	85	-27	1
0.275833	399	-13184	-20359	-32737	-318	-12153	-2306	-9311	-241	-10092	-4461	-12165	-143	-10560	-5423	-13881	3955	-32460	6436	-32692	223	-16986	13284	-21494	21	-17078	15714	-17004	2732	-17236	17446	-12143	-152	-128	-117	-66	-62	-59	-81	39	-154	16	30	-75	-41	-58	82	-31	0
0.276667	374	-15050	-21629	-32762	-219	-12557	-2239	-9766	-268	-10479	-4396	-12321	-155	-10640	-5688	-13359	3686	-32607	5851	-32707	854	-17048	13024	-21592	91	-16962	15411	-17165	2244	-16982	17109	-12122	-155	-129	-119	-67	-63	-61	-113	39	-154	16	33	-75	-24	-58	81	-32	-4
0.277500	391	-17012	-22646	-32748	-311	-12923	-2184	-10197	-318	-10828	-4375	-12399	-151	-10723	-5932	-12798	3332	-32654	5535	-32689	-243	-17037	12775	-21673	116	-16788	15072	-17316	2656	-16708	16769	-12119	-149	-126	-119	-64	-61	-60	-109	37	-152	16	35	-74	-25	-47	81	-33	-4
0.278333	-26	-18975	-23332	-32763	172	-13264	-2151	-10606	-219	-11140	-4402	-12395	-158	-10809	-6162	-12200	2978	-32697	5460	-32695	-1965	-16970	12537	-21749	40	-16561	14697	-17448	4043	-16407	16434	-12139	-150	-127	-117	-65	-63	-59	-107	55	-156	17	36	-74	-18	-55	85	-28	2
0.279167	7	-20919	-23636	-32744	-353	-13564	-2133	-10955	-11	-11402	-4479	-12316	-75	-10893	-6377	-11554	2965	-32693	5596	-32563	-781	-16840	12317	-21808	140	-16292	14301	-17590	3332	-16093	16095	-12178	-147	-125	-116	-64	-59	-56	-105	40	-148	18	35	-72	-21	-56	82	-31	-3
0.280000	554	-22828	-23509	-32760	-303	-13836	-2146	-11290	-27	-11609	-4605	-12161	-64	-10976	-6558	-10917	2592	-32710	5909	-32378	-1367	-16661	12099	-21860	-143	-15982	13884	-17705	2396	-15765	15749	-12232	-147	-119	-118	-64	-59	-51	-109	38	-151	19	35	-74	-21	-52	86	-31	-3
0.280833	337	-24658	-22941	-32743	-50	-14067	-2178	-11586	-207	-11772	-4778	-11942	-109	-11064	-6715	-10222	2295	-32382	6357	-32120	-4319	-16435	11891	-21898	-9	-15648	13454	-17820	4283	-15427	15401	-12302	-149	-126	-118	-65	-59	-57	-104	41	-151	1	36	-73	-18	-57	82	-30	-1
0.281667	424	-26374	-21937	-32762	-199	-14272	-2240	-11854	-183	-11885	-4996	-11661	-151	-11149	-6833	-9509	2131	-31722	6897	-31821	-3570	-16182	11687	-21930	284	-15302	13019	-17933	5697	-15092	15052	-12388	-150	-127	-129	-67	-65	-58	-107	36	-155	18	33	-77	-26	-56	80	-32	-4
0.282500	360	-27927	-20530	-32744	-126	-14446	-2333	-12084	-180	-11955	-5258	-11335	-180	-11234	-6914	-8790	1741	-30831	7483	-31485	-3871	-15902	11492	-21950	367	-14947	12596	-18032	7004	-14766	14703	-12482	-151	-129	-124	-66	-59	-58	-105	38	-152	36	30	-75	-22	-55	82	-27	-4
0.283333	168	-29275	-18760	-32759	-194	-14589	-2449	-12286	-172	-11940	-5550	-10972	-129	-11316	-6946	-8068	1651	-29750	8094	-31118	-4564	-15614	11296	-21966	501	-14607	12192	-18146	7695	-14462	14357	-12581	-149	-126	-118	-69	-63	-60	-107	35	-154	16	35	-77	-25	-58	80	-31	-3
0.284167	167	-30401	-16690	-32742	-248	-14721	-2584	-12459	-148	-11996	-5868	-10594	-88	-11401	-6942	-7362	1655	-28495	8681	-30737	-4198	-15320	11103	-21973	373	-14288	11814	-18232	8113	-14192	14005	-12680	-154	-132	-121	-68	-61	-62	-114	38	-153	16	32	-77	-24	-56	82	-9	-4
0.285000	140	-31278	-14379	-32757	-135	-14830	-2745	-12603	-190	-11984	-6208	-10194	-96	-11484	-6900	-6666	1416	-27071	9227	-30348	-4335	-15036	10913	-21968	389	-14011	11467	-18327	8546	-13963	13664	-12773	-150	-128	-131	-41	-64	-58	-104	36	-153	18	33	-77	-21	-55	82	-31	-3
0.285833	-105	-31888	-11937	-32738	-156	-14927	-2932	-12721	-227	-11961	-6560	-9827	-166	-11564	-6832	-6002	1396	-25482	9699	-29975	-3280	-14752	10728	-21959	752	-13778	11157	-18426	6813	-13785	13334	-12860	-149	-130	-121	-67	-61	-56	-103	50	-154	19	36	-75	-22	-53	85	-26	-10
0.286667	-313	-32211	-9440	-32752	97	-15016	-3157	-12816	-298	-11941	-6917	-9464	-220	-11648	-6729	-5380	1464	-23730	10096	-29634	-4449	-14520	10540	-21948	745	-13603	10890	-18526	6493	-13668	13014	-12934	-132	-125	-117	-63	-59	-52	-102	40	-149	19	36	-75	-16	-51	84	-27	0
0.287500	-387	-32256	-6983	-32735	-169	-15114	-3366	-12896	-206	-11935	-7278	-9137	-138	-11737	-6619	-4819	1394	-21828	10405	-29340	-2577	-14313	10349	-21929	1122	-13497	10664	-18628	4525	-13628	12710	-12991	-146	-128	-118	-62	-58	-59	-102	40	-149	-5	36	-74	-19	-59	86	-29	4
0.288333	3	-32005	-4645	-32752	-163	-15214	-3617	-12956	-168	-11949	-7639	-8840	-150	-11831	-6509	-4317	968	-19765	10598	-29112	536	-14150	10162	-21893	1187	-13469	10480	-18730	-221	-13667	12431	-13028	-148	-97	-114	-65	-58	-57	-103	41	-150	21	35	-76	-21	-55	85	-28	4
0.289167	-98	-31458	-2509	-32740	10	-15329	-3888	-13003	-240	-11996	-7985	-8605	-160	-11931	-6404	-3875	661	-17555	10716	-28960	-1234	-14034	9974	-21883	1032	-13522	10344	-18834	-2542	-13798	12176	-13049	-150	-125	-121	-65	-63	-56	-104	38	-149	18	33	-50	-22	-53	85	-29	1
0.290000	-28	-30612	-638	-32752	96	-15459	-4178	-13074	-306	-12079	-8328	-8420	-155	-12046	-6321	-3529	560	-15185	10762	-28894	828	-13984	9792	-21856	912	-13673	10244	-18930	-5122	-14027	11958	-13040	-149	-131	-120	-66	-64	-60	-108	34	-155	13	32	-81	-28	-59	81	-32	-3
0.290833	52	-29493	926	-32746	-183	-15615	-4484	-13059	-229	-12208	-8642	-8288	-163	-12177	-6271	-3245	165	-12672	10756	-28922	1828	-13999	9620	-21827	1069	-13912	10195	-19013	-6192	-14361	11780	-13016	-151	-127	-119	-68	-64	-60	-107	38	-152	17	32	-77	0	-57	81	-32	-3
0.291667	-93	-28093	2128	-32751	229	-15788	-4802	-13067	-181	-12375	-8955	-8215	-212	-12331	-6260	-3036	-351	-10066	10721	-29040	1438	-14094	9449	-21793	878	-14257	10180	-19088	-5689	-14806	11646	-12956	-137	-125	-119	-64	-62	-61	-107	40	-151	17	32	-77	-27	-58	86	-30	1
0.292500	-133	-26431	2950	-32746	-96	-15995	-5141	-13064	-124	-12604	-9256	-8203	-170	-12515	-6300	-2903	-547	-7352	10678	-29278	3423	-14280	9293	-21756	717	-14714	10202	-19144	-5935	-15363	11562	-12875	-150	-126	-119	-85	-60	-58	-103	41	-153	19	35	-75	-19	-42	87	-27	2
0.293333	587	-24547	3391	-32750	-292	-16233	-5498	-13052	-190	-12895	-9531	-8251	-101	-12732	-6406	-2838	-570	-4577	10653	-29542	5001	-14561	9144	-21722	648	-15273	10252	-19184	-6686	-16033	11530	-12776	-148	-107	-117	-58	-59	-56	-107	39	-150	19	36	-75	-18	-53	84	-28	3
0.294167	456	-22459	3457	-32752	54	-16500	-5870	-13028	-213	-13218	-9805	-8355	-213	-12990	-6576	-2853	-611	-1768	10682	-29907	2762	-14958	9004	-21685	317	-15936	10330	-19199	-3908	-16803	11546	-12657	-146	-126	-117	-65	-61	-58	-105	44	-149	20	37	-74	-17	-56	86	-27	3
0.295000	148	-20186	3180	-32746	-111	-16803	-6254	-12998	-148	-13607	-10073	-8515	-265	-13295	-6815	-2908	-734	1049	10745	-30317	4025	-15442	8878	-21644	204	-16703	10426	-19190	-965	-17675	11612	-12518	-144	-125	-116	-63	-59	-55	-107	43	-149	21	37	-75	-19	-56	84	-28	2
0.295833	196	-17780	2589	-32759	-124	-17133	-6648	-12963	-177	-14036	-10334	-8720	-246	-13651	-7127	-3029	-716	3806	10894	-30768	4316	-16063	8758	-21612	224	-17558	10535	-19157	2329	-18635	11730	-12371	-150	-125	-118	-66	-64	-65	-107	40	-154	18	37	-70	-23	-58	85	-28	0
0.296667	342	-15271	1741	-32747	-137	-17491	-7038	-12925	-363	-14512	-10603	-8978	-231	-14063	-7502	-3196	-327	6464	11129	-31225	3378	-16753	8652	-21581	-7	-18499	10651	-19093	5588	-19661	11884	-12215	-150	-128	-124	-66	-63	-57	-107	38	-151	18	35	-79	-23	-56	73	-33	-3
0.297500	379	-12677	688	-32759	-117	-17869	-7457	-12884	-314	-15026	-10874	-9268	-236	-14526	-7934	-3399	-184	8990	11454	-31667	3742	-17569	8548	-21551	-76	-19506	10771	-18996	8185	-20744	12074	-12057	-147	-128	-115	-64	-60	-60	-110	36	-152	16	36	-75	-23	-58	80	-29	0
0.298333	426	-10046	-506	-32745	-189	-18260	-7870	-12866	-288	-15563	-11154	-9594	-243	-15045	-8419	-3641	-356	11344	11861	-32084	2945	-18486	8457	-21542	207	-20569	10884	-18872	10682	-21843	12280	-11896	-153	-130	-116	-68	-63	-59	-108	39	-153	16	33	-80	-24	-59	79	-34	-5
0.299167	204	-7402	-1796	-32763	-210	-18662	-8278	-12812	-371	-16119	-11443	-9948	-273	-15605	-8940	-3901	-300	13509	12353	-32437	3171	-19487	8364	-21504	438	-21659	10991	-18718	11152	-22941	12513	-11733	-150	-127	-121	-65	-62	-57	-109	39	-153	16	34	-76	-21	-58	95	-29	0
0.300000	-12	-4752	-3108	-32707	-87	-19061	-8665	-12786	-271	-16677	-11754	-10322	-306	-16217	-9487	-4187	-642	15459	12904	-32586	1533	-20558	8277	-21482	258	-22762	11074	-18537	12209	-24016	12743	-11579	-149	-130	-121	-66	-60	-58	-105	40	-152	19	37	-76	-19	-55	81	-33	0
0.300833	-339	-2153	-4389	-32733	-4	-19457	-9048	-12778	-132	-17228	-12048	-10713	-348	-16872	-10055	-4495	-827	17162	13503	-32663	1274	-21691	8183	-21474	82	-23848	11135	-18336	12596	-25045	12957	-11428	-149	-127	-120	-67	-61	-57	-109	39	-153	20	36	-73	-23	-55	78	-29	-1
0.301667	-73	368	-5594	-32624	-122	-19840	-9409	-12789	-309	-17781	-12372	-11125	-308	-17561	-10624	-4820	-682	18595	14117	-32664	4411	-22855	8083	-21467	-36	-24902	11174	-18112	8244	-26001	13143	-11287	-149	-127	-121	-66	-66	-56	-104	42	-151	20	37	-78	-24	-56	80	-30	-4
0.302500	-186	2783	-6675	-32597	-9	-20208	-9748	-12832	-476	-18306	-12703	-11548	-248	-18266	-11170	-5156	-746	19750	14731	-32698	2001	-24026	7973	-21470	-366	-25900	11166	-17876	5736	-26842	13291	-11152	-147	-128	-120	-68	-55	-56	-102	39	-150	19	34	-79	-23	-53	80	-31	-1
0.303333	-158	5056	-7610	-32514	-1	-20578	-10059	-12893	-359	-18797	-13042	-11971	-269	-18981	-11691	-5510	-718	20623	15304	-32684	2987	-25188	7848	-21477	-616	-26813	11133	-17626	2556	-27563	13388	-11030	-150	-132	-124	-70	-61	-57	-104	38	-152	16	34	-77	-23	-58	80	-31	-3
0.304167	-12	7171	-8374	-32453	-70	-20862	-10343	-13000	-104	-19256	-13378	-12400	-258	-19690	-12164	-5875	-565	21214	15830	-32701	2902	-26309	7706	-21506	-697	-27619	11045	-17370	-60	-28144	13422	-10912	-151	-130	-122	-67	-58	-57	-104	38	-155	17	33	-66	-18	-56	79	-31	-3
0.305000	-135	9116	-8943	-32376	197	-21139	-10592	-13138	136	-19662	-13705	-12824	-359	-20382	-12594	-6260	-576	21541	16279	-32551	1500	-27349	7547	-21515	-678	-28295	10920	-17108	-1684	-28568	13376	-10807	-150	-130	-122	-66	-61	-59	-108	37	-150	18	35	-78	-21	-58	79	-31	0
0.305833	-801	10875	-9314	-32349	24	-21381	-10807	-13314	214	-20022	-14015	-13243	-482	-21044	-12956	-6649	-647	21613	16628	-32268	2469	-28287	7371	-21540	-660	-28834	10750	-16851	-3787	-28836	13256	-10692	-146	-125	-121	-66	-63	-59	-104	41	-150	16	33	-78	-18	-55	79	-28	1
0.306667	-303	12412	-9497	-32317	-287	-21585	-10988	-13525	-3	-20322	-14321	-13651	-437	-21665	-13245	-7061	-555	21443	16866	-31859	4019	-29096	7167	-21571	-907	-29228	10536	-16597	-7917	-28943	13053	-10584	-149	-129	-122	-68	-63	-58	-107	40	-154	18	33	-77	-21	-56	81	-34	0
0.307500	-294	13735	-9497	-32306	82	-21752	-11141	-13787	-103	-20578	-14598	-14038	-346	-22238	-13464	-7489	-573	21064	16986	-31375	551	-29758	6946	-21604	-1127	-29460	10272	-16349	-8877	-28893	12761	-10476	-151	-125	-121	-65	-63	-58	-104	38	-152	20	33	-76	-21	-52	82	-31	0
0.308333	-518	14834	-9334	-32307	-39	-21885	-11242	-14072	-190	-20776	-14842	-14446	-282	-22743	-13608	-7931	-670	20496	16980	-30829	227	-30254	6702	-21641	-943	-29538	9972	-16112	-9178	-28696	12387	-10362	-151	-125	-122	-68	-60	-59	-103	39	-150	19	34	-75	-23	-56	82	-28	0
0.309167	-448	15703	-9031	-32321	-42	-21985	-11365	-14402	-270	-20927	-15053	-14822	-334	-23211	-13685	-8394	-470	19771	16859	-30229	622	-30577	6441	-21677	-936	-29460	9634	-15888	-9571	-28360	11942	-10246	-149	-125	-117	-67	-61	-57	-104	40	-133	20	33	-78	-22	-56	80	-29	-1
0.310000	-517	16339	-8599	-32353	-7	-22057	-11444	-14758	-303	-21034	-15231	-15189	-309	-23562	-13698	-8867	-458	18909	16625	-29600	-1118	-30713	6162	-21706	-748	-29229	9271	-15679	-9418	-27907	11430	-10109	-146	-97	-121	-70	-62	-55	-108	41	-153	20	29	-77	-19	-53	82	-28	-1
0.310833	-600	16751	-8123	-32376	9	-22105	-11501	-15146	-131	-21108	-15365	-15532	-201	-23872	-13660	-9361	-737	17957	16299	-28942	-1288	-30658	5875	-21729	-591	-28861	8879	-15481	-9707	-27347	10871	-9985	-151	-122	-116	-68	-64	-59	-105	40	-151	18	33	-77	-23	-59	80	-28	-1
0.311667	-495	16946	-7588	-32407	-115	-22132	-11551	-15550	26	-21138	-15467	-15870	-219	-24115	-13584	-9863	-968	16914	15895	-28308	-2533	-30416	5582	-21741	-730	-28361	8473	-15300	-9471	-26704	10278	-9845	-150	-125	-121	-73	-61	-56	-107	40	-150	20	28	-76	-8	-53	81	-27	-1
0.312500	-395	16933	-7039	-32427	-57	-22139	-11592	-15974	210	-21150	-15545	-16194	-238	-24295	-13481	-10375	-849	15862	15439	-27635	-2867	-29994	5288	-21741	-560	-27749	8058	-15134	-9656	-26001	9678	-9694	-146	-126	-125	-66	-60	-56	-107	41	-153	18	34	-73	-24	-55	80	-27	0
0.313333	-503	16730	-6512	-32442	2	-22140	-11630	-16408	436	-21149	-15561	-16504	-239	-24428	-13367	-10893	-1152	14731	14958	-26999	-3845	-29397	5000	-21727	-749	-27036	7654	-14982	-8982	-25255	9084	-9546	-147	-124	-119	-67	-61	-56	-104	41	-150	21	33	-73	-18	-55	81	-31	0
0.314167	-854	16362	-6037	-32427	125	-22133	-11669	-16851	594	-21136	-15564	-16807	-172	-24518	-13243	-11413	-1534	13623	14469	-26381	-5486	-28648	4720	-21688	-717	-26257	7261	-14850	-6966	-24505	8511	-9386	-147	-126	-118	-66	-52	-57	-105	42	-149	20	39	-73	-22	-57	77	-27	2
0.315000	-544	15838	-5631	-32398	-230	-22125	-11712	-17269	386	-21123	-15547	-17095	-32	-24576	-13178	-11931	-1396	12522	13996	-25798	-1462	-27769	4463	-21631	-609	-25427	6893	-14734	-9570	-23750	7990	-9230	-149	-127	-120	-69	-64	-59	-110	40	-152	20	30	-76	-24	-55	79	-30	0
0.315833	-366	15206	-5324	-32325	207	-22118	-11760	-17720	236	-21121	-15519	-17382	-68	-24611	-13128	-12445	-1327	11446	13566	-25257	-3839	-26780	4230	-21556	-768	-24565	6558	-14624	-10093	-23007	7535	-9073	-150	-127	-124	-67	-61	-56	-109	40	-150	13	19	-76	-24	-57	80	-29	-1
0.316667	-181	14479	-5125	-32206	710	-22109	-11814	-18142	276	-21120	-15480	-17653	-77	-24633	-13134	-12944	-1268	10412	13195	-24747	-4473	-25720	4030	-21456	-512	-23696	6272	-14525	-10024	-22282	7166	-8925	-152	-127	-122	-69	-66	-63	-109	38	-152	16	28	-79	-21	-56	78	-32	-4
0.317500	-241	13688	-5040	-32072	867	-22098	-11868	-18544	214	-21127	-15442	-17918	32	-24651	-13189	-13422	-1095	9431	12895	-24285	-2992	-24604	3869	-21334	-375	-22824	6043	-14435	-9550	-21607	6898	-8780	-147	-128	-121	-68	-60	-59	-122	41	-150	19	29	-76	-22	-60	79	-29	0
0.318333	-150	12866	-5080	-31876	876	-22092	-11932	-18943	408	-21149	-15418	-18169	103	-24668	-13309	-13875	-1092	8500	12670	-23863	-3824	-23468	3756	-21183	-570	-21981	5878	-14348	-8005	-20972	6749	-8647	-149	-125	-120	-68	-64	-59	-107	41	-152	21	30	-75	-24	-53	81	-31	-4
0.319167	-673	12030	-5237	-31628	843	-22079	-11991	-19316	629	-21182	-15407	-18417	108	-24694	-13496	-14299	-1195	7624	12533	-23479	-3714	-22331	3692	-21015	-667	-21176	5786	-14262	-5825	-20375	6708	-8527	-150	-127	-121	-68	-64	-57	-107	61	-152	19	34	-75	-21	-57	79	-26	-4
0.320000	-255	11199	-5509	-31334	79	-22070	-12049	-19674	408	-21224	-15423	-18647	172	-24726	-13745	-14689	-1074	6802	12476	-23147	-841	-21233	3680	-20826	-401	-20418	5766	-14181	-6429	-19822	6799	-8429	-148	-127	-120	-66	-63	-57	-110	39	-150	19	35	-74	-22	-57	80	-26	-3
0.320833	43	10397	-5889	-30993	306	-22051	-12102	-20008	400	-21275	-15470	-18866	87	-24773	-14067	-15043	-953	6038	12490	-22850	-2857	-20192	3730	-20625	-567	-19726	5824	-14095	-4871	-19308	7006	-8335	-149	-125	-120	-69	-62	-57	-107	42	-151	19	34	-74	-21	-58	81	-28	-1
0.321667	-198	9652	-6348	-30607	162	-22026	-12153	-20328	408	-21325	-15554	-19084	-11	-24829	-14438	-15354	-834	5333	12573	-22595	-3360	-19236	3831	-20413	-608	-19092	5963	-14006	-1976	-18833	7335	-8266	-148	-126	-119	-67	-63	-57	-112	40	-152	20	35	-77	-13	-55	84	-28	-3
0.322500	-13	8966	-6872	-30182	91	-21991	-12185	-20630	240	-21377	-15691	-19253	10	-24891	-14864	-15619	-696	4691	12697	-22378	-1322	-18372	3989	-20189	-471	-18524	6181	-13905	119	-18390	7760	-8220	-150	-110	-120	-67	-63	-59	-108	37	-150	16	33	-76	-23	-57	77	-31	0
0.323333	-105	8342	-7445	-29721	142	-21943	-12215	-20920	386	-21425	-15843	-19424	1	-24950	-15324	-15841	-505	4097	12852	-22201	-2148	-17609	4205	-19968	-380	-18023	6466	-13811	2399	-17973	8284	-8183	-152	-130	-122	-70	-64	-60	-110	34	-155	11	40	-78	-25	-60	78	-27	-5
0.324167	-80	7805	-8039	-29236	8	-21886	-12232	-21198	577	-21465	-16060	-19576	71	-25006	-15810	-16019	-358	3560	13016	-22057	-1559	-16956	4481	-19743	-208	-17580	6821	-13704	3756	-17564	8883	-8163	-153	-129	-119	-70	-67	-58	-107	42	-153	15	33	-77	-27	-57	78	-30	-6
0.325000	281	7323	-8633	-28718	-85	-21813	-12227	-21459	475	-21486	-16274	-19699	80	-25055	-16300	-16149	-215	3069	13177	-21951	-1159	-16414	4806	-19523	-310	-17195	7230	-13582	5151	-17167	9535	-8151	-150	-127	-121	-70	-63	-58	-108	39	-153	17	32	-77	-24	-56	85	-29	-3
0.325833	131	6948	-9194	-28197	34	-21725	-12207	-21714	428	-21497	-16539	-19806	86	-25062	-16798	-16234	-95	2639	13307	-21881	-636	-15981	5177	-19310	-311	-16862	7700	-13461	5479	-16771	10231	-8152	-149	-129	-116	-100	-62	-58	-102	44	-150	18	39	-72	-21	-53	86	-27	0
0.326667	-155	6623	-9714	-27662	-163	-21631	-12187	-21960	483	-21495	-16832	-19888	146	-25094	-17274	-16274	-185	2248	13396	-21848	113	-15655	5584	-19111	-414	-16575	8184	-13329	4299	-16374	10944	-8155	-149	-126	-116	-66	-60	-57	-102	40	-159	18	39	-73	-21	-51	99	-24	1
0.327500	-377	6359	-10170	-27138	-32	-21522	-12156	-22205	507	-21480	-17147	-19953	107	-25081	-17737	-16285	-144	1906	13423	-21854	-1408	-15427	6023	-18929	-490	-16322	8703	-13194	5150	-15978	11644	-8166	-146	-125	-133	-66	-60	-58	-105	44	-147	19	38	-72	-22	-55	92	-26	0
0.328333	-27	6138	-10545	-26633	-423	-21424	-12134	-22451	473	-21452	-17473	-20002	25	-25040	-18154	-16275	-220	1609	13377	-21895	3094	-15283	6494	-18777	-279	-16103	9231	-13059	1649	-15573	12325	-8174	-145	-125	-116	-67	-62	-55	-103	44	-151	17	36	-75	-19	-51	66	-28	0
0.329167	-4	5954	-10835	-26147	-224	-21317	-12108	-22688	398	-21412	-17805	-20034	-44	-24971	-18519	-16194	-600	1345	13251	-21976	2952	-15206	6976	-18622	-454	-15905	9750	-12926	-1906	-15167	12960	-8185	-148	-129	-120	-69	-62	-59	-102	46	-149	18	34	-75	-22	-53	87	-28	0
0.330000	-131	5797	-11024	-25687	-438	-21210	-12091	-22922	322	-21363	-18131	-20049	-24	-24867	-18852	-16104	-449	1121	13054	-22070	1896	-15192	7467	-18504	-523	-15725	10252	-12793	-4652	-14755	13531	-8192	-148	-127	-120	-68	-58	-52	-103	43	-153	16	35	-74	-18	-53	88	-30	-6
0.330833	3	5648	-11116	-25258	-459	-21106	-12088	-23146	216	-21304	-18442	-20054	4	-24730	-19115	-15992	-117	928	12774	-22231	3688	-15218	7950	-18395	-631	-15548	10722	-12670	-7045	-14338	14031	-8200	-149	-141	-121	-68	-62	-52	-107	42	-151	17	35	-74	-9	-53	87	-29	0
0.331667	176	5505	-11106	-24868	-411	-21005	-12098	-23365	138	-21242	-18737	-20051	-75	-24564	-19320	-15857	0	765	12427	-22400	2982	-15270	8421	-18325	-715	-15380	11145	-12549	-7863	-13925	14442	-8200	-151	-129	-120	-69	-68	-60	-109	39	-155	-3	33	-78	-25	-58	84	-30	-4
0.332500	-351	5348	-11006	-24522	-129	-20913	-12137	-23565	66	-21170	-19001	-20035	-88	-24371	-19456	-15705	-142	624	12025	-22585	2085	-15337	8866	-18264	-423	-15201	11523	-12439	-7256	-13514	14763	-8198	-147	-129	-121	-69	-64	-58	-107	43	-152	20	35	-75	-22	-53	88	-29	-1
0.333333	-210	5184	-10814	-24205	-754	-20814	-12191	-23746	8	-21092	-19216	-20010	-95	-24146	-19531	-15532	15	507	11579	-22782	4316	-15405	9300	-18227	-50	-15023	11834	-12341	-8745	-13112	14980	-8203	-148	-125	-121	-47	-61	-52	-108	43	-153	19	35	-75	-24	-67	81	-27	1
0.334167	222	4988	-10554	-23930	-420	-20725	-12278	-23905	455	-21033	-19404	-19986	-180	-23904	-19547	-15350	13	397	11098	-22987	2771	-15465	9679	-18199	-276	-14829	12078	-12253	-8661	-12722	15096	-8223	-150	-124	-116	-64	-62	-53	-105	45	-149	22	36	-74	-21	-52	89	-25	0
0.335000	0	4766	-10226	-23691	-336	-20646	-12390	-24035	1372	-20930	-19535	-19958	-228	-23645	-19505	-15155	-138	296	10608	-23188	407	-15506	10016	-18185	-130	-14632	12242	-12187	-5636	-12356	15107	-8221	-147	-122	-117	-66	-60	-51	-104	46	-148	23	36	-78	-21	-51	88	-45	0
0.335833	63	4511	-9859	-23489	-530	-20566	-12530	-24130	1410	-20840	-19614	-19927	-227	-23371	-19407	-14950	8	194	10111	-23381	1433	-15526	10291	-18187	-43	-14424	12334	-12134	-2667	-12005	15023	-8249	-149	-134	-120	-66	-64	-57	-102	42	-150	20	36	-75	-21	-56	85	-22	-1
0.336667	-79	4227	-9459	-23312	-471	-20486	-12690	-24198	856	-20755	-19643	-19910	-239	-23086	-19263	-14740	-93	90	9652	-23550	-73	-15513	10510	-18195	-41	-14209	12342	-12100	1008	-11679	14846	-8293	-150	-132	-121	-66	-63	-57	-104	50	-154	22	33	-77	-26	-57	82	-30	-3
0.337500	-318	3916	-9051	-23163	-418	-20405	-12871	-24216	624	-20651	-19604	-19868	-262	-22797	-19069	-14526	-309	-28	9208	-23691	-747	-15472	10660	-18204	58	-13975	12275	-12081	4181	-11378	14595	-8360	-149	-126	-121	-69	-64	-55	-105	43	-151	22	36	-75	-24	-56	85	-27	0
0.338333	-253	3583	-8636	-23035	-421	-20319	-13065	-24193	511	-20547	-19511	-19837	-255	-22503	-18834	-14301	-308	-145	8821	-23785	-932	-15395	10745	-18216	115	-13739	12132	-12078	6941	-11103	14273	-8455	-147	-126	-113	-69	-60	-55	-104	42	-128	22	37	-79	-24	-57	85	-28	0
0.339167	7	3225	-8237	-22937	-391	-20227	-13268	-24119	215	-20431	-19356	-19804	-197	-22207	-18565	-14080	-210	-281	8484	-23841	-1962	-15285	10754	-18228	114	-13501	11920	-12089	9199	-10855	13901	-8582	-147	-129	-122	-68	-63	-57	-92	41	-149	18	36	-77	-22	-56	86	-27	-3
0.340000	126	2853	-7862	-22830	-458	-20129	-13473	-23999	10	-20307	-19151	-19768	-232	-21913	-18264	-13856	-174	-436	8206	-23833	-1558	-15145	10694	-18244	-34	-13260	11636	-12118	9748	-10636	13476	-8741	-149	-132	-120	-68	-63	-47	-109	41	-149	21	34	-78	-28	-59	81	-28	-5
0.340833	0	2475	-7519	-22746	-101	-20022	-13667	-23815	-183	-20173	-18887	-19721	-288	-21615	-17926	-13633	-166	-602	7997	-23767	-3653	-14975	10562	-18233	-183	-13018	11296	-12154	11983	-10433	13029	-8933	-149	-127	-120	-67	-63	-58	-104	41	-152	21	35	-76	-23	-55	82	-28	1
0.341667	130	2104	-7215	-22663	-468	-19900	-13848	-23635	-441	-20023	-18571	-19675	-171	-21321	-17546	-13411	-3	-781	7847	-23639	-884	-14784	10358	-18222	257	-12779	10898	-12205	10265	-10264	12566	-9175	-149	-126	-119	-65	-63	-59	-90	40	-152	22	35	-75	-28	-57	82	-27	0
0.342500	306	1737	-6958	-22593	-322	-19775	-14007	-23340	-509	-19859	-18208	-19613	-179	-21027	-17180	-13193	-211	-969	7751	-23449	237	-14577	10095	-18204	-47	-12550	10457	-12253	6520	-10107	12106	-9454	-147	-127	-122	-67	-63	-57	-107	43	-153	20	33	-74	-21	-55	81	-29	0
0.343333	274	1384	-6749	-22522	-379	-19634	-14138	-23020	-685	-19683	-17806	-19545	-188	-20742	-16775	-12983	-102	-1197	7700	-23188	-1842	-14353	9771	-18172	-350	-12333	9981	-12337	4146	-9972	11653	-9766	-150	-127	-121	-68	-61	-56	-101	40	-153	19	33	-76	-23	-57	81	-30	-4
0.344167	366	1045	-6585	-22456	-308	-19489	-14225	-22657	-813	-19494	-17373	-19458	-94	-20451	-16354	-12784	146	-1375	7682	-22866	-68	-14119	9391	-18141	-79	-12126	9483	-12416	1496	-9854	11219	-10117	-150	-143	-121	-68	-63	-60	-108	40	-151	19	32	-74	-19	-58	82	-31	0
0.345000	421	732	-6464	-22389	-374	-19332	-14283	-22257	-845	-19290	-16911	-19360	-23	-20165	-15919	-12590	243	-1583	7685	-22483	118	-13882	8973	-18082	-136	-11935	8966	-12505	49	-9756	10817	-10505	-148	-126	-120	-47	-63	-57	-103	39	-150	19	24	-74	-23	-57	79	-31	0
0.345833	0	454	-6384	-22327	95	-19174	-14284	-21810	-848	-19076	-16428	-19236	81	-19875	-15460	-12408	271	-1789	7697	-22051	-315	-13645	8515	-18017	-357	-11758	8446	-12601	-97	-9662	10444	-10918	-144	-122	-118	-64	-60	-56	-104	43	-149	21	34	-72	-22	-52	84	-29	3
0.346667	-24	172	-6335	-22263	-307	-19005	-14233	-21333	-819	-18850	-15931	-19094	145	-19589	-14996	-12254	159	-1984	7701	-21572	2439	-13412	8034	-17945	-214	-11599	7922	-12705	-2054	-9580	10105	-11354	-138	-122	-118	-63	-60	-50	-105	43	-149	21	41	-73	-22	-57	84	-29	0
0.347500	572	-72	-6321	-22208	-254	-18840	-14140	-20830	-1022	-18614	-15426	-18927	148	-19303	-14529	-12096	207	-2175	7675	-21064	2777	-13197	7533	-17866	-303	-11459	7405	-12820	-3812	-9506	9810	-11805	-146	-125	-119	-63	-63	-56	-107	40	-150	21	37	-72	-23	-57	85	-28	0
0.348333	253	-291	-6333	-22158	-153	-18670	-13987	-20288	-992	-18373	-14924	-18735	112	-19014	-14058	-11967	387	-2349	7617	-20530	292	-12982	7017	-17779	-216	-11339	6902	-12947	-2066	-9446	9545	-12272	-147	-126	-120	-75	-62	-57	-107	38	-152	18	32	-44	-25	-57	77	-34	0
0.349167	75	-492	-6369	-22136	-375	-18504	-13788	-19696	-941	-18127	-14425	-18522	106	-18739	-13582	-11854	316	-2512	7503	-19982	2154	-12783	6499	-17687	-132	-11226	6424	-13079	-638	-9383	9319	-12741	-150	-124	-118	-64	-55	-56	-109	39	-153	18	35	-74	-26	-55	80	-29	-3
0.350000	88	-670	-6415	-22063	-191	-18330	-13527	-19138	-871	-17872	-13938	-18275	147	-18463	-13115	-11764	217	-2647	7338	-19424	1839	-12592	6005	-17592	-439	-11131	5977	-13221	1159	-9328	9117	-13206	-151	-125	-119	-67	-65	-56	-107	40	-153	16	35	-65	-23	-30	82	-32	-4
0.350833	-53	-832	-6475	-22020	-221	-18147	-13221	-18526	-775	-17613	-13470	-18007	168	-18186	-12638	-11690	25	-2769	7103	-18880	1261	-12414	5501	-17495	-501	-11042	5565	-13376	3413	-9275	8942	-13659	-150	-128	-119	-67	-60	-58	-107	38	-150	18	35	-76	-18	-48	82	-29	0
0.351667	-86	-980	-6569	-21974	-300	-17999	-12865	-17899	-732	-17355	-13026	-17687	142	-17913	-12181	-11647	-296	-2865	6807	-18355	1810	-12245	5032	-17401	-422	-10963	5193	-13539	5601	-9227	8783	-14094	-152	-128	-117	-66	-63	-57	-105	40	-152	17	32	-77	-23	-56	81	-29	0
0.352500	-28	-1108	-6617	-21928	-156	-17838	-12469	-17252	-958	-17095	-12603	-17396	102	-17651	-11736	-11623	-496	-2939	6442	-17866	762	-12079	4585	-17307	-236	-10884	4860	-13714	8348	-9177	8646	-14499	-148	-127	-118	-63	-61	-58	-105	41	-148	17	33	-74	-26	-53	84	-25	1
0.353333	-329	-1226	-6699	-21878	-208	-17677	-12030	-16583	-1169	-16831	-12213	-17065	24	-17400	-11313	-11625	-634	-2987	6002	-17411	1246	-11917	4173	-17216	-21	-10803	4579	-13898	9839	-9128	8502	-14875	-149	-125	-118	-63	-60	-57	-104	42	-148	20	35	-74	-21	-55	84	-29	0
0.354167	-612	-1335	-6786	-21820	19	-17517	-11558	-15903	-910	-16570	-11860	-16708	-79	-17151	-10912	-11653	-751	-3009	5520	-17004	-703	-11756	3794	-17142	-166	-10715	4342	-14094	12676	-9080	8364	-15212	-148	-122	-115	-63	-60	-53	-104	43	-150	19	33	-72	-17	-53	85	-25	0
0.355000	-576	-1424	-6880	-21748	-170	-17368	-11056	-15205	-670	-16309	-11539	-16344	-104	-16925	-10534	-11709	-596	-3015	4978	-16652	273	-11591	3453	-17068	-129	-10617	4154	-14296	13265	-9030	8218	-15508	-150	-125	-115	-67	-63	-55	-103	44	-145	22	35	-72	-22	-51	85	-28	-3
0.355833	-303	-1505	-6981	-21670	-177	-17216	-10530	-14507	-805	-16059	-11259	-15981	-139	-16708	-10196	-11791	-785	-2994	4393	-16366	2335	-11419	3148	-17009	-423	-10511	4008	-14512	10292	-8983	8061	-15766	-146	-126	-121	-64	-60	-58	-102	41	-153	16	26	-76	-22	-55	81	-31	-4
0.356667	-415	-1576	-7088	-21575	-171	-17068	-9986	-13802	-739	-15808	-11014	-15611	-197	-16506	-9882	-11901	-887	-2958	3778	-16131	-1103	-11243	2883	-16963	-245	-10389	3913	-14741	9461	-8919	7892	-15978	-156	-133	-131	-69	-66	-60	-108	13	-158	15	30	-79	-24	-58	78	-34	-9
0.357500	-370	-1627	-7198	-21460	-92	-16915	-9429	-13081	-729	-15561	-10793	-15234	-221	-16318	-9594	-12020	-627	-2923	3165	-15949	141	-11051	2663	-16924	-126	-10237	3880	-14964	7926	-8853	7722	-16138	-149	-128	-119	-68	-63	-57	-109	40	-154	16	30	-78	-19	-58	77	-29	-3
0.358333	-315	-1662	-7313	-21321	-227	-16754	-8863	-12357	-738	-15310	-10597	-14859	-185	-16144	-9336	-12171	-447	-2841	2550	-15817	-7	-10843	2480	-16891	-195	-10063	3868	-15192	7268	-8772	7542	-16252	-150	-128	-116	-64	-63	-58	-105	41	-151	21	34	-74	-21	-59	79	-30	-1
0.359167	-474	-1676	-7435	-21164	184	-16595	-8272	-11631	-419	-15071	-10429	-14489	-193	-15984	-9108	-12329	-443	-2765	1955	-15728	-1714	-10625	2336	-16872	-133	-9869	3912	-15423	8175	-8674	7356	-16324	-149	-128	-119	-66	-64	-59	-103	39	-150	18	36	-76	-19	-57	81	-29	2
0.360000	-579	-1672	-7565	-20983	-108	-16421	-7693	-10912	-62	-14840	-10279	-14132	-232	-15842	-8909	-12501	-384	-2683	1394	-15678	-15	-10392	2234	-16855	-122	-9649	3996	-15655	7995	-8553	7170	-16364	-148	-129	-121	-61	-62	-58	-101	40	-149	21	35	-74	-21	-56	80	-33	1
0.360833	-49	-1646	-7703	-20782	-237	-16245	-7122	-10207	-115	-14613	-10139	-13776	-234	-15714	-8729	-12674	-404	-2595	884	-15653	908	-10150	2165	-16852	-394	-9410	4106	-15890	6681	-8406	6980	-16362	-146	-125	-119	-63	-62	-57	-104	43	-153	21	23	-75	-24	-56	84	-30	-1
0.361667	-195	-1605	-7811	-20562	127	-16060	-6566	-9517	-110	-14393	-10005	-13432	-319	-15598	-8575	-12845	-211	-2511	431	-15644	-2605	-9899	2130	-16850	-447	-9145	4254	-16109	8598	-8237	6805	-16328	-148	-126	-120	-66	-61	-59	-103	43	-149	22	38	-74	-22	-57	84	-27	0
0.362500	-246	-1538	-7946	-20327	-41	-15873	-6030	-8846	-115	-14184	-9880	-13095	-426	-15503	-8437	-13007	124	-2418	53	-15645	-1624	-9645	2131	-16850	-150	-8863	4426	-16337	10093	-8040	6647	-16271	-149	-126	-118	-66	-63	-60	-102	41	-149	20	36	-76	-24	-53	82	-30	-3
0.363333	-237	-1455	-8069	-20073	62	-15674	-5510	-8200	-597	-13984	-9747	-12774	-494	-15415	-8315	-13153	157	-2351	-248	-15647	-1390	-9393	2163	-16857	-100	-8568	4617	-16549	11415	-7813	6500	-16193	-150	-127	-120	-67	-65	-57	-104	34	-151	23	37	-74	-29	-57	85	-31	-4
0.364167	-270	-1351	-8181	-19799	-44	-15479	-5023	-7586	-1012	-13801	-9614	-12442	-439	-15344	-8200	-13269	-28	-2277	-473	-15642	-2781	-9137	2221	-16861	-212	-8257	4823	-16762	12510	-7558	6382	-16104	-152	-127	-121	-67	-65	-58	-105	42	-153	20	35	-79	-25	-58	84	-28	-1
0.365000	-247	-1235	-8281	-19515	-58	-15268	-4569	-7010	-1031	-13629	-9465	-12121	-350	-15282	-8094	-13357	-18	-2211	-619	-15615	-2019	-8892	2304	-16870	-235	-7945	5025	-16954	12687	-7277	6285	-15991	-154	-130	-121	-70	-66	-63	-105	37	-155	19	36	-69	-24	-59	80	-36	-4
0.365833	-83	-1102	-8361	-19211	106	-15064	-4154	-6473	-928	-13470	-9313	-11794	-410	-15231	-7980	-13401	81	-2144	-677	-15578	-2025	-8652	2412	-16873	-160	-7621	5241	-17141	12328	-6981	6219	-15872	-150	-127	-117	-64	-62	-59	-104	42	-152	22	38	-75	-23	-60	85	-29	0
0.366667	-252	-956	-8422	-18899	92	-14859	-3779	-5980	-896	-13324	-9139	-11455	-496	-15182	-7869	-13390	179	-2082	-661	-15520	-1097	-8429	2538	-16873	-3	-7303	5449	-17316	9558	-6629	6182	-15755	-147	-122	-117	-65	-65	-52	-105	43	-149	22	39	-73	-22	-55	85	-28	2
0.367500	-515	-806	-8463	-18567	185	-14665	-3453	-5535	-1168	-13199	-8964	-11118	-532	-15145	-7742	-13344	90	-2024	-583	-15448	-1754	-8220	2693	-16875	-259	-6991	5642	-17482	7190	-6279	6169	-15636	-147	-122	-120	-65	-59	-58	-102	41	-147	23	38	-75	-24	-59	85	-28	4
0.368333	-663	-653	-8484	-18230	154	-14482	-3175	-5142	-1108	-13087	-8780	-10769	-471	-15089	-7624	-13231	107	-1963	-455	-15362	-1511	-8028	2830	-16876	-135	-6691	5822	-17633	4155	-5919	6181	-15519	-142	-125	-118	-68	-60	-56	-102	43	-151	22	38	-70	-19	-56	87	-27	1
0.369167	-184	-500	-8486	-17890	-74	-14305	-2949	-4798	-959	-13000	-8591	-10409	-423	-15088	-7511	-13063	115	-1904	-274	-15265	2670	-7866	2989	-16877	73	-6409	5975	-17772	-3471	-5556	6210	-15408	-146	-126	-118	-65	-61	-57	-105	40	-151	21	37	-73	-22	-56	82	-29	3
0.370000	-240	-346	-8464	-17491	7	-14150	-2773	-4513	-1073	-12931	-8396	-10035	-494	-15061	-7376	-12831	285	-1834	-65	-15155	523	-7705	3151	-16876	-101	-6144	6114	-17893	-8742	-5193	6254	-15289	-149	-122	-118	-65	-62	-58	-105	40	-130	20	36	-72	-17	-59	87	-30	1
0.370833	-193	-201	-8429	-17092	41	-14010	-2649	-4277	-1111	-12867	-8204	-9656	-569	-15041	-7230	-12533	740	-1761	162	-15050	1507	-7575	3314	-16876	-341	-5904	6216	-18003	-13907	-4841	6310	-15177	-148	-124	-117	-67	-62	-56	-102	40	-149	20	37	-74	-24	-56	91	-30	0
0.371667	224	-63	-8378	-16671	-45	-13891	-2580	-4098	-919	-12825	-8024	-9266	-490	-15012	-7071	-12171	587	-1677	398	-14950	2434	-7465	3474	-16877	-365	-5688	6287	-18096	-17680	-4504	6371	-15063	-149	-122	-117	-66	-64	-56	-105	44	-148	20	36	-72	-23	-55	84	-30	0
0.372500	409	87	-8323	-16222	129	-13786	-2533	-3969	-843	-12796	-7824	-8875	-487	-14985	-6900	-11748	197	-1586	624	-14847	1459	-7370	3629	-16882	-276	-5499	6328	-18164	-19712	-4187	6426	-14945	-152	-126	-117	-64	-62	-55	-103	42	-155	18	38	-72	-22	-55	82	-41	0
0.373333	-58	181	-8262	-15744	37	-13662	-2536	-3890	-1211	-12776	-7640	-8485	-505	-14947	-6716	-11263	251	-1482	832	-14758	2438	-7294	3767	-16888	-119	-5338	6336	-18216	-20987	-3903	6468	-14823	-138	-127	-119	-69	-64	-59	-108	37	-151	18	34	-77	-23	-58	81	-33	-3
0.374167	467	295	-8208	-15231	-361	-13616	-2570	-3860	-2006	-12761	-7468	-8108	-515	-14899	-6521	-10749	298	-1371	1018	-14670	4753	-7226	3903	-16890	-189	-5203	6314	-18246	-23872	-3650	6499	-14689	-145	-122	-118	-66	-59	-57	-102	42	-149	19	35	-69	-22	-55	84	-29	0
0.375000	581	383	-8164	-14678	-4	-13538	-2626	-3868	-1968	-12772	-7295	-7740	-624	-14834	-6308	-10178	399	-1254	1171	-14597	1758	-7173	4022	-16903	-539	-5096	6260	-18252	-23654	-3432	6518	-14538	-153	-124	-120	-65	-61	-56	-105	42	-142	18	36	-70	-24	-52	86	-25	-1
0.375833	330	464	-8118	-14087	-148	-13465	-2701	-3929	-1580	-12739	-7137	-7399	-762	-14759	-6086	-9571	409	-1126	1283	-14528	1336	-7126	4125	-16913	-385	-5013	6144	-18245	-21828	-3252	6506	-14378	-152	-127	-120	-66	-63	-58	-107	39	-152	17	33	-76	-26	-57	81	-31	-4
0.376667	440	537	-8122	-13468	-75	-13390	-2788	-4020	-1352	-12720	-6980	-7081	-708	-14658	-5847	-8934	338	-995	1349	-14462	1761	-7090	4209	-16934	-405	-4953	6070	-18211	-19788	-3133	6472	-14194	-151	-128	-121	-65	-62	-62	-114	39	-151	17	34	-77	-22	-63	79	-32	1
0.377500	558	600	-8125	-12807	-38	-13296	-2872	-4143	-1147	-12688	-6824	-6800	-569	-14540	-5595	-8284	367	-863	1376	-14392	27	-7050	4288	-16947	-448	-4915	5945	-18158	-17336	-3001	6415	-13995	-151	-130	-118	-67	-62	-58	-103	39	-151	29	33	-76	-23	-57	79	-33	-5
0.378333	506	662	-8151	-12122	-124	-13184	-2951	-4311	-923	-12635	-6669	-6553	-412	-14385	-5329	-7625	237	-738	1359	-14318	-95	-7014	4348	-16966	-480	-4892	5803	-18085	-15432	-2916	6331	-13770	-150	-128	-119	-63	-61	-53	-110	40	-148	17	34	-73	-22	-56	79	-30	0
0.379167	690	723	-8187	-11411	-94	-13043	-3005	-4479	-642	-12554	-6504	-6353	-332	-14207	-5059	-6977	164	-615	1299	-14223	-1367	-6977	4398	-16981	-572	-4879	5645	-17996	-13017	-2885	6221	-13524	-150	-128	-121	-64	-64	-53	-104	41	-150	18	35	-77	-22	-55	79	-31	-4
0.380000	552	783	-8236	-10684	56	-12867	-3061	-4682	-639	-12439	-6334	-6195	-284	-13991	-4776	-6340	166	-498	1199	-14111	-1622	-6940	4442	-17006	-273	-4882	5482	-17894	-11441	-2861	6095	-13254	-147	-127	-116	-68	-62	-56	-102	42	-151	15	30	-75	-16	-58	79	-30	1
0.380833	213	846	-8291	-9954	135	-12648	-3081	-4903	-516	-12285	-6162	-6085	-184	-13750	-4484	-5733	-39	-401	1071	-13966	-2097	-6901	4478	-17022	-339	-4886	5314	-17781	-9620	-2863	5944	-12966	-152	-133	-119	-66	-59	-56	-103	43	-138	17	34	-74	-34	-58	80	-30	-4
0.381667	-26	912	-8345	-9228	380	-12389	-3077	-5144	-210	-12096	-5970	-6019	-147	-13468	-4189	-5169	-104	-317	913	-13783	-3879	-6860	4508	-17047	-231	-4908	5141	-17659	-6314	-2874	5778	-12663	-150	-130	-124	-67	-62	-58	-113	38	-155	15	32	-77	-25	-61	76	-32	-3
0.382500	166	989	-8397	-8523	-7	-12081	-3032	-5395	-149	-11853	-5765	-6005	-127	-13155	-3897	-4650	-148	-249	738	-13555	-14	-6814	4537	-17063	84	-4919	4971	-17531	-7824	-2900	5609	-12343	-151	-131	-121	-68	-64	-60	-109	39	-151	19	36	-79	-24	-60	78	-31	0
0.383333	-15	1078	-8419	-7844	214	-11720	-2956	-5653	-102	-11564	-5541	-6027	-236	-12802	-3603	-4194	-232	-197	546	-13276	-2037	-6763	4568	-17083	-197	-4934	4811	-17403	-7716	-2925	5447	-12015	-148	-131	-125	-68	-63	-60	-110	40	-145	15	32	-78	-23	-58	78	-30	-3
0.384167	-92	1171	-8421	-7209	209	-11309	-2848	-5920	-152	-11217	-5300	-6089	-296	-12418	-3313	-3805	-81	-166	348	-12930	-2677	-6710	4600	-17095	-177	-4944	4639	-17272	-7072	-2945	5252	-11676	-149	-133	-122	-68	-62	-59	-110	43	-152	18	32	-77	-23	-48	81	-34	-3
0.385000	-210	1269	-8386	-6618	125	-10851	-2709	-6192	-104	-10831	-5046	-6185	-289	-11979	-3036	-3492	-65	-149	151	-12522	-1812	-6650	4633	-17106	-263	-4943	4512	-17146	-5503	-2960	5076	-11326	-150	-126	-121	-68	-60	-58	-105	40	-151	19	29	-77	-22	-55	79	-30	3
0.385833	-320	1381	-8303	-6093	233	-10355	-2539	-6463	319	-10391	-4776	-6309	-322	-11558	-2777	-3261	-96	-161	-41	-12041	-2843	-6590	4668	-17109	-218	-4934	4400	-17022	-2764	-2969	4908	-10986	-151	-128	-120	-67	-63	-59	-107	43	-147	18	35	-77	-22	-55	86	-29	0
0.386667	-811	1497	-8171	-5632	416	-9819	-2350	-6724	690	-9908	-4495	-6457	-361	-11092	-2531	-3112	-263	-160	-224	-11489	-2977	-6523	4709	-17100	20	-4917	4281	-16902	80	-2966	4758	-10643	-148	-142	-119	-63	-61	-50	-101	45	-152	18	36	-75	-19	-51	87	-26	-3
0.387500	-567	1604	-7988	-5263	-22	-9257	-2140	-6987	659	-9391	-4210	-6631	-334	-10602	-2307	-3064	-325	-187	-397	-10864	-998	-6454	4744	-17086	-132	-4888	4147	-16791	155	-2951	4615	-10313	-152	-126	-119	-66	-61	-51	-101	44	-150	19	36	-75	-15	-52	87	-28	0
0.388333	-435	1712	-7728	-4973	379	-8676	-1919	-7242	863	-8844	-3922	-6822	-320	-10103	-2113	-3104	-190	-221	-557	-10168	-3673	-6382	4776	-17063	-386	-4848	4047	-16685	2038	-2926	4489	-9994	-151	-125	-105	-64	-61	-55	-103	42	-147	21	43	-77	-23	-52	88	-30	2
0.389167	-565	1812	-7447	-4779	333	-8083	-1688	-7490	1102	-8273	-3642	-7023	-328	-9597	-1951	-3238	-151	-256	-702	-9374	-4878	-6307	4805	-17030	-283	-4795	3956	-16577	5213	-2899	4390	-9690	-149	-127	-121	-68	-63	-59	-104	42	-150	20	38	-76	-23	-58	84	-29	-6
0.390000	-695	1898	-7091	-4662	367	-7491	-1458	-7723	1290	-7695	-3371	-7236	-276	-9086	-1822	-3462	-233	-284	-828	-8569	-3962	-6230	4831	-16982	-456	-4731	3875	-16486	7703	-2864	4274	-9400	-126	-127	-102	-69	-64	-62	-108	39	-154	11	35	-79	-26	-61	80	-33	-4
0.390833	-836	1965	-6687	-4635	381	-6911	-1234	-7936	1897	-7112	-3113	-7454	-152	-8577	-1723	-3777	-150	-324	-941	-7685	-6055	-6144	4853	-16918	-469	-4655	3806	-16383	10578	-2819	4196	-9118	-150	-128	-122	-69	-64	-56	-118	42	-151	19	37	-78	-21	-59	85	-31	0
0.391667	-789	2022	-6230	-4680	174	-6348	-1011	-8126	2734	-6529	-2873	-7681	-162	-8069	-1660	-4142	-228	-340	-1038	-6759	-6579	-6055	4862	-16843	-422	-4568	3742	-16284	12890	-2777	4135	-8851	-149	-127	-119	-70	-65	-58	-107	42	-149	19	35	-81	-25	-57	85	-28	-1
0.392500	-671	2047	-5747	-4794	23	-5809	-809	-8295	3312	-5956	-2656	-7907	-90	-7575	-1640	-4592	-327	-348	-1129	-5809	-7235	-5966	4863	-16750	-530	-4476	3687	-16173	15537	-2736	4086	-8598	-148	-122	-121	-72	-62	-56	-103	43	-150	20	35	-75	-22	-56	86	-28	1
0.393333	-631	2054	-5232	-4967	194	-5304	-623	-8439	3474	-5406	-2469	-8150	-47	-7092	-1648	-5099	-254	-339	-1214	-4844	-7964	-5871	4851	-16644	-505	-4379	3636	-16058	17517	-2702	4031	-8354	-147	-125	-119	-63	-60	-55	-105	43	-147	20	36	-76	-21	-58	85	-27	0
0.394167	-744	2022	-4712	-5184	190	-4837	-460	-8558	3403	-4883	-2314	-8386	-69	-6629	-1699	-5651	-317	-315	-1305	-3880	-8199	-5780	4828	-16523	-614	-4279	3594	-15927	18438	-2676	4025	-8121	-147	-121	-117	-65	-62	-57	-103	38	-148	23	39	-57	-19	-53	85	-27	4
0.395000	-986	1968	-4179	-5437	355	-4419	-323	-8647	3256	-4389	-2197	-8634	-38	-6191	-1789	-6247	-305	-272	-1386	-2936	-10115	-5691	4795	-16395	-890	-4184	3550	-15793	21116	-2665	4008	-7893	-146	-122	-114	-63	-58	-55	-102	42	-148	23	38	-74	-22	-59	87	-26	3
0.395833	-780	1876	-3643	-5714	-181	-4046	-211	-8708	2927	-3938	-2113	-8886	45	-5776	-1904	-6871	-147	-213	-1482	-2039	-6328	-5612	4752	-16257	-684	-4098	3512	-15642	19177	-2669	3996	-7670	-147	-126	-120	-67	-63	-60	-107	41	-150	20	25	-77	-21	-57	88	-28	0
0.396667	-721	1755	-3163	-6001	-17	-3721	-120	-8740	2618	-3527	-2070	-9154	95	-5388	-2055	-7510	-344	-137	-1586	-1199	-6596	-5517	4700	-16110	-916	-4020	3467	-15472	16929	-2691	3990	-7448	-137	-130	-121	-66	-64	-59	-103	41	-152	19	34	-78	-24	-58	81	-31	-3
0.397500	-730	1603	-2693	-6271	-160	-3442	-63	-8747	2038	-3151	-2048	-9418	27	-5026	-2227	-8152	-345	-42	-1700	-435	-7408	-5441	4637	-15957	-729	-3953	3429	-15279	15017	-2723	3991	-7226	-149	-125	-120	-69	-64	-59	-103	38	-150	19	35	-75	-22	-57	81	-30	0
0.398333	-645	1429	-2254	-6529	-125	-3196	-25	-8725	1509	-2819	-2062	-9693	34	-4696	-2421	-8789	-259	62	-1825	236	-4758	-5367	4575	-15800	-662	-3907	3388	-15070	13007	-2775	3989	-7009	-142	-129	-122	-69	-63	-61	-107	38	-134	18	34	-78	-23	-63	77	-32	0
0.399167	-428	1227	-1859	-6767	-263	-2995	-7	-8679	1103	-2528	-2100	-9970	192	-4398	-2621	-9404	-327	180	-1960	810	-4179	-5305	4514	-15634	-706	-3880	3347	-14836	12148	-2830	3998	-6790	-150	-127	-120	-67	-66	-59	-105	37	-154	20	35	-76	-23	-62	80	-31	-1
0.400000	-667	1003	-1506	-6964	-81	-2814	4	-8618	902	-2273	-2159	-10248	223	-4130	-2833	-9999	-273	310	-2100	1268	-3287	-5247	4451	-15464	-534	-3872	3302	-14581	12353	-2934	3998	-6567	-149	-126	-121	-68	-62	-58	-101	29	-150	19	36	-76	-23	-57	78	-31	0
0.400833	-284	756	-1197	-7122	-730	-2658	2	-8524	791	-2060	-2234	-10523	204	-3887	-3048	-10573	-163	440	-2248	1609	1234	-5200	4391	-15290	-196	-3891	3255	-14299	9922	-3033	4003	-6352	-146	-126	-118	-66	-59	-61	-108	40	-128	19	35	-76	-23	-56	80	-39	0
0.401667	144	497	-939	-7233	-465	-2519	-7	-8427	557	-1881	-2322	-10801	293	-3685	-3262	-11107	-204	568	-2391	1823	1782	-5163	4338	-15121	-421	-3937	3203	-13994	8561	-3151	4003	-6142	-145	-126	-120	-122	-63	-57	-103	39	-150	19	34	-73	-22	-58	79	-30	-1
0.402500	-158	226	-721	-7302	-397	-2378	-27	-8324	258	-1735	-2413	-11073	249	-3519	-3459	-11608	-152	692	-2538	1909	1920	-5141	4297	-14951	-311	-4013	3142	-13669	9112	-3280	4006	-5938	-147	-128	-119	-66	-64	-57	-108	41	-151	20	34	-75	-21	-56	69	-29	-1
0.403333	-177	-57	-540	-7324	-529	-2245	-10	-8214	-139	-1616	-2505	-11339	163	-3373	-3639	-12071	-186	813	-2673	1879	5536	-5124	4254	-14772	-11	-4112	3079	-13325	8670	-3417	4003	-5745	-148	-127	-122	-76	-62	-53	-105	40	-151	18	34	-72	-19	-57	77	-33	-1
0.404167	-98	-341	-387	-7299	-375	-2095	-46	-8109	-336	-1522	-2591	-11595	155	-3267	-3795	-12494	-307	924	-2796	1730	6436	-5117	4226	-14597	23	-4237	3009	-12949	8613	-3559	4001	-5570	-150	-130	-118	-67	-63	-58	-107	39	-151	15	35	-69	-24	-56	79	-28	-3
0.405000	3	-627	-228	-7230	-430	-1941	-48	-8008	-429	-1447	-2668	-11840	57	-3184	-3922	-12883	-325	1027	-2893	1474	8191	-5123	4211	-14417	-56	-4384	2935	-12561	7759	-3704	3995	-5412	-151	-128	-122	-67	-62	-57	-108	41	-152	18	34	-74	-24	-58	79	-33	-4
0.405833	124	-912	-133	-7124	-504	-1766	-38	-7916	-553	-1391	-2725	-12075	-493	-3124	-4012	-13235	-240	1124	-2972	1127	10223	-5129	4205	-14228	-150	-4551	2843	-12146	6342	-3846	3990	-5272	-147	-127	-119	-62	-62	-53	-105	42	-154	19	35	-70	-19	-56	81	-28	-3
0.406667	300	-1190	-11	-6979	-328	-1575	-18	-7836	-636	-1351	-2774	-12299	-1791	-3081	-4062	-13556	-154	1210	-3019	701	11471	-5159	4209	-14036	204	-4730	2758	-11713	4424	-3987	3981	-5164	-147	-127	-127	-65	-62	-56	-108	37	-151	19	34	-74	-23	-58	76	-33	-5
0.407500	196	-1462	112	-6809	-371	-1368	6	-7767	-791	-1320	-2804	-12514	-2127	-3057	-4072	-13843	-208	1287	-3032	205	13077	-5192	4220	-13839	660	-4927	2663	-11259	1006	-4118	3972	-5076	-149	-125	-119	-62	-62	-65	-107	40	-152	19	34	-69	-21	-55	82	-23	2
0.408333	-127	-1718	260	-6621	-113	-1137	50	-7709	-738	-1295	-2812	-12710	-1547	-3038	-4036	-14105	-200	1362	-3009	-338	11627	-5226	4242	-13623	624	-5128	2561	-10794	-222	-4244	3955	-5020	-150	-122	-120	-57	-60	-55	-103	41	-147	20	32	-74	-19	-55	81	-30	0
0.409167	-118	-1963	430	-6385	-537	-889	99	-7670	-705	-1274	-2801	-12907	-1405	-3023	-3952	-14336	-41	1432	-2955	-923	14780	-5272	4267	-13404	1048	-5334	2453	-10312	-4399	-4355	3936	-4993	-145	-127	-121	-66	-62	-57	-107	39	-153	17	36	-74	-21	-52	78	-28	-3
0.410000	92	-2201	627	-6146	-355	-602	162	-7635	-1025	-1253	-2772	-13083	-1195	-3005	-3824	-14546	-199	1504	-2855	-1529	15615	-5323	4299	-13167	1241	-5532	2344	-9817	-9366	-4451	3914	-5002	-150	-126	-119	-66	-62	-55	-107	42	-149	17	35	-72	-21	-56	76	-29	-1
0.410833	19	-2416	863	-5895	-331	-354	236	-7618	-1214	-1226	-2720	-13254	-974	-2973	-3642	-14730	-145	1576	-2720	-2143	13037	-5379	4324	-12905	1218	-5731	2231	-9315	-11919	-4534	3871	-5028	-145	-126	-120	-64	-66	-57	-107	38	-151	15	35	-72	-23	-59	82	-31	3
0.411667	-153	-2617	1135	-5634	-214	-74	320	-7597	-1241	-1184	-2650	-13411	-932	-2921	-3429	-14893	54	1655	-2545	-2749	13794	-5449	4350	-12647	1305	-5913	2120	-8798	-14197	-4603	3817	-5088	-149	-128	-121	-67	-59	-56	-105	40	-151	19	36	-73	-18	-56	81	-29	-3
0.412500	-97	-2797	1440	-5372	-293	217	415	-7579	-1197	-1127	-2559	-13550	-904	-2836	-3175	-15027	10	1740	-2336	-3341	12546	-5507	4366	-12357	1563	-6090	2009	-8279	-14681	-4659	3750	-5166	-147	-125	-119	-64	-60	-52	-103	42	-151	16	36	-72	-16	-56	82	-27	-1
0.413333	-455	-2962	1776	-5102	179	519	522	-7551	-1072	-1041	-2444	-13667	-776	-2713	-2885	-15137	-90	1827	-2090	-3911	10592	-5582	4373	-12044	1596	-6242	1906	-7755	-13475	-4706	3657	-5270	-147	-127	-119	-62	-59	-51	-104	39	-151	21	38	-70	-21	-53	82	-28	1
0.414167	-517	-3096	2143	-4834	-225	820	637	-7513	-1112	-926	-2304	-13761	-515	-2547	-2574	-15206	-113	1924	-1809	-4449	11338	-5664	4359	-11710	1500	-6379	1817	-7240	-14007	-4745	3537	-5384	-144	-122	-120	-65	-57	-52	-104	43	-146	19	34	-73	-21	-57	86	-25	3
0.415000	37	-3234	2531	-4572	-434	1124	767	-7458	-1440	-775	-2145	-13830	-394	-2329	-2244	-15271	-151	2024	-1506	-4953	9737	-5757	4327	-11352	1268	-6498	1735	-6730	-14790	-4785	3380	-5516	-147	-126	-125	-66	-62	-52	-105	40	-149	16	33	-76	-18	-57	84	-29	-3
0.415833	-124	-3326	2937	-4314	-793	1429	906	-7382	-1660	-586	-1958	-13855	-315	-2051	-1900	-15282	-110	2131	-1166	-5418	5454	-5858	4273	-10970	1225	-6600	1668	-6230	-12558	-4824	3195	-5648	-149	-129	-120	-67	-63	-58	-107	38	-152	16	33	-78	-22	-58	81	-29	-11
0.416667	-227	-3432	3350	-4062	-1012	1737	1073	-7273	-1509	-344	-1737	-13832	-120	-1707	-1546	-15260	-95	2239	-801	-5840	4829	-5969	4193	-10560	1295	-6673	1624	-5735	-10643	-4866	2971	-5780	-162	-128	-124	-69	-63	-57	-108	36	-153	17	35	-77	-24	-59	81	-32	-4
0.417500	-205	-3477	3765	-3824	-873	2037	1257	-7131	-1200	-53	-1491	-13756	6	-1297	-1198	-15181	81	2345	-421	-6214	2892	-6089	4086	-10131	1006	-6730	1596	-5263	-8576	-4915	2704	-5898	-150	-127	-118	-67	-64	-60	-95	39	-151	19	34	-80	-21	-59	84	-28	0
0.418333	-136	-3525	4172	-3601	-949	2342	1465	-6950	-1057	286	-1200	-13611	54	-816	-851	-15046	-30	2449	-19	-6543	532	-6219	3949	-9668	836	-6767	1599	-4810	-7050	-4979	2401	-6000	-147	-127	-122	-67	-62	-56	-105	39	-150	16	34	-75	-21	-57	82	-29	-3
0.419167	-58	-3548	4559	-3398	-990	2638	1705	-6732	-892	674	-878	-13390	-362	-265	-520	-14847	-283	2541	395	-6832	-1135	-6357	3783	-9179	786	-6786	1619	-4374	-5614	-5058	2045	-6075	-147	-127	-121	-66	-63	-60	-107	40	-151	17	35	-84	-24	-58	85	-28	0
0.420000	36	-3555	4927	-3214	-687	2926	1971	-6472	-806	1110	-515	-13079	-941	353	-206	-14571	-118	2626	818	-7073	-3237	-6508	3594	-8670	644	-6792	1666	-3990	-3789	-5157	1652	-6121	-146	-128	-113	-66	-64	-69	-104	42	-150	19	38	-75	-19	-58	86	-29	-1
0.420833	-190	-3545	5268	-3056	-515	3197	2274	-6178	-593	1577	-111	-12682	-200	1032	85	-14218	71	2693	1245	-7272	-3686	-6670	3372	-8139	575	-6779	1738	-3627	-3730	-5282	1218	-6127	-148	-126	-117	-66	-65	-58	-104	40	-149	22	33	-77	-21	-59	85	-30	-1
0.421667	-405	-3513	5569	-2936	-135	3449	2607	-5854	-241	2084	332	-12174	475	1770	352	-13785	21	2736	1671	-7428	-6138	-6837	3127	-7594	385	-6757	1833	-3299	-1859	-5430	748	-6085	-146	-128	-112	-67	-61	-62	-105	43	-150	19	37	-75	-22	-60	85	-35	0
0.422500	-469	-3460	5831	-2845	-258	3670	2970	-5496	27	2604	813	-11569	701	2547	598	-13267	89	2762	2093	-7544	-5165	-7020	2862	-7035	520	-6726	1950	-3019	-2043	-5602	253	-5993	-148	-128	-119	-70	-61	-59	-107	41	-153	-4	33	-79	-23	-62	81	-42	-1
0.423333	-232	-3391	6051	-2797	-235	3856	3371	-5107	33	3130	1331	-10869	1275	3358	817	-12670	80	2755	2497	-7624	-3072	-7212	2573	-6462	302	-6694	2073	-2775	-5393	-5797	-260	-5849	-153	-134	-125	-72	-68	-39	-108	38	-154	15	32	-80	-24	-60	80	-33	-7
0.424167	-462	-3304	6231	-2784	-105	3997	3807	-4714	-94	3643	1884	-10067	1555	4186	1021	-11995	74	2728	2900	-7654	-6460	-7401	2282	-5907	19	-6655	2216	-2573	-6189	-6005	-780	-5642	-149	-131	-121	-67	-62	-59	-108	50	-152	15	32	-77	-23	-62	77	-30	0
0.425000	-570	-3192	6361	-2808	27	4078	4267	-4302	-117	4134	2459	-9184	1427	5018	1214	-11253	-19	2680	3275	-7649	-5724	-7601	1982	-5310	-87	-6636	2355	-2413	-7354	-6227	-1298	-5371	-150	-132	-124	-83	-63	-63	-111	38	-152	17	32	-76	-25	-61	82	-33	-1
0.425833	-562	-3060	6469	-2872	-28	4087	4754	-3892	-45	4569	3052	-8221	1279	5832	1401	-10458	-57	2607	3630	-7605	-5805	-7791	1691	-4745	-144	-6586	2496	-2297	-7419	-6453	-1801	-5035	-148	-129	-118	-67	-61	-58	-102	42	-149	19	35	-75	-21	-58	81	-32	3
0.426667	-630	-2909	6521	-2973	415	4011	5259	-3491	-92	4942	3652	-7196	1301	6621	1595	-9623	4	2516	3959	-7524	-7364	-7989	1401	-4193	-353	-6569	2622	-2219	-6321	-6679	-2275	-4640	-160	-129	-119	-62	-61	-59	-105	40	-150	19	38	-75	-21	-55	80	-28	0
0.427500	-794	-2746	6534	-3104	104	3843	5772	-3108	0	5227	4243	-6137	1408	7346	1791	-8779	167	2402	4255	-7439	-6232	-8180	1125	-3666	-435	-6561	2714	-2181	-6480	-6906	-2714	-4190	-150	-128	-118	-63	-61	-57	-104	42	-144	20	39	-74	-25	-56	79	-31	1
0.428333	-322	-2566	6504	-3267	77	3558	6286	-2750	-42	5408	4836	-5069	1391	8001	2013	-7945	86	2277	4519	-7261	-5387	-8369	868	-3163	-705	-6575	2777	-2181	-7721	-7106	-3098	-3683	-145	-118	-119	-64	-60	-58	-109	42	-149	19	34	-73	-22	-53	85	-31	1
0.429167	-431	-2376	6453	-3452	574	3156	6795	-2426	147	5469	5387	-4009	1260	8564	2254	-7136	147	2139	4740	-7077	-8732	-8553	637	-2710	-943	-6622	2791	-2206	-5897	-7287	-3424	-3133	-145	-127	-121	-65	-59	-56	-107	42	-149	18	34	-75	-24	-57	85	-30	1
0.430000	-557	-2171	6361	-3652	387	2627	7286	-2141	290	5403	5893	-2983	1223	9025	2519	-6387	72	1997	4924	-6863	-8106	-8723	436	-2295	-932	-6670	2758	-2264	-4021	-7436	-3677	-2542	-145	-128	-122	-65	-61	-60	-105	38	-151	17	34	-74	-21	-57	84	-31	-1
0.430833	-373	-1962	6241	-3854	365	1980	7742	-1899	164	5206	6346	-2013	1204	9364	2816	-5703	-256	1858	5050	-6623	-7944	-8877	273	-1935	-926	-6752	2670	-2337	-1815	-7557	-3852	-1921	-149	-129	-120	-67	-67	-62	-107	39	-151	18	36	-74	-24	-58	84	-32	-5
0.431667	-322	-1746	6100	-4056	350	1205	8159	-1701	103	4872	6722	-1120	1060	9575	3142	-5100	-139	1716	5163	-6360	-9105	-9018	147	-1637	-740	-6864	2510	-2430	400	-7639	-3945	-1265	-149	-130	-124	-72	-63	-61	-110	37	-153	15	34	-80	-22	-59	80	-57	-4
0.432500	-293	-1536	5930	-4246	273	305	8521	-1544	22	4348	7017	-319	938	9649	3491	-4600	41	1588	5223	-6069	-8647	-9136	68	-1397	-827	-7003	2297	-2521	2251	-7679	-3954	-620	-148	-128	-120	-79	-61	-61	-107	39	-150	17	36	-75	-21	-59	81	-31	-1
0.433333	-34	-1318	5748	-4406	367	-697	8825	-1424	56	3810	7215	373	783	9580	3854	-4196	17	1471	5235	-5759	-9193	-9230	29	-1231	-912	-7165	2016	-2616	4606	-7686	-3877	34	-146	-135	-116	-66	-59	-57	-105	40	-152	19	35	-75	-18	-57	85	-29	3
0.434167	-90	-1112	5547	-4539	430	-1801	9054	-1341	287	3105	7309	940	525	9369	4222	-3910	-38	1365	5208	-5432	-8371	-9292	38	-1140	-926	-7349	1669	-2705	5499	-7662	-3731	671	-147	-125	-119	-65	-59	-56	-101	41	-164	20	35	-69	-19	-56	84	-29	1
0.435000	-303	-914	5330	-4633	485	-2987	9209	-1290	612	2300	7279	1374	338	9019	4576	-3724	-96	1276	5132	-5091	-8992	-9337	89	-1128	-1075	-7555	1265	-2778	7423	-7613	-3505	1291	-145	-128	-118	-64	-60	-55	-104	38	-151	17	38	-72	-19	-56	85	-30	0
0.435833	-472	-738	5102	-4684	433	-4236	9249	-1270	775	1413	7126	1672	252	8521	4904	-3645	76	1201	5014	-4746	-8790	-9350	181	-1197	-965	-7773	809	-2835	9079	-7537	-3219	1870	-149	-127	-118	-67	-60	-56	-109	38	-150	9	35	-75	-22	-58	79	-33	-3
0.436667	-94	-573	4869	-4682	159	-5521	9196	-1270	494	473	6841	1839	205	7904	5191	-3658	112	1144	4863	-4394	-4726	-9330	315	-1348	-1044	-8000	312	-2869	6391	-7456	-2882	2411	-148	-128	-118	-67	-62	-60	-108	36	-152	16	32	-73	-23	-59	82	-38	1
0.437500	-112	-431	4628	-4628	274	-6825	9045	-1283	469	-513	6424	1871	82	7168	5413	-3751	66	1098	4680	-4054	-6554	-9279	487	-1574	-1244	-8227	-211	-2876	5855	-7369	-2481	2891	-155	-126	-120	-108	-59	-57	-105	41	-149	19	32	-77	-19	-56	85	-30	0
0.438333	-47	-307	4392	-4522	256	-8127	8778	-1308	398	-1515	5877	1772	-110	6333	5555	-3917	4	1073	4465	-3716	-4823	-9194	695	-1879	-1274	-8451	-748	-2846	4675	-7291	-2051	3315	-145	-128	-120	-66	-62	-58	-104	39	-152	13	34	-74	-19	-53	86	-30	-1
0.439167	-147	-212	4154	-4358	22	-9402	8405	-1344	285	-2511	5207	1561	-282	5410	5589	-4138	2	1054	4223	-3408	-3147	-9082	933	-2254	-1110	-8654	-1273	-2785	4176	-7230	-1600	3669	-151	-131	-120	-66	-62	-57	-102	49	-154	17	35	-75	-22	-55	85	-33	0
0.440000	-228	-137	3929	-4147	275	-10593	7919	-1384	312	-3500	4415	1227	-380	4424	5509	-4399	113	1053	3965	-3097	-3230	-8943	1196	-2708	-1033	-8835	-1778	-2691	4606	-7191	-1135	3951	-151	-129	-120	-69	-62	-59	-109	38	-156	15	32	-76	-24	-60	81	-30	-4
0.440833	-57	-94	3710	-3894	64	-11776	7327	-1434	346	-4423	3517	797	-411	3380	5290	-4689	180	1051	3692	-2829	-1249	-8778	1481	-3204	-916	-8978	-2236	-2559	4317	-7184	-659	4169	-145	-128	-127	-69	-62	-57	-105	39	-156	15	36	-70	-21	-56	84	-28	-3
0.441667	1140	-68	3515	-3603	-300	-12831	6642	-1487	151	-5300	2522	278	-517	2302	4932	-4993	-84	1062	3418	-2597	1871	-8594	1777	-3729	-872	-9088	-2640	-2395	1636	-7209	-186	4310	-149	-127	-120	-65	-58	-56	-107	39	-156	17	34	-77	-24	-53	84	-29	0
0.442500	1048	-60	3335	-3280	215	-13784	5857	-1558	23	-6123	1435	-323	-628	1217	4418	-5304	-142	1072	3136	-2404	270	-8396	2085	-4345	-889	-9141	-2967	-2200	1586	-7276	283	4378	-153	-129	-124	-67	-62	-56	-108	37	-152	13	34	-74	-24	-55	81	-28	-1
0.443333	441	-65	3190	-2942	-75	-14630	4977	-1648	76	-6886	274	-995	-683	130	3746	-5616	-31	1092	2867	-2260	1272	-8188	2392	-4969	-766	-9149	-3205	-1976	1665	-7380	729	4379	-144	-127	-121	-64	-62	-61	-108	42	-152	17	33	-68	-24	-56	79	-30	0
0.444167	383	-90	3069	-2593	-19	-15358	4014	-1760	73	-7572	-931	-1733	-769	-931	2931	-5924	-110	1108	2605	-2161	2771	-7975	2705	-5619	-650	-9102	-3338	-1733	1165	-7515	1132	4316	-149	-130	-122	-68	-61	-58	-113	42	-150	18	36	-76	-22	-56	82	-28	-4
0.445000	389	-119	2981	-2239	157	-15967	3006	-1907	-119	-8185	-2172	-2493	-754	-1957	1971	-6223	-112	1124	2362	-2122	1961	-7767	3006	-6273	-370	-8997	-3360	-1479	731	-7678	1558	4198	-149	-128	-120	-68	-64	-59	-107	41	-150	19	34	-78	-24	-56	81	-28	0
0.445833	362	-156	2929	-1900	34	-16453	1932	-2095	-211	-8713	-3421	-3290	-747	-2928	872	-6506	-32	1142	2146	-2122	2954	-7569	3292	-6921	-304	-8834	-3263	-1210	-659	-7852	1939	4016	-147	-129	-120	-68	-46	-56	-108	41	-172	21	37	-74	-21	-53	82	-26	0
0.446667	501	-186	2921	-1578	59	-16823	837	-2331	-115	-9171	-4662	-4127	-809	-3838	-333	-6785	-12	1164	1967	-2174	3344	-7386	3564	-7557	-469	-8625	-3031	-940	-2022	-8033	2291	3817	-145	-125	-119	-63	-58	-57	-103	46	-147	17	35	-75	-21	-51	85	-26	2
0.447500	328	-221	2949	-1293	281	-17092	-284	-2624	8	-9560	-5885	-4993	-827	-4672	-1626	-7051	-13	1181	1814	-2278	3961	-7229	3797	-8174	-379	-8368	-2706	-681	-4479	-8195	2605	3570	-146	-126	-119	-43	-62	-56	-102	43	-149	22	36	-76	-17	-55	86	-27	1
0.448333	131	-242	3018	-1045	311	-17259	-1419	-2979	9	-9883	-7067	-5829	-761	-5420	-2981	-7308	-4	1199	1697	-2427	3506	-7100	4003	-8761	-385	-8082	-2258	-443	-6698	-8348	2881	3295	-150	-133	-121	-68	-60	-60	-107	40	-154	16	17	-78	-26	-57	79	-27	-3
0.449167	-72	-249	3123	-843	385	-17347	-2544	-3387	226	-10144	-8175	-6665	-680	-6080	-4370	-7551	-52	1241	1626	-2615	2318	-7001	4175	-9306	-349	-7759	-1700	-212	-7504	-8448	3129	3006	-149	-127	-103	-66	-62	-57	-105	38	-151	19	34	-76	-17	-55	79	-29	0
0.450000	85	-235	3275	-687	1	-17351	-3638	-3893	346	-10344	-9215	-7488	-613	-6642	-5757	-7780	-67	1268	1597	-2839	6237	-6936	4301	-9801	-183	-7401	-1063	-19	-12702	-8497	3335	2705	-149	-130	-122	-66	-60	-58	-109	38	-152	16	32	-79	-23	-55	80	-30	0
0.450833	-114	-206	3464	-590	218	-17298	-4693	-4444	312	-10494	-10160	-8285	-484	-7123	-7130	-7993	-8	1285	1607	-3099	3921	-6910	4387	-10243	-322	-7076	-351	139	-15704	-8468	3512	2397	-146	-132	-118	-70	-62	-58	-105	38	-148	17	35	-79	-23	-57	79	-30	0
0.451667	-43	-142	3681	-549	195	-17194	-5692	-5059	245	-10608	-11005	-9047	-422	-7517	-8436	-8183	96	1324	1664	-3389	3162	-6921	4426	-10627	-78	-6735	406	257	-17619	-8387	3646	2094	-149	-118	-120	-67	-65	-56	-108	41	-152	16	35	-76	5	-57	81	-28	-4
0.452500	12	-64	3935	-565	233	-17050	-6628	-5726	-48	-10692	-11716	-9771	-250	-7838	-9654	-8343	21	1359	1752	-3709	4017	-6973	4411	-10916	-112	-6405	1197	336	-18237	-8213	3743	1795	-151	-128	-119	-65	-64	-59	-107	37	-151	18	34	-75	-25	-55	80	-32	-1
0.453333	-51	38	4197	-632	452	-16873	-7501	-6447	-431	-10753	-12376	-10442	-133	-8096	-10755	-8460	-4	1405	1904	-4055	2566	-7058	4345	-11218	-74	-6101	1983	366	-17205	-7955	3811	1506	-146	-125	-116	-63	-59	-53	-107	41	-149	18	34	-74	-19	-57	74	-28	0
0.454167	-769	162	4479	-764	620	-16632	-8295	-7198	-277	-10801	-12892	-11055	-91	-8312	-11719	-8532	-147	1444	2030	-4440	2290	-7183	4227	-11415	309	-5829	2740	353	-15682	-7619	3842	1228	-145	-128	-125	-65	-60	-55	-86	41	-146	16	36	-73	-15	-55	82	-25	1
0.455000	-338	310	4771	-946	89	-16452	-9009	-7976	-183	-10850	-13300	-11620	142	-8498	-12529	-8547	-103	1479	2207	-4855	4377	-7336	4056	-11555	233	-5595	3451	287	-16799	-7204	3834	956	-147	-128	-116	-63	-56	-53	-102	41	-148	21	35	-74	-12	-58	80	-31	1
0.455833	27	469	5067	-1186	432	-16222	-9632	-8770	-310	-10909	-13603	-12115	93	-8677	-13178	-8501	46	1510	2398	-5311	1123	-7518	3833	-11641	-40	-5413	4066	179	-15441	-6718	3793	696	-150	-129	-119	-68	-68	-61	-109	34	-149	16	30	-76	-22	-58	77	-31	2
0.456667	-181	643	5356	-1465	411	-15978	-10175	-9566	-787	-10983	-13813	-12563	-82	-8858	-13675	-8388	-21	1534	2604	-5800	-673	-7717	3560	-11675	229	-5272	4614	25	-12263	-6188	3716	446	-151	-130	-125	-69	-65	-63	-111	25	-152	15	16	-78	-28	-63	73	-32	-5
0.457500	-178	825	5631	-1784	421	-15731	-10634	-10349	-1301	-11083	-13929	-12942	-122	-9066	-13965	-8205	105	1552	2818	-6325	270	-7924	3248	-11654	142	-5176	5044	-153	-9479	-5609	3620	202	-149	-131	-120	-68	-62	-58	-108	35	-151	15	33	-76	-21	-59	78	-33	-3
0.458333	-210	1017	5896	-2134	372	-15463	-11010	-11122	-1645	-11211	-13949	-13275	-170	-9306	-14113	-7967	18	1559	3039	-6880	-1605	-8139	2894	-11589	153	-5123	5345	-374	-6356	-5022	3488	-14	-148	-130	-122	-69	-62	-57	-109	35	-153	21	28	-78	-25	-61	76	-32	0
0.459167	-133	1211	6140	-2516	198	-15197	-11319	-11883	-1953	-11374	-13929	-13551	-204	-9601	-14128	-7688	-285	1556	3258	-7473	-2160	-8350	2499	-11487	219	-5111	5516	-616	-3804	-4439	3334	-248	-149	-120	-119	-69	-64	-63	-107	37	-149	17	52	-75	-22	-60	78	-29	0
0.460000	8	1410	6359	-2926	33	-14920	-11561	-12622	-1899	-11581	-13839	-13790	-196	-9947	-14025	-7382	-196	1544	3478	-8095	-2271	-8547	2076	-11349	112	-5142	5540	-883	-886	-3884	3157	-436	-148	-126	-119	-66	-62	-60	-107	40	-151	19	33	-75	-25	-57	79	-28	-3
0.460833	102	1606	6549	-3356	66	-14644	-11746	-13343	-1541	-11830	-13702	-13996	-135	-10364	-13834	-7071	-59	1509	3688	-8745	-2550	-8726	1623	-11185	253	-5195	5427	-1165	1585	-3381	2961	-632	-149	-116	-119	-68	-62	-57	-104	40	-151	19	34	-75	-19	-56	80	-28	2
0.461667	-55	1799	6707	-3804	-109	-14371	-11891	-14055	-1241	-12122	-13532	-14188	-176	-10849	-13589	-6781	-143	1455	3899	-9405	-2584	-8875	1149	-10995	188	-5277	5171	-1465	3400	-2935	2746	-819	-146	-126	-119	-65	-56	-55	-104	44	-150	17	37	-77	-21	-46	81	-27	3
0.462500	-504	1988	6834	-4264	84	-14103	-12003	-14764	-912	-12456	-13337	-14360	-246	-11399	-13318	-6543	-218	1420	4101	-10069	-4517	-8997	656	-10789	74	-5387	4790	-1766	6896	-2585	2520	-995	-147	-131	-118	-74	-60	-58	-105	42	-152	20	35	-76	-22	-56	81	-29	-4
0.463333	-277	2170	6930	-4734	-413	-13845	-12088	-15477	-705	-12827	-13128	-14540	-202	-12003	-13060	-6371	-16	1365	4302	-10737	-592	-9076	148	-10569	296	-5483	4300	-2071	5531	-2350	2282	-1160	-150	-126	-118	-66	-63	-58	-108	47	-150	22	5	-78	-21	-59	78	-30	-18
0.464167	-180	2353	6996	-5214	-317	-13596	-12160	-16197	-544	-13223	-12913	-14712	-236	-12650	-12832	-6282	-65	1304	4502	-11372	-1183	-9122	-361	-10335	139	-5592	3715	-2374	4151	-2235	2048	-1312	-149	-126	-119	-67	-65	-60	-107	41	-149	20	35	-78	-23	-57	82	-29	0
0.465000	-234	2523	7039	-5698	-346	-13367	-12225	-16936	-362	-13636	-12709	-14911	-273	-13328	-12660	-6293	-28	1243	4694	-11984	-2523	-9113	-861	-10101	297	-5697	3052	-2678	3419	-2232	1807	-1458	-151	-129	-125	-70	-65	-61	-109	38	-154	13	32	-81	-27	-60	75	-32	-5
0.465833	-311	2698	7030	-6187	-279	-13164	-12294	-17686	-111	-14052	-12506	-15124	-274	-14014	-12566	-6403	-76	1184	4891	-12544	-377	-9064	-1348	-9861	274	-5805	2346	-2966	2019	-2359	1582	-1586	-151	-128	-127	-68	-62	-59	-107	43	-154	21	35	-75	-18	-52	85	-27	-5
0.466667	-414	2865	7061	-6661	-343	-12981	-12362	-18452	208	-14454	-12334	-15360	-271	-14693	-12549	-6608	-84	1137	5093	-13042	-329	-8962	-1813	-9624	-111	-5896	1606	-3246	831	-2615	1364	-1707	-148	-126	-119	-66	-79	-55	-104	42	-151	23	35	-72	-22	-53	80	-25	0
0.467500	-889	3029	7042	-7141	20	-12839	-12449	-19245	355	-14833	-12213	-15627	-310	-15341	-12618	-6900	-14	1094	5280	-13465	-55	-8823	-2265	-9391	-65	-5980	865	-3514	-84	-2989	1166	-1822	-151	-124	-118	-66	-59	-55	-108	39	-151	24	38	-73	-19	-55	87	-36	2
0.468333	-619	3185	7020	-7611	-593	-12729	-12551	-20053	108	-15178	-12120	-15926	-341	-15945	-12767	-7258	-100	1063	5466	-13807	3110	-8641	-2668	-9172	249	-6056	137	-3772	-3949	-3473	992	-1937	-149	-128	-119	-68	-59	-57	-104	42	-150	20	37	-72	-22	-58	82	-29	-6
0.469167	-254	3316	6991	-8077	-302	-12657	-12674	-20869	-64	-15471	-12067	-16247	-344	-16477	-12985	-7658	-272	1043	5652	-14060	2330	-8423	-3036	-8958	89	-6126	-535	-4013	-6698	-4048	850	-2049	-144	-129	-96	-65	-60	-58	-110	43	-152	20	35	-72	-18	-53	86	-29	-1
0.470000	-495	3473	6957	-8533	-259	-12623	-12810	-21681	1	-15696	-12063	-16596	-387	-16936	-13257	-8083	-159	1044	5832	-14214	894	-8171	-3349	-8767	259	-6191	-1147	-4244	-7003	-4701	739	-2166	-150	-127	-118	-64	-61	-56	-109	41	-151	21	35	-75	-21	-49	81	-30	-1
0.470833	-325	3607	6926	-8967	-384	-12628	-12962	-22481	24	-15858	-12117	-16963	-431	-17311	-13562	-8500	-60	1058	5998	-14274	2599	-7898	-3614	-8599	448	-6258	-1678	-4460	-7282	-5427	671	-2290	-151	-128	-109	-66	-60	-58	-105	40	-150	18	35	-73	-18	-53	84	-27	1
0.471667	-262	3731	6900	-9414	-169	-12657	-13126	-23238	79	-15939	-12215	-17347	-445	-17593	-13876	-8887	11	1089	6157	-14236	1696	-7610	-3812	-8438	355	-6331	-2112	-4665	-6108	-6181	643	-2435	-147	-126	-118	-65	-62	-52	-107	41	-151	22	36	-85	-23	-56	82	-30	0
0.472500	-269	3840	6884	-9835	-234	-12717	-13311	-23948	206	-15949	-12370	-17735	-522	-17796	-14169	-9230	20	1139	6298	-14114	1208	-7318	-3943	-8314	262	-6416	-2441	-4862	-4112	-6960	666	-2600	-147	-116	-120	-67	-64	-56	-111	38	-151	21	35	-74	-18	-55	82	-29	0
0.473333	-92	3929	6875	-10245	-315	-12794	-13483	-24584	209	-15891	-12577	-18128	-505	-17920	-14424	-9512	-164	1200	6419	-13910	1816	-7021	-3997	-8214	-147	-6519	-2654	-5053	-908	-7741	736	-2794	-149	-126	-121	-66	-83	-58	-108	37	-151	21	35	-76	-22	-57	81	-29	-1
0.474167	-46	4003	6878	-10646	-136	-12883	-13666	-25128	166	-15765	-12831	-18507	-409	-17984	-14617	-9740	-269	1281	6520	-13634	2177	-6736	-3982	-8152	-580	-6638	-2746	-5234	2933	-8506	865	-3021	-147	-125	-112	-63	-58	-58	-110	41	-150	21	37	-73	-17	-58	86	-26	0
0.475000	-196	4066	6891	-11036	-253	-12968	-13840	-25556	265	-15591	-13122	-18872	-302	-18005	-14733	-9910	-109	1371	6602	-13318	3134	-6475	-3882	-8120	-701	-6787	-2723	-5417	6090	-9243	1035	-3290	-146	-125	-117	-65	-62	-56	-105	42	-148	20	35	-75	-24	-56	85	-30	0
0.475833	-458	4094	6913	-11420	40	-13052	-14006	-25864	348	-15388	-13451	-19225	-292	-18004	-14756	-10032	-67	1468	6652	-12952	1870	-6245	-3712	-8130	-974	-6966	-2593	-5604	11929	-9943	1259	-3607	-148	-127	-125	-63	-63	-57	-110	39	-152	17	32	-76	-22	-57	81	-29	4
0.476667	-393	4101	6943	-11800	-313	-13119	-14153	-26034	291	-15171	-13810	-19553	-329	-18002	-14685	-10121	-62	1574	6675	-12573	5684	-6045	-3467	-8176	-831	-7176	-2355	-5792	14914	-10585	1529	-3971	-141	-129	-122	-68	-65	-58	-108	51	-153	15	26	-78	-23	-59	81	-33	0
0.477500	-197	4083	6984	-12169	-216	-13166	-14279	-26054	185	-14951	-14180	-19849	-282	-18014	-14516	-10195	-99	1693	6676	-12190	7774	-5888	-3147	-8264	-851	-7413	-2021	-5986	16038	-11156	1849	-4388	-146	-129	-121	-67	-61	-56	-109	37	-152	18	33	-74	-22	-58	80	-29	1
0.478333	-579	4047	7023	-12530	-293	-13183	-14382	-25926	200	-14732	-14554	-20113	-331	-18061	-14258	-10283	-163	1802	6652	-11826	6667	-5775	-2762	-8390	-985	-7681	-1603	-6191	18054	-11688	2202	-4857	-151	-126	-121	-68	-61	-58	-105	39	-149	18	33	-74	-22	-59	82	-17	-1
0.479167	-715	3982	7063	-12888	-173	-13181	-14450	-25648	281	-14615	-14917	-20348	-344	-18152	-13917	-10397	-283	1920	6608	-11487	9048	-5713	-2316	-8556	-1135	-7970	-1114	-6412	18702	-12139	2595	-5375	-147	-100	-118	-69	-62	-58	-105	91	-152	16	36	-76	-22	-56	82	-28	0
0.480000	-415	3899	7101	-13240	-249	-13150	-14477	-25227	327	-14532	-15257	-20547	-297	-18297	-13512	-10564	-287	2039	6547	-11190	9397	-5699	-1820	-8758	-1271	-8282	-574	-6633	19113	-12527	3008	-5958	-147	-126	-117	-68	-60	-56	-105	42	-151	20	34	-74	-21	-56	80	-29	2
0.480833	-472	3791	7124	-13591	217	-13100	-14466	-24708	328	-14527	-15569	-20720	-280	-18493	-13071	-10795	-215	2154	6466	-10947	9897	-5740	-1286	-8998	-1252	-8596	5	-6876	19380	-12857	3451	-6591	-146	-128	-117	-66	-61	-58	-108	40	-154	15	36	-75	-22	-56	78	-29	-3
0.481667	-374	3666	7134	-13931	-346	-13030	-14412	-24018	204	-14612	-15837	-20864	-188	-18742	-12607	-11119	-188	2265	6383	-10764	14181	-5834	-723	-9267	-1058	-8950	620	-7139	16136	-13136	3904	-7290	-151	-129	-120	-69	-63	-61	-109	37	-151	17	35	-72	-25	-61	79	-31	-4
0.482500	119	3529	7125	-14265	-281	-12960	-14305	-23263	63	-14798	-16048	-20979	-173	-19025	-12146	-11518	-188	2365	6300	-10646	14583	-5976	-148	-9566	-1042	-9290	1247	-7416	11711	-13363	4370	-8003	-147	-126	-120	-69	-61	-62	-107	38	-152	13	35	-74	-22	-57	79	-31	-8
0.483333	-72	3384	7101	-14584	-84	-12885	-14144	-22421	53	-15074	-16188	-21061	-245	-19323	-11717	-11996	-92	2467	6214	-10592	11392	-6159	461	-9884	-876	-9617	1871	-7710	9688	-13535	4836	-8770	-150	-130	-119	-68	-68	-59	-105	38	-171	18	36	-78	-24	-59	79	-30	-1
0.484167	89	3231	7049	-14893	-324	-12825	-13947	-21539	40	-15434	-16259	-21109	-254	-19623	-11339	-12540	-15	2561	6139	-10602	12014	-6381	1058	-10222	-801	-9931	2487	-8022	7333	-13671	5304	-9564	-150	-129	-119	-68	-59	-60	-108	36	-155	15	34	-75	-22	-59	81	-30	-3
0.485000	452	3075	6970	-15189	-68	-12785	-13668	-20622	286	-15864	-16249	-21121	-238	-19903	-11030	-13137	-28	2642	6071	-10673	9884	-6636	1642	-10566	-673	-10226	3092	-8351	5718	-13769	5760	-10389	-150	-131	-122	-53	-64	-59	-108	38	-155	13	33	-75	-23	-49	80	-30	-4
0.485833	728	2930	6865	-15473	-47	-12774	-13348	-19704	482	-16342	-16157	-21080	-254	-20124	-10804	-13755	-190	2727	6022	-10798	7169	-6916	2206	-10912	-687	-10486	3670	-8698	4312	-13837	6216	-11228	-159	-127	-117	-68	-63	-58	-103	39	-152	19	36	-74	-22	-55	85	-29	0
0.486667	756	2781	6733	-15724	-195	-12799	-12973	-18797	557	-16827	-15979	-20975	-250	-20268	-10671	-14356	-470	2799	5986	-10968	4961	-7210	2745	-11255	-721	-10710	4230	-9061	3199	-13872	6659	-12080	-144	-126	-115	-65	-58	-33	-102	41	-149	21	41	-72	-15	-53	84	-28	4
0.487500	742	2645	6568	-15962	-16	-12870	-12554	-17925	1169	-17311	-15717	-20802	-216	-20320	-10644	-14921	-496	2850	5967	-11179	1044	-7519	3245	-11597	-339	-10896	4755	-9447	2939	-13886	7082	-12928	-144	-126	-117	-64	-58	-57	-107	40	-148	21	39	-74	-19	-55	81	-27	0
0.488333	367	2514	6376	-16190	11	-12991	-12086	-17095	1762	-17754	-15372	-20538	-259	-20259	-10718	-15398	-334	2910	5955	-11403	-1612	-7834	3710	-11924	-24	-11036	5251	-9846	1571	-13862	7495	-13770	-148	-126	-118	-68	-59	-60	-88	38	-150	22	38	-73	-21	-59	81	-35	1
0.489167	36	2398	6158	-16398	279	-13158	-11574	-16323	1612	-18100	-14959	-20173	-243	-20061	-10882	-15759	114	2950	5965	-11676	-6798	-8144	4134	-12234	-398	-11130	5711	-10265	1904	-13815	7892	-14596	-147	-127	-113	-69	-62	-59	-103	36	-150	21	34	-79	-21	-58	81	-30	2
0.490000	193	2293	5914	-16590	76	-13366	-11024	-15615	1373	-18338	-14481	-19689	-132	-19721	-11161	-15974	557	2974	5981	-11953	-8507	-8444	4511	-12522	-163	-11175	6145	-10702	151	-13734	8275	-15405	-148	-129	-122	-72	-47	-61	-108	35	-153	15	32	-78	-24	-60	79	-38	0
0.490833	458	2199	5651	-16767	-11	-13611	-10449	-14972	1196	-18436	-13953	-19083	-98	-19243	-11466	-16013	638	2985	6004	-12225	-8502	-8722	4847	-12787	-86	-11172	6554	-11152	-4520	-13631	8654	-16180	-151	-127	-119	-66	-64	-59	-108	35	-153	19	35	-77	-24	-57	82	-29	0
0.491667	194	2122	5378	-16926	-127	-13876	-9844	-14382	1077	-18361	-13380	-18325	-103	-18617	-11843	-15859	555	2986	6037	-12498	-13505	-8977	5142	-13030	-4	-11121	6943	-11622	-6674	-13465	9016	-16924	-149	-127	-124	-68	-66	-59	-108	37	-152	18	34	-73	-24	-59	81	-30	0
0.492500	318	2063	5098	-17076	-139	-14154	-9230	-13851	905	-18109	-12791	-17438	-81	-17890	-12263	-15509	711	2973	6068	-12759	-13713	-9202	5398	-13251	285	-11032	7310	-12115	-8611	-13288	9368	-17619	-146	-128	-119	-66	-62	-61	-105	38	-153	19	35	-78	-27	-61	82	-30	0
0.493333	600	2010	4808	-17220	-315	-14429	-8601	-13359	763	-17652	-12203	-16409	-46	-17059	-12695	-14960	1251	2941	6101	-13017	-14233	-9393	5623	-13456	471	-10908	7665	-12624	-8716	-13068	9713	-18273	-147	-126	-124	-67	-62	-57	-102	41	-150	20	54	-75	-38	-55	82	-30	1
0.494167	92	1971	4516	-17361	85	-14680	-7979	-12897	613	-17039	-11641	-15261	-79	-16156	-13131	-14232	1258	2887	6125	-13267	-15359	-9545	5822	-13648	409	-10755	8000	-13160	-7318	-12816	10042	-18877	-167	-128	-119	-62	-58	-56	-102	40	-147	17	36	-74	-19	-56	84	-27	2
0.495000	-952	1939	4238	-17504	-386	-14891	-7370	-12458	425	-16253	-11119	-13999	-73	-15221	-13544	-13337	1070	2816	6144	-13505	-13258	-9658	5980	-13832	587	-10585	8331	-13714	-6608	-12542	10354	-19436	-146	-126	-118	-64	-44	-56	-102	40	-146	24	37	-73	-16	-59	84	-28	1
0.495833	-921	1913	3967	-17654	-584	-15051	-6759	-12019	-81	-15320	-10667	-12648	-117	-14284	-13923	-12308	1009	2725	6156	-13744	-11274	-9750	6121	-14019	504	-10407	8648	-14297	-6346	-12239	10660	-19951	-146	-128	-117	-67	-60	-57	-105	39	-148	19	33	-77	-25	-59	80	-32	0
0.496667	-1560	1895	3710	-17810	-223	-15137	-6240	-11572	-195	-14260	-10295	-11218	-161	-13373	-14254	-11177	842	2608	6162	-13979	-13207	-9780	6251	-14208	422	-10223	8963	-14912	-2535	-11911	10950	-20417	-141	-128	-118	-74	-64	-59	-107	38	-138	17	32	-75	-24	-56	79	-31	-1
0.497500	-1968	1880	3478	-17981	-340	-15139	-5726	-11107	-180	-13109	-10016	-9747	-131	-12501	-14519	-9985	732	2481	6160	-14237	-10849	-9782	6369	-14412	616	-10046	9276	-15560	1465	-11574	11229	-20833	-153	-129	-118	-65	-62	-56	-107	39	-152	13	34	-79	-23	-59	80	-29	0
0.498333	-1461	1870	3265	-18165	-276	-15051	-5263	-10605	-429	-11911	-9813	-8268	-111	-11722	-14719	-8775	568	2341	6155	-14469	-9084	-9764	6485	-14644	512	-9880	9587	-16233	5769	-11239	11492	-21209	-151	-133	-142	-70	-65	-60	-109	36	-156	13	29	-77	-43	-60	77	-34	-4
0.499167	-1099	1862	3083	-18366	-283	-14864	-4865	-10068	-567	-10704	-9782	-6822	-92	-11054	-14838	-7583	325	2185	6139	-14723	-8861	-9718	6610	-14887	433	-9742	9906	-16941	10188	-10911	11747	-21539	-146	-127	-119	-67	-64	-59	-108	40	-150	16	32	-77	-26	-60	79	-29	1
0.500000	-873	1859	2935	-18582	-195	-14581	-4523	-9494	-697	-9531	-9822	-5438	-24	-10502	-14872	-6455	109	2015	6130	-15008	-6399	-9661	6743	-15196	372	-9636	10227	-17680	13711	-10604	11988	-21831	-148	-129	-121	-66	-65	-61	-105	54	-151	18	34	-75	-23	-56	81	-26	1
0.500833	-552	1854	2817	-18822	-108	-14209	-4259	-8891	-762	-8435	-9982	-4157	25	-10080	-14829	-5418	-199	1831	6115	-15305	-4769	-9602	6896	-15565	252	-9573	10550	-18461	16871	-10333	12221	-22095	-146	-125	-121	-68	-61	-56	-103	39	-150	20	35	-75	-25	-57	79	-30	0
0.501667	-712	1846	2727	-19084	-105	-13758	-4080	-8260	-742	-7446	-10241	-3000	50	-9785	-14708	-4552	-288	1642	6102	-15633	-2639	-9550	7050	-15925	191	-9556	10877	-19277	17534	-10117	12452	-22327	-149	-127	-122	-59	-63	-58	-104	41	-148	16	35	-73	-19	-56	80	-28	-3
0.502500	-1165	1835	2675	-19360	-69	-13235	-3986	-7613	-652	-6592	-10584	-2008	0	-9619	-14510	-3744	-490	1466	6093	-15991	-1851	-9518	7236	-16368	-101	-9593	11214	-20131	18119	-9937	12677	-22537	-150	-127	-122	-66	-62	-57	-107	37	-152	17	33	-73	-23	-57	80	-35	-1
0.503333	-1382	1826	2655	-19661	-112	-12671	-3973	-6962	-613	-5892	-10995	-1195	7	-9556	-14240	-3142	-566	1261	6091	-16377	197	-9514	7450	-16867	-137	-9683	11555	-21011	17853	-9827	12900	-22716	-149	-127	-119	-65	-60	-61	-107	40	-151	37	35	-74	-22	-74	81	-30	-3
0.504167	-593	1817	2662	-19975	-259	-12068	-4054	-6317	-769	-5367	-11452	-583	53	-9592	-13917	-2709	-666	1066	6093	-16800	5093	-9548	7690	-17421	-141	-9825	11901	-21921	13008	-9789	13131	-22878	-150	-133	-120	-67	-61	-60	-105	38	-151	19	35	-76	-23	-57	81	-30	1
0.505000	-487	1804	2698	-20305	30	-11453	-4206	-5703	-790	-4995	-11927	-180	0	-9689	-13536	-2430	-869	882	6108	-17247	3875	-9625	7965	-18027	-246	-10016	12247	-22852	10019	-9818	13364	-23016	-151	-127	-122	-67	-65	-69	-110	39	-151	18	33	-74	-24	-56	80	-29	0
0.505833	-745	1793	2762	-20641	-24	-10840	-4441	-5132	-941	-4840	-12402	12	-26	-9834	-13116	-2334	-979	709	6130	-17734	6495	-9749	8263	-18696	-159	-10245	12595	-23792	6322	-9917	13605	-23128	-147	-125	-119	-65	-62	-58	-105	42	-152	20	35	-76	-24	-56	82	-29	-5
0.506667	-1113	1783	2853	-20982	-154	-10250	-4744	-4617	-989	-4817	-12846	7	-14	-9993	-12659	-2371	-516	556	6170	-18239	8062	-9927	8608	-19389	-272	-10503	12941	-24744	3231	-10073	13853	-23221	-147	-128	-120	-67	-66	-60	-109	39	-152	18	36	-75	-19	-56	80	-29	-3
0.507500	-1255	1795	2961	-21323	220	-9698	-5121	-4184	-847	-4937	-13243	-195	-51	-10148	-12183	-2532	3538	421	6204	-18759	7430	-10157	8975	-20133	-233	-10789	13283	-25694	1274	-10281	14107	-23274	-146	-126	-119	-66	-61	-58	-105	41	-149	19	36	-74	-22	-57	82	-29	0
0.508333	-1530	1779	3087	-21664	111	-9191	-5544	-3827	-827	-5168	-13561	-565	-59	-10272	-11689	-2790	8950	308	6251	-19301	8561	-10434	9379	-20918	12	-11084	13608	-26631	-901	-10524	14369	-23298	-149	-129	-121	-65	-62	-58	-107	40	-151	21	34	-75	-19	-55	69	-32	0
0.509167	-768	1790	3233	-21995	-193	-8731	-6010	-3558	-980	-5491	-13790	-1084	-10	-10343	-11193	-3123	8072	219	6306	-19853	10075	-10755	9809	-21731	-97	-11371	13921	-27537	-4847	-10791	14629	-23290	-152	-127	-118	-66	-62	-58	-105	36	-149	20	35	-77	-21	-58	79	-32	0
0.510000	-407	1809	3397	-22317	281	-8341	-6517	-3393	-825	-5865	-13912	-1720	9	-10350	-10705	-3507	5815	157	6368	-20407	6633	-11113	10261	-22561	-370	-11644	14209	-28399	-5453	-11059	14884	-23239	-150	-128	-119	-75	-62	-60	-108	38	-142	17	33	-76	-14	-55	78	-30	-1
0.510833	-220	1846	3583	-22618	49	-8003	-7038	-3332	-877	-6262	-13926	-2441	-15	-10284	-10229	-3920	4747	124	6432	-20947	5653	-11488	10729	-23401	-304	-11883	14461	-29209	-4712	-11317	15122	-23142	-149	-127	-118	-65	-58	-57	-108	41	-153	21	36	-77	-6	-60	81	-29	-1
0.511667	287	1899	3779	-22903	-14	-7725	-7539	-3365	-929	-6655	-13818	-3222	-115	-10133	-9767	-4329	3095	119	6498	-21491	4554	-11876	11203	-24241	-464	-12086	14680	-29962	-3583	-11543	15341	-23005	-147	-127	-120	-72	-63	-59	-107	40	-149	24	34	-78	-21	-56	84	-30	0
0.512500	363	1976	4053	-23164	-62	-7494	-8069	-3492	-670	-7018	-13597	-4035	-191	-9932	-9339	-4723	1672	137	6565	-22002	1487	-12259	11676	-25076	-716	-12242	14856	-30643	-1737	-11707	15522	-22830	-149	-126	-117	-63	-60	-58	-107	39	-149	21	35	-74	-7	-58	78	-30	8
0.513333	699	2077	4357	-23413	-139	-7301	-8566	-3705	-778	-7327	-13267	-4847	-133	-9649	-8934	-5081	239	196	6627	-22494	99	-12629	12140	-25900	-722	-12346	14978	-31242	-164	-11838	15658	-22612	-145	-126	-110	-63	-63	-58	-104	41	-147	21	38	-78	-21	-55	87	-27	0
0.514167	1059	2205	4724	-23644	-59	-7138	-9029	-3990	-991	-7567	-12848	-5642	-80	-9325	-8581	-5406	-3902	271	6682	-22955	-2181	-12963	12579	-26703	-868	-12400	15037	-31760	1917	-11879	15727	-22364	-141	-125	-116	-64	-61	-56	-102	44	-148	20	37	-75	-21	-56	93	-27	0
0.515000	740	2364	5177	-23861	47	-6996	-9448	-4344	-731	-7723	-12351	-6398	-35	-8965	-8259	-5687	-11365	365	6730	-23382	-3696	-13255	12979	-27475	-608	-12406	15027	-32190	2784	-11845	15718	-22091	-150	-128	-119	-67	-64	-62	-105	39	-151	67	36	-79	-22	-56	81	-31	0
0.515833	436	2555	5721	-24064	30	-6859	-9819	-4745	-506	-7815	-11806	-7106	-108	-8591	-7984	-5924	-13635	484	6769	-23760	-6098	-13488	13329	-28206	-492	-12364	14955	-32497	3866	-11723	15624	-21799	-149	-127	-119	-65	-62	-62	-105	39	-150	20	33	-78	-23	-59	88	-31	-3
0.516667	-33	2780	6374	-24248	201	-6721	-10132	-5177	-378	-7814	-11211	-7733	-139	-8219	-7746	-6113	-11457	618	6797	-24100	-8982	-13663	13613	-28893	-429	-12284	14802	-32598	6193	-11523	15441	-21503	-152	-128	-121	-66	-67	-62	-107	58	-152	17	33	-77	-25	-58	81	-30	-1
0.517500	234	3035	7138	-24430	-134	-6562	-10379	-5631	-358	-7741	-10602	-8340	-110	-7876	-7552	-6258	-10280	764	6807	-24387	-6228	-13760	13832	-29528	-19	-12177	14581	-32656	3630	-11248	15158	-21200	-150	-127	-120	-66	-65	-60	-105	42	-151	20	30	-77	-19	-58	81	-31	-7
0.518333	422	3316	8018	-24606	159	-6386	-10566	-6101	-156	-7604	-9999	-8864	-229	-7577	-7395	-6397	-8691	917	6812	-24620	-9040	-13798	13962	-30107	40	-12064	14293	-32665	2059	-10919	14783	-20919	-149	-130	-120	-69	-63	-61	-102	39	-154	15	51	-78	-23	-58	82	-31	-3
0.519167	854	3609	9010	-24773	39	-6185	-10685	-6563	-56	-7421	-9423	-9332	-300	-7339	-7279	-6508	-7094	1075	6792	-24803	-10155	-13765	14023	-30621	220	-11950	13947	-32690	162	-10556	14320	-20666	-155	-128	-119	-68	-63	-58	-103	39	-152	16	34	-75	-23	-58	81	-33	-1
0.520000	1282	3920	10108	-24936	39	-5961	-10740	-7020	-15	-7205	-8883	-9748	-231	-7167	-7187	-6623	-5587	1236	6762	-24935	-9331	-13679	13954	-31073	204	-11857	13554	-32676	-1314	-10178	13786	-20431	-149	-125	-120	-65	-59	-57	-105	41	-153	19	32	-74	-18	-53	81	-30	0
0.520833	1700	4223	11285	-25094	230	-5716	-10731	-7467	-14	-6980	-8411	-10140	-289	-7090	-7134	-6743	-3938	1391	6718	-25018	-9845	-13550	13802	-31449	402	-11808	13118	-32633	-1835	-9824	13186	-20249	-146	-125	-119	-65	-62	-57	-101	39	-150	18	35	-75	-22	-60	81	-32	2
0.521667	1669	4504	12514	-25249	298	-5463	-10671	-7888	-12	-6756	-8004	-10505	-336	-7096	-7092	-6887	-3026	1544	6657	-25055	-8986	-13399	13554	-31749	334	-11807	12662	-32407	-2099	-9505	12557	-20114	-148	-125	-116	-64	-59	-59	-101	40	-148	18	34	-75	-18	-58	86	-29	0
0.522500	2419	4751	13761	-25393	-264	-5196	-10556	-8297	-144	-6561	-7672	-10860	-315	-7191	-7068	-7061	-2459	1711	6589	-25027	-5360	-13237	13215	-31974	294	-11876	12202	-32093	-5252	-9274	11916	-20029	-150	-127	-120	-67	-61	-57	-104	37	-151	5	34	-73	-23	-58	79	-32	0
0.523333	2522	4953	14983	-25531	103	-4933	-10397	-8679	-135	-6399	-7421	-11214	-306	-7366	-7048	-7277	-2068	1831	6523	-25017	-5798	-13091	12786	-32112	365	-12027	11749	-31683	-6466	-9145	11293	-19997	-156	-129	-121	-70	-68	-69	-112	36	-148	11	28	-78	-23	-59	76	-34	-4
0.524167	1882	5096	16130	-25653	77	-4682	-10201	-9066	-83	-6282	-7244	-11580	-240	-7622	-7034	-7524	-1370	1974	6472	-24929	-5121	-12967	12286	-32170	501	-12256	11329	-31205	-5869	-9138	10721	-20007	-150	-127	-118	-67	-67	-60	-104	37	-152	13	33	-79	-25	-59	77	-33	1
0.525000	1722	5178	17154	-25757	6	-4448	-9969	-9426	-78	-6218	-7142	-11955	-172	-7937	-6991	-7815	-494	2128	6455	-24849	-2161	-12898	11731	-32147	606	-12578	10952	-30663	-5368	-9263	10225	-20057	-150	-128	-117	-72	-65	-58	-109	35	-154	17	30	-86	-26	-56	78	-30	-1
0.525833	1820	5187	17975	-25844	97	-4248	-9714	-9770	6	-6215	-7104	-12348	-188	-8292	-6977	-8152	214	2301	6498	-24735	-946	-12892	11145	-32053	611	-12981	10640	-30063	-4477	-9540	9833	-20126	-153	-127	-119	-65	-65	-60	-105	40	-155	20	43	-75	-23	-53	82	-30	-4
0.526667	1691	5133	18521	-25919	7	-4081	-9448	-10107	-267	-6266	-7124	-12760	-212	-8681	-6935	-8517	905	2510	6627	-24611	1217	-12965	10540	-31856	407	-13470	10395	-29415	-4373	-9959	9577	-20206	-148	-135	-120	-65	-59	-57	-104	40	-148	21	34	-74	-19	-51	86	-29	0
0.527500	1542	5006	18731	-25976	-132	-3994	-9179	-10438	-874	-6382	-7191	-13184	-212	-9087	-6889	-8917	1430	2760	6870	-24487	2542	-13142	9943	-31604	213	-14037	10227	-28727	-4217	-10527	9464	-20280	-147	-124	-120	-65	-62	-57	-102	44	-146	19	33	-68	-23	-52	84	-28	1
0.528333	1228	4846	18533	-26026	-6	-3954	-8918	-10765	-987	-6550	-7294	-13607	-168	-9481	-6833	-9333	1945	3070	7256	-24365	3950	-13401	9372	-31291	491	-14678	10147	-28015	-4699	-11213	9511	-20324	-149	-126	-119	-66	-61	-73	-107	38	-152	20	36	-74	-24	-53	85	-28	-1
0.529167	370	4603	17880	-26064	-48	-3982	-8662	-11087	-904	-6766	-7414	-14025	-191	-9860	-6770	-9756	2390	3450	7822	-24254	5325	-13749	8862	-30919	428	-15358	10152	-27285	-6176	-11997	9732	-20319	-147	-126	-120	-67	-62	-58	-105	41	-151	18	35	-76	-21	-53	79	-31	0
0.530000	-130	4353	16717	-26104	230	-4081	-8423	-11400	-809	-7029	-7543	-14420	-280	-10197	-6708	-10177	2596	3913	8575	-24158	4228	-14230	8423	-30506	235	-16069	10240	-26553	-5749	-12856	10119	-20242	-149	-128	-121	-66	-63	-59	-103	41	-149	19	35	-76	-22	-55	82	-30	0
0.530833	-243	4095	15028	-26148	-258	-4247	-8204	-11701	-648	-7296	-7676	-14781	-270	-10486	-6647	-10589	2951	4461	9576	-24084	8135	-14781	8088	-30062	507	-16791	10414	-25828	-9538	-13755	10674	-20080	-149	-127	-124	-66	-62	-59	-104	40	-151	16	36	-75	-23	-53	80	-31	-6
0.531667	-684	3836	12812	-26203	-199	-4484	-8010	-11984	-454	-7594	-7796	-15094	-242	-10720	-6596	-10970	2858	5076	10782	-24037	7630	-15413	7864	-29600	160	-17512	10632	-25114	-13001	-14664	11373	-19815	-155	-130	-122	-68	-64	-60	-108	37	-156	17	34	-77	-26	-56	78	-31	-7
0.532500	-759	3619	10096	-26275	-431	-4783	-7837	-12247	-349	-7897	-7897	-15345	-148	-10892	-6562	-11319	2794	5758	12207	-24012	6164	-16104	7774	-29160	121	-18198	10920	-24417	-15000	-15536	12192	-19435	-150	-127	-119	-65	-60	-58	-108	42	-149	20	39	-74	-18	-57	81	-29	1
0.533333	-815	3443	6916	-26370	-341	-5144	-7683	-12480	-311	-8192	-7971	-15554	-113	-10997	-6542	-11619	2805	6476	13835	-24014	7150	-16846	7814	-28664	81	-18834	11247	-23745	-16418	-16353	13106	-18932	-148	-125	-128	-62	-61	-59	-104	42	-150	22	39	-70	-22	-56	85	-29	2
0.534167	-1090	3317	3324	-26498	-242	-5561	-7548	-12669	-173	-8479	-8023	-15606	-164	-11047	-6549	-11868	2749	7195	15640	-24049	6206	-17617	7990	-28215	-84	-19402	11598	-23112	-16420	-17082	14075	-18306	-149	-125	-118	-63	-59	-57	-101	43	-150	21	36	-76	-22	-53	84	-30	0
0.535000	-1723	3255	-631	-26661	141	-6028	-7431	-12814	105	-8744	-8050	-15609	-62	-11046	-6588	-12065	2915	7887	17592	-24113	4877	-18410	8321	-27801	-233	-19888	11947	-22507	-15114	-17699	15066	-17557	-145	-127	-118	-63	-57	-60	-104	42	-153	21	40	-75	-24	-53	84	-29	1
0.535833	-1353	3259	-4809	-26865	-429	-6536	-7321	-12908	202	-8992	-8052	-15514	381	-11009	-6663	-12204	3109	8506	19637	-24206	6244	-19196	8775	-27421	-316	-20275	12313	-21936	-15946	-18198	16052	-16694	-151	-128	-117	-64	-63	-60	-103	42	-152	19	35	-76	-22	-59	80	-32	-1
0.536667	-947	3331	-9068	-27113	-230	-7083	-7226	-12942	260	-9212	-8035	-15326	739	-10937	-6767	-12286	3060	9003	21688	-24324	4041	-19949	9338	-27088	-516	-20553	12607	-21397	-15425	-18551	16987	-15725	-149	-128	-116	-65	-60	-66	-108	40	-149	20	37	-76	-22	-59	84	-29	-1
0.537500	-1408	3478	-13303	-27397	-51	-7648	-7103	-12910	360	-9405	-8000	-15050	598	-10858	-6907	-12318	2913	9343	23697	-24485	1212	-20656	10009	-26799	-492	-20719	12907	-20887	-12152	-18765	17837	-14680	-150	-128	-120	-65	-64	-59	-102	40	-151	21	36	-76	-24	-58	82	-30	0
0.538333	-1684	3694	-17388	-27722	-7	-8237	-6973	-12799	180	-9575	-7953	-14697	459	-10772	-7072	-12293	2693	9495	25586	-24612	1963	-21302	10766	-26557	-509	-20763	13154	-20401	-9155	-18839	18581	-13574	-160	-128	-122	-63	-60	-62	-103	37	-154	-3	34	-75	-21	-58	79	-30	0
0.539167	-1761	3996	-21218	-28084	140	-8836	-6825	-12637	217	-9727	-7901	-14273	421	-10702	-7261	-12233	2726	9430	27277	-24776	323	-21864	11583	-26356	-604	-20692	13361	-19934	-5664	-18785	19191	-12420	-150	-130	-122	-65	-62	-61	-104	40	-150	17	36	-77	-22	-58	80	-30	-5
0.540000	-2094	4327	-24684	-28477	151	-9440	-6645	-12399	408	-9860	-7842	-13805	268	-10667	-7462	-12138	2808	9128	28700	-24941	-750	-22334	12430	-26198	-582	-20509	13523	-19484	-2800	-18618	19659	-11279	-148	-122	-124	-69	-64	-60	-104	38	-156	9	33	-80	-25	-61	80	-31	-1
0.540833	-2135	4734	-27664	-28896	60	-10043	-6432	-12097	439	-9991	-7791	-13302	174	-10670	-7666	-12026	2697	8586	29775	-25094	-1077	-22688	13290	-26067	-650	-20213	13654	-19036	-130	-18357	19970	-10141	-151	-128	-121	-68	-63	-60	-111	40	-149	20	12	-78	-21	-60	82	-33	-1
0.541667	-2019	5217	-30033	-29326	200	-10633	-6192	-11741	525	-10120	-7737	-12780	121	-10723	-7862	-11894	4596	7817	30451	-25239	-1736	-22913	14126	-25953	-614	-19822	13749	-18579	1944	-18025	20127	-9053	-150	-127	-124	-65	-62	-60	-103	37	-154	12	32	-78	-21	-62	80	-32	-4
0.542500	-2174	5752	-31544	-29763	25	-11206	-5868	-11332	657	-10263	-7691	-12262	61	-10838	-8040	-11771	9978	6840	30681	-25358	-1079	-23008	14923	-25849	-476	-19342	13834	-18140	2148	-17640	20134	-8038	-152	-131	-124	-66	-62	-60	-105	37	-154	18	33	-77	-23	-58	84	-32	-1
0.543333	-1741	6357	-32195	-30196	246	-11756	-5517	-10891	537	-10422	-7651	-11772	-116	-11017	-8186	-11644	11700	5700	30434	-25452	-2271	-22965	15657	-25743	-490	-18791	13900	-17683	4453	-17232	20002	-7122	-150	-129	-124	-67	-63	-58	-110	37	-155	16	32	-76	-23	-59	79	-32	0
0.544167	-1046	7031	-32470	-30629	-97	-12301	-5115	-10418	470	-10606	-7609	-11324	-260	-11257	-8289	-11541	9599	4429	29687	-25514	1203	-22781	16301	-25617	-135	-18187	13972	-17221	3040	-16823	19747	-6322	-153	-130	-124	-65	-63	-62	-108	38	-150	16	30	-76	-25	-65	81	-32	-7
0.545000	-1200	7784	-32528	-31028	26	-12808	-4667	-9935	310	-10815	-7574	-10932	-265	-11576	-8336	-11459	8374	3086	28430	-25538	2055	-22456	16848	-25468	-484	-17550	14059	-16751	-206	-16450	19403	-5647	-150	-129	-125	-68	-67	-55	-107	38	-159	17	30	-78	-24	-61	81	-32	-1
0.545833	-1094	8624	-31768	-31404	-27	-13281	-4179	-9451	301	-11068	-7530	-10615	-290	-11919	-8323	-11404	7092	1741	26699	-25528	420	-22005	17274	-25275	-387	-16895	14173	-16270	-2054	-16071	18986	-5112	-147	-129	-125	-67	-62	-59	-105	40	-149	17	24	-75	-23	-59	84	-31	-3
0.546667	-792	9559	-30296	-31739	114	-13719	-3656	-8985	342	-11357	-7479	-10368	-318	-12329	-8237	-11378	5699	457	24530	-25477	2677	-21437	17573	-25038	-240	-16252	14305	-15777	-4585	-15752	18532	-4717	-147	-127	-120	-64	-73	-56	-107	41	-153	18	35	-75	-17	-56	82	-29	0
0.547500	-621	10579	-28182	-32037	-76	-14124	-3110	-8550	66	-11689	-7418	-10223	-302	-12787	-8077	-11389	4280	-694	21984	-25403	2412	-20761	17735	-24746	-456	-15632	14462	-15285	-6078	-15501	18055	-4474	-148	-128	-120	-66	-59	-57	-112	38	-147	17	33	-77	-16	-57	80	-33	-11
0.548333	-427	11699	-25578	-32282	264	-14499	-2548	-8163	95	-12061	-7337	-10168	-365	-13266	-7844	-11426	2712	-1648	19132	-25305	1781	-20026	17752	-24398	-422	-15069	14646	-14788	-6205	-15315	17592	-4366	-148	-130	-124	-70	-60	-64	-111	36	-153	11	29	-79	-23	-64	79	-35	0
0.549167	84	12922	-22586	-32475	-228	-14838	-1977	-7827	334	-12469	-7235	-10204	-451	-13767	-7544	-11487	1515	-2353	16040	-25188	4277	-19220	17639	-23974	-249	-14571	14853	-14304	-7929	-15185	17170	-4383	-154	-133	-122	-70	-60	-60	-110	38	-151	15	30	-79	-22	-61	84	-32	-5
0.550000	755	14265	-19311	-32613	-165	-15132	-1419	-7560	388	-12907	-7101	-10322	-503	-14252	-7195	-11568	316	-2756	12817	-25059	4037	-18387	17390	-23495	-326	-14162	15068	-13828	-9144	-15115	16797	-4518	-151	-128	-124	-68	-64	-60	-110	36	-154	12	40	-77	-21	-59	80	-31	-1
0.550833	521	15694	-15910	-32666	96	-15393	-866	-7372	325	-13370	-6939	-10519	-513	-14760	-6738	-11662	-914	-2826	9577	-24943	1302	-17552	17021	-22952	-279	-13847	15280	-13369	-6903	-15104	16493	-4752	-147	-130	-122	-68	-67	-59	-109	37	-150	16	35	-78	-19	-60	78	-33	-4
0.551667	722	17217	-12511	-32677	-76	-15617	-355	-7267	454	-13835	-6745	-10791	-478	-15236	-6252	-11758	-2133	-2538	6423	-24839	2562	-16750	16542	-22356	-361	-13649	15478	-12929	-4590	-15144	16274	-5064	-147	-128	-121	-69	-62	-62	-109	39	-153	17	33	-77	-21	-61	79	-33	0
0.552500	1072	18802	-9242	-32589	-39	-15806	118	-7251	425	-14334	-6517	-11120	-460	-15677	-5732	-11863	-2953	-1898	3463	-24771	1853	-15995	15978	-21696	-484	-13565	15654	-12514	-1170	-15229	16137	-5440	-150	-132	-121	-67	-61	-56	-105	40	-147	16	34	-75	-21	-56	82	-18	-1
0.553333	1261	20437	-6217	-32454	-55	-15961	544	-7331	106	-14821	-6257	-11490	-471	-16077	-5193	-11955	-3542	-877	797	-24739	1017	-15318	15338	-21001	-366	-13596	15793	-12133	2357	-15346	16084	-5862	-147	-125	-117	-64	-59	-58	-104	40	-125	19	36	-75	-19	-56	84	-31	1
0.554167	1421	22090	-3554	-32229	-64	-16084	912	-7501	73	-15294	-5968	-11889	-472	-16439	-4654	-12044	-4156	474	-1499	-24766	1279	-14743	14643	-20271	-329	-13738	15868	-11789	5346	-15494	16101	-6314	-148	-124	-117	-63	-58	-56	-104	38	-149	21	37	-76	-18	-53	80	-30	0
0.555000	1639	23760	-1343	-31931	-107	-16176	1210	-7765	-11	-15746	-5658	-12307	-423	-16745	-4128	-12112	-4588	2126	-3339	-24860	474	-14290	13939	-19535	-283	-13983	15913	-11483	7986	-15663	16178	-6777	-147	-126	-117	-64	-62	-60	-104	85	-148	18	36	-73	-22	-55	85	-30	2
0.555833	1677	25393	313	-31558	-202	-16241	1441	-8119	-208	-16168	-5333	-12717	-430	-17007	-3627	-12171	-4847	4037	-4658	-25029	681	-13970	13223	-18785	-284	-14318	15856	-11224	8607	-15850	16325	-7248	-151	-128	-118	-68	-64	-61	-108	38	-144	19	30	-76	-22	-59	95	-34	0
0.556667	1695	26948	1366	-31123	120	-16282	1599	-8560	-171	-16555	-5000	-13120	-465	-17214	-3177	-12211	-5169	6140	-5427	-25272	-1646	-13792	12530	-18045	-478	-14732	15783	-11002	10735	-16045	16502	-7706	-129	-133	-121	-69	-65	-63	-110	36	-156	10	30	-80	-23	-59	80	-36	-8
0.557500	1575	28389	1789	-30610	-111	-16294	1684	-9075	-67	-16897	-4659	-13496	-412	-17371	-2783	-12230	-5253	8375	-5622	-25593	-321	-13750	11888	-17316	-125	-15182	15630	-10824	10627	-16240	16708	-8145	-152	-129	-119	-69	-61	-59	-109	24	-152	15	32	-77	-24	-57	78	-35	-6
0.558333	1058	29682	1580	-30045	-128	-16274	1705	-9658	-180	-17180	-4321	-13825	-437	-17480	-2463	-12233	-5223	10730	-5261	-25986	1768	-13846	11299	-16619	-206	-15669	15423	-10689	7261	-16444	16918	-8561	-147	-130	-122	-69	-64	-62	-107	39	-159	16	30	-76	-24	-57	81	-34	-4
0.559167	-546	30792	749	-29428	-115	-16230	1662	-10295	-208	-17411	-4008	-14114	-422	-17556	-2225	-12220	-5110	13089	-4349	-26451	-1510	-14063	10800	-15972	-360	-16160	15175	-10597	6200	-16634	17136	-8956	-148	-130	-120	-69	-60	-60	-104	39	-151	17	32	-77	-18	-59	80	-34	-3
0.560000	-1401	31684	-675	-28793	-87	-16159	1558	-10981	-147	-17584	-3726	-14349	-326	-17599	-2076	-12184	-4907	15425	-2946	-26977	-86	-14387	10390	-15365	-155	-16637	14893	-10546	4742	-16823	17314	-9328	-149	-129	-122	-69	-61	-60	-107	40	-154	11	34	-74	-21	-57	84	-33	-5
0.560833	-1134	32325	-2606	-28147	-236	-16063	1400	-11698	24	-17700	-3480	-14538	-402	-17627	-2026	-12161	-4685	17670	-1116	-27546	131	-14800	10085	-14852	-177	-17070	14598	-10533	4315	-17006	17474	-9686	-150	-129	-120	-64	-61	-58	-105	38	-150	19	34	-73	-21	-55	82	-39	-1
0.561667	-638	32691	-4960	-27527	104	-15939	1190	-12440	10	-17757	-3287	-14676	-480	-17646	-2070	-12120	-6217	19781	1056	-28146	-1031	-15271	9886	-14370	-268	-17452	14300	-10558	5189	-17180	17601	-10024	-148	-127	-119	-88	-61	-59	-105	39	-154	16	35	-73	-24	-56	82	-31	-3
0.562500	-306	32754	-7636	-26953	-234	-15790	945	-13185	-62	-17765	-3159	-14767	-384	-17675	-2210	-12081	-11895	21702	3468	-28760	1014	-15759	9798	-13980	-51	-17757	14021	-10621	4879	-17336	17689	-10357	-149	-131	-119	-65	-60	-58	-104	42	-153	16	36	-75	-25	-55	84	-31	-4
0.563333	808	32494	-10504	-26454	-410	-15614	662	-13937	-69	-17722	-3096	-14810	-336	-17717	-2434	-12036	-14699	23403	6020	-29363	2403	-16278	9813	-13673	-400	-17979	13772	-10715	3128	-17476	17740	-10683	-147	-126	-120	-66	-59	-59	-105	29	-151	17	33	-72	-22	-57	82	-32	0
0.564167	1350	31909	-13493	-26047	-238	-15407	353	-14676	70	-17640	-3109	-14817	-490	-17787	-2742	-11997	-12044	24864	8642	-29957	-893	-16765	9925	-13444	-635	-18103	13571	-10840	4859	-17599	17749	-11012	-151	-129	-124	-67	-62	-59	-109	39	-143	17	32	-74	-24	-57	78	-32	-3
0.565000	1414	30953	-16474	-25753	-383	-15182	22	-15396	-70	-17521	-3202	-14795	-496	-17887	-3118	-11957	-10499	26080	11212	-30503	-287	-17206	10120	-13296	-376	-18131	13410	-10992	6770	-17694	17724	-11345	-153	-128	-122	-70	-83	-63	-111	36	-155	11	29	-79	-27	-59	81	-32	-3
0.565833	1134	29635	-19363	-25595	-239	-14927	-317	-16083	-239	-17370	-3374	-14753	-457	-18024	-3550	-11936	-9334	27024	13651	-30994	-64	-17561	10392	-13216	-432	-18050	13318	-11162	8340	-17751	17670	-11691	-148	-128	-122	-68	-63	-66	-108	41	-148	19	37	-75	-17	-55	84	-31	0
0.566667	755	27952	-22001	-25572	-207	-14650	-679	-16721	-246	-17198	-3623	-14689	-516	-18194	-4015	-11863	-7802	27691	15880	-31410	-1242	-17825	10713	-13208	-322	-17876	13285	-11356	9468	-17769	17591	-12040	-147	-127	-118	-70	-59	-55	-105	40	-149	19	35	-69	-21	-55	84	-26	0
0.567500	435	25911	-24321	-25704	-276	-14360	-1009	-17322	-585	-17013	-3966	-14626	-478	-18409	-4510	-11815	-6520	28075	17820	-31749	-1268	-17980	11059	-13266	-274	-17595	13307	-11564	9841	-17745	17487	-12409	-150	-126	-128	-65	-61	-57	-104	38	-149	20	32	-72	-19	-55	67	-29	0
0.568333	40	23521	-26236	-25971	-247	-14065	-1367	-17878	-703	-16827	-4359	-14557	-371	-18653	-5008	-11756	-5096	28178	19433	-31998	-2327	-18016	11417	-13376	-370	-17238	13381	-11786	10220	-17668	17365	-12784	-153	-125	-117	-47	-58	-56	-104	38	-147	19	33	-73	-21	-55	84	-27	3
0.569167	-696	20812	-27690	-26380	-277	-13761	-1720	-18383	-287	-16646	-4827	-14509	-391	-18930	-5494	-11689	-3893	28006	20679	-32157	-1870	-17928	11767	-13530	-94	-16802	13480	-12013	8577	-17535	17228	-13166	-147	-129	-119	-66	-62	-57	-105	40	-151	19	37	-73	-21	-55	82	-30	-3
0.570000	-1279	17784	-28644	-26907	-185	-13468	-2072	-18831	-204	-16476	-5351	-14460	-447	-19222	-5955	-11603	-2977	27570	21549	-32213	-3379	-17707	12084	-13719	-258	-16305	13612	-12244	7779	-17340	17062	-13550	-147	-138	-118	-64	-60	-56	-115	41	-150	21	36	-74	-21	-52	80	-27	0
0.570833	-1822	14489	-29074	-27525	-177	-13177	-2423	-19230	-188	-16326	-5918	-14433	-386	-19527	-6383	-11505	-1808	26870	22028	-32181	-3729	-17365	12350	-13930	-305	-15759	13751	-12476	6744	-17081	16905	-13933	-148	-128	-119	-64	-60	-61	-69	43	-149	22	35	-74	-21	-56	113	-27	-1
0.571667	-1711	10975	-28989	-28225	-338	-12894	-2773	-19567	-201	-16195	-6522	-14417	-348	-19828	-6762	-11380	-843	25938	22146	-32045	-248	-16926	12554	-14154	-280	-15180	13880	-12708	1703	-16755	16730	-14301	-149	-124	-117	-68	-63	-58	-105	41	-150	20	33	-79	-21	-56	84	-30	0
0.572500	-1806	7284	-28421	-28940	-178	-12674	-3122	-19859	-375	-16085	-7142	-14427	-358	-20105	-7087	-11238	-29	24771	21910	-31836	-3548	-16389	12691	-14382	-551	-14579	13993	-12934	-659	-16363	16542	-14661	-145	-128	-119	-62	-63	-56	-104	42	-151	20	37	-86	-23	-53	84	-28	-3
0.573333	-1716	3472	-27416	-29677	-134	-12473	-3476	-20105	-423	-16004	-7778	-14440	-365	-20350	-7353	-11073	852	23394	21389	-31556	-2917	-15778	12741	-14611	-496	-13980	14064	-13155	-2920	-15910	16339	-14992	-148	-121	-121	-65	-60	-57	-105	36	-152	19	34	-76	-18	-53	81	-34	1
0.574167	-1629	-405	-26045	-30405	-195	-12316	-3838	-20303	-383	-15929	-8401	-14468	-327	-20544	-7568	-10893	1404	21829	20607	-31222	-2085	-15111	12710	-14827	-293	-13387	14094	-13371	-4075	-15399	16124	-15288	-146	-126	-119	-66	-52	-56	-107	41	-147	22	37	-73	-15	-53	86	-25	0
0.575000	-1429	-4287	-24377	-31090	-19	-12208	-4201	-20460	-404	-15893	-9005	-14501	-301	-20677	-7737	-10689	1992	20054	19625	-30837	-3278	-14421	12598	-15029	-335	-12823	14063	-13583	-4099	-14843	15900	-15548	-146	-124	-116	-64	-60	-56	-104	41	-150	20	35	-76	-21	-53	84	-29	2
0.575833	-1443	-8094	-22532	-31716	-316	-12159	-4576	-20571	-389	-15864	-9580	-14542	-335	-20731	-7831	-10474	2525	18110	18496	-30438	-2196	-13723	12408	-15215	-303	-12298	13973	-13795	-4246	-14245	15657	-15764	-152	-128	-133	-68	-59	-57	-109	38	-151	20	33	-75	-22	-56	79	-32	0
0.576667	-781	-11784	-20589	-32263	-648	-12168	-4964	-20658	-458	-15853	-10122	-14579	-271	-20705	-7973	-10259	2852	16015	17281	-30037	-242	-13043	12149	-15386	-211	-11823	13814	-14004	-6071	-13619	15398	-15929	-150	-127	-125	-66	-61	-59	-110	38	-151	17	32	-78	-19	-59	82	-32	-1
0.577500	-748	-15288	-18662	-32547	-239	-12242	-5362	-20702	-170	-15836	-10618	-14609	-207	-20586	-8065	-10039	3199	13794	16027	-29652	-2988	-12405	11835	-15533	-365	-11401	13598	-14216	-4745	-12975	15140	-16040	-148	-128	-122	-68	-62	-60	-109	38	-162	20	34	-77	-23	-58	80	-33	-1
0.578333	-897	-18557	-16821	-32680	-522	-12375	-5774	-20724	294	-15821	-11056	-14626	-224	-20376	-8158	-9827	3362	11461	14782	-29301	-2480	-11821	11481	-15669	-395	-11045	13331	-14438	-2614	-12322	14872	-16094	-148	-130	-122	-69	-62	-59	-105	41	-153	17	26	-76	-21	-57	80	-31	2
0.579167	-821	-21559	-15190	-32711	-459	-12570	-6194	-20712	397	-15799	-11442	-14632	-249	-20076	-8272	-9628	3577	9030	13549	-28999	-1648	-11306	11102	-15790	-439	-10752	13021	-14657	-410	-11681	14601	-16090	-148	-128	-122	-66	-60	-60	-108	36	-150	18	32	-77	-22	-57	80	-31	1
0.580000	-742	-24275	-13773	-32747	-318	-12816	-6626	-20679	636	-15766	-11773	-14615	-172	-19689	-8416	-9449	3860	6511	12411	-28759	-2601	-10873	10722	-15906	-375	-10520	12677	-14885	1893	-11057	14336	-16038	-147	-127	-119	-65	-62	-56	-103	37	-151	17	32	-77	-17	-49	82	-33	2
0.580833	-675	-26657	-12644	-32737	-533	-13113	-7062	-20619	1278	-15721	-12055	-14582	-97	-19232	-8611	-9305	3832	3927	11335	-28595	-1749	-10535	10340	-16024	-263	-10352	12316	-15123	2922	-10464	14073	-15922	-147	-132	-122	-66	-60	-63	-105	39	-149	17	32	-76	-19	-60	80	-31	-1
0.581667	-550	-28678	-11812	-32760	-601	-13450	-7508	-20536	1425	-15666	-12291	-14535	-96	-18719	-8860	-9194	3867	1307	10349	-28518	-1826	-10282	9984	-16147	-196	-10243	11948	-15377	3806	-9911	13819	-15772	-151	-132	-124	-72	-64	-61	-110	38	-165	12	26	-79	-22	-61	76	-34	-3
0.582500	-559	-30348	-11289	-32747	-366	-13819	-7950	-20434	1336	-15591	-12486	-14472	-118	-18167	-9181	-9129	3935	-1330	9446	-28522	-907	-10136	9662	-16274	-147	-10173	11594	-15633	3142	-9405	13582	-15564	-148	-130	-121	-68	-61	-60	-108	38	-153	15	30	-75	-24	-59	81	-31	0
0.583333	-669	-31619	-11036	-32761	-274	-14209	-8393	-20295	1510	-15500	-12646	-14396	-66	-17593	-9568	-9104	3733	-3948	8616	-28606	-557	-10070	9383	-16423	-195	-10143	11258	-15896	2163	-8954	13373	-15336	-150	-130	-122	-72	-63	-61	-109	35	-153	13	26	-80	-22	-59	80	-32	-1
0.584167	-928	-32226	-11036	-32745	-38	-14607	-8818	-20134	1580	-15397	-12778	-14311	11	-17022	-10029	-9126	3674	-6511	7841	-28776	-1029	-10085	9166	-16587	-66	-10142	10963	-16165	2373	-8562	13186	-15072	-149	-135	-125	-70	-82	-59	-111	36	-149	12	30	-77	-24	-61	79	-32	-9
0.585000	-508	-32480	-11233	-32761	-211	-15008	-9253	-19952	1257	-15295	-12911	-14226	-50	-16475	-10554	-9198	3558	-9081	7112	-29032	3475	-10170	9008	-16787	13	-10157	10712	-16432	-1939	-8228	13025	-14785	-149	-132	-122	-68	-65	-60	-113	37	-156	12	27	-77	-21	-60	77	-33	-3
0.585833	-454	-32587	-11558	-32741	6	-15403	-9654	-19744	1080	-15184	-13032	-14140	-40	-15966	-11149	-9318	3381	-11557	6407	-29314	2276	-10310	8913	-16997	-257	-10169	10517	-16696	-4572	-7944	12895	-14473	-151	-132	-121	-67	-63	-57	-104	39	-146	16	34	-75	-22	-58	80	-32	-3
0.586667	-527	-32644	-11952	-32757	-43	-15766	-10039	-19510	893	-15072	-13162	-14059	-19	-15520	-11791	-9478	3488	-13935	5718	-29657	2961	-10488	8885	-17242	-224	-10181	10378	-16955	-6807	-7725	12802	-14154	-145	-126	-119	-65	-62	-59	-101	41	-150	17	34	-73	-14	-56	85	-28	-1
0.587500	-492	-32649	-12344	-32737	-3	-16107	-10410	-19259	692	-14973	-13314	-13997	-77	-15155	-12482	-9686	3300	-16200	5002	-30040	4276	-10703	8913	-17520	-340	-10169	10291	-17203	-8139	-7556	12731	-13835	-149	-132	-121	-66	-32	-59	-104	41	-151	16	35	-74	-18	-58	82	-28	-3
0.588333	-213	-32669	-12670	-32697	106	-16412	-10758	-18990	644	-14897	-13495	-13948	-62	-14883	-13200	-9926	2947	-18317	4272	-30437	3709	-10931	9002	-17831	-108	-10131	10290	-17436	-8024	-7424	12688	-13508	-148	-127	-117	-65	-60	-57	-107	39	-150	16	20	-77	-19	-58	84	-30	2
0.589167	-531	-32666	-12877	-32578	265	-16685	-11088	-18693	506	-14837	-13709	-13921	-11	-14712	-13933	-10196	2774	-20280	3498	-30844	4421	-11164	9135	-18167	236	-10062	10281	-17659	-7363	-7331	12668	-13188	-148	-134	-122	-68	-61	-60	-107	41	-151	17	34	-63	-23	-59	82	-29	0
0.590000	-68	-32604	-12917	-32467	-159	-16909	-11395	-18410	244	-14805	-13970	-13917	21	-14647	-14659	-10482	2673	-22054	2687	-31246	6891	-11386	9316	-18527	171	-9961	10339	-17858	-8939	-7259	12669	-12877	-153	-134	-122	-68	-65	-63	-108	37	-156	11	28	-79	-25	-61	79	-33	-4
0.590833	299	-32203	-12764	-32333	193	-17092	-11686	-18110	430	-14808	-14273	-13941	11	-14687	-15375	-10786	2523	-23625	1842	-31624	4624	-11589	9532	-18904	-16	-9813	10437	-18037	-7947	-7215	12692	-12578	-151	-134	-121	-66	-64	-60	-104	38	-153	15	33	-77	-24	-57	82	-31	-6
0.591667	129	-31570	-12389	-32187	44	-17231	-11958	-17803	830	-14842	-14618	-13985	93	-14818	-16059	-11088	2403	-24960	970	-31971	3618	-11764	9773	-19310	125	-9635	10565	-18188	-5157	-7179	12719	-12261	-150	-129	-122	-66	-63	-59	-110	37	-155	11	33	-76	-21	-62	81	-31	-6
0.592500	331	-30796	-11807	-32031	142	-17319	-12219	-17493	715	-14899	-15019	-14059	133	-15044	-16703	-11386	2274	-26056	84	-32280	4478	-11911	10028	-19720	51	-9423	10711	-18322	-2697	-7153	12761	-11963	-149	-127	-120	-67	-59	-59	-108	40	-151	15	34	-76	-17	-56	84	-28	1
0.593333	451	-29902	-11062	-31849	328	-17400	-12484	-17194	216	-14999	-15464	-14158	89	-15351	-17297	-11678	2136	-26887	-789	-32525	2676	-12031	10303	-20147	-46	-9190	10864	-18432	266	-7127	12806	-11674	-147	-128	-118	-66	-60	-58	-102	40	-152	17	36	-70	-18	-56	85	-29	0
0.594167	504	-28896	-10105	-31639	151	-17438	-12740	-16904	-274	-15130	-15946	-14275	38	-15725	-17830	-11949	1886	-27444	-1629	-32612	2241	-12118	10560	-20581	-25	-8945	11021	-18525	2636	-7102	12856	-11396	-149	-126	-117	-62	-57	-53	-103	40	-148	21	39	-72	-18	-53	81	-32	1
0.595000	716	-27766	-9055	-31395	96	-17460	-13000	-16632	-361	-15289	-16460	-14415	-176	-16136	-18304	-12196	1613	-27728	-2409	-32668	1390	-12187	10816	-21012	4	-8702	11166	-18585	4994	-7081	12898	-11120	-146	-126	-118	-64	-59	-57	-103	42	-148	16	37	-70	-16	-52	85	-31	1
0.595833	779	-26504	-7946	-31107	265	-17474	-13271	-16379	-269	-15473	-17000	-14575	-366	-16611	-18723	-12419	1453	-27690	-3095	-32673	552	-12237	11058	-21441	140	-8481	11310	-18666	6592	-7067	12943	-10851	-158	-128	-118	-67	-62	-58	-105	29	-149	18	35	-77	-22	-53	81	-30	0
0.596667	699	-25104	-6834	-30781	176	-17481	-13554	-16152	-526	-15673	-17562	-14731	-325	-17047	-19081	-12606	1283	-27376	-3657	-32696	-87	-12279	11277	-21862	75	-8291	11434	-18719	7207	-7057	12991	-10587	-150	-129	-121	-65	-62	-58	-107	35	-152	15	32	-75	-21	-64	82	-33	1
0.597500	342	-23584	-5784	-30403	409	-17495	-13847	-15948	-791	-15883	-18124	-14893	-239	-17504	-19382	-12760	1215	-26760	-4065	-32683	-2737	-12315	11475	-22263	-59	-8145	11553	-18763	9354	-7062	13038	-10345	-153	-132	-124	-67	-65	-59	-103	40	-152	18	36	-74	-21	-55	84	-33	-7
0.598333	431	-21861	-4848	-29983	58	-17521	-14161	-15771	-793	-16115	-18682	-15058	-119	-17937	-19632	-12878	1243	-25862	-4298	-32700	306	-12359	11649	-22673	107	-8058	11656	-18802	6696	-7087	13088	-10083	-151	-130	-121	-68	-59	-64	-107	37	-152	13	32	-77	-22	-60	79	-34	-3
0.599167	509	-20007	-4088	-29514	291	-17569	-14490	-15621	-700	-16337	-19216	-15217	-145	-18339	-19828	-12960	1138	-24705	-4340	-32683	-1422	-12415	11800	-23051	28	-8038	11757	-18836	4210	-7132	13148	-9839	-147	-130	-119	-66	-62	-59	-104	40	-151	18	36	-74	-15	-55	82	-31	-3
0.600000	628	-17981	-3530	-28997	98	-17630	-14821	-15495	-806	-16558	-19722	-15362	-111	-18700	-19979	-13002	930	-23279	-4162	-32695	-3106	-12491	11925	-23412	59	-8095	11845	-18874	2820	-7211	13209	-9603	-147	-126	-119	-67	-61	-56	-103	41	-151	20	33	-74	-19	-53	84	-30	0
0.600833	822	-15804	-3228	-28446	151	-17727	-15162	-15388	-1164	-16772	-20186	-15492	-104	-19019	-20090	-13016	740	-21635	-3783	-32679	-1890	-12589	12022	-23751	18	-8229	11932	-18914	1186	-7332	13280	-9378	-150	-128	-119	-66	-56	-57	-101	40	-151	19	37	-72	-23	-55	85	-28	-3
0.601667	999	-13492	-3192	-27854	183	-17827	-15508	-15321	-1004	-16986	-20616	-15609	-127	-19291	-20168	-12999	861	-19788	-3179	-32697	-3332	-12717	12095	-24072	23	-8443	12014	-18959	380	-7494	13360	-9171	-149	-125	-116	-65	-62	-59	-104	37	-151	19	35	-72	-18	-52	81	-30	-9
0.602500	684	-11066	-3436	-27219	494	-17961	-15846	-15267	-539	-17192	-20954	-15701	-60	-19522	-20247	-12948	742	-17781	-2375	-32679	-4001	-12874	12149	-24371	-202	-8731	12101	-19010	411	-7707	13451	-8979	-147	-130	-119	-64	-62	-53	-108	39	-151	20	38	-74	-25	-53	85	-28	-4
0.603333	907	-8543	-3945	-26595	-94	-18118	-16173	-15230	-599	-17401	-21252	-15769	-11	-19717	-20276	-12872	488	-15640	-1381	-32693	-1711	-13059	12185	-24648	-152	-9096	12189	-19073	-2373	-7968	13548	-8810	-150	-126	-117	-64	-61	-53	-102	41	-155	20	37	-72	-22	-52	86	-27	-3
0.604167	1096	-5971	-4706	-25938	84	-18291	-16481	-15206	-775	-17607	-21467	-15791	-7	-19884	-20279	-12774	264	-13384	-215	-32673	-3399	-13272	12209	-24907	-117	-9512	12287	-19144	-3695	-8284	13654	-8661	-151	-130	-118	-65	-61	-57	-107	42	-149	19	34	-72	-23	-51	84	-29	-6
0.605000	782	-3350	-5680	-25276	58	-18478	-16755	-15197	-684	-17820	-21609	-15833	4	-20037	-20253	-12659	229	-11054	1089	-32626	-5280	-13508	12222	-25142	-128	-9973	12388	-19227	-2353	-8648	13764	-8556	-150	-127	-118	-66	-65	-56	-109	39	-153	20	35	-74	-21	-55	84	-28	-3
0.605833	689	-744	-6825	-24626	-46	-18670	-16988	-15190	-644	-18040	-21664	-15826	-50	-20184	-20193	-12523	342	-8707	2501	-32514	-3694	-13759	12232	-25355	84	-10466	12500	-19305	-1574	-9064	13886	-8473	-150	-126	-119	-63	-64	-32	-103	43	-150	21	37	-73	-18	-52	82	-24	0
0.606667	360	1809	-8082	-24002	105	-18863	-17173	-15189	-559	-18279	-21644	-15789	20	-20341	-20075	-12368	256	-6368	3968	-32397	-4405	-14015	12235	-25550	177	-10983	12618	-19393	-372	-9517	14010	-8431	-150	-129	-117	-64	-60	-55	-105	39	-150	16	36	-73	-22	-52	84	-25	16
0.607500	199	4263	-9401	-23428	19	-19069	-17310	-15190	-550	-18539	-21541	-15737	20	-20526	-19954	-12213	-42	-4079	5454	-32253	-4519	-14284	12238	-25725	-21	-11500	12745	-19493	310	-10006	14140	-8424	-150	-153	-117	-67	-62	-53	-104	46	-149	23	36	-76	-21	-52	84	-24	0
0.608333	288	6590	-10723	-22910	-79	-19267	-17374	-15184	-708	-18831	-21361	-15658	-52	-20746	-19766	-12045	-183	-1866	6918	-32088	-4272	-14553	12244	-25883	-112	-12022	12874	-19592	819	-10523	14268	-8457	-151	-125	-116	-66	-65	-55	-103	40	-154	30	34	-73	-22	-51	82	-29	11
0.609167	143	8761	-11994	-22468	92	-19468	-17375	-15174	-791	-19158	-21103	-15556	-64	-21017	-19525	-11880	-60	240	8323	-31886	-4391	-14820	12253	-26024	-184	-12520	13006	-19692	733	-11058	14409	-8534	-150	-126	-119	-63	-60	-58	-104	43	-150	24	37	-70	-21	-57	84	-28	1
0.610000	-60	10774	-13166	-22143	-55	-19673	-17310	-15158	-725	-19523	-20778	-15442	-120	-21349	-19230	-11710	-147	2224	9628	-31653	-3538	-15078	12273	-26150	-279	-12993	13130	-19796	-1022	-11600	14538	-8651	-148	-125	-115	-65	-61	-55	-105	43	-152	20	28	-75	-23	-52	81	-26	0
0.610833	395	12596	-14186	-21923	271	-19904	-17173	-15130	-495	-19926	-20391	-15315	-176	-21745	-18868	-11551	-358	4040	10789	-31382	-5404	-15325	12291	-26260	-451	-13433	13253	-19894	-268	-12143	14677	-8830	-149	-128	-119	-65	-62	-58	-104	47	-149	20	35	-73	-22	-53	82	-27	0
0.611667	856	14221	-15018	-21850	-100	-20097	-16966	-15099	-392	-20381	-19951	-15177	-134	-22210	-18445	-11392	-250	5674	11783	-31050	-2394	-15560	12319	-26357	-206	-13843	13371	-19995	-2746	-12680	14819	-9002	-151	-125	-115	-64	-63	-60	-111	43	-152	19	34	-75	-22	-53	82	-30	1
0.612500	692	15632	-15643	-21911	-109	-20322	-16690	-15055	-513	-20862	-19452	-15029	-48	-22740	-17961	-11245	-357	7124	12580	-30707	-1483	-15775	12353	-26439	-257	-14214	13466	-20085	-6402	-13191	14970	-9230	-146	-124	-119	-64	-34	-56	-104	44	-147	20	39	-70	-16	-53	85	-25	2
0.613333	309	16842	-16039	-22113	-197	-20562	-16356	-15001	-579	-21396	-18921	-14878	11	-23329	-17419	-11115	-422	8378	13165	-30315	-3409	-15981	12401	-26511	-362	-14547	13581	-20175	-7890	-13682	15129	-9486	-145	-121	-115	-62	-59	-53	-100	43	-141	20	38	-70	-18	-53	85	-25	3
0.614167	-41	17839	-16218	-22474	-170	-20810	-15960	-14942	-595	-21954	-18351	-14728	-47	-23963	-16820	-10987	-495	9419	13513	-29891	-1579	-16168	12452	-26575	-317	-14858	13675	-20258	-9577	-14139	15298	-9765	-144	-122	-119	-65	-59	-46	-101	42	-149	21	35	-72	-17	-53	86	-25	1
0.615000	-198	18650	-16177	-22947	-275	-21103	-15514	-14875	-675	-22542	-17763	-14587	-22	-24641	-16174	-10881	-553	10266	13630	-29437	-1917	-16342	12513	-26635	-233	-15141	13753	-20332	-9985	-14564	15471	-10063	-146	-126	-120	-66	-61	-57	-103	41	-151	16	33	-93	-19	-58	81	-30	-4
0.615833	-757	19261	-15950	-23543	222	-21412	-15024	-14807	-751	-23142	-17150	-14445	-11	-25340	-15484	-10792	-420	10905	13514	-28977	-2521	-16499	12583	-26688	-85	-15388	13837	-20401	-8685	-14956	15667	-10376	-151	-128	-122	-68	-61	-61	-102	37	-151	18	35	-74	-22	-58	81	-30	-3
0.616667	-937	19704	-15547	-24228	-338	-21735	-14493	-14730	-811	-23749	-16538	-14307	-6	-26047	-14745	-10720	-374	11355	13180	-28515	-66	-16642	12663	-26725	210	-15628	13911	-20465	-8964	-15313	15878	-10686	-151	-126	-120	-70	-62	-58	-107	39	-151	17	38	-75	-23	-58	79	-28	-1
0.617500	-401	19980	-15028	-24979	-258	-22087	-13931	-14658	-667	-24353	-15911	-14186	-21	-26740	-14010	-10661	-667	11612	12634	-28072	-36	-16772	12754	-26793	36	-15846	13993	-20511	-9126	-15634	16110	-10981	-153	-128	-127	-67	-62	-57	-107	38	-151	18	32	-77	-25	-58	80	-28	-3
0.618333	-797	20108	-14417	-25756	19	-22456	-13338	-14570	-430	-24937	-15293	-14076	-8	-27396	-13251	-10617	-690	11698	11917	-27654	-2272	-16885	12862	-26848	-13	-16059	14080	-20561	-6265	-15923	16361	-11282	-151	-130	-122	-66	-63	-57	-105	38	-159	18	32	-78	-22	-58	82	-28	-4
0.619167	-921	20107	-13761	-26543	-242	-22848	-12724	-14489	-591	-25497	-14682	-13959	-6	-28001	-12491	-10593	-508	11619	11053	-27275	-596	-16987	12986	-26909	173	-16259	14186	-20596	-3853	-16183	16631	-11557	-145	-127	-125	-43	-62	-57	-104	36	-149	21	35	-75	-21	-59	81	-32	0
0.620000	-810	19998	-13091	-27278	-135	-23254	-12100	-14414	-553	-26016	-14089	-13865	-73	-28544	-11739	-10574	-436	11401	10083	-26953	-793	-17080	13126	-26975	120	-16465	14303	-20629	-1145	-16424	16925	-11800	-146	-126	-118	-66	-61	-57	-103	41	-148	19	35	-79	-22	-55	86	-29	1
0.620833	-904	19782	-12450	-27951	-91	-23665	-11471	-14341	-198	-26483	-13505	-13779	-114	-29014	-11005	-10573	-402	11049	9048	-26695	-983	-17168	13279	-27053	26	-16667	14440	-20654	1032	-16654	17238	-12022	-149	-128	-119	-69	-55	-58	-102	40	-148	21	38	-74	-19	-57	81	-30	-3
0.621667	-820	19482	-11860	-28530	-63	-24081	-10839	-14276	-231	-26916	-12930	-13700	-91	-29398	-10298	-10584	-495	10598	8015	-26500	-105	-17252	13459	-27141	-59	-16877	14614	-20673	2476	-16874	17572	-12204	-149	-128	-119	-63	-62	-59	-105	38	-153	20	35	-52	-22	-56	81	-28	-1
0.622500	-589	19117	-11349	-28985	96	-24495	-10210	-14219	-484	-27278	-12414	-13637	-107	-29695	-9627	-10603	-627	10056	6985	-26373	-98	-17334	13661	-27241	-5	-17091	14817	-20688	3750	-17086	17921	-12350	-149	-135	-120	-66	-62	-61	-107	39	-149	21	35	-75	-22	-60	80	-30	1
0.623333	-761	18691	-10925	-29302	-25	-24902	-9583	-14173	-368	-27583	-11909	-13553	-117	-29905	-9000	-10633	-477	9454	6054	-26306	1034	-17422	13889	-27356	23	-17313	15054	-20701	3062	-17302	18282	-12456	-152	-130	-122	-70	-66	-61	-108	36	-151	17	28	-92	-28	-63	79	-35	-3
0.624167	-1031	18224	-10597	-29474	133	-25297	-8963	-14136	-238	-27825	-11428	-13529	-86	-30020	-8420	-10665	-558	8806	5240	-26293	-614	-17514	14142	-27478	-202	-17527	15332	-20698	4331	-17520	18655	-12512	-150	-132	-122	-68	-67	-63	-109	36	-153	16	34	-79	-24	-60	81	-33	-6
0.625000	-1045	17727	-10353	-29476	-24	-25665	-8352	-14105	-217	-27993	-10973	-13479	-72	-30053	-7887	-10696	-427	8127	4581	-26321	1396	-17616	14422	-27610	-165	-17762	15647	-20696	3666	-17749	19032	-12533	-153	-130	-121	-68	-63	-61	-105	58	-152	17	34	-79	-29	-61	77	-33	-5
0.625833	-616	17208	-10190	-29327	96	-26005	-7758	-14088	-213	-28096	-10551	-13433	-147	-30005	-7404	-10729	-474	7452	4128	-26379	4161	-17734	14729	-27746	-408	-17993	16004	-20679	-325	-17984	19418	-12511	-148	-126	-139	-67	-66	-60	-108	40	-152	21	37	-75	-19	-57	84	-28	0
0.626667	-792	16682	-10089	-29026	96	-26311	-7178	-14078	-390	-28137	-10155	-13384	-159	-29889	-6967	-10760	-650	6784	3880	-26452	1714	-17869	15062	-27885	-528	-18224	16395	-20652	-2119	-18229	19805	-12444	-147	-124	-117	-65	-61	-52	-102	43	-150	25	36	-76	-18	-56	85	-28	1
0.627500	-850	16151	-10046	-28592	-113	-26590	-6624	-14083	-620	-28124	-9794	-13340	-196	-29710	-6587	-10793	-589	6142	3851	-26535	3359	-18033	15408	-28024	-400	-18463	16813	-20614	-4198	-18486	20187	-12344	-148	-124	-121	-65	-62	-60	-103	39	-147	18	38	-75	-19	-53	85	-28	-3
0.628333	-629	15617	-10034	-28028	-255	-26816	-6089	-14101	-476	-28059	-9467	-13293	-203	-29484	-6258	-10816	-509	5536	4047	-26601	3320	-18203	15777	-28161	-565	-18706	17262	-20560	-5137	-18748	20560	-12213	-149	-124	-120	-65	-61	-52	-100	45	-150	39	34	-74	-21	-55	85	-31	0
0.629167	-668	15095	-10012	-27356	361	-27005	-5582	-14131	-155	-27939	-9163	-13253	-207	-29214	-5971	-10833	-465	4983	4459	-26646	2591	-18443	16150	-28287	-532	-18951	17724	-20483	-5158	-19012	20919	-12054	-149	-124	-119	-64	-61	-57	-107	40	-152	18	35	-76	-19	-56	84	-28	0
0.630000	-841	14579	-10013	-26596	-65	-27147	-5106	-14172	-136	-27780	-8897	-13211	-213	-28914	-5732	-10848	-382	4485	5059	-26651	4370	-18694	16525	-28391	-99	-19195	18194	-20381	-5858	-19272	21260	-11864	-150	-126	-121	-66	-61	-57	-102	40	-147	11	35	-75	-19	-56	82	-31	8
0.630833	-48	14090	-9989	-25777	-191	-27236	-4666	-14224	-515	-27582	-8659	-13159	-203	-28587	-5538	-10845	-456	4051	5834	-26612	5212	-18985	16891	-28476	-195	-19449	18665	-20258	-7386	-19532	21591	-11657	-149	-126	-117	-66	-60	-58	-103	38	-152	21	36	-75	-17	-57	82	-28	-7
0.631667	-49	13607	-9898	-24914	233	-27277	-4259	-14283	-550	-27345	-8460	-13114	-195	-28243	-5383	-10841	-412	3680	6746	-26526	2155	-19310	17249	-28532	-298	-19702	19129	-20104	-5241	-19783	21898	-11438	-151	-127	-127	-69	-67	-61	-105	35	-156	19	33	-77	-25	-58	79	-36	0
0.632500	-165	13144	-9776	-24026	-119	-27263	-3892	-14359	-409	-27076	-8277	-13067	-169	-27885	-5258	-10815	-356	3384	7755	-26377	2483	-19664	17586	-28555	-221	-19954	19581	-19909	-2361	-20010	22185	-11201	-150	-126	-109	-68	-61	-58	-102	39	-151	21	37	-74	-18	-55	85	-31	-1
0.633333	32	12703	-9601	-23140	-10	-27195	-3560	-14432	-387	-26769	-8124	-13017	-131	-27517	-5167	-10777	-310	3152	8812	-26175	2062	-20049	17894	-28534	-468	-20209	20002	-19683	794	-20217	22441	-10960	-149	-125	-116	-64	-62	-56	-102	43	-149	22	37	-73	-28	-53	81	-30	0
0.634167	98	12265	-9375	-22269	168	-27077	-3278	-14519	-247	-26448	-7998	-12962	-48	-27146	-5112	-10730	-431	2979	9882	-25923	912	-20461	18156	-28478	-346	-20467	20389	-19421	3789	-20400	22656	-10720	-149	-125	-115	-63	-58	-56	-103	40	-150	24	38	-72	-19	-52	86	-30	0
0.635000	-131	11849	-9101	-21432	102	-26912	-3039	-14613	-169	-26102	-7898	-12918	-67	-26773	-5087	-10675	-508	2864	10925	-25623	1165	-20890	18371	-28363	-195	-20721	20720	-19125	5746	-20552	22859	-10488	-149	-121	-115	-63	-61	-57	-102	42	-149	23	38	-73	-21	-51	88	-27	13
0.635833	-335	11438	-8780	-20644	59	-26694	-2849	-14713	-170	-25736	-7821	-12875	-126	-26390	-5091	-10602	-411	2795	11886	-25288	16	-21329	18526	-28214	-285	-20975	20995	-18794	7457	-20668	23011	-10267	-145	-127	-103	-66	-61	-57	-105	43	-152	18	35	-76	-22	-52	86	-28	-3
0.636667	-439	11018	-8431	-19921	18	-26431	-2708	-14813	-274	-25355	-7773	-12837	-141	-26003	-5123	-10524	-237	2765	12738	-24916	172	-21764	18618	-28009	-163	-21223	21206	-18428	7530	-20746	23123	-10067	-150	-126	-115	-64	-69	-59	-104	43	-151	19	35	-74	-21	-52	87	-31	-4
0.637500	-461	10600	-8056	-19265	73	-26119	-2613	-14921	-461	-24952	-7734	-12790	-110	-25608	-5177	-10441	-103	2774	13453	-24530	-1204	-22194	18643	-27760	-309	-21463	21354	-18034	8653	-20786	23192	-9890	-148	-126	-119	-68	-63	-58	-107	40	-152	18	34	-73	-21	-55	82	-29	-1
0.638333	-538	10180	-7666	-18679	170	-25762	-2562	-15029	-410	-24534	-7714	-12760	-92	-25205	-5259	-10350	-224	2802	14009	-24127	-1502	-22600	18593	-27452	-303	-21683	21430	-17614	9525	-20788	23207	-9738	-151	-129	-120	-67	-63	-60	-124	41	-153	18	34	-73	-22	-55	86	-30	-4
0.639167	-14	9755	-7280	-18179	-55	-25370	-2557	-15133	-289	-24105	-7709	-12715	-108	-24793	-5358	-10254	-497	2850	14390	-23724	1556	-22978	18473	-27108	-357	-21893	21432	-17179	5927	-20749	23182	-9619	-149	-127	-120	-70	-63	-57	-103	43	-153	18	30	-75	-21	-53	85	-27	0
0.640000	-78	9291	-6902	-17763	-107	-24937	-2590	-15234	-69	-23665	-7715	-12683	-155	-24371	-5483	-10164	-453	2898	14586	-23326	-1382	-23317	18281	-26723	-443	-22077	21357	-16730	4536	-20678	23101	-9540	-153	-129	-126	-68	-64	-59	-96	41	-155	18	24	-76	-25	-56	81	-30	-6
0.640833	-238	8817	-6545	-17433	-272	-24480	-2659	-15332	-101	-23221	-7732	-12652	-98	-23936	-5619	-10068	-387	2945	14605	-22937	-469	-23606	18021	-26301	-336	-22233	21217	-16273	2530	-20568	22993	-9496	-150	-127	-120	-65	-62	-56	-105	39	-153	18	33	-72	-21	-56	85	-34	0
0.641667	-345	8321	-6206	-17192	-353	-23989	-2759	-15421	-165	-22762	-7751	-12621	-104	-23484	-5769	-9984	-428	2984	14444	-22573	116	-23839	17697	-25842	-313	-22354	21012	-15818	1034	-20432	22791	-9501	-173	-129	-122	-67	-59	-58	-108	23	-150	9	36	-72	-21	-57	79	-31	-1
0.642500	-355	7803	-5901	-17042	50	-23484	-2838	-15499	1	-22300	-7779	-12590	-202	-23020	-5934	-9903	-224	3015	14126	-22232	-1066	-24002	17313	-25357	-408	-22444	20745	-15372	404	-20273	22564	-9546	-151	-129	-119	-65	-61	-61	-105	39	-149	18	33	-74	-26	-58	82	-31	1
0.643333	-637	7261	-5629	-16982	24	-22961	-3029	-15567	356	-21835	-7804	-12565	-176	-22552	-6098	-9840	-239	3018	13658	-21915	19	-24129	16877	-24852	-360	-22490	20426	-14936	-572	-20097	22291	-9640	-145	-131	-121	-66	-45	-58	-107	39	-154	19	35	-74	-11	-56	82	-31	-4
0.644167	-206	6689	-5377	-17022	-457	-22415	-3188	-15620	495	-21374	-7836	-12540	-160	-22074	-6265	-9787	-285	3003	13067	-21631	1981	-24181	16401	-24340	-325	-22496	20056	-14524	-3492	-19906	21977	-9779	-156	-129	-101	-68	-61	-57	-107	37	-151	17	33	-76	-18	-57	80	-34	0
0.645000	-231	6090	-5175	-17146	-129	-21874	-3358	-15661	303	-20913	-7867	-12517	-166	-21593	-6428	-9747	-390	2964	12379	-21371	-973	-24171	15892	-23817	-602	-22451	19660	-14140	-3287	-19707	21631	-9964	-151	-128	-121	-69	-64	-58	-107	37	-136	18	36	-74	-21	-59	80	-16	0
0.645833	-418	5479	-4987	-17356	-400	-21328	-3526	-15680	239	-20452	-7895	-12492	-230	-21108	-6580	-9727	-410	2900	11625	-21134	-635	-24103	15372	-23290	-539	-22368	19231	-13789	-2273	-19506	21251	-10190	-146	-125	-116	-64	-60	-57	-101	40	-150	20	35	-73	-21	-55	86	-28	2
0.646667	-498	4850	-4826	-17650	-520	-20785	-3691	-15678	480	-20000	-7918	-12470	-343	-20627	-6715	-9718	-302	2813	10825	-20922	318	-23977	14852	-22770	-615	-22231	18798	-13476	-1459	-19305	20858	-10456	-146	-125	-114	-65	-59	-53	-104	42	-146	21	37	-70	-18	-53	84	-30	1
0.647500	-556	4210	-4683	-18030	-456	-20252	-3847	-15663	569	-19555	-7941	-12453	-321	-20147	-6834	-9727	-321	2702	10012	-20735	-819	-23812	14330	-22253	-727	-22066	18345	-13202	-282	-19113	20444	-10766	-148	-126	-120	-66	-61	-56	-103	42	-150	17	33	-73	-19	-56	73	-35	0
0.648333	-530	3561	-4559	-18481	-503	-19729	-3990	-15630	405	-19104	-7955	-12437	-260	-19681	-6936	-9755	-406	2568	9206	-20563	-301	-23608	13826	-21752	-876	-21866	17902	-12978	588	-18935	20022	-11113	-148	-128	-119	-70	-64	-60	-99	43	-153	19	34	-76	-27	-59	81	-31	-4
0.649167	-440	2918	-4451	-19001	-518	-19221	-4114	-15577	157	-18686	-7968	-12426	-242	-19227	-7009	-9792	-323	2411	8409	-20397	-463	-23369	13355	-21261	-965	-21635	17469	-12797	2041	-18765	19608	-11483	-149	-126	-120	-69	-61	-57	-86	41	-151	18	33	-74	-23	-57	81	-31	0
0.650000	-414	2276	-4350	-19580	-421	-18717	-4213	-15509	280	-18264	-7971	-12419	-254	-18780	-7054	-9841	-158	2241	7656	-20251	86	-23118	12924	-20786	-766	-21386	17053	-12657	2723	-18610	19196	-11884	-147	-125	-126	-65	-63	-57	-103	38	-151	16	34	-76	-22	-61	81	-31	-1
0.650833	-557	1644	-4255	-20201	-466	-18234	-4286	-15402	471	-17855	-7964	-12417	-271	-18355	-7070	-9894	-153	2056	6961	-20094	-633	-22850	12541	-20334	-705	-21109	16661	-12570	3775	-18469	18802	-12312	-148	-125	-120	-64	-62	-58	-107	37	-152	17	40	-76	-26	-56	79	-34	0
0.651667	-769	1035	-4174	-20864	-166	-17764	-4335	-15333	453	-17454	-7947	-12424	-296	-17945	-7053	-9957	46	1860	6331	-19953	-1833	-22585	12220	-19898	-539	-20853	16297	-12521	6003	-18344	18426	-12757	-150	-127	-120	-66	-67	-59	-107	42	-150	19	37	-75	-24	-56	80	-31	0
0.652500	-357	455	-4098	-21542	-438	-17317	-4354	-15230	457	-17055	-7920	-12442	-279	-17554	-7001	-10020	43	1654	5773	-19804	1934	-22320	11957	-19478	-254	-20587	15961	-12522	3412	-18232	18077	-13214	-148	-124	-118	-68	-58	-58	-105	43	-148	22	34	-76	-19	-57	81	-28	4
0.653333	-265	-101	-4043	-22230	-148	-16882	-4340	-15121	654	-16670	-7885	-12466	-191	-17176	-6923	-10085	-143	1445	5280	-19659	-407	-22062	11754	-19081	-252	-20331	15659	-12557	2340	-18131	17759	-13676	-146	-125	-116	-65	-60	-57	-98	41	-149	22	39	-72	-18	-53	85	-28	0
0.654167	-185	-625	-3992	-22906	-116	-16463	-4298	-15014	608	-16302	-7830	-12506	-222	-16819	-6820	-10149	-145	1229	4867	-19510	-609	-21821	11613	-18702	-67	-20078	15382	-12642	1194	-18044	17466	-14149	-145	-124	-127	-65	-58	-59	-104	39	-145	21	36	-75	-18	-55	79	-27	2
0.655000	-93	-1110	-3967	-23565	-73	-16063	-4236	-14902	506	-15939	-7763	-12556	-320	-16486	-6698	-10211	-220	1016	4519	-19366	338	-21597	11531	-18342	-84	-19866	15132	-12761	299	-17964	17204	-14618	-145	-122	-117	-64	-57	-60	-105	44	-148	21	36	-74	-17	-70	81	-25	0
0.655833	64	-1557	-3960	-24178	54	-15682	-4144	-14760	585	-15592	-7688	-12620	-262	-16163	-6553	-10274	-320	797	4233	-19215	-761	-21390	11499	-18005	21	-19665	14904	-12923	441	-17886	16965	-15087	-149	-126	-119	-68	-63	-59	-107	41	-150	19	34	-78	-22	-58	78	-31	2
0.656667	-373	-1965	-3980	-24736	34	-15319	-4029	-14697	583	-15258	-7599	-12697	-197	-15853	-6398	-10328	-196	581	4004	-19071	-837	-21197	11510	-17681	302	-19490	14682	-13121	1263	-17817	16757	-15546	-155	-132	-128	-72	-65	-65	-112	35	-156	17	28	-80	-25	-61	75	-32	-4
0.657500	121	-2324	-4021	-25214	-498	-14975	-3892	-14603	276	-14934	-7494	-12781	-271	-15562	-6237	-10391	-43	378	3840	-18923	1377	-21007	11560	-17367	327	-19332	14479	-13350	-314	-17740	16573	-15988	-150	-129	-121	-67	-65	-64	-108	38	-153	18	32	-77	-26	-57	74	-31	-3
0.658333	336	-2637	-4090	-25602	28	-14644	-3732	-14514	181	-14620	-7369	-12874	-361	-15279	-6066	-10443	-178	171	3719	-18773	-866	-20830	11634	-17067	-95	-19186	14278	-13614	455	-17657	16404	-16411	-151	-129	-112	-68	-65	-64	-111	36	-153	20	32	-79	-21	-58	80	-29	0
0.659167	258	-2910	-4193	-25891	38	-14326	-3548	-14427	154	-14322	-7205	-12976	-285	-15011	-5898	-10501	-145	-21	3639	-18626	-1833	-20648	11729	-16779	2	-19055	14071	-13904	3115	-17565	16248	-16814	-150	-129	-121	-72	-64	-61	-109	40	-151	19	33	-79	-23	-59	78	-30	0
0.660000	380	-3147	-4296	-26078	156	-14030	-3352	-14356	-152	-14043	-7083	-13090	-206	-14761	-5733	-10560	-62	-207	3597	-18485	-494	-20459	11817	-16500	-72	-18929	13852	-14223	5304	-17461	16095	-17193	-149	-130	-118	-67	-62	-61	-108	39	-150	21	35	-75	-22	-55	82	-29	0
0.660833	188	-3341	-4431	-26141	750	-13751	-3146	-14296	-187	-13780	-6920	-13206	-174	-14498	-5587	-10631	-131	-387	3590	-18339	-1259	-20258	11893	-16233	-126	-18802	13612	-14559	7557	-17348	15924	-17545	-149	-127	-121	-65	-62	-61	-109	39	-152	20	34	-74	-19	-59	79	-29	0
0.661667	90	-3498	-4577	-26088	949	-13498	-2929	-14244	-233	-13537	-6752	-13309	-142	-14253	-5464	-10712	-274	-555	3609	-18201	-668	-20040	11943	-15977	45	-18667	13341	-14934	8627	-17201	15745	-17865	-145	-129	-120	-63	-63	-58	-108	38	-151	21	38	-73	-22	-55	82	-27	-3
0.662500	357	-3614	-4729	-25913	743	-13267	-2710	-14203	-496	-13311	-6574	-13461	-200	-14019	-5333	-10806	-442	-704	3656	-18065	-174	-19795	11926	-15731	-39	-18511	13039	-15329	9119	-17039	15537	-18153	-152	-127	-121	-63	-62	-57	-104	39	-151	21	35	-73	-21	-56	81	-51	0
0.663333	407	-3704	-4879	-25618	713	-13061	-2487	-14171	-621	-13103	-6396	-13593	-169	-13789	-5234	-10921	-286	-840	3726	-17933	468	-19521	11917	-15495	78	-18333	12702	-15740	8369	-16849	15293	-18406	-148	-128	-122	-60	-62	-60	-112	37	-153	21	34	-73	-25	-59	80	-30	-3
0.664167	231	-3760	-5019	-25207	511	-12879	-2264	-14148	-672	-12916	-6216	-13726	-152	-13571	-5163	-11054	-118	-960	3826	-17801	1005	-19210	11818	-15260	-26	-18125	12324	-16166	6603	-16633	15005	-18627	-150	-130	-125	-65	-63	-59	-105	37	-151	16	34	-75	-23	-57	78	-33	-3
0.665000	-136	-3786	-5134	-24691	579	-12730	-2041	-14135	-645	-12749	-6034	-13865	-189	-13354	-5107	-11211	-65	-1069	3945	-17672	-378	-18868	11660	-15048	-156	-17882	11901	-16599	6899	-16383	14668	-18792	-150	-131	-131	-72	-64	-62	-111	30	-154	13	25	-77	-25	-59	77	-32	-3
0.665833	-50	-3786	-5224	-24073	7	-12603	-1822	-14127	-850	-12602	-5864	-14000	-174	-13143	-5070	-11385	61	-1145	4093	-17530	4083	-18480	11449	-14833	162	-17608	11447	-17035	2500	-16095	14278	-18927	-149	-135	-121	-65	-60	-57	-104	35	-150	21	35	-73	-19	-56	81	-30	-1
0.666667	0	-3758	-5266	-23367	225	-12499	-1608	-14123	-1006	-12463	-5690	-14104	-146	-12931	-5047	-11581	168	-1185	4272	-17394	4011	-18060	11151	-14633	-46	-17271	10952	-17475	-1931	-15774	13820	-19018	-146	-127	-119	-62	-64	-59	-104	38	-151	19	36	-72	-19	-57	80	-28	0
0.667500	-45	-3713	-5269	-22588	82	-12420	-1405	-14127	-783	-12345	-5532	-14263	-118	-12729	-5046	-11800	425	-1237	4466	-17251	3294	-17606	10793	-14440	116	-16902	10413	-17909	-5122	-15426	13300	-19072	-150	-129	-119	-66	-61	-56	-104	39	-151	22	35	-61	-21	-56	80	-28	-1
0.668333	28	-3649	-5228	-21753	228	-12366	-1211	-14145	-662	-12243	-5385	-14392	-138	-12530	-5056	-12053	454	-1248	4684	-17106	5169	-17123	10368	-14259	74	-16498	9846	-18330	-7790	-15049	12718	-19082	-148	-127	-120	-64	-60	-57	-108	56	-151	19	35	-70	-26	-55	81	-28	2
0.669167	55	-3572	-5137	-20860	175	-12328	-1027	-14161	-566	-12147	-5253	-14513	-21	-12333	-5082	-12282	429	-1239	4927	-16943	4867	-16611	9873	-14088	113	-16059	9258	-18730	-8702	-14645	12078	-19058	-153	-128	-117	-63	-62	-56	-105	39	-151	21	36	-74	-23	-52	81	-30	-4
0.670000	-387	-3481	-4993	-19932	344	-12301	-858	-14190	-325	-12071	-5133	-14614	18	-12139	-5114	-12546	391	-1196	5194	-16774	4683	-16082	9357	-13934	168	-15586	8651	-19099	-8181	-14218	11373	-18992	-148	-126	-118	-63	-63	-65	-129	39	-158	17	34	-73	-21	-52	84	-30	1
0.670833	-38	-3381	-4810	-18975	-262	-12284	-700	-14218	-507	-11999	-5030	-14737	-33	-11952	-5155	-12810	364	-1135	5478	-16592	7164	-15534	8786	-13780	281	-15089	8029	-19442	-9520	-13772	10612	-18890	-150	-129	-122	-64	-60	-59	-104	39	-153	18	36	-81	-23	-56	82	-31	-1
0.671667	377	-3268	-4559	-18009	17	-12265	-553	-14257	-671	-11937	-4947	-14826	-93	-11789	-5198	-13078	268	-1047	5779	-16395	5648	-14984	8188	-13645	-105	-14580	7405	-19738	-9038	-13319	9812	-18752	-148	-125	-122	-63	-60	-55	-105	47	-154	19	32	-74	-24	-56	82	-28	-1
0.672500	99	-3149	-4285	-17045	29	-12245	-422	-14297	-463	-11876	-4873	-14910	-94	-11574	-5240	-13340	196	-939	6089	-16186	3418	-14439	7577	-13514	-126	-14050	6788	-19988	-5547	-12858	8979	-18584	-150	-126	-120	-61	-62	-55	-104	42	-149	21	36	-74	-19	-62	85	-30	0
0.673333	5	-3028	-3973	-16095	-137	-12211	-302	-14345	-493	-11815	-4817	-14977	-79	-11394	-5282	-13590	528	-814	6405	-15962	4360	-13898	6956	-13395	10	-13528	6187	-20182	-1922	-12405	8124	-18387	-146	-117	-121	-64	-63	-57	-107	40	-151	17	33	-77	-25	-57	81	-29	2
0.674167	-97	-2905	-3641	-15167	-27	-12166	-200	-14389	-559	-11756	-4772	-15030	-75	-11208	-5321	-13830	1773	-663	6720	-15719	3141	-13366	6348	-13283	-145	-12995	5609	-20314	2372	-11960	7269	-18161	-156	-126	-120	-63	-60	-55	-103	42	-148	20	37	-76	-19	-55	94	-29	0
0.675000	-110	-2771	-3289	-14272	-86	-12092	-102	-14429	-451	-11683	-4742	-15060	-88	-11023	-5348	-14049	6373	-500	7021	-15463	2395	-12863	5760	-13178	-113	-12495	5057	-20383	5969	-11536	6412	-17905	-148	-124	-118	-66	-61	-56	-105	43	-151	20	50	-76	-19	-53	85	-28	1
0.675833	60	-2641	-2933	-13415	-216	-11997	-23	-14472	-650	-11609	-4721	-15077	-96	-10843	-5375	-14251	10716	-328	7327	-15188	1571	-12388	5200	-13079	-110	-12003	4542	-20379	9141	-11138	5565	-17620	-148	-127	-122	-68	-62	-57	-107	42	-151	18	34	-78	-23	-56	84	-27	-3
0.676667	72	-2505	-2578	-12617	-155	-11874	39	-14502	-569	-11534	-4713	-15081	-142	-10656	-5399	-14428	9661	-150	7601	-14905	405	-11940	4677	-12983	54	-11532	4055	-20302	11372	-10771	4758	-17320	-147	-131	-124	-65	-62	-63	-112	41	-151	12	32	-80	-22	-59	80	-30	-5
0.677500	-229	-2365	-2236	-11878	-302	-11717	87	-14525	-166	-11429	-4711	-15063	-142	-10471	-5407	-14581	8220	27	7848	-14603	244	-11526	4218	-12891	352	-11086	3621	-20148	11265	-10441	4003	-16994	-149	-127	-120	-68	-63	-59	-107	42	-153	17	50	-77	-22	-52	82	-33	-1
0.678333	-515	-2226	-1907	-11205	-82	-11526	119	-14532	-103	-11317	-4710	-15031	-215	-10290	-5403	-14708	7043	213	8066	-14290	-2557	-11144	3781	-12798	206	-10671	3228	-19922	12554	-10149	3306	-16648	-147	-129	-122	-67	-61	-58	-112	41	-153	17	34	-77	-26	-59	78	-31	-3
0.679167	-526	-2079	-1602	-10583	-658	-11303	146	-14525	-69	-11184	-4711	-14984	-294	-10095	-5391	-14811	5479	382	8243	-13973	-362	-10798	3414	-12701	183	-10297	2888	-19620	10049	-9907	2673	-16278	-148	-121	-122	-66	-63	-58	-107	41	-150	17	35	-76	-21	-59	81	-32	0
0.680000	-417	-1927	-1323	-10083	-706	-11050	157	-14498	18	-11034	-4714	-14927	-350	-9909	-5368	-14889	4170	547	8387	-13645	-287	-10486	3108	-12598	-414	-9916	2596	-19250	5723	-9707	2122	-15891	-147	-126	-119	-52	-61	-59	-108	38	-149	18	34	-78	-21	-60	80	-30	1
0.680833	-501	-1777	-1083	-9651	-1092	-10764	153	-14450	22	-10867	-4715	-14858	-273	-9715	-5334	-14945	3106	695	8476	-13329	-2814	-10222	2863	-12493	-334	-9574	2353	-18812	2740	-9554	1651	-15482	-146	-130	-125	-68	-62	-60	-109	38	-150	13	35	-75	-21	-62	79	-31	0
0.681667	-303	-1627	-882	-9305	-1096	-10465	135	-14379	-19	-10685	-4720	-14788	-260	-9531	-5291	-14981	2307	826	8527	-13012	-1286	-9987	2673	-12379	-234	-9282	2160	-18315	-648	-9449	1272	-15055	-152	-130	-122	-68	-65	-60	-111	37	-145	15	32	-79	-25	-63	79	-36	-4
0.682500	-217	-1486	-721	-9054	-1066	-10149	105	-14292	29	-10479	-4710	-14706	-297	-9341	-5232	-14999	1535	942	8535	-12712	-1930	-9759	2544	-12255	-397	-8992	2023	-17758	-2891	-9374	989	-14606	-148	-128	-122	-68	-62	-61	-112	38	-153	16	34	-81	-24	-60	77	-33	0
0.683333	-649	-1339	-602	-8886	-585	-9810	66	-14178	438	-10254	-4695	-14610	-305	-9152	-5165	-14990	469	1043	8477	-12437	-3025	-9602	2468	-12113	-429	-8729	1931	-17164	-3940	-9362	802	-14132	-150	-133	-122	-67	-63	-79	-110	35	-151	15	21	-79	-29	-62	79	-32	0
0.684167	-479	-1206	-532	-8815	-1003	-9467	15	-14034	521	-10014	-4673	-14544	-252	-8964	-5085	-14965	-415	1111	8381	-12191	-1167	-9446	2445	-11960	-243	-8484	1888	-16534	-6221	-9369	702	-13640	-150	-131	-122	-69	-67	-63	-110	36	-155	13	32	-78	-27	-59	77	-34	-5
0.685000	63	-1093	-506	-8820	-883	-9123	-39	-13876	348	-9763	-4612	-14469	-230	-8781	-4994	-14927	-1319	1172	8248	-11979	-1688	-9308	2469	-11795	-390	-8250	1894	-15881	-8006	-9413	698	-13123	-174	-133	-121	-67	-65	-62	-110	33	-153	13	29	-77	-26	-63	77	-34	-6
0.685833	193	-989	-523	-8911	-587	-8782	-98	-13696	343	-9492	-4590	-14399	-211	-8594	-4886	-14869	-2011	1209	8072	-11794	-4425	-9186	2535	-11609	-380	-8030	1949	-15203	-6315	-9468	782	-12575	-146	-128	-120	-68	-61	-63	-112	36	-149	18	34	-78	-21	-58	69	-32	0
0.686667	613	-907	-579	-9065	-705	-8453	-160	-13494	209	-9214	-4534	-14330	-155	-8402	-4767	-14791	-2613	1231	7871	-11687	-3117	-9071	2638	-11406	-227	-7819	2042	-14517	-4766	-9548	928	-12009	-144	-125	-117	-66	-58	-60	-115	36	-148	19	36	-73	-19	-59	78	-29	3
0.687500	603	-853	-676	-9280	-530	-8137	-230	-13280	323	-8930	-4466	-14280	-154	-8224	-4640	-14710	-3090	1235	7635	-11627	-3722	-8971	2768	-11192	-500	-7621	2172	-13838	-2709	-9634	1165	-11415	-146	-128	-118	-65	-65	-60	-109	37	-148	18	33	-76	-23	-56	81	-31	1
0.688333	420	-822	-807	-9538	-415	-7834	-306	-13048	460	-8641	-4386	-14237	-169	-8044	-4497	-14605	-3321	1217	7377	-11618	-4547	-8865	2926	-10964	-614	-7431	2338	-13169	-909	-9721	1442	-10811	-146	-129	-121	-66	-59	-59	-105	37	-152	11	34	-76	-22	-59	77	-33	0
0.689167	327	-821	-961	-9825	-458	-7560	-379	-12802	332	-8353	-4296	-14193	-108	-7863	-4345	-14490	-3781	1196	7102	-11674	-3989	-8764	3100	-10727	-662	-7250	2537	-12521	190	-9800	1727	-10180	-147	-127	-121	-68	-63	-60	-110	34	-148	17	33	-79	-21	-57	79	-32	-3
0.690000	413	-845	-1136	-10127	-181	-7304	-456	-12549	109	-8065	-4199	-14162	-98	-7682	-4185	-14361	-4154	1160	6818	-11789	-4278	-8668	3284	-10487	-465	-7081	2759	-11905	1094	-9874	2131	-9533	-149	-132	-129	-70	-64	-66	-110	35	-151	15	29	-49	-26	-64	76	-36	-4
0.690833	284	-901	-1321	-10420	-133	-7076	-533	-12285	-41	-7783	-4098	-14132	-28	-7497	-4011	-14218	-4190	1114	6534	-11961	-3797	-8564	3478	-10242	-238	-6921	3003	-11319	180	-9919	2526	-8868	-149	-128	-119	-70	-64	-62	-110	36	-134	17	29	-79	-22	-57	80	-38	-3
0.691667	-156	-981	-1499	-10686	29	-6860	-604	-12008	-227	-7505	-3984	-14099	-22	-7304	-3822	-14059	-4330	1067	6255	-12183	-5568	-8450	3677	-9997	-401	-6769	3243	-10765	824	-9944	2933	-8198	-152	-129	-124	-66	-63	-57	-107	40	-149	13	33	-77	-21	-56	80	-32	-1
0.692500	-441	-1074	-1666	-10914	-258	-6670	-683	-11723	-210	-7232	-3872	-14060	-65	-7108	-3626	-13887	-4394	1011	5989	-12446	-4182	-8330	3873	-9761	1	-6631	3529	-10252	-149	-9936	3345	-7527	-145	-126	-118	-66	-61	-57	-105	37	-149	17	32	-77	-19	-52	81	-29	-1
0.693333	-29	-1182	-1807	-11085	-222	-6500	-763	-11429	-223	-6964	-3758	-14017	-83	-6904	-3422	-13704	-4438	953	5738	-12743	-2006	-8204	4059	-9535	-145	-6508	3800	-9783	-4086	-9903	3764	-6864	-145	-127	-117	-64	-60	-58	-102	68	-148	19	35	-73	-21	-55	84	-29	-4
0.694167	-280	-1305	-1919	-11171	-35	-6352	-845	-11127	-356	-6707	-3646	-13962	-34	-6698	-3216	-13512	-4476	885	5513	-13061	-4537	-8072	4239	-9329	-374	-6402	4068	-9357	-5502	-9839	4135	-6213	-147	-125	-118	-64	-61	-55	-104	41	-151	21	35	-76	-21	-42	86	-27	-1
0.695000	-680	-1433	-1981	-11213	63	-6213	-927	-10822	-457	-6458	-3540	-13900	-95	-6477	-3009	-13307	-4457	815	5315	-13381	-2843	-7927	4409	-9144	-182	-6314	4312	-8973	-7352	-9736	4499	-5582	-146	-105	-120	-62	-59	-52	-102	44	-148	17	34	-72	-19	-51	85	-28	0
0.695833	-885	-1588	-1992	-11151	-63	-6085	-1010	-10510	-575	-6217	-3442	-13812	-156	-6248	-2804	-13098	-4317	731	5151	-13684	-2676	-7776	4563	-8990	-338	-6249	4542	-8629	-8036	-9605	4835	-4983	-148	-125	-118	-64	-61	-55	-104	40	-153	18	36	-76	-19	-52	82	-27	-5
0.696667	-886	-1680	-1938	-10997	391	-5966	-1099	-10192	-634	-5981	-3360	-13713	-111	-6007	-2599	-12889	-4075	641	5028	-13951	-3233	-7618	4703	-8869	-329	-6200	4745	-8321	-7214	-9446	5136	-4427	-150	-126	-119	-65	-68	-55	-107	42	-152	18	34	-75	-23	-59	84	-31	-4
0.697500	-942	-1785	-1810	-10751	-6	-5848	-1190	-9871	-415	-5747	-3286	-13593	-73	-5765	-2402	-12666	-3859	542	4949	-14170	-817	-7454	4830	-8781	-27	-6172	4922	-8049	-7188	-9257	5401	-3909	-147	-127	-124	-65	-60	-58	-108	41	-153	16	34	-76	-21	-55	86	-29	2
0.698333	-331	-1867	-1613	-10414	-127	-5720	-1273	-9540	-487	-5490	-3227	-13441	-65	-5505	-2211	-12443	-3798	428	4916	-14308	946	-7277	4947	-8729	-32	-6165	5064	-7808	-8359	-9051	5622	-3460	-151	-131	-122	-84	-62	-58	-105	41	-152	15	34	-78	-23	-57	80	-31	-8
0.699167	-304	-1926	-1327	-9986	306	-5597	-1362	-9210	-611	-5293	-3184	-13264	-103	-5244	-2029	-12213	-3610	303	4936	-14361	-1304	-7087	5062	-8716	-158	-6174	5168	-7587	-6333	-8819	5805	-3063	-154	-127	-120	-65	-62	-53	-104	39	-153	15	33	-74	-23	-55	82	-26	0
0.700000	-302	-1959	-964	-9477	122	-5455	-1439	-8866	-807	-5069	-3150	-13068	-98	-4971	-1859	-11992	-3374	163	4947	-14310	239	-6891	5154	-8743	-110	-6191	5232	-7393	-4440	-8578	5937	-2735	-150	-127	-121	-66	-68	-56	-108	44	-149	20	36	-73	-22	-56	84	-27	1
0.700833	-267	-1955	-529	-8899	147	-5306	-1513	-8529	-838	-4831	-3132	-12845	-70	-4693	-1704	-11755	-3187	5	5109	-14142	1378	-6686	5242	-8811	-307	-6227	5252	-7223	-2563	-8323	6035	-2474	-148	-127	-118	-64	-61	-56	-104	44	-153	17	36	-75	-19	-53	84	-26	0
0.701667	-276	-1940	-33	-8267	151	-5147	-1578	-8186	-658	-4597	-3134	-12603	-94	-4416	-1565	-11527	-2961	-170	5256	-13856	844	-6472	5321	-8915	-216	-6265	5234	-7068	-722	-8062	6088	-2282	-146	-125	-118	-63	-48	-56	-102	43	-151	21	38	-70	-24	-53	87	-26	0
0.702500	-82	-1893	514	-7587	174	-4975	-1637	-7845	-623	-4367	-3136	-12341	-164	-4142	-1443	-11299	-2763	-359	5437	-13445	1930	-6250	5369	-9064	3	-6304	5176	-6934	-67	-7798	6100	-2160	-148	-125	-118	-62	-63	-56	-109	43	-150	19	17	-73	-22	-55	86	-27	0
0.703333	148	-1833	1101	-6878	231	-4789	-1681	-7505	-578	-4138	-3150	-12067	-187	-3873	-1339	-11068	-2481	-570	5637	-12915	2078	-6019	5459	-9242	-184	-6342	5084	-6813	561	-7533	6083	-2096	-144	-126	-121	-66	-62	-52	-102	43	-150	20	33	-75	-18	-53	85	-26	-3
0.704167	51	-1756	1717	-6142	267	-4598	-1707	-7166	-421	-3916	-3173	-11784	-173	-3618	-1245	-10842	-2286	-788	5872	-12261	1923	-5776	5515	-9455	-403	-6371	4963	-6716	349	-7265	6030	-2088	-150	-127	-119	-64	-60	-57	-107	43	-153	19	33	-73	-25	-56	84	-28	0
0.705000	-11	-1672	2342	-5395	251	-4394	-1720	-6829	-417	-3695	-3196	-11487	-185	-3374	-1166	-10606	-2208	-1026	6079	-11501	-469	-5529	5562	-9694	-229	-6384	4821	-6632	2079	-7007	5928	-2125	-150	-130	-121	-67	-63	-60	-99	42	-158	18	35	-73	-27	-57	81	-31	0
0.705833	-238	-1588	2965	-4652	204	-4183	-1710	-6498	-494	-3488	-3214	-11189	-250	-3147	-1095	-10385	-1766	-1268	6304	-10648	-231	-5274	5600	-9974	422	-6370	4657	-6568	3977	-6745	5840	-2199	-149	-124	-119	-62	-60	-56	-107	43	-151	22	37	-73	-23	-55	82	-26	1
0.706667	116	-1510	3565	-3915	53	-3973	-1683	-6171	-434	-3289	-3228	-10886	-250	-2946	-1034	-10151	-1526	-1520	6498	-9716	4564	-5019	5627	-10238	588	-6333	4486	-6521	1113	-6483	5711	-2289	-145	-125	-119	-66	-66	-59	-103	41	-150	20	38	-76	-23	-55	81	-29	-3
0.707500	139	-1452	4117	-3204	90	-3765	-1640	-5850	-308	-3115	-3242	-10593	-217	-2769	-983	-9918	-1286	-1774	6663	-8727	3212	-4752	5643	-10540	452	-6261	4310	-6504	575	-6219	5566	-2408	-145	-125	-118	-66	-61	-59	-105	43	-147	22	33	-75	-25	-55	84	-26	1
0.708333	37	-1413	4601	-2531	101	-3557	-1573	-5539	-94	-2957	-3236	-10305	-228	-2623	-906	-9684	-1077	-2029	6785	-7691	4357	-4487	5641	-10838	663	-6153	4134	-6505	-323	-5959	5404	-2526	-146	-117	-118	-64	-62	-60	-105	41	-152	21	36	-74	-22	-53	84	-29	-4
0.709167	19	-1402	5049	-1883	53	-3362	-1486	-5226	328	-2826	-3218	-10023	-239	-2511	-865	-9446	-1206	-2287	6858	-6627	3641	-4213	5627	-11123	391	-6001	3976	-6540	-1229	-5693	5207	-2640	-150	-124	-120	-66	-62	-58	-104	40	-151	21	34	-74	-24	-53	78	-30	0
0.710000	-17	-1431	5415	-1284	323	-3184	-1386	-4918	225	-2721	-3186	-9749	-277	-2437	-805	-9207	-973	-2538	6865	-5558	308	-3945	5591	-11441	-104	-5805	3828	-6597	-2213	-5421	5049	-2735	-149	-126	-119	-67	-63	-59	-111	42	-150	20	34	-74	-23	-55	80	-30	-1
0.710833	-497	-1492	5696	-734	96	-3019	-1270	-4638	161	-2647	-3136	-9491	-251	-2402	-735	-8954	-544	-2799	6804	-4497	-567	-3672	5548	-11730	-287	-5568	3698	-6687	-4999	-5149	4857	-2809	-149	-127	-122	-66	-63	-56	-107	43	-154	19	35	-74	-24	-56	79	-32	-5
0.711667	17	-1596	5893	-242	-291	-2877	-1143	-4357	141	-2611	-3065	-9239	-168	-2408	-653	-8705	-464	-3048	6670	-3466	-42	-3399	5464	-12005	-313	-5283	3605	-6803	-11323	-4865	4663	-2836	-151	-126	-119	-65	-61	-58	-107	38	-150	21	35	-74	-21	-55	84	-31	0
0.712500	242	-1735	6011	190	204	-2757	-1003	-4087	244	-2604	-2977	-8998	-232	-2488	-560	-8450	-654	-3294	6459	-2478	-4509	-3126	5366	-12262	-153	-4945	3525	-6951	-15292	-4574	4463	-2876	-149	-125	-119	-64	-58	-56	-103	43	-147	22	36	-72	-17	-55	84	-31	0
0.713333	49	-1908	6014	559	103	-2660	-861	-3823	492	-2627	-2869	-8759	-168	-2544	-451	-8191	-3069	-3531	6173	-1547	-5789	-2855	5248	-12488	274	-4565	3475	-7117	-18673	-4277	4265	-2859	-147	-125	-119	-62	-62	-57	-104	44	-149	22	34	-74	-21	-53	84	-28	1
0.714167	59	-2118	6003	862	23	-2591	-717	-3571	810	-2688	-2740	-8529	-139	-2676	-335	-7931	-8629	-3770	5802	-676	-5560	-2572	5113	-12687	553	-4145	3453	-7312	-21790	-3976	4061	-2819	-148	-124	-119	-65	-61	-56	-105	43	-148	23	38	-73	-17	-53	82	-30	1
0.715000	163	-2361	5897	1090	70	-2546	-574	-3332	989	-2783	-2597	-8307	-201	-2843	-198	-7662	-10949	-4008	5352	119	-7294	-2300	4954	-12857	626	-3690	3451	-7520	-22714	-3660	3866	-2747	-148	-131	-120	-67	-63	-60	-105	44	-153	12	33	-77	-22	-57	81	-29	-3
0.715833	109	-2632	5735	1239	135	-2527	-435	-3092	907	-2898	-2439	-8079	-194	-3053	-47	-7391	-9325	-4241	4835	834	-7577	-2012	4781	-12986	472	-3197	3469	-7735	-21905	-3334	3671	-2654	-151	-130	-118	-67	-62	-60	-107	40	-153	19	35	-72	-23	-57	82	-31	-5
0.716667	178	-2914	5534	1312	36	-2537	-299	-2863	818	-3039	-2258	-7847	-178	-3297	123	-7111	-7889	-4469	4255	1464	-8370	-1717	4590	-13084	359	-2676	3503	-7954	-18541	-2996	3485	-2543	-150	-128	-122	-70	-62	-61	-108	38	-155	15	29	-77	-21	-57	80	-31	2
0.717500	87	-3208	5300	1297	41	-2548	-174	-2631	798	-3202	-2068	-7611	-228	-3563	308	-6829	-6418	-4681	3615	2008	-8532	-1408	4392	-13133	283	-2122	3544	-8173	-14576	-2644	3309	-2422	-149	-131	-127	-69	-60	-60	-103	39	-150	13	33	-75	-23	-60	80	-29	-1
0.718333	-114	-3509	5050	1201	72	-2583	-59	-2401	785	-3376	-1860	-7364	-214	-3863	506	-6536	-4868	-4910	2929	2462	-9453	-1075	4184	-13150	-156	-1556	3588	-8372	-9628	-2278	3148	-2294	-147	-117	-120	-68	-60	-60	-108	37	-154	15	33	-77	-23	-57	79	-32	-3
0.719167	-344	-3802	4795	1015	232	-2632	50	-2165	881	-3555	-1642	-7106	-214	-4177	718	-6243	-3595	-5121	2195	2830	-10616	-746	3971	-13109	-365	-974	3632	-8555	-3277	-1901	2996	-2174	-148	-129	-121	-67	-58	-61	-105	43	-152	20	35	-80	-19	-58	81	-29	-3
0.720000	-81	-4075	4542	741	-60	-2687	145	-1927	1137	-3704	-1417	-6833	-216	-4504	935	-5941	-2347	-5327	1434	3106	-6714	-363	3764	-13065	-353	-390	3689	-8706	-2779	-1507	2867	-2057	-148	-137	-116	-66	-61	-58	-104	43	-148	20	34	-77	-18	-56	85	-28	7
0.720833	-133	-4361	4297	381	349	-2748	235	-1683	1191	-3911	-1195	-6551	-154	-4838	1164	-5639	-1326	-5522	649	3293	-8087	25	3554	-12971	-569	191	3673	-8830	-2629	-1100	2754	-1958	-143	-127	-121	-66	-60	-58	-105	41	-149	15	35	-74	-18	-56	82	-28	0
0.721667	-79	-4612	4078	-57	352	-2807	312	-1428	950	-4088	-949	-6241	-149	-5174	1398	-5333	-392	-5703	-136	3380	-7075	434	3357	-12855	-166	757	3663	-8918	-3433	-682	2662	-1875	-147	-127	-117	-64	-64	-57	-103	41	-150	19	36	-75	-21	-55	80	-30	-1
0.722500	-199	-4839	3877	-568	210	-2869	381	-1163	1063	-4239	-684	-5912	-228	-5505	1619	-5040	561	-5869	-922	3375	-4247	856	3170	-12693	121	1312	3626	-8966	-4595	-248	2589	-1816	-150	-127	-120	-69	-68	-55	-109	42	-152	18	28	-75	-19	-56	81	-28	-1
0.723333	-250	-5040	3696	-1144	392	-2929	443	-888	896	-4378	-486	-5564	-258	-5821	1839	-4751	1344	-6019	-1694	3276	-3355	1295	2988	-12510	226	1834	3553	-8979	-4867	190	2536	-1775	-153	-129	-120	-73	-66	-60	-109	38	-156	15	27	-79	-27	-60	78	-33	-6
0.724167	-492	-5211	3537	-1781	606	-2990	502	-600	763	-4504	-255	-5190	-228	-6112	2048	-4474	2020	-6145	-2396	3081	-1510	1749	2837	-12301	262	2327	3452	-8948	-4215	643	2506	-1758	-148	-129	-121	-70	-65	-57	-107	39	-155	18	33	-74	-23	-57	80	-31	-4
0.725000	-77	-5355	3400	-2450	-6	-3035	566	-319	580	-4573	-38	-4788	-194	-6373	2244	-4212	2793	-6245	-3146	2790	3251	2205	2706	-12074	6	2775	3318	-8881	-5282	1102	2495	-1761	-148	-129	-121	-69	-65	-57	-110	38	-154	17	32	-78	-24	-58	78	-29	7
0.725833	-39	-5456	3281	-3148	396	-3072	629	22	310	-4627	175	-4357	-245	-6598	2422	-3969	3282	-6318	-3803	2405	3757	2658	2599	-11827	-113	3178	3145	-8782	-3174	1569	2505	-1781	-152	-127	-120	-65	-63	-53	-111	45	-152	20	37	-74	-19	-56	80	-29	0
0.726667	-388	-5530	3175	-3841	442	-3108	698	357	230	-4652	374	-3901	-199	-6785	2577	-3746	3756	-6360	-4401	1940	4743	3100	2513	-11571	253	3517	2944	-8652	1352	2022	2527	-1816	-146	-127	-118	-64	-62	-56	-107	41	-148	20	36	-74	-23	-58	85	-28	0
0.727500	-361	-5579	3066	-4564	539	-3141	774	691	44	-4648	550	-3414	-128	-6931	2703	-3561	4128	-6378	-4940	1369	7345	3514	2448	-11309	666	3813	2712	-8506	6272	2466	2552	-1856	-147	-127	-119	-66	-63	-43	-103	43	-151	16	35	-72	-22	-55	85	-27	1
0.728333	-342	-5603	2954	-5253	786	-3173	855	1040	-149	-4623	724	-2905	-194	-7021	2797	-3408	4425	-6361	-5402	729	7436	3897	2401	-11040	791	4046	2457	-8348	11863	2884	2585	-1935	-150	-125	-119	-63	-60	-56	-107	41	-150	19	34	-75	-24	-53	80	-28	2
0.729167	-379	-5598	2831	-5913	814	-3202	945	1388	-254	-4559	865	-2366	-262	-7066	2862	-3295	4724	-6316	-5787	0	8504	4232	2368	-10775	670	4210	2188	-8181	16362	3270	2611	-2014	-144	-125	-120	-63	-62	-51	-108	40	-148	20	37	-74	-21	-53	81	-27	1
0.730000	-270	-5574	2692	-6531	676	-3235	1050	1739	-337	-4497	1003	-1801	-267	-7058	2893	-3219	4759	-6236	-6097	-790	8864	4518	2349	-10507	541	4304	1903	-8018	20097	3607	2628	-2108	-147	-126	-119	-65	-61	-58	-108	40	-150	16	34	-75	-21	-57	78	-28	1
0.730833	-145	-5526	2526	-7090	711	-3272	1160	2082	-232	-4406	1115	-1228	-222	-6988	2889	-3166	4862	-6131	-6320	-1632	8758	4724	2334	-10267	648	4332	1613	-7865	22257	3886	2631	-2210	-149	-125	-122	-66	-63	-60	-109	38	-153	16	33	-83	-22	-57	81	-31	2
0.731667	-206	-5460	2336	-7582	632	-3312	1286	2418	85	-4305	1209	-620	-284	-6886	2857	-3186	4806	-5995	-6455	-2520	8457	4861	2325	-10033	591	4295	1321	-7723	22909	4093	2610	-2330	-151	-130	-125	-67	-63	-60	-110	37	-151	17	30	-80	-24	-60	79	-32	-1
0.732500	-560	-5379	2112	-8009	877	-3364	1419	2743	308	-4195	1286	1	-218	-6722	2799	-3237	4757	-5836	-6508	-3410	5729	4913	2303	-9814	301	4196	1044	-7596	25174	4228	2576	-2460	-146	-127	-122	-64	-60	-58	-108	38	-150	19	35	-74	-19	-56	81	-28	0
0.733333	-484	-5280	1865	-8353	281	-3411	1567	3060	247	-4081	1353	637	-5	-6517	2714	-3317	4873	-5650	-6481	-4313	8273	4876	2271	-9615	288	4032	773	-7491	22829	4245	2486	-2610	-152	-128	-119	-65	-60	-57	-104	41	-153	19	36	-76	-23	-56	81	-28	0
0.734167	-409	-5167	1583	-8623	432	-3473	1720	3340	-59	-3966	1374	1277	69	-6268	2613	-3423	4887	-5475	-6373	-5212	6011	4735	2207	-9448	70	3811	516	-7410	20444	4220	2369	-2779	-150	-127	-119	-64	-61	-57	-107	41	-141	21	36	-74	-26	-56	81	-27	0
0.735000	-380	-5037	1269	-8812	234	-3541	1880	3627	-262	-3863	1447	1918	45	-5994	2492	-3549	5039	-5232	-6191	-6075	3102	4495	2109	-9299	63	3538	269	-7332	18966	4069	2205	-2966	-149	-127	-118	-63	-60	-58	-104	43	-149	21	37	-74	-19	-53	84	-28	0
0.735833	-455	-4898	930	-8926	103	-3618	2042	3873	-154	-3768	1479	2545	-61	-5688	2367	-3686	4665	-5001	-5944	-6887	2702	4151	1963	-9181	47	3213	26	-7304	17780	3824	2000	-3180	-147	-124	-119	-66	-60	-58	-107	39	-151	17	27	-76	-19	-55	84	-28	2
0.736667	-380	-4745	570	-8969	-1	-3702	2202	4088	-236	-3689	1506	3161	-67	-5367	2240	-3823	4325	-4767	-5646	-7626	-93	3702	1757	-9094	-117	2848	-207	-7266	17892	3489	1744	-3420	-146	-134	-121	-67	-61	-58	-104	41	-149	15	35	-76	-22	-56	82	-28	0
0.737500	-613	-4582	194	-8940	138	-3787	2359	4280	139	-3626	1538	3755	-130	-5031	2123	-3939	3951	-4525	-5283	-8261	-2222	3159	1482	-9033	-362	2439	-444	-7235	18410	3076	1448	-3676	-150	-130	-118	-66	-64	-58	-105	41	-152	15	29	-79	-21	-57	81	-30	0
0.738333	-435	-4419	-177	-8847	-547	-3872	2517	4445	622	-3574	1573	4316	-149	-4683	2024	-4029	3502	-4284	-4886	-8790	-573	2524	1132	-8994	-409	2009	-682	-7200	15505	2601	1105	-3958	-151	-132	-120	-67	-63	-59	-104	39	-150	20	34	-79	-19	-57	82	-31	-3
0.739167	-154	-4208	-552	-8699	-303	-3959	2665	4576	455	-3539	1617	4836	-96	-4336	1944	-4082	2948	-4041	-4455	-9201	-2571	1798	692	-8977	-599	1544	-940	-7161	13246	2072	722	-4261	-145	-127	-117	-67	-78	-58	-103	44	-151	16	34	-77	-18	-56	80	-28	-1
0.740000	-320	-4003	-927	-8499	-279	-4038	2806	4681	595	-3531	1668	5317	290	-4000	1890	-4084	2713	-3802	-4006	-9471	-4349	990	157	-8975	-550	1064	-1223	-7104	13214	1508	299	-4595	-142	-133	-124	-68	-63	-60	-105	40	-151	13	34	-76	-22	-56	79	-30	-7
0.740833	-66	-3781	-1285	-8255	-555	-4118	2935	4745	830	-3536	1727	5739	1014	-3674	1871	-4023	2488	-3570	-3539	-9604	-1913	119	-458	-8984	-104	578	-1538	-7031	12593	931	-156	-4953	-147	-127	-120	-48	-61	-58	-107	33	-151	17	33	-79	-22	-55	81	-26	1
0.741667	60	-3544	-1614	-7973	-520	-4186	3061	4795	1036	-3546	1808	6109	1032	-3382	1889	-3888	2204	-3343	-3076	-9591	-1792	-800	-1169	-8994	-212	82	-1895	-6936	12513	363	-659	-5339	-146	-129	-121	-68	-59	-57	-105	27	-147	18	35	-77	-19	-55	81	-26	-1
0.742500	20	-3298	-1917	-7668	-624	-4251	3178	4806	1122	-3579	1890	6415	751	-3070	1945	-3676	2058	-3129	-2628	-9443	185	-1755	-1975	-8991	-451	-414	-2305	-6826	11007	-185	-1184	-5754	-149	-129	-121	-66	-61	-57	-103	62	-153	13	33	-77	-24	-55	82	-26	-4
0.743333	133	-3043	-2188	-7342	-822	-4311	3274	4790	766	-3613	1988	6643	733	-2806	2041	-3385	2010	-2923	-2205	-9162	3062	-2738	-2872	-8972	-378	-892	-2768	-6705	7619	-672	-1738	-6205	-151	-132	-120	-69	-62	-57	-104	40	-154	17	32	-76	-23	-57	80	-26	-6
0.744167	113	-2780	-2426	-6997	-773	-4364	3357	4743	370	-3659	2095	6802	576	-2566	2176	-3015	1774	-2725	-1823	-8758	5022	-3729	-3836	-8920	-438	-1357	-3290	-6570	2617	-1095	-2315	-6688	-147	-129	-122	-72	-64	-57	-108	38	-152	19	33	-77	-22	-56	78	-27	-4
0.745000	-27	-2492	-2602	-6644	-796	-4414	3450	4669	206	-3702	2208	6885	369	-2356	2340	-2559	1677	-2537	-1490	-8247	9450	-4703	-4863	-8829	-628	-1796	-3869	-6437	-5034	-1442	-2927	-7213	-149	-130	-122	-73	-62	-60	-105	41	-150	17	33	-77	-24	-57	81	-28	-3
0.745833	-264	-2233	-2778	-6291	-402	-4459	3533	4570	47	-3744	2326	6893	202	-2174	2541	-2021	1439	-2351	-1207	-7648	11788	-5651	-5926	-8687	-1058	-2204	-4497	-6311	-10912	-1685	-3532	-7780	-148	-127	-117	-68	-62	-64	-114	43	-150	20	33	-76	-19	-53	85	-25	2
0.746667	-376	-1957	-2897	-5941	-792	-4504	3610	4446	-132	-3780	2443	6827	112	-2011	2769	-1421	1098	-2181	-992	-6990	18082	-6553	-7015	-8485	-1043	-2572	-5179	-6199	-18306	-1832	-4168	-8395	-143	-126	-121	-65	-61	-53	-101	42	-150	18	37	-75	-16	-55	84	-26	1
0.747500	-146	-1687	-2978	-5593	-688	-4554	3703	4287	-486	-3836	2559	6678	42	-1885	3020	-766	955	-2020	-848	-6291	22870	-7403	-8116	-8227	-1403	-2907	-5899	-6120	-24540	-1876	-4818	-9048	-148	-125	-119	-65	-60	-56	-103	41	-150	21	36	-75	-22	-56	82	-29	4
0.748333	-187	-1430	-3025	-5266	-686	-4613	3757	4104	-706	-3847	2671	6463	-32	-1780	3285	-73	732	-1860	-782	-5577	23823	-8179	-9208	-7900	-1613	-3199	-6649	-6073	-25129	-1815	-5482	-9762	-152	-130	-121	-69	-63	-62	-108	41	-152	18	35	-77	-24	-61	78	-29	-5
0.749167	-324	-1181	-3039	-4951	-583	-4685	3827	3894	-669	-3879	2773	6176	-141	-1699	3567	650	539	-1715	-779	-4865	27615	-8894	-10258	-7507	-1781	-3445	-7404	-6072	-22158	-1647	-6143	-10510	-146	-127	-131	-66	-61	-59	-77	42	-151	21	36	-81	-23	-59	82	-28	0
0.750000	-352	-942	-3025	-4630	-693	-4767	3908	3661	-734	-3883	2876	5830	-256	-1637	3853	1382	468	-1574	-851	-4189	29141	-9511	-11247	-7054	-1887	-3645	-8158	-6120	-15293	-1386	-6817	-11304	-149	-127	-121	-72	-66	-58	-107	40	-150	19	33	-75	-25	-58	81	-29	-3
0.750833	-685	-720	-2986	-4374	-258	-4869	3989	3401	-575	-3893	2969	5415	-380	-1593	4150	2110	399	-1434	-983	-3557	28725	-10042	-12155	-6545	-1428	-3803	-8888	-6217	-5888	-1041	-7492	-12135	-149	-130	-121	-59	-63	-61	-148	37	-153	16	36	-76	-25	-59	80	-26	-4
0.751667	-624	-521	-2927	-4123	-737	-4986	4069	3119	-342	-3898	3061	4952	-345	-1563	4447	2814	430	-1303	-1176	-3002	29853	-10487	-12958	-5994	-975	-3918	-9578	-6366	1545	-616	-8169	-12993	-144	-127	-121	-67	-65	-60	-108	41	-128	18	36	-76	-21	-56	81	-27	1
0.752500	-61	-320	-2849	-3891	-598	-5128	4153	2812	-673	-3901	3121	4434	-464	-1545	4747	3472	193	-1178	-1417	-2531	28588	-10834	-13647	-5396	-1007	-3996	-10210	-6573	7400	-122	-8827	-13864	-146	-126	-119	-65	-61	-56	-104	22	-149	21	35	-75	-22	-57	81	-29	0
0.753333	-167	-177	-2766	-3694	-326	-5295	4238	2481	-712	-3903	3236	3877	-617	-1533	5050	4070	-4	-1061	-1695	-2160	23217	-11107	-14205	-4781	-1023	-4049	-10758	-6818	13972	383	-9470	-14732	-144	-125	-119	-64	-61	-58	-103	42	-147	17	37	-76	-16	-52	86	-27	3
0.754167	-118	-34	-2675	-3523	-469	-5483	4326	2131	-809	-3908	3326	3287	-631	-1528	5351	4598	-110	-952	-1994	-1889	19598	-11306	-14612	-4166	-1044	-4083	-11210	-7106	17594	921	-10084	-15586	-148	-124	-117	-64	-60	-56	-101	50	-146	22	38	-74	-22	-55	82	-27	2
0.755000	-101	85	-2579	-3368	-370	-5694	4410	1759	-1044	-3920	3430	2673	-614	-1521	5655	5042	-162	-853	-2308	-1761	14097	-11449	-14865	-3571	-1295	-4115	-11552	-7419	19162	1468	-10648	-16406	-145	-126	-116	-63	-60	-56	-103	40	-148	20	36	-70	-21	-52	77	-28	0
0.755833	-120	188	-2490	-3283	-378	-5920	4498	1376	-882	-3938	3543	2039	-649	-1517	5964	5397	-191	-761	-2625	-1683	6319	-11550	-14958	-3008	-1699	-4134	-11773	-7750	19261	2002	-11165	-17168	-146	-129	-126	-66	-61	-57	-107	40	-151	5	33	-74	-23	-58	79	-31	0
0.756667	-14	269	-2404	-3185	-471	-6171	4574	970	-874	-3966	3676	1399	-722	-1511	6284	5651	-138	-687	-2926	-1741	-1714	-11629	-14889	-2501	-2187	-4179	-11856	-8095	18372	2510	-11604	-17839	-150	-132	-125	-72	-65	-62	-110	39	-155	13	28	-83	-33	-61	79	-34	-5
0.757500	172	337	-2331	-3144	-360	-6422	4655	558	-1125	-4002	3824	763	-684	-1495	6616	5809	-55	-613	-3204	-1894	-10689	-11694	-14649	-2058	-2179	-4247	-11798	-8420	17149	2983	-11949	-18403	-148	-131	-122	-68	-62	-60	-108	39	-151	12	30	-76	-25	-58	78	-34	-7
0.758333	63	415	-2265	-3124	-420	-6681	4738	140	-939	-4040	4033	147	-701	-1459	6968	5878	-45	-555	-3459	-2135	-18529	-11775	-14242	-1704	-1563	-4354	-11595	-8730	14104	3402	-12185	-18833	-150	-130	-124	-66	-63	-59	-108	33	-153	15	30	-82	-24	-58	78	-34	18
0.759167	-60	481	-2217	-3149	-156	-6941	4822	-284	-825	-4086	4266	-444	-792	-1414	7341	5847	-300	-507	-3646	-2451	-28060	-11882	-13676	-1446	-1155	-4511	-11242	-9014	12335	3759	-12299	-19116	-151	-134	-124	-65	-62	-56	-108	39	-147	15	33	-79	-18	-59	80	-32	-6
0.760000	-171	547	-2181	-3212	-296	-7195	4899	-714	-935	-4137	4535	-999	-734	-1357	7734	5735	-445	-456	-3806	-2828	-32732	-12039	-12967	-1301	-510	-4729	-10753	-9261	8078	4040	-12275	-19227	-144	-131	-120	-66	-62	-58	-104	39	-150	17	33	-77	-21	-58	81	-31	0
0.760833	76	618	-2164	-3313	-291	-7429	4981	-1141	-914	-4191	4840	-1513	-728	-1283	8151	5541	-441	-422	-3918	-3253	-32441	-12248	-12120	-1269	-228	-5012	-10131	-9477	-126	4239	-12102	-19165	-146	-129	-121	-64	-58	-55	-102	41	-150	19	30	-73	-18	-55	80	-31	1
0.761667	75	699	-2169	-3449	-232	-7656	5066	-1568	-705	-4246	5184	-1980	-712	-1194	8597	5283	-430	-392	-3983	-3702	-32757	-12525	-11157	-1356	-165	-5370	-9385	-9654	-7081	4341	-11787	-18921	-149	-128	-121	-63	-66	-55	-104	40	-151	16	34	-74	-21	-63	80	-31	0
0.762500	62	790	-2189	-3646	-184	-7847	5154	-1990	-553	-4300	5567	-2392	-603	-1092	9051	4966	-427	-365	-4005	-4165	-32735	-12874	-10090	-1559	194	-5801	-8527	-9811	-15126	4332	-11314	-18508	-148	-128	-128	-64	-65	-56	-105	38	-151	18	36	-76	-21	-56	79	-31	-1
0.763333	-86	886	-2228	-3847	-321	-8008	5245	-2418	-579	-4351	5976	-2747	-590	-985	9527	4607	-384	-334	-3987	-4626	-32750	-13301	-8930	-1874	265	-6310	-7586	-9952	-21732	4204	-10692	-17925	-150	-128	-119	-64	-63	-58	-104	40	-152	16	30	-74	-24	-58	79	-17	0
0.764167	-355	1019	-2301	-4106	158	-8138	5344	-2835	-817	-4389	6415	-3043	-670	-874	10014	4226	-345	-305	-3940	-5071	-32730	-13798	-7700	-2296	72	-6883	-6568	-10093	-25665	3949	-9935	-17193	-151	-130	-104	-69	-63	-58	-107	40	-153	19	26	-79	-26	-59	79	-32	0
0.765000	-493	1158	-2346	-4400	-189	-8220	5455	-3259	-838	-4424	6868	-3273	-715	-761	10501	3822	-255	-266	-3866	-5486	-32183	-14346	-6424	-2807	56	-7522	-5502	-10249	-28588	3554	-9050	-16334	-151	-131	-126	-68	-65	-61	-110	34	-156	11	21	-81	-27	-60	75	0	-5
0.765833	178	1322	-2427	-4729	-238	-8239	5571	-3668	-716	-4440	7327	-3444	-638	-646	10989	3417	-398	-206	-3780	-5855	-27532	-14961	-5116	-3390	-69	-8200	-4399	-10434	-31093	3021	-8041	-15369	-149	-115	-125	-66	-60	-17	-103	42	-151	20	34	-75	-23	-56	81	-30	0
0.766667	144	1511	-2507	-5083	164	-8236	5704	-4071	-515	-4442	7795	-3563	-535	-545	11467	3025	-489	-129	-3684	-6171	-22166	-15599	-3801	-4036	-166	-8926	-3286	-10672	-29463	2331	-6954	-14340	-148	-126	-121	-62	-64	-57	-124	41	-150	20	29	-77	-19	-56	82	-28	0
0.767500	278	1716	-2598	-5467	-147	-8174	5843	-4474	-679	-4426	8250	-3636	-579	-453	11919	2647	-446	-38	-3592	-6434	-18781	-16248	-2503	-4731	-96	-9658	-2185	-10978	-26406	1506	-5812	-13266	-145	-115	-121	-66	-63	-55	-102	41	-152	21	33	-76	-22	-56	84	-28	1
0.768333	860	1940	-2688	-5873	-162	-8056	5988	-4885	-717	-4398	8668	-3673	-561	-405	12326	2299	-394	79	-3509	-6639	-13169	-16900	-1230	-5474	-1	-10391	-1120	-11361	-22460	547	-4643	-12233	-146	-127	-120	-65	-59	-56	-102	38	-149	20	30	-98	-19	-53	86	-31	0
0.769167	829	2179	-2786	-6302	-173	-7892	6142	-5291	-315	-4352	9047	-3681	-528	-352	12679	1986	-534	216	-3451	-6791	-8640	-17517	-12	-6234	-30	-11090	-107	-11832	-17927	-528	-3476	-11219	-147	-124	-117	-66	-63	-56	-103	41	-149	19	29	-74	-23	-55	84	-29	0
0.770000	392	2427	-2850	-6742	-288	-7676	6298	-5703	-228	-4289	9374	-3673	-580	-354	12962	1711	-844	380	-3408	-6886	-5455	-18083	1148	-7011	73	-11733	830	-12399	-13574	-1695	-2325	-10267	-145	-124	-120	-63	-61	-52	-103	39	-149	23	32	-75	-22	-52	84	-27	0
0.770833	303	2689	-2961	-7191	-249	-7419	6451	-6119	-344	-4210	9630	-3660	-543	-389	13166	1455	-861	572	-3399	-6937	-2882	-18575	2186	-7794	188	-12290	1680	-13061	-8828	-2944	-1271	-9414	-150	-127	-121	-72	-63	-58	-102	41	-151	19	36	-74	-22	-56	86	-27	0
0.771667	112	2958	-3044	-7636	-46	-7119	6602	-6533	-345	-4115	9806	-3656	-498	-468	13278	1302	-704	798	-3406	-6950	-756	-18967	3142	-8578	202	-12752	2431	-13820	-5591	-4231	-284	-8679	-146	-125	-117	-67	-59	-57	-103	41	-168	21	33	-74	-24	-55	86	-26	2
0.772500	-90	3228	-3123	-8078	302	-6750	6743	-6956	-246	-4004	9895	-3670	-478	-589	13283	1172	-732	1023	-3448	-6940	-1194	-19250	3984	-9369	120	-13089	3069	-14652	-1283	-5524	581	-8083	-146	-127	-118	-66	-61	-57	-103	36	-151	20	35	-70	-23	-51	87	-27	0
0.773333	-306	3491	-3200	-8500	493	-6403	6870	-7385	-200	-3885	9877	-3714	-333	-758	13169	1087	-634	1274	-3509	-6916	-566	-19393	4709	-10169	204	-13279	3583	-15554	3174	-6788	1320	-7636	-150	-125	-119	-66	-63	-58	-105	37	-150	22	33	-76	-25	-53	81	-29	-1
0.774167	-44	3754	-3271	-8916	365	-6001	6975	-7820	-337	-3755	9762	-3796	-306	-965	12933	1049	-724	1546	-3592	-6889	2733	-19427	5317	-10971	253	-13315	3978	-16492	3774	-7987	1917	-7330	-147	-142	-117	-64	-63	-56	-102	49	-148	22	36	-73	-24	-51	86	-23	3
0.775000	-283	4014	-3335	-9302	473	-5575	7061	-8243	-368	-3612	9542	-3920	-332	-1217	12568	1057	-722	1829	-3687	-6881	-83	-19306	5799	-11792	355	-13202	4244	-17452	6496	-9084	2375	-7173	-146	-122	-115	-64	-63	-55	-103	43	-151	30	37	-76	-23	-50	87	-24	1
0.775833	-350	4258	-3408	-9646	612	-5137	7114	-8670	-528	-3470	9206	-4097	-288	-1508	12071	1107	-635	2112	-3797	-6879	581	-19047	6166	-12643	566	-12941	4384	-18418	8903	-10058	2694	-7151	-147	-127	-117	-62	-63	-47	-100	41	-154	18	34	-74	-21	-53	86	-27	-1
0.776667	-376	4488	-3483	-9990	527	-4682	7134	-9096	-903	-3333	8761	-4331	-207	-1834	11440	1195	-589	2393	-3904	-6921	1006	-18651	6423	-13530	581	-12539	4400	-19357	11964	-10875	2886	-7250	-154	-127	-119	-64	-64	-56	-100	35	-155	21	34	-76	-26	-52	82	-28	-1
0.777500	-325	4702	-3558	-10286	702	-4211	7121	-9513	-886	-3190	8219	-4612	-63	-2184	10684	1296	-553	2671	-4011	-7003	551	-18131	6586	-14477	746	-12011	4308	-20238	15828	-11506	2977	-7442	-149	-127	-120	-65	-65	-62	-107	38	-153	21	35	-73	-24	-53	85	-27	-3
0.778333	-724	4903	-3641	-10536	524	-3768	7065	-9914	-316	-3053	7585	-4947	63	-2557	9812	1428	-579	2947	-4106	-7129	2457	-17489	6673	-15481	1051	-11386	4110	-21039	18537	-11946	2978	-7709	-147	-127	-117	-65	-62	-58	-104	42	-158	19	35	-73	-24	-53	84	-27	-6
0.779167	-169	5080	-3733	-10752	123	-3362	6988	-10306	-309	-2926	6879	-5320	64	-2940	8839	1578	-642	3203	-4189	-7306	5436	-16752	6696	-16553	913	-10699	3830	-21735	18122	-12184	2926	-8019	-149	-124	-118	-64	-61	-53	-104	38	-152	23	37	-70	-23	-51	84	-25	0
0.780000	9	5246	-3834	-10928	515	-2880	6847	-10676	-480	-2813	6095	-5732	22	-3337	7758	1732	-499	3452	-4249	-7534	4014	-15924	6679	-17701	676	-9970	3487	-22318	19121	-12234	2842	-8349	-147	-124	-116	-64	-58	-51	-102	38	-147	22	37	-72	-21	-53	80	-26	0
0.780833	-139	5386	-3950	-11070	179	-2457	6678	-11034	-499	-2714	5257	-6180	71	-3734	6587	1889	-395	3679	-4293	-7818	5573	-15038	6637	-18926	817	-9241	3054	-22777	19554	-12103	2762	-8672	-149	-125	-118	-62	-65	-41	-104	41	-152	22	37	-69	-23	-53	85	-26	0
0.781667	-78	5522	-4073	-11176	146	-2056	6475	-11361	-384	-2635	4376	-6638	121	-4142	5345	2032	-752	3890	-4310	-8151	7513	-14097	6603	-20225	834	-8543	2599	-23100	18552	-11803	2710	-8962	-151	-127	-118	-66	-64	-56	-107	41	-155	18	36	-72	-19	-58	79	-31	-3
0.782500	-151	5626	-4211	-11273	211	-1682	6234	-11662	-26	-2583	3469	-7105	132	-4538	4056	2154	-752	4086	-4312	-8529	7335	-13125	6594	-21577	685	-7904	2129	-23279	16796	-11371	2723	-9182	-147	-124	-120	-94	-62	-58	-108	39	-151	21	34	-75	-21	-53	85	-27	1
0.783333	-307	5726	-4348	-11319	45	-1332	5972	-11936	79	-2557	2558	-7557	58	-4939	2732	2247	-491	4271	-4293	-8948	8321	-12126	6630	-22988	554	-7353	1668	-23323	13858	-10845	2815	-9326	-151	-127	-121	-66	-66	-58	-105	37	-155	18	33	-74	-26	-58	79	-32	-4
0.784167	-52	5806	-4492	-11363	60	-1013	5679	-12186	180	-2559	1656	-7988	43	-5329	1396	2301	-147	4428	-4254	-9409	8102	-11118	6728	-24418	482	-6917	1241	-23231	11412	-10253	3010	-9365	-151	-127	-121	-76	-66	-58	-104	36	-153	18	33	-77	-26	-56	81	-30	-4
0.785000	-109	5872	-4642	-11403	141	-727	5376	-12405	441	-2600	780	-8380	16	-5720	66	2294	283	4581	-4207	-9896	8236	-10097	6915	-25847	707	-6613	864	-23018	8541	-9644	3314	-9290	-149	-129	-124	-67	-65	-56	-107	38	-151	20	30	-76	-24	-55	81	-32	-3
0.785833	-449	5926	-4786	-11447	-82	-482	5055	-12594	699	-2674	-49	-8719	-60	-6109	-1242	2251	122	4724	-4148	-10404	7242	-9098	7189	-27236	678	-6452	569	-22697	6269	-9047	3747	-9089	-149	-126	-121	-67	-62	-56	-102	39	-153	18	34	-76	-18	-53	81	-31	-1
0.786667	-732	5970	-4919	-11494	123	-271	4730	-12754	907	-2780	-852	-8992	-46	-6508	-2515	2127	53	4864	-4091	-10929	5549	-8107	7565	-28557	517	-6437	375	-22285	5591	-8507	4298	-8765	-147	-122	-104	-60	-60	-53	-100	45	-150	23	40	-70	-28	-53	84	-28	2
0.787500	-401	5984	-5042	-11563	-344	-101	4397	-12888	1022	-2936	-1593	-9196	-22	-6914	-3732	1927	335	4996	-4035	-11463	8593	-7149	8034	-29781	509	-6574	298	-21809	930	-8065	4971	-8336	-148	-125	-120	-63	-63	-55	-104	39	-153	22	37	-74	-23	-52	84	-30	0
0.788333	-427	6030	-5153	-11651	-465	28	4061	-13002	1061	-3132	-2270	-9325	-117	-7329	-4879	1642	556	5126	-3990	-12044	5308	-6210	8604	-30881	501	-6855	365	-21280	-2020	-7754	5750	-7812	-151	-127	-120	-63	-62	-56	-104	40	-131	17	38	-75	-24	-56	81	-33	-3
0.789167	-462	6040	-5238	-11769	-529	116	3726	-13100	1029	-3370	-2877	-9358	-129	-7758	-5947	1268	588	5256	-3956	-12547	4451	-5337	9253	-31822	441	-7270	598	-20731	-4643	-7583	6629	-7218	-152	-127	-120	-64	-60	-57	-107	36	-153	20	37	-76	-23	-56	81	-31	-1
0.790000	-409	6044	-5301	-11917	-550	162	3394	-13177	1154	-3650	-3421	-9313	-67	-8207	-6924	797	424	5382	-3932	-13085	4991	-4520	9970	-32357	116	-7813	1010	-20172	-6676	-7577	7583	-6580	-153	-131	-124	-68	-63	-60	-115	37	-168	16	32	-78	-24	-60	81	-33	-4
0.790833	-201	6032	-5345	-12098	-466	163	3066	-13249	991	-3972	-3897	-9208	-214	-8675	-7813	229	110	5513	-3919	-13615	3060	-3786	10734	-32578	167	-8454	1622	-19644	-7224	-7725	8625	-5930	-150	-131	-121	-65	-63	-60	-109	39	-153	19	35	-79	-24	-56	81	-30	0
0.791667	-530	6020	-5337	-12301	-162	128	2742	-13305	725	-4321	-4303	-8953	-265	-9154	-8595	-436	-83	5644	-3914	-14106	2605	-3147	11521	-32669	751	-9187	2441	-19143	-7131	-8084	9714	-5314	-151	-128	-122	-63	-59	-59	-105	38	-149	18	20	-78	-19	-57	79	-33	0
0.792500	-100	5987	-5306	-12533	-707	49	2413	-13364	271	-4715	-4658	-8661	-196	-9656	-9283	-1199	-314	5773	-3919	-14629	4738	-2633	12306	-32715	896	-9998	3487	-18690	-8927	-8590	10843	-4761	-147	-129	-120	-62	-61	-61	-105	40	-151	20	36	-76	-18	-57	81	-29	0
0.793333	281	5950	-5240	-12792	-451	-74	2080	-13422	-46	-5142	-4959	-8297	-208	-10169	-9865	-2058	-687	5895	-3935	-15113	2308	-2265	13071	-32730	523	-10854	4743	-18304	-7791	-9237	11985	-4319	-151	-129	-119	-63	-64	-58	-103	41	-145	22	37	-75	-23	-56	81	-28	-5
0.794167	359	5897	-5150	-13067	-394	-240	1748	-13486	-48	-5595	-5217	-7884	-83	-10688	-10341	-2997	-949	6014	-3951	-15581	1920	-2054	13784	-32745	595	-11730	6202	-17987	-4930	-9999	13137	-4013	-148	-125	-122	-63	-59	-56	-107	42	-150	19	33	-74	-22	-56	84	-27	2
0.795000	581	5827	-5025	-13355	-318	-452	1396	-13554	-38	-6072	-5441	-7429	-78	-11210	-10726	-4020	-1045	6123	-3965	-16029	3936	-2030	14426	-32509	350	-12602	7847	-17740	-2445	-10844	14280	-3877	-144	-127	-120	-63	-58	-61	-103	43	-145	23	37	-74	-18	-58	85	-34	3
0.795833	1019	5741	-4870	-13657	-258	-712	1035	-13638	-40	-6571	-5644	-6952	-94	-11730	-11025	-5106	-896	6222	-3974	-16461	3330	-2208	14977	-31909	55	-13451	9668	-17566	485	-11739	15418	-3932	-148	-109	-120	-64	-62	-56	-104	39	-153	19	34	-77	-19	-57	82	-28	-1
0.796667	1582	5634	-4709	-13961	-339	-1009	650	-13726	214	-7086	-5845	-6466	-29	-12242	-11247	-6250	-624	6307	-3979	-16885	4670	-2595	15436	-31036	222	-14248	11638	-17454	2457	-12632	16546	-4199	-149	-130	-125	-65	-61	-58	-107	42	-153	19	33	-77	-22	-75	78	-31	-1
0.797500	1634	5514	-4518	-14262	-356	-1353	247	-13828	379	-7609	-6037	-5986	-29	-12740	-11390	-7423	-568	6380	-3963	-17270	5827	-3196	15800	-29954	161	-14959	13723	-17393	4196	-13473	17661	-4665	-167	-131	-121	-66	-63	-57	-105	39	-154	17	33	-77	-23	-58	80	-29	-4
0.798333	1973	5373	-4319	-14555	-186	-1753	-179	-13938	355	-8141	-6241	-5530	-44	-13211	-11474	-8613	-512	6432	-3935	-17645	6978	-4017	16070	-28701	-6	-15579	15873	-17371	4764	-14222	18761	-5338	-154	-132	-125	-69	-64	-61	-108	36	-153	18	33	-80	-22	-60	80	-34	-6
0.799167	2010	5214	-4106	-14850	-241	-2202	-633	-14059	585	-8673	-6464	-5117	-77	-13649	-11505	-9796	126	6481	-3889	-18004	8443	-5041	16258	-27318	-370	-16057	18042	-17364	3720	-14831	19856	-6185	-134	-125	-122	-65	-63	-59	-108	38	-156	20	34	-76	-23	-59	81	-29	-3
0.800000	707	5034	-3901	-15128	74	-2695	-1106	-14174	792	-9192	-6709	-4754	-155	-14051	-11496	-10951	1274	6513	-3827	-18346	7313	-6250	16374	-25834	-654	-16383	20197	-17356	3547	-15275	20945	-7198	-151	-129	-122	-66	-63	-59	-105	40	-150	23	36	-75	-24	-56	82	-29	-1
0.800833	38	4838	-3695	-15401	-169	-3245	-1603	-14295	535	-9708	-6988	-4471	-227	-14422	-11457	-12072	2568	6532	-3747	-18673	11631	-7617	16444	-24293	-353	-16544	22277	-17331	-1476	-15513	22037	-8331	-150	-127	-119	-66	-63	-56	-103	40	-152	21	34	-77	-21	-53	84	-16	0
0.801667	-698	4618	-3493	-15672	63	-3846	-2119	-14441	878	-10208	-7315	-4267	-223	-14748	-11400	-13180	3283	6531	-3659	-18987	11217	-9102	16486	-22725	-595	-16527	24254	-17253	-6505	-15529	23125	-9534	-148	-130	-130	-66	-62	-56	-101	42	-154	21	36	-72	-21	-44	85	-28	-5
0.802500	-1299	4386	-3310	-15932	-194	-4497	-2653	-14545	1913	-10702	-7680	-4162	-163	-15030	-11343	-14105	3426	6521	-3556	-19290	9506	-10661	16526	-21166	-750	-16319	26072	-17108	-10859	-15316	24204	-10754	-149	-127	-119	-59	-61	-56	-102	40	-149	21	35	-74	-23	-53	85	-30	2
0.803333	-1458	4135	-3144	-16199	-125	-5205	-3207	-14666	1999	-11167	-8088	-4163	-142	-15273	-11297	-14989	2670	6497	-3454	-19588	10272	-12258	16595	-19606	-862	-15925	27691	-16867	-15268	-14870	25268	-11925	-148	-126	-121	-63	-62	-57	-103	40	-150	21	37	-72	-16	-53	82	-28	1
0.804167	-1640	3876	-2996	-16466	-122	-5966	-3769	-14784	1563	-11615	-8541	-4283	-197	-15470	-11271	-15769	1501	6466	-3347	-19877	8239	-13824	16726	-18116	-945	-15351	29074	-16514	-18159	-14205	26314	-12993	-150	-128	-114	-63	-65	-56	-107	39	-152	18	34	-77	-25	-55	82	-30	0
0.805000	-2437	3602	-2874	-16747	218	-6781	-4329	-14896	1856	-12034	-9009	-4525	-173	-15628	-11273	-16442	628	6423	-3247	-20174	5981	-15301	16945	-16704	-1026	-14609	30212	-16028	-19377	-13340	27328	-13898	-148	-127	-122	-68	-62	-58	-113	40	-152	18	32	-74	-19	-57	84	-29	2
0.805833	-2230	3328	-2773	-17038	-199	-7636	-4885	-15008	1710	-12432	-9548	-4892	-125	-15754	-11322	-17006	-256	6368	-3150	-20456	6733	-16625	17245	-15393	-1003	-13728	31089	-15405	-21953	-12312	28296	-14586	-147	-126	-118	-57	-62	-59	-105	40	-150	17	35	-74	-21	-56	82	-28	1
0.806667	-1617	3052	-2696	-17343	12	-8536	-5433	-15113	1260	-12798	-10099	-5393	-185	-15877	-11420	-17453	-590	6305	-3066	-20752	3394	-17767	17670	-14188	-920	-12722	31708	-14621	-22726	-11159	29209	-15010	-148	-122	-121	-64	-62	-58	-103	39	-152	20	34	-91	-24	-55	84	-26	1
0.807500	-510	2759	-2647	-17669	80	-9480	-5973	-15218	790	-13145	-10684	-6024	-185	-15933	-11578	-17799	-794	6231	-2998	-21059	-1087	-18665	18221	-13088	-856	-11615	32075	-13684	-20341	-9917	30043	-15134	-148	-122	-119	-63	-65	-53	-105	42	-152	20	35	-75	-22	-53	77	-26	0
0.808333	337	2507	-2612	-18019	24	-10449	-6500	-15320	59	-13485	-11292	-6783	-141	-15985	-11796	-18043	-1448	6149	-2952	-21352	-1772	-19301	18909	-12098	-1010	-10455	32206	-12608	-17391	-8647	30784	-14940	-147	-125	-119	-67	-63	-43	-105	40	-148	20	33	-76	-16	-53	85	-11	1
0.809167	-102	2255	-2600	-18384	79	-11453	-7016	-15430	-34	-13751	-11952	-7673	-99	-16030	-12081	-18210	-1576	6052	-2916	-21667	-4542	-19629	19724	-11219	-1351	-9278	32128	-11409	-13146	-7398	31416	-14413	-148	-125	-125	-66	-88	-56	-104	39	-149	20	32	-73	-22	-55	81	-30	1
0.810000	112	2008	-2611	-18781	-52	-12474	-7519	-15541	60	-14018	-12547	-8682	-95	-16070	-12423	-18309	-1974	5941	-2898	-21990	-6788	-19648	20650	-10439	-1974	-8124	31863	-10109	-8854	-6217	31925	-13559	-150	-126	-121	-64	-63	-59	-108	55	-159	17	34	-73	-21	-52	84	-27	-5
0.810833	440	1781	-2635	-19194	-28	-13496	-8014	-15661	-146	-14258	-13189	-9813	-150	-16113	-12860	-18363	-2372	5823	-2893	-22316	-8326	-19348	21682	-9759	-1938	-7021	31451	-8741	-4563	-5147	32297	-12391	-139	-124	-118	-64	-61	-57	-105	40	-152	18	33	-72	-21	-57	82	-27	-1
0.811667	467	1578	-2677	-19614	41	-14512	-8504	-15786	-379	-14462	-13839	-11055	-186	-16157	-13346	-18391	-1950	5690	-2898	-22643	-10240	-18749	22788	-9149	-1364	-6026	30920	-7330	-486	-4229	32534	-10947	-147	-126	-116	-66	-65	-57	-105	32	-148	22	34	-75	-22	-53	84	-26	0
0.812500	195	1402	-2730	-20046	-144	-15507	-8992	-15915	-498	-14661	-14492	-12409	-165	-16209	-13895	-18416	-1601	5544	-2906	-22968	-10886	-17870	23947	-8605	-1140	-5147	30311	-5926	1882	-3502	32610	-9301	-145	-122	-116	-66	-58	-52	-101	42	-150	20	34	-70	-23	-55	84	-28	6
0.813333	-233	1249	-2799	-20483	259	-16479	-9494	-16053	-739	-14829	-15146	-13851	-184	-16273	-14494	-18462	-1881	5376	-2916	-23292	-13720	-16745	25138	-8106	-1100	-4423	29662	-4572	6036	-2983	32535	-7483	-144	-126	-117	-64	-60	-57	-102	41	-152	21	33	-70	-15	-51	86	-25	1
0.814167	-354	1119	-2874	-20916	-65	-17417	-10011	-16204	-918	-14986	-15795	-15371	-251	-16352	-15139	-18546	-1664	5208	-2916	-23599	-11122	-15414	26322	-7648	-847	-3866	29003	-3307	6531	-2683	32298	-5572	-144	-124	-104	-63	-59	-52	-104	40	-149	20	35	-72	-19	-52	81	-26	1
0.815000	-262	1021	-2959	-21344	52	-18297	-10549	-16369	-992	-15120	-16442	-16949	-302	-16445	-15812	-18687	-1280	5021	-2906	-23892	-9873	-13946	27452	-7222	-940	-3492	28383	-2168	4791	-2606	31921	-3618	-148	-126	-119	-63	-62	-58	-108	38	-151	-3	36	-74	-23	-56	82	-36	2
0.815833	-525	945	-3050	-21761	28	-19121	-11115	-16551	-749	-15253	-17087	-18573	-279	-16562	-16504	-18906	-1127	4826	-2877	-24151	-11872	-12384	28519	-6817	-880	-3294	27811	-1189	4192	-2728	31399	-1695	-148	-127	-117	-68	-61	-57	-105	39	-150	20	34	-76	-21	-58	81	-31	0
0.816667	-546	896	-3143	-22157	131	-19873	-11708	-16750	-731	-15374	-17729	-20223	-300	-16687	-17195	-19208	-1125	4624	-2825	-24380	-9575	-10796	29467	-6434	-490	-3267	27306	-395	2946	-3037	30755	127	-162	-131	-121	-65	-63	-58	-108	37	-158	16	37	-76	-25	-59	81	-28	-3
0.817500	-369	872	-3243	-22527	27	-20541	-12334	-16966	-1152	-15501	-18370	-21870	-322	-16827	-17871	-19603	-1129	4419	-2740	-24550	-9070	-9236	30290	-6067	-426	-3389	26895	173	2577	-3493	30006	1790	-151	-127	-120	-66	-65	-58	-105	40	-152	20	32	-75	-23	-56	82	-32	-1
0.818333	-681	877	-3336	-22856	489	-21128	-13000	-17207	-1119	-15637	-19003	-23492	-291	-16986	-18505	-20093	-1098	4216	-2627	-24667	-8676	-7751	30959	-5727	-632	-3640	26577	554	3050	-4051	29177	3239	-148	-127	-120	-65	-63	-78	-110	40	-153	18	35	-77	-22	-58	80	-34	-1
0.819167	-685	897	-3425	-23169	-130	-21626	-13702	-17492	-1050	-15797	-19629	-25065	-237	-17150	-19089	-20681	-1079	4021	-2484	-24717	-4964	-6397	31467	-5420	-199	-3989	26349	690	1623	-4663	28298	4434	-149	-129	-119	-65	-62	-58	-104	43	-153	16	36	-75	-21	-55	81	-29	-4
0.820000	-191	938	-3512	-23446	-177	-22033	-14420	-17806	-1057	-15980	-20247	-26551	-201	-17323	-19600	-21365	-1014	3824	-2314	-24693	-3364	-5217	31793	-5177	-276	-4399	26211	607	305	-5302	27395	5358	-146	-126	-118	-63	-60	-56	-103	38	-152	20	38	-68	-18	-55	84	-27	3
0.820833	-331	992	-3592	-23694	38	-22347	-15154	-18152	-888	-16198	-20848	-27928	-78	-17504	-20032	-22141	-840	3655	-2129	-24611	-4478	-4245	31935	-4962	-487	-4833	26142	322	2037	-5901	26494	5976	-147	-122	-119	-63	-60	-52	-104	41	-148	21	35	-73	-17	-52	84	-31	2
0.821667	-317	1063	-3657	-23918	-232	-22567	-15891	-18542	-986	-16458	-21436	-29187	30	-17686	-20364	-22987	-681	3501	-1943	-24439	-1538	-3500	31891	-4840	-445	-5264	26128	-161	3349	-6430	25633	6298	-147	-119	-118	-63	-66	-56	-101	41	-151	20	38	-73	-18	-53	84	-28	1
0.822500	-476	1135	-3707	-24105	-103	-22701	-16608	-18967	-1006	-16762	-21977	-30307	81	-17864	-20578	-23892	-533	3367	-1774	-24219	-165	-3012	31671	-4800	-544	-5663	26150	-800	4609	-6848	24838	6302	-148	-126	-120	-65	-63	-53	-104	44	-152	19	37	-76	-21	-52	84	-28	-5
0.823333	-636	1215	-3738	-24273	-108	-22758	-17296	-19437	-1101	-17069	-22482	-31273	153	-18030	-20678	-24835	-793	3261	-1654	-23946	852	-2730	31274	-4868	-661	-6003	26190	-1557	5477	-7129	24133	6090	-150	-128	-125	-67	-64	-62	-109	39	-168	17	32	-77	-22	-58	76	-31	-4
0.824167	-505	1301	-3748	-24422	-311	-22735	-17917	-19944	-1385	-17491	-22929	-32065	217	-18172	-20646	-25813	-900	3184	-1594	-23640	2547	-2688	30729	-5019	-649	-6256	26248	-2398	6143	-7248	23545	5625	-150	-127	-137	-66	-63	-58	-107	40	-153	20	33	-79	-23	-56	79	-31	-4
0.825000	-322	1395	-3722	-24552	-179	-22639	-18442	-20484	-1042	-17909	-23292	-32456	207	-18286	-20488	-26785	-460	3152	-1632	-23313	2972	-2858	30044	-5316	-601	-6418	26261	-3290	6716	-7209	23086	4967	-148	-126	-124	-67	-62	-55	-109	39	-151	17	33	-76	-23	-57	84	-29	-4
0.825833	-472	1487	-3665	-24669	-305	-22481	-18851	-21042	-647	-18351	-23566	-32640	202	-18365	-20197	-27742	-7	3146	-1797	-23011	4916	-3215	29248	-5707	-418	-6473	26254	-4194	5131	-7015	22769	4158	-146	-125	-120	-64	-66	-57	-103	43	-151	19	37	-76	-26	-53	85	-28	0
0.826667	-871	1590	-3572	-24774	-70	-22273	-19122	-21596	-1011	-18809	-23731	-32693	159	-18396	-19777	-28667	242	3185	-2103	-22739	3944	-3718	28375	-6212	-308	-6439	26201	-5088	4906	-6656	22596	3253	-145	-115	-118	-64	-60	-55	-104	44	-150	20	30	-74	-21	-51	87	-26	2
0.827500	-876	1695	-3446	-24876	-189	-22017	-19225	-22208	-981	-19274	-23767	-32738	123	-18388	-19246	-29514	966	3250	-2578	-22526	5725	-4338	27436	-6829	-17	-6313	26098	-5937	2604	-6185	22556	2290	-149	-126	-119	-62	-61	-55	-103	44	-151	22	38	-73	-18	-51	87	-30	0
0.828333	-289	1812	-3294	-24971	-210	-21728	-19147	-22799	-958	-19729	-23653	-32731	142	-18330	-18609	-30297	4879	3353	-3214	-22382	8314	-5033	26456	-7549	54	-6112	25938	-6716	-2696	-5618	22640	1314	-145	-122	-117	-64	-58	-60	-103	42	-176	20	34	-75	-16	-53	85	-28	1
0.829167	-264	1928	-3116	-25062	-168	-21405	-18868	-23375	-989	-20157	-23379	-32755	183	-18228	-17882	-30980	9815	3472	-4020	-22336	5647	-5759	25475	-8348	-53	-5850	25725	-7416	-5431	-4989	22835	363	-150	-114	-120	-64	-65	-58	-104	43	-152	24	38	-75	-23	-52	85	-27	0
0.830000	-77	2121	-2924	-25150	-148	-21054	-18373	-23925	-983	-20539	-22930	-32702	148	-18082	-17080	-31563	8869	3609	-4970	-22400	6874	-6473	24525	-9220	21	-5553	25453	-8032	-8228	-4333	23106	-539	-147	-124	-117	-65	-60	-58	-105	42	-160	21	35	-77	-21	-53	82	-28	-1
0.830833	60	2332	-2731	-25236	-288	-20668	-17668	-24437	-980	-20857	-22289	-32760	95	-17906	-16208	-32034	6498	3746	-6037	-22576	6218	-7140	23623	-10141	170	-5264	25129	-8557	-9488	-3681	23435	-1374	-146	-126	-120	-65	-62	-60	-103	43	-150	18	37	-75	-21	-53	84	-28	1
0.831667	-269	2603	-2553	-25309	103	-20288	-16748	-24902	-908	-21106	-21450	-32747	64	-17706	-15293	-32372	2643	3874	-7167	-22865	4163	-7722	22789	-11100	77	-4921	24761	-9008	-9144	-3070	23784	-2131	-150	-127	-121	-67	-64	-60	-104	39	-151	18	35	-76	-25	-57	79	-33	-3
0.832500	-667	2940	-2406	-25377	-214	-19862	-15628	-25312	-880	-21252	-20395	-32759	51	-17499	-14347	-32591	-5220	3986	-8321	-23258	4469	-8190	22047	-12073	140	-4616	24352	-9391	-9457	-2543	24121	-2805	-145	-126	-119	-68	-62	-59	-103	41	-149	20	35	-73	-19	-55	86	-30	0
0.833333	168	3367	-2308	-25427	-195	-19432	-14308	-25658	-892	-21322	-19139	-32655	-12	-17300	-13394	-32647	-7603	4067	-9422	-23743	3689	-8519	21398	-13049	213	-4352	23907	-9722	-10242	-2114	24417	-3410	-144	-124	-99	-62	-61	-59	-101	43	-147	19	38	-77	-22	-48	85	-28	2
0.834167	158	3874	-2291	-25468	197	-18976	-12824	-25934	-847	-21241	-17686	-32414	-33	-17123	-12440	-32592	-5655	4115	-10432	-24308	-995	-8695	20852	-14016	55	-4135	23439	-10017	-7524	-1802	24639	-3963	-166	-128	-117	-63	-62	-60	-103	45	-153	19	37	-70	-22	-55	86	-27	-8
0.835000	-360	4483	-2377	-25494	-90	-18503	-11203	-26151	-717	-21076	-16059	-32122	-40	-16984	-11498	-32374	-4915	4102	-11260	-24920	-1870	-8710	20417	-14921	157	-3970	22950	-10305	-4656	-1640	24758	-4475	-146	-121	-135	-62	-60	-58	-101	43	-146	23	38	-72	-24	-53	85	-27	3
0.835833	-553	5180	-2601	-25512	-85	-18019	-9482	-26306	-341	-20807	-14280	-31797	-70	-16903	-10580	-32031	-3764	4077	-11846	-25563	-3661	-8567	20074	-15778	266	-3866	22441	-10596	-1593	-1619	24761	-5007	-148	-126	-119	-64	-65	-61	-104	44	-150	18	34	-73	-25	-57	73	-27	2
0.836667	-573	5955	-2973	-25517	-141	-17527	-7703	-26408	-185	-20452	-12370	-31486	-115	-16887	-9690	-31552	-2878	4003	-12110	-26199	-6519	-8266	19831	-16564	387	-3818	21920	-10917	1519	-1754	24631	-5484	-146	-127	-124	-65	-60	-49	-95	42	-150	19	33	-76	-24	-58	81	-29	0
0.837500	-534	6797	-3537	-25511	-170	-17029	-5905	-26468	-197	-20017	-10346	-31173	-91	-16939	-8839	-30945	-1996	3917	-11991	-26801	-7316	-7828	19670	-17270	506	-3822	21392	-11260	3946	-2041	24373	-6021	-149	-127	-118	-64	-64	-64	-108	41	-150	20	34	-74	-23	-56	81	-31	1
0.838333	-371	7682	-4299	-25501	-77	-16534	-4120	-26502	-78	-19524	-8272	-30890	-76	-17074	-8024	-30219	-1022	3819	-11433	-27345	-8582	-7261	19578	-17869	422	-3872	20857	-11650	6392	-2470	23977	-6598	-149	-125	-118	-66	-62	-59	-107	58	-152	21	33	-75	-26	-59	81	-31	0
0.839167	-517	8580	-5296	-25499	-78	-16054	-2402	-26527	-61	-19005	-6185	-30628	-155	-17287	-7250	-29386	-262	3737	-10399	-27813	-8880	-6597	19537	-18365	406	-3957	20318	-12079	7337	-3031	23455	-7235	-148	-125	-121	-60	-62	-60	-107	40	-151	18	34	-75	-22	-58	84	-29	0
0.840000	-675	9461	-6541	-25498	-44	-15599	-791	-26561	140	-18487	-4142	-30393	-182	-17577	-6518	-28457	-12	3679	-8854	-28173	-10697	-5834	19533	-18735	335	-4073	19774	-12552	9304	-3714	22828	-7944	-153	-128	-120	-65	-63	-62	-108	37	-154	16	32	-78	-24	-60	78	-35	-1
0.840833	-429	10290	-8024	-25517	-124	-15210	666	-26620	366	-17991	-2180	-30187	-163	-17937	-5818	-27444	299	3671	-6814	-28420	-10736	-5097	19537	-18987	455	-4200	19236	-13055	11035	-4499	22107	-8724	-145	-126	-119	-66	-63	-59	-110	40	-151	20	33	-75	-22	-59	82	-27	0
0.841667	210	11018	-9729	-25545	-133	-14813	1952	-26712	64	-17548	-344	-30012	-137	-18368	-5148	-26372	979	3720	-4297	-28543	-7088	-4322	19565	-19115	450	-4341	18685	-13591	8604	-5371	21321	-9568	-146	-126	-119	-65	-62	-58	-107	42	-152	19	33	-75	-23	-58	82	-30	1
0.842500	-69	11607	-11636	-25601	119	-14517	3032	-26866	-57	-17189	1326	-29870	-151	-18842	-4512	-25268	1480	3826	-1354	-28557	-8750	-3577	19564	-19118	299	-4489	18133	-14142	7968	-6300	20489	-10456	-147	-126	-121	-69	-61	-59	-108	41	-151	19	32	-74	-21	-53	72	-31	0
0.843333	20	12011	-13701	-25682	195	-14301	3894	-27083	-255	-16949	2776	-29756	-182	-19356	-3914	-24149	1915	3967	1951	-28455	-6832	-2888	19534	-19004	407	-4645	17584	-14699	6467	-7278	19640	-11390	-147	-129	-120	-55	-62	-58	-102	42	-149	16	34	-76	-25	-57	82	-31	-1
0.844167	-303	12193	-15879	-25781	-6	-14174	4524	-27369	-451	-16841	3979	-29662	-187	-19888	-3349	-23039	4477	4154	5539	-28266	-5294	-2290	19462	-18772	284	-4802	17043	-15242	5507	-8269	18794	-12333	-150	-126	-122	-68	-62	-59	-107	37	-151	16	34	-76	-23	-53	79	-30	-3
0.845000	-500	12117	-18107	-25909	101	-14154	4925	-27725	-388	-16887	4906	-29591	-210	-20430	-2820	-21960	10858	4351	9313	-28003	-5078	-1809	19337	-18454	318	-4970	16508	-15765	5490	-9268	17964	-13239	-149	-128	-121	-65	-64	-57	-107	40	-160	18	34	-73	-23	-60	79	-30	-4
0.845833	-567	11749	-20296	-26054	-81	-14256	5100	-28152	-290	-17096	5533	-29529	-127	-20964	-2325	-20925	13551	4529	13139	-27714	-2902	-1471	19154	-18041	577	-5153	15986	-16256	4860	-10252	17176	-14181	-150	-124	-122	-65	-62	-55	-107	42	-151	18	36	-73	-19	-56	85	-27	-1
0.846667	149	11080	-22374	-26202	-333	-14476	5064	-28622	-280	-17478	5830	-29467	-85	-21486	-1881	-19957	11093	4658	16903	-27406	403	-1282	18906	-17555	313	-5364	15484	-16716	1885	-11203	16437	-15031	-146	-122	-119	-61	-58	-52	-101	39	-148	20	37	-70	-19	-55	80	-28	0
0.847500	515	10106	-24253	-26367	141	-14826	4824	-29147	-168	-18032	5858	-29406	-156	-21967	-1491	-19084	9595	4703	20491	-27130	-929	-1269	18586	-17022	25	-5616	14996	-17136	1449	-12112	15755	-15804	-146	-124	-122	-63	-61	-55	-108	39	-151	20	36	-72	-21	-53	85	-25	1
0.848333	665	8844	-25857	-26526	8	-15293	4408	-29704	-185	-18743	5515	-29338	-193	-22420	-1170	-18310	8415	4642	23785	-26896	270	-1440	18194	-16449	166	-5922	14525	-17522	1523	-12966	15127	-16472	-151	-128	-125	-64	-82	-60	-108	40	-153	17	34	-84	-26	-59	78	-30	-3
0.849167	723	7316	-27113	-26677	78	-15894	3841	-30267	-131	-19594	4954	-29237	-208	-22824	-921	-17646	6870	4459	26685	-26729	2456	-1790	17732	-15878	258	-6285	14079	-17869	1469	-13736	14566	-17025	-124	-124	-120	-64	-63	-58	-107	39	-153	19	35	-74	-22	-55	84	-27	0
0.850000	676	5566	-27958	-26802	130	-16591	3165	-30819	-102	-20548	4068	-29104	-187	-23178	-764	-17096	5507	4150	29087	-26654	2419	-2322	17209	-15309	182	-6718	13650	-18193	1809	-14439	14055	-17457	-149	-126	-120	-72	-63	-57	-104	39	-151	13	33	-76	-14	-58	81	-28	-1
0.850833	874	3656	-28368	-26898	-15	-17379	2401	-31339	-196	-21585	2970	-28925	-155	-23489	-707	-16653	4343	3724	30909	-26675	3787	-3024	16621	-14786	-76	-7234	13240	-18489	1661	-15058	13588	-17749	-149	-128	-120	-64	-60	-59	-104	40	-153	16	37	-74	-17	-56	81	-27	1
0.851667	914	1665	-28224	-26958	-41	-18233	1579	-31803	-88	-22660	1647	-28692	-102	-23753	-767	-16331	3329	3209	32103	-26787	4391	-3887	15981	-14319	-214	-7827	12834	-18785	2043	-15595	13150	-17918	-151	-126	-121	-65	-62	-56	-105	40	-152	18	37	-75	-21	-58	81	-29	0
0.852500	567	-319	-27613	-26982	53	-19132	730	-32201	23	-23719	147	-28389	-124	-23971	-953	-16110	2284	2642	32638	-26986	5407	-4893	15288	-13935	-141	-8514	12427	-19079	1486	-16044	12746	-17953	-146	-126	-119	-63	-59	-59	-103	40	-150	16	35	-74	-23	-53	82	-28	1
0.853333	151	-2208	-26502	-26965	-17	-20057	-124	-32490	-69	-24741	-1474	-28014	-222	-24153	-1269	-15988	1011	2075	32502	-27257	5613	-6029	14552	-13650	-205	-9282	12020	-19389	1309	-16402	12351	-17885	-145	-125	-116	-65	-59	-56	-100	50	-148	5	35	-74	-15	-50	85	-28	0
0.854167	-549	-3907	-24922	-26907	184	-20972	-959	-32637	23	-25672	-3175	-27567	-231	-24297	-1722	-15946	-527	1557	31686	-27589	5070	-7273	13779	-13481	-78	-10116	11594	-19719	2117	-16676	11961	-17706	-149	-122	-121	-64	-60	-56	-101	43	-150	19	34	-69	-18	-51	90	-26	1
0.855000	-234	-5358	-22917	-26804	-126	-21853	-1749	-32688	226	-26480	-4907	-27008	-168	-24415	-2307	-15974	-2567	1156	30227	-27950	9495	-8593	12985	-13440	-233	-11033	11145	-20075	-1991	-16882	11568	-17456	-148	-124	-116	-62	-59	-56	-101	42	-147	21	38	-70	-16	-51	84	-30	1
0.855833	42	-6478	-20562	-26655	51	-22674	-2477	-32692	110	-27130	-6630	-26424	-156	-24515	-3033	-16059	-4798	936	28178	-28326	7457	-9967	12166	-13533	-638	-11996	10663	-20464	-4547	-17013	11164	-17149	-147	-127	-119	-66	-61	-57	-107	40	-151	17	33	-70	-18	-56	78	-29	-1
0.856667	128	-7213	-17943	-26519	-18	-23405	-3144	-32525	-84	-27593	-8318	-25731	-144	-24599	-3882	-16180	-6434	953	25618	-28686	6825	-11379	11341	-13785	-412	-12991	10138	-20884	-6801	-17090	10746	-16810	-155	-131	-122	-69	-66	-63	-99	37	-154	16	30	-78	-29	-60	76	-34	-5
0.857500	13	-7518	-15153	-26343	-61	-24026	-3729	-32214	-29	-27849	-9886	-24956	-76	-24678	-4824	-16316	-7384	1276	22663	-29015	7649	-12774	10518	-14168	-273	-14004	9578	-21327	-8406	-17095	10327	-16445	-151	-128	-121	-69	-65	-60	-108	38	-156	16	29	-76	-29	-57	80	-32	-3
0.858333	90	-7365	-12279	-26156	-26	-24512	-4224	-31729	89	-27894	-11332	-24111	-87	-24743	-5848	-16453	-7706	1925	19413	-29294	6261	-14151	9696	-14698	-100	-15006	8969	-21781	-8815	-17063	9901	-16087	-150	-133	-121	-66	-62	-58	-104	39	-151	16	33	-77	-24	-57	82	-31	-4
0.859167	-288	-6763	-9430	-25972	4	-24851	-4637	-31106	248	-27726	-12614	-23205	-200	-24809	-6931	-16581	-7535	2938	15977	-29519	5516	-15480	8892	-15364	57	-15985	8323	-22236	-8822	-16995	9482	-15753	-148	-126	-120	-66	-64	-62	-104	41	-156	16	33	-75	-22	-57	80	-4	-1
0.860000	30	-5715	-6672	-25805	-491	-25039	-4966	-30334	7	-27350	-13707	-22251	-217	-24876	-8020	-16688	-7282	4338	12475	-29684	7154	-16738	8108	-16154	213	-16919	7640	-22676	-10466	-16904	9066	-15443	-149	-126	-119	-65	-65	-59	-104	41	-152	19	33	-76	-22	-56	82	-31	-3
0.860833	173	-4265	-4134	-25662	-119	-25070	-5207	-29436	-119	-26799	-14597	-21259	-297	-24942	-9174	-16764	-7461	6101	9049	-29786	4033	-17901	7358	-17051	-34	-17768	6928	-23088	-9302	-16797	8668	-15189	-146	-127	-119	-66	-60	-58	-102	42	-150	19	33	-76	-22	-63	85	-26	3
0.861667	-173	-2476	-1906	-25559	-155	-24943	-5370	-28410	43	-26089	-15274	-20241	-323	-25005	-10273	-16802	-7329	8185	5808	-29835	2047	-18951	6644	-18037	-224	-18568	6194	-23466	-6357	-16682	8298	-14988	-148	-129	-120	-68	-58	-58	-100	42	-150	18	36	-74	-23	-55	85	-29	-3
0.862500	-401	-424	-52	-25504	-132	-24670	-5467	-27275	39	-25251	-15736	-19210	-314	-25069	-11312	-16794	-6532	10554	2853	-29837	2507	-19881	5968	-19099	-351	-19263	5456	-23785	-3629	-16569	7972	-14835	-147	-126	-118	-66	-61	-58	-103	41	-154	17	33	-78	-23	-56	84	-27	0
0.863333	-721	1813	1355	-25504	-49	-24258	-5504	-26034	61	-24326	-15983	-18184	-280	-25135	-12272	-16741	-6107	13147	257	-29802	662	-20688	5338	-20210	-102	-19846	4738	-24032	-659	-16463	7688	-14737	-150	-129	-122	-75	-61	-58	-104	43	-150	20	35	-74	-19	-59	82	-31	-1
0.864167	-859	4142	2285	-25570	-215	-23721	-5485	-24723	-121	-23359	-16028	-17176	-245	-25193	-13146	-16643	-5740	15895	-1929	-29736	-239	-21353	4756	-21342	37	-20319	4056	-24201	1700	-16378	7454	-14687	-149	-129	-120	-66	-63	-60	-101	40	-153	15	34	-77	-32	-60	82	-30	-1
0.865000	-756	6486	2689	-25703	-225	-23086	-5423	-23352	-113	-22379	-15891	-16201	-207	-25251	-13842	-16504	-5218	18738	-3672	-29677	-1326	-21882	4233	-22469	-156	-20668	3428	-24281	4078	-16310	7281	-14682	-153	-134	-125	-73	-66	-51	-107	38	-155	12	32	-77	-25	-59	80	-33	-6
0.865833	-785	8751	2556	-25906	-39	-22370	-5327	-21950	262	-21440	-15591	-15268	-237	-25293	-14423	-16322	-6449	21574	-4949	-29609	-1839	-22274	3768	-23569	-36	-20893	2883	-24270	5305	-16264	7180	-14699	-150	-127	-119	-68	-64	-56	-101	43	-151	19	33	-77	-22	-55	81	-30	2
0.866667	-690	10862	1886	-26173	-195	-21594	-5199	-20527	336	-20556	-15147	-14378	-205	-25324	-14840	-16107	-12264	24315	-5776	-29553	-2202	-22528	3368	-24620	-69	-20995	2443	-24164	5333	-16236	7137	-14736	-149	-129	-117	-66	-60	-58	-103	44	-150	21	38	-73	-23	-57	84	-28	2
0.867500	-597	12749	723	-26514	227	-20792	-5061	-19105	395	-19759	-14602	-13552	-185	-25349	-15098	-15861	-15895	26866	-6179	-29522	-4846	-22665	3027	-25602	-153	-20989	2110	-23978	6818	-16237	7158	-14789	-148	-127	-103	-65	-64	-58	-102	42	-151	20	36	-76	-22	-55	82	-28	0
0.868333	-167	14362	-922	-26922	-105	-19967	-4916	-17696	544	-19084	-13987	-12797	-264	-25357	-15196	-15599	-13241	29150	-6213	-29528	-1715	-22684	2745	-26501	-122	-20874	1919	-23712	4045	-16265	7241	-14834	-150	-127	-122	-82	-65	-56	-103	41	-151	21	35	-72	-23	-57	84	-28	2
0.869167	108	15667	-2981	-27381	45	-19174	-4772	-16329	569	-18543	-13335	-12115	-253	-25352	-15145	-15332	-11740	31113	-5886	-29564	-2822	-22600	2530	-27288	-420	-20669	1861	-23383	1533	-16312	7377	-14869	-150	-126	-119	-65	-61	-56	-104	43	-153	22	19	-72	-25	-55	84	-30	2
0.870000	305	16642	-5382	-27894	-88	-18405	-4643	-15015	542	-18133	-12672	-11510	-246	-25328	-14966	-15052	-10154	32725	-5248	-29636	-4256	-22420	2378	-27960	-382	-20374	1956	-22999	-210	-16381	7563	-14880	-135	-132	-116	-65	-63	-56	-104	40	-148	21	39	-72	-19	-53	85	-26	3
0.870833	540	17283	-8013	-28438	-59	-17677	-4533	-13768	488	-17860	-12029	-10982	-211	-25280	-14626	-14771	-7989	32767	-4334	-29743	-2953	-22164	2293	-28494	-279	-20014	2200	-22583	-1890	-16474	7802	-14851	-148	-126	-116	-65	-58	-58	-113	43	-150	22	38	-74	-17	-58	85	-26	1
0.871667	813	17595	-10797	-29009	-96	-17013	-4448	-12598	461	-17711	-11431	-10531	-189	-25211	-14228	-14507	-6349	32767	-3169	-29888	-4021	-21833	2272	-28898	-41	-19593	2598	-22136	-2446	-16574	8072	-14776	-148	-128	-118	-67	-63	-58	-103	42	-150	22	39	-76	-23	-56	84	-26	4
0.872500	380	17605	-13563	-29582	164	-16419	-4415	-11517	655	-17672	-10897	-10159	-231	-25116	-13743	-14254	-4718	32767	-1810	-30058	-4646	-21448	2311	-29168	9	-19135	3127	-21683	-1917	-16691	8376	-14629	-147	-127	-121	-64	-60	-59	-103	40	-151	23	35	-68	-23	-59	84	-27	0
0.873333	628	17353	-16259	-30155	-398	-15899	-4385	-10528	749	-17724	-10456	-9868	-197	-24988	-13220	-14021	-3315	32767	-256	-30255	-2119	-21018	2412	-29306	38	-18645	3781	-21239	-3270	-16821	8701	-14475	-147	-152	-121	-64	-65	-62	-105	38	-150	21	35	-75	-25	-56	81	-29	-4
0.874167	813	16876	-18772	-30707	-143	-15453	-4418	-9637	628	-17841	-10109	-9650	-229	-24821	-12672	-13817	-2322	32767	1480	-30472	-3240	-20542	2579	-29316	-46	-18148	4545	-20810	-3443	-16953	9048	-14238	-145	-126	-118	-63	-63	-58	-102	41	-152	21	40	-72	-27	-55	82	-26	2
0.875000	236	16236	-21019	-31233	-34	-15072	-4492	-8862	712	-17992	-9861	-9490	-193	-24627	-12131	-13637	-1219	32767	3391	-30704	-4826	-20043	2805	-29207	-7	-17647	5396	-20408	-1437	-17087	9407	-13943	-147	-108	-119	-66	-61	-57	-101	43	-148	23	36	-73	-16	-53	84	-36	2
0.875833	-46	15484	-22896	-31719	-139	-14768	-4620	-8148	666	-18146	-9725	-9405	-158	-24391	-11625	-13494	-178	32767	5438	-30941	-3135	-19520	3083	-28995	-62	-17160	6308	-20045	47	-17235	9782	-13589	-149	-127	-118	-67	-65	-62	-103	39	-150	20	36	-75	-24	-60	79	-28	0
0.876667	-341	14673	-24293	-32162	-28	-14534	-4801	-7557	327	-18300	-9694	-9379	-217	-24102	-11171	-13387	528	32265	7600	-31192	-4035	-18990	3418	-28692	-194	-16698	7263	-19717	2080	-17378	10163	-13184	-149	-130	-121	-72	-66	-62	-107	38	-151	20	35	-76	-22	-55	82	-28	0
0.877500	-466	13863	-25304	-32493	-206	-14349	-5031	-7060	21	-18402	-9761	-9406	-250	-23764	-10790	-13297	1418	30815	9851	-31427	-3703	-18444	3807	-28309	-64	-16260	8238	-19426	3660	-17522	10550	-12729	-150	-129	-120	-74	-50	-61	-107	39	-151	20	36	-75	-25	-62	79	-31	0
0.878333	-430	13095	-25758	-32658	-321	-14205	-5317	-6655	23	-18438	-9914	-9483	-260	-23369	-10489	-13283	2348	29102	12138	-31662	-2905	-17901	4248	-27860	-118	-15870	9212	-19176	5144	-17664	10947	-12237	-151	-129	-121	-66	-64	-62	-105	39	-151	17	36	-75	-21	-59	79	-30	0
0.879167	-395	12409	-25708	-32707	-16	-14103	-5648	-6336	86	-18391	-10144	-9605	-246	-22919	-10287	-13268	2920	27143	14435	-31882	-2811	-17360	4742	-27370	-167	-15530	10150	-18959	6327	-17804	11349	-11714	-150	-129	-118	-66	-63	-58	-84	37	-149	21	36	-80	-21	-57	80	-31	1
0.880000	-599	11833	-25163	-32747	-130	-14035	-6027	-6099	119	-18248	-10436	-9769	-232	-22407	-10178	-13338	3203	24943	16689	-32101	-1409	-16826	5279	-26854	-14	-15242	11052	-18774	6002	-17938	11756	-11171	-148	-129	-122	-69	-61	-60	-104	38	-150	21	30	-76	-22	-57	81	-31	23
0.880833	-818	11386	-24186	-32742	184	-13987	-6440	-5936	154	-18012	-10773	-9963	-240	-21839	-10169	-13426	3571	22523	18823	-32295	-2769	-16309	5858	-26326	-183	-15020	11870	-18609	7438	-18064	12170	-10617	-149	-131	-119	-64	-64	-56	-103	40	-151	21	26	-74	-21	-55	80	-32	-1
0.881667	-716	11064	-22835	-32762	-155	-13960	-6895	-5844	182	-17672	-11141	-10190	-124	-21209	-10255	-13556	4125	19907	20766	-32499	698	-15815	6468	-25810	-146	-14862	12617	-18459	5568	-18182	12594	-10068	-150	-131	-121	-68	-62	-59	-109	35	-153	17	27	-79	-22	-58	76	-33	0
0.882500	-516	10871	-21206	-32749	-78	-13943	-7378	-5812	-31	-17233	-11530	-10445	-105	-20527	-10426	-13722	4323	17100	22458	-32604	2772	-15345	7116	-25305	-100	-14740	13288	-18314	2252	-18288	13021	-9534	-148	-131	-120	-68	-62	-62	-108	44	-153	18	35	-78	-19	-58	79	-33	0
0.883333	-523	10786	-19380	-32764	-143	-13942	-7881	-5826	-185	-16707	-11909	-10711	-225	-19793	-10659	-13909	4558	14115	23828	-32675	1800	-14911	7788	-24835	-103	-14685	13864	-18168	223	-18372	13452	-9026	-150	-130	-125	-69	-62	-61	-111	37	-151	18	30	-78	-22	-60	79	-35	-5
0.884167	-264	10772	-17466	-32747	-67	-13924	-8392	-5892	-184	-16112	-12275	-10996	-231	-19020	-10958	-14132	4737	10975	24808	-32682	4490	-14513	8482	-24405	20	-14681	14341	-18014	-2037	-18429	13889	-8562	-150	-133	-134	-69	-64	-61	-105	38	-153	15	30	-80	-25	-60	79	-36	-6
0.885000	-137	10794	-15547	-32758	-152	-13918	-8904	-6000	23	-15464	-12615	-11282	-215	-18210	-11296	-14370	4812	7642	25369	-32706	4865	-14167	9186	-24006	176	-14715	14731	-17844	-2995	-18453	14331	-8151	-149	-132	-125	-70	-66	-61	-110	30	-154	16	32	-79	-25	-59	78	-33	-3
0.885833	-582	10810	-13737	-32619	236	-13931	-9413	-6139	418	-14779	-12915	-11562	-178	-17378	-11668	-14628	4780	4194	25431	-32692	4689	-13873	9898	-23702	250	-14781	15029	-17653	-3274	-18433	14767	-7815	-153	-129	-122	-66	-66	-60	-107	32	-155	19	32	-75	-25	-58	79	-32	-4
0.886667	-443	10771	-12116	-32426	-305	-13942	-9898	-6310	541	-14078	-13172	-11872	-145	-16525	-12049	-14893	4885	625	25005	-32704	7608	-13633	10612	-23433	347	-14865	15242	-17435	-5648	-18355	15210	-7509	-152	-129	-122	-64	-60	-56	-105	37	-150	22	35	-76	-23	-55	82	-27	1
0.887500	214	10630	-10760	-32181	-168	-13970	-10358	-6511	223	-13379	-13383	-12150	-160	-15682	-12435	-15160	4778	-2981	24069	-32686	7593	-13458	11310	-23224	75	-14971	15387	-17194	-7586	-18231	15634	-7310	-148	-130	-118	-66	-61	-57	-108	38	-149	20	33	-78	-18	-58	82	-36	1
0.888333	-158	10336	-9744	-31932	52	-14013	-10786	-6744	-46	-12712	-13536	-12448	-146	-14853	-12809	-15413	4444	-6576	22672	-32703	4927	-13355	11989	-23073	35	-15074	15462	-16931	-6311	-18048	16050	-7191	-146	-129	-122	-64	-61	-59	-107	39	-152	19	34	-77	-22	-59	80	-31	1
0.889167	-298	9860	-9071	-31680	-122	-14069	-11170	-6991	-93	-12096	-13642	-12711	-128	-14064	-13167	-15655	4386	-10133	20857	-32690	6417	-13315	12645	-22973	192	-15167	15487	-16648	-5387	-17800	16447	-7164	-150	-127	-121	-64	-41	-59	-105	40	-139	17	34	-80	-22	-60	79	-33	-3
0.890000	-302	9149	-8763	-31452	-132	-14149	-11515	-7267	-34	-11547	-13702	-12976	-86	-13320	-13479	-15874	4191	-13629	18702	-32709	5628	-13347	13268	-22913	347	-15248	15466	-16354	-4039	-17490	16819	-7223	-149	-104	-126	-69	-64	-61	-113	36	-154	13	29	-80	-19	-62	81	-35	-5
0.890833	-389	8198	-8807	-31249	-237	-14234	-11779	-7552	-26	-11070	-13706	-13210	-68	-12630	-13760	-16065	4140	-16987	16321	-32685	4325	-13429	13854	-22913	280	-15296	15422	-16045	-2684	-17114	17183	-7375	-154	-131	-121	-66	-64	-59	-105	39	-142	18	33	-76	-23	-60	80	-32	-5
0.891667	-248	6985	-9160	-31077	-187	-14337	-11992	-7854	-176	-10674	-13669	-13429	-11	-12006	-13996	-16199	4183	-20160	13850	-32701	4070	-13573	14392	-22946	-22	-15317	15364	-15734	-1290	-16689	17520	-7600	-148	-126	-124	-66	-65	-60	-104	39	-152	0	44	-76	-25	-56	81	-30	-4
0.892500	-92	5505	-9771	-30945	-92	-14456	-12136	-8162	-222	-10366	-13597	-13627	-103	-11472	-14185	-16297	3871	-23107	11400	-32681	2598	-13758	14888	-22966	-72	-15303	15297	-15430	497	-16209	17831	-7907	-127	-130	-125	-66	-59	-56	-103	44	-161	18	35	-77	-19	-55	84	-29	0
0.893333	-229	3784	-10576	-30868	-126	-14584	-12220	-8489	-276	-10156	-13495	-13798	-190	-11038	-14326	-16337	3753	-25773	9126	-32696	2197	-13974	15335	-23017	-212	-15258	15237	-15143	749	-15701	18119	-8292	-148	-125	-119	-63	-61	-56	-101	41	-151	19	35	-75	-27	-53	87	-30	4
0.894167	-432	1789	-11485	-30832	185	-14723	-12236	-8812	-270	-10033	-13373	-13942	-154	-10701	-14423	-16334	3685	-28145	7138	-32678	-466	-14238	15727	-23071	-372	-15171	15196	-14882	2781	-15166	18376	-8727	-149	-127	-118	-63	-58	-55	-102	43	-150	23	36	-74	-17	-53	86	-27	0
0.895000	-574	-412	-12431	-30851	-45	-14860	-12184	-9158	-239	-9995	-13237	-14072	-142	-10466	-14475	-16263	3565	-30135	5569	-32673	116	-14507	16063	-23121	-138	-15063	15171	-14657	2945	-14629	18616	-9218	-146	-122	-116	-61	-58	-56	-99	44	-150	22	37	-73	-23	-51	89	-26	2
0.895833	-159	-2786	-13320	-30923	-131	-15002	-12073	-9495	-498	-10033	-13091	-14180	-121	-10340	-14497	-16139	3236	-31588	4508	-32549	1407	-14777	16347	-23157	-373	-14925	15178	-14478	227	-14090	18831	-9752	-146	-126	-124	-64	-61	-48	-102	42	-151	17	35	-74	-18	-53	85	-28	1
0.896667	-194	-5283	-14071	-31047	-69	-15133	-11912	-9832	-690	-10143	-12950	-14260	-62	-10318	-14444	-15960	3175	-32220	4021	-32398	-2366	-15037	16589	-23175	-359	-14772	15211	-14343	-195	-13576	19027	-10305	-147	-129	-120	-65	-60	-58	-103	41	-151	20	34	-79	-21	-56	87	-29	-7
0.897500	-242	-7824	-14620	-31211	28	-15250	-11688	-10160	-695	-10304	-12798	-14318	-76	-10390	-14362	-15728	2909	-32504	4128	-32183	-1768	-15277	16749	-23172	-210	-14605	15294	-14269	-961	-13097	19237	-10864	-149	-127	-122	-67	-52	-55	-105	40	-152	19	34	-75	-21	-53	82	-28	-4
0.898333	-179	-10376	-14893	-31409	-90	-15343	-11412	-10483	-641	-10504	-12658	-14353	-128	-10545	-14244	-15450	2491	-32614	4817	-31955	-2459	-15485	16874	-23135	-233	-14433	15403	-14268	-631	-12669	19370	-11413	-149	-129	-120	-66	-66	-60	-108	39	-155	17	33	-78	-29	-45	82	-31	-1
0.899167	-260	-12875	-14869	-31641	397	-15421	-11090	-10792	-592	-10732	-12526	-14366	-124	-10779	-14083	-15131	2413	-32680	6046	-31709	-4418	-15657	16953	-23069	-338	-14265	15560	-14305	811	-12295	19526	-11937	-148	-124	-118	-76	-63	-58	-103	42	-150	18	35	-76	-24	-56	84	-29	1
0.900000	-339	-15285	-14497	-31886	-42	-15462	-10724	-11084	-497	-10968	-12388	-14356	-115	-11063	-13884	-14776	2306	-32693	7732	-31450	-3411	-15783	16991	-22978	-338	-14114	15746	-14421	1189	-11993	19673	-12432	-150	-126	-118	-65	-63	-59	-107	41	-151	19	37	-76	-25	-55	86	15	0
0.900833	285	-17521	-13792	-32143	-230	-15472	-10327	-11356	-727	-11209	-12259	-14327	-162	-11397	-13648	-14393	1880	-32713	9751	-31197	-2618	-15863	16980	-22853	-384	-13983	15972	-14599	188	-11767	19814	-12865	-148	-114	-118	-63	-63	-56	-101	28	-152	21	37	-73	-22	-56	86	-25	1
0.901667	199	-19547	-12757	-32394	173	-15456	-9905	-11609	-574	-11446	-12138	-14280	-171	-11765	-13373	-14001	1652	-32686	11994	-30950	-5808	-15894	16933	-22697	-517	-13884	16226	-14844	2093	-11617	19945	-13248	-147	-126	-116	-62	-62	-58	-104	44	-152	19	36	-76	-24	-57	88	-41	1
0.902500	55	-21318	-11426	-32611	-36	-15410	-9464	-11844	-361	-11668	-12020	-14217	-181	-12149	-13072	-13593	1635	-32174	14318	-30714	-4772	-15887	16855	-22542	-524	-13822	16505	-15151	3980	-11552	20076	-13565	-147	-125	-116	-67	-44	-57	-102	44	-150	21	36	-78	-19	-56	86	-28	0
0.903333	181	-22781	-9844	-32702	36	-15344	-9012	-12065	-404	-11868	-11905	-14145	-177	-12529	-12732	-13187	1398	-31136	16596	-30502	-4365	-15843	16743	-22361	-722	-13802	16803	-15513	5614	-11572	20200	-13810	-148	-127	-117	-66	-62	-57	-103	40	-151	20	36	-75	-25	-55	85	-26	-3
0.904167	126	-23914	-8077	-32738	-51	-15258	-8555	-12262	-281	-12045	-11794	-14055	-126	-12897	-12377	-12785	1105	-29748	18702	-30316	-5316	-15773	16609	-22165	-696	-13832	17118	-15916	6791	-11668	20313	-13974	-139	-127	-121	-67	-77	-59	-108	41	-155	18	32	-80	-24	-53	81	-28	0
0.905000	159	-24686	-6182	-32755	-174	-15157	-8108	-12448	-276	-12205	-11686	-13970	-62	-13246	-12002	-12403	935	-28079	20538	-30153	-4473	-15688	16452	-21970	-690	-13911	17435	-16359	7045	-11843	20421	-14063	-148	-126	-117	-65	-69	-58	-107	41	-150	16	36	-80	-28	-61	81	-29	-6
0.905833	457	-25079	-4252	-32763	-96	-15022	-7676	-12617	-457	-12339	-11584	-13874	-41	-13569	-11620	-12020	953	-26178	21993	-30032	-4507	-15601	16281	-21770	-727	-14045	17752	-16831	7088	-12091	20527	-14078	-151	-128	-128	-66	-65	-61	-105	41	-151	16	37	-75	-23	-56	84	-27	0
0.906667	291	-25088	-2359	-32757	-110	-14963	-7276	-12781	-360	-12462	-11492	-13776	-80	-13857	-11236	-11692	796	-24072	23009	-29939	-3532	-15531	16101	-21581	-824	-14234	18056	-17326	5409	-12413	20623	-14050	-149	-130	-118	-64	-62	-58	-105	39	-154	18	46	-75	-23	-59	79	-31	-3
0.907500	-68	-24720	-586	-32767	-78	-14889	-6918	-12942	-313	-12585	-11391	-13682	-135	-14111	-10866	-11376	506	-21783	23571	-29883	-4228	-15489	15916	-21403	-1192	-14474	18348	-17826	4694	-12793	20711	-13955	-147	-117	-117	-66	-63	-59	-108	38	-151	19	36	-74	-22	-55	80	-30	0
0.908333	-395	-23979	1004	-32757	-34	-14835	-6595	-13102	-260	-12698	-11325	-13595	-164	-14334	-10516	-11088	557	-19325	23652	-29853	-3725	-15485	15728	-21246	-993	-14767	18606	-18327	4019	-13232	20781	-13819	-148	-127	-121	-65	-61	-57	-105	42	-151	18	35	-74	-21	-65	79	-28	-1
0.909167	-33	-22911	2347	-32767	-224	-14822	-6337	-13269	-166	-12822	-11265	-13520	-185	-14528	-10191	-10828	497	-16714	23288	-29853	435	-15544	15542	-21108	-1016	-15113	18844	-18814	-473	-13718	20847	-13648	-145	-127	-121	-59	-66	-59	-108	40	-149	20	36	-76	-19	-56	80	-27	0
0.910000	-257	-21525	3402	-32754	-93	-14822	-6133	-13451	-122	-12962	-11228	-13464	-205	-14698	-9931	-10602	424	-13944	22523	-29877	-1722	-15663	15370	-20994	-1237	-15502	19032	-19280	-2429	-14244	20893	-13443	-147	-125	-122	-66	-62	-57	-104	40	-152	18	32	-73	-39	-58	78	-29	1
0.910833	-296	-19863	4136	-32721	-76	-14916	-5998	-13646	-218	-13121	-11210	-13421	-240	-14844	-9708	-10399	295	-11063	21435	-29906	-598	-15856	15208	-20912	-941	-15939	19184	-19712	-4234	-14806	20928	-13257	-152	-127	-122	-49	-65	-60	-105	35	-151	18	36	-74	-23	-55	81	-29	0
0.911667	-115	-17980	4537	-32547	-210	-15029	-5923	-13860	-219	-13308	-11214	-13404	-262	-14988	-9548	-10221	271	-8083	20135	-29943	354	-16126	15060	-20861	-934	-16408	19283	-20105	-4981	-15403	20944	-13062	-149	-127	-122	-66	-60	-56	-107	41	-151	19	38	-64	-19	-57	78	-29	0
0.912500	-195	-15914	4615	-32346	38	-15190	-5921	-14101	-154	-13519	-11246	-13410	-260	-15121	-9448	-10066	448	-5038	18665	-29971	-560	-16477	14932	-20843	-1010	-16915	19336	-20450	-4580	-16017	20958	-12879	-148	-124	-118	-64	-61	-58	-108	17	-148	21	36	-74	-23	-53	82	-28	0
0.913333	-626	-13707	4371	-32109	-111	-15394	-5974	-14372	-124	-13771	-11297	-13447	-298	-15260	-9414	-9935	591	-1953	17173	-29988	523	-16904	14825	-20856	-675	-17452	19340	-20740	-4400	-16645	20932	-12716	-145	-126	-119	-64	-59	-57	-103	43	-151	21	37	-69	-19	-53	82	-31	0
0.914167	16	-11440	3848	-31886	-498	-15639	-6089	-14679	-310	-14048	-11375	-13516	-227	-15405	-9444	-9819	331	1142	15728	-29984	2697	-17410	14738	-20907	-704	-18005	19291	-20974	-6259	-17280	20913	-12582	-144	-124	-121	-57	-57	-57	-102	37	-145	23	38	-72	-15	-52	80	-29	3
0.915000	8	-9116	3085	-31683	-66	-15911	-6254	-15014	-290	-14349	-11472	-13613	-215	-15564	-9540	-9719	90	4218	14409	-29954	-380	-17953	14675	-20989	-925	-18573	19190	-21148	-5330	-17892	20855	-12481	-150	-127	-119	-68	-62	-58	-103	36	-150	18	26	-75	-22	-57	77	-31	-3
0.915833	-200	-6800	2134	-31523	-170	-16226	-6466	-15386	-202	-14671	-11590	-13746	-253	-15741	-9693	-9636	153	7192	13321	-29892	-487	-18602	14628	-21106	-702	-19146	19051	-21260	-3449	-18550	20790	-12405	-148	-127	-121	-68	-62	-59	-105	39	-155	18	34	-76	-18	-56	79	-32	0
0.916667	-43	-4542	1057	-31408	-105	-16514	-6704	-15780	-152	-15008	-11717	-13911	-212	-15935	-9892	-9564	-93	10031	12477	-29800	192	-19264	14606	-21249	-592	-19719	18865	-21312	-1367	-19163	20713	-12372	-151	-130	-126	-72	-65	-58	-105	38	-151	23	30	-76	-22	-60	80	-34	-4
0.917500	-44	-2375	-93	-31348	7	-16825	-6968	-16209	62	-15355	-11848	-14104	-238	-16143	-10128	-9503	-299	12711	11925	-29672	-1292	-19953	14603	-21421	-548	-20295	18653	-21311	1085	-19764	20627	-12364	-151	-130	-124	-66	-62	-61	-105	36	-151	17	35	-77	-23	-59	79	-34	-1
0.918333	-48	-332	-1256	-31343	-31	-17129	-7243	-16664	106	-15703	-11977	-14327	-262	-16368	-10393	-9456	-219	15187	11668	-29516	-937	-20651	14617	-21614	-460	-20846	18415	-21242	2760	-20336	20534	-12384	-151	-129	-121	-69	-64	-60	-103	41	-152	19	33	-80	-26	-58	81	-31	-6
0.919167	136	1554	-2401	-31399	-92	-17416	-7520	-17146	41	-16050	-12105	-14581	-220	-16610	-10663	-9421	-379	17416	11699	-29331	-1681	-21347	14648	-21833	-382	-21387	18156	-21127	4690	-20880	20430	-12426	-154	-127	-121	-67	-64	-58	-105	34	-155	18	33	-77	-21	-57	82	-33	-3
0.920000	-44	3277	-3472	-31509	-39	-17706	-7782	-17643	73	-16377	-12218	-14857	-217	-16871	-10937	-9404	-492	19394	11982	-29134	-1657	-22021	14689	-22066	-163	-21891	17887	-20972	5245	-21397	20312	-12486	-150	-129	-120	-67	-58	-57	-105	42	-149	22	36	-75	-17	-56	82	-29	0
0.920833	-227	4806	-4442	-31669	0	-17963	-8041	-18158	180	-16693	-12314	-15152	-269	-17138	-11196	-9399	-553	21064	12487	-28922	-2169	-22661	14737	-22316	-72	-22380	17618	-20781	5361	-21885	20194	-12554	-148	-129	-118	-65	-62	-56	-114	43	-154	20	33	-75	-25	-53	82	-29	0
0.921667	-462	6133	-5294	-31869	242	-18203	-8269	-18683	144	-16986	-12395	-15468	-294	-17421	-11429	-9416	-642	22410	13147	-28710	-3374	-23254	14790	-22570	205	-22825	17353	-20564	6321	-22329	20069	-12633	-148	-128	-121	-66	-64	-57	-102	41	-150	21	37	-76	-23	-55	85	-29	-8
0.922500	-182	7269	-5998	-32099	-99	-18415	-8473	-19220	25	-17261	-12448	-15800	-240	-17713	-11632	-9453	-663	23415	13909	-28509	792	-23788	14842	-22839	509	-23240	17089	-20323	2441	-22746	19942	-12705	-147	-129	-124	-67	-63	-40	-104	40	-154	15	33	-77	-23	-57	82	-29	-3
0.923333	-298	8204	-6569	-32345	111	-18606	-8647	-19749	-11	-17507	-12479	-16156	-171	-18008	-11788	-9518	-667	24077	14698	-28316	-1165	-24261	14892	-23109	187	-23615	16859	-20075	-308	-23122	19810	-12774	-153	-133	-125	-69	-63	-62	-107	37	-154	17	26	-80	-28	-59	81	-35	-1
0.924167	-298	8952	-7002	-32586	-11	-18781	-8818	-20285	-193	-17729	-12482	-16512	-193	-18305	-11895	-9618	-585	24413	15474	-28142	-1281	-24658	14943	-23375	257	-23936	16648	-19815	-3058	-23454	19681	-12825	-149	-131	-124	-69	-60	-57	-105	35	-159	16	32	-77	-21	-56	79	-32	-1
0.925000	-374	9528	-7313	-32682	18	-18933	-8899	-20798	-340	-17919	-12456	-16872	-223	-18604	-11948	-9716	-811	24419	16173	-27994	-141	-24979	14989	-23631	473	-24218	16464	-19555	-5018	-23754	19544	-12855	-154	-132	-126	-70	-65	-62	-109	36	-155	15	30	-76	-22	-60	81	-34	-6
0.925833	-350	9936	-7506	-32754	236	-19072	-8977	-21303	-510	-18092	-12411	-17182	-151	-18903	-11954	-9848	-932	24119	16744	-27865	-937	-25218	15024	-23868	524	-24437	16310	-19298	-5791	-24013	19414	-12861	-152	-127	-120	-65	-64	-57	-102	39	-152	19	35	-74	-23	-55	84	-29	-1
0.926667	-775	10184	-7624	-32735	296	-19200	-9032	-21779	-555	-18239	-12344	-17598	-177	-19209	-11907	-10009	-966	23538	17150	-27758	-355	-25378	15060	-24091	514	-24609	16191	-19042	-6139	-24231	19282	-12846	-149	-126	-119	-67	-60	-53	-103	40	-151	17	38	-72	-21	-51	85	-27	-3
0.927500	-274	10287	-7674	-32759	-236	-19323	-9065	-22232	-647	-18379	-12271	-17962	-321	-19509	-11823	-10187	-879	22715	17369	-27667	2406	-25459	15081	-24285	403	-24737	16096	-18806	-8900	-24416	19145	-12804	-149	-125	-118	-65	-61	-53	-103	42	-150	21	36	-75	-21	-52	82	-30	1
0.928333	-98	10265	-7688	-32742	131	-19441	-9086	-22661	-563	-18501	-12188	-18319	-319	-19816	-11703	-10392	-712	21682	17385	-27589	124	-25464	15097	-24473	199	-24811	16035	-18578	-8999	-24567	19005	-12732	-149	-125	-118	-65	-63	-55	-101	43	-149	17	34	-75	-17	-53	82	-28	3
0.929167	-368	10130	-7679	-32757	32	-19592	-9091	-23058	-392	-18620	-12106	-18673	-207	-20126	-11568	-10610	-481	20486	17207	-27509	-414	-25407	15103	-24621	458	-24833	15999	-18367	-7370	-24681	18869	-12631	-149	-125	-116	-62	-62	-56	-101	42	-148	20	40	-49	-23	-56	84	-28	1
0.930000	-187	9894	-7673	-32743	10	-19691	-9091	-23422	-239	-18742	-12035	-19013	-155	-20436	-11416	-10844	-282	19153	16838	-27427	1189	-25283	15104	-24740	372	-24814	15988	-18167	-6141	-24757	18732	-12506	-147	-126	-118	-65	-62	-58	-102	40	-148	19	29	-76	-22	-53	80	-30	0
0.930833	-171	9568	-7682	-32757	55	-19819	-9087	-23746	124	-18864	-11977	-19346	-150	-20751	-11261	-11089	-526	17737	16310	-27304	-50	-25108	15098	-24823	698	-24740	15983	-17980	-4138	-24798	18593	-12349	-147	-127	-119	-65	-61	-56	-103	39	-151	17	36	-75	-22	-56	84	-27	2
0.931667	-221	9173	-7717	-32750	97	-19960	-9077	-24038	265	-18991	-11938	-19662	-172	-21070	-11122	-11338	-590	16272	15651	-27153	22	-24888	15083	-24870	1451	-24629	16008	-17800	-2478	-24807	18459	-12168	-150	-129	-121	-66	-58	-60	-105	39	-151	18	35	-77	-28	-57	81	-7	0
0.932500	-103	8721	-7795	-32760	52	-20108	-9074	-24302	261	-19132	-11926	-19969	-78	-21387	-11003	-11586	-338	14802	14907	-26948	-350	-24631	15062	-24881	1242	-24474	16026	-17632	-354	-24771	18331	-11964	-149	-125	-119	-65	-63	-60	-104	40	-150	21	36	-75	-26	-57	84	-26	2
0.933333	-41	8216	-7905	-32715	93	-20258	-9058	-24528	145	-19283	-11942	-20250	-43	-21723	-10915	-11823	-232	13353	14113	-26683	-600	-24341	15036	-24856	822	-24280	16070	-17465	1269	-24701	18206	-11741	-146	-124	-121	-67	-63	-58	-104	41	-150	21	35	-52	-22	-53	82	-26	0
0.934167	-227	7684	-8055	-32523	24	-20418	-9042	-24729	160	-19456	-11988	-20521	-253	-22007	-10863	-12052	-114	11951	13304	-26333	-180	-24031	15000	-24800	568	-24061	16096	-17300	2040	-24590	18087	-11501	-147	-124	-120	-63	-62	-56	-102	37	-148	20	40	-75	-21	-56	84	-25	1
0.935000	-482	7121	-8245	-32245	233	-20586	-9023	-24909	254	-19630	-12068	-20763	-410	-22305	-10863	-12270	-98	10608	12505	-25910	-2030	-23717	14954	-24713	422	-23815	16125	-17137	4829	-24439	17979	-11245	-150	-124	-118	-65	-63	-58	-107	42	-143	23	39	-74	-22	-53	84	-28	0
0.935833	-413	6537	-8472	-31898	-260	-20754	-8996	-25070	175	-19835	-12184	-20990	-418	-22597	-10912	-12468	-130	9352	11806	-25400	1571	-23396	14896	-24599	511	-23549	16140	-16981	3208	-24257	17876	-10977	-146	-124	-116	-62	-62	-59	-104	42	-151	20	36	-75	-21	-59	84	-29	0
0.936667	-396	5949	-8715	-31527	-58	-20954	-8966	-25214	300	-20052	-12333	-21195	-453	-22870	-11015	-12648	2073	8192	11180	-24809	734	-23086	14824	-24461	151	-23266	16142	-16806	1825	-24036	17787	-10703	-147	-125	-120	-67	-67	-61	-115	42	-149	18	30	-76	-18	-53	85	-29	1
0.937500	-173	5365	-8974	-31123	-161	-21142	-8916	-25343	425	-20283	-12510	-21380	-385	-23133	-11164	-12802	7555	7144	10668	-24150	-486	-22778	14747	-24299	246	-22969	16129	-16634	1636	-23778	17710	-10424	-148	-126	-127	-69	-64	-57	-104	39	-150	18	34	-78	-24	-58	81	-30	0
0.938333	-67	4793	-9246	-30704	-41	-21336	-8858	-25467	333	-20523	-12710	-21534	-241	-23368	-11345	-12934	8398	6206	10276	-23420	1379	-22487	14657	-24133	381	-22665	16102	-16452	1602	-23486	17647	-10143	-148	-129	-120	-67	-66	-59	-103	40	-153	12	34	-76	2	-56	81	-30	0
0.939167	-47	4236	-9520	-30265	-22	-21535	-8784	-25586	419	-20765	-12930	-21668	-232	-23579	-11600	-13048	6371	5374	10014	-22625	717	-22208	14557	-23927	299	-22362	16060	-16270	2723	-23170	17592	-9841	-152	-126	-121	-67	-63	-56	-104	38	-152	19	37	-75	-22	-58	81	-33	-4
0.940000	-620	3688	-9822	-29827	285	-21738	-8702	-25699	643	-21036	-13164	-21777	-190	-23762	-11878	-13143	5825	4643	9893	-21805	280	-21953	14442	-23726	125	-22059	16002	-16082	4781	-22828	17546	-9594	-148	-127	-122	-70	-65	-61	-107	38	-154	9	33	-77	-24	-58	81	-32	-3
0.940833	-372	3186	-10051	-29379	-329	-21935	-8608	-25808	299	-21296	-13401	-21867	-125	-23919	-12188	-13217	4486	4022	9846	-20974	3184	-21715	14323	-23515	34	-21743	15931	-15887	3794	-22469	17515	-9325	-147	-124	-115	-69	-59	-57	-103	39	-146	19	35	-75	-19	-60	82	-31	2
0.941667	194	2708	-10298	-28933	-152	-22129	-8512	-25907	-121	-21550	-13640	-21925	-145	-24043	-12514	-13274	3005	3485	9910	-20155	1976	-21502	14193	-23307	-113	-21475	15840	-15687	3621	-22091	17489	-9073	-147	-126	-117	-69	-60	-69	-105	40	-148	18	36	-80	-19	-57	85	-32	0
0.942500	-66	2261	-10533	-28489	-43	-22317	-8414	-26006	62	-21803	-13875	-21969	-93	-24146	-12854	-13324	2107	3042	10036	-19371	103	-21305	14056	-23095	-153	-21201	15729	-15480	5495	-21709	17462	-8830	-148	-126	-124	-69	-51	-59	-104	40	-152	16	35	-76	-23	-59	82	-30	0
0.943333	1	1844	-10752	-28048	-135	-22507	-8323	-26097	123	-22055	-14099	-21991	-40	-24223	-13197	-13370	1236	2665	10208	-18654	1916	-21126	13909	-22890	-240	-20941	15619	-15282	6333	-21321	17438	-8609	-150	-127	-124	-70	-64	-59	-107	38	-150	17	32	-79	-22	-59	84	-34	-3
0.944167	123	1464	-10951	-27612	-50	-22681	-8242	-26178	-29	-22285	-14305	-21989	-97	-24276	-13536	-13404	371	2370	10393	-18025	1037	-20961	13760	-22682	-59	-20694	15495	-15079	7637	-20940	17406	-8410	-150	-127	-122	-68	-63	-60	-110	38	-150	16	33	-77	-23	-59	77	-32	0
0.945000	-25	1112	-11137	-27182	-109	-22837	-8187	-26245	39	-22503	-14493	-21972	-67	-24302	-13862	-13441	-1589	2124	10561	-17519	1039	-20812	13607	-22485	5	-20469	15355	-14880	8532	-20569	17369	-8231	-151	-128	-122	-69	-65	-60	-109	37	-153	16	33	-79	-26	-62	82	-30	-4
0.945833	71	794	-11304	-26766	-104	-22978	-8154	-26286	-23	-22676	-14661	-21932	-56	-24318	-14164	-13478	-7905	1935	10683	-17153	1498	-20667	13453	-22292	-338	-20253	15203	-14685	9045	-20202	17315	-8107	-148	-128	-119	-66	-64	-62	-105	40	-150	18	36	-75	-22	-58	84	-29	-3
0.946667	264	500	-11449	-26350	379	-23092	-8159	-26309	-113	-22871	-14803	-21870	-53	-24312	-14438	-13519	-12457	1781	10739	-16955	1476	-20534	13257	-22108	-518	-20056	15039	-14494	8917	-19856	17245	-7953	-150	-124	-118	-69	-60	-56	-103	22	-151	21	38	-73	-22	-56	86	-31	0
0.947500	-36	232	-11581	-25948	671	-23186	-8204	-26299	-143	-23021	-14929	-21790	-31	-24302	-14686	-13568	-10711	1678	10702	-16941	2413	-20403	13127	-21935	-346	-19872	14854	-14317	7002	-19532	17143	-7871	-148	-124	-118	-66	-62	-55	-105	38	-149	20	35	-74	-22	-56	81	-29	0
0.948333	-208	-22	-11698	-25556	1022	-23245	-8302	-26267	-176	-23144	-15034	-21690	-26	-24291	-14914	-13623	-9678	1599	10562	-17123	262	-20279	12953	-21775	-279	-19700	14652	-14150	7077	-19229	17020	-7813	-152	-127	-119	-68	-67	-58	-110	34	-152	18	34	-77	-27	-58	87	-30	-3
0.949167	-129	-263	-11776	-25176	641	-23280	-8446	-26194	-211	-23240	-15121	-21574	-45	-24268	-15065	-13687	-8850	1549	10311	-17502	3332	-20146	12776	-21611	0	-19540	14434	-13993	3660	-18951	16863	-7792	-148	-124	-120	-66	-64	-52	-118	41	-149	18	34	-77	-24	-57	82	-30	-1
0.950000	26	-488	-11868	-24809	570	-23266	-8638	-26078	-122	-23302	-15190	-21431	-48	-24258	-15193	-13751	-7703	1516	9945	-18075	4379	-20013	12590	-21461	-464	-19393	14192	-13848	-1004	-18686	16678	-7806	-148	-129	-121	-69	-62	-58	-108	39	-151	18	18	-55	-23	-57	86	-30	-1
0.950833	-3	-708	-11922	-24419	368	-23221	-8878	-25923	21	-23341	-15253	-21271	-35	-24252	-15292	-13824	-6929	1505	9483	-18833	1914	-19876	12393	-21318	-642	-19238	13931	-13720	-3698	-18452	16451	-7861	-148	-125	-122	-68	-59	-55	-104	38	-152	18	33	-73	-21	-55	82	-30	-1
0.951667	-49	-924	-11948	-24081	304	-23140	-9170	-25720	-32	-23344	-15279	-21097	-94	-24252	-15352	-13899	-6174	1509	8930	-19752	3608	-19735	12178	-21185	-635	-19110	13641	-13603	-6742	-18230	16193	-7945	-148	-124	-119	-68	-63	-58	-107	40	-153	15	35	-72	-22	-57	82	-29	1
0.952500	82	-1134	-11949	-23739	39	-23022	-9502	-25488	-119	-23324	-15352	-20901	-55	-24266	-15380	-13974	-5412	1521	8304	-20817	2847	-19591	11954	-21054	-666	-18972	13324	-13498	-8258	-18030	15901	-8070	-151	-127	-120	-62	-65	-55	-105	40	-150	19	36	-72	-24	-53	84	-29	-4
0.953333	-272	-1345	-11920	-23413	318	-22873	-9870	-25212	28	-23278	-15406	-20692	-91	-24289	-15379	-14039	-4401	1541	7635	-21988	1486	-19434	11702	-20933	-818	-18839	12984	-13413	-8121	-17840	15580	-8223	-146	-125	-118	-64	-63	-55	-102	39	-150	18	35	-70	-18	-55	86	-25	1
0.954167	-341	-1552	-11860	-23095	-341	-22721	-10264	-24894	1	-23210	-15456	-20467	-56	-24330	-15356	-14110	-3404	1556	6935	-23249	3589	-19270	11428	-20813	-870	-18706	12612	-13340	-9487	-17667	15221	-8441	-148	-128	-117	-60	-60	-55	-103	42	-148	22	37	-68	-17	-57	85	-26	1
0.955000	319	-1760	-11770	-22792	-273	-22486	-10678	-24550	-271	-23123	-15532	-20233	-39	-24379	-15318	-14158	-2773	1572	6244	-24550	2947	-19110	11130	-20716	-1119	-18576	12217	-13279	-10481	-17505	14849	-8630	-149	-122	-116	-60	-59	-58	-105	40	-133	20	34	-94	-25	-57	87	-26	-5
0.955833	256	-1963	-11654	-22513	-217	-22263	-11081	-24181	-206	-23023	-15614	-19995	-148	-24456	-15268	-14203	-2086	1577	5588	-25843	-544	-18943	10804	-20589	-1261	-18440	11800	-13225	-8033	-17347	14449	-8874	-150	-126	-118	-63	-64	-56	-104	39	-149	21	35	-76	-24	-56	84	-29	-3
0.956667	183	-2159	-11492	-22253	-457	-22031	-11514	-23796	-229	-22913	-15711	-19751	-230	-24537	-15213	-14233	-1310	1573	4990	-27096	401	-18773	10448	-20489	-1239	-18315	11351	-13211	-5471	-17198	14031	-9139	-150	-130	-124	-68	-66	-59	-109	36	-158	12	23	-81	-24	-58	80	-30	-8
0.957500	67	-2342	-11305	-22009	-290	-21786	-11915	-23392	-284	-22792	-15813	-19505	-182	-24629	-15153	-14243	-768	1557	4488	-28252	-489	-18605	10069	-20385	-1132	-18176	10902	-13166	-2411	-17023	13614	-9414	-154	-131	-124	-65	-62	-60	-112	37	-151	17	28	-74	-21	-56	78	-31	-12
0.958333	-30	-2505	-11081	-21781	-408	-21541	-12284	-22968	-83	-22663	-15925	-19251	-78	-24719	-15089	-14230	-320	1523	4094	-29283	-1715	-18428	9666	-20284	-847	-18040	10439	-13186	261	-16886	13195	-9693	-152	-127	-118	-64	-63	-58	-107	8	-154	18	32	-76	-24	-58	81	-29	0
0.959167	293	-2645	-10833	-21572	-437	-21304	-12623	-22545	-63	-22532	-16039	-19009	-58	-24815	-15032	-14196	20	1471	3815	-30160	-1714	-18255	9238	-20183	-941	-17899	9976	-13193	2516	-16728	12781	-9980	-148	-127	-124	-66	-65	-59	-115	41	-152	17	29	-75	-19	-55	82	-29	-1
0.960000	447	-2761	-10555	-21381	-281	-21074	-12915	-22117	-149	-22404	-16159	-18764	-96	-24905	-14985	-14141	327	1391	3673	-30849	-2883	-18082	8790	-20085	-867	-17759	9520	-13208	4649	-16562	12373	-10258	-152	-128	-118	-64	-62	-57	-102	42	-153	19	30	-74	-21	-53	85	-31	0
0.960833	-25	-2845	-10258	-21206	-368	-20864	-13158	-21692	135	-22281	-16272	-18530	-69	-24989	-14942	-14067	797	1289	3647	-31329	-2430	-17908	8328	-20001	-418	-17617	9067	-13236	4569	-16388	11977	-10531	-147	-127	-119	-64	-59	-56	-107	44	-149	21	30	-74	-19	-52	85	-29	4
0.961667	-159	-2904	-9937	-21052	-127	-20675	-13346	-21276	111	-22163	-16380	-18302	-62	-25064	-14911	-13972	1040	1158	3756	-31593	-4142	-17737	7849	-19893	-871	-17479	8632	-13275	5896	-16211	11607	-10788	-145	-127	-119	-62	-62	-57	-79	43	-150	20	32	-74	-19	-52	85	-29	3
0.962500	-132	-2929	-9610	-20909	-306	-20517	-13456	-20868	-202	-22051	-16477	-18089	-56	-25116	-14885	-13860	958	995	3976	-31638	-2449	-17572	7363	-19797	-776	-17340	8219	-13330	4747	-16021	11255	-11029	-149	-127	-121	-68	-62	-57	-102	43	-148	21	29	-74	-22	-53	84	-29	2
0.963333	12	-2906	-9277	-20781	-333	-20381	-13548	-20468	-442	-21947	-16551	-17884	16	-25146	-14864	-13732	913	807	4308	-31455	271	-17408	6885	-19707	-641	-17200	7837	-13391	-253	-15824	10932	-11244	-149	-130	-120	-65	-60	-41	-102	40	-152	18	27	-75	-24	-55	82	-30	-3
0.964167	-87	-2855	-8943	-20665	-414	-20270	-13555	-20078	-361	-21849	-16607	-17690	-41	-25149	-14848	-13597	1194	594	4686	-31060	-2447	-17247	6410	-19620	-715	-17056	7495	-13460	-3243	-15613	10627	-11437	-151	-130	-120	-67	-64	-57	-107	42	-152	18	33	-76	-23	-59	78	-31	-5
0.965000	39	-2767	-8609	-20553	-339	-20191	-13507	-19703	-324	-21757	-16629	-17508	-67	-25121	-14834	-13450	1532	357	5131	-30459	-689	-17078	5944	-19532	-627	-16913	7177	-13544	-6700	-15404	10347	-11600	-152	-133	-124	-69	-68	-68	-108	36	-158	15	27	-82	-32	-63	77	-34	-6
0.965833	-77	-2639	-8293	-20450	-417	-20135	-13399	-19336	-262	-21664	-16622	-17332	4	-25053	-14814	-13297	1677	105	5598	-29681	-90	-16930	5505	-19441	-504	-16758	6910	-13631	-8997	-15169	10095	-11731	-164	-132	-119	-68	-62	-61	-103	42	-149	20	32	-75	-23	-56	85	-30	1
0.966667	-458	-2487	-7987	-20339	-66	-20095	-13233	-18973	-139	-21566	-16558	-17166	-39	-24934	-14778	-13129	1675	-161	6058	-28752	-586	-16770	5087	-19357	-358	-16595	6672	-13729	-10408	-14930	9861	-11834	-147	-128	-119	-64	-58	-61	-103	43	-149	18	19	-75	-23	-57	84	-29	0
0.967500	-617	-2308	-7721	-20240	-401	-20080	-13021	-18623	-120	-21461	-16459	-17006	-14	-24781	-14738	-13001	1799	-439	6485	-27716	1601	-16625	4696	-19276	-205	-16427	6472	-13836	-12760	-14681	9643	-11915	-148	-125	-121	-64	-62	-58	-103	43	-148	19	37	-77	-17	-55	85	-31	2
0.968333	-149	-2111	-7471	-20121	-603	-20078	-12769	-18281	-314	-21350	-16321	-16871	0	-24584	-14680	-12867	1921	-718	6844	-26582	2832	-16458	4330	-19198	-268	-16248	6305	-13958	-15719	-14422	9432	-11969	-145	-125	-121	-60	-58	-58	-103	42	-148	18	33	-74	-16	-57	82	-28	3
0.969167	-409	-1901	-7262	-20008	-270	-20089	-12479	-17943	-424	-21226	-16140	-16755	-41	-24341	-14603	-12752	1929	-997	7121	-25404	-98	-16303	4008	-19128	-254	-16058	6157	-14082	-15192	-14155	9228	-12001	-147	-122	-119	-67	-60	-59	-104	41	-151	16	36	-74	-19	-57	84	-29	-1
0.970000	-510	-1679	-7095	-19885	-338	-20105	-12153	-17611	-369	-21088	-15919	-16596	140	-24058	-14498	-12650	1775	-1278	7298	-24198	1222	-16140	3720	-19045	-262	-15853	6045	-14216	-14172	-13878	9024	-12017	-148	-129	-120	-65	-59	-58	-103	40	-149	20	36	-74	-23	-57	81	-30	0
0.970833	-390	-1455	-6969	-19754	-380	-20123	-11804	-17284	-392	-20925	-15655	-16471	252	-23723	-14374	-12568	1849	-1539	7355	-23038	1351	-15974	3469	-19000	-243	-15627	5946	-14364	-12538	-13589	8820	-12017	-147	-126	-118	-63	-63	-57	-105	41	-148	20	35	-73	-24	-58	81	-28	1
0.971667	-492	-1239	-6889	-19620	-333	-20135	-11437	-16965	-506	-20743	-15356	-16357	123	-23359	-14244	-12512	1912	-1787	7286	-21918	-21	-15802	3248	-18946	-128	-15384	5856	-14507	-10663	-13291	8605	-12008	-148	-124	-104	-66	-68	-55	-105	40	-151	21	35	-74	-21	-56	78	-31	1
0.972500	-425	-1040	-6856	-19478	-423	-20145	-11050	-16637	-389	-20542	-15027	-16251	85	-22953	-14030	-12476	1589	-2017	7084	-20878	219	-15619	3065	-18899	-181	-15123	5770	-14659	-9037	-12982	8384	-11989	-147	-114	-121	-63	-61	-56	-109	39	-149	19	36	-74	-22	-55	81	-28	-1
0.973333	-319	-847	-6868	-19325	-348	-20144	-10660	-16316	-270	-20310	-14657	-16150	67	-22526	-13814	-12466	1470	-2225	6758	-19928	-819	-15416	2912	-18859	-218	-14846	5684	-14824	-6608	-12673	8148	-11976	-151	-127	-121	-66	-61	-55	-104	39	-153	19	34	-75	-25	-56	80	-35	-4
0.974167	-590	-687	-6922	-19169	-240	-20129	-10264	-15998	-495	-20053	-14283	-16053	44	-22066	-13561	-12480	1559	-2403	6319	-19076	-368	-15204	2789	-18825	-25	-14548	5590	-14983	-5389	-12348	7907	-11957	-146	-124	-118	-61	-59	-56	-107	40	-154	21	38	-70	-19	-56	82	-27	1
0.975000	-732	-525	-7015	-19002	-133	-20090	-9863	-15674	-529	-19770	-13891	-15962	-22	-21596	-13277	-12510	1201	-2563	5765	-18332	-1823	-14968	2690	-18800	131	-14236	5495	-15150	-3096	-12023	7651	-11947	-147	-125	-119	-62	-60	-61	-94	41	-152	20	35	-70	-22	-56	81	-49	0
0.975833	-871	-400	-7142	-18831	-136	-20040	-9452	-15358	-179	-19473	-13478	-15880	3	-21111	-12957	-12566	1399	-2696	5126	-17695	-2784	-14713	2613	-18783	318	-13906	5381	-15317	-683	-11682	7388	-11944	-147	-124	-120	-65	-60	-56	-108	39	-151	22	34	-74	-21	-57	82	-30	0
0.976667	-522	-301	-7304	-18663	-334	-19967	-9075	-15032	-79	-19170	-13077	-15802	-31	-20616	-12615	-12641	1692	-2806	4417	-17160	260	-14431	2553	-18769	267	-13573	5251	-15489	-2583	-11339	7116	-11949	-176	-129	-122	-65	-62	-59	-105	32	-153	16	32	-75	-24	-60	79	-32	-7
0.977500	-531	-224	-7489	-18478	-152	-19874	-8691	-14712	162	-18814	-12654	-15732	-46	-20122	-12243	-12733	1232	-2894	3675	-16704	-2951	-14124	2512	-18762	39	-13219	5110	-15658	-2298	-10986	6845	-11961	-152	-129	-120	-64	-60	-59	-109	38	-156	21	34	-73	-23	-57	81	-33	15
0.978333	-436	-171	-7685	-18309	-189	-19751	-8311	-14385	767	-18455	-12241	-15663	-61	-19653	-11848	-12835	1121	-2955	2915	-16327	-2506	-13787	2483	-18756	-29	-12852	4956	-15822	-2273	-10623	6574	-11985	-147	-125	-119	-62	-65	-61	-107	39	-120	21	36	-74	-19	-62	79	-26	0
0.979167	-446	-144	-7893	-18080	-346	-19606	-7948	-14059	1567	-18081	-11834	-15598	-167	-19155	-11432	-12946	1124	-2994	2164	-16001	-2186	-13424	2463	-18757	1	-12477	4791	-15983	-1177	-10250	6317	-12018	-144	-125	-116	-64	-62	-61	-108	38	-150	21	36	-76	-21	-57	81	-28	0
0.980000	-635	-134	-8102	-17960	-64	-19428	-7591	-13722	1770	-17694	-11438	-15542	-199	-18685	-11001	-13069	842	-3016	1446	-15715	-3682	-13026	2458	-18755	269	-12085	4623	-16139	1232	-9869	6072	-12061	-149	-122	-116	-62	-62	-59	-94	42	-164	20	34	-74	-21	-58	82	-29	0
0.980833	-1046	-143	-8308	-17785	-111	-19220	-7249	-13395	1589	-17297	-11051	-15482	-159	-18230	-10562	-13201	764	-3027	782	-15445	-2788	-12603	2456	-18760	294	-11691	4452	-16293	3085	-9470	5854	-12112	-146	-124	-117	-63	-61	-57	-107	41	-154	19	35	-74	-21	-58	84	-30	3
0.981667	-346	-169	-8497	-17613	-490	-18984	-6912	-13047	1336	-16890	-10675	-15433	-223	-17790	-10118	-13337	454	-3023	199	-15189	-542	-12166	2466	-18760	155	-11283	4278	-16442	2644	-9068	5639	-12173	-130	-127	-119	-65	-66	-62	-113	39	-155	18	30	-78	-28	-59	79	-33	-3
0.982500	-138	-211	-8676	-17447	-35	-18715	-6606	-12708	1017	-16475	-10307	-15388	-258	-17366	-9672	-13487	162	-3004	-291	-14926	-3014	-11701	2485	-18759	176	-10864	4114	-16579	5331	-8643	5470	-12235	-149	-126	-117	-64	-64	-60	-107	39	-153	16	35	-78	-22	-58	80	-29	-11
0.983333	-195	-255	-8825	-17274	-159	-18410	-6295	-12349	981	-16049	-9947	-15340	-227	-16958	-9230	-13638	352	-2980	-652	-14651	-2497	-11221	2515	-18756	382	-10431	3957	-16717	8671	-8206	5325	-12308	-150	-128	-121	-78	-62	-58	-105	39	-154	19	30	-80	-24	-58	81	-26	-6
0.984167	-65	-306	-8950	-17104	-199	-18069	-5995	-12002	986	-15611	-9592	-15293	-340	-16564	-8799	-13789	281	-2945	-946	-14353	-1155	-10725	2552	-18750	263	-9989	3825	-16839	11775	-7752	5214	-12380	-150	-128	-118	-67	-64	-60	-109	38	-158	15	30	-76	-24	-59	80	-30	-1
0.985000	-24	-367	-9050	-16925	-180	-17690	-5710	-11629	681	-15170	-9249	-15247	-400	-16189	-8381	-13945	154	-2908	-1100	-14041	-1916	-10225	2601	-18734	216	-9535	3701	-16955	14742	-7291	5141	-12460	-153	-131	-122	-75	-66	-62	-105	38	-154	13	30	-61	-23	-60	81	-34	-8
0.985833	135	-415	-9120	-16736	-194	-17272	-5429	-11263	308	-14722	-8901	-15192	-348	-15807	-7979	-14096	267	-2859	-1138	-13710	-810	-9718	2659	-18719	339	-9070	3602	-17059	16299	-6819	5101	-12539	-147	-126	-119	-69	-62	-57	-105	39	-152	16	32	-78	-24	-56	82	-28	0
0.986667	328	-468	-9164	-16529	-195	-16823	-5131	-10890	-38	-14262	-8557	-15133	-305	-15434	-7591	-14255	58	-2808	-1065	-13371	-393	-9215	2731	-18686	166	-8591	3522	-17152	17414	-6313	5090	-12629	-147	-127	-122	-64	-60	-53	-107	44	-150	19	32	-74	-17	-50	88	-26	2
0.987500	162	-509	-9187	-16307	-100	-16339	-4881	-10521	-469	-13806	-8217	-15061	-339	-15071	-7231	-14391	-9	-2759	-903	-13029	305	-8725	2829	-18654	547	-8105	3458	-17248	16723	-5812	5106	-12715	-147	-126	-116	-65	-59	-55	-101	43	-153	16	34	-74	-18	-55	87	-28	-3
0.988333	40	-548	-9192	-16064	17	-15826	-4613	-10158	-653	-13344	-7873	-14986	-313	-14718	-6893	-14530	-22	-2708	-655	-12703	390	-8243	2893	-18614	453	-7606	3413	-17317	15481	-5303	5146	-12810	-148	-122	-120	-67	-79	-55	-100	39	-144	20	36	-73	-19	-56	87	-30	1
0.989167	-184	-574	-9187	-15794	173	-15279	-4341	-9798	-721	-12879	-7536	-14891	-409	-14335	-6584	-14659	-115	-2652	-345	-12401	-104	-7779	2979	-18570	50	-7094	3379	-17386	14601	-4797	5199	-12910	-150	-127	-105	-64	-62	-56	-102	41	-152	17	35	-76	-24	-56	85	-24	1
0.990000	132	-587	-9163	-15491	-300	-14712	-4071	-9444	-986	-12420	-7194	-14779	-459	-13962	-6300	-14772	-179	-2599	10	-12129	4575	-7349	3071	-18520	1	-6620	3361	-17446	8337	-4295	5264	-13015	-151	-128	-121	-70	-67	-58	-107	38	-150	17	34	-81	-23	-58	80	-30	-4
0.990833	375	-585	-9189	-15162	-10	-14127	-3799	-9104	-1418	-11968	-6856	-14658	-363	-13586	-6034	-14863	-291	-2545	397	-11899	3048	-6929	3169	-18462	-376	-6108	3349	-17498	3728	-3789	5340	-13120	-149	-127	-122	-65	-60	-59	-103	41	-152	15	29	-77	-23	-56	84	-28	2
0.991667	421	-567	-9109	-14790	9	-13524	-3520	-8768	-1827	-11507	-6516	-14504	-394	-13193	-5789	-14929	-365	-2487	787	-11714	3236	-6538	3264	-18396	-447	-5644	3347	-17539	-430	-3297	5412	-13229	-148	-128	-121	-67	-60	-59	-100	40	-151	18	33	-75	-21	-55	85	-33	-1
0.992500	378	-527	-9080	-14392	9	-12915	-3242	-8452	-1873	-11072	-6184	-14331	-428	-12792	-5565	-14969	-556	-2430	1164	-11583	4571	-6175	3360	-18331	-447	-5168	3350	-17577	-3575	-2821	5482	-13344	-146	-124	-118	-66	-62	-56	-105	39	-147	19	33	-76	-23	-56	82	-28	1
0.993333	580	-468	-9056	-13962	244	-12301	-2964	-8144	-1896	-10641	-5854	-14132	-459	-12387	-5362	-14974	-401	-2364	1510	-11502	3365	-5835	3453	-18247	-255	-4708	3350	-17603	-4710	-2364	5541	-13458	-145	-124	-118	-64	-78	-55	-102	44	-148	19	36	-74	-26	-53	86	-28	0
0.994167	271	-382	-9063	-13501	414	-11691	-2680	-7850	-1992	-10225	-5536	-13910	-455	-11963	-5167	-14914	-289	-2295	1813	-11469	3293	-5512	3544	-18163	-213	-4270	3351	-17627	-4779	-1933	5581	-13566	-146	-124	-118	-61	-58	-56	-98	40	-147	21	38	-75	-19	-51	88	-15	2
0.995000	690	-274	-9020	-13028	-97	-11086	-2401	-7568	-2248	-9824	-5233	-13660	-391	-11534	-4986	-14873	-365	-2222	2057	-11479	5724	-5215	3630	-18076	-389	-3858	3352	-17646	-6728	-1525	5604	-13677	-144	-124	-119	-58	-63	-55	-101	42	-149	22	37	-70	-18	-53	82	-27	1
0.995833	849	-141	-9004	-12522	328	-10499	-2126	-7297	-2390	-9443	-4945	-13389	-466	-11100	-4811	-14760	-425	-2147	2229	-11518	2723	-4937	3711	-17986	-555	-3475	3351	-17663	-5486	-1151	5611	-13783	-147	-126	-119	-62	-59	-57	-105	41	-148	20	35	-74	-25	-58	84	-28	1
0.996667	526	3	-8991	-12019	340	-9931	-1857	-7034	-2388	-9078	-4673	-13087	-572	-10657	-4641	-14601	-471	-2064	2333	-11588	997	-4677	3783	-17886	-480	-3122	3346	-17670	-1628	-811	5590	-13881	-151	-127	-122	-66	-70	-60	-105	39	-149	19	37	-76	-22	-56	80	-31	-3
0.997500	684	190	-8975	-11519	336	-9386	-1597	-6778	-2239	-8730	-4423	-12763	-699	-10206	-4469	-14391	-386	-1969	2358	-11656	1973	-4418	3861	-17784	-692	-2792	3345	-17681	2635	-494	5552	-13970	-150	-127	-119	-64	-50	-59	-104	39	-151	17	57	-76	-26	-57	89	-29	1
0.998333	685	385	-8945	-11024	395	-8860	-1347	-6517	-1767	-8387	-4191	-12411	-785	-9749	-4294	-14140	-384	-1872	2308	-11722	60	-4172	3923	-17676	-855	-2497	3348	-17685	7776	-212	5494	-14050	-151	-129	-125	-69	-68	-63	-110	37	-154	17	32	-75	-25	-58	78	-34	-5
0.999167	475	609	-8903	-10553	333	-8360	-1108	-6259	-1439	-8073	-3984	-12039	-715	-9297	-4116	-13841	-426	-1766	2186	-11759	-557	-3925	3998	-17558	-952	-2231	3357	-17687	12464	36	5420	-14112	-151	-126	-121	-65	-61	-58	-104	36	-152	21	34	-74	-21	-73	66	-31	1
1.000000	526	852	-8832	-10103	287	-7878	-879	-5988	-1147	-7751	-3794	-11643	-636	-8837	-3923	-13486	-255	-1646	1999	-11761	-1374	-3683	4067	-17434	-985	-1985	3378	-17689	17216	252	5339	-14165	-147	-127	-119	-62	-65	-60	-107	37	-151	19	36	-76	-19	-57	80	-30	3
1.000833	349	1107	-8734	-9691	309	-7420	-671	-5714	-800	-7439	-3624	-11231	-560	-8374	-3731	-13087	-151	-1524	1752	-11712	-1968	-3436	4136	-17306	-742	-1766	3408	-17692	20615	450	5247	-14200	-147	-127	-122	-65	-60	-43	-103	40	-149	19	35	-76	-19	-56	81	-32	0
1.001667	51	1369	-8613	-9327	110	-6993	-487	-5427	-241	-7127	-3478	-10796	-539	-7914	-3515	-12644	-169	-1401	1455	-11603	-2188	-3196	4218	-17173	-830	-1572	3447	-17694	22371	621	5155	-14221	-149	-129	-118	-63	-61	-57	-105	38	-153	18	36	-87	-22	-56	86	-27	-4
1.002500	-228	1631	-8451	-9017	343	-6583	-314	-5142	164	-6811	-3348	-10350	-489	-7459	-3298	-12160	-250	-1272	1121	-11419	-4449	-2952	4301	-17033	-1198	-1392	3513	-17699	24942	762	5060	-14233	-151	-129	-119	-63	-58	-56	-104	34	-155	19	36	-73	-22	-57	77	-34	0
1.003333	-214	1898	-8263	-8763	-132	-6195	-169	-4841	387	-6488	-3233	-9887	-413	-7004	-3070	-11643	-328	-1146	759	-11166	-832	-2709	4383	-16888	-920	-1216	3589	-17703	21688	883	4975	-14226	-150	-129	-120	-63	-63	-59	-108	37	-149	17	38	-74	-22	-59	84	-29	0
1.004167	-279	2157	-8017	-8567	-21	-5815	-39	-4491	812	-6150	-3129	-9416	-391	-6560	-2835	-11092	-360	-1016	366	-10830	-1800	-2469	4478	-16735	-1023	-1077	3687	-17710	17423	987	4901	-14208	-150	-128	-119	-65	-64	-58	-108	42	-152	18	32	-78	-23	-77	79	-33	-4
1.005000	-411	2398	-7748	-8430	-196	-5466	72	-4161	932	-5806	-3035	-8939	-285	-6122	-2597	-10525	-116	-890	-10	-10411	-3332	-2228	4577	-16577	-896	-940	3800	-17717	13243	1076	4841	-14172	-148	-129	-120	-65	-77	-58	-109	38	-152	16	32	-76	-22	-58	79	-31	0
1.005833	-520	2627	-7442	-8353	-219	-5098	173	-3816	1203	-5442	-2939	-8457	-214	-5687	-2353	-9944	175	-765	-397	-9908	-1669	-1994	4685	-16406	-494	-791	3935	-17716	8521	1152	4796	-14121	-150	-128	-117	-63	-57	-53	-107	39	-152	18	34	-75	-15	-61	84	-32	-5
1.006667	-531	2833	-7102	-8325	-183	-4752	261	-3465	1525	-5068	-2839	-7971	-56	-5259	-2112	-9363	507	-641	-766	-9330	-2313	-1771	4790	-16230	-500	-650	4086	-17715	4297	1228	4775	-14065	-148	-128	-118	-65	-61	-59	-107	38	-152	15	32	-76	-19	-57	80	-31	8
1.007500	-1034	3010	-6747	-8347	106	-4411	336	-3115	1741	-4676	-2733	-7488	9	-4841	-1888	-8794	394	-520	-1115	-8677	-2567	-1560	4901	-16040	-477	-505	4252	-17704	849	1264	4772	-13972	-148	-115	-117	-63	-60	-56	-105	39	-150	33	36	-75	-22	-55	82	-29	0
1.008333	-934	3164	-6371	-8406	-560	-4070	414	-2777	1776	-4270	-2609	-7009	33	-4433	-1652	-8243	313	-401	-1441	-7962	-112	-1364	5013	-15838	-103	-365	4428	-17687	-4571	1309	4793	-13868	-147	-116	-117	-64	-62	-56	-105	40	-156	16	34	-77	-23	-56	82	-30	-7
1.009167	-780	3276	-5991	-8499	-303	-3733	487	-2441	1680	-3862	-2469	-6543	156	-4042	-1439	-7731	129	-281	-1739	-7181	-1694	-1182	5124	-15623	-437	-220	4612	-17660	-8630	1343	4828	-13746	-150	-130	-121	-65	-61	-55	-104	39	-154	18	34	-75	-19	-56	84	-35	-6
1.010000	-1176	3356	-5609	-8613	-248	-3397	579	-2128	1727	-3445	-2306	-6091	145	-3665	-1253	-7265	120	-161	-2003	-6353	-3663	-1022	5228	-15396	-362	-73	4804	-17624	-9791	1365	4878	-13602	-148	-131	-115	-65	-60	-55	-103	38	-152	17	35	-74	-19	-55	84	-32	2
1.010833	-1112	3396	-5242	-8734	-387	-3057	653	-1838	1439	-3045	-2124	-5660	97	-3288	-1084	-6859	174	-41	-2231	-5492	-2403	-888	5327	-15156	-51	69	4994	-17556	-10648	1374	4944	-13432	-148	-128	-121	-65	-48	-57	-104	40	-154	20	35	-75	-23	-55	86	-28	-3
1.011667	-957	3393	-4892	-8886	-220	-2719	747	-1579	1092	-2621	-1917	-5258	149	-2932	-935	-6514	159	80	-2425	-4609	-3573	-774	5413	-14903	-29	205	5179	-17470	-10634	1376	5020	-13233	-149	-129	-120	-66	-64	-57	-105	40	-152	16	34	-77	-25	-55	84	-30	0
1.012500	-856	3352	-4572	-8966	-201	-2382	860	-1353	984	-2214	-1681	-4889	66	-2589	-809	-6253	231	205	-2588	-3712	-4277	-686	5492	-14635	-33	333	5362	-17357	-10858	1356	5100	-13003	-147	-155	-120	-65	-60	-59	-104	39	-152	18	34	-76	-4	-58	82	-30	0
1.013333	-734	3274	-4281	-9050	-267	-2038	971	-1179	932	-1817	-1426	-4559	-33	-2254	-708	-6076	116	334	-2715	-2823	-4657	-620	5556	-14338	-227	448	5533	-17218	-11133	1327	5179	-12735	-147	-128	-133	-64	-62	-59	-105	41	-150	19	33	-75	-22	-55	82	-28	2
1.014167	-470	3154	-4035	-9111	-212	-1695	1104	-1044	974	-1436	-1154	-4282	55	-1933	-637	-5984	80	461	-2816	-1945	-5053	-584	5611	-14064	-232	543	5691	-17048	-11903	1276	5253	-12431	-145	-127	-121	-68	-59	-53	-104	41	-150	20	33	-76	-16	-51	89	-28	0
1.015000	-335	2988	-3824	-9128	-306	-1349	1244	-996	1070	-1074	-871	-4069	126	-1624	-579	-5991	214	597	-2891	-1098	-4676	-574	5647	-13767	-35	613	5820	-16848	-14432	1201	5317	-12091	-148	-124	-124	-66	-62	-59	-107	41	-150	15	32	-78	-22	-52	81	-29	-1
1.015833	-360	2799	-3663	-9104	64	-1005	1393	-943	1263	-724	-580	-3906	44	-1321	-550	-6086	82	730	-2943	-303	-7052	-590	5671	-13463	-131	654	5937	-16611	-14650	1104	5368	-11710	-146	-129	-124	-67	-46	-59	-104	40	-149	19	33	-76	-21	-52	82	-30	-3
1.016667	-152	2583	-3535	-9019	-239	-658	1554	-974	1376	-391	-287	-3812	-91	-1020	-534	-6270	-19	865	-2974	439	-4361	-633	5674	-13158	57	659	6026	-16339	-17575	981	5397	-11290	-149	-128	-124	-67	-63	-62	-110	40	-152	16	29	-78	-25	-56	75	-31	-4
1.017500	115	2331	-3450	-8888	-58	-299	1720	-1059	1391	-66	2	-3785	-168	-727	-531	-6528	20	1000	-2990	1109	-3197	-694	5673	-12844	-49	631	6093	-16028	-21807	838	5412	-10824	-150	-130	-122	-72	-67	-52	-107	38	-151	19	30	-80	-22	-57	80	-30	0
1.018333	38	2060	-3393	-8697	-216	44	1890	-1202	1617	244	277	-3828	-189	-430	-533	-6853	88	1134	-2985	1697	-4995	-778	5660	-12528	17	561	6105	-15681	-24157	673	5406	-10326	-151	-130	-124	-68	-63	-61	-107	39	-152	15	32	-79	-25	-57	80	-30	-5
1.019167	138	1765	-3364	-8450	-146	392	2060	-1400	1607	546	533	-3927	-205	-132	-544	-7226	-12	1263	-2971	2188	-2694	-879	5638	-12216	-76	453	6140	-15296	-26405	486	5376	-9792	-151	-129	-121	-67	-67	-59	-105	40	-152	21	34	-75	-17	-52	82	-29	-1
1.020000	268	1421	-3352	-8143	-124	745	2229	-1648	1376	850	766	-4110	-135	167	-555	-7634	95	1399	-2937	2574	-2341	-1009	5616	-11908	-81	305	6112	-14876	-26519	284	5320	-9230	-148	-127	-118	-65	-53	-61	-105	42	-151	19	36	-76	-24	-58	84	-26	1
1.020833	-100	1138	-3339	-7783	269	1095	2394	-1936	1366	1154	969	-4335	-125	475	-562	-8052	0	1532	-2891	2847	-2215	-1153	5590	-11604	131	116	6062	-14423	-24280	64	5248	-8642	-147	-127	-119	-66	-64	-61	-104	41	-150	21	42	-77	-19	-55	84	-27	3
1.021667	-116	810	-3331	-7379	-319	1448	2552	-2267	1335	1455	1126	-4616	-122	792	-563	-8467	-180	1659	-2838	2999	1472	-1309	5569	-11307	246	-112	5976	-13941	-22836	-162	5156	-8045	-148	-128	-120	-64	-60	-59	-103	40	-151	21	35	-80	-23	-53	79	-29	2
1.022500	470	484	-3305	-6925	-236	1799	2700	-2634	1113	1770	1255	-4936	-159	1118	-552	-8853	-155	1783	-2769	3026	2700	-1485	5546	-11018	-297	-376	5860	-13425	-20510	-400	5046	-7439	-147	-128	-124	-64	-63	-63	-108	40	-167	20	54	-76	-18	-55	80	-30	1
1.023333	326	156	-3255	-6434	50	2152	2840	-3032	803	2092	1343	-5289	-131	1445	-539	-9196	-87	1910	-2691	2933	1191	-1670	5529	-10736	-480	-675	5712	-12883	-14041	-641	4895	-6834	-148	-129	-124	-68	-65	-60	-107	35	-155	17	34	-78	-27	-59	78	-31	-3
1.024167	177	-167	-3171	-5903	-70	2496	2973	-3455	346	2423	1396	-5662	-44	1780	-500	-9475	-262	2035	-2591	2707	3999	-1868	5528	-10456	-258	-997	5537	-12316	-6821	-872	4783	-6236	-151	-129	-122	-63	-64	-58	-108	38	-150	16	35	-80	-25	-61	91	-28	-3
1.025000	122	-478	-3040	-5333	58	2820	3104	-3886	189	2761	1414	-6039	-16	2120	-455	-9678	-343	2155	-2474	2389	4702	-2064	5538	-10178	-346	-1355	5335	-11730	1160	-1101	4638	-5649	-150	-127	-124	-68	-64	-58	-108	38	-155	18	30	-77	-24	-59	82	-31	-4
1.025833	114	-776	-2858	-4748	15	3185	3224	-4333	-31	3101	1404	-6415	-98	2453	-395	-9798	-224	2283	-2335	1955	5036	-2273	5554	-9912	-379	-1704	5109	-11121	8430	-1323	4487	-5081	-148	-126	-97	-66	-62	-59	-107	37	-160	21	35	-75	-23	-56	82	-27	3
1.026667	87	-1057	-2614	-4139	-116	3529	3334	-4779	-486	3428	1372	-6782	-179	2779	-325	-9823	-155	2410	-2177	1429	6685	-2479	5582	-9641	-441	-2083	4857	-10498	13815	-1537	4327	-4542	-146	-126	-119	-65	-61	-56	-101	41	-151	18	37	-74	-26	-55	85	-21	-1
1.027500	96	-1321	-2309	-3524	-80	3817	3432	-5223	-874	3738	1326	-7132	-53	3076	-248	-9761	-68	2532	-2002	820	6710	-2693	5609	-9379	-438	-2462	4577	-9859	17803	-1740	4170	-4041	-147	-126	-117	-67	-63	-55	-103	40	-159	21	36	-75	-18	-52	84	-27	0
1.028333	-149	-1567	-1938	-2909	-132	4105	3520	-5667	-1155	4018	1261	-7463	52	3356	-168	-9620	-201	2647	-1803	130	7667	-2901	5643	-9110	-146	-2853	4275	-9216	18766	-1929	4000	-3579	-147	-127	-118	-63	-63	-55	-102	40	-151	16	34	-74	-18	-52	85	-26	-1
1.029167	-369	-1788	-1514	-2298	94	4361	3602	-6102	-1207	4255	1206	-7762	-39	3585	-87	-9395	-189	2759	-1583	-573	6366	-3109	5670	-8845	-225	-3246	3956	-8570	20252	-2112	3828	-3156	-149	-125	-118	-64	-60	-49	-101	38	-150	21	37	-69	-19	-52	86	-30	1
1.030000	-478	-1980	-1013	-1693	-118	4583	3673	-6518	-981	4444	1155	-8038	-75	3771	-7	-9118	-207	2864	-1339	-1322	7854	-3308	5694	-8574	29	-3630	3620	-7922	19118	-2291	3645	-2783	-149	-126	-117	-64	-61	-56	-103	40	-149	19	37	-73	-19	-56	81	-28	0
1.030833	-334	-2165	-461	-1116	-205	4762	3733	-6914	-1028	4547	1112	-8273	-80	3900	69	-8778	-537	2961	-1099	-2085	10225	-3506	5705	-8303	43	-4012	3262	-7283	14364	-2462	3457	-2450	-147	-126	-121	-65	-60	-56	-99	40	-153	16	36	-75	-18	-55	80	-28	-1
1.031667	-597	-2317	146	-572	-173	4898	3790	-7280	-1528	4612	1107	-8490	-241	3956	145	-8420	-560	3046	-792	-2839	7006	-3696	5699	-8017	-229	-4386	2895	-6649	11845	-2641	3246	-2168	-150	-129	-124	-68	-64	-59	-108	38	-152	18	30	-79	-22	-58	79	-32	-5
1.032500	-683	-2443	795	-68	-99	4982	3837	-7620	-1885	4581	1122	-8679	-1324	3945	192	-8044	-377	3111	-492	-3565	7563	-3875	5672	-7738	-202	-4752	2520	-6022	9264	-2821	3025	-1924	-151	-127	-119	-67	-61	-58	-102	40	-155	18	27	-70	-22	-57	82	-29	-3
1.033333	-629	-2543	1510	392	-331	5024	3894	-7913	-1884	4471	1181	-8842	-2232	3857	294	-7680	-366	3164	-168	-4252	6796	-4053	5620	-7434	-51	-5103	2141	-5408	8122	-3013	2778	-1727	-151	-125	-118	-65	-63	-56	-103	40	-151	18	34	-74	-19	-55	82	-30	0
1.034167	-440	-2612	2194	795	55	5006	3943	-8166	-1974	4278	1272	-8988	-1760	3684	370	-7345	-544	3199	165	-4876	4642	-4224	5534	-7131	-35	-5443	1758	-4820	8335	-3224	2499	-1566	-146	-127	-119	-64	-61	-57	-103	43	-151	22	35	-74	-19	-57	84	-28	0
1.035000	-134	-2658	2927	1131	-190	4937	4001	-8362	-2244	4001	1405	-9123	-1387	3431	453	-7057	-460	3212	515	-5476	5045	-4393	5417	-6812	343	-5767	1380	-4259	7528	-3454	2189	-1442	-145	-129	-118	-65	-58	-56	-101	43	-150	16	38	-74	-16	-53	84	-28	4
1.035833	230	-2675	3661	1388	-423	4811	4067	-8504	-2579	3653	1571	-9247	-1249	3095	544	-6827	-408	3201	877	-5989	4730	-4560	5263	-6485	374	-6081	1010	-3710	5780	-3721	1839	-1357	-148	-129	-118	-66	-59	-56	-103	30	-150	18	32	-75	-19	-56	82	-31	0
1.036667	-11	-2668	4377	1556	-69	4633	4142	-8582	-2606	3245	1782	-9366	-939	2689	656	-6669	-375	3167	1245	-6429	364	-4730	5068	-6145	412	-6373	652	-3198	7744	-4020	1449	-1301	-152	-131	-124	-72	-62	-60	-108	34	-151	17	33	-78	-18	-55	79	-31	-5
1.037500	-143	-2630	5083	1654	-118	4413	4232	-8587	-2472	2790	2025	-9477	-770	2229	793	-6580	-318	3115	1619	-6793	158	-4895	4841	-5791	692	-6647	316	-2710	9882	-4347	1025	-1266	-136	-128	-122	-67	-63	-59	-99	35	-150	15	30	-78	-22	-57	79	-31	0
1.038333	-254	-2571	5745	1651	-9	4149	4335	-8509	-2119	2303	2302	-9581	-629	1729	958	-6566	-430	3034	1992	-7086	-543	-5062	4584	-5417	709	-6902	7	-2250	12102	-4712	580	-1250	-147	-133	-122	-67	-61	-59	-107	37	-148	12	32	-78	-21	-58	78	-33	-3
1.039167	-263	-2485	6380	1549	-57	3847	4456	-8353	-1814	1808	2618	-9670	-424	1208	1157	-6614	-418	2933	2370	-7309	-2629	-5235	4287	-5034	743	-7129	-266	-1830	14093	-5112	91	-1258	-147	-129	-118	-67	-68	-60	-105	40	-150	17	33	-78	-23	-57	84	-29	0
1.040000	-259	-2408	6962	1353	-118	3519	4589	-8116	-1617	1330	2944	-9743	-284	693	1395	-6719	-282	2807	2744	-7472	-3041	-5407	3968	-4632	712	-7333	-500	-1441	15196	-5551	-407	-1278	-154	-131	-124	-70	-61	-59	-110	36	-152	16	29	-79	-23	-60	79	-33	-4
1.040833	-82	-2253	7492	1062	-17	3167	4737	-7792	-1548	878	3224	-9797	-267	210	1678	-6859	-196	2663	3118	-7578	-3956	-5576	3627	-4223	624	-7505	-685	-1084	16190	-6022	-906	-1307	-148	-118	-121	-66	-59	-63	-107	40	-152	16	32	-79	-23	-59	82	-31	1
1.041667	-151	-2111	7956	683	-33	2805	4893	-7381	-1411	484	3541	-9814	-304	-220	2007	-7012	-182	2501	3475	-7642	-3720	-5749	3277	-3798	746	-7648	-818	-755	14971	-6523	-1393	-1352	-147	-129	-124	-68	-65	-61	-109	37	-152	16	33	-77	-21	-58	80	-31	0
1.042500	-208	-1954	8358	225	94	2439	5050	-6896	-1347	158	3846	-9797	-183	-564	2378	-7161	-368	2321	3828	-7673	-4934	-5913	2919	-3360	598	-7760	-893	-464	13956	-7045	-1854	-1401	-145	-128	-121	-69	-62	-58	-110	41	-152	17	27	-79	-23	-60	81	-31	0
1.043333	-518	-1788	8686	-316	71	2071	5199	-6321	-1089	-83	4127	-9728	-97	-803	2788	-7283	-225	2128	4163	-7675	-4648	-6070	2556	-2910	776	-7833	-904	-199	11927	-7580	-2270	-1454	-149	-130	-122	-68	-62	-61	-108	38	-153	16	30	-77	-19	-60	81	-29	-4
1.044167	-181	-1617	8947	-914	-129	1707	5349	-5689	-698	-233	4380	-9604	-138	-917	3231	-7352	-115	1927	4485	-7660	-1092	-6215	2204	-2455	856	-7877	-854	42	4876	-8121	-2626	-1515	-147	-130	-122	-70	-62	-59	-108	39	-152	15	28	-78	-23	-61	76	-32	-1
1.045000	-101	-1442	9138	-1565	46	1355	5467	-5006	-496	-279	4591	-9412	-65	-888	3689	-7349	-243	1706	4788	-7635	-3382	-6353	1865	-1994	696	-7883	-736	263	-271	-8652	-2904	-1573	-146	-130	-125	-67	-62	-62	-110	36	-152	15	30	-78	-25	-63	79	-30	-1
1.045833	-102	-1268	9265	-2245	-57	1023	5557	-4286	-406	-228	4761	-9151	75	-717	4158	-7252	-126	1492	5070	-7601	-2056	-6470	1554	-1534	916	-7837	-557	466	-5766	-9165	-3087	-1626	-155	-126	-121	-59	-62	-56	-108	40	-151	4	34	-79	-24	-59	79	-30	2
1.046667	-161	-1102	9328	-2939	-176	704	5608	-3526	-112	-79	4878	-8806	148	-388	4622	-7038	-116	1270	5332	-7565	-470	-6566	1273	-1082	948	-7758	-315	659	-10019	-9640	-3158	-1677	-145	-125	-120	-63	-57	-56	-110	38	-149	22	22	-75	-19	-57	84	-29	0
1.047500	-113	-945	9327	-3634	148	396	5611	-2771	142	153	4934	-8394	208	75	5049	-6713	-151	1054	5569	-7522	-982	-6645	1026	-638	928	-7643	-25	843	-12568	-10072	-3123	-1719	-147	-128	-110	-63	-61	-57	-104	41	-149	19	36	-75	-21	-58	82	-31	1
1.048333	-474	-805	9266	-4304	46	110	5550	-2024	162	451	4928	-7888	281	669	5429	-6263	-50	838	5789	-7483	-15	-6710	815	-214	883	-7489	317	1022	-14355	-10447	-2963	-1749	-148	-127	-122	-67	-63	-61	-109	36	-153	18	29	-77	-22	-60	80	-31	2
1.049167	-7	-687	9152	-4943	-249	-172	5423	-1308	80	800	4858	-7321	306	1369	5743	-5691	-3	621	5969	-7430	2455	-6746	656	196	538	-7299	688	1208	-16993	-10743	-2681	-1758	-145	-128	-122	-64	-65	-56	-104	40	-149	16	36	-76	-21	-58	80	-31	-4
1.050000	147	-584	8997	-5523	110	-426	5231	-636	123	1186	4728	-6679	315	2155	5978	-5000	61	445	6135	-7364	208	-6766	540	568	360	-7078	1087	1404	-16142	-10955	-2283	-1751	-125	-128	-120	-64	-64	-58	-105	40	-153	17	35	-77	-21	-59	82	-30	-5
1.050833	90	-505	8804	-6025	-130	-710	4969	-33	217	1569	4530	-5981	283	2989	6114	-4209	106	266	6276	-7277	265	-6766	477	908	282	-6828	1499	1603	-14016	-11071	-1773	-1721	-150	-129	-120	-67	-63	-58	-108	32	-150	18	34	-77	-18	-61	80	-32	-4
1.051667	136	-442	8579	-6452	-67	-981	4641	487	217	1940	4279	-5229	-53	3847	6143	-3332	77	109	6393	-7163	1259	-6750	463	1210	-11	-6555	1911	1819	-11426	-11104	-1170	-1660	-149	-126	-119	-67	-62	-57	-105	40	-155	18	33	-74	-24	-59	82	-28	-4
1.052500	138	-406	8331	-6781	-415	-1259	4252	925	278	2271	3973	-4440	-1425	4683	6058	-2398	88	-25	6474	-7016	-113	-6714	498	1464	64	-6259	2309	2052	-8183	-11019	-498	-1571	-152	-147	-119	-66	-63	-56	-105	42	-151	19	35	-75	-21	-56	82	-29	0
1.053333	146	-392	8070	-7009	-1095	-1550	3808	1259	327	2531	3620	-3630	-1463	5460	5864	-1431	123	-132	6534	-6798	-264	-6671	579	1666	176	-5954	2677	2304	-5358	-10832	214	-1441	-148	-126	-117	-64	-60	-56	-105	43	-151	20	33	-74	-19	-59	81	-28	2
1.054167	257	-391	7803	-7138	-1074	-1878	3324	1489	263	2712	3234	-2815	162	6149	5565	-466	200	-203	6564	-6564	-878	-6612	708	1816	353	-5640	3005	2567	-2400	-10536	952	-1281	-146	-126	-93	-66	-60	-55	-102	42	-150	21	36	-81	-16	-55	85	-26	1
1.055000	207	-414	7534	-7167	-823	-2191	2816	1604	126	2786	2815	-2020	477	6718	5167	463	231	-267	6573	-6252	-908	-6545	877	1901	587	-5328	3274	2840	-1131	-10164	1672	-1077	-147	-121	-120	-66	-59	-53	-101	43	-147	18	36	-74	-18	-55	84	-26	0
1.055833	39	-448	7268	-7094	-776	-2550	2298	1602	163	2749	2383	-1242	627	7140	4685	1330	-19	-291	6551	-5882	-2148	-6474	1075	1931	200	-5023	3484	3116	-90	-9650	2362	-843	-153	-124	-121	-67	-61	-56	-101	37	-148	23	35	-74	-19	-56	84	-30	-1
1.056667	-285	-493	7059	-6930	-432	-2930	1790	1511	190	2592	1940	-508	879	7398	4139	2096	-55	-279	6504	-5448	-4179	-6402	1303	1894	-111	-4728	3611	3397	2381	-9071	2963	-566	-155	-130	-124	-73	-64	-61	-110	35	-155	18	32	-96	-27	-62	77	-33	-4
1.057500	-41	-549	6796	-6687	-694	-3338	1302	1298	103	2325	1502	180	1079	7481	3554	2745	127	-233	6435	-4953	-664	-6323	1558	1800	69	-4444	3675	3681	223	-8444	3482	-249	-147	-129	-119	-75	-66	-59	-104	39	-152	18	32	-78	-24	-58	81	-28	0
1.058333	-40	-597	6603	-6371	-409	-3763	872	1038	222	1936	1081	803	1351	7395	2961	3245	-9	-150	6347	-4409	-2942	-6239	1835	1645	-293	-4180	3652	3953	-481	-7704	3877	99	-148	-128	-121	-68	-64	-59	-107	40	-150	15	32	-75	-24	-51	82	-30	0
1.059167	105	-645	6439	-6005	-306	-4210	498	680	-29	1465	693	1354	1314	7136	2368	3582	-27	-40	6231	-3829	-3651	-6150	2122	1434	-488	-3938	3551	4209	-1005	-6942	4132	487	-144	-126	-118	-68	-63	-58	-102	38	-156	18	37	-73	-18	-43	85	-31	1
1.060000	-122	-686	6313	-5598	-165	-4667	198	271	-494	885	315	1815	1253	6732	1806	3744	88	106	6101	-3230	-2716	-6060	2412	1165	-488	-3711	3371	4444	-817	-6156	4227	896	-145	-122	-117	-67	-63	-55	-104	40	-145	20	36	-73	-22	-56	82	-26	1
1.060833	-182	-718	6221	-5178	-23	-5124	-23	-181	-871	270	-28	2193	1250	6198	1285	3724	30	275	5954	-2640	-3715	-5968	2698	848	-616	-3510	3122	4643	559	-5349	4154	1329	-147	-121	-120	-63	-61	-60	-104	42	-148	21	36	-72	-22	-56	84	-27	-1
1.061667	-482	-738	6172	-4759	145	-5579	-139	-662	-652	-385	-316	2476	1162	5563	830	3521	-58	466	5795	-2099	-3632	-5869	2980	483	-733	-3328	2806	4809	2273	-4543	3914	1776	-148	-125	-119	-64	-62	-57	-103	40	-152	19	30	-70	-24	-55	85	-26	-1
1.062500	-84	-741	6164	-4365	-336	-6012	-167	-1144	-499	-1046	-574	2662	1100	4877	453	3148	74	671	5625	-1589	-941	-5764	3241	77	-902	-3164	2439	4932	1079	-3763	3511	2241	-149	-125	-120	-66	-62	-57	-104	37	-148	19	36	-73	-22	-55	81	-26	0
1.063333	24	-723	6194	-4001	127	-6421	-101	-1631	-268	-1691	-790	2753	1054	4167	151	2609	-50	886	5453	-1172	-2987	-5660	3483	-363	-1143	-3016	2004	5007	1873	-3010	2953	2685	-147	-127	-119	-66	-61	-58	-108	38	-151	17	34	-72	-25	-58	79	-31	1
1.064167	-334	-688	6264	-3689	180	-6801	54	-2096	29	-2285	-966	2749	1051	3471	-77	1931	5	1106	5278	-862	-3940	-5541	3698	-836	-1007	-2877	1599	5034	4172	-2301	2255	3139	-150	-128	-125	-68	-69	-61	-109	34	-154	13	34	-75	-23	-59	81	-30	-4
1.065000	-276	-638	6372	-3435	293	-7130	291	-2527	184	-2808	-1115	2651	1038	2830	-201	1124	-40	1330	5107	-671	-2341	-5415	3892	-1331	-1039	-2747	1152	5003	5755	-1647	1441	3572	-155	-131	-125	-70	-66	-61	-109	35	-159	13	30	-77	-39	-60	74	-39	-10
1.065833	-362	-565	6513	-3256	921	-7410	593	-2924	503	-3235	-1233	2465	931	2277	-267	220	-185	1549	4950	-618	-3039	-5278	4045	-1838	-1037	-2617	713	4929	7527	-1047	543	4001	-149	-126	-118	-67	-64	-61	-108	37	-154	18	34	-73	-23	-56	80	-33	-1
1.066667	-358	-465	6690	-3141	1277	-7614	955	-3264	756	-3546	-1325	2194	844	1836	-275	-756	-66	1755	4814	-701	-2403	-5133	4173	-2342	-1013	-2485	287	4797	8395	-514	-409	4395	-150	-125	-120	-66	-63	-59	-104	41	-149	20	36	-73	-24	-55	86	-23	-3
1.067500	-183	-354	6892	-3110	1064	-7756	1339	-3569	956	-3741	-1405	1839	794	1534	-256	-1780	30	1956	4692	-929	-2214	-4988	4255	-2866	-1233	-2354	-115	4609	8915	-53	-1384	4758	-148	-125	-125	-65	-61	-57	-107	38	-149	17	36	-72	-21	-55	85	-28	2
1.068333	-184	-232	7114	-3160	1104	-7824	1735	-3822	968	-3801	-1487	1393	685	1373	-220	-2831	61	2130	4590	-1288	-2141	-4837	4296	-3376	-1125	-2209	-481	4369	8067	334	-2331	5076	-150	-131	-119	-67	-62	-56	-102	40	-155	19	37	-73	-22	-52	82	-30	-3
1.069167	-436	-99	7358	-3280	1000	-7818	2118	-4040	1069	-3732	-1568	874	477	1366	-196	-3881	66	2289	4521	-1771	-1427	-4686	4298	-3886	-1261	-2091	-793	4084	5768	652	-3230	5352	-148	-126	-118	-65	-60	-55	-104	42	-152	19	37	-64	-21	-53	84	-29	1
1.070000	-857	44	7614	-3467	1140	-7730	2470	-4215	1265	-3538	-1666	282	173	1504	-207	-4907	0	2417	4480	-2353	-2997	-4536	4257	-4373	-1442	-1955	-1054	3760	5115	901	-4064	5584	-151	-126	-119	-66	-60	-57	-105	42	-150	21	38	-73	-23	-56	85	-27	-1
1.070833	-752	196	7883	-3705	557	-7578	2769	-4362	1102	-3233	-1782	-380	-164	1774	-270	-5905	-72	2530	4473	-3011	557	-4397	4181	-4844	-956	-1820	-1262	3391	-197	1087	-4752	5768	-148	-125	-115	-68	-63	-56	-99	43	-151	18	34	-77	-22	-53	85	-27	-1
1.071667	-593	344	8152	-4000	717	-7358	2999	-4490	936	-2833	-1930	-1109	-400	2159	-400	-6833	-138	2618	4493	-3715	124	-4263	4066	-5288	-906	-1687	-1409	2991	-5404	1218	-5323	5880	-145	-128	-119	-68	-64	-56	-100	43	-149	18	38	-72	-21	-55	87	-27	-13
1.072500	-488	495	8399	-4321	591	-7088	3141	-4611	723	-2360	-2117	-1899	-427	2623	-636	-7691	-15	2680	4549	-4433	-1369	-4146	3917	-5708	-942	-1563	-1502	2566	-9748	1303	-5739	5948	-145	-124	-116	-66	-65	-53	-102	42	-150	20	37	-73	-17	-52	85	-28	0
1.073333	-582	637	8693	-4662	423	-6779	3182	-4738	391	-1834	-2340	-2743	-440	3141	-961	-8468	-51	2727	4623	-5145	28	-4042	3732	-6094	-1166	-1452	-1540	2123	-13719	1347	-5991	5964	-145	-125	-120	-69	-62	-59	-102	42	-151	25	38	-73	-18	-60	85	-29	0
1.074167	-593	786	8952	-5009	246	-6441	3120	-4880	267	-1293	-2615	-3607	-557	3670	-1396	-9142	-165	2758	4728	-5813	-823	-3955	3524	-6452	-1145	-1350	-1529	1666	-16252	1356	-6060	5929	-139	-124	-118	-66	-60	-53	-99	44	-147	21	45	-77	-19	-52	87	-28	1
1.075000	-966	925	9204	-5357	457	-6093	2944	-5042	504	-756	-2929	-4558	-628	4185	-1938	-9711	-124	2778	4848	-6423	-1721	-3890	3296	-6776	-830	-1273	-1479	1212	-17775	1341	-5961	5841	-145	-125	-117	-66	-59	-53	-102	44	-147	22	39	-67	-18	-55	87	-26	0
1.075833	-612	1064	9444	-5684	-182	-5750	2653	-5244	506	-257	-3301	-5518	-560	4634	-2600	-10186	47	2785	4984	-6954	421	-3846	3047	-7069	-567	-1223	-1394	752	-21217	1301	-5693	5704	-148	-125	-107	-66	-63	-55	-103	44	-149	21	37	-73	-26	-57	86	-28	0
1.076667	-168	1198	9664	-5989	37	-5443	2246	-5489	417	175	-3722	-6503	-585	4965	-3357	-10546	-63	2790	5177	-7382	-1368	-3828	2785	-7314	-570	-1206	-1285	297	-22986	1252	-5270	5522	-148	-127	-118	-69	-63	-60	-105	43	-158	20	36	-75	-23	-57	82	-30	-8
1.077500	-402	1321	9867	-6279	27	-5173	1739	-5786	522	525	-4191	-7498	-584	5227	-4199	-10793	-76	2794	5269	-7709	-3914	-3821	2518	-7553	-337	-1213	-1155	-143	-22115	1195	-4704	5307	-149	-126	-118	-69	-63	-56	-105	42	-150	20	34	-77	-23	-55	84	-29	0
1.078333	-309	1445	10045	-6476	-104	-4956	1130	-6137	405	766	-4700	-8487	-606	5313	-5103	-10947	-46	2800	5406	-7929	-2824	-3837	2249	-7748	-215	-1255	-1004	-558	-21476	1130	-4028	5060	-151	-125	-120	-68	-62	-58	-105	44	-150	-3	35	-74	-3	-55	84	-28	-1
1.079167	-202	1570	10204	-6653	-105	-4812	431	-6546	383	881	-5241	-9469	-638	5235	-6057	-10973	-210	2812	5539	-8049	-3873	-3869	1984	-7918	-320	-1330	-878	-949	-20134	1057	-3268	4791	-109	-122	-119	-64	-60	-55	-105	44	-150	22	37	-73	-21	-55	80	-26	0
1.080000	-109	1694	10342	-6773	-222	-4745	-340	-7015	424	859	-5812	-10416	-712	4978	-7029	-10916	-238	2838	5659	-8081	-4231	-3899	1726	-8061	-488	-1438	-739	-1321	-19221	982	-2434	4498	-149	-121	-118	-65	-62	-56	-103	43	-150	22	35	-74	-19	-51	86	-28	0
1.080833	23	1824	10455	-6871	-305	-4773	-1177	-7539	257	689	-6409	-11334	-753	4532	-8011	-10771	-162	2871	5766	-8044	-4008	-3961	1486	-8186	-429	-1577	-608	-1651	-18428	890	-1571	4188	-145	-124	-118	-64	-70	-56	-104	44	-150	22	30	-74	-24	-57	84	-29	-1
1.081667	62	1957	10537	-6918	-165	-4882	-2061	-8117	230	373	-7023	-12215	-723	3903	-8963	-10560	-44	2915	5854	-7973	-4017	-4019	1253	-8295	-164	-1743	-492	-1958	-17904	786	-696	3865	-149	-127	-121	-66	-67	-60	-107	28	-155	17	32	-78	-25	-58	82	-30	-3
1.082500	-172	2088	10596	-6922	-287	-5085	-2984	-8746	379	-99	-7640	-13035	-705	3094	-9866	-10263	-22	2978	5928	-7851	-2799	-4066	1048	-8387	37	-1929	-376	-2218	-19033	667	160	3540	-151	-127	-120	-67	-60	-57	-76	37	-150	21	35	-77	-21	-55	81	-30	0
1.083333	-407	2237	10632	-6893	-1	-5373	-3932	-9418	365	-704	-8247	-13788	-684	2137	-10693	-9921	36	3055	5985	-7734	-4304	-4114	861	-8472	-81	-2131	-268	-2464	-17988	522	972	3220	-149	-127	-118	-65	-61	-61	-109	38	-153	20	35	-77	-22	-59	85	-28	-4
1.084167	-230	2387	10639	-6837	-340	-5747	-4892	-10123	395	-1436	-8843	-14469	-516	1033	-11429	-9548	154	3141	6029	-7648	-890	-4145	704	-8548	303	-2347	-183	-2667	-20157	351	1722	2902	-151	-128	-124	-70	-65	-61	-113	38	-150	21	28	-78	-25	-59	81	-31	-1
1.085000	-63	2545	10617	-6767	-178	-6187	-5850	-10858	308	-2282	-9408	-15070	-466	-182	-12055	-9144	-62	3247	6063	-7597	1353	-4159	566	-8620	510	-2568	-101	-2832	-23440	156	2399	2594	-149	-128	-124	-68	-61	-60	-108	37	-155	22	30	-77	-19	-55	82	-18	-4
1.085833	-264	2708	10584	-6670	-227	-6684	-6792	-11606	257	-3221	-9924	-15588	-489	-1488	-12570	-8740	-32	3363	6090	-7603	440	-4156	454	-8689	445	-2777	-23	-2961	-24917	-99	2993	2293	-148	-131	-125	-66	-61	-62	-108	38	-147	18	30	-77	-19	-53	80	-30	-3
1.086667	-172	2882	10521	-6596	-136	-7223	-7711	-12367	359	-4216	-10424	-16012	-401	-2858	-12956	-8351	-21	3499	6138	-7681	3551	-4129	369	-8759	411	-2981	57	-3059	-27036	-348	3492	2010	-145	-121	-120	-66	-62	-55	-104	41	-152	17	32	-73	-23	-55	85	-31	0
1.087500	-135	3055	10433	-6518	-194	-7793	-8594	-13123	210	-5268	-10857	-16345	-328	-4249	-13207	-8005	64	3640	6140	-7836	5262	-4081	304	-8828	129	-3165	136	-3131	-27939	-656	3891	1738	-150	-109	-125	-68	-62	-55	-104	41	-152	21	34	-78	-19	-55	85	-30	-1
1.088333	-522	3222	10323	-6456	112	-8363	-9447	-13881	30	-6345	-11231	-16591	-191	-5645	-13333	-7717	87	3792	6167	-8079	6090	-4014	256	-8909	-216	-3342	214	-3176	-27362	-1009	4187	1480	-150	-127	-120	-65	-61	-57	-102	42	-159	13	32	-76	-22	-57	85	-30	0
1.089167	-446	3383	10189	-6415	-764	-8931	-10250	-14619	-28	-7406	-11533	-16743	-201	-7005	-13340	-7496	57	3949	6202	-8398	9743	-3929	219	-8990	77	-3489	304	-3195	-28062	-1396	4394	1234	-146	-127	-120	-69	-59	-58	-105	34	-149	19	34	-74	-25	-56	85	-30	0
1.090000	-31	3538	10034	-6397	-1098	-9481	-10982	-15335	-425	-8444	-11762	-16811	-228	-8321	-13231	-7397	101	4114	6246	-8793	11331	-3829	199	-9081	-274	-3613	399	-3196	-27980	-1818	4501	1003	-149	-129	-125	-70	-64	-60	-110	36	-154	12	29	-81	-28	-58	81	-32	-6
1.090833	-332	3681	9857	-6415	-789	-9990	-11656	-16026	-579	-9416	-11919	-16797	-163	-9567	-13019	-7393	181	4281	6298	-9244	9805	-3712	189	-9170	-708	-3701	500	-3178	-24005	-2275	4546	784	-149	-128	-126	-70	-67	-59	-109	39	-152	16	29	-78	-25	-59	82	-30	-1
1.091667	-150	3814	9667	-6466	-794	-10445	-12252	-16674	-471	-10343	-12001	-16704	-188	-10728	-12722	-7509	106	4457	6365	-9739	11471	-3591	177	-9262	-40	-3767	607	-3145	-19365	-2746	4498	573	-147	-128	-119	-72	-62	-56	-107	40	-153	15	32	-78	-25	-58	87	-31	0
1.092500	-99	3929	9456	-6551	-549	-10843	-12767	-17283	-663	-11175	-12008	-16555	-150	-11784	-12360	-7752	149	4632	6443	-10262	10095	-3465	165	-9353	292	-3801	730	-3099	-13137	-3240	4385	369	-147	-128	-120	-68	-61	-56	-107	39	-150	20	34	-73	-18	-56	81	-30	1
1.093333	-70	4026	9219	-6670	-369	-11169	-13187	-17850	-1181	-11908	-11944	-16361	-177	-12720	-11950	-8124	39	4807	6531	-10793	8554	-3345	146	-9445	328	-3814	852	-3055	-5800	-3743	4263	165	-147	-125	-118	-66	-60	-55	-103	43	-150	6	35	-75	-22	-58	91	-25	1
1.094167	92	4104	8966	-6837	-390	-11426	-13491	-18369	-1469	-12535	-11819	-16145	-171	-13553	-11516	-8620	-196	4982	6626	-11325	10581	-3236	140	-9530	509	-3804	983	-3009	2114	-4244	4091	-34	-144	-125	-116	-67	-60	-58	-102	46	-143	16	36	-74	-17	-55	85	-27	3
1.095000	80	4162	8696	-7038	-127	-11604	-13719	-18832	-712	-13051	-11639	-15915	-152	-14262	-11078	-9229	28	5149	6727	-11823	9526	-3146	112	-9615	491	-3788	1109	-2968	10772	-4733	3892	-242	-148	-127	-116	-66	-58	-53	-101	40	-146	23	37	-91	-18	-56	85	-28	1
1.095833	-61	4203	8404	-7281	-108	-11707	-13811	-19238	54	-13460	-11418	-15700	-169	-14867	-10658	-9952	80	5312	6828	-12285	8675	-3071	74	-9689	442	-3744	1236	-2933	18032	-5201	3680	-461	-148	-125	-119	-66	-63	-74	-107	39	-152	20	35	-72	-21	-56	80	-29	1
1.096667	-161	4224	8088	-7562	115	-11737	-13786	-19590	269	-13767	-11165	-15523	-179	-15356	-10274	-10768	-108	5464	6924	-12694	6747	-3028	21	-9752	78	-3702	1358	-2925	27085	-5659	3469	-693	-147	-128	-119	-65	-62	-62	-112	38	-151	18	36	-66	-24	-60	79	-33	-3
1.097500	-239	4230	7763	-7873	-7	-11702	-13632	-19873	306	-13978	-10886	-15392	-149	-15761	-9929	-11626	66	5607	7018	-13036	7445	-3019	-35	-9802	290	-3658	1479	-2929	32767	-6069	3278	-938	-150	-128	-119	-69	-65	-63	-108	35	-151	16	36	-80	-23	-58	81	-28	-8
1.098333	52	4226	7424	-8215	15	-11602	-13346	-20108	135	-14097	-10600	-15335	-239	-16074	-9649	-12534	-101	5739	7103	-13309	8974	-3028	-102	-9840	389	-3622	1589	-2961	32613	-6436	3093	-1207	-151	-132	-125	-67	-64	-60	-107	36	-156	12	30	-77	-26	-60	78	-33	-4
1.099167	0	4215	7067	-8593	28	-11461	-12939	-20285	54	-14139	-10311	-15369	-281	-16311	-9428	-13458	-117	5859	7174	-13502	4656	-3070	-174	-9859	184	-3589	1703	-3015	32625	-6753	2948	-1494	-147	-129	-99	-63	-63	-59	-105	41	-152	24	33	-75	-22	-57	84	-27	-3
1.100000	214	4201	6704	-8987	20	-11275	-12407	-20404	-12	-14120	-10046	-15501	-284	-16489	-9279	-14376	-180	5959	7233	-13627	5258	-3145	-243	-9863	27	-3572	1809	-3105	32767	-7022	2830	-1818	-150	-126	-120	-64	-63	-58	-101	40	-148	4	35	-74	-21	-53	80	-29	-1
1.100833	346	4184	6340	-9411	-93	-11075	-11768	-20478	-26	-14051	-9802	-15750	-335	-16611	-9193	-15273	-317	6044	7277	-13682	5281	-3250	-310	-9856	-34	-3569	1909	-3228	32623	-7236	2760	-2176	-145	-127	-120	-64	-61	-59	-103	39	-153	17	37	-73	-17	-56	81	-28	0
1.101667	145	4169	5969	-9849	254	-10870	-11038	-20508	28	-13944	-9595	-16126	-430	-16708	-9178	-16131	-119	6104	7299	-13674	3626	-3380	-369	-9833	94	-3584	2006	-3394	32222	-7403	2733	-2573	-150	-128	-120	-63	-63	-57	-102	40	-154	18	35	-75	-22	-49	81	-28	-3
1.102500	-28	4150	5604	-10314	-39	-10680	-10226	-20539	89	-13815	-9427	-16628	-507	-16779	-9211	-16925	64	6139	7302	-13614	4987	-3531	-413	-9806	632	-3624	2103	-3600	28001	-7517	2764	-3015	-150	-125	-120	-63	-67	-58	-102	39	-153	17	34	-73	-21	-55	82	-30	0
1.103333	566	4156	5242	-10799	-111	-10512	-9346	-20483	-173	-13669	-9306	-17268	-498	-16833	-9293	-17648	-95	6149	7280	-13512	5327	-3699	-437	-9773	1297	-3678	2204	-3852	22327	-7574	2843	-3505	-150	-130	-122	-66	-60	-59	-103	38	-152	17	35	-75	-22	-58	78	-29	-3
1.104167	511	4170	4898	-11298	98	-10381	-8428	-20440	-302	-13521	-9232	-17987	-533	-16879	-9404	-18273	-410	6138	7241	-13378	570	-3881	-431	-9729	1139	-3754	2311	-4135	19908	-7593	2988	-4040	-148	-128	-122	-65	-81	-60	-105	39	-153	16	32	-76	-23	-58	81	-29	-3
1.105000	745	4180	4567	-11813	-35	-10296	-7494	-20383	-351	-13378	-9204	-18815	-532	-16931	-9534	-18807	-365	6093	7184	-13228	-43	-4063	-389	-9690	1034	-3847	2432	-4477	18918	-7575	3192	-4633	-150	-130	-127	-67	-64	-61	-116	38	-153	16	33	-75	-24	-58	81	-27	-3
1.105833	1003	4212	4264	-12345	113	-10267	-6568	-20324	-556	-13253	-9221	-19726	-481	-16984	-9662	-19243	-46	6028	7109	-13073	-2025	-4242	-313	-9657	1231	-3950	2559	-4859	19998	-7520	3460	-5282	-146	-97	-121	-68	-62	-60	-105	39	-150	17	33	-80	-22	-57	81	-30	0
1.106667	907	4249	3991	-12881	187	-10299	-5677	-20265	-411	-13147	-9272	-20689	-478	-17050	-9774	-19570	-156	5928	7028	-12924	-5955	-4414	-195	-9633	874	-4071	2714	-5282	22495	-7447	3790	-5992	-149	-130	-122	-68	-65	-63	-108	51	-150	17	33	-76	-23	-61	81	-30	0
1.107500	903	4300	3748	-13431	171	-10389	-4845	-20213	-328	-13070	-9356	-21680	-515	-17133	-9856	-19787	-290	5821	6929	-12795	-8684	-4565	-31	-9632	492	-4201	2886	-5753	25425	-7351	4200	-6763	-148	-126	-119	-66	-62	-58	-103	38	-150	17	32	-76	-23	-56	81	-30	-11
1.108333	884	4355	3540	-13992	217	-10537	-4083	-20163	-616	-13026	-9452	-22662	-501	-17231	-9893	-19894	-332	5683	6819	-12699	-12585	-4707	173	-9630	224	-4344	3082	-6263	28644	-7252	4627	-7602	-149	-127	-121	-49	-65	-63	-108	40	-151	17	37	-74	-23	-59	84	-29	1
1.109167	595	4412	3374	-14563	316	-10739	-3416	-20122	-727	-13026	-9561	-23607	-437	-17343	-9875	-19890	-308	5530	6707	-12636	-14148	-4822	429	-9659	-108	-4487	3303	-6810	29358	-7157	5135	-8503	-148	-126	-121	-65	-62	-52	-104	41	-152	18	37	-77	-23	-58	84	-30	1
1.110000	433	4501	3244	-15143	461	-10989	-2874	-20086	-618	-13069	-9669	-24477	-310	-17485	-9789	-19778	93	5355	6591	-12621	-16360	-4910	728	-9713	-736	-4634	3551	-7400	29271	-7062	5692	-9475	-145	-128	-117	-67	-61	-60	-108	37	-148	19	37	-74	-21	-56	86	-27	3
1.110833	241	4536	3151	-15731	439	-11278	-2451	-20047	-621	-13165	-9762	-25244	-307	-17644	-9640	-19564	959	5168	6477	-12653	-16683	-4973	1070	-9798	-962	-4795	3822	-8021	26746	-6986	6303	-10519	-153	-130	-118	-65	-60	-57	-105	40	-153	20	36	-73	-23	-56	82	-35	0
1.111667	879	4586	3096	-16324	153	-11598	-2165	-20006	-663	-13314	-9829	-25883	-282	-17823	-9413	-19251	1584	4975	6369	-12740	-11756	-5004	1446	-9911	-1107	-4950	4125	-8687	18213	-6929	6947	-11617	-144	-128	-119	-60	-60	-60	-108	39	-153	17	37	-74	-21	-57	85	-29	0
1.112500	1215	4635	3082	-16905	225	-11931	-2009	-19969	-284	-13521	-9861	-26371	-186	-18009	-9120	-18845	1421	4777	6268	-12879	-12004	-5025	1865	-10048	-1142	-5110	4456	-9381	10372	-6904	7635	-12776	-146	-127	-118	-64	-61	-56	-104	39	-147	20	39	-75	-19	-52	84	-30	3
1.113333	955	4673	3103	-17512	214	-12282	-1989	-19913	-167	-13787	-9848	-26672	-201	-18210	-8758	-18363	1066	4577	6177	-13072	-8065	-4983	2315	-10219	-1108	-5277	4813	-10111	1607	-6910	8346	-13978	-145	-124	-118	-62	-58	-58	-105	43	-148	21	36	-72	-21	-53	90	-28	0
1.114167	105	4704	3150	-18111	-36	-12637	-2091	-19841	-114	-14115	-9788	-26809	-233	-18418	-8347	-17815	758	4381	6093	-13322	-3429	-4931	2792	-10418	-1392	-5447	5190	-10867	-5856	-6962	9075	-15226	-145	-129	-119	-64	-62	-57	-104	43	-150	20	37	-72	-18	-53	86	-28	-3
1.115000	-409	4724	3229	-18700	16	-12991	-2306	-19749	3	-14508	-9671	-26741	-259	-18632	-7893	-17210	467	4190	6026	-13620	-852	-4857	3293	-10648	-1919	-5629	5589	-11656	-10964	-7045	9817	-16510	-150	-125	-119	-66	-62	-64	-102	38	-148	18	30	-77	-24	-56	81	-32	0
1.115833	-1434	4734	3331	-19302	-115	-13341	-2625	-19635	-182	-14951	-9499	-26486	-206	-18847	-7411	-16564	-6	4005	5964	-13964	3049	-4763	3809	-10903	-2066	-5817	6009	-12473	-13986	-7179	10567	-17818	-148	-129	-127	-67	-60	-57	-103	40	-152	21	33	-76	-21	-56	81	-28	-3
1.116667	-1572	4742	3457	-19855	-377	-13679	-3007	-19489	-617	-15447	-9271	-26046	-202	-19053	-6911	-15899	-524	3832	5924	-14349	7428	-4652	4342	-11184	-2270	-6026	6441	-13312	-16548	-7361	11308	-19141	-150	-131	-124	-67	-67	-59	-103	39	-148	13	30	-80	-24	-58	81	-29	-4
1.117500	-1150	4740	3598	-20408	27	-14012	-3452	-19316	-835	-15998	-8981	-25430	-240	-19239	-6407	-15223	-362	3673	5894	-14771	6293	-4522	4882	-11490	-2567	-6246	6889	-14184	-14083	-7585	12045	-20457	-149	-132	-122	-68	-63	-58	-104	40	-153	15	47	-78	-24	-60	79	-32	-4
1.118333	-813	4736	3752	-20988	-119	-14336	-3931	-19114	-937	-16594	-8690	-24649	-285	-19409	-5924	-14553	92	3530	5884	-15221	7678	-4400	5436	-11824	-2161	-6486	7366	-15080	-8699	-7860	12760	-21767	-149	-124	-120	-68	-63	-60	-103	37	-153	19	30	-79	-23	-59	81	-31	-4
1.119167	-781	4738	3916	-21475	-102	-14651	-4420	-18875	-851	-17202	-8267	-23746	-366	-19543	-5476	-13898	296	3402	5888	-15704	9018	-4264	5994	-12181	-1779	-6743	7849	-15994	-2071	-8179	13443	-23043	-148	-128	-117	-69	-65	-59	-103	38	-151	20	34	-76	-21	-56	82	-28	0
1.120000	-1585	4739	4084	-21978	-136	-14960	-4892	-18612	-573	-17821	-7860	-22718	-281	-19640	-5077	-13268	490	3289	5907	-16207	7167	-4130	6552	-12572	-1312	-7017	8342	-16925	5281	-8537	14091	-24289	-148	-114	-120	-63	-62	-62	-107	38	-152	20	34	-70	-23	-59	77	-31	0
1.120833	-2533	4740	4258	-22462	-342	-15263	-5323	-18324	-517	-18421	-7434	-21603	-240	-19683	-4740	-12668	509	3196	5941	-16735	6642	-4005	7108	-12991	-668	-7309	8846	-17878	11265	-8933	14703	-25485	-146	-125	-120	-66	-66	-59	-104	40	-150	19	36	-78	-24	-57	82	-29	-9
1.121667	-2272	4764	4426	-22932	-395	-15562	-5695	-18017	-47	-18976	-7007	-20422	-230	-19672	-4478	-12101	245	3113	5989	-17271	5522	-3890	7658	-13442	-281	-7619	9362	-18849	15959	-9363	15269	-26619	-127	-126	-121	-66	-62	-59	-103	39	-152	18	34	-75	-22	-59	79	-31	0
1.122500	-1933	4783	4588	-23375	-332	-15852	-5990	-17694	537	-19469	-6587	-19181	-129	-19584	-4302	-11574	244	3046	6053	-17816	4574	-3797	8198	-13934	253	-7941	9897	-19834	17673	-9824	15782	-27672	-151	-128	-122	-66	-64	-59	-108	34	-153	21	33	-78	-24	-57	80	-33	1
1.123333	-2024	4846	4747	-23797	-454	-16131	-6185	-17355	698	-19871	-6191	-17922	-116	-19435	-4219	-11080	327	2996	6124	-18383	2316	-3724	8734	-14477	290	-8277	10440	-20827	16930	-10309	16233	-28648	-146	-131	-126	-69	-67	-62	-111	34	-155	13	30	-81	-26	-60	73	-36	-5
1.124167	-2071	4867	4898	-24209	-321	-16398	-6281	-17007	708	-20145	-5829	-16655	-69	-19195	-4228	-10606	-125	2962	6211	-18950	-1102	-3678	9259	-15059	175	-8616	11004	-21820	15509	-10808	16632	-29510	-151	-131	-120	-72	-65	-67	-111	34	-155	7	33	-81	-24	-61	77	-33	3
1.125000	-1489	4931	5048	-24597	-630	-16641	-6250	-16641	528	-20273	-5513	-15394	-13	-18871	-4322	-10153	101	2938	6314	-19514	302	-3665	9782	-15692	228	-8958	11585	-22812	8325	-11309	16973	-30276	-151	-129	-125	-77	-66	-64	-109	37	-155	17	29	-80	-24	-59	77	-34	-6
1.125833	-1352	5008	5192	-24983	-240	-16855	-6106	-16272	362	-20246	-5251	-14153	0	-18463	-4505	-9700	4681	2934	6429	-20073	-3910	-3684	10287	-16376	191	-9302	12201	-23785	2018	-11822	17262	-30925	-150	-129	-121	-68	-63	-60	-108	40	-155	16	33	-80	-18	-56	81	-32	-3
1.126667	-1138	5102	5330	-25325	-161	-17030	-5851	-15884	258	-20044	-5059	-12936	45	-17965	-4771	-9246	8981	2933	6556	-20621	-5881	-3760	10790	-17112	421	-9639	12830	-24748	-3909	-12340	17496	-31460	-133	-127	-120	-67	-60	-56	-112	37	-149	19	36	-74	-17	-52	78	-30	0
1.127500	-783	5210	5469	-25667	-156	-17154	-5491	-15489	122	-19653	-4938	-11743	69	-17387	-5106	-8784	7331	2948	6691	-21158	-6661	-3886	11277	-17908	441	-9987	13496	-25691	-8723	-12865	17676	-31863	-146	-126	-121	-67	-59	-58	-108	39	-150	17	34	-77	-18	-56	93	-31	0
1.128333	-430	5322	5606	-25993	-107	-17222	-5044	-15064	-63	-19076	-4889	-10596	57	-16747	-5496	-8309	5668	2962	6828	-21673	-9180	-4076	11766	-18765	615	-10334	14205	-26600	-11231	-13346	17816	-32143	-149	-128	-121	-70	-60	-56	-105	41	-148	20	36	-76	-22	-55	82	-30	0
1.129167	-799	5453	5753	-26305	40	-17215	-4509	-14626	55	-18319	-4922	-9487	46	-16040	-5926	-7809	4732	2984	6977	-22167	-9835	-4332	12254	-19674	676	-10687	14952	-27467	-11889	-13926	17915	-32283	-148	-127	-120	-66	-62	-59	-107	38	-151	19	35	-78	-24	-55	82	-31	0
1.130000	-81	5585	5903	-26605	-482	-17121	-3918	-14152	125	-17390	-5019	-8404	104	-15276	-6384	-7285	3155	3005	7130	-22635	-7867	-4669	12743	-20630	828	-11045	15743	-28285	-13731	-14463	17988	-32286	-146	-129	-122	-69	-62	-38	-109	49	-148	21	36	-75	-19	-56	80	-31	1
1.130833	608	5727	6078	-26885	-173	-16937	-3291	-13641	72	-16317	-5186	-7370	16	-14472	-6855	-6728	1751	3037	7285	-23064	-10050	-5087	13237	-21626	778	-11415	16569	-29046	-12251	-15010	18030	-32146	-148	-127	-120	-66	-60	-62	-109	38	-158	21	33	-75	-22	-59	80	-29	-1
1.131667	695	5877	6269	-27150	-268	-16646	-2658	-13090	123	-15117	-5413	-6363	-99	-13666	-7315	-6153	452	3066	7438	-23453	-10583	-5595	13743	-22636	676	-11793	17440	-29743	-8196	-15553	18062	-31860	-177	-129	-121	-69	-65	-65	-110	37	-154	18	30	-81	-22	-59	78	-34	0
1.132500	327	6026	6491	-27396	-346	-16266	-2030	-12492	129	-13813	-5688	-5395	-42	-12841	-7754	-5558	-895	3092	7585	-23789	-8928	-6189	14277	-23659	457	-12184	18349	-30375	-4087	-16099	18091	-31425	-148	-125	-120	-53	-63	-58	-108	40	-149	20	34	-75	-25	-40	79	-30	0
1.133333	-487	6211	6755	-27616	-196	-15768	-1429	-11833	-165	-12441	-5998	-4466	13	-12017	-8137	-4953	-3848	3117	7728	-24083	-9423	-6887	14817	-24680	373	-12594	19281	-30937	528	-16635	18126	-30871	-148	-127	-118	-67	-47	-62	-108	38	-152	19	32	-76	-21	-55	85	-29	0
1.134167	-449	6341	7063	-27818	-125	-15161	-884	-11128	-249	-11037	-6334	-3591	-10	-11213	-8471	-4358	-11083	3137	7856	-24314	-8443	-7691	15401	-25677	331	-13016	20223	-31428	3929	-17160	18165	-30151	-149	-126	-119	-64	-59	-59	-102	41	-147	16	36	-73	-18	-56	84	-28	1
1.135000	-210	6500	7432	-27998	-126	-14457	-414	-10366	-38	-9650	-6688	-2769	-68	-10481	-8740	-3782	-15007	3152	7972	-24520	-7855	-8604	16016	-26612	4	-13456	21161	-31848	6655	-17653	18217	-29311	-146	-125	-115	-64	-60	-59	-105	39	-148	19	36	-75	-22	-55	86	-30	2
1.135833	-601	6650	7863	-28158	-120	-13665	-32	-9559	30	-8303	-7036	-2016	-101	-9794	-8936	-3239	-13163	3155	8061	-24666	-7376	-9625	16670	-27476	-16	-13899	22078	-32207	8052	-18116	18288	-28357	-149	-127	-121	-68	-62	-59	-105	37	-151	19	35	-66	-23	-56	84	-29	-1
1.136667	-924	6798	8363	-28301	-156	-12793	246	-8713	121	-7026	-7383	-1339	-86	-9151	-9048	-2744	-12412	3151	8124	-24765	-6664	-10753	17360	-28249	-190	-14358	22948	-32483	8083	-18526	18373	-27293	-148	-130	-126	-67	-64	-57	-105	40	-158	17	32	-76	-23	-57	82	-30	-4
1.137500	-1040	6942	8934	-28416	237	-11854	409	-7828	244	-5865	-7709	-746	-127	-8591	-9075	-2316	-11133	3142	8165	-24835	-7716	-11974	18086	-28897	-423	-14808	23766	-32606	9511	-18864	18480	-26148	-150	-133	-121	-66	-65	-57	-104	38	-152	24	52	-74	-23	-56	81	-30	-4
1.138333	-224	7077	9576	-28512	-177	-10863	455	-6917	274	-4798	-8009	-254	-200	-8104	-9019	-1964	-9072	3127	8170	-24830	-3073	-13285	18829	-29424	-268	-15254	24488	-32640	6112	-19119	18596	-24935	-148	-130	-120	-66	-61	-56	-104	41	-152	18	34	-75	-21	-57	84	-30	-1
1.139167	528	7199	10274	-28587	64	-9833	380	-5990	420	-3882	-8277	124	-193	-7699	-8891	-1702	-7610	3103	8136	-24811	-2825	-14671	19598	-29803	-353	-15682	25094	-32674	2766	-19273	18722	-23684	-148	-128	-121	-67	-64	-56	-105	41	-152	19	36	-78	-10	-53	84	-28	-1
1.140000	941	7303	11029	-28647	21	-8782	184	-5073	408	-3122	-8508	379	-121	-7377	-8694	-1538	-6072	3081	8069	-24766	-3020	-16094	20334	-30047	59	-16085	25555	-32668	266	-19315	18835	-22404	-134	-131	-122	-69	-65	-57	-105	37	-153	17	30	-80	-22	-55	80	-32	0
1.140833	1463	7380	11803	-28690	75	-7757	-125	-4180	336	-2522	-8712	504	-182	-7138	-8447	-1481	-4830	3056	7959	-24701	-22	-17530	21026	-30144	-74	-16452	25846	-32685	-2298	-19224	18943	-21119	-149	-127	-126	-44	-59	-56	-102	40	-150	17	32	-76	-21	-56	86	-32	1
1.141667	1953	7425	12581	-28706	55	-6745	-537	-3328	137	-2073	-8883	501	-223	-6968	-8163	-1530	-3453	3035	7795	-24624	778	-18953	21623	-30108	-229	-16784	25939	-32678	-3874	-18995	19014	-19854	-150	-129	-121	-66	-60	-58	-101	39	-153	19	36	-77	-19	-55	81	-31	0
1.142500	1481	7427	13331	-28712	475	-5769	-1051	-2533	135	-1775	-9024	356	-207	-6877	-7867	-1689	-2387	3027	7620	-24545	2033	-20318	22097	-29952	-9	-17061	25818	-32673	-4707	-18624	19042	-18628	-146	-128	-121	-66	-63	-57	-102	41	-151	10	32	-75	-21	-55	84	-25	1
1.143333	1603	7382	14015	-28701	-125	-4850	-1654	-1817	251	-1617	-9153	70	-206	-6854	-7578	-1958	-1561	3033	7393	-24467	6471	-21607	22400	-29688	-105	-17290	25460	-32536	-8192	-18108	19026	-17454	-149	-128	-122	-69	-91	-60	-107	41	-153	20	32	-80	-25	-59	81	-30	1
1.144167	1929	7274	14593	-28670	45	-3992	-2336	-1198	132	-1580	-9266	-344	-211	-6883	-7315	-2319	-804	3058	7138	-24405	6858	-22768	22498	-29346	-219	-17462	24853	-32275	-10383	-17455	18905	-16348	-154	-131	-122	-68	-69	-64	-98	37	-149	30	36	-80	-23	-58	81	-34	0
1.145000	1567	7106	15024	-28623	172	-3213	-3079	-683	476	-1641	-9371	-883	-205	-6965	-7095	-2766	-26	3116	6876	-24351	6459	-23766	22362	-28951	-136	-17579	23991	-31928	-9843	-16680	18725	-15320	-148	-130	-125	-65	-62	-62	-108	38	-150	15	32	-78	-25	-58	81	-31	-1
1.145833	1475	6873	15255	-28564	147	-2514	-3867	-301	726	-1778	-9491	-1526	-271	-7078	-6931	-3278	831	3209	6625	-24322	9015	-24573	21972	-28530	-613	-17644	22915	-31492	-9723	-15792	18463	-14377	-149	-129	-120	-68	-64	-63	-108	39	-153	20	36	-75	-24	-57	81	-28	0
1.146667	1249	6582	15245	-28485	226	-1895	-4689	-52	632	-1964	-9618	-2269	-314	-7213	-6849	-3870	1536	3358	6424	-24302	8891	-25165	21320	-28117	-840	-17665	21595	-30971	-9159	-14827	18119	-13517	-147	-126	-118	-66	-62	-57	-103	39	-147	20	37	-76	-21	-57	82	-30	0
1.147500	1222	6229	14940	-28405	108	-1361	-5541	59	542	-2186	-9769	-3096	-184	-7358	-6848	-4504	2077	3556	6290	-24314	9099	-25530	20409	-27733	-636	-17652	20062	-30372	-8898	-13826	17699	-12786	-152	-128	-115	-67	-61	-60	-107	39	-149	18	33	-75	-18	-56	81	-30	0
1.148333	1227	5826	14302	-28330	12	-896	-6414	16	308	-2410	-9940	-3988	-189	-7503	-6943	-5137	2748	3818	6274	-24348	9081	-25656	19253	-27417	-474	-17621	18353	-29703	-8691	-12824	17210	-12151	-148	-128	-121	-70	-62	-60	-104	38	-153	17	29	-77	-23	-60	79	-32	-3
1.149167	971	5384	13287	-28222	38	-499	-7300	-174	168	-2619	-10143	-4924	-204	-7625	-7129	-5789	3312	4188	6413	-24397	8289	-25542	17893	-27191	-388	-17580	16523	-28958	-8706	-11857	16678	-11613	-149	-128	-119	-68	-63	-61	-107	38	-134	20	35	-75	-23	-56	96	-28	2
1.150000	1400	4917	11878	-28116	-136	-146	-8179	-509	85	-2788	-10362	-5880	-116	-7721	-7386	-6436	3496	4577	6754	-24462	7955	-25199	16382	-27072	-437	-17544	14594	-28150	-10053	-10969	16113	-11178	-150	-130	-119	-65	-57	-60	-108	38	-148	20	35	-76	-18	-58	79	-30	0
1.150833	1803	4444	10059	-28020	184	156	-9047	-986	18	-2910	-10610	-6847	-162	-7775	-7731	-7067	3747	5074	7320	-24534	4759	-24651	14764	-27076	-570	-17529	12626	-27301	-8989	-10200	15538	-10839	-148	-127	-120	-67	-61	-63	-109	38	-163	20	33	-75	-21	-58	68	-28	-1
1.151667	1119	3983	7833	-27926	-82	454	-9905	-1588	-187	-2969	-10885	-7809	-202	-7783	-8147	-7657	4091	5640	8121	-24635	6166	-23923	13123	-27205	-38	-17555	10670	-26402	-10997	-9584	15000	-10592	-149	-125	-118	-68	-63	-58	-103	40	-151	21	34	-76	-43	-57	81	-31	-1
1.152500	257	3552	5223	-27845	-1	678	-10741	-2313	-546	-2967	-11178	-8751	-130	-7737	-8618	-8197	4084	6265	9224	-24741	5244	-23057	11514	-27467	-241	-17607	8784	-25488	-14082	-9155	14472	-10433	-150	-125	-121	-93	-60	-61	-103	40	-151	16	36	-73	-17	-55	85	-26	1
1.153333	-254	3171	2263	-27777	-151	921	-11556	-3143	-706	-2903	-11483	-9656	-57	-7639	-9136	-8697	4104	6923	10573	-24856	1270	-22087	10010	-27855	-385	-17712	7043	-24576	-14663	-8934	14020	-10361	-150	-128	-117	-67	-60	-56	-99	40	-149	21	38	-73	-19	-55	82	-28	0
1.154167	-308	2857	-999	-27731	-65	1153	-12338	-4071	-727	-2780	-11793	-10512	-40	-7487	-9683	-9138	4127	7591	12177	-24985	1311	-21067	8694	-28345	-371	-17872	5511	-23688	-15218	-8929	13652	-10344	-147	-124	-115	-63	-40	-55	-101	44	-150	20	37	-72	-19	-55	84	-47	1
1.155000	-1326	2617	-4509	-27710	-187	1379	-13079	-5067	-744	-2609	-12108	-11309	-81	-7301	-10250	-9528	3951	8235	14011	-25136	-684	-20051	7624	-28923	-339	-18078	4235	-22844	-14545	-9141	13382	-10392	-147	-142	-117	-63	-61	-53	-102	42	-148	23	39	-73	-19	-53	84	-28	3
1.155833	-2811	2476	-8153	-27721	129	1595	-13765	-6121	-475	-2412	-12416	-12051	-145	-7075	-10837	-9863	3811	8810	16024	-25317	-3281	-19083	6856	-29565	-124	-18322	3267	-22070	-12194	-9574	13221	-10485	-150	-124	-121	-66	-62	-55	-102	38	-149	18	32	-77	-22	-55	87	-30	1
1.156667	-2089	2435	-11833	-27768	-323	1802	-14396	-7211	-436	-2199	-12707	-12732	-112	-6824	-11428	-10154	3785	9276	18137	-25514	-2601	-18215	6430	-30234	61	-18605	2650	-21374	-11260	-10197	13178	-10619	-151	-127	-124	-69	-64	-64	-107	38	-154	15	33	-77	-24	-59	79	-32	-3
1.157500	-219	2503	-15458	-27843	-219	1988	-14967	-8319	-689	-1990	-12983	-13352	-155	-6567	-12009	-10396	3439	9607	20307	-25744	-3958	-17477	6381	-30907	-246	-18905	2421	-20774	-10345	-10977	13265	-10766	-146	-129	-120	-66	-63	-52	-105	42	-149	19	33	-76	-26	-58	80	-29	0
1.158333	-112	2690	-18951	-27954	-126	2147	-15450	-9436	-422	-1795	-13234	-13903	-218	-6307	-12577	-10606	3145	9761	22445	-26005	-7310	-16896	6703	-31561	-52	-19210	2600	-20283	-6536	-11889	13468	-10936	-151	-129	-119	-70	-62	-57	-107	39	-151	20	35	-78	-23	-56	81	-29	-4
1.159167	-273	3000	-22207	-28104	-311	2262	-15879	-10552	-383	-1651	-13465	-14399	-138	-6073	-13137	-10793	2996	9714	24462	-26299	-6531	-16501	7400	-32159	264	-19506	3178	-19918	-3323	-12893	13790	-11086	-150	-127	-120	-68	-63	-59	-102	41	-151	18	36	-77	-30	-56	84	-28	-1
1.160000	-607	3433	-25144	-28285	-177	2311	-16216	-11662	-598	-1569	-13668	-14840	-117	-5860	-13682	-10966	2799	9445	26263	-26619	-7206	-16305	8424	-32497	88	-19749	4151	-19672	-138	-13943	14224	-11235	-151	-138	-119	-65	-61	-49	-102	42	-153	20	37	-74	-18	-53	82	-29	-3
1.160833	-976	4002	-27648	-28498	-197	2271	-16462	-12693	-453	-1573	-13844	-15238	-153	-5705	-14215	-11139	2795	8954	27737	-26948	-7188	-16308	9739	-32647	-6	-19993	5480	-19558	2197	-15002	14762	-11360	-150	-124	-119	-64	-63	-56	-93	43	-150	20	33	-79	-23	-57	81	-28	-1
1.161667	-825	4703	-29636	-28737	-289	2123	-16626	-13698	-254	-1677	-14000	-15603	-107	-5606	-14732	-11320	2757	8250	28799	-27274	-5168	-16494	11277	-32692	1	-20159	7133	-19563	3531	-16024	15395	-11460	-149	-125	-119	-67	-66	-58	-105	43	-150	20	39	-73	-22	-53	84	-30	0
1.162500	-625	5547	-31068	-28996	-191	1852	-16696	-14651	-158	-1884	-14135	-15940	-153	-5578	-15232	-11517	2490	7358	29367	-27575	-4422	-16839	12961	-32732	36	-20254	9062	-19686	4607	-16970	16114	-11522	-147	-129	-120	-67	-59	-57	-107	41	-150	18	35	-76	-23	-58	81	-31	0
1.163333	-918	6535	-31907	-29263	-291	1431	-16687	-15552	-120	-2230	-14251	-16250	-255	-5625	-15713	-11740	2347	6310	29381	-27845	-2278	-17315	14732	-32727	155	-20275	11190	-19914	3350	-17801	16905	-11545	-151	-128	-118	-67	-63	-60	-108	38	-149	18	36	-78	-23	-53	82	-36	-4
1.164167	-488	7671	-32133	-29536	-55	844	-16592	-16392	-120	-2699	-14352	-16551	-220	-5756	-16177	-11997	2056	5154	28783	-28046	-2527	-17906	16504	-32749	219	-20211	13438	-20225	3600	-18495	17757	-11524	-150	-128	-121	-77	-63	-60	-112	38	-150	18	35	-78	-26	-59	78	-33	-5
1.165000	-86	8959	-31733	-29808	-147	86	-16443	-17167	5	-3293	-14445	-16844	-218	-5967	-16615	-12286	1731	3934	27549	-28161	-73	-18554	18186	-32734	613	-20065	15725	-20598	2202	-19037	18658	-11460	-154	-131	-122	-72	-67	-62	-113	36	-155	13	34	-81	-26	-60	77	-36	-5
1.165833	74	10394	-30730	-30062	-154	-856	-16189	-17870	-88	-4010	-14530	-17131	-215	-6256	-17027	-12611	1568	2724	25696	-28168	3847	-19217	19719	-32562	459	-19842	17999	-21008	-2394	-19409	19603	-11344	-148	-127	-122	-69	-60	-60	-109	39	-151	16	33	-78	-16	-56	80	-31	0
1.166667	196	11973	-29164	-30287	-103	-1964	-15890	-18506	-96	-4832	-14611	-17417	-154	-6622	-17404	-12961	1542	1584	23270	-28061	2706	-19864	21024	-32077	193	-19555	20165	-21430	-4589	-19624	20566	-11186	-147	-127	-117	-66	-60	-59	-108	42	-151	20	36	-75	-21	-53	84	-29	-1
1.167500	658	13660	-27109	-30471	-146	-3227	-15548	-19062	-22	-5771	-14716	-17714	-193	-7060	-17744	-13344	1333	574	20347	-27829	5559	-20472	22061	-31391	171	-19213	22164	-21840	-7167	-19674	21523	-10995	-150	-122	-119	-68	-63	-53	-105	39	-149	22	36	-77	-22	-53	78	-31	-3
1.168333	1184	15451	-24653	-30614	-324	-4694	-15173	-19569	-64	-6802	-14782	-18016	-239	-7582	-18038	-13752	1114	-252	17017	-27477	6594	-21015	22783	-30557	56	-18842	23916	-22188	-8354	-19591	22459	-10768	-148	-126	-118	-69	-62	-57	-107	41	-149	18	37	-76	-17	-55	82	-29	-5
1.169167	2140	17310	-21894	-30703	154	-6295	-14766	-20001	-28	-7910	-14876	-18326	-185	-8164	-18281	-14167	817	-841	13400	-27007	6258	-21482	23168	-29604	127	-18460	25372	-22497	-7705	-19399	23347	-10521	-148	-127	-118	-69	-62	-57	-104	43	-150	19	39	-75	-25	-53	81	-29	-1
1.170000	594	19229	-18919	-30728	-214	-8025	-14342	-20369	-19	-9078	-14979	-18642	-206	-8809	-18455	-14586	595	-1160	9596	-26431	8993	-21852	23211	-28566	78	-18088	26495	-22683	-7790	-19112	24180	-10254	-152	-128	-119	-68	-64	-59	-107	37	-152	19	34	-76	-21	-52	81	-31	-3
1.170833	71	21167	-15872	-30681	-373	-9850	-13909	-20672	-108	-10279	-15095	-18962	-185	-9515	-18567	-15006	-93	-1179	5807	-25775	10630	-22132	22917	-27468	-383	-17741	27259	-22761	-9051	-18771	24920	-9982	-152	-130	-121	-66	-62	-58	-108	40	-149	20	32	-76	-21	-55	78	-31	0
1.171667	415	23059	-12908	-30565	13	-11738	-13482	-20913	9	-11499	-15212	-19284	-189	-10265	-18611	-15396	613	-885	2196	-25072	7700	-22328	22314	-26348	-407	-17454	27647	-22694	-6862	-18406	25548	-9711	-148	-128	-120	-69	-62	-60	-108	37	-150	13	34	-75	-21	-57	81	-29	0
1.172500	159	24885	-10072	-30375	-95	-13642	-13061	-21080	-32	-12721	-15339	-19603	-232	-11067	-18564	-15765	5011	-290	-1085	-24354	8427	-22447	21446	-25218	-248	-17227	27674	-22474	-4094	-18048	26048	-9456	-150	-130	-119	-70	-62	-58	-104	43	-149	18	37	-100	-19	-55	84	-27	-3
1.173333	474	26600	-7486	-30118	-68	-15537	-12647	-21194	21	-13924	-15468	-19909	-136	-11906	-18463	-16092	7996	588	-3908	-23660	8124	-22506	20345	-24123	-435	-17086	27347	-22102	-734	-17729	26396	-9231	-150	-131	-125	-73	-63	-61	-108	36	-154	15	29	-78	-23	-58	81	-32	-3
1.174167	596	28165	-5324	-29806	-79	-17394	-12245	-21239	19	-15087	-15603	-20203	-138	-12776	-18273	-16371	6099	1718	-6158	-23020	6510	-22521	19089	-23071	-481	-17027	26711	-21568	2783	-17466	26592	-9034	-150	-129	-128	-69	-59	-59	-104	39	-153	17	33	-75	-22	-53	84	-29	0
1.175000	441	29575	-3517	-29437	-152	-19150	-11854	-21214	-35	-16194	-15718	-20468	-142	-13668	-18024	-16603	2250	3074	-7737	-22479	6189	-22500	17732	-22106	-506	-17065	25813	-20882	5620	-17285	26620	-8886	-147	-127	-117	-68	-62	-60	-104	42	-150	19	34	-76	-22	-55	85	-28	1
1.175833	276	30789	-2181	-29039	-228	-20783	-11478	-21130	-56	-17233	-15828	-20705	-122	-14585	-17703	-16781	-4572	4580	-8598	-22071	4328	-22466	16342	-21242	-608	-17193	24701	-20077	8659	-17195	26481	-8795	-146	-129	-126	-68	-64	-58	-107	40	-153	16	35	-74	-24	-60	84	-28	0
1.176667	-205	31792	-1318	-28626	-113	-22268	-11116	-20985	-128	-18198	-15930	-20905	-176	-15522	-17332	-16908	-7230	6183	-8705	-21826	3601	-22437	14979	-20497	-522	-17414	23433	-19145	10048	-17204	26180	-8772	-150	-129	-121	-68	-64	-60	-108	36	-153	18	33	-77	-24	-60	81	-56	0
1.177500	-374	32585	-919	-28219	94	-23554	-10759	-20781	-80	-19075	-16007	-21068	-233	-16462	-16921	-16981	-6231	7833	-8062	-21765	1261	-22407	13700	-19881	-668	-17699	22078	-18122	12025	-17311	25732	-8816	-147	-129	-120	-69	-64	-63	-109	36	-151	19	33	-73	-23	-61	79	-31	-1
1.178333	-618	32767	-942	-27828	58	-24642	-10409	-20518	-126	-19864	-16059	-21176	-227	-17400	-16466	-17004	-6405	9469	-6708	-21898	-117	-22388	12539	-19395	-440	-18044	20700	-17037	13267	-17511	25147	-8933	-148	-127	-119	-66	-63	-61	-105	40	-149	19	34	-75	-24	-59	82	-30	0
1.179167	-531	32767	-1423	-27487	-95	-25510	-10056	-20204	-533	-20556	-16070	-21178	-251	-18327	-16000	-16983	-5971	11042	-4719	-22242	1812	-22381	11566	-19056	-250	-18429	19351	-15920	9768	-17784	24463	-9127	-148	-126	-118	-66	-53	-59	-103	40	-149	18	35	-77	-21	-56	82	-26	2
1.180000	-744	32767	-2240	-27207	2	-26139	-9707	-19846	-587	-21150	-16068	-21251	-306	-19242	-15530	-16925	-5499	12520	-2185	-22775	-2416	-22373	10791	-18856	-404	-18834	18080	-14807	8011	-18119	23690	-9397	-147	-132	-121	-64	-61	-57	-104	41	-151	19	34	-72	-22	-59	82	-29	-4
1.180833	-538	32767	-3363	-27009	-7	-26545	-9362	-19454	-461	-21652	-16028	-21205	-199	-20133	-15065	-16840	-5214	13854	749	-23487	-2680	-22363	10230	-18788	-290	-19231	16940	-13731	5391	-18499	22858	-9739	-147	-126	-118	-63	-61	-59	-104	38	-151	20	34	-73	-17	-56	81	-31	-3
1.181667	609	32767	-4724	-26905	-92	-26721	-9014	-19042	-528	-22068	-15943	-21113	-211	-21000	-14617	-16738	-4667	15035	3929	-24350	-2935	-22332	9886	-18845	-144	-19605	15949	-12717	3283	-18900	21997	-10148	-149	-128	-122	-68	-65	-59	-109	36	-154	15	30	-75	-25	-60	76	-32	-1
1.182500	2483	32710	-6268	-26906	239	-26710	-8673	-18616	-528	-22387	-15821	-20973	-298	-21829	-14193	-16618	-4211	16037	7199	-25324	-4890	-22275	9749	-19000	-266	-19927	15131	-11805	2186	-19293	21152	-10606	-152	-126	-120	-64	-60	-41	-108	37	-149	11	35	-72	-24	-59	81	-29	0
1.183333	736	31903	-7930	-27012	72	-26464	-8324	-18182	-349	-22660	-15657	-20789	-264	-22615	-13804	-16496	-3753	16874	10405	-26376	-4448	-22170	9811	-19246	-267	-20191	14495	-11030	674	-19657	20342	-11106	-148	-128	-124	-68	-61	-61	-109	38	-153	13	32	-76	-23	-60	79	-33	-6
1.184167	-3710	30833	-9670	-27229	-371	-26083	-7990	-17770	-516	-22855	-15457	-20570	-259	-23358	-13452	-16374	-3131	17544	13396	-27456	-2837	-22007	10040	-19555	-1	-20366	14048	-10390	-2615	-19967	19597	-11631	-145	-127	-120	-68	-60	-61	-110	34	-154	19	34	-75	-22	-59	78	-32	-1
1.185000	-6404	29475	-11460	-27550	79	-25563	-7649	-17382	-436	-22995	-15222	-20321	-285	-24057	-13142	-16258	-2683	18075	16085	-28525	-6028	-21777	10401	-19909	-34	-20442	13765	-9920	-2348	-20210	18933	-12177	-153	-128	-119	-67	-64	-63	-107	36	-150	18	32	-77	-22	-60	77	-15	-4
1.185833	-6096	27819	-13255	-27968	40	-24941	-7356	-17032	-134	-23086	-14951	-20052	-266	-24710	-12870	-16149	-2110	18505	18335	-29534	-5783	-21470	10850	-20280	-110	-20421	13632	-9616	-1024	-20368	18368	-12723	-150	-144	-118	-67	-63	-60	-107	37	-153	18	35	-76	-18	-57	81	-30	0
1.186667	-5349	25853	-15025	-28457	60	-24249	-7068	-16724	-255	-23142	-14656	-19765	-251	-25318	-12630	-16051	-1643	18782	20065	-30445	-4530	-21078	11362	-20647	-38	-20290	13628	-9489	128	-20431	17913	-13256	-148	-127	-117	-65	-58	-58	-104	42	-150	22	37	-72	-22	-56	80	-27	-1
1.187500	-4613	23594	-16749	-29008	52	-23530	-6802	-16476	-411	-23174	-14333	-19472	-251	-25874	-12417	-15964	-1330	18987	21220	-31237	-5545	-20607	11892	-20993	-11	-20059	13721	-9532	1496	-20387	17577	-13757	-145	-127	-118	-64	-86	-52	-105	43	-152	16	34	-72	-19	-55	85	-28	-1
1.188333	-2169	21029	-18411	-29602	105	-22806	-6590	-16297	-194	-23190	-14000	-19191	-183	-26394	-12232	-15898	-935	19117	21779	-31883	-4966	-20057	12397	-21301	-215	-19721	13886	-9750	2286	-20237	17352	-14222	-148	-127	-116	-66	-59	-56	-104	43	-148	23	37	-75	-19	-56	82	-27	12
1.189167	1257	18168	-20003	-30203	116	-22111	-6409	-16187	-186	-23199	-13660	-18914	-241	-26858	-12061	-15834	-708	19168	21746	-32341	-4952	-19434	12853	-21550	-451	-19304	14083	-10111	3072	-19984	17241	-14630	-148	-125	-118	-66	-60	-56	-98	42	-150	19	32	-73	-18	-53	85	-27	0
1.190000	2909	15012	-21518	-30800	63	-21458	-6250	-16144	-202	-23205	-13320	-18660	-377	-27281	-11893	-15777	-445	19161	21142	-32540	-4675	-18754	13241	-21725	-368	-18803	14300	-10604	2601	-19628	17218	-14983	-150	-111	-120	-67	-62	-57	-109	40	-153	16	36	-75	-22	-58	80	-31	-6
1.190833	2500	11589	-22931	-31371	-27	-20892	-6189	-16183	-145	-23214	-12985	-18427	-352	-27658	-11717	-15721	-61	19088	20069	-32634	-5223	-18030	13509	-21818	-472	-18240	14505	-11200	2393	-19175	17279	-15263	-150	-127	-117	-66	-73	-58	-109	41	-158	18	36	-74	-22	-57	80	-27	0
1.191667	1519	7934	-24236	-31886	252	-20404	-6147	-16274	-191	-23224	-12655	-18218	-315	-27958	-11518	-15661	278	18920	18556	-32652	-6237	-17278	13680	-21825	-296	-17632	14690	-11886	3575	-18636	17397	-15475	-149	-129	-118	-67	-61	-58	-108	42	-152	20	34	-75	-24	-56	85	-29	0
1.192500	1169	4108	-25409	-32338	-91	-20022	-6156	-16432	-353	-23246	-12353	-18031	-224	-28283	-11306	-15593	261	18656	16754	-32629	-2191	-16516	13746	-21745	-139	-16989	14837	-12631	504	-18026	17557	-15611	-146	-125	-117	-68	-56	-57	-103	44	-149	22	33	-75	-21	-53	87	-28	3
1.193333	569	142	-26445	-32577	68	-19737	-6210	-16648	-422	-23276	-12067	-17877	-185	-28530	-11069	-15519	363	18265	14756	-32422	-4213	-15770	13693	-21578	-599	-16336	14940	-13403	-511	-17379	17740	-15678	-147	-125	-122	-66	-65	-57	-104	42	-147	18	36	-73	-18	-53	89	-27	1
1.194167	-102	-3877	-27312	-32684	41	-19562	-6311	-16907	-415	-23316	-11816	-17747	-238	-28739	-10806	-15438	664	17726	12674	-32084	-3755	-15048	13547	-21338	-427	-15694	15003	-14181	-1175	-16668	17916	-15678	-149	-125	-116	-65	-73	-51	-101	44	-150	20	13	-75	-22	-51	88	-29	-1
1.195000	-797	-7895	-27989	-32715	-74	-19491	-6446	-17203	-413	-23367	-11599	-17636	-193	-28903	-10522	-15341	700	17008	10598	-31685	-1597	-14379	13323	-21032	-233	-15069	15027	-14940	-1337	-15950	18078	-15620	-146	-122	-116	-66	-62	-53	-100	42	-146	21	37	-74	-19	-51	87	-27	0
1.195833	-1125	-11838	-28447	-32743	127	-19518	-6615	-17525	-522	-23420	-11423	-17547	-85	-29029	-10224	-15239	1033	16081	8648	-31249	-1684	-13782	13036	-20678	-411	-14486	15019	-15668	-646	-15232	18202	-15501	-149	-124	-118	-66	-61	-58	-103	42	-150	24	36	-72	-25	-56	85	-30	0
1.196667	-1718	-15642	-28656	-32751	271	-19634	-6810	-17859	-282	-23491	-11288	-17464	22	-29114	-9922	-15128	1415	14940	6907	-30816	-572	-13272	12717	-20288	-362	-13949	14990	-16343	463	-14520	18284	-15358	-152	-127	-122	-67	-64	-58	-108	39	-150	15	33	-88	-25	-58	81	-31	-4
1.197500	-1409	-19243	-28605	-32751	-316	-19828	-7017	-18201	-215	-23566	-11183	-17391	-29	-29150	-9620	-15009	1356	13555	5445	-30417	2955	-12850	12390	-19877	-264	-13476	14945	-16955	-749	-13840	18318	-15173	-152	-128	-122	-68	-65	-57	-102	40	-153	13	32	-76	-27	-59	81	-31	-1
1.198333	-1213	-22570	-28253	-32755	34	-20088	-7231	-18540	-521	-23639	-11135	-17308	-153	-29142	-9342	-14889	1286	11934	4311	-30077	1705	-12533	12078	-19463	-346	-13062	14916	-17489	302	-13210	18293	-14971	-151	-128	-121	-69	-66	-62	-107	36	-154	15	32	-77	-29	-57	78	-36	-4
1.199167	-1330	-25561	-27605	-32754	-113	-20404	-7446	-18872	-592	-23721	-11120	-17220	-40	-29092	-9098	-14769	1361	10080	3525	-29812	1587	-12318	11813	-19071	-318	-12715	14903	-17941	2548	-12589	18220	-14747	-149	-127	-136	-67	-63	-58	-107	41	-153	20	34	-75	-23	-59	80	-31	0
1.200000	-1287	-28176	-26638	-32760	-214	-20753	-7645	-19175	-653	-23785	-11139	-17115	19	-28997	-8895	-14654	1183	7979	3091	-29644	3592	-12209	11615	-18706	-417	-12436	14931	-18309	4346	-12051	18105	-14513	-152	-127	-121	-68	-63	-60	-107	39	-155	20	33	-73	-22	-58	79	-32	-3
1.200833	-1316	-30378	-25381	-32717	-115	-21142	-7823	-19457	-642	-23857	-11182	-16996	-14	-28862	-8764	-14551	1068	5670	2991	-29581	3037	-12203	11483	-18393	-323	-12226	14951	-18598	6574	-11575	17952	-14287	-148	-126	-121	-68	-62	-58	-107	39	-149	20	30	-74	-24	-58	79	-33	0
1.201667	-973	-31699	-23859	-32616	-207	-21554	-7990	-19710	-497	-23925	-11287	-16856	-45	-28695	-8704	-14460	1123	3181	3185	-29627	3724	-12296	11448	-18137	-92	-12081	15024	-18814	8021	-11169	17780	-14064	-149	-126	-120	-69	-62	-60	-107	39	-149	13	33	-75	-25	-59	80	-30	-3
1.202500	-445	-32253	-22105	-32469	-219	-21969	-8126	-19937	-532	-24026	-11411	-16700	21	-28491	-8729	-14394	1032	556	3616	-29777	4152	-12477	11512	-17965	-18	-11997	15130	-18960	9200	-10829	17592	-13849	-196	-127	-119	-68	-63	-59	-107	39	-146	20	34	-76	-22	-60	80	-32	0
1.203333	-233	-32495	-20168	-32352	-22	-22402	-8239	-20131	-316	-24066	-11559	-16525	276	-28267	-8853	-14347	999	-2154	4224	-30024	4574	-12732	11677	-17872	2	-11964	15264	-19050	9292	-10569	17419	-13639	-150	-130	-118	-72	-65	-60	-109	34	-153	18	35	-78	-17	-59	79	-35	0
1.204167	-204	-32586	-18109	-32249	-182	-22838	-8316	-20285	-109	-24130	-11730	-16338	757	-28019	-9069	-14325	814	-4885	4939	-30342	4792	-13046	11938	-17859	-50	-11977	15420	-19088	8449	-10377	17261	-13439	-145	-126	-121	-72	-61	-61	-107	36	-151	11	30	-77	-24	-58	80	-33	-3
1.205000	-311	-32645	-15968	-32186	122	-23272	-8376	-20423	-279	-24198	-11924	-16142	845	-27759	-9378	-14327	694	-7613	5692	-30726	2845	-13419	12283	-17939	-139	-12022	15581	-19084	9748	-10250	17135	-13237	-150	-130	-125	-69	-62	-62	-110	35	-151	13	34	-78	-25	-59	79	-33	-6
1.205833	33	-32650	-13838	-32153	-237	-23711	-8404	-20524	-334	-24268	-12134	-15941	664	-27500	-9783	-14351	706	-10271	6412	-31144	6623	-13813	12698	-18103	2	-12098	15753	-19050	6407	-10187	17052	-13040	-152	-126	-120	-67	-63	-59	-107	38	-152	18	35	-77	-22	-57	81	-33	-5
1.206667	334	-32676	-11785	-32153	-24	-24115	-8412	-20597	-62	-24337	-12355	-15746	536	-27238	-10265	-14395	330	-12798	7029	-31574	5747	-14230	13163	-18350	-167	-12194	15909	-18996	2921	-10180	17011	-12841	-149	-128	-121	-72	-63	-62	-111	35	-153	15	32	-77	-23	-60	72	-32	5
1.207500	366	-32660	-9885	-32169	-101	-24522	-8399	-20648	7	-24409	-12594	-15558	387	-26991	-10821	-14455	288	-15156	7502	-32004	4313	-14656	13661	-18663	-43	-12302	16044	-18932	116	-10225	17023	-12640	-147	-129	-121	-78	-63	-62	-104	38	-151	17	34	-75	-22	-57	80	-32	-5
1.208333	407	-32675	-8196	-32197	-18	-24916	-8384	-20675	-19	-24484	-12841	-15391	337	-26757	-11418	-14523	187	-17292	7790	-32390	5477	-15083	14173	-19046	-86	-12425	16145	-18867	-2718	-10311	17080	-12419	-148	-126	-121	-68	-59	-57	-103	38	-152	15	30	-75	-17	-58	81	-31	1
1.209167	604	-32471	-6782	-32221	-13	-25303	-8359	-20686	182	-24563	-13094	-15266	333	-26551	-12056	-14598	69	-19177	7852	-32563	4245	-15500	14668	-19480	-260	-12552	16190	-18798	-4541	-10436	17176	-12198	-161	-128	-126	-66	-61	-57	-103	40	-148	17	35	-73	-19	-55	84	-28	1
1.210000	237	-31715	-5674	-32221	229	-25662	-8343	-20686	380	-24656	-13357	-15153	205	-26374	-12710	-14670	102	-20777	7692	-32649	3341	-15906	15125	-19953	-74	-12684	16183	-18744	-5257	-10592	17296	-11965	-151	-128	-119	-67	-61	-59	-107	38	-149	15	29	-79	-22	-57	84	-30	0
1.210833	429	-30620	-4918	-32184	-319	-26009	-8316	-20674	252	-24749	-13622	-15089	56	-26229	-13367	-14738	95	-22067	7305	-32664	4990	-16293	15525	-20452	218	-12814	16124	-18698	-7852	-10773	17441	-11719	-161	-128	-120	-72	-60	-57	-105	39	-150	19	33	-76	-24	-57	84	-29	-1
1.211667	749	-29304	-4523	-32097	-97	-26329	-8308	-20668	348	-24850	-13896	-15070	-23	-26120	-14001	-14793	-172	-23022	6712	-32691	2446	-16659	15848	-20956	24	-12948	15994	-18671	-8768	-10973	17586	-11462	-148	-125	-118	-64	-64	-58	-98	42	-149	20	34	-79	-23	-53	86	-29	1
1.212500	508	-27813	-4495	-31945	-100	-26624	-8314	-20656	785	-24955	-14168	-15096	-72	-26043	-14590	-14823	-137	-23648	5941	-32683	-526	-17006	16080	-21464	-15	-13085	15807	-18647	-6941	-11183	17718	-11199	-151	-126	-124	-65	-39	-55	-103	40	-150	16	37	-76	-22	-53	87	-28	0
1.213333	420	-26161	-4798	-31717	-246	-26884	-8335	-20638	711	-25069	-14437	-15166	-56	-26006	-15120	-14831	-9	-23946	5037	-32693	-358	-17334	16217	-21955	-138	-13233	15568	-18656	-5279	-11406	17826	-10937	-148	-126	-117	-64	-60	-57	-103	41	-149	19	36	-77	-9	-53	84	-27	1
1.214167	437	-24349	-5407	-31414	-231	-27114	-8378	-20628	758	-25184	-14701	-15278	-131	-25993	-15580	-14819	107	-23937	4039	-32689	-2428	-17652	16247	-22425	-280	-13391	15281	-18669	-3224	-11633	17888	-10683	-149	-126	-117	-65	-60	-57	-103	39	-151	21	39	-70	-19	-55	86	-30	1
1.215000	527	-22379	-6277	-31034	-246	-27311	-8437	-20625	1031	-25304	-14956	-15433	-243	-26030	-15955	-14770	64	-23636	3003	-32695	-3525	-17959	16176	-22855	-155	-13572	14955	-18699	-1963	-11871	17905	-10435	-149	-127	-120	-65	-61	-59	-105	40	-151	16	32	-78	-25	-58	85	-30	0
1.215833	594	-20258	-7335	-30597	-283	-27474	-8518	-20630	936	-25425	-15181	-15627	-228	-26084	-16243	-14691	136	-23065	1985	-32693	-4450	-18261	16005	-23245	-59	-13772	14604	-18737	-937	-12115	17867	-10208	-146	-127	-91	-65	-64	-60	-103	41	-150	16	36	-76	-22	-56	85	-30	2
1.216667	885	-18012	-8505	-30092	-188	-27588	-8616	-20631	803	-25538	-15422	-15846	-281	-26157	-16433	-14589	217	-22267	1045	-32688	-5863	-18562	15750	-23588	11	-14015	14244	-18789	-438	-12375	17764	-10009	-151	-129	-122	-68	-65	-60	-108	37	-163	18	34	-78	-27	-59	84	-30	-1
1.217500	855	-15602	-9723	-29565	-243	-27666	-8730	-20644	945	-25647	-15625	-16082	-311	-26246	-16529	-14457	121	-21272	225	-32700	-5847	-18865	15423	-23882	79	-14284	13884	-18840	-1516	-12634	17602	-9839	-150	-128	-121	-56	-65	-63	-113	38	-151	19	35	-77	-23	-58	81	-29	0
1.218333	432	-13103	-10918	-28976	3	-27698	-8858	-20657	1061	-25747	-15793	-16331	-294	-26348	-16529	-14299	185	-20127	-430	-32695	-8213	-19166	15037	-24119	-28	-14601	13544	-18908	-472	-12918	17386	-9711	-150	-128	-120	-66	-61	-61	-107	40	-150	27	36	-75	-24	-56	81	-29	0
1.219167	347	-10517	-12031	-28391	-341	-27691	-8995	-20679	991	-25839	-15929	-16585	-419	-26459	-16470	-14128	198	-18867	-891	-32622	-5905	-19475	14612	-24312	140	-14962	13234	-18954	-3091	-13212	17118	-9625	-148	-126	-121	-63	-62	-62	-107	39	-148	19	33	-75	-13	-55	85	-27	0
1.220000	449	-7854	-13018	-27806	-133	-27641	-9133	-20698	850	-25915	-16031	-16833	-754	-26553	-16272	-13937	-58	-17516	-1129	-32457	-5343	-19791	14175	-24456	20	-15368	12964	-19012	-7084	-13546	16807	-9587	-148	-127	-119	-66	-61	-57	-105	38	-151	19	36	-74	-22	-50	84	-29	0
1.220833	262	-5171	-13828	-27231	-152	-27560	-9274	-20717	790	-25981	-16090	-17069	-828	-26617	-16029	-13742	38	-16120	-1128	-32302	-7458	-20095	13731	-24559	49	-15808	12741	-19069	-9042	-13872	16472	-9597	-145	-127	-119	-68	-59	-58	-108	40	-146	19	35	-73	-16	-53	82	-27	1
1.221667	254	-2501	-14448	-26674	-42	-27440	-9409	-20745	803	-26023	-16107	-17282	-706	-26725	-15735	-13549	-53	-14718	-887	-32134	-5722	-20389	13303	-24629	132	-16290	12571	-19130	-11209	-14232	16123	-9655	-146	-127	-118	-64	-61	-58	-96	35	-147	21	37	-73	-22	-53	81	-31	0
1.222500	397	107	-14876	-26127	-188	-27293	-9536	-20764	751	-26046	-16081	-17483	-660	-26780	-15386	-13362	-77	-13328	-407	-31991	-5809	-20674	12911	-24673	34	-16800	12460	-19187	-12082	-14613	15782	-9757	-150	-127	-119	-67	-65	-60	-104	38	-151	19	36	-75	-24	-55	81	-29	0
1.223333	-15	2608	-15122	-25585	219	-27113	-9644	-20784	898	-26057	-15999	-17659	-684	-26814	-14998	-13193	-64	-11980	287	-31868	-6231	-20929	12563	-24697	-96	-17326	12385	-19257	-11625	-15027	15451	-9902	-158	-132	-128	-69	-65	-63	-111	34	-153	16	29	-78	-27	-60	75	-36	-5
1.224167	-23	4950	-15216	-25033	-266	-26906	-9736	-20800	924	-26041	-15871	-17799	-624	-26813	-14607	-13053	-105	-10682	1177	-31753	-3823	-21149	12274	-24707	64	-17849	12406	-19324	-12556	-15448	15161	-10074	-153	-131	-126	-76	-63	-64	-99	32	-152	15	32	-78	-25	-62	78	-31	-6
1.225000	325	7113	-15181	-24450	-158	-26686	-9793	-20800	733	-25999	-15694	-17904	-546	-26780	-14196	-12901	-144	-9440	2240	-31659	-3620	-21327	12054	-24707	67	-18359	12462	-19397	-12872	-15889	14923	-10274	-154	-131	-124	-70	-66	-64	-112	36	-155	16	30	-79	-27	-64	75	-35	-5
1.225833	-12	9064	-15068	-23833	-139	-26444	-9822	-20798	667	-25935	-15474	-17982	-542	-26722	-13776	-12790	-59	-8274	3435	-31577	-5797	-21442	11904	-24710	-205	-18846	12564	-19480	-9776	-16335	14739	-10486	-152	-129	-124	-75	-64	-62	-109	9	-155	16	34	-76	-21	-59	80	-33	0
1.226667	-38	10774	-14907	-23162	-533	-26183	-9806	-20782	603	-25846	-15210	-18032	-559	-26594	-13361	-12703	0	-7182	4714	-31497	-4100	-21500	11822	-24711	-235	-19287	12706	-19571	-7003	-16788	14623	-10709	-150	-126	-122	-67	-59	-59	-103	39	-152	20	35	-76	-16	-56	79	-35	-3
1.227500	-46	12210	-14739	-22449	-275	-25914	-9762	-20766	647	-25736	-14903	-18055	-556	-26445	-12964	-12639	26	-6179	6039	-31417	-4028	-21505	11808	-24732	-15	-19689	12888	-19676	-3822	-17237	14576	-10927	-147	-127	-111	-66	-62	-59	-108	34	-152	17	37	-75	-21	-57	78	-33	0
1.228333	-72	13358	-14583	-21699	-229	-25630	-9673	-20726	561	-25604	-14563	-18055	-506	-26259	-12592	-12609	-18	-5259	7360	-31329	-4210	-21448	11867	-24763	-49	-20017	13094	-19793	-652	-17671	14603	-11126	-150	-127	-119	-67	-64	-58	-102	39	-153	33	36	-74	-22	-55	81	-30	-5
1.229167	-112	14219	-14450	-20925	-284	-25341	-9517	-20681	458	-25450	-14198	-18041	-537	-26040	-12232	-12595	-101	-4418	8637	-31226	-3453	-21334	11983	-24813	-217	-20279	13319	-19926	2113	-18088	14694	-11296	-148	-128	-122	-66	-61	-56	-104	42	-148	13	35	-74	-21	-58	81	-31	0
1.230000	33	14784	-14336	-20150	-86	-25052	-9368	-20623	579	-25278	-13810	-18007	-522	-25796	-11905	-12599	41	-3657	9861	-31095	-3548	-21174	12158	-24876	5	-20465	13565	-20076	4590	-18474	14852	-11454	-153	-130	-120	-67	-61	-60	-105	39	-151	16	35	-78	-22	-61	79	-36	-1
1.230833	-15	15057	-14230	-19416	-169	-24747	-9153	-20557	664	-25089	-13411	-17969	-428	-25525	-11603	-12620	94	-2968	10920	-30935	-2716	-20976	12381	-24960	113	-20575	13822	-20225	5128	-18828	15064	-11561	-150	-130	-122	-81	-62	-60	-108	39	-152	15	34	-76	-19	-60	77	-31	0
1.231667	-322	15052	-14103	-18757	22	-24445	-8899	-20469	554	-24885	-12997	-17917	-420	-25239	-11328	-12647	-121	-2358	11848	-30741	-4456	-20760	12647	-25058	-235	-20610	14094	-20391	7441	-19145	15329	-11623	-149	-132	-124	-68	-67	-66	-108	37	-154	15	32	-79	-19	-60	78	-34	-4
1.232500	-527	14789	-13929	-18223	-119	-24147	-8605	-20376	206	-24701	-12581	-17860	-352	-24943	-11070	-12676	53	-1815	12611	-30510	-2796	-20518	12954	-25169	-110	-20572	14380	-20561	8035	-19412	15632	-11633	-151	-128	-119	-68	-61	-60	-105	39	-150	18	32	-78	-23	-58	81	-31	0
1.233333	-48	14304	-13675	-17842	-31	-23839	-8268	-20258	-44	-24435	-12156	-17801	-300	-24637	-10833	-12702	24	-1345	13175	-30241	-529	-20280	13292	-25290	-178	-20474	14677	-20732	5599	-19634	15966	-11589	-151	-131	-122	-67	-61	-59	-104	39	-168	18	34	-74	-19	-56	84	-31	-3
1.234167	-30	13628	-13320	-17651	-25	-23540	-7907	-20117	-153	-24199	-11746	-17734	-324	-24343	-10618	-12718	11	-939	13548	-29935	-2899	-20057	13661	-25420	-161	-20324	14990	-20899	5583	-19810	16325	-11496	-151	-125	-119	-73	-64	-57	-103	43	-149	19	32	-76	-19	-52	81	-29	2
1.235000	-21	12791	-12826	-17685	40	-23240	-7521	-19994	-168	-23954	-11341	-17670	-298	-24057	-10418	-12708	-38	-599	13709	-29592	-822	-19855	14038	-25558	-205	-20134	15317	-21056	4861	-19941	16694	-11351	-146	-125	-120	-65	-60	-56	-104	43	-147	18	35	-75	-19	-57	84	-29	0
1.235833	12	11811	-12200	-17959	-5	-22954	-7123	-19846	-126	-23712	-10968	-17609	-199	-23788	-10225	-12716	-263	-324	13665	-29220	-527	-19683	14459	-25697	-417	-19924	15657	-21200	4956	-20034	17088	-11155	-147	-127	-118	-66	-64	-60	-102	41	-149	18	34	-77	-24	-56	82	-30	0
1.236667	-308	10810	-11438	-18480	300	-22686	-6710	-19690	-320	-23471	-10589	-17542	-283	-23543	-10033	-12704	-252	-120	13423	-28835	-1223	-19547	14891	-25841	-283	-19707	16023	-21322	6219	-20090	17485	-10920	-151	-131	-122	-72	-46	-62	-108	40	-153	18	33	-79	-19	-52	80	-31	-3
1.237500	-565	9759	-10554	-19231	3	-22423	-6286	-19527	-601	-23238	-10239	-17471	-292	-23320	-9842	-12642	120	20	12999	-28426	1188	-19443	15342	-25957	-68	-19488	16416	-21416	6248	-20116	17883	-10643	-151	-128	-121	-67	-63	-59	-109	38	-153	20	32	-77	-25	-57	78	-28	-1
1.238333	41	8713	-9577	-20196	-148	-22183	-5871	-19360	-724	-23008	-9905	-17378	-210	-23125	-9647	-12579	106	102	12416	-28014	2782	-19376	15811	-26112	-124	-19284	16830	-21474	4681	-20122	18331	-10335	-152	-128	-120	-64	-63	-62	-108	39	-153	20	34	-76	-22	-57	81	-30	0
1.239167	-8	7722	-8548	-21334	84	-21963	-5463	-19191	-597	-22792	-9576	-17316	-272	-22963	-9451	-12493	-47	123	11691	-27603	137	-19339	16303	-26237	-202	-19116	17268	-21497	6079	-20113	18773	-10011	-149	-130	-119	-65	-62	-61	-103	40	-156	20	35	-77	-22	-56	82	-32	-1
1.240000	-17	6804	-7504	-22607	-264	-21770	-5074	-19023	-600	-22590	-9318	-17224	-210	-22832	-9240	-12392	58	88	10857	-27210	1534	-19335	16799	-26356	-169	-18984	17728	-21474	7551	-20094	19234	-9670	-153	-131	-124	-72	-66	-60	-108	35	-155	17	37	-81	-24	-57	80	-32	-4
1.240833	99	6010	-6512	-23948	-316	-21604	-4699	-18863	-390	-22405	-9058	-17127	-151	-22726	-9020	-12275	41	17	9957	-26838	2439	-19346	17318	-26459	-263	-18891	18209	-21395	8902	-20076	19759	-9323	-150	-130	-124	-65	-61	-58	-105	40	-151	19	33	-77	-21	-53	81	-31	-5
1.241667	-19	5340	-5616	-25299	-238	-21464	-4349	-18706	-185	-22231	-8817	-17014	-178	-22640	-8783	-12147	-107	-91	9011	-26493	2175	-19372	17832	-26553	-335	-18852	18702	-21260	9775	-20058	20223	-8983	-150	-126	-126	-65	-62	-58	-104	44	-150	20	36	-78	-19	-53	81	-28	0
1.242500	-60	4828	-4869	-26591	-280	-21348	-4031	-18553	-281	-22079	-8595	-16892	-194	-22584	-8543	-12011	-191	-223	8089	-26182	3152	-19411	18355	-26623	-456	-18859	19205	-21064	9615	-20049	20740	-8662	-147	-129	-120	-64	-61	-58	-105	40	-153	18	35	-75	-24	-55	82	-30	-4
1.243333	13	4478	-4317	-27774	-216	-21261	-3750	-18409	-346	-21948	-8399	-16757	-151	-22542	-8285	-11868	-133	-368	7199	-25909	3505	-19465	18868	-26682	-540	-18918	19705	-20806	9395	-20046	21274	-8369	-148	-129	-120	-66	-66	-58	-104	40	-145	16	34	-76	-25	-53	82	-29	-1
1.244167	-135	4293	-3989	-28788	-165	-21198	-3497	-18298	-327	-21832	-8220	-16616	-139	-22514	-8024	-11731	-105	-511	6375	-25677	4840	-19515	19368	-26708	-475	-19024	20200	-20475	7477	-20049	21813	-8106	-149	-131	-126	-68	-61	-58	-107	39	-151	18	33	-77	-21	-56	82	-29	0
1.245000	-242	4272	-3904	-29590	61	-21157	-3283	-18151	-221	-21727	-8061	-16459	-196	-22492	-7750	-11587	-262	-630	5661	-25482	4015	-19581	19844	-26713	-587	-19165	20673	-20105	6551	-20058	22356	-7889	-150	-130	-122	-67	-61	-62	-105	39	-153	16	32	-79	-22	-52	81	-32	0
1.245833	-576	4401	-4075	-30136	256	-21131	-3102	-18032	-273	-21638	-7916	-16297	-130	-22470	-7479	-11452	-208	-722	5088	-25325	5002	-19639	20288	-26687	-442	-19335	21126	-19653	5344	-20068	22896	-7722	-129	-133	-124	-66	-62	-55	-104	38	-150	21	37	-75	-22	-52	84	-28	-1
1.246667	-451	4679	-4475	-30411	335	-21112	-2957	-17921	-587	-21557	-7784	-16122	-167	-22447	-7195	-11321	-316	-749	4678	-25199	9282	-19710	20693	-26629	-500	-19532	21544	-19134	-510	-20070	23415	-7604	-149	-124	-118	-62	-62	-55	-107	43	-149	21	37	-68	-25	-55	85	-26	0
1.247500	-472	5073	-5098	-30422	693	-21107	-2850	-17816	-452	-21481	-7665	-15942	-136	-22417	-6916	-11200	-308	-748	4437	-25108	7084	-19799	21042	-26531	-715	-19751	21922	-18560	-4384	-20072	23912	-7555	-149	-126	-118	-63	-64	-55	-107	41	-151	22	40	-77	-24	-53	85	-25	1
1.248333	-251	5571	-5889	-30158	680	-21106	-2778	-17713	-187	-21413	-7557	-15758	-52	-22382	-6639	-11098	-34	-666	4375	-25037	8346	-19904	21327	-26395	-649	-19982	22252	-17937	-8342	-20063	24369	-7571	-150	-125	-116	-68	-60	-59	-104	41	-155	20	34	-78	-26	-57	80	-26	-1
1.249167	-137	6133	-6815	-29649	514	-21102	-2721	-17621	11	-21351	-7461	-15576	-100	-22329	-6365	-10992	-207	-515	4497	-24989	9076	-20035	21550	-26221	-679	-20212	22532	-17262	-11029	-20049	24784	-7651	-139	-125	-121	-63	-63	-57	-104	41	-148	18	35	-75	-21	-51	84	-26	1
1.250000	-327	6772	-7804	-28911	842	-21087	-2691	-17527	82	-21281	-7368	-15389	-184	-22266	-6089	-10899	-302	-277	4791	-24947	8042	-20193	21694	-25994	-500	-20442	22758	-16546	-12224	-19995	25145	-7803	-148	-128	-119	-66	-60	-57	-108	41	-153	19	34	-76	-23	-58	81	-28	-4
[truncated: 10,499 more rows]
[truncated: 15 more columns]
