# Supplementary material for: Novel Methods for Surface EMG Analysis and Exploration Based on Multi-Modal Gaussian Mixture Models
Source: PLoS One. 2016 Jun 30;11(6):e0157239. doi: 10.1371/journal.pone.0157239 (PMC4928879; doi:10.1371/journal.pone.0157239)
Supplement: S1 File — (ZIP) [file pone.0157239.s001.zip › Haf_horses_trot_data/Haf_h11_t1_kin.trc]

PathFileType	4	(X/Y/Z)	D:\Users\zsoldosr\Desktop\HaflingerProjektEMGBiopsy\RawData\M2\Sambellat1r.trc
DataRate	CameraRate	NumFrames	NumMarkers	Units	OrigDataRate	OrigDataStartFrame	OrigNumFrames
120.00	120.00	1200	7	mm	120.00	1	1200
Frame#	Time	Head			Withers			Sacrum			HFL			HFR			HHL			HHR
		X1	Y1	Z1	X2	Y2	Z2	X3	Y3	Z3	X4	Y4	Z4	X5	Y5	Z5	X6	Y6	Z6	X7	Y7	Z7
1	0.000	993.81335	301.57526	1696.54651	32.32084	389.33652	1367.96985	-774.31696	344.67816	1356.17529	815.12598	477.68988	32.03378	68.32517	305.57431	0.13800	-1096.38062	583.67096	19.52071	-321.09750	223.93605	11.62576
2	0.008	991.05042	301.30670	1699.11401	32.78898	388.08905	1369.33923	-774.40613	343.65051	1356.34460	814.80072	476.43823	25.73380	53.47664	304.09027	4.87046	-1116.42822	585.31842	27.86537	-320.20966	213.09787	9.22628
3	0.017	988.17993	301.03442	1701.45862	33.21529	386.88876	1370.34985	-774.58856	342.54089	1356.24634	812.24286	474.54858	18.75322	39.63002	301.70410	11.33680	-1135.22314	586.11169	36.45744	-321.87180	202.86351	7.18715
4	0.025	985.13696	300.76978	1703.40051	33.56623	385.76114	1370.71741	-774.92407	341.27283	1355.68762	805.95526	472.33453	11.52212	28.40187	297.37595	21.68720	-1151.04907	586.04633	45.60114	-327.84390	194.12723	5.28326
5	0.033	981.91351	300.53827	1704.82251	33.81925	384.70355	1370.26965	-775.42090	339.80502	1354.58362	795.01758	470.71078	5.35518	22.44652	290.14630	37.58595	-1161.74255	585.75012	55.19790	-338.85773	187.89215	3.04535
6	0.042	978.54980	300.36072	1705.66895	33.96502	383.68774	1368.94531	-776.04315	338.15161	1352.95129	778.95526	470.25900	1.36244	24.31493	279.75937	58.33653	-1165.52075	585.74524	64.36050	-354.81519	184.73892	0.48178
7	0.050	975.11810	300.23373	1705.94116	34.00760	382.67764	1366.77368	-776.73547	336.38019	1350.88721	758.22620	470.91757	-0.39314	34.39240	267.23029	80.20300	-1162.09912	586.15637	71.91177	-375.04422	184.37837	-1.89484
8	0.058	971.71210	300.13141	1705.68713	33.95700	381.66104	1363.84692	-777.44702	334.61218	1348.54419	734.42657	472.31900	-0.77781	50.54708	254.54327	98.29175	-1152.75549	586.89526	77.39705	-398.31287	185.73294	-3.60309
9	0.067	968.44104	300.03131	1704.97449	33.81898	380.66647	1360.29175	-778.14935	333.00433	1346.09424	709.46405	474.12079	-0.71713	69.92458	243.42006	109.55249	-1139.07605	587.88611	81.48683	-423.00098	187.60991	-4.50291
10	0.075	965.41266	299.92502	1703.86584	33.58610	379.75226	1356.24646	-778.84308	331.69144	1343.67761	684.40387	476.03506	-0.67031	90.77845	234.36557	114.22527	-1121.90210	589.14240	85.26958	-447.82541	189.38559	-4.78586
11	0.083	962.70721	299.80017	1702.41528	33.22803	378.96780	1351.84497	-779.54504	330.74042	1341.36597	659.39551	477.82455	-0.79044	112.78285	226.88876	114.75819	-1101.44629	590.70782	89.01991	-472.31802	191.04054	-4.80619
12	0.092	960.35095	299.63052	1700.67590	32.68529	378.30527	1347.21289	-780.26721	330.15784	1339.17078	634.50604	479.43890	-1.16241	136.18698	220.36511	113.68638	-1077.83374	592.48737	91.65260	-496.54129	192.70795	-4.84070
13	0.100	958.31085	299.38745	1698.69739	31.87441	377.67511	1342.47083	-781.01947	329.90671	1337.08337	610.01129	481.02313	-1.81211	161.02611	214.58786	112.37074	-1051.29822	594.16364	91.60083	-520.63654	194.42148	-5.00689
14	0.108	956.52753	299.05865	1696.51978	30.69954	376.92447	1337.73511	-781.84296	329.89825	1335.11218	586.01025	482.66360	-2.61270	186.95927	209.69931	111.02657	-1022.19592	595.34674	88.29367	-544.64838	196.15273	-5.31593
15	0.117	954.95764	298.64600	1694.18530	29.05862	375.89725	1333.12305	-782.81464	330.01672	1333.28455	562.30145	484.25772	-3.31369	213.48849	205.85526	109.31728	-991.06409	595.71375	82.68302	-568.54187	197.87582	-5.70628
16	0.125	953.58405	298.14560	1691.75415	26.85235	374.52130	1328.75928	-783.99597	330.19315	1331.62024	538.68146	485.73825	-3.73608	240.22491	203.04970	106.82916	-958.57739	595.00977	76.53178	-592.25977	199.61284	-6.09015
17	0.133	952.39160	297.54977	1689.30042	24.01330	372.87903	1324.77576	-785.38324	330.45761	1330.11877	515.10583	487.19638	-3.91729	267.06427	201.13388	103.31107	-925.36816	593.08813	71.40298	-615.79993	201.38414	-6.40243
18	0.142	951.34851	296.86914	1686.90051	20.55468	371.19339	1321.29614	-786.91449	330.93057	1328.77527	491.56924	488.69159	-4.06082	294.23035	199.87848	98.76690	-891.87250	589.96924	68.09303	-639.25476	203.11787	-6.58205
19	0.150	950.41449	296.14288	1684.62463	16.62868	369.70593	1318.41809	-788.51666	331.76361	1327.58203	468.04327	490.18729	-4.34056	322.16229	198.99359	93.40880	-858.32751	585.77606	66.64480	-662.72607	204.74127	-6.58231
20	0.158	949.55060	295.42099	1682.53857	12.54906	368.51987	1316.20837	-790.15015	333.06277	1326.51636	444.52100	491.69305	-4.74263	351.27222	198.11719	87.56237	-824.92395	580.64539	66.73051	-686.22498	206.32761	-6.46000
21	0.167	948.71307	294.73068	1680.70703	8.70607	367.53708	1314.71143	-791.82733	334.84000	1325.55017	420.99988	493.28543	-5.10164	381.70563	196.87154	81.60371	-791.97449	574.70276	67.97597	-709.72632	208.00853	-6.33731
22	0.175	947.85333	294.05908	1679.18982	5.39739	366.55383	1313.95068	-793.59833	337.02310	1324.68103	397.46231	495.02240	-5.26863	413.29434	194.98663	75.86223	-759.96021	568.01093	69.90273	-733.29077	209.80524	-6.26194
23	0.183	946.94159	293.36227	1678.02991	2.71096	365.42657	1313.92261	-795.50970	339.49481	1323.95239	373.89883	496.90936	-5.24594	445.75983	192.35852	70.49552	-729.40002	560.56421	71.77097	-757.02448	211.63536	-6.19773
24	0.192	945.98706	292.58746	1677.24609	0.54732	364.15091	1314.59595	-797.55640	342.11923	1323.44226	350.29578	498.88763	-5.15204	478.97049	189.00534	65.47672	-700.53894	552.39081	72.81341	-780.94324	213.38251	-6.07200
25	0.200	945.03448	291.68964	1676.83997	-1.26285	362.81396	1315.91882	-799.65881	344.76367	1323.22803	326.60403	500.83630	-5.06716	513.01135	185.02362	60.73566	-673.10034	543.59204	72.63150	-804.96924	214.96135	-5.81776
26	0.208	944.14630	290.63846	1676.80298	-2.84683	361.51373	1317.83032	-801.70660	347.30331	1323.37024	302.72864	502.63364	-4.98265	548.02460	180.61044	56.29431	-646.41333	534.31604	71.24573	-829.00818	216.45189	-5.48849
27	0.217	943.38324	289.42041	1677.11743	-4.24866	360.32611	1320.27344	-803.62280	349.62271	1323.91943	278.58435	504.26001	-4.85721	583.95123	176.09897	52.28272	-619.79449	524.75391	68.89217	-853.02686	218.06216	-5.25592
28	0.225	942.79126	288.03122	1677.75598	-5.45726	359.30801	1323.19934	-805.36804	351.66644	1324.90234	254.18164	505.79837	-4.65966	620.33710	171.92319	48.91179	-592.85718	515.08118	65.87561	-877.09412	219.85364	-5.20625
29	0.233	942.40100	286.46927	1678.68079	-6.45498	358.49124	1326.55811	-806.92529	353.45828	1326.29565	229.61658	507.32065	-4.39385	656.26019	168.45116	46.43703	-565.60382	505.42215	62.52765	-901.30005	221.69978	-5.23769
30	0.242	942.23303	284.74930	1679.84753	-7.24251	357.86920	1330.28821	-808.31885	355.01770	1328.03369	204.98566	508.85950	-4.08463	690.28839	165.72504	44.99183	-538.34277	495.92664	59.14661	-925.65833	223.50183	-5.15868
31	0.250	942.29877	282.91196	1681.21863	-7.83901	357.40689	1334.31079	-809.61804	356.29715	1330.04382	180.32391	510.44635	-3.74481	720.52765	163.36913	44.27103	-511.58459	486.76111	55.81609	-950.14172	225.24307	-4.85766
32	0.258	942.60413	281.00833	1682.76514	-8.27737	357.06375	1338.52917	-810.89087	357.22888	1332.26111	155.60535	512.10620	-3.39852	745.10608	160.88023	43.42143	-486.00250	477.99152	52.24179	-974.76929	226.91721	-4.41728
33	0.267	943.15808	279.08228	1684.44897	-8.59863	356.80463	1342.83313	-812.15576	357.79639	1334.61157	130.79663	513.84705	-3.11723	763.05438	158.07469	41.50495	-462.39740	469.59756	47.84673	-999.58923	228.49196	-4.01712
34	0.275	943.96210	277.17429	1686.21240	-8.84257	356.59912	1347.10583	-813.38458	358.04178	1336.99622	105.89624	515.65167	-2.97077	774.71185	155.20871	38.16642	-441.57880	461.64658	42.12129	-1024.50415	229.91763	-3.73994
35	0.283	944.98541	275.32956	1687.98706	-9.04105	356.41663	1351.22388	-814.53992	358.03445	1339.29822	80.93140	517.48199	-2.89515	781.13733	152.63911	33.73183	-424.13782	454.43970	34.98597	-1049.14355	231.17854	-3.45930
36	0.292	946.16028	273.58316	1689.70264	-9.21709	356.21869	1355.05811	-815.60101	357.84598	1341.39026	56.00879	519.28235	-2.55433	783.28882	150.46136	28.70127	-410.28790	448.48755	26.91499	-1073.00793	232.27054	-2.77666
37	0.300	947.39832	271.94611	1691.28687	-9.38313	355.96176	1358.48096	-816.56616	357.54083	1343.14246	31.45288	520.96210	-1.27045	781.83905	148.50923	23.35706	-400.01971	444.32153	18.79778	-1095.78137	233.13539	-1.13131
38	0.308	948.60681	270.41879	1692.66541	-9.53828	355.60745	1361.37512	-817.44891	357.19290	1344.43872	7.95544	522.42303	1.82359	777.40802	146.56233	17.87637	-393.49249	442.32446	11.69149	-1117.47388	233.72968	1.83884
39	0.317	949.70459	269.00659	1693.76465	-9.67237	355.12723	1363.63879	-818.27722	356.90723	1345.20142	-13.38495	523.61914	7.35027	770.57965	144.48753	12.56396	-391.26410	442.67462	6.45242	-1138.24731	234.19341	6.04005
40	0.325	950.63422	267.72253	1694.52222	-9.77771	354.50330	1365.19055	-819.08447	356.80673	1345.40869	-31.24664	524.63770	15.46130	761.60883	142.30014	7.76232	-394.07819	445.18921	3.26244	-1158.15784	234.83490	11.09442
41	0.333	951.36035	266.58701	1694.89270	-9.86069	353.73590	1365.97913	-819.88977	357.00015	1345.09412	-44.31989	525.85223	26.25302	750.16345	140.21257	3.62957	-402.35211	449.06531	1.58596	-1177.00439	235.80000	16.69666
42	0.342	951.86108	265.61288	1694.84570	-9.94508	352.84937	1365.99011	-820.68286	357.56003	1344.33948	-51.21069	527.90045	40.14265	735.45178	138.66518	0.22295	-415.86200	453.02820	0.76543	-1194.18555	236.79456	22.72672
43	0.350	952.13055	264.77921	1694.36194	-10.06667	351.88684	1365.24402	-821.43152	358.48520	1343.26648	-50.38196	531.26794	57.23610	716.88037	138.18135	-2.28351	-433.92554	456.06488	0.42949	-1208.56140	237.25723	29.10214
44	0.358	952.18622	264.02951	1693.43860	-10.26463	350.89276	1363.79053	-822.11157	359.65494	1342.02026	-41.10962	535.88495	76.25578	694.82111	138.94431	-3.75603	-455.61060	458.01511	0.33269	-1218.60535	236.80214	35.67593
45	0.367	952.06470	263.30212	1692.09949	-10.57154	349.89127	1361.70093	-822.73157	360.84320	1340.73962	-24.71924	541.14600	94.73511	670.59467	140.56435	-4.38669	-479.64008	459.34882	0.21733	-1222.99316	235.33572	42.36984
46	0.375	951.81317	262.55655	1690.39355	-11.00639	348.88013	1359.06018	-823.33020	361.80368	1339.52222	-4.07404	546.30365	110.62387	645.61536	142.43942	-4.56734	-504.59302	460.54541	-0.07495	-1221.17285	232.77713	49.19357
47	0.383	951.48749	261.77814	1688.37634	-11.57951	347.84937	1355.95471	-823.96069	362.35825	1338.39929	18.29614	550.92944	123.25745	620.70642	144.20850	-4.62087	-529.51062	461.82657	-0.50769	-1213.37146	228.97980	55.89500
48	0.392	951.14594	260.97488	1686.09875	-12.30475	346.80789	1352.46594	-824.67926	362.43774	1337.34167	41.15656	554.89526	132.73851	596.09003	145.82559	-4.75760	-554.11719	463.24902	-0.91589	-1200.15857	223.93600	61.79629
49	0.400	950.83655	260.17178	1683.61658	-13.20746	345.79950	1348.67456	-825.53876	362.07239	1336.29895	64.18970	557.98309	139.24896	571.69086	147.40977	-5.07774	-578.48627	464.80783	-1.17912	-1182.07361	217.87309	66.09441
50	0.408	950.58521	259.39771	1681.00171	-14.32612	344.90472	1344.67114	-826.58453	361.34641	1335.23938	87.46649	559.82690	143.16714	547.40411	149.05898	-5.53590	-602.70337	466.46228	-1.32094	-1159.54614	211.22214	68.17953
51	0.417	950.38428	258.67151	1678.33215	-15.71069	344.22314	1340.56055	-827.85083	360.34375	1334.16101	111.25458	560.05780	145.15317	523.20209	150.75899	-6.00036	-626.81049	468.14008	-1.44274	-1132.98938	204.55171	67.80698
52	0.425	950.19250	258.00323	1675.67529	-17.42468	343.83798	1336.45703	-829.34015	359.14160	1333.06836	135.87445	558.36237	145.83281	499.09280	152.44885	-6.37637	-650.86688	469.76529	-1.60115	-1102.94006	198.40494	65.28772
53	0.433	949.95007	257.40549	1673.08459	-19.54791	343.79562	1332.47681	-830.98505	357.85727	1331.94336	161.45349	554.73584	145.59068	475.06763	154.09227	-6.66836	-674.92981	471.30984	-1.75335	-1070.17090	193.09494	61.55311
54	0.442	949.59698	256.88904	1670.60791	-22.15459	344.12201	1328.73730	-832.65784	356.63037	1330.75806	187.78601	549.69989	144.64742	451.10510	155.67192	-6.95158	-699.00031	472.80371	-1.79897	-1035.62964	188.67651	57.84744
55	0.450	949.08423	256.45148	1668.29443	-25.25175	344.83920	1325.36414	-834.24548	355.51837	1329.50830	214.54340	543.99445	143.11185	427.17758	157.17303	-7.29144	-723.04199	474.25934	-1.70785	-1000.19275	185.14999	55.22749
56	0.458	948.37952	256.08640	1666.19861	-28.70500	345.94589	1322.48999	-835.68195	354.49002	1328.19604	241.61975	538.10089	140.96616	403.25214	158.58597	-7.67960	-747.03894	475.61102	-1.60823	-964.43787	182.65463	54.21982
57	0.467	947.46619	255.79510	1664.37598	-32.22077	347.37296	1320.23572	-836.93774	353.52429	1326.80579	269.18121	532.13916	138.14767	379.31747	159.92018	-8.05273	-771.00916	476.80865	-1.65994	-928.64746	181.38376	54.81102
58	0.475	946.34369	255.58136	1662.87305	-35.43946	348.95203	1318.68311	-838.04962	352.63123	1325.34509	297.45673	526.04138	134.63962	355.39246	161.22133	-8.36049	-794.98572	477.92676	-1.85213	-893.08789	181.33105	56.74829
59	0.483	945.03162	255.44148	1661.71521	-38.08824	350.44867	1317.86011	-839.12122	351.80939	1323.88293	326.54898	519.76379	130.48814	331.48703	162.55339	-8.58922	-819.00610	479.09595	-2.01345	-858.28906	182.25232	59.81662
60	0.492	943.57050	255.35831	1660.90601	-40.07614	351.66418	1317.74292	-840.25055	351.03748	1322.53088	356.34470	513.43018	125.78368	307.57605	163.94638	-8.73278	-843.10327	480.41998	-1.96658	-824.95056	183.86787	63.73611
61	0.500	942.02045	255.31172	1660.43640	-41.47765	352.51813	1318.27527	-841.48566	350.27328	1321.42188	386.55786	507.29279	120.60744	283.60745	165.39018	-8.77646	-867.31000	482.00089	-1.61134	-793.49609	186.02299	67.89294
62	0.508	940.46118	255.29939	1660.29590	-42.44350	353.04718	1319.38806	-842.84314	349.44812	1320.69861	416.96918	501.56268	114.97986	259.51163	166.87566	-8.71279	-891.64319	483.87323	-0.97549	-763.69232	188.67506	71.45728
63	0.517	938.97852	255.33130	1660.47302	-43.11092	353.34927	1321.01184	-844.32672	348.49054	1320.47217	447.70618	496.31082	108.85822	235.23502	168.39194	-8.54669	-916.06616	485.87527	-0.25995	-734.73529	191.77229	73.81936
64	0.525	937.64246	255.40541	1660.94641	-43.56532	353.52029	1323.08264	-845.91479	347.36261	1320.78040	479.23221	491.52771	102.19589	210.79004	169.92812	-8.29732	-940.53241	487.75009	0.27512	-705.75806	195.18703	74.76723
65	0.533	936.49884	255.50778	1661.68030	-43.85626	353.61951	1325.54651	-847.54211	346.07349	1321.59607	511.99850	487.22604	95.05115	186.23744	171.52475	-8.01507	-965.04993	489.38342	0.50993	-676.28687	198.69328	74.42025
66	0.542	935.58051	255.63614	1662.63599	-44.03190	353.67587	1328.35803	-849.10571	344.67212	1322.86658	546.07599	483.42535	87.66344	161.61871	173.25191	-7.75897	-989.62970	490.87561	0.51508	-646.30231	201.91505	73.20647
67	0.550	934.91998	255.80484	1663.77368	-44.15691	353.70627	1331.46790	-850.50012	343.23639	1324.54089	580.96887	480.07635	80.41988	136.93631	175.13156	-7.54442	-1014.23627	492.42487	0.45549	-616.04431	204.41742	71.66890
68	0.558	934.55206	256.02573	1665.04199	-44.30396	353.71652	1334.80603	-851.66302	341.86295	1326.56824	615.56366	477.09509	73.74506	112.18007	177.12291	-7.34246	-1038.85791	494.13721	0.45300	-585.89508	205.96909	70.04699
69	0.567	934.50415	256.29681	1666.37415	-44.53207	353.69318	1338.28394	-852.59698	340.65131	1328.87634	648.25989	474.45621	67.96709	87.33253	179.15546	-7.13101	-1063.54663	495.95898	0.49397	-556.42578	206.66829	68.04892
70	0.575	934.77673	256.60681	1667.70068	-44.87116	353.60281	1341.80798	-853.35516	339.67471	1331.34985	677.37726	472.19495	63.08066	62.36024	181.18008	-6.92528	-1088.32446	497.84399	0.50403	-528.43860	206.73544	65.03544
71	0.583	935.32703	256.94370	1668.95898	-45.31572	353.40665	1345.28442	-854.00793	338.95343	1333.83411	701.66321	470.32913	58.54586	37.26962	183.18976	-6.71644	-1113.08313	499.90155	0.54338	-502.83548	206.23923	60.38784
72	0.592	936.07465	257.30225	1670.08936	-45.82493	353.08725	1348.61182	-854.60693	338.45969	1336.16431	720.55048	468.82968	53.59094	12.21940	185.16843	-6.33530	-1137.54248	502.30890	0.90542	-480.31125	205.12178	53.77480
73	0.600	936.92181	257.68555	1671.02698	-46.33569	352.66934	1351.67700	-855.16809	338.14859	1338.20068	733.99512	467.66733	47.82441	-12.40651	187.08057	-5.39118	-1161.28699	505.15753	2.05852	-461.11658	203.29663	45.36460
74	0.608	937.77148	258.09756	1671.70264	-46.78658	352.21765	1354.35510	-855.68066	337.97272	1339.83691	742.13342	466.82446	41.31938	-36.01123	188.92969	-3.41143	-1183.96643	508.37921	4.49340	-445.14783	200.55922	35.93058
75	0.617	938.53552	258.53577	1672.05396	-47.13547	351.81027	1356.51733	-856.12299	337.86978	1340.98743	745.22382	466.35028	34.18377	-57.88032	190.73134	-0.08507	-1205.51086	511.68826	8.50558	-432.36298	196.61804	26.53598
76	0.625	939.14050	258.99615	1672.03613	-47.36005	351.50385	1358.04675	-856.47351	337.75049	1341.58765	743.87561	466.47986	26.45106	-77.33164	192.42297	4.64771	-1226.12427	514.62646	14.06665	-423.22208	191.31876	18.01020
77	0.633	939.53656	259.48276	1671.62256	-47.44733	351.31714	1358.86035	-856.72510	337.50577	1341.60596	738.91559	467.49634	18.45638	-93.81818	193.87289	10.83432	-1246.04993	516.80627	20.90067	-418.73718	184.82574	10.77219
78	0.642	939.70801	260.00662	1670.79541	-47.39047	351.23737	1358.91943	-856.88873	337.02780	1341.05212	730.69617	469.44580	11.04944	-106.72137	194.89243	18.96318	-1265.20532	518.06476	28.62667	-420.00320	177.78616	4.98652
79	0.650	939.67499	260.57819	1669.54443	-47.19900	351.23236	1358.22827	-856.97998	336.22949	1339.97937	718.67352	472.07169	5.26056	-114.79910	195.10622	30.05289	-1282.92603	518.35614	36.90141	-427.58997	171.41878	0.73308
80	0.658	939.47919	261.20346	1667.87927	-46.90903	351.26141	1356.82397	-857.00751	335.05841	1338.48364	702.01184	474.87756	1.62298	-116.18920	193.94214	44.77243	-1297.95996	517.73743	45.58692	-441.34912	167.13226	-1.93999
81	0.667	939.16553	261.88202	1665.83740	-46.58311	351.28195	1354.76367	-856.97357	333.51550	1336.69299	680.82263	477.33704	-0.21794	-109.64698	191.00420	62.19617	-1308.61877	516.50354	54.70427	-460.51196	165.62701	-3.21528
82	0.675	938.78076	262.60629	1663.47449	-46.29680	351.25385	1352.11292	-856.87750	331.68030	1334.73938	656.65094	479.22757	-1.05064	-95.74940	186.50739	79.72117	-1313.30518	515.06323	64.02591	-483.55692	166.41718	-3.68848
83	0.683	938.38000	263.36081	1660.85364	-46.11374	351.15533	1348.93982	-856.72534	329.71478	1332.72888	631.46191	480.67557	-1.37539	-76.57143	181.26825	94.42282	-1311.37207	513.63373	72.70818	-508.41769	168.38173	-4.00839
84	0.692	938.02026	264.12683	1658.04248	-46.06702	351.00400	1345.31519	-856.54022	327.82275	1330.72778	606.36536	481.94250	-1.38172	-54.34371	176.27826	104.51487	-1303.41357	512.17194	79.51187	-533.46826	170.53391	-4.39170
85	0.700	937.74573	264.89496	1655.10999	-46.16209	350.84808	1341.31384	-856.35999	326.18097	1328.76685	581.54962	483.27310	-1.29195	-30.45069	172.29320	109.85645	-1290.55212	510.64508	83.65288	-558.08948	172.35287	-4.72015
86	0.708	937.57397	265.66855	1652.12292	-46.39395	350.72662	1337.02258	-856.22772	324.88193	1326.85144	556.98279	484.77808	-1.34721	-5.32277	169.68674	111.53103	-1273.55298	509.32532	85.50533	-582.28778	173.81012	-4.93372
87	0.717	937.48871	266.44907	1649.14954	-46.77135	350.63626	1332.53992	-856.19214	323.91080	1324.97913	532.71771	486.37238	-1.64348	21.07012	168.51241	111.01720	-1252.69287	508.63510	86.24481	-606.21545	175.14621	-5.14398
88	0.725	937.44110	267.21939	1646.26038	-47.34327	350.52582	1327.96704	-856.30872	323.17554	1323.15649	508.74106	487.91632	-2.14394	48.72327	168.63557	109.50173	-1228.25134	508.69675	86.69414	-630.00287	176.55064	-5.46512
89	0.733	937.36194	267.94553	1643.52307	-48.21008	350.31473	1323.40125	-856.62683	322.59000	1321.40381	484.92004	489.42844	-2.74088	77.43085	169.83377	107.62986	-1200.83154	509.21338	86.64536	-653.74829	178.05278	-5.86462
90	0.742	937.18011	268.59186	1640.99683	-49.50448	349.92456	1318.94409	-857.16846	322.14383	1319.74597	461.12820	491.06641	-3.29250	106.85806	171.84933	105.59276	-1171.15796	509.75012	85.33640	-677.51080	179.62128	-6.20364
91	0.750	936.84186	269.13165	1638.72974	-51.34240	349.30505	1314.70935	-857.91467	321.90155	1318.20154	437.33209	492.88660	-3.70571	136.67166	174.44278	103.30336	-1139.74109	509.97974	82.39814	-701.28931	181.22690	-6.36610
92	0.758	936.32257	269.55896	1636.75793	-53.75511	348.43707	1310.82312	-858.80597	321.94849	1316.78076	413.56131	494.77539	-4.01600	166.66809	177.45122	100.57056	-1106.79480	509.68890	78.26744	-725.06171	182.85204	-6.33720
93	0.767	935.62799	269.89822	1635.10706	-56.62292	347.32376	1307.42078	-859.75879	322.31891	1315.48779	389.83737	496.62820	-4.33994	196.85861	180.78130	97.27169	-1072.38794	508.69873	73.91885	-748.83350	184.54819	-6.23892
94	0.775	934.78735	270.18472	1633.79297	-59.65585	345.99408	1304.63940	-860.69720	322.93896	1314.31958	366.17004	498.44095	-4.71560	227.45447	184.33510	93.43037	-1036.66162	506.83081	70.34222	-772.62213	186.40533	-6.26118
95	0.783	933.83813	270.43701	1632.82910	-62.47739	344.51770	1302.59619	-861.58441	323.64230	1313.26904	342.57776	500.25653	-5.02845	258.77234	187.98056	89.16600	-999.96942	503.95734	68.14574	-796.41010	188.42972	-6.46655
96	0.792	932.81232	270.65399	1632.23047	-64.78513	343.01031	1301.35852	-862.43103	324.26132	1312.34741	319.04019	502.10852	-5.13536	291.08701	191.57483	84.62904	-962.86469	500.12595	67.48093	-820.15314	190.49342	-6.69185
97	0.800	931.73676	270.82370	1632.00244	-66.46760	341.60724	1300.92957	-863.27759	324.70499	1311.60986	295.46191	503.98807	-5.00415	324.45163	194.96411	79.95792	-925.94934	495.55042	68.18205	-843.88965	192.39882	-6.69108
98	0.808	930.64435	270.92831	1632.12927	-67.59748	340.40738	1301.26575	-864.15326	324.98157	1311.14160	271.72528	505.84656	-4.72819	358.65512	197.99805	75.21621	-889.66705	490.42093	69.85828	-867.75232	194.03998	-6.35865
99	0.817	929.58801	270.94629	1632.57959	-68.33387	339.42841	1302.30444	-865.03320	325.19400	1311.01416	247.76141	507.67511	-4.45099	393.44250	200.56503	70.36363	-854.17694	484.83032	71.89113	-891.78125	195.52623	-5.82062
100	0.825	928.64087	270.86218	1633.31970	-68.81581	338.61505	1303.98438	-865.85278	325.48056	1311.27393	223.58575	509.55002	-4.24438	428.78674	202.57141	65.31807	-819.41211	478.86243	73.52950	-915.86328	197.13602	-5.35764
101	0.833	927.87988	270.67963	1634.31567	-69.10873	337.88913	1306.25122	-866.57166	325.90488	1311.97339	199.29010	511.49075	-4.08960	464.92197	203.88638	60.09212	-785.25403	472.62418	74.17583	-939.90149	199.09949	-5.20202
102	0.842	927.37317	270.41226	1635.52893	-69.21593	337.19650	1309.05408	-867.19464	326.42776	1313.17578	174.94879	513.37738	-3.96418	502.10553	204.34760	54.91335	-751.65631	466.19626	73.61362	-963.94580	201.34932	-5.33335
103	0.850	927.17896	270.06244	1636.92126	-69.12122	336.52673	1312.33545	-867.73511	326.98431	1314.91394	150.53625	515.12244	-3.85401	540.25037	203.87721	50.18668	-718.62646	459.61780	71.92502	-988.14758	203.56676	-5.50840
104	0.858	927.34204	269.62369	1638.45947	-68.81980	335.90198	1316.02551	-868.19623	327.52725	1317.16150	126.00067	516.78180	-3.71441	578.64014	202.59738	46.30270	-686.13336	452.96744	69.30621	-1012.58008	205.52483	-5.51190
105	0.867	927.88263	269.10559	1640.10852	-68.32195	335.34900	1320.03687	-868.58014	327.99301	1319.84814	101.35486	518.44507	-3.49151	615.90643	200.77953	43.42984	-654.08643	446.48206	66.04633	-1037.16309	207.20276	-5.26840
106	0.875	928.78455	268.54776	1641.82715	-67.64657	334.88058	1324.26331	-868.88562	328.27505	1322.88562	76.62726	520.12457	-3.20739	650.28656	198.67938	41.36898	-622.43530	440.51538	62.47638	-1061.82288	208.62871	-4.77465
107	0.883	929.99713	268.00085	1643.57764	-66.82301	334.49359	1328.58667	-869.09772	328.25031	1326.17798	51.80170	521.79285	-2.97581	680.09900	196.41455	39.55313	-591.33655	435.32474	58.74435	-1086.58386	209.89459	-4.17021
108	0.892	931.45673	267.50247	1645.33008	-65.89452	334.17642	1332.88977	-869.19562	327.83289	1329.61292	26.85754	523.47113	-2.85349	704.27057	193.99252	37.31278	-561.31757	430.95825	54.65394	-1111.39563	211.16013	-3.72709
109	0.900	933.10870	267.07910	1647.05005	-64.90946	333.91534	1337.06079	-869.17297	327.01303	1333.05090	1.85852	525.20435	-2.68865	722.58105	191.48309	34.26881	-533.28424	427.36133	49.73347	-1135.94299	212.39961	-3.42943
110	0.908	934.90283	266.75150	1648.68115	-63.90845	333.69049	1340.98462	-869.04712	325.86557	1336.32520	-22.96924	526.94812	-2.04596	735.40521	189.09415	30.42300	-508.27344	424.58075	43.53238	-1159.71387	213.37617	-2.72670
111	0.917	936.76953	266.51697	1650.14758	-62.91972	333.46796	1344.53870	-868.85358	324.52789	1339.25916	-47.21210	528.51178	-0.19338	743.20343	187.00934	25.84901	-487.11926	422.88916	36.00893	-1182.28589	214.02151	-0.97145
112	0.925	938.60944	266.33640	1651.37097	-61.95694	333.20251	1347.60156	-868.63800	323.15588	1341.69995	-70.25275	529.64630	3.65995	746.27655	185.20291	20.47388	-470.29114	422.72968	27.70643	-1203.55908	214.55397	2.05774
113	0.933	940.30927	266.16479	1652.28357	-61.01556	332.84778	1350.06409	-868.44659	321.89075	1343.54578	-91.20178	530.22754	10.01035	744.85858	183.50592	14.30954	-458.01965	424.55014	19.57517	-1223.69641	215.16425	6.16139
114	0.942	941.77240	266.00085	1652.83411	-60.07754	332.37057	1351.83813	-868.30914	320.85312	1344.74670	-108.88623	530.41418	19.09871	739.10608	181.90759	7.86387	-450.59711	428.58167	12.60974	-1242.84998	215.88979	11.02864
115	0.950	942.94550	265.88687	1652.99475	-59.12639	331.76944	1352.86841	-868.22510	320.14417	1345.28857	-121.89874	530.73749	31.28342	728.85474	180.75423	2.17821	-448.52167	434.61584	7.50201	-1260.89539	216.72594	16.46836
116	0.958	943.82233	265.85229	1652.75952	-58.16110	331.08438	1353.14075	-868.16248	319.83389	1345.18738	-128.50659	531.99011	46.97407	713.70856	180.53778	-1.76250	-452.29596	441.91251	4.35800	-1277.27075	217.61208	22.44173
117	0.967	944.43433	265.87610	1652.13220	-57.20401	330.38330	1352.68335	-868.07532	319.93384	1344.50610	-126.91107	534.76752	65.68214	693.81409	181.41666	-3.75975	-461.98663	449.32794	2.64193	-1291.01233	218.40616	28.96411
118	0.975	944.84229	265.90997	1651.12085	-56.30261	329.72708	1351.55811	-867.92902	320.37683	1343.36792	-116.61279	539.02948	85.23308	670.45300	183.03885	-4.41539	-476.88831	455.72534	1.60072	-1300.98108	218.95049	36.07232
119	0.983	945.12408	265.92313	1649.74976	-55.52435	329.14355	1349.84363	-867.72076	321.02966	1341.93848	-99.47864	544.19580	102.76749	645.47241	184.90414	-4.46830	-495.74164	460.51294	0.81650	-1306.11438	219.05988	43.72766
120	0.992	945.35266	265.91769	1648.06580	-54.94494	328.63312	1347.61414	-867.48840	321.72842	1340.37402	-78.52081	549.66162	116.87233	620.22015	186.74702	-4.37015	-517.32214	463.83286	0.24169	-1305.63953	218.52515	51.37760
121	1.000	945.57263	265.91483	1646.13428	-54.63009	328.18716	1344.93311	-867.30536	322.30865	1338.77112	-55.81140	555.11694	128.07834	595.21631	188.53540	-4.37157	-540.66760	466.18893	-0.11028	-1299.21484	217.22765	57.79000
122	1.008	945.79919	265.93942	1644.03418	-54.61622	327.79779	1341.86707	-867.25714	322.62668	1337.15259	-32.08020	560.33759	137.20207	570.51068	190.31491	-4.61912	-564.95538	467.96008	-0.29868	-1286.90649	215.11920	61.81368
123	1.017	946.03314	266.00906	1641.84521	-54.90527	327.46527	1338.50049	-867.41144	322.58414	1335.48840	-7.55823	564.87500	144.16721	546.03241	192.13089	-5.10223	-589.52643	469.34470	-0.43416	-1269.06104	212.12830	63.22686
124	1.025	946.26208	266.12506	1639.63867	-55.48393	327.20825	1334.93274	-867.79596	322.16458	1333.71692	17.59937	568.08850	148.55096	521.71100	193.99643	-5.66689	-614.01563	470.57788	-0.64127	-1246.19299	208.31108	62.63288
125	1.033	946.44873	266.27478	1637.48340	-56.35760	327.07217	1331.26892	-868.39313	321.46048	1331.75684	43.41797	569.42761	150.38324	497.50067	195.88229	-6.13925	-638.34082	471.91867	-0.97985	-1218.89441	204.02498	60.76480
126	1.042	946.52563	266.44470	1635.45752	-57.57722	327.12930	1327.61401	-869.17505	320.63110	1329.55713	70.07086	568.69940	150.16957	473.39813	197.73495	-6.45444	-662.54645	473.47775	-1.37497	-1187.78601	199.77652	58.11004
127	1.050	946.40759	266.63397	1633.64233	-59.23795	327.47357	1324.07300	-870.15564	319.79669	1327.16394	97.63434	566.12329	148.53421	449.42844	199.50223	-6.70244	-686.66284	475.18680	-1.65642	-1153.54358	196.00131	55.00982
128	1.058	946.01563	266.85648	1632.10437	-61.43600	328.21375	1320.75903	-871.37341	318.98828	1324.70374	125.93872	562.28082	146.01414	425.59399	201.15193	-7.02945	-710.68994	476.90546	-1.70209	-1116.91235	193.04808	51.84391
129	1.067	945.29907	267.13171	1630.88806	-64.19333	329.44888	1317.79846	-872.81061	318.18915	1322.30103	154.67505	557.98004	143.04533	401.85318	202.68733	-7.48142	-734.63562	478.53552	-1.55490	-1078.65503	191.15018	49.13683
130	1.075	944.24603	267.47617	1630.02332	-67.38975	331.21509	1315.31787	-874.35779	317.37775	1320.04077	183.66083	553.77490	139.90378	378.16547	204.13858	-7.95889	-758.52063	480.03641	-1.40234	-1039.47888	190.32854	47.52014
131	1.083	942.88086	267.89951	1629.53455	-70.75790	333.41776	1313.40845	-875.86615	316.53400	1317.98645	212.99615	549.55457	136.61378	354.52322	205.53018	-8.31098	-782.35205	481.39795	-1.43297	-999.96216	190.44778	47.48190
132	1.092	941.24768	268.40317	1629.44409	-73.96295	335.80157	1312.10229	-877.22711	315.63895	1316.19580	242.92810	544.86487	133.07622	330.91522	206.90012	-8.47503	-806.12305	482.65399	-1.67848	-960.55579	191.34579	49.14036
133	1.100	939.39404	268.98105	1629.76892	-76.71177	338.02356	1311.38623	-878.41187	314.67957	1314.72021	273.58478	539.48572	129.28462	307.29263	208.33775	-8.52820	-829.87524	483.90582	-1.95262	-921.66626	192.90532	52.24919
134	1.108	937.36536	269.62225	1630.50769	-78.82247	339.80139	1311.24487	-879.45618	313.63959	1313.61218	304.91248	533.44250	125.25317	283.59381	209.91608	-8.59085	-853.72412	485.31720	-1.96462	-883.64282	195.10400	56.33549
135	1.117	935.20660	270.31543	1631.63306	-80.24103	341.02350	1311.68213	-880.41986	312.48489	1312.94263	336.78979	526.78827	120.81708	259.77322	211.59058	-8.68331	-877.76294	487.00381	-1.58410	-846.67737	197.98317	60.82571
136	1.125	932.96313	271.05075	1633.10242	-81.02232	341.74753	1312.70349	-881.34906	311.18402	1312.80664	369.07779	519.69843	115.71628	235.79227	213.24039	-8.69111	-901.97882	488.89453	-0.97542	-810.79504	201.58505	65.08706
137	1.133	930.68427	271.81363	1634.87634	-81.29211	342.10873	1314.28894	-882.26068	309.74979	1313.29333	401.65073	512.48956	109.80203	211.63300	214.81912	-8.51214	-926.30951	490.77557	-0.41639	-775.88422	205.90646	68.53580
138	1.142	928.43579	272.58447	1636.92249	-81.20325	342.22412	1316.39136	-883.14807	308.24335	1314.43750	434.46082	505.35703	103.03078	187.33588	216.39607	-8.21204	-950.69983	492.44522	-0.08858	-741.69641	210.78561	70.88004
139	1.150	926.30444	273.34909	1639.20190	-80.89703	342.15918	1318.95154	-883.98309	306.74014	1316.19482	467.53830	498.26654	95.39082	162.96355	218.04628	-7.94021	-975.09229	493.89319	0.01199	-707.92554	215.87473	72.14654
140	1.158	924.38086	274.10080	1641.66040	-80.47993	341.94281	1321.90857	-884.70929	305.29712	1318.46313	500.97382	491.09128	86.95897	138.51469	219.77899	-7.73572	-999.46033	495.40353	0.09101	-674.36707	220.74730	72.47746
141	1.167	922.73993	274.83203	1644.23743	-80.01927	341.58804	1325.19788	-885.25116	303.95071	1321.13049	534.91028	483.77573	78.02446	113.92332	221.57080	-7.52159	-1023.84479	497.23312	0.31061	-641.03394	224.97192	72.01045
142	1.175	921.43976	275.52502	1646.87708	-79.54928	341.10104	1328.74207	-885.55096	302.73837	1324.11096	569.37994	476.44574	69.23103	89.14468	223.42462	-7.25815	-1048.32825	499.25031	0.56145	-608.19922	228.21339	70.77318
143	1.183	920.52191	276.15564	1649.52905	-79.07806	340.47983	1332.45227	-885.60535	301.70728	1327.33813	603.90747	469.45193	61.57447	64.19432	225.36813	-7.00375	-1072.98376	501.19684	0.66563	-576.39642	230.35464	68.56239
144	1.192	920.00085	276.71399	1652.14807	-78.59548	339.71518	1336.23621	-885.45984	300.90054	1330.73438	637.18518	463.33398	55.96387	39.11042	227.37135	-6.81423	-1097.79175	503.07019	0.62906	-546.32446	231.44461	64.98769
145	1.200	919.85748	277.21393	1654.68909	-78.08431	338.80862	1339.99915	-885.16913	300.34827	1334.19482	667.31763	458.57330	52.44740	13.94872	229.30960	-6.65786	-1122.55920	505.04315	0.65866	-518.66809	231.52193	59.65987
146	1.208	920.04608	277.68201	1657.09351	-77.52924	337.79144	1343.64185	-884.76831	300.07788	1337.58386	692.53888	455.22400	49.91311	-11.15337	231.05093	-6.43035	-1146.91907	507.22787	1.17639	-493.95313	230.50249	52.42826
147	1.217	920.50183	278.14459	1659.28491	-76.91903	336.72589	1347.05969	-884.27362	300.11707	1340.73425	711.73932	452.95551	46.95056	-35.89523	232.55038	-5.92877	-1170.47522	509.60272	2.82284	-472.48242	228.18263	43.58635
148	1.225	921.13928	278.61401	1661.18652	-76.24769	335.69644	1350.13831	-883.70557	300.45917	1343.46497	724.56146	451.45862	42.91215	-59.74001	233.83807	-4.77641	-1193.06042	512.01581	6.19929	-454.38348	224.34099	33.87766
149	1.233	921.85681	279.08789	1662.73657	-75.51686	334.79532	1352.75928	-883.11255	301.02499	1345.62024	731.27362	450.55502	37.72906	-81.93885	234.93298	-2.52909	-1214.85596	514.20923	11.48857	-439.83060	218.79713	24.27642
150	1.242	922.55737	279.57196	1663.88562	-74.73210	334.10312	1354.81812	-882.56055	301.67850	1347.09326	732.61438	450.00800	31.20751	-101.75426	235.78348	1.09138	-1236.10132	515.86676	18.37957	-429.30408	211.37675	15.72952
151	1.250	923.17120	280.09052	1664.59045	-73.89687	333.67075	1356.23254	-882.09680	302.26828	1347.82520	729.60718	449.57224	23.31175	-118.71436	236.26385	6.28512	-1256.61926	516.63226	26.33389	-423.60114	202.05276	8.94597
152	1.258	923.66309	280.66605	1664.81372	-73.01285	333.50031	1356.94250	-881.73407	302.63956	1347.80420	723.09094	449.33063	14.89186	-132.40088	236.11360	13.70334	-1275.65015	516.28101	34.95700	-423.50836	191.37352	4.15063
153	1.267	924.02802	281.30093	1664.52856	-72.08975	333.53525	1356.91296	-881.45801	302.64395	1347.07935	713.19214	449.74057	7.50121	-141.62976	234.82034	24.66957	-1291.93384	515.00787	44.14538	-429.37378	180.79408	0.96557
154	1.275	924.28485	281.98413	1663.72729	-71.15746	333.68048	1356.13794	-881.24005	302.18030	1345.77649	699.39227	451.10440	2.42844	-144.20654	231.74789	40.16556	-1303.82080	513.32849	53.73953	-440.97293	172.36392	-1.20150
155	1.283	924.47003	282.70679	1662.42578	-70.26527	333.84256	1354.63696	-881.05176	301.23462	1344.08569	681.21167	453.08380	-0.10925	-138.37357	226.63416	59.18247	-1309.78052	511.63593	63.07632	-457.68781	167.67412	-2.67173
156	1.292	924.62854	283.46490	1660.66235	-69.46497	333.95929	1352.45264	-880.87036	299.90781	1342.20374	659.07898	455.06064	-0.96208	-124.52251	220.02075	78.44884	-1309.27234	510.00034	71.10359	-478.53314	166.82907	-3.61575
157	1.300	924.80475	284.25586	1658.49365	-68.79111	334.01093	1349.65027	-880.67163	298.42755	1340.27100	634.60010	456.86835	-1.20303	-104.99961	213.07715	94.20331	-1303.00159	508.35107	77.05174	-502.04138	168.48029	-4.28217
158	1.308	925.04236	285.07501	1655.99048	-68.25592	334.01410	1346.31653	-880.42615	297.09656	1338.34583	609.58545	458.68961	-1.37564	-82.41468	206.90399	104.33322	-1292.17737	506.76410	81.07335	-526.61456	170.89215	-4.80338
159	1.317	925.38617	285.90591	1653.22766	-67.85941	333.99445	1342.55737	-880.11224	296.17126	1336.42419	584.93390	460.53406	-1.53252	-58.34637	202.00436	109.07342	-1277.64368	505.57730	84.20415	-551.19611	172.97766	-5.12430
160	1.325	925.87061	286.71185	1650.27295	-67.60360	333.95499	1338.48743	-879.73804	295.75107	1334.48120	560.66016	462.28601	-1.64793	-33.21206	198.34531	110.12543	-1259.69641	505.18414	87.41951	-575.46088	174.57584	-5.25497
161	1.333	926.49884	287.44601	1647.18530	-67.50642	333.86859	1334.21448	-879.35394	295.75497	1332.50000	536.51697	463.93649	-1.83294	-6.84074	195.71342	109.31071	-1238.42419	505.69034	90.54388	-599.48962	176.03821	-5.36382
162	1.342	927.23749	288.08218	1644.02197	-67.61205	333.68900	1329.82410	-879.04639	295.99487	1330.48962	512.38837	465.52762	-2.21494	20.92301	193.92722	107.78439	-1214.00525	506.83478	92.29451	-623.41541	177.65431	-5.61506
163	1.350	928.02997	288.63147	1640.84998	-67.99735	333.36734	1325.37793	-878.91553	296.29318	1328.48975	488.34909	467.07108	-2.76213	49.93878	192.84839	105.98792	-1186.75610	508.22495	91.51230	-647.26648	179.41141	-6.01053
164	1.358	928.81500	289.11978	1637.75342	-68.77533	332.87796	1320.93152	-879.03815	296.57187	1326.54907	464.49268	468.59744	-3.32506	79.82081	192.35809	103.93002	-1157.09485	509.51001	88.18568	-671.01837	181.14920	-6.39598
165	1.367	929.54053	289.55594	1634.82007	-70.07849	332.23914	1316.55908	-879.43103	296.86957	1324.70007	440.79166	470.13956	-3.78200	110.14432	192.36017	101.43867	-1125.51367	510.36346	83.39404	-694.67609	182.80460	-6.62180
166	1.375	930.16229	289.92905	1632.11414	-72.00597	331.49731	1312.36584	-880.04120	297.29596	1322.95789	417.15002	471.67200	-4.11694	140.64182	192.76041	98.32819	-1092.52087	510.51724	78.59880	-718.25262	184.42723	-6.66325
167	1.383	930.63995	290.23083	1629.66760	-74.54339	330.68127	1308.48547	-880.76758	297.95978	1321.33472	393.52029	473.20099	-4.41025	171.33926	193.42375	94.51184	-1058.58435	509.84106	74.96997	-741.77283	186.07149	-6.60180
168	1.392	930.94965	290.47021	1627.49976	-77.49752	329.77274	1305.07324	-881.49841	298.90945	1319.85303	369.92572	474.82962	-4.74822	202.58362	194.14435	90.05164	-1024.10168	508.27753	73.05185	-765.32520	187.77531	-6.56181
169	1.400	931.09637	290.66238	1625.63306	-80.51785	328.72995	1302.29224	-882.14673	300.11826	1318.55212	346.39169	476.62427	-5.08791	234.85428	194.65720	85.15527	-989.38519	505.74554	72.76396	-788.99329	189.54144	-6.62439
170	1.408	931.10736	290.81177	1624.08606	-83.22856	327.54712	1300.28125	-882.67609	301.51947	1317.48669	322.91177	478.53928	-5.25158	268.41568	194.71304	80.10658	-954.70410	502.18695	73.61815	-812.74792	191.31967	-6.74627
171	1.417	931.01923	290.90930	1622.86060	-85.38213	326.28915	1299.11670	-883.10870	303.05255	1316.70862	299.44128	480.50327	-5.12993	303.12354	194.15164	75.12853	-920.34717	497.67990	75.05008	-836.51465	193.07162	-6.80338
172	1.425	930.87573	290.94492	1621.94641	-86.92513	325.06808	1298.80176	-883.50757	304.67209	1316.25977	275.89069	482.45444	-4.82642	338.60004	192.93842	70.27797	-886.61853	492.43195	76.64356	-860.29346	194.84642	-6.73811
173	1.433	930.73346	290.91278	1621.33081	-87.95703	323.98505	1299.29285	-883.94055	306.33423	1316.18237	252.16486	484.33871	-4.54926	374.56671	191.15302	65.49811	-853.78400	486.61853	78.05234	-884.14001	196.73590	-6.59870
174	1.442	930.65747	290.80017	1620.99707	-88.63468	323.08215	1300.53088	-884.44604	308.00952	1316.52112	228.18164	486.13239	-4.42154	410.99783	188.87778	60.78204	-822.00256	480.30530	78.85848	-908.09412	198.69841	-6.40903
175	1.450	930.70972	290.58426	1620.91992	-89.08421	322.33618	1302.45081	-885.01611	309.69727	1317.30603	203.89374	487.82605	-4.41154	448.03601	186.12161	56.22997	-791.22058	473.53864	78.67494	-932.17859	200.51041	-6.10981
176	1.458	930.93866	290.24658	1621.07129	-89.35933	321.69250	1304.98108	-885.60602	311.38834	1318.54468	179.36664	489.45508	-4.40136	485.78470	182.91194	51.96642	-761.11780	466.41760	77.34501	-956.44202	201.99701	-5.66735
177	1.467	931.37311	289.78366	1621.42188	-89.44872	321.10565	1308.04688	-886.16669	313.01340	1320.23743	154.75793	491.11169	-4.31087	524.12170	179.43188	48.09701	-731.24854	459.13199	74.98067	-980.94153	203.24420	-5.14696
178	1.475	932.02722	289.20517	1621.93896	-89.31120	320.55951	1311.57324	-886.67041	314.45789	1322.38232	130.17023	492.80722	-4.16277	562.63898	176.03188	44.77174	-701.30273	451.97424	71.86958	-1005.62793	204.56728	-4.67666
179	1.483	932.91449	288.52649	1622.58972	-88.91349	320.06256	1315.47900	-887.10962	315.62732	1324.95508	105.56732	494.44794	-4.01397	600.61792	173.06093	42.22894	-671.26990	445.24435	68.36368	-1030.32910	206.29453	-4.36777
180	1.492	934.05481	287.76019	1623.34656	-88.25203	319.63425	1319.67126	-887.48242	316.47809	1327.89612	80.83868	495.99554	-3.86498	636.89441	170.63724	40.65663	-641.40918	439.13831	64.74887	-1054.94556	208.46484	-4.24368
181	1.500	935.47174	286.91245	1624.18372	-87.35223	319.29718	1324.04675	-887.77460	317.00464	1331.11401	55.93359	497.51361	-3.68546	669.78973	168.55132	39.90495	-612.13220	433.75623	61.11428	-1079.55371	210.76823	-4.24246
182	1.508	937.18457	285.99158	1625.07117	-86.25855	319.06647	1328.49866	-887.94775	317.23004	1334.49646	30.90375	499.09430	-3.48000	697.52557	166.45247	39.35733	-583.96411	429.16193	57.27247	-1104.23633	212.86266	-4.26005
183	1.517	939.19513	285.02518	1625.97034	-85.02907	318.93707	1332.91748	-887.95166	317.20395	1337.91919	5.82776	500.81198	-3.27515	719.02539	164.25600	38.24691	-557.58734	425.34094	52.76115	-1128.90271	214.55002	-4.13739
184	1.525	941.47485	284.05969	1626.83337	-83.72987	318.88672	1337.18604	-887.75555	316.99283	1341.24341	-19.21008	502.69598	-3.02078	734.26373	162.29025	36.16463	-533.80975	422.18481	47.04379	-1153.23462	215.66922	-3.59677
185	1.533	943.95691	283.13889	1627.60608	-82.42216	318.88589	1341.17822	-887.36798	316.66449	1344.31726	-44.04047	504.67603	-2.45778	743.75946	160.92935	33.12970	-513.35022	419.75037	39.91256	-1176.73901	216.17802	-2.25114
186	1.542	946.53784	282.28696	1628.23499	-81.14866	318.89963	1344.76379	-886.83820	316.27554	1346.99146	-68.37018	506.54724	-1.06222	747.96442	160.21767	29.20625	-496.60773	418.47882	31.73391	-1198.99731	216.31102	0.22109
187	1.550	949.09637	281.50873	1628.67334	-79.92808	318.88205	1347.81885	-886.24005	315.87027	1349.13916	-91.78271	508.04810	1.80885	747.22809	159.91101	24.30925	-483.72577	418.96448	23.32831	-1219.92847	216.40688	3.87870
188	1.558	951.52521	280.80112	1628.88647	-78.75448	318.77487	1350.24036	-885.64453	315.49710	1350.66687	-113.66010	509.00946	6.68341	742.01892	159.72650	18.45306	-474.93353	421.60992	15.72371	-1239.71228	216.65756	8.54160
189	1.567	953.74866	280.15945	1628.85059	-77.60128	318.52795	1351.95544	-885.09778	315.23215	1351.51624	-133.10022	509.52826	13.99026	732.86157	159.52162	12.04125	-470.76282	426.49832	9.87509	-1258.45190	217.09685	13.97800
190	1.575	955.72021	279.56900	1628.54810	-76.43820	318.12830	1352.92578	-884.61121	315.17572	1351.66650	-148.91913	510.07605	24.30548	720.03296	159.36232	5.86491	-471.87976	433.27505	6.20141	-1275.87610	217.68958	20.02023
191	1.583	957.41901	278.99988	1627.96887	-75.25384	317.60986	1353.15076	-884.16125	315.40952	1351.14819	-159.51611	511.32037	38.27747	703.48132	159.49821	0.83780	-478.65424	440.99072	4.24503	-1291.21912	218.41650	26.54223
192	1.592	958.85461	278.42117	1627.10791	-74.06403	317.04520	1352.66663	-883.70154	315.94995	1350.06140	-162.87250	513.70978	55.85946	683.28949	160.19510	-2.44965	-490.79401	448.23087	3.08930	-1303.34802	219.30115	33.41198
193	1.600	960.06415	277.82202	1625.96851	-72.90623	316.52243	1351.53589	-883.18414	316.73782	1348.56787	-157.62170	517.23785	75.47394	660.24927	161.49135	-4.06629	-507.43750	453.74051	2.16759	-1311.11780	220.20619	40.55931
194	1.608	961.09790	277.22015	1624.57275	-71.83511	316.10779	1349.82971	-882.57904	317.65930	1346.84253	-144.58405	521.56213	94.40089	635.69531	163.17368	-4.57255	-527.64508	457.15561	1.38355	-1313.71729	220.64571	47.89501
195	1.617	962.00488	276.64413	1622.96851	-70.91633	315.82272	1347.61951	-881.89087	318.56696	1345.01648	-126.46875	526.24481	110.52469	610.74774	164.99739	-4.58274	-550.49988	459.07568	0.73177	-1310.77759	220.04547	54.95131
196	1.625	962.82257	276.10345	1621.22009	-70.20946	315.65555	1344.97400	-881.17035	319.30103	1343.15039	-105.75977	530.96216	123.57384	585.93683	166.82240	-4.53826	-574.84601	460.40817	0.23410	-1302.29932	218.15718	60.90164
197	1.633	963.56934	275.57990	1619.38904	-69.75202	315.58716	1341.96082	-880.50043	319.72742	1341.24744	-83.53571	535.51678	134.35307	561.37817	168.58461	-4.67319	-599.56647	461.74286	-0.03305	-1288.52673	215.09436	65.10133
198	1.642	964.24695	275.05148	1617.52722	-69.55840	315.61139	1338.64697	-879.96875	319.77798	1339.28125	-60.08655	539.61066	143.21548	537.01666	170.26550	-5.02081	-624.08728	463.23264	-0.10721	-1269.78418	211.11771	67.37239
199	1.650	964.85388	274.52487	1615.68872	-69.63225	315.74597	1335.10413	-879.65155	319.46533	1337.22290	-35.64343	542.79004	149.80037	512.76959	171.89508	-5.47978	-648.33307	464.81183	-0.17484	-1246.35474	206.55551	67.80175
200	1.658	965.38818	274.03641	1613.93408	-69.98328	316.02795	1331.41528	-879.61169	318.86810	1335.05615	-10.41241	544.65234	153.84474	488.60065	173.52681	-5.92020	-672.40918	466.40289	-0.40726	-1218.54797	201.80620	66.55270
201	1.667	965.83356	273.61978	1612.32031	-70.64143	316.50482	1327.67615	-879.89020	318.10107	1332.78149	15.52692	545.06537	155.67918	464.52380	175.19388	-6.27814	-696.41272	467.96930	-0.82311	-1186.88989	197.22076	63.95401
202	1.675	966.15051	273.28851	1610.89355	-71.66187	317.23093	1323.98999	-880.48682	317.27228	1330.42615	42.16370	544.23712	155.96297	440.56274	176.89352	-6.59458	-720.38354	469.50247	-1.26373	-1152.17297	193.04723	60.61464
203	1.683	966.29059	273.05252	1609.69128	-73.11033	318.26218	1320.46619	-881.34125	316.43793	1328.05054	69.52539	542.44800	155.14268	416.71786	178.59448	-6.95204	-744.34247	471.00400	-1.51572	-1115.29077	189.55795	57.29143
204	1.692	966.21619	272.92389	1608.74268	-75.01643	319.64600	1317.22681	-882.32996	315.58725	1325.73694	97.64545	539.80060	153.29118	392.96121	180.24849	-7.37291	-768.31238	472.47491	-1.51384	-1077.05579	187.06793	54.64187
205	1.700	965.90857	272.89655	1608.06531	-77.30459	321.40137	1314.40784	-883.29303	314.66690	1323.56506	126.45795	536.40759	150.40913	369.25406	181.82097	-7.79591	-792.28998	473.92368	-1.39491	-1038.08582	185.73357	53.12597
206	1.708	965.36688	272.94263	1607.66064	-79.75831	323.47958	1312.13672	-884.08344	313.63016	1321.59741	155.84015	532.56201	146.66402	345.56766	183.32344	-8.13573	-816.25848	475.35526	-1.34281	-998.75012	185.42453	53.00624
207	1.717	964.60797	273.03671	1607.52087	-82.07195	325.72299	1310.49878	-884.61627	312.47894	1319.87622	185.79688	528.56622	142.34570	321.86829	184.78558	-8.34382	-840.21863	476.75012	-1.42262	-959.29370	185.90579	54.27436
208	1.725	963.67529	273.16870	1607.64038	-83.95612	327.87631	1309.52954	-884.89087	311.26227	1318.43054	216.50537	524.54645	137.74663	298.10422	186.21600	-8.42698	-864.16846	478.09369	-1.53456	-920.09326	187.07036	56.68182
209	1.733	962.64087	273.33649	1608.02075	-85.21626	329.68579	1309.24109	-884.97363	310.04163	1317.29248	248.13385	520.48749	133.07657	274.23740	187.63651	-8.43512	-888.12238	479.45663	-1.47808	-881.70630	188.87097	59.97584
210	1.742	961.57971	273.53226	1608.66443	-85.77963	331.01990	1309.64441	-884.95361	308.85892	1316.52222	280.59845	516.39978	128.37520	250.25772	189.10638	-8.40948	-912.16199	481.00220	-1.10702	-844.60852	191.25769	63.85195
211	1.750	960.54279	273.73178	1609.56482	-85.68423	331.90341	1310.73279	-884.90430	307.72299	1316.21729	313.56976	512.40033	123.44705	226.15305	190.67392	-8.33777	-936.37732	482.79401	-0.50653	-808.90277	194.33246	67.63371
212	1.758	959.56641	273.90594	1610.70288	-85.03783	332.45139	1312.46106	-884.87433	306.61505	1316.47949	346.80148	508.58020	117.92494	201.89600	192.32613	-8.20033	-960.74982	484.64459	0.00441	-774.25500	198.22552	70.50315
213	1.767	958.69464	274.04355	1612.04822	-83.97130	332.77954	1314.76184	-884.89197	305.50293	1317.35876	380.40332	504.82562	111.44870	177.47235	194.00031	-8.03060	-985.17371	486.34641	0.19019	-740.12048	202.70001	72.15034
214	1.775	957.98431	274.15704	1613.55884	-82.61107	332.96091	1317.56982	-884.95404	304.35318	1318.81921	414.71317	500.87317	103.82166	152.91345	195.66159	-7.87613	-1009.59052	487.93192	0.17043	-706.10388	207.16255	72.84060
215	1.783	957.49237	274.27292	1615.18445	-81.06762	333.03470	1320.81604	-885.00391	303.15387	1320.76025	449.90851	496.51312	95.08383	128.28207	197.34869	-7.73198	-1034.02856	489.51892	0.19998	-672.12256	211.09427	72.90565
216	1.792	957.26495	274.40875	1616.87634	-79.43057	333.02664	1324.41187	-884.93341	301.94659	1323.08240	485.83469	491.62796	85.51790	103.61507	199.11447	-7.54946	-1058.55017	491.15140	0.35439	-638.31921	214.29436	72.41850
217	1.800	957.34070	274.55301	1618.59167	-77.76781	332.95331	1328.24561	-884.62842	300.82910	1325.72986	522.23523	486.05536	75.57780	78.88246	200.97008	-7.29992	-1083.21704	492.88528	0.55543	-605.01733	216.72809	71.23241
218	1.808	957.75238	274.67847	1620.29346	-76.12435	332.81583	1332.19788	-884.02795	299.91699	1328.66101	558.84174	479.74451	65.91174	54.00764	202.90526	-7.02157	-1108.03357	494.77515	0.70026	-572.75958	218.29207	69.08936
219	1.817	958.51733	274.76788	1621.94019	-74.52274	332.59857	1336.15784	-883.14825	299.29169	1331.79065	595.00714	473.21347	57.48202	28.94570	204.89719	-6.79096	-1132.85620	496.81552	0.78150	-542.25238	218.79651	65.64850
220	1.825	959.62946	274.81866	1623.47754	-72.97175	332.27789	1340.02563	-882.06763	298.96262	1334.97595	629.57019	467.33667	51.17226	3.75181	206.88049	-6.63464	-1157.34802	499.02954	1.07503	-514.20093	218.07043	60.54975
221	1.833	961.06232	274.83621	1624.84949	-71.47993	331.84229	1343.70300	-880.89355	298.87079	1338.04114	661.11279	462.55835	46.99030	-21.39757	208.75690	-6.45412	-1181.07080	501.51965	2.23780	-489.12939	215.94749	53.64593
222	1.842	962.76801	274.82834	1626.01208	-70.06046	331.31631	1347.08630	-879.72485	298.93311	1340.79871	688.12402	458.72253	43.95482	-46.16872	210.45923	-5.97512	-1203.71191	504.27515	5.02732	-467.30121	212.19147	45.24314
223	1.850	964.66718	274.79636	1626.92590	-68.72645	330.76978	1350.06726	-878.62115	299.07910	1343.07104	709.27246	455.47824	40.82965	-70.02874	211.99329	-4.75177	-1225.24084	506.96875	9.76603	-448.84125	206.52104	36.08701
224	1.858	966.65216	274.73267	1627.54236	-67.48611	330.30173	1352.53564	-877.59924	299.24670	1344.72705	723.80280	452.62802	36.78189	-92.29139	213.39009	-2.34006	-1245.80225	509.15707	16.17620	-434.01346	198.71695	27.09151
225	1.867	968.61438	274.63260	1627.80603	-66.33774	330.00452	1354.38940	-876.65863	299.35654	1345.70642	731.69336	450.20718	31.39590	-112.27464	214.61636	1.48840	-1265.40552	510.62384	23.74841	-423.41788	188.75679	19.01575
226	1.875	970.47168	274.51166	1627.66907	-65.26444	329.92273	1355.54980	-875.80579	299.30441	1346.01111	733.64423	448.31705	24.53241	-129.46219	215.55232	6.88738	-1283.66138	511.34674	32.12658	-417.85297	176.94865	12.30853
227	1.883	972.17224	274.41046	1627.10217	-64.24007	330.03168	1355.97192	-875.05432	298.98615	1345.68396	730.72430	447.01382	16.64574	-143.32455	215.98936	14.47275	-1299.73315	511.30197	41.17639	-417.94061	164.12064	7.07391
228	1.892	973.68451	274.37686	1626.09705	-63.24615	330.25491	1355.64429	-874.40839	298.33475	1344.79285	723.50256	446.34326	9.05682	-152.64389	215.55341	25.54443	-1312.42249	510.50256	50.84148	-423.87579	151.81525	3.05062
229	1.900	974.99329	274.44104	1624.66284	-62.28197	330.50586	1354.58264	-873.85339	297.35132	1343.42358	711.61151	446.37097	3.36169	-155.30258	213.74008	41.15134	-1320.41406	509.09753	60.86103	-435.40036	142.02603	-0.10270
230	1.908	976.10840	274.60312	1622.82043	-61.35948	330.72064	1352.82544	-873.35852	296.11172	1341.68005	694.61017	447.11243	0.27309	-149.55121	210.26395	60.50978	-1322.80933	507.29547	70.43436	-451.89951	136.25623	-2.40483
231	1.917	977.07452	274.82803	1620.60083	-60.49451	330.87302	1350.42871	-872.88678	294.74472	1339.67725	673.13904	448.40573	-0.85050	-135.60919	205.46008	80.62676	-1319.53979	505.24423	78.26508	-472.45633	134.57504	-3.77240
232	1.925	977.96442	275.05453	1618.04797	-59.70298	330.97806	1347.46375	-872.40167	293.40604	1337.52454	648.88831	449.93863	-1.17788	-115.64654	200.24866	97.84482	-1311.13708	503.06412	83.26921	-495.74548	135.64374	-4.44745
233	1.933	978.85065	275.23477	1615.22168	-58.99680	331.07999	1344.01758	-871.86481	292.26111	1335.31018	623.61615	451.48157	-1.36134	-92.29768	195.62711	109.83454	-1298.17334	501.00241	85.46135	-520.22198	137.78473	-4.82346
234	1.942	979.77454	275.36758	1612.19214	-58.37992	331.22430	1340.18872	-871.24689	291.45169	1333.09631	598.41107	453.06354	-1.48618	-67.30479	192.18745	116.39266	-1281.02637	499.42004	86.05038	-544.76709	139.95984	-5.09541
235	1.950	980.74158	275.48904	1609.03284	-57.85454	331.43314	1336.07593	-870.56232	291.03848	1330.91345	573.67627	454.79694	-1.59172	-41.21494	190.02899	118.84606	-1260.03247	498.53253	86.38902	-568.98779	141.86728	-5.29153
236	1.958	981.73828	275.64490	1605.82166	-57.43640	331.69601	1331.76843	-869.89124	290.97668	1328.75952	549.46118	456.61279	-1.83348	-13.92518	188.96965	118.90477	-1235.62463	498.25977	86.77110	-592.92358	143.61227	-5.48686
237	1.967	982.74243	275.86386	1602.64404	-57.16920	331.97025	1327.33911	-869.35400	291.16232	1326.62183	525.63629	458.34564	-2.31318	14.66037	188.77866	117.83887	-1208.25940	498.34964	86.39259	-616.71362	145.39099	-5.80937
238	1.975	983.71625	276.13947	1599.58691	-57.13531	332.19141	1322.84924	-869.05182	291.51752	1324.50745	501.96240	459.92755	-2.97062	44.36435	189.27496	116.26967	-1178.32959	498.53613	84.39372	-640.45721	147.20284	-6.23008
239	1.983	984.59436	276.44220	1596.72583	-57.45675	332.30197	1318.36890	-869.01245	292.05710	1322.44495	478.28217	461.41345	-3.61565	74.81141	190.32712	114.34898	-1146.22375	498.56180	80.71341	-664.17065	148.86349	-6.53664
240	1.992	985.29700	276.74512	1594.11475	-58.26949	332.28754	1313.99536	-869.16907	292.88681	1320.46692	454.61093	462.94086	-4.08036	105.58720	191.83194	112.01636	-1112.40186	498.16031	76.07939	-687.81964	150.32657	-6.58352
241	2.000	985.77191	277.02725	1591.78149	-59.66232	332.18518	1309.85486	-869.38599	294.13123	1318.60925	431.01706	464.60382	-4.35356	136.39682	193.68704	109.17347	-1077.33447	497.10760	71.51938	-711.40845	151.75220	-6.43931
242	2.008	986.01929	277.26877	1589.73352	-61.59550	332.05341	1306.09424	-869.51892	295.84857	1316.90625	407.52252	466.33975	-4.53537	167.22432	195.76743	105.75247	-1041.42761	495.25098	67.89481	-734.98944	153.28079	-6.30204
243	2.017	986.07880	277.45441	1587.97021	-63.85602	331.93378	1302.86365	-869.47894	297.99011	1315.37329	384.08859	468.01236	-4.73417	198.37839	197.89682	101.75423	-1005.06055	492.47754	65.66649	-758.59326	154.95840	-6.34244
244	2.025	986.00256	277.57562	1586.49500	-66.11640	331.82611	1300.29639	-869.26691	300.42755	1314.01770	360.66193	469.55170	-5.01078	230.31494	199.81972	97.29490	-968.63574	488.71933	64.88387	-782.19702	156.77957	-6.57362
245	2.033	985.83600	277.62994	1585.31946	-68.07418	331.69012	1298.49170	-868.95929	303.01859	1312.87585	337.24530	471.01859	-5.30703	263.33472	201.26726	92.57883	-932.55823	483.97031	65.25880	-805.78308	158.66177	-6.84168
246	2.042	985.61218	277.62057	1584.46448	-69.55874	331.47821	1297.50488	-868.65967	305.65475	1312.02307	313.85498	472.57483	-5.42474	297.41290	202.07956	87.78024	-897.17096	478.29922	66.28880	-829.42664	160.41946	-6.93496
247	2.050	985.36395	277.54715	1583.95056	-70.54417	331.17328	1297.34631	-868.45483	308.26535	1311.54541	290.39679	474.34583	-5.19012	332.32239	202.23418	82.93260	-862.66577	471.86349	67.41911	-853.22583	161.88419	-6.72231
248	2.058	985.13556	277.39929	1583.77832	-71.10223	330.79767	1297.98486	-868.39075	310.79272	1311.51904	266.68530	476.28348	-4.67682	367.91422	201.77634	77.92373	-829.04816	464.82330	68.14461	-877.15039	163.13458	-6.26192
249	2.067	984.97217	277.17041	1583.92151	-71.33694	330.38596	1299.36230	-868.45697	313.17368	1312.00317	242.63000	478.17953	-4.19005	404.28329	200.74277	72.62947	-796.18689	457.24969	68.07866	-901.06421	164.51315	-5.79875
250	2.075	984.90491	276.87366	1584.33508	-71.32167	329.96033	1301.41089	-868.58447	315.35135	1313.02795	218.33075	479.86646	-3.99022	441.68976	199.15001	67.06252	-763.86548	449.22018	67.06534	-924.86255	166.34174	-5.58145
251	2.083	984.95740	276.52982	1584.96631	-71.06598	329.53973	1304.06592	-868.67444	317.30725	1314.58081	193.95044	481.38876	-4.06414	480.28152	197.05704	61.39143	-731.82239	440.96808	65.23209	-948.62915	168.56386	-5.58123
252	2.092	985.16486	276.13898	1585.76611	-70.52959	329.16193	1307.26758	-868.64545	319.07901	1316.60278	169.56482	482.91095	-4.19393	519.82263	194.67393	55.85565	-699.81299	432.82446	62.86485	-972.63538	170.74152	-5.50884
253	2.100	985.57971	275.67795	1586.69714	-69.66789	328.88571	1310.95154	-868.46136	320.72626	1319.00049	145.16052	484.50940	-4.19755	559.68805	192.43768	50.68332	-667.70337	425.04602	60.21077	-997.02625	172.59392	-5.21157
254	2.108	986.25574	275.12924	1587.73181	-68.47460	328.76596	1315.03772	-868.12659	322.26157	1321.67700	120.69910	486.11929	-4.04082	599.07611	190.88596	46.08213	-635.56775	417.81396	57.41250	-1021.65894	174.26703	-4.82648
255	2.117	987.22418	274.49777	1588.85254	-66.99371	328.82599	1319.42285	-867.66272	323.63086	1324.56018	96.15985	487.64960	-3.77523	637.04401	190.30338	42.26384	-603.73352	411.36188	54.54548	-1046.34924	175.92418	-4.51666
256	2.125	988.48560	273.79108	1590.04822	-65.30103	329.04916	1323.98145	-867.08868	324.76266	1327.59912	71.53705	489.12479	-3.46662	672.27448	190.41489	39.36311	-572.76440	405.94781	51.53922	-1071.04114	177.51190	-4.29792
257	2.133	990.01904	273.00092	1591.30371	-63.47919	329.39609	1328.57385	-866.41925	325.60526	1330.73413	46.81964	490.67776	-3.20081	703.09888	190.47894	37.20014	-543.41321	401.64600	48.00320	-1095.68518	178.97815	-4.09440
258	2.142	991.78845	272.12241	1592.59302	-61.60379	329.83600	1333.05969	-865.67242	326.13220	1333.87476	22.01245	492.38876	-3.06374	728.12769	189.85457	35.17305	-516.51965	398.31342	43.31493	-1120.06750	180.32466	-3.72456
259	2.150	993.74036	271.18100	1593.88464	-59.73792	330.35333	1337.31116	-864.86462	326.35449	1336.90100	-2.80823	494.22229	-3.00340	746.91492	188.55946	32.61023	-492.80298	395.95541	37.08975	-1143.78601	181.46558	-2.76896
260	2.158	995.80402	270.22653	1595.14771	-57.92597	330.92404	1341.21289	-864.00848	326.32358	1339.67590	-27.44196	496.09250	-2.67039	759.85712	187.15796	29.22907	-472.65314	395.03418	29.55711	-1166.43140	182.31615	-0.67834
261	2.167	997.89313	269.31342	1596.34827	-56.18532	331.49945	1344.65283	-863.12799	326.11203	1342.06372	-51.57233	497.85016	-1.36047	767.54346	186.10135	25.08963	-456.19006	396.24591	21.48725	-1187.79651	182.95886	2.84184
262	2.175	999.90857	268.48538	1597.44507	-54.50405	332.01208	1347.52222	-862.26636	325.80939	1343.94983	-74.78430	499.23962	1.86366	770.42529	185.35242	20.23868	-443.59540	400.10846	13.92600	-1207.89917	183.59604	7.66354
263	2.183	1001.75671	267.76099	1598.39185	-52.85111	332.39410	1349.72791	-861.46716	325.53619	1345.25452	-96.45972	500.09619	7.97556	768.94543	184.61542	14.68920	-435.33801	406.77023	7.94357	-1226.82178	184.41106	13.45349
264	2.192	1003.37634	267.13379	1599.14575	-51.19614	332.60062	1351.20471	-860.74646	325.43802	1345.93848	-115.53351	500.73279	17.94135	763.52002	183.72116	8.79102	-432.01367	415.89001	4.18923	-1244.41492	185.45544	19.93333
265	2.200	1004.75275	266.59259	1599.67273	-49.52817	332.62946	1351.92175	-860.07983	325.64786	1346.01001	-130.14691	501.88455	32.57257	754.20276	182.82977	3.39234	-433.93292	426.47260	2.41605	-1259.97461	186.63321	26.91553
266	2.208	1005.90527	266.13538	1599.95044	-47.86341	332.53088	1351.88208	-859.40985	326.23700	1345.53003	-137.64429	504.12863	51.88400	740.58563	182.39409	-0.61809	-440.88501	436.90454	1.72209	-1272.19360	187.83331	34.20198
267	2.217	1006.85461	265.76041	1599.96667	-46.24191	332.39398	1351.12134	-858.67236	327.17770	1344.61011	-135.81586	507.67154	74.35141	722.38971	182.81116	-2.95718	-452.38281	445.45044	1.35051	-1279.61377	189.01175	41.52875
268	2.225	1007.59424	265.45319	1599.70850	-44.71889	332.30746	1349.70544	-857.82520	328.33691	1343.39905	-124.84637	512.48059	97.05647	700.30341	184.05133	-4.02070	-468.10120	451.09448	0.99165	-1281.26843	190.06161	48.52790
269	2.233	1008.09924	265.18860	1599.15686	-43.35642	332.32373	1347.72241	-856.86615	329.50546	1342.04626	-107.43188	518.18896	117.25377	675.95477	185.73442	-4.39707	-487.77911	454.08868	0.55416	-1276.90515	190.65857	54.72395
270	2.242	1008.38513	264.93994	1598.31250	-42.21221	332.45212	1345.26648	-855.83838	330.45374	1340.65332	-86.55389	524.21869	133.99583	650.92773	187.49585	-4.50509	-510.58417	455.58301	0.04898	-1266.74060	190.33472	59.71117
271	2.250	1008.54364	264.68726	1597.22266	-41.32204	332.67700	1342.42517	-854.82104	330.98920	1339.24731	-63.83905	530.08917	147.75174	626.05103	189.18399	-4.59088	-535.05127	456.68033	-0.41042	-1251.20593	188.75369	63.31939
272	2.258	1008.69165	264.42239	1595.95789	-40.69209	332.98318	1339.27600	-853.90851	330.99307	1337.79419	-39.94647	535.37500	158.84364	601.51038	190.82300	-4.79367	-559.88110	457.91974	-0.69537	-1230.75659	185.93607	65.45757
273	2.267	1008.89728	264.14847	1594.57288	-40.31173	333.37695	1335.89368	-853.18860	330.44550	1336.23926	-15.32813	539.68372	167.06996	577.23083	192.48941	-5.14782	-584.46448	459.40036	-0.79471	-1205.68677	182.27106	65.87074
274	2.275	1009.16052	263.87912	1593.10828	-40.17471	333.89502	1332.36365	-852.73389	329.43616	1334.55078	9.76135	542.82416	172.38138	553.10986	194.22029	-5.59597	-608.69818	461.01917	-0.86169	-1176.21533	178.33804	64.27927
275	2.283	1009.44073	263.63916	1591.61304	-40.29804	334.59955	1328.78650	-852.60083	328.13232	1332.74133	35.43707	544.74365	175.15283	529.09344	196.01389	-6.03530	-632.68323	462.65442	-1.06990	-1142.79688	174.67569	60.81434
276	2.292	1009.69049	263.45642	1590.14832	-40.73706	335.55829	1325.27393	-852.80957	326.72049	1330.85718	61.98340	545.36316	175.96283	505.17633	197.85081	-6.38029	-656.56335	464.30179	-1.40308	-1106.22754	171.70110	56.21521
277	2.300	1009.87476	263.35071	1588.77197	-41.58480	336.81506	1321.94202	-853.31018	325.36188	1328.95337	89.48950	544.65607	175.36429	481.36844	199.69746	-6.64136	-680.43738	466.01166	-1.66269	-1067.49805	169.75461	51.55483
278	2.308	1009.97522	263.33228	1587.52258	-42.92622	338.37070	1318.91211	-853.97351	324.16110	1327.08801	117.77362	542.74731	173.70444	457.65567	201.52385	-6.92537	-704.34119	467.74289	-1.69593	-1027.57983	169.04633	47.80680
279	2.317	1009.98969	263.40466	1586.42041	-44.74693	340.19650	1316.30750	-854.62421	323.15106	1325.32727	146.63153	539.84906	171.09363	433.99753	203.29337	-7.30294	-728.24902	469.38373	-1.55480	-987.19128	169.53342	45.62709
280	2.325	1009.92352	263.56451	1585.48059	-46.87452	342.25269	1314.23340	-855.10406	322.30627	1323.73682	176.09155	536.22498	167.56732	410.35388	204.93929	-7.71674	-752.10693	470.87579	-1.42913	-946.73975	170.97653	45.32031
281	2.333	1009.77228	263.80035	1584.72339	-49.02909	344.46457	1312.74634	-855.34149	321.56729	1322.36340	206.38281	532.32568	163.31078	386.70129	206.41692	-8.06074	-775.91650	472.24048	-1.46018	-906.60168	173.17386	46.82096
282	2.342	1009.51471	264.08685	1584.17944	-50.93772	346.68271	1311.84717	-855.38300	320.86346	1321.23218	237.66846	528.78625	158.73412	363.04205	207.77774	-8.29736	-799.73560	473.53833	-1.61016	-867.39661	176.08392	49.75972
283	2.350	1009.12482	264.38419	1583.88293	-52.40922	348.70538	1311.51636	-855.35553	320.13800	1320.36328	269.90710	525.88782	154.10539	339.39078	209.12700	-8.44430	-823.60791	474.87766	-1.67805	-829.86487	179.77156	53.59568
284	2.358	1008.58881	264.65469	1583.85657	-53.34805	350.36368	1311.75696	-855.38867	319.35800	1319.79309	302.84576	523.36023	149.26239	315.72052	210.52342	-8.49759	-847.57690	476.38553	-1.44679	-794.44165	184.34033	57.64047
285	2.367	1007.91870	264.87686	1584.10156	-53.74898	351.58527	1312.58911	-855.56085	318.49994	1319.57593	336.07397	521.05981	143.89326	291.94861	211.97502	-8.44668	-871.69031	478.10736	-0.87021	-760.92310	189.81589	61.16114
286	2.375	1007.16516	265.04913	1584.60168	-53.68681	352.39316	1314.00818	-855.89569	317.53876	1319.76440	369.39200	519.11566	137.62822	267.99432	213.48604	-8.33232	-895.92236	479.96378	-0.15553	-728.56580	195.95819	63.74432
287	2.383	1006.40930	265.19315	1585.33838	-53.28510	352.86551	1315.96777	-856.38232	316.46112	1320.38879	403.08038	517.45062	129.96925	243.83542	215.05626	-8.21201	-920.18365	481.78116	0.37521	-696.54944	202.30849	65.44655
288	2.392	1005.72852	265.33823	1586.29590	-52.67052	353.09088	1318.40454	-856.98132	315.28738	1321.45288	437.56763	515.82147	120.69077	219.50507	216.66641	-8.08539	-944.42590	483.38208	0.54719	-664.34283	208.48544	66.48725
289	2.400	1005.17249	265.49243	1587.45190	-51.94234	353.14331	1321.26318	-857.61322	314.07935	1322.94702	472.97708	514.06793	110.12610	195.04733	218.30399	-7.91301	-968.66437	484.74728	0.45157	-631.76196	214.22984	67.03190
290	2.408	1004.76849	265.64124	1588.77539	-51.16709	353.07788	1324.49890	-858.16443	312.91949	1324.86084	508.98929	512.19055	99.00856	170.48978	219.99362	-7.67867	-992.94366	486.09058	0.33927	-598.91382	219.22610	67.22927
291	2.417	1004.53857	265.76660	1590.23291	-50.38361	352.92972	1328.06567	-858.53162	311.87344	1327.17004	545.09302	510.21985	88.17601	145.84702	221.77933	-7.39239	-1017.31982	487.66638	0.39887	-566.18750	223.17639	67.13370
292	2.425	1004.51001	265.85153	1591.78894	-49.60611	352.71890	1331.89966	-858.66541	310.98013	1329.81873	581.00696	507.92072	78.27380	121.12722	223.68994	-7.08163	-1041.82849	489.50986	0.58502	-534.26715	225.99997	66.52956
293	2.433	1004.71747	265.87799	1593.40283	-48.82838	352.45966	1335.91455	-858.57172	310.27667	1332.72156	616.54254	505.07367	69.75313	96.31385	225.71634	-6.79547	-1066.45581	491.46695	0.70055	-504.06543	227.79973	64.89472
294	2.442	1005.20172	265.84094	1595.02612	-48.03735	352.16245	1340.00732	-858.28326	309.80148	1335.76953	650.92273	502.09262	63.00451	71.35755	227.80351	-6.57536	-1091.10828	493.46017	0.70311	-476.51624	228.67000	61.56513
295	2.450	1005.99487	265.76111	1596.60339	-47.22589	351.83524	1344.06592	-857.84296	309.56360	1338.82678	682.59607	499.79080	58.06202	46.24379	229.87126	-6.41130	-1115.53894	495.62976	0.92065	-452.27765	228.57492	56.09869
296	2.458	1007.08997	265.67542	1598.07410	-46.39443	351.49576	1347.96960	-857.29706	309.53284	1341.72839	709.81720	498.56866	54.20235	21.10524	231.82950	-6.20646	-1139.32056	498.18314	1.96602	-431.51477	227.35696	48.65729
297	2.467	1008.42108	265.62122	1599.38196	-45.54845	351.18890	1351.59009	-856.68640	309.65506	1344.29407	731.20123	498.25391	50.25809	-3.69247	233.59341	-5.71575	-1162.03845	501.15536	4.45876	-413.99164	224.83435	40.04322
298	2.475	1009.87708	265.63000	1600.48584	-44.69348	350.99319	1354.79553	-856.04260	309.85822	1346.35681	745.95544	498.61163	45.39546	-27.54596	235.12825	-4.51620	-1183.60071	504.27911	8.73952	-399.47858	220.90872	31.34763
299	2.483	1011.32916	265.72180	1601.35876	-43.82403	350.99927	1357.45959	-855.38959	310.05588	1347.79407	754.08215	499.57330	39.40892	-49.72192	236.43434	-2.15062	-1204.28918	507.00232	14.72745	-388.11313	215.56941	23.54633
300	2.492	1012.65479	265.90479	1601.97656	-42.91940	351.27094	1359.47290	-854.73914	310.15985	1348.54053	756.43951	500.99731	32.46075	-69.53591	237.47289	1.65076	-1224.37622	508.75708	22.03394	-380.42197	208.84929	17.24008
301	2.500	1013.76526	266.19073	1602.31067	-41.95784	351.82230	1360.75000	-854.08435	310.09708	1348.59509	754.32849	502.64819	24.86592	-86.50539	238.17776	7.01635	-1243.58545	509.34674	30.22533	-377.11075	200.90416	12.51329
302	2.508	1014.62494	266.60229	1602.32813	-40.93762	352.61606	1361.23608	-853.40393	309.81897	1348.02686	748.69604	504.53671	17.17111	-100.19810	238.46048	14.40167	-1260.89307	509.03723	39.03174	-378.88425	192.21873	8.92863
303	2.517	1015.24445	267.15683	1601.99707	-39.88778	353.57193	1360.91370	-852.67688	309.30298	1346.95605	739.60162	506.89670	10.23552	-109.57299	238.04846	24.93991	-1274.76123	508.29822	48.33138	-386.29889	183.78107	5.77929
304	2.525	1015.65912	267.84802	1601.29456	-38.86223	354.58649	1359.80261	-851.89618	308.56818	1345.51489	726.49194	509.69211	5.01638	-112.64849	236.43921	39.69878	-1283.59363	507.53192	57.83849	-399.38641	177.00346	2.62090
305	2.533	1015.91028	268.64154	1600.21716	-37.92236	355.56085	1357.95471	-851.08337	307.70276	1343.82361	708.98547	512.50861	2.08401	-107.62382	233.27490	58.07569	-1286.41748	506.95996	66.79617	-417.32941	173.16537	-0.36993
306	2.542	1016.03644	269.48868	1598.78430	-37.11900	356.41757	1355.44678	-850.29352	306.86078	1341.98376	687.47833	514.97742	1.06361	-94.52351	228.80707	77.19983	-1283.37500	506.59888	74.11474	-438.78961	172.56039	-2.73939
307	2.550	1016.07599	270.35443	1597.03198	-36.48110	357.10953	1352.37305	-849.59119	306.21198	1340.06714	663.23572	517.04474	0.79162	-75.34229	223.90372	93.32993	-1275.35754	506.35629	79.01631	-462.39072	174.20262	-4.31239
308	2.558	1016.06561	271.23715	1595.01013	-36.01258	357.63461	1348.83252	-849.01178	305.88544	1338.09595	637.91882	518.90222	0.43878	-52.65148	219.57516	103.95843	-1263.15137	506.27573	81.69276	-486.85693	176.56903	-5.18830
309	2.567	1016.02649	272.15613	1592.78564	-35.69567	358.03818	1344.91602	-848.55322	305.93021	1336.03308	612.76685	520.75397	0.04129	-28.21507	216.47064	108.84341	-1247.06812	506.62823	83.16879	-511.29608	178.62163	-5.51924
310	2.575	1015.95709	273.11621	1590.44373	-35.50108	358.38498	1340.69763	-848.21014	306.27457	1333.82300	588.11816	522.60492	-0.20231	-2.59177	214.72449	109.47214	-1227.25586	507.66425	84.25842	-535.43726	180.17107	-5.52444
311	2.583	1015.84235	274.08768	1588.07568	-35.40569	358.71930	1336.23853	-848.00439	306.73090	1331.46570	563.75549	524.32452	-0.43719	24.38139	214.13672	107.76410	-1204.03174	509.38617	84.76117	-559.38031	181.52393	-5.48215
312	2.592	1015.66748	275.02271	1585.75903	-35.41542	359.04053	1331.59778	-847.95660	307.12201	1329.04126	539.51111	525.87476	-0.86969	52.89649	214.44299	105.10255	-1177.80212	511.57797	83.82886	-583.26025	182.98457	-5.59729
313	2.600	1015.42822	275.88303	1583.54932	-35.58306	359.30740	1326.84167	-848.03149	307.43356	1326.67151	515.40039	527.36761	-1.46472	82.82539	215.47198	102.10153	-1148.90686	513.89874	80.94233	-607.14343	184.64444	-5.92604
314	2.608	1015.14166	276.65616	1581.49182	-36.01186	359.46170	1322.04614	-848.14117	307.80957	1324.46851	491.44888	528.93066	-2.01745	113.76532	217.13248	98.83652	-1117.70215	515.96637	76.45152	-631.04395	186.43796	-6.37238
315	2.617	1014.83527	277.36093	1579.63464	-36.83765	359.43604	1317.30151	-848.19092	308.43140	1322.49707	467.62509	530.61499	-2.39142	145.24200	219.33264	95.17480	-1084.66870	517.46198	71.37328	-654.92334	188.30817	-6.76575
316	2.625	1014.49127	278.02493	1578.02319	-38.17896	359.14310	1312.71912	-848.09723	309.44174	1320.77014	443.88043	532.41913	-2.64417	176.91830	221.95578	91.00915	-1050.36597	518.17999	66.83355	-678.69617	190.28403	-7.00643
317	2.633	1014.03320	278.64374	1576.69055	-40.05433	358.49606	1308.43835	-847.79913	310.90741	1319.27173	420.17953	534.29333	-2.92662	208.76526	224.86612	86.34386	-1015.32611	517.99609	63.62703	-702.33301	192.33344	-7.08893
318	2.642	1013.40472	279.16821	1575.66016	-42.30400	357.47537	1304.62646	-847.29126	312.78391	1317.97314	396.50372	536.14703	-3.30161	241.09195	227.87180	81.30914	-979.97479	516.80554	62.05247	-725.94971	194.26411	-7.03183
319	2.650	1012.61975	279.53506	1574.95178	-44.59516	356.17535	1301.46252	-846.63232	314.93787	1316.84070	372.86060	537.93024	-3.69190	274.34528	230.71841	76.14528	-944.64966	514.52832	61.97918	-749.71741	195.91505	-6.89514
320	2.658	1011.72668	279.72220	1574.58325	-46.54646	354.77380	1299.10132	-845.91125	317.22083	1315.86841	349.29416	539.69830	-3.94850	308.76837	233.17883	71.11584	-909.68066	511.19647	63.03874	-773.69055	197.37769	-6.78414
321	2.667	1010.77045	279.77612	1574.56226	-47.88727	353.45499	1297.63391	-845.20795	319.52783	1315.11401	325.82309	541.60272	-3.94043	344.20700	235.11353	66.39891	-875.38342	506.95993	64.76633	-797.75342	198.91525	-6.74044
322	2.675	1009.79272	279.77222	1574.87268	-48.53492	352.34814	1297.07568	-844.57520	321.81155	1314.68811	302.32446	543.71667	-3.66798	380.27853	236.43900	62.03378	-841.97778	501.98688	66.63516	-821.75012	200.65614	-6.67266
323	2.683	1008.85101	279.75873	1575.47668	-48.56518	351.50131	1297.38403	-844.03418	324.06256	1314.69653	278.54266	545.82056	-3.31107	416.71292	237.11621	57.93177	-809.51947	496.40741	68.10822	-845.66431	202.49925	-6.47836
324	2.692	1008.02191	279.73209	1576.33313	-48.12778	350.88232	1298.48706	-843.57190	326.28061	1315.19507	254.30042	547.57556	-3.08940	453.51089	237.15189	53.96587	-777.85272	490.34048	68.79439	-869.61877	204.33661	-6.21241
325	2.700	1007.37854	279.64587	1577.40576	-47.36021	350.40482	1300.30530	-843.14368	328.46292	1316.18384	229.68213	548.95532	-3.06691	490.86630	236.55789	50.08612	-746.63867	483.94418	68.58023	-893.72412	206.17058	-6.02123
326	2.708	1006.97406	279.45352	1578.65613	-46.33619	349.97235	1302.76624	-842.69128	330.60291	1317.62976	204.92682	550.27576	-3.12999	529.00574	235.36284	46.35463	-715.49341	477.42120	67.56744	-918.01355	208.01506	-5.94273
327	2.717	1006.84698	279.15274	1580.04004	-45.06898	349.51953	1305.80566	-842.17615	332.66403	1319.49268	180.18793	551.79938	-3.13954	567.98730	233.68440	42.91764	-684.14441	470.99643	65.96020	-942.46240	209.85742	-5.88316
328	2.725	1007.03314	278.78162	1581.51428	-43.55197	349.03607	1309.35938	-841.59967	334.56104	1321.73718	155.48859	553.52075	-3.03947	607.45636	231.76190	39.98468	-652.53003	464.93491	64.06773	-967.02246	211.70601	-5.73064
329	2.733	1007.56970	278.37668	1583.03418	-41.79642	348.57150	1313.34766	-840.98419	336.19885	1324.32886	130.81354	555.28906	-2.84219	646.44647	229.88696	37.79517	-620.82489	459.53271	62.24077	-991.69202	213.53255	-5.39873
330	2.742	1008.49097	277.93961	1584.54407	-39.84347	348.21521	1317.66443	-840.33691	337.52524	1327.22961	106.12042	556.97772	-2.59465	683.34210	228.20596	36.47810	-589.41174	455.01703	60.62555	-1016.50525	215.24419	-4.88832
331	2.750	1009.82532	277.43860	1585.98181	-37.75528	348.05292	1322.18018	-839.63483	338.54510	1330.38477	81.31152	558.57068	-2.34281	716.17468	226.56967	35.79418	-558.85474	451.47174	58.96131	-1041.44287	216.84966	-4.37663
332	2.758	1011.58942	276.84000	1587.29883	-35.59819	348.12457	1326.75732	-838.83459	339.30145	1333.70667	56.29163	560.12878	-2.11455	743.33307	224.69833	35.07080	-529.88831	448.88324	56.64443	-1066.39734	218.43964	-4.04155
333	2.767	1013.76477	276.14474	1588.46484	-33.42872	348.41391	1331.26294	-837.89648	339.84595	1337.07324	31.08746	561.69159	-1.91476	764.26123	222.53952	33.61577	-503.33148	447.23486	52.98997	-1091.13428	219.93381	-3.75603
334	2.775	1016.27771	275.39551	1589.45422	-31.28830	348.86511	1335.57471	-836.80493	340.21790	1340.33337	5.90735	563.27521	-1.58582	779.42529	220.35657	31.20457	-479.87512	446.58032	47.52456	-1115.23584	221.10907	-3.06314
335	2.783	1019.02032	274.65277	1590.23547	-29.20451	349.40543	1339.57629	-835.58130	340.43887	1343.32117	-18.89044	564.86078	-0.61364	789.54474	218.40865	28.00986	-459.87103	447.11230	40.26273	-1138.22607	221.86166	-1.39842
336	2.792	1021.88556	273.96628	1590.77246	-27.19063	349.96405	1343.15234	-834.28259	340.52939	1345.88660	-42.82019	566.26575	1.77972	794.99933	216.63940	24.12858	-443.32703	449.18164	31.81845	-1159.86084	222.33072	1.60964
337	2.800	1024.77161	273.35538	1591.02917	-25.23917	350.47849	1346.18896	-832.97943	340.54230	1347.91711	-65.25348	567.20319	6.28434	795.97375	214.73970	19.41268	-430.16260	453.18405	23.20281	-1180.21582	222.80452	5.92420
338	2.808	1027.57422	272.80936	1590.97705	-23.31879	350.88947	1348.58679	-831.72620	340.57150	1349.34009	-85.40619	567.61194	13.34736	792.80188	212.45749	13.83867	-420.56885	459.35962	15.50738	-1199.46936	223.49243	11.23197
339	2.817	1030.20190	272.30847	1590.60901	-21.38623	351.14081	1350.27625	-830.54474	340.71979	1350.12292	-102.26984	567.83289	23.36156	785.82709	209.87827	7.90989	-415.19086	467.60840	9.66307	-1217.62903	224.43701	17.26412
340	2.825	1032.59827	271.83679	1589.94189	-19.41191	351.19724	1351.22632	-829.42065	341.06647	1350.27222	-114.37091	568.38306	36.75936	774.97412	207.53990	2.58588	-414.89771	477.34030	6.07795	-1234.28931	225.63622	23.90141
341	2.833	1034.74780	271.37552	1589.00012	-17.40199	351.06955	1351.44226	-828.30371	341.65723	1349.83813	-119.63800	569.58087	53.59649	759.77808	206.19917	-1.22932	-420.22504	487.38721	4.25286	-1248.43848	227.11371	31.05687
342	2.842	1036.66907	270.90967	1587.80859	-15.40061	350.82098	1350.95935	-827.12482	342.49640	1348.91724	-116.27850	571.46918	72.87537	740.15961	206.27319	-3.27292	-431.01172	496.19730	3.14681	-1258.61633	228.91409	38.52814
343	2.850	1038.40039	270.44867	1586.39758	-13.47591	350.54297	1349.83630	-825.83746	343.53690	1347.64160	-104.44330	573.97510	92.43830	717.12653	207.53754	-4.02863	-446.62280	502.52429	2.13408	-1263.53040	231.06760	45.90084
344	2.858	1039.98645	270.01752	1584.80420	-11.70276	350.31158	1348.14441	-824.44873	344.68384	1346.14563	-86.50684	576.93994	110.06398	692.38654	209.41969	-4.20122	-466.31445	506.20566	1.23204	-1262.58496	233.40665	52.56366
345	2.867	1041.46851	269.62701	1583.06665	-10.14700	350.16071	1345.96021	-823.01355	345.81238	1344.52551	-65.22418	580.13947	124.92482	667.31714	211.43967	-4.25073	-489.08112	508.15787	0.57897	-1255.81787	235.39915	57.93150
346	2.875	1042.87427	269.27014	1581.23022	-8.85321	350.10074	1343.36389	-821.61066	346.79034	1342.81311	-42.10168	583.32672	137.51807	642.50415	213.37030	-4.38997	-513.50342	509.52026	0.19748	-1243.55371	236.35254	61.75571
347	2.883	1044.21777	268.93854	1579.35010	-7.84157	350.14899	1340.44128	-820.32281	347.50211	1340.98816	-17.59131	586.13159	148.25281	618.00250	215.18199	-4.69380	-538.29871	510.90546	0.05705	-1226.21814	235.88289	64.13243
348	2.892	1045.50098	268.62677	1577.48584	-7.11524	350.33618	1337.28625	-819.22546	347.86829	1339.01501	8.01190	588.09021	156.85832	593.71735	216.94928	-5.13350	-562.86993	512.39264	0.04099	-1204.20459	234.15179	65.15997
349	2.900	1046.70886	268.32623	1575.69885	-6.67413	350.70496	1334.00220	-818.38745	347.86566	1336.87427	34.30975	588.86505	163.00470	569.57495	218.75424	-5.61915	-587.16962	513.92310	-0.04421	-1177.76331	231.68233	64.71751
350	2.908	1047.80286	268.03287	1574.05322	-6.53352	351.30188	1330.69910	-817.87341	347.54651	1334.57751	61.06470	588.27850	166.78120	545.53009	220.59900	-6.05060	-611.29138	515.51099	-0.31462	-1147.12415	229.05704	62.66580
351	2.917	1048.72375	267.76825	1572.61389	-6.74083	352.15860	1327.48792	-817.73615	347.02292	1332.16504	88.29883	586.24268	168.59023	521.56366	222.42029	-6.38064	-635.27612	517.17517	-0.69790	-1112.76111	226.79460	59.20720
352	2.925	1049.40088	267.57755	1571.44385	-7.37027	353.28531	1324.48181	-817.99408	346.40881	1329.69531	116.10785	582.87146	168.89853	497.68820	224.18195	-6.65642	-659.15967	518.86060	-0.99712	-1075.50452	225.32469	54.99330
353	2.933	1049.76904	267.49478	1570.59692	-8.48186	354.68207	1321.79565	-818.60364	345.77179	1327.23694	144.52209	578.52203	168.05295	473.92154	225.88943	-6.95445	-683.01715	520.49622	-1.06750	-1036.38562	224.86586	50.93195
354	2.942	1049.79004	267.51599	1570.10583	-10.05834	356.34570	1319.53381	-819.45105	345.12848	1324.86218	173.50525	573.56976	166.20280	450.24719	227.53815	-7.28733	-706.89337	522.06104	-0.94881	-996.30225	225.34703	47.89967
355	2.950	1049.46570	267.60577	1569.97864	-11.96370	358.24323	1317.76331	-820.37952	344.47235	1322.64307	203.01031	568.21393	163.37744	426.59738	229.11462	-7.60892	-730.77173	523.55530	-0.82411	-955.77954	226.56789	46.48643
356	2.958	1048.83508	267.71353	1570.21155	-13.96494	360.25903	1316.49365	-821.23676	343.79944	1320.64893	233.10443	562.49982	159.62210	402.90042	230.62421	-7.87743	-754.62286	524.99951	-0.83402	-915.07288	228.42928	46.83573
357	2.967	1047.95447	267.78229	1570.80627	-15.80504	362.18723	1315.69678	-821.92322	343.10681	1318.94727	264.01636	556.49353	155.10126	379.15698	232.09259	-8.10022	-778.44537	526.45825	-0.94751	-874.46021	230.97032	48.69875
358	2.975	1046.87793	267.77185	1571.77222	-17.27350	363.80627	1315.35889	-822.41907	342.37631	1317.60779	295.95367	550.43555	150.10555	355.42947	233.56609	-8.31538	-802.27319	527.99554	-1.00869	-834.36658	234.20445	51.70493
359	2.983	1045.64758	267.68744	1573.11670	-18.24757	364.97623	1315.51038	-822.77271	341.57611	1316.71301	328.87177	544.61273	144.87939	331.74677	235.09589	-8.50744	-826.16284	529.63220	-0.87019	-795.26111	238.04498	55.48924
360	2.992	1044.29346	267.57117	1574.83716	-18.70906	365.67957	1316.19995	-823.05890	340.69046	1316.35693	362.46164	539.10870	139.41841	308.03479	236.69687	-8.58703	-850.17773	531.35931	-0.48772	-757.45056	242.44365	59.51581
361	3.000	1042.83765	267.46109	1576.91895	-18.73347	365.99323	1317.44421	-823.34100	339.74527	1316.61462	396.35693	533.83313	133.45631	284.14890	238.35179	-8.50099	-874.36316	533.19012	0.06447	-720.88531	247.42766	63.08600
362	3.008	1041.30420	267.36679	1579.33386	-18.44514	366.02853	1319.21521	-823.65222	338.79886	1317.50098	430.38596	528.70270	126.61745	259.99149	240.06558	-8.31367	-898.67810	535.13232	0.61633	-685.16443	252.92780	65.69220
363	3.017	1039.73328	267.28146	1582.04358	-17.96267	365.88089	1321.46936	-823.98242	337.90845	1318.95715	464.72232	523.58154	118.57497	235.58893	241.83588	-8.12125	-923.00183	537.06482	0.96438	-649.79578	258.67682	67.22449
364	3.025	1038.18323	267.20132	1585.00195	-17.36838	365.61246	1324.16589	-824.27148	337.10251	1320.88000	499.77127	518.09973	109.15707	211.04919	243.59476	-7.92989	-947.27625	538.78851	1.01185	-614.50647	264.26630	67.86325
365	3.033	1036.71838	267.12561	1588.15576	-16.70386	365.25842	1327.25842	-824.43097	336.37881	1323.17139	535.73499	511.90738	98.55069	186.46483	245.31506	-7.68715	-971.57123	540.27466	0.87490	-579.35925	269.26566	67.86004
366	3.042	1035.39978	267.04092	1591.44788	-15.97724	364.83679	1330.68567	-824.39008	335.73795	1325.76038	572.29077	505.23969	87.51243	161.83864	247.09286	-7.37531	-995.99805	541.71368	0.76453	-544.64789	273.32260	67.33362
367	3.050	1034.28711	266.91104	1594.81812	-15.17710	364.35999	1334.37134	-824.13025	335.22330	1328.58459	608.84888	498.84702	77.15166	137.08594	249.01830	-7.02642	-1020.61646	543.29968	0.75758	-510.80902	276.18549	66.16479
368	3.058	1033.43445	266.69519	1598.20166	-14.28954	363.84183	1338.22754	-823.67761	334.91519	1331.56348	644.96216	493.28607	68.39444	112.12431	251.06415	-6.71132	-1045.37061	545.12720	0.81730	-478.47318	277.70404	63.98507
369	3.067	1032.87695	266.37692	1601.53284	-13.31193	363.30124	1342.15295	-823.07050	334.87650	1334.59546	680.17310	488.63947	61.69759	86.96611	253.11728	-6.49773	-1070.00732	547.26514	1.06638	-448.43921	277.81183	60.27600
370	3.075	1032.61670	265.97220	1604.75427	-12.25961	362.77127	1346.03015	-822.34344	335.10703	1337.56018	713.47845	484.88037	56.97816	61.75612	255.04218	-6.33478	-1094.05176	549.76758	1.97465	-421.43152	276.42368	54.64755
371	3.083	1032.61267	265.52301	1607.82458	-11.16576	362.30212	1349.72864	-821.53607	335.55026	1340.31067	743.21887	482.05893	53.47221	36.81823	256.72534	-5.94665	-1117.00061	552.59912	4.21152	-397.86169	273.34985	47.15739
372	3.092	1032.78748	265.08185	1610.70300	-10.06931	361.95026	1353.11035	-820.69250	336.13721	1342.67957	767.65247	480.09781	49.92369	12.72492	258.11633	-4.84125	-1138.66394	555.58112	8.19798	-377.83862	268.35608	38.42666
373	3.100	1033.04553	264.69186	1613.33142	-8.99053	361.76523	1356.03308	-819.85028	336.80655	1344.50989	785.65808	478.85071	45.35269	-9.74205	259.23846	-2.48642	-1159.26147	558.36902	13.82035	-361.41095	261.30865	29.46072
374	3.108	1033.29248	264.37842	1615.64417	-7.91687	361.77887	1358.35889	-819.05402	337.45734	1345.68579	797.14197	478.42358	39.57075	-29.81016	260.11707	1.51408	-1179.05664	560.52466	20.66496	-348.82480	252.25470	21.27791
375	3.117	1033.45349	264.14828	1617.58105	-6.81260	361.99432	1359.97192	-818.34711	337.92798	1346.15247	803.05426	479.06583	32.86485	-46.90371	260.66766	7.60606	-1197.84521	561.78918	28.42187	-340.57321	241.40480	14.58817
376	3.125	1033.48279	263.99475	1619.08655	-5.63896	362.38022	1360.79590	-817.71368	338.07782	1345.92065	804.85327	480.73138	25.54941	-60.33569	260.60623	16.76058	-1214.75671	562.29639	36.97455	-337.22931	229.22615	9.63038
377	3.133	1033.36169	263.91461	1620.11499	-4.37419	362.87885	1360.79761	-817.07166	337.84592	1345.05042	803.60748	483.09540	18.03823	-68.56289	259.41980	30.36704	-1228.39551	562.42285	46.20613	-339.30267	216.75839	6.07856
378	3.142	1033.09229	263.92206	1620.64063	-3.03131	363.42834	1359.97778	-816.35309	337.22665	1343.63562	799.31360	485.91812	11.07802	-69.29415	256.53665	48.92165	-1237.17078	562.51233	55.76510	-347.16028	205.73967	3.19156
379	3.150	1032.68958	264.04056	1620.65442	-1.66161	363.98212	1358.35840	-815.55933	336.25922	1341.81042	790.84491	488.95523	5.58923	-61.12708	251.75851	70.64233	-1239.91309	562.75964	64.89738	-360.77469	198.04312	0.43042
380	3.158	1032.18213	264.28024	1620.16077	-0.33539	364.51453	1355.98267	-814.73566	335.05225	1339.73120	776.78143	491.69879	2.10903	-44.95238	245.59082	91.86768	-1236.47034	563.19055	72.47836	-379.40387	194.60103	-2.06119
381	3.167	1031.62512	264.61957	1619.18262	0.88692	365.01248	1352.92224	-813.91937	333.79791	1337.51892	756.87714	493.72461	0.38151	-23.39336	239.02576	109.09258	-1227.51953	563.72461	77.52553	-401.60049	194.74103	-3.82491
382	3.175	1031.11072	265.01160	1617.76550	1.97172	365.46439	1349.28052	-813.11633	332.74796	1335.23474	732.79468	495.15201	-0.34462	0.91073	232.99088	120.66540	-1213.78430	564.37433	79.98937	-425.65851	196.72934	-4.73860
383	3.183	1030.75122	265.41052	1615.97449	2.91135	365.86682	1345.18127	-812.31329	332.13516	1332.91406	707.06763	496.45084	-0.64970	26.44469	228.02614	126.96244	-1195.68250	565.36151	80.82261	-450.23175	199.05081	-5.09030
384	3.192	1030.63904	265.78580	1613.88403	3.71123	366.23584	1340.75195	-811.51331	332.07794	1330.59460	681.50903	497.97382	-0.74997	52.82900	224.30154	129.46954	-1173.58179	566.91132	80.95476	-474.67706	201.09494	-5.22772
385	3.200	1030.81104	266.11203	1611.56433	4.36754	366.59195	1336.11438	-810.76172	332.55099	1328.30566	656.78973	499.81384	-0.79036	80.22229	221.75331	129.74124	-1147.97009	568.94318	80.36858	-498.90375	202.86874	-5.31379
386	3.208	1031.23938	266.36545	1609.07813	4.84206	366.93347	1331.38000	-810.12933	333.44434	1326.06116	632.85132	501.85437	-0.99775	108.77587	220.20517	128.83519	-1119.33557	571.04254	78.40596	-523.00336	204.52892	-5.38331
387	3.217	1031.84680	266.54309	1606.49097	5.04770	367.22433	1326.64746	-809.68103	334.63037	1323.88391	609.27722	503.84344	-1.50508	138.41557	219.45461	127.24837	-1088.09509	572.72772	74.78366	-547.00610	206.20795	-5.49194
388	3.225	1032.53992	266.67151	1603.88428	4.84849	367.39606	1322.00452	-809.46899	335.98141	1321.82031	585.72375	505.61813	-2.19328	168.86774	219.33142	125.11507	-1054.69910	573.67908	70.08981	-570.85156	207.97980	-5.71226
389	3.233	1033.23975	266.78104	1601.35181	4.07833	367.36804	1317.53711	-809.51697	337.38696	1319.92078	562.19727	507.20889	-2.79575	199.76648	219.73044	122.42430	-1019.73639	573.71387	65.46867	-594.48853	209.85077	-6.05534
390	3.242	1033.88525	266.87958	1598.98193	2.59248	367.08972	1313.33923	-809.78168	338.79312	1318.22144	538.83704	508.66418	-3.12103	230.78268	220.59718	119.13127	-983.90448	572.68683	62.05716	-617.94800	211.74902	-6.42367
391	3.250	1034.42688	266.96356	1596.84253	0.35560	366.57181	1309.51807	-810.14862	340.20667	1316.74683	515.61780	510.03195	-3.19056	261.76883	221.86264	115.20827	-947.89954	570.51453	60.58723	-641.32153	213.54990	-6.64044
392	3.258	1034.83252	267.03561	1594.98120	-2.47006	365.86554	1306.19006	-810.48248	341.66312	1315.52051	492.34619	511.47293	-3.21618	292.83212	223.37451	110.70221	-912.32880	567.21338	61.21525	-664.68665	215.22861	-6.62205
393	3.267	1035.09729	267.10410	1593.43384	-5.52451	365.01254	1303.46777	-810.69049	343.19724	1314.56580	468.88565	513.10126	-3.38806	324.26669	224.89655	105.76092	-877.62665	562.82123	63.54063	-688.08630	216.91425	-6.49259
394	3.275	1035.23193	267.18396	1592.22766	-8.37940	364.02707	1301.44153	-810.76129	344.81851	1313.89917	445.29910	514.83099	-3.70349	356.37903	226.18735	100.57425	-843.97839	557.34021	66.80099	-711.60657	218.66072	-6.42866
395	3.283	1035.24646	267.28894	1591.37939	-10.70326	362.92188	1300.16223	-810.75433	346.50259	1313.53406	421.73206	516.56342	-4.05142	389.27710	227.07512	95.28226	-811.35498	550.81030	70.17299	-735.37488	220.33365	-6.46524
396	3.292	1035.14697	267.40918	1590.89490	-12.34991	361.73343	1299.63623	-810.74890	348.20969	1313.49377	398.24759	518.35938	-4.32880	422.80585	227.47693	89.91676	-779.65491	543.35712	72.99883	-759.35046	221.88478	-6.51823
397	3.300	1034.94116	267.50989	1590.77258	-13.35562	360.51541	1299.83801	-810.80078	349.90784	1313.81311	374.78055	520.31451	-4.46513	456.75790	227.39578	84.35786	-748.79541	535.13519	74.87791	-783.20276	223.55470	-6.51269
398	3.308	1034.64868	267.54764	1590.99951	-13.87842	359.31271	1300.72180	-810.93127	351.57797	1314.52563	351.20871	522.33447	-4.46239	491.12585	226.86346	78.37374	-718.67468	526.30408	75.65741	-806.65393	225.56155	-6.42690
399	3.317	1034.30774	267.48181	1591.54700	-14.10943	358.14539	1302.22827	-811.12976	353.20825	1315.64612	327.46695	524.18097	-4.37798	526.15912	225.82278	71.82607	-689.08862	517.07532	75.36246	-829.91876	227.72057	-6.23367
400	3.325	1033.97083	267.28189	1592.37695	-14.19098	357.02368	1304.30005	-811.35626	354.80374	1317.16162	303.55481	525.80585	-4.22845	562.26556	224.12109	64.85918	-659.72760	507.72784	74.15361	-853.50867	229.63196	-5.89155
401	3.333	1033.69287	266.93234	1593.44971	-14.17802	355.98059	1306.89856	-811.56012	356.39645	1319.02783	279.46375	527.41229	-3.97924	599.75964	221.67923	57.89864	-630.32410	498.55502	72.30032	-877.64941	231.16794	-5.46076
402	3.342	1033.51941	266.43817	1594.72375	-14.05514	355.08685	1310.00305	-811.71204	358.01099	1321.17126	255.17902	529.12189	-3.64097	638.46106	218.61893	51.55632	-600.84155	489.76389	70.08038	-902.14331	232.61206	-5.11768
403	3.350	1033.48633	265.82407	1596.15198	-13.78175	354.43060	1313.59070	-811.82379	359.60999	1323.51538	230.71606	530.85706	-3.29444	677.34564	215.19620	46.47036	-571.49811	481.39929	67.63408	-926.68945	234.32899	-4.97164
404	3.358	1033.62964	265.12329	1597.68030	-13.32864	354.07837	1317.61548	-811.93842	361.09009	1326.02161	206.10504	532.53516	-2.98879	714.49963	211.62926	42.96332	-542.65033	473.46503	64.93147	-951.13782	236.38748	-4.96525
405	3.367	1033.98682	264.36649	1599.25671	-12.69067	354.04999	1321.99927	-812.09882	362.33432	1328.69507	181.36560	534.16364	-2.68773	747.57538	207.94875	40.67923	-514.73798	466.10092	61.83776	-975.55945	238.53862	-4.97058
406	3.375	1034.58289	263.57007	1600.83679	-11.88112	354.32230	1326.63782	-812.32098	363.26468	1331.54553	156.48914	535.80231	-2.36575	774.68695	204.02759	38.64502	-488.32452	459.46924	58.08777	-1000.17041	240.45634	-4.88800
407	3.383	1035.41846	262.73691	1602.37939	-10.92311	354.84573	1331.40930	-812.58826	363.85742	1334.55664	131.46808	537.49329	-2.09999	795.18579	199.85143	35.90546	-464.06781	453.59845	53.26941	-1025.04834	241.96040	-4.65634
408	3.392	1036.46350	261.88086	1603.83875	-9.84863	355.55139	1336.18274	-812.85760	364.12628	1337.66931	106.35999	539.21637	-1.98020	809.63843	195.71469	32.16420	-442.52588	448.57333	47.04050	-1049.89050	243.07327	-4.20382
409	3.400	1037.65820	261.03674	1605.16260	-8.70015	356.34863	1340.82056	-813.07440	364.10150	1340.76758	81.30908	540.94360	-1.88591	819.01410	192.04614	27.73564	-423.97430	444.78629	39.43828	-1074.12878	243.90659	-3.35076
410	3.408	1038.91699	260.23044	1606.30005	-7.52409	357.13684	1345.17651	-813.19739	363.83011	1343.68848	56.60468	542.63879	-1.32703	823.94415	189.06842	22.98156	-408.47009	442.82141	30.97064	-1097.27124	244.51967	-1.73683
411	3.417	1040.13281	259.46661	1607.20972	-6.35368	357.83255	1349.09717	-813.21869	363.38940	1346.25781	32.79700	544.17297	0.49280	824.71558	186.68950	17.99364	-396.11780	443.11243	22.45415	-1119.13403	244.89102	1.05733
412	3.425	1041.19043	258.75638	1607.86377	-5.19489	358.38333	1352.43335	-813.16467	362.89020	1348.32629	10.73083	545.41797	4.39075	821.61707	184.69849	12.80117	-387.27826	445.79578	14.82554	-1139.80432	245.03796	5.19871
413	3.433	1041.99512	258.12671	1608.25024	-4.03070	358.75757	1355.05566	-813.07837	362.46912	1349.79126	-8.58368	546.52582	10.96147	814.92297	183.01755	7.69827	-382.56287	450.75983	8.97199	-1159.36841	245.08820	10.48146
414	3.442	1042.49841	257.59613	1608.36487	-2.84029	358.93942	1356.86841	-812.99335	362.27423	1350.60596	-24.18604	548.03351	20.65474	804.52747	181.79619	3.23022	-382.63739	457.57031	5.33975	-1177.62427	245.13379	16.52522
415	3.450	1042.69800	257.15356	1608.19836	-1.62084	358.94400	1357.82227	-812.91205	362.43753	1350.78418	-35.09473	550.58356	33.97710	789.90454	181.30864	-0.12877	-387.93359	465.29419	3.52112	-1193.92786	245.12920	22.91998
416	3.458	1042.62012	256.75702	1607.73926	-0.40055	358.83075	1357.92542	-812.80341	363.02771	1350.40186	-39.84314	554.52197	51.19744	770.80511	181.72035	-2.24633	-398.42072	472.59256	2.55447	-1207.20386	244.93513	29.32246
417	3.467	1042.30872	256.35367	1606.98706	0.76272	358.69229	1357.24072	-812.62787	364.00061	1349.58484	-36.69611	559.71368	71.42741	748.05402	182.92662	-3.34625	-413.51520	478.28183	1.77124	-1216.22290	244.27213	35.69214
418	3.475	1041.81958	255.91177	1605.96252	1.79266	358.61832	1355.86792	-812.37122	365.18939	1348.48096	-25.23401	565.66925	92.23587	723.33807	184.61958	-3.81313	-432.24329	481.98389	1.08604	-1219.98047	242.76109	42.24133
419	3.483	1041.20483	255.43570	1604.71008	2.60943	358.65607	1353.91907	-812.06317	366.35297	1347.22510	-7.41962	571.96246	110.91829	698.15485	186.46451	-3.99378	-453.66351	484.19254	0.58870	-1217.87952	240.15497	48.92445
420	3.492	1040.49780	254.94847	1603.29150	3.14502	358.80219	1351.50000	-811.76935	367.25784	1345.91406	13.70691	578.46893	126.14951	673.19476	188.24600	-4.15190	-476.98804	485.72247	0.26182	-1209.73303	236.38242	55.12780
421	3.500	1039.71729	254.46289	1601.76514	3.35611	359.03165	1348.70227	-811.56714	367.75058	1344.58899	36.07208	585.04248	137.95795	648.53577	189.93523	-4.46107	-501.34674	487.13602	0.04282	-1195.66748	231.43704	59.94410
422	3.508	1038.87927	253.97743	1600.17407	3.22985	359.32901	1345.60815	-811.52319	367.78220	1343.23584	58.96582	591.20886	146.64964	624.05920	191.61398	-4.93644	-525.90588	488.61081	-0.12373	-1175.99414	225.45087	62.63607
423	3.517	1038.00366	253.49721	1598.56348	2.77547	359.69946	1342.29736	-811.68951	367.38522	1341.81116	82.29999	596.25171	152.41525	599.68719	193.33923	-5.44716	-550.21808	490.18134	-0.30847	-1151.13037	218.85619	62.86625
424	3.525	1037.10767	253.04221	1597.00012	2.00209	360.17368	1338.85132	-812.11157	366.64072	1340.27954	106.16248	599.46558	155.58498	575.42419	195.09894	-5.85141	-574.25818	491.86359	-0.58141	-1121.60974	212.30058	60.74541
425	3.533	1036.19299	252.63264	1595.56433	0.89340	360.82159	1335.34961	-812.83020	365.66299	1338.63757	130.69342	600.50171	156.74547	551.29700	196.85564	-6.11011	-598.19287	493.59644	-0.94071	-1088.16968	206.34972	56.86814
426	3.542	1035.23279	252.28271	1594.33276	-0.60934	361.75540	1331.86670	-813.86450	364.58783	1336.91260	155.94781	599.53009	156.56537	527.30585	198.58931	-6.30600	-622.14581	495.30087	-1.26265	-1051.79407	201.33859	52.23225
427	3.550	1034.16736	252.01282	1593.37244	-2.60029	363.09830	1328.48303	-815.18756	363.53156	1335.14648	181.83435	596.99872	155.54979	503.42770	200.27777	-6.56546	-646.13080	496.94135	-1.39823	-1013.58655	197.45895	47.93595
428	3.558	1032.91968	251.85715	1592.73901	-5.16139	364.94028	1325.30408	-816.71515	362.54803	1333.38513	208.18750	593.36890	153.92097	479.63821	201.87424	-6.93669	-670.11169	498.49005	-1.32378	-974.51477	194.88040	44.82917
429	3.567	1031.42529	251.84592	1592.47083	-8.27832	367.30838	1322.46594	-818.31366	361.63849	1331.68420	234.87036	589.08386	151.71049	455.91623	203.34775	-7.34962	-694.04803	499.90918	-1.17269	-935.22705	193.72842	43.36359
430	3.575	1029.65149	251.98256	1592.59045	-11.77280	370.13620	1320.10938	-819.82703	360.79828	1330.11145	261.87701	584.46313	148.89323	432.23123	204.71901	-7.70107	-717.91602	501.16309	-1.13972	-896.19775	193.95448	43.67473
431	3.583	1027.59680	252.24612	1593.11145	-15.33012	373.23032	1318.33777	-821.12952	360.03632	1328.73560	289.37708	579.51215	145.39052	408.54767	206.04558	-7.96040	-741.72369	502.28302	-1.30181	-858.09216	195.34297	45.72917
432	3.592	1025.28430	252.60773	1594.04321	-18.62109	376.28430	1317.19080	-822.18719	359.35910	1327.60645	317.56384	574.06287	141.12614	384.84534	207.37576	-8.17475	-765.50879	503.41766	-1.51703	-821.83789	197.69307	49.28597
433	3.600	1022.75989	253.04565	1595.39478	-21.41227	378.97974	1316.66113	-823.07288	358.75424	1326.74182	346.45642	568.07324	136.14644	361.12219	208.71664	-8.38226	-789.32330	504.73270	-1.55660	-788.20947	200.90538	53.74331
434	3.608	1020.08667	253.54828	1597.17371	-23.59584	381.12451	1316.73303	-823.91180	358.18185	1326.14087	375.85583	561.71259	130.61002	337.38626	210.06760	-8.55078	-813.22729	506.27774	-1.30987	-757.27795	204.89917	58.27729
435	3.617	1017.32800	254.09665	1599.37952	-25.17217	382.71384	1317.39673	-824.80261	357.57053	1325.82275	405.43109	555.30420	124.70387	313.62646	211.46909	-8.61152	-837.29749	508.01755	-0.81771	-728.23474	209.59052	62.18828
436	3.625	1014.53333	254.65590	1601.99402	-26.22238	383.86841	1318.63062	-825.77545	356.83704	1325.85071	435.00891	549.10779	118.45239	289.77866	212.97336	-8.53422	-861.58252	509.87701	-0.20862	-699.86011	214.92361	65.06774
437	3.633	1011.74402	255.19247	1604.97620	-26.87011	384.72696	1320.39001	-826.80560	355.92679	1326.31665	464.88214	543.07959	111.51645	265.75549	214.57471	-8.35282	-886.01208	511.66882	0.30989	-671.23096	220.75639	66.81937
438	3.642	1009.00262	255.69150	1608.26733	-27.24210	385.38287	1322.61560	-827.85767	354.84128	1327.29199	495.60101	537.12219	103.48094	241.51578	216.21275	-8.12731	-910.41663	513.17017	0.52939	-641.98010	226.72038	67.63937
439	3.650	1006.35590	256.16449	1611.80420	-27.44513	385.87909	1325.24548	-828.90790	353.64359	1328.77002	527.46899	531.48523	94.38215	217.09250	217.85130	-7.88974	-934.66211	514.41931	0.43941	-612.08313	232.32646	67.87640
440	3.658	1003.86005	256.64575	1615.52820	-27.55589	386.23019	1328.22400	-829.92700	352.44788	1330.65308	560.43854	526.54010	84.75014	192.55634	219.53528	-7.62473	-958.75244	515.75244	0.26092	-581.65985	237.22549	67.81803
441	3.667	1001.57520	257.16769	1619.38013	-27.61715	386.44382	1331.50513	-830.86951	351.37433	1332.81384	594.21753	522.39691	75.41962	167.95364	221.34036	-7.31613	-982.83960	517.39929	0.20087	-551.01440	241.28049	67.57075
442	3.675	999.55688	257.73703	1623.29297	-27.64249	386.52859	1335.04028	-831.68604	350.49741	1335.17053	628.14197	518.95886	67.36758	143.27148	223.26984	-6.99981	-1007.13330	519.29468	0.28805	-520.74561	244.44691	67.00135
443	3.683	997.85541	258.32910	1627.19507	-27.62486	386.49167	1338.75903	-832.32788	349.84570	1337.69141	660.96490	516.08337	61.23093	118.45531	225.26343	-6.73572	-1031.75256	521.33936	0.46360	-491.75830	246.71031	65.66431
444	3.692	996.50446	258.89651	1631.01477	-27.54076	386.33826	1342.56689	-832.75537	349.43018	1340.33960	690.87286	513.68469	56.78679	93.46561	227.28055	-6.54093	-1056.61292	523.50604	0.67645	-465.13007	248.12563	62.84689
445	3.700	995.50146	259.39719	1634.68433	-27.35632	386.07751	1346.35632	-832.95764	349.25491	1343.02637	716.05878	511.75278	53.01578	68.34865	229.28189	-6.34781	-1081.38293	525.77136	0.98442	-441.78430	248.78517	57.88588
446	3.708	994.79712	259.82956	1638.14612	-27.04324	385.72906	1350.01038	-832.95319	349.31937	1345.60437	735.56360	510.25214	48.80058	43.32719	231.16734	-5.95407	-1105.55542	528.20514	1.76530	-422.09875	248.67102	50.64702
447	3.717	994.30084	260.24344	1641.35278	-26.59412	385.33087	1353.39954	-832.77838	349.62286	1347.89771	749.38147	509.16245	43.66325	18.88792	232.83324	-4.96928	-1128.68921	530.98004	3.69174	-405.81989	247.62759	41.75612
448	3.725	993.89764	260.71292	1644.25903	-26.02349	384.94644	1356.38794	-832.49194	350.14749	1349.74658	757.86584	508.58237	37.71465	-4.24474	234.27924	-2.90459	-1150.66943	534.09668	7.27268	-392.46149	245.47725	32.36601
449	3.733	993.47058	261.29053	1646.81250	-25.35682	384.65646	1358.84412	-832.17584	350.82800	1351.03015	761.45593	508.64197	31.04635	-25.29644	235.56558	0.57214	-1171.74927	537.14789	12.48771	-381.86716	242.08699	23.65536
450	3.742	992.92554	261.98895	1648.95410	-24.61923	384.52667	1360.64917	-831.90997	351.55283	1351.66687	760.79431	509.42285	23.67434	-43.67924	236.67238	5.55107	-1192.27332	539.50433	18.92047	-374.46869	237.36348	16.38842
451	3.750	992.21027	262.80096	1650.63354	-23.83263	384.57919	1361.70874	-831.74884	352.19168	1351.62048	756.56714	510.97153	16.05521	-59.03565	237.45428	12.24059	-1212.19946	540.77527	26.11478	-371.14725	231.27963	10.76338
452	3.758	991.31329	263.70831	1651.81836	-23.02346	384.79074	1361.97095	-831.71362	352.61313	1350.90320	748.94934	513.20990	9.24692	-70.77592	237.63684	21.44275	-1230.84729	541.06622	33.86328	-372.91385	224.10616	6.49000
453	3.767	990.24780	264.67453	1652.48706	-22.23145	385.10468	1361.43311	-831.78931	352.69464	1349.56396	737.28992	515.82263	4.34337	-77.42699	236.76009	34.31255	-1247.02161	540.85040	42.24559	-380.54352	216.75412	3.04039
454	3.775	989.04071	265.65689	1652.63477	-21.50879	385.44601	1360.13232	-831.93164	352.35013	1347.68689	720.75958	518.43652	1.66012	-77.01311	234.29604	51.08260	-1259.15063	540.62146	51.27760	-394.14252	210.75920	0.11205
455	3.783	987.73407	266.61426	1652.29102	-20.91065	385.74429	1358.13232	-832.08246	351.57990	1345.39990	699.58185	520.94678	0.57027	-68.61143	230.08551	69.94583	-1265.63855	540.63416	60.49543	-412.84338	207.54350	-2.15643
456	3.792	986.38312	267.50424	1651.51758	-20.48212	385.95825	1355.51477	-832.18646	350.51639	1342.87146	675.35449	523.39191	0.17844	-53.29861	224.65349	87.60621	-1265.67004	540.92694	68.93701	-435.03510	207.35185	-3.59277
457	3.800	985.04358	268.29785	1650.39087	-20.24796	386.08752	1352.36523	-832.20996	349.42548	1340.27747	649.95398	525.61456	-0.03413	-33.39825	218.96597	101.12115	-1259.60596	541.47644	75.58444	-459.01782	209.08493	-4.34810
458	3.808	983.75720	268.98834	1648.99023	-20.21259	386.16223	1348.75977	-832.15594	348.63248	1337.74902	624.52057	527.46216	-0.17288	-11.00895	213.92181	109.30445	-1248.38916	542.31378	80.00542	-483.54651	211.34477	-4.69219
459	3.817	982.54114	269.58215	1647.39819	-20.36905	386.21948	1344.76831	-832.06885	348.39099	1335.33618	599.55322	529.08704	-0.24409	12.83066	210.08711	112.78605	-1232.76172	543.57751	82.68291	-508.01541	213.36427	-4.77764
460	3.825	981.38141	270.09357	1645.70459	-20.71243	386.27969	1340.47131	-832.03137	348.77686	1333.01086	575.21118	530.69049	-0.35109	37.96917	207.69836	113.13562	-1213.12097	545.38599	84.49283	-532.29138	215.03801	-4.72748
461	3.833	980.24017	270.53363	1644.00110	-21.25564	386.32614	1335.97217	-832.14886	349.67850	1330.71277	551.31464	532.28302	-0.62984	64.48483	206.72878	111.89639	-1189.81799	547.66315	85.68454	-556.39905	216.57269	-4.74639
462	3.842	979.07257	270.89340	1642.36719	-22.04285	386.29974	1331.39233	-832.52142	350.87189	1328.40723	527.54816	533.85144	-1.10855	92.23280	206.98599	110.06520	-1163.32629	550.17432	85.59776	-580.36096	218.16272	-5.01821
463	3.850	977.83600	271.15381	1640.86292	-23.15476	386.12122	1326.85632	-833.21814	352.13638	1326.10657	503.74725	535.46179	-1.66783	120.81831	208.24910	108.02219	-1134.16736	552.62939	83.48593	-604.20715	219.82642	-5.52279
464	3.858	976.48840	271.31171	1639.53235	-24.69971	385.72382	1322.47974	-834.25323	353.35565	1323.84949	479.91837	537.17114	-2.15401	149.80148	210.35248	105.70411	-1102.85095	554.71997	79.39779	-627.98254	221.51907	-6.02587
465	3.867	974.98901	271.37845	1638.41370	-26.78390	385.08313	1318.37048	-835.56390	354.52942	1321.68042	456.13300	538.96130	-2.51089	178.89719	213.16287	102.88660	-1069.89111	556.13617	74.23241	-651.71777	223.26578	-6.29205
466	3.875	973.30408	271.36279	1637.54590	-29.44993	384.23306	1314.63403	-837.01447	355.70337	1319.64270	432.44809	540.73621	-2.78075	208.05627	216.51688	99.43002	-1035.77478	556.62708	69.22614	-675.41602	225.08925	-6.28638
467	3.883	971.41199	271.28018	1636.96399	-32.60001	383.24377	1311.37097	-838.44263	356.91251	1317.77454	408.85016	542.44592	-3.02608	237.44370	220.21414	95.34628	-1000.90857	556.10077	65.46289	-699.06769	226.96927	-6.16562
468	3.892	969.30798	271.16245	1636.69397	-35.97213	382.17493	1308.66882	-839.72180	358.17526	1316.10352	385.25867	544.25079	-3.22950	267.38022	224.04230	90.74043	-965.64380	554.61639	63.58537	-722.68420	228.93759	-6.13561
469	3.900	967.00726	271.02435	1636.75452	-39.21951	381.06839	1306.59399	-840.80469	359.50052	1314.64063	361.60815	546.46674	-3.25365	298.24716	227.79669	85.77507	-930.37518	552.27759	63.69197	-746.29102	231.04213	-6.29414
470	3.908	964.54205	270.83133	1637.16077	-42.04333	379.98715	1305.18591	-841.73523	360.88965	1313.38428	337.92044	549.18347	-2.99851	330.31577	231.31343	80.64803	-895.57568	549.14874	65.39828	-769.92529	233.18649	-6.53704
471	3.917	961.95880	270.51926	1637.91992	-44.28500	379.02676	1304.45679	-842.61365	362.33926	1312.34082	314.26163	551.93298	-2.58081	363.58911	234.47342	75.51126	-861.66272	545.24017	68.03213	-793.69482	235.15932	-6.64896
472	3.925	959.31763	270.04144	1639.02161	-45.94196	378.26987	1304.39673	-843.53223	363.84113	1311.54932	290.61792	554.08667	-2.24101	397.83890	237.18896	70.39162	-828.82898	540.56226	70.87016	-817.68262	236.86284	-6.52937
473	3.933	956.68555	269.38953	1640.43127	-47.12946	377.73776	1304.97693	-844.53186	365.37668	1311.08984	266.87378	555.47913	-2.15236	432.84717	239.41814	65.24104	-797.02234	535.16479	73.28392	-841.80029	238.37975	-6.26307
474	3.942	954.12878	268.57678	1642.09204	-48.01542	377.39127	1306.15198	-845.59839	366.91385	1311.06531	242.90833	556.37421	-2.33378	468.61267	241.15350	60.09309	-766.05261	529.13904	74.82967	-865.93359	239.79478	-5.95893
475	3.950	951.71002	267.61597	1643.93555	-48.74897	377.17432	1307.87219	-846.68707	368.41531	1311.56641	218.66650	557.17853	-2.61982	505.31061	242.37538	55.15709	-735.67615	522.64648	75.33389	-890.10229	241.15096	-5.65050
476	3.958	949.48340	266.51114	1645.90027	-49.40587	377.06070	1310.09436	-847.74847	369.85754	1312.63708	194.20587	558.21686	-2.79409	543.02673	243.05090	50.78140	-705.61133	515.94183	74.87166	-914.36243	242.58199	-5.34852
477	3.967	947.49677	265.25882	1647.94080	-49.97541	377.07169	1312.78223	-848.73700	371.23145	1314.26514	169.65076	559.53259	-2.77478	581.43274	243.19998	47.34636	-675.59387	509.32086	73.64886	-938.70874	244.28159	-5.06460
478	3.975	945.79742	263.84790	1650.02148	-50.39703	377.25226	1315.89648	-849.60876	372.51794	1316.40173	145.04315	561.00189	-2.60241	619.58154	242.91982	45.12513	-645.50403	503.04120	71.92130	-963.13257	246.32426	-4.82223
479	3.983	944.42999	262.26089	1652.11023	-50.61675	377.62567	1319.39063	-850.33057	373.67319	1318.98267	120.32184	562.58142	-2.34812	655.92871	242.29367	44.11174	-615.45325	497.24728	69.91493	-987.67786	248.54254	-4.67214
480	3.992	943.43195	260.48914	1654.17871	-50.61456	378.17007	1323.20837	-850.89313	374.63510	1321.93396	95.45697	564.29150	-2.08114	688.59998	241.28810	43.84745	-585.78149	491.94501	67.69344	-1012.38696	250.57657	-4.59475
481	4.000	942.82965	258.54611	1656.20020	-50.39406	378.83514	1327.27930	-851.31067	375.33508	1325.16382	70.49628	566.06372	-1.87072	715.86957	239.79213	43.44031	-557.00793	487.13629	65.09599	-1037.23389	252.13914	-4.45834
482	4.008	942.62158	256.46405	1658.13831	-49.96787	379.57266	1331.51196	-851.60699	375.71390	1328.55908	45.48883	567.78906	-1.76186	736.73334	237.80075	42.00031	-529.78717	482.94019	61.75616	-1062.12537	253.26999	-4.17912
483	4.017	942.76318	254.29126	1659.93555	-49.36133	380.34656	1335.79248	-851.80127	375.73608	1331.99158	20.47333	569.48474	-1.64779	751.21478	235.53343	39.19710	-504.85382	479.49954	57.15885	-1086.94360	254.26344	-3.76826
484	4.025	943.17426	252.09348	1661.51611	-48.62006	381.12128	1339.98608	-851.90320	375.40057	1335.32532	-4.41431	571.22937	-1.11761	760.04688	233.28749	35.29496	-482.89294	476.89969	50.87901	-1111.50964	255.31801	-3.14200
485	4.033	943.76318	249.93851	1662.80310	-47.79874	381.85443	1343.94189	-851.91809	374.75879	1338.42200	-28.80280	572.91492	0.51477	764.04401	231.16307	30.66833	-464.39331	475.27530	42.91964	-1135.44836	256.34222	-1.99920
486	4.042	944.44525	247.86998	1663.73950	-46.93857	382.50134	1347.50024	-851.85559	373.91733	1341.14758	-52.03448	574.21661	3.96096	763.82581	228.99634	25.46360	-449.60828	474.93091	33.82135	-1158.27576	257.15765	0.06791
487	4.050	945.14221	245.89580	1664.29675	-46.05737	383.01715	1350.51160	-851.74023	373.00571	1343.37854	-73.23712	574.91461	9.73237	759.94055	226.54279	19.73928	-438.71521	476.28979	24.49741	-1179.74927	257.78577	3.29068
488	4.058	945.77832	243.99413	1664.46777	-45.15578	383.35715	1352.85217	-851.61163	372.15158	1345.01331	-91.39911	575.26672	18.22127	752.90820	223.67638	13.74085	-432.09717	479.68707	16.00673	-1200.00220	258.42319	7.55735
489	4.067	946.29425	242.13138	1664.25195	-44.23138	383.49362	1354.43237	-851.50970	371.48471	1345.98938	-105.28668	575.92645	29.87281	742.96246	220.52171	7.93218	-430.41071	485.12836	9.34389	-1219.28748	259.19861	12.60786
490	4.075	946.66583	240.28790	1663.64258	-43.29488	383.44363	1355.19995	-851.45380	371.13110	1346.29797	-113.20947	577.42578	44.98057	729.81744	217.57999	2.88774	-434.23535	492.06357	5.04630	-1237.60449	260.08328	18.28139
491	4.083	946.90778	238.47069	1662.62781	-42.37686	383.27277	1355.14673	-851.43195	371.18182	1345.99158	-113.28204	579.99390	63.11619	712.92889	215.65500	-0.84307	-443.61285	499.32288	2.80653	-1254.39783	260.96390	24.47525
492	4.092	947.05811	236.70038	1661.20496	-41.52077	383.06973	1354.30762	-851.40839	371.66498	1345.18225	-104.76111	583.71527	82.60313	692.23816	215.33221	-3.04570	-458.00726	505.50983	1.77102	-1268.48523	261.69061	31.01810
493	4.100	947.15894	234.99207	1659.38953	-40.77280	382.91669	1352.75122	-851.34442	372.53955	1344.02197	-89.18921	588.41071	100.92209	668.67029	216.48146	-4.03177	-476.67316	509.76193	1.23857	-1278.39771	262.11993	37.74753
494	4.108	947.24402	233.34642	1657.22058	-40.17692	382.86868	1350.56689	-851.21954	373.69983	1342.66443	-69.50903	593.62830	116.33607	643.71899	218.43753	-4.32998	-498.72369	512.22186	0.86395	-1282.96680	262.11508	44.58383
495	4.117	947.33557	231.75272	1654.75513	-39.77032	382.94287	1347.85046	-851.04144	374.97641	1341.22717	-48.01056	598.97333	128.80116	618.57117	220.56094	-4.32326	-522.88892	513.73071	0.51762	-1281.69177	261.48666	51.28554
496	4.125	947.44714	230.20274	1652.04785	-39.57729	383.13000	1344.69543	-850.84448	376.15506	1339.77014	-25.56573	604.12579	138.91249	593.73108	222.54189	-4.26336	-547.78851	515.10236	0.22236	-1274.65601	260.01285	57.25616
497	4.133	947.59015	228.69748	1649.14185	-39.60937	383.42294	1341.18982	-850.68341	377.03748	1338.30334	-2.36780	608.63367	146.77171	569.22076	224.36137	-4.35529	-572.55554	516.68793	0.04077	-1262.21057	257.55606	61.81739
498	4.142	947.77362	227.24281	1646.08362	-39.87368	383.83276	1337.42041	-850.62048	377.51306	1336.80713	21.43970	612.07202	152.19746	544.88367	226.12094	-4.69173	-596.97626	518.41827	-0.07782	-1244.74841	254.16057	64.58314
499	4.150	947.99500	225.85582	1642.93286	-40.38532	384.38205	1333.47412	-850.71021	377.58420	1335.24390	45.80005	614.32410	155.29420	520.59943	227.90750	-5.20735	-621.16443	520.09406	-0.29103	-1222.65027	250.05420	65.50491
500	4.158	948.23199	224.56245	1639.75427	-41.18482	385.09018	1329.43689	-850.99054	377.33081	1333.57092	70.85303	615.49011	156.50209	496.35837	229.73657	-5.73972	-645.25366	521.64917	-0.69271	-1196.34656	245.58417	64.70402
501	4.167	948.44550	223.37302	1636.61096	-42.35284	385.97009	1325.39099	-851.48016	376.85181	1331.77002	96.78516	615.60504	156.35243	472.20880	231.56122	-6.15350	-669.30493	523.17334	-1.17496	-1166.40186	241.15608	62.42317
502	4.175	948.59119	222.27090	1633.56165	-44.00349	387.05026	1321.42004	-852.17480	376.22214	1329.87463	123.60608	614.63208	155.25722	448.19009	233.32822	-6.44561	-693.34546	524.75037	-1.50046	-1133.53076	237.15051	59.17178
503	4.183	948.63580	221.23035	1630.65759	-46.23916	388.40469	1317.62305	-853.04053	375.47363	1327.96094	151.10919	612.70532	153.44180	424.29691	235.01227	-6.72107	-717.39001	526.34857	-1.53738	-1098.53320	233.85869	55.74837
504	4.192	948.56842	220.24652	1627.94446	-49.06426	390.14508	1314.12598	-854.00745	374.60504	1326.11743	179.07422	610.11920	151.00003	400.48633	236.60640	-7.06512	-741.42529	527.87067	-1.39850	-1062.16638	231.55632	52.93725
505	4.200	948.39709	219.35019	1625.46936	-52.30209	392.35190	1311.07861	-854.97345	373.61044	1324.41785	207.47809	607.03516	147.95239	376.72302	238.12105	-7.45755	-765.42322	529.27966	-1.31386	-1025.00391	230.52504	51.21690
506	4.208	948.13702	218.59167	1623.28052	-55.59577	394.97327	1308.63049	-855.83545	372.49994	1322.91028	236.46313	603.42371	144.29668	352.99243	239.59282	-7.79952	-789.38391	530.63739	-1.39798	-987.42810	230.85466	50.81071
507	4.217	947.80322	218.01297	1621.41541	-58.53011	397.76953	1306.89478	-856.53485	371.30737	1321.61792	266.14673	599.30896	140.10020	329.26880	241.06624	-8.00630	-813.33850	532.04114	-1.57516	-949.80896	232.35432	51.84035
508	4.225	947.40894	217.62802	1619.89453	-60.79832	400.38708	1305.92517	-857.07318	370.09610	1320.54846	296.44666	594.99744	135.60504	305.50925	242.56599	-8.07189	-837.30627	533.54669	-1.68070	-912.65564	234.77100	54.27732
509	4.233	946.96533	217.41312	1618.72351	-62.29244	402.53455	1305.72021	-857.48486	368.94626	1319.71753	327.06024	591.01221	131.15062	281.66986	244.09740	-8.04908	-861.27686	535.12268	-1.60837	-876.57019	237.99132	57.83622
510	4.242	946.48846	217.31372	1617.89478	-63.07610	404.11737	1306.24170	-857.79803	367.91812	1319.17688	357.75613	587.61194	126.77348	257.70633	245.66138	-7.98863	-885.25586	536.67261	-1.40697	-842.03967	241.98952	61.97231
511	4.250	946.01093	217.27032	1617.38647	-63.28910	405.23154	1307.42883	-858.02301	367.01691	1319.01733	388.72189	584.41138	121.96111	233.58270	247.25751	-7.91075	-909.31177	538.11914	-1.22533	-809.12909	246.72914	65.92491
512	4.258	945.58777	217.23965	1617.16626	-63.06097	406.05685	1309.21277	-858.17236	366.19144	1319.34143	420.44006	580.75140	116.05211	209.29642	248.88983	-7.81462	-933.53955	539.50818	-1.11561	-777.34064	252.13171	68.94245
513	4.267	945.29053	217.19292	1617.19470	-62.47954	406.75220	1311.52893	-858.27991	365.36618	1320.22241	453.17230	576.44592	108.83115	184.88126	250.57451	-7.70156	-957.96606	541.07452	-0.91649	-745.94305	257.95044	70.70473
514	4.275	945.19141	217.10971	1617.42786	-61.60449	407.41418	1314.32190	-858.38983	364.48505	1321.66833	486.72122	571.90259	100.60654	160.37854	252.30943	-7.58126	-982.53357	543.06665	-0.42803	-714.44238	263.71313	71.42331
515	4.283	945.34747	216.98669	1617.81885	-60.49058	408.08334	1317.53467	-858.51434	363.56598	1323.62476	520.69263	567.56293	91.85968	135.80118	254.04805	-7.44420	-1007.16864	545.36023	0.26399	-682.70703	268.95554	71.46810
516	4.292	945.79840	216.84235	1618.32300	-59.19831	408.75516	1321.09680	-858.59412	362.72580	1326.01074	554.76758	563.53876	83.03754	111.12149	255.75294	-7.25603	-1031.82715	547.49445	0.80874	-650.83191	273.44177	71.05817
517	4.300	946.57794	216.70001	1618.89832	-57.78825	409.39056	1324.91553	-858.52100	362.10693	1328.75330	588.65558	559.73059	74.61092	86.30080	257.44934	-7.00870	-1056.51074	549.22461	1.00234	-619.03107	277.11780	70.22976
518	4.308	947.71875	216.56013	1619.50134	-56.30949	409.93436	1328.87585	-858.20795	361.77777	1331.79126	621.86481	556.07983	67.12062	61.32787	259.18814	-6.74545	-1081.26086	550.70776	0.94308	-587.67700	279.98682	68.84686
519	4.317	949.23883	216.39444	1620.08228	-54.79510	410.33038	1332.85376	-857.63367	361.72928	1335.05383	653.47772	552.76038	60.99923	36.22735	260.98276	-6.51245	-1106.07507	552.17383	0.81054	-557.39362	282.06702	66.60095
520	4.325	951.12146	216.17235	1620.58154	-53.26661	410.53064	1336.73193	-856.83655	361.93591	1338.43372	682.13684	550.08582	56.16180	11.06789	262.78711	-6.30016	-1130.78125	553.78674	0.82731	-528.97070	283.37494	63.06766
521	4.333	953.31018	215.88731	1620.93115	-51.74224	410.51361	1340.40173	-855.88623	362.38766	1341.77490	706.40521	548.12616	51.81870	-13.98771	264.51849	-5.99691	-1154.97412	555.75018	1.47268	-503.10721	283.86395	57.85688
522	4.342	955.72260	215.55869	1621.06104	-50.23916	410.30942	1343.75415	-854.86462	363.07309	1344.89490	725.28113	546.58411	46.96597	-38.61990	266.11307	-5.33053	-1178.16089	558.24658	3.47681	-480.21814	283.33853	50.88072
523	4.350	958.26245	215.21634	1620.91016	-48.76778	410.00607	1346.67627	-853.86346	363.94214	1347.63013	738.43970	545.16516	41.08546	-62.32491	267.56482	-3.87456	-1200.07556	561.19629	7.38316	-460.40790	281.47955	42.55145
524	4.358	960.82660	214.88516	1620.43298	-47.32877	409.71887	1349.05579	-852.96832	364.89410	1349.85693	746.16870	543.87811	34.24668	-84.43887	268.89667	-1.23295	-1220.82129	564.15558	13.15475	-443.63480	277.99469	33.68139
525	4.367	963.32581	214.58380	1619.59460	-45.91596	409.53339	1350.79407	-852.22461	365.80521	1351.49243	749.22095	542.83270	26.72031	-104.25414	270.08173	2.74585	-1240.63525	566.55597	20.30784	-430.04480	272.67746	25.15331
526	4.375	965.70245	214.33835	1618.36206	-44.52071	409.47021	1351.82324	-851.61658	366.55493	1352.49536	748.43732	541.93054	18.86422	-121.19115	271.01727	8.09602	-1259.48059	568.07263	28.28769	-420.19818	265.35376	17.61143
527	4.383	967.92499	214.18634	1616.70581	-43.13624	409.49991	1352.11609	-851.08008	367.03024	1352.85986	744.02368	541.04803	11.47569	-134.72339	271.57437	15.25266	-1276.80457	568.69659	36.74007	-414.95703	255.96742	11.37126
528	4.392	969.97955	214.15297	1614.60657	-41.76501	409.57074	1351.68445	-850.53601	367.13251	1352.60291	735.15112	540.43219	5.77201	-143.82611	271.55084	25.34881	-1291.61133	568.51703	45.63461	-415.20621	244.90285	6.46690
529	4.400	971.87238	214.22829	1612.06470	-40.42893	409.62521	1350.57361	-849.92731	366.80048	1351.76587	720.67682	540.52045	2.45172	-146.65604	270.54572	39.47061	-1302.74646	567.58240	55.05555	-421.59891	233.41570	2.67651
530	4.408	973.63031	214.37758	1609.10889	-39.16977	409.62427	1348.85364	-849.24060	366.03458	1350.41858	700.61340	541.41492	1.02107	-141.51431	268.17151	57.16171	-1309.26563	565.93311	64.73390	-434.21158	223.67914	-0.27833
531	4.417	975.29706	214.56145	1605.79712	-38.03490	409.57004	1346.60437	-848.50000	364.90231	1348.65344	676.73651	542.82849	0.47073	-128.36249	264.59122	75.84753	-1310.71228	563.72552	73.79053	-452.21222	217.75890	-2.44485
532	4.425	976.92499	214.74356	1602.20459	-37.06422	409.49786	1343.90027	-847.73584	363.53223	1346.57141	651.41681	544.45941	0.21095	-109.03771	260.66870	92.05698	-1307.04663	561.33142	80.98515	-474.01654	216.09389	-3.78136
533	4.433	978.56104	214.89688	1598.40857	-36.28366	409.44360	1340.80542	-846.95691	362.10474	1344.26587	626.11615	546.21973	0.07280	-86.00259	257.46252	103.29998	-1298.37109	559.20050	85.37616	-497.87592	217.29253	-4.43747
534	4.442	980.23047	215.00713	1594.48413	-35.70061	409.41858	1337.37439	-846.15601	360.82062	1341.81323	601.23035	548.11200	-0.08461	-61.01618	255.63989	109.07323	-1284.84192	557.67279	86.98648	-522.39709	219.52603	-4.64691
535	4.450	981.92316	215.07745	1590.50830	-35.30720	409.40765	1333.66101	-845.34271	359.84308	1339.27686	576.74323	550.06769	-0.40713	-34.72841	255.33835	110.55252	-1266.77332	556.99030	86.86897	-546.82117	221.75165	-4.61192
536	4.458	983.58746	215.13306	1586.56506	-35.09660	409.37213	1329.72705	-844.56793	359.24655	1336.70068	552.57385	552.01282	-0.88226	-7.15057	256.38388	109.53398	-1244.68311	557.25610	86.27898	-570.97717	223.75369	-4.58059
537	4.467	985.13892	215.20975	1582.74658	-35.08642	409.25262	1325.64587	-843.92279	359.00131	1334.10425	528.61182	553.96106	-1.37735	21.71442	258.52039	107.47952	-1219.14478	558.32538	85.68707	-594.95068	225.64369	-4.78293
538	4.475	986.48529	215.33147	1579.14758	-35.33518	408.98822	1321.49805	-843.51666	359.00775	1331.50452	504.75592	555.94189	-1.80547	51.62860	261.51254	105.13685	-1190.59656	559.91821	84.67242	-618.80847	227.53117	-5.24278
539	4.483	987.55200	215.49814	1575.85327	-35.93638	408.53967	1317.37036	-843.44067	359.16748	1328.94360	480.97446	557.92657	-2.16665	82.19719	265.15726	102.65704	-1159.37549	561.78058	82.62755	-642.55444	229.45584	-5.75786
540	4.492	988.29224	215.68896	1572.92688	-36.98161	407.89508	1313.36060	-843.72394	359.44821	1326.48511	457.28699	559.86877	-2.49736	113.01652	269.27039	99.88406	-1125.90222	563.61267	79.40057	-666.20703	231.41492	-6.09584
541	4.500	988.69019	215.87518	1570.40515	-38.49873	407.06235	1309.58533	-844.30890	359.89563	1324.18396	433.69714	561.72729	-2.83231	143.84160	273.68008	96.59272	-1090.71387	564.98761	75.41565	-689.83569	233.38492	-6.18891
542	4.508	988.76532	216.03598	1568.30530	-40.39632	406.05588	1306.17468	-845.06647	360.58426	1322.06226	410.17902	563.47186	-3.16706	174.76079	278.19162	92.63382	-1054.30542	565.51825	71.43677	-713.50452	235.32443	-6.14933
543	4.517	988.57190	216.16721	1566.63074	-42.46285	404.88632	1303.25244	-845.84143	361.55658	1320.11877	386.70233	565.12347	-3.44008	206.24344	282.55835	88.00265	-1017.01373	565.08917	68.26331	-737.20886	237.17252	-6.14231
544	4.525	988.18384	216.27621	1565.37231	-44.44011	403.57434	1300.90955	-846.50519	362.80194	1318.35681	363.25909	566.72375	-3.58670	238.90778	286.52060	82.84547	-979.09644	563.81476	66.45454	-760.91675	238.93076	-6.27682
545	4.533	987.66846	216.36908	1564.51343	-46.12199	402.18567	1299.19653	-846.99408	364.27472	1316.80176	339.85345	568.32349	-3.59662	273.09192	289.84549	77.40023	-940.89801	561.74774	66.12551	-784.62488	240.69630	-6.53263
546	4.542	987.07086	216.44203	1564.03308	-47.40688	400.84097	1298.13855	-847.31628	365.91693	1315.50500	316.42828	570.04523	-3.49063	308.64505	292.33585	71.87812	-902.89929	558.75507	66.96515	-808.29675	242.50540	-6.72780
547	4.550	986.42316	216.48547	1563.90210	-48.29104	399.66714	1297.75281	-847.52460	367.66635	1314.55176	292.83765	571.95074	-3.29132	345.16873	293.87695	66.35518	-865.58649	554.71906	68.47052	-831.85339	244.32233	-6.71148
548	4.558	985.76282	216.49539	1564.08423	-48.83674	398.72458	1298.04529	-847.67969	369.46027	1314.06152	268.91760	573.83612	-3.06494	382.39810	294.46973	60.77908	-829.27588	549.71820	70.14080	-855.35364	246.14842	-6.55095
549	4.567	985.14417	216.47235	1564.54138	-49.13288	397.98276	1298.99817	-847.82666	371.22772	1314.15686	244.62457	575.43945	-2.94926	420.35727	294.14542	55.11826	-794.04468	543.98053	71.51825	-879.06750	247.91159	-6.34543
550	4.575	984.63562	216.40547	1565.23206	-49.25240	397.36563	1300.57239	-847.98529	372.88312	1314.91687	220.13312	576.83142	-3.01306	459.23309	292.86002	49.50038	-759.77930	537.73767	72.20992	-903.18665	249.49657	-6.07731
551	4.583	984.30353	216.26550	1566.11011	-49.22233	396.81512	1302.72437	-848.13788	374.35934	1316.34277	195.67126	578.32190	-3.10677	499.11505	290.51096	44.20654	-726.27222	531.12665	71.97025	-927.60571	250.97455	-5.73766
552	4.592	984.20349	216.01697	1567.13000	-49.02103	396.32153	1305.41504	-848.22546	375.64691	1318.35425	171.25317	580.01709	-3.03658	539.80634	287.04150	39.59325	-693.29852	524.23505	70.78789	-952.14783	252.49890	-5.32740
553	4.600	984.38354	215.63162	1568.24548	-48.60172	395.91522	1308.60571	-848.18311	376.77649	1320.82996	146.73297	581.74213	-2.79590	580.76685	282.53217	36.01065	-660.66364	517.24194	68.88841	-976.79443	254.08914	-4.80010
554	4.608	984.87891	215.09033	1569.40503	-47.92657	395.63364	1312.24829	-847.98706	377.76892	1323.65784	122.05212	583.37646	-2.47247	621.07690	277.21503	33.67879	-628.28198	510.41736	66.57423	-1001.59045	255.70975	-4.19302
555	4.617	985.70331	214.37729	1570.55457	-46.98742	395.48553	1316.27295	-847.66229	378.59976	1326.74609	97.27533	585.00226	-2.12310	659.39722	271.41940	32.52055	-596.29620	503.95929	63.98792	-1026.49902	257.39215	-3.71495
556	4.625	986.85693	213.48300	1571.64417	-45.80267	395.44443	1320.58008	-847.24677	379.19788	1330.01099	72.42596	586.69501	-1.82907	694.03711	265.46564	32.04494	-565.12915	497.95087	61.03458	-1051.43152	259.17505	-3.55912
557	4.633	988.33301	212.41820	1572.63232	-44.40534	395.47153	1325.04102	-846.75146	379.48444	1333.36902	47.41510	588.38171	-1.68728	723.28223	259.52203	31.45213	-535.43604	492.47061	57.45221	-1076.29578	261.00320	-3.66946
558	4.642	990.10376	211.21892	1573.48340	-42.83933	395.53244	1329.50610	-846.15277	379.42059	1336.73035	22.21448	589.98169	-1.65205	745.98364	253.59509	30.02927	-508.01062	487.64130	52.86011	-1100.88013	262.68268	-3.73630
559	4.650	992.11029	209.94528	1574.16296	-41.16172	395.59473	1333.81140	-845.41980	379.03073	1339.97900	-2.95148	591.53790	-1.40233	761.97375	247.72444	27.51557	-483.63782	483.63052	46.89697	-1124.78601	263.88104	-3.25487
560	4.658	994.27106	208.67392	1574.63672	-39.43833	395.62427	1337.78418	-844.54742	378.39990	1342.95837	-27.69397	593.09167	-0.36289	771.84113	242.07932	24.02258	-462.90302	480.68930	39.51090	-1147.60815	264.35471	-1.65396
561	4.667	996.49030	207.46829	1574.87244	-37.72554	395.59244	1341.25989	-843.57910	377.65411	1345.49402	-51.58838	594.47412	2.13045	776.31824	236.77701	19.67373	-446.08685	479.21848	31.13233	-1169.16235	264.29785	1.34136
562	4.675	998.67041	206.35939	1574.84814	-36.05035	395.47794	1344.10437	-842.60315	376.93866	1347.43640	-74.02997	595.36145	6.64503	775.89294	231.76208	14.51137	-433.30164	479.78766	22.59242	-1189.52332	264.22650	5.54582
563	4.683	1000.73077	205.36398	1574.55847	-34.40714	395.25241	1346.22522	-841.71204	376.39810	1348.69104	-94.09473	595.64612	13.63417	770.74469	227.06262	8.81369	-424.79779	482.93732	14.91035	-1208.89197	264.48691	10.60522
564	4.692	1002.61786	204.49490	1574.01904	-32.77100	394.87842	1347.57507	-840.94769	376.15289	1349.22473	-110.57227	595.72455	23.59018	760.74170	223.15723	3.38897	-421.11810	488.79947	9.01435	-1227.36340	265.08374	16.28488
565	4.700	1004.30853	203.75008	1573.25916	-31.12100	394.34128	1348.15332	-840.27051	376.28622	1349.06555	-121.91937	596.28894	37.03919	745.62555	220.84560	-0.70316	-422.89471	496.81973	5.33068	-1244.59229	265.89401	22.47665
566	4.708	1005.80969	203.11971	1572.30347	-29.46468	393.68433	1348.00317	-839.57294	376.84296	1348.30273	-126.22125	597.83142	54.05548	725.68030	220.53394	-2.95262	-430.40454	505.75662	3.46210	-1259.58582	266.89630	29.08284
567	4.717	1007.14728	202.59634	1571.16284	-27.84588	393.00024	1347.19897	-838.73273	377.81610	1347.07874	-121.88843	600.44653	73.50682	702.25775	221.79106	-3.76397	-443.24915	514.00220	2.51004	-1270.95935	268.14841	35.97414
568	4.725	1008.35535	202.16144	1569.84058	-26.33332	392.37949	1345.82739	-837.68372	379.12540	1345.56628	-109.13971	603.97839	92.98171	677.24304	223.75909	-3.89065	-460.50665	520.16443	1.80168	-1277.46240	269.50208	43.00459
569	4.733	1009.46729	201.77882	1568.34998	-25.00527	391.87100	1343.97217	-836.46161	380.61456	1343.92468	-90.33221	608.07422	110.03996	652.00867	225.78873	-3.83442	-481.14093	523.71185	1.13573	-1278.30701	270.51089	49.85461
570	4.742	1010.50439	201.41188	1566.72363	-23.93142	391.49191	1341.71143	-835.19189	382.07523	1342.25647	-68.14771	612.13232	123.67281	627.06677	227.64929	-3.84457	-504.11389	525.26764	0.57029	-1273.16455	270.73273	55.81490
571	4.750	1011.47412	201.03798	1565.00854	-23.15016	391.25867	1339.12036	-834.03418	383.28763	1340.59009	-44.04205	615.51630	134.30922	602.43719	229.39217	-4.06429	-528.31964	526.06763	0.22020	-1262.04956	269.97086	60.00846
572	4.758	1012.37976	200.65405	1563.26221	-22.66108	391.19431	1336.27563	-833.13220	384.05862	1338.89502	-18.59515	617.86151	142.61981	578.02893	231.12650	-4.50519	-552.82739	526.98462	0.07750	-1245.25562	268.22501	61.96220
573	4.767	1013.21582	200.27641	1561.55261	-22.44232	391.31738	1333.25964	-832.58997	384.25970	1337.11194	7.72772	619.07367	148.77344	553.77466	232.89723	-5.03396	-577.18805	528.22015	-0.04045	-1223.26184	265.60031	61.82355
574	4.775	1013.95837	199.93088	1559.95679	-22.47625	391.64474	1330.15540	-832.46216	383.87878	1335.17981	34.55719	619.19171	152.74773	529.64349	234.68796	-5.48684	-601.35608	529.68713	-0.31091	-1196.58240	262.33420	60.04168
575	4.783	1014.57391	199.64615	1558.55127	-22.77449	392.20502	1327.04224	-832.75214	383.03412	1333.06726	61.84338	618.22778	154.70520	505.64218	236.45654	-5.80683	-625.38684	531.28503	-0.72432	-1165.72034	258.83911	57.03051
576	4.792	1015.03656	199.45166	1557.39270	-23.39583	393.04123	1324.00159	-833.41705	381.90811	1330.80774	89.77911	616.08038	154.86452	481.79883	238.17166	-6.06667	-649.29120	532.91296	-1.10670	-1131.27002	255.61086	53.17500
577	4.800	1015.33191	199.36816	1556.51147	-24.43176	394.20172	1321.12866	-834.36688	380.66525	1328.50317	118.49823	612.75946	153.42976	458.11667	239.82370	-6.37245	-673.08765	534.49200	-1.29227	-1094.00891	253.03781	49.00093
578	4.808	1015.45099	199.40146	1555.92798	-25.94592	395.73099	1318.53027	-835.45984	379.42746	1326.27930	147.94757	608.49878	150.69638	434.54282	241.41435	-6.75910	-696.83472	536.02216	-1.25801	-1054.85046	251.33896	45.17369
579	4.817	1015.38538	199.54990	1555.66772	-27.89555	397.65579	1316.30542	-836.51685	378.28250	1324.23035	178.04932	603.52075	146.95895	410.99112	242.94716	-7.15602	-720.58191	537.54150	-1.12972	-1014.64600	250.63484	42.32559
580	4.825	1015.12982	199.81058	1555.75952	-30.09363	399.94086	1314.51917	-837.36591	377.27753	1322.40112	208.85797	597.94025	142.37517	387.40289	244.41583	-7.45071	-744.34576	539.02490	-1.08403	-973.97583	250.91415	40.93655
581	4.833	1014.68762	200.17725	1556.22437	-32.25019	402.43069	1313.19360	-837.89655	376.41467	1320.81140	240.53168	591.86774	137.05437	363.79108	245.82831	-7.61310	-768.12781	540.39899	-1.19754	-933.20752	251.98192	41.29144
582	4.842	1014.07159	200.64255	1557.06665	-34.06480	404.85251	1312.33862	-838.09485	375.66403	1319.48450	273.19489	585.44830	131.21300	340.20712	247.24051	-7.72387	-791.92657	541.66400	-1.36133	-892.80640	253.60300	43.38903
583	4.850	1013.29919	201.20447	1558.27295	-35.30812	406.91000	1311.99597	-838.04181	374.97223	1318.46252	306.79446	578.86145	125.18733	316.65915	248.71674	-7.85801	-815.75354	542.92548	-1.38905	-853.42786	255.69104	46.85429
584	4.858	1012.38916	201.86111	1559.81750	-35.86462	408.40875	1312.24365	-837.86877	374.27872	1317.82275	341.05759	572.34052	119.27344	293.07260	250.25201	-7.97895	-839.64624	544.29443	-1.20766	-815.59241	258.35471	50.97923
585	4.867	1011.36749	202.59619	1561.66663	-35.74444	409.31445	1313.14563	-837.69672	373.54434	1317.67908	375.64685	566.10406	113.49405	269.31723	251.76645	-7.97211	-863.66687	545.81671	-0.86478	-779.37988	261.81024	54.89846
586	4.875	1010.28027	203.37613	1563.77942	-35.06641	409.70322	1314.70410	-837.59680	372.75940	1318.13708	410.45148	560.12354	107.50821	245.29330	253.21352	-7.78916	-887.86157	547.47089	-0.42050	-744.46826	266.15814	57.90835
587	4.883	1009.18915	204.16684	1566.11072	-34.00681	409.68256	1316.86133	-837.57489	371.92941	1319.24036	445.71594	554.03607	100.80411	221.02023	254.66997	-7.51862	-912.18005	549.18372	0.04876	-710.38599	271.13889	59.78545
588	4.892	1008.15656	204.94960	1568.61548	-32.73702	409.36880	1319.53271	-837.57684	371.06433	1320.95581	481.78647	547.54443	93.07443	196.60684	256.25824	-7.28361	-936.49884	550.88623	0.43787	-676.72192	276.19919	60.74052
589	4.900	1007.24487	205.71808	1571.25159	-31.38350	408.88654	1322.63171	-837.51807	370.18124	1323.20251	518.79907	540.80493	84.46841	172.13696	258.01703	-7.11380	-960.76563	552.58911	0.69915	-643.19470	280.84323	61.05371
590	4.908	1006.52240	206.46466	1573.97729	-30.01477	408.33832	1326.07886	-837.32422	369.32495	1325.88940	556.64075	534.23846	75.58034	147.61310	259.90744	-6.93842	-985.05347	554.38190	0.88585	-609.67114	284.83627	60.84576
591	4.917	1006.05566	207.17245	1576.74353	-28.64723	407.77673	1329.79907	-836.95679	368.58295	1328.92603	594.95441	528.18494	67.30504	122.98341	261.88690	-6.69953	-1009.48071	556.31000	1.05341	-576.20728	288.09164	60.11474
592	4.925	1005.89594	207.82385	1579.49023	-27.26413	407.21423	1333.71375	-836.40698	368.06070	1332.21521	632.98950	522.85236	60.53490	98.19217	263.91531	-6.44021	-1034.10400	558.29059	1.14693	-543.08917	290.47705	58.80744
593	4.933	1006.07220	208.41162	1582.15503	-25.83871	406.65118	1337.73511	-835.67517	367.83383	1335.65088	669.44879	518.39270	55.70961	73.22116	265.94168	-6.23623	-1058.84338	560.26453	1.11694	-510.86179	291.82703	56.76068
594	4.942	1006.58112	208.93253	1584.68494	-24.35418	406.09155	1341.76501	-834.77484	367.91577	1339.11890	702.65942	514.87048	52.51292	48.11902	267.91382	-6.08010	-1083.45154	562.38293	1.18192	-480.30298	292.05188	53.63321
595	4.950	1007.37524	209.38269	1587.03589	-22.81524	405.54556	1345.69153	-833.75977	368.24731	1342.48364	731.14734	512.12244	49.95554	23.03606	269.77057	-5.84489	-1107.50928	564.91492	1.90675	-452.26276	291.09299	49.04251
596	4.958	1008.37109	209.77577	1589.16467	-21.25000	405.03351	1349.38513	-832.71942	368.71973	1345.57373	754.03186	509.82480	46.90995	-1.71780	271.44952	-5.25021	-1130.54407	567.97223	4.00062	-427.38620	288.82892	42.87646
597	4.967	1009.47412	210.15321	1591.02539	-19.70313	404.59076	1352.70239	-831.72943	369.22943	1348.20300	770.93878	507.84686	42.75558	-25.60992	272.92465	-3.83724	-1152.32898	571.33197	7.94191	-405.93524	285.08701	35.55069
598	4.975	1010.59363	210.55872	1592.57288	-18.22115	404.26199	1355.50146	-830.81335	369.70935	1350.22107	781.93640	506.32874	37.47425	-47.89445	274.21887	-1.13990	-1172.98828	574.51581	13.67344	-387.92831	279.71555	27.97036
599	4.983	1011.65021	211.01022	1593.76636	-16.83221	404.08707	1357.66357	-829.95062	370.11005	1351.55005	787.69800	505.39474	31.30454	-67.78660	275.35718	3.04229	-1192.65564	577.05927	20.66031	-373.48657	272.57437	21.19719
600	4.992	1012.58807	211.51028	1594.57239	-15.53059	404.09256	1359.11047	-829.10315	370.36328	1352.17700	789.35345	505.09396	24.64650	-84.70882	276.29749	8.70836	-1211.14478	578.75928	28.34348	-363.03784	263.49905	16.06050
601	5.000	1013.37994	212.06596	1594.96680	-14.28340	404.28772	1359.80603	-828.23657	370.37207	1352.12634	787.75146	505.48203	18.05571	-98.18700	276.87369	16.18366	-1227.93091	579.69983	36.55046	-357.28040	252.51920	12.81489
602	5.008	1014.02264	212.68488	1594.92957	-13.06326	404.65182	1359.74292	-827.33093	370.04956	1351.45496	782.84534	506.51624	12.01222	-107.18841	276.70380	26.48607	-1242.12317	580.05444	45.36131	-357.05133	240.24678	10.90018
603	5.017	1014.53705	213.36917	1594.44275	-11.87481	405.12656	1358.93225	-826.38629	369.37463	1350.25464	773.84857	508.04361	6.92184	-109.81440	275.19632	40.63375	-1252.44141	579.96332	54.68211	-363.04697	228.06410	9.08410
604	5.025	1014.96967	214.11826	1593.49744	-10.74785	405.63638	1357.40369	-825.42456	368.41364	1348.63086	759.89935	509.88992	3.25132	-104.40556	271.90048	58.15620	-1257.64136	579.59460	64.02371	-375.26804	217.90848	6.25103
605	5.033	1015.38507	214.92764	1592.10168	-9.71387	406.12170	1355.20850	-824.48340	367.30289	1346.67590	740.87378	511.81992	1.17321	-91.08251	266.98914	76.50831	-1257.21704	579.14014	72.47145	-392.64307	211.48080	2.41723
606	5.042	1015.85352	215.78436	1590.28516	-8.79332	406.55005	1352.42041	-823.60913	366.21463	1344.46228	717.91589	513.60632	0.22979	-71.82328	261.34546	92.27070	-1251.51196	578.70105	78.94159	-413.50821	209.19113	-1.25499
607	5.050	1016.43762	216.66249	1588.09949	-7.99653	406.91095	1349.12988	-822.85077	365.32050	1342.04651	693.00323	515.22882	-0.23095	-49.12407	256.10684	103.01445	-1241.08459	578.32269	82.86800	-436.41971	209.92731	-3.69313
608	5.058	1017.17334	217.52985	1585.61121	-7.32895	407.21848	1345.42981	-822.24298	364.75348	1339.46741	667.76404	516.83203	-0.52417	-24.71898	252.07317	108.31641	-1226.23291	578.19373	84.68794	-460.34509	211.99188	-4.79770
609	5.067	1018.05096	218.36288	1582.89001	-6.79801	407.51077	1341.40002	-821.78802	364.57315	1336.73926	642.88550	518.52167	-0.72490	0.77451	249.46677	109.42784	-1207.15417	578.56958	85.35248	-484.56317	214.18697	-5.10097
610	5.075	1019.01904	219.15027	1580.00452	-6.42477	407.82022	1337.10767	-821.46393	364.75336	1333.85303	618.50537	520.28076	-0.93642	27.40730	248.11461	108.15514	-1184.22937	579.42004	85.30246	-508.72815	216.15707	-5.14081
611	5.083	1020.01318	219.89343	1577.02734	-6.25775	408.13132	1332.62317	-821.25183	365.21283	1330.81555	594.55621	522.01367	-1.27832	55.27893	247.76064	105.89215	-1157.96594	580.43231	84.18863	-532.80261	218.00977	-5.22645
612	5.092	1020.97522	220.60428	1574.03784	-6.37867	408.37445	1328.03394	-821.15308	365.87164	1327.69556	570.82104	523.65521	-1.76145	84.23538	248.23747	103.29898	-1128.81287	581.33337	81.56528	-556.80994	219.83653	-5.46151
613	5.100	1021.85077	221.28397	1571.11731	-6.89532	408.47131	1323.44531	-821.18665	366.68619	1324.61108	547.12054	525.23883	-2.29574	113.87997	249.44800	100.49007	-1097.18188	581.95880	77.52780	-580.70526	221.64798	-5.84103
614	5.108	1022.58405	221.90948	1568.33899	-7.92102	408.39151	1318.98145	-821.37579	367.64835	1321.67395	523.40820	526.84943	-2.77687	143.74083	251.29083	97.34961	-1063.56909	582.11627	72.71532	-604.44995	223.46622	-6.26889
615	5.117	1023.11975	222.45746	1565.77026	-9.52870	408.16821	1314.78406	-821.72284	368.77936	1318.95618	499.69827	528.53442	-3.12906	173.52113	253.63701	93.75210	-1028.52588	581.56610	67.99600	-628.08069	225.28142	-6.56348
616	5.125	1023.41223	222.93661	1563.47925	-11.68147	407.85638	1310.99805	-822.18060	370.12244	1316.49194	476.04733	530.27423	-3.34833	203.28586	256.30875	89.68610	-992.54895	580.09637	64.17627	-651.64819	227.04568	-6.59623
617	5.133	1023.43542	223.39055	1561.52661	-14.19093	407.47324	1307.74048	-822.65839	371.71408	1314.28687	452.51151	532.01093	-3.51615	233.42664	259.02841	85.29205	-956.07123	577.59045	61.81020	-675.15820	228.72546	-6.41398
618	5.142	1023.18823	223.87701	1559.95630	-16.76460	406.98657	1305.07898	-823.07330	373.55847	1312.32983	429.06570	533.68109	-3.72595	264.40302	261.44968	80.79211	-919.51825	574.05457	61.08155	-698.60889	230.32260	-6.19604
619	5.150	1022.69080	224.44746	1558.79797	-19.12545	406.36505	1303.03296	-823.40997	375.63464	1310.60999	405.63068	535.28967	-4.00057	296.41772	263.29758	76.37581	-883.30280	569.58069	61.77791	-722.02856	231.90800	-6.11460
620	5.158	1021.97461	225.12091	1558.06848	-21.10903	405.63083	1301.59619	-823.73950	377.91104	1309.13513	382.16275	536.95093	-4.25159	329.33212	264.45892	72.14705	-847.75171	564.26575	63.41419	-745.43903	233.64465	-6.24894
621	5.167	1021.08331	225.85748	1557.76184	-22.68010	404.85651	1300.76147	-824.18713	380.34576	1307.94714	358.66187	538.74316	-4.32693	362.93591	264.92755	68.12274	-813.02350	558.14990	65.41603	-768.86841	235.63849	-6.55505
622	5.175	1020.08197	226.58167	1557.85596	-23.89535	404.11728	1300.53369	-824.86469	382.87827	1307.12537	335.12030	540.58368	-4.17152	397.22598	264.72662	64.22569	-779.08655	551.23138	67.22597	-792.46667	237.72456	-6.82408
623	5.183	1019.05170	227.24799	1558.33643	-24.85543	403.45306	1300.92456	-825.79688	385.42786	1306.76379	311.48740	542.33838	-3.90455	432.39465	263.92380	60.32029	-745.79620	543.55493	68.37732	-816.42542	239.59097	-6.80660
624	5.192	1018.06116	227.86371	1559.19800	-25.66121	402.86877	1301.93811	-826.88477	387.91901	1306.94214	287.67004	543.96332	-3.68924	468.63031	262.66034	56.33100	-712.99451	535.30035	68.60474	-840.69617	241.13745	-6.49523
625	5.200	1017.14594	228.45224	1560.42078	-26.37634	402.35953	1303.55908	-827.93701	390.31680	1307.71655	263.60773	545.50818	-3.59716	505.91919	261.13928	52.33415	-680.53430	526.77350	67.90041	-865.00171	242.56316	-6.12938
626	5.208	1016.32166	229.01453	1561.96338	-27.00363	401.93567	1305.75500	-828.76031	392.62646	1309.11316	239.31897	547.06287	-3.58612	543.97150	259.65317	48.50307	-648.25922	518.29218	66.46155	-889.18469	244.09030	-5.82662
627	5.217	1015.61084	229.52583	1563.77271	-27.48961	401.63098	1308.48682	-829.25470	394.85828	1311.10364	214.83679	548.69189	-3.53828	582.32495	258.60587	45.00157	-616.03949	510.07941	64.56413	-913.39404	245.71294	-5.41496
628	5.225	1015.04950	229.96080	1565.79163	-27.75783	401.49271	1311.71179	-829.44269	397.00003	1313.59448	190.19373	550.37451	-3.36217	620.45288	258.36426	42.01437	-583.87262	502.25195	62.41389	-937.86682	247.32341	-4.79367
629	5.233	1014.67542	230.31207	1567.96228	-27.74728	401.56815	1315.37427	-829.41382	399.01297	1316.45227	165.45911	552.04706	-3.07373	657.60114	258.97269	39.83408	-551.97241	494.92603	60.09452	-962.62708	248.94980	-4.19796
630	5.242	1014.51636	230.58604	1570.23181	-27.43327	401.89194	1319.39673	-829.25305	400.83105	1319.55176	140.70612	553.68506	-2.74604	692.46106	259.99252	38.70435	-520.78693	488.31967	57.56910	-987.49585	250.67899	-3.90686
631	5.250	1014.58789	230.79030	1572.55457	-26.82847	402.46756	1323.68274	-829.01239	402.36713	1322.81055	115.94995	555.27838	-2.44275	723.23584	260.69513	38.40096	-490.95416	482.71429	54.60720	-1012.29382	252.47813	-3.91493
632	5.258	1014.89740	230.92935	1574.89172	-25.97154	403.25842	1328.12708	-828.71619	403.54639	1326.17236	91.13031	556.81085	-2.23659	748.36456	260.57581	38.08714	-463.23126	478.35028	50.77877	-1036.97229	254.18709	-3.96421
633	5.267	1015.44556	231.01283	1577.20825	-24.91203	404.20126	1332.62207	-828.37036	404.34549	1329.55457	66.16779	558.33026	-2.17534	767.30090	259.76489	36.86814	-438.39911	475.38892	45.62663	-1061.55408	255.64252	-3.75027
634	5.275	1016.22186	231.07498	1579.46619	-23.70007	405.22260	1337.05383	-827.96716	404.79773	1332.82495	41.09686	559.96582	-2.11613	780.50757	258.85333	34.46724	-417.07410	474.00699	38.91420	-1085.88281	256.88101	-3.02607
635	5.283	1017.20398	231.18378	1581.61865	-22.38360	406.24033	1341.29590	-827.49408	404.96597	1335.82092	16.20752	561.79828	-1.60640	788.75769	258.33698	31.16810	-399.55054	474.53275	30.86610	-1109.53796	258.12625	-1.49779
636	5.292	1018.35352	231.41087	1583.61304	-21.00566	407.16669	1345.20874	-826.95129	404.91956	1338.38208	-7.92468	563.65527	0.00756	792.63062	258.36569	27.23484	-385.95221	477.41733	22.29591	-1132.11853	259.45685	1.21826
637	5.300	1019.59839	231.78886	1585.39417	-19.59661	407.92328	1348.65198	-826.36346	404.73785	1340.37549	-30.49359	565.16296	3.36613	792.56500	258.92883	22.65595	-376.55688	483.02017	14.45569	-1153.50134	260.72586	5.34078
638	5.308	1020.83661	232.30801	1586.89600	-18.16972	408.45474	1351.50110	-825.77679	404.52673	1341.71313	-50.49603	566.23132	9.06329	789.01813	260.02509	17.42194	-371.88654	491.29242	8.51141	-1173.75415	261.87292	10.70802
639	5.317	1021.97192	232.95580	1588.03882	-16.72885	408.73965	1353.65503	-825.24011	404.43512	1342.36621	-66.77881	567.42377	17.80508	782.33752	261.61450	11.81544	-372.46198	501.45953	4.83837	-1192.86023	263.01208	16.94721
640	5.325	1022.93835	233.76636	1588.74854	-15.28152	408.80908	1355.03687	-824.77692	404.64352	1342.37329	-78.02594	569.60657	30.39769	772.47491	263.56412	6.37076	-378.44293	511.95093	2.85925	-1210.44055	264.23111	23.75110
641	5.333	1023.70044	234.83131	1588.98987	-13.85023	408.75040	1355.59766	-824.36609	405.29260	1341.83765	-82.58148	573.23859	47.23573	758.94623	265.71863	1.73171	-389.47205	520.88501	1.74868	-1225.59631	265.48874	30.92278
642	5.342	1024.25403	236.22760	1588.79114	-12.47650	408.67578	1355.32532	-823.94525	406.39157	1340.91638	-78.77704	578.11499	67.42056	741.30145	267.97571	-1.51949	-404.95050	527.02246	1.06656	-1236.99585	266.60345	38.24747
643	5.350	1024.63257	237.91483	1588.24548	-11.21037	408.67880	1354.25256	-823.43903	407.79333	1339.80127	-66.34314	583.64911	88.44609	719.86749	270.24521	-3.25226	-424.32336	530.43854	0.65515	-1243.24146	267.29648	45.38250
644	5.358	1024.89563	239.74706	1587.47107	-10.09403	408.80411	1352.46130	-822.79218	409.24362	1338.68176	-47.33801	589.30304	107.47202	695.93842	272.39792	-3.95218	-446.77844	532.23059	0.37385	-1243.42395	267.30539	51.88160
645	5.367	1025.10217	241.59769	1586.54932	-9.15348	409.03735	1350.07593	-821.99390	410.45724	1337.68933	-24.83752	594.81445	123.07793	671.03455	274.33044	-4.23491	-471.00269	533.56128	0.10984	-1237.43054	266.42438	57.35245
646	5.375	1025.29102	243.43192	1585.51233	-8.39472	409.32407	1347.24084	-821.08887	411.20660	1336.86133	-0.91217	600.02167	135.33107	646.09204	276.04858	-4.37214	-495.73163	534.98242	-0.15919	-1225.70642	264.46307	61.65812
647	5.383	1025.47705	245.28079	1584.37976	-7.80234	409.61380	1344.08533	-820.16589	411.39114	1336.14893	23.74072	604.67163	144.65483	621.39935	277.65796	-4.40445	-520.30811	536.51160	-0.39956	-1208.84143	261.27408	64.89228
648	5.392	1025.65063	247.19887	1583.18665	-7.34886	409.89978	1340.70251	-819.32599	411.03702	1335.46777	48.97919	608.47687	151.33432	596.96588	279.28229	-4.43610	-544.59198	538.08325	-0.56923	-1187.31433	256.92459	66.97540
649	5.400	1025.78418	249.23181	1581.98254	-7.01585	410.23221	1337.15576	-818.64996	410.24158	1334.75793	74.74591	611.15961	155.70026	572.75256	280.98447	-4.65462	-568.64923	539.76093	-0.65060	-1161.41504	251.84753	67.38901
650	5.408	1025.84338	251.39391	1580.82483	-6.81849	410.69958	1333.50281	-818.18536	409.10974	1334.01172	101.07373	612.46643	158.22273	548.70673	282.75385	-5.14005	-592.59528	541.58392	-0.69829	-1131.41138	246.69861	65.61874
651	5.417	1025.79431	253.67358	1579.77405	-6.82147	411.38593	1329.81006	-817.94684	407.71643	1333.24731	128.06219	612.28033	159.37376	524.76184	284.54584	-5.76631	-616.53912	543.41479	-0.83156	-1097.84827	242.05246	61.89686
652	5.425	1025.60583	256.05087	1578.88831	-7.13517	412.32578	1326.15894	-817.91003	406.11420	1332.47217	155.73218	610.74805	159.46750	500.86896	286.32495	-6.32860	-640.51563	545.09570	-1.09198	-1061.67908	238.32289	57.31448
653	5.433	1025.25195	258.49844	1578.21558	-7.88477	413.48203	1322.65173	-818.00256	404.36032	1331.67822	183.94763	608.26245	158.66789	477.02380	288.08115	-6.71604	-664.46899	546.67505	-1.32843	-1024.05493	235.83777	53.16810
654	5.442	1024.71753	260.97919	1577.79211	-9.14155	414.75931	1319.41113	-818.11298	402.52493	1330.86743	212.52881	605.22156	157.06828	453.24905	289.81146	-6.95958	-688.36188	548.35925	-1.31128	-985.86682	234.78203	50.31908
655	5.450	1024.01123	263.45731	1577.64014	-10.82847	416.04749	1316.57129	-818.12592	400.68466	1330.06995	241.44141	601.81964	154.68655	429.53738	291.49637	-7.17868	-712.23969	550.29645	-0.95817	-947.48767	235.12039	49.09233
656	5.458	1023.16986	265.91287	1577.76819	-12.68558	417.26248	1314.26221	-817.97003	398.91864	1329.33008	270.82935	598.15656	151.51540	405.82864	293.11395	-7.47286	-736.15460	552.38025	-0.44195	-909.05664	236.70322	49.46636
657	5.467	1022.24084	268.35333	1578.17737	-14.37483	418.34869	1312.58997	-817.65295	397.29938	1328.68689	300.91608	594.34021	147.62157	382.07568	294.67560	-7.83699	-760.10608	554.29169	-0.05931	-870.98010	239.40637	51.24456
658	5.475	1021.26093	270.81262	1578.86572	-15.64232	419.25299	1311.61389	-817.25262	395.87277	1328.17810	331.88593	590.39111	143.14111	358.30585	296.22354	-8.17709	-784.07135	555.81451	0.02924	-834.06580	243.11533	54.14239
659	5.483	1020.24780	273.32874	1579.82751	-16.38267	419.91318	1311.34338	-816.86890	394.63962	1327.85950	363.68176	586.36560	138.25777	334.56250	297.80365	-8.38707	-808.03394	556.98230	-0.12591	-799.16040	247.65781	57.69613
660	5.492	1019.21106	275.92249	1581.05042	-16.59910	420.27661	1311.76050	-816.58264	393.54477	1327.81702	395.95197	582.48914	133.13371	310.79959	299.43149	-8.41893	-831.99506	558.01788	-0.33786	-766.57806	252.84590	61.17528
661	5.500	1018.16510	278.59244	1582.51782	-16.35440	420.32172	1312.83911	-816.44800	392.48163	1328.15076	428.40256	578.92261	127.73839	286.88245	301.07764	-8.31157	-855.99768	559.29590	-0.32970	-735.75122	258.54077	63.84666
662	5.508	1017.13092	281.30530	1584.20837	-15.74570	420.05658	1314.53674	-816.49677	391.33005	1328.93384	461.14978	575.55292	121.79384	262.70499	302.71432	-8.15275	-880.10663	561.09662	0.06035	-705.53320	264.61328	65.33118
663	5.517	1016.14722	283.99615	1586.09436	-14.88111	419.50742	1316.79053	-816.73340	390.02319	1330.17798	494.61996	572.06323	114.92793	238.27652	304.35620	-7.99218	-904.34973	563.30963	0.67291	-674.97571	270.83228	65.65502
664	5.525	1015.28625	286.60458	1588.14014	-13.85329	418.71625	1319.53064	-817.11993	388.59991	1331.83484	529.11200	568.23767	106.94154	213.68216	306.05145	-7.80793	-928.69525	565.55408	1.19223	-643.78455	276.77390	65.13870
665	5.533	1014.64160	289.11026	1590.29834	-12.72715	417.73587	1322.69226	-817.56927	387.18185	1333.82361	564.47290	564.21118	98.00731	189.00749	307.84070	-7.56593	-953.06537	567.50092	1.39821	-612.14685	281.92712	64.22015
666	5.542	1014.29010	291.53308	1592.51599	-11.54511	416.61591	1326.20984	-817.97168	385.87924	1336.06787	600.20508	560.23499	88.62189	164.30745	309.70834	-7.26715	-977.39813	569.09436	1.26441	-580.39563	285.98038	63.14335
667	5.550	1014.27185	293.91229	1594.74683	-10.33504	415.39453	1330.00684	-818.23572	384.72992	1338.51367	635.76917	556.36865	79.45338	139.57858	311.60645	-6.93818	-1001.75769	570.60773	1.00366	-548.92053	288.89059	61.80214
668	5.558	1014.59479	296.27811	1596.95239	-9.11968	414.10864	1333.99426	-818.30597	383.73465	1341.11365	670.63287	552.62488	71.23036	114.75105	313.51706	-6.61815	-1026.31323	572.40131	0.91230	-518.27539	290.65729	59.91278
669	5.567	1015.23914	298.63037	1599.08484	-7.92947	412.80902	1338.07092	-818.16345	382.91577	1343.79358	704.00909	549.20795	64.55905	89.75304	315.44583	-6.35473	-1051.07178	574.59930	1.11010	-489.21768	291.26007	57.12324
670	5.575	1016.16211	300.94159	1601.08105	-6.80199	411.55579	1342.11926	-817.82684	382.32141	1346.43835	734.66577	546.46509	59.58994	64.60373	317.36182	-6.17562	-1075.64380	577.14526	1.67718	-462.52319	290.79758	52.96015
671	5.583	1017.31183	303.17560	1602.87878	-5.76734	410.40494	1346.00549	-817.35345	381.97763	1348.90845	761.19312	544.65601	55.74059	39.48472	319.14609	-6.00379	-1099.36609	580.09192	3.03852	-438.68964	289.40701	47.07122
672	5.592	1018.63477	305.30353	1604.43005	-4.83882	409.40863	1349.58765	-816.82800	381.84033	1351.06274	782.45441	543.80261	51.95713	14.78975	320.63101	-5.55774	-1121.74585	583.52875	5.85185	-417.81207	287.02887	39.68419
673	5.600	1020.06372	307.31290	1605.69287	-4.01133	408.61789	1352.72815	-816.32928	381.81006	1352.76953	797.72571	543.81262	47.42934	-8.86866	321.74124	-4.37858	-1142.83252	587.21259	10.44211	-399.77194	283.41910	31.66095
674	5.608	1021.51489	309.22321	1606.62085	-3.26129	408.06793	1355.30212	-815.89496	381.78610	1353.91467	806.74121	544.71014	41.89602	-30.75352	322.53802	-2.03788	-1163.04321	590.51965	16.55383	-384.56763	278.38947	24.06679
675	5.617	1022.90552	311.09866	1607.17407	-2.55410	407.75858	1357.20349	-815.51782	381.67892	1354.41687	809.91193	546.55750	35.32689	-50.21198	323.06042	1.71088	-1182.53003	592.89520	23.66080	-372.52252	271.94684	17.71468
676	5.625	1024.16882	313.01953	1607.33545	-1.85930	407.65057	1358.35535	-815.17090	381.39001	1354.24585	808.32941	549.19855	27.77048	-66.80807	323.16696	7.15886	-1200.80237	594.29926	31.42492	-364.26862	264.25522	12.95628
677	5.633	1025.25964	315.03021	1607.10645	-1.16161	407.67786	1358.71826	-814.82745	380.81174	1353.44360	803.18536	552.39099	19.73685	-79.96439	322.47345	15.16219	-1216.85315	595.08337	39.81763	-360.61404	255.64597	9.62561
678	5.642	1026.15320	317.12003	1606.48181	-0.46389	407.76791	1358.29102	-814.46643	379.84818	1352.11572	794.98090	556.11615	12.37606	-88.16178	320.32397	27.15552	-1229.38049	595.57635	48.83541	-362.44617	246.80975	7.05180
679	5.650	1026.84180	319.24149	1605.43750	0.21051	407.85931	1357.10095	-814.07825	378.45065	1350.38745	783.33038	560.33484	6.85392	-88.98031	315.99680	43.91579	-1237.01343	595.96680	58.18146	-370.51160	238.92316	4.39255
680	5.658	1027.34277	321.34174	1603.95068	0.81952	407.90610	1355.19250	-813.68121	376.66687	1348.36792	767.53619	564.51086	3.56888	-80.79345	309.29999	63.99059	-1238.81726	596.35907	67.12546	-384.84970	233.33157	1.36100
681	5.667	1027.71460	323.39017	1602.03516	1.31705	407.87042	1352.62366	-813.32721	374.66724	1346.14294	747.45093	567.90955	2.03212	-64.37122	301.06128	83.74937	-1234.77148	596.76508	74.63394	-404.36346	230.81839	-1.46735
682	5.675	1028.04260	325.38879	1599.75818	1.67281	407.71786	1349.47034	-813.07007	372.71332	1343.76111	724.03455	570.36853	1.38729	-42.41369	292.81775	99.36461	-1225.51636	597.14941	79.89453	-427.17743	231.03441	-3.38436
683	5.683	1028.40295	327.35724	1597.21790	1.88139	407.42941	1345.82312	-812.92786	371.07803	1341.20789	698.95898	572.31836	1.03136	-17.68358	285.86823	108.93053	-1211.61133	597.56335	82.89944	-451.47339	232.76460	-4.31637
684	5.692	1028.85095	329.30508	1594.50635	1.95275	407.02060	1341.77502	-812.88739	369.94870	1338.43262	673.59558	574.12561	0.78324	8.33022	280.64841	113.00655	-1193.30566	598.19714	84.38828	-476.07355	234.87930	-4.66062
685	5.700	1029.42859	331.21655	1591.68555	1.89029	406.54529	1337.41333	-812.94073	369.36060	1335.42957	648.57166	575.82007	0.59393	35.39087	276.91699	113.54344	-1170.90381	599.22980	85.02817	-500.51569	236.93895	-4.80427
686	5.708	1030.15564	333.05762	1588.78931	1.67419	406.07132	1332.82642	-813.10187	369.20758	1332.27673	624.02289	577.37012	0.35309	63.72045	274.27264	112.44684	-1144.93457	600.62250	84.72617	-524.75989	238.95569	-4.93922
687	5.717	1031.02148	334.79282	1585.84338	1.25621	405.63608	1328.11121	-813.39508	369.31812	1329.10925	599.89526	578.88647	0.01814	93.37534	272.43198	110.84629	-1115.93030	602.08734	82.90045	-548.85425	240.92007	-5.08883
688	5.725	1031.99377	336.39911	1582.88232	0.55547	405.20969	1323.37683	-813.84088	369.53561	1326.07007	576.06897	580.52496	-0.36534	124.09432	271.25314	109.11917	-1084.30273	603.24341	79.31143	-572.79449	242.75098	-5.26062
689	5.733	1033.02478	337.87399	1579.95593	-0.54379	404.69266	1318.74146	-814.44458	369.76044	1323.25916	552.40375	582.31616	-0.79755	155.41307	270.70392	107.18577	-1050.47754	603.77344	74.47587	-596.54749	244.50455	-5.51988
690	5.742	1034.05078	339.23810	1577.13574	-2.17014	403.95782	1314.32629	-815.18317	369.95819	1320.70642	528.81653	584.15289	-1.24720	186.87932	270.79794	104.77401	-1014.99866	603.47681	69.41365	-620.12036	246.34372	-5.86571
691	5.750	1034.99072	340.52151	1574.51501	-4.40381	402.91678	1310.25586	-815.99786	370.16504	1318.39966	505.30618	585.94482	-1.61268	218.25958	271.49744	101.62129	-978.43555	602.25757	65.16409	-643.58728	248.29337	-6.14364
692	5.758	1035.76147	341.74316	1572.19250	-7.19270	401.56815	1306.66064	-816.80573	370.48917	1316.33960	481.86591	587.70581	-1.89803	249.61890	272.68430	97.60477	-941.27271	600.06183	62.42847	-667.07788	250.15831	-6.15665
693	5.767	1036.30469	342.90656	1570.25220	-10.30640	400.00198	1303.67224	-817.53455	371.07217	1314.54907	458.44879	589.47723	-2.21075	281.25955	274.21478	92.75287	-903.98175	596.80231	61.43508	-690.70947	251.76527	-5.88755
694	5.775	1036.60364	344.00745	1568.74768	-13.39568	398.35495	1301.40320	-818.16473	372.01910	1313.03882	435.04590	591.29565	-2.54800	313.57355	275.95291	87.17657	-867.14111	592.36383	61.98172	-714.44055	253.26097	-5.58594
695	5.783	1036.67554	345.03909	1567.69836	-16.13471	396.73932	1299.91821	-818.74298	373.34991	1311.79370	411.72116	593.25732	-2.77255	346.86984	277.73703	81.03354	-831.36182	586.71393	63.57892	-738.06311	254.99155	-5.51316
696	5.792	1036.55432	345.99207	1567.10010	-18.33957	395.20282	1299.22327	-819.35620	374.99945	1310.81201	388.49469	595.41302	-2.83099	381.25284	279.35248	74.53372	-797.05359	579.99298	65.59684	-761.48608	257.01642	-5.61155
697	5.800	1036.28357	346.85065	1566.93762	-19.99830	393.73914	1299.28162	-820.09039	376.84683	1310.15088	365.24759	597.59088	-2.80882	416.61136	280.59116	67.88705	-764.25647	572.42377	67.34089	-784.89600	259.01324	-5.60244
698	5.808	1035.91443	347.59576	1567.19031	-21.22639	392.30762	1300.04248	-820.99658	378.74185	1309.91992	341.82175	599.56195	-2.73312	452.74118	281.32675	61.20849	-732.67346	564.16144	68.19426	-808.48529	260.76556	-5.37732
699	5.817	1035.50610	348.21625	1567.83594	-22.18219	390.84943	1301.45483	-822.05847	380.53638	1310.22546	318.15088	601.28735	-2.55239	489.56665	281.48676	54.52602	-701.85443	555.31641	67.85353	-832.24182	262.36298	-5.07401
700	5.825	1035.12427	348.71127	1568.84583	-22.98279	389.31760	1303.46826	-823.18005	382.12564	1311.12085	294.27228	602.84741	-2.32141	527.28784	280.98633	47.92742	-671.37512	546.06299	66.37804	-856.12598	263.88065	-4.81275
701	5.833	1034.83472	349.07764	1570.17334	-23.66264	387.71008	1306.03430	-824.22095	383.46179	1312.60254	270.26068	604.32294	-2.15718	566.23743	279.74463	41.71688	-640.92273	536.66858	64.03133	-880.15417	265.34668	-4.61283
702	5.842	1034.69458	349.30283	1571.75269	-24.18694	386.09055	1309.11304	-825.06055	384.53802	1314.62476	246.14532	605.80255	-2.05756	606.45947	277.75714	36.43272	-610.31866	527.44910	61.16707	-904.23535	267.00021	-4.52643
703	5.850	1034.74841	349.37439	1573.50830	-24.49662	384.58514	1312.67529	-825.64862	385.36630	1317.11047	221.90027	607.35510	-1.93938	647.27069	275.13522	32.66848	-579.55212	518.67798	58.17368	-928.26697	269.03357	-4.55911
704	5.858	1035.02686	349.29099	1575.36829	-24.55268	383.33188	1316.69128	-826.01300	385.94934	1319.96375	197.50342	608.96167	-1.76081	687.05475	272.06866	30.73173	-548.84412	510.53149	55.33632	-952.36169	271.17197	-4.52186
705	5.867	1035.54333	349.07266	1577.27637	-24.35219	382.41089	1321.10852	-826.22314	386.26428	1323.08606	172.95300	610.55713	-1.50605	723.44214	268.72275	30.27244	-518.69562	503.09872	52.62949	-976.70532	272.99246	-4.24060
706	5.875	1036.29651	348.76837	1579.20007	-23.91396	381.82281	1325.84058	-826.34222	386.27374	1326.39136	148.24475	612.13428	-1.16427	754.01776	265.16980	30.23969	-489.87305	496.37207	49.61953	-1001.31323	274.47849	-3.82899
707	5.883	1037.27502	348.44391	1581.12427	-23.26199	381.51218	1330.76978	-826.40192	385.94666	1329.79907	123.39966	613.73462	-0.81695	777.35870	261.49884	29.46596	-463.28418	490.31128	45.66807	-1026.03308	275.91812	-3.55666
708	5.892	1038.45898	348.14804	1583.02612	-22.42373	381.39120	1335.75305	-826.40454	385.27136	1333.20801	98.49939	615.38446	-0.60248	793.55383	257.96567	27.41745	-439.73218	484.99307	40.34504	-1050.64099	277.40128	-3.47347
709	5.900	1039.81152	347.89319	1584.85596	-21.42978	381.35641	1340.62671	-826.34003	384.26169	1336.48657	73.66443	617.05597	-0.44527	803.62164	254.83386	24.25813	-419.66919	480.61343	33.70506	-1074.84021	278.66449	-3.23937
710	5.908	1041.26563	347.67053	1586.54590	-20.30782	381.31091	1345.21863	-826.20752	382.96057	1339.48767	49.09253	618.57898	0.17141	808.55658	252.04684	20.28328	-403.14136	477.41565	26.30646	-1098.25122	279.45386	-2.31869
711	5.917	1042.72827	347.46365	1588.02490	-19.08389	381.18677	1349.36401	-826.02881	381.44751	1342.06982	25.18054	619.60626	2.14912	809.04492	249.23300	15.60040	-390.02161	475.71051	19.05866	-1120.58740	279.85110	-0.28200
712	5.925	1044.10571	347.24692	1589.22998	-17.79264	380.94550	1352.92065	-825.84546	379.84512	1344.11682	2.61414	619.87323	6.46473	805.68524	246.05283	10.40476	-380.37750	475.82611	12.92190	-1141.83813	280.13776	3.05631
713	5.933	1045.31787	347.00540	1590.12720	-16.47474	380.55722	1355.77356	-825.70111	378.30573	1345.55737	-17.60339	619.57068	13.86866	798.96936	242.53891	5.30772	-374.66400	477.97281	8.58072	-1162.11060	280.54935	7.62263
714	5.942	1046.29858	346.75943	1590.73206	-15.16124	379.99390	1357.83679	-825.61597	376.98444	1346.37524	-34.22791	619.30884	24.85695	788.93890	239.22992	1.15585	-373.61548	482.10114	6.17519	-1181.27942	281.20166	13.14736
715	5.950	1047.00867	346.54236	1591.07776	-13.87254	379.25198	1359.06079	-825.56354	376.01810	1346.60510	-45.80042	619.67981	39.73077	775.06891	236.95590	-1.53035	-377.97919	487.62466	5.14791	-1198.80151	281.98480	19.32574
716	5.958	1047.45654	346.35727	1591.16321	-12.63342	378.37210	1359.44324	-825.47284	375.49066	1346.31958	-50.50446	620.97150	58.22262	756.86298	236.28909	-2.87798	-388.14093	493.30209	4.53074	-1213.72217	282.58008	25.87563
717	5.967	1047.69263	346.17291	1590.95837	-11.48135	377.42001	1359.03088	-825.26196	375.38721	1345.62280	-46.76642	623.26123	78.80003	734.79431	237.12206	-3.40512	-403.60028	497.86237	3.65195	-1224.79590	282.70190	32.49304
718	5.975	1047.78186	345.95117	1590.44214	-10.46409	376.44830	1357.90942	-824.88477	375.57611	1344.64026	-34.88983	626.54254	98.78923	710.39392	238.82703	-3.55719	-422.90045	500.91864	2.53430	-1230.80945	282.11777	38.99202
719	5.983	1047.77844	345.66919	1589.62708	-9.63395	375.48273	1356.18628	-824.36353	375.83786	1343.49561	-17.43878	630.65076	115.95299	685.24707	240.77881	-3.57117	-444.53094	503.02017	1.54167	-1230.97803	280.47891	45.36863
720	5.992	1047.71423	345.32974	1588.56958	-9.03921	374.53928	1353.97388	-823.78455	375.92773	1342.27966	2.76440	635.22974	129.89642	660.19342	242.68515	-3.62182	-467.61591	504.89844	0.86018	-1225.06030	277.40701	51.44778
721	6.000	1047.60339	344.95477	1587.35315	-8.71426	373.64474	1351.37695	-823.26611	375.64798	1341.03308	24.33521	639.79852	141.34525	635.43073	244.54376	-3.87226	-491.58093	506.89081	0.45141	-1213.19763	272.77295	56.65992
722	6.008	1047.46289	344.56146	1586.04553	-8.67477	372.84543	1348.49182	-822.92749	374.89139	1339.75342	46.92334	643.74182	150.45038	610.92700	246.43259	-4.36529	-515.88116	508.91406	0.21382	-1195.72803	266.81876	60.32850
723	6.017	1047.31909	344.15125	1584.67969	-8.92146	372.20950	1345.41492	-822.87622	373.64175	1338.42017	70.30511	646.37305	156.57433	586.63074	248.36772	-4.96724	-540.18286	510.77820	0.01767	-1173.05908	260.06506	61.95715
724	6.025	1047.18750	343.72546	1583.28186	-9.45279	371.82596	1342.24866	-823.20471	371.95856	1337.01819	94.27966	647.23462	159.36922	562.50555	250.30038	-5.47099	-564.39276	512.44794	-0.25074	-1145.64197	253.17101	61.27443
725	6.033	1047.04956	343.29498	1581.89319	-10.28237	371.79010	1339.09802	-823.97992	369.96680	1335.53430	118.85406	646.31305	159.33453	538.52002	252.17885	-5.77092	-588.51624	514.00586	-0.60001	-1114.06213	246.75186	58.37867
726	6.042	1046.85291	342.87598	1580.56348	-11.45269	372.17139	1336.06616	-825.21594	367.84177	1333.93176	144.17523	643.84344	157.38841	514.64508	253.98030	-5.94578	-612.55078	515.52881	-0.92345	-1079.12378	241.18460	53.97254
727	6.050	1046.52954	342.48990	1579.34619	-13.03224	372.98077	1333.25366	-826.84894	365.77115	1332.15674	170.30792	640.04626	154.32217	490.86063	255.69717	-6.16815	-636.48047	517.05719	-1.08045	-1041.82007	236.58205	49.26244
728	6.058	1046.01733	342.15656	1578.30493	-15.08267	374.17374	1330.75842	-828.74701	363.88901	1330.21204	197.12622	635.15405	150.65285	467.14926	257.32452	-6.53534	-660.31921	518.55725	-1.03195	-1003.17395	232.94270	45.45400
729	6.067	1045.26794	341.88995	1577.51807	-17.59876	375.69592	1328.66956	-830.74756	362.22577	1328.22546	224.43140	629.45508	146.64627	443.49384	258.86499	-6.98689	-684.09790	519.91449	-0.92738	-963.98889	230.32013	43.27795
730	6.075	1044.25049	341.71170	1577.06262	-20.45605	377.51282	1327.04883	-832.68274	360.73260	1326.40771	252.15912	623.17981	142.37415	419.88803	260.33148	-7.38356	-707.85217	521.08728	-0.97099	-924.74841	228.80385	42.91139
731	6.083	1042.96228	341.63809	1576.97388	-23.41963	379.56696	1325.89697	-834.40155	359.34485	1324.93835	280.44092	616.42810	137.84285	396.32901	261.73334	-7.65184	-731.62585	522.21021	-1.18225	-885.85059	228.33940	44.22778
732	6.092	1041.43298	341.65076	1577.22656	-26.22116	381.70166	1325.14990	-835.81549	358.00562	1323.89551	309.43646	609.24524	133.09389	372.79303	263.07379	-7.82507	-755.42914	523.44086	-1.38100	-847.91516	228.72144	47.04991
733	6.100	1039.70972	341.71075	1577.76733	-28.64094	383.65601	1324.74280	-836.93134	356.64743	1323.27197	339.14337	601.71973	128.16435	349.23810	264.39835	-7.96735	-779.23126	524.81165	-1.39435	-811.72992	229.81425	51.10781
734	6.108	1037.83801	341.79346	1578.54590	-30.54766	385.16525	1324.68494	-837.83148	355.18323	1323.04407	369.39850	593.95319	122.96919	325.63171	265.80835	-8.09586	-803.05151	526.29230	-1.18535	-777.82410	231.65912	55.79575
735	6.117	1035.85767	341.89423	1579.51880	-31.91196	386.07486	1325.05676	-838.62152	353.53571	1323.23291	399.97659	586.02301	117.31615	301.94766	267.36508	-8.16532	-826.99518	527.88983	-0.79384	-746.04663	234.34290	60.21965
736	6.125	1033.80713	342.01392	1580.64661	-32.80740	386.36917	1325.93579	-839.38885	351.68262	1323.89612	430.69659	578.03552	111.05652	278.14020	269.03247	-8.11888	-851.13550	529.63116	-0.27407	-715.58191	237.79976	63.66346
737	6.133	1031.72083	342.14734	1581.89258	-33.37988	386.12558	1327.33704	-840.19250	349.67395	1325.06775	461.55347	570.06464	104.13951	254.15732	270.74777	-7.95996	-875.40350	531.48761	0.27605	-685.45642	241.71046	65.92741
738	6.142	1029.62976	342.28134	1583.22803	-33.78431	385.45694	1329.21948	-841.06366	347.60834	1326.71484	492.78079	561.92084	96.51649	229.98886	272.49161	-7.74979	-899.65662	533.37494	0.73486	-655.04675	245.64796	67.16371
739	6.150	1027.56775	342.41086	1584.65210	-34.12818	384.47736	1331.52441	-842.00269	345.57959	1328.75452	524.69592	553.23993	88.14524	205.68411	274.28510	-7.52798	-923.81512	535.23572	1.03703	-624.19629	249.29626	67.59221
740	6.158	1025.57471	342.55713	1586.20593	-34.45390	383.28867	1334.19348	-842.98315	343.63644	1331.10498	557.35944	544.08270	79.25562	181.30783	276.15433	-7.28215	-947.89905	537.07123	1.18680	-593.05957	252.42535	67.43213
741	6.167	1023.70044	342.74942	1587.93811	-34.75426	381.96750	1337.16492	-843.96198	341.79843	1333.71533	590.43890	535.08197	70.52472	156.88062	278.09766	-7.00500	-971.99689	538.89667	1.22920	-561.95905	254.77771	66.83598
742	6.175	1022.01807	342.99277	1589.84058	-35.00083	380.55957	1340.36682	-844.89178	340.09079	1336.55420	623.37537	526.76440	62.84643	132.37532	280.08646	-6.72733	-996.22070	540.72107	1.22612	-531.41724	256.11307	65.71623
743	6.183	1020.61401	343.27100	1591.83020	-35.16656	379.09021	1343.72205	-845.73273	338.54379	1339.57593	655.36938	519.21808	56.91685	107.74939	282.08282	-6.48372	-1020.64105	542.56403	1.21971	-502.23175	256.30594	63.65982
744	6.192	1019.52844	343.56192	1593.78137	-35.23761	377.57816	1347.15662	-846.45148	337.17554	1342.69482	685.17444	512.42773	52.81950	82.96260	284.04282	-6.28165	-1045.21631	544.43390	1.24415	-475.33084	255.32533	60.06856
745	6.200	1018.71613	343.84003	1595.57227	-35.21854	376.04996	1350.59668	-847.02026	335.98624	1345.77979	711.22076	506.40601	49.79844	58.01711	285.91544	-6.10251	-1069.72119	546.31891	1.45693	-451.44037	253.13936	54.47379
746	6.208	1018.08655	344.08746	1597.11633	-35.13033	374.55344	1353.95178	-847.43018	334.96417	1348.66699	732.12042	501.08807	46.66114	33.03770	287.62897	-5.88315	-1093.74890	548.28076	2.30761	-430.84021	249.65381	46.88523
747	6.217	1017.54846	344.30353	1598.36401	-35.00186	373.14978	1357.10144	-847.70374	334.09985	1351.18274	747.13232	496.43994	42.61656	8.36290	289.07507	-5.43328	-1116.91040	550.48254	4.47588	-413.42270	244.71915	37.98653
748	6.225	1017.01111	344.49796	1599.28503	-34.86062	371.88928	1359.90027	-847.88843	333.39084	1353.17529	756.27185	492.55850	37.59614	-15.39108	290.13947	-4.38624	-1139.12915	552.97522	8.44677	-399.02380	238.20337	28.98219
749	6.233	1016.38989	344.69327	1599.85754	-34.72488	370.80023	1362.20264	-848.03601	332.81604	1354.53113	760.11334	489.51593	31.78295	-37.40324	290.75757	-2.34538	-1160.64917	555.45856	14.09909	-387.76514	230.05911	21.14346
750	6.242	1015.62946	344.93744	1600.06921	-34.59821	369.88940	1363.89270	-848.18335	332.29996	1355.17749	759.54700	487.23132	25.21356	-56.94369	290.91626	0.88410	-1181.64014	557.35114	20.81030	-380.13861	220.34904	15.34688
751	6.250	1014.71667	345.28760	1599.92993	-34.47155	369.14105	1364.89392	-848.34369	331.70834	1355.10022	755.47150	485.63300	18.05697	-73.73611	290.58890	5.34224	-1201.88782	558.15472	28.02314	-376.81281	209.36646	11.80021
752	6.258	1013.67700	345.76590	1599.48022	-34.33605	368.51917	1365.15649	-848.51483	330.88165	1354.36804	748.30762	484.90292	11.03686	-87.88103	289.59814	11.42752	-1220.76440	557.81757	35.67136	-378.38428	197.89032	9.90886
753	6.267	1012.55713	346.34436	1598.75427	-34.20066	367.97980	1364.64502	-848.69843	329.69119	1353.11621	737.69879	485.33301	5.28052	-98.95739	287.45270	20.38072	-1237.15149	556.81995	44.01373	-385.20654	187.27930	8.37627
754	6.275	1011.39429	346.97995	1597.72546	-34.09971	367.48602	1363.34082	-848.91425	328.09848	1351.49158	722.89313	486.78107	1.63015	-105.18276	283.38486	33.70870	-1249.42542	555.86096	53.04693	-397.18613	179.13156	5.91075
755	6.283	1010.20172	347.64825	1596.32556	-34.08421	367.01532	1361.25964	-849.20081	326.18414	1349.61328	703.63342	488.58160	0.00162	-104.23219	276.78799	51.51794	-1255.98425	555.36957	62.06705	-413.64075	174.53349	2.31670
756	6.292	1008.99188	348.34186	1594.51855	-34.20550	366.55524	1358.46436	-849.60547	324.13153	1347.56616	680.75464	490.24011	-0.51864	-95.27758	267.87177	71.45274	-1256.16992	555.32172	69.86629	-433.55127	173.35257	-1.31347
757	6.300	1007.79437	349.05621	1592.31079	-34.49950	366.09515	1355.05737	-850.16644	322.18527	1345.39282	655.84558	491.82837	-0.84376	-79.84278	257.88553	89.61193	-1250.59802	555.46503	75.47749	-455.93555	174.34521	-3.81397
758	6.308	1006.64307	349.78403	1589.72375	-34.97690	365.63013	1351.15735	-850.88824	320.60617	1343.08472	630.31982	493.54321	-1.27278	-60.59988	248.46483	102.73200	-1240.38452	555.66083	78.86749	-479.82758	176.09979	-4.97598
759	6.317	1005.56732	350.51489	1586.81201	-35.62804	365.17496	1346.88025	-851.73505	319.60587	1340.61182	604.99261	495.29056	-1.64012	-39.62577	240.66035	109.82391	-1226.23730	556.04688	80.97000	-504.25403	177.85019	-5.28565
760	6.325	1004.59637	351.23602	1583.67346	-36.44418	364.75830	1342.32910	-852.67163	319.24973	1337.96765	580.26190	496.86700	-1.79878	-17.67669	234.58115	112.15562	-1208.39697	556.85986	82.79873	-528.59344	179.50745	-5.29214
761	6.333	1003.75037	351.93570	1580.41284	-37.43981	364.38937	1337.59314	-853.71802	319.40445	1335.17822	556.13068	498.28485	-1.87191	5.37297	229.77838	111.94862	-1187.04700	558.12329	84.33232	-552.74402	181.22635	-5.36142
762	6.342	1003.02856	352.60233	1577.11768	-38.66358	364.02490	1332.74976	-854.94421	319.81033	1332.29810	532.23596	499.72089	-2.11919	29.75060	225.79425	111.03849	-1162.48328	559.55725	84.48769	-576.81525	183.08234	-5.64353
763	6.350	1002.41559	353.21957	1573.85999	-40.20081	363.56573	1327.86694	-856.41339	320.21997	1329.42065	508.26782	501.27759	-2.64490	55.37206	222.41196	110.32072	-1135.07434	560.76166	82.30048	-600.84259	184.98090	-6.09881
764	6.358	1001.88727	353.77225	1570.69873	-42.16793	362.89630	1323.00488	-858.13550	320.50076	1326.66284	484.26370	502.93854	-3.27100	81.86786	219.59700	109.88298	-1105.30127	561.42090	77.91693	-624.77661	186.75700	-6.56072
765	6.367	1001.39978	354.26001	1567.69116	-44.69028	361.94659	1318.22156	-860.04858	320.67032	1324.12988	460.39621	504.64145	-3.73810	108.79044	217.37051	109.37782	-1073.79163	561.31610	72.46515	-648.57770	188.35489	-6.82892
766	6.375	1000.88531	354.69702	1564.90210	-47.86079	360.72467	1313.58997	-862.02527	320.87033	1321.89380	436.69574	506.31683	-3.98293	135.82251	215.73952	108.36153	-1041.18213	560.25079	67.28314	-672.27722	189.84491	-6.79599
767	6.383	1000.27429	355.09296	1562.40063	-51.67432	359.29623	1309.21716	-863.91052	321.29883	1319.98682	413.07855	507.95007	-4.12920	162.93016	214.66029	106.51537	-1007.94922	558.06500	63.33159	-695.93958	191.35243	-6.56088
768	6.392	999.52039	355.44376	1560.24939	-55.95760	357.74265	1305.24561	-865.57904	322.12003	1318.39929	389.45447	509.57974	-4.31242	190.39771	214.02063	103.71762	-974.38892	554.72217	61.04231	-719.59521	193.00163	-6.37731
769	6.400	998.60431	355.74243	1558.48694	-60.37258	356.13242	1301.83240	-866.98480	323.39777	1317.09326	365.77820	511.19092	-4.57074	218.70010	213.64645	99.99087	-940.75964	550.30194	60.38175	-743.26563	194.81035	-6.42290
770	6.408	997.53131	355.98041	1557.09985	-64.53554	354.51257	1299.11646	-868.17236	325.10153	1316.03455	342.09644	512.75769	-4.80761	248.27362	213.33492	95.44029	-907.43286	544.86530	60.97208	-767.00256	196.65646	-6.63519
771	6.417	996.33356	356.13345	1556.01758	-68.16575	352.92087	1297.19348	-869.24255	327.14587	1315.21838	318.48856	514.37970	-4.85399	279.30582	212.88077	90.25467	-874.86945	538.41730	62.27683	-790.84705	198.37186	-6.77740
772	6.425	995.06873	356.16910	1555.17322	-71.15960	351.40533	1296.10742	-870.29755	329.41315	1314.67676	294.91180	516.17401	-4.61757	311.68268	212.08455	84.68571	-843.45581	531.00452	63.72614	-814.78510	199.87396	-6.67604
773	6.433	993.81049	356.07907	1554.58582	-73.57742	350.01434	1295.85181	-871.39825	331.77246	1314.46936	271.19543	518.08588	-4.19400	345.15256	210.79044	78.95052	-813.33929	522.77179	64.74576	-838.78308	201.23097	-6.37978
774	6.442	992.63000	355.88391	1554.34387	-75.57244	348.76334	1296.38000	-872.55054	334.09952	1314.67102	247.22742	519.93201	-3.81034	379.56396	208.91815	73.16826	-784.32776	513.94800	64.90147	-862.83167	202.58676	-6.05762
775	6.450	991.57910	355.59656	1554.50024	-77.29209	347.62683	1297.62610	-873.71533	336.29178	1315.35217	223.04254	521.56958	-3.63058	414.96594	206.45221	67.41427	-755.95544	504.77289	64.08229	-886.92102	204.06955	-5.81109
776	6.458	990.69275	355.20563	1555.00989	-78.79894	346.56326	1299.52942	-874.83496	338.28915	1316.54407	198.74445	523.02338	-3.64089	451.48227	203.45096	61.80553	-727.70959	495.42139	62.45340	-911.04236	205.75638	-5.60454
777	6.467	990.01099	354.70215	1555.76648	-80.05956	345.54160	1302.04651	-875.86597	340.08304	1318.21545	174.42426	524.45789	-3.69904	489.05148	200.09425	56.50883	-699.24286	486.05011	60.30180	-935.22095	207.64459	-5.36247
778	6.475	989.58740	354.10190	1556.66614	-80.99799	344.55170	1305.14978	-876.80389	341.68628	1320.29065	150.09601	526.00696	-3.65075	527.29572	196.70686	51.69786	-670.47949	476.86954	57.95445	-959.46704	209.69405	-5.11242
779	6.483	989.47375	353.43329	1557.62720	-81.55960	343.60345	1308.81018	-877.68268	343.08984	1322.68860	125.70093	527.67590	-3.43928	565.62421	193.67104	47.56219	-641.62921	468.06238	55.66730	-983.76099	211.86856	-4.92891
780	6.492	989.70282	352.71140	1558.59058	-81.74409	342.72354	1312.97083	-878.54590	344.25656	1325.34094	101.18152	529.41217	-3.13275	603.26141	191.23953	44.34603	-613.12878	459.68323	53.47715	-1008.13501	214.05400	-4.80402
781	6.500	990.27832	351.93781	1559.52051	-81.60332	341.94681	1317.53137	-879.41846	345.13925	1328.19043	76.51544	531.18628	-2.84290	638.98694	189.36780	42.23969	-585.56097	451.80307	51.18205	-1032.67993	216.03615	-4.67077
782	6.508	991.17706	351.12857	1560.39111	-81.21684	341.30347	1322.35559	-880.30328	345.69235	1331.18896	51.71802	532.95685	-2.63007	671.00244	187.69774	41.06749	-559.58557	444.69257	48.43152	-1057.43445	217.69391	-4.46529
783	6.517	992.36365	350.31732	1561.17761	-80.66569	340.81488	1327.28906	-881.18518	345.89441	1334.28528	26.83807	534.66583	-2.47393	697.45654	185.84146	40.10984	-535.91608	438.59882	44.76845	-1082.29688	219.16353	-4.18647
784	6.525	993.79712	349.52991	1561.87195	-80.01908	340.49243	1332.16870	-882.02820	345.77319	1337.39734	1.92230	536.33221	-2.30499	717.35004	183.80812	38.47561	-515.23090	433.49655	39.76914	-1107.06567	220.67841	-3.91338
785	6.533	995.42810	348.78064	1562.47925	-79.33395	340.32867	1336.83020	-882.78540	345.39294	1340.40051	-22.97931	538.02972	-2.00502	730.85645	182.02431	35.72338	-497.91382	429.38077	33.37368	-1131.50989	222.23587	-3.60652
786	6.542	997.19775	348.07751	1562.98096	-78.65589	340.28897	1341.11890	-883.42169	344.82309	1343.14526	-47.71918	539.71967	-1.28833	738.73352	180.85950	31.95736	-483.91772	426.58563	26.02597	-1155.35730	223.55307	-2.87764
787	6.550	999.03992	347.40591	1563.31165	-78.01328	340.31314	1344.90356	-883.92950	344.13922	1345.49011	-71.96466	541.19879	0.39578	741.65881	180.27118	27.39164	-473.06573	425.65112	18.50267	-1178.31726	224.43918	-1.15741
788	6.558	1000.88556	346.72943	1563.38501	-77.40754	340.32767	1348.08276	-884.33142	343.43372	1347.32544	-95.18018	542.23877	3.72433	740.15460	179.91585	22.10238	-465.54303	427.03848	11.71447	-1200.21326	225.05125	1.85686
789	6.567	1002.66034	346.01767	1563.12292	-76.81376	340.26276	1350.58374	-884.67230	342.80151	1348.58252	-116.61194	542.81152	9.27316	734.74481	179.45132	16.22970	-462.09210	430.89337	6.51047	-1221.08289	225.68301	6.04228
790	6.575	1004.28381	345.26672	1562.46899	-76.20045	340.07144	1352.36072	-884.99518	342.32510	1349.23779	-135.27106	543.31293	17.49017	725.83374	178.73590	10.20019	-463.70056	436.82477	3.30653	-1241.10144	226.50528	11.09654
791	6.583	1005.68976	344.50323	1561.41052	-75.55434	339.74359	1353.39966	-885.31104	342.07022	1349.31567	-149.91669	544.38312	28.70836	713.43195	177.93341	4.66862	-470.96509	443.78177	1.75536	-1260.27673	227.54956	16.78671
792	6.592	1006.84845	343.76837	1559.97632	-74.89042	339.30518	1353.72168	-885.58502	342.07001	1348.89246	-158.94910	546.25946	42.93057	697.21124	177.50011	0.29347	-483.62878	450.25290	1.04262	-1278.07886	228.71252	22.98631
793	6.600	1007.76648	343.08746	1558.20862	-74.24654	338.80969	1353.37280	-885.75128	342.30316	1348.09216	-160.58112	548.57184	59.49487	677.09686	177.87688	-2.55607	-500.76703	454.95367	0.58702	-1293.34937	229.74004	29.64276
794	6.608	1008.46643	342.46619	1556.16736	-73.67612	338.32556	1352.41174	-885.74969	342.68256	1347.06128	-153.89447	550.81323	76.84747	653.89252	179.11070	-4.00139	-521.37738	457.61551	0.22731	-1304.60901	230.36220	36.72230
795	6.617	1008.97034	341.90475	1553.93542	-73.24262	337.91092	1350.90417	-885.56982	343.06979	1345.92334	-140.01385	552.76111	92.98232	629.07605	180.86916	-4.51886	-544.51318	459.01215	-0.07289	-1310.55579	230.37965	44.08922
796	6.625	1009.29529	341.39664	1551.58691	-73.00573	337.58954	1348.91760	-885.27252	343.31982	1344.74377	-121.62109	554.59436	106.69745	603.91931	182.75610	-4.61415	-569.04266	460.13159	-0.33770	-1310.46960	229.58099	51.37193
797	6.633	1009.45471	340.92273	1549.17041	-73.00343	337.35339	1346.51636	-884.97009	343.32498	1343.52405	-101.04541	556.63245	118.13831	578.99542	184.53387	-4.63261	-593.89435	461.47296	-0.52862	-1304.33728	227.76642	57.94481
798	6.642	1009.46088	340.45746	1546.72583	-73.24603	337.19440	1343.76648	-884.78369	343.03384	1342.22668	-79.26141	558.81165	127.76349	554.35065	186.15570	-4.75077	-618.52362	463.04349	-0.61866	-1292.64465	224.80927	63.20345
799	6.650	1009.32477	339.98505	1544.28711	-73.72408	337.13806	1340.74402	-884.81299	342.45630	1340.80957	-56.49084	560.59058	135.43184	529.86005	187.70062	-5.02191	-642.87634	464.68347	-0.68008	-1275.98682	220.65228	66.86810
800	6.658	1009.05560	339.50568	1541.89368	-74.42255	337.24597	1337.54004	-885.13324	341.65610	1339.24841	-32.90851	561.41260	140.78204	505.45743	189.27328	-5.41086	-667.07568	466.27087	-0.83661	-1254.80859	215.42287	68.87266
801	6.667	1008.65930	339.02719	1539.63745	-75.33706	337.58716	1334.25244	-885.80347	340.72488	1337.53772	-8.67346	561.00922	143.83704	481.16284	190.92468	-5.83897	-691.22705	467.76498	-1.14331	-1229.45020	209.54051	69.11578
802	6.675	1008.12341	338.57245	1537.65845	-76.48910	338.20923	1330.96948	-886.86603	339.74655	1335.68433	16.20502	559.33844	144.99329	457.00269	192.63425	-6.24145	-715.36157	469.18829	-1.50780	-1200.32007	203.62889	67.53629
803	6.683	1007.40405	338.19260	1536.06091	-77.93279	339.12460	1327.76404	-888.32977	338.76767	1333.70325	41.81451	556.52924	144.74785	432.97235	194.34785	-6.60595	-739.47473	470.57495	-1.75374	-1168.00818	198.27980	64.39122
804	6.692	1006.44623	337.93860	1534.85547	-79.74038	340.30869	1324.70850	-890.14557	337.78391	1331.63013	68.22760	552.82483	143.47736	409.05164	196.02399	-6.96733	-763.56732	471.94507	-1.78824	-1133.30859	193.79521	60.38228
805	6.700	1005.22241	337.81381	1533.99146	-81.96033	341.71939	1321.89221	-892.19641	336.75677	1329.53308	95.45477	548.43829	141.35176	385.21268	197.62622	-7.35188	-787.63123	473.31967	-1.68050	-1097.07214	190.18517	56.46622
806	6.708	1003.74915	337.77597	1533.42517	-84.56396	343.32578	1319.41846	-894.31311	335.65576	1327.49707	123.46472	543.51373	138.43517	361.42334	199.11890	-7.72893	-811.65479	474.70520	-1.58248	-1059.93750	187.45514	53.44915
807	6.717	1002.07062	337.78363	1533.15454	-87.42250	345.09677	1317.37451	-896.31421	334.49042	1325.59827	152.24719	538.25293	134.82521	337.66098	200.51801	-8.03740	-835.64404	476.07608	-1.60047	-1022.23291	185.74455	51.68099
808	6.725	1000.23279	337.82813	1533.21411	-90.34275	346.94516	1315.79919	-898.06445	333.30219	1323.89490	181.87769	532.95068	130.67874	313.89871	201.88739	-8.24174	-859.62158	477.42883	-1.71181	-984.12695	185.11517	51.12732
809	6.733	998.27167	337.92749	1533.65479	-93.12760	348.70361	1314.69507	-899.51746	332.12717	1322.43115	212.52045	527.79962	126.16939	290.08014	203.27574	-8.33811	-883.63403	478.83307	-1.77587	-945.83716	185.37167	51.70544
810	6.742	996.22223	338.09314	1534.50049	-95.61407	350.17813	1314.08728	-900.70892	330.97461	1321.25000	244.27087	522.84460	121.47375	266.14264	204.70224	-8.32994	-907.73444	480.31982	-1.68157	-907.75720	186.22815	53.44277
811	6.750	994.12848	338.30939	1535.72217	-97.69247	351.23346	1314.05310	-901.72095	329.83752	1320.40991	276.97357	518.15076	116.70357	242.05109	206.17175	-8.22051	-931.94232	481.74222	-1.49452	-870.45081	187.60132	56.19448
812	6.758	992.03766	338.55530	1537.26807	-99.32322	351.84558	1314.67126	-902.65930	328.70508	1319.97876	310.29224	513.84631	111.79912	217.80173	207.69116	-8.03810	-956.25745	482.98914	-1.34252	-834.44495	189.68741	59.25988
813	6.767	989.99042	338.83401	1539.10083	-100.53671	352.08682	1315.95361	-903.63757	327.56036	1319.99670	344.02426	510.03519	106.53358	193.42751	209.29028	-7.85783	-980.68304	484.32425	-1.17095	-799.86694	192.68925	61.63873
814	6.775	988.02246	339.16693	1541.18542	-101.40070	352.06647	1317.83984	-904.73914	326.37613	1320.45435	378.35431	506.64703	100.59491	168.98398	210.99216	-7.74394	-1005.20038	486.14157	-0.81231	-766.28015	196.39833	62.83812
815	6.783	986.17371	339.56122	1543.46948	-101.97785	351.88269	1320.24231	-905.96826	325.12762	1321.31665	413.70175	503.41660	93.77557	144.48840	212.76611	-7.67202	-1029.75146	488.36774	-0.31092	-732.99414	200.18988	63.10279
816	6.792	984.49554	339.99054	1545.88940	-102.30883	351.60498	1323.07935	-907.23315	323.82394	1322.55664	450.23450	500.09616	86.19067	119.90133	214.56281	-7.56349	-1054.28784	490.52170	0.07313	-699.58508	203.49004	62.84371
817	6.800	983.04089	340.40424	1548.38403	-102.42597	351.27213	1326.27136	-908.39685	322.51697	1324.16248	487.52597	496.66690	78.29533	95.18851	216.37167	-7.37604	-1078.83923	492.34061	0.21405	-666.16309	206.05824	62.20761
818	6.808	981.84369	340.75009	1550.90625	-102.37011	350.89453	1329.72620	-909.35388	321.27533	1326.12012	524.67395	493.31241	70.72826	70.34483	218.21405	-7.13291	-1103.49780	493.96017	0.22323	-633.23621	207.86029	61.08101
819	6.817	980.92010	340.99826	1553.42480	-102.19079	350.46124	1333.33960	-910.06189	320.16205	1328.38721	560.71899	490.09830	64.04935	45.36212	220.11876	-6.89367	-1128.32202	495.61102	0.22567	-601.40405	208.88425	59.17369
820	6.825	980.28821	341.15424	1555.90710	-101.93658	349.95535	1337.00916	-910.51996	319.22556	1330.88245	594.82495	486.89969	58.54811	20.23976	222.10396	-6.70712	-1153.25854	497.46198	0.25453	-571.23798	209.03651	56.13639
821	6.833	979.96997	341.24814	1558.30420	-101.64881	349.37207	1340.64124	-910.73901	318.48904	1333.48718	626.06201	483.83453	54.24492	-4.97988	224.14984	-6.57989	-1178.11206	499.61362	0.39305	-543.37219	208.11551	51.69562
822	6.842	979.96838	341.31409	1560.55554	-101.35799	348.72488	1344.14233	-910.73944	317.93674	1336.04749	653.26367	481.32813	50.82764	-30.19511	226.18100	-6.46226	-1202.51282	502.04572	0.97509	-518.47107	205.90623	45.72791
823	6.850	980.24597	341.38104	1562.59717	-101.07839	348.04263	1347.41150	-910.56616	317.51498	1338.37744	675.19550	479.58606	47.58282	-55.20250	228.07884	-6.19701	-1225.97302	504.68451	2.59717	-497.00375	202.26495	38.38720
824	6.858	980.72321	341.46805	1564.36938	-100.80357	347.37601	1350.34314	-910.28674	317.15524	1340.27954	690.89026	478.45770	43.69131	-79.63421	229.75961	-5.45585	-1248.17407	507.52734	5.82371	-479.17575	197.08125	30.22840
825	6.867	981.29333	341.57727	1565.82971	-100.50900	346.80481	1352.83289	-909.96674	316.79791	1341.58105	700.01099	477.84030	38.66263	-102.94674	231.24844	-3.81426	-1269.22412	510.47449	10.80819	-465.18936	190.23483	22.09603
826	6.875	981.85205	341.69714	1566.95947	-100.16433	346.41782	1354.78357	-909.65070	316.39993	1342.17224	703.00507	477.80597	32.42518	-124.49296	232.60641	-0.95745	-1289.53076	513.06299	17.23113	-455.55759	181.72357	14.79409
827	6.883	982.32538	341.82043	1567.75098	-99.74664	346.26984	1356.11108	-909.36041	315.91187	1342.03064	700.89771	478.33179	25.19448	-143.68350	233.80821	3.25799	-1309.38525	514.64978	24.63350	-451.09848	171.91664	8.78940
828	6.892	982.67712	341.95654	1568.18701	-99.24880	346.35397	1356.75317	-909.10474	315.23895	1341.22986	694.76361	479.22079	17.49427	-160.10162	234.73511	9.08658	-1328.49683	514.95209	32.77055	-452.57434	161.71948	4.15400
829	6.900	982.89783	342.12518	1568.23999	-98.68342	346.60715	1356.67700	-908.88977	314.25519	1339.91467	685.09363	480.31641	10.25880	-173.16492	235.16824	17.33356	-1345.77417	514.21075	41.63335	-460.28445	152.59898	0.75258
830	6.908	982.99384	342.33984	1567.88940	-98.08382	346.93512	1355.88245	-908.72052	312.88477	1338.25085	671.61078	481.54898	4.63037	-181.40540	234.71490	29.26273	-1359.55615	512.78442	51.16380	-473.97150	146.23001	-1.54473
831	6.917	982.97968	342.59259	1567.13354	-97.49837	347.24545	1354.39465	-908.59644	311.16992	1336.39319	653.85144	482.82898	1.30284	-182.59644	232.90504	45.43301	-1368.10571	510.88052	60.94610	-492.91437	143.51027	-2.90889
832	6.925	982.87256	342.85538	1565.98828	-96.97564	347.48264	1352.25342	-908.49915	309.27121	1334.47705	632.08728	484.13596	-0.07853	-175.32376	229.57788	64.37330	-1370.28430	508.62900	70.07374	-515.74036	143.83478	-3.67539
833	6.933	982.68958	343.10144	1564.48303	-96.54946	347.64307	1349.51489	-908.38806	307.41333	1332.60291	607.72620	485.55743	-0.57820	-160.31488	225.20995	82.79747	-1366.07959	506.08740	77.32825	-540.49243	145.67632	-4.18747
834	6.942	982.44373	343.32465	1562.65686	-96.23252	347.75565	1346.26099	-908.21436	305.81274	1330.81580	582.59155	487.11795	-0.93850	-139.91702	220.71457	97.43355	-1356.35425	503.27545	81.81300	-565.52209	147.76859	-4.60810
835	6.950	982.13940	343.54214	1560.57056	-96.01904	347.85245	1342.59448	-907.94751	304.61356	1329.10559	557.76746	488.77402	-1.23154	-116.50434	216.84219	106.73785	-1342.05762	500.41122	83.69995	-590.13440	149.60471	-4.97394
836	6.958	981.77661	343.78485	1558.32532	-95.89278	347.95453	1338.61987	-907.60583	303.84845	1327.43652	533.38287	490.50772	-1.36975	-91.43337	213.85173	111.16947	-1323.73059	498.02151	84.27013	-614.29932	151.19803	-5.30551
837	6.967	981.36511	344.08160	1556.04663	-95.84043	348.06494	1334.42798	-907.26086	303.45593	1325.79199	509.23926	492.27689	-1.44912	-65.05488	211.69887	112.26647	-1301.60522	496.64896	84.87323	-638.17792	152.71167	-5.62089
838	6.975	980.93323	344.44089	1553.83838	-95.87106	348.16306	1330.09570	-906.99701	303.35541	1324.19238	485.20428	494.01889	-1.66330	-37.29046	210.30931	111.56004	-1276.01880	496.38956	85.68857	-661.92462	154.27280	-5.92419
839	6.983	980.51367	344.84082	1551.75708	-96.03538	348.21014	1325.69263	-906.85791	303.52493	1322.67798	461.22864	495.70102	-2.13031	-8.13593	209.62349	110.02317	-1247.58679	496.81128	85.72295	-685.64563	155.94257	-6.22783
840	6.992	980.11090	345.23553	1549.81641	-96.42992	348.16565	1321.29199	-906.82513	304.02325	1321.28894	437.32690	497.29462	-2.75426	22.17617	209.54453	108.05331	-1216.95544	497.33417	84.00909	-709.40906	157.66377	-6.52352
841	7.000	979.68506	345.57288	1548.00781	-97.17367	347.99905	1316.98035	-906.83954	304.94202	1320.05310	413.52545	498.81015	-3.28963	53.26326	209.94066	105.67809	-1184.55420	497.51727	80.51878	-733.23547	159.27148	-6.74512
842	7.008	979.17413	345.81061	1546.32617	-98.35610	347.68512	1312.86389	-906.83533	306.32574	1318.97400	389.80585	500.30814	-3.61571	84.75201	210.69682	102.76641	-1150.62170	497.02563	76.07748	-757.07446	160.71489	-6.85608
843	7.017	978.53864	345.92715	1544.78113	-99.96925	347.19330	1309.06909	-906.75964	308.11578	1318.02893	366.14514	501.79712	-3.81720	116.41308	211.75574	99.17007	-1115.35010	495.58667	71.80911	-780.84033	162.15991	-6.90883
844	7.025	977.79211	345.92853	1543.39148	-101.86274	346.49829	1305.73877	-906.57721	310.16458	1317.18164	342.55042	503.27826	-3.99065	148.25729	213.06857	94.81026	-1079.00708	493.05045	68.62155	-804.50598	163.73538	-6.93772
845	7.033	976.98700	345.84473	1542.18176	-103.77462	345.61353	1303.02124	-906.27344	312.30865	1316.41052	318.99347	504.88742	-4.11514	180.56918	214.49789	89.74321	-1042.02954	489.40332	66.88884	-828.15698	165.34293	-6.89335
846	7.042	976.17163	345.71222	1541.17578	-105.43472	344.61487	1301.04712	-905.85980	314.42947	1315.74170	295.37274	506.77374	-4.11708	213.80182	215.82291	84.17602	-1005.02521	484.71448	66.45607	-851.90662	166.85330	-6.73948
847	7.050	975.36969	345.55576	1540.38904	-106.66119	343.62408	1299.89880	-905.37781	316.45901	1315.27136	271.60303	508.83173	-4.01564	248.32639	216.84811	78.39478	-968.60956	479.08612	66.90892	-875.77234	168.34715	-6.53032
848	7.058	974.59601	345.37970	1539.82959	-107.38790	342.75662	1299.59558	-904.89709	318.35504	1315.14697	247.70618	510.73642	-3.94062	284.19839	217.46671	72.65439	-933.17828	472.65210	67.78264	-899.68530	170.05142	-6.35668
849	7.067	973.88239	345.16916	1539.49731	-107.63641	342.07074	1300.10425	-904.49878	320.08600	1315.50256	223.73474	512.33380	-3.95835	321.14459	217.63998	67.10657	-898.82751	465.62830	68.57108	-923.62134	172.06787	-6.23451
850	7.075	973.29224	344.90338	1539.37659	-107.47321	341.55627	1301.35913	-904.25012	321.63266	1316.39832	199.67029	513.82092	-3.98941	358.80173	217.38347	61.79463	-865.43256	458.27658	68.74833	-947.68884	174.19739	-6.07709
851	7.083	972.90692	344.56628	1539.43616	-106.97686	341.16040	1303.27966	-904.18011	322.99841	1317.81580	175.46594	515.41626	-3.94180	396.99994	216.78394	56.70018	-832.73779	450.76093	67.93553	-971.98083	176.14099	-5.80506
852	7.092	972.79578	344.14108	1539.63672	-106.21966	340.81860	1305.78308	-904.25720	324.21805	1319.69958	151.10651	517.11499	-3.81866	435.81250	216.00070	51.79403	-800.45105	443.16528	66.05598	-996.40125	177.85663	-5.44467
853	7.100	972.99512	343.61172	1539.93896	-105.25443	340.48822	1308.78674	-904.39044	325.34113	1321.99280	126.60010	518.84003	-3.68838	475.31879	215.22604	47.07944	-768.33478	435.70361	63.33146	-1020.81653	179.52615	-5.09198
854	7.108	973.50592	342.98129	1540.31018	-104.10709	340.18076	1312.20642	-904.46313	326.40533	1324.63684	101.96735	520.55432	-3.59394	515.33582	214.61533	42.67503	-736.21545	428.76379	60.16080	-1045.23804	181.30241	-4.82144
855	7.117	974.31342	342.28433	1540.72620	-102.78613	339.95599	1315.95728	-904.36884	327.43997	1327.54431	77.25433	522.21997	-3.50345	555.26953	214.21136	38.90855	-703.99011	422.69934	56.96299	-1069.74939	183.23792	-4.63328
856	7.125	975.41699	341.57651	1541.16589	-101.30291	339.87680	1319.95300	-904.04150	328.45734	1330.59851	52.49963	523.84039	-3.35905	593.97601	213.87996	36.22206	-671.72296	417.68903	54.02479	-1094.41370	185.24745	-4.45934
857	7.133	976.83258	340.90082	1541.59729	-99.68559	339.97299	1324.10767	-903.48486	329.41162	1333.70911	27.67908	525.49420	-3.14126	629.74097	213.30801	34.76303	-639.76868	413.77734	51.36197	-1119.23730	187.14545	-4.24568
858	7.142	978.57062	340.25781	1541.97217	-97.98116	340.24194	1328.33545	-902.75720	330.21805	1336.83838	2.75165	527.23206	-2.87365	660.70221	212.19295	34.00415	-608.84143	410.94135	48.62917	-1144.08740	188.84065	-3.99639
859	7.150	980.62054	339.61923	1542.23889	-96.25037	340.66290	1332.54456	-901.91748	330.83362	1339.94592	-22.25983	529.01495	-2.60446	685.60669	210.56425	32.96252	-579.96924	409.16208	45.21699	-1168.62292	190.31851	-3.58025
860	7.158	982.94342	338.96567	1542.35437	-94.56026	341.20221	1336.62158	-901.00885	331.28931	1342.93726	-47.27911	530.78070	-2.34918	704.23621	208.82893	30.92463	-554.24396	408.51837	40.57571	-1192.35718	191.48763	-2.53846
861	7.167	985.46997	338.30630	1542.28113	-92.97227	341.81616	1340.42847	-900.07764	331.65283	1345.67456	-72.17572	532.48779	-1.91895	717.08496	207.42169	27.81939	-532.42450	409.22321	34.54902	-1214.88831	192.30905	-0.34060
862	7.175	988.10779	337.67804	1541.98120	-91.52213	342.45566	1343.81689	-899.18085	331.98151	1348.01160	-96.67535	534.03406	-0.77082	724.76361	206.48868	23.86124	-514.74854	411.59229	27.51693	-1236.10242	192.92578	3.19072
863	7.183	990.75256	337.12405	1541.41711	-90.20469	343.06238	1346.65332	-898.37079	332.30161	1349.81714	-120.28241	535.20386	1.85786	727.76501	205.88745	19.12360	-501.21008	415.97095	20.29355	-1256.14587	193.51674	7.85282
864	7.192	993.30206	336.66217	1540.55579	-88.97846	343.57321	1348.83813	-897.67853	332.62198	1350.98730	-142.24854	535.85907	6.66976	726.51373	205.38916	13.64044	-491.98938	422.56415	13.82136	-1275.18835	194.19681	13.33102
865	7.200	995.67627	336.27905	1539.36975	-87.78745	343.94458	1350.31348	-897.10638	332.96600	1351.46423	-161.55414	536.24030	14.25889	721.26526	204.88904	7.79856	-487.62433	431.14059	8.81221	-1293.12817	195.08318	19.39024
866	7.208	997.82751	335.95703	1537.84131	-86.59173	344.17529	1351.06311	-896.62927	333.38647	1351.25403	-176.87219	536.89551	25.15907	711.83386	204.53467	2.46617	-488.85693	440.78503	5.44381	-1309.40735	196.33719	25.89734
867	7.217	999.73706	335.68948	1535.97827	-85.38955	344.30927	1351.10791	-896.20453	333.94272	1350.42737	-186.47522	538.22205	39.67375	697.66797	204.67435	-1.41086	-496.11987	450.06573	3.30266	-1323.01172	198.05020	32.79817
868	7.225	1001.41107	335.47287	1533.82861	-84.21657	344.41782	1350.49536	-895.78925	334.66132	1349.09778	-188.42365	540.33875	57.51035	678.63007	205.54240	-3.48917	-508.93646	457.69281	1.82509	-1332.68384	200.11411	40.06192
869	7.233	1002.87848	335.31485	1531.48755	-83.13184	344.56860	1349.28906	-895.36157	335.51071	1347.39783	-181.60303	543.31433	77.25087	655.77063	207.00958	-4.22697	-526.06683	463.10669	0.78300	-1337.30176	202.28552	47.46272
870	7.242	1004.18213	335.23883	1529.07483	-82.20617	344.79697	1347.55603	-894.93158	336.40067	1345.45837	-166.99097	547.08411	96.39729	630.95789	208.74881	-4.34253	-546.34595	466.54938	0.15215	-1336.20422	204.23656	54.39964
871	7.250	1005.35651	335.24680	1526.68164	-81.50846	345.09604	1345.36047	-894.53119	337.20776	1343.38745	-147.31250	551.35211	112.88455	605.73474	210.52832	-4.31595	-568.91406	468.74731	-0.19648	-1329.22778	205.52776	60.07773
872	7.258	1006.41010	335.28558	1524.33911	-81.08695	345.43518	1342.76611	-894.19586	337.81213	1341.24841	-125.04077	555.85706	126.46840	580.77466	212.27429	-4.38141	-592.84344	470.42047	-0.40352	-1316.53479	205.77931	63.93721
873	7.267	1007.34033	335.27075	1522.04004	-80.95846	345.79626	1339.84485	-893.96448	338.12515	1339.05286	-101.22107	560.38525	137.95184	556.15430	213.99332	-4.62959	-617.25977	471.93726	-0.50017	-1298.47400	204.85406	65.92363
874	7.275	1008.15552	335.14902	1519.78442	-81.11195	346.20319	1336.68103	-893.89307	338.10376	1336.77917	-76.09796	564.45313	147.60529	531.76971	215.71646	-5.03778	-641.68036	473.39255	-0.53786	-1275.43628	202.86969	66.30386
875	7.283	1008.86316	334.93393	1517.60657	-81.52377	346.72617	1333.37427	-894.05432	337.75754	1334.40222	-49.95813	567.40759	154.99200	507.54495	217.46315	-5.51758	-665.96033	474.85309	-0.65815	-1247.72913	200.22971	65.26371
876	7.292	1009.44031	334.69028	1515.57715	-82.18172	347.46588	1330.02930	-894.50928	337.15125	1331.91516	-23.19507	568.92334	159.82471	483.44815	219.21542	-5.97189	-690.10864	476.41150	-0.94219	-1215.72949	197.53316	62.85841
877	7.300	1009.82806	334.49725	1513.78992	-83.10728	348.52728	1326.74707	-895.27411	336.38959	1329.34412	3.97510	569.16541	162.39792	459.46170	220.93338	-6.34965	-714.18024	478.09143	-1.28549	-1180.12939	195.30238	59.32870
878	7.308	1009.96436	334.41388	1512.34204	-84.35793	349.98914	1323.62024	-896.30786	335.57620	1326.75452	31.62708	568.43561	163.26924	435.59000	222.58163	-6.67854	-738.19727	479.81445	-1.50547	-1141.87024	193.85278	55.28304
879	7.317	1009.82172	334.44995	1511.31604	-85.99494	351.88104	1320.73645	-897.50812	334.78580	1324.23694	59.96027	566.86609	162.81772	411.85904	224.14909	-7.03107	-762.13135	481.45264	-1.52261	-1101.88611	193.33965	51.54940
880	7.325	1009.41528	334.56641	1510.76074	-88.01789	354.17062	1318.18506	-898.71027	334.06570	1321.88306	89.06238	564.56030	161.17177	388.26917	225.66022	-7.44280	-785.97693	482.89627	-1.40700	-1060.92688	193.83752	48.86789
881	7.333	1008.78271	334.72437	1510.68176	-90.30556	356.75006	1316.05005	-899.71991	333.43124	1319.76953	118.84497	561.80151	158.39716	364.75357	227.14456	-7.85561	-809.78137	484.15430	-1.30869	-1019.50049	195.39516	47.65659
882	7.342	1007.95428	334.93439	1511.05847	-92.62482	359.43298	1314.38892	-900.39014	332.84717	1317.95154	149.21362	558.88086	154.61923	341.21796	228.60329	-8.16059	-833.57147	485.37277	-1.34446	-977.97607	197.99454	47.97879
883	7.350	1006.93927	335.25079	1511.86804	-94.70861	361.98105	1313.23145	-900.69464	332.23270	1316.46985	180.30450	555.83191	150.01413	317.61234	230.03287	-8.30653	-857.34021	486.66547	-1.48860	-936.80334	201.49210	49.64637
884	7.358	1005.74426	335.72040	1513.09241	-96.33219	364.16272	1312.60950	-900.72839	331.50836	1315.37219	212.42188	552.59503	144.82524	293.93381	231.45427	-8.33125	-881.11621	488.00980	-1.57254	-896.58569	205.68765	52.34033
885	7.367	1004.40094	336.32968	1514.71021	-97.35004	365.82993	1312.57715	-900.63892	330.64560	1314.73352	245.60492	549.40027	139.38916	270.18018	232.89468	-8.28532	-904.97583	489.32367	-1.46243	-857.87610	210.51140	55.62061
886	7.375	1002.96851	336.99991	1516.68787	-97.71392	366.96835	1313.18970	-900.55792	329.67163	1314.64331	279.42242	546.66187	133.96263	246.32642	234.36884	-8.17071	-928.98120	490.53360	-1.23943	-820.87622	216.05827	58.89910
887	7.383	1001.51727	337.64374	1518.98352	-97.47478	367.67361	1314.46301	-900.56140	328.64359	1315.15857	313.39645	544.46552	128.44850	222.33401	235.88512	-7.96820	-953.12720	491.65723	-1.09715	-785.33594	222.32990	61.61907
888	7.392	1000.10736	338.22314	1521.55359	-96.75399	368.07138	1316.35876	-900.64612	327.63062	1316.26953	347.50345	542.45538	122.35802	198.17795	237.45244	-7.70887	-977.36505	492.93930	-1.02410	-750.72058	229.11409	63.45773
889	7.400	998.77533	338.75204	1524.35046	-95.69547	368.25714	1318.80603	-900.73712	326.69199	1317.91333	382.12567	540.25256	115.09383	173.86786	239.08264	-7.48409	-1001.65161	494.69299	-0.78917	-716.48572	236.11024	64.33939
890	7.408	997.54883	339.26849	1527.32068	-94.42919	368.29623	1321.72449	-900.73645	325.85257	1320.01489	417.63864	537.72681	106.33211	149.43820	240.78229	-7.34959	-1025.95422	496.88651	-0.31788	-682.29272	242.93306	64.42349
891	7.417	996.47174	339.81436	1530.40845	-93.05800	368.24014	1325.02832	-900.57446	325.11783	1322.51099	454.09888	534.89001	96.22365	124.91574	242.56219	-7.25642	-1050.28564	499.17670	0.20579	-648.08813	249.12849	64.00684
892	7.425	995.60077	340.40823	1533.55811	-91.65340	368.11893	1328.62268	-900.22473	324.51364	1325.34106	491.17145	531.87061	85.39175	100.30243	244.45557	-7.11991	-1074.72900	501.32892	0.61248	-614.09998	254.33263	63.26790
893	7.433	994.97894	341.02423	1536.71533	-90.25056	367.93945	1332.40942	-899.69080	324.09656	1328.43262	528.30627	528.96759	74.79900	75.57878	246.47290	-6.91381	-1099.34924	503.33130	0.84652	-580.83875	258.34326	62.09970
894	7.442	994.62500	341.61441	1539.83044	-88.85642	367.70566	1336.29822	-898.99286	323.92627	1331.69812	565.03375	526.38629	65.41522	50.71172	248.56003	-6.67900	-1124.07568	505.27994	0.90883	-549.08087	261.09021	60.11779
895	7.450	994.54388	342.14835	1542.85498	-87.46899	367.42960	1340.21033	-898.17090	324.02777	1335.03320	600.94952	523.99854	57.86570	25.67785	250.63693	-6.47287	-1148.64905	507.32809	0.93990	-519.75085	262.52405	56.78287
896	7.458	994.73456	342.63623	1545.74329	-86.09109	367.12589	1344.06616	-897.28510	324.38043	1338.30066	635.22205	521.69385	52.34513	0.50632	252.63976	-6.30612	-1172.65259	509.65421	1.38229	-493.66339	262.49487	51.65519
897	7.467	995.18121	343.12524	1548.46033	-84.73593	366.81567	1347.76782	-896.39215	324.93665	1341.32190	666.30316	519.72125	48.56701	-24.65907	254.52106	-6.09293	-1195.67749	512.45782	2.96545	-471.25006	260.80893	44.72120
898	7.475	995.83862	343.65851	1550.97827	-83.42670	366.54202	1351.19495	-895.52393	325.63132	1343.90332	692.41589	518.34033	45.63392	-49.47636	256.24805	-5.57803	-1217.58521	515.81537	6.32227	-452.53284	257.32013	36.56625
899	7.483	996.62402	344.23615	1553.26074	-82.19035	366.37799	1354.21680	-894.69336	326.37875	1345.89221	712.21918	517.51837	42.39063	-73.37205	257.81580	-4.30011	-1238.58875	519.39294	11.58718	-437.43610	251.89731	28.18648
900	7.492	997.42975	344.82974	1555.26025	-81.04388	366.41278	1356.71069	-893.90491	327.08749	1347.22278	725.07196	517.23145	38.14305	-95.62531	259.25006	-1.77957	-1258.92700	522.48883	18.43715	-426.15994	244.39110	20.58276
901	7.500	998.16052	345.42361	1556.93042	-79.97924	366.71854	1358.57690	-893.14697	327.68060	1347.91089	731.18408	517.65125	32.76862	-115.53518	260.57239	2.24590	-1278.40796	524.48273	26.34637	-419.28632	234.74710	14.44338
902	7.508	998.75873	346.02670	1558.23584	-78.96537	367.31772	1359.74426	-892.39368	328.09265	1348.00842	731.62604	518.84692	26.32837	-132.56552	261.73285	7.98262	-1296.28955	525.21979	34.83769	-417.61392	223.36920	9.92895
903	7.517	999.19904	346.64941	1559.14917	-77.97292	368.17514	1360.17151	-891.62659	328.26346	1347.56970	727.70239	520.62311	19.10499	-146.16016	262.53586	16.08465	-1311.45642	525.00952	43.70044	-421.89578	211.49042	6.56606
904	7.525	999.47784	347.28778	1559.64990	-76.99760	369.21729	1359.84216	-890.84967	328.15918	1346.64795	719.99786	522.76318	11.88366	-155.07297	262.58408	27.74952	-1322.58105	524.34979	52.88397	-432.46133	201.02138	3.56823
905	7.533	999.61139	347.93622	1559.73145	-76.06149	370.35843	1358.75720	-890.08594	327.80582	1345.30408	708.16638	525.13715	5.80668	-157.21555	261.36230	43.72540	-1328.42554	523.64056	62.09936	-448.79871	193.77724	0.57396
906	7.542	999.63123	348.60394	1559.40576	-75.19700	371.52213	1356.93408	-889.36487	327.30133	1343.61426	691.73969	527.58887	1.85180	-151.01047	258.57083	62.91867	-1328.39392	523.04156	70.53488	-469.54639	190.51959	-2.03900
907	7.550	999.57471	349.31384	1558.69824	-74.43044	372.66049	1354.41736	-888.70416	326.80508	1341.66943	671.09985	529.95593	0.17520	-136.90308	254.47076	82.31425	-1322.73193	522.55646	77.06868	-492.96014	190.55183	-3.76374
908	7.558	999.47565	350.09680	1557.64136	-73.77394	373.75809	1351.28894	-888.09741	326.51068	1339.56116	647.64233	532.12000	-0.09301	-117.11959	249.86137	98.55887	-1312.07324	522.23151	81.01808	-517.46545	192.34074	-4.61346
909	7.567	999.36072	350.98795	1556.26526	-73.22423	374.81567	1347.66296	-887.51794	326.58936	1337.36145	622.94324	534.06934	-0.03803	-94.14706	245.65282	109.69381	-1296.96655	522.24561	82.74091	-542.07288	194.57028	-4.99781
910	7.575	999.25043	352.00824	1554.59607	-72.76637	375.83896	1343.66150	-886.94293	327.12360	1335.11487	597.95764	535.95618	-0.09179	-69.56112	242.40741	115.70300	-1277.83118	522.85748	83.31497	-566.44653	196.62378	-5.26782
911	7.583	999.15985	353.13522	1552.67017	-72.38418	376.83609	1339.39160	-886.37878	328.08063	1332.84521	573.07532	537.88904	-0.19991	-43.85402	240.25313	117.87580	-1255.08264	524.21613	83.45916	-590.62195	198.38293	-5.52835
912	7.592	999.10071	354.29419	1550.54614	-72.08215	377.80206	1334.94006	-885.86243	329.34448	1330.57141	548.46124	539.75818	-0.36940	-16.95170	239.10419	117.78511	-1229.15662	526.16040	82.85072	-614.70874	199.94478	-5.75379
913	7.600	999.08301	355.38983	1548.29785	-71.91171	378.70587	1330.37854	-885.44495	330.76703	1328.31970	524.15100	541.40424	-0.72720	11.22006	238.83778	116.58514	-1200.45728	528.30627	80.68494	-638.75574	201.49821	-5.95489
914	7.608	999.11243	356.35388	1546.00366	-71.98035	379.50189	1325.77405	-885.17999	332.21381	1326.11768	500.09055	542.81421	-1.30153	40.51273	239.33340	114.83320	-1169.36218	530.30328	76.74005	-662.74188	203.20302	-6.18473
915	7.617	999.18420	357.16415	1543.74158	-72.43067	380.14755	1321.20532	-885.09900	333.62500	1323.98108	476.19214	544.14661	-1.93635	70.60956	240.46307	112.66343	-1136.30579	531.90881	71.68568	-686.60913	205.08186	-6.45354
916	7.625	999.26770	357.83557	1541.58594	-73.39286	380.61148	1316.77356	-885.17505	335.05807	1321.91992	452.37787	545.60724	-2.41406	101.15349	242.09561	110.01812	-1101.81848	532.93347	66.60408	-710.32458	207.02017	-6.71167
917	7.633	999.30341	358.41000	1539.59436	-74.91854	380.87668	1312.59985	-885.31860	336.64587	1319.96033	428.63028	547.24939	-2.65531	131.87216	244.12251	106.78785	-1066.46680	533.21484	62.46566	-733.96704	208.88094	-6.90665
918	7.642	999.23346	358.94141	1537.79541	-76.92133	380.93484	1308.81641	-885.41931	338.49390	1318.15100	404.96423	548.99329	-2.77632	162.69333	246.44022	102.89444	-1030.76807	532.64880	59.89134	-757.69598	210.62131	-7.00193
919	7.650	999.03998	359.46759	1536.19849	-79.17461	380.78412	1305.55505	-885.39905	340.61710	1316.54724	381.36334	550.80798	-2.95184	193.78604	248.92245	98.33961	-995.14075	531.22693	59.08277	-781.58051	212.28236	-6.95135
920	7.658	998.75354	359.99142	1534.81982	-81.39128	380.44586	1302.93372	-885.24304	342.96381	1315.19861	357.79956	552.66809	-3.24643	225.49353	251.44714	93.21068	-959.90466	528.99261	59.79601	-805.51001	213.93933	-6.76539
921	7.667	998.42932	360.48935	1533.69092	-83.33190	379.97787	1301.04138	-885.00201	345.46625	1314.15088	334.27878	554.46191	-3.56410	258.19501	253.89212	87.67334	-925.29132	525.97015	61.42753	-829.32587	215.68582	-6.58531
922	7.675	998.11578	360.93106	1532.84351	-84.86396	379.46429	1299.92993	-884.76672	348.06540	1313.45325	310.79523	556.11450	-3.74473	292.11053	256.11743	81.94129	-891.40833	522.15527	63.25830	-853.00476	217.53587	-6.54611
923	7.683	997.84265	361.29291	1532.29517	-85.96090	378.98853	1299.61584	-884.62817	350.71915	1313.16345	287.24689	557.67047	-3.70622	327.15894	258.02356	76.19273	-858.24365	517.56049	64.68178	-876.65967	219.33385	-6.57608
924	7.692	997.62708	361.56415	1532.04736	-86.67367	378.60162	1300.08240	-884.63959	353.39127	1313.33875	263.48962	559.21063	-3.49871	363.06436	259.58295	70.51510	-825.74915	512.27734	65.29121	-900.41870	220.92177	-6.47045
925	7.700	997.48669	361.74518	1532.09302	-87.09049	378.30518	1301.28101	-884.79468	356.03305	1314.01453	239.46936	560.80945	-3.24282	399.61707	260.81995	64.92469	-793.84137	506.51395	64.92062	-924.37231	222.36810	-6.15398
926	7.708	997.44861	361.84146	1532.42139	-87.28895	378.06076	1303.14258	-885.02435	358.59167	1315.19275	215.22943	562.55261	-3.01636	436.77066	261.83340	59.40319	-762.30859	500.53760	63.65404	-948.54468	223.89374	-5.75852
927	7.717	997.54724	361.86380	1533.01807	-87.29588	377.82184	1305.59094	-885.22144	361.02686	1316.85205	190.84698	564.44733	-2.81553	474.54861	262.78214	53.96216	-730.83557	494.56638	61.74828	-972.85950	225.63959	-5.45355
928	7.725	997.81683	361.82275	1533.85620	-87.07894	377.57266	1308.55139	-885.28967	363.31183	1318.95825	166.38910	566.34839	-2.63055	512.95367	263.80975	48.72589	-699.19958	488.75171	59.52977	-997.20605	227.58356	-5.27295
929	7.733	998.27655	361.70789	1534.89148	-86.57749	377.34750	1311.95178	-885.18665	365.43164	1321.46106	141.87073	568.09814	-2.48220	551.90723	265.00632	43.97304	-667.45349	483.20578	57.27388	-1021.54688	229.61609	-5.11617
930	7.742	998.91687	361.48264	1536.06750	-85.75138	377.21530	1315.71777	-884.92853	367.37149	1324.29492	117.27258	569.69690	-2.35725	591.10040	266.35324	40.14880	-635.95386	478.01007	55.09046	-1045.91638	231.62299	-4.87640
931	7.750	999.71436	361.12408	1537.33252	-84.61549	377.24649	1319.76685	-884.55811	369.09381	1327.38318	92.59802	571.26648	-2.19686	629.68640	267.63748	37.75887	-605.25232	473.31549	52.92461	-1070.37915	233.49121	-4.52865
932	7.758	1000.66693	360.65799	1538.65015	-83.23902	377.48425	1324.00549	-884.10876	370.54816	1330.63928	67.85742	572.88684	-1.97803	666.02496	268.48813	36.98148	-576.00159	469.39627	50.57467	-1095.02002	235.15526	-4.13784
933	7.767	1001.80396	360.13867	1539.99316	-81.71535	377.93558	1328.32678	-883.59210	371.71609	1333.96252	43.02307	574.54510	-1.73410	697.95355	268.60989	37.22243	-548.97894	466.40033	47.60085	-1119.81482	236.69034	-3.80182
934	7.775	1003.15717	359.61426	1541.33191	-80.13174	378.58252	1332.61340	-883.00494	372.62891	1337.23181	18.04944	576.22070	-1.49651	723.67242	268.04749	37.27229	-525.02075	464.20996	43.40680	-1144.45618	238.18524	-3.44728
935	7.783	1004.72510	359.10843	1542.62622	-78.55576	379.39102	1336.74524	-882.34265	373.34027	1340.30176	-7.04797	577.91589	-1.25603	742.51990	267.17493	36.16674	-504.74939	462.80029	37.65566	-1168.43921	239.48885	-2.62357
936	7.792	1006.46234	358.60950	1543.82629	-77.03243	380.30447	1340.60339	-881.61365	373.89786	1343.01172	-32.10516	579.60840	-0.87767	754.92023	266.41476	33.75865	-488.39325	462.52872	30.59212	-1191.35205	240.34834	-0.68265
937	7.800	1008.29248	358.08716	1544.87500	-75.58375	381.23834	1344.07117	-880.84729	374.34045	1345.21643	-56.76599	581.21613	0.04769	761.73682	266.03354	30.34659	-475.92780	463.95001	22.96598	-1213.03821	240.83531	2.73308
938	7.808	1010.13037	357.53275	1545.71460	-74.20499	382.09195	1347.04041	-880.09094	374.71344	1346.81641	-80.48132	582.59424	2.19959	763.76166	266.11691	26.07679	-467.40588	467.50195	15.72799	-1233.56677	241.36693	7.46349
939	7.817	1011.89789	356.96988	1546.29724	-72.86616	382.77505	1349.41956	-879.39410	375.08688	1347.76648	-102.52478	583.68835	6.33068	761.60553	266.58975	20.92642	-463.16943	473.30429	9.75854	-1253.09509	242.30862	13.07812
940	7.825	1013.53052	356.42972	1546.59058	-71.52816	383.23917	1351.13403	-878.78619	375.56015	1348.06714	-122.03979	584.84131	13.14170	755.71881	267.27249	15.05608	-463.70544	480.97961	5.60728	-1271.59021	243.72530	19.27834
941	7.833	1014.98639	355.92618	1546.58618	-70.16061	383.50586	1352.13110	-878.25909	376.24051	1347.75793	-138.05139	586.72949	23.23160	746.30804	268.00174	8.99108	-469.24792	489.50952	3.18269	-1288.49768	245.45549	26.02403
942	7.842	1016.25006	355.44513	1546.30347	-68.75275	383.66400	1352.38733	-877.76477	377.20154	1346.92078	-149.26721	589.72516	36.88215	733.25726	268.77191	3.53822	-479.54688	497.41769	1.88682	-1302.65967	247.30879	33.29782
943	7.850	1017.32086	354.96152	1545.78357	-67.32259	383.82208	1351.91431	-877.22821	378.44086	1345.68347	-153.87012	593.54175	53.76823	716.33582	269.76819	-0.50725	-494.13336	503.42776	1.20876	-1312.62683	249.22331	40.86512
944	7.858	1018.20435	354.47614	1545.07715	-65.91697	384.05807	1350.75757	-876.57190	379.86331	1344.21277	-150.13159	597.67749	72.69183	695.72174	271.16214	-2.84352	-512.66052	507.15906	0.87636	-1317.20386	251.25954	48.23143
945	7.867	1018.91888	354.02512	1544.21912	-64.59820	384.40372	1348.98926	-875.74652	381.30374	1342.68494	-137.95221	601.95398	91.58757	672.36517	272.89639	-3.87292	-534.59015	509.20117	0.62480	-1315.83191	253.34991	54.74014
946	7.875	1019.49628	353.64948	1543.21289	-63.42191	384.85474	1346.69556	-874.76044	382.57956	1341.23413	-119.52448	606.55139	108.43166	647.66449	274.75586	-4.26308	-558.74353	510.51334	0.27340	-1308.51160	255.09824	59.85654
947	7.883	1019.96332	353.35849	1542.04431	-62.41686	385.38754	1343.96375	-873.68762	383.54333	1339.91138	-97.79858	611.65527	122.40533	622.73077	276.56778	-4.41912	-583.70050	511.77863	-0.13026	-1295.51770	255.97430	63.48223
948	7.892	1020.32959	353.12061	1540.70190	-61.58804	385.97504	1340.88074	-872.64014	384.11359	1338.68762	-74.56110	617.08881	133.76152	598.04401	278.29810	-4.47673	-608.52063	513.23370	-0.43559	-1277.30884	255.60698	65.88721
949	7.900	1020.60297	352.89334	1539.19189	-60.94009	386.60651	1337.53699	-871.72290	384.28305	1337.48889	-50.27930	622.28058	142.76877	573.64886	280.02557	-4.55784	-632.91785	514.83618	-0.58265	-1254.46997	253.87650	67.22625
950	7.908	1020.80542	352.65808	1537.55566	-60.49039	387.30875	1334.02881	-871.00891	384.10495	1336.23413	-25.03149	626.59924	149.36499	549.45062	281.82889	-4.82177	-657.00848	516.44733	-0.66566	-1227.45740	251.07085	67.19421
951	7.917	1020.95947	352.41919	1535.87939	-60.26382	388.15109	1330.46167	-870.54486	383.66107	1334.87512	1.01245	629.72803	153.62196	525.37531	283.69623	-5.31952	-680.98688	517.99896	-0.82315	-1196.52039	247.97537	65.33492
952	7.925	1021.05548	352.17679	1534.29443	-60.29018	389.23093	1326.95618	-870.35913	383.03333	1333.42676	27.69739	631.66516	155.92885	501.40137	285.54501	-5.92211	-704.94623	519.56036	-1.07834	-1162.04028	245.45496	61.73891
953	7.933	1021.03619	351.91678	1532.94434	-60.61414	390.64725	1323.64600	-870.44751	382.29694	1331.94763	55.02454	632.44177	156.69353	477.53656	287.30786	-6.43713	-728.88641	521.21179	-1.32628	-1124.79236	243.97041	57.27889
954	7.942	1020.84131	351.63892	1531.90759	-61.29589	392.47021	1320.66479	-870.75769	381.52567	1330.48682	83.07471	632.05652	156.16943	453.79178	288.99002	-6.78301	-752.77966	522.92188	-1.45645	-1085.76758	243.62447	53.10847
955	7.950	1020.46924	351.37378	1531.15930	-62.37377	394.71719	1318.12988	-871.20386	380.79321	1329.06409	111.85083	630.62762	154.52843	430.15039	290.62503	-7.03194	-776.61420	524.58636	-1.44587	-1045.78247	244.37640	50.10147
956	7.958	1019.96741	351.15033	1530.63049	-63.80553	397.34283	1316.12085	-871.69983	380.16821	1327.69507	141.25256	628.40167	151.91917	406.56699	292.19635	-7.30157	-800.39178	526.12231	-1.36942	-1005.26746	246.06395	48.71498
957	7.967	1019.38165	350.97369	1530.28613	-65.44881	400.23639	1314.66589	-872.17487	379.70560	1326.41858	171.19867	625.65106	148.47675	383.00250	293.66177	-7.63697	-824.11163	527.50366	-1.34875	-964.45996	248.49277	49.03228
958	7.975	1018.73242	350.84235	1530.14526	-67.10323	403.22131	1313.75513	-872.58160	379.42981	1325.30078	201.77026	622.64050	144.33852	359.43762	295.02924	-7.98035	-847.79480	528.76428	-1.43367	-923.78711	251.58601	50.84369
959	7.983	1018.01538	350.75101	1530.25940	-68.56649	406.06836	1313.38025	-872.91132	379.31787	1324.42834	233.21033	619.59149	139.66603	335.85727	296.35428	-8.21871	-871.51105	529.99109	-1.51723	-883.95630	255.33772	53.82277
960	7.992	1017.22357	350.67645	1530.67590	-69.66650	408.54245	1313.57239	-873.19330	379.31143	1323.89868	265.70728	616.65552	134.67867	312.23181	297.69421	-8.27101	-895.35718	531.27893	-1.42359	-845.67126	259.73285	57.52137
961	8.000	1016.38074	350.58838	1531.40930	-70.28587	410.47891	1314.40027	-873.46991	379.34946	1323.80261	299.12598	613.96045	129.60840	288.50668	299.08817	-8.15521	-919.38361	532.71680	-1.05624	-809.23840	264.78076	61.21290
962	8.008	1015.55035	350.47256	1532.43579	-70.38920	411.84079	1315.91699	-873.77643	379.38910	1324.20264	333.03610	611.56335	124.50574	264.61765	300.55502	-7.96989	-943.54529	534.38239	-0.47141	-774.33948	270.48068	64.12115
963	8.017	1014.81439	350.33765	1533.70984	-70.02697	412.71066	1318.10388	-874.13934	379.41028	1325.11475	367.11505	609.32355	119.09442	240.52844	302.10468	-7.80391	-967.74402	536.15320	0.06579	-740.24731	276.68207	65.89763
964	8.025	1014.24658	350.20782	1535.17578	-69.30296	413.22775	1320.86951	-874.57092	379.40796	1326.49731	401.46027	606.92664	112.87596	216.24756	303.73474	-7.66450	-991.91577	537.74237	0.25095	-706.32727	283.03275	66.67358
965	8.033	1013.89465	350.10583	1536.76917	-68.33643	413.52087	1324.09802	-875.04407	379.38354	1328.26636	436.41965	604.03156	105.40288	191.80612	305.41418	-7.50168	-1016.08496	539.17102	0.13492	-672.29669	289.11652	66.71360
966	8.042	1013.77911	350.03604	1538.43115	-67.24038	413.67661	1327.69153	-875.47852	379.35074	1330.34155	472.15335	600.46118	96.56195	167.24652	307.11963	-7.28845	-1040.32361	540.76276	0.05946	-638.17456	294.63263	66.17887
967	8.050	1013.90900	349.98007	1540.13391	-66.10172	413.74655	1331.57166	-875.76880	379.34366	1332.68140	508.42593	596.34320	86.71657	142.60681	308.87936	-7.03309	-1064.68433	542.62732	0.17884	-604.20740	299.40018	65.10455
968	8.058	1014.28986	349.90479	1541.88208	-64.96694	413.76791	1335.66418	-875.83844	379.40955	1335.26355	544.83752	592.01019	76.59940	117.87738	310.73538	-6.73943	-1089.19678	544.61896	0.37358	-570.88538	303.23273	63.40554
969	8.067	1014.92084	349.78506	1543.68152	-63.85111	413.76950	1339.88794	-875.67072	379.59720	1338.03516	581.13306	587.79108	67.11522	93.01576	312.69275	-6.42341	-1113.81458	546.68365	0.55409	-538.97705	305.95432	60.83850
970	8.075	1015.80090	349.63052	1545.50867	-62.76060	413.77206	1344.14880	-875.29828	379.94385	1340.88977	617.12744	583.93170	59.20477	67.99775	314.72537	-6.13355	-1138.25879	549.00153	0.89090	-509.40967	307.52499	57.00590
971	8.083	1016.92847	349.47998	1547.30981	-61.70823	413.79639	1348.33813	-874.77832	380.45529	1343.67944	652.22009	580.60132	53.57439	42.83466	316.78632	-5.90971	-1161.98389	551.86328	1.87123	-482.97363	307.98291	51.55836
972	8.092	1018.26575	349.36234	1549.01343	-60.71579	413.87332	1352.33606	-874.17139	381.09680	1346.23572	684.94989	577.86133	50.19067	17.62541	318.78113	-5.72975	-1184.44775	555.41345	4.11803	-460.09595	307.28235	44.54310
973	8.100	1019.70825	349.28296	1550.54150	-59.80808	414.04916	1356.01782	-873.52625	381.80576	1348.38623	713.23151	575.62622	48.03630	-7.35134	320.56958	-5.42839	-1205.47656	559.45728	8.01086	-440.86508	305.27997	36.57909
974	8.108	1021.12042	349.26218	1551.82227	-59.00323	414.38580	1359.26074	-872.87219	382.51141	1349.97852	735.24500	573.76245	45.67531	-31.59733	322.05893	-4.61803	-1225.32202	563.51483	13.51440	-425.27621	301.79163	28.66081
975	8.117	1022.39716	349.35199	1552.81030	-58.30465	414.94739	1361.95129	-872.22668	383.14169	1350.91785	750.12256	572.26453	42.18878	-54.45140	323.27600	-2.78981	-1244.35559	567.00238	20.34616	-413.50177	296.58163	21.74424
976	8.125	1023.47778	349.58575	1553.49194	-57.69830	415.77441	1363.99146	-871.61157	383.61292	1351.19336	758.04901	571.18298	37.42240	-75.25059	324.28674	0.43214	-1262.58813	569.41492	28.13779	-405.99136	289.39734	16.38979
977	8.133	1024.33472	349.93344	1553.87329	-57.15638	416.86017	1365.30774	-871.05615	383.82721	1350.85779	760.06891	570.36859	31.49801	-93.51722	325.04758	5.25564	-1279.24670	570.61981	36.54694	-403.43378	280.26089	12.53792
978	8.142	1024.96729	350.32407	1553.96509	-56.64945	418.13992	1365.85852	-870.58966	383.69888	1349.98242	757.61639	569.57898	24.58670	-108.84582	325.31259	12.14619	-1292.89111	571.00244	45.39843	-406.64630	269.91638	9.47077
979	8.150	1025.39355	350.70276	1553.76978	-56.16157	419.49948	1365.63147	-870.23370	383.20947	1348.63586	751.71307	568.85852	17.22859	-120.21612	324.60687	22.22097	-1302.07275	571.09686	54.59736	-416.21341	259.95535	6.24888
980	8.158	1025.64038	351.06219	1553.28174	-55.69805	420.81281	1364.63220	-869.99585	382.45160	1346.89160	742.35114	568.50598	10.47558	-125.51464	322.30588	36.62997	-1305.85889	571.19641	63.79220	-431.81528	252.30978	2.59625
981	8.167	1025.73389	351.42648	1552.50037	-55.28036	421.98889	1362.87878	-869.86658	381.60333	1344.83936	728.76031	568.68036	5.44417	-122.56458	317.94235	54.98309	-1303.97791	571.41962	72.10715	-451.98236	248.26384	-0.75629
982	8.175	1025.69446	351.82632	1551.43054	-54.93140	422.99448	1360.40503	-869.82062	380.85654	1342.58386	710.48865	569.29810	2.60305	-110.98129	311.67163	74.56710	-1296.66028	571.85913	78.32214	-474.87259	247.65536	-2.97582
983	8.183	1025.53479	352.30301	1550.07898	-54.65954	423.84686	1357.27063	-869.81458	380.37106	1340.22644	688.29486	570.28400	1.45684	-92.62023	304.42560	91.60188	-1284.26477	572.62354	81.63568	-499.08893	249.12051	-4.04736
984	8.192	1025.25891	352.91333	1548.46008	-54.45267	424.59033	1353.56653	-869.78687	380.25522	1337.83203	663.90894	571.68579	1.07259	-70.19180	297.42410	103.43188	-1267.09607	573.88647	82.29286	-523.73242	251.19296	-4.48182
985	8.200	1024.86890	353.69595	1546.60254	-54.28951	425.27460	1349.40869	-869.67969	380.54422	1335.41125	638.89740	573.50732	0.85651	-45.69505	291.49350	109.67498	-1245.56311	575.78394	81.22614	-548.28961	253.11264	-4.67058
986	8.208	1024.38904	354.61768	1544.54797	-54.15968	425.94244	1344.92297	-869.47388	381.19006	1332.94507	613.95508	575.54089	0.65715	-19.91102	286.85715	111.70083	-1220.27209	578.21106	79.12529	-572.59912	254.84766	-4.81305
987	8.217	1023.88831	355.57196	1542.34314	-54.08035	426.61182	1340.22815	-869.20898	382.08884	1330.42944	589.22717	577.47150	0.43495	7.16048	283.39197	111.32494	-1191.85413	580.86584	76.09245	-596.71118	256.64279	-5.03511
988	8.225	1023.45569	356.45605	1540.04199	-54.10572	427.25348	1335.42651	-868.96527	383.14737	1327.89465	564.75909	579.17163	0.11289	35.63391	280.91241	109.86601	-1160.80994	583.46368	72.09249	-620.73621	258.57257	-5.33345
989	8.233	1023.13892	357.24316	1537.71301	-54.32636	427.79053	1330.60498	-868.82019	384.34021	1325.39539	540.53864	580.77521	-0.38224	65.37353	279.27582	107.94904	-1127.57031	585.75677	67.41212	-644.72327	260.52399	-5.59141
990	8.242	1022.90997	357.97705	1535.42871	-54.85661	428.12402	1325.84119	-868.80481	385.69971	1322.99194	516.52502	582.43988	-1.01248	96.00603	278.39072	105.70733	-1092.62195	587.44305	62.70726	-668.63910	262.47672	-5.77810
991	8.250	1022.68854	358.71686	1533.24573	-55.81303	428.15585	1321.21143	-868.88556	387.25931	1320.73352	492.71606	584.18689	-1.60013	127.08822	278.21585	103.00892	-1056.55615	588.22394	58.82308	-692.45825	264.52194	-5.97978
992	8.258	1022.39502	359.48059	1531.19690	-57.27944	427.80072	1316.80200	-868.98474	389.01880	1318.65015	469.08554	585.98145	-1.97661	158.27481	278.73859	99.65703	-1020.04504	587.91925	56.51519	-716.21729	266.60611	-6.18781
993	8.267	1021.99414	360.22119	1529.30017	-59.25394	427.02124	1312.72314	-869.02502	390.95450	1316.76270	445.53973	587.80060	-2.14249	189.44763	279.91296	95.57452	-983.76282	586.47040	56.14163	-739.97949	268.52103	-6.27543
994	8.275	1021.51123	360.85593	1527.58179	-61.60636	425.88031	1309.11206	-868.96881	393.03452	1315.10278	421.98416	589.61475	-2.26231	220.73514	281.62637	90.86245	-948.26746	583.89337	57.52070	-763.74841	270.20453	-6.22393
995	8.283	1021.01685	361.33786	1526.09351	-64.09595	424.53836	1306.11597	-868.83484	395.21304	1313.72778	398.40295	591.40625	-2.51617	252.42172	283.72717	85.73334	-913.87500	580.27441	60.06336	-787.40430	271.88071	-6.18474
996	8.292	1020.58307	361.70178	1524.90100	-66.44617	423.17514	1303.85925	-868.69580	397.43466	1312.71094	374.86017	593.15350	-2.95301	284.80875	286.02261	80.45223	-880.59766	575.72052	63.03472	-810.87134	273.74316	-6.23861
997	8.300	1020.24188	362.02347	1524.05579	-68.42161	421.90915	1302.41724	-868.65265	399.67023	1312.11499	351.40033	594.83508	-3.43020	318.04437	288.26169	75.27492	-848.24915	570.29388	65.78553	-834.35913	275.59079	-6.23019
998	8.308	1019.98181	362.34732	1523.57532	-69.88014	420.77554	1301.81287	-868.78625	401.93823	1311.97668	327.96997	596.51282	-3.68971	352.03848	290.21835	70.34267	-816.64661	564.07629	67.90263	-858.12891	277.12796	-6.01753
999	8.317	1019.77783	362.67395	1523.44287	-70.79928	419.75781	1302.03308	-869.11047	404.27701	1312.30481	304.44650	598.26514	-3.59173	386.57291	291.81396	65.64279	-785.67761	557.22504	69.20447	-882.12744	278.45767	-5.68888
1000	8.325	1019.61694	362.98837	1523.62476	-71.26192	418.83392	1303.03931	-869.55927	406.69495	1313.08081	280.68945	600.07318	-3.25095	421.47464	293.14795	61.06725	-755.17908	549.94354	69.65757	-906.17407	279.87390	-5.33796
1001	8.333	1019.50360	363.27469	1524.09180	-71.39579	418.00107	1304.77173	-870.02148	409.13989	1314.26660	256.60510	601.87738	-2.88763	456.68027	294.43997	56.48449	-724.85144	542.50244	69.37193	-930.25208	281.49457	-4.93789
1002	8.342	1019.45770	363.51935	1524.82166	-71.29798	417.27188	1307.16199	-870.39807	411.50189	1315.82007	232.23132	603.65796	-2.61945	492.20779	295.95276	51.79113	-694.38043	535.25031	68.61210	-954.45361	283.28806	-4.51356
1003	8.350	1019.51141	363.71088	1525.78674	-70.99386	416.66708	1310.14771	-870.63867	413.64993	1317.70642	207.69360	605.43616	-2.41619	528.13428	297.94214	46.94684	-663.64709	528.53809	67.70932	-978.83813	285.17337	-4.15229
1004	8.358	1019.70465	363.83209	1526.95227	-70.45280	416.21973	1313.67432	-870.73627	415.48907	1319.90112	183.07257	607.20093	-2.20881	564.58521	300.60510	42.04538	-632.80981	522.59784	66.87981	-1003.34998	287.11087	-3.89328
1005	8.367	1020.08368	363.86020	1528.28210	-69.63910	415.98151	1317.67798	-870.70197	416.99854	1322.38269	158.40063	608.87866	-1.98943	601.57996	303.94394	37.47345	-602.25317	517.48602	66.09689	-1027.89319	289.13074	-3.73120
1006	8.375	1020.70099	363.78561	1529.74866	-68.55543	416.01437	1322.06482	-870.54504	418.22171	1325.12183	133.70813	610.44702	-1.77168	638.61243	307.61816	33.97307	-572.50879	513.21021	65.14197	-1052.48059	291.22845	-3.63381
1007	8.383	1021.60242	363.62827	1531.33008	-67.25059	416.36981	1326.70618	-870.26550	419.22784	1328.06824	108.97882	611.98608	-1.53682	674.24841	311.02774	32.24042	-544.19257	509.85919	63.67309	-1077.18494	293.32126	-3.55260
1008	8.392	1022.79956	363.42880	1532.99463	-65.79488	417.06729	1331.45581	-869.85889	420.07904	1331.13818	84.14087	613.57336	-1.27924	706.32806	313.66946	32.15433	-517.95154	507.56403	61.23936	-1101.97510	295.28510	-3.45916
1009	8.400	1024.25818	363.22650	1534.69727	-64.25103	418.07599	1336.17358	-869.32416	420.81592	1334.21021	59.14868	615.22858	-1.04030	732.89557	315.44263	32.56190	-494.37146	506.42523	57.41705	-1126.63818	296.97443	-3.22594
1010	8.408	1025.91931	363.04211	1536.39661	-62.66525	419.31165	1340.73303	-868.66998	421.45288	1337.13782	34.02570	616.95105	-0.86143	753.09821	316.58545	32.18795	-473.84503	506.49060	52.03621	-1150.79211	298.28818	-2.43428
1011	8.417	1027.72437	362.87354	1538.06104	-61.07652	420.65591	1345.01318	-867.92029	421.97998	1339.77283	8.87305	618.73615	-0.69603	767.24835	317.36713	30.64570	-456.48364	507.80676	45.30229	-1174.02478	299.26382	-0.51663
1012	8.425	1029.61890	362.70786	1539.65405	-59.52335	421.98492	1348.88855	-867.11847	422.37570	1341.98901	-16.09009	620.55060	-0.29399	776.14600	317.90918	28.30834	-442.19525	510.48773	37.72100	-1196.09473	300.04187	2.84176
1013	8.433	1031.53992	362.54398	1541.12976	-58.03696	423.18784	1352.23450	-866.32507	422.62433	1343.69373	-40.50116	622.28882	0.89071	780.44556	318.20285	25.43583	-430.95734	514.64478	29.89367	-1217.00061	300.78278	7.53039
1014	8.442	1033.40576	362.40857	1542.43787	-56.62881	424.17255	1354.94385	-865.60321	422.73517	1344.83215	-63.86560	623.79810	3.62918	780.56073	318.16205	21.80286	-423.05933	520.24658	22.37078	-1236.88367	301.68298	13.21014
1015	8.450	1035.12341	362.35040	1543.53442	-55.28617	424.87054	1356.94470	-864.99438	422.76312	1345.38452	-85.52820	625.09290	8.67226	776.86163	317.66638	17.15477	-419.10052	527.06067	15.66270	-1255.78857	302.96442	19.59417
1016	8.458	1036.61169	362.40662	1544.39600	-53.98276	425.24030	1358.20325	-864.49927	422.80539	1345.36084	-104.58954	626.46417	16.54207	769.71698	316.64566	11.73772	-419.76862	534.67749	10.26713	-1273.32886	304.73962	26.54764
1017	8.467	1037.82153	362.56476	1545.01465	-52.70071	425.27234	1358.71436	-864.07520	422.96252	1344.80518	-119.86005	628.15497	27.52396	759.32581	315.24973	6.29660	-425.49573	542.51306	6.47933	-1288.52844	306.97388	33.93255
1018	8.475	1038.73926	362.77078	1545.37720	-51.44801	425.00638	1358.49084	-863.65344	423.29565	1343.80115	-129.86072	630.20728	41.82418	745.62634	313.99411	1.73034	-436.20453	549.73273	4.14120	-1300.05591	309.63623	41.36265
1019	8.483	1039.38171	362.97180	1545.46191	-50.25678	424.54037	1357.55603	-863.17163	423.80191	1342.46497	-132.91620	632.82629	59.42793	728.47546	313.57785	-1.31873	-451.42181	555.36139	2.77649	-1306.69055	312.70734	48.17611
1020	8.492	1039.78491	363.13223	1545.25574	-49.16823	424.00165	1355.94519	-862.60669	424.39655	1340.92224	-127.83545	636.36340	79.25926	708.01227	314.35562	-2.84170	-470.56012	558.83411	1.92822	-1307.73010	315.94656	53.69288
1021	8.500	1039.98962	363.23245	1544.76917	-48.22286	423.49609	1353.71289	-861.98560	424.91431	1339.27466	-115.16156	640.80261	98.82301	684.95618	316.05881	-3.41148	-492.81476	560.54016	1.28306	-1303.16162	318.70651	57.64054
1022	8.508	1040.03687	363.27567	1544.02808	-47.45783	423.07700	1350.93787	-861.36682	425.16736	1337.57007	-97.35687	645.80011	115.71022	660.48138	318.12418	-3.63072	-516.95966	561.55750	0.71334	-1293.51672	320.06024	60.42000
1023	8.517	1039.96985	363.28314	1543.05627	-46.90037	422.74878	1347.71301	-860.81824	425.03400	1335.79956	-77.08398	651.13477	129.34587	635.65820	320.14905	-3.76160	-541.73297	562.74609	0.26136	-1279.45984	319.32883	62.70731
1024	8.525	1039.82703	363.27527	1541.87817	-46.56284	422.49344	1344.12927	-860.41119	424.50620	1333.92468	-55.60199	656.65906	140.58966	611.03888	322.02313	-3.86240	-566.38593	564.27991	-0.01386	-1261.33313	316.57227	64.63057
1025	8.533	1039.63367	363.26984	1540.53662	-46.45216	422.30518	1340.27014	-860.21063	423.67172	1331.91858	-33.00226	662.00635	150.12923	586.71570	323.82486	-4.01668	-590.71692	565.95343	-0.14061	-1238.99133	312.50513	65.48439
1026	8.542	1039.39832	363.29044	1539.09302	-46.58563	422.21210	1336.22107	-860.25348	422.65759	1329.78564	-9.22247	666.64417	157.86516	562.58508	325.66348	-4.33812	-614.81421	567.63062	-0.21885	-1212.16699	308.00800	64.35786
1027	8.550	1039.11023	363.35779	1537.61572	-46.99908	422.26828	1332.08142	-860.53088	421.57248	1327.55957	15.57239	670.12927	163.44501	538.55438	327.56491	-4.84133	-638.83136	569.33838	-0.35505	-1181.04553	303.73563	61.02205
1028	8.558	1038.73853	363.47766	1536.17212	-47.74763	422.53516	1327.96143	-860.98724	420.47919	1325.30457	41.16309	672.26331	166.84361	514.62146	329.47437	-5.39820	-662.83374	571.09619	-0.58879	-1146.46167	300.05493	56.23621
1029	8.567	1038.23718	363.64331	1534.82251	-48.90236	423.06601	1323.97107	-861.52600	419.40436	1323.11499	67.42676	673.11328	168.40593	490.82486	331.33246	-5.84755	-686.77710	572.83252	-0.85214	-1109.60217	297.18872	51.32975
1030	8.575	1037.56445	363.84445	1533.61499	-50.52973	423.88730	1320.21375	-862.02472	418.36249	1321.09387	94.31189	672.92480	168.57092	467.16458	333.10007	-6.12608	-710.60199	574.46649	-1.01898	-1071.55249	295.25864	47.54772
1031	8.583	1036.71033	364.07251	1532.59045	-52.63416	424.98615	1316.79395	-862.37524	417.36533	1319.31519	121.77014	671.93573	167.61954	443.59268	334.74014	-6.30081	-734.30115	575.98560	-1.04005	-1032.99817	294.23318	45.62928
1032	8.592	1035.70532	364.32150	1531.79309	-55.08375	426.30774	1313.82800	-862.53760	416.42358	1317.80469	149.74200	670.29144	165.63618	420.04974	336.24719	-6.49261	-757.91919	577.43085	-0.99967	-994.23181	294.03958	45.71890
1033	8.600	1034.59070	364.58755	1531.26489	-57.60097	427.75522	1311.43616	-862.55426	415.56042	1316.55627	178.20874	668.16229	162.69786	396.50870	337.69275	-6.76854	-781.53308	578.85760	-0.99612	-955.45154	294.76550	47.45115
1034	8.608	1033.37537	364.86090	1531.02905	-59.86472	429.19431	1309.71362	-862.51154	414.81073	1315.56177	207.26202	665.79297	159.00722	372.99313	339.19833	-7.10783	-805.21069	580.29724	-1.04098	-917.07202	296.60797	50.19568
1035	8.617	1032.04517	365.11649	1531.09644	-61.64070	430.47266	1308.70532	-862.50208	414.17477	1314.83276	237.08960	663.34985	154.81479	349.52133	340.82727	-7.42806	-828.95581	581.72644	-1.09843	-879.68640	299.59326	53.44018
1036	8.625	1030.60425	365.33005	1531.47778	-62.83224	431.46100	1308.40857	-862.61230	413.57736	1314.41089	267.82434	660.83875	150.33101	326.04791	342.52783	-7.62512	-852.72498	583.13647	-1.09966	-843.76575	303.50781	56.90390
1037	8.633	1029.08997	365.49905	1532.17542	-63.45776	432.09772	1308.79883	-862.90845	412.89984	1314.37000	299.40662	658.21606	145.68350	302.48447	344.21799	-7.64122	-876.52710	584.63586	-0.92057	-809.42798	308.09705	60.27391
1038	8.642	1027.56396	365.63162	1533.17529	-63.60835	432.39923	1309.84534	-863.42267	412.04367	1314.79810	331.61441	655.45056	140.81146	278.75122	345.87985	-7.51333	-900.43762	586.38519	-0.47622	-776.35095	313.15695	63.08574
1039	8.650	1026.09912	365.73529	1534.45435	-63.40068	432.43091	1311.50732	-864.14893	410.96817	1315.75488	364.22473	652.49341	135.42155	254.81033	347.54407	-7.33458	-924.47168	588.40875	0.14496	-743.86755	318.46838	64.95167
1040	8.658	1024.76184	365.82312	1535.98633	-62.93551	432.26752	1313.73547	-865.03448	409.70807	1317.24854	397.18408	649.26282	129.10519	230.67371	349.22687	-7.17016	-948.54895	590.52216	0.71349	-711.32300	323.75204	65.78131
1041	8.667	1023.57813	365.90057	1537.73804	-62.28201	431.97305	1316.48071	-865.97144	408.36209	1319.24438	430.60132	645.61328	121.51834	206.38290	350.92432	-7.02495	-972.62195	592.46234	1.04152	-678.42407	328.64423	65.79445
1042	8.675	1022.50104	365.94479	1539.66614	-61.48882	431.60315	1319.69031	-866.81207	407.04260	1321.68433	464.51105	641.34802	112.55180	181.98477	352.64780	-6.86991	-996.74133	594.09521	1.11078	-645.27795	332.73431	65.37708
1043	8.683	1021.46161	365.91370	1541.72717	-60.59942	431.20230	1323.29285	-867.41010	405.82706	1324.50671	498.72818	636.30084	102.38667	157.51715	354.42633	-6.67056	-1020.99121	595.53723	1.06434	-612.23071	335.71393	64.82221
1044	8.692	1020.47607	365.77936	1543.88452	-59.65440	430.78381	1327.19507	-867.67047	404.75351	1327.65588	533.00500	630.41528	91.44293	132.98657	356.28598	-6.40832	-1045.41821	597.04437	1.07897	-579.74146	337.45502	64.10085
1045	8.700	1019.65430	365.54837	1546.10400	-58.68750	430.32520	1331.29822	-867.57410	403.84879	1331.07080	567.23486	623.86279	80.39308	108.35361	358.22681	-6.10054	-1069.99939	598.76538	1.21038	-548.37964	337.92871	62.85760
1046	8.708	1019.09888	365.24472	1548.34509	-57.72518	429.79172	1335.51270	-867.16321	403.14941	1334.65918	601.40277	617.09607	70.15494	83.56404	360.20486	-5.79687	-1094.60413	600.68530	1.42194	-518.87329	337.13940	60.57732
1047	8.717	1018.84088	364.88351	1550.55664	-56.78716	429.16037	1339.75537	-866.51624	402.69418	1338.28528	635.28687	610.63318	61.68042	58.59433	362.14078	-5.54263	-1118.93225	602.79321	1.80091	-492.01257	335.13159	56.76000
1048	8.725	1018.85718	364.46890	1552.69336	-55.88825	428.43320	1343.93433	-865.74176	402.48904	1341.77612	668.10382	604.77161	55.57722	33.48333	363.96072	-5.34756	-1142.52319	605.23566	2.75841	-468.38022	331.94058	51.14124
1049	8.733	1019.09949	364.01196	1554.72217	-55.04610	427.64749	1347.93628	-864.97571	402.47223	1344.93689	698.35651	599.53857	51.67690	8.39629	365.61890	-5.17735	-1164.94263	608.23309	4.95992	-448.15302	327.51877	43.93383
1050	8.742	1019.51105	363.54630	1556.60645	-54.28748	426.86929	1351.63013	-864.34656	402.54257	1347.58228	724.09387	594.80115	48.88976	-16.28486	367.04089	-4.90050	-1186.05432	611.71814	8.88542	-431.21552	321.75809	35.84435
1051	8.750	1020.04584	363.11880	1558.30933	-53.63714	426.17096	1354.88098	-863.91479	402.64218	1349.57825	743.53534	590.41571	45.78300	-39.98069	368.09055	-4.20948	-1206.10242	615.18091	14.48424	-417.53992	314.53946	27.80993
1052	8.758	1020.66589	362.76837	1559.80212	-53.09571	425.61356	1357.56580	-863.66272	402.77222	1350.86450	755.76233	586.40948	41.49706	-62.13998	368.65768	-2.66811	-1225.41455	618.01666	21.36935	-407.47525	305.76254	20.65704
1053	8.767	1021.30627	362.51550	1561.04639	-52.63219	425.23413	1359.58789	-863.54895	402.91254	1351.43970	761.09961	582.92383	35.93015	-82.53977	368.70468	0.17325	-1243.87708	619.87561	29.18616	-401.66840	295.48825	14.87278
1054	8.775	1021.86975	362.35831	1561.99414	-52.19962	425.03378	1360.88501	-863.55170	402.96643	1351.32703	760.85138	579.91656	29.21414	-101.29873	368.14844	4.91285	-1260.65784	620.71100	37.70945	-400.77136	284.20526	10.52673
1055	8.783	1022.26477	362.27283	1562.61938	-51.76272	424.97675	1361.42676	-863.65955	402.79495	1350.55664	756.38861	577.22101	21.63486	-118.19608	366.67535	12.70348	-1274.40051	620.71643	46.78930	-405.24915	273.00531	7.24292
1056	8.792	1022.42645	362.22885	1562.92908	-51.31850	424.99841	1361.20557	-863.85052	402.29382	1349.18384	748.24207	574.92938	14.04162	-131.56406	363.65424	25.20842	-1283.66626	620.21808	56.27634	-415.27411	263.47906	4.34768
1057	8.800	1022.31519	362.21509	1562.93652	-50.89371	425.02267	1360.22961	-864.08533	401.44803	1347.31970	736.02979	573.41583	7.76009	-138.28293	358.37903	43.37909	-1287.44983	619.52344	65.79588	-430.54703	257.16763	1.42968
1058	8.808	1021.92035	362.24734	1562.64209	-50.52448	424.99289	1358.52185	-864.30823	400.32980	1345.12842	719.24567	572.96179	3.79291	-135.79926	350.69019	65.84280	-1285.55896	618.79205	74.49059	-450.20883	254.64679	-1.22001
1059	8.817	1021.27472	362.35141	1562.03564	-50.23546	424.89597	1356.12708	-864.44751	399.07318	1342.78052	698.16858	573.51746	2.01447	-124.23421	341.45313	88.82511	-1278.44104	618.02948	81.22213	-472.94611	255.07678	-3.04713
1060	8.825	1020.46222	362.53223	1561.11292	-50.02747	424.75299	1353.12305	-864.42902	397.85568	1340.40588	674.11127	574.82855	1.34431	-106.15054	332.22073	108.13245	-1266.59558	617.27759	85.29559	-497.26624	256.88782	-3.94934
1061	8.833	1019.59583	362.75674	1559.89917	-49.87827	424.58746	1349.61938	-864.21094	396.85886	1338.07141	648.77948	576.63287	0.85886	-84.52914	324.25504	121.46438	-1250.27417	616.76367	86.97142	-521.98535	258.86420	-4.25274
1062	8.842	1018.78259	362.97794	1558.45642	-49.75738	424.40515	1345.73718	-863.81909	396.19455	1335.78625	623.40503	578.69647	0.41590	-61.18980	317.89481	129.11868	-1229.69080	616.73425	87.10733	-546.54382	260.57764	-4.30405
1063	8.850	1018.10229	363.17462	1556.85986	-49.64670	424.19928	1341.58325	-863.34760	395.85770	1333.53198	598.46777	580.81097	0.18990	-36.64622	312.77246	132.92496	-1205.29541	617.17352	86.25693	-570.84467	262.14975	-4.33897
1064	8.858	1017.59357	363.36322	1555.17395	-49.55741	423.95926	1337.23926	-862.92029	395.76428	1331.30261	573.97174	582.83777	0.11598	-10.81019	308.42029	134.73378	-1177.70996	617.81201	84.28064	-594.96106	263.81024	-4.48297
1065	8.867	1017.24512	363.57397	1553.44946	-49.54166	423.66873	1332.76392	-862.64069	395.83420	1329.12317	549.77734	584.72424	-0.05290	16.38761	304.63544	135.63042	-1147.48291	618.38416	80.88631	-618.97705	265.61084	-4.72778
1066	8.875	1017.00104	363.81232	1551.73535	-49.69679	423.30215	1328.20276	-862.55927	396.03802	1327.04858	525.77942	586.46533	-0.45620	44.79679	301.42950	135.97752	-1115.05005	618.69556	76.26752	-642.92468	267.46078	-4.99307
1067	8.883	1016.78424	364.04193	1550.08484	-50.15560	422.82968	1323.60852	-862.65942	396.39655	1325.13818	501.93839	588.10278	-1.02856	74.07827	298.81396	135.74837	-1080.86755	618.48529	71.12106	-666.78552	269.30667	-5.22631
1068	8.892	1016.52917	364.21219	1548.55286	-51.05930	422.22406	1319.06018	-862.85999	396.96350	1323.41858	478.22028	589.72601	-1.57141	103.81054	296.70056	134.76529	-1045.44177	617.47064	66.32294	-690.53784	271.18442	-5.42328
1069	8.900	1016.20770	364.29715	1547.19348	-52.51036	421.45831	1314.66895	-863.04407	397.79703	1321.87366	454.56250	591.39124	-1.91003	133.66385	294.95325	132.84157	-1009.25513	615.51666	62.66264	-714.21130	273.10657	-5.58219
1070	8.908	1015.83783	364.29553	1546.05774	-54.50442	420.50470	1310.57300	-863.10944	398.91418	1320.46899	430.90723	593.09363	-2.05056	163.56363	293.46542	129.87901	-972.74677	612.62012	60.64719	-737.88873	274.98840	-5.68836
1071	8.917	1015.46423	364.20154	1545.17725	-56.87151	419.35248	1306.93164	-863.00653	400.25714	1319.17749	407.24127	594.82111	-2.17413	193.71582	292.16901	125.87334	-936.40051	608.76892	60.36980	-761.62683	276.76569	-5.76530
1072	8.925	1015.12250	363.99658	1544.55139	-59.29188	418.02603	1303.91528	-862.73883	401.71396	1317.99670	383.59506	596.56006	-2.44320	224.52191	291.00049	120.85593	-900.78552	603.91473	61.52298	-785.35278	278.52863	-5.88395
1073	8.933	1014.82550	363.66812	1544.15796	-61.41138	416.57214	1301.67822	-862.34131	403.17767	1316.95984	360.01727	598.27820	-2.82168	256.45010	289.83643	114.90636	-866.39069	598.05408	63.54190	-808.88135	280.45773	-6.09699
1074	8.942	1014.57990	363.22260	1543.96997	-62.98366	415.03998	1300.32275	-861.86597	404.57611	1316.14124	336.52725	599.95752	-3.10072	289.81778	288.43045	108.22225	-833.38434	591.27545	65.75317	-832.18567	282.58160	-6.36560
1075	8.950	1014.40216	362.67618	1543.96423	-63.94213	413.48151	1299.87952	-861.37793	405.85846	1315.64819	313.06326	601.64514	-3.09352	324.58524	286.49255	101.07467	-801.55396	583.71979	67.49460	-855.59155	284.60693	-6.52341
1076	8.958	1014.32385	362.03979	1544.12756	-64.37391	411.94415	1300.31909	-860.94489	406.99350	1315.59314	289.49091	603.40448	-2.80223	360.41928	283.86188	93.67028	-770.47095	575.52911	68.29124	-879.43506	286.19406	-6.39380
1077	8.967	1014.39294	361.32025	1544.46045	-64.43030	410.44073	1301.57446	-860.61890	407.98441	1316.05127	265.67297	605.22388	-2.39029	397.01627	280.51843	86.12538	-739.71143	566.85352	68.01392	-903.63867	287.41632	-5.95031
1078	8.975	1014.66772	360.52966	1544.97021	-64.23457	408.93619	1303.56128	-860.42267	408.85632	1317.03687	241.57117	607.04492	-2.02398	434.35953	276.45276	78.55724	-708.96881	557.88416	66.85144	-927.88953	288.69415	-5.31845
1079	8.983	1015.20050	359.68225	1545.65491	-63.83506	407.37653	1306.19519	-860.34314	409.62817	1318.51245	217.28467	608.81519	-1.79843	472.66174	271.64200	71.13503	-678.06067	548.87885	65.15233	-952.05896	290.31641	-4.70771
1080	8.992	1016.02008	358.78714	1546.48645	-63.21102	405.74002	1309.40234	-860.33276	410.30341	1320.41223	192.93451	610.51892	-1.72825	512.05811	266.15530	64.07557	-646.92664	540.14233	63.27880	-976.26245	292.23117	-4.27534
1081	9.000	1017.13049	357.85236	1547.41321	-62.31223	404.06244	1313.11230	-860.32483	410.87222	1322.65820	168.54126	612.21582	-1.72083	552.33441	260.22961	57.66038	-615.67078	531.92761	61.49642	-1000.62854	294.23175	-3.98260
1082	9.008	1018.52887	356.88962	1548.37500	-61.10870	402.41492	1317.23975	-860.25818	411.31027	1325.17053	144.06152	613.95575	-1.64843	592.82501	254.20961	52.25380	-584.61212	524.37256	59.92466	-1025.14478	296.14722	-3.68187
1083	9.017	1020.21765	355.91333	1549.30981	-59.62032	400.87598	1321.67017	-860.09259	411.58173	1327.88354	119.48035	615.70410	-1.46231	632.34991	248.38641	48.20059	-554.28296	517.55316	58.51414	-1049.72510	297.92584	-3.32517
1084	9.025	1022.19946	354.93243	1550.16772	-57.90647	399.51773	1326.26794	-859.80463	411.65347	1330.75378	94.81171	617.44373	-1.19630	669.20709	242.86603	45.54103	-525.36603	511.52228	56.96386	-1074.32751	299.65723	-2.99921
1085	9.033	1024.46729	353.93161	1550.93213	-56.03823	398.38599	1330.90149	-859.37836	411.51367	1333.74878	70.05377	619.21985	-0.91008	701.50293	237.55640	43.76497	-498.62628	506.31061	54.73771	-1098.92529	301.45581	-2.79227
1086	9.042	1027.00293	352.87787	1551.60754	-54.08813	397.48535	1335.45483	-858.79877	411.19107	1336.81152	45.19836	621.03772	-0.64528	727.84375	232.33583	41.98973	-474.83447	501.97839	51.30755	-1123.37512	303.34390	-2.66226
1087	9.050	1029.77905	351.76511	1552.17395	-52.13038	396.78012	1339.81445	-858.05444	410.75964	1339.82666	20.29950	622.81616	-0.39104	747.84247	227.30595	39.53680	-454.57751	498.67056	46.40397	-1147.37671	305.14334	-2.27293
1088	9.058	1032.74890	350.63193	1552.56970	-50.23272	396.20267	1343.85364	-857.15839	410.30289	1342.62830	-4.46558	624.43701	0.04276	761.90051	222.78525	36.29946	-438.09216	496.65585	40.14362	-1170.57483	306.43768	-0.93588
1089	9.067	1035.82886	349.52466	1552.72034	-48.44344	395.67392	1347.43530	-856.16797	409.86670	1345.04724	-28.79053	625.78662	1.22916	770.54254	218.99417	32.48988	-425.38391	496.31110	33.05892	-1192.68848	306.98822	1.93658
1090	9.075	1038.90112	348.46616	1552.57300	-46.78206	395.12543	1350.43103	-855.16907	409.46289	1346.95166	-52.26410	626.77124	4.03796	774.08447	215.84496	28.15059	-416.49591	497.94824	25.93639	-1213.60242	307.09222	6.30989
1091	9.083	1041.84680	347.46216	1552.10706	-45.23708	394.50101	1352.74219	-854.23621	409.10565	1348.25049	-74.32031	627.38293	9.21131	772.82336	213.05670	23.07376	-411.64038	501.59561	19.51420	-1233.37512	307.22498	11.73954
1092	9.092	1044.57825	346.51086	1551.32666	-43.77219	393.75266	1354.31213	-853.40417	408.82370	1348.88672	-94.10712	627.78857	17.12299	767.23718	210.40704	17.16406	-411.17609	506.90121	14.25404	-1252.05103	307.64487	17.87494
1093	9.100	1047.04639	345.60220	1550.24768	-42.34336	392.85602	1355.12476	-852.65527	408.64694	1348.85327	-110.42450	628.24353	27.88888	757.83301	207.91705	10.74462	-415.50085	513.14380	10.23865	-1269.35071	308.43619	24.51835
1094	9.108	1049.23706	344.72110	1548.88818	-40.92535	391.83545	1355.19861	-851.92358	408.58926	1348.21594	-121.78064	628.95947	41.55093	744.82422	205.92567	4.62689	-424.83545	519.35114	7.22463	-1284.49683	309.61121	31.44288
1095	9.117	1051.17004	343.84494	1547.25952	-39.53130	390.76648	1354.57898	-851.13062	408.63770	1347.10999	-126.45929	630.04828	57.91532	728.09503	204.95255	-0.09731	-438.89240	524.55267	4.89625	-1296.35730	311.13419	38.34788
1096	9.125	1052.89307	342.93729	1545.36816	-38.21284	389.74960	1353.32690	-850.23798	408.75110	1345.70264	-123.02747	631.33008	75.83771	707.69891	205.27414	-2.78856	-456.84235	528.14832	3.09572	-1303.85034	312.83795	44.92210
1097	9.133	1054.45715	341.96735	1543.23218	-37.04517	388.87219	1351.50684	-849.27454	408.85971	1344.14563	-111.64545	632.44922	93.09650	684.44519	206.63852	-3.81353	-477.80676	530.25427	1.77983	-1306.28101	314.29462	50.85315
1098	9.142	1055.88818	340.92780	1540.89954	-36.09916	388.17413	1349.17944	-848.31958	408.86731	1342.53711	-94.56476	633.42499	107.83443	659.74005	208.50633	-4.04183	-501.01239	531.60516	0.87533	-1303.38037	314.88431	55.84119
1099	9.150	1057.18335	339.83224	1538.44946	-35.41216	387.63846	1346.40149	-847.46356	408.67758	1340.89673	-74.47931	634.64178	119.85823	634.78754	210.43938	-4.09499	-525.46790	532.92786	0.29162	-1295.23157	314.03638	59.73289
1100	9.158	1058.32703	338.73267	1535.97729	-34.98142	387.21906	1343.23291	-846.76721	408.23929	1339.15808	-52.79370	636.21796	129.96614	610.11963	212.24463	-4.23482	-550.18402	534.47888	-0.02052	-1282.19238	311.47729	62.57985
1101	9.167	1059.30786	337.72009	1533.56104	-34.78126	386.88263	1339.74829	-846.24286	407.56720	1337.19727	-29.79175	637.71307	138.49478	585.75507	213.93481	-4.53148	-574.66174	536.16541	-0.12097	-1264.65686	307.34869	64.42507
1102	9.175	1060.12439	336.87097	1531.23889	-34.78583	386.63098	1336.04004	-845.89014	406.70483	1334.91943	-5.58179	638.41791	145.02727	561.54797	215.60530	-4.95256	-598.85046	537.83813	-0.15735	-1242.78589	302.08640	65.05205
1103	9.183	1060.78125	336.20123	1529.02307	-34.98857	386.49765	1332.21387	-845.75378	405.66876	1332.35645	19.59705	637.76654	149.11493	537.40729	217.31175	-5.41257	-622.87183	539.39990	-0.31353	-1216.58252	296.26108	64.07845
1104	9.192	1061.27490	335.67093	1526.92957	-35.41681	386.54355	1328.38367	-845.90961	404.45493	1329.66211	45.56274	635.51794	150.79308	513.34369	219.03360	-5.82866	-646.83948	540.84106	-0.64001	-1186.26331	290.52582	61.37073
1105	9.200	1061.58044	335.22882	1524.99158	-36.13429	386.85812	1324.66821	-846.38617	403.09418	1327.01721	72.30298	631.75171	150.49423	489.41296	220.70795	-6.18011	-670.77527	542.23285	-0.99211	-1152.50708	285.45450	57.37158
1106	9.208	1061.65796	334.85522	1523.25659	-37.22058	387.54782	1321.18726	-847.11926	401.67102	1324.56091	99.86371	626.77533	148.73264	465.64148	222.27086	-6.51161	-694.64600	543.61163	-1.17933	-1116.34534	281.34451	53.01283
1107	9.217	1061.47803	334.55698	1521.77563	-38.72350	388.70401	1318.05615	-847.96802	400.28909	1322.37695	128.20740	620.92981	145.88580	442.00879	223.69823	-6.86618	-718.44470	544.93567	-1.14536	-1078.77930	278.22781	49.29548
1108	9.225	1061.04053	334.34372	1520.60291	-40.60255	390.35696	1315.37317	-848.76697	399.02490	1320.50183	157.21558	614.45422	142.17450	418.46976	225.03030	-7.23665	-742.20728	546.20282	-1.00764	-1040.43640	275.99283	46.92870
1109	9.233	1060.37000	334.22888	1519.79309	-42.70587	392.42572	1313.20117	-849.38763	397.89249	1318.93799	186.79291	607.52319	137.78084	394.96457	226.32578	-7.58140	-765.96326	547.47742	-0.95131	-1001.55176	274.53250	46.22553
1110	9.242	1059.50537	334.22968	1519.37708	-44.80742	394.69009	1311.56140	-849.77533	396.83734	1317.67371	216.93658	600.34052	132.95415	371.44418	227.61166	-7.86597	-789.70435	548.77002	-1.07849	-962.25012	273.87668	47.11755
1111	9.250	1058.49963	334.34799	1519.34839	-46.67444	396.82990	1310.46277	-849.94739	395.76129	1316.71582	247.73035	593.17358	128.00578	347.91132	228.90759	-8.08391	-813.41620	550.05762	-1.31381	-922.85742	274.14548	49.27071
1112	9.258	1057.40662	334.56708	1519.68640	-48.11494	398.54163	1309.94373	-849.97235	394.55734	1316.12366	279.28363	586.23828	123.18121	324.38455	230.25122	-8.23513	-837.13037	551.40448	-1.43998	-884.01550	275.34973	52.35521
1113	9.267	1056.25745	334.87000	1520.38000	-49.00119	399.65909	1310.07263	-849.94324	393.15491	1316.01050	311.58594	579.54279	118.50046	300.81134	231.68132	-8.30130	-860.92310	552.91461	-1.26664	-846.48804	277.33325	56.10736
1114	9.275	1055.06860	335.24542	1521.43555	-49.28721	400.18903	1310.89954	-849.94232	391.55945	1316.49255	344.41577	572.92542	113.70544	277.08389	233.21558	-8.26823	-884.86633	554.62061	-0.77468	-810.66821	279.98343	60.03209
1115	9.283	1053.86816	335.67642	1522.87256	-49.01212	400.25983	1312.41687	-850.01160	389.84430	1317.62781	377.56427	566.22876	108.35417	253.12845	234.83623	-8.15846	-908.98010	556.45349	-0.12461	-776.22034	283.31757	63.39560
1116	9.292	1052.69714	336.13498	1524.69434	-48.27885	400.03659	1314.56519	-850.13745	388.10828	1319.38916	411.17053	559.42371	102.00536	228.93896	236.49989	-8.01149	-933.21509	558.24890	0.43579	-742.36279	287.21252	65.71947
1117	9.300	1051.59583	336.58963	1526.84521	-47.22280	399.65143	1317.26355	-850.25439	386.43674	1321.68555	445.66150	552.63300	94.41373	204.57144	238.17665	-7.84072	-957.50201	559.84680	0.73565	-708.50635	291.28583	67.00126
1118	9.308	1050.60474	337.02069	1529.21985	-45.98255	399.17969	1320.42480	-850.27625	384.88034	1324.40527	481.33685	546.02100	85.63866	180.11057	239.87410	-7.63873	-981.81238	561.27014	0.80422	-674.55164	295.13278	67.42751
1119	9.317	1049.76489	337.43082	1531.71973	-44.67102	398.65909	1323.95776	-850.13916	383.47003	1327.45007	518.11804	539.61945	76.02336	155.60098	241.62578	-7.40400	-1006.15741	562.74652	0.81299	-640.75568	298.42072	67.16737
1120	9.325	1049.11218	337.84323	1534.27454	-43.35382	398.10736	1327.76843	-849.82166	382.25629	1330.74707	555.57751	533.36871	66.19289	131.02065	243.46719	-7.14292	-1030.57800	564.46527	0.88583	-607.53418	300.83490	66.31135
1121	9.333	1048.67639	338.29248	1536.83203	-42.04972	397.51837	1331.76379	-849.32922	381.31790	1334.23682	592.97156	527.40601	57.06770	106.31779	245.41476	-6.87747	-1055.10583	566.38379	0.98962	-575.36505	302.17584	64.74062
1122	9.342	1048.47717	338.80743	1539.35693	-40.75293	396.86871	1335.85046	-848.67505	380.71497	1337.84863	629.30310	522.14496	49.56476	81.44734	247.44778	-6.64295	-1079.64233	568.40558	1.10394	-544.79333	302.39902	62.12057
1123	9.350	1048.51135	339.39566	1541.81860	-39.45953	396.14810	1339.92944	-847.88904	380.42728	1341.47302	663.48792	517.98480	44.06345	56.40365	249.50159	-6.44595	-1103.86084	570.63513	1.53837	-516.47693	301.46277	58.06726
1124	9.358	1048.74866	340.04755	1544.17200	-38.18002	395.38306	1343.89099	-847.03821	380.34988	1344.95190	694.44458	515.01758	40.16925	31.29447	251.48174	-6.20766	-1127.28613	573.27197	2.96832	-491.07465	299.21439	52.34845
1125	9.367	1049.13586	340.75293	1546.35925	-36.93344	394.63107	1347.61292	-846.21338	380.36227	1348.09814	721.11212	512.95801	36.95929	6.42603	253.30740	-5.67927	-1149.60217	576.27655	6.03223	-468.98657	295.44708	45.06617
1126	9.375	1049.60156	341.49927	1548.32300	-35.73414	393.95676	1350.96753	-845.48401	380.39563	1350.74170	742.48242	511.38751	33.50283	-17.68101	254.98215	-4.39041	-1170.87817	579.20502	10.92011	-450.30151	289.98645	36.73346
1127	9.383	1050.06372	342.25375	1550.01184	-34.57967	393.41187	1353.83032	-844.86792	380.42896	1352.77490	757.73120	510.15894	29.28248	-40.37051	256.61450	-1.78456	-1191.30847	581.43951	17.38980	-435.11377	282.70099	28.13649
1128	9.392	1050.44019	342.97427	1551.38416	-33.44559	393.02475	1356.08569	-844.33752	380.43237	1354.16382	766.62598	509.34818	24.14624	-60.97616	258.30545	2.58898	-1210.68188	582.66333	25.07640	-423.83356	273.53812	20.02998
1129	9.400	1050.66528	343.65067	1552.41016	-32.29754	392.79880	1357.63525	-843.84882	380.32452	1354.92786	769.87280	508.83606	18.12849	-78.88023	259.99689	9.18458	-1228.15833	583.04388	33.73697	-417.10019	262.61188	12.95180
1130	9.408	1050.69873	344.32651	1553.07141	-31.11487	392.71188	1358.41418	-843.36682	379.98196	1355.10889	768.64600	508.39142	11.77102	-93.21676	261.40686	18.82523	-1242.43420	582.90936	43.24026	-415.48474	250.39627	7.22914
1131	9.417	1050.52063	345.08267	1553.36316	-29.90722	392.71497	1358.40088	-842.87646	379.28809	1354.75317	763.45038	508.10632	6.32349	-102.24162	262.00882	32.61057	-1252.04028	582.43066	53.34331	-419.32568	238.07307	2.93582
1132	9.425	1050.12866	345.99075	1553.29028	-28.71524	392.74707	1357.61462	-842.38330	378.18695	1353.90845	753.60693	508.29312	2.85695	-103.52485	261.12671	50.79464	-1255.84387	581.64874	63.46430	-428.64343	227.54736	-0.09208
1133	9.433	1049.54736	347.05508	1552.85156	-27.59466	392.76303	1356.11060	-841.90753	376.71719	1352.63513	738.21161	509.04996	1.25361	-95.62438	258.29218	71.57595	-1253.58008	580.60022	72.64651	-443.12808	220.63763	-2.05155
1134	9.442	1048.83533	348.19489	1552.03577	-26.59515	392.74875	1353.96887	-841.47168	375.01929	1351.01282	717.62323	510.24554	0.56071	-79.45300	253.59656	91.51691	-1245.75330	579.34454	79.88823	-462.18631	217.92737	-3.15606
1135	9.450	1048.06921	349.30222	1550.84631	-25.75021	392.71353	1351.27979	-841.09070	373.30942	1349.13074	693.70367	511.78470	0.05856	-57.63353	247.68623	107.40959	-1232.99487	578.02203	84.78568	-484.71008	218.42050	-3.75967
1136	9.458	1047.31531	350.31964	1549.33228	-25.07741	392.67761	1348.13379	-840.77063	371.82031	1347.06836	668.56506	513.63586	-0.38958	-32.78011	241.50360	117.69499	-1215.67493	576.95691	87.84438	-509.04773	220.40294	-4.18300
1137	9.467	1046.62366	351.25351	1547.58313	-24.58195	392.66089	1344.61670	-840.50995	370.74149	1344.88196	643.45764	515.67456	-0.69326	-6.40977	235.98795	122.55089	-1194.03308	576.52496	89.83133	-533.75830	222.59222	-4.51617
1138	9.475	1046.04138	352.12799	1545.69470	-24.26497	392.66003	1340.80762	-840.30664	370.17175	1342.60254	618.80829	517.66351	-0.85813	21.06100	231.80019	123.21883	-1168.44275	576.81348	90.78658	-558.18896	224.57205	-4.74961
1139	9.483	1045.61121	352.94168	1543.72974	-24.13584	392.62424	1336.78174	-840.17419	370.08429	1340.24060	594.66016	519.41394	-1.03157	49.73709	229.18541	121.22740	-1139.42969	577.50549	90.00517	-582.25989	226.42007	-4.91360
1140	9.492	1045.34570	353.67142	1541.71082	-24.22340	392.46161	1332.61353	-840.14703	370.34723	1337.80725	570.84039	520.95435	-1.38134	79.70142	228.04510	117.82891	-1107.51563	578.14777	87.00732	-606.09814	228.18590	-5.05001
1141	9.500	1045.20557	354.31317	1539.65881	-24.58245	392.07770	1328.38171	-840.26160	370.80185	1335.34546	547.10193	522.47687	-1.92820	110.78319	228.11453	113.76757	-1073.19800	578.42749	82.24726	-629.82794	229.86211	-5.22308
1142	9.508	1045.10815	354.90100	1537.62415	-25.29343	391.42490	1324.17639	-840.52631	371.32803	1332.93335	523.34460	524.08020	-2.49692	142.60059	229.12175	109.31667	-1037.06348	578.13385	76.88936	-653.48163	231.55292	-5.51757
1143	9.517	1044.95886	355.47955	1535.68030	-26.44931	390.53397	1320.10657	-840.90149	371.85449	1330.65649	499.63800	525.68018	-2.88047	174.74368	230.83902	104.46470	-999.78485	577.05402	72.13541	-677.05322	233.34210	-5.91433
1144	9.525	1044.68604	356.07480	1533.90747	-28.11490	389.49771	1316.30347	-841.30725	372.34418	1328.58533	476.05334	527.19482	-3.05563	206.96262	233.03821	99.12712	-961.96326	575.05139	68.78050	-700.55634	235.15854	-6.24489
1145	9.533	1044.27002	356.68433	1532.37744	-30.25773	388.41254	1312.91150	-841.65179	372.81085	1326.76563	452.58191	528.66748	-3.18847	239.25842	235.49603	93.26562	-924.06299	572.12274	67.15797	-724.00891	236.92393	-6.36179
1146	9.542	1043.74939	357.26434	1531.12280	-32.70119	387.32471	1310.06323	-841.86646	373.34595	1325.20752	429.18011	530.18951	-3.43007	271.85626	238.04645	86.92184	-886.56250	568.34106	67.25597	-747.42065	238.69159	-6.32284
1147	9.550	1043.19287	357.73810	1530.12793	-35.16343	386.22641	1307.85706	-841.94202	374.07690	1323.88916	405.80371	531.80719	-3.78133	305.10870	240.55240	80.23862	-850.07800	563.79523	68.75764	-770.83252	240.51808	-6.31187
1148	9.558	1042.65881	358.05463	1529.36963	-37.36837	385.09741	1306.34741	-841.93817	375.08557	1322.78479	382.42453	533.52625	-4.14788	339.32407	242.83948	73.44215	-815.23492	558.51929	70.99975	-794.34906	242.30472	-6.38918
1149	9.567	1042.17822	358.23221	1528.85132	-39.14610	383.94705	1305.54785	-841.95239	376.37320	1321.89099	359.04263	535.34399	-4.42779	374.54483	244.71265	66.73146	-782.38916	552.46057	73.10666	-818.02905	243.92165	-6.42721
1150	9.575	1041.76099	358.33142	1528.58777	-40.46123	382.82315	1305.44836	-842.08130	377.86572	1321.23218	335.64307	537.22284	-4.53977	410.51456	246.04364	60.16081	-751.42798	545.56152	74.33437	-841.77466	245.39735	-6.29868
1151	9.583	1041.41223	358.39902	1528.57690	-41.37510	381.78674	1306.03625	-842.39667	379.44159	1320.85693	312.14349	539.08752	-4.44553	446.97040	246.79373	53.65477	-721.81238	537.85614	74.30501	-865.48657	246.85245	-6.02784
1152	9.592	1041.14038	358.44299	1528.79333	-41.98438	380.87988	1307.29822	-842.92651	380.98407	1320.83044	288.42010	540.91492	-4.18226	483.96085	246.94177	47.15157	-692.85840	529.50635	72.99475	-889.25745	248.33087	-5.69245
1153	9.600	1040.95837	358.44626	1529.19812	-42.36705	380.12259	1309.20496	-843.63690	382.41742	1321.20911	264.40704	542.75189	-3.86008	521.83612	246.46860	40.75714	-664.01062	520.78735	70.62230	-913.25427	249.80435	-5.28019
1154	9.608	1040.88025	358.39246	1529.75452	-42.55276	379.52975	1311.69983	-844.43304	383.70160	1322.00806	240.14941	544.62219	-3.58534	560.89569	245.42505	34.81717	-634.92993	512.06531	67.55667	-937.50500	251.30771	-4.78089
1155	9.617	1040.92273	358.28180	1530.43921	-42.53092	379.11115	1314.70337	-845.19934	384.81412	1323.20215	215.72321	546.49548	-3.37172	600.92346	243.95107	29.85802	-605.49792	503.75146	64.23029	-961.90125	252.96550	-4.28339
1156	9.625	1041.11304	358.11975	1531.23938	-42.28564	378.86337	1318.12842	-845.85498	385.74521	1324.75073	191.16577	548.30792	-3.17167	640.91394	242.23346	26.37247	-575.85016	496.16031	60.99104	-986.29834	254.89615	-3.89480
1157	9.633	1041.49292	357.89233	1532.13855	-41.82506	378.77661	1321.88940	-846.37463	386.50119	1326.61035	166.50970	549.97729	-2.96580	679.18646	240.44028	24.52229	-546.37476	489.40097	57.95184	-1010.62720	257.09003	-3.70070
1158	9.642	1042.10559	357.56332	1533.10596	-41.18479	378.84293	1325.90076	-846.76453	387.08911	1328.72913	141.79333	551.47504	-2.74597	713.85858	238.60896	23.96622	-517.64148	483.46255	54.94690	-1035.00305	259.32666	-3.72552
1159	9.650	1042.97156	357.10678	1534.10901	-40.40892	379.04941	1330.06921	-847.02863	387.48978	1331.03796	117.01843	552.88190	-2.47890	743.46552	236.60689	24.00882	-490.32178	478.33936	51.56428	-1059.58301	261.34357	-3.88375
1160	9.658	1044.07373	356.54279	1535.12964	-39.53101	379.36859	1334.29297	-847.15759	387.66544	1333.44849	92.15674	554.32800	-2.17078	767.36316	234.32292	24.01004	-465.14001	474.04974	47.27412	-1084.27905	263.00687	-4.01066
1161	9.667	1045.36438	355.92236	1536.14990	-38.57479	379.75812	1338.46216	-847.14178	387.60141	1335.85254	67.21088	555.89594	-1.89350	785.59119	231.89200	23.66514	-442.78973	470.65820	41.71588	-1108.67371	264.16040	-3.81924
1162	9.675	1046.78699	355.28168	1537.13611	-37.56448	380.16434	1342.45886	-846.98438	387.33521	1338.12061	42.23633	557.59967	-1.68162	798.33948	229.59421	22.85733	-423.73395	468.34445	34.94795	-1132.17432	264.61414	-2.87969
1163	9.683	1048.28088	354.63715	1538.06165	-36.52599	380.52417	1346.15601	-846.70819	386.94409	1340.10779	17.34680	559.41687	-1.40565	805.66516	227.54889	21.35152	-408.08435	467.40274	27.48053	-1154.34229	264.41464	-0.82205
1164	9.692	1049.77307	353.99603	1538.90991	-35.47749	380.76889	1349.42065	-846.35657	386.50543	1341.67017	-7.18030	561.25867	-0.68011	807.76392	225.66670	18.80438	-395.78937	468.15521	20.17487	-1175.18005	263.89856	2.43144
1165	9.700	1051.18433	353.34363	1539.65173	-34.42071	380.83551	1352.12708	-845.97784	386.07642	1342.68347	-30.80176	562.94287	1.13301	805.26086	223.88608	15.09478	-386.94946	470.87335	13.99625	-1195.03186	263.42224	6.70259
1166	9.708	1052.43677	352.66464	1540.26477	-33.34570	380.68106	1354.17419	-845.59747	385.71396	1343.06592	-52.74847	564.40314	4.79212	798.97870	222.32425	10.54011	-381.98694	475.68088	9.59761	-1214.18689	263.17657	11.75077
1167	9.717	1053.45251	351.98691	1540.75720	-32.24379	380.29764	1355.49695	-845.19965	385.49939	1342.80505	-72.14343	566.01843	11.05401	789.41101	221.21321	5.77962	-381.62079	482.34091	6.98603	-1232.55273	263.25467	17.33981
1168	9.725	1054.17261	351.35242	1541.13196	-31.11622	379.72623	1356.07056	-844.72955	385.52567	1341.97290	-88.08661	568.48962	20.55046	776.48633	220.78203	1.55694	-386.57825	490.06390	5.55133	-1249.51123	263.64417	23.23278
1169	9.733	1054.58362	350.75348	1541.35327	-29.98061	379.05734	1355.90649	-844.12463	385.84842	1340.70447	-99.52106	572.20074	33.59492	759.87177	221.16898	-1.49660	-397.04657	497.58875	4.47664	-1263.95190	264.10715	29.22262
1170	9.742	1054.71912	350.14227	1541.37756	-28.87725	378.40802	1355.04456	-843.36267	386.43637	1339.15295	-104.90320	576.91748	50.03817	739.58911	222.32053	-3.17134	-412.34723	503.62714	3.25783	-1274.55151	264.22754	35.21497
1171	9.750	1054.63550	349.48538	1541.19568	-27.86678	377.87534	1353.54492	-842.49268	387.14542	1337.45251	-102.47064	582.18939	68.97513	716.43536	223.98209	-3.79420	-431.37354	507.52899	1.92519	-1280.17664	263.57312	41.25079
1172	9.758	1054.38818	348.78317	1540.82886	-27.01857	377.49460	1351.47888	-841.62720	387.73776	1335.70166	-91.67767	587.81525	88.44823	691.75604	225.85370	-3.91589	-453.19250	509.65430	0.78250	-1280.14185	261.83148	47.17370
1173	9.767	1054.01599	348.05374	1540.31006	-26.39925	377.24252	1348.92041	-840.89819	387.96652	1333.95764	-74.31201	593.89465	106.13693	666.74225	227.73102	-3.96622	-476.91553	510.96753	0.01544	-1274.20752	258.94885	52.24825
1174	9.775	1053.53931	347.32178	1539.68201	-26.06428	377.07703	1345.94238	-840.41107	387.67880	1332.23755	-53.40820	600.49072	120.69325	641.98755	229.54276	-4.17580	-501.48108	512.22058	-0.39477	-1262.42285	255.17332	55.44487
1175	9.783	1052.96973	346.62698	1539.00696	-26.04963	376.97354	1342.61877	-840.23529	386.85040	1330.52686	-31.13080	607.28741	132.03952	617.58521	231.32080	-4.58929	-526.05927	513.61896	-0.55535	-1245.01196	250.84607	56.17012
1176	9.792	1052.31323	346.02991	1538.36096	-26.36591	376.94266	1339.03052	-840.42188	385.54724	1328.79846	-8.12695	613.67151	140.60016	593.41968	233.11670	-5.09109	-550.36987	515.09827	-0.60749	-1222.36353	246.19246	54.56250
1177	9.800	1051.55933	345.59369	1537.81165	-27.00659	377.03726	1335.27161	-841.00482	383.88309	1327.03149	15.68073	619.02380	146.76164	569.37671	234.92941	-5.51608	-574.47662	516.59711	-0.71708	-1194.99304	241.43488	51.15247
1178	9.808	1050.67761	345.35138	1537.40454	-27.97163	377.35013	1331.44885	-841.97314	382.01434	1325.20630	40.38245	622.88708	150.87666	545.42694	236.70555	-5.79391	-598.49182	518.08734	-0.99086	-1163.53394	236.98360	46.50631
1179	9.817	1049.63354	345.28174	1537.17163	-29.28699	377.99713	1327.67822	-843.24451	380.13953	1323.30322	65.93030	625.06201	153.34901	521.61249	238.40749	-6.00515	-622.45477	519.56677	-1.34839	-1128.99414	233.32887	41.35965
1180	9.825	1048.40063	345.32526	1537.14551	-31.00309	379.09042	1324.08630	-844.67883	378.45483	1321.34802	92.20526	625.57874	154.55208	497.97235	240.04247	-6.28547	-646.34485	521.07727	-1.55576	-1093.06995	230.76996	36.91735
1181	9.833	1046.95081	345.44211	1537.36218	-33.16651	380.71143	1320.80981	-846.11237	377.09366	1319.45227	119.06714	624.57727	154.67740	474.47543	241.60858	-6.67640	-670.13562	522.63171	-1.47273	-1057.79712	229.37340	34.56046
1182	9.842	1045.24402	345.65198	1537.86157	-35.76396	382.88748	1317.98010	-847.37781	376.10779	1317.76563	146.37433	622.29352	153.73767	451.03198	243.08418	-7.09768	-693.81567	524.10986	-1.23783	-1024.43042	229.16293	34.96051
1183	9.850	1043.24341	346.00610	1538.68909	-38.66652	385.56290	1315.69104	-848.34125	375.47446	1316.38684	174.04053	619.08185	151.72755	427.55997	244.46777	-7.44875	-717.40527	525.34869	-1.13776	-992.80383	230.18202	37.64577
1184	9.858	1040.93872	346.53256	1539.87146	-41.63042	388.56528	1313.97314	-848.96808	375.10022	1315.33289	202.12067	615.31482	148.71936	404.04056	245.78650	-7.70106	-740.96179	526.36292	-1.29192	-961.99097	232.34889	41.55173
1185	9.867	1038.35474	347.21835	1541.39966	-44.36942	391.60315	1312.80713	-849.34949	374.84140	1314.56824	230.80988	611.22241	144.83519	380.52039	247.07167	-7.89871	-764.53564	527.35400	-1.54173	-931.22937	235.39203	45.80392
1186	9.875	1035.55286	348.02438	1543.26160	-46.63887	394.33502	1312.17371	-849.65381	374.53632	1314.06018	260.31555	606.86932	140.22455	357.06094	248.34207	-8.09496	-788.15955	528.51685	-1.64309	-900.14746	239.01059	50.00137
1187	9.883	1032.62219	348.90881	1545.47437	-48.28235	396.49026	1312.09167	-850.04651	374.03671	1313.83020	290.71899	602.28351	135.06909	333.66891	249.65439	-8.29732	-811.87616	529.93817	-1.48254	-868.56494	243.08600	54.03441
1188	9.892	1029.64270	349.84399	1548.05334	-49.25088	397.96796	1312.60718	-850.62628	373.25204	1313.96362	321.88812	597.55908	129.57831	310.25360	251.12273	-8.46901	-835.72998	531.57849	-1.14288	-836.29041	247.68828	57.85514
1189	9.900	1026.64307	350.81891	1550.97241	-49.60686	398.84711	1313.74744	-851.39398	372.17328	1314.56812	353.49835	592.82806	123.94450	286.65747	252.78610	-8.55399	-859.74274	533.25391	-0.81962	-803.07507	252.84061	61.45024
1190	9.908	1023.61145	351.84558	1554.18066	-49.50436	399.29428	1315.49390	-852.26294	370.84784	1315.72302	385.26810	588.10400	118.17599	262.75476	254.52754	-8.49363	-883.90259	534.80054	-0.61079	-768.74011	258.36908	64.83929
1191	9.917	1020.54114	352.96198	1557.62378	-49.14249	399.44556	1317.79028	-853.10638	369.34531	1317.45483	417.20770	583.20874	111.94667	238.54456	256.22687	-8.28472	-908.15991	536.28821	-0.41756	-733.37244	264.02802	68.01853
1192	9.925	1017.43945	354.20447	1561.23389	-48.70383	399.36801	1320.56018	-853.82184	367.73999	1319.73340	449.55991	577.90283	104.73256	214.13184	257.88879	-7.99876	-932.44897	537.89948	-0.12909	-697.48132	269.62238	71.00074
1193	9.933	1014.31909	355.57755	1564.94238	-48.30448	399.09650	1323.71960	-854.37427	366.11359	1322.48145	482.52249	572.03564	96.15031	189.61501	259.56885	-7.68662	-956.72620	539.73071	0.23512	-661.94092	274.99097	73.81042
1194	9.942	1011.24280	357.06125	1568.72876	-47.98087	398.66058	1327.18445	-854.78613	364.58212	1325.59753	516.06451	565.66046	86.23930	165.03571	261.30811	-7.34809	-980.98889	541.79523	0.59752	-627.65723	280.00320	76.28423
1195	9.950	1008.34521	358.63400	1572.62549	-47.71223	398.07953	1330.87329	-855.08728	363.30017	1328.98303	549.91748	559.14691	75.62884	140.38956	263.14227	-7.00126	-1005.29529	544.01868	0.90116	-595.25281	284.57355	77.95031
1196	9.958	1005.74750	360.27292	1576.64600	-47.45514	397.35956	1334.71069	-855.28375	362.39417	1332.56067	583.55719	553.11548	65.48769	115.63876	265.08673	-6.68484	-1029.73389	546.24066	1.13612	-565.06567	288.61789	78.18533
1197	9.967	1003.47858	361.94977	1580.72705	-47.17078	396.50446	1338.63171	-855.37756	361.87894	1336.27576	616.13892	548.10620	57.09613	90.76889	267.12045	-6.39975	-1054.30212	548.30804	1.32126	-537.37817	291.96545	76.45141
1198	9.975	1001.49152	363.63638	1584.76843	-46.83817	395.52545	1342.58875	-855.39587	361.65857	1340.08423	646.68427	544.26160	51.21180	65.81354	269.19214	-6.08914	-1078.87878	550.19965	1.49112	-512.47937	294.34094	72.45972
1199	9.983	999.70856	365.30811	1588.71863	-46.45662	394.44455	1346.55457	-855.38184	361.60413	1343.94629	674.67175	541.36560	47.67700	40.79893	271.25043	-5.68689	-1103.36023	552.04688	1.70670	-490.29370	295.59265	66.36139
1200	9.992	998.03522	366.95847	1592.60242	-46.04422	393.30206	1350.51917	-855.36383	361.61606	1347.83008	700.76965	539.01654	45.52207	15.73932	273.28268	-5.19640	-1127.75720	553.94989	1.99000	-469.87427	296.04285	58.94490
