# Supplementary material for: Novel Methods for Surface EMG Analysis and Exploration Based on Multi-Modal Gaussian Mixture Models
Source: PLoS One. 2016 Jun 30;11(6):e0157239. doi: 10.1371/journal.pone.0157239 (PMC4928879; doi:10.1371/journal.pone.0157239)
Supplement: S1 File — (ZIP) [file pone.0157239.s001.zip › Haf_horses_trot_data/Haf_h11_t2_emg.anc]

File_Type:	Analog R/C ASCII	Generation#:	2
Board_Type:	NI USB-6225	Polarity:	Bipolar
Trial_Name:	Sambellat	Trial#:	2	Duration(Sec.):	9.999166	#Channels:	64
BitDepth:	16	PreciseRate:	1200.000000
Name	LDL	acc1x	acc1y	acc1z	GM1L	acc2x	acc2y	acc2z	GM2L	acc3x	acc3y	acc3z	GM3L	acc4x	acc4y	acc4z	LDR	acc5x	acc5y	acc5z	GM1R	acc6x	acc6y	acc6z	GM2R	acc7x	acc7y	acc7z	GM3R	acc8x	acc8y	acc8z	BLDL	acc9x	acc9y	acc9z	BGM1L	acc10x	acc10y	acc10z	BGM2L	acc11x	acc11y	acc11z	BGM3L	acc12x	acc12y	acc12z	BLDR
Rate	1200	1200	1200	1200	1200	1200	1200	1200	1200	1200	1200	1200	1200	1200	1200	1200	1200	1200	1200	1200	1200	1200	1200	1200	1200	1200	1200	1200	1200	1200	1200	1200	1200	1200	1200	1200	1200	1200	1200	1200	1200	1200	1200	1200	1200	1200	1200	1200	1200
Range	5000	5000	5000	5000	5000	5000	5000	5000	5000	5000	5000	5000	5000	5000	5000	5000	5000	5000	5000	5000	5000	5000	5000	5000	5000	5000	5000	5000	5000	5000	5000	5000	5000	5000	5000	5000	5000	5000	5000	5000	5000	5000	5000	5000	5000	5000	5000	5000	5000
0.000000	412	-3505	7097	-2024	52	3225	6046	-3291	112	1226	5765	-10579	-72	1770	5831	-6869	-7	-2315	3955	-8977	1242	-6499	1989	-4263	560	-7964	-1768	-3170	-12530	-7102	-2636	-2262	-153	-131	-128	-70	-69	-59	-113	35	-156	11	28	-74	-27	-61	75	-32	-6
0.000833	666	-3173	7537	-1916	-67	2726	6262	-3091	-62	1075	6037	-10626	-102	1864	6311	-6659	-17	-2262	4311	-9001	2805	-6813	1868	-3951	298	-8043	-1616	-2908	-13279	-7580	-2482	-2322	-160	-131	-121	-72	-67	-61	-111	36	-154	13	27	-78	-26	-62	77	-32	-5
0.001667	412	-2832	7922	-1806	297	2144	6483	-2905	-114	907	6304	-10537	-144	1958	6802	-6373	3	-2198	4638	-8989	-38	-7114	1760	-3659	12	-8096	-1406	-2669	-10277	-8051	-2265	-2376	-146	-129	-124	-68	-62	-60	-111	34	-153	13	28	-79	-26	-60	78	-30	-1
0.002500	285	-2491	8249	-1701	266	1480	6700	-2727	-180	713	6556	-10313	-69	2013	7302	-6020	-102	-2128	4926	-8943	378	-7397	1674	-3379	-50	-8126	-1146	-2447	-6352	-8497	-1982	-2432	-151	-133	-122	-67	-63	-31	-107	37	-151	13	32	-79	-24	-58	81	-32	-5
0.003333	399	-2162	8515	-1599	343	741	6913	-2567	-387	494	6799	-9924	-306	2068	7805	-5595	13	-2046	5186	-8866	817	-7666	1607	-3124	-16	-8135	-836	-2247	-2227	-8913	-1649	-2484	-149	-130	-120	-70	-64	-56	-108	38	-153	12	33	-75	-43	-60	80	-28	-3
0.004167	304	-1842	8717	-1502	417	-47	7130	-2423	-442	246	7028	-9394	-1055	2101	8298	-5116	139	-1965	5407	-8738	-448	-7907	1569	-2895	122	-8124	-465	-2053	1838	-9297	-1258	-2524	-148	-131	-120	-66	-61	-56	-105	38	-152	19	35	-76	-23	-56	86	-32	-3
0.005000	445	-1534	8854	-1419	300	-899	7329	-2302	-322	-42	7237	-8723	-929	2109	8774	-4581	124	-1877	5593	-8621	-158	-8130	1552	-2687	-146	-8103	-108	-1868	4637	-9639	-820	-2556	-148	-117	-119	-65	-64	-58	-103	41	-149	15	30	-76	-21	-55	85	-28	0
0.005833	552	-1252	8929	-1381	260	-1779	7549	-2201	-177	-360	7425	-7927	-167	2096	9209	-4011	0	-1787	5741	-8456	-681	-8332	1565	-2513	-248	-8071	286	-1677	6965	-9938	-346	-2577	-149	-130	-122	-66	-63	-59	-103	36	-147	18	35	-77	-21	-53	81	-29	-1
0.006667	168	-988	8944	-1314	274	-2680	7756	-2124	0	-721	7582	-7028	-203	2048	9600	-3412	-12	-1692	5860	-8261	-19	-8510	1603	-2378	-15	-8036	679	-1480	6894	-10190	144	-2582	-150	-130	-124	-50	-66	-62	-107	37	-154	12	28	-79	-23	-61	79	-32	-7
0.007500	33	-749	8875	-1298	308	-3584	7959	-2063	216	-1113	7707	-6035	-289	1974	9937	-2797	51	-1591	5945	-8031	-830	-8660	1662	-2268	-266	-7996	1071	-1259	6705	-10385	646	-2559	-149	-129	-120	-69	-65	-59	-107	37	-155	15	32	-79	-24	-56	82	-31	-7
0.008333	-98	-527	8820	-1299	302	-4467	8160	-2016	384	-1533	7789	-4978	17	1873	10204	-2174	240	-1478	6005	-7766	-1495	-8778	1765	-2194	-321	-7955	1433	-1015	6762	-10528	1138	-2512	-151	-128	-125	-69	-65	-59	-104	36	-154	9	30	-78	-24	-59	80	-27	-4
0.009167	-141	-332	8684	-1327	54	-5320	8348	-1985	181	-1987	7822	-3874	245	1743	10392	-1563	288	-1362	6033	-7466	2621	-8875	1878	-2152	-349	-7917	1768	-732	1700	-10614	1603	-2437	-153	-130	-125	-68	-64	-59	-105	36	-155	15	34	-75	-25	-55	87	-30	-9
0.010000	-397	-155	8525	-1377	222	-6125	8527	-1962	218	-2458	7806	-2757	243	1590	10495	-976	217	-1234	6040	-7130	243	-8933	2006	-2144	-570	-7877	2059	-422	-1247	-10638	2019	-2343	-147	-126	-117	-65	-59	-56	-105	38	-150	35	36	-73	-18	-53	81	-27	3
0.010833	-280	-1	8326	-1456	219	-6876	8684	-1948	412	-2945	7732	-1662	278	1400	10499	-435	285	-1094	6019	-6765	430	-8967	2143	-2164	-478	-7838	2292	-74	-3957	-10609	2369	-2175	-148	-126	-118	-64	-60	-55	-100	40	-147	22	41	-73	-22	-49	86	-26	0
0.011667	-222	126	8107	-1550	195	-7568	8816	-1945	281	-3444	7586	-613	359	1191	10406	46	283	-945	5972	-6364	1324	-8975	2285	-2218	-556	-7800	2457	305	-5244	-10520	2638	-1988	-147	-124	-115	-66	-59	-64	-102	41	-148	22	38	-76	-16	-51	89	-27	5
0.012500	-302	226	7871	-1664	323	-8180	8915	-1946	-334	-3937	7388	353	142	968	10201	463	354	-786	5900	-5944	338	-8952	2420	-2299	-718	-7758	2548	716	-4908	-10380	2808	-1755	-145	-127	-119	-68	-60	-57	-100	40	-148	21	35	-73	-21	-50	85	-25	2
0.013333	-542	318	7630	-1790	412	-8711	8968	-1958	-408	-4419	7107	1226	104	730	9896	795	247	-612	5806	-5500	794	-8902	2550	-2407	-546	-7711	2560	1154	-4300	-10184	2874	-1482	-150	-127	-119	-65	-63	-56	-102	39	-153	18	43	-75	-23	-56	82	-30	-4
0.014167	-304	382	7394	-1921	99	-9157	8983	-1977	-154	-4873	6765	1983	337	483	9492	1028	222	-436	5688	-5041	2728	-8823	2661	-2536	-624	-7653	2498	1613	-6047	-9937	2820	-1166	-149	-128	-118	-66	-65	-57	-101	41	-149	21	38	-73	-23	-52	82	-23	-1
0.015000	-262	428	7168	-2054	303	-9523	8946	-2001	-90	-5298	6350	2608	430	261	8987	1155	141	-242	5550	-4570	-366	-8717	2753	-2692	-1038	-7582	2345	2083	-4849	-9644	2650	-809	-149	-128	-127	-70	-64	-60	-111	37	-154	16	30	-80	-23	-57	79	-32	-3
0.015833	-410	451	6933	-2187	282	-9804	8836	-2033	123	-5680	5871	3086	567	18	8397	1166	76	-43	5392	-4097	-1256	-8578	2826	-2860	-996	-7481	2141	2558	-2166	-9311	2368	-408	-146	-127	-122	-68	-65	-57	-103	41	-152	18	34	-72	-22	-55	82	-27	1
0.016667	-321	466	6762	-2301	326	-10005	8670	-2075	240	-6005	5331	3415	534	-181	7729	1061	122	166	5220	-3616	-649	-8417	2859	-3047	-843	-7361	1860	3021	596	-8932	1968	24	-147	-125	-118	-65	-65	-53	-104	39	-152	24	35	-73	-24	-53	82	-30	-3
0.017500	-382	470	6592	-2416	339	-10131	8433	-2133	191	-6264	4743	3581	426	-349	6985	826	198	377	5028	-3152	-2473	-8234	2866	-3242	-861	-7216	1520	3462	3760	-8524	1474	490	-146	-128	-118	-66	-64	-58	-103	42	-148	18	35	-69	-18	-55	85	-29	1
0.018333	-468	447	6459	-2511	228	-10190	8123	-2208	264	-6454	4104	3581	451	-473	6178	450	218	594	4828	-2700	-2565	-8031	2835	-3449	-1030	-7040	1140	3864	5876	-8085	885	983	-146	-109	-114	-65	-59	-53	-102	43	-152	19	37	-73	-25	-53	84	-28	0
0.019167	-394	416	6350	-2600	207	-10192	7743	-2307	466	-6564	3418	3430	475	-550	5314	-57	165	804	4614	-2278	-3544	-7814	2762	-3666	-1074	-6836	710	4225	8105	-7619	225	1476	-147	-128	-117	-68	-64	-60	-104	42	-166	18	34	-74	-21	-53	82	-32	0
0.020000	-323	377	6276	-2673	218	-10136	7292	-2429	640	-6594	2696	3113	478	-565	4405	-705	270	1019	4399	-1879	-4483	-7587	2650	-3884	-916	-6602	282	4526	9154	-7135	-488	1981	-144	-126	-113	-66	-62	-58	-104	39	-153	16	29	-75	-25	-58	79	-29	-3
0.020833	-432	329	6239	-2733	237	-10037	6770	-2581	680	-6538	1954	2708	418	-515	3466	-1485	197	1227	4183	-1511	-5274	-7343	2500	-4104	-1091	-6330	-153	4765	9071	-6626	-1222	2481	-150	-128	-121	-69	-64	-61	-105	38	-153	16	34	-74	-23	-55	80	-31	-3
0.021667	-662	278	6238	-2781	474	-9899	6185	-2759	905	-6389	1173	2076	409	-404	2503	-2387	-117	1435	3971	-1170	-7468	-7106	2316	-4324	-1166	-6033	-584	4931	10057	-6111	-1965	2961	-148	-129	-118	-67	-62	-58	-108	41	-154	17	34	-73	-42	-59	75	-30	-1
0.022500	-371	227	6267	-2828	145	-9733	5547	-2968	1017	-6161	421	1382	399	-224	1526	-3407	-46	1636	3770	-870	-4476	-6870	2096	-4539	-917	-5712	-988	5028	5628	-5586	-2688	3423	-150	-129	-121	-68	-69	-63	-110	38	-153	13	37	-75	-26	-60	79	-30	0
0.023333	-266	179	6330	-2871	363	-9551	4870	-3196	1052	-5857	-352	580	242	13	536	-4530	34	1834	3584	-604	-6223	-6631	1841	-4752	-1048	-5371	-1359	5029	1982	-5053	-3375	3851	-151	-129	-122	-65	-66	-63	-110	36	-153	16	29	-78	-26	-62	77	-32	-6
0.024167	-332	133	6423	-2915	310	-9348	4142	-3461	1048	-5486	-1124	-310	151	305	-453	-5730	-21	2025	3422	-385	-7104	-6406	1565	-4953	-1006	-5016	-1688	4962	-948	-4513	-3992	4242	-147	-130	-112	-69	-63	-62	-109	40	-150	13	34	-76	-22	-58	82	-28	-4
0.025000	-324	102	6543	-2964	182	-9139	3400	-3736	1021	-5052	-1889	-1270	95	633	-1431	-6979	20	2209	3290	-205	-5853	-6200	1267	-5151	-1045	-4654	-1964	4809	-3384	-3980	-4529	4582	-150	-131	-121	-68	-63	-59	-105	38	-153	16	34	-76	-23	-59	82	-32	1
0.025833	-232	80	6691	-3028	139	-8938	2625	-4039	1142	-4582	-2644	-2296	61	977	-2391	-8255	71	2379	3182	-79	-6573	-6011	959	-5346	-968	-4289	-2188	4583	-4500	-3449	-4970	4864	-148	-130	-122	-68	-30	-62	-110	36	-152	47	32	-78	-22	-58	81	-51	0
0.026667	-487	76	6861	-3111	330	-8747	1850	-4392	1109	-4084	-3385	-3355	23	1318	-3335	-9526	129	2541	3112	-1	-6395	-5843	618	-5530	-765	-3937	-2363	4289	-4891	-2928	-5302	5093	-150	-130	-121	-67	-70	-62	-108	38	-150	17	30	-75	-24	-60	80	-32	-3
0.027500	-222	91	7051	-3219	-66	-8572	1068	-4697	618	-3586	-4120	-4453	9	1626	-4256	-10757	198	2693	3078	16	-3525	-5702	280	-5707	-764	-3599	-2481	3933	-7992	-2418	-5515	5262	-151	-132	-125	-68	-65	-62	-109	34	-150	15	33	-77	-25	-58	82	-32	-1
0.028333	-23	127	7256	-3346	-67	-8423	297	-5041	433	-3105	-4839	-5565	-92	1914	-5159	-11920	84	2829	3084	-24	-4741	-5590	-55	-5882	-870	-3285	-2555	3521	-9235	-1924	-5609	5365	-148	-141	-97	-66	-64	-59	-107	39	-152	12	33	-77	-24	-61	80	-32	-6
0.029167	-225	180	7480	-3500	8	-8312	-463	-5396	440	-2664	-5545	-6695	-169	2120	-6023	-12977	175	2949	3134	-127	-5631	-5507	-388	-6047	-560	-3000	-2584	3073	-8551	-1444	-5577	5406	-146	-130	-120	-61	-63	-62	-108	36	-151	17	37	-74	-18	-56	82	-30	0
0.030000	-216	263	7719	-3683	87	-8233	-1201	-5753	284	-2271	-6245	-7817	-232	2238	-6853	-13890	-16	3060	3223	-292	-3186	-5447	-706	-6210	-315	-2748	-2583	2590	-9037	-994	-5429	5385	-146	-127	-119	-65	-60	-55	-105	40	-150	21	36	-73	-21	-56	82	-28	-1
0.030833	-162	363	7962	-3881	39	-8208	-1935	-6120	174	-1957	-6935	-8927	-286	2246	-7646	-14640	-173	3150	3350	-533	-3392	-5409	-1022	-6365	-247	-2538	-2560	2094	-9778	-579	-5168	5310	-145	-126	-117	-59	-61	-55	-107	42	-151	36	36	-72	-18	-52	88	-25	0
0.031667	-119	489	8222	-4104	-142	-8237	-2651	-6502	0	-1772	-7624	-10020	-270	2125	-8413	-15209	-145	3223	3505	-851	-2971	-5403	-1317	-6525	-188	-2372	-2533	1583	-11247	-201	-4822	5167	-151	-128	-122	-67	-53	-58	-105	37	-150	15	35	-76	-19	-58	81	-31	-3
0.032500	-84	625	8449	-4353	-282	-8333	-3368	-6902	-122	-1700	-8309	-11078	-319	1869	-9139	-15575	36	3301	3702	-1237	-1870	-5410	-1590	-6679	-149	-2272	-2501	1084	-12950	133	-4387	4983	-147	-129	-122	-68	-66	-58	-107	39	-153	1	35	-77	-19	-56	88	-26	-3
0.033333	-82	780	8699	-4608	-309	-8458	-4068	-7310	-86	-1760	-8986	-12095	-368	1468	-9838	-15732	259	3327	3920	-1700	-939	-5422	-1834	-6827	142	-2176	-2480	600	-15301	426	-3890	4748	-147	-131	-120	-60	-63	-58	-104	42	-152	17	34	-75	-21	-57	87	-30	-4
0.034167	-129	948	8939	-4867	-410	-8719	-4776	-7749	11	-1976	-9664	-13068	-492	924	-10501	-15668	148	3356	4190	-2226	350	-5438	-2056	-6972	343	-2144	-2474	143	-18677	653	-3346	4478	-152	-126	-119	-66	-62	-55	-103	38	-149	17	36	-75	-19	-55	85	-29	1
0.035000	-215	1109	9165	-5130	-169	-8999	-5488	-8223	108	-2346	-10343	-13990	-504	234	-11136	-15404	118	3376	4422	-2821	-1016	-5452	-2252	-7110	330	-2153	-2496	-280	-19307	821	-2784	4170	-150	-129	-120	-65	-60	-59	-107	39	-150	18	35	-74	-18	-57	84	-29	-1
0.035833	-156	1300	9378	-5384	-408	-9402	-6229	-8739	260	-2875	-10984	-14846	-445	-585	-11738	-14937	175	3388	4691	-3473	2470	-5458	-2412	-7247	441	-2198	-2548	-663	-23079	926	-2210	3835	-144	-127	-118	-66	-61	-55	-103	40	-151	17	36	-77	-19	-45	86	-29	0
0.036667	-97	1481	9571	-5630	-243	-9843	-6987	-9299	275	-3556	-11643	-15634	-572	-1519	-12307	-14304	-131	3392	4956	-4180	2561	-5446	-2545	-7376	355	-2274	-2629	-997	-26392	964	-1660	3478	-147	-125	-120	-63	-62	-52	-104	45	-149	16	37	-70	-15	-52	86	-26	-1
0.037500	-133	1646	9738	-5864	-308	-10349	-7771	-9912	288	-4370	-12309	-16339	-679	-2544	-12841	-13518	-214	3391	5226	-4936	1147	-5408	-2651	-7501	243	-2372	-2735	-1280	-27292	932	-1132	3105	-147	-124	-115	-64	-58	-53	-102	39	-151	17	37	-70	-21	-51	85	-28	3
0.038333	-163	1813	9880	-6076	-359	-10907	-8576	-10575	415	-5298	-12925	-16959	-646	-3648	-13339	-12622	39	3389	5486	-5685	3622	-5349	-2729	-7618	36	-2487	-2865	-1516	-28241	829	-655	2715	-145	-125	-115	-60	-63	-53	-105	44	-147	22	38	-72	-22	-52	84	-26	-1
0.039167	6	1965	9982	-6267	-344	-11482	-9415	-11319	514	-6318	-13504	-17490	-635	-4793	-13790	-11650	129	3388	5726	-6462	3278	-5266	-2783	-7737	59	-2608	-3010	-1705	-27960	641	-233	2324	-148	-122	-115	-66	-64	-53	-104	42	-169	18	37	-73	-23	-52	85	-26	-3
0.040000	-99	2101	10049	-6442	-4	-12085	-10248	-12117	749	-7408	-14042	-17927	-661	-5986	-14203	-10648	-21	3387	5946	-7233	2795	-5147	-2818	-7850	-91	-2727	-3167	-1856	-26148	395	110	1922	-152	-129	-124	-66	-69	-58	-107	39	-155	12	29	-75	-24	-58	78	-31	-6
0.040833	-55	2223	10075	-6601	-318	-12691	-11153	-12991	655	-8526	-14521	-18255	-581	-7167	-14551	-9649	141	3399	6143	-7979	6173	-4995	-2831	-7962	-732	-2838	-3308	-1962	-26011	94	397	1529	-150	-129	-120	-66	-62	-57	-108	38	-163	13	35	-75	-21	-59	80	-28	-1
0.041667	132	2338	10059	-6738	-159	-13267	-12033	-13908	173	-9643	-14925	-18475	-482	-8295	-14835	-8693	81	3422	6321	-8698	6166	-4810	-2821	-8066	-1628	-2921	-3432	-2032	-24876	-266	602	1143	-149	-128	-122	-65	-67	-58	-107	40	-151	17	34	-75	-21	-55	79	-34	0
0.042500	4	2440	9998	-6866	-18	-13806	-12906	-14879	-95	-10691	-15253	-18585	-484	-9371	-15047	-7813	-22	3458	6468	-9362	4583	-4596	-2811	-8166	-1214	-2968	-3527	-2075	-20319	-667	742	762	-149	-126	-119	-64	-63	-58	-103	39	-147	16	33	-61	-23	-56	81	-31	0
0.043333	44	2531	9890	-6989	-48	-14280	-13739	-15880	23	-11673	-15490	-18601	-516	-10387	-15192	-7045	-126	3503	6584	-9962	6641	-4357	-2770	-8267	17	-3009	-3582	-2100	-15421	-1102	808	386	-147	-128	-159	-65	-64	-57	-102	42	-150	18	38	-74	-22	-55	80	-28	-1
0.044167	-73	2620	9739	-7113	91	-14676	-14567	-16912	363	-12560	-15654	-18508	-513	-11305	-15259	-6431	-158	3563	6671	-10490	6604	-4100	-2732	-8368	408	-3009	-3591	-2118	-9622	-1560	812	20	-143	-128	-116	-64	-62	-55	-101	40	-150	15	36	-73	-18	-52	85	-27	1
0.045000	-139	2695	9538	-7248	64	-14977	-15323	-17952	343	-13320	-15711	-18331	-435	-12127	-15258	-5955	-9	3633	6726	-10932	7033	-3831	-2702	-8465	216	-2961	-3538	-2137	-3999	-2023	760	-339	-149	-126	-120	-65	-61	-57	-103	42	-150	21	36	-75	-22	-53	82	-29	-4
0.045833	88	2777	9292	-7399	53	-15173	-16004	-18988	-21	-13940	-15684	-18080	-342	-12846	-15193	-5663	34	3719	6756	-11320	8242	-3558	-2675	-8562	-214	-2886	-3433	-2163	1676	-2477	665	-692	-146	-125	-118	-65	-64	-62	-102	40	-152	16	34	-76	-22	-53	82	-27	0
0.046667	81	2849	9002	-7579	331	-15254	-16590	-19994	-25	-14406	-15569	-17769	-372	-13452	-15071	-5558	27	3813	6755	-11621	9834	-3281	-2659	-8656	-256	-2768	-3264	-2210	7445	-2912	539	-1043	-149	-128	-124	-70	-60	-55	-104	41	-151	16	35	-74	-24	-55	81	-28	-4
0.047500	-116	2929	8669	-7793	257	-15217	-17064	-20953	105	-14727	-15380	-17411	-400	-13963	-14907	-5626	-39	3922	6730	-11844	11863	-3016	-2658	-8748	124	-2629	-3044	-2272	11886	-3314	391	-1393	-151	-128	-112	-65	-63	-53	-103	42	-154	16	34	-76	-21	-55	81	-31	-3
0.048333	-218	3015	8302	-8045	445	-15058	-17410	-21845	59	-14906	-15124	-17035	-389	-14386	-14703	-5896	-187	4038	6682	-12001	10222	-2760	-2681	-8834	108	-2461	-2771	-2368	18554	-3673	228	-1750	-151	-133	-127	-68	-66	-61	-113	38	-156	15	29	-79	-26	-61	77	-34	-6
0.049167	-290	3103	7900	-8343	389	-14792	-17621	-22656	-125	-14926	-14821	-16649	-324	-14732	-14484	-6316	-31	4167	6613	-12093	13255	-2542	-2719	-8909	205	-2275	-2452	-2491	22451	-3968	77	-2103	-151	-128	-121	-91	-64	-59	-94	38	-155	16	33	-80	-27	-58	81	-30	-1
0.050000	-133	3203	7479	-8678	296	-14416	-17682	-23361	-326	-14831	-14467	-16282	-258	-14989	-14260	-6888	5	4298	6531	-12143	14839	-2337	-2778	-8969	162	-2073	-2096	-2649	23358	-4199	-52	-2466	-149	-131	-121	-66	-63	-57	-104	42	-150	15	34	-65	-22	-56	87	-29	0
0.050833	-143	3311	7035	-9061	208	-13956	-17596	-23967	-464	-14635	-14105	-15955	-159	-15191	-14055	-7587	-94	4436	6415	-12155	11283	-2168	-2855	-9020	447	-1878	-1722	-2846	25539	-4358	-162	-2838	-147	-119	-119	-67	-101	-57	-101	42	-153	18	33	-77	-22	-46	86	-28	-1
0.051667	-182	3418	6573	-9494	191	-13430	-17362	-24440	-379	-14362	-13740	-15698	-33	-15368	-13890	-8397	-82	4568	6323	-12146	11560	-2032	-2952	-9059	608	-1684	-1364	-3083	26049	-4450	-243	-3230	-147	-131	-122	-68	-63	-56	-107	41	-151	19	35	-76	-19	-57	80	-28	0
0.052500	-183	3532	6106	-9970	91	-12857	-16996	-24800	-441	-14035	-13406	-15523	46	-15500	-13766	-9293	-22	4704	6204	-12126	9348	-1933	-3062	-9076	503	-1516	-963	-3349	26076	-4474	-288	-3634	-148	-131	-120	-66	-63	-25	-102	40	-153	15	35	-76	-19	-59	85	-29	1
0.053333	-328	3643	5627	-10483	322	-12268	-16505	-25032	-610	-13645	-13108	-15451	-57	-15611	-13718	-10248	-58	4831	6074	-12110	5976	-1870	-3180	-9067	383	-1366	-608	-3659	25627	-4436	-280	-4062	-148	-130	-121	-68	-61	-56	-104	40	-151	18	34	-76	-21	-52	81	-29	3
0.054167	-222	3759	5159	-11024	-147	-11678	-15909	-25145	-551	-13301	-12873	-15496	-134	-15699	-13739	-11230	34	4954	5946	-12110	5383	-1840	-3300	-9052	300	-1253	-281	-3986	21945	-4336	-223	-4510	-142	-128	-121	-66	-61	-57	-108	39	-151	17	35	-68	-18	-58	82	-29	2
0.055000	110	3863	4700	-11586	-172	-11103	-15230	-25145	-716	-12933	-12704	-15672	-93	-15780	-13848	-12228	127	5068	5816	-12132	3475	-1844	-3404	-9007	328	-1176	15	-4349	16539	-4196	-114	-4981	-148	-131	-122	-66	-63	-57	-104	41	-149	17	36	-76	-21	-59	85	-29	0
0.055833	-26	3961	4261	-12163	56	-10581	-14485	-25040	-738	-12589	-12625	-15982	-79	-15851	-14031	-13209	103	5168	5687	-12179	-1999	-1878	-3501	-8947	295	-1138	267	-4741	13752	-4017	45	-5476	-146	-131	-118	-68	-59	-58	-108	39	-144	17	34	-82	-19	-57	84	-30	0
0.056667	53	4046	3834	-12749	-183	-10112	-13697	-24844	-589	-12318	-12636	-16429	-113	-15916	-14300	-14167	138	5255	5558	-12267	-3522	-1933	-3571	-8864	257	-1150	475	-5155	10898	-3820	259	-6006	-147	-129	-124	-72	-61	-60	-107	37	-154	17	33	-79	-22	-60	81	-32	-3
0.057500	1	4119	3440	-13331	-159	-9724	-12904	-24572	-603	-12006	-12755	-17004	-142	-15975	-14639	-15068	155	5335	5443	-12375	-5779	-1998	-3603	-8762	692	-1200	639	-5586	9228	-3613	524	-6562	-146	-129	-120	-64	-55	-56	-107	38	-150	17	35	-79	-21	-60	82	-32	0
0.058333	-74	4177	3079	-13903	-111	-9412	-12121	-24236	-576	-11779	-12950	-17698	-150	-16033	-15028	-15908	33	5395	5326	-12533	-8456	-2079	-3589	-8647	1184	-1302	762	-6038	9093	-3423	846	-7156	-144	-132	-128	-66	-61	-56	-104	40	-150	17	36	-76	-19	-57	85	-17	0
0.059167	-60	4220	2761	-14458	-145	-9189	-11389	-23848	-451	-11606	-13259	-18510	-158	-16095	-15460	-16670	1	5442	5219	-12713	-8987	-2164	-3522	-8533	849	-1446	848	-6512	10416	-3247	1207	-7790	-148	-121	-115	-65	-59	-56	-107	38	-149	19	37	-75	-21	-57	81	-29	0
0.060000	129	4239	2475	-14991	-160	-9056	-10724	-23436	-631	-11476	-13652	-19414	-207	-16159	-15909	-17343	71	5473	5124	-12923	-10092	-2249	-3399	-8418	436	-1633	908	-7002	13394	-3115	1610	-8466	-148	-130	-122	-67	-67	-59	-109	39	-151	18	35	-80	-24	-58	80	-31	1
0.060833	170	4247	2242	-15494	-205	-9004	-10144	-23007	-792	-11399	-14122	-20385	-225	-16233	-16324	-17921	-60	5489	5050	-13143	-9477	-2322	-3210	-8305	594	-1854	952	-7531	15430	-3030	2051	-9187	-148	-127	-119	-66	-65	-61	-108	40	-146	17	39	-79	-26	-59	84	-31	2
0.061667	130	4237	2059	-15974	0	-9020	-9669	-22553	-897	-11357	-14653	-21392	-253	-16308	-16739	-18386	-234	5493	4981	-13378	-10872	-2381	-2950	-8207	981	-2101	994	-8064	19113	-3002	2531	-9948	-147	-131	-119	-67	-62	-58	-105	40	-152	16	36	-77	-19	-53	84	-31	-1
0.062500	161	4211	1929	-16419	93	-9100	-9311	-22111	-976	-11357	-15226	-22445	-304	-16405	-17078	-18749	-236	5482	4932	-13615	-9630	-2424	-2618	-8128	1246	-2372	1046	-8623	21228	-3037	3037	-10764	-144	-127	-119	-66	-62	-57	-108	56	-151	15	33	-78	-22	-55	79	-28	-1
0.063333	430	4180	1849	-16840	46	-9224	-9082	-21677	-1238	-11388	-15825	-23428	-307	-16518	-17337	-19004	-389	5454	4894	-13846	-5061	-2442	-2218	-8071	832	-2658	1124	-9203	18345	-3141	3571	-11629	-147	-128	-119	-65	-63	-58	-104	43	-150	19	36	-75	-23	-53	84	-30	2
0.064167	414	4139	1828	-17230	101	-9399	-8981	-21259	-1310	-11454	-16418	-24394	-315	-16659	-17493	-19147	-810	5414	4876	-14064	-6193	-2439	-1752	-8050	576	-2963	1232	-9813	16461	-3326	4133	-12545	-146	-122	-117	-62	-65	-55	-96	43	-147	19	37	-76	-22	-56	84	-28	2
0.065000	363	4097	1854	-17601	91	-9576	-9008	-20851	-1009	-11558	-17004	-25280	-327	-16822	-17534	-19184	-1097	5360	4865	-14276	-2797	-2418	-1224	-8069	192	-3278	1388	-10454	12826	-3577	4708	-13513	-149	-127	-126	-67	-65	-62	-110	37	-153	13	30	-76	-24	-55	79	-31	-1
0.065833	491	4049	1927	-17957	-95	-9775	-9175	-20457	-786	-11704	-17542	-26053	-248	-17013	-17447	-19116	-788	5294	4869	-14457	44	-2374	-628	-8129	-363	-3597	1606	-11115	9268	-3903	5308	-14526	-145	-129	-122	-65	-65	-58	-107	41	-156	16	33	-76	-27	-56	81	-29	-3
0.066667	795	4003	2058	-18297	-60	-9982	-9447	-20072	-741	-11884	-18002	-26675	-247	-17232	-17225	-18961	133	5220	4891	-14623	1184	-2314	20	-8237	-668	-3913	1887	-11804	6529	-4295	5918	-15585	-153	-128	-121	-67	-67	-59	-111	36	-151	16	33	-77	-23	-56	78	-33	-3
0.067500	1221	3973	2231	-18628	-267	-10171	-9827	-19695	-468	-12115	-18371	-27128	-188	-17480	-16878	-18723	669	5137	4925	-14768	4677	-2241	712	-8386	-784	-4232	2241	-12525	3385	-4753	6554	-16691	-150	-128	-124	-69	-61	-51	-111	38	-149	15	29	-98	-24	-58	81	-30	0
0.068333	2208	3950	2445	-18961	-480	-10363	-10298	-19322	-426	-12400	-18636	-27381	-88	-17749	-16403	-18389	-56	5042	4968	-14903	7521	-2167	1441	-8589	-1244	-4556	2665	-13266	-511	-5272	7210	-17838	-149	-128	-121	-69	-64	-62	-108	39	-154	16	30	-77	-23	-58	77	-32	-1
0.069167	2097	3938	2696	-19291	-299	-10548	-10842	-18963	-214	-12736	-18770	-27426	-149	-18036	-15825	-17994	-835	4895	5028	-15018	5420	-2092	2198	-8836	-1517	-4876	3164	-14032	241	-5839	7889	-19005	-151	-129	-117	-69	-64	-58	-105	38	-152	17	33	-76	-21	-58	80	-32	1
0.070000	1661	3937	2988	-19624	-438	-10725	-11429	-18560	302	-13128	-18766	-27240	-43	-18323	-15154	-17537	-753	4840	5096	-15130	6924	-2025	2980	-9138	-1573	-5197	3738	-14818	2331	-6440	8569	-20189	-147	-125	-117	-66	-64	-56	-105	41	-150	20	35	-74	-23	-53	85	-29	2
0.070833	1213	3950	3279	-19972	-432	-10907	-12049	-18165	528	-13576	-18623	-26826	50	-18606	-14420	-17022	-647	4734	5167	-15238	7441	-1970	3771	-9489	-1474	-5524	4374	-15618	4676	-7078	9270	-21378	-144	-125	-122	-64	-62	-57	-104	42	-146	21	33	-68	-21	-56	85	-27	5
0.071667	245	3972	3597	-20318	-478	-11101	-12669	-17759	661	-14069	-18322	-26192	17	-18868	-13652	-16464	-602	4620	5246	-15359	5951	-1942	4566	-9890	-1141	-5862	5071	-16431	7211	-7739	9985	-22566	-145	-127	-117	-65	-60	-60	-104	43	-148	21	36	-73	-16	-55	86	-26	4
0.072500	-238	4007	3920	-20676	-546	-11309	-13262	-17343	730	-14600	-17889	-25342	89	-19085	-12876	-15862	-73	4513	5329	-15496	6029	-1940	5357	-10343	-1364	-6200	5820	-17254	8732	-8416	10709	-23745	-148	-126	-119	-61	-59	-58	-104	39	-148	20	39	-75	-23	-57	81	-26	0
0.073333	-936	4043	4249	-21048	-486	-11549	-13810	-16914	450	-15150	-17318	-24298	94	-19249	-12110	-15214	281	4394	5413	-15657	4550	-1978	6135	-10847	-1213	-6554	6609	-18082	9653	-9105	11448	-24902	-150	-131	-121	-67	-64	-60	-109	39	-151	16	33	-75	-22	-53	81	-29	-7
0.074167	-2053	4082	4568	-21417	-563	-11820	-14278	-16473	283	-15707	-16625	-23064	58	-19338	-11391	-14528	550	4283	5510	-15850	3677	-2049	6901	-11403	-730	-6923	7444	-18915	8261	-9780	12190	-26013	-149	-126	-110	-66	-62	-57	-144	36	-151	20	35	-74	-22	-58	80	-27	1
0.075000	-2571	4127	4879	-21788	-504	-12131	-14650	-16033	365	-16240	-15819	-21672	-11	-19325	-10739	-13800	866	4184	5605	-16071	1511	-2167	7641	-12019	-737	-7309	8303	-19744	6371	-10468	12933	-27069	-150	-127	-119	-67	-64	-63	-109	37	-150	21	35	-72	-23	-59	80	-27	0
0.075833	-2512	4167	5172	-22157	-490	-12484	-14902	-15583	362	-16736	-14933	-20161	-42	-19209	-10181	-13033	970	4077	5704	-16328	-509	-2332	8371	-12682	-507	-7708	9181	-20568	4178	-11137	13667	-28058	-145	-126	-121	-69	-63	-61	-105	39	-151	18	35	-77	-24	-56	81	-27	0
0.076667	-2154	4202	5440	-22523	-725	-12888	-15022	-15137	176	-17164	-13987	-18558	-12	-18975	-9725	-12226	881	3986	5805	-16636	1149	-2560	9069	-13410	-338	-8120	10067	-21382	-2177	-11809	14389	-28963	-147	-124	-119	-68	-61	-58	-108	40	-149	21	35	-72	-21	-55	84	-24	3
0.077500	-1969	4223	5682	-22880	-538	-13322	-14992	-14701	90	-17476	-13014	-16903	-87	-18622	-9395	-11383	658	3903	5908	-16977	-3726	-2803	9746	-14183	-258	-8553	10954	-22181	-5571	-12415	15093	-29780	-145	-127	-116	-65	-60	-56	-108	45	-149	12	44	-73	-18	-55	82	-26	0
0.078333	-1520	4229	5889	-23227	-484	-13789	-14806	-14274	3	-17717	-12041	-15223	-90	-18137	-9187	-10497	662	3828	6012	-17357	-5390	-3113	10389	-15023	-100	-8994	11841	-22968	-8703	-13030	15776	-30498	-147	-124	-117	-66	-59	-59	-107	39	-147	19	36	-72	-15	-53	85	-19	2
0.079167	-1408	4224	6066	-23558	-526	-14269	-14475	-13865	-32	-17800	-11090	-13545	-31	-17535	-9105	-9584	382	3766	6120	-17786	-6950	-3470	11014	-15926	-33	-9455	12726	-23751	-10278	-13628	16416	-31096	-148	-124	-120	-66	-60	-56	-105	41	-149	17	35	-74	-18	-55	80	-28	2
0.080000	-1754	4204	6203	-23881	-468	-14752	-13991	-13474	-63	-17736	-10195	-11907	-76	-16826	-9156	-8653	-520	3713	6240	-18248	-9912	-3880	11609	-16895	192	-9928	13602	-24515	-9770	-14208	17017	-31608	-151	-127	-120	-68	-64	-64	-109	37	-152	16	34	-77	-21	-63	79	-29	-4
0.080833	-2017	4164	6303	-24192	-454	-15209	-13358	-13093	28	-17503	-9384	-10341	-67	-16026	-9319	-7699	328	3674	6337	-18733	-10496	-4336	12197	-17931	450	-10411	14476	-25266	-8508	-14769	17567	-31987	-148	-130	-124	-77	-61	-59	-108	38	-151	12	35	-75	-23	-61	80	-29	-5
0.081667	-1822	4120	6373	-24474	-585	-15625	-12583	-12725	127	-17100	-8678	-8872	-33	-15150	-9578	-6748	5668	3647	6446	-19246	-9411	-4846	12769	-19016	587	-10898	15336	-26000	-8815	-15305	18061	-32243	-154	-130	-126	-70	-68	-64	-111	36	-155	13	32	-77	-26	-62	77	-35	-6
0.082500	-2161	4056	6407	-24779	-252	-15972	-11700	-12368	-31	-16528	-8109	-7504	-80	-14225	-9922	-5798	9893	3634	6556	-19776	-12425	-5397	13332	-20160	319	-11396	16195	-26720	-5899	-15832	18504	-32369	-153	-128	-124	-65	-65	-61	-107	36	-154	20	33	-76	-25	-58	79	-33	0
0.083333	-2150	3999	6417	-25055	-241	-16228	-10713	-12015	-111	-15785	-7651	-6250	-79	-13254	-10332	-4862	8450	3634	6673	-20319	-12964	-6006	13892	-21351	353	-11893	17051	-27415	-1718	-16346	18892	-32381	-149	-129	-124	-67	-63	-62	-110	37	-153	18	17	-74	-22	-56	96	-30	0
0.084167	-1736	3932	6395	-25323	-125	-16372	-9658	-11653	9	-14894	-7356	-5122	-136	-12281	-10784	-3954	6920	3647	6786	-20862	-11664	-6667	14453	-22571	359	-12401	17903	-28101	1830	-16854	19226	-32264	-148	-129	-121	-66	-62	-60	-104	40	-152	19	34	-75	-25	-59	78	-28	0
0.085000	-1080	3871	6355	-25590	-64	-16390	-8566	-11283	34	-13870	-7210	-4118	-137	-11328	-11254	-3113	5845	3680	6896	-21403	-11882	-7394	15011	-23819	79	-12927	18755	-28779	5196	-17350	19499	-32029	-149	-129	-121	-66	-63	-61	-108	39	-158	18	34	-74	-21	-59	79	-31	-4
0.085833	-377	3817	6294	-25852	-102	-16266	-7445	-10892	161	-12740	-7213	-3252	-142	-10421	-11712	-2341	4029	3689	7006	-21934	-10623	-8193	15582	-25081	-203	-13459	19604	-29392	7212	-17834	19727	-31677	-147	-130	-119	-64	-46	-61	-109	39	-126	19	34	-73	-25	-58	80	-32	0
0.086667	-203	3778	6221	-26119	-99	-16034	-6352	-10472	262	-11522	-7361	-2512	-161	-9573	-12142	-1665	2377	3723	7113	-22458	-9900	-9075	16155	-26325	-368	-14010	20441	-29996	8705	-18298	19910	-31211	-150	-130	-124	-67	-62	-59	-108	36	-153	19	29	-73	-23	-57	78	-29	-3
0.087500	-331	3758	6138	-26378	85	-15544	-5296	-10019	310	-10263	-7635	-1896	-105	-8801	-12536	-1095	861	3757	7211	-22947	-8863	-10034	16737	-27529	-545	-14578	21264	-30555	8683	-18744	20056	-30634	-150	-132	-135	-64	-73	-58	-105	40	-152	22	33	-74	-21	-60	76	-31	-3
0.088333	-253	3750	6057	-26638	141	-14947	-4311	-9522	505	-8987	-8016	-1391	-99	-8122	-12829	-644	-639	3797	7311	-23414	-7873	-11085	17318	-28675	-849	-15162	22071	-31077	8095	-19167	20177	-29962	-151	-130	-121	-66	-64	-61	-111	36	-153	18	30	-77	-22	-59	76	-30	0
0.089167	-243	3789	5988	-26890	511	-14194	-3419	-8980	568	-7727	-8487	-990	-100	-7537	-13050	-326	-1790	3835	7401	-23844	-8027	-12224	17899	-29733	-870	-15770	22848	-31557	8961	-19560	20277	-29194	-151	-132	-119	-59	-62	-61	-102	40	-152	20	33	-76	-26	-61	78	-31	-5
0.090000	-233	3851	5940	-27133	825	-13308	-2645	-8386	500	-6497	-9020	-683	-42	-7054	-13167	-153	-2694	3874	7480	-24242	-2878	-13448	18467	-30696	-754	-16401	23590	-31990	4259	-19907	20370	-28348	-151	-128	-121	-68	-66	-61	-107	38	-152	23	32	-79	-42	-59	81	-30	-3
0.090833	-583	3948	5927	-27370	1274	-12296	-1994	-7746	710	-5341	-9591	-470	-114	-6670	-13184	-124	-5261	3909	7547	-24601	-2839	-14756	19021	-31544	-920	-17043	24264	-32353	-173	-20202	20452	-27441	-149	-131	-119	-74	-61	-57	-101	42	-149	13	34	-75	-19	-56	82	-30	0
0.091667	-851	4078	5969	-27584	1024	-11185	-1489	-7067	681	-4284	-10164	-335	-213	-6382	-13088	-239	-12104	3939	7596	-24934	-2073	-16139	19532	-32215	-852	-17697	24845	-32545	-4024	-20444	20533	-26486	-150	-130	-118	-64	-61	-58	-103	38	-149	20	35	-75	-17	-52	84	-30	-1
0.092500	-930	4257	6088	-27782	965	-9998	-1131	-6350	678	-3342	-10722	-280	-200	-6190	-12898	-499	-16085	3937	7616	-25209	685	-17569	19986	-32519	-664	-18349	25338	-32640	-7533	-20581	20597	-25497	-150	-131	-117	-70	-62	-58	-100	43	-151	19	35	-74	-15	-56	82	-32	-1
0.093333	-897	4473	6302	-27951	872	-8774	-927	-5621	846	-2533	-11243	-301	-168	-6076	-12609	-888	-13758	3986	7611	-25482	1263	-19035	20362	-32639	-654	-18989	25688	-32652	-9849	-20642	20659	-24483	-151	-130	-116	-63	-65	-56	-104	42	-152	22	36	-75	-21	-55	84	-29	0
0.094167	-1038	4727	6632	-28099	842	-7536	-869	-4884	840	-1871	-11699	-395	-170	-6038	-12235	-1397	-12218	3999	7570	-25682	2298	-20484	20642	-32702	-721	-19609	25877	-32685	-11014	-20593	20707	-23469	-150	-125	-113	-63	-64	-56	-107	43	-153	23	35	-73	-22	-53	85	-30	-4
0.095000	-666	5013	7094	-28212	428	-6312	-957	-4156	735	-1351	-12081	-568	-173	-6059	-11793	-2005	-10591	4011	7486	-25869	5936	-21916	20797	-32714	-448	-20178	25880	-32674	-14324	-20427	20730	-22466	-152	-126	-118	-65	-60	-56	-107	40	-151	20	37	-72	-23	-56	81	-26	1
0.095833	-190	5335	7707	-28291	560	-5123	-1178	-3450	605	-978	-12371	-814	-84	-6130	-11311	-2688	-8508	4018	7359	-26036	5296	-23288	20829	-32736	-451	-20698	25677	-32692	-15293	-20143	20727	-21469	-146	-125	-122	-63	-57	-51	-107	44	-148	23	57	-70	-23	-56	84	-27	0
0.096667	50	5675	8473	-28328	450	-4000	-1519	-2791	415	-747	-12556	-1130	-75	-6239	-10794	-3428	-6792	4028	7184	-26182	4359	-24570	20725	-32728	-404	-21145	25254	-32678	-13403	-19735	20684	-20539	-146	-125	-115	-60	-63	-49	-101	43	-148	24	38	-74	-19	-53	85	-26	1
0.097500	420	6046	9387	-28330	375	-2962	-1956	-2199	367	-644	-12644	-1531	-103	-6371	-10281	-4213	-4793	4047	6954	-26310	5834	-25690	20439	-32744	-446	-21511	24598	-32693	-11609	-19204	20591	-19632	-146	-121	-116	-63	-51	-50	-99	44	-149	22	39	-69	-21	-51	86	-28	2
0.098333	774	6416	10432	-28309	456	-2033	-2502	-1691	283	-658	-12642	-2002	-213	-6522	-9785	-5010	-3248	4080	6671	-26423	5360	-26655	20003	-32730	-423	-21784	23721	-32677	-9159	-18568	20441	-18771	-148	-126	-117	-64	-63	-55	-107	39	-151	21	36	-73	-19	-53	82	-25	2
0.099167	1219	6774	11569	-28205	303	-1212	-3116	-1293	102	-769	-12555	-2557	-233	-6687	-9332	-5802	-2251	4134	6343	-26516	5372	-27416	19431	-32744	-406	-21966	22597	-32693	-7263	-17831	20220	-17962	-149	-124	-120	-64	-60	-53	-86	40	-152	23	37	-72	-21	-53	81	-31	-3
0.100000	1630	7113	12770	-28097	196	-512	-3798	-974	-48	-953	-12394	-3179	-197	-6829	-8943	-6564	-1226	4220	5964	-26608	4955	-27949	18714	-32735	-542	-22050	21260	-32624	-5418	-17020	19929	-17207	-148	-127	-122	-68	-64	-56	-101	37	-154	16	35	-77	-22	-53	78	-33	-5
0.100833	1563	7411	13984	-27948	180	76	-4536	-791	-154	-1190	-12182	-3867	-235	-6981	-8633	-7291	-100	4348	5548	-26666	4191	-28233	17877	-32744	-372	-22037	19740	-32418	-4204	-16161	19582	-16499	-152	-126	-121	-67	-64	-57	-107	44	-150	19	34	-76	-23	-59	78	-33	-1
0.101667	1338	7659	15147	-27762	50	545	-5319	-747	-161	-1458	-11940	-4617	-257	-7107	-8420	-7951	855	4526	5103	-26712	3979	-28253	16946	-32737	-365	-21936	18065	-32092	-4451	-15281	19117	-15850	-146	-125	-122	-67	-61	-59	-105	40	-150	19	36	-73	-22	-56	82	-30	-1
0.102500	1335	7836	16203	-27546	258	911	-6139	-825	-155	-1732	-11689	-5418	-268	-7222	-8313	-8553	1572	4763	4643	-26756	1466	-28013	15965	-32740	-595	-21762	16275	-31698	-2488	-14408	18605	-15242	-152	-128	-124	-75	-66	-57	-105	39	-153	20	35	-78	-23	-55	80	-33	-7
0.103333	1696	7939	17075	-27314	-72	1177	-6983	-1044	-168	-2002	-11443	-6256	-170	-7309	-8317	-9078	2038	5068	4198	-26760	3502	-27517	14952	-32716	-271	-21522	14417	-31238	-4643	-13569	18034	-14675	-149	-125	-124	-68	-66	-57	-104	42	-154	15	34	-66	-26	-52	82	-31	-1
0.104167	2565	7962	17687	-27062	43	1362	-7842	-1383	-357	-2248	-11228	-7129	-208	-7377	-8432	-9533	2011	5430	3796	-26751	2751	-26785	13956	-32647	-366	-21234	12546	-30715	-7413	-12803	17417	-14156	-152	-127	-119	-66	-64	-59	-103	40	-153	19	37	-73	-22	-53	85	-33	-4
0.105000	3643	7892	17972	-26806	-150	1475	-8717	-1856	-718	-2455	-11062	-8016	-302	-7423	-8657	-9905	2617	5859	3474	-26727	1053	-25856	13009	-32599	-390	-20913	10698	-30137	-8817	-12133	16775	-13670	-149	-125	-122	-66	-62	-60	-109	41	-156	17	35	-75	-19	-64	80	-32	1
0.105833	3601	7753	17861	-26555	-575	1536	-9595	-2444	-656	-2626	-10954	-8904	-274	-7453	-8980	-10211	3337	6341	3274	-26686	2247	-24763	12151	-32563	-284	-20572	9018	-29508	-10441	-11592	16138	-13217	-151	-127	-118	-66	-63	-60	-132	42	-153	16	33	-76	-25	-56	81	-32	-3
0.106667	1716	7547	17293	-26309	-1193	1545	-10467	-3136	-562	-2748	-10915	-9780	-258	-7468	-9375	-10448	3533	6868	3243	-26633	2024	-23572	11419	-32586	-178	-20235	7500	-28836	-11002	-11191	15523	-12796	-148	-128	-125	-72	-66	-61	-108	39	-154	11	29	-81	-24	-59	77	-43	-3
0.107500	-991	7293	16216	-26097	-1163	1527	-11321	-3915	-482	-2820	-10946	-10629	-304	-7467	-9834	-10624	3526	7435	3420	-26563	1267	-22294	10857	-32614	-21	-19905	6235	-28127	-10211	-10938	14970	-12395	-152	-132	-124	-69	-88	-59	-107	42	-134	11	33	-78	-24	-58	80	-32	-1
0.108333	-615	7018	14618	-25899	-1335	1490	-12137	-4770	-320	-2856	-11044	-11441	-320	-7463	-10334	-10749	3625	8017	3860	-26492	2951	-21036	10480	-32702	224	-19596	5273	-27387	-11315	-10851	14498	-12016	-152	-131	-125	-69	-67	-62	-105	39	-155	12	40	-79	-26	-59	80	-34	-3
0.109167	546	6745	12478	-25747	-1161	1433	-12910	-5679	-500	-2855	-11205	-12210	-257	-7454	-10848	-10833	3413	8586	4589	-26415	1864	-19834	10307	-32731	155	-19312	4660	-26611	-11651	-10921	14146	-11661	-153	-129	-121	-69	-64	-60	-107	41	-151	16	29	-77	-23	-56	82	-34	-5
0.110000	-81	6488	9835	-25640	-960	1358	-13629	-6633	-527	-2834	-11417	-12922	-306	-7419	-11356	-10881	3352	9129	5622	-26344	-591	-18740	10347	-32759	443	-19058	4437	-25860	-8982	-11144	13944	-11321	-148	-129	-118	-65	-62	-57	-102	42	-152	15	33	-75	-24	-56	77	-29	-4
0.110833	-375	6275	6708	-25584	-992	1268	-14284	-7621	-568	-2808	-11670	-13570	-334	-7456	-11841	-10917	3698	9606	6961	-26288	864	-17804	10616	-32745	709	-18832	4626	-25106	-6751	-11505	13897	-11001	-150	-129	-121	-98	-64	-56	-101	43	-153	21	32	-75	-23	-53	86	-30	-3
0.111667	-733	6125	3158	-25589	-888	1146	-14857	-8626	-569	-2800	-11945	-14155	-223	-7486	-12276	-10938	4156	9985	8590	-26252	32	-17056	11084	-32762	593	-18644	5219	-24378	-4063	-11981	14028	-10700	-151	-128	-117	-65	-62	-56	-101	42	-151	17	34	-78	-18	-53	76	-29	2
0.112500	-1453	6029	-749	-25643	-746	985	-15348	-9634	-523	-2820	-12227	-14663	-235	-7541	-12655	-10962	5528	10243	10470	-26238	-483	-16524	11748	-32744	626	-18476	6226	-23682	-2066	-12554	14349	-10412	-147	-128	-141	-65	-86	-60	-107	42	-150	19	33	-53	-22	-56	81	-31	0
0.113333	-1970	5987	-4863	-25756	-687	776	-15713	-10632	-573	-2899	-12500	-15108	-280	-7626	-12964	-10981	9083	10343	12540	-26256	29	-16211	12576	-32760	619	-18326	7611	-23036	-744	-13191	14872	-10136	-148	-128	-117	-65	-62	-57	-100	42	-150	18	33	-74	-21	-57	81	-30	2
0.114167	-2485	6052	-9063	-25916	-564	500	-15983	-11603	-619	-3040	-12722	-15491	-222	-7756	-13193	-11017	11765	10252	14718	-26307	-328	-16121	13538	-32750	669	-18186	9317	-22439	204	-13866	15581	-9861	-148	-130	-119	-62	-62	-53	-101	41	-150	20	37	-74	-23	-53	84	-30	-1
0.115000	-3486	6155	-13216	-26121	-575	135	-16134	-12553	-557	-3272	-12951	-15804	-228	-7930	-13339	-11069	11115	9933	16916	-26394	232	-16231	14599	-32762	818	-18049	11311	-21913	-920	-14548	16471	-9623	-149	-130	-119	-68	-67	-57	-128	39	-152	15	32	-81	-29	-56	81	-34	-5
0.115833	-3514	6296	-17215	-26371	-319	-325	-16166	-13470	-499	-3608	-13102	-16045	-311	-8152	-13406	-11140	10130	9441	19036	-26512	-1579	-16525	15731	-32663	575	-17896	13519	-21446	288	-15202	17522	-9375	-150	-128	-148	-68	-64	-56	-102	43	-151	16	34	-74	-21	-56	84	-30	0
0.116667	-2128	6488	-20926	-26631	-461	-902	-16076	-14345	-358	-4053	-13187	-16266	-266	-8420	-13394	-11228	8842	8705	20981	-26650	777	-16962	16881	-32434	532	-17740	15853	-21051	-849	-15810	18707	-9133	-151	-126	-117	-62	-61	-56	-101	40	-149	19	23	-74	-19	-39	84	-30	0
0.117500	-1044	6692	-24249	-26911	-348	-1608	-15871	-15171	-126	-4609	-13191	-16425	-174	-8748	-13322	-11344	7551	7750	22630	-26809	2190	-17505	18013	-32060	517	-17566	18248	-20716	-4304	-16362	19990	-8897	-147	-127	-117	-63	-63	-52	-103	47	-148	20	37	-73	-21	-52	81	-27	0
0.118333	-710	6929	-27042	-27204	-250	-2456	-15560	-15947	-197	-5299	-13152	-16557	-166	-9137	-13194	-11479	6689	6604	23878	-26974	160	-18118	19077	-31587	542	-17380	20608	-20433	-5519	-16815	21347	-8651	-146	-122	-113	-64	-62	-52	-102	43	-150	22	38	-75	-19	-51	87	-22	2
0.119167	-72	7192	-29222	-27491	-159	-3455	-15143	-16671	-321	-6106	-13033	-16652	-195	-9586	-13026	-11640	5632	5318	24629	-27130	1916	-18753	20043	-31002	369	-17182	22869	-20190	-7004	-17184	22720	-8406	-146	-148	-117	-66	-62	-55	-100	42	-147	21	35	-74	-18	-55	85	-28	1
0.120000	824	7496	-30749	-27773	-212	-4612	-14641	-17349	-283	-7048	-12854	-16771	-198	-10092	-12831	-11826	4594	3971	24812	-27258	1816	-19385	20878	-30309	291	-16986	24936	-19971	-6816	-17459	24068	-8162	-151	-129	-119	-66	-63	-55	-102	52	-150	13	35	-78	-21	-56	82	-29	0
0.120833	1066	7860	-31572	-28032	28	-5949	-14060	-17969	-332	-8106	-12617	-16848	-125	-10658	-12624	-12034	3627	2499	24364	-27346	1408	-19986	21561	-29506	195	-16785	26749	-19755	-4989	-17624	25356	-7910	-149	-127	-124	-69	-66	-56	-101	41	-150	17	34	-75	-24	-53	84	-31	-1
0.121667	984	8321	-31663	-28270	-215	-7406	-13411	-18533	-376	-9266	-12332	-16946	-62	-11277	-12409	-12260	2695	1100	23254	-27371	3322	-20544	22066	-28603	163	-16602	28241	-19517	-4635	-17733	26539	-7654	-150	-127	-116	-65	-65	-53	-103	40	-150	19	36	-79	-22	-57	81	-29	0
0.122500	1380	8897	-31043	-28489	-214	-9027	-12712	-19040	-361	-10514	-12018	-17057	-65	-11948	-12203	-12512	1466	-207	21486	-27319	3520	-20991	22387	-27615	67	-16445	29379	-19246	-4949	-17753	27582	-7395	-149	-126	-124	-69	-65	-55	-104	37	-149	19	35	-77	-21	-56	82	-28	-3
0.123333	1092	9633	-29731	-28675	7	-10775	-11984	-19490	-252	-11841	-11683	-17198	-84	-12673	-12008	-12778	250	-1342	19070	-27175	946	-21373	22515	-26545	-83	-16326	30138	-18921	-1705	-17710	28455	-7136	-149	-125	-120	-69	-61	-58	-105	36	-153	16	30	-77	-25	-59	82	-31	19
0.124167	1785	10528	-27795	-28843	-48	-12624	-11233	-19882	-302	-13220	-11341	-17362	-144	-13438	-11839	-13060	-939	-2236	16156	-26941	2019	-21672	22461	-25410	-120	-16250	30516	-18515	1384	-17626	29137	-6879	-150	-120	-121	-68	-61	-58	-103	40	-148	19	33	-75	-19	-53	84	-28	-1
0.125000	1617	11613	-25322	-28965	59	-14544	-10474	-20211	-395	-14638	-10987	-17554	-212	-14234	-11681	-13352	-1819	-2835	12775	-26601	1745	-21873	22232	-24252	-80	-16238	30509	-18037	4301	-17520	29606	-6638	-148	-125	-120	-67	-62	-36	-103	41	-146	17	38	-75	-24	-57	84	-28	0
0.125833	131	12877	-22424	-29069	101	-16515	-9715	-20481	-474	-16065	-10676	-17782	-189	-15058	-11547	-13658	-2910	-3090	9080	-26174	1408	-22046	21848	-23060	-255	-16287	30153	-17457	6494	-17405	29860	-6415	-147	-125	-119	-97	-65	-56	-107	41	-149	20	35	-77	-22	-57	80	-28	3
0.126667	838	14397	-19203	-29144	119	-18501	-8965	-20701	-353	-17480	-10382	-18045	-154	-15901	-11423	-13982	-4048	-2970	5183	-25662	1981	-22142	21336	-21878	-379	-16406	29472	-16793	7913	-17309	29903	-6227	-148	-126	-120	-65	-60	-56	-83	40	-153	19	36	-76	-22	-57	80	-28	0
0.127500	953	16091	-15797	-29206	173	-20454	-8233	-20856	-185	-18856	-10117	-18326	-84	-16749	-11309	-14280	-4371	-2452	1276	-25092	1301	-22197	20722	-20718	-328	-16592	28525	-16044	9440	-17246	29744	-6072	-148	-126	-120	-45	-65	-60	-108	42	-152	18	35	-74	-23	-57	82	-31	-1
0.128333	738	17944	-12331	-29205	187	-22335	-7528	-20954	-218	-20174	-9894	-18639	-52	-17611	-11195	-14596	-5039	-1536	-2453	-24485	1950	-22238	20040	-19614	-426	-16843	27360	-15215	9186	-17227	29390	-5974	-152	-128	-121	-68	-65	-58	-107	42	-151	19	34	-80	-26	-58	84	-30	-3
0.129167	1171	19919	-8954	-29196	321	-24105	-6849	-20977	-143	-21411	-9707	-18968	-179	-18456	-11069	-14905	-5532	-233	-5830	-23866	298	-22233	19332	-18581	-479	-17144	26040	-14310	10192	-17258	28874	-5936	-147	-128	-121	-69	-68	-61	-105	41	-149	19	35	-76	-21	-57	84	-28	0
0.130000	1034	21968	-5782	-29160	305	-25723	-6193	-20978	-115	-22554	-9559	-19300	-183	-19287	-10921	-15198	-5393	1421	-8711	-23263	1289	-22235	18619	-17631	-487	-17503	24634	-13363	10007	-17351	28219	-5964	-147	-115	-115	-64	-61	-58	-103	44	-149	21	38	-73	-22	-56	84	-27	0
0.130833	1176	24026	-2929	-29100	267	-27164	-5564	-20913	-339	-23589	-9454	-19623	-103	-20088	-10768	-15481	-5624	3370	-10975	-22717	4105	-22226	17924	-16793	-769	-17892	23209	-12396	5666	-17499	27464	-6071	-148	-126	-119	-64	-63	-57	-105	42	-148	23	38	-73	-19	-53	85	-27	2
0.131667	1383	26041	-487	-29022	284	-28392	-4970	-20804	-159	-24484	-9391	-19938	-56	-20856	-10579	-15744	-5593	5566	-12522	-22256	951	-22224	17279	-16081	-735	-18295	21825	-11437	3942	-17714	26625	-6258	-149	-127	-122	-67	-64	-61	-105	41	-152	13	32	-75	-25	-60	81	-32	-1
0.132500	1558	27955	1474	-28934	276	-29387	-4407	-20652	-33	-25245	-9361	-20228	-29	-21588	-10384	-15984	-5371	7945	-13264	-21908	2006	-22216	16713	-15501	-651	-18695	20530	-10510	1882	-17968	25763	-6525	-144	-126	-119	-69	-60	-58	-104	43	-138	21	36	-76	-18	-53	85	-28	0
0.133333	1175	29706	2910	-28837	231	-30118	-3870	-20466	-143	-25859	-9358	-20481	-151	-22280	-10151	-16196	-5265	10429	-13153	-21704	1727	-22199	16258	-15058	-752	-19080	19366	-9637	959	-18262	24883	-6877	-147	-129	-118	-68	-63	-57	-88	53	-148	18	36	-75	-22	-58	81	-50	0
0.134167	604	31239	3783	-28754	481	-30599	-3366	-20255	-183	-26326	-9382	-20685	-229	-22910	-9900	-16377	-5217	12936	-12185	-21657	-88	-22165	15858	-14768	-799	-19427	18359	-8836	1355	-18575	24041	-7298	-137	-128	-121	-65	-61	-57	-107	40	-149	16	36	-73	-18	-55	84	-31	0
0.135000	-287	32516	4097	-28683	243	-30820	-2895	-20019	-151	-26651	-9428	-20863	-169	-23496	-9643	-16524	-4993	15393	-10390	-21788	285	-22103	15581	-14593	-680	-19721	17538	-8150	997	-18900	23255	-7789	-150	-128	-118	-66	-64	-56	-102	39	-151	20	36	-73	-24	-55	80	-29	1
0.135833	-417	32767	3881	-28643	-95	-30793	-2466	-19772	-242	-26832	-9491	-20919	-168	-24021	-9384	-16637	-4798	17734	-7844	-22104	730	-22002	15402	-14562	-718	-19965	16903	-7589	-1146	-19211	22552	-8330	-146	-128	-114	-68	-63	-57	-104	40	-147	22	36	-75	-17	-53	85	-27	2
0.136667	50	32767	3159	-28643	195	-30522	-2070	-19523	-212	-26879	-9567	-20941	-219	-24501	-9137	-16713	-4643	19910	-4624	-22603	-3090	-21850	15316	-14646	-798	-20097	16449	-7164	103	-19491	21937	-8919	-144	-125	-117	-63	-62	-55	-100	45	-148	11	36	-70	-17	-52	84	-28	3
0.137500	1183	32767	1979	-28699	101	-30029	-1717	-19280	-288	-26802	-9652	-20893	-166	-24920	-8911	-16753	-4425	21872	-855	-23273	-3237	-21636	15302	-14840	-798	-20161	16157	-6889	1820	-19729	21440	-9537	-144	-126	-114	-62	-60	-53	-103	42	-146	21	35	-72	-18	-55	86	-26	2
0.138333	926	32767	399	-28805	71	-29338	-1422	-19046	-319	-26614	-9746	-20774	-83	-25297	-8724	-16757	-5160	23556	3284	-24098	-3009	-21350	15350	-15120	-626	-20126	16013	-6767	3278	-19910	21019	-10178	-146	-126	-116	-63	-60	-53	-102	42	-147	22	40	-70	-15	-53	85	-29	1
0.139167	-1626	32767	-1496	-28975	177	-28474	-1185	-18830	-286	-26334	-9849	-20586	-83	-25626	-8571	-16727	-8777	24937	7611	-25050	-4170	-20994	15435	-15473	-421	-20005	15976	-6805	4966	-20017	20719	-10813	-138	-129	-118	-60	-61	-55	-104	41	-149	19	36	-73	-21	-52	86	-28	-7
0.140000	-3222	32767	-3644	-29209	167	-27468	-1017	-18642	-133	-25970	-9962	-20341	88	-25917	-8482	-16668	-11880	25994	11926	-26102	-3989	-20566	15541	-15874	-569	-19783	16025	-6996	6289	-20040	20502	-11444	-150	-132	-121	-66	-63	-58	-108	36	-152	13	37	-77	-36	-60	79	-35	-4
0.140833	-3062	32731	-5963	-29506	143	-26362	-934	-18480	-186	-25544	-10086	-20039	594	-26170	-8448	-16575	-10538	26730	16072	-27193	-4483	-20056	15644	-16307	-499	-19470	16129	-7321	8087	-19963	20369	-12034	-151	-133	-118	-65	-64	-59	-109	36	-153	16	36	-78	-28	-57	81	-31	-4
0.141667	-2544	31395	-8386	-29846	142	-25168	-917	-18340	-419	-25059	-10211	-19681	652	-26374	-8472	-16448	-8986	27140	19898	-28304	-3603	-19463	15731	-16743	-322	-19069	16253	-7775	8348	-19784	20305	-12592	-151	-128	-119	-66	-67	-57	-107	38	-154	17	43	-77	-25	-63	78	-32	-1
0.142500	-1765	29672	-10875	-30231	36	-23939	-993	-18233	-500	-24550	-10348	-19293	417	-26567	-8559	-16299	-8496	27229	23263	-29387	-4299	-18814	15771	-17176	-368	-18598	16369	-8340	8891	-19510	20276	-13100	-146	-128	-124	-64	-63	-58	-109	39	-151	16	37	-75	-23	-59	82	-30	1
0.143333	-965	27578	-13344	-30643	125	-22711	-1165	-18154	-326	-24021	-10503	-18875	384	-26717	-8715	-16125	-7531	27021	26024	-30399	-4906	-18111	15764	-17577	-408	-18067	16458	-8991	9925	-19133	20272	-13559	-150	-128	-118	-65	-61	-58	-105	40	-151	16	37	-76	-64	-57	82	-32	0
0.144167	30	25128	-15738	-31071	-21	-21517	-1433	-18105	-204	-23491	-10663	-18441	347	-26860	-8915	-15925	-6156	26534	28093	-31309	-1042	-17373	15689	-17944	-475	-17486	16500	-9721	5795	-18661	20269	-13958	-149	-127	-118	-65	-62	-59	-109	42	-149	18	39	-74	-22	-56	84	-29	2
0.145000	87	22348	-18009	-31493	56	-20383	-1797	-18074	-195	-22967	-10846	-17996	214	-26976	-9169	-15713	-4759	25796	29421	-32062	-3514	-16616	15543	-18257	-466	-16867	16487	-10504	3324	-18106	20246	-14304	-151	-128	-118	-65	-65	-61	-105	43	-150	19	37	-75	-16	-57	84	-30	-4
0.145833	-121	19258	-20108	-31893	-32	-19339	-2253	-18068	-241	-22465	-11045	-17559	58	-27060	-9460	-15479	-3560	24827	29999	-32432	-2942	-15855	15327	-18522	-260	-16230	16416	-11320	318	-17473	20189	-14583	-148	-128	-117	-72	-62	-57	-104	41	-154	17	35	-77	-23	-55	86	-31	-3
0.146667	-49	15901	-21988	-32268	-25	-18396	-2801	-18075	-420	-21997	-11264	-17141	-9	-27129	-9775	-15237	-2532	23654	29838	-32576	-1856	-15113	15042	-18721	-200	-15595	16277	-12148	-2364	-16782	20086	-14818	-150	-130	-127	-65	-63	-59	-105	40	-151	11	35	-75	-24	-56	81	-32	-5
0.147500	-322	12278	-23617	-32562	153	-17585	-3421	-18091	-448	-21571	-11502	-16742	-35	-27172	-10102	-14984	-1629	22279	28983	-32655	-2671	-14416	14696	-18878	-94	-14972	16095	-12974	-4034	-16042	19926	-15001	-151	-130	-121	-68	-63	-59	-108	38	-154	12	34	-75	-24	-57	81	-31	-6
0.148333	-1078	8453	-24939	-32668	84	-16915	-4124	-18111	-283	-21198	-11760	-16372	-75	-27189	-10439	-14727	-693	20726	27515	-32667	-1927	-13766	14300	-18959	-94	-14374	15870	-13792	-5030	-15266	19699	-15150	-155	-132	-122	-69	-67	-64	-111	37	-126	11	28	-77	-24	-63	77	-38	-9
0.149167	-1210	4464	-25937	-32734	-375	-16401	-4884	-18136	-380	-20870	-12035	-16032	-214	-27183	-10756	-14459	368	19012	25552	-32696	815	-13211	13870	-19004	-17	-13805	15625	-14586	-8206	-14479	19416	-15255	-150	-130	-121	-70	-65	-60	-109	36	-154	11	33	-77	-26	-55	79	-34	0
0.150000	-1458	411	-26563	-32733	-102	-16030	-5670	-18150	-286	-20599	-12320	-15726	-339	-27134	-11039	-14190	989	17150	23239	-32680	-676	-12737	13420	-19000	-44	-13281	15367	-15343	-8678	-13662	19081	-15338	-152	-127	-119	-70	-64	-60	-122	40	-150	16	36	-75	-22	-57	81	-31	0
0.150833	-1733	-3655	-26815	-32754	-219	-15815	-6497	-18155	-121	-20390	-12619	-15453	-301	-27051	-11327	-13918	1322	15151	20712	-32699	-75	-12365	12971	-18973	-40	-12815	15121	-16062	-7750	-12877	18696	-15395	-148	-126	-121	-68	-63	-59	-107	38	-151	13	33	-81	-23	-58	82	-28	0
0.151667	-1780	-7649	-26687	-32742	-251	-15755	-7331	-18153	-125	-20240	-12927	-15219	-255	-26940	-11571	-13657	1757	12998	18056	-32477	1460	-12109	12531	-18928	222	-12411	14890	-16734	-6749	-12117	18274	-15444	-149	-129	-121	-67	-61	-58	-108	41	-151	18	36	-73	-14	-59	77	-29	0
0.152500	-1747	-11555	-26176	-32760	-102	-15838	-8154	-18146	361	-20151	-13243	-15022	-303	-26783	-11784	-13398	2306	10699	15465	-32052	1021	-11965	12128	-18872	150	-12079	14690	-17360	-5222	-11381	17826	-15480	-147	-128	-119	-69	-61	-58	-104	40	-150	13	33	-74	-22	-59	84	-24	10
0.153333	-1586	-15290	-25304	-32732	-108	-16053	-8954	-18120	1155	-20123	-13559	-14850	-344	-26599	-11965	-13154	2514	8269	13047	-31519	2284	-11937	11771	-18822	-26	-11808	14534	-17939	-4346	-10726	17378	-15511	-163	-128	-121	-68	-61	-60	-105	38	-147	18	33	-74	-21	-58	80	-33	-1
0.154167	-1287	-18797	-24098	-32626	-270	-16388	-9705	-18085	1283	-20146	-13864	-14707	-324	-26351	-12127	-12911	2619	5718	10909	-30947	2300	-12028	11471	-18782	23	-11607	14419	-18475	-3157	-10118	16941	-15533	-149	-127	-120	-69	-63	-57	-108	40	-151	15	33	-74	-21	-59	77	-28	0
0.155000	-1092	-22028	-22607	-32411	-211	-16834	-10401	-18044	1017	-20219	-14166	-14592	-333	-26079	-12265	-12697	2958	3047	9123	-30383	2561	-12223	11240	-18759	161	-11471	14353	-18963	-2969	-9585	16532	-15534	-146	-128	-122	-67	-63	-60	-105	39	-151	16	34	-75	-22	-60	81	-32	-4
0.155833	-942	-24935	-20871	-32193	-139	-17371	-11030	-17992	959	-20338	-14448	-14492	-360	-25769	-12399	-12495	3260	282	7743	-29867	2711	-12522	11087	-18764	168	-11408	14331	-19406	-3107	-9123	16167	-15557	-150	-130	-120	-68	-63	-59	-108	37	-152	16	35	-77	-21	-58	80	-4	0
0.156667	-840	-27482	-18951	-31972	57	-17985	-11573	-17940	1020	-20495	-14713	-14410	-401	-25431	-12529	-12318	3490	-2564	6789	-29416	1236	-12905	11013	-18796	64	-11396	14347	-19806	-1014	-8742	15855	-15552	-153	-131	-126	-68	-62	-60	-109	37	-153	16	33	-76	-23	-59	80	-29	-5
0.157500	-461	-29650	-16913	-31754	-174	-18657	-12023	-17888	1042	-20684	-14953	-14336	-396	-25065	-12667	-12161	3699	-5464	6262	-29067	5031	-13356	11018	-18857	133	-11444	14394	-20160	-3405	-8448	15619	-15528	-149	-126	-120	-65	-60	-60	-105	40	-152	17	32	-84	-22	-58	84	-31	2
0.158333	-356	-31321	-14829	-31577	-78	-19355	-12378	-17838	922	-20890	-15151	-14270	-326	-24659	-12820	-12035	3653	-8371	6133	-28833	3367	-13865	11091	-18950	29	-11534	14461	-20472	-4545	-8237	15444	-15487	-153	-128	-121	-64	-60	-58	-107	39	-146	19	36	-74	-17	-56	82	-27	1
0.159167	-248	-32093	-12792	-31439	-186	-20088	-12635	-17792	571	-21123	-15332	-14210	-359	-24288	-12999	-11933	3707	-11265	6331	-28731	2353	-14421	11226	-19071	-38	-11674	14532	-20746	-5068	-8112	15352	-15415	-149	-126	-119	-65	-63	-61	-105	40	-142	15	33	-74	-25	-55	82	-14	0
0.160000	-169	-32403	-10876	-31351	-130	-20826	-12793	-17755	488	-21362	-15471	-14173	-408	-23898	-13203	-11867	3823	-14117	6769	-28765	2835	-15000	11412	-19220	20	-11843	14599	-20982	-4991	-8060	15328	-15317	-150	-114	-120	-68	-63	-61	-107	41	-152	15	33	-79	-22	-59	81	-31	-5
0.160833	59	-32568	-9156	-31313	-60	-21554	-12854	-17736	449	-21609	-15571	-14120	-425	-23523	-13434	-11834	3777	-16885	7363	-28924	1612	-15596	11635	-19389	99	-12041	14649	-21174	-3537	-8085	15368	-15179	-150	-128	-125	-66	-64	-59	-107	40	-161	12	27	-76	-22	-57	81	-31	-3
0.161667	-137	-32623	-7701	-31316	63	-22258	-12824	-17722	382	-21849	-15632	-14084	-455	-23168	-13696	-11830	3643	-19538	8012	-29194	1370	-16185	11894	-19570	6	-12258	14677	-21322	-1391	-8152	15468	-15005	-148	-136	-128	-68	-60	-56	-104	39	-150	16	47	-78	-26	-58	79	-30	0
0.162500	189	-32658	-6569	-31350	-235	-22917	-12713	-17724	140	-22085	-15652	-14050	-491	-22853	-13975	-11858	3658	-22028	8614	-29564	3018	-16768	12153	-19766	-144	-12487	14666	-21429	-1739	-8327	15607	-14809	-146	-126	-117	-67	-63	-55	-104	40	-151	13	33	-88	-17	-55	80	-28	0
0.163333	398	-32661	-5811	-31408	-14	-23531	-12528	-17736	-30	-22301	-15628	-14027	-466	-22579	-14270	-11915	3511	-24333	9071	-30010	507	-17306	12408	-19961	-343	-12719	14623	-21499	-19	-8535	15784	-14535	-148	-129	-124	-66	-52	-58	-105	43	-147	20	34	-75	-21	-51	82	-28	0
0.164167	320	-32673	-5450	-31476	-3	-24089	-12277	-17770	143	-22503	-15574	-14031	-424	-22356	-14571	-12003	3563	-26392	9303	-30509	-1162	-17813	12640	-20160	-259	-12956	14529	-21527	3678	-8786	15959	-14239	-148	-126	-119	-68	-59	-55	-104	40	-146	39	33	-74	-18	-53	86	3	5
0.165000	323	-32482	-5506	-31536	-32	-24580	-11979	-17810	133	-22684	-15479	-14024	-436	-22195	-14869	-12122	3495	-28213	9248	-31038	-103	-18282	12835	-20354	-228	-13190	14390	-21513	6738	-9080	16132	-13913	-150	-132	-125	-70	-61	-59	-108	37	-151	13	30	-75	-24	-59	79	-29	-3
0.165833	190	-31747	-5958	-31583	54	-24996	-11641	-17872	120	-22848	-15353	-14047	-385	-22095	-15145	-12256	3256	-29725	8863	-31564	-1461	-18692	12991	-20538	-334	-13413	14211	-21459	10051	-9397	16285	-13553	-147	-127	-121	-66	-62	-59	-105	39	-149	33	29	-75	-15	-58	79	-27	1
0.166667	290	-30669	-6777	-31583	73	-25331	-11266	-17938	144	-22980	-15187	-14082	-392	-22053	-15387	-12408	3016	-30926	8121	-32070	-1402	-19041	13095	-20709	-321	-13622	13993	-21366	12283	-9726	16399	-13171	-152	-128	-125	-69	-65	-56	-107	39	-156	15	30	-75	-24	-58	80	-30	-4
0.167500	424	-29337	-7930	-31535	-31	-25591	-10870	-18010	166	-23089	-15005	-14140	-365	-22075	-15580	-12565	2933	-31807	7026	-32414	-1348	-19324	13136	-20867	-241	-13818	13743	-21240	13969	-10088	16457	-12774	-153	-128	-121	-68	-63	-59	-107	39	-153	12	29	-78	-24	-58	79	-32	6
0.168333	432	-27807	-9342	-31423	-26	-25777	-10464	-18098	57	-23176	-14798	-14220	-319	-22145	-15717	-12733	2822	-32337	5609	-32587	-1722	-19536	13122	-21010	-231	-13992	13470	-21077	14943	-10454	16454	-12374	-148	-127	-121	-73	-43	-58	-110	33	-151	17	32	-78	-24	-59	77	-29	0
0.169167	283	-26095	-10927	-31239	-13	-25876	-10050	-18192	-133	-23245	-14571	-14322	-274	-22284	-15783	-12906	2693	-32542	3934	-32658	-1153	-19670	13043	-21136	-299	-14149	13175	-20882	14312	-10825	16375	-11975	-149	-128	-121	-66	-64	-59	-107	38	-149	-3	28	-77	-24	-57	80	-27	4
0.170000	34	-24222	-12613	-30986	130	-25906	-9645	-18289	-63	-23284	-14322	-14439	-216	-22456	-15764	-13043	2638	-32478	2054	-32669	-2932	-19739	12915	-21245	-440	-14283	12866	-20658	15217	-11190	16230	-11588	-146	-124	-118	-69	-61	-56	-105	42	-151	21	36	-76	-22	-57	82	-30	1
0.170833	119	-22196	-14309	-30660	-147	-25863	-9228	-18392	-70	-23312	-14068	-14581	-246	-22656	-15664	-13185	2487	-32064	46	-32691	636	-19731	12733	-21329	-288	-14408	12573	-20411	11606	-11555	16008	-11228	-144	-124	-119	-65	-61	-56	-105	43	-149	18	35	-75	-38	-56	85	-29	-6
0.171667	249	-20034	-15948	-30278	5	-25766	-8853	-18506	-248	-23327	-13808	-14739	-269	-22882	-15466	-13300	2158	-31360	-2008	-32683	728	-19650	12508	-21435	-448	-14515	12285	-20146	7277	-11918	15713	-10904	-149	-105	-117	-68	-61	-57	-103	33	-147	19	35	-73	-21	-57	81	-31	-3
0.172500	247	-17717	-17444	-29841	0	-25615	-8439	-18616	-359	-23329	-13551	-14919	-304	-23119	-15205	-13400	1987	-30358	-4014	-32694	-727	-19506	12256	-21491	-525	-14610	12010	-19874	4328	-12272	15359	-10618	-148	-125	-119	-65	-62	-55	-109	41	-148	18	34	-74	-16	-57	81	-28	0
0.173333	348	-15283	-18727	-29387	38	-25419	-8069	-18742	-437	-23323	-13289	-15112	-331	-23371	-14855	-13476	1882	-29101	-5873	-32685	1061	-19301	11979	-21591	-419	-14695	11761	-19592	1386	-12602	14958	-10382	-147	-124	-124	-67	-67	-59	-133	37	-151	17	33	-76	-24	-60	80	-31	-1
0.174167	514	-12753	-19737	-28927	-93	-25190	-7710	-18849	-440	-23310	-13057	-15317	-237	-23577	-14426	-13526	1864	-27614	-7474	-32695	388	-19048	11705	-21665	-351	-14770	11544	-19300	-286	-12961	14526	-10198	-147	-125	-118	-85	-65	-40	-105	41	-149	18	35	-78	-45	-59	81	-29	0
0.175000	303	-10148	-20436	-28481	206	-24929	-7364	-18959	-281	-23289	-12780	-15527	-163	-23777	-13931	-13552	1490	-25936	-8813	-32690	-73	-18738	11436	-21736	-159	-14843	11365	-19015	-639	-13290	14080	-10072	-148	-125	-120	-67	-63	-58	-105	42	-149	19	32	-78	-22	-58	82	-32	0
0.175833	386	-7492	-20802	-28083	-119	-24654	-7035	-19070	-290	-23265	-12530	-15749	-211	-23967	-13392	-13559	1066	-24102	-9772	-32693	2312	-18395	11178	-21818	-134	-14921	11223	-18735	-2921	-13616	13634	-10003	-149	-122	-121	-67	-63	-78	-107	42	-152	17	34	-76	-23	-59	80	-29	11
0.176667	571	-4827	-20831	-27736	-144	-24366	-6719	-19174	-377	-23239	-12288	-15968	-296	-24075	-12811	-13544	1057	-22158	-10332	-32691	1089	-18023	10953	-21897	-276	-14995	11122	-18465	-4409	-13927	13214	-9991	-148	-122	-120	-68	-68	-53	-103	41	-150	19	35	-73	-19	-56	84	-32	-1
0.177500	386	-2168	-20531	-27498	-114	-24077	-6423	-19268	-481	-23208	-12053	-16186	-277	-24173	-12213	-13513	1022	-20122	-10466	-32689	-1494	-17638	10767	-21986	-168	-15075	11064	-18219	-2912	-14232	12835	-10037	-145	-122	-117	-63	-61	-59	-102	43	-149	21	37	-73	-21	-58	84	-27	1
0.178333	422	420	-19935	-27340	-113	-23794	-6147	-19353	-686	-23160	-11823	-16404	-223	-24228	-11606	-13480	805	-18065	-10179	-32692	-159	-17253	10631	-22081	-242	-15161	11050	-17996	-1944	-14525	12508	-10134	-144	-122	-117	-65	-61	-58	-105	46	-147	23	37	-75	-21	-55	84	-28	1
0.179167	415	2876	-19090	-27276	10	-23513	-5881	-19429	-599	-23131	-11600	-16614	-195	-24236	-11003	-13440	619	-16016	-9486	-32689	-1163	-16867	10543	-22184	-357	-15253	11074	-17804	-816	-14799	12251	-10283	-148	-125	-121	-65	-60	-55	-101	43	-148	19	34	-72	-23	-57	84	-22	-1
0.180000	404	5172	-18058	-27289	-9	-23245	-5651	-19496	-532	-23075	-11382	-16814	-170	-24202	-10431	-13406	584	-14000	-8434	-32663	-2040	-16498	10510	-22297	-158	-15344	11144	-17649	-303	-15061	12089	-10476	-149	-125	-119	-67	-68	-58	-105	41	-150	19	33	-75	-26	-59	80	-31	5
0.180833	210	7270	-16895	-27374	-49	-22976	-5403	-19553	-618	-23010	-11165	-17004	-178	-24125	-9892	-13380	629	-12053	-7076	-32600	-2219	-16148	10529	-22422	77	-15434	11241	-17528	19	-15306	11981	-10704	-150	-128	-122	-67	-65	-61	-109	42	-153	16	36	-59	-26	-58	80	-30	0
0.181667	94	9141	-15668	-27482	81	-22715	-5180	-19591	-558	-22927	-10943	-17171	-251	-24006	-9393	-13361	590	-10194	-5470	-32555	-2960	-15840	10613	-22548	-31	-15517	11378	-17453	301	-15522	11979	-10962	-152	-129	-93	-69	-67	-61	-109	37	-158	12	32	-81	-25	-60	77	-35	-8
0.182500	130	10769	-14442	-27593	-12	-22455	-4966	-19621	-505	-22818	-10717	-17326	-253	-23848	-8940	-13355	547	-8427	-3686	-32502	-2669	-15551	10751	-22675	39	-15585	11547	-17423	-1163	-15707	12071	-11239	-150	-127	-124	-68	-64	-60	-104	41	-150	16	30	-70	-25	-52	79	-32	0
0.183333	41	12143	-13283	-27655	150	-22179	-4753	-19635	-548	-22705	-10485	-17448	-159	-23656	-8541	-13369	275	-6782	-1821	-32482	-5146	-15308	10939	-22808	-23	-15635	11747	-17439	-350	-15913	12244	-11536	-148	-127	-122	-66	-65	-57	-107	41	-153	16	33	-73	-23	-57	81	-30	-3
0.184167	-92	13230	-12242	-27651	-59	-21903	-4548	-19639	-697	-22527	-10247	-17542	-39	-23430	-8193	-13399	101	-5268	57	-32452	-3272	-15098	11173	-22941	-69	-15664	11973	-17508	-2140	-15988	12504	-11841	-149	-126	-128	-66	-60	-56	-105	39	-150	17	37	-69	-21	-59	82	-32	-1
0.185000	-83	14044	-11361	-27550	-142	-21611	-4347	-19635	-830	-22338	-9997	-17642	-69	-23186	-7903	-13452	-17	-3888	1859	-32436	-1935	-14933	11448	-23089	-73	-15667	12227	-17631	-6174	-16070	12836	-12155	-147	-130	-121	-67	-62	-60	-109	38	-149	16	34	-76	-19	-57	80	-29	1
0.185833	-127	14588	-10663	-27336	-84	-21303	-4148	-19618	-811	-22123	-9742	-17700	-128	-22921	-7662	-13514	-75	-2635	3520	-32391	-4552	-14804	11769	-23215	38	-15642	12506	-17807	-7781	-16123	13233	-12457	-147	-129	-120	-66	-63	-59	-110	41	-151	35	34	-75	-23	-59	80	-29	0
0.186667	6	14877	-10160	-27001	-51	-20976	-3949	-19600	-628	-21884	-9480	-17733	-161	-22649	-7472	-13590	-188	-1517	4989	-32351	-2884	-14705	12124	-23349	-19	-15592	12817	-18030	-10011	-16133	13688	-12753	-147	-129	-122	-68	-67	-59	-110	39	-149	18	32	-76	-25	-57	81	-32	3
0.187500	46	14935	-9842	-26552	-133	-20629	-3748	-19573	-307	-21614	-9212	-17750	-202	-22376	-7320	-13673	-281	-515	6220	-32268	-3169	-14634	12513	-23486	-6	-15512	13156	-18307	-10921	-16110	14192	-13035	-150	-129	-125	-70	-63	-58	-111	38	-151	16	30	-77	-25	-62	80	-33	-9
0.188333	-245	14782	-9692	-26020	148	-20266	-3547	-19546	-253	-21331	-8939	-17734	-181	-22104	-7201	-13761	-220	367	7168	-32160	-4128	-14588	12936	-23625	-98	-15412	13530	-18616	-10272	-16059	14746	-13287	-149	-132	-126	-72	-64	-60	-107	36	-154	13	30	-75	-26	-57	79	-33	-5
0.189167	-231	14461	-9670	-25429	-185	-19885	-3352	-19511	-426	-21039	-8664	-17714	-90	-21844	-7110	-13843	-176	1144	7829	-31997	-1951	-14564	13386	-23764	-36	-15292	13946	-18969	-10923	-15983	15332	-13551	-149	-130	-120	-67	-61	-60	-107	39	-154	17	32	-77	-26	-61	78	-29	-4
0.190000	207	13994	-9743	-24830	-201	-19496	-3159	-19474	-530	-20732	-8388	-17664	-366	-21598	-7034	-13912	-373	1821	8191	-31795	-1326	-14528	13872	-23911	-119	-15162	14403	-19351	-12287	-15887	15956	-13773	-153	-130	-121	-68	-68	-60	-112	36	-153	17	30	-76	-27	-57	81	-29	-3
0.190833	28	13447	-9864	-24266	-25	-19106	-2972	-19441	-286	-20432	-8110	-17606	-823	-21383	-6972	-13940	-493	2410	8266	-31512	-3825	-14502	14391	-24061	-217	-15023	14907	-19755	-10324	-15777	16603	-13964	-149	-127	-120	-68	-64	-63	-107	37	-148	20	34	-77	-24	-58	81	-18	0
0.191667	-179	12834	-9995	-23784	-256	-18715	-2804	-19407	-125	-20141	-7851	-17531	-800	-21190	-6919	-13996	-336	2923	8076	-31230	-2578	-14481	14936	-24226	-153	-14893	15450	-20177	-8390	-15667	17275	-14131	-147	-129	-121	-65	-60	-60	-108	36	-150	16	32	-74	-19	-55	80	-31	-3
0.192500	-286	12185	-10103	-23429	-111	-18336	-2631	-19370	-185	-19866	-7603	-17448	-628	-21040	-6864	-13997	-326	3372	7658	-30837	-2549	-14454	15512	-24400	-158	-14774	16038	-20604	-6051	-15560	17959	-14263	-146	-127	-119	-63	-61	-57	-107	40	-148	3	35	-72	-19	-57	80	-31	2
0.193333	-183	11548	-10155	-23240	9	-17985	-2490	-19335	-187	-19621	-7376	-17352	-608	-20924	-6809	-13974	-468	3765	7048	-30463	-2890	-14425	16108	-24588	-70	-14681	16663	-21025	-3717	-15460	18667	-14361	-142	-126	-117	-64	-63	-57	-108	40	-148	19	34	-74	-19	-56	84	-31	2
0.194167	-60	10949	-10145	-23249	-56	-17661	-2367	-19291	-137	-19403	-7170	-17278	-461	-20854	-6751	-13912	-489	4108	6299	-30015	-2271	-14388	16725	-24786	-97	-14589	17322	-21437	-2037	-15381	19380	-14421	-160	-127	-122	-65	-58	-55	-105	40	-153	15	36	-74	-22	-59	80	-31	-4
0.195000	-80	10413	-10084	-23452	-35	-17379	-2280	-19263	-207	-19218	-6990	-17187	-365	-20821	-6688	-13820	-266	4416	5470	-29540	-2633	-14360	17359	-25005	-29	-14531	18019	-21826	58	-15322	20104	-14445	-148	-73	-118	-65	-64	-57	-108	38	-147	19	36	-73	-21	-52	81	-32	1
0.195833	-309	9966	-9942	-23854	-111	-17139	-2218	-19227	-248	-19075	-6837	-17109	-331	-20833	-6618	-13671	-134	4694	4602	-29036	-1713	-14316	18002	-25237	251	-14500	18729	-22186	603	-15289	20820	-14424	-149	-127	-119	-63	-55	-53	-108	41	-149	19	42	-74	-22	-64	80	-30	0
0.196667	-454	9617	-9771	-24443	-4	-16926	-2192	-19181	-81	-18985	-6718	-17034	-267	-20883	-6545	-13537	-284	4952	3743	-28514	-2958	-14289	18656	-25485	74	-14493	19447	-22500	2634	-15281	21541	-14362	-148	-122	-138	-62	-63	-53	-107	42	-147	22	37	-73	-24	-55	84	-28	0
0.197500	-494	9371	-9603	-25183	0	-16825	-2201	-19136	71	-18905	-6640	-16963	-275	-20966	-6476	-13353	-150	5210	2941	-27987	-1875	-14274	19296	-25748	-15	-14517	20158	-22775	3822	-15303	22237	-14261	-148	-122	-115	-65	-61	-56	-101	42	-147	22	39	-73	-22	-52	84	-29	4
0.198333	-309	9238	-9453	-26052	-86	-16754	-2253	-19084	-30	-18884	-6590	-16910	-189	-21080	-6403	-13148	-273	5436	2240	-27473	1513	-14285	19916	-26020	-68	-14550	20846	-22992	801	-15354	22921	-14117	-168	-125	-119	-67	-61	-58	-108	41	-148	18	36	-73	-19	-55	82	-30	0
0.199167	-349	9209	-9366	-26932	-90	-16742	-2347	-19032	-251	-18894	-6586	-16866	-165	-21220	-6339	-12923	-486	5690	1666	-26968	-906	-14321	20511	-26297	-115	-14633	21505	-23150	16	-15431	23575	-13925	-150	-125	-118	-112	-63	-53	-97	44	-150	20	37	-73	-22	-48	82	-32	-1
0.200000	-484	9283	-9352	-27836	-58	-16787	-2478	-18967	-224	-18940	-6612	-16826	-101	-21371	-6282	-12681	-417	5920	1250	-26493	615	-14398	21055	-26581	25	-14721	22116	-23242	-896	-15532	24188	-13700	-152	-128	-121	-68	-65	-59	-108	38	-151	16	34	-75	-22	-57	80	-29	-3
0.200833	-563	9450	-9438	-28679	-153	-16880	-2652	-18897	-59	-19004	-6670	-16805	-25	-21533	-6240	-12443	-533	6178	1007	-26048	1196	-14517	21566	-26856	183	-14834	22669	-23267	-367	-15656	24749	-13422	-150	-127	-121	-67	-66	-60	-104	40	-153	18	35	-72	-27	-56	79	-33	-6
0.201667	-542	9695	-9634	-29427	36	-17030	-2860	-18817	-50	-19101	-6780	-16781	0	-21691	-6207	-12198	-492	6449	947	-25619	648	-14688	22010	-27123	130	-14961	23149	-23213	1294	-15790	25259	-13104	-150	-125	-113	-67	-69	-59	-107	37	-155	17	35	-76	-26	-56	79	-30	-7
0.202500	-641	9976	-9943	-30031	-70	-17212	-3099	-18729	138	-19212	-6918	-16768	110	-21837	-6217	-11961	-328	6743	1064	-25236	2518	-14908	22385	-27366	11	-15106	23549	-23091	1910	-15938	25701	-12754	-150	-122	-116	-63	-61	-57	-105	40	-148	19	37	-77	-24	-56	79	-30	1
0.203333	-238	10299	-10342	-30452	-190	-17431	-3369	-18656	33	-19334	-7083	-16756	125	-21965	-6202	-11731	-441	7057	1355	-24885	4178	-15185	22680	-27593	-380	-15274	23856	-22894	333	-16097	26071	-12363	-146	-125	-115	-63	-62	-60	-105	39	-151	20	37	-73	-19	-55	84	-27	1
0.204167	-280	10634	-10827	-30668	13	-17685	-3661	-18538	-96	-19458	-7277	-16750	63	-22073	-6236	-11523	-573	7396	1782	-24574	1731	-15520	22898	-27787	-831	-15465	24075	-22623	1976	-16260	26360	-11941	-145	-124	-118	-63	-59	-51	-102	43	-150	20	37	-70	-22	-56	84	-29	1
0.205000	-270	10969	-11349	-30676	-136	-17940	-3972	-18434	37	-19582	-7496	-16742	133	-22152	-6283	-11330	-646	7755	2397	-24292	2995	-15914	23029	-27948	-949	-15678	24200	-22289	3604	-16428	26575	-11514	-146	-124	-117	-64	-60	-59	-107	41	-150	23	36	-75	-19	-55	85	-35	0
0.205833	-111	11276	-11878	-30471	-145	-18211	-4300	-18326	86	-19711	-7732	-16729	127	-22176	-6361	-11168	-630	8133	3102	-24044	3890	-16355	23067	-28069	-1051	-15915	24233	-21889	4624	-16598	26700	-11054	-149	-126	-119	-60	-63	-61	-104	38	-150	18	35	-72	-23	-56	82	-27	0
0.206667	-203	11549	-12371	-30057	-154	-18485	-4635	-18222	328	-19817	-7987	-16713	69	-22192	-6454	-11027	-518	8526	3898	-23814	3368	-16851	23018	-28151	-1021	-16178	24173	-21436	5479	-16770	26757	-10594	-151	-126	-145	-68	-64	-63	-109	37	-152	16	29	-78	-25	-58	80	-28	-4
0.207500	-203	11774	-12787	-29456	-266	-18749	-4971	-18112	782	-19919	-8243	-16687	5	-22158	-6570	-10915	-373	8935	4764	-23606	4173	-17375	22873	-28184	-871	-16469	24042	-20931	5418	-16940	26714	-10135	-150	-129	-121	-65	-65	-69	-124	38	-152	13	33	-77	-25	-61	77	-36	-5
0.208333	-74	11951	-13066	-28690	-272	-18996	-5289	-17990	1114	-19995	-8499	-16649	33	-22071	-6694	-10828	-358	9355	5673	-23412	3696	-17930	22676	-28170	-799	-16786	23836	-20386	5680	-17108	26605	-9689	-151	-128	-99	-68	-65	-62	-107	36	-153	16	33	-79	-24	-58	81	-31	-3
0.209167	-214	12063	-13182	-27799	-68	-19222	-5595	-17901	1222	-20055	-8748	-16599	36	-21949	-6839	-10772	-486	9773	6590	-23250	4339	-18492	22390	-28110	-515	-17120	23571	-19807	4474	-17279	26425	-9271	-151	-128	-120	-68	-62	-61	-107	38	-150	32	15	-77	-25	-58	78	-32	-3
0.210000	-213	12124	-13102	-26821	18	-19416	-5880	-17796	1113	-20089	-8985	-16534	56	-21782	-6988	-10740	-579	10183	7514	-23056	3633	-19059	22035	-28001	-551	-17481	23256	-19199	3556	-17444	26187	-8887	-149	-126	-120	-61	-61	-58	-105	41	-148	18	35	-72	-5	-53	84	-28	0
0.210833	-221	12129	-12810	-25791	45	-19577	-6137	-17693	863	-20101	-9203	-16458	113	-21584	-7146	-10736	-545	10573	8375	-22888	3017	-19621	21618	-27849	-516	-17864	22905	-18584	3293	-17619	25896	-8552	-150	-126	-118	-57	-61	-58	-103	39	-149	17	35	-74	-17	-58	80	-33	-3
0.211667	-122	12079	-12294	-24758	-76	-19709	-6367	-17604	683	-20086	-9398	-16370	101	-21355	-7307	-10763	-524	10940	9203	-22724	6248	-20169	21145	-27658	-206	-18253	22531	-17965	-1666	-17799	25561	-8273	-146	-128	-120	-66	-64	-58	-109	38	-149	16	34	-73	-19	-57	82	-29	0
0.212500	-82	11992	-11550	-23749	76	-19797	-6558	-17515	620	-20043	-9565	-16271	37	-21101	-7465	-10807	-404	11276	9976	-22563	3421	-20684	20636	-27425	-252	-18649	22147	-17350	-4336	-17978	25190	-8057	-148	-126	-119	-64	-62	-59	-104	42	-150	19	34	-70	-22	-56	82	-17	2
0.213333	-5	11873	-10597	-22806	6	-19847	-6710	-17437	381	-19972	-9692	-16160	82	-20824	-7614	-10873	-79	11572	10673	-22411	3784	-21158	20100	-27157	-98	-19048	21759	-16745	-7120	-18155	24797	-7912	-195	-128	-119	-67	-62	-59	-107	39	-150	19	35	-75	-19	-55	80	-31	1
0.214167	-44	11730	-9464	-21955	17	-19850	-6833	-17364	339	-19874	-9790	-16052	34	-20530	-7759	-10971	-161	11821	11297	-22265	3829	-21586	19529	-26858	-201	-19431	21367	-16151	-8806	-18341	24381	-7858	-149	-129	-125	-67	-62	-56	-104	39	-150	16	32	-74	-21	-55	78	-33	-3
0.215000	6	11572	-8182	-21216	26	-19811	-6891	-17292	273	-19746	-9848	-15923	-72	-20227	-7884	-11066	-407	12011	11827	-22131	2198	-21964	18945	-26529	-470	-19805	20986	-15576	-8858	-18525	23958	-7867	-149	-133	-122	-69	-66	-59	-110	35	-158	10	32	-76	-23	-58	79	-33	-6
0.215833	-164	11405	-6810	-20602	-72	-19731	-6921	-17221	160	-19587	-9861	-15798	23	-19918	-7993	-11189	-431	12144	12310	-22003	2407	-22283	18355	-26166	-582	-20145	20623	-15023	-8213	-18700	23533	-7966	-152	-129	-120	-67	-65	-90	-107	40	-150	19	34	-77	-23	-58	79	-30	-4
0.216667	94	11249	-5360	-20109	-221	-19617	-6901	-17155	-29	-19392	-9827	-15666	68	-19599	-8076	-11319	-375	12219	12714	-21891	3133	-22540	17759	-25779	-710	-20449	20278	-14490	-9464	-18870	23104	-8143	-146	-148	-121	-67	-61	-56	-104	39	-151	17	32	-73	-23	-58	81	-29	-1
0.217500	-32	11096	-3898	-19746	0	-19426	-6841	-17084	-152	-19171	-9755	-15540	-30	-19288	-8143	-11466	-260	12228	13047	-21798	-332	-22726	17176	-25362	-932	-20713	19947	-13982	-7488	-19028	22677	-8405	-149	-126	-119	-65	-60	-56	-104	42	-149	17	32	-73	-4	-56	79	-31	-3
0.218333	-155	10950	-2482	-19506	-154	-19214	-6746	-17014	-237	-18923	-9647	-15412	-22	-18971	-8182	-11620	-206	12172	13317	-21724	-799	-22873	16599	-24931	-678	-20931	19629	-13499	-4244	-19171	22259	-8736	-150	-126	-118	-65	-60	-58	-105	39	-149	19	36	-75	-17	-55	80	-28	2
0.219167	23	10812	-1152	-19373	-137	-18962	-6614	-16949	-386	-18644	-9502	-15298	12	-18663	-8202	-11787	-404	12054	13533	-21676	-793	-22952	16043	-24479	-559	-21094	19318	-13044	-1317	-19298	21839	-9139	-148	-128	-118	-68	-61	-58	-105	42	-149	18	40	-72	-21	-57	80	-32	0
0.220000	43	10683	51	-19345	-166	-18679	-6453	-16878	-357	-18338	-9327	-15193	29	-18358	-8195	-11965	-505	11880	13697	-21654	-2970	-22978	15494	-24005	-461	-21205	19013	-12620	2272	-19403	21430	-9590	-150	-127	-119	-68	-64	-59	-109	38	-152	17	34	-75	-23	-61	79	-33	0
0.220833	-3	10552	1100	-19391	-216	-18356	-6258	-16801	-174	-17998	-9125	-15095	24	-18056	-8171	-12151	-386	11653	13818	-21659	-3089	-22951	14973	-23500	-534	-21265	18707	-12227	5086	-19485	21021	-10104	-152	-129	-122	-70	-63	-58	-133	36	-152	16	38	-76	-22	-58	78	-34	-1
0.221667	-94	10419	1982	-19500	-221	-18012	-6028	-16719	-58	-17653	-8898	-15010	-11	-17753	-8121	-12339	-415	11383	13911	-21691	-3796	-22875	14475	-22969	-583	-21267	18404	-11861	7784	-19538	20624	-10620	-144	-127	-121	-68	-64	-58	-111	37	-151	17	32	-76	-25	-59	79	-34	-1
0.222500	-178	10277	2658	-19661	-205	-17633	-5789	-16622	-99	-17280	-8655	-14938	-36	-17452	-8060	-12540	-448	11066	13975	-21746	-3936	-22755	14002	-22427	-215	-21225	18088	-11539	9244	-19567	20218	-11177	-149	-126	-121	-68	-63	-62	-109	39	-151	17	33	-75	-26	-61	80	-33	9
0.223333	-315	10117	3120	-19852	-161	-17242	-5527	-16523	-188	-16889	-8406	-14879	-56	-17144	-7985	-12744	-460	10724	14002	-21826	-3983	-22599	13558	-21853	-204	-21140	17763	-11254	10165	-19565	19812	-11743	-151	-129	-125	-72	-66	-61	-110	35	-156	15	32	-78	-24	-61	74	-36	-18
0.224167	-538	9931	3435	-20066	40	-16828	-5238	-16412	-150	-16482	-8155	-14833	-85	-16831	-7900	-12953	-306	10358	14011	-21929	-5289	-22399	13147	-21254	-64	-21015	17420	-11014	12599	-19541	19408	-12310	-150	-127	-124	-69	-63	-60	-105	36	-151	21	28	-74	-24	-59	78	-33	-4
0.225000	-557	9721	3552	-20285	-194	-16406	-4939	-16287	-332	-16063	-7896	-14798	-24	-16506	-7810	-13163	-186	9979	13993	-22055	-1502	-22174	12758	-20638	184	-20864	17060	-10820	9740	-19469	19001	-12857	-149	-128	-124	-67	-65	-59	-109	37	-155	15	30	-74	-40	-58	80	-32	-5
0.225833	-565	9469	3506	-20507	20	-15973	-4624	-16155	-423	-15634	-7648	-14777	-94	-16176	-7724	-13382	-253	9607	13953	-22173	-2671	-21916	12403	-19994	-146	-20684	16681	-10680	7459	-19399	18583	-13390	-151	-136	-124	-67	-62	-58	-109	37	-151	17	20	-53	-22	-57	76	-33	-4
0.226667	-451	9183	3322	-20730	-30	-15541	-4307	-16021	-447	-15216	-7413	-14764	-49	-15837	-7645	-13602	-306	9217	13887	-22309	-2501	-21642	12071	-19326	281	-20495	16288	-10603	5326	-19294	18163	-13879	-149	-127	-122	-68	-64	-62	-108	36	-150	15	30	-73	-25	-58	80	-33	1
0.227500	-401	8854	3020	-20944	-3	-15115	-3985	-15868	-589	-14791	-7195	-14759	-58	-15493	-7576	-13828	-369	8842	13800	-22450	-670	-21342	11776	-18670	567	-20296	15881	-10592	3481	-19178	17730	-14340	-150	-128	-119	-72	-64	-60	-110	38	-148	20	28	-75	-21	-59	79	-33	-1
0.228333	-316	8487	2639	-21157	0	-14691	-3659	-15716	-788	-14381	-6993	-14760	-138	-15133	-7517	-14053	-363	8486	13690	-22583	-1005	-21030	11511	-17993	361	-20100	15450	-10645	2978	-19032	17295	-14750	-152	-131	-125	-70	-63	-60	-110	36	-154	13	28	-76	-22	-58	79	-34	5
0.229167	-601	8083	2205	-21357	135	-14282	-3340	-15550	-675	-13978	-6809	-14761	-132	-14769	-7476	-14278	-232	8145	13551	-22703	-318	-20701	11283	-17316	437	-19898	15024	-10771	3270	-18872	16856	-15118	-149	-133	-126	-67	-63	-51	-107	41	-150	20	33	-77	-23	-57	80	-31	-1
0.230000	-356	7662	1750	-21560	-308	-13889	-3018	-15384	-785	-13585	-6648	-14772	-12	-14397	-7447	-14497	-132	7839	13411	-22807	2772	-20362	11090	-16642	640	-19708	14588	-10968	689	-18696	16420	-15418	-146	-124	-121	-65	-60	-55	-104	39	-149	22	30	-70	-18	-53	81	-28	2
0.230833	-238	7209	1290	-21745	-182	-13512	-2709	-15208	-1129	-13206	-6510	-14778	-28	-14030	-7437	-14718	-282	7547	13237	-22887	1388	-20019	10923	-15973	236	-19525	14152	-11229	-254	-18507	15974	-15667	-147	-128	-120	-65	-60	-57	-97	38	-148	24	32	-94	-19	-53	85	-27	0
0.231667	-367	6739	842	-21937	-158	-13153	-2408	-15040	-1190	-12857	-6395	-14789	-178	-13668	-7451	-14937	-232	7279	13041	-22947	256	-19667	10782	-15324	525	-19360	13710	-11561	1106	-18309	15525	-15881	-150	-132	-122	-69	-64	-59	-107	39	-154	16	32	-75	-24	-56	81	-30	-6
0.232500	-298	6254	421	-22132	-190	-12824	-2126	-14864	-1100	-12525	-6302	-14794	-207	-13307	-7477	-15149	-398	7036	12837	-22975	1979	-19314	10679	-14693	833	-19195	13290	-11950	1932	-18096	15082	-16033	-148	-129	-125	-66	-64	-56	-107	37	-149	19	32	-75	-23	-57	82	-28	-1
0.233333	-289	5774	52	-22318	-64	-12508	-1829	-14691	-1136	-12213	-6222	-14792	-142	-12957	-7521	-15350	-427	6818	12621	-22969	1149	-18962	10598	-14106	577	-19039	12877	-12389	3144	-17864	14633	-16138	-148	-128	-124	-68	-65	-56	-107	35	-151	17	30	-77	-12	-57	82	-30	0
0.234167	-176	5295	-270	-22506	-125	-12221	-1610	-14523	-1173	-11929	-6170	-14790	-148	-12615	-7573	-15543	-306	6612	12395	-22932	1359	-18613	10544	-13547	432	-18884	12479	-12872	3632	-17626	14194	-16195	-149	-130	-125	-67	-60	-58	-109	39	-152	20	30	-76	-21	-56	81	-30	0
0.235000	-94	4834	-517	-22690	-254	-11966	-1383	-14358	-1114	-11668	-6126	-14782	-183	-12304	-7632	-15724	-297	6425	12171	-22861	1761	-18271	10509	-13029	515	-18696	12103	-13386	3791	-17377	13760	-16207	-149	-129	-122	-72	-62	-58	-105	39	-150	18	30	-73	-18	-57	85	-28	0
0.235833	-214	4390	-753	-22866	-204	-11733	-1181	-14194	-1264	-11426	-6104	-14772	-162	-12001	-7696	-15893	-230	6243	11942	-22761	1431	-17939	10487	-12556	446	-18547	11751	-13915	3328	-17118	13332	-16178	-149	-133	-122	-66	-59	-59	-105	42	-150	19	34	-77	-21	-56	87	-28	0
0.236667	-213	3969	-918	-23023	-265	-11514	-1000	-14038	-1222	-11216	-6093	-14757	-194	-11727	-7761	-16043	-264	6068	11724	-22634	1601	-17613	10479	-12139	-148	-18338	11424	-14447	1819	-16842	12919	-16121	-148	-130	-119	-64	-60	-55	-103	40	-148	18	35	-75	-17	-53	86	-29	2
0.237500	-150	3566	-1051	-23171	-16	-11323	-848	-13892	-1265	-11023	-6094	-14745	-288	-11462	-7819	-16178	-156	5891	11510	-22468	-105	-17302	10478	-11763	-379	-18144	11119	-14971	2819	-16557	12512	-16031	-144	-129	-118	-65	-58	-53	-104	42	-147	18	47	-76	-17	-53	82	-27	1
0.238333	-243	3172	-1146	-23295	-318	-11156	-718	-13755	-1321	-10851	-6112	-14731	-275	-11243	-7869	-16292	268	5711	11312	-22303	3281	-17000	10475	-11446	-78	-17902	10840	-15467	-275	-16262	12121	-15903	-144	-127	-116	-63	-61	-56	-104	43	-147	19	36	-75	-18	-55	89	-27	0
0.239167	-409	2849	-1215	-23388	-149	-11016	-621	-13623	-1026	-10703	-6094	-14714	-179	-11037	-7911	-16373	198	5519	11128	-22114	3158	-16715	10466	-11184	-262	-17627	10582	-15932	-3938	-15953	11737	-15767	-147	-128	-118	-67	-44	-57	-105	53	-149	20	36	-76	-21	-57	86	-27	0
0.240000	-437	2528	-1269	-23446	-139	-10896	-550	-13507	-816	-10579	-6177	-14705	-149	-10854	-7938	-16467	118	5320	10965	-21913	1458	-16443	10439	-10981	-206	-17314	10337	-16351	-5303	-15637	11362	-15605	-151	-131	-122	-68	-66	-61	-109	36	-155	10	28	-60	-26	-61	80	-32	-5
0.240833	-372	2223	-1319	-23469	-200	-10792	-509	-13396	-863	-10463	-6225	-14678	-178	-10689	-7946	-16524	60	5107	10814	-21696	2935	-16174	10399	-10820	-480	-16954	10111	-16699	-6235	-15302	11007	-15420	-152	-133	-120	-69	-65	-60	-107	38	-154	16	19	-78	-22	-59	81	-32	-5
0.241667	-415	1949	-1349	-23435	-121	-10703	-489	-13285	-452	-10360	-6276	-14672	-143	-10538	-7944	-16553	-115	4889	10694	-21475	2240	-15912	10337	-10696	-632	-16556	9895	-16979	-5565	-14958	10661	-15229	-146	-129	-120	-67	-62	-59	-108	35	-152	16	28	-79	-19	-56	84	-32	-5
0.242500	-625	1687	-1377	-23346	225	-10633	-498	-13184	-131	-10261	-6333	-14655	-161	-10387	-7915	-16570	-34	4655	10585	-21250	1855	-15651	10247	-10645	-391	-16105	9690	-17177	-3337	-14600	10319	-15026	-147	-128	-122	-67	-57	-59	-108	38	-149	18	34	-76	-16	-62	85	-30	1
0.243333	-374	1439	-1406	-23200	-202	-10581	-530	-13088	-366	-10180	-6407	-14635	-173	-10267	-7881	-16559	137	4415	10507	-21027	4040	-15388	10117	-10619	-60	-15620	9475	-17292	-3058	-14225	9985	-14811	-147	-128	-120	-65	-62	-58	-104	39	-150	15	33	-77	-24	-55	82	-28	0
0.244167	-180	1201	-1443	-23037	-68	-10542	-595	-13000	-496	-10099	-6485	-14609	-211	-10146	-7829	-16534	99	4163	10425	-20803	3025	-15127	9953	-10628	-176	-15091	9260	-17320	-2302	-13840	9656	-14582	-148	-130	-121	-66	-63	-57	-102	39	-146	18	34	-77	-18	-55	85	-27	0
0.245000	-327	973	-1471	-22726	-23	-10520	-682	-12911	-280	-10024	-6572	-14581	-281	-10028	-7764	-16492	159	3911	10371	-20580	1189	-14854	9750	-10667	-230	-14531	9032	-17256	1127	-13440	9329	-14373	-151	-127	-119	-67	-64	-58	-105	40	-151	18	33	-79	-19	-55	84	-30	0
0.245833	-215	748	-1496	-22391	-172	-10511	-802	-12832	-110	-9949	-6656	-14546	-340	-9909	-7691	-16436	-18	3657	10325	-20359	2609	-14567	9506	-10731	11	-13939	8792	-17106	3626	-13031	9003	-14150	-146	-128	-121	-66	-61	-60	-105	37	-135	19	33	-77	-22	-57	84	-31	-3
0.246667	-169	536	-1515	-22002	-72	-10512	-939	-12749	-78	-9877	-6761	-14501	-320	-9789	-7612	-16358	-93	3405	10287	-20131	1787	-14263	9222	-10810	124	-13328	8533	-16876	5932	-12612	8675	-13922	-149	-128	-118	-67	-64	-59	-107	37	-151	16	33	-80	-22	-57	81	-31	-1
0.247500	-114	319	-1524	-21540	-163	-10521	-1089	-12671	-158	-9804	-6853	-14446	-274	-9664	-7536	-16271	41	3152	10255	-19893	1330	-13946	8899	-10902	25	-12704	8256	-16569	7286	-12190	8349	-13689	-148	-128	-124	-68	-63	-60	-111	35	-149	15	30	-77	-25	-57	78	-30	-3
0.248333	-39	115	-1511	-21023	-270	-10537	-1269	-12594	-6	-9729	-6968	-14389	-317	-9537	-7455	-16164	21	2910	10232	-19646	1206	-13610	8546	-10999	-78	-12077	7955	-16197	7945	-11768	8021	-13448	-156	-132	-126	-70	-66	-62	-111	33	-160	10	27	-82	-25	-63	78	-39	-6
0.249167	113	-90	-1488	-20452	-176	-10559	-1462	-12516	298	-9649	-7071	-14288	-290	-9402	-7379	-16045	-72	2677	10206	-19371	566	-13248	8165	-11089	90	-11445	7640	-15759	8146	-11310	7695	-13190	-150	-132	-125	-72	-63	-60	-112	43	-154	16	30	-78	-23	-58	78	-34	-6
0.250000	76	-273	-1433	-19820	-277	-10572	-1664	-12433	509	-9557	-7166	-14227	-208	-9255	-7302	-15906	-154	2455	10192	-19069	1004	-12864	7763	-11172	197	-10818	7310	-15273	6267	-10876	7370	-12918	-148	-129	-120	-69	-63	-60	-107	38	-150	16	38	-76	-22	-58	81	-28	0
0.250833	-62	-453	-1357	-19144	-34	-10584	-1877	-12347	492	-9464	-7257	-14133	-255	-9104	-7229	-15755	1072	2247	10172	-18738	-1431	-12464	7343	-11241	-133	-10210	6965	-14752	6126	-10437	7049	-12635	-146	-127	-121	-67	-64	-52	-105	49	-149	19	35	-73	-22	-58	84	-30	0
0.251667	-9	-619	-1259	-18403	-138	-10591	-2098	-12265	411	-9371	-7338	-14037	-279	-8949	-7176	-15589	6587	2048	10153	-18367	181	-12044	6911	-11297	118	-9628	6605	-14214	3264	-10008	6732	-12329	-146	-126	-122	-70	-62	-57	-105	37	-151	18	32	-77	-25	-57	81	-29	5
0.252500	104	-775	-1136	-17685	-68	-10576	-2319	-12179	549	-9268	-7408	-13937	-215	-8786	-7122	-15403	10198	1855	10130	-17957	1363	-11608	6482	-11328	116	-9076	6244	-13657	-2009	-9590	6424	-12000	-145	-131	-119	-69	-62	-57	-107	39	-150	18	35	-76	-21	-57	84	-28	-3
0.253333	-16	-916	-992	-16915	61	-10549	-2540	-12097	831	-9163	-7472	-13828	-181	-8620	-7076	-15202	8205	1692	10110	-17503	-1508	-11201	6058	-11335	3	-8562	5889	-13105	-5070	-9187	6127	-11639	-148	-127	-118	-68	-61	-57	-104	38	-149	19	34	-75	-23	-57	84	-32	3
0.254167	93	-1034	-830	-16144	87	-10503	-2757	-12004	980	-9051	-7513	-13723	-161	-8455	-7032	-14985	6949	1502	10091	-17013	-475	-10718	5655	-11321	59	-8084	5540	-12560	-8166	-8797	5844	-11260	-147	-127	-139	-70	-62	-57	-107	40	-149	19	33	-74	-21	-58	80	-30	2
0.255000	163	-1132	-647	-15370	-130	-10428	-2962	-11919	930	-8929	-7541	-13621	-147	-8274	-6986	-14750	5869	1343	10072	-16479	-1056	-10266	5269	-11272	144	-7646	5205	-12035	-9483	-8431	5584	-10844	-148	-128	-119	-67	-60	-59	-103	40	-146	19	36	-76	-24	-60	81	-29	0
0.255833	-156	-1217	-452	-14616	146	-10322	-3161	-11808	836	-8801	-7551	-13525	-105	-8097	-6941	-14498	4748	1191	10054	-15909	-2475	-9822	4916	-11199	194	-7253	4898	-11539	-9090	-8090	5349	-10396	-148	-128	-119	-69	-63	-60	-104	40	-150	21	37	-76	-21	-57	81	-29	0
0.256667	-165	-1279	-242	-13877	-139	-10187	-3339	-11722	851	-8662	-7550	-13438	-80	-7911	-6886	-14234	4209	1042	10041	-15302	-1127	-9379	4599	-11100	237	-6910	4616	-11086	-9560	-7777	5133	-9934	-152	-130	-120	-72	-64	-58	-107	38	-153	18	33	-76	-25	-57	87	-32	-5
0.257500	220	-1319	-32	-13184	-182	-10014	-3508	-11618	750	-8515	-7527	-13357	-127	-7718	-6824	-13965	2904	910	10033	-14673	-1259	-8952	4327	-10977	-46	-6604	4374	-10667	-10479	-7487	4949	-9439	-147	-128	-118	-70	-62	-60	-108	40	-150	19	37	-72	-22	-56	81	-29	0
0.258333	115	-1328	196	-12533	-24	-9808	-3647	-11501	814	-8349	-7492	-13289	-59	-7517	-6747	-13659	1777	786	10030	-14032	-4400	-8540	4100	-10827	-134	-6343	4169	-10296	-7885	-7231	4798	-8920	-147	-128	-116	-67	-60	-57	-105	42	-148	20	38	-70	-17	-58	81	-28	1
0.259167	-50	-1344	414	-11943	-167	-9572	-3773	-11378	882	-8175	-7444	-13229	42	-7306	-6675	-13353	991	674	10030	-13383	-3957	-8153	3923	-10660	-45	-6120	4008	-9967	-5395	-7008	4677	-8384	-143	-126	-117	-67	-61	-33	-105	41	-150	22	38	-68	-22	-56	82	-28	0
0.260000	-145	-1340	625	-11421	-88	-9291	-3876	-11247	1119	-7989	-7385	-13186	2	-7093	-6547	-13043	82	571	10029	-12749	-4925	-7781	3792	-10484	15	-5939	3885	-9690	-2611	-6809	4588	-7843	-148	-128	-118	-68	-65	-59	-107	78	-149	19	33	-75	-24	-59	80	-28	-5
0.260833	-160	-1325	832	-10970	-150	-8985	-3960	-11111	1278	-7781	-7317	-13152	-47	-6862	-6409	-12721	-809	484	10029	-12134	-5993	-7446	3708	-10295	219	-5785	3808	-9452	-105	-6640	4530	-7296	-159	-128	-118	-69	-65	-53	-107	40	-153	20	35	-72	-23	-56	82	-32	0
0.261667	-84	-1304	1026	-10585	-126	-8645	-4021	-10960	953	-7560	-7235	-13124	-22	-6617	-6258	-12391	-1515	412	10029	-11551	-5972	-7127	3674	-10102	-163	-5661	3774	-9254	1447	-6494	4499	-6747	-148	-124	-118	-67	-65	-59	-107	40	-150	21	35	-72	-23	-58	78	-31	0
0.262500	28	-1280	1207	-10271	-101	-8278	-4062	-10797	642	-7315	-7147	-13103	-1	-6359	-6079	-12051	-2048	355	10022	-11015	-6698	-6836	3690	-9913	-477	-5561	3777	-9087	2934	-6373	4503	-6205	-149	-126	-117	-67	-66	-58	-105	46	-150	22	36	-73	-25	-56	82	-27	0
0.263333	66	-1262	1373	-10023	-215	-7890	-4071	-10626	395	-7062	-7050	-13090	-63	-6084	-5883	-11711	-2533	302	10008	-10542	-5960	-6564	3752	-9726	-264	-5481	3810	-8947	2492	-6270	4526	-5668	-146	-124	-120	-63	-63	-56	-103	44	-151	21	35	-72	-19	-59	81	-30	0
0.264167	-29	-1259	1520	-9843	-36	-7489	-4066	-10448	-137	-6782	-6946	-13070	-109	-5789	-5665	-11365	-2900	299	9976	-10133	-7604	-6322	3837	-9559	-506	-5416	3874	-8827	3284	-6181	4574	-5138	-146	-127	-118	-63	-63	-58	-105	40	-152	20	36	-73	-23	-56	85	-29	-1
0.265000	-216	-1253	1644	-9710	-48	-7075	-4040	-10260	-263	-6485	-6830	-13049	-41	-5478	-5435	-11013	-3067	298	9934	-9802	-6935	-6092	3965	-9411	-561	-5361	3959	-8727	2905	-6108	4636	-4666	-148	-126	-119	-67	-64	-57	-105	37	-155	20	32	-98	-26	-59	78	-35	-4
0.265833	-69	-1272	1748	-9627	-159	-6654	-3999	-10069	75	-6170	-6710	-13029	-13	-5153	-5188	-10659	-3472	317	9876	-9555	-3936	-5885	4124	-9270	-654	-5309	4059	-8628	-1702	-6034	4713	-4200	-147	-128	-119	-64	-64	-58	-105	39	-149	20	34	-73	-25	-57	81	-30	-1
0.266667	-104	-1307	1833	-9570	-55	-6225	-3928	-9864	-46	-5834	-6575	-12987	-43	-4815	-4932	-10294	-3814	354	9796	-9384	-6153	-5683	4311	-9160	-607	-5258	4166	-8535	-3991	-5965	4807	-3770	-149	-126	-117	-67	-66	-57	-104	36	-152	18	33	-80	-24	-62	79	-32	-1
0.267500	-112	-1357	1897	-9539	-61	-5798	-3851	-9662	-346	-5486	-6436	-12946	-16	-4459	-4668	-9926	-3906	404	9695	-9302	-4489	-5493	4511	-9080	-579	-5206	4273	-8440	-6773	-5886	4904	-3369	-146	-131	-120	-67	-64	-59	-109	39	-153	15	32	-76	-22	-61	80	-29	-3
0.268333	-165	-1426	1925	-9504	-188	-5370	-3751	-9449	-349	-5127	-6282	-12890	0	-4091	-4399	-9557	-3903	467	9575	-9288	-3618	-5299	4732	-9025	-755	-5164	4367	-8342	-8125	-5800	5007	-3005	-151	-129	-120	-67	-61	-60	-107	37	-155	18	34	-76	-25	-62	78	-35	-3
0.269167	-270	-1511	1965	-9464	81	-4949	-3640	-9244	-184	-4758	-6115	-12816	-81	-3712	-4128	-9182	-3891	544	9443	-9353	-3549	-5106	4964	-9007	-648	-5067	4488	-8231	-8064	-5694	5117	-2681	-148	-126	-119	-65	-64	-69	-109	35	-149	19	36	-76	-21	-60	79	-30	2
0.270000	-344	-1609	2001	-9395	-25	-4527	-3514	-9034	-282	-4374	-5932	-12743	-127	-3325	-3865	-8801	-3720	627	9291	-9479	-1137	-4902	5211	-8995	-497	-4976	4557	-8117	-8368	-5572	5224	-2386	-146	-122	-120	-64	-64	-55	-104	43	-148	18	35	-75	-19	-57	82	-28	1
0.270833	-26	-1714	2019	-9297	-162	-4105	-3383	-8831	-824	-3986	-5735	-12643	-128	-2937	-3598	-8418	-3818	714	9126	-9647	1498	-4689	5462	-9051	-677	-4871	4620	-7992	-10154	-5429	5335	-2139	-145	-126	-115	-63	-59	-57	-103	42	-152	17	38	-74	-21	-56	85	-28	-3
0.271667	60	-1820	2032	-9157	36	-3707	-3245	-8629	-778	-3598	-5522	-12540	-181	-2557	-3342	-8038	-3801	778	8949	-9861	-22	-4459	5706	-9121	-819	-4746	4662	-7862	-8351	-5262	5440	-1916	-149	-126	-117	-64	-58	-53	-103	41	-151	20	38	-74	-19	-56	84	-33	-6
0.272500	33	-1947	2043	-8961	-93	-3300	-3097	-8443	-666	-3224	-5294	-12429	-179	-2177	-3094	-7656	-3479	864	8762	-10097	1846	-4211	5971	-9223	-615	-4596	4695	-7732	-5990	-5065	5540	-1737	-145	-122	-109	-64	-59	-56	-108	39	-155	19	28	-74	-18	-53	81	-33	1
0.273333	-7	-2060	2068	-8691	-80	-2897	-2949	-8259	-824	-2845	-5054	-12315	-251	-1800	-2854	-7270	-3420	919	8579	-10348	3415	-3948	6229	-9345	-411	-4427	4704	-7606	-3800	-4846	5638	-1594	-150	-129	-119	-66	-63	-58	-107	35	-149	16	20	-80	-24	-58	77	-33	-4
0.274167	-81	-2146	2107	-8402	-84	-2494	-2804	-8089	-809	-2478	-4795	-12200	-217	-1437	-2618	-6897	-3477	967	8400	-10585	3342	-3662	6483	-9490	-257	-4211	4698	-7479	-1332	-4595	5734	-1470	-149	-128	-117	-66	-63	-57	-107	38	-153	18	34	-75	-25	-56	81	-31	0
0.275000	-103	-2245	2168	-8038	-124	-2088	-2646	-7920	-847	-2114	-4497	-12079	-144	-1083	-2383	-6521	-3287	990	8219	-10807	4638	-3354	6743	-9650	-191	-4010	4696	-7367	447	-4316	5829	-1379	-151	-129	-115	-66	-62	-56	-105	40	-151	18	36	-76	-21	-50	84	-32	-4
0.275833	-6	-2312	2248	-7614	22	-1680	-2496	-7773	-897	-1767	-4215	-11961	-255	-746	-2150	-6152	-3016	994	8045	-10996	4617	-3028	6993	-9827	-134	-3763	4681	-7268	2413	-4021	5916	-1302	-145	-112	-119	-75	-61	-56	-103	40	-152	17	34	-72	-22	-55	84	-31	-1
0.276667	-39	-2351	2355	-7144	67	-1265	-2343	-7630	-764	-1435	-3914	-11841	-293	-430	-1926	-5795	-2839	968	7876	-11145	5296	-2682	7240	-10016	41	-3491	4671	-7186	2830	-3709	6000	-1250	-152	-129	-118	-65	-61	-55	-112	38	-151	17	28	-73	-18	-53	82	-34	-1
0.277500	-178	-2356	2499	-6629	86	-851	-2198	-7508	-796	-1118	-3589	-11729	-260	-134	-1691	-5442	-2858	918	7712	-11251	4645	-2334	7480	-10209	-100	-3192	4663	-7130	3470	-3381	6088	-1211	-148	-126	-117	-63	-61	-53	-104	40	-152	16	38	-70	-19	-55	80	-29	1
0.278333	-243	-2348	2670	-6085	190	-435	-2055	-7389	-778	-821	-3257	-11621	-249	141	-1455	-5103	-2626	839	7555	-11297	3724	-1975	7709	-10401	-137	-2875	4669	-7098	4494	-3047	6145	-1178	-146	-127	-117	-63	-61	-53	-102	42	-147	21	40	-70	-23	-63	81	-29	0
0.279167	-72	-2301	2876	-5493	-16	-26	-1913	-7291	-773	-541	-2916	-11519	-218	389	-1209	-4771	-2288	733	7401	-11288	6757	-1617	7921	-10601	-18	-2548	4692	-7083	233	-2715	6206	-1152	-146	-121	-116	-67	-61	-55	-103	42	-151	19	35	-72	-19	-53	82	-27	-1
0.280000	-110	-2232	3104	-4952	113	384	-1778	-7203	-719	-277	-2573	-11423	-266	611	-963	-4460	-2147	593	7250	-11221	3587	-1262	8116	-10784	-228	-2200	4732	-7115	-2001	-2392	6255	-1131	-150	-130	-117	-66	-63	-57	-105	44	-155	17	37	-73	-18	-58	80	-32	-6
0.280833	-41	-2135	3360	-4368	231	780	-1643	-7127	-614	-39	-2212	-11323	-262	808	-706	-4160	-1989	425	7087	-11096	3268	-913	8288	-10963	-214	-1844	4798	-7161	-3976	-2083	6294	-1106	-151	-127	-122	-68	-65	-57	-107	36	-156	15	33	-75	-23	-56	77	-31	-1
0.281667	-16	-2013	3634	-3833	214	1167	-1505	-7059	-564	192	-1849	-11207	-256	975	-446	-3874	-1923	237	6920	-10904	3432	-579	8434	-11120	-314	-1481	4892	-7228	-5040	-1797	6314	-1076	-152	-132	-126	-69	-66	-60	-105	16	-134	13	34	-75	-26	-60	76	-32	-6
0.282500	-65	-1876	3918	-3306	243	1533	-1375	-7000	-756	372	-1485	-11109	-277	1115	-173	-3596	-1860	26	6749	-10666	1787	-264	8567	-11259	-407	-1120	5010	-7314	-4906	-1541	6328	-1033	-146	-128	-120	-42	-66	-57	-103	40	-153	16	33	-72	-22	-57	79	-30	-3
0.283333	-310	-1723	4225	-2808	206	1880	-1230	-6935	-497	590	-1111	-10983	-273	1222	105	-3331	-3195	-210	6563	-10374	1438	33	8656	-11373	-155	-765	5155	-7404	-4475	-1308	6322	-987	-152	-129	-121	-65	-61	-58	-107	40	-150	20	46	-72	-18	-53	82	-32	0
0.284167	45	-1564	4521	-2353	-94	2200	-1084	-6883	-116	759	-740	-10849	-240	1304	392	-3076	-8363	-463	6357	-10038	2678	305	8716	-11459	2	-420	5322	-7505	-6235	-1119	6296	-926	-147	-126	-120	-65	-63	-57	-104	37	-155	18	32	-65	-19	-53	79	-31	1
0.285000	105	-1408	4804	-1953	247	2483	-931	-6827	37	919	-363	-10708	-230	1354	673	-2828	-12122	-737	6130	-9659	-262	550	8732	-11511	-284	-88	5506	-7609	-4867	-976	6250	-858	-148	-129	-119	-67	-62	-58	-104	38	-147	26	35	-75	-21	-53	80	-30	0
0.285833	-52	-1258	5069	-1596	243	2733	-775	-6765	210	1055	3	-10506	-282	1374	953	-2596	-10374	-1015	5890	-9248	-1043	769	8709	-11555	-236	213	5701	-7700	-2482	-873	6181	-780	-150	-129	-120	-65	-62	-59	-104	42	-150	16	34	-75	-21	-55	84	-29	0
0.286667	30	-1120	5301	-1299	248	2938	-610	-6699	383	1175	372	-10297	-268	1364	1226	-2368	-8575	-1314	5608	-8802	-475	966	8642	-11524	-341	491	5902	-7783	-807	-813	6097	-698	-149	-130	-125	-70	-61	-57	-105	41	-151	17	33	-72	-22	-56	81	-33	0
0.287500	-18	-985	5504	-1061	188	3096	-453	-6625	447	1276	730	-10050	-212	1325	1489	-2148	-7413	-1616	5323	-8333	-1689	1141	8532	-11482	-496	735	6093	-7845	874	-794	5993	-615	-149	-126	-126	-68	-61	-59	-104	37	-154	13	30	-79	-22	-57	89	-32	-1
0.288333	-84	-901	5660	-873	112	3212	-241	-6540	520	1362	1088	-9765	-262	1260	1732	-1942	-5664	-1923	5016	-7836	-1608	1286	8375	-11403	-255	957	6282	-7880	1529	-816	5867	-533	-151	-129	-126	-70	-64	-64	-109	37	-158	17	33	-79	-27	-58	79	-30	-3
0.289167	10	-828	5774	-744	147	3280	-41	-6440	641	1425	1431	-9439	-247	1174	1976	-1734	-4210	-2232	4685	-7318	-2332	1424	8172	-11292	-52	1141	6425	-7892	1843	-865	5729	-460	-152	-127	-124	-67	-66	-61	-108	39	-154	13	33	-78	-23	-58	77	-30	-1
0.290000	-18	-781	5839	-662	198	3300	174	-6322	745	1479	1783	-9068	-221	1090	2197	-1542	-2863	-2539	4343	-6776	-2367	1552	7929	-11153	-8	1293	6578	-7866	350	-937	5580	-405	-149	-129	-125	-72	-66	-58	-103	38	-151	17	33	-78	-26	-57	79	-31	-4
0.290833	-77	-761	5855	-628	67	3271	404	-6185	746	1513	2092	-8645	-272	945	2399	-1358	-1730	-2837	3994	-6213	-2501	1680	7642	-10983	145	1414	6673	-7826	-2004	-1026	5415	-367	-149	-126	-119	-69	-63	-58	-104	41	-149	17	34	-80	-22	-55	82	-28	0
0.291667	-186	-766	5817	-635	168	3204	648	-6030	490	1525	2402	-8177	-233	815	2579	-1193	-642	-3123	3628	-5627	-4365	1806	7313	-10790	-22	1509	6722	-7725	-2522	-1128	5246	-358	-149	-125	-109	-67	-63	-58	-104	40	-150	20	33	-70	-21	-55	81	-28	2
0.292500	-28	-791	5735	-686	-30	3091	904	-5852	204	1528	2711	-7668	-91	672	2739	-1041	412	-3419	3260	-5022	-1292	1936	6954	-10580	-373	1574	6713	-7608	-7448	-1226	5071	-380	-147	-125	-120	-66	-62	-55	-103	41	-153	17	34	-76	-25	-52	77	-29	-4
0.293333	-195	-844	5601	-770	84	2939	1163	-5654	57	1511	2958	-7110	-107	526	2880	-912	955	-3694	2889	-4406	-3577	2076	6563	-10352	-642	1627	6653	-7470	-10244	-1310	4890	-441	-148	-127	-117	-74	-64	-57	-102	40	-150	24	35	-74	-22	-52	81	-30	0
0.294167	-326	-906	5432	-888	17	2751	1436	-5434	187	1479	3199	-6505	-148	380	2998	-816	1708	-3951	2527	-3776	-4916	2231	6145	-10118	-541	1665	6528	-7314	-10736	-1374	4705	-543	-145	-126	-120	-65	-61	-53	-107	42	-152	20	33	-96	-24	-57	84	-25	0
0.295000	-265	-969	5221	-1039	59	2543	1710	-5195	256	1424	3418	-5856	-96	243	3102	-746	2398	-4192	2166	-3146	-4220	2401	5707	-9870	-472	1699	6336	-7147	-9612	-1404	4525	-685	-146	-127	-121	-66	-65	-60	-105	40	-154	20	34	-72	-24	-55	82	-31	0
0.295833	-152	-1043	4981	-1215	35	2284	1993	-4924	257	1354	3604	-5176	-173	113	3195	-716	2991	-4409	1814	-2513	-4376	2594	5254	-9616	-115	1740	6092	-6980	-6545	-1386	4347	-872	-144	-127	-120	-67	-57	-56	-103	40	-147	20	36	-70	-21	-53	84	-27	0
0.296667	-411	-1137	4713	-1425	99	2019	2275	-4633	522	1274	3766	-4456	-264	3	3272	-730	3334	-4604	1467	-1889	-3379	2805	4790	-9365	362	1786	5785	-6822	-1951	-1317	4174	-1096	-145	-126	-118	-64	-63	-59	-105	42	-146	17	37	-72	-21	-53	81	-30	0
0.297500	-315	-1207	4447	-1657	-262	1730	2553	-4327	381	1159	3895	-3717	-198	-94	3328	-793	3540	-4777	1127	-1279	-670	3031	4323	-9120	573	1859	5423	-6680	96	-1185	3996	-1364	-147	-125	-120	-64	-58	-58	-104	43	-148	21	36	-73	-17	-59	71	-29	2
0.298333	-151	-1264	4125	-1917	33	1427	2827	-3996	197	1038	3990	-2952	-199	-164	3384	-907	3944	-4920	796	-699	-2014	3270	3854	-8872	364	1944	5006	-6567	3106	-983	3816	-1662	-147	-124	-118	-65	-62	-59	-104	40	-149	16	36	-73	-22	-57	84	-30	3
0.299167	-256	-1305	3809	-2199	20	1106	3089	-3645	180	898	4054	-2165	-208	-230	3434	-1075	4125	-5043	470	-151	-3269	3521	3392	-8635	508	2067	4548	-6484	7161	-715	3649	-1987	-147	-127	-117	-64	-64	-58	-102	41	-150	19	34	-70	-23	-56	81	-30	5
0.300000	-298	-1322	3495	-2512	-127	785	3348	-3267	304	740	4068	-1364	-228	-260	3491	-1297	3936	-5116	150	344	-2374	3776	2933	-8410	305	2221	4049	-6438	9473	-372	3467	-2335	-149	-146	-121	-83	-70	-60	-105	39	-152	16	33	-75	-27	-56	78	-31	-5
0.300833	-287	-1316	3168	-2835	-72	453	3591	-2866	349	568	4103	-559	-282	-275	3554	-1573	4276	-5166	-168	796	-3754	4031	2486	-8193	-23	2410	3519	-6436	11018	36	3283	-2692	-149	-130	-120	-65	-62	-56	-105	35	-153	16	33	-63	-24	-57	79	-32	-3
0.301667	-241	-1287	2841	-3182	-99	115	3823	-2436	132	387	4071	250	-305	-267	3628	-1886	4507	-5179	-482	1191	-4574	4273	2053	-7990	-80	2635	2979	-6471	10821	514	3096	-3041	-147	-132	-119	-69	-63	-61	-104	41	-148	15	35	-73	-23	-57	79	-28	0
0.302500	-82	-1224	2510	-3540	-219	-211	4040	-1986	124	194	4057	1042	-269	-240	3723	-2244	4399	-5153	-793	1513	-5332	4493	1629	-7810	-26	2891	2421	-6559	9754	1032	2893	-3387	-147	-129	-121	-66	-62	-58	-104	40	-152	17	33	-73	-30	-56	79	-29	-4
0.303333	-119	-1147	2188	-3909	-142	-540	4235	-1510	286	-8	4012	1827	-221	-200	3840	-2634	4266	-5088	-1106	1766	-5367	4676	1224	-7649	76	3177	1867	-6679	7955	1605	2682	-3709	-147	-131	-127	-64	-62	-59	-128	38	-150	17	36	-74	-18	-56	79	-32	0
0.304167	-168	-1046	1866	-4281	-127	-859	4416	-1010	381	-210	3952	2590	-325	-148	3982	-3044	4149	-4974	-1411	1948	-4110	4818	826	-7520	72	3480	1307	-6842	5199	2211	2446	-4005	-145	-131	-120	-65	-60	-58	-108	41	-151	18	36	-77	-22	-58	80	-23	-1
0.305000	-363	-926	1542	-4657	109	-1168	4574	-484	280	-419	3885	3331	-376	-91	4156	-3460	4031	-4838	-1721	2053	-4474	4903	449	-7423	-41	3796	762	-7033	5005	2832	2198	-4264	-148	-129	-118	-65	-66	-61	-107	42	-150	19	36	-72	-21	-55	79	-30	0
0.305833	-299	-796	1222	-5012	-230	-1470	4720	69	235	-629	3818	4036	-305	-36	4361	-3872	3936	-4659	-2024	2089	557	4933	73	-7356	390	4115	225	-7248	1216	3449	1929	-4476	-148	-127	-121	-65	-61	-56	-104	42	-149	18	36	-73	-23	-58	78	-30	-1
0.306667	-120	-656	899	-5369	-137	-1757	4846	642	181	-838	3756	4697	-271	27	4603	-4260	3827	-4443	-2330	2055	2128	4882	-294	-7331	680	4419	-286	-7471	-3208	4048	1638	-4647	-145	-132	-122	-68	-66	-62	-109	30	-155	11	29	-79	-24	-60	78	-32	-8
0.307500	-196	-524	574	-5684	-170	-2030	4959	1234	52	-1046	3703	5317	-229	51	4876	-4611	3574	-4191	-2598	1965	1889	4760	-655	-7343	639	4703	-772	-7691	-6340	4612	1329	-4768	-151	-130	-121	-70	-67	-59	-107	36	-154	16	33	-77	-26	-60	73	-33	-4
0.308333	-260	-382	263	-5972	-130	-2280	5059	1849	122	-1239	3669	5889	-224	75	5194	-4913	3468	-3908	-2916	1812	5001	4551	-1023	-7400	359	4947	-1239	-7901	-9748	5126	993	-4838	-150	-128	-121	-70	-64	-59	-117	41	-152	15	33	-77	-24	-60	77	-33	-7
0.309167	-210	-252	-46	-6217	-155	-2512	5168	2479	299	-1433	3652	6409	-239	74	5537	-5140	3354	-3598	-3198	1621	6382	4259	-1391	-7494	411	5145	-1682	-8092	-12188	5576	636	-4863	-148	-129	-122	-67	-65	-57	-107	40	-152	17	26	-76	-22	-58	79	-32	-3
0.310000	-431	-129	-344	-6420	82	-2733	5268	3119	428	-1620	3658	6873	-273	49	5916	-5286	2978	-3269	-3469	1397	7892	3885	-1775	-7630	590	5282	-2108	-8247	-13834	5955	261	-4848	-144	-124	-122	-70	-62	-57	-105	40	-149	19	35	-75	-19	-55	84	-28	0
0.310833	-355	-29	-634	-6564	-360	-2920	5376	3777	422	-1805	3691	7279	-177	-5	6317	-5343	2934	-2922	-3731	1145	12123	3419	-2179	-7813	492	5347	-2516	-8362	-17679	6226	-142	-4802	-145	-125	-117	-66	-60	-52	-105	39	-149	20	38	-72	-19	-53	78	-27	2
0.311667	-219	52	-926	-6661	-206	-3095	5482	4431	256	-1991	3749	7621	-184	-93	6733	-5304	2779	-2572	-3987	874	12898	2869	-2608	-8031	379	5325	-2911	-8429	-20520	6403	-566	-4734	-146	-126	-117	-75	-60	-56	-108	39	-122	20	40	-72	-16	-55	82	-28	1
0.312500	-288	113	-1175	-6688	0	-3249	5604	5079	536	-2168	3832	7898	-245	-223	7155	-5155	2426	-2213	-4229	602	11725	2252	-3048	-8282	312	5222	-3296	-8440	-19237	6485	-1008	-4652	-144	-126	-117	-68	-60	-56	-103	41	-149	21	38	-73	-45	-57	82	-31	0
0.313333	-73	149	-1416	-6663	-147	-3387	5741	5717	729	-2347	3940	8108	-203	-385	7586	-4888	2006	-1860	-4462	326	13407	1565	-3514	-8555	204	5030	-3672	-8398	-16627	6461	-1467	-4569	-147	-124	-136	-68	-61	-57	-83	39	-149	21	38	-73	-21	-55	85	-29	0
0.314167	-146	166	-1632	-6570	-168	-3507	5892	6337	674	-2528	4076	8248	-182	-585	8004	-4551	1847	-1517	-4684	55	12611	824	-4000	-8845	180	4745	-4053	-8292	-11771	6340	-1945	-4495	-149	-125	-117	-66	-60	-57	-111	37	-152	20	37	-73	-23	-55	84	-36	1
0.315000	-322	162	-1820	-6414	-129	-3610	6063	6939	579	-2716	4238	8344	-178	-821	8413	-4104	1758	-1193	-4897	-196	11863	37	-4503	-9139	223	4385	-4426	-8127	-5612	6140	-2437	-4439	-151	-129	-121	-49	-65	-61	-108	39	-151	16	33	-77	-25	-56	82	-32	-1
0.315833	-159	138	-1971	-6205	-75	-3702	6256	7513	294	-2901	4419	8362	-206	-1090	8792	-3567	1601	-880	-5102	-432	11267	-784	-5010	-9423	201	3932	-4805	-7904	1696	5875	-2939	-4410	-145	-125	-118	-67	-60	-56	-105	38	-150	21	36	-74	-24	-56	82	-31	0
0.316667	-21	104	-2083	-5930	-92	-3778	6469	8058	103	-3082	4623	8327	-170	-1376	9144	-2966	1724	-595	-5300	-654	9616	-1627	-5521	-9688	120	3421	-5189	-7627	9772	5554	-3446	-4417	-145	-128	-120	-65	-60	-59	-108	39	-152	18	37	-74	-21	-55	85	-30	-4
0.317500	-120	59	-2161	-5609	-114	-3839	6700	8561	111	-3272	4841	8234	-148	-1688	9456	-2304	1684	-335	-5487	-854	9205	-2475	-6037	-9918	92	2850	-5555	-7308	15998	5200	-3962	-4471	-150	-125	-119	-64	-62	-57	-101	39	-151	17	36	-72	-21	-50	85	-34	1
0.318333	-165	12	-2199	-5242	149	-3896	6944	9016	-93	-3460	5060	8084	-187	-2016	9723	-1600	1358	-103	-5672	-1039	6011	-3325	-6497	-10106	38	2242	-5925	-6945	23386	4830	-4484	-4565	-146	-119	-117	-62	-64	-56	-108	41	-153	22	39	-70	-21	-53	82	-26	3
0.319167	-198	-59	-2196	-4833	-86	-3939	7199	9429	-363	-3655	5313	7884	-161	-2359	9940	-876	1246	92	-5851	-1206	6095	-4159	-6939	-10232	262	1596	-6293	-6549	27118	4462	-5004	-4711	-148	-125	-116	-62	-63	-58	-104	42	-150	21	37	-74	-23	-53	84	-28	0
0.320000	-104	-121	-2154	-4403	67	-3990	7457	9785	-341	-3845	5557	7633	-130	-2701	10108	-150	1365	256	-6029	-1365	5398	-4969	-7345	-10301	342	937	-6650	-6137	26833	4124	-5519	-4910	-148	-124	-120	-67	-63	-60	-108	37	-152	18	33	-77	-22	-56	82	-30	-4
0.320833	-151	-177	-2076	-3953	28	-4030	7719	10084	-293	-4034	5802	7341	-165	-3046	10221	567	1420	387	-6202	-1510	819	-5747	-7692	-10286	330	270	-6983	-5716	26565	3821	-6025	-5159	-151	-130	-124	-68	-64	-58	-108	38	-153	15	33	-74	-16	-59	78	-32	-7
0.321667	-231	-224	-1960	-3481	136	-4069	7976	10322	-310	-4215	6051	7011	-194	-3372	10291	1232	1019	490	-6364	-1646	286	-6483	-7976	-10193	428	-380	-7281	-5296	24636	3574	-6512	-5446	-149	-128	-120	-65	-63	-58	-107	36	-153	13	34	-75	-23	-57	79	-30	-1
0.322500	-148	-266	-1812	-3010	150	-4115	8222	10496	-508	-4384	6298	6649	-189	-3691	10305	1859	953	562	-6517	-1762	-2019	-7169	-8183	-10013	638	-1010	-7541	-4887	23356	3383	-6984	-5788	-148	-130	-121	-65	-59	-58	-107	35	-150	18	35	-74	-21	-49	80	-33	0
0.323333	-251	-291	-1635	-2549	317	-4167	8450	10598	-408	-4547	6534	6228	-245	-3988	10283	2426	878	613	-6660	-1892	-4984	-7800	-8316	-9755	1118	-1616	-7754	-4506	23519	3262	-7432	-6165	-149	-129	-121	-67	-62	-60	-94	35	-154	15	32	-76	-21	-58	75	-32	-1
0.324167	-283	-304	-1446	-2107	42	-4226	8655	10632	-370	-4693	6764	5840	-202	-4265	10224	2915	527	638	-6782	-2010	-4800	-8368	-8363	-9406	1226	-2180	-7899	-4159	22376	3209	-7844	-6571	-149	-130	-124	-64	-61	-56	-108	38	-151	17	32	-69	-17	-58	78	-30	-1
0.325000	76	-299	-1235	-1685	-25	-4292	8840	10595	-468	-4818	6988	5404	-188	-4507	10140	3334	330	644	-6887	-2114	-5891	-8878	-8328	-8983	409	-2713	-7984	-3855	20532	3219	-8215	-7009	-147	-130	-121	-66	-62	-56	-108	37	-150	12	30	-75	-23	-56	80	-32	0
0.325833	-40	-280	-1017	-1297	85	-4371	8990	10479	-163	-4938	7204	4929	-189	-4725	10036	3664	220	631	-6970	-2216	-9559	-9325	-8210	-8486	222	-3196	-7986	-3614	22255	3284	-8544	-7463	-149	-132	-121	-65	-61	-56	-107	39	-152	15	35	-97	-21	-56	82	-30	-5
0.326667	-93	-294	-803	-951	10	-4464	9103	10286	-149	-5040	7407	4496	-207	-4915	9919	3913	64	607	-7033	-2305	-8628	-9711	-8010	-7933	223	-3639	-7907	-3439	24085	3395	-8822	-7932	-146	-128	-119	-66	-65	-57	-107	82	-151	11	33	-75	-23	-58	79	-30	0
0.327500	-86	-214	-589	-648	5	-4572	9179	10014	-484	-5117	7601	4029	-222	-5076	9796	4075	-17	573	-7070	-2387	-8722	-10032	-7738	-7335	-421	-4020	-7743	-3336	25932	3538	-9037	-8413	-150	-131	-121	-66	-65	-59	-112	37	-151	17	33	-77	-24	-47	77	-31	12
0.328333	-99	-159	-379	-402	46	-4695	9216	9662	-592	-5180	7773	3560	-136	-5206	9674	4169	-108	538	-7080	-2445	-9299	-10283	-7399	-6707	-770	-4353	-7490	-3330	26972	3710	-9184	-8894	-150	-127	-124	-67	-63	-69	-107	38	-155	15	30	-78	-22	-58	81	-32	-3
0.329167	-151	-103	-199	-211	27	-4828	9212	9242	-597	-5223	7932	3089	-133	-5298	9563	4189	-259	502	-7065	-2492	-8359	-10470	-7017	-6070	-1032	-4626	-7157	-3411	26034	3883	-9255	-9366	-148	-127	-121	-67	-60	-56	-107	39	-150	19	34	-74	-24	-58	81	-29	-4
0.330000	-217	-32	-36	-74	-88	-4969	9165	8749	-688	-5249	8074	2626	-211	-5374	9464	4155	-398	473	-7024	-2509	-7932	-10591	-6551	-5432	-1276	-4839	-6734	-3590	22896	4053	-9242	-9827	-144	-127	-118	-63	-61	-56	-104	42	-150	18	33	-75	-21	-55	81	-28	-3
0.330833	-264	26	99	2	-143	-5123	9075	8175	-574	-5259	8197	2171	-151	-5420	9383	4069	-429	451	-6963	-2508	-6836	-10651	-6069	-4819	-1458	-4987	-6239	-3874	15566	4197	-9151	-10277	-146	-126	-119	-66	-62	-51	-107	47	-150	19	36	-73	-19	-56	80	-28	0
0.331667	-373	90	206	20	47	-5283	8946	7534	-606	-5258	8294	1720	-100	-5442	9317	3948	-577	435	-6883	-2481	-8416	-10648	-5557	-4247	-1936	-5067	-5681	-4266	7390	4306	-8973	-10701	-149	-128	-120	-66	-62	-61	-107	37	-152	18	32	-76	-24	-60	85	-31	0
0.332500	-454	141	270	-27	-69	-5455	8773	6825	-670	-5248	8358	1282	-69	-5446	9266	3806	-660	432	-6795	-2433	-7562	-10585	-5021	-3731	-2268	-5068	-5058	-4762	-2832	4378	-8691	-11106	-148	-125	-118	-67	-60	-55	-102	39	-148	13	32	-76	-21	-53	86	-28	7
0.333333	-272	197	310	-122	-223	-5620	8573	6066	-625	-5223	8399	857	-22	-5426	9265	3653	-728	443	-6692	-2357	-4497	-10458	-4471	-3287	-2403	-4998	-4396	-5361	-16805	4407	-8324	-11489	-146	-126	-120	-67	-62	-58	-104	39	-149	19	34	-77	-19	-53	86	-31	1
0.334167	-445	233	312	-268	-92	-5783	8337	5252	-493	-5198	8411	440	-8	-5396	9225	3500	-731	473	-6587	-2263	-7456	-10274	-3917	-2929	-2329	-4838	-3693	-6063	-26700	4392	-7867	-11851	-147	-126	-120	-70	-65	-53	-109	42	-149	19	35	-75	-19	-67	82	-30	2
0.335000	-456	267	300	-457	-130	-5939	8069	4388	-387	-5167	8384	32	7	-5349	9226	3362	-780	505	-6491	-2145	-6467	-10036	-3359	-2654	-2125	-4593	-2962	-6866	-32625	4331	-7326	-12191	-149	-125	-120	-61	-62	-58	-103	41	-152	18	33	-76	-25	-53	86	-14	0
0.335833	-310	290	209	-686	-156	-6085	7781	3482	-341	-5134	8325	-342	2	-5292	9237	3241	-803	529	-6402	-2017	-6275	-9737	-2797	-2485	-2010	-4259	-2213	-7751	-32704	4241	-6707	-12519	-147	-124	-120	-68	-62	-81	-102	41	-152	20	35	-72	-17	-53	84	-31	3
0.336667	-294	301	106	-946	67	-6218	7470	2538	-246	-5113	8222	-762	-33	-5227	9253	3145	-835	606	-6326	-1878	-7395	-9384	-2230	-2416	-1865	-3837	-1455	-8720	-30032	4123	-6020	-12824	-146	-122	-122	-53	-62	-56	-102	43	-149	18	32	-72	-23	-52	85	-28	0
0.337500	-598	308	-27	-1240	-204	-6333	7146	1565	-183	-5096	8088	-1146	-36	-5157	9270	3082	-860	669	-6267	-1736	-5724	-8983	-1663	-2452	-1525	-3322	-696	-9745	-22899	3987	-5271	-13146	-145	-125	-121	-66	-65	-59	-105	42	-150	20	36	-72	-19	-67	84	-30	-1
0.338333	-630	304	-182	-1546	-484	-6429	6809	574	-497	-5091	7908	-1543	-79	-5079	9278	3048	-888	735	-6231	-1595	-3201	-8540	-1089	-2591	-1324	-2734	55	-10831	-13226	3848	-4459	-13462	-147	-145	-119	-63	-84	-57	-102	43	-146	21	36	-74	-25	-53	85	-28	0
0.339167	-573	301	-372	-1869	-320	-6506	6468	-432	-577	-5097	7693	-1927	-118	-5004	9283	3044	-960	799	-6218	-1473	-4865	-8066	-507	-2826	-1161	-2075	804	-11957	-85	3714	-3612	-13777	-145	-122	-119	-64	-63	-80	-101	44	-149	21	36	-73	-24	-52	64	-30	0
0.340000	-511	294	-581	-2196	-391	-6562	6127	-1444	-422	-5125	7438	-2325	-100	-4933	9271	3066	-884	857	-6229	-1364	-2701	-7563	87	-3160	-1507	-1369	1535	-13105	13784	3592	-2734	-14107	-145	-128	-125	-68	-68	-65	-108	36	-153	13	28	-80	-26	-62	76	-35	-1
0.340833	-366	281	-809	-2529	-357	-6602	5786	-2464	-393	-5168	7151	-2726	-124	-4854	9249	3118	-907	912	-6263	-1282	-374	-7050	713	-3581	-2098	-631	2259	-14231	24564	3496	-1827	-14437	-147	-130	-125	-74	-65	-62	-107	36	-151	12	32	-78	-15	-58	79	-31	-4
0.341667	-228	283	-1044	-2852	-341	-6607	5465	-3466	-342	-5210	6845	-3124	-96	-4771	9210	3193	-981	969	-6308	-1226	404	-6523	1376	-4081	-1692	103	2971	-15329	30776	3423	-900	-14766	-146	-124	-124	-69	-64	-62	-104	41	-150	16	29	-80	-24	-57	80	-30	-1
0.342500	-166	285	-1293	-3168	-386	-6597	5157	-4454	-317	-5270	6516	-3521	-134	-4708	9149	3281	-806	1008	-6373	-1204	2645	-6026	2078	-4658	-1403	799	3664	-16360	30814	3370	40	-15096	-149	-126	-126	-67	-63	-62	-104	38	-150	18	30	-76	-27	-58	80	-30	1
0.343333	12	292	-1548	-3477	-379	-6569	4877	-5419	-458	-5345	6169	-3917	-121	-4633	9061	3377	-531	1038	-6445	-1222	3687	-5562	2825	-5308	-1196	1419	4344	-17311	28332	3323	1005	-15414	-148	-128	-121	-68	-61	-56	-104	40	-152	16	34	-76	-23	-56	78	-30	-4
0.344167	42	313	-1802	-3774	-298	-6522	4606	-6348	-506	-5433	5819	-4309	-108	-4570	8927	3466	-626	1056	-6514	-1285	5473	-5160	3630	-6026	-623	1930	5022	-18153	20080	3296	1978	-15720	-149	-124	-121	-66	-63	-63	-104	39	-152	17	37	-74	-22	-55	76	-30	1
0.345000	-41	342	-2061	-4059	-308	-6462	4370	-7245	-642	-5511	5466	-4692	-204	-4508	8807	3556	-799	1067	-6585	-1382	5797	-4836	4493	-6807	-418	2290	5694	-18858	9098	3251	2961	-15983	-145	-130	-120	-64	-63	-59	-103	40	-149	18	35	-73	-23	-57	79	-29	-1
0.345833	-156	378	-2316	-4335	-205	-6392	4167	-8095	-755	-5594	5125	-5054	-285	-4455	8647	3624	-562	1068	-6644	-1537	6251	-4607	5429	-7651	312	2465	6337	-19407	-1292	3192	3954	-16207	-145	-126	-121	-67	-67	-59	-105	41	-148	19	32	-75	-9	-56	81	-47	1
0.346667	76	422	-2567	-4600	-337	-6310	3994	-8897	-688	-5682	4793	-5402	-191	-4404	8449	3674	-581	1059	-6691	-1732	10708	-4494	6427	-8550	1166	2422	6970	-19785	-16270	3085	4958	-16372	-152	-129	-119	-66	-62	-59	-104	40	-156	17	32	-75	-24	-59	79	-33	-1
0.347500	0	474	-2813	-4856	-254	-6226	3861	-9637	-580	-5762	4496	-5716	-203	-4358	8233	3689	-582	1045	-6709	-1986	8930	-4516	7494	-9491	1235	2152	7600	-19979	-26980	2921	5972	-16467	-152	-127	-122	-67	-65	-63	-93	39	-151	19	30	-76	-23	-60	78	-34	-4
0.348333	-101	540	-3046	-5099	-191	-6137	3766	-10311	-593	-5833	4228	-5998	-237	-4323	7986	3678	-481	1027	-6702	-2255	10005	-4678	8606	-10462	1174	1631	8211	-19993	-32627	2676	7004	-16477	-149	-133	-126	-70	-70	-62	-107	36	-154	11	29	-83	-29	-63	75	-35	-5
0.349167	-99	606	-3274	-5341	-127	-6047	3710	-10925	-715	-5891	3997	-6245	-111	-4287	7721	3627	-579	1010	-6674	-2581	11401	-4991	9774	-11454	1052	861	8813	-19808	-32707	2347	8044	-16386	-148	-133	-128	-68	-66	-61	-108	38	-151	15	28	-78	-24	-57	79	-31	-3
0.350000	25	693	-3486	-5559	58	-5952	3705	-11457	-883	-5930	3818	-6440	-129	-4260	7443	3537	-419	994	-6603	-2940	10904	-5453	10989	-12464	694	-156	9408	-19450	-32686	1903	9076	-16189	-147	-130	-121	-66	-62	-56	-107	38	-151	19	34	-77	-23	-59	79	-31	-13
0.350833	-146	786	-3691	-5779	43	-5861	3742	-11929	-655	-5955	3690	-6595	-146	-4234	7154	3403	-361	982	-6506	-3329	11373	-6077	12234	-13469	585	-1403	9992	-18923	-32709	1342	10099	-15879	-147	-127	-120	-65	-61	-59	-105	35	-150	19	32	-75	-19	-57	84	-29	4
0.351667	111	883	-3888	-6002	-303	-5769	3819	-12315	-607	-5968	3615	-6707	-69	-4221	6843	3225	-403	968	-6384	-3758	12782	-6852	13491	-14459	532	-2841	10557	-18260	-32706	648	11096	-15455	-147	-131	-119	-64	-60	-59	-102	40	-148	19	37	-75	-18	-57	84	-31	0
0.352500	35	988	-4077	-6193	-4	-5681	3938	-12635	-415	-5964	3593	-6772	-29	-4212	6528	2999	-287	964	-6233	-4214	9090	-7776	14742	-15412	396	-4437	11104	-17476	-31043	-169	12072	-14915	-147	-128	-119	-64	-63	-56	-104	37	-149	21	37	-77	-19	-56	85	-30	1
0.353333	-38	1105	-4247	-6387	-107	-5592	4102	-12882	-219	-5944	3601	-6792	-84	-4214	6212	2723	-548	968	-6058	-4695	6961	-8790	15962	-16308	402	-6143	11631	-16616	-26444	-1123	12989	-14251	-144	-130	-119	-64	-60	-60	-103	38	-152	20	36	-77	-25	-58	82	-32	0
0.354167	8	1228	-4426	-6574	-168	-5509	4302	-13056	-487	-5909	3706	-6769	-101	-4221	5898	2409	-820	977	-5865	-5196	5574	-9909	17131	-17127	150	-7912	12136	-15673	-21266	-2192	13853	-13510	-149	-126	-118	-65	-62	-61	-110	41	-150	19	36	-81	-23	-58	81	-29	-1
0.355000	-204	1364	-4588	-6753	-63	-5414	4541	-13177	-584	-5856	3847	-6718	-64	-4234	5590	2056	-533	998	-5655	-5712	1766	-11086	18234	-17865	148	-9707	12616	-14716	-15771	-3368	14634	-12681	-149	-129	-118	-62	-60	-56	-102	41	-149	17	36	-75	-22	-55	82	-29	-3
0.355833	-186	1510	-4742	-6923	-27	-5314	4816	-13236	-483	-5789	4028	-6639	-83	-4254	5291	1661	-452	1015	-5432	-6247	-904	-12308	19247	-18495	140	-11446	13067	-13760	-10101	-4634	15319	-11758	-148	-127	-121	-65	-63	-44	-108	40	-149	20	34	-76	-22	-55	80	-28	0
0.356667	-17	1665	-4883	-7081	-79	-5205	5126	-13245	-490	-5714	4243	-6540	-95	-4283	5007	1236	-564	1070	-5202	-6783	-4396	-13527	20141	-19008	-45	-13086	13478	-12845	-3982	-5968	15890	-10792	-149	-128	-122	-67	-63	-61	-107	38	-152	16	32	-77	-23	-60	79	-33	-4
0.357500	-31	1832	-5018	-7243	-26	-5081	5459	-13208	-342	-5619	4485	-6426	-98	-4322	4755	781	-462	1123	-4961	-7322	-7200	-14705	20896	-19391	54	-14570	13854	-11982	1376	-7348	16347	-9781	-150	-129	-119	-74	-59	-59	-108	36	-152	19	36	-76	-17	-57	86	-30	0
0.358333	-90	2017	-5125	-7389	42	-4932	5828	-13134	-159	-5513	4753	-6310	-155	-4355	4503	298	-280	1195	-4716	-7860	-9893	-15811	21496	-19629	16	-15864	14181	-11205	5622	-8759	16668	-8755	-147	-126	-119	-65	-60	-57	-107	41	-148	18	37	-72	-22	-58	81	-31	0
0.359167	-251	2209	-5231	-7534	316	-4769	6209	-13030	-156	-5378	5025	-6195	-246	-4399	4280	-234	-227	1280	-4466	-8390	-13547	-16818	21918	-19769	-103	-16929	14454	-10521	10956	-10164	16863	-7734	-148	-125	-118	-67	-64	-58	-102	38	-150	18	36	-76	-22	-55	84	-30	2
0.360000	-13	2409	-5315	-7685	212	-4583	6608	-12908	-225	-5236	5308	-6101	-325	-4450	4080	-720	-117	1371	-4220	-8909	-11641	-17686	22154	-19768	-73	-17750	14664	-9959	11139	-11533	16913	-6749	-150	-129	-122	-69	-65	-58	-104	38	-148	15	32	-93	-19	-60	80	-30	-5
0.360833	45	2616	-5377	-7833	501	-4375	7014	-12779	-337	-5079	5571	-6021	-376	-4503	3903	-1246	-148	1482	-3971	-9420	-14020	-18405	22194	-19652	-300	-18301	14812	-9517	11361	-12830	16842	-5810	-148	-134	-124	-72	-63	-60	-107	57	-156	17	33	-77	-8	-58	82	-32	0
0.361667	-114	2827	-5414	-7985	516	-4130	7432	-12631	-151	-4906	5826	-5963	-447	-4558	3744	-1781	-163	1608	-3717	-9902	-14762	-18935	22036	-19440	-193	-18577	14887	-9201	11335	-14039	16652	-4939	-147	-105	-122	-69	-62	-59	-105	39	-150	17	34	-74	-21	-56	79	-32	-1
0.362500	-45	3050	-5418	-8155	367	-3863	7844	-12496	181	-4716	6049	-5935	-598	-4610	3602	-2319	-21	1752	-3443	-10363	-13157	-19267	21674	-19153	16	-18593	14875	-9010	10908	-15104	16356	-4145	-145	-128	-122	-66	-61	-58	-113	38	-151	15	36	-74	-19	-58	99	-27	-1
0.363333	174	3265	-5398	-8338	183	-3565	8248	-12359	504	-4505	6237	-5935	-784	-4661	3461	-2863	35	1912	-3208	-10792	-13209	-19397	21119	-18825	10	-18366	14782	-8945	10837	-16044	15985	-3453	-146	-127	-122	-68	-62	-55	-104	41	-150	17	36	-76	-19	-56	81	-24	-3
0.364167	-183	3484	-5338	-8545	162	-3245	8633	-12240	1203	-4296	6380	-5967	-734	-4704	3328	-3403	11	2086	-2952	-11194	-12250	-19318	20378	-18478	-111	-17925	14595	-9004	11085	-16798	15559	-2874	-148	-128	-124	-67	-60	-58	-109	27	-151	17	36	-75	-22	-56	82	-30	-5
0.365000	-45	3693	-5242	-8781	-409	-2897	8999	-12140	1572	-4070	6474	-6027	-733	-4749	3192	-3959	207	2268	-2698	-11564	-8650	-19039	19463	-18149	-105	-17302	14316	-9175	8373	-17376	15105	-2398	-151	-130	-124	-69	-62	-60	-110	40	-151	15	34	-75	-25	-61	79	-32	-5
0.365833	196	3888	-5129	-9048	-217	-2531	9333	-12066	1417	-3842	6527	-6118	-809	-4784	3040	-4504	-38	2467	-2442	-11893	-8988	-18567	18394	-17862	-101	-16540	13950	-9447	6971	-17751	14660	-2071	-153	-128	-124	-68	-62	-57	-108	38	-152	15	35	-78	-23	-59	81	-28	1
0.366667	-83	4076	-4968	-9346	-205	-2146	9637	-12010	1195	-3606	6505	-6223	-594	-4810	2877	-5056	-124	2672	-2188	-12192	-8841	-17927	17198	-17651	-31	-15683	13499	-9809	7045	-17948	14238	-1851	-151	-129	-121	-68	-64	-59	-105	38	-152	16	35	-76	-25	-57	81	-30	-3
0.367500	-109	4246	-4775	-9683	-396	-1747	9902	-11982	877	-3376	6433	-6352	-346	-4826	2688	-5605	-144	2888	-1944	-12458	-6283	-17136	15903	-17544	-344	-14784	12978	-10246	6568	-17916	13873	-1737	-148	-130	-125	-66	-68	-58	-107	39	-152	13	30	-75	-22	-59	80	-28	-3
0.368333	-9	4398	-4526	-10054	-302	-1344	10118	-11979	415	-3152	6306	-6499	-88	-4831	2472	-6178	-336	3106	-1698	-12689	-6417	-16230	14545	-17554	-509	-13879	12404	-10747	7189	-17712	13584	-1730	-152	-128	-133	-68	-63	-57	-109	38	-155	13	30	-77	-22	-59	79	-39	-6
0.369167	-75	4525	-4302	-10458	-307	-943	10293	-12001	197	-2942	6134	-6653	179	-4820	2221	-6750	-294	3324	-1454	-12888	-5554	-15236	13157	-17698	-570	-13012	11793	-11304	7605	-17343	13395	-1805	-148	-129	-124	-67	-63	-57	-108	37	-154	13	30	-75	-24	-58	81	-30	-1
0.370000	-113	4636	-4028	-10882	-444	-548	10416	-12049	227	-2744	5876	-6820	379	-4813	1937	-7334	-266	3536	-1255	-13062	-4512	-14196	11771	-17982	-584	-12210	11177	-11902	8183	-16831	13318	-1953	-146	-125	-122	-64	-62	-56	-101	41	-149	19	34	-73	-23	-53	84	-27	0
0.370833	-216	4724	-3742	-11342	-406	-162	10488	-12122	50	-2577	5580	-6992	589	-4798	1619	-7937	-147	3781	-1063	-13210	-3808	-13130	10413	-18420	-566	-11528	10574	-12525	8048	-16218	13354	-2147	-149	-126	-120	-62	-62	-55	-101	42	-147	18	34	-73	-19	-52	87	-26	-1
0.371667	-243	4780	-3445	-11823	-564	184	10507	-12217	-213	-2439	5238	-7174	609	-4782	1261	-8565	76	3938	-904	-13344	-2556	-12080	9142	-18996	-732	-10969	10017	-13169	6407	-15529	13508	-2382	-147	-127	-120	-65	-61	-53	-103	42	-147	18	37	-73	-21	-52	84	-28	-1
0.372500	-454	4822	-3143	-12314	-496	536	10471	-12334	82	-2334	4844	-7360	558	-4768	871	-9213	-224	4118	-769	-13465	-3746	-11080	7965	-19699	-721	-10570	9536	-13821	6824	-14804	13773	-2622	-147	-126	-118	-63	-61	-59	-103	52	-152	18	35	-73	-21	-56	85	-28	-1
0.373333	-534	4839	-2851	-12812	-780	835	10381	-12470	1181	-2269	4414	-7555	547	-4762	445	-9894	-293	4269	-673	-13582	381	-10160	6915	-20508	-672	-10326	9156	-14469	2849	-14072	14144	-2857	-154	-130	-122	-68	-65	-59	-103	38	-152	15	33	-78	-24	-56	81	-32	-3
0.374167	-301	4831	-2566	-13306	-635	1097	10246	-12613	2009	-2251	3947	-7759	347	-4755	-4	-10599	-96	4405	-608	-13696	1058	-9334	6050	-21392	-579	-10237	8903	-15114	-2441	-13369	14605	-3075	-150	-126	-120	-64	-62	-59	-109	40	-150	13	35	-77	-23	-55	84	-28	0
0.375000	-202	4806	-2297	-13745	-463	1317	10063	-12774	2134	-2268	3454	-7975	188	-4766	-476	-11333	-72	4510	-586	-13806	155	-8628	5373	-22337	-218	-10306	8801	-15734	-6591	-12733	15126	-3260	-149	-127	-118	-64	-64	-60	-103	43	-153	19	37	-75	-23	-55	85	-27	-5
0.375833	-237	4769	-2043	-14233	-194	1493	9834	-12941	2293	-2329	2937	-8207	131	-4784	-960	-12101	-48	4592	-591	-13931	2578	-8055	4901	-23315	-83	-10511	8863	-16327	-11011	-12179	15683	-3411	-148	-124	-113	-62	-62	-44	-103	43	-149	19	33	-76	-21	-53	84	-26	0
0.376667	-17	4709	-1823	-14656	287	1608	9545	-13118	2375	-2435	2405	-8460	88	-4837	-1465	-12899	205	4640	-635	-14069	2689	-7625	4658	-24289	86	-10842	9104	-16884	-14170	-11736	16253	-3521	-149	-124	-119	-63	-61	-60	-102	43	-145	21	37	-72	-21	-52	86	-25	3
0.377500	-102	4648	-1624	-15041	1106	1665	9240	-13295	2541	-2589	1855	-8745	2	-4907	-1974	-13731	545	4663	-707	-14223	3270	-7343	4654	-25200	328	-11279	9517	-17403	-16011	-11410	16813	-3599	-146	-122	-116	-63	-62	-56	-99	39	-148	19	36	-74	-40	-52	86	-26	2
0.378333	179	4568	-1471	-15379	530	1668	8886	-13468	2399	-2778	1312	-9060	-18	-5004	-2489	-14590	932	4650	-804	-14414	7128	-7218	4883	-26052	382	-11789	10103	-17866	-19334	-11205	17332	-3655	-142	-124	-117	-63	-59	-56	-100	40	-146	23	40	-70	-16	-50	86	-18	2
0.379167	1059	4482	-1313	-15672	486	1602	8494	-13652	2312	-3005	756	-9415	-57	-5132	-3006	-15487	683	4615	-916	-14623	8034	-7209	5345	-26810	332	-12353	10849	-18277	-21316	-11121	17787	-3679	-146	-125	-117	-61	-60	-52	-101	40	-170	22	38	-74	-16	-53	88	-28	1
0.380000	1877	4386	-1206	-15919	685	1468	8066	-13843	2542	-3271	199	-9821	-82	-5293	-3527	-16407	294	4548	-1043	-14864	7623	-7346	6018	-27449	314	-12945	11740	-18622	-19403	-11150	18166	-3744	-148	-126	-120	-66	-65	-58	-103	40	-152	17	35	-69	-23	-58	82	-30	-1
0.380833	2585	4283	-1117	-16111	490	1267	7602	-14027	2479	-3571	-357	-10273	-61	-5485	-4044	-17361	514	4459	-1169	-15136	11049	-7595	6900	-27955	-374	-13534	12747	-18894	-16730	-11266	18451	-3813	-150	-129	-121	-66	-63	-60	-104	39	-150	19	33	-77	-14	-55	80	-29	1
0.381667	2643	4180	-1050	-16258	450	1005	7108	-14203	2465	-3897	-902	-10771	-127	-5707	-4549	-18319	1120	4349	-1292	-15440	12284	-7946	7961	-28306	-745	-14071	13831	-19075	-12938	-11448	18648	-3917	-151	-110	-128	-73	-65	-58	-105	37	-153	18	32	-79	-24	-58	79	-31	0
0.382500	2117	4067	-1002	-16356	338	671	6585	-14375	2093	-4248	-1443	-11329	-345	-5965	-5056	-19303	1884	4228	-1396	-15770	13681	-8381	9152	-28505	-423	-14566	14961	-19152	-9147	-11669	18750	-4077	-149	-130	-121	-66	-65	-60	-104	38	-152	18	33	-77	-21	-56	81	-29	-3
0.383333	1349	3963	-958	-16418	276	280	6036	-14535	1404	-4615	-1971	-11937	-477	-6251	-5543	-20302	2163	4093	-1480	-16129	15422	-8876	10442	-28541	-401	-14956	16092	-19119	-5553	-11896	18765	-4304	-149	-129	-124	-68	-66	-59	-104	38	-153	19	36	-75	-24	-42	81	-29	-4
0.384167	425	3849	-923	-16445	279	-179	5463	-14683	1253	-5003	-2497	-12604	-647	-6586	-6029	-21297	2187	3953	-1533	-16497	16071	-9413	11785	-28429	-247	-15232	17183	-18960	-2239	-12101	18707	-4621	-150	-130	-121	-70	-61	-58	-104	38	-149	19	32	-78	-24	-58	81	-29	0
0.385000	-641	3739	-891	-16458	89	-694	4861	-14819	1467	-5413	-3024	-13330	-799	-6924	-6503	-22292	2446	3818	-1558	-16891	17738	-9977	13131	-28170	47	-15368	18199	-18650	-727	-12254	18599	-5026	-148	-132	-122	-69	-62	-59	-104	38	-151	15	41	-76	-21	-56	80	-29	-3
0.385833	-1285	3630	-853	-16454	245	-1262	4230	-14938	1459	-5835	-3545	-14106	-879	-7303	-6968	-23292	1945	3675	-1539	-17292	16594	-10549	14451	-27785	70	-15350	19108	-18231	2390	-12324	18453	-5523	-149	-122	-121	-70	-64	-58	-107	35	-149	16	33	-77	-22	-59	76	-30	0
0.386667	-1498	3517	-806	-16449	30	-1891	3573	-15044	1351	-6270	-4073	-14929	-962	-7711	-7423	-24241	1210	3543	-1489	-17704	18645	-11113	15686	-27279	253	-15171	19867	-17649	2908	-12292	18296	-6099	-143	-127	-120	-69	-65	-62	-108	39	-152	18	33	-77	-25	-60	82	-29	0
0.387500	-1426	3417	-747	-16449	-59	-2570	2895	-15127	793	-6724	-4607	-15816	-1026	-8151	-7864	-25183	631	3422	-1394	-18120	19611	-11637	16801	-26673	305	-14814	20460	-16927	947	-12137	18153	-6748	-149	-127	-126	-72	-62	-60	-108	38	-151	13	30	-79	-24	-59	78	-32	0
0.388333	-1326	3313	-668	-16478	-182	-3282	2192	-15193	-417	-7187	-5159	-16699	-999	-8619	-8300	-26099	262	3316	-1264	-18528	16360	-12116	17762	-25980	432	-14294	20869	-16063	1291	-11848	18043	-7441	-150	-130	-126	-73	-63	-62	-109	37	-150	13	30	-79	-19	-59	78	-29	-4
0.389167	-1282	3208	-573	-16521	-128	-4049	1459	-15244	-1483	-7669	-5734	-17646	-739	-9124	-8724	-26971	-208	3226	-1096	-18927	16457	-12525	18544	-25219	569	-13610	21092	-15059	1491	-11427	17987	-8139	-141	-129	-126	-72	-62	-58	-108	34	-164	15	32	-76	-24	-58	75	-31	0
0.390000	-1278	3105	-453	-16600	-219	-4848	702	-15277	-1984	-8161	-6348	-18623	-419	-9660	-9146	-27795	-1242	3155	-874	-19317	14574	-12853	19127	-24397	735	-12770	21132	-13929	2868	-10865	17994	-8830	-148	-130	-124	-69	-65	-62	-112	40	-153	15	33	-77	-23	-59	75	-44	2
0.390833	-1043	3000	-318	-16723	-69	-5676	-93	-15303	-2399	-8676	-7003	-19628	-326	-10232	-9558	-28562	-1697	3093	-663	-19690	11533	-13080	19504	-23517	652	-11798	21000	-12701	5376	-10191	18077	-9443	-148	-126	-120	-67	-63	-59	-88	40	-151	17	36	-75	-23	-59	80	-31	0
0.391667	-396	2894	-148	-16888	-256	-6554	-916	-15311	-2720	-9210	-7710	-20652	-49	-10845	-9965	-29265	-2172	3070	-414	-20049	10375	-13201	19670	-22592	763	-10718	20710	-11395	6256	-9410	18239	-9952	-149	-129	-121	-68	-63	-59	-109	37	-150	16	35	-74	-21	-57	81	-29	-4
0.392500	43	2779	12	-17098	-309	-7454	-1784	-15323	-2986	-9772	-8483	-21693	305	-11502	-10377	-29908	-2475	3053	-138	-20398	7709	-13191	19637	-21637	586	-9558	20306	-10037	5981	-8545	18475	-10313	-148	-126	-119	-66	-60	-56	-104	41	-138	17	35	-75	-23	-53	82	-27	-3
0.393333	-281	2654	200	-17360	-205	-8410	-2695	-15340	-3213	-10353	-9320	-22744	394	-12213	-10803	-30487	-2344	3054	146	-20725	1969	-13079	19417	-20647	378	-8352	19806	-8661	8025	-7624	18777	-10499	-149	-129	-120	-66	-65	-58	-110	38	-153	18	36	-79	-22	-55	82	-30	-1
0.394167	-169	2523	402	-17665	-327	-9346	-3649	-15368	-3304	-10968	-10234	-23802	450	-12981	-11273	-30998	-3119	3073	443	-21034	-520	-12835	19046	-19621	178	-7134	19250	-7283	9409	-6684	19134	-10474	-148	-128	-120	-66	-65	-57	-108	40	-151	15	36	-74	-23	-55	81	-29	0
0.395000	-171	2386	608	-18011	-299	-10341	-4663	-15421	-3374	-11620	-11234	-24858	512	-13805	-11736	-31442	-3768	3105	742	-21317	-4207	-12478	18550	-18554	-18	-5937	18667	-5950	10684	-5759	19529	-10228	-148	-126	-119	-65	-61	-60	-107	39	-150	20	35	-72	-24	-56	81	-29	0
0.395833	-291	2243	818	-18387	-429	-11367	-5749	-15500	-3561	-12319	-12316	-25896	561	-14690	-12215	-31826	-3470	3148	1040	-21604	-8332	-12011	17972	-17439	-129	-4806	18111	-4692	11375	-4878	19944	-9761	-150	-128	-117	-63	-63	-57	-109	42	-153	16	38	-73	-23	-52	82	-30	-7
0.396667	-228	2089	1024	-18787	-479	-12445	-6919	-15633	-3795	-13064	-13482	-26909	608	-15644	-12777	-32134	-3208	3202	1336	-21862	-11382	-11457	17343	-16281	-530	-3776	17605	-3545	11597	-4083	20352	-9077	-147	-124	-120	-65	-63	-57	-104	42	-150	20	37	-73	-22	-52	84	-59	0
0.397500	-246	1924	1229	-19219	-367	-13565	-8173	-15816	-3583	-13868	-14731	-27880	511	-16666	-13418	-32400	-2953	3267	1625	-22102	-14893	-10831	16737	-15076	-1087	-2899	17169	-2528	12144	-3402	20742	-8197	-147	-124	-120	-64	-61	-58	-104	43	-148	19	37	-69	-19	-52	84	-28	-4
0.398333	-618	1755	1434	-19651	-609	-14736	-9519	-16064	-2735	-14731	-16053	-28796	497	-17762	-14137	-32592	-2033	3335	1912	-22324	-16456	-10162	16168	-13827	-1299	-2192	16835	-1681	10917	-2859	21092	-7153	-152	-127	-118	-66	-64	-59	-108	38	-153	21	35	-74	-24	-53	84	-30	-3
0.399167	-908	1579	1594	-20086	-1095	-15954	-10962	-16389	-2106	-15662	-17451	-29662	492	-18930	-14964	-32682	-1076	3414	2181	-22526	-19523	-9477	15683	-12528	-1462	-1678	16614	-1008	11284	-2479	21382	-5987	-151	-126	-118	-53	-61	-65	-104	39	-150	19	36	-74	-17	-52	84	-31	-3
0.400000	-1015	1412	1759	-20505	-1087	-17217	-12500	-16792	-1900	-16659	-18902	-30453	395	-20145	-15891	-32720	-569	3501	2429	-22708	-20479	-8798	15309	-11190	-1352	-1385	16516	-537	11087	-2282	21593	-4753	-149	-129	-121	-67	-61	-63	-107	36	-152	19	16	-78	-24	-57	81	-33	-1
0.400833	-961	1231	1896	-20910	-961	-18523	-14140	-17288	-2014	-17718	-20387	-31165	346	-21390	-16928	-32740	-352	3594	2635	-22869	-18694	-8147	15081	-9801	-1308	-1313	16543	-268	7174	-2266	21726	-3503	-153	-132	-126	-68	-66	-58	-107	37	-151	13	35	-78	-22	-53	80	-31	-3
0.401667	-1322	1066	2018	-21284	-1013	-19854	-15851	-17873	-1941	-18821	-21876	-31786	292	-22637	-18053	-32743	-227	3708	2792	-23007	-21218	-7541	15016	-8399	-1467	-1481	16695	-207	5212	-2428	21772	-2298	-148	-127	-118	-68	-65	-58	-107	37	-154	18	30	-77	-22	-55	81	-22	-3
0.402500	-1340	910	2110	-21630	-900	-21183	-17611	-18546	-1648	-19951	-23343	-32310	176	-23850	-19270	-32751	-218	3843	2867	-23124	-19769	-7011	15118	-6997	-1546	-1813	16956	-351	2393	-2767	21724	-1148	-148	-131	-121	-66	-60	-59	-105	39	-149	18	34	-75	-1	-56	84	-29	0
0.403333	-1195	767	2177	-21934	-756	-22481	-19398	-19310	-1580	-21091	-24757	-32563	35	-24994	-20563	-32744	-251	4007	2836	-23223	-18845	-6538	15395	-5614	-1658	-2350	17315	-690	573	-3271	21593	-152	-151	-129	-119	-66	-63	-59	-102	41	-153	18	30	-77	-24	-52	82	-30	-4
0.404167	-1427	642	2222	-22190	-382	-23712	-21143	-20157	-1403	-22210	-26073	-32683	-36	-26015	-21887	-32755	-267	4195	2676	-23306	-18543	-6225	15832	-4279	-1608	-3026	17751	-1212	-315	-3904	21384	661	-152	-129	-121	-65	-65	-58	-101	40	-150	18	34	-76	-23	-53	81	-31	-1
0.405000	-1511	540	2244	-22420	-468	-24848	-22832	-21081	-1008	-23285	-27272	-32712	-10	-26866	-23213	-32743	-272	4438	2344	-23374	-15725	-5977	16418	-3011	-1397	-3814	18248	-1895	-1967	-4641	21111	1260	-147	-128	-119	-66	-64	-55	-102	28	-153	17	34	-78	-19	-55	81	-28	1
0.405833	-794	465	2241	-22607	-552	-25854	-24427	-22080	-734	-24274	-28296	-32747	-46	-27494	-24498	-32741	-267	4721	1824	-23430	-12505	-5828	17138	-1836	-1377	-4665	18783	-2727	-5100	-5454	20790	1620	-149	-131	-122	-70	-63	-59	-104	30	-152	18	33	-78	-22	-57	80	-32	0
0.406667	-660	416	2216	-22756	-194	-26684	-25858	-23129	-222	-25154	-29119	-32741	-139	-27866	-25692	-32639	-211	5048	1104	-23481	-12907	-5773	17958	-801	-1283	-5532	19335	-3644	-4978	-6293	20443	1733	-149	-132	-125	-73	-64	-61	-107	36	-154	15	28	-82	-27	-60	78	-35	-23
0.407500	-482	390	2174	-22877	-186	-27304	-27067	-24190	253	-25883	-29699	-32762	-124	-27947	-26744	-32503	-188	5424	137	-23530	-10250	-5793	18854	82	-767	-6359	19891	-4643	-4654	-7128	20091	1602	-150	-136	-126	-72	-62	-62	-107	37	-154	12	29	-77	-24	-59	78	-33	-5
0.408333	22	401	2133	-22968	-23	-27691	-28020	-25311	398	-26448	-30015	-32746	-196	-27720	-27606	-32294	-199	5840	-1017	-23572	-7585	-5880	19794	786	-752	-7117	20435	-5698	-4305	-7933	19761	1230	-150	-130	-125	-70	-64	-61	-107	35	-151	2	28	-81	-30	-62	77	-35	-4
0.409167	577	438	2077	-23033	139	-27831	-28674	-26406	569	-26820	-30038	-32762	-248	-27184	-28220	-32049	355	6280	-2363	-23615	-6116	-6024	20749	1275	-911	-7781	20970	-6779	-3560	-8664	19485	637	-150	-133	-127	-70	-60	-59	-108	39	-149	16	29	-77	-19	-59	78	-33	-3
0.410000	947	502	2028	-23083	114	-27722	-28996	-27472	639	-27003	-29749	-32745	-309	-26361	-28533	-31747	2978	6728	-3850	-23656	-3273	-6197	21702	1540	-528	-8274	21475	-7855	-3467	-9291	19278	-122	-145	-127	-121	-65	-62	-60	-104	40	-124	19	30	-76	-21	-59	81	-31	0
0.410833	802	588	1991	-23123	151	-27365	-28946	-28503	639	-26978	-29128	-32759	-331	-25289	-28515	-31391	8559	7161	-5438	-23702	-1608	-6396	22630	1570	-168	-8622	21957	-8903	-3229	-9789	19173	-1039	-147	-127	-122	-66	-62	-57	-104	43	-149	17	32	-75	-18	-57	79	-31	1
0.411667	613	701	1972	-23160	173	-26780	-28551	-29469	807	-26764	-28178	-32744	-361	-24022	-28126	-30972	9916	7556	-7074	-23750	646	-6600	23501	1347	-111	-8812	22408	-9912	-4434	-10142	19182	-2065	-144	-127	-120	-64	-58	-56	-100	42	-146	13	34	-75	-19	-57	82	-29	-3
0.412500	744	828	1972	-23198	198	-26004	-27768	-30350	505	-26374	-26909	-32757	-464	-22613	-27346	-30488	5852	7881	-8679	-23795	1500	-6798	24316	874	-146	-8832	22842	-10847	-5306	-10344	19326	-3162	-148	-128	-146	-66	-61	-68	-103	39	-151	19	36	-75	-18	-55	81	-31	1
0.413333	964	973	2001	-23240	248	-25069	-26622	-31146	249	-25839	-25335	-32748	-419	-21147	-26159	-29936	-517	8122	-10158	-23840	2559	-6982	25056	151	69	-8703	23256	-11708	-5593	-10383	19618	-4288	-147	-128	-119	-65	-62	-62	-99	41	-149	17	33	-76	-24	-58	99	-30	0
0.414167	1619	1138	2056	-23293	121	-24032	-25142	-31837	381	-25188	-23481	-32758	-401	-19691	-24589	-29316	-4738	8245	-11436	-23876	7098	-7161	25713	-796	214	-8435	23662	-12480	-10234	-10274	20054	-5398	-146	-128	-120	-66	-65	-61	-105	39	-149	17	33	-74	-24	-56	82	-30	0
0.415000	1554	1332	2135	-23348	298	-22949	-23371	-32364	248	-24457	-21385	-32759	-455	-18346	-22661	-28623	-3766	8249	-12428	-23897	5217	-7276	26295	-1963	77	-8062	24059	-13160	-12700	-10012	20639	-6454	-150	-129	-121	-69	-64	-60	-107	20	-151	17	33	-80	-26	-60	79	-32	-4
0.415833	1276	1556	2221	-23424	199	-21866	-21335	-32563	18	-23698	-19118	-32729	-437	-17180	-20444	-27876	-3319	8111	-13060	-23910	6047	-7386	26798	-3334	183	-7613	24448	-13735	-14705	-9627	21350	-7432	-148	-130	-122	-66	-66	-59	-107	40	-153	16	33	-76	-24	-56	80	-30	-4
0.416667	821	1837	2315	-23498	188	-20839	-19102	-32667	74	-22955	-16733	-32654	-478	-16270	-17985	-27072	-2715	7833	-13228	-23894	7025	-7468	27222	-4869	406	-7127	24830	-14202	-15363	-9152	22174	-8305	-146	-130	-119	-65	-61	-59	-107	41	-153	16	34	-75	-24	-57	84	-13	-1
0.417500	-61	2180	2397	-23595	377	-19939	-16745	-32686	96	-22277	-14306	-32551	-473	-15669	-15373	-26222	-1834	7425	-12927	-23857	6106	-7532	27564	-6542	567	-6633	25201	-14567	-14279	-8608	23081	-9060	-147	-124	-118	-67	-63	-60	-103	39	-148	20	38	-75	-22	-55	84	-28	2
0.418333	-985	2604	2441	-23692	450	-19211	-14335	-32723	101	-21702	-11909	-32435	-420	-15423	-12677	-25342	-1627	6897	-12060	-23779	6578	-7579	27834	-8324	636	-6174	25549	-14838	-12716	-8033	24047	-9680	-144	-125	-119	-64	-72	-57	-102	41	-150	21	34	-93	-19	-56	85	-28	1
0.419167	-729	3115	2452	-23796	85	-18688	-11943	-32723	58	-21275	-9618	-32272	-413	-15559	-10029	-24448	-869	6274	-10638	-23728	8485	-7628	28029	-10172	596	-5770	25867	-15015	-13214	-7455	25025	-10161	-144	-127	-118	-65	-61	-59	-103	43	-150	17	38	-76	-18	-53	84	-27	0
0.420000	-766	3723	2350	-23914	294	-18406	-9627	-32730	-239	-21025	-7490	-32078	-428	-16083	-7504	-23554	-138	5584	-8647	-23586	5680	-7679	28153	-12078	721	-5455	26140	-15112	-10564	-6916	25987	-10524	-147	-129	-122	-68	-60	-58	-105	40	-149	17	35	-78	-23	-59	81	-30	-3
0.420833	-882	4439	2176	-24037	296	-18387	-7433	-32716	-564	-20965	-5588	-31811	-385	-16968	-5208	-22673	436	4853	-6118	-23441	4899	-7748	28207	-13997	1045	-5233	26360	-15132	-6384	-6433	26889	-10759	-147	-128	-120	-69	-64	-60	-107	40	-152	20	36	-75	-19	-56	81	-34	-3
0.421667	-786	5246	1889	-24160	220	-18625	-5422	-32732	-753	-21105	-3994	-31477	-392	-18181	-3227	-21816	831	4119	-3091	-23276	5808	-7837	28191	-15893	999	-5172	26509	-15092	-2486	-6043	27697	-10876	-149	-124	-120	-67	-61	-60	-104	42	-150	22	34	-77	-24	-55	82	-30	0
0.422500	-774	6137	1483	-24283	306	-19125	-3656	-32718	-1187	-21454	-2744	-31045	-409	-19656	-1647	-20998	968	3400	370	-23095	4551	-7971	28091	-17729	810	-5230	26567	-15000	1750	-5768	28362	-10902	-150	-127	-122	-56	-63	-59	-109	39	-150	17	37	-75	-23	-57	77	-32	-1
0.423333	-598	7077	948	-24405	225	-19864	-2158	-32736	-1371	-21981	-1881	-30516	-339	-21339	-521	-20232	1038	2737	4155	-22913	4707	-8140	27918	-19476	662	-5433	26521	-14886	5281	-5627	28858	-10846	-150	-130	-125	-68	-65	-59	-108	37	-149	13	34	-80	-27	-60	79	-31	-3
0.424167	-299	8032	284	-24553	64	-20810	-958	-32720	-1117	-22668	-1418	-29860	-266	-23138	99	-19525	1344	2157	8138	-22739	4579	-8375	27653	-21101	581	-5770	26360	-14743	8823	-5620	29161	-10729	-149	-129	-120	-66	-67	-60	-107	39	-152	18	40	-76	-21	-64	81	-31	-3
0.425000	-402	8948	-494	-24632	167	-21919	-55	-32731	-826	-23507	-1365	-29066	-307	-24939	190	-18891	1745	1668	12205	-22582	4737	-8665	27301	-22586	767	-6253	26078	-14604	10885	-5766	29235	-10565	-149	-127	-125	-65	-63	-57	-103	36	-152	18	35	-72	-24	-59	79	-32	2
0.425833	-322	9781	-1357	-24742	162	-23169	545	-32681	-720	-24409	-1721	-28140	-352	-26710	-259	-18330	3731	1291	16233	-22456	4797	-9029	26839	-23914	925	-6860	25659	-14476	11882	-6056	29072	-10376	-149	-128	-120	-66	-64	-65	-107	37	-148	15	35	-77	-23	-61	81	-31	1
0.426667	-344	10471	-2361	-24834	295	-24501	860	-32589	-558	-25375	-2456	-27076	-387	-28310	-1215	-17843	10060	1021	20123	-22385	3582	-9466	26281	-25062	924	-7574	25112	-14382	14133	-6485	28669	-10177	-149	-130	-122	-69	-63	-58	-104	38	-151	18	33	-77	-10	-60	78	-30	-3
0.427500	-537	10978	-3409	-24921	-5	-25862	899	-32458	-648	-26341	-3529	-25882	-309	-29678	-2627	-17427	13233	856	23759	-22341	7266	-9981	25608	-26018	901	-8384	24434	-14328	11285	-7036	28029	-9984	-149	-132	-122	-67	-64	-59	-108	40	-154	13	30	-77	-25	-59	80	-30	-8
0.428333	-715	11250	-4483	-24995	70	-27199	734	-32352	-753	-27266	-4885	-24574	-243	-30775	-4450	-17075	10938	787	27010	-22365	5899	-10563	24840	-26771	678	-9271	23638	-14327	9123	-7700	27153	-9784	-150	-131	-126	-69	-65	-58	-109	37	-151	16	23	-80	-25	-60	77	-31	-3
0.429167	-834	11270	-5539	-25022	-30	-28460	368	-32246	-529	-28101	-6459	-23153	-234	-31558	-6579	-16779	9741	774	29780	-22459	5351	-11222	23963	-27314	643	-10213	22725	-14389	7476	-8453	26076	-9614	-148	-128	-122	-68	-62	-62	-108	38	-147	16	32	-76	-23	-58	80	-31	1
0.430000	-896	11010	-6544	-25094	-63	-29603	-134	-32144	-263	-28823	-8189	-21660	-279	-32013	-8915	-16519	8558	812	32004	-22614	6613	-11943	22993	-27650	627	-11184	21719	-14518	5672	-9256	24836	-9469	-146	-128	-119	-65	-60	-56	-78	42	-149	17	36	-75	-22	-59	79	-30	-1
0.430833	-562	10475	-7459	-25124	32	-30599	-736	-32040	-182	-29404	-9982	-20120	-250	-32134	-11335	-16292	7399	862	32767	-22843	5907	-12726	21923	-27779	646	-12174	20633	-14721	4692	-10144	23454	-9353	-147	-128	-121	-66	-62	-56	-104	42	-148	18	32	-75	-18	-56	79	-27	1
0.431667	-611	9678	-8242	-25138	230	-31427	-1385	-31929	-138	-29822	-11762	-18566	-179	-31957	-13741	-16082	6961	894	32767	-23123	5487	-13565	20772	-27707	593	-13163	19484	-14992	4450	-11037	21976	-9277	-149	-130	-127	-69	-63	-57	-108	39	-149	10	34	-76	-23	-64	77	-30	-1
0.432500	-494	8632	-8867	-25136	-181	-32074	-2041	-31803	132	-30073	-13442	-17028	-166	-31486	-16027	-15871	6167	887	32767	-23464	7390	-14452	19548	-27439	371	-14134	18298	-15332	1603	-11936	20444	-9235	-150	-126	-120	-67	-65	-59	-108	41	-151	16	33	-74	-24	-60	81	-30	0
0.433333	-300	7411	-9285	-25107	-24	-32444	-2645	-31652	357	-30144	-14969	-15554	-263	-30780	-18088	-15631	4528	819	32767	-23845	5432	-15358	18286	-26992	207	-15058	17101	-15734	426	-12832	18902	-9229	-150	-129	-112	-68	-65	-66	-107	38	-151	18	33	-78	-18	-61	78	-30	-1
0.434167	51	6070	-9487	-25065	-75	-32599	-3179	-31439	432	-30049	-16262	-14167	-139	-29895	-19812	-15364	2738	684	32767	-24261	3501	-16276	16994	-26389	320	-15937	15902	-16182	1480	-13689	17402	-9261	-148	-130	-121	-67	-61	-59	-108	39	-149	18	33	-77	-21	-58	82	-29	-3
0.435000	507	4688	-9466	-25004	-236	-32667	-3603	-31179	533	-29799	-17274	-12900	21	-28899	-21131	-15052	707	497	32767	-24692	4032	-17190	15700	-25635	163	-16758	14743	-16668	2181	-14507	15969	-9330	-152	-129	-97	-69	-66	-57	-105	35	-148	20	32	-75	-23	-57	79	-30	0
0.435833	292	3332	-9230	-24927	-189	-32561	-3907	-30856	571	-29412	-17957	-11786	-66	-27857	-21986	-14692	-1750	265	31335	-25128	2429	-18093	14405	-24762	35	-17507	13628	-17172	3383	-15268	14677	-9434	-148	-128	-120	-66	-66	-60	-107	38	-151	18	33	-81	-23	-58	81	-30	1
0.436667	42	2087	-8796	-24836	-258	-32232	-4063	-30448	567	-28913	-18286	-10837	-74	-26829	-22348	-14269	-3913	39	29207	-25565	1348	-18951	13158	-23790	139	-18179	12584	-17682	4129	-15968	13516	-9576	-147	-128	-120	-65	-64	-55	-105	40	-145	18	35	-76	-23	-55	81	-31	-1
0.437500	219	1026	-8188	-24733	-208	-31731	-4076	-29955	624	-28331	-18252	-10083	-21	-25884	-22203	-13791	-5463	-142	26695	-25988	436	-19763	11963	-22751	-67	-18768	11621	-18192	4616	-16604	12515	-9755	-145	-126	-119	-66	-64	-56	-104	41	-149	19	37	-75	-21	-56	84	-27	0
0.438333	104	226	-7456	-24624	-38	-31074	-3943	-29362	522	-27697	-17859	-9521	18	-25070	-21547	-13252	-6762	-215	23896	-26392	-294	-20488	10851	-21672	-273	-19276	10751	-18637	4094	-17173	11681	-9971	-146	-126	-131	-64	-62	-53	-104	43	-151	19	24	-74	-21	-55	82	-27	1
0.439167	-199	-245	-6649	-24513	-229	-30303	-3682	-28670	687	-27031	-17124	-9147	18	-24427	-20423	-12676	-7723	-127	20890	-26768	-974	-21136	9829	-20575	-328	-19705	9982	-19057	2262	-17675	11031	-10222	-150	-129	-119	-65	-62	-56	-104	39	-153	21	46	-74	-17	-56	85	-28	-9
0.440000	-248	-384	-5835	-24401	-23	-29444	-3300	-27874	826	-26368	-16076	-8967	-126	-23989	-18895	-12062	-8540	195	17759	-27109	-4010	-21684	8915	-19488	-612	-20055	9316	-19416	2756	-18112	10551	-10512	-151	-130	-117	-69	-64	-62	-108	32	-156	15	32	-79	-25	-60	78	-38	-4
0.440833	128	-128	-5069	-24297	-203	-28491	-2823	-26968	716	-25723	-14769	-8957	-118	-23753	-17021	-11424	-8588	803	14576	-27418	-1851	-22130	8118	-18432	-486	-20321	8772	-19693	-441	-18477	10241	-10825	-152	-129	-124	-68	-65	-63	-110	36	-150	19	35	-77	-29	-58	80	-29	-3
0.441667	669	512	-4406	-24193	-77	-27490	-2262	-25953	632	-25119	-13248	-9096	-104	-23726	-14904	-10774	-7777	1740	11380	-27689	-2664	-22445	7464	-17436	-380	-20510	8340	-19884	-3764	-18779	10080	-11171	-151	-126	-121	-73	-62	-79	-108	37	-152	18	34	-77	-23	-57	80	-31	-3
0.442500	859	1551	-3921	-24109	-64	-26468	-1650	-24849	642	-24568	-11584	-9367	-125	-23879	-12615	-10135	-6972	3042	8226	-27925	-5029	-22644	6939	-16524	-446	-20645	8017	-19987	-5083	-19022	10054	-11538	-149	-137	-121	-65	-63	-60	-108	36	-153	17	35	-76	-22	-56	84	-6	-7
0.443333	702	2883	-3673	-24040	10	-25451	-1021	-23668	508	-24082	-9841	-9735	-133	-24190	-10239	-9526	-8823	4708	5166	-28110	-4314	-22723	6552	-15715	-581	-20680	7808	-19999	-6105	-19214	10140	-11931	-150	-127	-119	-65	-43	-60	-104	37	-150	-17	34	-75	-22	-56	79	-31	0
0.444167	916	4516	-3711	-23989	-17	-24459	-396	-22419	157	-23668	-8073	-10175	-119	-24617	-7889	-8968	-15208	6721	2226	-28308	-5358	-22688	6294	-15026	-499	-20672	7699	-19918	-5745	-19356	10298	-12330	-148	-126	-118	-62	-60	-60	-110	36	-150	21	35	-76	-19	-56	89	-26	1
0.445000	777	6355	-4070	-23963	209	-23506	201	-21110	313	-23314	-6349	-10658	-109	-25115	-5656	-8476	-18268	9048	-589	-28459	-6102	-22546	6168	-14462	-363	-20606	7685	-19752	-4252	-19468	10528	-12742	-148	-125	-119	-74	-64	-58	-103	41	-149	19	37	-75	-18	-57	81	-31	-1
0.445833	696	8328	-4784	-23962	-128	-22611	756	-19766	630	-23025	-4737	-11153	-88	-25621	-3621	-8067	-15586	11628	-3284	-28589	-3828	-22302	6157	-14037	-309	-20496	7761	-19512	-4961	-19514	10789	-13143	-149	-127	-119	-66	-61	-58	-107	38	-151	18	35	-66	-18	-60	81	-32	1
0.446667	712	10349	-5849	-23986	-85	-21780	1242	-18400	564	-22781	-3288	-11630	-111	-26097	-1839	-7758	-14156	14404	-5797	-28702	-4402	-21975	6253	-13767	-525	-20336	7919	-19211	-5372	-19541	11070	-13542	-141	-121	-119	-66	-61	-58	-107	40	-153	20	33	-77	-23	-53	80	-32	-7
0.447500	253	12371	-7281	-24038	-78	-21025	1649	-17037	684	-22580	-2033	-12071	-132	-26498	-371	-7550	-13076	17320	-8209	-28799	-6326	-21586	6435	-13633	-403	-20142	8151	-18853	-3285	-19531	11355	-13915	-150	-126	-121	-66	-61	-62	-110	38	-153	17	32	-77	-23	-60	77	-30	-1
0.448333	-81	14296	-9041	-24116	-153	-20346	1967	-15685	748	-22402	-1006	-12457	-152	-26781	774	-7453	-11239	20276	-10464	-28884	-4809	-21143	6701	-13642	-251	-19918	8446	-18460	-1597	-19517	11629	-14267	-152	-129	-125	-70	-63	-63	-118	41	-154	16	28	-80	-25	-62	76	-35	-7
0.449167	-444	16046	-11091	-24232	-74	-19745	2192	-14378	819	-22235	-236	-12776	-151	-26916	1567	-7466	-9312	23168	-12537	-28951	-5012	-20667	7030	-13786	-421	-19668	8807	-18044	395	-19469	11911	-14575	-150	-131	-122	-68	-64	-59	-109	39	-156	13	32	-72	-23	-44	78	-32	-5
0.450000	-781	17574	-13360	-24371	-74	-19217	2327	-13120	818	-22053	285	-13009	-152	-26879	2018	-7589	-7372	25918	-14395	-29000	-4719	-20181	7412	-14055	-382	-19399	9215	-17618	1821	-19409	12167	-14833	-149	-128	-121	-66	-62	-57	-109	41	-149	23	33	-77	-22	-57	81	-28	-1
0.450833	-927	18827	-15798	-24541	-46	-18765	2367	-11917	684	-21856	537	-13158	-193	-26667	2141	-7812	-5927	28419	-15987	-29043	-3916	-19695	7833	-14443	-393	-19128	9677	-17206	2952	-19347	12418	-15037	-148	-126	-117	-66	-60	-57	-104	42	-151	19	34	-74	-22	-57	107	-27	3
0.451667	-948	19776	-18331	-24757	-5	-18377	2315	-10808	733	-21626	537	-13234	-196	-26276	1965	-8137	-4762	30612	-17267	-29060	-3768	-19235	8278	-14933	-540	-18854	10169	-16819	3902	-19282	12662	-15185	-148	-128	-121	-74	-62	-55	-104	41	-151	19	34	-75	-21	-57	82	-28	-3
0.452500	-1205	20424	-20895	-25008	-55	-18054	2183	-9809	878	-21366	306	-13234	-162	-25725	1538	-8537	-3335	32444	-18165	-29066	-2470	-18812	8741	-15513	-348	-18591	10700	-16466	3119	-19225	12917	-15255	-152	-125	-119	-64	-60	-55	-104	40	-153	17	35	-72	-21	-57	82	-36	0
0.453333	-1487	20721	-23377	-25304	195	-17784	1982	-8930	763	-21054	-128	-13171	-200	-25031	902	-9016	-2062	32767	-18611	-29052	-3711	-18439	9212	-16163	-396	-18341	11258	-16159	4244	-19178	13186	-15260	-144	-127	-115	-64	-59	-57	-105	41	-149	18	35	-76	-21	-57	78	-29	-1
0.454167	-1605	20730	-25690	-25645	8	-17562	1716	-8142	683	-20686	-737	-13052	-199	-24214	121	-9537	-696	32767	-18550	-29015	-1278	-18128	9680	-16845	-367	-18120	11844	-15898	2643	-19150	13488	-15184	-145	-127	-116	-66	-64	-57	-104	36	-150	18	34	-75	-22	-58	85	-27	3
0.455000	-1491	20468	-27757	-26028	37	-17376	1411	-7489	553	-20269	-1464	-12891	-173	-23314	-744	-10092	495	32767	-17933	-28960	773	-17876	10146	-17604	-411	-17923	12448	-15695	-1538	-19141	13832	-15036	-147	-126	-120	-66	-62	-57	-100	41	-146	18	34	-74	-23	-57	81	-29	2
0.455833	-1344	19979	-29502	-26450	37	-17216	1061	-6959	441	-19798	-2317	-12709	-153	-22365	-1641	-10658	1494	32767	-16729	-28890	-935	-17697	10611	-18371	-445	-17769	13067	-15545	-3404	-19158	14221	-14808	-148	-128	-119	-65	-61	-55	-103	40	-154	16	42	-76	-22	-56	82	-24	-1
0.456667	-817	19315	-30875	-26916	94	-17074	690	-6554	392	-19284	-3192	-12512	-184	-21403	-2510	-11214	2215	32767	-14931	-28807	886	-17584	11075	-19142	-320	-17649	13695	-15447	-5338	-19202	14663	-14509	-150	-132	-121	-68	-63	-57	-104	36	-150	15	34	-78	-19	-57	79	-30	-4
0.457500	-371	18525	-31821	-27423	4	-16953	302	-6276	317	-18716	-4078	-12313	-137	-20450	-3325	-11744	2695	32767	-12532	-28712	936	-17540	11534	-19905	-216	-17574	14334	-15395	-5779	-19279	15161	-14139	-147	-129	-118	-65	-60	-57	-102	40	-152	17	35	-75	-24	-57	82	-43	0
0.458333	-235	17674	-32323	-27947	199	-16831	-77	-6104	260	-18115	-4942	-12117	-96	-19535	-4030	-12239	3073	32767	-9600	-28614	419	-17556	12000	-20647	-148	-17549	14966	-15389	-5001	-19382	15730	-13698	-147	-129	-117	-66	-61	-52	-101	40	-135	22	37	-73	-18	-56	82	-26	-1
0.459167	162	16820	-32355	-28509	-90	-16705	-449	-6046	131	-17491	-5700	-11937	-139	-18674	-4615	-12674	3560	32767	-6176	-28524	2379	-17625	12470	-21364	-101	-17572	15596	-15429	-5771	-19522	16328	-13199	-147	-125	-118	-62	-61	-52	-105	39	-149	19	33	-74	-21	-55	89	-27	0
0.460000	783	16000	-31931	-29077	-215	-16581	-814	-6095	196	-16841	-6377	-11777	-201	-17902	-5050	-13046	3830	31326	-2384	-28449	2690	-17753	12941	-22042	-115	-17636	16218	-15482	-6889	-19693	16949	-12646	-150	-130	-121	-69	-63	-59	-108	35	-151	15	35	-75	-22	-57	80	-28	0
0.460833	679	15275	-31053	-29649	-50	-16443	-1152	-6231	158	-16185	-6923	-11653	-182	-17217	-5326	-13336	4088	29502	1672	-28391	-172	-17916	13434	-22678	-283	-17749	16822	-15565	-4318	-19891	17643	-12045	-149	-130	-118	-68	-64	-61	-105	37	-149	17	33	-77	-25	-56	82	-30	-3
0.461667	508	14650	-29767	-30212	-36	-16295	-1459	-6438	-78	-15525	-7311	-11539	-148	-16624	-5441	-13542	4185	27395	5859	-28361	991	-18110	13941	-23259	-297	-17898	17408	-15655	-1968	-20100	18327	-11413	-146	-129	-118	-66	-61	-68	-108	38	-153	18	34	-74	-23	-53	81	-28	-3
0.462500	430	14145	-28126	-30754	-104	-16127	-1732	-6714	-102	-14885	-7540	-11448	-149	-16118	-5409	-13658	4077	25016	10019	-28368	779	-18323	14456	-23782	-131	-18083	17956	-15755	435	-20329	19001	-10752	-148	-130	-119	-66	-63	-57	-104	40	-152	17	30	-75	-24	-53	87	-23	0
0.463333	336	13749	-26223	-31277	-207	-15947	-1965	-7037	-137	-14262	-7604	-11372	-163	-15689	-5242	-13672	4247	22414	13975	-28413	-94	-18547	14985	-24247	-198	-18288	18475	-15852	2493	-20566	19660	-10083	-173	-130	-121	-67	-66	-57	-104	40	-159	19	35	-76	-24	-53	84	-29	-1
0.464167	254	13452	-24162	-31753	-86	-15742	-2161	-7391	-240	-13675	-7500	-11298	-113	-15326	-4971	-13586	4265	19612	17591	-28506	433	-18781	15518	-24653	-148	-18520	18949	-15950	3685	-20801	20266	-9419	-149	-128	-120	-65	-84	-58	-110	40	-150	18	36	-74	-22	-59	84	-27	0
0.465000	223	13215	-22056	-32185	-122	-15526	-2307	-7766	-443	-13122	-7236	-11231	-156	-15019	-4607	-13449	4226	16631	20727	-28644	-224	-19014	16061	-25000	124	-18765	19379	-16043	4910	-21028	20810	-8770	-149	-127	-122	-70	-66	-60	-109	39	-152	18	33	-80	-24	-58	82	-31	-6
0.465833	-117	12994	-20022	-32519	-181	-15299	-2411	-8157	-335	-12626	-6833	-11161	-216	-14752	-4183	-13206	4361	13498	23261	-28827	527	-19243	16603	-25290	101	-19009	19749	-16126	4163	-21232	21273	-8151	-148	-130	-122	-66	-60	-60	-105	38	-152	16	30	-78	-26	-58	69	-30	0
0.466667	-414	12723	-18161	-32652	55	-15053	-2459	-8535	-154	-12187	-6302	-11069	-196	-14521	-3720	-12878	4345	10231	25101	-29056	-616	-19460	17138	-25517	-138	-19249	20066	-16199	4404	-21404	21642	-7574	-151	-132	-124	-65	-66	-62	-108	39	-148	16	33	-77	-23	-58	85	-31	-5
0.467500	-644	12408	-16583	-32717	-122	-14800	-2463	-8896	-204	-11803	-5668	-10967	-162	-14247	-3242	-12479	4349	6823	26178	-29320	334	-19652	17656	-25689	-73	-19470	20315	-16269	3522	-21534	21909	-7053	-150	-130	-122	-67	-64	-59	-110	35	-152	16	32	-79	-25	-60	79	-33	-3
0.468333	-466	11925	-15380	-32737	-281	-14538	-2411	-9232	-304	-11488	-4961	-10841	-145	-13997	-2774	-12012	4258	3333	26442	-29621	3259	-19842	18143	-25800	-126	-19667	20502	-16327	-1011	-21605	22062	-6593	-134	-129	-124	-69	-67	-64	-110	38	-153	13	33	-76	-25	-58	82	-32	-4
0.469167	-557	11247	-14613	-32752	-171	-14278	-2313	-9531	-425	-11242	-4213	-10689	-185	-13729	-2327	-11501	4195	-203	25913	-29941	955	-19995	18595	-25859	-86	-19824	20622	-16389	-2792	-21609	22113	-6216	-150	-129	-121	-68	-65	-59	-108	38	-153	7	32	-80	-25	-67	80	-31	3
0.470000	-623	10324	-14301	-32752	-165	-14017	-2164	-9784	-479	-11053	-3436	-10511	-185	-13436	-1923	-10950	3961	-3749	24643	-30280	2562	-20113	19002	-25876	72	-19928	20674	-16441	-4888	-21522	22053	-5921	-147	-126	-124	-68	-65	-58	-107	40	-150	19	35	-75	-22	-56	84	-31	0
0.470833	-618	9122	-14504	-32748	-267	-13757	-1963	-9995	-353	-10945	-2674	-10309	-162	-13129	-1571	-10375	3821	-7246	22722	-30618	3024	-20203	19357	-25814	-14	-19974	20660	-16492	-6026	-21347	21899	-5718	-147	-126	-119	-64	-59	-57	-104	40	-141	21	36	-76	-21	-58	81	-30	0
0.471667	-672	7604	-15146	-32752	-11	-13514	-1717	-10158	-165	-10892	-1948	-10090	-207	-12807	-1273	-9794	3900	-10667	20256	-30965	2068	-20230	19641	-25723	-78	-19944	20581	-16545	-5906	-21064	21651	-5616	-145	-126	-118	-65	-61	-61	-109	44	-148	18	37	-74	-18	-60	82	-27	1
0.472500	-883	5742	-16199	-32752	-164	-13280	-1431	-10274	-93	-10894	-1287	-9860	-270	-12473	-1039	-9214	3824	-14007	17390	-31300	3333	-20218	19857	-25608	-56	-19833	20434	-16601	-6250	-20675	21337	-5606	-145	-127	-120	-67	-60	-58	-107	41	-150	15	34	-76	-21	-59	82	-30	-1
0.473333	-438	3542	-17578	-32759	-337	-13078	-1090	-10342	-135	-10950	-715	-9621	-228	-12134	-842	-8655	3706	-17194	14306	-31623	4858	-20150	19990	-25399	-225	-19636	20236	-16652	-8282	-20154	20962	-5698	-153	-127	-125	-64	-65	-63	-112	37	-153	13	30	-80	-24	-60	79	-38	-5
0.474167	-441	1032	-19173	-32752	-16	-12882	-749	-10364	-145	-11039	-229	-9381	-146	-11802	-747	-8121	3492	-20181	11183	-31912	1868	-20017	20049	-25170	-160	-19340	19982	-16703	-6930	-19509	20557	-5881	-155	-126	-120	-67	-64	-60	-108	37	-151	15	33	-78	-23	-61	78	-33	0
0.475000	-379	-1752	-20841	-32758	-101	-12710	-362	-10343	-291	-11168	135	-9143	-145	-11487	-678	-7632	3140	-22925	8176	-32185	1948	-19818	20025	-24903	-7	-18959	19685	-16748	-4884	-18751	20138	-6146	-147	-128	-118	-67	-63	-60	-109	38	-150	17	33	-77	-25	-61	79	-31	0
0.475833	-203	-4757	-22526	-32746	-129	-12567	38	-10289	-533	-11312	381	-8925	-165	-11204	-661	-7194	3048	-25401	5464	-32410	1859	-19550	19929	-24601	-182	-18469	19353	-16789	-2854	-17891	19731	-6491	-149	-127	-119	-68	-65	-60	-109	34	-149	20	33	-76	-32	-62	80	-32	0
0.476667	-308	-7918	-24036	-32758	-217	-12453	448	-10209	-619	-11472	503	-8731	-96	-10970	-667	-6826	2794	-27567	3172	-32595	111	-19213	19755	-24267	-216	-17907	18998	-16822	-482	-16944	19354	-6895	-148	-127	-120	-69	-62	-59	-111	42	-151	17	34	-77	-17	-57	81	-32	1
0.477500	-277	-11200	-25280	-32744	-202	-12368	854	-10114	-664	-11656	503	-8562	-62	-10766	-717	-6522	2338	-29410	1435	-32652	123	-18805	19519	-23906	-411	-17273	18623	-16841	1324	-15936	19013	-7358	-147	-127	-116	-66	-59	-58	-104	40	-149	18	36	-73	-21	-58	79	-31	-3
0.478333	-83	-14524	-26116	-32757	-127	-12316	1233	-10008	-724	-11834	377	-8426	-77	-10628	-799	-6292	2057	-30907	344	-32686	-720	-18341	19221	-23533	-498	-16586	18243	-16850	3365	-14885	18738	-7859	-147	-125	-118	-56	-60	-56	-99	39	-151	22	37	-73	-19	-55	82	-30	1
0.479167	-211	-17792	-26457	-32744	-130	-12295	1591	-9908	-615	-12014	141	-8352	-50	-10542	-910	-6143	1851	-31922	-47	-32683	-853	-17824	18876	-23144	-265	-15864	17863	-16850	4106	-13828	18527	-8386	-147	-125	-116	-62	-62	-55	-107	46	-150	19	37	-75	-21	-58	77	-31	-11
0.480000	-362	-20936	-26232	-32761	-107	-12312	1895	-9813	-451	-12192	-202	-8315	-104	-10548	-1044	-6069	1526	-32369	267	-32703	-2188	-17255	18489	-22749	-227	-15123	17490	-16835	5287	-12801	18401	-8921	-149	-128	-118	-66	-64	-58	-108	36	-150	20	35	-76	-24	-61	80	-31	-8
0.480833	-466	-23878	-25391	-32749	-8	-12362	2147	-9742	-435	-12370	-639	-8329	-107	-10604	-1205	-6071	1479	-32553	1270	-32689	-3231	-16648	18078	-22351	-82	-14391	17143	-16808	7119	-11836	18352	-9459	-148	-128	-121	-69	-61	-58	-108	37	-152	17	32	-76	-26	-61	81	-31	-1
0.481667	-182	-26538	-23918	-32767	-200	-12440	2330	-9690	-268	-12539	-1151	-8388	-58	-10693	-1385	-6140	1395	-32651	2906	-32708	-5	-16019	17652	-21958	-90	-13687	16822	-16767	4369	-10963	18390	-9970	-151	-131	-121	-87	-62	-61	-108	35	-158	16	33	-81	-26	-60	79	-32	-8
0.482500	-93	-28879	-21821	-32747	-79	-12555	2431	-9674	-401	-12711	-1724	-8502	-111	-10880	-1601	-6279	1274	-32673	5090	-32691	-2634	-15381	17227	-21580	-94	-13019	16533	-16707	3377	-10209	18497	-10465	-149	-127	-121	-65	-64	-56	-108	37	-152	18	36	-76	-22	-59	79	-33	-11
0.483333	-91	-30815	-19150	-32764	-70	-12694	2447	-9690	-424	-12865	-2336	-8630	-118	-11094	-1843	-6474	1332	-32613	7695	-32706	-2399	-14750	16808	-21223	153	-12444	16284	-16646	2175	-9592	18664	-10912	-153	-129	-121	-66	-56	-57	-107	36	-155	18	36	-75	-21	-59	84	-30	0
0.484167	-122	-31887	-15994	-32749	-75	-12860	2368	-9740	-113	-13026	-2988	-8861	-110	-11357	-2120	-6714	1142	-32063	10577	-32685	-1720	-14138	16412	-20882	229	-11942	16071	-16578	1520	-9139	18894	-11316	-149	-128	-134	-64	-62	-53	-102	36	-149	19	38	-75	-22	-58	85	-30	-1
0.485000	-58	-32335	-12454	-32767	95	-13055	2188	-9839	-188	-13184	-3656	-9109	-176	-11652	-2435	-6991	1027	-31136	13593	-32702	-2630	-13565	16035	-20575	178	-11533	15897	-16513	1768	-8854	19150	-11665	-146	-127	-118	-67	-58	-55	-104	39	-148	21	37	-76	-21	-56	84	-28	4
0.485833	-299	-32522	-8644	-32748	98	-13264	1902	-9977	-391	-13346	-4332	-9398	-215	-11995	-2795	-7304	1028	-29890	16601	-32686	-1968	-13039	15688	-20301	149	-11227	15762	-16449	1785	-8743	19412	-11962	-151	-128	-120	-66	-61	-55	-105	40	-148	17	37	-74	-21	-55	81	-32	0
0.486667	-66	-32585	-4677	-32766	-199	-13497	1515	-10167	-296	-13512	-4992	-9716	-233	-12319	-3194	-7626	817	-28357	19474	-32703	282	-12572	15374	-20064	43	-11030	15661	-16397	-865	-8797	19672	-12193	-150	-126	-118	-69	-62	-56	-110	38	-153	18	36	-76	-21	-58	85	-30	-3
0.487500	-29	-32638	-670	-32749	-14	-13742	1024	-10383	-103	-13676	-5640	-10063	-252	-12682	-3634	-7964	554	-26539	22089	-32685	-1767	-12175	15105	-19902	-70	-10938	15594	-16358	-716	-9004	19905	-12372	-151	-129	-121	-67	-61	-58	-103	40	-152	21	37	-74	-25	-57	85	-29	-4
0.488333	-74	-32666	3193	-32766	-40	-14000	447	-10643	-172	-13848	-6270	-10433	-271	-13054	-4130	-8300	439	-24465	24327	-32701	-1946	-11863	14866	-19705	19	-10948	15553	-16341	589	-9344	20099	-12496	-149	-126	-121	-69	-63	-57	-105	41	-154	19	32	-76	-21	-56	84	-28	-3
0.489167	-48	-32194	6775	-32748	28	-14265	-215	-10933	-223	-14023	-6864	-10828	-249	-13431	-4669	-8638	101	-22157	26107	-32688	-716	-11639	14665	-19581	13	-11050	15531	-16342	1320	-9810	20237	-12569	-151	-129	-124	-66	-65	-59	-103	40	-153	20	34	-76	-28	-58	85	-29	-6
0.490000	-66	-31061	9963	-32766	24	-14527	-949	-11256	-104	-14197	-7434	-11236	-248	-13813	-5246	-8958	63	-19620	27375	-32701	-1111	-11489	14496	-19502	-12	-11236	15528	-16372	2361	-10358	20308	-12602	-149	-129	-121	-66	-61	-59	-104	38	-155	17	35	-74	-19	-58	84	-30	-4
0.490833	47	-29472	12662	-32750	-82	-14793	-1752	-11598	-259	-14378	-7974	-11655	-210	-14197	-5856	-9268	-57	-16885	28101	-32683	-501	-11435	14357	-19449	-64	-11487	15537	-16425	2702	-10969	20307	-12595	-148	-129	-117	-63	-60	-57	-102	44	-149	18	39	-75	-21	-52	84	-28	0
0.491667	120	-27532	14797	-32764	-49	-15061	-2597	-11964	-553	-14558	-8483	-12085	-178	-14584	-6494	-9566	-229	-13976	28342	-32697	-688	-11468	14234	-19443	-199	-11797	15547	-16511	3346	-11618	20226	-12568	-147	-129	-121	-67	-62	-56	-103	43	-155	18	36	-72	-19	-55	84	-28	-1
0.492500	149	-25299	16306	-32748	-9	-15322	-3478	-12347	-534	-14744	-8972	-12514	-208	-14976	-7162	-9858	-167	-10893	28077	-32682	-289	-11589	14130	-19468	-167	-12148	15560	-16628	3075	-12280	20071	-12527	-145	-128	-119	-64	-61	-57	-103	40	-167	21	34	-73	-22	-53	84	-31	0
0.493333	116	-22833	17145	-32763	-78	-15580	-4376	-12745	-514	-14927	-9444	-12945	-212	-15370	-7852	-10141	-233	-7700	27380	-32698	-111	-11788	14028	-19519	-314	-12513	15566	-16770	2047	-12931	19848	-12476	-148	-127	-120	-66	-78	-57	-107	41	-152	20	36	-70	-21	-56	82	-27	1
0.494167	-51	-20181	17307	-32747	109	-15825	-5278	-13147	-372	-15108	-9900	-13386	-304	-15780	-8556	-10425	-274	-4436	26342	-32683	-1441	-12060	13933	-19595	-376	-12919	15565	-16941	2749	-13569	19565	-12428	-148	-124	-118	-63	-64	-58	-104	43	-151	22	26	-73	-23	-58	82	-29	0
0.495000	217	-17393	16810	-32765	-141	-16066	-6163	-13560	-401	-15288	-10352	-13820	-337	-16182	-9250	-10704	-310	-1147	25038	-32700	2100	-12385	13823	-19699	-193	-13322	15552	-17134	-1133	-14151	19237	-12391	-144	-124	-124	-66	-61	-57	-104	41	-151	20	33	-75	-23	-53	87	-27	-1
0.495833	311	-14502	15693	-32747	78	-16288	-7040	-13975	-521	-15463	-10796	-14254	-208	-16595	-9947	-10996	-400	2112	23577	-32688	700	-12770	13715	-19818	-341	-13718	15524	-17344	-3594	-14691	18870	-12375	-147	-125	-121	-65	-61	-55	-103	61	-150	19	36	-73	-22	-53	86	-29	0
0.496667	192	-11549	14018	-32762	43	-16501	-7876	-14393	-529	-15630	-11249	-14679	-148	-17005	-10623	-11296	-214	5278	22052	-32699	-102	-13186	13589	-19958	-417	-14102	15484	-17567	-4533	-15168	18490	-12373	-148	-126	-119	-62	-62	-50	-104	42	-153	21	36	-70	-19	-51	87	-27	0
0.497500	176	-8548	11858	-32744	-66	-16696	-8665	-14809	-422	-15789	-11701	-15102	-181	-17420	-11272	-11612	-227	8314	20550	-32659	719	-13629	13447	-20104	-419	-14463	15420	-17801	-4522	-15585	18094	-12401	-150	-126	-120	-63	-59	-51	-104	42	-150	22	36	-69	-17	-52	81	-33	0
0.498333	205	-5544	9328	-32759	-58	-16874	-9403	-15231	-308	-15932	-12161	-15518	-180	-17827	-11917	-11969	-3	11148	19159	-32605	5	-14086	13282	-20266	-397	-14802	15338	-18034	-3242	-15946	17701	-12450	-147	-122	-117	-63	-60	-58	-107	38	-152	21	36	-73	-18	-58	86	-30	-1
0.499167	-227	-2581	6520	-32746	217	-17031	-10087	-15648	-498	-16062	-12626	-15936	-196	-18230	-12530	-12349	185	13735	17948	-32514	-409	-14540	13103	-20427	-233	-15115	15238	-18264	-1262	-16263	17330	-12528	-150	-127	-116	-64	-59	-56	-105	40	-151	21	34	-69	-21	-53	86	-29	-7
0.500000	60	298	3559	-32760	-215	-17161	-10701	-16065	-562	-16176	-13096	-16355	-164	-18610	-13100	-12759	-58	16040	16962	-32428	1276	-14981	12905	-20598	-177	-15403	15125	-18485	-1921	-16524	16980	-12624	-153	-127	-118	-63	-61	-57	-107	34	-154	18	34	-72	-24	-55	86	-22	-3
0.500833	315	3113	549	-32746	-101	-17270	-11259	-16490	-407	-16271	-13567	-16763	-150	-18968	-13641	-13205	-152	18025	16229	-32342	-620	-15397	12692	-20765	-546	-15661	14971	-18690	-892	-16753	16660	-12729	-153	-129	-115	-67	-64	-57	-104	34	-147	19	35	-74	-21	-53	79	-32	-4
0.501667	58	5775	-2407	-32762	38	-17360	-11748	-16907	-88	-16339	-14033	-17166	-156	-19304	-14141	-13672	-255	19671	15761	-32268	-1965	-15784	12458	-20933	-454	-15890	14810	-18871	1996	-16963	16375	-12848	-146	-127	-117	-63	-60	-59	-105	40	-153	18	33	-73	-24	-55	85	-30	0
0.502500	40	8292	-5215	-32742	-60	-17397	-12182	-17325	-12	-16389	-14499	-17563	-150	-19603	-14606	-14176	-351	20956	15545	-32212	-1124	-16120	12222	-21096	-104	-16096	14623	-19032	4169	-17127	16120	-12973	-153	-129	-119	-63	-65	-58	-108	39	-153	24	34	-76	-25	-56	82	-32	-4
0.503333	80	10634	-7773	-32744	-127	-17418	-12557	-17746	-64	-16414	-14951	-17931	-135	-19861	-15042	-14706	-491	21870	15568	-32173	-2650	-16410	11981	-21259	-234	-16274	14420	-19165	6768	-17296	15898	-13095	-145	-127	-120	-65	-62	-56	-105	36	-152	18	35	-74	-21	-52	87	-33	0
0.504167	-48	12765	-10000	-32738	-79	-17404	-12881	-18157	-28	-16418	-15392	-18347	-167	-20078	-15450	-15254	-508	22405	15780	-32158	-2599	-16647	11742	-21414	-288	-16439	14194	-19270	8572	-17463	15699	-13210	-147	-139	-85	-60	-62	-58	-104	39	-149	19	24	-73	-21	-51	85	-29	-1
0.505000	-88	14670	-11848	-32754	-51	-17367	-13160	-18570	-141	-16398	-15807	-18736	-158	-20248	-15829	-15812	-541	22597	16142	-32172	-2631	-16835	11505	-21572	-217	-16591	13952	-19348	9949	-17634	15521	-13314	-144	-127	-120	-63	-63	-53	-104	38	-153	19	33	-74	-22	-52	85	-28	0
0.505833	-225	16330	-13294	-32737	8	-17298	-13408	-18976	-250	-16362	-16208	-19127	-119	-20369	-16188	-16378	-603	22445	16589	-32206	-2951	-16966	11272	-21719	-151	-16730	13690	-19394	10346	-17817	15351	-13405	-152	-129	-121	-68	-61	-56	-105	40	-154	20	32	-76	-19	-58	86	-30	-6
0.506667	-507	17721	-14303	-32758	-81	-17207	-13625	-19381	-220	-16316	-16583	-19512	-178	-20455	-16534	-16935	-592	21998	17079	-32269	-2226	-17054	11045	-21876	-135	-16862	13413	-19420	9067	-18013	15184	-13478	-153	-143	-124	-68	-64	-61	-109	33	-155	12	30	-78	-23	-55	79	-34	-5
0.507500	-593	18840	-14864	-32742	109	-17094	-13819	-19773	-177	-16252	-16931	-19901	-228	-20493	-16869	-17486	-679	21282	17561	-32351	-3974	-17090	10838	-22020	-356	-16987	13130	-19415	9690	-18222	15016	-13527	-154	-131	-124	-68	-65	-61	-107	37	-149	17	30	-76	-21	-56	81	-35	-6
0.508333	-378	19673	-14985	-32757	-30	-16961	-13994	-20150	-147	-16182	-17250	-20284	-180	-20489	-17190	-18003	-647	20356	17980	-32447	-862	-17095	10646	-22167	-116	-17117	12835	-19388	6158	-18449	14829	-13552	-151	-129	-120	-66	-72	-57	-105	37	-156	16	29	-78	-23	-53	81	-32	-1
0.509167	-337	20209	-14703	-32737	151	-16822	-14157	-20511	69	-16107	-17541	-20667	-208	-20452	-17512	-18494	-733	19260	18299	-32544	-542	-17066	10467	-22311	-189	-17235	12531	-19347	1999	-18686	14634	-13558	-152	-130	-124	-69	-63	-59	-105	55	-151	18	30	-65	-22	-53	81	-31	-1
0.510000	-254	20459	-14062	-32755	96	-16664	-14314	-20857	165	-16033	-17814	-21053	-151	-20392	-17825	-18940	-746	18059	18492	-32644	-1495	-17010	10304	-22448	-268	-17367	12226	-19283	-595	-18934	14422	-13532	-150	-128	-117	-64	-60	-56	-101	41	-151	18	33	-74	-27	-51	85	-27	0
0.510833	-188	20425	-13100	-32733	138	-16519	-14471	-21187	207	-15960	-18056	-21427	-173	-20315	-18142	-19337	-547	16786	18544	-32671	468	-16945	10157	-22594	-95	-17499	11926	-19210	-3338	-19194	14190	-13491	-149	-125	-117	-68	-59	-53	-96	41	-147	26	36	-72	-17	-49	85	-28	0
0.511667	-132	20128	-11909	-32750	119	-16374	-14629	-21498	127	-15922	-18285	-21802	-344	-20232	-18457	-19680	-340	15495	18444	-32699	282	-16885	10013	-22744	96	-17645	11622	-19134	-4632	-19460	13932	-13431	-147	-121	-108	-66	-62	-52	-105	44	-149	19	35	-73	-19	-51	86	-26	1
0.512500	-362	19578	-10537	-32735	325	-16243	-14787	-21788	-59	-15892	-18498	-22169	-428	-20158	-18771	-19958	-346	14219	18189	-32686	257	-16832	9881	-22873	171	-17798	11326	-19050	-4603	-19733	13654	-13349	-149	-124	-118	-65	-63	-56	-100	41	-152	20	38	-75	-22	-51	81	-29	-1
0.513333	-346	18808	-9074	-32752	-116	-16130	-14944	-22056	107	-15888	-18703	-22525	-302	-20090	-19085	-20171	-176	13002	17806	-32703	3105	-16793	9753	-23007	284	-17965	11039	-18964	-6648	-20004	13366	-13252	-148	-124	-117	-64	-62	-53	-100	41	-153	20	37	-75	-22	-49	81	-30	0
0.514167	-165	17862	-7601	-32736	-114	-16041	-15101	-22305	103	-15910	-18902	-22871	-282	-20046	-19393	-20316	62	11872	17313	-32689	2899	-16780	9626	-23136	18	-18145	10768	-18880	-7762	-20272	13068	-13143	-151	-128	-117	-65	-61	-55	-102	43	-151	21	36	-73	-24	-52	87	-26	-5
0.515000	-171	16769	-6182	-32753	36	-15968	-15250	-22536	87	-15966	-19093	-23203	-239	-20032	-19690	-20388	361	10858	16741	-32695	1146	-16799	9493	-23252	-167	-18339	10487	-18791	-5555	-20536	12770	-13019	-151	-126	-120	-66	-62	-58	-107	40	-152	17	33	-76	-23	-56	82	-33	-1
0.515833	-87	15566	-4890	-32740	-65	-15941	-15404	-22750	179	-16057	-19288	-23517	-178	-20054	-19978	-20390	575	9968	16121	-32576	2561	-16851	9356	-23357	-155	-18541	10265	-18706	-3531	-20793	12485	-12885	-149	-126	-121	-63	-64	-55	-96	39	-150	20	36	-77	-23	-53	86	-29	-1
0.516667	-156	14305	-3771	-32747	40	-15929	-15556	-22939	85	-16174	-19475	-23796	-225	-20109	-20237	-20322	351	9215	15484	-32381	1786	-16940	9219	-23448	-56	-18756	10044	-18619	-823	-21048	12214	-12742	-147	-126	-117	-64	-60	-57	-102	42	-153	19	34	-73	-16	-55	85	-28	-3
0.517500	-135	13006	-2877	-32735	16	-15949	-15662	-23116	245	-16326	-19662	-24043	-183	-20208	-20472	-20197	26	8588	14867	-32097	2145	-17063	9080	-23524	-82	-18978	9846	-18536	1400	-21260	11964	-12590	-151	-125	-116	-68	-59	-53	-103	46	-176	22	37	-73	-18	-53	88	-29	-4
0.518333	-82	11719	-2249	-32752	-145	-16007	-15772	-23283	287	-16518	-19849	-24276	-142	-20347	-20678	-20009	-166	8088	14300	-31737	3469	-17223	8910	-23579	-309	-19209	9661	-18451	2857	-21475	11745	-12432	-147	-135	-117	-62	-61	-53	-100	44	-148	18	36	-72	-21	-51	87	-27	0
0.519167	-162	10477	-1911	-32731	-98	-16085	-15867	-23434	-9	-16725	-20029	-24462	-144	-20527	-20851	-19777	-314	7703	13806	-31295	3370	-17418	8745	-23620	-477	-19443	9501	-18366	4195	-21671	11556	-12272	-150	-125	-116	-62	-60	-52	-103	44	-144	21	38	-72	-22	-52	87	-30	0
0.520000	-343	9313	-1865	-32751	-220	-16195	-15946	-23577	19	-16993	-20204	-24615	-213	-20749	-20986	-19506	-285	7419	13406	-30775	4172	-17640	8570	-23651	-544	-19685	9356	-18281	3852	-21851	11405	-12112	-148	-126	-117	-62	-60	-57	-105	40	-152	18	35	-75	-18	-62	82	-28	-1
0.520833	-385	8257	-2111	-32734	-137	-16332	-15999	-23713	308	-17271	-20363	-24723	-250	-21009	-21077	-19204	-548	7222	13113	-30190	2218	-17890	8388	-23656	-719	-19923	9232	-18189	5626	-22009	11294	-11947	-147	-127	-108	-62	-61	-59	-101	41	-150	20	36	-73	-24	-58	85	-30	0
0.521667	-252	7331	-2629	-32753	-271	-16490	-16057	-23839	457	-17567	-20505	-24784	-132	-21279	-21119	-18881	-876	7073	12941	-29525	4356	-18153	8206	-23648	-626	-20159	9127	-18095	4748	-22144	11226	-11782	-149	-122	-120	-65	-63	-57	-102	41	-151	18	35	-77	-24	-57	85	-29	0
0.522500	-75	6537	-3401	-32736	-169	-16661	-16084	-23952	422	-17876	-20622	-24807	-116	-21573	-21104	-18547	-1186	6963	12883	-28802	5628	-18428	8029	-23623	-866	-20388	9037	-17999	1354	-22257	11190	-11623	-148	-128	-121	-64	-64	-56	-103	40	-156	17	32	-75	-23	-55	85	-27	-1
0.523333	-184	5890	-4383	-32730	-100	-16850	-16099	-24064	436	-18191	-20716	-24783	-125	-21881	-21069	-18208	-1273	6874	12930	-28021	2446	-18706	7853	-23587	-932	-20594	8958	-17894	331	-22344	11188	-11465	-151	-126	-120	-65	-66	-55	-103	38	-153	16	33	-78	-21	-57	81	-32	-4
0.524167	-303	5396	-5527	-32622	-125	-17046	-16097	-24156	382	-18518	-20779	-24719	-82	-22184	-20969	-17873	-1221	6782	13077	-27195	3737	-18977	7691	-23539	-676	-20785	8897	-17785	-1095	-22401	11215	-11314	-148	-126	-120	-70	-61	-55	-103	41	-150	12	36	-73	-17	-56	81	-28	0
0.525000	-254	5052	-6784	-32494	-221	-17245	-16088	-24239	211	-18824	-20806	-24602	-72	-22480	-20832	-17555	-1098	6672	13302	-26348	3025	-19238	7538	-23483	-139	-20961	8844	-17669	-1460	-22434	11259	-11178	-148	-127	-119	-65	-60	-58	-104	39	-154	16	34	-73	-28	-59	81	-28	-1
0.525833	-394	4842	-8108	-32323	153	-17451	-16069	-24325	150	-19122	-20797	-24451	-69	-22757	-20652	-17253	-1083	6519	13580	-25476	1722	-19487	7404	-23421	263	-21111	8799	-17551	-855	-22434	11319	-11032	-149	-128	-120	-68	-63	-56	-103	39	-149	19	36	-75	-21	-53	81	-30	-1
0.526667	-338	4748	-9455	-32129	-83	-17654	-16039	-24356	292	-19399	-20757	-24262	-35	-23004	-20438	-16984	-908	6326	13902	-24595	3617	-19710	7286	-23359	167	-21237	8757	-17430	-2154	-22403	11381	-10908	-156	-125	-119	-66	-64	-56	-105	37	-153	18	32	-75	-21	-56	80	-29	-1
0.527500	36	4760	-10784	-31896	-243	-17858	-16007	-24381	199	-19640	-20676	-24041	-61	-23210	-20197	-16741	-764	6073	14230	-23728	3608	-19909	7192	-23294	70	-21327	8722	-17305	-4313	-22346	11440	-10795	-151	-127	-127	-69	-64	-56	-110	37	-151	19	35	-44	-21	-69	78	-30	-3
0.528333	-99	4853	-12032	-31641	67	-18053	-15965	-24384	233	-19847	-20564	-23793	-97	-23387	-19926	-16524	-736	5763	14553	-22881	488	-20082	7116	-23230	177	-21384	8690	-17180	-3014	-22252	11488	-10694	-130	-127	-122	-68	-64	-61	-108	37	-155	17	30	-76	-25	-63	80	-30	-3
0.529167	-19	5007	-13171	-31356	328	-18246	-15920	-24359	386	-20014	-20420	-23522	-115	-23514	-19640	-16336	-629	5394	14837	-22081	1382	-20220	7069	-23169	111	-21402	8665	-17056	-1924	-22126	11528	-10605	-152	-127	-128	-68	-62	-60	-105	37	-153	17	32	-76	-25	-58	80	-33	-3
0.530000	-41	5201	-14174	-31044	786	-18422	-15867	-24306	457	-20138	-20248	-23227	-131	-23581	-19338	-16177	-489	4977	15076	-21356	877	-20326	7045	-23107	-138	-21384	8639	-16928	-1018	-21974	11549	-10528	-149	-122	-117	-64	-60	-56	-103	39	-149	17	70	-73	-21	-56	82	-27	-1
0.530833	-173	5401	-14991	-30711	873	-18602	-15806	-24218	487	-20211	-20052	-22923	-84	-23603	-19030	-16042	-310	4500	15238	-20686	-277	-20399	7037	-23052	-260	-21325	8620	-16810	-660	-21782	11547	-10464	-147	-125	-119	-68	-59	-55	-104	40	-143	19	38	-74	-21	-55	82	-28	0
0.531667	-221	5595	-15637	-30352	597	-18757	-15743	-24103	247	-20250	-19838	-22610	-50	-23578	-18721	-15924	-353	3983	15321	-20122	-268	-20437	7045	-23004	-165	-21234	8597	-16695	-924	-21566	11520	-10422	-148	-126	-118	-69	-64	-58	-107	38	-156	16	33	-78	-22	-62	78	-30	-3
0.532500	-56	5753	-16100	-29980	487	-18916	-15666	-23964	204	-20246	-19612	-22295	-103	-23510	-18413	-15822	-496	3430	15304	-19672	-1231	-20423	7070	-22957	-112	-21099	8585	-16585	-1115	-21321	11470	-10374	-151	-129	-118	-72	-61	-58	-104	37	-148	20	36	-77	-23	-58	81	-30	0
0.533333	-79	5876	-16364	-29585	414	-19054	-15569	-23789	420	-20201	-19373	-21976	-87	-23395	-18112	-15721	-634	2862	15195	-19348	-821	-20404	7100	-22913	-249	-20929	8571	-16486	-3303	-21046	11401	-10344	-149	-127	-120	-70	-63	-57	-104	38	-149	18	29	-76	-8	-57	81	-30	1
0.534167	-182	5930	-16438	-29181	438	-19178	-15462	-23584	467	-20124	-19133	-21657	-43	-23241	-17817	-15623	-1023	2283	14983	-19167	-2668	-20333	7139	-22870	-401	-20721	8564	-16390	-3817	-20743	11321	-10323	-148	-139	-124	-68	-63	-57	-107	35	-153	19	33	-76	-22	-57	84	-28	-3
0.535000	-309	5917	-16333	-28767	263	-19285	-15336	-23357	493	-20022	-18889	-21350	-77	-23062	-17532	-15515	-648	1709	14668	-19138	-2311	-20228	7181	-22827	-196	-20479	8566	-16305	-4733	-20419	11232	-10310	-148	-128	-121	-68	-64	-58	-105	36	-151	16	30	-87	-21	-58	79	-29	-4
0.535833	-46	5827	-16080	-28350	164	-19380	-15187	-23090	626	-19899	-18640	-21050	-108	-22864	-17259	-15398	-356	1150	14273	-19264	266	-20095	7212	-22778	-275	-20208	8580	-16223	-9193	-20074	11137	-10296	-149	-130	-121	-69	-62	-62	-102	37	-149	-3	33	-56	-21	-58	84	-27	0
0.536667	43	5666	-15680	-27927	232	-19460	-15012	-22841	669	-19766	-18395	-20760	-100	-22656	-16997	-15259	-542	610	13789	-19548	-3096	-19924	7246	-22729	-473	-19910	8601	-16153	-10678	-19712	11053	-10290	-147	-128	-119	-68	-62	-55	-102	41	-150	16	33	-77	-21	-56	84	-27	0
0.537500	56	5420	-15163	-27502	3	-19519	-14813	-22567	448	-19634	-18150	-20487	-122	-22438	-16743	-15101	-302	104	13232	-19995	-2335	-19726	7276	-22673	-130	-19591	8637	-16097	-12359	-19334	10984	-10279	-147	-128	-125	-66	-67	-76	-102	41	-149	18	29	-35	-18	-53	85	-25	0
0.538333	171	5105	-14549	-27085	-222	-19557	-14582	-22284	232	-19503	-17908	-20229	-155	-22226	-16499	-14920	-212	-380	12619	-20581	-2312	-19501	7292	-22613	-103	-19260	8680	-16044	-12874	-18945	10931	-10269	-152	-129	-120	-65	-61	-53	-100	42	-149	17	33	-75	-17	-53	76	-25	0
0.539167	163	4718	-13866	-26673	-55	-19589	-14330	-22002	278	-19394	-17659	-19983	-160	-22027	-16265	-14714	-443	-818	11965	-21297	-3651	-19252	7301	-22551	-553	-18912	8745	-16005	-12031	-18555	10902	-10262	-150	-127	-120	-66	-62	-53	-104	24	-150	19	34	-74	-21	-55	81	-28	-3
0.540000	-93	4279	-13143	-26272	-343	-19598	-14052	-21718	451	-19294	-17410	-19756	-206	-21848	-16040	-14491	-376	-1224	11287	-22125	-2970	-18988	7298	-22484	-377	-18561	8819	-15979	-11581	-18167	10910	-10249	-151	-131	-126	-72	-66	-59	-110	37	-150	17	26	-79	-27	-66	80	-30	-5
0.540833	268	3797	-12395	-25886	-550	-19591	-13746	-21448	287	-19198	-17151	-19543	-246	-21693	-15815	-14242	-429	-1585	10602	-23032	-1911	-18700	7295	-22406	-478	-18208	8911	-15958	-12725	-17783	10954	-10234	-148	-133	-126	-72	-63	-80	-108	39	-152	7	29	-77	-24	-57	82	-30	-4
0.541667	280	3289	-11632	-25488	-223	-19560	-13406	-21179	181	-19166	-16876	-19343	-260	-21555	-15599	-13977	-532	-1911	9926	-24004	-4909	-18400	7293	-22326	-707	-17856	9021	-15952	-10488	-17397	11040	-10212	-149	-131	-100	-67	-65	-57	-105	40	-155	16	30	-79	-23	-55	80	-29	-5
0.542500	99	2748	-10876	-25104	-357	-19510	-13047	-20926	74	-19146	-16585	-19157	-194	-21447	-15377	-13698	-354	-2209	9266	-25020	-4593	-18090	7288	-22247	-592	-17510	9154	-15950	-7655	-17031	11165	-10189	-151	-131	-124	-70	-64	-31	-107	41	-129	19	34	-75	-19	-56	79	-29	0
0.543333	82	2206	-10112	-24732	-386	-19449	-12666	-20692	-63	-19150	-16281	-18985	-130	-21369	-15152	-13414	-319	-2474	8646	-25993	-4375	-17766	7293	-22157	-685	-17183	9297	-15958	-4721	-16681	11336	-10156	-148	-131	-120	-68	-61	-57	-103	41	-149	20	33	-77	-23	-56	85	-28	1
0.544167	62	1666	-9428	-24368	-343	-19369	-12269	-20473	-266	-19175	-15955	-18820	-156	-21314	-14922	-13129	-310	-2718	8077	-26930	-5302	-17458	7307	-22071	-550	-16868	9463	-15971	-1714	-16340	11547	-10123	-147	-129	-130	-67	-64	-58	-127	41	-152	21	36	-73	-23	-55	82	-29	1
0.545000	66	1145	-8754	-24011	-383	-19274	-11866	-20276	-464	-19227	-15608	-18668	-111	-21259	-14683	-12854	-146	-2939	7577	-27779	-4346	-17141	7330	-21987	-528	-16575	9638	-15994	364	-16025	11794	-10084	-146	-125	-117	-67	-63	-57	-104	42	-149	21	59	-76	-25	-53	86	-26	0
0.545833	37	643	-8121	-23671	-406	-19171	-11455	-20092	-358	-19288	-15241	-18528	-91	-21266	-14432	-12590	93	-3143	7140	-28510	-4426	-16848	7375	-21903	-556	-16304	9830	-16012	2443	-15730	12074	-10041	-147	-128	-122	-67	-64	-58	-104	42	-148	22	36	-73	-21	-53	82	-26	0
0.546667	-187	183	-7526	-23335	-317	-19056	-11046	-19926	-328	-19358	-14861	-18391	-81	-21269	-14172	-12354	176	-3334	6784	-29069	-3055	-16565	7442	-21832	-341	-16069	10031	-16038	2715	-15454	12377	-10003	-145	-128	-117	-68	-60	-58	-107	42	-152	21	34	-79	-23	-57	82	-30	-1
0.547500	-313	-248	-6972	-23013	-378	-18941	-10639	-19747	-214	-19429	-14461	-18258	-33	-21281	-13896	-12147	143	-3514	6510	-29480	-3106	-16301	7531	-21769	-340	-15853	10247	-16054	3450	-15214	12698	-9963	-149	-129	-124	-69	-64	-22	-108	38	-151	20	36	-73	-24	-57	79	-29	0
0.548333	-403	-628	-6451	-22694	-289	-18802	-10243	-19642	-137	-19495	-14054	-18128	-17	-21294	-13605	-11966	202	-3679	6322	-29674	-3451	-16058	7641	-21711	-225	-15670	10462	-16070	5022	-14988	13030	-9922	-153	-128	-125	-69	-67	-65	-110	38	-154	16	30	-79	-28	-59	82	-31	-7
0.549167	-147	-964	-5970	-22405	-382	-18673	-9864	-19518	-432	-19544	-13640	-17995	-28	-21309	-13293	-11823	-74	-3828	6205	-29662	941	-15846	7781	-21662	-437	-15513	10686	-16080	1727	-14778	13374	-9882	-199	-131	-124	-74	-67	-77	-108	39	-153	18	34	-76	-25	-56	80	-30	-1
0.550000	-162	-1240	-5507	-22117	-362	-18528	-9495	-19389	-587	-19569	-13216	-17856	-3	-21306	-12961	-11711	-152	-3932	6165	-29428	-785	-15654	7949	-21627	-466	-15381	10914	-16077	145	-14585	13711	-9843	-146	-126	-124	-66	-59	-51	-104	43	-150	18	34	-73	-22	-53	85	-29	2
0.550833	-150	-1472	-5077	-21826	-357	-18388	-9145	-19263	-421	-19567	-12793	-17706	-17	-21295	-12611	-11640	-45	-4064	6182	-28988	150	-15495	8138	-21601	-273	-15273	11139	-16062	-2106	-14404	14027	-9811	-149	-126	-120	-70	-58	-55	-103	42	-152	22	38	-68	-16	-51	86	-28	0
0.551667	-169	-1663	-4671	-21587	-415	-18248	-8817	-19134	-365	-19532	-12385	-17549	-23	-21266	-12248	-11607	-9	-4149	6242	-28354	1380	-15368	8347	-21594	-307	-15188	11353	-16043	-3542	-14230	14315	-9792	-149	-124	-119	-64	-60	-56	-107	44	-149	22	35	-69	-19	-51	84	-27	1
0.552500	-182	-1803	-4293	-21350	-301	-18113	-8510	-18996	-560	-19465	-11986	-17384	-55	-21220	-11875	-11600	44	-4209	6330	-27547	777	-15273	8571	-21596	-501	-15115	11553	-16009	-3783	-14069	14572	-9783	-151	-126	-121	-64	-64	-58	-105	60	-149	23	39	-67	-24	-52	85	-25	2
0.553333	-486	-1901	-3929	-21126	-234	-17982	-8223	-18838	-712	-19360	-11607	-17200	-119	-21146	-11479	-11621	168	-4227	6431	-26596	1810	-15207	8813	-21613	-535	-15059	11737	-15967	-4347	-13898	14789	-9778	-151	-124	-121	-66	-64	-58	-105	23	-152	18	36	-72	-19	-52	86	-24	-3
0.554167	-162	-1964	-3593	-20915	-603	-17852	-7922	-18663	-1029	-19216	-11247	-16995	-103	-21054	-11073	-11660	166	-4213	6526	-25535	4353	-15167	9062	-21645	-530	-15000	11902	-15919	-7414	-13727	14958	-9790	-150	-128	-120	-66	-62	-56	-102	42	-149	20	38	-72	-19	-55	86	-30	-1
0.555000	-73	-1987	-3281	-20726	-318	-17728	-7682	-18464	-1017	-19035	-10912	-16771	-87	-20934	-10659	-11708	126	-4156	6590	-24388	2041	-15151	9314	-21691	-786	-14949	12041	-15864	-7284	-13546	15073	-9813	-148	-125	-120	-64	-59	-55	-103	39	-155	20	36	-72	-26	-53	85	-27	-3
0.555833	-257	-1982	-2996	-20550	-302	-17610	-7425	-18241	-767	-18818	-10603	-16524	-75	-20789	-10242	-11768	267	-4052	6616	-23260	1784	-15155	9565	-21746	-612	-14889	12150	-15806	-5650	-13353	15127	-9856	-153	-129	-124	-67	-60	-57	-103	42	-149	19	36	-69	-21	-55	82	-27	0
0.556667	-217	-1951	-2740	-20385	-413	-17500	-7172	-17980	-476	-18575	-10319	-16256	-50	-20621	-9822	-11814	175	-3904	6583	-22115	2723	-15174	9809	-21809	-623	-14819	12222	-15751	-3867	-13146	15127	-9913	-148	-130	-121	-56	-62	-57	-103	38	-154	16	32	-77	-21	-55	82	-29	-3
0.557500	-412	-1896	-2518	-20234	-406	-17399	-6917	-17690	-495	-18301	-10059	-15967	-65	-20432	-9406	-11849	153	-3711	6486	-21001	1566	-15201	10042	-21876	-802	-14733	12269	-15691	-1388	-12921	15072	-9987	-150	-129	-120	-65	-88	-57	-105	43	-150	20	37	-69	-18	-53	80	-26	0
0.558333	-400	-1818	-2326	-20090	-367	-17300	-6654	-17364	-649	-18004	-9827	-15653	-94	-20219	-8994	-11862	211	-3479	6320	-19966	1948	-15229	10260	-21954	-681	-14631	12275	-15644	352	-12680	14950	-10077	-145	-127	-120	-66	-60	-53	-100	41	-149	17	25	-72	-21	-50	91	-25	0
0.559167	-280	-1724	-2184	-19955	-447	-17211	-6380	-17007	-614	-17693	-9617	-15315	-127	-19975	-8591	-11855	180	-3203	6069	-19028	1444	-15249	10447	-22015	-725	-14509	12244	-15605	2509	-12422	14773	-10188	-148	-126	-120	-66	-62	-55	-102	41	-150	20	35	-70	-18	-55	80	-28	0
0.560000	-465	-1620	-2079	-19825	-435	-17121	-6095	-16622	-664	-17362	-9428	-14961	-169	-19715	-8205	-11814	182	-2898	5758	-18201	1119	-15258	10607	-22092	-401	-14363	12173	-15578	3890	-12153	14547	-10315	-146	-128	-122	-66	-65	-60	-108	39	-154	18	16	-76	-24	-56	79	-29	-5
0.560833	-541	-1509	-2029	-19702	-324	-17045	-5796	-16201	-648	-17032	-9255	-14592	-268	-19439	-7838	-11737	39	-2572	5360	-17488	594	-15254	10737	-22159	-284	-14198	12068	-15567	4855	-11871	14289	-10459	-148	-128	-122	-67	-66	-56	-107	43	-152	18	34	-75	-23	-53	80	-30	2
0.561667	-480	-1384	-2020	-19580	-144	-16975	-5476	-15752	-415	-16696	-9095	-14211	-264	-19145	-7487	-11622	85	-2223	4911	-16895	-1411	-15216	10835	-22213	-280	-14009	11926	-15574	7443	-11575	13979	-10610	-148	-126	-124	-67	-63	-56	-104	42	-178	18	29	-76	-19	-55	81	-30	-1
0.562500	-305	-1256	-2063	-19456	-387	-16909	-5139	-15279	-528	-16357	-8944	-13819	-251	-18835	-7162	-11471	10	-1870	4413	-16410	2104	-15154	10891	-22250	45	-13803	11756	-15597	4669	-11280	13645	-10782	-150	-128	-121	-66	-61	-57	-101	38	-159	18	33	-73	-22	-55	81	-33	-3
0.563333	-363	-1120	-2149	-19329	-233	-16845	-4790	-14790	-516	-16026	-8802	-13415	-168	-18503	-6852	-11321	-143	-1508	3891	-16025	313	-15057	10926	-22279	-79	-13578	11551	-15634	2572	-10981	13289	-10962	-147	-126	-120	-64	-62	-57	-107	37	-151	17	32	-72	-19	-59	81	-31	-3
0.564167	-363	-985	-2283	-19195	-250	-16785	-4433	-14278	-199	-15699	-8663	-13014	-13	-18161	-6585	-11064	64	-1159	3356	-15726	-766	-14927	10886	-22284	120	-13339	11322	-15691	1644	-10687	12921	-11152	-149	-128	-121	-64	-64	-55	-104	41	-151	19	36	-74	-23	-56	80	-31	1
0.565000	-402	-847	-2452	-19059	-161	-16730	-4064	-13756	-138	-15379	-8524	-12616	-96	-17812	-6342	-10822	104	-820	2831	-15497	119	-14764	10819	-22270	239	-13087	11068	-15767	1937	-10400	12548	-11350	-151	-124	-121	-68	-64	-52	-108	38	-156	12	28	-90	-23	-58	77	-32	-4
0.565833	-249	-732	-2661	-18914	-152	-16668	-3697	-13222	300	-15071	-8381	-12224	-191	-17446	-6131	-10566	154	-501	2338	-15311	-1094	-14571	10715	-22230	-153	-12825	10804	-15851	4065	-10125	12177	-11551	-149	-99	-124	-67	-61	-58	-108	40	-151	15	32	-75	-21	-57	79	-32	-1
0.566667	-396	-574	-2892	-18749	24	-16599	-3330	-12676	1006	-14769	-8232	-11823	-188	-17072	-5952	-10293	106	-204	1895	-15150	-1134	-14327	10570	-22162	-17	-12567	10519	-15950	7270	-9867	11821	-11752	-149	-130	-125	-68	-61	-58	-108	40	-155	17	28	-76	-24	-73	79	-32	0
0.567500	-270	-437	-3143	-18568	-264	-16525	-2973	-12125	667	-14476	-8073	-11449	-207	-16696	-5810	-10021	16	71	1523	-15002	1367	-14063	10388	-22069	265	-12296	10226	-16064	7728	-9626	11477	-11955	-149	-130	-132	-66	-65	-58	-107	38	-154	16	34	-76	-25	-58	78	-33	-1
0.568333	-52	-301	-3402	-18375	-94	-16438	-2636	-11572	370	-14193	-7907	-11086	-238	-16309	-5703	-9754	52	323	1236	-14848	-920	-13773	10161	-21950	72	-12035	9926	-16166	9796	-9405	11153	-12156	-148	-129	-120	-68	-68	-59	-107	38	-151	12	30	-78	-33	-59	74	-32	-1
0.569167	-103	-168	-3663	-18162	19	-16336	-2322	-11010	338	-13914	-7734	-10728	-302	-15920	-5626	-9503	63	543	1041	-14685	-2476	-13463	9931	-21801	264	-11775	9628	-16283	13525	-9203	10829	-12350	-151	-131	-126	-68	-65	-60	-109	37	-153	17	30	-75	-23	-59	79	-31	-13
0.570000	-135	-33	-3915	-17924	-23	-16212	-2040	-10460	170	-13637	-7550	-10382	-370	-15529	-5576	-9272	95	750	956	-14495	-747	-13135	9662	-21622	250	-11519	9330	-16386	16301	-9019	10595	-12531	-148	-127	-121	-63	-60	-56	-104	30	-151	19	33	-75	-18	-57	81	-30	3
0.570833	-149	95	-4148	-17670	3	-16067	-1789	-9890	193	-13361	-7356	-10051	-353	-15136	-5567	-9075	16	932	977	-14291	-1703	-12796	9368	-21414	151	-11269	9041	-16484	19041	-8860	10354	-12702	-146	-127	-121	-63	-63	-56	-103	41	-148	20	37	-72	-17	-56	84	-28	3
0.571667	-17	222	-4354	-17391	58	-15893	-1585	-9333	-7	-13089	-7165	-9719	-380	-14747	-5592	-8919	-116	1095	1096	-14070	-1852	-12461	9053	-21190	293	-11032	8749	-16576	20527	-8721	10150	-12863	-147	-127	-118	-65	-60	-56	-98	40	-150	19	35	-75	-19	-57	81	-31	-1
0.572500	137	343	-4538	-17092	-45	-15688	-1429	-8775	-334	-12818	-6969	-9445	-375	-14353	-5636	-8808	-70	1243	1311	-13846	-1552	-12122	8728	-20938	349	-10805	8467	-16651	21207	-8595	9964	-13010	-150	-127	-119	-66	-61	-57	-105	40	-153	17	36	-74	-21	-56	82	-33	-3
0.573333	176	464	-4674	-16775	-107	-15448	-1319	-8225	-436	-12535	-6776	-9158	-328	-13962	-5709	-8750	-146	1384	1613	-13615	-1386	-11792	8392	-20675	633	-10588	8189	-16712	20602	-8491	9800	-13138	-150	-132	-119	-66	-66	-61	-112	39	-152	16	33	-76	-24	-58	88	-33	-3
0.574167	206	574	-4775	-16442	-55	-15179	-1265	-7682	-447	-12245	-6589	-8896	-333	-13564	-5801	-8738	-315	1519	1986	-13412	-858	-11470	8053	-20388	417	-10377	7923	-16746	18056	-8389	9664	-13244	-152	-129	-121	-67	-63	-57	-107	40	-149	19	23	-78	-22	-57	80	-27	0
0.575000	313	688	-4826	-16086	191	-14859	-1259	-7140	-661	-11942	-6409	-8644	-326	-13157	-5905	-8775	-154	1649	2416	-13233	-2764	-11160	7717	-20093	102	-10170	7660	-16763	17335	-8306	9543	-13331	-151	-130	-126	-65	-57	-61	-109	40	-154	12	30	-78	-23	-58	81	-28	-3
0.575833	346	792	-4834	-15721	-128	-14494	-1305	-6608	-873	-11627	-6242	-8407	-304	-12747	-6023	-8863	5	1779	2872	-13087	665	-10862	7380	-19784	625	-9971	7410	-16753	12417	-8225	9433	-13393	-153	-127	-120	-65	-67	-57	-105	41	-150	18	36	-75	-23	-56	82	-30	-3
0.576667	363	893	-4797	-15342	13	-14095	-1402	-6096	-1017	-11300	-6097	-8190	-462	-12354	-6145	-8998	-133	1912	3353	-12986	857	-10581	7052	-19471	370	-9777	7164	-16720	6706	-8141	9328	-13430	-147	-125	-118	-67	-62	-58	-107	42	-151	17	35	-76	-23	-58	88	-30	-1
0.577500	463	986	-4721	-14956	-8	-13660	-1547	-5595	-918	-10958	-5976	-7989	-490	-11910	-6276	-9173	-105	2044	3823	-12942	-900	-10315	6742	-19158	80	-9588	6928	-16667	2299	-8060	9228	-13448	-149	-125	-119	-68	-62	-57	-103	44	-150	19	38	-74	-21	-57	85	-28	0
0.578333	544	1079	-4608	-14567	-50	-13186	-1740	-5117	-652	-10609	-5885	-7816	-356	-11479	-6405	-9384	-181	2174	4286	-12949	852	-10066	6442	-18849	184	-9400	6691	-16594	-2231	-7971	9122	-13439	-145	-122	-120	-64	-79	-56	-102	44	-149	16	34	-75	-19	-55	85	-27	2
0.579167	597	1162	-4475	-14178	38	-12694	-1977	-4665	-659	-10241	-5828	-7662	-224	-11038	-6533	-9622	-313	2296	4673	-13012	297	-9828	6160	-18544	165	-9219	6462	-16504	-5309	-7876	9007	-13397	-148	-130	-121	-66	-59	-55	-104	43	-150	17	38	-74	-19	-56	79	-28	-1
0.580000	383	1243	-4321	-13794	250	-12167	-2232	-4243	-633	-9875	-5812	-7543	-189	-10593	-6661	-9881	-369	2423	5017	-13114	-323	-9609	5889	-18253	63	-9034	6236	-16402	-6750	-7768	8873	-13364	-149	-127	-119	-66	-63	-59	-99	38	-153	17	34	-77	-19	-59	81	-30	-1
0.580833	407	1313	-4168	-13421	-168	-11632	-2574	-3854	-647	-9494	-5834	-7449	-128	-10148	-6780	-10154	-302	2533	5287	-13245	2292	-9399	5638	-17976	10	-8863	6019	-16288	-9657	-7647	8721	-13296	-147	-128	-124	-73	-61	-59	-105	39	-150	17	32	-77	-16	-59	80	-31	-1
0.581667	387	1387	-4009	-13057	-22	-11082	-2917	-3498	-871	-9113	-5900	-7389	-60	-9692	-6897	-10439	-391	2636	5486	-13394	1595	-9195	5406	-17709	-238	-8663	5800	-16170	-11549	-7510	8546	-13214	-150	-127	-121	-69	-63	-65	-105	36	-145	13	30	-81	-24	-59	76	-35	0
0.582500	95	1455	-3870	-12705	-10	-10527	-3293	-3182	-776	-8737	-6012	-7365	-80	-9238	-7008	-10687	-366	2728	5599	-13542	-748	-8997	5191	-17457	-355	-8470	5593	-16047	-9828	-7353	8349	-13116	-165	-132	-122	-69	-59	-60	-107	36	-150	15	32	-76	-23	-57	80	-30	0
0.583333	12	1527	-3741	-12358	-185	-9983	-3684	-2905	-729	-8361	-6163	-7366	-181	-8775	-7111	-10938	-507	2806	5635	-13671	742	-8800	4996	-17224	-727	-8276	5396	-15935	-7606	-7178	8123	-13009	-145	-128	-114	-68	-59	-59	-84	40	-150	17	33	-80	-21	-55	79	-29	0
0.584167	-193	1591	-3642	-12030	-141	-9451	-4092	-2670	-638	-7971	-6350	-7403	-228	-8314	-7211	-11168	-753	2860	5587	-13766	18	-8606	4816	-17011	-776	-8074	5204	-15821	-4352	-6975	7870	-12893	-148	-126	-121	-68	-62	-59	-108	39	-150	17	33	-75	-21	-55	81	-31	0
0.585000	-315	1652	-3578	-11722	-213	-8938	-4507	-2487	-403	-7602	-6583	-7480	-150	-7855	-7309	-11359	-649	2889	5460	-13804	-183	-8407	4649	-16815	-772	-7865	5015	-15728	-1127	-6759	7587	-12786	-149	-127	-124	-66	-62	-59	-107	41	-151	17	29	-78	-22	-57	81	-31	1
0.585833	-352	1712	-3550	-11427	-329	-8470	-4926	-2351	-316	-7233	-6842	-7587	-116	-7401	-7406	-11538	-320	2898	5256	-13780	277	-8206	4495	-16635	-1022	-7643	4847	-15647	1795	-6524	7285	-12656	-149	-126	-119	-70	-60	-60	-107	39	-149	18	29	-78	-19	-55	81	-31	1
0.586667	-555	1762	-3566	-11152	-358	-7998	-5341	-2266	-290	-6874	-7127	-7725	-95	-6951	-7507	-11672	150	2868	5016	-13679	-75	-7999	4351	-16476	-947	-7417	4680	-15583	4530	-6267	6951	-12539	-147	-130	-121	-67	-56	-58	-107	41	-153	16	29	-76	-23	-55	80	-28	-3
0.587500	-733	1803	-3623	-10891	-367	-7583	-5742	-2231	-297	-6525	-7430	-7884	-49	-6510	-7612	-11771	168	2825	4715	-13494	722	-7780	4216	-16335	-767	-7172	4532	-15536	5532	-5991	6602	-12430	-168	-128	-122	-70	-67	-59	-107	38	-153	17	30	-77	-21	-55	81	-58	-6
0.588333	-840	1839	-3712	-10644	-203	-7193	-6122	-2251	-230	-6179	-7735	-8050	-35	-6071	-7718	-11826	-139	2748	4381	-13212	-1161	-7553	4089	-16207	-842	-6914	4392	-15515	8405	-5696	6230	-12329	-149	-128	-120	-68	-63	-59	-109	37	-150	16	29	-78	-19	-56	79	-32	0
0.589167	-978	1866	-3837	-10418	-430	-6848	-6469	-2323	-55	-5838	-8042	-8265	-60	-5634	-7836	-11849	46	2646	4022	-12856	1084	-7315	3962	-16092	-572	-6638	4271	-15515	8403	-5389	5848	-12234	-149	-128	-121	-70	-62	-62	-105	37	-151	15	32	-68	-25	-57	80	-32	-13
0.590000	-894	1883	-3983	-10206	-342	-6538	-6786	-2439	-138	-5495	-8336	-8471	-10	-5201	-7952	-11828	-25	2521	3658	-12405	2842	-7069	3846	-15985	-662	-6340	4151	-15531	5000	-5068	5461	-12150	-149	-128	-120	-76	-64	-58	-107	47	-151	16	34	-78	-22	-53	80	-28	0
0.590833	-826	1885	-4144	-10013	-171	-6261	-7063	-2604	179	-5159	-8611	-8682	-18	-4769	-8076	-11779	-30	2375	3293	-11877	231	-6802	3730	-15883	-561	-6023	4054	-15565	3029	-4733	5072	-12073	-146	-125	-120	-65	-63	-56	-104	43	-147	21	33	-72	-22	-53	84	-25	0
0.591667	-606	1880	-4302	-9840	-34	-6012	-7293	-2811	640	-4804	-8854	-8886	-161	-4344	-8205	-11701	-150	2211	2934	-11269	1612	-6529	3616	-15787	-611	-5693	3956	-15621	216	-4393	4679	-12008	-148	-126	-118	-66	-52	-56	-105	41	-151	17	34	-77	-16	-55	84	-26	-5
0.592500	-297	1860	-4461	-9687	-78	-5793	-7469	-3060	493	-4475	-9064	-9075	-92	-3919	-8334	-11596	-221	2032	2588	-10602	943	-6245	3499	-15689	-704	-5332	3877	-15692	-1546	-4051	4293	-11951	-149	-125	-119	-69	-62	-58	-102	38	-152	17	35	-74	-22	-52	82	-30	3
0.593333	-292	1835	-4591	-9558	261	-5598	-7596	-3345	530	-4128	-9227	-9253	-74	-3497	-8466	-11474	-78	1847	2271	-9882	-183	-5950	3387	-15592	-423	-4977	3793	-15781	-2347	-3705	3915	-11897	-146	-125	-121	-66	-61	-57	-104	42	-156	16	32	-78	-25	-56	85	-27	0
0.594167	-32	1800	-4690	-9464	111	-5417	-7665	-3653	745	-3789	-9343	-9410	-149	-3071	-8591	-11329	-69	1639	1970	-9120	1130	-5644	3273	-15484	-169	-4599	3715	-15874	-5021	-3359	3546	-11846	-146	-128	-119	-67	-62	-56	-104	41	-151	18	60	-72	-19	-52	82	-28	0
0.595000	396	1757	-4735	-9396	229	-5247	-7682	-3991	636	-3436	-9406	-9540	-156	-2649	-8710	-11177	-62	1465	1705	-8321	319	-5334	3157	-15372	-439	-4203	3637	-15977	-8521	-3020	3195	-11791	-148	-124	-118	-64	-64	-55	-101	39	-151	11	36	-76	-21	-56	82	-29	0
0.595833	-3	1724	-4729	-9350	563	-5080	-7642	-4341	828	-3076	-9412	-9636	-177	-2229	-8818	-11014	-90	1283	1465	-7506	-3448	-5019	3040	-15247	-335	-3802	3564	-16079	-8561	-2687	2864	-11740	-147	-126	-119	-68	-60	-55	-105	42	-149	20	37	-70	-21	-59	82	-26	1
0.596667	-44	1673	-4657	-9333	425	-4908	-7548	-4711	1002	-2719	-9345	-9704	-204	-1812	-8913	-10850	-189	1114	1252	-6675	-2986	-4698	2926	-15105	-80	-3401	3479	-16183	-8678	-2369	2550	-11671	-148	-113	-117	-63	-63	-56	-102	43	-151	21	35	-72	-24	-55	85	-27	2
0.597500	-1	1624	-4522	-9348	482	-4751	-7406	-5064	919	-2359	-9270	-9743	-208	-1404	-8986	-10680	-176	958	1066	-5849	-3908	-4383	2806	-14954	63	-3005	3391	-16278	-8428	-2062	2255	-11587	-148	-125	-118	-66	-63	-58	-102	42	-149	17	39	-73	-19	-55	82	-28	1
0.598333	-122	1577	-4313	-9381	621	-4546	-7213	-5419	898	-2004	-9122	-9755	-203	-1009	-9044	-10507	-161	825	902	-5034	-5523	-4066	2693	-14789	40	-2613	3297	-16367	-8372	-1773	1986	-11483	-146	-125	-112	-66	-60	-58	-82	42	-149	18	35	-70	-22	-57	81	-27	-3
0.599167	-41	1526	-4056	-9430	505	-4341	-6985	-5767	812	-1657	-8933	-9739	-224	-615	-9076	-10330	-147	707	752	-4242	-5746	-3758	2578	-14609	-22	-2241	3195	-16430	-9053	-1498	1722	-11351	-149	-125	-118	-65	-61	-59	-101	42	-151	21	35	-72	-23	-53	84	-29	0
0.600000	141	1481	-3712	-9481	439	-4107	-6712	-6095	803	-1278	-8703	-9700	-174	-243	-9080	-10149	-42	615	620	-3483	-6693	-3451	2459	-14415	261	-1889	3084	-16469	-9492	-1250	1491	-11187	-151	-126	-120	-69	-62	-58	-100	40	-152	18	35	-76	-24	-58	81	-30	-1
0.600833	53	1425	-3336	-9520	316	-3848	-6412	-6407	942	-971	-8439	-9644	-121	110	-9068	-9965	-22	550	497	-2770	-6276	-3152	2341	-14205	506	-1556	2957	-16501	-11684	-1020	1281	-10985	-148	-128	-125	-67	-65	-60	-103	41	-151	16	34	-75	-17	-55	81	-31	-5
0.601667	-32	1368	-2918	-9541	308	-3555	-6082	-6679	1175	-650	-8157	-9573	-85	442	-9022	-9771	-66	508	375	-2089	-7721	-2863	2223	-13985	224	-1258	2843	-16488	-12707	-814	1091	-10739	-149	-129	-120	-65	-61	-58	-107	41	-153	26	35	-74	-22	-58	81	-30	-1
0.602500	-223	1297	-2476	-9533	163	-3231	-5729	-6949	1408	-340	-7851	-9494	-70	745	-8954	-9573	28	494	273	-1470	-6907	-2584	2105	-13761	233	-994	2713	-16440	-14793	-632	917	-10442	-146	-132	-117	-66	-65	-57	-105	43	-152	23	35	-73	-23	-55	80	-28	-5
0.603333	-319	1213	-2023	-9474	-3	-2873	-5361	-7178	1362	-57	-7536	-9413	-78	1012	-8853	-9365	-219	512	167	-912	-3469	-2319	1985	-13528	-113	-773	2589	-16354	-20626	-478	765	-10107	-147	-125	-132	-65	-61	-57	-102	44	-151	22	37	-77	-23	-58	84	-28	1
0.604167	-774	1090	-1581	-9358	148	-2482	-4979	-7376	1342	222	-7218	-9333	-47	1251	-8730	-9143	-294	527	62	-423	-5340	-2073	1867	-13288	-435	-594	2457	-16224	-23264	-343	631	-9721	-148	-125	-120	-65	-62	-57	-102	23	-148	18	35	-70	-18	-52	86	-27	-1
0.605000	-765	967	-1161	-9172	54	-2065	-4596	-7549	1297	477	-6898	-9258	-113	1447	-8577	-8922	-62	575	-33	-6	-3246	-1840	1749	-13051	-426	-464	2321	-16052	-25624	-243	520	-9291	-151	-127	-117	-69	-61	-56	-101	43	-150	18	34	-75	-22	-55	82	-30	1
0.605833	-625	822	-776	-8905	-172	-1622	-4209	-7700	1159	711	-6576	-9190	-63	1592	-8400	-8699	9	632	-129	340	-1808	-1630	1637	-12816	-410	-382	2188	-15827	-26255	-153	421	-8820	-148	-125	-117	-67	-64	-57	-107	46	-149	20	34	-73	-23	-58	82	-30	-1
0.606667	-708	630	-438	-8560	93	-1152	-3825	-7830	904	926	-6264	-9137	-30	1692	-8196	-8480	85	700	-222	621	-1444	-1438	1525	-12579	-451	-355	2049	-15563	-24707	-102	343	-8314	-151	-129	-120	-68	-66	-60	-103	39	-154	16	33	-77	-28	-62	79	-33	-3
0.607500	-688	391	-162	-8145	-136	-669	-3442	-7946	584	1124	-5955	-9083	-76	1751	-7961	-8264	13	771	-308	831	798	-1268	1431	-12348	-465	-373	1915	-15243	-22559	-65	287	-7768	-151	-131	-120	-69	-66	-60	-107	40	-155	13	33	-74	-25	-57	82	-30	-4
0.608333	-230	120	57	-7592	-473	-168	-3069	-8037	257	1308	-5650	-9043	-56	1760	-7693	-8053	-129	849	-373	980	3241	-1119	1350	-12121	-608	-442	1779	-14879	-21029	-55	249	-7208	-153	-138	-119	-66	-60	-56	-107	39	-154	11	30	-78	-27	-59	79	-34	-5
0.609167	-228	-196	211	-6974	-323	335	-2706	-8126	63	1480	-5350	-9009	-56	1721	-7402	-7863	-174	928	-425	1066	1643	-1007	1280	-11896	-892	-558	1637	-14462	-15247	-56	234	-6627	-151	-128	-118	-66	-65	-59	-104	40	-152	8	32	-75	-24	-57	81	-33	-1
0.610000	-182	-555	306	-6278	-387	846	-2354	-8204	201	1638	-5046	-8979	-96	1634	-7076	-7690	-147	1004	-474	1101	3222	-906	1231	-11676	-979	-717	1487	-14003	-8361	-82	237	-6042	-145	-126	-117	-101	-62	-57	-104	43	-149	20	36	-72	-19	-56	80	-26	-3
0.610833	-176	-942	339	-5508	-288	1343	-2014	-8281	506	1786	-4744	-8950	-40	1506	-6715	-7550	-87	1068	-495	1079	4891	-841	1197	-11444	-720	-924	1342	-13500	-1099	-126	266	-5464	-146	-124	-116	-62	-60	-53	-103	44	-150	19	36	-88	-22	-55	85	-25	1
0.611667	-215	-1374	320	-4680	-217	1828	-1688	-8355	343	1916	-4439	-8929	-72	1329	-6322	-7430	-29	1126	-499	1007	4838	-805	1183	-11231	-303	-1165	1176	-12960	6483	-195	306	-4905	-145	-126	-95	-61	-63	-52	-102	43	-147	19	36	-73	-22	-56	82	-28	0
0.612500	-134	-1841	265	-3836	-281	2291	-1382	-8426	-29	2034	-4132	-8905	-276	1118	-5913	-7339	-48	1172	-481	894	5994	-807	1184	-11011	-203	-1445	997	-12388	12841	-274	369	-4379	-146	-127	-115	-65	-61	-53	-105	39	-148	18	38	-74	-18	-55	82	-29	0
0.613333	-42	-2321	192	-2901	-336	2723	-1089	-8486	-243	2137	-3800	-8886	-407	868	-5465	-7280	-137	1193	-442	730	6305	-837	1211	-10786	154	-1756	804	-11778	18411	-382	450	-3885	-147	-126	-114	-63	-59	-84	-105	40	-150	19	35	-75	-24	-57	80	-30	1
0.614167	-100	-2817	110	-1991	-297	3116	-813	-8544	-744	2218	-3512	-8871	-782	584	-4977	-7249	-132	1230	-379	524	7020	-903	1252	-10551	536	-2095	587	-11143	21204	-499	542	-3445	-148	-126	-116	-66	-63	-59	-107	37	-151	17	35	-77	-19	-56	79	-31	-1
0.615000	-188	-3314	44	-1090	-207	3465	-550	-8587	-1168	2281	-3183	-8858	-1248	279	-4478	-7242	-77	1243	-296	280	6471	-999	1310	-10310	606	-2459	353	-10486	23175	-648	644	-3064	-149	-130	-122	-68	-62	-58	-105	37	-151	16	29	-78	-24	-60	76	-35	-1
0.615833	-359	-3803	6	-222	-48	3771	-309	-8610	-1202	2319	-2877	-8845	-1034	-40	-3950	-7248	17	1249	-188	-8	6130	-1133	1380	-10046	1066	-2838	93	-9806	24999	-811	766	-2747	-148	-128	-119	-66	-63	-60	-104	41	-152	18	34	-75	-23	-55	81	-36	-4
0.616667	-225	-4266	17	611	-195	4045	-74	-8599	-1448	2337	-2553	-8831	-792	-369	-3401	-7260	-39	1247	-57	-334	9427	-1296	1465	-9763	1335	-3233	-176	-9112	21719	-998	874	-2502	-149	-128	-120	-67	-62	-55	-102	42	-150	22	32	-76	-18	-57	81	-35	1
0.617500	-316	-4707	94	1366	-9	4243	141	-8559	-1647	2328	-2230	-8819	-717	-697	-2836	-7273	-117	1240	92	-704	6776	-1492	1549	-9467	997	-3634	-469	-8414	20584	-1209	1003	-2331	-145	-126	-118	-65	-61	-58	-105	40	-150	19	34	-87	-18	-57	81	-31	0
0.618333	-344	-5103	244	2037	-8	4401	339	-8492	-1444	2293	-1916	-8813	-602	-1020	-2264	-7275	-113	1221	263	-1117	6985	-1710	1637	-9141	799	-4042	-774	-7714	19716	-1452	1105	-2223	-144	-128	-117	-65	-57	-57	-99	35	-150	20	36	-73	-21	-57	81	-32	0
0.619167	-281	-5446	475	2594	-186	4508	526	-8360	-1251	2230	-1609	-8809	-508	-1325	-1686	-7251	-247	1193	450	-1575	7270	-1961	1715	-8797	685	-4450	-1095	-7015	20041	-1730	1194	-2202	-147	-128	-118	-63	-61	-55	-102	39	-149	19	35	-95	-24	-55	84	-29	2
0.620000	-309	-5723	799	3031	2	4569	692	-8187	-1103	2142	-1306	-8806	-387	-1610	-1117	-7204	-193	1158	652	-2067	5423	-2226	1785	-8416	503	-4858	-1425	-6329	21862	-2041	1245	-2249	-147	-130	-121	-67	-63	-58	-104	40	-149	20	34	-78	-23	-58	79	-33	0
0.620833	-613	-5953	1207	3320	523	4583	839	-7963	-1035	2024	-1012	-8796	-238	-1853	-561	-7113	34	1111	870	-2599	4885	-2515	1838	-8008	674	-5252	-1754	-5649	23701	-2386	1266	-2358	-148	-129	-121	-66	-64	-58	-108	38	-153	15	29	-76	-23	-57	79	-48	0
0.621667	-250	-6106	1709	3463	865	4567	966	-7675	-1481	1897	-729	-8780	-131	-2045	-18	-6973	3	1059	1104	-3166	6225	-2814	1883	-7571	642	-5648	-2070	-4999	22414	-2779	1226	-2521	-145	-129	-122	-65	-61	-88	-108	55	-150	18	33	-75	-19	-58	77	-34	0
0.622500	-63	-6178	2302	3445	984	4514	1086	-7334	-1876	1750	-462	-8750	-101	-2193	492	-6778	-227	988	1352	-3769	3010	-3124	1897	-7106	364	-6026	-2373	-4374	23221	-3211	1154	-2746	-150	-130	-125	-67	-62	-58	-105	34	-150	16	36	-76	-19	-58	88	-32	0
0.623333	6	-6182	2965	3259	593	4430	1157	-6947	-1891	1600	-205	-8705	-100	-2277	973	-6539	-229	906	1613	-4390	1781	-3438	1885	-6612	613	-6383	-2649	-3785	24513	-3692	1007	-2988	-148	-131	-126	-67	-64	-60	-109	36	-153	27	30	-79	-22	-61	73	-34	0
0.624167	144	-6120	3691	2908	178	4321	1245	-6499	-1741	1449	37	-8630	-50	-2291	1419	-6217	-173	812	1887	-5027	2114	-3749	1856	-6086	792	-6716	-2894	-3227	24619	-4212	809	-3264	-146	-130	-124	-68	-62	-59	-107	37	-151	18	32	-79	-19	-59	79	-30	0
0.625000	94	-5980	4447	2399	-434	4190	1301	-6005	-1578	1303	276	-8519	5	-2245	1811	-5852	-189	698	2172	-5667	355	-4062	1793	-5544	644	-7036	-3099	-2718	24190	-4830	536	-3567	-149	-129	-120	-66	-60	-60	-107	40	-152	17	32	-76	-22	-61	74	-32	0
0.625833	162	-5787	5253	1731	-542	4042	1338	-5476	-1445	1167	505	-8380	-64	-2122	2156	-5414	-97	568	2439	-6313	142	-4367	1703	-4978	537	-7327	-3237	-2255	21985	-5396	206	-3883	-148	-129	-121	-68	-65	-60	-107	37	-153	42	33	-77	-22	-61	81	-30	-1
0.626667	211	-5543	6046	923	-449	3869	1361	-4919	-1216	1045	722	-8188	-421	-1938	2439	-4986	-135	422	2759	-6949	-350	-4662	1588	-4392	607	-7589	-3322	-1852	19194	-6050	-188	-4202	-148	-129	-121	-66	-62	-63	-107	38	-154	18	33	-76	-25	-61	76	-31	0
0.627500	188	-5258	6828	-14	-417	3680	1370	-4348	-1131	946	931	-7940	-1115	-1687	2675	-4491	-180	254	3056	-7568	-862	-4948	1447	-3800	558	-7826	-3343	-1503	15242	-6738	-627	-4524	-147	-130	-124	-70	-64	-59	-108	36	-153	16	33	-64	-27	-61	79	-30	-1
0.628333	168	-4939	7570	-1056	-396	3470	1373	-3766	-1102	865	1138	-7641	-977	-1383	2846	-3977	-267	76	3365	-8161	-1571	-5216	1292	-3199	360	-8035	-3288	-1206	10905	-7461	-1114	-4833	-138	-132	-125	-67	-63	-60	-107	39	-150	-9	29	-77	-23	-60	77	-35	-5
0.629167	-64	-4604	8251	-2177	-222	3224	1366	-3197	-867	809	1330	-7273	-284	-1015	2966	-3451	-74	-118	3661	-8717	-3384	-5470	1110	-2597	240	-8212	-3156	-970	8528	-8205	-1629	-5132	-149	-131	-122	-68	-61	-59	-107	36	-153	16	33	-76	-22	-59	80	-32	-4
0.630000	59	-4256	8853	-3346	-488	2957	1363	-2639	-617	770	1523	-6842	-69	-614	3027	-2920	36	-315	3956	-9213	89	-5703	924	-1998	276	-8350	-2946	-786	1532	-8963	-2158	-5415	-146	-129	-119	-66	-60	-52	-105	41	-151	17	36	-73	-18	-57	77	-32	0
0.630833	51	-3907	9362	-4541	-263	2643	1354	-2111	-479	752	1714	-6365	41	-182	3038	-2408	-201	-525	4237	-9659	-1383	-5927	722	-1408	130	-8465	-2665	-655	-4206	-9718	-2683	-5674	-145	-127	-119	-63	-61	-60	-105	42	-151	22	37	-72	-22	-58	80	-28	1
0.631667	74	-3575	9755	-5742	-215	2281	1353	-1626	-522	731	1890	-5803	286	256	2998	-1921	-38	-738	4497	-10050	-2015	-6132	519	-843	119	-8548	-2321	-576	-8747	-10462	-3197	-5915	-151	-128	-119	-68	-56	-56	-105	40	-131	16	32	-76	-22	-62	78	-31	0
0.632500	126	-3261	10040	-6920	-223	1861	1365	-1194	-591	709	2053	-5207	504	688	2920	-1463	163	-951	4735	-10375	-596	-6325	315	-299	196	-8592	-1920	-531	-12772	-11174	-3670	-6124	-145	-131	-119	-67	-62	-59	-108	38	-150	13	35	-76	-13	-56	79	-28	-3
0.633333	113	-2964	10199	-8030	-264	1388	1406	-817	-661	683	2204	-4548	573	1106	2808	-1032	51	-1159	4949	-10601	-1607	-6495	122	219	229	-8607	-1468	-518	-15402	-11845	-4099	-6304	-159	-128	-119	-67	-63	-58	-105	40	-154	17	34	-75	-23	-58	81	-35	0
0.634167	370	-2697	10237	-9053	-182	839	1448	-509	-587	626	2338	-3869	470	1503	2673	-678	11	-1355	5133	-10755	-2171	-6654	-58	700	133	-8579	-987	-525	-16934	-12446	-4453	-6454	-150	-129	-119	-66	-62	-60	-109	38	-152	18	33	-76	-21	-64	80	-31	1
0.635000	1105	-2456	10157	-9971	-586	220	1522	-270	-655	533	2443	-3161	557	1831	2521	-319	191	-1543	5276	-10824	180	-6795	-227	1149	35	-8520	-487	-545	-20761	-12974	-4732	-6555	-147	-128	-119	-65	-63	-57	-105	41	-151	17	34	-75	-23	-57	79	-30	0
0.635833	879	-2247	9958	-10761	-408	-477	1618	-101	-25	385	2521	-2437	792	2105	2363	-24	70	-1713	5376	-10797	-1504	-6922	-360	1553	-28	-8424	16	-559	-22503	-13403	-4916	-6645	-150	-128	-116	-65	-59	-58	-109	37	-151	27	34	-73	-22	-53	86	-28	-1
0.636667	465	-2064	9656	-11411	-318	-1256	1749	-7	646	185	2568	-1686	855	2313	2206	231	177	-1866	5440	-10680	-3455	-7037	-496	1916	207	-8300	506	-561	-21272	-13723	-5008	-6680	-142	-127	-116	-64	-58	-56	-103	42	-149	19	36	-72	-19	-53	86	-31	0
0.637500	437	-1906	9267	-11908	-320	-2108	1905	13	694	-84	2581	-1014	804	2441	2056	442	281	-1996	5458	-10466	-2334	-7138	-596	2229	286	-8137	957	-543	-20048	-13942	-5001	-6673	-147	-122	-117	-63	-60	-56	-103	40	-148	21	36	-74	-17	-53	87	-28	-4
0.638333	312	-1773	8804	-12244	-292	-3021	2091	-31	710	-429	2555	-342	721	2487	1886	625	336	-2102	5425	-10195	-3281	-7224	-665	2492	60	-7947	1355	-495	-17912	-14019	-4896	-6618	-143	-125	-114	-62	-57	-56	-93	45	-145	19	38	-73	-17	-53	86	-29	2
0.639167	197	-1657	8283	-12424	-419	-3994	2293	-142	458	-838	2490	282	620	2448	1790	778	349	-2188	5352	-9839	-3465	-7300	-710	2691	-164	-7733	1686	-403	-15883	-13970	-4698	-6508	-142	-125	-117	-63	-60	-57	-103	40	-135	20	38	-69	-26	-55	86	-26	12
0.640000	226	-1562	7727	-12444	-397	-5003	2519	-313	344	-1328	2382	845	546	2326	1682	888	63	-2251	5221	-9415	-3486	-7365	-736	2847	-272	-7498	1929	-270	-13691	-13791	-4428	-6345	-151	-129	-120	-66	-65	-60	-109	40	-154	18	30	-76	-26	-60	79	-31	-7
0.640833	190	-1480	7147	-12321	-247	-6047	2751	-534	181	-1879	2240	1335	542	2127	1593	984	123	-2291	5054	-8932	-3777	-7419	-734	2941	-306	-7238	2077	-79	-11404	-13462	-4086	-6113	-150	-126	-119	-68	-64	-59	-105	37	-149	18	41	-77	-24	-57	82	-28	-3
0.641667	-131	-1401	6577	-12051	-268	-7088	3004	-787	15	-2476	2068	1743	482	1870	1510	1054	173	-2302	4839	-8398	-3216	-7446	-708	2979	-469	-6965	2119	163	-10150	-13011	-3689	-5821	-172	-127	-121	-64	-63	-58	-103	39	-151	18	30	-73	-24	-57	82	-29	-3
0.642500	-487	-1331	6012	-11658	17	-8109	3250	-1075	-15	-3114	1866	2062	298	1555	1459	1103	80	-2295	4590	-7832	-5184	-7468	-667	2951	-717	-6684	2050	459	-6500	-12437	-3261	-5454	-147	-129	-119	-66	-62	-55	-103	39	-153	16	36	-76	-33	-55	84	-26	-1
0.643333	-340	-1259	5481	-11159	-189	-9095	3515	-1382	-372	-3776	1644	2283	219	1192	1406	1118	98	-2267	4312	-7246	-1903	-7471	-615	2868	-632	-6401	1867	805	-6546	-11750	-2818	-5018	-147	-127	-118	-83	-59	-53	-103	40	-150	21	37	-74	-17	-52	82	-30	0
0.644167	-291	-1199	4999	-10579	-4	-10020	3726	-1712	-510	-4439	1403	2398	126	802	1361	1098	-69	-2217	4005	-6664	-1385	-7466	-560	2716	-854	-6120	1569	1196	-7373	-10967	-2383	-4509	-145	-128	-117	-51	-61	-46	-104	38	-153	19	38	-73	-21	-56	82	-27	0
0.645000	-511	-1138	4566	-9933	4	-10804	3940	-2041	-586	-5096	1152	2410	22	403	1305	1035	-57	-2154	3677	-6071	-3214	-7449	-498	2513	-914	-5845	1167	1620	-6724	-10117	-1979	-3935	-152	-127	-117	-62	-36	-55	-99	40	-152	21	38	-72	-24	-52	84	-28	-1
0.645833	-531	-1081	4202	-9249	7	-11602	4123	-2374	-1320	-5718	899	2313	-38	8	1252	913	-111	-2081	3342	-5505	-1394	-7418	-437	2239	-926	-5580	665	2067	-6310	-9203	-1623	-3293	-148	-126	-116	-63	-61	-56	-103	42	-153	21	38	-75	-22	-53	84	-43	1
0.646667	-557	-1027	3904	-8542	15	-12225	4254	-2702	-1703	-6285	649	2111	-117	-359	1180	722	-38	-1992	2996	-4972	-1235	-7376	-383	1912	-1013	-5333	82	2519	-5179	-8256	-1338	-2592	-150	-104	-118	-63	-62	-58	-103	41	-150	21	35	-74	-22	-57	81	-30	-3
0.647500	-834	-974	3680	-7837	300	-12721	4392	-3021	-1316	-6780	408	1813	-160	-698	1094	447	-16	-1898	2651	-4475	-1646	-7330	-339	1526	-1112	-5114	-567	2968	-3159	-7301	-1132	-1829	-148	-130	-119	-64	-61	-58	-105	37	-152	16	35	-76	-23	-57	82	-30	-1
0.648333	-664	-924	3531	-7144	-134	-13074	4478	-3332	-1089	-7187	187	1411	-137	-985	982	63	-28	-1802	2323	-4028	741	-7275	-304	1086	-1020	-4903	-1262	3392	-3591	-6347	-1026	-1016	-151	-128	-121	-68	-64	-63	-105	35	-155	15	32	-77	-25	-63	78	-34	-6
0.649167	-405	-878	3461	-6492	-39	-13292	4503	-3622	-882	-7497	-18	939	-128	-1212	850	-427	-35	-1698	2015	-3640	171	-7213	-279	602	-1157	-4719	-1992	3787	-3903	-5415	-1011	-164	-148	-131	-119	-63	-64	-59	-108	37	-149	20	34	-75	-19	-58	78	-23	-1
0.650000	-551	-824	3469	-5887	185	-13344	4506	-3889	-482	-7693	-193	382	-44	-1360	701	-1038	72	-1592	1739	-3301	-1939	-7146	-267	75	-1048	-4558	-2720	4133	-1806	-4526	-1106	715	-146	-127	-116	-64	-63	-56	-102	40	-150	19	36	-74	-18	-58	80	-30	1
0.650833	-482	-781	3543	-5349	63	-13293	4464	-4147	-329	-7777	-352	-246	-27	-1430	525	-1771	-131	-1489	1491	-3027	-204	-7084	-262	-490	-968	-4432	-3433	4405	-170	-3707	-1302	1607	-143	-126	-115	-65	-61	-42	-101	40	-149	19	37	-76	-53	-56	84	-28	-1
0.651667	-357	-737	3676	-4898	220	-13108	4381	-4393	-61	-7751	-486	-939	-28	-1431	322	-2640	-275	-1391	1289	-2807	-928	-7024	-293	-1086	-1030	-4332	-4111	4606	1991	-2960	-1600	2489	-149	-126	-117	-63	-61	-56	-105	38	-152	17	35	-72	-19	-58	80	-32	0
0.652500	-453	-698	3869	-4487	273	-12819	4272	-4631	199	-7622	-602	-1680	-91	-1354	96	-3636	-249	-1303	1132	-2641	-1617	-6979	-325	-1707	-924	-4260	-4728	4726	3278	-2299	-1982	3368	-147	-128	-120	-62	-61	-56	-104	40	-152	16	30	-74	-19	-58	81	-28	1
0.653333	-422	-660	4116	-4182	96	-12445	4133	-4854	454	-7408	-710	-2467	-283	-1202	-154	-4751	-210	-1207	1029	-2518	-1475	-6940	-369	-2338	-776	-4207	-5277	4748	4110	-1726	-2425	4211	-149	-126	-119	-63	-62	-79	-102	39	-148	16	35	-75	-19	-59	80	-29	-1
0.654167	-233	-624	4399	-3955	130	-12013	3970	-5075	821	-7076	-802	-3266	-474	-980	-424	-5973	-108	-1126	981	-2434	-2422	-6913	-424	-2985	-573	-4186	-5739	4685	4566	-1248	-2956	5012	-148	-130	-124	-66	-61	-56	-104	38	-155	11	35	-74	-19	-59	80	-32	0
0.655000	-412	-591	4725	-3810	29	-11543	3798	-5291	1020	-6686	-892	-4149	-540	-708	-714	-7279	-60	-1050	995	-2376	-2323	-6919	-486	-3626	-619	-4180	-6105	4524	2642	-854	-3506	5754	-150	-126	-117	-65	-60	-55	-104	36	-150	19	34	-74	-21	-58	78	-31	-1
0.655833	-459	-555	5072	-3735	165	-11063	3615	-5510	1166	-6246	-991	-5021	-478	-388	-1020	-8638	-129	-982	1069	-2343	-5183	-6935	-558	-4261	-596	-4198	-6365	4276	2992	-572	-4073	6424	-149	-128	-119	-64	-61	-60	-104	38	-153	16	35	-74	-24	-62	82	-29	1
0.656667	-431	-524	5441	-3728	-4	-10594	3430	-5724	1420	-5771	-1096	-5913	-474	-43	-1344	-10030	60	-917	1204	-2327	-4132	-6975	-635	-4879	-329	-4233	-6517	3945	1241	-361	-4628	7004	-155	-129	-120	-69	-64	-62	-105	36	-149	16	34	-80	-23	-60	78	-30	-1
0.657500	-249	-490	5825	-3782	-25	-10166	3244	-5951	1420	-5287	-1230	-6809	-542	317	-1676	-11417	50	-851	1403	-2322	-2881	-7038	-717	-5467	-621	-4288	-6559	3548	-2739	-229	-5155	7501	-146	-128	-119	-65	-62	-57	-103	44	-151	13	34	-75	-23	-56	82	-27	0
0.658333	-127	-454	6214	-3875	20	-9789	3068	-6172	1368	-4812	-1383	-7701	-647	673	-2027	-12776	-75	-798	1659	-2334	-5803	-7122	-787	-6028	-473	-4350	-6500	3090	-4255	-159	-5642	7890	-150	-126	-119	-65	-63	-55	-105	39	-151	17	33	-73	-21	-56	81	-29	-3
0.659167	-130	-419	6599	-4006	141	-9492	2893	-6411	1190	-4366	-1573	-8602	-708	997	-2385	-14096	-53	-738	1968	-2357	-4517	-7220	-873	-6550	-120	-4432	-6349	2583	-6166	-145	-6047	8173	-146	-125	-118	-63	-70	-58	-103	39	-153	15	33	-70	-28	-57	84	-30	0
0.660000	-155	-385	6969	-4158	37	-9287	2714	-6643	1048	-3970	-1803	-9502	-804	1281	-2763	-15230	17	-687	2319	-2413	-4575	-7346	-955	-7024	-85	-4525	-6112	2042	-6807	-180	-6395	8337	-147	-128	-119	-65	-64	-58	-102	37	-148	17	33	-75	-26	-58	80	-33	-15
0.660833	-318	-353	7319	-4317	285	-9177	2536	-6919	1037	-3655	-2077	-10393	-841	1492	-3146	-16259	73	-635	2709	-2501	-5287	-7482	-1041	-7457	-31	-4626	-5809	1490	-6104	-246	-6598	8387	-147	-128	-119	-69	-64	-61	-105	34	-154	15	29	-75	-22	-58	79	-31	-4
0.661667	-355	-322	7643	-4471	9	-9161	2336	-7196	966	-3419	-2389	-11270	-765	1625	-3538	-17129	8	-582	3140	-2632	-3229	-7624	-1130	-7833	234	-4730	-5451	943	-7356	-327	-6716	8330	-151	-128	-119	-68	-60	-56	-105	38	-150	16	34	-74	-19	-59	78	-30	-1
0.662500	7	-291	7941	-4609	-80	-9249	2155	-7481	781	-3283	-2748	-12129	-738	1655	-3942	-17806	-146	-527	3590	-2818	-2371	-7772	-1221	-8155	154	-4847	-5059	406	-9769	-425	-6717	8160	-149	-126	-117	-66	-62	-60	-105	39	-151	3	32	-73	-23	-59	79	-30	-4
0.663333	-61	-258	8197	-4726	52	-9427	1936	-7783	1101	-3254	-3148	-12969	-703	1578	-4359	-18286	-75	-468	4061	-3073	-4857	-7912	-1314	-8418	168	-4957	-4645	-101	-8894	-526	-6604	7883	-148	-126	-121	-66	-61	-58	-103	41	-149	18	34	-70	-23	-56	80	-32	-4
0.664167	-23	-230	8413	-4802	-111	-9695	1692	-8108	1484	-3339	-3589	-13796	-664	1376	-4775	-18555	133	-405	4545	-3404	-2962	-8047	-1413	-8634	353	-5073	-4232	-576	-8671	-623	-6376	7509	-149	-124	-120	-68	-67	-57	-104	36	-154	18	30	-96	-18	-56	80	-28	0
0.665000	8	-200	8581	-4849	51	-10029	1406	-8453	1507	-3536	-4058	-14596	-587	1053	-5194	-18617	144	-337	5012	-3814	-1790	-8161	-1517	-8797	291	-5186	-3827	-1002	-8694	-719	-6037	7040	-149	-117	-122	-68	-61	-57	-105	35	-151	18	32	-76	-22	-58	78	-27	-3
0.665833	-167	-169	8701	-4864	-28	-10425	1089	-8820	1258	-3849	-4548	-15360	-592	602	-5596	-18474	53	-258	5477	-4301	-1471	-8251	-1623	-8911	72	-5294	-3448	-1378	-9139	-807	-5598	6503	-149	-126	-119	-70	-64	-53	-102	40	-176	16	32	-76	-22	-56	81	-47	-3
0.666667	-219	-130	8771	-4840	-55	-10857	726	-9206	673	-4252	-5045	-16067	-498	36	-5984	-18150	-36	-166	5931	-4873	395	-8308	-1730	-8983	57	-5387	-3098	-1693	-10458	-894	-5080	5894	-151	-126	-121	-70	-63	-62	-104	38	-151	19	32	-73	-22	-57	79	-31	0
0.667500	-118	-83	8791	-4792	158	-11313	311	-9618	465	-4758	-5537	-16715	-254	-642	-6345	-17659	79	-60	6365	-5511	1146	-8325	-1843	-9014	59	-5469	-2801	-1953	-11345	-980	-4486	5229	-150	-130	-118	-69	-62	-60	-105	41	-152	15	33	-76	-25	-56	81	-32	-5
0.668333	-41	-30	8750	-4719	94	-11772	-149	-10051	584	-5337	-6005	-17297	-109	-1411	-6665	-17023	158	61	6770	-6206	2766	-8298	-1947	-9016	110	-5525	-2539	-2152	-13320	-1073	-3836	4515	-151	-129	-112	-72	-66	-59	-108	36	-152	18	34	-76	-25	-57	77	-30	-5
0.669167	-47	35	8680	-4639	139	-12210	-660	-10507	204	-5981	-6442	-17803	-141	-2272	-6937	-16287	-112	209	7141	-6946	2292	-8223	-2054	-8989	39	-5564	-2334	-2296	-13314	-1171	-3151	3774	-148	-126	-118	-66	-64	-56	-108	41	-154	19	35	-76	-24	-57	94	-27	-4
0.670000	-402	115	8555	-4547	102	-12620	-1209	-10984	-446	-6671	-6828	-18204	-162	-3195	-7148	-15475	-23	377	7485	-7685	3985	-8096	-2156	-8941	234	-5568	-2163	-2386	-13729	-1291	-2444	3017	-141	-124	-117	-67	-62	-56	-104	43	-148	23	38	-74	-23	-52	86	-26	2
0.670833	-270	219	8389	-4497	73	-12986	-1792	-11490	-912	-7381	-7160	-18513	-135	-4160	-7291	-14631	27	570	7791	-8429	8214	-7913	-2244	-8883	322	-5544	-2040	-2436	-17716	-1436	-1738	2244	-145	-124	-119	-65	-61	-56	-101	44	-148	7	35	-65	-21	-52	86	-27	0
0.671667	-304	334	8176	-4473	157	-13296	-2402	-12018	-894	-8127	-7422	-18716	-112	-5151	-7358	-13780	-95	784	8051	-9154	6418	-7679	-2323	-8819	-10	-5486	-1948	-2449	-18454	-1609	-1032	1474	-148	-124	-120	-64	-65	-53	-102	40	-149	21	36	-72	-18	-52	85	-30	0
0.672500	-338	481	7933	-4486	82	-13537	-3028	-12569	-634	-8857	-7602	-18814	-153	-6146	-7351	-12950	-49	1026	8273	-9827	8222	-7394	-2388	-8756	-81	-5366	-1886	-2434	-19326	-1812	-387	711	-148	-127	-120	-63	-60	-56	-104	43	-152	19	27	-74	-18	-66	84	-27	-3
0.673333	-137	631	7672	-4569	-51	-13702	-3651	-13135	-393	-9559	-7700	-18804	-150	-7129	-7265	-12171	-98	1293	8449	-10437	9204	-7069	-2437	-8696	-355	-5260	-1833	-2400	-18997	-2053	241	-44	-149	-130	-122	-68	-67	-58	-104	39	-150	16	33	-80	-24	-58	80	-31	0
0.674167	-230	810	7357	-4721	112	-13792	-4252	-13694	-427	-10232	-7720	-18692	-170	-8084	-7096	-11461	-108	1583	8589	-10963	8234	-6696	-2460	-8646	-883	-5089	-1783	-2356	-16886	-2323	817	-771	-137	-129	-107	-66	-62	-57	-104	38	-151	17	30	-82	-23	-58	81	-29	1
0.675000	-550	1010	7039	-4958	-64	-13792	-4812	-14307	-300	-10859	-7639	-18474	-183	-8992	-6853	-10831	39	1897	8692	-11391	10389	-6293	-2463	-8604	-782	-4878	-1711	-2303	-15197	-2629	1339	-1471	-149	-128	-120	-65	-64	-58	-104	39	-148	19	34	-75	-24	-57	81	-29	-1
0.675833	-36	1228	6701	-5282	-238	-13713	-5331	-14912	-572	-11432	-7483	-18176	-151	-9844	-6550	-10294	-74	2231	8748	-11721	13418	-5861	-2435	-8577	-1151	-4630	-1638	-2260	-15080	-2962	1809	-2141	-155	-127	-119	-65	-64	-57	-101	40	-148	19	35	-79	-22	-57	82	-27	0
0.676667	-34	1460	6355	-5709	155	-13549	-5781	-15518	-552	-11936	-7248	-17805	-145	-10625	-6199	-9853	-217	2579	8766	-11944	10283	-5409	-2376	-8565	-2026	-4355	-1525	-2245	-11222	-3316	2213	-2781	-146	-126	-116	-66	-65	-57	-102	43	-149	19	36	-76	-18	-55	82	-27	0
0.677500	-169	1708	5997	-6232	113	-13312	-6153	-16135	-421	-12380	-6955	-17389	-118	-11333	-5816	-9515	-197	2943	8742	-12067	10673	-4951	-2290	-8569	-1801	-4055	-1371	-2213	-6611	-3690	2569	-3384	-144	-125	-121	-65	-61	-57	-119	42	-147	20	37	-76	-23	-57	82	-25	2
0.678333	-108	1961	5634	-6855	128	-13016	-6431	-16731	-602	-12747	-6608	-16934	-102	-11969	-5418	-9268	-154	3308	8691	-12102	11131	-4495	-2176	-8585	-1161	-3736	-1168	-2220	-1531	-4072	2868	-3959	-122	-126	-119	-64	-62	-57	-103	42	-146	21	36	-73	-17	-51	84	-28	5
0.679167	-275	2212	5278	-7553	210	-12665	-6615	-17326	-551	-13050	-6231	-16469	-85	-12529	-5030	-9100	-169	3671	8605	-12053	8856	-4051	-2027	-8613	-725	-3414	-918	-2255	4502	-4452	3134	-4495	-145	-125	-119	-62	-60	-84	-102	41	-147	22	38	-72	-23	-53	84	-26	2
0.680000	-334	2461	4921	-8337	214	-12275	-6707	-17910	-441	-13273	-5836	-16024	-41	-13013	-4680	-9017	-182	4036	8489	-11950	8382	-3639	-1871	-8658	-414	-3095	-603	-2319	10452	-4830	3353	-5002	-146	-127	-118	-65	-66	-60	-104	41	-148	19	39	-73	-24	-55	73	-29	-3
0.680833	-122	2710	4577	-9190	251	-11859	-6696	-18481	-521	-13440	-5452	-15615	-57	-13431	-4385	-9007	-206	4385	8348	-11794	6930	-3251	-1649	-8710	-590	-2790	-238	-2419	17380	-5179	3550	-5475	-149	-126	-120	-72	-61	-58	-105	37	-153	17	32	-75	-25	-59	80	-28	0
0.681667	-201	2937	4302	-10097	351	-11427	-6589	-19043	-529	-13534	-5073	-15256	-88	-13773	-4168	-9055	-66	4720	8182	-11618	6518	-2905	-1413	-8766	-956	-2509	183	-2542	23439	-5517	3735	-5911	-147	-125	-124	-66	-65	-62	-107	39	-151	16	32	-77	-25	-60	82	-28	-3
0.682500	-391	3155	3927	-11039	382	-10995	-6391	-19580	-516	-13570	-4737	-14966	-146	-14056	-4048	-9152	-114	5048	8011	-11427	5080	-2605	-1152	-8825	-847	-2265	655	-2694	29372	-5817	3912	-6320	-147	-128	-118	-70	-63	-60	-104	40	-149	15	34	-76	5	-55	80	-27	0
0.683333	-595	3367	3630	-11996	386	-10572	-6115	-20086	-283	-13547	-4451	-14770	-171	-14282	-4028	-9292	-136	5337	7826	-11247	3642	-2352	-866	-8888	-710	-2068	1176	-2860	32767	-6084	4100	-6701	-150	-126	-118	-66	-63	-61	-104	38	-152	16	39	-74	-22	-51	85	-28	3
0.684167	-340	3553	3366	-12938	131	-10180	-5778	-20564	-161	-13479	-4232	-14679	-136	-14464	-4131	-9473	-181	5608	7642	-11096	6947	-2162	-556	-8945	-610	-1925	1733	-3085	32553	-6311	4299	-7055	-148	-125	-95	-66	-63	-55	-103	39	-148	18	34	-74	-21	-53	80	-28	-1
0.685000	-227	3724	3130	-13860	127	-9814	-5396	-21012	-191	-13363	-4087	-14689	-125	-14599	-4352	-9687	-207	5848	7450	-10981	3907	-2031	-223	-8999	-338	-1848	2328	-3322	32665	-6498	4522	-7391	-146	-125	-116	-66	-61	-59	-109	42	-156	19	37	-72	-18	-53	82	-28	0
0.685833	-194	3877	2921	-14738	-32	-9492	-4986	-21427	-95	-13201	-4028	-14821	-191	-14708	-4686	-9929	-48	6062	7267	-10914	3175	-1962	133	-9047	-109	-1840	2941	-3587	32508	-6658	4777	-7708	-149	-125	-116	-64	-63	-57	-103	19	-152	20	36	-72	-25	-53	80	-27	0
0.686667	-358	4011	2745	-15554	-141	-9218	-4570	-21799	29	-13013	-4059	-15064	-296	-14789	-5115	-10197	-158	6248	7087	-10908	2650	-1956	511	-9091	-124	-1908	3567	-3881	28585	-6782	5069	-8009	-149	-124	-117	-66	-65	-57	-105	45	-151	20	38	-77	-23	-52	81	-28	0
0.687500	-324	4132	2606	-16299	28	-8983	-4166	-22105	-64	-12801	-4177	-15427	-379	-14857	-5631	-10490	-274	6405	6918	-10962	423	-2009	913	-9121	8	-2047	4193	-4198	22342	-6876	5398	-8303	-150	-126	-138	-64	-63	-55	-103	43	-149	17	35	-74	-22	-55	82	-29	0
0.688333	-465	4240	2514	-16951	-62	-8793	-3800	-22403	-104	-12566	-4378	-15891	-357	-14910	-6206	-10823	-338	6536	6764	-11072	-96	-2124	1332	-9141	773	-2262	4797	-4544	14900	-6955	5777	-8601	-147	-126	-119	-67	-62	-58	-105	37	-151	20	36	-74	-22	-55	81	-38	-1
0.689167	-168	4311	2447	-17495	-528	-8644	-3481	-22629	-245	-12321	-4661	-16457	-280	-14968	-6815	-11158	-266	6646	6624	-11240	1190	-2287	1777	-9153	1311	-2545	5438	-4921	3379	-7024	6203	-8900	-148	-125	-116	-63	-51	-60	-103	42	-150	20	35	-74	-23	-53	81	-30	1
0.690000	-120	4442	2427	-17929	-336	-8534	-3236	-22789	-368	-12065	-5014	-17107	-284	-15027	-7393	-11521	-245	6741	6499	-11454	-2302	-2499	2241	-9149	1091	-2895	6040	-5326	-5139	-7086	6679	-9211	-150	-125	-118	-66	-64	-56	-107	40	-158	19	37	-74	-24	-52	86	-28	-1
0.690833	-201	4539	2445	-18248	-323	-8447	-3069	-22892	-289	-11823	-5426	-17823	-293	-15098	-7988	-11908	-233	6809	6393	-11710	-3834	-2754	2748	-9138	1494	-3294	6618	-5765	-11351	-7152	7197	-9536	-145	-122	-117	-65	-65	-51	-101	43	-149	20	36	-72	-18	-51	82	-29	-1
0.691667	-126	4637	2504	-18456	-300	-8388	-2989	-22925	-252	-11590	-5883	-18592	-225	-15186	-8497	-12314	-237	6866	6294	-12000	-4239	-3049	3248	-9125	1319	-3736	7165	-6235	-15870	-7233	7754	-9887	-147	-125	-115	-63	-62	-53	-102	43	-150	21	38	-69	-26	-52	85	-27	0
0.692500	-21	4742	2596	-18551	-306	-8326	-3012	-22900	-235	-11393	-6377	-19388	-232	-15304	-8923	-12744	-253	6909	6208	-12305	-6787	-3371	3784	-9109	863	-4233	7680	-6744	-17580	-7337	8337	-10274	-149	-125	-117	-62	-60	-52	-112	42	-152	23	38	-70	-22	-52	84	-28	-3
0.693333	139	4855	2721	-18546	-419	-8328	-3135	-22806	-129	-11236	-6887	-20192	-251	-15449	-9243	-13198	-310	6944	6140	-12624	-7637	-3722	4322	-9088	887	-4745	8158	-7291	-17659	-7468	8967	-10691	-146	-125	-116	-65	-63	-53	-102	43	-169	20	38	-74	-23	-52	86	-27	0
0.694167	457	4975	2880	-18446	-493	-8310	-3355	-22647	179	-11138	-7407	-21000	-152	-15633	-9438	-13670	-382	6971	6079	-12935	-9358	-4080	4909	-9076	770	-5269	8608	-7888	-15751	-7635	9617	-11158	-145	-128	-117	-65	-62	-57	-103	41	-152	19	39	-73	-21	-55	80	-29	0
0.695000	446	5097	3060	-18266	-407	-8315	-3674	-22425	817	-11111	-7914	-21760	-149	-15852	-9494	-14157	-268	6984	6028	-13234	-10651	-4450	5497	-9077	787	-5806	9029	-8532	-13428	-7830	10283	-11666	-153	-127	-118	-63	-63	-55	-105	40	-167	22	39	-72	-24	-57	82	-29	-3
0.695833	275	5232	3270	-18016	-342	-8330	-4076	-22147	1078	-11166	-8417	-22497	-200	-16115	-9413	-14667	-352	6993	5980	-13518	-11677	-4822	6099	-9096	628	-6334	9417	-9219	-10364	-8065	10950	-12221	-148	-127	-117	-64	-61	-57	-107	41	-151	21	37	-72	-21	-58	80	-31	1
0.696667	104	5368	3496	-17718	-57	-8358	-4552	-21809	1111	-11314	-8870	-23150	-139	-16410	-9201	-15174	-580	7045	5941	-13772	-13664	-5193	6710	-9138	337	-6846	9779	-9952	-4859	-8329	11628	-12827	-146	-125	-116	-62	-61	-60	-101	43	-150	21	38	-72	-24	-57	84	-29	11
0.697500	148	5507	3738	-17384	-243	-8405	-5085	-21424	1086	-11566	-9293	-23715	-145	-16742	-8867	-15686	-403	6979	5905	-13997	-9675	-5544	7327	-9208	311	-7337	10113	-10737	-3764	-8623	12292	-13491	-147	-126	-120	-65	-64	-47	-100	43	-147	21	35	-74	-22	-55	84	-29	-3
0.698333	154	5645	3988	-17032	-170	-8470	-5667	-21004	1079	-11896	-9670	-24172	-72	-17101	-8431	-16178	97	6956	5877	-14188	-10372	-5889	7936	-9319	-74	-7802	10421	-11562	-1517	-8945	12946	-14199	-147	-129	-121	-65	-64	-58	-103	40	-152	16	39	-73	-22	-57	79	-18	-1
0.699167	316	5777	4243	-16682	-283	-8559	-6274	-20546	936	-12318	-9996	-24497	37	-17471	-7920	-16629	655	6922	5845	-14342	-10143	-6205	8542	-9469	-576	-8228	10719	-12441	1582	-9281	13575	-14959	-150	-149	-121	-66	-63	-56	-102	42	-153	18	37	-73	-19	-57	82	-31	-6
0.700000	386	5902	4496	-16345	-214	-8672	-6883	-20059	795	-12822	-10281	-24664	-61	-17832	-7365	-17012	362	6878	5820	-14477	-8294	-6494	9128	-9678	-850	-8623	10996	-13361	5384	-9626	14179	-15765	-150	-130	-126	-67	-63	-60	-104	35	-155	16	36	-72	-22	-61	80	-34	-3
0.700833	556	6013	4742	-16043	-171	-8809	-7486	-19553	588	-13365	-10483	-24661	-153	-18170	-6810	-17305	-288	6819	5799	-14571	-8510	-6760	9700	-9938	-876	-8975	11266	-14316	10377	-9971	14739	-16628	-152	-132	-121	-68	-63	-61	-108	38	-151	16	35	-76	-22	-60	75	-32	-3
0.701667	583	6108	4972	-15786	-61	-8975	-8060	-19037	395	-13941	-10635	-24462	-179	-18458	-6282	-17466	-297	6749	5791	-14651	-7688	-6985	10247	-10259	-955	-9285	11531	-15302	15656	-10297	15269	-17480	-148	-130	-122	-67	-63	-60	-105	28	-154	16	34	-76	-24	-59	80	-30	-1
0.702500	1219	6183	5195	-15585	-385	-9160	-8584	-18511	439	-14517	-10725	-24064	-152	-18678	-5816	-17481	-104	6671	5788	-14719	-4333	-7176	10767	-10644	-924	-9551	11785	-16303	18028	-10603	15747	-18385	-148	-133	-120	-68	-63	-60	-105	42	-151	15	33	-74	-24	-59	80	-31	-3
0.703333	1431	6235	5394	-15444	-153	-9369	-9044	-17989	412	-15038	-10771	-23445	-91	-18806	-5442	-17308	163	6599	5795	-14779	-5185	-7328	11252	-11094	-1074	-9771	12044	-17328	21691	-10874	16184	-19296	-148	-127	-120	-69	-62	-62	-103	40	-150	13	33	-77	-13	-55	80	-29	1
0.704167	914	6263	5567	-15378	-174	-9591	-9434	-17465	231	-15498	-10760	-22594	-18	-18819	-5194	-16928	672	6478	5819	-14834	-5527	-7442	11702	-11620	-1045	-9954	12314	-18375	26694	-11111	16574	-20230	-149	-131	-119	-67	-62	-62	-104	41	-152	17	33	-73	-23	-59	79	-31	-3
0.705000	902	6265	5711	-15380	-385	-9821	-9740	-16946	81	-15867	-10703	-21552	0	-18706	-5087	-16327	820	6391	5848	-14933	-2933	-7520	12113	-12220	-919	-10094	12574	-19424	29932	-11297	16914	-21157	-148	-129	-135	-67	-63	-59	-103	38	-152	15	36	-77	-22	-48	82	-30	0
0.705833	1140	6210	5821	-15460	-384	-10024	-9962	-16427	196	-16101	-10603	-20227	-30	-18452	-5141	-15501	762	6256	5895	-15038	-3072	-7562	12490	-12896	-830	-10196	12846	-20468	31894	-11434	17198	-22074	-147	-131	-120	-66	-63	-61	-103	39	-149	16	34	-74	-18	-57	81	-30	-3
0.706667	895	6181	5896	-15611	-328	-10294	-10086	-15918	115	-16179	-10470	-18730	-30	-18044	-5354	-14451	960	6135	5937	-15169	-2271	-7580	12831	-13652	-912	-10262	13119	-21505	31483	-11518	17432	-22970	-153	-133	-122	-68	-66	-63	-107	35	-158	-5	29	-76	-25	-60	80	-24	-6
0.707500	537	6099	5927	-15828	-76	-10491	-10115	-15399	60	-16057	-10317	-17043	-43	-17486	-5727	-13184	1158	6007	6012	-15335	-1499	-7540	13139	-14469	-857	-10275	13404	-22522	30875	-11543	17615	-23829	-153	-133	-124	-39	-64	-59	-104	38	-156	17	32	-72	-23	-57	82	-33	-4
0.708333	-105	5997	5925	-16097	215	-10717	-10047	-14879	-115	-15788	-10138	-15190	-59	-16770	-6253	-11711	1130	5884	6085	-15534	-1209	-7486	13415	-15361	-561	-10265	13694	-23514	29362	-11520	17749	-24644	-148	-130	-126	-68	-64	-59	-109	37	-154	15	28	-74	-25	-60	82	-33	-4
0.709167	-926	5875	5882	-16414	105	-10889	-9884	-14346	-419	-15304	-9948	-13201	-153	-15914	-6910	-10080	1026	5756	6164	-15773	-180	-7408	13660	-16312	-552	-10208	13993	-24481	25082	-11449	17835	-25411	-151	-133	-124	-67	-63	-61	-103	38	-151	18	34	-73	-26	-58	82	-32	-5
0.710000	-1446	5734	5802	-16768	398	-11027	-9645	-13793	-413	-14630	-9759	-11110	-242	-14934	-7670	-8328	660	5633	6248	-16045	-1767	-7312	13892	-17325	-574	-10115	14303	-25408	21779	-11340	17886	-26085	-150	-127	-113	-64	-63	-56	-101	43	-149	20	36	-60	-19	-55	85	-28	0
0.710833	-1907	5583	5678	-17149	172	-11134	-9331	-13220	-474	-13776	-9574	-8980	-205	-13852	-8502	-6522	392	5502	6326	-16355	1855	-7205	14108	-18399	-270	-9990	14622	-26297	14203	-11203	17889	-26686	-145	-127	-121	-63	-59	-53	-100	45	-147	20	36	-69	-18	-52	87	-30	1
0.711667	-2030	5419	5523	-17551	176	-11199	-8957	-12625	-563	-12773	-9417	-6852	-201	-12700	-9384	-4699	15	5370	6396	-16700	2005	-7095	14301	-19507	-484	-9853	14942	-27135	5846	-11059	17861	-27191	-147	-122	-116	-61	-61	-55	-99	43	-151	20	34	-75	-23	-51	88	-27	0
0.712500	-2064	5262	5334	-17963	174	-11222	-8547	-11997	-389	-11642	-9280	-4779	-215	-11498	-10273	-2916	1568	5235	6457	-17070	183	-6997	14490	-20644	-464	-9689	15273	-27921	-340	-10919	17809	-27593	-147	-125	-117	-63	-48	-53	-101	41	-150	21	38	-70	-17	-50	84	-27	0
0.713333	-2352	5085	5118	-18377	68	-11196	-8100	-11341	-225	-10421	-9185	-2807	-176	-10280	-11133	-1218	7442	5098	6502	-17464	1905	-6917	14676	-21800	-378	-9532	15610	-28651	-6056	-10804	17733	-27872	-145	-122	-119	-61	-62	-55	-100	40	-154	10	34	-72	-22	-51	70	-28	-3
0.714167	-2356	4925	4882	-18787	-120	-11137	-7648	-10653	-269	-9144	-9130	-990	-153	-9074	-11935	329	10125	4951	6524	-17872	1384	-6872	14864	-22963	129	-9379	15958	-29325	-9715	-10725	17647	-28024	-149	-126	-121	-64	-65	-56	-102	41	-153	20	36	-74	-19	-53	85	-28	0
0.715000	-2365	4779	4636	-19194	93	-11019	-7211	-9936	-283	-7845	-9136	633	-183	-7909	-12650	1679	7634	4806	6528	-18286	725	-6864	15051	-24117	352	-9254	16314	-29941	-11212	-10709	17566	-28035	-146	-127	-121	-65	-64	-59	-102	39	-150	18	29	-74	-21	-60	81	-30	-4
0.715833	-1981	4650	4383	-19596	-448	-10862	-6781	-9178	-425	-6559	-9195	2023	-184	-6807	-13248	2791	6386	4637	6504	-18696	3343	-6933	15244	-25266	-67	-9160	16690	-30491	-13960	-10769	17492	-27898	-147	-130	-119	-67	-63	-59	-104	38	-148	20	34	-72	-17	-58	81	-24	0
0.716667	-1203	4553	4137	-19985	-393	-10654	-6389	-8399	-500	-5331	-9312	3150	-219	-5798	-13713	3642	4893	4473	6457	-19098	2557	-7023	15445	-26371	-534	-9123	17073	-30978	-15150	-10908	17438	-27618	-148	-125	-119	-63	-62	-55	-102	39	-151	20	35	-67	-19	-53	82	-29	2
0.717500	-749	4479	3900	-20373	-167	-10408	-6055	-7608	-454	-4200	-9494	3929	-155	-4915	-14030	4207	3380	4294	6373	-19486	414	-7206	15656	-27422	-775	-9147	17466	-31402	-12947	-11136	17410	-27192	-128	-129	-117	-64	-63	-55	-103	41	-150	20	36	-70	-25	-56	82	-29	0
0.718333	-122	4441	3694	-20758	-236	-10129	-5783	-6809	-687	-3180	-9739	4411	-148	-4148	-14198	4487	2007	4107	6279	-19846	2203	-7464	15867	-28407	-683	-9254	17864	-31770	-10870	-11459	17417	-26633	-146	-127	-115	-53	-61	-58	-93	45	-151	19	37	-70	-17	-55	84	-25	2
0.719167	359	4437	3517	-21143	-167	-9812	-5586	-6015	-745	-2324	-10041	4574	-151	-3524	-14221	4467	405	3908	6122	-20181	1503	-7802	16087	-29318	-415	-9439	18276	-32079	-7918	-11864	17466	-25954	-144	-125	-120	-66	-59	-56	-103	43	-147	21	39	-72	-18	-68	84	-27	2
0.720000	322	4477	3386	-21534	-181	-9473	-5472	-5229	-656	-1619	-10409	4413	-80	-3054	-14112	4178	-2592	3708	5953	-20483	1048	-8231	16304	-30149	-387	-9725	18680	-32340	-5199	-12341	17559	-25183	-148	-127	-117	-65	-60	-61	-105	46	-150	18	35	-75	-21	-59	82	-28	0
0.720833	372	4550	3305	-21919	-159	-9104	-5448	-4488	-621	-1089	-10800	3963	-103	-2733	-13887	3636	-9405	3500	5748	-20746	1318	-8742	16525	-30894	-155	-10101	19089	-32538	-2814	-12852	17696	-24345	-150	-128	-120	-68	-64	-58	-109	41	-152	17	37	-74	-23	-59	80	-19	-3
0.721667	349	4671	3290	-22346	-53	-8711	-5510	-3770	-684	-740	-11235	3247	-4	-2562	-13562	2884	-12818	3291	5542	-20966	709	-9333	16744	-31542	258	-10563	19489	-32619	-670	-13382	17888	-23457	-149	-128	-119	-66	-65	-57	-105	38	-151	12	34	-77	-26	-58	82	-31	-1
0.722500	-171	4836	3343	-22767	-113	-8305	-5655	-3108	-740	-564	-11687	2303	-56	-2538	-13175	1945	-11037	3082	5259	-21153	1199	-9998	16955	-32096	422	-11105	19875	-32663	-711	-13899	18124	-22559	-150	-153	-121	-69	-61	-60	-98	39	-150	19	37	-74	-22	-60	84	-30	2
0.723333	-483	5042	3481	-23202	132	-7887	-5879	-2509	-654	-564	-12155	1170	-147	-2651	-12744	861	-10005	2881	4977	-21295	-848	-10726	17162	-32482	348	-11721	20230	-32671	930	-14382	18404	-21683	-150	-131	-122	-57	-62	-29	-107	40	-150	13	32	-77	-25	-58	80	-31	-5
0.724167	-862	5282	3697	-23638	12	-7466	-6185	-1988	-578	-716	-12606	-105	-81	-2895	-12301	-314	-9024	2686	4667	-21408	1081	-11505	17355	-32623	466	-12387	20560	-32682	-366	-14784	18724	-20862	-149	-127	-121	-67	-65	-55	-107	39	-152	17	35	-70	-22	-57	79	-28	0
0.725000	-2099	5565	4014	-24072	22	-7032	-6549	-1547	-648	-1004	-13043	-1471	-76	-3248	-11875	-1543	-7913	2513	4336	-21468	2390	-12324	17522	-32706	323	-13096	20846	-32681	-4372	-15082	19070	-20124	-150	-129	-121	-65	-64	-58	-104	42	-151	30	34	-78	-23	-58	81	-29	2
0.725833	-3168	5867	4418	-24512	12	-6623	-6979	-1201	-642	-1408	-13447	-2872	-32	-3698	-11490	-2785	-6802	2351	3983	-21473	-207	-13170	17671	-32716	492	-13815	21079	-32686	-6484	-15243	19435	-19492	-150	-130	-120	-69	-61	-58	-105	39	-149	19	32	-77	-21	-56	82	-30	1
0.726667	-2763	6191	4921	-24939	22	-6204	-7450	-965	-569	-1904	-13810	-4271	5	-4216	-11171	-4010	-5556	2198	3606	-21516	1559	-14023	17782	-32746	525	-14544	21241	-32641	-9507	-15263	19804	-18988	-151	-129	-124	-67	-66	-57	-94	40	-152	16	33	-76	-22	-57	80	-27	-4
0.727500	-1659	6516	5519	-25366	-87	-5806	-7953	-834	-483	-2463	-14120	-5619	37	-4792	-10933	-5194	-4375	2080	3205	-21503	1354	-14868	17851	-32733	355	-15232	21339	-32488	-11472	-15115	20167	-18615	-151	-128	-121	-66	-66	-59	-104	38	-154	17	33	-75	-24	-56	80	-32	-9
0.728333	322	6846	6221	-25726	84	-5427	-8476	-824	-285	-3054	-14363	-6886	-27	-5416	-10790	-6320	-3435	1983	2784	-21473	222	-15684	17864	-32751	490	-15870	21330	-32263	-12074	-14805	20513	-18383	-160	-126	-121	-66	-64	-60	-105	39	-151	26	34	-77	-14	-58	81	-30	-1
0.729167	1900	7155	7010	-26070	-220	-5077	-9006	-908	17	-3652	-14552	-8048	-80	-6027	-10740	-7362	-2582	1906	2345	-21433	2289	-16459	17825	-32734	812	-16435	21235	-31946	-14209	-14336	20829	-18283	-147	-130	-120	-66	-63	-59	-103	40	-151	17	36	-75	-22	-53	91	-29	-5
0.730000	2157	7441	7876	-26364	-162	-4760	-9528	-1162	4	-4238	-14670	-9078	-84	-6644	-10786	-8313	-1762	1854	1903	-21383	2876	-17177	17716	-32750	564	-16913	21041	-31553	-16925	-13714	21109	-18296	-148	-125	-120	-63	-61	-53	-100	41	-147	21	37	-72	-21	-51	86	-26	1
0.730833	2621	7684	8807	-26607	84	-4461	-10036	-1517	-135	-4798	-14716	-9972	-91	-7234	-10926	-9177	-817	1830	1455	-21338	247	-17834	17535	-32718	360	-17291	20738	-31071	-15834	-12978	21310	-18409	-148	-124	-119	-63	-63	-53	-104	42	-149	21	36	-72	-25	-48	82	-27	1
0.731667	2807	7887	9775	-26792	-82	-4203	-10531	-2001	-144	-5305	-14700	-10732	-163	-7792	-11148	-9962	194	1839	1020	-21288	1523	-18419	17276	-32663	276	-17567	20327	-30509	-14494	-12160	21465	-18590	-151	-128	-122	-62	-64	-58	-104	39	-155	16	36	-75	-25	-53	84	-30	-3
0.732500	2275	8016	10749	-26918	-62	-3985	-10986	-2599	-131	-5753	-14628	-11356	-201	-8303	-11432	-10658	641	1888	626	-21261	1487	-18923	16952	-32421	98	-17731	19818	-29855	-12722	-11290	21547	-18798	-147	-126	-118	-65	-64	-56	-102	40	-150	19	40	-73	-21	-53	85	-25	0
0.733333	1797	8083	11686	-26970	-38	-3801	-11413	-3307	-177	-6128	-14498	-11864	-159	-8760	-11757	-11287	945	1990	308	-21229	986	-19341	16564	-32122	174	-17787	19218	-29122	-11168	-10420	21543	-18995	-147	-127	-111	-62	-62	-57	-104	39	-151	15	36	-62	-25	-56	82	-30	-1
0.734167	1654	8070	12524	-26953	-33	-3656	-11794	-4121	-276	-6437	-14325	-12267	-230	-9169	-12102	-11832	1356	2149	92	-21211	1386	-19678	16121	-31772	84	-17747	18533	-28309	-10071	-9588	21461	-19136	-150	-126	-122	-66	-66	-59	-103	40	-151	9	36	-63	-22	-53	84	-27	1
0.735000	1809	7980	13222	-26883	-65	-3548	-12133	-5026	-577	-6679	-14131	-12606	-233	-9521	-12442	-12350	1384	2389	28	-21199	666	-19923	15639	-31401	-158	-17619	17784	-27432	-8686	-8849	21300	-19178	-151	-127	-120	-63	-61	-57	-104	40	-150	21	25	-74	-24	-56	82	-26	-3
0.735833	2137	7805	13710	-26752	-102	-3471	-12437	-6023	-440	-6860	-13877	-12891	-243	-9827	-12750	-12805	1570	2709	143	-21193	1172	-20100	15128	-31022	-234	-17430	16985	-26503	-9238	-8240	21062	-19087	-119	-130	-120	-62	-63	-58	-105	42	-153	19	37	-69	-22	-52	84	-28	-4
0.736667	2301	7543	13943	-26557	28	-3426	-12697	-7089	-306	-6993	-13617	-13159	-310	-10094	-13004	-13217	1987	3124	488	-21182	-699	-20201	14616	-30627	-552	-17188	16166	-25550	-8190	-7802	20751	-18823	-177	-127	-118	-61	-60	-55	-104	43	-151	23	39	-72	-19	-53	86	-28	1
0.737500	1589	7207	13852	-26319	-19	-3412	-12915	-8211	-238	-7083	-13354	-13429	-280	-10334	-13191	-13595	2444	3646	1091	-21194	-593	-20244	14113	-30247	-373	-16923	15344	-24590	-7600	-7561	20378	-18369	-146	-125	-117	-62	-60	-60	-102	43	-148	20	38	-73	-18	-56	86	-27	11
0.738333	1525	6796	13395	-26037	-169	-3427	-13098	-9368	-108	-7151	-13087	-13729	-214	-10564	-13289	-13933	2571	4264	1976	-21199	1582	-20237	13650	-29882	-325	-16654	14552	-23650	-10860	-7541	19948	-17699	-146	-126	-115	-62	-61	-56	-99	50	-144	21	39	-67	-18	-52	85	-25	4
0.739167	1230	6330	12540	-25726	-179	-3465	-13246	-10546	-163	-7210	-12824	-14075	-181	-10787	-13306	-14247	2376	4975	3154	-21215	-1938	-20192	13238	-29535	-528	-16414	13800	-22742	-11311	-7743	19468	-16822	-147	-122	-118	-64	-64	-56	-102	45	-148	20	36	-73	-19	-50	86	-26	3
0.740000	382	5811	11258	-25394	-147	-3530	-13366	-11725	-223	-7280	-12569	-14480	-152	-11029	-13225	-14526	2348	5755	4620	-21233	-1361	-20118	12898	-29223	-479	-16184	13118	-21908	-11901	-8172	18965	-15747	-149	-129	-122	-69	-67	-60	-105	38	-158	15	35	-78	-26	-60	78	-32	-6
0.740833	-759	5263	9544	-25050	-361	-3623	-13461	-12898	-135	-7372	-12341	-14951	-117	-11287	-13047	-14778	2245	6598	6375	-21258	-1743	-20030	12638	-28943	-469	-16007	12540	-21128	-11076	-8801	18448	-14486	-153	-130	-120	-69	-64	-64	-109	39	-153	16	37	-75	-25	-62	80	-32	-3
0.741667	-858	4710	7410	-24691	-169	-3734	-13511	-14024	-187	-7473	-12115	-15480	-128	-11569	-12783	-14986	1889	7458	8391	-21274	-3064	-19935	12480	-28690	-507	-15888	12085	-20447	-8916	-9607	17931	-13069	-150	-128	-118	-65	-63	-62	-105	38	-155	17	42	-79	-26	-58	79	-31	-1
0.742500	-801	4153	4842	-24330	-224	-3876	-13538	-15088	-303	-7649	-11911	-16073	-111	-11884	-12447	-15164	1838	8319	10647	-21340	-1934	-19845	12424	-28478	-509	-15824	11764	-19871	-7398	-10554	17427	-11527	-151	-131	-120	-66	-65	-61	-107	41	-151	15	37	-75	-21	-57	84	-28	-1
0.743333	-830	3616	1902	-23971	-371	-4046	-13531	-16079	-362	-7866	-11722	-16712	-62	-12244	-12053	-15303	1755	9133	13064	-21406	-835	-19759	12474	-28304	-575	-15826	11590	-19405	-7739	-11612	16940	-9909	-148	-129	-117	-80	-63	-58	-104	40	-155	17	38	-75	-21	-59	81	-32	0
0.744167	-1257	3125	-1330	-23624	-148	-4252	-13497	-16974	-197	-8127	-11557	-17383	-108	-12637	-11637	-15408	1518	9854	15563	-21467	-3621	-19693	12620	-28166	-446	-15884	11569	-19055	-5077	-12718	16495	-8276	-149	-127	-118	-66	-62	-59	-107	33	-153	20	37	-74	-19	-57	75	-32	-3
0.745000	-1498	2679	-4777	-23288	-383	-4494	-13427	-17766	-293	-8449	-11404	-18068	-168	-13061	-11208	-15475	1572	10443	18092	-21606	-3134	-19642	12857	-28063	-289	-15985	11702	-18811	-2288	-13836	16099	-6676	-148	-126	-128	-65	-62	-58	-104	73	-148	18	38	-76	-22	-62	81	-32	0
0.745833	-1395	2299	-8348	-22973	-372	-4794	-13320	-18443	-223	-8829	-11265	-18743	-74	-13511	-10788	-15512	1465	10858	20540	-21742	-2559	-19609	13177	-27981	-135	-16126	11962	-18654	252	-14908	15774	-5163	-149	-127	-118	-64	-61	-61	-107	40	-150	17	36	-75	-22	-57	82	-31	0
0.746667	-1446	1989	-11958	-22686	-176	-5151	-13157	-18991	6	-9259	-11138	-19390	-40	-13980	-10403	-15518	1297	11077	22829	-21894	-2935	-19586	13558	-27920	-1	-16286	12391	-18585	2453	-15902	15510	-3779	-147	-128	-118	-68	-65	-58	-83	40	-151	16	35	-78	-50	-61	80	-32	-3
0.747500	-1695	1746	-15535	-22423	-271	-5581	-12980	-19403	-19	-9739	-11023	-19975	-109	-14457	-10073	-15507	1425	11058	24855	-22059	-2040	-19574	13981	-27865	17	-16458	12912	-18572	3525	-16775	15327	-2554	-151	-130	-121	-65	-62	-62	-112	34	-153	16	34	-77	-24	-60	78	-31	-4
0.748333	-2252	1583	-18952	-22193	-307	-6082	-12741	-19675	-14	-10260	-10917	-20487	-165	-14938	-9800	-15477	1332	10782	26521	-22226	-1977	-19552	14431	-27805	23	-16617	13518	-18599	4666	-17512	15226	-1529	-153	-113	-122	-64	-64	-61	-109	38	-153	12	23	-80	-25	-63	76	-35	-3
0.749167	-2613	1487	-22110	-22008	-211	-6683	-12453	-19810	37	-10820	-10816	-20907	-155	-15397	-9614	-15436	1219	10247	27739	-22387	30	-19521	14880	-27731	138	-16752	14186	-18632	4174	-18075	15217	-723	-152	-128	-125	-69	-62	-61	-110	35	-151	16	30	-76	-28	-61	78	-31	-3
0.750000	-2044	1465	-24919	-21854	-171	-7365	-12104	-19797	70	-11411	-10718	-21215	-122	-15835	-9504	-15385	987	9456	28443	-22524	1061	-19466	15315	-27627	-12	-16851	14888	-18651	3987	-18459	15297	-155	-151	-127	-121	-63	-56	-29	-105	42	-149	15	36	-76	-19	-58	79	-29	0
0.750833	-1695	1503	-27306	-21754	-72	-8161	-11708	-19657	348	-12028	-10624	-21401	-167	-16240	-9479	-15342	826	8416	28580	-22626	1456	-19388	15714	-27489	76	-16908	15592	-18632	4227	-18663	15461	174	-148	-127	-118	-64	-61	-58	-107	41	-153	18	34	-76	-24	-56	84	-27	0
0.751667	-1281	1606	-29205	-21708	-294	-9063	-11257	-19393	453	-12660	-10540	-21466	-187	-16599	-9538	-15315	766	7158	28118	-22693	5674	-19277	16056	-27310	335	-16903	16260	-18556	-203	-18700	15721	270	-151	-126	-120	-65	-59	-58	-108	44	-151	18	33	-77	-22	-61	82	-28	0
0.752500	-1200	1779	-30576	-21692	-150	-10079	-10759	-19023	584	-13304	-10463	-21401	-134	-16941	-9677	-15292	539	5705	27055	-22712	4058	-19132	16325	-27081	400	-16848	16869	-18402	-2307	-18579	16016	154	-149	-126	-121	-63	-65	-59	-105	40	-151	17	35	-73	-23	-59	60	-29	2
0.753333	-1226	2034	-31372	-21778	-139	-11184	-10211	-18555	509	-13963	-10395	-21215	-122	-17234	-9882	-15289	574	4115	25414	-22706	5133	-18959	16516	-26796	212	-16749	17391	-18159	-4723	-18324	16374	-161	-150	-126	-121	-66	-63	-57	-103	40	-151	20	34	-78	-23	-59	80	-31	-4
0.754167	-1075	2378	-31587	-21901	-94	-12376	-9626	-18008	296	-14601	-10342	-20915	-171	-17486	-10124	-15300	411	2441	23265	-22593	5977	-18762	16612	-26458	23	-16604	17808	-17816	-6135	-17961	16817	-639	-146	-128	-122	-65	-59	-59	-103	39	-149	15	33	-76	-21	-56	81	-28	0
0.755000	-843	2834	-31206	-22071	177	-13637	-9006	-17397	245	-15250	-10301	-20502	-141	-17704	-10428	-15329	417	747	20691	-22454	5120	-18546	16616	-26063	235	-16425	18108	-17368	-6091	-17520	17267	-1249	-158	-127	-119	-65	-61	-58	-104	41	-146	17	34	-75	-19	-58	80	-31	-5
0.755833	-958	3426	-30268	-22296	207	-14953	-8355	-16747	372	-15880	-10279	-20006	-118	-17900	-10731	-15368	467	-902	17792	-22275	5569	-18331	16519	-25617	315	-16226	18296	-16824	-5789	-17043	17722	-1947	-148	-128	-120	-68	-63	-59	-104	38	-153	15	36	-74	-18	-58	80	-28	0
0.756667	-39	4172	-28775	-22557	-105	-16292	-7688	-16075	274	-16496	-10278	-19441	-128	-18072	-11042	-15416	206	-2442	14696	-22064	7101	-18129	16326	-25123	104	-16028	18302	-16195	-7446	-16556	18172	-2712	-146	-130	-124	-68	-63	-61	-107	38	-150	12	33	-75	-24	-60	78	-30	-1
0.757500	856	5101	-26759	-22867	122	-17647	-7015	-15403	-22	-17090	-10298	-18823	-113	-18239	-11339	-15459	167	-3842	11504	-21838	4371	-17953	16050	-24595	-27	-15834	18205	-15485	-5763	-16085	18603	-3500	-150	-128	-122	-63	-60	-58	-105	39	-149	16	35	-77	-21	-57	82	-27	0
0.758333	380	6242	-24282	-23177	63	-18970	-6334	-14740	-188	-17655	-10338	-18159	-82	-18404	-11607	-15502	692	-5037	8377	-21602	3964	-17819	15689	-24030	93	-15673	17979	-14716	-2738	-15657	18969	-4301	-152	-130	-119	-63	-59	-58	-104	41	-158	17	37	-74	-19	-53	84	-28	-4
0.759167	-729	7593	-21403	-23526	0	-20249	-5668	-14114	-466	-18195	-10403	-17479	-170	-18579	-11836	-15530	3144	-5974	5469	-21387	4517	-17743	15255	-23454	-11	-15558	17641	-13906	-18	-15302	19308	-5081	-144	-125	-118	-65	-61	-60	-102	43	-151	18	36	-58	-18	-58	84	-27	2
0.760000	-116	9165	-18287	-23885	-32	-21453	-5028	-13542	-781	-18740	-10498	-16802	-240	-18771	-12017	-15547	7190	-6679	2913	-21212	2668	-17733	14765	-22871	-286	-15487	17211	-13081	3213	-15008	19560	-5829	-149	-131	-121	-67	-64	-59	-104	40	-154	16	35	-76	-21	-57	84	-31	-8
0.760833	211	10914	-14948	-24254	-65	-22554	-4420	-13036	-661	-19181	-10611	-16140	-207	-18984	-12137	-15528	7538	-7084	838	-21088	2394	-17798	14227	-22287	-324	-15485	16712	-12269	5862	-14852	19737	-6523	-152	-131	-120	-64	-63	-61	-105	37	-150	12	34	-74	-23	-58	78	-30	-7
0.761667	-8	12864	-11499	-24618	-26	-23527	-3853	-12608	-682	-19605	-10739	-15512	-156	-19216	-12199	-15475	6066	-7206	-647	-21022	1679	-17936	13660	-21716	-410	-15546	16171	-11488	8633	-14775	19828	-7165	-148	-132	-120	-65	-62	-51	-107	40	-151	16	38	-73	-24	-56	81	-27	-3
0.762500	202	14997	-8005	-24980	12	-24359	-3334	-12263	-707	-19989	-10885	-14923	-139	-19462	-12192	-15381	5363	-7037	-1465	-21039	1209	-18146	13083	-21178	-383	-15680	15610	-10771	10236	-14791	19835	-7758	-150	-129	-119	-68	-62	-59	-107	41	-152	17	35	-77	-18	-55	82	-39	-3
0.763333	614	17230	-4605	-25333	80	-25018	-2877	-12016	-642	-20315	-11044	-14378	-113	-19729	-12126	-15246	4181	-6609	-1573	-21136	529	-18415	12507	-20665	-472	-15877	15058	-10132	11132	-14904	19762	-8305	-149	-133	-122	-57	-61	-55	-103	41	-150	36	36	-72	-19	-57	82	-30	-3
0.764167	854	19539	-1392	-25679	230	-25507	-2484	-11873	-754	-20595	-11205	-13901	-101	-20004	-11985	-15064	3315	-5944	-941	-21325	-1262	-18733	11946	-20200	-522	-16130	14526	-9587	13653	-15096	19614	-8820	-149	-127	-119	-65	-60	-56	-109	38	-151	16	35	-74	-18	-56	85	-32	1
0.765000	1024	21853	1535	-26017	-99	-25815	-2161	-11831	-698	-20817	-11367	-13480	-121	-20283	-11833	-14840	2612	-5077	388	-21598	2110	-19091	11412	-19771	-490	-16432	14043	-9153	11226	-15368	19398	-9312	-148	-131	-121	-67	-62	-60	-103	37	-151	18	35	-74	-22	-60	81	-30	0
0.765833	1022	24099	4100	-26345	90	-25944	-1917	-11888	-656	-20986	-11532	-13117	-164	-20556	-11622	-14569	1466	-4039	2350	-21953	226	-19459	10922	-19398	-906	-16772	13624	-8839	9397	-15677	19134	-9789	-146	-128	-118	-65	-65	-57	-107	39	-150	19	39	-77	-24	-59	82	-28	0
0.766667	1038	26217	6212	-26667	125	-25890	-1732	-12037	-601	-21090	-11674	-12815	-147	-20804	-11381	-14263	335	-2873	4882	-22386	-486	-19819	10478	-19066	-870	-17123	13280	-8652	7904	-16021	18853	-10262	-151	-129	-122	-68	-64	-60	-109	3	-151	17	33	-75	-24	-59	84	-29	0
0.767500	905	28148	7801	-26991	52	-25669	-1636	-12280	-457	-21138	-11805	-12573	-131	-21034	-11128	-13926	-894	-1595	7844	-22880	503	-20146	10093	-18780	-744	-17459	13013	-8590	6567	-16380	18503	-10747	-152	-131	-121	-70	-63	-59	-105	37	-156	15	30	-78	-18	-59	85	-30	-5
0.768333	907	29816	8858	-27312	1	-25299	-1613	-12605	-397	-21124	-11912	-12379	-160	-21223	-10876	-13563	-3039	-254	11080	-23428	-1040	-20419	9774	-18539	-577	-17806	12834	-8651	6245	-16738	18176	-11256	-146	-141	-122	-69	-66	-59	-105	37	-152	4	35	-76	-24	-57	79	-31	-6
0.769167	690	31173	9276	-27642	182	-24789	-1663	-13002	-200	-21054	-11996	-12241	-216	-21373	-10629	-13189	-6916	1132	14419	-24007	-1601	-20619	9523	-18336	-455	-18106	12728	-8829	6386	-17070	17849	-11788	-150	-128	-120	-67	-63	-58	-104	40	-151	16	32	-76	-22	-81	80	-29	0
0.770000	990	32184	9047	-27984	-233	-24172	-1779	-13457	-164	-20925	-12051	-12146	-224	-21471	-10403	-12805	-9100	2536	17721	-24608	615	-20723	9341	-18160	-432	-18351	12698	-9110	3526	-17368	17554	-12343	-147	-128	-120	-65	-61	-56	-103	43	-148	18	37	-74	-16	-56	84	-27	2
0.770833	1379	32767	8159	-28333	-3	-23445	-1967	-13967	-231	-20746	-12079	-12084	-281	-21518	-10225	-12426	-8879	3934	20800	-25215	-1549	-20729	9226	-18011	-587	-18534	12726	-9487	2330	-17615	17292	-12926	-146	-126	-119	-63	-60	-57	-102	41	-147	18	37	-73	-22	-57	86	-25	0
0.771667	1480	32767	6618	-28701	39	-22651	-2217	-14516	-151	-20520	-12079	-12063	-289	-21513	-10075	-12072	-8317	5314	23521	-25820	-3033	-20616	9176	-17881	-371	-18648	12802	-9934	3223	-17820	17070	-13533	-148	-128	-121	-64	-63	-58	-99	40	-152	19	38	-72	-23	-57	84	-29	-1
0.772500	857	32767	4476	-29083	-92	-21808	-2531	-15088	-13	-20252	-12058	-12072	-270	-21459	-9983	-11731	-7836	6684	25747	-26405	-1696	-20391	9184	-17761	-281	-18679	12903	-10449	3771	-17930	16890	-14149	-148	-126	-121	-66	-60	-56	-104	42	-152	20	35	-74	-24	-56	88	-26	0
0.773333	-1073	32194	1787	-29478	-27	-20943	-2888	-15674	-9	-19952	-12013	-12106	-314	-21361	-9951	-11423	-7095	8020	27353	-26958	-2645	-20063	9241	-17647	-419	-18625	13023	-11001	4744	-17987	16757	-14788	-151	-125	-121	-67	-67	-61	-108	45	-153	12	33	-77	-22	-61	77	-31	-4
0.774167	-2254	31141	-1354	-29882	-155	-20070	-3311	-16270	-85	-19625	-11958	-12168	-324	-21217	-9983	-11143	-6183	9322	28270	-27462	-2369	-19622	9348	-17523	-311	-18488	13149	-11584	5191	-17960	16674	-15406	-150	-130	-121	-65	-64	-59	-104	38	-154	18	33	-76	-35	-58	73	-29	-1
0.775000	-1192	29688	-4817	-30282	-230	-19203	-3763	-16848	-47	-19269	-11884	-12242	-291	-21041	-10040	-10893	-5463	10582	28449	-27923	-2257	-19090	9489	-17393	-52	-18254	13260	-12174	5937	-17864	16628	-16012	-149	-144	-120	-62	-65	-60	-104	39	-152	17	34	-74	-24	-57	80	-30	-1
0.775833	742	27838	-8481	-30678	-195	-18357	-4259	-17417	18	-18904	-11815	-12338	-199	-20850	-10155	-10676	-4646	11792	27883	-28326	-2317	-18472	9654	-17249	-95	-17944	13348	-12768	6487	-17695	16615	-16584	-148	-130	-122	-65	-62	-58	-107	40	-150	13	34	-78	-19	-60	80	-27	-1
0.776667	1706	25633	-12221	-31066	-228	-17549	-4792	-17956	53	-18532	-11748	-12449	-230	-20619	-10314	-10488	-3979	12938	26577	-28672	-1879	-17792	9836	-17089	-195	-17563	13410	-13342	6069	-17456	16623	-17117	-137	-126	-124	-65	-64	-56	-103	40	-155	16	36	-75	-18	-58	81	-30	-1
0.777500	1644	23094	-15922	-31433	46	-16788	-5350	-18462	133	-18164	-11698	-12580	-273	-20399	-10515	-10329	-3334	14028	24587	-28960	-3966	-17076	10023	-16913	-78	-17120	13434	-13899	7939	-17154	16637	-17602	-143	-128	-121	-64	-60	-55	-105	39	-131	20	37	-73	-19	-59	77	-29	-5
0.778333	1433	20278	-19436	-31778	-179	-16085	-5936	-18932	159	-17809	-11666	-12724	-151	-20180	-10718	-10185	-2453	15025	22025	-29198	-837	-16343	10204	-16714	-3	-16628	13424	-14418	5470	-16797	16656	-18028	-146	-125	-128	-62	-60	-56	-115	41	-147	20	40	-73	-17	-55	85	-27	6
0.779167	637	17232	-22632	-32084	-85	-15448	-6534	-19355	92	-17473	-11661	-12891	-187	-19976	-10943	-10060	-1859	15915	18996	-29386	-1303	-15620	10380	-16504	-337	-16102	13373	-14911	2198	-16389	16661	-18394	-144	-124	-118	-64	-57	-57	-102	42	-148	21	39	-77	-38	-58	80	-28	5
0.780000	-304	14007	-25403	-32367	-148	-14882	-7154	-19734	2	-17168	-11689	-13073	-266	-19793	-11165	-9948	-1124	16673	15632	-29535	-3350	-14930	10532	-16274	-345	-15556	13290	-15368	675	-15944	16653	-18691	-147	-127	-120	-77	-61	-59	-107	38	-149	15	37	-77	-21	-57	81	-28	-1
0.780833	-368	10656	-27667	-32578	-156	-14391	-7783	-20066	-19	-16901	-11753	-13275	-310	-19643	-11389	-9847	-563	17274	12093	-29650	-2003	-14289	10668	-16049	-392	-15014	13187	-15790	-682	-15471	16603	-18923	-151	-132	-120	-68	-63	-58	-105	53	-151	18	34	-76	-22	-58	81	-34	-1
0.781667	-762	7222	-29362	-32699	-112	-13983	-8415	-20346	195	-16655	-11845	-13487	-251	-19525	-11584	-9746	-363	17700	8483	-29748	-2670	-13719	10775	-15832	-425	-14481	13070	-16176	-865	-14973	16534	-19085	-151	-137	-122	-68	-65	-60	-112	36	-154	17	32	-79	-26	-60	80	-30	-3
0.782500	-1633	3741	-30463	-32732	122	-13659	-9042	-20573	447	-16506	-11981	-13718	-171	-19445	-11759	-9646	145	17919	4975	-29829	-3190	-13236	10863	-15605	-461	-13980	12951	-16528	-105	-14468	16433	-19186	-151	-128	-120	-67	-65	-62	-107	39	-150	17	34	-52	-24	-59	77	-33	-3
0.783333	-1836	248	-30960	-32754	-296	-13424	-9657	-20728	510	-16388	-12143	-13951	-156	-19401	-11899	-9540	663	17905	1715	-29913	-725	-12858	10930	-15398	-425	-13529	12837	-16853	-1968	-13949	16305	-19216	-151	-129	-120	-45	-68	-57	-105	40	-155	18	34	-76	-21	-56	81	-30	-1
0.784167	-2108	-3184	-30878	-32743	-469	-13278	-10264	-20868	396	-16344	-12337	-14217	-162	-19400	-12011	-9445	698	17643	-1167	-29984	-907	-12590	10977	-15212	-427	-13134	12744	-17161	-3401	-13440	16147	-19209	-151	-128	-122	-67	-64	-60	-92	41	-154	16	33	-75	-23	-57	81	-30	-4
0.785000	-2666	-6497	-30259	-32760	-736	-13233	-10842	-20937	323	-16361	-12557	-14458	-196	-19437	-12087	-9356	822	17115	-3581	-30119	-2290	-12444	11004	-15054	-400	-12808	12671	-17451	-2058	-12947	15970	-19150	-149	-129	-121	-68	-61	-60	-110	37	-153	18	35	-75	-22	-58	81	-30	-3
0.785833	-2556	-9675	-29175	-32744	-853	-13283	-11404	-20961	380	-16449	-12801	-14714	-159	-19510	-12141	-9272	1028	16313	-5460	-30256	-284	-12415	11018	-14933	-401	-12562	12638	-17727	-1274	-12478	15787	-19061	-151	-126	-118	-66	-62	-58	-122	38	-151	19	35	-72	-21	-43	81	-31	0
0.786667	-2423	-12704	-27714	-32766	-735	-13436	-11927	-20939	552	-16608	-13057	-14973	-130	-19616	-12175	-9210	1227	15241	-6783	-30430	-134	-12509	11026	-14852	-564	-12397	12643	-17998	-246	-12047	15602	-18936	-149	-100	-122	-66	-62	-62	-107	37	-152	20	32	-77	-25	-58	84	-30	-1
0.787500	-2280	-15579	-25957	-32746	-646	-13686	-12413	-20872	733	-16832	-13319	-15226	-141	-19753	-12189	-9169	1203	13887	-7532	-30634	614	-12708	11032	-14814	-616	-12313	12681	-18267	106	-11654	15422	-18796	-151	-129	-122	-66	-62	-59	-104	39	-152	20	32	-76	-23	-59	79	-30	-7
0.788333	-1991	-18256	-24030	-32762	-558	-14004	-12850	-20765	699	-17110	-13586	-15468	-138	-19875	-12204	-9155	1194	12283	-7722	-30867	1503	-13002	11040	-14845	-386	-12312	12768	-18524	229	-11308	15254	-18639	-149	-128	-122	-70	-65	-61	-108	38	-152	16	33	-75	-23	-58	80	-31	-6
0.789167	-1754	-20741	-22045	-32744	-481	-14468	-13244	-20613	746	-17440	-13853	-15702	-91	-20074	-12230	-9177	1476	10445	-7398	-31127	1311	-13381	11055	-14922	-186	-12381	12886	-18799	624	-11020	15115	-18475	-150	-129	-122	-69	-64	-49	-107	42	-153	29	30	-77	-19	-58	80	-29	-1
0.790000	-1584	-22988	-20111	-32761	-458	-14986	-13562	-20425	1044	-17815	-14113	-15914	-81	-20245	-12276	-9239	1720	8405	-6637	-31410	2825	-13826	11080	-15053	-153	-12530	13030	-19066	-435	-10789	15010	-18304	-149	-111	-124	-65	-64	-58	-107	39	-154	12	30	-76	-21	-56	81	-29	0
0.790833	-1298	-25000	-18310	-32748	-127	-15583	-13868	-20206	1652	-18221	-14382	-16102	-132	-20418	-12359	-9349	1638	6196	-5504	-31704	1618	-14317	11121	-15236	-385	-12715	13204	-19332	579	-10620	14942	-18137	-152	-127	-122	-63	-60	-61	-100	40	-150	20	36	-74	-19	-55	89	-29	-3
0.791667	-997	-26773	-16718	-32757	-206	-16243	-14092	-19953	1775	-18635	-14601	-16252	-120	-20583	-12478	-9505	1711	3862	-4101	-32009	3627	-14841	11173	-15488	-204	-12950	13386	-19597	-964	-10520	14907	-17973	-145	-126	-120	-63	-68	-60	-114	41	-152	17	34	-74	-21	-57	81	-29	-1
0.792500	-843	-28307	-15396	-32712	-121	-16958	-14259	-19672	1515	-19060	-14829	-16398	-202	-20743	-12649	-9711	1454	1419	-2524	-32314	5274	-15376	11243	-15785	-104	-13209	13568	-19855	-4527	-10484	14913	-17810	-149	-126	-120	-66	-62	-55	-105	44	-151	21	36	-76	-19	-50	82	-29	1
0.793333	-972	-29599	-14377	-32694	42	-17710	-14365	-19374	1655	-19478	-15046	-16506	-195	-20886	-12880	-9964	1368	-1049	-879	-32542	3005	-15899	11320	-16132	-143	-13483	13735	-20118	-5541	-10513	14950	-17646	-148	-125	-122	-64	-38	-57	-102	43	-148	16	33	-76	-17	-57	81	-28	2
0.794167	-803	-30652	-13684	-32637	151	-18486	-14417	-19055	1691	-19868	-15249	-16579	-82	-21008	-13163	-10264	1491	-3497	738	-32621	4122	-16387	11406	-16516	0	-13753	13878	-20367	-6767	-10603	15014	-17486	-151	-129	-121	-68	-64	-58	-103	41	-154	21	35	-74	-21	-56	80	-31	0
0.795000	-550	-31487	-13283	-32599	63	-19263	-14414	-18723	1738	-20249	-15445	-16620	3	-21114	-13512	-10596	1276	-5865	2241	-32673	3386	-16858	11499	-16948	158	-14001	13988	-20602	-6215	-10743	15098	-17322	-147	-125	-119	-66	-62	-56	-107	40	-153	17	33	-76	-24	-56	79	-28	-1
0.795833	-525	-32109	-13155	-32526	308	-20029	-14356	-18374	1624	-20568	-15631	-16626	162	-21200	-13906	-10954	1224	-8124	3552	-32674	2211	-17265	11583	-17410	84	-14220	14052	-20821	-3911	-10928	15187	-17145	-148	-125	-119	-66	-62	-58	-88	44	-151	18	35	-75	-23	-52	84	-29	0
0.796667	-127	-32435	-13242	-32448	54	-20769	-14247	-18024	1284	-20845	-15816	-16620	240	-21267	-14340	-11330	1440	-10232	4632	-32692	3552	-17604	11673	-17892	90	-14400	14062	-21024	-2868	-11150	15279	-16959	-133	-126	-118	-62	-61	-57	-103	38	-149	20	34	-77	-24	-55	81	-29	2
0.797500	265	-32581	-13494	-32334	81	-21463	-14101	-17675	1002	-21065	-15992	-16548	232	-21312	-14813	-11712	1318	-12170	5430	-32685	3119	-17872	11748	-18396	-112	-14529	14016	-21202	-2401	-11397	15349	-16762	-148	-126	-120	-66	-62	-58	-103	42	-151	20	21	-74	-23	-55	78	-29	3
0.798333	138	-32629	-13817	-32184	292	-22097	-13912	-17331	938	-21229	-16169	-16487	279	-21346	-15300	-12097	1088	-13907	5940	-32696	-146	-18075	11804	-18914	-75	-14606	13906	-21368	1124	-11662	15392	-16544	-149	-125	-119	-62	-63	-40	-103	42	-149	19	36	-74	-25	-58	81	-28	0
0.799167	363	-32666	-14199	-32004	192	-22665	-13698	-16993	627	-21337	-16343	-16364	204	-21367	-15815	-12461	1164	-15409	6150	-32694	608	-18198	11845	-19437	-126	-14626	13736	-21495	4152	-11933	15407	-16304	-146	-124	-117	-65	-61	-56	-105	44	-148	19	35	-74	-23	-56	86	-28	0
0.800000	562	-32510	-14514	-31773	291	-23152	-13455	-16668	243	-21384	-16519	-16243	89	-21374	-16282	-12806	1110	-16665	6078	-32695	-380	-18251	11876	-19971	-90	-14596	13503	-21609	7279	-12203	15383	-16047	-148	-127	-120	-66	-65	-58	-104	39	-156	17	33	-77	-26	-57	81	-30	-6
0.800833	659	-32179	-14733	-31508	350	-23551	-13194	-16358	16	-21382	-16702	-16102	323	-21378	-16743	-13112	959	-17660	5720	-32713	-1850	-18237	11849	-20499	101	-14516	13222	-21695	9909	-12458	15282	-15765	-149	-128	-121	-65	-66	-55	-109	32	-151	16	30	-75	-25	-59	79	-31	-5
0.801667	712	-31664	-14805	-31194	374	-23857	-12922	-16070	-119	-21329	-16859	-15955	777	-21374	-17158	-13376	958	-18385	5207	-32694	-1768	-18161	11811	-21016	-205	-14387	12904	-21758	11406	-12686	15141	-15460	-148	-127	-120	-65	-68	-13	-102	40	-150	17	34	-78	-24	-57	81	-31	1
0.802500	773	-30988	-14704	-30848	286	-24063	-12644	-15809	-216	-21234	-17017	-15798	667	-21365	-17513	-13597	787	-18842	4488	-32700	-2784	-18038	11754	-21521	-291	-14227	12550	-21794	12600	-12885	14954	-15133	-148	-129	-119	-64	-64	-60	-107	42	-152	16	35	-76	-22	-57	84	-28	-1
0.803333	701	-30133	-14415	-30468	202	-24174	-12365	-15570	-285	-21108	-17163	-15644	484	-21360	-17805	-13756	717	-19036	3654	-32690	-2351	-17873	11668	-22006	-28	-14049	12183	-21815	11548	-13054	14707	-14792	-166	-130	-120	-65	-60	-58	-107	42	-152	17	33	-77	-24	-58	82	-34	-4
0.804167	528	-29099	-13938	-30069	372	-24189	-12101	-15368	-422	-20953	-17291	-15492	449	-21349	-18020	-13866	730	-18976	2768	-32701	-4199	-17681	11561	-22477	-126	-13856	11801	-21813	11516	-13182	14422	-14440	-148	-126	-125	-65	-65	-58	-108	39	-148	18	34	-72	-18	-57	82	-30	0
0.805000	573	-27871	-13298	-29660	290	-24117	-11843	-15198	-543	-20781	-17392	-15355	386	-21344	-18130	-13930	619	-18678	1851	-32688	-3873	-17469	11441	-22919	71	-13670	11434	-21797	10260	-13290	14096	-14079	-151	-126	-117	-62	-62	-60	-104	41	-150	17	35	-74	-22	-59	75	-30	-1
0.805833	785	-26451	-12536	-29255	225	-23967	-11605	-15055	-560	-20605	-17466	-15231	280	-21340	-18157	-13955	521	-18163	987	-32698	-1071	-17252	11306	-23344	34	-13497	11080	-21763	4549	-13329	13754	-13721	-149	-126	-117	-63	-63	-58	-107	43	-151	17	35	-76	-21	-55	82	-28	-1
0.806667	560	-24834	-11689	-28868	271	-23737	-11382	-14953	-488	-20435	-17507	-15131	122	-21344	-18093	-13910	621	-17451	197	-32689	-3892	-17034	11166	-23743	-56	-13353	10763	-21724	1142	-13358	13396	-13370	-150	-130	-127	-68	-65	-62	-110	39	-152	11	29	-78	-25	-60	77	-32	0
0.807500	608	-23017	-10809	-28512	170	-23462	-11182	-14882	-483	-20273	-17506	-15051	16	-21350	-17931	-13847	501	-16557	-475	-32703	-2785	-16827	11025	-24113	25	-13242	10491	-21664	-2935	-13354	13047	-13022	-151	-131	-121	-69	-63	-62	-110	36	-153	16	32	-78	-28	-64	82	-31	-5
0.808333	546	-21004	-9951	-28193	113	-23128	-10988	-14839	-600	-20131	-17452	-14991	-52	-21366	-17677	-13749	473	-15508	-993	-32685	-2624	-16629	10896	-24450	45	-13172	10275	-21599	-5517	-13332	12716	-12684	-152	-128	-121	-69	-65	-61	-107	36	-150	16	32	-76	-23	-56	77	-32	0
0.809167	268	-18814	-9184	-27935	392	-22766	-10825	-14828	-642	-20008	-17351	-14959	-200	-21387	-17339	-13636	505	-14330	-1341	-32701	-3592	-16458	10771	-24763	-16	-13153	10117	-21530	-6425	-13294	12425	-12379	-149	-129	-121	-72	-62	-59	-109	38	-151	15	32	-64	-22	-56	82	-29	0
0.810000	230	-16482	-8557	-27759	195	-22382	-10674	-14841	-649	-19920	-17190	-14953	-255	-21425	-16928	-13509	451	-13052	-1507	-32676	-2170	-16304	10672	-25038	94	-13185	10025	-21456	-7851	-13255	12184	-12090	-151	-130	-118	-66	-63	-57	-104	43	-150	19	36	-70	-19	-51	84	-28	-3
0.810833	590	-13990	-8120	-27636	23	-21992	-10536	-14875	-893	-19867	-16973	-14974	-199	-21484	-16443	-13382	457	-11688	-1482	-32696	-665	-16173	10590	-25291	207	-13272	10003	-21379	-10889	-13221	12007	-11823	-147	-125	-117	-62	-62	-58	-107	41	-152	19	40	-73	-19	-50	84	-27	0
0.811667	425	-11423	-7919	-27595	147	-21605	-10407	-14943	-823	-19853	-16701	-15024	-300	-21549	-15916	-13270	412	-10274	-1274	-32680	-3587	-16066	10528	-25517	-57	-13408	10025	-21301	-10258	-13208	11895	-11596	-147	-126	-118	-67	-60	-57	-104	45	-152	21	38	-68	-19	-52	85	-28	0
0.812500	288	-8774	-7975	-27629	-8	-21240	-10287	-15026	-703	-19874	-16377	-15094	-380	-21639	-15345	-13167	279	-8812	-888	-32695	-2874	-15981	10496	-25711	-59	-13588	10151	-21225	-8919	-13197	11863	-11390	-146	-124	-118	-66	-61	-58	-102	43	-148	13	37	-72	-17	-50	86	-26	0
0.813333	311	-6101	-8305	-27726	148	-20899	-10162	-15123	-798	-19936	-16004	-15188	-468	-21750	-14741	-13084	68	-7339	-346	-32669	-2176	-15911	10494	-25882	-85	-13796	10305	-21151	-7623	-13207	11913	-11218	-152	-126	-119	-65	-61	-56	-104	43	-149	21	37	-74	-18	-55	84	-28	0
0.814167	160	-3442	-8899	-27864	119	-20589	-10031	-15240	-847	-20031	-15579	-15304	-886	-21881	-14116	-13026	-48	-5870	335	-32694	-3366	-15852	10518	-26031	-124	-14032	10518	-21080	-6108	-13268	12042	-11074	-151	-125	-118	-67	-63	-56	-104	42	-154	18	37	-73	-23	-53	84	-27	-6
0.815000	82	-835	-9739	-28027	26	-20306	-9887	-15361	-811	-20156	-15111	-15430	-1271	-22036	-13482	-12992	-142	-4418	1128	-32681	-3246	-15802	10569	-26155	-77	-14272	10768	-21016	-5054	-13341	12244	-10967	-151	-129	-121	-70	-63	-57	-118	41	-152	18	35	-78	-23	-53	82	-29	-12
0.815833	179	1682	-10816	-28185	44	-20070	-9723	-15500	-936	-20312	-14606	-15570	-1235	-22211	-12839	-12982	-213	-2996	2016	-32696	-3927	-15751	10651	-26262	-231	-14509	11048	-20947	-3471	-13440	12505	-10878	-150	-127	-121	-66	-61	-58	-104	41	-152	16	35	-73	-23	-53	86	-28	0
0.816667	214	4077	-12038	-28302	55	-19857	-9519	-15635	-979	-20485	-14069	-15715	-1095	-22399	-12215	-12993	-163	-1616	2969	-32661	-3936	-15695	10762	-26347	-163	-14721	11358	-20888	-2916	-13558	12832	-10820	-153	-126	-119	-65	-64	-53	-101	40	-151	20	39	-72	-19	-51	85	-28	-3
0.817500	168	6325	-13360	-28361	-16	-19681	-9289	-15782	-1071	-20667	-13515	-15863	-1054	-22604	-11599	-13021	-50	-276	3963	-32581	-5214	-15631	10896	-26422	-172	-14903	11660	-20829	-1760	-13690	13192	-10787	-169	-125	-119	-64	-62	-57	-103	41	-153	17	35	-73	-21	-52	85	-26	-1
0.818333	93	8396	-14773	-28333	-4	-19538	-9018	-15929	-1323	-20858	-12949	-16014	-947	-22814	-10998	-13064	-87	998	4964	-32425	-5994	-15559	11052	-26480	-386	-15034	11970	-20774	-189	-13836	13590	-10766	-147	-125	-119	-65	-60	-55	-100	44	-149	23	39	-75	-18	-51	87	-26	0
0.819167	259	10285	-16181	-28206	-105	-19420	-8708	-16083	-1279	-21052	-12380	-16159	-775	-23036	-10395	-13115	-202	2198	5949	-32237	-2529	-15471	11231	-26535	-457	-15119	12272	-20725	-3660	-13981	13997	-10765	-145	-121	-141	-60	-61	-53	-101	45	-148	20	35	-73	-17	-51	86	-25	2
0.820000	79	11948	-17537	-27974	30	-19325	-8353	-16241	-1021	-21246	-11814	-16298	-711	-23259	-9871	-13175	-182	3315	6857	-32001	-5308	-15373	11428	-26583	-384	-15146	12565	-20677	-4904	-14131	14408	-10780	-153	-128	-119	-64	-65	-57	-102	42	-152	20	36	-78	-22	-53	84	-29	-1
0.820833	60	13409	-18766	-27631	-28	-19246	-7958	-16401	-842	-21431	-11258	-16426	-654	-23479	-9350	-13228	-164	4347	7750	-31720	-5128	-15253	11653	-26631	-228	-15110	12847	-20633	-5827	-14269	14819	-10815	-150	-127	-119	-65	-64	-55	-107	41	-151	19	35	-78	-24	-53	80	-28	-1
0.821667	59	14663	-19824	-27194	-69	-19177	-7524	-16558	-825	-21595	-10714	-16535	-591	-23692	-8860	-13276	-265	5289	8528	-31401	-4045	-15116	11903	-26673	-355	-15017	13122	-20583	-5899	-14394	15214	-10824	-146	-126	-120	-65	-62	-55	-103	45	-150	20	36	-73	-22	-55	84	-29	0
0.822500	-12	15718	-20660	-26685	49	-19123	-7053	-16696	-921	-21747	-10200	-16633	-581	-23860	-8392	-13314	-246	6139	9198	-31039	-4772	-14965	12182	-26718	-459	-14880	13383	-20545	-4916	-14507	15595	-10848	-148	-128	-119	-65	-64	-59	-103	43	-151	19	3	-81	-23	-56	84	-29	0
0.823333	-135	16564	-21237	-26150	32	-19070	-6553	-16860	-814	-21880	-9705	-16705	-436	-24083	-7955	-13335	-116	6853	9731	-30667	-3995	-14799	12492	-26768	-130	-14706	13621	-20502	-3634	-14600	15962	-10870	-149	-133	-122	-69	-64	-59	-107	37	-152	16	33	-77	-25	-58	76	-32	7
0.824167	114	17248	-21530	-25622	-329	-19026	-6037	-17006	-1006	-21994	-9236	-16755	-396	-24254	-7544	-13341	-313	7516	10133	-30263	-1051	-14621	12833	-26822	109	-14501	13919	-20454	-5095	-14676	16318	-10876	-150	-128	-118	-63	-61	-60	-107	41	-149	19	30	-77	-25	-58	82	-29	-3
0.825000	38	17697	-21530	-25136	-52	-18981	-5503	-17135	-930	-22089	-8802	-16776	-517	-24409	-7156	-13326	-404	8036	10369	-29850	-2847	-14438	13213	-26880	-134	-14285	14205	-20399	-3993	-14737	16662	-10873	-150	-130	-120	-65	-64	-60	-102	41	-151	19	35	-78	-22	-57	85	-29	0
0.825833	-179	17989	-21237	-24742	8	-18952	-4962	-17234	-751	-22167	-8396	-16784	-455	-24550	-6792	-13294	-314	8447	10474	-29425	-2439	-14249	13634	-26946	-169	-14075	14517	-20346	-1733	-14782	17001	-10849	-150	-128	-119	-68	-63	-59	-108	42	-152	20	29	-79	-23	-58	81	-30	0
0.826667	-168	18172	-20684	-24481	-88	-18927	-4428	-17379	-930	-22235	-8018	-16760	-377	-24658	-6454	-13246	-213	8737	10418	-29010	-281	-14063	14095	-27021	-45	-13884	14859	-20281	-214	-14819	17343	-10799	-148	-128	-119	-66	-66	-61	-108	41	-150	18	33	-75	-25	-59	80	-7	1
0.827500	-293	18196	-19887	-24370	-98	-18918	-3906	-17486	-1037	-22293	-7672	-16716	-304	-24793	-6137	-13186	-108	8910	10222	-28597	-484	-13880	14591	-27104	-93	-13716	15234	-20215	1487	-14846	17692	-10727	-151	-131	-130	-65	-49	-59	-109	36	-151	16	32	-79	-24	-60	79	-33	-4
0.828333	-383	18088	-18905	-24437	-117	-18925	-3419	-17573	-981	-22341	-7353	-16648	-266	-24865	-5852	-13109	-222	8967	9904	-28201	653	-13714	15125	-27192	-200	-13588	15649	-20132	2278	-14870	18058	-10619	-150	-130	-119	-67	-66	-61	-109	39	-146	15	33	-78	-24	-60	71	-30	-1
0.829167	-280	17875	-17788	-24685	-161	-18961	-2961	-17646	-837	-22385	-7062	-16567	-195	-24944	-5560	-13028	-428	8912	9484	-27822	1324	-13558	15689	-27284	-81	-13504	16110	-20040	3061	-14894	18451	-10478	-151	-133	-119	-66	-64	-60	-109	39	-152	16	32	-78	-23	-60	78	-31	-1
0.830000	-262	17557	-16607	-25099	-50	-19006	-2539	-17703	-727	-22424	-6794	-16442	-126	-25007	-5297	-12933	-290	8747	8995	-27465	2547	-13428	16278	-27380	43	-13473	16615	-19938	2373	-14916	18868	-10301	-148	-127	-117	-66	-60	-57	-107	38	-153	18	36	-75	-23	-56	82	-32	0
0.830833	-296	17154	-15424	-25653	-139	-19090	-2163	-17750	-491	-22469	-6553	-16353	-180	-25065	-5055	-12843	-81	8480	8461	-27130	3365	-13315	16881	-27479	-240	-13488	17156	-19822	658	-14948	19309	-10084	-150	-125	-128	-64	-61	-59	-105	41	-150	20	35	-75	-23	-61	81	-29	3
0.831667	-276	16662	-14310	-26341	20	-19207	-1838	-17783	-356	-22524	-6340	-16237	-150	-25119	-4834	-12753	-126	8116	7908	-26819	2346	-13242	17496	-27583	-280	-13554	17728	-19692	729	-14983	19777	-9836	-147	-128	-119	-66	-64	-60	-108	38	-149	17	34	-79	-23	-58	80	-32	4
0.832500	-40	16097	-13304	-27100	-211	-19357	-1566	-17807	-632	-22580	-6154	-16120	-125	-25159	-4633	-12663	-113	7671	7378	-26525	6741	-13197	18103	-27685	93	-13663	18323	-19549	-4130	-15028	20266	-9548	-147	-130	-120	-66	-64	-57	-105	40	-149	13	30	-78	-24	-58	78	-31	0
0.833333	-95	15445	-12461	-27877	-3	-19540	-1343	-17802	-463	-22639	-5986	-15993	-190	-25193	-4449	-12580	-91	7150	6902	-26244	5862	-13193	18691	-27776	-87	-13805	18929	-19389	-7885	-15071	20775	-9228	-151	-128	-120	-67	-68	-60	-107	38	-154	-4	28	-77	-23	-57	81	-34	-5
0.834167	-202	14791	-11807	-28617	-88	-19751	-1169	-17797	-276	-22707	-5845	-15873	-161	-25223	-4286	-12504	-159	6580	6514	-25979	5478	-13228	19251	-27877	-4	-13973	19535	-19209	-10617	-15122	21294	-8883	-148	-128	-119	-66	-63	-57	-108	38	-154	15	30	-76	-25	-58	77	-33	-3
0.835000	-164	14069	-11365	-29278	-97	-19995	-1056	-17776	-307	-22776	-5728	-15751	-55	-25238	-4144	-12432	-137	5964	6230	-25724	6659	-13314	19764	-27935	79	-14159	20126	-19002	-12278	-15174	21814	-8512	-148	-129	-120	-49	-63	-61	-107	37	-152	17	43	-72	-24	-57	78	-32	-1
0.835833	-29	13312	-11159	-29806	-22	-20264	-981	-17745	-53	-22847	-5637	-15639	-63	-25242	-4023	-12366	-80	5324	6083	-25469	5780	-13434	20234	-27987	-17	-14359	20691	-18772	-12067	-15222	22324	-8129	-151	-130	-121	-66	-60	-56	-104	37	-149	17	30	-76	-22	-59	77	-32	0
0.836667	-313	12529	-11086	-30170	174	-20551	-956	-17704	18	-22914	-5570	-15524	-119	-25231	-3921	-12309	-113	4672	6081	-25219	5442	-13611	20634	-28014	86	-14559	21213	-18511	-10469	-15259	22795	-7733	-147	-126	-118	-66	-63	-59	-107	40	-151	18	34	-75	-19	-41	80	-28	1
0.837500	-166	11727	-11203	-30332	-179	-20840	-964	-17660	-353	-22975	-5528	-15409	-93	-25200	-3850	-12258	-39	4015	6243	-24967	7396	-13834	20959	-28010	60	-14757	21682	-18222	-11148	-15296	23231	-7342	-145	-126	-118	-63	-58	-87	-103	40	-148	17	33	-73	-19	-61	81	-30	3
0.838333	-114	10921	-11435	-30269	37	-21157	-1013	-17606	-539	-23025	-5522	-15299	-125	-25148	-3798	-12208	-105	3376	6564	-24711	5236	-14107	21205	-27967	-112	-14947	22081	-17899	-9926	-15312	23631	-6960	-145	-125	-117	-63	-57	-59	-100	42	-147	20	28	-73	-21	-55	82	-29	2
0.839167	-271	10126	-11731	-29979	101	-21456	-1093	-17545	-425	-23062	-5537	-15190	-44	-25068	-3771	-12165	-53	2765	7036	-24459	3643	-14425	21363	-27887	150	-15105	22405	-17543	-6429	-15324	23965	-6604	-147	-125	-101	-62	-60	-55	-103	42	-149	17	36	-75	-21	-58	81	-28	-1
0.840000	-280	9340	-12043	-29471	2	-21749	-1201	-17482	-386	-23085	-5585	-15078	-36	-24965	-3769	-12129	-98	2187	7639	-24206	4397	-14793	21427	-27766	133	-15305	22641	-17151	-3595	-15322	24234	-6283	-150	-132	-135	-68	-65	-60	-110	35	-152	15	21	-81	-23	-60	77	-33	-4
0.840833	-258	8586	-12307	-28753	-42	-21999	-1336	-17410	-317	-23078	-5654	-14963	-115	-24833	-3788	-12089	-146	1661	8368	-23949	2680	-15196	21399	-27583	206	-15473	22803	-16723	-462	-15286	24410	-6004	-150	-132	-122	-69	-62	-60	-107	38	-155	16	30	-76	-26	-62	77	-33	-4
0.841667	-172	7873	-12478	-27836	-100	-22261	-1487	-17330	-239	-23043	-5741	-14835	-41	-24664	-3828	-12052	-76	1187	9195	-23694	2326	-15634	21292	-27350	408	-15633	22876	-16257	1997	-15271	24561	-5773	-149	-129	-122	-67	-63	-57	-108	35	-156	18	32	-74	-24	-59	79	-33	0
0.842500	-150	7202	-12504	-26767	-171	-22466	-1644	-17238	-212	-22985	-5836	-14704	-17	-24466	-3877	-12004	-170	765	10089	-23439	1721	-16097	21102	-27050	312	-15792	22863	-15763	4542	-15233	24613	-5613	-149	-133	-120	-65	-62	-57	-108	50	-154	18	34	-75	-22	-58	78	-35	-3
0.843333	-78	6581	-12370	-25588	-112	-22631	-1822	-17148	59	-22893	-5984	-14564	-55	-24238	-3934	-11962	-205	412	11016	-23192	800	-16584	20825	-26699	322	-15957	22768	-15240	6971	-15189	24596	-5506	-149	-128	-120	-65	-63	-59	-107	38	-153	18	35	-75	-29	-59	79	-30	0
0.844167	165	6016	-12044	-24351	-193	-22751	-2008	-17043	392	-22769	-6135	-14415	-31	-23984	-4015	-11914	-174	91	11937	-22956	676	-17078	20484	-26285	94	-16134	22598	-14687	8190	-15147	24511	-5485	-148	-128	-119	-64	-64	-55	-107	39	-152	20	36	-79	-18	-58	78	-33	-1
0.845000	303	5502	-11526	-23097	6	-22818	-2202	-16935	389	-22621	-6298	-14261	-48	-23703	-4098	-11867	-336	-161	12826	-22735	-1926	-17584	20075	-25814	-311	-16326	22357	-14115	11332	-15105	24367	-5543	-149	-126	-124	-66	-59	-55	-109	40	-153	19	30	-74	-23	-58	82	-28	0
0.845833	400	5053	-10822	-21885	-141	-22837	-2400	-16836	88	-22446	-6473	-14103	18	-23401	-4183	-11816	-488	-373	13654	-22525	787	-18082	19611	-25282	-292	-16540	22060	-13532	9908	-15077	24167	-5688	-153	-128	-119	-65	-61	-56	-107	40	-152	19	34	-73	-21	-56	81	-32	0
0.846667	386	4642	-9952	-20740	-31	-22803	-2609	-16694	168	-22242	-6653	-13942	59	-23086	-4270	-11767	-569	-538	14391	-22311	663	-18566	19102	-24706	-547	-16766	21716	-12946	7037	-15065	23925	-5914	-147	-126	-120	-67	-61	-60	-109	39	-155	17	33	-76	-21	-61	81	-30	0
0.847500	507	4282	-8944	-19704	-109	-22720	-2818	-16553	475	-22019	-6834	-13784	106	-22762	-4355	-11719	-398	-669	15022	-22158	-977	-19028	18565	-24081	-543	-17016	21327	-12371	5050	-15076	23647	-6226	-150	-130	-121	-69	-86	-60	-108	39	-149	17	33	-77	-23	-59	79	-29	-3
0.848333	485	3963	-7838	-18813	-28	-22582	-3026	-16419	308	-21774	-7019	-13632	0	-22427	-4437	-11661	-322	-774	15516	-22001	233	-19455	18003	-23419	-353	-17284	20916	-11806	2550	-15106	23339	-6613	-148	-129	-127	-69	-65	-69	-110	38	-152	10	28	-78	-21	-60	79	-43	-5
0.849167	288	3672	-6686	-18083	-86	-22400	-3229	-16275	70	-21515	-7199	-13485	-77	-22089	-4509	-11622	-319	-860	15865	-21861	-768	-19839	17427	-22705	-513	-17562	20486	-11261	1155	-15161	23012	-7078	-173	-130	-125	-69	-61	-59	-105	39	-153	16	32	-77	-22	-58	81	-32	-3
0.850000	112	3406	-5524	-17521	142	-22163	-3424	-16118	20	-21241	-7365	-13344	-35	-21746	-4571	-11571	-335	-920	16071	-21736	-1358	-20177	16847	-22001	-587	-17852	20046	-10752	849	-15240	22671	-7605	-141	-126	-121	-66	-74	-57	-108	40	-150	17	30	-74	-19	-53	82	-30	0
0.850833	156	3154	-4433	-17136	-184	-21886	-3615	-15958	-56	-20953	-7518	-13223	-51	-21415	-4628	-11529	-211	-988	16126	-21627	948	-20465	16263	-21257	-391	-18141	19601	-10280	-1711	-15351	22315	-8193	-149	-126	-121	-64	-62	-56	-104	43	-150	19	36	-73	-18	-55	82	-27	-3
0.851667	107	2896	-3384	-16919	-97	-21580	-3801	-15802	-224	-20664	-7665	-13111	-94	-21093	-4678	-11496	-223	-1052	16035	-21530	-178	-20701	15684	-20508	-474	-18426	19162	-9867	-3571	-15488	21953	-8827	-149	-126	-121	-64	-62	-58	-104	41	-155	19	33	-77	-23	-55	82	-27	1
0.852500	-138	2627	-2479	-16860	-26	-21239	-3972	-15640	-92	-20369	-7789	-13044	-49	-20782	-4725	-11461	-387	-1126	15804	-21447	-2434	-20883	15122	-19770	-498	-18699	18738	-9514	-2153	-15648	21582	-9505	-148	-128	-121	-65	-60	-58	-105	42	-152	18	36	-76	-22	-55	86	-30	-3
0.853333	-119	2342	-1734	-16937	-191	-20874	-4130	-15481	57	-20082	-7901	-12982	-52	-20472	-4770	-11434	-225	-1205	15470	-21375	-767	-20998	14575	-19044	-757	-18950	18319	-9225	-911	-15833	21207	-10208	-147	-124	-122	-68	-59	-58	-102	41	-150	19	32	-75	-19	-52	86	-53	0
0.854167	-87	2032	-1163	-17128	-128	-20494	-4268	-15328	72	-19790	-7985	-12948	-81	-20189	-4814	-11411	47	-1302	15017	-21308	-1595	-21082	14046	-18339	-938	-19169	17920	-9005	1218	-16031	20827	-10932	-148	-126	-121	-64	-62	-58	-104	41	-148	19	36	-75	-19	-55	82	-32	0
0.855000	-204	1689	-775	-17407	-130	-20098	-4390	-15178	13	-19504	-8054	-12938	-141	-19896	-4856	-11392	-26	-1403	14493	-21250	-2049	-21106	13547	-17660	-875	-19363	17536	-8870	3501	-16240	20441	-11655	-148	-126	-126	-65	-65	-50	-103	46	-151	16	34	-75	-21	-53	85	-29	0
0.855833	-290	1319	-568	-17754	-262	-19693	-4501	-15030	-86	-19217	-8100	-12950	-118	-19636	-4898	-11377	-111	-1526	13909	-21199	-1855	-21087	13067	-17018	-770	-19514	17156	-8816	5892	-16461	20048	-12377	-147	-121	-126	-67	-60	-59	-105	41	-149	18	37	-75	-21	-53	84	-28	-4
0.856667	-355	922	-530	-18144	-200	-19281	-4569	-14895	-30	-18941	-8127	-12982	-86	-19380	-4951	-11360	-117	-1659	13284	-21148	-2703	-21028	12613	-16421	-493	-19633	16825	-8846	9035	-16683	19646	-13082	-148	-128	-121	-66	-63	-62	-107	43	-154	16	32	-76	-24	-57	79	-31	-5
0.857500	-489	480	-648	-18554	-110	-18876	-4624	-14769	-47	-18670	-8131	-13030	-91	-19121	-5005	-11340	-78	-1800	12643	-21104	-2030	-20934	12195	-15867	-357	-19701	16500	-8953	10788	-16904	19241	-13771	-135	-128	-121	-64	-62	-60	-101	42	-149	20	36	-75	-21	-53	85	-28	2
0.858333	-553	24	-871	-18961	57	-18465	-4648	-14649	-17	-18366	-8110	-13093	-130	-18864	-5067	-11310	25	-1941	11999	-21087	-3926	-20815	11807	-15365	-558	-19735	16185	-9149	14467	-17119	18824	-14430	-147	-126	-118	-61	-60	-72	-104	46	-147	20	38	-74	-19	-53	87	-27	0
0.859167	-525	-454	-1189	-19358	-338	-18075	-4655	-14534	148	-18129	-8077	-13168	-182	-18609	-5140	-11275	192	-2086	11371	-21025	-1960	-20685	11451	-14915	-309	-19737	15885	-9427	15189	-17331	18402	-15058	-153	-126	-117	-62	-63	-57	-100	46	-149	21	38	-72	-19	-51	86	-27	2
0.860000	-531	-944	-1564	-19741	-320	-17700	-4639	-14441	0	-17869	-8028	-13266	-150	-18360	-5220	-11238	0	-2233	10769	-20995	-563	-20540	11119	-14536	-211	-19714	15589	-9788	12628	-17527	17974	-15646	-150	-127	-119	-64	-61	-59	-102	46	-153	20	33	-74	-23	-56	84	-28	1
0.860833	-534	-1438	-1955	-20101	-258	-17335	-4598	-14355	170	-17613	-7965	-13353	-147	-18107	-5309	-11190	-225	-2372	10186	-20975	-2785	-20392	10821	-14206	-230	-19659	15302	-10213	11801	-17715	17542	-16188	-152	-130	-118	-66	-65	-62	-103	39	-152	18	35	-74	-24	-53	82	-31	0
0.861667	-483	-1927	-2331	-20435	-212	-16988	-4536	-14278	535	-17355	-7887	-13445	-168	-17847	-5405	-11137	-179	-2491	9674	-20957	-894	-20243	10557	-13937	116	-19593	15020	-10708	10036	-17887	17118	-16689	-151	-128	-117	-65	-61	-58	-108	40	-152	18	35	-75	-22	-56	81	-27	-1
0.862500	-407	-2403	-2668	-20751	-322	-16663	-4455	-14211	691	-17109	-7798	-13538	-102	-17586	-5511	-11065	-194	-2598	9190	-20955	-776	-20109	10323	-13721	326	-19517	14739	-11259	9222	-18044	16688	-17141	-146	-126	-118	-45	-65	-62	-100	43	-151	17	36	-74	-23	-57	84	-27	0
0.863333	-422	-2850	-2936	-21053	-27	-16353	-4361	-14155	886	-16849	-7707	-13631	-96	-17324	-5624	-10990	-315	-2685	8727	-20961	-1149	-19978	10128	-13562	-7	-19439	14452	-11859	9600	-18187	16270	-17548	-144	-127	-117	-65	-63	-64	-101	50	-147	19	38	-76	-24	-58	84	-27	2
0.864167	-276	-3266	-3112	-21350	-220	-16067	-4248	-14111	1042	-16596	-7607	-13714	-180	-17055	-5736	-10911	-238	-2748	8362	-20981	1163	-19848	9958	-13459	7	-19374	14158	-12504	8287	-18284	15864	-17912	-147	-128	-117	-65	-62	-59	-103	41	-150	18	12	-73	-18	-53	82	-29	2
0.865000	-98	-3634	-3218	-21645	-190	-15801	-4133	-14077	917	-16344	-7506	-13795	-229	-16786	-5853	-10831	-232	-2784	8013	-21012	2199	-19793	9818	-13408	-36	-19323	13850	-13180	5850	-18434	15464	-18231	-149	-129	-117	-64	-62	-60	-110	39	-152	15	34	-78	-23	-58	77	-29	0
0.865833	-241	-3962	-3226	-21956	9	-15535	-4011	-14052	779	-16094	-7402	-13861	-186	-16516	-5971	-10743	-331	-2790	7688	-21054	208	-19725	9704	-13395	-359	-19286	13535	-13868	6661	-18536	15090	-18505	-148	-128	-119	-64	-64	-61	-105	42	-154	18	38	-74	-24	-58	82	-29	-8
0.866667	-133	-4233	-3133	-22278	-88	-15327	-3879	-14027	740	-15837	-7299	-13917	-221	-16252	-6087	-10659	-318	-2766	7399	-21104	2185	-19677	9621	-13429	-357	-19274	13199	-14576	6778	-18630	14725	-18742	-149	-129	-120	-67	-65	-61	-97	40	-151	17	34	-78	-25	-58	94	-31	-1
0.867500	-116	-4456	-2970	-22625	-44	-15116	-3755	-14017	540	-15589	-7206	-13960	-230	-15985	-6197	-10582	-167	-2720	7132	-21158	2556	-19656	9548	-13503	-345	-19289	12846	-15269	6701	-18711	14374	-18940	-151	-128	-114	-67	-64	-60	-112	36	-154	16	34	-75	-24	-56	80	-33	-1
0.868333	-172	-4623	-2737	-22987	-66	-14919	-3626	-14011	267	-15340	-7111	-13989	-137	-15730	-6305	-10508	-212	-2642	6889	-21195	2116	-19649	9503	-13606	-401	-19325	12485	-15956	6429	-18786	14042	-19099	-150	-128	-120	-64	-67	-61	-104	40	-150	19	41	-73	-26	-59	79	-32	0
0.869167	-100	-4736	-2460	-23369	-146	-14736	-3505	-14018	141	-15093	-7026	-14008	-166	-15473	-6407	-10444	-290	-2542	6661	-21271	3185	-19657	9459	-13734	-564	-19383	12101	-16612	5493	-18842	13721	-19232	-148	-127	-120	-63	-62	-58	-110	38	-149	18	35	-75	-18	-58	78	-30	-1
0.870000	-52	-4807	-2163	-23759	-86	-14565	-3387	-14019	-97	-14845	-6949	-14009	-191	-15232	-6493	-10390	-190	-2419	6453	-21313	3078	-19679	9422	-13879	-539	-19456	11701	-17233	4532	-18884	13412	-19324	-146	-127	-117	-64	-61	-59	-104	42	-147	22	35	-76	-21	-56	82	-29	2
0.870833	-300	-4826	-1859	-24149	-77	-14405	-3283	-14031	-284	-14600	-6876	-13998	-177	-14998	-6578	-10351	-179	-2284	6254	-21343	4076	-19712	9377	-14041	-593	-19546	11285	-17807	1474	-18922	13106	-19392	-145	-125	-121	-61	-59	-56	-108	42	-149	21	35	-72	-21	-55	85	-27	3
0.871667	-471	-4813	-1580	-24533	-1	-14256	-3185	-14052	-269	-14368	-6813	-13972	-223	-14783	-6652	-10358	-297	-2137	6084	-21350	3007	-19745	9326	-14206	-948	-19639	10860	-18322	-139	-18925	12798	-19435	-147	-125	-118	-61	-51	-56	-104	42	-167	21	35	-73	-18	-55	84	-30	0
0.872500	-439	-4771	-1333	-24894	-73	-14120	-3106	-14061	-173	-14138	-6760	-13931	-225	-14577	-6712	-10326	-185	-1978	5926	-21333	4127	-19785	9253	-14381	-587	-19728	10420	-18775	-2301	-18923	12482	-19452	-148	-126	-121	-62	-64	-62	-107	39	-150	21	32	-73	-19	-57	82	-29	0
0.873333	-334	-4703	-1138	-25208	-159	-13993	-3038	-14112	-404	-13921	-6717	-13880	-195	-14393	-6770	-10332	-84	-1819	5787	-21286	7548	-19814	9158	-14547	-446	-19808	9976	-19160	-8357	-18898	12152	-19444	-148	-128	-124	-68	-64	-58	-108	38	-151	17	27	-94	-21	-58	79	-33	-1
0.874167	-326	-4610	-1006	-25470	-115	-13877	-2985	-14148	-563	-13713	-6688	-13820	-188	-14214	-6813	-10355	-45	-1657	5672	-21178	4967	-19841	9035	-14700	-576	-19869	9508	-19463	-11125	-18841	11806	-19401	-150	-130	-126	-64	-65	-57	-108	38	-151	17	32	-76	-26	-57	81	-32	0
0.875000	-224	-4525	-938	-25648	-161	-13768	-2939	-14182	-497	-13511	-6663	-13738	-172	-14050	-6821	-10393	-40	-1494	5595	-21068	6154	-19840	8880	-14840	-436	-19901	9068	-19693	-13789	-18762	11434	-19338	-153	-132	-124	-66	-62	-58	-107	36	-155	18	32	-75	-24	-58	78	-36	-3
0.875833	-215	-4449	-937	-25730	-277	-13671	-2915	-14219	-265	-13322	-6650	-13650	-179	-13882	-6871	-10437	-133	-1335	5550	-20885	6510	-19822	8676	-14962	-308	-19896	8613	-19838	-14648	-18633	11032	-19238	-148	-128	-122	-64	-61	-59	-107	38	-151	20	33	-75	-22	-59	78	-30	-1
0.876667	-249	-4312	-1003	-25701	-36	-13582	-2887	-14250	-326	-13143	-6648	-13554	-267	-13732	-6895	-10490	-82	-1180	5540	-20665	5159	-19777	8440	-15055	-363	-19847	8157	-19905	-13155	-18509	10598	-19110	-147	-127	-120	-62	-66	-53	-105	41	-150	9	35	-91	-23	-57	80	-30	-3
0.877500	-344	-4207	-1124	-25549	-115	-13510	-2906	-14266	-344	-12980	-6659	-13449	-262	-13581	-6913	-10552	46	-1028	5575	-20390	6106	-19700	8169	-15126	-105	-19751	7702	-19896	-11717	-18332	10125	-18939	-147	-124	-119	-62	-58	-56	-102	42	-152	19	34	-73	-18	-53	86	-30	2
0.878333	-66	-4104	-1290	-25258	-264	-13444	-2922	-14302	-128	-12826	-6687	-13340	-133	-13431	-6929	-10623	-45	-885	5651	-20068	7177	-19587	7820	-15170	26	-19598	7251	-19813	-11948	-18119	9607	-18736	-145	-135	-119	-61	-58	-56	-100	42	-144	35	39	-72	-14	-52	79	-28	4
0.879167	-165	-3997	-1489	-24829	-76	-13393	-2956	-14316	-190	-12688	-6728	-13224	-231	-13275	-6950	-10694	-74	-742	5771	-19707	3540	-19438	7445	-15188	-93	-19400	6793	-19662	-8651	-17887	9049	-18492	-145	-122	-116	-62	-62	-53	-101	43	-152	20	33	-73	-16	-52	81	-28	3
0.880000	-201	-3899	-1703	-24262	-246	-13360	-3011	-14324	-282	-12561	-6785	-13116	-300	-13118	-6982	-10773	147	-610	5926	-19311	3044	-19254	7027	-15179	128	-19140	6347	-19451	-4639	-17606	8448	-18210	-159	-127	-125	-65	-64	-57	-104	41	-138	21	34	-75	-23	-55	82	-30	-4
0.880833	-70	-3796	-1912	-23556	-111	-13341	-3081	-14316	-92	-12445	-6859	-13007	-222	-12953	-7007	-10844	509	-475	6113	-18881	2334	-19030	6571	-15146	181	-18830	5897	-19186	-623	-17301	7823	-17881	-148	-128	-124	-65	-63	-59	-108	38	-151	16	30	-79	-24	-52	79	-33	-1
0.881667	-202	-3701	-2103	-22714	32	-13329	-3163	-14290	130	-12332	-6942	-12923	-243	-12774	-7041	-10911	702	-344	6338	-18418	160	-18766	6085	-15084	406	-18469	5455	-18877	3123	-16969	7173	-17511	-149	-128	-125	-68	-64	-57	-107	39	-153	15	32	-76	-39	-58	80	-31	-5
0.882500	-288	-3592	-2255	-21744	-83	-13320	-3264	-14251	75	-12225	-7041	-12798	-322	-12581	-7080	-10975	567	-208	6594	-17937	-599	-18464	5582	-15001	452	-18063	5021	-18526	5429	-16614	6497	-17094	-150	-127	-121	-68	-63	-59	-104	38	-152	18	29	-77	-23	-56	82	-31	0
0.883333	-144	-3481	-2357	-20672	-19	-13308	-3373	-14189	-111	-12116	-7141	-12697	-252	-12367	-7121	-11025	384	-76	6860	-17445	-2356	-18130	5064	-14897	296	-17612	4593	-18147	7308	-16237	5808	-16638	-151	-126	-121	-70	-64	-57	-104	39	-152	18	34	-76	-23	-52	79	-27	0
0.884167	-179	-3363	-2393	-19508	10	-13296	-3501	-14112	-345	-12009	-7256	-12608	-227	-12137	-7171	-11067	346	61	7137	-16953	-3280	-17772	4543	-14776	499	-17129	4173	-17757	6846	-15852	5116	-16138	-145	-126	-120	-64	-61	-59	-104	42	-149	13	35	-76	-25	-56	84	-26	-1
0.885000	-378	-3238	-2360	-18282	-29	-13275	-3642	-14013	-407	-11895	-7373	-12521	-256	-11895	-7215	-11096	377	199	7415	-16469	-5280	-17385	4026	-14644	567	-16615	3760	-17330	6103	-15449	4435	-15611	-146	-125	-119	-68	-53	-59	-104	42	-149	17	35	-76	-22	-52	81	-27	0
0.885833	-524	-3101	-2249	-17008	74	-13236	-3795	-13900	-325	-11772	-7494	-12450	-248	-11638	-7262	-11119	608	337	7680	-15999	-6814	-16975	3520	-14498	511	-16088	3360	-16904	5555	-15047	3767	-15046	-146	-127	-120	-65	-62	-55	-104	42	-152	15	34	-74	-23	-55	85	-27	0
0.886667	-267	-2959	-2066	-15718	-104	-13180	-3956	-13772	-241	-11644	-7617	-12380	-215	-11363	-7309	-11126	620	474	7924	-15546	-3924	-16552	3038	-14346	487	-15544	2977	-16483	-429	-14646	3135	-14459	-149	-126	-126	-66	-63	-59	-105	41	-150	19	32	-74	-22	-52	79	-27	0
0.887500	-282	-2807	-1805	-14433	-43	-13096	-4126	-13630	-153	-11497	-7732	-12323	-221	-11078	-7351	-11121	396	610	8154	-15119	-6942	-16118	2591	-14189	259	-14998	2612	-16069	-4155	-14254	2537	-13847	-148	-131	-120	-65	-64	-58	-104	42	-152	17	36	-74	-23	-49	79	-30	0
0.888333	-423	-2648	-1476	-13191	-83	-12980	-4303	-13472	-224	-11334	-7841	-12272	-185	-10777	-7382	-11103	460	744	8357	-14719	-7390	-15681	2189	-14028	354	-14452	2280	-15664	-7537	-13861	1987	-13214	-150	-127	-111	-67	-65	-58	-107	42	-151	18	33	-75	-18	-57	81	-29	0
0.889167	-593	-2481	-1091	-12017	-18	-12822	-4479	-13296	-86	-11152	-7941	-12235	-147	-10473	-7405	-11073	404	870	8531	-14368	-7050	-15224	1831	-13870	269	-13916	1968	-15276	-9526	-13482	1491	-12565	-147	-127	-126	-66	-63	-57	-105	41	-150	16	33	-75	-22	-57	80	-30	-1
0.890000	-792	-2316	-653	-10941	170	-12625	-4657	-13113	97	-10945	-8032	-12195	-188	-10158	-7412	-11035	256	988	8678	-14007	-8128	-14788	1527	-13708	72	-13388	1691	-14899	-9850	-13128	1068	-11902	-150	-128	-126	-69	-81	-58	-105	39	-155	17	33	-75	-22	-57	82	-28	-5
0.890833	-1029	-2144	-188	-9973	145	-12381	-4822	-12919	239	-10717	-8105	-12168	-232	-9841	-7405	-10984	120	1103	8807	-13691	-7644	-14333	1287	-13538	41	-12872	1437	-14551	-9761	-12784	716	-11234	-146	-122	-119	-65	-61	-57	-105	44	-150	21	35	-72	-28	-52	82	-29	0
0.891667	-724	-1968	295	-9147	-119	-12090	-4985	-12720	172	-10456	-8159	-12151	-193	-9522	-7377	-10928	114	1213	8912	-13406	-5468	-13882	1107	-13377	-68	-12375	1250	-14226	-11627	-12461	438	-10557	-147	-127	-125	-63	-61	-57	-104	41	-150	20	35	-73	-21	-53	84	-26	1
0.892500	-751	-1795	785	-8482	171	-11756	-5130	-12514	148	-10178	-8202	-12141	-218	-9207	-7336	-10872	185	1293	9001	-13135	-7685	-13428	990	-13208	-322	-11899	1087	-13926	-10611	-12157	233	-9879	-147	-125	-122	-61	-62	-56	-102	44	-148	17	34	-73	-18	-55	81	-28	2
0.893333	-733	-1629	1261	-7980	64	-11379	-5259	-12307	78	-9869	-8228	-12141	-201	-8889	-7273	-10806	206	1366	9076	-12878	-7511	-12967	936	-13049	-206	-11444	970	-13648	-8374	-11866	108	-9184	-146	-125	-120	-68	-63	-12	-102	41	-160	16	37	-72	-22	-56	84	-29	1
0.894167	-430	-1468	1712	-7649	-13	-10954	-5365	-12087	3	-9542	-8233	-12146	-122	-8577	-7196	-10744	165	1419	9152	-12635	-6020	-12502	945	-12884	-141	-10999	896	-13394	-6211	-11597	57	-8487	-149	-132	-122	-65	-61	-56	-103	42	-150	16	36	-69	-22	-56	84	-28	0
0.895000	-337	-1313	2128	-7501	-5	-10497	-5436	-11877	-24	-9188	-8225	-12158	-144	-8272	-7103	-10683	143	1470	9223	-12397	-6811	-12026	1008	-12725	-93	-10567	866	-13165	-3418	-11342	77	-7785	-146	-126	-116	-64	-64	-58	-104	41	-151	15	36	-72	-19	-57	85	-27	2
0.895833	-254	-1175	2493	-7522	17	-10001	-5507	-11656	-171	-8810	-8195	-12178	-143	-7954	-6993	-10627	-88	1501	9295	-12160	-6213	-11539	1131	-12565	-188	-10143	880	-12961	-1188	-11090	163	-7084	-147	-128	-125	-68	-60	-58	-102	43	-149	20	38	-72	-18	-57	85	-28	0
0.896667	-84	-1046	2803	-7697	25	-9474	-5532	-11441	-353	-8414	-8148	-12195	-126	-7644	-6872	-10573	-208	1528	9374	-11918	-6176	-11041	1305	-12411	-432	-9733	937	-12770	1450	-10850	306	-6377	-145	-126	-117	-70	-61	-60	-102	45	-151	21	35	-68	-23	-53	86	-28	0
0.897500	9	-935	3044	-8014	-76	-8930	-5524	-11220	-557	-8003	-8082	-12218	-120	-7338	-6743	-10537	-230	1537	9461	-11673	-5537	-10523	1526	-12262	-448	-9324	1038	-12602	3107	-10619	502	-5668	-145	-126	-121	-69	-60	-57	-102	45	-149	23	39	-70	-21	-49	86	-26	3
0.898333	54	-839	3223	-8450	-124	-8363	-5478	-11005	-771	-7587	-8002	-12244	-44	-7027	-6609	-10511	-479	1544	9549	-11424	-5171	-9999	1785	-12129	-596	-8923	1170	-12444	3783	-10389	741	-4958	-146	-126	-119	-65	-62	-55	-100	44	-150	24	36	-72	-24	-52	88	-28	0
0.899167	-95	-771	3326	-8980	25	-7794	-5404	-10793	-724	-7164	-7899	-12265	20	-6713	-6473	-10491	-702	1544	9648	-11169	-6197	-9460	2084	-12011	-645	-8510	1341	-12293	6448	-10161	1010	-4251	-145	-125	-118	-65	-63	-53	-103	43	-146	19	38	-72	-18	-57	84	-28	0
0.900000	8	-713	3372	-9549	-114	-7218	-5294	-10581	-732	-6732	-7783	-12278	28	-6394	-6339	-10488	-557	1544	9731	-10912	-1879	-8914	2402	-11909	-524	-8104	1535	-12155	4267	-9937	1316	-3555	-150	-128	-121	-65	-63	-50	-104	43	-150	18	36	-76	-23	-57	82	-30	0
0.900833	-83	-683	3353	-10150	68	-6653	-5148	-10365	-758	-6300	-7645	-12291	22	-6073	-6207	-10462	-639	1536	9809	-10652	-2560	-8354	2749	-11829	-818	-7701	1759	-12012	2205	-9707	1614	-2872	-149	-129	-119	-72	-64	-59	-104	40	-151	18	34	-84	-19	-59	82	-28	1
0.901667	-146	-665	3287	-10761	-44	-6084	-4968	-10151	-706	-5878	-7488	-12292	92	-5735	-6080	-10515	-593	1534	9888	-10395	-2208	-7786	3116	-11771	-703	-7266	2002	-11863	492	-9480	1937	-2211	-148	-128	-121	-66	-63	-59	-103	41	-136	17	35	-74	-24	-60	84	-29	0
0.902500	-170	-671	3181	-11303	-46	-5529	-4757	-9937	-778	-5451	-7313	-12272	109	-5386	-5967	-10544	-500	1529	9941	-10145	-95	-7222	3498	-11750	-597	-6841	2257	-11706	-869	-9249	2262	-1581	-148	-125	-120	-68	-65	-60	-109	39	-152	18	37	-76	-27	-57	79	-34	-3
0.903333	-115	-689	3036	-11784	-49	-4988	-4526	-9719	-837	-5037	-7121	-12228	70	-5034	-5863	-10579	-465	1531	9978	-9905	-101	-6660	3890	-11755	-378	-6408	2519	-11531	-924	-9020	2587	-936	-145	-128	-120	-66	-65	-65	-107	42	-150	20	37	-75	-24	-59	81	-28	-1
0.904167	-346	-719	2879	-12167	43	-4471	-4270	-9496	-532	-4631	-6906	-12192	44	-4664	-5764	-10621	-461	1527	9994	-9685	804	-6111	4287	-11795	-132	-5981	2780	-11334	-194	-8782	2914	-421	-148	-127	-118	-64	-60	-60	-108	47	-147	21	39	-74	-23	-53	84	-30	-1
0.905000	-234	-755	2713	-12428	-495	-3962	-3993	-9268	-486	-4233	-6675	-12122	42	-4282	-5681	-10659	-405	1524	9980	-9486	4431	-5573	4693	-11875	-283	-5553	3042	-11111	-2548	-8556	3231	75	-148	-128	-119	-66	-62	-59	-103	41	-150	20	35	-75	-22	-56	78	-30	0
0.905833	146	-796	2561	-12550	-200	-3480	-3708	-9037	-570	-3836	-6425	-12036	0	-3890	-5607	-10701	-431	1511	9939	-9292	3682	-5059	5101	-11991	-452	-5137	3295	-10861	-3207	-8333	3548	515	-151	-127	-119	-65	-62	-60	-107	38	-149	19	32	-78	-22	-53	79	-27	-1
0.906667	253	-840	2423	-12523	-99	-3012	-3410	-8796	-498	-3426	-6162	-11932	40	-3496	-5546	-10740	-446	1491	9869	-9169	3168	-4572	5506	-12142	-38	-4737	3534	-10575	-1657	-8125	3847	880	-152	-131	-124	-69	-67	-60	-109	36	-152	13	34	-79	-25	-59	77	-31	-1
0.907500	46	-878	2324	-12337	-238	-2566	-3113	-8549	-562	-3085	-5887	-11808	92	-3091	-5487	-10769	-425	1465	9779	-9052	5307	-4109	5912	-12323	109	-4353	3763	-10246	-758	-7915	4150	1179	-149	-128	-118	-66	-65	-64	-110	38	-151	17	34	-78	-22	-58	79	-29	0
0.908333	23	-909	2269	-11987	-98	-2139	-2809	-8288	-686	-2718	-5597	-11659	75	-2676	-5430	-10790	-392	1421	9662	-8961	5069	-3680	6310	-12531	168	-3992	3976	-9904	740	-7711	4449	1402	-150	-128	-120	-74	-63	-60	-105	38	-156	17	30	-77	-23	-58	80	-31	-5
0.909167	159	-926	2263	-11493	-113	-1722	-2513	-8018	-693	-2355	-5304	-11498	78	-2264	-5369	-10805	-404	1361	9526	-8902	5615	-3290	6700	-12759	305	-3661	4171	-9522	1308	-7520	4744	1551	-150	-130	-122	-70	-65	-60	-109	32	-155	15	30	-77	-24	-56	82	-25	-5
0.910000	114	-939	2316	-10857	-205	-1321	-2226	-7749	-576	-2004	-4999	-11317	87	-1851	-5305	-10809	-311	1282	9378	-8857	5925	-2937	7075	-12999	171	-3358	4356	-9104	1980	-7336	5025	1629	-149	-127	-119	-66	-59	-56	-104	41	-149	20	36	-75	-21	-56	82	-29	-1
0.910833	163	-928	2432	-10103	-99	-932	-1954	-7449	-562	-1654	-4692	-11125	40	-1464	-5229	-10804	-239	1176	9220	-8828	5993	-2624	7436	-13242	173	-3091	4528	-8661	2182	-7160	5329	1640	-145	-126	-115	-64	-62	-56	-105	41	-151	19	50	-77	-19	-53	84	-19	0
0.911667	235	-914	2612	-9246	-84	-555	-1696	-7149	-641	-1315	-4393	-10927	-40	-1047	-5144	-10797	-252	1045	9055	-8816	6346	-2349	7774	-13482	234	-2869	4684	-8209	868	-6994	5616	1588	-148	-124	-117	-63	-60	-57	-99	40	-149	40	35	-75	-19	-53	85	-28	0
0.912500	69	-888	2854	-8309	70	-188	-1458	-6847	-511	-982	-4101	-10722	-81	-662	-5037	-10778	-252	880	8890	-8807	4104	-2114	8083	-13713	13	-2692	4833	-7743	1930	-6833	5903	1486	-146	-128	-119	-65	-60	-56	-103	40	-153	17	35	-75	-22	-56	86	-27	0
0.913333	193	-857	3161	-7316	-215	164	-1235	-6541	-315	-665	-3819	-10516	-81	-291	-4912	-10758	-105	690	8727	-8792	7046	-1912	8361	-13910	328	-2547	4976	-7277	-1152	-6672	6177	1335	-149	-126	-117	-63	-60	-56	-107	40	-152	19	34	-74	-21	-57	81	-29	-1
0.914167	197	-818	3513	-6296	-16	506	-1035	-6228	-135	-359	-3554	-10312	-133	57	-4760	-10734	-201	469	8567	-8773	6724	-1748	8598	-14080	259	-2451	5119	-6813	-4850	-6512	6445	1154	-147	-128	-118	-64	-62	-60	-107	47	-150	18	33	-74	-25	-59	87	-28	0
0.915000	176	-781	3908	-5277	-50	829	-856	-5911	-228	-60	-3304	-10106	-127	382	-4574	-10710	-100	219	8413	-8738	4524	-1612	8795	-14204	3	-2388	5268	-6363	-6588	-6350	6705	943	-148	-131	-99	-66	-63	-58	-109	36	-151	19	35	-77	-21	-57	81	-30	-1
0.915833	285	-745	4339	-4276	-77	1135	-693	-5594	-181	220	-3075	-9921	-121	681	-4356	-10682	-112	-48	8263	-8680	5499	-1491	8945	-14272	-36	-2357	5419	-5935	-8369	-6176	6950	727	-148	-129	-121	-65	-62	-59	-105	38	-150	15	34	-77	-21	-41	84	-29	1
0.916667	241	-717	4788	-3302	-158	1430	-540	-5274	-69	493	-2865	-9731	-62	957	-4105	-10652	1	-337	8113	-8600	4347	-1392	9043	-14278	-44	-2358	5586	-5536	-8610	-5997	7180	501	-147	-132	-149	-66	-61	-59	-104	39	-150	20	33	-74	-22	-56	84	-29	0
0.917500	36	-699	5251	-2380	88	1698	-405	-4958	145	739	-2675	-9565	-81	1194	-3819	-10620	86	-642	7967	-8482	2987	-1302	9085	-14220	-135	-2380	5761	-5178	-7190	-5802	7387	275	-144	-124	-118	-63	-62	-56	-103	39	-148	13	36	-73	-21	-55	84	-29	0
0.918333	47	-697	5701	-1528	-285	1938	-279	-4646	225	966	-2508	-9412	-129	1401	-3493	-10583	82	-963	7803	-8369	4617	-1219	9070	-14086	-169	-2416	5950	-4859	-7780	-5611	7570	56	-145	-126	-120	-68	-60	-55	-102	42	-150	20	35	-73	-18	-53	84	-27	2
0.919167	116	-713	6134	-762	-96	2153	-162	-4340	-48	1180	-2369	-9274	-166	1571	-3135	-10539	45	-1287	7622	-8214	2928	-1136	8995	-13880	-473	-2462	6149	-4587	-8011	-5365	7725	-154	-146	-126	-120	-64	-60	-56	-105	39	-154	19	36	-76	-24	-56	84	-28	0
0.920000	-26	-754	6520	-88	69	2330	-53	-4044	-69	1363	-2249	-9151	-221	1701	-2745	-10491	195	-1622	7417	-8045	-650	-1052	8860	-13600	-439	-2528	6363	-4365	-5087	-5124	7847	-356	-150	-127	-121	-66	-59	-59	-105	37	-154	19	35	-74	-23	-58	82	-31	0
0.920833	-23	-816	6859	489	-7	2470	51	-3749	-19	1521	-2146	-9051	-267	1799	-2322	-10428	122	-1947	7186	-7825	-385	-956	8668	-13238	-561	-2567	6582	-4195	-2605	-4858	7938	-546	-148	-128	-122	-66	-62	-57	-108	37	-151	18	29	-75	-23	-58	80	-31	-1
0.921667	-65	-900	7137	965	52	2577	160	-3457	91	1656	-2053	-8966	-297	1860	-1866	-10344	201	-2262	6918	-7639	-2195	-847	8429	-12801	-974	-2599	6807	-4068	273	-4576	7994	-708	-162	-125	-119	-66	-63	-60	-104	40	-149	19	35	-76	-21	-58	81	-28	0
0.922500	-152	-1003	7356	1334	-75	2641	266	-3174	73	1764	-1967	-8885	-240	1877	-1385	-10236	584	-2570	6610	-7407	-4417	-718	8148	-12299	-1095	-2615	7028	-3989	3212	-4279	8013	-890	-148	-127	-120	-65	-63	-59	-109	40	-150	18	30	-75	-22	-61	78	-28	-1
0.923333	13	-1130	7491	1590	-121	2664	379	-2895	-162	1844	-1887	-8823	-248	1859	-866	-10116	353	-2870	6259	-7163	-6332	-569	7812	-11731	-1128	-2609	7238	-3951	6504	-3955	7998	-1065	-150	-126	-127	-66	-66	-67	-110	35	-153	19	34	-76	-24	-60	77	-29	-3
0.924167	6	-1273	7548	1733	30	2642	494	-2630	-111	1900	-1801	-8788	-329	1800	-331	-9930	158	-3146	5866	-6914	-7912	-402	7457	-11103	-583	-2568	7436	-3948	9756	-3624	7949	-1230	-147	-126	-119	-61	-61	-60	-107	51	-148	20	34	-76	-23	-60	79	-30	-3
0.925000	-83	-1423	7529	1772	26	2605	613	-2359	207	1931	-1701	-8710	-326	1708	232	-9723	250	-3410	5428	-6626	-6333	-206	7079	-10434	-82	-2493	7601	-3974	10967	-3277	7873	-1405	-148	-125	-119	-65	-61	-57	-109	38	-151	20	37	-76	-22	-56	82	-27	1
0.925833	-120	-1585	7427	1697	218	2486	735	-2098	520	1933	-1588	-8657	-372	1585	809	-9478	59	-3655	4951	-6339	-6173	9	6689	-9721	-289	-2386	7740	-4023	13617	-2919	7763	-1582	-150	-125	-121	-62	-63	-56	-104	44	-150	19	34	-76	-23	-57	81	-27	-1
0.926667	-153	-1751	7254	1508	37	2347	855	-1842	636	1906	-1454	-8598	-332	1424	1386	-9188	331	-3883	4431	-6036	-3004	240	6292	-8983	-133	-2248	7833	-4087	12302	-2554	7646	-1770	-148	-130	-119	-61	-61	-56	-107	39	-156	17	35	-76	-22	-58	84	-28	-3
0.927500	-86	-1919	6974	1219	75	2175	980	-1591	459	1848	-1295	-8529	-318	1235	1987	-8867	621	-4094	3877	-5716	-1575	490	5902	-8226	-180	-2066	7869	-4161	6229	-2180	7463	-1979	-150	-128	-120	-64	-61	-57	-107	39	-152	19	41	-76	-18	-56	80	-28	-3
0.928333	-168	-2079	6692	830	77	1969	1101	-1342	578	1766	-1110	-8443	-335	1016	2587	-8486	528	-4286	3301	-5385	-4175	740	5524	-7470	-75	-1856	7862	-4236	183	-1805	7279	-2189	-147	-128	-119	-55	-65	-60	-105	39	-149	16	35	-76	-25	-57	82	-27	-1
0.929167	-235	-2234	6323	349	66	1740	1223	-1094	628	1661	-891	-8338	-340	779	3139	-8071	388	-4464	2708	-5041	-2963	998	5171	-6727	-133	-1612	7792	-4314	-8288	-1427	7073	-2416	-151	-131	-120	-66	-61	-56	-105	41	-145	20	28	-76	-22	-56	84	-28	5
0.930000	-152	-2373	5906	-215	-15	1491	1342	-849	450	1522	-641	-8214	-390	522	3775	-7620	294	-4615	2106	-4681	-3638	1247	4838	-6007	-318	-1334	7652	-4384	-17302	-1048	6854	-2646	-146	-129	-114	-60	-60	-57	-102	42	-150	20	37	-76	-21	-55	85	-25	-1
0.930833	-321	-2504	5446	-845	246	1229	1462	-600	484	1342	-359	-8054	-327	248	4352	-7145	384	-4759	1506	-4316	-5080	1488	4528	-5318	-96	-1035	7453	-4453	-25694	-675	6617	-2884	-147	-127	-118	-55	-61	-56	-101	42	-150	23	40	-73	-51	-55	84	-24	0
0.931667	-303	-2616	4929	-1542	-127	951	1577	-358	644	1164	-47	-7867	-259	-38	4907	-6647	293	-4878	911	-3948	-4041	1697	4243	-4682	160	-724	7180	-4519	-31585	-306	6365	-3119	-147	-127	-136	-66	-63	-57	-102	42	-151	18	35	-75	-26	-57	86	-27	-3
0.932500	-32	-2720	4419	-2279	-143	665	1688	-115	698	942	284	-7645	-307	-329	5437	-6129	-105	-4982	325	-3571	-4023	1879	3988	-4105	-243	-396	6837	-4578	-32162	54	6105	-3347	-150	-127	-121	-64	-63	-57	-102	42	-152	19	37	-75	-23	-60	86	-27	-1
0.933333	-210	-2804	3877	-3040	92	387	1804	124	763	700	640	-7388	-285	-626	5942	-5611	-223	-5058	-231	-3199	-6659	2019	3750	-3599	-400	-67	6455	-4637	-30988	403	5837	-3567	-151	-130	-126	-62	-60	-56	-102	39	-149	19	36	-76	-22	-56	81	-28	0
0.934167	-219	-2876	3315	-3814	-36	110	1914	382	765	438	1016	-7090	-288	-936	6413	-5095	-202	-5114	-762	-2843	-5674	2113	3531	-3177	231	257	6002	-4696	-31031	746	5548	-3768	-153	-129	-121	-68	-64	-58	-98	38	-152	20	32	-75	-21	-57	82	-29	0
0.935000	-232	-2930	2740	-4556	-63	-161	2027	632	776	147	1403	-6750	-358	-1200	6842	-4587	-256	-5150	-1256	-2503	-5392	2152	3317	-2834	771	572	5499	-4763	-29473	1064	5255	-3948	-148	-131	-121	-64	-63	-59	-105	37	-150	19	36	-76	-21	-57	77	-29	-1
0.935833	-231	-2977	2168	-5315	-128	-421	2144	886	695	-163	1800	-6371	-286	-1465	7228	-4100	-281	-5161	-1699	-2186	-5072	2127	3105	-2584	704	862	4950	-4835	-24271	1362	4953	-4108	-149	-133	-119	-65	-60	-59	-101	38	-150	42	39	-72	-23	-57	85	-27	0
0.936667	-155	-2990	1588	-6009	-156	-670	2264	1139	388	-479	2200	-5952	-171	-1714	7563	-3642	-446	-5142	-2132	-1904	-3483	2035	2885	-2432	506	1121	4367	-4932	-17961	1630	4640	-4241	-147	-129	-120	-66	-61	-57	-101	40	-149	20	35	-73	-22	-57	84	-21	1
0.937500	-63	-3022	1016	-6645	-79	-907	2390	1395	248	-816	2601	-5490	-221	-1936	7849	-3218	-385	-5105	-2486	-1658	-2608	1870	2641	-2378	344	1333	3749	-5041	-12289	1871	4314	-4353	-147	-129	-118	-64	-55	-51	-101	41	-149	18	39	-73	-18	-55	85	-26	-1
0.938333	-109	-3026	450	-7205	-69	-1132	2527	1660	335	-1161	2996	-4993	-223	-2134	8082	-2835	-206	-5044	-2843	-1460	-469	1635	2369	-2421	94	1506	3111	-5178	-8091	2067	3971	-4441	-161	-125	-117	-65	-56	-56	-96	38	-149	22	40	-72	-18	-53	85	-30	0
0.939167	-474	-3016	-99	-7678	0	-1351	2671	1903	490	-1509	3383	-4457	-248	-2300	8256	-2501	-167	-4955	-3134	-1315	-1007	1320	2055	-2568	9	1599	2450	-5345	-4220	2220	3612	-4513	-144	-125	-118	-64	-58	-57	-102	39	-149	20	33	-70	-19	-56	85	-29	0
0.940000	-698	-2995	-634	-8055	-137	-1563	2817	2146	564	-1866	3761	-3891	-325	-2441	8366	-2217	30	-4856	-3362	-1229	468	935	1692	-2808	67	1628	1770	-5538	-2132	2308	3232	-4576	-150	-132	-122	-70	-68	-59	-107	34	-155	15	34	-85	-26	-63	77	-35	-4
0.940833	-379	-2964	-1145	-8325	-152	-1769	2974	2390	317	-2219	4114	-3297	-288	-2546	8431	-1981	-51	-4735	-3616	-1199	4287	481	1274	-3140	99	1591	1088	-5766	-4882	2352	2840	-4623	-150	-132	-114	-68	-61	-58	-104	35	-151	17	28	-74	-19	-58	81	-32	0
0.941667	-400	-2907	-1624	-8502	-44	-1962	3150	2629	44	-2554	4493	-2671	-189	-2611	8445	-1792	-103	-4595	-3800	-1221	3015	-32	801	-3543	205	1477	402	-6012	-5605	2334	2428	-4673	-147	-130	-119	-66	-61	-60	-105	38	-150	16	36	-75	-21	-58	81	-17	-4
0.942500	-486	-2836	-2078	-8565	-92	-2157	3335	2855	-190	-2885	4838	-2022	-292	-2644	8404	-1651	85	-4447	-3957	-1298	5906	-602	264	-4022	66	1284	-280	-6285	-5810	2249	1996	-4727	-150	-129	-119	-68	-61	-58	-104	38	-164	16	34	-74	-19	-49	82	-33	0
0.943333	-372	-2768	-2491	-8523	-146	-2348	3524	3071	-238	-3195	5177	-1360	-291	-2648	8322	-1554	-1	-4290	-4082	-1429	7453	-1214	-331	-4555	-110	1020	-964	-6573	-3458	2102	1538	-4795	-151	-129	-119	-65	-62	-57	-107	37	-151	19	33	-73	-31	-55	79	-30	-1
0.944167	-309	-2634	-2867	-8387	113	-2538	3725	3265	-178	-3483	5509	-682	-156	-2619	8202	-1492	-13	-4125	-4190	-1606	7887	-1861	-989	-5138	-202	681	-1651	-6874	1947	1877	1060	-4881	-151	-126	-120	-66	-67	-59	-107	37	-153	16	35	-73	-22	-58	82	-30	0
0.945000	-348	-2504	-3197	-8164	81	-2730	3932	3455	-228	-3748	5821	0	-76	-2577	8048	-1460	113	-3963	-4283	-1796	10543	-2530	-1692	-5749	43	274	-2340	-7180	8338	1627	563	-4999	-149	-130	-120	-65	-61	-56	-105	38	-155	19	75	-72	-23	-53	82	-32	-3
0.945833	-45	-2352	-3489	-7872	-76	-2921	4145	3623	-457	-3984	6124	682	-19	-2506	7871	-1452	9	-3803	-4364	-2057	12972	-3215	-2452	-6391	144	-190	-3025	-7480	13765	1308	44	-5147	-147	-127	-120	-64	-63	-56	-104	38	-152	20	34	-72	-21	-55	80	-30	1
0.946667	-88	-2181	-3735	-7517	172	-3116	4365	3767	-341	-4189	6422	1355	-72	-2421	7682	-1459	1	-3647	-4441	-2316	10930	-3900	-3252	-7037	-149	-701	-3708	-7766	22635	941	-489	-5330	-149	-128	-122	-67	-59	-56	-108	37	-151	18	33	-57	-23	-56	78	-32	3
0.947500	-103	-1982	-3934	-7111	42	-3312	4567	3891	-242	-4363	6701	2017	-77	-2327	7479	-1477	175	-3496	-4510	-2590	11319	-4577	-4086	-7674	-34	-1246	-4398	-8027	30842	546	-1028	-5554	-149	-128	-124	-66	-63	-56	-109	35	-149	17	32	-78	-22	-57	79	-34	-1
0.948333	-30	-1774	-4089	-6698	11	-3510	4817	3990	-362	-4502	6967	2658	-84	-2234	7272	-1492	84	-3357	-4587	-2860	11137	-5234	-4931	-8291	369	-1807	-5082	-8257	32767	133	-1623	-5817	-150	-132	-124	-69	-65	-58	-111	35	-152	12	33	-77	-21	-62	76	-48	-6
0.949167	-27	-1545	-4219	-6218	-52	-3709	5045	4067	-436	-4608	7216	3276	-152	-2140	7074	-1497	-527	-3229	-4661	-3110	9494	-5857	-5780	-8868	573	-2375	-5767	-8445	32508	-281	-2214	-6111	-111	-126	-126	-67	-65	-59	-112	46	-153	17	29	-79	-25	-61	80	-31	-3
0.950000	114	-1300	-4263	-5757	-24	-3904	5282	4124	-345	-4675	7460	3874	-190	-2048	6894	-1485	-639	-3104	-4742	-3337	8861	-6435	-6619	-9392	498	-2940	-6443	-8582	32767	-672	-2813	-6438	-149	-127	-121	-67	-61	-58	-108	41	-153	16	35	-75	-25	-57	79	-31	-1
0.950833	257	-1048	-4283	-5298	58	-4099	5518	4152	-62	-4717	7677	4436	-153	-1968	6730	-1455	-352	-2992	-4828	-3530	7047	-6966	-7440	-9859	441	-3436	-7113	-8663	32758	-1026	-3422	-6795	-150	-126	-121	-65	-75	-56	-105	43	-147	19	39	-74	-27	-57	82	-29	0
0.951667	280	-794	-4268	-4869	12	-4305	5757	4154	311	-4733	7874	4942	-143	-1910	6591	-1397	-484	-2891	-4928	-3692	5978	-7449	-8221	-10256	650	-3902	-7768	-8686	32692	-1322	-4044	-7174	-145	-127	-118	-65	-63	-57	-107	42	-149	20	36	-75	-18	-57	81	-30	0
0.952500	227	-539	-4219	-4465	96	-4513	5983	4127	678	-4727	8041	5434	-204	-1871	6475	-1318	-668	-2803	-5037	-3805	3289	-7865	-8963	-10570	532	-4301	-8406	-8647	32730	-1542	-4675	-7571	-146	-128	-134	-66	-60	-58	-109	41	-149	11	34	-76	-18	-53	79	-31	0
0.953333	5	-282	-4138	-4124	209	-4726	6236	4076	1035	-4700	8181	5826	-210	-1853	6389	-1209	-555	-2718	-5141	-3873	681	-8223	-9640	-10797	453	-4622	-9018	-8548	32395	-1666	-5310	-7975	-147	-126	-122	-67	-62	-61	-109	41	-148	16	35	-80	-21	-58	79	-31	0
0.954167	145	-36	-4011	-3783	-63	-4941	6479	4005	1182	-4662	8290	6192	-201	-1858	6327	-1069	-624	-2644	-5286	-3881	2165	-8513	-10246	-10936	411	-4856	-9599	-8388	31954	-1718	-5949	-8384	-147	-129	-119	-65	-61	-60	-107	43	-152	19	37	-75	-22	-57	79	-32	-4
0.955000	76	196	-3899	-3511	4	-5164	6719	3904	1448	-4615	8369	6504	-238	-1901	6270	-911	-670	-2568	-5422	-3842	-2298	-8742	-10787	-10986	-205	-4989	-10135	-8178	31570	-1590	-6577	-8783	-147	-126	-119	-64	-63	-59	-109	42	-151	19	34	-76	-22	-53	80	-56	0
0.955833	150	421	-3748	-3287	-23	-5390	6963	3779	1577	-4560	8409	6769	-218	-1950	6286	-728	-633	-2495	-5568	-3756	-3645	-8906	-11221	-10952	-434	-5023	-10620	-7931	31156	-1367	-7206	-9176	-147	-126	-121	-67	-61	-53	-107	42	-150	17	36	-77	-19	-57	80	-31	0
0.956667	119	627	-3579	-3132	-80	-5627	7207	3628	1245	-4511	8415	6951	-207	-2036	6322	-533	-695	-2426	-5719	-3628	-4491	-9015	-11581	-10837	-202	-4953	-11042	-7655	30772	-1014	-7826	-9549	-150	-129	-122	-69	-62	-64	-110	40	-151	15	35	-77	-23	-60	84	-31	0
0.957500	-32	818	-3407	-2994	74	-5868	7458	3457	705	-4468	8394	7086	-249	-2148	6334	-326	-759	-2355	-5875	-3455	-6339	-9060	-11836	-10636	264	-4787	-11398	-7363	30365	-537	-8428	-9908	-147	-125	-137	-66	-61	-58	-104	42	-147	17	36	-74	-18	-53	81	-31	0
0.958333	-282	998	-3202	-2915	85	-6108	7709	3264	620	-4432	8326	7163	-271	-2274	6382	-113	-759	-2283	-6039	-3256	-5867	-9053	-12002	-10379	555	-4527	-11676	-7074	28588	53	-9024	-10246	-146	-127	-118	-63	-61	-58	-104	41	-145	21	40	-73	-18	-51	81	-26	0
0.959167	-107	1158	-3002	-2883	-234	-6348	7964	3047	657	-4413	8229	7180	-242	-2435	6436	89	-694	-2209	-6204	-3032	-3373	-9002	-12073	-10067	128	-4189	-11874	-6799	21364	791	-9604	-10568	-139	-122	-119	-64	-60	-53	-103	45	-151	21	38	-74	-18	-55	86	-27	0
0.960000	-114	1299	-2799	-2887	29	-6590	8211	2808	558	-4410	8098	7133	-204	-2612	6498	277	-746	-2140	-6370	-2792	-5183	-8912	-12055	-9715	-105	-3778	-11984	-6573	12335	1602	-10157	-10880	-147	-125	-119	-66	-62	-63	-111	41	-151	18	36	-95	-23	-56	81	-25	0
0.960833	-176	1428	-2617	-2929	-100	-6825	8458	2544	377	-4424	7935	7035	-180	-2807	6556	448	-650	-2056	-6540	-2553	-4456	-8779	-11947	-9333	-130	-3306	-11995	-6400	3157	2487	-10682	-11182	-149	-126	-118	-69	-70	-58	-101	42	-151	19	36	-77	-24	-55	84	-30	-1
0.961667	-113	1550	-2394	-2991	-180	-7046	8710	2255	192	-4451	7756	6876	-42	-3010	6617	591	-623	-1971	-6706	-2315	-2117	-8607	-11753	-8938	-236	-2785	-11903	-6298	-8572	3432	-11171	-11493	-150	-124	-115	-64	-64	-57	-103	41	-155	21	38	-77	-22	-52	86	-26	-4
0.962500	-68	1659	-2196	-3079	-117	-7250	8955	1951	51	-4497	7556	6660	325	-3220	6673	706	-520	-1875	-6869	-2088	-1873	-8403	-11482	-8534	-505	-2223	-11718	-6292	-20734	4401	-11621	-11819	-148	-126	-132	-67	-62	-58	-102	42	-151	20	36	-77	-24	-53	86	-27	0
0.963333	-118	1761	-2005	-3173	-158	-7436	9186	1620	119	-4556	7342	6396	413	-3446	6725	787	-500	-1785	-7035	-1879	-346	-8168	-11137	-8138	-1207	-1635	-11423	-6394	-31141	5389	-12021	-12175	-147	-125	-118	-67	-63	-56	-101	41	-152	20	23	-72	-21	-52	87	-25	-4
0.964167	-215	1860	-1830	-3271	-177	-7594	9405	1268	181	-4622	7117	6075	298	-3663	6776	827	-490	-1681	-7183	-1699	372	-7899	-10726	-7760	-1894	-1022	-11021	-6623	-32714	6362	-12366	-12586	-143	-127	-117	-65	-61	-53	-101	43	-149	23	37	-73	-21	-52	85	-26	-3
0.965000	-401	1954	-1670	-3369	-35	-7718	9603	891	-88	-4700	6893	5700	335	-3882	6825	828	-220	-1571	-7326	-1551	1560	-7607	-10261	-7404	-2263	-387	-10516	-6988	-32640	7289	-12650	-13049	-150	-126	-120	-66	-65	-58	-102	44	-151	19	35	-73	-25	-52	85	-27	-1
0.965833	-311	2041	-1530	-3460	-72	-7816	9783	491	-272	-4772	6665	5274	283	-4084	6879	794	-160	-1448	-7465	-1439	1740	-7274	-9728	-7070	-2112	268	-9908	-7490	-32719	8160	-12885	-13587	-148	-128	-119	-68	-61	-43	-100	42	-150	21	37	-76	-22	-53	85	-27	-4
0.966667	-301	2129	-1412	-3535	125	-7863	9934	70	-129	-4849	6453	4803	153	-4270	6940	724	-88	-1312	-7589	-1373	-18	-6918	-9149	-6776	-1539	922	-9208	-8118	-32697	8949	-12968	-14207	-148	-127	-120	-66	-63	-53	-103	38	-153	19	34	-75	-22	-53	84	-28	-1
0.967500	-306	2214	-1322	-3592	-74	-7871	10060	-365	-344	-4914	6257	4287	41	-4441	7009	616	-83	-1172	-7698	-1345	3439	-6533	-8520	-6519	-1251	1578	-8413	-8912	-28928	9640	-12992	-14911	-152	-107	-122	-66	-64	-55	-102	43	-156	21	37	-74	-24	-53	82	-30	-4
0.968333	-405	2324	-1261	-3631	-53	-7837	10147	-832	-717	-4968	6073	3730	-4	-4583	7086	485	-225	-1011	-7787	-1359	1312	-6125	-7850	-6314	-1068	2232	-7539	-9807	-15901	10218	-12908	-15699	-149	-126	-119	-67	-63	-55	-104	40	-150	23	34	-76	-21	-55	79	-29	0
0.969167	-276	2387	-1233	-3653	-121	-7771	10192	-1303	-908	-5000	5918	3141	-1	-4696	7178	334	-98	-841	-7858	-1421	237	-5705	-7140	-6153	-799	2866	-6586	-10815	-822	10677	-12705	-16551	-150	-133	-121	-67	-64	-55	-105	40	-150	20	35	-76	-23	-57	81	-29	0
0.970000	-240	2464	-1234	-3660	-81	-7631	10197	-1790	-1062	-5014	5790	2500	-23	-4777	7291	172	-196	-654	-7901	-1517	1163	-5274	-6379	-6053	-1257	3475	-5571	-11901	15867	11006	-12367	-17445	-144	-125	-116	-64	-68	-57	-100	42	-155	20	36	-74	-23	-51	86	-27	0
0.970833	-336	2541	-1267	-3659	-95	-7467	10153	-2296	-1317	-4999	5694	1841	-114	-4824	7425	-3	-191	-457	-7920	-1658	-60	-4846	-5577	-6020	-1464	4046	-4511	-13034	29155	11207	-11891	-18358	-145	-125	-116	-65	-65	-52	-101	45	-148	23	40	-74	-22	-52	86	-28	1
0.971667	-513	2617	-1328	-3658	172	-7265	10060	-2801	-1378	-4962	5622	1155	-260	-4833	7567	-174	-27	-255	-7917	-1836	-578	-4430	-4730	-6063	-1202	4541	-3425	-14187	32524	11279	-11274	-19263	-147	-126	-116	-65	-62	-53	-102	40	-149	22	36	-76	-21	-55	82	-28	0
0.972500	-213	2689	-1425	-3670	-96	-7031	9914	-3305	-1524	-4897	5584	459	-269	-4802	7721	-333	63	-40	-7886	-2057	1436	-4047	-3847	-6193	-1099	4960	-2325	-15310	30983	11222	-10513	-20122	-147	-126	-120	-67	-64	-56	-104	39	-142	21	34	-74	-18	-55	79	-29	2
0.973333	-155	2762	-1546	-3707	11	-6767	9719	-3819	-1595	-4800	5575	-249	-225	-4736	7886	-479	125	178	-7824	-2299	-1074	-3710	-2915	-6433	-1116	5277	-1229	-16390	30363	11051	-9585	-20899	-150	-129	-124	-69	-62	-57	-108	34	-153	16	35	-81	-28	-63	77	-31	-3
0.974167	-288	2827	-1692	-3754	19	-6483	9475	-4322	-1391	-4679	5597	-962	-310	-4631	8060	-612	81	402	-7733	-2580	-3209	-3433	-1926	-6727	-701	5481	-132	-17380	24058	10771	-8501	-21550	-147	-129	-119	-68	-65	-58	-104	38	-150	18	36	-77	-24	-59	81	-31	-1
0.975000	-103	2897	-1848	-3848	23	-6181	9184	-4810	-1144	-4525	5645	-1667	-291	-4487	8235	-704	84	629	-7612	-2882	-2468	-3227	-913	-7145	-468	5532	945	-18262	10861	10391	-7268	-22040	-147	-129	-120	-67	-62	-57	-107	36	-151	17	33	-76	-25	-58	77	-33	-1
0.975833	-188	2966	-2019	-3992	97	-5871	8852	-5289	-913	-4351	5692	-2357	-256	-4310	8405	-766	274	852	-7464	-3219	-4262	-3116	208	-7668	-365	5418	1988	-19005	-1707	9922	-5894	-22337	-149	-128	-120	-69	-60	-60	-104	39	-151	17	35	-77	-22	-59	81	-32	0
0.976667	-354	3037	-2196	-4192	37	-5560	8475	-5751	-765	-4164	5805	-3028	-285	-4112	8555	-792	220	1073	-7287	-3577	-4917	-3112	1364	-8295	-434	5156	2993	-19586	-13864	9365	-4394	-22411	-146	-126	-118	-64	-61	-58	-104	39	-148	19	36	-75	-24	-57	79	-28	3
0.977500	-86	3107	-2372	-4464	-11	-5250	8064	-6189	-900	-3960	5907	-3666	-239	-3887	8696	-771	215	1283	-7091	-3969	-4923	-3230	2574	-9023	-669	4703	3950	-20007	-22722	8745	-2781	-22246	-145	-127	-109	-62	-61	-55	-105	45	-148	17	36	-73	-19	-55	84	-27	0
0.978333	47	3179	-2549	-4798	87	-4952	7634	-6602	-1015	-3756	6007	-4275	-317	-3646	8802	-714	331	1490	-6872	-4382	-4492	-3478	3839	-9842	-440	4064	4868	-20261	-27220	8051	-1066	-21820	-145	-125	-118	-62	-61	-52	-103	39	-148	24	38	-85	-18	-53	80	-31	1
0.979167	-152	3256	-2719	-5211	-72	-4672	7185	-6992	-802	-3548	6107	-4844	-341	-3395	8881	-616	343	1682	-6638	-4828	-3337	-3865	5158	-10739	-225	3246	5757	-20355	-28549	7298	714	-21136	-147	-126	-116	-63	-63	-57	-105	40	-148	19	39	-72	-18	-56	86	-29	1
0.980000	-328	3335	-2873	-5690	-11	-4416	6725	-7351	-630	-3353	6206	-5375	-322	-3149	8917	-476	175	1863	-6395	-5295	-4378	-4385	6499	-11706	-191	2249	6588	-20303	-23582	6485	2531	-20211	-147	-122	-117	-65	-61	-56	-103	41	-150	2	35	-72	-22	-56	82	-32	0
0.980833	-372	3413	-3020	-6233	-256	-4182	6257	-7637	-582	-3169	6285	-5863	-394	-2901	8914	-302	193	2032	-6143	-5795	128	-5034	7927	-12726	-27	1101	7396	-20121	-19852	5613	4351	-19041	-147	-126	-122	-66	-64	-59	-109	38	-151	15	37	-76	-22	-55	84	-28	1
0.981667	-402	3500	-3144	-6828	-176	-3967	5798	-7998	-701	-3006	6344	-6301	-462	-2668	8870	-97	168	2187	-5885	-6317	1641	-5812	9364	-13765	-111	-176	8176	-19822	-16743	4722	6150	-17693	-154	-131	-121	-69	-66	-58	-107	39	-151	13	33	-72	-19	-55	82	-35	-5
0.982500	-422	3587	-3250	-7464	-332	-3784	5351	-8280	-822	-2868	6383	-6671	-398	-2455	8785	140	135	2340	-5622	-6862	1263	-6686	10807	-14809	57	-1534	8939	-19442	-13180	3779	7897	-16153	-149	-129	-120	-69	-61	-56	-109	40	-154	18	34	-77	-21	-55	81	-31	-4
0.983333	-365	3687	-3334	-8120	-370	-3620	4933	-8534	-728	-2752	6377	-7039	-346	-2262	8662	402	137	2485	-5354	-7421	3399	-7636	12235	-15822	-68	-2944	9684	-19009	-11806	2793	9576	-14464	-150	-129	-121	-66	-64	-58	-104	41	-151	17	35	-74	-22	-53	84	-30	-1
0.984167	-126	3790	-3403	-8755	-569	-3478	4541	-8763	-702	-2673	6340	-7345	-389	-2100	8503	667	0	2627	-5085	-7995	3000	-8641	13628	-16792	-74	-4371	10418	-18516	-11677	1770	11144	-12681	-149	-128	-119	-67	-65	-56	-105	40	-153	16	34	-77	-24	-52	82	-29	0
0.985000	-33	3887	-3459	-9406	-375	-3355	4188	-8977	-544	-2625	6267	-7619	-389	-1967	8311	940	-136	2768	-4817	-8553	1966	-9660	14966	-17689	-181	-5775	11149	-18021	-12287	718	12565	-10841	-150	-129	-124	-66	-61	-50	-104	42	-150	18	30	-75	-21	-55	82	-26	-3
0.985833	172	3982	-3506	-10001	-641	-3247	3867	-9175	-461	-2613	6144	-7856	-279	-1873	8096	1207	-16	2915	-4545	-9159	2635	-10680	16224	-18503	-352	-7113	11875	-17527	-15901	-359	13832	-8985	-149	-127	-117	-67	-61	-58	-104	42	-151	17	34	-75	-22	-55	84	-27	-3
0.986667	88	4098	-3542	-10535	-490	-3148	3589	-9358	-494	-2635	5980	-8073	-267	-1819	7860	1466	-120	3062	-4278	-9741	-559	-11659	17376	-19200	-549	-8332	12593	-17051	-18981	-1451	14922	-7162	-150	-129	-120	-69	-63	-58	-103	42	-145	18	36	-75	-19	-52	84	-29	0
0.987500	-104	4224	-3574	-10990	-490	-3055	3361	-9534	-526	-2690	5768	-8267	-359	-1803	7617	1704	-72	3225	-3999	-10307	-5660	-12562	18398	-19773	-714	-9404	13294	-16609	-18248	-2546	15818	-5410	-149	-128	-117	-73	-64	-56	-105	40	-150	17	36	-78	-25	-53	84	-31	0
0.988333	-125	4310	-3607	-11348	-543	-2961	3178	-9705	-784	-2769	5534	-8450	-495	-1823	7361	1913	-1	3396	-3720	-10852	-7878	-13361	19266	-20216	-851	-10301	13975	-16199	-16251	-3645	16534	-3756	-150	-131	-120	-70	-63	-63	-105	41	-151	17	35	-75	-23	-57	80	-29	-3
0.989167	-251	4361	-3642	-11602	-207	-2860	3039	-9870	-825	-2872	5248	-8623	-921	-1873	7104	2086	220	3581	-3435	-11369	-11978	-14030	19967	-20526	-830	-11001	14626	-15821	-11950	-4726	17059	-2248	-151	-129	-120	-67	-61	-58	-107	40	-150	15	34	-76	-24	-56	81	-29	1
0.990000	-388	4510	-3676	-11752	-113	-2749	2944	-10036	-757	-2978	4934	-8786	-1016	-1954	6847	2214	333	3781	-3142	-11849	-14860	-14555	20488	-20708	-460	-11485	15247	-15474	-6563	-5778	17402	-899	-150	-127	-119	-77	-70	-59	-105	42	-154	17	34	-76	-26	-58	84	-30	0
0.990833	-340	4603	-3718	-11792	-133	-2626	2888	-10207	-429	-3102	4594	-8944	-771	-2059	6595	2302	94	4003	-2842	-12286	-16369	-14913	20816	-20771	-136	-11746	15812	-15148	-787	-6783	17584	254	-148	-127	-117	-66	-62	-58	-103	42	-148	20	37	-72	-25	-56	86	-28	3
0.991667	-132	4689	-3761	-11721	-91	-2485	2878	-10378	409	-3224	4242	-9099	-672	-2183	6339	2335	91	4236	-2539	-12683	-17893	-15108	20970	-20733	-116	-11811	16306	-14843	5063	-7728	17611	1195	-149	-126	-117	-70	-61	-59	-105	41	-151	18	36	-77	-28	-57	82	-29	1
0.992500	-297	4762	-3812	-11563	-82	-2321	2897	-10557	837	-3338	3870	-9253	-568	-2320	6086	2311	119	4481	-2225	-13030	-17023	-15130	20929	-20617	105	-11684	16717	-14545	8792	-8598	17511	1916	-149	-126	-119	-65	-63	-56	-132	41	-150	19	34	-73	-21	-56	81	-30	1
0.993333	-410	4831	-3862	-11347	263	-2141	2944	-10742	897	-3439	3498	-9406	-621	-2468	5813	2222	-9	4734	-1908	-13329	-17618	-14988	20710	-20444	518	-11380	17037	-14243	13235	-9386	17322	2405	-147	-130	-117	-67	-60	-58	-107	38	-146	18	35	-78	-21	-56	86	-30	-4
0.994167	-423	4866	-3915	-11072	188	-1943	3017	-10941	932	-3519	3130	-9552	-673	-2624	5539	2074	355	4995	-1591	-13582	-13812	-14690	20330	-20241	917	-10932	17248	-13935	14022	-10074	17060	2653	-146	-127	-120	-67	-60	-57	-104	37	-149	17	32	-75	-19	-59	80	-32	-3
0.995000	-309	4921	-3957	-10770	258	-1722	3108	-11143	848	-3567	2777	-9686	-504	-2770	5245	1881	744	5258	-1275	-13789	-9827	-14248	19806	-20034	1004	-10370	17345	-13612	11428	-10659	16753	2676	-148	-126	-120	-64	-84	-57	-107	36	-152	17	34	-74	-22	-59	82	-30	0
0.995833	-249	4952	-4001	-10460	360	-1482	3217	-11356	593	-3589	2443	-9809	-448	-2919	4924	1590	1080	5520	-968	-13956	-9652	-13682	19165	-19852	963	-9742	17315	-13281	10044	-11126	16432	2471	-149	-127	-119	-64	-59	-56	-104	39	-149	18	34	-76	-18	-59	81	-33	0
0.996667	-344	4971	-4029	-10181	329	-1221	3341	-11580	546	-3575	2136	-9912	-407	-3056	4557	1261	2671	5777	-676	-14096	-5134	-13012	18431	-19729	681	-9077	17160	-12944	7598	-11477	16125	2055	-147	-128	-118	-63	-59	-42	-102	40	-148	13	38	-73	-35	-57	84	-31	1
0.997500	-196	4977	-4040	-9935	224	-945	3473	-11808	964	-3529	1861	-9986	-273	-3188	4184	859	7664	6026	-394	-14205	-2334	-12264	17635	-19678	556	-8429	16877	-12616	6027	-11722	15841	1432	-155	-125	-117	-66	-64	-57	-103	40	-153	19	36	-74	-18	-56	85	-32	0
0.998333	-259	4976	-4041	-9769	560	-661	3611	-12052	1387	-3451	1627	-10031	-193	-3318	3740	394	10876	6260	-133	-14307	-685	-11465	16802	-19737	636	-7824	16467	-12310	5583	-11863	15608	623	-147	-126	-120	-65	-63	-58	-107	40	-153	12	33	-73	-21	-59	84	-28	3
0.999167	-382	4962	-4020	-9683	151	-363	3752	-12295	1640	-3342	1428	-10040	-207	-3449	3246	-127	8411	6479	94	-14404	3464	-10626	15971	-19899	627	-7291	15933	-12033	3512	-11901	15441	-342	-145	-127	-121	-62	-57	-56	-103	42	-149	15	37	-72	-19	-55	85	-29	0
1.000000	-136	4944	-3976	-9695	20	-59	3892	-12557	1815	-3207	1274	-10000	-265	-3581	2697	-702	5081	6682	291	-14507	5568	-9780	15159	-20199	347	-6884	15297	-11821	718	-11863	15341	-1428	-151	-128	-121	-65	-60	-57	-107	40	-155	35	32	-77	-21	-58	80	-31	-3
1.000833	-275	4917	-3915	-9817	173	248	4037	-12823	1690	-3056	1162	-9917	-155	-3714	2095	-1336	-1885	6857	447	-14621	3814	-8937	14393	-20625	366	-6597	14576	-11682	1260	-11757	15322	-2633	-151	-130	-124	-69	-64	-58	-108	36	-152	15	35	-75	-23	-58	78	-31	0
1.001667	-238	4897	-3824	-10049	-27	560	4184	-13097	905	-2884	1086	-9779	-28	-3865	1441	-2019	-7595	7018	572	-14762	5702	-8119	13705	-21217	518	-6460	13809	-11642	1656	-11601	15378	-3883	-148	-126	-119	-66	-62	-70	-105	35	-153	16	33	-76	-25	-58	80	-32	1
1.002500	-194	4866	-3720	-10393	4	865	4328	-13364	246	-2708	1059	-9592	-18	-4030	736	-2746	-6366	7148	653	-14936	6085	-7348	13116	-21822	563	-6475	13019	-11718	2758	-11418	15508	-5158	-151	-127	-122	-69	-68	-56	-98	39	-148	18	35	-73	-23	-56	81	-30	-3
1.003333	-161	4839	-3595	-10829	-53	1160	4465	-13645	-91	-2541	1036	-9356	-16	-4225	-24	-3522	-5572	7257	702	-15140	5493	-6638	12640	-22561	527	-6649	12240	-11922	4280	-11229	15705	-6412	-148	-127	-117	-64	-61	-50	-108	39	-144	19	35	-76	-23	-55	78	-29	0
1.004167	-63	4807	-3461	-11358	-121	1449	4599	-13915	-607	-2378	1048	-9063	25	-4451	-816	-4334	-5122	7339	711	-15390	6168	-6010	12293	-23361	283	-6981	11521	-12272	5547	-11025	15966	-7591	-148	-127	-117	-67	-64	-56	-102	40	-152	19	36	-73	-12	-55	81	-28	0
1.005000	108	4778	-3320	-11949	-194	1713	4723	-14179	-1005	-2240	1067	-8728	57	-4713	-1642	-5186	-3620	7400	676	-15675	6061	-5468	12095	-24203	298	-7457	10901	-12781	7130	-10916	16272	-8655	-146	-121	-117	-64	-62	-52	-105	43	-150	20	28	-75	-26	-55	79	-27	0
1.005833	160	4744	-3185	-12596	-280	1955	4829	-14443	-982	-2148	1090	-8352	128	-5020	-2484	-6071	-2557	7428	644	-16031	7359	-5035	12037	-25040	553	-8062	10423	-13435	6788	-10855	16618	-9557	-145	-127	-118	-67	-64	-61	-103	40	-153	16	35	-75	-25	-56	81	-28	1
1.006667	601	4706	-3054	-13270	-222	2171	4924	-14689	-939	-2065	1102	-7948	171	-5371	-3337	-6971	-2019	7445	573	-16375	6993	-4711	12135	-25847	465	-8780	10128	-14236	7380	-10818	16991	-10263	-149	-128	-121	-69	-67	-56	-107	36	-153	38	33	-79	-26	-58	76	-30	-6
1.007500	1221	4658	-2937	-13959	-243	2355	4991	-14921	-1041	-2026	1096	-7521	194	-5763	-4185	-7893	-1682	7423	487	-16779	8838	-4512	12382	-26581	406	-9583	10036	-15152	6622	-10878	17393	-10747	-147	-130	-120	-67	-64	-61	-108	38	-152	15	32	-74	-22	-57	79	-31	-1
1.008333	1791	4611	-2835	-14629	-307	2505	5047	-15129	-1075	-2042	1062	-7085	253	-6199	-5021	-8831	-1214	7379	396	-17207	13012	-4435	12775	-27206	224	-10449	10208	-16169	1729	-11027	17810	-10992	-153	-127	-119	-66	-60	-57	-105	38	-154	26	34	-76	-25	-61	78	-33	1
1.009167	1449	4554	-2754	-15269	-305	2606	5066	-15312	-894	-2107	986	-6654	217	-6678	-5834	-9770	-910	7323	309	-17657	11899	-4503	13294	-27704	271	-11356	10627	-17262	-993	-11259	18242	-11000	-147	-129	-120	-66	-63	-58	-109	37	-150	18	34	-76	-21	-58	82	-27	4
1.010000	633	4494	-2697	-15871	-184	2678	5056	-15482	-894	-2227	862	-6191	147	-7190	-6611	-10699	-367	7251	227	-18118	14773	-4701	13936	-28043	960	-12280	11305	-18358	-4472	-11578	18695	-10776	-146	-126	-117	-64	-62	-53	-103	42	-147	22	54	-72	-19	-56	82	-26	2
1.010833	228	4424	-2666	-16410	-8	2665	5007	-15621	-954	-2403	674	-5870	227	-7723	-7339	-11609	1188	7155	151	-18587	16691	-5038	14684	-28214	1326	-13199	12230	-19428	-6960	-12009	19165	-10363	-145	-125	-117	-66	-60	-52	-104	42	-147	24	36	-74	-22	-51	85	-30	0
1.011667	-75	4345	-2670	-16894	213	2607	4914	-15739	-431	-2639	415	-5545	187	-8276	-8020	-12501	3887	7047	87	-19059	16908	-5515	15518	-28204	982	-14097	13374	-20435	-8234	-12430	19661	-9795	-150	-129	-119	-65	-64	-67	-104	60	-154	20	34	-74	-19	-55	85	-26	-5
1.012500	-388	4258	-2701	-17308	295	2482	4776	-15838	628	-2930	82	-5331	121	-8836	-8641	-13359	7797	6926	36	-19522	18857	-6119	16404	-28013	813	-14945	14713	-21301	-9892	-12941	20183	-9122	-149	-125	-117	-66	-63	-56	-102	41	-153	19	37	-73	-22	-55	84	-27	2
1.013333	-504	4168	-2755	-17661	485	2290	4592	-15912	1063	-3279	-327	-5189	211	-9388	-9208	-14184	7683	6790	3	-19970	20855	-6843	17325	-27640	667	-15734	16193	-21992	-13018	-13482	20746	-8398	-149	-128	-119	-69	-58	-55	-107	41	-151	21	12	-79	-19	-53	81	-28	0
1.014167	-1149	4069	-2832	-17954	633	2030	4363	-15973	1326	-3680	-822	-5169	240	-9929	-9706	-14963	5496	6644	-16	-20399	17920	-7674	18256	-27106	378	-16450	17778	-22459	-12328	-14036	21355	-7681	-148	-127	-118	-70	-62	-56	-107	42	-150	18	29	-78	-22	-57	82	-28	0
1.015000	-1572	3973	-2924	-18194	411	1693	4073	-16022	1683	-4125	-1397	-5265	285	-10438	-10146	-15691	5125	6504	-22	-20805	17851	-8603	19170	-26422	357	-17075	19419	-22669	-10622	-14581	22003	-7027	-152	-129	-125	-94	-65	-59	-109	40	-152	19	34	-79	-42	-60	80	-31	-3
1.015833	-1609	3880	-3029	-18396	312	1278	3737	-16058	1808	-4623	-2056	-5504	344	-10913	-10523	-16367	3761	6361	-8	-21178	17448	-9590	20046	-25603	187	-17593	21045	-22582	-8650	-15079	22695	-6478	-146	-129	-139	-66	-61	-57	-108	39	-152	19	30	-78	-25	-57	82	-33	-3
1.016667	-1479	3789	-3139	-18572	229	786	3362	-16085	2066	-5156	-2781	-5880	350	-11337	-10839	-16969	833	6213	5	-21523	14721	-10663	20852	-24677	-446	-17988	22596	-22182	-5720	-15512	23413	-6079	-148	-127	-122	-70	-63	-57	-104	43	-119	19	30	-73	-18	-46	84	-28	0
1.017500	-754	3707	-3265	-18734	163	211	2934	-16119	2370	-5717	-3576	-6412	268	-11704	-11102	-17523	-5046	6071	36	-21836	13118	-11750	21560	-23680	-921	-18240	24016	-21467	-2962	-15856	24148	-5853	-150	-124	-109	-66	-63	-55	-103	43	-149	22	34	-73	-26	-58	84	-25	10
1.018333	56	3629	-3354	-18902	38	-448	2465	-16156	2471	-6309	-4428	-7088	167	-12016	-11314	-18016	-8746	5932	62	-22113	10325	-12841	22141	-22630	-923	-18344	25250	-20432	-289	-16079	24889	-5808	-146	-125	-117	-70	-60	-55	-104	43	-147	20	34	-69	-17	-67	84	-27	3
1.019167	-221	3558	-3449	-19084	-21	-1187	1957	-16202	2512	-6938	-5327	-7924	79	-12272	-11498	-18446	-7848	5804	89	-22361	8132	-13906	22578	-21559	-725	-18280	26251	-19098	233	-16163	25601	-5947	-145	-126	-118	-64	-62	-55	-102	44	-147	17	38	-72	-18	-58	84	-27	0
1.020000	-572	3490	-3535	-19291	-99	-2012	1411	-16270	2340	-7577	-6271	-8900	5	-12467	-11638	-18784	-8009	5678	113	-22573	4256	-14925	22854	-20492	-641	-18043	26997	-17485	671	-16095	26273	-6250	-146	-128	-116	-67	-62	-58	-103	39	-151	17	35	-74	-24	-58	82	-31	-1
1.020833	-782	3428	-3601	-19537	-251	-2916	834	-16351	2034	-8237	-7236	-10017	-79	-12603	-11751	-19146	-7420	5571	137	-22761	303	-15868	22965	-19433	-570	-17621	27449	-15647	1722	-15861	26876	-6681	-145	-126	-120	-66	-59	-58	-104	40	-153	16	33	-74	-23	-61	79	-32	1
1.021667	-580	3375	-3645	-19822	-790	-3906	229	-16453	1546	-8903	-8206	-11239	-198	-12691	-11838	-19424	-6366	5472	156	-22902	936	-16716	22884	-18405	-379	-17022	27608	-13631	-1926	-15462	27381	-7197	-148	-128	-119	-67	-62	-58	-101	40	-150	17	36	-60	-22	-56	81	-29	-3
1.022500	-602	3331	-3673	-20151	-1040	-4975	-405	-16567	705	-9577	-9174	-12584	-219	-12744	-11909	-19666	-6200	5391	167	-23023	-4577	-17438	22667	-17425	-497	-16260	27480	-11502	-3668	-14909	27778	-7757	-149	-129	-109	-70	-63	-58	-102	41	-154	12	35	-76	-22	-56	78	-31	-3
1.023333	-516	3280	-3681	-20538	-978	-6118	-1062	-16700	-240	-10256	-10126	-14000	-309	-12776	-11969	-19884	-5412	5339	177	-23125	-7418	-18019	22274	-16493	-810	-15354	27091	-9323	-5233	-14208	28044	-8307	-150	-132	-125	-67	-62	-60	-108	35	-153	10	34	-75	-22	-60	61	-33	-3
1.024167	-413	3241	-3672	-20960	-778	-7329	-1739	-16849	-695	-10946	-11050	-15493	-335	-12805	-12026	-20088	-4228	5269	194	-23185	-9313	-18438	21751	-15597	-1132	-14328	26473	-7139	-5858	-13393	28170	-8790	-150	-131	-121	-65	-63	-58	-102	40	-151	21	39	-74	-21	-59	82	-39	0
1.025000	-425	3197	-3642	-21422	-614	-8605	-2455	-17008	-877	-11635	-11941	-17032	-328	-12844	-12077	-20286	-3201	5236	193	-23229	-12801	-18688	21113	-14769	-1401	-13204	25670	-5035	-5167	-12487	28151	-9154	-152	-129	-120	-67	-65	-59	-102	38	-152	9	34	-75	-19	-57	81	-32	0
1.025833	-606	3156	-3605	-21917	-481	-9942	-3176	-17179	-959	-12354	-12773	-18595	-331	-12929	-12138	-20503	-2166	5218	197	-23257	-14978	-18762	20393	-13959	-1303	-12031	24738	-3073	-3827	-11535	27986	-9367	-149	-131	-122	-66	-65	-60	-103	40	-153	16	37	-75	-26	-57	63	-31	-6
1.026667	-205	3117	-3555	-22441	-667	-11358	-3949	-17355	-1416	-13087	-13567	-20168	-221	-13071	-12208	-20745	-1431	5219	198	-23271	-14986	-18650	19625	-13181	-1094	-10850	23738	-1303	-4583	-10574	27685	-9384	-150	-129	-125	-66	-65	-59	-104	40	-151	16	35	-78	-24	-56	80	-30	0
1.027500	-105	3068	-3505	-22984	-522	-12814	-4752	-17530	-1927	-13830	-14295	-21716	-182	-13290	-12287	-21024	-884	5238	180	-23261	-18974	-18364	18844	-12419	-1159	-9714	22743	210	-2749	-9655	27264	-9184	-148	-128	-127	-67	-64	-60	-102	40	-150	16	33	-75	-19	-58	81	-32	0
1.028333	-179	3023	-3452	-23524	-647	-14306	-5595	-17711	-1931	-14603	-14972	-23221	-62	-13603	-12384	-21354	-479	5275	164	-23248	-20723	-17907	18131	-11672	-1077	-8665	21801	1435	137	-8797	26747	-8775	-148	-129	-122	-73	-64	-59	-102	38	-150	15	35	-77	-27	-51	79	-31	2
1.029167	-322	2967	-3399	-24056	-591	-15818	-6484	-17885	-1959	-15398	-15585	-24674	167	-14028	-12503	-21743	-365	5338	67	-23231	-20077	-17290	17481	-10929	-1041	-7734	20967	2348	2447	-8048	26153	-8134	-149	-133	-125	-66	-62	-60	-105	41	-149	13	36	-87	-22	-57	79	-32	0
1.030000	-412	2917	-3343	-24565	-596	-17336	-7415	-18059	-1992	-16228	-16150	-26054	262	-14571	-12639	-22191	77	5438	-75	-23203	-20764	-16552	16950	-10175	-1235	-6946	20289	2926	4616	-7432	25524	-7317	-147	-126	-119	-63	-62	-53	-102	44	-150	18	38	-74	-22	-60	82	-27	2
1.030833	-233	2861	-3297	-25047	-697	-18855	-8413	-18228	-1670	-17090	-16676	-27332	301	-15236	-12807	-22706	786	5570	-311	-23179	-19737	-15694	16568	-9415	-1283	-6338	19801	3162	5244	-6970	24888	-6325	-147	-128	-119	-63	-59	-56	-108	42	-149	19	37	-72	-19	-53	81	-29	-10
1.031667	-122	2797	-3262	-25492	-703	-20357	-9484	-18407	-1538	-17990	-17167	-28506	400	-16039	-12990	-23292	1446	5735	-684	-23165	-19203	-14750	16367	-8661	-994	-5920	19532	3055	5206	-6679	24271	-5212	-147	-127	-122	-66	-62	-56	-108	29	-151	16	32	-73	-22	-61	80	-32	0
1.032500	-115	2730	-3224	-25894	-558	-21825	-10588	-18592	-1680	-18921	-17633	-29559	357	-16953	-13236	-23941	2303	5960	-1209	-23157	-17608	-13749	16364	-7902	-1024	-5690	19486	2641	3805	-6552	23710	-4004	-146	-125	-121	-65	-62	-60	-108	39	-147	16	34	-75	-23	-56	85	-28	15
1.033333	-129	2662	-3184	-26238	-443	-23219	-11752	-18786	-1955	-19875	-18079	-30485	225	-17986	-13514	-24656	2697	6234	-1925	-23161	-15531	-12719	16577	-7161	-1289	-5642	19668	1936	1816	-6583	23229	-2763	-147	-127	-124	-70	-64	-56	-99	39	-150	16	30	-70	-21	-57	79	-33	-3
1.034167	-148	2593	-3153	-26531	-151	-24534	-12973	-19001	-2280	-20848	-18525	-31288	192	-19112	-13811	-25419	2678	6565	-2848	-23178	-15055	-11696	17003	-6449	-1183	-5762	20055	975	1777	-6753	22853	-1534	-147	-128	-125	-66	-63	-57	-108	40	-152	16	34	-74	-18	-58	81	-22	-1
1.035000	361	2522	-3094	-26758	-345	-25741	-14222	-19214	-2413	-21836	-18970	-31962	212	-20307	-14156	-26224	4980	6930	-3982	-23211	-9203	-10703	17637	-5778	-1017	-6019	20639	-190	-2306	-7042	22581	-371	-152	-129	-120	-66	-61	-57	-105	39	-156	18	30	-73	-18	-59	80	-33	0
1.035833	648	2453	-3023	-26922	-176	-26818	-15493	-19513	-1973	-22810	-19414	-32422	168	-21534	-14518	-27055	10244	7346	-5322	-23252	-7831	-9759	18465	-5179	-1074	-6379	21373	-1514	-4782	-7418	22475	684	-148	-127	-121	-66	-61	-58	-111	39	-152	18	34	-73	-23	-59	77	-29	17
1.036667	728	2381	-2924	-27032	-228	-27743	-16750	-19822	-982	-23767	-19855	-32620	171	-22754	-14915	-27888	10897	7789	-6856	-23302	-6296	-8891	19461	-4656	-1012	-6798	22226	-2912	-5639	-7842	22491	1599	-146	-127	-166	-64	-62	-57	-105	39	-148	20	36	-72	-18	-58	84	-28	1
1.037500	674	2315	-2786	-27083	-220	-28517	-17957	-20175	-136	-24620	-20294	-32683	75	-23929	-15324	-28716	8232	8244	-8541	-23357	-2646	-8114	20577	-4251	-976	-7242	23148	-4365	-5490	-8280	22643	2340	-145	-129	-116	-65	-62	-56	-105	44	-147	20	36	-77	-19	-63	81	-26	2
1.038333	574	2254	-2602	-27079	25	-29036	-19075	-20570	25	-25399	-20716	-32731	-35	-25006	-15749	-29522	7014	8685	-10307	-23410	-722	-7444	21809	-3977	-750	-7664	24101	-5805	-4202	-8704	22927	2891	-144	-122	-122	-66	-60	-52	-104	42	-150	21	34	-74	-21	-55	82	-28	4
1.039167	224	2203	-2350	-27029	350	-29397	-20063	-21017	74	-26064	-21102	-32737	-7	-25952	-16167	-30285	4441	9080	-12114	-23448	1279	-6882	23072	-3856	-813	-8037	25042	-7197	-2327	-9076	23322	3232	-149	-124	-119	-67	-62	-56	-104	40	-149	21	38	-75	-22	-57	80	-26	1
1.040000	366	2160	-2048	-26941	-46	-29491	-20879	-21511	198	-26612	-21442	-32757	-14	-26709	-16570	-30989	-2097	9403	-13842	-23473	5448	-6440	24333	-3906	-666	-8323	25935	-8479	-2884	-9368	23813	3369	-150	-131	-122	-69	-69	-62	-109	35	-159	16	33	-79	-29	-60	77	-31	-5
1.040833	364	2133	-1659	-26816	54	-29379	-21485	-22052	119	-26926	-21719	-32764	-128	-27249	-16932	-31619	-7232	9637	-15436	-23461	5652	-6097	25563	-4135	-387	-8483	26749	-9623	-1813	-9551	24380	3318	-150	-129	-124	-66	-65	-62	-109	39	-153	20	37	-78	-28	-59	78	-30	-5
1.041667	-6	2135	-1200	-26663	136	-29024	-21834	-22631	184	-27066	-21900	-32761	-180	-27527	-17242	-32157	-5769	9754	-16802	-23428	5831	-5857	26722	-4549	-339	-8509	27457	-10598	933	-9606	25004	3091	-151	-127	-121	-70	-62	-59	-110	37	-148	23	35	-79	-25	-58	80	-30	-1
1.042500	22	2177	-649	-26482	80	-28441	-21897	-23241	126	-26996	-21968	-32767	-193	-27541	-17485	-32484	-4284	9736	-17845	-23344	8172	-5700	27776	-5150	-323	-8392	28044	-11383	2902	-9536	25652	2706	-146	-128	-121	-66	-63	-60	-107	40	-151	18	35	-76	-23	-59	78	-31	3
1.043333	-108	2268	-101	-26289	180	-27641	-21650	-23882	151	-26707	-21901	-32757	-288	-27272	-17637	-32634	-3101	9572	-18470	-23216	7962	-5619	28689	-5930	-254	-8135	28488	-11976	5228	-9328	26306	2185	-146	-132	-120	-66	-63	-57	-107	40	-152	19	37	-76	-22	-58	81	-27	-3
1.044167	-311	2417	498	-26089	199	-26650	-21072	-24537	286	-26206	-21677	-32767	-267	-26730	-17685	-32686	-1816	9261	-18604	-23058	8683	-5593	29443	-6879	-179	-7756	28795	-12378	6755	-8987	26933	1556	-148	-124	-118	-65	-64	-55	-105	39	-150	23	41	-75	-21	-55	80	-31	0
1.045000	-357	2657	1092	-25881	121	-25493	-20171	-25201	315	-25497	-21270	-32750	-168	-25928	-17608	-32721	-1276	8807	-18182	-22852	8694	-5611	30027	-7980	-39	-7230	28968	-12599	7631	-8526	27508	849	-145	-125	-118	-67	-62	-58	-101	40	-154	19	36	-72	-23	-57	84	-27	0
1.045833	-540	2993	1646	-25676	213	-24208	-18936	-25860	230	-24601	-20674	-32765	-246	-24912	-17397	-32736	-445	8226	-17149	-22614	8292	-5657	30454	-9220	73	-6629	29015	-12663	7549	-7972	28013	89	-148	-127	-120	-68	-63	-59	-102	40	-150	21	34	-76	-19	-55	84	-29	-3
1.046667	-523	3439	2125	-25480	148	-22819	-17396	-26514	35	-23561	-19879	-32747	-332	-23721	-17039	-32740	306	7546	-15526	-22349	8646	-5710	30717	-10562	217	-5975	28944	-12587	5948	-7333	28431	-698	-147	-126	-120	-66	-63	-58	-100	8	-156	15	35	-74	-21	-55	84	-27	-3
1.047500	-462	4011	2486	-25286	362	-21392	-15579	-27142	-57	-22408	-18884	-32766	-337	-22401	-16531	-32571	1304	6779	-13250	-22050	6176	-5760	30834	-11975	251	-5286	28779	-12417	6102	-6641	28743	-1496	-149	-128	-124	-66	-64	-59	-101	38	-151	19	36	-75	-21	-56	87	-33	-4
1.048333	-310	4710	2697	-25108	179	-19965	-13534	-27743	-332	-21194	-17697	-32753	-406	-21021	-15866	-32144	5775	5974	-10397	-21802	8259	-5796	30817	-13431	515	-4617	28523	-12175	2749	-5917	28938	-2298	-139	-129	-125	-68	-67	-60	-108	36	-154	13	30	-78	-24	-62	79	-31	-6
1.049167	-210	5529	2720	-24946	187	-18585	-11320	-28300	-955	-19966	-16331	-32767	-451	-19628	-15048	-31544	11663	5155	-7019	-21545	7461	-5813	30694	-14886	702	-3985	28212	-11895	-878	-5197	29024	-3075	-149	-127	-121	-68	-67	-59	-104	40	-150	25	35	-74	-26	-57	81	-30	-5
1.050000	-243	6457	2515	-24800	74	-17306	-8982	-28810	-1273	-18771	-14791	-32750	-400	-18303	-14087	-30791	12232	4357	-3187	-21328	5348	-5794	30473	-16312	708	-3419	27847	-11626	-2832	-4502	28990	-3852	-149	-122	-119	-67	-63	-100	-102	42	-148	22	35	-76	-22	-56	84	-27	1
1.050833	-190	7454	2070	-24669	268	-16166	-6586	-29281	-1337	-17682	-13128	-32758	-421	-17108	-13010	-29905	11092	3603	988	-21179	6257	-5757	30178	-17686	649	-2959	27441	-11371	-4759	-3879	28838	-4555	-144	-125	-116	-65	-61	-59	-99	44	-149	20	39	-70	-18	-53	87	-27	3
1.051667	88	8487	1365	-24560	231	-15214	-4202	-29706	-1617	-16757	-11376	-32767	-435	-16117	-11836	-28904	9945	2912	5386	-21092	5115	-5699	29821	-18963	477	-2625	27006	-11206	-5225	-3349	28569	-5259	-149	-125	-118	-65	-60	-57	-100	42	-149	19	35	-74	-22	-53	81	-29	0
1.052500	-96	9516	394	-24484	404	-14490	-1919	-30072	-1603	-16042	-9570	-32767	-367	-15365	-10576	-27810	8382	2298	9898	-21112	3870	-5623	29422	-20117	335	-2426	26544	-11115	-4317	-2933	28190	-5944	-155	-124	-118	-64	-60	-56	-104	39	-149	21	34	-73	-21	-53	84	-28	-1
1.053333	-55	10489	-835	-24438	-56	-14019	213	-30427	-1341	-15581	-7764	-32767	-328	-14902	-9273	-26633	7322	1770	14368	-21248	5486	-5539	28979	-21120	365	-2378	26057	-11128	-5590	-2658	27710	-6617	-121	-122	-122	-65	-60	-57	-101	41	-150	20	28	-74	-21	-57	80	-30	2
1.054167	170	11344	-2290	-24430	-38	-13829	2120	-30730	-1226	-15407	-6005	-32767	-339	-14752	-7942	-25408	5251	1334	18644	-21507	4308	-5460	28504	-21955	234	-2485	25544	-11252	-6313	-2540	27144	-7277	-149	-126	-119	-66	-61	-60	-103	37	-162	21	33	-74	-21	-52	81	-29	0
1.055000	-135	12030	-3938	-24448	124	-13915	3750	-30999	-1044	-15546	-4337	-32767	-331	-14933	-6649	-24169	3519	994	22618	-21897	1610	-5398	28001	-22603	366	-2737	25009	-11493	-4046	-2592	26503	-7935	-151	-125	-119	-64	-63	-55	-103	43	-152	22	34	-73	-22	-53	81	-31	-4
1.055833	-80	12504	-5729	-24503	5	-14286	5062	-31245	-900	-16005	-2816	-32763	-287	-15436	-5426	-22944	2072	745	26161	-22413	2329	-5362	27456	-23067	437	-3129	24437	-11839	-1974	-2815	25796	-8594	-150	-126	-121	-64	-63	-56	-104	40	-155	17	35	-75	-21	-52	81	-29	-1
1.056667	32	12731	-7627	-24597	60	-14931	6032	-31459	-782	-16762	-1495	-32767	-280	-16245	-4312	-21759	-7	581	29176	-23049	973	-5377	26863	-23328	323	-3642	23830	-12289	653	-3216	25039	-9264	-153	-126	-122	-67	-64	-62	-105	40	-149	19	30	-76	-22	-59	80	-31	-1
1.057500	-138	12678	-9507	-24724	200	-15826	6624	-31665	-586	-17800	-422	-32752	-377	-17304	-3346	-20639	-2116	520	31584	-23783	150	-5458	26222	-23388	434	-4267	23180	-12823	2886	-3776	24244	-9943	-146	-127	-119	-65	-61	-56	-101	38	-153	20	29	-75	-22	-53	78	-29	-1
1.058333	-117	12339	-11361	-24876	192	-16928	6842	-31845	-453	-19065	379	-32767	-383	-18588	-2565	-19608	-4144	525	32767	-24598	-44	-5590	25515	-23258	334	-4976	22486	-13425	4757	-4500	23412	-10638	-148	-136	-121	-66	-62	-56	-102	43	-150	21	34	-72	-21	-52	84	-30	-1
1.059167	73	11715	-13084	-25052	82	-18206	6677	-32020	-234	-20514	868	-32742	-337	-20030	-2004	-18696	-6172	639	32767	-25454	-918	-5817	24734	-22948	270	-5749	21732	-14078	6759	-5362	22556	-11349	-146	-125	-120	-65	-62	-55	-100	43	-150	19	35	-75	-23	-58	80	-27	0
1.060000	-132	10846	-14611	-25253	-9	-19611	6148	-32181	-85	-22093	1021	-32650	-393	-21563	-1705	-17925	-7609	848	32767	-26331	-631	-6138	23862	-22471	459	-6584	20924	-14757	7028	-6346	21683	-12069	-153	-129	-120	-67	-62	-63	-104	40	-150	18	33	-74	-19	-59	81	-30	0
1.060833	-387	9756	-15884	-25464	199	-21099	5271	-32340	-1	-23727	826	-32497	-415	-23118	-1678	-17305	-8435	1171	32767	-27171	-3097	-6560	22894	-21839	387	-7445	20068	-15444	8892	-7424	20805	-12802	-149	-131	-119	-67	-64	-59	-101	37	-151	18	33	-77	-26	-58	77	-32	-1
1.061667	-382	8498	-16840	-25677	8	-22617	4095	-32455	-14	-25340	288	-32261	-276	-24616	-1930	-16833	-8354	1615	32767	-27991	-1615	-7088	21832	-21085	485	-8318	19170	-16114	8224	-8562	19927	-13530	-149	-130	-124	-69	-62	-75	-109	37	-149	19	30	-75	-22	-56	79	-30	1
1.062500	-341	7130	-17440	-25885	-55	-24097	2668	-32616	-46	-26855	-581	-31978	-265	-26009	-2473	-16522	-7718	2207	31618	-28709	-337	-7718	20678	-20229	467	-9190	18230	-16751	5072	-9742	19043	-14249	-149	-131	-121	-65	-61	-58	-107	41	-151	17	35	-75	-22	-58	77	-31	0
1.063333	-382	5696	-17616	-26083	-40	-25501	1041	-32681	201	-28209	-1750	-31655	-318	-27231	-3288	-16359	-7216	2958	29384	-29317	-3058	-8455	19436	-19307	424	-10047	17263	-17348	3989	-10937	18166	-14925	-151	-127	-119	-68	-64	-58	-107	39	-153	17	35	-78	-24	-55	78	-29	0
1.064167	-370	4336	-17476	-26256	40	-26766	-716	-32719	229	-29345	-3185	-31203	-289	-28248	-4368	-16344	-6689	3879	26630	-29787	-2031	-9287	18113	-18342	330	-10882	16269	-17894	2521	-12123	17293	-15631	-150	-129	-117	-50	-63	-61	-107	39	-153	18	35	-77	-23	-58	81	-30	-4
1.065000	-436	3071	-16922	-26407	-121	-27861	-2546	-32726	155	-30228	-4851	-30707	-258	-29024	-5653	-16449	-5803	4977	23486	-30125	-2542	-10215	16733	-17371	257	-11710	15264	-18391	1959	-13275	16472	-16264	-149	-129	-124	-73	-65	-60	-108	36	-155	13	33	-82	-22	-59	79	-32	0
1.065833	-600	1969	-16023	-26527	240	-28748	-4384	-32733	344	-30823	-6678	-30145	-296	-29544	-7112	-16655	-5100	6261	20055	-30320	-3666	-11214	15302	-16406	215	-12509	14262	-18826	2614	-14360	15599	-16850	-151	-131	-126	-65	-61	-59	-108	35	-152	16	32	-76	-21	-59	80	-31	0
1.066667	-641	1101	-14816	-26609	-101	-29397	-6167	-32743	429	-31113	-8605	-29498	-335	-29809	-8697	-16930	-4840	7742	16450	-30356	-1929	-12294	13839	-15493	321	-13289	13269	-19209	1745	-15372	14772	-17372	-147	-129	-120	-69	-61	-61	-110	38	-151	15	30	-78	-19	-61	80	-31	-1
1.067500	-187	498	-13362	-26657	-269	-29802	-7832	-32721	501	-31091	-10568	-28788	-309	-29841	-10353	-17252	-4832	9419	12788	-30266	-1505	-13423	12387	-14663	94	-14048	12307	-19546	-159	-16297	13971	-17826	-148	-132	-124	-72	-67	-59	-109	36	-150	16	33	-75	-23	-63	84	-32	0
1.068333	-130	209	-11756	-26673	-114	-29948	-9326	-32640	483	-30772	-12494	-28004	-328	-29652	-12022	-17589	-7118	11267	9209	-30056	-4333	-14585	10966	-13938	12	-14793	11375	-19849	998	-17126	13189	-18201	-149	-131	-121	-69	-66	-61	-110	35	-154	15	30	-82	-25	-63	80	-33	-1
1.069167	-235	237	-10073	-26656	-282	-29858	-10602	-32443	482	-30184	-14344	-27153	-382	-29282	-13642	-17913	-14015	13253	5806	-29752	-3211	-15757	9598	-13335	87	-15520	10484	-20125	1907	-17849	12445	-18490	-151	-129	-125	-57	-56	-61	-109	35	-148	15	32	-81	-21	-60	79	-32	0
1.070000	-267	610	-8411	-26614	-179	-29529	-11632	-32181	642	-29354	-16017	-26244	-356	-28776	-15152	-18188	-15707	15367	2689	-29369	-2911	-16926	8313	-12877	-63	-16249	9640	-20379	2686	-18464	11730	-18694	-147	-125	-120	-67	-59	-58	-105	35	-150	17	34	-72	-24	-58	84	-31	0
1.070833	-492	1245	-6867	-26558	-207	-28994	-12393	-31819	735	-28340	-17492	-25276	-273	-28183	-16499	-18395	-12265	17560	-96	-28950	-3074	-18074	7124	-12578	39	-16964	8849	-20620	2986	-18979	11079	-18804	-146	-124	-120	-69	-61	-52	-104	40	-145	19	34	-75	-18	-56	82	-29	1
1.071667	-593	2169	-5532	-26496	-258	-28283	-12866	-31380	729	-27208	-18716	-24273	-202	-27565	-17647	-18525	-11078	19792	-2503	-28495	-2312	-19181	6055	-12458	-80	-17676	8111	-20863	2709	-19409	10460	-18831	-145	-125	-121	-66	-61	-61	-105	39	-147	20	35	-77	-24	-59	81	-31	0
1.072500	-420	3331	-4487	-26445	-164	-27441	-13059	-30853	484	-26026	-19649	-23235	-173	-26965	-18553	-18553	-9358	22035	-4503	-28053	-2360	-20216	5125	-12522	-304	-18377	7426	-21107	2736	-19741	9903	-18769	-149	-126	-121	-68	-63	-62	-109	35	-149	16	30	-77	-21	-57	84	-31	2
1.073333	-541	4674	-3829	-26417	-164	-26506	-12962	-30233	177	-24850	-20276	-22174	-188	-26435	-19195	-18470	-7255	24212	-6086	-27639	-1095	-21174	4348	-12772	-313	-19064	6798	-21360	1192	-20009	9393	-18608	-150	-129	-122	-69	-66	-63	-107	36	-154	16	28	-79	-24	-59	78	-34	-6
1.074167	-421	6138	-3579	-26414	-52	-25553	-12607	-29524	165	-23760	-20578	-21090	-237	-26017	-19564	-18270	-5922	26273	-7253	-27269	-1959	-22024	3729	-13203	-290	-19717	6222	-21613	1249	-20203	8955	-18409	-150	-127	-122	-74	-63	-62	-105	34	-154	16	30	-77	-22	-53	80	-35	-3
1.075000	-310	7671	-3797	-26449	-69	-24551	-12012	-28716	330	-22784	-20554	-19991	-169	-25751	-19616	-17969	-4335	28170	-8038	-26960	-1028	-22765	3267	-13815	-95	-20354	5701	-21870	621	-20350	8583	-18126	-151	-128	-119	-68	-62	-62	-105	37	-153	16	33	-77	-21	-61	86	-33	-4
1.075833	-115	9207	-4488	-26554	-131	-23621	-11214	-27819	386	-22002	-20224	-18902	-139	-25632	-19407	-17560	-3072	29847	-8460	-26718	1929	-23386	2963	-14600	-134	-20946	5238	-22126	-3434	-20456	8285	-17783	-151	-128	-118	-65	-65	-61	-105	38	-154	21	35	-78	-24	-55	80	-32	-1
1.076667	-43	10697	-5639	-26690	-55	-22759	-10250	-26837	334	-21432	-19613	-17821	-179	-25706	-18942	-17066	-1848	31278	-8542	-26558	-373	-23870	2811	-15527	-319	-21490	4832	-22372	-4593	-20538	8067	-17393	-149	-125	-118	-67	-63	-59	-102	40	-150	18	33	-75	-22	-59	82	-27	-1
1.077500	-8	12092	-7220	-26904	-126	-22004	-9174	-25788	106	-21099	-18762	-16763	-232	-25949	-18252	-16504	-447	32422	-8300	-26475	1081	-24221	2801	-16592	-498	-21970	4489	-22602	-5832	-20602	7925	-16964	-146	-125	-116	-65	-63	-56	-102	42	-150	13	38	-74	-23	-51	85	-27	1
1.078333	79	13340	-9155	-27173	-239	-21397	-8034	-24675	-40	-21008	-17720	-15735	-159	-26344	-17377	-15895	253	32767	-7761	-26483	1739	-24450	2921	-17758	-494	-22381	4216	-22804	-5982	-20663	7871	-16510	-147	-124	-116	-64	-61	-53	-101	41	-146	21	39	-73	-17	-48	84	-30	2
1.079167	54	14410	-11357	-27522	23	-20942	-6879	-23520	49	-21141	-16536	-14740	-99	-26871	-16363	-15259	871	32767	-6925	-26546	881	-24520	3155	-19010	-342	-22713	4017	-22978	-5064	-20727	7891	-16046	-143	-125	-116	-64	-58	-52	-102	43	-150	19	37	-73	-16	-50	86	-28	3
1.080000	-132	15275	-13739	-27925	-176	-20609	-5752	-22327	257	-21486	-15264	-13801	-146	-27491	-15272	-14628	1713	32767	-5813	-26695	1889	-24481	3484	-20310	-235	-22961	3903	-23113	-4707	-20798	7993	-15573	-146	-126	-120	-64	-59	-57	-102	40	-147	18	36	-77	-21	-52	85	-28	2
1.080833	206	15917	-16182	-28375	-319	-20437	-4699	-21117	215	-21997	-13972	-12917	-155	-28153	-14149	-14019	2429	32767	-4422	-26911	3348	-24327	3896	-21647	-310	-23119	3878	-23199	-5902	-20882	8173	-15108	-149	-130	-119	-66	-64	-57	-103	39	-151	16	35	-77	-23	-53	84	-29	-4
1.081667	180	16334	-18595	-28873	30	-20391	-3744	-19889	147	-22625	-12695	-12096	-146	-28819	-13042	-13453	2801	32767	-2744	-27181	542	-24067	4375	-22984	-452	-23180	3960	-23229	-3957	-20982	8443	-14653	-151	-131	-120	-68	-68	-58	-104	40	-156	13	35	-70	-25	-52	82	-29	-6
1.082500	112	16525	-20893	-29393	-36	-20453	-2929	-18667	-52	-23318	-11499	-11341	-130	-29433	-11984	-12940	3094	32300	-824	-27493	750	-23713	4909	-24293	-410	-23140	4156	-23209	-1754	-21091	8787	-14213	-150	-126	-118	-65	-63	-55	-105	40	-154	19	37	-75	-24	-55	86	-28	-6
1.083333	101	16505	-22955	-29925	-61	-20598	-2271	-17465	-18	-24013	-10418	-10659	-68	-29966	-11021	-12499	3568	31036	1316	-27858	941	-23290	5479	-25541	-527	-23009	4464	-23134	378	-21206	9196	-13790	-152	-126	-117	-66	-61	-59	-105	40	-151	21	39	-74	-24	-51	86	-29	0
1.084167	-1	16279	-24711	-30456	-93	-20787	-1792	-16300	273	-24666	-9492	-10057	-90	-30367	-10184	-12140	4102	29403	3681	-28244	-90	-22809	6062	-26708	-461	-22795	4886	-22996	2535	-21331	9670	-13396	-151	-124	-119	-64	-62	-55	-102	41	-150	19	38	-73	-22	-51	85	-28	0
1.085000	18	15866	-26120	-30964	-93	-21008	-1506	-15169	202	-25218	-8747	-9539	-149	-30596	-9496	-11876	4348	27403	6142	-28654	348	-22292	6653	-27775	-350	-22492	5433	-22830	3777	-21449	10196	-13030	-149	-127	-117	-64	-61	-56	-104	40	-135	20	38	-73	-24	-52	88	-26	0
1.085833	8	15301	-27121	-31435	-116	-21211	-1407	-14088	158	-25622	-8205	-9115	-94	-30652	-8970	-11705	4441	25042	8655	-29080	-297	-21749	7253	-28722	-455	-22121	6087	-22618	4863	-21557	10719	-12698	-151	-126	-117	-62	-60	-52	-102	45	-153	22	39	-69	-22	-51	86	-27	-1
1.086667	-178	14590	-27704	-31859	-40	-21382	-1495	-13070	439	-25830	-7861	-8778	-113	-30494	-8607	-11620	4678	22338	11137	-29514	315	-21198	7841	-29534	-320	-21681	6854	-22373	4192	-21636	11349	-12391	-150	-124	-118	-63	-60	-56	-104	39	-153	20	42	-73	-19	-51	85	-27	0
1.087500	-188	13767	-27885	-32220	-6	-21512	-1770	-12120	500	-25825	-7721	-8534	-185	-30124	-8405	-11623	4720	19277	13509	-29946	-262	-20650	8412	-30196	-252	-21200	7705	-22113	3930	-21696	11957	-12115	-150	-125	-117	-66	-63	-60	-111	38	-151	17	39	-74	-26	-55	85	-28	-3
1.088333	-191	12840	-27689	-32508	51	-21510	-2172	-11243	266	-25591	-7771	-8380	-142	-29541	-8344	-11692	4652	15904	15661	-30374	-919	-20125	8963	-30715	-167	-20683	8634	-21843	4575	-21712	12574	-11858	-148	-124	-120	-67	-64	-57	-103	42	-152	16	34	-73	-23	-50	84	-28	-1
1.089167	-46	11835	-27172	-32645	-9	-21432	-2727	-10441	23	-25121	-7984	-8305	-158	-28748	-8411	-11826	4696	12253	17480	-30790	2602	-19627	9489	-31080	-110	-20144	9621	-21570	607	-21682	13182	-11631	-154	-131	-125	-67	-66	-57	-103	42	-150	15	35	-74	-23	-55	84	-29	-6
1.090000	-189	10768	-26392	-32718	66	-21252	-3389	-9718	107	-24433	-8337	-8346	-222	-27772	-8575	-12008	4725	8372	18897	-31186	549	-19163	9990	-31304	-292	-19583	10654	-21303	-1456	-21597	13772	-11425	-149	-127	-119	-66	-62	-52	-105	39	-153	16	10	-76	-24	-56	91	-30	-3
1.090833	-288	9639	-25441	-32720	1	-20972	-4135	-9066	223	-23530	-8797	-8453	-179	-26643	-8825	-12229	4609	4302	19828	-31560	1274	-18734	10463	-31389	-289	-19029	11698	-21051	-3608	-21449	14331	-11226	-148	-125	-115	-66	-60	-57	-102	42	-151	19	38	-69	-22	-58	84	-27	-1
1.091667	-245	8455	-24398	-32740	-65	-20592	-4945	-8486	85	-22465	-9329	-8634	-136	-25397	-9127	-12474	4484	107	20209	-31905	1990	-18354	10911	-31352	-336	-18492	12732	-20824	-4971	-21242	14853	-11062	-149	-125	-120	-64	-65	-55	-103	41	-147	20	37	-65	-22	-57	84	-28	2
1.092500	-275	7199	-23343	-32628	-31	-20133	-5777	-7991	12	-21276	-9841	-8882	-166	-24075	-9462	-12733	4434	-4162	19993	-32238	1242	-18014	11332	-31198	-303	-17977	13729	-20621	-5265	-20965	15327	-10902	-147	-126	-125	-64	-61	-59	-103	41	-148	19	33	-94	-19	-56	81	-28	3
1.093333	-489	5873	-22360	-32447	61	-19607	-6625	-7561	60	-20009	-10467	-9199	-138	-22715	-9807	-12996	4332	-8426	19155	-32496	2022	-17717	11721	-30947	-242	-17495	14672	-20444	-5460	-20622	15751	-10752	-148	-124	-120	-65	-59	-55	-104	41	-149	20	35	-74	-19	-60	79	-29	0
1.094167	-8	4463	-21507	-32165	-249	-19038	-7457	-7200	57	-18703	-11014	-9561	-147	-21351	-10145	-13257	4204	-12516	17730	-32625	3936	-17466	12082	-30612	-258	-17049	15545	-20290	-7976	-20211	16123	-10611	-150	-125	-134	-65	-65	-61	-105	42	-151	19	34	-78	-22	-57	80	-31	0
1.095000	-19	2975	-20881	-31845	-5	-18453	-8243	-6916	73	-17419	-11512	-9971	-211	-20042	-10466	-13509	3901	-16452	15771	-32659	1401	-17244	12413	-30206	-249	-16647	16321	-20162	-7663	-19743	16439	-10483	-149	-125	-118	-70	-65	-55	-103	41	-151	17	35	-77	-22	-58	76	-46	0
1.095833	-118	1400	-20476	-31501	42	-17872	-8978	-6687	29	-16197	-11936	-10400	-137	-18807	-10755	-13745	3782	-20140	13366	-32693	982	-17059	12726	-29754	-58	-16291	16991	-20054	-5879	-19222	16704	-10359	-148	-126	-119	-69	-61	-58	-103	39	-147	19	34	-74	-21	-57	79	-30	-1
1.096667	-3	-265	-20311	-31142	-6	-17315	-9637	-6512	-104	-15082	-12269	-10863	-134	-17694	-11013	-13961	3629	-23509	10609	-32685	1540	-16895	13007	-29267	-166	-15987	17549	-19956	-4145	-18661	16918	-10244	-145	-125	-118	-66	-58	-53	-103	41	-148	20	36	-79	-19	-55	80	-32	0
1.097500	-92	-2033	-20364	-30785	-17	-16813	-10217	-6389	-9	-14112	-12525	-11314	-151	-16712	-11237	-14159	3482	-26528	7632	-32702	44	-16762	13257	-28764	-220	-15731	17984	-19865	-1905	-18073	17091	-10144	-149	-122	-120	-66	-61	-55	-105	37	-139	23	36	-76	-18	-57	80	-33	3
1.098333	-46	-3897	-20664	-30456	-8	-16380	-10699	-6316	-11	-13312	-12663	-11775	-180	-15888	-11436	-14347	3172	-29121	4610	-32689	288	-16635	13479	-28251	-117	-15528	18296	-19777	-318	-17469	17229	-10040	-150	-129	-120	-69	-62	-58	-104	38	-166	13	33	-78	-22	-58	81	-29	-1
1.099167	119	-5836	-21101	-30168	-44	-16034	-11078	-6285	-97	-12693	-12725	-12218	-158	-15214	-11602	-14511	2772	-31098	1724	-32702	-200	-16546	13671	-27748	-267	-15369	18497	-19675	1569	-16855	17346	-9948	-142	-127	-119	-66	-61	-58	-104	38	-153	19	35	-75	-21	-56	81	-35	1
1.100000	154	-7844	-21630	-29935	-35	-15778	-11354	-6285	-135	-12261	-12702	-12677	-195	-14708	-11750	-14662	2565	-32014	-870	-32685	-534	-16458	13837	-27257	-52	-15251	18583	-19562	2431	-16255	17440	-9871	-151	-129	-120	-67	-72	-59	-110	38	-153	17	32	-88	-25	-58	74	-33	-1
1.100833	158	-9904	-22178	-29767	-115	-15626	-11529	-6322	-111	-12023	-12618	-13018	-163	-14362	-11885	-14798	2183	-32404	-3013	-32701	-943	-16383	13966	-26789	36	-15182	18569	-19427	2795	-15688	17537	-9804	-149	-130	-122	-66	-65	-61	-107	36	-150	9	29	-80	-21	-60	79	-35	0
1.101667	-41	-11995	-22669	-29679	15	-15575	-11604	-6389	202	-11959	-12480	-13359	-99	-14161	-12012	-14917	2176	-32578	-4570	-32682	-2662	-16314	14073	-26344	-191	-15143	18476	-19269	4838	-15155	17636	-9749	-148	-131	-122	-69	-63	-59	-105	37	-151	15	33	-110	-22	-58	91	-34	-3
1.102500	75	-14089	-23015	-29669	-225	-15616	-11575	-6475	278	-12057	-12314	-13649	-130	-14088	-12134	-15016	2326	-32650	-5432	-32695	589	-16252	14147	-25934	-78	-15145	18308	-19081	2101	-14678	17746	-9707	-150	-131	-121	-69	-64	-58	-105	38	-153	13	29	-98	-22	-57	79	-33	-4
1.103333	-17	-16150	-23148	-29742	-41	-15743	-11458	-6581	22	-12288	-12135	-13882	-174	-14127	-12260	-15106	2067	-32696	-5521	-32684	-1176	-16198	14202	-25550	-116	-15170	18094	-18865	470	-14263	17882	-9686	-153	-131	-121	-68	-64	-57	-103	39	-154	18	29	-77	-22	-58	81	-33	0
1.104167	45	-18132	-22988	-29891	-105	-15944	-11259	-6709	-235	-12623	-11966	-14061	-139	-14255	-12388	-15178	2154	-32697	-4819	-32690	-1841	-16157	14233	-25194	-62	-15226	17842	-18619	-427	-13925	18041	-9681	-143	-130	-120	-66	-65	-59	-107	40	-151	17	34	-77	-25	-60	85	-31	0
1.105000	204	-19989	-22497	-30120	-102	-16200	-10993	-6843	-164	-13036	-11819	-14170	-107	-14455	-12518	-15220	2070	-32716	-3349	-32613	-754	-16131	14249	-24864	-187	-15305	17577	-18350	-1040	-13666	18238	-9694	-148	-129	-117	-65	-66	-60	-105	42	-152	16	35	-75	-22	-59	82	-30	0
1.105833	275	-21671	-21633	-30404	-87	-16504	-10671	-6998	-74	-13497	-11718	-14224	-180	-14702	-12647	-15239	1885	-32706	-1131	-32473	-1707	-16115	14257	-24558	-134	-15410	17307	-18063	-508	-13495	18464	-9729	-147	-125	-116	-67	-65	-59	-103	41	-153	19	35	-77	-24	-59	82	-30	1
1.106667	-48	-23139	-20379	-30739	102	-16825	-10311	-7162	-222	-13972	-11666	-14216	-156	-14973	-12773	-15233	1737	-32399	1713	-32338	-1490	-16126	14260	-24268	160	-15534	17049	-17763	704	-13411	18726	-9781	-151	-131	-122	-68	-67	-62	-110	37	-153	15	35	-77	-26	-47	80	-33	0
1.107500	181	-24353	-18732	-31109	-242	-17148	-9933	-7339	-332	-14433	-11679	-14148	-72	-15274	-12893	-15184	1576	-31412	5048	-32186	1006	-16142	14270	-23990	141	-15673	16825	-17454	-918	-13415	19016	-9858	-146	-124	-121	-67	-62	-62	-109	38	-152	16	35	-77	-25	-59	79	-31	0
1.108333	170	-25272	-16694	-31491	-28	-17460	-9545	-7513	-294	-14851	-11752	-14019	-149	-15532	-12991	-15095	1216	-30008	8734	-32078	-942	-16190	14291	-23726	-91	-15828	16635	-17147	-808	-13500	19343	-9951	-150	-131	-120	-68	-62	-62	-109	37	-151	17	33	-76	-25	-58	82	-32	0
1.109167	-182	-25864	-14351	-31881	-19	-17744	-9158	-7701	-343	-15215	-11889	-13847	-142	-15793	-13070	-14968	931	-28317	12594	-31969	-1981	-16257	14332	-23466	-72	-15999	16488	-16849	1377	-13668	19689	-10069	-154	-132	-121	-78	-64	-59	-108	38	-152	19	30	-78	-25	-58	82	-31	-4
1.110000	42	-26107	-11713	-32253	-107	-17986	-8796	-7903	-372	-15513	-12088	-13622	-119	-16024	-13120	-14785	859	-26372	16456	-31897	-129	-16351	14393	-23208	-82	-16181	16394	-16558	2677	-13899	20053	-10204	-148	-126	-119	-64	-61	-59	-101	37	-151	19	38	-70	-19	-40	86	-30	2
1.110833	154	-25987	-8868	-32542	-77	-18174	-8468	-8110	-214	-15731	-12343	-13363	-152	-16219	-13140	-14558	641	-24259	20159	-31854	-993	-16473	14486	-22957	-26	-16373	16338	-16299	4073	-14193	20420	-10358	-148	-128	-120	-59	-59	-57	-101	41	-147	19	38	-72	-22	-58	84	-25	0
1.111667	-32	-25501	-5892	-32681	-203	-18313	-8194	-8336	-64	-15868	-12635	-13082	-151	-16381	-13129	-14284	237	-21949	23553	-31850	-845	-16628	14596	-22712	41	-16585	16340	-16073	4848	-14543	20779	-10533	-147	-126	-119	-65	-64	-55	-103	42	-151	19	36	-75	-21	-56	85	-26	0
1.112500	-138	-24649	-2857	-32712	-200	-18390	-7979	-8576	-179	-15918	-12960	-12779	-116	-16504	-13078	-13962	-25	-19470	26510	-31865	-617	-16815	14734	-22474	-95	-16802	16381	-15886	5719	-14927	21113	-10726	-174	-128	-119	-67	-58	-55	-100	40	-163	22	39	-72	-17	-56	87	-27	0
1.113333	-189	-23448	129	-32749	-32	-18417	-7817	-8835	-360	-15895	-13293	-12466	-36	-16591	-13001	-13596	-91	-16834	28921	-31903	-584	-17028	14896	-22255	-105	-17026	16454	-15743	6023	-15336	21415	-10938	-146	-124	-118	-66	-60	-53	-103	40	-152	20	39	-73	-21	-56	80	-27	1
1.114167	-237	-21938	2964	-32742	-51	-18386	-7734	-9111	-283	-15799	-13628	-12156	-100	-16638	-12893	-13187	-286	-14083	30712	-31955	-204	-17276	15071	-22042	-102	-17255	16557	-15654	5241	-15770	21673	-11167	-150	-127	-119	-66	-64	-58	-102	39	-149	20	37	-74	-25	-56	85	-27	0
1.115000	-365	-20150	5576	-32758	170	-18312	-7717	-9414	-210	-15646	-13945	-11857	-199	-16638	-12752	-12746	-404	-11236	31871	-32014	-2176	-17556	15261	-21852	-213	-17498	16675	-15610	6664	-16205	21877	-11411	-146	-128	-122	-72	-66	-60	-109	38	-152	16	34	-80	-28	-59	80	-29	-3
1.115833	-391	-18139	7892	-32752	-85	-18197	-7772	-9744	-65	-15439	-14226	-11576	-73	-16645	-12597	-12280	-442	-8318	32396	-32072	819	-17849	15451	-21680	29	-17739	16807	-15610	4098	-16627	22020	-11658	-148	-127	-122	-69	-64	-56	-104	43	-149	17	39	-73	-22	-55	85	-29	0
1.116667	-283	-15940	9868	-32759	21	-18050	-7883	-10101	46	-15204	-14455	-11323	-49	-16605	-12423	-11793	-837	-5373	32326	-32107	384	-18174	15642	-21540	-103	-17985	16938	-15669	1222	-17042	22094	-11918	-149	-126	-119	-66	-59	-56	-102	13	-149	21	38	-73	-23	-57	84	-29	3
1.117500	-339	-13615	11465	-32758	-55	-17889	-8052	-10491	-52	-14953	-14631	-11108	-134	-16544	-12248	-11299	-1140	-2410	31705	-32139	-1320	-18515	15815	-21429	-113	-18236	17060	-15772	160	-17429	22092	-12184	-147	-104	-120	-67	-61	-45	-107	41	-145	20	39	-69	-16	-55	84	-29	3
1.118333	-419	-11203	12648	-32752	-81	-17719	-8268	-10918	-179	-14701	-14744	-10945	-65	-16472	-12082	-10798	-1170	501	30616	-32139	477	-18875	15967	-21356	-75	-18486	17163	-15920	-1032	-17801	22020	-12456	-147	-126	-120	-62	-63	-53	-102	43	-147	21	42	-72	-21	-55	82	-27	3
1.119167	-202	-8790	13409	-32761	-171	-17560	-8514	-11383	-263	-14466	-14785	-10834	-79	-16380	-11922	-10326	-1301	3317	29154	-32125	-348	-19250	16082	-21312	-74	-18740	17240	-16110	-992	-18137	21877	-12721	-146	-124	-117	-66	-50	-56	-107	43	-147	22	39	-75	-18	-53	86	-27	2
1.120000	-471	-6419	13748	-32749	122	-17411	-8782	-11889	-105	-14261	-14753	-10814	-146	-16287	-11789	-9867	-1351	5972	27430	-32086	-930	-19632	16163	-21311	-90	-19001	17291	-16338	337	-18453	21668	-12985	-146	-128	-129	-65	-62	-59	-104	42	-150	18	36	-74	-23	-56	81	-32	0
1.120833	-499	-4138	13690	-32765	-239	-17289	-9055	-12445	-154	-14095	-14651	-10806	-45	-16188	-11683	-9437	-1079	8445	25530	-32030	1347	-20026	16190	-21348	-16	-19267	17309	-16597	-392	-18735	21400	-13258	-152	-127	-122	-66	-63	-61	-110	38	-152	19	35	-75	-25	-59	82	-32	-4
1.121667	-232	-1988	13261	-32748	-161	-17197	-9337	-13043	-183	-13981	-14479	-10897	-108	-16088	-11608	-9046	-1150	10689	23594	-31958	253	-20418	16178	-21415	-83	-19528	17298	-16877	-632	-18993	21090	-13481	-148	-127	-120	-66	-65	-59	-108	41	-153	27	34	-77	-31	-56	77	-32	-1
1.122500	-304	-6	12507	-32763	33	-17145	-9593	-13682	-52	-13929	-14252	-11033	-180	-15997	-11570	-8696	-1252	12692	21711	-31877	-1962	-20802	16109	-21519	-221	-19791	17249	-17178	1760	-19222	20762	-13703	-147	-127	-120	-69	-62	-57	-105	38	-151	25	37	-79	-21	-57	80	-30	0
1.123333	-227	1769	11475	-32745	-58	-17133	-9817	-14358	-97	-13940	-13978	-11292	-150	-15914	-11574	-8396	-1213	14403	19974	-31798	-768	-21179	15991	-21653	-361	-20056	17173	-17490	3505	-19438	20373	-13912	-153	-132	-121	-68	-64	-63	-108	39	-155	16	33	-87	-21	-59	79	-39	-7
1.124167	-271	3316	10231	-32767	-74	-17164	-10006	-15078	-34	-14039	-13671	-11599	-208	-15840	-11607	-8150	-1305	15814	18462	-31718	-1529	-21535	15827	-21807	-117	-20318	17068	-17816	5848	-19630	19994	-14088	-147	-130	-121	-66	-62	-56	-107	40	-154	15	35	-75	-21	-57	82	-28	-1
1.125000	-404	4631	8831	-32742	-97	-17240	-10146	-15826	54	-14158	-13333	-11971	-188	-15786	-11681	-7962	-1347	16920	17218	-31657	-1882	-21870	15623	-21980	254	-20569	16942	-18128	7621	-19818	19615	-14245	-148	-130	-121	-49	-62	-59	-103	39	-151	18	29	-78	-26	-55	77	-29	-3
1.125833	-425	5709	7327	-32755	-72	-17359	-10244	-16608	32	-14376	-12999	-12409	-172	-15756	-11779	-7829	-1288	17709	16271	-31604	-1645	-22182	15376	-22178	-48	-20820	16794	-18442	8595	-19996	19250	-14374	-148	-127	-118	-64	-62	-59	-104	40	-151	19	34	-77	-24	-53	81	-28	1
1.126667	-393	6552	5772	-32736	-42	-17521	-10291	-17413	-33	-14640	-12669	-12893	-193	-15761	-11900	-7759	-1253	18197	15627	-31575	-1693	-22465	15107	-22377	-204	-21051	16638	-18751	8786	-20173	18903	-14473	-147	-127	-121	-69	-61	-58	-104	38	-151	43	33	-78	-23	-56	81	-29	-1
1.127500	-384	7184	4205	-32754	-168	-17720	-10289	-18238	-6	-14963	-12363	-13458	-240	-15803	-12038	-7746	-1147	18394	15283	-31566	-732	-22710	14816	-22582	-190	-21271	16468	-19047	6734	-20347	18585	-14541	-149	-128	-119	-66	-62	-67	-104	41	-152	16	33	-78	-25	-56	81	-31	-5
1.128333	-482	7618	2668	-32740	-47	-17952	-10239	-19070	-33	-15333	-12104	-14044	-245	-15883	-12187	-7787	-1081	18320	15204	-31581	-2719	-22915	14549	-22784	-432	-21469	16304	-19337	6807	-20522	18300	-14581	-149	-126	-121	-70	-62	-59	-108	38	-152	15	32	-77	-23	-56	85	-29	-1
1.129167	-518	7889	1208	-32751	-132	-18209	-10156	-19902	-189	-15740	-11889	-14676	-152	-16015	-12337	-7882	-1003	18015	15362	-31614	-515	-23078	14213	-22986	-84	-21646	16130	-19611	4298	-20697	18052	-14570	-145	-126	-121	-64	-62	-57	-107	40	-151	16	30	-75	-23	-60	79	-30	-4
1.130000	-407	7993	-166	-32747	-66	-18485	-10037	-20720	-235	-16169	-11727	-15329	-191	-16197	-12479	-8017	-956	17508	15689	-31666	1551	-23194	13925	-23171	-256	-21780	15972	-19864	-840	-20873	17842	-14570	-143	-125	-120	-64	-65	-55	-100	43	-149	19	35	-73	-24	-55	82	-29	-3
1.130833	-432	7981	-1422	-32749	-65	-18783	-9890	-21532	-205	-16617	-11632	-16001	-255	-16433	-12604	-8198	-816	16839	16137	-31725	-429	-23258	13647	-23347	-521	-21891	15810	-20104	-3709	-21044	17663	-14526	-145	-114	-120	-65	-61	-53	-103	41	-151	19	34	-75	-22	-57	81	-16	-3
1.131667	-388	7871	-2568	-32758	49	-19088	-9732	-22319	-384	-17073	-11606	-16683	-195	-16730	-12719	-8421	-712	16050	16637	-31793	1319	-23277	13394	-23483	-570	-21966	15655	-20322	-6467	-21216	17517	-14465	-150	-130	-121	-69	-62	-60	-114	38	-153	15	34	-85	-25	-58	80	-31	-1
1.132500	-404	7689	-3605	-32753	25	-19397	-9569	-23074	-419	-17523	-11648	-17358	-159	-17054	-12811	-8678	-511	15166	17152	-31852	1266	-23241	13176	-23651	-436	-22003	15518	-20520	-7665	-21377	17397	-14382	-149	-129	-120	-64	-61	-56	-103	36	-153	18	35	-75	-23	-57	80	-32	0
1.133333	-522	7462	-4514	-32761	280	-19699	-9403	-23790	-256	-17963	-11744	-18021	-177	-17414	-12879	-8966	-446	14262	17609	-31904	622	-23156	12985	-23751	-208	-21998	15383	-20697	-7681	-21523	17298	-14289	-148	-125	-121	-65	-62	-56	-88	39	-151	17	57	-73	-22	-57	79	-31	5
1.134167	-553	7209	-5321	-32745	-90	-19993	-9246	-24456	-105	-18379	-11908	-18669	-167	-17868	-12933	-9277	-603	13314	17967	-31933	2738	-23025	12827	-23877	-22	-21957	15254	-20854	-8951	-21653	17213	-14184	-149	-127	-121	-68	-61	-57	-105	41	-151	15	30	-74	-21	-57	81	-32	-3
1.135000	-321	6953	-6028	-32762	-250	-20271	-9111	-25074	-239	-18769	-12122	-19295	-200	-18330	-12964	-9620	-697	12401	18183	-31932	2908	-22851	12719	-23964	-273	-21881	15135	-20984	-10985	-21760	17139	-14071	-146	-116	-120	-67	-66	-57	-108	40	-155	12	32	-75	-22	-56	87	-32	-4
1.135833	-283	6706	-6653	-32741	11	-20528	-8991	-25640	-348	-19129	-12379	-19886	-198	-18823	-12976	-9948	-590	11523	18267	-31897	0	-22626	12637	-24023	-411	-21763	15018	-21092	-9577	-21839	17064	-13958	-145	-129	-120	-68	-62	-55	-102	41	-150	19	35	-75	-24	-56	84	-31	-1
1.136667	-189	6477	-7206	-32752	-29	-20774	-8899	-26157	-95	-19453	-12668	-20439	-158	-19329	-12979	-10305	-293	10712	18171	-31815	791	-22367	12589	-24068	21	-21610	14903	-21173	-7519	-21890	16991	-13842	-148	-124	-116	-67	-62	-57	-102	40	-150	16	34	-77	-22	-38	84	-29	0
1.137500	-201	6279	-7704	-32733	52	-20989	-8833	-26614	-105	-19758	-12978	-20956	-73	-19845	-12982	-10663	-222	9958	17895	-31686	472	-22071	12569	-24093	226	-21431	14790	-21228	-4813	-21908	16902	-13729	-151	-125	-117	-68	-60	-52	-103	43	-148	18	35	-73	-24	-56	84	-29	0
1.138333	-223	6103	-8153	-32723	57	-21184	-8799	-27013	-249	-19983	-13298	-21434	-70	-20359	-12986	-11027	-340	9279	17445	-31497	-220	-21752	12569	-24104	-36	-21231	14667	-21254	-2476	-21893	16800	-13619	-147	-125	-114	-65	-63	-56	-103	41	-149	16	37	-73	-19	-55	85	-28	3
1.139167	-115	5958	-8568	-32595	-142	-21347	-8790	-27358	-134	-20190	-13620	-21856	-141	-20864	-13000	-11395	-339	8672	16866	-31256	-184	-21415	12589	-24102	-139	-21010	14548	-21248	-825	-21842	16679	-13511	-148	-136	-118	-68	-63	-53	-102	39	-149	18	36	-74	-22	-53	82	-28	1
1.140000	-57	5849	-8949	-32426	-159	-21489	-8814	-27654	-117	-20371	-13944	-22246	-110	-21344	-13035	-11754	-219	8125	16148	-30948	-1094	-21064	12605	-24086	-149	-20779	14412	-21222	1206	-21762	16538	-13410	-158	-128	-120	-69	-64	-41	-108	37	-152	11	30	-80	-27	-65	77	-33	-4
1.140833	-214	5757	-9314	-32230	-27	-21613	-8865	-27893	5	-20513	-14245	-22587	-139	-21796	-13089	-12105	-230	7648	15334	-30591	-667	-20710	12632	-24055	73	-20538	14282	-21157	1609	-21645	16386	-13321	-150	-128	-121	-74	-67	-62	-109	36	-153	15	30	-81	-25	-59	78	-29	-4
1.141667	-223	5693	-9651	-31980	99	-21698	-8929	-28078	128	-20629	-14519	-22883	-184	-22203	-13169	-12437	-439	7216	14452	-30143	-2413	-20350	12655	-24012	106	-20295	14142	-21059	3161	-21502	16212	-13192	-147	-128	-121	-69	-66	-58	-108	40	-154	12	32	-78	-24	-59	78	-30	-16
1.142500	-323	5642	-9976	-31702	-39	-21771	-9016	-28217	139	-20723	-14792	-23129	-176	-22562	-13279	-12756	-267	6807	13533	-29643	-1871	-20001	12668	-23957	150	-20053	14000	-20927	3833	-21331	16028	-13079	-149	-129	-120	-69	-47	-59	-100	37	-151	16	32	-78	-18	-57	78	-33	-1
1.143333	-62	5595	-10279	-31416	-77	-21825	-9115	-28311	119	-20793	-14999	-23338	-137	-22872	-13429	-13057	224	6423	12608	-29073	1043	-19661	12692	-23896	381	-19819	13851	-20777	463	-21144	15824	-12953	-149	-127	-120	-67	-60	-61	-107	35	-152	17	35	-76	-18	-62	77	-32	0
1.144167	10	5549	-10570	-31077	23	-21851	-9229	-28362	59	-20854	-15195	-23506	-117	-23131	-13602	-13335	701	6039	11711	-28459	-1606	-19348	12649	-23826	636	-19596	13698	-20592	-285	-20952	15619	-12814	-149	-128	-118	-65	-64	-60	-107	37	-152	19	35	-78	-23	-58	78	-27	0
1.145000	-36	5493	-10848	-30781	-51	-21877	-9347	-28371	82	-20901	-15363	-23642	-108	-23341	-13812	-13617	525	5649	10858	-27793	-337	-19045	12610	-23748	567	-19386	13542	-20381	-1361	-20729	15400	-12665	-151	-127	-119	-69	-63	-59	-105	38	-152	18	37	-79	-22	-59	79	-30	-1
1.145833	-74	5419	-11109	-30445	-216	-21881	-9478	-28338	293	-20944	-15503	-23740	-82	-23492	-14048	-13826	246	5249	10081	-27081	304	-18777	12547	-23669	198	-19192	13385	-20148	-1596	-20518	15190	-12494	-148	-126	-121	-67	-59	-60	-104	39	-152	16	34	-75	-19	-58	81	-27	0
1.146667	-215	5321	-11359	-30104	39	-21868	-9611	-28274	417	-20983	-15627	-23798	-50	-23601	-14308	-14039	279	4823	9395	-26326	256	-18533	12461	-23581	84	-19015	13231	-19893	-1149	-20312	14979	-12315	-147	-130	-118	-92	-64	-59	-102	40	-155	15	34	-76	-22	-58	80	-29	-3
1.147500	-333	5197	-11600	-29754	-80	-21848	-9754	-28172	405	-21020	-15720	-23835	-172	-23667	-14593	-14230	230	4374	8778	-25546	2591	-18309	12355	-23495	226	-18860	13077	-19626	-1655	-20115	14776	-12116	-149	-128	-120	-65	-66	-61	-107	37	-152	15	30	-79	-26	-60	78	-33	-1
1.148333	-15	5037	-11825	-29408	-298	-21805	-9897	-28031	149	-21055	-15802	-23840	-178	-23696	-14889	-14396	201	3894	8267	-24748	4383	-18142	12229	-23407	116	-18715	12924	-19350	-3870	-19927	14583	-11903	-149	-132	-126	-73	-63	-65	-109	33	-193	11	27	-84	-25	-63	69	-34	-5
1.149167	-79	4848	-12043	-29063	-39	-21745	-10048	-27855	133	-21085	-15872	-23809	-102	-23695	-15188	-14544	157	3409	7862	-23947	1930	-17973	12095	-23317	-16	-18591	12776	-19056	-2634	-19758	14410	-11672	-149	-130	-121	-72	-65	-63	-107	35	-153	16	27	-80	-21	-61	78	-30	0
1.150000	-15	4626	-12251	-28726	-110	-21666	-10195	-27634	380	-21108	-15925	-23724	-142	-23659	-15478	-14668	-57	2905	7552	-23144	3008	-17854	11952	-23225	129	-18478	12642	-18755	-1184	-19603	14262	-11429	-148	-130	-119	-68	-60	-59	-103	38	-146	20	35	-75	-19	-59	81	-30	-1
1.150833	21	4376	-12451	-28397	-53	-21572	-10351	-27381	283	-21132	-15974	-23669	-193	-23610	-15760	-14782	-163	2404	7324	-22371	3565	-17744	11797	-23135	312	-18376	12508	-18460	-115	-19471	14131	-11176	-147	-127	-119	-63	-59	-60	-103	41	-153	20	33	-75	-19	-57	80	-32	1
1.151667	-40	4070	-12659	-28081	-88	-21457	-10515	-27073	2	-21145	-16019	-23555	-130	-23554	-16029	-14880	-79	1879	7158	-21620	2373	-17659	11637	-23047	39	-18290	12382	-18167	732	-19357	14022	-10930	-147	-128	-118	-67	-62	-59	-105	44	-147	19	35	-75	-22	-59	81	-27	6
1.152500	28	3744	-12868	-27773	-68	-21327	-10689	-26779	-271	-21154	-16065	-23420	-96	-23488	-16274	-14967	-130	1425	7051	-20927	2693	-17590	11477	-22968	-275	-18212	12263	-17883	713	-19246	13946	-10682	-147	-127	-118	-66	-57	-58	-107	40	-148	19	33	-77	-26	-59	80	-30	2
1.153333	46	3381	-13083	-27484	-38	-21174	-10865	-26428	-444	-21157	-16108	-23255	-183	-23426	-16490	-15047	-146	972	6978	-20298	2082	-17539	11348	-22892	-283	-18139	12149	-17607	1035	-19182	13874	-10444	-147	-128	-119	-66	-61	-61	-105	41	-149	21	32	-76	-16	-57	84	-29	1
1.154167	-45	2990	-13310	-27199	-77	-21007	-11051	-26051	-182	-21148	-16156	-23061	-225	-23365	-16677	-15118	-70	563	6930	-19743	2165	-17491	11173	-22823	-301	-18072	12045	-17343	140	-19117	13836	-10217	-148	-125	-118	-65	-60	-59	-107	37	-151	19	33	-74	-21	-59	81	-32	1
1.155000	-48	2576	-13544	-26929	-78	-20820	-11245	-25640	-63	-21126	-16202	-22839	-198	-23307	-16826	-15186	-241	206	6889	-19290	943	-17458	11030	-22760	-522	-18010	11945	-17092	172	-19056	13820	-10018	-149	-127	-118	-75	-60	-59	-111	38	-149	20	33	-82	-17	-58	79	-30	-1
1.155833	-240	2152	-13786	-26666	-41	-20620	-11446	-25205	-417	-21091	-16246	-22593	-172	-23264	-16940	-15246	-195	-95	6844	-18938	105	-17425	10895	-22701	-632	-17946	11852	-16860	1128	-19005	13822	-9829	-149	-126	-119	-63	-64	-58	-108	39	-150	21	35	-75	-24	-57	80	-31	0
1.156667	-120	1704	-14036	-26411	-248	-20409	-11651	-24743	-543	-21041	-16290	-22325	-174	-23230	-17016	-15304	-49	-328	6780	-18703	3156	-17395	10769	-22651	-675	-17883	11767	-16645	-2516	-18949	13841	-9672	-147	-126	-121	-65	-66	-61	-109	40	-149	19	33	-77	-33	-58	81	-30	0
1.157500	-82	1258	-14296	-26162	-102	-20180	-11856	-24280	-288	-20987	-16335	-22029	-144	-23206	-17059	-15359	13	-497	6694	-18587	275	-17367	10654	-22605	-602	-17819	11682	-16441	-3712	-18891	13876	-9547	-148	-127	-117	-63	-60	-57	-105	43	-148	21	36	-74	-18	-56	84	-30	0
1.158333	-105	796	-14552	-25912	-101	-19953	-12056	-23797	-304	-20903	-16370	-21715	-207	-23189	-17065	-15407	-90	-599	6587	-18605	549	-17338	10543	-22567	-676	-17751	11614	-16264	-4941	-18824	13924	-9448	-147	-124	-118	-61	-62	-56	-103	40	-150	20	36	-67	-15	-52	85	-27	1
1.159167	-188	348	-14801	-25661	-132	-19720	-12248	-23303	-383	-20814	-16407	-21383	-267	-23183	-17044	-15456	-203	-633	6447	-18749	641	-17310	10437	-22534	-1022	-17682	11539	-16103	-5179	-18746	13992	-9387	-149	-124	-118	-60	-61	-53	-105	44	-150	21	37	-73	-18	-55	84	-30	-3
1.160000	-44	-87	-15035	-25417	42	-19497	-12437	-22813	-340	-20719	-16441	-21042	-183	-23183	-16999	-15502	-92	-608	6275	-19020	-1057	-17282	10330	-22507	-1028	-17613	11469	-15959	-3959	-18656	14028	-9369	-148	-127	-119	-64	-62	-57	-104	40	-153	22	34	-73	-21	-56	82	-29	0
1.160833	-128	-504	-15254	-25172	58	-19284	-12615	-22313	-370	-20611	-16470	-20692	-172	-23206	-16935	-15534	-345	-539	6079	-19415	-877	-17254	10226	-22487	-806	-17538	11400	-15834	-2420	-18545	14082	-9356	-151	-132	-121	-66	-63	-58	-107	41	-150	18	36	-77	-24	-57	84	-27	-7
1.161667	127	-897	-15439	-24919	-283	-19075	-12767	-21819	-216	-20501	-16496	-20334	-245	-23227	-16852	-15563	-634	-421	5868	-19919	903	-17222	10122	-22471	-724	-17465	11338	-15722	-3536	-18417	14132	-9379	-148	-127	-119	-65	-64	-56	-104	40	-152	17	32	-98	-19	-59	87	-29	-3
1.162500	46	-1264	-15585	-24662	-68	-18884	-12892	-21336	26	-20409	-16509	-19979	-190	-23251	-16757	-15586	-769	-267	5642	-20522	-2249	-17192	10010	-22457	-904	-17379	11277	-15629	-1952	-18270	14171	-9430	-151	-126	-121	-66	-64	-55	-102	43	-153	19	36	-74	-21	-55	84	-28	-1
1.163333	-29	-1590	-15681	-24403	-131	-18706	-12994	-20867	3	-20263	-16521	-19633	-156	-23279	-16654	-15598	-636	-90	5424	-21198	-3037	-17158	9895	-22448	-851	-17294	11212	-15548	831	-18100	14199	-9503	-148	-126	-116	-62	-59	-53	-104	42	-149	18	37	-75	-23	-59	81	-27	0
1.164167	166	-1882	-15726	-24141	-59	-18551	-13067	-20410	128	-20138	-16532	-19294	-152	-23311	-16551	-15610	-460	92	5202	-21940	-2090	-17129	9764	-22439	-803	-17205	11148	-15480	3488	-17912	14213	-9593	-149	-126	-119	-64	-62	-57	-104	42	-148	20	36	-73	-18	-53	84	-26	0
1.165000	237	-2125	-15704	-23878	66	-18422	-13113	-19976	172	-20019	-16541	-18971	-148	-23350	-16448	-15599	-477	273	4998	-22714	-3429	-17098	9636	-22437	-838	-17116	11082	-15430	6320	-17721	14207	-9700	-151	-128	-119	-67	-64	-61	-103	37	-153	3	36	-75	-24	-60	79	-30	-3
1.165833	318	-2325	-15618	-23608	-18	-18306	-13124	-19562	44	-19907	-16543	-18664	-130	-23377	-16343	-15583	-460	445	4825	-23506	-3317	-17060	9491	-22434	-685	-17016	11010	-15386	7861	-17486	14186	-9815	-145	-125	-118	-64	-62	-57	-103	40	-150	19	36	-74	-22	-52	84	-26	0
1.166667	478	-2482	-15460	-23351	-79	-18212	-13105	-19165	-3	-19811	-16546	-18381	-117	-23407	-16249	-15552	-344	593	4672	-24292	-3456	-17021	9337	-22428	-671	-16914	10935	-15357	9139	-17248	14140	-9939	-150	-126	-118	-64	-64	-57	-102	40	-162	19	36	-76	-23	-59	78	-29	0
1.167500	338	-2594	-15225	-23091	-86	-18135	-13063	-18790	-27	-19697	-16548	-18126	-131	-23433	-16154	-15513	-358	712	4556	-25052	-3261	-16980	9171	-22422	-789	-16813	10849	-15337	8717	-17001	14074	-10064	-148	-130	-119	-65	-66	-60	-103	36	-151	16	35	-76	-25	-55	82	-28	4
1.168333	207	-2658	-14916	-22835	-93	-18077	-12992	-18452	82	-19606	-16551	-17898	-147	-23454	-16069	-15465	-457	793	4479	-25757	-3714	-16926	8998	-22418	-828	-16699	10755	-15328	7416	-16741	13983	-10198	-149	-127	-122	-64	-63	-58	-104	36	-152	16	30	-75	-23	-58	80	-29	-4
1.169167	157	-2677	-14534	-22624	86	-18033	-12904	-18132	295	-19522	-16555	-17693	-210	-23467	-15985	-15404	-430	834	4446	-26392	-5319	-16872	8813	-22412	-679	-16585	10648	-15327	7942	-16470	13874	-10327	-149	-128	-121	-68	-63	-58	-102	37	-156	11	35	-72	-25	-56	84	-27	-3
1.170000	189	-2651	-14087	-22352	-147	-17992	-12787	-17836	274	-19448	-16552	-17513	-259	-23466	-15905	-15328	-484	834	4457	-26936	-998	-16787	8627	-22395	-400	-16455	10535	-15330	3328	-16202	13747	-10460	-149	-126	-117	-64	-60	-68	-101	38	-152	18	36	-72	-23	-51	81	-29	0
1.170833	10	-2587	-13574	-22124	27	-17962	-12680	-17568	61	-19376	-16547	-17360	-257	-23452	-15824	-15246	-466	796	4504	-27384	-2336	-16699	8429	-22379	-800	-16325	10410	-15342	-449	-15923	13598	-10585	-147	-127	-117	-64	-61	-56	-99	39	-149	18	37	-69	-19	-52	84	-28	1
1.171667	-72	-2492	-13011	-21913	-28	-17939	-12555	-17320	-129	-19313	-16535	-17237	-228	-23423	-15750	-15155	-342	702	4585	-27726	-2816	-16596	8232	-22361	-953	-16187	10272	-15363	-3606	-15647	13436	-10714	-145	-128	-119	-66	-61	-53	-103	23	-147	20	35	-73	-26	-53	82	-28	0
1.172500	-170	-2364	-12398	-21721	6	-17908	-12424	-17107	-196	-19262	-16518	-17136	-186	-23372	-15656	-15049	-373	573	4695	-27950	-937	-16473	8030	-22337	-810	-16046	10120	-15389	-6276	-15377	13240	-10837	-146	-129	-117	-65	-62	-58	-104	41	-150	13	35	-75	-23	-55	82	-29	8
1.173333	-154	-2212	-11756	-21541	481	-17886	-12294	-16915	-331	-19207	-16462	-17054	-237	-23297	-15563	-14934	-344	403	4829	-28060	-1499	-16342	7831	-22304	-878	-15890	9960	-15422	-7714	-15108	13066	-10958	-154	-131	-121	-69	-63	-59	-105	36	-154	9	32	-78	-23	-55	77	-30	-4
1.174167	-300	-2033	-11089	-21380	1101	-17853	-12172	-16755	-404	-19152	-16438	-16991	-252	-23194	-15454	-14812	-341	213	4985	-28057	-1581	-16189	7632	-22268	-841	-15732	9791	-15456	-8444	-14839	12869	-11069	-149	-129	-119	-66	-66	-58	-103	40	-154	15	34	-77	-24	-56	79	-28	0
1.175000	-115	-1836	-10402	-21235	498	-17813	-12048	-16611	-438	-19087	-16358	-16975	-225	-23060	-15323	-14676	-288	-11	5143	-27942	1303	-16022	7444	-22222	-564	-15563	9604	-15494	-11652	-14576	12674	-11176	-150	-133	-114	-58	-65	-59	-103	41	-152	11	34	-79	-23	-57	79	-31	-3
1.175833	-65	-1618	-9711	-21104	594	-17761	-11929	-16488	-549	-19016	-16254	-16903	-289	-22886	-15160	-14531	-512	-249	5310	-27722	-211	-15835	7262	-22150	-722	-15389	9417	-15533	-12720	-14312	12475	-11275	-148	-126	-120	-66	-63	-56	-105	42	-151	13	49	-76	-23	-55	82	-29	-4
1.176667	-263	-1393	-9033	-20992	618	-17698	-11815	-16388	-501	-18934	-16117	-16872	-289	-22677	-15005	-14383	-586	-499	5465	-27412	-1572	-15635	7085	-22108	-841	-15207	9233	-15573	-10930	-14056	12279	-11366	-148	-122	-117	-65	-63	-57	-101	40	-151	8	37	-73	-21	-53	82	-28	2
1.177500	-415	-1160	-8365	-20895	368	-17626	-11704	-16308	-535	-18835	-15949	-16849	-326	-22428	-14813	-14219	-288	-755	5609	-27016	1	-15425	6916	-22040	-609	-15045	9041	-15617	-9154	-13807	12082	-11449	-146	-127	-118	-63	-60	-57	-102	43	-147	17	34	-78	-21	-58	81	-28	2
1.178333	-752	-922	-7727	-20817	348	-17548	-11597	-16247	-637	-18720	-15747	-16832	-260	-22139	-14594	-14059	-163	-1006	5730	-26554	-844	-15205	6761	-21966	-484	-14828	8851	-15660	-6723	-13551	11892	-11523	-144	-126	-115	-65	-61	-58	-94	43	-148	21	38	-74	-22	-56	85	-27	1
1.179167	-1080	-684	-7125	-20753	208	-17452	-11480	-16198	-716	-18584	-15505	-16819	-105	-21812	-14352	-13892	-357	-1247	5824	-26032	-723	-14979	6609	-21887	-314	-14634	8658	-15707	-4634	-13306	11702	-11586	-145	-125	-117	-64	-60	-55	-103	42	-147	19	36	-72	-16	-55	85	-31	0
1.180000	-921	-458	-6572	-20709	26	-17351	-11363	-16155	-679	-18427	-15229	-16813	-116	-21448	-14083	-13735	-107	-1478	5881	-25462	-849	-14751	6478	-21785	-119	-14438	8472	-15755	-2245	-13060	11510	-11634	-149	-126	-118	-67	-79	-56	-104	42	-153	19	34	-77	-21	-58	84	-32	1
1.180833	-823	-235	-6066	-20682	34	-17242	-11238	-16134	-666	-18245	-14916	-16806	-86	-21055	-13791	-13583	262	-1682	5898	-24852	-1073	-14518	6346	-21711	-23	-14236	8285	-15809	-326	-12819	11315	-11673	-151	-129	-119	-67	-56	-61	-109	37	-148	15	34	-79	-23	-59	80	-31	0
1.181667	-862	-29	-5611	-20665	-114	-17126	-11100	-16108	-618	-18034	-14566	-16806	164	-20626	-13496	-13436	196	-1857	5876	-24211	-525	-14288	6223	-21614	-82	-14030	8112	-15856	-169	-12574	11125	-11707	-150	-130	-122	-72	-64	-63	-102	35	-155	10	30	-79	-26	-61	80	-33	-1
1.182500	-757	164	-5212	-20662	46	-16997	-10944	-16073	-505	-17793	-14199	-16805	409	-20179	-13176	-13309	148	-1975	5820	-23542	-2722	-14053	6117	-21510	-131	-13819	7943	-15913	2083	-12331	10925	-11690	-151	-130	-124	-67	-66	-59	-107	41	-152	13	32	-78	-26	-57	78	-32	-6
1.183333	-565	347	-4867	-20694	-217	-16867	-10775	-16035	-309	-17524	-13805	-16808	425	-19703	-12841	-13193	397	-2107	5719	-22860	346	-13824	6012	-21408	85	-13607	7777	-15967	99	-12079	10719	-11672	-149	-130	-141	-76	-63	-60	-107	40	-151	12	29	-79	-18	-57	84	-30	1
1.184167	-534	506	-4585	-20691	-144	-16731	-10572	-15985	99	-17225	-13383	-16810	338	-19217	-12503	-13103	458	-2178	5583	-22162	476	-13596	5916	-21300	68	-13394	7630	-16028	-3006	-11828	10498	-11640	-149	-130	-124	-68	-60	-58	-102	40	-152	16	34	-75	-19	-56	81	-30	0
1.185000	-458	646	-4359	-20717	-238	-16586	-10358	-15923	777	-16903	-12965	-16820	260	-18725	-12158	-13036	268	-2204	5409	-21463	-1163	-13371	5819	-21194	230	-13175	7478	-16091	-4848	-11578	10261	-11603	-146	-130	-120	-66	-61	-57	-104	37	-151	16	33	-76	-23	-55	79	-31	0
1.185833	-413	766	-4196	-20752	-210	-16432	-10122	-15841	1265	-16549	-12558	-16833	156	-18232	-11819	-12998	-12	-2199	5206	-20763	598	-13153	5729	-21086	235	-12953	7328	-16148	-6920	-11323	10011	-11546	-150	-129	-121	-66	-62	-63	-107	41	-151	19	35	-73	-22	-61	82	-27	-1
1.186667	-243	867	-4081	-20786	-294	-16274	-9866	-15736	1234	-16179	-12109	-16844	155	-17749	-11490	-12985	123	-2148	4984	-20060	-59	-12939	5635	-20977	268	-12730	7178	-16213	-7870	-11065	9741	-11513	-149	-128	-117	-64	-64	-57	-107	41	-152	18	35	-75	-27	-57	82	-29	-1
1.187500	-262	945	-4026	-20818	-77	-16100	-9591	-15605	1158	-15785	-11694	-16835	124	-17278	-11170	-13002	229	-2063	4743	-19374	-901	-12725	5537	-20873	274	-12509	7023	-16275	-7520	-10806	9450	-11418	-151	-129	-120	-68	-67	-59	-105	42	-153	17	35	-76	-25	-57	81	-31	2
1.188333	-158	1008	-4025	-20837	-434	-15933	-9299	-15451	709	-15376	-11295	-16863	-11	-16818	-10861	-13045	224	-1944	4502	-18693	1476	-12514	5443	-20769	225	-12281	6860	-16335	-8950	-10544	9138	-11352	-150	-129	-110	-66	-65	-58	-109	38	-152	16	35	-76	-26	-59	79	-32	-1
1.189167	19	1054	-4062	-20850	-310	-15707	-8995	-15271	431	-14954	-10914	-16862	-45	-16377	-10571	-13108	-21	-1793	4260	-18036	862	-12310	5332	-20668	84	-12050	6683	-16390	-9593	-10274	8807	-11289	-147	-127	-144	-67	-63	-62	-109	37	-149	11	35	-79	-22	-55	84	-29	-1
1.190000	12	1088	-4145	-20839	-168	-15482	-8678	-15064	649	-14512	-10551	-16854	-31	-15955	-10298	-13194	-11	-1615	4033	-17395	-1506	-12102	5224	-20565	234	-11812	6491	-16438	-6870	-10005	8452	-11230	-149	-128	-119	-67	-61	-62	-105	39	-150	16	35	-78	-21	-60	76	-33	-5
1.190833	5	1110	-4267	-20806	-314	-15237	-8363	-14814	624	-14059	-10211	-16827	-147	-15550	-10038	-13254	4	-1410	3826	-16787	345	-11883	5104	-20465	266	-11573	6281	-16480	-4432	-9728	8097	-11180	-147	-127	-118	-66	-63	-58	-110	64	-149	21	35	-74	-13	-53	80	-28	-1
1.191667	-32	1127	-4414	-20744	-292	-14958	-7997	-14536	631	-13602	-9897	-16786	-147	-15168	-9795	-13384	-200	-1194	3642	-16204	-156	-11667	4977	-20363	119	-11326	6050	-16522	-1247	-9452	7723	-11136	-148	-125	-121	-68	-63	-56	-107	40	-152	19	35	-75	-23	-56	80	-31	0
1.192500	-12	1136	-4590	-20650	-379	-14658	-7695	-14236	567	-13140	-9612	-16717	-136	-14795	-9573	-13478	-225	-960	3499	-15653	-508	-11437	4835	-20266	282	-11079	5800	-16546	1923	-9176	7339	-11140	-145	-126	-118	-65	-60	-60	-109	38	-150	19	35	-75	-19	-55	80	-28	2
1.193333	-55	1142	-4783	-20522	-395	-14330	-7371	-13905	283	-12678	-9376	-16622	-168	-14437	-9362	-13563	-169	-717	3394	-15146	285	-11209	4688	-20165	330	-10824	5540	-16568	4792	-8895	6944	-11151	-150	-136	-119	-65	-62	-59	-109	40	-149	17	37	-72	-19	-60	80	-30	-1
1.194167	8	1146	-4983	-20352	-412	-13980	-7054	-13548	194	-12217	-9120	-16503	-180	-14082	-9162	-13625	-342	-474	3331	-14680	-297	-10971	4528	-20061	201	-10568	5229	-16585	7585	-8615	6552	-11180	-147	-132	-118	-67	-62	-58	-110	37	-156	19	33	-75	-23	-57	80	-32	0
1.195000	71	1147	-5184	-20144	-422	-13607	-6745	-13163	205	-11755	-8911	-16331	-152	-13727	-8968	-13659	-235	-230	3315	-14257	173	-10718	4356	-19954	213	-10300	4914	-16603	8565	-8328	6159	-11236	-150	-127	-120	-68	-60	-57	-109	38	-150	18	35	-76	-17	-53	84	-29	0
1.195833	-23	1153	-5379	-19897	-90	-13208	-6445	-12753	19	-11295	-8724	-16123	-131	-13361	-8780	-13651	-80	0	3350	-13880	-1967	-10455	4173	-19841	10	-10029	4582	-16602	11767	-8047	5772	-11313	-146	-122	-134	-65	-59	-58	-112	40	-150	16	34	-75	-17	-53	84	-26	0
1.196667	15	1159	-5558	-19608	-438	-12790	-6160	-12312	-254	-10842	-8555	-15872	-84	-12986	-8595	-13602	-135	223	3428	-13538	-305	-10176	3983	-19721	337	-9750	4245	-16601	12691	-7764	5397	-11413	-147	-125	-120	-70	-59	-53	-104	40	-150	20	37	-75	-21	-56	85	-28	3
1.197500	183	1167	-5714	-19280	-430	-12360	-5889	-11858	-598	-10398	-8404	-15575	-139	-12599	-8410	-13509	-116	435	3546	-13249	1481	-9890	3783	-19599	286	-9468	3895	-16607	10964	-7487	5030	-11533	-146	-125	-119	-66	-53	-57	-110	41	-148	16	34	-77	-22	-56	79	-27	1
1.198333	229	1181	-5843	-18921	-369	-11918	-5636	-11383	-761	-9954	-8269	-15231	-302	-12187	-8225	-13364	-17	626	3696	-12996	-856	-9592	3575	-19467	216	-9184	3548	-16613	11174	-7215	4677	-11674	-149	-127	-124	-67	-62	-60	-107	38	-151	17	35	-77	-24	-57	84	-29	-12
1.199167	139	1198	-5932	-18530	-384	-11479	-5398	-10886	-962	-9533	-8147	-14840	-385	-11751	-8030	-13155	-64	798	3881	-12785	859	-9277	3374	-19325	552	-8892	3205	-16612	10661	-6945	4351	-11824	-147	-126	-118	-81	-57	-56	-104	40	-151	21	34	-76	-22	-55	85	-28	0
1.200000	30	1224	-5977	-18119	-495	-11033	-5174	-10370	-1214	-9115	-8045	-14398	-384	-11286	-7836	-12924	-117	940	4077	-12618	625	-8961	3164	-19177	618	-8598	2866	-16614	11498	-6680	4036	-11988	-151	-125	-125	-68	-65	-61	-109	39	-151	16	33	-77	-29	-57	79	-30	-4
1.200833	29	1253	-5982	-17674	-251	-10602	-4972	-9835	-1324	-8709	-7955	-13910	-408	-10824	-7642	-12632	-104	1059	4277	-12466	-321	-8629	2956	-19019	334	-8305	2547	-16618	13679	-6423	3746	-12156	-154	-132	-122	-66	-63	-61	-109	36	-155	16	46	-78	-26	-59	79	-33	-1
1.201667	208	1290	-5932	-17210	-367	-10173	-4782	-9276	-1362	-8311	-7875	-13371	-441	-10288	-7440	-12302	-14	1154	4481	-12345	1899	-8293	2755	-18850	418	-8001	2252	-16619	14143	-6173	3487	-12320	-139	-127	-118	-68	-64	-59	-108	36	-151	17	35	-77	-21	-58	81	-28	0
1.202500	467	1339	-5833	-16782	-373	-9755	-4603	-8699	-1548	-7930	-7811	-12796	-454	-9757	-7259	-11942	-265	1219	4675	-12250	2507	-7948	2566	-18673	90	-7677	1986	-16626	13300	-5927	3250	-12482	-150	-126	-121	-70	-61	-59	-107	40	-150	18	32	-78	-23	-57	80	-30	-11
1.203333	391	1389	-5676	-16328	-174	-9360	-4442	-8110	-1655	-7586	-7758	-12184	-442	-9205	-7042	-11553	-394	1253	4844	-12167	-449	-7608	2384	-18491	-149	-7387	1748	-16629	15494	-5690	3046	-12631	-150	-126	-119	-67	-60	-57	-108	38	-150	19	33	-76	-22	-55	84	-28	-5
1.204167	407	1475	-5485	-15880	-178	-8977	-4289	-7501	-1630	-7200	-7715	-11537	-458	-8643	-6847	-11148	-219	1264	4981	-12096	984	-7267	2226	-18283	51	-7080	1541	-16629	17241	-5457	2867	-12769	-148	-130	-121	-80	-61	-56	-102	38	-149	13	34	-76	-23	-55	81	-29	-1
1.205000	320	1558	-5249	-15444	-33	-8618	-4156	-6882	-1480	-6853	-7685	-10859	-425	-8076	-6667	-10738	-355	1248	5074	-12032	1075	-6938	2079	-18082	-63	-6768	1374	-16627	18575	-5236	2721	-12893	-147	-129	-118	-64	-59	-59	-107	39	-151	15	35	-77	-19	-56	80	-29	1
1.205833	271	1654	-4977	-15025	-97	-8277	-4025	-6246	-1391	-6516	-7660	-10164	-444	-7511	-6498	-10331	-517	1201	5123	-11967	331	-6608	1952	-17873	-52	-6455	1244	-16625	19180	-5017	2602	-13003	-149	-129	-117	-65	-62	-58	-110	38	-149	18	26	-75	-22	-57	82	-28	1
1.206667	327	1762	-4684	-14626	-115	-7953	-3904	-5605	-1298	-6184	-7645	-9456	-551	-6959	-6347	-9933	-517	1144	5117	-11899	1239	-6292	1842	-17660	-151	-6147	1148	-16621	18360	-4801	2510	-13090	-150	-129	-125	-68	-63	-59	-109	37	-154	12	28	-78	-24	-59	80	-55	-6
1.207500	333	1880	-4371	-14247	-90	-7643	-3790	-4960	-1137	-5872	-7628	-8744	-525	-6421	-6215	-9550	-470	1061	5055	-11791	1058	-5988	1755	-17443	-428	-5834	1089	-16614	17001	-4590	2453	-13163	-153	-132	-122	-48	-65	-58	-104	37	-154	13	35	-75	-45	-59	81	-30	-5
1.208333	41	2011	-4047	-13890	-69	-7341	-3636	-4310	-1024	-5527	-7608	-8028	-483	-5899	-6097	-9180	-439	968	4941	-11718	1910	-5697	1694	-17239	-422	-5527	1064	-16604	13710	-4374	2419	-13218	-165	-131	-121	-69	-65	-59	-107	36	-153	16	33	-77	-23	-58	78	-29	-4
1.209167	-171	2147	-3728	-13562	60	-7043	-3557	-3669	-842	-5196	-7579	-7325	-461	-5399	-6005	-8840	-396	860	4766	-11602	507	-5419	1652	-17011	-650	-5215	1073	-16588	11835	-4150	2411	-13258	-150	-125	-125	-68	-63	-59	-108	40	-151	17	35	-75	-16	-58	81	-29	0
1.210000	-215	2299	-3423	-13256	-82	-6745	-3440	-3037	-472	-4859	-7539	-6630	-444	-4925	-5935	-8521	-78	755	4548	-11450	1335	-5163	1632	-16794	-705	-4905	1117	-16572	9216	-3927	2429	-13284	-148	-129	-118	-64	-60	-57	-103	40	-152	17	39	-74	-24	-60	84	-28	1
1.210833	-202	2430	-3144	-12984	-153	-6466	-3320	-2417	-354	-4517	-7480	-5960	-687	-4483	-5884	-8236	-79	636	4283	-11280	4535	-4910	1632	-16580	-771	-4593	1178	-16555	2775	-3696	2466	-13307	-145	-127	-117	-64	-61	-58	-103	40	-147	19	38	-72	-19	-53	82	-25	5
1.211667	-283	2568	-2895	-12716	-16	-6149	-3196	-1831	-490	-4165	-7400	-5327	-863	-4081	-5863	-7984	-82	525	3971	-11075	1439	-4677	1649	-16374	-748	-4287	1262	-16541	-471	-3462	2517	-13321	-144	-126	-118	-63	-61	-55	-105	42	-150	19	37	-72	-21	-58	82	-27	4
1.212500	-250	2698	-2692	-12484	1	-5827	-3073	-1270	-441	-3811	-7296	-4733	-1067	-3711	-5853	-7761	-52	443	3628	-10844	2519	-4462	1683	-16168	-492	-3984	1363	-16529	-3391	-3210	2584	-13335	-149	-127	-118	-63	-68	-55	-105	40	-149	20	38	-78	-25	-53	84	-26	-1
1.213333	-421	2816	-2528	-12268	-118	-5500	-2930	-755	-194	-3451	-7162	-4190	-1404	-3372	-5863	-7576	-169	315	3257	-10571	2841	-4252	1740	-15958	-702	-3680	1482	-16519	-4822	-2955	2659	-13354	-148	-100	-118	-69	-60	-58	-104	41	-149	18	35	-74	-22	-56	78	-29	0
1.214167	-755	2919	-2420	-12077	90	-5161	-2799	-296	196	-3093	-7001	-3703	-1257	-3062	-5878	-7424	-234	224	2871	-10266	1354	-4055	1803	-15766	-957	-3379	1607	-16516	-4484	-2693	2755	-13376	-145	-127	-111	-65	-59	-59	-99	39	-149	16	36	-75	-24	-57	81	-26	1
1.215000	-773	3000	-2366	-11898	-10	-4805	-2663	107	655	-2738	-6801	-3274	-997	-2787	-5902	-7315	-105	141	2478	-9927	2120	-3866	1882	-15563	-720	-3073	1744	-16518	-4385	-2429	2816	-13407	-151	-130	-121	-68	-66	-59	-107	39	-149	16	36	-76	-29	-59	78	-29	0
1.215833	-464	3057	-2358	-11736	-149	-4440	-2527	445	448	-2393	-6566	-2916	-912	-2532	-5920	-7238	-26	84	2091	-9548	3289	-3673	1974	-15356	-649	-2766	1892	-16523	-6034	-2153	2896	-13441	-146	-116	-118	-69	-61	-85	-105	41	-150	18	35	-79	-18	-58	81	-28	0
1.216667	-495	3089	-2400	-11584	103	-4053	-2388	716	502	-2044	-6298	-2629	-800	-2300	-5933	-7195	-170	36	1705	-9099	-644	-3481	2077	-15140	-575	-2457	2042	-16535	-4307	-1893	2964	-13485	-149	-130	-120	-68	-60	-59	-107	40	-149	21	36	-76	-22	-55	81	-27	9
1.217500	-553	3099	-2486	-11443	15	-3657	-2254	908	753	-1726	-6006	-2422	-575	-2080	-5941	-7180	-213	12	1337	-8685	-703	-3289	2190	-14921	-350	-2152	2192	-16547	-2387	-1608	3020	-13536	-144	-126	-120	-68	-60	-56	-101	44	-148	21	33	-75	-19	-57	86	-26	1
1.218333	-613	3079	-2615	-11310	126	-3255	-2127	1023	809	-1424	-5684	-2294	-301	-1874	-5929	-7233	-234	6	990	-8206	-608	-3094	2291	-14693	-470	-1843	2347	-16562	-969	-1338	3067	-13591	-139	-122	-121	-66	-60	-58	-103	42	-149	22	37	-74	-21	-51	85	-28	2
1.219167	-520	3033	-2768	-11180	141	-2850	-2008	1055	1147	-1136	-5340	-2245	-150	-1677	-5899	-7304	-115	-7	674	-7695	-2413	-2894	2428	-14449	-474	-1538	2502	-16576	17	-1078	3096	-13664	-144	-122	-116	-63	-60	-55	-104	40	-158	20	39	-74	-18	-53	80	-28	3
1.220000	-335	2960	-2947	-11065	90	-2446	-1901	1010	1264	-904	-4987	-2279	-75	-1482	-5848	-7415	6	50	381	-7163	-2469	-2695	2550	-14198	-354	-1234	2657	-16590	-67	-831	3111	-13711	-148	-126	-118	-69	-66	-59	-103	37	-151	17	36	-76	-21	-56	84	-28	-5
1.220833	-205	2867	-3141	-10947	192	-2046	-1803	890	1283	-690	-4626	-2399	-26	-1283	-5773	-7556	-87	103	121	-6605	-3541	-2484	2670	-13932	-271	-937	2815	-16593	-110	-597	3111	-13759	-149	-127	-130	-67	-63	-60	-107	37	-170	20	33	-78	-25	-57	78	-32	0
1.221667	-410	2760	-3330	-10834	288	-1652	-1715	697	1503	-497	-4263	-2590	97	-1076	-5667	-7722	-8	176	-105	-6020	-3501	-2268	2791	-13653	-42	-642	2977	-16578	-2097	-372	3095	-13792	-148	-124	-119	-69	-64	-60	-105	39	-151	19	34	-75	-23	-57	73	-29	0
1.222500	-453	2634	-3521	-10714	356	-1264	-1637	449	1636	-335	-3958	-2855	127	-855	-5539	-7899	71	267	-304	-5418	-4628	-2049	2910	-13358	-251	-372	3139	-16551	-3771	-169	3068	-13802	-148	-127	-121	-68	-65	-57	-103	37	-152	19	36	-64	-26	-59	78	-29	0
1.223333	-409	2502	-3693	-10621	424	-892	-1571	146	1711	-195	-3572	-3178	88	-618	-5383	-8094	61	377	-471	-4804	-5708	-1840	3014	-13056	-267	-114	3299	-16499	-4560	22	3035	-13767	-150	-129	-125	-72	-67	-60	-109	35	-153	17	32	-77	-23	-88	79	-33	-4
1.224167	-375	2366	-3841	-10470	46	-558	-1509	-198	1792	-68	-3254	-3561	110	-363	-5202	-8288	73	506	-608	-4178	-1873	-1605	3118	-12743	1	135	3465	-16415	-10191	197	2997	-13732	-147	-128	-122	-66	-58	-49	-107	37	-151	16	34	-76	-24	-59	79	-32	0
1.225000	-354	2229	-3959	-10331	67	-185	-1452	-574	1957	43	-2959	-3984	153	-83	-4983	-8472	56	646	-718	-3552	-4118	-1387	3205	-12418	-62	348	3636	-16301	-13766	351	2961	-13635	-151	-126	-120	-65	-60	-57	-104	37	-151	19	41	-75	-21	-58	81	-32	0
1.225833	-218	2095	-4042	-10178	41	153	-1402	-977	1819	163	-2698	-4436	206	213	-4797	-8638	299	808	-808	-2929	-3212	-1173	3284	-12088	2	553	3800	-16151	-17438	487	2919	-13493	-147	-126	-118	-64	-63	-57	-105	37	-149	18	35	-75	-19	-57	79	-31	-3
1.226667	-205	1967	-4093	-10005	-166	472	-1360	-1397	1397	292	-2470	-4908	182	523	-4542	-8773	396	983	-876	-2319	-1781	-975	3352	-11762	-5	715	3967	-15963	-20405	602	2884	-13291	-147	-127	-121	-66	-63	-60	-105	38	-153	16	33	-76	-24	-58	80	-31	0
1.227500	-246	1842	-4104	-9809	-111	782	-1320	-1821	1475	439	-2279	-5386	170	848	-4300	-8871	295	1170	-929	-1717	-2378	-784	3405	-11426	-29	846	4122	-15733	-22002	712	2861	-13035	-148	-130	-122	-68	-66	-56	-104	43	-150	13	34	-80	-23	-58	79	-32	-4
1.228333	-258	1722	-4077	-9588	-173	1081	-1282	-2253	1808	608	-2132	-5851	240	1191	-4051	-8913	451	1371	-969	-1161	-1512	-610	3450	-11099	46	937	4280	-15460	-22716	800	2847	-12717	-148	-130	-124	-68	-62	-56	-107	33	-155	15	32	-77	-19	-58	75	-32	0
1.229167	34	1612	-4014	-9325	-558	1377	-1241	-2674	1619	818	-2016	-6286	225	1541	-3803	-8901	567	1582	-996	-635	1296	-455	3484	-10774	-66	994	4402	-15141	-25265	878	2846	-12338	-147	-129	-124	-62	-60	-58	-105	36	-151	18	34	-74	-24	-59	81	-28	0
1.230000	-109	1506	-3922	-9022	-343	1669	-1204	-3080	1514	1073	-1936	-6679	137	1903	-3556	-8816	339	1808	-1010	-147	-229	-316	3517	-10453	-434	1014	4522	-14776	-24788	946	2863	-11894	-148	-125	-119	-63	-62	-57	-105	40	-146	20	35	-76	-18	-56	86	-28	4
1.230833	-186	1395	-3802	-8679	-445	1959	-1166	-3481	1469	1376	-1879	-7019	212	2252	-3319	-8670	236	2040	-1016	287	50	-201	3542	-10135	-361	991	4631	-14359	-22413	1001	2897	-11415	-146	-125	-118	-64	-62	-53	-102	40	-146	20	35	-75	-21	-55	82	-25	5
1.231667	26	1294	-3652	-8290	-463	2252	-1130	-3874	1332	1718	-1856	-7318	277	2594	-3100	-8462	217	2271	-1017	661	1761	-113	3560	-9832	-382	922	4707	-13918	-19887	1039	2937	-10840	-146	-127	-121	-67	-61	-58	-109	39	-152	19	36	-77	-26	-62	82	-27	-4
1.232500	-12	1174	-3497	-7844	-257	2547	-1095	-4251	977	2111	-1854	-7535	246	2924	-2895	-8189	242	2510	-1008	969	1273	-42	3589	-9532	-624	822	4763	-13429	-16918	1078	3000	-10225	-148	-127	-122	-64	-81	-57	-105	42	-150	18	34	-74	-34	-56	84	-28	2
1.233333	-122	1046	-3318	-7344	-310	2850	-1051	-4615	732	2535	-1862	-7682	284	3241	-2712	-7861	92	2749	-990	1205	2306	2	3623	-9241	-729	681	4788	-12902	-14673	1101	3074	-9569	-148	-125	-120	-67	-63	-56	-104	39	-153	19	36	-77	-25	-58	81	-28	0
1.234167	-112	898	-3128	-6787	-413	3144	-1014	-4967	710	2991	-1892	-7752	202	3515	-2554	-7491	80	2985	-968	1353	2544	22	3663	-8958	-618	504	4778	-12340	-11805	1121	3161	-8874	-148	-127	-120	-64	-62	-100	-110	37	-149	17	35	-76	-23	-53	82	-28	-4
1.235000	-59	729	-2929	-6180	-279	3449	-973	-5311	481	3466	-1893	-7751	181	3782	-2416	-7078	234	3209	-930	1420	2896	21	3720	-8680	-423	288	4742	-11742	-9297	1125	3259	-8151	-149	-128	-120	-63	-61	-56	-103	41	-158	19	36	-74	-24	-56	84	-30	-1
1.235833	-10	533	-2721	-5522	-306	3744	-928	-5651	242	3942	-1900	-7679	338	4007	-2295	-6689	136	3431	-885	1399	3203	-4	3787	-8406	-404	49	4659	-11119	-6560	1123	3362	-7403	-145	-126	-119	-62	-59	-57	-105	41	-152	20	38	-73	-21	-57	85	-27	0
1.236667	-61	309	-2505	-4815	-142	4040	-878	-5977	102	4403	-1893	-7548	333	4188	-2220	-6283	139	3635	-827	1284	1553	-49	3878	-8133	-550	-213	4541	-10474	-712	1104	3480	-6650	-149	-125	-117	-61	-59	-53	-103	41	-146	22	39	-74	-23	-53	87	-27	0
1.237500	7	53	-2283	-4060	-417	4321	-791	-6303	-663	4833	-1871	-7366	300	4331	-2159	-5897	190	3823	-756	1076	5408	-115	3984	-7866	-248	-508	4399	-9821	590	1075	3598	-5894	-144	-124	-120	-60	-58	-53	-102	42	-150	20	36	-66	-16	-52	87	-24	4
1.238333	19	-236	-2048	-3274	-240	4587	-767	-6614	-1291	5219	-1824	-7153	219	4426	-2127	-5552	105	3988	-675	782	4350	-202	4111	-7592	-338	-816	4216	-9149	2371	1029	3710	-5133	-143	-127	-117	-61	-58	-53	-99	45	-148	20	39	-77	-17	-52	87	-25	1
1.239167	260	-555	-1798	-2459	-303	4823	-704	-6921	-1491	5539	-1756	-6911	149	4478	-2111	-5241	207	4128	-570	408	3420	-306	4255	-7334	-276	-1141	4007	-8469	4881	960	3821	-4411	-148	-125	-115	-63	-61	-56	-100	82	-149	21	37	-75	-22	-51	85	-25	1
1.240000	265	-893	-1534	-1637	-273	5040	-632	-7213	-1539	5785	-1662	-6673	158	4480	-2115	-5030	96	4237	-459	-44	4193	-432	4405	-7070	-47	-1486	3765	-7794	7855	866	3913	-3719	-151	-131	-124	-70	-64	-61	-104	52	-154	16	34	-75	-24	-43	80	-30	-4
1.240833	244	-1267	-1246	-817	-111	5212	-557	-7487	-1374	5936	-1546	-6454	-117	4441	-2134	-4881	-58	4311	-322	-559	2658	-575	4573	-6798	91	-1826	3499	-7118	12043	749	4002	-3063	-151	-128	-121	-68	-64	-58	-105	40	-154	17	35	-77	-27	-56	82	-30	-3
1.241667	-36	-1648	-928	3	64	5349	-457	-7732	-1444	6002	-1396	-6259	-720	4363	-2152	-4805	-88	4353	-167	-1133	1632	-731	4751	-6524	469	-2171	3234	-6449	16783	607	4068	-2458	-147	-129	-121	-65	-63	-58	-105	37	-151	18	33	-77	-22	-56	85	-12	-1
1.242500	-3	-2025	-568	805	-308	5443	-343	-7945	-1599	5963	-1231	-6112	-675	4253	-2174	-4810	-247	4329	8	-1735	3244	-906	4929	-6250	459	-2516	2950	-5795	18554	430	4110	-1911	-145	-128	-118	-67	-63	-57	-114	38	-149	19	34	-75	-9	-58	81	-26	1
1.243333	33	-2403	-177	1566	-142	5483	-216	-8126	-1712	5823	-1049	-6033	-480	4106	-2191	-4917	-468	4331	209	-2349	443	-1095	5106	-5975	-36	-2858	2667	-5162	21683	217	4135	-1424	-149	-128	-119	-66	-62	-58	-101	39	-150	18	37	-73	-19	-56	80	-27	3
1.244167	-153	-2765	258	2284	-111	5477	-74	-8258	-1767	5589	-855	-6029	-505	3928	-2197	-5083	-544	4256	429	-3024	-1598	-1306	5271	-5695	363	-3193	2384	-4554	25875	-33	4102	-1012	-149	-128	-119	-65	-60	-59	-102	41	-150	19	35	-73	-22	-56	80	-28	1
1.245000	-91	-3109	738	2913	-170	5394	86	-8341	-1950	5260	-652	-6109	-378	3728	-2181	-5316	-679	4142	662	-3673	-559	-1546	5415	-5416	654	-3518	2116	-3973	28324	-328	4049	-679	-147	-127	-115	-64	-64	-57	-102	40	-148	23	38	-73	-25	-52	84	-28	0
1.245833	-69	-3425	1256	3470	-127	5268	259	-8364	-2382	4851	-449	-6280	-336	3512	-2143	-5601	-880	3988	917	-4309	-2343	-1773	5548	-5136	916	-3838	1865	-3426	30015	-686	3945	-421	-148	-130	-115	-66	-62	-55	-101	41	-153	19	39	-73	-24	-55	82	-28	-4
1.246667	-159	-3687	1818	3935	-84	5074	441	-8328	-2407	4381	-250	-6544	-384	3276	-2072	-5917	-959	3795	1184	-4920	-2752	-2040	5644	-4853	1059	-4143	1635	-2944	29708	-1047	3797	-239	-145	-126	-119	-67	-63	-56	-104	38	-149	20	35	-75	-19	-57	81	-30	-4
1.247500	-231	-3914	2424	4296	-203	4825	637	-8230	-2167	3861	-59	-6899	-371	3036	-1972	-6251	-988	3559	1467	-5500	-3049	-2321	5709	-4571	828	-4439	1436	-2463	28589	-1482	3599	-142	-149	-125	-119	-93	-61	-59	-104	37	-150	19	36	-79	-22	-58	80	-31	-5
1.248333	-299	-4081	3070	4540	-161	4522	834	-8068	-2043	3313	114	-7327	-238	2793	-1832	-6577	-973	3289	1745	-6036	-3946	-2624	5737	-4290	783	-4715	1268	-2049	26961	-1963	3341	-111	-153	-132	-126	-72	-67	-62	-108	34	-155	10	30	-76	-30	-61	76	-31	-5
1.249167	-322	-4194	3735	4666	-165	4169	1024	-7837	-1838	2758	274	-7819	-165	2551	-1650	-6844	-713	2988	2060	-6511	-3494	-2941	5731	-4002	586	-4993	1139	-1677	24098	-2488	3033	-146	-148	-131	-120	-67	-64	-56	-104	41	-153	17	33	-77	-23	-56	80	-29	-7
1.250000	-388	-4243	4429	4667	80	3773	1228	-7546	-1452	2209	420	-8368	-177	2318	-1417	-7123	-338	2659	2370	-6929	-5102	-3274	5678	-3714	432	-5250	1050	-1353	23562	-3059	2674	-240	-149	-124	-120	-67	-64	-56	-103	29	-154	16	33	-76	-22	-56	81	-31	0
1.250833	-256	-4232	5136	4539	-208	3332	1418	-7197	-1238	1692	542	-8944	-53	2096	-1149	-7311	-204	2308	2672	-7289	-2022	-3623	5591	-3423	711	-5494	1004	-1090	18895	-3669	2263	-393	-146	-126	-120	-67	-61	-59	-104	39	-150	19	36	-75	-22	-58	82	-31	0
[truncated: 10,498 more rows]
[truncated: 15 more columns]
