# Supplementary material for: Novel Methods for Surface EMG Analysis and Exploration Based on Multi-Modal Gaussian Mixture Models
Source: PLoS One. 2016 Jun 30;11(6):e0157239. doi: 10.1371/journal.pone.0157239 (PMC4928879; doi:10.1371/journal.pone.0157239)
Supplement: S1 File — (ZIP) [file pone.0157239.s001.zip › Haf_horses_trot_data/Haf_h11_t2_kin.trc]

PathFileType	4	(X/Y/Z)	D:\Users\zsoldosr\Desktop\HaflingerProjektEMGBiopsy\RawData\M2\Sambellat2r.trc
DataRate	CameraRate	NumFrames	NumMarkers	Units	OrigDataRate	OrigDataStartFrame	OrigNumFrames
120.00	120.00	1200	7	mm	120.00	1	1200
Frame#	Time	Head			Withers			Sacrum			HFL			HFR			HHL			HHR
		X1	Y1	Z1	X2	Y2	Z2	X3	Y3	Z3	X4	Y4	Z4	X5	Y5	Z5	X6	Y6	Z6	X7	Y7	Z7
1	0.000	1010.44684	399.34055	1565.33545	-43.46655	393.19016	1329.05701	-855.13232	398.92633	1333.95068	63.33054	643.13446	157.05852	517.11438	275.18719	-5.83116	-664.12079	570.29462	-2.72761	-1150.04639	289.27390	60.92310
2	0.008	1011.57434	398.60919	1563.37817	-44.54935	394.17233	1326.15771	-855.85699	397.45813	1331.29639	91.10597	639.51062	155.10881	493.42511	276.85370	-6.25874	-687.74182	567.15131	-2.02719	-1112.86768	286.04184	55.31715
3	0.017	1012.43457	398.04819	1561.53674	-45.89233	395.31818	1323.42322	-856.75488	395.97577	1328.78882	119.01719	635.41101	152.79482	469.78912	278.51913	-6.61476	-711.30225	566.02332	-1.44897	-1075.11023	283.22308	50.40281
4	0.025	1012.86194	397.75024	1559.90747	-47.66259	396.71899	1320.99744	-857.87659	394.49985	1326.51624	147.17990	630.58203	149.87056	446.24341	280.15881	-6.89690	-734.74261	567.17511	-0.98945	-1036.55249	281.03250	46.78475
5	0.033	1012.80847	397.71744	1558.56653	-49.85213	398.36789	1318.99023	-859.14874	393.04214	1324.51367	175.70244	625.06970	146.28511	422.77747	281.76596	-7.16404	-758.06989	569.38605	-0.71569	-997.30280	279.54855	44.88099
6	0.042	1012.34082	397.88010	1557.58069	-52.26786	400.17395	1317.47058	-860.43781	391.57947	1322.80884	204.71420	619.14520	142.19502	399.34332	283.35843	-7.45902	-781.38184	571.46741	-0.74299	-957.64954	278.80161	44.87186
7	0.050	1011.64282	398.11542	1557.00061	-54.62712	401.98056	1316.46069	-861.60669	390.08734	1321.44739	234.40056	613.12665	137.85959	375.90955	284.93704	-7.76216	-804.79315	573.14325	-0.96395	-918.07764	278.78217	46.66074
8	0.058	1010.92792	398.30188	1556.84155	-56.67731	403.58850	1315.95215	-862.56848	388.54886	1320.48804	264.94406	607.21161	133.47331	352.48352	286.48700	-8.01948	-828.36957	574.70923	-1.09302	-879.29907	279.47046	49.86823
9	0.067	1010.29156	398.40012	1557.08167	-58.24982	404.80768	1315.95374	-863.31519	386.93771	1319.99084	296.32260	601.44751	129.07193	329.07001	288.01880	-8.18531	-852.12939	576.33722	-0.95741	-842.07861	280.84760	53.92759
10	0.075	1009.68024	398.46948	1557.67847	-59.26790	405.51535	1316.51270	-863.90088	385.22607	1320.00818	328.24774	595.79535	124.51395	305.61108	289.58112	-8.24774	-876.07532	577.87085	-0.63865	-806.87201	282.93100	58.16881
11	0.083	1008.99774	398.60260	1558.58337	-59.75202	405.67685	1317.67395	-864.40662	383.41254	1320.57263	360.42255	590.20514	119.52979	281.97583	291.21600	-8.22210	-900.19354	579.12372	-0.35505	-773.52686	285.82056	61.86886
12	0.092	1008.20471	398.85385	1559.75342	-59.81113	405.32724	1319.43201	-864.90997	381.53629	1321.67969	392.80585	584.66260	113.84979	258.04416	292.90454	-8.11003	-924.40930	580.23157	-0.20894	-741.39044	289.55219	64.46906
13	0.100	1007.34235	399.21207	1561.16296	-59.59975	404.53790	1321.73096	-865.45648	379.65308	1323.27747	425.60583	579.12616	107.28159	233.82880	294.61215	-7.91781	-948.60870	581.62958	-0.05676	-709.77234	293.84305	65.87621
14	0.108	1006.49329	399.63153	1562.79651	-59.26077	403.39474	1324.49146	-866.04138	377.80359	1325.28210	459.08984	573.41522	99.71133	209.47144	296.35693	-7.69256	-972.72998	583.63782	0.31028	-678.25439	298.09982	66.42342
15	0.117	1005.72241	400.09769	1564.62366	-58.88857	401.99362	1327.63147	-866.61481	376.00970	1327.61304	493.34967	567.25299	91.17989	185.08398	298.15594	-7.46117	-996.79419	586.09338	0.85683	-646.67163	301.74515	66.47379
16	0.125	1005.05963	400.65015	1566.59033	-58.52215	400.43008	1331.07507	-867.11475	374.28299	1330.21338	528.16376	560.50629	82.01191	160.65121	299.98877	-7.19971	-1020.89563	588.53247	1.34247	-615.06726	304.45264	66.15413
17	0.133	1004.53180	401.33658	1568.63708	-58.15936	398.77713	1334.75452	-867.50085	372.63666	1333.03906	563.09296	553.41595	72.84919	136.09961	301.86002	-6.89740	-1045.15942	590.67725	1.62464	-583.74768	306.10062	65.37305
18	0.142	1004.18640	402.17004	1570.70825	-57.78084	397.07977	1338.60400	-867.76147	371.10519	1336.03015	597.62250	546.55347	64.57558	111.39713	303.80423	-6.58350	-1069.62402	592.53204	1.71281	-553.28748	306.70236	63.85062
19	0.150	1004.05475	403.14450	1572.74805	-57.37066	395.37125	1342.55103	-867.89667	369.74277	1339.09961	631.09076	540.46338	58.06783	86.56601	305.81769	-6.29311	-1094.13269	594.23773	1.72917	-524.43677	306.34430	61.14365
20	0.158	1004.09076	404.27856	1574.70410	-56.92757	393.68539	1346.51257	-867.90790	368.59250	1342.14026	662.52704	535.35095	53.69923	61.63412	307.83591	-6.04370	-1118.29712	596.08636	2.06617	-497.99585	305.02533	56.82006
21	0.167	1004.19611	405.62488	1576.52551	-56.46710	392.05414	1350.39014	-867.80994	367.66257	1345.03101	690.60986	531.14105	50.94791	36.63843	309.76126	-5.83369	-1141.59241	598.43744	3.43532	-474.62457	302.60593	50.68217
22	0.175	1004.30585	407.23666	1578.15222	-56.01450	390.50366	1354.06506	-867.64734	366.92343	1347.64185	713.86902	527.65479	48.59017	11.73715	311.47049	-5.58614	-1163.67737	601.38928	6.52493	-454.62885	298.95401	42.93205
23	0.183	1004.40643	409.13138	1579.52612	-55.59468	389.06659	1357.40527	-867.48785	366.31485	1349.84570	731.14136	524.70099	45.41548	-12.65985	312.83768	-5.02667	-1184.69141	604.55157	11.52559	-437.98181	294.02914	34.25668
24	0.192	1004.49591	411.27023	1580.62122	-55.22421	387.79938	1360.28235	-867.39331	365.75983	1351.52698	741.99365	522.24121	40.84238	-35.87830	313.80222	-3.69074	-1205.05579	607.22235	18.04793	-424.64545	287.81042	25.67865
25	0.200	1004.55682	413.57129	1581.45349	-54.90366	386.76904	1362.58667	-867.39221	365.17947	1352.59351	746.85773	520.43475	34.92115	-57.16357	314.38455	-1.16768	-1224.88477	608.87469	25.50936	-414.85809	280.24704	18.16748
26	0.208	1004.54755	415.96387	1582.05017	-54.61667	386.01175	1364.22876	-867.47589	364.49829	1352.99182	746.81842	519.44421	27.99207	-76.00104	314.60168	2.72820	-1243.67615	609.46552	33.55204	-409.11334	271.34094	12.30261
27	0.217	1004.40997	418.42847	1582.41479	-54.34554	385.50925	1365.13745	-867.61517	363.63660	1352.71069	743.01672	519.39606	20.59943	-92.25464	314.36041	8.23201	-1260.39563	609.26776	42.11608	-408.00562	261.36331	8.12278
28	0.225	1004.08392	420.97449	1582.51880	-54.09035	385.19437	1365.26147	-867.78192	362.51361	1351.77783	736.01782	520.47736	13.57817	-105.66138	313.35391	16.16616	-1273.55981	608.59039	51.17372	-412.16010	251.17410	5.10241
29	0.233	1003.52203	423.58963	1582.30969	-53.87276	384.97034	1364.57568	-867.96234	361.08417	1350.26697	725.74432	522.69293	7.84915	-114.91895	310.96707	27.89696	-1281.54443	607.70984	60.40924	-422.02551	242.33409	2.46146
30	0.242	1002.70563	426.22458	1581.73694	-53.72626	384.74384	1363.08862	-868.16638	359.37753	1348.31128	711.83826	525.50702	4.00623	-117.74786	306.44217	44.13044	-1283.38281	606.80963	69.04034	-437.46808	236.46793	-0.14549
31	0.250	1001.65234	428.82153	1580.78186	-53.68314	384.45953	1360.84680	-868.42645	357.50641	1346.08691	694.00085	528.12952	2.03134	-112.55371	299.49277	63.50288	-1279.27808	605.86542	75.98439	-457.57300	234.17343	-2.36478
32	0.258	1000.41541	431.34348	1579.45972	-53.76421	384.10550	1357.92847	-868.77618	355.65735	1343.75891	672.46002	530.21692	1.27570	-99.93555	290.82132	82.67463	-1270.12280	604.73608	80.52025	-480.79486	234.69600	-3.77105
33	0.267	999.07825	433.77637	1577.80457	-53.97508	383.68839	1354.43323	-869.22369	354.05560	1341.42468	648.33087	531.98590	0.89761	-82.25891	281.81067	98.11455	-1256.65405	603.46997	82.90623	-505.41412	236.68471	-4.43721
34	0.275	997.74170	436.11548	1575.86194	-54.30947	383.21442	1350.47302	-869.74530	352.89093	1339.09033	623.13232	533.72064	0.49126	-61.96796	273.64825	107.99513	-1239.20129	602.40417	84.12257	-530.20465	239.04991	-4.72367
35	0.283	996.50177	438.35831	1573.68958	-54.75654	382.69431	1346.15979	-870.30591	352.24567	1336.69897	597.92078	535.49292	0.14758	-40.39813	266.80432	112.71880	-1217.98193	601.81323	84.83437	-554.72528	241.23746	-4.88905
36	0.292	995.42462	440.50833	1571.35486	-55.31146	382.14618	1341.59375	-870.89484	352.06992	1334.19373	573.06970	537.28961	-0.02034	-17.76984	261.17889	114.02947	-1193.33301	601.61993	84.73081	-579.01398	243.13370	-5.05782
37	0.300	994.53259	442.57156	1568.92432	-55.98983	381.57965	1336.85889	-871.54431	352.20319	1331.57288	548.55786	539.11859	-0.15356	6.14249	256.47055	113.75503	-1165.64343	601.58771	83.01926	-603.20703	244.88699	-5.30082
38	0.308	993.81158	444.55063	1566.45703	-56.84205	380.97977	1332.02515	-872.30945	352.44556	1328.90967	524.24677	540.95416	-0.48055	31.41321	252.42328	113.06773	-1135.27917	601.52130	79.39715	-627.35883	246.66599	-5.61010
39	0.317	993.23175	446.45523	1563.99854	-57.96040	380.30154	1327.15210	-873.22528	352.65762	1326.32300	500.07855	542.73401	-1.05127	57.77408	248.93195	112.39571	-1102.68530	601.17334	74.43173	-651.42126	248.47339	-5.89190
40	0.325	992.76697	448.30829	1561.58044	-59.47320	379.47168	1322.29480	-874.26605	352.82843	1323.92310	476.08975	544.43915	-1.68736	84.73422	246.00261	111.69034	-1068.44995	600.20673	69.22856	-675.34521	250.19963	-6.05732
41	0.333	992.40222	450.13599	1559.22620	-61.51698	378.40805	1317.51514	-875.33234	353.06631	1321.78418	452.28354	546.11182	-2.16301	111.81851	243.63599	110.72479	-1033.21704	598.31757	64.90340	-699.15356	251.84549	-6.11407
42	0.342	992.12903	451.96011	1556.95850	-64.17635	377.05353	1312.90308	-876.28601	353.51569	1319.94873	428.60364	547.80444	-2.41800	138.80063	241.76498	109.26952	-997.58826	595.35413	62.23968	-722.89697	253.58075	-6.14911
43	0.350	991.93964	453.79474	1554.80518	-67.40021	375.40396	1308.59412	-877.01727	354.25925	1318.42688	404.97714	549.53558	-2.57118	165.80655	240.25470	107.16188	-962.13123	591.34259	61.55727	-746.61316	255.52428	-6.21545
44	0.358	991.82794	455.63837	1552.80688	-70.95201	373.51529	1304.76367	-877.48767	355.29211	1317.19360	381.33679	551.28235	-2.76080	193.23019	238.90958	104.33629	-927.40625	586.35516	62.65367	-770.32849	257.59210	-6.29521
45	0.367	991.79004	457.46960	1551.00928	-74.46396	371.47415	1301.59692	-877.72644	356.57266	1316.20898	357.66425	553.00214	-3.01996	221.56055	237.48959	100.84191	-893.88751	580.36322	64.86016	-794.04071	259.64178	-6.40325
46	0.375	991.82092	459.25394	1549.44116	-77.57381	369.35175	1299.24158	-877.80695	358.06406	1315.45825	334.00522	554.65472	-3.26968	251.18445	235.77498	96.80962	-861.85535	573.28418	67.31705	-817.72839	261.59927	-6.59198
47	0.383	991.92059	460.95953	1548.10413	-80.04657	367.19135	1297.77222	-877.82794	359.71890	1314.96631	310.38889	556.23975	-3.40057	282.18365	233.62308	92.37171	-831.35358	565.12524	69.30009	-841.44507	263.35422	-6.79703
48	0.392	992.10535	462.57449	1546.98145	-81.82391	365.02536	1297.19250	-877.88794	361.45526	1314.78174	286.74829	557.82129	-3.36302	314.32025	230.94438	87.59995	-802.20642	556.02863	70.36625	-865.32507	264.79703	-6.82352
49	0.400	992.40332	464.11310	1546.05200	-83.00019	362.87729	1297.46631	-878.04816	363.17560	1314.95361	262.95602	559.46979	-3.19498	347.30188	227.67606	82.49187	-774.07562	546.23322	70.34480	-889.39288	266.05771	-6.54947
50	0.408	992.83990	465.59790	1545.29797	-83.74188	360.74405	1298.54102	-878.31079	364.81363	1315.50903	238.92015	561.20227	-2.98376	381.04865	223.77722	77.03918	-746.52258	536.02069	69.29644	-913.54559	267.39056	-6.02750
51	0.417	993.43579	467.03064	1544.70630	-84.19077	358.59866	1300.35510	-878.62994	366.35620	1316.43506	214.63513	562.99939	-2.78937	415.72131	219.19498	71.33933	-719.07928	525.65320	67.44793	-937.76440	268.87650	-5.39077
52	0.425	994.21594	468.38831	1544.26538	-84.40587	356.42422	1302.84839	-878.95300	367.80038	1317.68164	190.17363	564.82471	-2.61296	451.54218	213.87746	65.61876	-691.37653	515.35602	65.11280	-962.07428	270.55774	-4.83848
53	0.433	995.20654	469.64407	1543.95715	-84.36998	354.23840	1305.96875	-879.25800	369.09869	1319.19849	165.62590	566.63873	-2.43593	488.52429	207.89401	60.15332	-663.29126	505.36166	62.65068	-986.42261	272.55948	-4.57296
54	0.442	996.42139	470.78473	1543.75464	-84.03967	352.09109	1309.66003	-879.54852	370.17722	1320.96655	141.03104	568.42194	-2.24315	526.30432	201.56128	55.18331	-635.00488	495.92761	60.39937	-1010.80011	274.80444	-4.54421
55	0.450	997.86603	471.82263	1543.62341	-83.39352	350.05249	1313.83533	-879.82227	370.98785	1322.99060	116.37768	570.16406	-2.01633	564.18109	195.37656	50.92050	-606.92627	487.27151	58.51172	-1035.28894	276.95038	-4.46656
56	0.458	999.55518	472.79318	1543.52405	-82.44939	348.19183	1318.36401	-880.06335	371.51376	1325.27771	91.64265	571.86981	-1.74167	601.15698	189.75165	47.59907	-579.56006	479.51614	56.83683	-1059.95215	278.78076	-4.18303
57	0.467	1001.50952	473.72760	1543.41345	-81.25362	346.55344	1323.08325	-880.25684	371.75250	1327.82019	66.81206	573.57764	-1.43805	635.82593	184.78610	45.34217	-553.44080	472.73019	54.96508	-1084.77490	280.44592	-3.84526
58	0.475	1003.73383	474.64014	1543.24048	-79.86351	345.15546	1327.82690	-880.39020	371.72131	1330.57324	41.88784	575.31360	-1.17265	666.38525	180.23587	43.84296	-529.16309	466.96616	52.37258	-1109.65759	282.17911	-3.67501
59	0.483	1006.20605	475.53949	1542.94470	-78.34412	343.99402	1332.44946	-880.44446	371.46951	1333.44312	16.87964	577.03979	-1.01245	691.19812	175.75975	42.29261	-507.39618	462.27240	48.60966	-1134.42151	283.92520	-3.62669
60	0.492	1008.88330	476.42261	1542.47131	-76.77661	343.03604	1336.82935	-880.39233	371.07022	1336.29333	-8.17462	578.66711	-0.90427	709.63568	171.34273	39.87007	-488.70996	458.77875	43.47240	-1158.79700	285.40494	-3.32936
61	0.500	1011.70172	477.26550	1541.78674	-75.25356	342.22263	1340.85876	-880.21698	370.58893	1338.96265	-33.12806	580.08954	-0.51656	722.24475	167.41295	36.32787	-473.35773	456.76074	37.07483	-1182.43677	286.38715	-2.25060
62	0.508	1014.57587	478.04715	1540.87646	-73.85242	341.48581	1344.43469	-879.93982	370.05630	1341.29126	-57.67831	581.19031	0.84073	730.00592	164.44234	31.93802	-461.36963	456.58676	29.83249	-1205.05969	286.82846	0.06819
63	0.517	1017.41058	478.76440	1539.73022	-72.60806	340.75677	1347.45984	-879.62531	369.47403	1343.14490	-81.39629	581.83984	4.05174	733.59619	162.54175	26.94936	-452.88596	458.59766	22.36962	-1226.58582	286.92480	3.76023
64	0.525	1020.11633	479.41089	1538.33374	-71.50539	339.96451	1349.85168	-879.34991	368.84317	1344.42700	-103.69968	582.05487	9.93359	733.33063	161.48308	21.33829	-448.36502	462.93939	15.39889	-1247.06738	287.02286	8.61522
65	0.533	1022.62439	479.96231	1536.66882	-70.49592	339.04926	1351.55481	-879.15918	368.18967	1345.08289	-123.64278	582.14453	19.09497	729.40399	160.95941	15.11152	-448.52615	469.36755	9.63509	-1266.48804	287.38129	14.33181
66	0.542	1024.89575	480.38983	1534.72021	-69.52473	337.99289	1352.54517	-879.04053	367.57086	1345.11145	-139.60519	582.30780	31.71046	721.83655	160.79141	8.70227	-454.02188	477.08557	5.57363	-1284.54260	288.04242	20.68530
67	0.550	1026.91492	480.67200	1532.48755	-68.55464	336.83173	1352.82751	-878.92596	367.06531	1344.57739	-149.27122	582.20557	47.27035	710.23254	161.00455	2.98816	-464.93390	484.79614	3.16356	-1300.47437	288.90335	27.47091
68	0.558	1028.68152	480.79694	1529.99048	-67.58499	335.63541	1352.42969	-878.72559	366.74930	1343.60889	-150.36368	581.36963	64.55010	694.02521	161.74393	-1.13912	-480.58743	491.15155	1.88641	-1313.11646	289.77020	34.48001
69	0.567	1030.21448	480.77350	1527.25964	-66.66109	334.47458	1351.39954	-878.37317	366.65930	1342.36841	-142.08817	579.79633	81.66024	673.36902	163.06134	-3.37608	-499.99902	495.44498	1.20634	-1321.19531	290.34116	41.61390
70	0.575	1031.55066	480.63275	1524.32874	-65.86378	333.39453	1349.80408	-877.85730	366.76169	1341.00586	-126.07481	577.93262	96.67784	649.60638	164.78424	-4.17771	-522.23865	497.96396	0.77722	-1323.75378	290.24771	48.80297
71	0.583	1032.73083	480.39969	1521.23853	-65.27717	332.40515	1347.71985	-877.22351	366.95352	1339.60889	-105.34810	576.32819	109.00438	624.53369	166.62497	-4.28228	-546.27612	499.55667	0.40013	-1320.44373	289.09680	55.68509
72	0.592	1033.78943	480.07291	1518.04224	-64.95377	331.49716	1345.21863	-876.56097	367.08676	1338.18616	-82.23955	575.29749	119.54913	599.39197	168.38599	-4.23478	-571.03992	500.86859	0.02465	-1311.50623	286.52554	61.61449
73	0.600	1034.74988	479.63922	1514.80005	-64.90327	330.67337	1342.36169	-875.98798	367.00757	1336.69653	-57.70826	574.63391	128.94945	574.60925	170.01660	-4.31099	-595.81018	502.11502	-0.27381	-1297.45239	282.37622	66.10395
74	0.608	1035.62000	479.09836	1511.57288	-65.10706	329.96521	1339.20801	-875.62531	366.61957	1335.09534	-32.15133	573.59088	136.35390	550.13538	171.53909	-4.60242	-620.32599	503.37103	-0.42699	-1278.71375	276.78644	69.03586
75	0.617	1036.39172	478.47250	1508.42773	-65.53884	329.42416	1335.82434	-875.56128	365.93332	1333.36243	-5.91759	571.35583	140.42358	525.82397	173.00540	-5.08073	-644.61145	504.73059	-0.49417	-1255.50867	270.12048	70.37917
76	0.625	1037.04712	477.80334	1505.43799	-66.17747	329.10260	1332.29224	-875.83539	365.04373	1331.50928	20.88328	567.56055	140.80602	501.60141	174.47386	-5.62790	-668.80365	506.19659	-0.61743	-1227.98389	262.88895	69.95619
77	0.633	1037.56335	477.14667	1502.67114	-67.01912	329.03687	1328.70361	-876.44501	364.05908	1329.56653	48.48449	562.26813	138.30023	477.46573	175.97052	-6.08787	-693.01416	507.65222	-0.86498	-1196.52625	255.57603	67.71831
78	0.642	1037.91541	476.55405	1500.17993	-68.09441	329.24112	1325.15247	-877.34930	363.05096	1327.56836	77.17292	555.69360	134.08743	453.44098	177.48508	-6.38148	-717.24371	509.01874	-1.15578	-1161.88416	248.52362	64.14164
79	0.650	1038.08362	476.04559	1498.00317	-69.46445	329.72662	1321.73193	-878.46631	362.04416	1325.55457	106.96614	548.11169	129.07788	429.53033	179.00008	-6.58445	-741.40613	510.34271	-1.34212	-1124.94910	242.02878	60.16669
80	0.658	1038.05847	475.60721	1496.16980	-71.16879	330.52466	1318.53662	-879.67859	361.02719	1323.58313	137.62317	539.89001	123.79878	405.69870	180.50885	-6.85059	-765.43567	511.70868	-1.35590	-1086.49023	236.34486	56.80811
81	0.667	1037.84070	475.21542	1494.69678	-73.15723	331.66647	1315.66309	-880.85187	359.97375	1321.73279	168.91112	531.41974	118.58949	381.89786	182.01337	-7.24065	-789.35242	513.15515	-1.26912	-1047.03894	231.55865	54.81489
82	0.675	1037.44263	474.86115	1493.58679	-75.27583	333.11960	1313.19897	-881.86261	358.87238	1320.08813	200.79243	522.99426	113.70525	358.10147	183.51974	-7.66320	-813.22852	514.66705	-1.21153	-1006.94202	227.64130	54.48916
83	0.683	1036.89111	474.55164	1492.83215	-77.32629	334.73309	1311.20520	-882.62769	357.73590	1318.71936	233.37010	514.80444	109.28006	334.30151	185.02628	-7.98351	-837.13977	516.19019	-1.23760	-966.51672	224.58398	55.69167
84	0.692	1036.22937	474.29199	1492.42041	-79.14079	336.25241	1309.71594	-883.12585	356.57315	1317.66895	266.68649	506.99182	105.28893	310.47293	186.53006	-8.13990	-861.13885	517.68628	-1.28327	-926.15045	222.38214	58.07080
85	0.700	1035.51257	474.06454	1492.34094	-80.61543	337.41571	1308.77148	-883.39441	355.35797	1316.96252	300.60306	499.61252	101.51056	286.56207	188.05927	-8.16093	-885.22662	519.16846	-1.24913	-886.31653	220.96069	61.31628
86	0.708	1034.79797	473.82120	1492.58679	-81.70500	338.06708	1308.44092	-883.50543	354.03821	1316.62927	334.91827	492.61194	97.54637	262.51831	189.65271	-8.11528	-909.38074	520.66095	-1.09238	-847.52588	220.17859	65.12087
87	0.717	1034.13000	473.50125	1493.14978	-82.40941	338.19727	1308.79224	-883.54608	352.57333	1316.70215	369.60416	485.90741	92.97781	238.32318	191.30597	-8.04398	-933.61792	522.20410	-0.82609	-810.11584	219.90903	68.95132
88	0.725	1033.54382	473.06744	1494.00842	-82.75673	337.89816	1309.83948	-883.60516	350.96228	1317.19666	404.89240	479.42612	87.53212	213.98047	192.98232	-7.93728	-957.96277	523.86487	-0.50357	-773.95795	220.09149	72.12641
89	0.733	1033.08093	472.52118	1495.12427	-82.77501	337.29730	1311.53308	-883.74365	349.24710	1318.09717	441.08041	473.03262	81.14610	189.49796	194.66267	-7.79327	-982.39301	525.64880	-0.21398	-738.49561	220.60663	74.23795
90	0.742	1032.79150	471.88672	1496.45471	-82.47134	336.51657	1313.79456	-883.95465	347.50739	1319.36511	478.18918	466.52774	73.99538	164.89108	196.35281	-7.64644	-1006.87854	527.48108	-0.00476	-703.20654	221.16920	75.30685
91	0.750	1032.71826	471.19910	1497.95972	-81.84369	335.64600	1316.54480	-884.16089	345.83734	1320.96143	515.78058	459.83105	66.50782	140.18103	198.05832	-7.50318	-1031.42944	529.27917	0.15848	-667.98175	221.41898	75.55476
92	0.758	1032.88135	470.49683	1499.60193	-80.91072	334.73328	1319.69983	-884.25922	344.29974	1322.86047	553.10046	453.17953	59.30073	115.38141	199.78323	-7.32277	-1056.08386	531.01245	0.32612	-633.07874	221.00757	75.21050
93	0.767	1033.28052	469.80353	1501.34277	-79.72539	333.79422	1323.15454	-884.16339	342.89975	1325.03967	589.34045	447.08441	53.05169	90.49664	201.54124	-7.08479	-1080.87329	532.71527	0.50157	-598.93341	219.65532	74.37297
94	0.775	1033.90649	469.12183	1503.13269	-78.36530	332.83139	1326.78455	-883.81488	341.61252	1327.46179	623.72028	442.01205	48.26411	65.51816	203.35028	-6.82392	-1105.78003	534.41028	0.61676	-566.10925	217.20345	72.88020
95	0.783	1034.74353	468.45215	1504.91150	-76.91167	331.84100	1330.46289	-883.17963	340.42664	1330.07227	655.37256	438.08594	44.93638	40.42709	205.22487	-6.59551	-1130.70349	536.11774	0.63118	-535.28076	213.59152	70.33778
96	0.792	1035.77039	467.80234	1506.62256	-75.42606	330.80515	1334.07703	-882.25916	339.34753	1332.79163	683.26111	435.12570	42.45607	15.23154	207.16338	-6.42387	-1155.42554	537.95844	0.74277	-507.12598	208.84381	66.28610
97	0.800	1036.96558	467.17877	1508.22571	-73.93713	329.69583	1337.53149	-881.10486	338.37003	1335.49512	706.31628	432.87454	39.92182	-9.97571	209.11720	-6.26579	-1179.57275	540.10901	1.49815	-482.17804	203.02547	60.42720
98	0.808	1038.29919	466.58759	1509.68933	-72.44296	328.51196	1340.73181	-879.80121	337.47189	1338.00867	723.73901	431.11411	36.60079	-34.97070	210.97508	-5.97719	-1202.69019	542.66803	3.62933	-460.71436	196.12869	52.85539
99	0.817	1039.71643	466.03595	1510.97522	-70.92360	327.31085	1343.57080	-878.42889	336.63196	1340.14111	735.28967	429.70309	32.13557	-59.37506	212.61520	-5.28555	-1224.47021	545.57764	7.62528	-442.81140	188.06694	44.12751
100	0.825	1041.14746	465.51624	1512.04248	-69.36163	326.19366	1345.93396	-877.04626	335.82794	1341.73254	741.40735	428.57239	26.46053	-82.68115	213.99092	-3.85152	-1244.89783	548.63782	13.44351	-428.60834	178.79196	35.06324
101	0.833	1042.52991	465.00580	1512.86230	-67.75723	325.25949	1347.71594	-875.69464	335.01459	1342.68616	742.94958	427.66550	19.73759	-104.33405	215.12657	-1.43058	-1264.16382	551.53070	20.65823	-418.52631	168.37712	26.44926
102	0.842	1043.81555	464.48633	1513.41699	-66.12067	324.56409	1348.83533	-874.40631	334.12268	1342.96887	740.49817	426.99341	12.53627	-123.85803	216.01932	2.07143	-1282.47302	553.73621	28.71407	-413.18011	157.06009	18.88917
103	0.850	1044.97021	463.94641	1513.69141	-64.45827	324.10254	1349.24023	-873.20007	333.07874	1342.59253	733.83899	426.71866	5.97731	-140.95184	216.56229	6.85259	-1299.74365	554.65338	37.11651	-413.12109	145.41006	12.69985
104	0.858	1045.97900	463.36975	1513.67322	-62.77752	323.81680	1348.91028	-872.06885	331.81790	1341.59692	722.25525	427.02661	1.35324	-155.22589	216.48386	13.67585	-1315.22827	554.07318	45.69333	-418.68439	134.58469	7.74452
105	0.867	1046.85266	462.73785	1513.35461	-61.10104	323.62143	1347.85974	-870.98401	330.29828	1340.05481	705.42383	427.93747	-0.77382	-165.45166	215.26575	23.96507	-1327.54614	552.26123	54.56407	-429.87067	126.17653	3.61994
106	0.875	1047.62964	462.04407	1512.73499	-59.46989	323.43890	1346.13721	-869.92023	328.52527	1338.09131	684.14221	429.29980	-1.12405	-169.31787	212.23183	38.85205	-1335.30652	549.49219	63.62299	-446.21692	121.38947	0.22332
107	0.883	1048.36755	461.29721	1511.82690	-57.93727	323.22818	1343.82153	-868.87134	326.56757	1335.87122	660.16248	430.93335	-0.99524	-164.75513	206.99606	57.60498	-1337.69775	545.87537	72.13625	-466.79034	120.18166	-2.22023
108	0.892	1049.12451	460.51566	1510.66174	-56.55320	322.98813	1341.01074	-867.85083	324.55298	1333.53979	635.20728	432.71509	-1.09056	-151.69995	199.97610	77.17683	-1334.51953	541.55762	78.89671	-490.20514	121.29669	-3.68461
109	0.900	1049.93506	459.72113	1509.28418	-55.34441	322.74115	1337.80823	-866.89099	322.64798	1331.18506	610.25409	434.50177	-1.37115	-132.18268	192.37437	93.73601	-1325.91394	536.81354	82.85307	-514.85364	123.21019	-4.40513
110	0.908	1050.79810	458.92935	1507.73718	-54.30578	322.51483	1334.30994	-866.03687	321.03131	1328.84631	585.66479	436.11682	-1.66635	-108.79071	185.49837	104.84882	-1312.21252	532.01727	83.87514	-539.53644	125.02864	-4.61477
111	0.917	1051.67957	458.14911	1506.05908	-53.41380	322.32819	1330.59814	-865.33429	319.84836	1326.53162	561.51611	437.52228	-1.97459	-83.27771	180.04977	110.45782	-1293.85681	527.63092	83.01016	-563.80835	126.62614	-4.58787
112	0.925	1052.53235	457.39255	1504.29712	-52.65606	322.17950	1326.74243	-864.82050	319.14697	1324.23230	537.68933	438.86761	-2.36578	-56.30707	176.01573	112.18427	-1271.31274	524.09509	81.72480	-587.71393	128.19754	-4.66423
113	0.933	1053.31885	456.67258	1502.51331	-52.05930	322.03955	1322.80469	-864.51703	318.86389	1321.94739	513.97595	440.29810	-2.84702	-27.96472	173.06082	111.91636	-1245.08337	521.54181	80.67895	-611.40790	129.84540	-5.03009
114	0.942	1054.01855	455.98666	1500.77930	-51.70029	321.85535	1318.84680	-864.42017	318.88776	1319.70728	490.24893	441.82385	-3.32773	1.68768	170.90048	110.88305	-1215.73193	519.63556	79.34104	-634.98022	131.51775	-5.59738
115	0.950	1054.61914	455.31094	1499.16980	-51.69351	321.56720	1314.94202	-864.49133	319.13846	1317.56543	466.51663	443.36987	-3.68971	32.38919	169.38763	109.55135	-1183.81177	517.80084	76.81104	-658.47009	133.13231	-6.12604
116	0.958	1055.11255	454.60577	1497.75488	-52.15713	321.13324	1311.18298	-864.64990	319.61380	1315.57239	442.84894	444.86194	-3.89645	63.76321	168.42148	107.90421	-1149.80090	515.55505	72.79517	-681.91974	134.68738	-6.42424
117	0.967	1055.49597	453.82907	1496.59033	-53.16468	320.54221	1307.67468	-864.77893	320.37805	1313.76233	419.26935	446.28223	-4.02505	95.50311	167.87732	105.70995	-1114.10657	512.59625	67.82771	-705.37823	136.22641	-6.43840
118	0.975	1055.77148	452.96548	1495.71069	-54.69440	319.80640	1304.51587	-864.75720	321.48938	1312.15723	395.74103	447.66223	-4.18985	127.50079	167.62158	102.71815	-1077.08215	508.74268	62.90059	-728.89166	137.72366	-6.25623
119	0.983	1055.94543	452.04205	1495.13000	-56.60294	318.95367	1301.78796	-864.50946	322.92572	1310.77283	372.24683	449.02118	-4.44769	159.89288	167.56554	98.77057	-1039.05249	503.92963	58.98677	-752.47607	139.12169	-6.07872
120	0.992	1056.02673	451.10959	1494.84961	-58.65455	318.03210	1299.56165	-864.04266	324.57864	1309.62488	348.80588	450.35132	-4.77628	193.02466	167.68744	93.83496	-1000.37219	498.17725	56.67061	-776.09760	140.45328	-6.06245
121	1.000	1056.02087	450.21286	1494.86719	-60.58892	317.11475	1297.91223	-863.43610	326.30807	1308.73865	325.42722	451.63882	-5.11726	227.29059	167.97389	88.02940	-961.48773	491.47824	55.99080	-799.69104	141.87346	-6.17836
122	1.008	1055.93311	449.36716	1495.18213	-62.17803	316.29047	1296.92358	-862.79047	328.00125	1308.16052	302.06686	452.89893	-5.38324	262.89276	168.33850	81.63763	-922.91272	483.80896	56.58222	-823.18921	143.59386	-6.34348
123	1.017	1055.77979	448.55536	1495.79614	-63.26015	315.63034	1296.67163	-862.16986	329.59500	1307.96912	278.57733	454.23883	-5.43582	299.72415	168.62230	75.05096	-885.07336	475.25574	57.96173	-846.63770	145.65964	-6.52671
124	1.025	1055.59448	447.74866	1496.70313	-63.76305	315.14764	1297.19360	-861.57397	331.05771	1308.26831	254.76949	455.77570	-5.20203	337.50348	168.68158	68.63809	-848.16144	465.99426	59.65068	-870.28571	147.75735	-6.59933
125	1.033	1055.41602	446.92831	1497.87866	-63.70267	314.79102	1298.46887	-860.95099	332.37625	1309.14612	230.59125	457.49707	-4.79984	375.98669	168.49309	62.62411	-812.15405	456.16107	61.15388	-894.33960	149.49501	-6.38063
126	1.042	1055.27515	446.09265	1499.28052	-63.14700	314.48044	1300.43018	-860.23022	333.57703	1310.62732	206.17358	459.32645	-4.41478	415.02063	168.19203	57.05115	-776.94843	445.83316	62.04110	-918.71045	150.83282	-5.90263
127	1.050	1055.19824	445.24683	1500.86377	-62.16878	314.15607	1302.99255	-859.36047	334.72571	1312.66638	181.69263	461.22339	-4.12579	454.44196	168.02594	51.80842	-742.43848	435.10989	62.11818	-943.18591	152.03975	-5.37806
128	1.058	1055.21997	444.38861	1502.58972	-60.81760	313.80411	1306.07605	-858.34076	335.87292	1315.18494	157.23010	463.15222	-3.91357	494.02310	168.28038	46.70851	-708.49799	424.19525	61.48351	-967.65509	153.39984	-4.94088
129	1.067	1055.37976	443.50873	1504.41882	-59.12244	313.44800	1309.60681	-857.21674	337.00638	1318.11108	132.75229	465.03418	-3.73912	533.61578	169.18829	41.62166	-674.98615	413.39667	60.39917	-992.10687	155.05699	-4.57196
130	1.075	1055.71191	442.60446	1506.29834	-57.11275	313.13010	1313.50745	-856.04681	338.05502	1321.38855	108.18213	466.79639	-3.56844	573.30133	170.80812	36.65480	-641.83533	403.02292	59.10012	-1016.59009	156.96982	-4.24017
131	1.083	1056.24512	441.68576	1508.16492	-54.83263	312.89905	1317.69434	-854.87445	338.91537	1324.96265	83.47105	468.46536	-3.36833	613.11877	172.90497	32.28539	-609.16235	393.30618	57.67175	-1041.20227	158.97763	-3.99558
132	1.092	1057.00598	440.77771	1509.95642	-52.33826	312.79276	1322.07813	-853.71954	339.47806	1328.76367	58.61826	470.14804	-3.12848	652.35901	174.93619	29.19565	-577.33685	384.42953	55.98083	-1066.01221	160.98230	-3.89938
133	1.100	1058.01563	439.92200	1511.62231	-49.69099	312.82187	1326.55640	-852.57416	339.67218	1332.69360	33.65032	471.91782	-2.89030	689.15393	176.25658	27.64538	-547.00427	376.61035	53.67732	-1090.92542	162.97226	-3.87644
134	1.108	1059.27637	439.15515	1513.12170	-46.96015	312.97342	1331.00427	-851.40283	339.51151	1336.61304	8.61806	473.77612	-2.71173	721.05884	176.50955	26.91596	-519.03271	370.15198	50.33635	-1115.61670	164.80858	-3.57742
135	1.117	1060.75623	438.48428	1514.41296	-44.22689	313.22748	1335.27563	-850.16302	339.09140	1340.34778	-16.35652	475.71619	-2.55371	746.29675	175.89322	25.68337	-494.27850	365.41138	45.62584	-1139.59473	166.21878	-2.42289
136	1.125	1062.37903	437.89645	1515.45532	-41.57083	313.55820	1339.21289	-848.83972	338.53748	1343.71497	-41.02603	477.73538	-2.13297	764.53815	174.97961	23.08034	-473.25958	362.78711	39.43821	-1162.38904	167.11621	0.09486
137	1.133	1064.03479	437.37473	1516.22144	-39.04541	313.91949	1342.66174	-847.45782	337.95721	1346.55676	-65.03949	479.77472	-0.82219	776.62274	174.29733	19.15952	-456.09106	362.74078	32.03743	-1183.76147	167.71400	4.11058
138	1.142	1065.60828	436.89423	1516.69617	-36.66087	314.24408	1345.49182	-846.06250	337.41864	1348.76868	-88.00287	481.72412	2.22807	783.70911	174.13675	14.38629	-442.77762	365.69330	24.07872	-1203.76453	168.28458	9.35842
139	1.150	1067.00513	436.41779	1516.87354	-34.38576	314.46570	1347.61267	-844.68787	336.95990	1350.31384	-109.39774	483.56583	7.78456	786.54181	174.56189	9.18298	-433.53070	371.82996	16.43902	-1222.56763	168.97513	15.43676
140	1.158	1068.16614	435.90820	1516.75513	-32.17178	314.54614	1348.98523	-843.33276	336.62033	1351.21777	-128.36575	485.55185	16.41360	785.05627	175.45190	4.13014	-428.82062	380.92871	10.02203	-1240.15466	169.80115	22.09259
141	1.167	1069.07642	435.34940	1516.34155	-29.98918	314.48709	1349.62585	-841.96240	336.46536	1351.54785	-143.52536	488.01666	28.52760	778.42505	176.63547	0.08279	-429.15939	392.19452	5.48374	-1256.01855	170.73996	29.18844
142	1.175	1069.76404	434.75388	1515.62439	-27.84941	314.33087	1349.59155	-840.53790	336.58060	1351.39270	-152.88782	490.86133	44.18225	765.75171	178.03291	-2.41309	-434.76318	404.14432	2.81739	-1269.08630	171.87695	36.50391
143	1.183	1070.28821	434.14511	1514.59753	-25.80566	314.15686	1348.95471	-839.04724	337.02161	1350.84839	-154.32231	493.65799	62.65913	747.16412	179.62604	-3.57749	-445.33203	414.78458	1.33341	-1278.13330	173.33615	43.74167
144	1.192	1070.72522	433.53046	1513.27222	-23.94044	314.05759	1347.78223	-837.51825	337.74905	1350.00049	-146.96417	496.34085	82.22372	724.29602	181.35362	-4.01172	-460.24661	422.38171	0.31901	-1282.34570	174.98315	50.60165
145	1.200	1071.14832	432.90118	1511.67761	-22.35007	314.09543	1346.13000	-836.01990	338.61426	1348.90808	-132.26917	499.22189	100.60971	699.44946	183.09750	-4.17349	-478.97510	426.55469	-0.45886	-1281.39673	176.32077	56.75146
146	1.208	1071.60339	432.25409	1509.85669	-21.12294	314.28394	1344.04895	-834.65210	339.40741	1347.59485	-113.04689	502.49609	116.32414	674.30725	184.75897	-4.30139	-500.93304	428.46875	-0.94325	-1275.18311	176.72583	61.88182
147	1.217	1072.09656	431.59583	1507.87292	-20.31043	314.61316	1341.59338	-833.52179	339.91788	1346.06006	-91.46530	506.10504	129.29773	649.51123	186.33035	-4.51297	-524.98877	429.59738	-1.11770	-1263.75464	175.78900	65.81284
148	1.225	1072.60181	430.94128	1505.81873	-19.90796	315.08328	1338.82178	-832.71747	339.97833	1344.30029	-68.36816	509.70386	139.95914	625.06982	187.86224	-4.83566	-549.69128	430.57553	-1.09646	-1247.35645	173.50224	68.44347
149	1.233	1073.08057	430.32516	1503.79700	-19.86352	315.71667	1335.79919	-832.29926	339.51343	1342.32153	-44.04055	512.70343	148.32901	600.83020	189.38690	-5.21593	-574.10614	431.44116	-1.07349	-1226.26709	170.18221	69.62706
150	1.242	1073.49463	429.79849	1501.89600	-20.11017	316.55841	1332.60425	-832.29572	338.58542	1340.13940	-18.81379	514.60773	154.26547	576.69342	190.91537	-5.57316	-598.13464	432.31689	-1.20574	-1200.64722	166.26653	69.18448
151	1.250	1073.80554	429.40109	1500.18665	-20.60639	317.67020	1329.32703	-832.69751	337.37524	1337.77783	7.06108	515.23944	157.92949	552.63007	192.45364	-5.87188	-622.05853	433.40286	-1.51483	-1170.71716	162.21413	67.11328
152	1.258	1073.97241	429.14447	1498.73486	-21.36606	319.11017	1326.06250	-833.44995	336.09558	1335.26953	33.61354	514.66443	159.73576	528.65057	193.99602	-6.14676	-646.04620	434.70251	-1.88217	-1137.05005	158.46739	63.82176
153	1.267	1073.95361	429.02310	1497.59985	-22.45549	320.91626	1322.91162	-834.45447	334.90692	1332.66711	61.00661	513.03784	160.07188	504.78055	195.53737	-6.46039	-670.08411	436.09042	-2.12835	-1100.58777	155.35652	60.09008
154	1.275	1073.71362	429.02948	1496.82092	-23.94353	323.09671	1319.98401	-835.57727	333.87616	1330.05737	89.26659	510.53339	159.16830	481.01007	197.07852	-6.83814	-694.10413	437.50171	-2.15317	-1062.35449	153.09787	56.71170
155	1.283	1073.23047	429.15228	1496.41736	-25.82859	325.61096	1317.38513	-836.66235	332.97839	1327.54639	118.23982	507.36426	157.15121	457.27969	198.60370	-7.24095	-718.05804	438.90649	-2.04279	-1023.12646	151.89732	54.19698
156	1.292	1072.49646	429.36731	1496.40466	-28.00469	328.34576	1315.19238	-837.56104	332.13324	1325.22705	147.80936	503.82022	154.12500	433.53107	200.07806	-7.59515	-741.94989	440.23682	-1.98922	-983.30591	151.87808	52.82655
157	1.300	1071.51831	429.64706	1496.80920	-30.29935	331.11661	1313.44067	-838.18646	331.24387	1323.16638	178.12450	500.27594	150.23743	409.75058	201.47961	-7.86189	-765.83301	441.48477	-2.07892	-943.10004	152.94821	52.77071
158	1.308	1070.31555	429.98764	1497.66248	-32.53549	333.70703	1312.13623	-838.55603	330.21790	1321.41516	209.58200	497.10364	145.69032	385.96271	202.82710	-8.07604	-789.75378	442.74854	-2.22207	-902.85059	154.92877	54.02469
159	1.317	1068.91394	430.41214	1498.98633	-34.56033	335.92178	1311.29639	-838.77686	328.98267	1320.02063	242.49202	494.54279	140.68359	362.19339	204.18494	-8.29137	-813.70654	444.08902	-2.29046	-863.16992	157.75401	56.37051
160	1.325	1067.34009	430.94183	1500.78687	-36.24911	337.63324	1310.97852	-838.98608	327.50699	1319.03137	276.72662	492.75427	135.38939	338.44684	205.63672	-8.49547	-837.65869	445.44345	-2.25210	-824.73242	161.48953	59.40614
161	1.333	1065.62622	431.57349	1503.05383	-37.51318	338.81100	1311.26038	-839.28302	325.81744	1318.49927	311.79459	491.91055	129.86810	314.69525	207.23407	-8.62164	-861.63629	446.72034	-2.16368	-787.92603	166.19748	62.56406
162	1.342	1063.81091	432.28986	1505.75122	-38.31392	339.51651	1312.18762	-839.68634	323.99860	1318.47778	347.31009	492.06750	123.90400	290.84634	208.94833	-8.62441	-885.74939	447.95370	-2.06086	-752.62573	171.76120	65.28036
163	1.350	1061.93884	433.07800	1508.82056	-38.66483	339.85980	1313.74670	-840.13214	322.17258	1319.00549	383.32965	493.10092	117.07622	266.76492	210.67133	-8.48900	-910.05780	449.34015	-1.87323	-718.24475	177.87952	67.20200
164	1.358	1060.06311	433.92407	1512.20166	-38.61463	339.95139	1315.88086	-840.50909	320.46106	1320.08887	420.24741	494.84082	109.10435	242.41321	212.32866	-8.23176	-934.46741	451.05930	-1.50705	-684.09326	184.22934	68.18607
165	1.367	1058.24316	434.80298	1515.84009	-38.22830	339.87589	1318.51978	-840.70801	318.95081	1321.69922	458.43979	497.13010	100.09840	217.89343	213.97153	-7.91677	-958.84424	453.07880	-1.00292	-649.76715	190.53807	68.23561
166	1.375	1056.53638	435.69696	1519.67578	-37.57804	339.68570	1321.58704	-840.66748	317.68030	1323.77759	497.96695	499.77954	90.52492	193.29846	215.69290	-7.59435	-983.17090	455.23099	-0.49807	-615.25708	196.52591	67.49707
167	1.383	1054.99377	436.62494	1523.64087	-36.73188	339.40390	1324.99573	-840.39093	316.65015	1326.23633	538.42859	502.58856	81.04778	168.63220	217.54437	-7.27433	-1007.54315	457.40854	-0.08006	-580.85046	201.84402	66.20408
168	1.392	1053.66089	437.63208	1527.66211	-35.73324	339.03983	1328.64893	-839.91943	315.85223	1328.96838	578.97559	505.43756	72.38855	143.86462	219.54532	-6.98047	-1032.05322	459.57935	0.20336	-547.03357	206.14856	64.47225
169	1.400	1052.57617	438.74753	1531.66455	-34.58910	338.61169	1332.44531	-839.28693	315.29004	1331.85779	618.51660	508.30188	65.13434	118.97537	221.66122	-6.73916	-1056.68896	461.72867	0.30056	-514.44366	209.29984	62.06957
170	1.408	1051.75952	439.96753	1535.57947	-33.28249	338.15457	1336.28699	-838.50262	314.96310	1334.78613	656.04089	511.12012	59.48750	93.97009	223.79028	-6.53971	-1081.29028	463.92166	0.27431	-483.86664	211.34476	58.47432
171	1.417	1051.19897	441.27527	1539.35583	-31.79874	337.71490	1340.07959	-837.57135	314.84460	1337.63916	690.77509	513.74072	55.20125	68.90604	225.82343	-6.34900	-1105.53491	466.37827	0.47120	-456.13684	212.25595	53.22396
172	1.425	1050.85046	442.65735	1542.95801	-30.14479	337.34500	1343.72424	-836.51056	314.89926	1340.31091	721.90564	516.16479	51.78027	43.94861	227.69879	-6.07939	-1129.01367	469.33969	1.51004	-431.85986	211.84294	46.24672
173	1.433	1050.65051	444.09909	1546.35059	-28.35466	337.09604	1347.10730	-835.35028	315.10248	1342.69299	748.24249	518.67261	48.61257	19.44562	229.41440	-5.46713	-1151.44324	472.80072	3.99906	-411.25732	209.87204	38.00928
174	1.442	1050.52649	445.57175	1549.48877	-26.48100	337.01123	1350.09949	-834.13245	315.41339	1344.66943	768.49121	521.47217	44.96342	-4.04059	231.02420	-4.03918	-1172.83594	476.44916	8.22216	-394.38367	206.17081	29.39629
175	1.450	1050.40259	447.03540	1552.32397	-24.57556	337.12415	1352.56750	-832.90869	315.75961	1346.13074	781.92059	524.44421	40.16886	-25.79565	232.58495	-1.29986	-1193.33936	479.80536	14.06441	-381.49255	200.65147	21.36174
176	1.458	1050.20886	448.46625	1554.81262	-22.67265	337.45270	1354.39355	-831.72760	316.06500	1346.98328	788.77466	527.36389	33.96359	-45.10370	234.06639	3.10521	-1212.84424	482.38171	21.13149	-373.19128	193.31195	14.59679
177	1.467	1049.89844	449.87741	1556.91968	-20.78535	337.98547	1355.49109	-830.61896	316.26563	1347.15479	790.14307	530.14099	26.62399	-61.32062	235.30579	9.61842	-1230.82434	483.95557	29.00991	-370.31097	184.46262	9.32204
178	1.475	1049.45618	451.30667	1558.61462	-18.91282	338.67599	1355.81287	-829.58307	316.29410	1346.61206	787.25525	532.79724	18.91299	-73.50970	235.98904	19.18516	-1246.42993	484.74661	37.53345	-373.62805	175.10223	5.26118
179	1.483	1048.89441	452.77979	1559.86328	-17.05625	339.45804	1355.34949	-828.59210	316.07071	1345.39014	780.67206	535.38794	11.91512	-79.85010	235.60641	32.97039	-1258.45557	485.19485	46.72052	-383.44916	166.88019	1.97341
180	1.492	1048.23962	454.28705	1560.63513	-15.23422	340.27075	1354.12036	-827.60675	315.53030	1343.61401	770.11389	537.95630	6.71663	-78.10291	233.58206	51.01770	-1265.41479	485.66028	56.40797	-399.25311	161.42578	-0.69817
181	1.500	1047.52478	455.79532	1560.91992	-13.48600	341.07135	1352.16724	-826.59344	314.67679	1341.49365	755.03497	540.43707	3.81642	-67.34790	229.74176	71.16603	-1266.13696	486.35681	65.90968	-419.77197	159.39047	-2.64523
182	1.508	1046.79602	457.27261	1560.73474	-11.85994	341.83411	1349.55591	-825.52209	313.62653	1339.26477	735.46307	542.64417	2.63832	-48.98181	224.65588	89.80212	-1260.37695	487.37848	74.02773	-443.29425	160.00732	-3.84785
183	1.517	1046.12268	458.70248	1560.11426	-10.39103	342.54858	1346.37842	-824.35315	312.59845	1337.09497	712.45416	544.48816	2.05394	-25.77112	219.36339	103.89223	-1248.69189	488.76059	79.67210	-468.03198	161.81644	-4.47766
184	1.525	1045.58521	460.08328	1559.09729	-9.08451	343.22122	1342.74927	-823.05072	311.83426	1335.03394	687.66113	546.16602	1.51189	-0.15350	214.80911	112.35983	-1231.82825	490.59467	82.65830	-492.75006	163.81476	-4.77026
185	1.533	1045.24878	461.41617	1557.72620	-7.92476	343.86771	1338.79541	-821.62006	311.49121	1333.04614	662.45135	547.96436	1.14861	26.67578	211.53322	115.98427	-1210.39502	493.01941	83.74058	-517.06897	165.76880	-4.94986
186	1.542	1045.14392	462.70023	1556.05078	-6.90577	344.49619	1334.64709	-820.13965	311.59045	1331.07617	637.52820	549.93909	1.04227	54.55377	209.65878	116.42641	-1184.96924	496.08075	83.73152	-541.07874	167.74356	-5.18146
187	1.550	1045.26929	463.93292	1554.13062	-6.05801	345.09631	1330.42700	-818.76471	312.04700	1329.08337	613.10443	551.95660	0.97505	83.64264	209.05486	115.24099	-1156.19727	499.64288	82.69679	-564.92883	169.70792	-5.48829
188	1.558	1045.60352	465.10516	1552.03748	-5.45686	345.63486	1326.24744	-817.69269	312.74158	1327.05200	589.11072	553.91107	0.71138	113.92285	209.55597	113.37496	-1124.71045	503.39758	80.16423	-588.71375	171.58702	-5.79112
189	1.567	1046.11060	466.20309	1549.84937	-5.21726	346.05511	1322.21692	-817.09528	313.58752	1324.99133	565.36548	555.76813	0.19893	145.09418	211.05518	111.18836	-1091.03833	506.94479	75.99381	-612.44952	173.45316	-6.08197
190	1.575	1046.74255	467.22302	1547.63403	-5.47512	346.29333	1318.44067	-817.05615	314.55246	1322.92712	541.74371	557.52728	-0.40839	176.73535	213.45343	108.69282	-1055.64099	509.88800	70.80238	-636.10706	175.42758	-6.42021
191	1.583	1047.45044	468.18170	1545.44592	-6.34449	346.31009	1315.01367	-817.54236	315.63147	1320.89368	518.20020	559.22949	-0.88086	208.50061	216.62132	105.75777	-1018.95471	511.92032	65.65288	-659.67743	177.46391	-6.76011
192	1.592	1048.19482	469.11255	1543.34265	-7.85017	346.10742	1312.01489	-818.41394	316.82507	1318.93176	494.70181	560.94934	-1.11702	240.22021	220.41769	102.25626	-981.39270	512.90924	61.54853	-683.17273	179.42635	-6.96029
193	1.600	1048.95081	470.05148	1541.39331	-9.87516	345.71426	1309.50085	-819.46820	318.14563	1317.08618	471.22629	562.75641	-1.21544	271.92609	224.71225	98.14803	-943.36292	512.88306	59.12140	-706.61768	181.26938	-6.94345
194	1.608	1049.70361	471.01837	1539.66467	-12.17886	345.16312	1307.50586	-820.50397	319.60541	1315.40161	447.77026	564.66205	-1.35408	303.84711	229.38629	93.48378	-905.31714	511.90866	58.54808	-730.08301	182.98329	-6.73262
195	1.617	1050.43652	472.01135	1538.20483	-14.48025	344.49768	1306.05164	-821.37665	321.18060	1313.93555	424.32596	566.56567	-1.65179	336.34125	234.28502	88.39840	-867.78015	510.03528	59.61191	-753.66119	184.54509	-6.40394
196	1.625	1051.12695	473.02316	1537.04626	-16.53697	343.79800	1305.16333	-822.02014	322.81647	1312.77368	400.88629	568.32971	-2.11839	369.72162	239.19904	83.10152	-831.27112	507.32535	61.79898	-777.36279	186.08853	-6.10979
197	1.633	1051.75452	474.05603	1536.21167	-18.18247	343.17023	1304.88135	-822.43439	324.47513	1312.02026	377.43997	569.95239	-2.62943	404.05887	243.96222	77.76871	-796.12622	503.86703	64.36559	-801.08887	187.89450	-6.03349
198	1.642	1052.31201	475.11121	1535.70850	-19.33602	342.69067	1305.25598	-822.66174	326.15292	1311.76440	353.94064	571.58588	-2.95808	439.14404	248.51295	72.43026	-762.36938	499.76331	66.50238	-824.74646	190.01425	-6.17756
199	1.650	1052.80750	476.16760	1535.53125	-20.00063	342.35831	1306.31958	-822.77155	327.84894	1312.05615	330.32602	573.37183	-2.94589	474.66641	252.84604	67.00057	-729.73877	495.10602	67.64520	-848.35901	192.15289	-6.31430
200	1.658	1053.26318	477.17603	1535.67590	-20.24897	342.11145	1308.05786	-822.84442	329.55295	1312.89966	306.56137	575.32660	-2.64125	510.46249	256.98227	61.34970	-697.84399	489.99091	67.64037	-872.09534	193.98282	-6.20809
201	1.667	1053.71338	478.07330	1536.14453	-20.18957	341.88959	1310.40576	-822.93951	331.27652	1314.24939	282.63370	577.34540	-2.23126	546.65643	260.93701	55.36936	-666.31256	484.59711	66.63079	-896.19922	195.32806	-5.75489
202	1.675	1054.19702	478.81345	1536.93677	-19.91998	341.67136	1313.26563	-823.06647	333.06262	1316.01648	258.51166	579.27948	-1.87169	583.61133	264.63293	49.12961	-634.85376	479.21320	64.91344	-920.73584	196.29370	-5.02605
203	1.683	1054.73914	479.38596	1538.03308	-19.50007	341.47107	1316.53540	-823.19208	334.94037	1318.10132	234.14285	581.07233	-1.58838	621.69086	267.83594	43.08716	-603.32874	474.16571	62.86351	-945.41809	197.38031	-4.31067
204	1.692	1055.33044	479.78497	1539.38110	-18.95916	341.32794	1320.12854	-823.27545	336.87384	1320.43494	209.53589	582.77246	-1.33206	660.83447	270.21924	38.11169	-571.84033	469.70798	60.80927	-969.90601	199.06285	-3.91953
205	1.700	1055.93213	479.96619	1540.89185	-18.31133	341.29449	1323.97668	-823.30090	338.75607	1322.99548	184.81050	584.40417	-1.08363	700.04871	271.54773	35.07888	-540.74634	465.93970	58.85839	-994.19098	201.24820	-3.87646
206	1.708	1056.50781	479.86581	1542.44897	-17.56150	341.41263	1328.02014	-823.28412	340.45328	1325.78088	160.07645	585.95154	-0.84541	737.17572	271.79681	34.10454	-510.61157	462.80399	56.76078	-1018.49634	203.45438	-3.95425
207	1.717	1057.05127	479.47119	1543.91956	-16.71156	341.69681	1332.19495	-823.24713	341.86246	1328.75977	135.31827	587.43433	-0.61368	769.42371	271.11639	34.10887	-482.18491	460.19937	53.95279	-1042.95532	205.37277	-3.98805
208	1.725	1057.58240	478.85608	1545.18274	-15.77304	342.13824	1336.41907	-823.18445	342.94043	1331.84839	110.48666	588.91583	-0.42757	794.60767	269.77347	33.46750	-456.33978	458.17911	49.87735	-1067.47131	206.97870	-3.90654
209	1.733	1058.12549	478.14478	1546.16919	-14.77551	342.70514	1340.58337	-823.05127	343.70877	1334.92004	85.61325	590.46869	-0.32996	812.14612	268.09387	31.26393	-433.87152	457.00647	44.33380	-1091.70337	208.26123	-3.42326
210	1.742	1058.69397	477.45404	1546.87292	-13.75725	343.33188	1344.55298	-822.79175	344.24432	1337.82642	60.81379	592.12097	-0.15509	822.88831	266.29962	27.67163	-415.23993	456.99603	37.56555	-1115.15454	209.19795	-1.99562
211	1.750	1059.28955	476.86169	1547.32715	-12.74426	343.92227	1348.18030	-822.39026	344.64325	1340.41577	36.32364	593.74567	0.71265	828.08173	264.34454	23.17979	-400.53342	458.38211	30.13803	-1137.43787	209.93590	0.78290
212	1.758	1059.90674	476.40411	1547.57617	-11.73568	344.37415	1351.32104	-821.88879	344.99197	1342.55200	12.57870	594.97760	3.32457	828.61597	261.95642	17.94403	-389.74930	461.29590	22.76886	-1158.47729	210.76469	4.90120
213	1.767	1060.53760	476.08722	1547.66003	-10.70296	344.60986	1353.84766	-821.35419	345.37500	1344.13171	-9.72487	595.43451	8.78955	824.99243	258.88434	12.06025	-383.10104	465.73965	16.17763	-1178.41357	211.83882	10.14087
214	1.775	1061.17285	475.89966	1547.60913	-9.60055	344.59790	1355.66248	-820.83112	345.89258	1345.09741	-29.49636	595.19604	17.89919	817.49146	255.21324	6.14173	-381.06274	471.51593	10.94668	-1197.26501	212.99974	16.41522
215	1.783	1061.80469	475.82300	1547.44470	-8.38910	344.36487	1356.70715	-820.31628	346.65585	1345.44104	-45.10882	594.86145	31.02018	806.15442	251.59366	1.24923	-384.15775	478.16968	7.31702	-1214.47327	214.07759	23.63440
216	1.792	1062.42554	475.83774	1547.18262	-7.06677	343.99210	1356.96765	-819.76361	347.75345	1345.20630	-54.47575	595.05157	48.01328	790.81604	249.07008	-1.87098	-392.61554	484.95505	4.99622	-1228.72156	215.20386	31.34456
217	1.800	1063.02893	475.92624	1546.83521	-5.68905	343.58585	1356.47522	-819.11340	349.20264	1344.49365	-55.55125	596.10199	67.84408	771.48486	248.36763	-3.33130	-406.09619	490.89532	3.37012	-1238.39453	216.55780	38.87215
218	1.808	1063.60889	476.07312	1546.41394	-4.35614	343.23517	1355.29968	-818.32916	350.92557	1343.45105	-47.52484	598.12952	88.19810	748.89008	249.32431	-3.81362	-423.79233	495.20499	2.07902	-1242.31836	218.09024	45.78198
219	1.817	1064.15930	476.26495	1545.93030	-3.17682	342.98651	1353.53223	-817.42395	352.77136	1342.23950	-31.90019	601.10541	106.33730	724.45160	251.16162	-3.93927	-444.79297	497.84131	1.15206	-1240.12329	219.59230	51.94495
220	1.825	1064.67468	476.48938	1545.39624	-2.24258	342.84277	1351.26709	-816.46222	354.55624	1340.98499	-11.69400	604.93585	121.06152	699.49866	253.16949	-4.01730	-468.11963	499.45511	0.60535	-1232.05542	220.67532	57.34649
221	1.833	1065.14893	476.73468	1544.82422	-1.61974	342.78149	1348.59290	-815.54108	356.09543	1339.74316	10.66790	609.46576	133.10471	674.70166	255.06619	-4.17832	-492.61533	500.79898	0.30122	-1218.56592	220.76744	62.04440
222	1.842	1065.57642	476.98932	1544.22693	-1.34219	342.78543	1345.59668	-814.77045	357.23199	1338.50183	34.14596	614.24585	143.17215	650.20392	256.91339	-4.49238	-517.29602	502.29089	0.12024	-1200.06726	219.49866	66.02163
223	1.850	1065.95105	477.24161	1543.61768	-1.40696	342.86508	1342.36853	-814.26447	357.86475	1337.21399	58.32079	618.50366	150.64508	625.94946	258.83771	-4.94293	-541.72552	503.98279	-0.01050	-1176.85767	217.08597	68.80717
224	1.858	1066.26709	477.47995	1543.00940	-1.78760	343.06522	1339.00403	-814.13477	357.97165	1335.83484	82.91570	621.54993	154.57367	601.85858	260.84668	-5.42832	-565.89709	505.76538	-0.17735	-1149.12195	214.26051	69.47622
225	1.867	1066.51880	477.69263	1542.41528	-2.46415	343.46674	1335.60327	-814.47559	357.61963	1334.34180	108.00774	623.08362	154.97037	577.88239	262.86444	-5.84552	-589.95288	507.54858	-0.44294	-1117.13538	211.82266	67.40791
226	1.875	1066.70032	477.86795	1541.84863	-3.45210	344.17850	1332.26709	-815.33337	356.95413	1332.74109	134.01260	623.11163	152.77881	554.00043	264.83844	-6.15919	-613.99695	509.28033	-0.77800	-1081.56897	210.22430	63.07401
227	1.883	1066.80615	477.99426	1541.32239	-4.80944	345.30905	1329.09058	-816.66901	356.15860	1331.07300	161.24612	621.77521	149.11411	530.19946	266.74667	-6.41028	-638.00897	510.92819	-1.06282	-1043.50952	209.58388	57.89630
228	1.892	1066.83032	478.05960	1540.84985	-6.61165	346.93347	1326.16931	-818.33301	355.39026	1329.40137	189.62700	619.31366	144.76205	506.46295	268.55496	-6.66630	-661.91968	512.50244	-1.16201	-1004.12067	209.97954	53.38462
229	1.900	1066.76685	478.05145	1540.44385	-8.89820	349.06940	1323.60547	-820.08185	354.73853	1327.78406	218.83287	616.04321	140.10577	482.77301	270.23468	-6.95435	-685.72748	514.03113	-1.05343	-964.25415	211.49789	50.50282
230	1.908	1066.60864	477.95615	1540.11743	-11.60597	351.65875	1321.49402	-821.65302	354.22012	1326.27551	248.65739	612.26135	135.26413	459.10410	271.79800	-7.24987	-709.49298	515.50208	-0.89973	-924.35077	214.06276	49.58065
231	1.917	1066.34741	477.75848	1539.88318	-14.53979	354.55585	1319.89050	-822.86115	353.79596	1324.95593	279.18500	608.22943	130.31407	435.41650	273.27826	-7.52294	-733.27515	516.90070	-0.89846	-884.69275	217.44598	50.50512
232	1.925	1065.97351	477.44144	1539.75366	-17.42492	357.53235	1318.79700	-823.64441	353.41437	1323.92725	310.65344	604.19989	125.41280	411.68509	274.69644	-7.77644	-757.10016	518.27411	-1.06777	-845.71954	221.47960	52.94732
233	1.933	1065.47583	476.98724	1539.74146	-19.99660	360.30988	1318.18958	-824.05981	353.04263	1323.27112	343.12125	600.34595	120.69979	387.93744	276.07629	-8.03989	-780.96698	519.67841	-1.24275	-808.09607	226.18019	56.44560
234	1.942	1064.84436	476.38031	1539.85925	-22.05548	362.62717	1318.06885	-824.24982	352.65088	1323.02136	376.27121	596.72479	116.14114	364.22922	277.48438	-8.32322	-804.88110	521.13153	-1.21848	-772.45691	231.63118	60.35047
235	1.950	1064.07397	475.61316	1540.12073	-23.48948	364.32562	1318.47986	-824.38080	352.19244	1323.17773	409.65277	593.32837	111.49972	340.54431	278.99622	-8.55451	-828.89081	522.69348	-0.86784	-738.96576	237.79138	63.90372
236	1.958	1063.17151	474.69537	1540.54114	-24.28613	365.39856	1319.47449	-824.58276	351.61917	1323.73364	443.14175	590.05756	106.43041	316.74554	280.60431	-8.60128	-853.06140	524.46606	-0.22960	-707.07690	244.48819	66.51199
237	1.967	1062.16467	473.66357	1541.13855	-24.52203	365.96085	1321.06165	-824.91925	350.90958	1324.68384	477.06647	586.68890	100.62156	292.69403	282.24072	-8.42420	-877.36835	526.39453	0.44415	-675.83734	251.53732	67.90939
238	1.975	1061.10925	472.58737	1541.93420	-24.32229	366.16162	1323.19922	-825.38800	350.08145	1326.01379	511.80756	582.99762	93.93354	268.38373	283.88434	-8.14514	-901.67737	528.22333	0.83842	-644.47699	258.72543	68.14645
239	1.983	1060.08618	471.55994	1542.95154	-23.82191	366.11496	1325.82031	-825.94342	349.17468	1327.69446	547.29626	578.83905	86.45677	243.90094	285.56741	-7.88534	-925.89282	529.81689	0.88838	-612.73029	265.64130	67.57116
240	1.992	1059.18140	470.66342	1544.21082	-23.14819	365.88550	1328.85474	-826.53711	348.22015	1329.68408	582.95300	574.11761	78.50735	219.31796	287.32761	-7.63144	-950.07324	531.37250	0.84612	-580.74188	271.69189	66.65395
241	2.000	1058.45605	469.92719	1545.71497	-22.40730	365.50766	1332.23193	-827.14465	347.23935	1331.93298	617.97198	568.93439	70.67199	194.65460	289.18903	-7.32043	-974.37976	533.14093	0.94330	-548.85974	276.44940	65.59302
242	2.008	1057.93567	469.32376	1547.43005	-21.66860	365.01111	1335.87439	-827.75427	346.27698	1334.38794	651.53247	563.67444	63.70280	169.88742	291.13837	-6.96117	-998.93964	535.11560	1.13093	-517.58051	279.87302	64.13069
243	2.017	1057.62683	468.80005	1549.28381	-20.95629	364.43451	1339.68787	-828.33539	345.41724	1336.98523	682.81384	558.70935	58.10683	144.98184	293.13412	-6.61828	-1023.74658	537.12854	1.23940	-487.62305	282.08121	61.76012
244	2.025	1057.53003	468.29364	1551.18713	-20.25583	363.81848	1343.56006	-828.81342	344.76617	1339.63660	710.86627	554.20221	53.77347	119.92673	295.12903	-6.33734	-1048.61938	539.09277	1.25161	-459.89484	283.08112	57.95465
245	2.033	1057.63745	467.73816	1553.05322	-19.53876	363.19312	1347.36487	-829.07507	344.41614	1342.23206	734.67566	550.17798	49.96633	94.74872	297.05423	-6.12385	-1073.16211	541.13104	1.43329	-435.20868	282.75806	52.32039
246	2.042	1057.92273	467.08215	1554.80640	-18.79082	362.58044	1350.96973	-829.03235	344.39398	1344.65039	753.58203	546.49048	45.77555	69.55515	298.81778	-5.93318	-1096.81738	543.57776	2.34952	-413.94843	280.92728	44.86243
247	2.050	1058.34155	466.30164	1556.39685	-18.01721	362.00812	1354.24512	-828.69861	344.62234	1346.76660	767.47516	542.88287	40.75791	44.64923	300.30258	-5.59483	-1119.16528	546.76105	4.64003	-396.04980	277.37616	36.18335
248	2.058	1058.84216	465.39502	1557.80078	-17.22340	361.52011	1357.07520	-828.18573	344.95743	1348.45959	776.60449	539.23682	35.06332	20.61407	301.38992	-4.75291	-1140.24182	550.61798	8.58889	-381.36530	271.91217	27.31907
249	2.067	1059.36975	464.37366	1559.00049	-16.39683	361.17807	1359.36462	-827.62769	345.27716	1349.62024	781.48254	535.56934	28.98569	-1.78955	302.05225	-2.99575	-1160.44104	554.57166	13.97498	-370.05994	264.33218	19.33707
250	2.075	1059.85706	463.25079	1559.97913	-15.51044	361.04346	1361.03687	-827.11298	345.52100	1350.15601	782.81610	531.83325	22.72343	-21.90601	302.33850	-0.08733	-1180.03979	557.87231	20.36374	-362.71124	254.51747	12.98932
251	2.083	1060.22766	462.02411	1560.72485	-14.54024	361.14590	1362.02979	-826.66278	345.66412	1350.01440	781.11652	528.01074	16.61710	-39.45483	302.19684	4.08287	-1198.78345	560.06891	27.42460	-360.15448	242.84340	8.47757
252	2.092	1060.41797	460.66681	1561.21655	-13.48005	361.46893	1362.29736	-826.24432	345.67368	1349.21875	776.29974	524.32959	11.25127	-54.38483	301.33215	9.99335	-1215.84546	561.24915	35.05294	-363.20599	230.50827	5.35503
253	2.100	1060.39844	459.15198	1561.41174	-12.35247	361.96597	1361.81177	-825.80493	345.48145	1347.87573	767.78711	521.14166	7.12061	-66.02197	299.15649	18.91332	-1230.03711	561.88800	43.30132	-372.27478	219.37889	2.79325
254	2.108	1060.17529	457.49020	1561.26709	-11.21482	362.58118	1360.56799	-825.30627	345.01157	1346.14417	754.93353	518.75861	4.36339	-72.35638	294.86832	32.29774	-1239.97522	562.48138	52.12536	-386.98865	211.36916	0.26472
255	2.117	1059.77808	455.72537	1560.76733	-10.14650	363.25961	1358.59192	-824.74280	344.26184	1344.18640	737.45776	517.50952	2.76276	-70.95844	287.87817	50.11427	-1244.34741	563.35870	61.10965	-406.18359	207.49908	-2.02863
256	2.125	1059.24622	453.89352	1559.92822	-9.21832	363.95892	1355.94592	-824.14404	343.36688	1342.13123	715.88257	517.61157	1.82875	-61.03699	278.48712	69.79248	-1242.41577	564.68549	69.34114	-428.36322	207.20625	-3.61804
257	2.133	1058.63086	452.00201	1558.78308	-8.46959	364.66254	1352.72510	-823.56323	342.57831	1340.05933	691.61969	518.87994	1.11430	-44.24792	268.08932	87.27887	-1234.29395	566.46490	75.64235	-452.16705	208.78951	-4.42345
258	2.142	1057.99695	450.05133	1557.37244	-7.91013	365.37949	1349.03931	-823.05652	342.16830	1338.00146	666.31537	520.78729	0.52827	-23.39001	258.41031	99.40792	-1220.66455	568.59900	79.27195	-476.56415	210.76833	-4.74183
259	2.150	1057.41125	448.06390	1555.73425	-7.53704	366.12457	1344.99316	-822.67096	342.31317	1335.94373	641.09052	522.82397	0.17659	-0.59363	250.46695	105.50771	-1202.31335	571.01440	80.44875	-500.95172	212.66360	-4.91439
260	2.158	1056.91809	446.07248	1553.89563	-7.35334	366.89105	1340.67993	-822.44989	343.02060	1333.84570	616.37415	524.74316	0.03259	23.37329	244.27942	107.11797	-1179.91418	573.63953	79.92545	-525.14191	214.57281	-5.12605
261	2.167	1056.52844	444.09277	1551.87988	-7.38338	367.63052	1336.18982	-822.44196	344.14841	1331.67053	592.12274	526.52765	-0.11279	48.61908	239.37924	106.47906	-1154.03674	576.28339	78.12202	-549.18744	216.52850	-5.37059
262	2.175	1056.23413	442.13037	1549.72400	-7.68493	368.25290	1331.62036	-822.69324	345.49792	1329.41785	568.12653	528.22284	-0.46988	75.32858	235.39664	105.23148	-1125.20459	578.66528	74.96896	-573.19611	218.40941	-5.58125
263	2.183	1056.01880	440.19705	1547.48291	-8.35353	368.65704	1327.07861	-823.23132	346.89111	1327.13965	544.25562	529.86353	-1.05994	103.32660	232.24109	104.05064	-1093.94751	580.53223	70.47182	-597.19324	220.14771	-5.75609
264	2.192	1055.85291	438.29837	1545.22217	-9.50851	368.78418	1322.67407	-824.05145	348.19910	1324.92273	520.46350	531.50415	-1.68384	132.10577	229.97037	102.91446	-1060.83679	581.69128	65.13201	-621.09473	221.82114	-5.91961
265	2.200	1055.68909	436.42303	1543.01477	-11.25693	368.65494	1318.51270	-825.10010	349.36505	1322.84668	496.71295	533.21106	-2.11829	161.08911	228.65097	101.49063	-1026.46570	581.98401	59.84763	-644.84631	223.56137	-6.04586
266	2.208	1055.47144	434.55154	1540.93994	-13.63981	368.35733	1314.69556	-826.26733	350.42105	1320.95813	473.00623	534.99683	-2.34036	189.91162	228.28398	99.45731	-991.38818	581.26813	55.54089	-668.51990	225.40356	-6.07752
267	2.217	1055.15027	432.66208	1539.07471	-16.56989	367.98740	1311.31372	-827.40924	351.46875	1319.27698	449.35880	536.80365	-2.50337	218.57419	228.73512	96.70584	-956.07813	579.42816	52.82542	-692.21979	227.24962	-5.99659
268	2.225	1054.69226	430.73932	1537.48608	-19.80856	367.58710	1308.44116	-828.40283	352.62833	1317.80640	425.73007	538.57758	-2.74596	247.39291	229.73328	93.34076	-920.97363	576.41455	51.88607	-715.97418	229.02148	-5.88211
269	2.233	1054.08582	428.78186	1536.22559	-23.03526	367.13641	1306.13330	-829.20831	353.98767	1316.53784	402.08295	540.31384	-3.09358	276.79733	230.99173	89.53904	-886.55908	572.27222	52.57324	-739.70691	230.83777	-5.90358
270	2.242	1053.33936	426.78784	1535.32227	-25.97010	366.60297	1304.43372	-829.89471	355.57108	1315.46423	378.45407	542.00995	-3.48320	307.12756	232.33289	85.46551	-853.30762	567.10468	54.49584	-763.26642	232.93355	-6.20166
271	2.250	1052.46692	424.74274	1534.78687	-28.45375	365.99292	1303.37939	-830.60498	357.32913	1314.61194	354.88895	543.65417	-3.79976	338.53580	233.65794	81.28423	-821.46594	561.01709	56.99239	-786.59021	235.31541	-6.69612
272	2.258	1051.47974	422.63171	1534.62781	-30.45470	365.35788	1302.99829	-831.48438	359.16562	1314.05347	331.35159	545.28656	-3.90414	370.98932	234.84653	77.13661	-790.91827	554.12775	59.26614	-809.90625	237.59656	-7.04289
273	2.267	1050.39478	420.45663	1534.84741	-32.04022	364.76019	1303.30054	-832.60980	360.99390	1313.88013	307.72293	546.97595	-3.73204	404.35843	235.81134	73.05808	-761.25964	546.61328	60.77649	-833.64050	239.32169	-6.90798
274	2.275	1049.24854	418.23227	1535.42542	-33.32855	364.24109	1304.26746	-833.95160	362.77106	1314.16479	283.86560	548.71826	-3.40359	438.52414	236.61954	68.95534	-731.98596	538.70844	61.42875	-857.97931	240.45319	-6.30124
275	2.283	1048.09583	415.97211	1536.31702	-34.42390	363.81543	1305.84778	-835.38458	364.48819	1314.95410	259.70496	550.46448	-3.12999	473.38040	237.46674	64.69448	-702.66119	530.67615	61.38970	-882.62622	241.45493	-5.57757
276	2.292	1046.99243	413.68210	1537.46643	-35.36948	363.48572	1307.97449	-836.74536	366.14459	1316.26892	235.27483	552.22577	-2.98581	508.78369	238.60376	60.19044	-672.99658	522.77399	60.89327	-907.17944	242.78958	-5.07695
277	2.300	1045.98022	411.36255	1538.81995	-36.15254	363.26492	1310.59045	-837.91107	367.72604	1318.09314	210.68620	554.03802	-2.87544	544.60669	240.32672	55.40276	-642.88196	515.22168	60.20958	-931.55725	244.45203	-4.81378
278	2.308	1045.08838	409.01035	1540.33447	-36.74418	363.18628	1313.65259	-838.84961	369.19626	1320.36646	186.04738	555.88068	-2.69896	580.82617	242.87619	50.36020	-612.42065	508.19479	59.62169	-955.89124	246.18930	-4.59400
279	2.317	1044.33948	406.61792	1541.97815	-37.13006	363.28864	1317.11597	-839.60541	370.50662	1323.00159	161.40141	557.70367	-2.44490	617.41895	246.17230	45.38140	-581.94946	501.83926	59.31170	-980.30481	247.93045	-4.32328
280	2.325	1043.75244	404.17590	1543.72144	-37.31396	363.59668	1320.92139	-840.24884	371.60986	1325.91223	136.72461	559.45667	-2.15631	653.96204	249.61464	41.24423	-552.03992	496.25894	59.18615	-1004.89374	249.76466	-4.07760
281	2.333	1043.34619	401.68466	1545.52747	-37.30839	364.11255	1324.99768	-840.84015	372.45999	1329.02478	111.97188	561.08582	-1.88635	689.16803	252.24211	38.76944	-523.47644	491.44495	58.75115	-1029.69556	251.71660	-3.98988
282	2.342	1043.14038	399.16702	1547.34924	-37.13037	364.81528	1329.26550	-841.41229	373.01453	1332.26392	87.10782	562.59589	-1.66722	720.93323	253.27388	37.92400	-497.13196	487.29028	57.24023	-1054.62976	253.68570	-4.11528
283	2.350	1043.14868	396.66669	1549.13989	-36.80629	365.66058	1333.63220	-841.96222	373.25455	1335.53284	62.13538	564.09137	-1.49442	747.21423	252.65044	37.53664	-473.72919	483.77451	54.00916	-1079.48376	255.50475	-4.29006
284	2.358	1043.36316	394.22708	1550.85938	-36.37552	366.57953	1337.98157	-842.45581	373.19788	1338.70752	37.13773	565.68091	-1.33885	767.04279	251.02304	36.24924	-453.63080	481.05505	48.87782	-1103.90344	257.00201	-4.08241
285	2.367	1043.74084	391.86514	1552.46912	-35.88168	367.48013	1342.17004	-842.85394	372.88846	1341.64832	12.26210	567.39783	-1.08578	780.66187	249.14517	33.60091	-436.81381	479.32990	42.19162	-1127.48218	258.01370	-2.92075
286	2.375	1044.20251	389.56421	1553.92920	-35.35666	368.26010	1346.03601	-843.14215	372.38428	1344.21387	-12.31069	569.27002	-0.31906	788.82739	247.35522	29.92997	-423.05228	478.73395	34.66652	-1149.97363	258.46655	-0.38109
287	2.383	1044.64575	387.29599	1555.20801	-34.81041	368.82510	1349.42322	-843.33771	371.76367	1346.28125	-36.26283	571.35303	1.79022	792.20325	245.60852	25.50707	-412.22797	479.40259	27.12824	-1171.38135	258.51956	3.57095
288	2.392	1044.96948	385.05115	1556.28870	-34.23164	369.10480	1352.20349	-843.47296	371.13443	1347.76453	-58.95024	573.58704	6.16139	791.29407	243.72539	20.21851	-404.61203	481.50641	20.26741	-1191.83655	258.51208	8.63122
289	2.400	1045.09338	382.84698	1557.16589	-33.59730	369.07233	1354.28821	-843.57257	370.62482	1348.62097	-79.34262	575.75714	13.34517	786.52594	241.52306	14.08502	-400.90955	485.12585	14.55119	-1211.40332	258.79483	14.38628
290	2.408	1044.96204	380.71588	1557.84338	-32.88683	368.76657	1355.62488	-843.63562	370.36243	1348.84534	-96.17902	577.74670	23.49144	778.11914	238.99968	7.73953	-402.00894	490.04108	10.22301	-1229.87439	259.58856	20.52719
291	2.417	1044.54224	378.69894	1558.33508	-32.09660	368.29285	1356.19189	-843.62811	370.45093	1348.47241	-108.10745	579.68420	36.64430	765.92957	236.62144	2.24793	-408.56876	495.58777	7.22198	-1246.58850	260.83655	26.95479
292	2.425	1043.82178	376.83972	1558.65601	-31.25040	367.78549	1355.99951	-843.49774	370.94406	1347.58704	-113.59854	581.81482	52.77079	749.62744	235.22145	-1.51161	-420.59265	500.77499	5.14667	-1260.39063	262.20493	33.59924
293	2.433	1042.81372	375.16003	1558.80774	-30.40302	367.35678	1355.09180	-843.21265	371.81879	1346.31970	-111.23764	584.46399	71.20090	729.29144	235.31769	-3.40607	-437.30963	504.76230	3.52345	-1269.90454	263.30798	40.16655
294	2.442	1041.56226	373.62997	1558.75513	-29.63611	367.06976	1353.54028	-842.79852	372.96082	1344.81763	-100.92670	587.97278	90.11003	705.89612	236.64838	-4.03532	-457.61243	507.37628	2.16666	-1274.06226	263.88718	46.23432
295	2.450	1040.13953	372.16333	1558.41467	-29.04498	366.93826	1351.42810	-842.34174	374.17633	1343.20776	-84.61365	592.43146	107.24924	680.98926	238.53192	-4.14682	-480.46500	509.08917	1.13764	-1272.46521	263.69342	51.53419
296	2.458	1038.63306	370.66498	1557.70959	-28.71619	366.93597	1348.84033	-841.95514	375.23590	1341.57104	-65.07112	597.64545	121.51535	655.84094	240.47020	-4.18259	-504.80344	510.49231	0.45955	-1265.30432	262.31561	56.04630
297	2.467	1037.13367	369.09637	1556.66003	-28.70531	367.01672	1345.86377	-841.74158	375.93219	1339.94092	-44.08484	603.31860	133.28442	631.01666	242.32628	-4.30698	-529.59198	511.91922	0.06918	-1253.01270	259.40363	59.81245
298	2.475	1035.73376	367.48538	1555.41064	-29.02734	367.14542	1342.58447	-841.78363	376.12552	1338.31738	-22.14923	609.04114	143.18686	606.56232	244.15569	-4.56083	-554.21478	513.45844	-0.10805	-1235.89856	255.11176	62.60344
299	2.483	1034.49414	365.89246	1554.16406	-29.66544	367.32504	1339.08142	-842.15240	375.76593	1336.67615	0.68423	614.24664	151.23441	582.33447	246.01530	-4.92050	-578.54565	515.09094	-0.19061	-1214.01575	250.10777	63.84270
300	2.492	1033.39685	364.38425	1553.08362	-30.59410	367.60837	1335.42444	-842.89526	374.90265	1334.96362	24.27468	618.40839	157.15584	558.20331	247.90341	-5.33166	-602.68658	516.77502	-0.34480	-1187.44604	245.06099	63.02154
301	2.500	1032.36584	363.00671	1552.26111	-31.80716	368.08963	1331.68152	-843.99908	373.68015	1333.09717	48.46569	621.26013	160.96077	534.11987	249.77530	-5.73453	-626.74207	518.47974	-0.66448	-1156.66882	240.33572	60.21399
302	2.508	1031.32178	361.77179	1551.74963	-33.33860	368.87363	1327.92932	-845.39301	372.28723	1331.02368	73.24828	622.78357	162.96808	510.11139	251.57785	-6.08242	-650.73035	520.18719	-1.06856	-1122.60779	236.21077	56.18363
303	2.517	1030.19128	360.68201	1551.57764	-35.26167	370.04306	1324.26184	-846.98883	370.87427	1328.80396	98.71511	623.06042	163.55244	486.22607	253.30173	-6.37235	-674.64032	521.85907	-1.36549	-1086.41553	233.05460	52.06293
304	2.525	1028.90320	359.75204	1551.74182	-37.65557	371.65262	1320.80237	-848.67322	369.52225	1326.60278	124.88992	622.18341	162.99344	462.46973	254.97302	-6.64740	-698.50330	523.43994	-1.42714	-1049.14990	231.14429	48.92838
305	2.533	1027.40564	359.00632	1552.22217	-40.53921	373.73639	1317.69995	-850.27600	368.27484	1324.58838	151.65698	620.28021	161.46204	438.79901	256.60019	-6.95391	-722.36377	524.91541	-1.30774	-1011.48737	230.47792	47.50911
306	2.542	1025.66809	358.45432	1553.00281	-43.79869	376.29535	1315.09607	-851.60907	367.17270	1322.86462	178.85580	617.55139	159.04924	415.15302	258.17133	-7.29796	-746.23035	526.31628	-1.20489	-973.75879	230.87933	48.03143
307	2.550	1023.67352	358.06598	1554.07324	-47.17482	379.24979	1313.07434	-852.56604	366.25922	1321.46655	206.41849	614.21735	155.81459	391.48703	259.66653	-7.63975	-770.07568	527.67273	-1.27503	-936.29175	232.22917	50.22726
308	2.558	1021.43170	357.79736	1555.42285	-50.34314	382.38751	1311.63953	-853.18994	365.55762	1320.38208	234.42812	610.45935	151.87926	367.80328	261.06964	-7.92581	-793.88037	529.00244	-1.47884	-899.64337	234.49376	53.60004
309	2.567	1018.99042	357.62457	1557.05017	-53.02164	385.39154	1310.75952	-853.63855	365.04843	1319.58447	263.05338	606.39874	147.45547	344.14594	262.42300	-8.13049	-817.67511	530.33673	-1.61879	-864.47607	237.60873	57.70549
310	2.575	1016.41766	357.52722	1558.96570	-55.03199	387.96875	1310.43640	-854.07953	364.67545	1319.07874	292.38654	602.10431	142.75021	320.53473	263.83887	-8.26531	-841.53699	531.77435	-1.49933	-831.19031	241.47252	62.10556
311	2.583	1013.77838	357.47806	1561.17493	-56.31241	389.97577	1310.72412	-854.61975	364.36301	1318.92627	322.31717	597.64722	137.86380	296.90369	265.40958	-8.34473	-865.55383	533.46637	-1.05354	-799.60876	246.00795	66.22346
312	2.592	1011.12939	357.45334	1563.66345	-56.90434	391.43866	1311.67383	-855.30072	364.02203	1319.22351	352.59619	593.07141	132.73558	273.12198	267.11710	-8.34908	-889.76074	535.42725	-0.39820	-769.01831	251.11325	69.50697
313	2.600	1008.52155	357.42749	1566.39709	-56.92007	392.47598	1313.28088	-856.11572	363.56635	1320.04907	383.03677	588.28516	127.14542	249.07510	268.84198	-8.22913	-914.09076	537.41357	0.20834	-738.59802	256.58704	71.67308
314	2.608	1005.99390	357.37396	1569.33032	-56.50723	393.20868	1315.48975	-857.02686	362.94092	1321.41809	413.62061	583.07196	120.79407	224.75409	270.49200	-7.97959	-938.42639	539.15405	0.56391	-707.84729	262.16534	72.71374
315	2.617	1003.57397	357.28101	1572.41541	-55.82397	393.71988	1318.22461	-857.97223	362.14349	1323.27881	444.37766	577.21301	113.41292	200.26260	272.09366	-7.68676	-962.70520	540.61774	0.67044	-676.66217	267.54044	72.84731
316	2.625	1001.29291	357.16507	1575.60754	-55.01495	394.06116	1321.40686	-858.86108	361.24026	1325.55847	475.22787	570.59814	104.83324	175.69745	273.71747	-7.43552	-986.95166	541.94385	0.62768	-645.16772	272.32468	72.45387
317	2.633	999.19727	357.07263	1578.86438	-54.18680	394.26328	1324.95740	-859.58875	360.35477	1328.20789	506.09814	563.22040	95.01617	151.06470	275.40976	-7.21959	-1011.24622	543.30304	0.54005	-613.62384	276.14423	71.84326
318	2.642	997.34009	357.05383	1582.13965	-53.39933	394.33368	1328.79529	-860.08185	359.62225	1331.18945	537.15643	555.16095	84.21924	126.33194	277.20184	-6.99363	-1035.69824	544.86743	0.53602	-582.48132	278.85217	71.00431
319	2.650	995.76135	357.13290	1585.37793	-52.67253	394.25464	1332.83569	-860.32288	359.14716	1334.43140	568.67004	546.81165	73.33588	101.48889	279.08545	-6.74608	-1060.38257	546.68024	0.65544	-552.45056	280.57874	69.55183
320	2.658	994.47766	357.30945	1588.52026	-51.99873	393.99344	1336.98840	-860.33594	358.97211	1337.81726	600.50159	538.99939	63.85670	76.53598	281.01025	-6.49680	-1085.23877	548.61053	0.80014	-524.43939	281.49371	66.89104
321	2.667	993.48541	357.56851	1591.50940	-51.35801	393.52823	1341.15820	-860.16882	359.06662	1341.21570	631.72534	532.54138	57.00827	51.47128	282.93155	-6.26844	-1109.99951	550.57825	0.99130	-499.29529	281.59546	62.47023
322	2.675	992.77130	357.88837	1594.29602	-50.73362	392.88132	1345.24280	-859.89032	359.35956	1344.49951	660.68994	527.63660	52.71463	26.33844	284.80048	-6.05676	-1134.19031	552.71759	1.62082	-477.47955	280.77979	56.03574
323	2.683	992.31000	358.25113	1596.84839	-50.12409	392.13251	1349.12415	-859.58673	359.78458	1347.53137	685.55115	523.77509	49.51668	1.32025	286.52057	-5.76353	-1157.31079	555.26605	3.37074	-458.95123	278.95682	47.85786
324	2.692	992.05365	358.64529	1599.14832	-49.54910	391.39319	1352.66443	-859.34344	360.29486	1350.14929	704.92627	520.26007	45.68264	-23.18109	287.98032	-5.12385	-1179.15747	558.29022	6.81062	-443.39044	276.00812	38.75467
325	2.700	991.93445	359.06506	1601.16992	-49.04079	390.76660	1355.71875	-859.22375	360.85028	1352.19177	718.22223	516.83527	40.42676	-46.56274	289.13486	-3.75676	-1199.96680	561.46161	11.98803	-430.62592	271.71411	29.79457
326	2.708	991.87823	359.51160	1602.86670	-48.62231	390.32809	1358.16138	-859.25995	361.39746	1353.54883	725.62323	513.76154	33.98402	-68.18903	290.01025	-1.34842	-1220.15833	564.17072	18.44606	-420.96289	265.76837	21.89337
327	2.717	991.81335	359.99057	1604.18152	-48.29380	390.11646	1359.90491	-859.44928	361.86536	1354.18274	727.91327	511.36737	26.79657	-87.63708	290.61145	2.25263	-1239.86206	565.95563	25.64353	-415.16064	257.96652	15.55959
328	2.725	991.67682	360.50378	1605.06726	-48.03922	390.12521	1360.90515	-859.75110	362.18277	1354.11157	726.01306	509.72263	19.17249	-104.79730	290.83228	7.25415	-1258.64392	566.74347	33.32325	-414.13544	248.56610	10.79747
329	2.733	991.42487	361.03830	1605.49805	-47.84531	390.30466	1361.15356	-860.10016	362.29538	1353.39026	720.28284	508.71246	11.75330	-119.48199	290.38773	14.39363	-1275.49658	566.69373	41.54573	-418.64935	238.48471	7.14375
330	2.742	991.04205	361.57123	1605.46765	-47.71436	390.58173	1360.66492	-860.43488	362.17206	1352.10852	710.21747	508.23947	5.77888	-130.55640	288.76083	25.06899	-1288.93701	566.00140	50.40635	-429.04858	229.19229	3.90950
331	2.750	990.53882	362.09494	1604.98010	-47.66302	390.88910	1359.46924	-860.72351	361.81256	1350.37781	695.05200	508.27783	2.30095	-135.70081	285.33090	40.38309	-1297.39111	564.85309	59.61273	-444.95935	222.34712	0.71548
332	2.758	989.94293	362.63007	1604.04480	-47.71405	391.18311	1357.60913	-860.97333	361.26230	1348.30432	674.87756	508.80939	1.07159	-132.82263	279.82266	59.58282	-1299.90723	563.45490	68.22862	-465.16467	218.99146	-2.09107
333	2.767	989.29718	363.20581	1602.68323	-47.88816	391.43637	1355.14014	-861.22052	360.61725	1345.97485	651.13177	509.80685	0.80089	-121.84521	272.75732	79.65419	-1296.54810	562.06622	74.93020	-488.03723	218.80183	-3.91766
334	2.775	988.65234	363.82910	1600.93335	-48.19743	391.62817	1352.12988	-861.50421	360.00763	1343.45825	625.84021	511.21783	0.50873	-104.76270	265.32855	96.84735	-1287.99707	560.93677	78.79166	-512.19165	220.39345	-4.72900
335	2.783	988.05286	364.47705	1598.84302	-48.64312	391.75604	1348.65540	-861.84375	359.57315	1340.80261	600.45239	512.89789	0.06439	-84.11462	258.69171	108.78364	-1274.89795	560.22534	80.01041	-536.74670	222.40242	-4.95880
336	2.792	987.52710	365.12921	1596.46277	-49.21947	391.84952	1344.79871	-862.23816	359.43271	1338.04077	575.47363	514.65228	-0.30359	-61.59564	253.36299	115.36921	-1257.63379	560.06244	79.79305	-561.26099	224.20743	-5.00522
337	2.800	987.07843	365.80469	1593.84778	-49.91957	391.96222	1340.63892	-862.68958	359.63596	1335.20081	550.87756	516.37567	-0.49463	-37.75769	249.23297	118.11934	-1236.52026	560.55646	79.28591	-585.61578	225.84668	-5.10247
338	2.808	986.68042	366.54901	1591.06836	-50.74230	392.14063	1336.24585	-863.22546	360.12344	1332.31689	526.52838	518.04755	-0.64493	-12.54517	245.98047	118.84195	-1211.96411	561.63080	78.55830	-609.86389	227.51218	-5.34389
339	2.817	986.29236	367.39087	1588.22021	-51.70539	392.38403	1331.68164	-863.88763	360.75620	1329.44373	502.30139	519.64038	-0.95676	14.08521	243.39406	118.75925	-1184.39563	563.00140	76.77602	-634.05957	229.23375	-5.70200
340	2.825	985.88025	368.32025	1585.41138	-52.86056	392.63211	1327.00085	-864.69214	361.41467	1326.66199	478.08972	521.18024	-1.47343	41.91397	241.40179	118.37240	-1154.20496	564.37732	73.28298	-658.21814	230.90945	-6.06962
341	2.833	985.41730	369.29233	1582.73743	-54.29748	392.79538	1322.25574	-865.59741	362.08417	1324.06067	453.83197	522.78339	-2.04820	70.53934	239.96835	117.71666	-1121.81067	565.54663	68.33559	-682.37793	232.48187	-6.32037
342	2.842	984.87250	370.25018	1580.27100	-56.12444	392.79108	1317.51025	-866.50482	362.86426	1321.70007	429.52451	524.51392	-2.51373	99.57153	239.04781	116.61290	-1087.72400	566.25165	62.92277	-706.59644	234.06017	-6.42269
343	2.850	984.21625	371.15076	1578.07263	-58.41449	392.55609	1312.86499	-867.28717	363.90955	1319.58643	405.20749	526.32062	-2.84137	128.77545	238.59155	114.82388	-1052.50073	566.17157	58.17239	-730.90961	235.80765	-6.47743
344	2.858	983.43811	371.96527	1576.19580	-61.12366	392.04663	1308.47180	-867.83502	365.34192	1317.67981	380.94104	528.12451	-3.12735	158.12720	238.55060	112.17332	-1016.65015	565.09540	54.96278	-755.30359	237.74411	-6.60271
345	2.867	982.54517	372.66431	1574.66895	-64.03056	391.25760	1304.52722	-868.10291	367.18414	1315.93286	356.73944	529.89130	-3.44102	187.80475	238.86726	108.61621	-980.67377	562.97821	53.75207	-779.70068	239.71982	-6.80276
346	2.875	981.54395	373.22717	1573.48608	-66.77519	390.26279	1301.24011	-868.12402	369.36835	1314.32739	332.53769	531.63190	-3.71936	218.12299	239.45221	104.23262	-945.15356	559.82776	54.47398	-804.02344	241.56448	-6.98081
347	2.883	980.43616	373.65710	1572.62854	-69.01083	389.21176	1298.77991	-867.98004	371.80182	1312.88928	308.26895	533.34790	-3.84500	249.42886	240.17236	99.17495	-910.65625	555.63043	56.58954	-828.28918	243.27127	-7.05519
348	2.892	979.23517	373.96249	1572.08423	-70.55803	388.25821	1297.22620	-867.76117	374.40399	1311.67944	283.90567	535.00647	-3.78606	281.95935	240.88786	93.62798	-877.50537	550.36615	59.30405	-852.61078	244.95558	-7.00489
349	2.900	977.97937	374.14261	1571.84143	-71.44167	387.48517	1296.56152	-867.54224	377.09430	1310.77771	259.41022	536.58600	-3.61438	315.72522	241.47801	87.80586	-845.66846	544.09863	61.83094	-877.09930	246.64816	-6.84356
350	2.908	976.72235	374.21194	1571.88220	-71.81296	386.88239	1296.70825	-867.36896	379.77914	1310.27380	234.74277	538.10413	-3.44402	350.53406	241.82497	81.93086	-814.84491	537.05011	63.61226	-901.76715	248.31818	-6.60741
351	2.917	975.51672	374.20874	1572.18982	-71.83367	386.37576	1297.57520	-867.25464	382.36081	1310.25842	209.90833	539.61841	-3.35336	386.13525	241.83032	76.16920	-784.63440	529.50256	64.40114	-926.54468	249.98395	-6.33913
352	2.925	974.41992	374.15753	1572.75427	-71.59174	385.88239	1299.08521	-867.18304	384.76056	1310.80273	184.95308	541.23926	-3.31297	422.37238	241.47646	70.60106	-754.65546	521.68713	64.21148	-951.38312	251.65353	-6.08113
353	2.933	973.50195	374.04434	1573.56152	-71.08533	385.35364	1301.17969	-867.11041	386.92996	1311.93689	159.95924	543.03632	-3.24709	459.23358	240.87857	65.25404	-724.59845	513.84106	63.23790	-976.28931	253.30093	-5.84588
354	2.942	972.83118	373.83591	1574.58093	-70.26883	384.79172	1303.81042	-866.96881	388.83286	1313.64307	135.01511	544.91919	-3.14642	496.73419	240.27312	60.13061	-694.25482	506.27814	61.78633	-1001.26904	254.89369	-5.53735
355	2.950	972.46191	373.50833	1575.76587	-69.11304	384.23898	1306.92310	-866.67773	390.44275	1315.87085	110.13324	546.75757	-3.02332	534.77252	239.95871	55.21915	-663.56427	499.34808	60.20063	-1026.27051	256.45319	-5.05922
356	2.958	972.43787	373.06570	1577.06494	-67.63388	383.75488	1310.44324	-866.17017	391.76456	1318.55225	85.24823	548.53601	-2.85231	573.12158	240.27594	50.55551	-632.68311	493.31088	58.73762	-1051.21692	258.13718	-4.53275
357	2.967	972.79645	372.54492	1578.43127	-65.88300	383.40656	1314.27258	-865.41895	392.82297	1321.60144	60.29017	550.29205	-2.62267	611.33636	241.48708	46.33257	-601.99872	488.22958	57.40606	-1076.11108	260.11566	-4.20987
358	2.975	973.56250	371.98840	1579.82190	-63.92541	383.26212	1318.29797	-864.44232	393.62323	1324.91040	35.21400	552.03149	-2.36433	648.34509	243.44862	42.88744	-572.07300	484.04413	55.91519	-1101.01917	262.33670	-4.17866
359	2.983	974.74609	371.40851	1581.19067	-61.82643	383.36621	1322.40320	-863.29047	394.14929	1328.34839	10.02458	553.73608	-2.13170	682.18866	245.50949	40.36475	-543.59692	480.77203	53.78454	-1125.89587	264.45392	-4.21981
360	2.992	976.35278	370.79749	1582.48535	-59.64953	383.71805	1326.47083	-862.02734	394.39908	1331.76282	-15.18966	555.39880	-1.98531	710.62616	246.98509	38.29132	-517.37177	478.56683	50.50294	-1150.43604	266.01694	-3.89429
361	3.000	978.37775	370.16589	1583.65100	-57.46045	384.27374	1330.37830	-860.71826	394.40714	1334.98657	-40.29122	557.06488	-1.88844	732.32520	247.76830	35.74053	-494.20273	477.60370	45.68946	-1174.12463	266.82233	-2.71977
362	3.008	980.78394	369.55600	1584.63635	-55.32945	384.96100	1334.00049	-859.42535	394.23337	1337.85974	-65.14536	558.81274	-1.54881	747.38525	248.36115	32.08176	-474.64124	478.03506	39.26088	-1196.55212	267.08530	-0.33146
363	3.017	983.49506	369.02686	1585.39172	-53.32085	385.68863	1337.21448	-858.20380	393.94070	1340.25732	-89.57321	560.68933	-0.36049	756.67371	249.30122	27.33125	-458.84348	480.09268	31.55008	-1217.68762	267.27600	3.36497
364	3.025	986.40424	368.63348	1585.86328	-51.47181	386.35406	1339.90918	-857.10266	393.58401	1342.09412	-113.21542	562.72809	2.47327	760.92737	250.68234	21.73786	-446.84363	484.17249	23.31050	-1237.75085	267.76477	8.20488
365	3.033	989.39246	368.40790	1585.99573	-49.77624	386.86526	1342.00183	-856.16663	393.20935	1343.30786	-135.39018	564.94879	7.63623	760.51740	252.20313	15.45437	-438.99054	490.67026	15.55230	-1256.87646	268.61584	13.95399
366	3.042	992.35999	368.34570	1585.75378	-48.19268	387.17273	1343.45068	-855.42242	392.85553	1343.85535	-155.00359	567.26196	15.40996	755.58850	253.51294	8.87293	-436.05844	499.53821	9.25750	-1274.87903	269.78690	20.38365
367	3.050	995.24158	368.40967	1585.13232	-46.67595	387.28427	1344.25208	-854.85217	392.56000	1343.73901	-170.60004	569.53046	25.72620	746.04230	254.52820	2.97321	-438.88358	509.90091	5.01172	-1291.16187	271.37070	27.25717
368	3.058	997.99768	368.55182	1584.14441	-45.20529	387.25391	1344.42383	-854.37872	392.37158	1343.03381	-180.48477	571.73389	38.47623	731.60107	255.50887	-1.16312	-447.77292	520.07190	2.68322	-1304.75745	273.49783	34.42856
369	3.067	1000.60876	368.73389	1582.81250	-43.79065	387.16373	1343.99170	-853.88782	392.34906	1341.87830	-182.84457	574.03986	53.54353	712.38556	256.79846	-3.24277	-462.27878	528.16467	1.60101	-1314.53381	276.13815	41.87238
370	3.075	1003.07178	368.93442	1581.17249	-42.46821	387.09967	1342.98828	-853.28058	392.53256	1340.43555	-176.38382	576.79999	70.23503	689.51453	258.49765	-3.88815	-481.49728	533.20520	1.10978	-1319.48779	279.06036	49.38667
371	3.083	1005.38928	369.14151	1579.26917	-41.29354	387.12109	1341.46033	-852.51996	392.90811	1338.84680	-161.55286	580.27399	86.81163	664.77197	260.43301	-3.94491	-504.17963	535.74945	0.82384	-1318.86475	281.93250	56.23923
372	3.092	1007.56342	369.33539	1577.15405	-40.32658	387.24814	1339.46594	-851.64618	393.39410	1337.19519	-140.80443	584.38519	101.30487	639.63049	262.37024	-3.93688	-528.71313	537.14398	0.57396	-1312.18396	284.42624	61.39893
373	3.100	1009.59808	369.48846	1574.88831	-39.60950	387.47986	1337.06152	-850.75201	393.86298	1335.49988	-116.99512	588.91162	112.89364	614.76398	264.18890	-4.05057	-553.68011	538.34552	0.32615	-1299.43896	286.20645	64.30677
374	3.108	1011.50171	369.58792	1572.53687	-39.15316	387.81598	1334.30310	-849.93201	394.19592	1333.74377	-91.75415	593.58081	121.92821	590.24518	265.89572	-4.30584	-578.41040	539.60608	0.08373	-1281.23083	286.83557	65.28011
375	3.117	1013.27539	369.64688	1570.16260	-38.94484	388.26141	1331.25671	-849.24731	394.33398	1331.90332	-65.49471	597.93567	128.91472	565.92279	267.55508	-4.67366	-602.81641	540.89606	-0.16756	-1258.46814	285.83774	65.07486
376	3.125	1014.89484	369.69797	1567.82971	-38.97066	388.82492	1328.00427	-848.72772	394.28308	1329.96143	-38.25891	601.44580	134.05789	541.68201	269.22540	-5.11493	-626.98663	542.24225	-0.45461	-1231.79956	283.18085	64.11001
377	3.133	1016.32037	369.78339	1565.60669	-39.23652	389.52338	1324.63953	-848.39496	394.08398	1327.92419	-10.15016	603.77075	137.47562	517.51495	270.92419	-5.57182	-651.01587	543.69324	-0.79066	-1201.41797	279.61847	62.22064
378	3.142	1017.52661	369.94180	1563.55457	-39.77815	390.38309	1321.26611	-848.27527	393.77866	1325.83435	18.69543	604.87079	139.35847	493.45810	272.64764	-5.98578	-674.99371	545.22241	-1.12424	-1167.48547	276.17224	59.20486
379	3.150	1018.51227	370.18860	1561.71118	-40.65161	391.43906	1318.00146	-848.38464	393.38840	1323.75476	48.21450	604.95465	139.91052	469.51776	274.40442	-6.34705	-698.97656	546.77228	-1.34599	-1130.55310	273.42117	55.41195
380	3.158	1019.29401	370.50201	1560.09241	-41.89433	392.73715	1314.97974	-848.70190	392.91409	1321.73706	78.42903	604.31128	139.26176	445.65021	276.18515	-6.69399	-722.95837	548.31873	-1.39447	-1091.47815	271.47412	51.69368
381	3.167	1019.90399	370.83356	1558.70825	-43.46586	394.32632	1312.34265	-849.15948	392.35428	1319.81042	109.37770	603.12732	137.44147	421.79626	277.92813	-7.05073	-746.92242	549.87543	-1.32294	-1051.08374	270.32001	48.95124
382	3.175	1020.38226	371.13934	1557.57788	-45.21232	396.21909	1310.21521	-849.66315	391.72015	1317.99365	141.06789	601.48267	134.43950	397.92941	279.57233	-7.38725	-770.89771	551.46576	-1.23818	-1009.96069	270.02042	47.75241
383	3.183	1020.75214	371.41229	1556.73584	-46.89762	398.32709	1308.67773	-850.12256	391.03638	1316.31458	173.53981	599.48260	130.30168	374.07108	281.12360	-7.65486	-794.91968	553.11926	-1.19369	-968.53717	270.69742	48.20657
384	3.192	1020.98492	371.69998	1556.23486	-48.28566	400.42807	1307.76196	-850.47229	390.33139	1314.82666	206.97369	597.27753	125.16478	350.25604	282.64441	-7.84783	-818.97162	554.86041	-1.15614	-927.26434	272.41476	50.08646
385	3.200	1021.00836	372.08325	1556.12195	-49.21233	402.22928	1307.47961	-850.67981	389.62503	1313.61963	241.61925	595.00073	119.27292	326.47992	284.20737	-8.00178	-843.01215	556.66260	-1.05858	-886.69360	275.10889	53.01696
386	3.208	1020.79773	372.60837	1556.39526	-49.61253	403.50803	1307.84802	-850.74603	388.92450	1312.80701	277.52713	592.80133	112.98377	302.67572	285.86984	-8.13574	-867.04034	558.46515	-0.87367	-847.32776	278.63239	56.58313
387	3.217	1020.43280	373.24747	1556.99524	-49.50935	404.21582	1308.87903	-850.70148	388.23172	1312.49951	314.40671	590.88281	106.68002	278.71732	287.63358	-8.21431	-891.12640	560.16461	-0.67259	-809.37457	282.80780	60.33928
388	3.225	1020.02954	373.93976	1557.84888	-48.98129	404.46542	1310.55078	-850.59515	387.55011	1312.78430	351.82199	589.41211	100.62527	254.47748	289.40930	-8.16806	-915.38422	561.61310	-0.56852	-772.64313	287.52304	63.74624
389	3.233	1019.67126	374.63605	1558.90796	-48.12499	404.43716	1312.80237	-850.47852	386.87909	1313.70996	389.53018	588.35938	94.86324	229.94781	291.09567	-7.97465	-939.86621	562.88074	-0.51626	-736.66376	292.73502	66.27557
390	3.242	1019.41809	375.29666	1560.14526	-47.02710	404.29196	1315.55481	-850.38281	386.21170	1315.27002	427.63315	587.43475	89.20116	205.24686	292.67828	-7.69448	-964.48938	564.31464	-0.32572	-700.96100	298.20010	67.74556
391	3.250	1019.32690	375.88776	1561.53479	-45.74926	404.13730	1318.72791	-850.28845	385.54803	1317.40454	466.37503	586.20581	83.29332	180.47430	294.20920	-7.38889	-989.12714	566.03967	0.02269	-665.28461	303.34305	68.40949
392	3.258	1019.45496	376.39728	1563.04260	-44.32991	404.03403	1322.24182	-850.11163	384.90402	1320.02563	505.79211	584.28760	76.80012	155.64612	295.77274	-7.07167	-1013.74786	567.80353	0.33704	-629.63947	307.57755	68.61933
393	3.267	1019.84875	376.84497	1564.63928	-42.79715	404.00537	1326.01636	-849.73779	384.30389	1323.04736	545.62177	581.49744	69.61533	130.75031	297.46085	-6.74772	-1038.42676	569.44452	0.51792	-594.23486	310.63190	68.51178
394	3.275	1020.51263	377.26340	1566.30530	-41.17724	404.03333	1329.97363	-849.08081	383.78091	1326.39893	585.45978	577.99164	62.13658	105.76953	299.30353	-6.43520	-1063.24414	571.07141	0.62249	-559.49591	312.51862	67.93144
395	3.283	1021.39709	377.66855	1568.00940	-39.49691	404.07101	1334.03442	-848.12213	383.38657	1330.00439	624.81305	574.30157	55.33601	80.66858	301.25671	-6.16218	-1088.15601	572.81989	0.70063	-526.07660	313.34399	66.45589
396	3.292	1022.45453	378.05704	1569.68481	-37.78592	404.08069	1338.10486	-846.90845	383.17548	1333.74634	662.94666	571.05853	50.33588	55.42490	303.24857	-5.95129	-1112.90723	574.78003	0.88457	-494.79730	313.15552	63.51068
397	3.300	1023.68860	378.42133	1571.23669	-36.08032	404.06076	1342.06750	-845.52032	383.16867	1337.45154	698.70276	568.52991	47.60207	30.10980	305.18289	-5.77427	-1137.04321	577.15265	1.68985	-466.47064	311.84381	58.62914
398	3.308	1025.11292	378.75650	1572.58044	-34.41887	404.04254	1345.78625	-844.04382	383.34302	1340.91907	730.47705	566.54468	46.41414	4.98138	306.94449	-5.46795	-1160.04468	580.18005	3.94554	-441.63086	309.19629	51.74950
399	3.317	1026.69543	379.06268	1573.67725	-32.82788	404.07101	1349.12390	-842.56653	383.64310	1343.96570	756.52826	564.84106	45.24974	-19.45801	308.46014	-4.65717	-1181.56494	583.79852	8.19959	-420.38531	305.08658	43.36573
400	3.325	1028.36023	379.34607	1574.53113	-31.30621	404.18588	1351.95483	-841.17310	383.99106	1346.45789	775.59119	563.28705	42.78896	-42.48376	309.74307	-2.83382	-1201.59363	587.53674	14.32046	-402.61768	299.49777	34.44941
401	3.333	1030.01111	379.61151	1575.15442	-29.82574	404.41302	1354.17407	-839.92389	384.30545	1348.31702	787.39789	561.89960	38.49684	-63.29980	310.83853	0.41452	-1220.33032	590.75641	21.75305	-388.36029	292.34821	26.14152
402	3.342	1031.56128	379.84943	1575.54199	-28.34760	404.76755	1355.70471	-838.83807	384.51801	1349.50757	792.74811	560.78516	32.42872	-81.26062	311.70248	5.39187	-1237.78662	592.88263	29.97507	-377.97998	283.51547	19.31918
403	3.350	1032.95837	380.04617	1575.68018	-26.84259	405.25476	1356.50208	-837.89325	384.57169	1350.02380	793.00568	560.02380	24.98894	-95.83734	312.12720	12.72186	-1253.41650	593.65582	38.73293	-372.08093	273.16425	14.27589
404	3.358	1034.16992	380.22345	1575.55334	-25.30323	405.85983	1356.54968	-837.03143	384.41202	1349.88708	789.18518	559.67773	17.08446	-105.99835	311.72314	23.66105	-1266.14453	593.31390	48.05381	-371.31573	262.00772	10.65835
405	3.367	1035.16687	380.44354	1575.12305	-23.74400	406.54321	1355.85327	-836.17749	383.98160	1349.14673	781.31006	559.86261	10.12955	-109.73975	309.93695	39.34945	-1274.82300	592.32697	57.98713	-376.26746	251.27095	7.65614
406	3.375	1035.94092	380.75537	1574.32874	-22.19668	407.25192	1354.43579	-835.26691	383.23495	1347.87512	768.70654	560.63080	5.38016	-105.09204	306.34637	59.22041	-1278.72119	590.96942	68.12450	-387.18268	242.43520	4.50069
407	3.383	1036.52295	381.15494	1573.12952	-20.70395	407.93301	1352.33850	-834.26648	382.17542	1346.16357	751.02545	561.84937	3.02519	-91.88147	301.17325	80.38540	-1277.65186	589.27203	77.37010	-403.55292	236.76518	1.09823
408	3.392	1036.97668	381.60406	1571.53638	-19.30787	408.54559	1349.62927	-833.17932	380.88220	1344.11487	729.05878	563.34113	2.12056	-72.06055	295.33569	99.02789	-1271.69946	587.30035	84.41182	-424.12488	234.63678	-1.89598
409	3.400	1037.38745	382.07043	1569.60510	-18.03735	409.07520	1346.40344	-832.02795	379.51434	1341.83325	704.56622	565.03833	1.62036	-48.35297	289.87790	112.49926	-1260.91504	585.36847	88.59099	-447.34406	235.23460	-3.82105
410	3.408	1037.84863	382.54095	1567.40930	-16.90350	409.53796	1342.77026	-830.83014	378.29187	1339.41064	679.25397	566.92517	1.19238	-22.77954	285.43497	120.31638	-1245.31860	583.93658	90.27400	-471.75299	237.16148	-4.66603
411	3.417	1038.43274	383.01047	1565.02295	-15.90603	409.96884	1338.83508	-829.60126	377.44012	1336.91272	654.02753	568.95190	0.92599	3.86267	282.15530	123.67351	-1225.12720	583.31104	90.31454	-496.34729	239.33878	-4.88550
412	3.425	1039.16016	383.48206	1562.52637	-15.04873	410.39764	1334.69067	-828.38239	377.10971	1334.37256	629.13501	571.01666	0.76521	31.59952	279.92572	124.28085	-1200.86987	583.44830	89.23873	-520.75372	241.31920	-4.88976
413	3.433	1039.98987	383.97345	1560.01428	-14.35808	410.82318	1330.41406	-827.25415	377.30688	1331.79724	604.56885	572.98248	0.49257	60.59265	278.58823	123.48705	-1173.18604	584.02393	87.02989	-544.98608	243.13907	-4.90387
414	3.442	1040.83984	384.49579	1557.58643	-13.89609	411.20047	1326.07092	-826.33374	377.86792	1329.19312	580.26593	574.74725	-0.00661	90.74792	278.01855	122.02122	-1142.55957	584.67810	83.56142	-569.10773	245.04649	-5.07813
415	3.450	1041.62842	385.03497	1555.32849	-13.75895	411.45099	1321.73425	-825.74042	378.55753	1326.59412	556.19293	576.33209	-0.64897	121.71869	278.12411	120.11720	-1109.33459	585.17334	79.03382	-593.12988	247.15144	-5.47421
416	3.458	1042.29822	385.56970	1553.29956	-14.05892	411.49295	1317.50183	-825.50879	379.27094	1324.06860	532.32190	577.87463	-1.24773	153.06357	278.81424	117.73897	-1073.90552	585.36810	74.02940	-617.03827	249.28961	-5.96743
417	3.467	1042.80859	386.09564	1551.54651	-14.88829	411.27316	1313.49963	-825.55170	380.08774	1321.69312	508.60120	579.50067	-1.65637	184.40137	279.98224	114.77801	-1036.81909	585.13391	69.31062	-640.80188	251.27487	-6.33844
418	3.475	1043.12146	386.63849	1550.12183	-16.26105	410.78165	1309.86572	-825.73419	381.10449	1319.52637	484.98224	581.24481	-1.86078	215.55594	281.52341	111.16632	-998.71570	584.29028	65.56220	-664.39880	253.12758	-6.47724
419	3.483	1043.20728	387.25232	1549.07788	-18.05315	410.04944	1306.72791	-825.94452	382.31573	1317.61401	461.41562	583.08392	-1.95952	246.64386	283.31982	106.91300	-960.17993	582.61792	63.19455	-687.86670	254.95099	-6.41647
420	3.492	1043.05835	387.98572	1548.45325	-20.00382	409.13651	1304.18396	-826.10333	383.65649	1316.00781	437.85263	584.96240	-2.09035	278.03339	285.17746	102.11278	-921.66925	579.97070	62.29219	-711.33624	256.73291	-6.25140
421	3.500	1042.69751	388.83032	1548.26929	-21.80404	408.11264	1302.29175	-826.17340	385.05801	1314.77576	414.27335	586.80188	-2.36592	310.16006	286.83801	96.94108	-883.57397	576.32562	62.66770	-734.98364	258.39526	-6.09340
422	3.508	1042.18164	389.69769	1548.52881	-23.20790	407.04492	1301.07153	-826.17212	386.46265	1313.99707	390.69308	588.52832	-2.80630	343.26797	288.09488	91.59669	-846.28900	571.70215	63.93239	-758.84485	259.96707	-6.01735
423	3.517	1041.57764	390.45370	1549.21997	-24.09040	405.99829	1300.52539	-826.13678	387.85699	1313.73328	367.13950	590.13147	-3.29448	377.28619	288.86810	86.19655	-810.15356	566.10822	65.56566	-782.71069	261.62646	-6.02871
424	3.525	1040.92358	390.99234	1550.33276	-24.44248	405.02890	1300.65881	-826.06555	389.29266	1314.00085	343.59683	591.71783	-3.60768	411.99725	289.17584	80.72374	-775.29657	559.58331	67.00460	-806.41364	263.46716	-6.02803
425	3.533	1040.21948	391.29269	1551.86682	-24.33905	404.16226	1301.48193	-825.91913	390.82495	1314.78442	319.95877	593.43414	-3.55428	447.31024	289.08276	75.07905	-741.58148	552.25989	67.77460	-830.15295	265.25055	-5.80875
426	3.542	1039.44934	391.41879	1553.81628	-23.90175	403.38327	1302.99426	-825.67261	392.44589	1316.07227	296.09308	595.33081	-3.14482	483.35248	288.66205	69.17937	-708.71149	544.33447	67.60316	-854.21460	266.74261	-5.31510
427	3.550	1038.60730	391.46509	1556.15234	-23.25405	402.66058	1305.17517	-825.32355	394.10907	1317.85352	271.96106	597.33527	-2.61264	520.34454	287.98843	63.03693	-676.35059	535.98175	66.46777	-878.50488	268.21228	-4.84319
428	3.558	1037.71338	391.49402	1558.82239	-22.47980	401.98691	1307.98254	-824.86078	395.77655	1320.07458	247.60306	599.32959	-2.20522	558.38086	287.17978	56.78813	-644.19769	527.43408	64.60291	-902.74744	270.05905	-4.67981
429	3.567	1036.81812	391.51947	1561.76721	-21.60989	401.39780	1311.35522	-824.27380	397.40640	1322.63379	223.05121	601.23553	-1.97243	597.28180	286.41998	50.69690	-612.07935	519.08093	62.38900	-926.97101	272.14008	-4.67207
430	3.575	1035.99524	391.52618	1564.93750	-20.63716	400.95905	1315.21582	-823.59686	398.91672	1325.43689	198.33868	603.02332	-1.80272	636.59088	285.90250	45.17046	-580.08508	511.25668	60.09647	-951.43640	274.03131	-4.46630
431	3.583	1035.32166	391.48999	1568.29517	-19.53920	400.73096	1319.47046	-822.91205	400.18948	1328.43347	173.52730	604.67291	-1.59026	675.54602	285.68713	40.74071	-548.62054	504.05054	57.72482	-976.23169	275.69327	-4.03720
432	3.592	1034.85449	391.39850	1571.79822	-18.29845	400.73038	1324.01086	-822.29279	401.11890	1331.59546	148.66048	606.17249	-1.31578	712.90894	285.52298	37.87030	-518.28864	497.49222	55.05729	-1001.21088	277.41516	-3.70084
433	3.600	1034.62585	391.26666	1575.39172	-16.91494	400.91992	1328.72449	-821.75104	401.65234	1334.88696	123.72897	607.55499	-1.04086	746.93958	284.86765	36.53248	-489.73047	491.75217	51.75281	-1026.17920	279.31421	-3.67747
434	3.608	1034.64600	391.13794	1579.01563	-15.40670	401.22961	1333.50635	-821.24384	401.79092	1338.24841	98.70638	608.91071	-0.86546	775.87366	283.27844	35.94137	-463.55542	487.09326	47.42105	-1050.93042	281.11716	-3.76303
435	3.617	1034.89941	391.06824	1582.61072	-13.80436	401.58429	1338.25732	-820.71838	401.58069	1341.58105	73.59607	610.35547	-0.82185	798.66626	280.85306	34.97744	-440.31805	483.76172	41.79115	-1075.14319	282.36761	-3.36638
436	3.625	1035.33716	391.09558	1586.10974	-12.15116	401.91653	1342.86633	-820.14331	401.11508	1344.74597	48.48876	611.96588	-0.67889	815.24176	278.18152	33.00150	-420.47247	481.98950	34.94012	-1098.40710	282.84833	-1.84452
437	3.633	1035.87512	391.22061	1589.43579	-10.50121	402.16534	1347.19360	-819.51794	400.51776	1347.58276	23.67842	613.65002	0.23859	826.04333	275.83121	30.05756	-404.30786	482.07837	27.39299	-1120.48352	282.80344	1.13512
438	3.642	1036.41272	391.40509	1592.51025	-8.90654	402.26901	1351.07361	-818.87518	399.90616	1349.94116	-0.27910	615.10840	2.99648	831.59119	273.95844	26.35599	-391.95636	484.40500	20.00300	-1141.43164	282.73624	5.47913
439	3.650	1036.86194	391.58755	1595.25586	-7.40018	402.16470	1354.33789	-818.26849	399.38290	1351.71143	-22.57505	616.12573	8.68214	832.48651	272.40219	21.91676	-383.53302	489.32263	13.73015	-1161.33740	283.01559	10.87263
440	3.658	1037.16125	391.71625	1597.61169	-5.98705	401.80933	1356.84460	-817.74011	399.05685	1352.83887	-42.04046	616.93939	18.01944	829.44763	270.97556	16.76916	-379.29889	496.98541	9.34910	-1179.95801	283.66034	17.08716
441	3.667	1037.26538	391.77667	1599.55786	-4.64817	401.21265	1358.50317	-817.29004	399.04276	1353.31958	-57.05381	618.09186	31.27742	823.00830	269.60614	11.24569	-379.73334	506.96021	6.99019	-1196.54907	284.43973	24.01241
442	3.675	1037.13257	391.78702	1601.11279	-3.35817	400.45212	1359.28308	-816.86652	399.41919	1353.19604	-65.63065	619.84387	48.24536	813.12366	268.38959	5.95543	-385.43604	517.88055	5.87818	-1209.87354	285.15329	31.39412
443	3.683	1036.74194	391.75226	1602.29102	-2.11147	399.64594	1359.20789	-816.38751	400.17612	1352.56152	-65.84494	622.04150	67.92900	799.22504	267.65671	1.56516	-396.67474	527.85785	4.87933	-1218.49658	285.79169	38.74482
444	3.692	1036.11780	391.63889	1603.07129	-0.93930	398.90131	1358.33960	-815.78149	401.19928	1351.55347	-56.98846	624.59375	88.26682	780.94666	267.83282	-1.43538	-412.79297	535.52905	3.49050	-1221.40112	286.30997	45.63473
445	3.700	1035.32532	391.42645	1603.42578	0.09935	398.28387	1356.76575	-815.02545	402.30048	1350.31921	-40.65481	627.70367	106.81512	758.88837	269.03473	-3.00251	-432.39011	540.61914	2.06183	-1218.41577	286.29227	51.89077
446	3.708	1034.44849	391.15491	1603.36426	0.94135	397.81369	1354.58936	-814.16425	403.25702	1348.96484	-19.93070	631.61835	122.34563	734.51709	270.91473	-3.58451	-454.26251	543.65961	1.04120	-1209.89832	285.11148	57.37209
447	3.717	1033.55566	390.89386	1602.93848	1.53796	397.46729	1351.91748	-813.30396	403.84576	1347.52014	2.73220	636.31384	135.30302	709.34052	272.99884	-3.75760	-477.69196	545.52112	0.44069	-1196.16833	282.39398	61.75783
448	3.725	1032.65955	390.68170	1602.22241	1.86390	397.19586	1348.85107	-812.57819	403.88574	1345.94324	26.36293	641.32831	146.30698	684.25964	275.01920	-3.88127	-501.99808	547.01837	0.07964	-1177.40027	278.21521	64.60545
449	3.733	1031.71838	390.49945	1601.29785	1.91642	396.96487	1345.47839	-812.11200	403.28503	1344.16541	50.68703	645.88831	154.98004	659.53485	276.93219	-4.09443	-526.53662	548.56470	-0.14127	-1153.71692	273.07431	65.41410
450	3.742	1030.69214	390.29898	1600.23767	1.70351	396.78253	1341.87537	-812.00745	402.07965	1342.14478	75.51497	649.29626	160.56055	635.10876	278.80841	-4.44128	-550.97894	550.18225	-0.27530	-1125.27625	267.76328	63.80329
451	3.750	1029.59155	390.06259	1599.11011	1.22498	396.70001	1338.11560	-812.32788	400.44354	1339.89111	100.84892	651.22784	162.94295	610.88989	280.72672	-4.91215	-575.24677	551.82782	-0.38787	-1092.51172	263.05124	59.94749
452	3.758	1028.46606	389.83420	1597.99927	0.45780	396.79813	1334.28247	-813.06842	398.63275	1337.46362	126.95084	651.70282	162.81351	586.83942	282.70190	-5.43254	-599.35773	553.49353	-0.57753	-1056.30188	259.36981	54.80569
453	3.767	1027.34961	389.69034	1597.00903	-0.64992	397.17780	1330.47290	-814.13367	396.88635	1334.95862	154.07077	650.85114	161.10385	562.95319	284.67789	-5.89837	-623.38678	555.07666	-0.91400	-1017.85217	256.79355	49.75240
454	3.775	1026.22925	389.67664	1596.24048	-2.17693	397.95737	1326.79358	-815.34900	395.34637	1332.49768	182.17285	648.76099	158.49643	539.22565	286.56781	-6.24939	-647.39514	556.51569	-1.26194	-978.31812	255.31348	45.89742
455	3.783	1025.05664	389.76999	1595.75488	-4.20271	399.25574	1323.35901	-816.50305	394.02933	1330.20862	210.96243	645.54120	155.34184	515.61627	288.30359	-6.50775	-671.35474	558.00885	-1.30164	-938.41028	254.96729	43.76475
456	3.792	1023.78198	389.90994	1595.55273	-6.74107	401.14447	1320.29517	-817.40607	392.86356	1328.19995	240.13101	641.40448	151.83829	492.05392	289.87347	-6.74732	-695.20453	559.78314	-0.89067	-898.45154	255.67538	43.47374
457	3.800	1022.37628	390.05798	1595.59460	-9.66060	403.58728	1317.72668	-817.95630	391.76974	1326.53528	269.53354	636.59515	148.17241	468.48566	291.32642	-7.02826	-718.93213	561.70612	-0.32760	-858.87305	257.23807	44.94270
458	3.808	1020.83832	390.20557	1595.84607	-12.67199	406.39911	1315.75146	-818.19055	390.70123	1325.22534	299.16336	631.30188	144.53238	444.90494	292.73413	-7.36184	-742.57007	563.37598	-0.09414	-820.52985	259.52936	47.93140
459	3.817	1019.19122	390.34033	1596.30444	-15.42116	409.26297	1314.42810	-818.26257	389.62497	1324.24036	329.02841	625.67438	141.03456	421.33002	294.14316	-7.71720	-766.18481	564.63733	-0.30749	-784.46106	262.55499	51.96109
460	3.825	1017.47479	390.43994	1596.99866	-17.61215	411.82675	1313.78479	-818.34723	388.50336	1323.55066	359.08994	619.81476	137.61520	397.77466	295.57367	-8.04325	-789.86829	565.81348	-0.57497	-751.23047	266.38181	56.20305
461	3.833	1015.73688	390.49750	1597.97852	-19.07806	413.83081	1313.83472	-818.55444	387.28970	1323.17334	389.29376	613.71521	133.98140	374.22937	297.04803	-8.29351	-813.67407	567.27905	-0.48644	-720.40631	271.01886	59.75233
462	3.842	1014.01910	390.52753	1599.29028	-19.79725	415.18057	1314.57751	-818.90674	385.92401	1323.17871	419.62448	607.27637	129.71060	350.64767	298.58865	-8.43442	-837.57648	569.03357	-0.05021	-690.80090	276.33524	62.12225
463	3.850	1012.33789	390.54825	1600.94458	-19.87008	415.92911	1315.98779	-819.35938	384.34521	1323.65259	450.11203	600.40149	124.45044	326.94208	300.18045	-8.43396	-861.52380	570.86249	0.45430	-661.27148	282.06534	63.31984
464	3.858	1010.66376	390.58331	1602.91760	-19.46480	416.20047	1318.01074	-819.84650	382.52264	1324.64954	480.77411	593.05035	118.04205	303.01715	301.77484	-8.28797	-885.49634	572.64111	0.80757	-631.23633	287.81033	63.62189
465	3.867	1008.93695	390.67285	1605.18567	-18.75681	416.11108	1320.57471	-820.32080	380.49451	1326.16846	511.59250	585.26270	110.50044	278.84567	303.36618	-8.06747	-909.50934	574.38538	0.98923	-600.60822	293.09811	63.40426
466	3.875	1007.15326	390.83307	1607.72925	-17.89006	415.73279	1323.60693	-820.74921	378.38745	1328.15222	542.57043	577.17603	101.92609	254.49170	305.01871	-7.86103	-933.60461	576.19476	1.14651	-569.53546	297.56885	62.96349
467	3.883	1005.42334	391.01025	1610.49170	-16.96722	415.10193	1327.03894	-821.08221	376.37534	1330.51379	573.79370	568.90271	92.40268	230.01874	306.79202	-7.65255	-957.84332	578.13556	1.41820	-538.30316	301.06201	62.37316
468	3.892	1003.91254	391.12555	1613.36572	-16.05213	414.24689	1330.79858	-821.25183	374.58832	1333.17126	605.47522	560.39258	82.05238	205.42294	308.67847	-7.34800	-982.28119	580.13300	1.77082	-507.41669	303.48059	61.51773
469	3.900	1002.74457	391.14594	1616.24255	-15.17161	413.19849	1334.79944	-821.20355	373.05692	1336.05872	637.83527	551.64032	71.40628	180.68500	310.62833	-6.93815	-1006.93103	582.04187	2.03631	-477.65161	304.74832	60.12350
470	3.908	1001.96594	391.08203	1619.05676	-14.32382	411.98349	1338.94482	-820.93335	371.74649	1339.10132	670.66376	543.03046	61.68275	155.80316	312.61438	-6.54359	-1031.72180	583.79822	2.11039	-449.93567	304.96887	57.67091
471	3.917	1001.56274	390.95935	1621.79150	-13.49590	410.62683	1343.13708	-820.49866	370.62961	1342.18982	702.93823	535.28064	54.28457	130.76514	314.62900	-6.28198	-1056.44421	585.45093	2.13365	-425.14227	304.36282	53.51768
472	3.925	1001.48950	390.81195	1624.45569	-12.67695	409.16495	1347.27905	-819.98901	369.71683	1345.18616	732.95300	528.95752	49.67967	105.57019	316.61960	-6.15000	-1080.71069	587.17047	2.59017	-403.81787	302.99350	47.34250
473	3.933	1001.69208	390.66711	1627.04565	-11.86129	407.65137	1351.26929	-819.47528	369.05206	1347.94763	758.90417	524.08002	46.90604	80.31915	318.46075	-6.01535	-1104.04443	589.26099	4.26047	-385.97241	300.73495	39.50732
474	3.942	1002.12274	390.51410	1629.52026	-11.04770	406.15518	1354.99512	-818.98560	368.69095	1350.33960	779.53583	520.26697	44.42099	55.32590	319.98080	-5.63422	-1126.16296	591.91064	7.80570	-371.24103	297.40930	31.01827
475	3.950	1002.73590	390.30151	1631.80847	-10.23720	404.76443	1358.33337	-818.53760	368.63965	1352.24377	794.37872	517.21393	41.27426	31.18182	321.03549	-4.66940	-1147.17969	594.90106	13.25647	-359.33765	292.83484	23.13537
476	3.958	1003.46240	389.98355	1633.82715	-9.43142	403.58398	1361.16174	-818.17218	368.80649	1353.57056	803.48462	514.90930	37.28428	8.67285	321.58252	-2.79010	-1167.40479	597.69373	20.05221	-350.36090	286.85529	16.89385
477	3.967	1004.19720	389.56946	1635.50195	-8.63305	402.70285	1363.37244	-817.93109	369.03329	1354.26404	807.10999	513.46277	32.39848	-11.49561	321.64789	0.19080	-1186.90015	599.74176	27.58355	-344.80548	279.43774	12.73372
478	3.975	1004.83167	389.12320	1636.77881	-7.84946	402.14575	1364.87952	-817.82111	369.15204	1354.29700	805.67432	512.89185	26.41133	-29.02936	321.20175	4.40266	-1205.13550	600.82849	35.64936	-343.44537	270.83466	10.32534
479	3.983	1005.29950	388.72809	1637.61377	-7.09882	401.85739	1365.62122	-817.81079	369.01044	1353.66992	799.74066	513.11511	19.45752	-43.98022	320.02512	10.39268	-1220.88782	601.18518	44.38113	-347.15057	261.73096	8.70579
480	3.992	1005.58716	388.46417	1637.97729	-6.41181	401.72766	1365.56274	-817.85095	368.49219	1352.42725	789.77032	514.05396	12.41168	-55.87268	317.56989	19.53907	-1232.45581	601.17633	53.70878	-356.51550	253.29791	6.76679
481	4.000	1005.70947	388.39465	1637.86365	-5.82368	401.62582	1364.70007	-817.90228	367.56177	1350.68225	775.91235	515.63654	6.56146	-62.83765	313.00058	33.41608	-1238.27637	600.96887	62.93150	-371.30359	247.01088	3.96126
482	4.008	1005.67554	388.54462	1637.27588	-5.36269	401.43692	1363.05920	-817.95551	366.31143	1348.60059	758.18048	517.67047	2.87660	-62.41687	305.71222	52.06972	-1237.72559	600.55902	70.83561	-390.32599	243.94839	0.70634
483	4.017	1005.47455	388.88611	1636.21228	-5.04148	401.10043	1360.69373	-818.02429	364.96353	1346.33325	736.91949	519.80835	1.32832	-53.67883	296.06207	72.96121	-1231.35400	599.98871	76.38884	-412.19666	243.97498	-2.10272
484	4.025	1005.10742	389.35229	1634.69177	-4.85514	400.62463	1357.67664	-818.11304	363.82098	1343.96472	713.10718	521.79144	0.94069	-38.14026	285.49918	92.01898	-1220.17761	599.48065	79.53435	-435.90790	245.83389	-3.94816
485	4.033	1004.62140	389.86584	1632.80090	-4.78609	400.06570	1354.09741	-818.19293	363.17920	1341.50415	688.08521	523.62805	0.77382	-18.52264	275.74298	105.96609	-1204.87195	599.40057	81.25496	-460.59222	248.16208	-4.89754
486	4.042	1004.09711	390.35410	1630.68384	-4.81269	399.49631	1350.05920	-818.22748	363.20306	1338.92358	662.87158	525.41650	0.59261	3.06219	267.74167	113.95840	-1185.73340	600.01721	82.57267	-485.47595	250.28036	-5.27078
487	4.050	1003.61694	390.75482	1628.45166	-4.91965	398.97763	1345.67029	-818.22687	363.83069	1336.22351	637.82495	527.15320	0.50816	25.83670	261.41907	117.41169	-1163.03210	601.20697	83.38419	-510.16846	252.11560	-5.36823
488	4.058	1003.24066	391.02463	1626.12451	-5.11125	398.53186	1341.03467	-818.25360	364.80908	1333.45532	612.96765	528.78809	0.46584	49.86755	256.24725	118.52595	-1137.08350	602.53223	82.53430	-534.62848	253.76270	-5.38147
489	4.067	1002.98096	391.15149	1623.67871	-5.42350	398.12320	1336.24817	-818.36633	365.84631	1330.69446	588.32269	530.33807	0.25052	75.27563	251.83920	118.94135	-1108.16333	603.64362	79.09959	-558.93695	255.30147	-5.42659
490	4.075	1002.79962	391.16364	1621.11768	-5.92897	397.66751	1331.39221	-818.57715	366.74768	1328.02124	563.90546	531.85437	-0.25800	101.86774	248.08167	119.35268	-1076.60730	604.39569	73.36403	-583.15350	256.79370	-5.57408
491	4.083	1002.63068	391.11868	1618.48889	-6.73354	397.07248	1326.53625	-818.85712	367.46338	1325.51270	539.68085	533.35327	-0.97853	129.18979	244.98764	119.79249	-1042.96826	604.62183	66.62621	-607.29755	258.29349	-5.82046
492	4.092	1002.40277	391.07828	1615.87244	-7.96090	396.28201	1321.75647	-819.15686	368.06628	1323.22083	515.61157	534.86371	-1.69730	156.73254	242.57745	119.99825	-1007.98938	604.07684	60.41269	-631.38135	259.92728	-6.12643
493	4.100	1002.05255	391.08942	1613.37634	-9.71060	395.29819	1317.16101	-819.42181	368.69418	1321.15869	491.67160	536.45984	-2.19865	184.15366	240.87244	119.64368	-972.42029	602.60187	55.87481	-655.36322	261.86292	-6.46020
494	4.108	1001.54120	391.17490	1611.11670	-11.98875	394.17020	1312.89905	-819.61481	369.48364	1319.30530	467.81979	538.19482	-2.42123	211.41351	239.88295	118.48220	-936.87927	600.18842	53.55927	-679.10730	264.12057	-6.76395
495	4.117	1000.86920	391.32068	1609.17407	-14.64416	392.95923	1309.14185	-819.74353	370.51917	1317.61658	444.00320	540.05444	-2.51338	238.74921	239.52390	116.42500	-901.90179	596.88544	53.43180	-702.54126	266.53091	-6.97283
496	4.125	1000.06390	391.48300	1607.56641	-17.37335	391.70517	1306.05042	-819.87158	371.81366	1316.04517	420.18631	541.96368	-2.69193	266.54312	239.59013	113.51804	-868.01593	592.67834	55.01109	-725.88660	268.81335	-7.04646
497	4.133	999.13806	391.62982	1606.26990	-19.83019	390.41196	1303.74255	-820.09064	373.33670	1314.57434	396.38327	543.82660	-3.04341	295.17441	239.86420	109.86805	-835.64648	587.48224	57.54318	-749.54797	270.68405	-6.94558
498	4.142	998.06158	391.75836	1605.26477	-21.77385	389.05649	1302.26929	-820.46814	375.06732	1313.24548	372.65054	545.58765	-3.45828	324.88861	240.18106	105.61892	-804.95874	581.27881	60.22636	-773.64917	272.11807	-6.69334
499	4.150	996.80304	391.86508	1604.56726	-23.14603	387.61761	1301.61450	-821.02490	376.99356	1312.15808	349.00861	547.25189	-3.74184	355.71942	240.36198	100.95227	-775.81104	574.19745	62.42974	-797.90796	273.40378	-6.41259
500	4.158	995.42871	391.92679	1604.22961	-24.04560	386.10095	1301.71887	-821.75220	379.04779	1311.44971	325.38147	548.85712	-3.77249	387.52792	240.21834	96.03220	-747.80518	566.45026	63.80801	-822.08508	274.73727	-6.14336
501	4.167	994.10852	391.90955	1604.30188	-24.64380	384.54089	1302.51123	-822.62433	381.08209	1311.26733	301.62076	550.44513	-3.57639	420.14438	239.65671	90.94130	-720.38458	558.25378	64.27491	-846.26917	276.01355	-5.75300
502	4.175	992.96698	391.78131	1604.78174	-25.09174	382.98486	1303.92822	-823.58789	382.93451	1311.72534	277.57956	552.07391	-3.28450	453.49744	238.68097	85.68050	-692.95178	549.79291	63.88286	-870.62561	277.19147	-5.19336
503	4.183	992.01025	391.52658	1605.60815	-25.45938	381.47504	1305.92078	-824.54755	384.50821	1312.86121	253.20407	553.84021	-3.00711	487.64301	237.33922	80.20210	-664.99677	541.23383	62.77311	-895.09283	278.58371	-4.68724
504	4.192	991.22217	391.14777	1606.70886	-25.72648	380.04706	1308.45361	-825.38861	385.78809	1314.62708	228.58939	555.76929	-2.77011	522.67590	235.74088	74.45275	-636.24921	532.79932	61.22712	-919.47382	280.53802	-4.49448
505	4.200	990.61926	390.64996	1608.03406	-25.82053	378.74554	1311.49597	-826.02942	386.79736	1316.92346	203.90970	557.72253	-2.55296	558.60449	234.09297	68.43916	-606.77966	524.77563	59.62066	-943.73773	282.98383	-4.58657
506	4.208	990.22058	390.02899	1609.54382	-25.67807	377.62329	1315.00879	-826.44775	387.54935	1319.63892	179.26839	559.55890	-2.32611	595.29340	232.69556	62.29870	-576.95996	517.37164	58.23646	-968.05688	285.47891	-4.67485
507	4.217	990.03815	389.27399	1611.19165	-25.28759	376.72324	1318.92908	-826.66119	388.04199	1322.66797	154.64540	561.26776	-2.08171	632.38837	231.83203	56.37902	-547.34668	510.62836	57.08819	-992.59241	287.60922	-4.52137
508	4.225	990.09015	388.39124	1612.93530	-24.68273	376.07120	1323.16211	-826.70294	388.27222	1325.91321	129.95076	562.89331	-1.83220	669.05713	231.55928	51.25421	-518.59113	504.50745	55.85550	-1017.37402	289.27252	-4.14508
509	4.233	990.40509	387.41962	1614.74731	-23.90819	375.67236	1327.58752	-826.62030	388.22797	1329.28235	105.08069	564.47595	-1.58263	703.69775	231.56703	47.42879	-491.38531	498.98132	53.97588	-1042.30664	290.62595	-3.74491
510	4.242	991.00891	386.41504	1616.60376	-23.00306	375.50024	1332.07495	-826.47144	387.88522	1332.67810	79.99863	566.05164	-1.36433	734.14581	231.29565	44.76356	-466.44290	494.04993	50.87803	-1067.16333	291.81830	-3.43734
511	4.250	991.89630	385.42639	1618.46387	-22.00823	375.49097	1336.49512	-826.30646	387.23645	1335.98303	54.79520	567.62952	-1.22636	758.61987	230.36427	42.32593	-444.42822	489.79385	46.22477	-1091.58472	292.85077	-3.02295
512	4.258	993.01965	384.48090	1620.26367	-20.97567	375.55243	1340.72119	-826.15002	386.31668	1339.05859	29.62981	569.21344	-1.05923	776.63110	228.98466	39.12031	-425.72406	486.44067	40.03846	-1115.17725	293.66663	-1.99366
513	4.267	994.30688	383.57898	1621.92432	-19.96409	375.58481	1344.62415	-826.00549	385.19736	1341.76270	4.69889	570.80737	-0.38289	788.81854	227.81804	34.88683	-410.30084	484.34265	32.72213	-1137.68384	294.27942	0.17002
514	4.275	995.67535	382.70166	1623.36780	-19.02363	375.50089	1348.07434	-825.87738	383.95975	1343.97156	-19.62196	572.32550	1.65482	795.99188	227.34944	29.97732	-397.99960	483.90363	25.02023	-1159.06287	294.79150	3.66666
515	4.283	997.04523	381.82123	1624.53748	-18.18066	375.23123	1350.95166	-825.78296	382.68274	1345.59753	-42.59419	573.64294	5.98677	798.60962	227.52142	24.66337	-388.96738	485.54688	17.86550	-1179.39148	295.29929	8.35837
516	4.292	998.36212	380.90619	1625.40552	-17.42804	374.73233	1353.15918	-825.73877	381.45752	1346.58948	-63.07141	574.88184	13.27037	796.98816	227.94504	18.88727	-383.80420	489.61227	12.10369	-1198.67407	295.85803	13.99281
517	4.300	999.58691	379.92923	1625.96094	-16.72715	374.01114	1354.63635	-825.73938	380.40302	1346.92749	-79.63055	576.40552	23.71227	791.48309	228.26996	12.67893	-383.40088	496.04514	8.17590	-1216.61511	296.54498	20.31684
518	4.308	1000.66876	378.88571	1626.19336	-16.02762	373.13083	1355.36230	-825.74890	379.64838	1346.62952	-90.72726	578.39050	37.14741	782.25073	228.38025	6.59619	-388.60397	504.05389	5.87044	-1232.44763	297.41888	27.05937
519	4.317	1001.55280	377.79196	1626.08813	-15.29712	372.18057	1355.34814	-825.71069	379.28226	1345.76099	-94.74332	580.74408	53.22061	769.05359	228.47601	1.58662	-399.70676	512.13245	4.43347	-1245.03784	298.40326	33.96158
520	4.325	1002.18677	376.64539	1625.63208	-14.54137	371.24469	1354.62927	-825.56879	379.29977	1344.43420	-90.39555	583.43921	71.12085	751.64136	228.97974	-1.65567	-416.06927	518.67542	3.16768	-1253.24792	299.28918	40.81428
521	4.333	1002.52252	375.41534	1624.82336	-13.80105	370.38828	1353.26038	-825.29181	379.58563	1342.79651	-77.87537	586.61047	89.12868	730.45227	230.16557	-3.20536	-436.37708	522.86035	1.92315	-1256.25647	299.78818	47.36030
522	4.342	1002.57697	374.10413	1623.68054	-13.13428	369.64774	1351.30835	-824.89001	379.94647	1341.00842	-59.39898	590.40112	105.28497	706.77917	231.89650	-3.73720	-459.20313	525.04034	0.90946	-1253.69263	299.51419	53.19747
523	4.350	1002.48560	372.78784	1622.25610	-12.59812	369.02603	1348.84338	-824.41882	380.15833	1339.20374	-37.83654	594.78760	118.74071	682.14172	233.80780	-3.91081	-483.25827	526.26202	0.24530	-1245.59082	298.06311	57.89977
524	4.358	1002.41431	371.56470	1620.62976	-12.23186	368.50311	1345.93640	-823.97003	380.00699	1337.45569	-14.91952	599.46631	129.81355	657.56366	235.64513	-4.04372	-507.57208	527.40491	-0.13572	-1232.23523	295.22314	61.21216
525	4.367	1002.41858	370.48456	1618.87793	-12.04828	368.06497	1342.66296	-823.65088	379.33966	1335.77551	8.89354	603.91650	138.86963	633.38574	237.37933	-4.23172	-531.69940	528.77850	-0.32469	-1213.98987	291.06268	63.03743
526	4.375	1002.46204	369.54773	1617.06714	-12.04197	367.72681	1339.10681	-823.54675	378.12119	1334.12854	33.49117	607.56738	145.80170	609.53210	239.09094	-4.52211	-555.61115	530.33411	-0.38043	-1191.13806	285.87552	63.25911
527	4.383	1002.54126	368.74347	1615.26563	-12.21368	367.53394	1335.36597	-823.68512	376.45322	1332.44263	58.68048	609.96753	150.44286	585.84192	240.84325	-4.94263	-579.40808	531.95374	-0.40878	-1163.86914	280.14282	61.69572
528	4.392	1002.67444	368.05310	1613.54395	-12.59750	367.55011	1331.55505	-824.03180	374.53000	1330.62854	84.34807	610.93744	152.97006	562.23114	242.64572	-5.45505	-603.15076	533.54468	-0.56168	-1132.50134	274.48587	58.34846
529	4.400	1002.77863	367.42532	1611.96704	-13.27283	367.83813	1327.80127	-824.52557	372.55481	1328.64124	110.55774	610.58453	153.84329	538.69305	244.45168	-5.94901	-626.83051	535.07977	-0.88242	-1097.69250	269.49066	53.71317
530	4.408	1002.68628	366.79352	1610.58435	-14.35310	368.43869	1324.23242	-825.11542	370.66992	1326.53809	137.40654	609.12415	153.53020	515.24438	246.20944	-6.33145	-650.42529	536.60071	-1.22386	-1060.43933	265.44965	48.77102
531	4.417	1002.28528	366.12421	1609.42432	-15.94647	369.36615	1320.96558	-825.76208	368.92844	1324.45239	164.87004	606.70776	152.31239	491.87167	247.91287	-6.61151	-673.95898	538.15491	-1.38252	-1021.82831	262.27927	44.63937
532	4.425	1001.56567	365.43195	1608.51416	-18.08519	370.62549	1318.10559	-826.42743	367.29941	1322.50354	192.82059	603.42969	150.27060	468.51324	249.56509	-6.87225	-697.49329	539.74469	-1.29705	-982.65247	259.77295	42.15082
533	4.433	1000.56610	364.75995	1607.90100	-20.64746	372.22256	1315.74768	-827.08093	365.71906	1320.75732	221.14795	599.43262	147.43173	445.09998	251.15469	-7.17340	-721.07422	541.30090	-1.11211	-943.29089	257.89584	41.59783
534	4.442	999.32568	364.14636	1607.64343	-23.34057	374.12357	1313.97058	-827.70166	364.17868	1319.25342	249.83279	594.91077	143.91124	421.59949	252.68434	-7.50370	-744.70215	542.69940	-1.04438	-903.98590	256.74792	42.79890
535	4.450	997.87250	363.58380	1607.77649	-25.79047	376.17767	1312.82092	-828.28357	362.73456	1318.02942	278.96423	590.01935	139.90393	398.01059	254.17621	-7.82610	-768.36163	543.91302	-1.16253	-865.14832	256.36362	45.37698
536	4.458	996.22980	363.01620	1608.29102	-27.68277	378.11224	1312.31079	-828.85089	361.41553	1317.12915	308.69763	584.87860	135.60188	374.34592	255.64856	-8.11996	-792.07458	545.11804	-1.31904	-827.38861	256.69470	48.93281
537	4.467	994.41937	362.39014	1609.15320	-28.85663	379.65289	1312.43738	-829.44244	360.16855	1316.62207	339.10959	579.63501	131.12328	350.62354	257.10699	-8.35165	-815.91229	546.50537	-1.31909	-791.25964	257.72192	52.97563
538	4.475	992.46252	361.69760	1610.33472	-29.31455	380.65973	1313.20032	-830.07825	358.89618	1316.59949	370.07526	574.42114	126.46140	326.83676	258.57022	-8.45736	-839.97632	548.11420	-1.06323	-756.90662	259.47794	56.84709
539	4.483	990.39673	360.96045	1611.81812	-29.17513	381.15463	1314.59094	-830.75366	357.50891	1317.13013	401.34674	569.23926	121.47414	302.92487	260.08594	-8.40890	-864.32587	549.93195	-0.54037	-723.93958	261.92126	59.93741
540	4.492	988.28699	360.19879	1613.58972	-28.61089	381.24048	1316.57593	-831.45709	355.95227	1318.22229	432.75134	563.93555	115.92889	278.80182	261.69250	-8.26898	-888.87280	551.93201	0.12903	-691.66479	264.84427	61.95879
541	4.500	986.21021	359.42874	1615.63208	-27.79935	381.01077	1319.09961	-832.17609	354.22119	1319.82874	464.26910	558.32611	109.59778	254.42477	263.37527	-8.11541	-913.42633	553.96918	0.69087	-659.50385	267.94336	62.93296
542	4.508	984.23389	358.66425	1617.91895	-26.89324	380.52197	1322.09192	-832.88055	352.36209	1321.88171	495.94748	552.29150	102.31422	229.83514	265.09995	-7.94312	-937.86792	555.84467	0.96244	-627.24811	270.85693	63.07973
543	4.517	982.41449	357.91003	1620.41443	-26.00593	379.81131	1325.47620	-833.51160	350.45380	1324.32300	527.82343	545.72748	93.95738	205.12216	266.87714	-7.70611	-962.22742	557.52716	0.98511	-594.98065	273.16199	62.72337
544	4.525	980.80096	357.16190	1623.07129	-25.20516	378.91312	1329.17651	-834.00195	348.57932	1327.11023	559.95520	538.51050	84.52295	180.34125	268.73874	-7.39936	-986.63843	559.16583	0.93655	-562.91833	274.48996	62.10423
545	4.533	979.42810	356.40918	1625.83264	-24.51270	377.86493	1333.11890	-834.31097	346.80704	1330.20471	592.45453	530.63727	74.36174	155.48273	270.68570	-7.05599	-1011.24762	560.88422	0.95103	-531.41650	274.64627	61.21019
546	4.542	978.31909	355.63776	1628.63916	-23.91732	376.70724	1337.22742	-834.43585	345.19275	1333.55078	625.29370	522.47760	64.42397	130.50552	272.69482	-6.72287	-1036.09119	562.69684	1.03418	-501.02783	273.58667	59.75429
547	4.550	977.49670	354.84283	1631.43628	-23.39782	375.47485	1341.41724	-834.39435	343.78870	1337.06433	657.90283	514.81921	56.13583	105.37799	274.72464	-6.45244	-1060.99255	564.59875	1.19085	-472.44519	271.30872	57.24891
548	4.558	976.97614	354.03369	1634.17065	-22.93935	374.19489	1345.59106	-834.21912	342.63504	1340.62170	689.01770	508.43216	50.56700	80.11108	276.70755	-6.26574	-1085.53955	566.66071	1.71988	-446.33954	267.80017	53.16030
549	4.567	976.74182	353.21515	1636.78687	-22.53761	372.90051	1349.63818	-833.97461	341.73886	1344.04834	717.03601	503.48883	47.42152	54.82870	278.54971	-6.08500	-1109.21362	569.03668	3.32294	-423.19305	263.01761	47.20814
550	4.575	976.73407	352.36755	1639.22644	-22.19754	371.64566	1353.43347	-833.75531	341.05954	1347.13611	740.46698	499.56195	45.12984	29.89594	280.12567	-5.66269	-1131.69604	571.81476	6.69650	-403.20483	256.81750	39.68102
551	4.583	976.85565	351.45398	1641.43030	-21.92741	370.50494	1356.84290	-833.64246	340.52164	1349.69690	758.19763	496.16290	42.14098	5.97351	281.30795	-4.57366	-1153.06860	574.75751	11.96816	-386.36633	248.96902	31.46220
552	4.592	976.99359	350.45432	1643.35156	-21.72819	369.55246	1359.73645	-833.66064	340.04648	1351.60242	769.74567	493.07187	37.87752	-16.14685	282.03430	-2.38765	-1173.60181	577.24774	18.66741	-372.71973	239.27454	23.73812
553	4.600	977.05200	349.39966	1644.96069	-21.58623	368.82913	1362.00330	-833.78455	339.55280	1352.78052	775.42822	490.27460	32.44791	-35.83160	282.32605	1.08911	-1193.29565	578.67535	26.19081	-362.55847	227.69731	17.61990
554	4.608	976.97565	348.36230	1646.22656	-21.47612	368.32556	1363.56201	-833.97430	338.93381	1353.20349	776.16437	487.87329	26.01160	-52.80188	282.19638	5.92126	-1211.61060	578.94287	34.23267	-356.38019	214.53497	13.77935
555	4.617	976.74335	347.41095	1647.09790	-21.37275	367.99026	1364.36194	-834.19916	338.06415	1352.89685	772.88672	486.13297	18.84856	-66.91968	281.45200	12.63362	-1227.51453	578.47607	42.84235	-354.71631	200.56744	12.10815
556	4.625	976.34680	346.58594	1647.52112	-21.26514	367.75143	1364.38135	-834.44202	336.84076	1351.93884	765.92798	485.45410	11.79810	-77.34601	279.51605	22.58227	-1239.65576	577.75580	52.07365	-357.97357	187.04169	11.54789
557	4.633	975.78595	345.89743	1647.46606	-21.16175	367.54248	1363.62549	-834.69281	335.23010	1350.43298	754.93188	485.98746	6.10390	-82.00317	275.55502	37.10510	-1246.71460	576.99091	61.53991	-366.22852	175.52722	10.42407
558	4.642	975.07471	345.32733	1646.92749	-21.08553	367.32101	1362.12463	-834.94470	333.29080	1348.48120	739.42041	487.29758	2.60892	-78.74121	269.06171	55.75336	-1248.02295	576.10620	70.23891	-379.01587	167.52271	7.50505
559	4.650	974.24286	344.84192	1645.92029	-21.06560	367.07288	1359.93091	-835.19751	331.16199	1346.17322	719.52448	488.75726	1.12190	-67.32745	260.51450	75.52917	-1243.90869	574.88452	76.90667	-395.45514	163.67714	3.11172
560	4.658	973.34076	344.40369	1644.48059	-21.12860	366.80298	1357.10706	-835.45599	329.03931	1343.58728	696.31140	490.17642	0.65977	-49.80524	251.36528	92.31657	-1235.22461	573.29999	80.87402	-414.76923	163.23972	-1.12361
561	4.667	972.43652	343.97433	1642.66943	-21.28992	366.52542	1353.72229	-835.71930	327.14621	1340.79443	671.40466	491.72452	0.37010	-28.91479	243.15642	103.32049	-1222.54053	571.71857	82.65508	-436.49432	164.60327	-3.86268
562	4.675	971.59723	343.52011	1640.56702	-21.55024	366.26447	1349.85437	-835.98309	325.67700	1337.85278	646.13562	493.44122	0.05852	-6.48657	236.59393	108.39490	-1205.93652	570.59137	83.42291	-460.04608	166.45917	-5.06027
563	4.683	970.86591	343.02423	1638.25342	-21.90592	366.04916	1345.58899	-836.26184	324.71716	1334.80042	621.08325	495.13599	-0.14767	16.92499	231.46268	109.39521	-1185.45007	570.04761	83.78618	-484.50262	168.27805	-5.40803
564	4.692	970.24963	342.49585	1635.79346	-22.37059	365.88901	1341.01721	-836.60736	324.20554	1331.66431	596.34467	496.65887	-0.26103	41.46970	227.23874	108.52731	-1161.38794	569.86768	83.25993	-509.07935	170.01212	-5.49936
565	4.700	969.72620	341.96002	1633.24329	-22.99001	365.75540	1336.23450	-837.09875	323.98584	1328.48267	571.90601	498.04514	-0.47142	67.31863	223.61563	107.19859	-1134.18469	569.71204	80.98230	-533.48438	171.73825	-5.63211
566	4.708	969.26581	341.43201	1630.66162	-23.84021	365.58408	1331.33118	-837.80817	323.90167	1325.31812	547.71149	499.41040	-0.93674	94.32037	220.56833	105.87494	-1104.26440	569.29840	76.72122	-557.71973	173.50609	-5.91130
567	4.717	968.84698	340.90186	1628.10889	-25.01903	365.28888	1326.38269	-838.76410	323.86414	1322.25867	523.65857	500.84421	-1.61522	122.01794	218.16716	104.46321	-1072.11182	568.40735	71.11846	-581.80988	175.29120	-6.31828
568	4.725	968.45105	340.34805	1625.64502	-26.63995	364.78760	1321.45374	-839.92102	323.87079	1319.41028	499.69394	502.38605	-2.28171	149.89981	216.43475	102.68443	-1038.27637	566.80267	65.23739	-605.74591	177.02879	-6.74376
569	4.733	968.04462	339.76135	1623.33093	-28.81500	364.04230	1316.61707	-841.15070	323.98709	1316.87891	475.86765	504.02441	-2.71777	177.68359	215.31808	100.29607	-1003.28375	564.26111	60.09960	-629.52563	178.69531	-7.03723
570	4.742	967.57654	339.14252	1621.22656	-31.60520	363.09460	1311.97607	-842.27484	324.31006	1314.74146	452.20621	505.73880	-2.89589	205.42426	214.69067	97.21983	-967.65210	560.69507	56.48854	-653.18378	180.29146	-7.07655
571	4.750	966.99518	338.49387	1619.38953	-34.94123	362.06207	1307.67871	-843.14056	324.92551	1313.02344	428.60080	507.52032	-2.97514	233.43024	214.37604	93.54216	-931.98535	556.13763	54.83746	-676.78845	181.82185	-6.87142
572	4.758	966.26923	337.82806	1617.87036	-38.56819	361.08679	1303.90613	-843.69556	325.86734	1311.69202	404.93021	509.31918	-3.14040	262.10284	214.20908	89.40411	-897.00049	550.59967	55.10239	-700.39844	183.38237	-6.62294
573	4.767	965.39441	337.17023	1616.70435	-42.09025	360.26221	1300.83484	-844.00256	327.11392	1310.67688	381.22208	511.03903	-3.45163	291.75159	214.03329	84.95054	-863.39471	544.01678	56.74405	-724.05005	185.12790	-6.58187
574	4.775	964.38794	336.53687	1615.90381	-45.11922	359.58844	1298.59119	-844.18555	328.62656	1309.91455	357.58838	512.62451	-3.81982	322.45740	213.65445	80.34821	-831.58813	536.32568	58.93604	-747.79584	187.05994	-6.79514
575	4.783	963.28174	335.91159	1615.45715	-47.43051	358.99368	1297.22644	-844.36469	330.37445	1309.39392	334.04410	514.11737	-4.08638	354.09641	212.87120	75.75134	-801.55920	527.53882	60.88657	-771.68762	188.92392	-7.02040
576	4.792	962.11841	335.25220	1615.33838	-49.02602	358.39081	1296.72400	-844.62018	332.31741	1309.18066	310.46271	515.59595	-4.13147	386.51810	211.54726	71.24941	-772.95337	517.73248	62.02167	-795.70093	190.47661	-6.97229
577	4.800	960.94714	334.51834	1615.51721	-50.07782	357.71158	1297.02881	-844.98224	334.38013	1309.40088	286.69250	517.12433	-3.95052	419.70953	209.66486	66.86223	-745.33099	507.03949	62.02160	-819.74426	191.81813	-6.64453
578	4.808	959.81732	333.68488	1615.96436	-50.79699	356.91644	1298.07410	-845.43201	336.45767	1310.17920	262.65363	518.78094	-3.62965	453.78275	207.34320	62.57547	-718.28522	495.69470	60.84877	-843.79590	193.23547	-6.25489
579	4.817	958.76996	332.74933	1616.65576	-51.31344	356.00757	1299.79724	-845.91394	338.44388	1311.57129	238.34656	520.60291	-3.27950	488.81763	204.81386	58.39133	-691.42419	484.04376	58.71779	-867.98376	194.80186	-5.92428
580	4.825	957.83276	331.73227	1617.57898	-51.64099	355.04028	1302.14929	-846.36371	340.25543	1313.54041	213.82861	522.50183	-2.98943	524.72156	202.43216	54.32875	-664.40594	472.45856	55.95534	-892.43481	196.36014	-5.59650
581	4.833	957.03046	330.65848	1618.72424	-51.72701	354.11182	1305.09656	-846.73395	341.84451	1315.98962	189.16602	524.34778	-2.77574	561.18646	200.69972	50.40023	-637.06104	461.18341	52.85797	-917.05786	197.86478	-5.24195
582	4.842	956.40295	329.54633	1620.06445	-51.51984	353.32492	1308.61218	-847.00208	343.19067	1318.81250	164.40079	526.09045	-2.58524	597.67651	200.09474	46.68664	-609.47076	450.34290	49.66228	-941.61438	199.50635	-4.92623
583	4.850	956.01166	328.40884	1621.55310	-51.00392	352.75369	1312.65198	-847.16925	344.27408	1321.92017	139.56996	527.75372	-2.36324	633.30872	200.73938	43.44638	-581.93146	440.15894	46.56831	-966.04462	201.39198	-4.65582
584	4.858	955.92432	327.24377	1623.14600	-50.20209	352.43210	1317.13123	-847.25232	345.06763	1325.24194	114.70984	529.37799	-2.08607	666.64417	202.20291	40.99484	-554.88293	430.95868	43.65832	-990.55273	203.38736	-4.38635
585	4.867	956.18793	326.02661	1624.81165	-49.15981	352.35577	1321.92346	-847.26807	345.55417	1328.72534	89.82024	530.99231	-1.77248	695.78882	203.63864	39.28419	-528.86603	422.91888	40.75421	-1015.32410	205.41626	-4.19868
586	4.875	956.81152	324.73254	1626.52173	-47.92503	352.48813	1326.87915	-847.22424	345.73450	1332.33386	64.84987	532.62427	-1.50923	719.14996	204.30685	37.65297	-504.45932	416.02609	37.44142	-1040.32166	207.53992	-4.22773
587	4.883	957.77417	323.37360	1628.24353	-46.54041	352.76984	1331.84509	-847.12012	345.61850	1336.02417	39.74992	534.31866	-1.39291	736.31989	204.16415	35.26570	-482.19504	410.30444	33.30077	-1065.32104	209.59982	-4.36180
588	4.892	959.04071	322.00275	1629.93652	-45.05214	353.12897	1336.67224	-846.95215	345.21500	1339.70862	14.56625	536.12000	-1.36914	748.05591	203.85605	31.81778	-462.52609	405.92490	28.13924	-1089.95764	211.15329	-4.12643
589	4.900	960.56189	320.68237	1631.54370	-43.51869	353.50003	1341.21265	-846.72205	344.53290	1343.24219	-10.53384	538.04041	-1.10181	755.35413	204.07317	27.57784	-445.80896	403.20547	22.11673	-1113.76733	211.94205	-2.92900
590	4.908	962.26746	319.46710	1632.98938	-42.00586	353.84143	1345.32397	-846.44714	343.60220	1346.44702	-35.29535	540.05817	0.05672	758.74969	205.01794	22.81529	-432.31635	402.65735	15.80489	-1136.38049	212.18594	-0.42292
591	4.917	964.07269	318.40015	1634.19897	-40.57135	354.12692	1348.88379	-846.16663	342.49600	1349.15051	-59.30999	542.11230	2.93831	758.43750	206.43396	17.50763	-422.35968	404.86383	10.10548	-1157.72888	212.31070	3.35812
592	4.925	965.88965	317.49609	1635.12036	-39.24829	354.32343	1351.79932	-845.93646	341.32843	1351.21826	-81.82458	544.10278	8.24303	754.60114	207.94308	11.68897	-416.41187	410.12872	5.90776	-1177.96619	212.59744	8.12958
593	4.933	967.63708	316.73315	1635.72327	-38.04076	354.38901	1354.00806	-845.80579	340.23712	1352.57996	-101.63762	545.95770	16.25972	747.28650	209.30759	5.90215	-415.06702	418.11630	3.55072	-1197.18079	213.13855	13.54516
594	4.942	969.25012	316.07632	1635.98706	-36.93484	354.29163	1355.47803	-845.78619	339.35239	1353.23999	-117.22583	547.65131	26.88666	736.04962	210.51685	1.09055	-418.86197	427.73645	2.55971	-1215.13892	213.92221	19.33770
595	4.950	970.68433	315.50171	1635.89917	-35.91455	354.03046	1356.20996	-845.83575	338.75256	1353.27087	-126.99263	549.21851	39.92918	720.18707	211.73001	-2.05650	-428.03729	437.48511	2.09342	-1231.18396	214.81342	25.42691
596	4.958	971.91992	314.99231	1635.45898	-34.97665	353.64722	1356.23486	-845.87518	338.43414	1352.79663	-129.49686	550.93091	55.22337	699.71924	213.11160	-3.58362	-442.18365	446.00912	1.63106	-1244.33020	215.50262	31.92961
597	4.967	972.97186	314.53003	1634.67944	-34.13993	353.21765	1355.60547	-845.83331	338.30847	1351.96777	-123.89313	553.22711	72.09168	675.95697	214.71245	-4.07050	-460.11932	452.48154	1.11684	-1253.42078	215.65352	38.91886
598	4.975	973.87714	314.10748	1633.58643	-33.44304	352.82040	1354.38354	-845.68561	338.22388	1350.92493	-110.76749	556.29138	88.90794	650.75842	216.48538	-4.11258	-480.57474	456.74026	0.63050	-1257.35181	215.09427	46.11617
599	4.983	974.65814	313.72675	1632.21436	-32.93374	352.50662	1352.63135	-845.46143	338.01556	1349.75879	-92.30753	559.97766	103.96150	625.42548	218.33958	-4.07390	-502.88043	459.21509	0.16237	-1255.45752	213.75554	52.87317
600	4.992	975.30811	313.37793	1630.60278	-32.65299	352.29901	1350.41003	-845.22540	337.56052	1348.49280	-70.97057	564.04248	116.59225	600.42151	220.19028	-4.14937	-526.61346	460.65704	-0.29315	-1247.71899	211.54378	58.44360
601	5.000	975.81415	313.04074	1628.80261	-32.62115	352.21661	1347.78259	-845.05530	336.79617	1347.09717	-48.17782	568.11768	126.91933	575.72198	221.99451	-4.42638	-551.10455	461.80084	-0.64403	-1234.55396	208.36195	62.34007
602	5.008	976.18201	312.70551	1626.87817	-32.83856	352.29083	1344.81921	-845.02795	335.70038	1345.52319	-24.43013	571.63660	134.94424	551.18225	223.74286	-4.87264	-575.68506	463.10617	-0.83135	-1216.45300	204.21725	64.46156
603	5.017	976.42889	312.37921	1624.89990	-33.30049	352.55313	1341.60254	-845.21130	334.28665	1343.73877	0.04946	574.05548	140.50557	526.72699	225.44444	-5.37524	-600.06207	464.69263	-0.94489	-1193.75793	199.35680	64.86035
604	5.025	976.55847	312.08038	1622.93591	-34.01627	353.01239	1338.22607	-845.65741	332.62875	1341.74780	25.13362	575.09656	143.71376	502.36832	227.11784	-5.82933	-624.26385	466.47470	-1.12903	-1166.71460	194.29230	63.54576
605	5.033	976.54895	311.83243	1621.05896	-35.02521	353.65552	1334.78284	-846.39551	330.86127	1339.58459	50.84451	574.76410	144.98592	478.13464	228.78043	-6.19678	-648.35217	468.37274	-1.39881	-1135.74487	189.58748	60.66085
606	5.042	976.35925	311.65869	1619.35132	-36.40118	354.46970	1331.36023	-847.42609	329.13824	1337.29358	77.30191	573.23016	144.80135	454.03177	230.44452	-6.51096	-672.32098	470.35864	-1.60131	-1101.62134	185.59369	56.76101
607	5.050	975.94366	311.58768	1617.88892	-38.23447	355.45374	1328.04724	-848.71735	327.58020	1334.92798	104.61183	570.70557	143.53143	430.05460	232.10622	-6.83758	-696.20990	472.31281	-1.59544	-1065.34131	182.45377	52.72342
608	5.058	975.27191	311.65186	1616.71643	-40.58253	356.61288	1324.94751	-850.20117	326.23517	1332.56409	132.77831	567.36334	141.37402	406.19067	233.73975	-7.21057	-720.13080	474.04199	-1.41946	-1027.82373	180.28207	49.36639
609	5.067	974.34540	311.85657	1615.83521	-43.39768	357.95721	1322.18005	-851.77112	325.07031	1330.29834	161.70081	563.35413	138.38539	382.41010	235.31297	-7.58762	-744.15637	475.49146	-1.25052	-989.67358	179.15628	47.22173
610	5.075	973.19397	312.15979	1615.22229	-46.48191	359.48096	1319.86108	-853.30444	323.99539	1328.21887	191.28883	558.85370	134.58528	358.67725	236.80594	-7.87986	-768.25067	476.80191	-1.23157	-951.16907	179.02890	46.51500
611	5.083	971.85425	312.51080	1614.86426	-49.52988	361.10162	1318.08228	-854.71368	322.90240	1326.38257	221.54968	554.06665	130.06192	334.96185	238.22510	-8.03978	-792.31641	478.16354	-1.34248	-912.52734	179.79999	47.23279
612	5.092	970.35376	312.89435	1614.77026	-52.23961	362.62805	1316.90039	-855.97601	321.70154	1324.81104	252.56209	549.16162	125.00682	311.23260	239.62933	-8.12116	-816.30310	479.67136	-1.42610	-874.23462	181.38409	49.28313
613	5.100	968.71729	313.32486	1614.95923	-54.40579	363.83459	1316.34253	-857.10663	320.33826	1323.51526	284.38278	544.25519	119.66161	287.46094	241.12167	-8.22156	-840.26624	481.29724	-1.32456	-837.05103	183.69629	52.51158
614	5.108	966.98438	313.82050	1615.43921	-55.95582	364.58682	1316.41797	-858.11456	318.78265	1322.53467	316.91974	539.50897	114.22370	263.60635	242.74908	-8.34277	-864.29266	482.94034	-1.02471	-801.64966	186.67741	56.42935
615	5.117	965.21735	314.38678	1616.19165	-56.93856	364.89398	1317.11719	-858.98871	317.01727	1321.95886	349.92694	535.13202	108.74744	239.59222	244.43753	-8.36101	-888.40271	484.45911	-0.70241	-768.15552	190.34344	60.15923
616	5.125	963.49243	315.01099	1617.17542	-57.47641	364.85129	1318.40308	-859.72015	315.05518	1321.90295	383.22849	531.22284	103.10655	215.35602	246.09143	-8.17764	-912.59772	485.79556	-0.51026	-735.97266	194.73842	62.92051
617	5.133	961.88312	315.67636	1618.34839	-57.70417	364.55444	1320.21765	-860.33630	312.95584	1322.45117	416.93314	527.69617	97.08508	190.94006	247.72015	-7.86538	-936.90918	487.15796	-0.34953	-704.19073	199.74521	64.48682
618	5.142	960.45349	316.37592	1619.67676	-57.72852	364.06665	1322.50012	-860.89935	310.80081	1323.60547	451.37201	524.37067	90.51453	166.47202	249.41084	-7.60369	-961.31000	488.81119	-0.07461	-672.19861	204.95438	65.11060
619	5.150	959.26208	317.10095	1621.12891	-57.61668	363.42532	1325.19141	-861.45135	308.67426	1325.27930	486.80740	521.06116	83.34923	142.01343	251.20691	-7.46151	-985.70490	490.72235	0.24270	-639.87854	209.80441	65.15877
620	5.158	958.36688	317.82922	1622.67017	-57.40242	362.64883	1328.22949	-861.96332	306.66098	1327.34424	523.17181	517.57867	75.72755	117.49255	253.06868	-7.33398	-1010.07990	492.68716	0.46380	-607.44446	213.87000	64.84708
621	5.167	957.81659	318.52972	1624.25671	-57.09795	361.74518	1331.54688	-862.35840	304.81403	1329.69666	560.00214	513.70813	68.04066	92.81137	254.94876	-7.11833	-1034.54333	494.55957	0.54243	-575.30884	216.98148	64.14431
622	5.175	957.63776	319.18225	1625.83582	-56.70524	360.72394	1335.06763	-862.57214	303.14746	1332.28992	596.49243	509.35199	60.91638	67.93085	256.85269	-6.84482	-1059.18286	496.29593	0.49493	-544.04333	219.09517	62.78482
623	5.183	957.83600	319.79288	1627.35291	-56.22092	359.59650	1338.69922	-862.57568	301.69080	1335.10095	631.54889	504.79587	55.05003	42.86053	258.79071	-6.60472	-1083.95874	498.00552	0.40900	-514.34711	220.15781	60.33010
624	5.192	958.40204	320.38123	1628.75684	-55.63842	358.37527	1342.33020	-862.37061	300.50134	1338.06946	663.90088	500.62393	50.82166	17.66141	260.70114	-6.42558	-1108.68958	499.86853	0.46377	-486.95734	220.06900	56.27748
625	5.200	959.30402	320.95819	1629.99731	-54.95838	357.08572	1345.83850	-861.98224	299.60712	1341.07056	692.30042	497.23309	47.89729	-7.49731	262.46118	-6.22433	-1133.04224	502.01862	1.02434	-462.46478	218.62585	50.30700
626	5.208	960.47864	321.51343	1631.01978	-54.19939	355.77597	1349.10229	-861.45599	298.97089	1343.92114	715.65753	494.58725	45.33116	-32.24622	263.96271	-5.78851	-1156.62866	504.53210	2.74528	-441.13843	215.51158	42.58614
627	5.217	961.84351	322.01962	1631.76709	-53.39230	354.51071	1352.00769	-860.85077	298.50909	1346.39941	733.09711	492.43906	42.17258	-55.97559	265.17493	-4.76290	-1179.26563	507.32178	6.27528	-422.98364	210.43179	33.84599
628	5.225	963.32001	322.45258	1632.18811	-52.55981	353.36346	1354.45105	-860.22363	298.12430	1348.29443	744.14459	490.66003	37.91209	-77.96307	266.14719	-2.75646	-1201.03809	510.07214	11.72358	-408.08392	203.21844	25.15619
629	5.233	964.84216	322.80304	1632.24048	-51.70379	352.40381	1356.33765	-859.61389	297.72089	1349.47070	749.00159	489.30289	32.42210	-97.61066	266.92737	0.48056	-1222.00781	512.37860	18.56680	-396.90173	193.80556	17.57097
630	5.242	966.35754	323.08044	1631.88513	-50.81295	351.66241	1357.58740	-859.03961	297.20264	1349.88196	748.52545	488.30804	25.76344	-114.59058	267.43640	5.14349	-1242.01196	513.86511	26.15210	-390.23151	182.31467	11.77588
631	5.250	967.82660	323.32220	1631.09106	-49.87426	351.10513	1358.14697	-858.49615	296.46094	1349.53662	743.68494	487.37912	18.30679	-128.59894	267.36502	11.87819	-1260.68665	514.33478	34.24711	-388.89594	169.36700	7.79976
632	5.258	969.21954	323.59149	1629.84595	-48.87705	350.65082	1357.99133	-857.95380	295.37842	1348.47913	734.85901	486.34506	11.00795	-138.56573	266.13513	22.08811	-1277.31299	513.93170	43.02821	-393.44580	156.36958	4.97489
633	5.267	970.51868	323.94348	1628.15967	-47.82168	350.21188	1357.11389	-857.37103	293.86252	1346.80872	721.68164	485.41550	5.22841	-142.28296	263.07428	37.04722	-1290.57544	513.01709	52.59183	-403.95618	145.34048	2.44233
634	5.275	971.72321	324.38306	1626.05261	-46.73181	349.72711	1355.52429	-856.72119	291.90161	1344.69141	703.74628	484.96793	1.87289	-137.69568	257.92050	56.16203	-1298.84692	511.94296	62.54216	-419.93396	138.09189	-0.11005
635	5.283	972.85236	324.86636	1623.54919	-45.65227	349.17734	1353.25500	-855.99902	289.60889	1342.31409	681.61072	485.26773	0.60667	-124.77936	251.31262	76.33897	-1301.06641	510.90994	71.88486	-440.36694	135.18771	-2.35469
636	5.292	973.94757	325.34378	1620.68591	-44.62968	348.58160	1350.36670	-855.20337	287.20444	1339.81641	656.95636	486.33853	0.25758	-105.70502	244.63092	93.50726	-1297.31494	509.90607	79.33038	-463.76337	135.57439	-3.89541
637	5.300	975.06561	325.78577	1617.51807	-43.69476	347.97836	1346.94800	-854.33014	284.94757	1337.28259	631.58020	487.93237	-0.01268	-83.23352	239.14450	104.98828	-1288.41321	508.87811	84.03397	-488.41589	137.44008	-4.70088
638	5.308	976.25159	326.17145	1614.11829	-42.86153	347.40540	1343.10718	-853.38965	283.07050	1334.77368	606.43982	489.69092	-0.29912	-59.17926	235.30536	110.65630	-1275.10791	507.98868	86.24991	-513.11218	139.48842	-5.05559
639	5.317	977.51398	326.48349	1610.57068	-42.14062	346.88812	1338.95789	-852.43695	281.71362	1332.33020	581.72668	491.38940	-0.46603	-34.10138	232.84750	112.22536	-1257.72266	507.61133	87.20630	-537.48639	141.34352	-5.28038
640	5.325	978.82471	326.72931	1606.96045	-41.55439	346.42822	1334.60486	-851.58228	280.86835	1329.96240	557.36639	493.01971	-0.58372	-7.90613	231.32736	111.73133	-1236.37866	508.04199	88.10357	-561.62781	143.09000	-5.53102
641	5.333	980.13177	326.93759	1603.36511	-41.14735	345.98740	1330.13342	-850.95776	280.39822	1327.66992	533.21857	494.67838	-0.86618	19.50977	230.44946	110.53033	-1211.37305	509.23581	89.06773	-585.66748	144.83109	-5.80976
642	5.342	981.36835	327.11761	1599.85596	-40.99441	345.48398	1325.60901	-850.66370	280.14011	1325.46338	509.14984	496.39801	-1.40633	48.01370	230.06583	109.15203	-1183.29541	510.82169	89.16411	-609.66107	146.64616	-6.12416
643	5.350	982.46808	327.24619	1596.50281	-41.20586	344.82550	1321.09375	-850.73267	280.00012	1323.36060	485.12961	498.13177	-2.06630	77.28677	230.07886	107.60638	-1152.82849	512.32727	87.44936	-633.58337	148.59647	-6.50933
644	5.358	983.38959	327.30109	1593.37122	-41.91470	343.96851	1316.66821	-851.11749	279.99219	1321.38110	461.20645	499.85498	-2.59734	106.95490	230.40253	105.69409	-1120.54639	513.38208	83.87437	-657.38672	150.60068	-6.88224
645	5.367	984.12494	327.29010	1590.51392	-43.22713	342.96490	1312.43835	-851.70435	280.20847	1319.55273	437.41882	501.57983	-2.87340	136.73743	230.96854	103.17455	-1086.87085	513.76416	79.27491	-681.08374	152.47972	-7.07859
646	5.375	984.67883	327.23837	1587.96265	-45.14063	341.95212	1308.52966	-852.34460	280.75504	1317.91187	413.74707	503.31342	-3.00119	166.59717	231.71664	99.86558	-1052.08154	513.32446	74.78117	-704.74329	154.13416	-7.03051
647	5.383	985.05182	327.15985	1585.73083	-47.47884	341.07013	1305.07520	-852.89032	281.70374	1316.48352	390.11340	505.03937	-3.17110	196.81616	232.54892	95.70616	-1016.37128	511.90576	71.26890	-728.40930	155.61285	-6.82438
648	5.392	985.25391	327.05490	1583.82703	-49.91393	340.36060	1302.20410	-853.23627	283.06500	1315.27100	366.44528	506.73022	-3.45161	227.91010	233.28659	90.76865	-980.01642	509.34497	69.12534	-752.09265	157.09297	-6.66195
649	5.400	985.31512	326.92468	1582.26416	-52.09109	339.75095	1300.03088	-853.35889	284.78296	1314.27258	342.75348	508.38007	-3.74431	260.36456	233.70178	85.22417	-943.54303	505.54797	68.31117	-775.84497	158.71722	-6.69194
650	5.408	985.27112	326.77167	1581.05396	-53.76974	339.14163	1298.64001	-853.31885	286.75467	1313.52075	319.10251	509.99167	-3.89980	294.35367	233.60092	79.27705	-907.68390	500.55103	68.55503	-799.74701	160.43869	-6.83648
651	5.417	985.15485	326.58966	1580.19226	-54.87991	338.49048	1298.07556	-853.22815	288.85043	1313.10498	295.46802	511.55353	-3.85477	329.71246	232.86302	73.11336	-873.10254	494.49603	69.41541	-823.78931	162.16068	-6.90805
652	5.425	985.00513	326.36096	1579.65417	-55.48388	337.81631	1298.34033	-853.20068	290.93243	1313.14526	271.68942	513.09167	-3.65578	366.18375	231.41640	66.89363	-840.09900	487.56329	70.23003	-847.84265	163.88382	-6.81659
653	5.433	984.87415	326.07135	1579.40125	-55.69991	337.15271	1299.40002	-853.30048	292.88080	1313.73730	247.62636	514.67456	-3.40631	403.66556	229.21907	60.79038	-808.50696	479.94489	70.30040	-871.81049	165.63052	-6.60080
654	5.442	984.85040	325.73230	1579.39575	-55.63530	336.52014	1301.19348	-853.51221	294.62408	1314.91223	223.29425	516.32690	-3.19905	442.22879	226.28259	55.04715	-777.83337	471.83374	69.25189	-895.75452	167.39310	-6.37928
655	5.450	985.05786	325.37399	1579.60938	-55.34783	335.93320	1303.65173	-853.74536	296.16772	1316.62280	198.80321	518.02112	-3.04704	481.90387	222.72084	49.97323	-747.53735	463.44373	67.14030	-919.82153	169.14633	-6.21985
656	5.458	985.57343	325.00919	1580.01355	-54.84038	335.41562	1306.70605	-853.86945	297.59381	1318.75708	174.24545	519.73279	-2.89984	522.42200	218.79318	45.81074	-717.24030	455.03653	64.24715	-944.11920	170.87790	-6.02765
657	5.467	986.37030	324.61594	1580.56970	-54.08656	335.00543	1310.28430	-853.78467	298.98499	1321.19751	149.66718	521.46094	-2.72359	563.12244	214.90193	42.59057	-686.74811	446.83423	60.87286	-968.65149	172.64035	-5.68178
658	5.475	987.39087	324.15192	1581.23547	-53.06915	334.74088	1314.30066	-853.49371	300.31171	1323.89844	125.07408	523.21771	-2.51538	603.09485	211.50542	40.16677	-655.99988	438.97650	57.32726	-993.31335	174.48831	-5.20910
659	5.483	988.62433	323.58029	1581.97485	-51.80190	334.63666	1318.65125	-853.08746	301.43216	1326.88623	100.43266	524.97681	-2.27779	641.38354	208.90674	38.40788	-625.09888	431.65240	53.95316	-1018.00195	176.38707	-4.75904
660	5.492	990.09436	322.90118	1582.75781	-50.32801	334.67844	1323.21692	-852.64514	302.22250	1330.17664	75.69449	526.67542	-2.03316	676.95935	206.96823	37.28983	-594.38580	425.10855	50.94085	-1042.73499	178.27365	-4.49735
661	5.500	991.82520	322.15765	1583.55200	-48.71161	334.83505	1327.87146	-852.17285	302.66382	1333.71729	50.82354	528.31323	-1.83719	708.52722	205.07773	36.70620	-564.46173	419.45850	48.09003	-1067.56104	180.13193	-4.47767
662	5.508	993.82794	321.40775	1584.31421	-47.02822	335.07126	1332.48730	-851.63647	302.80624	1337.39197	25.81878	529.97668	-1.71828	734.69873	202.64786	36.19346	-536.15961	414.64212	44.84232	-1092.32385	181.85193	-4.47866
663	5.517	996.08728	320.70459	1584.99573	-45.35309	335.35666	1336.93945	-851.01959	302.70105	1341.03748	0.76223	531.73035	-1.56639	754.59094	199.72112	35.00454	-510.40302	410.61520	40.59737	-1116.57104	183.06738	-3.95491
664	5.525	998.54645	320.09052	1585.55127	-43.75045	335.65903	1341.09998	-850.34143	302.38602	1344.46643	-24.14955	533.50702	-1.01329	768.11633	196.87453	32.54961	-487.95978	407.48431	35.07505	-1139.74829	183.45627	-2.30204
665	5.533	1001.10193	319.59399	1585.93640	-42.26004	335.93329	1344.83508	-849.64081	301.91721	1347.49817	-48.59922	535.10138	0.66209	775.69971	194.51396	28.67108	-469.25754	405.51627	28.50654	-1161.52734	183.19687	0.74970
666	5.542	1003.62732	319.22971	1586.10999	-40.88269	336.12589	1348.01587	-848.96191	301.38699	1349.98694	-72.05301	536.25995	4.38783	778.00098	192.52054	23.50130	-454.41254	405.13962	21.57390	-1181.92249	182.78497	5.07682
667	5.550	1006.02002	318.99603	1586.04309	-39.58249	336.18585	1350.53613	-848.34814	300.90790	1351.83154	-93.57805	536.87158	10.90251	775.82666	190.57147	17.30967	-443.50220	406.86719	15.16387	-1201.08362	182.54471	10.39151
668	5.558	1008.22095	318.87640	1585.71924	-38.30934	336.08060	1352.32483	-847.82355	300.59326	1352.97498	-111.78116	537.22723	20.58839	769.83252	188.55682	10.63808	-436.88049	411.05157	10.07101	-1219.00281	182.59605	16.38068
669	5.567	1010.20160	318.84451	1585.12769	-37.02467	335.81934	1353.34924	-847.36407	300.54785	1353.40808	-124.95670	537.97247	33.62555	760.03369	186.73961	4.43937	-435.25580	417.54218	6.69416	-1235.28394	183.00845	22.75510
670	5.575	1011.95398	318.86462	1584.25317	-35.71846	335.46078	1353.61694	-846.89288	300.84995	1353.17810	-131.26077	539.63074	49.91777	745.79657	185.66060	-0.22846	-439.43665	425.42499	4.79271	-1249.04456	183.74063	29.33864
671	5.583	1013.48779	318.89874	1583.07190	-34.41609	335.09406	1353.17517	-846.31885	301.52167	1352.39063	-129.14378	542.29840	68.58038	726.76154	185.73468	-2.89749	-449.79816	433.13782	3.60171	-1259.08862	184.56680	36.12432
672	5.592	1014.82446	318.92160	1581.57385	-33.17227	334.80341	1352.09851	-845.59363	302.50601	1351.18921	-118.48364	545.77545	87.69093	703.83936	186.87082	-3.97574	-465.73444	439.16913	2.42297	-1264.32727	185.14001	43.14139
673	5.600	1015.99585	318.92261	1579.79468	-32.05544	334.63205	1350.46411	-844.74426	303.67065	1349.71155	-101.27032	549.80231	105.15232	678.90472	188.60316	-4.22376	-485.73984	442.97125	1.14137	-1264.14368	185.09824	50.15121
674	5.608	1017.04541	318.90143	1577.82080	-31.13196	334.56659	1348.34082	-843.86115	304.84290	1348.05127	-80.35710	554.21149	120.05449	653.54285	190.50331	-4.20122	-508.24695	445.13525	0.06092	-1258.40063	184.13252	56.52560
675	5.617	1018.01038	318.86340	1575.75732	-30.45186	334.55878	1345.79590	-843.06281	305.84824	1346.24561	-57.61690	558.89441	132.79431	628.41797	192.37880	-4.22127	-532.16632	446.62036	-0.59593	-1247.18555	182.06812	61.50392
676	5.625	1018.89484	318.81067	1573.69104	-30.03923	334.57056	1342.90283	-842.46619	306.52869	1344.29138	-33.68944	563.54767	143.80667	603.57520	194.21228	-4.44435	-556.71558	448.01947	-0.84656	-1230.64014	178.97086	64.51720
677	5.633	1019.67584	318.74646	1571.67786	-29.89742	334.60672	1339.74280	-842.16699	306.76489	1342.17346	-8.85994	567.53790	152.74658	578.90277	196.03973	-4.87192	-581.33826	449.46326	-0.85729	-1208.95654	175.17303	65.29524
678	5.642	1020.33557	318.68817	1569.75403	-30.02535	334.71780	1336.40588	-842.22241	306.52661	1339.88428	16.51875	570.18573	159.02048	554.34961	197.88165	-5.37495	-605.81323	450.89301	-0.87213	-1182.42175	171.18964	63.85389
679	5.650	1020.86340	318.65976	1567.95813	-30.43357	334.98581	1332.98364	-842.63904	305.90610	1337.43396	42.22222	571.16394	162.57794	529.93323	199.72163	-5.80950	-630.16675	452.30811	-1.08468	-1151.48352	167.54424	60.55138
680	5.658	1021.23364	318.68427	1566.34827	-31.15681	335.51196	1329.56543	-843.37756	305.08020	1334.86646	68.29320	570.54968	163.97014	505.67188	201.51494	-6.12448	-654.48737	453.76160	-1.50140	-1116.84180	164.57013	56.15563
681	5.667	1021.39893	318.79285	1565.00732	-32.25751	336.40582	1326.24646	-844.37250	304.22351	1332.27197	94.88481	568.59143	163.90892	481.55182	203.21420	-6.37939	-678.79626	455.24689	-1.94287	-1079.46033	162.38863	51.67673
682	5.675	1021.29950	319.01877	1564.02039	-33.80703	337.75919	1323.13843	-845.53552	303.44507	1329.76794	122.04411	565.54193	162.91153	457.54816	204.79417	-6.67635	-703.02722	456.72076	-2.19243	-1040.39490	161.07785	47.99317
683	5.683	1020.88135	319.37912	1563.43933	-35.83699	339.60986	1320.36169	-846.73212	302.78296	1327.46399	149.68935	561.62378	161.20822	433.64001	206.26503	-7.06122	-727.09955	458.19070	-2.18745	-1000.50043	160.76810	45.61320
684	5.692	1020.12134	319.87170	1563.27222	-38.27691	341.91791	1318.02234	-847.78503	302.22040	1325.43494	177.74748	557.01172	158.81235	409.78815	207.65280	-7.47330	-750.97430	459.74835	-2.06430	-960.26025	161.55481	44.73333
685	5.700	1019.04419	320.47491	1563.49707	-40.92667	344.55090	1316.18408	-848.54254	301.69330	1323.70276	206.25418	551.85883	155.67990	385.94559	208.97542	-7.80910	-774.69244	461.51593	-1.98770	-919.96887	163.39676	45.40931
686	5.708	1017.71173	321.14978	1564.09814	-43.49599	347.27747	1314.86572	-848.95691	301.09995	1322.24487	235.34418	546.38318	151.87186	362.10660	210.26224	-8.03304	-798.38550	463.48389	-1.97795	-880.15271	166.12482	47.61765
687	5.717	1016.19421	321.86572	1565.09192	-45.68278	349.80643	1314.07898	-849.09668	300.32346	1321.04248	265.17831	540.85474	147.54984	338.30060	211.58371	-8.19482	-822.17896	465.43561	-1.93595	-841.72778	169.54172	51.17546
688	5.725	1014.55579	322.61743	1566.50415	-47.24703	351.87964	1313.87354	-849.08844	299.27069	1320.13403	295.82437	535.44043	142.81560	314.53482	213.04303	-8.35769	-846.10645	467.10049	-1.79477	-805.57568	173.57841	55.56264
689	5.733	1012.84967	323.40939	1568.32471	-48.06190	353.36517	1314.32605	-849.04175	297.91690	1319.63171	327.14798	530.17957	137.62961	290.76187	214.71028	-8.54174	-870.16766	468.30542	-1.62335	-771.88452	178.34132	59.88883
690	5.742	1011.11200	324.24631	1570.50049	-48.13306	354.28168	1315.47876	-849.00970	296.32507	1319.68237	358.88312	525.14099	131.85741	266.87262	216.51923	-8.68741	-894.39307	469.08911	-1.54080	-739.93188	183.92487	63.28325
691	5.750	1009.36481	325.12659	1572.95947	-47.57848	354.73602	1317.30225	-848.99255	294.62564	1320.39136	390.88400	520.41705	125.29216	242.73236	218.27501	-8.65525	-918.79181	469.83691	-1.51417	-708.58459	190.19693	65.36143
692	5.758	1007.63049	326.02356	1575.63879	-46.57913	354.83731	1319.71350	-848.95349	292.96307	1321.77100	423.28513	515.98132	117.68267	218.31760	219.86401	-8.37294	-943.28094	471.10205	-1.34201	-677.03796	196.74692	66.27342
693	5.767	1005.93945	326.89203	1578.49927	-45.32320	354.66031	1322.61096	-848.82983	291.43665	1323.74719	456.43542	511.77258	108.89468	193.77670	221.38968	-7.96196	-967.71185	473.12860	-0.88732	-645.08350	203.02219	66.41212
694	5.775	1004.32855	327.70068	1581.51721	-43.96156	354.26324	1325.88855	-848.55865	290.07385	1326.20667	490.69852	507.84952	99.08362	169.26382	223.01514	-7.58835	-991.97900	475.65491	-0.25341	-612.84247	208.57097	66.10530
695	5.783	1002.83990	328.44568	1584.66797	-42.58343	353.71085	1329.43811	-848.11261	288.85742	1329.04150	526.21326	504.28149	88.69314	144.80023	224.79114	-7.28290	-1016.13239	478.22742	0.33520	-580.51758	213.13612	65.48814
696	5.792	1001.52393	329.14557	1587.91931	-41.21407	353.06314	1333.15979	-847.50305	287.78525	1332.15845	562.74615	500.98111	78.35184	120.32089	226.68881	-7.00243	-1040.34753	480.58069	0.71869	-548.46130	216.56618	64.49115
697	5.800	1000.43982	329.83026	1591.23010	-39.83511	352.34882	1336.96851	-846.74500	286.90591	1335.46521	599.71570	497.75955	68.78316	95.75299	228.67436	-6.74425	-1064.71851	482.68738	0.82816	-517.33789	218.76953	62.80952
698	5.808	999.64453	330.51996	1594.54492	-38.41848	351.56738	1340.78870	-845.83759	286.28769	1338.85681	636.25653	494.49994	60.66846	71.04712	230.69470	-6.53144	-1089.09644	484.66537	0.80346	-488.07990	219.72247	59.92587
699	5.817	999.17371	331.21680	1597.78943	-36.95147	350.71405	1344.53772	-844.78564	285.96109	1342.21716	671.20538	491.31860	54.43765	46.21365	232.65749	-6.35037	-1113.08423	486.75534	1.21769	-461.58899	219.41454	55.31024
700	5.825	999.01740	331.91400	1600.87878	-35.44294	349.79434	1348.11658	-843.63422	285.89780	1345.42456	703.14612	488.58350	50.04924	21.40955	234.47192	-6.09690	-1136.19189	489.23282	2.98236	-438.39148	217.76877	48.77295
701	5.833	999.10718	332.60114	1603.73767	-33.91833	348.83063	1351.41150	-842.47253	286.02655	1348.34692	730.68469	486.65762	46.87297	-2.95703	236.09456	-5.49924	-1158.18506	492.13342	6.80744	-418.52942	214.63443	40.73658
702	5.842	999.33917	333.26599	1606.31274	-32.40902	347.87326	1354.30444	-841.39447	286.25546	1350.83582	752.72125	485.67169	43.91544	-26.21948	237.54022	-4.11996	-1179.22339	495.03857	12.66364	-401.78693	209.87961	32.17038
703	5.850	999.61664	333.90173	1608.57336	-30.94133	347.00659	1356.68481	-840.44745	286.49323	1352.74048	768.46503	485.62637	40.28340	-47.60730	238.84698	-1.55733	-1199.48657	497.31848	19.85867	-388.09241	203.48943	24.20624
704	5.858	999.86792	334.51025	1610.50195	-29.52852	346.33078	1358.45813	-839.61584	286.66644	1353.94727	777.52075	486.54279	35.36905	-66.48792	239.99573	2.37394	-1218.78638	498.60544	27.70432	-377.76703	195.52985	17.72163
705	5.867	1000.03351	335.09412	1612.07129	-28.16948	345.91531	1359.54944	-838.84485	286.72235	1354.41785	780.21411	488.41641	28.81111	-82.50488	240.84140	7.88478	-1236.51099	498.93564	36.02145	-371.42877	186.12340	13.10285
706	5.875	1000.06049	335.64868	1613.22937	-26.85994	345.75763	1359.90564	-838.08435	286.60574	1354.19067	777.56958	491.10950	20.75684	-95.23267	241.09189	15.78341	-1251.59619	498.58591	44.96496	-369.76526	175.68974	10.11377
707	5.883	999.92145	336.16760	1613.90967	-25.60683	345.78439	1359.49731	-837.32373	286.23846	1353.34998	770.58105	494.34741	12.31764	-103.36926	240.34195	27.49328	-1262.52490	497.88950	54.44960	-373.40900	165.21101	7.87847
708	5.892	999.62347	336.65112	1614.06299	-24.43275	345.89362	1358.32324	-836.58820	285.55484	1351.99084	759.48151	497.77426	5.37843	-104.70007	238.18488	43.84520	-1267.79932	497.08661	63.77652	-382.74811	156.14273	5.31623
709	5.900	999.20068	337.11145	1613.67883	-23.36954	346.00360	1356.41272	-835.90955	284.57230	1350.20020	743.95825	500.92703	1.30952	-97.65289	234.45316	63.60777	-1266.79688	496.22931	71.77132	-397.52240	149.93527	2.03818
710	5.908	998.71729	337.57233	1612.78271	-22.44258	346.07739	1353.82507	-835.30920	283.42102	1348.05750	724.11163	503.39160	-0.15657	-82.81897	229.53885	83.53689	-1260.07813	495.22687	77.38223	-416.66357	147.29478	-1.26238
711	5.917	998.26312	338.05646	1611.42017	-21.65543	346.11569	1350.64209	-834.79340	282.31683	1345.63879	701.04169	505.27539	-0.32663	-62.59631	224.40001	100.11881	-1248.66748	494.10974	80.43182	-438.73914	147.69315	-3.66871
712	5.925	997.92035	338.57410	1609.64539	-20.99107	346.13712	1346.95325	-834.34113	281.50333	1343.00769	676.37646	507.18246	-0.18929	-39.57153	220.01778	111.40069	-1233.19678	493.25116	81.85912	-462.42932	149.72644	-4.97990
713	5.933	997.73401	339.12457	1607.51843	-20.43032	346.16409	1342.84583	-833.90753	281.17319	1340.19958	651.33691	509.43970	-0.07253	-15.30713	216.84937	117.52859	-1213.88342	493.13470	82.86814	-486.69409	152.02943	-5.52048
714	5.942	997.70795	339.69629	1605.09998	-19.97163	346.21286	1338.40869	-833.46997	281.38263	1337.22449	626.47205	511.75632	-0.04094	9.79410	214.84518	119.98723	-1190.97729	493.91522	83.66251	-510.94287	153.91670	-5.63581
715	5.950	997.81836	340.26260	1602.45044	-19.64218	346.28531	1333.73840	-833.07385	282.01547	1334.10522	601.96960	513.73340	-0.14391	35.90527	213.79739	120.45662	-1164.85266	495.36713	83.31096	-535.05927	155.39967	-5.62193
716	5.958	998.03223	340.78714	1599.63855	-19.50029	346.36230	1328.93530	-832.81561	282.85187	1330.91748	577.80219	515.29163	-0.44905	63.16608	213.54346	120.09512	-1135.83508	497.15820	80.88386	-559.13226	156.78992	-5.70397
717	5.967	998.31409	341.24274	1596.75061	-19.63422	346.40445	1324.09119	-832.78094	283.69281	1327.77942	553.79126	516.60797	-0.97173	91.44992	213.97293	119.40982	-1104.23022	498.96387	76.40318	-583.22107	158.31111	-5.96586
718	5.975	998.61780	341.62592	1593.88708	-20.15869	346.36887	1319.28418	-832.99500	284.43866	1324.80029	529.79431	517.90967	-1.60365	120.43845	214.99069	118.45819	-1070.45947	500.41031	70.78419	-607.29877	160.01691	-6.37204
719	5.983	998.88354	341.95435	1591.14661	-21.19998	346.23026	1314.59375	-833.39594	285.09894	1322.04358	505.81131	519.35675	-2.15326	149.77142	216.48605	117.09041	-1035.08057	501.14496	65.27328	-631.29541	161.88663	-6.79459
720	5.992	999.05200	342.25391	1588.61401	-22.85362	345.98749	1310.12341	-833.84515	285.77106	1319.53040	481.91995	520.99847	-2.48038	179.17004	218.32047	115.11252	-998.73456	500.97852	60.96570	-655.16132	163.85284	-7.07241
721	6.000	999.07800	342.53998	1586.35999	-25.10680	345.65338	1306.00671	-834.19684	286.59122	1317.26294	458.15533	522.78284	-2.61897	208.54434	220.34546	112.39444	-962.07813	499.87851	58.50545	-678.91870	165.80583	-7.12428
722	6.008	998.93457	342.80701	1584.44604	-27.76659	345.23459	1302.39526	-834.38495	287.66507	1315.24011	434.44983	524.63940	-2.74249	238.07242	222.42969	108.91666	-925.70667	497.84906	57.98617	-702.65625	167.64719	-6.99232
723	6.017	998.61230	343.03787	1582.92114	-30.48498	344.72278	1299.43884	-834.44586	289.04700	1313.47815	410.68747	526.52118	-2.99776	268.17023	224.46654	104.74099	-890.11829	494.88007	59.04949	-726.44873	169.36964	-6.81449
724	6.025	998.11749	343.21530	1581.81396	-32.90167	344.11148	1297.25745	-834.47412	290.76395	1312.02209	386.82196	528.34747	-3.40584	299.30191	226.36227	99.96822	-855.67950	490.98758	61.04278	-750.31152	171.08167	-6.73907
725	6.033	997.46655	343.31879	1581.13452	-34.79308	343.42224	1295.91406	-834.57117	292.80328	1310.93396	362.91672	530.02618	-3.86980	331.71997	228.02863	94.73066	-822.54736	486.18918	63.18512	-774.24792	172.89891	-6.79937
726	6.042	996.68268	343.32819	1580.88477	-36.12094	342.70654	1295.40979	-834.81390	295.08511	1310.28296	339.04666	531.56995	-4.21309	365.33954	229.38725	89.17701	-790.65338	480.44989	64.79214	-798.27527	174.84239	-6.91562
727	6.050	995.79871	343.24365	1581.06152	-36.98554	342.01248	1295.70557	-835.23340	297.48795	1310.14221	315.17773	533.09851	-4.26846	399.87146	230.37357	83.43469	-759.78210	473.78693	65.48175	-822.40143	176.79086	-6.97271
728	6.058	994.86053	343.09399	1581.65356	-37.53948	341.34973	1296.74609	-835.79681	299.91211	1310.56396	291.18274	534.73138	-3.99883	435.09006	230.94106	77.60985	-729.61530	466.41919	65.19472	-846.60004	178.53134	-6.84842
729	6.067	993.92639	342.91409	1582.64026	-37.90413	340.69000	1298.47107	-836.40338	302.31345	1311.55334	266.95557	536.51910	-3.53786	470.98062	231.07532	71.81239	-699.73474	458.71356	64.04230	-870.81775	180.03635	-6.51876
730	6.075	993.06012	342.71387	1583.98608	-38.11879	340.00183	1300.82104	-836.91931	304.66876	1313.07971	242.47990	538.41821	-3.09491	507.66272	230.82712	66.14326	-669.71655	451.00714	62.20481	-895.04102	181.55939	-6.12558
731	6.083	992.31500	342.47369	1585.63477	-38.14332	339.28973	1303.74341	-837.24078	306.92065	1315.10583	217.82190	540.32300	-2.79027	545.18158	230.35667	60.66969	-639.30615	443.51675	59.94921	-919.33850	183.33725	-5.82107
732	6.092	991.72357	342.16986	1587.51929	-37.90698	338.60034	1307.19128	-837.33142	308.97458	1317.59802	193.07768	542.15729	-2.58736	583.36523	229.91689	55.46156	-608.54187	436.37067	57.59370	-943.79834	185.36497	-5.61285
733	6.100	991.30444	341.80237	1589.58545	-37.36497	337.99258	1311.11047	-837.21368	310.74377	1320.50903	168.31870	543.88757	-2.38870	621.87311	229.72101	50.72638	-577.75745	429.74896	55.39456	-968.45929	187.38028	-5.37214
734	6.108	991.08002	341.39746	1591.80383	-36.52618	337.50470	1315.42188	-836.93219	312.18677	1323.76611	143.55469	545.48486	-2.14375	660.18140	229.78551	46.91594	-547.49707	423.97345	53.45162	-993.28430	189.04526	-4.95909
735	6.117	991.08801	340.98621	1594.14978	-35.44645	337.15125	1320.01904	-836.52795	313.30325	1327.27551	118.73164	546.97150	-1.86000	697.23199	229.85771	44.53594	-518.45227	419.26807	51.56997	-1018.20392	190.29280	-4.38505
736	6.125	991.37427	340.58389	1596.57959	-34.20166	336.94058	1324.78027	-836.03754	314.10187	1330.93188	93.80219	548.44543	-1.58804	731.18762	229.48163	43.61775	-491.39453	415.51230	49.18882	-1043.15344	191.38937	-3.83584
737	6.133	991.97284	340.18329	1599.03149	-32.86480	336.87601	1329.58374	-835.49432	314.58850	1334.61804	68.78123	549.98804	-1.40195	759.92773	228.28400	43.34079	-467.01703	412.49173	45.65127	-1067.95325	192.61151	-3.47844
738	6.142	992.88800	339.76270	1601.43958	-31.49941	336.93869	1334.31104	-834.91846	314.78149	1338.19910	43.71896	551.61377	-1.30949	782.02295	226.32796	42.44670	-445.79532	410.23022	40.61056	-1092.23572	193.92462	-3.13311
739	6.150	994.08612	339.31549	1603.74084	-30.15563	337.07840	1338.84106	-834.31799	314.71097	1341.52356	18.70597	553.29382	-1.10820	797.23187	224.10320	40.16069	-427.98715	408.94745	34.19674	-1115.60559	195.01373	-2.15461
740	6.158	995.50269	338.86993	1605.87439	-28.86076	337.21964	1343.04639	-833.70886	314.40527	1344.43835	-6.02911	554.90851	-0.25639	806.11658	222.09401	36.49250	-413.69989	408.97232	26.97838	-1137.83777	195.72218	0.13808
741	6.167	997.05908	338.47247	1607.78430	-27.61778	337.27695	1346.79712	-833.12610	313.90137	1346.81250	-30.01247	556.28210	2.13800	809.42273	220.39989	31.69406	-402.98132	410.75586	19.82235	-1158.91907	196.27167	3.92771
742	6.175	998.67609	338.16510	1609.42761	-26.41325	337.17477	1349.97021	-832.61182	313.27722	1348.55786	-52.45401	557.44348	7.04842	807.87347	218.76323	25.84036	-396.00504	414.67343	13.62678	-1178.92773	196.95410	8.89392
743	6.183	1000.27191	337.96255	1610.77917	-25.22255	336.86819	1352.46204	-832.19104	312.67010	1349.63293	-72.26848	558.77393	15.10501	802.18994	216.87473	19.06215	-393.25040	420.71869	9.01594	-1197.84375	197.91833	14.62854
744	6.192	1001.75110	337.82733	1611.82520	-24.01767	336.35852	1354.19983	-831.85297	312.24805	1350.03809	-88.23447	560.70166	26.43242	792.94482	214.67580	11.93060	-395.41614	428.36963	6.10950	-1215.32336	199.17899	20.97684
745	6.200	1003.01007	337.68750	1612.55872	-22.78474	335.69525	1355.14905	-831.54919	312.14417	1349.81812	-99.02774	563.20520	40.80878	780.29596	212.53021	5.43866	-403.04544	436.54727	4.45406	-1230.51721	200.59178	27.95612
746	6.208	1003.97174	337.49274	1612.97827	-21.53733	334.96536	1355.31580	-831.21338	312.39783	1349.06641	-103.08600	565.93518	57.77483	763.97662	211.11496	0.57575	-416.09613	443.79465	3.30796	-1242.14246	201.98901	35.42369
747	6.217	1004.62213	337.24170	1613.08765	-20.31432	334.27164	1354.74390	-830.78741	312.93460	1347.91309	-99.11273	568.90906	76.32353	743.85956	210.95967	-2.24957	-433.77728	448.93884	2.17007	-1248.88220	203.33786	42.95872
748	6.225	1005.00909	336.96021	1612.90588	-19.16868	333.70105	1353.50317	-830.24249	313.58612	1346.49805	-87.35860	572.53088	94.59116	720.65869	212.04254	-3.45730	-454.87015	451.84515	1.02079	-1249.88708	204.57846	49.96889
749	6.233	1005.20923	336.66998	1612.48132	-18.15450	333.29575	1351.67822	-829.58856	314.13953	1344.94055	-69.99278	576.97406	110.69176	695.80920	213.88338	-3.85413	-478.17673	453.41821	0.07836	-1244.97656	205.39682	55.87325
750	6.242	1005.29266	336.38092	1611.88379	-17.31541	333.04758	1349.35510	-828.87488	314.40039	1343.31555	-49.61618	582.07239	124.09025	670.60498	215.94409	-4.01696	-502.64981	454.72672	-0.53887	-1234.45801	205.26062	60.39559
751	6.250	1005.29944	336.09766	1611.18713	-16.67768	332.91910	1346.61243	-828.17902	314.24188	1341.64429	-27.69980	587.51001	135.39841	645.65582	217.90338	-4.16266	-527.45703	456.23526	-0.88956	-1218.82959	203.73634	63.62462
752	6.258	1005.23395	335.82300	1610.45886	-16.24988	332.87485	1343.52063	-827.58728	313.62677	1339.90759	-4.64084	592.77484	144.94553	621.01416	219.69760	-4.35353	-552.13275	457.89642	-1.07973	-1198.50818	200.88858	65.60741
753	6.267	1005.07727	335.56409	1609.75464	-16.02906	332.91101	1340.14990	-827.17175	312.60620	1338.07397	19.39525	597.22992	152.33659	596.53625	221.43176	-4.63699	-576.52588	459.68094	-1.17265	-1173.70068	197.30602	66.04730
754	6.275	1004.80261	335.33844	1609.11206	-16.01336	333.07196	1336.58545	-826.96954	311.29926	1336.12292	44.17797	600.39386	157.16570	572.13428	223.23676	-5.04373	-600.63153	461.68225	-1.24991	-1144.57288	193.71608	64.56634
755	6.283	1004.37970	335.16705	1608.55957	-16.21876	333.43927	1332.93774	-826.97711	309.85236	1334.06799	69.59027	602.08948	159.53555	547.82214	225.15063	-5.54019	-624.55060	463.78976	-1.43434	-1111.57776	190.66693	61.24277
756	6.292	1003.77466	335.05835	1608.13708	-16.69472	334.09641	1329.33557	-827.16150	308.39490	1331.97156	95.70686	602.38385	159.95871	523.64410	227.09810	-6.02547	-648.45508	465.72607	-1.73408	-1075.60010	188.42926	56.85985
757	6.300	1002.95361	335.00397	1607.90234	-17.52325	335.08765	1325.91223	-827.46954	307.01776	1329.92419	122.65259	601.45245	159.00719	499.61777	228.96709	-6.41198	-672.45905	467.40808	-1.98051	-1037.74963	187.05528	52.58408
758	6.308	1001.88947	334.99561	1607.91199	-18.78430	336.40225	1322.79541	-827.82452	305.77045	1327.99744	150.43454	599.47498	157.04585	475.71918	230.70413	-6.70736	-696.54749	468.95779	-2.01452	-998.96478	186.55579	49.38360
759	6.317	1000.57214	335.03741	1608.20972	-20.49080	338.00381	1320.09973	-828.13324	304.66699	1326.21997	178.91072	596.60492	154.23047	451.89178	232.31921	-6.98108	-720.64178	470.50330	-1.84461	-959.78040	186.95679	47.74755
760	6.325	999.01105	335.13803	1608.82520	-22.52707	339.86182	1317.92419	-828.32593	303.70108	1324.59509	207.89618	592.99664	150.66876	428.08774	233.83806	-7.27974	-744.69543	472.10617	-1.61863	-920.48090	188.21152	47.78553
761	6.333	997.22632	335.30743	1609.77576	-24.64608	341.91788	1316.34094	-828.40552	302.85956	1323.13062	237.30882	588.83649	146.50674	404.29553	235.30341	-7.60636	-768.71631	473.72424	-1.51100	-881.45483	190.19629	49.38730
762	6.342	995.23920	335.55856	1611.06250	-26.54946	344.02295	1315.37549	-828.44635	302.12433	1321.85925	267.22385	584.30170	141.92169	380.50897	236.76416	-7.93703	-792.72693	475.26428	-1.57265	-843.34955	192.79030	52.28674
763	6.350	993.06897	335.88770	1612.67407	-27.99151	345.95319	1315.01672	-828.53937	301.46506	1320.85107	297.77621	579.49890	137.09540	356.71103	238.22978	-8.22447	-816.75385	476.71185	-1.64373	-806.85425	195.95535	56.00608
764	6.358	990.74170	336.25833	1614.59644	-28.83530	347.51157	1315.25806	-828.73944	300.83170	1320.21375	328.99869	574.48523	132.14711	332.88992	239.69427	-8.40428	-840.86096	478.11755	-1.49249	-772.30078	199.74376	59.83881
765	6.367	988.29987	336.61938	1616.81592	-29.06013	348.61441	1316.11292	-829.04626	300.16141	1320.06775	360.71924	569.29047	127.05994	309.01953	241.19510	-8.43316	-865.11218	479.53683	-1.04227	-739.40259	204.16391	63.12878
766	6.375	985.79688	336.93994	1619.31274	-28.74438	349.28763	1317.58521	-829.41791	299.40344	1320.50586	392.63297	563.91406	121.68858	285.03412	242.77081	-8.34042	-889.47400	481.04889	-0.42692	-707.39581	209.02745	65.57379
767	6.383	983.28833	337.22290	1622.05737	-28.02995	349.60071	1319.64197	-829.80212	298.54053	1321.56140	424.54349	558.35797	115.83362	260.85318	244.39804	-8.21031	-913.84326	482.71692	0.13218	-675.52405	213.98486	67.16115
768	6.392	980.83374	337.48532	1625.01147	-27.07765	349.61426	1322.21790	-830.16040	297.59305	1323.19946	456.52109	552.61816	109.29271	236.44199	246.04694	-8.08498	-938.16510	484.49042	0.47031	-643.38416	218.69351	67.96684
769	6.400	978.49518	337.73676	1628.13330	-26.02708	349.37292	1325.23779	-830.46680	296.60959	1325.33301	488.80334	546.63318	101.88374	211.83444	247.73799	-7.91843	-962.45764	486.23734	0.55253	-610.89771	222.85735	68.11571
770	6.408	976.33057	337.98105	1631.38831	-24.96942	348.92035	1328.62646	-830.69043	295.64606	1327.85486	521.59076	540.29089	93.50410	187.09262	249.50430	-7.64495	-986.79535	487.92780	0.50034	-578.20166	226.17972	67.77837
771	6.417	974.38977	338.21960	1634.75073	-23.94374	348.30374	1332.30432	-830.78552	294.75333	1330.67590	554.96198	533.52582	84.25054	162.26849	251.35789	-7.26856	-1011.28986	489.66806	0.50072	-545.64917	228.45934	67.03394
772	6.425	972.71240	338.45270	1638.19067	-22.95438	347.56577	1336.18274	-830.69989	293.99234	1333.73523	588.91650	526.45313	74.58704	137.37418	253.29123	-6.87099	-1036.00269	491.51941	0.60515	-513.82904	229.69102	65.69284
773	6.433	971.32678	338.68469	1641.66907	-21.98813	346.74384	1340.16724	-830.38953	293.44897	1336.97351	623.29376	519.43225	65.46164	112.36115	255.27626	-6.54035	-1060.84351	493.46185	0.74354	-483.53571	229.92516	63.31411
774	6.442	970.24628	338.91382	1645.14172	-21.02557	345.87317	1344.16016	-829.82538	293.21283	1340.30188	657.42303	513.00806	58.09288	87.17874	257.26962	-6.30813	-1085.50549	495.55179	1.05636	-455.63641	229.11201	59.40913
775	6.450	969.46448	339.11795	1648.55481	-20.05629	344.98505	1348.06189	-829.01892	293.30762	1343.59229	689.91016	507.66876	53.21773	61.87762	259.20422	-6.13074	-1109.50977	497.95227	2.14762	-430.79535	227.19838	53.66182
776	6.458	968.95929	339.26797	1651.83850	-19.09151	344.11343	1351.76270	-828.06891	293.61691	1346.67908	719.00378	503.49481	50.33854	36.69287	260.95740	-5.85374	-1132.45313	500.72302	4.84872	-409.22485	224.16571	46.19398
777	6.467	968.69086	339.35254	1654.91382	-18.15756	343.31543	1355.13770	-827.14410	293.92819	1349.37134	743.19318	500.13962	47.97931	12.10239	262.38434	-5.15418	-1154.23730	503.63470	9.58296	-390.75861	219.85892	37.75009
778	6.475	968.58539	339.37958	1657.70642	-17.27515	342.67770	1358.05530	-826.38293	294.08743	1351.49243	761.48279	497.28201	44.84901	-11.18951	263.42593	-3.59956	-1174.98462	506.28098	16.01256	-375.25568	214.00790	29.47051
779	6.483	968.54004	339.36591	1660.15723	-16.44673	342.28699	1360.39734	-825.82660	294.06873	1352.92773	773.43469	494.91989	40.52438	-32.39911	264.12793	-0.85675	-1194.75806	508.32098	23.43360	-362.96338	206.47931	22.37756
780	6.492	968.45618	339.33289	1662.22253	-15.65940	342.18018	1362.07239	-825.44067	293.89532	1353.63391	779.25208	493.10834	35.02505	-50.91077	264.52133	3.23822	-1213.29810	509.58160	31.41119	-354.50714	197.37225	17.03648
781	6.500	968.26483	339.30045	1663.86462	-14.89704	342.31668	1363.01746	-825.16827	293.55255	1353.60217	779.72577	491.70514	28.32594	-66.38354	264.49274	9.03937	-1229.83521	510.07758	39.91904	-350.62012	186.97079	13.47141
782	6.508	967.93365	339.28717	1665.03943	-14.15336	342.59750	1363.19727	-824.96069	292.98697	1352.83740	775.76880	490.57648	20.66927	-78.28656	263.67163	17.59820	-1243.08887	510.02335	48.99340	-351.96075	175.90030	11.08569
783	6.517	967.46704	339.31897	1665.70142	-13.43799	342.91403	1362.60181	-824.78680	292.15121	1351.38892	767.82495	489.81281	13.01561	-85.13696	261.38516	30.38116	-1251.61279	509.71304	58.32564	-358.98907	165.37947	8.74963
784	6.525	966.89697	339.41937	1665.82275	-12.77430	343.18661	1361.24414	-824.63251	291.03748	1349.37659	755.73578	489.56555	6.76889	-84.80157	256.96564	47.81620	-1254.47888	509.28040	67.06096	-371.60571	157.03860	5.51869
785	6.533	966.26337	339.58887	1665.40015	-12.19216	343.37518	1359.15723	-824.48694	289.70590	1346.96558	739.19550	489.83514	2.90013	-76.17596	250.40880	68.03231	-1251.75610	508.69006	74.03586	-388.90741	152.15039	1.55454
786	6.542	965.59857	339.80652	1664.45081	-11.71740	343.47131	1356.39319	-824.32471	288.30426	1344.31543	718.45972	490.54425	1.23958	-60.34692	242.72505	87.39661	-1244.17993	507.99963	78.48861	-409.60999	150.77960	-1.99738
787	6.550	964.93488	340.04932	1663.01160	-11.36128	343.48544	1353.02307	-824.10547	287.03983	1341.54333	694.69360	491.66241	0.73444	-39.85742	235.41183	102.51642	-1232.39001	507.46481	80.66000	-432.56018	151.75090	-4.21959
788	6.558	964.32294	340.31049	1661.13989	-11.11588	343.43738	1349.13074	-823.79053	286.10931	1338.70105	669.48401	493.14966	0.48053	-17.05774	229.48611	111.97004	-1216.66125	507.38525	81.55282	-456.74481	153.62878	-5.17437
789	6.567	963.83069	340.60815	1658.91382	-10.96445	343.35394	1344.80603	-823.37494	285.62976	1335.78333	644.02246	494.88330	0.25859	6.85715	225.08571	116.52315	-1197.19775	507.88809	81.93217	-481.32483	155.58833	-5.46685
790	6.575	963.51971	340.96457	1656.42700	-10.90436	343.26941	1340.14197	-822.91486	285.60767	1332.77490	618.87225	496.68530	0.13583	31.70441	221.85049	118.03756	-1174.30884	508.83951	81.61726	-505.84583	157.41241	-5.57029
791	6.583	963.42694	341.36145	1653.76001	-10.96345	343.21384	1335.23499	-822.52020	285.95697	1329.68787	594.22626	498.42419	0.02342	57.64960	219.40823	118.21398	-1148.28345	509.99527	79.85023	-530.18628	159.14026	-5.69088
792	6.592	963.56256	341.73407	1650.96069	-11.20047	343.18475	1330.18188	-822.31299	286.54581	1326.56763	570.03766	500.09131	-0.27159	84.71664	217.54648	117.99409	-1119.37073	511.16266	76.21783	-554.35474	160.86740	-5.90609
793	6.600	963.90851	342.02344	1648.07007	-11.70149	343.13248	1325.07581	-822.36884	287.25607	1323.49377	546.08984	501.73618	-0.81755	112.67810	216.18585	117.62436	-1087.94067	512.15704	71.12348	-578.37299	162.63063	-6.20418
794	6.608	964.41693	342.21088	1645.15442	-12.58066	342.98331	1320.00879	-822.67401	288.02728	1320.57935	522.21613	503.39090	-1.47923	141.15381	215.30348	116.98235	-1054.53821	512.70868	65.54803	-602.24158	164.38318	-6.49960
795	6.617	965.01447	342.30191	1642.30176	-13.96762	342.68005	1315.08362	-823.12390	288.86414	1317.94702	498.41513	505.06305	-2.02898	169.77466	214.87709	115.84404	-1019.78760	512.50299	60.56258	-625.95941	166.08734	-6.71782
796	6.625	965.61115	342.30734	1639.59863	-15.95211	342.21198	1310.42810	-823.56177	289.83167	1315.68542	474.75458	506.73221	-2.34576	198.32971	214.87170	114.02113	-984.32385	511.31363	57.02642	-649.54340	167.76593	-6.84461
797	6.633	966.12286	342.23456	1637.11841	-18.48842	341.62576	1306.19922	-823.84961	291.02917	1313.82471	451.23386	508.39252	-2.50221	226.83234	215.22052	111.41676	-948.79163	509.06958	55.43546	-673.04993	169.46988	-6.90384
798	6.642	966.49811	342.07529	1634.92151	-21.32491	341.00473	1302.57019	-823.93652	292.52530	1312.33801	427.74545	510.06421	-2.67348	255.52008	215.80193	108.02438	-913.82605	505.78152	55.78513	-696.58411	171.23825	-6.94519
799	6.650	966.72241	341.80927	1633.05212	-24.04804	340.41351	1299.69873	-823.86285	294.32880	1311.16284	404.16965	511.73132	-3.00835	284.77756	216.46820	103.91399	-879.93976	501.42175	57.55499	-720.23553	173.09042	-7.04097
800	6.658	966.80292	341.42542	1631.53418	-26.25000	339.85468	1297.68884	-823.70184	296.42456	1310.24670	380.48972	513.33551	-3.52629	314.95276	217.08827	99.23667	-847.38208	495.91125	59.93465	-744.01074	175.00369	-7.19975
801	6.667	966.75641	340.92853	1630.37732	-27.70434	339.28308	1296.57104	-823.52002	298.77576	1309.59827	356.80093	514.85046	-4.04977	346.17871	217.53494	94.19552	-816.12469	489.23157	62.18010	-767.85803	176.87509	-7.31074
802	6.675	966.61261	340.33380	1629.58350	-28.42639	338.65005	1296.31494	-823.37885	301.27509	1309.30664	333.18607	516.37494	-4.27502	378.34836	217.66881	88.97095	-785.97443	481.51898	63.83792	-791.71948	178.59378	-7.26883
803	6.683	966.42194	339.66183	1629.15112	-28.60154	337.92737	1296.85901	-823.32690	303.74448	1309.51538	309.59137	518.04907	-4.04152	411.26584	217.38269	83.66092	-756.68445	473.02158	64.70567	-815.56927	180.12602	-7.06714
804	6.692	966.24988	338.92126	1629.06372	-28.44797	337.11023	1298.13403	-823.37048	306.01086	1310.35425	285.85583	519.84534	-3.52412	444.84360	216.64886	78.28014	-727.98315	463.98560	64.69421	-839.46838	181.49031	-6.73604
805	6.700	966.16113	338.08960	1629.27161	-28.10342	336.22198	1300.07788	-823.45721	307.99170	1311.86267	261.83569	521.63000	-3.04353	479.16443	215.50900	72.82625	-699.53442	454.64017	63.81659	-863.53625	182.80508	-6.33747
806	6.708	966.21185	337.12491	1629.70178	-27.59584	335.31912	1302.64417	-823.50116	309.71124	1313.96570	237.50150	523.36548	-2.76192	514.38556	214.03433	67.35203	-670.95331	445.26639	62.25931	-887.79126	184.32945	-6.01047
807	6.717	966.45630	335.99341	1630.29297	-26.88708	334.47882	1305.80005	-823.43390	311.22992	1316.52954	212.94713	525.10571	-2.61414	550.57697	212.31763	61.97218	-641.97174	436.20184	60.36689	-912.09814	186.26016	-5.87494
808	6.725	966.95477	334.68454	1631.01074	-25.93357	333.77588	1309.51245	-823.23090	312.57474	1319.43774	188.29886	526.89612	-2.44183	587.57098	210.52798	56.82929	-612.62354	427.75055	58.50552	-936.37427	188.51314	-5.88279
809	6.733	967.77209	333.22122	1631.82861	-24.72012	333.26431	1313.72693	-822.89630	313.73743	1322.61047	163.62076	528.72058	-2.18291	624.90369	208.94090	52.10102	-583.23328	420.06635	56.87821	-960.74402	190.78360	-5.83490
810	6.742	968.96753	331.65750	1632.71143	-23.26166	332.96799	1318.35229	-822.44550	314.69125	1325.99023	138.89241	530.50867	-1.90614	661.76917	207.78210	48.06471	-554.25745	413.12769	55.41297	-985.38000	192.79706	-5.56455
811	6.750	970.58380	330.05225	1633.61768	-21.59278	332.88440	1323.26367	-821.90845	315.38544	1329.53906	114.05037	532.22534	-1.66789	696.86462	206.95543	45.03014	-526.19714	406.87756	53.79436	-1010.28033	194.45642	-5.10626
812	6.758	972.63672	328.44495	1634.50671	-19.76019	332.98959	1328.31848	-821.32715	315.75812	1333.22510	89.05850	533.93091	-1.46727	728.40802	206.00722	42.96099	-499.61041	401.38199	51.57449	-1035.24182	195.79153	-4.65402
813	6.767	975.11346	326.85547	1635.33398	-17.81994	333.23770	1333.37219	-820.73376	315.78394	1336.98547	63.93807	535.71368	-1.31471	754.66980	204.49431	41.16441	-475.07852	396.82385	48.28685	-1059.92236	196.87709	-4.28891
814	6.775	977.97839	325.29706	1636.04260	-15.83618	333.56955	1338.28345	-820.13379	315.49713	1340.70276	38.75806	537.60583	-1.14726	774.74872	202.40756	38.67498	-453.10651	393.40442	43.59943	-1083.90552	197.72923	-3.68483
815	6.783	981.17395	323.78363	1636.56836	-13.87703	333.92578	1342.91187	-819.51587	314.96527	1344.21729	13.66309	539.56879	-0.61272	788.84161	200.14867	35.04886	-434.05139	391.30124	37.50816	-1106.83643	198.25316	-2.14672
816	6.792	984.61652	322.32938	1636.84778	-12.00481	334.25156	1347.11646	-818.87500	314.25958	1347.36426	-11.03086	541.45532	1.00571	797.72754	198.09064	30.54458	-418.09595	390.70038	30.43065	-1128.53760	198.41330	0.88406
817	6.800	988.20044	320.95581	1636.82324	-10.26040	334.49585	1350.76160	-818.22717	313.45294	1350.00720	-34.68753	542.94751	4.54555	802.11444	196.25055	25.53414	-405.28833	391.85767	23.13682	-1148.97571	198.38768	5.37101
818	6.808	991.80908	319.69318	1636.45142	-8.64946	334.61731	1353.73145	-817.60480	312.63251	1352.05371	-56.30796	543.77460	10.59560	802.48853	194.36713	20.06814	-395.70053	395.10046	16.56475	-1168.14673	198.50285	10.80034
819	6.817	995.33063	318.56134	1635.71326	-7.14431	334.59509	1355.94702	-817.03625	311.90686	1353.45435	-74.70578	544.19116	19.43578	799.23169	192.20673	14.11202	-389.63034	400.67706	11.52840	-1185.94373	199.03625	16.67736
820	6.825	998.67627	317.54214	1634.61182	-5.70254	334.43564	1357.37634	-816.52490	311.39618	1354.19885	-88.59247	544.95654	31.22095	792.48737	189.83705	8.00544	-387.68649	408.45422	8.34310	-1202.00806	199.98059	22.84993
821	6.833	1001.79926	316.58044	1633.15759	-4.29276	334.17310	1358.03027	-816.03912	311.19431	1354.31824	-96.39513	546.68805	45.96698	781.85999	187.76082	2.57242	-390.66431	417.64246	6.58567	-1215.61841	201.04111	29.37898
822	6.842	1004.69318	315.63293	1631.36340	-2.91680	333.86829	1357.95410	-815.52277	311.31708	1353.88501	-96.40765	549.48621	63.14127	766.61426	186.73154	-1.28667	-399.15933	426.89261	5.35643	-1225.75549	201.95961	36.24810
823	6.850	1007.36877	314.69922	1629.25635	-1.61547	333.60110	1357.21545	-814.92120	311.68826	1353.00281	-87.88312	553.11371	81.16370	746.62518	187.15422	-3.26965	-412.95218	434.88608	3.98560	-1231.41418	202.67715	43.25909
824	6.858	1009.84308	313.78595	1626.88220	-0.45303	333.44519	1355.88733	-814.21021	312.17328	1351.78210	-72.14865	557.28265	97.83621	723.07446	188.69856	-3.89418	-430.77264	440.91840	2.45079	-1231.95496	203.10295	49.96568
825	6.867	1012.13232	312.87512	1624.29565	0.50556	333.43558	1354.03491	-813.41589	312.61679	1350.31079	-51.98614	561.84155	111.85617	697.86304	190.68280	-3.95261	-451.13281	444.95255	1.08115	-1227.19397	202.97504	55.63964
826	6.875	1014.22449	311.94415	1621.55920	1.21171	333.56094	1351.71167	-812.61438	312.86731	1348.63123	-29.71054	566.73254	123.46804	672.44177	192.64124	-3.96137	-473.25275	447.42041	0.08534	-1217.24548	202.01480	59.54422
827	6.883	1016.08209	310.98962	1618.75464	1.64355	333.79105	1348.96313	-811.91046	312.80078	1346.73633	-6.27870	571.66589	133.27582	647.35602	194.44209	-4.13234	-496.74268	449.09067	-0.51148	-1202.32800	200.07700	61.33070
828	6.892	1017.69226	310.02936	1615.97742	1.80538	334.11026	1345.83936	-811.40613	312.34204	1344.59460	18.07695	575.97870	141.15671	622.57513	196.14563	-4.50588	-520.98999	450.69684	-0.73876	-1182.66064	197.22432	61.11728
829	6.900	1019.08276	309.09583	1613.30884	1.71075	334.53134	1342.41455	-811.17810	311.47766	1342.18640	43.19292	579.00232	146.63852	597.95374	197.86699	-5.00123	-545.39618	452.46387	-0.73485	-1158.47974	193.75195	59.23379
830	6.908	1020.27771	308.22290	1610.79663	1.35815	335.09164	1338.79089	-811.26685	310.27048	1339.52429	68.94337	580.46118	149.64438	573.44690	199.66763	-5.48219	-569.73688	454.20514	-0.75904	-1130.10547	190.09991	56.01332
831	6.917	1021.26648	307.43387	1608.46973	0.71339	335.84100	1335.08154	-811.67151	308.87308	1336.65161	95.32979	580.47131	150.59349	549.08295	201.51923	-5.85534	-594.04248	455.79468	-0.98399	-1098.00024	186.69496	51.86556
832	6.925	1022.01764	306.74738	1606.36426	-0.29317	336.83035	1331.39673	-812.35242	307.49591	1333.64185	122.41522	579.30872	150.07510	524.87524	203.34698	-6.12279	-618.35889	457.28003	-1.35392	-1062.83789	183.82446	47.41529
833	6.933	1022.49609	306.18845	1604.53223	-1.74971	338.10928	1327.84973	-813.23645	306.31964	1330.60193	150.20749	577.20654	148.52295	500.80194	205.07257	-6.35561	-642.65015	458.72168	-1.65909	-1025.49634	181.63020	43.41852
834	6.942	1022.66553	305.77570	1603.03662	-3.71533	339.72668	1324.56580	-814.21429	305.42581	1327.66650	178.60316	574.27618	146.11021	476.83923	206.65842	-6.63539	-666.84314	460.15131	-1.73440	-986.86060	180.21014	40.52804
835	6.950	1022.49408	305.50098	1601.93359	-6.14310	341.72189	1321.67529	-815.14929	304.79785	1324.97144	207.47025	570.57971	142.88898	452.97760	208.14807	-7.00772	-690.91925	461.58130	-1.61867	-947.60028	179.68915	39.12971
836	6.958	1021.96191	305.33533	1601.25635	-8.82787	344.08878	1319.28406	-815.92761	304.35938	1322.60791	236.77373	566.25690	138.99420	429.18982	209.61136	-7.44620	-714.92126	462.97897	-1.50978	-908.13770	180.13818	39.34149
837	6.967	1021.06335	305.24048	1601.01465	-11.45005	346.71103	1317.44470	-816.51715	304.01099	1320.59900	266.55710	561.53955	134.70274	405.41028	211.06079	-7.86330	-738.89581	464.30191	-1.56411	-868.80994	181.45123	41.12280
838	6.975	1019.81091	305.17474	1601.20313	-13.70042	349.33575	1316.16199	-816.97809	303.65088	1318.92761	296.85690	556.66638	130.32883	381.58832	212.47102	-8.19410	-762.87231	465.55966	-1.76326	-830.05627	183.43416	44.30487
839	6.983	1018.23773	305.11731	1601.81201	-15.38616	351.66135	1315.43140	-817.41656	303.17993	1317.59424	327.66589	551.82428	126.07727	357.73929	213.83942	-8.43728	-786.86884	466.74945	-1.97969	-792.41846	186.02303	48.49790
840	6.992	1016.38867	305.08774	1602.83203	-16.45815	353.48672	1315.26611	-817.91663	302.51059	1316.65527	358.89410	547.10901	121.91338	333.90533	215.20699	-8.59177	-810.91327	467.78445	-2.11347	-756.32666	189.27612	53.10607
841	7.000	1014.32507	305.11716	1604.23706	-16.98270	354.78549	1315.68164	-818.49414	301.59070	1316.22192	390.42496	542.50165	117.52797	310.07248	216.64604	-8.62586	-835.06390	468.69324	-2.10578	-721.84070	193.18988	57.52914
842	7.008	1012.13214	305.20184	1605.97766	-17.09268	355.65649	1316.66858	-819.10107	300.42859	1316.41992	422.29684	537.90240	112.48274	286.15591	218.20444	-8.53120	-859.34570	469.83221	-1.87995	-688.57831	197.68021	61.33766
843	7.017	1009.89764	305.30356	1608.01123	-16.93569	356.21786	1318.19019	-819.67224	299.09875	1317.32715	454.71164	533.19513	106.43974	262.07104	219.85854	-8.35253	-883.68872	471.59048	-1.39383	-655.94952	202.64006	64.31554
844	7.025	1007.69006	305.37506	1610.31970	-16.63513	356.54504	1320.20056	-820.16479	297.71994	1318.93115	487.82880	528.32239	99.29843	237.78168	221.54471	-8.14731	-907.98303	473.89948	-0.76582	-623.48199	207.85555	66.44732
845	7.033	1005.56647	305.37115	1612.87866	-16.27118	356.68127	1322.65540	-820.55518	296.41309	1321.13464	521.61969	523.30493	91.19710	213.29553	223.22473	-7.93321	-932.19031	476.31241	-0.21198	-590.96533	212.97192	67.84305
846	7.042	1003.58514	305.26526	1615.63306	-15.87675	356.66043	1325.51135	-820.81317	295.26230	1323.80347	555.86786	518.14026	82.45534	188.65613	224.92929	-7.68907	-956.41229	478.49896	0.17570	-558.45795	217.60330	68.61723
847	7.050	1001.80847	305.06689	1618.51550	-15.44635	356.50323	1328.71887	-820.89685	294.30499	1326.82056	590.30640	512.73438	73.53183	163.90381	226.73694	-7.40295	-980.81512	480.45349	0.45060	-526.30280	221.42665	68.79399
848	7.058	1000.29541	304.81033	1621.47656	-14.95554	356.21393	1332.21509	-820.77441	293.55463	1330.10596	624.71509	507.06738	65.05656	139.03027	228.67996	-7.10333	-1005.48193	482.33920	0.64147	-495.10925	224.21158	68.21311
849	7.067	999.08380	304.52332	1624.47815	-14.37917	355.79034	1335.92188	-820.44073	293.02914	1333.59790	658.65997	501.46066	57.83473	113.99796	230.70279	-6.84332	-1030.37305	484.29999	0.73004	-465.62408	225.81100	66.48417
850	7.075	998.17975	304.20746	1627.46375	-13.70103	355.23486	1339.74524	-819.91418	292.75317	1337.21814	691.15845	496.54010	52.50436	88.79919	232.72301	-6.65114	-1055.31494	486.38760	0.82169	-438.55042	226.16301	63.08951
851	7.083	997.56757	303.84534	1630.35474	-12.91885	354.56860	1343.57214	-819.22766	292.73242	1340.85510	720.80334	492.79007	48.94719	63.52600	234.66299	-6.47350	-1079.94336	488.59064	1.31533	-414.38971	225.27411	57.63400
852	7.092	997.21771	303.42560	1633.07556	-12.04814	353.84528	1347.27551	-818.42725	292.93320	1344.36609	746.19702	490.15775	46.16787	38.44601	236.43024	-6.11992	-1103.79016	490.88293	2.89588	-393.34143	223.09450	50.16371
853	7.100	997.07874	302.96921	1635.56360	-11.11854	353.14825	1350.72021	-817.57727	293.28949	1347.58240	766.31079	488.17923	42.96413	14.06293	237.95468	-5.21417	-1126.59448	493.19153	6.21337	-375.33978	219.43710	41.33659
854	7.108	997.07440	302.53513	1637.76196	-10.15691	352.57144	1353.76892	-816.75281	293.72601	1350.32129	780.64148	486.51016	38.71451	-8.89825	239.24678	-3.27502	-1148.45020	495.34686	11.42869	-360.28827	214.08115	32.25061
855	7.117	997.11774	302.18848	1639.61768	-9.16758	352.19366	1356.28821	-816.01324	294.17719	1352.42102	789.24017	485.21188	33.43917	-29.65710	240.35263	0.04381	-1169.50317	497.10931	18.11322	-348.34296	206.87686	24.06434
856	7.125	997.13831	301.95886	1641.07983	-8.13055	352.04941	1358.16223	-815.38062	294.59570	1353.78442	792.72974	484.45151	27.29968	-47.62018	241.23032	4.93524	-1189.60669	498.22232	25.66754	-339.97760	197.80510	17.65130
857	7.133	997.11407	301.83472	1642.09851	-7.02140	352.11768	1359.30933	-814.84308	294.92926	1354.39514	792.05658	484.15424	20.46201	-62.34979	241.65042	11.93786	-1208.24695	498.55484	33.84291	-335.79584	187.14371	13.34230
858	7.142	997.06934	301.78644	1642.63452	-5.83380	352.33954	1359.68896	-814.37683	295.08093	1354.28857	787.82538	484.13501	13.50580	-72.91553	241.16692	22.34806	-1224.47375	498.23755	42.77272	-336.31427	175.61603	10.76281
859	7.150	997.03168	301.78427	1642.67078	-4.58701	352.63931	1359.29688	-813.95227	294.92548	1353.51270	779.80396	484.36533	7.54588	-77.35181	239.22095	37.46458	-1236.86646	497.52365	52.42279	-341.87585	164.42496	8.85349
860	7.158	997.00049	301.80646	1642.21423	-3.32238	352.93875	1358.15405	-813.52051	294.38852	1352.11707	767.16986	484.93045	3.56721	-73.62653	235.46014	56.87554	-1243.95300	496.60074	62.07525	-352.55060	155.15866	6.37077
861	7.167	996.96149	301.84979	1641.29077	-2.09427	353.17950	1356.30396	-813.01349	293.50757	1350.18115	749.41663	485.86246	1.60320	-61.48218	230.15656	77.70051	-1244.98438	495.60449	70.41581	-367.86884	149.24806	2.91038
862	7.175	996.92480	301.92798	1639.93799	-0.95375	353.34589	1353.80872	-812.37323	292.42834	1347.83105	727.25262	487.11679	0.79955	-42.85492	224.28159	95.97086	-1240.29907	494.67096	76.21444	-386.82269	147.10475	-0.67656
863	7.183	996.94324	302.04282	1638.20251	0.06506	353.46890	1350.74866	-811.58325	291.35803	1345.21069	702.52789	488.61966	0.32372	-20.48187	218.96869	108.91304	-1230.82495	493.96710	79.16623	-408.39368	147.82114	-3.31044
864	7.192	997.09174	302.16202	1636.13623	0.94542	353.60507	1347.21594	-810.67773	290.51306	1342.44385	677.10681	490.27600	-0.08324	3.64600	214.87146	116.09812	-1217.27466	493.74982	80.19422	-431.77338	149.85252	-4.75109
865	7.200	997.43121	302.23947	1633.79224	1.67919	353.80212	1343.30408	-809.72986	290.06961	1339.60999	651.95038	491.98444	-0.37538	28.78326	212.07651	118.87064	-1199.87134	494.34863	80.71885	-456.10712	151.99026	-5.37341
866	7.208	997.98474	302.25040	1631.22034	2.25623	354.07162	1339.10327	-808.83777	290.11639	1336.74219	627.24103	493.67557	-0.58582	54.97034	210.43796	119.05190	-1178.65845	495.96783	81.38115	-480.62372	153.77287	-5.54402
867	7.217	998.73590	302.19550	1628.47009	2.65320	354.37552	1334.70044	-808.11249	290.63464	1333.85535	602.90155	495.31247	-0.85474	82.34592	209.80942	118.02502	-1153.80664	498.45233	81.50045	-504.95654	155.31625	-5.54801
868	7.225	999.64111	302.07568	1625.60217	2.82016	354.62756	1330.17883	-807.65985	291.51773	1330.97998	578.80481	496.88501	-1.26064	110.80908	210.05742	116.48859	-1125.63428	501.32806	79.87920	-529.08087	156.90564	-5.66861
869	7.233	1000.63708	301.87808	1622.70020	2.67064	354.72263	1325.61450	-807.55658	292.61966	1328.17505	554.81952	498.41736	-1.75423	140.06183	211.04514	114.61775	-1094.55237	504.10550	76.03745	-553.07349	158.63095	-6.03566
870	7.242	1001.64160	301.60175	1619.86694	2.08480	354.58444	1321.08252	-807.82147	293.81989	1325.51733	530.89087	499.94333	-2.23674	169.75580	212.65706	112.31946	-1061.08203	506.45499	70.60944	-576.97083	160.40793	-6.53057
871	7.250	1002.56519	301.28516	1617.20288	0.93172	354.20657	1316.66992	-808.39209	295.06134	1323.07312	507.04938	501.50195	-2.61678	199.60101	214.80386	109.43217	-1025.84521	508.13217	64.80159	-600.77081	162.20201	-6.93942
872	7.258	1003.33716	300.97891	1614.77832	-0.88048	353.66983	1312.48584	-809.12659	296.34625	1320.87878	483.33371	503.13889	-2.85748	229.46729	217.39619	105.85143	-989.44171	508.92447	59.72917	-624.46802	164.01065	-7.12931
873	7.267	1003.92499	300.70212	1612.62378	-3.32329	353.10944	1308.65723	-809.83405	297.72379	1318.95203	459.72714	504.85052	-3.02901	259.45459	220.31921	101.58326	-952.31378	508.73209	56.14789	-648.05804	165.79617	-7.12062
874	7.275	1004.32385	300.45270	1610.75208	-6.17582	352.63116	1305.31091	-810.33588	299.25977	1317.31250	436.14847	506.56747	-3.24086	289.86890	223.39911	96.75276	-914.80841	507.57733	54.41916	-671.58301	167.54994	-7.06370
875	7.283	1004.53839	300.23843	1609.18506	-9.04884	352.24567	1302.55884	-810.54297	300.98724	1315.97437	412.50864	508.21155	-3.54228	321.09717	226.40678	91.57209	-877.41473	505.45056	54.46371	-695.15228	169.27219	-7.10749
876	7.292	1004.58386	300.06598	1607.94849	-11.53329	351.88794	1300.49048	-810.49091	302.89435	1314.93213	388.79153	509.74475	-3.91301	353.40613	229.13226	86.24869	-840.87036	502.22278	55.79409	-718.86279	170.92943	-7.26581
877	7.300	1004.49200	299.92007	1607.05042	-13.36801	351.49411	1299.16077	-810.29865	304.95453	1314.18286	365.04172	511.20547	-4.25801	386.78549	231.43517	80.91421	-805.93372	497.78741	57.72481	-742.73071	172.49414	-7.38714
878	7.308	1004.30853	299.78436	1606.48169	-14.50606	351.05167	1298.58008	-810.08875	307.14136	1313.76624	341.27411	512.70984	-4.41634	421.02179	233.24321	75.63808	-772.99042	492.22168	59.57180	-766.72113	173.96548	-7.27707
879	7.317	1004.08844	299.66205	1606.23083	-15.06956	350.59137	1298.72253	-809.92877	309.41907	1313.77173	317.44528	514.34741	-4.27811	455.94501	234.55765	70.45066	-741.85510	485.73453	60.75116	-790.78357	175.40636	-6.93587
880	7.325	1003.89471	299.55496	1606.28760	-15.24979	350.15460	1299.54749	-809.82214	311.73688	1314.30396	293.48306	516.09045	-3.90407	491.59055	235.45108	65.34602	-711.92261	478.53864	60.92608	-814.83221	176.94637	-6.62361
881	7.333	1003.79962	299.44360	1606.63086	-15.20911	349.77267	1301.01892	-809.73376	314.03473	1315.43250	269.31665	517.86340	-3.48363	528.15625	236.03352	60.33780	-682.50250	470.81802	60.09607	-838.78784	178.65878	-6.57890
882	7.342	1003.88013	299.29318	1607.22144	-15.02697	349.46817	1303.11365	-809.62329	316.26071	1317.15430	244.91637	519.62006	-3.18187	565.76630	236.42883	55.54576	-653.08386	462.74274	58.45109	-862.73993	180.46866	-6.68927
883	7.350	1004.20239	299.07196	1608.00159	-14.70285	349.26697	1305.81323	-809.46198	318.39273	1319.38696	220.32147	521.33105	-3.03069	604.18121	236.81750	51.18367	-623.41504	454.53305	56.23656	-886.97437	182.19341	-6.54606
884	7.358	1004.80792	298.78131	1608.90442	-14.19635	349.20291	1309.08606	-809.23560	320.43378	1322.00366	195.62431	522.99615	-2.92867	642.69159	237.46008	47.46083	-593.48352	446.53403	53.78025	-911.63007	183.76035	-5.95767
885	7.367	1005.72443	298.45944	1609.86865	-13.47091	349.30518	1312.86841	-808.94897	322.37094	1324.89270	170.89676	524.66309	-2.73756	680.17841	238.53326	44.53006	-563.51062	439.14182	51.42467	-936.46216	185.39412	-5.27750
886	7.375	1006.99341	298.14722	1610.84314	-12.51596	349.58218	1317.06030	-808.63141	324.14301	1327.99548	146.11618	526.37659	-2.40350	715.16821	239.85362	42.42861	-533.96606	432.63187	49.29465	-961.22278	187.33371	-4.93752
887	7.383	1008.66791	297.88184	1611.77979	-11.34481	350.02435	1321.53809	-808.31659	325.66040	1331.29053	121.19606	528.11920	-2.01277	746.00354	240.82651	40.89437	-505.53522	427.10706	47.14506	-986.01331	189.46761	-4.91128
888	7.392	1010.76666	297.70618	1612.62793	-9.98312	350.61984	1326.17041	-808.00714	326.85840	1334.74915	96.08986	529.84424	-1.72997	771.35095	240.85886	39.27216	-479.01874	422.57178	44.42280	-1011.00848	191.50203	-4.93155
889	7.400	1013.23242	297.64084	1613.33508	-8.46107	351.35605	1330.82751	-807.67072	327.72528	1338.29871	70.84790	531.59943	-1.62442	790.76794	239.91789	36.84672	-455.20978	419.02240	40.51857	-1036.08679	193.24306	-4.82368
890	7.408	1015.95807	297.66470	1613.84729	-6.81483	352.20087	1335.38037	-807.27234	328.28949	1341.80920	45.61817	533.52698	-1.48155	804.67560	238.54688	33.36749	-434.75977	416.58505	35.12751	-1060.81567	194.57610	-4.35618
891	7.417	1018.85742	297.74139	1614.11206	-5.09111	353.08960	1339.69373	-806.80078	328.60162	1345.10742	20.70435	535.61139	-0.72310	813.71942	237.30267	29.09906	-418.05060	415.63910	28.48498	-1084.64783	195.42529	-3.07438
892	7.425	1021.88525	297.85202	1614.07849	-3.34285	353.94202	1343.62354	-806.27472	328.72629	1348.01050	-3.31680	537.55908	1.46786	818.31567	236.30951	24.35583	-405.20444	416.73956	21.31008	-1107.20569	195.84152	-0.52384
893	7.433	1024.99695	298.00006	1613.69653	-1.61397	354.69296	1347.03149	-805.73792	328.73969	1350.35779	-25.58181	539.15179	5.81584	818.75421	235.30908	19.20528	-396.31964	420.34991	14.55699	-1128.45227	196.07562	3.35783
894	7.442	1028.11523	298.19113	1612.91785	0.07242	355.30716	1349.80273	-805.24316	328.73770	1352.03540	-45.03864	540.62158	12.68468	815.38269	233.99463	13.68502	-391.76413	426.55780	9.10421	-1148.54443	196.46643	8.19393
895	7.450	1031.14380	298.41284	1611.70459	1.71229	355.77664	1351.85266	-804.82690	328.83563	1352.99182	-60.55631	542.51056	22.16861	808.44055	232.32066	8.13323	-392.22156	434.86417	5.40483	-1167.54419	197.19423	13.56402
896	7.458	1034.00952	298.63791	1610.04016	3.30742	356.11264	1353.13049	-804.48517	329.14105	1353.24158	-70.96301	545.24719	34.38533	797.72662	230.64346	3.20260	-398.31329	444.14905	3.26252	-1185.18079	198.23671	19.33669
897	7.467	1036.67969	298.84369	1607.92798	4.84832	356.34027	1353.62366	-804.16992	329.72302	1352.85693	-74.93683	548.93835	49.50459	782.68628	229.60471	-0.44884	-409.96588	452.98169	2.07575	-1200.71973	199.47008	25.64958
898	7.475	1039.15527	299.02246	1605.38623	6.30717	356.50229	1353.35999	-803.81226	330.58487	1351.96021	-71.21347	553.43787	67.19476	763.16620	229.71381	-2.58338	-426.14804	460.15424	1.35208	-1213.02222	200.66562	32.63638
899	7.483	1041.46851	299.16592	1602.44873	7.64616	356.65921	1352.40454	-803.35779	331.64526	1350.70776	-59.61575	558.47632	86.00066	740.11011	230.94800	-3.53434	-445.50781	465.13440	0.86890	-1220.81567	201.56149	40.11871
900	7.492	1043.67163	299.24780	1599.16406	8.82520	356.86877	1350.85022	-802.78668	332.76031	1349.25464	-41.83364	563.79285	103.80834	715.21863	232.82866	-3.87447	-467.18054	468.21890	0.49890	-1223.10535	201.97327	47.58049
901	7.500	1045.81348	299.24002	1595.59216	9.80619	357.15994	1348.79883	-802.11359	333.77768	1347.71118	-20.51618	569.21283	119.09016	689.92206	234.84708	-4.02271	-490.61011	470.20038	0.14569	-1219.48584	201.75043	54.39033
902	7.508	1047.92346	299.15015	1591.79907	10.56396	357.52866	1346.34375	-801.38165	334.57935	1346.11938	2.38355	574.55896	131.30679	664.86853	236.75259	-4.17281	-515.02625	471.78088	-0.18413	-1210.08447	200.76176	60.00039
903	7.517	1050.00732	299.03726	1587.85339	11.09342	357.96451	1343.56213	-800.65741	335.10373	1344.46729	26.10225	579.51996	140.38573	640.14771	238.54149	-4.40266	-539.65948	473.29916	-0.42606	-1195.27222	198.97266	64.09342
904	7.525	1052.04822	298.98355	1583.83215	11.39895	358.48431	1340.52148	-800.02081	335.35483	1342.72327	50.48462	583.66510	146.43585	615.65326	240.30466	-4.74357	-564.10901	474.87048	-0.59998	-1175.46204	196.49997	66.57269
905	7.533	1054.01221	299.04556	1579.82385	11.47437	359.13416	1337.29370	-799.54779	335.39172	1340.86279	75.51517	586.60803	149.86176	591.28058	242.10901	-5.17693	-588.27637	476.59119	-0.80576	-1151.04871	193.61925	67.34795
906	7.542	1055.84778	299.23123	1575.92322	11.28764	359.96460	1333.96472	-799.30353	335.29922	1338.88013	101.24806	588.16602	151.32979	566.98737	243.95265	-5.63254	-612.24207	478.51892	-1.08856	-1122.45435	190.73076	66.28265
907	7.550	1057.48877	299.51303	1572.22461	10.77423	361.01886	1330.63208	-799.35089	335.15579	1336.79932	127.76793	588.38629	151.48978	542.78137	245.77975	-6.04024	-636.19476	480.52319	-1.40405	-1090.24365	188.29482	63.49462
908	7.558	1058.87427	299.84277	1568.81799	9.83996	362.34161	1327.40247	-799.74976	335.00552	1334.67200	155.05788	587.47217	150.74866	518.68030	247.54648	-6.38838	-660.26880	482.35788	-1.66945	-1055.19312	186.71701	59.62752
909	7.567	1059.97144	300.16208	1565.78149	8.38615	363.98267	1324.39587	-800.53223	334.84567	1332.55457	182.94131	585.68958	149.25815	494.67145	249.25404	-6.72163	-684.45563	483.90363	-1.78822	-1018.24475	186.26926	55.66493
910	7.575	1060.77197	300.43518	1563.17773	6.36739	365.98172	1321.74146	-801.66223	334.64948	1330.49377	211.23653	583.27234	147.02127	470.70929	250.90314	-7.07211	-708.66699	485.24084	-1.72725	-980.28479	187.09955	52.45004
911	7.583	1061.26978	300.68018	1561.06116	3.85997	368.33386	1319.55200	-803.01105	334.40472	1328.52722	239.96193	580.37311	144.01529	446.75214	252.46939	-7.40941	-732.83002	486.54584	-1.59405	-941.84003	189.20981	50.43564
912	7.592	1061.45508	300.95160	1559.47668	1.08067	370.94397	1317.89233	-804.38806	334.11377	1326.67834	269.30017	577.09662	140.28522	422.79077	253.95215	-7.69384	-756.95093	487.96991	-1.53321	-903.08789	192.45090	49.78191
913	7.600	1061.33728	301.28912	1558.43628	-1.67250	373.60501	1316.77332	-805.62860	333.75909	1324.97009	299.40860	573.53833	135.96655	398.84192	255.40154	-7.94485	-781.08380	489.57266	-1.55288	-864.28192	196.58400	50.54844
914	7.608	1060.96436	301.69861	1557.90552	-4.10749	376.04858	1316.18774	-806.65894	333.30539	1323.44727	330.31509	569.80933	131.26819	374.91232	256.87485	-8.20716	-805.23993	491.33215	-1.51622	-826.09448	201.31955	52.77748
915	7.617	1060.40784	302.18082	1557.82849	-5.99983	378.05170	1316.16101	-807.47620	332.74768	1322.18030	361.88071	566.06158	126.42069	350.97638	258.39386	-8.46221	-829.39978	493.16418	-1.29635	-789.43042	206.46367	56.25587
916	7.625	1059.73254	302.74307	1558.16443	-7.23083	379.51468	1316.75146	-808.09711	332.13123	1321.26208	393.84314	562.42603	121.54471	326.98569	259.95502	-8.60704	-853.60522	494.89612	-0.92801	-754.84338	212.07339	60.22205
917	7.633	1058.98279	303.38095	1558.89612	-7.80377	380.46497	1317.99573	-808.54126	331.51611	1320.80371	426.00620	558.90576	116.54608	302.87595	261.55936	-8.55425	-877.94373	496.31781	-0.60709	-722.07544	218.28758	63.68268
918	7.642	1058.19214	304.07947	1560.01099	-7.82049	381.00287	1319.86743	-808.84155	330.93958	1320.89685	458.39310	555.41058	111.19389	278.57074	263.21271	-8.33762	-902.42059	497.44702	-0.48087	-690.19495	225.07721	66.02895
919	7.650	1057.40417	304.82471	1561.47998	-7.42648	381.23380	1322.29395	-809.04523	330.41150	1321.57397	491.18646	551.89545	105.30952	254.02966	264.91068	-8.07015	-926.93713	498.69522	-0.43432	-658.27344	232.22716	67.18168
920	7.658	1056.68457	305.60104	1563.25830	-6.75721	381.23355	1325.19617	-809.19354	329.93073	1322.80017	524.55780	548.39856	98.86628	229.30518	266.64661	-7.82150	-951.43109	500.46432	-0.23848	-625.92285	239.38916	67.39044
921	7.667	1056.10840	306.39420	1565.29370	-5.90848	381.04919	1328.50220	-809.28784	329.50958	1324.49658	558.55896	544.98145	91.96204	204.49731	268.43420	-7.58270	-975.96118	502.66791	0.13205	-593.24414	246.14314	67.03256
922	7.675	1055.73901	307.19992	1567.53198	-4.93234	380.70898	1332.13904	-809.27692	329.18549	1326.57605	593.08197	541.71783	84.79729	179.64429	270.29324	-7.32132	-1000.63739	504.92383	0.51076	-560.52075	252.13228	66.40141
923	7.683	1055.62097	308.01550	1569.91785	-3.84681	380.22989	1336.02344	-809.08759	329.00864	1328.96436	627.89111	538.69092	77.71771	154.70654	272.20520	-7.02913	-1025.49377	506.99905	0.74726	-528.11517	257.17313	65.51488
924	7.692	1055.78711	308.82959	1572.39148	-2.64873	379.62711	1340.05969	-808.67120	329.02670	1331.58789	662.76355	535.83032	71.18411	129.62854	274.12668	-6.72843	-1050.42236	508.91101	0.81684	-496.58618	261.25165	64.03799
925	7.700	1056.25391	309.62830	1574.88354	-1.32974	378.92572	1344.14905	-808.01691	329.28351	1334.34766	697.37909	532.86890	65.63940	104.38983	276.03238	-6.45804	-1075.18018	510.85681	0.89870	-466.73657	264.40741	61.38423
926	7.708	1057.00769	310.40320	1577.31958	0.10431	378.16357	1348.19202	-807.12921	329.82355	1337.11475	730.79590	529.78467	61.42013	79.05560	277.88489	-6.23064	-1099.36865	513.16003	1.46690	-439.39569	266.58209	57.00943
927	7.717	1057.99829	311.15906	1579.62842	1.62214	377.38635	1352.07947	-806.01868	330.67776	1339.74280	761.36212	527.00415	58.50384	53.82376	279.60425	-5.94364	-1122.50220	516.11279	3.22650	-415.09454	267.58347	50.73614
928	7.725	1059.15479	311.91809	1581.74512	3.17273	376.65280	1355.68335	-804.73651	331.80533	1342.08496	787.39655	524.95551	56.15951	29.06775	281.13089	-5.30121	-1144.30493	519.74371	6.75306	-393.93909	267.17691	42.90039
929	7.733	1060.40735	312.70132	1583.60559	4.70142	376.03867	1358.86499	-803.40710	333.04321	1344.00452	807.81274	523.82355	53.32756	5.37244	282.47064	-3.86380	-1164.91431	523.70111	12.12228	-375.82233	265.14377	34.25985
930	7.742	1061.69653	313.50183	1585.14868	6.16969	375.61969	1361.49084	-802.18762	334.16089	1345.38049	822.30908	523.61591	49.46284	-16.51892	283.64401	-1.26803	-1184.62207	527.32056	18.89766	-360.83954	261.26041	25.69477
931	7.750	1062.96924	314.28540	1586.32971	7.56882	375.44345	1363.45142	-801.18274	334.97885	1346.11621	831.28113	524.10498	44.58927	-35.89343	284.61948	2.60708	-1203.40332	529.96997	26.41579	-349.55597	255.30530	17.89075
932	7.758	1064.17688	315.01596	1587.12524	8.91299	375.50189	1364.67163	-800.40906	335.41647	1346.15491	835.57263	524.84253	38.76688	-52.23480	285.25974	7.88886	-1220.74365	531.50250	34.21913	-342.90820	247.20261	11.25307
933	7.767	1065.28674	315.67676	1587.51331	10.21964	375.72629	1365.11047	-799.82593	335.45627	1345.49402	836.15527	525.43030	32.03564	-64.98450	285.23676	15.27056	-1235.77783	532.27026	42.31724	-341.85303	237.41406	5.95761
934	7.775	1066.29175	316.27472	1587.45703	11.49465	376.02417	1364.75293	-799.37341	335.10709	1344.19250	833.70770	525.83020	24.75040	-72.88110	283.95721	26.06903	-1247.45483	532.70612	50.89864	-346.98297	227.40172	1.95672
935	7.783	1067.20776	316.83734	1586.91052	12.72464	376.32819	1363.60364	-798.99323	334.40021	1342.36060	828.27606	526.33722	17.60112	-73.92737	280.73010	41.16648	-1254.75098	533.05072	59.82537	-358.32959	219.40155	-0.90676
936	7.792	1068.06091	317.40485	1585.84192	13.88213	376.61505	1361.68140	-798.63464	333.40607	1340.14417	819.32544	527.23358	11.34889	-66.73547	275.29910	59.62445	-1256.99194	533.41711	68.43221	-375.34912	215.14359	-2.76927
937	7.800	1068.87488	318.01971	1584.25269	14.94704	376.89969	1359.01587	-798.24188	332.26126	1337.70471	806.12891	528.51038	6.64595	-51.91351	268.33679	78.51723	-1253.97937	533.92169	75.65311	-396.82239	214.62579	-3.83033
938	7.808	1069.66614	318.71439	1582.17224	15.92293	377.21320	1355.65271	-797.74127	331.17419	1335.19495	788.33868	529.94165	3.78511	-31.79944	261.30386	94.34219	-1245.80078	534.72186	80.46444	-420.93884	216.34235	-4.36471
939	7.817	1070.45984	319.48111	1579.62659	16.83084	377.57346	1351.66321	-797.05768	330.36929	1332.73413	766.50610	531.44397	2.42842	-8.92615	255.65047	104.86337	-1232.67358	535.99976	82.53345	-445.97522	218.68896	-4.61154
940	7.825	1071.30151	320.25958	1576.61865	17.69390	377.97513	1347.14795	-796.16046	329.99710	1330.38757	742.10358	533.16833	1.88283	15.19275	252.04584	110.02467	-1215.00488	537.88013	82.44834	-470.93939	220.92233	-4.78550
941	7.833	1072.24670	320.98474	1573.14624	18.52433	378.40338	1342.22668	-795.09290	330.08899	1328.16174	716.80853	535.17163	1.66675	40.16833	250.27470	111.41689	-1193.41406	540.34131	81.15551	-495.54041	222.94162	-5.04771
942	7.842	1073.34424	321.63785	1569.22583	19.30942	378.84641	1337.02014	-793.95337	330.58026	1326.02625	691.65643	537.27081	1.57115	66.14005	249.70279	110.96607	-1168.54968	543.26062	79.20844	-519.83783	224.76460	-5.39489
943	7.850	1074.62622	322.23691	1564.90112	19.99647	379.28720	1331.64136	-792.84979	331.37219	1323.95117	666.92236	539.24438	1.38971	93.23938	249.76688	109.96200	-1140.88452	546.49927	76.60968	-543.99072	226.45848	-5.71411
944	7.858	1076.09082	322.80545	1560.25061	20.48369	379.68604	1326.19922	-791.86407	332.39856	1321.93469	642.54822	540.99268	0.91896	121.40820	250.18880	108.87024	-1110.73108	549.86560	73.24042	-568.09753	228.20961	-5.95787
945	7.867	1077.69666	323.37241	1555.37915	20.62557	379.97809	1320.80371	-791.03650	333.65338	1320.00073	618.43280	542.55920	0.16054	150.40164	250.95166	107.62881	-1078.43457	553.04535	69.32542	-592.12579	230.14948	-6.19262
946	7.875	1079.38489	323.97809	1550.37500	20.26088	380.09348	1315.57019	-790.36133	335.15576	1318.17261	594.49500	544.08429	-0.65421	179.84906	252.13602	106.01923	-1044.51978	555.62134	65.51746	-615.99121	232.17636	-6.47439
947	7.883	1081.10315	324.65115	1545.28394	19.26645	379.98730	1310.62744	-789.79938	336.89548	1316.45154	570.66095	545.70026	-1.25169	209.41251	253.75919	103.88931	-1009.68976	557.20129	62.63485	-639.69055	234.04309	-6.74648
948	7.892	1082.80872	325.38269	1540.14648	17.63364	379.66080	1306.12549	-789.29968	338.82028	1314.82581	546.88214	547.44141	-1.52167	238.97949	255.76237	101.20593	-974.70081	557.57800	61.34269	-663.32690	235.59724	-6.92244
949	7.900	1084.46802	326.11929	1535.04504	15.53342	379.16357	1302.23291	-788.81396	340.87387	1313.30518	523.16962	549.24335	-1.60933	268.71960	258.07965	98.03449	-940.20551	556.73169	61.89962	-687.01685	236.95461	-7.00531
950	7.908	1086.05981	326.78378	1530.12183	13.29470	378.57468	1299.11792	-788.31055	343.03125	1311.93323	499.52228	551.05499	-1.78123	298.95306	260.64041	94.50901	-906.62537	554.67725	63.99820	-710.78845	238.40294	-7.01902
951	7.917	1087.57141	327.32568	1525.56848	11.27508	377.95712	1296.91284	-787.80072	345.29080	1310.76648	475.87222	552.91705	-2.14888	329.93268	263.31335	90.79014	-874.09235	551.40503	66.88819	-734.58850	240.07161	-6.90890
952	7.925	1088.98181	327.74713	1521.55139	9.71905	377.31866	1295.67590	-787.35217	347.64456	1309.86316	452.15805	554.88165	-2.57787	361.70636	265.89313	87.00272	-842.51563	546.94739	69.77066	-758.38342	241.84489	-6.66400
953	7.933	1090.25745	328.07782	1518.11938	8.69644	376.61963	1295.38342	-787.07117	350.05951	1309.29395	428.37329	556.92633	-2.87956	394.14511	268.17554	83.17696	-811.74750	541.41547	72.10534	-782.19476	243.61847	-6.42875
954	7.942	1091.37756	328.34442	1515.21118	8.12947	375.81036	1295.95288	-787.07062	352.47699	1309.14392	404.52701	558.95618	-3.01564	427.07205	270.04861	79.23955	-781.69720	535.00031	73.62118	-806.05420	245.37453	-6.29356
955	7.950	1092.36377	328.55060	1512.73181	7.87241	374.86783	1297.27820	-787.43585	354.81964	1309.49353	380.60464	560.88000	-3.08176	460.39880	271.50403	75.04556	-752.28497	527.98859	74.18222	-830.00757	247.08569	-6.13074
956	7.958	1093.27563	328.66592	1510.60742	7.79742	373.81812	1299.25940	-788.19092	357.00146	1310.38940	356.59323	562.70258	-3.13945	494.19119	272.59579	70.39449	-723.30865	520.72906	73.73920	-854.11633	248.78201	-5.82340
957	7.967	1094.18347	328.64465	1508.81006	7.85028	372.73013	1301.81726	-789.27313	358.94434	1311.82446	332.51398	564.49847	-3.12648	528.63873	273.38977	65.06620	-694.42950	513.54572	72.37540	-878.36658	250.58598	-5.47301
958	7.975	1095.15454	328.45767	1507.37231	8.05778	371.68842	1304.89832	-790.52722	360.60275	1313.74390	308.35229	566.31946	-2.94260	564.01154	273.90948	58.92606	-665.32629	506.71484	70.31466	-902.62579	252.60010	-5.26487
959	7.983	1096.26318	328.09763	1506.38525	8.49034	370.77200	1308.46924	-791.72577	361.99075	1316.06238	284.01141	568.15491	-2.58630	600.59937	274.08691	52.06269	-635.83765	500.52167	67.87157	-926.82446	254.76286	-5.21934
960	7.992	1097.58325	327.55658	1505.93958	9.20479	370.04263	1312.49548	-792.63379	363.18436	1318.68555	259.41531	569.96643	-2.16904	638.52814	273.73596	44.95226	-605.96198	495.24915	65.35593	-951.14270	256.78864	-5.14830
961	8.000	1099.13086	326.82114	1506.02844	10.20099	369.53519	1316.91699	-793.12268	364.25769	1321.54333	234.58791	571.75684	-1.79070	677.45087	272.61938	38.53639	-575.80072	491.06683	62.93595	-975.81982	258.44525	-4.89256
962	8.008	1100.83777	325.90149	1506.52795	11.41717	369.26117	1321.63831	-793.23956	365.19675	1324.60400	209.60797	573.54907	-1.44681	716.21356	270.58142	33.89957	-545.57001	488.02374	60.59164	-1000.82391	259.87289	-4.51861
963	8.017	1102.60938	324.84799	1507.29578	12.75854	369.22070	1326.53979	-793.12988	365.92154	1327.83972	184.54897	575.30072	-1.08812	752.77997	267.61490	31.50695	-515.67133	486.11188	58.14235	-1025.85242	261.30173	-4.19834
964	8.025	1104.36951	323.73874	1508.25891	14.12782	369.40164	1331.49792	-792.90320	366.39514	1331.18604	159.45113	576.94928	-0.72754	784.80444	263.89468	30.64912	-486.72937	485.21838	55.21292	-1050.49170	262.58240	-3.89936
965	8.033	1106.05127	322.64987	1509.39978	15.44130	369.76178	1336.39551	-792.60254	366.65704	1334.53821	134.32175	578.52759	-0.44800	810.65778	259.81357	29.89288	-459.51993	485.16312	51.30263	-1074.25720	263.35992	-3.20002
966	8.042	1107.61182	321.60406	1510.69006	16.63504	370.22021	1341.11670	-792.26147	366.76901	1337.76331	109.17006	580.15247	-0.29623	830.01605	255.86624	28.28061	-434.74133	485.90405	46.06653	-1096.74036	263.58670	-1.50265
967	8.050	1109.04529	320.54510	1512.05469	17.66928	370.67548	1345.53174	-791.93939	366.77728	1340.71387	84.07858	581.91254	-0.11394	843.51013	252.40024	25.91685	-412.74774	487.59296	39.55831	-1117.87695	263.54541	1.53140
968	8.058	1110.34570	319.39175	1513.40771	18.53495	371.03561	1349.49524	-791.70978	366.71735	1343.24951	59.29366	583.74689	0.61226	851.93213	249.48384	23.32108	-393.52502	490.41614	32.26376	-1137.90454	263.45636	5.82866
969	8.067	1111.47693	318.11594	1514.72083	19.25698	371.23819	1352.86548	-791.62854	366.63599	1345.24768	35.29412	585.40698	2.72112	855.78668	246.94151	20.57328	-376.98083	494.48596	24.96341	-1156.94385	263.35681	11.07483
970	8.075	1112.37402	316.77036	1516.03967	19.88883	371.26019	1355.52954	-791.70636	366.60855	1346.61328	12.82557	586.63934	7.06194	855.36462	244.46782	17.30078	-363.24646	499.91333	18.50070	-1174.62683	263.34177	16.88756
971	8.083	1112.96033	315.44537	1517.42334	20.49832	371.11728	1357.41833	-791.89795	366.73459	1347.29553	-7.08755	587.53632	14.15724	850.91370	241.83063	13.24558	-352.77539	506.89124	13.56630	-1190.15234	263.61420	22.97738
972	8.092	1113.18005	314.18945	1518.86902	21.14590	370.84802	1358.50879	-792.11243	367.11337	1347.30981	-23.15368	588.67914	24.22598	842.57465	239.10605	8.60267	-346.33459	515.52008	10.47905	-1202.61292	264.15085	29.41296
973	8.100	1113.01416	312.97235	1520.29163	21.86368	370.49930	1358.81494	-792.23999	367.81815	1346.74158	-33.82219	590.77045	37.45171	830.27771	236.78609	3.96438	-344.89417	525.42932	8.91039	-1211.12439	264.56665	36.62063
974	8.108	1112.46594	311.72446	1521.57324	22.64414	370.12396	1358.37585	-792.19263	368.87473	1345.71558	-37.30243	594.15881	53.93396	813.90851	235.56679	0.12176	-349.28015	535.65338	7.93322	-1214.83203	264.48331	44.73487
975	8.117	1111.55029	310.40399	1522.62073	23.44065	369.77289	1357.24744	-791.94006	370.24469	1344.34998	-32.09947	598.80225	72.94060	793.69104	235.80190	-2.35399	-359.56946	545.02155	6.68568	-1213.10461	263.83218	52.90046
976	8.125	1110.30273	309.02472	1523.38086	24.17950	369.47415	1355.49890	-791.52020	371.81879	1342.72351	-18.35891	604.43939	92.33027	770.50879	237.18127	-3.52024	-374.69861	552.65625	5.02150	-1205.68701	262.69611	59.52217
977	8.133	1108.79431	307.62976	1523.85815	24.78053	369.22388	1353.20703	-791.02490	373.43344	1340.87097	1.53733	610.70691	109.58115	745.74219	239.07825	-3.89035	-393.13507	558.15100	3.40339	-1192.63110	261.07343	63.32579
978	8.142	1107.12830	306.24969	1524.16284	25.17992	369.00046	1350.45239	-790.57275	374.91077	1338.79871	24.49738	617.25195	123.48566	720.59338	241.07298	-3.97303	-413.98318	561.60510	2.26606	-1174.20825	258.94949	64.08553
979	8.150	1105.42249	304.87561	1524.48743	25.34316	368.78656	1347.31946	-790.27991	376.09674	1336.50635	48.61705	623.67163	134.24576	695.67145	243.07564	-4.10112	-436.83716	563.63416	1.64683	-1150.82434	256.44644	62.42442
980	8.158	1103.78552	303.45630	1524.97302	25.26042	368.58560	1343.90100	-790.24261	376.88101	1333.99841	73.35774	629.39343	142.33154	671.14221	245.14359	-4.43983	-460.96387	565.11060	1.36331	-1122.90808	253.77592	59.19419
981	8.167	1102.27844	301.92517	1525.61035	24.93114	368.43576	1340.29858	-790.53339	377.21530	1331.29077	98.68657	633.81604	147.95811	646.96332	247.29849	-4.97957	-485.41003	566.70856	1.24161	-1090.93018	251.16159	55.11613
982	8.175	1100.88220	300.23868	1526.29749	24.34687	368.41925	1336.61279	-791.20447	377.12726	1328.42065	124.58562	636.54883	151.35274	623.02222	249.46614	-5.57076	-509.57709	568.64819	1.11155	-1055.51404	248.87514	50.77605
983	8.183	1099.51599	298.39502	1526.97998	23.47326	368.65137	1332.93701	-792.28235	376.71164	1325.46008	151.01689	637.48956	152.94281	599.23279	251.52985	-6.03669	-533.36957	570.76239	0.83408	-1017.44495	247.24014	46.72566
984	8.192	1098.08057	296.43069	1527.70801	22.23606	369.24207	1329.36389	-793.73730	376.10660	1322.52222	177.95166	636.73468	153.20758	575.55505	253.42804	-6.30235	-556.99048	572.77332	0.42586	-977.57434	246.54625	43.52195
985	8.200	1096.48096	294.40646	1528.59082	20.53249	370.26297	1325.99536	-795.43347	375.46640	1319.74792	205.36366	634.42798	152.46545	551.97168	255.19106	-6.44181	-580.63647	574.56525	0.07014	-936.68420	247.00090	41.64717
986	8.208	1094.63782	292.38870	1529.74097	18.28324	371.74472	1322.94861	-797.12360	374.91699	1317.27808	233.20206	630.72632	150.82217	528.47510	256.87405	-6.60815	-604.33496	576.17163	-0.06390	-895.38007	248.67072	41.39361
987	8.217	1092.50342	290.43167	1531.25049	15.51155	373.68167	1320.34912	-798.53986	374.49994	1315.22986	261.41107	625.87207	148.27740	505.04999	258.48572	-6.89742	-627.99573	577.64337	-0.00091	-854.11682	251.40952	42.82610
988	8.225	1090.06995	288.56403	1533.18030	12.40406	376.01620	1318.30383	-799.51447	374.17728	1313.67847	290.01498	620.15991	144.85648	481.66083	260.01489	-7.26563	-651.52502	579.05841	0.07185	-813.34888	254.98898	45.74823
989	8.233	1087.36230	286.77710	1535.54724	9.29212	378.60733	1316.86926	-800.03851	373.90237	1312.64844	319.14761	613.80652	140.67587	458.26563	261.47736	-7.58572	-674.92920	580.48438	-0.01108	-773.61481	259.32858	49.65237
990	8.242	1084.41772	285.03055	1538.32397	6.53693	381.22198	1316.04663	-800.24829	373.63507	1312.11755	348.96866	606.92218	135.92606	434.83981	262.91815	-7.78559	-698.33020	581.91357	-0.22288	-735.40088	264.52286	53.81845
991	8.250	1081.27014	283.27899	1541.47144	4.39494	383.59509	1315.80908	-800.35559	373.29041	1312.03833	379.53705	599.60040	130.79794	411.38818	264.41479	-7.93197	-721.87616	583.33997	-0.33076	-698.93164	270.65878	57.58683
992	8.258	1077.94592	281.49136	1544.96631	2.95444	385.53207	1316.13416	-800.55054	372.74780	1312.38098	410.71939	591.98492	125.43658	387.92960	266.02972	-8.15553	-745.66980	584.80859	-0.09353	-664.10748	277.64349	60.58430
993	8.267	1074.46631	279.66049	1548.79736	2.15576	386.96649	1317.00867	-800.93665	371.92636	1313.16345	442.21127	584.23560	119.93861	364.45459	267.72107	-8.46434	-769.72791	586.36768	0.50281	-630.57056	285.20953	62.70799
994	8.275	1070.85022	277.80444	1552.95215	1.85249	387.93481	1318.41406	-801.52026	370.82669	1314.42786	473.70935	576.40979	114.28033	340.88910	269.37009	-8.68434	-793.93652	588.05035	1.21752	-597.83801	292.97729	64.00159
995	8.283	1067.12610	275.94498	1557.40503	1.87201	388.50757	1320.32227	-802.23334	369.51877	1316.19336	505.08249	568.37091	108.22748	317.13309	270.92358	-8.64292	-818.09674	589.84814	1.74581	-565.50153	300.49387	64.60182
996	8.292	1063.34033	274.08936	1562.10547	2.05645	388.73560	1322.69788	-802.97241	368.11029	1318.43921	536.36780	559.85352	101.41100	293.14502	272.44720	-8.35474	-842.07666	591.67255	1.92092	-533.38940	307.38370	64.67563
997	8.300	1059.54651	272.23431	1566.98425	2.28557	388.63837	1325.50403	-803.64728	366.70166	1321.10925	567.67719	550.66595	93.54982	268.94379	274.03360	-7.97631	-865.91687	593.44629	1.81467	-501.58844	313.44485	64.35396
998	8.308	1055.79614	270.37369	1571.97363	2.48721	388.21945	1328.70850	-804.21985	365.35034	1324.12366	599.16272	540.82697	84.69922	244.55560	275.73627	-7.63050	-889.79956	595.20123	1.68627	-470.40668	318.50482	63.70466
999	8.317	1052.13940	268.50055	1577.02026	2.63880	387.48599	1332.28052	-804.70233	364.08279	1327.39307	630.98743	530.51886	75.45617	220.01044	277.57422	-7.31843	-913.91223	597.00061	1.74541	-440.36816	322.32941	62.64158
1000	8.325	1048.63257	266.60175	1582.07776	2.75943	386.46121	1336.17871	-805.11444	362.93546	1330.83691	663.12585	520.05786	66.96977	195.35040	279.52435	-6.99281	-938.31635	598.85742	1.97059	-412.16693	324.73492	60.84132
1001	8.333	1045.33179	264.65424	1587.09644	2.88886	385.19336	1340.34314	-805.44812	361.97028	1334.39050	694.94739	509.97168	60.47202	170.59680	281.52386	-6.66146	-962.94739	600.74969	2.19118	-386.51251	325.64819	57.86260
1002	8.342	1042.27271	262.63489	1592.02014	3.06137	383.75568	1344.69629	-805.68262	361.24545	1337.99475	724.93414	500.90039	56.35875	145.71594	283.51181	-6.37526	-987.68280	602.64160	2.29871	-363.91278	325.02991	53.40758
1003	8.350	1039.45471	260.53720	1596.79272	3.29189	382.22897	1349.13989	-805.82642	360.78259	1341.57642	751.07324	493.23926	53.65052	120.66022	285.43930	-6.15545	-1012.31122	604.53247	2.42768	-344.58118	322.79575	47.51243
1004	8.358	1036.84192	258.37988	1601.36438	3.57712	380.68768	1353.54980	-805.93286	360.57080	1345.03247	771.86481	486.86578	50.70061	95.49438	287.22528	-5.94836	-1036.45862	606.56079	3.07179	-328.56927	318.76807	40.61430
1005	8.367	1034.37219	256.19800	1605.69153	3.89910	379.21027	1357.78125	-806.07947	360.58893	1348.23071	786.96509	481.29633	46.56641	70.53238	288.73773	-5.55725	-1059.69946	608.96985	4.97548	-315.96436	312.65378	33.51819
1006	8.375	1031.97498	254.02213	1609.73682	4.22899	377.88736	1361.68384	-806.33246	360.81689	1351.02100	796.83142	476.18414	41.43967	46.39966	289.82843	-4.57911	-1081.84912	611.78870	8.64434	-306.98822	304.19186	27.19379
1007	8.383	1029.58765	251.86557	1613.46741	4.53924	376.80548	1365.11426	-806.71466	361.23886	1353.25012	802.12463	471.56152	35.83093	23.92969	290.38950	-2.54066	-1103.05420	614.65167	13.93630	-301.97339	293.50549	22.40596
1008	8.392	1027.15698	249.73468	1616.84546	4.81779	376.02313	1367.94128	-807.19995	361.82700	1354.78247	803.57483	467.54056	29.88393	3.86560	290.37085	0.82292	-1123.49829	617.07764	20.29546	-301.25604	281.30450	19.39455
1009	8.400	1024.63367	247.64528	1619.82056	5.06833	375.55066	1370.05029	-807.74207	362.48404	1355.52844	801.86835	464.06793	23.63364	-13.46765	289.73474	5.58383	-1143.09900	618.78363	27.31874	-305.03906	268.74591	17.74798
1010	8.408	1021.97772	245.61598	1622.34778	5.29661	375.34125	1371.35229	-808.30078	363.01459	1355.47754	797.25189	461.13232	17.45270	-28.09198	288.35693	12.15212	-1161.41418	619.74890	34.99704	-313.23303	257.19302	16.42979
1011	8.417	1019.17352	243.64290	1624.41138	5.49382	375.30380	1371.79016	-808.83142	363.21436	1354.72693	789.38782	458.92517	11.88579	-39.59021	285.84061	21.75138	-1177.51208	620.15295	43.46090	-325.32922	248.00784	14.14299
1012	8.425	1016.23389	241.69389	1626.02539	5.63017	375.33743	1371.34326	-809.28180	363.00436	1353.47009	777.70264	457.61658	7.30623	-46.38348	281.45587	35.82742	-1189.88721	620.31256	52.58192	-340.46051	242.29329	10.20616
1013	8.433	1013.18909	239.73888	1627.21704	5.66585	375.36578	1370.03101	-809.62958	362.48129	1351.92053	761.82751	457.15308	3.97490	-46.43896	274.57358	54.43066	-1196.91333	620.66144	61.79117	-357.70862	240.45685	5.24811
1014	8.442	1010.07257	237.77158	1628.00342	5.56847	375.34796	1367.91467	-809.90167	361.87399	1350.22864	741.92285	457.40198	2.00624	-38.98816	265.37360	75.22762	-1197.73376	621.61273	70.13109	-376.55603	241.74893	0.72458
1015	8.450	1006.91766	235.78275	1628.38757	5.32272	375.27460	1365.09192	-810.14960	361.44986	1348.45703	718.85815	458.33429	1.05888	-25.27087	255.05415	94.39623	-1192.64502	623.31842	76.56873	-397.12445	244.49141	-2.33820
1016	8.458	1003.76904	233.73563	1628.38342	4.93269	375.17145	1361.68225	-810.42133	361.41818	1346.59033	693.99945	459.90811	0.53087	-7.60614	245.20612	108.69511	-1182.52588	625.66162	80.61796	-419.65918	247.12914	-3.90181
1017	8.467	1000.68750	231.58267	1628.03259	4.41470	375.09836	1357.80713	-810.75098	361.86987	1344.54907	668.59961	461.89709	0.11916	12.06418	236.90706	117.04895	-1168.10498	628.47693	82.70883	-443.75739	249.04974	-4.47242
1018	8.475	997.72900	229.28802	1627.39685	3.77725	375.12170	1353.57593	-811.16705	362.75946	1342.24329	643.34155	463.97290	-0.15883	32.90845	230.33189	120.58675	-1149.80481	631.61847	83.62058	-468.51465	250.50568	-4.59269
1019	8.483	994.91821	226.85107	1626.54321	3.00205	375.27347	1349.08728	-811.71271	363.93750	1339.66614	618.43005	465.88757	-0.34521	54.94763	225.05008	121.38632	-1127.93982	634.86359	83.52187	-493.25757	252.02235	-4.65137
1020	8.492	992.24927	224.31866	1625.53491	2.03863	375.51962	1344.43237	-812.45740	365.21539	1336.92932	593.88196	467.55777	-0.63280	78.39987	220.56284	121.14419	-1102.83533	637.93481	81.87184	-517.78497	253.86484	-4.81023
1021	8.500	989.70056	221.74591	1624.42810	0.80666	375.75769	1339.68884	-813.47693	366.41779	1334.19348	569.62958	469.06165	-1.14525	103.26105	216.64233	120.66541	-1074.86536	640.58282	78.24777	-542.11926	255.91820	-5.06443
1022	8.508	987.24445	219.15350	1623.27380	-0.79763	375.85443	1334.91431	-814.79614	367.43124	1331.58423	545.56482	470.56891	-1.79924	129.22687	213.32913	120.06085	-1044.54419	642.57037	72.99415	-566.28284	257.93906	-5.36345
1023	8.517	984.85046	216.54260	1622.12695	-2.88844	375.70703	1330.16016	-816.34686	368.25241	1329.19080	521.61823	472.22369	-2.38498	155.80408	210.72667	119.11129	-1012.57007	643.65222	67.09367	-590.27283	259.78339	-5.61806
1024	8.525	982.48492	213.92383	1621.04968	-5.56786	375.28702	1325.49878	-817.97913	368.98364	1327.10291	497.77432	474.04614	-2.73631	182.54730	208.84744	117.53185	-979.65643	643.66650	61.67386	-614.10565	261.43649	-5.72908
1025	8.533	980.10815	211.31538	1620.10718	-8.88255	374.64990	1321.04236	-819.50995	369.77597	1325.40137	474.01520	475.94495	-2.84616	209.29398	207.60759	115.12644	-946.29034	642.60352	57.65521	-637.82617	262.97781	-5.69140
1026	8.542	977.68011	208.72992	1619.36658	-12.75466	373.91379	1316.93518	-820.79120	370.76907	1324.12170	450.28561	477.81052	-2.85374	236.19781	206.88573	111.82948	-912.75952	640.42896	55.56289	-661.50092	264.51700	-5.59014
1027	8.550	975.16803	206.17267	1618.89563	-16.92692	373.19937	1313.32690	-821.77515	372.04565	1323.23682	426.55093	479.56641	-2.94072	263.57745	206.54131	107.66396	-879.47742	636.86926	55.42227	-685.21191	266.11984	-5.52452
1028	8.558	972.54846	203.64989	1618.74890	-20.99690	372.55817	1310.35022	-822.52502	373.61813	1322.66553	402.84625	481.17111	-3.22896	291.76300	206.37457	102.71310	-847.17633	631.61047	56.87660	-709.01392	267.83588	-5.58297
1029	8.567	969.80450	201.16896	1618.95056	-24.56298	371.95715	1308.10620	-823.15833	375.46552	1322.30859	379.21555	482.61722	-3.71458	320.98950	206.11873	97.14470	-816.68005	624.72955	59.40215	-732.87061	269.74146	-5.81995
1030	8.575	966.92621	198.71983	1619.49451	-27.39000	371.33920	1306.64709	-823.78107	377.56973	1322.09802	355.63840	484.00806	-4.20578	351.30234	205.53404	91.17797	-788.48718	616.68805	62.29087	-756.67712	271.83206	-6.19070
1031	8.583	963.92084	196.26369	1620.36084	-29.47623	370.68674	1305.97046	-824.45020	379.90622	1322.02258	332.01602	485.59998	-4.38017	382.54858	204.49719	84.95394	-762.46216	607.90686	64.69160	-780.37183	273.93839	-6.54072
1032	8.592	960.82294	193.74924	1621.52673	-30.99599	370.02478	1306.03247	-825.16406	382.42194	1322.12219	308.21603	487.50735	-4.11598	414.52057	202.95154	78.49108	-737.82776	598.57831	66.00928	-804.04456	275.80890	-6.68388
1033	8.600	957.68732	191.13989	1622.96997	-32.17445	369.38901	1306.77075	-825.88660	385.02960	1322.46179	284.15796	489.46927	-3.67439	447.16437	200.79712	71.80391	-713.60248	588.79309	66.14658	-827.94269	277.23819	-6.48513
1034	8.608	954.57959	188.41948	1624.66699	-33.17072	368.80551	1308.12866	-826.58972	387.61783	1323.10681	259.84314	491.18689	-3.37100	480.67566	197.87454	65.04131	-689.12134	578.65778	65.29874	-852.24622	278.27264	-5.98300
1035	8.617	951.57538	185.57407	1626.58826	-34.02879	368.28802	1310.06775	-827.28223	390.07217	1324.11987	235.31219	492.67868	-3.24948	515.35449	194.04633	58.52592	-664.11548	568.39545	63.73407	-876.83325	279.29968	-5.42483
1036	8.625	948.75732	182.59280	1628.69373	-34.70721	367.84476	1312.56396	-828.01025	392.28299	1325.55347	210.61772	494.15854	-3.15459	551.27722	189.31837	52.66998	-638.51123	558.36865	61.77259	-901.43805	280.71848	-5.02847
1037	8.633	946.20319	179.48990	1630.92676	-35.14558	367.48926	1315.59033	-828.82306	394.15106	1327.42249	185.81467	495.77615	-2.96535	588.03619	183.95682	47.83650	-612.37793	548.91565	59.76031	-925.97876	282.57214	-4.78056
1038	8.642	943.97589	176.30609	1633.20691	-35.31400	367.24042	1319.10242	-829.72253	395.61786	1329.69250	160.94810	497.53098	-2.69887	624.70557	178.47275	44.24413	-585.98560	540.21362	57.94776	-950.57648	284.57767	-4.53159
1039	8.650	942.12659	173.09288	1635.44080	-35.22298	367.10727	1323.03076	-830.65234	396.67883	1332.29639	136.04572	499.33203	-2.42999	659.94678	173.41542	41.88913	-559.78601	532.28363	56.32529	-975.35687	286.41238	-4.18878
1040	8.658	940.69904	169.89890	1637.55005	-34.90473	367.07751	1327.27954	-831.54065	397.35080	1335.16064	111.10567	501.12088	-2.19420	692.14294	169.10411	40.44601	-534.38043	525.01843	54.51989	-1000.32568	287.99399	-3.82434
1041	8.667	939.72449	166.74971	1639.47998	-34.39046	367.13034	1331.72778	-832.34198	397.65140	1338.21277	86.10728	502.93127	-1.99721	719.63147	165.47258	39.25343	-510.48141	518.28137	51.90754	-1025.35876	289.51743	-3.60836
1042	8.675	939.21155	163.63638	1641.18604	-33.70401	367.25339	1336.23584	-833.04346	397.61298	1341.36047	61.06571	504.80145	-1.84914	741.17981	162.22549	37.55325	-488.75333	512.07941	47.90326	-1050.28784	291.13269	-3.57832
1043	8.683	939.13696	160.53532	1642.62988	-32.87312	367.43524	1340.65417	-833.65228	397.28464	1344.46838	36.06678	506.70657	-1.69423	756.49225	159.26694	34.91299	-469.60669	506.63330	42.25061	-1074.93262	292.65924	-3.47583
1044	8.692	939.44446	157.43698	1643.78076	-31.94064	367.65344	1344.82996	-834.17932	396.72855	1347.36426	11.28228	508.61432	-1.24156	766.13794	156.86322	31.40771	-453.12994	502.30331	35.18745	-1099.00488	293.74057	-2.80439
1045	8.700	940.05682	154.35724	1644.60364	-30.96414	367.87836	1348.61353	-834.62988	396.03104	1349.87244	-12.92985	510.50647	0.10539	770.88818	155.27573	27.34545	-439.23218	499.49115	27.37321	-1122.17163	294.25598	-1.09566
1046	8.708	940.89075	151.32782	1645.05627	-30.00422	368.07266	1351.86926	-835.01208	395.30072	1351.84814	-35.89029	512.40393	3.06471	771.27570	154.41327	22.90282	-427.97028	498.62753	19.65349	-1144.29993	294.50943	1.78593
1047	8.717	941.86493	148.37918	1645.09961	-29.10431	368.18744	1354.48975	-835.34692	394.64957	1353.19727	-56.63193	514.47156	8.18614	767.69476	153.94937	18.09208	-419.87482	500.19107	12.91115	-1165.50256	294.94873	5.62365
1048	8.725	942.90857	145.53836	1644.70630	-28.27499	368.17654	1356.40125	-835.66064	394.18665	1353.88306	-74.08365	516.90973	15.68367	760.52332	153.61963	12.99336	-415.95981	504.58136	7.91536	-1185.92517	295.78305	10.12922
1049	8.733	943.96777	142.83731	1643.85583	-27.49952	368.01962	1357.56250	-835.96661	394.01724	1353.91992	-87.17714	519.74963	25.57037	749.96558	153.35666	7.89656	-417.33826	511.74762	4.92481	-1205.51880	296.97543	15.15277
1050	8.742	945.00537	140.30548	1642.53052	-26.75986	367.73529	1357.96313	-836.25616	394.22418	1353.36731	-94.72171	523.02747	38.06830	735.90826	153.29608	3.26504	-424.68439	520.75464	3.42998	-1223.90710	298.42188	20.66394
1051	8.750	946.00037	137.95358	1640.71985	-26.06369	367.38016	1357.62146	-836.50427	394.83969	1352.32288	-95.24292	526.91357	53.49107	718.13934	153.69508	-0.38141	-437.83304	529.78827	2.59132	-1240.30371	299.91409	26.68646
1052	8.758	946.95135	135.76398	1638.43042	-25.45108	367.02805	1356.57715	-836.68292	395.82098	1350.91675	-87.60327	531.42041	71.20618	696.88928	154.73544	-2.73936	-455.82480	536.96826	1.92776	-1253.48962	301.02719	33.27541
1053	8.767	947.88196	133.68442	1635.68481	-24.97937	366.73441	1354.88538	-836.77716	397.03815	1349.29565	-72.41359	536.34351	89.14659	673.15051	156.34641	-3.96069	-477.36798	541.48065	1.38602	-1262.00525	301.26376	40.43385
1054	8.775	948.83716	131.64279	1632.51538	-24.70387	366.51422	1352.61255	-836.79626	398.29343	1347.58826	-52.28151	541.49109	104.92293	648.27380	158.23141	-4.47677	-501.13089	543.87744	0.96500	-1264.63953	300.33450	47.84517
1055	8.783	949.86792	129.59305	1628.95789	-24.66555	366.35388	1349.83606	-836.77869	399.36856	1345.86768	-30.05084	546.64368	117.21026	623.25250	160.09506	-4.65861	-525.82184	545.25354	0.60285	-1260.90149	298.24194	54.64733
1056	8.792	951.01099	127.54236	1625.04956	-24.88625	366.24335	1346.64404	-836.78802	400.08560	1344.13965	-7.16662	551.42700	125.98911	598.47778	161.82430	-4.73226	-550.51202	546.35986	0.29463	-1251.05835	295.13208	59.79970
1057	8.800	952.27118	125.52362	1620.83606	-25.37443	366.19928	1343.12769	-836.89862	400.36575	1342.36292	16.23818	555.37842	131.93153	573.97046	163.44957	-4.84393	-574.87427	547.47180	0.07972	-1235.78882	291.12393	62.82539
1058	8.808	953.61719	123.55984	1616.38098	-26.13918	366.25964	1339.37683	-837.18286	400.25220	1340.48779	40.43184	558.09009	135.81738	549.64954	165.04395	-5.08596	-598.97821	548.68805	-0.06844	-1215.79236	286.30334	63.97498
1059	8.817	954.99536	121.66656	1611.76196	-27.20504	366.46332	1335.48254	-837.71393	399.87393	1338.47937	65.52914	559.37195	138.30249	525.45648	166.68420	-5.48138	-622.98505	550.07178	-0.25310	-1191.61035	280.87961	63.69511
1060	8.825	956.34595	119.86725	1607.06409	-28.62444	366.84290	1331.53442	-838.57654	399.36926	1336.31848	91.43190	559.32306	139.84213	501.37228	168.39542	-5.96234	-647.00128	551.61115	-0.53849	-1163.70410	275.27164	62.21865
1061	8.833	957.60828	118.18723	1602.37830	-30.47648	367.43503	1327.61743	-839.86029	398.82098	1333.99719	117.95572	558.18646	140.61041	477.39746	170.11908	-6.40968	-671.05029	553.22577	-0.85479	-1132.61951	269.99191	59.68610
1062	8.842	958.72418	116.63950	1597.80029	-32.84170	368.29184	1323.81970	-841.61633	398.24701	1331.52661	144.94072	556.15991	140.53200	453.53046	171.78586	-6.76339	-695.09241	554.82928	-1.04653	-1099.04688	265.46912	56.45348
1063	8.850	959.65234	115.22104	1593.42065	-35.75452	369.47482	1320.24402	-843.80151	397.63004	1328.95227	172.32300	553.37183	139.45911	429.74847	173.37895	-7.06128	-719.06757	556.35803	-1.03384	-1063.73608	261.94757	53.16048
1064	8.858	960.37994	113.92142	1589.31140	-39.14299	371.02069	1317.01392	-846.26593	396.94266	1326.35657	200.15924	549.95221	137.31900	406.01352	174.91258	-7.35576	-742.95300	557.80042	-0.91356	-1027.31506	259.49353	50.51338
1065	8.867	960.91577	112.74652	1585.52979	-42.79375	372.88800	1314.26404	-848.79858	396.16635	1323.84265	228.58464	546.04724	134.15668	382.29822	176.42203	-7.66120	-766.78430	559.23511	-0.85698	-990.17419	258.06683	49.02061
1066	8.875	961.27325	111.72424	1582.12866	-46.39567	374.91260	1312.11072	-851.20416	395.30612	1321.51453	257.73615	541.79047	130.11725	358.60059	177.96776	-7.97401	-790.61578	560.74805	-0.93669	-952.58185	257.56210	48.88388
1067	8.883	961.46277	110.86734	1579.15454	-49.65427	376.81970	1310.62634	-853.36298	394.39041	1319.46289	287.69769	537.27850	125.39437	334.93018	179.59332	-8.28040	-814.49329	562.32147	-1.08770	-914.89514	257.79471	50.09940
1068	8.892	961.49475	110.14529	1576.63977	-52.39122	378.32248	1309.83972	-855.23517	393.46286	1317.76147	318.46408	532.58698	120.20605	311.26984	181.31354	-8.55386	-838.46960	563.90540	-1.17491	-877.61279	258.55371	52.60902
1069	8.900	961.38629	109.51285	1574.60156	-54.56530	379.25851	1309.75586	-856.83105	392.56128	1316.47009	349.89133	527.84204	114.80126	287.53601	183.11566	-8.73164	-862.58569	565.51495	-1.07856	-841.25897	259.75699	56.18336
1070	8.908	961.16571	108.94955	1573.04053	-56.23220	379.66705	1310.36206	-858.19360	391.68759	1315.64453	381.74930	523.20068	109.37505	263.59372	184.91577	-8.71417	-886.83350	567.19659	-0.76708	-806.15564	261.52625	60.13414
1071	8.917	960.87164	108.45926	1571.93823	-57.49070	379.74326	1311.61792	-859.39331	390.79398	1315.33484	413.94424	518.69067	103.91150	239.37195	186.61884	-8.49503	-911.17981	568.96448	-0.32350	-772.17603	264.00345	63.49424
1072	8.925	960.54401	108.04141	1571.26233	-58.44101	379.70587	1313.45264	-860.52307	389.79907	1315.56702	446.62613	514.15381	98.17352	214.93863	188.22913	-8.20950	-935.58917	570.76154	0.08434	-738.80219	267.03281	65.69505
1073	8.933	960.21631	107.67062	1570.97266	-59.15820	379.68872	1315.78406	-861.67529	388.63074	1316.32764	479.95142	509.38464	91.90211	190.39804	189.80975	-7.96078	-960.02625	572.48199	0.30304	-705.56299	270.14792	66.83374
1074	8.942	959.92023	107.30453	1571.02502	-59.67952	379.71930	1318.53894	-862.89392	387.27869	1317.56836	513.81061	504.28387	85.02263	165.78870	191.41531	-7.73764	-984.47827	574.10925	0.33099	-672.35547	272.88312	67.28012
1075	8.950	959.69452	106.91534	1571.37610	-60.01077	379.75467	1321.65967	-864.12878	385.82407	1319.22803	547.91846	498.87976	77.72294	141.11426	193.09149	-7.50704	-1008.95331	575.79956	0.35027	-639.35944	274.95245	67.30763
1076	8.958	959.58313	106.50861	1571.98535	-60.14950	379.72571	1325.08875	-865.24780	384.40646	1321.25476	582.07166	493.22607	70.47105	116.37433	194.85516	-7.26356	-1033.47205	577.67865	0.53690	-606.84204	276.26230	66.99282
1077	8.967	959.62170	106.10544	1572.80750	-60.10762	379.57178	1328.75171	-866.11176	383.13870	1323.61108	616.09698	487.39191	63.98896	91.54224	196.69617	-7.02344	-1058.10291	579.63599	0.84455	-575.14325	276.85278	66.20664
1078	8.975	959.82825	105.71896	1573.78479	-59.91912	379.26251	1332.55396	-866.64807	382.06400	1326.26501	649.44403	481.64099	59.01151	66.56464	198.60757	-6.81844	-1082.94287	581.49054	1.08519	-544.78699	276.71143	64.65912
1079	8.983	960.20679	105.34805	1574.85278	-59.63156	378.80515	1336.39270	-866.86810	381.18939	1329.16589	680.83575	476.45065	55.75138	41.40424	200.56618	-6.66482	-1107.98169	583.22583	1.18047	-516.49017	275.70258	61.95388
1080	8.992	960.75415	104.97574	1575.94958	-59.28973	378.24353	1340.16614	-866.84094	380.51825	1332.21460	708.46094	472.14249	53.48442	16.10037	202.50392	-6.53111	-1132.97034	585.02710	1.30028	-490.96582	273.70651	57.66945
1081	9.000	961.45685	104.57849	1577.01855	-58.92353	377.64786	1343.77124	-866.65735	380.04410	1335.24878	730.68604	468.59863	50.88699	-9.18927	204.34384	-6.31636	-1157.40015	587.19275	1.89528	-468.68140	270.66760	51.57912
1082	9.008	962.28448	104.14761	1578.00696	-58.54256	377.09192	1347.09229	-866.39948	379.74429	1338.06335	746.57288	465.57544	46.98106	-34.16833	206.06036	-5.77328	-1180.67896	589.89960	3.60992	-449.81702	266.48135	43.93288
1083	9.017	963.18555	103.69922	1578.86389	-58.13534	376.63635	1350.00269	-866.12421	379.58441	1340.45728	755.92798	463.10571	41.61388	-58.37256	207.68420	-4.44451	-1202.50024	593.02734	7.00891	-434.45746	260.96057	35.47551
1084	9.025	964.09210	103.27008	1579.54456	-57.67526	376.32986	1352.38489	-865.86377	379.51468	1342.27905	759.38605	461.25577	35.02156	-81.16522	209.24861	-1.81776	-1223.02856	596.20654	12.24157	-422.84918	253.95728	27.09254
1085	9.033	964.93335	102.90662	1580.01123	-57.13255	376.21097	1354.14917	-865.63177	379.46201	1343.45361	758.25159	459.81317	27.44270	-101.80896	210.73457	2.40658	-1242.67578	598.93854	18.92973	-415.52930	245.47223	19.45052
1086	9.042	965.65295	102.65121	1580.22876	-56.48704	376.29614	1355.23694	-865.42133	379.33688	1343.98059	753.58685	458.56500	19.39194	-119.59131	212.07504	8.34755	-1261.68555	600.76807	26.47056	-413.20166	235.74673	12.90445
1087	9.050	966.22137	102.53845	1580.16406	-55.73898	376.56030	1355.61597	-865.20227	379.04654	1343.91382	745.39984	457.57776	11.89337	-133.80066	213.18478	16.36712	-1279.71680	601.52075	34.50371	-416.46893	225.48811	7.54161
1088	9.058	966.63806	102.60165	1579.79077	-54.91535	376.93130	1355.27649	-864.93066	378.49872	1343.33899	732.85864	457.06387	6.12761	-143.32336	213.86501	27.36200	-1295.72339	601.36053	43.03745	-425.61304	216.04077	3.26813
1089	9.067	966.92688	102.87228	1579.09277	-54.06752	377.31631	1354.23169	-864.56915	377.61270	1342.36353	715.32727	457.19482	2.70354	-146.42151	213.68604	42.16620	-1308.27539	600.54773	52.17913	-440.37781	209.04343	0.00037
1090	9.075	967.12836	103.35672	1578.06592	-53.26055	377.64578	1352.51868	-864.10974	376.35419	1341.10681	693.38403	458.05560	1.17857	-141.60242	212.18645	60.23535	-1316.01587	599.19910	61.77258	-459.79950	205.52525	-2.23900
1091	9.083	967.29340	104.01007	1576.72241	-52.55819	377.89655	1350.19678	-863.58356	374.77670	1339.67749	668.79590	459.59821	0.53462	-128.89453	209.26440	79.13666	-1318.12927	597.28595	71.10064	-482.35352	205.20004	-3.53952
1092	9.092	967.47321	104.74069	1575.09326	-52.00940	378.07971	1347.34204	-863.04584	373.02689	1338.14978	643.36743	461.59741	0.12871	-109.97290	205.31241	95.68904	-1314.59741	594.76117	78.92479	-506.47437	206.77452	-4.23597
1093	9.100	967.70306	105.44693	1573.22437	-51.64139	378.21423	1344.03931	-862.54944	371.30396	1336.55859	618.05396	463.72931	-0.12578	-87.09802	201.04446	107.59877	-1305.88330	591.70215	84.09653	-531.08459	208.95277	-4.65483
1094	9.108	967.98669	106.05978	1571.17065	-51.45845	378.31024	1340.38135	-862.13464	369.80600	1334.91321	593.13782	465.70908	-0.24136	-61.99445	197.23776	114.21581	-1292.39941	588.43567	86.36182	-555.66510	211.07936	-4.92706
1095	9.117	968.29626	106.56274	1568.99182	-51.44997	378.36282	1336.46606	-861.84052	368.67096	1333.21362	568.65411	467.43619	-0.38632	-35.42102	194.49460	116.28420	-1274.36523	585.47083	86.60637	-580.01483	213.04507	-5.11114
1096	9.125	968.58691	106.97537	1566.75000	-51.60979	378.34647	1332.39075	-861.71411	367.93103	1331.46191	544.50537	469.02826	-0.73453	-7.46979	193.08939	115.22769	-1252.06494	583.16455	86.10541	-604.11743	214.89536	-5.29461
1097	9.133	968.81183	107.32004	1564.50916	-51.95580	378.21014	1328.25244	-861.80768	367.52457	1329.66638	520.54688	470.64038	-1.29559	21.88995	192.97522	112.45457	-1226.07397	581.49048	85.38264	-628.06702	216.60620	-5.52869
1098	9.142	968.93011	107.59860	1562.33569	-52.54054	377.88895	1324.15393	-862.17200	367.35538	1327.84802	496.68240	472.31732	-1.91438	52.49478	193.91034	108.93682	-1197.14819	580.18616	83.95569	-651.96094	218.15076	-5.77081
1099	9.150	968.90820	107.79645	1560.29578	-53.45098	377.32947	1320.20532	-862.84393	367.35193	1326.04492	472.86203	474.04068	-2.40604	83.98914	195.59033	105.10354	-1165.95020	578.96973	81.17551	-675.84241	219.59668	-5.91076
1100	9.158	968.71637	107.90488	1558.45081	-54.78832	376.50793	1316.51440	-863.82617	367.49445	1324.30408	449.06323	475.79388	-2.69923	115.97766	197.74648	100.97113	-1132.94324	577.54742	77.01990	-699.69653	221.02780	-5.85392
1101	9.167	968.33130	107.92471	1556.85217	-56.61892	375.42877	1313.17847	-865.06384	367.80209	1322.66516	425.28262	477.53998	-2.87605	148.17529	200.18530	96.38814	-1098.46753	575.58661	72.10624	-723.49579	222.50143	-5.65400
1102	9.175	967.74841	107.85294	1555.53931	-58.91270	374.10712	1310.27881	-866.43512	368.30011	1321.15259	401.52298	479.24268	-3.06912	180.54791	202.73506	91.24606	-1062.76489	572.82251	67.29606	-747.26111	224.11124	-5.53176
1103	9.183	966.99194	107.68423	1554.53833	-61.51511	372.56601	1307.87744	-867.77356	369.00085	1319.77771	377.78702	480.94482	-3.31909	213.39642	205.20155	85.56523	-1025.96558	569.17792	63.39361	-771.05872	225.93359	-5.65751
1104	9.192	966.10608	107.42484	1553.85657	-64.19115	370.86594	1306.01843	-868.92377	369.89709	1318.55261	354.07339	482.73834	-3.55659	247.22766	207.40071	79.48801	-988.24304	564.71649	60.96259	-794.91504	227.91788	-5.97371
1105	9.200	965.13080	107.09473	1553.48047	-66.70966	369.13251	1304.73352	-869.80170	370.94913	1317.50415	330.37341	484.65808	-3.68469	282.42865	209.16847	73.23513	-950.05469	559.47455	60.20676	-818.75262	229.90340	-6.26629
1106	9.208	964.09149	106.72061	1553.38599	-68.89804	367.53641	1304.05103	-870.42493	372.09177	1316.67908	306.64752	486.65268	-3.63087	319.00516	210.33383	67.01979	-912.16418	553.41895	60.99274	-842.51910	231.71611	-6.31305
1107	9.217	963.01117	106.32211	1553.55176	-70.65604	366.22751	1304.00183	-870.90222	373.25839	1316.14661	282.79840	488.61151	-3.39717	356.61450	210.75348	60.95400	-875.37585	546.53198	62.86982	-866.35181	233.28273	-6.01649
1108	9.225	961.91791	105.89243	1553.95789	-71.95830	365.27161	1304.61450	-871.38593	374.37985	1315.99316	258.71509	490.41455	-3.10991	394.87262	210.37108	55.06296	-840.18054	538.84216	65.02325	-890.42572	234.70480	-5.51062
1109	9.233	960.83752	105.39523	1554.58154	-72.84468	364.64038	1305.89441	-871.99609	375.38214	1316.29468	234.36703	492.03687	-2.92738	433.70300	209.18944	49.42850	-806.54303	530.42859	66.52400	-914.69287	236.19084	-5.08175
1110	9.242	959.79724	104.78262	1555.39709	-73.38761	364.25677	1307.80908	-872.76111	376.21744	1317.08508	209.82182	493.59546	-2.87721	473.37555	207.22444	44.30474	-774.00348	521.44360	66.84013	-939.00134	237.85063	-4.87489
1111	9.250	958.83875	104.01251	1556.37488	-73.65598	364.05624	1310.29236	-873.62622	376.88147	1318.36072	185.15919	495.22449	-2.86397	514.07996	204.58385	40.04313	-742.03552	512.10547	66.00547	-963.38000	239.60062	-4.75721
1112	9.258	958.01831	103.06030	1557.47437	-73.69733	364.02051	1313.26184	-874.50903	377.39117	1320.10779	160.41122	496.94565	-2.80640	555.38605	201.58191	36.90607	-710.31091	502.67957	64.34232	-987.94904	241.38075	-4.58899
1113	9.267	957.39258	101.93106	1558.64697	-73.54150	364.15900	1316.62756	-875.32520	377.78253	1322.29382	135.58717	498.71259	-2.67682	596.04590	198.66531	34.97242	-678.68860	493.46503	62.18762	-1012.67871	243.30556	-4.44365
1114	9.275	957.00513	100.65869	1559.84387	-73.21222	364.46808	1320.29285	-875.97791	378.13474	1324.83179	110.70287	500.49982	-2.45473	634.22137	196.13980	34.09533	-647.13757	484.74335	59.79959	-1037.46814	245.44730	-4.42414
1115	9.283	956.87634	99.28006	1561.02295	-72.72913	364.92325	1324.15527	-876.38037	378.51685	1327.59253	85.75961	502.28986	-2.14456	667.98596	193.93768	33.80619	-615.77795	476.71771	57.30995	-1062.31665	247.64954	-4.46745
1116	9.292	957.00055	97.80899	1562.14526	-72.10382	365.49493	1328.11572	-876.50995	378.87888	1330.46057	60.73240	504.04144	-1.81883	695.91614	191.71527	33.36787	-585.01678	469.51633	54.63323	-1087.27930	249.64064	-4.42919
1117	9.300	957.34985	96.23795	1563.17041	-71.34515	366.14890	1332.08411	-876.41150	379.06317	1333.35742	35.62085	505.71832	-1.58003	717.51361	189.27226	32.13688	-555.64905	463.24866	51.38297	-1112.31433	251.19566	-4.20733
1118	9.308	957.87469	94.55804	1564.05603	-70.47286	366.84015	1335.97278	-876.15076	378.93454	1336.21680	10.47918	507.33694	-1.46599	733.12354	186.79472	29.90666	-528.75488	458.04684	46.95532	-1137.15625	252.18555	-3.69164
1119	9.317	958.49994	92.78207	1564.76636	-69.52660	367.51120	1339.68262	-875.78577	378.47025	1338.94861	-14.59127	508.95276	-1.32513	743.35986	184.58566	26.83855	-505.36768	454.08023	40.86374	-1161.31641	252.61377	-2.65742
1120	9.325	959.12677	90.95456	1565.27527	-68.55647	368.09320	1343.09680	-875.36749	377.75830	1341.42114	-39.38255	510.56985	-0.67482	748.65942	182.70407	23.09994	-486.12335	451.60718	33.12431	-1184.30420	252.63617	-0.77902
1121	9.333	959.65198	89.13486	1565.56165	-67.59690	368.51990	1346.08850	-874.94727	376.94589	1343.48120	-63.48874	512.14276	1.29631	749.38751	180.99609	18.65919	-471.22086	451.04553	24.40675	-1205.93225	252.49599	2.21521
1122	9.342	959.99335	87.36768	1565.61023	-66.64766	368.74472	1348.53662	-874.57184	376.18115	1344.99463	-86.25296	513.75812	5.46080	746.06250	179.35123	13.49066	-460.78552	452.89914	15.89002	-1226.37854	252.42056	6.35987
1123	9.350	960.10132	85.66449	1565.42004	-65.68184	368.74139	1350.34290	-874.26440	375.58173	1345.87317	-106.71863	515.63849	12.40749	739.15137	177.83139	7.95553	-455.24463	457.48816	8.90458	-1245.91296	252.56514	11.38727
1124	9.358	959.95343	84.00262	1565.00305	-64.67007	368.50186	1351.44299	-874.01050	375.23328	1346.08923	-123.60835	517.78931	22.34233	728.62128	176.66106	2.85525	-455.21631	464.59000	4.35369	-1264.53418	253.02135	16.88579
1125	9.367	959.54077	82.34018	1564.37097	-63.59917	368.04916	1351.81006	-873.75916	375.19464	1345.68457	-135.36726	519.97443	35.38878	713.93982	176.17018	-0.99210	-460.94727	473.15387	2.14328	-1281.77271	253.75409	22.60876
1126	9.375	958.86401	80.63815	1563.52637	-62.48376	367.45023	1351.45081	-873.43707	375.48969	1344.77148	-140.23425	522.25696	51.73880	694.85376	176.61835	-3.27256	-472.02783	481.42984	1.35177	-1296.71533	254.51334	28.58900
1127	9.383	957.94122	78.87421	1562.46619	-61.37325	366.80594	1350.39868	-872.98230	376.08395	1343.51941	-136.72351	525.08215	70.83540	672.18024	177.94794	-4.29656	-487.79694	487.77567	1.06077	-1308.17212	254.94778	35.01650
1128	9.392	956.81110	77.04166	1561.19543	-60.34468	366.21805	1348.70959	-872.38684	376.86594	1342.11401	-124.88641	528.70801	90.55199	647.53369	179.77614	-4.62292	-507.62823	491.63626	0.79607	-1314.94775	254.79706	42.06466
1129	9.400	955.51764	75.14355	1559.73926	-59.48322	365.75415	1346.46106	-871.71051	377.66162	1340.69446	-106.96347	533.02307	108.22567	622.33301	181.68346	-4.65834	-530.53149	493.69110	0.43163	-1316.13672	253.95164	49.48995
1130	9.408	954.08936	73.18857	1558.14478	-58.86265	365.43314	1343.74902	-871.05060	378.28546	1339.31689	-85.91338	537.82239	122.58603	597.29852	183.47253	-4.62663	-555.02808	495.00470	0.04432	-1311.27832	252.43062	56.29795
1131	9.417	952.53821	71.18835	1556.47961	-58.53077	365.24014	1340.67627	-870.49829	378.59586	1337.96753	-63.46928	542.86279	134.02087	572.61835	185.17212	-4.70237	-579.84363	496.20428	-0.23278	-1300.37488	250.24594	61.24277
1132	9.425	950.87524	69.15820	1554.81982	-58.50367	365.15607	1337.33960	-870.12244	378.52158	1336.59888	-40.03344	547.76154	143.28406	548.23431	186.85907	-4.99983	-604.41595	497.45862	-0.35595	-1283.82947	247.24139	63.75755
1133	9.433	949.11871	67.11526	1553.23059	-58.77631	365.18179	1333.82703	-869.98529	378.05478	1335.15356	-15.70333	552.03857	150.61975	524.02869	188.53494	-5.49393	-628.69629	498.81873	-0.42705	-1262.24646	243.30273	64.12233
1134	9.442	947.28632	65.07126	1551.76379	-59.34431	365.34845	1330.22290	-870.16010	377.23691	1333.57434	9.27478	555.24341	155.92557	499.92026	190.17082	-6.04516	-652.80115	500.29279	-0.61609	-1236.21924	238.74753	62.87906
1135	9.450	945.38599	63.03555	1550.46802	-60.22137	365.71909	1326.61072	-870.72137	376.15134	1331.82129	34.69344	557.08661	159.20667	475.88382	191.77667	-6.50884	-676.83856	501.79425	-0.97973	-1206.32068	234.24562	60.44577
1136	9.458	943.41296	61.03912	1549.39185	-61.44621	366.38837	1323.07471	-871.71021	374.90402	1329.90112	60.54065	557.52832	160.72556	451.93069	193.37772	-6.84017	-700.84833	503.22311	-1.37560	-1173.20325	230.40082	57.20187
1137	9.467	941.35541	59.13904	1548.58667	-63.07768	367.47253	1319.70850	-873.09967	373.58249	1327.87683	86.90669	556.74994	160.85742	428.06940	194.97018	-7.11418	-724.82275	504.56348	-1.60863	-1137.63098	227.52625	53.66300
1138	9.475	939.20490	57.38245	1548.10791	-65.16547	369.07886	1316.62134	-874.78174	372.21823	1325.83911	113.80334	555.02020	159.90924	404.27692	196.52921	-7.42509	-748.75269	505.89084	-1.62878	-1100.41016	225.67044	50.49139
1139	9.483	936.96283	55.78674	1548.00415	-67.69164	371.25238	1313.92651	-876.58099	370.79123	1323.86963	141.12352	552.58344	158.06343	380.51556	198.05536	-7.77750	-772.65173	507.29672	-1.55099	-1062.22949	224.73729	48.33704
1140	9.492	934.64014	54.34787	1548.30115	-70.52678	373.91281	1311.70972	-878.28845	369.27515	1322.03394	168.76610	549.62494	155.43048	356.76868	199.59694	-8.10133	-796.55640	508.78360	-1.52766	-1023.54559	224.63525	47.62687
1141	9.500	932.25293	53.03845	1548.99902	-73.45268	376.81912	1310.01563	-879.71497	367.67239	1320.39075	196.75775	546.29260	152.12810	333.03119	201.18391	-8.32747	-820.50165	510.28708	-1.61348	-984.69446	225.36325	48.45647
1142	9.508	929.81830	51.80853	1550.08679	-76.22508	379.62173	1308.87000	-880.75433	366.01770	1318.99402	225.27446	542.75800	148.33220	309.27560	202.78214	-8.42527	-844.51117	511.83005	-1.71820	-946.14783	226.95537	50.67240
1143	9.517	927.35468	50.59698	1551.55237	-78.61826	382.00262	1308.32019	-881.42126	364.36404	1317.89429	254.57352	539.19855	144.24786	285.46075	204.37955	-8.43050	-868.61493	513.55719	-1.68736	-908.57605	229.39159	53.99612
1144	9.525	924.87994	49.34637	1553.37854	-80.45647	383.80368	1308.44336	-881.83502	362.75150	1317.15100	284.80322	535.71954	140.00674	261.54996	206.03812	-8.42989	-892.82800	515.51544	-1.43459	-872.57062	232.59320	57.97870
1145	9.533	922.40686	48.03299	1555.53467	-81.65022	385.05789	1309.30554	-882.15790	361.18231	1316.83350	315.81616	532.35999	135.58290	237.49155	207.79022	-8.44866	-917.11737	517.50702	-0.98459	-838.25708	236.46332	61.95785
1146	9.542	919.94592	46.68369	1557.97681	-82.21500	385.93192	1310.91199	-882.52490	359.62921	1316.99890	347.30588	529.10168	130.74855	213.22113	209.55415	-8.39924	-941.46899	519.35699	-0.42137	-805.17493	240.87906	65.27357
1147	9.550	917.52039	45.34485	1560.65283	-82.25225	386.63519	1313.19885	-882.99774	358.05722	1317.67188	379.14731	525.83191	125.10236	188.72083	211.22609	-8.21807	-965.93494	521.11090	0.13007	-772.59802	245.65062	67.52112
1148	9.558	915.17468	44.03650	1563.50671	-81.90678	387.33887	1316.06311	-883.55225	356.44186	1318.84375	411.46851	522.37427	118.25521	164.04868	212.81110	-7.96103	-990.53040	522.80634	0.53772	-740.00806	250.53160	68.59397
1149	9.567	912.96704	42.74173	1566.48328	-81.32457	388.12598	1319.38953	-884.09595	354.79449	1320.48499	444.42496	518.58057	110.06595	139.27740	214.39899	-7.69075	-1015.17877	524.35034	0.75016	-707.25739	255.22087	68.66389
1150	9.575	910.95319	41.42520	1569.52991	-80.62270	388.98370	1323.06274	-884.51379	353.19489	1322.55432	477.99490	514.40979	100.74882	114.43756	216.06250	-7.40259	-1039.81348	525.68427	0.78886	-674.38892	259.34061	68.11276
1151	9.583	909.17664	40.05112	1572.59509	-79.87354	389.83813	1326.97107	-884.72510	351.78207	1324.99634	511.96396	509.93805	90.84607	89.53113	217.82178	-7.10331	-1064.47058	526.93982	0.71260	-641.51135	262.51544	67.28883
1152	9.592	907.66687	38.59683	1575.62708	-79.10338	390.60645	1331.01172	-884.71289	350.67752	1327.73474	546.07690	505.21027	81.12238	64.53912	219.67072	-6.84529	-1089.24463	528.35571	0.60002	-608.91382	264.49945	66.27342
1153	9.600	906.43671	37.06360	1578.57703	-78.30580	391.22733	1335.09753	-884.49847	349.91925	1330.67407	580.06598	500.11215	72.41629	39.40863	221.60735	-6.66618	-1114.17163	530.03802	0.49829	-577.16711	265.20831	64.82884
1154	9.608	905.47479	35.47632	1581.40112	-77.46236	391.66293	1339.15613	-884.09637	349.46954	1333.70264	613.28760	494.66251	65.44653	14.10468	223.62311	-6.53866	-1139.14722	531.95361	0.47727	-547.04004	264.66745	62.45741
1155	9.617	904.74371	33.87555	1584.05676	-76.56000	391.90073	1343.10925	-883.51086	349.25064	1336.69763	644.36621	489.40646	60.47195	-11.27069	225.65340	-6.34274	-1163.89111	534.08813	0.79513	-519.31940	262.91644	58.58017
1156	9.625	904.18457	32.31281	1586.49695	-75.60062	391.96591	1346.84912	-882.77307	349.17178	1339.53418	671.46863	485.04834	56.90260	-36.36163	227.55267	-5.81390	-1188.00537	536.49463	1.99860	-494.62500	259.90918	52.86100
1157	9.633	903.73151	30.84433	1588.67285	-74.60396	391.92822	1350.23730	-881.96381	349.16336	1342.08948	693.00464	481.73505	53.44969	-60.52844	229.16771	-4.53092	-1211.16821	539.18933	4.74455	-473.29718	255.49512	45.48660
1158	9.642	903.33020	29.51715	1590.54675	-73.60312	391.88681	1353.12756	-881.19226	349.20584	1344.23779	708.10107	479.15988	48.94781	-82.97778	230.44835	-2.06876	-1233.30371	541.95325	9.37895	-455.48364	249.47495	37.17075
1159	9.650	902.94409	28.35941	1592.09692	-72.63268	391.93655	1355.39612	-880.55377	349.30865	1345.85229	716.69952	477.20261	42.90714	-102.98083	231.42772	1.79566	-1254.51550	544.34143	15.71701	-441.41345	241.69354	28.85530
1160	9.658	902.54865	27.38235	1593.30591	-71.71429	392.13477	1356.96106	-880.09387	349.45233	1346.81726	719.43866	476.14709	35.32153	-120.03265	232.10580	7.14495	-1274.81226	545.95038	23.25030	-431.57306	232.15744	21.31443
1161	9.667	902.12482	26.58905	1594.15308	-70.84604	392.48608	1357.78357	-879.79382	349.55383	1347.05139	717.38037	476.40845	26.47861	-133.74927	232.40643	14.36107	-1293.88208	546.54187	31.53831	-426.64258	221.14543	14.92215
1162	9.675	901.65918	25.98215	1594.61987	-70.00492	392.95117	1357.85522	-879.58588	349.48044	1346.53699	711.50293	478.16803	17.23546	-143.30542	232.13541	24.50658	-1311.00208	546.02081	40.43242	-427.34998	209.37213	9.63290
1163	9.683	901.14520	25.56555	1594.69653	-69.16803	393.46912	1357.18335	-879.39044	349.09863	1345.34192	702.05554	481.12527	9.15167	-147.01660	230.90875	38.79568	-1324.93408	544.55487	49.95641	-434.23688	198.13634	5.13549
1164	9.692	900.58362	25.33597	1594.38098	-68.33696	393.98303	1355.78601	-879.14551	348.33167	1343.62158	688.42224	484.45416	3.72899	-143.14441	228.34842	57.12354	-1334.01978	542.58350	59.91622	-447.20764	189.16269	1.24385
1165	9.700	899.98206	25.27338	1593.67383	-67.54168	394.46063	1353.69812	-878.81384	347.19519	1341.57874	670.01001	487.23993	1.20944	-131.39911	224.55261	77.16625	-1336.90723	540.50024	69.51267	-465.28271	183.88126	-1.78725
1166	9.708	899.35474	25.33716	1592.58008	-66.82461	394.89658	1350.97864	-878.37585	345.79901	1339.39417	647.44568	489.19446	0.48007	-113.36420	220.31520	95.26567	-1333.37781	538.43207	77.42101	-486.99554	182.42966	-3.61621
1167	9.717	898.72546	25.47314	1591.11633	-66.22247	395.30600	1347.70923	-877.82330	344.31677	1337.17981	622.56970	490.73157	0.29512	-91.45129	216.74088	108.39496	-1324.22510	536.36713	82.52279	-510.88806	183.52127	-4.39865
1168	9.725	898.12793	25.63678	1589.31482	-65.75758	395.71719	1343.98450	-877.16248	342.92786	1334.97168	597.13788	492.32370	0.13583	-67.55078	214.61069	115.58522	-1310.37000	534.39703	84.75801	-535.68719	185.56366	-4.66053
1169	9.733	897.59406	25.81000	1587.21973	-65.44012	396.15860	1339.90112	-876.42841	341.76141	1332.74512	571.94269	494.07849	-0.02330	-42.45117	214.10141	117.88949	-1292.33862	532.79370	85.25156	-560.51404	187.65588	-4.79919
1170	9.742	897.13940	25.99252	1584.87622	-65.27860	396.64288	1335.54993	-875.69141	340.88309	1330.45068	547.10303	495.87500	-0.19290	-16.16260	214.94859	117.25395	-1270.45300	531.81049	85.36600	-585.03528	189.57675	-4.96881
1171	9.750	896.75623	26.18716	1582.32727	-65.29344	397.14999	1331.01147	-875.04047	340.31412	1328.04822	522.56030	497.61398	-0.48436	11.46143	216.76797	115.35584	-1245.14063	531.45343	85.49010	-609.29541	191.38895	-5.22814
1172	9.758	896.41608	26.39566	1579.62231	-65.52917	397.62433	1326.35742	-874.56421	340.03613	1325.52930	498.23120	499.30774	-0.96112	40.36407	219.28242	113.09013	-1216.90137	531.52429	84.88412	-633.43140	193.18350	-5.59070
1173	9.767	896.08197	26.61862	1576.82043	-66.06186	397.99948	1321.65906	-874.34344	339.98364	1322.93274	474.05795	501.02280	-1.54080	70.25052	222.34329	110.66956	-1186.16235	531.77972	82.65440	-657.48560	194.97707	-5.99529
1174	9.775	895.72186	26.85590	1573.98169	-66.99294	398.22650	1316.99060	-874.43207	340.08051	1320.33203	450.02420	502.76550	-2.07613	100.73132	225.84714	107.95252	-1153.32288	531.97302	78.65546	-681.41632	196.76225	-6.34449
1175	9.783	895.31781	27.11044	1571.15869	-68.41724	398.27884	1312.42627	-874.82550	340.30634	1317.80371	426.11234	504.49603	-2.47263	131.51355	229.69254	104.71692	-1118.81543	531.85358	73.58656	-705.22626	198.53537	-6.55325
1176	9.792	894.87024	27.39355	1568.39380	-70.36540	398.13409	1308.04443	-875.45453	340.70605	1315.41089	402.28391	506.22919	-2.73343	162.54608	233.77380	100.81812	-1083.03491	531.19012	68.52374	-729.01416	200.23460	-6.56483
1177	9.800	894.40234	27.72205	1565.72009	-72.74782	397.75156	1303.94092	-876.20831	341.33228	1313.20435	378.49490	507.99734	-2.93950	194.06812	237.95593	96.24331	-1046.29504	529.80768	64.40553	-752.91040	201.79062	-6.41211
1178	9.808	893.96045	28.10690	1563.16235	-75.34422	397.08224	1300.23975	-876.96216	342.19180	1311.22754	354.72379	509.74695	-3.18398	226.52286	242.06007	91.08716	-1008.92999	527.64221	61.79985	-776.95929	203.24527	-6.23672
1179	9.817	893.60767	28.54480	1560.74158	-77.86507	396.12488	1297.08594	-877.60852	343.24417	1309.51819	330.99023	511.36435	-3.48207	260.32202	245.86758	85.51009	-971.45172	524.72394	60.88453	-801.07129	204.71783	-6.17383
1180	9.825	893.41211	29.02545	1558.47876	-80.05428	394.97137	1294.61646	-878.09363	344.42599	1308.11108	307.29269	512.85205	-3.70067	295.56549	249.13834	79.69942	-934.51862	521.05664	61.44051	-825.12396	206.28073	-6.22400
1181	9.833	893.42834	29.54285	1556.39099	-81.76635	393.78342	1292.92627	-878.43109	345.66431	1307.05225	283.52097	514.42200	-3.63472	331.97266	251.68872	73.80349	-898.63135	516.56628	62.89596	-849.09192	207.94025	-6.26809
1182	9.842	893.68304	30.09418	1554.48804	-82.98317	392.72110	1292.05383	-878.66974	346.89316	1306.40259	259.52884	516.22186	-3.26660	369.14032	253.43277	67.89184	-863.87457	511.21005	64.50974	-873.06665	209.67195	-6.20304
1183	9.850	894.17468	30.67004	1552.77344	-83.78053	391.88519	1291.98621	-878.84619	348.07968	1306.21887	235.27654	518.10120	-2.85104	406.88272	254.30099	61.99884	-829.98950	505.04926	65.61134	-897.15363	211.42400	-6.03791
1184	9.858	894.89014	31.24829	1551.24084	-84.26716	391.30231	1292.67578	-878.96576	349.23328	1306.53052	210.83002	519.88306	-2.62163	445.32629	254.15344	56.22359	-796.64410	498.22214	65.80405	-921.35437	213.14691	-5.86502
1185	9.867	895.82489	31.80029	1549.86963	-84.52186	390.94461	1294.06262	-879.01947	350.38855	1307.32727	186.26988	521.60065	-2.57777	484.70050	252.79152	50.82220	-763.62134	490.97748	65.08019	-945.60596	214.84973	-5.75199
1186	9.875	896.99261	32.29639	1548.62927	-84.56053	390.76526	1296.08838	-879.01343	351.57260	1308.57080	161.62933	523.34076	-2.60783	525.03436	250.09114	46.20046	-730.79877	483.66992	63.73177	-969.91943	216.59451	-5.65102
1187	9.883	898.41943	32.70059	1547.48962	-84.35001	390.72238	1298.69128	-878.96979	352.77563	1310.21912	136.89792	525.12256	-2.61818	565.91986	246.19943	42.77716	-698.03394	476.60608	62.08748	-994.39899	218.40788	-5.44172
1188	9.892	900.13269	32.97794	1546.42200	-83.85297	390.77820	1301.79785	-878.89728	353.94235	1312.23657	112.06493	526.93036	-2.53764	606.34076	241.60091	40.77894	-665.19409	469.95111	60.35923	-1019.12280	220.24120	-5.08254
1189	9.900	902.15161	33.11331	1545.39050	-83.06689	390.89438	1305.31836	-878.77209	354.99423	1314.58289	87.13519	528.73792	-2.33829	644.62537	236.90860	40.04591	-632.33893	463.81842	58.69109	-1044.07031	222.04445	-4.66110
1190	9.908	904.48749	33.10498	1544.34814	-82.02754	391.03894	1309.14893	-878.54877	355.86691	1317.20300	62.12758	530.52075	-2.05836	678.67340	232.49893	39.94350	-599.83685	458.39703	57.18975	-1069.16370	223.85852	-4.31924
1191	9.917	907.14209	32.94128	1543.24280	-80.78040	391.19470	1313.17981	-878.18213	356.52661	1320.02747	37.06376	532.26880	-1.77171	706.56183	228.29810	39.53009	-568.35651	453.90933	55.77813	-1094.31445	225.77534	-4.15806
1192	9.925	910.09967	32.61008	1542.02344	-79.35432	391.36209	1317.30151	-877.64215	356.95743	1322.97522	11.92713	534.01172	-1.55974	727.33295	223.96210	38.04688	-538.83032	450.40155	53.98010	-1119.41919	227.71713	-4.12806
1193	9.933	913.32666	32.13525	1540.64246	-77.76086	391.54974	1321.39807	-876.91656	357.14246	1325.95093	-13.31100	535.82288	-1.46831	741.31458	219.29817	35.34178	-512.28735	447.74155	50.98441	-1144.31641	229.34979	-4.01211
1194	9.942	916.78094	31.58716	1539.05139	-76.00758	391.75415	1325.34045	-876.00543	357.06882	1328.82971	-38.55780	537.74860	-1.36737	749.54254	214.42575	31.71669	-489.51440	445.88818	46.11202	-1168.70947	230.36374	-3.51032
1195	9.950	920.40991	31.05972	1537.19897	-74.10783	391.94708	1328.98633	-874.92444	356.75299	1331.45593	-63.49186	539.72339	-0.81007	752.86481	209.54434	27.41138	-470.87683	445.00232	39.26374	-1192.15601	230.77104	-2.26865
1196	9.958	924.14502	30.64536	1535.04614	-72.08313	392.08698	1332.19666	-873.71686	356.24133	1333.67102	-87.53067	541.59637	0.93011	751.65430	204.72966	22.39603	-456.48029	445.39285	31.00564	-1214.27808	230.83780	0.05482
1197	9.967	927.91791	30.41644	1532.58740	-69.95966	392.14136	1334.86951	-872.45105	355.58038	1335.36292	-109.84016	543.30597	4.62566	746.16064	199.98416	16.63738	-446.44925	447.44409	22.38186	-1234.97791	230.85579	3.59660
1198	9.975	931.68268	30.41006	1529.85510	-67.76344	392.09875	1336.98010	-871.19427	354.80768	1336.50818	-129.51167	544.98956	10.75339	736.86664	195.34238	10.36720	-440.97403	451.38010	14.59892	-1254.37073	231.07372	8.18948
1199	9.983	935.41998	30.61139	1526.91077	-65.51902	391.96875	1338.61316	-869.98358	353.96777	1337.19421	-146.13388	546.83386	19.16547	724.62457	190.85526	3.95781	-439.79999	456.99365	8.49434	-1272.67603	231.66498	13.46690
1200	9.992	939.13440	30.94104	1523.84729	-63.25053	391.78433	1339.96838	-868.81232	353.10385	1337.61523	-160.58238	548.85278	28.97145	710.72827	186.49678	-2.39659	-441.41296	463.59738	3.81131	-1290.31458	232.57664	19.04570
