# Supplementary material for: Novel Methods for Surface EMG Analysis and Exploration Based on Multi-Modal Gaussian Mixture Models
Source: PLoS One. 2016 Jun 30;11(6):e0157239. doi: 10.1371/journal.pone.0157239 (PMC4928879; doi:10.1371/journal.pone.0157239)
Supplement: S1 File — (ZIP) [file pone.0157239.s001.zip › Haf_horses_trot_data/Haf_h11_t3_emg.anc]

File_Type:	Analog R/C ASCII	Generation#:	2
Board_Type:	NI USB-6225	Polarity:	Bipolar
Trial_Name:	Sambellat	Trial#:	3	Duration(Sec.):	9.999166	#Channels:	64
BitDepth:	16	PreciseRate:	1200.000000
Name	LDL	acc1x	acc1y	acc1z	GM1L	acc2x	acc2y	acc2z	GM2L	acc3x	acc3y	acc3z	GM3L	acc4x	acc4y	acc4z	LDR	acc5x	acc5y	acc5z	GM1R	acc6x	acc6y	acc6z	GM2R	acc7x	acc7y	acc7z	GM3R	acc8x	acc8y	acc8z	BLDL	acc9x	acc9y	acc9z	BGM1L	acc10x	acc10y	acc10z	BGM2L	acc11x	acc11y	acc11z	BGM3L	acc12x	acc12y	acc12z	BLDR
Rate	1200	1200	1200	1200	1200	1200	1200	1200	1200	1200	1200	1200	1200	1200	1200	1200	1200	1200	1200	1200	1200	1200	1200	1200	1200	1200	1200	1200	1200	1200	1200	1200	1200	1200	1200	1200	1200	1200	1200	1200	1200	1200	1200	1200	1200	1200	1200	1200	1200
Range	5000	5000	5000	5000	5000	5000	5000	5000	5000	5000	5000	5000	5000	5000	5000	5000	5000	5000	5000	5000	5000	5000	5000	5000	5000	5000	5000	5000	5000	5000	5000	5000	5000	5000	5000	5000	5000	5000	5000	5000	5000	5000	5000	5000	5000	5000	5000	5000	5000
0.000000	2	948	-1056	-24051	-53	-13815	-700	-14991	-431	-13542	-7690	-15464	90	-13835	-8438	-15697	-543	6741	9601	-22132	2417	-19505	9716	-14774	-118	-19779	9750	-16027	-1359	-16626	11774	-14850	-148	-127	-121	-65	-61	-58	-104	39	-147	18	34	-75	-18	-58	79	-28	1
0.000833	-41	760	-1096	-24156	28	-13632	-651	-15025	-335	-13309	-7675	-15473	19	-13467	-8380	-15786	-552	6459	9340	-21946	-279	-18922	9752	-14154	-254	-19268	9551	-16109	-1471	-16239	11508	-14545	-146	-130	-122	-73	-65	-59	-111	36	-155	15	33	-85	-23	-59	77	-30	-5
0.001667	-101	593	-1169	-24189	54	-13460	-637	-15057	-383	-13089	-7642	-15500	52	-13099	-8301	-15867	-538	6144	9135	-21724	810	-18322	9787	-13551	-430	-18712	9389	-16146	-2086	-15843	11252	-14234	-152	-130	-124	-68	-66	-60	-109	35	-155	17	30	-76	-25	-59	76	-48	-4
0.002500	-49	452	-1271	-24151	-65	-13295	-653	-15083	-297	-12872	-7592	-15512	109	-12728	-8209	-15927	-468	5816	8983	-21471	353	-17712	9810	-12968	-258	-18109	9249	-16131	-910	-15443	10994	-13920	-153	-129	-114	-67	-64	-60	-108	36	-155	10	30	-78	-25	-60	79	-33	0
0.003333	9	325	-1403	-24041	231	-13145	-703	-15096	17	-12668	-7528	-15520	88	-12360	-8072	-15968	-498	5463	8887	-21180	-580	-17090	9823	-12394	127	-17460	9133	-16069	1672	-15035	10750	-13617	-152	-131	-122	-65	-64	-58	-107	35	-155	16	32	-79	-28	-58	79	-32	-4
0.004167	-21	214	-1557	-23853	157	-13001	-780	-15111	265	-12469	-7455	-15520	52	-11997	-7930	-15989	-242	5091	8842	-20866	481	-16460	9818	-11853	234	-16777	9029	-15925	2818	-14611	10498	-13328	-146	-127	-121	-66	-61	-59	-109	37	-152	12	30	-75	-19	-57	78	-32	0
0.005000	-185	114	-1723	-23585	79	-12862	-882	-15113	322	-12276	-7371	-15531	-45	-11640	-7766	-15994	-148	4700	8848	-20528	1011	-15833	9787	-11329	123	-16061	8937	-15734	2017	-14172	10246	-13057	-149	-131	-122	-64	-60	-60	-109	39	-151	21	33	-78	-21	-59	79	-33	-3
0.005833	-223	23	-1894	-23239	280	-12733	-1003	-15106	345	-12088	-7282	-15532	-59	-11293	-7587	-15972	-334	4309	8900	-20157	-1408	-15207	9727	-10833	20	-15319	8844	-15482	4515	-13717	9990	-12810	-150	-128	-121	-67	-61	-60	-108	39	-155	-5	29	-76	-23	-58	80	-35	-3
0.006667	-93	-56	-2062	-22821	69	-12609	-1152	-15092	273	-11900	-7190	-15534	-7	-10962	-7395	-15931	-228	3890	8987	-19761	-546	-14593	9644	-10373	-34	-14557	8750	-15170	6571	-13245	9732	-12600	-152	-132	-125	-69	-65	-64	-110	36	-153	16	30	-90	-24	-63	77	-39	-5
0.007500	-47	-129	-2221	-22333	168	-12486	-1308	-15068	295	-11717	-7069	-15529	-46	-10641	-7188	-15862	150	3482	9102	-19338	-681	-13982	9531	-9934	-32	-13771	8639	-14802	8347	-12742	9476	-12406	-148	-136	-121	-68	-65	-60	-109	38	-151	18	30	-78	-24	-58	77	-31	0
0.008333	-86	-188	-2353	-21777	132	-12356	-1479	-15028	273	-11520	-6998	-15523	-34	-10334	-6972	-15774	2835	3082	9231	-18893	-1187	-13393	9387	-9529	26	-12971	8525	-14389	9483	-12225	9214	-12242	-153	-131	-126	-69	-68	-59	-107	38	-155	16	33	-74	-28	-58	79	-35	-6
0.009167	-186	-242	-2457	-21160	-32	-12225	-1662	-14978	164	-11325	-6906	-15508	-18	-10040	-6752	-15660	8292	2695	9359	-18429	-704	-12787	9210	-9159	-22	-12178	8393	-13937	9224	-11685	8954	-12099	-153	-131	-118	-69	-64	-61	-109	34	-153	15	29	-81	-24	-57	78	-33	0
0.010000	-187	-287	-2528	-20487	10	-12085	-1850	-14913	163	-11113	-6807	-15488	-104	-9763	-6528	-15519	9156	2319	9492	-17945	-1325	-12211	9009	-8822	-38	-11384	8248	-13449	8836	-11132	8705	-11969	-149	-129	-121	-69	-63	-58	-104	38	-151	18	36	-76	-24	-56	79	-31	0
0.010833	-186	-323	-2557	-19766	11	-11945	-2038	-14835	98	-10902	-6714	-15465	-125	-9501	-6298	-15358	7108	1968	9603	-17448	-615	-11651	8796	-8523	18	-10604	8085	-12942	6268	-10557	8458	-11851	-148	-126	-118	-70	-60	-57	-104	39	-151	19	36	-75	-26	-56	84	-29	0
0.011667	-170	-353	-2509	-19007	56	-11782	-2220	-14738	113	-10679	-6620	-15431	-96	-9250	-6069	-15179	6319	1642	9681	-16948	-1566	-11106	8559	-8259	3	-9841	7903	-12416	4703	-9967	8221	-11739	-145	-126	-119	-65	-59	-55	-102	42	-148	21	36	-70	-17	-51	86	-28	1
0.012500	-145	-379	-2480	-18221	88	-11624	-2413	-14635	308	-10451	-6532	-15396	-81	-9015	-5869	-14982	5073	1342	9717	-16441	-1231	-10587	8303	-8037	107	-9103	7709	-11895	3453	-9381	7997	-11621	-148	-127	-118	-65	-69	-56	-104	41	-152	19	33	-77	-21	-55	85	-30	-3
0.013333	-384	-396	-2381	-17414	-82	-11435	-2597	-14510	404	-10212	-6443	-15347	-172	-8785	-5632	-14771	3837	1073	9712	-15946	1442	-10088	8037	-7841	185	-8394	7511	-11383	-2732	-8790	7777	-11496	-150	-124	-119	-66	-65	-58	-103	38	-151	18	34	-72	-19	-55	82	-29	0
0.014167	-313	-404	-2239	-16570	-99	-11235	-2777	-14374	581	-9967	-6354	-15296	-246	-8570	-5429	-14548	2941	836	9655	-15454	-1112	-9609	7768	-7704	-6	-7721	7303	-10898	-5756	-8212	7579	-11347	-149	-127	-120	-65	-61	-61	-103	63	-149	16	55	-73	-28	-57	82	-31	-3
0.015000	-165	-409	-2056	-15760	-206	-11021	-2956	-14219	411	-9714	-6262	-15244	-152	-8355	-5230	-14311	1957	630	9548	-14979	-19	-9158	7507	-7593	-107	-7095	7091	-10441	-8564	-7643	7397	-11160	-150	-131	-149	-75	-65	-62	-105	35	-154	12	29	-80	-24	-61	80	-32	-4
0.015833	-303	-409	-1832	-14937	-357	-10786	-3107	-14054	200	-9456	-6174	-15190	-77	-8141	-5041	-14067	1087	459	9391	-14520	20	-8726	7262	-7517	-167	-6508	6888	-10022	-9551	-7093	7236	-10964	-145	-129	-125	-68	-61	-59	-102	35	-153	16	29	-76	-6	-58	80	-28	0
0.016667	-254	-393	-1571	-14127	-561	-10528	-3247	-13870	377	-9190	-6076	-15119	-78	-7921	-4859	-13819	385	319	9175	-14092	-825	-8324	7028	-7473	-178	-5976	6694	-9645	-8634	-6571	7091	-10717	-149	-130	-125	-70	-64	-61	-107	35	-151	12	29	-75	-23	-61	79	-31	-1
0.017500	-122	-379	-1282	-13338	-767	-10247	-3374	-13676	652	-8921	-5976	-15046	-82	-7696	-4686	-13563	-393	218	8959	-13692	72	-7941	6819	-7458	-33	-5479	6520	-9326	-7621	-6085	6971	-10427	-147	-125	-118	-64	-81	-53	-102	37	-149	19	35	-77	-24	-59	82	-29	1
0.018333	-156	-352	-968	-12572	-863	-9945	-3491	-13470	545	-8644	-5874	-14973	-102	-7463	-4528	-13308	-1130	144	8690	-13336	1199	-7590	6635	-7473	-159	-5038	6364	-9057	-9428	-5638	6872	-10098	-146	-126	-119	-65	-63	-56	-103	41	-150	18	33	-74	-21	-52	97	-26	0
0.019167	-203	-320	-641	-11847	-511	-9621	-3590	-13261	549	-8369	-5773	-14896	-134	-7228	-4383	-13060	-1714	98	8400	-13014	-1497	-7261	6485	-7517	-371	-4649	6228	-8852	-8116	-5241	6785	-9729	-145	-126	-120	-66	-58	-56	-104	41	-149	18	33	-86	-17	-60	84	-28	2
0.020000	-193	-285	-284	-11166	-474	-9275	-3677	-13046	473	-8096	-5677	-14819	-107	-6979	-4245	-12815	-2117	79	8098	-12739	-1351	-6966	6362	-7582	-436	-4313	6124	-8703	-5907	-4898	6718	-9323	-136	-128	-118	-65	-63	-59	-105	38	-150	18	34	-75	-18	-61	82	-29	0
0.020833	-211	-246	59	-10540	-398	-8916	-3739	-12832	294	-7825	-5578	-14762	-27	-6718	-4121	-12574	-2459	81	7798	-12518	-1095	-6684	6285	-7669	-481	-4025	6048	-8612	-3786	-4608	6667	-8884	-148	-131	-120	-69	-62	-59	-107	34	-151	15	30	-76	-23	-61	79	-32	-1
0.021667	-281	-200	421	-9970	-372	-8539	-3803	-12612	449	-7555	-5483	-14666	-69	-6445	-4006	-12337	-2848	104	7508	-12349	-2091	-6433	6237	-7777	-419	-3779	6003	-8568	-1317	-4375	6637	-8417	-148	-131	-121	-67	-64	-61	-110	35	-152	15	28	-77	-25	-60	76	-30	7
0.022500	-360	-149	781	-9466	-352	-8144	-3838	-12394	489	-7291	-5391	-14588	-128	-6162	-3896	-12105	-3171	145	7239	-12229	-1606	-6202	6228	-7897	-342	-3581	5984	-8566	384	-4189	6620	-7931	-153	-130	-122	-68	-66	-58	-110	36	-154	11	30	-77	-25	-62	78	-32	-5
0.023333	-324	-97	1130	-9030	-304	-7739	-3862	-12167	377	-7007	-5299	-14508	-103	-5866	-3796	-11878	-3130	206	7001	-12165	-2373	-6015	6251	-8036	-291	-3427	5998	-8605	2315	-4078	6618	-7439	-155	-134	-125	-72	-64	-63	-112	32	-160	25	30	-78	-21	-62	77	-38	-3
0.024167	-323	-40	1469	-8678	-213	-7326	-3868	-11945	345	-6731	-5213	-14418	-84	-5562	-3705	-11659	-3138	281	6804	-12148	-2237	-5798	6312	-8181	-149	-3304	6041	-8665	3175	-4010	6629	-6942	-156	-130	-121	-68	-60	-60	-112	39	-153	-4	32	-75	-22	-62	75	-33	-3
0.025000	-368	22	1797	-8365	-68	-6906	-3856	-11721	401	-6448	-5124	-14340	-91	-5247	-3621	-11443	-3384	367	6652	-12182	-2803	-5621	6397	-8338	-174	-3220	6110	-8743	4074	-3991	6653	-6455	-149	-112	-120	-66	-66	-63	-112	38	-154	17	33	-75	-26	-60	79	-32	-3
0.025833	-301	80	2099	-8145	167	-6488	-3830	-11487	489	-6171	-5038	-14256	-122	-4930	-3546	-11224	-3444	457	6550	-12261	-3709	-5459	6515	-8504	-246	-3167	6194	-8830	6139	-4015	6686	-5988	-152	-128	-118	-66	-56	-60	-109	41	-155	17	25	-76	-22	-59	79	-32	-1
0.026667	-234	137	2371	-8002	35	-6079	-3794	-11257	163	-5885	-4957	-14167	-151	-4602	-3479	-11010	-3324	556	6485	-12385	-362	-5304	6651	-8679	-359	-3144	6307	-8916	2355	-4077	6732	-5546	-147	-126	-117	-66	-62	-60	-110	40	-150	16	30	-76	-21	-59	82	-30	0
0.027500	-189	184	2614	-7921	251	-5676	-3742	-11020	28	-5613	-4874	-14073	-180	-4278	-3425	-10804	-3272	652	6475	-12536	-2418	-5161	6801	-8860	-705	-3143	6402	-9000	183	-4170	6781	-5144	-147	-132	-120	-68	-63	-60	-109	42	-151	16	34	-76	-21	-59	81	-30	-1
0.028333	-125	227	2811	-7902	127	-5284	-3677	-10782	106	-5294	-4788	-13973	-85	-3958	-3373	-10592	-3247	743	6516	-12706	-2077	-5018	6964	-9048	-586	-3164	6512	-9067	-1756	-4292	6840	-4783	-150	-126	-118	-67	-62	-59	-104	41	-154	17	32	-77	-18	-57	86	-32	1
0.029167	-39	256	2968	-7924	151	-4906	-3599	-10537	76	-4985	-4691	-13868	-51	-3639	-3326	-10389	-3251	833	6600	-12887	-1274	-4878	7135	-9238	-645	-3196	6631	-9115	-2553	-4423	6904	-4472	-148	-128	-122	-68	-63	-60	-105	39	-150	18	35	-75	-19	-57	80	-35	0
0.030000	-17	271	3083	-8018	267	-4542	-3510	-10289	-55	-4679	-4595	-13756	-107	-3325	-3287	-10181	-3294	908	6724	-13064	-1697	-4735	7308	-9432	-673	-3245	6733	-9142	-1945	-4562	6967	-4210	-145	-126	-119	-66	-60	-59	-109	41	-152	22	35	-78	-21	-60	79	-32	-3
0.030833	-30	270	3145	-8129	384	-4191	-3414	-10034	-242	-4359	-4485	-13629	-116	-3015	-3248	-9971	-3026	967	6882	-13221	-1064	-4581	7481	-9623	-462	-3293	6827	-9144	-594	-4696	7038	-4004	-147	-128	-120	-65	-61	-56	-112	42	-150	20	37	-75	-18	-56	85	-27	0
0.031667	56	257	3157	-8259	53	-3856	-3296	-9775	-586	-4038	-4367	-13500	-141	-2719	-3207	-9763	-2803	1007	7071	-13345	1126	-4420	7647	-9813	-303	-3355	6900	-9130	-2334	-4826	7105	-3841	-150	-125	-118	-65	-62	-56	-105	41	-154	19	35	-80	-24	-58	85	-31	1
0.032500	20	212	3112	-8400	215	-3540	-3177	-9522	-706	-3717	-4235	-13361	-134	-2427	-3167	-9559	-2769	1022	7278	-13425	-67	-4249	7801	-10001	-428	-3402	6951	-9096	-2023	-4943	7169	-3719	-148	-125	-119	-67	-62	-58	-105	38	-152	18	34	-73	-21	-53	81	-31	0
0.033333	16	156	3024	-8525	166	-3228	-3042	-9260	-596	-3385	-4089	-13209	-74	-2144	-3133	-9346	-2704	1020	7501	-13438	149	-4061	7942	-10188	-425	-3444	6982	-9049	-426	-5018	7226	-3677	-148	-126	-121	-66	-60	-59	-107	43	-151	19	36	-75	-23	-56	82	-12	0
0.034167	-7	74	2885	-8633	191	-2924	-2900	-8998	-440	-3058	-3926	-13048	-124	-1877	-3062	-9135	-2596	983	7723	-13387	1536	-3856	8071	-10366	-346	-3476	6989	-8991	130	-5071	7285	-3656	-150	-128	-121	-66	-64	-53	-128	40	-156	18	33	-75	-21	-56	81	-29	-1
0.035000	-48	-26	2707	-8702	257	-2632	-2750	-8744	-496	-2734	-3755	-12880	-212	-1619	-2998	-8922	-2388	919	7947	-13253	984	-3646	8183	-10537	-351	-3496	6969	-8933	1249	-5104	7323	-3665	-149	-127	-119	-66	-66	-56	-105	40	-151	20	35	-79	-27	-58	82	-31	1
0.035833	-41	-145	2492	-8728	166	-2341	-2592	-8496	-778	-2418	-3567	-12702	-148	-1371	-2923	-8707	-2257	827	8170	-13037	1738	-3401	8275	-10693	-406	-3491	6930	-8880	1427	-5089	7352	-3708	-150	-127	-126	-67	-65	-59	-103	41	-148	20	35	-74	-24	-57	84	-29	2
0.036667	-62	-277	2258	-8692	163	-2054	-2423	-8256	-1003	-2103	-3375	-12519	-138	-1133	-2826	-8486	-2026	706	8342	-12737	1951	-3150	8348	-10837	-417	-3462	6867	-8840	2005	-5044	7367	-3763	-148	-128	-122	-66	-60	-57	-103	40	-177	18	35	-75	-23	-53	80	-24	0
0.037500	-113	-427	2010	-8593	225	-1763	-2249	-8026	-930	-1806	-3171	-12328	-254	-907	-2712	-8265	-1722	559	8501	-12345	2104	-2888	8403	-10962	-300	-3404	6787	-8814	2321	-4956	7367	-3788	-147	-128	-120	-64	-62	-57	-102	37	-148	21	37	-72	-18	-56	82	-32	1
0.038333	-46	-574	1767	-8423	207	-1479	-2064	-7806	-706	-1516	-2955	-12134	-146	-688	-2578	-8040	-1504	389	8621	-11872	2480	-2615	8435	-11072	-208	-3311	6698	-8809	1434	-4835	7342	-3896	-144	-126	-119	-64	-58	-56	-104	41	-147	23	36	-73	-19	-58	81	-28	2
0.039167	59	-729	1535	-8180	443	-1205	-1874	-7600	-591	-1244	-2743	-11935	-145	-489	-2426	-7809	-1462	199	8697	-11328	985	-2343	8447	-11162	-343	-3185	6602	-8831	3251	-4692	7302	-3955	-146	-126	-118	-65	-61	-85	-103	40	-147	24	35	-72	-22	-56	82	-27	5
0.040000	64	-876	1360	-7861	121	-902	-1680	-7412	-409	-992	-2527	-11737	-180	-302	-2254	-7575	-1349	-13	8727	-10721	3813	-2064	8439	-11233	-417	-3026	6500	-8888	60	-4513	7237	-4008	-148	-128	-125	-66	-63	-57	-104	40	-150	18	29	-78	-25	-59	75	-32	1
0.040833	-13	-1021	1153	-7483	172	-620	-1480	-7236	-470	-761	-2320	-11541	-170	-104	-2032	-7332	-1314	-237	8690	-10058	2338	-1795	8412	-11282	-614	-2834	6407	-8965	-3032	-4301	7156	-4034	-151	-128	-125	-68	-65	-60	-107	38	-153	15	34	-79	-24	-59	80	-33	-4
0.041667	-36	-1137	1031	-7040	211	-333	-1273	-7069	-581	-548	-2112	-11340	-250	29	-1844	-7080	-1137	-469	8596	-9361	940	-1530	8371	-11315	-419	-2607	6321	-9085	-4674	-4081	7047	-4064	-150	-132	-125	-69	-64	-60	-109	36	-154	15	30	-78	-23	-62	77	-34	-5
0.042500	-138	-1258	966	-6546	142	-53	-1069	-6915	-487	-350	-1904	-11135	-269	172	-1608	-6816	-997	-710	8447	-8638	1217	-1280	8309	-11324	-352	-2346	6240	-9207	-6053	-3846	6930	-4059	-149	-131	-125	-66	-65	-61	-110	34	-153	18	30	-79	-24	-59	79	-32	0
0.043333	-99	-1342	963	-6008	11	222	-851	-6765	-439	-176	-1698	-10926	-182	293	-1349	-6541	-868	-949	8234	-7902	-251	-1035	8236	-11314	-287	-2055	6210	-9357	-5829	-3599	6792	-4038	-150	-128	-124	-66	-61	-59	-105	38	-179	20	27	-77	-23	-58	78	-33	-1
0.044167	-63	-1408	1023	-5446	248	482	-642	-6626	-309	-25	-1506	-10715	-129	391	-1075	-6256	-745	-1193	7949	-7170	-1084	-816	8143	-11291	-325	-1746	6187	-9517	-4451	-3355	6646	-3997	-150	-129	-119	-65	-63	-58	-105	36	-144	18	32	-76	-19	-59	79	-28	0
0.045000	-38	-1454	1143	-4864	-90	733	-429	-6482	-275	104	-1307	-10496	-163	465	-791	-5963	-630	-1429	7604	-6450	263	-611	8039	-11252	-272	-1416	6190	-9687	-6116	-3122	6482	-3943	-137	-127	-119	-64	-63	-58	-105	41	-152	19	33	-75	-24	-57	80	-31	-3
0.045833	-205	-1462	1330	-4283	82	962	-217	-6339	-283	215	-1116	-10272	-242	514	-489	-5647	-838	-1682	7195	-5758	-1431	-427	7919	-11203	-349	-1080	6218	-9853	-7074	-2889	6313	-3873	-147	-142	-119	-62	-61	-59	-104	39	-152	19	34	-75	-23	-60	82	-28	0
0.046667	-179	-1457	1570	-3721	263	1169	-6	-6191	-210	308	-925	-10033	-206	530	-196	-5330	-3140	-1922	6730	-5107	-2814	-260	7789	-11144	-291	-741	6268	-10017	-5457	-2671	6137	-3805	-149	-129	-121	-65	-60	-58	-105	41	-145	20	34	-74	-23	-58	82	-28	0
0.047500	-81	-1420	1856	-3182	113	1352	195	-6035	-216	375	-734	-9781	-183	523	132	-4996	-8048	-2156	6218	-4501	-1744	-118	7642	-11082	-56	-412	6339	-10163	-4629	-2476	5964	-3737	-147	-126	-124	-62	-65	-58	-107	39	-153	17	34	-75	-22	-57	81	-28	-1
0.048333	-95	-1372	2174	-2686	76	1508	395	-5863	-32	431	-540	-9511	-268	501	446	-4664	-10043	-2393	5654	-3946	-2646	1	7485	-11017	-92	-88	6420	-10289	-3239	-2301	5791	-3677	-151	-130	-128	-67	-66	-61	-111	38	-153	22	30	-74	-26	-59	79	-31	-4
0.049167	-111	-1310	2520	-2236	107	1630	589	-5676	287	465	-337	-9222	-318	399	756	-4320	-8809	-2619	5062	-3437	-2553	116	7318	-10952	-189	205	6513	-10380	-2557	-2144	5626	-3644	-154	-129	-124	-65	-65	-59	-107	40	-153	15	33	-79	-23	-61	82	-31	-3
0.050000	-83	-1245	2878	-1833	174	1729	786	-5468	332	487	-126	-8896	-223	325	1062	-3978	-7446	-2843	4445	-2975	-2393	222	7140	-10891	-103	472	6609	-10438	-2467	-2011	5470	-3593	-151	-129	-125	-68	-63	-64	-109	38	-150	18	35	-76	-25	-61	82	-31	-3
0.050833	-67	-1154	3234	-1482	282	1795	968	-5235	231	499	90	-8538	-239	209	1363	-3630	-6103	-3063	3793	-2571	-2302	309	6960	-10829	139	706	6696	-10463	-2871	-1894	5333	-3578	-146	-126	-118	-64	-60	-57	-109	40	-150	20	36	-77	-22	-56	86	-26	2
0.051667	-124	-1077	3567	-1188	281	1829	1173	-4990	420	493	318	-8150	-284	79	1646	-3295	-4807	-3279	3142	-2212	-1211	395	6773	-10779	24	894	6765	-10449	-5331	-1800	5201	-3592	-146	-125	-122	-62	-62	-55	-104	42	-144	20	39	-53	-19	-56	88	-27	1
0.052500	-187	-1015	3876	-958	434	1829	1361	-4718	593	469	553	-7729	-283	-75	1911	-2975	-3581	-3486	2482	-1898	-2733	471	6575	-10737	-170	1027	6803	-10401	-5010	-1726	5085	-3638	-148	-128	-118	-52	-63	-57	-105	43	-151	18	36	-78	-23	-55	89	-26	-1
0.053333	-111	-955	4141	-779	368	1800	1553	-4427	398	433	799	-7258	-259	-238	2157	-2674	-2088	-3691	1843	-1623	-31	550	6374	-10704	92	1122	6814	-10314	-7771	-1663	4986	-3709	-150	-126	-118	-65	-70	-59	-104	40	-148	20	35	-76	-23	-56	84	-28	1
0.054167	-44	-911	4356	-647	422	1743	1745	-4121	439	395	1044	-6756	-334	-405	2375	-2395	-1077	-3881	1211	-1384	493	630	6166	-10676	8	1165	6780	-10203	-11934	-1607	4900	-3804	-147	-151	-119	-66	-62	-58	-131	42	-153	18	35	-76	-27	-58	87	-29	-5
0.055000	-90	-889	4516	-562	299	1655	1941	-3788	509	339	1296	-6213	-380	-570	2569	-2150	-159	-4068	602	-1178	-1054	717	5961	-10654	-165	1163	6701	-10060	-13262	-1547	4833	-3929	-147	-125	-121	-68	-65	-58	-103	39	-152	19	37	-76	-19	-57	84	-28	0
0.055833	-68	-884	4616	-528	394	1546	2140	-3446	460	271	1566	-5640	-328	-731	2739	-1942	809	-4233	24	-1002	-18	815	5755	-10641	-172	1122	6569	-9904	-14481	-1488	4782	-4073	-143	-127	-124	-65	-62	-63	-104	38	-153	17	34	-77	-25	-60	84	-27	-1
0.056667	-86	-902	4653	-538	310	1414	2340	-3082	717	200	1785	-5021	-327	-874	2879	-1780	1600	-4390	-518	-855	-999	908	5546	-10631	-173	1050	6382	-9726	-13619	-1412	4739	-4232	-149	-131	-125	-69	-67	-62	-109	16	-154	12	34	-76	-26	-59	82	-30	-6
0.057500	-121	-936	4633	-580	600	1263	2549	-2715	744	116	2026	-4368	-408	-1013	2992	-1662	2232	-4520	-1009	-725	-1649	1049	5342	-10616	-371	960	6150	-9548	-10660	-1317	4712	-4400	-148	-127	-120	-66	-60	-58	-107	40	-151	18	36	-77	-24	-60	84	-30	0
0.058333	3	-978	4557	-664	469	1100	2761	-2327	677	35	2259	-3676	-417	-1116	3082	-1600	2795	-4628	-1458	-630	-178	1190	5137	-10598	-145	860	5863	-9370	-9414	-1194	4693	-4556	-147	-124	-121	-67	-45	-58	-103	40	-149	17	34	-74	-19	-53	86	-28	0
0.059167	-156	-1039	4407	-788	820	918	2975	-1936	710	-51	2474	-2970	-370	-1201	3143	-1591	3107	-4710	-1861	-556	-956	1351	4933	-10580	441	761	5531	-9209	-8727	-1040	4683	-4715	-145	-128	-113	-64	-61	-57	-104	42	-147	17	35	-75	-23	-59	84	-25	4
0.060000	-240	-1110	4265	-953	1293	726	3190	-1542	784	-138	2671	-2238	-301	-1255	3182	-1637	3396	-4766	-2213	-508	-3032	1528	4730	-10550	681	678	5159	-9046	-4535	-843	4671	-4855	-143	-126	-117	-63	-62	-58	-92	43	-147	20	39	-74	-15	-53	86	-25	0
0.060833	-128	-1186	4055	-1160	947	523	3398	-1138	778	-234	2843	-1498	-234	-1282	3196	-1745	3747	-4798	-2521	-492	-2042	1726	4526	-10515	485	621	4749	-8913	-523	-617	4648	-4981	-146	-130	-120	-68	-60	-66	-108	39	-150	17	32	-77	-23	-61	82	-29	1
0.061667	-121	-1263	3823	-1409	608	314	3601	-751	714	-321	2992	-746	-221	-1275	3202	-1903	4068	-4787	-2779	-507	-3025	1936	4321	-10473	67	598	4317	-8799	4233	-341	4638	-5070	-149	-129	-120	-65	-62	-62	-110	37	-151	24	35	-78	-23	-62	79	-30	-1
0.062500	-170	-1338	3571	-1703	419	109	3800	-352	590	-407	3124	6	-206	-1233	3193	-2106	4135	-4750	-2989	-548	-3553	2162	4122	-10417	-11	624	3866	-8708	8794	-23	4612	-5104	-147	-129	-120	-68	-64	-61	-107	37	-152	16	32	-76	-25	-61	78	-30	0
0.063333	-194	-1399	3311	-2031	277	-96	3978	42	481	-483	3232	750	-134	-1160	3186	-2346	4012	-4661	-3153	-619	-3871	2395	3904	-10347	-26	707	3403	-8636	13011	339	4577	-5133	-149	-127	-119	-70	-63	-60	-102	37	-148	19	35	-77	-21	-59	80	-30	-3
0.064167	-214	-1455	3044	-2406	149	-290	4168	445	319	-549	3310	1477	-139	-1056	3177	-2611	4098	-4551	-3282	-715	-4897	2634	3680	-10273	17	836	2938	-8584	17602	738	4520	-5095	-147	-134	-122	-69	-61	-59	-107	38	-151	17	32	-77	-21	-60	80	-30	0
0.065000	-208	-1498	2773	-2820	-176	-497	4324	844	464	-609	3370	2182	-204	-924	3188	-2895	4090	-4400	-3371	-847	-3613	2865	3451	-10192	302	1027	2480	-8549	19779	1162	4445	-5013	-153	-133	-124	-72	-64	-62	-109	35	-137	16	39	-78	-23	-61	78	-32	-5
0.065833	-190	-1533	2504	-3270	-80	-688	4470	1240	765	-656	3410	2850	-232	-767	3196	-3186	3868	-4204	-3423	-994	-3725	3089	3211	-10103	291	1263	2052	-8518	23159	1614	4343	-4882	-186	-128	-121	-68	-60	-60	-107	34	-151	19	33	-78	-23	-59	78	-33	1
0.066667	-107	-1548	2250	-3743	-112	-863	4597	1634	1012	-682	3435	3491	-177	-583	3237	-3461	3824	-3976	-3435	-1163	-997	3294	2946	-10017	109	1568	1609	-8491	24439	2085	4216	-4689	-149	-129	-121	-67	-62	-61	-96	38	-142	19	34	-75	-23	-61	82	-29	0
0.067500	-104	-1558	2000	-4235	-255	-1021	4701	2033	897	-700	3445	4087	-200	-387	3297	-3709	3718	-3716	-3452	-1343	1483	3470	2648	-9932	72	1899	1203	-8465	20951	2552	4057	-4488	-150	-129	-120	-67	-67	-61	-109	37	-152	17	35	-77	-26	-62	79	-31	-3
0.068333	-128	-1552	1755	-4735	-372	-1171	4780	2426	728	-704	3443	4629	-274	-176	3394	-3927	3662	-3424	-3434	-1533	107	3607	2361	-9857	525	2254	816	-8430	18629	3013	3869	-4236	-147	-122	-118	-72	-64	-62	-109	37	-152	21	30	-80	-23	-60	81	-30	-3
0.069167	-86	-1538	1520	-5233	-445	-1298	4848	2820	716	-696	3437	5123	-252	38	3521	-4092	3659	-3108	-3401	-1723	2178	3703	2030	-9792	555	2618	449	-8379	14126	3445	3642	-3963	-149	-127	-121	-70	-67	-61	-107	38	-151	17	29	-78	-23	-58	80	-34	-4
0.070000	-41	-1529	1293	-5718	-585	-1409	4892	3210	751	-675	3433	5557	-10	262	3682	-4193	3452	-2771	-3360	-1905	2542	3738	1662	-9743	196	2972	103	-8307	9066	3841	3384	-3675	-151	-127	-121	-68	-63	-51	-104	35	-153	19	29	-81	-21	-57	81	-34	-3
0.070833	-57	-1511	1074	-6170	-317	-1497	4915	3602	539	-646	3439	5933	195	482	3881	-4226	3186	-2411	-3312	-2066	2372	3715	1274	-9711	264	3307	-222	-8211	4064	4192	3083	-3383	-144	-124	-120	-66	-60	-53	-105	42	-149	20	36	-73	-16	-56	74	-32	3
0.071667	165	-1490	868	-6577	-496	-1566	4941	3987	439	-609	3453	6252	178	694	4122	-4180	3127	-2047	-3264	-2202	4116	3617	842	-9704	455	3593	-541	-8087	-2357	4477	2745	-3100	-137	-120	-117	-62	-60	-55	-103	37	-145	21	37	-74	-18	-56	82	-29	3
0.072500	145	-1479	664	-6934	-661	-1616	4945	4367	406	-572	3482	6508	121	890	4387	-4061	2840	-1680	-3227	-2315	4995	3440	377	-9700	147	3811	-858	-7940	-9994	4686	2364	-2848	-145	-129	-116	-65	-60	-59	-103	42	-151	20	36	-73	-23	-57	78	-32	0
0.073333	7	-1463	466	-7221	-402	-1651	4942	4736	161	-540	3532	6703	45	1069	4684	-3863	2516	-1319	-3197	-2393	2938	3175	-133	-9769	-21	3952	-1177	-7765	-12325	4829	1948	-2631	-151	-128	-119	-65	-63	-59	-100	41	-153	19	32	-76	-22	-57	79	-34	-1
0.074167	-39	-1471	275	-7431	-610	-1669	4939	5097	55	-512	3603	6839	-19	1225	5007	-3583	2481	-966	-3178	-2429	4573	2830	-672	-9835	38	4007	-1498	-7558	-12392	4865	1497	-2460	-151	-125	-121	-65	-65	-55	-103	41	-154	17	34	-74	-22	-58	81	-33	-1
0.075000	-46	-1476	96	-7558	-557	-1667	4939	5447	-8	-495	3699	6928	55	1360	5354	-3234	2286	-628	-3183	-2433	5034	2396	-1240	-9922	-79	3960	-1832	-7333	-10677	4828	1009	-2344	-150	-130	-119	-66	-65	-59	-107	36	-150	17	35	-56	-17	-58	80	-33	0
0.075833	38	-1491	-68	-7595	-429	-1651	4947	5763	-159	-477	3834	6965	72	1463	5713	-2822	2006	-311	-3203	-2393	4700	1881	-1839	-10028	-52	3806	-2184	-7086	-7754	4704	485	-2294	-149	-126	-120	-66	-61	-57	-104	38	-152	18	34	-74	-21	-58	81	-38	0
0.076667	41	-1516	-220	-7541	-504	-1655	4964	6093	-293	-483	3995	6958	-35	1537	6087	-2353	1833	-27	-3245	-2326	5525	1280	-2457	-10134	-65	3547	-2563	-6819	-5395	4531	-65	-2296	-154	-125	-125	-64	-61	-55	-104	39	-153	17	36	-73	-18	-55	84	-31	0
0.077500	101	-1548	-354	-7399	-520	-1599	4996	6382	-401	-508	4184	6910	-73	1578	6455	-1852	1642	232	-3310	-2227	5068	605	-3093	-10244	-122	3185	-2963	-6546	-3063	4287	-644	-2404	-150	-125	-119	-64	-62	-53	-101	39	-149	18	37	-69	-3	-56	85	-32	2
0.078333	92	-1592	-469	-7177	-633	-1569	5041	6649	-514	-547	4404	6830	-68	1567	6823	-1325	1415	447	-3402	-2112	5692	-147	-3743	-10347	-223	2726	-3392	-6268	-3168	3999	-1246	-2567	-145	-120	-120	-63	-60	-53	-113	41	-148	20	38	-68	-15	-55	85	-27	1
0.079167	-22	-1635	-563	-6873	-464	-1533	5113	6898	-752	-608	4650	6723	-91	1552	7174	-786	1347	623	-3520	-1979	4705	-962	-4381	-10425	-352	2175	-3848	-5981	-2944	3679	-1870	-2806	-147	-125	-117	-63	-59	-53	-101	44	-148	21	39	-59	-21	-53	86	-27	3
0.080000	-86	-1684	-635	-6501	-359	-1509	5199	7117	-786	-683	4920	6598	-146	1486	7515	-254	1393	761	-3657	-1847	5173	-1832	-5035	-10481	-230	1571	-4323	-5700	-3009	3351	-2495	-3108	-147	-121	-117	-62	-57	-41	-103	41	-150	22	41	-68	-19	-55	86	-27	3
0.080833	-143	-1740	-698	-6080	-621	-1489	5310	7297	-784	-792	5205	6447	-194	1387	7832	260	1107	855	-3821	-1721	8009	-2740	-5656	-10496	-177	904	-4822	-5430	-8191	3019	-3162	-3479	-148	-128	-120	-62	-62	-59	-107	39	-150	16	36	-73	-22	-58	82	-23	-3
0.081667	-282	-1797	-716	-5611	-493	-1485	5436	7446	-597	-916	5511	6289	-254	1240	8142	743	924	908	-4002	-1618	5591	-3679	-6251	-10470	-145	198	-5331	-5168	-9874	2711	-3817	-3897	-169	-130	-124	-66	-65	-61	-111	34	-160	12	30	-77	-24	-59	80	-31	-1
0.082500	-319	-1848	-718	-5116	-407	-1488	5585	7563	-421	-1047	5827	6119	-271	1077	8398	1186	839	934	-4196	-1533	6619	-4625	-6797	-10378	-161	-523	-5837	-4914	-10620	2447	-4472	-4363	-149	-128	-120	-66	-63	-61	-108	42	-149	18	34	-73	-23	-59	81	-39	-1
0.083333	-343	-1889	-696	-4598	-498	-1505	5754	7648	-452	-1187	6164	5955	-250	885	8654	1583	699	928	-4399	-1480	6487	-5578	-7295	-10226	-95	-1244	-6333	-4681	-9094	2229	-5112	-4853	-149	-130	-121	-66	-65	-61	-109	37	-152	17	34	-74	-25	-59	84	-28	0
0.084167	-427	-1921	-658	-4075	-439	-1536	5950	7697	-518	-1336	6482	5786	-257	661	8886	1920	509	897	-4610	-1468	5419	-6507	-7715	-10000	80	-1953	-6801	-4465	-5322	2072	-5739	-5366	-151	-128	-121	-68	-63	-58	-108	39	-151	17	32	-77	-22	-57	87	-29	-3
0.085000	-258	-1944	-597	-3557	-482	-1586	6154	7702	-378	-1487	6803	5617	-242	416	9104	2205	374	843	-4822	-1489	5820	-7411	-8076	-9713	143	-2626	-7231	-4265	-1238	1978	-6339	-5888	-149	-128	-119	-64	-63	-97	-111	37	-152	18	35	-73	-18	-59	85	-25	-3
0.085833	-393	-1942	-524	-3082	-684	-1650	6368	7671	-458	-1634	7118	5450	-241	147	9305	2423	224	778	-5033	-1559	6814	-8262	-8335	-9350	140	-3254	-7607	-4086	29	1948	-6914	-6411	-149	-129	-121	-65	-64	-60	-105	40	-151	18	35	-80	-25	-58	82	-28	-4
0.086667	-590	-1957	-440	-2596	-427	-1734	6591	7602	-526	-1774	7416	5281	-269	-136	9508	2588	108	706	-5232	-1663	3937	-9057	-8510	-8921	127	-3835	-7921	-3923	4184	1988	-7448	-6925	-154	-125	-119	-63	-59	-60	-109	37	-152	19	36	-74	-21	-53	82	-25	0
0.087500	-445	-1939	-350	-2164	-455	-1832	6828	7491	-551	-1908	7698	5116	-208	-439	9701	2704	30	632	-5419	-1809	3539	-9777	-8583	-8421	49	-4356	-8159	-3791	8886	2083	-7942	-7421	-150	-128	-121	-65	-62	-60	-122	39	-151	20	34	-72	-21	-55	81	-26	-1
0.088333	-377	-1901	-263	-1779	-343	-1945	7061	7335	-625	-2028	7959	4944	-241	-751	9895	2754	-128	562	-5590	-1984	3087	-10421	-8558	-7863	-25	-4813	-8307	-3672	12729	2230	-8375	-7890	-179	-128	-120	-64	-64	-61	-107	38	-153	19	35	-73	-21	-56	82	-28	-3
0.089167	-321	-1854	-177	-1437	-249	-2070	7294	7139	-679	-2135	8188	4766	-242	-1069	10094	2778	-212	500	-5740	-2182	840	-10969	-8434	-7252	-84	-5195	-8357	-3575	16457	2414	-8749	-8332	-153	-129	-120	-66	-63	-59	-110	37	-152	16	38	-75	-24	-63	79	-29	-3
0.090000	-342	-1783	-96	-1149	-242	-2208	7519	6902	-870	-2223	8389	4576	-258	-1391	10293	2772	-174	450	-5867	-2398	79	-11418	-8213	-6608	-245	-5495	-8305	-3505	19204	2621	-9066	-8737	-153	-130	-124	-73	-69	-63	-112	33	-149	12	32	-82	-25	-58	80	-30	-6
0.090833	-447	-1678	-22	-916	-350	-2350	7738	6629	-1202	-2292	8561	4382	-300	-1711	10510	2755	-147	416	-5960	-2600	-1487	-11751	-7896	-5927	-367	-5714	-8137	-3452	22088	2847	-9265	-9102	-149	-127	-120	-67	-61	-60	-105	41	-148	17	45	-75	-22	-53	82	-26	-3
0.091667	-762	-1588	37	-730	-210	-2493	7945	6320	-975	-2343	8703	4179	-280	-2024	10750	2734	-158	401	-6020	-2808	-2367	-11974	-7501	-5233	-341	-5862	-7859	-3425	23690	3068	-9393	-9426	-148	-122	-119	-67	-57	-57	-103	39	-154	20	37	-76	-19	-50	86	-26	0
0.092500	-961	-1468	81	-601	-132	-2644	8130	5972	-680	-2389	8807	3949	-276	-2335	10960	2730	-241	392	-6053	-2994	-4041	-12086	-7039	-4537	-394	-5925	-7474	-3427	25308	3270	-9430	-9716	-150	-128	-119	-65	-61	-59	-107	41	-149	19	29	-76	-21	-52	80	-28	-4
0.093333	-671	-1328	103	-523	-104	-2783	8297	5580	-769	-2421	8877	3698	-266	-2632	11186	2720	-455	401	-6057	-3153	-6318	-12087	-6517	-3845	-551	-5915	-6989	-3456	28625	3442	-9365	-9960	-146	-124	-119	-63	-61	-56	-103	41	-150	17	36	-73	-24	-52	82	-28	-1
0.094167	-568	-1179	109	-498	-283	-2955	8435	5161	-954	-2445	8908	3427	-254	-2923	11406	2732	-469	413	-6017	-3274	-4325	-11986	-5948	-3176	-627	-5829	-6411	-3526	26324	3578	-9203	-10170	-148	-127	-118	-67	-59	-58	-104	40	-149	19	35	-77	-18	-53	82	-29	-3
0.095000	-614	-1011	89	-524	-122	-3117	8552	4707	-929	-2477	8897	3129	-257	-3188	11615	2819	-294	436	-5988	-3356	-7664	-11778	-5347	-2549	-403	-5670	-5752	-3621	24899	3673	-8934	-10346	-144	-125	-120	-65	-59	-53	-103	39	-141	15	34	-75	-17	-53	84	-28	0
0.095833	-505	-840	51	-590	-213	-3276	8635	4229	-807	-2499	8860	2811	-301	-3439	11805	2934	-235	457	-5916	-3393	-9268	-11479	-4724	-1969	-28	-5439	-5019	-3758	23352	3704	-8560	-10468	-153	-127	-122	-65	-60	-57	-104	37	-150	17	35	-76	-22	-55	82	-31	1
0.096667	-424	-655	-8	-699	-246	-3395	8694	3721	-756	-2533	8780	2467	-340	-3675	11966	3095	-288	487	-5828	-3381	-9851	-11098	-4105	-1456	-225	-5140	-4230	-3948	21696	3736	-8084	-10564	-150	-122	-119	-64	-56	-56	-107	39	-150	18	35	-77	-23	-56	80	-27	2
0.097500	-386	-470	-87	-843	-171	-3531	8716	3198	-732	-2581	8666	2108	-305	-3880	12090	3309	-417	505	-5728	-3329	-11596	-10651	-3478	-1015	-383	-4772	-3390	-4159	19938	3712	-7509	-10622	-149	-126	-121	-64	-60	-53	-104	36	-149	19	36	-74	-21	-56	84	-26	-4
0.098333	-266	-277	-185	-1026	-109	-3672	8704	2638	-753	-2648	8515	1724	-250	-4072	12173	3574	-532	532	-5626	-3236	-12412	-10143	-2855	-655	-213	-4348	-2527	-4431	16962	3662	-6847	-10649	-147	-125	-120	-65	-61	-59	-110	37	-154	13	32	-78	-22	-56	82	-29	-1
0.099167	-235	-91	-309	-1246	-461	-3804	8663	2062	-738	-2734	8327	1324	-179	-4233	12203	3895	-497	535	-5523	-3114	-10926	-9585	-2239	-386	-287	-3862	-1646	-4753	8656	3602	-6098	-10636	-146	-126	-120	-66	-58	-56	-103	39	-149	16	36	-74	-17	-53	85	-30	4
0.100000	-273	101	-428	-1486	-239	-3919	8590	1481	-703	-2840	8106	923	-135	-4371	12173	4274	-479	557	-5424	-2966	-13320	-9004	-1646	-214	-636	-3329	-774	-5129	615	3537	-5282	-10594	-148	-127	-121	-65	-62	-53	-105	37	-147	17	34	-76	-22	-57	80	-30	0
0.100833	-240	284	-600	-1756	-199	-4048	8481	880	-861	-2974	7855	512	-168	-4484	12074	4671	-514	559	-5346	-2807	-13866	-8404	-1064	-145	-979	-2749	87	-5555	-6990	3482	-4405	-10527	-150	-129	-125	-68	-64	-59	-110	38	-151	13	25	-77	-22	-60	86	-32	-3
0.101667	-298	442	-768	-2045	-165	-4166	8341	268	-835	-3140	7570	91	-174	-4578	11925	5110	-632	552	-5279	-2646	-12385	-7803	-501	-183	-1492	-2140	923	-6046	-15013	3446	-3479	-10435	-150	-130	-125	-68	-64	-58	-109	43	-153	12	28	-80	-24	-61	78	-33	-7
0.102500	-208	628	-949	-2353	-52	-4277	8179	-343	-794	-3314	7263	-310	-141	-4645	11704	5574	-741	540	-5237	-2497	-12403	-7206	56	-320	-1713	-1494	1730	-6593	-21003	3451	-2525	-10322	-148	-128	-127	-72	-66	-58	-109	37	-152	13	30	-79	-26	-59	84	-32	-4
0.103333	-184	791	-1140	-2663	-60	-4383	7987	-961	-636	-3514	6931	-716	-156	-4689	11423	6046	-628	528	-5211	-2360	-10909	-6622	614	-562	-1654	-824	2493	-7199	-25202	3486	-1555	-10202	-149	-129	-125	-66	-64	-59	-109	39	-152	15	30	-78	-25	-60	78	-30	0
0.104167	-262	939	-1338	-2984	-217	-4480	7780	-1583	-279	-3730	6588	-1103	-126	-4703	11079	6512	-566	509	-5211	-2254	-9790	-6058	1190	-908	-1884	-146	3212	-7864	-25743	3570	-591	-10083	-145	-128	-121	-66	-65	-57	-108	39	-148	16	33	-75	-25	-58	84	-30	-1
0.105000	-239	1075	-1542	-3305	-179	-4573	7552	-2199	-311	-3961	6229	-1487	-93	-4680	10683	6957	-523	490	-5232	-2187	-7637	-5519	1774	-1353	-2093	525	3880	-8598	-23025	3694	359	-9974	-147	-129	-120	-66	-61	-59	-109	41	-149	19	32	-75	-25	-59	81	-28	0
0.105833	-214	1201	-1752	-3625	-113	-4657	7313	-2812	-217	-4198	5862	-1853	-97	-4674	10239	7370	-551	465	-5266	-2166	-5198	-5016	2376	-1892	-2083	1184	4497	-9393	-18210	3854	1281	-9888	-149	-132	-122	-68	-65	-61	-107	40	-154	17	32	-77	-23	-60	82	-30	-4
0.106667	-243	1316	-1967	-3929	3	-4732	7062	-3416	-176	-4437	5501	-2210	-101	-4629	9756	7736	-501	443	-5332	-2193	-4605	-4543	3006	-2515	-1645	1814	5064	-10242	-8898	4046	2158	-9836	-149	-129	-122	-67	-65	-60	-108	38	-153	17	28	-78	-27	-60	77	-34	-6
0.107500	-88	1412	-2174	-4224	-246	-4797	6802	-4013	-396	-4673	5142	-2550	-90	-4565	9242	8037	-478	422	-5404	-2266	1170	-4107	3664	-3224	-1165	2412	5586	-11142	-3743	4253	2983	-9822	-149	-127	-122	-66	-64	-62	-107	39	-150	17	33	-75	-22	-58	80	-29	0
0.108333	20	1506	-2380	-4491	-84	-4849	6539	-4594	-382	-4897	4801	-2848	-174	-4478	8713	8275	-836	406	-5483	-2385	2790	-3705	4371	-4010	-1263	2951	6056	-12084	601	4454	3746	-9861	-176	-128	-121	-66	-66	-60	-108	41	-151	18	34	-79	-24	-60	78	-32	0
0.109167	7	1587	-2584	-4738	-131	-4889	6277	-5159	-254	-5100	4483	-3175	-169	-4376	8181	8425	-1084	388	-5563	-2556	4632	-3337	5107	-4869	-1046	3418	6486	-13045	4363	4641	4446	-9953	-150	-129	-122	-67	-64	-61	-108	41	-151	22	34	-76	-22	-59	81	-30	3
0.110000	-46	1664	-2784	-4951	-188	-4916	6024	-5683	-194	-5284	4191	-3455	-87	-4265	7650	8487	-945	379	-5638	-2753	8139	-3006	5883	-5778	-578	3798	6870	-14016	5567	4780	5074	-10104	-154	-127	-119	-65	-64	-59	-103	41	-158	20	37	-74	-22	-59	80	-32	-1
0.110833	-68	1740	-2972	-5127	-239	-4933	5775	-6231	-36	-5441	3934	-3748	-58	-4139	7133	8459	-826	375	-5698	-2988	9699	-2717	6691	-6743	-335	4083	7211	-14969	4826	4852	5656	-10318	-147	-124	-117	-65	-62	-58	-104	47	-149	22	38	-72	-21	-52	84	-25	2
0.111667	-25	1814	-3153	-5263	87	-4931	5536	-6731	26	-5561	3719	-4006	-75	-4006	6631	8334	-786	377	-5743	-3239	11324	-2467	7528	-7751	-214	4246	7518	-15895	2252	4831	6166	-10591	-145	-124	-116	-64	-35	-53	-104	45	-147	22	39	-72	-18	-55	88	-25	0
0.112500	-14	1887	-3331	-5365	-313	-4928	5307	-7205	-68	-5654	3540	-4248	-75	-3874	6164	8112	-645	382	-5773	-3504	14114	-2265	8380	-8799	-119	4279	7781	-16758	-4904	4702	6630	-10910	-145	-126	-118	-64	-60	-56	-103	43	-150	18	24	-70	-23	-56	71	-26	0
0.113333	-119	1961	-3502	-5421	-224	-4912	5088	-7697	-94	-5706	3409	-4467	-114	-3742	5733	7801	-653	394	-5776	-3768	13189	-2107	9250	-9883	-36	4162	8016	-17542	-11938	4443	7045	-11277	-151	-127	-118	-63	-60	-55	-102	44	-149	22	35	-72	-22	-53	87	-27	0
0.114167	-55	2039	-3663	-5438	-96	-4888	4879	-8076	-382	-5725	3324	-4671	-70	-3593	5339	7402	-522	413	-5749	-4032	11934	-2014	10131	-10997	250	3894	8213	-18221	-16268	4029	7430	-11676	-149	-126	-117	-63	-63	-57	-104	27	-153	20	36	-75	-23	-55	85	-27	0
0.115000	-36	2125	-3812	-5420	-210	-4856	4688	-8472	-443	-5708	3287	-4852	-97	-3491	4988	6925	-459	435	-5694	-4285	12940	-1982	10993	-12121	345	3463	8376	-18773	-20069	3467	7790	-12088	-152	-127	-120	-66	-65	-59	-107	0	-159	18	34	-76	-24	-57	84	-30	-4
0.115833	-11	2216	-3966	-5373	-139	-4819	4510	-8839	18	-5649	3291	-5009	-116	-3372	4678	6375	-393	471	-5609	-4505	11495	-2020	11843	-13249	305	2865	8511	-19177	-21366	2755	8130	-12509	-150	-126	-120	-69	-63	-59	-104	41	-154	17	35	-76	-21	-56	84	-35	0
0.116667	-51	2323	-4066	-5287	-55	-4772	4353	-9162	-92	-5555	3345	-5130	-87	-3260	4418	5768	-199	512	-5487	-4729	10669	-2144	12664	-14375	400	2101	8619	-19418	-21160	1886	8474	-12888	-148	-129	-119	-67	-61	-58	-108	42	-151	18	35	-77	-21	-55	86	-29	-3
0.117500	-107	2435	-4214	-5193	-84	-4723	4216	-9461	-303	-5430	3440	-5233	-155	-3160	4201	5114	-207	585	-5334	-4925	9695	-2358	13443	-15491	269	1158	8697	-19489	-19494	885	8813	-13264	-148	-124	-119	-66	-63	-59	-91	40	-154	17	37	-73	-24	-56	86	-15	0
0.118333	-124	2555	-4350	-5088	-14	-4668	4092	-9728	-204	-5277	3570	-5305	-128	-3074	4019	4425	-313	619	-5159	-5107	8613	-2683	14174	-16587	415	52	8750	-19368	-16889	-237	9164	-13570	-147	-127	-119	-66	-63	-57	-102	40	-151	18	37	-76	-23	-52	87	-28	-1
0.119167	-77	2677	-4418	-4986	-32	-4611	3989	-9960	-90	-5100	3728	-5349	-103	-2995	3879	3708	-298	705	-4953	-5281	8414	-3123	14849	-17659	596	-1203	8778	-19099	-15576	-1450	9515	-13806	-147	-125	-118	-67	-59	-57	-101	40	-150	18	35	-87	-19	-51	86	-28	1
0.120000	24	2813	-4500	-4899	92	-4545	3905	-10160	118	-4899	3912	-5366	-200	-2927	3764	2985	-282	755	-4730	-5451	5486	-3686	15454	-18683	452	-2593	8800	-18648	-11891	-2733	9875	-13960	-148	-127	-118	-64	-59	-60	-102	41	-148	18	36	-74	-19	-52	87	-30	0
0.120833	115	2938	-4568	-4837	-83	-4482	3843	-10331	271	-4689	4106	-5356	-314	-2866	3675	2248	36	843	-4487	-5631	6799	-4375	15978	-19655	498	-4104	8790	-18045	-11767	-4064	10236	-14009	-151	-127	-119	-66	-60	-61	-104	34	-153	16	32	-77	-22	-56	85	-34	1
0.121667	-19	3060	-4620	-4815	19	-4413	3804	-10472	667	-4464	4311	-5333	-559	-2817	3604	1515	-39	913	-4229	-5828	5772	-5196	16412	-20555	364	-5703	8775	-17305	-13346	-5414	10590	-13958	-150	-130	-121	-70	-56	-64	-107	36	-152	17	33	-77	-25	-59	81	-33	-3
0.122500	-38	3195	-4638	-4831	112	-4335	3782	-10579	1331	-4233	4515	-5252	-566	-2771	3550	805	-183	1007	-3960	-6046	2532	-6132	16761	-21371	231	-7375	8756	-16453	-12348	-6741	10936	-13786	-151	-128	-120	-68	-67	-65	-107	37	-154	16	30	-82	-27	-57	80	-31	-3
0.123333	2	3311	-4635	-4899	241	-4250	3792	-10657	1965	-3994	4714	-5188	-473	-2733	3501	110	-111	1106	-3690	-6304	2414	-7183	17003	-22088	381	-9081	8734	-15529	-11182	-8028	11252	-13505	-149	-130	-124	-75	-65	-62	-110	36	-155	13	28	-81	-24	-58	78	-35	-7
0.124167	-8	3422	-4603	-5031	133	-4152	3824	-10703	2125	-3759	4892	-5097	-415	-2687	3458	-556	-183	1215	-3415	-6596	375	-8344	17148	-22682	672	-10789	8713	-14552	-7868	-9248	11532	-13102	-151	-132	-121	-68	-51	-58	-105	39	-152	11	29	-79	-22	-58	81	-32	-4
0.125000	-27	3526	-4525	-5220	346	-4036	3887	-10718	1864	-3523	5052	-4992	-417	-2669	3406	-1188	-246	1331	-3139	-6942	-1898	-9585	17177	-23139	688	-12456	8700	-13562	-2605	-10382	11762	-12596	-150	-130	-125	-60	-49	-59	-103	38	-155	16	33	-76	-22	-56	80	-32	-4
0.125833	73	3612	-4433	-5473	52	-3926	3976	-10707	1743	-3298	5178	-4883	-388	-2626	3349	-1802	-53	1459	-2863	-7334	-1676	-10895	17096	-23444	487	-14055	8692	-12600	762	-11426	11923	-11979	-148	-129	-120	-65	-62	-60	-104	40	-151	19	43	-81	-17	-58	82	-30	2
0.126667	11	3691	-4298	-5794	71	-3770	4093	-10670	1629	-3081	5269	-4772	-367	-2593	3278	-2377	-135	1594	-2599	-7782	-3458	-12238	16882	-23587	351	-15549	8698	-11684	3532	-12361	12007	-11271	-144	-127	-147	-66	-60	-56	-102	38	-147	20	36	-79	-19	-57	82	-29	1
0.127500	-65	3748	-4124	-6174	187	-3659	4232	-10611	1274	-2883	5315	-4669	-355	-2570	3189	-2928	-236	1733	-2346	-8274	-7197	-13593	16549	-23552	366	-16919	8708	-10855	8994	-13182	12008	-10495	-148	-128	-112	-65	-60	-57	-104	40	-148	19	33	-81	-24	-58	84	-28	3
0.128333	-52	3791	-3917	-6605	139	-3505	4394	-10529	1097	-2693	5313	-4572	-386	-2551	3077	-3449	-38	1880	-2112	-8814	-7441	-14955	16091	-23345	395	-18119	8735	-10135	13148	-13890	11921	-9654	-153	-128	-120	-67	-65	-59	-105	38	-152	19	34	-77	-25	-61	81	-40	0
0.129167	-21	3816	-3673	-7077	348	-3341	4581	-10429	1115	-2523	5265	-4489	-404	-2535	2944	-3944	103	2032	-1881	-9390	-9085	-16232	15509	-22959	211	-19131	8768	-9542	16898	-14481	11752	-8775	-149	-128	-122	-66	-64	-58	-107	37	-150	18	32	-80	-25	-63	80	-30	-11
0.130000	-75	3823	-3394	-7597	249	-3164	4787	-10310	1152	-2370	5168	-4418	-409	-2530	2778	-4415	90	2190	-1665	-10001	-10386	-17428	14810	-22410	189	-19931	8807	-9090	19290	-14963	11503	-7864	-141	-128	-121	-66	-66	-58	-104	37	-149	16	34	-77	-22	-57	80	-28	0
0.130833	-145	3817	-3085	-8120	178	-2977	5011	-10175	1256	-2233	5021	-4381	-353	-2537	2587	-4869	264	2354	-1451	-10629	-10827	-18520	14002	-21705	388	-20505	8844	-8788	20265	-15338	11188	-6936	-147	-128	-120	-65	-64	-56	-103	27	-148	22	35	-79	-23	-55	84	-26	0
0.131667	-152	3795	-2754	-8659	232	-2777	5249	-10031	1425	-2115	4826	-4334	-338	-2556	2361	-5306	679	2520	-1254	-11266	-11514	-19468	13081	-20877	473	-20845	8875	-8635	20596	-15620	10822	-6024	-149	-130	-120	-57	-63	-59	-104	40	-150	16	33	-75	-22	-56	81	-28	-5
0.132500	-150	3757	-2412	-9195	58	-2574	5492	-9887	1384	-2024	4581	-4325	-319	-2592	2102	-5733	766	2682	-1060	-11899	-10596	-20246	12068	-19935	359	-20947	8893	-8627	18377	-15809	10429	-5137	-148	-117	-120	-64	-60	-56	-103	37	-151	15	33	-77	-22	-56	82	-27	-3
0.133333	-195	3711	-2047	-9713	154	-2358	5741	-9731	934	-1943	4300	-4328	-204	-2643	1810	-6148	735	2848	-831	-12523	-12269	-20838	10962	-18918	94	-20807	8896	-8749	18125	-15914	10028	-4292	-148	-125	-121	-65	-64	-59	-104	38	-149	19	37	-77	-22	-53	80	-27	-13
0.134167	-164	3657	-1681	-10211	67	-2137	5989	-9583	113	-1883	3980	-4357	-97	-2717	1476	-6558	741	3012	-690	-13122	-10866	-21226	9787	-17858	-162	-20453	8869	-8991	16020	-15944	9636	-3502	-146	-125	-119	-62	-61	-59	-105	44	-148	-7	34	-76	-22	-58	80	-27	13
0.135000	-143	3589	-1318	-10674	33	-1908	6235	-9437	-1024	-1843	3627	-4403	-13	-2805	1111	-6963	367	3164	-511	-13697	-9094	-21401	8564	-16800	-488	-19887	8814	-9328	10596	-15901	9286	-2778	-149	-105	-120	-64	-68	-59	-110	41	-148	20	38	-78	-21	-56	82	-27	0
0.135833	-38	3515	-963	-11092	159	-1699	6470	-9304	-1248	-1825	3245	-4473	113	-2919	707	-7373	195	3312	-336	-14224	-11556	-21352	7315	-15777	-840	-19141	8719	-9744	8481	-15794	8990	-2130	-148	-124	-120	-67	-63	-59	-115	39	-151	19	34	-75	-25	-59	80	-27	-6
0.136667	2	3436	-626	-11466	122	-1481	6691	-9180	-1293	-1822	2849	-4555	180	-3049	273	-7789	-93	3448	-159	-14708	-10160	-21093	6067	-14836	-1092	-18241	8587	-10205	5929	-15627	8771	-1582	-148	-129	-118	-65	-61	-60	-103	41	-150	20	37	-70	-19	-55	86	-27	-3
0.137500	-78	3353	-314	-11779	-79	-1270	6891	-9075	-2053	-1841	2423	-4658	232	-3202	-196	-8212	-686	3572	12	-15137	-9931	-20620	4844	-14007	-1275	-17209	8420	-10697	4631	-15408	8640	-1116	-146	-124	-115	-62	-60	-53	-102	41	-145	20	37	-68	-19	-56	84	-27	3
0.138333	-146	3270	-26	-12051	79	-1073	7064	-8987	-2454	-1879	1991	-4775	195	-3368	-689	-8648	-586	3684	179	-15516	-9894	-19951	3661	-13331	-1580	-16091	8205	-11189	3989	-15139	8612	-767	-144	-122	-115	-66	-59	-57	-104	40	-148	20	38	-73	-17	-52	82	-28	-5
0.139167	-7	3186	225	-12278	-150	-889	7216	-8922	-2760	-1933	1549	-4914	213	-3554	-1211	-9107	17	3775	340	-15843	-7482	-19113	2560	-12842	-1649	-14927	7953	-11671	554	-14834	8680	-530	-145	-124	-119	-64	-57	-57	-79	43	-147	22	37	-72	-19	-53	82	-25	0
0.140000	-124	3103	440	-12464	-360	-724	7332	-8883	-3532	-2006	1101	-5071	230	-3752	-1748	-9591	-26	3847	489	-16119	-5526	-18130	1562	-12565	-1533	-13749	7664	-12110	-5887	-14498	8847	-406	-147	-127	-121	-66	-63	-62	-109	40	-154	17	36	-75	-25	-57	81	-30	-4
0.140833	-243	3021	612	-12617	-176	-583	7413	-8868	-3768	-2098	655	-5246	206	-3961	-2316	-10108	24	3907	628	-16344	-6338	-17023	701	-12506	-1450	-12602	7354	-12506	-9755	-14136	9116	-391	-149	-128	-121	-63	-63	-58	-109	38	-151	17	37	-74	-23	-57	78	-31	-4
0.141667	-119	2947	743	-12744	-298	-469	7458	-8877	-3312	-2205	212	-5439	188	-4176	-2876	-10657	351	3942	756	-16526	-3583	-15836	-3	-12684	-1309	-11518	7034	-12847	-13757	-13768	9462	-480	-149	-129	-122	-68	-65	-60	-109	38	-152	15	29	-76	-21	-55	80	-30	-3
0.142500	26	2872	852	-12850	-246	-379	7462	-8913	-1916	-2326	-233	-5661	136	-4399	-3450	-11249	365	3963	865	-16664	-1264	-14590	-516	-13094	-963	-10521	6724	-13128	-16994	-13373	9877	-684	-147	-139	-122	-67	-63	-50	-110	39	-153	16	34	-76	-30	-57	77	-32	0
0.143333	170	2814	919	-12950	-223	-322	7426	-8970	-473	-2459	-666	-5905	12	-4623	-4020	-11893	96	3976	960	-16773	655	-13318	-815	-13732	-612	-9653	6443	-13353	-19186	-12998	10341	-968	-149	-126	-118	-65	-66	-60	-107	38	-151	18	35	-73	-24	-59	81	-31	-1
0.144167	365	2760	953	-13061	-230	-301	7352	-9060	57	-2618	-1094	-6188	-30	-4831	-4585	-12602	-235	3965	1029	-16859	3446	-12054	-916	-14572	-305	-8950	6204	-13533	-20303	-12642	10826	-1336	-148	-126	-120	-62	-63	-56	-107	37	-169	19	36	-74	-11	-53	82	-38	0
0.145000	680	2711	960	-13182	-149	-335	7225	-9169	426	-2774	-1511	-6505	287	-5079	-5145	-13367	-90	3946	1076	-16925	5382	-10839	-767	-15586	105	-8433	6038	-13673	-18920	-12315	11319	-1766	-147	-127	-119	-64	-61	-57	-108	39	-149	18	39	-72	-21	-56	81	-30	0
0.145833	1154	2672	945	-13324	-56	-374	7059	-9305	1003	-2953	-1919	-6866	662	-5314	-5696	-14214	730	3903	1103	-16983	8433	-9697	-368	-16745	419	-8091	5964	-13793	-17503	-12035	11805	-2249	-148	-127	-119	-66	-62	-58	-108	41	-154	20	33	-73	-22	-53	80	-31	0
0.146667	1280	2640	914	-13493	90	-473	6849	-9461	1626	-3138	-2314	-7280	473	-5558	-6227	-15140	1102	3876	1100	-17037	9578	-8655	273	-18011	570	-7958	6007	-13904	-13937	-11760	12258	-2759	-147	-127	-118	-64	-62	-56	-107	40	-151	22	36	-73	-21	-67	81	-29	-1
0.147500	1118	2614	869	-13701	184	-611	6594	-9636	2151	-3346	-2705	-7749	277	-5804	-6728	-16140	1491	3831	1075	-17097	11887	-7733	1152	-19342	760	-8040	6176	-14019	-9533	-11625	12659	-3297	-158	-128	-121	-65	-64	-56	-105	40	-149	15	37	-74	-26	-57	80	-30	1
0.148333	760	2592	816	-13941	144	-791	6288	-9836	2554	-3563	-3084	-8284	244	-6066	-7234	-17224	1938	3780	1025	-17160	16075	-6962	2268	-20706	694	-8316	6491	-14154	-9676	-11516	13005	-3837	-152	-132	-124	-68	-67	-62	-111	34	-156	18	34	-77	-25	-57	80	-33	-4
0.149167	19	2570	755	-14223	294	-1017	5941	-10054	2974	-3803	-3442	-8884	124	-6339	-7707	-18375	2250	3732	955	-17234	14512	-6342	3584	-22038	620	-8765	6956	-14307	-6873	-11459	13294	-4374	-151	-129	-121	-67	-66	-60	-110	38	-152	17	32	-96	-23	-56	77	-32	-3
0.150000	-496	2561	702	-14532	242	-1281	5554	-10284	3127	-4051	-3816	-9558	-5	-6628	-8145	-19591	2688	3684	871	-17323	16028	-5899	5077	-23294	692	-9366	7567	-14489	-4363	-11455	13522	-4896	-150	-130	-121	-67	-64	-59	-115	37	-153	18	33	-78	-23	-58	80	-29	-3
0.150833	-670	2547	655	-14874	123	-1583	5135	-10524	3224	-4324	-4170	-10315	-141	-6941	-8565	-20860	2785	3638	775	-17419	16134	-5637	6719	-24466	658	-10083	8320	-14692	-1582	-11497	13694	-5406	-149	-125	-119	-66	-63	-60	-105	40	-139	19	36	-75	-21	-56	84	-31	-4
0.151667	-850	2530	611	-15236	209	-1930	4669	-10772	3247	-4628	-4524	-11166	-299	-7284	-8948	-22159	2311	3595	667	-17538	14686	-5565	8468	-25483	714	-10880	9203	-14914	2154	-11559	13829	-5905	-149	-126	-119	-65	-62	-55	-107	39	-150	22	36	-75	-23	-52	84	-28	0
0.152500	-887	2504	569	-15632	170	-2311	4183	-11036	3113	-4970	-4886	-12118	-424	-7660	-9309	-23481	1638	3552	553	-17666	14594	-5682	10283	-26342	755	-11721	10192	-15153	5389	-11637	13923	-6392	-148	-128	-118	-65	-61	-46	-105	38	-171	21	35	-74	-21	-53	79	-33	-3
0.153333	-971	2467	523	-16028	-107	-2733	3654	-11307	3010	-5344	-5250	-13160	-471	-8071	-9630	-24784	890	3511	438	-17802	14555	-5989	12117	-27012	795	-12551	11260	-15384	5746	-11705	14007	-6870	-147	-126	-120	-66	-61	-56	-108	37	-151	19	37	-74	-19	-55	80	-30	0
0.154167	-1216	2415	485	-16439	105	-3193	3122	-11579	2881	-5764	-5637	-14304	-480	-8526	-9927	-26071	13	3466	325	-17948	10743	-6467	13937	-27475	722	-13327	12387	-15580	8788	-11750	14092	-7345	-151	-116	-120	-67	-59	-57	-103	35	-147	20	36	-73	-18	-56	79	-31	0
0.155000	-1102	2349	441	-16849	79	-3693	2515	-11858	2482	-6234	-6022	-15537	-379	-9029	-10194	-27304	-825	3427	219	-18099	9503	-7110	15691	-27728	556	-14012	13542	-15738	12149	-11752	14202	-7809	-150	-126	-118	-87	-61	-58	-104	38	-153	18	37	-74	-19	-56	78	-32	1
0.155833	-943	2263	397	-17248	2	-4229	1904	-12166	1814	-6759	-6440	-16858	-200	-9588	-10438	-28476	-1495	3376	120	-18253	8163	-7890	17345	-27768	769	-14560	14691	-15827	14783	-11686	14355	-8280	-153	-129	-125	-69	-63	-57	-103	42	-151	21	32	-76	-22	-56	79	-31	-5
0.156667	-805	2158	351	-17635	-57	-4800	1265	-12482	1139	-7338	-6890	-18256	84	-10209	-10653	-29551	-1982	3328	44	-18410	5633	-8779	18843	-27591	893	-14942	15815	-15826	17074	-11545	14561	-8728	-151	-128	-121	-70	-64	-59	-112	37	-154	16	32	-79	-27	-61	76	-30	-3
0.157500	-401	2023	294	-18008	-103	-5400	598	-12815	520	-7983	-7383	-19716	250	-10889	-10844	-30544	-2236	3272	-17	-18567	4240	-9731	20175	-27205	691	-15116	16894	-15712	18047	-11311	14847	-9154	-153	-132	-120	-67	-38	-57	-103	41	-153	17	36	-77	-18	-56	82	-30	-1
0.158333	285	1876	234	-18354	-77	-6028	-99	-13169	-252	-8693	-7921	-21207	263	-11639	-11012	-31357	-2215	3206	-56	-18721	2082	-10725	21300	-26622	635	-15078	17896	-15470	18665	-10992	15214	-9540	-148	-128	-119	-68	-61	-56	-101	37	-152	19	34	-74	-22	-55	82	-29	0
0.159167	488	1694	166	-18678	-63	-6696	-834	-13565	-990	-9467	-8513	-22713	293	-12460	-11166	-32073	-3039	3132	-73	-18884	893	-11719	22210	-25856	759	-14803	18799	-15088	16982	-10577	15665	-9868	-150	-130	-118	-65	-68	-55	-104	41	-149	21	36	-74	-18	-53	82	-23	2
0.160000	153	1491	88	-18986	-102	-7396	-1606	-14001	-1770	-10305	-9162	-24211	240	-13355	-11306	-32442	-4041	3046	-66	-19050	-1245	-12666	22882	-24933	794	-14301	19594	-14562	14710	-10081	16203	-10112	-145	-126	-137	-65	-58	-56	-100	42	-149	18	38	-72	-19	-55	81	-26	2
0.160833	-46	1261	9	-19273	99	-8130	-2423	-14485	-2163	-11204	-9880	-25671	163	-14328	-11447	-32620	-3788	2947	1	-19224	-3728	-13535	23318	-23857	733	-13583	20279	-13893	13744	-9515	16826	-10264	-149	-129	-122	-70	-66	-58	-105	39	-150	18	37	-78	-21	-60	80	-30	-1
0.161667	9	1009	-78	-19541	-115	-8897	-3294	-15032	-2457	-12166	-10666	-27066	122	-15378	-11590	-32685	-3467	2844	-5	-19408	-1928	-14284	23515	-22666	327	-12671	20849	-13081	7405	-8891	17518	-10294	-149	-130	-121	-69	-63	-59	-108	38	-154	17	35	-77	-21	-59	76	-31	1
0.162500	-39	742	-160	-19795	-82	-9696	-4218	-15631	-2993	-13192	-11523	-28375	28	-16486	-11746	-32728	-3227	2737	50	-19600	-5258	-14876	23497	-21366	-120	-11590	21309	-12138	3150	-8239	18262	-10177	-151	-130	-125	-66	-61	-60	-104	46	-151	15	38	-76	-23	-58	79	-32	-3
0.163333	-180	459	-240	-20034	-77	-10534	-5218	-16306	-3016	-14256	-12450	-29563	-23	-17645	-11924	-32730	-2513	2638	105	-19804	-6171	-15301	23275	-19957	-317	-10399	21652	-11089	-334	-7588	19043	-9910	-149	-128	-122	-66	-60	-58	-105	39	-151	15	19	-77	-24	-57	82	-29	-5
0.164167	-305	166	-311	-20265	-68	-11423	-6309	-17052	-2939	-15375	-13439	-30621	-120	-18839	-12179	-32750	-2050	2540	155	-20020	-6619	-15543	22878	-18496	-828	-9139	21914	-9965	-2547	-6975	19823	-9482	-154	-130	-108	-68	-63	-57	-103	42	-153	17	36	-77	-23	-56	81	-30	-3
0.165000	-468	-127	-372	-20490	-142	-12363	-7486	-17878	-3092	-16530	-14489	-31537	-211	-20052	-12413	-32740	-1761	2463	187	-20254	-8177	-15593	22330	-16975	-1351	-7878	22070	-8797	-2929	-6434	20577	-8893	-148	-129	-122	-67	-73	-61	-107	38	-150	16	33	-80	-22	-60	78	-30	-1
0.165833	-897	-424	-421	-20717	0	-13350	-8766	-18780	-2835	-17721	-15588	-32232	-210	-21258	-12752	-32759	-972	2407	185	-20497	-8249	-15439	21683	-15404	-1431	-6671	22147	-7613	-2747	-5987	21287	-8136	-148	-130	-124	-68	-60	-57	-104	40	-148	11	35	-74	-23	-58	81	-29	0
0.166667	-1182	-702	-442	-20935	-333	-14394	-10157	-19746	-2444	-18935	-16736	-32530	-256	-22446	-13162	-32738	-415	2387	143	-20750	-6938	-15127	20958	-13796	-1712	-5575	22142	-6445	-5579	-5673	21913	-7232	-146	-127	-126	-66	-61	-59	-104	42	-151	15	32	-74	-21	-57	84	-30	0
0.167500	-1057	-977	-446	-21156	-102	-15491	-11647	-20783	-2243	-20167	-17914	-32667	-329	-23573	-13657	-32757	-488	2409	39	-21013	-8989	-14650	20195	-12176	-1879	-4631	22081	-5335	-6245	-5522	22439	-6215	-149	-130	-125	-67	-64	-57	-107	39	-149	18	33	-74	-22	-56	84	-27	-1
0.168333	-806	-1214	-427	-21377	-30	-16639	-13251	-21883	-2090	-21400	-19107	-32708	-362	-24608	-14235	-32741	-246	2475	-139	-21280	-9186	-14035	19433	-10546	-1825	-3908	21957	-4325	-5382	-5546	22828	-5108	-149	-128	-121	-65	-63	-56	-104	40	-150	15	34	-77	-9	-58	84	-29	-3
0.169167	-585	-1430	-385	-21597	-112	-17825	-14940	-23025	-1920	-22601	-20279	-32746	-421	-25523	-14895	-32757	-441	2590	-404	-21553	-8402	-13315	18709	-8929	-1748	-3429	21802	-3440	-4846	-5757	23083	-3948	-151	-132	-124	-69	-62	-59	-116	39	-152	19	34	-73	-26	-58	84	-27	-4
0.170000	-372	-1610	-315	-21819	-47	-19025	-16688	-24188	-1758	-23754	-21419	-32740	-465	-26281	-15628	-32738	-979	2755	-763	-21813	-9112	-12533	18059	-7342	-1566	-3215	21603	-2711	-3745	-6153	23198	-2765	-164	-125	-119	-68	-63	-57	-103	40	-147	19	36	-79	-23	-56	89	-27	2
0.170833	-199	-1751	-217	-22041	-93	-20214	-18469	-25363	-1367	-24824	-22487	-32752	-389	-26855	-16421	-32748	-1080	2967	-1226	-22066	-8152	-11709	17509	-5804	-1436	-3267	21385	-2147	-3518	-6719	23177	-1600	-146	-129	-118	-64	-58	-52	-102	42	-147	5	38	-72	-18	-52	86	-26	2
0.171667	-65	-1853	-94	-22260	-110	-21361	-20230	-26527	-1018	-25794	-23473	-32745	-342	-27217	-17250	-32667	1215	3222	-1804	-22308	-7903	-10893	17088	-4337	-1375	-3587	21150	-1774	-3217	-7451	23033	-512	-145	-122	-115	-64	-58	-52	-103	46	-146	21	38	-75	-21	-45	81	-25	0
0.172500	8	-1906	47	-22486	-94	-22432	-21943	-27656	-672	-26633	-24345	-32759	-463	-27342	-18094	-32586	6961	3504	-2495	-22535	-7462	-10095	16812	-2958	-1324	-4161	20907	-1603	-3498	-8311	22777	461	-147	-125	-118	-64	-67	-57	-104	44	-150	22	36	-75	-25	-55	86	-27	0
0.173333	-64	-1916	212	-22703	-268	-23400	-23559	-28742	-327	-27306	-25069	-32752	-493	-27215	-18906	-32462	8133	3806	-3286	-22743	-6572	-9354	16691	-1687	-1559	-4940	20653	-1632	-4486	-9257	22441	1289	-149	-122	-121	-67	-65	-56	-103	42	-150	19	32	-79	-24	-56	86	-29	0
0.174167	-163	-1882	392	-22925	-69	-24223	-25022	-29750	-132	-27779	-25622	-32762	-479	-26823	-19669	-32351	5689	4118	-4156	-22928	-7229	-8692	16744	-552	-2187	-5882	20451	-1843	-3041	-10249	22053	1933	-148	-126	-120	-65	-66	-56	-103	50	-147	20	36	-76	-23	-52	86	-26	0
0.175000	-138	-1796	597	-23131	-230	-24862	-26268	-30661	-38	-28044	-25976	-32754	-479	-26179	-20335	-32222	4763	4416	-5131	-23087	-3392	-8122	16968	413	-1937	-6938	20258	-2237	-6348	-11248	21671	2388	-147	-128	-118	-63	-63	-53	-103	42	-152	19	36	-77	-22	-53	85	-26	-4
0.175833	-172	-1667	824	-23344	-39	-25300	-27252	-31469	0	-28078	-26116	-32760	-415	-25295	-20878	-32087	3443	4692	-6119	-23261	-3760	-7654	17366	1192	-1384	-8041	20114	-2784	-9029	-12200	21299	2578	-148	-126	-118	-69	-64	-53	-103	41	-153	19	37	-75	-22	-50	85	-28	2
0.176667	-120	-1486	1074	-23547	-176	-25520	-27931	-32146	-75	-27883	-26026	-32755	-418	-24197	-21259	-31924	1408	4939	-7092	-23333	-3871	-7295	17919	1764	-1133	-9142	20024	-3472	-10058	-13062	20994	2555	-145	-125	-117	-61	-57	-51	-104	44	-149	40	37	-70	-23	-55	82	-28	4
0.177500	45	-1262	1347	-23742	-195	-25511	-28291	-32478	-90	-27459	-25694	-32746	-417	-22939	-21453	-31736	-4538	5080	-7996	-23423	-2347	-7050	18622	2113	-946	-10187	20011	-4267	-10887	-13784	20793	2286	-147	-120	-116	-62	-63	-56	-159	42	-147	23	39	-72	-23	-51	87	-24	4
0.178333	174	-995	1651	-23933	-169	-25289	-28257	-32627	36	-26831	-25119	-32709	-328	-21584	-21430	-31519	-9025	5159	-8775	-23490	-2597	-6897	19464	2213	-793	-11114	20086	-5142	-10436	-14326	20717	1785	-147	-124	-116	-63	-62	-52	-103	44	-148	23	55	-77	-21	-53	84	-24	1
0.179167	147	-693	1989	-24121	36	-24859	-27855	-32664	153	-26028	-24309	-32662	-375	-20182	-21180	-31243	-6997	5146	-9366	-23547	-2289	-6837	20419	2063	-658	-11876	20266	-6058	-9075	-14649	20797	1071	-144	-120	-120	-62	-61	-55	-102	46	-146	22	33	-73	-23	-51	87	-23	0
0.180000	74	-346	2368	-24301	-273	-24259	-27073	-32711	91	-25085	-23275	-32656	-387	-18816	-20700	-30975	-4888	5028	-9708	-23579	202	-6860	21461	1658	-195	-12445	20558	-6990	-10861	-14745	21042	162	-145	-124	-116	-61	-58	-56	-103	44	-144	22	38	-74	-19	-56	82	-30	2
0.180833	253	36	2777	-24481	-196	-23536	-25933	-32706	-141	-24055	-22042	-32658	-352	-17547	-19992	-30638	-4214	4796	-9739	-23611	-892	-6953	22564	992	-58	-12795	20973	-7915	-11564	-14592	21466	-922	-146	-126	-107	-66	-61	-57	-108	38	-150	17	32	-128	-22	-57	79	-27	0
0.181667	671	454	3207	-24649	-42	-22728	-24450	-32731	-219	-22986	-20628	-32703	-359	-16440	-19062	-30262	-3724	4451	-9410	-23631	-2107	-7083	23709	77	-19	-12910	21509	-8816	-9342	-14192	22063	-2133	-153	-133	-124	-70	-68	-61	-111	35	-154	15	36	-82	-26	-61	76	-33	-4
0.182500	298	911	3691	-24817	-64	-21888	-22661	-32719	-379	-21921	-19057	-32730	-380	-15550	-17943	-29835	-3038	4020	-8674	-23639	-365	-7261	24859	-1063	197	-12785	22176	-9654	-7387	-13544	22819	-3422	-148	-128	-137	-68	-64	-62	-109	35	-151	18	34	-78	-23	-57	78	-32	-5
0.183333	-5	1398	4167	-24971	-62	-21063	-20620	-32731	-546	-20916	-17384	-32767	-344	-14944	-16668	-29355	-2078	3503	-7519	-23622	-758	-7447	25993	-2427	209	-12434	22945	-10431	-4596	-12688	23708	-4757	-147	-129	-121	-67	-64	-59	-107	39	-152	20	34	-77	-24	-56	79	-31	-3
0.184167	87	1929	4619	-25121	-94	-20317	-18376	-32714	-496	-20059	-15650	-32763	-340	-14663	-15298	-28833	-1521	2929	-5929	-23616	-479	-7646	27073	-3976	322	-11885	23805	-11118	-2238	-11655	24688	-6085	-147	-129	-120	-69	-64	-75	-109	38	-152	21	35	-76	-25	-59	81	-30	-1
0.185000	102	2489	5024	-25264	-70	-19710	-16006	-32730	-557	-19348	-13921	-32741	-382	-14721	-13877	-28255	-909	2315	-3900	-23575	39	-7838	28063	-5687	623	-11167	24724	-11721	172	-10491	25719	-7368	-150	-129	-122	-65	-63	-63	-105	39	-152	20	35	-76	-26	-59	77	-30	-1
0.185833	128	3076	5343	-25403	-34	-19281	-13583	-32711	-638	-18866	-12236	-32628	-396	-15136	-12461	-27617	-145	1708	-1479	-23519	556	-8022	28936	-7514	785	-10321	25677	-12232	2441	-9240	26769	-8571	-149	-132	-120	-66	-64	-51	-109	38	-150	21	35	-79	-22	-55	80	-29	-4
0.186667	153	3690	5531	-25528	-202	-19070	-11168	-32606	-417	-18634	-10656	-32465	-344	-15903	-11106	-26926	389	1139	1289	-23421	1723	-8185	29666	-9435	741	-9386	26627	-12664	3078	-7952	27771	-9642	-148	-126	-119	-67	-61	-57	-103	40	-150	5	33	-77	-21	-56	80	-30	0
0.187500	-29	4321	5556	-25672	18	-19101	-8834	-32322	-413	-18676	-9211	-32202	-373	-16982	-9876	-26177	907	632	4330	-23296	598	-8334	30227	-11413	712	-8405	27541	-13014	6241	-6699	28679	-10557	-149	-128	-110	-66	-63	-60	-108	39	-149	17	34	-76	-22	-55	80	-30	0
0.188333	-88	4960	5384	-25769	-178	-19393	-6625	-31960	-556	-18998	-7965	-31802	-329	-18347	-8830	-25369	1366	222	7565	-23134	3891	-8450	30602	-13417	851	-7439	28368	-13297	5746	-5530	29444	-11282	-153	-126	-120	-68	-61	-61	-105	38	-152	20	36	-77	-23	-58	77	-35	1
0.189167	-44	5595	4988	-25875	-45	-19949	-4605	-31541	-535	-19588	-6947	-31294	-326	-19921	-8002	-24505	2180	-70	10927	-22941	4962	-8584	30779	-15401	894	-6519	29073	-13530	3566	-4492	30034	-11812	-150	-128	-124	-69	-63	-61	-110	35	-151	8	29	-79	-22	-56	78	-31	0
0.190000	-125	6210	4348	-25965	244	-20750	-2816	-31092	-465	-20433	-6194	-30663	-273	-21657	-7434	-23583	6655	-240	14336	-22723	4105	-8699	30747	-17319	974	-5703	29619	-13726	3438	-3633	30395	-12136	-151	-131	-124	-72	-66	-64	-110	36	-155	16	30	-81	-26	-60	75	-36	0
0.190833	-253	6778	3466	-26043	745	-21779	-1284	-30617	-522	-21490	-5715	-29890	-275	-23471	-7129	-22593	11392	-276	17695	-22486	6210	-8816	30501	-19138	1050	-5021	29986	-13905	2742	-2970	30537	-12254	-149	-127	-119	-55	-66	-60	-110	38	-152	19	34	-78	-23	-58	84	-30	0
0.191667	-294	7281	2353	-26103	765	-22971	-50	-30113	-547	-22712	-5522	-28980	-270	-25293	-7119	-21554	10104	-191	20912	-22255	6442	-8949	30040	-20829	1128	-4507	30136	-14088	3220	-2539	30411	-12187	-149	-128	-118	-68	-61	-56	-103	40	-152	22	33	-73	-23	-56	82	-30	0
0.192500	-326	7686	1027	-26133	758	-24306	896	-29599	-444	-24071	-5624	-27939	-185	-27040	-7380	-20472	8409	-15	23905	-22044	6377	-9115	29367	-22370	982	-4186	30050	-14291	4851	-2366	30023	-11948	-149	-128	-120	-63	-61	-56	-108	39	-153	18	34	-75	-22	-55	82	-27	-1
0.193333	-293	7957	-475	-26143	378	-25739	1565	-29074	-273	-25499	-5995	-26774	-152	-28632	-7902	-19353	7642	236	26608	-21877	8478	-9320	28484	-23745	900	-4079	29723	-14521	4242	-2425	29369	-11568	-150	-124	-117	-64	-58	-57	-86	41	-149	21	38	-73	-21	-57	82	-29	4
0.194167	-282	8081	-2103	-26124	276	-27204	1958	-28545	-317	-26932	-6624	-25522	-229	-30017	-8657	-18215	6061	523	28954	-21775	8554	-9585	27406	-24930	910	-4195	29143	-14808	3115	-2728	28475	-11081	-148	-127	-116	-51	-62	-59	-103	39	-149	21	35	-76	-18	-56	85	-28	0
0.195000	-429	8030	-3815	-26072	336	-28628	2109	-28029	-231	-28301	-7463	-24196	-292	-31146	-9584	-17070	4999	816	30911	-21757	6457	-9907	26171	-25903	826	-4530	28329	-15152	5032	-3250	27356	-10525	-149	-127	-117	-67	-63	-57	-108	41	-151	21	35	-77	-24	-56	81	-30	0
0.195833	-449	7798	-5532	-25987	146	-29973	2049	-27534	-112	-29555	-8466	-22819	-260	-31984	-10641	-15919	3956	1072	32434	-21838	7062	-10295	24800	-26661	727	-5075	27286	-15551	6241	-3961	26042	-9927	-149	-126	-125	-65	-62	-52	-103	41	-153	21	34	-75	-21	-53	82	-29	0
0.196667	-328	7382	-7187	-25864	69	-31191	1813	-27064	22	-30655	-9585	-21409	-253	-32408	-11770	-14791	2914	1276	32767	-22025	6116	-10748	23324	-27194	476	-5809	26018	-16016	7733	-4833	24579	-9346	-150	-125	-117	-40	-60	-55	-103	40	-149	21	36	-74	-22	-52	81	-31	0
0.197500	-368	6792	-8724	-25707	-34	-32069	1445	-26631	132	-31572	-10768	-20009	-229	-32570	-12892	-13701	2343	1374	32767	-22328	5133	-11278	21781	-27516	372	-6718	24571	-16539	8725	-5826	23024	-8806	-148	-128	-118	-66	-61	-53	-103	42	-148	19	37	-70	-17	-53	82	-24	2
0.198333	-282	6055	-10085	-25518	-179	-32436	981	-26236	141	-32209	-11957	-18645	-204	-32658	-13951	-12671	1913	1377	32767	-22728	4599	-11873	20185	-27629	468	-7768	22982	-17109	8876	-6890	21413	-8349	-150	-128	-117	-68	-61	-57	-108	40	-147	21	20	-79	-22	-56	79	-28	0
0.199167	-42	5201	-11226	-25293	-341	-32606	459	-25903	146	-32476	-13060	-17341	-124	-32482	-14887	-11708	1627	1270	32767	-23238	3326	-12529	18581	-27532	392	-8916	21285	-17710	8777	-7989	19804	-7992	-148	-121	-120	-64	-61	-56	-105	41	-151	21	35	-73	-19	-55	82	-24	2
0.200000	-168	4273	-12103	-25032	-600	-32657	-66	-25601	288	-32595	-14043	-16121	-83	-32058	-15640	-10829	1086	1064	32767	-23812	3069	-13227	17023	-27240	236	-10131	19521	-18322	6599	-9090	18243	-7772	-148	-126	-118	-62	-60	-56	-103	42	-149	24	39	-75	-19	-53	84	-27	-1
0.200833	-319	3315	-12691	-24762	-851	-32700	-577	-25370	386	-32634	-14851	-15008	-137	-31450	-16171	-10042	-199	771	32515	-24438	669	-13962	15521	-26784	260	-11373	17731	-18935	6496	-10162	16756	-7699	-149	-128	-120	-68	-62	-59	-107	33	-153	15	36	-77	-23	-56	79	-29	-1
0.201667	-384	2394	-12982	-24454	-1157	-32703	-1042	-25187	275	-32664	-15440	-14015	-160	-30728	-16436	-9371	-1591	425	31110	-25073	1227	-14717	14109	-26174	390	-12604	15944	-19530	5130	-11167	15393	-7784	-151	-130	-122	-66	-63	-58	-110	35	-153	16	35	-78	-24	-66	80	-30	-5
0.202500	-384	1570	-12981	-24145	-1006	-32721	-1427	-25051	106	-32425	-15769	-13153	-143	-29947	-16406	-8800	-2656	79	29349	-25729	2041	-15463	12813	-25426	90	-13792	14204	-20077	512	-12080	14191	-8017	-149	-130	-124	-67	-63	-58	-109	40	-156	16	35	-76	-24	-57	82	-29	0
0.203333	-358	903	-12720	-23839	-896	-32720	-1744	-24945	119	-31972	-15818	-12439	-111	-29166	-16080	-8348	-3510	-220	27253	-26338	-800	-16187	11638	-24560	-75	-14905	12550	-20559	-1283	-12890	13156	-8402	-152	-129	-121	-69	-60	-52	-104	41	-144	17	35	-78	-21	-58	81	-30	-5
0.204167	-302	440	-12237	-23541	-779	-32718	-1961	-24865	342	-31348	-15568	-11865	-142	-28431	-15464	-8007	-4493	-417	24847	-26897	-217	-16873	10609	-23620	-190	-15901	11019	-20959	-3374	-13578	12301	-8915	-149	-129	-122	-66	-61	-58	-107	38	-151	13	33	-76	-18	-56	81	-28	1
0.205000	-111	235	-11583	-23261	-727	-32354	-2075	-24789	315	-30623	-15035	-11428	-181	-27796	-14572	-7779	-5302	-444	22152	-27374	-959	-17496	9737	-22619	-188	-16764	9637	-21261	-4142	-14149	11621	-9548	-150	-132	-119	-65	-60	-58	-107	43	-151	24	37	-76	-19	-55	81	-29	-3
0.205833	-91	316	-10829	-23018	-496	-31687	-2109	-24710	89	-29841	-14223	-11132	-184	-27281	-13424	-7648	-5757	-240	19220	-27766	-2073	-18042	9013	-21594	-119	-17474	8425	-21450	-4065	-14604	11114	-10271	-148	-138	-119	-64	-63	-57	-108	38	-152	16	35	-76	-18	-55	82	-28	0
0.206667	-245	725	-10049	-22816	-547	-30842	-2025	-24602	-27	-29031	-13168	-10956	-173	-26917	-12068	-7619	-5407	246	16074	-28063	-1178	-18493	8441	-20559	-327	-18020	7395	-21535	-5320	-14953	10762	-11063	-150	-130	-124	-70	-62	-60	-109	39	-149	16	33	-78	-22	-59	81	-30	-3
0.207500	-285	1428	-9317	-22670	-586	-29892	-1877	-24442	-537	-28219	-11893	-10887	-202	-26722	-10552	-7663	-4641	1070	12767	-28265	-714	-18840	8016	-19543	-570	-18398	6562	-21494	-8093	-15212	10547	-11879	-147	-132	-120	-67	-62	-60	-107	40	-153	12	28	-76	-26	-57	96	-29	-1
0.208333	-478	2510	-8704	-22573	-461	-28877	-1657	-24215	-837	-27440	-10453	-10906	-204	-26648	-8933	-7780	-4154	2244	9342	-28378	-3494	-19078	7723	-18564	-472	-18607	5936	-21338	-6945	-15386	10440	-12705	-153	-132	-139	-64	-61	-60	-107	39	-150	15	33	-78	-23	-57	82	-30	-4
0.209167	-424	3859	-8275	-22548	-459	-27831	-1381	-23910	-746	-26723	-8911	-10995	-112	-26727	-7265	-7948	-4172	3789	5837	-28410	-3157	-19198	7547	-17654	-253	-18639	5518	-21076	-5070	-15513	10421	-13504	-150	-129	-122	-67	-65	-59	-107	38	-159	15	33	-77	-22	-57	82	-29	-6
0.210000	-79	5476	-8091	-22587	-321	-26779	-1065	-23505	-558	-26068	-7319	-11134	-109	-26914	-5609	-8156	-4081	5718	2300	-28379	-3409	-19204	7478	-16821	-257	-18557	5296	-20718	-2772	-15576	10464	-14255	-147	-134	-119	-67	-63	-62	-107	39	-154	17	35	-74	-24	-56	82	-31	-6
0.210833	-99	7296	-8204	-22688	-325	-25742	-717	-23000	-334	-25487	-5736	-11303	-174	-27183	-4014	-8389	-3813	7977	-1175	-28300	-4299	-19108	7492	-16088	-360	-18337	5265	-20286	-423	-15634	10546	-14937	-145	-127	-121	-64	-61	-58	-105	40	-150	17	33	-74	-22	-55	82	-28	2
0.211667	-206	9283	-8634	-22853	-325	-24737	-372	-22382	-215	-24984	-4214	-11493	-153	-27495	-2529	-8637	-4059	10522	-4519	-28192	-4038	-18924	7571	-15466	-432	-18019	5411	-19790	918	-15694	10650	-15527	-143	-127	-119	-61	-60	-53	-102	37	-147	19	20	-73	-21	-53	86	-28	-1
0.212500	-115	11331	-9417	-23079	-259	-23770	-21	-21650	15	-24550	-2809	-11674	-189	-27808	-1212	-8883	-5093	13297	-7657	-28073	-4518	-18658	7694	-14969	-419	-17629	5712	-19265	2107	-15778	10759	-16021	-145	-125	-116	-67	-61	-55	-102	40	-150	17	35	-77	-18	-53	84	-28	1
0.213333	-180	13388	-10517	-23360	-113	-22849	325	-20800	252	-24172	-1574	-11846	-231	-28076	-86	-9126	-9979	16213	-10521	-27961	-4088	-18333	7854	-14599	-472	-17197	6161	-18736	1436	-15899	10863	-16397	-145	-126	-119	-66	-58	-53	-105	38	-149	20	34	-75	-19	-56	84	-28	1
0.214167	-253	15379	-11936	-23679	-45	-21976	654	-19847	298	-23841	-541	-11976	-234	-28272	820	-9348	-14946	19203	-13055	-27859	-5161	-17970	8026	-14362	-544	-16758	6723	-18197	1533	-16070	10967	-16662	-150	-128	-122	-63	-62	-56	-104	38	-150	13	32	-75	-21	-61	84	-28	-1
0.215000	-286	17245	-13655	-24032	-38	-21159	962	-18800	364	-23540	240	-12073	-198	-28363	1491	-9552	-12856	22185	-15183	-27786	-4880	-17590	8205	-14255	-444	-16335	7383	-17699	1327	-16302	11063	-16808	-154	-130	-105	-67	-65	-59	-108	34	-154	11	33	-78	-38	-57	81	-32	-4
0.215833	-327	18918	-15588	-24414	-119	-20392	1236	-17681	278	-23241	824	-12129	-199	-28322	1927	-9730	-10335	25043	-16828	-27746	-2321	-17213	8386	-14284	-333	-15950	8119	-17244	-3537	-16595	11172	-16838	-150	-125	-119	-63	-61	-57	-109	37	-152	16	33	-75	-24	-56	80	-18	0
0.216667	-389	20342	-17674	-24795	74	-19676	1489	-16488	275	-22934	1127	-12125	-253	-28131	2131	-9885	-9353	27666	-17936	-27740	-4610	-16858	8562	-14429	-277	-15634	8912	-16853	-5331	-16953	11298	-16753	-149	-128	-118	-62	-62	-58	-107	40	-149	17	35	-75	-24	-53	86	-27	0
0.217500	-377	21483	-19835	-25191	28	-18992	1708	-15263	414	-22597	1182	-12090	-202	-27788	2147	-10005	-7679	29975	-18446	-27773	-3570	-16539	8732	-14698	-321	-15398	9741	-16533	-6969	-17368	11461	-16580	-146	-124	-116	-64	-60	-55	-103	41	-150	18	33	-77	-18	-52	86	-25	4
0.218333	-483	22315	-21987	-25589	4	-18349	1896	-14010	508	-22215	1005	-12011	-222	-27285	1903	-10114	-6110	31891	-18331	-27844	-3422	-16277	8906	-15070	-254	-15268	10590	-16294	-6869	-17838	11673	-16316	-148	-122	-120	-65	-60	-55	-102	42	-121	19	32	-73	-17	-53	85	-26	2
0.219167	-517	22839	-24026	-25988	248	-17739	2044	-12764	512	-21774	608	-11890	-269	-26640	1548	-10201	-4843	32767	-17554	-27947	-3873	-16080	9064	-15548	-227	-15250	11427	-16136	-5429	-18349	11955	-15975	-147	-126	-119	-61	-59	-53	-102	41	-149	15	35	-73	-18	-52	85	-24	-1
0.220000	-428	23044	-25897	-26381	196	-17156	2160	-11550	608	-21250	36	-11744	-199	-25862	1053	-10278	-3737	32767	-16104	-28089	-3022	-15959	9283	-16108	-304	-15338	12262	-16056	-4279	-18891	12314	-15560	-146	-125	-120	-63	-62	-57	-103	20	-153	19	35	-69	-24	-52	82	-25	0
0.220833	-451	22958	-27460	-26772	-48	-16605	2235	-10393	817	-20710	-680	-11579	-120	-24987	464	-10355	-2645	32767	-14019	-28249	-1527	-15920	9502	-16741	-366	-15542	13074	-16051	-5694	-19445	12771	-15113	-148	-128	-119	-64	-63	-59	-104	40	-151	17	33	-78	-24	-56	81	-27	0
0.221667	-564	22602	-28679	-27168	191	-16073	2269	-9311	902	-20079	-1503	-11398	-136	-24017	-187	-10429	-1362	32767	-11335	-28446	-3439	-15954	9759	-17438	-298	-15849	13836	-16108	-3644	-20013	13335	-14613	-146	-125	-122	-70	-68	-58	-107	38	-152	17	35	-76	-28	-57	79	-30	-4
0.222500	-417	22034	-29476	-27560	123	-15553	2276	-8309	832	-19382	-2394	-11219	-178	-22987	-852	-10515	-274	32767	-8111	-28655	-2630	-16063	10069	-18180	-238	-16251	14570	-16220	-844	-20561	14005	-14079	-148	-128	-121	-69	-62	-59	-109	37	-148	16	29	-80	-24	-57	85	-28	15
0.223333	-297	21271	-29836	-27960	71	-15055	2235	-7410	800	-18626	-3303	-11045	-145	-21933	-1503	-10606	593	32767	-4449	-28880	-1719	-16245	10440	-18966	-262	-16738	15264	-16364	1500	-21079	14773	-13525	-150	-133	-127	-69	-68	-62	-109	34	-155	13	29	-77	-25	-61	79	-32	0
0.224167	-258	20364	-29729	-28370	149	-14565	2152	-6624	633	-17827	-4193	-10883	-149	-20875	-2105	-10699	1557	32211	-459	-29112	-2089	-16484	10883	-19767	-376	-17276	15903	-16535	4072	-21555	15633	-12946	-148	-130	-121	-70	-62	-59	-105	39	-149	13	30	-79	-36	-58	80	-30	-13
0.225000	-207	19408	-29147	-28786	239	-14089	2030	-5961	602	-16994	-5016	-10732	-122	-19837	-2640	-10816	2330	30455	3750	-29352	-835	-16784	11400	-20586	-385	-17861	16530	-16714	5377	-21975	16564	-12360	-150	-128	-124	-68	-65	-61	-107	37	-147	18	32	-74	-25	-58	80	-31	0
0.225833	-146	18383	-28126	-29220	135	-13636	1862	-5435	721	-16155	-5748	-10610	-86	-18855	-3087	-10943	2887	28329	7969	-29597	-316	-17120	11995	-21411	-93	-18468	17096	-16896	6454	-22333	17556	-11748	-147	-133	-119	-66	-59	-58	-103	37	-152	17	34	-74	-19	-59	81	-31	0
0.226667	38	17352	-26709	-29644	215	-13223	1648	-5040	632	-15319	-6354	-10514	-130	-17923	-3434	-11079	3306	25888	12048	-29841	702	-17493	12665	-22229	39	-19073	17628	-17063	5831	-22615	18575	-11156	-148	-127	-118	-66	-62	-58	-103	39	-148	18	37	-73	-22	-56	81	-32	3
0.227500	264	16350	-24972	-30077	285	-12798	1393	-4775	600	-14492	-6827	-10441	-117	-17054	-3681	-11223	3598	23194	15835	-30082	833	-17890	13415	-23041	-187	-19665	18127	-17216	4889	-22828	19581	-10554	-146	-130	-119	-66	-64	-60	-105	39	-150	18	35	-74	-25	-62	79	-31	1
0.228333	356	15385	-23006	-30512	350	-12440	1090	-4633	605	-13699	-7144	-10392	-162	-16301	-3816	-11373	3998	20322	19205	-30324	654	-18304	14212	-23836	-83	-20223	18593	-17342	5459	-22951	20559	-9955	-150	-130	-125	-69	-64	-61	-90	38	-149	19	35	-77	-23	-56	81	-31	0
0.229167	481	14469	-20895	-30939	132	-12074	753	-4617	435	-12960	-7294	-10370	-194	-15615	-3855	-11520	4174	17326	22032	-30555	4411	-18719	15076	-24605	87	-20731	19021	-17442	908	-23000	21469	-9368	-147	-129	-126	-70	-62	-59	-107	38	-149	13	33	-77	-24	-56	77	-34	1
0.230000	490	13596	-18737	-31356	228	-11767	378	-4707	596	-12285	-7285	-10365	-134	-15009	-3803	-11636	4147	14236	24226	-30778	2705	-19132	15973	-25337	-156	-21170	19439	-17512	-1594	-22971	22296	-8792	-150	-116	-122	-69	-64	-61	-109	36	-151	17	32	-77	-22	-58	81	-33	-1
0.230833	343	12781	-16653	-31748	147	-11501	-22	-4896	750	-11685	-7124	-10377	-103	-14502	-3677	-11743	4316	11117	25694	-30986	3202	-19530	16897	-26031	-235	-21537	19823	-17554	-3634	-22868	23010	-8240	-146	-127	-121	-68	-59	-56	-105	37	-149	19	34	-73	-17	-57	78	-34	0
0.231667	-33	11914	-14759	-32117	154	-11283	-442	-5173	445	-11170	-6827	-10398	-62	-14066	-3488	-11826	4411	8007	26387	-31193	3984	-19916	17810	-26677	-113	-21826	20178	-17577	-4803	-22694	23587	-7710	-149	-128	-121	-48	-62	-59	-102	34	-151	17	35	-76	-18	-59	81	-33	0
0.232500	-335	11058	-13153	-32445	188	-11122	-874	-5524	269	-10759	-6413	-10431	-52	-13703	-3272	-11869	4374	4934	26300	-31382	3309	-20278	18705	-27262	-184	-22032	20510	-17582	-4273	-22480	24021	-7226	-153	-129	-120	-69	-65	-59	-104	39	-151	19	35	-75	-28	-58	80	-34	-1
0.233333	-520	10129	-11920	-32641	263	-11014	-1310	-5940	231	-10445	-5905	-10459	-66	-13404	-3030	-11876	4164	1919	25463	-31561	3834	-20614	19564	-27795	-85	-22152	20806	-17580	-3013	-22204	24310	-6791	-146	-127	-119	-68	-62	-62	-103	38	-155	18	36	-73	-22	-57	81	-30	0
0.234167	-530	9101	-11127	-32697	-153	-10971	-1743	-6403	-155	-10234	-5328	-10487	-118	-13162	-2795	-11840	4009	-1047	23920	-31727	5598	-20923	20367	-28254	33	-22199	21069	-17574	-5484	-21888	24434	-6424	-151	-127	-119	-68	-62	-58	-104	37	-110	17	35	-75	-22	-56	81	-34	0
0.235000	-603	7933	-10823	-32745	58	-10989	-2137	-6908	-252	-10128	-4720	-10513	-194	-12971	-2579	-11754	3805	-3925	21773	-31883	3225	-21205	21082	-28639	-197	-22167	21289	-17574	-5970	-21545	24419	-6118	-160	-125	-117	-68	-62	-61	-107	37	-152	16	28	-77	-21	-55	82	-34	0
0.235833	-594	6596	-11028	-32742	27	-11066	-2547	-7429	-77	-10126	-4109	-10527	-121	-12829	-2398	-11620	3773	-6705	19157	-32025	2476	-21439	21705	-28940	-162	-22060	21469	-17583	-4794	-21176	24258	-5898	-151	-131	-119	-68	-61	-62	-108	39	-152	17	36	-74	-25	-57	82	-30	0
0.236667	-318	5070	-11733	-32761	10	-11218	-2904	-7965	-47	-10221	-3519	-10531	-104	-12727	-2266	-11436	3691	-9400	16225	-32157	3057	-21637	22215	-29157	-205	-21895	21597	-17608	-4159	-20784	24007	-5767	-148	-126	-118	-91	-62	-59	-104	39	-154	15	35	-73	-17	-53	85	-31	-3
0.237500	0	3336	-12885	-32741	98	-11418	-3211	-8505	-190	-10405	-2971	-10504	-148	-12666	-2193	-11209	3554	-12005	13132	-32256	1588	-21793	22615	-29283	-231	-21662	21674	-17652	-2873	-20375	23647	-5732	-149	-128	-119	-67	-61	-58	-103	26	-149	18	38	-76	-18	-55	85	-30	0
0.238333	11	1388	-14424	-32758	46	-11673	-3477	-9043	-260	-10670	-2497	-10508	-133	-12642	-2189	-10942	3538	-14524	10040	-32393	1290	-21895	22874	-29326	-163	-21384	21691	-17713	-1797	-19956	23217	-5797	-146	-125	-119	-66	-58	-57	-125	41	-151	16	36	-73	-22	-55	84	-28	3
0.239167	-24	-767	-16260	-32738	-62	-11978	-3687	-9566	-372	-10997	-2118	-10484	-77	-12655	-2252	-10645	3334	-16954	7105	-32489	459	-21941	23012	-29277	-138	-21082	21653	-17795	-223	-19518	22742	-5965	-147	-127	-118	-66	-59	-57	-104	39	-149	20	38	-83	-22	-56	85	-29	-1
0.240000	10	-3118	-18299	-32754	-117	-12320	-3837	-10066	-661	-11382	-1847	-10456	-77	-12707	-2382	-10316	3147	-19299	4485	-32602	23	-21926	23017	-29145	33	-20703	21550	-17896	920	-19067	22261	-6232	-149	-127	-117	-66	-64	-63	-105	38	-152	15	32	-74	-23	-59	82	-31	0
0.240833	8	-5639	-20407	-32737	-139	-12698	-3925	-10560	-638	-11804	-1691	-10430	-99	-12802	-2580	-9990	2811	-21529	2331	-32655	-520	-21847	22914	-28921	-99	-20303	21390	-18009	1500	-18591	21744	-6598	-148	-128	-119	-70	-62	-61	-107	37	-148	17	37	-79	-23	-59	82	-30	-4
0.241667	0	-8275	-22452	-32755	17	-13089	-3950	-11013	-574	-12247	-1659	-10404	-149	-12918	-2835	-9657	2570	-23624	752	-32693	-2594	-21697	22667	-28622	-130	-19882	21168	-18135	4542	-18067	21269	-7051	-151	-129	-119	-72	-67	-62	-109	29	-150	16	28	-78	-25	-59	81	-30	-1
0.242500	149	-10992	-24317	-32738	-293	-13486	-3917	-11435	-570	-12701	-1745	-10382	-133	-13098	-3138	-9329	2677	-25559	-190	-32688	563	-21469	22332	-28243	19	-19437	20894	-18253	2572	-17576	20832	-7572	-152	-130	-119	-68	-66	-60	-109	38	-152	17	50	-75	-22	-56	84	-29	5
0.243333	143	-13741	-25876	-32751	-144	-13887	-3830	-11830	-316	-13139	-1953	-10368	-114	-13298	-3476	-9016	2419	-27307	-441	-32697	-907	-21163	21898	-27796	-29	-18950	20556	-18374	696	-17040	20448	-8157	-149	-126	-117	-65	-60	-60	-105	37	-151	17	33	-76	-19	-56	84	-31	1
0.244167	123	-16471	-27033	-32744	-128	-14279	-3693	-12188	-363	-13586	-2266	-10369	-125	-13532	-3866	-8736	2218	-28849	-21	-32694	-1902	-20784	21383	-27300	-53	-18456	20204	-18487	78	-16490	20115	-8789	-148	-128	-121	-72	-63	-60	-107	40	-149	17	35	-73	-21	-58	85	-30	0
0.245000	168	-19140	-27696	-32747	-216	-14651	-3521	-12519	-304	-13992	-2682	-10396	-145	-13797	-4234	-8484	2261	-30151	1058	-32696	-918	-20336	20804	-26757	19	-17955	19801	-18584	-302	-15935	19845	-9451	-147	-127	-118	-67	-64	-58	-105	38	-159	22	34	-77	-24	-57	82	-30	1
0.245833	245	-21685	-27792	-32743	-207	-15006	-3313	-12819	-246	-14361	-3170	-10445	-147	-14085	-4623	-8279	2195	-31194	2700	-32696	-1635	-19818	20185	-26176	-34	-17445	19358	-18663	406	-15373	19634	-10125	-147	-126	-120	-68	-62	-58	-105	41	-149	21	34	-73	-15	-58	84	-29	0
0.246667	141	-24051	-27273	-32753	177	-15329	-3095	-13091	-246	-14692	-3737	-10527	-191	-14394	-5013	-8126	1970	-31952	4806	-32692	-1695	-19245	19529	-25579	-280	-16941	18917	-18717	1851	-14828	19470	-10791	-148	-126	-117	-65	-59	-62	-103	42	-149	21	32	-75	-23	-58	84	-28	-1
0.247500	116	-26185	-26138	-32749	-232	-15626	-2875	-13339	-276	-14977	-4347	-10634	-195	-14708	-5388	-8027	1764	-32391	7241	-32701	372	-18634	18858	-24976	-166	-16443	18459	-18752	215	-14318	19351	-11429	-148	-127	-118	-68	-65	-62	-107	39	-151	20	34	-75	-47	-56	82	-29	0
0.248333	74	-28048	-24400	-32749	-177	-15892	-2662	-13570	-305	-15216	-4988	-10789	-117	-15032	-5747	-7984	1712	-32541	9885	-32695	-631	-17982	18181	-24366	-103	-15968	17996	-18765	-342	-13856	19260	-12031	-143	-130	-125	-83	-63	-63	-110	37	-152	18	30	-76	-29	-64	78	-33	-6
0.249167	32	-29620	-22094	-32758	-28	-16130	-2471	-13788	-64	-15411	-5643	-10971	-41	-15352	-6079	-7996	1714	-32384	12602	-32706	-1889	-17314	17515	-23767	-201	-15512	17540	-18752	1810	-13444	19199	-12578	-149	-127	-122	-70	-63	-60	-109	36	-151	10	34	-77	-24	-59	84	-30	1
0.250000	-26	-30878	-19262	-32747	317	-16339	-2311	-13982	-30	-15560	-6292	-11191	-44	-15655	-6386	-8062	1403	-31876	15285	-32693	-618	-16632	16873	-23188	-189	-15097	17102	-18718	3245	-13115	19141	-13064	-149	-129	-138	-69	-62	-59	-108	38	-155	17	35	-76	-22	-59	76	-32	0
0.250833	0	-31807	-15992	-32760	854	-16529	-2200	-14170	-34	-15680	-6931	-11447	-24	-15941	-6666	-8155	1042	-31037	17794	-32706	-998	-15973	16266	-22640	-39	-14732	16690	-18667	5177	-12870	19089	-13469	-152	-130	-119	-64	-63	-58	-109	37	-137	19	36	-74	-22	-58	79	-29	0
0.251667	-30	-32307	-12420	-32742	732	-16704	-2144	-14346	106	-15786	-7541	-11737	-75	-16202	-6932	-8354	929	-29857	20023	-32685	-512	-15348	15700	-22125	-28	-14416	16309	-18608	6062	-12730	19026	-13804	-143	-124	-121	-65	-60	-40	-104	42	-151	21	35	-72	-21	-53	81	-30	1
0.252500	-27	-32523	-8654	-32758	630	-16878	-2160	-14520	-32	-15856	-8131	-12063	-94	-16458	-7187	-8570	723	-28350	21898	-32701	-62	-14787	15178	-21657	-56	-14168	15960	-18541	6361	-12699	18953	-14061	-148	-124	-121	-62	-63	-94	-105	41	-149	17	36	-73	-30	-55	82	-24	1
0.253333	-43	-32555	-4823	-32744	673	-17052	-2253	-14688	-250	-15946	-8682	-12414	-50	-16686	-7434	-8825	438	-26564	23370	-32665	-164	-14284	14709	-21226	-87	-14001	15652	-18475	6425	-12786	18862	-14245	-148	-124	-116	-62	-62	-55	-103	43	-151	19	37	-72	-18	-56	81	-31	-1
0.254167	-180	-32255	-1045	-32760	481	-17238	-2430	-14853	-170	-16022	-9196	-12792	-70	-16893	-7686	-9118	153	-24493	24422	-32531	499	-13887	14291	-20851	-51	-13912	15396	-18417	4755	-12987	18757	-14357	-148	-126	-118	-62	-61	-55	-105	39	-154	23	28	-72	-21	-53	82	-27	3
0.255000	-203	-31628	2552	-32741	534	-17440	-2688	-15016	-1	-16134	-9675	-13185	-87	-17086	-7955	-9443	17	-22172	25056	-32276	-1043	-13617	13925	-20520	25	-13909	15186	-18372	5740	-13300	18629	-14402	-149	-127	-116	-63	-60	-61	-104	40	-136	18	37	-75	-21	-59	82	-29	-1
0.255833	-92	-30730	5891	-32757	262	-17664	-3032	-15179	10	-16274	-10122	-13586	-51	-17265	-8248	-9789	-60	-19633	25288	-31944	1585	-13439	13621	-20240	2	-13994	15024	-18346	3500	-13729	18505	-14394	-148	-125	-119	-65	-64	-60	-107	41	-149	25	35	-77	-23	-55	82	-28	0
0.256667	-168	-29548	8812	-32741	217	-17913	-3456	-15338	-216	-16450	-10546	-14001	-93	-17443	-8577	-10158	-207	-16969	25163	-31546	1821	-13406	13365	-20007	-250	-14165	14902	-18337	-267	-14218	18369	-14324	-151	-116	-126	-66	-65	-58	-105	41	-152	16	32	-76	-23	-57	81	-30	-5
0.257500	-184	-28152	11257	-32758	-47	-18192	-3956	-15498	-70	-16670	-10952	-14415	-96	-17658	-8944	-10536	-200	-14188	24747	-31070	103	-13485	13160	-19819	-196	-14421	14833	-18349	-1376	-14790	18239	-14257	-149	-126	-120	-65	-61	-56	-107	40	-151	10	35	-75	-16	-55	86	-28	0
0.258333	-76	-26557	13191	-32734	-108	-18498	-4520	-15653	211	-16921	-11337	-14820	-34	-17805	-9351	-10929	-185	-11360	24096	-30588	1395	-13691	13002	-19678	-306	-14751	14786	-18386	-2445	-15420	18106	-14153	-147	-126	-120	-64	-61	-55	-104	43	-149	18	37	-75	-18	-57	84	-28	1
0.259167	-73	-24798	14569	-32751	-248	-18836	-5145	-15819	119	-17222	-11717	-15221	-74	-18003	-9809	-11330	-183	-8537	23286	-30057	709	-14024	12876	-19587	-361	-15155	14805	-18443	-1993	-16088	18005	-14037	-147	-125	-118	-62	-61	-58	-101	41	-149	27	37	-72	-14	-53	85	-27	1
0.260000	-231	-22901	15379	-32713	-82	-19203	-5817	-15979	109	-17556	-12088	-15610	-169	-18217	-10311	-11729	-47	-5759	22371	-29522	215	-14463	12792	-19529	-246	-15613	14839	-18528	-214	-16768	17913	-13923	-147	-124	-117	-62	-62	-52	-101	64	-148	24	44	-72	-19	-52	86	-24	0
0.260833	-165	-20886	15620	-32751	-339	-19598	-6524	-16151	129	-17925	-12475	-15992	-203	-18468	-10869	-12147	62	-3071	21405	-29011	1963	-15008	12732	-19521	-254	-16127	14886	-18618	-664	-17453	17837	-13818	-153	-128	-117	-65	-61	-56	-103	37	-153	17	35	-78	-23	-57	84	-32	-12
0.261667	-267	-18806	15311	-32730	-400	-20010	-7248	-16329	114	-18304	-12856	-16355	-181	-18745	-11458	-12566	-153	-545	20466	-28545	1312	-15630	12693	-19554	-232	-16669	14949	-18728	-1254	-18114	17780	-13731	-152	-130	-120	-74	-64	-59	-105	36	-151	18	36	-78	-25	-57	85	-32	-3
0.262500	-260	-16684	14522	-32750	-290	-20427	-7975	-16517	32	-18695	-13248	-16701	-142	-19046	-12079	-12980	-122	1781	19584	-28150	-728	-16305	12674	-19624	-176	-17232	15020	-18841	1557	-18734	17751	-13659	-148	-126	-120	-65	-63	-75	-111	38	-151	16	37	-77	-23	-61	81	-28	0
0.263333	-139	-14545	13288	-32749	-456	-20845	-8692	-16717	-69	-19081	-13646	-17030	-109	-19372	-12725	-13397	-221	3870	18784	-27852	504	-17030	12657	-19728	-326	-17801	15082	-18955	3501	-19300	17734	-13616	-149	-130	-120	-65	-64	-62	-105	41	-150	18	37	-75	-22	-59	81	-28	1
0.264167	-170	-12415	11683	-32748	-411	-21265	-9396	-16928	-59	-19448	-14048	-17350	-105	-19720	-13378	-13819	-343	5706	18087	-27667	-455	-17768	12650	-19863	-447	-18364	15128	-19070	5546	-19807	17727	-13599	-148	-131	-120	-65	-63	-53	-103	32	-151	15	36	-76	-24	-56	87	-30	-1
0.265000	-164	-10293	9765	-32759	-427	-21663	-10048	-17153	8	-19785	-14455	-17653	-185	-20085	-14031	-14239	-169	7292	17498	-27618	-858	-18505	12628	-20041	-489	-18901	15162	-19175	7006	-20248	17723	-13611	-150	-129	-120	-77	-69	-60	-109	35	-151	16	36	-79	-23	-58	80	-30	0
0.265833	-197	-8203	7618	-32750	-526	-22037	-10685	-17401	92	-20083	-14862	-17954	-200	-20462	-14684	-14671	-311	8613	17029	-27699	-470	-19209	12610	-20242	-555	-19408	15166	-19261	7686	-20622	17713	-13642	-148	-128	-120	-67	-62	-56	-105	39	-149	19	37	-76	-24	-59	81	-31	-1
0.266667	-185	-6160	5327	-32758	-489	-22385	-11252	-17658	93	-20331	-15266	-18244	-205	-20840	-15309	-15098	-607	9684	16673	-27918	-1071	-19873	12556	-20470	-561	-19879	15137	-19340	8192	-20930	17700	-13694	-148	-127	-118	-66	-61	-60	-102	37	-148	17	36	-75	-24	-55	84	-38	0
0.267500	-163	-4177	2947	-32743	-597	-22664	-11759	-17938	0	-20531	-15673	-18541	-242	-21206	-15903	-15533	-546	10521	16418	-28266	-472	-20473	12491	-20729	-679	-20296	15070	-19400	6620	-21179	17653	-13769	-149	-128	-125	-69	-61	-57	-105	41	-151	18	34	-77	-25	-57	81	-32	-1
0.268333	-220	-2253	549	-32754	-578	-22909	-12213	-18241	-47	-20671	-16074	-18840	-230	-21573	-16453	-15968	-482	11147	16248	-28726	-1911	-21001	12393	-21010	-688	-20661	14956	-19441	6823	-21371	17582	-13847	-122	-126	-119	-66	-62	-57	-107	37	-151	17	35	-76	-23	-56	82	-28	-3
0.269167	-205	-401	-1814	-32744	-649	-23095	-12602	-18560	-151	-20752	-16458	-19141	-133	-21905	-16962	-16409	-464	11584	16154	-29278	-664	-21442	12266	-21310	-533	-20973	14806	-19456	5019	-21517	17471	-13935	-155	-127	-118	-66	-60	-56	-110	38	-156	17	36	-75	-21	-56	81	-33	-5
0.270000	-151	1389	-4100	-32747	-821	-23223	-12931	-18898	-335	-20770	-16833	-19448	-150	-22201	-17412	-16846	-499	11880	16120	-29893	551	-21791	12103	-21627	-725	-21228	14614	-19457	-272	-21632	17319	-14021	-152	-127	-100	-65	-78	-58	-107	38	-153	16	35	-73	-23	-56	81	-28	0
0.270833	-204	3107	-6242	-32671	-970	-23280	-13203	-19244	-413	-20735	-17190	-19770	-213	-22463	-17820	-17283	-584	12056	16134	-30541	-1628	-22043	11907	-21942	-762	-21425	14382	-19441	-2527	-21724	17128	-14100	-151	-126	-116	-63	-63	-58	-103	74	-149	24	37	-75	-22	-52	84	-27	-3
0.271667	-313	4736	-8211	-32593	-887	-23273	-13418	-19608	-495	-20647	-17530	-20103	-246	-22669	-18169	-17711	-573	12154	16182	-31192	7	-22197	11683	-22270	-653	-21572	14100	-19422	-5114	-21804	16885	-14165	-145	-121	-115	-64	-60	-55	-100	42	-148	19	36	-73	-21	-52	85	-26	3
0.272500	-254	6270	-9989	-32483	-853	-23199	-13595	-19984	-483	-20520	-17855	-20454	-318	-22831	-18478	-18134	-624	12197	16242	-31813	-385	-22267	11419	-22594	-413	-21674	13800	-19371	-5822	-21885	16596	-14216	-147	-128	-117	-64	-58	-57	-102	44	-150	18	35	-74	-22	-53	84	-28	-4
0.273333	-270	7706	-11555	-32379	-550	-23065	-13726	-20375	-542	-20357	-18164	-20813	-514	-22938	-18738	-18542	-660	12212	16298	-32323	-1111	-22253	11118	-22917	-299	-21743	13463	-19322	-4956	-21971	16271	-14244	-150	-126	-120	-66	-62	-58	-103	35	-153	16	32	-74	-22	-53	79	-31	-1
0.274167	-269	9043	-12887	-32267	-635	-22868	-13853	-20771	-462	-20159	-18452	-21190	-525	-22991	-18961	-18932	-567	12230	16353	-32537	707	-22167	10794	-23220	-333	-21766	13109	-19273	-5575	-22071	15913	-14247	-149	-126	-121	-68	-60	-57	-107	41	-150	19	35	-74	-24	-56	84	-29	0
0.275000	-258	10273	-13970	-32160	-565	-22611	-13937	-21171	-405	-19942	-18740	-21569	-435	-22988	-19153	-19290	-656	12269	16391	-32638	1275	-22008	10447	-23504	-354	-21771	12731	-19218	-7993	-22193	15525	-14218	-151	-126	-107	-65	-65	-59	-103	61	-152	13	33	-76	-22	-56	81	-27	2
0.275833	-367	11388	-14810	-32055	-338	-22303	-14023	-21575	-520	-19711	-18976	-21962	-396	-22940	-19323	-19631	-714	12334	16406	-32661	-1392	-21805	10088	-23766	-269	-21756	12352	-19161	-6617	-22333	15113	-14159	-147	-128	-121	-68	-61	-56	-101	43	-134	16	36	-72	-23	-57	81	-27	-3
0.276667	-412	12387	-15397	-31965	-412	-21950	-14106	-21983	-487	-19498	-19219	-22360	-365	-22848	-19479	-19939	-538	12430	16392	-32688	-457	-21568	9712	-23999	-249	-21732	11964	-19106	-4831	-22496	14689	-14063	-147	-129	-117	-64	-58	-57	-104	41	-151	19	35	-73	-21	-55	85	-26	0
0.277500	-283	13247	-15739	-31891	-154	-21563	-14192	-22386	-517	-19240	-19442	-22762	-375	-22720	-19630	-20212	-501	12585	16338	-32684	-706	-21306	9328	-24205	-305	-21699	11584	-19057	-2667	-22678	14262	-13943	-151	-124	-118	-66	-64	-58	-101	42	-149	19	39	-72	-24	-58	82	-29	2
0.278333	-260	13962	-15842	-31834	-137	-21151	-14297	-22807	-477	-19014	-19667	-23170	-342	-22566	-19777	-20447	-585	12715	16248	-32694	-1492	-21039	8947	-24380	-223	-21668	11210	-19010	-199	-22877	13857	-13786	-144	-126	-117	-63	-58	-56	-102	42	-148	20	36	-74	-21	-52	82	-26	1
0.279167	-444	14527	-15721	-31808	-218	-20719	-14422	-23191	-158	-18807	-19877	-23569	-317	-22396	-19930	-20638	-517	12879	16106	-32686	-1202	-20772	8572	-24517	-220	-21640	10854	-18967	1614	-23084	13436	-13605	-147	-125	-117	-63	-60	-58	-101	43	-148	21	41	-69	-17	-56	85	-17	2
0.280000	-594	14957	-15390	-31802	-126	-20285	-14576	-23587	19	-18617	-20085	-23968	-260	-22224	-20096	-20788	-473	13049	15921	-32647	-1616	-20521	8217	-24620	-85	-21625	10517	-18928	3479	-23292	13048	-13395	-147	-125	-116	-63	-59	-59	-103	46	-147	22	38	-72	-22	-55	86	-26	2
0.280833	-521	15213	-14880	-31836	-99	-19856	-14755	-23980	-75	-18456	-20283	-24356	-174	-22056	-20277	-20893	-398	13200	15686	-32324	-885	-20293	7876	-24694	562	-21616	10202	-18904	3346	-23496	12680	-13168	-149	-126	-121	-67	-66	-60	-105	42	-148	17	33	-74	-23	-62	81	-30	-3
0.281667	-413	15326	-14215	-31889	19	-19445	-14967	-24363	-27	-18325	-20467	-24731	-77	-21902	-20475	-20974	-458	13317	15406	-31773	-2209	-20099	7560	-24740	659	-21624	9910	-18876	4279	-23696	12328	-12926	-159	-132	-124	-69	-66	-63	-109	38	-155	16	30	-77	-26	-61	79	-36	0
0.282500	-437	15289	-13430	-31973	159	-19056	-15205	-24732	174	-18228	-20671	-25092	-39	-21775	-20683	-20999	-352	13393	15088	-31097	-1881	-19937	7281	-24749	390	-21632	9651	-18843	5263	-23864	12045	-12666	-150	-129	-124	-66	-64	-61	-109	41	-149	18	33	-77	-23	-57	77	-32	0
0.283333	-435	15124	-12553	-32067	-8	-18691	-15470	-25086	235	-18154	-20849	-25434	-52	-21678	-20899	-20996	-255	13410	14736	-30322	1123	-19827	7030	-24733	446	-21649	9420	-18815	1008	-24006	11777	-12397	-148	-131	-121	-67	-63	-61	-105	39	-150	16	33	-77	-23	-62	78	-31	0
0.284167	-482	14829	-11630	-32191	90	-18373	-15760	-25427	292	-18169	-21024	-25752	-30	-21628	-21122	-20955	-311	13353	14349	-29478	-1366	-19728	6818	-24698	388	-21678	9212	-18782	-236	-24115	11545	-12122	-148	-129	-118	-53	-64	-61	-108	39	-151	21	34	-78	-19	-57	77	-32	0
0.285000	-388	14420	-10694	-32319	225	-18098	-16070	-25745	98	-18131	-21206	-26045	-58	-21624	-21346	-20887	23	13213	13939	-28588	-178	-19680	6644	-24646	366	-21710	9030	-18754	-1929	-24188	11341	-11857	-147	-128	-121	-69	-61	-57	-111	37	-152	19	33	-74	-23	-56	78	-31	1
0.285833	-257	13917	-9797	-32466	360	-17877	-16391	-26040	-42	-18175	-21332	-26310	-27	-21665	-21566	-20791	295	12986	13520	-27685	336	-19675	6505	-24582	387	-21742	8870	-18703	-2513	-24212	11162	-11593	-149	-128	-121	-65	-64	-58	-108	39	-150	18	33	-73	-24	-44	80	-28	-4
0.286667	-271	13336	-8979	-32595	541	-17707	-16720	-26310	98	-18265	-21458	-26545	-59	-21768	-21771	-20669	222	12668	13080	-26775	-429	-19704	6406	-24508	191	-21773	8736	-18653	-1827	-24198	11006	-11347	-151	-128	-119	-65	-62	-55	-105	39	-153	20	36	-73	-22	-53	106	-47	0
0.287500	-343	12695	-8268	-32714	469	-17598	-17047	-26548	151	-18385	-21571	-26744	-146	-21918	-21987	-20531	148	12264	12652	-25892	708	-19766	6336	-24433	34	-21800	8616	-18600	-1774	-24140	10868	-11109	-146	-141	-132	-68	-63	-59	-109	37	-149	20	29	-74	-21	-53	81	-30	-1
0.288333	-222	12020	-7706	-32736	111	-17544	-17367	-26753	-65	-18550	-21656	-26911	-83	-22128	-22118	-20376	17	11774	12234	-25046	2386	-19859	6302	-24354	-211	-21823	8513	-18534	-4516	-24042	10741	-10893	-149	-128	-119	-68	-60	-57	-107	39	-150	15	32	-74	-19	-55	79	-18	-1
0.289167	-155	11326	-7331	-32766	343	-17548	-17669	-26925	-17	-18754	-21711	-27038	20	-22385	-22244	-20207	-44	11210	11840	-24256	-196	-19962	6297	-24281	-358	-21836	8426	-18464	-3696	-23905	10627	-10693	-148	-128	-122	-67	-60	-57	-108	37	-150	11	33	-76	-25	-55	79	-32	-3
0.290000	-146	10626	-7141	-32754	267	-17603	-17941	-27053	67	-18994	-21706	-27125	1	-22681	-22327	-20023	-317	10575	11469	-23525	310	-20095	6315	-24212	-299	-21837	8348	-18389	-1911	-23733	10515	-10524	-150	-114	-122	-70	-65	-59	-111	35	-153	13	29	-77	-26	-60	77	-34	-5
0.290833	-97	9946	-7156	-32767	219	-17711	-18185	-27141	38	-19260	-21719	-27171	13	-23008	-22362	-19819	-547	9889	11138	-22865	788	-20230	6362	-24145	-280	-21821	8284	-18299	-549	-23521	10406	-10365	-152	-127	-118	-64	-64	-61	-109	40	-153	17	34	-75	-22	-56	84	-28	0
0.291667	-59	9299	-7375	-32750	304	-17856	-18377	-27180	223	-19547	-21665	-27167	52	-23366	-22344	-19607	-558	9164	10847	-22286	75	-20364	6430	-24084	-143	-21785	8222	-18204	441	-23284	10297	-10235	-149	-127	-119	-67	-59	-57	-102	42	-150	18	37	-73	-22	-55	87	-29	-1
0.292500	-28	8686	-7793	-32765	177	-18046	-18528	-27180	55	-19883	-21580	-27116	37	-23737	-22279	-19379	-569	8407	10593	-21793	964	-20493	6505	-24037	-293	-21736	8166	-18108	202	-23023	10184	-10132	-150	-128	-115	-65	-53	-58	-103	38	-151	15	35	-73	-22	-55	85	-29	0
0.293333	-27	8124	-8390	-32747	120	-18274	-18622	-27133	-41	-20204	-21453	-27025	74	-24118	-22152	-19139	-466	7632	10381	-21381	563	-20610	6602	-23988	-396	-21661	8115	-18006	139	-22742	10069	-10051	-149	-127	-117	-64	-59	-55	-105	42	-149	21	36	-70	-18	-56	82	-28	0
0.294167	-73	7616	-9143	-32748	149	-18536	-18657	-27050	356	-20556	-21292	-26887	45	-24499	-21974	-18875	-443	6858	10206	-21052	1067	-20712	6703	-23948	-236	-21569	8060	-17908	-1256	-22445	9950	-9991	-148	-126	-139	-65	-63	-57	-103	42	-148	17	34	-70	-43	-56	86	-28	0
0.295000	-36	7150	-10021	-32619	44	-18823	-18629	-26918	505	-20910	-21096	-26697	-33	-24866	-21746	-18595	-439	6079	10061	-20792	853	-20793	6812	-23910	-516	-21449	8015	-17806	-2549	-22127	9832	-9959	-150	-129	-107	-68	-53	-56	-103	43	-150	19	36	-73	-18	-56	85	-29	0
0.295833	-32	6745	-10980	-32433	111	-19127	-18534	-26751	189	-21263	-20877	-26459	-36	-25210	-21470	-18285	-326	5317	9949	-20608	-322	-20838	6927	-23871	-618	-21305	7966	-17706	-1976	-21796	9713	-9942	-145	-126	-120	-65	-60	-53	-108	45	-159	17	34	-72	-19	-55	86	-27	3
0.296667	-25	6388	-11982	-32176	-33	-19440	-18375	-26548	-26	-21604	-20629	-26172	-61	-25523	-21132	-17956	-352	4575	9861	-20484	2637	-20851	7039	-23825	-477	-21138	7925	-17611	-6816	-21452	9597	-9947	-148	-127	-119	-64	-61	-56	-102	46	-151	19	38	-70	-22	-52	87	-27	0
0.297500	-84	6070	-12973	-31877	128	-19766	-18155	-26314	116	-21935	-20356	-25840	-53	-25797	-20765	-17597	-400	3868	9791	-20418	502	-20826	7153	-23786	-369	-20934	7879	-17519	-9289	-21101	9488	-9965	-149	-126	-118	-63	-61	-53	-104	45	-150	21	36	-73	-22	-53	81	-26	2
0.298333	-44	5791	-13922	-31538	47	-20096	-17879	-26048	232	-22241	-20072	-25466	6	-26026	-20365	-17215	-575	3190	9726	-20405	457	-20763	7257	-23737	-260	-20708	7840	-17431	-10935	-20725	9389	-9999	-150	-129	-121	-67	-64	-58	-102	42	-153	16	34	-74	-25	-57	95	-27	-1
0.299167	-12	5535	-14779	-31161	25	-20424	-17540	-25758	235	-22522	-19778	-25052	10	-26209	-19933	-16821	-975	2516	9670	-20439	943	-20660	7362	-23676	-361	-20457	7811	-17351	-11549	-20365	9311	-10036	-146	-126	-115	-64	-61	-55	-100	46	-150	6	39	-72	-23	-50	91	-26	0
0.300000	-134	5298	-15503	-30747	71	-20738	-17147	-25437	247	-22756	-19473	-24598	-73	-26330	-19480	-16372	-973	1936	9610	-20520	153	-20513	7453	-23605	-180	-20181	7786	-17276	-10654	-19987	9243	-10089	-147	-126	-117	-69	-60	-55	-102	44	-151	20	36	-75	-21	-52	84	-28	0
0.300833	-114	5064	-16090	-30305	201	-21046	-16716	-25103	335	-22955	-19178	-24117	-136	-26398	-19018	-15918	-855	1355	9541	-20638	137	-20330	7531	-23530	115	-19883	7762	-17204	-9018	-19599	9191	-10150	-151	-128	-119	-63	-70	-57	-105	30	-151	15	35	-77	-23	-52	80	-30	0
0.301667	-9	4822	-16484	-29844	-189	-21330	-16254	-24743	303	-23121	-18884	-23596	-55	-26412	-18543	-15442	-750	812	9460	-20793	1821	-20112	7590	-23447	-52	-19546	7750	-17141	-10033	-19207	9162	-10210	-152	-131	-121	-65	-65	-57	-108	42	-151	18	33	-76	-23	-53	78	-29	0
0.302500	-92	4581	-16674	-29360	-3	-21589	-15763	-24366	185	-23230	-18590	-23047	-52	-26364	-18068	-14954	-705	312	9371	-20977	-365	-19857	7640	-23344	-253	-19230	7750	-17079	-8337	-18806	9144	-10269	-148	-128	-120	-65	-65	-56	-110	43	-149	18	35	-77	-25	-58	80	-29	-3
0.303333	-72	4323	-16660	-28882	18	-21816	-15252	-23964	-27	-23283	-18318	-22476	-108	-26263	-17602	-14457	-704	-215	9266	-21199	-975	-19575	7660	-23230	-146	-18883	7758	-17020	-4771	-18407	9178	-10321	-151	-126	-121	-64	-66	-61	-105	42	-152	19	37	-74	-25	-58	82	-29	0
0.304167	-119	4042	-16438	-28365	-42	-22034	-14730	-23549	-212	-23291	-18051	-21897	-147	-26109	-17145	-13962	-696	-616	9157	-21452	-187	-19267	7666	-23108	-15	-18513	7775	-16965	-1527	-18006	9224	-10370	-148	-125	-120	-48	-62	-61	-103	42	-148	19	37	-75	-24	-51	84	-31	0
0.305000	-103	3732	-16011	-27864	5	-22228	-14208	-23117	-14	-23244	-17793	-21298	-174	-25908	-16700	-13470	-702	-1037	9032	-21741	-1199	-18946	7650	-22982	-189	-18145	7804	-16912	1987	-17606	9294	-10409	-146	-126	-120	-64	-67	-58	-104	43	-147	20	38	-76	-17	-50	82	-29	0
0.305833	-21	3402	-15399	-27363	-73	-22280	-13691	-22663	-13	-23145	-17546	-20693	-143	-25665	-16270	-12992	-592	-1427	8910	-22057	-644	-18611	7616	-22847	-452	-17775	7846	-16857	4083	-17211	9383	-10437	-148	-126	-117	-63	-60	-42	-103	41	-149	20	61	-75	-19	-57	80	-30	0
0.306667	-107	3039	-14628	-26875	-79	-22350	-13163	-22199	-180	-22996	-17302	-20082	-139	-25370	-15855	-12536	-618	-1799	8758	-22406	-894	-18273	7559	-22710	-238	-17412	7900	-16803	5772	-16820	9498	-10455	-152	-129	-121	-65	-62	-62	-108	38	-151	16	34	-74	-25	-56	81	-31	-3
0.307500	-137	2650	-13721	-26376	11	-22364	-12710	-21716	-304	-22801	-17058	-19468	-177	-25048	-15463	-12108	-553	-2139	8661	-22779	-923	-17934	7487	-22569	-130	-17050	7958	-16747	6341	-16436	9631	-10449	-152	-127	-121	-68	-62	-56	-104	41	-152	16	41	-77	-22	-53	81	-31	-4
0.308333	-126	2240	-12708	-25934	-39	-22319	-12245	-21211	-402	-22555	-16806	-18850	-174	-24687	-15080	-11711	-327	-2451	8539	-23177	-803	-17589	7398	-22431	-331	-16699	8031	-16684	5816	-16041	9786	-10450	-150	-129	-122	-68	-63	-59	-108	36	-152	17	35	-75	-24	-53	79	-30	-4
0.309167	-165	1815	-11630	-25485	181	-22222	-11807	-20691	-310	-22268	-16548	-18239	-170	-24302	-14715	-11361	-281	-2737	8458	-23589	-2375	-17255	7304	-22291	-307	-16368	8110	-16617	7778	-15703	9953	-10424	-151	-129	-122	-72	-61	-57	-122	36	-152	12	34	-75	-23	-57	79	-31	-6
0.310000	-72	1366	-10502	-25065	-105	-22073	-11394	-20164	-326	-21950	-16271	-17635	-221	-23896	-14356	-11047	-165	-2998	8387	-24017	1098	-16935	7194	-22156	-333	-16053	8198	-16547	4867	-15351	10134	-10386	-147	-127	-114	-65	-61	-56	-107	32	-152	18	34	-75	-19	-56	82	-31	0
0.310833	-124	915	-9366	-24643	20	-21866	-10999	-19614	-577	-21598	-15946	-17037	-250	-23469	-14011	-10781	-177	-3224	8340	-24436	158	-16625	7086	-22024	-301	-15758	8288	-16472	2077	-15020	10323	-10340	-151	-124	-118	-60	-60	-59	-102	40	-151	21	37	-69	-16	-56	85	-27	0
0.311667	-67	461	-8252	-24246	-51	-21611	-10634	-19061	-716	-21218	-15661	-16445	-208	-23028	-13668	-10563	-53	-3420	8323	-24853	-378	-16332	6967	-21901	-298	-15489	8380	-16391	245	-14713	10526	-10275	-148	-124	-117	-64	-62	-56	-102	39	-152	20	34	-74	-22	-53	85	-25	1
0.312500	38	10	-7194	-23869	-57	-21305	-10284	-18493	-660	-20819	-15316	-15869	-211	-22585	-13324	-10403	104	-3589	8332	-25242	921	-16059	6878	-21787	-436	-15244	8467	-16309	-1327	-14394	10723	-10212	-148	-122	-118	-65	-62	-56	-103	42	-151	17	33	-75	-21	-53	85	-28	-3
0.313333	1	-425	-6206	-23513	-43	-20962	-9953	-17922	-637	-20408	-14947	-15305	-208	-22142	-12994	-10283	-139	-3730	8370	-25593	147	-15806	6777	-21683	-303	-15032	8551	-16224	-1643	-14106	10920	-10143	-147	-127	-117	-64	-60	-56	-103	42	-148	18	32	-75	-19	-55	87	-27	-1
0.314167	-56	-855	-5309	-23168	120	-20595	-9630	-17344	-685	-19993	-14553	-14759	-229	-21706	-12660	-10219	-476	-3832	8392	-25894	66	-15565	6692	-21589	-205	-14841	8628	-16137	-926	-13836	11107	-10082	-131	-129	-120	-66	-62	-59	-103	39	-160	17	32	-74	-21	-53	84	-30	0
0.315000	44	-1253	-4509	-22831	-224	-20178	-9318	-16767	-479	-19562	-14134	-14231	-243	-21280	-12324	-10195	-389	-3907	8519	-26126	2097	-15354	6617	-21511	-385	-14687	8689	-16059	-3214	-13590	11283	-10020	-169	-127	-124	-72	-63	-61	-108	38	-152	15	30	-79	-25	-58	82	-32	-1
0.315833	11	-1632	-3818	-22511	-110	-19753	-9001	-16195	-400	-19144	-13692	-13726	-276	-20862	-11978	-10211	-231	-3951	8625	-26280	352	-15149	6557	-21435	-387	-14549	8739	-15973	-4091	-13341	11444	-9965	-150	-128	-119	-69	-58	-56	-103	40	-144	17	35	-77	-23	-56	89	-30	0
0.316667	-139	-1970	-3235	-22194	-104	-19313	-8680	-15623	-562	-18726	-13232	-13234	-294	-20462	-11629	-10256	-224	-3958	8742	-26343	-1221	-14969	6513	-21372	1	-14442	8768	-15890	-2071	-13119	11589	-9925	-147	-130	-120	-68	-62	-56	-105	41	-150	12	33	-75	-19	-57	81	-28	-3
0.317500	-559	-2277	-2770	-21882	-160	-18871	-8355	-15055	-603	-18317	-12756	-12767	-264	-20087	-11273	-10332	-30	-3943	8864	-26311	-147	-14807	6480	-21316	-33	-14353	8782	-15817	-516	-12898	11713	-9900	-150	-129	-122	-68	-66	-56	-103	42	-150	17	34	-77	-19	-57	85	-31	-1
0.318333	-763	-2543	-2407	-21579	16	-18436	-8015	-14492	-440	-17923	-12277	-12319	-276	-19732	-10918	-10430	84	-3897	8982	-26183	-1073	-14654	6461	-21268	-385	-14282	8777	-15747	1709	-12699	11807	-9895	-146	-124	-120	-66	-64	-56	-104	43	-149	18	38	-79	-24	-57	86	-29	2
0.319167	-572	-2770	-2148	-21276	-1	-18020	-7662	-13937	-252	-17546	-11797	-11901	-267	-19409	-10559	-10541	22	-3831	9076	-25951	-988	-14517	6448	-21229	-456	-14224	8753	-15683	2797	-12508	11875	-9914	-148	-124	-117	-65	-60	-56	-101	43	-155	19	36	-75	-21	-56	82	-30	0
0.320000	-602	-2958	-1976	-20974	-138	-17611	-7299	-13393	-425	-17189	-11328	-11514	-250	-19114	-10208	-10662	49	-3716	9142	-25632	-943	-14391	6447	-21198	-256	-14178	8706	-15631	3262	-12330	11913	-9955	-147	-122	-119	-65	-59	-56	-108	42	-149	18	34	-76	-21	-62	86	-28	0
0.320833	-547	-3101	-1888	-20679	-99	-17246	-6927	-12861	-584	-16851	-10880	-11161	-252	-18855	-9826	-10786	91	-3630	9153	-25232	-935	-14283	6446	-21173	-214	-14135	8637	-15591	3282	-12166	11917	-10002	-148	-135	-121	-70	-67	-60	-107	43	-152	13	33	-77	-23	-60	84	-31	-3
0.321667	-343	-3219	-1872	-20386	-139	-16914	-6544	-12347	-236	-16536	-10453	-10841	-199	-18619	-9516	-10909	102	-3498	9110	-24763	-306	-14176	6442	-21150	-531	-14094	8550	-15561	1234	-12005	11889	-10110	-147	-129	-121	-73	-64	-59	-107	39	-150	16	29	-79	-26	-59	81	-31	0
0.322500	-282	-3267	-1916	-20096	-28	-16614	-6157	-11842	-119	-16238	-10051	-10555	-136	-18410	-9181	-11019	145	-3354	9004	-24233	-2258	-14080	6437	-21127	-668	-14044	8443	-15532	1839	-11855	11835	-10220	-151	-131	-114	-74	-64	-59	-107	39	-155	12	32	-78	-24	-58	81	-29	-4
0.323333	-158	-3287	-2008	-19800	-237	-16359	-5763	-11346	-202	-15964	-9686	-10305	-151	-18229	-8864	-11111	347	-3202	8825	-23668	529	-13994	6423	-21108	-549	-13984	8336	-15518	-1052	-11717	11748	-10356	-153	-128	-124	-73	-69	-60	-110	37	-154	12	24	-81	-28	-58	78	-32	-6
0.324167	-144	-3276	-2145	-19511	-95	-16143	-5375	-10869	-237	-15704	-9359	-10089	-144	-18068	-8566	-11189	264	-3018	8566	-23072	883	-13905	6401	-21085	-630	-13925	8216	-15505	-5515	-11576	11631	-10500	-152	-128	-120	-68	-66	-60	-122	41	-154	13	34	-78	-25	-58	81	-31	-4
0.325000	-18	-3228	-2308	-19215	-177	-15963	-4999	-10400	-260	-15458	-9071	-9909	-151	-17921	-8284	-11246	315	-2794	8232	-22454	-863	-13819	6369	-21061	-417	-13819	8089	-15501	-7335	-11442	11495	-10663	-148	-126	-117	-69	-60	-56	-104	40	-151	17	36	-80	-24	-57	85	-29	1
0.325833	76	-3132	-2508	-18918	-164	-15823	-4637	-9955	-265	-15227	-8825	-9765	-147	-17783	-8026	-11281	466	-2640	7819	-21846	773	-13732	6324	-21036	-439	-13707	7963	-15507	-9213	-11310	11333	-10839	-120	-124	-119	-68	-61	-55	-103	41	-150	18	35	-73	-18	-55	85	-29	3
0.326667	101	-3019	-2730	-18616	-120	-15716	-4303	-9531	-135	-15014	-8634	-9663	-95	-17649	-7797	-11303	380	-2443	7341	-21239	475	-13642	6268	-21005	-402	-13577	7832	-15511	-9513	-11179	11160	-11022	-148	-126	-115	-64	-65	-53	-102	42	-150	18	38	-75	-21	-73	84	-28	1
0.327500	49	-2881	-2972	-18312	105	-15642	-4007	-9129	306	-14813	-8476	-9594	-78	-17512	-7608	-11304	336	-2246	6807	-20649	190	-13553	6193	-20971	-255	-13423	7708	-15524	-8521	-11046	10969	-11214	-152	-127	-117	-68	-65	-58	-104	38	-152	18	38	-74	-22	-53	84	-30	0
0.328333	231	-2715	-3231	-17996	-290	-15578	-3751	-8748	628	-14615	-8368	-9561	-105	-17371	-7450	-11293	415	-2024	6231	-20082	2087	-13451	6112	-20927	-365	-13251	7590	-15540	-9694	-10908	10771	-11401	-151	-127	-118	-68	-64	-55	-104	40	-152	19	35	-73	-25	-57	81	-23	-3
0.329167	229	-2529	-3506	-17675	-172	-15531	-3542	-8402	947	-14422	-8298	-9556	-93	-17205	-7327	-11265	318	-1846	5636	-19526	1555	-13339	6022	-20879	-521	-13056	7491	-15551	-10843	-10758	10574	-11585	-150	-128	-119	-65	-64	-57	-104	40	-150	18	35	-73	-24	-56	84	-30	0
0.330000	229	-2323	-3799	-17335	226	-15491	-3383	-8072	1551	-14235	-8268	-9578	12	-17024	-7248	-11236	303	-1653	5027	-18987	-845	-13210	5920	-20823	-303	-12842	7385	-15567	-8031	-10601	10373	-11765	-152	-127	-118	-67	-65	-79	-105	37	-153	17	37	-76	-23	-55	82	-33	0
0.330833	323	-2105	-4100	-16978	631	-15453	-3284	-7777	1584	-14045	-8268	-9623	9	-16806	-7205	-11196	302	-1458	4432	-18460	447	-13071	5833	-20758	-255	-12608	7297	-15579	-5195	-10425	10180	-11943	-149	-142	-117	-64	-61	-56	-105	40	-151	20	38	-74	-22	-51	84	-28	1
0.331667	207	-1871	-4410	-16605	1270	-15395	-3240	-7511	1408	-13856	-8299	-9695	-68	-16562	-7208	-11160	166	-1263	3870	-17946	4	-12909	5744	-20686	-411	-12361	7216	-15589	-1839	-10237	9993	-12104	-146	-125	-119	-69	-58	-55	-103	38	-153	18	37	-75	-22	-55	80	-28	0
0.332500	195	-1633	-4743	-16221	1037	-15335	-3268	-7289	1112	-13657	-8358	-9780	-118	-16282	-7252	-11134	96	-1092	3364	-17441	-451	-12735	5655	-20602	-30	-12098	7150	-15592	1173	-10029	9812	-12255	-131	-126	-118	-64	-60	-61	-107	38	-150	21	40	-77	-21	-56	84	-17	0
0.333333	242	-1387	-5036	-15824	774	-15240	-3346	-7093	688	-13450	-8438	-9875	-163	-15962	-7338	-11111	-70	-905	2923	-16944	-371	-12537	5575	-20506	226	-11820	7080	-15598	4041	-9802	9639	-12397	-150	-125	-118	-66	-60	-53	-105	40	-152	19	34	-75	-19	-53	80	-30	0
0.334167	177	-1142	-5343	-15414	666	-15121	-3496	-6934	403	-13229	-8536	-9979	-110	-15609	-7481	-11100	-153	-749	2568	-16454	-939	-12322	5505	-20399	-46	-11526	7018	-15595	7123	-9561	9475	-12522	-149	-147	-120	-64	-62	-59	-105	37	-153	20	37	-74	-24	-56	81	-29	0
0.335000	163	-896	-5638	-14990	475	-14971	-3704	-6807	-47	-13007	-8653	-10084	-122	-15220	-7657	-11093	-122	-583	2302	-15973	-303	-12088	5437	-20282	-145	-11233	6951	-15587	8102	-9299	9316	-12636	-149	-125	-118	-65	-62	-56	-103	40	-141	19	37	-77	-19	-56	81	-30	0
0.335833	78	-656	-5913	-14551	509	-14782	-3966	-6713	-520	-12759	-8779	-10191	-187	-14798	-7880	-11120	-369	-424	2138	-15509	-2387	-11837	5382	-20158	-70	-10926	6881	-15578	11202	-9020	9161	-12737	-146	-126	-118	-66	-65	-57	-107	39	-150	19	35	-75	-19	-55	84	-27	1
0.336667	90	-424	-6160	-14145	294	-14561	-4276	-6653	-782	-12501	-8915	-10287	-204	-14347	-8140	-11155	-384	-270	2105	-15063	-1231	-11570	5339	-20016	209	-10613	6801	-15563	12424	-8729	9003	-12825	-151	-129	-118	-62	-63	-57	-103	44	-151	20	36	-73	-18	-52	84	-29	-1
0.337500	-29	-232	-6392	-13732	95	-14303	-4629	-6623	-1071	-12224	-9057	-10378	-250	-13872	-8431	-11202	-445	-98	2110	-14648	450	-11290	5300	-19868	105	-10287	6708	-15542	9559	-8419	8846	-12899	-148	-122	-118	-62	-59	-53	-108	38	-149	20	34	-74	-24	-52	84	-30	2
0.338333	-3	4	-6544	-13338	-17	-14001	-5018	-6618	-1342	-11905	-9205	-10459	-305	-13382	-8756	-11265	-409	29	2234	-14267	-2370	-10999	5269	-19701	-138	-9952	6602	-15517	9161	-8106	8683	-12964	-147	-126	-120	-62	-61	-58	-102	55	-147	23	37	-74	-21	-57	86	-27	2
0.339167	153	196	-6669	-12969	-85	-13689	-5441	-6610	-1552	-11622	-9361	-10530	-327	-12887	-9098	-11338	-331	179	2438	-13933	-805	-10697	5244	-19530	-82	-9619	6478	-15490	7871	-7790	8515	-13014	-145	-122	-116	-63	-60	-55	-102	43	-149	19	34	-75	-19	-52	86	-23	2
0.340000	77	369	-6741	-12638	-82	-13340	-5878	-6677	-1666	-11298	-9517	-10594	-327	-12392	-9455	-11427	-331	316	2706	-13663	-1205	-10391	5210	-19350	89	-9282	6333	-15465	7652	-7469	8327	-13055	-151	-130	-124	-72	-62	-58	-107	40	-151	19	30	-80	-22	-58	82	-33	-5
0.340833	-169	522	-6759	-12357	257	-12976	-6321	-6761	-1634	-10968	-9680	-10651	-322	-11905	-9824	-11505	-302	458	3022	-13451	-2188	-10074	5180	-19159	5	-8940	6172	-15436	8530	-7149	8129	-13082	-150	-128	-126	-68	-61	-59	-107	39	-152	15	25	-77	-22	-60	81	-31	-4
0.341667	-132	657	-6717	-12122	33	-12595	-6761	-6809	-1527	-10628	-9841	-10692	-271	-11421	-10192	-11587	-231	590	3364	-13315	-582	-9756	5144	-18960	-48	-8594	5995	-15399	7977	-6831	7908	-13096	-148	-130	-127	-69	-59	-62	-112	37	-151	17	30	-78	-22	-60	78	-32	0
0.342500	-79	791	-6615	-11948	-130	-12201	-7194	-6885	-1659	-10275	-10011	-10730	-604	-10958	-10549	-11658	-274	723	3720	-13249	85	-9429	5101	-18749	24	-8249	5803	-15363	5397	-6516	7680	-13090	-148	-131	-124	-67	-64	-62	-109	39	-154	18	28	-79	-23	-48	81	-32	-1
0.343333	-216	872	-6463	-11837	147	-11811	-7629	-6973	-1516	-9921	-10176	-10769	-1290	-10519	-10880	-11728	-158	846	4064	-13261	-2371	-9099	5047	-18531	120	-7901	5603	-15325	6173	-6219	7436	-13076	-147	-129	-122	-68	-64	-61	-108	39	-147	18	32	-76	-24	-59	81	-31	-1
0.344167	-323	956	-6259	-11796	137	-11426	-7981	-7056	-991	-9571	-10342	-10801	-1348	-10114	-11183	-11764	-10	964	4378	-13352	-1281	-8767	4984	-18312	103	-7561	5394	-15291	6475	-5937	7181	-13040	-149	-129	-120	-70	-62	-59	-105	38	-150	19	30	-80	-23	-58	81	-32	-7
0.345000	-353	1019	-6015	-11826	322	-11051	-8320	-7146	-401	-9228	-10500	-10826	-1038	-9733	-11450	-11795	-150	1069	4651	-13510	-1246	-8434	4908	-18090	78	-7222	5185	-15250	6684	-5664	6916	-12994	-148	-127	-120	-67	-62	-59	-111	36	-141	19	34	-75	-18	-56	82	-29	1
0.345833	-373	1073	-5737	-11922	446	-10696	-8616	-7228	-79	-8902	-10656	-10878	-928	-9391	-11671	-11796	-103	1162	4866	-13717	-1611	-8100	4822	-17859	189	-6890	4969	-15216	6326	-5399	6642	-12931	-147	-126	-117	-67	-64	-58	-105	39	-150	20	33	-78	-24	-57	81	-28	0
0.346667	-360	1108	-5439	-12084	441	-10368	-8861	-7310	384	-8579	-10801	-10924	-763	-9080	-11841	-11785	-130	1239	5015	-13967	-650	-7771	4726	-17632	351	-6564	4774	-15175	4632	-5149	6368	-12853	-148	-127	-118	-65	-62	-57	-104	12	-149	19	34	-76	-21	-58	79	-29	0
0.347500	-333	1135	-5133	-12305	323	-10065	-9052	-7390	810	-8276	-10935	-10978	-661	-8801	-11953	-11741	-149	1299	5086	-14241	-802	-7442	4618	-17404	475	-6251	4582	-15145	3148	-4913	6102	-12761	-147	-130	-120	-68	-65	-61	-107	38	-152	18	34	-75	-26	-59	82	-27	7
0.348333	-372	1156	-4838	-12573	248	-9794	-9188	-7466	970	-7991	-11050	-11033	-564	-8558	-12004	-11690	131	1341	5079	-14520	276	-7120	4503	-17171	160	-5946	4408	-15112	-130	-4680	5846	-12664	-152	-133	-122	-72	-68	-64	-109	36	-154	17	30	-79	-24	-60	78	-31	-5
0.349167	-481	1171	-4562	-12880	143	-9555	-9268	-7536	1229	-7732	-11138	-11101	-415	-8335	-11988	-11603	153	1369	5001	-14778	-565	-6794	4388	-16940	-116	-5644	4258	-15082	-1724	-4451	5611	-12544	-149	-127	-121	-68	-64	-60	-108	38	-151	17	29	-78	-24	-60	80	-35	0
0.350000	-413	1188	-4314	-13217	-108	-9335	-9273	-7597	1407	-7491	-11195	-11167	-249	-8138	-11908	-11498	5	1379	4843	-15001	-159	-6477	4275	-16711	79	-5356	4128	-15047	-1785	-4230	5398	-12429	-151	-132	-124	-70	-67	-62	-107	38	-155	16	32	-77	-22	-56	80	-31	-7
0.350833	-402	1204	-4106	-13556	-304	-9155	-9193	-7652	1348	-7267	-11221	-11229	-145	-7956	-11758	-11371	-125	1372	4624	-15153	3216	-6165	4164	-16480	-126	-5077	4035	-15017	-5294	-4002	5217	-12298	-147	-130	-121	-66	-62	-57	-103	38	-149	19	34	-75	-22	-58	81	-31	-1
0.351667	-417	1224	-3952	-13910	-432	-8989	-9122	-7700	1269	-7060	-11202	-11289	-97	-7790	-11547	-11229	-101	1352	4342	-15254	976	-5865	4060	-16257	-266	-4806	3962	-14989	-4559	-3771	5062	-12173	-147	-126	-119	-67	-61	-57	-103	41	-146	20	47	-72	-15	-55	85	-29	1
0.352500	-402	1246	-3860	-14251	-784	-8857	-8967	-7747	1431	-6880	-11152	-11345	36	-7636	-11282	-11074	-61	1311	4012	-15241	2290	-5576	3964	-16036	-257	-4545	3915	-14955	-3242	-3542	4944	-12049	-148	-127	-119	-63	-64	-57	-101	40	-151	20	35	-77	-22	-66	81	-30	3
0.353333	-429	1269	-3833	-14569	-979	-8741	-8762	-7789	1786	-6711	-11050	-11385	195	-7476	-10959	-10901	-118	1262	3639	-15147	2656	-5291	3878	-15820	-474	-4288	3893	-14949	-94	-3297	4859	-11940	-147	-128	-118	-68	-64	-58	-103	40	-151	18	34	-74	-19	-55	84	-29	0
0.354167	-449	1300	-3872	-14855	-849	-8634	-8513	-7824	1907	-6562	-10908	-11413	276	-7339	-10599	-10720	210	1203	3247	-14947	1871	-5014	3808	-15611	-552	-4039	3894	-14938	4734	-3046	4804	-11839	-148	-128	-120	-63	-60	-56	-103	41	-152	18	36	-73	-23	-56	84	-30	-3
0.355000	-249	1327	-3986	-15102	-943	-8532	-8227	-7852	1780	-6426	-10714	-11415	368	-7204	-10196	-10527	322	1137	2813	-14646	2832	-4749	3757	-15407	-699	-3791	3916	-14928	8956	-2784	4784	-11752	-149	-126	-116	-58	-66	-58	-104	40	-151	22	36	-82	-22	-56	84	-29	-3
0.355833	-262	1358	-4159	-15302	-1318	-8428	-7902	-7881	1609	-6293	-10471	-11395	370	-7037	-9769	-10316	248	1061	2379	-14239	4141	-4487	3716	-15209	-833	-3544	3951	-14933	9669	-2511	4787	-11689	-150	-120	-117	-65	-61	-58	-102	41	-151	22	33	-75	-23	-56	81	-32	0
0.356667	-367	1394	-4389	-15445	-1121	-8317	-7562	-7894	1309	-6165	-10193	-11343	362	-6874	-9324	-10091	161	990	1941	-13746	1218	-4238	3695	-15024	-711	-3301	3997	-14946	12851	-2222	4816	-11648	-150	-128	-120	-68	-59	-59	-108	34	-151	18	33	-92	-25	-58	80	-30	-4
0.357500	-265	1418	-4671	-15540	-1162	-8189	-7198	-7904	998	-6040	-9869	-11264	345	-6699	-8866	-9853	40	923	1514	-13169	1235	-3989	3689	-14839	-803	-3050	4043	-14962	15518	-1926	4860	-11630	-148	-128	-118	-64	-60	-57	-103	42	-150	18	35	-75	-24	-55	84	-30	-1
0.358333	-264	1448	-4985	-15563	-1228	-8039	-6831	-7898	761	-5906	-9502	-11145	304	-6515	-8399	-9599	275	859	1105	-12516	1516	-3746	3699	-14661	-954	-2798	4102	-14991	16925	-1624	4912	-11634	-147	-122	-110	-62	-61	-59	-107	41	-149	21	36	-74	-18	-53	82	-28	4
0.359167	-286	1465	-5330	-15549	-1163	-7862	-6423	-7887	450	-5768	-9108	-11001	331	-6318	-7941	-9328	469	798	708	-11802	133	-3502	3725	-14486	-872	-2541	4154	-15024	17569	-1306	4969	-11660	-147	-125	-120	-62	-58	-55	-100	41	-148	20	37	-69	-18	-53	85	-28	0
0.360000	-195	1472	-5690	-15456	-1155	-7654	-6028	-7870	166	-5607	-8692	-10826	298	-6106	-7498	-9040	530	748	346	-11040	298	-3262	3752	-14319	-878	-2275	4200	-15066	16287	-1007	5021	-11704	-143	-124	-111	-63	-58	-57	-102	41	-146	21	20	-73	-19	-52	86	-27	2
0.360833	-115	1464	-6055	-15320	-1094	-7415	-5623	-7842	-245	-5468	-8259	-10624	263	-5885	-7069	-8733	262	699	-30	-10241	-417	-3031	3788	-14156	-722	-2009	4232	-15114	14952	-697	5056	-11774	-147	-125	-122	-65	-62	-57	-104	39	-148	19	35	-75	-22	-57	82	-33	1
0.361667	-109	1440	-6406	-15140	-910	-7144	-5245	-7815	-579	-5297	-7818	-10403	274	-5649	-6661	-8393	80	661	-368	-9412	-578	-2790	3822	-13996	-557	-1744	4253	-15162	12337	-404	5077	-11849	-149	-135	-119	-69	-63	-61	-107	38	-152	18	35	-74	-23	-59	84	-31	-4
0.362500	-86	1404	-6733	-14912	-911	-6830	-4855	-7767	-685	-5106	-7367	-10154	235	-5397	-6273	-8069	218	632	-678	-8561	-1676	-2551	3857	-13829	-431	-1462	4264	-15210	9721	-119	5079	-11936	-150	-127	-119	-65	-64	-59	-107	36	-153	19	33	-75	-25	-57	81	-32	-8
0.363333	-96	1346	-7026	-14645	-668	-6480	-4473	-7723	-685	-4893	-6921	-9893	241	-5130	-5912	-7712	129	610	-965	-7704	-3090	-2315	3884	-13659	-222	-1183	4267	-15252	8546	149	5049	-12015	-150	-124	-119	-65	-68	-61	-107	38	-153	18	37	-73	-23	-59	84	-30	0
0.364167	-8	1268	-7281	-14342	-782	-6092	-4100	-7664	-662	-4663	-6488	-9623	222	-4855	-5573	-7346	34	589	-1239	-6843	47	-2083	3914	-13480	-219	-905	4255	-15291	1619	392	4997	-12092	-150	-127	-120	-65	-62	-59	-104	38	-150	19	37	-76	-24	-55	78	-28	-4
0.365000	-3	1171	-7486	-14006	-624	-5668	-3733	-7608	-851	-4411	-6061	-9353	236	-4571	-5259	-6972	-8	576	-1487	-5990	-2229	-1853	3915	-13301	-271	-631	4228	-15316	-3520	615	4909	-12153	-151	-127	-125	-84	-63	-59	-105	37	-154	15	33	-76	-24	-58	82	-32	-5
0.365833	-152	1052	-7644	-13650	-539	-5216	-3377	-7546	-1112	-4135	-5658	-9084	236	-4276	-4966	-6590	-13	563	-1718	-5133	-1947	-1625	3915	-13105	-99	-366	4201	-15322	-8567	830	4792	-12190	-149	-132	-121	-65	-61	-56	-104	40	-155	17	36	-75	-22	-56	84	-29	-4
0.366667	-118	920	-7746	-13257	-481	-4729	-3028	-7482	-956	-3835	-5267	-8813	60	-3986	-4684	-6211	-41	554	-1936	-4304	-1540	-1403	3898	-12904	-24	-115	4163	-15307	-13023	962	4649	-12198	-148	-127	-119	-66	-60	-58	-107	39	-152	16	33	-75	-22	-56	85	-29	1
0.367500	-9	768	-7798	-12852	-331	-4217	-2687	-7422	-922	-3509	-4893	-8556	-1	-3673	-4424	-5849	-110	544	-2144	-3502	-2544	-1195	3866	-12691	107	124	4119	-15271	-16101	1078	4462	-12168	-150	-128	-121	-64	-60	-59	-107	38	-149	19	34	-75	-22	-59	79	-29	1
0.368333	69	602	-7804	-12431	-138	-3690	-2359	-7364	-1153	-3162	-4536	-8310	60	-3374	-4182	-5491	-7	537	-2338	-2730	-2066	-998	3815	-12462	112	334	4074	-15208	-18294	1152	4254	-12096	-149	-127	-119	-66	-64	-59	-105	41	-152	12	30	-77	-18	-57	80	-27	0
0.369167	32	419	-7767	-12001	-425	-3128	-2031	-7307	-1158	-2794	-4192	-8073	98	-3083	-3936	-5162	-63	529	-2525	-1995	58	-816	3752	-12224	62	520	4026	-15118	-23190	1189	4022	-11970	-153	-129	-122	-66	-65	-59	-108	40	-153	16	34	-76	-23	-57	81	-26	-8
0.370000	-80	227	-7693	-11532	-162	-2554	-1714	-7257	-867	-2405	-3859	-7850	41	-2800	-3699	-4855	-149	523	-2715	-1302	-1893	-648	3675	-11979	-27	674	3980	-14999	-25437	1182	3767	-11793	-122	-127	-121	-64	-64	-58	-105	40	-155	16	30	-81	-23	-56	82	-29	-3
0.370833	15	24	-7584	-11055	-86	-1965	-1391	-7206	-821	-1994	-3528	-7637	-205	-2528	-3459	-4575	-170	523	-2864	-661	-2084	-497	3590	-11728	75	795	3940	-14840	-25412	1139	3494	-11566	-145	-125	-120	-65	-61	-56	-103	40	-147	19	35	-74	-21	-52	84	-26	1
0.371667	41	-179	-7458	-10555	-160	-1360	-1075	-7162	-975	-1564	-3203	-7433	-753	-2267	-3218	-4331	-271	525	-3058	-81	-373	-367	3496	-11451	34	870	3894	-14652	-25865	1054	3213	-11276	-145	-126	-117	-61	-59	-48	-104	42	-149	16	35	-74	-19	-55	82	-25	2
0.372500	86	-393	-7294	-10047	-72	-755	-759	-7115	-952	-1123	-2870	-7240	-797	-2031	-2972	-4128	-138	536	-3231	424	-1116	-262	3397	-11183	-262	877	3846	-14434	-25949	934	2912	-10939	-148	-125	-119	-64	-64	-56	-104	43	-149	19	32	-72	-19	-57	80	-28	1
0.373333	145	-609	-7170	-9514	-1	-146	-443	-7050	-1348	-675	-2535	-7058	-611	-1815	-2715	-3967	-114	530	-3392	851	-722	-181	3288	-10914	-616	891	3809	-14191	-26485	779	2609	-10557	-149	-126	-124	-67	-65	-57	-105	38	-150	16	30	-79	-24	-57	80	-31	0
0.374167	108	-831	-7021	-8965	-114	470	-115	-7037	-2102	-229	-2187	-6880	-662	-1625	-2445	-3839	-167	535	-3552	1191	-565	-122	3188	-10638	-772	834	3739	-13920	-25753	598	2316	-10128	-147	-127	-121	-67	-64	-58	-104	40	-151	18	35	-77	-18	-57	80	-29	0
0.375000	39	-1040	-6863	-8380	-24	1091	226	-6988	-2406	223	-1824	-6705	-642	-1452	-2159	-3748	-55	543	-3697	1437	-608	-91	3092	-10368	-651	721	3670	-13624	-24208	395	2023	-9666	-148	-126	-122	-65	-59	-59	-103	42	-151	20	34	-76	-18	-58	79	-26	0
0.375833	8	-1255	-6710	-7776	-104	1703	577	-6938	-2642	661	-1444	-6539	-488	-1309	-1852	-3697	-158	552	-3836	1585	-746	-87	3018	-10099	-751	566	3590	-13307	-22531	174	1746	-9165	-150	-124	-121	-68	-64	-57	-104	43	-149	20	36	-77	-24	-57	79	-24	3
0.376667	60	-1467	-6557	-7152	18	2309	937	-6876	-2750	1088	-1052	-6376	-92	-1186	-1525	-3679	-279	559	-3959	1628	-2195	-109	2943	-9841	-926	364	3491	-12974	-16959	-60	1483	-8648	-145	-124	-121	-66	-62	-53	-102	43	-147	20	34	-77	-18	-53	85	-25	4
0.377500	115	-1678	-6408	-6509	-80	2900	1341	-6808	-2765	1477	-638	-6216	701	-1083	-1172	-3690	-208	566	-4074	1572	1468	-156	2889	-9587	-685	110	3375	-12622	-15496	-308	1239	-8123	-147	-128	-120	-65	-59	-55	-103	44	-148	21	33	-73	-21	-56	85	-25	-5
0.378333	47	-1879	-6254	-5846	6	3470	1758	-6727	-2768	1843	-205	-6060	759	-1002	-792	-3718	-287	568	-4164	1416	470	-232	2854	-9339	-659	-181	3228	-12262	-13445	-557	1018	-7590	-143	-124	-119	-64	-61	-53	-102	43	-149	43	38	-74	-22	-52	86	-28	0
0.379167	-100	-2081	-6096	-5167	-76	4022	2202	-6627	-2324	2175	248	-5913	482	-934	-384	-3761	-311	562	-4247	1160	-500	-332	2836	-9102	-636	-508	3055	-11886	-9610	-808	819	-7080	-146	-126	-119	-65	-59	-51	-101	43	-145	22	40	-73	-18	-50	82	-25	2
0.380000	-164	-2272	-5918	-4477	33	4534	2674	-6520	-1817	2462	713	-5781	448	-878	56	-3816	-385	576	-4305	817	1000	-458	2845	-8871	-601	-872	2847	-11516	-5510	-1062	646	-6579	-143	-126	-115	-64	-57	-61	-101	42	-144	24	37	-73	-19	-58	84	-27	1
0.380833	-94	-2464	-5718	-3793	-45	5002	3174	-6376	-1426	2697	1197	-5649	241	-833	532	-3871	-345	545	-4352	389	366	-616	2872	-8647	-479	-1266	2606	-11123	276	-1314	494	-6106	-149	-128	-120	-68	-67	-60	-105	41	-152	19	36	-77	-32	-58	81	-29	-1
0.381667	-6	-2649	-5487	-3111	130	5410	3703	-6221	-1028	2876	1692	-5540	109	-793	1048	-3919	-153	524	-4378	-99	-145	-790	2916	-8436	-372	-1686	2321	-10741	7342	-1563	365	-5661	-154	-130	-124	-74	-67	-64	-108	35	-155	15	29	-80	-28	-64	76	-33	-3
0.382500	81	-2825	-5213	-2444	-185	5743	4267	-6039	-990	3002	2214	-5436	78	-744	1607	-3950	-142	500	-4375	-643	1966	-988	2983	-8214	-255	-2123	2007	-10328	11023	-1804	267	-5260	-150	-127	-120	-70	-66	-59	-107	32	-150	18	33	-55	-18	-56	80	-31	0
0.383333	-10	-2979	-4885	-1797	-126	6013	4863	-5825	-1018	3076	2757	-5348	-115	-692	2208	-3957	-286	468	-4355	-1220	971	-1204	3065	-7992	-98	-2578	1653	-9912	14991	-2044	178	-4896	-150	-130	-121	-66	-68	-57	-104	38	-152	21	35	-79	-27	-57	82	-32	-1
0.384167	64	-3126	-4503	-1189	-326	6189	5480	-5586	-634	3087	3308	-5276	-392	-630	2843	-3941	-186	466	-4316	-1822	-593	-1440	3154	-7768	401	-3038	1269	-9490	20678	-2280	102	-4572	-148	-129	-119	-66	-62	-59	-107	41	-151	19	37	-64	-25	-57	82	-30	-3
0.385000	7	-3257	-4057	-619	-982	6268	6112	-5318	-363	3038	3870	-5216	-411	-557	3514	-3894	-183	419	-4252	-2434	935	-1689	3257	-7537	601	-3503	859	-9042	24663	-2519	38	-4295	-150	-134	-117	-66	-60	-56	-103	40	-152	20	35	-76	-21	-56	84	-29	0
0.385833	-162	-3368	-3547	-110	-1073	6240	6746	-5026	-388	2933	4442	-5173	-308	-468	4220	-3810	-171	340	-4166	-3043	693	-1960	3354	-7296	317	-3968	418	-8587	27990	-2762	-22	-4059	-145	-127	-117	-66	-61	-58	-104	41	-149	21	36	-77	-21	-61	84	-35	1
0.386667	-156	-3466	-2977	343	-934	6096	7376	-4709	-262	2772	5018	-5137	-310	-362	4949	-3695	-277	288	-4061	-3623	876	-2234	3453	-7049	394	-4428	-36	-8111	29150	-3015	-98	-3868	-150	-125	-117	-63	-63	-57	-132	40	-150	20	37	-76	-26	-55	82	-32	0
0.387500	-263	-3543	-2343	717	-877	5841	7982	-4363	-434	2556	5601	-5106	-246	-247	5693	-3546	-446	241	-3926	-4182	1079	-2530	3536	-6788	763	-4881	-505	-7619	28784	-3281	-184	-3700	-146	-127	-117	-67	-64	-58	-104	39	-151	17	36	-69	-21	-55	84	-30	-1
0.388333	-408	-3598	-1657	1014	-501	5444	8562	-3988	-346	2291	6177	-5080	-194	-107	6443	-3370	-458	194	-3767	-4698	1033	-2831	3606	-6519	785	-5322	-972	-7117	27334	-3560	-303	-3569	-153	-125	-120	-66	-62	-46	-103	43	-149	17	34	-77	-26	-57	80	-30	-1
0.389167	-343	-3632	-921	1230	-363	4975	9089	-3592	52	1981	6741	-5043	-204	42	7186	-3168	-360	146	-3577	-5176	1698	-3151	3650	-6237	508	-5748	-1433	-6595	24179	-3858	-446	-3459	-150	-128	-120	-67	-67	-62	-108	38	-154	17	32	-75	-24	-56	84	-30	-5
0.390000	-290	-3644	-143	1363	-117	4375	9553	-3176	394	1628	7284	-5005	-276	200	7900	-2946	-293	106	-3354	-5606	-135	-3461	3666	-5950	522	-6153	-1873	-6071	23749	-4179	-632	-3369	-147	-130	-124	-68	-72	-63	-109	33	-155	12	33	-82	-25	-59	76	-36	-6
0.390833	-250	-3633	663	1403	-112	3674	9936	-2742	609	1249	7800	-4945	-254	373	8592	-2695	-202	84	-3094	-5984	2454	-3779	3653	-5649	812	-6528	-2278	-5527	19229	-4513	-851	-3281	-147	-126	-121	-66	-64	-61	-111	37	-150	17	34	-75	-21	-58	86	-27	-1
0.391667	-362	-3589	1490	1369	75	2893	10231	-2285	477	847	8276	-4856	-198	557	9220	-2430	-304	63	-2794	-6304	3468	-4097	3605	-5345	831	-6878	-2643	-4987	12677	-4881	-1115	-3216	-147	-127	-117	-63	-61	-60	-104	42	-152	20	36	-76	-21	-57	81	-30	0
0.392500	-453	-3529	2308	1247	71	2025	10415	-1825	377	413	8700	-4747	-198	729	9800	-2165	-300	55	-2466	-6581	1785	-4415	3519	-5040	948	-7205	-2961	-4453	8374	-5265	-1408	-3133	-147	-127	-118	-66	-62	-60	-108	40	-145	19	34	-76	-18	-57	81	-30	-1
0.393333	-464	-3450	3110	1043	215	1102	10489	-1359	502	-41	9058	-4609	-298	901	10278	-1906	-310	46	-2100	-6812	3077	-4729	3393	-4734	945	-7493	-3217	-3931	4125	-5681	-1738	-3064	-144	-126	-121	-64	-59	-59	-102	40	-145	18	35	-76	-21	-57	80	-30	1
0.394167	-443	-3351	3882	768	271	122	10438	-896	676	-507	9323	-4432	-343	1057	10655	-1658	-323	52	-1704	-7000	2780	-5041	3209	-4440	773	-7747	-3404	-3429	1913	-6120	-2088	-2995	-145	-128	-122	-66	-64	-59	-108	38	-151	15	35	-74	-23	-58	80	-28	-4
0.395000	-444	-3236	4612	431	627	-876	10258	-444	776	-979	9495	-4213	-325	1194	10928	-1421	-241	63	-1269	-7149	1905	-5339	3033	-4150	653	-7963	-3507	-2957	1691	-6577	-2452	-2933	-150	-121	-118	-66	-65	-61	-105	40	-154	20	34	-75	-24	-58	79	-32	-4
0.395833	-441	-3104	5292	38	370	-1892	9953	-14	878	-1455	9560	-3961	-299	1305	11074	-1210	-84	79	-808	-7263	3186	-5628	2803	-3872	675	-8131	-3529	-2519	-46	-7053	-2806	-2865	-150	-127	-119	-66	-66	-59	-108	38	-150	18	34	-78	-21	-57	81	-30	0
0.396667	-680	-2957	5900	-397	384	-2888	9533	394	964	-1929	9507	-3669	-275	1387	11061	-1023	-129	102	-327	-7350	2602	-5897	2552	-3608	666	-8258	-3472	-2127	-1866	-7549	-3149	-2820	-125	-125	-124	-68	-65	-58	-107	41	-145	19	32	-77	-22	-58	79	-31	0
0.397500	-791	-2796	6435	-872	652	-3870	8990	761	1006	-2405	9302	-3339	-280	1432	10955	-869	-329	124	176	-7410	-114	-6145	2273	-3366	828	-8337	-3308	-1777	-419	-8050	-3453	-2778	-144	-126	-124	-65	-59	-59	-107	35	-149	16	34	-77	-24	-58	81	-29	1
0.398333	-699	-2629	6887	-1370	538	-4813	8344	1089	1147	-2877	9006	-2986	-269	1432	10687	-751	-357	143	688	-7448	606	-6383	1980	-3139	928	-8372	-3071	-1478	335	-8554	-3714	-2755	-139	-126	-122	-67	-62	-66	-107	39	-151	16	30	-79	-22	-57	79	-32	-3
0.399167	-718	-2456	7263	-1889	419	-5718	7606	1364	1433	-3337	8552	-2608	-193	1396	10275	-665	-181	166	1203	-7458	-7	-6594	1675	-2927	631	-8354	-2742	-1230	1048	-9042	-3906	-2745	-145	-125	-118	-66	-61	-52	-107	41	-148	23	36	-75	-22	-53	85	-27	0
0.400000	-722	-2268	7559	-2403	507	-6557	6802	1584	1555	-3778	7980	-2208	-198	1273	9732	-635	-23	185	1718	-7452	-730	-6781	1362	-2744	490	-8291	-2346	-1039	1153	-9515	-4019	-2762	-131	-122	-119	-66	-62	-53	-104	42	-135	19	32	-73	-24	-57	82	-33	0
0.400833	-604	-2085	7763	-2917	532	-7333	5943	1734	1934	-4207	7266	-1808	-245	1186	9054	-643	-19	196	2210	-7430	-771	-6951	1048	-2575	618	-8182	-1893	-901	765	-9954	-4053	-2795	-150	-128	-122	-66	-63	-58	-108	38	-148	16	34	-75	-26	-57	80	-32	-4
0.401667	-453	-1899	7896	-3414	499	-8030	5056	1811	2341	-4614	6449	-1413	-255	1006	8239	-701	-99	209	2705	-7388	-1877	-7089	736	-2428	564	-8024	-1388	-810	644	-10350	-3991	-2852	-151	-129	-129	-65	-70	-55	-110	38	-153	16	32	-77	-24	-59	75	-31	-4
0.402500	-388	-1712	7960	-3888	438	-8651	4157	1810	2354	-5000	5522	-1031	-219	793	7347	-802	-65	214	3162	-7324	-1624	-7204	432	-2301	561	-7820	-845	-758	-1132	-10679	-3821	-2925	-149	-129	-120	-67	-62	-61	-110	39	-155	18	36	-74	-22	-60	82	-28	-1
0.403333	-378	-1527	7955	-4329	433	-9188	3271	1730	2206	-5354	4512	-672	-194	536	6350	-952	-97	217	3589	-7239	-3556	-7295	139	-2187	329	-7577	-288	-747	-626	-10938	-3557	-3016	-147	-130	-119	-67	-59	-57	-105	43	-150	19	34	-76	-25	-58	82	-29	-3
0.404167	-198	-1348	7897	-4734	414	-9651	2413	1567	1852	-5681	3444	-346	-239	259	5286	-1142	-51	216	3969	-7130	-2819	-7360	-146	-2095	137	-7295	245	-759	-1464	-11107	-3205	-3118	-148	-126	-120	-67	-62	-60	-107	38	-149	20	32	-73	-24	-56	86	-26	0
0.405000	-161	-1172	7796	-5096	486	-10014	1605	1326	1629	-5926	2340	-70	-285	-40	4170	-1385	-75	217	4324	-6997	-982	-7399	-417	-2015	113	-6981	784	-788	-6172	-11183	-2778	-3227	-150	-126	-118	-64	-42	-58	-103	44	-152	21	36	-73	-22	-56	84	-28	-3
0.405833	-224	-1007	7657	-5415	489	-10326	863	1006	1601	-6219	1217	155	-224	-346	3003	-1665	42	216	4623	-6845	-3508	-7425	-678	-1953	231	-6648	1262	-825	-8264	-11150	-2278	-3334	-147	-127	-119	-65	-60	-58	-104	39	-148	18	34	-73	-18	-47	82	-28	-1
0.406667	-237	-842	7495	-5683	431	-10552	200	620	1290	-6419	105	320	-233	-656	1827	-1990	70	219	4874	-6664	-2317	-7429	-929	-1912	73	-6293	1669	-869	-11035	-11009	-1750	-3433	-149	-128	-120	-66	-62	-64	-107	42	-152	18	33	-74	-24	-60	81	-31	-5
0.407500	-181	-687	7319	-5904	321	-10715	-389	167	1201	-6569	-981	420	-284	-947	669	-2340	101	231	5075	-6457	-2093	-7414	-1169	-1881	64	-5924	1996	-897	-12604	-10747	-1196	-3510	-150	-127	-121	-65	-66	-60	-104	42	-154	18	34	-74	-25	-55	81	-28	-3
0.408333	-105	-533	7137	-6071	550	-10796	-873	-333	1210	-6660	-2002	456	-243	-1201	-453	-2721	147	247	5227	-6241	-2629	-7381	-1399	-1870	45	-5553	2213	-901	-12761	-10367	-658	-3563	-150	-128	-122	-67	-62	-57	-102	41	-151	18	35	-73	-23	-56	80	-31	-1
0.409167	97	-382	6961	-6187	300	-10823	-1275	-877	951	-6690	-2951	423	-233	-1406	-1513	-3114	16	278	5329	-5993	-1246	-7335	-1622	-1882	-92	-5188	2311	-896	-13628	-9877	-159	-3583	-148	-129	-119	-63	-64	-61	-110	39	-145	18	35	-76	-25	-57	82	-28	-3
0.410000	-28	-235	6790	-6232	195	-10786	-1590	-1451	72	-6656	-3803	319	-286	-1545	-2502	-3538	-84	318	5384	-5732	-258	-7275	-1835	-1911	-165	-4824	2279	-855	-15905	-9284	277	-3559	-148	-128	-117	-63	-64	-57	-104	40	-149	19	36	-75	-25	-53	80	-31	2
0.410833	-154	-97	6639	-6271	404	-10695	-1815	-2034	-481	-6552	-4541	150	-361	-1635	-3368	-3962	-72	377	5399	-5451	-2477	-7196	-2045	-1961	-176	-4482	2109	-778	-14365	-8582	620	-3487	-147	-127	-118	-67	-62	-58	-107	41	-150	21	25	-76	-19	-53	81	-29	2
0.411667	-96	59	6511	-6247	304	-10550	-1959	-2623	-458	-6377	-5168	-88	-436	-1628	-4186	-4385	88	456	5373	-5166	-1128	-7106	-2240	-2033	-215	-4160	1794	-664	-12503	-7799	845	-3363	-143	-126	-115	-64	-56	-55	-101	41	-148	21	36	-73	-19	-51	82	-28	1
0.412500	-7	205	6402	-6175	456	-10367	-2048	-3199	-365	-6130	-5679	-377	-401	-1533	-4867	-4807	-26	545	5311	-4870	-641	-7005	-2441	-2139	-384	-3866	1331	-518	-10360	-6953	933	-3196	-147	-127	-117	-64	-62	-57	-107	39	-149	19	35	-70	-23	-51	82	-29	2
0.413333	43	350	6319	-6068	476	-10133	-2082	-3765	-385	-5823	-6072	-731	-325	-1353	-5429	-5211	-76	650	5220	-4573	-1026	-6894	-2631	-2275	-476	-3601	733	-343	-8071	-6068	869	-2972	-150	-128	-118	-64	-61	-55	-101	43	-149	17	36	-75	-21	-53	81	-29	0
0.414167	5	499	6263	-5931	411	-9867	-2077	-4298	-555	-5439	-6349	-1140	-245	-1082	-5871	-5599	24	773	5102	-4278	-182	-6775	-2826	-2443	-604	-3365	11	-141	-6489	-5149	647	-2703	-149	-126	-117	-68	-60	-57	-107	46	-153	18	34	-74	-19	-53	82	-24	0
0.415000	-53	649	6237	-5754	542	-9568	-2042	-4800	-658	-5006	-6529	-1591	-91	-730	-6207	-5965	12	905	4963	-3987	-597	-6638	-3015	-2645	-779	-3166	-821	80	-4426	-4235	261	-2391	-149	-128	-121	-67	-57	-57	-105	36	-156	15	30	-75	-25	-57	79	-32	-5
0.415833	-88	799	6230	-5580	950	-9243	-1996	-5259	-667	-4524	-6620	-2086	-22	-297	-6438	-6311	86	1044	4814	-3705	244	-6490	-3202	-2877	-720	-2980	-1738	308	-3910	-3321	-299	-2033	-149	-126	-120	-63	-63	-58	-109	40	-153	17	30	-73	-22	-56	81	-28	0
0.416667	52	958	6256	-5329	1493	-8883	-1938	-5667	-816	-3996	-6630	-2626	-28	205	-6576	-6619	71	1207	4655	-3434	-703	-6327	-3386	-3141	-753	-2838	-2733	545	-2076	-2452	-1012	-1649	-148	-127	-117	-66	-63	-58	-104	41	-151	15	33	-75	-22	-58	80	-33	1
0.417500	234	1112	6311	-5089	1377	-8518	-1895	-6037	-692	-3437	-6593	-3203	-13	758	-6636	-6902	237	1369	4498	-3187	-542	-6156	-3564	-3439	-816	-2710	-3765	795	296	-1629	-1853	-1239	-148	-125	-116	-62	-62	-58	-109	38	-150	17	34	-76	-19	-56	84	-30	0
0.418333	174	1268	6383	-4830	834	-8134	-1861	-6367	-452	-2840	-6514	-3816	-53	1342	-6642	-7159	120	1533	4343	-2947	2622	-5964	-3738	-3765	-964	-2601	-4812	1015	-2284	-885	-2809	-845	-147	-126	-120	-63	-61	-56	-107	43	-148	20	33	-73	-22	-57	81	-30	1
0.419167	208	1422	6474	-4565	677	-7743	-1856	-6655	-401	-2269	-6421	-4450	-136	1946	-6611	-7393	70	1696	4197	-2734	-81	-5767	-3911	-4124	-1101	-2510	-5843	1211	-1957	-222	-3846	-392	-148	-126	-117	-63	-61	-56	-107	41	-149	20	43	-73	-21	-53	85	-29	1
0.420000	287	1571	6596	-4287	514	-7347	-1882	-6910	-463	-1663	-6328	-5113	-120	2549	-6573	-7608	268	1858	4064	-2546	483	-5561	-4078	-4507	-1101	-2424	-6831	1370	-2015	342	-4935	19	-145	-124	-119	-63	-61	-56	-107	41	-171	20	34	-74	-21	-56	80	-29	2
0.420833	258	1716	6706	-4023	348	-6958	-1945	-7143	-423	-1127	-6251	-5795	-101	3133	-6542	-7814	142	2017	3948	-2394	743	-5358	-4237	-4906	-995	-2349	-7751	1486	-813	811	-6037	423	-147	-127	-120	-65	-63	-63	-108	38	-153	17	32	-76	-25	-56	81	-30	9
0.421667	143	1858	6854	-3762	345	-6574	-2041	-7350	-370	-589	-6210	-6510	-204	3678	-6545	-8019	-50	2163	3856	-2254	-185	-5147	-4381	-5319	-1000	-2283	-8578	1550	1784	1178	-7119	790	-151	-130	-122	-59	-66	-58	-105	38	-156	20	29	-77	-27	-58	79	-33	-6
0.422500	32	1997	6996	-3510	209	-6200	-2172	-7548	-186	-81	-6207	-7216	-335	4185	-6596	-8239	64	2309	3791	-2154	631	-4938	-4517	-5736	-1016	-2215	-9284	1562	4017	1450	-8135	1140	-152	-127	-133	-64	-65	-60	-111	35	-153	18	30	-76	-25	-57	84	-30	-1
0.423333	26	2131	7157	-3276	-150	-5892	-2343	-7740	-396	378	-6251	-7933	-336	4625	-6722	-8440	50	2446	3754	-2085	2221	-4736	-4632	-6153	-980	-2146	-9848	1527	3325	1622	-9057	1442	-149	-130	-125	-66	-66	-65	-110	36	-156	13	26	-79	-30	-62	77	-36	-5
0.424167	3	2263	7326	-3064	-30	-5500	-2550	-7934	-623	798	-6352	-8656	-274	4997	-6921	-8676	-26	2577	3744	-2049	-643	-4541	-4733	-6575	-832	-2075	-10254	1403	5876	1712	-9845	1703	-147	-129	-121	-64	-66	-60	-108	34	-153	20	41	-76	-26	-57	81	-29	4
0.425000	-29	2392	7505	-2870	-199	-5178	-2787	-8133	-617	1144	-6470	-9371	-273	5286	-7212	-8937	25	2704	3780	-2050	-765	-4362	-4800	-6982	-633	-2008	-10493	1229	8920	1733	-10484	1910	-148	-125	-124	-65	-63	-58	-109	39	-170	21	34	-78	-22	-58	80	-31	1
0.425833	-68	2516	7692	-2712	-372	-4888	-3058	-8352	-464	1433	-6712	-10082	-327	5492	-7603	-9240	59	2826	3850	-2091	-334	-4202	-4851	-7372	-712	-1935	-10560	1001	11095	1691	-10934	2074	-152	-127	-121	-66	-62	-59	-109	38	-150	21	33	-74	-23	-57	82	-52	-3
0.426667	-163	2639	7882	-2588	-517	-4637	-3360	-8589	-335	1655	-6979	-10787	-309	5598	-8095	-9582	188	2940	3930	-2183	-1452	-4064	-4874	-7737	-638	-1877	-10453	705	12942	1597	-11186	2185	-119	-124	-119	-64	-61	-56	-104	43	-148	21	33	-75	-22	-55	84	-29	2
0.427500	-180	2756	8061	-2488	-710	-4433	-3692	-8848	-204	1786	-7294	-11479	-309	5609	-8650	-9952	101	3048	4052	-2319	-1130	-3954	-4871	-8076	-579	-1825	-10178	365	12992	1471	-11221	2238	-147	-126	-124	-61	-63	-61	-102	39	-151	16	34	-75	-22	-57	71	-30	-3
0.428333	-228	2869	8240	-2425	-781	-4279	-4065	-9135	-204	1835	-7653	-12155	-296	5517	-9352	-10414	84	3157	4198	-2513	-1560	-3868	-4833	-8384	-720	-1786	-9744	-24	12400	1321	-11039	2242	-148	-128	-126	-65	-61	-56	-104	37	-151	19	34	-77	-22	-57	79	-33	3
0.429167	-290	2975	8416	-2402	-781	-4195	-4459	-9448	-167	1794	-8050	-12809	-230	5325	-10097	-10904	119	3255	4365	-2768	-1270	-3814	-4773	-8661	-652	-1763	-9164	-449	9769	1167	-10644	2200	-149	-128	-120	-67	-62	-62	-107	37	-151	17	34	-77	-27	-60	80	-32	0
0.430000	-233	3085	8578	-2406	-841	-4180	-4876	-9791	115	1660	-8480	-13455	-198	5024	-10908	-11443	98	3354	4559	-3088	-1886	-3785	-4672	-8895	-425	-1773	-8460	-897	6512	1008	-10036	2110	-149	-128	-121	-67	-45	-57	-105	38	-151	18	35	-75	-28	-59	78	-32	1
0.430833	-79	3187	8728	-2454	-729	-4250	-5333	-10150	426	1425	-8930	-14054	-263	4628	-11754	-12027	119	3450	4767	-3473	-3150	-3787	-4540	-9092	-324	-1782	-7652	-1361	5084	869	-9243	1985	-149	-127	-118	-67	-61	-58	-107	39	-149	18	34	-75	-21	-55	81	-28	4
0.431667	-145	3290	8863	-2527	-993	-4396	-5808	-10537	418	1091	-9401	-14647	-305	4132	-12630	-12650	-31	3538	4983	-3926	336	-3812	-4378	-9246	-149	-1831	-6768	-1839	-1609	731	-8285	1820	-152	-128	-122	-68	-63	-61	-105	39	-147	16	35	-78	-25	-59	80	-31	-3
0.432500	-181	3381	8973	-2628	-884	-4638	-6314	-10944	350	653	-9888	-15214	-170	3531	-13498	-13298	-117	3617	5201	-4437	-1766	-3862	-4184	-9364	-122	-1909	-5818	-2311	-6008	616	-7187	1626	-148	-129	-119	-76	-62	-55	-108	39	-153	18	35	-79	-24	-58	81	-33	-3
0.433333	-39	3468	9064	-2751	-863	-4961	-6836	-11372	561	115	-10377	-15772	-119	2838	-14334	-13965	-126	3696	5420	-5004	-2019	-3927	-3963	-9446	-58	-2013	-4840	-2770	-9605	512	-5988	1404	-147	-127	-120	-67	-63	-59	-108	41	-150	19	35	-77	-25	-59	78	-33	2
0.434167	-74	3552	9133	-2891	-831	-5368	-7385	-11816	601	-513	-10859	-16311	-188	2058	-15116	-14631	-184	3763	5631	-5621	-1293	-4008	-3722	-9491	-124	-2143	-3860	-3210	-12409	422	-4712	1169	-147	-125	-121	-65	-60	-66	-105	41	-149	18	36	-59	6	-53	84	-31	0
0.435000	-163	3633	9174	-3055	-844	-5857	-7950	-12274	757	-1226	-11356	-16827	-206	1189	-15820	-15281	-77	3821	5837	-6277	-2395	-4095	-3441	-9506	22	-2301	-2898	-3626	-14154	336	-3405	911	-147	-128	-120	-72	-78	-56	-105	42	-148	17	35	-79	-22	-57	80	-32	-1
0.435833	-91	3712	9192	-3216	-671	-6405	-8527	-12742	1294	-2012	-11834	-17338	-221	241	-16419	-15909	-85	3864	6019	-6956	-2390	-4179	-3142	-9496	320	-2477	-1985	-4008	-15360	251	-2081	642	-149	-127	-119	-65	-64	-60	-109	40	-151	23	26	-75	-22	-57	79	-31	-1
0.436667	-81	3784	9184	-3399	-833	-7007	-9106	-13223	1304	-2865	-12301	-17843	-207	-798	-16899	-16495	-113	3896	6193	-7641	-372	-4267	-2819	-9479	167	-2674	-1121	-4354	-19882	149	-790	367	-147	-126	-115	-64	-62	-57	-105	41	-150	19	36	-76	-24	-58	84	-30	0
0.437500	-229	3858	9155	-3583	-505	-7649	-9685	-13715	836	-3764	-12753	-18323	-78	-1894	-17228	-17017	-40	3916	6345	-8313	-2218	-4335	-2482	-9408	-41	-2877	-329	-4657	-22246	34	437	89	-143	-124	-116	-65	-61	-58	-104	39	-150	20	36	-79	-18	-53	84	-30	1
0.438333	-196	3933	9101	-3771	-198	-8297	-10250	-14189	343	-4703	-13178	-18821	131	-3043	-17401	-17464	92	3921	6468	-8956	-2574	-4390	-2122	-9341	28	-3088	371	-4924	-22917	-112	1574	-187	-148	-124	-119	-62	-59	-53	-102	43	-147	19	35	-73	-18	-55	86	-30	0
0.439167	-87	4003	9030	-3971	-8	-8950	-10798	-14713	220	-5653	-13569	-19289	165	-4241	-17411	-17822	15	3909	6568	-9556	-567	-4420	-1755	-9268	-276	-3295	976	-5142	-24042	-296	2599	-465	-143	-122	-117	-64	-61	-58	-107	63	-146	20	37	-68	-21	-58	87	2	2
0.440000	-29	4074	8928	-4170	133	-9574	-11308	-15214	332	-6604	-13909	-19737	144	-5471	-17262	-18084	-3	3882	6641	-10102	1336	-4426	-1377	-9194	-448	-3494	1481	-5323	-23944	-523	3492	-741	-149	-126	-119	-66	-64	-59	-105	41	-151	20	34	-74	-23	-56	86	-30	-5
0.440833	232	4141	8838	-4389	158	-10156	-11775	-15718	190	-7533	-14230	-20155	64	-6722	-16947	-18238	-5	3841	6683	-10573	3120	-4409	-999	-9122	-286	-3678	1890	-5458	-23414	-793	4256	-1015	-147	-125	-119	-64	-63	-61	-150	36	-153	21	34	-73	-26	-58	86	-30	-16
0.441667	630	4215	8726	-4630	56	-10666	-12177	-16212	-417	-8423	-14471	-20548	46	-7985	-16483	-18273	91	3792	6703	-10968	3257	-4362	-617	-9049	-445	-3838	2200	-5557	-21316	-1115	4879	-1284	-152	-128	-141	-67	-64	-60	-109	38	-152	16	29	-74	-24	-57	81	-34	-4
0.442500	403	4290	8608	-4857	140	-11087	-12506	-16697	-1318	-9267	-14643	-20875	44	-9226	-15880	-18188	37	3732	6700	-11266	4606	-4289	-241	-8985	-486	-3967	2429	-5616	-19033	-1482	5370	-1565	-154	-127	-120	-66	-63	-57	-108	35	-153	33	35	-75	-25	-56	85	-32	-3
0.443333	206	4363	8483	-5124	194	-11414	-12763	-17170	-1702	-10050	-14733	-21156	-14	-10445	-15168	-17991	-195	3669	6668	-11480	5485	-4186	132	-8933	-366	-4065	2582	-5640	-17207	-1892	5719	-1820	-147	-126	-118	-64	-59	-57	-104	42	-149	19	37	-69	-18	-57	86	-6	-1
0.444167	299	4435	8358	-5418	345	-11637	-12914	-17626	-1596	-10763	-14736	-21358	-39	-11615	-14368	-17680	-293	3595	6613	-11606	3961	-4070	493	-8888	-101	-4128	2663	-5633	-11552	-2339	5948	-2086	-147	-126	-116	-63	-63	-57	-108	40	-150	25	37	-70	-23	-56	87	-13	-1
0.445000	194	4504	8228	-5749	46	-11752	-12967	-18058	-1710	-11406	-14644	-21478	-75	-12723	-13512	-17264	-212	3521	6538	-11655	7710	-3928	838	-8852	434	-4159	2689	-5603	-9823	-2816	6060	-2350	-148	-122	-119	-63	-60	-55	-102	54	-150	23	37	-69	-22	-55	88	-27	1
0.445833	-46	4567	8097	-6118	211	-11755	-12919	-18464	-1718	-11951	-14458	-21510	-104	-13752	-12629	-16756	1	3447	6444	-11609	7387	-3778	1160	-8825	257	-4154	2664	-5542	-8121	-3318	6080	-2631	-146	-127	-119	-63	-62	-57	-104	42	-152	20	37	-61	-23	-43	91	-24	-3
0.446667	-59	4618	7958	-6523	105	-11658	-12769	-18838	-1678	-12425	-14181	-21442	-29	-14703	-11756	-16167	93	3369	6336	-11546	7043	-3625	1457	-8820	-324	-4122	2621	-5468	-5889	-3833	6018	-2909	-141	-125	-117	-61	-61	-51	-104	43	-152	24	38	-69	-8	-53	82	-28	0
0.447500	-195	4655	7822	-6975	50	-11484	-12522	-19184	-1580	-12825	-13810	-21280	-146	-15547	-10930	-15525	-185	3299	6210	-11421	8554	-3473	1726	-8824	-608	-4063	2541	-5375	-4467	-4346	5894	-3184	-149	-126	-119	-65	-63	-57	-104	43	-150	22	34	-70	-23	-56	88	-27	-4
0.448333	-250	4679	7674	-7469	23	-11238	-12181	-19494	-1517	-13148	-13367	-21018	-176	-16288	-10187	-14839	-135	3233	6075	-11268	8038	-3328	1963	-8835	-147	-3988	2463	-5279	-2467	-4854	5754	-3470	-151	-130	-121	-67	-66	-59	-107	40	-153	19	32	-76	-27	-59	82	-33	0
0.449167	-245	4683	7513	-8005	161	-10949	-11756	-19767	-1357	-13411	-12860	-20660	-70	-16904	-9551	-14133	-60	3175	5938	-11100	7647	-3191	2172	-8853	300	-3900	2393	-5171	405	-5337	5551	-3750	-150	-129	-121	-68	-64	-66	-96	40	-154	19	32	-70	-22	-58	82	-31	-1
0.450000	-325	4663	7345	-8576	-240	-10629	-11257	-19999	-1217	-13616	-12304	-20224	-72	-17406	-9048	-13423	-47	3119	5799	-10936	9755	-3072	2349	-8882	511	-3806	2328	-5059	415	-5795	5356	-4031	-149	-131	-125	-67	-64	-58	-110	41	-152	19	34	-74	-26	-59	80	-31	-9
0.450833	-385	4625	7157	-9188	-91	-10316	-10705	-20192	-1226	-13782	-11725	-19711	-117	-17788	-8694	-12721	-116	3077	5667	-10790	8466	-2976	2488	-8909	436	-3717	2298	-4943	1990	-6212	5174	-4300	-147	-127	-127	-66	-63	-57	-105	39	-151	18	35	-70	-21	-49	84	-29	1
0.451667	-242	4560	6959	-9818	21	-10029	-10116	-20341	-1009	-13908	-11143	-19139	-110	-18056	-8523	-12063	-152	3044	5539	-10673	7211	-2904	2610	-8940	389	-3643	2294	-4834	6917	-6606	5016	-4562	-145	-128	-117	-66	-61	-56	-103	44	-147	22	38	-72	-23	-56	82	-28	2
0.452500	-125	4468	6734	-10467	-85	-9793	-9516	-20460	-918	-14009	-10580	-18536	-124	-18196	-8536	-11458	-39	3014	5418	-10604	8376	-2864	2694	-8978	254	-3592	2318	-4741	11748	-6933	4886	-4823	-149	-127	-119	-65	-63	-55	-105	40	-152	19	35	-70	-24	-55	82	-26	1
0.453333	-198	4348	6464	-11126	-57	-9615	-8913	-20552	-921	-14086	-10058	-17920	-154	-18270	-8673	-10917	-10	2991	5313	-10580	7209	-2851	2755	-9016	139	-3569	2380	-4651	17204	-7229	4791	-5069	-148	-127	-122	-65	-63	-56	-93	40	-149	20	36	-73	-21	-56	81	-41	0
0.454167	-237	4201	6220	-11784	-172	-9517	-8328	-20603	-753	-14145	-9607	-17287	-108	-18238	-8982	-10450	21	2977	5218	-10606	6895	-2871	2792	-9053	25	-3579	2478	-4579	21030	-7479	4744	-5297	-149	-129	-122	-66	-61	-59	-105	39	-150	12	33	-73	-21	-55	81	-27	0
0.455000	-303	4024	5929	-12433	-267	-9495	-7790	-20623	-574	-14178	-9236	-16727	-146	-18130	-9419	-10066	62	2967	5146	-10685	6501	-2922	2817	-9090	-273	-3630	2619	-4530	22880	-7690	4739	-5517	-147	-127	-119	-66	-62	-55	-103	41	-151	20	33	-73	-22	-56	79	-28	-1
0.455833	-421	3840	5617	-13062	-177	-9554	-7301	-20613	-404	-14188	-8970	-16197	-246	-17957	-9960	-9767	58	2961	5089	-10811	5423	-3008	2830	-9127	-306	-3725	2797	-4497	22573	-7864	4792	-5724	-148	-130	-120	-57	-65	-58	-107	39	-155	22	32	-75	-21	-55	81	-28	-3
0.456667	-366	3625	5289	-13650	-206	-9684	-6877	-20580	-437	-14170	-8812	-15736	-241	-17738	-10565	-9556	112	2956	5044	-10983	4508	-3112	2842	-9162	-388	-3864	3010	-4503	18728	-8014	4883	-5925	-150	-129	-122	-68	-67	-60	-107	35	-153	16	32	-74	-8	-59	78	-33	-4
0.457500	-386	3403	4945	-14218	-108	-9878	-6533	-20519	-496	-14113	-8771	-15354	-231	-17487	-11193	-9427	-6	2961	5038	-11190	1129	-3243	2859	-9195	-516	-4038	3266	-4509	16160	-8138	5032	-6111	-148	-127	-122	-65	-65	-58	-104	39	-149	20	33	-75	-23	-58	79	-28	-1
0.458333	-351	3175	4605	-14725	-284	-10114	-6262	-20419	-334	-14013	-8840	-15063	-293	-17224	-11803	-9369	27	2971	5044	-11421	2459	-3397	2891	-9224	-568	-4250	3556	-4554	9474	-8246	5224	-6298	-147	-125	-117	-65	-63	-52	-103	43	-152	21	34	-79	-22	-56	81	-26	0
0.459167	-430	2944	4254	-15184	-114	-10386	-6073	-20298	-121	-13879	-9020	-14880	-324	-16962	-12359	-9379	-17	2978	5065	-11677	1091	-3570	2936	-9258	-699	-4512	3873	-4637	1167	-8343	5456	-6484	-147	-127	-122	-64	-93	-28	-103	42	-150	19	35	-74	-21	-53	85	-27	2
0.460000	-497	2708	3905	-15600	-66	-10670	-5982	-20151	68	-13718	-9299	-14796	-300	-16727	-12829	-9463	5	2986	5101	-11937	-2626	-3753	3005	-9293	-578	-4802	4223	-4754	-3452	-8446	5723	-6688	-149	-125	-116	-63	-57	-55	-100	44	-147	22	36	-75	-31	-52	63	-29	0
0.460833	-529	2482	3567	-15959	-100	-10954	-5971	-19979	148	-13527	-9655	-14817	-304	-16530	-13173	-9595	54	2990	5149	-12199	-3370	-3957	3098	-9336	-649	-5121	4588	-4912	-6202	-8550	6029	-6908	-154	-128	-118	-65	-63	-61	-110	38	-150	17	42	-77	-24	-60	80	-28	-1
0.461667	-423	2240	3242	-16268	-122	-11216	-6040	-19778	762	-13328	-10063	-14928	-315	-16398	-13369	-9763	-66	2995	5206	-12454	-6401	-4166	3224	-9379	-565	-5460	4983	-5114	-5153	-8656	6372	-7156	-152	-127	-122	-69	-65	-60	-108	41	-151	28	30	-81	-26	-60	77	-30	-3
0.462500	-413	2062	2946	-16529	172	-11447	-6176	-19546	1695	-13137	-10499	-15115	-335	-16342	-13377	-9960	-82	2999	5271	-12685	-8811	-4376	3388	-9434	-63	-5818	5401	-5357	-539	-8793	6745	-7431	-149	-126	-122	-66	-73	-60	-108	39	-150	19	28	-78	-25	-59	81	-29	-4
0.463333	-346	1880	2676	-16734	-72	-11634	-6377	-19285	1605	-12974	-10934	-15368	-247	-16363	-13205	-10177	-199	2996	5335	-12898	-9124	-4587	3588	-9497	207	-6184	5833	-5661	3104	-8936	7144	-7752	-152	-127	-120	-68	-88	-62	-109	40	-151	19	30	-77	-24	-60	76	-28	-1
0.464167	-179	1717	2438	-16904	-9	-11780	-6636	-19000	1156	-12861	-11359	-15660	-238	-16488	-12842	-10400	-394	2986	5400	-13090	-11844	-4804	3826	-9570	93	-6557	6282	-6017	6901	-9092	7580	-8122	-148	-127	-121	-69	-65	-63	-84	39	-149	15	32	-77	-21	-60	78	-29	1
0.465000	-50	1576	2239	-17044	180	-11882	-6932	-18681	1291	-12827	-11687	-15979	-303	-16716	-12296	-10623	-329	2970	5461	-13258	-15755	-5018	4107	-9658	217	-6928	6739	-6431	13416	-9264	8032	-8553	-148	-128	-125	-68	-67	-61	-107	39	-153	15	30	-79	-28	-62	79	-24	-3
0.465833	190	1463	2074	-17160	54	-11960	-7261	-18341	1282	-12884	-11951	-16301	-290	-17039	-11556	-10837	-236	2948	5513	-13409	-15409	-5229	4427	-9762	259	-7302	7205	-6904	17796	-9447	8525	-9046	-147	-127	-119	-66	-62	-62	-109	39	-149	17	33	-78	-21	-58	82	-29	1
0.466667	659	1370	1956	-17256	183	-12005	-7592	-17977	1201	-13050	-12109	-16595	-233	-17451	-10701	-11024	-215	2917	5559	-13534	-15940	-5431	4781	-9883	-81	-7663	7676	-7447	20687	-9638	9041	-9600	-148	-129	-121	-68	-61	-50	-105	39	-153	16	33	-75	-22	-60	80	-31	-4
0.467500	762	1300	1878	-17345	258	-12053	-7930	-17584	848	-13343	-12146	-16848	-178	-17929	-9705	-11183	-128	2876	5597	-13650	-15705	-5631	5168	-10021	-457	-8011	8151	-8054	21390	-9827	9585	-10225	-146	-127	-122	-67	-62	-63	-108	35	-150	17	30	-79	-23	-60	80	-30	-3
0.468333	572	1250	1839	-17427	159	-12115	-8250	-17206	620	-13763	-12041	-17031	-211	-18456	-8635	-11302	-75	2825	5622	-13753	-14266	-5830	5587	-10180	-713	-8346	8621	-8731	20086	-10016	10152	-10914	-149	-129	-120	-67	-65	-60	-104	38	-137	16	34	-79	-26	-60	79	-33	1
0.469167	675	1212	1841	-17515	189	-12216	-8540	-16810	528	-14306	-11792	-17131	-276	-18990	-7519	-11367	-275	2768	5647	-13863	-12934	-6026	6034	-10359	-791	-8658	9088	-9472	18364	-10188	10752	-11668	-148	-129	-121	-69	-63	-38	-111	36	-152	15	30	-80	-22	-60	81	-32	0
0.470000	1677	1188	1879	-17617	244	-12378	-8777	-16413	316	-14958	-11402	-17134	-141	-19522	-6409	-11377	-269	2700	5651	-13969	-9959	-6215	6508	-10553	-751	-8953	9542	-10272	15086	-10341	11362	-12484	-150	-134	-122	-68	-62	-60	-104	36	-150	11	32	-78	-22	-60	81	-34	-13
0.470833	2147	1182	1953	-17726	242	-12616	-8954	-16022	587	-15695	-10872	-17022	-198	-19966	-5331	-11314	-40	2634	5670	-14089	-9204	-6399	7001	-10772	-1024	-9221	9988	-11127	14471	-10462	12012	-13353	-148	-130	-118	-66	-67	-58	-105	34	-152	18	35	-74	-19	-58	86	-31	1
0.471667	1123	1172	2058	-17851	10	-12941	-9053	-15645	1175	-16488	-10217	-16790	-344	-20335	-4330	-11177	143	2569	5684	-14225	-5194	-6579	7510	-11005	-1130	-9461	10423	-12038	12545	-10556	12677	-14272	-148	-125	-118	-62	-55	-56	-105	40	-150	18	37	-73	-21	-59	84	-41	0
0.472500	297	1171	2190	-18002	-133	-13372	-9071	-15285	1141	-17320	-9453	-16438	-420	-20591	-3445	-10958	414	2484	5694	-14389	-526	-6762	8027	-11272	-1315	-9686	10839	-13000	7266	-10615	13357	-15249	-146	-127	-119	-66	-61	-56	-109	36	-149	18	35	-77	-19	-58	82	-29	2
0.473333	-255	1162	2342	-18174	-165	-13903	-8991	-14951	860	-18143	-8608	-15966	-436	-20700	-2704	-10669	867	2386	5707	-14581	-792	-6939	8554	-11565	-1285	-9868	11236	-14001	5496	-10634	14043	-16209	-170	-130	-124	-70	-62	-62	-111	36	-151	15	30	-80	-40	-61	80	-33	-3
0.474167	-717	1155	2515	-18377	-328	-14532	-8810	-14636	767	-18904	-7710	-15375	-375	-20636	-2122	-10274	1152	2341	5729	-14795	2172	-7107	9090	-11906	-1098	-10025	11621	-15016	3815	-10613	14743	-17203	-148	-130	-120	-66	-60	-61	-109	36	-150	17	33	-76	-22	-58	82	-29	-1
0.475000	-975	1152	2706	-18578	-581	-15234	-8505	-14334	796	-19564	-6785	-14669	-374	-20397	-1712	-9828	1277	2275	5771	-15046	3320	-7272	9631	-12250	-1047	-10155	11991	-16052	3695	-10553	15438	-18202	-152	-125	-120	-66	-63	-56	-107	25	-151	15	30	-75	-22	-55	82	-33	0
0.475833	-1220	1140	2915	-18813	-476	-15992	-8092	-14059	761	-20083	-5871	-13864	-345	-19976	-1481	-9245	1245	2220	5820	-15325	3301	-7425	10169	-12652	-1035	-10245	12350	-17093	5177	-10461	16138	-19207	-149	-125	-120	-48	-64	-57	-107	35	-153	17	34	-75	-23	-55	80	-29	-3
0.476667	-1263	1128	3136	-19069	-643	-16772	-7566	-13778	786	-20422	-4999	-12969	-256	-19373	-1431	-8588	1413	2172	5883	-15643	5107	-7569	10708	-13105	-903	-10312	12699	-18133	5475	-10341	16822	-20197	-147	-125	-118	-66	-60	-56	-108	43	-148	19	35	-74	-18	-55	85	-29	5
0.477500	-1215	1121	3369	-19354	-735	-17546	-6932	-13509	522	-20554	-4189	-11996	-170	-18614	-1544	-7866	1556	2133	5969	-15985	5458	-7701	11246	-13616	-831	-10350	13044	-19157	3806	-10200	17494	-21162	-146	-122	-119	-64	-58	-55	-105	39	-152	19	34	-70	-21	-56	85	-27	1
0.478333	-1071	1103	3612	-19639	-704	-18274	-6191	-13226	460	-20455	-3477	-10963	-102	-17726	-1805	-7089	1312	2106	6071	-16342	2550	-7820	11786	-14188	-723	-10359	13389	-20156	5279	-10054	18138	-22089	-147	-122	-116	-64	-59	-52	-102	71	-146	21	37	-72	-23	-52	86	-28	1
0.479167	-1058	1095	3876	-19950	-863	-18923	-5358	-12938	280	-20110	-2883	-9896	-25	-16732	-2198	-6256	2875	2093	6185	-16748	3125	-7932	12318	-14844	-594	-10352	13737	-21117	6064	-9916	18755	-22982	-147	-127	-115	-63	-58	-53	-102	40	-149	15	37	-70	-17	-51	86	-25	4
0.480000	-1473	1093	4123	-20275	-728	-19449	-4452	-12612	-24	-19522	-2426	-8815	41	-15672	-2682	-5396	7549	2087	6315	-17164	2297	-8034	12855	-15549	-501	-10326	14106	-22039	5997	-9805	19329	-23801	-149	-126	-116	-60	-58	-55	-102	43	-149	21	37	-69	0	-53	80	-28	-1
0.480833	-1843	1096	4393	-20619	-656	-19828	-3493	-12256	-212	-18715	-2126	-7723	42	-14579	-3236	-4516	8255	2089	6455	-17596	853	-8133	13381	-16342	-512	-10281	14488	-22922	5367	-9727	19866	-24576	-148	-127	-115	-60	-63	-55	-104	39	-153	12	34	-75	-22	-57	84	-27	-3
0.481667	-1540	1117	4665	-20981	-701	-20030	-2501	-11850	-424	-17696	-1970	-6655	75	-13479	-3828	-3648	5952	2101	6598	-18050	408	-8232	13908	-17213	-288	-10274	14906	-23768	4025	-9715	20357	-25283	-153	-132	-122	-68	-66	-60	-122	37	-154	13	30	-76	-25	-58	79	-30	-6
0.482500	-796	1158	4951	-21349	-637	-20030	-1491	-11388	-715	-16505	-1972	-5618	168	-12419	-4411	-2807	5252	2121	6755	-18491	-737	-8338	14440	-18161	71	-10255	15367	-24563	3342	-9775	20801	-25901	-152	-127	-118	-72	-62	-57	-105	38	-154	16	32	-76	-22	-55	81	-29	-3
0.483333	-343	1222	5246	-21726	-551	-19821	-506	-10857	-600	-15171	-2109	-4637	150	-11423	-4967	-2022	3749	2142	6905	-18946	-322	-8463	14976	-19179	379	-10263	15876	-25308	1217	-9927	21197	-26435	-151	-131	-124	-67	-63	-59	-107	38	-151	13	33	-74	-23	-56	82	-30	-4
0.484167	-119	1311	5553	-22117	-466	-19400	451	-10236	-546	-13761	-2386	-3731	140	-10518	-5461	-1306	1945	2168	7054	-19401	-1931	-8609	15516	-20263	529	-10307	16436	-26009	847	-10178	21539	-26850	-150	-131	-118	-66	-62	-56	-105	41	-151	11	34	-74	-22	-55	82	-28	-1
0.485000	-152	1428	5877	-22516	-284	-18770	1338	-9571	-804	-12314	-2778	-2916	178	-9725	-5879	-694	1004	2186	7191	-19856	-1829	-8782	16056	-21404	620	-10386	17051	-26670	1369	-10539	21821	-27215	-150	-130	-117	-65	-60	-57	-105	40	-152	12	36	-57	-21	-55	84	-29	0
0.485833	149	1578	6221	-22925	-291	-17953	2138	-8832	-652	-10883	-3264	-2197	179	-9052	-6202	-189	-221	2206	7318	-20310	1125	-9002	16599	-22590	734	-10518	17715	-27290	-2945	-11005	22040	-27453	-149	-126	-117	-64	-61	-57	-107	40	-149	17	34	-72	-18	-55	81	-27	0
0.486667	574	1759	6571	-23336	-104	-16972	2825	-8030	-277	-9520	-3823	-1603	126	-8520	-6419	196	-2252	2215	7421	-20753	-1338	-9273	17142	-23796	963	-10694	18428	-27879	-4314	-11578	22201	-27586	-151	-128	-158	-63	-59	-58	-108	41	-150	19	35	-73	-3	-57	85	-27	0
0.487500	277	1976	6962	-23748	-50	-15864	3381	-7176	-518	-8251	-4425	-1127	101	-8077	-6523	425	-6584	2214	7503	-21192	-64	-9593	17689	-25018	1008	-10929	19180	-28437	-6148	-12234	22299	-27616	-148	-128	-117	-65	-66	-59	-104	42	-151	17	32	-75	-27	-55	85	-27	0
0.488333	-483	2227	7387	-24160	-92	-14649	3799	-6264	-780	-7121	-5045	-786	93	-7774	-6516	516	-13715	2211	7560	-21624	234	-9979	18232	-26233	895	-11205	19959	-28966	-7404	-12943	22326	-27545	-150	-130	-120	-64	-65	-57	-105	41	-151	18	37	-76	-25	-57	84	-30	0
0.489167	-1046	2512	7859	-24565	35	-13366	4068	-5327	-797	-6160	-5650	-591	17	-7572	-6400	458	-14473	2208	7588	-22049	-413	-10429	18776	-27421	669	-11526	20740	-29470	-7345	-13685	22286	-27374	-130	-129	-119	-69	-65	-58	-105	38	-154	15	34	-78	-22	-57	81	-32	-3
0.490000	-1095	2834	8393	-24966	56	-12065	4181	-4441	-664	-5377	-6216	-537	-1	-7457	-6197	256	-11450	2189	7591	-22460	683	-10946	19304	-28546	633	-11871	21506	-29944	-7403	-14424	22163	-27117	-158	-135	-125	-69	-63	-79	-107	35	-152	15	30	-80	-24	-59	78	-35	-5
0.490833	-1273	3191	8992	-25345	-134	-10778	4141	-3542	-710	-4784	-6730	-614	-4	-7410	-5909	-82	-10743	2176	7559	-22861	2245	-11521	19828	-29592	563	-12226	22242	-30387	-10131	-15118	21967	-26767	-149	-128	-121	-64	-62	-58	-107	42	-152	17	34	-75	-24	-57	85	-29	-1
0.491667	-1405	3580	9665	-25700	174	-9539	3957	-2674	-634	-4366	-7149	-826	-35	-7405	-5560	-552	-9051	2159	7498	-23247	161	-12157	20329	-30541	445	-12598	22924	-30804	-9257	-15743	21700	-26345	-147	-127	-117	-63	-59	-55	-103	44	-147	21	37	-83	-21	-55	86	-26	0
0.492500	-1597	3989	10409	-26033	155	-8388	3651	-1870	-599	-4129	-7487	-1180	-58	-7447	-5173	-1134	-6602	2145	7400	-23622	778	-12848	20800	-31383	422	-12968	23525	-31215	-7399	-16255	21357	-25861	-149	-127	-119	-65	-62	-55	-102	42	-150	19	35	-74	-21	-53	87	-41	0
0.493333	-1746	4409	11206	-26328	110	-7337	3185	-1145	-748	-4045	-7715	-1650	-105	-7516	-4769	-1824	-4920	2133	7261	-23982	1614	-13586	21228	-32099	125	-13320	24023	-31559	-5991	-16620	20906	-25327	-147	-127	-122	-64	-60	-53	-102	42	-148	21	34	-73	-22	-51	88	-25	0
0.494167	-1609	4835	12060	-26586	205	-6404	2624	-525	-906	-4090	-7834	-2233	-194	-7550	-4375	-2599	-3532	2133	7094	-24323	967	-14377	21602	-32482	-97	-13648	24408	-31885	-4698	-16828	20485	-24749	-166	-126	-117	-62	-62	-56	-104	42	-151	20	34	-75	-19	-56	84	-25	-15
0.495000	-1149	5247	12944	-26803	239	-5606	1971	-27	-911	-4233	-7847	-2910	-232	-7596	-4005	-3444	-2932	2144	6873	-24649	1460	-15165	21902	-32621	-134	-13950	24640	-32172	-4955	-16845	19971	-24136	-149	-125	-122	-64	-62	-55	-103	43	-154	22	37	-73	-27	-50	88	-27	-3
0.495833	-607	5639	13836	-26971	204	-4943	1257	317	-889	-4451	-7756	-3675	-215	-7635	-3681	-4356	-2436	2176	6613	-24948	1448	-15978	22113	-32702	-42	-14221	24729	-32414	-5072	-16678	19437	-23498	-149	-125	-117	-64	-63	-53	-102	41	-150	19	34	-75	-21	-52	84	-24	1
0.496667	-333	5987	14698	-27084	317	-4408	492	545	-821	-4707	-7576	-4505	-291	-7682	-3411	-5316	-1739	2225	6307	-25224	2080	-16790	22217	-32717	47	-14468	24664	-32580	-6176	-16319	18852	-22844	-148	-122	-118	-66	-60	-53	-103	53	-153	20	36	-80	-19	-51	84	-26	-1
0.497500	-174	6292	15510	-27141	308	-3996	-294	603	-679	-4979	-7311	-5386	-405	-7668	-3215	-6300	-1257	2299	5960	-25475	1639	-17591	22203	-32744	-19	-14697	24431	-32631	-7081	-15791	18288	-22178	-151	-124	-118	-63	-62	-57	-103	44	-149	20	34	-74	-19	-52	89	-27	0
0.498333	-53	6520	16184	-27145	336	-3692	-1108	501	-494	-5242	-6983	-6302	-337	-7677	-3105	-7300	-607	2398	5571	-25692	1167	-18367	22051	-32735	-132	-14910	24047	-32673	-6050	-15122	17748	-21509	-150	-128	-118	-64	-70	-57	-103	42	-149	17	36	-76	-22	-53	82	-29	-1
0.499167	33	6676	16715	-27098	111	-3473	-1887	232	-543	-5475	-6619	-7232	-197	-7686	-3071	-8302	-35	2528	5162	-25875	4748	-19106	21767	-32753	-311	-15123	23515	-32667	-10402	-14331	17241	-20829	-148	-124	-115	-68	-61	-57	-103	42	-151	19	35	-75	-21	-51	84	-27	0
0.500000	401	6753	17051	-26996	251	-3318	-2650	-185	-546	-5648	-6231	-8162	-200	-7695	-3123	-9297	373	2693	4741	-26024	2522	-19797	21336	-32741	-234	-15343	22850	-32686	-12606	-13474	16810	-20144	-149	-127	-112	-65	-60	-57	-105	43	-149	18	36	-102	-19	-52	84	-28	0
0.500833	936	6749	17122	-26854	165	-3217	-3383	-759	-342	-5787	-5858	-9083	-190	-7728	-3262	-10272	991	2895	4340	-26131	2454	-20430	20761	-32626	-126	-15588	22066	-32625	-13784	-12582	16449	-19431	-149	-126	-118	-66	-63	-61	-108	41	-153	15	32	-77	-19	-56	82	-29	-3
0.501667	1179	6657	16886	-26676	95	-3148	-4079	-1471	-275	-5862	-5496	-9984	-168	-7783	-3480	-11201	1390	3133	3990	-26198	2669	-21002	20058	-32286	-98	-15862	21189	-32456	-13797	-11709	16190	-18710	-153	-129	-122	-69	-64	-61	-107	34	-154	16	32	-75	-25	-56	80	-32	-3
0.502500	1137	6506	16311	-26477	208	-3081	-4731	-2304	-319	-5878	-5182	-10851	-225	-7859	-3761	-12096	1535	3423	3730	-26216	1457	-21501	19247	-31872	-3	-16182	20231	-32165	-12296	-10906	16045	-17954	-154	-128	-121	-67	-63	-59	-110	39	-152	16	22	-75	-24	-56	77	-30	-4
0.503333	1196	6303	15350	-26264	283	-3009	-5341	-3254	-83	-5844	-4927	-11681	-243	-7973	-4078	-12913	2018	3752	3594	-26192	1203	-21923	18335	-31401	-285	-16548	19228	-31774	-10150	-10208	16027	-17152	-151	-131	-125	-68	-62	-61	-107	41	-151	17	33	-77	-25	-56	82	-29	-3
0.504167	1393	6057	13989	-26044	-80	-2937	-5911	-4300	-39	-5775	-4758	-12474	-189	-8117	-4477	-13653	2278	4128	3626	-26100	2466	-22277	17355	-30918	-302	-16968	18196	-31278	-11093	-9676	16114	-16303	-149	-127	-121	-66	-60	-58	-107	40	-152	15	32	-75	-24	-56	82	-29	8
0.505000	1115	5791	12187	-25865	64	-2839	-6446	-5424	37	-5675	-4676	-13212	-224	-8288	-4898	-14297	2208	4542	3866	-26019	-249	-22554	16330	-30497	-265	-17444	17178	-30679	-9798	-9332	16367	-15401	-147	-127	-120	-67	-63	-58	-104	41	-149	16	33	-73	-21	-58	81	-28	0
0.505833	1084	5521	9971	-25736	0	-2718	-6954	-6608	42	-5571	-4697	-13908	-210	-8490	-5329	-14852	2819	4990	4344	-25876	-1331	-22763	15333	-30114	-272	-17974	16173	-29981	-7230	-9199	16721	-14446	-146	-146	-119	-64	-61	-59	-104	42	-151	16	33	-75	-18	-57	82	-28	-3
0.506667	1334	5262	7357	-25586	-117	-2574	-7446	-7834	30	-5470	-4814	-14563	-228	-8715	-5785	-15302	3259	5448	5082	-25708	-858	-22915	14358	-29798	-265	-18550	15225	-29185	-5668	-9300	17174	-13423	-150	-129	-128	-68	-64	-61	-107	40	-149	16	29	-57	-22	-60	78	-32	-3
0.507500	1042	5033	4380	-25530	-171	-2418	-7927	-9093	37	-5380	-5044	-15185	-271	-8948	-6245	-15637	3262	5898	6100	-25520	-2482	-23009	13460	-29559	-257	-19173	14346	-28293	-3867	-9639	17708	-12361	-148	-127	-120	-66	-63	-62	-109	40	-150	17	15	-76	-22	-59	80	-27	-1
0.508333	991	4836	1094	-25531	-230	-2230	-8404	-10360	-221	-5314	-5372	-15769	-215	-9181	-6704	-15866	4215	6344	7392	-25332	-2812	-23060	12677	-29411	-302	-19827	13565	-27331	-3145	-10208	18299	-11266	-150	-133	-125	-68	-61	-60	-116	38	-153	11	29	-75	-23	-59	78	-30	-4
0.509167	1250	4677	-2432	-25609	-345	-2058	-8891	-11639	-320	-5289	-5801	-16326	-200	-9411	-7169	-15985	9208	6720	8957	-25142	-3708	-23086	12038	-29361	-419	-20500	12903	-26310	-2447	-10993	18906	-10158	-152	-129	-125	-67	-65	-60	-107	38	-156	9	29	-78	-25	-60	81	-28	-6
0.510000	1249	4550	-6144	-25761	-245	-1887	-9394	-12878	-158	-5308	-6312	-16855	-254	-9624	-7636	-16010	12899	7008	10770	-24986	-4082	-23090	11580	-29401	-515	-21175	12374	-25251	-2433	-11976	19502	-9056	-155	-131	-124	-70	-66	-61	-115	38	-151	16	32	-76	-21	-58	81	-32	-1
0.510833	886	4450	-9917	-25995	-306	-1731	-9907	-14118	144	-5367	-6899	-17364	-193	-9812	-8105	-15942	10782	7182	12810	-24860	-4054	-23088	11323	-29519	-725	-21847	11988	-24174	-3384	-13118	20059	-7975	-148	-129	-120	-65	-57	-56	-107	40	-148	17	32	-75	-18	-55	80	-30	-1
0.511667	340	4382	-13668	-26305	-151	-1597	-10436	-15310	198	-5476	-7548	-17858	-151	-9969	-8565	-15806	9320	7202	15001	-24793	-5839	-23094	11280	-29724	-511	-22492	11762	-23096	-1856	-14394	20534	-6953	-147	-121	-120	-65	-57	-52	-105	42	-148	19	35	-73	-17	-57	84	-29	0
0.512500	-53	4323	-17301	-26689	-344	-1509	-10982	-16456	50	-5631	-8252	-18343	-211	-10087	-9085	-15611	8231	7044	17284	-24778	-2623	-23118	11452	-29988	-212	-23113	11688	-22052	-5478	-15757	20907	-6017	-148	-127	-119	-63	-63	-56	-99	41	-149	16	33	-76	-16	-55	84	-28	-3
0.513333	-606	4272	-20727	-27132	-171	-1468	-11540	-17557	-104	-5830	-8983	-18813	-229	-10178	-9597	-15379	6363	6692	19576	-24829	-3698	-23166	11833	-30290	-271	-23679	11777	-21044	-8619	-17154	21154	-5190	-147	-129	-120	-46	-60	-56	-102	47	-146	19	35	-75	-19	-55	82	-27	4
0.514167	-907	4230	-23845	-27636	-197	-1480	-12101	-18594	-256	-6070	-9728	-19265	-199	-10211	-10131	-15127	5274	6133	21803	-24948	-4191	-23239	12407	-30614	-84	-24176	12022	-20131	-10178	-18550	21271	-4484	-146	-127	-122	-65	-60	-57	-102	41	-148	15	35	-76	-18	-57	84	-26	2
0.515000	-996	4205	-26585	-28180	-155	-1565	-12651	-19561	-215	-6337	-10467	-19695	-242	-10215	-10691	-14876	4126	5357	23861	-25135	-2687	-23338	13140	-30937	144	-24595	12408	-19295	-11368	-19867	21255	-3921	-153	-129	-122	-69	-64	-74	-105	39	-156	16	35	-78	-24	-57	76	-30	-6
0.515833	-1032	4204	-28834	-28752	-151	-1729	-13175	-20454	-305	-6644	-11184	-20096	-273	-10186	-11273	-14634	3023	4382	25662	-25364	-3191	-23458	14000	-31228	257	-24901	12930	-18560	-10568	-21095	21119	-3507	-151	-128	-121	-66	-63	-57	-103	38	-149	16	32	-75	-24	-56	80	-36	-4
0.516667	-1345	4253	-30534	-29329	44	-1970	-13655	-21256	-163	-6963	-11842	-20460	-281	-10123	-11877	-14423	2216	3225	27063	-25635	-2900	-23596	14933	-31477	323	-25111	13573	-17928	-8019	-22190	20858	-3249	-151	-130	-122	-66	-62	-58	-107	38	-149	17	36	-75	-24	-56	86	-28	-5
0.517500	-1267	4368	-31647	-29907	-270	-2299	-14080	-21966	-76	-7304	-12493	-20786	-237	-10045	-12495	-14248	1401	1919	28070	-25929	-373	-23742	15902	-31665	475	-25202	14317	-17409	-8005	-23106	20555	-3141	-144	-129	-121	-65	-62	-53	-102	42	-151	16	56	-73	-22	-56	85	-27	1
0.518333	-988	4576	-32152	-30468	-120	-2726	-14434	-22580	-133	-7663	-13070	-21057	-227	-9968	-13112	-14124	530	497	28539	-26221	-1213	-23872	16854	-31765	254	-25160	15142	-17005	-6730	-23822	20190	-3158	-146	-127	-120	-66	-60	-55	-101	43	-148	21	32	-74	-16	-51	86	-27	-3
0.519167	-905	4898	-32028	-30997	-60	-3248	-14702	-23087	-58	-8038	-13539	-21264	-262	-9866	-13728	-14054	62	-976	28439	-26495	-1774	-23991	17739	-31782	301	-24987	16013	-16710	-2942	-24318	19816	-3338	-150	-121	-116	-63	-62	-52	-99	41	-151	19	37	-70	-18	-51	89	-29	1
0.520000	-715	5385	-31271	-31484	-44	-3868	-14870	-23479	-126	-8422	-13942	-21403	-230	-9787	-14322	-14036	-375	-2454	27741	-26724	121	-24080	18510	-31685	475	-24678	16907	-16514	-235	-24599	19468	-3612	-150	-121	-121	-62	-60	-67	-101	42	-149	20	35	-75	0	-53	86	-27	0
0.520833	-627	6046	-29906	-31919	61	-4585	-14927	-23755	-274	-8816	-14257	-21470	-245	-9743	-14888	-14077	-954	-3864	26451	-26907	-171	-24129	19122	-31492	328	-24256	17802	-16401	2599	-24651	19169	-3978	-147	-125	-121	-67	-61	-56	-108	39	-151	16	35	-74	-21	-61	81	-29	-4
0.521667	-646	6891	-27966	-32289	112	-5398	-14878	-23900	-228	-9227	-14489	-21463	-256	-9737	-15402	-14165	-1261	-5136	24596	-26983	523	-24122	19557	-31181	173	-23719	18665	-16355	4614	-24489	18967	-4407	-154	-130	-122	-66	-65	-59	-107	37	-154	15	18	-77	-22	-57	81	-31	-4
0.522500	-527	7952	-25524	-32553	155	-6298	-14707	-23921	-332	-9646	-14630	-21373	-250	-9774	-15844	-14287	-1437	-6196	22253	-26976	1279	-24056	19792	-30786	172	-23074	19481	-16360	6157	-24132	18878	-4858	-148	-126	-122	-70	-62	-58	-103	39	-154	16	30	-78	-23	-57	82	-29	-1
0.523333	-472	9221	-22653	-32669	220	-7286	-14420	-23806	-859	-10082	-14691	-21214	-264	-9870	-16203	-14441	-1770	-6982	19498	-26871	1756	-23922	19813	-30246	188	-22359	20207	-16389	7279	-23610	18917	-5334	-155	-131	-125	-68	-64	-61	-99	37	-155	17	33	-78	-27	-57	81	-32	-7
0.524167	-329	10698	-19450	-32732	21	-8357	-14023	-23559	-1089	-10532	-14674	-20976	-233	-10032	-16464	-14606	-2125	-7439	16434	-26649	2812	-23715	19627	-29634	167	-21584	20838	-16422	6884	-22952	19109	-5796	-151	-126	-121	-67	-64	-57	-103	37	-156	17	34	-74	-21	-55	84	-30	-3
0.525000	-189	12378	-15970	-32733	205	-9488	-13524	-23175	-932	-10985	-14587	-20668	-187	-10266	-16611	-14783	-2704	-7515	13165	-26336	1599	-23444	19244	-28946	123	-20776	21343	-16443	9142	-22198	19409	-6239	-151	-139	-121	-66	-60	-55	-107	40	-153	2	32	-74	-18	-55	82	-29	-3
0.525833	-243	14235	-12371	-32764	148	-10675	-12938	-22675	-879	-11455	-14452	-20326	-193	-10575	-16644	-14948	-3168	-7176	9851	-25929	4695	-23101	18689	-28201	-16	-19972	21708	-16438	7608	-21383	19848	-6639	-146	-125	-118	-64	-57	-57	-104	39	-151	20	36	-72	-18	-56	84	-27	0
0.526667	-320	16223	-8764	-32741	70	-11896	-12285	-22057	-717	-11931	-14276	-19925	-311	-10964	-16527	-15100	-3561	-6404	6638	-25458	5244	-22726	17997	-27408	-243	-19187	21937	-16390	4280	-20547	20383	-6989	-153	-127	-98	-62	-62	-53	-103	41	-142	22	38	-72	-22	-52	84	-26	0
0.527500	-264	18306	-5261	-32668	110	-13129	-11582	-21343	-400	-12422	-14070	-19501	-263	-11426	-16389	-15227	-3808	-5194	3674	-24938	3914	-22297	17198	-26599	-165	-18455	22019	-16287	3417	-19734	20996	-7311	-150	-122	-122	-62	-62	-56	-107	39	-151	20	35	-74	6	-53	85	-27	1
0.528333	-55	20425	-1978	-32449	175	-14359	-10838	-20535	-475	-12917	-13846	-19061	-189	-11953	-16044	-15327	-4133	-3564	1093	-24416	5524	-21842	16336	-25777	-227	-17775	21950	-16120	2187	-18977	21649	-7584	-148	-133	-124	-63	-62	-57	-103	41	-143	20	39	-73	-23	-55	84	-28	-4
0.529167	300	22554	988	-32156	49	-15565	-10073	-19658	-545	-13416	-13618	-18616	-138	-12544	-15635	-15398	-4178	-1547	-979	-23905	4873	-21370	15455	-24976	-196	-17196	21751	-15894	2435	-18304	22306	-7818	-151	-126	-118	-65	-62	-58	-104	38	-153	20	33	-76	-21	-55	82	-29	0
0.530000	80	24617	3546	-31795	394	-16717	-9290	-18733	-616	-13922	-13394	-18184	-144	-13180	-15141	-15440	-3776	857	-2445	-23454	4455	-20902	14608	-24209	-263	-16716	21427	-15602	4128	-17736	22928	-8036	-151	-126	-125	-66	-61	-58	-109	41	-151	19	34	-67	-18	-59	84	-31	0
0.530833	-86	26584	5611	-31386	106	-17798	-8550	-17781	-596	-14392	-13187	-17774	-93	-13857	-14588	-15448	-3765	3532	-3220	-23092	6242	-20451	13831	-23489	-503	-16348	20993	-15259	3455	-17289	23489	-8241	-147	-125	-121	-64	-60	-56	-104	41	-151	18	35	-72	-23	-53	90	-28	0
0.531667	-233	28379	7124	-30935	76	-18778	-7825	-16823	-456	-14862	-13000	-17389	-83	-14555	-13984	-15430	-4069	6409	-3269	-22850	5614	-20031	13153	-22833	-546	-16094	20475	-14859	2280	-16977	23950	-8471	-151	-133	-122	-65	-60	-56	-104	40	-153	7	35	-72	-24	-55	82	-28	0
0.532500	-241	29964	8059	-30469	305	-19610	-7136	-15890	-404	-15328	-12847	-17043	-135	-15272	-13382	-15402	-4127	9428	-2582	-22780	3230	-19650	12603	-22241	-423	-15955	19881	-14421	4456	-16796	24289	-8707	-149	-127	-120	-63	-64	-55	-103	42	-154	21	34	-74	-21	-55	84	-26	-11
0.533333	101	31302	8395	-29979	488	-20321	-6487	-14981	-346	-15768	-12716	-16741	-55	-15985	-12774	-15355	-4210	12502	-1180	-22834	3885	-19314	12199	-21723	-434	-15916	19247	-13963	6015	-16746	24485	-8991	-148	-134	-127	-64	-63	-58	-105	41	-150	22	34	-72	-21	-55	86	-28	0
0.534167	-5	32364	8135	-29498	1215	-20890	-5892	-14144	-264	-16180	-12617	-16477	-63	-16684	-12204	-15276	-3942	15565	879	-23083	2881	-19027	11949	-21275	-496	-15976	18594	-13499	7977	-16811	24529	-9336	-148	-122	-120	-65	-63	-58	-105	38	-151	19	35	-74	-22	-59	84	1	2
0.535000	-271	32767	7269	-29032	1421	-21311	-5358	-13390	-45	-16563	-12552	-16263	-158	-17355	-11692	-15255	-3601	18541	3516	-23521	1930	-18784	11861	-20900	-523	-16109	17945	-13048	9412	-16974	24425	-9745	-149	-125	-122	-65	-63	-56	-102	40	-149	20	36	-73	-22	-55	86	-27	0
0.535833	-186	32767	5831	-28605	1033	-21523	-4892	-12746	308	-16918	-12516	-16094	-127	-17988	-11249	-15219	-3364	21361	6594	-24130	1473	-18583	11920	-20588	-459	-16299	17317	-12631	10385	-17209	24166	-10225	-152	-121	-124	-64	-61	-58	-105	41	-147	16	36	-75	-24	-57	85	-26	0
0.536667	-202	32767	3923	-28230	913	-21591	-4502	-12224	379	-17225	-12504	-15954	-84	-18580	-10900	-15190	-3012	23952	9972	-24888	109	-18415	12111	-20334	-391	-16523	16729	-12254	11721	-17495	23777	-10779	-159	-129	-121	-66	-62	-58	-107	42	-149	18	36	-75	-22	-56	87	-27	-1
0.537500	-439	32767	1563	-27927	775	-21495	-4178	-11841	361	-17498	-12515	-15845	-96	-19116	-10653	-15172	-2671	26264	13502	-25773	-25	-18264	12410	-20125	-547	-16757	16199	-11943	11027	-17805	23279	-11403	-145	-124	-117	-65	-60	-58	-103	38	-167	19	35	-73	-19	-51	84	-25	3
0.538333	-531	32728	-1153	-27702	684	-21244	-3928	-11601	384	-17719	-12535	-15755	-59	-19597	-10515	-15170	-2529	28245	17027	-26757	-2122	-18115	12792	-19950	-705	-16975	15736	-11710	12251	-18107	22700	-12085	-146	-124	-118	-63	-58	-56	-109	41	-148	19	38	-73	-18	-52	85	-28	0
0.539167	-443	31721	-4145	-27571	471	-20853	-3754	-11518	322	-17903	-12571	-15685	-60	-20018	-10493	-15182	-2187	29865	20402	-27796	-1238	-17957	13220	-19795	-646	-17166	15353	-11566	11528	-18379	22064	-12824	-145	-125	-120	-64	-57	-57	-102	43	-149	16	37	-75	-18	-52	89	-26	0
0.540000	-440	30342	-7327	-27541	219	-20346	-3663	-11584	285	-18032	-12612	-15623	-114	-20383	-10577	-15199	-1972	31127	23508	-28850	-120	-17771	13667	-19655	-870	-17301	15036	-11519	6683	-18598	21405	-13601	-143	-130	-122	-73	-64	-60	-105	39	-150	16	36	-79	-22	-57	81	-29	0
0.540833	-481	28575	-10582	-27613	120	-19742	-3641	-11799	394	-18118	-12657	-15568	-136	-20685	-10759	-15224	-1801	32008	26182	-29870	-2973	-17541	14104	-19513	-957	-17365	14802	-11573	4507	-18740	20753	-14403	-149	-128	-126	-69	-62	-60	-109	38	-151	15	26	-79	-22	-58	79	-31	0
0.541667	-497	26446	-13822	-27782	78	-19063	-3682	-12153	366	-18163	-12695	-15500	-158	-20931	-11024	-15247	-1598	32542	28323	-30818	-2019	-17259	14492	-19357	-798	-17347	14649	-11722	2017	-18789	20129	-15208	-154	-132	-126	-69	-42	-65	-109	36	-154	10	35	-79	-24	-60	79	-33	-4
0.542500	-298	23972	-16944	-28038	-154	-18339	-3822	-12635	404	-18166	-12733	-15433	-81	-21126	-11357	-15258	-1457	32722	29859	-31658	-2622	-16910	14817	-19169	-526	-17232	14565	-11972	1182	-18733	19571	-16001	-153	-129	-122	-68	-64	-59	-105	55	-152	13	33	-81	-43	-59	79	-32	0
0.543333	120	21170	-19844	-28372	-69	-17594	-4017	-13232	567	-18134	-12756	-15356	-30	-21271	-11735	-15254	-1606	32579	30733	-32254	-3449	-16494	15057	-18960	-503	-17024	14549	-12313	1817	-18561	19077	-16769	-148	-129	-125	-68	-63	-60	-110	38	-151	17	36	-78	-24	-58	80	-27	-1
0.544167	824	18072	-22457	-28765	-256	-16848	-4302	-13921	532	-18058	-12775	-15277	-22	-21375	-12135	-15223	-3191	32134	30937	-32509	-2017	-15999	15194	-18704	-436	-16711	14589	-12741	1359	-18289	18673	-17488	-147	-127	-126	-68	-64	-59	-107	41	-153	12	28	-79	-22	-58	81	-28	0
0.545000	512	14655	-24732	-29208	-563	-16131	-4648	-14691	409	-17962	-12793	-15195	32	-21440	-12537	-15167	-5224	31392	30451	-32603	-1340	-15437	15224	-18409	-336	-16306	14666	-13237	-477	-17905	18352	-18154	-150	-128	-125	-69	-61	-44	-103	40	-150	15	36	-76	-21	-58	86	-30	-1
0.545833	-53	11008	-26570	-29672	-413	-15465	-5059	-15508	652	-17853	-12807	-15118	6	-21474	-12919	-15075	-4895	30399	29328	-32659	-3412	-14816	15142	-18075	-361	-15827	14781	-13793	2083	-17417	18122	-18756	-146	-128	-117	-66	-60	-60	-105	41	-152	16	33	-79	-19	-56	85	-32	-1
0.546667	276	7167	-27920	-30136	-394	-14869	-5528	-16335	781	-17731	-12814	-15050	-72	-21481	-13220	-14947	-4154	29176	27614	-32662	-2055	-14147	14962	-17706	-346	-15264	14924	-14393	4232	-16841	17969	-19286	-149	-128	-122	-49	-61	-62	-104	40	-151	16	37	-76	-21	-57	82	-28	-5
0.547500	1449	3185	-28778	-30589	-464	-14364	-6054	-17204	911	-17610	-12831	-14998	-111	-21464	-13550	-14785	-3652	27751	25406	-32692	-1527	-13445	14692	-17301	-218	-14649	15079	-15027	5176	-16193	17889	-19730	-148	-127	-118	-67	-63	-60	-107	41	-151	15	34	-80	-23	-58	81	-30	0
0.548333	2025	-885	-29144	-31007	-1083	-13949	-6627	-18051	1007	-17516	-12849	-14969	-136	-21429	-13768	-14590	-2794	26137	22795	-32668	-1574	-12732	14348	-16873	-262	-13998	15246	-15673	5230	-15493	17864	-20099	-152	-132	-126	-73	-63	-63	-109	35	-152	11	29	-80	-23	-61	77	-34	-5
0.549167	1630	-4961	-29025	-31387	-1933	-13640	-7236	-18867	907	-17395	-12880	-14972	-146	-21375	-13912	-14362	-2129	24371	19908	-32416	-900	-12015	13956	-16424	-338	-13327	15417	-16314	4048	-14743	17885	-20375	-149	-132	-125	-69	-63	-63	-107	35	-158	12	30	-80	-25	-60	80	-31	-7
0.550000	1284	-8985	-28434	-31707	-1810	-13426	-7868	-19624	843	-17306	-12910	-15001	-150	-21301	-13977	-14096	-1766	22442	16837	-31948	-1176	-11332	13537	-15976	-198	-12654	15594	-16943	3101	-13980	17933	-20578	-154	-133	-122	-70	-65	-63	-98	35	-152	12	30	-76	-26	-61	79	-33	-4
0.550833	626	-12891	-27429	-31993	-1390	-13320	-8515	-20330	930	-17244	-12953	-15070	-158	-21215	-13964	-13837	-1098	20394	13742	-31361	-315	-10696	13122	-15535	-215	-12001	15765	-17543	581	-13202	17993	-20702	-151	-129	-121	-66	-62	-59	-110	38	-152	16	35	-74	-17	-58	78	-29	1
0.551667	-651	-16620	-26066	-32174	-1233	-13311	-9165	-20953	775	-17212	-13009	-15177	-109	-21116	-13883	-13556	-555	18227	10726	-30733	-1468	-10131	12727	-15116	-471	-11382	15944	-18109	-290	-12440	18068	-20759	-146	-129	-126	-65	-60	-60	-107	23	-149	19	38	-73	-19	-59	80	-28	0
0.552500	-1695	-20112	-24437	-32328	-1161	-13395	-9809	-21500	526	-17216	-13086	-15334	-70	-21002	-13748	-13279	-102	15965	7895	-30107	-1140	-9658	12376	-14735	-527	-10820	16114	-18633	-243	-11711	18107	-20754	-150	-128	-118	-65	-63	-60	-100	38	-151	18	33	-79	-25	-58	81	-32	0
0.553333	-1762	-23303	-22611	-32427	-1223	-13567	-10435	-21963	401	-17249	-13170	-15525	-57	-20880	-13560	-13020	371	13611	5341	-29532	1666	-9287	12098	-14399	-527	-10324	16287	-19098	-4404	-11020	18140	-20692	-146	-128	-121	-68	-62	-58	-104	38	-147	20	33	-74	-21	-57	85	-29	3
0.554167	-1655	-26144	-20662	-32490	-814	-13804	-11029	-22341	670	-17321	-13264	-15764	-34	-20767	-13354	-12778	665	11177	3125	-29029	-878	-9030	11900	-14123	-532	-9924	16454	-19522	-5416	-10393	18151	-20580	-146	-128	-121	-65	-61	-57	-102	38	-149	13	32	-76	-17	-57	84	-26	1
0.555000	-1512	-28610	-18669	-32511	-699	-14099	-11581	-22626	872	-17427	-13375	-16021	3	-20625	-13136	-12575	1192	8661	1293	-28633	423	-8897	11796	-13920	-412	-9581	16629	-19883	-6816	-9831	18145	-20427	-151	-129	-119	-66	-60	-57	-102	39	-152	18	40	-75	-23	-56	84	-28	-5
0.555833	-1164	-30652	-16719	-32526	-733	-14455	-12085	-22837	639	-17562	-13497	-16311	118	-20493	-12928	-12409	1563	6083	-121	-28372	784	-8885	11793	-13797	-378	-9342	16795	-20187	-6919	-9343	18119	-20233	-149	-129	-121	-66	-64	-59	-108	36	-154	15	32	-74	-21	-51	81	-29	-4
0.556667	-957	-31819	-14888	-32510	-426	-14841	-12513	-22968	588	-17722	-13622	-16625	135	-20368	-12755	-12295	1675	3461	-1123	-28257	263	-9000	11890	-13754	-406	-9190	16964	-20437	-5998	-8939	18080	-20009	-153	-133	-125	-68	-63	-63	-107	35	-155	15	33	-75	-24	-61	79	-31	-4
0.557500	-635	-32310	-13234	-32508	-342	-15253	-12888	-23028	497	-17907	-13753	-16935	90	-20246	-12629	-12229	2004	820	-1723	-28283	1611	-9207	12090	-13795	-202	-9125	17136	-20629	-5621	-8606	18048	-19747	-148	-129	-122	-65	-61	-57	-104	37	-151	15	34	-76	-18	-56	87	-26	0
0.558333	-438	-32513	-11792	-32491	-491	-15673	-13173	-23015	208	-18100	-13880	-17249	102	-20139	-12554	-12223	1876	-1814	-1977	-28455	3420	-9553	12385	-13926	-120	-9133	17301	-20771	-8018	-8361	18018	-19461	-148	-128	-124	-64	-60	-55	-104	43	-150	21	36	-74	-19	-53	85	-28	1
0.559167	-356	-32604	-10644	-32504	-187	-16110	-13391	-22955	191	-18310	-14012	-17561	109	-20048	-12549	-12272	672	-4422	-1935	-28758	1481	-9972	12776	-14139	-185	-9220	17455	-20870	-7226	-8192	18004	-19148	-146	-124	-117	-65	-57	-53	-101	40	-152	19	35	-79	-18	-53	87	-27	2
0.560000	-169	-32637	-9759	-32516	-191	-16547	-13528	-22845	91	-18518	-14140	-17852	9	-19984	-12644	-12380	-1275	-7004	-1651	-29178	2422	-10467	13196	-14437	35	-9358	17601	-20932	-5458	-8103	18013	-18814	-146	-131	-117	-63	-62	-52	-101	40	-148	20	37	-70	-17	-53	87	-27	3
0.560833	-189	-32659	-9164	-32558	-113	-16978	-13595	-22701	-118	-18731	-14269	-18124	-56	-19949	-12814	-12543	-1750	-9524	-1205	-29693	2963	-11021	13680	-14809	158	-9545	17720	-20958	-3830	-8086	18053	-18441	-147	-124	-122	-65	-62	-55	-103	39	-150	13	36	-77	-21	-67	85	-27	0
0.561667	-38	-32659	-8858	-32593	-68	-17405	-13590	-22529	-239	-18941	-14392	-18371	-22	-19973	-13069	-12756	-922	-11950	-668	-30269	1969	-11601	14194	-15248	171	-9761	17825	-20956	-1541	-8126	18128	-18048	-150	-130	-121	-66	-64	-74	-107	37	-152	16	35	-76	-22	-56	79	-28	-1
0.562500	22	-32678	-8820	-32672	-82	-17821	-13518	-22333	138	-19153	-14517	-18579	232	-19986	-13386	-12990	-474	-14248	-103	-30873	2318	-12194	14720	-15744	204	-10000	17899	-20925	156	-8220	18239	-17617	-148	-130	-120	-67	-64	-57	-107	37	-155	13	33	-77	-36	-56	81	-51	-3
0.563333	59	-32606	-9024	-32720	-95	-18222	-13384	-22120	734	-19348	-14640	-18753	524	-20066	-13771	-13292	1	-16391	416	-31481	1726	-12783	15251	-16290	262	-10236	17942	-20871	2316	-8351	18395	-17158	-144	-130	-118	-64	-60	-56	-103	41	-153	19	36	-74	-23	-55	84	-27	-5
0.564167	121	-32019	-9437	-32760	-51	-18615	-13205	-21905	1000	-19541	-14759	-18890	407	-20189	-14205	-13603	445	-18361	850	-32072	1743	-13356	15751	-16889	381	-10466	17952	-20798	3417	-8519	18564	-16667	-149	-126	-119	-65	-61	-57	-104	40	-153	23	37	-72	-21	-52	85	-30	0
0.565000	82	-31021	-10020	-32747	68	-19004	-12983	-21685	935	-19731	-14879	-18992	237	-20353	-14676	-13928	906	-20135	1150	-32441	838	-13889	16210	-17495	327	-10677	17920	-20712	4418	-8705	18759	-16146	-151	-134	-121	-64	-63	-58	-108	37	-153	18	36	-75	-25	-56	80	-28	-4
0.565833	166	-29751	-10765	-32767	309	-19382	-12740	-21473	820	-19919	-15005	-19059	119	-20563	-15167	-14258	1464	-21681	1291	-32598	-454	-14373	16616	-18126	287	-10861	17853	-20607	6844	-8905	18971	-15591	-149	-127	-118	-67	-65	-60	-104	38	-151	17	37	-74	-11	-56	85	-28	2
0.566667	281	-28270	-11514	-32746	121	-19752	-12471	-21260	753	-20108	-15127	-19097	16	-20818	-15651	-14593	1773	-22984	1259	-32645	2039	-14800	16965	-18766	58	-11010	17745	-20494	3284	-9103	19191	-15008	-149	-128	-117	-67	-66	-59	-103	38	-152	19	35	-76	-25	-55	84	-28	-3
0.567500	179	-26604	-12338	-32766	194	-20118	-12196	-21061	824	-20299	-15265	-19105	-27	-21114	-16118	-14914	1846	-24019	1059	-32689	-644	-15160	17243	-19409	-161	-11130	17592	-20369	1158	-9295	19400	-14398	-146	-127	-121	-68	-51	-58	-105	29	-153	18	32	-74	-24	-55	85	-28	-3
0.568333	106	-24764	-13154	-32740	150	-20487	-11922	-20875	597	-20516	-15410	-19095	-78	-21452	-16549	-15218	2165	-24786	702	-32682	-680	-15460	17447	-20047	12	-11214	17403	-20231	-1004	-9473	19583	-13780	-148	-131	-132	-68	-60	-59	-104	38	-151	13	35	-75	-21	-57	82	-30	-4
0.569167	26	-22757	-13937	-32663	124	-20860	-11656	-20713	404	-20748	-15554	-19065	-222	-21836	-16931	-15493	2390	-25268	223	-32704	-518	-15701	17573	-20675	38	-11275	17183	-20087	-2185	-9634	19736	-13132	-150	-130	-121	-67	-63	-58	-105	37	-155	13	35	-76	-21	-60	81	-30	-3
0.570000	-115	-20574	-14655	-32485	271	-21234	-11404	-20559	294	-21003	-15708	-19025	-307	-22233	-17246	-15739	2520	-25456	-346	-32686	-1572	-15881	17624	-21281	-151	-11297	16935	-19934	-1668	-9777	19835	-12491	-146	-130	-118	-67	-60	-57	-97	35	-151	18	36	-76	-22	-56	82	-32	-5
0.570833	76	-18215	-15266	-32256	482	-21612	-11172	-20435	153	-21284	-15861	-18972	-301	-22666	-17486	-15945	2783	-25355	-957	-32702	-1333	-16014	17603	-21864	-250	-11304	16672	-19772	-482	-9894	19888	-11836	-149	-128	-118	-63	-61	-56	-104	38	-152	21	36	-75	-18	-53	85	-29	2
0.571667	159	-15699	-15751	-31954	-21	-21991	-10962	-20330	-92	-21604	-16015	-18919	-395	-23141	-17648	-16117	2865	-24972	-1566	-32684	257	-16108	17515	-22412	-240	-11303	16386	-19595	-2681	-9998	19874	-11196	-150	-127	-119	-74	-60	-53	-103	40	-149	19	36	-73	-17	-53	85	-29	0
0.572500	-90	-13056	-16152	-31593	125	-22381	-10786	-20250	-413	-21965	-16171	-18860	-473	-23637	-17728	-16243	2631	-24324	-2103	-32699	-1884	-16178	17361	-22938	-320	-11310	16092	-19443	-2363	-10086	19794	-10580	-148	-126	-122	-64	-62	-58	-102	43	-151	17	36	-77	-22	-63	87	-28	0
0.573333	-134	-10306	-16402	-31176	173	-22774	-10634	-20195	-415	-22367	-16317	-18809	-391	-24155	-17724	-16331	2630	-23424	-2596	-32686	-2423	-16230	17153	-23448	-191	-11332	15796	-19273	-290	-10163	19645	-9998	-152	-130	-121	-68	-63	-59	-105	36	-153	16	35	-76	-23	-57	80	-34	-6
0.574167	-130	-7472	-16517	-30706	168	-23180	-10510	-20165	-369	-22803	-16456	-18757	-386	-24681	-17628	-16368	2713	-22300	-2934	-32703	-1626	-16282	16902	-23905	-76	-11378	15511	-19106	914	-10231	19443	-9449	-150	-130	-120	-66	-61	-41	-107	36	-151	19	33	-75	-21	-56	72	-29	-3
0.575000	-219	-4579	-16497	-30192	217	-23577	-10404	-20148	-457	-23278	-16570	-18705	-476	-25219	-17464	-16367	2819	-20966	-3109	-32686	-2498	-16339	16616	-24321	-159	-11462	15238	-18943	2435	-10311	19178	-8954	-151	-131	-121	-67	-60	-61	-105	40	-152	15	34	-74	-24	-58	82	-32	-1
0.575833	-265	-1670	-16345	-29645	204	-23994	-10327	-20157	-453	-23777	-16665	-18661	-532	-25771	-17222	-16322	2820	-19462	-3104	-32703	-2467	-16414	16314	-24710	-128	-11592	14992	-18786	2899	-10400	18870	-8510	-146	-126	-120	-68	-65	-59	-105	37	-149	19	34	-81	-24	-46	84	-30	0
0.576667	-195	1189	-16074	-29084	201	-24402	-10265	-20177	-525	-24306	-16731	-18608	-543	-26315	-16915	-16236	2728	-17816	-2909	-32685	-2873	-16514	15996	-25068	-52	-11787	14770	-18639	3443	-10515	18536	-8134	-148	-127	-118	-64	-63	-59	-102	40	-151	22	39	-74	-18	-55	81	-30	0
0.577500	-171	3942	-15687	-28520	197	-24807	-10217	-20209	-660	-24850	-16763	-18557	-514	-26848	-16549	-16116	2584	-16071	-2516	-32699	-2699	-16647	15683	-25393	-46	-12049	14581	-18503	3339	-10659	18172	-7815	-147	-126	-120	-67	-59	-58	-105	43	-151	21	37	-73	-19	-52	84	-29	0
0.578333	-193	6529	-15209	-27982	135	-25208	-10181	-20228	-698	-25406	-16750	-18508	-470	-27361	-16134	-15964	2487	-14267	-1947	-32673	-2623	-16815	15381	-25690	-182	-12384	14421	-18379	2170	-10842	17807	-7572	-154	-119	-120	-63	-59	-58	-103	42	-146	20	39	-74	-19	-56	84	-28	0
0.579167	-275	8910	-14648	-27472	315	-25610	-10146	-20299	-680	-25959	-16700	-18446	-469	-27838	-15684	-15790	2455	-12435	-1212	-32650	-4158	-17021	15089	-25954	-119	-12795	14325	-18270	3446	-11073	17463	-7402	-147	-126	-116	-64	-60	-57	-103	40	-162	22	39	-73	-21	-50	86	-27	2
0.580000	-271	11051	-14024	-26996	84	-25994	-10119	-20345	-739	-26499	-16599	-18379	-492	-28295	-15201	-15577	2264	-10601	-331	-32606	-859	-17261	14838	-26194	-48	-13276	14256	-18186	-551	-11356	17140	-7307	-148	-113	-118	-64	-59	-55	-105	40	-149	21	37	-73	-18	-55	81	-28	-3
0.580833	-274	12919	-13363	-26574	222	-26367	-10092	-20388	-869	-27011	-16450	-18312	-510	-28707	-14699	-15353	1988	-8807	650	-32616	-1931	-17537	14618	-26409	-18	-13828	14231	-18123	-4159	-11691	16856	-7280	-149	-126	-121	-68	-68	-61	-104	36	-160	17	35	-77	-24	-55	84	-30	-5
0.581667	-283	14468	-12701	-26195	191	-26722	-10056	-20423	-917	-27484	-16258	-18234	-492	-29074	-14179	-15115	2015	-7088	1703	-32619	-2623	-17832	14418	-26601	113	-14434	14237	-18088	-6208	-12080	16624	-7324	-154	-129	-124	-68	-68	-63	-108	34	-154	15	32	-82	-26	-59	77	-35	-6
0.582500	-360	15703	-12065	-25852	246	-27046	-10009	-20442	-1051	-27913	-16014	-18144	-501	-29374	-13647	-14867	1793	-5467	2790	-32665	-1405	-18135	14265	-26768	96	-15082	14288	-18068	-7842	-12513	16464	-7422	-151	-129	-126	-70	-62	-64	-107	35	-153	16	6	-76	-22	-57	79	-31	-1
0.583333	-367	16610	-11496	-25518	159	-27327	-9936	-20441	-1188	-28281	-15722	-18037	-462	-29607	-13107	-14609	1638	-3971	3884	-32685	-2001	-18438	14147	-26915	34	-15758	14354	-18077	-7763	-12986	16366	-7578	-152	-126	-122	-67	-61	-59	-104	37	-150	18	37	-73	-22	-56	79	-35	7
0.584167	-285	17182	-11027	-25186	318	-27578	-9843	-20434	-1281	-28583	-15388	-17925	-439	-29794	-12571	-14354	1584	-2611	4943	-32716	-2144	-18737	14056	-27055	87	-16437	14477	-18113	-6130	-13494	16338	-7783	-150	-126	-121	-69	-63	-60	-107	33	-150	18	37	-74	-22	-55	81	-28	-1
0.585000	-196	17448	-10696	-24824	64	-27776	-9732	-20402	-1197	-28813	-15020	-17803	-412	-29878	-12041	-14102	1425	-1399	5952	-32701	178	-19014	13995	-27176	251	-17104	14605	-18182	-7249	-14028	16379	-8042	-150	-126	-122	-67	-63	-82	-104	38	-152	17	34	-74	-23	-55	81	-30	-1
0.585833	-291	17424	-10538	-24414	208	-27929	-9593	-20357	-1060	-28963	-14624	-17676	-465	-29905	-11511	-13857	1265	-349	6846	-32715	-981	-19262	13951	-27297	126	-17738	14748	-18277	-7384	-14572	16487	-8310	-150	-125	-120	-67	-62	-60	-107	36	-151	44	38	-76	-19	-53	84	-28	-1
0.586667	-285	17141	-10566	-23935	234	-28019	-9421	-20298	-969	-29036	-14200	-17542	-491	-29865	-10989	-13625	1222	537	7698	-32698	-2151	-19461	13922	-27409	82	-18316	14900	-18399	-4866	-15121	16653	-8609	-150	-126	-120	-65	-60	-59	-103	40	-149	17	37	-74	-21	-51	82	-31	-3
0.587500	-308	16641	-10787	-23376	177	-28051	-9213	-20228	-938	-29032	-13756	-17411	-425	-29751	-10482	-13405	1029	1260	8406	-32703	-615	-19622	13903	-27515	85	-18825	15053	-18554	-3316	-15656	16868	-8935	-148	-127	-120	-77	-62	-65	-107	37	-150	18	36	-75	-24	-56	85	-28	-1
0.588333	-301	15975	-11186	-22728	259	-28014	-8972	-20140	-1149	-28944	-13296	-17274	-431	-29574	-9989	-13207	855	1826	8997	-32611	-1221	-19727	13886	-27623	19	-19249	15204	-18733	-1783	-16160	17118	-9262	-149	-127	-121	-68	-65	-58	-108	40	-150	17	34	-76	-21	-58	78	-32	-3
0.589167	-210	15179	-11739	-22005	229	-27907	-8693	-20053	-1185	-28782	-12831	-17143	-425	-29333	-9504	-13033	570	2258	9476	-32491	-1079	-19782	13875	-27734	78	-19575	15355	-18932	-1189	-16621	17394	-9583	-151	-130	-116	-67	-63	-61	-108	36	-154	15	36	-77	-25	-61	80	-31	-1
0.590000	-171	14303	-12412	-21220	145	-27730	-8374	-19945	-1041	-28547	-12360	-17013	-328	-29037	-9041	-12864	385	2560	9840	-32302	-1007	-19784	13866	-27844	86	-19785	15495	-19157	-868	-17052	17678	-9897	-156	-128	-126	-73	-65	-63	-109	36	-155	11	29	-79	-25	-58	76	-34	-7
0.590833	-262	13380	-13134	-20395	60	-27476	-8022	-19832	-891	-28244	-11896	-16888	-280	-28681	-8585	-12718	268	2751	10104	-32062	-1079	-19741	13856	-27955	-116	-19886	15642	-19391	-762	-17371	17972	-10192	-152	-121	-121	-67	-65	-58	-107	38	-150	19	35	-75	-24	-57	85	-31	-1
0.591667	-248	12460	-13834	-19570	-182	-27142	-7621	-19712	-671	-27871	-11412	-16765	-267	-28283	-8143	-12588	131	2850	10285	-31761	-351	-19657	13856	-28065	-152	-19886	15781	-19643	-2334	-17643	18248	-10468	-148	-125	-121	-65	-63	-58	-104	39	-147	20	35	-77	-19	-56	80	-30	1
0.592500	-113	11563	-14451	-18804	-47	-26750	-7187	-19589	-353	-27445	-10938	-16647	-346	-27847	-7721	-12479	216	2869	10382	-31419	-2034	-19542	13859	-28176	-128	-19756	15920	-19905	-947	-17829	18505	-10713	-146	-127	-120	-61	-64	-62	-107	58	-150	17	35	-75	-22	-57	84	-31	-1
0.593333	-39	10720	-14919	-18131	-13	-26293	-6721	-19462	-214	-26975	-10466	-16543	-341	-27394	-7318	-12381	279	2828	10419	-31024	466	-19406	13888	-28287	-308	-19547	16046	-20175	-3046	-17940	18733	-10933	-149	-125	-118	-66	-64	-56	-103	42	-149	22	38	-74	-23	-52	86	-30	0
0.594167	-107	9950	-15163	-17600	310	-25772	-6228	-19332	-207	-26469	-10001	-16444	-287	-26924	-6937	-12308	67	2739	10408	-30586	695	-19260	13935	-28397	-329	-19254	16223	-20443	-7076	-17982	18934	-11115	-150	-124	-115	-66	-63	-57	-105	37	-145	19	34	-72	-22	-53	82	-30	0
0.595000	0	9258	-15138	-17265	422	-25204	-5709	-19199	-202	-25934	-9543	-16351	-234	-26440	-6580	-12246	13	2619	10358	-30107	-728	-19110	14022	-28483	-200	-18900	16387	-20702	-8647	-17940	19104	-11266	-147	-125	-118	-66	-61	-57	-102	40	-152	16	36	-75	-18	-55	80	-31	1
0.595833	86	8650	-14799	-17142	387	-24600	-5178	-19063	-195	-25387	-9089	-16265	-285	-25963	-6242	-12196	-110	2484	10287	-29596	581	-18966	14151	-28604	-378	-18505	16585	-20952	-10125	-17841	19257	-11378	-149	-125	-118	-63	-59	-58	-103	47	-146	20	36	-74	-18	-56	85	-29	0
0.596667	143	8134	-14130	-17271	292	-23958	-4634	-18923	-179	-24829	-8645	-16182	-290	-25498	-5931	-12147	-171	2349	10205	-29060	43	-18831	14351	-28698	-279	-18084	16811	-21190	-9871	-17694	19395	-11451	-146	-122	-117	-64	-58	-55	-104	39	-150	18	52	-75	-22	-57	79	-31	1
0.597500	196	7708	-13148	-17671	490	-23308	-4080	-18783	32	-24270	-8205	-16099	-239	-25050	-5645	-12127	-182	2221	10117	-28515	-406	-18714	14587	-28777	-163	-17662	17078	-21404	-7451	-17511	19537	-11485	-148	-126	-119	-64	-63	-60	-105	38	-152	20	36	-69	-22	-57	84	-28	3
0.598333	212	7361	-11867	-18333	121	-22644	-3557	-18634	214	-23724	-7776	-16024	-263	-24639	-5379	-12110	-243	2103	10023	-27968	1397	-18584	14916	-28843	-30	-17267	17382	-21596	-6753	-17309	19692	-11485	-153	-126	-121	-66	-64	-57	-104	53	-155	17	35	-74	-22	-58	75	-33	-3
0.599167	13	7074	-10347	-19252	90	-21988	-3039	-18487	101	-23200	-7359	-15948	-241	-24259	-5154	-12093	-373	2014	9937	-27423	1158	-18521	15321	-28898	-42	-16907	17743	-21754	-6514	-17099	19878	-11449	-147	-121	-118	-64	-59	-57	-104	36	-151	18	36	-72	-19	-55	84	-29	-1
0.600000	37	6860	-8623	-20389	205	-21339	-2537	-18332	122	-22694	-6957	-15868	-246	-23925	-4947	-12084	-526	1950	9851	-26891	-889	-18453	15810	-28932	-146	-16601	18145	-21881	-2694	-16907	20101	-11379	-148	-124	-116	-63	-57	-56	-102	37	-148	20	36	-72	-18	-55	80	-29	-3
0.600833	41	6696	-6812	-21708	22	-20728	-2073	-18181	195	-22227	-6577	-15787	-189	-23631	-4768	-12083	-451	1915	9774	-26389	88	-18376	16369	-28948	-65	-16371	18596	-21969	682	-16743	20366	-11278	-152	-124	-120	-66	-64	-59	-107	37	-152	18	36	-74	-23	-57	81	-29	-6
0.601667	-21	6571	-4982	-23151	45	-20158	-1647	-18028	180	-21799	-6224	-15714	-161	-23387	-4621	-12083	-342	1914	9705	-25919	-522	-18314	17004	-28944	77	-16209	19093	-22017	4357	-16616	20715	-11153	-153	-126	-121	-67	-66	-62	-104	38	-152	15	34	-73	-25	-59	80	-33	0
0.602500	170	6475	-3233	-24646	41	-19629	-1268	-17871	115	-21412	-5891	-15640	-144	-23182	-4495	-12084	-480	1952	9649	-25482	-891	-18253	17701	-28911	88	-16125	19636	-22020	7550	-16547	21124	-11004	-149	-127	-120	-66	-62	-59	-109	32	-154	16	36	-74	-23	-58	80	-30	-1
0.603333	172	6414	-1653	-26133	-103	-19151	-936	-17721	196	-21070	-5591	-15547	-108	-23066	-4401	-12086	-568	2025	9610	-25088	-683	-18186	18461	-28851	-11	-16113	20211	-21976	9727	-16504	21596	-10832	-147	-129	-126	-64	-63	-57	-104	41	-152	18	36	-29	-19	-56	80	-30	-1
0.604167	18	6374	-323	-27545	-119	-18735	-659	-17569	235	-20768	-5322	-15464	-60	-22914	-4321	-12089	-508	2137	9592	-24737	-1129	-18113	19247	-28760	18	-16162	20808	-21884	11774	-16526	22124	-10650	-150	-128	-119	-66	-58	-56	-107	36	-150	19	37	-73	-22	-56	80	-27	0
0.605000	-28	6355	690	-28812	-72	-18377	-432	-17426	262	-20527	-5098	-15378	-57	-22841	-4277	-12095	-412	2290	9597	-24429	-321	-18026	20051	-28635	57	-16269	21416	-21747	11578	-16602	22698	-10453	-149	-124	-121	-64	-59	-58	-101	40	-151	19	38	-70	-21	-57	80	-30	0
0.605833	-86	6354	1322	-29875	-60	-18089	-279	-17282	146	-20330	-4916	-15296	-75	-22803	-4258	-12108	-572	2473	9631	-24167	-1842	-17939	20847	-28478	-109	-16421	22019	-21562	12735	-16729	23326	-10260	-145	-126	-122	-65	-64	-57	-105	59	-152	20	38	-72	-24	-55	81	-27	0
0.606667	-117	6368	1543	-30686	-257	-17861	-167	-17148	-116	-20178	-4773	-15219	-105	-22782	-4254	-12078	-579	2693	9700	-23949	8	-17839	21619	-28290	-63	-16601	22604	-21333	11629	-16895	23962	-10057	-151	-127	-125	-68	-63	-59	-108	36	-154	19	34	-77	-25	-68	78	-31	0
0.607500	-284	6399	1348	-31217	-268	-17697	-121	-17015	-265	-20070	-4679	-15140	-163	-22786	-4272	-12081	-589	2944	9803	-23767	1987	-17736	22341	-28059	12	-16796	23165	-21051	6561	-17091	24609	-9859	-151	-128	-120	-65	-63	-59	-108	36	-154	19	37	-75	-19	-56	85	-28	-1
0.608333	-355	6450	762	-31444	-191	-17586	-120	-16899	-243	-19993	-4622	-15061	-190	-22801	-4305	-12072	-643	3222	9950	-23622	-109	-17626	23000	-27791	218	-16989	23680	-20731	4405	-17307	25232	-9677	-152	-128	-122	-68	-76	-61	-107	36	-173	20	34	-76	-22	-59	76	-31	-1
0.609167	-279	6516	-179	-31359	-307	-17537	-174	-16783	-149	-19958	-4605	-14986	-150	-22820	-4352	-12053	-585	3534	10142	-23507	1622	-17530	23570	-27485	193	-17170	24133	-20366	1777	-17528	25818	-9499	-154	-125	-121	-66	-66	-66	-107	36	-151	18	34	-76	-23	-57	81	-30	-1
0.610000	-286	6589	-1425	-30971	-413	-17535	-271	-16674	38	-19944	-4631	-14912	-122	-22841	-4408	-12033	-457	3863	10368	-23419	1510	-17439	24041	-27145	155	-17332	24528	-19963	553	-17748	26344	-9342	-151	-126	-122	-69	-63	-58	-105	39	-151	18	33	-79	-21	-53	81	-29	-3
0.610833	-352	6679	-2894	-30296	-109	-17575	-406	-16569	54	-19951	-4694	-14840	-189	-22841	-4473	-12001	-380	4213	10628	-23349	1118	-17370	24401	-26771	54	-17468	24845	-19523	680	-17948	26801	-9198	-148	-126	-120	-66	-64	-60	-105	40	-148	18	35	-77	-21	-55	84	-26	0
0.611667	-211	6772	-4453	-29366	-332	-17653	-578	-16473	-10	-19973	-4787	-14765	-200	-22824	-4539	-11970	-355	4569	10919	-23296	2828	-17326	24639	-26361	-152	-17577	25084	-19045	-673	-18132	27178	-9082	-146	-124	-118	-62	-59	-56	-105	40	-150	21	38	-73	-19	-56	86	-24	-3
0.612500	-180	6859	-6051	-28235	-442	-17770	-781	-16385	-279	-20009	-4913	-14692	-167	-22786	-4604	-11935	-434	4926	11221	-23263	3413	-17324	24747	-25941	-223	-17666	25232	-18541	-4100	-18289	27456	-8995	-149	-127	-119	-63	-64	-58	-104	39	-150	21	35	-75	-24	-53	84	-30	0
0.613333	-195	6941	-7585	-26944	-188	-17907	-1006	-16301	-349	-20055	-5060	-14616	-163	-22724	-4662	-11902	-331	5283	11533	-23237	1157	-17360	24732	-25486	-435	-17732	25297	-18013	-3760	-18411	27629	-8934	-148	-125	-134	-62	-64	-57	-101	40	-147	20	38	-76	-22	-56	82	-30	0
0.614167	-160	7009	-8968	-25550	-405	-18073	-1262	-16219	-191	-20097	-5225	-14535	-171	-22627	-4716	-11861	-336	5624	11839	-23219	2102	-17445	24593	-25018	-499	-17786	25286	-17465	-3284	-18502	27700	-8904	-148	-128	-120	-63	-62	-56	-104	39	-151	19	34	-73	-18	-55	85	-28	1
0.615000	-239	7054	-10133	-24106	-453	-18250	-1511	-16140	-202	-20138	-5406	-14450	-156	-22504	-4762	-11838	-481	5958	12126	-23206	2102	-17582	24340	-24538	-649	-17839	25185	-16896	-2650	-18565	27666	-8906	-150	-128	-120	-67	-66	-60	-107	38	-154	28	33	-75	-23	-61	78	-32	-4
0.615833	-239	7072	-11011	-22690	-424	-18452	-1774	-16068	-163	-20169	-5587	-14361	-189	-22343	-4822	-11791	-584	6243	12386	-23192	1452	-17771	23983	-24049	-854	-17893	25022	-16316	-1614	-18588	27549	-8938	-150	-125	-118	-64	-41	-57	-105	39	-151	19	34	-75	-22	-59	84	-29	-3
0.616667	-180	7070	-11552	-21337	-353	-18634	-2028	-15989	-108	-20184	-5768	-14262	-437	-22138	-4818	-11759	-628	6508	12597	-23189	1748	-18015	23542	-23559	-872	-17968	24798	-15732	-803	-18596	27350	-9005	-149	-126	-120	-68	-60	-57	-105	39	-149	21	32	-74	-21	-57	82	-53	1
0.617500	-188	7033	-11740	-20110	-293	-18831	-2282	-15914	-464	-20187	-5946	-14154	-903	-21918	-4828	-11728	-455	6723	12753	-23173	1242	-18309	23021	-23074	-1008	-18073	24531	-15134	998	-18582	27090	-9109	-145	-125	-118	-66	-62	-57	-104	40	-152	19	36	-72	-19	-53	84	-28	0
0.618333	-263	6956	-11580	-19045	-439	-19027	-2521	-15845	-608	-20178	-6111	-14049	-973	-21668	-4831	-11709	-629	6893	12841	-23162	1644	-18660	22443	-22595	-1128	-18215	24210	-14545	1612	-18562	26774	-9248	-147	-126	-118	-65	-51	-51	-104	41	-139	19	37	-74	-23	-56	90	-26	0
0.619167	-284	6847	-11085	-18172	-340	-19226	-2746	-15775	-400	-20157	-6265	-13933	-728	-21394	-4828	-11687	-923	7009	12851	-23156	213	-19060	21814	-22126	-1064	-18401	23871	-13961	3360	-18541	26426	-9418	-147	-130	-119	-64	-62	-60	-104	41	-148	19	38	-69	-18	-58	88	-27	1
0.620000	-298	6705	-10291	-17506	-283	-19416	-2942	-15705	-247	-20112	-6399	-13815	-620	-21105	-4824	-11670	-644	7063	12779	-23146	317	-19496	21164	-21674	-860	-18636	23513	-13395	5288	-18528	26063	-9627	-145	-127	-117	-64	-63	-46	-102	40	-148	19	39	-74	-22	-58	80	-28	0
0.620833	-400	6524	-9257	-17060	-545	-19599	-3115	-15640	-277	-20058	-6517	-13698	-579	-20798	-4818	-11666	-609	7056	12623	-23144	2745	-19971	20501	-21244	-844	-18920	23152	-12846	1928	-18526	25694	-9876	-153	-127	-121	-64	-67	-61	-108	38	-152	17	33	-73	-25	-58	84	-26	0
0.621667	-380	6322	-8044	-16833	-488	-19766	-3256	-15578	-340	-19990	-6615	-13590	-578	-20488	-4820	-11664	-730	6988	12383	-23134	-204	-20459	19839	-20829	-1143	-19251	22775	-12314	1069	-18545	25335	-10155	-148	-131	-121	-65	-60	-58	-104	39	-155	15	36	-75	-22	-60	81	-28	-6
0.622500	-281	6089	-6724	-16807	-543	-19924	-3366	-15509	-449	-19904	-6691	-13481	-400	-20174	-4828	-11666	-497	6860	12069	-23125	604	-20964	19179	-20436	-1530	-19625	22412	-11811	-388	-18580	24992	-10465	-149	-130	-118	-67	-66	-62	-105	38	-152	18	33	-75	-22	-58	82	-32	-4
0.623333	-307	5841	-5370	-16966	-510	-20057	-3444	-15461	-611	-19801	-6748	-13380	-335	-19859	-4850	-11677	-449	6685	11684	-23113	445	-21470	18540	-20065	-1422	-20019	22049	-11345	-534	-18639	24672	-10809	-151	-129	-119	-69	-67	-62	-109	37	-158	16	35	-75	-27	-63	78	-30	-1
0.624167	-414	5575	-4053	-17290	-314	-20172	-3490	-15401	-532	-19687	-6787	-13293	-310	-19549	-4887	-11684	-530	6445	11241	-23102	-724	-21965	17920	-19709	-1301	-20432	21698	-10910	1006	-18713	24380	-11174	-148	-127	-117	-65	-65	-62	-105	42	-150	19	36	-72	-23	-57	84	-28	-1
0.625000	-265	5296	-2822	-17745	-303	-20253	-3502	-15351	-373	-19552	-6807	-13201	-132	-19256	-4938	-11695	-461	6165	10741	-23089	6	-22437	17332	-19367	-1040	-20846	21344	-10520	2564	-18804	24111	-11568	-150	-129	-120	-63	-62	-59	-103	41	-152	19	47	-75	-25	-57	70	-29	0
0.625833	-260	5004	-1741	-18317	-576	-20306	-3486	-15301	-580	-19400	-6821	-13163	22	-18964	-5012	-11709	-390	5845	10204	-23064	1464	-22877	16767	-19046	-681	-21249	20992	-10172	1474	-18902	23857	-11991	-148	-127	-116	-66	-61	-59	-104	37	-152	19	39	-74	-23	-56	84	-28	-1
0.626667	-306	4706	-857	-18956	-265	-20321	-3446	-15251	-583	-19235	-6831	-13126	39	-18688	-5102	-11722	-441	5469	9646	-23035	-825	-23267	16228	-18740	-661	-21625	20627	-9879	3492	-19009	23609	-12428	-146	-125	-119	-67	-59	-55	-102	39	-147	21	40	-72	-18	-52	84	-27	4
0.627500	-184	4409	-195	-19639	-299	-20277	-3386	-15205	-499	-19046	-6830	-13107	41	-18423	-5224	-11740	-387	5125	9077	-23007	-291	-23608	15715	-18446	-478	-21958	20250	-9635	5921	-19110	23357	-12882	-151	-125	-119	-66	-65	-60	-104	41	-150	20	39	-74	-23	-56	85	-29	0
0.628333	-268	4101	232	-20340	-258	-20233	-3310	-15162	-470	-18848	-6837	-13112	4	-18175	-5362	-11755	-494	4746	8513	-22953	4	-23887	15226	-18162	-254	-22234	19857	-9450	7753	-19198	23098	-13347	-149	-128	-118	-59	-61	-60	-104	39	-151	19	37	-78	-25	-42	79	-27	0
0.629167	-290	3792	429	-21038	-1	-20120	-3213	-15117	-413	-18616	-6838	-13141	-8	-17927	-5516	-11770	-429	4363	7960	-22913	-949	-24097	14755	-17882	-231	-22448	19438	-9328	9417	-19263	22819	-13819	-141	-126	-120	-69	-65	-59	-103	41	-156	17	36	-77	-23	-56	82	-30	-5
0.630000	-130	3478	408	-21708	-73	-19954	-3106	-15070	-594	-18372	-6848	-13183	27	-17686	-5681	-11787	-388	3986	7432	-22850	-68	-24226	14304	-17606	-208	-22586	18990	-9273	9617	-19301	22493	-14290	-148	-127	-120	-69	-64	-58	-98	42	-154	20	35	-79	-26	-58	80	-29	-4
0.630833	-135	3161	199	-22333	-113	-19743	-2985	-15019	-877	-18102	-6854	-13242	52	-17445	-5854	-11804	-405	3620	6935	-22777	-556	-24281	13868	-17327	-105	-22644	18551	-9278	9824	-19301	22122	-14757	-147	-125	-120	-70	-65	-58	-103	41	-150	20	35	-74	-21	-52	84	-28	1
0.631667	-173	2843	-170	-22897	-69	-19474	-2857	-14974	-785	-17815	-6869	-13320	71	-17198	-6033	-11824	-424	3279	6482	-22689	-11	-24257	13447	-17050	104	-22627	17991	-9357	7997	-19270	21695	-15217	-151	-129	-120	-65	-69	-56	-104	40	-152	21	36	-73	-23	-52	85	-29	-5
0.632500	-131	2512	-661	-23399	-213	-19160	-2731	-14923	-562	-17508	-6883	-13404	124	-16941	-6211	-11849	-419	2961	6071	-22596	-187	-24157	13038	-16767	300	-22527	17437	-9507	5611	-19192	21204	-15660	-150	-128	-119	-66	-62	-57	-104	38	-151	19	37	-74	-22	-53	82	-29	0
0.633333	34	2192	-1220	-23820	3	-18795	-2578	-14868	-481	-17177	-6897	-13494	140	-16674	-6378	-11877	-430	2672	5711	-22488	-815	-23977	12642	-16479	551	-22356	16851	-9729	4810	-19076	20648	-16076	-149	-125	-118	-62	-63	-57	-107	41	-149	21	37	-97	-22	-57	86	-28	0
0.634167	77	1864	-1815	-24186	-214	-18385	-2445	-14807	-543	-16831	-6908	-13585	136	-16388	-6529	-11911	-380	2415	5394	-22369	2609	-23726	12259	-16186	576	-22121	16241	-10020	-1679	-18920	20031	-16462	-145	-135	-117	-68	-62	-58	-103	40	-146	21	38	-75	-21	-53	85	-28	3
0.635000	55	1532	-2407	-24442	-156	-17937	-2296	-14751	-528	-16473	-6919	-13676	126	-16080	-6665	-11955	-338	2188	5127	-22244	665	-23411	11892	-15905	429	-21831	15603	-10387	-6035	-18726	19353	-16819	-148	-124	-121	-66	-61	-59	-105	60	-147	17	35	-81	-21	-52	85	-28	0
0.635833	181	1201	-2960	-24631	-141	-17454	-2144	-14689	-572	-16116	-6916	-13766	188	-15754	-6773	-12010	-398	1988	4906	-22104	1078	-23036	11544	-15587	621	-21497	14955	-10811	-9308	-18496	18613	-17135	-151	-125	-120	-65	-84	-57	-102	41	-151	18	36	-73	-21	-53	86	-30	-1
0.636667	54	877	-3435	-24740	-161	-16946	-1984	-14626	-619	-15729	-6901	-13847	228	-15404	-6852	-12071	-305	1824	4732	-21956	1796	-22611	11217	-15281	728	-21130	14298	-11298	-11229	-18237	17831	-17405	-148	-122	-118	-63	-60	-53	-102	40	-151	16	36	-74	-24	-53	85	-29	0
0.637500	-96	560	-3819	-24766	-152	-16415	-1820	-14561	-665	-15335	-6868	-13923	166	-15030	-6895	-12148	-237	1678	4603	-21800	1055	-22143	10909	-14972	884	-20735	13645	-11839	-10828	-17958	17011	-17619	-149	-126	-120	-66	-62	-57	-102	44	-149	20	37	-69	-22	-56	80	-28	-3
0.638333	-167	263	-4101	-24709	7	-15876	-1651	-14496	-594	-14944	-6820	-13987	136	-14637	-6902	-12243	-210	1556	4517	-21637	1465	-21643	10621	-14659	677	-20333	12997	-12426	-8818	-17665	16174	-17787	-149	-122	-118	-63	-60	-57	-103	42	-151	19	35	-73	-21	-49	86	-26	0
0.639167	-253	-21	-4281	-24576	-355	-15322	-1474	-14428	-525	-14551	-6750	-14043	200	-14227	-6868	-12332	-147	1440	4468	-21468	3446	-21111	10359	-14346	480	-19927	12378	-13046	-9531	-17366	15327	-17898	-145	-126	-120	-63	-62	-57	-103	40	-148	19	37	-73	-16	-55	86	-27	0
0.640000	-127	-285	-4347	-24356	-235	-14774	-1292	-14366	-378	-14167	-6659	-14097	111	-13801	-6797	-12444	-142	1341	4459	-21291	1360	-20568	10122	-14035	240	-19525	11775	-13701	-7541	-17068	14485	-17938	-146	-127	-121	-66	-82	-59	-107	38	-150	13	33	-76	0	-58	82	-30	-3
0.640833	-85	-551	-4323	-24063	-201	-14238	-1113	-14308	-452	-13768	-6542	-14141	17	-13374	-6687	-12568	-66	1242	4490	-21106	955	-20019	9909	-13729	94	-19134	11218	-14354	-3666	-16767	13657	-17922	-155	-127	-122	-68	-63	-59	-107	36	-150	18	32	-76	-22	-57	82	-32	-1
0.641667	-237	-733	-4211	-23692	-212	-13716	-926	-14253	-650	-13394	-6404	-14184	13	-12939	-6535	-12702	-163	1141	4554	-20908	1670	-19466	9717	-13441	12	-18757	10691	-15017	-481	-16477	12858	-17841	-151	-129	-124	-66	-57	-60	-107	35	-152	15	26	-77	-25	-60	84	-32	-3
0.642500	-266	-906	-4035	-23248	-118	-13216	-739	-14198	-457	-13043	-6245	-14216	2	-12503	-6351	-12840	202	1050	4658	-20710	872	-18917	9551	-13158	-69	-18379	10211	-15660	3021	-16199	12102	-17699	-148	-129	-122	-67	-64	-64	-107	38	-151	17	34	-76	-21	-61	82	-32	-3
0.643333	-320	-1039	-3812	-22729	-127	-12738	-559	-14149	-251	-12683	-6060	-14249	-12	-12072	-6133	-13008	662	948	4800	-20499	1218	-18371	9400	-12888	-219	-18015	9769	-16277	5184	-15925	11424	-17502	-149	-127	-124	-69	-64	-60	-107	35	-151	17	34	-77	-27	-57	85	-30	0
0.644167	-487	-1136	-3569	-22149	-122	-12286	-379	-14102	-314	-12339	-5858	-14284	28	-11658	-5888	-13129	433	842	4973	-20279	446	-17844	9267	-12635	-333	-17654	9372	-16845	7006	-15661	10743	-17250	-147	-126	-118	-67	-63	-59	-107	38	-149	18	34	-75	-23	-58	82	-32	0
0.645000	-539	-1197	-3308	-21510	43	-11873	-207	-14064	-211	-12006	-5643	-14321	-3	-11261	-5623	-13284	542	728	5184	-20042	452	-17310	9179	-12399	-207	-17299	9006	-17359	7772	-15406	10139	-16947	-148	-128	-118	-67	-61	-46	-108	39	-151	17	35	-76	-21	-60	85	-26	2
0.645833	-362	-1219	-3063	-20818	61	-11498	-47	-14026	251	-11688	-5414	-14357	-25	-10886	-5343	-13421	792	613	5426	-19796	470	-16800	9030	-12189	-177	-16931	8678	-17801	6823	-15150	9592	-16603	-147	-99	-114	-68	-64	-60	-104	39	-149	17	36	-77	-22	-58	84	-28	1
0.646667	-288	-1200	-2839	-20095	198	-11159	97	-13992	352	-11385	-5178	-14416	47	-10529	-5051	-13559	631	499	5706	-19536	-1412	-16304	8917	-12002	-117	-16549	8377	-18169	8044	-14895	9098	-16217	-145	-125	-119	-52	-60	-60	-105	40	-151	19	30	-77	-21	-57	85	-27	2
0.647500	-210	-1154	-2640	-19346	-52	-10856	229	-13966	193	-11096	-4937	-14450	22	-10203	-4760	-13687	495	373	6006	-19253	1646	-15821	8806	-11841	130	-16149	8094	-18443	4106	-14633	8650	-15808	-148	-130	-120	-67	-61	-60	-105	39	-152	17	33	-76	-23	-58	84	-30	-3
0.648333	-167	-1074	-2488	-18576	120	-10594	338	-13925	248	-10827	-4698	-14503	-35	-9904	-4470	-13804	314	271	6339	-18958	291	-15346	8687	-11707	-144	-15722	7820	-18631	73	-14356	8245	-15375	-165	-131	-124	-72	-65	-64	-110	38	-156	11	29	-83	-25	-61	81	-36	-5
0.649167	-216	-973	-2366	-17802	58	-10363	439	-13918	490	-10563	-4458	-14555	-30	-9632	-4185	-13901	396	172	6691	-18635	-702	-14872	8565	-11597	5	-15255	7566	-18716	-2441	-14048	7879	-14925	-150	-130	-122	-72	-65	-60	-109	36	-152	13	30	-76	-23	-59	79	-32	-5
0.650000	-171	-836	-2268	-17024	88	-10159	505	-13892	628	-10314	-4227	-14606	-67	-9381	-3911	-13980	254	93	7090	-18284	25	-14402	8425	-11509	-3	-14756	7305	-18706	-4484	-13745	7542	-14460	-149	-129	-121	-67	-62	-60	-107	36	-151	17	29	-78	-25	-57	90	-33	-1
0.650833	-135	-699	-2199	-16269	137	-9989	556	-13868	454	-10079	-4003	-14658	-77	-9153	-3651	-14028	44	34	7456	-17900	-1038	-13933	8274	-11448	-156	-14215	7050	-18601	-4891	-13397	7227	-13990	-147	-127	-116	-69	-65	-58	-104	39	-149	17	36	-77	-19	-53	84	-22	1
0.651667	-153	-532	-2141	-15540	349	-9839	590	-13837	267	-9849	-3798	-14706	-82	-8941	-3410	-14060	190	9	7848	-17480	-1387	-13461	8104	-11410	-10	-13635	6781	-18413	-4047	-13018	6929	-13519	-147	-126	-115	-66	-62	-63	-100	40	-149	20	36	-77	-27	-52	84	-26	0
0.652500	-112	-372	-2090	-14855	-94	-9713	596	-13808	345	-9639	-3613	-14749	-82	-8751	-3193	-14068	300	3	8233	-17029	471	-12992	7911	-11383	123	-13015	6503	-18147	-6208	-12613	6640	-13060	-148	-129	-117	-67	-61	-57	-104	42	-150	18	36	-75	-22	-56	86	-27	-1
0.653333	-217	-212	-2033	-14210	-274	-9599	581	-13774	352	-9432	-3446	-14787	-41	-8575	-3004	-14044	398	34	8608	-16534	-981	-12515	7694	-11395	74	-12359	6213	-17817	-7452	-12181	6356	-12606	-147	-126	-117	-64	-60	-50	-104	39	-129	19	37	-75	-22	-50	86	-25	0
0.654167	-291	-59	-1960	-13616	-666	-9505	549	-13738	294	-9231	-3304	-14817	-9	-8407	-2836	-14002	3247	95	8968	-16006	-2715	-12029	7461	-11412	11	-11670	5913	-17431	-5811	-11719	6074	-12164	-146	-127	-117	-65	-63	-55	-101	40	-150	19	37	-73	-23	-50	86	-25	0
0.655000	-241	86	-1858	-13072	-831	-9418	498	-13694	477	-9039	-3188	-14839	-85	-8246	-2696	-13932	8641	191	9325	-15432	-1779	-11537	7205	-11442	50	-10962	5601	-17007	-4871	-11237	5786	-11734	-145	-127	-117	-65	-61	-58	-84	42	-148	18	36	-75	-18	-53	86	-27	0
0.655833	-149	218	-1722	-12592	-655	-9330	430	-13648	522	-8849	-3096	-14852	-94	-8089	-2577	-13841	9066	319	9609	-14829	-2746	-11040	6928	-11478	174	-10231	5286	-16549	-3276	-10730	5494	-11308	-150	-128	-119	-75	-63	-55	-101	39	-152	18	36	-74	-21	-51	87	-27	-1
0.656667	-222	334	-1545	-12179	-528	-9241	349	-13596	542	-8671	-3033	-14852	-88	-7930	-2485	-13727	6742	478	9890	-14201	-2947	-10540	6635	-11521	178	-9499	4966	-16094	-1953	-10214	5199	-10894	-152	-127	-118	-69	-62	-57	-107	39	-154	13	34	-77	-22	-52	84	-30	-1
0.657500	-316	432	-1353	-11826	-501	-9145	254	-13537	761	-8487	-2992	-14842	-119	-7768	-2413	-13593	5863	659	10092	-13552	-3121	-10008	6331	-11575	5	-8758	4658	-15625	-453	-9694	4904	-10483	-148	-127	-118	-68	-61	-52	-101	40	-154	18	38	-75	-22	-51	78	-26	0
0.658333	-313	509	-1069	-11538	-428	-9027	157	-13466	695	-8305	-2998	-14826	-155	-7599	-2358	-13442	4849	863	10258	-12895	-3416	-9540	6019	-11598	-90	-8033	4359	-15167	1037	-9181	4611	-10074	-156	-128	-116	-65	-62	-57	-102	40	-152	20	38	-79	-22	-50	87	-26	-3
0.659167	-303	566	-774	-11317	-356	-8905	53	-13394	418	-8129	-2977	-14799	-119	-7423	-2321	-13286	3696	1073	10373	-12245	-2847	-9037	5704	-11624	-86	-7328	4086	-14728	641	-8680	4325	-9669	-146	-125	-116	-65	-63	-55	-100	41	-148	20	39	-70	-17	-49	85	-24	-1
0.660000	-239	604	-441	-11157	-163	-8759	-56	-13317	493	-7944	-3002	-14764	-29	-7238	-2302	-13120	2502	1295	10433	-11603	-4559	-8551	5386	-11645	-122	-6658	3834	-14323	3244	-8202	4041	-9251	-146	-126	-117	-64	-60	-73	-99	42	-150	19	39	-69	-22	-51	89	-22	3
0.660833	-182	620	-91	-11063	-249	-8592	-160	-13203	680	-7768	-3046	-14726	-32	-7051	-2294	-12949	1593	1513	10431	-11010	-2036	-8077	5084	-11649	97	-6026	3621	-13951	2471	-7756	3771	-8833	-150	-128	-120	-70	-65	-56	-103	40	-149	18	37	-73	-19	-53	86	-26	1
0.661667	-198	619	270	-11025	-104	-8402	-269	-13143	665	-7595	-3107	-14690	-31	-6852	-2299	-12781	744	1721	10372	-10456	-1596	-7619	4791	-11643	-100	-5446	3440	-13614	-318	-7345	3516	-8400	-150	-130	-121	-66	-63	-56	-104	37	-150	20	35	-78	-25	-56	82	-26	-3
0.662500	-81	594	632	-11036	-107	-8181	-367	-13045	695	-7412	-3168	-14644	20	-6646	-2307	-12613	19	1914	10271	-9963	-2832	-7179	4524	-11616	-83	-4927	3313	-13298	-626	-6973	3285	-7956	-150	-128	-120	-65	-64	-56	-103	40	-153	18	39	-70	-24	-53	84	-28	-1
0.663333	-57	560	988	-11086	38	-7929	-457	-12935	764	-7222	-3242	-14598	-29	-6431	-2321	-12456	-788	2092	10125	-9530	-1210	-6760	4281	-11576	-179	-4434	3229	-13023	-1374	-6653	3074	-7503	-148	-127	-118	-64	-60	-55	-105	40	-150	18	39	-72	-25	-55	84	-27	0
0.664167	-13	511	1314	-11172	42	-7643	-541	-12818	661	-7024	-3312	-14546	-23	-6208	-2337	-12302	-1278	2239	9937	-9189	-1864	-6370	4074	-11518	-276	-4021	3198	-12770	-604	-6380	2910	-7038	-151	-126	-119	-66	-66	-57	-103	41	-151	19	38	-72	-24	-55	88	-28	2
0.665000	99	447	1611	-11279	327	-7332	-609	-12691	700	-6817	-3379	-14496	-81	-5977	-2359	-12159	-1891	2353	9721	-8933	-2163	-6006	3901	-11449	-341	-3677	3210	-12545	1445	-6173	2767	-6563	-151	-127	-125	-66	-63	-60	-104	39	-151	15	37	-77	-27	-60	82	-28	-3
0.665833	110	367	1861	-11400	32	-6985	-669	-12552	662	-6601	-3435	-14440	-25	-5739	-2381	-12024	-2297	2438	9482	-8771	-28	-5668	3774	-11364	-411	-3390	3276	-12319	837	-6008	2672	-6072	-148	-126	-121	-67	-61	-59	-101	38	-148	17	37	-69	-21	-56	84	-26	0
0.666667	50	279	2068	-11513	50	-6606	-712	-12395	441	-6361	-3485	-14378	-27	-5490	-2396	-11897	-2623	2488	9239	-8694	-254	-5363	3698	-11272	-424	-3167	3381	-12101	-584	-5896	2604	-5580	-139	-125	-118	-66	-68	-56	-102	42	-178	17	36	-72	-23	-57	82	-27	1
0.667500	155	180	2215	-11618	278	-6204	-744	-12229	284	-6111	-3517	-14312	-96	-5234	-2417	-11780	-3019	2499	8993	-8717	-2066	-5092	3662	-11174	-446	-3007	3527	-11878	1006	-5832	2583	-5088	-149	-128	-120	-69	-65	-59	-104	39	-151	16	34	-76	-23	-70	81	-30	-3
0.668333	142	76	2306	-11698	173	-5774	-764	-12045	126	-5840	-3535	-14244	-162	-4972	-2441	-11674	-3215	2474	8756	-8823	-710	-4846	3676	-11071	-561	-2902	3701	-11643	1489	-5815	2603	-4602	-148	-128	-124	-70	-64	-59	-104	40	-151	27	34	-75	-23	-58	84	-29	0
0.669167	168	-36	2340	-11735	290	-5316	-771	-11843	9	-5548	-3522	-14159	-145	-4698	-2447	-11568	-3252	2417	8536	-9002	-1133	-4624	3739	-10969	-509	-2851	3899	-11389	2123	-5836	2664	-4131	-150	-129	-121	-69	-68	-59	-105	38	-154	17	36	-74	-24	-63	82	-30	-3
0.670000	178	-155	2312	-11713	304	-4840	-779	-11627	-195	-5233	-3495	-14067	-126	-4417	-2459	-11468	-3294	2326	8346	-9242	-1079	-4432	3849	-10878	-642	-2849	4107	-11102	2361	-5880	2764	-3669	-149	-132	-122	-66	-63	-60	-109	40	-151	10	35	-77	-22	-59	80	-30	-1
0.670833	10	-280	2241	-11639	267	-4364	-765	-11390	-419	-4900	-3436	-13964	-193	-4125	-2463	-11366	-3384	2206	8182	-9526	-681	-4255	4012	-10791	-786	-2883	4326	-10784	2009	-5942	2916	-3226	-149	-128	-120	-67	-60	-57	-103	37	-150	17	39	-72	-19	-55	84	-58	-1
0.671667	20	-401	2134	-11484	380	-3849	-751	-11137	-333	-4540	-3356	-13849	-232	-3819	-2460	-11257	-3395	2063	8064	-9840	-837	-4094	4208	-10718	-799	-2951	4535	-10429	1798	-6024	3101	-2803	-143	-125	-120	-65	-60	-59	-104	40	-149	19	38	-70	-23	-56	84	-28	1
0.672500	130	-525	1987	-11257	337	-3341	-742	-10873	-214	-4166	-3255	-13722	-203	-3505	-2453	-11151	-3457	1890	7973	-10168	269	-3956	4439	-10663	-728	-3049	4731	-10035	-406	-6109	3319	-2415	-145	-126	-118	-66	-61	-58	-105	39	-148	22	27	-73	-18	-55	82	-26	15
0.673333	118	-645	1821	-10923	446	-2831	-731	-10591	-328	-3773	-3136	-13588	-217	-3181	-2434	-11035	-3566	1699	7925	-10491	-1052	-3821	4703	-10633	-781	-3173	4896	-9609	-109	-6192	3570	-2062	-149	-133	-125	-65	-61	-59	-108	37	-152	15	34	-77	-21	-57	81	-28	-1
0.674167	119	-766	1619	-10546	334	-2324	-728	-10301	-440	-3366	-2994	-13436	-208	-2848	-2406	-10911	-3454	1491	7909	-10792	1093	-3687	4997	-10636	-865	-3306	5039	-9146	-1109	-6260	3852	-1734	-147	-131	-121	-68	-63	-59	-107	39	-152	19	36	-79	-21	-53	84	-30	-1
0.675000	82	-874	1474	-10056	226	-1821	-727	-9982	-731	-2953	-2832	-13276	-190	-2505	-2363	-10773	-3699	1276	7936	-11052	3336	-3559	5306	-10623	-889	-3443	5148	-8661	-5982	-6313	4154	-1446	-151	-127	-119	-67	-65	-57	-108	39	-151	20	34	-76	-24	-56	86	-28	-3
0.675833	75	-973	1318	-9488	229	-1333	-735	-9692	-701	-2526	-2654	-13103	-163	-2154	-2308	-10627	-6211	1043	7984	-11261	1589	-3424	5626	-10646	-740	-3580	5221	-8151	-7313	-6337	4476	-1192	-148	-130	-122	-68	-64	-58	-108	39	-152	19	35	-75	-23	-56	82	-28	-1
0.676667	-43	-1056	1193	-8854	247	-861	-755	-9360	-590	-2105	-2471	-12925	-217	-1801	-2237	-10515	-9317	807	8060	-11406	3639	-3285	5951	-10685	-565	-3709	5253	-7626	-8823	-6332	4825	-973	-158	-125	-119	-64	-63	-60	-103	41	-150	19	37	-76	-24	-51	85	-27	0
0.677500	-135	-1126	1110	-8163	227	-410	-779	-9073	-539	-1685	-2272	-12737	-263	-1442	-2144	-10291	-9367	563	8145	-11475	3698	-3134	6275	-10738	-393	-3821	5255	-7094	-8476	-6286	5155	-791	-145	-127	-120	-68	-63	-57	-104	40	-148	25	37	-73	-16	-52	82	-28	0
0.678333	-167	-1178	1084	-7433	506	47	-816	-8762	-375	-1275	-2078	-12551	-245	-1086	-2021	-10108	-9245	316	8239	-11463	3191	-2974	6585	-10799	-401	-3914	5223	-6570	-6529	-6208	5493	-648	-143	-128	-118	-66	-57	-13	-99	40	-147	21	39	-72	-18	-51	85	-25	1
0.679167	-64	-1178	1098	-6674	281	422	-858	-8461	-403	-880	-1882	-12353	-139	-741	-1905	-9916	-9444	68	8334	-11368	4523	-2802	6877	-10862	-218	-3975	5168	-6067	-5971	-6087	5815	-533	-147	-126	-117	-63	-60	-57	-101	41	-147	22	38	-70	-19	-49	94	-23	3
0.680000	-125	-1223	1187	-5900	66	793	-905	-8175	-560	-510	-1688	-12160	-173	-406	-1737	-9720	-8730	-179	8415	-11185	4911	-2619	7143	-10915	-215	-4004	5101	-5590	-7438	-5924	6123	-456	-146	-126	-118	-63	-63	-57	-102	41	-151	23	38	-80	-19	-48	86	-26	4
0.680833	-181	-1219	1344	-5142	242	1136	-958	-7890	-394	-158	-1504	-11965	-280	-87	-1591	-9507	-7418	-431	8474	-10926	2158	-2436	7379	-10963	-370	-3997	5021	-5151	-5353	-5726	6406	-412	-146	-127	-120	-69	-65	-59	-108	39	-151	20	34	-77	-22	-53	82	-28	-1
0.681667	-166	-1192	1566	-4407	97	1444	-1010	-7620	-249	163	-1327	-11776	-242	217	-1400	-9292	-6303	-677	8506	-10582	2432	-2217	7576	-10989	-111	-3950	4934	-4764	-3148	-5487	6655	-398	-148	-130	-127	-69	-68	-57	-109	39	-154	16	27	-81	-28	-58	80	-29	-4
0.682500	-120	-1146	1854	-3721	79	1716	-1058	-7366	-410	457	-1161	-11580	-240	497	-1190	-9078	-5398	-934	8509	-10166	1672	-1994	7737	-10988	1	-3848	4873	-4418	-821	-5207	6874	-407	-150	-128	-122	-68	-63	-59	-108	41	-151	21	37	-75	-18	-53	80	-28	1
0.683333	-85	-1085	2204	-3072	114	1962	-1091	-7115	-645	721	-999	-11379	-335	751	-955	-8836	-4263	-1180	8470	-9683	75	-1758	7854	-10955	23	-3704	4821	-4141	1536	-4899	7051	-470	-147	-131	-119	-66	-60	-57	-104	39	-154	18	38	-77	-24	-53	81	-28	-3
0.684167	-266	-1008	2604	-2491	109	2173	-1115	-6877	-511	954	-849	-11179	-296	974	-703	-8598	-3215	-1426	8383	-9144	-566	-1515	7926	-10889	133	-3508	4803	-3935	3071	-4562	7182	-514	-149	-128	-120	-68	-64	-60	-104	37	-148	19	37	-76	-19	-53	64	-29	-1
0.685000	-328	-920	3040	-1980	43	2342	-1127	-6643	-517	1149	-703	-10982	-268	1163	-423	-8349	-2182	-1676	8246	-8554	-1942	-1261	7946	-10779	215	-3271	4809	-3783	4901	-4201	7263	-604	-148	-125	-114	-66	-62	-45	-105	41	-151	21	36	-98	-22	-55	85	-25	-1
0.685833	-231	-832	3499	-1545	53	2484	-1116	-6386	-382	1310	-567	-10781	-276	1311	-143	-8093	-1267	-1930	8051	-7932	-1893	-1000	7925	-10632	236	-2986	4855	-3709	4430	-3821	7303	-720	-148	-126	-118	-69	-63	-59	-104	41	-150	21	36	-77	-21	-53	86	-27	-8
0.686667	-243	-741	3967	-1178	101	2590	-1078	-6179	-26	1437	-436	-10580	-292	1425	157	-7825	-511	-2184	7802	-7283	-3386	-736	7854	-10441	84	-2661	4934	-3705	4476	-3423	7275	-862	-146	-122	-118	-64	-61	-53	-99	42	-148	23	34	-75	-22	-55	86	-27	0
0.687500	-211	-661	4418	-886	164	2660	-1037	-5952	106	1532	-306	-10364	-264	1500	472	-7550	256	-2444	7493	-6619	-3567	-465	7741	-10214	104	-2304	5053	-3763	4520	-3023	7208	-1028	-148	-126	-118	-65	-64	-58	-103	40	-161	20	35	-75	-21	-56	84	-32	0
0.688333	-130	-594	4850	-648	87	2696	-966	-5710	349	1587	-160	-10150	-246	1532	795	-7261	905	-2709	7125	-5950	-925	-195	7586	-9953	314	-1912	5204	-3879	-1312	-2618	7094	-1230	-146	-125	-118	-67	-60	-56	-113	40	-152	17	35	-76	-23	-61	81	-30	-3
0.689167	-195	-539	5241	-476	161	2698	-868	-5458	551	1622	-39	-9920	-251	1532	1124	-6956	1444	-2977	6701	-5289	-3573	90	7397	-9658	542	-1502	5384	-4063	-4635	-2217	6939	-1424	-150	-127	-119	-67	-68	-61	-108	39	-151	15	36	-78	-26	-59	81	-32	-5
0.690000	-186	-508	5581	-348	150	2667	-737	-5191	468	1624	97	-9680	-160	1487	1452	-6643	1976	-3250	6221	-4641	-2786	354	7174	-9345	987	-1077	5583	-4292	-8060	-1827	6733	-1654	-154	-129	-122	-73	-66	-61	-112	36	-134	16	29	-79	-27	-62	78	-33	-5
0.690833	-98	-497	5855	-266	8	2610	-598	-4903	612	1602	246	-9419	-195	1418	1782	-6314	2415	-3539	5691	-4021	-2174	631	6935	-9009	975	-641	5783	-4545	-10181	-1435	6526	-1892	-149	-125	-121	-68	-64	-61	-105	40	-150	15	34	-63	-21	-57	84	-29	0
0.691667	6	-511	6062	-216	136	2528	-423	-4588	702	1561	405	-9133	-348	1319	2110	-5971	2595	-3782	5116	-3431	-2273	910	6677	-8668	476	-210	6009	-4837	-11137	-1063	6284	-2144	-144	-124	-118	-65	-58	-59	-103	41	-150	11	37	-74	-21	-56	85	-30	0
0.692500	51	-562	6189	-207	113	2413	-235	-4251	859	1494	569	-8826	-257	1184	2427	-5619	2888	-4045	4493	-2894	-954	1173	6408	-8326	360	215	6209	-5149	-12208	-704	6020	-2415	-145	-125	-117	-65	-64	-58	-105	42	-136	19	37	-77	-16	-57	86	-28	2
0.693333	-87	-633	6240	-227	-204	2271	-7	-3885	757	1412	741	-8492	-160	1026	2723	-5265	3056	-4303	3836	-2413	701	1451	6129	-7993	371	618	6388	-5477	-16053	-365	5744	-2684	-145	-122	-122	-66	-60	-57	-107	41	-147	20	32	-74	-22	-58	86	-28	1
0.694167	-121	-734	6209	-284	56	2104	198	-3488	647	1310	918	-8123	-256	848	2995	-4909	2962	-4544	3151	-1993	-1522	1720	5852	-7676	545	1000	6523	-5806	-16491	-44	5468	-2959	-145	-122	-120	-67	-65	-58	-104	42	-141	20	32	-73	-18	-56	84	-29	3
0.695000	-135	-858	6103	-365	52	1916	433	-3072	699	1197	1092	-7734	-279	655	3254	-4565	3147	-4777	2432	-1641	-1069	1985	5585	-7385	999	1350	6614	-6137	-15184	251	5191	-3218	-146	-127	-119	-65	-63	-59	-103	41	-152	-18	39	-74	-22	-57	82	-30	1
0.695833	-136	-1010	5926	-488	78	1710	693	-2632	458	1069	1273	-7307	-268	452	3482	-4221	3337	-4989	1705	-1370	-651	2245	5326	-7128	888	1670	6652	-6457	-13349	537	4918	-3495	-146	-124	-122	-67	-63	-59	-107	41	-149	21	35	-76	-19	-55	85	-28	2
0.696667	-185	-1175	5696	-644	41	1492	930	-2164	399	936	1445	-6839	-345	240	3677	-3899	3414	-5173	980	-1167	-1512	2507	5083	-6903	661	1963	6626	-6772	-10588	803	4654	-3749	-148	-125	-118	-64	-64	-55	-103	41	-148	21	36	-73	-22	-57	79	-29	1
0.697500	-329	-1353	5414	-850	30	1261	1184	-1679	683	799	1624	-6339	-324	35	3840	-3605	3318	-5330	253	-1050	-1101	2764	4858	-6718	449	2223	6535	-7075	-7515	1060	4414	-3991	-150	-127	-120	-67	-79	-58	-103	42	-149	17	34	-69	-18	-53	84	-16	-3
0.698333	-306	-1538	5089	-1100	389	1034	1439	-1175	594	656	1783	-5801	-231	-169	3962	-3343	3245	-5463	-454	-1016	-2115	3027	4649	-6573	-44	2476	6372	-7371	-2797	1300	4178	-4221	-149	-126	-120	-65	-67	-57	-105	41	-151	20	33	-75	-22	-57	78	-29	-1
0.699167	-309	-1730	4732	-1418	769	783	1693	-665	434	516	1935	-5229	-200	-356	4053	-3139	3324	-5553	-1135	-1063	-2357	3281	4459	-6468	-256	2683	6138	-7649	1438	1543	3965	-4418	-144	-121	-119	-64	-62	-56	-107	43	-148	22	37	-73	-21	-52	85	-31	1
0.700000	-324	-1913	4360	-1790	1150	556	1948	-135	207	384	2070	-4622	-297	-528	4095	-2954	3082	-5609	-1783	-1185	-2667	3569	4294	-6405	-204	2889	5837	-7922	5806	1776	3771	-4598	-145	-125	-119	-62	-60	-57	-103	44	-150	20	40	-73	-22	-53	82	-28	0
0.700833	-179	-2093	3978	-2231	1437	317	2192	389	121	253	2186	-3987	-259	-680	4115	-2837	3031	-5633	-2385	-1384	-2746	3845	4143	-6383	-225	3092	5471	-8188	11524	2020	3590	-4763	-149	-126	-119	-70	-63	-57	-107	42	-151	20	30	-77	-22	-52	81	-30	-4
0.701667	-77	-2264	3573	-2740	953	95	2429	908	305	127	2278	-3308	-236	-814	4087	-2778	2960	-5616	-2935	-1645	1255	4128	4005	-6401	-575	3294	5045	-8447	11374	2266	3401	-4900	-150	-127	-122	-68	-64	-58	-116	37	-154	13	30	-76	-24	-59	79	-31	-4
0.702500	-84	-2416	3182	-3303	834	-113	2657	1427	212	15	2358	-2634	-303	-895	4034	-2777	2659	-5561	-3417	-1958	-700	4417	3880	-6445	-906	3515	4574	-8699	12530	2526	3272	-5007	-152	-127	-118	-68	-63	-45	-107	39	-153	18	32	-73	-23	-57	81	0	0
0.703333	-188	-2549	2798	-3920	583	-304	2876	1937	28	-100	2418	-1925	-270	-960	3953	-2836	2674	-5463	-3834	-2315	-581	4706	3759	-6524	-770	3756	4061	-8945	12257	2801	3128	-5091	-145	-127	-118	-67	-64	-56	-110	40	-150	17	33	-74	-26	-57	76	-28	-3
0.704167	-143	-2662	2423	-4590	402	-479	3081	2432	44	-167	2459	-1203	-262	-989	3848	-2950	2725	-5327	-4183	-2704	-168	4985	3641	-6626	-838	4018	3519	-9180	10433	3094	2997	-5143	-147	-126	-120	-67	-62	-60	-105	42	-150	17	36	-74	-23	-56	82	-27	0
0.705000	-216	-2755	2060	-5294	303	-639	3276	2908	180	-237	2484	-482	-283	-975	3729	-3115	2498	-5149	-4461	-3112	-1121	5262	3509	-6751	-1093	4306	2955	-9410	7547	3405	2859	-5171	-145	-125	-116	-69	-61	-56	-104	41	-149	21	33	-65	-22	-57	82	-27	1
0.705833	-68	-2842	1705	-6023	266	-782	3453	3364	581	-292	2493	249	-277	-926	3600	-3330	2170	-4939	-4673	-3524	-1017	5516	3374	-6888	-765	4620	2384	-9616	3118	3765	2736	-5174	-146	-125	-119	-65	-63	-62	-107	40	-148	19	34	-74	-30	-57	81	-29	-4
0.706667	60	-2871	1365	-6745	-143	-908	3616	3802	499	-337	2498	963	-285	-844	3467	-3578	1997	-4698	-4814	-3923	219	5729	3219	-7060	-311	4967	1818	-9807	-5424	4088	2603	-5151	-151	-128	-121	-63	-65	-60	-109	39	-154	18	35	-78	-30	-59	79	-30	-3
0.707500	-83	-2895	1038	-7464	-107	-1018	3763	4210	206	-367	2510	1674	-277	-731	3345	-3854	1877	-4420	-4895	-4298	-2158	5914	3038	-7236	-234	5326	1256	-9968	-11316	4461	2470	-5103	-147	-130	-120	-66	-66	-60	-105	41	-152	18	35	-77	-24	-58	81	-29	0
0.708333	-19	-2904	726	-8151	-293	-1115	3899	4604	294	-385	2487	2364	-239	-582	3240	-4146	1876	-4115	-4918	-4632	-2805	6049	2826	-7429	-181	5708	707	-10099	-13832	4849	2326	-5033	-147	-129	-126	-67	-62	-60	-108	39	-150	16	34	-75	-23	-60	80	-31	0
0.709167	-19	-2890	417	-8785	-426	-1200	4020	4977	270	-395	2486	3037	-245	-404	3156	-4437	1795	-3786	-4888	-4922	-1650	6116	2576	-7627	-303	6084	180	-10188	-14995	5225	2172	-4944	-148	-128	-121	-68	-65	-62	-109	58	-153	18	36	-76	-24	-59	81	-30	-5
0.710000	-30	-2856	119	-9359	-439	-1279	4129	5326	287	-401	2496	3677	-264	-206	3098	-4718	1549	-3438	-4830	-5155	-1779	6113	2282	-7843	-350	6448	-319	-10234	-13685	5598	2002	-4843	-150	-130	-121	-67	-65	-56	-111	34	-155	16	35	-77	-22	-59	79	-34	-3
0.710833	-22	-2813	-169	-9850	-521	-1344	4227	5656	163	-403	2521	4284	-255	10	3071	-4973	1332	-3066	-4732	-5316	-435	6021	1940	-8059	-161	6772	-790	-10214	-11862	5941	1813	-4724	-146	-126	-118	-64	-59	-62	-103	37	-149	20	38	-74	-22	-59	84	-31	5
0.711667	-122	-2752	-442	-10247	-510	-1406	4317	5969	59	-409	2564	4855	-196	241	3096	-5188	1265	-2688	-4625	-5413	746	5835	1542	-8299	73	7033	-1233	-10152	-9202	6250	1596	-4603	-145	-129	-118	-65	-60	-60	-107	39	-148	20	38	-73	-22	-58	82	-28	3
0.712500	-201	-2684	-716	-10546	-510	-1471	4393	6264	151	-423	2629	5380	-195	475	3158	-5363	1243	-2308	-4496	-5440	2359	5540	1085	-8542	114	7214	-1664	-10031	-6774	6501	1356	-4483	-148	-127	-119	-65	-63	-61	-103	39	-150	22	36	-75	-42	-58	86	-28	1
0.713333	-186	-2606	-970	-10734	-686	-1529	4467	6538	86	-449	2724	5860	-177	709	3264	-5471	1103	-1931	-4396	-5404	4009	5139	560	-8799	-81	7286	-2066	-9854	-5509	6673	1088	-4370	-145	-122	-120	-61	-59	-58	-103	40	-149	20	37	-55	-23	-56	82	-30	1
0.714167	-179	-2523	-1217	-10815	-559	-1589	4531	6798	-85	-495	2846	6293	-4	939	3413	-5518	1161	-1562	-4302	-5303	4233	4615	-35	-9064	-231	7229	-2454	-9622	-2113	6752	777	-4271	-141	-129	-118	-65	-62	-58	-104	37	-151	20	39	-75	-22	-58	84	-30	1
0.715000	-194	-2436	-1446	-10792	-804	-1643	4593	7040	-124	-563	2999	6672	210	1154	3600	-5499	1142	-1204	-4227	-5137	8734	3974	-697	-9339	24	7032	-2835	-9346	-4553	6728	429	-4200	-148	-130	-118	-58	-62	-59	-110	37	-151	17	35	-77	-22	-60	76	-31	-5
0.715833	-290	-2342	-1658	-10653	-623	-1698	4653	7269	-218	-643	3178	7003	181	1352	3830	-5402	879	-865	-4175	-4925	8649	3212	-1424	-9603	112	6688	-3204	-9021	-7483	6596	34	-4142	-147	-127	-119	-67	-64	-68	-105	37	-152	10	39	-76	-26	-57	85	-30	0
0.716667	-383	-2228	-1839	-10412	-682	-1745	4724	7486	-391	-745	3394	7284	122	1526	4100	-5225	889	-545	-4157	-4677	8863	2384	-2202	-9858	-40	6188	-3573	-8659	-8644	6349	-398	-4118	-146	-128	-118	-66	-63	-57	-103	37	-149	20	37	-78	-21	-58	82	-30	2
0.717500	-344	-2135	-1995	-10089	-755	-1798	4793	7687	-592	-871	3608	7512	64	1698	4400	-4985	689	-259	-4177	-4406	10217	1449	-3042	-10102	10	5532	-3976	-8266	-8846	5990	-874	-4137	-147	-129	-120	-64	-59	-57	-104	39	-147	16	38	-73	-18	-56	84	-28	1
0.718333	-277	-2036	-2128	-9691	-687	-1839	4870	7873	-770	-1022	3903	7689	-27	1789	4723	-4669	487	-4	-4229	-4142	9416	437	-3931	-10322	311	4726	-4379	-7844	-6227	5524	-1402	-4204	-147	-127	-117	-64	-61	-53	-103	40	-149	20	32	-72	-19	-55	82	-31	3
0.719167	-229	-1931	-2226	-9232	-379	-1882	4952	8041	-630	-1184	4188	7814	-84	1871	5070	-4327	296	216	-4323	-3836	8913	-645	-4869	-10506	266	3794	-4806	-7446	-615	4969	-1974	-4313	-146	-126	-114	-64	-60	-57	-108	41	-148	27	37	-73	-18	-53	85	-26	0
0.720000	-116	-1831	-2295	-8714	-688	-1916	5047	8199	-757	-1375	4490	7890	-68	1906	5423	-3882	257	402	-4447	-3564	10170	-1764	-5834	-10640	1	2753	-5267	-7038	3880	4330	-2592	-4473	-145	-127	-116	-64	-60	-56	-101	44	-151	18	38	-72	-19	-55	89	-27	-3
0.720833	-160	-1735	-2339	-8164	-474	-1939	5149	8330	-815	-1578	4796	7914	-131	1900	5785	-3417	45	539	-4603	-3315	7876	-2911	-6821	-10721	-65	1629	-5754	-6644	10272	3642	-3257	-4689	-147	-130	-120	-64	-58	-59	-109	39	-148	19	32	-75	-24	-56	82	-29	-3
0.721667	-195	-1649	-2344	-7592	-335	-1984	5260	8441	-387	-1788	5103	7892	-126	1850	6141	-2925	-50	642	-4786	-3101	5505	-4057	-7810	-10730	-13	463	-6273	-6278	19688	2913	-3967	-4942	-150	-126	-117	-66	-64	-57	-107	40	-154	17	35	-91	-27	-57	80	-34	-4
0.722500	-135	-1555	-2323	-7014	-511	-2008	5370	8533	-343	-1995	5412	7832	-87	1756	6504	-2412	82	712	-4984	-2927	5618	-5181	-8788	-10678	-227	-729	-6825	-5936	27888	2176	-4703	-5269	-149	-131	-119	-56	-63	-58	-110	56	-153	17	32	-76	-21	-56	81	-33	0
0.723333	-170	-1471	-2274	-6435	-415	-2031	5517	8599	-452	-2202	5716	7731	-131	1654	6853	-1901	38	747	-5191	-2797	3611	-6271	-9750	-10536	-344	-1894	-7402	-5638	32767	1492	-5478	-5633	-149	-129	-119	-73	-66	-59	-109	38	-153	12	33	-79	-25	-61	79	-35	-5
0.724167	-202	-1390	-2193	-5878	-402	-2056	5653	8634	-202	-2405	6005	7599	-163	1431	7192	-1386	-144	750	-5402	-2708	2099	-7311	-10675	-10316	-117	-3014	-7999	-5377	32767	848	-6274	-6037	-149	-130	-118	-68	-60	-60	-109	34	-150	17	32	-76	-21	-56	81	-33	0
0.725000	-165	-1309	-2106	-5330	-386	-2073	5815	8649	-27	-2585	6281	7436	-201	1208	7525	-885	-421	726	-5612	-2663	580	-8280	-11539	-10012	-300	-4054	-8610	-5168	32568	280	-7086	-6484	-149	-129	-119	-68	-61	-58	-104	37	-151	18	34	-74	-22	-57	82	-32	-3
0.725833	-194	-1234	-1994	-4821	-258	-2096	5980	8629	-215	-2751	6534	7249	-281	941	7846	-405	-478	677	-5817	-2663	-850	-9167	-12343	-9637	-395	-4988	-9230	-5008	32762	-185	-7920	-6965	-146	-126	-119	-62	-62	-56	-111	37	-149	39	34	-78	-19	-58	81	-30	-3
0.726667	-145	-1153	-1864	-4351	-253	-2119	6154	8578	-267	-2890	6769	7036	-342	635	8159	43	-345	618	-6018	-2701	-1717	-9960	-13068	-9188	-113	-5797	-9844	-4902	32181	-538	-8761	-7474	-147	-125	-118	-67	-59	-59	-107	42	-148	18	35	-73	-17	-60	82	-32	0
0.727500	-32	-1076	-1737	-3924	-56	-2152	6330	8493	-103	-3004	6978	6811	-240	296	8464	463	-483	537	-6179	-2765	-4651	-10656	-13698	-8681	77	-6473	-10447	-4834	31836	-756	-9593	-8006	-149	-117	-120	-69	-62	-60	-107	37	-155	18	34	-74	-24	-56	81	-32	0
0.728333	-56	-1000	-1611	-3541	-195	-2189	6512	8371	-186	-3092	7166	6568	-228	-78	8761	838	-436	449	-6330	-2856	-3225	-11247	-14226	-8122	339	-6999	-11020	-4818	31426	-834	-10412	-8550	-151	-126	-121	-67	-62	-57	-107	38	-164	15	32	-76	-22	-57	80	-32	-8
0.729167	-193	-921	-1477	-3208	-141	-2237	6696	8210	-355	-3149	7324	6319	-324	-476	9063	1179	-377	355	-6455	-2958	-4125	-11735	-14652	-7531	359	-7367	-11553	-4840	31004	-779	-11207	-9095	-148	-129	-121	-69	-65	-60	-109	36	-152	17	33	-74	-25	-58	81	-28	-6
0.730000	-211	-835	-1354	-2917	-196	-2294	6881	8017	-318	-3180	7480	6066	-283	-896	9359	1484	-472	259	-6555	-3057	-6605	-12112	-14957	-6920	39	-7587	-12030	-4900	30628	-592	-11967	-9634	-151	-129	-118	-69	-64	-59	-107	37	-153	18	36	-76	-23	-60	80	-31	-15
0.730833	-230	-742	-1238	-2675	-151	-2346	7059	7784	-370	-3167	7603	5812	-276	-1335	9661	1759	-504	162	-6625	-3153	-5782	-12384	-15141	-6307	-153	-7657	-12440	-4991	29197	-276	-12688	-10158	-147	-127	-119	-67	-65	-57	-108	36	-153	22	36	-74	-18	-56	84	-28	2
0.731667	-228	-638	-1131	-2454	-187	-2436	7235	7513	-512	-3153	7709	5556	-335	-1795	9964	2007	-515	76	-6669	-3238	-6957	-12552	-15208	-5707	-300	-7595	-12778	-5107	24665	144	-13348	-10654	-149	-122	-120	-67	-61	-58	-107	37	-149	17	33	-72	-22	-58	80	-31	-3
0.732500	-203	-538	-1042	-2313	-12	-2529	7409	7198	-455	-3111	7795	5295	-280	-2267	10267	2245	-623	-11	-6678	-3302	-7853	-12624	-15152	-5133	-555	-7411	-13026	-5241	21020	649	-13933	-11104	-145	-131	-119	-65	-63	-58	-101	37	-146	21	37	-74	-19	-55	85	-27	1
0.733333	-189	-426	-972	-2188	-328	-2627	7544	6848	-379	-3047	7867	5031	-183	-2743	10576	2474	-603	-96	-6671	-3340	-6089	-12596	-14957	-4602	-406	-7128	-13177	-5388	14615	1221	-14444	-11515	-148	-125	-118	-64	-61	-62	-104	40	-152	19	36	-75	-22	-56	82	-29	-7
0.734167	-333	-313	-914	-2102	-270	-2744	7671	6459	-596	-2978	7924	4764	-216	-3226	10875	2704	-556	-178	-6642	-3351	-6429	-12484	-14681	-4127	-421	-6748	-13221	-5551	7955	1830	-14868	-11872	-148	-125	-119	-63	-62	-59	-113	37	-151	22	37	-73	-22	-53	84	-29	-5
0.735000	-336	-208	-873	-2046	-86	-2869	7779	6027	-702	-2909	7957	4485	-221	-3705	11166	2938	-452	-258	-6591	-3305	-8123	-12285	-14277	-3714	-763	-6304	-13157	-5724	5672	2452	-15184	-12170	-152	-122	-119	-63	-63	-58	-104	37	-151	20	35	-76	-22	-45	79	-31	-6
0.735833	-344	-72	-853	-2013	-221	-3004	7859	5555	-659	-2833	7974	4202	-170	-4178	11446	3202	-530	-339	-6523	-3281	-6405	-12008	-13772	-3374	-822	-5804	-12975	-5913	3403	3071	-15392	-12402	-147	-124	-118	-62	-60	-57	-105	38	-150	18	36	-73	-23	-53	84	-28	-3
0.736667	-308	46	-848	-2014	-125	-3144	7914	5050	-400	-2769	7975	3902	-173	-4648	11704	3492	-652	-419	-6440	-3205	-6276	-11661	-13166	-3109	-769	-5255	-12672	-6124	762	3662	-15487	-12584	-147	-122	-116	-62	-63	-61	-104	41	-148	21	20	-73	-23	-57	84	-28	0
0.737500	-218	170	-858	-2021	-161	-3293	7907	4503	-390	-2718	7947	3584	-92	-5094	11932	3816	-577	-504	-6352	-3106	-5813	-11247	-12470	-2929	-701	-4669	-12248	-6367	-3900	4206	-15451	-12708	-144	-122	-118	-44	-64	-57	-103	43	-151	20	36	-77	-22	-53	86	-26	-1
0.738333	-314	290	-888	-2056	-298	-3443	7925	3921	-408	-2683	7896	3247	-27	-5518	12120	4183	-647	-592	-6259	-2990	-4797	-10773	-11681	-2830	-491	-4053	-11703	-6654	-11025	4695	-15291	-12798	-147	-121	-115	-64	-59	-58	-104	59	-149	22	37	-73	-18	-53	85	-27	1
0.739167	-396	406	-934	-2112	-229	-3599	7869	3299	-218	-2669	7811	2884	-56	-5904	12256	4591	-642	-677	-6166	-2865	-4459	-10242	-10812	-2811	-567	-3409	-11045	-6999	-19615	5107	-14997	-12857	-145	-126	-118	-53	-60	-56	-104	41	-149	21	38	-73	-19	-51	88	-25	-1
0.740000	-307	521	-1000	-2187	-332	-3751	7785	2646	-233	-2684	7695	2492	-68	-6253	12322	5037	-515	-769	-6073	-2744	-3074	-9670	-9874	-2875	-913	-2745	-10278	-7414	-29819	5445	-14578	-12906	-151	-125	-120	-62	-61	-59	-109	41	-150	8	36	-73	-23	-58	80	-28	0
0.740833	-273	628	-1089	-2284	-246	-3904	7654	1957	-398	-2727	7542	2073	-46	-6558	12321	5539	-585	-858	-5984	-2625	-3906	-9055	-8870	-3005	-1342	-2055	-9392	-7907	-32698	5697	-14020	-12947	-148	-127	-119	-79	-64	-59	-107	39	-152	13	36	-77	-25	-57	84	-30	-1
0.741667	-263	735	-1186	-2394	-155	-4047	7493	1250	-460	-2789	7349	1620	-61	-6803	12245	6064	-599	-951	-5904	-2524	-1825	-8410	-7804	-3209	-1636	-1339	-8414	-8500	-32648	5885	-13344	-13009	-149	-131	-119	-65	-64	-61	-107	39	-150	16	28	-78	-23	-55	84	-29	-6
0.742500	-230	831	-1305	-2516	-190	-4182	7296	517	-572	-2877	7121	1143	-102	-6988	12087	6627	-415	-1030	-5826	-2442	680	-7742	-6686	-3474	-1839	-611	-7332	-9185	-32709	5984	-12543	-13090	-147	-126	-120	-64	-63	-72	-109	37	-153	20	35	-75	-24	-56	84	-29	-4
0.743333	-139	952	-1442	-2654	-242	-4304	7066	-243	-529	-2992	6851	633	-91	-7106	11844	7203	-222	-1099	-5754	-2389	-515	-7066	-5509	-3803	-1715	127	-6177	-9964	-32519	6034	-11634	-13208	-150	-126	-118	-65	-64	-59	-108	42	-151	18	36	-74	-22	-46	84	-29	-5
0.744167	-181	1058	-1601	-2805	-229	-4422	6803	-1015	-488	-3132	6547	106	-139	-7154	11516	7800	-293	-1162	-5695	-2368	1589	-6387	-4294	-4192	-1454	868	-4953	-10832	-26462	6005	-10617	-13365	-148	-121	-117	-62	-65	-59	-107	39	-153	19	38	-75	-21	-56	86	-28	0
0.745000	-173	1167	-1799	-2966	-423	-4525	6513	-1796	-542	-3290	6204	-448	-129	-7130	11107	8366	-407	-1210	-5636	-2384	2109	-5726	-3039	-4638	-1302	1578	-3681	-11779	-14636	5925	-9506	-13569	-149	-127	-116	-64	-59	-57	-103	42	-149	22	38	-75	-21	-53	85	-35	3
0.745833	-181	1281	-1985	-3129	-227	-4620	6201	-2584	-446	-3462	5830	-1010	-163	-7034	10616	8958	-448	-1238	-5580	-2436	2393	-5098	-1758	-5145	-1187	2250	-2366	-12781	-1515	5791	-8297	-13803	-146	-124	-119	-63	-67	-56	-102	40	-148	10	36	-70	-19	-53	86	-28	2
0.746667	-77	1403	-2205	-3291	-444	-4700	5873	-3366	-341	-3650	5430	-1581	-122	-6856	10058	9492	-325	-1249	-5522	-2537	4571	-4518	-460	-5705	-735	2866	-1030	-13807	9208	5609	-7018	-14070	-147	-127	-117	-63	-60	-60	-103	41	-147	20	39	-72	0	-57	82	-29	0
0.747500	-194	1531	-2450	-3463	-687	-4776	5530	-4142	-556	-3848	5011	-2148	-105	-6612	9440	9982	-314	-1232	-5461	-2650	5832	-4005	850	-6323	-480	3393	316	-14868	13847	5392	-5667	-14351	-149	-128	-118	-63	-64	-59	-105	37	-151	16	37	-75	-25	-56	79	-29	0
0.748333	-314	1666	-2715	-3604	-376	-4834	5180	-4908	-676	-4048	4570	-2712	-242	-6312	8776	10408	-319	-1190	-5395	-2815	3806	-3552	2176	-7004	-584	3812	1658	-15891	16657	5131	-4262	-14635	-152	-131	-121	-68	-69	-61	-108	38	-152	18	34	-77	-21	-57	79	-33	-6
0.749167	-221	1815	-2994	-3751	-461	-4892	4823	-5660	-643	-4249	4129	-3255	-231	-5942	8082	10769	-69	-1120	-5311	-3003	4725	-3203	3506	-7742	-523	4099	2982	-16854	14952	4836	-2804	-14894	-149	-131	-102	-66	-67	-63	-86	37	-155	12	35	-76	-25	-59	79	-30	-3
0.750000	-221	1979	-3288	-3890	-423	-4939	4479	-6383	-490	-4440	3697	-3768	-133	-5528	7367	11044	-242	-1020	-5212	-3222	4453	-2945	4836	-8536	-171	4220	4263	-17727	9355	4503	-1308	-15111	-154	-130	-122	-67	-64	-60	-103	39	-155	15	33	-75	-23	-55	80	-30	-8
0.750833	-270	2155	-3592	-4021	-336	-4978	4137	-7076	-374	-4627	3278	-4246	-118	-5059	6649	11228	-351	-892	-5088	-3467	3450	-2804	6155	-9387	104	4162	5498	-18471	1853	4128	223	-15257	-148	-127	-120	-66	-62	-56	-102	41	-152	18	37	-74	-24	-53	81	-27	0
0.751667	-215	2342	-3898	-4149	-394	-5016	3809	-7731	-531	-4794	2889	-4676	-104	-4591	5937	11308	-178	-737	-4942	-3732	3152	-2785	7456	-10283	209	3904	6667	-19060	-6517	3699	1766	-15317	-146	-126	-119	-63	-61	-55	-102	64	-146	19	37	-72	-18	-56	81	-26	2
0.752500	-257	2541	-4203	-4287	-346	-5050	3498	-8349	-670	-4949	2523	-5064	-49	-4096	5256	11283	-318	-561	-4773	-4018	1751	-2899	8734	-11230	400	3419	7768	-19471	-12717	3215	3315	-15260	-146	-111	-117	-64	-63	-57	-100	41	-149	18	37	-73	-23	-52	85	-26	0
0.753333	-256	2733	-4501	-4441	-335	-5083	3206	-8929	-285	-5082	2199	-5397	-68	-3601	4615	11139	-556	-357	-4582	-4331	1630	-3147	9992	-12217	426	2715	8783	-19686	-17767	2668	4860	-15071	-148	-127	-121	-64	-61	-57	-101	42	-147	18	36	-74	-19	-53	85	-21	2
0.754167	-238	2940	-4788	-4621	-200	-5119	2931	-9440	-241	-5196	1922	-5661	-107	-3121	4023	10890	-668	-147	-4359	-4662	-15	-3537	11216	-13235	265	1785	9720	-19690	-19091	2059	6381	-14737	-150	-126	-117	-63	-63	-56	-102	41	-151	17	35	-74	-19	-52	84	-29	0
0.755000	-195	3143	-5052	-4831	46	-5151	2687	-9954	-337	-5284	1700	-5868	-57	-2664	3485	10527	-438	81	-4106	-5024	-130	-4058	12404	-14262	387	657	10531	-19481	-17558	1377	7875	-14252	-146	-129	-119	-63	-62	-56	-103	40	-148	18	36	-73	-19	-56	80	-29	-6
0.755833	-125	3348	-5292	-5088	-97	-5185	2466	-10400	-418	-5345	1532	-6008	-135	-2244	3010	10058	-432	325	-3846	-5393	2594	-4707	13540	-15292	212	-668	11253	-19067	-19468	612	9333	-13596	-148	-127	-118	-92	-62	-59	-102	55	-151	16	33	-74	-23	-56	81	-28	-1
0.756667	-64	3548	-5504	-5390	51	-5217	2276	-10795	-357	-5379	1420	-6088	-214	-1870	2608	9482	-398	568	-3557	-5791	400	-5471	14625	-16297	219	-2147	11875	-18462	-18406	-221	10728	-12791	-154	-128	-120	-67	-64	-58	-104	39	-151	18	30	-80	-23	-58	79	-32	-5
0.757500	-127	3743	-5659	-5747	91	-5247	2116	-11152	-182	-5387	1368	-6109	-165	-1545	2269	8823	-432	825	-3251	-6209	1499	-6313	15642	-17263	412	-3754	12403	-17684	-17998	-1130	12049	-11839	-174	-125	-121	-65	-60	-56	-104	38	-151	15	33	-76	-21	-57	81	-29	2
0.758333	-191	3931	-5776	-6149	28	-5262	1992	-11457	123	-5361	1374	-6069	-178	-1280	2001	8082	-516	1083	-2937	-6644	1668	-7277	16586	-18172	454	-5446	12832	-16767	-17281	-2096	13275	-10763	-149	-129	-117	-64	-60	-56	-115	58	-152	19	34	-75	-19	-55	82	-29	-5
0.759167	-198	4107	-5848	-6601	147	-5270	1886	-11728	908	-5314	1452	-5986	-214	-1081	1795	7278	-385	1336	-2612	-7106	1011	-8275	17440	-19002	591	-7173	13174	-15758	-16297	-3118	14382	-9584	-148	-124	-114	-62	-59	-53	-102	39	-149	20	35	-74	-18	-53	85	-29	3
0.760000	-35	4274	-5866	-7103	95	-5268	1835	-11964	1684	-5236	1541	-5861	-215	-949	1646	6403	-445	1595	-2285	-7586	1503	-9319	18194	-19726	778	-8884	13426	-14679	-16457	-4180	15367	-8321	-148	-125	-116	-63	-61	-53	-104	43	-146	22	32	-76	-18	-57	85	-28	-3
0.760833	-36	4438	-5833	-7642	-207	-5251	1808	-12170	1401	-5136	1688	-5709	-297	-885	1545	5497	-302	1860	-1968	-8086	2678	-10378	18831	-20338	794	-10537	13600	-13576	-19908	-5282	16205	-7004	-148	-119	-118	-66	-63	-56	-104	38	-154	15	33	-75	-19	-57	82	-28	-6
0.761667	-152	4565	-5754	-8200	62	-5219	1813	-12351	1041	-5017	1864	-5534	-333	-893	1483	4548	-178	2116	-1655	-8600	163	-11417	19336	-20813	705	-12073	13705	-12503	-19503	-6396	16878	-5687	-153	-130	-120	-64	-65	-56	-105	42	-158	17	30	-75	-22	-55	81	-30	-6
0.762500	-19	4689	-5623	-8761	138	-5158	1835	-12498	884	-4872	2075	-5343	-247	-954	1456	3599	-122	2380	-1360	-9116	131	-12415	19707	-21145	526	-13452	13757	-11480	-16811	-7497	17382	-4383	-148	-127	-118	-65	-66	-51	-108	41	-150	17	33	-72	-21	-56	81	-15	2
0.763333	-98	4804	-5446	-9310	312	-5072	1930	-12639	532	-4708	2300	-5150	-217	-1074	1458	2645	-17	2640	-1086	-9635	0	-13344	19929	-21323	417	-14634	13751	-10554	-12826	-8568	17705	-3133	-148	-130	-117	-64	-60	-55	-104	40	-151	17	35	-76	-16	-53	82	-31	-1
0.764167	-126	4906	-5229	-9833	438	-4962	2036	-12760	398	-4527	2530	-4962	-324	-1244	1448	1706	-35	2909	-835	-10152	-1973	-14188	19994	-21353	222	-15591	13710	-9753	-6801	-9593	17833	-1970	-148	-127	-124	-67	-62	-59	-104	40	-152	17	34	-74	-24	-56	84	-27	2
0.765000	-104	4990	-4979	-10314	290	-4822	2172	-12860	447	-4322	2751	-4790	-412	-1452	1435	790	11	3176	-609	-10660	-2877	-14921	19900	-21235	93	-16297	13625	-9094	-206	-10551	17816	-921	-150	-131	-121	-68	-61	-55	-109	40	-152	20	30	-76	-23	-56	80	-32	-5
0.765833	-136	5062	-4706	-10734	122	-4655	2332	-12952	276	-4113	2964	-4635	-500	-1694	1429	-94	139	3446	-404	-11154	-5017	-15518	19650	-20982	-130	-16739	13513	-8585	6928	-11417	17620	-3	-146	-126	-117	-70	-62	-55	-124	40	-151	15	34	-74	-23	-56	86	-28	0
0.766667	-97	5122	-4411	-11073	149	-4451	2521	-13020	-197	-3885	3152	-4504	-296	-1960	1390	-936	112	3714	-229	-11592	-6551	-15979	19246	-20598	-286	-16921	13373	-8237	12207	-12188	17265	751	-146	-129	-119	-64	-62	-59	-103	40	-129	16	36	-75	-26	-53	85	-28	4
0.767500	-94	5161	-4107	-11331	241	-4227	2722	-13081	-669	-3649	3305	-4403	47	-2238	1316	-1716	124	3980	-83	-12058	-8514	-16277	18696	-20135	-445	-16842	13208	-8053	16241	-12840	16776	1319	-145	-126	-120	-66	-63	-56	-104	42	-152	15	28	-78	-18	-55	77	-28	-3
0.768333	2	5185	-3803	-11498	470	-3978	2946	-13123	-1056	-3401	3419	-4321	-208	-2526	1205	-2444	262	4236	34	-12462	-10830	-16428	18006	-19586	-673	-16522	13024	-8018	20291	-13363	16176	1729	-151	-132	-121	-67	-66	-58	-103	41	-153	10	34	-74	-15	-57	84	-30	-5
0.769167	15	5193	-3501	-11572	313	-3705	3179	-13152	-1123	-3152	3525	-4289	-299	-2811	1048	-3113	188	4491	132	-12827	-8842	-16417	17197	-19006	-704	-15988	12821	-8124	17580	-13757	15491	1940	-149	-122	-120	-66	-61	-56	-104	38	-155	12	32	-76	-21	-57	81	-29	-4
0.770000	-107	5185	-3209	-11556	413	-3410	3417	-13162	-888	-2894	3513	-4278	-113	-3081	839	-3724	99	4731	205	-13153	-11131	-16252	16282	-18389	-654	-15269	12599	-8351	15379	-14018	14759	1961	-149	-132	-122	-66	-62	-59	-104	39	-147	16	35	-70	-24	-58	82	-28	0
0.770833	-135	5165	-2926	-11461	319	-3099	3672	-13148	-761	-2637	3468	-4294	-33	-3341	581	-4283	211	4958	263	-13435	-10921	-15939	15304	-17807	-625	-14413	12359	-8682	12734	-14140	13985	1799	-145	-126	-117	-64	-63	-55	-115	43	-149	18	35	-77	-18	-56	84	-24	2
0.771667	-81	5123	-2659	-11298	225	-2779	3899	-13117	-366	-2387	3376	-4334	119	-3576	269	-4795	262	5168	284	-13679	-9644	-15490	14260	-17284	-589	-13456	12093	-9100	10477	-14142	13239	1458	-147	-126	-118	-62	-48	-55	-103	44	-150	21	36	-72	-17	-53	87	-24	1
0.772500	-150	5070	-2412	-11082	189	-2450	4135	-13071	-305	-2161	3213	-4398	333	-3798	-101	-5266	287	5350	315	-13890	-9186	-14933	13185	-16849	-616	-12448	11797	-9585	9916	-14034	12520	932	-151	-127	-117	-64	-61	-56	-102	42	-151	19	36	-72	-22	-52	86	-25	0
0.773333	-135	4998	-2184	-10849	258	-2118	4360	-13004	-493	-1917	2991	-4480	441	-3992	-521	-5706	359	5507	317	-14066	-7430	-14278	12090	-16539	-786	-11428	11471	-10120	10712	-13823	11865	288	-151	-136	-122	-66	-66	-59	-130	38	-153	17	32	-76	-28	-51	85	-29	-4
0.774167	-45	4915	-1970	-10608	-147	-1789	4572	-12927	-660	-1704	2710	-4577	510	-4164	-981	-6123	361	5632	309	-14220	-3529	-13548	11013	-16373	-909	-10450	11124	-10676	8960	-13528	11320	-491	-148	-129	-118	-63	-62	-58	-105	39	-151	15	33	-78	-21	-55	85	-27	-1
0.775000	-33	4829	-1761	-10376	-65	-1459	4781	-12816	-923	-1510	2378	-4683	592	-4311	-1490	-6536	321	5728	290	-14352	-3505	-12761	9970	-16375	-971	-9548	10749	-11252	10179	-13168	10835	-1387	-150	-129	-118	-64	-63	-59	-104	43	-152	6	34	-78	-21	-57	82	-29	-3
0.775833	25	4728	-1561	-10181	-125	-1138	4972	-12702	-930	-1342	1987	-4800	549	-4433	-2028	-6956	463	5799	256	-14478	-2503	-11943	8983	-16555	-930	-8751	10349	-11837	13455	-12758	10506	-2372	-146	-127	-119	-65	-61	-58	-92	41	-151	15	30	-74	-23	-55	82	-27	-3
0.776667	-18	4628	-1366	-10035	-264	-831	5150	-12577	-889	-1207	1548	-4924	303	-4542	-2599	-7401	443	5831	218	-14595	-80	-11123	8071	-16917	-908	-8093	9933	-12420	15449	-12322	10264	-3418	-147	-129	-120	-64	-63	-58	-104	40	-149	27	30	-77	-21	-55	82	-28	0
0.777500	-62	4523	-1162	-9966	-267	-542	5313	-12446	-1127	-1106	1067	-5055	151	-4641	-3198	-7878	439	5839	159	-14721	153	-10319	7254	-17457	-919	-7600	9508	-13000	16707	-11884	10166	-4486	-145	-125	-119	-62	-61	-58	-107	42	-148	17	30	-73	-16	-55	84	-21	5
0.778333	182	4414	-963	-9981	-268	-271	5449	-12312	-1217	-1042	543	-5201	168	-4733	-3804	-8400	279	5812	116	-14858	1182	-9552	6551	-18169	-946	-7282	9086	-13572	15052	-11464	10195	-5551	-145	-126	-118	-63	-60	-55	-102	45	-150	21	35	-70	-18	-52	82	-34	-1
0.779167	280	4306	-754	-10085	-311	-26	5573	-12182	-857	-1026	-5	-5354	89	-4822	-4415	-8986	38	5765	62	-15015	1707	-8840	5970	-19033	-787	-7158	8679	-14130	11229	-11083	10324	-6566	-147	-125	-116	-63	-59	-56	-105	44	-151	18	30	-70	-17	-55	86	-24	1
0.780000	210	4198	-540	-10282	-235	188	5673	-12058	-520	-1047	-568	-5526	45	-4914	-5020	-9639	-56	5688	4	-15197	2279	-8205	5530	-20013	-411	-7218	8317	-14680	5087	-10763	10549	-7513	-147	-124	-118	-64	-65	-55	-102	45	-148	24	35	-68	-24	-52	82	-26	0
0.780833	468	4086	-316	-10572	-180	365	5746	-11954	-285	-1126	-1153	-5730	-45	-5026	-5619	-10375	-93	5598	-56	-15412	2512	-7657	5232	-21088	-389	-7472	7997	-15218	-2785	-10506	10853	-8360	-147	-125	-122	-57	-62	-59	-103	39	-151	17	28	-78	-22	-56	81	-27	0
0.781667	873	3970	-90	-10951	84	504	5790	-11866	417	-1247	-1739	-5953	-136	-5156	-6205	-11194	175	5488	-127	-15662	1139	-7234	5084	-22213	-241	-7897	7738	-15748	-7539	-10340	11214	-9080	-150	-134	-127	-72	-67	-57	-108	36	-153	15	26	-75	-23	-58	78	-30	-7
0.782500	1460	3852	142	-11400	-33	600	5806	-11795	1955	-1420	-2330	-6208	-126	-5301	-6755	-12089	356	5375	-183	-15936	4938	-6874	5103	-23347	164	-8476	7571	-16260	-15171	-10246	11619	-9639	-147	-128	-121	-67	-63	-56	-105	38	-151	18	29	-76	-23	-56	79	-30	0
0.783333	1946	3749	378	-11900	109	657	5792	-11743	3383	-1630	-2902	-6508	-199	-5465	-7273	-13069	194	5275	-243	-16243	4567	-6647	5257	-24466	519	-9189	7503	-16754	-20712	-10248	12040	-10033	-144	-126	-115	-65	-61	-60	-105	39	-151	21	32	-73	-23	-60	81	-30	0
0.784167	2120	3635	609	-12453	67	661	5741	-11713	3815	-1900	-3468	-6865	-222	-5662	-7759	-14124	508	5139	-299	-16584	4366	-6543	5568	-25522	663	-10008	7543	-17229	-22434	-10336	12472	-10259	-149	-172	-122	-67	-61	-56	-104	37	-150	19	30	-77	-21	-57	82	-29	1
0.785000	2082	3520	817	-13035	168	609	5652	-11711	3846	-2206	-4009	-7287	-301	-5883	-8192	-15254	1408	5019	-358	-16957	6309	-6555	6016	-26477	834	-10898	7705	-17675	-21918	-10501	12893	-10325	-147	-129	-125	-67	-62	-58	-104	41	-149	18	33	-75	-22	-55	85	-28	-3
0.785833	1490	3399	1009	-13632	137	500	5518	-11731	3997	-2562	-4536	-7787	-339	-6137	-8618	-16449	2439	4910	-415	-17351	6825	-6693	6594	-27295	894	-11846	7987	-18080	-18667	-10739	13303	-10237	-148	-128	-121	-65	-63	-58	-102	41	-150	18	32	-76	-23	-53	84	-28	0
0.786667	504	3275	1175	-14224	335	333	5339	-11778	4072	-2955	-5033	-8371	-435	-6418	-8987	-17703	3258	4803	-465	-17766	7641	-6950	7280	-27950	939	-12802	8409	-18439	-13618	-11033	13693	-10021	-148	-126	-124	-66	-73	-58	-105	40	-152	21	32	-74	-22	-57	97	-30	-3
0.787500	-528	3151	1311	-14788	-57	98	5110	-11845	3824	-3390	-5515	-9069	-597	-6731	-9320	-19000	3815	4708	-528	-18198	10822	-7317	8067	-28433	1283	-13755	8956	-18743	-11260	-11367	14066	-9698	-149	-127	-122	-66	-60	-59	-105	40	-147	17	32	-75	0	-57	84	-31	-1
0.788333	-1402	3017	1400	-15359	76	-195	4830	-11930	3793	-3866	-5974	-9863	-817	-7066	-9611	-20317	4067	4620	-591	-18631	10778	-7794	8937	-28691	1272	-14659	9622	-18968	-8437	-11722	14425	-9313	-149	-136	-122	-69	-60	-59	-103	62	-148	17	30	-75	-14	-58	82	-31	-4
0.789167	-1802	2887	1449	-15881	182	-552	4496	-12035	3684	-4373	-6414	-10765	-983	-7422	-9871	-21643	6064	4547	-658	-19072	10166	-8372	9867	-28758	1077	-15488	10390	-19109	-3359	-12078	14771	-8896	-148	-130	-122	-70	-63	-60	-109	36	-154	13	28	-78	-23	-58	77	-31	-1
0.790000	-2034	2759	1457	-16366	67	-975	4111	-12153	3270	-4908	-6841	-11777	-929	-7803	-10094	-22963	9135	4477	-730	-19509	11942	-9037	10825	-28612	1052	-16213	11252	-19144	519	-12410	15118	-8471	-156	-133	-125	-70	-66	-56	-110	37	-156	13	30	-73	-24	-63	76	-35	-5
0.790833	-1990	2630	1404	-16814	149	-1455	3674	-12287	3188	-5473	-7255	-12899	-671	-8205	-10288	-24264	8034	4419	-803	-19933	11572	-9762	11814	-28237	1127	-16807	12185	-19058	4124	-12697	15493	-8076	-150	-128	-121	-68	-62	-59	-108	40	-151	18	32	-77	-19	-58	82	-31	0
0.791667	-1933	2509	1330	-17213	112	-1990	3188	-12433	2754	-6059	-7656	-14121	-648	-8634	-10452	-25522	5411	4365	-912	-20333	11589	-10545	12785	-27713	1219	-17246	13169	-18837	6413	-12927	15865	-7746	-147	-127	-121	-65	-60	-58	-86	42	-148	17	36	-75	-21	-61	78	-27	0
0.792500	-1927	2392	1203	-17584	32	-2575	2642	-12603	1484	-6677	-8084	-15449	-630	-9085	-10594	-26725	3780	4311	-971	-20715	11323	-11363	13729	-27010	1165	-17523	14175	-18472	7968	-13078	16274	-7526	-148	-127	-118	-64	-62	-57	-105	39	-151	18	37	-78	-19	-65	80	-29	1
0.793333	-1866	2279	1036	-17928	98	-3214	2037	-12790	-134	-7322	-8517	-16856	-474	-9575	-10710	-27840	-742	4257	-1067	-21068	10455	-12198	14631	-26123	980	-17607	15184	-17952	9205	-13129	16704	-7358	-150	-126	-118	-68	-61	-56	-113	40	-150	18	34	-74	-19	-58	81	-28	-1
0.794167	-1630	2172	838	-18261	27	-3900	1396	-13005	-1128	-7992	-8978	-18332	-259	-10094	-10810	-28887	-6911	4196	-1166	-21384	9990	-13032	15465	-25121	937	-17500	16165	-17268	8745	-13107	17201	-7314	-149	-130	-120	-64	-61	-58	-105	41	-152	12	33	-75	-22	-56	81	-28	-3
0.795000	-962	2061	612	-18582	129	-4627	657	-13248	-1689	-8684	-9463	-19854	-80	-10657	-10900	-29825	-8040	4120	-1268	-21663	6658	-13852	16215	-24022	1020	-17189	17100	-16423	10704	-12914	17729	-7381	-151	-127	-121	-67	-60	-58	-105	38	-166	17	33	-73	-21	-56	79	-31	1
0.795833	-186	1969	370	-18901	-83	-5390	-117	-13526	-2280	-9399	-9997	-21397	80	-11265	-10984	-30657	-7353	4053	-1367	-21900	7525	-14589	16865	-22850	920	-16683	17957	-15432	9278	-12629	18280	-7535	-150	-127	-119	-63	-62	-48	-105	40	-149	16	34	-75	-24	-58	81	-27	0
0.796667	-215	1876	121	-19229	6	-6187	-953	-13832	-2563	-10136	-10553	-22948	181	-11934	-11072	-31378	-7766	3970	-1461	-22089	6222	-15274	17411	-21629	836	-15988	18732	-14269	5735	-12227	18889	-7767	-150	-130	-122	-67	-62	-58	-107	43	-148	18	35	-77	-19	-58	81	-28	0
0.797500	-287	1795	-124	-19569	-76	-7016	-1854	-14185	-2701	-10904	-11176	-24482	191	-12665	-11185	-31989	-7606	3877	-1545	-22226	2726	-15862	17829	-20387	809	-15116	19399	-12984	4033	-11713	19502	-8039	-147	-126	-121	-65	-60	-56	-105	43	-150	16	34	-78	-23	-58	84	-27	0
0.798333	-262	1710	-370	-19924	-135	-7885	-2830	-14589	-3171	-11699	-11856	-25962	182	-13463	-11340	-32423	-7596	3770	-1620	-22313	2212	-16340	18123	-19125	473	-14099	19950	-11596	1708	-11099	20114	-8328	-151	-128	-121	-69	-65	-59	-107	30	-154	18	32	-76	-28	-57	82	-32	-5
0.799167	-208	1632	-596	-20300	-151	-8799	-3896	-15048	-3519	-12532	-12588	-27365	121	-14340	-11549	-32596	-6526	3664	-1660	-22342	-170	-16687	18288	-17875	-134	-12954	20366	-10135	539	-10375	20711	-8592	-148	-124	-119	-64	-62	-53	-103	41	-148	15	32	-76	-17	-51	82	-29	0
0.800000	-166	1561	-804	-20696	226	-9758	-5045	-15559	-3610	-13377	-13375	-28660	118	-15293	-11837	-32689	-5103	3552	-1678	-22315	-2399	-16889	18320	-16632	-733	-11725	20654	-8634	1007	-9612	21265	-8793	-147	-126	-120	-80	-59	-56	-95	43	-148	17	35	-75	-21	-55	84	-30	-1
0.800833	-127	1487	-989	-21116	-168	-10768	-6297	-16113	-3663	-14269	-14235	-29835	219	-16341	-12229	-32712	-4294	3437	-1669	-22231	-2474	-16940	18224	-15416	-1309	-10451	20805	-7134	-235	-8776	21763	-8904	-142	-129	-120	-68	-62	-57	-104	40	-152	13	32	-78	-23	-55	81	-30	-1
0.801667	-183	1408	-1153	-21546	-280	-11851	-7651	-16759	-3801	-15195	-15152	-30875	163	-17479	-12751	-32746	-3618	3320	-1623	-22097	-4904	-16831	18003	-14243	-2256	-9165	20830	-5661	-1531	-7906	22181	-8892	-149	-129	-124	-65	-63	-58	-107	38	-159	19	30	-78	-23	-56	81	-31	0
0.802500	-216	1334	-1283	-21983	-105	-12982	-9104	-17430	-3366	-16156	-16135	-31766	124	-18682	-13403	-32737	-2976	3222	-1541	-21912	-8279	-16559	17680	-13090	-2239	-7899	20756	-4261	499	-7031	22503	-8725	-149	-126	-121	-67	-64	-57	-107	39	-150	18	33	-77	-21	-63	79	-30	-4
0.803333	-302	1257	-1388	-22417	-251	-14174	-10668	-18185	-2090	-17148	-17165	-32340	80	-19954	-14205	-32752	-2524	3134	-1435	-21687	-8102	-16130	17274	-11959	-2036	-6706	20558	-2976	2216	-6181	22719	-8392	-149	-127	-120	-66	-61	-56	-108	40	-150	20	40	-74	-21	-52	80	-30	-3
0.804167	-455	1179	-1447	-22843	-188	-15431	-12334	-18980	-1686	-18176	-18243	-32575	-48	-21263	-15154	-32741	-2354	3068	-1309	-21434	-9940	-15563	16807	-10850	-2086	-5625	20293	-1843	4346	-5386	22815	-7888	-146	-116	-121	-67	-65	-57	-107	42	-150	20	32	-79	-22	-58	86	-30	0
0.805000	-472	1097	-1530	-23252	-233	-16737	-14085	-19820	-1829	-19219	-19355	-32686	-134	-22588	-16252	-32767	-2425	3029	-1178	-21159	-10844	-14853	16318	-9764	-1991	-4683	19984	-889	5762	-4680	22792	-7223	-149	-128	-121	-67	-59	-59	-107	41	-148	20	39	-76	-21	-56	86	-30	-5
0.805833	-529	1017	-1566	-23633	-308	-18080	-15902	-20700	-1645	-20288	-20500	-32706	-90	-23898	-17497	-32738	-2390	3017	-1054	-20888	-10603	-14039	15836	-8699	-2022	-3920	19649	-134	6375	-4098	22654	-6399	-150	-93	-116	-67	-62	-59	-103	37	-150	20	33	-77	-22	-51	82	-29	0
0.806667	-518	930	-1594	-23978	-173	-19444	-17765	-21620	-1609	-21363	-21666	-32749	-118	-25196	-18866	-32759	-2204	3038	-966	-20638	-11425	-13147	15397	-7651	-1908	-3341	19316	400	6763	-3658	22406	-5450	-150	-132	-124	-70	-65	-60	-110	43	-153	18	43	-78	-25	-59	80	-31	-7
0.807500	-498	844	-1579	-24284	-154	-20815	-19644	-22565	-1431	-22452	-22848	-32743	-251	-26361	-20326	-32742	-1764	3104	-918	-20424	-10605	-12193	15049	-6618	-1663	-2969	19019	704	4935	-3398	22073	-4398	-148	-129	-119	-69	-64	-59	-105	36	-150	18	32	-80	-24	-59	81	-31	-3
0.808333	-429	760	-1598	-24535	-110	-22156	-21511	-23531	-1068	-23521	-24013	-32762	-301	-27410	-21831	-32742	-1445	3212	-945	-20263	-11658	-11203	14822	-5598	-1633	-2811	18789	784	4843	-3336	21674	-3285	-147	-129	-127	-75	-65	-60	-107	38	-160	18	30	-78	-23	-56	82	-31	-4
0.809167	-331	681	-1581	-24737	-158	-23457	-23327	-24509	-763	-24564	-25156	-32744	-238	-28303	-23349	-32740	-1187	3365	-1062	-20169	-10001	-10196	14754	-4608	-1530	-2863	18645	639	2784	-3484	21231	-2154	-145	-134	-119	-69	-63	-59	-109	40	-155	15	29	-79	-22	-52	82	-32	-5
0.810000	-297	601	-1548	-24880	-137	-24678	-25042	-25484	-403	-25561	-26241	-32763	-153	-29001	-24822	-32708	-990	3555	-1286	-20167	-7695	-9208	14865	-3657	-1499	-3098	18612	287	-2630	-3842	20775	-1045	-150	-132	-124	-73	-60	-59	-109	35	-149	8	32	-78	-22	-57	80	-33	0
0.810833	-43	535	-1491	-24970	-130	-25782	-26600	-26443	-173	-26483	-27251	-32743	-242	-29476	-26202	-32596	-963	3788	-1635	-20262	-8854	-8249	15180	-2756	-1315	-3497	18708	-245	-4945	-4400	20340	10	-149	-129	-116	-67	-61	-60	-107	39	-148	18	33	-77	-23	-58	84	-28	-1
0.811667	113	472	-1412	-25011	-119	-26746	-27964	-27374	81	-27314	-28152	-32758	-372	-29719	-27420	-32504	-875	4049	-2124	-20464	-6594	-7345	15708	-1925	-1127	-4024	18944	-939	-7498	-5143	19959	954	-145	-127	-115	-66	-61	-58	-105	39	-150	21	36	-77	-19	-55	86	-26	1
0.812500	232	421	-1299	-25006	-198	-27541	-29076	-28267	225	-28036	-28922	-32740	-376	-29712	-28413	-32371	-615	4327	-2747	-20793	-5766	-6500	16442	-1182	-1047	-4645	19320	-1764	-8205	-6061	19662	1749	-147	-126	-117	-63	-60	-57	-107	42	-151	18	33	-63	-22	-55	86	-28	1
0.813333	303	377	-1149	-24967	112	-28141	-29903	-29117	150	-28640	-29514	-32757	-337	-29459	-29121	-32242	-252	4609	-3515	-21209	-5323	-5716	17385	-540	-880	-5300	19842	-2674	-7561	-7031	19482	2366	-146	-125	-117	-65	-59	-58	-78	41	-149	20	34	-74	-21	-57	87	-31	-1
0.814167	345	349	-947	-24895	-10	-28535	-30408	-29909	254	-29029	-29904	-32741	-338	-28962	-29505	-32081	373	4894	-4404	-21744	-2887	-5003	18508	-28	-655	-5944	20496	-3634	-8313	-8081	19446	2780	-147	-127	-119	-67	-64	-59	-108	38	-148	17	34	-76	-22	-57	81	-29	0
0.815000	408	343	-684	-24800	-166	-28705	-30554	-30626	369	-29242	-30058	-32713	-368	-28249	-29521	-31902	831	5150	-5388	-22379	-1263	-4348	19788	334	-535	-6525	21270	-4615	-10772	-9129	19564	2980	-149	-132	-121	-74	-63	-59	-110	38	-152	15	27	-77	-23	-62	92	-32	-4
0.815833	336	361	-358	-24702	101	-28648	-30323	-31273	204	-29302	-29961	-32637	-394	-27331	-29128	-31677	1138	5389	-6493	-23092	-2637	-3754	21193	535	-401	-7001	22147	-5581	-9582	-10120	19864	2968	-146	-86	-118	-67	-61	-58	-108	41	-149	16	27	-76	-21	-57	84	-31	0
0.816667	284	423	23	-24592	79	-28362	-29694	-31843	-202	-29133	-29568	-32597	-408	-26250	-28296	-31411	1774	5584	-7617	-23859	-291	-3208	22673	566	-275	-7335	23101	-6514	-8351	-11006	20340	2719	-132	-131	-125	-73	-62	-59	-105	39	-152	13	32	-75	-22	-59	82	-32	-1
0.817500	212	543	453	-24493	41	-27876	-28681	-32311	-766	-28775	-28874	-32561	-393	-25054	-27062	-31087	2500	5737	-8711	-24657	1131	-2709	24195	406	-235	-7496	24132	-7384	-6766	-11720	20993	2269	-147	-129	-120	-65	-59	-59	-108	39	-121	16	33	-75	-21	-56	82	-28	0
0.818333	168	733	899	-24408	19	-27219	-27281	-32546	-1081	-28225	-27864	-32566	-393	-23808	-25424	-30706	2936	5831	-9736	-25460	1309	-2254	25718	42	-203	-7459	25184	-8173	-4955	-12199	21807	1624	-144	-128	-119	-67	-61	-45	-105	42	-149	16	35	-72	-21	-57	84	-28	2
0.819167	336	1025	1347	-24336	-3	-26387	-25531	-32661	-1381	-27512	-26545	-32575	-359	-22566	-23430	-30261	3353	5876	-10610	-26237	2589	-1834	27189	-524	-79	-7230	26236	-8887	-4034	-12460	22757	816	-146	-126	-117	-63	-60	-56	-102	45	-149	16	36	-75	-21	-53	85	-28	1
0.820000	433	1437	1754	-24318	-23	-25464	-23476	-32698	-1560	-26666	-24925	-32604	-390	-21382	-21151	-29749	4035	5859	-11263	-26961	2736	-1458	28558	-1291	18	-6804	27260	-9485	-2840	-12419	23812	-134	-145	-127	-121	-69	-68	-50	-102	42	-146	20	33	-75	-16	-55	86	-29	1
0.820833	385	1998	2078	-24322	36	-24479	-21183	-32723	-1169	-25731	-23043	-32611	-431	-20316	-18615	-29159	4657	5789	-11623	-27593	3709	-1126	29792	-2254	63	-6212	28215	-10002	-3438	-12083	24944	-1199	-148	-131	-121	-68	-62	-58	-105	41	-153	17	33	-77	-24	-55	82	-32	-6
0.821667	386	2717	2276	-24360	158	-23508	-18710	-32716	-1132	-24758	-20918	-32615	-305	-19421	-15928	-28494	4688	5670	-11620	-28112	2781	-847	30859	-3397	271	-5464	29091	-10434	-2885	-11444	26118	-2335	-151	-134	-124	-66	-64	-56	-105	41	-153	32	35	-76	-22	-55	80	-35	-4
0.822500	424	3620	2309	-24432	304	-22574	-16130	-32738	-1172	-23763	-18584	-32578	-323	-18721	-13195	-27759	4582	5521	-11199	-28489	2862	-616	31740	-4698	493	-4604	29859	-10793	-1489	-10524	27281	-3501	-149	-128	-119	-66	-63	-59	-103	40	-151	4	36	-76	-27	-56	81	-30	-1
0.823333	308	4689	2135	-24536	75	-21738	-13519	-32720	-916	-22821	-16115	-32491	-355	-18278	-10512	-26953	5772	5332	-10321	-28724	5723	-468	32427	-6163	321	-3676	30499	-11094	-4600	-9360	28388	-4668	-150	-122	-125	-70	-68	-61	-114	39	-153	19	29	-77	-27	-58	78	-32	-5
0.824167	170	5915	1711	-24670	8	-21036	-10937	-32740	-681	-21977	-13587	-32350	-218	-18097	-7971	-26088	10881	5124	-8950	-28802	3316	-388	32767	-7738	269	-2731	30992	-11351	-4930	-7996	29402	-5794	-150	-128	-121	-66	-67	-58	-105	42	-152	17	33	-75	-27	-57	85	-25	-1
0.825000	176	7283	1011	-24823	-13	-20510	-8475	-32721	-586	-21270	-11065	-32108	-240	-18185	-5677	-25163	14023	4898	-7085	-28732	4072	-400	32767	-9402	508	-1815	31333	-11584	-5448	-6494	30275	-6859	-148	-127	-121	-67	-50	-53	-104	40	-151	18	35	-74	-21	-53	79	-32	0
0.825833	0	8741	9	-24993	-70	-20197	-6206	-32735	-469	-20737	-8636	-31787	-266	-18540	-3711	-24182	11964	4673	-4743	-28523	4119	-509	32767	-11130	622	-986	31503	-11807	-5167	-4923	30981	-7837	-139	-126	-117	-66	-60	-58	-107	40	-150	18	37	-75	-21	-57	82	-25	0
0.826667	-243	10231	-1293	-25168	-69	-20111	-4189	-32715	-355	-20413	-6379	-31354	-287	-19151	-2157	-23159	10199	4430	-1973	-28202	3365	-728	32767	-12883	708	-282	31500	-12035	-4041	-3348	31483	-8697	-146	-128	-118	-67	-57	-80	-102	43	-151	19	37	-72	-21	-52	84	-29	0
0.827500	-300	11658	-2891	-25350	-97	-20267	-2467	-32732	-363	-20305	-4355	-30803	-303	-19984	-1095	-22098	8506	4193	1177	-27789	4002	-1054	32767	-14640	732	264	31316	-12287	-3215	-1850	31759	-9423	-150	-128	-119	-66	-62	-60	-103	39	-151	19	30	-82	-24	-56	81	-28	1
0.828333	-288	13032	-4775	-25533	-334	-20659	-1061	-32716	-493	-20430	-2651	-30118	-236	-20987	-499	-21011	7453	3947	4611	-27327	4942	-1494	32246	-16378	646	613	30949	-12563	-4898	-511	31792	-10004	-151	-127	-125	-67	-63	-63	-107	42	-159	19	36	-74	-24	-56	85	-27	-3
0.829167	-460	14193	-6881	-25694	-104	-21274	-11	-32735	-429	-20779	-1334	-29307	-214	-22123	-455	-19910	6569	3701	8228	-26829	2290	-2046	31565	-18047	630	747	30406	-12875	-2907	602	31584	-10436	-149	-126	-120	-65	-62	-59	-107	40	-152	19	35	-73	-18	-57	81	-26	-1
0.830000	-543	15112	-9184	-25845	-203	-22084	688	-32678	-249	-21330	-431	-28373	-199	-23330	-925	-18798	5272	3446	11946	-26365	2461	-2701	30732	-19624	669	649	29694	-13220	121	1438	31108	-10719	-149	-128	-121	-73	-46	-62	-105	41	-151	18	35	-78	-22	-57	80	-26	1
0.830833	-408	15724	-11588	-25967	-293	-23059	1051	-32605	-108	-22057	26	-27303	-213	-24560	-1888	-17681	4341	3181	15657	-25936	2640	-3441	29770	-21077	574	321	28820	-13602	2443	1958	30393	-10862	-147	-126	-119	-68	-63	-57	-104	40	-152	21	37	-75	-26	-56	84	-26	0
0.831667	-305	15981	-14011	-26066	-250	-24142	1092	-32493	116	-22918	45	-26119	-229	-25761	-3279	-16573	3059	2898	19182	-25588	1687	-4262	28683	-22394	481	-225	27795	-14024	4441	2128	29447	-10886	-149	-119	-119	-68	-64	-22	-104	41	-154	38	38	-73	-23	-57	84	-27	1
0.832500	-465	15854	-16372	-26139	-267	-25312	884	-32387	277	-23896	-387	-24845	-218	-26877	-5019	-15491	1611	2606	22487	-25333	1938	-5146	27506	-23553	466	-1010	26626	-14475	5409	1935	28295	-10808	-149	-126	-121	-65	-63	-56	-103	41	-150	20	30	-77	-22	-55	84	-26	0
0.833333	-615	15348	-18560	-26183	-31	-26500	438	-32260	441	-24914	-1203	-23496	-168	-27858	-7004	-14437	-43	2290	25448	-25192	1259	-6082	26235	-24551	472	-1950	25348	-14949	6253	1394	26971	-10660	-147	-125	-120	-66	-62	-57	-105	39	-150	18	36	-73	-22	-55	86	-27	-4
0.834167	-591	14467	-20483	-26202	556	-27676	-176	-32115	445	-25945	-2370	-22111	-79	-28670	-9138	-13433	-1750	1956	27976	-25171	1334	-7052	24905	-25367	473	-3059	23980	-15443	5386	516	25501	-10470	-146	-124	-118	-67	-64	-55	-104	39	-151	18	38	-74	-21	-57	85	-27	-5
0.835000	-575	13247	-22051	-26204	913	-28786	-906	-31953	412	-26925	-3813	-20708	-75	-29289	-11300	-12479	-3422	1601	30011	-25268	353	-8034	23527	-25993	325	-4301	22542	-15946	4403	-641	23942	-10258	-135	-126	-120	-67	-65	-62	-105	38	-151	18	35	-72	-23	-55	84	-26	0
0.835833	-649	11764	-23171	-26185	935	-29779	-1682	-31753	645	-27818	-5454	-19324	-95	-29707	-13404	-11579	-5424	1243	31499	-25475	-801	-9013	22136	-26430	233	-5631	21066	-16450	5349	-2046	22311	-10060	-147	-124	-121	-67	-62	-57	-104	39	-150	21	35	-73	-22	-56	81	-28	4
0.836667	-658	10051	-23784	-26157	518	-30626	-2457	-31516	633	-28586	-7211	-17985	-117	-29876	-15325	-10754	-6327	899	32413	-25775	2075	-9977	20726	-26683	292	-7020	19564	-16953	1263	-3635	20676	-9908	-151	-125	-143	-66	-63	-58	-108	38	-151	18	35	-72	-24	-56	84	-26	-3
0.837500	-762	8242	-23845	-26117	497	-31300	-3175	-31228	592	-29202	-8999	-16706	-124	-29903	-16960	-10012	-6510	598	32752	-26148	-384	-10910	19329	-26754	275	-8447	18066	-17443	-410	-5351	19067	-9822	-151	-125	-121	-85	-60	-56	-104	39	-150	20	38	-72	-16	-58	82	-34	2
0.838333	-580	6420	-23338	-26083	161	-31796	-3795	-30884	663	-29638	-10713	-15530	-9	-29713	-18264	-9364	-7496	375	32507	-26570	-346	-11812	17935	-26657	143	-9856	16599	-17918	-1160	-7113	17532	-9823	-145	-122	-105	-64	-59	-57	-107	38	-146	23	36	-72	-17	-57	85	-26	1
0.839167	-507	4687	-22276	-26052	-116	-32083	-4277	-30475	724	-29884	-12276	-14477	-82	-29366	-19145	-8812	-7580	273	31697	-27024	80	-12677	16576	-26399	57	-11230	15193	-18375	-1262	-8871	16093	-9911	-145	-122	-119	-64	-59	-57	-101	40	-148	21	32	-70	-23	-56	85	-29	6
0.840000	-581	3130	-20683	-26029	-9	-32177	-4593	-29998	689	-29942	-13606	-13563	-202	-28893	-19566	-8360	-6588	336	30335	-27496	-981	-13502	15259	-26002	-12	-12537	13851	-18814	-51	-10566	14788	-10111	-149	-127	-125	-69	-62	-59	-107	36	-150	17	33	-76	-22	-57	82	-30	0
0.840833	-492	1853	-18645	-26023	108	-32057	-4727	-29450	887	-29818	-14648	-12801	-120	-28320	-19519	-8015	-6291	615	28467	-27946	-912	-14276	14000	-25479	-33	-13756	12607	-19229	1747	-12141	13622	-10421	-150	-127	-124	-67	-67	-58	-109	37	-153	17	36	-74	-25	-61	80	-32	-6
0.841667	-325	936	-16241	-26031	-510	-31747	-4672	-28824	849	-29519	-15339	-12177	-65	-27700	-18989	-7773	-6331	1153	26168	-28357	758	-15012	12806	-24862	1	-14859	11473	-19622	568	-13566	12625	-10828	-151	-130	-121	-67	-67	-62	-109	37	-154	17	36	-77	-28	-56	82	-31	-4
0.842500	-414	442	-13616	-26057	-472	-31247	-4428	-28115	663	-29064	-15663	-11725	-161	-27066	-18034	-7640	-6943	1992	23480	-28725	-1320	-15705	11689	-24156	-1	-15852	10453	-19991	1858	-14802	11799	-11326	-148	-128	-119	-82	-65	-57	-104	40	-152	19	34	-85	-25	-44	79	-33	0
0.843333	-444	406	-10841	-26099	-456	-30580	-4010	-27321	734	-28474	-15594	-11404	-139	-26449	-16635	-7603	-10926	3163	20488	-29036	-1695	-16372	10648	-23389	79	-16717	9558	-20342	4942	-15834	11126	-11900	-148	-128	-121	-66	-63	-58	-109	37	-154	17	34	-76	-18	-56	82	-29	-3
0.844167	-250	844	-8066	-26154	-543	-29756	-3434	-26447	739	-27786	-15139	-11217	-125	-25899	-14931	-7662	-16966	4661	17261	-29285	-786	-17003	9696	-22580	-17	-17457	8801	-20671	7360	-16656	10660	-12530	-148	-128	-120	-65	-60	-58	-104	44	-148	18	29	-75	-21	-55	81	-31	-11
0.845000	-96	1755	-5401	-26225	-453	-28810	-2728	-25502	811	-27022	-14328	-11143	-122	-25436	-12971	-7810	-16794	6506	13863	-29474	-1456	-17611	8842	-21766	-164	-18066	8183	-20976	10041	-17282	10329	-13195	-126	-126	-118	-66	-63	-61	-108	41	-160	21	36	-74	-21	-55	82	-28	2
0.845833	-55	3116	-2991	-26303	-515	-27761	-1926	-24484	696	-26217	-13209	-11161	-97	-25070	-10835	-8036	-14183	8669	10399	-29607	-962	-18178	8106	-20958	-146	-18551	7708	-21258	11453	-17710	10143	-13883	-148	-129	-119	-66	-58	-56	-108	40	-144	19	33	-74	-23	-48	80	-33	0
0.846667	-114	4870	-968	-26378	-596	-26644	-1062	-23405	532	-25398	-11825	-11241	-117	-24819	-8613	-8323	-13259	11094	6967	-29682	-1082	-18715	7481	-20185	-73	-18917	7354	-21517	12061	-17978	10083	-14553	-150	-126	-119	-67	-62	-58	-110	40	-152	19	36	-75	-19	-56	84	-28	0
0.847500	-159	6940	586	-26453	-475	-25466	-164	-22272	498	-24591	-10220	-11367	-178	-24684	-6413	-8659	-11382	13743	3641	-29716	-839	-19217	6980	-19456	-72	-19181	7164	-21749	11398	-18113	10138	-15198	-149	-130	-119	-67	-60	-58	-108	38	-149	-7	34	-78	-24	-55	80	-32	-4
0.848333	-114	9252	1578	-26516	-430	-24317	729	-21088	379	-23814	-8529	-11506	-208	-24654	-4312	-9026	-9382	16534	502	-29720	-494	-19674	6603	-18801	-248	-19347	7086	-21955	9433	-18139	10281	-15789	-148	-131	-126	-74	-63	-63	-112	35	-153	16	27	-80	-24	-57	81	-33	-3
0.849167	-134	11718	1996	-26568	-208	-23143	1592	-19856	448	-23079	-6777	-11637	-110	-24713	-2394	-9417	-7506	19403	-2376	-29700	-1939	-20077	6360	-18223	-676	-19435	7134	-22111	9596	-18095	10498	-16311	-151	-134	-125	-73	-65	-59	-112	39	-153	13	29	-77	-23	-56	78	-35	-8
0.850000	-107	14252	1783	-26594	-386	-22002	2397	-18599	495	-22417	-5053	-11730	-103	-24834	-721	-9798	-5648	22270	-4930	-29654	1352	-20417	6244	-17748	-1114	-19450	7296	-22234	4912	-18021	10772	-16755	-151	-122	-125	-70	-61	-61	-112	35	-158	16	28	-76	-25	-59	75	-35	-4
0.850833	-191	16768	956	-26601	-293	-20903	3116	-17322	448	-21808	-3439	-11768	-257	-24994	655	-10179	-4331	25038	-7073	-29610	584	-20686	6260	-17376	-1124	-19412	7567	-22311	200	-17946	11091	-17111	-153	-129	-118	-67	-59	-59	-107	41	-150	18	33	-75	-17	-55	78	-32	-3
0.851667	-258	19149	-453	-26590	-355	-19869	3724	-16047	481	-21265	-1993	-11758	-248	-25161	1711	-10530	-2981	27604	-8754	-29574	-24	-20886	6402	-17125	-1256	-19336	7929	-22344	-2915	-17896	11452	-17375	-147	-126	-116	-66	-61	-56	-103	40	-150	21	35	-73	-21	-52	81	-27	3
0.852500	-321	21305	-2380	-26581	-212	-18907	4203	-14783	538	-20782	-765	-11675	-173	-25310	2413	-10860	-2186	29885	-9925	-29559	1020	-21005	6661	-16996	-1458	-19244	8373	-22329	-5421	-17918	11832	-17552	-148	-127	-121	-66	-74	-55	-104	42	-149	17	36	-60	-16	-53	80	-30	-1
0.853333	-404	23172	-4745	-26570	-239	-18027	4572	-13535	561	-20340	197	-11517	-189	-25406	2762	-11142	-1408	31828	-10530	-29564	387	-21021	7025	-16992	-1302	-19143	8894	-22269	-6270	-17999	12239	-17641	-147	-125	-117	-67	-61	-56	-104	39	-151	33	34	-73	-19	-55	82	-33	0
0.854167	-373	24696	-7450	-26573	-95	-17217	4788	-12322	468	-19939	881	-11292	-260	-25423	2780	-11385	-370	32767	-10544	-29601	471	-20993	7497	-17114	-1192	-19044	9477	-22160	-5855	-18200	12666	-17655	-147	-124	-118	-66	-59	-56	-107	40	-149	20	34	-70	-21	-55	80	-29	1
0.855000	-294	25834	-10424	-26608	-265	-16489	4872	-11171	403	-19557	1226	-11005	-170	-25334	2489	-11581	446	32767	-9920	-29674	2399	-20865	8052	-17358	-1100	-18964	10111	-22003	-8216	-18489	13124	-17597	-148	-101	-121	-65	-63	-60	-102	40	-150	15	35	-75	-23	-55	84	-28	0
0.855833	-406	26540	-13533	-26683	-115	-15835	4821	-10066	477	-19180	1281	-10670	-114	-25131	1930	-11731	1338	32767	-8672	-29777	776	-20660	8686	-17713	-1028	-18911	10786	-21807	-9141	-18878	13607	-17485	-147	-126	-109	-65	-60	-58	-103	41	-151	12	34	-76	-9	-56	80	-31	-4
0.856667	-337	26802	-16668	-26815	18	-15253	4635	-9048	517	-18796	1050	-10300	-168	-24793	1147	-11838	2231	32767	-6834	-29919	-852	-20396	9372	-18174	-839	-18908	11495	-21574	-6901	-19364	14122	-17326	-152	-126	-119	-68	-65	-60	-109	36	-153	18	33	-81	-24	-57	80	-33	-5
0.857500	-333	26629	-19734	-27010	-117	-14731	4335	-8120	526	-18384	549	-9909	-202	-24321	208	-11908	2704	32767	-4452	-30080	-3	-20070	10106	-18719	-749	-18903	12232	-21304	-5287	-19930	14667	-17131	-148	-128	-122	-66	-62	-58	-102	40	-151	18	34	-76	-19	-57	84	-31	0
0.858333	-301	26042	-22630	-27276	-121	-14259	3928	-7281	507	-17924	-169	-9523	-167	-23708	-831	-11936	3152	32767	-1619	-30265	-1054	-19711	10867	-19350	-668	-18958	12990	-21012	-3131	-20561	15247	-16913	-148	-125	-119	-66	-61	-61	-102	38	-150	18	37	-73	-22	-57	86	-29	1
0.859167	-16	25065	-25284	-27620	-65	-13824	3423	-6550	538	-17425	-1067	-9157	-219	-22972	-1917	-11952	3787	32767	1546	-30461	-1401	-19325	11647	-20042	-506	-19039	13748	-20706	-1686	-21233	15860	-16680	-150	-125	-118	-66	-61	-57	-101	41	-150	19	38	-75	-21	-53	84	-29	0
0.860000	135	23742	-27638	-28043	-200	-13423	2846	-5931	512	-16871	-2085	-8830	-212	-22119	-2987	-11942	4208	32767	4934	-30657	-1630	-18940	12421	-20776	-360	-19158	14501	-20392	-508	-21923	16495	-16444	-144	-121	-118	-66	-61	-55	-103	40	-150	20	24	-75	-19	-52	86	-30	-1
0.860833	245	22126	-29645	-28534	-177	-13038	2204	-5425	321	-16256	-3173	-8559	-163	-21184	-4001	-11923	4511	31394	8349	-30849	-1963	-18564	13178	-21536	-133	-19302	15241	-20081	619	-22614	17155	-16205	-148	-128	-120	-68	-61	-58	-103	40	-151	15	35	-70	-22	-57	82	-32	-3
0.861667	245	20267	-31247	-29082	-189	-12674	1505	-5044	269	-15596	-4272	-8355	-184	-20130	-4915	-11900	4677	29435	11628	-31019	-1913	-18223	13900	-22322	138	-19469	15959	-19780	187	-23276	17833	-15965	-153	-128	-120	-69	-62	-60	-107	34	-155	16	41	-76	-24	-56	84	-33	-3
0.862500	95	18241	-32078	-29667	56	-12309	779	-4773	320	-14870	-5346	-8230	-222	-19030	-5693	-11878	4797	27119	14618	-31152	-4051	-17922	14589	-23061	231	-19638	16659	-19489	2491	-23870	18512	-15722	-149	-117	-121	-68	-61	-43	-108	38	-153	17	34	-74	-22	-57	84	-32	-1
0.863333	192	16102	-32431	-30276	-57	-11940	21	-4614	275	-14098	-6330	-8188	-225	-17893	-6300	-11855	4938	24476	17163	-31250	-1706	-17679	15226	-23800	282	-19808	17315	-19220	1143	-24383	19176	-15476	-151	-127	-120	-65	-39	-58	-105	38	-152	18	36	-76	-26	-56	85	-30	-6
0.864167	242	13894	-32572	-30889	7	-11570	-738	-4566	103	-13295	-7193	-8225	-286	-16753	-6734	-11844	4576	21536	19119	-31301	-1595	-17498	15813	-24494	113	-19963	17929	-18985	-1943	-24787	19815	-15229	-149	-127	-118	-74	-61	-59	-104	39	-153	17	37	-77	-24	-57	84	-32	0
0.865000	190	11656	-32654	-31491	-111	-11192	-1496	-4622	-167	-12474	-7903	-8364	-237	-15619	-6993	-11839	4543	18307	20360	-31311	-3247	-17394	16327	-25138	227	-20093	18487	-18781	-2661	-25064	20412	-14976	-152	-130	-122	-70	-64	-61	-107	37	-153	15	34	-75	-26	-57	82	-32	-5
0.865833	125	9431	-32668	-32047	-108	-10817	-2232	-4771	-404	-11652	-8446	-8568	-193	-14516	-7080	-11843	4536	14833	20842	-31268	-1847	-17357	16780	-25714	386	-20182	18988	-18610	-3796	-25192	20953	-14704	-148	-126	-117	-53	-62	-59	-104	40	-154	19	28	-74	-24	-55	85	-32	-1
0.866667	76	7258	-32699	-32469	-181	-10445	-2940	-4996	-518	-10838	-8798	-8842	-256	-13451	-7005	-11848	4336	11184	20466	-31189	-2226	-17393	17152	-26218	478	-20218	19434	-18479	-3674	-25160	21431	-14423	-149	-126	-120	-67	-63	-59	-105	35	-150	16	33	-77	-19	-55	84	-42	0
0.867500	-208	5163	-32679	-32626	43	-10088	-3608	-5302	-530	-10056	-8966	-9180	-256	-12460	-6798	-11858	4273	7376	19232	-31076	-2456	-17495	17445	-26647	480	-20199	19784	-18383	-2536	-24956	21822	-14122	-147	-125	-120	-68	-60	-62	-104	40	-152	13	35	-76	-24	-58	82	-32	-3
0.868333	-365	3158	-32704	-32717	-306	-9758	-4229	-5664	-532	-9325	-8953	-9554	-194	-11550	-6478	-11858	4153	3458	17191	-30947	-264	-17648	17686	-26993	552	-20110	20069	-18325	-3738	-24574	22129	-13804	-149	-131	-119	-67	-63	-62	-109	38	-134	11	33	-76	-25	-56	84	-29	-5
0.869167	-396	1247	-32617	-32728	-363	-9455	-4793	-6080	-632	-8671	-8778	-9955	-137	-10726	-6085	-11849	3774	-516	14429	-30809	-370	-17853	17845	-27259	483	-19953	20280	-18302	-5264	-24021	22337	-13470	-153	-128	-122	-66	-62	-61	-105	39	-156	1	30	-78	-26	-57	81	-31	-5
0.870000	-507	-580	-32284	-32755	-207	-9204	-5289	-6532	-563	-8097	-8461	-10369	-101	-9999	-5645	-11823	3634	-4502	11033	-30681	-2091	-18086	17927	-27447	423	-19713	20408	-18310	-3267	-23305	22449	-13115	-153	-129	-121	-66	-62	-61	-109	35	-151	24	33	-78	-23	-56	78	-42	-3
0.870833	-493	-2315	-31817	-32742	-280	-9002	-5716	-7008	-484	-7617	-8026	-10775	-189	-9378	-5192	-11752	3538	-8411	7199	-30571	-543	-18330	17950	-27563	467	-19407	20456	-18343	-1706	-22415	22462	-12749	-149	-128	-116	-66	-62	-59	-103	22	-149	17	34	-76	-23	-56	82	-28	-4
0.871667	-440	-3969	-31263	-32760	-177	-8868	-6059	-7487	-492	-7249	-7515	-11160	-177	-8849	-4752	-11688	3270	-12195	3120	-30500	-712	-18572	17911	-27613	561	-19033	20431	-18406	-223	-21432	22389	-12367	-149	-127	-115	-64	-62	-58	-105	40	-149	26	36	-77	-21	-53	85	-26	-1
0.872500	-418	-5561	-30750	-32744	-227	-8806	-6327	-7976	-397	-6998	-6950	-11518	-131	-8437	-4370	-11583	3137	-15822	-985	-30475	-728	-18802	17810	-27607	569	-18604	20335	-18489	763	-20341	22220	-11989	-148	-126	-118	-67	-64	-58	-103	42	-150	18	33	-76	-17	-55	82	-29	2
0.873333	-360	-7110	-30164	-32759	-252	-8845	-6507	-8463	-370	-6869	-6373	-11833	-105	-8126	-4054	-11436	3085	-19234	-4886	-30507	-421	-18989	17658	-27556	455	-18137	20169	-18594	1272	-19180	21986	-11619	-149	-131	-120	-65	-63	-68	-114	34	-151	16	32	-78	-24	-58	80	-34	0
0.874167	-283	-8633	-29518	-32664	-148	-8963	-6606	-8933	-529	-6856	-5802	-12096	-109	-7916	-3835	-11254	3083	-22383	-8357	-30591	-701	-19161	17468	-27466	508	-17636	19951	-18710	1697	-17998	21695	-11258	-149	-130	-119	-65	-65	-60	-107	38	-150	17	35	-76	-25	-59	79	-30	-1
0.875000	-164	-10139	-28766	-32419	-160	-9171	-6618	-9371	-514	-6960	-5301	-12299	-118	-7798	-3709	-11033	3107	-25236	-11222	-30774	291	-19263	17240	-27352	652	-17130	19684	-18840	244	-16829	21359	-10914	-149	-129	-120	-69	-63	-60	-109	38	-151	16	32	-77	-19	-56	80	-30	1
0.875833	-58	-11648	-27873	-32089	-27	-9457	-6549	-9781	-487	-7177	-4861	-12445	-67	-7771	-3703	-10777	2638	-27740	-13293	-30911	-1233	-19301	16984	-27217	568	-16633	19379	-18978	1136	-15705	20993	-10596	-148	-129	-121	-65	-60	-60	-107	42	-158	13	35	-75	-23	-57	81	-30	-1
0.876667	-67	-13155	-26838	-31750	-121	-9831	-6407	-10154	-493	-7481	-4524	-12527	7	-7826	-3813	-10493	2276	-29880	-14440	-31175	342	-19278	16709	-27068	466	-16166	19049	-19125	763	-14673	20614	-10317	-151	-127	-121	-66	-61	-59	-109	39	-151	18	32	-76	-23	-57	80	-31	1
0.877500	-50	-14661	-25522	-31427	-230	-10280	-6196	-10461	-370	-7872	-4284	-12550	-50	-7959	-4034	-10180	2187	-31436	-14577	-31452	1916	-19187	16422	-26935	360	-15741	18702	-19286	-2561	-13762	20237	-10073	-147	-128	-120	-35	-58	-60	-108	41	-148	16	35	-75	-21	-60	80	-28	7
0.878333	86	-16161	-23990	-31153	-153	-10778	-5934	-10779	-265	-8338	-4168	-12520	-70	-8170	-4355	-9850	1983	-32151	-13669	-31757	-380	-19045	16133	-26802	371	-15384	18350	-19427	-2617	-13014	19882	-9873	-148	-127	-120	-64	-62	-58	-107	45	-150	17	38	-74	-21	-56	82	-28	-23
0.879167	154	-17649	-22177	-30942	-122	-11335	-5612	-11030	-247	-8857	-4174	-12449	19	-8437	-4765	-9513	1922	-32459	-11733	-32067	1243	-18840	15854	-26680	367	-15108	18010	-19580	-3419	-12444	19554	-9722	-144	-129	-118	-61	-60	-57	-103	42	-150	18	37	-74	-18	-57	82	-30	3
0.880000	163	-19113	-20051	-30805	-184	-11926	-5261	-11240	-217	-9408	-4301	-12340	13	-8761	-5245	-9177	1767	-32605	-8813	-32384	1068	-18599	15591	-26575	330	-14923	17684	-19731	-3067	-12065	19264	-9617	-144	-126	-120	-66	-59	-59	-104	40	-148	22	38	-70	-19	-58	82	-29	1
0.880833	128	-20545	-17621	-30750	82	-12531	-4887	-11415	-169	-9984	-4545	-12202	-49	-9142	-5809	-8858	1379	-32655	-5058	-32565	353	-18333	15353	-26491	264	-14841	17384	-19877	-1372	-11899	19010	-9561	-150	-129	-120	-65	-62	-60	-109	40	-155	17	36	-73	-22	-59	78	-35	-4
0.881667	105	-21917	-14887	-30782	-51	-13137	-4508	-11558	-377	-10564	-4886	-12047	-30	-9571	-6364	-8554	1266	-32700	-632	-32663	1873	-18058	15143	-26436	234	-14863	17115	-20018	-824	-11936	18808	-9555	-152	-131	-122	-75	-65	-63	-111	32	-152	8	32	-80	-25	-61	75	-34	-3
0.882500	69	-23206	-11869	-30892	-250	-13727	-4132	-11667	-560	-11134	-5323	-11884	-69	-10034	-6956	-8286	1048	-32664	4264	-32675	2654	-17772	14980	-26372	245	-14976	16889	-20145	-1913	-12163	18658	-9583	-150	-130	-120	-67	-62	-59	-107	38	-150	13	34	-76	-22	-59	79	-30	0
0.883333	5	-24382	-8615	-31067	-135	-14282	-3773	-11751	-260	-11674	-5823	-11712	-34	-10528	-7535	-8056	783	-32040	9378	-32700	266	-17507	14859	-26336	59	-15190	16709	-20260	409	-12571	18562	-9646	-149	-132	-124	-70	-64	-62	-109	37	-154	15	36	-76	-19	-59	81	-30	-5
0.884167	52	-25434	-5173	-31304	-229	-14801	-3441	-11813	-25	-12186	-6374	-11555	-52	-11046	-8096	-7876	591	-30819	14507	-32689	1094	-17276	14790	-26306	-80	-15499	16573	-20361	2661	-13137	18505	-9747	-151	-128	-103	-67	-61	-59	-105	40	-150	17	35	-75	-19	-57	79	-33	-3
0.885000	-39	-26305	-1573	-31590	-111	-15272	-3161	-11866	-79	-12659	-6960	-11419	-28	-11578	-8620	-7715	230	-29164	19466	-32708	973	-17095	14764	-26275	4	-15889	16481	-20441	4983	-13826	18490	-9871	-150	-126	-118	-67	-64	-58	-107	39	-151	19	38	-73	-25	-58	82	-27	12
0.885833	-18	-27068	2068	-31901	-23	-15685	-2937	-11909	-127	-13088	-7560	-11304	56	-12124	-9102	-7689	175	-27173	24020	-32689	654	-16971	14788	-26258	0	-16335	16425	-20499	6967	-14619	18504	-10019	-163	-126	-121	-66	-35	-56	-107	42	-170	20	37	-74	-18	-55	80	-30	-1
0.886667	120	-27613	5659	-32233	-120	-16035	-2782	-11949	-124	-13485	-8159	-11222	-33	-12682	-9525	-7683	505	-24927	28006	-32703	1233	-16920	14850	-26227	-155	-16816	16405	-20534	7878	-15479	18550	-10185	-148	-130	-118	-66	-62	-56	-132	41	-151	17	36	-75	-15	-53	84	-28	-21
0.887500	53	-27950	9113	-32523	-58	-16331	-2700	-11997	-92	-13841	-8747	-11177	-51	-13241	-9890	-7750	518	-22428	31289	-32674	530	-16936	14952	-26187	-223	-17376	16413	-20542	8572	-16372	18606	-10365	-149	-124	-118	-69	-59	-56	-105	40	-151	18	38	-75	-22	-56	79	-32	-1
0.888333	-63	-28068	12353	-32680	-27	-16578	-2702	-12051	26	-14165	-9306	-11194	-101	-13792	-10193	-7863	322	-19769	32767	-32426	1455	-17046	15076	-26126	-183	-17935	16440	-20523	7270	-17268	18676	-10547	-147	-127	-118	-66	-63	-58	-87	38	-150	20	34	-75	-22	-55	84	-30	0
0.889167	-26	-27965	15304	-32723	2	-16776	-2787	-12116	-38	-14465	-9822	-11201	-141	-14334	-10437	-8061	-69	-16986	32767	-31914	421	-17227	15223	-26045	-321	-18496	16481	-20471	7440	-18131	18744	-10738	-148	-126	-133	-72	-49	-58	-107	39	-151	20	33	-78	-22	-57	78	-30	-3
0.890000	-26	-27631	17914	-32760	50	-16936	-2967	-12199	-207	-14754	-10297	-11292	-155	-14862	-10623	-8308	-86	-14103	32767	-31230	304	-17485	15372	-25934	-338	-19048	16519	-20384	7784	-18942	18809	-10929	-154	-131	-121	-68	-67	-61	-112	35	-158	15	32	-79	-26	-59	79	-32	-9
0.890833	15	-27067	20102	-32755	-75	-17066	-3227	-12299	-66	-15030	-10739	-11409	-189	-15371	-10764	-8596	-97	-11178	32767	-30379	3126	-17806	15523	-25800	-321	-19571	16562	-20265	3233	-19690	18864	-11113	-152	-126	-117	-68	-62	-56	-93	38	-151	17	35	-76	-19	-55	81	-30	3
0.891667	-24	-26273	21819	-32767	89	-17176	-3560	-12412	18	-15295	-11093	-11564	-141	-15856	-10856	-8932	-243	-8269	32767	-29402	602	-18187	15654	-25637	-363	-20054	16588	-20114	1434	-20335	18902	-11296	-145	-125	-117	-68	-63	-58	-98	41	-151	21	36	-75	-19	-55	85	-28	-4
0.892500	-40	-25275	23034	-32753	25	-17283	-3975	-12551	10	-15582	-11429	-11795	-116	-16324	-10928	-9307	-178	-5420	32767	-28329	1435	-18615	15749	-25442	-468	-20509	16588	-19938	-652	-20900	18916	-11476	-149	-126	-120	-67	-60	-59	-102	42	-150	19	35	-75	-24	-56	84	-28	-3
0.893333	2	-24080	23713	-32767	-17	-17405	-4458	-12715	237	-15875	-11713	-12011	-143	-16767	-10973	-9707	-127	-2677	32767	-27194	1528	-19078	15806	-25221	-513	-20912	16558	-19731	-1347	-21367	18910	-11641	-149	-126	-117	-66	-67	-59	-104	39	-151	18	36	-77	-21	-53	74	-27	-3
0.894167	29	-22704	23873	-32753	304	-17535	-4988	-12899	220	-16180	-11966	-12289	-148	-17182	-11014	-10132	-114	-65	32767	-26034	775	-19555	15812	-24972	-600	-21261	16494	-19508	-843	-21740	18870	-11803	-148	-126	-116	-68	-61	-75	-105	41	-152	20	35	-78	-23	-58	81	-28	-1
0.895000	41	-21163	23511	-32767	126	-17699	-5570	-13108	290	-16504	-12189	-12603	-189	-17575	-11055	-10576	-216	2369	31658	-24915	1359	-20042	15749	-24713	-471	-21558	16390	-19264	-810	-22018	18803	-11952	-151	-128	-118	-65	-60	-59	-107	37	-151	20	36	-77	-21	-57	81	-21	1
0.895833	-21	-19487	22672	-32753	-131	-17885	-6171	-13339	247	-16835	-12385	-12962	-164	-17944	-11110	-11032	-284	4581	29734	-23889	2282	-20504	15625	-24432	-394	-21803	16249	-19006	-3229	-22234	18700	-12090	-148	-127	-119	-65	-60	-59	-105	40	-148	17	34	-77	-22	-59	81	-31	1
0.896667	-92	-17694	21396	-32766	211	-18112	-6784	-13591	77	-17175	-12567	-13317	-102	-18295	-11183	-11497	-279	6556	27660	-23006	-487	-20947	15425	-24145	-373	-22002	16064	-18737	-2213	-22386	18574	-12216	-146	-130	-117	-66	-63	-61	-70	39	-151	18	37	-77	-22	-57	85	-27	0
0.897500	-172	-15808	19735	-32753	182	-18374	-7433	-13869	126	-17519	-12743	-13723	-144	-18630	-11281	-11965	-338	8285	25550	-22316	-499	-21362	15157	-23857	-187	-22162	15833	-18468	-213	-22488	18415	-12331	-150	-129	-120	-69	-64	-58	-105	40	-151	17	35	-76	-25	-59	82	-28	-1
0.898333	-166	-13858	17760	-32763	170	-18670	-8010	-14169	39	-17864	-12922	-14172	-190	-18946	-11412	-12436	-531	9748	23499	-21857	-368	-21711	14803	-23569	-144	-22285	15569	-18201	1677	-22560	18227	-12426	-151	-131	-121	-69	-59	-62	-111	37	-158	18	35	-78	-25	-59	82	-31	-15
0.899167	-72	-11867	15536	-32754	68	-19000	-8601	-14500	-238	-18195	-13105	-14606	-230	-19251	-11578	-12902	-455	10953	21585	-21661	-1246	-22012	14389	-23286	-341	-22374	15260	-17941	3731	-22615	18013	-12505	-150	-125	-119	-68	-64	-58	-102	38	-152	20	36	-77	-24	-56	84	-29	1
0.900000	-126	-9851	13125	-32762	141	-19350	-9161	-14837	-319	-18504	-13306	-15076	-208	-19544	-11784	-13360	-461	11905	19846	-21751	-905	-22262	13910	-23041	-316	-22444	14938	-17696	4962	-22670	17777	-12571	-148	-128	-124	-66	-61	-59	-108	39	-150	17	35	-75	-23	-56	82	-29	-5
0.900833	-164	-7830	10566	-32751	52	-19710	-9689	-15204	-301	-18788	-13528	-15567	-165	-19833	-12034	-13825	-559	12619	18354	-22125	-1780	-22454	13380	-22775	-225	-22497	14582	-17471	6544	-22732	17511	-12620	-150	-132	-122	-70	-64	-58	-105	38	-154	13	35	-77	-23	-58	80	-30	-7
0.901667	-165	-5835	8017	-32767	-62	-20081	-10181	-15587	-262	-19044	-13773	-16076	-179	-20112	-12325	-14290	-540	13109	17129	-22768	-1783	-22588	12802	-22554	-241	-22540	14225	-17269	7039	-22811	17229	-12657	-151	-130	-122	-70	-79	-62	-109	29	-154	17	27	-78	-22	-58	80	-32	-5
0.902500	-87	-3882	5469	-32743	95	-20433	-10629	-15989	-145	-19254	-14049	-16599	-195	-20403	-12661	-14749	-510	13403	16189	-23652	-2388	-22665	12198	-22362	-199	-22587	13850	-17087	7333	-22910	16931	-12676	-149	-131	-121	-69	-63	-62	-107	37	-149	18	33	-76	-19	-65	78	-31	0
0.903333	-57	-1990	2990	-32719	419	-20777	-11042	-16403	34	-19432	-14357	-17131	-225	-20679	-13032	-15201	-455	13525	15536	-24731	-3248	-22705	11573	-22195	-143	-22618	13477	-16939	9119	-23033	16631	-12684	-149	-130	-124	-68	-64	-57	-110	35	-153	16	35	-78	-23	-59	79	-29	-1
0.904167	2	-169	636	-32667	180	-21085	-11419	-16831	73	-19557	-14695	-17666	-205	-20954	-13443	-15649	-445	13512	15155	-25968	23	-22698	10947	-22055	-70	-22661	13111	-16821	5495	-23180	16316	-12678	-149	-128	-128	-68	-61	-58	-107	38	-150	19	34	-76	-24	-61	79	-29	0
0.905000	-112	1565	-1569	-32651	46	-21357	-11773	-17270	10	-19632	-15062	-18204	-190	-21222	-13884	-16086	-492	13402	15029	-27296	-1989	-22665	10325	-21951	-12	-22713	12760	-16729	3274	-23344	16006	-12665	-147	-131	-120	-66	-61	-58	-109	37	-160	17	36	-75	-23	-59	82	-26	-4
0.905833	-181	3203	-3577	-32612	-108	-21570	-12097	-17715	-59	-19665	-15462	-18736	-228	-21484	-14364	-16525	-423	13191	15128	-28644	-1507	-22617	9732	-21879	-47	-22778	12430	-16668	1238	-23534	15690	-12644	-150	-130	-119	-69	-61	-60	-128	36	-153	19	36	-75	-23	-60	80	-30	0
0.906667	-217	4726	-5357	-32605	-96	-21733	-12414	-18169	-23	-19652	-15890	-19265	-241	-21729	-14870	-16957	-553	12940	15413	-29949	-648	-22561	9154	-21839	-120	-22852	12121	-16639	-182	-23728	15383	-12620	-149	-130	-121	-69	-64	-65	-95	35	-152	17	29	-77	-24	-67	78	-29	-1
0.907500	-313	6124	-6905	-32576	-81	-21827	-12725	-18627	37	-19594	-16344	-19782	-167	-21968	-15405	-17368	-681	12662	15839	-31156	-1341	-22499	8655	-21819	34	-22933	11839	-16634	-652	-23923	15089	-12590	-151	-129	-122	-67	-65	-59	-108	36	-150	16	34	-76	-27	-61	79	-27	-3
0.908333	-348	7400	-8203	-32569	39	-21863	-13038	-19079	-30	-19493	-16811	-20278	-171	-22171	-15952	-17761	-513	12384	16363	-32056	-966	-22447	8194	-21828	-12	-23026	11586	-16650	-559	-24115	14810	-12560	-150	-129	-121	-69	-64	-59	-110	33	-151	16	33	-77	-18	-58	82	-30	-4
0.909167	-256	8549	-9254	-32529	-313	-21821	-13362	-19527	-269	-19354	-17314	-20765	-229	-22346	-16513	-18134	-523	12108	16939	-32426	1106	-22404	7794	-21862	-3	-23124	11371	-16691	-3610	-24291	14549	-12532	-149	-136	-131	-69	-62	-59	-108	34	-152	17	33	-77	-22	-60	77	-33	0
0.910000	-276	9564	-10068	-32512	-122	-21723	-13707	-19975	-159	-19187	-17816	-21219	-227	-22480	-17087	-18482	-653	11849	17526	-32596	-788	-22384	7457	-21908	39	-23229	11181	-16746	-4028	-24446	14314	-12503	-152	-128	-121	-70	-68	-61	-111	35	-154	15	46	-76	-25	-62	78	-31	-3
0.910833	-288	10446	-10645	-32465	-110	-21560	-14064	-20404	-77	-18984	-18321	-21645	-230	-22573	-17668	-18796	-517	11617	18078	-32644	-1153	-22382	7192	-21970	108	-23325	11025	-16814	-2339	-24574	14101	-12466	-147	-125	-118	-65	-43	-58	-105	37	-152	18	34	-73	-22	-60	80	-29	0
0.911667	-302	11191	-10995	-32433	-170	-21346	-14447	-20819	-245	-18772	-18822	-22039	-202	-22619	-18248	-19077	-236	11406	18561	-32683	187	-22399	6994	-22053	549	-23420	10902	-16888	-1331	-24670	13915	-12448	-144	-121	-119	-63	-60	-53	-105	39	-148	21	38	-69	-16	-56	82	-24	1
0.912500	-260	11800	-11140	-32379	-63	-21088	-14852	-21225	-262	-18547	-19324	-22403	-152	-22615	-18824	-19318	4	11211	18928	-32681	-462	-22437	6864	-22136	999	-23513	10795	-16974	-184	-24735	13751	-12427	-144	-133	-117	-65	-61	-53	-105	43	-148	19	33	-73	-18	-52	81	-27	2
0.913333	-171	12279	-11104	-32340	-135	-20797	-15274	-21613	-258	-18308	-19808	-22713	-169	-22563	-19381	-19520	-153	11029	19171	-32697	-28	-22492	6798	-22231	962	-23586	10717	-17060	-162	-24757	13609	-12409	-154	-126	-116	-66	-64	-56	-105	38	-151	21	40	-73	-21	-56	84	-29	0
0.914167	-182	12631	-10901	-32284	-196	-20482	-15675	-21988	-292	-18074	-20269	-23018	-197	-22464	-19930	-19673	-253	10858	19268	-32686	37	-22559	6784	-22332	710	-23645	10657	-17150	-120	-24749	13499	-12390	-146	-125	-118	-65	-60	-59	-103	40	-148	21	34	-75	-22	-56	81	-30	0
0.915000	-170	12860	-10564	-32245	-83	-20157	-16157	-22344	-310	-17849	-20701	-23275	-215	-22318	-20445	-19782	-136	10673	19213	-32508	207	-22641	6841	-22434	333	-23682	10612	-17239	-737	-24696	13383	-12370	-152	-126	-122	-73	-62	-59	-109	40	-151	19	49	-79	-23	-56	81	-30	-3
0.915833	-81	12977	-10111	-32196	-176	-19831	-16593	-22683	-297	-17638	-21101	-23523	-178	-22140	-20938	-19844	-62	10480	19000	-31867	350	-22700	6940	-22535	105	-23692	10578	-17315	-2125	-24628	13286	-12343	-148	-127	-120	-65	-63	-56	-109	39	-153	16	33	-77	-23	-57	79	-33	-4
0.916667	-120	12996	-9574	-32159	-23	-19515	-17011	-22999	-296	-17446	-21449	-23674	-186	-21917	-21387	-19851	-115	10263	18644	-30996	-1121	-22764	7080	-22628	103	-23675	10560	-17384	-979	-24483	13206	-12311	-150	-126	-116	-68	-63	-59	-107	40	-155	17	44	-76	-22	-56	81	-32	-1
0.917500	-25	12923	-8980	-32121	-212	-19221	-17399	-23298	-212	-17283	-21756	-23827	-155	-21676	-21794	-19813	-150	10023	18155	-29987	2095	-22807	7259	-22724	-76	-23628	10546	-17448	-4660	-24331	13126	-12275	-149	-125	-118	-66	-60	-55	-103	39	-148	22	37	-75	-18	-53	82	-25	1
0.918333	-119	12775	-8367	-32092	-124	-18955	-17755	-23583	-70	-17150	-22012	-23951	-185	-21425	-22154	-19731	-375	9754	17553	-28903	1035	-22834	7463	-22812	-489	-23542	10539	-17500	-7352	-24146	13044	-12227	-148	-124	-116	-62	-63	-55	-108	47	-149	21	37	-72	-19	-53	84	-27	2
0.919167	-171	12550	-7764	-32058	-183	-18720	-18059	-23857	-10	-17063	-22216	-24052	-190	-21179	-22459	-19608	-821	9447	16860	-27786	262	-22834	7690	-22887	-1074	-23427	10529	-17542	-8444	-23947	12970	-12170	-147	-121	-112	-61	-59	-57	-102	43	-148	24	39	-73	-21	-56	86	-26	4
0.920000	-189	12285	-7198	-32028	-225	-18538	-18307	-24113	-130	-17016	-22363	-24129	-134	-20949	-22708	-19445	-1042	9126	16095	-26671	1431	-22800	7929	-22964	-1230	-23280	10521	-17579	-9125	-23726	12866	-12106	-148	-122	-116	-66	-63	-57	-102	45	-147	4	35	-75	-22	-52	87	-30	-1
0.920833	-242	11970	-6707	-31989	-531	-18399	-18492	-24362	-227	-17021	-22462	-24199	-119	-20747	-22902	-19253	-1039	8747	15289	-25597	622	-22734	8172	-23035	-828	-23104	10502	-17607	-8137	-23493	12757	-12031	-146	-122	-117	-64	-63	-58	-103	44	-149	19	34	-74	-25	-53	86	-26	-1
0.921667	-233	11624	-6319	-31940	-431	-18309	-18607	-24605	-187	-17080	-22501	-24254	-118	-20587	-23053	-19032	-1291	8357	14477	-24586	168	-22636	8412	-23094	-825	-22903	10483	-17623	-6140	-23250	12632	-11948	-150	-124	-120	-66	-63	-56	-105	43	-152	18	35	-63	-21	-53	91	-29	-3
0.922500	-169	11262	-6051	-31859	-682	-18269	-18650	-24835	-42	-17196	-22488	-24310	-75	-20481	-23103	-18782	-1304	7959	13680	-23650	2169	-22497	8646	-23147	-840	-22672	10459	-17630	-7405	-23005	12498	-11860	-149	-125	-118	-67	-62	-58	-107	40	-151	19	36	-77	-26	-56	85	-28	-4
0.923333	-217	10891	-5930	-31762	-566	-18275	-18622	-25062	4	-17365	-22431	-24359	-188	-20437	-23106	-18524	-1251	7559	12918	-22802	715	-22325	8870	-23191	-890	-22423	10428	-17632	-7777	-22755	12348	-11768	-162	-128	-118	-70	-66	-65	-105	42	-152	45	34	-77	-24	-56	78	-31	-3
0.924167	-259	10524	-5970	-31625	-356	-18329	-18518	-25283	-228	-17594	-22332	-24417	-223	-20470	-23047	-18246	-1126	7165	12212	-22040	-742	-22112	9077	-23220	-955	-22153	10388	-17625	-5439	-22504	12186	-11665	-150	-136	-118	-67	-64	-59	-104	43	-152	20	33	-77	-25	-56	82	-28	2
0.925000	-186	10158	-6178	-31445	-343	-18415	-18346	-25498	-394	-17867	-22189	-24473	-220	-20559	-22927	-17958	-1162	6788	11563	-21371	313	-21874	9259	-23251	-901	-21872	10342	-17604	-4103	-22258	12014	-11562	-150	-126	-118	-65	-66	-63	-105	54	-151	19	35	-74	-21	-57	80	-29	1
0.925833	-210	9807	-6566	-31212	-291	-18542	-18114	-25712	-283	-18200	-22020	-24543	-188	-20751	-22757	-17667	-1162	6434	10991	-20793	-366	-21610	9414	-23262	-1062	-21589	10282	-17584	-2513	-22015	11833	-11460	-148	-136	-121	-64	-62	-59	-104	41	-151	16	36	-76	-24	-58	81	-28	-3
0.926667	-268	9465	-7121	-30940	-249	-18697	-17852	-25925	-289	-18568	-21829	-24621	-114	-21010	-22535	-17374	-968	6118	10492	-20310	-193	-21332	9537	-23267	-1028	-21299	10222	-17552	-1660	-21771	11652	-11356	-149	-126	-119	-68	-65	-61	-105	38	-153	19	35	-75	-24	-53	84	-26	0
0.927500	-344	9141	-7833	-30601	-184	-18878	-17547	-26132	-185	-18979	-21615	-24706	-159	-21339	-22264	-17087	-830	5845	10063	-19909	-242	-21034	9607	-23261	-891	-21017	10149	-17517	-1065	-21539	11467	-11255	-149	-125	-119	-64	-64	-60	-105	41	-151	20	35	-77	-26	-61	82	-26	-1
0.928333	-297	8827	-8689	-30225	-46	-19078	-17220	-26343	-129	-19422	-21391	-24800	-173	-21736	-21957	-16802	-771	5619	9695	-19593	-237	-20737	9680	-23252	-798	-20743	10071	-17477	-730	-21308	11298	-11157	-149	-133	-121	-67	-63	-63	-107	40	-151	18	33	-77	-24	-59	80	-30	0
0.929167	-105	8532	-9657	-29788	-40	-19289	-16876	-26543	-172	-19885	-21161	-24887	-138	-22180	-21615	-16525	-707	5450	9391	-19355	340	-20435	9703	-23227	-880	-20481	9987	-17431	-2046	-21086	11137	-11059	-148	-129	-124	-66	-64	-59	-108	39	-152	17	30	-76	-23	-60	79	-28	1
0.930000	-187	8244	-10720	-29307	118	-19507	-16539	-26738	-84	-20359	-20923	-24976	-207	-22646	-21252	-16253	-626	5331	9117	-19190	-1653	-20143	9673	-23194	-1050	-20240	9904	-17376	-363	-20862	10995	-10964	-150	-131	-122	-68	-66	-62	-110	41	-151	17	35	-78	-24	-60	81	-25	-5
0.930833	-215	7955	-11832	-28784	53	-19724	-16213	-26926	-6	-20814	-20691	-25059	-161	-23181	-20867	-15987	-440	5269	8880	-19100	1079	-19858	9619	-23146	-1354	-20010	9817	-17313	-2331	-20638	10874	-10882	-149	-128	-118	-65	-61	-59	-105	41	-148	20	37	-77	-22	-59	80	-27	0
0.931667	-166	7675	-12951	-28228	226	-19934	-15906	-27105	39	-21299	-20462	-25129	-122	-23708	-20471	-15728	-342	5254	8653	-19091	1453	-19595	9524	-23093	-1513	-19802	9727	-17245	-6224	-20414	10777	-10771	-147	-126	-119	-67	-78	-60	-110	41	-149	17	33	-75	-22	-53	82	-29	0
0.932500	-265	7393	-14053	-27656	162	-20140	-15637	-27269	118	-21751	-20244	-25186	-83	-24231	-20073	-15472	-415	5280	8430	-19163	-286	-19352	9402	-23024	-936	-19616	9641	-17171	-7490	-20193	10711	-10663	-147	-125	-120	-66	-63	-59	-105	41	-149	20	34	-74	-27	-58	82	-26	-1
0.933333	-191	7105	-15089	-27070	207	-20334	-15401	-27424	260	-22167	-20027	-25217	-121	-24735	-19674	-15219	-264	5342	8201	-19322	1263	-19132	9243	-22945	-326	-19445	9557	-17093	-8789	-19974	10674	-10572	-150	-126	-120	-67	-62	-56	-107	40	-149	19	34	-77	-22	-56	85	-26	0
0.934167	-98	6810	-16035	-26496	161	-20514	-15204	-27553	217	-22558	-19824	-25221	-183	-25203	-19287	-14973	69	5432	7958	-19570	669	-18934	9061	-22855	-306	-19293	9467	-17006	-8542	-19727	10713	-10468	-151	-125	-119	-65	-62	-56	-108	41	-151	21	33	-75	-23	-58	82	-26	-1
0.935000	-182	6505	-16858	-25926	386	-20679	-15050	-27660	206	-22896	-19627	-25188	-146	-25622	-18916	-14732	135	5535	7695	-19864	84	-18762	8859	-22757	-435	-19153	9403	-16913	-6482	-19478	10689	-10362	-151	-128	-118	-66	-62	-62	-107	41	-153	18	36	-74	-42	-58	86	-28	-6
0.935833	-120	6188	-17517	-25381	226	-20828	-14960	-27748	332	-23186	-19444	-25123	-111	-25986	-18563	-14490	185	5644	7422	-20354	1781	-18610	8642	-22648	-327	-19022	9336	-16820	-6140	-19227	10743	-10255	-150	-126	-118	-64	-64	-56	-105	39	-151	17	33	-76	-27	-57	84	-29	-1
0.936667	-168	5859	-17998	-24876	201	-20960	-14862	-27802	263	-23418	-19265	-25014	-103	-26284	-18230	-14248	128	5750	7134	-20889	1303	-18482	8416	-22526	-491	-18893	9279	-16719	-6099	-18953	10825	-10133	-148	-121	-118	-66	-65	-79	-108	39	-149	19	41	-73	-22	-56	84	-28	2
0.937500	-188	5524	-18273	-24408	330	-21074	-14814	-27828	355	-23592	-19088	-24856	-96	-26504	-17922	-14000	210	5832	6840	-21524	-828	-18368	8189	-22399	-579	-18763	9231	-16617	-2576	-18667	10933	-10016	-147	-124	-117	-66	-58	-55	-102	41	-147	21	35	-76	-19	-56	82	-27	0
0.938333	-176	5182	-18344	-23989	301	-21168	-14802	-27814	502	-23660	-18914	-24656	-60	-26637	-17640	-13758	13	5890	6550	-22243	251	-18267	7962	-22264	-419	-18627	9195	-16509	417	-18366	11064	-9896	-146	-127	-117	-65	-63	-56	-104	43	-152	24	38	-73	-21	-53	88	-25	1
0.939167	-235	4833	-18205	-23616	266	-21244	-14796	-27769	420	-23753	-18737	-24412	-49	-26699	-17386	-13514	-522	5913	6270	-23036	-435	-18171	7744	-22122	-255	-18476	9166	-16406	3701	-18044	11206	-9777	-149	-124	-117	-64	-60	-52	-107	43	-149	21	36	-73	-21	-56	84	-26	2
0.940000	-185	4481	-17861	-23298	236	-21297	-14799	-27686	263	-23750	-18556	-24119	-124	-26666	-17154	-13272	-553	5883	6009	-23893	-1010	-18081	7534	-21978	-154	-18316	9145	-16300	6074	-17710	11357	-9672	-150	-128	-120	-66	-65	-68	-109	37	-152	19	36	-74	-27	-56	84	-30	-1
0.940833	-184	4123	-17326	-23031	188	-21329	-14803	-27562	43	-23674	-18372	-23784	-134	-26555	-16948	-13027	-338	5809	5789	-24784	-935	-17980	7347	-21828	-43	-18131	9132	-16194	7443	-17352	11516	-9570	-151	-127	-121	-67	-61	-58	-105	40	-152	16	36	-75	-24	-58	93	-29	-3
0.941667	-213	3767	-16615	-22812	155	-21336	-14796	-27408	-44	-23550	-18175	-23399	-158	-26358	-16757	-12781	-362	5673	5610	-25687	-1572	-17866	7177	-21685	44	-17916	9128	-16088	8853	-16973	11678	-9466	-152	-132	-120	-68	-66	-58	-107	39	-152	25	27	-75	-24	-57	84	-30	-4
0.942500	-319	3415	-15756	-22637	120	-21315	-14781	-27174	44	-23371	-17958	-22973	-236	-26088	-16573	-12536	-285	5485	5483	-26572	-822	-17746	7036	-21541	-122	-17672	9131	-15977	7981	-16572	11828	-9381	-150	-127	-122	-68	-62	-56	-103	39	-150	18	32	-74	-23	-57	84	-29	1
0.943333	-223	3070	-14781	-22515	229	-21268	-14700	-26915	98	-23141	-17730	-22506	-300	-25740	-16397	-12296	-214	5226	5409	-27412	-2473	-17598	6912	-21398	-457	-17403	9139	-15880	9208	-16150	11965	-9310	-147	-129	-111	-67	-62	-58	-104	39	-151	16	36	-72	-24	-55	85	-27	0
0.944167	-94	2727	-13710	-22393	90	-21185	-14595	-26607	-134	-22868	-17476	-22002	-276	-25328	-16226	-12060	-105	4917	5393	-28179	-1232	-17423	6821	-21263	-395	-17098	9156	-15782	8747	-15715	12091	-9259	-152	-127	-117	-65	-59	-56	-105	37	-153	20	38	-72	-21	-55	80	-28	0
0.945000	-142	2395	-12589	-22315	35	-21071	-14456	-26254	-378	-22562	-17204	-21467	-153	-24862	-16052	-11830	-75	4552	5433	-28860	567	-17224	6746	-21134	-287	-16770	9168	-15683	4416	-15263	12192	-9226	-151	-126	-119	-63	-61	-75	-105	40	-152	20	38	-73	-23	-53	85	-25	1
0.945833	-181	2068	-11437	-22255	89	-20921	-14267	-25856	-257	-22236	-16917	-20909	-131	-24351	-15868	-11610	21	4133	5523	-29398	-1647	-16994	6701	-21020	-193	-16415	9180	-15575	2793	-14794	12265	-9220	-146	-127	-119	-66	-62	-56	-107	41	-147	19	37	-77	-22	-53	82	-28	2
0.946667	-202	1746	-10297	-22209	93	-20741	-14030	-25416	-300	-21845	-16605	-20324	-213	-23788	-15662	-11401	106	3674	5660	-29792	199	-16733	6669	-20915	-174	-16036	9191	-15503	443	-14312	12314	-9239	-147	-122	-118	-65	-60	-58	-107	29	-146	20	34	-73	-21	-52	85	-26	4
0.947500	-62	1459	-9198	-22169	22	-20521	-13750	-24933	-355	-21444	-16270	-19728	-229	-23200	-15441	-11202	243	3180	5828	-30040	534	-16447	6654	-20840	-395	-15638	9190	-15423	-544	-13829	12325	-9287	-147	-128	-120	-65	-62	-59	-104	43	-150	18	34	-74	-23	-56	84	-28	-3
0.948333	-78	1135	-8171	-22130	244	-20272	-13419	-24403	-358	-21026	-15916	-19123	-283	-22594	-15192	-11023	315	2658	6017	-30113	-35	-16137	6644	-20753	-228	-15229	9186	-15354	-365	-13342	12314	-9370	-178	-129	-121	-69	-68	-62	-110	34	-154	16	32	-77	-23	-58	79	-33	-6
0.949167	-72	836	-7230	-22091	-25	-19984	-13038	-23833	-241	-20583	-15539	-18515	-339	-21968	-14916	-10858	234	2130	6217	-29996	1525	-15800	6642	-20705	0	-14801	9173	-15287	-1716	-12855	12285	-9468	-149	-127	-122	-68	-67	-60	-108	39	-155	15	34	-79	-25	-60	78	-26	-4
0.950000	-79	555	-6381	-22044	-269	-19666	-12612	-23220	-398	-20122	-15145	-17903	-355	-21332	-14601	-10713	233	1594	6414	-29738	2474	-15443	6643	-20651	-139	-14375	9148	-15235	-4815	-12371	12186	-9604	-151	-132	-126	-73	-64	-63	-111	37	-160	17	33	-78	-27	-58	80	-31	-4
0.950833	-185	286	-5661	-21982	9	-19316	-12144	-22545	-599	-19642	-14737	-17299	-417	-20701	-14254	-10588	362	1069	6596	-29256	164	-15067	6642	-20621	-168	-13948	9106	-15188	-4383	-11894	12083	-9763	-150	-125	-121	-67	-61	-59	-104	41	-149	19	32	-74	-21	-58	81	-28	0
0.951667	-460	28	-5070	-21909	-21	-18944	-11645	-21842	-579	-19150	-14317	-16710	-401	-20074	-13873	-10483	497	577	6740	-28637	1372	-14687	6632	-20605	-359	-13526	9055	-15148	-4336	-11423	11957	-9953	-149	-126	-98	-64	-58	-57	-105	41	-148	16	36	-69	-16	-53	84	-27	1
0.952500	-638	-217	-4615	-21821	-21	-18554	-11122	-21125	-753	-18650	-13886	-16138	-311	-19474	-13466	-10404	461	81	6838	-27877	1249	-14305	6608	-20607	-494	-13116	8983	-15137	-4226	-10975	11798	-10170	-145	-128	-119	-66	-60	-58	-104	41	-151	20	44	-73	-21	-56	80	-30	0
0.953333	-469	-448	-4300	-21705	-62	-18161	-10583	-20351	-289	-18137	-13456	-15593	-266	-18897	-13022	-10350	472	-361	6867	-26993	576	-13925	6568	-20622	-393	-12718	8895	-15119	-3940	-10541	11626	-10426	-148	-127	-118	-64	-60	-59	-108	42	-151	18	34	-73	-19	-55	84	-26	2
0.954167	-392	-660	-4114	-21587	-110	-17748	-10018	-19539	920	-17621	-13021	-15076	-223	-18348	-12562	-10322	472	-758	6826	-26009	1114	-13549	6514	-20645	-331	-12333	8789	-15122	-4491	-10133	11442	-10660	-148	-126	-120	-67	-63	-59	-105	40	-147	20	34	-76	-22	-56	81	-32	0
0.955000	-352	-852	-4048	-21431	-39	-17344	-9449	-18693	1157	-17104	-12606	-14581	-131	-17832	-12079	-10316	446	-1108	6718	-24952	183	-13187	6437	-20679	-314	-11974	8662	-15137	-4275	-9741	11242	-10932	-149	-126	-120	-65	-61	-60	-105	40	-149	17	33	-72	-19	-57	81	-29	0
0.955833	-293	-1025	-4100	-21242	-15	-16946	-8879	-17813	860	-16565	-12175	-14128	-100	-17352	-11585	-10339	533	-1407	6524	-23857	619	-12842	6349	-20728	-398	-11634	8520	-15165	-5288	-9374	11042	-11213	-161	-126	-121	-67	-62	-58	-105	37	-152	19	32	-75	-23	-57	79	-32	0
0.956667	-207	-1175	-4247	-21021	-27	-16562	-8314	-16900	755	-16082	-11762	-13702	-108	-16910	-11071	-10386	294	-1649	6243	-22752	-842	-12517	6241	-20776	-342	-11313	8360	-15204	-4711	-9022	10831	-11502	-152	-130	-126	-70	-66	-61	-112	36	-178	16	30	-78	-22	-59	77	-33	-3
0.957500	-50	-1290	-4478	-20769	-55	-16199	-7759	-15964	618	-15582	-11363	-13309	-133	-16511	-10570	-10454	140	-1834	5884	-21658	-1178	-12207	6124	-20822	-475	-11007	8183	-15250	-3247	-8692	10640	-11787	-150	-126	-118	-66	-59	-59	-105	38	-150	24	33	-78	-22	-59	81	-33	0
0.958333	-80	-1377	-4776	-20475	-142	-15859	-7210	-14992	406	-15086	-10975	-12945	-83	-16151	-10070	-10559	94	-1961	5454	-20605	1192	-11920	5990	-20873	-394	-10727	8000	-15308	-6391	-8378	10452	-12072	-148	-126	-120	-67	-53	-60	-103	40	-147	19	33	-75	-19	-56	82	-28	0
0.959167	-142	-1433	-5132	-20144	-50	-15540	-6683	-13994	200	-14619	-10613	-12617	-26	-15837	-9589	-10657	283	-2037	4962	-19603	-1757	-11654	5854	-20919	-150	-10463	7798	-15370	-6259	-8088	10269	-12346	-147	-126	-117	-64	-61	-59	-103	42	-150	20	32	-75	-24	-57	85	-28	0
0.960000	24	-1458	-5498	-19775	-78	-15258	-6177	-12998	120	-14179	-10264	-12318	-26	-15558	-9125	-10790	381	-2063	4420	-18676	-1128	-11412	5709	-20959	-229	-10207	7594	-15438	-6142	-7809	10101	-12614	-145	-127	-122	-67	-62	-82	-104	41	-146	19	35	-75	-23	-57	82	-27	0
0.960833	20	-1446	-5886	-19370	-51	-15008	-5700	-11976	219	-13757	-9945	-12050	-12	-15329	-8691	-10937	235	-2031	3849	-17832	-1543	-11182	5566	-20992	-205	-9970	7377	-15509	-4260	-7551	9938	-12867	-145	-127	-119	-65	-63	-61	-104	42	-149	19	32	-76	-24	-59	86	-28	-3
0.961667	-77	-1405	-6275	-18928	109	-14792	-5257	-10976	115	-13369	-9650	-11806	45	-15134	-8294	-11106	191	-1968	3268	-17087	-2735	-10977	5425	-21013	-163	-9743	7160	-15588	-713	-7303	9789	-13107	-148	-127	-124	-75	-66	-60	-105	39	-151	16	26	-75	-22	-56	81	-31	-1
0.962500	57	-1321	-6636	-18454	72	-14602	-4840	-9960	-49	-13013	-9377	-11586	55	-14969	-7919	-11280	-169	-1866	2700	-16429	-1961	-10772	5288	-21019	-79	-9520	6941	-15665	2523	-7067	9653	-13328	-150	-128	-124	-67	-61	-59	-105	36	-153	16	33	-75	-22	-58	80	-30	1
0.963333	70	-1206	-6959	-17951	-321	-14446	-4460	-8971	-224	-12691	-9126	-11382	-26	-14824	-7594	-11464	-642	-1729	2166	-15870	-707	-10582	5159	-21009	-85	-9304	6727	-15735	2921	-6843	9526	-13531	-147	-127	-122	-52	-62	-62	-108	38	-150	17	36	-76	-22	-58	84	-30	-1
0.964167	-22	-1056	-7236	-17441	142	-14307	-4112	-7998	-396	-12398	-8902	-11199	-296	-14700	-7313	-11658	-555	-1563	1683	-15386	-3587	-10387	5047	-20985	-32	-9089	6518	-15804	6221	-6632	9398	-13717	-146	-129	-119	-67	-62	-60	-108	38	-148	17	36	-55	-24	-58	82	-26	-3
0.965000	35	-874	-7433	-16909	960	-14197	-3803	-7057	-512	-12143	-8699	-11025	-553	-14630	-7073	-11855	-367	-1381	1265	-14982	-3231	-10198	4938	-20934	82	-8877	6321	-15869	9956	-6423	9279	-13882	-152	-131	-119	-68	-66	-58	-110	37	-154	17	45	-78	-27	-57	81	-31	-3
0.965833	-16	-664	-7621	-16391	1147	-14099	-3531	-6165	-736	-11924	-8523	-10867	-412	-14553	-6877	-12056	-388	-1180	938	-14645	-2360	-9999	4865	-20861	-18	-8661	6135	-15925	12850	-6228	9164	-14031	-151	-127	-120	-67	-63	-59	-107	36	-153	16	36	-75	-29	-59	82	-32	0
0.966667	-129	-426	-7710	-15846	850	-14006	-3296	-5316	-768	-11727	-8362	-10714	-340	-14478	-6722	-12252	-488	-964	701	-14370	-3095	-9789	4779	-20767	71	-8450	5960	-15974	15181	-6037	9045	-14157	-150	-121	-124	-70	-65	-61	-107	37	-152	18	35	-76	-25	-57	81	-31	-1
0.967500	-152	-167	-7734	-15326	702	-13918	-3104	-4537	-662	-11563	-8205	-10574	-413	-14411	-6611	-12453	-687	-749	573	-14140	-2200	-9574	4723	-20654	401	-8232	5812	-16016	15774	-5855	8924	-14265	-151	-128	-121	-65	-70	-62	-108	36	-149	13	37	-75	-29	-61	84	-29	-1
0.968333	-211	104	-7694	-14837	507	-13849	-2957	-3828	-854	-11425	-8092	-10442	-303	-14340	-6537	-12652	-685	-530	547	-13964	-2226	-9348	4684	-20518	497	-8016	5679	-16047	15769	-5677	8801	-14348	-151	-122	-121	-68	-66	-61	-107	38	-152	17	37	-78	-23	-58	84	-32	-5
0.969167	-237	389	-7596	-14375	538	-13737	-2843	-3196	-1133	-11306	-7979	-10315	-293	-14258	-6500	-12842	-358	-318	644	-13819	-1468	-9100	4663	-20354	161	-7796	5568	-16076	13684	-5506	8669	-14408	-151	-131	-124	-70	-65	-64	-107	40	-154	15	34	-81	-27	-60	81	-30	0
0.970000	-245	677	-7447	-13948	482	-13630	-2774	-2652	-1192	-11203	-7880	-10189	-335	-14163	-6500	-13029	-431	-112	791	-13703	-1489	-8846	4657	-20184	252	-7578	5483	-16088	11097	-5349	8535	-14445	-156	-132	-122	-68	-64	-63	-107	39	-150	17	34	-76	-24	-59	80	-32	0
0.970833	-171	973	-7253	-13564	439	-13503	-2744	-2201	-1261	-11111	-7785	-10069	-317	-14042	-6524	-13201	-373	90	1045	-13611	-2022	-8576	4673	-19990	535	-7353	5421	-16090	9832	-5174	8398	-14455	-150	-128	-118	-66	-61	-59	-108	38	-189	18	37	-75	-21	-57	84	-26	0
0.971667	-93	1265	-7029	-13214	199	-13358	-2751	-1842	-1317	-11024	-7696	-9950	-351	-13896	-6578	-13364	-291	278	1362	-13541	2154	-8298	4702	-19775	367	-7129	5387	-16093	2386	-5011	8261	-14435	-145	-125	-119	-66	-64	-66	-103	43	-148	20	39	-72	-21	-53	88	-25	1
0.972500	-242	1548	-6790	-12952	263	-13192	-2799	-1585	-1447	-10945	-7621	-9853	-328	-13726	-6658	-13521	-453	451	1721	-13493	655	-8016	4745	-19556	335	-6907	5372	-16075	-3507	-4850	8121	-14393	-148	-124	-119	-67	-64	-60	-103	40	-150	19	33	-76	-23	-55	86	-40	-4
0.973333	-207	1811	-6553	-12735	243	-13003	-2882	-1421	-1369	-10861	-7550	-9735	-260	-13522	-6761	-13664	-434	597	2097	-13465	1018	-7728	4799	-19322	435	-6686	5382	-16053	-8823	-4688	7983	-14323	-142	-130	-124	-72	-65	-60	-107	38	-156	17	34	-75	-22	-57	85	-35	-6
0.974167	-180	2062	-6320	-12570	538	-12790	-2992	-1348	-973	-10777	-7481	-9632	-206	-13284	-6881	-13790	-315	738	2483	-13452	2035	-7433	4872	-19079	577	-6455	5414	-16027	-12847	-4514	7854	-14223	-150	-126	-119	-67	-67	-60	-105	38	-151	17	33	-58	-23	-51	82	-28	0
0.975000	-308	2296	-6105	-12463	613	-12546	-3128	-1358	-1175	-10663	-7413	-9528	-91	-13001	-7014	-13895	-211	856	2848	-13450	1298	-7142	4953	-18828	546	-6221	5467	-15993	-14609	-4338	7736	-14096	-148	-126	-117	-67	-64	-57	-100	40	-149	22	36	-75	-23	-55	86	-28	0
0.975833	-265	2509	-5921	-12413	576	-12279	-3283	-1445	-1214	-10545	-7353	-9419	-91	-12686	-7165	-13983	-177	957	3173	-13464	1502	-6854	5050	-18577	285	-5982	5535	-15960	-14348	-4146	7619	-13938	-148	-127	-118	-68	-63	-59	-103	38	-147	20	33	-78	-21	-55	85	-26	-5
0.976667	-103	2697	-5783	-12426	140	-11984	-3451	-1619	-820	-10401	-7295	-9311	-104	-12327	-7325	-14050	-74	1035	3440	-13482	3544	-6569	5162	-18320	273	-5728	5619	-15919	-15363	-3932	7523	-13760	-149	-127	-121	-67	-60	-56	-101	38	-150	22	36	-74	-18	-55	84	-27	0
0.977500	-172	2866	-5688	-12475	244	-11670	-3640	-1816	-445	-10239	-7245	-9192	-60	-11925	-7493	-14089	-219	1102	3638	-13503	1289	-6292	5263	-18061	362	-5463	5714	-15879	-11989	-3699	7440	-13558	-150	-115	-115	-64	-60	-58	-103	41	-147	23	33	-76	-17	-52	85	-27	1
0.978333	-238	3004	-5644	-12577	79	-11337	-3812	-2072	52	-10043	-7199	-9072	-72	-11499	-7670	-14107	-303	1139	3744	-13528	594	-6027	5377	-17805	144	-5183	5821	-15840	-4648	-3457	7377	-13339	-149	-126	-117	-65	-59	-58	-101	43	-150	25	36	-72	-22	-51	89	-24	3
0.979167	-203	3122	-5663	-12725	-163	-10982	-3986	-2360	581	-9825	-7162	-8945	-82	-11040	-7844	-14096	-262	1171	3765	-13559	1721	-5766	5501	-17549	-308	-4890	5927	-15803	3421	-3174	7326	-13107	-145	-121	-117	-62	-60	-57	-98	44	-148	27	37	-74	-18	-48	88	-25	4
0.980000	-217	3212	-5732	-12909	-265	-10618	-4149	-2661	945	-9586	-7128	-8810	-101	-10554	-8015	-14060	-19	1181	3689	-13558	641	-5515	5621	-17297	-542	-4580	6037	-15771	11975	-2875	7287	-12864	-148	-126	-119	-65	-59	-53	-100	40	-149	23	37	-73	-18	-52	88	-30	2
0.980833	-241	3277	-5853	-13126	-506	-10247	-4295	-2987	1097	-9344	-7104	-8663	-76	-10050	-8182	-13989	294	1174	3505	-13552	876	-5274	5735	-17051	-586	-4255	6137	-15747	19105	-2550	7260	-12634	-146	-126	-119	-64	-64	-60	-104	41	-153	17	32	-76	-22	-57	75	-29	-3
0.981667	-280	3318	-6025	-13367	-675	-9868	-4418	-3300	1180	-9026	-7088	-8517	20	-9528	-8334	-13894	232	1148	3264	-13538	616	-5039	5844	-16808	-623	-3903	6228	-15732	25618	-2201	7236	-12403	-150	-131	-127	-72	-64	-61	-108	38	-154	16	29	-77	-25	-58	80	-32	-7
0.982500	-318	3336	-6229	-13629	-669	-9488	-4512	-3601	1114	-8713	-7079	-8352	-50	-8996	-8465	-13760	44	1117	2951	-13487	539	-4801	5951	-16566	-827	-3547	6313	-15720	30189	-1822	7228	-12175	-156	-129	-120	-67	-66	-59	-107	40	-154	20	30	-75	-23	-56	81	-29	-4
0.983333	-218	3339	-6459	-13899	-736	-9105	-4565	-3867	1162	-8368	-7053	-8181	-131	-8456	-8560	-13595	135	1073	2537	-13406	633	-4563	6045	-16325	-1120	-3163	6386	-15724	31309	-1421	7216	-11971	-154	-131	-120	-67	-63	-59	-104	40	-152	19	25	-76	-21	-57	80	-24	-3
0.984167	-72	3323	-6712	-14171	-117	-8723	-4591	-4117	1230	-8010	-7036	-8007	-70	-7923	-8638	-13401	140	1016	2088	-13295	-1238	-4324	6122	-16093	-1013	-2768	6437	-15737	31516	-1005	7194	-11786	-142	-125	-117	-65	-62	-57	-105	37	-151	20	34	-74	-22	-57	82	-27	-3
0.985000	-1	3281	-6977	-14444	2251	-8349	-4572	-4323	1257	-7641	-7017	-7832	-8	-7403	-8652	-13182	27	943	1599	-13152	1930	-4080	6187	-15852	-820	-2357	6471	-15767	29715	-574	7167	-11627	-147	-126	-137	-67	-62	-57	-104	43	-148	23	33	-74	-19	-51	84	-27	-1
0.985833	-1	3227	-7244	-14707	3238	-7987	-4516	-4502	1330	-7264	-6993	-7664	3	-6901	-8631	-12935	3	864	1085	-12976	1103	-3830	6229	-15634	-914	-1946	6472	-15808	25540	-138	7117	-11499	-149	-126	-122	-64	-62	-55	-104	41	-149	12	30	-74	-21	-52	84	-24	-1
0.986667	41	3154	-7503	-14953	1180	-7640	-4423	-4631	1398	-6881	-6956	-7498	42	-6414	-8562	-12669	175	775	564	-12757	285	-3564	6253	-15406	-840	-1526	6457	-15861	19864	304	7050	-11402	-149	-128	-118	-64	-64	-55	-102	44	-154	20	35	-72	-21	-53	85	-28	-6
0.987500	104	3065	-7742	-15168	635	-7302	-4294	-4734	1219	-6500	-6908	-7344	26	-5957	-8437	-12420	25	678	50	-12504	1145	-3290	6247	-15184	-790	-1100	6412	-15929	15595	743	6954	-11342	-149	-127	-118	-64	-61	-57	-107	40	-153	18	34	-72	-18	-53	81	-29	-3
0.988333	68	2948	-7962	-15354	183	-6987	-4129	-4802	957	-6120	-6841	-7205	21	-5533	-8262	-12101	16	571	-451	-12217	296	-3002	6218	-14958	-675	-700	6340	-16005	11181	1171	6825	-11313	-149	-129	-120	-65	-59	-60	-103	40	-150	18	37	-72	-22	-56	81	-35	-1
0.989167	-16	2853	-8160	-15500	-242	-6684	-3938	-4835	872	-5750	-6756	-7088	77	-5142	-8034	-11799	-127	464	-912	-11888	41	-2698	6162	-14727	-730	-256	6240	-16087	8705	1585	6673	-11320	-146	-127	-116	-66	-64	-58	-103	37	-152	16	33	-74	-22	-57	66	-31	0
0.990000	89	2727	-8324	-15600	-815	-6402	-3718	-4844	521	-5397	-6645	-6992	147	-4789	-7761	-11515	-238	349	-1347	-11523	1827	-2383	6076	-14496	-595	157	6115	-16173	3676	1978	6479	-11358	-152	-134	-122	-70	-65	-60	-109	35	-151	13	33	-78	-24	-57	77	-39	-1
0.990833	-36	2598	-8455	-15645	-1074	-6135	-3480	-4830	271	-5050	-6508	-6919	140	-4472	-7436	-11223	92	240	-1733	-11122	188	-2046	5980	-14252	-483	566	5975	-16253	-597	2354	6258	-11408	-148	-128	-132	-65	-59	-55	-105	38	-151	20	41	-74	-21	-53	85	-29	2
0.991667	-203	2459	-8554	-15625	-1187	-5879	-3217	-4793	211	-4712	-6337	-6867	172	-4173	-7068	-10942	197	128	-2078	-10673	-1499	-1696	5855	-13998	-422	969	5813	-16329	-2209	2697	5997	-11481	-149	-130	-117	-62	-59	-57	-104	42	-150	19	37	-72	-18	-56	86	-29	-1
0.992500	-95	2321	-8626	-15545	-1338	-5642	-2951	-4753	33	-4397	-6144	-6854	178	-3919	-6672	-10675	-57	23	-2380	-10198	-488	-1340	5708	-13743	-297	1358	5621	-16405	-5002	3021	5705	-11571	-160	-127	-119	-65	-62	-56	-103	42	-153	16	57	-73	-22	-53	82	-28	-4
0.993333	-21	2173	-8677	-15397	-1399	-5417	-2682	-4704	-61	-4095	-5920	-6866	89	-3695	-6249	-10418	13	-77	-2640	-9689	-1743	-974	5538	-13472	-165	1743	5424	-16467	-7608	3310	5389	-11664	-149	-129	-121	-66	-61	-56	-107	42	-148	19	34	-75	-40	-53	82	-28	-3
0.994167	-45	2027	-8700	-15197	-1405	-5201	-2410	-4664	113	-3811	-5665	-6900	30	-3497	-5811	-10175	120	-170	-2853	-9140	-1967	-603	5362	-13192	-40	2110	5210	-16507	-11240	3559	5041	-11750	-146	-127	-130	-64	-60	-55	-107	43	-152	17	36	-73	-23	-53	82	-27	0
0.995000	88	1881	-8708	-14898	-1470	-4986	-2140	-4629	356	-3540	-5389	-6971	37	-3324	-5367	-9945	158	-257	-3039	-8558	-2084	-228	5170	-12911	39	2463	4988	-16539	-15217	3775	4673	-11822	-151	-130	-117	-66	-62	-56	-111	41	-147	20	35	-73	-21	-56	82	-28	0
0.995833	104	1738	-8707	-14523	-1529	-4775	-1881	-4615	299	-3288	-5087	-7062	30	-3175	-4927	-9704	188	-331	-3194	-7941	-2692	137	4969	-12618	263	2789	4763	-16549	-18891	3948	4287	-11893	-149	-128	-118	-62	-64	-57	-103	39	-152	15	34	-76	-21	-52	81	-29	-1
0.996667	-73	1593	-8696	-14081	-1516	-4559	-1640	-4615	342	-3048	-4765	-7176	60	-3032	-4495	-9489	43	-395	-3323	-7295	-2357	499	4769	-12321	110	3105	4537	-16540	-23590	4094	3890	-11928	-150	-130	-122	-65	-60	-56	-107	39	-150	19	36	-74	-25	-53	84	-26	-3
0.997500	-100	1459	-8684	-13573	-1297	-4336	-1383	-4647	387	-2826	-4424	-7320	64	-2908	-4078	-9255	19	-441	-3433	-6614	-4417	847	4567	-12028	-75	3393	4314	-16506	-24995	4173	3481	-11925	-151	-126	-120	-66	-62	-56	-111	38	-150	18	36	-76	-19	-51	81	-29	0
0.998333	16	1326	-8669	-13001	-1448	-4100	-1150	-4706	113	-2610	-4071	-7453	12	-2796	-3690	-9012	176	-476	-3538	-5903	-2073	1174	4365	-11734	188	3655	4098	-16452	-28913	4263	3069	-11891	-152	-131	-117	-67	-64	-60	-108	39	-151	20	36	-78	-23	-53	82	-27	-4
0.999167	-24	1198	-8662	-12368	-1419	-3844	-931	-4802	-22	-2406	-3710	-7609	-144	-2685	-3326	-8748	129	-489	-3632	-5181	-1397	1486	4172	-11443	226	3887	3886	-16373	-32692	4301	2663	-11800	-148	-129	-117	-66	-63	-57	-90	42	-152	15	35	-74	-21	-52	86	-26	0
1.000000	-18	1078	-8652	-11664	-1304	-3571	-717	-4922	-78	-2206	-3341	-7762	-252	-2575	-2993	-8458	174	-492	-3729	-4432	-3183	1766	3991	-11157	304	4127	3689	-16276	-32714	4308	2266	-11681	-151	-124	-118	-66	-60	-55	-102	41	-151	21	36	-75	-18	-51	79	-29	-1
1.000833	-3	958	-8644	-10914	-1215	-3267	-514	-5092	-265	-2016	-2972	-7920	-169	-2473	-2691	-8136	187	-476	-3833	-3679	-1676	2014	3818	-10890	141	4243	3496	-16156	-32706	4273	1876	-11503	-146	-126	-125	-66	-64	-58	-107	44	-152	17	34	-76	0	-56	82	-30	0
1.001667	0	834	-8637	-10121	-1368	-2940	-318	-5285	-1029	-1833	-2615	-8078	-245	-2373	-2417	-7780	148	-449	-3942	-2930	-2062	2221	3670	-10632	-3	4353	3298	-16017	-32463	4203	1505	-11283	-153	-130	-119	-67	-65	-56	-104	39	-155	16	35	-77	-23	-55	78	-32	-18
1.002500	11	715	-8623	-9287	-952	-2579	-117	-5517	-2187	-1643	-2258	-8228	-828	-2271	-2156	-7383	195	-405	-4064	-2196	-2456	2392	3518	-10395	0	4415	3129	-15857	-30525	4121	1144	-11009	-147	-124	-124	-66	-63	-57	-105	41	-158	15	30	-73	-21	-55	82	-29	-4
1.003333	72	593	-8603	-8417	-1066	-2186	87	-5782	-2252	-1455	-1908	-8361	-994	-2169	-1919	-6940	331	-344	-4199	-1486	-259	2522	3391	-10161	62	4426	2951	-15666	-27824	4003	830	-10692	-150	-128	-120	-65	-61	-58	-105	38	-150	20	35	-75	-21	-56	82	-29	-4
1.004167	-76	461	-8569	-7472	-983	-1756	297	-6081	-2134	-1263	-1566	-8478	-754	-2070	-1686	-6483	122	-269	-4340	-813	-320	2605	3275	-9950	-174	4377	2778	-15456	-23020	3860	541	-10334	-147	-126	-120	-64	-61	-59	-87	41	-161	21	38	-74	-18	-55	82	-27	2
1.005000	-78	326	-8513	-6592	-720	-1296	522	-6398	-2393	-1063	-1233	-8581	-700	-1974	-1468	-5987	-34	-183	-4497	-191	-1996	2638	3178	-9755	-404	4262	2598	-15225	-14391	3698	278	-9945	-149	-125	-116	-64	-63	-56	-103	44	-151	22	37	-74	-24	-53	82	-30	-4
1.005833	-10	177	-8431	-5662	-810	-811	763	-6745	-2587	-862	-913	-8662	-643	-1890	-1235	-5459	-78	-86	-4661	361	-337	2623	3088	-9577	-402	4082	2409	-14975	-4799	3507	40	-9521	-149	-126	-128	-68	-62	-58	-104	45	-155	19	35	-74	-23	-52	84	-29	-3
1.006667	-79	13	-8315	-4730	-764	-298	1027	-7104	-2464	-656	-597	-8723	-606	-1807	-992	-4922	-104	19	-4836	829	-638	2559	3003	-9414	-379	3836	2203	-14695	4705	3283	-166	-9080	-152	-130	-122	-69	-66	-58	-107	39	-153	13	33	-102	-24	-55	80	-32	-6
1.007500	-159	-154	-8163	-3812	-690	226	1310	-7479	-2112	-440	-283	-8763	-542	-1736	-730	-4378	58	137	-5006	1206	-409	2447	2936	-9263	-219	3546	1982	-14382	12889	3073	-340	-8620	-150	-150	-124	-74	-62	-57	-107	38	-153	18	33	-77	-25	-56	81	-31	-3
1.008333	-251	-339	-7965	-2901	-723	773	1627	-7843	-1998	-217	39	-8777	-486	-1676	-436	-3845	151	263	-5174	1479	645	2281	2868	-9119	53	3142	1734	-14038	18997	2830	-491	-8158	-151	-129	-122	-67	-64	-59	-107	37	-153	17	36	-77	-27	-57	80	-33	-7
1.009167	-292	-535	-7716	-2022	-634	1322	1985	-8212	-2066	-7	370	-8767	-520	-1627	-130	-3325	145	398	-5332	1645	780	2070	2805	-8984	86	2692	1463	-13663	23527	2578	-624	-7696	-150	-129	-121	-70	-65	-56	-105	37	-155	15	36	-102	-26	-57	79	-32	-4
1.010000	-324	-737	-7416	-1176	-475	1870	2370	-8567	-1954	239	709	-8743	-410	-1596	256	-2846	106	538	-5483	1693	2264	1812	2736	-8851	11	2185	1155	-13246	24217	2337	-735	-7243	-150	-131	-125	-70	-63	-58	-105	38	-153	13	33	-76	-21	-59	79	-33	-3
1.010833	-297	-945	-7060	-374	-306	2404	2792	-8911	-1942	466	1069	-8688	-93	-1572	663	-2404	40	684	-5607	1625	1122	1510	2665	-8721	-68	1615	824	-12793	25373	2041	-836	-6798	-146	-124	-118	-84	-60	-56	-103	39	-150	16	38	-75	-18	-53	82	-29	1
1.011667	-314	-1163	-6643	367	-342	2913	3253	-9203	-1539	685	1454	-8621	-119	-1564	1105	-2024	-24	836	-5706	1437	2732	1172	2588	-8589	145	1007	454	-12296	23689	1756	-936	-6382	-147	-126	-120	-66	-58	-56	-102	37	-148	17	28	-74	-19	-53	80	-30	0
1.012500	-342	-1374	-6176	1041	-247	3385	3743	-9477	-1029	894	1868	-8534	-141	-1569	1586	-1712	-229	990	-5779	1138	4937	794	2489	-8455	212	340	45	-11757	17435	1465	-1042	-5988	-146	-127	-119	-68	-63	-43	-105	39	-153	15	37	-74	-23	-57	81	-29	1
1.013333	-214	-1584	-5656	1640	-208	3813	4257	-9700	-823	1091	2309	-8428	-19	-1542	2106	-1472	-227	1141	-5812	732	2891	388	2376	-8309	363	-354	-395	-11176	14042	1175	-1151	-5616	-147	-127	-116	-68	-60	-55	-105	43	-191	18	36	-77	-24	-55	82	-31	-1
1.014167	-242	-1786	-5091	2148	-202	4188	4796	-9880	-407	1261	2776	-8316	-224	-1600	2648	-1305	-214	1289	-5806	233	4349	-42	2267	-8160	474	-1077	-870	-10555	10357	885	-1280	-5276	-147	-127	-121	-68	-57	-58	-105	38	-171	13	34	-75	-19	-57	82	-30	0
1.015000	-356	-1972	-4475	2570	-275	4496	5352	-9997	-119	1407	3273	-8190	-449	-1619	3217	-1219	-205	1429	-5751	-351	4011	-495	2127	-7993	212	-1815	-1370	-9894	8661	570	-1438	-4967	-154	-131	-124	-67	-62	-60	-110	36	-155	13	30	-77	-23	-59	79	-38	-6
1.015833	-303	-2145	-3822	2889	-15	4729	5907	-10053	-214	1517	3792	-8055	-417	-1631	3826	-1204	-208	1568	-5643	-994	2705	-928	1975	-7820	243	-2551	-1890	-9187	9064	264	-1617	-4676	-150	-130	-120	-69	-61	-58	-108	35	-155	13	34	-76	-19	-57	80	-33	0
1.016667	-92	-2290	-3130	3112	-160	4893	6467	-10031	49	1602	4336	-7907	-386	-1630	4425	-1254	-225	1692	-5474	-1681	3520	-1393	1792	-7627	373	-3278	-2406	-8438	8673	-50	-1834	-4405	-151	-129	-119	-70	-65	-60	-110	37	-151	17	33	-80	-21	-59	80	-36	-1
1.017500	-251	-2409	-2411	3227	-219	4966	7008	-9934	-166	1640	4895	-7755	-407	-1610	5048	-1361	-398	1807	-5262	-2395	3851	-1834	1607	-7418	177	-3999	-2975	-7657	6581	-370	-2078	-4152	-148	-128	-120	-67	-60	-58	-108	40	-152	15	34	-76	-22	-56	84	-31	1
1.018333	-229	-2504	-1676	3244	71	4952	7529	-9763	-473	1639	5458	-7591	-384	-1562	5667	-1521	-432	1907	-4986	-3111	630	-2263	1395	-7187	242	-4678	-3517	-6847	8084	-699	-2357	-3917	-149	-130	-120	-67	-60	-59	-107	41	-151	17	34	-76	-22	-52	86	-31	-3
1.019167	-70	-2567	-932	3161	-68	4846	8007	-9507	-495	1587	6016	-7425	-320	-1489	6278	-1707	-245	1987	-4646	-3824	955	-2677	1169	-6941	516	-5321	-4042	-6021	9397	-1041	-2670	-3691	-148	-124	-119	-68	-61	-58	-105	41	-149	16	37	-75	-18	-53	84	-28	0
1.020000	-124	-2619	-173	2972	-40	4651	8438	-9175	-512	1493	6548	-7253	-151	-1389	6868	-1922	-277	2048	-4265	-4516	707	-3057	928	-6675	484	-5913	-4543	-5180	10751	-1412	-2995	-3476	-147	-127	-116	-65	-62	-61	-105	42	-147	20	37	-51	-17	-57	85	-30	0
1.020833	-120	-2614	577	2697	-84	4361	8814	-8755	-147	1352	7050	-7073	-14	-1249	7438	-2166	-419	2084	-3819	-5163	-338	-3406	673	-6398	360	-6446	-5002	-4339	11791	-1788	-3337	-3273	-133	-128	-120	-66	-61	-60	-88	36	-151	16	35	-76	-19	-56	82	-31	-5
1.021667	-47	-2597	1317	2342	-690	3988	9103	-8291	183	1167	7508	-6879	104	-1073	7966	-2351	-359	2097	-3332	-5757	-296	-3716	411	-6101	268	-6916	-5408	-3503	11691	-2204	-3682	-3079	-150	-128	-121	-72	-63	-61	-109	40	-153	18	30	-79	9	-57	81	-34	-4
1.022500	-86	-2560	2033	1917	-1135	3531	9320	-7747	321	939	7914	-6672	312	-859	8457	-2533	-378	2087	-2805	-6284	-1012	-3983	146	-5783	244	-7295	-5731	-2682	11688	-2654	-4010	-2893	-149	-131	-124	-67	-64	-61	-96	41	-158	13	32	-78	-21	-58	84	-31	-3
1.023333	-151	-2504	2723	1439	-859	3003	9451	-7139	539	674	8250	-6450	328	-615	8891	-2687	-164	2050	-2244	-6747	-291	-4207	-117	-5452	244	-7597	-5973	-1893	9342	-3135	-4304	-2728	-153	-131	-125	-68	-63	-64	-111	33	-153	13	33	-93	-25	-61	76	-36	-6
1.024167	-156	-2437	3383	910	-611	2389	9489	-6480	654	379	8508	-6209	145	-348	9266	-2787	35	1994	-1657	-7139	-1269	-4385	-380	-5096	225	-7812	-6107	-1145	7352	-3652	-4551	-2570	-147	-127	-121	-68	-61	-62	-112	39	-153	16	33	-78	-22	-61	82	-31	-5
1.025000	-153	-2347	4015	338	-481	1724	9434	-5774	486	61	8680	-5941	142	-41	9574	-2835	242	1913	-1057	-7456	-954	-4520	-635	-4732	198	-7936	-6128	-448	5275	-4216	-4733	-2438	-151	-130	-121	-67	-64	-61	-109	38	-151	17	33	-80	-19	-59	81	-33	-5
1.025833	-258	-2256	4599	-227	-1216	998	9283	-5046	436	-281	8752	-5653	243	274	9803	-2822	370	1811	-427	-7705	2273	-4610	-861	-4355	24	-7973	-6035	189	-2034	-4818	-4845	-2330	-147	-130	-124	-65	-60	-59	-109	37	-152	15	36	-73	-19	-58	81	-30	-1
1.026667	-250	-2166	5134	-810	-2099	231	9034	-4295	777	-638	8724	-5335	106	595	9945	-2752	201	1686	191	-7886	-26	-4662	-1076	-3967	-24	-7921	-5810	767	-6503	-5460	-4861	-2252	-152	-129	-119	-65	-60	-59	-108	39	-151	13	35	-75	-22	-58	79	-32	-1
1.027500	-232	-2079	5622	-1388	-1816	-566	8693	-3542	815	-1002	8608	-4986	22	916	9996	-2621	178	1553	793	-8005	1150	-4684	-1266	-3577	79	-7782	-5457	1281	-10857	-6135	-4777	-2208	-147	-126	-148	-65	-62	-59	-112	39	-154	18	33	-78	-23	-58	79	-28	-3
1.028333	-272	-1994	6060	-1953	-1357	-1388	8265	-2786	949	-1374	8358	-4607	121	1212	9945	-2441	79	1401	1378	-8070	1731	-4680	-1428	-3175	95	-7568	-4986	1707	-13539	-6832	-4580	-2194	-152	-129	-121	-66	-63	-65	-109	39	-151	15	33	-79	-24	-59	81	-34	-3
1.029167	-329	-1912	6445	-2492	-942	-2231	7760	-2055	1190	-1743	8026	-4200	129	1485	9800	-2211	11	1247	1945	-8086	1028	-4654	-1556	-2778	15	-7283	-4394	2068	-14083	-7533	-4268	-2213	-151	-129	-125	-70	-65	-62	-103	38	-153	15	28	-81	-22	-59	79	-31	-5
1.030000	-290	-1839	6792	-3003	-637	-3074	7186	-1352	1411	-2101	7594	-3765	187	1720	9548	-1944	88	1083	2476	-8058	2038	-4612	-1645	-2377	-33	-6933	-3716	2365	-14198	-8232	-3846	-2264	-152	-128	-121	-67	-66	-63	-111	37	-152	16	34	-78	-25	-58	78	-31	-7
1.030833	-311	-1769	7068	-3473	-663	-3889	6560	-694	1077	-2446	7087	-3302	154	1904	9189	-1647	-26	921	2977	-7993	3674	-4563	-1687	-1986	111	-6551	-2934	2603	-16470	-8915	-3304	-2336	-147	-116	-120	-65	-63	-60	-109	38	-152	8	35	-74	-24	-57	82	-28	0
1.031667	-430	-1698	7308	-3900	-90	-4709	5886	-81	838	-2775	6496	-2815	-52	2037	8728	-1336	-85	770	3436	-7897	1451	-4518	-1689	-1600	278	-6123	-2096	2785	-15232	-9551	-2667	-2438	-149	-128	-121	-65	-66	-61	-108	39	-146	16	34	-78	-22	-58	80	-33	-1
1.032500	-414	-1636	7498	-4287	72	-5490	5179	465	1253	-3090	5832	-2313	-120	2128	8172	-1022	-75	614	3851	-7780	1672	-4478	-1649	-1231	284	-5671	-1211	2926	-12865	-10139	-1941	-2549	-145	-131	-121	-66	-63	-61	-108	38	-151	13	34	-75	-23	-57	82	-29	1
1.033333	-356	-1571	7649	-4628	184	-6229	4457	960	1853	-3380	5119	-1788	-184	2107	7520	-718	-96	471	4224	-7634	1957	-4455	-1561	-875	196	-5214	-309	3030	-10499	-10658	-1154	-2666	-148	-127	-119	-65	-52	-61	-107	37	-151	18	37	-75	-24	-59	80	-31	-14
1.034167	-379	-1507	7757	-4912	380	-6922	3723	1381	1998	-3646	4366	-1281	-250	2051	6793	-437	-181	352	4546	-7467	918	-4456	-1433	-542	136	-4762	577	3113	-7998	-11083	-324	-2775	-145	-127	-120	-67	-63	-60	-90	37	-150	18	33	-75	-21	-57	80	-33	1
1.035000	-390	-1441	7832	-5172	449	-7551	3003	1731	1918	-3883	3585	-762	-326	1929	5996	-184	-274	244	4818	-7266	981	-4479	-1262	-259	278	-4336	1412	3181	-6452	-11407	508	-2870	-148	-130	-119	-66	-63	-59	-108	39	-151	15	34	-77	-21	-60	70	-32	1
1.035833	-385	-1370	7874	-5377	615	-8116	2300	2004	1670	-4084	2788	-262	-390	1758	5144	6	-74	148	5049	-7054	166	-4541	-1056	51	349	-3951	2178	3248	-4603	-11608	1334	-2932	-161	-128	-104	-68	-62	-60	-108	36	-152	16	34	-75	-22	-58	84	-33	-1
1.036667	-379	-1295	7888	-5538	965	-8598	1642	2200	1161	-4251	1993	213	-436	1538	4247	183	-13	87	5234	-6807	204	-4629	-817	298	396	-3610	2845	3325	-4038	-11685	2104	-2962	-147	-127	-121	-70	-63	-58	-109	39	-153	16	33	-73	-23	-59	80	-33	11
1.037500	-350	-1194	7879	-5657	1462	-9002	1028	2325	672	-4376	1205	659	-468	1297	3336	293	-285	44	5373	-6535	-810	-4757	-533	514	146	-3331	3396	3418	-3427	-11620	2801	-2943	-134	-127	-119	-65	-63	-61	-109	37	-151	20	36	-76	-22	-57	82	-30	2
1.038333	-287	-1136	7849	-5739	1954	-9316	472	2384	285	-4472	439	1060	-486	1040	2416	350	-232	23	5464	-6231	-2495	-4918	-264	688	-196	-3121	3804	3531	-927	-11420	3386	-2865	-145	-126	-121	-67	-61	-56	-105	40	-150	22	36	-74	-21	-57	80	-31	1
1.039167	-108	-1051	7806	-5784	1871	-9543	-25	2379	-11	-4520	-298	1411	-409	783	1519	350	-168	22	5516	-5898	510	-5112	30	819	-25	-2989	4055	3666	-3920	-11085	3835	-2748	-146	-128	-121	-67	-64	-60	-107	29	-150	20	35	-75	-19	-57	86	-29	0
1.040000	-68	-970	7745	-5796	2060	-9679	-451	2312	141	-4527	-994	1706	-292	537	649	290	-258	44	5530	-5532	-1679	-5333	335	905	-15	-2934	4151	3818	-4804	-10633	4127	-2530	-148	-126	-121	-68	-65	-60	-109	38	-152	18	33	-77	-22	-58	78	-35	0
1.040833	-133	-886	7676	-5779	1940	-9725	-804	2190	191	-4491	-1644	1939	-318	330	-179	178	-138	79	5507	-5138	-1954	-5585	633	945	-156	-2953	4082	3997	-4841	-10062	4248	-2260	-152	-125	-121	-69	-63	-64	-109	34	-150	17	36	-77	-23	-61	81	-33	-3
1.041667	-127	-800	7605	-5732	1784	-9692	-1082	2033	236	-4405	-2240	2108	-372	164	-945	16	-62	133	5453	-4723	-1506	-5848	929	948	-298	-3046	3858	4184	-3730	-9394	4187	-1926	-149	-128	-122	-70	-68	-59	-107	38	-155	16	58	-77	-24	-60	74	-34	-4
1.042500	-183	-716	7542	-5663	1637	-9575	-1288	1845	377	-4269	-2786	2205	-320	66	-1641	-187	11	210	5370	-4295	-2333	-6118	1205	886	-336	-3205	3477	4381	-1048	-8645	3934	-1522	-147	-129	-127	-72	-63	-62	-109	40	-149	16	30	-79	-21	-57	82	-30	0
1.043333	-85	-628	7480	-5574	1707	-9382	-1424	1624	225	-4090	-3277	2246	-331	36	-2260	-431	-136	297	5260	-3852	-2396	-6381	1463	783	-317	-3426	2989	4575	2470	-7845	3494	-1071	-145	-127	-124	-77	-64	-58	-108	39	-149	20	36	-77	-18	-48	81	-30	2
1.044167	-84	-543	7430	-5471	1215	-9124	-1495	1389	-5	-3860	-3711	2221	-307	90	-2802	-705	-163	401	5131	-3407	-836	-6649	1695	636	-586	-3685	2412	4758	2714	-7014	2878	-565	-146	-125	-121	-68	-63	-49	-103	39	-147	20	38	-77	-17	-57	85	-28	3
1.045000	-143	-457	7390	-5353	1265	-8808	-1522	1144	-12	-3595	-4094	2125	-228	228	-3265	-1011	-156	505	4982	-2978	-2889	-6897	1896	439	-754	-3982	1707	4913	4925	-6189	2104	-22	-147	-126	-118	-66	-62	-57	-105	43	-146	19	34	-77	-21	-58	80	-26	0
1.045833	39	-375	7367	-5233	1159	-8452	-1496	894	-15	-3291	-4419	1970	-135	446	-3655	-1345	-74	630	4814	-2571	-3634	-7117	2061	202	-724	-4294	979	5037	8398	-5372	1182	558	-145	-128	-125	-66	-65	-57	-109	41	-151	18	34	-76	-19	-55	86	-25	-4
1.046667	71	-291	7361	-5107	956	-8062	-1441	640	-191	-2950	-4702	1756	-155	744	-3974	-1700	-93	753	4640	-2189	-2745	-7299	2195	-72	-954	-4607	225	5111	10541	-4606	151	1156	-147	-126	-120	-67	-62	-55	-97	42	-149	17	36	-79	-23	-58	85	-29	2
1.047500	70	-206	7381	-4986	903	-7651	-1364	387	-497	-2575	-4940	1483	-60	1120	-4242	-2080	-211	878	4460	-1856	-3782	-7454	2279	-389	-979	-4918	-516	5133	12309	-3898	-948	1754	-148	-127	-124	-67	-64	-60	-108	39	-152	19	35	-76	-22	-57	81	-30	-1
1.048333	42	-127	7421	-4866	765	-7229	-1270	129	-552	-2182	-5146	1148	95	1554	-4461	-2488	-153	1000	4277	-1565	-3675	-7561	2327	-753	-961	-5201	-1229	5083	12488	-3273	-2080	2343	-153	-131	-125	-68	-65	-59	-109	39	-156	16	29	-82	-27	-60	80	-32	-8
1.049167	13	-43	7482	-4762	584	-6799	-1185	-134	-398	-1762	-5320	757	60	2041	-4648	-2916	-110	1122	4097	-1324	-3986	-7631	2337	-1111	-1138	-5448	-1875	4972	12493	-2729	-3200	2910	-151	-131	-125	-68	-66	-59	-109	38	-155	16	33	-78	-27	-59	81	-32	-4
1.050000	4	43	7569	-4660	573	-6370	-1100	-398	-396	-1325	-5471	305	64	2559	-4817	-3371	-56	1250	3931	-1135	-4012	-7653	2311	-1509	-1102	-5659	-2434	4781	11609	-2285	-4276	3452	-151	-132	-122	-68	-63	-59	-110	38	-151	12	35	-80	-24	-63	84	-32	-1
1.050833	23	131	7678	-4574	497	-5954	-1033	-680	-434	-879	-5602	-198	97	3109	-4986	-3865	-52	1371	3780	-1000	-3785	-7640	2246	-1917	-1064	-5795	-2888	4522	9350	-1937	-5264	3956	-144	-128	-122	-64	-65	-58	-102	42	-150	20	38	-76	-22	-56	85	-26	2
1.051667	-13	219	7813	-4502	510	-5555	-1010	-982	-314	-436	-5730	-773	95	3667	-5163	-4396	-131	1487	3651	-917	-5300	-7587	2139	-2338	-1031	-5886	-3233	4181	9528	-1684	-6133	4401	-143	-125	-119	-63	-59	-57	-103	42	-143	17	37	-73	-21	-55	87	-26	3
1.052500	106	301	7959	-4450	127	-5175	-1021	-1309	-179	2	-5860	-1417	59	4207	-5381	-4968	11	1590	3538	-889	-2060	-7511	2001	-2773	-1033	-5924	-3461	3766	4708	-1526	-6850	4784	-149	-127	-127	-61	-63	-56	-104	39	-149	20	37	-75	-21	-53	86	-29	2
1.053333	183	379	8119	-4413	283	-4829	-1075	-1685	-84	430	-5976	-2131	67	4718	-5632	-5580	-160	1692	3458	-902	-2824	-7411	1829	-3214	-1135	-5902	-3570	3293	208	-1447	-7390	5103	-145	-127	-117	-66	-62	-57	-105	39	-150	17	36	-65	-21	-53	85	-28	-1
1.054167	127	453	8288	-4393	106	-4508	-1185	-2099	-147	831	-6132	-2906	162	5185	-5937	-6234	-301	1781	3409	-958	-3431	-7297	1625	-3655	-907	-5832	-3563	2763	-2855	-1439	-7755	5351	-144	-127	-128	-64	-63	-59	-103	42	-148	20	37	-72	-23	-52	85	-27	0
1.055000	43	525	8466	-4384	33	-4223	-1345	-2562	-213	1213	-6296	-3751	90	5597	-6296	-6927	-259	1860	3394	-1049	-2017	-7173	1396	-4093	-790	-5715	-3454	2181	-5602	-1478	-7893	5525	-146	-126	-119	-66	-61	-56	-104	41	-152	22	34	-73	-21	-56	82	-30	-1
1.055833	17	592	8639	-4390	52	-3978	-1560	-3075	-14	1554	-6482	-4660	4	5938	-6725	-7658	-160	1928	3410	-1169	-2556	-7051	1159	-4527	-645	-5565	-3255	1572	-6695	-1556	-7836	5622	-147	-132	-126	-66	-64	-57	-104	39	-150	6	35	-73	-19	-56	82	-30	0
1.056667	46	654	8812	-4398	144	-3771	-1836	-3642	187	1847	-6697	-5631	-31	6210	-7217	-8414	-144	1981	3471	-1310	-2613	-6939	901	-4959	-569	-5398	-2987	930	-6551	-1660	-7576	5641	-147	-132	-124	-67	-43	-60	-107	36	-150	13	56	-77	-23	-59	84	-31	0
1.057500	-16	707	8976	-4441	-334	-3608	-2168	-4288	153	2093	-6942	-6646	-44	6394	-7783	-9189	-147	2030	3575	-1469	-496	-6842	639	-5380	-540	-5198	-2661	287	-9394	-1760	-7136	5596	-147	-129	-120	-66	-67	-58	-105	40	-152	19	36	-74	-22	-55	82	-30	23
1.058333	-141	766	9131	-4420	-294	-3489	-2548	-4928	98	2282	-7216	-7712	-56	6494	-8402	-9995	-13	2066	3716	-1637	-1537	-6758	369	-5796	-316	-5002	-2307	-361	-10857	-1853	-6528	5479	-148	-128	-119	-65	-64	-38	-108	41	-149	18	43	-73	-28	-56	84	-23	1
1.059167	-23	814	9268	-4423	-325	-3418	-2984	-5655	-116	2409	-7530	-8812	-67	6499	-9085	-10741	116	2088	3891	-1827	-2631	-6697	99	-6209	-265	-4811	-1946	-992	-9238	-1923	-5783	5297	-146	-121	-119	-96	-67	-60	-105	41	-149	17	36	-72	-21	-55	84	-28	-1
1.060000	514	870	9385	-4420	-446	-3404	-3475	-6420	-138	2456	-7878	-9927	-66	6406	-9812	-11501	-129	2103	4103	-2024	-1055	-6661	-158	-6619	-417	-4637	-1597	-1605	-8523	-1969	-4931	5057	-146	-126	-122	-65	-62	-58	-105	43	-141	18	34	-77	-24	-52	82	-27	0
1.060833	895	930	9480	-4408	-446	-3449	-4013	-7225	37	2423	-8259	-11055	-129	6211	-10575	-12236	-213	2105	4348	-2248	-1733	-6652	-405	-7020	-326	-4489	-1276	-2176	-7932	-1981	-4003	4763	-147	-127	-120	-67	-65	-57	-104	41	-150	17	36	-73	-22	-57	84	-28	0
1.061667	626	983	9558	-4387	-561	-3561	-4602	-8064	70	2290	-8682	-12179	-160	5905	-11371	-12943	-80	2095	4615	-2494	-1605	-6661	-645	-7425	-186	-4379	-1009	-2722	-9020	-1959	-3033	4418	-152	-130	-121	-67	-65	-62	-107	45	-155	17	33	-77	-23	-58	80	-30	-4
1.062500	497	1073	9614	-4349	-521	-3743	-5226	-8915	-17	2063	-9140	-13291	-139	5492	-12167	-13594	-146	2085	4902	-2773	-1229	-6688	-845	-7816	94	-4304	-798	-3214	-11228	-1903	-2062	4042	-156	-130	-121	-70	-63	-59	-105	40	-155	17	35	-74	-23	-55	82	-29	-5
1.063333	329	1136	9650	-4294	-395	-3996	-5896	-9784	-160	1723	-9621	-14371	-166	4969	-12951	-14178	-223	2069	5213	-3082	-1194	-6729	-1029	-8214	317	-4263	-655	-3658	-14115	-1823	-1126	3632	-149	-128	-121	-75	-62	-55	-108	41	-150	18	33	-78	-24	-58	82	-30	-4
1.064167	147	1232	9667	-4230	-498	-4330	-6612	-10663	89	1266	-10131	-15404	-210	4330	-13714	-14736	-154	2048	5523	-3440	-508	-6776	-1185	-8600	213	-4255	-589	-4045	-18698	-1727	-255	3194	-150	-128	-120	-69	-65	-63	-103	41	-150	19	38	-76	-22	-55	82	-28	9
1.065000	4	1347	9672	-4155	-227	-4747	-7349	-11534	245	691	-10669	-16386	-266	3578	-14427	-15240	-188	2025	5840	-3847	-1752	-6827	-1314	-8987	224	-4317	-603	-4386	-20054	-1625	526	2732	-147	-131	-121	-70	-63	-61	-105	39	-158	15	28	-78	-24	-58	70	-34	-4
1.065833	26	1474	9655	-4079	-186	-5238	-8120	-12394	50	0	-11213	-17302	-220	2714	-15092	-15649	-111	2002	6150	-4317	1744	-6868	-1411	-9362	514	-4398	-673	-4665	-23918	-1524	1198	2259	-150	-132	-121	-70	-62	-56	-101	41	-154	18	36	-75	-23	-56	84	-32	-4
1.066667	6	1631	9645	-3995	-81	-5805	-8905	-13232	35	-803	-11769	-18148	-198	1734	-15666	-16013	-102	1987	6455	-4835	2861	-6899	-1481	-9726	153	-4505	-818	-4902	-28867	-1443	1743	1775	-149	-127	-121	-67	-63	-58	-104	38	-151	16	53	-77	-22	-59	80	-30	0
1.067500	-141	1803	9618	-3919	-220	-6402	-9704	-14043	-118	-1707	-12326	-18918	-281	650	-16163	-16321	-70	1973	6738	-5409	1383	-6913	-1528	-10080	-69	-4638	-1017	-5088	-30397	-1394	2153	1284	-147	-129	-121	-72	-64	-58	-105	39	-150	16	36	-79	-22	-56	82	-28	3
1.068333	-158	1993	9594	-3850	-235	-7114	-10511	-14831	-398	-2711	-12872	-19612	-253	-529	-16555	-16582	-151	1970	7008	-6034	3861	-6902	-1552	-10418	71	-4787	-1250	-5237	-31393	-1387	2421	800	-146	-129	-124	-68	-80	-61	-105	35	-150	13	33	-80	-35	-59	81	-30	-3
1.069167	-141	2200	9566	-3799	-251	-7831	-11309	-15586	-163	-3781	-13395	-20214	-153	-1791	-16833	-16794	-99	1969	7250	-6693	6513	-6864	-1557	-10736	-84	-4940	-1503	-5345	-30353	-1427	2554	321	-152	-131	-124	-73	-64	-63	-107	35	-154	16	32	-79	-24	-58	81	-33	-1
1.070000	-308	2421	9547	-3765	21	-8581	-12081	-16302	82	-4903	-13881	-20731	-150	-3122	-16996	-16960	119	1983	7476	-7383	7848	-6795	-1548	-11030	-300	-5082	-1775	-5422	-29338	-1530	2559	-148	-148	-128	-124	-72	-63	-59	-107	42	-151	16	30	-78	-28	-58	89	-30	-4
1.070833	-220	2662	9525	-3756	-149	-9322	-12824	-16981	229	-6049	-14323	-21163	-27	-4505	-17037	-17084	168	2004	7672	-8093	10172	-6692	-1529	-11294	-68	-5212	-2031	-5471	-29527	-1694	2449	-614	-168	-127	-124	-66	-63	-60	-104	40	-152	16	33	-74	-25	-55	84	-27	-3
1.071667	-361	2911	9520	-3779	15	-10035	-13513	-17619	96	-7193	-14712	-21505	137	-5937	-16951	-17172	-28	2035	7853	-8793	11040	-6558	-1511	-11530	210	-5317	-2268	-5500	-29306	-1923	2238	-1049	-144	-128	-119	-64	-59	-57	-103	40	-152	18	36	-77	-21	-55	85	-29	1
1.072500	-491	3156	9515	-3841	131	-10709	-14138	-18220	-83	-8316	-15034	-21778	206	-7379	-16751	-17228	-101	2076	7992	-9473	9287	-6396	-1498	-11735	353	-5395	-2468	-5517	-26002	-2220	1948	-1477	-148	-129	-143	-67	-61	-57	-104	39	-152	18	35	-79	-21	-46	84	-28	-3
1.073333	-359	3402	9514	-3938	-43	-11319	-14686	-18779	-282	-9397	-15277	-21970	164	-8815	-16441	-17249	77	2123	8116	-10117	10537	-6206	-1494	-11914	413	-5437	-2621	-5525	-21309	-2576	1599	-1885	-144	-130	-124	-67	-72	-60	-105	36	-155	27	32	-78	-25	-57	81	-31	-3
1.074167	-401	3638	9511	-4081	28	-11851	-15141	-19303	-412	-10400	-15443	-22085	157	-10213	-16041	-17241	43	2183	8216	-10709	10122	-5991	-1505	-12051	259	-5431	-2697	-5524	-16112	-2979	1219	-2267	-150	-130	-118	-66	-63	-59	-107	37	-150	17	32	-75	-23	-56	81	-30	-1
1.075000	-368	3876	9519	-4266	96	-12288	-15484	-19770	-494	-11315	-15518	-22127	89	-11589	-15561	-17190	-92	2255	8295	-11233	9506	-5756	-1528	-12158	-55	-5386	-2739	-5528	-10458	-3424	829	-2631	-149	-128	-122	-65	-63	-62	-105	39	-151	17	32	-77	-23	-59	70	-28	-1
1.075833	-437	4090	9514	-4501	42	-12611	-15763	-20203	-894	-12126	-15503	-22102	7	-12831	-15020	-17106	-7	2333	8360	-11678	9326	-5503	-1573	-12229	-697	-5299	-2697	-5537	-4172	-3898	443	-2977	-150	-128	-121	-57	-65	-78	-105	36	-149	19	35	-76	-24	-56	79	-28	-1
1.076667	-616	4294	9509	-4784	50	-12827	-15810	-20586	-1549	-12836	-15407	-22010	42	-14023	-14452	-16980	72	2418	8405	-12040	8044	-5230	-1645	-12274	-634	-5177	-2598	-5554	3485	-4384	88	-3298	-147	-127	-118	-51	-61	-59	-109	39	-151	18	34	-78	-23	-61	82	-28	1
1.077500	-553	4471	9482	-5110	-10	-12938	-15777	-20922	-1928	-13435	-15217	-21863	96	-15098	-13872	-16815	104	2510	8434	-12323	7977	-4986	-1731	-12288	-220	-5010	-2427	-5584	10531	-4870	-218	-3599	-147	-125	-118	-66	-63	-56	-102	42	-148	21	39	-73	-22	-53	87	-27	0
1.078333	-454	4631	9447	-5487	181	-12934	-15606	-21203	-1830	-13935	-14953	-21659	62	-16051	-13315	-16602	-41	2609	8447	-12504	5479	-4727	-1843	-12279	-234	-4820	-2210	-5632	20503	-5341	-466	-3883	-146	-121	-114	-66	-59	-56	-101	43	-125	18	36	-77	-19	-51	86	-26	2
1.079167	-374	4767	9383	-5912	191	-12835	-15300	-21472	-1726	-14335	-14619	-21413	27	-16874	-12803	-16345	17	2710	8439	-12615	5845	-4472	-1973	-12245	-92	-4606	-1943	-5695	28995	-5783	-647	-4149	-143	-128	-120	-67	-59	-53	-101	42	-147	19	36	-73	-18	-51	87	-26	1
1.080000	-449	4874	9303	-6376	91	-12653	-14871	-21677	-1761	-14644	-14199	-21117	-48	-17560	-12353	-16045	56	2820	8422	-12642	6603	-4230	-2116	-12198	-77	-4383	-1638	-5780	31415	-6182	-747	-4403	-144	-127	-115	-63	-60	-52	-99	45	-160	18	37	-72	-17	-50	87	-25	1
1.080833	-542	4951	9185	-6884	139	-12411	-14325	-21839	-1659	-14875	-13809	-20799	-100	-18113	-11994	-15705	-18	2928	8387	-12626	2827	-4006	-2272	-12137	-23	-4155	-1307	-5889	32767	-6533	-774	-4648	-148	-127	-120	-69	-60	-55	-102	42	-152	19	35	-70	-17	-55	84	-29	-3
1.081667	-529	5007	9041	-7428	158	-12125	-13683	-21960	-1643	-15050	-13378	-20457	-129	-18529	-11744	-15333	-19	3046	8336	-12557	2531	-3800	-2430	-12074	-61	-3935	-966	-6027	32660	-6833	-721	-4893	-151	-130	-121	-69	-62	-55	-108	35	-155	13	27	-83	-24	-59	78	-36	-5
1.082500	-470	5036	8858	-8000	55	-11816	-12962	-22042	-1576	-15158	-12939	-20097	-233	-18809	-11608	-14929	-136	3162	8271	-12452	697	-3611	-2577	-11996	-110	-3724	-607	-6180	32663	-7059	-577	-5127	-162	-128	-119	-66	-60	-56	-110	38	-150	18	35	-74	-23	-53	81	-28	-3
1.083333	-409	5054	8653	-8591	331	-11502	-12176	-22075	-1305	-15221	-12518	-19734	-286	-18966	-11600	-14501	-116	3292	8198	-12331	-1534	-3443	-2712	-11919	-221	-3534	-251	-6361	32539	-7227	-360	-5372	-149	-127	-119	-67	-64	-60	-107	40	-153	21	34	-74	-24	-58	86	-28	0
1.084167	-310	5047	8416	-9202	39	-11212	-11357	-22076	-1026	-15239	-12161	-19385	-196	-19011	-11717	-14076	1	3420	8110	-12207	-2237	-3293	-2814	-11842	-236	-3373	93	-6568	29143	-7322	-70	-5603	-149	-132	-119	-67	-62	-57	-103	42	-148	16	36	-73	-17	-56	86	-26	-13
1.085000	-343	5019	8146	-9825	-95	-10963	-10535	-22054	-1081	-15218	-11885	-19056	-75	-18957	-11959	-13654	-148	3552	8011	-12097	-3549	-3169	-2888	-11769	-238	-3255	426	-6790	23082	-7362	284	-5860	-150	-128	-116	-68	-62	-56	-104	41	-168	15	33	-73	-23	-55	86	-26	-1
1.085833	-398	4976	7846	-10456	190	-10772	-9727	-22004	-1012	-15167	-11649	-18750	-15	-18819	-12313	-13248	-258	3686	7905	-12011	-7239	-3061	-2917	-11696	-49	-3171	744	-7044	19670	-7345	699	-6138	-149	-128	-119	-66	-59	-60	-104	42	-150	20	36	-74	-22	-53	89	-28	0
1.086667	-340	4916	7527	-11084	6	-10644	-8968	-21938	-853	-15087	-11534	-18514	-88	-18614	-12768	-12864	-205	3825	7790	-11960	-7367	-2973	-2886	-11635	37	-3135	1037	-7319	16767	-7283	1169	-6438	-149	-126	-118	-65	-61	-56	-104	40	-151	17	34	-75	-18	-51	85	-27	-1
1.087500	-385	4846	7184	-11710	8	-10588	-8279	-21856	-834	-14966	-11518	-18319	-155	-18363	-13295	-12526	-122	3985	7668	-11943	-7887	-2907	-2821	-11578	202	-3144	1321	-7620	14830	-7187	1683	-6774	-149	-128	-120	-66	-62	-56	-104	41	-149	18	36	-73	-24	-55	86	-28	-5
1.088333	-372	4765	6830	-12314	-7	-10604	-7678	-21767	-698	-14821	-11618	-18185	-190	-18074	-13859	-12230	-134	4102	7544	-11970	-8445	-2856	-2679	-11531	732	-3204	1592	-7946	14411	-7067	2242	-7143	-150	-125	-119	-63	-63	-56	-105	38	-153	17	22	-76	-22	-56	85	-31	-1
1.089167	-366	4686	6460	-12901	-198	-10684	-7188	-21668	-389	-14635	-11814	-18120	-215	-17782	-14428	-11977	-36	4231	7415	-12037	-8076	-2826	-2467	-11490	1027	-3313	1854	-8301	14581	-6934	2837	-7557	-151	-130	-127	-69	-65	-58	-109	36	-152	15	30	-78	-24	-56	81	-29	-1
1.090000	-465	4580	6093	-13473	-216	-10814	-6819	-21574	423	-14421	-12109	-18143	-279	-17498	-14967	-11774	88	4365	7291	-12141	-8472	-2814	-2179	-11464	896	-3468	2117	-8673	15641	-6808	3468	-8024	-154	-132	-124	-69	-66	-58	-109	37	-153	10	30	-80	-25	-42	80	-32	-7
1.090833	-457	4474	5759	-14012	-222	-10980	-6585	-21477	1432	-14175	-12478	-18192	-293	-17230	-15436	-11618	-34	4488	7172	-12272	-7516	-2812	-1817	-11440	641	-3655	2392	-9074	15169	-6683	4143	-8551	-156	-130	-120	-67	-62	-55	-105	39	-149	17	36	-76	-22	-53	81	-26	3
1.091667	-353	4380	5375	-14519	-185	-11157	-6482	-21378	1472	-13894	-12901	-18319	-275	-17001	-15798	-11504	-21	4606	7065	-12424	-8360	-2829	-1374	-11427	269	-3887	2680	-9494	15037	-6584	4845	-9134	-145	-126	-118	-64	-75	-55	-107	41	-151	25	33	-76	-19	-38	85	-29	1
1.092500	-360	4272	5027	-14996	-121	-11326	-6523	-21281	1387	-13606	-13370	-18509	-313	-16821	-16026	-11429	44	4705	6960	-12590	-8056	-2864	-865	-11425	317	-4155	2992	-9957	14216	-6517	5584	-9787	-146	-126	-121	-66	-63	-55	-104	38	-150	18	35	-78	-18	-58	82	-28	-1
1.093333	-336	4164	4707	-15444	-165	-11502	-6691	-21190	1531	-13311	-13849	-18748	-393	-16702	-16093	-11380	-55	4793	6866	-12764	-5057	-2918	-284	-11436	130	-4453	3336	-10434	8084	-6489	6356	-10500	-144	-128	-125	-65	-58	-55	-103	43	-174	13	33	-74	-18	-55	82	-27	1
1.094167	-332	4058	4402	-15861	15	-11638	-6983	-21092	1483	-13023	-14309	-19008	-452	-16654	-15983	-11354	-59	4858	6787	-12928	-7294	-2987	366	-11458	-267	-4770	3722	-10942	4439	-6482	7157	-11295	-147	-128	-122	-67	-61	-56	-104	42	-152	17	36	-75	-17	-56	84	-26	-3
1.095000	-216	3949	4133	-16248	-18	-11731	-7385	-20991	1366	-12766	-14739	-19278	-411	-16676	-15687	-11344	-189	4904	6706	-13085	-5644	-3079	1072	-11495	-296	-5105	4146	-11485	567	-6558	7984	-12154	-149	-127	-98	-66	-63	-57	-109	39	-150	18	23	-76	-21	-57	80	-30	0
1.095833	-104	3850	3884	-16611	-100	-11781	-7871	-20882	1381	-12562	-15059	-19538	-463	-16772	-15203	-11344	-542	4930	6640	-13222	-4435	-3186	1831	-11554	-377	-5446	4625	-12057	-1313	-6656	8851	-13088	-148	-128	-121	-66	-60	-57	-107	41	-150	19	34	-76	-23	-59	81	-29	5
1.096667	-200	3742	3677	-16954	104	-11789	-8428	-20755	1164	-12414	-15298	-19760	-618	-16938	-14536	-11341	-797	4937	6585	-13337	-3478	-3318	2636	-11608	-745	-5792	5151	-12661	-906	-6800	9751	-14088	-150	-129	-118	-68	-64	-59	-104	41	-153	17	32	-78	-24	-55	82	-30	0
1.097500	-126	3638	3506	-17276	133	-11761	-9029	-20609	1022	-12362	-15411	-19928	-596	-17170	-13720	-11339	-833	4918	6534	-13435	-988	-3462	3478	-11689	-1051	-6133	5736	-13303	23	-6969	10679	-15156	-150	-131	-122	-66	-62	-60	-105	42	-149	18	30	-76	-22	-53	81	-7	-3
1.098333	143	3536	3367	-17586	-90	-11707	-9656	-20435	1399	-12423	-15392	-20014	-548	-17466	-12769	-11333	-750	4878	6482	-13513	2067	-3630	4351	-11791	-1324	-6484	6373	-13972	-902	-7174	11625	-16282	-147	-129	-121	-67	-59	-57	-111	42	-152	15	33	-77	-22	-58	81	-30	-1
1.099167	396	3436	3262	-17889	196	-11650	-10288	-20232	1652	-12602	-15224	-20009	-568	-17804	-11723	-11316	-574	4814	6431	-13563	1469	-3807	5249	-11914	-1633	-6782	7043	-14668	1534	-7402	12588	-17445	-148	-130	-120	-65	-61	-56	-108	43	-151	20	35	-74	-18	-55	84	-29	1
1.100000	685	3346	3202	-18184	17	-11603	-10886	-19986	1326	-12905	-14903	-19874	-535	-18163	-10625	-11285	-477	4735	6386	-13614	3157	-4002	6158	-12058	-1684	-7083	7788	-15391	4420	-7647	13570	-18652	-146	-128	-119	-66	-64	-60	-103	41	-150	39	35	-73	-22	-57	84	-29	2
1.100833	499	3248	3167	-18474	-113	-11583	-11443	-19703	1318	-13337	-14438	-19617	-499	-18544	-9511	-11243	-384	4635	6332	-13656	4598	-4206	7068	-12236	-1614	-7359	8558	-16121	6465	-7898	14531	-19900	-150	-131	-121	-64	-66	-60	-107	40	-154	18	34	-78	-35	-59	80	-31	-3
1.101667	471	3155	3163	-18774	-122	-11621	-11919	-19387	1080	-13886	-13835	-19229	-493	-18911	-8405	-11180	-331	4518	6275	-13705	4347	-4421	7973	-12451	-1628	-7593	9353	-16912	8210	-8155	15494	-21173	-151	-134	-122	-68	-66	-59	-107	38	-159	12	32	-77	-21	-58	82	-32	-4
1.102500	1491	3061	3190	-19074	-210	-11726	-12307	-19020	958	-14532	-13105	-18690	-496	-19247	-7398	-11093	-162	4390	6212	-13759	5160	-4630	8868	-12695	-1546	-7798	10186	-17697	8523	-8411	16435	-22422	-153	-131	-122	-68	-61	-59	-107	41	-151	16	30	-77	-24	-59	82	-33	-3
1.103333	2060	2978	3242	-19379	-334	-11919	-12573	-18613	1083	-15243	-12270	-18015	-478	-19522	-6487	-10951	323	4262	6147	-13844	4050	-4839	9747	-12992	-1350	-7978	11034	-18495	8697	-8660	17345	-23670	-146	-128	-124	-68	-63	-60	-107	39	-153	12	30	-76	-19	-58	82	-30	-1
1.104167	1166	2897	3319	-19679	-480	-12208	-12702	-18158	788	-15992	-11383	-17199	-524	-19712	-5715	-10774	757	4124	6079	-13953	3703	-5046	10605	-13332	-1055	-8119	11893	-19296	7518	-8904	18204	-24885	-154	-131	-120	-67	-62	-59	-104	41	-145	18	33	-75	-19	-55	82	-33	-5
1.105000	312	2818	3413	-19988	-564	-12603	-12682	-17674	268	-16732	-10405	-16239	-552	-19802	-5103	-10532	795	3992	6002	-14100	2764	-5244	11427	-13737	-893	-8221	12749	-20094	6502	-9141	19001	-26058	-148	-128	-131	-68	-63	-58	-110	41	-153	17	32	-77	-22	-55	79	-29	-1
1.105833	76	2743	3521	-20295	-544	-13095	-12499	-17147	69	-17430	-9434	-15238	-424	-19776	-4676	-10226	1053	3859	5927	-14293	790	-5423	12215	-14191	-821	-8292	13595	-20887	7228	-9373	19730	-27179	-152	-129	-118	-65	-63	-60	-107	42	-166	18	35	-74	-22	-58	85	-31	-3
1.106667	-259	2675	3642	-20605	-932	-13682	-12152	-16590	-52	-18041	-8478	-14114	-338	-19609	-4430	-9838	1192	3733	5849	-14532	2631	-5589	12958	-14720	-550	-8332	14428	-21678	2681	-9606	20379	-28217	-148	-130	-121	-70	-65	-62	-109	37	-154	15	29	-79	-23	-58	80	-33	-1
1.107500	-663	2616	3770	-20912	-700	-14343	-11639	-16007	-53	-18534	-7557	-12926	-252	-19305	-4368	-9374	1095	3617	5775	-14824	-1223	-5735	13660	-15308	-541	-8347	15245	-22451	40	-9836	20931	-29160	-152	-131	-122	-69	-63	-60	-99	37	-153	13	33	-75	-21	-57	81	-35	-1
1.108333	-1100	2564	3907	-21202	-689	-15061	-10961	-15390	-202	-18870	-6702	-11690	-104	-18859	-4472	-8816	1399	3505	5710	-15161	-2660	-5865	14316	-15985	-523	-8349	16040	-23211	-2296	-10077	21378	-29991	-152	-130	-121	-67	-66	-60	-107	36	-156	15	32	-78	-21	-58	81	-36	-5
1.109167	-1559	2520	4050	-21492	-796	-15810	-10121	-14741	-302	-19026	-5946	-10458	-34	-18279	-4728	-8181	1422	3410	5651	-15549	-3712	-5973	14923	-16731	-423	-8336	16802	-23933	-3942	-10327	21722	-30703	-152	-131	-121	-67	-63	-50	-109	37	-141	15	32	-75	-22	-57	77	-33	-7
1.110000	-1795	2491	4202	-21773	-721	-16561	-9149	-14071	-363	-18976	-5305	-9199	38	-17581	-5105	-7464	1521	3315	5604	-15984	-6093	-6074	15474	-17556	-325	-8330	17534	-24639	-4359	-10601	21946	-31278	-152	-131	-120	-80	-66	-60	-109	37	-159	18	33	-76	-25	-57	81	-34	-3
1.110833	-1982	2479	4360	-22042	-532	-17276	-8054	-13365	-407	-18726	-4795	-7975	37	-16787	-5575	-6673	1810	3229	5573	-16458	-6987	-6159	16003	-18446	-246	-8329	18239	-25320	-4137	-10895	22053	-31716	-149	-125	-116	-63	-64	-58	-101	36	-153	22	34	-78	-21	-53	85	-29	-3
1.111667	-1806	2479	4526	-22298	-802	-17923	-6861	-12634	-439	-18273	-4418	-6796	53	-15907	-6095	-5830	1460	3146	5554	-16969	-5902	-6246	16436	-19419	-199	-8354	18905	-25981	-6772	-11226	22050	-32025	-153	-126	-116	-62	-58	-56	-105	37	-149	20	36	-73	-17	-53	82	-30	2
1.112500	-1549	2496	4706	-22549	-516	-18473	-5611	-11875	-62	-17627	-4191	-5674	85	-14991	-6642	-4959	697	3060	5552	-17508	-8107	-6343	16831	-20450	-171	-8423	19539	-26622	-6896	-11601	21923	-32152	-147	-127	-118	-63	-58	-58	-105	49	-150	20	37	-74	-16	-57	82	-30	0
1.113333	-1487	2532	4898	-22791	-418	-18899	-4320	-11076	28	-16810	-4106	-4628	77	-14059	-7169	-4074	2562	2970	5562	-18067	-8237	-6448	17178	-21550	124	-8541	20139	-27237	-5299	-12010	21696	-32139	-148	-125	-117	-63	-63	-60	-104	39	-150	19	51	-70	-17	-56	85	-30	1
1.114167	-1286	2584	5106	-23030	-404	-19168	-3015	-10254	-213	-15857	-4157	-3674	68	-13147	-7645	-3207	7714	2869	5585	-18641	-6555	-6615	17482	-22689	218	-8727	20705	-27832	-4350	-12464	21373	-31975	-147	-134	-118	-64	-58	-58	-102	39	-152	17	35	-74	-25	-57	80	-33	0
1.115000	-890	2661	5335	-23268	-385	-19279	-1744	-9397	-204	-14804	-4335	-2813	60	-12275	-8050	-2383	8236	2763	5626	-19224	-6372	-6829	17734	-23859	191	-8994	21231	-28404	-2759	-12960	20972	-31663	-153	-129	-125	-69	-66	-62	-110	34	-152	15	30	-79	-24	-59	78	-35	-3
1.115833	-620	2761	5587	-23504	-361	-19199	-538	-8516	-411	-13690	-4619	-2059	23	-11471	-8358	-1624	5427	2646	5682	-19805	-4867	-7115	17952	-25031	551	-9332	21703	-28949	-1630	-13497	20507	-31202	-150	-128	-121	-67	-64	-60	-105	35	-156	15	35	-77	-22	-57	85	-34	-1
1.116667	-415	2891	5874	-23743	-253	-18936	581	-7600	-563	-12525	-4982	-1407	37	-10745	-8544	-955	4333	2518	5750	-20378	-3949	-7490	18131	-26189	764	-9779	22176	-29470	-84	-14073	19999	-30599	-150	-127	-119	-67	-64	-62	-105	35	-153	15	33	-78	-21	-58	77	-34	-1
1.117500	-188	3051	6202	-23987	-163	-18488	1577	-6666	-586	-11413	-5414	-867	94	-10097	-8618	-413	2893	2377	5825	-20936	-2494	-7975	18278	-27302	800	-10338	22590	-29969	1154	-14681	19469	-29872	-150	-144	-118	-67	-63	-61	-105	38	-152	18	38	-75	-23	-59	80	-32	0
1.118333	-200	3267	6563	-24240	-202	-17874	2428	-5716	-532	-10329	-5895	-438	75	-9611	-8564	-13	1419	2226	5903	-21482	-1195	-8592	18396	-28365	808	-11005	22964	-30440	1448	-15305	18943	-29032	-147	-125	-117	-67	-62	-59	-104	38	-150	19	37	-76	-19	-57	82	-29	0
1.119167	-344	3460	6959	-24507	7	-17094	3119	-4762	-407	-9328	-6385	-135	47	-9205	-8399	226	230	2063	5986	-22014	-1565	-9357	18488	-29337	861	-11782	23279	-30885	3768	-15941	18430	-28098	-147	-126	-119	-66	-58	-56	-103	41	-147	17	40	-73	-18	-53	84	-31	3
1.120000	-265	3710	7406	-24791	-107	-16187	3620	-3818	-603	-8434	-6869	66	9	-8898	-8128	303	-843	1898	6064	-22519	2780	-10269	18555	-30202	770	-12663	23537	-31289	696	-16572	17973	-27085	-142	-127	-118	-64	-62	-56	-103	40	-151	13	38	-74	-17	-53	84	-28	0
1.120833	-201	3987	7891	-25084	107	-15174	3934	-2897	-751	-7663	-7327	157	-39	-8692	-7776	202	-2336	1729	6136	-23007	2130	-11330	18601	-30945	470	-13633	23726	-31664	-2420	-17187	17525	-26015	-146	-127	-119	-65	-61	-57	-104	17	-145	15	34	-76	-19	-58	80	-33	-10
1.121667	70	4290	8423	-25393	10	-14094	4054	-2022	-625	-7023	-7751	128	-31	-8559	-7350	-74	-6266	1557	6194	-23472	1678	-12538	18612	-31556	317	-14675	23833	-31994	-4265	-17766	17157	-24902	-150	-126	-122	-66	-62	-59	-112	36	-152	13	33	-75	-19	-60	81	-32	-4
1.122500	129	4618	9001	-25720	24	-12964	3986	-1190	-550	-6517	-8114	-8	-69	-8496	-6890	-508	-12648	1397	6239	-23905	3227	-13874	18604	-32017	213	-15769	23851	-32281	-6067	-18285	16857	-23780	-150	-142	-121	-68	-63	-59	-108	38	-151	12	32	-77	-23	-61	79	-35	-1
1.123333	-530	4965	9622	-26049	30	-11821	3732	-428	-583	-6128	-8400	-247	-152	-8461	-6404	-1087	-13381	1255	6260	-24316	2824	-15325	18559	-32335	281	-16880	23766	-32507	-6430	-18720	16638	-22659	-151	-129	-122	-68	-63	-62	-111	37	-151	11	30	-72	-24	-59	77	-32	-1
1.124167	-1240	5322	10284	-26388	354	-10687	3309	248	-547	-5828	-8604	-592	-164	-8457	-5929	-1802	-11013	1117	6260	-24698	2751	-16870	18478	-32504	171	-17978	23561	-32625	-5372	-19052	16486	-21559	-152	-129	-118	-65	-62	-57	-109	43	-150	16	33	-74	-4	-59	79	-32	0
1.125000	-1074	5690	10994	-26728	49	-9575	2731	828	-836	-5678	-8720	-1030	-126	-8453	-5473	-2622	-9990	1029	6233	-25055	5003	-18475	18349	-32523	-102	-19016	23222	-32652	-7170	-19268	16404	-20491	-150	-127	-118	-73	-63	-59	-110	39	-151	16	32	-76	-21	-59	82	-31	-1
1.125833	-916	6056	11722	-27067	144	-8530	2027	1293	-1303	-5573	-8754	-1561	-150	-8441	-5069	-3528	-8405	958	6171	-25391	3881	-20097	18171	-32419	-379	-20003	22752	-32686	-8148	-19354	16375	-19470	-152	-128	-120	-68	-64	-59	-109	38	-153	16	35	-74	-25	-61	82	-31	0
1.126667	-764	6413	12463	-27405	372	-7566	1209	1628	-1280	-5527	-8706	-2179	-153	-8405	-4723	-4499	-6873	916	6075	-25689	2692	-21682	17933	-32197	-669	-20866	22135	-32676	-6725	-19295	16402	-18502	-150	-130	-122	-67	-62	-59	-110	37	-152	12	33	-73	-23	-57	79	-28	-4
1.127500	-391	6743	13191	-27718	297	-6692	309	1838	-1219	-5504	-8581	-2877	-223	-8342	-4451	-5498	-5536	922	5944	-25961	4104	-23211	17642	-31869	-767	-21602	21382	-32660	-6429	-19089	16459	-17594	-150	-126	-119	-66	-64	-84	-109	39	-153	17	35	-72	-22	-60	84	-30	-3
1.128333	-60	7045	13875	-28024	212	-5921	-655	1901	-1124	-5515	-8394	-3645	-199	-8252	-4258	-6504	-4172	934	5766	-26207	3451	-24640	17277	-31470	-886	-22189	20503	-32490	-5897	-18738	16540	-16747	-150	-129	-120	-69	-65	-59	-112	36	-154	16	34	-77	-24	-61	82	-33	-1
1.129167	243	7295	14478	-28305	281	-5237	-1658	1823	-921	-5520	-8151	-4472	-158	-8134	-4149	-7486	-3038	1020	5548	-26414	3702	-25926	16848	-31020	-980	-22612	19470	-32235	-5895	-18258	16630	-15958	-149	-129	-120	-69	-65	-59	-111	37	-153	16	32	-74	-26	-59	80	-33	1
1.130000	380	7487	14965	-28561	237	-4659	-2658	1602	-731	-5498	-7877	-5346	-263	-7992	-4120	-8446	-2236	1132	5282	-26590	3759	-27029	16362	-30548	-787	-22868	18346	-31876	-6176	-17664	16725	-15222	-153	-129	-112	-66	-65	-60	-112	36	-151	19	33	-75	-23	-58	81	-30	0
1.130833	433	7612	15277	-28782	161	-4173	-3672	1231	-689	-5458	-7577	-6258	-317	-7846	-4173	-9347	-1355	1292	4973	-26733	3096	-27916	15817	-30084	-647	-22959	17136	-31427	-6682	-16970	16808	-14524	-149	-126	-120	-64	-74	-59	-108	38	-152	21	34	-69	-33	-59	84	-32	1
1.131667	471	7647	15372	-28971	114	-3777	-4650	731	-589	-5399	-7274	-7201	-238	-7705	-4292	-10190	-487	1489	4624	-26835	3215	-28554	15226	-29663	-579	-22906	15861	-30877	-8945	-16209	16873	-13865	-159	-125	-118	-69	-64	-60	-111	38	-149	17	35	-78	-21	-59	84	-30	-1
1.132500	400	7591	15202	-29123	330	-3456	-5590	101	-480	-5319	-6980	-8174	-236	-7585	-4477	-10954	63	1723	4242	-26905	931	-28974	14597	-29300	-572	-22721	14548	-30244	-8162	-15420	16914	-13240	-149	-121	-117	-66	-60	-60	-108	45	-150	15	34	-76	-23	-60	81	-30	0
1.133333	553	7445	14721	-29234	115	-3201	-6481	-662	-353	-5219	-6708	-9122	-239	-7494	-4710	-11633	769	1993	3854	-26935	2866	-29128	13942	-29026	-363	-22434	13238	-29516	-10527	-14628	16934	-12635	-152	-128	-116	-67	-65	-60	-108	37	-153	18	35	-75	-19	-64	84	-31	0
1.134167	1066	7202	13905	-29301	149	-3001	-7321	-1533	-406	-5117	-6477	-10080	-179	-7463	-4992	-12227	1198	2309	3467	-26932	2508	-29028	13285	-28860	-50	-22068	11965	-28710	-14494	-13881	16919	-12046	-149	-129	-120	-68	-62	-58	-105	39	-151	16	34	-78	-18	-59	79	-31	-1
1.135000	1364	6865	12704	-29333	182	-2850	-8106	-2505	-436	-5018	-6301	-11015	-221	-7485	-5306	-12745	1611	2657	3121	-26898	276	-28702	12644	-28806	85	-21661	10768	-27839	-15784	-13209	16880	-11468	-149	-130	-109	-70	-63	-64	-110	38	-150	16	34	-76	-23	-58	82	-29	-3
1.135833	1034	6472	11118	-29325	193	-2733	-8826	-3552	-306	-4928	-6193	-11923	-281	-7578	-5654	-13177	2054	3046	2852	-26835	821	-28164	12054	-28876	-36	-21249	9678	-26915	-17246	-12643	16811	-10895	-149	-129	-119	-67	-66	-62	-105	38	-151	17	35	-78	-31	-60	79	-34	0
1.136667	1183	6022	9150	-29281	52	-2637	-9490	-4669	-240	-4863	-6156	-12799	-254	-7733	-6018	-13525	2366	3469	2708	-26749	-593	-27448	11524	-29062	43	-20858	8726	-25934	-17009	-12213	16747	-10334	-148	-130	-121	-67	-62	-61	-107	37	-150	17	32	-74	-18	-58	81	-29	1
1.137500	1507	5553	6810	-29201	254	-2561	-10103	-5831	-107	-4835	-6209	-13605	-269	-7958	-6408	-13794	2609	3926	2736	-26640	-1382	-26603	11087	-29355	-28	-20519	7948	-24965	-14967	-11959	16610	-9789	-150	-126	-119	-65	-62	-58	-105	40	-153	17	35	-75	-21	-58	80	-32	-1
1.138333	1389	5083	4127	-29094	-53	-2497	-10676	-7038	-172	-4844	-6349	-14409	-167	-8238	-6811	-13995	2807	4425	2981	-26515	-145	-25673	10763	-29747	-16	-20246	7370	-23996	-14706	-11890	16487	-9265	-148	-127	-117	-66	-63	-58	-109	38	-149	19	35	-78	-31	-56	81	-29	-3
1.139167	1089	4650	1149	-28960	-142	-2442	-11209	-8265	-432	-4900	-6581	-15140	-179	-8568	-7239	-14133	2904	4948	3477	-26401	-1101	-24686	10569	-30201	19	-20069	7008	-23052	-14737	-12014	16350	-8765	-150	-128	-120	-66	-63	-55	-101	39	-149	20	32	-75	-28	-57	81	-31	1
1.140000	1594	4264	-2097	-28811	-9	-2395	-11714	-9504	-456	-5000	-6905	-15820	-269	-8934	-7679	-14207	2983	5501	4270	-26287	-3519	-23707	10518	-30704	200	-19990	6872	-22157	-11046	-12334	16210	-8281	-150	-130	-121	-67	-60	-59	-111	37	-150	16	36	-78	-22	-59	80	-44	0
1.140833	1843	3964	-5528	-28646	-79	-2365	-12189	-10739	-327	-5151	-7317	-16441	-224	-9319	-8147	-14234	3058	6067	5381	-26184	-2836	-22766	10618	-31223	544	-20008	6966	-21325	-7508	-12845	16069	-7871	-150	-131	-122	-69	-64	-61	-107	36	-150	5	34	-77	-35	-61	76	-35	1
1.141667	1226	3759	-9044	-28472	-154	-2347	-12640	-11949	-59	-5344	-7806	-17013	-190	-9704	-8638	-14218	3227	6633	6806	-26108	-3742	-21906	10869	-31733	525	-20118	7291	-20573	-3552	-13551	15943	-7490	-152	-132	-125	-70	-67	-63	-111	35	-153	15	29	-78	-25	-60	79	-28	-4
1.142500	991	3657	-12567	-28304	-195	-2339	-13057	-13131	-75	-5575	-8365	-17535	-248	-10074	-9152	-14164	3249	7174	8530	-26058	-4163	-21150	11263	-32187	421	-20305	7835	-19910	-52	-14349	15834	-7148	-152	-118	-126	-68	-65	-57	-109	33	-152	13	49	-79	-22	-60	76	-40	0
1.143333	741	3651	-16018	-28147	-267	-2367	-13447	-14273	-196	-5840	-8981	-18008	-184	-10401	-9676	-14082	2985	7692	10517	-26047	-4055	-20528	11785	-32508	373	-20545	8586	-19346	2608	-15275	15762	-6880	-148	-133	-121	-68	-64	-60	-107	37	-153	15	34	-78	-19	-57	81	-34	0
1.144167	227	3743	-19310	-28013	-465	-2422	-13803	-15375	-150	-6135	-9629	-18436	-162	-10687	-10226	-13989	2944	8116	12719	-26082	-4615	-20038	12416	-32656	243	-20812	9508	-18885	5342	-16263	15724	-6665	-147	-129	-121	-67	-61	-58	-93	40	-151	19	34	-75	-21	-59	78	-33	0
1.145000	-129	3908	-22382	-27894	-567	-2527	-14107	-16420	91	-6443	-10297	-18824	-142	-10910	-10784	-13894	3189	8450	15091	-26174	-3730	-19707	13112	-32697	181	-21084	10569	-18524	5819	-17270	15741	-6509	-149	-127	-122	-66	-64	-62	-108	38	-150	18	34	-75	-21	-58	80	-34	0
1.145833	-492	4125	-25134	-27812	-418	-2682	-14356	-17407	246	-6768	-10963	-19174	-112	-11070	-11355	-13798	3266	8658	17532	-26309	-4890	-19509	13870	-32736	30	-21321	11740	-18256	7631	-18256	15814	-6394	-145	-127	-121	-67	-66	-51	-103	39	-151	19	35	-78	-19	-59	78	-27	0
1.146667	-736	4373	-27494	-27776	-549	-2902	-14542	-18327	266	-7100	-11613	-19495	-141	-11153	-11926	-13722	3583	8734	19959	-26502	-2804	-19446	14623	-32725	177	-21505	12979	-18071	7035	-19176	15956	-6332	-147	-126	-122	-69	-62	-59	-107	39	-151	18	33	-75	-19	-57	82	-29	0
1.147500	-1052	4629	-29421	-27785	-649	-3181	-14652	-19180	211	-7446	-12236	-19788	-161	-11178	-12493	-13675	3999	8637	22261	-26736	-522	-19494	15351	-32590	388	-21619	14262	-17951	2019	-19993	16163	-6308	-155	-129	-122	-68	-61	-52	-105	40	-153	19	35	-75	-21	-58	79	-33	0
1.148333	-1214	4881	-30856	-27845	-511	-3548	-14684	-19969	194	-7793	-12798	-20054	-124	-11145	-13027	-13662	6514	8377	24347	-27003	-2144	-19643	16017	-32208	458	-21635	15534	-17887	-74	-20668	16447	-6320	-152	-128	-126	-70	-66	-63	-111	35	-154	17	30	-79	-26	-60	87	-35	-5
1.149167	-1233	5126	-31800	-27956	-452	-4009	-14622	-20686	561	-8151	-13296	-20294	-119	-11071	-13534	-13679	10955	7948	26121	-27285	-59	-19856	16598	-31641	375	-21547	16756	-17850	-2251	-21191	16805	-6345	-155	-127	-121	-67	-65	-63	-109	43	-152	18	34	-77	-27	-64	80	-31	-3
1.150000	-1320	5368	-32209	-28117	-440	-4569	-14459	-21309	626	-8513	-13707	-20500	-127	-10972	-13982	-13732	11115	7370	27494	-27571	371	-20118	17061	-30927	270	-21361	17897	-17824	-2565	-21537	17259	-6384	-150	-127	-119	-73	-67	-61	-109	38	-152	16	34	-77	-24	-57	80	-44	-3
1.150833	-1368	5621	-32080	-28330	-52	-5217	-14201	-21851	398	-8896	-14026	-20691	-229	-10868	-14371	-13820	9068	6648	28387	-27832	436	-20400	17389	-30083	274	-21077	18921	-17793	-1839	-21702	17734	-6422	-148	-124	-120	-66	-63	-58	-102	42	-151	19	32	-75	-19	-57	86	-27	0
1.151667	-1195	5906	-31428	-28588	-256	-5988	-13848	-22308	503	-9305	-14253	-20848	-250	-10782	-14687	-13947	7958	5811	28735	-28051	2635	-20689	17563	-29129	260	-20712	19805	-17732	-2307	-21691	18295	-6449	-146	-122	-118	-64	-60	-57	-107	43	-147	20	37	-69	-13	-56	87	-26	5
1.152500	-904	6248	-30264	-28903	-296	-6870	-13406	-22679	550	-9752	-14388	-20988	-210	-10747	-14925	-14101	6312	4911	28507	-28203	3907	-20968	17579	-28105	33	-20290	20525	-17636	-4368	-21532	18897	-6469	-147	-122	-117	-61	-56	-56	-93	41	-147	20	37	-73	-22	-56	86	-29	2
1.153333	-768	6676	-28630	-29242	-9	-7855	-12887	-22949	409	-10240	-14423	-21095	-196	-10774	-15063	-14273	4917	3970	27697	-28274	2008	-21228	17427	-27022	-120	-19828	21064	-17482	-2587	-21227	19529	-6471	-147	-120	-116	-63	-64	-57	-104	42	-153	20	37	-75	-21	-52	87	-27	2
1.154167	-755	7221	-26562	-29610	-120	-8956	-12297	-23124	279	-10778	-14375	-21176	-259	-10878	-15120	-14464	3654	3051	26326	-28244	3224	-21448	17156	-25923	-69	-19358	21413	-17276	-772	-20820	20170	-6456	-146	-122	-115	-70	-62	-56	-102	41	-150	19	38	-73	-21	-56	84	-28	2
1.155000	-699	7946	-24119	-30003	59	-10148	-11658	-23208	359	-11364	-14247	-21222	-260	-11098	-15078	-14654	2086	2191	24428	-28103	3486	-21630	16774	-24838	-117	-18907	21573	-16997	979	-20338	20796	-6423	-150	-125	-117	-65	-60	-57	-104	44	-151	21	36	-75	-19	-55	85	-27	-15
1.155833	-631	8844	-21383	-30384	109	-11418	-10973	-23188	395	-12004	-14055	-21235	-191	-11421	-14947	-14834	671	1440	22099	-27848	3236	-21774	16230	-23794	-177	-18492	21555	-16655	2946	-19813	21401	-6386	-149	-124	-119	-64	-65	-57	-102	43	-152	20	36	-75	-23	-59	82	-28	0
1.156667	-752	9945	-18441	-30753	-10	-12743	-10299	-23069	202	-12697	-13812	-21205	-227	-11860	-14733	-14992	-606	852	19444	-27462	3735	-21872	15639	-22823	-87	-18140	21366	-16247	4566	-19276	21956	-6352	-151	-130	-120	-65	-64	-61	-107	40	-153	13	33	-77	-26	-57	81	-28	6
1.157500	-527	11242	-15392	-31094	74	-14094	-9539	-22858	140	-13435	-13531	-21133	-240	-12412	-14445	-15118	-1684	457	16581	-27008	3201	-21928	15008	-21939	-114	-17856	21031	-15774	6878	-18770	22440	-6332	-146	-126	-138	-66	-60	-56	-104	41	-150	19	37	-73	-22	-58	81	-28	1
1.158333	-370	12752	-12319	-31386	103	-15447	-8870	-22542	210	-14213	-13225	-21012	-277	-13069	-14100	-15205	-2152	288	13647	-26450	3595	-21949	14353	-21139	-218	-17662	20580	-15252	7864	-18316	22832	-6337	-146	-127	-118	-64	-64	-57	-105	41	-149	21	35	-73	-22	-58	84	-27	0
1.159167	-767	14445	-9320	-31623	113	-16791	-8191	-22143	197	-15023	-12917	-20824	-208	-13826	-13708	-15246	-2476	360	10773	-25826	2309	-21932	13716	-20501	-139	-17545	20023	-14697	9762	-17934	23120	-6380	-144	-125	-120	-65	-57	-56	-102	41	-150	16	35	-73	-19	-55	81	-25	3
1.160000	-630	16318	-6460	-31799	213	-18079	-7549	-21660	235	-15844	-12617	-20636	-187	-14651	-13291	-15232	-3334	688	8064	-25167	2409	-21884	13125	-19974	140	-17520	19398	-14113	11346	-17644	23288	-6484	-147	-127	-117	-61	-61	-57	-104	43	-151	21	38	-73	-30	-52	85	-26	-1
1.160833	-314	18275	-3848	-31875	121	-19285	-6955	-21106	43	-16645	-12339	-20375	-298	-15548	-12870	-15167	-4019	1268	5676	-24505	4661	-21811	12597	-19581	-16	-17565	18736	-13526	7578	-17456	23344	-6655	-149	-126	-117	-64	-63	-53	-104	38	-151	19	35	-76	-24	-57	78	-27	-1
1.161667	-105	20329	-1549	-31882	266	-20381	-6417	-20506	-19	-17474	-12098	-20065	-285	-16488	-12453	-15055	-4415	2089	3712	-23875	1829	-21712	12155	-19315	-317	-17658	18058	-12942	6467	-17365	23266	-6903	-150	-127	-121	-68	-65	-59	-110	40	-151	17	34	-77	-22	-57	81	-31	-4
1.162500	233	22408	384	-31788	461	-21345	-5940	-19854	-43	-18230	-11892	-19712	-250	-17447	-12060	-14891	-4524	3156	2256	-23308	2548	-21575	11824	-19161	-205	-17816	17394	-12382	5033	-17366	23074	-7228	-148	-128	-120	-66	-65	-58	-105	40	-151	26	36	-78	-21	-59	80	-28	-1
1.163333	268	24450	1907	-31613	1072	-22152	-5522	-19170	-49	-18969	-11735	-19308	-231	-18386	-11704	-14692	-4436	4401	1356	-22867	2188	-21406	11599	-19112	-188	-17978	16767	-11862	5023	-17440	22774	-7647	-145	-129	-122	-69	-62	-29	-102	41	-151	18	34	-74	-22	-53	81	-29	1
1.164167	-131	26401	3002	-31351	1687	-22792	-5167	-18470	-105	-19632	-11631	-18870	-281	-19302	-11402	-14464	-4593	5803	1034	-22506	822	-21201	11486	-19155	-253	-18136	16195	-11398	6761	-17604	22377	-8152	-148	-129	-122	-67	-65	-57	-108	39	-147	15	36	-76	-25	-58	80	-29	0
1.165000	-484	28204	3667	-31013	1452	-23255	-4880	-17775	-148	-20216	-11573	-18394	-193	-20166	-11166	-14221	-4679	7333	1290	-22332	1263	-20954	11483	-19235	-356	-18267	15697	-11003	8275	-17766	21907	-8755	-152	-131	-124	-68	-67	-62	-107	39	-153	17	35	-81	-25	-59	81	-32	-1
1.165833	-522	29812	3899	-30615	995	-23535	-4650	-17103	-322	-20701	-11567	-17894	-242	-20970	-10999	-13976	-4630	8948	2092	-22343	2417	-20661	11585	-19435	-386	-18353	15282	-10685	6720	-17961	21382	-9415	-147	-130	-133	-69	-61	-56	-105	40	-150	18	21	-81	-23	-58	82	-28	-3
1.166667	-770	31185	3728	-30173	1073	-23633	-4476	-16464	-264	-21103	-11602	-17360	-279	-21697	-10900	-13742	-4514	10599	3367	-22511	-457	-20318	11775	-19626	-351	-18375	14952	-10449	8448	-18149	20823	-10152	-148	-128	-122	-73	-64	-58	-105	41	-151	17	35	-76	-24	-57	82	-29	0
1.167500	-897	32272	3177	-29706	774	-23561	-4356	-15885	-176	-21406	-11661	-16825	-146	-22334	-10880	-13529	-4444	12241	5022	-22883	-671	-19921	12031	-19830	-670	-18325	14702	-10311	10253	-18307	20266	-10938	-149	-128	-121	-65	-66	-59	-108	41	-149	12	34	-78	-25	-57	84	-29	0
1.168333	-694	32767	2289	-29246	549	-23331	-4288	-15365	-301	-21608	-11803	-16272	-216	-22887	-10930	-13347	-4445	13841	6956	-23440	-582	-19470	12341	-20025	-717	-18189	14545	-10267	10895	-18411	19727	-11763	-146	-132	-126	-69	-67	-58	-107	38	-152	15	34	-83	-21	-57	84	-30	-4
1.169167	-539	32767	1104	-28794	431	-22980	-4269	-14926	-279	-21722	-11947	-15731	-293	-23354	-11050	-13210	-4164	15362	9057	-24160	-1891	-18962	12686	-20199	-609	-17967	14467	-10319	11266	-18470	19231	-12601	-150	-129	-120	-65	-65	-78	-108	40	-153	15	35	-77	-26	-60	81	-31	-1
1.170000	-447	32767	-352	-28395	246	-22482	-4290	-14580	-73	-21745	-12114	-15201	-178	-23737	-11209	-13119	-4206	16790	11207	-25033	-2002	-18400	13034	-20328	-643	-17660	14457	-10463	9997	-18403	18795	-13441	-149	-130	-125	-70	-64	-58	-107	37	-153	15	35	-78	-23	-53	84	-31	2
1.170833	-551	32767	-2020	-28060	32	-21907	-4351	-14317	-114	-21694	-12308	-14693	-122	-24043	-11427	-13049	-4086	18087	13287	-26014	-2670	-17789	13380	-20405	-587	-17280	14508	-10693	8442	-18267	18435	-14263	-146	-128	-120	-59	-64	-57	-105	43	-151	19	37	-63	-23	-57	84	-26	0
1.171667	-697	32591	-3865	-27813	-48	-21283	-4457	-14152	82	-21575	-12489	-14209	-73	-24289	-11675	-13071	-3679	19239	15157	-27073	-2282	-17142	13695	-20417	-420	-16831	14608	-11001	5055	-18041	18164	-15053	-146	-126	-119	-64	-64	-53	-102	43	-145	20	47	-73	-24	-50	88	-23	1
1.172500	-149	31477	-5844	-27670	-98	-20625	-4602	-14083	300	-21415	-12693	-13775	-31	-24485	-11955	-13116	-4656	20231	16786	-28170	-2774	-16464	13966	-20369	-380	-16337	14736	-11391	1793	-17730	17983	-15797	-147	-126	-124	-64	-61	-53	-104	46	-148	17	33	-75	-19	-52	86	-27	0
1.173333	465	29931	-7930	-27648	-5	-19969	-4790	-14110	150	-21215	-12896	-13383	-69	-24643	-12230	-13197	-7583	21056	18041	-29257	-3454	-15768	14180	-20250	-522	-15807	14898	-11839	1175	-17336	17895	-16473	-152	-133	-122	-67	-67	-60	-104	41	-154	16	34	-75	-19	-55	84	-40	-5
1.174167	432	27957	-10080	-27791	-361	-19326	-5019	-14220	92	-21003	-13100	-13051	-94	-24777	-12512	-13304	-10258	21709	18895	-30303	25	-15061	14335	-20065	-609	-15255	15071	-12338	-4118	-16876	17894	-17081	-151	-129	-122	-59	-63	-57	-107	39	-155	17	34	-73	-24	-55	84	-28	0
1.175000	276	25575	-12278	-27954	-308	-18732	-5285	-14404	214	-20783	-13290	-12775	-87	-24894	-12773	-13421	-10586	22177	19312	-31277	-1787	-14365	14424	-19816	-620	-14720	15251	-12871	-6574	-16366	17975	-17607	-151	-127	-121	-66	-66	-56	-103	41	-153	17	34	-78	-22	-55	84	-28	-6
1.175833	803	22778	-14477	-28282	-320	-18197	-5587	-14653	219	-20579	-13476	-12561	-83	-25012	-13012	-13545	-8845	22454	19315	-32072	-1187	-13692	14450	-19517	-701	-14173	15422	-13441	-7750	-15812	18122	-18051	-149	-128	-116	-66	-61	-57	-103	41	-151	17	30	-76	-23	-56	85	-27	0
1.176667	1819	19622	-16629	-28713	-335	-17745	-5930	-14955	198	-20400	-13654	-12410	-85	-25136	-13216	-13658	-7277	22533	18886	-32422	-559	-13055	14410	-19170	-762	-13672	15590	-14026	-7544	-15239	18312	-18409	-147	-131	-119	-67	-61	-57	-102	40	-160	15	37	-74	-23	-53	79	-26	0
1.177500	2020	16145	-18712	-29218	-402	-17390	-6311	-15293	147	-20260	-13822	-12327	-58	-25270	-13377	-13751	-6109	22397	18104	-32579	-1337	-12468	14322	-18791	-783	-13207	15749	-14629	-5410	-14661	18540	-18683	-147	-127	-117	-65	-60	-57	-102	40	-149	20	36	-74	-16	-50	85	-25	1
1.178333	1618	12404	-20669	-29784	-337	-17129	-6723	-15663	-32	-20162	-13974	-12301	4	-25419	-13494	-13817	-4927	22046	17034	-32632	-900	-11940	14185	-18388	-698	-12796	15891	-15230	-2674	-14097	18767	-18877	-150	-130	-121	-66	-61	-57	-102	42	-148	16	35	-75	-14	-50	85	-27	0
1.179167	1107	8458	-22463	-30382	-804	-16977	-7165	-16040	-365	-20115	-14113	-12344	1	-25580	-13560	-13834	-3659	21469	15759	-32669	885	-11484	14019	-17977	-561	-12443	16015	-15824	-3793	-13562	18985	-18997	-147	-128	-118	-64	-61	-55	-101	45	-148	18	34	-73	-22	-49	88	-25	0
1.180000	-58	4338	-24067	-30997	-1453	-16924	-7634	-16413	-417	-20126	-14238	-12435	-46	-25758	-13579	-13810	-2591	20645	14346	-32671	-1327	-11100	13836	-17572	-641	-12150	16126	-16408	-3090	-13067	19172	-19057	-148	-127	-118	-64	-62	-53	-102	43	-152	18	37	-74	-18	-52	85	-26	-5
1.180833	-834	114	-25433	-31599	-1892	-16979	-8128	-16781	-374	-20198	-14353	-12584	-1	-25942	-13550	-13731	-1666	19576	12909	-32689	-2127	-10800	13639	-17186	-722	-11916	16218	-16982	-1024	-12617	19313	-19060	-151	-129	-115	-69	-63	-58	-107	38	-136	13	30	-78	-19	-55	80	-31	0
1.181667	-767	-4113	-26528	-32167	-1634	-17128	-8631	-17131	-538	-20319	-14455	-12777	10	-26134	-13483	-13630	-819	18245	11530	-32685	-1691	-10585	13449	-16836	-620	-11744	16298	-17539	511	-12219	19402	-19020	-154	-133	-126	-75	-68	-62	-108	35	-152	13	32	-81	-26	-60	80	-33	-7
1.182500	-808	-8257	-27300	-32525	-1476	-17341	-9140	-17449	-584	-20496	-14542	-13012	-15	-26313	-13377	-13461	-231	16674	10294	-32696	-2607	-10444	13282	-16515	-643	-11608	16379	-18071	2625	-11873	19433	-18932	-151	-137	-119	-70	-62	-78	-107	35	-154	12	30	-79	-22	-55	80	-34	-3
1.183333	-956	-12244	-27734	-32649	-1195	-17665	-9649	-17735	-318	-20715	-14586	-13271	-25	-26479	-13239	-13256	454	14848	9273	-32684	-1941	-10385	13146	-16250	-768	-11528	16442	-18572	3845	-11587	19393	-18815	-149	-133	-121	-72	-64	-23	-119	38	-154	13	35	-76	-24	-57	79	-35	-3
1.184167	-887	-16026	-27805	-32717	-958	-18045	-10150	-17985	-314	-20971	-14663	-13559	-28	-26624	-13086	-13018	1208	12788	8514	-32695	-1795	-10399	13048	-16044	-514	-11485	16491	-19047	5236	-11354	19284	-18674	-149	-132	-119	-68	-64	-61	-90	37	-150	13	32	-80	-22	-57	81	-31	-3
1.185000	-840	-19563	-27509	-32724	-912	-18475	-10633	-18205	-507	-21262	-14703	-13860	-138	-26740	-12925	-12760	1877	10491	8054	-32679	-1010	-10482	12991	-15904	-281	-11469	16539	-19490	5369	-11173	19119	-18515	-150	-131	-122	-70	-62	-58	-108	39	-153	16	34	-76	-19	-57	77	-30	-1
1.185833	-756	-22798	-26833	-32751	-865	-18946	-11094	-18393	-431	-21572	-14736	-14174	-180	-26819	-12772	-12493	2388	7975	7913	-32669	-110	-10629	12980	-15836	-183	-11485	16575	-19901	3737	-11037	18889	-18324	-150	-127	-118	-69	-62	-60	-87	59	-148	16	33	-76	-23	-60	79	-29	0
1.186667	-639	-25669	-25807	-32715	-559	-19446	-11528	-18544	-338	-21891	-14755	-14495	-119	-26855	-12631	-12227	2926	5278	8078	-32492	-1009	-10845	13021	-15843	-80	-11518	16603	-20275	4409	-10941	18627	-18153	-149	-127	-121	-67	-66	-57	-103	40	-148	19	38	-75	-25	-58	84	-28	1
1.187500	-482	-28142	-24450	-32755	-710	-19972	-11923	-18679	-331	-22221	-14772	-14821	-74	-26853	-12515	-11974	3255	2443	8525	-32267	3276	-11084	13105	-15927	-111	-11568	16611	-20617	-269	-10879	18331	-17955	-144	-126	-127	-70	-59	-57	-104	42	-148	16	33	-78	-19	-58	81	-28	1
1.188333	-452	-30205	-22808	-32740	-472	-20505	-12280	-18795	-315	-22544	-14781	-15147	78	-26801	-12443	-11747	3211	-516	9200	-32046	3088	-11377	13226	-16079	-150	-11630	16609	-20917	-4947	-10847	18021	-17743	-147	-131	-122	-72	-59	-59	-104	43	-150	15	34	-78	-29	-59	82	-60	-5
1.189167	-252	-31615	-20934	-32759	-349	-21044	-12594	-18900	-503	-22855	-14790	-15460	175	-26706	-12401	-11559	3232	-3476	10058	-31867	2816	-11705	13390	-16315	228	-11699	16591	-21175	-7929	-10830	17712	-17516	-151	-125	-124	-69	-63	-57	-108	39	-155	16	32	-77	-21	-58	84	-32	-1
1.190000	-133	-32228	-18880	-32738	-220	-21581	-12866	-18991	-735	-23146	-14794	-15770	108	-26570	-12393	-11416	3168	-6458	11021	-31742	4479	-12060	13579	-16616	210	-11773	16561	-21397	-10205	-10835	17415	-17279	-156	-130	-127	-73	-67	-62	-111	36	-155	15	33	-82	-25	-62	77	-32	-6
1.190833	-228	-32479	-16704	-32759	-218	-22103	-13082	-19084	-747	-23411	-14804	-16062	163	-26405	-12491	-11326	3054	-9396	12014	-31693	4060	-12433	13794	-16974	77	-11849	16497	-21569	-10540	-10838	17153	-17006	-150	-127	-121	-91	-63	-60	-102	38	-152	16	35	-76	-22	-57	85	-27	-1
1.191667	-194	-32590	-14504	-32737	91	-22607	-13258	-19170	-633	-23639	-14811	-16339	145	-26175	-12616	-11298	3009	-12237	12954	-31701	4030	-12827	14022	-17387	236	-11934	16424	-21700	-9471	-10865	16932	-16708	-149	-127	-118	-66	-61	-57	-101	42	-152	12	37	-73	-19	-56	81	-28	0
1.192500	19	-32635	-12339	-32753	-107	-23090	-13386	-19269	-702	-23839	-14862	-16608	25	-25933	-12797	-11322	2847	-14950	13772	-31778	6159	-13232	14249	-17857	323	-12016	16330	-21793	-10830	-10894	16748	-16379	-150	-126	-119	-66	-36	-57	-103	40	-150	19	34	-76	-21	-56	84	-29	1
1.193333	109	-32657	-10314	-32734	58	-23550	-13465	-19379	-558	-24005	-14868	-16855	-50	-25673	-13039	-11416	2535	-17471	14384	-31903	4618	-13647	14472	-18368	286	-12109	16200	-21838	-10613	-10928	16623	-16014	-150	-125	-120	-56	-60	-57	-102	43	-150	20	33	-73	-22	-55	86	-29	0
1.194167	92	-32669	-8476	-32751	154	-23982	-13507	-19495	-280	-24136	-14927	-17087	-14	-25406	-13333	-11564	2524	-19756	14746	-32066	3023	-14077	14682	-18906	250	-12210	16063	-21845	-7286	-10971	16553	-15613	-147	-127	-118	-62	-62	-56	-102	42	-150	18	35	-74	-22	-56	85	-27	2
1.195000	-4	-32673	-6888	-32682	11	-24379	-13504	-19617	-273	-24229	-14969	-17304	-70	-25139	-13668	-11765	2401	-21794	14803	-32262	3708	-14512	14870	-19476	170	-12320	15890	-21814	-4249	-11021	16532	-15175	-146	-125	-120	-67	-64	-56	-103	42	-150	17	37	-75	-24	-56	82	-29	7
1.195833	23	-32676	-5601	-32606	5	-24747	-13472	-19753	-39	-24290	-15044	-17507	-170	-24881	-14039	-12023	2307	-23533	14535	-32474	1991	-14951	15038	-20058	227	-12446	15708	-21746	-356	-11083	16557	-14703	-145	-124	-118	-66	-64	-56	-109	41	-151	16	18	-79	-21	-52	84	-28	-3
1.196667	171	-32511	-4665	-32500	107	-25076	-13400	-19890	318	-24325	-15131	-17674	-206	-24636	-14431	-12311	2426	-24950	13927	-32604	1342	-15395	15171	-20644	141	-12583	15510	-21645	2875	-11157	16621	-14182	-150	-126	-119	-66	-61	-62	-103	42	-152	15	25	-73	-23	-55	82	-9	-1
1.197500	25	-31916	-4099	-32400	67	-25339	-13305	-20036	400	-24337	-15233	-17837	-176	-24420	-14839	-12632	2437	-26024	12990	-32668	678	-15847	15263	-21233	-21	-12739	15297	-21509	5696	-11252	16710	-13636	-146	-121	-118	-65	-63	-55	-103	41	-151	19	35	-75	-22	-53	87	-29	1
1.198333	-94	-31088	-3914	-32281	63	-25631	-13187	-20180	404	-24330	-15347	-17979	75	-24240	-15225	-12965	2259	-26753	11748	-32676	-249	-16301	15313	-21818	165	-12913	15077	-21353	8014	-11361	16814	-13072	-152	-128	-120	-67	-64	-58	-111	39	-154	19	35	-76	-22	-56	79	-32	-1
1.199167	-23	-30083	-4097	-32143	119	-25856	-13052	-20330	539	-24317	-15472	-18111	449	-24103	-15636	-13303	2161	-27122	10240	-32696	-146	-16762	15322	-22382	-26	-13107	14852	-21173	7887	-11490	16921	-12488	-147	-124	-109	-62	-58	-61	-104	42	-151	21	36	-75	-17	-57	86	-25	2
1.200000	-93	-28936	-4635	-31959	309	-26044	-12895	-20466	702	-24291	-15608	-18217	421	-24011	-15996	-13635	2181	-27147	8501	-32682	-2618	-17220	15278	-22925	-345	-13314	14632	-20978	9904	-11642	17016	-11900	-145	-122	-117	-66	-59	-56	-102	43	-148	23	22	-74	-19	-52	87	-26	0
1.200833	94	-27638	-5489	-31732	121	-26198	-12730	-20603	748	-24273	-15751	-18308	250	-23965	-16332	-13953	2238	-26830	6610	-32699	-679	-17681	15210	-23443	-88	-13565	14402	-20774	7963	-11829	17087	-11317	-148	-127	-119	-64	-53	-56	-104	39	-151	18	33	-77	-22	-55	84	-28	-4
1.201667	71	-26198	-6617	-31438	187	-26320	-12564	-20728	857	-24264	-15894	-18403	189	-23978	-16615	-14248	1974	-26210	4637	-32690	-1040	-18142	15092	-23929	-19	-13830	14187	-20560	4257	-12022	17124	-10755	-150	-128	-121	-69	-61	-56	-108	36	-143	18	35	-75	-24	-56	79	-35	3
1.202500	-77	-24605	-7938	-31075	162	-26409	-12387	-20843	977	-24260	-16035	-18475	124	-24033	-16845	-14506	1853	-25283	2657	-32702	-3195	-18593	14939	-24375	6	-14115	13980	-20345	3103	-12250	17121	-10217	-143	-129	-119	-66	-63	-60	-104	38	-152	17	35	-75	-24	-55	84	-28	8
1.203333	-35	-22847	-9403	-30629	249	-26465	-12205	-20936	891	-24278	-16165	-18533	68	-24140	-17006	-14717	1826	-24108	741	-32685	-2235	-19043	14752	-24780	0	-14441	13792	-20127	1635	-12504	17073	-9710	-150	-128	-117	-66	-64	-57	-109	42	-154	20	36	-76	-23	-55	84	-27	-1
1.204167	89	-20930	-10943	-30103	212	-26498	-12021	-21016	808	-24312	-16284	-18581	-16	-24282	-17097	-14881	1887	-22726	-1047	-32697	-3339	-19479	14541	-25146	73	-14790	13611	-19920	1723	-12784	16981	-9281	-149	-124	-117	-66	-57	-58	-105	41	-151	20	33	-75	-23	-53	82	-28	0
1.205000	101	-18848	-12503	-29499	395	-26503	-11834	-21077	801	-24362	-16373	-18620	-102	-24462	-17121	-15000	1876	-21158	-2657	-32682	-4045	-19904	14313	-25468	-7	-15160	13454	-19719	2972	-13090	16837	-8901	-151	-130	-120	-65	-60	-57	-104	41	-152	22	37	-73	-23	-53	82	-27	-5
1.205833	58	-16614	-13995	-28824	156	-26487	-11650	-21120	917	-24433	-16442	-18648	-117	-24666	-17060	-15033	1821	-19459	-4010	-32694	-2223	-20312	14074	-25741	4	-15556	13325	-19534	1361	-13422	16655	-8590	-147	-126	-155	-69	-65	-57	-104	40	-150	18	36	-78	-22	-55	81	-29	0
1.206667	-47	-14259	-15373	-28094	110	-26459	-11465	-21137	759	-24517	-16475	-18668	-248	-24892	-16932	-15076	1531	-17678	-5090	-32682	-2720	-20700	13830	-25976	-112	-15981	13211	-19368	-1273	-13776	16436	-8362	-152	-130	-121	-73	-38	-59	-108	37	-150	18	35	-77	-27	-55	81	-34	-1
1.207500	-154	-11791	-16593	-27317	293	-26413	-11277	-21139	450	-24618	-16477	-18681	-257	-25122	-16729	-15041	1527	-15849	-5857	-32696	-4761	-21061	13592	-26165	-161	-16427	13116	-19216	-867	-14151	16195	-8205	-147	-128	-121	-69	-59	-59	-103	39	-150	19	32	-78	-21	-55	82	-31	0
1.208333	-143	-9244	-17620	-26513	261	-26349	-11084	-21115	522	-24728	-16430	-18681	-277	-25348	-16460	-14964	1610	-14017	-6301	-32679	-3379	-21400	13365	-26315	-9	-16895	13045	-19083	-1382	-14551	15943	-8134	-151	-131	-121	-73	-66	-62	-107	35	-151	15	35	-76	-19	-58	80	-33	-1
1.209167	-154	-6655	-18432	-25687	139	-26275	-10882	-21073	710	-24833	-16338	-18671	-352	-25559	-16132	-14844	1190	-12212	-6424	-32694	-3682	-21701	13153	-26427	-48	-17372	12992	-18961	-1416	-14965	15690	-8136	-150	-128	-121	-69	-62	-59	-108	38	-148	16	34	-79	-24	-58	80	-31	-4
1.210000	-286	-4066	-19028	-24863	141	-26191	-10675	-21005	643	-24943	-16199	-18650	-352	-25746	-15766	-14706	997	-10473	-6236	-32652	-3707	-21959	12963	-26508	-174	-17852	12957	-18893	-1401	-15388	15450	-8217	-150	-131	-120	-70	-63	-60	-105	19	-153	18	35	-75	-22	-53	81	-21	-6
1.210833	-368	-1499	-19414	-24009	172	-26095	-10461	-20920	589	-25037	-16023	-18625	-355	-25905	-15333	-14523	1233	-8820	-5743	-32627	-3310	-22176	12798	-26553	-78	-18334	12931	-18836	-1681	-15827	15233	-8357	-150	-128	-120	-66	-61	-57	-103	42	-150	20	36	-74	-21	-51	86	-26	-3
1.211667	-392	980	-19614	-23266	132	-25986	-10232	-20819	470	-25118	-15790	-18570	-411	-26021	-14870	-14329	1153	-7294	-4991	-32592	-3586	-22342	12651	-26575	-72	-18806	12938	-18806	-1632	-16274	15052	-8562	-148	-125	-118	-66	-60	-56	-103	41	-150	20	42	-73	-16	-51	86	-30	1
1.212500	-425	3319	-19661	-22517	127	-25869	-9993	-20709	447	-25176	-15519	-18511	-403	-26095	-14389	-14131	984	-5897	-4014	-32598	-2511	-22450	12531	-26586	-254	-19263	12942	-18811	-3649	-16730	14910	-8816	-147	-128	-120	-69	-60	-58	-104	41	-150	17	38	-75	-17	-55	86	-29	2
1.213333	-468	5482	-19600	-21809	177	-25737	-9739	-20589	448	-25203	-15200	-18436	-394	-26119	-13890	-13932	782	-4651	-2865	-32586	-3997	-22503	12431	-26574	-328	-19686	12957	-18841	-3541	-17185	14824	-9100	-148	-128	-118	-69	-60	-57	-101	42	-150	19	36	-77	-22	-55	84	-29	1
1.214167	-429	7448	-19498	-21147	50	-25591	-9467	-20456	374	-25201	-14853	-18350	-431	-26100	-13386	-13737	763	-3558	-1581	-32650	-2563	-22493	12358	-26560	-189	-20079	12977	-18906	-4938	-17630	14793	-9411	-148	-128	-119	-67	-63	-56	-107	41	-150	20	35	-77	-18	-56	84	-29	0
1.215000	-443	9192	-19310	-20530	55	-25427	-9175	-20322	474	-25157	-14472	-18252	-492	-26026	-12894	-13555	808	-2613	-208	-32678	-648	-22417	12293	-26530	-288	-20422	13004	-18998	-10085	-18069	14819	-9736	-149	-132	-124	-74	-63	-61	-107	37	-151	13	28	-77	-21	-61	79	-34	0
1.215833	-413	10707	-19160	-19965	115	-25237	-8866	-20209	642	-25080	-14067	-18136	-470	-25905	-12382	-13389	798	-1807	1210	-32706	-3024	-22284	12257	-26522	-224	-20709	13043	-19116	-11711	-18484	14906	-10059	-153	-130	-120	-68	-60	-59	-92	36	-149	17	32	-78	-22	-58	77	-32	0
1.216667	-298	11980	-19036	-19452	199	-25015	-8527	-20048	447	-24950	-13633	-18002	-442	-25738	-11891	-13241	507	-1141	2618	-32715	-1772	-22102	12238	-26504	-171	-20925	13095	-19257	-13100	-18875	15046	-10374	-149	-129	-124	-70	-62	-68	-110	38	-152	18	35	-75	-22	-61	80	-29	0
1.217500	-250	13006	-18951	-18992	123	-24767	-8170	-19905	398	-24784	-13183	-17859	-436	-25537	-11413	-13115	342	-594	3984	-32706	-2082	-21847	12244	-26495	-193	-21078	13160	-19429	-11987	-19228	15243	-10674	-148	-127	-117	-69	-59	-60	-107	40	-149	18	36	-81	-22	-56	84	-28	0
1.218333	-297	13786	-18917	-18640	251	-24489	-7787	-19752	392	-24581	-12720	-17709	-451	-25303	-10950	-13013	388	-161	5268	-32691	-2801	-21563	12265	-26496	-259	-21153	13249	-19622	-8771	-19538	15474	-10943	-147	-132	-122	-67	-61	-57	-107	54	-150	19	35	-74	-21	-56	84	-26	0
1.219167	-252	14347	-18909	-18350	155	-24177	-7380	-19647	138	-24343	-12251	-17547	-391	-25047	-10510	-12934	352	182	6453	-32701	-1312	-21243	12319	-26509	-275	-21154	13363	-19831	-6611	-19791	15740	-11186	-147	-124	-118	-63	-61	-53	-105	44	-149	22	36	-73	-18	-56	80	-27	0
1.220000	-264	14689	-18919	-18158	68	-23819	-6953	-19525	-159	-24069	-11781	-17386	-344	-24775	-10085	-12871	217	449	7537	-32658	-910	-20907	12397	-26536	-113	-21077	13511	-20053	-6360	-19995	16037	-11399	-147	-125	-120	-65	-62	-42	-104	41	-150	23	40	-75	-24	-53	84	-41	-1
1.220833	-274	14846	-18908	-18079	180	-23449	-6509	-19416	-247	-23781	-11299	-17227	-436	-24504	-9677	-12835	258	648	8445	-32556	-3445	-20564	12506	-26584	-173	-20932	13693	-20292	-2518	-20140	16351	-11581	-147	-147	-119	-67	-63	-55	-104	41	-149	21	35	-80	-21	-56	84	-31	-1
1.221667	-255	14836	-18843	-18120	43	-23016	-6049	-19313	-446	-23472	-10830	-17073	-432	-24227	-9281	-12812	227	800	9215	-32383	-2562	-20227	12666	-26651	-395	-20720	13926	-20535	1173	-20209	16683	-11723	-148	-130	-121	-70	-65	-58	-107	46	-148	18	29	-79	-25	-57	80	-30	-1
1.222500	-249	14697	-18684	-18292	148	-22574	-5573	-19217	-577	-23152	-10356	-16920	-440	-23964	-8902	-12806	2	918	9830	-32148	-2663	-19900	12862	-26725	-406	-20450	14213	-20772	4506	-20195	17024	-11837	-151	-129	-121	-68	-64	-57	-104	38	-152	20	32	-78	-22	-55	86	-31	-5
1.223333	-166	14456	-18412	-18604	184	-22104	-5083	-19126	-668	-22831	-9890	-16782	-474	-23715	-8535	-12806	-18	1010	10284	-31855	-2923	-19596	13129	-26820	-317	-20134	14561	-21008	7206	-20165	17371	-11915	-154	-131	-126	-70	-65	-59	-108	39	-150	20	30	-78	-24	-56	79	-31	-4
1.224167	-132	14135	-17990	-19059	-38	-21621	-4595	-19043	-703	-22514	-9435	-16655	-397	-23493	-8177	-12811	76	1091	10588	-31507	-2142	-19328	13453	-26931	-280	-19788	14976	-21231	8880	-20052	17753	-11966	-148	-129	-120	-68	-63	-58	-108	41	-150	21	34	-77	-24	-58	87	-29	-1
1.225000	-171	13770	-17396	-19660	-76	-21127	-4110	-18958	-699	-22207	-8987	-16541	-348	-23295	-7825	-12816	27	1149	10739	-31118	-2437	-19088	13849	-27050	-170	-19424	15454	-21442	10753	-19887	18144	-11988	-150	-129	-120	-68	-65	-56	-108	42	-152	21	34	-78	-22	-55	82	-27	-1
1.225833	-152	13377	-16630	-20403	-68	-20642	-3616	-18887	-749	-21915	-8554	-16447	-405	-23127	-7481	-12824	-25	1215	10737	-30695	-1140	-18888	14312	-27187	10	-19063	15996	-21637	10276	-19686	18565	-11984	-151	-127	-120	-66	-63	-56	-101	43	-151	20	33	-77	-23	-53	85	-29	0
1.226667	-47	12980	-15701	-21278	-77	-20173	-3149	-18809	-651	-21652	-8138	-16369	-310	-22996	-7146	-12827	-336	1268	10594	-30252	-1583	-18728	14850	-27335	-80	-18717	16603	-21804	10603	-19460	19017	-11963	-148	-129	-119	-68	-63	-19	-101	43	-151	19	37	-74	-23	-52	84	-28	-5
1.227500	10	12594	-14621	-22266	42	-19734	-2710	-18742	-568	-21417	-7743	-16311	-253	-22902	-6822	-12825	-378	1318	10325	-29802	-862	-18607	15455	-27496	-12	-18398	17276	-21947	10866	-19220	19513	-11919	-149	-127	-118	-66	-64	-52	-98	39	-149	18	38	-75	-22	-53	84	-30	-3
1.228333	-91	12233	-13422	-23350	-33	-19337	-2296	-18674	-528	-21209	-7364	-16271	-363	-22841	-6507	-12820	-292	1367	9940	-29355	2543	-18519	16133	-27667	56	-18119	18000	-22057	5522	-18981	20045	-11860	-133	-129	-121	-79	-66	-56	-107	43	-153	19	35	-76	-21	-58	82	-29	-5
1.229167	-183	11913	-12138	-24499	279	-18977	-1916	-18609	-291	-21038	-7014	-16250	-375	-22809	-6205	-12805	-434	1408	9460	-28920	786	-18459	16874	-27839	-31	-17892	18780	-22130	2875	-18750	20632	-11778	-149	-129	-119	-66	-63	-58	-103	41	-152	20	35	-77	-25	-56	81	-38	-3
1.230000	-186	11630	-10816	-25697	628	-18681	-1576	-18542	-412	-20907	-6694	-16239	-284	-22807	-5920	-12786	-501	1450	8894	-28514	2598	-18421	17669	-28013	-88	-17720	19563	-22163	-218	-18538	21261	-11684	-148	-130	-114	-73	-65	-56	-103	41	-151	9	35	-77	-18	-58	81	-31	0
1.230833	-165	11389	-9509	-26894	696	-18442	-1286	-18478	-661	-20794	-6408	-16247	-283	-22824	-5651	-12764	-545	1486	8278	-28139	3257	-18401	18501	-28184	-178	-17607	20373	-22150	-2195	-18352	21948	-11569	-150	-128	-124	-66	-61	-55	-103	41	-149	17	51	-74	-22	-53	82	-27	3
1.231667	-143	11189	-8272	-28053	780	-18273	-1046	-18413	-508	-20720	-6152	-16258	-343	-22860	-5367	-12735	-470	1521	7632	-27804	3134	-18396	19356	-28345	-279	-17549	21190	-22083	-3097	-18199	22668	-11437	-153	-130	-121	-69	-58	-57	-105	30	-153	18	36	-76	-25	-58	82	-29	-1
1.232500	-133	11019	-7159	-29142	827	-18174	-860	-18355	-405	-20683	-5937	-16286	-335	-22905	-5188	-12711	-248	1558	6983	-27505	4407	-18403	20214	-28493	-466	-17539	21997	-21967	-4084	-18078	23417	-11290	-149	-127	-117	-64	-64	-56	-105	42	-151	18	36	-81	-24	-56	84	-26	1
1.233333	-112	10895	-6217	-30130	421	-18136	-729	-18292	-693	-20671	-5760	-16311	-331	-22955	-4994	-12685	-394	1600	6360	-27251	5874	-18409	21067	-28624	-912	-17571	22777	-21790	-7992	-17993	24180	-11127	-152	-127	-120	-62	-65	-58	-103	42	-152	20	34	-75	-23	-57	82	-28	1
1.234167	-66	10777	-5476	-30986	498	-18166	-652	-18235	-591	-20682	-5625	-16342	-354	-22993	-4830	-12667	-631	1644	5780	-27021	3842	-18418	21894	-28733	-971	-17636	23509	-21555	-8862	-17941	24943	-10950	-147	-128	-121	-69	-63	-49	-103	41	-150	17	32	-78	-25	-58	80	-28	2
1.235000	-145	10677	-4961	-31695	356	-18258	-633	-18180	-431	-20714	-5533	-16371	-293	-23037	-4699	-12651	-583	1698	5271	-26824	4375	-18429	22674	-28809	-809	-17723	24184	-21257	-8474	-17908	25689	-10759	-154	-127	-120	-69	-70	-61	-104	39	-150	18	35	-77	-21	-58	81	-27	-1
1.235833	-214	10584	-4699	-32246	182	-18398	-651	-18127	-448	-20760	-5477	-16395	-294	-23056	-4604	-12648	-539	1776	4853	-26637	4460	-18430	23389	-28853	-834	-17817	24787	-20898	-7781	-17899	26407	-10555	-151	-127	-119	-67	-60	-58	-108	37	-151	19	33	-78	-25	-57	81	-30	0
1.236667	-135	10494	-4686	-32553	55	-18578	-724	-18073	-400	-20817	-5459	-16428	-296	-23051	-4530	-12643	-590	1875	4543	-26462	3287	-18440	24021	-28852	-773	-17909	25312	-20477	-6223	-17898	27072	-10340	-149	-125	-121	-72	-63	-60	-109	42	-150	20	30	-77	-23	-57	82	-26	1
1.237500	-203	10395	-4872	-32669	-110	-18789	-835	-18021	-354	-20878	-5482	-16421	-280	-23018	-4487	-12654	-535	2000	4357	-26282	3714	-18438	24561	-28805	-757	-17987	25754	-19996	-4945	-17891	27665	-10126	-151	-126	-118	-67	-65	-59	-104	41	-153	19	35	-75	-24	-56	84	-28	0
1.238333	-305	10281	-5259	-32717	-207	-19021	-981	-17974	-410	-20938	-5528	-16414	-257	-22962	-4467	-12672	-419	2161	4291	-26090	2836	-18440	24990	-28704	-593	-18043	26101	-19458	-2853	-17883	28177	-9914	-147	-125	-115	-69	-64	-59	-99	43	-148	20	35	-79	-19	-56	84	-26	1
1.239167	-158	10148	-5795	-32611	-210	-19256	-1160	-17924	-465	-20993	-5602	-16403	-155	-22872	-4479	-12699	-320	2361	4349	-25876	2785	-18439	25302	-28534	-413	-18073	26350	-18869	-1990	-17859	28587	-9709	-147	-126	-119	-66	-59	-58	-101	43	-147	17	34	-77	-19	-53	85	-24	2
1.240000	-61	9992	-6440	-32323	-252	-19503	-1358	-17874	-614	-21036	-5690	-16366	-156	-22763	-4471	-12733	-337	2598	4526	-25634	1920	-18439	25489	-28339	-512	-18077	26502	-18241	-1279	-17813	28890	-9519	-151	-129	-121	-70	-65	-65	-103	41	-152	17	35	-77	-22	-57	82	-28	-5
1.240833	12	9809	-7134	-31870	-159	-19720	-1576	-17827	-675	-21072	-5787	-16321	-231	-22607	-4468	-12768	-463	2884	4815	-25359	554	-18439	25550	-28069	-500	-18044	26559	-17564	1253	-17738	29086	-9349	-150	-128	-122	-70	-63	-59	-105	37	-152	22	30	-78	-24	-58	80	-30	-3
1.241667	79	9605	-7814	-31320	-475	-19918	-1801	-17776	-625	-21070	-5890	-16252	-246	-22427	-4508	-12808	-431	3215	5193	-25055	3323	-18444	25484	-27741	-238	-17989	26528	-16858	-1711	-17635	29201	-9202	-151	-128	-122	-70	-68	-64	-108	37	-153	17	32	-77	-25	-60	80	-31	-5
1.242500	-24	9385	-8431	-30623	-396	-20082	-2028	-17715	-591	-21063	-5985	-16166	-199	-22219	-4514	-12845	-338	3590	5649	-24710	846	-18451	25308	-27352	-51	-17906	26416	-16126	-2917	-17502	29159	-9091	-151	-127	-121	-69	-65	-63	-105	40	-154	19	35	-79	-25	-48	80	-24	-4
1.243333	1	9141	-8937	-29874	-453	-20210	-2248	-17649	-404	-21021	-6064	-16065	-146	-21990	-4511	-12883	-264	4001	6153	-24349	923	-18464	25017	-26919	-127	-17803	26232	-15380	-3871	-17338	29061	-9017	-149	-126	-119	-69	-63	-61	-105	39	-148	19	35	-77	-23	-58	81	-13	0
1.244167	80	8889	-9296	-29068	-489	-20293	-2459	-17580	-473	-20981	-6131	-15952	-179	-21743	-4491	-12918	-385	4445	6683	-23952	1146	-18480	24629	-26410	-190	-17696	25989	-14632	-3763	-17153	28857	-8985	-147	-128	-118	-61	-57	-59	-104	43	-147	20	34	-74	-22	-56	84	-27	0
1.245000	16	8628	-9474	-28220	-430	-20328	-2653	-17498	-642	-20849	-6165	-15820	-142	-21478	-4447	-12948	-446	4912	7225	-23549	80	-18510	24157	-25869	80	-17585	25708	-13889	-2098	-16946	28594	-9003	-150	-128	-118	-66	-65	-61	-103	58	-150	21	34	-73	-19	-52	81	-28	0
1.245833	-50	8364	-9451	-27358	-319	-20315	-2823	-17414	-541	-20720	-6170	-15685	-155	-21205	-4379	-12977	-621	5398	7749	-23136	148	-18544	23619	-25287	242	-17478	25373	-13160	370	-16730	28296	-9073	-153	-127	-119	-65	-63	-58	-104	41	-150	20	24	-74	-22	-56	71	-26	0
1.246667	-281	8108	-9220	-26508	-685	-20256	-2971	-17316	-680	-20571	-6140	-15539	-195	-20916	-4280	-12996	-672	5886	8231	-22728	1801	-18593	23033	-24675	279	-17388	25023	-12451	-539	-16509	27912	-9198	-150	-126	-119	-66	-64	-55	-102	44	-151	19	35	-73	-22	-53	84	-27	-3
1.247500	-434	7861	-8790	-25672	-496	-20147	-3088	-17209	-705	-20369	-6079	-15386	-174	-20658	-4159	-13015	-559	6366	8661	-22334	-208	-18644	22414	-24040	232	-17316	24652	-11778	735	-16282	27532	-9376	-148	-127	-116	-66	-64	-58	-104	42	-165	22	36	-74	-5	-59	80	-28	-3
1.248333	-403	7634	-8179	-24870	-448	-19993	-3157	-17093	-647	-20148	-5980	-15238	-146	-20339	-4012	-13033	-543	6824	9025	-21967	-610	-18713	21778	-23374	302	-17272	24283	-11143	3605	-16067	27146	-9608	-149	-129	-122	-68	-63	-61	-107	37	-152	16	30	-78	-24	-59	75	-33	-3
1.249167	-422	7428	-7411	-24109	-531	-19799	-3229	-16971	-771	-19904	-5846	-15092	-166	-20043	-3840	-13049	-530	7252	9322	-21618	322	-18785	21135	-22714	414	-17255	23915	-10556	5634	-15868	26770	-9880	-150	-131	-122	-67	-62	-61	-107	47	-155	17	32	-78	-25	-57	80	-32	-1
1.250000	-341	7252	-6507	-23393	-482	-19561	-3236	-16835	-852	-19626	-5649	-14946	-160	-19746	-3651	-13059	-431	7641	9538	-21304	-473	-18866	20519	-22038	216	-17259	23559	-10021	7911	-15679	26408	-10202	-150	-128	-121	-73	-87	-62	-107	38	-151	17	32	-78	-24	-60	78	-31	-3
1.250833	-320	7098	-5513	-22724	-527	-19293	-3211	-16687	-849	-19329	-5478	-14813	-51	-19451	-3454	-13073	-336	7982	9684	-21022	-27	-18947	19925	-21335	227	-17293	23213	-9553	8876	-15518	26069	-10559	-148	-129	-121	-66	-62	-58	-107	43	-138	20	34	-75	-22	-58	80	-30	0
1.251667	-349	6969	-4485	-22121	-368	-18997	-3142	-16534	-887	-19010	-5261	-14690	-16	-19150	-3245	-13091	-410	8256	9764	-20778	7	-19031	19371	-20685	380	-17342	22866	-9146	9736	-15373	25754	-10949	-146	-122	-116	-65	-50	-56	-104	43	-149	21	36	-72	-19	-58	81	-26	1
1.252500	-350	6864	-3435	-21569	-202	-18687	-3044	-16384	-696	-18680	-5030	-14581	-127	-18854	-3052	-13115	-427	8461	9786	-20571	426	-19117	18848	-20013	391	-17414	22556	-8814	10005	-15256	25462	-11360	-148	-125	-111	-64	-65	-57	-104	42	-170	20	35	-73	-24	-58	82	-28	1
1.253333	-350	6770	-2432	-21080	-507	-18363	-2905	-16228	-563	-18336	-4788	-14501	-189	-18554	-2869	-13146	-400	8594	9758	-20400	553	-19196	18368	-19347	258	-17490	22236	-8561	9500	-15154	25193	-11768	-144	-124	-118	-65	-61	-60	-104	42	-147	22	36	-74	-19	-57	94	-26	2
[truncated: 10,495 more rows]
[truncated: 15 more columns]
