# Supplementary material for: Novel Methods for Surface EMG Analysis and Exploration Based on Multi-Modal Gaussian Mixture Models
Source: PLoS One. 2016 Jun 30;11(6):e0157239. doi: 10.1371/journal.pone.0157239 (PMC4928879; doi:10.1371/journal.pone.0157239)
Supplement: S1 File — (ZIP) [file pone.0157239.s001.zip › Haf_horses_trot_data/Haf_h11_t3_kin.trc]

PathFileType	4	(X/Y/Z)	D:\Users\zsoldosr\Desktop\HaflingerProjektEMGBiopsy\RawData\M2\Sambellat3r.trc
DataRate	CameraRate	NumFrames	NumMarkers	Units	OrigDataRate	OrigDataStartFrame	OrigNumFrames
120.00	120.00	1200	7	mm	120.00	1	1200
Frame#	Time	Head			Withers			Sacrum			HFL			HFR			HHL			HHR
		X1	Y1	Z1	X2	Y2	Z2	X3	Y3	Z3	X4	Y4	Z4	X5	Y5	Z5	X6	Y6	Z6	X7	Y7	Z7
1	0.000	1013.29633	285.49268	1590.99683	-26.29715	395.54950	1366.67603	-838.52899	348.16110	1352.92285	749.24561	547.72772	11.59698	-83.58871	289.17816	36.55776	-1257.46667	543.75970	61.28260	-392.95078	207.90227	8.19980
2	0.008	1011.24292	285.83575	1591.58423	-26.43834	395.93304	1364.62500	-838.99219	346.54926	1350.72083	732.23578	548.53943	7.49781	-75.51922	283.65884	59.11675	-1253.97583	544.22595	70.06418	-411.71503	203.51219	2.94496
3	0.017	1009.13434	286.32062	1592.01990	-26.62501	396.34882	1362.32874	-839.46637	345.05179	1348.43481	712.93799	549.39606	4.55678	-63.84821	277.64380	79.90127	-1248.02856	544.83936	76.82711	-431.83701	201.18015	-1.17926
4	0.025	1006.94818	287.01648	1592.19373	-26.89310	396.82266	1359.61279	-839.96753	343.77692	1346.01953	690.58594	550.51086	2.95835	-47.35926	271.45407	96.82027	-1238.04590	545.64117	80.57242	-453.90240	201.36075	-3.64695
5	0.033	1004.70282	287.91519	1592.05444	-27.25965	397.36053	1356.40576	-840.50348	342.82062	1343.46692	666.05414	552.08673	2.14900	-27.11589	266.00043	108.25891	-1223.42957	546.72760	81.71706	-477.57617	203.08380	-4.77555
6	0.042	1002.43884	288.95050	1591.60156	-27.72504	397.93741	1352.72424	-841.05530	342.24261	1340.77612	640.73108	554.03162	1.70919	-4.69846	261.96500	114.14777	-1204.24463	548.33020	81.42513	-502.04468	205.15623	-5.19378
7	0.050	1000.19904	290.02017	1590.86621	-28.28594	398.50961	1348.63440	-841.59119	342.03302	1337.94006	615.49823	556.05286	1.53907	19.04966	259.43378	115.91402	-1180.96179	550.55823	80.38509	-526.63330	206.94531	-5.29063
8	0.058	998.01868	291.03357	1589.89685	-28.94599	399.04114	1344.21655	-842.10883	342.11560	1334.96240	590.62384	557.95313	1.49679	44.03788	258.11398	115.43863	-1154.22046	553.17114	78.31503	-551.06702	208.47929	-5.28716
9	0.067	995.91901	291.95639	1588.75708	-29.72180	399.51154	1339.55188	-842.65979	342.38910	1331.87964	566.09021	559.71246	1.33127	70.35900	257.65585	114.11371	-1124.61670	555.73334	74.66906	-575.33337	210.08101	-5.37967
10	0.075	993.90497	292.80267	1587.52844	-30.65377	399.90317	1334.71875	-843.32593	342.77533	1328.77173	541.78815	561.38214	0.88566	97.90293	257.83643	112.55231	-1092.65076	557.91016	69.53233	-599.49268	211.91521	-5.66095
11	0.083	991.96191	293.58618	1586.30298	-31.81996	400.18753	1329.79236	-844.16028	343.26285	1325.74988	517.62646	563.00311	0.20272	126.32058	258.58142	110.80229	-1058.77539	559.53223	63.70517	-623.56018	213.91635	-6.09789
12	0.092	990.05341	294.29608	1585.16309	-33.33408	400.32025	1324.84973	-845.13092	343.92154	1322.92249	493.59109	564.62000	-0.51793	155.16183	259.87128	108.69608	-1023.43329	560.45642	58.21766	-647.50781	215.96127	-6.56348
13	0.100	988.12677	294.92514	1584.16455	-35.31357	400.25067	1319.98059	-846.11499	344.85938	1320.36621	469.70349	566.27930	-1.05723	184.06720	261.66080	106.06387	-987.11322	560.49597	53.93900	-671.32568	217.94518	-6.87763
14	0.108	986.12701	295.49799	1583.34485	-37.81919	399.95151	1315.29724	-846.96179	346.14905	1318.11572	445.95978	567.99493	-1.35597	212.94238	263.86349	102.81485	-950.43958	559.52307	51.44496	-695.05450	219.78900	-6.93049
15	0.117	984.01978	296.04706	1582.74133	-40.77927	399.44644	1310.94690	-847.57831	347.79071	1316.16187	422.30377	569.76904	-1.55413	242.00717	266.35742	98.97687	-914.20569	557.52679	50.95184	-718.79895	221.43512	-6.74853
16	0.125	981.80560	296.57184	1582.39465	-43.94987	398.80530	1307.11353	-847.97394	349.72235	1314.46729	398.65567	571.58533	-1.83038	271.64963	268.99219	94.68038	-879.23798	554.49933	52.20300	-742.66553	222.85263	-6.44129
17	0.133	979.51288	297.03613	1582.33545	-46.97932	398.10767	1303.98596	-848.24567	351.83981	1313.00305	374.97665	573.37885	-2.21796	302.19092	271.58450	90.09965	-846.09143	550.38147	54.48489	-766.66241	224.10699	-6.15819
18	0.142	977.18616	297.40054	1582.57739	-49.55308	397.40952	1301.70276	-848.51758	354.03720	1311.77661	351.27740	575.13953	-2.53312	333.73444	273.94263	85.40330	-814.80347	545.16901	56.91072	-790.69373	225.39780	-6.03730
19	0.150	974.88049	297.64548	1583.11829	-51.50509	396.73853	1300.31641	-848.86908	356.26050	1310.82813	327.56677	576.98895	-2.51393	366.18784	275.93164	80.70122	-784.95917	538.95715	58.76964	-814.63098	226.93025	-6.09628
20	0.158	972.65253	297.76318	1583.94629	-52.83388	396.11145	1299.80286	-849.29993	358.51117	1310.21533	303.81754	578.98157	-2.12818	399.41464	277.49594	76.00095	-755.99878	531.89825	59.70524	-838.41333	228.75110	-6.21752
21	0.167	970.54608	297.74750	1585.04663	-53.64787	395.54303	1300.09766	-849.75360	360.79767	1310.00806	279.96442	580.93359	-1.66093	433.36404	278.62326	71.25110	-727.44910	524.22656	59.69387	-862.11847	230.74329	-6.27412
22	0.175	968.59161	297.59305	1586.40161	-54.08442	395.03271	1301.12415	-850.17151	363.08673	1310.28540	255.92847	582.64270	-1.41395	468.09897	279.30035	66.46413	-698.92621	516.27301	58.91761	-885.90942	232.71837	-6.19063
23	0.183	966.82068	297.29520	1587.98193	-54.24134	394.55365	1302.81116	-850.52734	365.30194	1311.10681	231.67761	584.16254	-1.43023	503.73941	279.53128	61.76857	-670.09686	508.37277	57.65168	-909.90833	234.53824	-5.93848
24	0.192	965.27539	296.85248	1589.74280	-54.15115	394.07080	1305.10229	-850.82312	367.36194	1312.47668	207.26123	585.70367	-1.53223	540.33142	279.45465	57.31146	-640.75897	500.77649	56.20295	-934.14795	236.22560	-5.56001
25	0.200	964.00226	296.27237	1591.62952	-53.80339	393.57727	1307.95313	-851.06470	369.20099	1314.34094	182.75830	587.37549	-1.52111	577.69403	279.41443	53.18040	-610.95605	493.65796	54.84995	-958.59656	237.92050	-5.12585
26	0.208	963.04376	295.57446	1593.59070	-53.18848	393.11475	1311.31616	-851.24512	370.76889	1316.61865	158.21246	589.14026	-1.32726	615.30566	279.81940	49.49480	-581.02679	487.16879	53.76898	-983.16748	239.75900	-4.70943
27	0.217	962.44080	294.79092	1595.58276	-52.32867	392.76428	1315.12219	-851.34686	372.04266	1319.23303	133.62311	590.91901	-1.01418	652.18134	280.83871	46.51628	-551.56915	481.45837	52.95827	-1007.76294	241.80965	-4.43171
28	0.225	962.23962	293.96350	1597.55920	-51.27993	392.61462	1319.27283	-851.35504	373.03171	1322.12134	108.94727	592.65723	-0.67003	686.75085	282.16409	44.50017	-523.31000	476.61743	52.13885	-1032.38684	243.96741	-4.34997
29	0.233	962.48834	293.12534	1599.46387	-50.10929	392.72311	1323.64880	-851.26398	373.76080	1325.22229	84.11133	594.33722	-0.34549	717.04382	283.11441	43.26825	-496.96570	472.62729	50.72341	-1057.14282	245.93909	-4.32660
30	0.242	963.22076	292.28131	1601.24341	-48.87054	393.09244	1328.12439	-851.06891	374.25665	1328.45178	59.09167	595.97351	-0.08576	741.42438	283.14923	42.00706	-473.18073	469.45941	48.03177	-1082.05420	247.49507	-4.17209
31	0.250	964.43811	291.41876	1602.85657	-47.59766	393.67529	1332.57849	-850.75635	374.55322	1331.68848	33.98920	597.59753	0.07256	759.37030	282.35373	39.79659	-452.47156	467.25232	43.65885	-1106.89514	248.64328	-3.78743
32	0.258	966.10089	290.54044	1604.26477	-46.30981	394.39716	1336.89063	-850.31012	374.69452	1334.78040	8.99420	599.21362	0.20805	771.43481	281.28308	36.37057	-435.13861	466.33191	37.69141	-1131.19519	249.50218	-3.01794
33	0.267	968.13354	289.67892	1605.42285	-45.01694	395.18036	1340.93298	-849.73682	374.71713	1337.56396	-15.69995	600.78418	0.70209	778.46246	280.35150	32.11097	-421.25458	467.06976	30.66074	-1154.45886	250.17136	-1.49475
34	0.275	970.43372	288.87973	1606.28320	-43.72639	395.95407	1344.57080	-849.08667	374.64297	1339.88879	-39.87744	602.26703	2.31771	781.03546	279.55307	27.35796	-410.79333	469.77249	23.34994	-1176.44348	250.75436	1.19225
35	0.283	972.88391	288.17743	1606.80444	-42.44550	396.64813	1347.67737	-848.44769	374.50363	1341.64380	-63.12244	603.63770	5.92580	779.58362	278.64563	22.05165	-403.84564	474.64212	16.61158	-1197.21960	251.35797	5.15089
36	0.292	975.36823	287.58142	1606.95801	-41.17784	397.19110	1350.14905	-847.90869	374.36307	1342.77698	-84.65063	604.94586	12.10690	774.62183	277.37979	16.10793	-400.78717	481.66412	11.20919	-1217.01355	252.06306	10.14757
37	0.300	977.79364	287.07449	1606.73132	-39.92152	397.53036	1351.91309	-847.51569	374.30655	1343.29163	-103.29187	606.31226	21.01130	766.60730	275.63794	9.90894	-402.23132	490.38672	7.55178	-1235.97437	252.95422	15.90436
38	0.308	980.09918	286.62598	1606.12244	-38.67374	397.65613	1352.92859	-847.24701	374.40543	1343.22864	-117.60260	607.78186	32.53531	755.58636	273.58765	4.29256	-408.72278	499.79156	5.41917	-1253.87708	254.07666	22.26411
39	0.317	982.25067	286.20917	1605.13574	-37.44071	397.60913	1353.18762	-847.01898	374.68698	1342.66016	-126.01483	609.42181	46.65609	741.15082	271.81085	0.09730	-420.28760	508.49088	4.10648	-1269.88635	255.36057	29.06229
40	0.325	984.23663	285.81552	1603.78101	-36.24988	397.47156	1352.71375	-846.71631	375.12601	1341.69568	-127.01953	611.50562	63.21865	722.94067	271.07007	-2.35113	-436.16425	515.32538	3.01947	-1282.65161	256.72964	36.00803
41	0.333	986.06317	285.46463	1602.07471	-35.15167	397.34311	1351.55823	-846.24078	375.64847	1340.47583	-119.87231	614.23773	81.01387	701.29138	271.68494	-3.40049	-455.20813	519.99451	2.04054	-1290.75317	258.21664	42.72095
42	0.342	987.74335	285.18362	1600.04846	-34.20443	397.30789	1349.79297	-845.56329	376.13928	1339.13843	-105.65747	617.53967	97.81149	677.32935	273.28494	-3.71651	-476.62939	523.03906	1.27718	-1293.23621	259.77557	48.78307
43	0.350	989.28986	284.96906	1597.75342	-33.45336	397.40988	1347.49854	-844.74823	376.46985	1337.77734	-86.99921	621.27386	111.99344	652.39496	275.28030	-3.81496	-499.94025	525.22223	0.72603	-1289.86865	261.05588	53.78868
44	0.358	990.70825	284.79849	1595.25549	-32.91821	397.64886	1344.75000	-843.93042	376.54297	1336.42395	-66.21216	625.36298	123.60742	627.40503	277.32425	-3.93075	-524.39490	527.04718	0.31623	-1280.96411	261.54556	57.53033
45	0.367	991.99200	284.67209	1592.62476	-32.59805	397.99820	1341.61511	-843.26062	376.31805	1335.05457	-44.23572	629.62952	133.47220	602.69568	279.32626	-4.13806	-549.11578	528.69904	0.03919	-1267.07739	260.87631	60.13626
46	0.375	993.12933	284.61087	1589.92871	-32.48552	398.43970	1338.16736	-842.85199	375.80423	1333.61267	-21.21503	633.64990	141.87036	578.25531	281.29660	-4.45405	-573.62439	530.22052	-0.11227	-1248.74744	259.01428	61.80558
47	0.383	994.10980	284.63049	1587.23157	-32.57964	398.98706	1334.49963	-842.75757	375.03992	1332.03064	2.73438	636.87347	148.45596	553.98859	283.25565	-4.86640	-597.89825	531.68762	-0.22885	-1226.25964	256.33347	62.38976
48	0.392	994.92322	284.73611	1584.59790	-32.89683	399.67526	1330.72205	-842.98291	374.07800	1330.25720	27.40979	638.91412	152.94762	529.83600	285.20596	-5.32400	-622.05432	533.22156	-0.43258	-1199.68042	253.46896	61.41095
49	0.400	995.56134	284.92844	1582.09631	-33.48098	400.53766	1326.94897	-843.49017	373.00201	1328.29163	52.69745	639.67566	155.46594	505.77444	287.11694	-5.74638	-646.15918	534.88159	-0.74692	-1169.23682	250.98541	58.60418
50	0.408	996.01398	285.20364	1579.80005	-34.41085	401.59628	1323.29163	-844.17810	371.95294	1326.20337	78.63928	639.26208	156.34412	481.79434	288.93683	-6.08931	-670.24408	536.62225	-1.04074	-1135.61597	249.14284	54.44343
51	0.417	996.26019	285.55380	1577.78040	-35.78839	402.86581	1319.85364	-844.90521	371.07526	1324.12610	105.32153	637.87512	155.88426	457.89127	290.63901	-6.38817	-694.31580	538.36139	-1.13869	-1099.84290	247.99817	50.03104
52	0.425	996.27216	285.97415	1576.09070	-37.67881	404.36603	1316.73462	-845.57343	370.39417	1322.20862	132.74261	635.77502	154.29114	434.05136	292.23471	-6.70747	-718.34271	540.03894	-1.00665	-1062.87622	247.67787	46.46559
53	0.433	996.02911	286.46783	1574.75391	-40.02106	406.11627	1314.03796	-846.16553	369.79602	1320.54285	160.80682	633.22137	151.71417	410.24948	293.73569	-7.06247	-742.29962	541.60693	-0.79874	-1025.29773	248.37001	44.38834
54	0.442	995.52704	287.03937	1573.77246	-42.59463	408.08963	1311.86206	-846.69641	369.16327	1319.14282	189.44104	630.38428	148.28061	386.46481	295.15195	-7.40472	-766.21313	543.01587	-0.71313	-987.33630	250.12024	43.95696
55	0.450	994.78210	287.67960	1573.14905	-45.09036	410.15579	1310.27942	-847.17596	368.47574	1317.98157	218.71649	627.33801	144.11304	362.69089	296.52933	-7.67321	-790.12122	544.26520	-0.83404	-949.18506	252.79921	45.01542
56	0.458	993.82544	288.35822	1572.88965	-47.22488	412.08310	1309.33533	-847.62634	367.76483	1317.03235	248.81793	624.14294	139.39697	338.93774	297.94095	-7.84592	-814.01526	545.43353	-1.09213	-911.26367	256.21393	47.32200
57	0.467	992.69427	289.03543	1572.99426	-48.81772	413.63272	1309.06104	-848.08759	367.03845	1316.30859	279.83530	620.91071	134.42131	315.20401	299.45874	-7.95186	-837.88739	546.63055	-1.31327	-874.14661	260.21744	50.66901
58	0.475	991.42932	289.67957	1573.45203	-49.81223	414.67990	1309.47253	-848.58844	366.27548	1315.90247	311.60516	617.77625	129.45071	291.43646	301.14084	-8.04039	-861.81091	547.92767	-1.34651	-838.28845	264.74518	54.72030
59	0.483	990.07953	290.27887	1574.24377	-50.25557	415.25769	1310.54932	-849.13062	365.44604	1315.97058	343.82663	614.75134	124.50336	267.52829	302.96396	-8.10872	-885.90778	549.28711	-1.21219	-803.76929	269.77469	58.85151
60	0.492	988.69897	290.84894	1575.34778	-50.25404	415.49872	1312.23181	-849.70612	364.52249	1316.65942	376.30344	611.66309	119.31003	243.36627	304.78555	-8.07468	-910.23669	550.65546	-1.02904	-770.20599	275.25079	62.35904
61	0.500	987.33356	291.41956	1576.74609	-49.92669	415.54684	1314.44507	-850.31384	363.50061	1318.03015	409.01215	608.32257	113.51581	218.93439	306.50061	-7.88577	-934.74579	552.20447	-0.77087	-736.98853	281.01193	64.81275
62	0.508	986.02295	291.99609	1578.41589	-49.37896	415.50485	1317.12256	-850.94391	362.42761	1320.03467	442.00317	604.59790	106.86191	194.34827	308.16788	-7.60667	-959.32629	554.22778	-0.27730	-703.69397	286.79266	66.17760
63	0.517	984.81519	292.54077	1580.31787	-48.69955	415.41907	1320.20422	-851.54779	361.39578	1322.55017	475.27771	600.33582	99.23933	169.72171	309.87924	-7.33160	-983.89856	556.68481	0.44856	-670.28015	292.27231	66.69151
64	0.525	983.76123	293.00629	1582.39844	-47.96218	415.28677	1323.62415	-852.03558	360.49286	1325.44507	508.72000	595.45520	90.72374	145.05713	311.64160	-7.07890	-1008.46124	559.13538	1.13992	-636.96545	297.10388	66.63539
65	0.533	982.90076	293.38318	1584.60791	-47.21867	415.08365	1327.30530	-852.31195	359.75861	1328.62488	542.18665	590.04889	81.60542	120.29681	313.43704	-6.81457	-1033.07922	561.22314	1.53279	-604.05640	301.00012	66.13476
66	0.542	982.26129	293.70563	1586.90662	-46.49217	414.79199	1331.16028	-852.32574	359.18985	1332.02515	575.66315	584.25989	72.39489	95.41004	315.28116	-6.52990	-1057.80249	562.97852	1.59845	-571.93231	303.81812	65.07880
67	0.550	981.86462	294.01761	1589.25562	-45.78135	414.40988	1335.09717	-852.09418	358.77701	1335.57788	609.19958	578.21356	63.84208	70.39448	317.19125	-6.25208	-1082.56042	564.64661	1.51460	-541.12903	305.49225	63.14590
68	0.558	981.72388	294.34277	1591.61121	-45.07248	413.94815	1339.02429	-851.68542	358.53101	1339.18677	642.55591	572.14252	56.84477	45.25202	319.13397	-6.00386	-1107.09180	566.46667	1.62409	-512.32129	305.91647	59.90314
69	0.567	981.83118	294.68204	1593.93091	-44.35340	413.42938	1342.84790	-851.18323	358.48511	1342.72559	674.83478	566.33582	51.93607	20.05584	321.01334	-5.78349	-1130.93555	568.66852	2.52350	-486.14795	304.92126	54.96848
70	0.575	982.14868	295.02377	1596.17163	-43.62254	412.88974	1346.46484	-850.66180	358.67868	1346.05090	704.33936	560.98041	48.65882	-4.94152	322.68958	-5.50149	-1153.59924	571.43829	4.94777	-463.00287	302.32056	48.25549
71	0.583	982.61560	295.34778	1598.27698	-42.88792	412.38446	1349.75854	-850.17639	359.13312	1349.01196	728.81158	556.36432	45.79287	-29.26492	324.01715	-4.86982	-1174.91724	574.64380	9.28685	-442.96762	297.98370	40.17409
72	0.592	983.16730	295.63651	1600.17676	-42.16074	411.98862	1352.60339	-849.76166	359.82294	1351.46277	746.40881	552.81036	42.25070	-52.24669	324.91928	-3.43290	-1195.22595	577.73358	15.34420	-426.03290	291.86993	31.55434
73	0.600	983.74768	295.90152	1601.79980	-41.44849	411.77884	1354.88306	-849.43445	360.64880	1353.28174	756.79297	550.13910	37.50307	-73.17813	325.42682	-0.78720	-1214.97058	580.06830	22.65289	-412.46280	283.94775	23.34715
74	0.608	984.30743	296.19080	1603.08215	-40.74889	411.79810	1356.50964	-849.19360	361.44235	1354.38867	760.98828	547.85291	31.43809	-91.56834	325.57669	3.32809	-1234.00696	581.22803	30.76745	-402.88379	274.13705	16.34886
75	0.617	984.80060	296.56293	1603.97449	-40.05023	412.02811	1357.43311	-849.02142	362.01517	1354.75305	760.34821	545.68756	24.22916	-107.17513	325.22980	9.39403	-1251.37939	581.11432	39.35732	-398.03183	262.56979	10.99666
76	0.625	985.18799	297.05566	1604.44604	-39.33940	412.39218	1357.63635	-848.89410	362.21686	1354.39929	755.70563	543.62360	16.50382	-119.38510	323.98438	18.58913	-1265.67798	580.02728	48.36425	-398.51022	250.02434	7.18683
77	0.633	985.44397	297.66757	1604.48108	-38.61221	412.78760	1357.12402	-848.78967	361.97961	1353.40356	746.94983	541.83936	9.55179	-126.42110	321.26321	32.38142	-1275.45374	578.55139	57.88113	-404.70700	238.01132	4.29626
78	0.642	985.56488	298.36151	1604.07117	-37.88008	413.12405	1355.91370	-848.68231	361.33765	1351.87451	733.32117	540.70148	4.77787	-125.86439	316.61725	50.97177	-1279.69543	577.14526	67.53290	-416.63965	228.37053	1.67946
79	0.650	985.57623	299.08972	1603.21619	-37.16977	413.34839	1354.03589	-848.53082	360.40952	1349.93115	714.51306	540.52155	2.52517	-116.58247	310.20029	72.10278	-1278.25964	575.86255	76.12630	-433.72488	222.52144	-0.74275
80	0.658	985.53540	299.81293	1601.93079	-36.51777	413.45505	1351.54321	-848.28180	359.36145	1347.68896	691.58789	541.33484	1.80796	-99.86365	302.97296	91.83379	-1271.63831	574.54303	82.26570	-454.81918	220.66179	-2.63507
81	0.667	985.52167	300.50510	1600.25024	-35.95991	413.48297	1348.51514	-847.89636	358.37097	1345.24561	666.56848	542.90179	1.45984	-78.45290	296.22083	106.75441	-1260.28723	573.19623	85.42479	-478.45517	221.64938	-3.84389
82	0.675	985.60626	301.15784	1598.23462	-35.51867	413.49631	1345.04724	-847.38153	357.59689	1342.67090	641.14594	544.85687	1.08914	-54.75564	290.76746	115.67979	-1244.38843	572.14429	86.35422	-503.15414	223.84169	-4.49601
83	0.683	985.82159	301.78229	1595.96057	-35.19930	413.55286	1341.23462	-846.79736	357.16238	1340.00891	616.02814	546.87268	0.82474	-29.89902	286.69632	119.62726	-1224.14709	571.81085	86.34210	-527.90497	226.06772	-4.76254
84	0.692	986.15936	302.40167	1593.50525	-35.00203	413.67200	1337.16443	-846.23590	357.13342	1337.28650	591.29272	548.76324	0.70142	-3.97362	283.71927	120.53760	-1200.02222	572.37390	86.02498	-552.37531	227.96022	-4.81505
85	0.700	986.58636	303.03860	1590.93713	-34.94321	413.81784	1332.91003	-845.79962	357.48199	1334.52661	566.84900	550.51526	0.51570	23.22652	281.58627	120.03734	-1172.58154	573.63470	85.00677	-576.63562	229.68271	-4.85270
86	0.708	987.05188	303.70187	1588.31946	-35.07156	413.91013	1328.52917	-845.58704	358.08957	1331.77075	542.57751	552.21667	0.07177	51.67461	280.16028	118.99728	-1142.28918	575.19867	82.58613	-600.81873	231.50447	-5.04491
87	0.717	987.48975	304.38702	1585.71350	-35.47233	413.85959	1324.08069	-845.65955	358.82498	1329.09155	518.39380	553.93604	-0.58421	81.02767	279.34119	117.69777	-1109.53760	576.68396	78.61002	-624.95691	233.55095	-5.45043
88	0.725	987.82922	305.08490	1583.18567	-36.25932	413.60577	1319.64734	-846.00061	359.62424	1326.57300	494.29913	555.69983	-1.20942	110.80242	279.06531	116.09058	-1074.78711	577.76434	73.65344	-648.99628	235.71501	-5.94381
89	0.733	988.01465	305.78137	1580.81189	-37.54767	413.13727	1315.34192	-846.51794	360.50049	1324.26758	470.31760	557.51514	-1.60859	140.58511	279.31683	113.97911	-1038.56970	578.17029	68.65958	-672.89917	237.75800	-6.27583
90	0.742	988.01715	306.45380	1578.66882	-39.39350	412.48499	1311.29602	-847.08527	361.51141	1322.18347	446.43625	559.33075	-1.79835	170.19812	280.02390	111.19154	-1001.40466	577.72638	64.52402	-696.70148	239.54576	-6.29595
91	0.750	987.83405	307.07013	1576.81934	-41.71423	411.68695	1307.64539	-847.58722	362.72366	1320.31458	422.62155	561.08521	-1.94461	199.78903	280.97900	107.69749	-963.81079	576.34674	61.88127	-720.48047	241.13348	-6.08517
92	0.758	987.48755	307.59045	1575.30579	-44.25620	410.76065	1304.52209	-847.95874	364.16855	1318.65918	398.82645	562.81598	-2.18296	229.79175	281.90921	103.61545	-926.41473	574.00690	61.01712	-744.25232	242.73085	-5.91250
93	0.767	987.01929	307.98697	1574.15051	-46.66723	409.71677	1302.04822	-848.20740	365.81738	1317.21411	375.01480	564.58795	-2.50897	260.69666	282.55823	99.16319	-889.95685	570.70251	61.77905	-767.91699	244.61807	-6.07195
94	0.775	986.47186	308.26733	1573.35913	-48.63260	408.58810	1300.31445	-848.39642	367.61136	1315.98682	351.19147	566.40131	-2.76791	292.73294	282.72687	94.55816	-855.06415	566.37152	63.55387	-791.41724	246.89087	-6.61459
95	0.783	985.87317	308.47089	1572.92371	-49.98010	407.43759	1299.35913	-848.59802	369.50174	1315.02930	327.35715	568.24170	-2.76179	325.78293	282.32910	89.90883	-821.96179	560.92676	65.46626	-814.95398	249.26059	-7.21818
96	0.792	985.24170	308.64130	1572.82556	-50.70695	406.34219	1299.16821	-848.85364	371.44635	1314.44153	303.47043	570.07996	-2.46131	359.61728	281.38077	85.18328	-790.39270	554.42377	66.75471	-838.88245	251.23895	-7.42042
97	0.800	984.60095	308.79636	1573.03723	-50.93628	405.36081	1299.69531	-849.16565	373.38812	1314.32959	279.47986	571.83270	-2.07610	394.16681	279.93536	80.25907	-759.80554	547.10388	67.03984	-863.34021	252.56464	-6.99853
98	0.808	983.98743	308.91943	1573.52454	-50.83548	404.50607	1300.88208	-849.51306	375.25955	1314.75940	255.35086	573.44562	-1.85659	429.59024	278.08301	75.03520	-729.64264	539.25824	66.31488	-888.07922	253.44720	-6.14086
99	0.817	983.45044	308.97925	1574.24780	-50.53664	403.74759	1302.67407	-849.85779	377.00980	1315.73840	231.06909	575.00745	-1.85238	466.11838	275.96085	69.54553	-699.49414	531.11749	64.77955	-912.69934	254.43851	-5.30622
100	0.825	983.05206	308.95358	1575.16211	-50.09755	403.04999	1305.02905	-850.13934	378.62274	1317.22217	206.65833	576.66553	-1.90131	503.79147	273.76056	63.95370	-669.09387	522.88855	62.70485	-936.99084	255.99892	-4.86439
101	0.833	982.85968	308.83972	1576.22180	-49.51775	402.41556	1307.91357	-850.28687	380.11041	1319.13477	182.16327	578.43372	-1.84480	542.28522	271.79669	58.44414	-638.31848	514.87933	60.39975	-961.12134	258.03149	-4.76524
102	0.842	982.92712	308.65427	1577.38708	-48.78195	401.89465	1311.28687	-850.25616	381.48547	1321.39941	157.59418	580.22308	-1.66180	580.98108	270.50891	53.16631	-607.25500	507.48026	58.18353	-985.48853	260.05386	-4.64559
103	0.850	983.28497	308.41687	1578.62402	-47.88988	401.55441	1315.08069	-850.05469	382.72522	1323.95825	132.93628	581.98779	-1.39473	619.17664	270.24408	48.31461	-576.27557	500.93341	56.24190	-1010.25635	261.91531	-4.33855
104	0.858	983.94946	308.12595	1579.89771	-46.85807	401.43994	1319.19580	-849.72797	383.76086	1326.76855	108.18732	583.71497	-1.07995	656.07507	270.91376	44.22868	-546.03394	495.21234	54.45337	-1035.21960	263.80084	-4.00276
105	0.867	984.93085	307.75452	1581.16565	-45.70773	401.56049	1323.51636	-849.32513	384.51111	1329.77820	83.32605	585.38336	-0.76849	690.49713	271.83682	41.26408	-517.35596	490.17984	52.36116	-1060.16016	265.64642	-3.74483
106	0.875	986.22876	307.27322	1582.37927	-44.45853	401.89252	1327.92456	-848.87811	384.92273	1332.90295	58.30939	587.00232	-0.52331	720.85327	272.07086	39.37679	-491.09467	485.78391	49.32946	-1084.97510	267.21268	-3.48999
107	0.883	987.82837	306.68808	1583.48938	-43.13352	402.37744	1332.30371	-848.40173	384.98956	1336.02075	33.16040	588.62848	-0.36386	745.73761	271.11707	37.89323	-467.99146	482.10168	44.81731	-1109.44214	268.46008	-3.06563
108	0.892	989.70288	306.05261	1584.45471	-41.76551	402.92084	1336.53308	-847.90082	384.75821	1338.98389	8.04675	590.30652	-0.19060	764.55682	269.29263	35.93506	-448.52875	479.29822	38.66053	-1133.13953	269.45258	-2.09254
109	0.900	991.80798	305.43121	1585.24341	-40.39620	403.41153	1340.48364	-847.37976	384.31982	1341.63550	-16.73737	591.97839	0.33574	777.42731	267.30432	33.04034	-432.83679	477.64380	31.24184	-1155.69604	270.21494	-0.05137
110	0.908	994.07074	304.85913	1585.82141	-39.06642	403.75732	1344.02039	-846.85785	383.78540	1343.82751	-40.81488	593.46875	1.91067	784.64911	265.56476	29.18918	-420.79761	477.58737	23.44025	-1177.05151	270.84604	3.31063
111	0.917	996.38849	304.33792	1586.14941	-37.80138	403.90881	1347.00891	-846.37347	383.26242	1345.44641	-63.64612	594.65448	5.49037	786.56006	264.03091	24.40172	-412.37311	479.65170	16.32998	-1197.39575	271.50830	7.83050
112	0.925	998.64600	303.86218	1586.19348	-36.60287	403.84921	1349.32837	-845.96167	382.84906	1346.42932	-84.35724	595.70300	11.92954	783.72809	262.52103	18.66692	-407.91559	484.04913	10.76991	-1216.88464	272.29004	13.21566
113	0.933	1000.74976	303.44949	1585.93164	-35.45435	403.57861	1350.89001	-845.62183	382.63385	1346.76147	-101.67816	597.04602	21.65525	776.87427	260.99127	12.30735	-408.14240	490.40018	7.08813	-1235.37268	273.22308	19.27755
114	0.942	1002.65051	303.13730	1585.35034	-34.33507	403.12396	1351.64978	-845.30902	382.68140	1346.47168	-114.04785	599.01892	34.68996	766.42212	259.62384	6.17936	-413.74713	497.84161	4.99050	-1252.20593	274.31946	25.88839
115	0.950	1004.33350	302.94711	1584.44373	-33.23985	402.54758	1351.60901	-844.95660	383.00455	1345.63428	-119.72839	601.66571	50.86306	752.22644	258.81369	1.31879	-424.88104	505.25052	3.78280	-1266.18042	275.56058	32.80378
116	0.958	1005.80115	302.85675	1583.21716	-32.19380	401.93503	1350.80969	-844.51227	383.54221	1344.37231	-117.18237	604.92102	69.50646	733.99390	258.95886	-1.71750	-440.87622	511.41678	2.82995	-1275.89148	276.87656	39.62616
117	0.967	1007.06592	302.81290	1581.68555	-31.24867	401.37845	1349.32813	-843.96344	384.17068	1342.84192	-106.19073	608.69684	88.78184	712.07733	260.11539	-3.17501	-460.58490	515.46234	1.86393	-1280.32568	278.02328	45.96841
118	0.975	1008.14716	302.77264	1579.87415	-30.46310	400.94870	1347.25952	-843.33832	384.74615	1341.19128	-88.65649	612.85571	106.25108	687.68713	261.91611	-3.73558	-482.97443	517.48578	0.91492	-1279.09851	278.57031	51.52354
119	0.983	1009.07349	302.73572	1577.82703	-29.88219	400.66260	1344.69910	-842.69208	385.13651	1339.51184	-67.50043	617.34802	120.63800	662.25989	263.87259	-3.94572	-507.16296	518.52856	0.11538	-1272.27173	278.10782	56.04229
120	0.992	1009.88342	302.73297	1575.61243	-29.52693	400.48712	1341.73145	-842.09027	385.23074	1337.82141	-44.74146	622.18140	132.30136	636.78107	265.71176	-4.05825	-532.20819	519.60028	-0.40423	-1260.21973	276.35400	59.40736
121	1.000	1010.61737	302.78024	1573.30896	-29.39609	400.38663	1338.43359	-841.59717	384.95303	1336.09082	-21.03717	627.11816	141.88570	611.63812	267.44818	-4.19482	-557.35229	521.01617	-0.59754	-1243.49829	273.16095	61.60531
122	1.008	1011.30341	302.86432	1570.98914	-29.47879	400.36600	1334.88196	-841.27136	384.28992	1334.27759	3.48407	631.59723	149.34740	586.82953	269.21136	-4.45028	-582.28015	522.62781	-0.58610	-1222.47729	268.70959	62.46535
123	1.017	1011.95099	302.97452	1568.72437	-29.77333	400.47339	1331.15967	-841.16522	383.30542	1332.34509	28.67505	635.01868	154.35469	562.23291	271.06003	-4.86461	-606.96875	524.24835	-0.60728	-1197.19043	263.64972	61.59477
124	1.025	1012.55231	303.11664	1566.59668	-30.30597	400.77686	1327.36072	-841.32098	382.11856	1330.28784	54.43231	637.05237	156.95389	537.77356	272.94724	-5.38641	-631.47357	525.83917	-0.81696	-1167.74097	258.81061	58.80658
125	1.033	1013.06995	303.29150	1564.68958	-31.14089	401.34641	1323.58960	-841.75891	380.84796	1328.15808	80.79803	637.69958	157.62396	513.44690	274.78503	-5.90076	-655.84204	527.46246	-1.15370	-1134.71851	254.78102	54.54879
126	1.042	1013.41058	303.48798	1563.06616	-32.37040	402.24686	1319.95300	-842.45691	379.56177	1326.05005	107.88281	637.13739	156.92955	489.26791	276.51425	-6.31452	-680.09338	529.14294	-1.41621	-1099.14294	251.77258	49.82886
127	1.050	1013.43121	303.70581	1561.75769	-34.07828	403.52994	1316.56030	-843.33246	378.26743	1324.05334	135.71405	635.57794	155.26546	465.23325	278.13806	-6.63033	-704.23669	530.82166	-1.46646	-1062.07495	249.77371	45.75355
128	1.058	1013.02594	303.96582	1560.77759	-36.27741	405.21429	1313.52710	-844.24847	376.94440	1322.23572	164.16681	633.22369	152.85641	441.32767	279.69916	-6.92294	-728.28375	532.42755	-1.33491	-1024.23376	248.76404	43.06392
129	1.067	1012.23383	304.29013	1560.14063	-38.84787	407.24698	1310.96375	-845.04987	375.59860	1320.64722	193.05945	630.27521	149.84712	417.52658	281.22559	-7.24809	-752.25916	533.94714	-1.15512	-985.93945	248.74438	42.00387
130	1.075	1011.21399	304.67975	1559.86145	-41.53452	409.47122	1308.95557	-845.62762	374.27789	1319.30762	222.29205	626.96265	146.35431	393.78052	282.71356	-7.59744	-776.20569	535.39008	-1.06501	-947.41638	249.65865	42.50114
131	1.083	1010.10303	305.11282	1559.94250	-44.02431	411.65106	1307.56201	-845.97925	373.01181	1318.20313	251.91739	623.50128	142.50127	370.04971	284.15988	-7.91880	-800.15155	536.76410	-1.12009	-909.10962	251.40189	44.36012
132	1.092	1008.94250	305.57162	1560.37805	-46.04292	413.54666	1306.83301	-846.20007	371.75668	1317.32410	282.12225	620.00201	138.42993	346.35092	285.59985	-8.15458	-824.09576	538.12689	-1.22388	-871.69666	253.83945	47.35882
133	1.100	1007.72485	306.06964	1561.16602	-47.41636	414.98767	1306.82043	-846.39227	370.43045	1316.71484	313.06140	616.48602	134.24326	322.69125	287.08331	-8.26677	-848.05072	539.54974	-1.19643	-835.80536	256.86133	51.13081
134	1.108	1006.45367	306.63196	1562.30017	-48.09574	415.91763	1307.55737	-846.58783	368.97906	1316.49109	344.68085	612.97009	129.90025	298.97873	288.61356	-8.24679	-872.07758	541.05164	-0.92089	-801.63477	260.51233	54.95407
135	1.117	1005.16486	307.25180	1563.75720	-48.14845	416.39120	1309.02832	-846.76184	367.39285	1316.80957	376.77454	609.49951	125.17743	275.08231	290.16849	-8.12653	-896.25549	542.64227	-0.41097	-768.74292	264.87515	58.02840
136	1.125	1003.92029	307.90048	1565.50122	-47.71431	416.51703	1311.16626	-846.89063	365.69818	1317.79590	409.21503	606.10699	119.75829	250.94287	291.74985	-7.95831	-920.59375	544.34155	0.19163	-736.29858	269.76779	60.03770
137	1.133	1002.78497	308.57349	1567.49646	-46.94839	416.39542	1313.87305	-846.97711	363.95813	1319.47644	442.10187	602.73926	113.35876	226.57883	293.36801	-7.76890	-945.00037	546.12531	0.69417	-703.65125	274.77823	61.14908
138	1.142	1001.80273	309.28116	1569.71008	-45.98240	416.09863	1317.03882	-847.02808	362.26184	1321.76465	475.69147	599.25641	105.81335	202.04208	295.03793	-7.55678	-969.37000	547.89740	0.96902	-670.62854	279.51041	61.61150
139	1.150	1000.99689	309.99890	1572.10632	-44.91343	415.67383	1320.55212	-847.01904	360.69678	1324.51599	510.15204	595.56140	97.15957	177.38818	296.79736	-7.31747	-993.69019	549.54950	1.00018	-637.40332	283.62054	61.61504
140	1.158	1000.39075	310.66556	1574.64099	-43.80606	415.14050	1324.30920	-846.89093	359.32523	1327.59961	545.36395	591.66846	87.73121	152.64966	298.67645	-7.04320	-1018.06647	551.10620	0.89729	-604.30475	286.83353	61.27088
141	1.167	1000.01666	311.22830	1577.26367	-42.69646	414.49402	1328.22437	-846.58606	358.18304	1330.92700	580.96277	587.61353	78.20270	127.81759	300.66074	-6.72707	-1042.63684	552.75348	0.83682	-571.79071	289.03638	60.47502
142	1.175	999.90961	311.66684	1579.91882	-41.59566	413.71832	1332.22937	-846.08917	357.29492	1334.42944	616.46497	583.38605	69.47827	102.85021	302.71133	-6.39901	-1067.42322	554.62946	0.89409	-540.47241	290.21057	58.87764
143	1.183	1000.09283	311.98459	1582.54602	-40.49872	412.79654	1336.25879	-845.43738	356.67804	1338.02148	651.17560	579.00854	62.40976	77.71403	304.78146	-6.12361	-1092.22644	556.73529	1.09587	-511.05917	290.27469	56.02122
144	1.192	1000.56165	312.20569	1585.08057	-39.40211	411.73123	1340.23364	-844.70044	356.32285	1341.57935	683.93793	574.70154	57.47612	52.43995	306.79541	-5.92787	-1116.62158	559.10565	1.76747	-484.22870	289.00275	51.54543
145	1.200	1001.28503	312.37772	1587.45984	-38.31616	410.57364	1344.05481	-843.95917	356.17737	1344.94788	713.11249	570.88171	54.47909	27.18974	308.65280	-5.71870	-1140.13599	561.77649	3.61355	-460.48041	286.04919	45.41422
146	1.208	1002.22211	312.55594	1589.63147	-37.26254	409.42566	1347.60828	-843.29437	356.15817	1347.96082	737.13550	567.66425	52.35320	2.35172	310.26471	-5.21575	-1162.58179	564.51477	7.26905	-440.10828	281.06305	38.03682
147	1.217	1003.32727	312.77881	1591.55530	-36.26233	408.40344	1350.77258	-842.77258	356.17868	1350.45850	755.25409	564.42902	49.57314	-21.41048	311.58478	-3.97042	-1184.13025	566.85028	12.83630	-423.41351	273.80286	30.12589
148	1.225	1004.54254	313.05750	1593.19202	-35.32298	407.59814	1353.42822	-842.42059	356.17218	1352.31067	767.36401	560.57806	45.18603	-43.29191	312.60394	-1.54507	-1204.91528	568.44666	19.91968	-410.94348	264.20285	22.39014
149	1.233	1005.79468	313.39029	1594.50171	-34.43329	407.05853	1355.47192	-842.21423	356.09335	1353.43250	773.36700	556.46912	39.23612	-62.62599	313.29547	2.37265	-1224.65381	569.23352	28.04508	-403.43750	252.42145	15.38463
150	1.242	1006.99707	313.78232	1595.45239	-33.57526	406.78488	1356.82996	-842.09021	355.89667	1353.79370	773.40662	552.86334	32.12509	-79.01380	313.55249	8.23642	-1242.57715	569.19397	36.98454	-401.54214	238.94917	9.53961
151	1.250	1008.06232	314.24487	1596.02417	-32.74370	406.72827	1357.45947	-841.96484	355.51498	1353.42419	768.25818	550.03748	24.23746	-91.87802	313.10779	17.09654	-1257.41809	568.35687	46.69475	-405.59094	224.87120	5.05836
152	1.258	1008.93176	314.78644	1596.20239	-31.95128	406.80551	1357.34338	-841.75354	354.87289	1352.41284	758.74469	547.89362	16.29665	-99.64970	311.46780	30.41072	-1267.55420	566.97809	56.99434	-415.53317	212.09644	1.77413
153	1.267	1009.59601	315.41467	1595.97217	-31.21585	406.93369	1356.48218	-841.39966	353.92990	1350.88574	745.10156	546.36517	9.50539	-99.95819	308.11819	48.69488	-1271.68738	565.39417	67.25072	-430.92926	202.88396	-0.64581
154	1.275	1010.08649	316.13824	1595.31873	-30.54752	407.06595	1354.89307	-840.90265	352.69724	1348.97693	727.27539	545.49713	4.97313	-91.36300	303.03931	70.13667	-1269.60474	563.72858	76.35318	-450.91809	198.47826	-2.39214
155	1.283	1010.45673	316.96100	1594.23413	-29.94651	407.20129	1352.61646	-840.31989	351.21811	1346.81348	705.67352	545.42529	2.82752	-74.76431	297.00592	90.95732	-1262.06335	561.93646	83.21864	-474.11218	198.16559	-3.55530
156	1.292	1010.77118	317.88129	1592.72070	-29.40871	407.36313	1349.72302	-839.71442	349.58566	1344.51917	681.47046	546.27570	2.09506	-52.81492	291.23648	107.45178	-1249.93018	560.08215	87.57555	-498.82916	200.00053	-4.29730
157	1.300	1011.10162	318.89548	1590.79517	-28.93027	407.57077	1346.31177	-839.09448	347.97849	1342.20984	656.15375	547.90454	1.73410	-28.15076	286.69955	117.86562	-1233.64294	558.46802	90.21266	-523.79749	202.30008	-4.81050
158	1.308	1011.52356	319.99295	1588.48950	-28.50959	407.82123	1342.50000	-838.43378	346.59955	1339.97009	630.77454	549.88373	1.41184	-2.21725	283.71930	122.75087	-1213.38391	557.45190	92.20398	-548.50610	204.30902	-5.18622
159	1.317	1012.09607	321.14462	1585.84631	-28.15121	408.09009	1338.40881	-837.74548	345.56885	1337.82751	605.72314	551.82721	1.17182	24.67645	282.09869	123.96375	-1189.47009	557.12756	93.74230	-572.91418	205.99654	-5.45788
160	1.325	1012.82581	322.30237	1582.91528	-27.87383	408.34671	1334.15027	-837.09698	344.91336	1335.75757	581.07117	553.59546	0.94919	52.68594	281.47916	123.35049	-1162.44519	557.20959	93.89391	-597.12769	207.66328	-5.71302
161	1.333	1013.64282	323.41846	1579.76099	-27.72301	408.56070	1329.81836	-836.56055	344.63727	1333.71851	556.78674	555.26276	0.60091	81.89442	281.58353	122.02263	-1132.88855	557.23297	91.64618	-621.25275	209.52505	-6.00651
162	1.342	1014.42932	324.46503	1576.45813	-27.78417	408.69452	1325.48657	-836.18268	344.75482	1331.68738	532.71277	556.98273	0.08972	112.13012	282.24664	120.35660	-1101.30786	556.86304	87.03285	-645.31940	211.48174	-6.26817
163	1.350	1015.10986	325.43616	1573.06445	-28.17959	408.70505	1321.21558	-835.98932	345.25839	1329.67297	508.69260	558.79797	-0.48436	143.03076	283.35962	118.30031	-1068.16589	556.00159	81.15700	-669.30322	213.31857	-6.41773
164	1.358	1015.70563	326.33643	1569.61743	-29.03230	408.56119	1317.07666	-835.98376	346.10229	1327.70947	484.71912	560.59888	-0.96823	174.21252	284.83508	115.66235	-1033.85913	554.61169	75.37434	-693.20337	214.95235	-6.44305
165	1.367	1016.28015	327.16888	1566.16040	-30.40199	408.25360	1313.17590	-836.12695	347.23428	1325.84155	460.84766	562.29211	-1.28712	205.44168	286.58698	112.29349	-998.68042	552.58374	70.63145	-717.06927	216.41992	-6.36889
166	1.375	1016.87158	327.92435	1562.74622	-32.22259	407.77753	1309.65833	-836.34851	348.61115	1324.11731	437.08090	563.89044	-1.51157	236.75314	288.50613	108.14519	-962.89703	549.82654	67.36981	-740.94910	217.83139	-6.25996
167	1.383	1017.49005	328.57645	1559.43213	-34.28334	407.11319	1306.68799	-836.58649	350.18701	1322.59070	413.36804	565.47668	-1.76180	268.46976	290.44794	103.26782	-926.91840	546.35529	65.69526	-764.83997	219.34474	-6.20047
168	1.392	1018.13928	329.10434	1556.28284	-36.28718	406.24100	1304.41174	-836.80634	351.91147	1321.32129	389.63251	567.18494	-2.05210	301.07410	292.22327	97.81390	-891.35144	542.23944	65.49327	-788.71484	221.07211	-6.23031
169	1.400	1018.82861	329.52347	1553.36182	-37.96558	405.18204	1302.92407	-836.99371	353.72632	1320.36145	365.82330	569.11420	-2.24983	334.93307	293.60803	92.00986	-856.82861	537.52637	66.38500	-812.55872	222.96654	-6.29865
170	1.408	1019.57312	329.88028	1550.71387	-39.17119	404.02005	1302.24890	-837.14447	355.55777	1319.74890	341.95322	571.20325	-2.20201	370.04916	294.43091	86.04499	-823.72864	532.21326	67.62910	-836.35388	224.89983	-6.32304
171	1.417	1020.39160	330.22485	1548.35925	-39.89413	402.87775	1302.35144	-837.25787	357.33072	1319.50977	318.06082	573.24872	-1.90984	406.10001	294.64148	79.98546	-791.99127	526.27240	68.32041	-860.07825	226.87714	-6.32500
172	1.425	1021.30322	330.59430	1546.30042	-40.22029	401.85947	1303.17017	-837.33307	358.99799	1319.66553	294.14377	575.04596	-1.56423	442.74698	294.22714	73.85168	-761.17511	519.72504	67.88213	-883.79712	228.89995	-6.33006
173	1.433	1022.32056	330.99832	1544.53601	-40.27001	401.00897	1304.63867	-837.37732	360.54910	1320.23560	270.14352	576.55084	-1.38545	479.92270	293.10974	67.75380	-730.73480	512.70618	66.29620	-907.72253	230.73309	-6.19807
174	1.442	1023.45251	331.40387	1543.06482	-40.13823	400.31183	1306.69043	-837.41986	361.98303	1321.23499	245.98114	577.94971	-1.40435	517.86981	291.20096	61.90858	-700.25275	505.49368	63.89511	-931.98730	232.21904	-5.83142
175	1.450	1024.72107	331.74548	1541.87842	-39.85534	399.72272	1309.26282	-837.50562	363.27664	1322.66016	221.59723	579.50415	-1.44421	556.86713	288.56223	56.56165	-669.46222	498.49078	61.11269	-956.47595	233.56764	-5.34327
176	1.458	1026.16479	331.96414	1540.95923	-39.38786	399.19894	1312.29688	-837.65369	364.39142	1324.47498	196.98639	581.29437	-1.34565	596.79633	285.51730	51.92089	-638.22589	492.10626	58.38053	-981.06177	235.08188	-4.86315
177	1.467	1027.82031	332.04468	1540.28784	-38.67956	398.73212	1315.72595	-837.81805	365.31512	1326.60205	172.19806	583.18146	-1.11654	636.89209	282.61435	48.14442	-606.62000	486.55066	56.01893	-1005.75708	236.92856	-4.48398
178	1.475	1029.70935	332.01584	1539.83948	-37.70630	398.35464	1319.46558	-837.90057	366.07874	1328.93469	147.29681	585.01196	-0.84949	675.80286	280.35822	45.34840	-575.01556	481.74197	54.10690	-1030.59204	239.11673	-4.30383
179	1.483	1031.83936	331.91638	1539.57300	-36.50419	398.11752	1323.41528	-837.81110	366.71692	1331.37122	122.32776	586.75232	-0.60324	711.77789	278.83084	43.49690	-544.02893	477.49680	52.47083	-1055.55627	241.37709	-4.25625
180	1.492	1034.20544	331.77734	1539.43176	-35.15208	398.06738	1327.47107	-837.51477	367.23126	1333.83594	97.30316	588.44214	-0.36953	742.97430	277.57397	42.18439	-514.43420	473.79117	50.73361	-1080.55322	243.25076	-4.11717
181	1.500	1036.79138	331.63193	1539.35767	-33.73005	398.23584	1331.53296	-837.03168	367.60617	1336.25488	72.20599	590.13580	-0.11280	768.04529	275.98331	40.66655	-487.10944	470.75977	48.34719	-1105.27405	244.47318	-3.72560
182	1.508	1039.57312	331.51590	1539.30493	-32.29220	398.62173	1335.50244	-836.41150	367.83652	1338.52234	47.03259	591.87061	0.14237	786.68298	273.90472	38.31016	-462.87878	468.54037	44.75517	-1129.19482	245.13084	-2.95024
183	1.517	1042.51709	331.44345	1539.23315	-30.86768	399.16205	1339.27234	-835.71130	367.92633	1340.50122	21.86041	593.63586	0.34387	799.46277	271.74207	34.97330	-442.28149	467.23346	39.68074	-1151.84802	245.44485	-1.48101
184	1.525	1045.57654	331.39905	1539.09595	-29.47147	399.72806	1342.72400	-834.98730	367.88089	1342.05896	-3.13837	595.39081	0.66510	807.10406	269.95282	30.83205	-425.50677	467.03583	33.30956	-1173.16882	245.56635	1.10641
185	1.533	1048.68835	331.36862	1538.84473	-28.10836	400.16257	1345.73596	-834.28870	367.72342	1343.09705	-27.72949	597.10565	1.71714	810.04889	268.61935	25.96536	-412.58008	468.38373	26.23459	-1193.48340	245.61568	5.01018
186	1.542	1051.77112	331.36514	1538.43726	-26.77253	400.32886	1348.19861	-833.64600	367.51688	1343.55957	-51.57416	598.81079	4.40585	808.68213	267.53079	20.31858	-403.65436	471.88522	19.22916	-1213.09558	245.79251	10.01913
187	1.550	1054.73804	331.42502	1537.84009	-25.44938	400.15015	1350.02783	-833.05676	367.36279	1343.42957	-74.06567	600.65601	9.49111	803.56561	266.50348	14.07143	-399.19086	477.95828	13.02438	-1231.96289	246.30029	15.71194
188	1.558	1057.51868	331.59235	1537.03137	-24.11869	399.63763	1351.17139	-832.47302	367.38226	1342.72717	-94.19366	602.80444	17.23297	795.17877	265.58881	7.89611	-399.91174	486.28326	8.13499	-1249.69543	247.16019	21.75559
189	1.567	1060.07239	331.88953	1536.00488	-22.75834	398.89340	1351.60303	-831.80450	367.68436	1341.51404	-110.62537	605.15045	27.45888	783.47589	265.06958	2.75103	-406.42316	495.54233	4.68848	-1265.54797	248.23726	27.95599
190	1.575	1062.38623	332.30011	1534.76611	-21.35630	398.07275	1351.32300	-830.95776	368.31839	1339.89990	-121.90796	607.45062	40.04726	767.93640	265.27206	-0.66774	-418.59149	503.91797	2.45266	-1278.39636	249.44766	34.18546
191	1.583	1064.46460	332.78903	1533.32532	-19.92963	397.32211	1350.36731	-829.89026	369.23483	1338.03259	-126.49030	609.86700	55.14270	748.30225	266.31183	-2.38163	-435.40570	510.08606	1.12724	-1287.02039	250.77840	40.37536
192	1.592	1066.31909	333.32407	1531.70007	-18.53285	396.73117	1348.80322	-828.64215	370.28458	1336.06494	-122.99353	612.87354	72.31657	725.31628	267.99252	-3.02734	-455.67590	513.86926	0.46143	-1290.52295	252.04536	46.38315
193	1.600	1067.96301	333.88281	1529.92102	-17.24426	396.32019	1346.70752	-827.33228	371.26126	1334.11682	-111.39581	616.62561	89.70508	700.53058	269.95844	-3.28851	-478.43982	516.05090	0.14275	-1288.46460	252.79379	51.73883
194	1.608	1069.40234	334.45831	1528.02820	-16.13786	396.05795	1344.15161	-826.11359	371.97034	1332.25208	-93.76007	620.89777	104.96679	675.35480	271.92883	-3.51870	-502.63232	517.66583	-0.09922	-1280.73242	252.61327	55.68266
195	1.617	1070.63354	335.05603	1526.06628	-15.26023	395.89621	1341.20081	-825.10461	372.29364	1330.47449	-72.84979	625.46021	117.14053	650.45422	273.79059	-3.79952	-527.17310	519.36267	-0.32231	-1267.45410	251.43787	57.60843
196	1.625	1071.65063	335.68192	1524.09558	-14.62704	395.80042	1337.92065	-824.34918	372.21164	1328.73755	-50.26630	630.15503	126.89000	625.89771	275.54642	-4.11866	-551.50623	521.21222	-0.47602	-1248.96472	249.45050	57.45601
197	1.633	1072.44934	336.33823	1522.21423	-14.23592	395.76389	1334.38513	-823.82544	371.77997	1326.96777	-26.36066	634.69580	135.15723	601.55542	277.25729	-4.46955	-575.64319	522.98486	-0.58521	-1225.67993	246.91177	55.63972
198	1.642	1073.02710	337.02631	1520.54480	-14.08652	395.80997	1330.68530	-823.48041	371.08612	1325.09302	-1.19769	638.61487	142.21149	577.34314	279.00278	-4.86470	-599.77209	524.50085	-0.77428	-1198.01782	244.17245	52.66576
199	1.650	1073.37842	337.74548	1519.18921	-14.20009	395.99347	1326.93213	-823.27557	370.20325	1323.08838	24.98346	641.48987	147.81412	553.25592	280.81277	-5.29800	-623.95911	525.78479	-1.12756	-1166.48120	241.68364	48.91814
200	1.658	1073.49109	338.48822	1518.21240	-14.63014	396.40015	1323.25000	-823.21686	369.17856	1321.02734	51.90106	643.14484	151.71284	529.30347	282.63141	-5.72552	-648.12030	527.05090	-1.54092	-1131.75562	239.87619	44.78906
201	1.667	1073.35229	339.24094	1517.66394	-15.45222	397.14084	1319.76721	-823.31909	368.07748	1319.06567	79.44153	643.62164	153.85339	505.47482	284.38043	-6.10354	-672.16815	528.51239	-1.78518	-1094.70276	238.98355	40.86375
202	1.675	1072.95349	339.98682	1517.58716	-16.71926	398.34100	1316.60999	-823.53796	367.01517	1317.34729	107.67230	643.07990	154.34096	481.74442	286.03860	-6.43393	-696.10699	530.17639	-1.74547	-1056.25586	238.98199	37.88329
203	1.683	1072.28894	340.70364	1518.00500	-18.39500	400.10965	1313.89441	-823.76239	366.12265	1315.93640	136.67474	641.73737	153.33704	458.07224	287.62225	-6.74789	-719.98322	531.87909	-1.53235	-1017.23596	239.79205	36.47242
204	1.692	1071.35828	341.37350	1518.91797	-20.31535	402.47107	1311.71106	-823.88062	365.48972	1314.82385	166.42834	639.79425	151.00191	434.40060	289.13150	-7.06064	-743.82092	533.48334	-1.34570	-978.15649	241.49911	36.83617
205	1.700	1070.16992	342.00330	1520.32092	-22.22235	405.27667	1310.11108	-823.84528	365.13040	1313.97241	196.85736	637.38818	147.52234	410.67520	290.56958	-7.36308	-767.64136	534.97345	-1.29006	-939.22644	244.27005	38.72731
206	1.708	1068.73706	342.62924	1522.21057	-23.85262	408.17557	1309.11584	-823.68243	364.98611	1313.36792	227.91901	634.64661	143.16032	386.88748	291.97678	-7.64803	-791.48438	536.41504	-1.31188	-900.61102	248.14328	41.70981
207	1.717	1067.07605	343.30463	1524.56848	-25.00622	410.73120	1308.75171	-823.45691	364.95215	1313.05762	259.63562	631.70123	138.23218	363.08035	293.40759	-7.90916	-815.37378	537.87268	-1.27693	-862.65381	252.98322	45.41882
208	1.725	1065.21411	344.07541	1527.34448	-25.56518	412.62830	1309.06689	-823.23560	364.90320	1313.14734	292.05112	628.66492	133.06329	339.28177	294.88776	-8.09780	-839.32922	539.36249	-1.09047	-825.78986	258.57059	49.58342
209	1.733	1063.19629	344.94870	1530.47034	-25.49903	413.78943	1310.10620	-823.07172	364.71915	1313.75903	325.11008	625.69238	127.94729	315.44952	296.41132	-8.14333	-863.43695	540.91284	-0.71985	-790.24854	264.68399	53.87619
210	1.742	1061.08643	345.88565	1533.88196	-24.86600	414.33249	1311.86780	-823.00250	364.31873	1314.97583	358.60516	622.94958	123.01271	291.49164	297.97198	-8.04025	-887.77753	542.54877	-0.20360	-755.82404	271.13132	57.86905
211	1.750	1058.96216	346.83032	1537.52332	-23.78719	414.45172	1314.29126	-823.04303	363.68826	1316.80371	392.35110	620.43524	118.07077	267.31769	299.57080	-7.85556	-912.26050	544.16638	0.28008	-721.95697	277.75104	61.19762
212	1.758	1056.89502	347.74207	1541.34766	-22.40676	414.31448	1317.28040	-823.16620	362.88715	1319.17651	426.36746	617.95135	112.65099	242.89890	301.21280	-7.65408	-936.67780	545.62091	0.50726	-688.08081	284.40344	63.67712
213	1.767	1054.93433	348.60098	1545.32190	-20.86434	414.02118	1320.73181	-823.29004	362.02313	1321.99841	460.79651	615.25360	106.22234	218.29834	302.92355	-7.44865	-960.93933	546.95819	0.44799	-653.93091	290.90985	65.28186
214	1.775	1053.11658	349.39087	1549.41809	-19.27382	413.62292	1324.55029	-823.30212	361.21390	1325.18823	495.70108	612.15863	98.43960	193.60220	304.72470	-7.20464	-985.18439	548.42218	0.31496	-619.61426	296.92526	66.16750
215	1.783	1051.47864	350.09152	1553.60120	-17.70208	413.15198	1328.65222	-823.11487	360.55737	1328.68579	531.00635	608.61121	89.31918	168.82632	306.59186	-6.89292	-1009.66077	550.21167	0.34293	-585.49609	302.01627	66.55729
216	1.792	1050.04968	350.69669	1557.83167	-16.16696	412.62750	1332.95972	-822.70056	360.12061	1332.42981	566.58380	604.76587	79.35529	143.92435	308.48651	-6.54337	-1034.47095	552.29858	0.56409	-552.07190	305.96606	66.40489
217	1.800	1048.83960	351.22308	1562.07117	-14.66009	412.04355	1337.39514	-822.07751	359.94257	1336.34106	602.28839	600.97125	69.54968	118.87850	310.40598	-6.22849	-1059.39697	554.55365	0.89326	-519.95190	308.78351	65.31287
218	1.808	1047.84058	351.69757	1566.27405	-13.17378	411.37875	1341.87219	-821.28717	360.02478	1340.31482	637.82361	597.59418	61.19186	93.74065	312.35895	-5.99599	-1083.93213	556.99847	1.48645	-489.86450	310.40726	62.77785
219	1.817	1047.03369	352.14581	1570.37830	-11.71707	410.63779	1346.28516	-820.39905	360.31320	1344.21814	672.52570	594.69080	55.19859	68.59203	314.29904	-5.80519	-1107.46826	559.81116	2.93809	-462.47571	310.63992	58.39071
220	1.825	1046.38953	352.58142	1574.30981	-10.31618	409.87628	1350.50452	-819.51434	360.70956	1347.89636	705.20221	591.86951	51.35446	43.56958	316.10696	-5.48172	-1129.60168	563.04425	5.98648	-438.12650	309.28778	52.03077
221	1.833	1045.86328	353.00153	1577.99475	-9.00060	409.18002	1354.38428	-818.73383	361.11218	1351.18433	734.09552	588.82855	48.40297	19.02076	317.66449	-4.69692	-1150.37012	566.39600	10.94979	-416.79114	306.18170	44.10410
222	1.842	1045.39233	353.40302	1581.37085	-7.78586	408.62982	1357.78113	-818.09662	361.46088	1353.92676	757.35974	585.80981	45.03344	-4.41366	318.94189	-3.01898	-1170.06543	569.39197	17.52798	-398.32739	301.17407	35.52906
223	1.850	1044.90247	353.79977	1584.39661	-6.66673	408.28061	1360.57202	-817.55206	361.74432	1356.00342	773.97430	583.16370	40.62626	-25.93962	319.98386	-0.09064	-1188.71240	571.79077	25.15290	-382.83505	294.20880	27.35526
224	1.858	1044.32104	354.21857	1587.05322	-5.62465	408.14795	1362.66052	-817.00525	361.95151	1357.34998	784.06464	580.97125	35.18203	-44.86497	320.80920	4.24998	-1205.76282	573.64301	33.38983	-370.82867	285.29846	20.34534
225	1.867	1043.59338	354.67770	1589.32300	-4.63919	408.20807	1363.98206	-816.38495	362.02002	1357.96545	788.47040	579.23303	28.85538	-60.70950	321.30579	10.25542	-1220.20471	575.04999	42.03551	-363.06662	274.48883	14.88461
226	1.875	1042.69336	355.17325	1591.16809	-3.69418	408.41119	1364.51379	-815.68036	361.83267	1357.90222	788.22559	577.95203	21.83948	-72.81611	321.14471	18.79121	-1230.91028	576.08215	50.97723	-360.26746	262.12573	11.02104
227	1.883	1041.61670	355.69342	1592.54858	-2.78271	408.69000	1364.27332	-814.93549	361.27527	1357.23560	783.97192	577.06714	14.80542	-79.68198	319.77252	31.18083	-1237.05615	576.80377	59.97103	-362.98120	249.27959	8.27442
228	1.892	1040.36621	356.24194	1593.45862	-1.91316	408.97238	1363.29810	-814.21259	360.32138	1356.03735	775.47339	576.51953	9.00324	-79.22903	316.64099	47.89210	-1238.38232	577.25098	68.45713	-371.49283	237.74913	5.66226
229	1.900	1038.95142	356.83691	1593.92651	-1.10832	409.20636	1361.63013	-813.55615	359.06512	1354.36951	761.90601	576.37531	5.39078	-70.36963	311.67746	67.25801	-1235.06287	577.49756	75.60890	-385.52798	229.38576	2.53449
230	1.908	1037.40527	357.48041	1593.98193	-0.39525	409.37344	1359.31653	-812.98309	357.67331	1352.28943	742.98755	576.82904	3.75477	-54.14488	305.59900	85.86479	-1227.30652	577.76337	80.74290	-404.08902	225.13004	-0.67446
231	1.917	1035.79590	358.13214	1593.63586	0.20542	409.47882	1356.41956	-812.49792	356.31036	1349.84998	719.88782	578.01196	3.07578	-33.06073	299.63489	100.40901	-1215.13062	578.39050	83.72565	-425.85861	224.48756	-3.05250
232	1.925	1034.21338	358.72070	1592.90100	0.68406	409.53683	1353.02002	-812.10486	355.10910	1347.10754	694.70117	579.81073	2.61627	-9.48232	294.81012	109.37729	-1198.53455	579.66028	84.87134	-449.60574	225.94283	-4.28314
233	1.933	1032.73877	359.18597	1591.81653	1.03952	409.56949	1349.20972	-811.79559	354.19662	1344.13074	669.05298	581.94281	2.29357	15.35869	291.47858	113.36598	-1177.71985	581.60339	84.48512	-474.21591	228.04456	-4.70933
234	1.942	1031.42688	359.51880	1590.44946	1.26931	409.60880	1345.07788	-811.54321	353.69418	1340.99890	643.57373	584.16138	2.24237	41.26449	289.46857	114.12038	-1153.05603	584.01208	82.66537	-498.88232	230.15459	-4.81159
235	1.950	1030.29980	359.75464	1588.88245	1.35700	409.67953	1340.70593	-811.33527	353.64923	1337.79626	618.38348	586.36249	2.42073	68.42548	288.46927	113.30696	-1124.96948	586.58893	79.51176	-523.31934	232.25153	-4.91388
236	1.958	1029.34033	359.92065	1587.20251	1.26075	409.76938	1336.16882	-811.20764	353.98413	1334.61011	593.55072	588.49792	2.55968	96.91239	288.23718	111.91219	-1093.92944	589.04382	75.36462	-547.58698	234.36870	-5.14275
237	1.967	1028.49744	360.00580	1585.49023	0.90513	409.82254	1331.53528	-811.23712	354.53708	1331.52490	569.17896	590.40332	2.31068	126.51871	288.62512	110.28595	-1060.47534	591.12915	70.83240	-571.77588	236.42935	-5.49927
238	1.975	1027.70740	359.98285	1583.81470	0.18298	409.75983	1326.87183	-811.48682	355.16507	1328.61365	545.26135	591.92688	1.53613	156.82523	289.55322	108.39362	-1025.21240	592.62750	66.62716	-595.86029	238.38100	-5.90256
239	1.983	1026.92175	359.83777	1582.24402	-1.02530	409.50510	1322.25793	-811.94141	355.82614	1325.92798	521.57117	593.20776	0.51262	187.38110	290.97437	106.03296	-988.75592	593.31458	63.33366	-619.78900	240.22607	-6.21831
240	1.992	1026.11353	359.57419	1580.85730	-2.80936	409.02139	1317.80371	-812.48615	356.58005	1323.49158	497.85815	594.56268	-0.31575	217.91730	292.84326	103.00548	-951.65723	592.98572	61.29343	-643.60956	241.97903	-6.36060
241	2.000	1025.26038	359.19916	1579.73291	-5.16044	408.35083	1313.65442	-812.95245	357.52765	1321.31409	474.07300	596.16565	-0.77784	248.45508	295.07950	99.23278	-914.39856	591.54578	60.64211	-667.43176	243.65363	-6.33859
242	2.008	1024.33032	358.72162	1578.93091	-7.90549	407.61087	1309.97620	-813.20703	358.75253	1319.41711	450.27759	597.97113	-1.02224	279.25662	297.54633	94.77603	-877.48224	589.01385	61.33971	-691.33276	245.27609	-6.22111
243	2.017	1023.29211	358.17664	1578.48584	-10.71077	406.92963	1306.92993	-813.22076	360.29840	1317.83716	426.46637	599.86096	-1.22024	310.69189	300.05832	89.79445	-841.50073	585.41254	63.12994	-715.30859	246.94475	-6.14460
244	2.025	1022.13782	357.61981	1578.40222	-13.18899	406.37134	1304.64331	-813.06122	362.16956	1316.60474	402.56345	601.79272	-1.38043	343.07971	302.41644	84.48933	-807.02063	580.71326	65.52203	-739.28064	248.78268	-6.24853
245	2.033	1020.89325	357.07040	1578.65735	-15.04936	405.91095	1303.18433	-812.83270	364.32056	1315.74878	378.54108	603.80396	-1.41380	376.53604	304.44193	79.03688	-774.32947	574.88391	67.85677	-763.17200	250.78279	-6.50782
246	2.042	1019.60736	356.48666	1579.22095	-16.19194	405.47278	1302.55652	-812.62091	366.64609	1315.33020	354.48611	605.90448	-1.27648	410.94348	306.00305	73.53433	-743.26996	567.95453	69.48136	-786.99866	252.79572	-6.71662
247	2.050	1018.33923	355.80267	1580.08081	-16.70049	404.99408	1302.71924	-812.46149	369.00803	1315.44409	330.51291	607.99329	-1.02791	446.10764	307.03812	67.99896	-713.31476	560.07489	69.97958	-810.88983	254.61719	-6.64936
248	2.058	1017.14038	354.96835	1581.24512	-16.75280	404.45102	1303.61316	-812.33972	371.27182	1316.16943	306.61923	609.89697	-0.79721	481.96341	307.51120	62.43410	-683.82928	551.53284	69.29766	-835.01764	256.07761	-6.23385
249	2.067	1016.04272	353.96515	1582.71716	-16.50915	403.84250	1305.17651	-812.22015	373.32013	1317.52295	282.66269	611.52997	-0.70472	518.65222	307.35513	56.92234	-654.30707	542.71936	67.68333	-859.43176	257.26437	-5.64696
250	2.075	1015.07117	352.80334	1584.47083	-16.04627	403.18002	1307.35669	-812.07117	375.07437	1319.44373	258.47754	612.99915	-0.75980	556.40356	306.52271	51.67141	-624.46124	534.05389	65.51744	-883.94836	258.58963	-5.18777
251	2.083	1014.26025	351.49786	1586.45520	-15.36036	402.49689	1310.11389	-811.86395	376.52353	1321.80176	233.99683	614.50763	-0.83700	595.25464	305.07635	46.97481	-594.26520	525.86926	63.16459	-908.35608	260.32919	-4.96036
252	2.092	1013.65497	350.04431	1588.61401	-14.41394	401.85223	1313.40906	-811.55994	377.71613	1324.42566	209.27710	616.18860	-0.78236	634.75720	303.19324	43.14693	-563.95929	518.33319	60.88345	-932.70239	262.28864	-4.78820
253	2.100	1013.30756	348.42319	1590.89551	-13.18910	401.31927	1317.17786	-811.11377	378.72580	1327.15759	184.44690	618.02234	-0.53273	673.88391	301.09283	40.48331	-533.98212	511.49390	58.76080	-957.19324	264.18515	-4.50000
254	2.108	1013.26990	346.62268	1593.24841	-11.71171	400.96042	1321.31580	-810.50970	379.60361	1329.91724	159.61572	619.85944	-0.15076	711.15137	298.93216	39.10976	-504.89465	505.35278	56.65788	-981.91052	266.01898	-4.13940
255	2.117	1013.58398	344.64557	1595.61584	-10.03579	400.80270	1325.68994	-809.80341	380.31259	1332.72168	134.79126	621.54639	0.22252	744.82758	296.67557	38.68847	-477.33044	499.87280	54.20589	-1006.78552	267.88315	-3.85646
256	2.125	1014.27368	342.50104	1597.93652	-8.21990	400.83252	1330.16687	-809.09265	380.72827	1335.61292	109.90240	623.05994	0.45484	773.27637	294.09119	38.35870	-451.90887	495.04318	50.92094	-1031.68530	269.69168	-3.71091
257	2.133	1015.33667	340.21191	1600.15320	-6.32085	401.00638	1334.62659	-808.43311	380.74835	1338.56287	84.89807	624.52899	0.51763	795.48859	291.03516	37.19367	-429.11298	491.00104	46.43652	-1056.33240	271.16467	-3.53014
258	2.142	1016.73657	337.82999	1602.21411	-4.39241	401.26208	1338.95569	-807.80841	380.37524	1341.45227	59.81519	626.10229	0.58036	811.41022	287.69885	34.78460	-409.22321	488.04922	40.71273	-1080.25989	271.98230	-2.85717
259	2.150	1018.40454	335.42480	1604.06677	-2.47876	401.53030	1343.03223	-807.17474	379.69659	1344.11719	34.84058	627.75238	1.11932	821.66553	284.41721	31.31482	-392.37531	486.56412	34.09728	-1103.03577	272.08594	-1.15358
260	2.158	1020.24890	333.05646	1605.66260	-0.60881	401.74002	1346.72070	-806.50641	378.84760	1346.39746	10.37573	629.24457	2.98436	827.00067	281.29028	27.10835	-378.69849	486.87473	27.23354	-1124.54443	271.82776	1.85144
261	2.167	1022.16986	330.77185	1606.96484	1.20561	401.81775	1349.88367	-805.80963	377.99295	1348.16235	-12.91571	630.37958	7.19779	828.04620	278.11060	22.27199	-368.43164	489.20316	20.88684	-1144.97046	271.68213	6.03971
262	2.175	1024.07703	328.62006	1607.94519	2.96821	401.70242	1352.40125	-805.11224	377.29364	1349.32739	-34.01355	631.25183	14.48318	825.38971	274.61115	16.83077	-361.98969	493.60294	15.70211	-1164.48560	271.91827	11.07025
263	2.183	1025.90063	326.64288	1608.57898	4.69283	401.37668	1354.18433	-804.43835	376.85977	1349.86279	-51.53003	632.19775	25.02855	819.52014	270.72305	11.06863	-359.96521	499.80737	11.92934	-1182.91895	272.53769	16.65900
264	2.192	1027.59192	324.84497	1608.84583	6.39449	400.87976	1355.18225	-803.78455	376.72824	1349.78613	-63.89099	633.55823	38.77638	810.51636	266.73172	5.61448	-363.01312	507.14807	9.31180	-1199.58264	273.34546	22.69243
265	2.200	1029.12329	323.18173	1608.73206	8.07609	400.28665	1355.38879	-803.11652	376.87476	1349.14880	-69.41394	635.51263	55.59620	797.90192	263.34674	1.21361	-371.58221	514.62024	7.27454	-1213.35437	274.09952	29.03247
266	2.208	1030.49243	321.57288	1608.23157	9.71672	399.67703	1354.84180	-802.38605	377.22852	1348.03235	-66.59418	638.04706	74.64805	781.10925	261.44147	-1.65319	-385.42932	521.15790	5.33991	-1223.02258	274.62189	35.40623
267	2.217	1031.72278	319.93271	1607.34546	11.27044	399.12277	1353.61194	-801.55200	377.67819	1346.54578	-55.30646	641.07758	93.80787	760.28705	261.41254	-3.06582	-403.37122	526.07697	3.43663	-1227.63110	274.74802	41.55150
268	2.225	1032.85583	318.20398	1606.08264	12.67595	398.68341	1351.78333	-800.60205	378.08511	1344.80823	-37.62073	644.56982	110.68982	736.59320	262.84644	-3.55325	-423.99280	529.34149	1.81166	-1226.63477	274.21777	47.21551
269	2.233	1033.93433	316.37497	1604.46692	13.87120	398.39056	1349.43433	-799.57520	378.30997	1342.91895	-16.48474	648.54346	124.48444	711.59198	264.94000	-3.66682	-446.46698	531.48553	0.69131	-1219.90088	272.70972	51.98489
270	2.242	1034.98743	314.47577	1602.53992	14.80682	398.23837	1346.62537	-798.56049	378.24023	1340.93518	6.22485	652.97113	136.04839	686.43500	267.10406	-3.73391	-470.28326	533.22638	0.06869	-1207.57800	270.07779	55.32636
271	2.250	1036.02698	312.56146	1600.36023	15.45390	398.20334	1343.40649	-797.66418	377.80756	1338.86743	29.94391	657.55640	146.15829	661.60608	269.14948	-3.90703	-494.77704	535.02667	-0.19675	-1189.91394	266.52310	56.81940
272	2.258	1037.05151	310.69116	1598.00305	15.80135	398.27960	1339.83789	-796.97461	376.99524	1336.68958	54.49725	661.69202	154.52083	637.15302	271.13226	-4.24222	-519.35095	536.96912	-0.23434	-1167.18506	262.46246	56.28439
273	2.267	1038.05359	308.91217	1595.55530	15.84138	398.49982	1336.00659	-796.55078	375.83679	1334.35645	79.64783	664.75507	160.46634	612.96295	273.14651	-4.70898	-543.70862	538.93799	-0.20358	-1139.73547	258.32773	53.78058
274	2.275	1039.02124	307.25311	1593.10278	15.55172	398.93509	1332.03027	-796.43237	374.40659	1331.83972	105.28320	666.37286	163.83295	588.91888	275.20227	-5.20505	-567.75787	540.87628	-0.29144	-1108.02954	254.55186	49.63113
275	2.283	1039.93518	305.71838	1590.71301	14.88668	399.67847	1328.04272	-796.64587	372.80927	1329.17688	131.53058	666.47418	165.04796	564.95978	277.22635	-5.62448	-591.52655	542.85291	-0.56750	-1072.79419	251.54277	44.51804
276	2.292	1040.76440	304.29395	1588.43408	13.78020	400.81024	1324.17639	-797.18103	371.17709	1326.48608	158.56067	665.21375	164.72041	541.08197	279.14328	-5.94205	-615.16858	544.86725	-0.92178	-1035.25977	249.53542	39.51983
277	2.300	1041.46851	302.96655	1586.31274	12.16420	402.37625	1320.55884	-797.94965	369.65790	1323.92456	186.36932	662.83734	163.29301	517.30267	280.92178	-6.22237	-638.87292	546.75330	-1.16850	-997.18933	248.58453	35.92598
278	2.308	1042.00513	301.72900	1584.40674	10.01641	404.40549	1317.31763	-798.77814	368.36801	1321.63403	214.78540	659.58264	160.97641	493.61703	282.55511	-6.54058	-662.69708	548.37097	-1.20094	-960.30396	248.70438	34.79008
279	2.317	1042.32678	300.57080	1582.77612	7.43093	406.91705	1314.57336	-799.46875	367.34979	1319.70959	243.65866	655.65601	157.85751	469.98886	284.05078	-6.90168	-686.56775	549.75409	-1.07463	-925.31970	249.90768	36.40215
280	2.325	1042.38110	299.47250	1581.46851	4.65215	409.86090	1312.41333	-799.89886	366.58112	1318.18799	273.00275	651.24146	154.01772	446.37393	285.44177	-7.24037	-710.41144	551.04083	-0.94971	-891.75757	252.12625	40.14606
281	2.333	1042.13110	298.41119	1580.51172	2.01922	413.02951	1310.87280	-800.08069	366.01035	1317.05029	302.95905	646.49689	149.60822	422.73654	286.77621	-7.50435	-734.21686	552.34174	-0.93859	-858.88782	255.17613	44.97904
282	2.342	1041.57190	297.37741	1579.91882	-0.14349	416.05627	1309.95117	-800.13287	365.57440	1316.24548	333.66931	641.52484	144.83546	399.05972	288.10931	-7.72319	-758.03406	553.69519	-0.99469	-826.46222	258.84155	50.04610
283	2.350	1040.73047	296.37772	1579.69080	-1.61741	418.56122	1309.65015	-800.19824	365.19339	1315.74231	365.14771	636.36273	139.86633	375.35785	289.49994	-7.95885	-781.94403	555.11462	-0.93776	-794.52502	262.96552	54.91936
284	2.358	1039.65649	295.41534	1579.81604	-2.33614	420.33447	1309.98438	-800.37225	364.75836	1315.57593	397.18796	631.01947	134.74994	351.64383	290.98105	-8.19782	-806.00806	556.58466	-0.63478	-762.96033	267.47250	59.48448
285	2.367	1038.41614	294.48553	1580.27356	-2.38376	421.38965	1310.95203	-800.67126	364.14899	1315.85327	429.44717	625.49689	129.37888	327.87350	292.52905	-8.34079	-830.24133	558.01508	-0.17691	-731.31696	272.34808	63.70667
286	2.375	1037.08240	293.58249	1581.04272	-1.94542	421.87051	1312.51550	-801.04156	363.28983	1316.70435	461.70831	619.72211	123.47775	303.95636	294.07941	-8.30604	-854.59375	559.33124	0.19467	-699.03516	277.53101	67.51090
287	2.383	1035.72742	292.69363	1582.10388	-1.23885	421.92599	1314.61475	-801.40967	362.19107	1318.21350	494.00696	613.48352	116.67117	279.81931	295.60944	-8.12040	-878.95673	560.59760	0.33763	-665.91132	282.80276	70.83414
288	2.392	1034.42053	291.80206	1583.42761	-0.45415	421.65521	1317.18726	-801.74249	360.92957	1320.37634	526.45587	606.51801	108.63697	255.43808	297.17899	-7.88790	-903.25452	561.99542	0.34760	-632.34381	287.83209	73.69257
289	2.400	1033.22278	290.90900	1584.96667	0.28848	421.12631	1320.17529	-802.05597	359.60242	1323.10730	559.04272	598.68970	99.26264	230.83847	298.84979	-7.67283	-927.51697	563.71228	0.45183	-599.09741	292.30756	76.14260
290	2.408	1032.18103	290.04483	1586.66260	0.94913	420.39975	1323.52368	-802.36176	358.30338	1326.28430	591.68787	590.12506	88.77996	206.08994	300.61368	-7.44564	-951.83423	565.75189	0.72908	-566.81482	296.07520	78.11874
291	2.417	1031.32605	289.24878	1588.45984	1.54486	419.52045	1327.17114	-802.61591	357.11566	1329.79907	624.40436	581.22479	77.90188	181.25858	302.43387	-7.15257	-976.29309	567.85931	1.01441	-535.76477	299.15848	79.34057
292	2.425	1030.67786	288.53506	1590.31250	2.11487	418.50348	1331.04395	-802.72711	356.09854	1333.58289	657.12506	572.60400	67.88890	156.35376	304.31454	-6.80908	-1000.93958	569.81433	1.15265	-506.03989	301.53937	79.47054
293	2.433	1030.25122	287.87949	1592.17603	2.69309	417.34128	1335.05676	-802.61414	355.28476	1337.58960	689.20618	565.02502	60.24683	131.33649	306.27292	-6.49072	-1025.70691	571.71576	1.23544	-477.89865	303.00134	78.21757
294	2.442	1030.05273	287.23502	1593.99780	3.29622	416.02991	1339.11633	-802.25751	354.69916	1341.75183	719.37238	559.01709	55.77933	106.17187	308.26645	-6.24523	-1050.31799	573.84216	1.62846	-451.85556	303.26031	75.21075
295	2.450	1030.07458	286.55527	1595.72461	3.92772	414.59555	1343.12451	-801.71271	354.37180	1345.94519	746.42072	554.19080	53.63057	80.90150	310.19275	-6.03690	-1074.26489	576.38043	2.94061	-428.44058	302.10358	70.07346
296	2.458	1030.29260	285.81580	1597.31274	4.58709	413.10779	1346.97729	-801.08966	354.33157	1349.98828	769.68567	549.25977	51.64378	55.74735	311.91843	-5.72077	-1097.02734	579.32532	5.85153	-407.87781	299.38257	62.78696
297	2.467	1030.66370	285.02826	1598.72388	5.27602	411.67096	1350.55640	-800.51611	354.59036	1353.66809	788.59552	543.23120	48.03078	31.20634	313.30762	-5.00224	-1118.45593	582.46045	10.69183	-390.06857	294.96899	53.86993
298	2.475	1031.12781	284.23419	1599.91443	6.00053	410.39639	1353.72693	-800.10095	355.11850	1356.76587	802.19806	536.49481	42.53757	8.03064	314.28632	-3.46478	-1138.83337	585.39807	17.17942	-374.94318	288.75745	44.17418
299	2.483	1031.61511	283.48694	1600.83655	6.77060	409.37247	1356.35730	-799.90356	355.83005	1359.09485	809.67450	530.43579	35.91378	-12.96836	314.85745	-0.74556	-1158.41260	587.67560	24.65545	-362.82666	280.68292	34.56261
300	2.492	1032.05847	282.83121	1601.45264	7.59896	408.63654	1358.34387	-799.90723	356.60608	1360.55457	811.27167	526.03900	28.73043	-31.22038	314.99930	3.36822	-1176.91504	588.94232	32.59536	-354.46799	270.71881	25.75008
301	2.500	1032.41077	282.28348	1601.74011	8.49607	408.15421	1359.62073	-800.02362	357.31662	1361.14722	808.16388	523.28485	21.20136	-46.48620	314.52631	9.29390	-1193.40747	589.24115	40.92641	-350.67123	259.04227	18.26564
302	2.508	1032.65320	281.83881	1601.67859	9.45909	407.82639	1360.15564	-800.13770	357.80612	1360.93591	801.27008	521.81848	13.89163	-58.26658	313.00143	18.19517	-1206.53674	589.00525	49.82325	-351.85532	246.34052	12.36300
303	2.517	1032.78979	281.50278	1601.24243	10.46192	407.53180	1359.94507	-800.15149	357.91049	1360.00452	790.52380	521.49207	7.91117	-64.93208	309.78577	31.64267	-1215.01794	588.66132	59.19063	-358.02505	233.88049	7.86672
304	2.525	1032.83813	281.29932	1600.41528	11.45917	407.18658	1359.01001	-800.00189	357.52740	1358.45325	775.31012	522.13074	4.17525	-64.13694	304.37119	50.01307	-1218.18994	588.31891	68.32652	-369.08783	223.28084	4.19483
305	2.533	1032.82532	281.23923	1599.19995	12.40146	406.78159	1357.39185	-799.66461	356.66476	1356.40625	755.51398	523.37238	2.60457	-54.72351	296.94226	71.15207	-1216.21399	587.83917	76.03471	-384.87387	216.08188	0.86380
306	2.542	1032.78418	281.29520	1597.61401	13.24723	406.36435	1355.15149	-799.14807	355.43948	1354.01013	732.16608	524.90082	2.20062	-37.93472	288.62378	91.02829	-1209.62024	587.14746	81.26918	-404.72147	213.01353	-1.98791
307	2.550	1032.75061	281.41946	1595.68494	13.96840	405.99020	1352.36951	-798.47540	354.05557	1351.42627	707.02600	526.55768	1.96216	-16.52673	280.92221	105.98225	-1198.68250	586.47003	83.91969	-427.34048	213.36952	-3.91584
308	2.558	1032.76221	281.57379	1593.45166	14.55402	405.69318	1349.13757	-797.68109	352.75571	1348.79004	681.57568	528.28510	1.57656	7.07054	274.80838	114.62381	-1183.38647	586.20093	84.87428	-451.31921	215.37054	-4.82825
309	2.567	1032.85596	281.73184	1590.96594	15.00724	405.48358	1345.54211	-796.82770	351.74734	1346.15662	656.49310	530.07874	1.21268	31.76923	270.37372	117.98660	-1163.86890	586.56354	85.15675	-475.69669	217.42294	-5.00777
310	2.575	1033.05945	281.86694	1588.28882	15.33183	405.34372	1341.65845	-796.01062	351.16644	1343.51025	631.86133	531.88965	0.95843	57.53550	267.21558	118.20555	-1140.59094	587.50391	85.07513	-500.06134	218.99776	-4.82694
311	2.583	1033.37976	281.95282	1585.48608	15.51349	405.21750	1337.55762	-795.34027	351.08685	1340.83325	607.55212	533.61237	0.66844	84.58408	264.93997	117.09743	-1114.06567	588.79913	84.20432	-524.32477	220.39546	-4.65252
312	2.592	1033.79675	281.97046	1582.62573	15.50487	405.01645	1333.31885	-794.92773	351.51260	1338.14111	583.44165	535.21545	0.20449	112.88923	263.35110	115.60722	-1084.64758	590.15314	82.01553	-548.50092	222.01582	-4.76046
313	2.600	1034.26550	281.90582	1579.77734	15.21864	404.65170	1329.03516	-794.87445	352.35873	1335.46887	559.46289	536.78076	-0.39149	142.13892	262.38385	113.96211	-1052.68445	591.28210	78.47208	-572.58984	223.93794	-5.18822
314	2.608	1034.72412	281.75058	1577.01111	14.53080	404.06369	1324.81152	-795.24200	353.47101	1332.85254	535.56586	538.41553	-0.94302	171.89795	262.00217	111.99419	-1018.70789	591.94354	74.10359	-596.56317	225.94211	-5.69752
315	2.617	1035.11011	281.51712	1574.40161	13.30666	403.22946	1320.76184	-796.01282	354.67825	1330.32593	511.71094	540.16479	-1.29648	201.81265	262.15427	109.40939	-983.34137	591.89001	69.65422	-620.40039	227.80354	-5.98696
316	2.625	1035.37341	281.23782	1572.02563	11.46502	402.16190	1317.00378	-797.07367	355.85168	1327.92566	487.90015	541.97076	-1.45600	231.76279	262.73749	105.98444	-947.08057	590.91272	65.79408	-644.10309	229.53703	-5.97663
317	2.633	1035.48340	280.94034	1569.94678	9.06205	400.90115	1313.65173	-798.23138	356.95718	1325.69775	464.15140	543.73077	-1.56974	261.90134	263.57745	101.66315	-910.22791	588.95398	63.06340	-667.71771	231.28520	-5.82953
318	2.642	1035.42590	280.64276	1568.20251	6.33081	399.48822	1310.80835	-799.26678	358.06143	1323.70117	440.44916	545.40790	-1.78595	292.59058	264.46606	96.54239	-873.08960	586.07886	61.80322	-691.34534	233.10553	-5.75943
319	2.650	1035.19910	280.36829	1566.81335	3.61876	397.94998	1308.55640	-800.02765	359.27628	1322.00342	416.73825	547.07043	-2.11366	324.25241	265.21353	90.80756	-836.24219	582.33948	62.00829	-715.08350	234.99231	-5.88819
320	2.658	1034.80859	280.14307	1565.79932	1.25179	396.31946	1306.94812	-800.50134	360.68393	1320.65613	392.95651	548.87128	-2.38332	357.14133	265.65955	84.68517	-800.49359	577.70947	63.28691	-738.99927	236.89955	-6.17826
321	2.667	1034.26489	279.98001	1565.17969	-0.57637	394.65784	1305.99829	-800.80322	362.28949	1319.67456	369.07666	550.93774	-2.37321	391.18744	265.67896	78.39317	-766.51184	572.10986	64.96902	-763.16235	238.64610	-6.40890
322	2.675	1033.58899	279.87277	1564.95837	-1.82952	393.03821	1305.69104	-801.09052	364.03265	1319.05298	345.13123	553.13910	-2.06728	426.09879	265.21048	72.07912	-734.48370	565.49219	66.30947	-787.55243	240.06335	-6.32844
323	2.683	1032.81958	279.80286	1565.11487	-2.59016	391.50958	1305.99670	-801.46619	365.84036	1318.80127	321.19760	555.10406	-1.71877	461.63858	264.24332	65.81961	-704.07111	557.91260	66.74039	-811.91089	241.28749	-5.91960
324	2.692	1032.01465	279.74762	1565.60645	-2.99779	390.08191	1306.88562	-801.93628	367.65448	1318.95667	297.29114	556.65118	-1.55672	497.81436	262.77515	59.67735	-674.65283	549.54749	66.04784	-835.98065	242.63055	-5.43169
325	2.700	1031.24585	279.68427	1566.37439	-3.18310	388.74530	1308.33228	-802.43103	369.42181	1319.56592	273.26886	558.00378	-1.57144	534.82080	260.83322	53.76081	-645.63733	540.66455	64.35376	-859.87720	244.24171	-5.12342
326	2.708	1030.58655	279.59039	1567.35254	-3.21897	387.50623	1310.31006	-802.85760	371.08960	1320.65710	248.95654	559.47443	-1.63097	572.77130	258.52451	48.26974	-616.62915	531.57312	61.96814	-883.88977	246.09787	-5.02725
327	2.717	1030.09753	279.44052	1568.47546	-3.11580	386.40134	1312.78772	-803.15247	372.60443	1322.22876	224.34906	561.16595	-1.61619	611.45270	256.06357	43.45002	-587.43396	522.59052	59.28165	-908.12952	248.07605	-4.93757
328	2.725	1029.82837	279.20929	1569.68347	-2.85534	385.46881	1315.72388	-803.31122	373.89313	1324.25854	199.56793	563.00354	-1.45562	650.31427	253.76273	39.48129	-558.04633	513.99890	56.67981	-932.58740	249.98392	-4.63570
329	2.733	1029.82764	278.87320	1570.92358	-2.42457	384.71515	1319.06079	-803.37537	374.86652	1326.70483	174.69543	564.84790	-1.16353	688.59851	251.90222	36.48045	-528.69281	506.00580	54.39263	-957.24255	251.76735	-4.16815
330	2.742	1030.14429	278.40491	1572.15051	-1.82583	384.11108	1322.72131	-803.38751	375.46680	1329.49133	149.74042	566.58087	-0.81977	725.33856	250.47958	34.57078	-499.86279	498.75977	52.36434	-982.06323	253.59000	-3.82564
331	2.750	1030.81677	277.78516	1573.32178	-1.06869	383.61053	1326.61670	-803.35614	375.69974	1332.50818	124.69073	568.20575	-0.49571	759.19623	249.05873	33.74612	-472.28778	492.34949	50.22073	-1007.02710	255.59416	-3.81921
332	2.758	1031.86108	277.02292	1574.39282	-0.16031	383.17441	1330.65369	-803.26007	375.60687	1335.62476	99.54651	569.82263	-0.23203	788.53864	247.01619	33.57315	-446.86395	486.79541	47.35694	-1032.05920	257.67850	-4.04367
333	2.767	1033.26416	276.15845	1575.31934	0.89239	382.78073	1334.73047	-803.07983	375.22244	1338.69470	74.34283	571.49506	-0.04466	812.01801	244.09700	33.21159	-424.47528	482.09430	43.16404	-1056.89429	259.50012	-4.11080
334	2.775	1034.98071	275.26135	1576.05615	2.06967	382.41309	1338.72388	-802.81787	374.57928	1341.55920	49.19513	573.21753	0.17248	829.13153	240.65805	31.93755	-405.75568	478.29108	37.33815	-1081.05713	260.67896	-3.51243
335	2.783	1036.93750	274.41428	1576.55688	3.33209	382.03830	1342.48462	-802.49939	373.73837	1344.05823	24.37079	574.97485	0.86057	840.13257	237.27809	29.53990	-390.95111	475.58780	30.13436	-1104.08813	261.08228	-1.78938
336	2.792	1039.04370	273.67514	1576.77771	4.63037	381.59641	1345.84961	-802.16492	372.78525	1346.04919	0.37146	576.80157	2.85292	845.58044	234.26328	26.08763	-380.01526	474.42261	22.37658	-1125.84558	260.95108	1.27550
337	2.800	1041.20325	273.05734	1576.67896	5.92313	381.01929	1348.66394	-801.85535	371.81534	1347.42786	-22.02557	578.79840	7.04474	846.13580	231.58826	21.58223	-372.92291	475.37665	15.18818	-1146.53589	260.73816	5.51460
338	2.808	1043.33203	272.54037	1576.23389	7.18916	380.26822	1350.79907	-801.59253	370.93301	1348.14197	-41.83179	581.05634	13.92593	842.51782	229.12209	16.10711	-370.02795	478.85220	9.57748	-1166.39490	260.82935	10.48137
339	2.817	1045.37122	272.09201	1575.43945	8.42577	379.36038	1352.16907	-801.36493	370.24664	1348.19080	-57.98621	583.58038	23.46687	835.24365	226.81477	10.17763	-372.13818	484.63733	5.96077	-1185.34814	261.41202	15.77569
340	2.825	1047.29370	271.68539	1574.30908	9.63477	378.35739	1352.74316	-801.12573	369.84753	1347.61536	-69.40240	586.35205	35.53302	824.31207	224.84991	4.72010	-380.04639	491.74323	3.93267	-1202.94226	262.43253	21.31207
341	2.833	1049.10107	271.30209	1572.85388	10.80931	377.33017	1352.54175	-800.80359	369.77771	1346.50183	-74.75403	589.44263	50.27789	809.30292	223.68317	0.63035	-393.79443	498.71375	2.71823	-1218.41821	263.56244	27.23475
342	2.842	1050.80859	270.93121	1571.07654	11.92722	376.34314	1351.61829	-800.32855	370.00433	1344.99329	-72.53363	593.02820	67.65266	790.04004	223.71263	-1.76036	-412.40240	504.17300	1.85678	-1230.69727	264.40778	33.54982
343	2.850	1052.43616	270.57401	1568.97900	12.94589	375.45517	1350.04431	-799.67102	370.41931	1343.27661	-62.19934	597.31268	86.46809	767.28925	224.87442	-2.82248	-434.34900	507.44385	1.23908	-1238.46021	264.79028	40.00228
344	2.858	1054.01123	270.23590	1566.57043	13.80560	374.70282	1347.90234	-798.86572	370.86499	1341.52893	-45.29395	602.33954	104.54009	742.60242	226.69142	-3.19884	-458.19360	508.95731	0.75920	-1240.59839	264.64624	46.24229
345	2.867	1055.56042	269.91193	1563.87207	14.44883	374.07654	1345.28076	-798.00098	371.17374	1339.85486	-24.57843	607.77295	119.99017	717.39899	228.65697	-3.35089	-482.82562	509.83835	0.30109	-1236.70190	263.78122	51.83826
346	2.875	1057.09570	269.59399	1560.92419	14.83911	373.53299	1342.26526	-797.18524	371.20401	1338.26440	-2.10016	613.01202	132.16132	692.39227	230.51872	-3.50166	-507.54840	510.91672	-0.10609	-1227.02795	261.94714	56.27198
347	2.883	1058.61438	269.27814	1557.79028	14.96149	373.03754	1338.94006	-796.51953	370.87048	1336.69910	21.39240	617.61450	141.41805	667.73108	232.28488	-3.75792	-532.09680	512.32739	-0.35533	-1212.06335	259.07214	59.18784
348	2.892	1060.10840	268.95279	1554.55334	14.80946	372.59409	1335.39514	-796.09155	370.16541	1335.07581	45.71948	621.41858	148.42250	643.33258	234.05794	-4.15701	-556.46887	513.88837	-0.45289	-1192.21448	255.32397	60.52896
349	2.900	1061.55640	268.60770	1551.30896	14.37165	372.25327	1331.73206	-795.98553	369.14774	1333.31738	70.74750	624.26740	153.61934	619.09326	235.90166	-4.65800	-580.73126	515.45795	-0.56192	-1167.79260	251.09059	60.32472
350	2.908	1062.91125	268.26413	1548.16003	13.62357	372.11728	1328.06836	-796.28314	367.90143	1331.37769	96.36877	625.92596	157.22501	594.96704	237.80469	-5.16839	-604.92792	516.99377	-0.82362	-1139.16699	246.90768	58.59097
351	2.917	1064.11011	267.97192	1545.20703	12.51944	372.32495	1324.53088	-797.03668	366.50909	1329.27002	122.53534	626.27545	159.44333	570.94641	239.70953	-5.60637	-629.06561	518.51855	-1.18690	-1106.94519	243.24315	55.57796
352	2.925	1065.09583	267.77344	1542.54065	10.98704	373.00745	1321.24023	-798.22870	365.05710	1327.07251	149.25085	625.37823	160.49559	547.02539	241.55786	-5.94044	-653.14862	520.05170	-1.47224	-1071.98254	240.34135	51.92651
353	2.933	1065.83215	267.68021	1540.23608	8.94903	374.24731	1318.29956	-799.75116	363.62949	1324.89697	176.52759	623.37567	160.51472	523.18823	243.30443	-6.19199	-677.18384	521.57275	-1.55390	-1035.18848	238.32681	48.46722
354	2.942	1066.30408	267.67883	1538.34863	6.38605	376.05783	1315.79346	-801.42114	362.28833	1322.85352	204.32739	620.43182	159.52425	499.40610	244.93890	-6.41965	-701.16406	523.07458	-1.44959	-997.31262	237.32959	45.92580
355	2.950	1066.50464	267.74805	1536.91760	3.40604	378.36029	1313.78406	-803.02985	361.07413	1321.02502	232.59302	616.73846	157.52499	475.63431	246.49422	-6.67383	-725.09955	524.57184	-1.29165	-958.86035	237.39775	44.77553
356	2.958	1066.42773	267.87955	1535.97571	0.25318	380.95908	1312.30420	-804.40472	360.01468	1319.45581	261.33002	612.47253	154.58389	451.82791	247.99924	-6.95493	-749.03442	526.06592	-1.21225	-920.20862	238.42490	45.19651
357	2.967	1066.07458	268.09790	1535.55310	-2.75839	383.55350	1311.36804	-805.45795	359.11383	1318.16467	290.61618	607.73474	150.84908	427.97571	249.45802	-7.23742	-772.99390	527.55084	-1.22315	-881.82678	240.22653	47.14488
358	2.975	1065.46118	268.44473	1535.66650	-5.33078	385.81860	1310.99805	-806.19769	358.33560	1317.17310	320.55063	602.57410	146.51724	404.11523	250.88179	-7.50803	-796.95148	528.99359	-1.23971	-844.34851	242.64679	50.46033
359	2.983	1064.62231	268.93332	1536.30725	-7.24861	387.52539	1311.24548	-806.69391	357.61227	1316.52979	351.19891	597.05902	141.78783	380.29709	252.31921	-7.76500	-820.88696	530.32227	-1.20973	-808.37170	245.65918	54.75481
360	2.992	1063.60583	269.53574	1537.44104	-8.42517	388.61758	1312.16577	-807.03394	356.86621	1316.31799	382.52484	591.29865	136.80452	356.53079	253.85352	-8.00202	-844.85748	531.47217	-1.17040	-774.11865	249.33563	59.28938
361	3.000	1062.46497	270.21045	1539.01831	-8.91201	389.18970	1313.76599	-807.30408	356.02979	1316.64099	414.34763	585.39752	131.59828	332.74057	255.51746	-8.17178	-868.97528	532.46771	-1.17008	-741.22974	253.68961	63.24550
362	3.008	1061.25391	270.92148	1540.98694	-8.85349	389.39389	1315.98926	-807.58148	355.06970	1317.57837	446.43024	579.37073	126.06316	308.77359	257.21054	-8.17876	-893.29272	533.54175	-1.13620	-708.94214	258.60306	66.13406
363	3.017	1060.02466	271.64301	1543.30115	-8.41611	389.34756	1318.75000	-807.91620	354.00220	1319.13977	478.62726	573.10059	119.98985	284.52554	258.82541	-7.98634	-917.73425	535.05695	-0.89603	-676.55847	263.84094	67.89049
364	3.025	1058.81750	272.36386	1545.92603	-7.74080	389.09433	1321.96643	-808.31335	352.88162	1321.26233	510.90057	566.39453	113.14188	260.03598	260.41092	-7.67466	-942.17712	537.12531	-0.39978	-643.79321	269.07104	68.72070
365	3.033	1057.66016	273.08606	1548.82654	-6.93059	388.62253	1325.55847	-808.72998	351.77850	1323.84827	543.24200	559.09491	105.33076	235.40927	262.07611	-7.31951	-966.56744	539.42474	0.15885	-610.76965	273.89371	68.94670
366	3.042	1056.58069	273.81238	1551.95105	-6.05509	387.90677	1329.43884	-809.09344	350.76648	1326.80420	575.68317	551.18457	96.48878	210.70810	263.85175	-6.92772	-990.96490	541.55963	0.54119	-577.82141	277.92505	68.83035
367	3.050	1055.62109	274.54126	1555.22986	-5.15524	386.93896	1333.51794	-809.33398	349.91156	1330.05298	608.40405	542.83575	86.82707	185.92975	265.71475	-6.51093	-1015.49738	543.46606	0.69659	-545.38086	280.92868	68.33681
368	3.058	1054.82935	275.28394	1558.58813	-4.24498	385.73859	1337.71265	-809.41510	349.25958	1333.51379	641.67554	534.36816	77.10267	161.02753	267.64038	-6.12211	-1040.21411	545.35730	0.75340	-514.05023	282.87140	67.04299
369	3.067	1054.23767	276.06876	1561.95422	-3.31856	384.34448	1341.94739	-809.34796	348.82782	1337.07532	675.36859	526.19800	68.66003	135.96106	269.61545	-5.82121	-1064.91553	547.46979	0.97155	-484.63837	283.83160	64.31975
370	3.075	1053.84851	276.90665	1565.26416	-2.37022	382.80148	1346.14197	-809.17871	348.59909	1340.58228	708.40155	518.81091	62.77410	110.75114	271.61496	-5.61889	-1089.10840	549.93958	1.81867	-457.96191	283.82996	59.66869
371	3.083	1053.63635	277.76840	1568.46948	-1.41221	381.16113	1350.19604	-808.95477	348.53369	1343.85718	738.85333	512.59760	59.56971	85.52839	273.55765	-5.42630	-1112.22363	552.78619	3.94863	-434.50787	282.73053	53.01252
372	3.092	1053.55701	278.61890	1571.53552	-0.47233	379.49384	1353.98645	-808.70129	348.59674	1346.73694	764.78687	507.52649	57.66057	60.59660	275.30765	-5.00715	-1134.01282	555.88550	7.86453	-414.27951	280.30219	44.78918
373	3.100	1053.55249	279.46921	1574.42627	0.42300	377.88956	1357.38147	-808.42957	348.76096	1349.09546	785.05200	503.08441	55.14029	36.49720	276.74475	-3.95029	-1154.69409	558.89404	13.56757	-397.07489	276.32028	35.82889
374	3.108	1053.55310	280.37750	1577.09717	1.26044	376.44061	1360.25989	-808.15802	348.98422	1350.85510	799.45898	498.73260	50.93615	13.98721	277.81805	-1.78508	-1174.58435	561.30859	20.64111	-382.98422	270.58176	27.06380
375	3.117	1053.47754	281.40338	1579.51099	2.04060	375.21613	1362.52222	-807.91003	349.20020	1351.98389	808.43231	494.38724	45.10366	-6.14686	278.50104	1.79907	-1193.54456	562.74969	28.59854	-372.59412	262.90265	19.20831
376	3.125	1053.24622	282.56802	1581.64478	2.77407	374.24084	1364.09399	-807.69293	349.33176	1352.47791	812.62933	490.39844	38.14687	-23.34896	278.71094	6.97577	-1210.76575	563.21857	37.14705	-366.76385	253.28040	12.61378
377	3.133	1052.80774	283.84271	1583.46899	3.47383	373.49005	1364.92529	-807.49243	349.30179	1352.35339	812.74945	487.14249	30.49542	-37.25947	278.25983	14.21819	-1224.97546	563.04718	46.21088	-366.28674	242.24661	7.31333
378	3.142	1052.14807	285.17609	1584.93359	4.14432	372.90283	1364.99133	-807.29187	349.02487	1351.65698	809.32654	484.79510	22.59008	-47.09324	276.78229	24.63266	-1234.82898	562.57703	55.64227	-371.67706	231.14185	3.13040
379	3.150	1051.27649	286.54929	1585.97998	4.77469	372.40662	1364.28833	-807.09808	348.41083	1350.46667	802.41418	483.45132	15.11379	-51.15331	273.72394	39.33734	-1239.40063	561.90918	64.90567	-383.00668	221.92407	-0.08769
380	3.158	1050.21875	287.99619	1586.55847	5.34261	371.94193	1362.82642	-806.94678	347.42169	1348.87830	791.55194	483.12912	8.93508	-47.66133	268.63559	58.01977	-1238.51526	560.98273	73.08787	-399.75336	216.28793	-2.27652
381	3.167	1049.01929	289.56903	1586.64001	5.82534	371.47769	1360.62634	-806.88055	346.14633	1346.99390	776.24207	483.60480	4.74461	-36.33403	261.67416	78.20299	-1232.53247	559.83960	79.26928	-420.79913	214.58556	-3.43480
382	3.175	1047.73230	291.30029	1586.23462	6.20911	371.01196	1357.72998	-806.91174	344.80002	1344.91333	756.57941	484.55499	2.53472	-18.82469	253.78008	96.25824	-1221.83960	558.72565	83.07304	-444.57700	215.67668	-3.91951
383	3.183	1046.41431	293.19223	1585.39050	6.49236	370.55920	1354.21216	-807.00085	343.63358	1342.71887	733.53119	485.88199	1.55191	2.39177	246.23285	109.31544	-1206.66980	557.96863	84.95516	-469.46808	217.94331	-4.15596
384	3.192	1045.13599	295.22855	1584.16333	6.68380	370.13513	1350.17847	-807.06921	342.83472	1340.46155	708.61829	487.64505	1.05669	25.40629	239.94948	116.53442	-1187.30444	557.85809	85.79550	-494.39734	220.30853	-4.34974
385	3.200	1043.98584	297.38995	1582.58997	6.79419	369.74915	1345.74683	-807.04291	342.48154	1338.16064	683.20984	489.72888	0.82356	49.42365	235.14137	119.01651	-1164.20935	558.52704	86.01463	-519.02106	222.42291	-4.60023
386	3.208	1043.04077	299.65244	1580.68701	6.81984	369.40259	1341.03162	-806.90430	342.53018	1335.81299	658.07135	491.83838	0.78526	74.44103	231.52119	118.70296	-1137.87732	559.80371	85.19222	-543.39429	224.29337	-4.94768
387	3.217	1042.32849	301.98557	1578.46667	6.72636	369.08722	1336.13745	-806.71814	342.83746	1333.41772	633.42371	493.79031	0.71283	100.66346	228.72023	117.21036	-1108.67407	561.29816	82.71183	-567.62311	225.98064	-5.30205
388	3.225	1041.82092	304.36600	1575.96313	6.44439	368.78436	1331.15552	-806.59869	343.25381	1331.00342	609.16339	495.61035	0.38302	128.12668	226.53285	115.33716	-1076.94324	562.64343	78.60052	-591.73279	227.60480	-5.56888
389	3.233	1041.46521	306.78143	1573.23340	5.87323	368.46957	1326.16650	-806.63513	343.73700	1328.62671	585.08630	497.36328	-0.21225	156.60834	224.90677	113.22861	-1043.17261	563.51892	73.61076	-615.70380	229.31097	-5.76709
390	3.242	1041.21667	309.22876	1570.35217	4.88668	368.11819	1321.25623	-806.84076	344.37738	1326.33936	561.08472	499.06503	-0.88284	185.71387	223.82112	110.74908	-1007.99792	563.62378	68.76164	-639.55188	231.09221	-5.92527
391	3.250	1041.03894	311.71725	1567.42297	3.35996	367.70627	1316.53430	-807.16278	345.31757	1324.17285	537.15906	500.73740	-1.39431	215.04895	223.23068	107.73724	-972.08569	562.79895	64.94596	-663.34558	232.79138	-6.01365
392	3.258	1040.89404	314.25671	1564.56287	1.24051	367.20358	1312.14014	-807.52948	346.64597	1322.15527	513.34167	502.39206	-1.64254	244.41971	223.08212	104.11018	-936.00977	561.02594	62.73750	-687.16614	234.28654	-6.01779
393	3.267	1040.74377	316.84177	1561.87451	-1.36738	366.55890	1308.23486	-807.88721	348.34290	1320.32617	489.65033	504.00806	-1.74308	273.92883	223.30362	99.89842	-900.23926	558.31622	62.32441	-711.04688	235.64130	-5.96454
394	3.275	1040.55334	319.45178	1559.43970	-4.18881	365.70032	1304.98071	-808.21619	350.29907	1318.72827	466.02060	505.62399	-1.91603	303.88489	223.76054	95.24945	-865.21594	554.69666	63.48997	-734.93640	237.08652	-5.88095
395	3.283	1040.29321	322.05890	1557.32227	-6.87997	364.57605	1302.51233	-808.53693	352.37827	1317.39978	442.31244	507.38110	-2.22786	334.58719	224.22342	90.38878	-831.33594	550.17987	65.63746	-758.73950	238.84590	-5.82669
396	3.292	1039.94092	324.63602	1555.57385	-9.17168	363.19754	1300.90491	-808.90161	354.47409	1316.37463	418.43015	509.41022	-2.49136	366.12918	224.44116	85.51576	-798.79700	544.74231	67.97641	-782.42322	240.93823	-5.89725
397	3.300	1039.48242	327.16953	1554.23645	-10.94842	361.63431	1300.16125	-809.37097	356.52161	1315.67993	394.40002	511.69647	-2.48159	398.36868	224.27457	80.70129	-767.52325	538.40979	69.82182	-806.05151	243.11848	-6.08103
398	3.308	1038.92053	329.67068	1553.33813	-12.23969	359.97321	1300.22766	-809.99072	358.47748	1315.33984	370.34967	514.05212	-2.20820	431.07431	223.70447	75.90131	-737.25604	531.30023	70.76840	-829.71362	245.12982	-6.23308
399	3.317	1038.28528	332.16901	1552.89075	-13.16351	358.27798	1301.02234	-810.77423	360.31488	1315.37964	346.40054	516.21198	-1.91496	464.10294	222.74593	71.04800	-707.66138	523.55603	70.64981	-853.50970	246.94836	-6.21850
400	3.325	1037.62720	334.69266	1552.88916	-13.85693	356.57120	1302.45691	-811.69238	362.03052	1315.81860	322.55386	517.97748	-1.83839	497.49704	221.38550	66.10821	-678.37646	515.31201	69.45292	-877.54065	248.63403	-5.97747
401	3.333	1037.00085	337.25381	1553.30957	-14.41442	354.84460	1304.44971	-812.68671	363.62000	1316.67090	298.70773	519.34033	-1.99694	531.47375	219.55740	61.09473	-649.06787	506.79501	67.34049	-901.77917	250.22816	-5.57393
402	3.342	1036.45349	339.84113	1554.11487	-14.85303	353.08475	1306.93591	-813.69128	365.04480	1317.95715	274.72351	520.54846	-2.17672	566.29510	217.19670	56.07503	-619.50189	498.44513	64.68423	-926.09375	251.82712	-5.17089
403	3.350	1036.01892	342.42291	1555.26367	-15.12214	351.29660	1309.86755	-814.63190	366.24805	1319.69482	250.47610	521.95026	-2.13822	602.07355	214.35876	51.19556	-589.60986	490.82959	61.94925	-950.46716	253.46286	-4.82898
404	3.358	1035.71436	344.96594	1556.71277	-15.15421	349.51309	1313.20251	-815.43420	367.18411	1321.86841	225.94275	523.65839	-1.85984	638.59198	211.29047	46.72036	-559.58038	484.30145	59.44654	-974.99219	255.06731	-4.48150
405	3.367	1035.55237	347.45935	1558.41333	-14.92252	347.78534	1316.88440	-816.05994	367.82327	1324.41711	201.22168	525.48523	-1.50564	675.12115	208.32614	43.04588	-529.85687	478.81116	57.16201	-999.66150	256.65012	-4.10300
406	3.375	1035.55664	349.92215	1560.31091	-14.46342	346.16901	1320.82581	-816.50470	368.18262	1327.23462	176.42737	527.22119	-1.19802	710.24585	205.63322	40.53031	-500.97986	474.18588	54.82284	-1024.34863	258.29559	-3.75191
407	3.383	1035.75366	352.38605	1562.34937	-13.85206	344.71585	1324.91357	-816.75061	368.36441	1330.16479	151.60394	528.83459	-0.94196	741.97498	203.07745	39.08974	-473.52112	470.44946	52.05751	-1048.95557	259.98938	-3.49493
408	3.392	1036.15674	354.87537	1564.47986	-13.16284	343.45648	1329.03235	-816.77466	368.49612	1333.02942	126.73920	530.41620	-0.71830	768.42645	200.39160	37.98919	-448.16565	467.75067	48.47472	-1073.42029	261.58969	-3.29646
409	3.400	1036.76086	357.40564	1566.66248	-12.44912	342.38065	1333.08179	-816.61060	368.61322	1335.68921	101.82574	532.04382	-0.54767	788.75232	197.47133	36.28934	-425.65753	466.14801	43.74157	-1097.55176	262.93976	-2.91138
410	3.408	1037.54138	359.98950	1568.85120	-11.74540	341.43723	1336.97925	-816.35345	368.64722	1338.05322	76.88574	533.75012	-0.43482	803.37646	194.48326	33.59057	-406.55151	465.67044	37.76855	-1120.98108	263.94656	-1.87944
411	3.417	1038.44922	362.63394	1570.98584	-11.07359	340.55325	1340.64246	-816.09790	368.51929	1340.03552	52.00696	535.55133	-0.20492	813.21820	191.65579	30.19060	-391.07593	466.54825	30.87242	-1143.39514	264.65829	0.25710
412	3.425	1039.41028	365.32999	1573.00293	-10.44184	339.64780	1343.97437	-815.90143	368.21167	1341.53625	27.47174	537.40942	0.66849	818.81476	188.98358	26.49826	-379.27435	469.19467	23.72181	-1164.76440	265.28967	3.66802
413	3.433	1040.33752	368.04547	1574.84875	-9.84097	338.63654	1346.86609	-815.79150	367.77478	1342.46460	3.85638	539.21454	3.04451	820.25458	186.17789	22.49808	-371.24377	473.92419	17.12150	-1185.27747	266.09540	8.23203
414	3.442	1041.15295	370.72723	1576.48010	-9.24501	337.44452	1349.21289	-815.77667	367.30316	1342.76294	-18.02295	540.89331	7.81247	817.67181	182.86679	17.89155	-367.27570	480.70853	11.78420	-1205.06958	267.26968	13.73801
415	3.450	1041.80493	373.31616	1577.86084	-8.62036	336.03604	1350.93103	-815.84320	366.90649	1342.42273	-37.16650	542.50525	15.52001	811.50507	178.84482	12.63855	-367.85345	489.08203	8.06504	-1223.90845	268.90887	20.00826
416	3.458	1042.27026	375.76624	1578.96094	-7.94478	334.44534	1351.96667	-815.94324	366.68674	1341.48999	-52.34412	544.22253	26.31957	802.22144	174.28928	7.22915	-373.45447	498.12939	5.74125	-1240.98438	270.95544	26.89167
417	3.467	1042.54285	378.05362	1579.75537	-7.22383	332.76428	1352.29126	-815.99982	366.71622	1340.06189	-62.01050	546.22583	40.26484	789.87421	169.89758	2.46622	-384.16492	506.58725	4.19305	-1254.93835	273.21231	34.20147
418	3.475	1042.62061	380.17255	1580.22046	-6.49009	331.08572	1351.89844	-815.93585	367.00598	1338.27930	-64.31622	548.57458	57.24871	774.05005	166.70999	-0.97962	-399.50250	513.25012	2.93857	-1264.18518	275.44586	41.66404
419	3.483	1042.51233	382.12985	1580.33911	-5.78828	329.46875	1350.80884	-815.71130	367.47565	1336.30896	-57.87683	551.25269	76.24431	754.46173	165.47685	-2.95557	-418.72174	517.60516	1.88274	-1267.49670	277.45422	48.82771
420	3.492	1042.25439	383.94055	1580.11060	-5.16193	327.94067	1349.07031	-815.34863	367.95096	1334.30994	-43.29370	554.33960	95.03642	731.69720	166.10883	-3.86745	-440.97601	520.10352	1.08515	-1264.45386	279.01923	55.01987
421	3.500	1041.90613	385.62372	1579.55188	-4.64778	326.49731	1346.74939	-814.92847	368.21439	1332.39124	-23.33167	557.91620	111.42989	707.14752	167.86804	-4.27993	-465.12634	521.71564	0.53338	-1255.34863	279.80261	59.65182
422	3.508	1041.52808	387.20102	1578.69360	-4.27207	325.10559	1343.92114	-814.55475	368.09351	1330.58618	-0.89581	561.79773	124.62605	682.12781	170.00528	-4.51796	-489.97534	523.22284	0.15726	-1240.76514	279.38751	62.65066
423	3.517	1041.17212	388.69833	1577.58008	-4.04895	323.73663	1340.66907	-814.32086	367.52509	1328.86768	22.63208	565.52747	135.01810	657.29266	172.11649	-4.67175	-514.79236	524.89667	-0.09264	-1221.27625	277.55225	64.33300
424	3.525	1040.87561	390.14154	1576.26819	-3.98501	322.40826	1337.08838	-814.29004	366.56058	1327.18652	47.05090	568.60571	143.03258	632.74908	174.09653	-4.81450	-539.37860	526.68347	-0.23100	-1197.29675	274.50897	64.78520
425	3.533	1040.65735	391.54556	1574.81750	-4.08865	321.19424	1333.28857	-814.48889	365.32605	1325.49731	72.36243	570.64496	148.69102	608.40112	175.98407	-5.08292	-563.77771	528.47473	-0.29737	-1169.08569	270.84442	63.62256
426	3.542	1040.51160	392.90906	1573.28333	-4.38182	320.19913	1329.39685	-814.91541	363.96579	1323.76770	98.41675	571.43781	152.03218	584.18048	177.85928	-5.56415	-588.05182	530.19153	-0.39850	-1136.97498	267.26755	60.49721
427	3.550	1040.41113	394.22418	1571.71362	-4.91317	319.52850	1325.55212	-815.55188	362.59500	1321.99182	125.05573	571.00488	153.42517	560.08563	179.76868	-6.17432	-612.24280	531.81708	-0.62367	-1101.59961	264.37619	55.76406
428	3.558	1040.31909	395.49350	1570.15198	-5.76727	319.26297	1321.88574	-816.36578	361.28415	1320.20679	152.28546	569.48907	153.36578	536.11847	181.67548	-6.70975	-636.38550	533.40448	-0.92482	-1063.88171	262.48541	50.57540
429	3.567	1040.20020	396.73456	1568.64722	-7.05367	319.44351	1318.50745	-817.29767	360.08380	1318.47815	180.21802	566.98730	152.17909	512.24402	183.48901	-7.02895	-660.46973	534.99146	-1.14557	-1024.82483	261.56821	46.34322
430	3.575	1040.02588	397.96436	1567.25378	-8.86007	320.07806	1315.51086	-818.25623	359.05493	1316.86877	208.90155	563.56793	149.99054	488.40750	185.14413	-7.16891	-684.45984	536.55688	-1.17702	-985.27917	261.39890	44.10590
431	3.583	1039.78052	399.18225	1566.02429	-11.17845	321.14835	1312.98657	-819.14178	358.26486	1315.42493	238.27118	559.37201	146.85953	464.57742	186.65146	-7.29379	-708.36829	538.06525	-1.06479	-945.81824	261.77060	44.22496
432	3.592	1039.46667	400.37329	1565.00415	-13.85004	322.59808	1311.01501	-819.89404	357.74860	1314.18335	268.23373	554.57269	142.87480	440.75510	188.07262	-7.54117	-732.25720	539.49799	-0.97004	-906.80981	262.59128	46.44167
433	3.600	1039.09973	401.52756	1564.22974	-16.58812	324.29999	1309.63770	-820.52325	357.46982	1313.18066	298.77667	549.28015	138.18834	416.94290	189.46667	-7.91543	-756.18420	540.87354	-1.00952	-868.59399	263.86810	50.14792
434	3.608	1038.69275	402.65118	1563.72437	-19.07711	326.03320	1308.84436	-821.08423	357.32782	1312.46460	329.97223	543.58905	133.04784	393.12250	190.87195	-8.31777	-780.16907	542.27258	-1.11733	-831.52405	265.70386	54.64024
435	3.617	1038.25146	403.75681	1563.49524	-21.07002	327.52515	1308.61060	-821.62042	357.20483	1312.09900	361.82986	537.66180	127.79906	369.28140	192.30562	-8.64058	-804.20551	543.79205	-1.09917	-795.80096	268.25519	59.24378
436	3.625	1037.78223	404.84790	1563.53748	-22.42987	328.55688	1308.94678	-822.15198	356.99939	1312.14551	394.15213	531.67114	122.76816	345.43683	193.77393	-8.81837	-828.29041	545.45184	-0.81386	-761.31592	271.51410	63.41293
437	3.633	1037.30200	405.91568	1563.83704	-23.13483	329.05161	1309.89294	-822.70367	356.63397	1312.63501	426.58957	525.67511	118.04338	321.58383	195.29559	-8.83828	-852.43530	547.19348	-0.27917	-727.67029	275.18750	66.80956
438	3.642	1036.83960	406.95294	1564.37390	-23.26757	329.07422	1311.46558	-823.31372	356.06573	1313.55713	458.85892	519.52264	113.33047	297.63998	196.89677	-8.74160	-876.64819	548.95490	0.32957	-694.36694	278.90790	69.28381
439	3.650	1036.43506	407.97015	1565.12610	-22.97997	328.75729	1313.63062	-824.01080	355.30331	1314.87524	490.88309	512.89038	108.03432	273.49054	198.57269	-8.59263	-900.90771	550.70825	0.78673	-661.04950	282.38626	70.85537
440	3.658	1036.13757	408.99152	1566.06628	-22.44121	328.22763	1316.31885	-824.78235	354.40704	1316.55676	522.72559	505.50406	101.51948	249.07718	200.28246	-8.41906	-925.18231	552.41870	0.97499	-627.61743	285.33197	71.69865
441	3.667	1035.99512	410.03653	1567.16296	-21.79336	327.57117	1319.44873	-825.56989	353.46060	1318.59119	554.51208	497.31311	93.38818	224.43234	202.00089	-8.19654	-949.49017	554.01031	0.93521	-594.20319	287.43677	72.02757
442	3.675	1036.04321	411.11292	1568.38367	-21.13001	326.83276	1322.93213	-826.29895	352.53696	1320.97681	586.44153	488.49814	83.76065	199.64795	203.73938	-7.90030	-973.91528	555.48291	0.82583	-561.12964	288.46115	71.97121
443	3.683	1036.30481	412.21069	1569.69177	-20.50021	326.03787	1326.67957	-826.90881	351.69363	1323.69336	618.66364	479.47876	73.54874	174.80478	205.52701	-7.55618	-998.54321	556.98590	0.81256	-528.87451	288.28903	71.50050
444	3.692	1036.79443	413.29065	1571.04114	-19.92189	325.20990	1330.61169	-827.36011	350.98215	1326.68726	650.96552	470.85129	64.34415	149.91449	207.41006	-7.23364	-1023.37854	558.64825	0.91441	-498.01300	286.90802	70.36508
445	3.700	1037.51685	414.29950	1572.37756	-19.39169	324.36719	1334.66089	-827.63470	350.43439	1329.87085	682.47290	463.10330	57.53582	124.92266	209.40662	-6.98544	-1048.31152	560.46466	1.04308	-469.19336	284.34540	68.10822
446	3.708	1038.46472	415.20682	1573.64648	-18.89536	323.51712	1338.75879	-827.73694	350.03976	1333.12854	711.59454	456.47891	53.20903	99.76418	211.45053	-6.80704	-1073.08301	562.45233	1.26836	-443.08447	280.65469	64.20984
447	3.717	1039.61182	416.01202	1574.80286	-18.41920	322.66232	1342.81995	-827.69330	349.75241	1336.32166	736.36847	451.29535	50.11997	74.45715	213.43140	-6.63848	-1097.23987	564.80316	2.03236	-420.16922	275.91077	58.33561
448	3.725	1040.90869	416.72223	1575.81213	-17.95543	321.81442	1346.72998	-827.54974	349.53018	1339.29468	755.24084	447.93631	46.85305	49.22028	215.22696	-6.31477	-1120.25439	567.72089	4.02180	-400.56775	270.13336	50.59974
449	3.733	1042.28735	417.34222	1576.64209	-17.49892	321.01242	1350.34351	-827.36554	349.36359	1341.89014	767.87152	446.13388	42.66373	24.55386	216.69870	-5.47533	-1141.84900	571.10663	7.70685	-384.14166	263.25281	41.64208
450	3.742	1043.66846	417.88049	1577.25110	-17.03876	320.33289	1353.50293	-827.19659	349.26724	1343.96582	775.02026	444.93362	37.33413	1.21152	217.75232	-3.63509	-1162.18298	574.51361	13.03878	-370.81055	255.15213	32.45187
451	3.750	1044.96484	418.35730	1577.58728	-16.55211	319.86832	1356.06604	-827.07739	349.24789	1345.41235	777.61542	443.72974	30.82867	-19.99068	218.36975	-0.46507	-1181.64087	577.38348	19.62128	-360.81677	245.69412	24.06363
452	3.758	1046.08704	418.80688	1577.60522	-16.00972	319.68097	1357.92627	-827.01447	349.26968	1346.16687	776.28705	442.74991	23.33574	-38.46430	218.52463	4.08739	-1200.37793	579.30444	27.04099	-354.72684	234.84209	17.24131
453	3.767	1046.95679	419.26248	1577.28101	-15.39259	319.77057	1359.01868	-826.98846	349.24423	1346.22595	771.42200	442.53809	15.58426	-53.95918	218.07849	10.20589	-1217.91650	580.17267	35.03484	-353.19827	222.92766	12.24534
454	3.775	1047.52771	419.74011	1576.60608	-14.70821	320.08124	1359.31628	-826.96552	349.06104	1345.65833	763.00067	443.34863	8.86960	-66.08834	216.67731	18.81251	-1233.07898	580.14191	43.48753	-356.74524	210.84229	8.73959
455	3.783	1047.79688	420.23792	1575.57800	-13.99688	320.53247	1358.82373	-826.91479	348.62659	1344.58728	750.50732	444.91962	4.35589	-73.49063	213.64616	31.39344	-1244.33960	579.39655	52.27774	-365.60449	199.98518	5.91450
456	3.792	1047.79590	420.73807	1574.20581	-13.32681	321.04233	1357.56970	-826.82599	347.89508	1343.13831	733.43652	446.70251	2.17105	-73.98783	208.16821	48.59999	-1250.38196	578.03003	61.00735	-379.52914	191.90051	3.02261
457	3.800	1047.58020	421.20752	1572.51514	-12.77906	321.53723	1355.60681	-826.71753	346.90097	1341.40540	712.09137	448.35052	1.39126	-66.25447	199.91183	68.84261	-1250.62097	576.11810	68.85841	-397.66959	187.56314	0.03770
458	3.808	1047.22278	421.61618	1570.53687	-12.42486	321.95834	1353.01086	-826.63129	345.77292	1339.45239	687.86047	449.90363	1.01961	-51.15482	189.55933	88.57501	-1245.30969	573.81207	74.86511	-418.92334	186.73128	-2.46228
459	3.817	1046.80066	421.96124	1568.30383	-12.30433	322.27191	1349.87085	-826.61267	344.70499	1337.31592	662.52588	451.51111	0.71166	-31.13377	178.56955	104.20349	-1235.02478	571.35657	78.51442	-442.25201	188.10672	-4.09393
460	3.825	1046.37781	422.26526	1565.86035	-12.41827	322.48132	1346.27454	-826.69653	343.89978	1335.00525	637.28815	453.18359	0.54204	-8.52991	168.33691	113.95537	-1220.12805	569.03418	80.10040	-466.61987	190.21628	-4.95484
461	3.833	1045.99121	422.56094	1563.26245	-12.74062	322.62372	1342.30688	-826.91937	343.50467	1332.51917	612.51917	454.83441	0.49357	15.47350	159.55257	118.33966	-1200.82727	567.03943	80.33326	-491.17279	192.16017	-5.29248
462	3.842	1045.64880	422.88422	1560.56860	-13.24558	322.74515	1338.05908	-827.34277	343.55225	1329.87207	588.12445	456.41498	0.36810	40.72607	152.22675	119.20912	-1177.47778	565.36664	79.55148	-515.52960	193.77536	-5.35772
463	3.850	1045.34314	423.25818	1557.84229	-13.93181	322.87033	1333.63391	-828.04816	343.93631	1327.11780	563.90411	457.93097	0.00541	67.41688	146.09587	118.46288	-1150.56226	563.82605	77.46311	-539.66541	195.28329	-5.42430
464	3.858	1045.07068	423.67645	1555.16211	-14.83317	322.98505	1329.13794	-829.08795	344.45984	1324.35352	539.75409	459.37878	-0.56798	95.53930	140.96085	117.29025	-1120.53003	562.17511	73.69478	-563.65369	196.84985	-5.68097
465	3.867	1044.82495	424.11331	1552.61853	-16.01698	323.03583	1324.66504	-830.42041	344.95117	1321.69092	515.69348	460.79282	-1.17283	124.77445	136.77408	116.08542	-1087.82837	560.19061	68.40968	-587.55652	198.50650	-6.15065
466	3.875	1044.57874	424.54565	1550.29773	-17.57639	322.94434	1320.28345	-831.87311	345.36639	1319.21973	491.77197	462.29773	-1.61943	154.66034	133.55252	114.71826	-1053.00110	557.64246	62.37132	-611.41504	200.23659	-6.67879
467	3.883	1044.29077	424.95490	1548.26965	-19.61279	322.62396	1316.04053	-833.19879	345.75690	1317.01489	467.98608	463.98221	-1.85535	184.81509	131.30499	112.85120	-1016.69073	554.36664	56.64097	-635.22803	202.00240	-7.00558
468	3.892	1043.92725	425.32422	1546.58289	-22.18680	321.98877	1311.98914	-834.19952	346.14310	1315.16772	444.27896	465.79095	-1.98925	215.07162	130.00188	110.18858	-979.58618	550.34662	52.23812	-658.93665	203.81755	-7.00406
469	3.900	1043.46655	425.65097	1545.25940	-25.23459	320.96576	1308.21948	-834.77795	346.50586	1313.74768	420.60031	467.63257	-2.14662	245.48907	129.53140	106.62079	-942.36975	545.61212	49.83608	-682.53149	205.71799	-6.82171
470	3.908	1042.89343	425.94135	1544.30444	-28.50931	319.53076	1304.86926	-834.89966	346.89880	1312.72021	396.91360	469.51920	-2.32787	276.29080	129.72168	102.20889	-905.67749	540.12836	49.57508	-706.13757	207.62679	-6.70006
471	3.917	1042.19849	426.18106	1543.72363	-31.63110	317.75165	1302.09753	-834.58496	347.45810	1311.95471	373.15323	471.54617	-2.41998	307.79703	130.41455	97.10043	-870.08313	533.79712	51.07956	-729.89771	209.37845	-6.70457
472	3.925	1041.38281	426.34106	1543.52271	-34.23531	315.78613	1300.02930	-833.94550	348.27289	1311.34290	349.26129	473.76782	-2.31464	340.33395	131.46655	91.49969	-836.03430	526.49738	53.61840	-753.83472	210.88788	-6.70079
473	3.933	1040.46814	426.41376	1543.69067	-36.10816	313.81555	1298.71594	-833.17920	349.30093	1310.89587	325.27252	476.10559	-2.02471	374.08450	132.70210	85.65700	-803.70227	518.13959	56.33346	-777.85614	212.29355	-6.58029
474	3.942	1039.49744	426.42215	1544.18872	-37.23058	311.96344	1298.14539	-832.48993	350.42798	1310.72937	301.27377	478.41608	-1.66475	408.95908	133.91490	79.82600	-772.90747	508.77194	58.53548	-801.84448	213.87093	-6.39423
475	3.950	1038.52112	426.40552	1544.95642	-37.73342	310.25772	1298.27649	-831.99811	351.57455	1310.98083	277.31049	480.52301	-1.37627	444.61868	134.93199	74.20461	-743.24945	498.64801	59.89532	-825.77002	215.70357	-6.22424
476	3.958	1037.59045	426.39771	1545.93372	-37.79979	308.65530	1299.06274	-831.72241	352.71674	1311.74634	253.39709	482.14545	-1.33962	480.67807	135.68225	68.86244	-714.28705	488.10880	60.35397	-849.71936	217.58691	-6.05840
477	3.967	1036.76599	426.40393	1547.07324	-37.56876	307.09460	1300.45874	-831.62103	353.83557	1313.06287	229.48584	483.20813	-1.63012	516.94141	136.19131	63.70510	-685.59387	477.41559	59.97272	-873.78925	219.35109	-5.86148
478	3.975	1036.11743	426.40332	1548.33459	-37.09801	305.54190	1302.42273	-831.62756	354.89169	1314.91663	205.42108	484.14423	-2.04054	553.49066	136.49527	58.58741	-656.78638	466.75522	58.93124	-898.02875	221.05598	-5.64402
479	3.983	1035.70508	426.37766	1549.68066	-36.39412	304.02103	1304.91809	-831.66669	355.83743	1317.25732	181.07422	485.46060	-2.28473	590.56226	136.56673	53.54073	-627.64313	456.35953	57.53421	-922.45959	222.81407	-5.40586
480	3.992	1035.57104	426.32825	1551.07617	-35.46259	302.60834	1307.90698	-831.67444	356.62662	1320.01709	156.45410	487.25378	-2.25676	628.21692	136.33487	48.89455	-598.19312	446.55420	56.11860	-947.05920	224.64386	-5.12649
481	4.000	1035.74524	426.27020	1552.47986	-34.33233	301.38867	1311.33618	-831.61884	357.21283	1323.12915	131.63452	489.30353	-2.00824	665.84821	135.77647	45.13258	-568.70734	437.61664	54.89968	-971.77771	226.52521	-4.82630
482	4.008	1036.24500	426.22589	1553.84290	-33.04950	300.41782	1315.12842	-831.50122	357.54251	1326.53870	106.68536	491.34656	-1.65788	701.82330	134.97879	42.49362	-539.65594	429.61111	53.81847	-996.59619	228.47885	-4.55810
483	4.017	1037.07068	426.22397	1555.11328	-31.65842	299.71069	1319.18787	-831.33569	357.56119	1330.19373	81.65881	493.24274	-1.33610	733.78796	134.10428	40.56559	-511.60571	422.53235	52.51456	-1021.52124	230.51974	-4.36540
484	4.025	1038.21265	426.28046	1556.24402	-30.18784	299.23743	1323.41101	-831.12415	357.24127	1334.02820	56.55194	495.01663	-1.12545	759.73151	133.33728	38.39851	-485.15747	416.53503	50.47056	-1046.53418	232.52374	-4.23710
485	4.033	1039.65149	426.37659	1557.19568	-28.65284	298.93066	1327.68884	-830.84900	356.60577	1337.94189	31.35114	496.74448	-1.02605	778.99542	132.89848	35.24692	-461.01563	411.85696	47.19960	-1071.50745	234.27142	-4.05472
486	4.042	1041.34485	426.47363	1557.92859	-27.07004	298.71457	1331.90149	-830.49023	355.72479	1341.78601	6.17798	498.43771	-0.89685	792.27246	133.02638	31.12054	-439.90411	408.70190	42.38797	-1096.11401	235.61403	-3.56522
487	4.050	1043.22107	426.54852	1558.39783	-25.46951	298.53348	1335.91284	-830.05273	354.67795	1345.37207	-18.64673	500.12711	-0.29156	800.67682	133.83215	26.47632	-422.28088	407.33740	36.05745	-1119.88037	236.46632	-2.33318
488	4.058	1045.18701	426.60052	1558.56116	-23.88884	298.35229	1339.57422	-829.57733	353.51315	1348.51550	-42.65625	501.96118	1.64491	804.89185	135.13124	21.55636	-408.25800	408.17728	28.73074	-1142.44836	236.80710	0.13978
489	4.067	1047.14697	426.62195	1558.38611	-22.35431	298.13806	1342.73804	-829.12415	352.25391	1351.07715	-65.27826	504.06470	5.91386	805.04492	136.44446	16.25234	-397.80859	411.66333	21.38782	-1163.76819	236.83771	4.01860
490	4.075	1049.01941	426.58533	1557.85583	-20.86567	297.85150	1345.27454	-828.73663	350.94650	1352.97351	-85.72180	506.30237	13.10273	801.00122	137.26382	10.57051	-390.98767	418.00354	15.13102	-1183.96643	236.93958	8.98617
491	4.083	1050.74329	426.46973	1556.96936	-19.39765	297.45770	1347.09058	-828.40826	349.68726	1354.16760	-102.80847	508.29306	23.15104	792.50104	137.43823	5.03869	-388.04810	426.92807	10.71988	-1203.10181	237.35489	14.61126
492	4.092	1052.28369	426.27692	1555.74243	-17.91917	296.94470	1348.14490	-828.06860	348.60538	1354.67395	-115.00745	509.84930	35.86652	779.16479	137.34877	0.52262	-389.43451	437.61255	8.19466	-1221.02087	238.03340	20.70999
493	4.100	1053.63196	426.01279	1554.20374	-16.42011	296.33469	1348.45105	-827.60028	347.81293	1354.56384	-120.56476	511.25674	51.33298	760.90753	137.62447	-2.40373	-395.59113	448.80423	6.84793	-1237.19580	238.80608	27.28704
494	4.108	1054.79858	425.67474	1552.38049	-14.93014	295.67902	1348.06738	-826.88934	347.35562	1353.95776	-117.89899	512.87976	69.18682	738.61182	138.60240	-3.84421	-406.56647	459.09369	5.68657	-1250.61633	239.53308	34.27238
495	4.117	1055.81360	425.26657	1550.29395	-13.52160	295.04163	1347.08044	-825.89410	347.19809	1352.99731	-106.77844	514.78412	87.74897	714.01984	140.13803	-4.34069	-421.66998	467.26492	4.13431	-1259.97583	240.08376	41.40818
496	4.125	1056.72607	424.81421	1547.97095	-12.29704	294.48276	1345.58386	-824.68500	347.23386	1351.79968	-89.10608	516.88446	104.73992	688.75574	141.91324	-4.43405	-439.78497	472.70926	2.36823	-1264.13843	240.32242	48.24919
497	4.133	1057.58667	424.36102	1545.45032	-11.36125	294.05005	1343.65918	-823.42194	347.30356	1350.42151	-67.75488	519.19690	118.95286	663.65289	143.73172	-4.49269	-460.19720	475.75986	0.92782	-1262.56934	240.02844	54.20104
498	4.142	1058.42432	423.94452	1542.78210	-10.78722	293.77747	1341.37537	-822.29785	347.22995	1348.86169	-44.74274	521.72528	130.54578	638.88617	145.54247	-4.72917	-482.63281	477.49356	0.12025	-1255.35779	238.77103	58.75651
499	4.150	1059.23840	423.57379	1540.02722	-10.60038	293.69342	1338.79980	-821.50476	346.85364	1347.08740	-20.83063	524.09814	139.79675	614.37653	147.35521	-5.19400	-506.50665	478.96030	-0.13054	-1242.92188	236.06285	61.78165
500	4.158	1060.00684	423.23724	1537.25928	-10.78981	293.83203	1336.00696	-821.21619	346.06049	1345.06042	3.77930	525.60596	146.48952	590.03821	149.17267	-5.76208	-530.90326	480.62128	-0.12238	-1225.74268	231.73987	63.45816
501	4.167	1060.69385	422.93143	1534.55444	-11.33164	294.23318	1333.07898	-821.54938	344.82718	1342.76819	28.97180	525.68451	150.49823	565.83887	150.96773	-6.22686	-555.24561	482.40442	-0.19006	-1204.14490	226.14790	63.90499
502	4.175	1061.25549	422.66296	1531.98633	-12.21308	294.92929	1330.10034	-822.52826	343.25076	1340.23901	54.72009	524.18860	152.19379	541.77502	152.69794	-6.48071	-579.47467	484.03418	-0.51778	-1178.24658	219.99046	62.95343
503	4.183	1061.64246	422.43207	1529.63501	-13.45082	295.93802	1327.15271	-824.08795	341.50726	1337.53186	81.14240	521.28064	152.14168	517.83142	154.34605	-6.61118	-603.68304	485.37415	-1.01125	-1148.26538	214.03252	60.42208
504	4.192	1061.80383	422.23767	1527.58301	-15.09116	297.27625	1324.32043	-826.10071	339.77750	1334.73059	108.39087	517.27545	150.74478	493.96970	155.93626	-6.79853	-627.84143	486.53778	-1.38571	-1114.84058	208.81586	56.60226
505	4.200	1061.69373	422.09366	1525.89355	-17.17544	298.97766	1321.70276	-828.39038	338.21439	1331.95325	136.49286	512.53754	148.19838	470.16043	157.48256	-7.13538	-651.87000	487.65875	-1.46114	-1078.97168	204.49634	52.34948
506	4.208	1061.27490	422.02774	1524.60535	-19.68349	301.08694	1319.41016	-830.74640	336.93542	1329.34924	165.36993	507.35477	144.58659	446.39975	158.96037	-7.56796	-675.78314	488.75024	-1.34095	-1041.63867	200.96907	48.66140
507	4.217	1060.52246	422.06653	1523.74036	-22.51068	303.61523	1317.52393	-832.96173	335.98022	1327.06299	195.00659	501.90002	139.97226	422.68060	160.34427	-7.96254	-699.65588	489.83301	-1.26518	-1003.45996	198.18172	46.20393
508	4.225	1059.43274	422.21613	1523.31006	-25.50200	306.46771	1316.05078	-834.88782	335.27341	1325.18274	225.57281	496.32248	134.45958	398.97504	161.64572	-8.22066	-723.53278	490.98605	-1.35734	-964.68433	196.24605	45.19785
509	4.233	1058.02759	422.44574	1523.32104	-28.49460	309.40466	1314.93506	-836.48804	334.65512	1323.71802	257.38733	490.83322	128.24803	375.26627	162.92822	-8.37722	-747.42041	492.24957	-1.54897	-925.48608	195.24518	45.61719
510	4.242	1056.34570	422.69818	1523.77612	-31.33389	312.10168	1314.14233	-837.85376	333.94122	1322.63257	290.68097	485.68753	121.64544	351.56989	164.28062	-8.54520	-771.31598	493.59369	-1.69222	-886.26563	195.08897	47.40543
511	4.250	1054.43689	422.91815	1524.66858	-33.88226	314.27911	1313.72278	-839.14917	332.98080	1321.90955	325.32391	481.06473	114.94817	327.88687	165.75340	-8.74374	-795.23114	494.99237	-1.69023	-847.70453	195.62192	50.48145
512	4.258	1052.35474	423.06543	1525.98083	-36.04054	315.80377	1313.78088	-840.51520	331.70840	1321.58813	360.86722	476.99646	108.28637	304.15192	167.33450	-8.86292	-819.20795	496.47971	-1.54286	-810.55841	196.80603	54.47505
513	4.267	1050.15015	423.12445	1527.68591	-37.77612	316.70355	1314.39209	-842.00781	330.15039	1321.73914	396.91116	473.44745	101.62725	280.26785	168.99318	-8.80804	-843.29706	498.11755	-1.31186	-775.23193	198.79150	58.53822
514	4.275	1047.87378	423.11078	1529.74170	-39.13145	317.10898	1315.56091	-843.58740	328.38788	1322.42188	433.41101	470.36206	94.87079	256.16422	170.71103	-8.60167	-867.51929	499.94092	-1.03255	-741.40112	201.73964	61.73248
515	4.283	1045.58130	423.05399	1532.09058	-40.19491	317.17679	1317.24341	-845.13745	326.52631	1323.67029	470.59760	467.57602	87.89352	231.81979	172.45999	-8.33324	-891.86523	501.91495	-0.68284	-708.23798	205.48199	63.67886
516	4.292	1043.33008	422.98404	1534.67163	-41.05518	317.03326	1319.38672	-846.51709	324.66464	1325.49109	508.56189	464.82159	80.57830	207.27875	174.21335	-8.07147	-916.31592	503.92343	-0.26281	-675.09155	209.44980	64.63228
517	4.300	1041.17358	422.93213	1537.42725	-41.77310	316.75049	1321.94519	-847.63733	322.86203	1327.84900	546.92621	461.93097	72.95564	182.62231	175.98102	-7.83866	-940.84814	505.85242	0.15630	-641.81458	213.02281	64.98806
518	4.308	1039.16138	422.92249	1540.30273	-42.37677	316.36127	1324.87305	-848.49603	321.15347	1330.66345	584.94916	459.05093	65.45676	157.89444	177.78238	-7.62438	-965.44025	507.63620	0.45712	-608.63489	215.88116	64.90646
519	4.317	1037.33826	422.96765	1543.24744	-42.86722	315.88812	1328.11902	-849.15088	319.58759	1333.82251	621.86407	456.64923	58.96086	133.07419	179.61925	-7.41570	-990.09467	509.26410	0.56461	-576.04144	218.00056	64.27671
520	4.325	1035.73865	423.07654	1546.21155	-43.22816	315.35513	1331.62671	-849.67743	318.22101	1337.19885	656.96515	455.26248	54.34363	108.11726	181.50124	-7.21779	-1014.84277	510.85428	0.52970	-544.75427	219.43092	62.78275
521	4.333	1034.37964	423.24957	1549.14014	-43.43808	314.78409	1335.32947	-850.13519	317.09305	1340.66248	689.36536	455.16687	51.78172	83.00571	183.45175	-7.03067	-1039.70374	512.59131	0.45267	-515.63989	220.17018	59.97715
522	4.342	1033.26184	423.47296	1551.97546	-43.48083	314.19543	1339.13818	-850.54059	316.22464	1344.09253	717.89569	456.16428	50.42935	57.76157	185.46326	-6.82640	-1064.59778	514.59955	0.45824	-489.54102	220.18033	55.43011
523	4.350	1032.36816	423.73590	1554.66064	-43.35193	313.61041	1342.93909	-850.86456	315.62503	1347.37878	741.34558	457.65823	48.88789	32.47488	187.45143	-6.55356	-1089.25244	516.96069	0.86813	-467.01129	219.41559	48.95686
524	4.358	1031.66040	424.04004	1557.13733	-43.05854	313.04831	1346.59912	-851.06580	315.28384	1350.40991	758.76794	459.06720	46.12645	7.41257	189.27219	-6.07286	-1113.22986	519.67322	2.23213	-448.10767	217.77420	40.86520
525	4.367	1031.07825	424.39133	1559.35205	-42.61110	312.53326	1349.97668	-851.12915	315.16074	1353.06079	769.80280	460.19415	41.92490	-16.87576	190.81288	-5.04014	-1136.17175	522.53107	5.04860	-432.53348	215.04851	32.02763
526	4.375	1030.54663	424.80139	1561.26697	-42.01340	312.11249	1352.93140	-851.07513	315.18707	1355.19824	774.95032	461.22461	36.57471	-39.62122	192.06335	-2.98477	-1158.06311	525.17377	9.44100	-420.08801	211.00427	23.57975
527	4.383	1029.99341	425.28638	1562.86060	-41.26105	311.85297	1355.33813	-850.94226	315.27728	1356.70435	775.36377	462.46375	30.48788	-60.08971	193.07022	0.42281	-1179.16711	527.30804	15.13445	-410.99457	205.48212	16.46302
528	4.392	1029.37415	425.85120	1564.11743	-40.35175	311.80151	1357.09692	-850.76019	315.33322	1357.49561	772.09302	464.10925	24.12433	-77.84329	193.82822	5.35690	-1199.67737	528.82361	21.73167	-405.88867	198.43074	11.13887
529	4.400	1028.67810	426.48010	1565.01270	-39.30016	311.94617	1358.13855	-850.53125	315.23825	1357.52759	765.41797	466.25302	17.96988	-92.64523	194.18759	12.28733	-1219.46362	529.64819	28.99091	-405.63354	190.05760	7.46542
530	4.408	1027.91101	427.14270	1565.51123	-38.14630	312.22266	1358.42761	-850.22852	314.86279	1356.81079	754.98865	468.89703	12.38072	-103.75420	193.75220	22.37411	-1237.96667	529.62579	36.93343	-411.10654	181.11438	4.78104
531	4.417	1027.08215	427.79932	1565.58386	-36.95626	312.55563	1357.96082	-849.81140	314.08743	1355.44165	740.56061	471.79446	7.64463	-109.33860	191.87688	36.89884	-1254.02026	528.70947	45.70248	-422.79874	172.98793	2.34117
532	4.425	1026.21021	428.40546	1565.22058	-35.81560	312.88785	1356.76221	-849.25348	312.84256	1353.60303	722.37891	474.47546	4.16284	-107.31306	187.99680	55.75248	-1265.84375	527.11835	55.15661	-440.24896	167.28119	-0.14637
533	4.433	1025.33777	428.93286	1564.43213	-34.81167	313.17841	1354.88525	-848.56610	311.17331	1351.50562	701.00043	476.65228	2.13603	-97.10769	182.16635	76.55478	-1271.74023	525.13727	64.49881	-461.95352	164.90555	-2.39197
534	4.442	1024.52246	429.39301	1563.24792	-34.01004	313.39777	1352.41345	-847.80225	309.28381	1349.32129	677.21851	478.47308	1.21496	-80.28308	175.26175	95.62173	-1271.08252	522.93652	72.39803	-486.01352	165.38927	-3.95715
535	4.450	1023.81592	429.82574	1561.71277	-33.43781	313.53204	1349.44702	-847.03748	307.49420	1347.14868	652.13757	480.25677	0.85528	-59.41392	168.52646	109.95230	-1264.42090	520.67938	77.73138	-510.86871	167.30226	-4.75832
536	4.458	1023.25049	430.26263	1559.87598	-33.08257	313.58276	1346.08105	-846.34509	306.12567	1345.01184	626.83789	482.13651	0.73879	-36.59298	162.88379	118.54758	-1252.63928	518.65289	80.43280	-535.62567	169.40184	-5.05775
537	4.467	1022.83783	430.70673	1557.79126	-32.90903	313.55731	1342.39514	-845.78589	305.38385	1342.88086	601.88184	484.03766	0.70227	-12.73598	158.65479	122.31186	-1236.31213	517.23480	81.58200	-560.00610	171.20996	-5.14839
538	4.475	1022.57117	431.14127	1555.52710	-32.88541	313.45270	1338.46130	-845.41138	305.29483	1340.70911	577.30396	485.85477	0.61030	12.16961	155.74420	123.01196	-1215.79895	516.68628	82.39084	-584.08929	172.78310	-5.24071
539	4.483	1022.42633	431.54932	1553.16345	-33.00731	313.24500	1334.35535	-845.26605	305.72525	1338.47314	552.95319	487.56207	0.37016	38.38938	153.93535	122.23553	-1191.50781	516.89545	82.96115	-608.05682	174.33612	-5.48575
540	4.492	1022.36682	431.91858	1550.77258	-33.31116	312.89447	1330.15723	-845.38342	306.46951	1336.18311	528.73480	489.21689	-0.03710	65.96305	153.04694	120.90311	-1163.88245	517.41168	82.25401	-632.04089	176.02116	-5.90920
541	4.500	1022.35406	432.22952	1548.40271	-33.87809	312.35907	1325.94653	-845.77612	307.33960	1333.86560	504.65570	490.92035	-0.51141	94.65331	152.95973	119.29134	-1133.35730	517.76202	79.33252	-656.04730	177.82718	-6.36779
542	4.508	1022.35510	432.45160	1546.08167	-34.82308	311.60599	1321.80261	-846.42664	308.21262	1331.54834	480.76114	492.72360	-0.89844	124.10979	153.58972	117.28966	-1100.49121	517.62701	74.34709	-679.96045	179.64311	-6.68851
543	4.517	1022.34113	432.55457	1543.83618	-36.25396	310.61731	1317.81201	-847.28870	309.03003	1329.25989	457.04428	494.54510	-1.16203	154.02283	154.85248	114.65729	-1066.00830	516.79443	68.35805	-703.68030	181.42706	-6.83608
544	4.525	1022.28632	432.51996	1541.70605	-38.20560	309.38574	1314.07581	-848.29828	309.77521	1327.03845	433.41605	496.26892	-1.39353	184.24011	156.64713	111.18941	-1030.58643	515.12842	62.59766	-727.23853	183.23247	-6.88167
545	4.533	1022.17206	432.34552	1539.74561	-40.58595	307.90482	1310.70398	-849.37372	310.46094	1324.93591	409.76779	497.91953	-1.66956	214.83365	158.84984	106.80760	-994.61487	512.57037	57.96684	-750.79590	185.04185	-6.87640
546	4.542	1021.99200	432.05145	1538.01135	-43.18134	306.17896	1307.80029	-850.40887	311.12213	1323.01538	386.03467	499.63763	-1.96948	246.07373	161.32895	101.56392	-958.21417	509.10919	54.91125	-774.56836	186.76274	-6.84960
547	4.550	1021.75342	431.67877	1536.53906	-45.73306	304.25928	1305.45227	-851.28784	311.80237	1321.34473	362.18637	501.53741	-2.16073	278.32135	163.95364	95.59651	-921.55389	504.80817	53.51162	-798.61163	188.45862	-6.86700
548	4.558	1021.47693	431.26886	1535.33545	-48.02155	302.26483	1303.72327	-851.92621	312.54453	1319.98120	338.22607	503.64740	-2.08452	311.86688	166.56161	89.11279	-885.12061	499.81555	53.60468	-822.73907	190.26767	-6.91794
549	4.567	1021.19342	430.83954	1534.39343	-49.89650	300.35391	1302.65332	-852.30780	313.38171	1318.96130	314.21896	505.86496	-1.74232	346.76382	168.97649	82.34433	-849.61066	494.25253	54.74417	-846.78900	192.10757	-6.83007
550	4.575	1020.93701	430.38324	1533.70508	-51.27694	298.66537	1302.27026	-852.48608	314.32132	1318.32275	290.22839	507.98193	-1.31942	382.76715	171.07443	75.46465	-815.57031	488.15002	56.13025	-870.78796	193.82620	-6.50278
551	4.583	1020.73859	429.88531	1533.26367	-52.15758	297.27435	1302.59302	-852.54865	315.34314	1318.12744	266.23148	509.85971	-1.02367	419.46631	172.78160	68.58061	-783.08887	481.52219	56.88918	-894.84900	195.47128	-6.05558
552	4.592	1020.62604	429.34180	1533.05249	-52.60406	296.17947	1303.61206	-852.57483	316.41425	1318.44128	242.15900	511.51031	-0.98631	456.56644	173.99490	61.78321	-751.76239	474.46124	56.57242	-919.04456	197.19475	-5.64197
553	4.600	1020.62463	428.76276	1533.03711	-52.71668	295.31628	1305.27478	-852.61517	317.49200	1319.29077	217.95081	513.05695	-1.18152	494.09317	174.52960	55.19381	-720.96503	467.14294	55.28200	-943.33057	199.07622	-5.31475
554	4.608	1020.75702	428.16425	1533.17041	-52.58447	294.59189	1307.49536	-852.68982	318.51904	1320.65100	193.56055	514.64789	-1.40323	532.31311	174.16809	49.03181	-690.17725	459.73230	53.33715	-967.63965	201.05299	-5.05866
555	4.617	1021.04761	427.56091	1533.40405	-52.26633	293.92731	1310.17908	-852.79517	319.42764	1322.47119	168.98285	516.31702	-1.46900	571.39276	172.77466	43.66480	-659.11304	452.38095	51.02044	-992.03040	202.98611	-4.84663
556	4.625	1021.52509	426.96448	1533.69678	-51.80149	293.28619	1313.23767	-852.91547	320.14902	1324.69775	144.25598	518.00043	-1.37873	610.99988	170.42465	39.51176	-627.72400	445.33640	48.61597	-1016.59583	204.86998	-4.68857
557	4.633	1022.21564	426.38361	1534.01733	-51.22141	292.68005	1316.59302	-853.03625	320.62241	1327.26721	119.41315	519.67877	-1.22085	650.05481	167.47409	36.78713	-596.24237	438.91382	46.40762	-1041.32971	206.83014	-4.60740
558	4.642	1023.13452	425.82147	1534.33862	-50.54767	292.15201	1320.17554	-853.14954	320.80661	1330.09290	94.45947	521.39307	-1.05184	686.78510	164.43439	35.25546	-565.21252	433.32458	44.47584	-1066.19861	208.85690	-4.57384
559	4.650	1024.28564	425.27396	1534.62891	-49.78925	291.74927	1323.91724	-853.24353	320.69717	1333.06580	69.39862	523.12750	-0.88944	719.15552	161.68970	34.19767	-535.43396	428.56802	42.49171	-1091.17786	210.78477	-4.52690
560	4.658	1025.66309	424.73608	1534.85010	-48.95087	291.50159	1327.73901	-853.28143	320.34140	1336.06848	44.25940	524.76910	-0.74873	745.55811	159.35480	32.72531	-507.85760	424.54486	39.79983	-1116.13477	212.48314	-4.38631
561	4.667	1027.25220	424.21341	1534.96411	-48.04136	291.41092	1331.54041	-853.20648	319.82376	1338.97754	19.09167	526.26764	-0.63256	765.38977	157.45100	30.30091	-483.43866	421.31360	35.81072	-1140.74500	213.78482	-3.92798
562	4.675	1029.02722	423.71936	1534.93506	-47.07427	291.44272	1335.19934	-852.98242	319.22159	1341.65173	-6.01202	527.73853	-0.42629	779.05688	156.11595	26.95130	-462.88885	419.21582	30.35450	-1164.57019	214.43422	-2.71592
563	4.683	1030.94043	423.25562	1534.72473	-46.06573	291.52356	1338.57898	-852.62250	318.57935	1343.93469	-30.83270	529.29913	0.26319	787.38470	155.50806	22.94543	-446.50586	418.80701	23.81381	-1187.25317	214.45894	-0.32626
564	4.692	1032.91724	422.80341	1534.29175	-45.03040	291.56009	1341.53577	-852.18091	317.93015	1345.67944	-54.97137	530.91339	2.16652	791.03046	155.56483	18.40619	-434.35223	420.69263	17.06901	-1208.68665	214.31769	3.34215
565	4.700	1034.86951	422.33160	1533.60205	-43.97522	291.47052	1343.93518	-851.72388	317.32944	1346.77722	-77.87543	532.47351	6.16345	790.31866	155.97353	13.33963	-426.61987	425.31320	11.19499	-1229.01111	214.43015	8.07712
566	4.708	1036.72046	421.81152	1532.64197	-42.89571	291.21069	1345.67444	-851.29828	316.85461	1347.17651	-98.81256	533.91534	12.89740	785.28223	156.41116	7.97126	-423.81293	432.68890	6.96881	-1248.41345	214.88832	13.61353
567	4.717	1038.42188	421.23187	1531.42041	-41.77918	290.78467	1346.70178	-850.91071	316.57471	1346.88867	-116.75134	535.22156	22.52249	775.65955	156.83363	2.94989	-426.58606	442.16766	4.47564	-1266.82275	215.65463	19.77064
568	4.725	1039.95129	420.59439	1529.95801	-40.61922	290.23648	1347.01819	-850.52515	316.52225	1345.98767	-130.33887	536.44452	34.91111	761.05292	157.49599	-0.90374	-435.26501	452.34055	3.14494	-1283.61438	216.70671	26.39967
569	4.733	1041.30042	419.89783	1528.27429	-39.43403	289.63605	1346.66516	-850.08289	316.69022	1344.61035	-137.96442	537.69196	49.95201	741.54846	158.62209	-3.17592	-449.37396	461.38385	2.26870	-1297.54749	217.98204	33.31646
570	4.742	1042.47437	419.13910	1526.38318	-38.27562	289.06088	1345.70752	-849.53302	317.03983	1342.94043	-138.00012	539.01428	67.20138	718.32062	160.16145	-4.13426	-467.75781	467.90790	1.50065	-1307.13171	219.30588	40.30440
571	4.750	1043.49512	418.32343	1524.30115	-37.22507	288.56540	1344.21558	-848.86151	317.49316	1341.16089	-129.76373	540.41901	85.22178	693.26538	161.92503	-4.38911	-489.24414	471.74112	0.82783	-1311.20264	220.39772	47.06709
572	4.758	1044.39404	417.46371	1522.05750	-36.37464	288.16315	1342.24866	-848.10382	317.93256	1339.39673	-114.56323	541.99097	101.91078	667.91840	163.76419	-4.44765	-512.86273	473.79672	0.27937	-1309.24866	220.96002	53.11368
573	4.767	1045.19580	416.57312	1519.69885	-35.80103	287.84451	1339.85291	-847.33673	318.23230	1337.69128	-95.05450	543.86865	115.97829	642.91895	165.58942	-4.59275	-537.59216	475.15930	-0.13495	-1301.31519	220.75983	57.87756
574	4.775	1045.91626	415.65652	1517.28613	-35.54381	287.60840	1337.07983	-846.66394	318.28610	1336.01611	-73.33441	546.06610	127.71220	618.28271	167.37381	-4.93094	-562.52686	476.43686	-0.38028	-1287.78149	219.61972	61.11137
575	4.783	1046.56799	414.70755	1514.88562	-35.60026	287.47827	1334.01099	-846.20581	318.01581	1334.29541	-50.16217	548.28308	137.91206	593.84082	169.13715	-5.41096	-587.22076	477.81329	-0.47659	-1269.22156	217.38934	63.02596
576	4.792	1047.15564	413.72147	1512.55981	-35.93829	287.50308	1330.76367	-846.08771	317.39105	1332.44312	-25.73218	549.92493	146.65353	569.48157	170.88770	-5.87789	-611.62805	479.31042	-0.55905	-1246.18958	214.09418	63.85372
577	4.800	1047.66467	412.71454	1510.36658	-36.52411	287.75348	1327.47412	-846.41614	316.44254	1330.40991	-0.37286	550.41974	153.43240	545.19568	172.62009	-6.22274	-635.88434	480.88510	-0.78220	-1219.02490	210.12729	63.41511
578	4.808	1048.06152	411.73053	1508.36194	-37.35075	288.31897	1324.27075	-847.24695	315.24399	1328.21301	25.54260	549.50000	157.91214	521.01654	174.33911	-6.47661	-660.13434	482.46948	-1.15307	-1187.99109	206.15140	61.37160
579	4.817	1048.30505	410.82623	1506.59949	-38.45161	289.29977	1321.25879	-848.55695	313.88589	1325.93652	51.89014	547.16803	160.19244	496.95419	176.03575	-6.74014	-684.40564	484.04388	-1.48798	-1153.59778	202.80939	57.84610
580	4.825	1048.35718	410.04425	1505.12634	-39.89384	290.78345	1318.51965	-850.23486	312.45459	1323.70349	78.79822	543.54675	160.62863	472.99600	177.68675	-7.07907	-708.61700	485.62476	-1.59814	-1116.70081	200.46817	53.60814
581	4.833	1048.19788	409.40234	1503.98096	-41.74328	292.81036	1316.11938	-852.09344	311.02493	1321.62988	106.42328	538.86804	159.58913	449.12973	179.28940	-7.48825	-732.69598	487.19113	-1.50303	-1078.25415	199.12216	49.69520
582	4.842	1047.83093	408.90335	1503.19226	-44.00341	295.33801	1314.10913	-853.89185	309.68610	1319.79688	134.79517	533.46680	157.32248	425.32318	180.84654	-7.89634	-756.65179	488.69751	-1.39049	-1038.95117	198.59810	46.95752
583	4.850	1047.27136	408.53772	1502.78064	-46.56917	298.21240	1312.51501	-855.38324	308.55804	1318.25293	163.87408	527.61859	153.93686	401.52200	182.34445	-8.21855	-780.55029	490.12354	-1.41187	-999.14014	198.83095	45.84235
584	4.858	1046.53357	408.27563	1502.76233	-49.23732	301.16547	1311.34290	-856.40900	307.71841	1317.02026	193.69714	521.43604	149.48959	377.69769	183.78076	-8.43657	-804.45544	491.47949	-1.56930	-959.10754	199.83424	46.42109
585	4.867	1045.63281	408.06934	1503.14819	-51.75584	303.86545	1310.60901	-856.98083	307.09772	1316.10376	224.44946	514.98596	144.13438	353.87015	185.18716	-8.60320	-828.39862	492.81616	-1.73201	-919.34961	201.49374	48.58369
586	4.875	1044.58826	407.87103	1503.93970	-53.87246	306.01697	1310.37354	-857.25476	306.50842	1315.52820	256.37711	508.42709	138.18047	330.06180	186.61324	-8.75016	-852.38989	494.22739	-1.72590	-880.49286	203.59055	52.12587
587	4.883	1043.42163	407.65051	1505.12646	-55.38385	307.45538	1310.73352	-857.42731	305.78522	1315.36890	289.51486	502.02072	132.01689	306.22580	188.10248	-8.82861	-876.45032	495.81802	-1.45335	-842.97681	206.06381	56.53575
588	4.892	1042.15955	407.39899	1506.69092	-56.19311	308.17865	1311.76587	-857.65662	304.86481	1315.71973	323.49231	496.02255	125.93922	282.23993	189.68437	-8.77882	-900.62457	497.65549	-0.94180	-806.79578	209.09424	60.90688
589	4.900	1040.83630	407.12762	1508.60913	-56.34144	308.31311	1313.47180	-858.02698	303.76987	1316.63245	357.76297	490.50421	119.94084	257.99942	191.36732	-8.63016	-924.94592	499.68115	-0.32304	-771.48523	212.81990	64.38244
590	4.908	1039.49329	406.85907	1510.84595	-55.98006	308.03650	1315.77588	-858.52960	302.56665	1318.09790	392.05334	485.28967	113.64175	233.50107	193.11639	-8.46840	-949.39874	501.67294	0.20216	-736.41943	217.04489	66.65862
591	4.917	1038.17542	406.60834	1513.35693	-55.30138	307.49744	1318.57031	-859.07178	301.32892	1320.07263	426.54947	480.07733	106.46186	208.82187	194.86559	-8.31340	-973.93750	503.39606	0.47591	-701.18640	221.34154	67.90692
592	4.925	1036.92554	406.37723	1516.09216	-54.47432	306.78882	1321.75000	-859.53436	300.11014	1322.50293	461.68988	474.59198	97.92721	184.04654	196.59828	-8.11407	-998.51819	504.80698	0.49317	-665.73743	225.32253	68.38342
593	4.933	1035.78320	406.16428	1518.99658	-53.60596	305.97357	1325.22388	-859.84705	298.94455	1325.32825	497.78177	468.71179	87.97474	159.22342	198.37570	-7.85616	-1023.12396	506.10474	0.37217	-630.33936	228.65930	68.28306
594	4.942	1034.78833	405.96799	1522.01453	-52.73362	305.10065	1328.91370	-860.01373	297.87784	1328.47498	534.74896	462.55725	77.15924	134.34418	200.25783	-7.58741	-1047.80566	507.56250	0.23944	-595.48462	231.04193	67.68532
595	4.950	1033.97974	405.79211	1525.09729	-51.84544	304.19678	1332.74841	-860.06512	296.98547	1331.85303	572.10474	456.44009	66.61843	109.35242	202.25064	-7.34753	-1072.62573	509.31268	0.16388	-561.82806	232.29370	66.37855
596	4.958	1033.38672	405.66214	1528.19910	-50.91427	303.26550	1336.65771	-859.99286	296.35895	1335.34985	608.99786	450.71506	57.71666	84.19611	204.31427	-7.13215	-1097.47571	511.37231	0.25453	-530.16333	232.38181	63.84460
597	4.967	1033.02063	405.62256	1531.27039	-49.92538	302.29874	1340.56482	-859.75092	296.05093	1338.82483	644.27753	445.66400	51.42464	58.87989	206.36868	-6.91771	-1121.95447	513.77112	0.85165	-501.31732	231.25520	59.52728
598	4.975	1032.86646	405.70010	1534.26245	-48.88847	301.29865	1344.37659	-859.32727	296.01178	1342.11633	676.61493	441.42722	47.70333	33.49955	208.29892	-6.66737	-1145.48474	516.54309	2.55486	-475.88574	228.74051	53.18948
599	4.983	1032.87646	405.87750	1537.13403	-47.83409	300.30222	1347.97534	-858.77283	296.13007	1345.06372	704.64630	437.96042	45.40566	8.30383	209.97955	-6.26001	-1167.65332	519.63977	5.92499	-454.04410	224.60353	45.14933
600	4.992	1032.97534	406.11023	1539.84717	-46.79527	299.38333	1351.22681	-858.15472	296.33969	1347.53296	727.15216	435.07495	42.97337	-16.22263	211.31799	-5.39919	-1188.46582	522.85779	11.11128	-435.71469	218.68361	36.21154
601	5.000	1033.07385	406.35376	1542.36462	-45.78610	298.62628	1353.99927	-857.52374	296.62573	1349.42468	743.32410	432.58163	39.35242	-39.36620	212.30464	-3.65815	-1208.23816	525.81494	17.84047	-420.97455	210.93425	27.34379
602	5.008	1033.08374	406.57852	1544.65259	-44.79964	298.09570	1356.17883	-856.91595	296.94736	1350.66321	753.01636	430.45587	34.21955	-60.37172	213.00482	-0.67997	-1227.21948	527.93604	25.66270	-410.28943	201.32620	19.40244
603	5.017	1032.92834	406.77969	1546.67920	-43.82269	297.81873	1357.68127	-856.35162	297.19638	1351.20068	756.74438	428.90408	27.64051	-78.71514	213.43932	3.76895	-1245.15308	528.68475	34.15503	-404.37543	189.86284	12.99476
604	5.025	1032.54846	406.97620	1548.40979	-42.84705	297.77359	1358.45520	-855.83661	297.21729	1351.04187	755.36151	428.20547	20.03172	-94.11271	213.44070	10.16647	-1260.95593	528.04620	43.09490	-403.91336	176.95364	8.30313
605	5.033	1031.91125	407.19800	1549.81079	-41.87643	297.89209	1358.47485	-855.37140	296.87225	1350.25916	749.60358	428.42358	12.43233	-105.91400	212.56418	19.67876	-1272.89441	526.48932	52.43639	-409.35660	163.83978	4.93794
606	5.042	1031.02026	407.47363	1550.85632	-40.93529	298.09021	1357.73389	-854.95892	296.11444	1348.97229	739.67725	429.31894	6.30413	-112.41302	210.10342	33.72347	-1279.40454	524.43097	61.93858	-420.68835	152.46794	2.18866
607	5.050	1029.91492	407.81671	1551.52722	-40.06907	298.30643	1356.24463	-854.61011	295.01813	1347.30725	725.21790	430.55426	2.67170	-111.42271	205.40237	52.43211	-1279.89783	522.04944	70.81200	-437.16653	144.67290	-0.34864
608	5.058	1028.65601	408.22043	1551.80945	-39.32928	298.51205	1354.04333	-854.34052	293.75241	1345.36951	706.00275	431.93939	1.36498	-102.02953	198.43971	73.56078	-1274.73315	519.43561	77.87778	-457.52466	141.18185	-2.51561
609	5.067	1027.31165	408.67548	1551.69678	-38.75292	298.69354	1351.20020	-854.15637	292.53397	1343.24231	682.89349	433.50720	1.25593	-85.54423	190.11049	93.33611	-1264.48010	516.77618	82.32560	-480.42413	141.22571	-4.05436
610	5.075	1025.95142	409.18106	1551.20068	-38.34712	298.84045	1347.81665	-854.04089	291.58276	1340.98486	657.75604	435.36658	1.31247	-64.60091	181.74835	108.55121	-1249.39807	514.43781	84.37141	-504.64716	143.12210	-4.99910
611	5.083	1024.63538	409.72589	1550.35583	-38.08878	298.95062	1344.00500	-853.95770	291.06671	1338.62671	632.29773	437.44153	1.23724	-41.50753	174.33313	118.05800	-1229.64136	512.69470	84.92052	-529.26013	145.32396	-5.50826
612	5.092	1023.39630	410.28085	1549.21167	-37.94425	299.03250	1339.87024	-853.87451	291.04465	1336.16992	607.27136	439.45941	1.15347	-17.34188	168.17035	122.70982	-1205.69324	511.43677	84.54683	-553.78979	147.10675	-5.69866
613	5.100	1022.23541	410.81662	1547.82483	-37.89684	299.09637	1335.50439	-853.79260	291.45291	1333.61279	582.73920	441.22540	1.06137	7.82427	163.14404	124.25003	-1178.30005	510.34967	83.01927	-578.11041	148.53893	-5.73880
614	5.108	1021.13788	411.31741	1546.25830	-37.96513	299.14545	1330.98779	-853.75519	292.15021	1330.97974	558.60034	442.71927	0.72926	34.21604	159.04878	124.23994	-1148.05786	509.23993	79.81650	-602.23535	149.96056	-5.82372
615	5.117	1020.09076	411.78311	1544.57471	-38.21274	299.16898	1326.39258	-853.82031	292.98962	1328.32800	534.74951	443.99219	-0.01567	61.87020	155.71840	123.62299	-1115.33167	508.02722	74.89257	-626.23608	151.53419	-6.03050
616	5.125	1019.08594	412.22003	1542.82898	-38.75080	299.13931	1321.78735	-854.01392	293.88260	1325.73035	511.03036	445.18100	-1.00441	90.54304	153.05331	122.76500	-1080.52319	506.53943	68.90771	-650.18396	153.23094	-6.32480
617	5.133	1018.11328	412.62500	1541.06897	-39.71771	299.01337	1317.24194	-854.29749	294.83548	1323.25415	487.26337	446.50842	-1.81304	119.84455	151.00659	121.63568	-1044.19983	504.49619	62.90939	-674.10242	155.00897	-6.64360
618	5.142	1017.15826	412.98306	1539.33655	-41.22500	298.73193	1312.83716	-854.57654	295.93115	1320.95300	463.36182	448.12830	-2.14628	149.41287	149.53026	120.01253	-1006.99506	501.65927	57.90187	-697.99243	156.86581	-6.93075
619	5.150	1016.21271	413.28085	1537.66309	-43.28069	298.22131	1308.67468	-854.74860	297.25250	1318.86938	439.39764	449.99365	-2.10266	179.03333	148.55060	117.67630	-969.50909	497.88901	54.57161	-721.85706	158.78745	-7.14857
620	5.158	1015.28632	413.51602	1536.07056	-45.73241	297.41553	1304.88135	-854.75287	298.81915	1317.03662	415.51926	451.86761	-2.06808	208.70538	147.96509	114.52707	-932.33154	493.13623	53.17569	-745.69550	160.66974	-7.23749
621	5.167	1014.39801	413.69278	1534.58154	-48.29239	296.29657	1301.60486	-854.58789	300.60245	1315.47961	391.78061	453.54147	-2.32606	238.64536	147.63429	110.59172	-896.11993	487.43182	53.51865	-769.52240	162.37395	-7.14842
622	5.175	1013.56042	413.81366	1533.22620	-50.65191	294.91895	1298.99304	-854.29565	302.57288	1314.21790	368.07971	455.10031	-2.76960	269.20477	147.41101	105.97476	-861.51636	480.80038	55.00169	-793.35699	163.96451	-7.00296
623	5.183	1012.77869	413.87534	1532.03943	-52.59621	293.39447	1297.15869	-853.93988	304.70453	1313.27527	344.26395	456.83997	-3.03064	300.74698	147.18468	100.81226	-828.86743	473.20422	56.77843	-817.19122	165.67145	-7.01192
624	5.192	1012.06238	413.87201	1531.05359	-54.04341	291.85345	1296.15405	-853.59351	306.94458	1312.69995	320.24103	458.90839	-2.83095	333.49112	146.86461	95.26158	-798.03278	464.63467	58.03265	-841.03711	167.50844	-7.16112
625	5.200	1011.43750	413.80664	1530.29138	-55.02276	290.40466	1295.97620	-853.32410	309.20938	1312.57263	296.03177	461.12036	-2.23581	367.39218	146.34280	89.49890	-768.47034	455.24002	58.29371	-864.96973	169.25752	-7.22513
626	5.208	1010.93970	413.69214	1529.75757	-55.62509	289.10669	1296.58557	-853.17505	311.41782	1312.97778	271.74701	463.12018	-1.63602	402.21982	145.52373	83.67058	-739.50940	445.32379	57.54652	-889.06335	170.84137	-7.05191
627	5.217	1010.59686	413.54144	1529.43530	-55.94244	287.96347	1297.92053	-853.15497	313.51358	1313.95605	247.47736	464.70346	-1.41618	437.77847	144.38319	77.83333	-710.59528	435.20132	56.02652	-913.34631	172.37233	-6.64021
628	5.225	1010.42584	413.36813	1529.29492	-56.02422	286.94135	1299.91101	-853.23792	315.45419	1315.48438	223.22229	465.96259	-1.63139	474.02609	143.00972	71.95348	-681.35669	425.10126	53.97943	-937.81665	173.95375	-6.09886
629	5.233	1010.44073	413.18854	1529.30579	-55.87133	285.99615	1302.49097	-853.36517	317.19547	1317.49280	198.89417	467.15936	-2.00974	510.99466	141.63310	65.96729	-651.57477	415.26889	51.67699	-962.41736	175.64212	-5.60067
630	5.242	1010.65509	413.01068	1529.44250	-55.46243	285.10703	1305.60315	-853.45886	318.69791	1319.89563	174.37085	468.52106	-2.23245	548.63165	140.58919	59.87347	-621.20679	406.09961	49.52818	-987.04395	177.44711	-5.22082
631	5.250	1011.08551	412.82849	1529.68481	-54.78683	284.29877	1309.18750	-853.45190	319.94330	1322.61902	149.60474	470.11996	-2.20518	586.72607	140.21439	53.84946	-590.46655	398.03937	47.95191	-1011.65710	179.32602	-4.89968
632	5.258	1011.75659	412.63452	1530.01917	-53.86264	283.63126	1313.16675	-853.31433	320.92966	1325.61499	124.67255	471.89966	-2.03060	624.80243	140.70747	48.33893	-559.84503	391.34247	47.06653	-1036.34314	181.24506	-4.61605
633	5.267	1012.69220	412.43085	1530.43066	-52.73564	283.16547	1317.44031	-853.05328	321.65121	1328.85083	99.68781	473.77411	-1.79924	661.80835	141.92339	43.95524	-530.04608	385.98694	46.52832	-1061.21155	183.20660	-4.45393
634	5.275	1013.90570	412.22812	1530.88831	-51.46490	282.93353	1321.89441	-852.68988	322.10696	1332.27991	74.69104	475.65460	-1.53722	695.95605	143.24776	41.05635	-501.92548	381.78381	45.65245	-1086.26099	185.17471	-4.45457
635	5.283	1015.40234	412.04114	1531.33789	-50.10609	282.92926	1326.41541	-852.23022	322.34094	1335.80798	49.63574	477.44482	-1.29524	725.22632	143.92804	39.22760	-476.39606	378.54346	43.69283	-1111.30847	186.95529	-4.43024
636	5.292	1017.17804	411.88690	1531.71362	-48.70258	283.11209	1330.89282	-851.65778	322.44739	1339.28223	24.46149	479.11581	-1.15248	748.32532	143.72581	37.39619	-454.17371	376.25418	40.13012	-1135.94519	188.24332	-3.93732
637	5.300	1019.21521	411.78391	1531.96155	-47.28636	283.41885	1335.20789	-850.96167	322.51199	1342.51111	-0.78503	480.75360	-1.09182	765.18988	143.09494	34.72554	-435.54724	375.16760	34.90437	-1159.62354	188.91574	-2.45939
638	5.308	1021.48010	411.74432	1532.04932	-45.88273	283.77917	1339.22607	-850.16858	322.56638	1345.30029	-25.85895	482.47964	-0.85163	776.50189	142.62202	31.19689	-420.44147	375.68814	28.52536	-1181.97571	189.21761	0.32767
639	5.317	1023.91608	411.75830	1531.95422	-44.50945	284.12360	1342.81091	-849.33783	322.60532	1347.48987	-50.37256	484.37628	0.14529	782.86938	142.47223	27.13523	-408.68634	378.18710	21.93157	-1203.03003	189.52513	4.43723
640	5.325	1026.44031	411.79333	1531.65491	-43.16779	284.39044	1345.84570	-848.53223	322.61691	1348.98462	-73.89185	486.45316	2.66538	784.62653	142.41258	22.51742	-400.26959	382.88184	16.12914	-1223.05920	190.05702	9.65656
641	5.333	1028.95740	411.81372	1531.13428	-41.83862	284.53125	1348.24622	-847.79401	322.59451	1349.76526	-95.89764	488.61768	7.35561	782.12683	142.13110	17.08354	-395.46350	389.72815	11.79833	-1242.25732	190.94589	15.67308
642	5.342	1031.38196	411.79428	1530.38391	-40.49488	284.50977	1349.96338	-847.13226	322.54584	1349.87146	-115.66754	490.71271	14.51178	775.78009	141.48399	10.97978	-394.80396	398.25699	8.99122	-1260.46057	192.29315	22.22747
643	5.350	1033.65076	411.72241	1529.40479	-39.12090	284.30951	1350.98071	-846.52441	322.48868	1349.37585	-132.15173	492.64078	24.13591	765.67810	140.65179	5.03049	-398.91162	407.50018	7.10874	-1276.97107	194.07620	29.20506
644	5.358	1035.72925	411.59296	1528.20850	-37.72666	283.95438	1351.31116	-845.93799	322.42612	1348.37097	-143.89288	494.53928	36.24686	751.41418	140.11917	0.31129	-408.11096	416.21378	5.36810	-1290.60291	196.24356	36.51149
645	5.367	1037.61609	411.40213	1526.81250	-36.35110	283.52264	1350.99243	-845.35614	322.33157	1346.97083	-149.08356	496.73749	50.91711	732.68921	140.36475	-2.58907	-421.95648	423.36649	3.48701	-1300.03967	198.77338	43.86484
646	5.375	1039.33081	411.14606	1525.23425	-35.05210	283.13367	1350.07959	-844.78149	322.15997	1345.29956	-146.12500	499.37961	67.57095	710.22028	141.50841	-3.91114	-439.32129	428.54596	1.79257	-1304.34143	201.49338	50.65667
647	5.383	1040.89343	410.82202	1523.49451	-33.89193	282.89493	1348.63232	-844.22296	321.86334	1343.46533	-134.89404	502.26352	84.44363	685.65350	143.26849	-4.34854	-459.29224	431.96698	0.60129	-1303.17712	203.94189	56.08125
648	5.392	1042.32056	410.42841	1521.62451	-32.92485	282.84320	1346.70178	-843.69147	321.39310	1341.53552	-117.35712	505.16205	99.45830	660.50861	145.21645	-4.48339	-481.48297	434.19455	-0.16154	-1296.61743	205.46350	59.62688
649	5.400	1043.62939	409.96454	1519.67297	-32.18600	282.94781	1344.32568	-843.20880	320.69977	1339.53210	-96.22150	508.06375	111.67650	635.53497	147.06422	-4.60975	-505.31378	435.83734	-0.67288	-1284.88452	205.54922	61.47307
650	5.408	1044.83362	409.43158	1517.70911	-31.68651	283.16785	1341.53674	-842.81464	319.74704	1337.44873	-73.17981	510.93600	121.37318	610.87775	148.76143	-4.83214	-529.86890	437.30389	-0.97420	-1268.31055	204.12973	62.25335
651	5.417	1045.93433	408.83203	1515.81604	-31.42020	283.49579	1338.38184	-842.56415	318.53275	1335.27161	-48.75159	513.39972	128.94754	586.43695	150.38945	-5.16541	-554.49573	438.74667	-1.10612	-1247.29163	201.44864	62.35638
652	5.425	1046.92065	408.16968	1514.07129	-31.37476	283.96173	1334.93994	-842.51746	317.10718	1332.99414	-23.10120	514.88837	134.42352	562.10321	152.04407	-5.58941	-578.97919	440.18729	-1.21507	-1222.10913	197.80112	61.58215
653	5.433	1047.77612	407.45587	1512.53540	-31.54233	284.61697	1331.32324	-842.71838	315.57971	1330.62256	3.54559	515.10425	137.80455	537.84601	153.76959	-6.05597	-603.31274	441.60623	-1.45403	-1192.91479	193.52751	59.52811
654	5.442	1048.47766	406.72110	1511.25488	-31.93138	285.51337	1327.65967	-843.17126	314.09030	1328.18958	31.01483	514.11676	139.31180	513.69360	155.51378	-6.48701	-627.53625	442.97678	-1.84030	-1160.05017	189.06937	56.15767
655	5.450	1048.99060	406.01465	1510.27112	-32.57798	286.69104	1324.07861	-843.83093	312.75500	1325.76929	59.31512	512.10211	139.23280	489.67972	157.17958	-6.82810	-651.67114	444.30795	-2.21821	-1124.27405	184.93411	51.98409
656	5.458	1049.27441	405.38989	1509.62097	-33.54304	288.18182	1320.70618	-844.60944	311.63428	1323.46423	88.51575	509.21045	137.77335	465.80179	158.72774	-7.10454	-675.70935	445.62939	-2.38226	-1086.55945	181.56421	47.87584
657	5.467	1049.29431	404.88452	1509.33411	-34.87795	290.01666	1317.66565	-845.39093	310.73450	1321.36682	118.56421	505.62830	135.07304	442.01730	160.18941	-7.38418	-699.65234	446.96011	-2.28085	-1047.72888	179.17378	44.70460
658	5.475	1049.03174	404.50311	1509.43127	-36.56689	292.21021	1315.06238	-846.05402	310.02527	1319.52661	149.32220	501.60101	131.27762	418.27484	161.60410	-7.68607	-723.55139	448.31482	-2.08191	-1008.27747	177.78615	43.02251
659	5.483	1048.49353	404.22000	1509.92224	-38.49211	294.71625	1312.95496	-846.50989	309.46164	1317.94250	180.76538	497.36240	126.56483	394.53683	162.99564	-7.97084	-747.48151	449.68787	-2.01321	-968.48633	177.38788	42.95804
660	5.492	1047.71069	403.99713	1510.80713	-40.45387	297.38889	1311.34521	-846.73877	308.98892	1316.58875	213.09729	493.06622	121.13168	370.77866	164.39133	-8.21813	-771.46875	451.05069	-2.15485	-928.68506	177.93703	44.34383
661	5.500	1046.72803	403.79559	1512.07324	-42.22355	299.99625	1310.21606	-846.79419	308.53055	1315.47302	246.61627	488.83136	115.23953	346.99139	165.80441	-8.44633	-795.48499	452.38382	-2.37994	-889.40222	179.32172	46.87138
662	5.508	1045.59583	403.58789	1513.68469	-43.59344	302.28940	1309.58948	-846.76520	307.99884	1314.68164	281.41522	484.85242	109.24252	323.17715	167.22325	-8.64565	-819.51453	453.71164	-2.47063	-851.24463	181.42743	50.16318
663	5.517	1044.37073	403.37119	1515.58862	-44.41432	304.09518	1309.54395	-846.73126	307.32660	1314.36133	317.22141	481.35312	103.44627	299.30957	168.66418	-8.75481	-843.57898	455.12451	-2.29930	-814.58801	184.22566	53.76319
664	5.525	1043.11108	403.16165	1517.73181	-44.62649	305.37909	1310.16602	-846.74396	306.48248	1314.64795	353.58521	478.41489	97.91630	275.31149	170.17809	-8.72625	-867.71716	456.69608	-1.92777	-779.34961	187.75438	57.10748
665	5.533	1041.86523	402.97607	1520.06848	-44.27315	306.22815	1311.48462	-846.82434	305.47098	1315.59802	390.23389	475.93451	92.45437	251.10052	171.78888	-8.58654	-891.96143	458.36258	-1.54444	-745.03870	191.99565	59.66484
666	5.542	1040.67737	402.81293	1522.56140	-43.47649	306.77191	1313.45447	-846.95184	304.33295	1317.17395	427.23477	473.70923	86.75298	226.65909	173.49161	-8.41500	-916.31635	459.99008	-1.28730	-711.06665	196.75583	61.20992
667	5.550	1039.60205	402.64728	1525.17676	-42.38338	307.11774	1315.98926	-847.05389	303.13803	1319.27844	464.83585	471.50607	80.55361	202.03299	175.27168	-8.25766	-940.77448	461.53662	-1.13661	-677.07727	201.63077	61.91384
668	5.558	1038.70422	402.45541	1527.86816	-41.11838	307.34137	1318.99976	-847.03107	301.95996	1321.80847	503.15671	469.11554	73.70453	177.27304	177.07968	-8.08450	-965.34180	463.07248	-0.98082	-643.03668	206.12619	62.13435
669	5.567	1038.04614	402.24002	1530.57214	-39.76926	307.50357	1322.40552	-846.81354	300.85641	1324.68958	541.99615	466.45554	66.28825	152.40839	178.86925	-7.85083	-990.03577	464.69833	-0.73188	-609.12567	209.87480	62.13039
670	5.575	1037.67615	402.01791	1533.22485	-38.39430	307.65619	1326.12756	-846.39709	299.87430	1327.87146	580.84961	463.72443	58.90047	127.44529	180.67188	-7.56576	-1014.87909	466.47546	-0.40261	-575.64905	212.71144	61.93073
671	5.583	1037.62671	401.79279	1535.77454	-37.02988	307.83014	1330.07959	-845.82910	299.06808	1331.29822	618.93103	461.41943	52.67478	102.36777	182.55618	-7.28115	-1039.86230	468.39325	-0.11683	-543.05487	214.59564	61.30447
672	5.592	1037.91870	401.55475	1538.17993	-35.69665	308.01929	1334.16724	-845.16345	298.50330	1334.88647	655.05438	460.03192	48.63438	77.15055	184.53673	-7.04364	-1064.88000	470.41522	0.03014	-511.98349	215.54503	59.76480
673	5.600	1038.55432	401.30045	1540.39856	-34.40826	308.18387	1338.28748	-844.42816	298.24066	1338.52039	687.67566	459.66159	46.75274	51.79398	186.55817	-6.85804	-1089.69812	472.58517	0.18759	-483.20956	215.55600	56.72002
674	5.608	1039.50281	401.04163	1542.37842	-33.17616	308.28839	1342.32092	-843.63037	298.31726	1342.05176	715.28674	459.97937	45.76028	26.40829	188.51851	-6.63520	-1113.94531	475.05917	0.85114	-457.43140	214.49776	51.79220
675	5.617	1040.69934	400.79044	1544.06604	-32.00592	308.34955	1346.12756	-842.78741	298.72046	1345.30713	736.78632	460.50107	44.05634	1.30791	190.31836	-6.10719	-1137.21045	477.97455	2.71445	-435.00912	212.11398	45.09837
676	5.625	1042.05688	400.54272	1545.41858	-30.89197	308.44458	1349.55408	-841.94861	299.36145	1348.11926	751.63556	460.83698	40.70953	-22.95686	191.94464	-4.81345	-1159.28455	481.25293	6.28600	-415.92685	208.11432	37.29808
677	5.633	1043.48047	400.27985	1546.39771	-29.81724	308.66516	1352.45532	-841.17499	300.09418	1350.36218	760.02338	460.76535	35.51505	-45.64610	193.47556	-2.27869	-1180.23645	484.52802	11.61621	-400.14874	202.19777	29.39071
678	5.642	1044.87842	399.98395	1546.96277	-28.75657	309.06390	1354.71423	-840.49872	300.77316	1351.96033	762.84540	460.27866	28.58943	-65.97527	194.94882	1.78254	-1200.16870	487.24146	18.39774	-388.00922	194.07884	22.35332
679	5.650	1046.17627	399.64520	1547.08374	-27.68129	309.64346	1356.25049	-839.90997	301.28061	1352.87976	761.13629	459.70917	20.51272	-83.29840	196.23854	7.59875	-1218.91479	488.89810	26.23096	-380.18509	183.68279	16.79670
680	5.658	1047.32715	399.25867	1546.76001	-26.57053	310.37198	1357.02087	-839.37177	301.51199	1353.11987	755.33716	459.61224	12.65690	-96.96208	197.05450	15.81245	-1235.82703	489.43149	34.85706	-377.35669	171.42090	12.82049
681	5.667	1048.31519	398.81808	1546.01672	-25.42875	311.19260	1357.01990	-838.83661	301.37732	1352.70435	745.07019	460.34235	6.72639	-105.63831	196.95813	27.61989	-1249.74622	489.24704	44.23431	-379.95468	158.31813	10.02348
682	5.675	1049.15088	398.30920	1544.88464	-24.29153	312.03375	1356.27722	-838.26135	300.83484	1351.67371	729.68365	461.81845	3.64901	-107.15856	195.40979	43.81779	-1259.29834	488.78125	54.28108	-388.08334	145.94400	7.58386
683	5.683	1049.86035	397.70551	1543.39111	-23.20984	312.83014	1354.85327	-837.63068	299.91241	1350.08887	709.30072	463.66656	2.84239	-99.89104	192.07637	63.31568	-1263.43030	488.17657	64.41904	-401.37564	136.11891	4.68399
684	5.692	1050.48010	396.96991	1541.56982	-22.22987	313.54471	1352.83032	-836.97223	298.70807	1348.04236	685.37341	465.52820	2.80130	-84.32758	187.23175	82.95479	-1261.84082	487.35962	73.38301	-418.91235	130.19470	1.24864
685	5.700	1051.05359	396.06967	1539.46289	-21.38674	314.17108	1350.29785	-836.34064	297.39020	1345.65356	659.95557	467.28699	2.53106	-62.84958	181.73447	99.19350	-1254.87866	486.27234	79.73210	-439.59589	128.21170	-1.94226
686	5.708	1051.62292	394.99777	1537.11560	-20.70472	314.72031	1347.33801	-835.78455	296.17255	1343.03979	634.47290	468.99774	2.05122	-38.07804	176.55807	110.00180	-1242.97559	485.12589	82.85976	-462.47330	128.88606	-4.09392
687	5.717	1052.22034	393.77762	1534.57727	-20.19128	315.21472	1344.01843	-835.33051	295.26126	1340.28992	609.36298	470.69128	1.67887	-11.60189	172.37781	115.40779	-1226.31348	484.47357	83.50121	-486.58597	130.61292	-5.09565
688	5.725	1052.86206	392.44705	1531.90369	-19.83695	315.68481	1340.39795	-834.98608	294.80563	1337.45740	584.60449	472.37149	1.46361	16.13134	169.49661	116.77878	-1205.05286	484.85458	83.00835	-511.03485	132.42206	-5.36992
689	5.733	1053.54639	391.03534	1529.15662	-19.63100	316.15781	1336.53613	-834.75488	294.85941	1334.56226	560.15125	474.06421	1.26876	45.19848	167.95370	115.77513	-1179.63403	486.27878	82.04567	-535.33405	134.11331	-5.41962
690	5.742	1054.25488	389.56134	1526.40466	-19.58263	316.64377	1332.49915	-834.65363	295.36530	1331.60034	535.96082	475.77942	0.98587	75.61066	167.62979	113.65619	-1150.69702	488.18274	80.17963	-559.41199	135.83815	-5.61028
691	5.750	1054.95483	388.05328	1523.71960	-19.73599	317.12289	1328.35767	-834.71802	296.18695	1328.58423	511.95923	477.50043	0.59385	107.13071	168.33746	111.06488	-1118.83142	489.95529	76.75732	-583.35596	137.65587	-6.05619
692	5.758	1055.59705	386.54779	1521.17151	-20.16991	317.54257	1324.18518	-834.98340	297.17126	1325.60242	488.07751	479.20154	0.15105	139.39438	169.91006	108.13466	-1084.53345	491.33328	71.86293	-607.24451	139.42975	-6.57092
693	5.767	1056.11853	385.06467	1518.82959	-20.97922	317.82840	1320.05774	-835.43695	298.20743	1322.81873	464.29733	480.87903	-0.22754	172.08109	172.22958	104.73511	-1048.30103	492.22766	66.32364	-631.07446	141.06902	-6.87373
694	5.775	1056.45947	383.59448	1516.76135	-22.24075	317.90631	1316.05640	-835.97626	299.25845	1320.39673	440.63159	482.54855	-0.48465	205.01917	175.17670	100.70549	-1010.65308	492.43439	61.12368	-654.77881	142.67216	-6.86418
695	5.783	1056.59192	382.10587	1515.03198	-23.96148	317.73508	1312.27881	-836.41840	300.36435	1318.42822	417.06107	484.22519	-0.68643	238.23080	178.60480	95.98123	-972.09137	491.68112	57.02169	-678.33997	144.35406	-6.66402
696	5.792	1056.53223	380.56818	1513.69885	-26.02831	317.33737	1308.84900	-836.57385	301.62750	1316.91541	393.52133	485.96262	-0.90444	271.92032	182.37347	90.61818	-933.14294	489.83517	54.51793	-701.86682	146.08891	-6.47992
697	5.800	1056.32056	378.98001	1512.78442	-28.21333	316.80652	1305.90637	-836.34387	303.16632	1315.80115	369.94476	487.79614	-1.13314	306.39474	186.34702	84.77428	-894.52234	486.95334	53.83634	-725.55450	147.75943	-6.44361
698	5.808	1055.99182	377.37698	1512.25940	-30.24769	316.28271	1303.57593	-835.76483	305.04776	1315.02368	346.30252	489.62164	-1.33538	341.92929	190.37363	78.66710	-857.17401	483.13052	54.79050	-749.55292	149.24359	-6.49445
699	5.817	1055.56226	375.81335	1512.07568	-31.90547	315.91193	1301.93860	-834.96381	307.26532	1314.56714	322.61377	491.28400	-1.46457	378.62750	194.30978	72.51918	-821.92395	478.35434	56.72107	-773.75903	150.57159	-6.45360
700	5.825	1055.04309	374.32968	1512.20618	-33.04748	315.80066	1301.03491	-834.08154	309.76398	1314.47974	298.89041	492.76331	-1.46671	416.36282	198.02011	66.51452	-788.98468	472.56311	58.68091	-797.82990	152.01743	-6.26427
701	5.833	1054.47083	372.92603	1512.63086	-33.62946	315.97711	1300.88892	-833.22626	312.44861	1314.86023	275.07022	494.19183	-1.32142	454.85648	201.34979	60.76266	-757.85669	465.81473	59.84750	-821.61987	153.75076	-6.00918
702	5.842	1053.91333	371.56406	1513.30872	-33.68758	316.39011	1301.50940	-832.45520	315.18634	1315.81897	251.04855	495.73611	-1.07427	493.87552	204.16049	55.29926	-727.73083	458.32666	59.85244	-845.40369	155.56967	-5.73530
703	5.850	1053.44214	370.18750	1514.19019	-33.30536	316.95340	1302.87073	-831.76361	317.84247	1317.42554	226.77124	497.47458	-0.81638	533.41125	206.39682	50.16109	-697.96375	450.41476	58.76664	-869.49939	157.23517	-5.45050
704	5.858	1053.11218	368.74515	1515.24292	-32.57260	317.59460	1304.90894	-831.10132	320.31628	1319.67078	202.28247	499.34091	-0.63966	573.58167	208.10382	45.46239	-668.21021	442.44421	56.88371	-893.91138	158.78882	-5.17718
705	5.867	1052.97339	367.21368	1516.45154	-31.55411	318.28400	1307.53955	-830.41925	322.55081	1322.47266	177.71167	501.14258	-0.63257	614.24091	209.39771	41.38129	-638.27106	434.75436	54.53762	-918.41162	160.44608	-4.91222
706	5.875	1053.09399	365.59540	1517.81067	-30.28255	319.04395	1310.67761	-829.69812	324.53250	1325.70081	153.20209	502.65219	-0.86055	654.65131	210.39931	38.11679	-608.02545	427.62701	52.03346	-942.85400	162.32507	-4.63706
707	5.883	1053.55359	363.90237	1519.32080	-28.77286	319.93106	1314.24597	-828.94086	326.27557	1329.20471	128.77368	503.81116	-1.24248	693.49445	211.17484	35.81453	-577.55676	421.32800	49.62518	-967.34070	164.32909	-4.38430
708	5.892	1054.38416	362.16608	1520.97546	-27.03853	321.00238	1318.16919	-828.16522	327.78192	1332.85925	104.27557	504.86038	-1.52895	729.13458	211.73497	34.32958	-547.26068	416.07425	47.40480	-992.03333	166.34164	-4.24106
709	5.900	1055.55261	360.43604	1522.75647	-25.10047	322.28607	1322.36084	-827.39325	329.01849	1336.58911	79.53656	506.14432	-1.53491	759.99695	212.04274	33.06208	-517.81512	411.95056	45.15172	-1016.93579	168.37192	-4.26457
710	5.908	1057.01465	358.75211	1524.61694	-22.99377	323.76874	1326.71411	-826.62494	329.94962	1340.33374	54.51874	507.80637	-1.31339	785.02728	212.07980	31.27883	-490.06274	408.92114	42.34011	-1041.90369	170.35989	-4.34287
711	5.917	1058.73267	357.14606	1526.44275	-20.76805	325.40228	1331.09753	-825.82910	330.58841	1344.00269	29.33826	509.73395	-1.04765	803.99139	211.99963	28.65542	-464.83673	406.92834	38.37298	-1066.63428	172.04008	-4.11976
712	5.925	1060.66064	355.64731	1528.07495	-18.47936	327.11957	1335.35779	-824.96545	331.00150	1347.47351	4.22076	511.74719	-0.78158	817.27063	212.09747	25.35357	-442.75360	406.01208	32.94677	-1090.60583	173.12450	-3.08590
713	5.933	1062.74963	354.25397	1529.37463	-16.18258	328.84402	1339.32959	-824.01740	331.25623	1350.61694	-20.54150	513.79950	-0.11716	825.36877	212.52362	21.58511	-424.08997	406.41650	26.35927	-1113.28845	173.54782	-0.76136
714	5.942	1064.93274	352.92688	1530.24072	-13.91987	330.49454	1342.85352	-823.00751	331.38895	1353.31519	-44.56830	515.96301	1.86125	828.66913	213.12308	17.30342	-408.85730	408.60400	19.54819	-1134.51953	173.52669	3.08899
715	5.950	1067.10596	351.62762	1530.61597	-11.70331	331.99963	1345.79565	-821.98322	331.44370	1355.46423	-67.26520	518.23071	6.15791	827.43719	213.61394	12.41807	-397.04266	413.10800	13.76596	-1154.54871	173.39569	8.33713
716	5.958	1069.15686	350.34973	1530.50671	-9.51178	333.31250	1348.05933	-820.98486	331.51468	1356.98218	-87.72577	520.50696	13.35357	821.70593	213.86917	7.20944	-388.84955	420.24316	10.00159	-1173.64197	173.44691	14.60023
717	5.967	1071.00525	349.11877	1529.97607	-7.31539	334.41315	1349.58972	-820.01074	331.73691	1357.83081	-104.78986	522.85248	23.70877	811.15118	214.08026	2.42394	-384.80035	429.80762	8.44815	-1191.61951	173.90720	21.43552
718	5.975	1072.61768	347.97440	1529.11426	-5.10892	335.31000	1350.37634	-818.99786	332.24683	1358.03259	-117.00323	525.49402	37.52126	795.44745	214.67865	-1.11877	-385.67169	440.93488	8.32081	-1207.67908	174.88913	28.51330
719	5.983	1074.00281	346.94135	1527.98303	-2.92631	336.04648	1350.44958	-817.84424	333.13699	1357.67126	-122.43896	528.55304	54.86326	775.02075	215.92493	-3.11839	-392.18182	452.10870	8.18576	-1220.56506	176.36127	35.65457
720	5.992	1075.20496	345.99338	1526.57983	-0.83703	336.69958	1349.86792	-816.47473	334.40887	1356.87366	-119.34119	532.03705	74.77709	751.32733	217.60992	-3.94202	-404.30933	461.58926	6.87681	-1228.96631	178.19806	42.64358
721	6.000	1076.28003	345.06757	1524.89490	1.05969	337.36130	1348.70850	-814.90253	335.94696	1355.77209	-107.76025	536.00836	94.99290	726.17706	219.34201	-4.16678	-420.76428	468.36307	4.47387	-1231.99634	180.12674	49.07999
722	6.008	1077.26208	344.14130	1522.99805	2.65022	338.10898	1347.06104	-813.23602	337.54379	1354.45410	-90.04254	540.49402	113.09528	700.83026	220.96448	-4.20598	-439.73206	472.61661	2.10560	-1229.41345	181.65244	54.48475
723	6.017	1078.17493	343.24991	1521.03247	3.83771	338.98779	1345.01929	-811.64435	338.95422	1352.92932	-69.06122	545.37402	128.13484	675.76520	222.56221	-4.32529	-460.34711	475.17154	0.64633	-1221.36914	182.20752	58.55801
724	6.025	1079.05737	342.42441	1519.13171	4.56859	340.01807	1342.66895	-810.32013	339.94431	1351.13843	-46.46185	550.41772	140.56766	651.01105	224.24667	-4.67498	-482.67499	476.84872	0.07780	-1208.11108	181.43022	61.33104
725	6.033	1079.92554	341.66113	1517.36426	4.83917	341.21829	1340.08850	-809.44586	340.34818	1349.00098	-22.75970	555.21600	150.84148	626.49365	226.03809	-5.23308	-506.45013	478.27490	-0.02559	-1189.93384	179.31871	62.94466
726	6.042	1080.73486	340.93655	1515.74133	4.68396	342.62219	1337.35730	-809.16174	340.13431	1346.46997	1.79565	559.16583	158.78922	602.16479	227.87791	-5.81965	-530.86383	479.79248	-0.03578	-1167.09631	176.21921	63.25339
727	6.050	1081.40845	340.23401	1514.26343	4.14754	344.27240	1334.56067	-809.53961	339.43338	1343.56909	26.93713	561.72186	164.17860	577.98065	229.69281	-6.22705	-555.30548	481.42365	-0.19363	-1139.74866	172.69923	61.86552
728	6.058	1081.88525	339.57309	1512.96936	3.24961	346.20392	1331.78308	-810.56812	338.48514	1340.39832	52.55145	562.65015	167.17656	553.89136	231.46182	-6.39364	-579.61426	483.00052	-0.57570	-1108.14880	169.36176	58.67946
729	6.067	1082.13757	339.00311	1511.94983	1.96650	348.44064	1329.10010	-812.14758	337.53085	1337.11499	78.73663	562.05774	168.24355	529.88092	233.22437	-6.46073	-603.83160	484.41278	-1.05514	-1072.95935	166.70090	54.25054
730	6.075	1082.14844	338.56802	1511.33044	0.24815	350.99506	1326.58533	-814.09906	336.73047	1333.89783	105.61957	560.27954	167.84634	505.96701	234.99567	-6.63338	-627.97980	485.70203	-1.41113	-1035.25098	165.04175	49.56570
731	6.083	1081.87805	338.29153	1511.23657	-1.92976	353.86124	1324.31921	-816.19122	336.14963	1330.91089	133.19226	557.74005	166.27464	482.15085	236.70840	-6.98520	-652.01501	486.95331	-1.54845	-996.14319	164.58148	45.51874
732	6.092	1081.25061	338.17593	1511.73254	-4.50718	357.00864	1322.37939	-818.17017	335.79254	1328.27307	161.37036	554.82629	163.59518	458.40445	238.28732	-7.41133	-675.89667	488.31201	-1.53999	-956.35413	165.43817	42.63297
733	6.100	1080.17871	338.18982	1512.79370	-7.32474	360.36267	1320.81335	-819.81110	335.62088	1326.04309	190.18201	551.80359	159.76404	434.69595	239.74196	-7.75247	-699.63611	489.96442	-1.50441	-916.12524	167.60571	41.15380
734	6.108	1078.61633	338.27374	1514.36707	-10.17057	363.76633	1319.62097	-821.01013	335.53308	1324.22009	219.89911	548.81696	154.82410	410.98871	241.14900	-7.94867	-723.29645	491.85950	-1.53213	-875.63336	170.95764	41.18151
735	6.117	1076.58240	338.37988	1516.44067	-12.84251	366.98096	1318.77954	-821.83807	335.36420	1322.76868	250.95270	545.95422	148.98642	387.24597	242.58640	-8.08135	-746.98035	493.71628	-1.62204	-835.47101	175.30202	42.71747
736	6.125	1074.14185	338.49863	1519.04321	-15.18243	369.76337	1318.29541	-822.48096	334.95081	1321.66553	283.57666	543.31158	142.57063	363.46597	244.09148	-8.25424	-770.78748	495.41351	-1.63893	-796.69110	180.41522	45.62086
737	6.133	1071.38306	338.64841	1522.22241	-17.09188	371.96414	1318.22266	-823.12573	334.20801	1320.93835	317.49738	541.00751	135.92078	339.66669	245.66263	-8.45349	-794.77039	497.05896	-1.44242	-760.27490	186.18932	49.36311
738	6.142	1068.39417	338.84781	1526.00903	-18.54323	373.56940	1318.62500	-823.88409	333.15466	1320.66516	352.09326	539.12524	129.26343	315.81186	247.30743	-8.56768	-818.93994	498.72263	-1.05692	-726.41809	192.71851	52.99596
739	6.150	1065.23962	339.09387	1530.33557	-19.57758	374.66187	1319.52747	-824.76593	331.88623	1320.93811	386.89343	537.65912	122.54417	291.80460	249.04222	-8.51804	-843.27515	500.37961	-0.62849	-694.32886	200.04375	55.73970
740	6.158	1061.96301	339.36816	1535.01965	-20.28473	375.35052	1320.91235	-825.68231	330.52670	1321.82593	421.89276	536.51678	115.44906	267.58292	250.83801	-8.33118	-867.69446	502.05594	-0.24604	-662.80005	207.88907	57.48092
741	6.167	1058.61084	339.65540	1539.87122	-20.77330	375.73230	1322.74719	-826.48859	329.18402	1323.35254	457.44614	535.49261	107.61381	243.17215	252.63763	-8.08878	-892.09460	503.85809	0.12058	-630.99316	215.80392	58.50257
742	6.175	1055.24915	339.93524	1544.78125	-21.13870	375.88837	1324.99976	-827.06311	327.92444	1325.48804	493.88782	534.26489	98.83793	218.63406	254.42706	-7.83310	-916.44098	505.84595	0.49799	-598.73523	223.42439	59.00829
743	6.183	1051.95374	340.16183	1549.70813	-21.43405	375.88840	1327.63281	-827.36621	326.78000	1328.15039	531.16669	532.55176	89.25063	194.00876	256.25940	-7.55541	-940.76788	507.95081	0.80626	-566.32092	230.48363	59.05348
744	6.192	1048.78894	340.29376	1554.63000	-21.65534	375.79208	1330.60217	-827.43658	325.78632	1331.22437	568.80127	530.28625	79.42275	169.29507	258.20233	-7.25557	-965.15228	510.04593	0.96227	-534.27350	236.76498	58.60697
745	6.200	1045.80493	340.34235	1559.51868	-21.75293	375.65027	1333.85828	-827.34216	325.01144	1334.58618	606.11310	527.63403	70.28728	144.45648	260.25531	-6.96227	-989.69397	512.03833	0.99641	-503.27206	242.14282	57.45715
746	6.208	1043.04712	340.35446	1564.32922	-21.66121	375.50726	1337.33789	-827.13477	324.53076	1338.11389	642.33649	524.91528	62.77683	119.45411	262.33453	-6.70704	-1014.43097	513.89923	0.97953	-474.15137	246.57733	55.16653
747	6.217	1040.54919	340.36798	1569.00000	-21.32822	375.40106	1340.95691	-826.83807	324.37634	1341.68799	676.50653	522.51160	57.35832	94.29343	264.33896	-6.50436	-1039.26404	515.69843	0.97942	-447.80298	250.05934	51.23685
748	6.225	1038.32080	340.39468	1573.45874	-20.73665	375.35922	1344.61475	-826.45648	324.52750	1345.18713	707.43341	520.72968	53.74603	69.06918	266.19122	-6.31837	-1063.91772	517.61987	1.21533	-424.87000	252.54691	45.41486
749	6.233	1036.34753	340.41214	1577.63464	-19.90997	375.40164	1348.19800	-825.98541	324.93973	1348.47998	733.90192	519.61926	50.94735	44.04098	267.82202	-5.98258	-1087.97363	519.88397	2.19798	-405.48401	253.91667	37.98004
750	6.242	1034.59094	340.38727	1581.46875	-18.90130	375.55392	1351.57666	-825.42450	325.55954	1351.41516	754.82928	518.96655	47.68670	19.74540	269.17761	-5.11127	-1111.10339	522.55621	4.57595	-389.42477	253.95740	29.81527
751	6.250	1032.98022	340.32550	1584.91357	-17.77279	375.85623	1354.60645	-824.79431	326.32669	1353.82983	769.34747	518.57172	42.96510	-3.00378	270.25504	-3.16871	-1133.31470	525.35040	8.72362	-376.56671	252.40970	22.12336
752	6.258	1031.42932	340.27066	1587.92761	-16.57764	376.35580	1357.14355	-824.13745	327.18826	1355.59485	777.19098	518.47235	36.34945	-23.36246	271.08722	0.25389	-1154.85547	527.75977	14.50988	-367.14981	249.08295	15.89229
753	6.267	1029.86816	340.26300	1590.47937	-15.35411	377.08267	1359.06079	-823.49915	328.10519	1356.65088	779.05743	518.88721	28.06501	-40.80194	271.65833	5.37674	-1175.81897	529.43451	21.50657	-361.72943	243.97127	11.48462
754	6.275	1028.24585	340.32071	1592.55542	-14.13062	378.02322	1360.25818	-822.90967	329.03333	1356.99500	776.11499	520.03369	19.15092	-55.07037	271.79227	12.72794	-1195.83179	530.22382	29.34798	-361.04242	237.34631	8.56357
755	6.283	1026.51782	340.45325	1594.15967	-12.93361	379.11353	1360.67261	-822.38361	329.90369	1356.65210	768.94885	521.91663	11.34356	-65.42093	271.07135	23.56739	-1213.98572	530.06866	37.89894	-365.91183	229.94582	6.28605
756	6.292	1024.66760	340.67261	1595.30811	-11.79217	380.25806	1360.28540	-821.92529	330.61600	1355.67590	757.11853	524.19464	6.20267	-70.00539	268.92004	39.13367	-1228.81897	529.23633	47.13232	-376.87222	223.10754	3.78692
757	6.300	1022.75745	340.98474	1596.02734	-10.73947	381.36270	1359.12598	-821.53027	331.06430	1354.15503	739.97144	526.37506	3.93454	-66.84223	264.96741	58.95995	-1238.49609	528.38373	56.78349	-393.50916	218.40562	0.85098
758	6.308	1020.93091	341.37878	1596.35217	-9.81364	382.36487	1357.26611	-821.18335	331.21066	1352.20349	718.04102	528.24384	3.33283	-55.60233	259.49286	80.18259	-1241.58936	528.09393	66.05273	-414.36627	216.67812	-1.88319
759	6.317	1019.31445	341.81546	1596.31409	-9.05423	383.24414	1354.80457	-820.86218	331.15271	1349.94702	693.30249	530.00598	3.12390	-38.04571	253.46812	98.90021	-1237.92786	528.49945	73.74888	-437.70734	217.39009	-3.66549
760	6.325	1017.92767	342.22409	1595.94019	-8.48973	384.01791	1351.84668	-820.54279	331.11880	1347.51221	667.79333	531.93304	2.91595	-16.78651	248.00688	112.30815	-1228.42944	529.41125	78.97975	-462.17383	219.25375	-4.43287
761	6.333	1016.71179	342.54459	1595.27722	-8.12456	384.73126	1348.49390	-820.20343	331.38782	1345.00745	642.47443	533.99298	2.79584	6.19750	243.76678	119.81946	-1214.09998	530.72217	81.88492	-486.89001	221.30394	-4.63930
762	6.342	1015.59692	342.77353	1594.41016	-7.93973	385.43808	1344.84070	-819.84717	332.16107	1342.49475	617.51941	535.94684	2.72637	30.16418	240.88550	122.66714	-1195.42944	532.62195	83.56116	-511.43848	223.21173	-4.68500
763	6.350	1014.52289	342.94196	1593.44434	-7.91157	386.17209	1340.97278	-819.53156	333.45651	1339.98047	592.92407	537.71417	2.55291	55.19827	239.27255	122.71638	-1172.61560	535.35474	84.91701	-535.76904	224.98184	-4.75729
764	6.358	1013.44336	343.06891	1592.47266	-8.03911	386.92157	1336.96460	-819.36157	335.12033	1337.44202	568.59912	539.41278	2.19495	81.49854	238.80215	121.48950	-1145.99255	538.82031	85.57709	-559.96692	226.70689	-4.95244
765	6.367	1012.34082	343.15500	1591.56836	-8.36645	387.62344	1332.88281	-819.44916	336.94641	1334.87280	544.39093	541.11456	1.68042	108.99439	239.34293	119.81822	-1116.08582	542.53766	84.24834	-584.09436	228.48615	-5.32366
766	6.375	1011.21326	343.19116	1590.79761	-8.98902	388.18655	1328.80090	-819.87421	338.79364	1332.30444	520.23047	542.82440	1.13623	137.32785	240.74084	117.94234	-1083.44739	545.95239	80.17198	-608.17773	230.34790	-5.79946
767	6.383	1010.03589	343.16370	1590.22632	-10.03640	388.53851	1324.81555	-820.65668	340.62335	1329.78748	496.16531	544.55164	0.71075	166.02570	242.81075	115.75923	-1048.65698	548.67993	73.94832	-632.20734	232.23560	-6.19101
768	6.392	1008.75464	343.07782	1589.91016	-11.62804	388.66641	1321.04736	-821.74866	342.45856	1327.36292	472.25800	546.27844	0.43398	194.73685	245.38063	113.05351	-1012.36523	550.52795	67.04663	-656.14478	234.08505	-6.34342
769	6.400	1007.31378	342.97400	1589.88721	-13.80387	388.61496	1317.62268	-823.05212	344.32748	1325.06372	448.48328	548.00854	0.22678	223.40268	248.34244	109.64349	-975.15515	551.44666	60.86875	-679.99780	235.84689	-6.24097
770	6.408	1005.67346	342.90189	1590.18420	-16.45592	388.44757	1314.64722	-824.44122	346.24860	1322.92603	424.72989	549.77283	0.01105	252.25400	251.61232	105.44067	-937.40009	551.50671	56.31092	-703.85413	237.49197	-6.02272
771	6.417	1003.81628	342.87994	1590.82715	-19.32407	388.21179	1312.19421	-825.78436	348.24200	1320.97778	400.91522	551.54486	-0.25013	281.67938	255.04279	100.47110	-899.35999	550.87933	53.84082	-727.79504	239.07503	-5.89086
772	6.425	1001.75433	342.88577	1591.83398	-22.08692	387.93457	1310.30859	-826.98029	350.32898	1319.23438	377.06488	553.26636	-0.55480	312.09244	258.43039	94.86926	-861.44189	549.75488	53.58940	-751.82031	240.72342	-5.91927
773	6.433	999.52686	342.87805	1593.20288	-24.48014	387.64496	1309.02136	-827.99176	352.52090	1317.71057	353.25192	554.94501	-0.83573	343.79477	261.59766	88.82594	-824.31433	548.17731	55.22706	-775.85876	242.52901	-6.01201
774	6.442	997.18567	342.82239	1594.91614	-26.35841	387.39832	1308.36047	-828.84229	354.82214	1316.43433	329.47205	556.69629	-0.93681	376.82794	264.40186	82.53349	-788.70837	545.99152	57.88656	-799.81537	244.51767	-6.08419
775	6.450	994.78668	342.70490	1596.95215	-27.69662	387.26080	1308.35132	-829.57336	357.23679	1315.45605	305.59012	558.67688	-0.70089	410.96799	266.71808	76.14935	-755.06921	543.02661	60.46506	-823.63245	246.69827	-6.16952
776	6.458	992.39282	342.52432	1599.28345	-28.56505	387.26315	1309.00134	-830.20703	359.75418	1314.85144	281.43988	560.94922	-0.12674	445.93192	268.49261	69.78250	-723.31293	539.27301	62.15499	-847.41913	248.92825	-6.25078
777	6.467	990.07446	342.27863	1601.87378	-29.09056	387.38904	1310.28772	-830.74982	362.33191	1314.70898	257.02628	563.32281	0.53542	481.61746	269.75015	63.54775	-692.88232	534.91968	62.71678	-871.49500	250.81538	-6.11925
778	6.475	987.89728	341.97122	1604.67578	-29.40297	387.61282	1312.15881	-831.21539	364.91254	1315.10193	232.58563	565.32684	0.85836	518.15051	270.51239	57.66674	-663.06909	530.29608	62.31931	-896.04578	252.15242	-5.66485
779	6.483	985.91168	341.61517	1607.63538	-29.58577	387.92902	1314.54614	-831.62140	367.45358	1316.05945	208.27271	566.68298	0.68476	555.66583	270.81866	52.47730	-633.28430	525.72125	61.22160	-920.82410	253.26268	-5.13014
780	6.492	984.15814	341.21887	1610.70044	-29.65892	388.34427	1317.37854	-831.97015	369.92059	1317.56262	183.87329	567.79395	0.46517	593.95746	270.88510	48.27637	-603.17157	521.39825	59.62384	-945.50208	254.59277	-4.78974
781	6.500	982.67426	340.77539	1613.82141	-29.59826	388.85938	1320.58875	-832.24597	372.26004	1319.56458	159.18628	569.13690	0.61493	632.27417	271.14951	45.17641	-572.68591	517.47980	57.72195	-970.08398	256.29620	-4.64678
782	6.508	981.50031	340.26581	1616.94641	-29.37310	389.46774	1324.11133	-832.43011	374.39212	1321.99890	134.44299	570.45032	0.81575	669.38312	272.04047	43.13186	-542.14087	514.16901	55.71649	-994.76440	258.28793	-4.57950
783	6.517	980.68597	339.67438	1620.02112	-28.97343	390.15964	1327.87842	-832.51776	376.22131	1324.77173	109.85400	571.34674	0.62413	703.74976	273.60419	41.96275	-512.17047	511.67117	53.62510	-1019.67456	260.30597	-4.47718
784	6.525	980.28088	339.00467	1622.98792	-28.41114	390.91626	1331.81860	-832.52191	377.66058	1327.75977	85.13422	572.20624	0.25538	733.71619	275.33566	41.22575	-483.61871	510.02179	51.07871	-1044.80298	262.00580	-4.25709
785	6.533	980.30194	338.28375	1625.78870	-27.70876	391.70392	1335.85107	-832.45490	378.67493	1330.81653	59.84821	573.80542	0.29496	757.85242	276.54550	40.18009	-457.38330	509.08316	47.40111	-1069.94177	263.27203	-3.93207
786	6.542	980.71295	337.55832	1628.37207	-26.89462	392.48022	1339.87415	-832.31158	379.31354	1333.78040	33.96454	576.45575	1.11727	775.50415	277.02289	38.12331	-434.23486	508.79547	42.03036	-1094.69067	264.27765	-3.49412
787	6.550	981.44080	336.88742	1630.69604	-26.00621	393.19827	1343.75903	-832.08008	379.69543	1336.48767	8.07355	579.61670	2.74827	786.95557	277.17047	34.81829	-414.67126	509.35092	34.97963	-1118.60608	265.19724	-2.63874
788	6.558	982.39789	336.32190	1632.72229	-25.08871	393.80249	1347.35596	-831.76672	379.96317	1338.78418	-16.81946	582.26721	5.19244	792.92072	277.38736	30.47931	-398.92749	511.12732	26.96118	-1141.43506	266.08154	-0.80513
789	6.567	983.48633	335.88177	1634.41016	-24.17930	394.23779	1350.51172	-831.40826	380.24097	1340.54016	-39.72290	583.88190	8.89649	794.05353	277.56287	25.37394	-387.19135	514.52966	19.13854	-1163.20239	266.97308	2.40489
790	6.575	984.60522	335.55777	1635.71765	-23.28885	394.47110	1353.08765	-831.06323	380.61639	1341.66858	-59.80627	584.96344	14.67036	790.95825	277.28244	19.61974	-379.89185	519.84650	12.71098	-1184.03076	267.95599	6.97156
791	6.583	985.67035	335.32770	1636.61609	-22.40207	394.50327	1354.97717	-830.78601	381.15073	1342.13391	-76.22565	586.47186	23.16612	784.26715	276.29462	13.41410	-377.79193	527.10602	8.38740	-1203.92407	269.08929	12.62519
792	6.592	986.63220	335.16830	1637.10095	-21.49659	394.36981	1356.11304	-830.59821	381.89868	1341.95166	-87.91156	588.96167	34.67463	774.40265	274.71887	7.32463	-381.74139	535.82355	5.97057	-1222.63428	270.39072	19.06571
793	6.600	987.47723	335.05386	1637.18542	-20.56443	394.13385	1356.46570	-830.47345	382.90256	1341.18884	-93.37482	592.43506	49.22887	761.30475	273.06815	2.20762	-392.19354	544.71600	4.59756	-1239.49268	271.81168	26.02871
794	6.608	988.20770	334.94434	1636.88574	-19.62230	393.86942	1356.03699	-830.34503	384.16290	1339.96411	-90.98401	596.74933	66.35867	744.57635	272.11188	-1.25426	-408.68146	552.04974	3.52489	-1253.30310	273.19470	33.28774
795	6.617	988.82983	334.79584	1636.21155	-18.70793	393.64380	1354.85974	-830.13599	385.61353	1338.43433	-80.25134	601.83734	84.60442	724.12872	272.38596	-3.01122	-429.70422	556.80298	2.55032	-1262.51892	274.47644	40.56097
796	6.625	989.36761	334.59299	1635.17114	-17.87068	393.50061	1352.99841	-829.79443	387.11932	1336.76453	-62.87567	607.60596	101.86521	700.75751	273.76602	-3.63455	-453.32928	559.35986	1.74977	-1265.80078	275.81824	47.45438
797	6.633	989.86798	334.35272	1633.78833	-17.16189	393.45361	1350.54553	-829.30975	388.51437	1335.08130	-41.75891	613.84399	116.63250	675.88739	275.69659	-3.80869	-477.93158	560.93555	1.14906	-1262.64368	277.19269	53.58298
798	6.642	990.37512	334.09058	1632.11572	-16.62215	393.50168	1347.61096	-828.71216	389.66306	1333.44031	-19.04822	620.21942	128.55646	650.73364	277.71362	-3.91066	-502.52545	562.55389	0.71608	-1253.40771	278.07648	58.69922
799	6.650	990.90454	333.79977	1630.22607	-16.26919	393.64645	1344.30737	-828.07379	390.49261	1331.82886	4.47742	626.27966	137.83313	625.84839	279.63809	-4.04202	-526.78436	564.48895	0.41948	-1238.75220	277.86148	62.70859
800	6.658	991.43933	333.47525	1628.19861	-16.09892	393.89444	1340.73608	-827.49683	390.99072	1330.19946	28.72083	631.56824	144.65079	601.28326	281.47153	-4.23165	-550.82599	566.47711	0.21104	-1219.18054	276.38864	65.50117
801	6.667	991.93713	333.14618	1626.12048	-16.10429	394.25443	1336.98254	-827.07532	391.19864	1328.50977	53.68604	635.80591	149.26610	576.92261	283.26648	-4.52324	-574.86749	568.28955	0.01661	-1195.00110	274.02844	66.66441
802	6.675	992.34399	332.86633	1624.08594	-16.29986	394.74356	1333.12720	-826.85913	391.20081	1326.74451	79.38702	638.87592	152.06886	552.69244	285.08255	-4.94881	-599.00562	569.92694	-0.24400	-1166.52991	271.46600	65.57198
803	6.683	992.61493	332.67654	1622.17322	-16.73814	395.39401	1329.25928	-826.84967	391.08997	1324.92908	105.86920	640.74286	153.40274	528.57697	286.96329	-5.46554	-623.18903	571.51379	-0.57702	-1134.30627	269.43100	62.04563
804	6.692	992.72510	332.59296	1620.42297	-17.50955	396.25525	1325.48010	-827.01434	390.91998	1323.12598	133.14478	641.52710	153.53004	504.56381	288.88641	-5.95642	-647.29126	573.19971	-0.87873	-1099.14417	268.43405	56.87201
805	6.700	992.66754	332.62033	1618.85291	-18.71705	397.39157	1321.90210	-827.30042	390.68411	1321.39636	161.14313	641.47455	152.68063	480.64243	290.78354	-6.33298	-671.23041	574.98523	-1.04867	-1062.02063	268.63184	51.49338
806	6.708	992.44617	332.75037	1617.48926	-20.41903	398.87112	1318.64685	-827.64728	390.32925	1319.76660	189.76050	640.78210	150.96944	456.80118	292.61725	-6.61910	-695.05524	576.70807	-1.07995	-1023.86194	269.95593	47.22642
807	6.717	992.07025	332.95432	1616.37170	-22.55198	400.74362	1315.83594	-828.00159	389.79794	1318.23425	218.93909	639.58185	148.41391	433.00400	294.38928	-6.90760	-718.87720	578.27625	-1.03552	-985.31201	272.34174	44.77049
808	6.725	991.55060	333.19617	1615.53931	-24.88996	402.99295	1313.57959	-828.32446	389.08789	1316.80383	248.69824	637.99176	145.08606	409.21219	296.09586	-7.25134	-742.74957	579.74609	-1.00495	-946.74426	275.74512	44.23232
809	6.733	990.89044	333.44824	1615.01868	-27.10621	405.47684	1311.96191	-828.58423	388.28824	1315.51636	279.09607	636.11761	141.19328	385.42270	297.72556	-7.61532	-766.67041	581.21472	-1.04347	-908.57800	279.98911	45.45508
810	6.742	990.08319	333.69131	1614.82275	-28.90139	407.93015	1311.03149	-828.75732	387.53229	1314.44617	310.15640	634.08636	137.04593	361.65298	299.30746	-7.92083	-790.64160	582.76324	-1.10932	-871.46082	284.79938	48.24700
811	6.750	989.13428	333.91638	1614.95471	-30.09161	410.06870	1310.80859	-828.84558	386.89429	1313.67871	341.81973	631.98877	132.88239	337.88434	300.91510	-8.10183	-814.69495	584.43549	-1.08430	-836.01447	290.05591	52.19871
812	6.758	988.08478	334.12900	1615.41028	-30.61976	411.71405	1311.29871	-828.88391	386.34424	1313.30750	373.94598	629.79150	128.70573	314.03809	302.58548	-8.12498	-838.88739	586.22083	-0.86301	-802.39624	295.86880	56.47343
813	6.767	987.00476	334.33966	1616.17822	-30.52770	412.84375	1312.49182	-828.92017	385.79547	1313.43884	406.38596	627.41382	124.36959	290.01895	304.28052	-8.00798	-863.26111	588.05194	-0.43039	-770.12762	302.31772	60.14722
814	6.775	985.96820	334.54767	1617.23486	-29.92012	413.54510	1314.35510	-828.99060	385.16986	1314.16455	439.06158	624.76904	119.72804	265.77426	305.95377	-7.82536	-887.80347	589.82971	0.12659	-738.37512	309.17670	62.75245
815	6.783	985.03955	334.74231	1618.54175	-28.92887	413.92972	1316.83398	-829.10333	384.42703	1315.52332	471.93393	621.71515	114.64717	241.31830	307.60205	-7.65152	-912.42004	591.50665	0.65169	-706.42212	316.00632	64.31477
816	6.792	984.28033	334.91776	1620.05212	-27.68435	414.08646	1319.85522	-829.22845	383.56827	1317.48804	504.90155	618.11121	108.98725	216.71225	309.25418	-7.48804	-936.96814	593.12604	0.98547	-673.92358	322.43661	65.04802
817	6.800	983.75378	335.08231	1621.71814	-26.29912	414.08517	1323.32922	-829.29584	382.63492	1319.98621	537.80658	613.86926	102.57797	192.01379	310.94427	-7.27761	-961.40460	594.75964	1.09060	-640.83252	328.23096	65.19003
818	6.808	983.51575	335.25275	1623.49304	-24.85919	413.98230	1327.15552	-829.21173	381.70096	1322.93591	570.58411	608.92963	95.23544	167.24292	312.69254	-6.98785	-985.87378	596.44910	1.10719	-607.25366	333.20227	64.93169
819	6.817	983.60333	335.44077	1625.32800	-23.41953	413.80838	1331.22815	-828.89587	380.86023	1326.26758	603.37067	603.31464	86.98947	142.38037	314.50674	-6.65140	-1010.56213	598.19800	1.20368	-573.49658	337.15240	64.37947
820	6.825	984.03650	335.64749	1627.16394	-22.00558	413.56171	1335.44238	-828.31256	380.22089	1329.91650	636.29010	597.26117	78.43897	117.38563	316.38196	-6.32997	-1035.48999	599.98889	1.39034	-540.19049	339.89099	63.52039
821	6.833	984.82379	335.87036	1628.92566	-20.62377	413.22595	1339.70325	-827.47412	379.88681	1333.79553	668.91583	591.23383	70.79092	92.22822	318.28510	-6.06438	-1060.48279	601.81586	1.58799	-508.22409	341.37671	62.05474
822	6.842	985.95801	336.10620	1630.53857	-19.28075	412.80237	1343.92688	-826.43530	379.90497	1337.77844	699.96844	585.71564	65.14125	66.92619	320.15063	-5.85382	-1085.21802	603.74902	1.95650	-478.58502	341.73383	59.34686
823	6.850	987.40717	336.34537	1631.94824	-17.99910	412.32870	1348.02625	-825.29022	380.23517	1341.70813	727.73682	580.93713	61.42684	41.60963	321.88184	-5.62580	-1109.22485	605.95313	3.11209	-452.14514	341.03265	54.75198
824	6.858	989.11560	336.56943	1633.10962	-16.81563	411.87491	1351.89001	-824.15692	380.79089	1345.41565	750.84070	576.75909	58.31506	16.62341	323.38278	-5.14704	-1132.06323	608.51086	5.86090	-429.35434	339.16449	48.08318
825	6.867	991.00812	336.76566	1633.96851	-15.76082	411.52771	1355.37952	-823.14728	381.49203	1348.72668	768.56445	572.82056	54.36832	-7.42020	324.62512	-3.99163	-1153.64050	611.21472	10.60639	-410.10849	335.92203	39.86461
826	6.875	992.99445	336.94580	1634.46936	-14.83182	411.36551	1358.35071	-822.34003	382.26541	1351.46680	780.72388	568.88763	49.11796	-29.74261	325.62024	-1.73260	-1174.17004	613.70160	17.08661	-394.08560	331.05820	31.18265
827	6.883	994.98840	337.13498	1634.56616	-13.98256	411.42911	1360.67834	-821.77039	383.01917	1353.49060	787.56409	565.03601	42.86630	-49.62561	326.31079	1.83424	-1193.72302	615.75848	24.69136	-381.29272	324.27933	23.19466
828	6.892	996.92975	337.34451	1634.21643	-13.14368	411.70203	1362.27307	-821.42853	383.63818	1354.71533	789.71869	561.46753	35.87606	-66.60589	326.56265	6.85709	-1211.90698	617.26349	32.91064	-372.26044	315.34375	16.67575
829	6.900	998.77612	337.57623	1633.38452	-12.25235	412.10837	1363.09070	-821.25977	383.99890	1355.13660	787.90259	558.31110	28.24641	-80.28970	326.17856	13.99645	-1227.90100	618.00671	41.53996	-367.79077	304.35724	11.85112
830	6.908	1000.48193	337.84454	1632.05737	-11.27344	412.53098	1363.12537	-821.17676	383.99515	1354.82422	782.42566	555.67865	20.45057	-89.61837	324.76892	24.64829	-1240.61218	617.92303	50.60145	-368.65027	292.11377	8.37191
831	6.917	1002.00739	338.17215	1630.24731	-10.21545	412.85016	1362.39551	-821.08722	383.58368	1353.90186	772.98267	553.77576	13.55447	-92.54718	321.74030	39.93385	-1248.93079	617.27692	60.01564	-375.37485	280.17877	5.49610
832	6.925	1003.34406	338.56833	1627.97937	-9.13512	412.99307	1360.93457	-820.92651	382.81674	1352.50256	758.96991	552.83826	8.67082	-87.28781	316.74362	59.03023	-1252.18323	616.34009	69.21210	-387.95551	270.53271	2.68308
833	6.933	1004.52319	339.01712	1625.28174	-8.11427	412.95880	1358.78955	-820.67950	381.81503	1350.72583	740.21185	552.95575	6.08198	-74.00517	310.23926	78.79782	-1250.40393	615.14105	77.11482	-405.56888	264.76514	0.06473
834	6.942	1005.60626	339.48090	1622.18909	-7.21955	412.79361	1356.02136	-820.36890	380.71405	1348.63013	717.57172	553.99347	5.01999	-54.84190	303.42218	95.40533	-1243.99915	613.68719	82.71837	-426.85931	263.12384	-1.90570
835	6.950	1006.66595	339.91998	1618.74414	-6.47957	412.54965	1352.70984	-820.00928	379.65753	1346.26123	692.74152	555.66730	4.51336	-32.39918	297.47095	106.46863	-1233.22168	612.20300	85.80113	-450.40765	264.36877	-3.09007
836	6.958	1007.76172	340.32181	1614.99438	-5.89225	412.27316	1348.95508	-819.57721	378.81757	1343.67822	667.31445	557.65271	4.16223	-8.38129	292.92981	111.94649	-1218.13489	611.06140	87.07658	-474.93317	266.78870	-3.71039
837	6.967	1008.92279	340.71399	1611.00110	-5.44515	412.01508	1344.86621	-819.04950	378.34579	1340.95068	642.14160	559.65015	3.93403	16.69618	289.73453	113.42426	-1198.93311	610.56598	87.53880	-499.56735	269.22800	-4.01401
838	6.975	1010.15320	341.14148	1606.85974	-5.13718	411.82718	1340.54504	-818.46552	378.28595	1338.13977	617.43665	561.46893	3.72586	42.98061	287.56628	112.76605	-1176.04785	610.79144	87.57574	-524.00543	271.30350	-4.14252
839	6.983	1011.43829	341.62390	1602.69263	-4.99667	411.73145	1336.07825	-817.93213	378.56812	1335.29578	593.12915	563.10535	3.36943	70.64408	286.10733	111.22539	-1149.94727	611.58972	86.78257	-548.23816	273.14288	-4.23637
840	6.992	1012.72815	342.13501	1598.62061	-5.08849	411.69214	1331.54224	-817.58209	379.06812	1332.47314	569.05280	564.69995	2.80784	99.59873	285.15613	109.30403	-1120.99792	612.65216	84.58028	-572.30707	275.01538	-4.46448
841	7.000	1013.93311	342.61935	1594.75208	-5.51164	411.61349	1327.01343	-817.52808	379.66351	1329.73523	545.06201	566.41589	2.15171	129.50980	284.65570	107.03625	-1089.55566	613.55566	80.87065	-596.26898	277.04907	-4.87862
842	7.008	1014.96069	343.03427	1591.17749	-6.38690	411.36771	1322.57593	-817.81866	380.28067	1327.14697	521.14526	568.31384	1.58373	159.92200	284.60291	104.30432	-1056.08228	613.92712	76.19180	-620.16992	279.15536	-5.31054
843	7.017	1015.75116	343.38049	1587.95154	-7.82393	410.85480	1318.32947	-818.41382	380.91449	1324.75781	497.37585	570.32233	1.21653	190.46030	284.91681	101.01712	-1021.13379	613.61224	71.42859	-643.99744	281.13611	-5.49263
844	7.025	1016.27631	343.69144	1585.08752	-9.86001	410.06384	1314.39221	-819.19263	381.61340	1322.59363	473.76071	572.31519	1.00815	221.04016	285.42505	97.16643	-985.26111	612.59955	67.39400	-667.71692	282.90091	-5.33237
845	7.033	1016.53363	343.99725	1582.58936	-12.38658	409.08136	1310.89844	-819.99115	382.46146	1320.65955	450.22742	574.19135	0.79255	251.94229	285.94495	92.81947	-948.91034	610.82397	64.58655	-691.35889	284.59100	-5.03454
846	7.042	1016.54889	344.30124	1580.48816	-15.12745	408.03488	1307.98474	-820.66565	383.56244	1318.95032	426.69162	575.95007	0.45223	283.63602	286.31009	88.10916	-912.44690	608.13947	63.17006	-715.02417	286.41058	-4.89357
847	7.050	1016.36121	344.58481	1578.84497	-17.72323	407.01282	1305.76318	-821.15332	385.00916	1317.47156	403.08536	577.69830	0.05282	316.40277	286.34009	83.22314	-876.31555	604.45441	63.04324	-738.80115	288.35895	-5.00729
848	7.058	1015.99280	344.83694	1577.72351	-19.87587	406.02097	1304.29321	-821.49292	386.83496	1316.26563	379.39008	579.54584	-0.24252	350.11984	285.85873	78.35251	-841.09412	599.81616	63.91179	-762.67603	290.23483	-5.20160
849	7.067	1015.44476	345.06805	1577.16833	-21.44854	405.00769	1303.58093	-821.78955	388.97394	1315.41309	355.65598	581.49731	-0.33434	384.47177	284.74136	73.61402	-807.28802	594.33356	65.27843	-786.52783	291.89294	-5.21852
850	7.075	1014.72699	345.27948	1577.18701	-22.47185	403.92090	1303.60425	-822.14160	391.27142	1315.01123	331.94250	583.43500	-0.22957	419.28497	282.93936	69.00803	-775.06329	588.04871	66.44069	-810.25464	293.42880	-5.00325
851	7.083	1013.88129	345.43524	1577.73901	-23.07963	402.74182	1304.33655	-822.57623	393.55161	1315.14319	308.21362	585.22925	-0.00187	454.61234	280.50912	64.45391	-744.16504	580.94299	66.73785	-833.91040	295.07660	-4.74576
852	7.092	1012.97485	345.48178	1578.75171	-23.41972	401.48743	1305.75037	-823.03430	395.69046	1315.84985	284.31796	586.90283	0.26807	490.63962	277.59198	59.88517	-714.06458	573.06128	65.89049	-857.64368	296.95892	-4.65602
853	7.100	1012.08942	345.38861	1580.14807	-23.58044	400.20581	1307.81458	-823.41199	397.63556	1317.12561	260.10156	588.67078	0.56121	527.55731	274.32501	55.34061	-684.21387	564.60254	64.04324	-881.55054	299.00360	-4.78161
854	7.108	1011.30988	345.16693	1581.85645	-23.56399	398.97382	1310.49243	-823.62103	399.36938	1318.93469	235.52844	590.74591	0.92414	565.38574	270.83356	50.97428	-654.24268	555.87115	61.52864	-905.70874	301.02124	-4.94045
855	7.117	1010.70081	344.85168	1583.80981	-23.31295	397.88370	1313.73853	-823.62134	400.86996	1321.21899	210.71643	593.03430	1.36822	603.83710	267.34674	46.96996	-624.02539	547.13452	58.65608	-930.21387	302.82541	-4.83157
856	7.125	1010.29614	344.46432	1585.94971	-22.76456	397.01099	1317.49255	-823.42023	402.10587	1323.89734	185.85321	595.17212	1.81276	642.34662	264.26572	43.47887	-593.66492	538.58533	55.68183	-955.01709	304.38232	-4.34023
857	7.133	1010.11841	343.99756	1588.23181	-21.89470	396.38394	1321.67126	-823.05823	403.03845	1326.88281	160.98114	597.05164	2.21663	680.12408	261.97607	40.67049	-563.47717	530.41479	52.82051	-979.92407	305.80051	-3.62895
858	7.142	1010.20117	343.43591	1590.62219	-20.72647	395.98642	1326.16479	-822.59082	403.61957	1330.09729	135.96301	598.94916	2.63914	715.97961	260.46808	38.72058	-533.98596	522.80566	50.09844	-1004.84412	307.20264	-2.95169
859	7.150	1010.58746	342.78690	1593.08752	-19.31110	395.78223	1330.84204	-822.06708	403.81064	1333.45862	110.78931	600.89081	3.04339	748.18524	259.21509	37.52583	-505.87268	515.86987	47.19244	-1029.81177	308.66116	-2.51712
860	7.158	1011.30341	342.09473	1595.59131	-17.71007	395.72446	1335.55859	-821.51733	403.60867	1336.86450	85.67023	602.53156	3.27900	774.93781	257.58667	36.44827	-479.85364	509.67834	43.53912	-1054.71985	310.09665	-2.32934
861	7.167	1012.33270	341.42316	1598.09546	-15.98987	395.75183	1340.16724	-820.95325	403.05078	1340.18884	60.71881	603.85364	3.39150	795.25769	255.41689	34.64318	-456.54346	504.36319	38.68233	-1079.18445	311.27423	-2.02644
862	7.175	1013.61206	340.80872	1600.54797	-14.21756	395.79285	1344.52393	-820.37469	402.21210	1343.28833	35.88794	605.25220	3.75859	809.31891	253.07257	31.73405	-436.36060	500.20258	32.60209	-1102.71484	312.06247	-0.98609
863	7.183	1015.03619	340.23730	1602.86914	-12.45287	395.77390	1348.48828	-819.78168	401.20361	1346.02258	11.34918	606.75073	4.94126	817.85950	250.96240	27.95050	-419.46521	497.63336	25.80035	-1125.02234	312.60214	1.35745
864	7.192	1016.46558	339.68250	1604.96240	-10.74264	395.62927	1351.92834	-819.19000	400.15302	1348.27783	-12.30908	607.79773	7.61417	821.55780	249.12492	23.61330	-405.83026	497.17133	19.11462	-1146.16931	313.12305	5.23489
865	7.200	1017.76947	339.14282	1606.73962	-9.11711	395.31537	1354.73328	-818.63318	399.18362	1349.97803	-34.25159	608.12311	12.58445	820.98938	247.30515	18.77478	-395.53497	499.25934	13.41669	-1166.32410	313.72864	10.48765
866	7.208	1018.87347	338.61307	1608.14258	-7.58687	394.81702	1356.82214	-818.14276	398.41162	1351.07800	-53.45905	608.23126	20.64793	816.72827	245.28320	13.45979	-389.03894	504.07288	9.31920	-1185.31470	314.42975	16.75517
867	7.217	1019.74969	338.05078	1609.15063	-6.14437	394.14420	1358.14490	-817.72595	397.94061	1351.55750	-68.55756	608.79321	32.33918	809.12756	243.10161	8.06698	-387.17218	511.32312	6.92050	-1202.40088	315.21991	23.66773
868	7.225	1020.38885	337.41534	1609.77539	-4.77489	393.33438	1358.68347	-817.35638	397.83835	1351.42761	-77.69037	609.98975	47.69674	798.02820	241.12094	3.34456	-390.84485	520.08215	5.68637	-1216.39380	316.05057	30.87888
869	7.233	1020.80426	336.72760	1610.05017	-3.47349	392.45355	1358.45349	-816.97791	398.11401	1350.74500	-78.84155	611.61475	65.91644	782.91321	239.90648	-0.06662	-400.54016	528.78546	4.71839	-1226.01965	316.83121	38.06742
870	7.242	1021.03802	336.05841	1610.00574	-2.25735	391.57690	1357.50256	-816.52551	398.70450	1349.62097	-71.09473	613.53076	85.01763	763.59967	239.87762	-2.04829	-415.79077	535.79785	3.43271	-1230.33533	317.41870	44.93364
871	7.250	1021.15295	335.46567	1609.64648	-1.16605	390.75848	1355.90076	-815.95764	399.46948	1348.20032	-55.90863	615.82001	102.43633	740.87445	240.97551	-2.97932	-435.22589	540.37262	1.98576	-1228.93896	317.52884	51.12471
872	7.258	1021.21484	334.96164	1608.96680	-0.25208	390.02069	1353.72656	-815.28040	400.21313	1346.61133	-36.33679	618.62524	116.73540	716.27429	242.74353	-3.36973	-457.34882	542.97388	0.84905	-1221.87683	316.72980	56.29249
873	7.267	1021.27509	334.52658	1607.98254	0.43233	389.37134	1351.05750	-814.55054	400.73364	1344.92236	-14.74585	621.98816	128.40126	691.19037	244.69774	-3.58572	-481.05811	544.61676	0.18056	-1209.44763	314.60022	60.29058
874	7.275	1021.36145	334.13266	1606.73926	0.84988	388.82077	1347.97205	-813.85577	400.87158	1343.13916	8.06183	625.67303	138.47102	666.31708	246.58357	-3.82273	-505.49548	546.10712	-0.14196	-1192.06396	310.95038	63.11089
875	7.283	1021.48120	333.76321	1605.30493	0.98726	388.38321	1344.55493	-813.29272	400.54028	1341.22791	31.92041	629.07178	147.00389	641.77368	248.37129	-4.15591	-530.01776	547.76166	-0.22927	-1170.05847	305.99487	64.52580
876	7.292	1021.62708	333.42084	1603.76563	0.84759	388.08124	1340.90112	-812.96234	399.74432	1339.15247	56.57434	631.48145	153.29803	617.45721	250.12839	-4.57864	-554.35779	549.48914	-0.21103	-1143.56079	300.33405	64.00990
877	7.300	1021.77643	333.11459	1602.21265	0.42857	387.95792	1337.11462	-812.96533	398.58359	1336.90601	81.80804	632.50836	156.92801	593.28680	251.92697	-5.04751	-578.52460	551.08020	-0.29929	-1112.73572	294.67813	61.24812
878	7.308	1021.88342	332.84229	1600.72839	-0.29874	388.07602	1333.30396	-813.36792	397.22766	1334.51770	107.65253	632.11285	158.12706	569.24841	253.78676	-5.51320	-602.61041	552.51093	-0.59610	-1078.13037	289.54437	56.68619
879	7.317	1021.88416	332.58942	1599.38037	-1.39602	388.49692	1329.58191	-814.16809	395.84766	1332.03821	134.26172	630.39355	157.48010	545.33801	255.64610	-5.92860	-626.67535	553.98285	-0.94011	-1040.70215	285.20081	51.46453
880	7.325	1021.71820	332.34134	1598.22290	-2.94036	389.25290	1326.07056	-815.29150	394.53488	1329.53333	161.66925	627.47900	155.55525	521.53918	257.40942	-6.27359	-650.67804	555.65875	-1.09561	-1001.56738	281.76944	46.85541
881	7.333	1021.34375	332.09683	1597.29688	-4.97922	390.33826	1322.90149	-816.60315	393.27484	1327.09229	189.69409	623.55933	152.78123	497.84268	259.04288	-6.57873	-674.50336	557.47449	-1.02485	-961.69104	279.27911	43.78008
882	7.342	1020.73016	331.88098	1596.63757	-7.46067	391.72366	1320.20447	-817.92590	392.00342	1324.82068	218.08575	618.86108	149.43321	474.22684	260.60159	-6.88737	-698.10358	559.35004	-0.84017	-921.69116	277.65332	42.66987
883	7.350	1019.85187	331.74271	1596.28052	-10.18462	393.35239	1318.08350	-819.08203	390.69702	1322.81006	246.74207	613.59015	145.65813	450.62515	262.15073	-7.20195	-721.59174	561.32733	-0.63982	-881.95251	276.74756	43.53942
884	7.358	1018.70703	331.71429	1596.24487	-12.84990	395.10367	1316.59277	-819.96570	389.39703	1321.10791	275.75186	607.97882	141.65608	426.97922	263.69528	-7.49534	-745.13293	563.32520	-0.53055	-842.97424	276.47479	46.11763
885	7.367	1017.33258	331.77621	1596.51782	-15.18035	396.77975	1315.73132	-820.60956	388.12506	1319.71936	305.27130	602.27893	137.76434	403.30072	265.20935	-7.76222	-768.79797	565.12439	-0.58308	-805.50415	276.87592	49.93149
886	7.375	1015.78619	331.88763	1597.07422	-17.01233	398.16064	1315.47156	-821.16864	386.80811	1318.65039	335.36359	596.64508	134.18709	379.63541	266.70102	-8.02545	-792.59021	566.66162	-0.67246	-770.19678	278.04517	54.28205
887	7.383	1014.12494	332.03329	1597.90637	-18.29714	399.08987	1315.79785	-821.80994	385.33023	1317.95508	365.92764	591.08276	130.72942	355.99643	268.22253	-8.27421	-816.53149	568.05640	-0.55884	-737.10095	279.98688	58.36022
888	7.392	1012.40143	332.21875	1599.02771	-19.07460	399.52231	1316.71228	-822.61145	383.62393	1317.74719	396.81720	585.47247	126.90081	332.33875	269.81778	-8.42356	-840.65045	569.40533	-0.18208	-705.52661	282.56042	61.58693
889	7.400	1010.66241	332.44513	1600.45239	-19.44532	399.50433	1318.20679	-823.54895	381.69025	1318.15662	428.00143	579.62579	122.19653	308.56412	271.46100	-8.38083	-864.90063	570.72278	0.22561	-674.46167	285.55280	63.78144
890	7.408	1008.94989	332.71234	1602.18396	-19.53181	399.11343	1320.24634	-824.54633	379.58435	1319.26196	459.55322	573.36957	116.25559	284.56702	273.09409	-8.16563	-889.15057	572.08929	0.42844	-643.13330	288.67297	65.07514
891	7.417	1007.30347	333.04190	1604.21594	-19.44071	398.41782	1322.78052	-825.52588	377.40128	1321.04492	491.52631	566.60773	108.92896	260.30646	274.73065	-7.90522	-913.30017	573.72589	0.50562	-611.24384	291.51004	65.76937
892	7.425	1005.74957	333.45651	1606.51550	-19.24611	397.48019	1325.75635	-826.42139	375.24149	1323.40149	523.87531	559.34167	100.36198	235.82584	276.43741	-7.67279	-937.36914	575.73724	0.67854	-578.87769	293.67288	66.14373
893	7.433	1004.29181	333.92990	1609.01147	-18.99626	396.36841	1329.11646	-827.16132	373.17795	1326.20117	556.46863	551.67389	90.95507	211.20755	278.24606	-7.41512	-961.46820	577.91003	0.98054	-546.39142	294.92926	66.28408
894	7.442	1002.92950	334.40021	1611.62634	-18.72540	395.14249	1332.79456	-827.66553	371.25723	1329.34009	589.20380	543.78766	81.19709	186.52573	280.15463	-7.07061	-985.73120	579.97559	1.28528	-514.40906	295.15540	66.03508
895	7.450	1001.69238	334.82346	1614.31482	-18.45365	393.83499	1336.71301	-827.87585	369.52173	1332.74792	622.09534	535.90411	71.67548	161.81485	282.16043	-6.67368	-1010.23773	581.88226	1.47446	-483.78894	294.30688	65.00333
896	7.458	1000.64178	335.18719	1617.05530	-18.18387	392.45145	1340.78406	-827.78680	368.01862	1336.35815	655.07507	528.29303	63.27043	137.03918	284.24927	-6.32008	-1034.93750	583.74835	1.55637	-455.46600	292.48306	62.58434
897	7.467	999.83276	335.50305	1619.81238	-17.90806	390.99261	1344.90747	-827.44965	366.77795	1340.06787	687.56177	521.29688	57.03028	112.11549	286.36050	-6.07354	-1059.58655	585.73810	1.77525	-430.22842	289.82742	58.19003
898	7.475	999.28735	335.79871	1622.52234	-17.61623	389.47879	1348.97180	-826.96313	365.77515	1343.71667	718.26501	515.18933	53.43427	87.01937	288.36432	-5.91746	-1083.71802	587.97034	2.63932	-408.52505	286.29401	51.66989
899	7.483	998.99402	336.10107	1625.11792	-17.30125	387.95938	1352.86157	-826.46130	364.91934	1347.10242	745.50061	509.95599	51.72026	61.91117	290.10123	-5.72512	-1106.81323	590.50201	4.82237	-390.39111	281.65076	43.53407
900	7.492	998.91089	336.42090	1627.55835	-16.96169	386.50909	1356.46460	-826.06976	364.10275	1350.01892	767.77216	505.31958	50.27912	37.24226	291.46280	-5.18147	-1128.69727	593.28937	8.84813	-375.61432	275.70819	34.76644
901	7.500	998.96625	336.74313	1629.82141	-16.59963	385.21774	1359.66980	-825.84863	363.27353	1352.30017	784.16064	501.02057	47.82493	13.77454	292.42383	-3.79439	-1149.67346	595.97034	14.68301	-364.10535	268.39188	26.47891
902	7.508	999.06641	337.03836	1631.87219	-16.21313	384.17264	1362.36475	-825.78687	362.43860	1353.85474	794.38611	497.02008	43.99371	-7.62244	292.99091	-1.13843	-1170.07153	597.89429	21.75816	-356.14737	259.63843	19.62537
903	7.517	999.11902	337.29626	1633.65149	-15.79223	383.43167	1364.44434	-825.84894	361.59338	1354.66064	798.70544	493.50046	38.95470	-26.34096	293.12674	2.96536	-1189.72241	598.61597	29.52173	-352.31958	249.45506	14.71423
904	7.525	999.05597	337.53998	1635.09351	-15.32358	382.99939	1365.82690	-826.00372	360.67776	1354.72852	797.69775	490.76828	32.91135	-42.20071	292.71326	8.76535	-1207.81714	598.20593	37.85903	-353.30048	238.21588	11.51745
905	7.533	998.84235	337.80826	1636.14929	-14.80181	382.81607	1366.46375	-826.21063	359.60745	1354.08740	791.98810	489.02701	26.09594	-54.96098	291.46112	17.18001	-1222.97974	597.08441	46.88815	-359.69089	226.89340	9.07549
906	7.542	998.47382	338.13400	1636.79346	-14.24151	382.76617	1366.33179	-826.39984	358.33353	1352.81421	782.07025	488.18024	18.99294	-63.39455	288.77347	29.70423	-1233.53271	595.69318	56.38120	-371.67389	217.00139	6.28710
907	7.550	997.96979	338.53738	1637.01538	-13.67796	382.72006	1365.42383	-826.48553	356.87009	1351.06006	768.30096	487.94916	12.43462	-65.29503	283.92545	47.04346	-1238.16040	594.24731	65.43335	-388.57074	210.10754	2.83966
908	7.558	997.36328	339.03745	1636.81543	-13.15204	382.59003	1363.75220	-826.40222	355.28162	1349.02368	751.00769	488.10178	7.42498	-59.10710	276.68839	67.62737	-1236.59509	592.70630	72.79706	-408.95380	206.94644	-0.50408
909	7.567	996.69135	339.66666	1636.21106	-12.69248	382.35202	1361.35730	-826.13495	353.65091	1346.87000	730.58136	488.59271	4.55690	-45.43896	267.81583	87.81727	-1229.57935	590.92462	77.64741	-431.48608	206.89386	-2.83289
910	7.575	995.99280	340.44580	1635.22473	-12.30644	382.02411	1358.30725	-825.72589	352.05652	1344.66663	707.59259	489.57745	3.44481	-26.64859	258.73059	103.88951	-1218.07373	588.90857	80.16295	-455.33743	208.48514	-4.00477
911	7.583	995.31512	341.33975	1633.86609	-11.98265	381.63861	1354.69324	-825.24072	350.60315	1342.40381	682.96350	491.16840	3.10665	-5.18730	250.63405	114.04585	-1202.59985	587.00031	81.42645	-479.82324	210.46234	-4.45551
912	7.592	994.71533	342.27167	1632.14294	-11.70553	381.22736	1350.62000	-824.72565	349.44147	1340.06104	657.80066	493.20480	2.92929	17.55651	243.94075	118.86995	-1183.35400	585.60962	82.45795	-504.34946	212.31644	-4.64817
913	7.600	994.25012	343.18076	1630.07654	-11.47133	380.81213	1346.19189	-824.21173	348.68896	1337.63953	632.86865	495.33496	2.84657	41.28020	238.44041	120.25444	-1160.60986	584.77808	83.14526	-528.68311	214.04349	-4.85352
914	7.608	993.95758	344.04282	1627.70239	-11.29922	380.39404	1341.50378	-823.74615	348.34760	1335.16235	608.36218	497.23105	2.81765	66.16016	233.77063	120.02573	-1134.74524	584.21552	82.36630	-552.86969	215.71518	-5.12168
915	7.617	993.84344	344.84598	1625.07129	-11.23663	379.94696	1336.64014	-823.40051	348.32025	1332.67761	584.14136	498.77512	2.64480	92.29792	229.71114	119.24728	-1106.09436	583.57813	79.19166	-576.99622	217.34373	-5.37501
916	7.625	993.89417	345.57425	1622.24536	-11.36199	379.42435	1331.67725	-823.24048	348.49319	1330.25049	560.01654	500.11163	2.19619	119.51788	226.20551	118.24228	-1075.02026	582.57379	73.79138	-601.09387	218.95195	-5.57134
917	7.633	994.09155	346.22092	1619.28772	-11.78651	378.77588	1326.69116	-823.27631	348.82147	1327.93945	535.88708	501.50818	1.55572	147.45239	223.27579	116.91234	-1042.03918	580.97595	67.32108	-625.13428	220.59509	-5.75328
918	7.642	994.40826	346.79950	1616.25671	-12.64227	377.96243	1321.77136	-823.44647	349.34808	1325.78101	511.77408	503.14182	0.95996	175.72122	220.94522	115.04640	-1007.76575	578.59363	61.18812	-649.08679	222.29633	-5.95145
919	7.650	994.81622	347.32977	1613.20300	-14.04000	376.96948	1317.03076	-823.65112	350.14230	1323.79456	487.77338	504.96921	0.60096	204.07632	219.17670	112.50919	-972.75293	575.27277	56.44178	-672.95496	224.07288	-6.15388
920	7.658	995.29865	347.82043	1610.16846	-16.00037	375.81491	1312.61096	-823.79913	351.22525	1321.98950	463.93054	506.81931	0.47597	232.48447	217.86499	109.28465	-937.41675	570.98755	53.60357	-696.75488	225.96040	-6.34640
921	7.667	995.83380	348.26254	1607.19702	-18.38762	374.53061	1308.67822	-823.84039	352.54727	1320.36633	440.17215	508.57599	0.40124	261.12753	216.88443	105.44066	-902.15320	565.84259	52.74969	-720.51697	227.90356	-6.49275
922	7.675	996.38330	348.62823	1604.33643	-20.90444	373.13297	1305.40686	-823.77698	354.01938	1318.92114	416.38385	510.21268	0.15562	290.31192	216.10080	101.11348	-867.51373	559.92694	53.62051	-744.28925	229.78629	-6.56339
923	7.683	996.91125	348.87329	1601.62964	-23.18983	371.62366	1302.94849	-823.65143	355.55734	1317.65857	392.51694	511.74350	-0.32527	320.31671	215.34305	96.51552	-834.17053	553.20502	55.67819	-768.11816	231.57419	-6.57759
924	7.692	997.40588	348.95044	1599.11389	-24.96073	370.01868	1301.38953	-823.52319	357.10666	1316.61267	368.61426	513.23779	-0.86152	351.23840	214.42554	91.88383	-802.64343	545.58221	58.13017	-792.03040	233.32298	-6.57246
925	7.700	997.88416	348.83115	1596.82739	-26.09280	368.36780	1300.73242	-823.44977	358.64105	1315.86023	344.73260	514.82861	-1.16683	382.95792	213.21249	87.36573	-773.02136	537.05145	60.10932	-815.97223	235.19417	-6.63815
926	7.708	998.38647	348.51691	1594.80493	-26.61389	366.73987	1300.91809	-823.47382	360.14746	1315.50037	320.84824	516.58362	-1.10542	415.28598	211.64450	82.95596	-744.89014	527.76599	61.07072	-839.86218	237.36342	-6.88461
927	7.717	998.96405	348.02744	1593.06079	-26.64790	365.18951	1301.86438	-823.60907	361.60855	1315.60730	296.85980	518.41217	-0.79355	448.12814	209.75394	78.54222	-717.53870	517.98804	60.96865	-863.76355	239.75111	-7.23253
928	7.725	999.66528	347.37918	1591.58801	-26.34160	363.73883	1303.48914	-823.82770	362.99329	1316.20081	272.65808	520.20135	-0.44622	481.48709	207.69765	73.99049	-690.29285	507.98480	59.99876	-887.87659	241.97055	-7.35706
929	7.733	1000.53375	346.58420	1590.36426	-25.80210	362.38910	1305.71436	-824.05780	364.27631	1317.25159	248.19278	521.94995	-0.18231	515.34967	205.71758	69.20041	-662.71399	497.98294	58.36325	-912.38196	243.57651	-6.94283
930	7.742	1001.60712	345.66827	1589.35278	-25.07309	361.15088	1308.46472	-824.21368	365.43912	1318.71753	223.52594	523.68744	0.00768	549.64935	204.05510	64.12144	-634.61389	488.20941	56.33124	-937.28540	244.55481	-6.06255
931	7.750	1002.90570	344.66397	1588.51038	-24.15383	360.05933	1311.66895	-824.24689	366.42505	1320.58667	198.79877	525.37219	0.16665	584.36053	202.93228	58.74758	-605.99994	479.00803	54.31408	-962.37378	245.53191	-5.19829
932	7.758	1004.43127	343.58231	1587.80481	-23.03830	359.15570	1315.25598	-824.14313	367.15030	1322.86548	174.06494	527.01685	0.34534	619.53943	202.54269	53.17430	-577.05750	470.83276	52.69980	-987.41357	247.08261	-4.71409
933	7.767	1006.18158	342.42426	1587.22119	-21.74300	358.46146	1319.14539	-823.88470	367.57477	1325.52283	149.21478	528.79736	0.63349	655.09369	202.95409	47.76503	-548.22009	463.90369	51.55178	-1012.33716	249.08327	-4.51182
934	7.775	1008.16290	341.21558	1586.75159	-20.30235	357.97992	1323.24316	-823.45813	367.71637	1328.46985	124.15466	530.81946	1.06404	690.30066	203.95120	43.18284	-520.15875	457.96924	50.49039	-1037.19849	251.05513	-4.31956
935	7.783	1010.39001	340.00238	1586.37793	-18.75098	357.71204	1327.44800	-822.87634	367.60938	1331.59387	98.95557	532.91168	1.51185	723.48163	204.99152	39.95844	-493.58350	452.64948	48.89249	-1062.01892	252.72794	-4.02330
936	7.792	1012.87885	338.82370	1586.06335	-17.12330	357.65253	1331.65613	-822.17096	367.27731	1334.79004	73.76575	534.82184	1.79108	752.42041	205.48814	37.85257	-469.08289	447.88046	46.19870	-1086.65710	254.02652	-3.54208
937	7.800	1015.63312	337.69531	1585.76123	-15.46117	357.76749	1335.75806	-821.37152	366.73935	1337.95288	48.65784	536.54425	1.87334	775.45386	205.28951	35.87527	-447.12659	443.89880	42.10848	-1110.74609	254.85211	-2.58538
938	7.808	1018.62341	336.60767	1585.42395	-13.81259	357.98141	1339.63342	-820.50330	366.02826	1340.94739	23.61780	538.32861	1.99774	792.20166	204.82111	33.15637	-428.08392	441.00467	36.66171	-1133.78027	255.19601	-0.75980
939	7.817	1021.77710	335.54776	1585.00854	-12.22511	358.18860	1343.15222	-819.60828	365.19516	1343.61230	-1.23236	540.23480	2.57462	803.21161	204.65356	29.57534	-412.18439	439.50473	30.24875	-1155.43323	255.28661	2.18208
940	7.825	1024.99329	334.52905	1584.47693	-10.73469	358.27872	1346.18713	-818.75323	364.30789	1345.79700	-25.45251	541.90753	4.12607	809.11987	204.99191	25.37728	-399.54468	439.75632	23.50688	-1175.75916	255.39783	6.26304
941	7.833	1028.16772	333.59091	1583.78772	-9.35454	358.16357	1348.63098	-818.00073	363.45331	1347.39990	-48.38104	543.08813	7.32972	810.29852	205.60281	20.53656	-390.36877	442.11746	17.15359	-1194.96606	255.64577	11.30000
942	7.842	1031.20837	332.76663	1582.89368	-8.07275	357.79736	1350.40796	-817.37524	362.72467	1348.37390	-69.19757	544.01581	12.86248	807.01050	206.09787	14.86247	-385.16327	446.82660	11.84133	-1213.07898	256.02338	17.00908
943	7.850	1034.03699	332.06036	1581.75671	-6.85891	357.18863	1351.47729	-816.85474	362.18637	1348.70825	-86.83435	545.16675	21.15414	799.43524	206.25433	8.64565	-384.71320	453.79434	7.95506	-1229.73145	256.51089	23.15162
944	7.858	1036.59265	331.45691	1580.36060	-5.67948	356.40173	1351.83154	-816.38245	361.84540	1348.41760	-99.96259	546.93610	32.39501	787.47943	206.21848	2.91844	-389.76770	462.33344	5.41175	-1244.07214	257.12540	29.54984
945	7.867	1038.83936	330.93933	1578.70837	-4.51837	355.54517	1351.49170	-815.89032	361.65356	1347.55432	-106.98755	549.51379	46.62024	770.95081	206.46046	-1.16142	-400.50043	471.08929	3.72987	-1254.95569	257.82578	36.09912
946	7.875	1040.77759	330.47864	1576.81238	-3.39262	354.74329	1350.50403	-815.33179	361.53018	1346.22107	-106.27917	552.82300	63.40654	750.21686	207.37253	-3.23903	-416.12878	478.45471	2.40688	-1261.35083	258.34589	42.80030
947	7.883	1042.44983	330.01974	1574.69482	-2.35321	354.09467	1348.93481	-814.70880	361.38336	1344.55786	-97.21832	556.61725	81.31066	726.55450	208.90845	-3.91774	-435.33887	483.42557	1.26210	-1262.61255	258.22299	49.48668
948	7.892	1043.92175	329.51474	1572.39917	-1.46583	353.63895	1346.85840	-814.07300	361.12552	1342.70264	-81.22290	560.68378	98.13279	701.61420	210.73853	-4.05196	-457.08063	486.19675	0.37004	-1258.48889	257.03281	55.49017
949	7.900	1045.24585	328.96588	1569.99695	-0.78469	353.35736	1344.34082	-813.50110	360.68149	1340.75061	-61.01086	564.96582	112.34339	676.58215	212.59920	-4.16312	-480.58447	487.77762	-0.22108	-1248.97754	254.58989	59.89023
950	7.908	1046.45459	328.39536	1567.56592	-0.33923	353.20819	1341.43994	-813.06201	359.99368	1338.74158	-38.68512	569.47260	123.94965	651.89783	214.39374	-4.42255	-504.99109	489.07190	-0.53665	-1234.20728	250.98645	62.10828
951	7.917	1047.57617	327.79160	1565.16370	-0.13812	353.16617	1338.21973	-812.80133	359.02856	1336.67529	-15.00555	574.00366	133.66360	627.52740	216.13651	-4.82597	-529.54175	490.43097	-0.62326	-1214.41345	246.50114	62.11519
952	7.925	1048.62903	327.13971	1562.84045	-0.18355	353.23395	1334.76294	-812.74695	357.78467	1334.53271	9.85254	578.04156	141.77690	603.31653	217.88464	-5.30618	-553.90747	491.85120	-0.60831	-1189.92664	241.51404	60.21536
953	7.933	1049.59363	326.48517	1560.66333	-0.48841	353.43442	1331.17310	-812.91650	356.30612	1332.29297	35.63068	581.03503	148.10213	579.17487	219.66608	-5.78366	-578.11310	493.29892	-0.67697	-1161.15308	236.48953	56.83446
954	7.942	1050.40552	325.91318	1558.70129	-1.09031	353.81311	1327.56702	-813.32227	354.67993	1329.96069	62.01337	582.71002	152.49411	555.10272	221.44434	-6.18349	-602.26495	494.80960	-0.92418	-1128.62244	231.88612	52.49714
955	7.950	1050.98584	325.47864	1557.00183	-2.05602	354.44324	1324.06653	-813.97479	353.00061	1327.58960	88.84290	583.06586	155.08176	531.13116	223.15155	-6.47381	-626.38715	496.37991	-1.27999	-1093.07617	227.98711	47.86573
956	7.958	1051.27771	325.19125	1555.60071	-3.46579	355.40347	1320.79456	-814.86200	351.34601	1325.26965	116.13800	582.25293	156.12839	507.26370	224.74976	-6.70654	-650.44641	497.90997	-1.57549	-1055.40930	224.87547	43.66189
957	7.967	1051.25647	325.05023	1554.53809	-5.36605	356.73773	1317.87402	-815.90613	349.78271	1323.09082	143.95667	580.52075	155.85306	483.47629	226.26256	-6.96978	-674.42126	499.33167	-1.67541	-1016.44214	222.56995	40.49329
958	7.975	1050.91626	325.06235	1553.86133	-7.69972	358.43192	1315.41785	-816.96008	348.35751	1321.12329	172.31555	578.09784	154.37747	459.74258	227.75333	-7.29266	-698.31543	500.68591	-1.59647	-976.74915	221.09575	38.73317
959	7.983	1050.25940	325.22540	1553.62402	-10.26564	360.40387	1313.50806	-817.87054	347.07101	1319.41162	201.21100	575.08997	151.76031	436.03043	229.25945	-7.63337	-722.15857	502.03290	-1.49572	-936.70972	220.44522	38.50683
960	7.992	1049.30090	325.50226	1553.86401	-12.75945	362.48798	1312.18188	-818.55688	345.86667	1317.97742	230.65796	571.55994	148.06624	412.29831	230.75504	-7.94788	-745.99670	503.39557	-1.50981	-896.72046	220.59863	39.73555
961	8.000	1048.07520	325.82739	1554.58191	-14.87545	364.44907	1311.44666	-819.04193	344.65073	1316.83118	260.73706	567.62714	143.44751	388.52896	232.21211	-8.23304	-769.86066	504.78183	-1.62991	-857.34924	221.59653	42.20791
962	8.008	1046.63098	326.14731	1555.75183	-16.39606	366.05753	1311.31433	-819.42261	343.32809	1316.00488	291.61346	563.47424	138.18268	364.74512	233.66504	-8.49591	-793.74994	506.20700	-1.72579	-819.24634	223.51132	45.60403
963	8.017	1045.02539	326.43713	1557.33508	-17.23439	367.17621	1311.81421	-819.80823	341.83112	1315.58228	323.41940	559.30151	132.59770	340.96078	235.16975	-8.68893	-817.66577	507.71997	-1.65040	-782.86096	226.34923	49.42509
964	8.025	1043.32666	326.67767	1559.28259	-17.43886	367.79523	1312.96326	-820.26581	340.13776	1315.68909	356.06418	555.26801	126.93344	317.11676	236.74248	-8.71791	-841.68036	509.37292	-1.34639	-748.14923	230.02512	53.03347
965	8.033	1041.60132	326.85413	1561.55225	-17.15726	368.00345	1314.73718	-820.79858	338.27600	1316.43164	389.23309	551.42236	121.23840	293.09692	238.37106	-8.55758	-865.92273	511.14691	-0.87657	-714.51825	234.44328	55.87946
966	8.042	1039.89111	326.98651	1564.12073	-16.56413	367.91959	1317.07715	-821.35583	336.31192	1317.83459	422.64865	547.66864	115.28734	268.83023	240.04576	-8.31269	-890.40918	512.97998	-0.35206	-681.16144	239.45059	57.72157
967	8.050	1038.21924	327.12296	1566.96765	-15.80102	367.63287	1319.91565	-821.85260	334.33542	1319.83752	456.31284	543.87042	108.65881	244.34097	241.75549	-8.10099	-914.96936	514.79962	0.11235	-647.55280	244.61890	58.72986
968	8.058	1036.61975	327.29126	1570.05786	-14.96428	367.18768	1323.18726	-822.19458	332.44476	1322.34302	490.46927	539.93994	100.99930	219.69659	243.50023	-7.91937	-939.45374	516.51825	0.42049	-613.66357	249.34753	59.30734
969	8.067	1035.14673	327.48013	1573.34119	-14.11219	366.59827	1326.82129	-822.31372	330.72324	1325.26160	525.34851	535.78741	92.23483	194.94647	245.32550	-7.69102	-963.91779	518.14362	0.57313	-579.79358	253.26768	59.66803
970	8.075	1033.85693	327.66913	1576.76111	-13.26313	365.87103	1330.73572	-822.19373	329.22314	1328.51709	560.96277	531.32971	82.65807	170.09827	247.28189	-7.38820	-988.52527	519.81226	0.64791	-546.35693	256.29498	59.64937
971	8.083	1032.79846	327.85733	1580.25745	-12.39963	365.02603	1334.84143	-821.86292	327.97192	1332.03333	597.09644	526.62134	72.97166	145.12683	249.35059	-7.05346	-1013.34467	521.65643	0.69813	-513.89691	258.36902	58.86419
972	8.092	1032.00806	328.05725	1583.76062	-11.49477	364.10245	1339.05347	-821.36957	326.98752	1335.72144	633.38287	521.93585	64.21409	120.01331	251.46719	-6.74935	-1038.25000	523.72278	0.77293	-483.18018	259.37119	56.82609
973	8.100	1031.50427	328.27347	1587.19128	-10.54167	363.14423	1343.28711	-820.77081	326.28223	1339.47339	669.25098	517.65973	57.47095	94.78796	253.57620	-6.50434	-1062.91821	525.98767	1.06080	-455.09494	259.17947	53.01814
974	8.108	1031.27808	328.50104	1590.47388	-9.55981	362.18680	1347.44141	-820.13049	325.85278	1343.15466	703.69806	514.04828	53.36328	69.55479	255.60800	-6.25978	-1086.89673	528.45874	2.04646	-430.31897	257.64615	47.14894
975	8.117	1031.29077	328.74100	1593.54895	-8.58158	361.26456	1351.39355	-819.51184	325.66409	1346.59326	735.17242	511.06580	51.49724	44.55158	257.45560	-5.80975	-1109.81335	531.17920	4.40868	-409.04471	254.57481	39.48194
976	8.125	1031.47668	329.00317	1596.36816	-7.64108	360.42542	1355.00818	-818.96814	325.63901	1349.58826	761.83716	508.47275	50.45009	20.26561	259.03470	-4.76186	-1131.63220	533.97888	8.55091	-391.11383	249.74055	30.88709
977	8.133	1031.75330	329.28601	1598.88599	-6.77059	359.73071	1358.15356	-818.52917	325.67227	1351.94873	782.11713	506.07013	48.62207	-2.53723	260.33728	-2.64593	-1152.64539	536.35999	14.33345	-376.49454	242.88762	22.55336
978	8.142	1032.03845	329.57132	1601.06445	-5.98946	359.23495	1360.71729	-818.18372	325.65247	1353.53943	795.25854	503.84619	45.15985	-23.01093	261.37360	0.85509	-1173.07581	537.78754	21.37947	-365.61157	233.78891	15.56366
979	8.150	1032.26758	329.84879	1602.88037	-5.28941	358.96097	1362.61499	-817.88635	325.46460	1354.29980	801.62549	501.88248	39.96367	-40.54119	262.08557	5.91291	-1192.56897	538.08667	29.44849	-359.22809	222.43874	10.54190
980	8.158	1032.40308	330.13196	1604.31360	-4.64008	358.89261	1363.79016	-817.58868	324.99524	1354.24890	802.45520	500.17267	33.21587	-54.73425	262.30167	13.00289	-1210.04456	537.51349	38.44651	-358.09424	209.34283	7.43117
981	8.167	1032.42651	330.44540	1605.33057	-4.01411	358.98172	1364.20850	-817.26843	324.16321	1353.49121	799.01764	498.64355	25.41421	-64.74441	261.65500	23.27728	-1223.97327	536.42645	48.19942	-362.71008	195.81398	5.43682
982	8.175	1032.33020	330.80878	1605.88916	-3.40488	359.16187	1363.84998	-816.93732	322.95444	1352.18176	791.79901	497.36572	17.62070	-68.72133	259.56851	37.92981	-1232.80591	535.01532	58.18433	-373.18994	183.91257	3.44444
983	8.183	1032.11316	331.23642	1605.96301	-2.82499	359.37036	1362.70740	-816.62500	321.42636	1350.46094	780.50598	496.55002	11.17108	-64.71757	255.57042	56.64532	-1235.55371	533.37646	67.41707	-389.04468	175.66194	0.90574
984	8.192	1031.78027	331.74255	1605.55103	-2.29530	359.56717	1360.79651	-816.35101	319.68689	1348.43860	764.75946	496.28882	6.96275	-52.44413	249.81625	76.80490	-1232.24219	531.64777	74.72632	-409.11578	171.88812	-1.74521
985	8.200	1031.34656	332.33328	1604.66370	-1.83244	359.74036	1358.16858	-816.10449	317.89069	1346.22205	744.77313	496.57187	4.88716	-33.73950	243.25699	94.60252	-1223.63684	530.00970	79.38170	-431.92267	171.73747	-3.74940
986	8.208	1030.84558	332.98615	1603.31360	-1.43941	359.90274	1354.91162	-815.84308	316.25055	1343.92224	721.58264	497.49414	4.02866	-11.29328	237.15454	107.13145	-1210.51123	528.69171	81.65282	-456.10461	173.42392	-4.83221
987	8.217	1030.32935	333.64673	1601.52100	-1.10866	360.08072	1351.14148	-815.51392	314.99631	1341.61902	696.69171	499.07336	3.58557	12.89405	232.37424	113.69002	-1193.29321	527.96747	82.66876	-480.67993	175.45296	-5.22785
988	8.225	1029.85718	334.26312	1599.32349	-0.83640	360.29776	1346.98779	-815.08685	314.27313	1339.33801	671.38831	501.00037	3.33995	38.06820	229.09540	115.53856	-1172.26660	527.97955	83.39027	-505.15091	177.24388	-5.31835
989	8.233	1029.48059	334.82639	1596.77844	-0.63695	360.55859	1342.57690	-814.58276	314.06964	1337.07446	646.35687	502.86417	3.24164	64.28512	227.03703	114.66931	-1147.84631	528.56940	83.65200	-529.42725	178.91821	-5.42540
990	8.242	1029.23535	335.37177	1593.96191	-0.55360	360.83218	1338.02002	-814.07959	314.24170	1334.82690	621.79694	504.48813	3.07660	91.72999	225.83708	112.66370	-1120.52930	529.38391	82.43847	-553.60004	180.74649	-5.70390
991	8.250	1029.13306	335.94672	1590.96924	-0.66324	361.04541	1333.40894	-813.69446	314.60886	1332.60095	597.60822	505.97198	2.66646	120.37525	225.27774	110.26485	-1090.73291	530.09027	79.04947	-577.73022	182.77634	-6.10281
992	8.258	1029.14478	336.58572	1587.89758	-1.07010	361.10852	1328.81775	-813.54266	315.05823	1330.40125	573.54248	507.52704	2.06228	149.97495	225.27876	107.58212	-1058.84094	530.41492	73.81999	-601.78748	184.79774	-6.45060
993	8.267	1029.19312	337.29776	1584.82397	-1.89216	360.96063	1324.31567	-813.68219	315.59064	1328.23645	549.47864	509.25739	1.42874	180.16193	225.77884	104.48918	-1025.32129	530.09888	67.87805	-625.72559	186.56018	-6.61354
994	8.275	1029.18750	338.04880	1581.81079	-3.23686	360.60754	1319.98804	-814.08813	316.28098	1326.13147	525.50385	511.06339	0.88632	210.58557	226.69290	100.86162	-990.69501	528.96204	62.47731	-649.55554	188.02893	-6.59896
995	8.283	1029.08484	338.75360	1578.90979	-5.14890	360.13040	1315.94702	-814.67993	317.20389	1324.12964	501.70905	512.80145	0.50865	241.08203	227.95793	96.61485	-955.42078	526.97339	58.52230	-673.32373	189.39622	-6.52298
996	8.292	1028.90942	339.31747	1576.15845	-7.54310	359.64545	1312.32166	-815.36993	318.39105	1322.28430	478.08032	514.46667	0.31056	271.77139	229.52461	91.71983	-919.89191	524.16870	56.43523	-697.04944	190.88461	-6.49773
997	8.300	1028.72412	339.70105	1573.60132	-10.18386	359.23050	1309.23853	-816.10022	319.82571	1320.65881	454.55692	516.10468	0.16497	303.00702	231.26671	86.26922	-884.57507	520.54431	56.21181	-720.74255	192.60831	-6.55167
998	8.308	1028.59192	339.93030	1571.29285	-12.75899	358.88104	1306.80933	-816.86060	321.45514	1319.32776	431.04172	517.72607	-0.08883	335.17267	232.94421	80.49471	-850.06085	516.06360	57.49981	-744.46558	194.53845	-6.65546
999	8.317	1028.54724	340.05658	1569.26086	-15.00861	358.52887	1305.11792	-817.67554	323.21692	1318.35913	407.39941	519.38324	-0.42526	368.42822	234.30647	74.67046	-816.86609	510.67575	59.63727	-768.29242	196.53012	-6.77226
1000	8.325	1028.58203	340.12094	1567.49976	-16.81268	358.10034	1304.20715	-818.55640	325.07736	1317.78223	383.56009	521.11078	-0.69162	402.62845	235.20239	69.00076	-785.18359	504.34991	61.76593	-792.22852	198.40587	-6.82690
1001	8.333	1028.65845	340.13538	1565.99878	-18.19200	357.56839	1304.07983	-819.46130	327.04639	1317.57690	359.58179	522.86334	-0.80207	437.48740	235.56989	63.59882	-754.82324	497.18646	63.13850	-816.24304	200.05338	-6.71907
1002	8.342	1028.74731	340.08112	1564.76770	-19.25019	356.96268	1304.70581	-820.32281	329.13593	1317.71179	335.57922	524.60406	-0.75893	472.78775	235.40628	58.52250	-725.35291	489.42575	63.42390	-840.31219	201.52805	-6.45584
1003	8.350	1028.85718	339.91943	1563.83643	-20.10335	356.33716	1306.03162	-821.11554	331.29648	1318.20081	311.60626	526.33136	-0.58978	508.44699	234.76331	53.82215	-696.31085	481.33514	62.70901	-864.38818	203.05136	-6.18772
1004	8.358	1029.02637	339.60748	1563.22803	-20.82359	355.73080	1307.99292	-821.86194	333.40961	1319.10400	287.59839	528.03394	-0.34429	544.45898	233.71664	49.58364	-667.33313	473.18253	61.25885	-888.44739	204.78333	-6.03794
1005	8.367	1029.30188	339.12000	1562.93567	-21.40866	355.15631	1310.52856	-822.57074	335.34952	1320.46960	263.44843	529.63867	-0.11275	580.82501	232.38185	45.91814	-638.14777	465.25504	59.34356	-912.57532	206.63449	-5.93988
1006	8.375	1029.73364	338.46378	1562.93652	-21.79614	354.61823	1313.57935	-823.20288	337.03943	1322.28784	239.08597	531.06842	0.04411	617.50165	230.98795	42.91497	-608.60248	457.81714	57.23479	-936.89685	208.40135	-5.70402
1007	8.383	1030.37646	337.67175	1563.21484	-21.91936	354.13263	1317.07922	-823.70251	338.45264	1324.49426	214.46796	532.42908	0.17459	654.30231	229.86949	40.63976	-578.80847	451.04053	55.19319	-961.44434	210.03049	-5.25203
1008	8.392	1031.28516	336.78259	1563.75537	-21.75741	353.73029	1320.94678	-824.03937	339.58899	1327.00037	189.60974	533.97369	0.38518	690.69501	229.29861	39.17642	-549.22076	444.95734	53.33038	-986.16333	211.66188	-4.72284
1009	8.400	1032.49683	335.82574	1564.52112	-21.34039	353.44797	1325.08289	-824.21588	340.45795	1329.71753	164.59973	535.82727	0.74050	725.53235	229.25632	38.57359	-520.50739	439.54996	51.48568	-1011.00708	213.43910	-4.32294
1010	8.408	1033.99585	334.82574	1565.44641	-20.72177	353.31448	1329.37793	-824.25415	341.07275	1332.56396	139.47894	537.95624	1.23765	757.01288	229.36870	38.59089	-493.34399	434.88687	49.25450	-1035.93628	215.36459	-4.14934
1011	8.417	1035.70886	333.81015	1566.45496	-19.95387	353.33801	1333.72327	-824.18433	341.45819	1335.45789	114.24115	540.21869	1.77980	783.23169	229.16475	38.51515	-468.31250	431.09247	46.13708	-1060.80457	217.25317	-4.12003
1012	8.425	1037.55273	332.79602	1567.48083	-19.08464	353.50040	1338.01306	-824.03589	341.65573	1338.30017	89.02679	542.20758	2.12991	803.08539	228.47787	37.49854	-445.87390	428.26453	41.74405	-1085.26514	218.68777	-3.89100
1013	8.433	1039.47632	331.77365	1568.46924	-18.16360	353.75433	1342.13672	-823.83636	341.71036	1340.96130	64.04150	543.60730	2.13514	816.68793	227.55229	35.18144	-426.36230	426.46951	35.99789	-1108.82996	219.27438	-2.89107
1014	8.442	1041.45007	330.71338	1569.37207	-17.23868	354.02301	1345.97388	-823.61865	341.65543	1343.29224	39.29492	544.76111	2.08028	824.86865	226.69946	31.81293	-410.01709	425.81201	29.21423	-1131.15234	219.13330	-0.66828
1015	8.450	1043.44202	329.58258	1570.14880	-16.34359	354.21454	1349.39978	-823.42053	341.51535	1345.15259	14.76160	546.18982	2.63592	828.40521	225.93204	27.76760	-397.05664	426.57767	22.03041	-1152.28186	218.83401	2.83444
1016	8.458	1045.39783	328.36429	1570.76501	-15.48451	354.24701	1352.29871	-823.27246	341.32672	1346.43298	-9.24530	547.88116	4.56257	827.81183	224.98497	23.16072	-387.78754	429.25281	15.27976	-1172.50342	218.85753	7.39458
1017	8.467	1047.23694	327.07565	1571.18726	-14.63763	354.06934	1354.57825	-823.18542	341.15698	1347.06641	-31.95721	549.60089	8.54479	823.55334	223.56856	17.98622	-382.69073	434.25269	9.79972	-1191.96228	219.36476	12.73839
1018	8.475	1048.87952	325.76288	1571.38074	-13.76492	353.66928	1356.17944	-823.14362	341.09790	1347.03503	-52.26184	551.45831	15.07601	816.08856	221.57874	12.44089	-382.40332	441.54736	6.07479	-1210.45044	220.25044	18.64328
1019	8.483	1050.28198	324.46396	1571.31653	-12.83614	353.06958	1357.07715	-823.09998	341.23572	1346.37463	-68.92969	553.78198	24.37419	805.61603	219.24649	6.99465	-387.50323	450.44208	3.93768	-1227.30859	221.27885	24.90874
1020	8.492	1051.43884	323.19287	1570.98914	-11.84280	352.32312	1357.27307	-822.98535	341.61438	1345.17505	-80.73785	556.71552	36.48433	791.89508	217.18192	2.27749	-398.07953	459.62512	2.76369	-1241.44873	222.26627	31.31615
1021	8.500	1052.35376	321.98001	1570.43335	-10.80402	351.50998	1356.78345	-822.73669	342.20822	1343.57715	-86.31519	560.21576	51.39460	774.51794	216.13028	-1.11581	-413.41003	467.48553	1.98279	-1251.60181	223.09128	37.70978
1022	8.508	1053.02393	320.88342	1569.71167	-9.76367	350.72897	1355.63538	-822.32642	342.91833	1341.75500	-84.29480	564.26404	68.63417	753.53931	216.46457	-3.00112	-432.29395	472.76843	1.31478	-1256.68042	223.56947	44.00764
1023	8.517	1053.45056	319.93231	1568.88184	-8.78041	350.07532	1353.87280	-821.77631	343.59308	1339.87512	-74.40259	568.84918	86.64550	729.86139	217.91501	-3.77552	-453.77472	475.42847	0.69347	-1256.06970	223.41592	49.96096
1024	8.525	1053.65955	319.09277	1567.97961	-7.91820	349.60544	1351.55664	-821.15179	344.07120	1338.04846	-58.33185	573.88611	103.25463	704.87982	219.87994	-4.03565	-477.17773	476.64789	0.14131	-1249.68347	222.36601	55.00479
1025	8.533	1053.70825	318.29599	1567.01428	-7.23662	349.31894	1348.75732	-820.53876	344.22870	1336.30969	-38.75067	579.31018	117.18034	679.72137	221.89452	-4.16364	-501.66492	477.66360	-0.31715	-1237.75757	220.35312	58.52161
1026	8.542	1053.66687	317.49075	1565.98242	-6.78032	349.17847	1345.54675	-820.02539	343.99042	1334.63428	-17.46051	585.05634	128.60220	654.86676	223.78401	-4.31117	-526.40350	478.93008	-0.65806	-1220.59338	217.54892	60.18433
1027	8.550	1053.59094	316.66827	1564.89575	-6.57522	349.14954	1341.99878	-819.69775	343.32590	1332.97742	5.04889	590.81360	138.17549	630.33282	225.57220	-4.54065	-551.00757	480.39893	-0.85952	-1198.46558	214.25966	59.96274
1028	8.558	1053.50293	315.84186	1563.79712	-6.63272	349.23410	1338.19604	-819.62506	342.27228	1331.29883	28.72919	596.02557	146.13055	605.99579	227.35004	-4.88382	-575.46875	481.98895	-0.96717	-1171.71326	210.84741	57.95438
1029	8.567	1053.38757	315.02667	1562.75232	-6.96093	349.47919	1334.23633	-819.83453	340.94226	1329.56555	53.35742	600.21466	152.36163	581.77069	229.17685	-5.32833	-599.84302	483.66049	-1.09420	-1140.87329	207.71469	54.40926
1030	8.575	1053.20215	314.24210	1561.83459	-7.57993	349.95923	1330.23560	-820.30969	339.46777	1327.76074	78.63312	603.16479	156.81055	557.63629	231.03467	-5.81010	-624.12518	485.34686	-1.31687	-1106.69910	205.25259	49.90701
1031	8.583	1052.89832	313.50967	1561.11060	-8.53306	350.74973	1326.32361	-821.00397	337.93964	1325.91113	104.40771	604.85852	159.58022	533.60095	232.84489	-6.25008	-648.28418	486.97232	-1.59663	-1070.09827	203.73482	45.34233
1032	8.592	1052.43848	312.84192	1560.62866	-9.88537	351.90454	1322.63916	-821.83759	336.41470	1324.09399	130.68695	605.39319	160.86108	509.67728	234.54482	-6.60981	-672.31104	488.50784	-1.79961	-1032.03284	203.27869	41.63743
1033	8.600	1051.80261	312.24594	1560.42151	-11.69663	353.44843	1319.32300	-822.68732	334.96109	1322.40356	157.50067	604.93512	160.83224	485.85947	236.14198	-6.90419	-696.24689	489.97101	-1.81945	-993.30591	203.91841	39.43597
1034	8.608	1050.98083	311.73105	1560.51221	-13.96088	355.38583	1316.50342	-823.41272	333.66800	1320.91101	184.81818	603.66742	159.61386	462.09775	237.68060	-7.16527	-720.16119	491.36804	-1.71121	-954.43542	205.63361	39.01157
1035	8.617	1049.96753	311.29803	1560.91406	-16.54688	357.69073	1314.27490	-823.92181	332.60260	1319.64880	212.58325	601.74048	157.29321	438.32645	239.19954	-7.42024	-744.08087	492.68491	-1.64417	-915.85181	208.29402	40.35257
1036	8.625	1048.76184	310.92563	1561.63367	-19.20393	360.26401	1312.67896	-824.21899	331.76852	1318.61401	240.80920	599.25690	153.97391	414.52396	240.71960	-7.68598	-767.97455	493.96677	-1.71009	-878.15240	211.71066	43.22669
1037	8.633	1047.36780	310.57544	1562.67395	-21.63730	362.90829	1311.70837	-824.39014	331.11191	1317.79285	269.59406	596.30304	149.82498	390.72141	242.22418	-7.95012	-791.82813	495.32660	-1.82637	-842.02747	215.78415	47.16879
1038	8.642	1045.78955	310.21005	1564.03638	-23.58589	365.37234	1311.34937	-824.54517	330.55557	1317.20752	299.04507	592.99054	145.11060	366.95135	243.68149	-8.16887	-815.70746	496.84155	-1.81224	-807.90942	220.53604	51.50458
1039	8.650	1044.04041	309.80649	1565.71741	-24.86870	367.44693	1311.62659	-824.76544	330.02463	1316.94543	329.21140	589.47827	140.13432	343.19638	245.11295	-8.29694	-839.72595	498.50333	-1.53396	-775.68060	225.97803	55.53652
1040	8.658	1042.16040	309.35385	1567.70068	-25.42250	369.03479	1312.58777	-825.08813	329.46085	1317.13428	360.01929	585.94342	135.11345	319.38382	246.59344	-8.32029	-863.94312	500.22171	-1.03365	-744.69849	231.99429	58.78329
1041	8.667	1040.21582	308.84543	1569.95422	-25.31881	370.14853	1314.24011	-825.51862	328.83057	1317.87769	391.25845	582.47717	130.07033	295.43240	248.16951	-8.26657	-888.29431	501.84698	-0.54073	-714.12286	238.35524	61.03178
1042	8.675	1038.27795	308.27634	1572.43848	-24.72344	370.86456	1316.52661	-826.04266	328.12744	1319.20203	422.72003	578.99933	124.79374	271.28241	249.82013	-8.17459	-912.64642	503.30527	-0.26623	-683.30615	244.75258	62.28341
1043	8.683	1036.40332	307.64545	1575.11487	-23.82155	371.27844	1319.35925	-826.61993	327.37576	1321.05811	454.33661	575.26318	118.89006	246.89688	251.50647	-8.04535	-936.91467	504.67935	-0.21362	-652.00061	250.80464	62.75463
1044	8.692	1034.63159	306.96060	1577.94690	-22.76789	371.48227	1322.65186	-827.17200	326.62329	1323.36401	486.11734	570.95154	111.94628	222.29605	253.22177	-7.84253	-961.12494	506.12781	-0.22742	-620.31494	256.12799	62.79747
1045	8.700	1032.99585	306.24100	1580.89807	-21.67837	371.55493	1326.32068	-827.59717	325.91479	1326.04651	518.00293	565.88055	103.73283	197.56876	254.98022	-7.54728	-985.41302	507.77515	-0.14761	-588.53540	260.44958	62.67747
1046	8.708	1031.52661	305.51047	1583.93555	-20.63515	371.55017	1330.27612	-827.81445	325.27475	1329.04846	549.90271	560.11713	94.31172	172.78568	256.79651	-7.19522	-1009.93408	509.61871	0.05304	-557.03900	263.65686	62.39067
1047	8.717	1030.23987	304.79715	1587.03455	-19.68388	371.49048	1334.42334	-827.79877	324.71863	1332.31372	581.86224	553.83386	84.08911	147.92395	258.68799	-6.85408	-1034.72339	511.58032	0.27828	-526.36200	265.73935	61.65008
1048	8.725	1029.13232	304.13748	1590.17834	-18.83216	371.37390	1338.66614	-827.58289	324.27167	1335.76733	614.02216	547.21826	73.89661	122.91639	260.65933	-6.57431	-1059.64111	513.63184	0.47451	-497.23236	266.67908	59.97567
1049	8.733	1028.19763	303.54932	1593.33813	-18.06361	371.18671	1342.90637	-827.23981	323.96674	1339.30591	646.21808	540.64966	64.97729	97.73469	262.67749	-6.36130	-1084.36804	515.81720	0.80173	-470.44370	266.42636	56.80368
1050	8.742	1027.43066	303.00061	1596.45300	-17.36062	370.91989	1347.04041	-826.86340	323.82138	1342.79700	677.55487	534.69867	58.53422	72.42683	264.66766	-6.16691	-1108.43152	518.26318	1.76485	-446.60089	264.90897	51.70869
1051	8.750	1026.80896	302.43665	1599.43909	-16.71761	370.58704	1350.95679	-826.54425	323.82227	1346.07874	706.52838	529.68762	54.78514	47.18311	266.51700	-5.85726	-1131.38574	521.09192	4.08604	-425.88962	261.99072	44.73055
1052	8.758	1026.28723	301.83383	1602.21558	-16.13870	370.23862	1354.53528	-826.33820	323.93900	1348.97034	731.60925	525.38196	52.48350	22.43071	268.09985	-5.14483	-1153.09058	524.19037	8.21621	-408.15131	257.49017	36.51216
1053	8.767	1025.80969	301.20953	1604.71680	-15.62868	369.95969	1357.65039	-826.24951	324.14511	1351.30481	751.51697	521.31555	49.81881	-1.15031	269.33899	-3.59933	-1173.76611	527.11969	14.02816	-393.27640	251.22116	28.09225
1054	8.775	1025.31470	300.59082	1606.89258	-15.18498	369.83624	1360.18481	-826.24255	324.41190	1352.96008	765.26764	517.30365	45.74418	-22.75706	270.23291	-0.84428	-1193.66919	529.34778	21.07170	-381.53430	243.00340	20.49937
1055	8.783	1024.73669	299.99115	1608.70544	-14.79346	369.91193	1362.04688	-826.27124	324.68784	1353.87292	772.59711	513.50940	40.16052	-41.72374	270.79230	3.29512	-1212.61877	530.64124	28.97449	-373.55942	232.78983	14.40387
1056	8.792	1024.02197	299.41580	1610.13281	-14.43356	370.17371	1363.17639	-826.30145	324.89276	1354.03955	774.22656	510.20663	33.26476	-57.69369	270.94455	9.05873	-1229.77991	531.14716	37.56897	-370.09821	220.84837	10.00794
1057	8.800	1023.14905	298.87589	1611.16602	-14.09132	370.56662	1363.54297	-826.32080	324.92944	1353.51086	771.30389	507.62454	25.40411	-70.27036	270.44843	17.28143	-1243.84644	531.09369	46.78368	-371.78937	207.92345	7.04461
1058	8.808	1022.12054	298.38770	1611.80103	-13.77015	371.01675	1363.14368	-826.33514	324.71008	1352.37415	764.50275	505.87305	17.48848	-78.20741	268.82233	29.34080	-1253.40405	530.60883	56.39237	-379.03827	195.40619	4.79580
1059	8.817	1020.93884	297.95856	1612.03149	-13.49128	371.45377	1361.99377	-826.35950	324.19452	1350.73938	753.64441	504.88165	10.97245	-79.37131	265.48407	45.93149	-1257.39600	529.79602	65.73390	-391.76712	185.17929	2.48048
1060	8.825	1019.59906	297.59225	1611.85608	-13.28421	371.83029	1360.11877	-826.41290	323.41632	1348.73938	738.18488	504.46472	6.97531	-72.25502	260.23502	65.64726	-1255.56067	528.80121	73.66691	-409.22058	178.83475	-0.08914
1061	8.833	1018.10046	297.31683	1611.28992	-13.17338	372.13098	1357.56079	-826.51233	322.48309	1346.51685	718.18549	504.53027	5.31424	-57.47782	253.65674	85.09856	-1248.34326	527.80566	79.02224	-430.25180	176.68588	-2.46803
1062	8.842	1016.46851	297.17261	1610.35974	-13.16911	372.36584	1354.38843	-826.65729	321.55084	1344.17236	694.84979	505.12958	4.74943	-37.42636	246.89650	100.70668	-1236.30469	527.01929	81.41426	-453.64957	177.53775	-4.21353
1063	8.850	1014.76196	297.16315	1609.09766	-13.26707	372.55707	1350.69531	-826.82397	320.78171	1341.72314	669.96289	506.28873	4.30058	-14.60269	241.01942	110.58781	-1219.78003	526.68634	81.62822	-478.18921	179.58569	-5.23864
1064	8.858	1013.03668	297.24026	1607.55029	-13.45502	372.73566	1346.58215	-826.97839	320.30591	1339.14075	644.81403	507.97540	3.89525	9.56136	236.53506	115.10272	-1199.05957	527.01678	80.93440	-502.91885	181.57764	-5.67488
1065	8.867	1011.31055	297.32932	1605.78308	-13.72291	372.94061	1342.14758	-827.09985	320.19580	1336.43018	619.84875	510.07565	3.75732	34.74190	233.39960	115.99573	-1174.60144	528.00623	79.90481	-527.45898	183.24005	-5.75947
1066	8.875	1009.59882	297.36444	1603.86523	-14.07618	373.19843	1337.48755	-827.20697	320.44971	1333.65125	595.11597	512.27216	3.77120	61.11439	231.32022	115.09901	-1146.94312	529.37732	78.06290	-551.81049	184.86435	-5.78590
1067	8.883	1007.95288	297.31363	1601.86462	-14.55188	373.49838	1332.69128	-827.37109	320.99930	1330.88037	570.62585	514.20978	3.59517	88.79752	230.02715	113.56024	-1116.53113	530.77539	74.69807	-576.01965	186.68301	-5.96208
1068	8.892	1006.42236	297.18811	1599.85522	-15.22875	373.79382	1327.83325	-827.68652	321.75433	1328.17432	546.39221	515.77405	3.04055	117.65606	229.34413	111.79800	-1083.75452	531.93042	69.76634	-600.08191	188.64828	-6.32366
1069	8.900	1005.01563	297.04141	1597.91589	-16.22200	374.01910	1322.97168	-828.20508	322.66202	1325.56555	522.41046	517.12762	2.23162	147.36929	229.15407	109.79915	-1049.06812	532.63318	63.98760	-624.00458	190.58215	-6.74959
1070	8.908	1003.70966	296.93365	1596.11414	-17.65928	374.10681	1318.15942	-828.88959	323.72675	1323.07739	498.62827	518.57367	1.51303	177.56631	229.39456	107.38815	-1012.96216	532.70453	58.39323	-647.84650	192.33658	-7.02569
1071	8.917	1002.47144	296.87146	1594.49390	-19.63401	374.00549	1313.46692	-829.62189	324.97552	1320.74939	474.94412	520.30103	1.15946	207.96161	230.04570	104.39240	-975.89142	532.01526	53.91262	-671.67639	193.87610	-7.01747
1072	8.925	1001.27161	296.80997	1593.08069	-22.13590	373.69034	1309.00928	-830.25610	326.42010	1318.64636	451.27350	522.23627	1.11846	238.48697	231.07190	100.73526	-938.35211	530.50110	51.17982	-695.51575	195.32269	-6.80399
1073	8.933	1000.08649	296.71844	1591.89758	-24.98898	373.16846	1304.95557	-830.68671	328.05682	1316.83447	427.58536	524.19098	1.09057	269.34378	232.38315	96.45782	-901.02087	528.14685	50.44680	-719.34863	196.89484	-6.59180
1074	8.942	998.89966	296.60016	1590.96472	-27.86502	372.48145	1301.50781	-830.89032	329.88025	1315.34570	403.82684	526.02533	0.85446	300.90213	233.82811	91.69485	-864.74091	524.91516	51.50396	-743.16504	198.70230	-6.53178
1075	8.950	997.71765	296.45230	1590.28613	-30.40227	371.69046	1298.85144	-830.92133	331.87805	1314.17773	379.93408	527.64581	0.42740	333.47946	235.20537	86.63662	-830.23627	520.69568	53.67253	-766.97583	200.60641	-6.61439
1076	8.958	996.57507	296.24878	1589.84973	-32.35250	370.85895	1297.10083	-830.86591	334.02072	1313.33008	355.96848	529.02942	-0.02885	367.15561	236.31700	81.46532	-797.75653	515.38171	55.99995	-790.82422	202.41422	-6.74220
1077	8.967	995.50867	295.96405	1589.64136	-33.65284	370.05148	1296.28137	-830.79242	336.26819	1312.83740	332.06088	530.30493	-0.32017	401.76788	237.03169	76.30457	-766.99408	508.98895	57.62526	-814.75537	204.15417	-6.88388
1078	8.975	994.54248	295.60101	1589.65149	-34.39891	369.32574	1296.35083	-830.73114	338.57635	1312.76624	308.23672	531.67041	-0.31493	437.05911	237.31003	71.22925	-737.32654	501.65912	58.08660	-838.74768	205.99120	-7.05560
1079	8.983	993.70428	295.19479	1589.86865	-34.75711	368.70752	1297.23425	-830.68073	340.89679	1313.18311	284.39734	533.23901	-0.03365	472.87143	237.19693	66.27335	-708.14746	493.64136	57.39413	-862.78955	207.90924	-7.14202
1080	8.992	993.04041	294.78662	1590.26868	-34.86714	368.17889	1298.84888	-830.62537	343.17844	1314.11963	260.38223	535.04761	0.37623	509.24539	236.78487	61.42470	-679.03149	485.30658	55.88300	-886.98425	209.68118	-6.90782
1081	9.000	992.60834	294.39276	1590.81384	-34.78281	367.70004	1301.12097	-830.54999	345.36725	1315.55725	236.07910	537.06519	0.75684	546.30774	236.17953	56.66839	-649.68750	477.04626	53.97366	-911.38611	211.21989	-6.31398
1082	9.008	992.46393	293.99542	1591.46167	-34.47584	367.24756	1303.98816	-830.44305	347.40311	1317.43970	211.54077	539.13043	1.04473	584.07587	235.52879	52.04727	-619.91095	469.13525	52.01445	-935.86865	212.70673	-5.63752
1083	9.017	992.65521	293.55148	1592.16968	-33.88945	366.83371	1307.38855	-830.28931	349.22668	1319.70410	186.88721	541.04395	1.28220	622.34857	235.06451	47.72444	-589.68915	461.74963	50.26376	-960.33630	214.30484	-5.14591
1084	9.025	993.22070	293.00616	1592.89282	-32.99539	366.49619	1311.24341	-830.07098	350.79279	1322.29578	162.11407	542.75507	1.52955	660.54810	235.01727	44.04044	-559.33771	455.02881	48.86736	-984.89368	216.03583	-4.86495
1085	9.033	994.19006	292.32114	1593.58167	-31.81446	366.28174	1315.44995	-829.78180	352.07043	1325.16162	137.16547	544.39166	1.79624	697.41455	235.38959	41.39879	-529.49194	449.06610	47.75113	-1009.69751	217.89133	-4.70168
1086	9.042	995.58130	291.50729	1594.18311	-30.40062	366.23224	1319.88684	-829.43396	353.03656	1328.23389	112.11475	546.06366	2.04928	730.94550	235.81445	39.85453	-500.95148	443.91327	46.53888	-1034.76050	219.78334	-4.57904
1087	9.050	997.39471	290.61893	1594.64307	-28.81532	366.37012	1324.42810	-829.04419	353.68463	1331.42664	87.06158	547.73297	2.25155	759.03534	235.80011	38.75214	-474.50488	439.63281	44.62335	-1059.91162	221.52438	-4.44632
1088	9.058	999.61401	289.71561	1594.91028	-27.11295	366.69043	1328.95142	-828.61438	354.04269	1334.64258	61.96582	549.35742	2.38100	780.50104	235.23640	37.05905	-450.82153	436.33508	41.41562	-1084.82288	222.98929	-4.20302
1089	9.067	1002.20837	288.83847	1594.94177	-25.34192	367.16098	1333.33362	-828.12720	354.17700	1337.76721	36.79785	550.99255	2.47873	795.49481	234.51434	34.22456	-430.39209	434.15881	36.64276	-1109.05115	224.10704	-3.53892
1090	9.075	1005.12488	288.00565	1594.70300	-23.55171	367.72232	1337.44666	-827.56635	354.16675	1340.65564	11.76361	552.71497	2.79777	804.87091	234.05882	30.46771	-413.48657	433.31812	30.52456	-1132.17236	224.78970	-1.93756
1091	9.083	1008.28516	287.21667	1594.16162	-21.79203	368.29462	1341.16187	-826.94269	354.07193	1343.14795	-12.72723	554.59015	3.92236	809.34235	233.91571	26.17009	-400.18640	434.21912	23.73820	-1153.98071	225.05280	1.01634
1092	9.092	1011.59271	286.46866	1593.28748	-20.10173	368.79163	1344.35974	-826.29974	353.93396	1345.10803	-36.15564	556.64014	6.65113	809.33850	233.81390	21.33290	-390.57336	437.36197	17.17607	-1174.55298	225.13678	5.31813
1093	9.100	1014.94873	285.76837	1592.05750	-18.49702	369.13498	1346.94067	-825.69714	353.79816	1346.44995	-57.80579	558.76276	11.65647	805.29266	233.44431	15.81025	-384.95734	443.03110	11.65846	-1194.07532	225.43196	10.57802
1094	9.108	1018.27081	285.13168	1590.45874	-16.97004	369.27359	1348.83130	-825.18304	353.71948	1347.13977	-76.66309	560.80865	19.21176	797.62531	232.66846	9.88237	-383.92761	451.02576	7.69582	-1212.60156	226.16634	16.41346
1095	9.117	1021.50360	284.58090	1588.48828	-15.50283	369.20612	1349.99048	-824.76489	353.74719	1347.19226	-91.47845	562.81445	29.29876	786.38135	231.64722	4.37130	-388.15289	460.49448	5.26011	-1229.82568	227.23294	22.70154
1096	9.125	1024.61328	284.13791	1586.15649	-14.08779	368.99408	1350.41321	-824.39722	353.90530	1346.66895	-100.84802	565.05109	41.96914	771.16943	230.87944	0.16853	-397.94153	469.97272	3.78635	-1244.91333	228.44659	29.39753
1097	9.133	1027.56750	283.81534	1583.48999	-12.73905	368.74713	1350.12891	-823.99994	354.17972	1345.67664	-103.25055	567.77539	57.29110	751.82385	230.94119	-2.34099	-412.75043	477.88318	2.65533	-1256.56226	229.76364	36.33231
1098	9.142	1030.33118	283.60632	1580.53320	-11.49044	368.57608	1349.19434	-823.49658	354.51901	1344.35718	-97.60944	571.03381	74.57085	729.12421	232.00397	-3.45370	-431.28619	483.37234	1.68924	-1263.37512	231.17485	43.25095
1099	9.150	1032.88757	283.47803	1577.34583	-10.38967	368.54547	1347.68359	-822.84717	354.85101	1342.85657	-84.44751	574.70129	91.92290	704.56085	233.72107	-3.80212	-452.36169	486.68842	0.98050	-1264.40161	232.48923	49.79821
1100	9.158	1035.24280	283.38605	1574.00269	-9.48928	368.66180	1345.67493	-822.06793	355.09998	1341.27917	-66.03815	578.63538	107.33205	679.44745	235.62956	-3.90783	-475.28101	488.72592	0.48550	-1259.40942	233.27142	55.41469
1101	9.167	1037.40479	283.30170	1570.59314	-8.82815	368.89685	1343.24048	-821.23328	355.19107	1339.66101	-44.83142	582.80457	120.07545	654.46692	237.50345	-4.04150	-499.35321	490.36133	0.09883	-1248.67871	233.06891	59.52113
1102	9.175	1039.36829	283.22495	1567.20654	-8.41523	369.22214	1340.44531	-820.45190	355.05545	1337.97937	-22.10583	587.15088	130.57225	629.80334	239.33340	-4.29517	-523.78491	492.06509	-0.18478	-1232.67542	231.67090	61.89266
1103	9.183	1041.11877	283.17572	1563.91821	-8.23337	369.63464	1337.35669	-819.83160	354.64902	1336.18640	1.79395	591.34387	139.21875	605.39423	241.15897	-4.66112	-548.09497	493.86053	-0.38172	-1211.83606	229.19354	62.63799
1104	9.192	1042.64282	283.17319	1560.79346	-8.26054	370.16074	1334.05530	-819.45721	353.97241	1334.24353	26.69470	594.88440	145.98418	581.12469	242.99982	-5.08692	-572.20490	495.61191	-0.57588	-1186.48071	226.07968	61.84397
1105	9.200	1043.92944	283.21875	1557.89368	-8.49477	370.84433	1330.63745	-819.38702	353.07721	1332.14380	52.37115	597.39014	150.78323	556.93109	244.85858	-5.51010	-596.20483	497.28745	-0.83982	-1156.92993	222.95883	59.52448
1106	9.208	1044.96216	283.30127	1555.28101	-8.97051	371.73447	1327.20728	-819.64905	352.05130	1329.92761	78.66766	598.69373	153.72403	532.80560	246.71376	-5.88610	-620.18994	498.93082	-1.16543	-1123.72522	220.37103	55.92476
1107	9.217	1045.71924	283.41953	1553.02051	-9.75753	372.87729	1323.86938	-820.23145	350.98376	1327.68848	105.54266	598.83063	155.07047	508.77090	248.52640	-6.21599	-644.23303	500.55579	-1.43559	-1087.69788	218.60291	51.67654
1108	9.225	1046.18384	283.58817	1551.17236	-10.93624	374.30582	1320.73279	-821.07294	349.93875	1325.54065	133.00928	597.99054	155.09717	484.85153	250.26952	-6.54292	-668.34253	502.13803	-1.51409	-1049.81238	217.76883	47.62084
1109	9.233	1046.35425	283.81543	1549.77734	-12.54736	376.03366	1317.91211	-822.06293	348.95987	1323.57507	161.08514	596.40741	153.94763	461.03384	251.93935	-6.90190	-692.44049	503.65503	-1.40185	-1010.93958	217.95877	44.52863
1110	9.242	1046.24634	284.08591	1548.85132	-14.53514	378.04938	1315.51062	-823.06000	348.08417	1321.84851	189.76349	594.29065	151.64459	437.25595	253.53482	-7.27246	-716.46173	505.12366	-1.23819	-971.70703	219.21111	42.92931
1111	9.250	1045.88416	284.38275	1548.39185	-16.73126	380.28659	1313.59534	-823.93439	347.33643	1320.39880	219.02826	591.82086	148.22961	413.45419	255.04901	-7.60054	-740.41724	506.56555	-1.16842	-932.53271	221.41495	43.06341
1112	9.258	1045.28442	284.72537	1548.38953	-18.90180	382.58902	1312.19092	-824.61700	346.70450	1319.25745	248.94077	589.13135	143.83110	389.62015	256.49292	-7.85686	-764.35181	507.99020	-1.23035	-893.85413	224.39960	44.89228
1113	9.267	1044.45691	285.16357	1548.83118	-20.81987	384.73135	1311.31018	-825.11505	346.12573	1318.45862	279.68634	586.29480	138.62933	365.78928	257.91357	-8.05872	-788.32867	509.46201	-1.30618	-856.26953	228.06740	48.16677
1114	9.275	1043.41833	285.71918	1549.68640	-22.31883	386.50226	1310.99438	-825.48035	345.50192	1318.05579	311.45132	583.37213	132.85002	341.96353	259.37360	-8.22819	-812.42651	511.02405	-1.22565	-820.34753	232.36391	52.44350
1115	9.283	1042.20825	286.34506	1550.90173	-23.32215	387.78778	1311.30554	-825.76636	344.74063	1318.12842	344.21796	580.47540	126.77396	318.07260	260.91031	-8.33664	-836.68628	512.59814	-0.92813	-786.24158	237.26491	56.98685
1116	9.292	1040.88879	286.95963	1552.41882	-23.85440	388.60260	1312.27515	-826.01233	343.79898	1318.76331	377.70694	577.76300	120.64278	294.03061	262.52249	-8.33044	-861.08105	514.11633	-0.48224	-753.50763	242.81299	60.92775
1117	9.300	1039.52393	287.50827	1554.19336	-24.01649	389.05408	1313.87158	-826.25586	342.69742	1320.01172	411.57794	575.35596	114.49281	269.79004	264.17828	-8.20424	-885.52252	515.59033	-0.05130	-721.37549	248.99313	63.71836
1118	9.308	1038.16272	287.97684	1556.19788	-23.92994	389.27213	1316.02051	-826.54260	341.50162	1321.85693	445.70517	573.23047	108.11907	245.34518	265.83142	-8.01040	-909.90173	517.00049	0.17259	-689.21155	255.56992	65.31969
1119	9.317	1036.84375	288.36963	1558.41650	-23.68909	389.36130	1318.64746	-826.90472	340.29706	1324.21252	480.24384	571.18243	101.22256	220.74258	267.46353	-7.79446	-934.16956	518.35828	0.15558	-656.72473	262.11176	66.01370
1120	9.325	1035.59546	288.70349	1560.83337	-23.34494	389.39096	1321.69202	-827.32465	339.17023	1326.95789	515.42627	568.92554	93.56145	196.06339	269.11407	-7.54199	-958.38599	519.84607	0.08736	-623.90192	268.13843	66.18524
1121	9.333	1034.43079	289.02100	1563.42188	-22.91410	389.39618	1325.09277	-827.72656	338.19437	1329.99182	551.28766	566.26630	85.06351	171.34457	270.84955	-7.21606	-982.70209	521.62622	0.16033	-590.93213	273.27966	66.12749
1122	9.342	1033.35327	289.39188	1566.14648	-22.39558	389.37897	1328.77673	-828.00983	337.42175	1333.25574	587.58081	563.16315	75.98843	146.54761	272.71286	-6.84023	-1007.27686	523.62512	0.38129	-558.21002	277.35370	65.85717
1123	9.350	1032.37561	289.87537	1568.96130	-21.78604	389.31857	1332.66211	-828.09784	336.88507	1336.70874	623.85852	559.67706	67.06475	121.61822	274.70389	-6.50228	-1032.13904	525.68848	0.63611	-526.34863	280.32758	65.06103
1124	9.358	1031.52673	290.47028	1571.80554	-21.09108	389.18994	1336.66101	-827.96588	336.60782	1340.28674	659.45367	556.02142	59.36104	96.53487	276.77625	-6.26576	-1057.08801	527.78735	0.87498	-496.12997	282.20401	63.19027
1125	9.367	1030.83459	291.11731	1574.61194	-20.32927	388.98532	1340.67407	-827.63684	336.60977	1343.88745	693.36005	552.57843	53.76533	71.30314	278.85107	-6.10834	-1081.69666	530.04559	1.33313	-468.36188	282.89526	59.68479
1126	9.375	1030.30420	291.74393	1577.32275	-19.52824	388.73053	1344.58740	-827.16553	336.88864	1347.37891	724.27960	549.66437	50.35519	45.98650	280.83902	-5.93409	-1105.43188	532.68042	2.63977	-443.64020	282.23593	54.24385
1127	9.383	1029.91370	292.30042	1579.89575	-18.71666	388.48297	1348.27747	-826.62683	337.39706	1350.61279	750.86255	547.27893	48.19237	20.82767	282.63852	-5.55270	-1127.94470	535.81592	5.51670	-422.14673	280.08868	47.02003
1128	9.392	1029.61719	292.77856	1582.29907	-17.91560	388.31226	1351.61768	-826.09900	338.05624	1353.44055	771.92468	545.19171	45.86772	-3.64881	284.16443	-4.60580	-1149.30310	539.21381	10.22587	-403.70593	276.32660	38.68380
1129	9.400	1029.34790	293.21851	1584.49902	-17.13260	388.28125	1354.48267	-825.63989	338.78650	1355.73376	786.62415	543.28033	42.38620	-26.67313	285.40109	-2.62322	-1169.78918	542.27155	16.41834	-388.12213	270.80362	30.24854
1130	9.408	1029.02332	293.69470	1586.45520	-16.36044	388.43433	1356.75818	-825.27533	339.50266	1357.39063	794.77484	541.64050	37.46460	-47.41257	286.36337	0.75500	-1189.43945	544.44141	23.54620	-375.54483	263.43155	22.69327
1131	9.417	1028.56482	294.28595	1588.12585	-15.58081	388.78491	1358.35522	-824.99951	340.08786	1358.33655	797.08191	540.35419	31.18837	-65.23720	287.01175	5.72126	-1207.83398	545.59998	31.30480	-366.55383	254.21701	16.67892
1132	9.425	1027.92151	295.04306	1589.47388	-14.77200	389.30359	1359.22168	-824.78412	340.39883	1358.53564	794.76459	539.36230	23.92516	-79.76641	287.21976	12.67810	-1224.16199	545.95099	39.69054	-361.92386	243.30334	12.43865
1133	9.433	1027.08533	295.97238	1590.46240	-13.92025	389.92035	1359.33887	-824.59143	340.31189	1358.00549	788.67975	538.61322	16.65395	-90.28251	286.70401	22.66068	-1237.29382	545.75470	48.73525	-362.35803	231.21068	9.64747
1134	9.442	1026.08154	297.04749	1591.05750	-13.02943	390.54639	1358.71277	-824.38055	339.78516	1356.81531	778.79559	538.17554	10.82844	-95.07731	284.97424	36.86145	-1245.96313	545.25610	58.20648	-368.34473	219.13272	7.40440
1135	9.450	1024.95007	298.22748	1591.23987	-12.12249	391.10632	1357.37012	-824.11188	338.89148	1355.06787	764.51752	538.18134	7.38750	-92.13070	281.56726	55.14960	-1249.27393	544.66492	67.38515	-379.92804	208.85365	4.74739
1136	9.458	1023.74231	299.46326	1591.01746	-11.23884	391.56598	1355.35913	-823.75842	337.78818	1352.87073	745.56561	538.76251	5.97339	-80.85340	276.48123	75.15444	-1247.12903	544.08282	75.05904	-396.45810	202.03624	1.49456
1137	9.467	1022.52710	300.70987	1590.42432	-10.42821	391.93900	1352.75024	-823.31189	336.66019	1350.32153	722.74426	539.97925	5.47441	-62.80296	270.37119	93.22269	-1239.98608	543.62866	80.09377	-416.75769	199.24615	-1.60466
1138	9.475	1021.37646	301.94211	1589.50293	-9.73771	392.26718	1349.63147	-822.77911	335.69373	1347.51526	697.81262	541.70447	5.13148	-40.60687	264.26764	106.41858	-1228.22192	543.64136	82.29684	-439.54111	199.61688	-3.74959
1139	9.483	1020.33704	303.14706	1588.29272	-9.19988	392.59091	1346.09424	-822.18207	335.06747	1344.53857	672.40820	543.67639	4.81320	-16.40266	259.04773	113.81973	-1211.93127	544.45746	82.52844	-463.61877	201.56674	-4.82946
1140	9.492	1019.41931	304.30215	1586.83496	-8.83070	392.93109	1342.21985	-821.57092	334.90561	1341.44568	647.29260	545.69421	4.58651	8.89791	255.10675	116.37753	-1191.27197	546.02496	81.79990	-488.05890	203.83463	-5.23234
1141	9.500	1018.61603	305.37012	1585.18445	-8.63845	393.28128	1338.08130	-821.03986	335.21066	1338.25769	622.59119	547.66290	4.40612	35.32365	252.42651	115.85715	-1166.71423	548.06281	80.44888	-512.40265	205.89368	-5.35524
1142	9.508	1017.92010	306.32153	1583.40710	-8.63981	393.59595	1333.75537	-820.71301	335.86551	1334.99780	598.24213	549.51892	4.12559	63.13087	250.83511	113.80568	-1138.85010	550.43280	78.20500	-536.60388	207.69511	-5.40821
1143	9.517	1017.31702	307.15179	1581.56775	-8.87543	393.79004	1329.32495	-820.70221	336.71347	1331.72424	574.14221	551.24091	3.65758	92.30709	250.15782	111.12195	-1108.14795	553.04938	74.76015	-560.72815	209.36285	-5.48492
1144	9.525	1016.77228	307.86664	1579.72461	-9.41894	393.77286	1324.87390	-821.07086	337.62692	1328.52979	550.18555	552.90656	3.07677	122.50764	250.23273	108.14087	-1075.00281	555.64038	70.19836	-584.76697	211.07333	-5.65807
1145	9.533	1016.24237	308.47018	1577.93335	-10.37406	393.49860	1320.48572	-821.81024	338.52582	1325.51062	526.33777	554.62750	2.54432	153.26755	250.92329	104.86247	-1039.87793	557.78656	65.04813	-608.66858	212.92435	-5.92625
1146	9.542	1015.69702	308.97861	1576.24792	-11.85191	392.99136	1316.24744	-822.82837	339.37573	1322.72949	502.65656	556.41766	2.16150	184.23846	252.12744	101.14249	-1003.29669	559.12213	60.06476	-632.42914	214.86530	-6.18018
1147	9.550	1015.13086	309.43030	1574.71399	-13.91917	392.32535	1312.25537	-823.96271	340.20071	1320.21008	479.15506	558.20190	1.91902	215.31213	253.73953	96.84136	-965.75854	559.47821	56.00047	-656.11060	216.79214	-6.31753
1148	9.558	1014.55011	309.87500	1573.37000	-16.52235	391.56992	1308.61963	-825.01740	341.10199	1317.96851	455.70801	559.93054	1.72237	246.62326	255.60510	91.91762	-927.72821	558.84106	53.45766	-679.78284	218.63678	-6.33981
1149	9.567	1013.94067	310.34872	1572.25024	-19.43969	390.74164	1305.45557	-825.82776	342.22116	1316.03674	432.17767	561.60040	1.44277	278.48013	257.54019	86.43829	-889.75745	557.19324	52.73480	-703.47302	220.38791	-6.33238
1150	9.575	1013.25739	310.85449	1571.38538	-22.33017	389.81021	1302.86633	-826.33411	343.65005	1314.44763	408.51669	563.18719	1.02901	311.25687	259.39505	80.55280	-852.60046	554.46558	53.70689	-727.18890	222.09010	-6.36847
1151	9.583	1012.47913	311.37363	1570.80115	-24.86823	388.75793	1300.92944	-826.60059	345.39108	1313.21204	384.72516	564.68274	0.59526	345.22714	261.05600	74.47254	-817.05634	550.63373	55.85566	-750.93921	223.82819	-6.44266
1152	9.592	1011.65240	311.88629	1570.51758	-26.86056	387.63309	1299.69128	-826.75677	347.40137	1312.33582	360.84705	566.19281	0.33335	380.39389	262.40411	68.39603	-783.57703	545.72681	58.38128	-774.69727	225.70593	-6.51459
1153	9.600	1010.83801	312.37354	1570.54016	-28.27412	386.54333	1299.17200	-826.91571	349.63190	1311.85547	336.98645	567.85992	0.34399	416.50433	263.34677	62.40952	-752.01636	539.72260	60.41482	-798.43152	227.74640	-6.55628
1154	9.608	1010.05243	312.82123	1570.85315	-29.19801	385.60013	1299.36768	-827.12762	352.00464	1311.84021	313.20926	569.72626	0.59238	453.29971	263.86752	56.51365	-721.76025	532.61432	61.37673	-822.21558	229.77293	-6.51425
1155	9.617	1009.29065	313.22604	1571.42700	-29.77933	384.86841	1300.25281	-827.38458	354.39279	1312.35583	289.43906	571.71735	0.95906	490.75412	263.96628	50.76575	-692.11072	524.59131	61.17256	-846.23486	231.48409	-6.28746
1156	9.625	1008.57471	313.58582	1572.22961	-30.15148	384.35608	1301.78906	-827.65625	356.65338	1313.42993	265.50711	573.66937	1.28045	529.06812	263.57843	45.37992	-662.58051	516.02826	60.02748	-870.62811	232.75729	-5.83386
1157	9.633	1007.97211	313.89111	1573.23083	-30.38394	384.03693	1303.93860	-827.92987	358.65997	1315.05188	241.28293	575.43286	1.43484	568.41455	262.63123	40.69696	-632.92474	507.34750	58.25218	-895.32544	233.83458	-5.27051
1158	9.642	1007.57324	314.13184	1574.40039	-30.48024	383.88028	1306.66760	-828.22485	360.31158	1317.18530	216.72711	577.06165	1.47273	608.54944	261.18167	37.06822	-603.08124	498.90741	56.16747	-920.07788	235.10487	-4.78031
1159	9.650	1007.45142	314.30392	1575.70886	-30.41236	383.86996	1309.93433	-828.57123	361.55478	1319.77246	191.90100	578.75500	1.58751	648.52313	259.47778	34.73363	-573.20264	490.94598	54.07307	-944.67822	236.81296	-4.47346
1160	9.658	1007.63965	314.40546	1577.12756	-30.15528	384.00949	1313.67529	-828.95990	362.42578	1322.72864	166.96442	580.52991	1.88815	686.69965	257.84460	33.67169	-543.69440	483.61343	52.13828	-969.17810	238.96043	-4.36104
1161	9.667	1008.13043	314.43076	1578.62427	-29.70108	384.30981	1317.80078	-829.30524	363.06790	1325.93591	142.06158	582.16852	2.28524	721.07013	256.40723	33.42862	-515.15295	476.99292	50.23851	-993.81055	241.32254	-4.39320
1162	9.675	1008.89490	314.37305	1580.15479	-29.05619	384.77054	1322.19922	-829.48438	363.65976	1329.26050	117.17102	583.56122	2.64452	749.80286	254.95760	33.14888	-488.27759	471.11310	47.91578	-1018.68628	243.57954	-4.49620
1163	9.683	1009.91321	314.22849	1581.66113	-28.23206	385.37366	1326.74438	-829.43475	364.28192	1332.59387	92.13623	584.89130	2.92248	771.89630	253.26614	31.98045	-463.76868	466.07117	44.59739	-1043.69629	245.48412	-4.57294
1164	9.692	1011.18805	314.00192	1583.08643	-27.24031	386.08661	1331.30054	-829.19745	364.86703	1335.87378	66.88647	586.41705	3.11850	787.46698	251.46906	29.56697	-442.19617	462.10117	39.91920	-1068.59485	246.93918	-4.46686
1165	9.700	1012.71796	313.72745	1584.39075	-26.09764	386.86002	1335.72522	-828.85504	365.29752	1339.05212	41.59943	588.19476	3.31295	797.32416	249.92841	26.10459	-423.93207	459.48727	33.92581	-1093.00061	247.93524	-3.87453
1166	9.708	1014.45477	313.48492	1585.54895	-24.83208	387.62106	1339.87512	-828.45514	365.52487	1342.04333	16.65826	590.06549	3.92220	802.28448	248.76227	21.94747	-409.17786	458.52588	27.08368	-1116.46472	248.48433	-2.32531
1167	9.717	1016.29559	313.37524	1586.53345	-23.48102	388.27823	1343.61182	-828.01270	365.58386	1344.70874	-7.43396	591.83514	5.84193	802.91681	247.73248	17.29070	-398.06891	459.57605	20.17215	-1138.70007	248.68964	0.57145
1168	9.725	1018.11859	313.46207	1587.30310	-22.08209	388.74384	1346.80627	-827.55298	365.54739	1346.89197	-29.98370	593.42401	10.16286	799.65533	246.56638	12.26005	-390.84790	462.95822	14.08110	-1159.68787	248.78674	4.80111
1169	9.733	1019.81830	313.73810	1587.80981	-20.66520	388.96362	1349.34521	-827.12781	365.50562	1348.46924	-49.94653	594.92810	17.61542	792.76453	245.23627	7.19012	-387.98474	468.62854	9.47105	-1179.50391	249.05896	9.98600
1170	9.742	1021.32520	314.14853	1588.01794	-19.24972	388.94208	1351.14001	-826.79370	365.56384	1349.37842	-65.94751	596.57544	28.28780	782.06995	244.01906	2.69778	-390.12317	475.92078	6.43442	-1198.04907	249.68129	15.77022
1171	9.750	1022.61731	314.63373	1587.91284	-17.84998	388.74567	1352.14075	-826.56824	365.82703	1349.62585	-76.49957	598.56134	41.92483	767.00348	243.40779	-0.60209	-397.79449	483.68973	4.51252	-1214.83350	250.56136	22.03132
1172	9.758	1023.71088	315.15262	1587.50037	-16.48992	388.47113	1352.34961	-826.41022	366.36475	1349.27820	-80.14435	600.93359	58.21888	747.38269	243.79213	-2.52394	-410.90479	490.79633	3.13622	-1228.87756	251.38348	28.70520
1173	9.767	1024.64319	315.67819	1586.80493	-15.21398	388.20084	1351.82178	-826.24640	367.17728	1348.44812	-75.83875	603.63745	76.30746	724.18683	245.11818	-3.39390	-428.45575	496.49561	2.02122	-1238.85437	251.83990	35.60236
1174	9.775	1025.46509	316.18375	1585.86365	-14.08250	387.98376	1350.64880	-826.01422	368.18225	1347.27539	-63.96368	606.61761	94.27644	699.17603	246.98363	-3.68784	-449.06592	500.52374	1.14269	-1243.54529	251.70363	42.51064
1175	9.783	1026.21948	316.65335	1584.71741	-13.15798	387.84540	1348.93115	-825.68768	369.22723	1345.89966	-46.65015	609.92487	110.14921	673.79077	249.01868	-3.75854	-471.70233	503.10040	0.49424	-1242.32837	250.71323	49.27424
1176	9.792	1026.91492	317.10294	1583.40674	-12.49011	387.80109	1346.76196	-825.28510	370.13019	1344.42761	-26.35815	613.73364	123.36616	648.67438	251.05032	-3.85063	-495.63477	504.84027	0.01117	-1235.23181	248.59294	55.59600
1177	9.800	1027.53638	317.56915	1581.97583	-12.10357	387.86292	1344.22485	-824.86383	370.73407	1342.91138	-4.42743	618.10101	134.52617	623.92926	253.01443	-4.10155	-520.11414	506.38489	-0.33130	-1222.58948	245.24313	60.93678
1178	9.808	1028.06665	318.07806	1580.47754	-11.99764	388.04443	1341.39343	-824.50677	370.95227	1341.34949	18.75049	622.67914	143.96964	599.44403	254.88794	-4.49763	-544.55829	508.05774	-0.51350	-1204.73645	240.86307	64.71523
1179	9.817	1028.47742	318.63394	1578.97461	-12.15981	388.36444	1338.33740	-824.30090	370.78760	1339.71204	42.92273	626.81091	151.35683	575.08130	256.69574	-4.93470	-568.79858	509.84863	-0.60872	-1181.93262	235.93274	66.46014
1180	9.825	1028.71667	319.22424	1577.53845	-12.58238	388.85507	1335.13318	-824.32544	370.31375	1337.96851	67.79279	629.88507	156.32440	550.77850	258.48193	-5.32452	-592.94110	511.56592	-0.80531	-1154.46692	231.10025	65.84952
1181	9.833	1028.73022	319.82437	1576.24365	-13.27748	389.56781	1331.86536	-824.65588	369.63025	1336.10608	93.22937	631.53131	158.94412	526.56427	260.25500	-5.64483	-617.09241	513.05951	-1.19413	-1122.86304	226.97121	62.95282
1182	9.842	1028.49646	320.40753	1575.16162	-14.29030	390.56589	1328.61719	-825.35846	368.82224	1334.14380	119.29016	631.64648	159.63083	502.49515	261.98557	-5.93486	-641.24792	514.37622	-1.62308	-1087.97412	223.88409	58.52142
1183	9.850	1028.03186	320.96332	1574.35388	-15.69821	391.90796	1325.47095	-826.45026	367.94772	1332.14331	146.04932	630.36066	158.87277	478.58267	263.63705	-6.25492	-665.36163	515.65887	-1.85933	-1050.84863	221.89389	53.78586
1184	9.858	1027.36536	321.52008	1573.86584	-17.57840	393.63312	1322.52332	-827.84521	367.05286	1330.19067	173.45654	627.94073	157.03183	454.77469	265.18161	-6.62658	-689.39734	517.00854	-1.81907	-1012.49902	220.96985	49.83593
1185	9.867	1026.51904	322.14322	1573.73486	-19.94107	395.75717	1319.88989	-829.34033	366.19409	1328.37085	201.37238	624.71442	154.31610	430.99832	266.62723	-7.00927	-713.29944	518.48688	-1.62020	-973.66736	221.09531	47.26551
1186	9.875	1025.51147	322.88644	1573.99475	-22.66389	398.26431	1317.68079	-830.68182	365.43533	1326.75977	229.73029	621.00232	150.85939	407.22580	268.03171	-7.34201	-737.01501	520.12329	-1.47468	-934.74500	222.20291	46.29206
1187	9.883	1024.36292	323.75571	1574.66479	-25.49041	401.06216	1315.97095	-831.67609	364.81842	1325.41272	258.59760	617.01392	146.77310	383.47574	269.45245	-7.60124	-760.58423	521.87891	-1.50209	-896.06848	224.20055	46.93168
1188	9.892	1023.09546	324.73636	1575.73657	-28.10770	403.93637	1314.79639	-832.26312	364.34558	1324.35168	288.09277	612.83740	142.17149	359.75073	270.90341	-7.80695	-784.16699	523.66718	-1.61016	-858.31226	227.01982	49.06293
1189	9.900	1021.73041	325.82019	1577.17236	-30.24194	406.58865	1314.18176	-832.51520	363.98172	1323.58386	318.31229	608.54065	137.18929	336.01266	272.37579	-7.97285	-807.94604	525.43158	-1.58260	-822.42749	230.52780	52.40277
1190	9.908	1020.28729	326.98590	1578.91028	-31.71500	408.75586	1314.16675	-832.57288	363.65668	1323.13916	349.26508	604.22711	131.95850	312.20590	273.86938	-8.07064	-832.01837	527.15149	-1.30023	-789.07080	234.56223	56.32028
1191	9.917	1018.78772	328.18796	1580.87988	-32.46794	410.31290	1314.79834	-832.55042	363.27780	1323.08203	380.78979	600.00110	126.54259	288.27249	275.39853	-8.05262	-856.37885	528.79083	-0.83689	-758.01624	239.10272	59.90582
1192	9.925	1017.26050	329.37509	1583.01318	-32.56466	411.28647	1316.09045	-832.48450	362.76324	1323.49683	412.62253	595.92798	120.86083	264.15875	276.97202	-7.90593	-880.94153	530.31580	-0.34494	-728.20349	244.22192	62.48621
1193	9.933	1015.74567	330.50668	1585.24011	-32.15708	411.78918	1318.00073	-832.36743	362.07318	1324.45996	444.64450	592.01971	114.66879	239.84415	278.57672	-7.68370	-905.55627	531.76233	0.06537	-698.48682	249.88904	63.87369
1194	9.942	1014.31348	331.57755	1587.50110	-31.41740	411.94186	1320.44775	-832.20789	361.21967	1326.00000	477.04755	588.21893	107.65557	215.36179	280.20529	-7.47107	-930.08173	533.25055	0.35406	-668.29584	255.87149	64.17679
1195	9.950	1013.07373	332.63205	1589.76733	-30.48365	411.84131	1323.34668	-832.04681	360.25922	1328.07227	510.21417	584.47876	99.64592	190.77011	281.88083	-7.30830	-954.47198	534.92737	0.54995	-637.62170	261.73978	63.67550
1196	9.958	1012.13318	333.71677	1592.02783	-29.44582	411.56708	1326.62158	-831.92664	359.27240	1330.57678	544.36072	580.91296	90.80881	166.10312	283.63306	-7.15505	-978.78699	536.85168	0.70996	-606.67249	266.98932	62.73071
1197	9.967	1011.54138	334.82092	1594.26306	-28.35518	411.18112	1330.19812	-831.85889	358.33231	1333.40186	579.26276	577.71484	81.70528	141.34003	285.46924	-6.94767	-1003.15924	538.91907	0.87674	-575.73889	271.21649	61.57722
1198	9.975	1011.27740	335.89441	1596.44470	-27.23488	410.71848	1333.99585	-831.82025	357.48178	1336.45532	614.34607	574.88422	73.09288	116.42863	287.36069	-6.67617	-1027.70837	540.96124	1.07388	-545.20129	274.22412	60.23292
1199	9.983	1011.26324	336.91052	1598.55835	-26.09205	410.19702	1337.93408	-831.77789	356.72729	1339.66577	649.06445	572.21594	65.50655	91.34838	289.25443	-6.37701	-1052.43347	542.90790	1.30452	-515.34949	276.10123	58.63013
1200	9.992	1011.38336	337.88684	1600.62292	-24.93397	409.64005	1341.93958	-831.72040	356.03616	1342.96106	683.33221	569.55304	58.78433	66.15235	291.12354	-6.07687	-1077.24219	544.79437	1.55545	-486.06290	277.28360	56.81391
