# Supplementary material for: Novel Methods for Surface EMG Analysis and Exploration Based on Multi-Modal Gaussian Mixture Models
Source: PLoS One. 2016 Jun 30;11(6):e0157239. doi: 10.1371/journal.pone.0157239 (PMC4928879; doi:10.1371/journal.pone.0157239)
Supplement: S1 File — (ZIP) [file pone.0157239.s001.zip › Haf_horses_trot_data/Haf_h12_t1_emg.anc]

File_Type:	Analog R/C ASCII	Generation#:	2
Board_Type:	NI USB-6225	Polarity:	Bipolar
Trial_Name:	Sonjat	Trial#:	1	Duration(Sec.):	9.999166	#Channels:	64
BitDepth:	16	PreciseRate:	1200.000000
Name	LDL	acc1x	acc1y	acc1z	GM1L	acc2x	acc2y	acc2z	GM2L	acc3x	acc3y	acc3z	GM3L	acc4x	acc4y	acc4z	LDR	acc5x	acc5y	acc5z	GM1R	acc6x	acc6y	acc6z	GM2R	acc7x	acc7y	acc7z	GM3R	acc8x	acc8y	acc8z	BLDL	acc9x	acc9y	acc9z	BGM1L	acc10x	acc10y	acc10z	BGM2L	acc11x	acc11y	acc11z	BGM3L	acc12x	acc12y	acc12z	BLDR
Rate	1200	1200	1200	1200	1200	1200	1200	1200	1200	1200	1200	1200	1200	1200	1200	1200	1200	1200	1200	1200	1200	1200	1200	1200	1200	1200	1200	1200	1200	1200	1200	1200	1200	1200	1200	1200	1200	1200	1200	1200	1200	1200	1200	1200	1200	1200	1200	1200	1200
Range	5000	5000	5000	5000	5000	5000	5000	5000	5000	5000	5000	5000	5000	5000	5000	5000	5000	5000	5000	5000	5000	5000	5000	5000	5000	5000	5000	5000	5000	5000	5000	5000	5000	5000	5000	5000	5000	5000	5000	5000	5000	5000	5000	5000	5000	5000	5000	5000	5000
0.000000	-160	-2348	1488	-17764	39	-2162	-12991	-28714	73	-6788	-18178	-17629	-169	-8513	-8362	-4294	3	4245	6910	-17132	-107	-21	-102	-66	-253	-5369	10467	-8226	-148	-7584	12495	-9280	-249	-4239	14251	-3211	-63	-59	-104	41	-142	17	37	-76	-19	-58	85	-29	6
0.000833	-164	-1824	1100	-18294	51	-2696	-13964	-27328	103	-6824	-19545	-16232	-180	-8136	-9298	-3107	25	4479	6890	-17563	-105	-21	-99	-69	-263	-5537	10757	-8891	-150	-7638	12955	-9500	-222	-3953	14306	-3678	-62	-59	-108	36	-153	13	34	-76	-25	-62	80	-32	-1
0.001667	-125	-1257	704	-18820	35	-3321	-14976	-25684	101	-6782	-20880	-14684	-191	-7697	-10502	-1957	60	4767	6836	-17972	-112	-28	-104	-70	-282	-5708	11036	-9569	-184	-7704	13390	-9742	-161	-3664	14314	-4170	-68	-65	-108	35	-153	12	25	-78	-26	-62	79	-32	-3
0.002500	-111	-648	313	-19334	7	-4013	-16016	-23776	73	-6675	-22186	-12983	-185	-7276	-11958	-845	86	5060	6770	-18346	-105	-24	-101	-76	-301	-5892	11308	-10256	-190	-7792	13802	-10008	-98	-3376	14302	-4672	-64	-60	-108	38	-156	12	30	-79	-27	-60	79	-33	-7
0.003333	-107	-7	-70	-19832	4	-4761	-17084	-21589	64	-6509	-23470	-11156	-185	-6907	-13648	187	114	5375	6678	-18685	-108	-23	-98	-69	-291	-6084	11576	-10934	-183	-7907	14191	-10305	-77	-3087	14260	-5186	-62	-61	-102	41	-153	16	32	-77	-22	-58	80	-33	-3
0.004167	-112	662	-437	-20320	1	-5546	-18176	-19148	59	-6302	-24673	-9232	-196	-6614	-15540	1102	142	5712	6566	-18985	-85	-23	-101	-73	-311	-6276	11835	-11612	-187	-8062	14540	-10642	-56	-2796	14203	-5710	-65	-62	-109	37	-154	16	63	-76	-26	-60	80	-30	0
0.005000	-117	1358	-787	-20800	-25	-6348	-19271	-16482	1	-6071	-25836	-7226	-197	-6411	-17593	1863	154	6068	6437	-19248	-104	-25	-102	-73	-334	-6469	12092	-12273	-187	-8243	14865	-11021	-28	-2496	14143	-6242	-65	-60	-103	36	-149	16	32	-74	-18	-56	81	-34	0
0.005833	-111	2079	-1116	-21246	-32	-7132	-20355	-13632	-33	-5827	-26940	-5179	-234	-6307	-19761	2484	153	6448	6296	-19473	-104	-21	-99	-73	-339	-6659	12344	-12919	-188	-8466	15158	-11458	9	-2225	14089	-6770	-62	-58	-104	37	-150	16	32	-77	-23	-57	80	-32	0
0.006667	-104	2812	-1410	-21678	-27	-7879	-21408	-10641	-75	-5599	-27972	-3109	-254	-6304	-21985	2893	165	6841	6144	-19662	-111	-25	-102	-74	-348	-6844	12597	-13547	-179	-8721	15426	-11954	54	-1951	14043	-7303	-67	-64	-108	37	-154	16	35	-82	-25	-59	77	-34	-4
0.007500	-114	3550	-1674	-22085	-40	-8564	-22417	-7593	-103	-5403	-28923	-1045	-260	-6401	-24186	3079	154	7252	5994	-19815	-109	-24	-101	-74	-339	-7014	12855	-14145	-191	-9005	15671	-12505	59	-1675	14023	-7838	-65	-61	-111	38	-151	18	30	-81	-23	-61	80	-31	-1
0.008333	-143	4287	-1891	-22460	-38	-9161	-23357	-4517	-103	-5238	-29777	973	-288	-6576	-26288	3042	99	7675	5840	-19951	-112	-26	-107	-75	-334	-7170	13115	-14726	-212	-9313	15898	-13121	3	-1413	14020	-8382	-66	-64	-109	38	-154	16	29	-77	-22	-59	79	-33	-3
0.009167	-161	5021	-2064	-22796	-49	-9661	-24206	-1492	-87	-5127	-30533	2896	-302	-6812	-28230	2775	35	8106	5684	-20059	-115	-25	-105	-86	-335	-7303	13370	-15273	-216	-9659	16113	-13805	-21	-1162	14020	-8930	-65	-64	-111	37	-153	18	28	-81	-26	-60	76	-31	-1
0.010000	-164	5744	-2191	-23118	-61	-10041	-24941	1399	-65	-5072	-31179	4696	-308	-7089	-29953	2284	-60	8535	5525	-20166	-113	-25	-105	-72	-344	-7413	13617	-15788	-217	-9969	16317	-14560	-18	-924	14038	-9504	-69	-46	-111	38	-156	17	28	-81	-26	-60	79	-32	-6
0.010833	-148	6463	-2257	-23386	-70	-10292	-25541	4080	-68	-5073	-31710	6337	-320	-7378	-31382	1584	-156	8976	5373	-20263	-110	-22	-137	-70	-314	-7490	13854	-16269	-231	-10303	16519	-15384	-43	-698	14063	-10093	-65	-57	-109	38	-155	18	30	-76	-27	-70	78	-28	-1
0.011667	-127	7159	-2274	-23616	-75	-10407	-25987	6486	-76	-5114	-32115	7793	-336	-7648	-32100	719	-240	9403	5225	-20365	-104	-22	-98	-68	-280	-7538	14072	-16716	-240	-10621	16724	-16270	-95	-498	14076	-10713	-63	-70	-105	42	-150	19	33	-73	-19	-61	85	-29	-1
0.012500	-138	7833	-2236	-23801	-83	-10393	-26272	8558	-61	-5201	-32411	9038	-365	-7877	-32409	-287	-328	9812	5085	-20478	-107	-21	-96	-68	-252	-7560	14260	-17148	-238	-10926	16919	-17227	-62	-344	14073	-11366	-66	-57	-105	41	-151	19	35	-76	-22	-57	82	-29	1
0.013333	-196	8480	-2147	-23946	-80	-10250	-26389	10257	-66	-5319	-32570	10058	-371	-8041	-32549	-1387	-409	10200	4951	-20610	-95	-22	-98	-67	-216	-7553	14406	-17552	-243	-11205	17110	-18236	-38	-182	14030	-12063	-66	-59	-109	4	-150	19	33	-130	-23	-53	81	-27	2
0.014167	-205	9100	-2003	-24042	-70	-9976	-26330	11555	-74	-5444	-32628	10836	-390	-8125	-32597	-2529	-472	10569	4829	-20761	-107	-23	-101	-68	-195	-7519	14509	-17951	-254	-11449	17284	-19294	-12	-72	13947	-12812	-65	-55	-108	41	-152	20	33	-77	-24	-58	79	-29	-1
0.015000	-132	9686	-1829	-24098	-83	-9606	-26104	12420	-63	-5556	-32541	11373	-403	-8107	-32640	-3673	-528	10886	4717	-20942	-111	-27	-98	-74	-171	-7467	14557	-18341	-235	-11645	17469	-20390	36	-5	13807	-13612	-69	-57	-111	35	-155	17	32	-77	-24	-59	78	-33	0
0.015833	-62	10259	-1566	-24100	-105	-9137	-25719	12853	-53	-5637	-32367	11628	-386	-7987	-32635	-4762	-575	11171	4617	-21138	-108	-22	-98	-70	-128	-7393	14528	-18739	-221	-11788	17551	-21507	62	23	13598	-14473	-65	-59	-108	39	-152	19	29	-75	-21	-58	84	-32	0
0.016667	-33	10780	-1282	-24055	-119	-8577	-25190	12873	-45	-5647	-32062	11645	-380	-7757	-32603	-5765	-613	11414	4537	-21358	-111	-24	-96	-67	-110	-7309	14429	-19157	-222	-11875	17611	-22641	51	2	13315	-15387	-65	-59	-107	38	-151	16	21	-76	-24	-53	80	-31	-1
0.017500	-4	11277	-926	-23963	-128	-7949	-24554	12500	-61	-5592	-31668	11407	-390	-7429	-32079	-6611	-612	11604	4477	-21589	-114	-23	-96	-69	-108	-7221	14234	-19618	-223	-11903	17596	-23763	59	-66	12950	-16351	-64	-57	-105	38	-153	18	33	-77	-26	-57	79	-30	0
0.018333	28	11745	-617	-23834	-134	-7277	-23832	11788	-95	-5432	-31179	10932	-402	-7014	-31179	-7300	-566	11739	4430	-21834	-109	-21	-97	-67	-81	-7135	13951	-20121	-227	-11862	17484	-24864	74	-183	12502	-17364	-64	-57	-104	42	-149	19	34	-74	-19	-52	84	-28	1
0.019167	55	12177	-246	-23659	-170	-6564	-23047	10774	-145	-5167	-30610	10235	-418	-6532	-30051	-7798	-541	11816	4405	-22079	-104	-21	-97	-64	-46	-7062	13567	-20688	-234	-11764	17260	-25926	71	-353	11973	-18421	-62	-56	-104	41	-149	18	30	-76	-23	-52	87	-13	5
0.020000	58	12574	135	-23452	-194	-5837	-22244	9534	-194	-4786	-29964	9342	-403	-6011	-28790	-8096	-499	11834	4400	-22324	-104	-18	-94	-63	-41	-7007	13096	-21311	-242	-11598	16908	-26922	58	-568	11363	-19524	-61	-56	-100	42	-155	20	36	-69	-18	-51	84	-28	2
0.020833	67	12955	528	-23208	-218	-5109	-21450	8136	-225	-4294	-29280	8265	-407	-5474	-27449	-8202	-390	11785	4412	-22560	-102	-18	-96	-42	-32	-6979	12539	-22009	-253	-11378	16406	-27848	61	-850	10695	-20652	-65	-58	-104	42	-148	7	33	-73	-25	-56	78	-28	0
0.021667	61	13301	921	-22946	-234	-4391	-20692	6648	-228	-3677	-28534	7042	-415	-4948	-26071	-8121	-270	11686	4446	-22774	-109	-25	-99	-66	-34	-6980	11908	-22776	-222	-11094	15743	-28673	90	-1169	9977	-21779	-66	-62	-108	38	-152	11	23	-76	-23	-56	79	-31	-5
0.022500	35	13636	1312	-22659	-223	-3694	-20010	5142	-207	-3012	-27754	5676	-421	-4464	-24706	-7875	-191	11527	4499	-22965	-110	-25	-99	-68	-36	-7018	11208	-23622	-198	-10756	14931	-29375	78	-1531	9231	-22935	-65	-60	-105	40	-152	12	32	-76	-24	-57	79	-31	-6
0.023333	21	13926	1687	-22366	-197	-3027	-19404	3671	-182	-2253	-26934	4208	-421	-4044	-23385	-7497	-97	11318	4568	-23128	-109	-25	-101	-69	-39	-7092	10488	-24520	-205	-10369	13954	-29949	77	-1925	8478	-24064	-68	-64	-109	36	-177	11	32	-55	-24	-59	79	-30	-6
0.024167	40	14203	2053	-22079	-179	-2392	-18894	2284	-161	-1467	-26091	2655	-411	-3720	-22140	-7029	2	11065	4662	-23269	-109	-25	-102	-72	-53	-7188	9748	-25468	-199	-9940	12834	-30371	91	-2347	7741	-25165	-64	-62	-107	36	-153	15	35	-73	-24	-59	77	-32	-3
0.025000	111	14470	2422	-21771	-164	-1796	-18482	1042	-176	-667	-25211	1049	-383	-3507	-20979	-6509	74	10776	4755	-23379	-110	-27	-100	-69	-65	-7345	9019	-26440	-171	-9488	11579	-30637	50	-2801	7032	-26236	-68	-62	-108	46	-151	15	33	-77	-24	-57	81	-29	-1
0.025833	214	14724	2743	-21482	-180	-1256	-18178	-31	-264	91	-24343	-602	-359	-3423	-19923	-5980	118	10480	4865	-23454	-108	-24	-99	-68	-63	-7525	8325	-27426	-173	-8981	10211	-30738	27	-3278	6385	-27241	-65	-61	-109	40	-151	16	33	-63	-19	-58	81	-29	2
0.026667	275	14967	3058	-21219	-211	-769	-17976	-912	-360	776	-23452	-2262	-357	-3479	-18966	-5509	180	10080	4975	-23508	-105	-23	-99	-69	-73	-7743	7716	-28393	-165	-8475	8762	-30660	19	-3769	5821	-28182	-63	-61	-109	38	-148	18	32	-78	-18	-57	82	-30	2
0.027500	256	15198	3349	-20987	-204	-341	-17855	-1605	-371	1339	-22545	-3942	-354	-3678	-18115	-5082	199	9688	5085	-23541	-107	-24	-99	-67	-96	-7984	7191	-29332	-158	-7985	7291	-30430	24	-4272	5358	-29037	-65	-62	-107	40	-150	19	32	-76	-22	-60	77	-30	0
0.028333	198	15421	3615	-20789	-176	15	-17814	-2115	-291	1752	-21619	-5597	-318	-4009	-17360	-4793	202	9262	5182	-23564	-108	-25	-101	-68	-104	-8277	6788	-30209	-145	-7517	5846	-30029	88	-4773	5008	-29807	-69	-63	-109	37	-151	12	25	-78	-22	-57	84	-29	3
0.029167	89	15647	3862	-20631	-143	304	-17807	-2458	-158	1987	-20675	-7259	-317	-4477	-16690	-4644	183	8810	5261	-23571	-113	-23	-103	-70	-110	-8590	6533	-31009	-128	-7097	4488	-29470	140	-5320	4795	-30486	-66	-60	-108	38	-151	18	33	-78	-24	-63	80	-29	0
0.030000	-48	15871	4072	-20523	-141	516	-17833	-2657	-31	2009	-19710	-8880	-360	-5053	-16084	-4666	133	8322	5312	-23587	-110	-27	-101	-74	-116	-8938	6435	-31719	-114	-6746	3256	-28771	144	-5866	4721	-31062	-67	-62	-111	36	-154	15	30	-80	-23	-62	79	-35	-3
0.030833	-143	16104	4263	-20466	-130	643	-17856	-2782	-7	1806	-18718	-10470	-380	-5712	-15525	-4867	105	7791	5329	-23604	-112	-25	-102	-69	-119	-9315	6513	-32279	-87	-6495	2224	-27939	157	-6428	4794	-31574	-66	-62	-105	38	-151	16	34	-77	-25	-63	87	-32	-1
0.031667	-250	16343	4457	-20460	-129	680	-17855	-2834	-86	1364	-17698	-12019	-413	-6464	-14991	-5255	67	7218	5299	-23642	-109	-26	-102	-70	-128	-9722	6771	-32508	-90	-6357	1450	-27005	184	-7009	5016	-31984	-69	-63	-107	40	-151	18	35	-79	-23	-62	82	-31	0
0.032500	-345	16589	4577	-20514	-124	618	-17805	-2882	-167	687	-16642	-13548	-444	-7259	-14471	-5822	25	6601	5207	-23698	-107	-24	-102	-68	-131	-10162	7204	-32616	-117	-6356	979	-25998	204	-7607	5379	-32310	-63	-57	-103	39	-149	18	36	-79	-24	-59	82	-22	2
0.033333	-401	16846	4696	-20625	-131	466	-17687	-2936	-230	-220	-15548	-15022	-457	-8067	-13946	-6560	-4	5936	5036	-23786	-108	-25	-101	-67	-127	-10634	7804	-32654	-111	-6498	852	-24950	162	-8232	5882	-32563	-65	-59	-107	40	-151	17	29	-78	-24	-56	81	-32	-4
0.034167	-442	17113	4790	-20796	-131	209	-17480	-3115	-269	-1328	-14433	-16449	-448	-8877	-13404	-7447	-40	5224	4774	-23901	-110	-21	-100	-67	-144	-11128	8546	-32677	-109	-6798	1087	-23894	163	-8874	6491	-32669	-66	-60	-107	40	-152	15	33	-79	-26	-58	81	-30	-7
0.035000	-492	17387	4866	-21029	-105	-148	-17176	-3384	-239	-2610	-13287	-17818	-435	-9656	-12835	-8456	-86	4478	4378	-24058	-108	-24	-102	-66	-155	-11636	9415	-32679	-110	-7244	1697	-22862	156	-9539	7222	-32731	-66	-59	-104	42	-150	17	34	-77	-22	-56	84	-30	-3
0.035833	-526	17667	4910	-21311	-94	-596	-16759	-3801	-221	-4022	-12121	-19131	-406	-10386	-12229	-9565	-114	3698	3848	-24250	-107	-29	-98	-68	-169	-12146	10364	-32691	-133	-7821	2682	-21873	118	-10218	8027	-32737	-63	-56	-104	41	-154	18	37	-77	-23	-57	82	-30	-4
0.036667	-533	17951	4946	-21653	-74	-1131	-16224	-4386	-222	-5522	-10942	-20358	-375	-11050	-11578	-10735	-112	2913	3139	-24482	-105	-19	-97	-65	-173	-12648	11368	-32682	-143	-8507	4020	-20974	59	-10892	8907	-32755	-66	-58	-104	43	-155	20	36	-76	-22	-53	84	-26	-4
0.037500	-538	18234	4967	-22041	-51	-1734	-15570	-5157	-228	-7061	-9754	-21575	-360	-11645	-10885	-11938	-120	2140	2240	-24748	-108	-22	-94	-66	-171	-13121	12385	-32691	-143	-9280	5660	-20185	25	-11564	9816	-32750	-63	-56	-104	41	-150	20	35	-64	-22	-53	84	-28	0
0.038333	-535	18514	4975	-22479	-58	-2390	-14798	-6121	-227	-8588	-8565	-22682	-359	-12146	-10157	-13134	-118	1410	1127	-25053	-107	-21	-97	-66	-166	-13554	13370	-32684	-130	-10087	7548	-19530	23	-12210	10740	-32767	-68	-56	-103	44	-120	21	38	-76	-19	-53	85	-26	0
0.039167	-549	18782	4971	-22938	-61	-3099	-13908	-7277	-202	-10047	-7396	-23711	-345	-12560	-9400	-14295	-73	746	-207	-25383	-107	-22	-99	-65	-180	-13927	14283	-32689	-104	-10891	9619	-19030	-30	-12826	11655	-32750	-64	-52	-103	44	-150	22	38	-72	-26	-53	72	-27	0
0.040000	-532	19046	4937	-23469	-66	-3830	-12921	-8617	-177	-11401	-6264	-24648	-318	-12883	-8619	-15405	-26	178	-1786	-25751	-109	-24	-99	-67	-194	-14226	15090	-32679	-95	-11654	11799	-18682	-101	-13397	12547	-32764	-88	-59	-105	42	-148	20	37	-76	-21	-52	86	-27	-3
0.040833	-510	19299	4904	-24018	-76	-4574	-11813	-10123	-146	-12611	-5159	-25484	-284	-13133	-7826	-16439	-3	-250	-3577	-26141	-108	-21	-83	-67	-203	-14435	15749	-32694	-103	-12337	14010	-18492	-152	-13906	13391	-32751	-67	-60	-104	40	-153	20	16	-75	-27	-58	81	-27	0
0.041667	-500	19548	4826	-24597	-72	-5301	-10633	-11760	-120	-13642	-4112	-26206	-245	-13313	-7028	-17379	5	-506	-5553	-26553	-110	-24	-99	-70	-216	-14547	16249	-32586	-125	-12896	16181	-18438	-170	-14336	14165	-32767	-69	-66	-105	38	-153	17	33	-75	-25	-59	80	-30	-3
0.042500	-462	19805	4695	-25188	-67	-6008	-9390	-13499	-128	-14465	-3135	-26815	-231	-13444	-6248	-18212	30	-547	-7663	-26977	-108	-21	-94	-68	-221	-14550	16562	-32393	-132	-13303	18227	-18583	-181	-14671	14859	-32752	-65	-59	-104	38	-152	21	34	-78	-26	-56	80	-29	-1
0.043333	-383	20082	4489	-25786	-55	-6671	-8096	-15307	-148	-15089	-2228	-27286	-231	-13541	-5503	-18928	68	-338	-9850	-27405	-109	-23	-102	-69	-228	-14441	16689	-32111	-134	-13533	20060	-18773	-88	-14903	15458	-32763	-67	-60	-136	36	-152	18	34	-74	-23	-57	79	-27	-1
0.044167	-275	20375	4186	-26390	-41	-7285	-6761	-17152	-129	-15494	-1421	-27631	-230	-13630	-4802	-19528	79	151	-12038	-27840	-108	-17	-83	-68	-224	-14233	16619	-31779	-152	-13580	21620	-19080	97	-15022	15962	-32751	-65	-59	-107	40	-153	2	35	-73	-25	-57	79	-26	-3
0.045000	-181	20734	3756	-26990	0	-7848	-5405	-18984	-97	-15698	-712	-27830	-210	-13723	-4161	-20013	94	946	-14153	-28276	-110	-22	-100	-67	-219	-13929	16367	-31377	-159	-13431	22864	-19443	207	-15028	16354	-32762	-64	-60	-107	41	-153	21	35	-70	-21	-56	84	-27	0
0.045833	-81	21131	3163	-27573	-8	-8347	-4066	-20763	-76	-15720	-114	-27893	-182	-13851	-3593	-20389	105	2065	-16097	-28702	-108	-18	-97	-64	-214	-13533	15951	-30901	-158	-13112	23754	-19839	120	-14915	16649	-32750	-62	-67	-103	42	-150	22	35	-69	-22	-58	78	-27	1
0.046667	11	21585	2385	-28135	-17	-8792	-2751	-22460	-45	-15589	367	-27814	-143	-14026	-3116	-20669	93	3507	-17762	-29125	-107	-22	-100	-66	-211	-13103	15395	-30325	-152	-12632	24269	-20225	68	-14699	16838	-32758	-65	-60	-105	41	-152	21	35	-73	-22	-58	84	-26	0
0.047500	59	22084	1406	-28661	-18	-9177	-1476	-24043	-18	-15336	731	-27601	-98	-14267	-2730	-20858	74	5260	-19058	-29524	-105	-24	-99	-66	-206	-12625	14720	-29643	-165	-12023	24406	-20571	49	-14383	16930	-32749	-67	-58	-103	40	-152	21	34	-80	-25	-58	80	-28	0
0.048333	109	22587	196	-29154	-24	-9517	-260	-25485	-29	-14995	976	-27257	-98	-14565	-2428	-20970	61	7297	-19894	-29901	-111	-29	-102	-70	-210	-12139	13978	-28837	-154	-11325	24184	-20841	53	-13991	16930	-32767	-70	-65	-130	35	-156	16	29	-80	-25	-62	78	-31	-4
0.049167	156	23124	-1244	-29601	-28	-9816	895	-26769	-97	-14610	1109	-26805	-125	-14928	-2225	-21017	52	9589	-20182	-30234	-113	-24	-99	-69	-180	-11667	13212	-27906	-155	-10588	23639	-21000	62	-13534	16854	-32749	-69	-61	-107	37	-149	17	30	-93	-26	-62	78	-32	-1
0.050000	171	23595	-2923	-30000	-40	-10082	1969	-27860	-95	-14210	1142	-26245	-98	-15338	-2100	-21009	26	12087	-19873	-30531	-114	-30	-104	-69	-181	-11244	12464	-26852	-179	-9854	22831	-21035	-11	-13045	16697	-32766	-73	-64	-110	36	-155	16	27	-82	-24	-61	79	-34	-3
0.050833	153	23959	-4838	-30351	-47	-10331	2948	-28756	-86	-13844	1076	-25609	-74	-15799	-2056	-20950	3	14746	-18898	-30778	-113	-25	-101	-69	-183	-10899	11772	-25680	-182	-9174	21823	-20914	-70	-12542	16490	-32748	-68	-60	-108	38	-151	19	30	-80	-11	-62	77	-18	-1
0.051667	127	24154	-6956	-30652	-46	-10571	3827	-29446	-45	-13533	929	-24911	-62	-16271	-2065	-20850	-5	17483	-17238	-30951	-110	-23	-98	-67	-168	-10648	11177	-24399	-194	-8590	20676	-20622	-85	-12056	16231	-32761	-80	-60	-105	39	-149	18	35	-76	-19	-57	79	-31	1
0.052500	91	24104	-9257	-30905	-39	-10812	4598	-29940	-17	-13304	708	-24173	-45	-16750	-2132	-20726	-35	20231	-14914	-31037	-107	-22	-98	-72	-159	-10518	10708	-23028	-205	-8152	19473	-20168	-81	-11620	15932	-32745	-65	-58	-104	36	-153	19	33	-76	-21	-61	80	-22	0
0.053333	37	23760	-11689	-31115	-25	-11072	5254	-30246	-18	-13173	432	-23424	-22	-17197	-2228	-20575	-72	22907	-11969	-31084	-110	-24	-100	-67	-132	-10521	10395	-21604	-165	-7886	18307	-19546	-92	-11254	15608	-32759	-63	-59	-107	39	-151	19	33	-75	-21	-57	81	-31	2
0.054167	0	23073	-14171	-31275	-9	-11343	5798	-30367	-27	-13150	123	-22689	-28	-17582	-2363	-20401	-88	25429	-8472	-31026	-107	-22	-99	-66	-129	-10668	10255	-20157	-154	-7824	17222	-18771	-150	-10990	15262	-32733	-63	-58	-105	38	-148	19	34	-74	-21	-59	78	-32	2
0.055000	-18	22016	-16647	-31402	-15	-11636	6224	-30314	-50	-13233	-205	-21986	-29	-17873	-2453	-20195	-122	27722	-4489	-30877	-108	-24	-99	-57	-130	-10966	10297	-18713	-151	-7969	16308	-17859	-186	-10835	14910	-32619	-63	-58	-105	39	-150	17	35	-76	-19	-57	80	-32	1
0.055833	-104	20570	-19022	-31486	-25	-11947	6536	-30108	-57	-13407	-539	-21339	-28	-18051	-2558	-19970	-153	29701	-144	-30624	-108	-25	-97	-67	-121	-11400	10530	-17309	-145	-8333	15588	-16833	-177	-10803	14563	-32388	-66	-60	-105	40	-150	17	34	-78	-19	-61	80	-30	1
0.056667	-185	18762	-21196	-31543	-39	-12275	6726	-29763	-45	-13664	-866	-20757	-22	-18079	-2633	-19715	-178	31345	4399	-30280	-110	-26	-101	-69	-134	-11967	10936	-15977	-150	-8897	15117	-15722	-169	-10907	14219	-32084	-66	-64	-113	35	-156	16	30	-78	-26	-60	78	-33	-3
0.057500	-231	16642	-23052	-31570	-44	-12607	6811	-29297	-29	-13977	-1170	-20266	-25	-17940	-2684	-19439	-202	32565	8975	-29836	-109	-23	-102	-67	-128	-12647	11508	-14739	-151	-9660	14906	-14552	-181	-11137	13909	-31668	-64	-59	-107	40	-149	16	29	-76	-14	-61	82	-31	0
0.058333	-265	14271	-24490	-31595	-38	-12930	6790	-28712	-19	-14313	-1450	-19867	-30	-17614	-2692	-19109	-220	32767	13415	-29305	-108	-25	-102	-68	-116	-13427	12220	-13634	-145	-10570	14955	-13373	-228	-11499	13621	-31154	-65	-58	-116	42	-148	20	35	-73	-18	-58	84	-28	1
0.059167	-340	11751	-25420	-31553	-32	-13236	6665	-28037	-32	-14652	-1666	-19557	-23	-17100	-2668	-18773	-220	32767	17574	-28691	-100	-23	-99	-64	-122	-14278	13039	-12684	-145	-11597	15293	-12207	-247	-11972	13366	-30516	-62	-57	-102	57	-149	19	36	-74	-21	-59	81	-29	3
0.060000	-442	9188	-25761	-31523	-43	-13515	6436	-27284	-46	-14958	-1851	-19355	-12	-16396	-2616	-18360	-213	32767	21346	-28010	-103	-25	-98	-66	-120	-15170	13938	-11899	-142	-12701	15840	-11102	-233	-12546	13149	-29749	-64	-56	-104	41	-147	21	36	-75	-18	-57	85	-28	2
0.060833	-507	6664	-25452	-31469	-33	-13746	6122	-26479	-44	-15195	-1999	-19248	-18	-15511	-2547	-17929	-204	32767	24608	-27283	-102	-22	-99	-65	-110	-16077	14872	-11299	-151	-13842	16576	-10073	-236	-13199	12974	-28847	-63	-80	-104	38	-148	18	33	-77	-18	-58	81	-28	0
0.061667	-562	4342	-24472	-31409	-33	-13916	5708	-25637	-33	-15346	-2107	-19232	-19	-14458	-2469	-17458	-189	31915	27193	-26539	-110	-26	-100	-67	-110	-16972	15803	-10878	-155	-14978	17463	-9160	-262	-13909	12846	-27806	-61	-60	-105	39	-152	16	30	-77	-22	-58	79	-28	0
0.062500	-604	2349	-22833	-31331	-35	-14003	5225	-24759	-22	-15379	-2184	-19284	-22	-13259	-2394	-16946	-173	30469	29112	-25798	-110	-33	-99	-66	-97	-17825	16723	-10624	-160	-16059	18426	-8377	-256	-14637	12769	-26629	-65	-58	-105	39	-149	16	33	-77	-22	-59	79	-27	1
0.063333	-624	796	-20586	-31236	-27	-13998	4660	-23865	-33	-15295	-2235	-19385	-14	-11949	-2338	-16397	-164	28662	30320	-25082	-108	-25	-101	-67	-82	-18612	17571	-10525	-168	-17047	19417	-7741	-256	-15364	12746	-25329	-65	-59	-116	42	-148	17	34	-75	-19	-56	81	-27	1
0.064167	-652	-224	-17818	-31120	-26	-13890	4020	-22963	-14	-15013	-2278	-19522	-32	-10569	-2321	-15820	-167	26524	30826	-24432	-108	-23	-100	-68	-90	-19310	18329	-10577	-165	-17910	20373	-7260	-275	-16063	12779	-23922	-64	-55	-102	40	-153	16	35	-73	-21	-58	78	-38	1
0.065000	-704	-637	-14629	-30986	-28	-13668	3312	-22067	-12	-14597	-2323	-19670	-41	-9157	-2357	-15216	-170	24163	30664	-23872	-115	-28	-102	-68	-102	-19887	18963	-10746	-158	-18618	21243	-6949	-274	-16705	12858	-22408	-68	-62	-107	38	-150	18	32	-74	-23	-58	80	-28	-1
0.065833	-719	-391	-11123	-30824	-25	-13325	2540	-21189	-22	-13992	-2389	-19812	-53	-7747	-2464	-14583	-146	21582	29901	-23427	-109	-24	-98	-67	-124	-20341	19470	-11003	-167	-19163	21981	-6759	-283	-17274	12990	-20830	-65	-58	-103	49	-151	20	37	-72	-25	-56	80	-28	2
0.066667	-699	527	-7505	-30637	-43	-12860	1717	-20326	-19	-13275	-2484	-19909	-77	-6364	-2648	-13939	-137	18930	28634	-23123	-108	-24	-100	-72	-136	-20660	19826	-11327	-137	-19521	22544	-6721	-265	-17752	13168	-19216	-56	-61	-105	40	-151	19	35	-74	-19	-56	81	-30	0
0.067500	-672	2092	-3935	-30422	-63	-12285	849	-19501	-38	-12397	-2631	-19968	-109	-5068	-2920	-13273	-122	16230	26985	-22973	-107	-25	-100	-70	-132	-20837	20035	-11689	-132	-19703	22903	-6803	-234	-18129	13384	-17598	-68	-64	-107	37	-152	18	33	-75	-25	-59	77	-30	0
0.068333	-648	4245	-590	-30178	-78	-11603	-62	-18712	-74	-11385	-2836	-19954	-102	-3868	-3287	-12649	-112	13562	25088	-22995	-111	-25	-100	-69	-125	-20882	20090	-12064	-114	-19712	23043	-6989	-197	-18387	13639	-15999	-65	-60	-107	36	-153	17	32	-75	-23	-57	82	-28	0
0.069167	-617	6888	2373	-29906	-82	-10821	-1010	-17957	-40	-10271	-3112	-19864	-91	-2799	-3753	-12018	-97	10984	23089	-23178	-107	-25	-101	-70	-141	-20794	20011	-12424	-130	-19566	22963	-7249	-178	-18550	13928	-14449	-66	-58	-91	37	-150	16	32	-77	-23	-58	77	-32	-1
0.070000	-584	9928	4814	-29577	-96	-9956	-1984	-17258	-24	-9083	-3469	-19681	-88	-1867	-4311	-11417	-90	8534	21117	-23551	-109	-34	-102	-66	-161	-20593	19806	-12749	-163	-19289	22671	-7566	-205	-18605	14248	-12976	-64	-60	-111	36	-151	15	30	-75	-25	-66	76	-29	-3
0.070833	-551	13265	6602	-29257	-79	-9030	-2956	-16613	6	-7847	-3907	-19406	-95	-1078	-4957	-10852	-95	6243	19319	-24071	-110	-24	-101	-70	-145	-20298	19495	-13022	-177	-18910	22187	-7914	-194	-18565	14592	-11618	-62	-61	-108	38	-151	15	30	-77	-21	-59	78	-31	1
0.071667	-516	16735	7649	-28903	-63	-8065	-3932	-16030	19	-6588	-4428	-19040	-78	-421	-5678	-10330	-74	4157	17814	-24736	-116	-24	-101	-65	-122	-19925	19108	-13235	-154	-18455	21538	-8260	-136	-18442	14958	-10396	-62	-60	-105	38	-148	18	34	-75	-17	-57	84	-28	2
0.072500	-475	20189	7897	-28517	-76	-7078	-4891	-15512	11	-5349	-5043	-18591	-84	94	-6475	-9869	-75	2276	16695	-25520	-108	-11	-101	-65	-148	-19503	18662	-13388	-128	-17972	20762	-8600	-126	-18264	15334	-9329	-63	-57	-107	37	-160	19	34	-73	-22	-58	80	-31	1
0.073333	-420	23472	7324	-28128	-98	-6104	-5831	-15067	5	-4146	-5745	-18067	-72	490	-7314	-9479	-72	612	16023	-26396	-111	-27	-104	-69	-160	-19048	18178	-13477	-126	-17479	19920	-8909	-128	-18042	15712	-8439	-67	-60	-112	35	-151	12	32	-82	-26	-58	79	-29	-3
0.074167	-385	26430	5952	-27743	-96	-5145	-6738	-14704	8	-3010	-6516	-17486	-56	782	-8195	-9163	-68	-837	15839	-27338	-108	-24	-101	-69	-145	-18584	17689	-13507	-119	-17014	18989	-9172	-151	-17789	16089	-7725	-61	-57	-107	39	-150	15	29	-79	-19	-60	78	-32	3
0.075000	-382	28939	3829	-27361	-79	-4221	-7592	-14399	4	-1959	-7344	-16853	-55	995	-9085	-8925	-76	-2085	16139	-28310	-108	-26	-103	-67	-138	-18131	17209	-13480	-132	-16598	18075	-9386	-191	-17526	16453	-7184	-63	-58	-110	37	-149	7	30	-78	-22	-59	80	-25	0
0.075833	-349	30898	1031	-27004	-70	-3384	-8387	-14179	-7	-1024	-8225	-16205	-82	1141	-9985	-8775	-67	-3165	16886	-29273	-108	-25	-101	-67	-158	-17704	16753	-13416	-150	-16257	17187	-9548	-195	-17254	16796	-6825	-42	-58	-75	39	-152	13	29	-79	-25	-59	80	-29	-3
0.076667	-289	32192	-2299	-26717	-73	-2580	-9121	-14042	-18	-208	-9136	-15546	-86	1235	-10883	-8712	-65	-4088	18015	-30200	-109	-29	-102	-70	-176	-17322	16340	-13324	-173	-15997	16367	-9658	-182	-16982	17103	-6632	-64	-59	-111	37	-154	15	32	-78	-23	-58	81	-29	-3
0.077500	-254	32751	-6008	-26434	-67	-1874	-9779	-13979	-48	477	-10065	-14902	-87	1290	-11729	-8732	-64	-4867	19417	-31062	-108	-25	-98	-68	-171	-16947	15959	-13217	-109	-15827	15637	-9726	-184	-16716	17363	-6592	-63	-56	-107	40	-152	13	28	-75	-19	-59	78	-30	-1
0.078333	-234	32507	-9943	-26252	-75	-1258	-10367	-13976	-79	1028	-10993	-14290	-104	1321	-12599	-8842	-58	-5544	20983	-31838	-130	-25	-99	-72	-171	-16624	15624	-13108	-100	-15749	14997	-9761	-210	-16444	17556	-6686	-61	-55	-108	41	-150	20	33	-76	-23	-57	81	-28	3
0.079167	-215	31446	-13938	-26153	-91	-731	-10874	-14026	-93	1448	-11895	-13734	-124	1326	-13397	-9026	-60	-6129	22583	-32339	-107	-25	-97	-69	-156	-16333	15332	-13022	-114	-15759	14514	-9771	-425	-16165	17673	-6893	-62	-56	-103	43	-149	19	36	-73	-19	-57	82	-28	4
0.080000	-187	29525	-17874	-26153	-93	-291	-11310	-14168	-108	1739	-12760	-13244	-121	1311	-14166	-9282	-46	-6659	24102	-32557	-102	-26	-114	-69	-153	-16069	15066	-12959	-100	-15841	14130	-9775	-621	-15871	17706	-7192	-59	-56	-109	39	-147	19	34	-76	-23	-60	86	-28	0
0.080833	-142	26734	-21604	-26259	-102	63	-11681	-14343	-129	1905	-13581	-12836	-128	1264	-14890	-9604	-59	-7146	25412	-32627	-108	-24	-98	-70	-165	-15822	14818	-12936	-96	-15987	13854	-9791	-543	-15545	17640	-7560	-65	-56	-108	41	-149	15	33	-79	-24	-59	79	-32	1
0.081667	-114	23150	-24977	-26488	-111	334	-11972	-14558	-143	1953	-14341	-12518	-146	1177	-15576	-9987	-74	-7616	26396	-32683	-93	-28	-104	-74	-179	-15581	14575	-12961	-112	-16171	13676	-9832	-497	-15181	17471	-7972	-69	-62	-110	34	-154	10	28	-68	-26	-62	77	-35	-4
0.082500	-110	18870	-27854	-26818	-94	529	-12213	-14799	-172	1902	-15035	-12282	-153	1044	-16216	-10407	-64	-8065	26953	-32680	-112	-27	-100	-76	-179	-15322	14328	-13028	-132	-16370	13579	-9905	-482	-14760	17202	-8394	-66	-58	-110	37	-155	13	33	-82	-25	-61	78	-35	-3
0.083333	-99	14011	-30135	-27246	-100	658	-12395	-15054	-169	1767	-15650	-12140	-144	852	-16806	-10844	-46	-8510	27070	-32700	-93	-26	-104	-73	-155	-15038	14060	-13146	-133	-16560	13544	-10030	-434	-14279	16821	-8822	-66	-58	-107	36	-153	12	30	-82	-22	-61	78	-32	0
0.084167	-98	8664	-31591	-27768	-108	724	-12542	-15320	-169	1542	-16191	-12089	-156	583	-17359	-11304	-52	-8971	26652	-32688	-109	-28	-103	-73	-158	-14705	13761	-13310	-125	-16727	13538	-10213	-375	-13736	16345	-9227	-65	-60	-105	39	-151	16	36	-77	-23	-58	81	-31	-3
0.085000	-101	3090	-32213	-28368	-103	727	-12656	-15578	-188	1256	-16658	-12122	-187	234	-17869	-11760	-42	-9449	25705	-32703	-113	-26	-103	-72	-160	-14363	13419	-13522	-146	-16840	13540	-10465	-283	-13120	15772	-9615	-63	-33	-107	38	-155	16	34	-80	-22	-58	85	-30	0
0.085833	-97	-2699	-32478	-29026	-117	675	-12747	-15816	-182	907	-17059	-12238	-181	-215	-18339	-12205	-35	-9953	24247	-32686	-109	-22	-99	-68	-162	-13942	13030	-13770	-168	-16891	13524	-10790	-222	-12441	15120	-9963	-62	-56	-103	39	-149	18	36	-76	-22	-57	84	-31	-1
0.086667	-72	-8403	-32336	-29715	-113	561	-12832	-16043	-186	504	-17401	-12417	-182	-768	-18779	-12633	-38	-10486	22340	-32702	-105	-23	-99	-69	-169	-13515	12591	-14047	-151	-16863	13471	-11185	-165	-11705	14403	-10265	-60	-60	-104	41	-150	15	34	-75	-19	-56	84	-30	0
0.087500	-44	-13856	-31346	-30408	-94	396	-12912	-16231	-184	55	-17695	-12655	-233	-1433	-19184	-13029	-41	-11057	20070	-32686	-109	-23	-100	-67	-174	-13025	12129	-14353	-149	-16754	13364	-11653	-104	-10937	13641	-10539	-60	-58	-104	40	-150	16	34	-75	-24	-56	84	-31	-1
0.088333	-55	-18942	-29641	-31088	-113	172	-13003	-16392	-198	-443	-17948	-12941	-217	-2193	-19556	-13383	-57	-11666	17523	-32703	-110	-25	-104	-68	-176	-12498	11573	-14666	-158	-16553	13193	-12179	-62	-10142	12857	-10757	-64	-59	-109	38	-152	15	40	-77	-21	-57	81	-29	-3
0.089167	-76	-23539	-27334	-31729	-105	-115	-13106	-16525	-206	-960	-18177	-13262	-217	-3072	-19900	-13698	-50	-12313	14815	-32686	-107	-23	-99	-69	-162	-11950	11021	-14980	-142	-16271	12952	-12763	-28	-9354	12072	-10956	-64	-58	-109	38	-153	15	34	-78	-21	-60	80	-33	-4
0.090000	-46	-27537	-24519	-32299	-109	-472	-13231	-16602	-204	-1573	-18387	-13613	-223	-4030	-20215	-13962	-35	-13011	12048	-32706	-112	-29	-103	-74	-179	-11399	10454	-15286	-151	-15914	12649	-13381	-49	-8587	11292	-11136	-68	-60	-109	33	-160	-4	36	-79	-25	-62	78	-38	-4
0.090833	-5	-30456	-21282	-32569	-125	-917	-13376	-16651	-206	-2205	-18588	-13975	-219	-5065	-20506	-14181	-32	-13752	9353	-32684	-110	-27	-101	-70	-166	-10856	9902	-15567	-165	-15484	12292	-14046	-61	-7860	10561	-11292	-63	-59	-105	35	-151	16	35	-78	-21	-59	79	-34	-1
0.091667	19	-31722	-17756	-32689	-105	-1395	-13538	-16666	-200	-2880	-18785	-14345	-208	-6161	-20766	-14347	-49	-14542	6845	-32652	-104	-23	-100	-69	-145	-10333	9381	-15820	-184	-15006	11895	-14697	-47	-7211	9888	-11442	-60	-58	-105	43	-146	20	37	-75	-17	-52	82	-29	2
0.092500	60	-32260	-14043	-32731	-107	-1979	-13734	-16654	-199	-3621	-18990	-14733	-215	-7318	-21015	-14474	-49	-15384	4618	-32588	-107	-19	-99	-66	-160	-9864	8904	-16046	-210	-14491	11451	-15362	-48	-6661	9282	-11605	-41	-53	-103	41	-149	18	32	-76	-21	-59	82	-30	1
0.093333	54	-32495	-10269	-32752	-113	-2644	-13953	-16626	-197	-4424	-19207	-15119	-215	-8497	-21254	-14568	-47	-16273	2767	-32581	-108	-24	-103	-66	-182	-9461	8502	-16228	-202	-13965	11041	-16012	-8	-6231	8762	-11785	-61	-58	-104	40	-144	20	35	-73	-23	-57	82	-31	-1
0.094167	30	-32585	-6550	-32746	-101	-3394	-14194	-16556	-202	-5285	-19431	-15501	-205	-9685	-21466	-14631	-39	-17202	1352	-32576	-107	-22	-100	-65	-189	-9141	8199	-16364	-211	-13451	10631	-16636	24	-5937	8337	-11977	-61	-58	-103	41	-151	19	32	-75	-21	-58	82	-31	2
0.095000	8	-32641	-2975	-32764	-90	-4233	-14456	-16539	-207	-6236	-19656	-15888	-211	-10855	-21667	-14673	-42	-18168	399	-32639	-111	-23	-102	-68	-193	-8916	7992	-16458	-189	-12966	10266	-17210	40	-5831	8012	-12203	-62	-58	-105	39	-150	18	33	-74	-16	-59	84	-25	1
0.095833	25	-32650	344	-32747	-82	-5150	-14721	-16501	-189	-7209	-19882	-16270	-208	-11996	-21857	-14704	-51	-19159	-76	-32672	-107	-21	-101	-68	-191	-8801	7905	-16505	-170	-12533	9957	-17738	75	-5784	7787	-12460	-62	-57	-109	40	-147	18	34	-75	-18	-61	82	-28	0
0.096667	27	-32674	3305	-32763	-88	-6146	-14997	-16483	-216	-8260	-20098	-16652	-205	-13103	-22032	-14724	-80	-20149	-91	-32714	-110	-22	-101	-68	-177	-8798	7942	-16513	-177	-12159	9740	-18200	80	-5937	7664	-12750	-64	-78	-108	36	-151	19	36	-78	-19	-58	82	-28	-3
0.097500	-32	-32664	5816	-32747	-85	-7208	-15266	-16474	-205	-9370	-20293	-17035	-218	-14165	-22191	-14759	-81	-21124	318	-32694	-105	-22	-100	-66	-189	-8909	8104	-16483	-189	-11877	9612	-18587	63	-6230	7631	-13065	-60	-58	-103	41	-149	19	36	-73	-23	-57	81	-30	0
0.098333	-47	-32679	7825	-32764	-85	-8330	-15526	-16539	-201	-10546	-20455	-17421	-208	-15161	-22325	-14799	-68	-22067	1090	-32712	-109	-26	-104	-39	-196	-9138	8388	-16421	-180	-11688	9599	-18898	80	-6656	7685	-13408	-64	-60	-108	35	-152	18	35	-65	-23	-58	81	-43	0
0.099167	-8	-32487	9290	-32723	-77	-9511	-15765	-16634	-202	-11763	-20574	-17787	-198	-16090	-22432	-14857	-61	-22948	2151	-32695	-104	-23	-98	-68	-190	-9471	8783	-16333	-176	-11598	9693	-19125	99	-7190	7819	-13780	-62	-53	-105	37	-150	21	36	-73	-23	-57	80	-28	0
0.100000	-3	-31579	10184	-32463	-72	-10728	-15971	-16780	-188	-13012	-20631	-18186	-194	-16952	-22497	-14934	-52	-23745	3438	-32709	-105	-22	-101	-67	-216	-9907	9268	-16225	-166	-11614	9902	-19263	104	-7824	8012	-14154	-64	-51	-107	40	-150	40	51	-75	-18	-56	82	-26	1
0.100833	-49	-30292	10490	-32026	-74	-11954	-16143	-16989	-180	-14288	-20628	-18567	-193	-17757	-22531	-15046	-77	-24444	4822	-32698	-110	-25	-99	-67	-201	-10427	9815	-16116	-162	-11738	10212	-19319	127	-8535	8253	-14547	-61	-56	-108	37	-154	18	32	-76	-24	-59	78	-31	-4
0.101667	-69	-28854	10214	-31505	-72	-13225	-16275	-17259	-178	-15577	-20550	-18944	-189	-18508	-22517	-15182	-72	-25012	6251	-32711	-109	-24	-104	-73	-196	-11021	10436	-15999	-174	-11966	10620	-19294	107	-9293	8532	-14937	-65	-61	-109	44	-151	11	27	-78	-24	-61	77	-26	-3
0.102500	-73	-27369	9390	-30915	-64	-14481	-16353	-17591	-171	-16859	-20390	-19317	-180	-19205	-22447	-15344	-62	-25421	7639	-32694	-109	-23	-102	-70	-224	-11665	11082	-15886	-178	-12321	11102	-19181	66	-10070	8839	-15322	-66	-61	-105	36	-158	12	32	-79	-24	-59	80	-31	-4
0.103333	-65	-25894	8069	-30284	-63	-15726	-16376	-17984	-164	-18150	-20145	-19677	-167	-19865	-22315	-15531	-47	-25660	8916	-32710	-112	-25	-103	-69	-230	-12348	11731	-15787	-174	-12667	11648	-18986	40	-10848	9156	-15700	-63	-58	-105	36	-153	12	35	-76	-23	-58	78	-22	-3
0.104167	-45	-24423	6308	-29633	-56	-16962	-16335	-18432	-138	-19406	-19816	-20030	-151	-20500	-22119	-15744	-66	-25713	10033	-32691	-110	-24	-100	-73	-219	-13047	12350	-15712	-193	-13107	12223	-18726	46	-11606	9476	-16063	-64	-60	-108	39	-150	15	35	-76	-22	-59	82	-24	0
0.105000	-60	-23042	4221	-28973	-44	-18180	-16229	-18941	-153	-20628	-19407	-20367	-136	-21117	-21845	-15973	-61	-25568	10952	-32706	-109	-24	-102	-72	-223	-13740	12926	-15662	-187	-13583	12791	-18384	42	-12330	9787	-16411	-67	-60	-107	39	-150	15	36	-48	-18	-56	84	-27	-1
0.105833	-61	-21676	1868	-28326	-61	-19365	-16045	-19490	-143	-21800	-18925	-20691	-126	-21735	-21513	-16223	-76	-25226	11643	-32690	-105	-22	-103	-70	-223	-14414	13426	-15645	-158	-14075	13348	-17989	39	-12993	10077	-16745	-62	-61	-107	38	-149	19	37	-73	-22	-61	82	-30	3
0.106667	-36	-20349	-632	-27711	-77	-20517	-15799	-20074	-122	-22917	-18384	-20999	-116	-22362	-21106	-16475	-91	-24684	12096	-32709	-107	-28	-105	-73	-235	-15054	13837	-15668	-160	-14561	13866	-17535	45	-13598	10339	-17069	-86	-65	-112	34	-152	13	32	-88	-23	-61	78	-31	0
0.107500	-8	-19028	-3176	-27148	-63	-21633	-15481	-20685	-132	-23970	-17787	-21294	-109	-23011	-20627	-16748	-100	-23947	12328	-32690	-108	-24	-102	-72	-234	-15649	14147	-15725	-156	-15028	14320	-17033	46	-14134	10581	-17377	-67	-63	-105	38	-154	13	36	-76	-28	-59	80	-31	-1
0.108333	25	-17740	-5661	-26648	-69	-22717	-15095	-21308	-125	-24961	-17142	-21569	-109	-23681	-20082	-17012	-84	-23035	12355	-32702	-111	-26	-103	-76	-222	-16193	14343	-15824	-148	-15433	14697	-16488	58	-14588	10788	-17684	-65	-62	-111	37	-153	17	33	-101	-22	-62	82	-31	-4
0.109167	41	-16446	-8004	-26233	-65	-23760	-14637	-21964	-127	-25876	-16470	-21825	-105	-24376	-19487	-17276	-73	-21966	12211	-32585	-108	-24	-102	-70	-221	-16677	14422	-15963	-158	-15759	14985	-15916	69	-14960	10970	-17991	-63	-60	-109	36	-154	12	33	-77	-24	-60	78	-34	-3
0.110000	13	-15148	-10133	-25916	-66	-24765	-14124	-22560	-113	-26702	-15789	-22071	-85	-25090	-18842	-17532	-94	-20766	11923	-32427	-111	-25	-104	-73	-224	-17096	14383	-16144	-165	-16073	15172	-15322	68	-15285	11114	-18292	-68	-62	-112	36	-153	12	33	-80	-30	-60	79	-33	-3
0.110833	-12	-13836	-11988	-25701	-72	-25714	-13554	-23156	-111	-27440	-15098	-22292	-88	-25817	-18165	-17778	-122	-19448	11544	-32213	-108	-31	-102	-69	-212	-17451	14234	-16353	-195	-16283	15255	-14707	80	-15531	11258	-18636	-65	-60	-107	39	-152	15	35	-76	-22	-60	81	-30	-3
0.111667	26	-12515	-13514	-25598	-77	-26612	-12938	-23713	-112	-28085	-14422	-22515	-77	-26552	-17449	-18006	-111	-18056	11113	-31958	-110	-24	-101	-67	-205	-17747	13988	-16596	-223	-16415	15250	-14081	92	-15721	11377	-18987	-66	-60	-105	39	-152	18	39	-74	-21	-67	87	-26	0
0.112500	60	-11207	-14693	-25607	-69	-27443	-12284	-24225	-102	-28634	-13761	-22694	-64	-27277	-16722	-18223	-83	-16619	10669	-31743	-109	-18	-98	-65	-228	-17987	13647	-16874	-198	-16472	15154	-13461	110	-15866	11477	-19368	-53	-57	-103	40	-152	18	35	-77	-19	-58	80	-29	-1
0.113333	-8	-9922	-15512	-25734	-53	-28209	-11602	-24689	-102	-29096	-13132	-22881	-45	-27974	-15996	-18421	-77	-15180	10250	-31512	-105	-19	-116	-68	-243	-18197	13235	-17176	-199	-16463	14986	-12850	119	-15970	11570	-19778	-62	-56	-105	21	-151	15	32	-75	-19	-57	81	-29	1
0.114167	-46	-8677	-15995	-25961	-46	-28899	-10902	-25106	-92	-29459	-12542	-23056	-31	-28631	-15285	-18605	-90	-13761	9879	-31281	-103	-27	-100	-65	-231	-18367	12775	-17490	-207	-16404	14756	-12263	110	-16048	11668	-20226	-63	-56	-103	40	-152	16	36	-76	-23	-56	81	-30	-4
0.115000	-68	-7492	-16156	-26275	-62	-29506	-10186	-25432	-92	-29735	-11989	-23219	-26	-29224	-14598	-18766	-108	-12390	9582	-31065	-112	-25	-103	-69	-215	-18512	12282	-17819	-187	-16298	14491	-11706	89	-16109	11763	-20712	-67	-62	-108	30	-159	13	30	-78	-22	-59	79	-33	-8
0.115833	-69	-6384	-16035	-26669	-60	-30018	-9475	-25692	-103	-29904	-11486	-23370	-43	-29737	-13940	-18916	-109	-11081	9371	-30858	-109	-21	-100	-66	-217	-18639	11784	-18150	-176	-16161	14205	-11175	118	-16154	11876	-21232	-64	-58	-105	39	-153	16	34	-78	-22	-60	79	-35	-3
0.116667	-84	-5378	-15685	-27114	-63	-30431	-8775	-25883	-84	-29987	-11029	-23512	-42	-30156	-13319	-19042	-102	-9873	9245	-30676	-105	-22	-102	-70	-221	-18756	11296	-18477	-191	-16011	13924	-10696	133	-16189	11998	-21785	-65	-61	-108	34	-155	19	33	-78	-24	-58	92	-33	-3
0.117500	-95	-4495	-15200	-27595	-66	-30735	-8095	-26006	-68	-29980	-10621	-23644	-38	-30470	-12750	-19151	-117	-8770	9202	-30515	-110	-21	-98	-65	-223	-18870	10829	-18803	-218	-15868	13666	-10269	84	-16233	12128	-22364	-65	-58	-105	36	-151	17	33	-76	-21	-56	80	-30	-1
0.118333	-78	-3746	-14548	-28093	-65	-30928	-7453	-26070	-73	-29889	-10264	-23766	-43	-30666	-12234	-19234	-112	-7787	9225	-30383	-111	-21	-102	-66	-206	-18993	10409	-19112	-222	-15736	13443	-9900	79	-16274	12295	-22965	-59	-57	-109	39	-148	18	36	-75	-18	-51	80	-29	2
0.119167	-76	-3151	-13877	-28582	-76	-31007	-6843	-26067	-75	-29717	-9951	-23879	-39	-30740	-11779	-19293	-93	-6933	9287	-30275	-105	-19	-97	-65	-210	-19124	10049	-19404	-233	-15638	13270	-9600	39	-16324	12465	-23587	-62	-58	-105	42	-151	20	33	-74	-19	-56	81	-30	0
0.120000	-86	-2713	-13215	-29057	-83	-30971	-6288	-26018	-75	-29478	-9679	-23982	-46	-30689	-11385	-19326	-98	-6199	9383	-30185	-104	-18	-98	-65	-218	-19261	9750	-19672	-265	-15580	13166	-9366	26	-16376	12654	-24212	-59	-55	-103	39	-148	18	38	-72	-17	-53	85	-25	4
0.120833	-97	-2396	-12613	-29480	-82	-30815	-5780	-25923	-64	-29171	-9483	-24070	-66	-30519	-11058	-19339	-78	-5589	9477	-30162	-103	-19	-97	-64	-214	-19412	9529	-19918	-292	-15574	13123	-9210	-7	-16436	12854	-24840	-64	-56	-105	41	-150	18	32	-74	-21	-57	85	-29	0
0.121667	-100	-2291	-12113	-29854	-90	-30552	-5345	-25795	-49	-28808	-9322	-24151	-88	-30229	-10791	-19318	-92	-5088	9555	-30149	-110	-25	-102	-67	-217	-19576	9377	-20143	-291	-15621	13153	-9132	-27	-16506	13063	-25453	-78	-61	-118	38	-151	16	29	-74	-21	-58	78	-32	0
0.122500	-74	-2297	-11733	-30149	-77	-30180	-4943	-25641	-67	-28398	-9205	-24212	-111	-29832	-10588	-19270	-158	-4683	9566	-30160	-108	-24	-102	-67	-235	-19745	9310	-20338	-266	-15724	13254	-9126	-34	-16574	13282	-26064	-65	-60	-111	38	-149	16	32	-76	-19	-62	79	-31	0
0.123333	-73	-2416	-11493	-30368	-73	-29717	-4663	-25469	-72	-27941	-9135	-24262	-114	-29345	-10442	-19184	-145	-4362	9522	-30197	-109	-27	-105	-68	-228	-19918	9317	-20508	-248	-15884	13424	-9189	-13	-16652	13495	-26605	-69	-62	-117	35	-159	11	27	-79	-23	-62	79	-31	-1
0.124167	-101	-2635	-11395	-30506	-73	-29164	-4417	-25289	-79	-27459	-9109	-24295	-117	-28773	-10357	-19072	-118	-4093	9403	-30248	-112	-21	-101	-66	-203	-20097	9413	-20651	-227	-16093	13656	-9316	-6	-16729	13714	-27124	-65	-61	-107	39	-149	18	33	-76	-25	-60	81	-30	-3
0.125000	-111	-2921	-11429	-30550	-70	-28559	-4241	-25105	-94	-26948	-9119	-24308	-121	-28148	-10326	-18920	-114	-3871	9192	-30305	-108	-25	-103	-67	-204	-20276	9552	-20772	-220	-16348	13933	-9503	4	-16816	13923	-27606	-65	-62	-109	39	-151	18	34	-77	-22	-57	81	-30	-1
0.125833	-102	-3256	-11578	-30505	-77	-27869	-4127	-24931	-101	-26447	-9177	-24309	-169	-27490	-10352	-18736	-110	-3670	8891	-30376	-114	-19	-99	-64	-203	-20456	9758	-20879	-183	-16641	14263	-9738	-8	-16913	14126	-28035	-65	-60	-105	40	-150	20	35	-76	-18	-58	85	-30	0
0.126667	-109	-3614	-11815	-30378	-78	-27167	-4082	-24769	-97	-25943	-9258	-24292	-179	-26811	-10428	-18524	-117	-3483	8499	-30442	-109	-24	-101	-66	-179	-20641	10017	-20973	-173	-16971	14616	-10018	-55	-17026	14314	-28421	-62	-62	-112	36	-153	19	34	-77	-24	-58	81	-29	0
0.127500	-107	-3963	-12112	-30165	-67	-26449	-4094	-24622	-96	-25452	-9421	-24263	-194	-26141	-10558	-18288	-138	-3293	8028	-30504	-107	-25	-100	-88	-170	-20827	10323	-21060	-190	-17326	14989	-10328	-67	-17145	14483	-28757	-64	-62	-104	38	-150	20	32	-78	-23	-59	79	-32	-1
0.128333	-104	-4283	-12435	-29875	-82	-25748	-4162	-24499	-86	-24979	-9602	-24225	-219	-25470	-10735	-18024	-122	-3082	7493	-30552	-110	-25	-104	-69	-160	-21023	10664	-21146	-195	-17700	15371	-10650	-69	-17310	14629	-29042	-40	-62	-107	35	-154	19	30	-74	-19	-59	80	-32	3
0.129167	-108	-4547	-12753	-29505	-85	-25068	-4280	-24392	-82	-24538	-9818	-24166	-234	-24903	-10958	-17740	-74	-2845	6896	-30577	-107	-27	-102	-69	-162	-21223	11032	-21229	-227	-18081	15744	-10983	-47	-17494	14755	-29278	-64	-62	-108	36	-152	15	30	-77	-23	-60	79	-32	-7
0.130000	-120	-4747	-13030	-29061	-79	-24433	-4445	-24308	-119	-24130	-10069	-24090	-242	-24368	-11191	-17445	-65	-2570	6267	-30574	-109	-27	-104	-72	-176	-21432	11420	-21319	-243	-18465	16122	-11303	-38	-17730	14867	-29480	-67	-62	-107	38	-165	11	28	-80	-22	-59	80	-32	-3
0.130833	-138	-4866	-13240	-28543	-75	-23859	-4647	-24244	-101	-23764	-10347	-24001	-259	-23902	-11514	-17142	-63	-2260	5611	-30533	-108	-26	-102	-68	-170	-21653	11826	-21420	-248	-18854	16477	-11612	-39	-17963	14950	-29641	-64	-60	-104	39	-152	16	30	-77	-39	-61	79	-32	-1
0.131667	-129	-4882	-13363	-27952	-75	-23355	-4884	-24203	-94	-23461	-10643	-23896	-274	-23505	-11834	-16832	-33	-1906	4986	-30463	-109	-26	-104	-73	-188	-21893	12237	-21536	-263	-19242	16820	-11894	-4	-18263	15014	-29777	-64	-60	-107	36	-151	12	29	-76	-23	-60	80	-29	-3
0.132500	-115	-4812	-13383	-27298	-72	-22929	-5146	-24171	-105	-23159	-10960	-23771	-288	-23186	-12181	-16529	-3	-1513	4396	-30343	-104	-24	-100	-69	-201	-22146	12662	-21666	-251	-19627	17160	-12141	37	-18599	15059	-29892	-64	-57	-107	39	-149	17	30	-77	-19	-58	77	-30	1
0.133333	-98	-4626	-13296	-26579	-76	-22587	-5430	-24155	-105	-22918	-11279	-23633	-315	-22945	-12537	-16233	-4	-1090	3840	-30185	-101	-27	-105	-70	-217	-22433	13078	-21815	-220	-20012	17434	-12348	201	-19000	15078	-29994	-65	-59	-109	38	-137	18	30	-77	-19	-61	77	-31	-1
0.134167	-128	-4352	-13102	-25798	-74	-22331	-5733	-24145	-112	-22721	-11610	-23469	-327	-22774	-12901	-15955	-17	-638	3345	-29977	-110	-23	-100	-69	-254	-22744	13489	-21983	-195	-20395	17713	-12511	276	-19443	15077	-30086	-63	-57	-105	36	-149	17	33	-76	-21	-60	78	-33	-4
0.135000	-151	-3984	-12799	-24962	-67	-22158	-6047	-24146	-116	-22559	-11945	-23286	-326	-22663	-13220	-15689	-15	-165	2917	-29722	-107	-24	-103	-72	-263	-23082	13899	-22167	-156	-20783	17972	-12623	168	-19939	15059	-30178	-64	-61	-103	35	-152	18	32	-76	-21	-60	82	-30	1
0.135833	-184	-3525	-12402	-24043	-82	-22060	-6362	-24146	-113	-22429	-12244	-23078	-337	-22608	-13610	-15449	-30	328	2569	-29407	-110	-22	-99	-70	-255	-23449	14290	-22355	-104	-21176	18209	-12690	125	-20491	15018	-30275	-62	-59	-104	37	-153	13	28	-76	-24	-59	80	-33	-3
0.136667	-202	-2994	-11927	-23091	-88	-22040	-6676	-24146	-112	-22332	-12535	-22852	-352	-22595	-13937	-15226	-82	819	2307	-29081	-109	-24	-102	-68	-248	-23841	14670	-22571	-114	-21587	18438	-12709	98	-21082	14962	-30377	-64	-57	-105	36	-151	18	52	-73	-22	-58	84	-29	2
0.137500	-194	-2398	-11393	-22098	-79	-22083	-6982	-24140	-96	-22246	-12803	-22596	-350	-22611	-14231	-15028	-131	1303	2126	-28678	-108	-22	-98	-67	-217	-24246	15028	-22785	-132	-22011	18656	-12685	53	-21721	14892	-30497	-64	-53	-103	37	-150	17	30	-74	-19	-56	82	-31	-4
0.138333	-194	-1751	-10821	-21082	-81	-22169	-7275	-24123	-95	-22180	-13039	-22314	-356	-22644	-14483	-14845	-143	1768	2031	-28240	-104	-21	-99	-66	-185	-24718	15369	-22998	-97	-22453	18870	-12613	56	-22405	14810	-30626	-61	-56	-105	36	-153	17	34	-73	-19	-63	85	-30	1
0.139167	-207	-1064	-10229	-20055	-82	-22304	-7548	-24088	-102	-22126	-13244	-22006	-353	-22683	-14692	-14685	-136	2212	2004	-27769	-95	-18	-97	-65	-170	-25191	15674	-23205	-80	-22925	19070	-12517	37	-23082	14710	-30768	-63	-53	-102	38	-151	20	35	-72	-19	-55	84	-33	0
0.140000	-196	-350	-9633	-19029	-90	-22471	-7798	-24038	-100	-22072	-13406	-21674	-345	-22718	-14846	-14536	-132	2621	2045	-27255	-104	-21	-101	-68	-166	-25686	15952	-23392	-101	-23417	19270	-12388	11	-23797	14600	-30926	-67	-57	-110	34	-154	16	33	-77	-22	-56	80	-30	0
0.140833	-190	382	-9053	-18029	-87	-22656	-8020	-23982	-108	-22026	-13532	-21318	-357	-22744	-14953	-14398	-128	2992	2145	-26708	-105	-22	-97	-69	-177	-26189	16190	-23558	-147	-23932	19461	-12237	-61	-24525	14484	-31093	-64	-56	-110	40	-152	13	32	-78	-23	-58	79	-33	-9
0.141667	-196	1125	-8500	-17075	-87	-22849	-8221	-23898	-104	-21968	-13611	-20940	-360	-22750	-14965	-14259	-122	3315	2285	-26140	-109	-25	-104	-69	-191	-26707	16383	-23698	-174	-24477	19646	-12070	-119	-25254	14346	-31266	-69	-60	-110	36	-158	12	33	-70	-26	-60	78	-32	-6
0.142500	-210	1878	-7986	-16195	-92	-23058	-8357	-23785	-108	-21902	-13651	-20543	-365	-22733	-14979	-14124	-115	3590	2464	-25544	-112	-27	-102	-69	-152	-27225	16535	-23801	-161	-25035	19830	-11902	-124	-25963	14228	-31441	-72	-60	-111	36	-155	17	32	-78	-26	-59	80	-32	-4
0.143333	-213	2591	-7516	-15405	-84	-23221	-8464	-23655	-114	-21826	-13648	-20126	-386	-22682	-14907	-13987	-118	3815	2669	-24935	-108	-23	-103	-70	-110	-27746	16637	-23868	-134	-25610	19986	-11736	-113	-26650	14095	-31621	-69	-60	-109	38	-156	13	29	-79	8	-55	80	-33	0
0.144167	-211	3293	-7097	-14734	-84	-23382	-8533	-23492	-104	-21734	-13602	-19703	-400	-22614	-14785	-13844	-118	3995	2883	-24309	-108	-23	-97	-65	-115	-28253	16688	-23893	-103	-26187	20126	-11582	-133	-27300	13958	-31787	-63	-57	-107	38	-152	18	30	-74	-22	-58	81	-30	0
0.145000	-218	3968	-6722	-14191	-84	-23517	-8559	-23313	-105	-21633	-13524	-19257	-405	-22517	-14621	-13694	-96	4122	3106	-23678	-105	-23	-100	-66	-139	-28752	16680	-23876	-78	-26771	20211	-11446	-160	-27903	13825	-31942	-64	-58	-129	38	-151	13	35	-74	-21	-57	84	-29	1
0.145833	-199	4614	-6403	-13807	-81	-23622	-8544	-23107	-104	-21515	-13407	-18852	-388	-22401	-14421	-13544	-86	4203	3326	-23040	-103	-19	-98	-64	-164	-29226	16623	-23820	-78	-27343	20316	-11339	-141	-28454	13691	-32100	-64	-59	-103	41	-149	20	35	-73	-21	-59	80	-29	0
0.146667	-182	5220	-6106	-13588	-69	-23695	-8499	-22889	-114	-21387	-13259	-18437	-388	-22267	-14189	-13375	-110	4241	3537	-22407	-105	-22	-101	-66	-178	-29683	16502	-23728	-100	-27907	20353	-11263	-147	-28933	13557	-32250	-61	-60	-107	39	-151	18	34	-73	-21	-57	84	-29	0
0.147500	-168	5773	-5855	-13546	-62	-23724	-8416	-22646	-117	-21250	-13087	-18038	-401	-22124	-13946	-13238	-118	4237	3735	-21784	-103	-21	-84	-66	-186	-30108	16323	-23603	-110	-28441	20340	-11220	-224	-29345	13426	-32347	-63	-59	-104	36	-151	18	34	-75	-22	-57	80	-31	0
0.148333	-142	6276	-5630	-13679	-74	-23716	-8305	-22395	-126	-21102	-12913	-17662	-406	-21974	-13694	-13091	-128	4201	3920	-21172	-111	-27	-104	-73	-218	-30510	16091	-23453	-141	-28939	20271	-11245	-287	-29683	13300	-32439	-68	-65	-111	35	-158	12	28	-78	-28	-60	80	-31	-4
0.149167	-133	6717	-5430	-13983	-72	-23670	-8163	-22129	-143	-20950	-12671	-17314	-379	-21823	-13439	-12957	-141	4136	4084	-20566	-109	-22	-101	-73	-228	-30864	15817	-23278	-199	-29379	20154	-11306	-303	-29928	13186	-32494	-65	-60	-110	37	-155	15	32	-84	-22	-60	79	-40	-4
0.150000	-130	7100	-5244	-14456	-76	-23578	-7997	-21849	-127	-20792	-12432	-16991	-360	-21668	-13188	-12832	-130	4048	4236	-19977	-114	-28	-104	-74	-231	-31180	15501	-23091	-196	-29766	19974	-11421	-335	-30085	13077	-32537	-68	-64	-108	54	-159	11	29	-77	-27	-61	80	-30	-4
0.150833	-127	7418	-5072	-15075	-75	-23444	-7807	-21563	-103	-20631	-12172	-16706	-345	-21522	-12951	-12732	-93	3931	4376	-19404	-104	-23	-100	-74	-154	-31443	15151	-22900	-170	-30081	19740	-11593	-346	-30162	12981	-32519	-65	-60	-108	36	-154	16	37	-76	-27	-55	80	-31	-7
0.151667	-116	7666	-4917	-15813	-80	-23267	-7602	-21274	-111	-20469	-11872	-16452	-334	-21377	-12722	-12651	-81	3809	4500	-18842	-103	-21	-97	-69	-55	-31655	14777	-22710	-186	-30322	19452	-11828	-320	-30148	12899	-32484	-62	-57	-107	39	-155	17	36	-78	-21	-57	82	-26	-1
0.152500	-113	7827	-4769	-16652	-82	-23055	-7382	-20976	-108	-20310	-11610	-16238	-311	-21237	-12514	-12605	-76	3656	4612	-18300	-105	-22	-97	-69	-44	-31804	14384	-22535	-200	-30485	19107	-12123	-281	-30047	12829	-32401	-64	-58	-104	39	-154	20	36	-74	-22	-57	82	-30	-1
0.153333	-105	7905	-4658	-17562	-80	-22809	-7159	-20691	-110	-20155	-11310	-16060	-286	-21108	-12320	-12599	-87	3491	4709	-17776	-108	-22	-99	-70	-76	-31891	13989	-22379	-191	-30562	18719	-12479	-271	-29862	12790	-32285	-63	-57	-107	37	-154	21	33	-74	-30	-55	84	-31	1
0.154167	-111	7898	-4563	-18503	-101	-22521	-6918	-20396	-117	-19997	-10995	-15911	-276	-20973	-12139	-12630	-111	3306	4798	-17266	-104	-21	-99	-66	-86	-31924	13600	-22249	-150	-30549	18300	-12900	-267	-29605	12724	-32122	-64	-56	-107	38	-149	17	35	-69	-12	-55	81	-31	0
0.155000	-120	7802	-4493	-19458	-67	-22206	-6673	-20110	-129	-19846	-10673	-15800	-257	-20840	-11969	-12694	-101	3109	4873	-16765	-101	-21	-99	-69	-79	-31850	13225	-22148	-151	-30451	17852	-13378	-201	-29271	12698	-31912	-61	-57	-109	36	-150	15	35	-75	-23	-57	79	-28	3
0.155833	-119	7613	-4465	-20388	-60	-21859	-6423	-19824	-115	-19693	-10344	-15714	-229	-20708	-11802	-12796	-78	2880	4936	-16278	-104	-24	-100	-67	-58	-31712	12875	-22079	-189	-30264	17386	-13917	-185	-28875	12679	-31659	-64	-61	-108	40	-150	17	47	-78	-24	-60	81	-29	-3
0.156667	-104	7331	-4471	-21264	-74	-21490	-6171	-19550	-94	-19539	-10005	-15653	-210	-20572	-11627	-12939	-43	2640	4988	-15805	-108	-28	-100	-70	-55	-31502	12562	-22042	-199	-29983	16922	-14506	-196	-28424	12674	-31356	-69	-60	-110	29	-156	10	32	-78	-26	-59	81	-33	-3
0.157500	-107	6963	-4524	-22059	-57	-21104	-5912	-19273	-116	-19384	-9659	-15610	-194	-20420	-11438	-13093	-21	2370	5025	-15336	-107	-23	-98	-67	-73	-31199	12300	-22034	-136	-29619	16472	-15143	-171	-27911	12678	-31004	-63	-59	-107	37	-153	16	35	-78	-25	-57	81	-30	-3
0.158333	-113	6518	-4615	-22755	-64	-20690	-5653	-18996	-120	-19217	-9311	-15577	-180	-20249	-11228	-13271	-3	2080	5051	-14876	-107	-22	-99	-69	-119	-30817	12081	-22051	-95	-29185	16046	-15818	-145	-27364	12688	-30597	-63	-61	-105	37	-151	24	35	-77	-19	-56	86	-28	2
0.159167	-110	5994	-4754	-23340	-65	-20261	-5371	-18730	-116	-19043	-8961	-15559	-171	-20063	-10999	-13461	16	1763	5054	-14427	-104	-22	-99	-67	-162	-30354	11922	-22088	-125	-28687	15650	-16510	-133	-26789	12700	-30137	-64	-57	-103	39	-149	17	35	-73	-18	-56	86	-28	-6
0.160000	-96	5397	-4934	-23803	-69	-19821	-5095	-18464	-115	-18861	-8618	-15549	-159	-19858	-10726	-13651	43	1418	5039	-13975	-101	-19	-97	-65	-188	-29819	11824	-22138	-136	-28131	15300	-17229	-127	-26187	12711	-29619	-62	-57	-107	39	-148	19	36	-74	-19	-53	85	-30	1
0.160833	-73	4736	-5148	-24147	-81	-19382	-4817	-18211	-117	-18651	-8286	-15547	-149	-19639	-10424	-13841	51	1042	4999	-13539	-104	-19	-96	-62	-169	-29215	11785	-22194	-151	-27542	14999	-17960	-141	-25578	12711	-29058	-62	-59	-105	40	-159	13	34	-75	-21	-57	80	-29	1
0.161667	-79	4028	-5397	-24366	-85	-18914	-4539	-17962	-108	-18435	-7975	-15550	-133	-19394	-10098	-14019	40	642	4927	-13117	-108	-24	-101	-69	-143	-28558	11802	-22248	-145	-26917	14758	-18688	-144	-24964	12704	-28444	-65	-58	-101	37	-155	13	27	-77	-23	-57	82	-33	0
0.162500	-94	3285	-5657	-24462	-70	-18504	-4262	-17715	-105	-18189	-7675	-15552	-119	-19129	-9725	-14165	54	222	4826	-12700	-107	-26	-98	-67	-111	-27836	11883	-22289	-142	-26285	14582	-19406	-152	-24361	12674	-27788	-65	-56	-105	40	-148	17	30	-78	-22	-59	82	-30	-1
0.163333	-76	2521	-5924	-24446	-70	-18072	-3990	-17475	-110	-17922	-7404	-15558	-111	-18840	-9326	-14287	69	-190	4696	-12294	-107	-19	-101	-66	-111	-27078	12015	-22307	-165	-25640	14471	-20100	-148	-23765	12620	-27091	-64	-56	-108	41	-155	13	21	-76	-22	-56	79	-31	1
0.164167	-96	1741	-6187	-24335	-74	-17647	-3716	-17240	-111	-17635	-7160	-15564	-105	-18540	-8905	-14378	59	-659	4528	-11907	-105	-22	-99	-65	-125	-26290	12194	-22296	-193	-25012	14423	-20761	-143	-23202	12557	-26354	-63	-56	-107	40	-146	18	34	-74	-23	-56	81	-31	-24
0.165000	-121	969	-6422	-24138	-74	-17236	-3455	-17015	-111	-17330	-6956	-15570	-91	-18222	-8474	-14435	49	-1109	4324	-11533	-107	-22	-100	-70	-152	-25505	12410	-22257	-189	-24410	14434	-21387	-165	-22652	12453	-25593	-68	-59	-108	37	-156	13	30	-76	-25	-59	81	-32	0
0.165833	-130	196	-6633	-23869	-70	-16836	-3209	-16800	-110	-17004	-6782	-15583	-77	-17892	-8048	-14460	45	-1565	4086	-11184	-103	-22	-124	-66	-136	-24711	12647	-22176	-176	-23832	14503	-21967	-151	-22137	12318	-24805	-62	-57	-104	39	-149	39	34	-73	-21	-57	88	-28	-1
0.166667	-138	-549	-6793	-23544	-82	-16448	-2976	-16592	-107	-16662	-6646	-15595	-66	-17548	-7631	-14455	30	-2012	3807	-10860	-108	-21	-100	-67	-147	-23938	12901	-22051	-186	-23310	14615	-22494	-143	-21656	12140	-24005	-61	-57	-105	40	-151	13	36	-73	-18	-55	80	-28	-1
0.167500	-161	-1256	-6896	-23175	-84	-16079	-2767	-16395	-100	-16308	-6560	-15613	-56	-17205	-7248	-14427	19	-2446	3492	-10563	-105	-23	-99	-68	-214	-23190	13159	-21882	-184	-22784	14765	-22974	-120	-21215	11929	-23207	-62	-57	-105	39	-152	15	34	-73	-22	-53	84	-29	-4
0.168333	-173	-1933	-6936	-22772	-73	-15726	-2593	-16212	-107	-15950	-6512	-15653	-39	-16856	-6912	-14376	11	-2864	3144	-10296	-109	-21	-99	-67	-227	-22482	13409	-21674	-169	-22349	14941	-23390	-72	-20811	11687	-22424	-64	-58	-108	38	-146	13	33	-72	-19	-53	81	-30	-5
0.169167	-197	-2559	-6907	-22360	-72	-15386	-2421	-16038	-104	-15588	-6506	-15663	-29	-16511	-6615	-14317	-17	-3254	2767	-10064	-108	-23	-101	-67	-231	-21812	13632	-21429	-150	-21943	15127	-23757	-44	-20439	11408	-21621	-66	-58	-108	36	-152	16	33	-74	-23	-55	80	-38	-7
0.170000	-208	-3136	-6807	-21906	-64	-15061	-2285	-15883	-97	-15232	-6538	-15691	-48	-16172	-6386	-14243	-55	-3595	2359	-9865	-108	-23	-103	-70	-238	-21197	13834	-21148	-162	-21577	15317	-24056	-51	-20101	11111	-20846	-64	-55	-107	37	-158	15	33	-73	-24	-56	82	-30	-1
0.170833	-231	-3659	-6629	-21439	-72	-14750	-2197	-15733	-103	-14881	-6606	-15728	-68	-15841	-6224	-14173	-61	-3893	1931	-9712	-102	-28	-97	-67	-194	-20632	13990	-20840	-206	-21244	15491	-24304	-74	-19793	10760	-20103	-63	-58	-109	38	-160	18	35	-74	-24	-56	81	-30	-1
0.171667	-254	-4124	-6386	-20947	-79	-14448	-2131	-15601	-96	-14545	-6658	-15760	-79	-15515	-6123	-14101	-39	-4138	1488	-9593	-104	-19	-97	-70	-173	-20125	14091	-20508	-258	-20937	15644	-24496	-43	-19501	10406	-19386	-61	-53	-104	37	-151	19	36	-70	-17	-50	82	-28	2
0.172500	-258	-4539	-6086	-20441	-66	-14163	-2107	-15483	-94	-14225	-6826	-15793	-101	-15207	-6094	-14038	-40	-4328	1036	-9525	-102	-14	-97	-70	-184	-19666	14122	-20168	-280	-20652	15752	-24629	1	-19252	10029	-18717	-62	-56	-107	43	-150	19	34	-72	-18	-55	80	-27	0
0.173333	-255	-4904	-5747	-19904	-65	-13895	-2123	-15379	-90	-13934	-6989	-15830	-126	-14914	-6122	-13984	-47	-4447	580	-9507	-105	-24	-102	-70	-201	-19261	14077	-19829	-265	-20374	15817	-24713	24	-19009	9644	-18088	-66	-61	-126	37	-155	13	29	-76	-26	-57	80	-28	-3
0.174167	-250	-5214	-5365	-19336	-66	-13632	-2170	-15283	-79	-13664	-7130	-15854	-132	-14640	-6213	-13935	-86	-4496	132	-9528	-104	-22	-98	-67	-213	-18885	13963	-19485	-229	-20092	15822	-24750	38	-18775	9264	-17496	-63	-58	-107	47	-149	18	30	-75	-22	-56	81	-29	0
0.175000	-262	-5476	-4958	-18717	-57	-13381	-2252	-15193	-82	-13416	-7294	-15863	-144	-14382	-6319	-13897	-90	-4466	-303	-9600	-102	-23	-101	-70	-221	-18556	13770	-19158	-201	-19794	15765	-24739	24	-18542	8887	-16949	-64	-58	-109	38	-153	15	29	-76	-22	-57	80	-30	0
0.175833	-297	-5696	-4544	-18064	-51	-13135	-2361	-15113	-80	-13200	-7465	-15862	-185	-14141	-6466	-13869	-107	-4366	-717	-9736	-108	-22	-101	-70	-177	-18250	13499	-18851	-186	-19488	15640	-24687	-5	-18309	8520	-16456	-66	-59	-105	38	-156	13	29	-76	-23	-56	79	-28	0
0.176667	-291	-5875	-4140	-17372	-47	-12907	-2501	-15040	-65	-13009	-7629	-15853	-194	-13924	-6612	-13843	-121	-4183	-1097	-9888	-107	-25	-101	-69	-121	-17961	13156	-18561	-193	-19164	15449	-24594	-41	-18058	8175	-16005	-63	-61	-105	39	-151	15	29	-76	-22	-59	77	-30	0
0.177500	-239	-5980	-3750	-16648	-52	-12683	-2662	-14972	-66	-12840	-7791	-15823	-201	-13721	-6808	-13819	-145	-3932	-1440	-10104	-105	-22	-99	-72	-111	-17672	12744	-18299	-241	-18782	15187	-24470	-50	-17796	7856	-15596	-61	-58	-104	40	-154	19	34	-77	-23	-59	81	-30	-4
0.178333	-188	-6111	-3401	-15903	-51	-12467	-2845	-14908	-86	-12689	-7951	-15782	-214	-13541	-6984	-13786	-160	-3604	-1738	-10370	-107	-22	-98	-69	-104	-17387	12263	-18067	-254	-18378	14866	-24310	-28	-17509	7564	-15229	-61	-90	-107	38	-156	15	29	-76	-19	-57	81	-27	0
0.179167	-193	-6177	-3088	-15150	-46	-12261	-3037	-14831	-86	-12553	-8101	-15728	-217	-13378	-7146	-13754	-170	-3217	-1985	-10684	-109	-21	-83	-67	-113	-17078	11740	-17857	-210	-17947	14491	-24120	-21	-17203	7296	-14892	-60	-57	-105	41	-148	28	30	-76	-16	-56	81	-28	2
0.180000	-171	-6209	-2829	-14399	-47	-12064	-3238	-14765	-86	-12464	-8246	-15655	-219	-13234	-7301	-13706	-176	-2767	-2175	-11041	-101	-18	-98	-67	-127	-16770	11178	-17669	-170	-17478	14069	-23908	-19	-16858	7071	-14585	-60	-63	-104	40	-151	16	33	-73	-18	-56	80	-27	0
0.180833	-142	-6216	-2631	-13680	-45	-11876	-3443	-14700	-96	-12321	-8384	-15583	-233	-13109	-7451	-13655	-202	-2275	-2300	-11448	-91	-24	-99	-67	-150	-16432	10596	-17511	-168	-16994	13602	-23677	-50	-16489	6872	-14307	-64	-59	-107	37	-152	17	29	-79	-3	-59	85	-32	-5
0.181667	-130	-6191	-2491	-13015	-59	-11701	-3652	-14635	-92	-12213	-8518	-15500	-245	-12999	-7589	-13588	-222	-1741	-2365	-11898	-112	-28	-105	-76	-196	-16075	10000	-17369	-143	-16484	13110	-23426	-85	-16088	6706	-14052	-70	-64	-112	37	-160	7	25	-81	-26	-64	73	-35	-9
0.182500	-124	-6140	-2369	-12412	-53	-11531	-3855	-14564	-83	-12101	-8657	-15412	-246	-12898	-7718	-13502	-232	-1179	-2361	-12378	-112	-29	-102	-72	-199	-15677	9411	-17234	-80	-15956	12612	-23159	-90	-15652	6582	-13802	-63	-60	-109	34	-154	13	28	-81	-25	-60	77	-32	-7
0.183333	-116	-6055	-2395	-11893	-59	-11363	-4039	-14485	-94	-11978	-8791	-15318	-252	-12780	-7845	-13399	-246	-601	-2300	-12889	-110	-25	-103	-73	-198	-15250	8840	-17100	-63	-15426	12109	-22878	-57	-15181	6480	-13568	-67	-61	-108	36	-154	8	32	-78	-23	-59	80	-32	-1
0.184167	-126	-5943	-2436	-11474	-58	-11202	-4217	-14402	-94	-11845	-8932	-15213	-237	-12709	-7979	-13283	-255	-18	-2179	-13421	-105	-23	-104	-69	-204	-14792	8311	-16973	-67	-14900	11620	-22596	-43	-14689	6410	-13339	-63	-61	-102	35	-152	16	32	-82	-24	-70	79	-35	-5
0.185000	-126	-5820	-2536	-11159	-56	-11049	-4382	-14324	-90	-11704	-9077	-15129	-229	-12621	-8121	-13158	-259	563	-2012	-13974	-104	-23	-103	-70	-206	-14307	7825	-16846	-40	-14391	11151	-22314	-34	-14171	6364	-13112	-61	-60	-105	37	-152	15	30	-74	-21	-60	81	-29	-4
0.185833	-117	-5658	-2678	-10960	-58	-10907	-4535	-14222	-82	-11554	-9230	-15040	-220	-12532	-8283	-13021	-258	1120	-1809	-14534	-104	-22	-100	-78	-194	-13803	7398	-16714	-33	-13898	10713	-22033	-17	-13617	6340	-12893	-65	-59	-105	36	-151	15	35	-76	-23	-58	80	-30	0
0.186667	-117	-5484	-2864	-10873	-58	-10764	-4680	-14128	-82	-11393	-9397	-14984	-210	-12435	-8470	-12875	-259	1652	-1580	-15087	-105	-18	-99	-69	-199	-13284	7032	-16576	-22	-13434	10322	-21757	0	-13053	6329	-12668	-60	-56	-80	36	-150	17	33	-74	-21	-55	85	-29	1
0.187500	-122	-5294	-3097	-10883	-60	-10632	-4806	-14021	-80	-11222	-9568	-14878	-207	-12326	-8678	-12730	-240	2138	-1336	-15633	-107	-21	-101	-68	-228	-12750	6736	-16438	-16	-13003	9961	-21502	7	-12480	6328	-12461	-60	-57	-105	40	-148	3	34	-115	-23	-60	86	-30	0
0.188333	-113	-5097	-3377	-10989	-58	-10507	-4932	-13912	-79	-11045	-9748	-14806	-194	-12206	-8914	-12579	-243	2577	-1091	-16152	-102	-21	-101	-68	-234	-12211	6506	-16286	-32	-12609	9664	-21263	-13	-11894	6339	-12248	-61	-56	-109	38	-153	16	36	-73	-24	-56	84	-30	0
0.189167	-121	-4889	-3636	-11173	-55	-10387	-5055	-13788	-72	-10864	-9935	-14738	-177	-12071	-9179	-12433	-225	2957	-852	-16645	-108	-23	-102	-68	-229	-11670	6345	-16146	-21	-12250	9416	-21035	-28	-11308	6354	-12050	-61	-58	-107	27	-150	16	35	-76	-22	-55	82	-30	1
0.190000	-115	-4681	-3929	-11419	-61	-10267	-5176	-13664	-67	-10683	-10108	-14673	-153	-11910	-9462	-12289	-234	3272	-666	-17090	-107	-24	-103	-73	-220	-11140	6246	-16004	-17	-11922	9219	-20831	-28	-10727	6372	-11856	-67	-61	-110	35	-156	11	29	-76	-24	-58	79	-32	-3
0.190833	-114	-4472	-4236	-11698	-75	-10162	-5300	-13530	-67	-10500	-10311	-14609	-139	-11735	-9765	-12150	-227	3521	-497	-17485	-110	-21	-100	-67	-204	-10615	6218	-15869	-18	-11620	9081	-20649	-13	-10124	6400	-11667	-57	-57	-104	39	-152	18	34	-77	-28	-56	82	-31	-6
0.191667	-97	-4262	-4529	-11981	-64	-10053	-5418	-13384	-55	-10324	-10486	-14534	-101	-11521	-10074	-12010	-202	3697	-387	-17808	-103	-23	-95	-67	-218	-10109	6233	-15749	-25	-11339	8992	-20488	-41	-9537	6430	-11502	-73	-55	-103	43	-149	19	36	-73	-18	-52	82	-28	0
0.192500	-96	-4061	-4813	-12258	-68	-9946	-5560	-13236	-44	-10154	-10651	-14459	-68	-11286	-10391	-11875	-173	3789	-332	-18065	-124	-21	-99	-66	-228	-9625	6286	-15650	-45	-11072	8946	-20356	-107	-8964	6460	-11356	-62	-57	-103	45	-150	20	35	-73	-25	-52	84	-27	-14
0.193333	-96	-3875	-5070	-12511	-112	-9856	-5709	-13088	-63	-9999	-10805	-14383	-36	-11031	-10692	-11745	-152	3796	-350	-18247	-107	-21	-97	-66	-221	-9172	6357	-15578	-74	-10806	8940	-20258	-101	-8401	6492	-11233	-63	-55	-103	44	-153	19	35	-73	-22	-51	86	-28	0
0.194167	-99	-3703	-5295	-12718	-76	-9762	-5872	-12932	-82	-9853	-10935	-14296	-25	-10751	-10977	-11618	-124	3716	-431	-18347	-107	-19	-96	-66	-205	-8742	6468	-15542	-109	-10538	8967	-20160	-56	-7854	6529	-11142	-63	-57	-103	43	-150	22	36	-74	-22	-51	85	-28	2
0.195000	-110	-3543	-5482	-12874	-76	-9673	-6045	-12787	-81	-9723	-11045	-14203	-28	-10448	-11239	-11492	-98	3555	-581	-18356	-104	-21	-99	-68	-194	-8344	6571	-15544	-145	-10256	9018	-20090	-83	-7315	6569	-11081	-63	-56	-101	43	-152	20	30	-62	-21	-55	85	-43	0
0.195833	-102	-3402	-5621	-12952	-77	-9589	-6235	-12637	-61	-9601	-11125	-14099	-8	-10127	-11460	-11360	-82	3312	-800	-18279	-103	-19	-98	-66	-176	-7974	6661	-15585	-158	-9944	9090	-20035	-144	-6797	6614	-11047	-60	-62	-101	42	-148	19	37	-76	-21	-55	84	-30	-3
0.196667	-92	-3277	-5710	-12964	-99	-9505	-6435	-12497	-70	-9491	-11182	-13985	-4	-9789	-11647	-11219	-55	2993	-1073	-18109	-103	-19	-97	-67	-188	-7637	6739	-15671	-150	-9599	9170	-19982	-169	-6290	6667	-11059	-62	-57	-105	43	-151	18	33	-77	-21	-56	84	-27	0
0.197500	-103	-3174	-5729	-12913	-104	-9425	-6641	-12358	-92	-9387	-11204	-13890	1	-9442	-11782	-11076	-24	2602	-1389	-17851	-103	-6	-96	-67	-202	-7319	6786	-15803	-189	-9212	9251	-19930	-198	-5796	6729	-11130	-62	-56	-102	44	-153	20	35	-75	-19	-53	86	-30	-3
0.198333	-104	-3082	-5693	-12796	-111	-9344	-6850	-12236	-92	-9283	-11193	-13733	13	-9089	-11864	-10925	0	2154	-1739	-17508	-108	-21	-98	-68	-218	-7023	6795	-15987	-237	-8786	9326	-19869	-229	-5319	6791	-11199	-63	-59	-105	40	-158	18	32	-76	-24	-56	82	-30	-6
0.199167	-109	-3009	-5587	-12629	-107	-9261	-7072	-12120	-65	-9179	-11154	-13599	-16	-8731	-11896	-10766	5	1654	-2108	-17072	-101	-19	-98	-65	-216	-6746	6767	-16208	-253	-8313	9386	-19786	-240	-4854	6864	-11331	-58	-53	-103	43	-149	23	36	-75	-18	-64	85	-29	-1
0.200000	-118	-2957	-5422	-12416	-86	-9161	-7279	-12012	-27	-9060	-11080	-13455	-48	-8372	-11875	-10594	32	1119	-2460	-16551	-105	-17	-96	-65	-238	-6485	6688	-16472	-255	-7786	9424	-19675	-250	-4399	6937	-11511	-65	-60	-104	41	-152	20	35	-74	-19	-55	86	-26	1
0.200833	-136	-2898	-5185	-12176	-90	-9067	-7484	-11917	-12	-8935	-10983	-13309	-81	-8023	-11805	-10418	50	545	-2805	-15952	-108	-21	-99	-67	-252	-6229	6566	-16774	-246	-7235	9432	-19528	-276	-3958	7009	-11742	-86	-63	-126	40	-151	20	33	-79	-23	-56	78	-31	-3
0.201667	-147	-2864	-4902	-11927	-63	-8960	-7674	-11840	-44	-8781	-10861	-13167	-136	-7685	-11692	-10229	52	-30	-3111	-15281	-105	-23	-104	-69	-263	-5993	6397	-17110	-210	-6657	9404	-19334	-271	-3528	7075	-12014	-64	-61	-110	37	-154	18	32	-79	-23	-59	79	-31	-3
0.202500	-139	-2838	-4565	-11678	-74	-8839	-7843	-11767	-64	-8611	-10719	-13022	-178	-7352	-11541	-10030	52	-600	-3359	-14533	-112	-21	-101	-68	-234	-5726	6184	-17470	-214	-6009	9341	-19092	-262	-3105	7137	-12328	-63	-60	-108	37	-156	18	29	-78	-27	-57	81	-32	-1
0.203333	-122	-2818	-4194	-11432	-64	-8702	-7987	-11701	-30	-8407	-10555	-12879	-180	-7034	-11354	-9839	58	-1149	-3539	-13719	-105	-25	-102	-84	-204	-5471	5929	-17840	-227	-5368	9238	-18782	-231	-2691	7194	-12684	-60	-59	-108	38	-153	15	34	-74	-13	-56	82	-29	2
0.204167	-124	-2812	-3785	-11209	-42	-8544	-8102	-11630	-13	-8175	-10377	-12745	-180	-6726	-11143	-9644	71	-1665	-3639	-12843	-107	-19	-101	-67	-221	-5201	5648	-18219	-221	-4712	9089	-18420	-216	-2283	7236	-13081	-66	-59	-107	42	-150	17	30	-75	-24	-56	81	-30	-3
0.205000	-133	-2805	-3366	-11003	-48	-8372	-8188	-11582	-23	-7910	-10192	-12598	-201	-6424	-10913	-9457	89	-2131	-3653	-11899	-108	-21	-101	-68	-247	-4927	5333	-18601	-271	-4061	8886	-17993	-221	-1881	7262	-13515	-64	-57	-105	39	-152	19	33	-76	-22	-57	82	-25	1
0.205833	-150	-2804	-2943	-10839	-42	-8181	-8245	-11519	-29	-7614	-9998	-12458	-243	-6158	-10680	-9272	86	-2538	-3574	-10907	-107	-23	-100	-67	-265	-4639	5004	-18976	-350	-3428	8633	-17503	-189	-1483	7266	-13983	-62	-60	-97	39	-150	20	36	-74	-24	-58	82	-30	-4
0.206667	-166	-2809	-2535	-10656	-57	-7969	-8263	-11460	-38	-7291	-9800	-12323	-292	-5886	-10434	-9103	82	-2872	-3401	-9863	-111	-24	-102	-70	-327	-4328	4658	-19339	-323	-2817	8329	-16948	-138	-1086	7240	-14477	-66	-62	-110	35	-156	16	32	-77	-26	-58	82	-32	-1
0.207500	-160	-2818	-2156	-10504	-61	-7735	-8248	-11388	-39	-6939	-9605	-12186	-319	-5623	-10178	-8950	66	-3121	-3135	-8776	-104	-21	-101	-67	-351	-4028	4310	-19674	-263	-2239	7977	-16337	-105	-719	7193	-14992	-67	-58	-103	39	-152	22	35	-78	-18	-58	84	-31	-3
0.208333	-183	-2829	-1813	-10352	-57	-7479	-8200	-11300	-22	-6557	-9406	-12041	-315	-5366	-9951	-8812	59	-3277	-2788	-7657	-112	-38	-102	-68	-328	-3710	3959	-19989	-219	-1709	7572	-15678	-74	-296	7114	-15517	-64	-61	-105	37	-153	16	30	-76	-19	-58	80	-32	-3
0.209167	-168	-2837	-1517	-10197	-62	-7201	-8123	-11196	-17	-6153	-9220	-11895	-272	-5115	-9721	-8697	59	-3348	-2363	-6510	-108	-21	-102	-67	-319	-3379	3616	-20264	-135	-1232	7120	-14981	-67	96	7005	-16047	-53	-55	-108	37	-152	16	33	-78	-22	-58	81	-32	0
0.210000	-201	-2845	-1278	-10019	-62	-6907	-8014	-11083	-19	-5756	-9035	-11737	-205	-4867	-9499	-8628	50	-3322	-1873	-5337	-109	-28	-102	-70	-289	-3043	3288	-20500	-83	-817	6635	-14247	-46	499	6865	-16580	-65	-62	-107	38	-152	13	26	-77	-12	-58	82	-32	-3
0.210833	-230	-2850	-1102	-9809	-59	-6597	-7886	-10948	10	-5339	-8860	-11569	-172	-4622	-9295	-8547	47	-3205	-1331	-4164	-105	-21	-100	-68	-189	-2701	2970	-20696	-94	-460	6133	-13488	-16	900	6699	-17099	-66	-58	-104	38	-153	16	33	-75	-19	-57	81	-31	-3
0.211667	-220	-2847	-980	-9558	-66	-6274	-7737	-10790	18	-4934	-8704	-11392	-161	-4372	-9098	-8498	64	-3003	-752	-3002	-101	-17	-100	-68	-102	-2360	2696	-20834	-122	-167	5546	-12719	29	1307	6504	-17589	-61	-56	-103	42	-152	18	37	-72	-19	-53	105	-26	1
0.212500	-220	-2832	-921	-9265	-59	-5939	-7566	-10610	17	-4537	-8561	-11194	-176	-4127	-8920	-8474	32	-2733	-152	-1869	-103	-21	-95	-63	-50	-2017	2436	-20940	-117	57	4958	-11951	69	1714	6279	-18054	-61	-62	-101	40	-149	22	35	-73	-19	-52	84	-28	0
0.213333	-222	-2809	-916	-8922	-67	-5608	-7418	-10424	5	-4159	-8443	-10990	-133	-3888	-8763	-8468	17	-2398	450	-803	-103	-18	-99	-78	-17	-1681	2197	-20994	-85	218	4355	-11197	87	2120	6023	-18475	-61	-53	-101	41	-155	17	36	-70	-19	-57	84	-28	0
0.214167	-228	-2766	-954	-8527	-80	-5276	-7255	-10210	-9	-3803	-8349	-10778	-100	-3652	-8625	-8444	-3	-2017	1043	196	-101	-18	-99	-66	-7	-1348	1989	-20999	-64	320	3738	-10465	103	2517	5742	-18872	-60	-55	-103	41	-148	20	33	-74	-19	-55	85	-28	0
0.215000	-215	-2702	-1027	-8081	-104	-4944	-7098	-9981	-44	-3483	-8282	-10549	-70	-3423	-8509	-8487	-11	-1602	1618	1107	-99	-24	-101	-69	-43	-1024	1802	-20955	-82	365	3121	-9759	119	2915	5443	-19166	-66	-60	-108	36	-154	35	37	-77	-23	-57	81	-40	0
0.215833	-214	-2613	-1117	-7591	-116	-4629	-6957	-9738	-84	-3195	-8259	-10309	-42	-3209	-8421	-8505	-36	-1164	2169	1897	-109	-23	-99	-67	-57	-707	1644	-20863	-141	368	2512	-9087	130	3312	5130	-19417	-64	-56	-104	42	-152	21	33	-77	-24	-57	81	-32	-4
0.216667	-215	-2492	-1217	-7055	-117	-4322	-6830	-9483	-93	-2959	-8246	-10060	-31	-3004	-8347	-8515	-74	-728	2683	2548	-88	-24	-104	-72	-49	-426	1508	-20718	-170	321	1915	-8448	137	3697	4801	-19593	-65	-59	-107	36	-154	19	33	-78	-24	-57	84	-29	-3
0.217500	-206	-2341	-1304	-6498	-114	-4041	-6729	-9219	-136	-2757	-8281	-9801	-4	-2814	-8305	-8529	-61	-301	3169	3039	-107	-22	-99	-66	-27	-109	1389	-20529	-135	259	1346	-7854	132	4077	4473	-19693	-64	-56	-100	41	-149	19	35	-74	-19	-55	82	-29	-4
0.218333	-204	-2162	-1373	-5916	-94	-3782	-6652	-8943	-148	-2608	-8353	-9540	37	-2640	-8289	-8500	-68	93	3606	3353	-105	-19	-100	-68	-1	173	1286	-20278	-68	150	812	-7295	128	4444	4142	-19713	-61	-57	-104	39	-151	17	38	-75	-31	-55	85	-27	0
0.219167	-205	-1944	-1407	-5333	-127	-3555	-6609	-8660	-124	-2495	-8450	-9281	59	-2494	-8307	-8465	-76	455	4013	3472	-103	-19	-98	-65	28	442	1188	-20012	-36	39	312	-6779	135	4799	3814	-19653	-62	-56	-105	41	-154	19	38	-75	-18	-53	85	-28	0
0.220000	-217	-1695	-1399	-4749	-119	-3354	-6601	-8372	-76	-2432	-8622	-9020	45	-2368	-8352	-8403	-84	766	4392	3389	-107	-21	-100	-65	59	693	1097	-19686	-70	-77	-135	-6287	102	5141	3498	-19515	-58	-55	-102	44	-151	19	40	-93	-22	-53	87	-27	0
0.220833	-202	-1413	-1337	-4184	-108	-3197	-6625	-8082	-13	-2413	-8813	-8765	22	-2270	-8443	-8319	-97	1018	4747	3092	-103	-21	-99	-66	88	907	1005	-19322	-102	-217	-542	-5831	89	5468	3191	-19305	-62	-56	-103	42	-154	18	36	-74	-21	-56	86	-31	-5
0.221667	-210	-1107	-1219	-3645	-111	-3072	-6690	-7793	39	-2435	-9042	-8518	-4	-2199	-8562	-8199	-95	1208	5093	2586	-107	-25	-103	-69	107	1126	916	-18922	-118	-305	-890	-5389	103	5777	2902	-19020	-63	-57	-107	37	-155	12	33	-77	-23	-57	81	-33	-7
0.222500	-214	-773	-1040	-3149	-111	-2986	-6792	-7493	49	-2476	-9306	-8276	-1	-2145	-8714	-8056	-85	1339	5415	1885	-107	-26	-101	-69	108	1315	783	-18475	-138	-401	-1183	-4969	131	6080	2640	-18666	-65	-58	-104	36	-154	-4	32	-78	-24	-59	80	-35	-5
0.223333	-225	-421	-798	-2696	-91	-2939	-6919	-7193	29	-2571	-9600	-8045	-12	-2113	-8895	-7862	-94	1408	5733	1012	-108	-26	-105	-74	89	1471	652	-17993	-174	-475	-1421	-4552	143	6339	2407	-18258	-67	-60	-112	34	-158	16	30	-79	-32	-61	80	-34	-6
0.224167	-221	-56	-505	-2303	-69	-2926	-7086	-6885	-11	-2674	-9910	-7830	-91	-2101	-9103	-7645	-108	1411	6087	-19	-107	-23	-102	-70	47	1602	500	-17476	-168	-535	-1628	-4141	110	6582	2205	-17797	-63	-53	-107	40	-150	17	32	-74	-19	-55	81	-34	-4
0.225000	-214	325	-150	-1963	-53	-2944	-7276	-6570	-45	-2786	-10231	-7592	-184	-2093	-9324	-7394	-108	1359	6437	-1175	-104	-23	-104	-70	0	1695	328	-16926	-148	-577	-1720	-3721	54	6796	2027	-17293	-64	-59	-109	39	-151	18	34	-75	-24	-55	84	-30	2
0.225833	-222	706	248	-1696	-46	-2996	-7498	-6245	-121	-2909	-10558	-7406	-231	-2101	-9567	-7119	-109	1250	6804	-2410	-105	-21	-103	-67	-32	1746	128	-16353	-109	-601	-1792	-3300	-46	6985	1896	-16760	-65	-56	-107	39	-152	20	36	-78	-24	-55	84	-30	-1
0.226667	-227	1079	682	-1497	-62	-3074	-7742	-5914	-183	-3029	-10882	-7217	-196	-2112	-9811	-6813	-105	1098	7184	-3691	-105	-21	-101	-73	-97	1768	-100	-15750	-66	-612	-1820	-2867	-149	7121	1751	-16211	-60	-56	-108	38	-151	17	40	-74	-19	-55	86	-47	0
0.227500	-225	1436	1145	-1373	-75	-3169	-8005	-5573	-163	-3136	-11189	-7036	-176	-2110	-10051	-6508	-104	901	7573	-4954	-107	-21	-99	-66	-137	1740	-357	-15124	-41	-618	-1816	-2434	-158	7219	1652	-15654	-62	-55	-109	40	-151	17	34	-74	-18	-55	81	-31	-1
0.228333	-207	1787	1625	-1324	-90	-3284	-8285	-5232	-129	-3238	-11480	-6865	-141	-2119	-10276	-6179	-109	669	7970	-6173	-109	-24	-103	-69	-115	1664	-643	-14488	-23	-623	-1770	-1994	-121	7267	1562	-15099	-64	-56	-105	35	-154	18	27	-75	-25	-56	80	-32	-6
0.229167	-207	2111	2113	-1348	-100	-3409	-8583	-4868	-92	-3315	-11733	-6702	-122	-2109	-10488	-5847	-97	411	8371	-7308	-107	-21	-100	-69	-98	1543	-961	-13836	-87	-630	-1706	-1568	-160	7260	1483	-14553	-63	-56	-110	36	-150	20	36	-75	-18	-55	79	-30	0
0.230000	-206	2415	2606	-1454	-120	-3542	-8887	-4505	-55	-3367	-11944	-6545	-120	-2079	-10608	-5503	-87	120	8767	-8317	-108	-27	-99	-70	-130	1371	-1303	-13176	-165	-647	-1623	-1097	-251	7195	1401	-14023	-64	-58	-107	36	-152	17	32	-77	-27	-58	71	-28	-4
0.230833	-208	2694	3094	-1627	-146	-3670	-9192	-4127	-31	-3384	-12106	-6390	-119	-2038	-10768	-5165	-90	-152	9146	-9161	-108	-21	-103	-67	-161	1154	-1669	-12518	-223	-681	-1545	-650	-263	7064	1331	-13509	-62	-58	-105	38	-153	20	32	-75	-21	-60	84	-30	-7
0.231667	-210	2939	3569	-1869	-147	-3789	-9498	-3751	-46	-3369	-12209	-6237	-132	-1969	-10842	-4827	-88	-444	9497	-9822	-107	-21	-96	-68	-195	889	-2055	-11858	-265	-733	-1470	-200	-253	6868	1186	-13030	-63	-57	-105	37	-155	19	33	-70	-23	-56	81	-27	-4
0.232500	-203	3156	4019	-2182	-144	-3897	-9790	-3377	-78	-3322	-12251	-6093	-166	-1901	-10847	-4499	-84	-734	9807	-10280	-105	-21	-96	-66	-208	575	-2466	-11207	-237	-810	-1417	236	-242	6603	1026	-12578	-62	-58	-103	40	-148	19	33	-56	-23	-56	82	-27	0
0.233333	-211	3345	4450	-2549	-113	-3988	-10076	-3005	-72	-3235	-12234	-5937	-186	-1775	-10791	-4179	-79	-1005	10056	-10525	-98	-23	-100	-69	-199	214	-2901	-10566	-195	-914	-1397	659	-233	6257	812	-12165	-63	-59	-107	38	-155	18	36	-73	-24	-57	81	-24	1
0.234167	-212	3501	4852	-2973	-61	-4055	-10341	-2642	-92	-3116	-12146	-5782	-202	-1653	-10669	-3881	-80	-1268	10244	-10568	-105	-23	-97	-66	-185	-185	-3352	-9953	-118	-1048	-1412	1064	-239	5839	537	-11777	-63	-56	-105	40	-150	18	32	-74	-23	-56	81	-26	-3
0.235000	-194	3629	5227	-3451	-48	-4103	-10588	-2301	-168	-2962	-11992	-5624	-235	-1513	-10474	-3592	-80	-1513	10355	-10411	-108	-24	-98	-67	-181	-624	-3818	-9349	-93	-1207	-1479	1460	-215	5345	179	-11424	-60	-45	-108	27	-149	17	33	-74	-17	-59	82	-27	-6
0.235833	-190	3730	5567	-3968	-57	-4109	-10832	-1976	-251	-2786	-11772	-5463	-272	-1360	-10217	-3315	-74	-1730	10385	-10079	-107	-23	-97	-67	-168	-1087	-4301	-8775	-145	-1393	-1607	1826	-146	4781	-262	-11093	-61	-55	-107	39	-154	18	30	-76	-21	-58	82	-32	0
0.236667	-180	3808	5882	-4516	-49	-4103	-10986	-1677	-285	-2583	-11490	-5294	-271	-1198	-9886	-3048	-64	-1915	10325	-9599	-87	-22	-98	-69	-147	-1564	-4803	-8227	-185	-1598	-1796	2181	-131	4158	-801	-10787	-61	-58	-105	37	-149	18	33	-75	-18	-59	84	-30	2
0.237500	-168	3864	6168	-5076	-34	-4058	-11130	-1402	-235	-2357	-11150	-5120	-238	-1029	-9492	-2792	-52	-2072	10180	-9003	-102	-21	-97	-68	-134	-2053	-5326	-7706	-230	-1810	-2049	2506	-179	3472	-1441	-10495	-61	-51	-105	39	-151	18	34	-73	-18	-55	81	-30	0
0.238333	-164	3898	6424	-5668	-29	-3984	-11231	-1158	-171	-2116	-10760	-4943	-218	-860	-9040	-2530	-50	-2199	9916	-8326	-102	-21	-96	-69	-134	-2544	-5877	-7208	-248	-2027	-2370	2819	-163	2744	-2181	-10212	-63	-57	-104	37	-152	18	35	-75	-23	-55	82	-28	-3
0.239167	-153	3915	6652	-6250	-28	-3887	-11287	-944	-151	-1868	-10326	-4754	-198	-696	-8549	-2284	-48	-2298	9619	-7608	-104	-21	-97	-70	-141	-3013	-6452	-6748	-242	-2243	-2762	3107	-155	1971	-3026	-9930	-82	-59	-102	40	-148	17	34	-75	-19	-55	81	-32	0
0.240000	-155	3914	6838	-6816	-24	-3743	-11294	-764	-169	-1615	-9858	-4561	-174	-538	-8011	-2019	-56	-2371	9212	-6883	-109	-40	-100	-72	-138	-3456	-7065	-6315	-223	-2434	-3211	3381	-148	1179	-3976	-9636	-61	-60	-113	37	-154	15	33	-75	-18	-56	81	-35	0
0.240833	-165	3896	6996	-7362	-16	-3579	-11247	-609	-185	-1364	-9363	-4366	-177	-391	-7457	-1740	-63	-2422	8744	-6181	-105	-21	-101	-69	-178	-3853	-7715	-5903	-215	-2598	-3729	3640	-159	362	-5012	-9327	-62	-60	-108	38	-151	13	33	-80	-24	-59	79	-33	1
0.241667	-152	3863	7138	-7868	-25	-3391	-11143	-490	-169	-1118	-8848	-4163	-163	-253	-6869	-1441	-32	-2457	8211	-5546	-110	-26	-102	-74	-260	-4194	-8413	-5512	-241	-2727	-4300	3881	-197	-458	-6153	-8994	-62	-63	-112	34	-152	16	29	-81	-19	-61	79	-32	3
0.242500	-145	3818	7247	-8320	-48	-3177	-10983	-391	-134	-883	-8317	-3951	-143	-124	-6275	-1111	-46	-2477	7643	-4990	-110	-25	-102	-74	-314	-4466	-9157	-5137	-258	-2805	-4916	4112	-185	-1258	-7343	-8623	-62	-70	-94	34	-152	15	29	-80	-21	-60	77	-32	0
0.243333	-142	3762	7329	-8716	-79	-2945	-10764	-311	-93	-656	-7781	-3729	-137	-3	-5681	-751	-52	-2490	7057	-4537	-104	-24	-103	-70	-311	-4657	-9950	-4762	-242	-2826	-5564	4329	-237	-2033	-8577	-8206	-65	-62	-108	36	-150	16	32	-80	-22	-57	81	-30	0
0.244167	-131	3698	7384	-9038	-90	-2693	-10493	-248	-128	-440	-7245	-3498	-162	107	-5105	-355	-56	-2492	6459	-4191	-108	-24	-103	-69	-308	-4773	-10803	-4393	-227	-2781	-6250	4524	-273	-2775	-9839	-7738	-64	-51	-108	38	-151	17	33	-78	-18	-57	78	-18	2
0.245000	-130	3621	7414	-9294	-96	-2423	-10168	-195	-183	-241	-6706	-3257	-139	215	-4560	85	-58	-2504	5881	-3961	-103	-23	-101	-70	-325	-4803	-11707	-4022	-197	-2691	-6956	4705	-214	-3485	-11124	-7200	-68	-58	-110	37	-169	16	35	-74	-14	-57	79	-29	0
0.245833	-129	3532	7419	-9464	-116	-2145	-9788	-153	-237	-48	-6190	-3008	-103	317	-4010	566	-55	-2523	5296	-3846	-103	-22	-98	-69	-327	-4745	-12661	-3643	-141	-2533	-7685	4863	-134	-4135	-12388	-6601	-62	-56	-110	40	-152	19	33	-74	-19	-56	78	-30	-1
0.246667	-138	3437	7405	-9565	-116	-1861	-9367	-116	-316	127	-5678	-2740	-137	425	-3510	1096	-58	-2578	4767	-3834	-107	-22	-103	-63	-319	-4615	-13667	-3246	-87	-2319	-8441	4997	-62	-4735	-13610	-5918	-63	-57	-109	38	-155	17	35	-74	-23	-57	81	-32	0
0.247500	-132	3337	7373	-9584	-96	-1577	-8904	-74	-348	301	-5197	-2456	-200	532	-3050	1664	-78	-2609	4293	-3915	-103	-22	-99	-69	-283	-4410	-14722	-2825	-65	-2049	-9205	5089	-47	-5279	-14766	-5159	-62	-75	-109	38	-152	17	33	-75	-19	-60	79	-31	-3
0.248333	-133	3228	7324	-9531	-90	-1285	-8410	-35	-311	471	-4676	-2150	-221	655	-2634	2271	-88	-2684	3877	-4064	-108	-24	-107	-75	-239	-4150	-15816	-2374	-55	-1741	-9980	5144	-23	-5766	-15849	-4315	-67	-61	-113	34	-160	7	30	-92	-24	-61	77	-32	4
0.249167	-135	3109	7260	-9406	-88	-999	-7884	7	-258	659	-4193	-1821	-217	791	-2268	2909	-88	-2779	3544	-4263	-108	-24	-102	-72	-227	-3842	-16926	-1892	-52	-1396	-10763	5156	3	-6185	-16818	-3380	-35	-59	-111	34	-154	13	30	-80	-24	-62	78	-33	-5
0.250000	-134	3000	7195	-9219	-86	-716	-7328	62	-184	825	-3708	-1467	-251	935	-1945	3571	-90	-2890	3285	-4492	-108	-25	-102	-67	-241	-3505	-18045	-1377	-60	-1033	-11557	5115	23	-6551	-17668	-2354	-65	-63	-112	30	-153	17	37	-84	-25	-62	78	-35	0
0.250833	-132	2891	7125	-8979	-72	-440	-6748	123	-67	1012	-3234	-1078	-306	1124	-1672	4253	-81	-3026	3115	-4727	-105	-23	-100	-70	-267	-3155	-19148	-826	-81	-659	-12372	5014	33	-6853	-18378	-1246	-62	-61	-108	33	-154	17	33	-77	-23	-58	79	-32	-4
0.251667	-137	2778	7054	-8691	-48	-177	-6171	188	13	1214	-2760	-660	-341	1322	-1442	4938	-85	-3177	3030	-4953	-103	-23	-98	-70	-265	-2807	-20219	-247	-112	-280	-13200	4852	8	-7109	-18943	-63	-62	-57	-107	38	-151	17	33	-75	-22	-55	79	-27	0
0.252500	-141	2664	6985	-8377	-55	72	-5579	273	54	1418	-2290	-204	-336	1536	-1259	5610	-99	-3343	3021	-5156	-103	-19	-96	-67	-232	-2486	-21247	362	-133	77	-14062	4612	-49	-7316	-19345	1182	-62	-57	-112	39	-150	19	36	-77	-21	-56	78	-29	-1
0.253333	-103	2554	6916	-8050	-78	301	-4986	336	52	1634	-1824	280	-334	1766	-1114	6257	-104	-3523	3090	-5320	-102	-36	-98	-67	-206	-2199	-22192	994	-167	414	-14944	4305	-55	-7475	-19592	2483	-60	-58	-107	41	-153	20	36	-76	-19	-58	86	-25	0
0.254167	-129	2445	6851	-7710	-90	514	-4386	420	-21	1862	-1359	787	-344	2006	-1013	6862	-108	-3708	3227	-5447	-103	-18	-97	-61	-243	-1959	-23037	1630	-206	714	-15854	3919	-4	-7597	-19683	3821	-58	-56	-102	41	-149	20	36	-73	-21	-55	84	-27	0
0.255000	-159	2332	6792	-7376	-86	698	-3793	502	-78	2088	-906	1381	-319	2255	-943	7411	-117	-3889	3427	-5525	-103	-21	-99	-66	-289	-1784	-23758	2268	-210	976	-16790	3460	3	-7685	-19617	5189	-58	-58	-105	38	-148	19	35	-75	-21	-55	88	-25	1
0.255833	-134	2221	6730	-7053	-90	864	-3200	587	-91	2323	-457	1944	-289	2497	-903	7895	-110	-4071	3681	-5558	-104	-21	-96	-58	-323	-1672	-24337	2896	-184	1193	-17765	2918	-217	-7767	-19404	6560	-62	-57	-107	40	-149	19	35	-75	-23	-56	85	-28	-1
0.256667	-142	2109	6671	-6749	-110	1000	-2616	673	-100	2548	-24	2564	-277	2729	-884	8304	-112	-4238	3972	-5546	-120	-21	-100	-68	-288	-1627	-24758	3498	-174	1366	-18773	2303	-389	-7769	-19045	7915	-66	-60	-108	35	-152	17	34	-78	-22	-58	84	-29	-3
0.257500	-144	1997	6612	-6470	-122	1109	-2040	761	-148	2761	392	3211	-275	2968	-885	8622	-137	-4388	4300	-5495	-104	-17	-97	-65	-201	-1638	-24993	4071	-193	1501	-19796	1622	-297	-7761	-18559	9239	-61	-49	-103	42	-151	22	36	-75	-19	-57	82	-28	1
0.258333	-147	1893	6547	-6215	-133	1190	-1469	852	-181	2975	792	3893	-282	3180	-892	8856	-143	-4518	4645	-5422	-104	-26	-99	-65	-141	-1706	-25045	4587	-171	1594	-20821	883	-237	-7734	-17960	10497	-63	-55	-103	40	-152	23	35	-73	-21	-41	85	-27	-1
0.259167	-148	1784	6462	-5985	-141	1240	-910	943	-185	3155	1147	4588	-289	3366	-908	8984	-135	-4624	4997	-5323	-102	-16	-98	-73	-122	-1817	-24891	5038	-153	1651	-21845	85	-180	-7679	-17255	11676	-61	-53	-102	40	-151	24	37	-73	-23	-53	85	-29	-1
0.260000	-162	1680	6385	-5784	-139	1255	-362	1038	-194	3307	1467	5295	-282	3522	-920	9015	-142	-4702	5342	-5213	-102	-17	-95	-65	-115	-1956	-24539	5408	-178	1683	-22838	-752	-195	-7603	-16455	12750	-59	-52	-105	40	-149	24	38	-74	-18	-52	84	-24	0
0.260833	-147	1572	6278	-5607	-146	1233	160	1130	-202	3430	1729	6002	-274	3636	-931	8941	-137	-4754	5682	-5103	-107	-15	-95	-66	-86	-2108	-23986	5677	-199	1696	-23801	-1636	-201	-7502	-15577	13692	-62	-56	-103	41	-152	19	35	-75	-22	-56	84	-30	-1
0.261667	-130	1473	6149	-5452	-155	1171	660	1229	-187	3506	1928	6709	-266	3711	-939	8769	-126	-4777	5998	-4999	-109	-22	-96	-70	-48	-2253	-23240	5845	-215	1699	-24702	-2544	-162	-7371	-14630	14490	-65	-59	-104	37	-154	20	6	-76	-23	-57	81	-32	-4
0.262500	-137	1379	6000	-5301	-150	1070	1144	1330	-179	3542	2061	7400	-256	3752	-926	8508	-144	-4767	6292	-4903	-104	-19	-99	-68	-63	-2368	-22299	5903	-211	1707	-25512	-3472	-158	-7209	-13624	15123	-63	-52	-107	40	-151	20	34	-75	-23	-59	78	-28	-3
0.263333	-165	1292	5834	-5173	-143	953	1592	1437	-182	3538	2126	8078	-216	3755	-899	8171	-152	-4725	6546	-4820	-107	-22	-102	-66	-98	-2455	-21180	5847	-200	1725	-26204	-4403	-122	-7022	-12572	15581	-61	-58	-108	39	-131	19	36	-74	-22	-53	82	-28	0
0.264167	-179	1222	5626	-5043	-125	794	2014	1556	-163	3489	2116	8725	-215	3715	-850	7761	-147	-4658	6782	-4755	-104	-21	-99	-64	-119	-2447	-19908	5667	-178	1762	-26764	-5345	-72	-6802	-11475	15857	-62	-55	-103	41	-151	20	36	-75	-23	-58	79	-35	0
0.265000	-176	1156	5398	-4918	-109	597	2396	1673	-159	3399	2026	9334	-196	3657	-780	7292	-159	-4561	6971	-4713	-108	-24	-99	-67	-151	-2387	-18499	5369	-150	1831	-27162	-6287	-47	-6547	-10336	15913	-67	-62	-110	36	-154	20	34	-78	-30	-60	79	-30	-3
0.265833	-184	1103	5139	-4789	-109	363	2748	1795	-156	3264	1864	9891	-181	3542	-688	6775	-152	-4437	7116	-4690	-110	-21	-98	-66	-176	-2237	-16972	4959	-168	1933	-27375	-7226	-24	-6250	-9165	15826	-65	-56	-102	42	-149	19	34	-77	-23	-57	80	-30	0
0.266667	-204	1072	4861	-4652	-104	132	3059	1929	-136	3109	1637	10386	-178	3418	-565	6234	-147	-4285	7219	-4685	-109	-24	-101	-69	-154	-1999	-15352	4442	-160	2072	-27377	-8166	-3	-5923	-7969	15520	-64	-58	-105	39	-149	20	36	-77	-21	-57	80	-25	1
0.267500	-208	1056	4565	-4517	-92	-122	3327	2065	-129	2924	1342	10829	-158	3282	-422	5672	-160	-4112	7281	-4703	-105	-24	-97	-65	-100	-1667	-13645	3817	-141	2254	-27155	-9105	17	-5558	-6748	15040	-61	-57	-105	40	-151	16	35	-79	-21	-59	79	-31	-4
0.268333	-193	1063	4239	-4385	-78	-391	3550	2206	-118	2721	995	11179	-145	3140	-248	5103	-161	-3918	7260	-4744	-109	-24	-100	-65	-120	-1245	-11876	3104	-127	2475	-26695	-10038	20	-5153	-5513	14379	-63	-60	-108	37	-152	5	32	-81	-22	-58	80	-35	0
0.269167	-193	1092	3903	-4255	-66	-664	3746	2352	-116	2508	611	11453	-128	2991	-55	4543	-165	-3700	7278	-4795	-108	-26	-101	-68	-147	-746	-10080	2328	-133	2733	-25994	-10966	39	-4714	-4260	13561	-61	-59	-108	33	-153	16	34	-80	-25	-62	78	-34	0
0.270000	-207	1147	3556	-4131	-56	-937	3881	2490	-118	2299	206	11641	-116	2843	162	3998	-154	-3462	7212	-4863	-113	-27	-102	-72	-158	-164	-8269	1475	-152	3035	-25040	-11893	42	-4244	-3010	12605	-61	-61	-110	49	-153	18	32	-78	-19	-58	79	-29	0
0.270833	-185	1229	3208	-4022	-48	-1192	3996	2637	-102	2103	-206	11723	-109	2725	405	3483	-137	-3200	7119	-4939	-105	-23	-101	-69	-172	469	-6463	585	-156	3366	-23845	-12816	96	-3742	-1756	11523	-61	-58	-109	40	-150	18	32	-78	-18	-57	80	-30	0
0.271667	-172	1331	2865	-3937	-44	-1428	4080	2785	-94	1920	-625	11715	-107	2618	666	3000	-139	-2916	6996	-5026	-107	-25	-99	-67	-199	1141	-4676	-342	-163	3730	-22410	-13740	68	-3218	-516	10342	-68	-72	-109	40	-153	21	32	-76	-23	-59	82	-27	2
0.272500	-174	1458	2526	-3877	-33	-1643	4134	2932	-85	1759	-992	11626	-104	2521	946	2551	-130	-2616	6820	-5126	-105	-21	-100	-69	-202	1827	-2916	-1302	-186	4111	-20753	-14655	69	-2692	688	9077	-60	-55	-109	37	-151	18	33	-73	-22	-60	79	-34	-1
0.273333	-180	1599	2195	-3859	-33	-1833	4169	3077	-64	1619	-1339	11391	-95	2447	1232	2137	-133	-2299	6630	-5235	-110	-25	-110	-69	-199	2515	-1200	-2280	-187	4508	-18900	-15560	111	-2161	1851	7749	-64	-59	-111	34	-150	16	36	-77	-23	-59	87	-35	-1
0.274167	-179	1762	1879	-3882	-22	-1987	4192	3222	-67	1513	-1637	11073	-101	2389	1525	1770	-133	-1961	6416	-5347	-105	-26	-104	-70	-218	3176	454	-3265	-212	4911	-16876	-16444	114	-1638	2961	6374	-65	-55	-110	37	-151	18	32	-76	-24	-61	77	-32	1
0.275000	-177	1946	1585	-3952	-8	-2099	4212	3369	-63	1436	-1867	10670	-97	2352	1816	1437	-128	-1606	6182	-5469	-109	-27	-104	-70	-238	3794	2047	-4246	-265	5313	-14707	-17300	85	-1146	4006	4959	-65	-62	-114	38	-138	17	32	-77	-23	-61	79	-30	-1
0.275833	-165	2141	1315	-4070	-7	-2175	4227	3519	-41	1391	-2029	10173	-97	2321	2107	1140	-122	-1231	5930	-5595	-103	-27	-104	-70	-265	4347	3557	-5232	-255	5704	-12418	-18120	102	-661	4971	3535	-63	-62	-110	38	-153	16	32	-78	-26	-59	80	-32	-1
0.276667	-155	2348	1069	-4247	-8	-2213	4247	3669	-16	1370	-2117	9599	-111	2304	2388	869	-118	-843	5670	-5729	-107	-27	-103	-69	-326	4821	4983	-6211	-246	6090	-10035	-18895	76	-230	5835	2110	-67	-59	-109	33	-135	16	32	-77	-22	-58	81	-30	0
0.277500	-159	2565	852	-4476	-7	-2205	4290	3821	-13	1374	-2135	8941	-130	2291	2652	624	-115	-444	5406	-5870	-105	-24	-102	-72	-317	5206	6324	-7203	-247	6450	-7609	-19604	86	153	6592	700	-64	-59	-107	39	-152	18	36	-79	-23	-60	81	-29	-3
0.278333	-144	2785	662	-4761	-7	-2162	4330	3974	-18	1396	-2075	8215	-133	2279	2888	392	-113	-38	5136	-6020	-104	-24	-90	-69	-265	5485	7557	-8192	-215	6784	-5173	-20232	159	480	7228	-696	-62	-60	-108	39	-149	21	34	-79	-21	-56	85	-30	1
0.279167	-143	3007	506	-5103	-4	-2075	4380	4132	-19	1435	-1943	7442	-120	2254	3095	171	-116	372	4867	-6176	-102	-24	-102	-69	-262	5657	8676	-9207	-190	7081	-2762	-20767	151	746	7735	-2070	-58	-58	-105	40	-149	21	32	-74	-16	-57	85	-30	0
0.280000	-147	3229	382	-5487	-1	-1957	4435	4265	-14	1476	-1755	6626	-141	2217	3265	-55	-146	780	4600	-6346	-104	-22	-101	-67	-262	5711	9673	-10206	-190	7341	-407	-21192	235	951	8114	-3431	-58	-57	-119	41	-148	18	34	-73	-41	-57	87	-29	0
0.280833	-148	3451	282	-5950	0	-1805	4495	4438	-15	1519	-1520	5774	-152	2157	3384	-293	-109	1180	4325	-6525	-105	-21	-101	-67	-233	5649	10534	-11242	-210	7547	1866	-21511	492	1093	8355	-4772	-61	-60	-104	39	-148	20	35	-76	-27	-61	81	-27	1
0.281667	-148	3664	211	-6407	9	-1631	4541	4580	-21	1553	-1247	4897	-160	2073	3448	-558	-117	1571	4083	-6711	-112	-28	-109	-75	-214	5482	11251	-12311	-221	7707	4036	-21702	477	1179	8455	-6103	-68	-68	-116	33	-158	13	29	-80	-26	-63	77	-34	-6
0.282500	-130	3871	167	-6915	4	-1425	4582	4711	-22	1579	-952	4009	-187	1970	3457	-841	-126	1947	3840	-6928	-111	-26	-107	-74	-199	5217	11828	-13416	-204	7814	6081	-21756	357	1215	8444	-7410	-63	-60	-107	34	-156	17	30	-79	-24	-63	79	-33	-4
0.283333	-114	4077	160	-7445	-4	-1199	4604	4850	-12	1604	-637	3127	-178	1847	3412	-1166	-111	2306	3608	-7147	-111	-27	-105	-77	-221	4855	12250	-14553	-202	7876	7985	-21675	319	1206	8315	-8709	-63	-64	-92	38	-152	17	32	-76	-24	-60	84	-33	0
0.284167	-108	4273	176	-7999	5	-954	4598	4961	-18	1613	-339	2248	-171	1691	3297	-1514	-104	2637	3384	-7386	-105	-23	-101	-72	-254	4418	12514	-15734	-195	7880	9727	-21473	241	1161	8086	-10014	-64	-58	-103	37	-148	19	33	-77	-23	-59	81	-33	-1
0.285000	-107	4456	213	-8568	15	-702	4538	5054	1	1580	-68	1406	-172	1514	3112	-1910	-105	2940	3165	-7647	-105	-25	-100	-66	-271	3919	12606	-16942	-169	7822	11303	-21147	156	1081	7743	-11332	-64	-59	-105	39	-150	21	34	-77	-22	-55	82	-30	0
0.285833	-109	4631	274	-9137	12	-441	4432	5119	2	1541	165	562	-169	1314	2848	-2355	-104	3213	2950	-7924	-115	-25	-100	-56	-291	3371	12539	-18182	-164	7712	12710	-20720	71	984	7398	-12653	-60	-56	-104	41	-150	20	35	-74	-21	-57	79	-30	0
0.286667	-109	4788	357	-9706	4	-181	4259	5152	-11	1479	338	-235	-170	1104	2519	-2848	-109	3450	2733	-8225	-104	-23	-99	-68	-313	2784	12307	-19446	-148	7548	13957	-20204	4	868	6986	-13992	-66	-57	-103	42	-152	18	35	-78	-21	-52	85	-27	-4
0.287500	-95	4926	457	-10259	5	84	4017	5151	-17	1395	445	-997	-170	871	2105	-3388	-95	3657	2518	-8550	-107	-19	-98	-68	-344	2187	11922	-20736	-161	7330	15029	-19628	-12	750	6561	-15348	-63	-57	-103	39	-152	23	36	-74	-25	-56	81	-29	-4
0.288333	-76	5058	571	-10795	16	333	3684	5101	-14	1294	475	-1719	-146	639	1635	-3969	-62	3828	2293	-8903	-109	-24	-102	-69	-317	1579	11387	-22038	-198	7069	15941	-19013	-40	626	6144	-16723	-64	-68	-105	36	-152	21	34	-74	-22	-55	81	-29	0
0.289167	-104	5166	699	-11304	26	578	3263	5002	0	1174	399	-2394	-127	396	1069	-4592	-59	3959	2055	-9278	-108	-23	-100	-70	-272	981	10721	-23321	-240	6758	16685	-18384	-35	537	5764	-18113	-62	-57	-107	37	-153	20	35	-75	-23	-57	78	-31	0
0.290000	-69	5253	834	-11793	22	807	2760	4864	0	1037	230	-3024	-126	160	451	-5249	-57	4058	1800	-9684	-110	-27	-107	-75	-235	404	9939	-24597	-236	6411	17278	-17762	0	395	5437	-19526	-68	-63	-113	43	-153	16	32	-79	-25	-61	77	-30	-4
0.290833	-43	5323	977	-12247	21	1023	2152	4667	-12	893	-39	-3606	-127	-66	-230	-5935	-39	4131	1541	-10108	-108	-23	-102	-70	-182	-134	9079	-25824	-222	6024	17725	-17148	-7	291	5189	-20940	-61	-59	-107	40	-151	19	34	-75	-16	-59	80	-30	1
0.291667	-36	5374	1131	-12659	25	1225	1456	4428	0	751	-402	-4135	-96	-283	-959	-6639	-32	4180	1249	-10564	-97	-21	-102	-67	-172	-629	8143	-26997	-204	5597	18025	-16570	-17	198	5031	-22346	-62	-59	-104	37	-149	20	37	-74	-19	-53	80	-27	0
0.292500	-28	5407	1280	-13043	20	1410	701	4133	0	592	-876	-4631	-91	-493	-1744	-7360	-30	4206	951	-11044	-102	-19	-101	-69	-193	-1077	7169	-28109	-171	5123	18159	-16041	-13	116	4979	-23730	-62	-57	-107	42	-148	20	38	-73	-24	-58	81	-27	0
0.293333	-15	5416	1428	-13392	27	1574	-141	3779	-13	437	-1462	-5086	-94	-695	-2564	-8091	-21	4214	630	-11551	-109	-21	-100	-66	-184	-1478	6183	-29133	-162	4609	18174	-15553	-33	39	5035	-25084	-62	-57	-109	45	-149	18	37	-72	-17	-57	84	-26	2
0.294167	-10	5410	1571	-13707	16	1728	-1052	3377	-14	287	-2110	-5510	-79	-893	-3411	-8820	-13	4213	293	-12087	-103	-24	-102	-67	-165	-1819	5223	-30056	-176	4052	18026	-15103	-98	-29	5211	-26387	-64	-58	-102	43	-150	20	36	-73	-33	-58	82	-28	0
0.295000	-8	5392	1691	-14011	-4	1855	-2016	2935	-10	143	-2858	-5906	-78	-1082	-4277	-9542	-9	4205	-62	-12654	-105	-23	-99	-68	-143	-2101	4321	-30875	-206	3444	17726	-14691	-112	-95	5504	-27624	-60	-58	-103	42	-146	20	36	-73	-23	-56	86	-28	-3
0.295833	1	5363	1800	-14286	5	1994	-3014	2429	-15	9	-3678	-6276	-74	-1278	-5160	-10256	-12	4194	-421	-13248	-105	-22	-96	-67	-134	-2341	3502	-31575	-177	2785	17278	-14293	-96	-155	5909	-28773	-62	-56	-102	41	-150	21	35	-73	-22	-57	82	-25	0
0.296667	-15	5329	1895	-14547	3	2110	-4034	1881	-7	-108	-4554	-6628	-85	-1482	-6049	-10949	-26	4203	-789	-13866	-101	-24	-99	-69	-165	-2495	2808	-32153	-146	2060	16690	-13909	-121	-190	6419	-29820	-65	-56	-104	39	-158	19	35	-72	-21	-55	85	-30	-5
0.297500	-43	5290	1969	-14796	-15	2224	-5050	1332	3	-216	-5486	-6972	-115	-1700	-6932	-11617	-40	4220	-1155	-14504	-103	-22	-92	-68	-191	-2615	2256	-32472	-94	1270	15968	-13521	-124	-256	7020	-30752	-62	-53	-102	41	-150	21	37	-76	-23	-55	84	-28	0
0.298333	-52	5257	2006	-15047	-38	2328	-6068	733	-1	-306	-6456	-7313	-151	-1943	-7800	-12256	-38	4249	-1516	-15167	-109	-25	-100	-70	-219	-2702	1892	-32588	-96	408	15132	-13123	-138	-301	7699	-31564	-65	-65	-104	38	-153	18	33	-75	-17	-57	82	-30	-1
0.299167	-72	5229	2026	-15301	-49	2434	-7058	109	0	-393	-7441	-7654	-179	-2210	-8656	-12864	-49	4309	-1865	-15843	-104	-21	-96	-70	-234	-2759	1735	-32655	-154	-526	14199	-12742	-147	-331	8440	-32202	-61	-59	-102	41	-151	20	38	-74	-24	-58	84	-29	0
0.300000	-103	5221	1993	-15558	-57	2535	-7966	-523	16	-456	-8431	-7996	-210	-2512	-9482	-13432	-74	4395	-2198	-16543	-102	-22	-98	-67	-271	-2800	1812	-32660	-202	-1538	13205	-12274	-190	-358	9227	-32516	-63	-56	-108	41	-150	20	37	-74	-17	-58	84	-27	1
0.300833	-131	5228	1936	-15834	-80	2634	-8875	-1172	20	-524	-9397	-8355	-241	-2850	-10288	-13967	-69	4507	-2512	-17257	-98	-23	-97	-69	-298	-2848	2135	-32686	-227	-2632	12169	-11821	-237	-369	10039	-32640	-64	-60	-104	39	-150	17	36	-65	-23	-59	81	-32	-3
0.301667	-139	5261	1825	-16128	-139	2722	-9689	-1826	13	-586	-10346	-8731	-274	-3237	-11061	-14464	-59	4644	-2805	-17977	-109	-28	-103	-73	-257	-2905	2717	-32679	-225	-3814	11124	-11359	-220	-363	10853	-32715	-69	-63	-109	37	-153	15	32	-76	-24	-62	81	-32	-3
0.302500	-169	5323	1688	-16435	-119	2803	-10420	-2480	3	-648	-11241	-9123	-292	-3673	-11808	-14925	-63	4818	-3062	-18695	-110	-26	-101	-70	-189	-2989	3574	-32533	-224	-5054	10128	-10898	-246	-337	11660	-32729	-79	-58	-103	38	-152	17	34	-78	-21	-58	81	-33	-3
0.303333	-181	5417	1498	-16759	-133	2885	-11057	-3131	-8	-717	-12086	-9540	-271	-4150	-12515	-15343	-74	5024	-3285	-19409	-109	-23	-101	-72	-120	-3107	4695	-32126	-153	-6348	9218	-10451	-277	-287	12441	-32751	-62	-56	-103	36	-152	12	34	-72	-22	-56	82	-29	0
0.304167	-180	5546	1268	-17101	-147	2950	-11607	-3778	-21	-806	-12861	-9979	-251	-4669	-13182	-15729	-84	5261	-3484	-20108	-105	-22	-99	-70	-88	-3278	6063	-31540	-46	-7666	8433	-10039	-251	-220	13185	-32744	-65	-58	-102	41	-152	17	34	-76	-24	-56	84	-24	-1
0.305000	-195	5707	998	-17460	-152	2986	-12066	-4407	-49	-919	-13559	-10445	-220	-5235	-13811	-16074	-93	5519	-3647	-20796	-109	-22	-100	-69	-139	-3492	7657	-30836	-13	-8983	7820	-9675	-224	-108	13880	-32759	-66	-57	-101	40	-153	15	35	-76	-18	-56	84	-29	-3
0.305833	-231	5906	677	-17830	-156	2996	-12431	-5052	-53	-1062	-14165	-10938	-156	-5845	-14396	-16393	-87	5805	-3778	-21454	-112	-19	-97	-74	-173	-3762	9440	-29971	-94	-10255	7436	-9380	-216	-13	14511	-32741	-66	-57	-102	42	-151	15	33	-69	-22	-56	81	-13	-3
0.306667	-257	6140	318	-18202	-171	2963	-12707	-5676	-65	-1247	-14684	-11465	-109	-6490	-14937	-16683	-103	6108	-3880	-22077	-110	-25	-102	-70	-154	-4076	11366	-28971	-161	-11445	7303	-9159	-205	109	15076	-32761	-67	-53	-107	38	-153	15	29	-76	-25	-57	81	-30	0
0.307500	-282	6406	-81	-18573	-162	2912	-12904	-6296	-88	-1485	-15109	-12024	-66	-7160	-15423	-16947	-97	6429	-3951	-22659	-105	-11	-99	-68	-116	-4423	13412	-27821	-154	-12485	7465	-9048	-189	249	15572	-32743	-66	-59	-104	40	-148	15	32	-77	-24	-57	81	-31	-1
0.308333	-308	6700	-518	-18927	-151	2773	-13025	-6912	-87	-1772	-15432	-12616	-27	-7855	-15844	-17185	-99	6758	-4001	-23193	-110	-23	-102	-74	-57	-4815	15518	-26539	-164	-13365	7942	-9032	-217	389	16000	-32696	-67	-57	-112	39	-153	13	29	-76	-24	-59	76	-30	-5
0.309167	-344	7021	-991	-19266	-149	2593	-13084	-7524	-96	-2123	-15662	-13237	-8	-8565	-16203	-17407	-107	7095	-4020	-23663	-109	-24	-98	-73	-8	-5218	17623	-25138	-183	-14004	8739	-9112	-228	522	16361	-32427	-65	-61	-111	37	-154	15	29	-76	-25	-64	77	-34	-7
0.310000	-367	7364	-1498	-19583	-151	2353	-13095	-8139	-114	-2537	-15800	-13886	4	-9273	-16491	-17603	-90	7431	-4025	-24073	-111	-26	-102	-75	-25	-5624	19664	-23627	-206	-14389	9861	-9273	-210	640	16658	-32065	-65	-62	-110	33	-154	15	30	-76	-23	-59	77	-33	-1
0.310833	-392	7734	-2032	-19866	-149	2054	-13061	-8758	-120	-3013	-15850	-14563	21	-9978	-16710	-17788	-53	7759	-4014	-24416	-110	-23	-99	-69	-83	-6012	21604	-22018	-189	-14483	11284	-9502	-191	735	16904	-31617	-65	-57	-108	37	-151	22	32	-75	-22	-57	78	-31	0
0.311667	-404	8112	-2591	-20116	-161	1693	-13003	-9387	-118	-3549	-15818	-15265	12	-10667	-16846	-17951	-1	8095	-3990	-24688	-107	-25	-99	-68	-118	-6374	23388	-20320	-122	-14278	12989	-9765	-182	794	17107	-31091	-63	-56	-107	39	-148	19	35	-79	-21	-55	81	-27	3
0.312500	-394	8499	-3164	-20329	-159	1279	-12925	-10024	-146	-4147	-15717	-15996	4	-11333	-16909	-18107	40	8420	-3963	-24886	-97	-21	-96	-65	-96	-6699	24967	-18548	-110	-13786	14905	-10041	-182	799	17269	-30485	-62	-53	-104	41	-150	19	30	-76	-19	-57	80	-31	1
0.313333	-385	8890	-3751	-20503	-144	813	-12843	-10676	-156	-4797	-15548	-16747	15	-11959	-16889	-18254	98	8741	-3932	-25018	-107	-23	-98	-68	-78	-6977	26304	-16731	-133	-13029	16983	-10271	-121	750	17417	-29783	-62	-61	-107	39	-149	18	34	-76	-21	-58	84	-27	3
0.314167	-362	9276	-4333	-20638	-132	305	-12759	-11357	-168	-5492	-15330	-17516	7	-12539	-16800	-18377	173	9018	-3902	-25084	-105	-24	-98	-67	-86	-7199	27352	-14888	-133	-12043	19147	-10418	-112	629	17551	-28963	-64	-61	-105	42	-122	17	34	-75	-23	-57	81	-30	0
0.315000	-318	9662	-4928	-20743	-138	-235	-12659	-12065	-177	-6214	-15069	-18296	-21	-13060	-16636	-18489	243	9301	-3882	-25090	-113	-26	-104	-70	-62	-7368	28086	-13045	-127	-10876	21319	-10436	-107	430	17684	-28021	-69	-61	-120	35	-155	12	32	-80	-26	-58	79	-30	-1
0.315833	-268	10048	-5508	-20816	-154	-786	-12612	-12799	-181	-6955	-14772	-19085	-57	-13514	-16413	-18584	344	9570	-3867	-25025	-111	-24	-98	-67	-11	-7473	28510	-11218	-111	-9590	23435	-10283	-47	154	17838	-26931	-64	-60	-109	38	-151	16	30	-77	-22	-59	79	-29	-4
0.316667	-199	10415	-6068	-20863	-139	-1334	-12544	-13555	-182	-7681	-14445	-19869	-80	-13893	-16126	-18653	397	9827	-3869	-24936	-108	-24	-100	-70	30	-7527	28617	-9432	-115	-8245	25425	-9925	-51	-201	18009	-25690	-65	-60	-105	38	-153	13	33	-76	-21	-57	80	-27	0
0.317500	-151	10777	-6594	-20903	-127	-1868	-12489	-14344	-173	-8411	-14100	-20647	-93	-14191	-15793	-18705	447	10070	-3880	-24792	-110	-24	-99	-67	-12	-7539	28422	-7704	-97	-6920	27203	-9350	-114	-652	18212	-24299	-63	-57	-104	42	-154	13	33	-75	-21	-59	82	-27	-5
0.318333	-114	11130	-7092	-20906	-131	-2375	-12440	-15169	-163	-9103	-13739	-21418	-110	-14402	-15416	-18717	509	10302	-3911	-24622	-105	-22	-98	-64	-110	-7526	27935	-6061	-101	-5709	28706	-8551	-130	-1175	18427	-22749	-63	-56	-107	39	-155	17	33	-75	-21	-56	81	-26	-1
0.319167	-69	11470	-7545	-20923	-135	-2838	-12383	-16025	-177	-9747	-13366	-22165	-135	-14520	-15011	-18714	535	10532	-3965	-24432	-105	-25	-96	-64	-151	-7499	27201	-4520	-73	-4649	29881	-7548	-86	-1766	18723	-21048	-62	-56	-104	38	-149	19	36	-75	-17	-56	84	-30	2
0.320000	-43	11805	-7948	-20944	-131	-3250	-12321	-16934	-183	-10321	-12991	-22884	-172	-14545	-14578	-18674	532	10754	-4042	-24222	-103	-22	-96	-66	-128	-7488	26262	-3102	-92	-3815	30703	-6355	-22	-2422	19033	-19193	-63	-59	-105	40	-147	21	38	-73	-17	-53	82	-26	0
0.320833	-26	12132	-8299	-20979	-132	-3603	-12238	-17822	-170	-10813	-12608	-23566	-206	-14473	-14149	-18588	503	10969	-4144	-24014	-144	-21	-96	-66	-105	-7486	25160	-1822	-101	-3243	31152	-5017	-7	-3135	19375	-17228	-60	-57	-108	40	-154	18	34	-73	-19	-57	79	-30	-1
0.321667	-5	12452	-8593	-21040	-143	-3890	-12138	-18764	-169	-11221	-12228	-24211	-235	-14308	-13664	-18458	457	11178	-4279	-23823	-110	-24	-99	-67	-144	-7542	23958	-688	-154	-2970	31225	-3589	-55	-3889	19742	-15173	-59	-61	-105	38	-158	15	29	-77	-23	-58	81	-31	0
0.322500	9	12765	-8815	-21127	-144	-4105	-11987	-19716	-187	-11524	-11843	-24813	-247	-14051	-13187	-18284	364	11385	-4437	-23638	-108	-23	-99	-65	-169	-7654	22695	300	-185	-3014	30932	-2140	-69	-4638	20132	-13047	-62	-59	-103	39	-150	17	33	-76	-23	-58	86	-30	-1
0.323333	16	13077	-8971	-21241	-137	-4250	-11800	-20693	-190	-11723	-11446	-25348	-233	-13705	-12702	-18063	268	11591	-4623	-23475	-110	-26	-102	-70	-165	-7843	21430	1137	-214	-3379	30300	-722	-21	-5400	20551	-10884	-67	-62	-109	37	-154	13	30	-79	-22	-58	79	-31	-1
0.324167	-5	13382	-9058	-21395	-121	-4332	-11558	-21688	-171	-11808	-11042	-25858	-230	-13275	-12207	-17806	206	11800	-4821	-23331	-105	-24	-85	-66	-200	-8108	20217	1817	-196	-4017	29365	590	-39	-6143	20945	-8720	-60	-58	-104	43	-151	17	32	-60	-23	-57	82	-32	-4
0.325000	19	13687	-9072	-21578	-114	-4356	-11247	-22684	-172	-11780	-10623	-26287	-216	-12770	-11705	-17502	140	12005	-5077	-23220	-105	-30	-102	-68	-240	-8457	19096	2340	-165	-4961	28174	1732	-64	-6851	21336	-6583	-61	-60	-108	38	-151	18	34	-74	-19	-56	80	-29	-4
0.325833	12	13984	-9015	-21804	-115	-4335	-10880	-23681	-168	-11651	-10197	-26664	-199	-12200	-11194	-17166	55	12204	-5340	-23142	-121	-23	-98	-65	-237	-8883	18099	2710	-130	-6052	26789	2653	-65	-7505	21704	-4524	-61	-56	-103	41	-153	19	29	-73	-22	-55	71	-30	-1
0.326667	-3	14261	-8892	-22071	-110	-4285	-10441	-24671	-151	-11416	-9759	-26983	-203	-11581	-10670	-16807	-55	12403	-5624	-23103	-110	-22	-98	-65	-245	-9375	17258	2930	-104	-7348	25259	3310	-65	-8089	22032	-2584	-47	-57	-104	40	-151	20	35	-73	-22	-55	84	-28	-3
0.327500	-16	14521	-8704	-22373	-104	-4224	-9928	-25638	-150	-11099	-9312	-27245	-216	-10918	-10138	-16440	-114	12590	-5925	-23100	-105	-24	-99	-80	-215	-9921	16577	3013	-104	-8737	23667	3663	-26	-8584	22306	-801	-64	-60	-104	40	-151	21	34	-62	-22	-52	79	-32	-3
0.328333	-51	14748	-8457	-22709	-100	-4162	-9352	-26580	-146	-10701	-8829	-27455	-222	-10229	-9587	-16066	-137	12768	-6244	-23141	-108	-25	-101	-73	-191	-10505	16067	2963	-143	-10159	22080	3710	-22	-8975	22516	807	-62	-59	-107	36	-153	20	34	-74	-26	-55	82	-30	0
0.329167	-59	14942	-8159	-23073	-88	-4116	-8699	-27483	-130	-10250	-8390	-27613	-197	-9525	-9026	-15711	-154	12912	-6563	-23234	-109	-25	-100	-68	-205	-11096	15734	2792	-170	-11541	20553	3449	-83	-9268	22650	2199	-64	-56	-107	38	-150	30	35	-77	-25	-56	80	-30	-3
0.330000	-81	15087	-7823	-23465	-85	-4107	-7987	-28340	-131	-9746	-7927	-27725	-183	-8830	-8458	-15374	-153	13088	-6887	-23333	-111	-25	-102	-70	-233	-11667	15563	2512	-160	-12825	19145	2909	-107	-9445	22703	3375	-66	-57	-107	38	-152	18	33	-79	-22	-56	79	-33	-4
0.330833	-98	15174	-7425	-23880	-83	-4152	-7229	-29130	-161	-9227	-7472	-27793	-219	-8165	-7887	-15085	-144	13228	-7210	-23486	-110	-24	-100	-69	-256	-12196	15524	2139	-143	-13957	17902	2111	-162	-9508	22672	4308	-60	-56	-105	40	-151	23	32	-73	-19	-56	80	-32	-1
0.331667	-117	15196	-6999	-24309	-72	-4265	-6434	-29853	-111	-8714	-7042	-27824	-255	-7544	-7312	-14847	-125	13349	-7513	-23668	-107	-22	-100	-70	-282	-12663	15617	1684	-145	-14897	16852	1104	-205	-9469	22557	4991	-63	-58	-108	38	-155	17	35	-76	-23	-57	82	-31	0
0.332500	-121	15140	-6545	-24745	-52	-4462	-5625	-30496	-116	-8244	-6644	-27824	-247	-7009	-6760	-14682	-86	13444	-7796	-23887	-104	-22	-82	-66	-274	-13039	15795	1161	-149	-15609	16024	-53	-170	-9324	22363	5433	-60	-55	-102	43	-150	19	33	-73	-18	-53	81	-30	-5
0.333333	-117	15000	-6066	-25183	-51	-4757	-4819	-31061	-108	-7825	-6286	-27794	-260	-6555	-6231	-14586	-42	13525	-8054	-24139	-107	-23	-98	-72	-257	-13311	16048	584	-163	-16069	15426	-1302	-160	-9101	22091	5633	-62	-57	-103	41	-153	18	35	-73	-19	-53	82	-30	-1
0.334167	-137	14767	-5568	-25611	-50	-5158	-4035	-31532	-95	-7515	-5999	-27753	-287	-6241	-5751	-14581	0	13581	-8282	-24417	-104	-23	-98	-68	-270	-13463	16345	-28	-178	-16268	15092	-2588	-144	-8811	21758	5617	-61	-57	-103	40	-162	20	35	-75	-22	-56	80	-31	-6
0.335000	-156	14441	-5054	-26035	-33	-5682	-3299	-31917	-77	-7290	-5787	-27689	-283	-6081	-5333	-14687	37	13615	-8473	-24725	-105	-23	-99	-70	-297	-13487	16662	-662	-172	-16209	14977	-3850	-117	-8461	21368	5387	-64	-60	-105	39	-142	17	34	-74	-19	-56	79	-32	-3
0.335833	-173	14015	-4525	-26442	-28	-6329	-2628	-32202	-52	-7214	-5670	-27615	-293	-6099	-4996	-14848	72	13632	-8619	-25057	-109	-22	-99	-70	-304	-13382	16982	-1301	-197	-15906	15080	-5053	-133	-8084	20937	4972	-66	-58	-104	39	-151	21	34	-74	-25	-55	80	-32	-4
0.336667	-190	13491	-4005	-26826	-9	-7092	-2050	-32394	-61	-7293	-5659	-27534	-289	-6304	-4752	-15119	99	13625	-8713	-25407	-109	-23	-100	-69	-279	-13151	17285	-1931	-196	-15377	15370	-6140	-139	-7693	20490	4407	-65	-57	-104	40	-155	22	35	-72	-25	-53	81	-36	1
0.337500	-195	12882	-3493	-27177	-5	-7963	-1550	-32483	-86	-7538	-5759	-27448	-276	-6712	-4619	-15482	93	13598	-8741	-25771	-107	-24	-96	-67	-267	-12803	17560	-2550	-161	-14659	15817	-7092	-153	-7312	20025	3705	-64	-53	-107	40	-149	21	36	-97	-19	-53	79	-31	0
0.338333	-188	12187	-3022	-27497	-6	-8936	-1224	-32489	-101	-7957	-5975	-27359	-264	-7319	-4605	-15912	91	13550	-8706	-26149	-107	-23	-99	-68	-274	-12347	17796	-3144	-149	-13791	16382	-7880	-167	-6960	19576	2900	-61	-52	-107	41	-151	20	35	-56	-18	-53	80	-29	-3
0.339167	-215	11420	-2612	-27784	-3	-9993	-991	-32401	-112	-8541	-6309	-27296	-237	-8109	-4721	-16417	78	13487	-8594	-26531	-104	-21	-96	-66	-229	-11800	17985	-3713	-116	-12820	17016	-8520	-199	-6639	19126	2009	-61	-59	-105	58	-149	22	34	-73	-19	-57	79	-29	0
0.340000	-220	10590	-2283	-28029	4	-11117	-890	-32243	-128	-9276	-6735	-27185	-215	-9069	-4965	-16975	42	13404	-8398	-26918	-105	-18	-99	-70	-142	-11185	18123	-4254	-97	-11785	17682	-9006	-210	-6366	18691	1050	-64	-61	-104	38	-154	18	32	-73	-24	-60	81	-32	-4
0.340833	-263	9725	-2088	-28235	7	-12268	-911	-32004	-137	-10140	-7261	-27101	-195	-10156	-5344	-17579	4	13307	-8096	-27308	-107	-23	-99	-68	-118	-10507	18192	-4772	-103	-10723	18335	-9376	-174	-6145	18275	52	-61	-75	-104	38	-154	17	33	-77	-25	-61	78	-32	-5
0.341667	-242	8837	-2049	-28396	15	-13421	-1041	-31703	-135	-11102	-7850	-27018	-168	-11346	-5844	-18202	-38	13195	-7692	-27688	-108	-27	-104	-74	-119	-9800	18237	-5277	-78	-9666	18945	-9647	-130	-5970	17873	-973	-68	-59	-108	36	-156	13	30	-77	-27	-69	75	-35	-3
0.342500	-255	7948	-2209	-28519	20	-14547	-1267	-31347	-141	-12131	-8489	-26939	-153	-12589	-6450	-18832	-87	13074	-7170	-28049	-110	-28	-100	-72	-79	-9067	18216	-5768	-75	-8654	19466	-9860	-103	-5842	17489	-2007	-64	-58	-112	38	-153	17	30	-80	-25	-62	78	-31	-3
0.343333	-266	7087	-2593	-28597	34	-15608	-1566	-30947	-148	-13192	-9149	-26857	-139	-13823	-7145	-19463	-133	12946	-6533	-28394	-110	-25	-102	-73	-8	-8327	18145	-6267	-120	-7721	19873	-10047	-55	-5751	17111	-3054	-63	-61	-107	38	-154	16	29	-77	-23	-61	79	-29	1
0.344167	-281	6285	-3235	-28640	34	-16577	-1929	-30531	-148	-14241	-9798	-26779	-111	-15011	-7916	-20074	-179	12814	-5788	-28715	-108	-23	-98	-68	74	-7599	18021	-6776	-161	-6883	20139	-10256	-3	-5698	16733	-4093	-61	-60	-103	42	-150	15	29	-74	-18	-58	79	-31	1
0.345000	-280	5567	-4160	-28645	24	-17433	-2332	-30093	-156	-15247	-10413	-26701	-100	-16123	-8729	-20650	-229	12688	-4938	-29002	-107	-22	-100	-70	103	-6904	17852	-7313	-187	-6159	20248	-10516	19	-5665	16348	-5134	-61	-59	-105	40	-153	13	27	-66	-19	-59	80	-28	1
0.345833	-276	4969	-5371	-28619	24	-18146	-2744	-29652	-170	-16146	-10959	-26621	-95	-17048	-9564	-21200	-265	12576	-4000	-29273	-107	-21	-97	-67	72	-6242	17635	-7890	-204	-5554	20190	-10872	13	-5645	15944	-6164	-61	-57	-102	41	-150	19	23	-73	-22	-58	84	-30	0
0.346667	-271	4536	-6866	-28585	26	-18706	-3160	-29238	-181	-16961	-11418	-26537	-84	-17832	-10397	-21708	-311	12496	-3003	-29508	-104	-21	-99	-72	50	-5630	17370	-8522	-230	-5089	19964	-11306	36	-5619	15512	-7181	-60	-57	-104	39	-150	18	30	-73	-33	-56	85	-30	-1
0.347500	-268	4315	-8625	-28531	23	-19097	-3557	-28853	-171	-17618	-11770	-26449	-83	-18421	-11196	-22186	-337	12457	-1993	-29714	-110	-21	-100	-69	21	-5079	17057	-9223	-285	-4723	19568	-11892	47	-5589	15048	-8187	-62	-77	-105	40	-154	17	33	-72	-22	-61	79	-31	-5
0.348333	-269	4330	-10622	-28472	17	-19319	-3936	-28512	-161	-18116	-11992	-26361	-103	-18798	-11935	-22620	-390	12447	-1000	-29891	-111	-26	-102	-73	-33	-4596	16699	-9997	-240	-4496	19022	-12561	37	-5540	14548	-9172	-68	-63	-110	38	-160	13	29	-76	-26	-60	77	-33	-6
0.349167	-274	4611	-12799	-28416	7	-19372	-4272	-28222	-160	-18440	-12079	-26244	-113	-18955	-12602	-23018	-403	12555	-64	-30038	-108	-27	-101	-73	-48	-4184	16303	-10843	9	-4372	18353	-13354	-45	-5468	14025	-10131	-65	-59	-108	39	-153	15	30	-77	-22	-57	79	-34	-3
0.350000	-266	5199	-15139	-28365	-3	-19268	-4578	-27994	-151	-18580	-12029	-26154	-132	-18911	-13152	-23389	-401	12728	770	-30156	-112	-27	-100	-76	-39	-3852	15873	-11773	91	-4353	17567	-14244	-249	-5368	13455	-11078	-65	-60	-109	38	-173	16	30	-76	-25	-56	79	-29	-8
0.350833	-242	6098	-17569	-28329	-12	-19031	-4857	-27824	-137	-18550	-11847	-26036	-149	-18680	-13613	-23734	-393	13005	1459	-30254	-109	-24	-100	-70	-47	-3594	15396	-12778	-8	-4426	16693	-15219	-272	-5245	12857	-12033	-64	-61	-107	40	-153	19	30	-69	-24	-57	84	-29	-1
0.351667	-223	7302	-20036	-28304	-12	-18678	-5110	-27740	-148	-18376	-11554	-25908	-152	-18294	-13966	-24066	-345	13404	1956	-30334	-105	-22	-99	-67	-53	-3419	14885	-13863	-12	-4570	15757	-16238	-168	-5099	12234	-12896	-62	-57	-104	43	-150	18	35	-73	-18	-56	84	-25	4
0.352500	-208	8778	-22463	-28304	-26	-18252	-5358	-27701	-160	-18091	-11175	-25780	-162	-17796	-14219	-24382	-305	13915	2209	-30406	-103	-19	-96	-65	-67	-3324	14338	-15034	5	-4775	14789	-17279	-200	-4949	11583	-13767	-63	-55	-103	45	-156	18	35	-73	-16	-52	86	-29	-3
0.353333	-184	10491	-24777	-28325	-19	-17784	-5616	-27753	-173	-17689	-10748	-25649	-180	-17240	-14387	-24688	-284	14561	2183	-30465	-99	-22	-98	-67	-109	-3313	13763	-16264	-36	-5037	13822	-18295	-213	-4796	10952	-14610	-63	-57	-105	42	-150	16	34	-73	-22	-50	86	-25	-1
0.354167	-184	12388	-26912	-28359	-27	-17299	-5900	-27847	-172	-17246	-10305	-25523	-187	-16669	-14486	-24984	-272	15344	1865	-30529	-105	-22	-96	-65	-163	-3371	13161	-17547	-121	-5343	12877	-19261	-176	-4649	10312	-15425	-60	-57	-104	37	-148	18	34	-73	-22	-53	86	-26	0
0.355000	-186	14391	-28820	-28410	-42	-16850	-6232	-27992	-178	-16800	-9894	-25403	-182	-16142	-14545	-25261	-276	16256	1227	-30594	-109	-22	-98	-24	-234	-3506	12538	-18870	-153	-5678	11987	-20140	-174	-4531	9689	-16221	-63	-52	-105	41	-153	13	30	-75	0	-57	84	-27	6
0.355833	-190	16434	-30446	-28483	-35	-16459	-6623	-28164	-191	-16389	-9564	-25298	-219	-15700	-14594	-25525	-210	17304	271	-30672	-110	-22	-96	-64	-272	-3704	11899	-20216	-158	-6037	11156	-20912	-178	-4451	9098	-16989	-61	-68	-104	41	-150	13	33	-75	-22	-53	82	-29	-3
0.356667	-196	18415	-31686	-28514	-27	-16165	-7084	-28354	-158	-16047	-9345	-25217	-236	-15385	-14654	-25763	-163	18472	-968	-30767	-111	-25	-101	-68	-308	-3961	11255	-21573	-202	-6415	10409	-21551	-205	-4425	8547	-17741	-64	-60	-109	37	-156	12	33	-77	-6	-58	80	-31	-6
0.357500	-199	20255	-32260	-28603	-36	-15988	-7627	-28538	-164	-15780	-9280	-25160	-242	-15230	-14756	-25965	-116	19742	-2449	-30872	-107	-22	-97	-68	-359	-4262	10604	-22928	-290	-6799	9760	-22043	-207	-4454	8048	-18471	-42	-59	-107	35	-155	18	32	-76	-21	-56	80	-31	-1
0.358333	-198	21909	-32507	-28580	-47	-15936	-8248	-28708	-177	-15697	-9400	-25127	-247	-15247	-14923	-26125	-66	21096	-4104	-30999	-109	-22	-98	-67	-352	-4611	9956	-24264	-346	-7192	9215	-22377	-206	-4551	7608	-19194	-62	-56	-102	38	-152	17	36	-60	-22	-55	81	-25	1
0.359167	-194	23227	-32602	-28580	-47	-16024	-8956	-28835	-135	-15730	-9726	-25137	-259	-15444	-15168	-26228	-48	22503	-5842	-31146	-107	-19	-96	-66	-311	-4996	9313	-25552	-331	-7575	8771	-22563	-205	-4723	7236	-19908	-60	-56	-104	41	-139	19	36	-70	-18	-52	81	-28	1
0.360000	-194	24234	-32661	-28546	-41	-16258	-9739	-28913	-110	-15908	-10267	-25187	-248	-15819	-15516	-26263	-28	23941	-7565	-31307	-102	-18	-97	-65	-258	-5412	8686	-26785	-282	-7971	8428	-22609	-166	-4965	6932	-20631	-61	-55	-102	41	-149	25	37	-73	-18	-53	82	-27	2
0.360833	-182	24877	-32523	-28478	-39	-16625	-10574	-28913	-94	-16209	-11022	-25278	-239	-16339	-15955	-26242	-3	25381	-9149	-31489	-104	-22	-96	-67	-248	-5851	8072	-27942	-187	-8355	8167	-22534	-155	-5295	6693	-21370	-65	-57	-104	39	-149	18	34	-73	-21	-55	81	-29	-4
0.361667	-185	25128	-31803	-28377	-41	-17103	-11451	-28843	-59	-16668	-11981	-25411	-241	-16983	-16487	-26153	0	26785	-10456	-31680	-110	-24	-102	-85	-316	-6318	7483	-29007	-58	-8732	7986	-22355	-177	-5668	6527	-22120	-63	-58	-108	38	-155	13	32	-73	-24	-60	79	-30	0
0.362500	-191	25006	-30585	-28235	-36	-17674	-12336	-28670	-36	-17203	-13119	-25579	-249	-17695	-17093	-25955	-18	28122	-11361	-31873	-104	-19	-99	-64	-310	-6798	6918	-29975	32	-9100	7871	-22100	-159	-6090	6415	-22888	-64	-58	-105	41	-151	18	34	-73	-17	-59	80	-31	-3
0.363333	-195	24534	-28966	-28064	-18	-18303	-13209	-28393	-17	-17806	-14409	-25776	-230	-18443	-17750	-25687	-18	29350	-11755	-32066	-107	-19	-98	-70	-258	-7297	6378	-30831	19	-9447	7808	-21800	-114	-6575	6395	-23677	-62	-55	-107	39	-153	20	35	-73	-22	-55	84	-31	-1
0.364167	-199	23758	-27011	-27858	2	-18968	-14050	-27993	23	-18429	-15804	-26003	-207	-19164	-18441	-25348	-24	30444	-11555	-32255	-103	-21	-97	-67	-139	-7807	5868	-31569	-48	-9780	7768	-21474	-85	-7080	6413	-24482	-63	-56	-107	42	-150	20	34	-74	-22	-55	77	-30	-4
0.365000	-210	22734	-24775	-27637	5	-19630	-14830	-27522	76	-19062	-17254	-26238	-206	-19814	-19132	-24928	-30	31372	-10687	-32438	-109	-26	-102	-70	-35	-8332	5391	-32172	-110	-10091	7738	-21161	-84	-7599	6475	-25334	-64	-58	-112	35	-153	16	32	-76	-19	-57	78	-35	0
0.365833	-223	21502	-22337	-27414	-1	-20255	-15530	-26934	121	-19591	-18712	-26475	-206	-20351	-19797	-24444	-43	32117	-9127	-32580	-104	-18	-96	-66	-15	-8862	4944	-32474	-147	-10373	7709	-20875	-66	-8111	6573	-26189	-79	-57	-103	42	-150	21	35	-77	-22	-56	82	-30	0
0.366667	-235	20144	-19781	-27198	0	-20805	-16119	-26260	129	-20053	-20121	-26694	-205	-20745	-20411	-23886	-62	32645	-6910	-32661	-104	-18	-96	-67	-47	-9399	4518	-32587	-139	-10629	7653	-20629	-11	-8604	6689	-27046	-62	-56	-105	41	-151	17	35	-73	-17	-53	80	-31	1
0.367500	-237	18704	-17227	-27009	12	-21265	-16602	-25516	135	-20402	-21450	-26890	-200	-20978	-20947	-23281	-78	32767	-4099	-32672	-108	-22	-99	-67	-112	-9946	4117	-32652	-129	-10855	7563	-20451	21	-9066	6809	-27905	-62	-57	-100	41	-152	15	32	-76	-22	-56	79	-30	-7
0.368333	-246	17242	-14770	-26872	8	-21612	-16976	-24715	127	-20616	-22648	-27036	-198	-21038	-21387	-22636	-96	32767	-801	-32696	-107	-21	-100	-67	-185	-10500	3737	-32651	-133	-11038	7427	-20341	7	-9481	6930	-28743	-67	-58	-104	40	-159	15	32	-75	-24	-56	80	-31	-7
0.369167	-255	15778	-12528	-26793	-9	-21833	-17233	-23875	113	-20669	-23672	-27120	-212	-20920	-21714	-21957	-108	32748	2842	-32686	-109	-23	-99	-69	-237	-11049	3377	-32683	-116	-11186	7239	-20306	16	-9845	7033	-29523	-63	-58	-105	39	-154	17	32	-77	-22	-56	79	-31	-4
0.370000	-254	14359	-10594	-26792	-19	-21893	-17383	-23028	89	-20571	-24487	-27124	-218	-20642	-21924	-21250	-112	32242	6689	-32706	-108	-25	-101	-75	-311	-11600	3038	-32673	-139	-11294	6998	-20334	6	-10139	7115	-30320	-66	-61	-108	42	-155	15	28	-78	-25	-56	82	-30	0
0.370833	-249	12978	-9071	-26875	-40	-21810	-17431	-22204	63	-20313	-25065	-27036	-196	-20221	-22012	-20524	-144	31448	10554	-32688	-108	-22	-98	-68	-363	-12133	2721	-32688	-164	-11361	6711	-20422	-13	-10368	7160	-31034	-65	-56	-102	40	-155	18	33	-75	-19	-56	80	-33	-6
0.371667	-250	11654	-8033	-27055	-46	-21583	-17396	-21391	30	-19914	-25410	-26854	-193	-19687	-21974	-19779	-152	30343	14250	-32699	-105	-21	-95	-72	-337	-12644	2427	-32668	-142	-11384	6386	-20555	24	-10532	7174	-31658	-62	-55	-101	43	-151	18	34	-78	-21	-55	84	-27	0
0.372500	-260	10371	-7540	-27335	-58	-21223	-17296	-20662	-19	-19393	-25514	-26570	-217	-19078	-21840	-19042	-162	29006	17620	-32683	-107	-22	-97	-66	-305	-13135	2164	-32631	-136	-11380	6038	-20731	40	-10637	7142	-32206	-63	-57	-104	37	-153	20	32	-75	-25	-56	85	-29	-3
0.373333	-253	9114	-7607	-27717	-77	-20758	-17137	-19996	-56	-18770	-25376	-26179	-229	-18432	-21611	-18302	-173	27381	20541	-32699	-108	-23	-98	-66	-297	-13598	1938	-32390	-133	-11347	5688	-20925	70	-10684	7075	-32521	-64	-58	-105	40	-156	16	28	-77	-23	-57	80	-32	0
0.374167	-259	7863	-8225	-28172	-97	-20150	-16948	-19429	-76	-18081	-25015	-25693	-233	-17783	-21302	-17563	-167	25515	22913	-32681	-109	-22	-97	-68	-185	-14008	1775	-32071	-128	-11290	5372	-21116	109	-10686	6979	-32639	-60	-56	-104	40	-153	18	33	-75	-23	-58	81	-29	-5
0.375000	-260	6599	-9345	-28724	-95	-19465	-16730	-18976	-102	-17351	-24430	-25124	-230	-17156	-20932	-16827	-186	23447	24664	-32700	-109	-19	-100	-70	-138	-14374	1675	-31688	-163	-11226	5103	-21314	114	-10645	6856	-32714	-65	-58	-109	39	-155	16	32	-76	-22	-58	78	-31	0
0.375833	-265	5276	-10901	-29326	-95	-18716	-16500	-18643	-122	-16611	-23710	-24472	-227	-16591	-20523	-16096	-199	21186	25758	-32682	-109	-24	-102	-70	-85	-14676	1666	-31294	-210	-11158	4917	-21487	118	-10582	6718	-32723	-67	-48	-104	37	-154	17	32	-76	-22	-60	80	-32	-3
0.376667	-270	3887	-12791	-29959	-131	-17927	-16263	-18435	-128	-15892	-22838	-23766	-218	-16098	-20081	-15363	-195	18792	26201	-32695	-109	-23	-100	-70	-66	-14899	1762	-30895	-214	-11096	4857	-21622	168	-10497	6582	-32750	-64	-61	-103	39	-154	13	32	-76	-21	-58	80	-31	0
0.377500	-266	2426	-14878	-30607	-139	-17114	-16023	-18353	-124	-15217	-21852	-23061	-203	-15695	-19633	-14636	-205	16302	26042	-32682	-110	-21	-99	-67	-142	-15049	1981	-30507	-227	-11057	4930	-21722	181	-10413	6454	-32734	-65	-60	-104	41	-150	18	36	-74	-22	-60	82	-31	-3
0.378333	-259	883	-17030	-31245	-130	-16304	-15784	-18384	-121	-14611	-20795	-22247	-204	-15395	-19184	-13914	-223	13754	25369	-32697	-104	-22	-101	-81	-174	-15119	2335	-30135	-259	-11032	5178	-21776	146	-10326	6363	-32755	-63	-55	-103	40	-153	18	51	-68	-18	-56	85	-30	-3
0.379167	-251	-732	-19108	-31853	-125	-15505	-15540	-18521	-131	-14082	-19699	-21480	-215	-15189	-18746	-13208	-219	11181	24296	-32681	-105	-21	-97	-67	-148	-15097	2844	-29789	-291	-11050	5596	-21779	128	-10258	6314	-32712	-66	-55	-102	42	-152	21	37	-76	-19	-55	85	-29	-1
0.380000	-241	-2396	-20972	-32358	-120	-14747	-15292	-18752	-139	-13651	-18609	-20736	-210	-15066	-18305	-12511	-173	8600	22949	-32694	-103	-21	-98	-68	-122	-14994	3512	-29464	-311	-11109	6217	-21733	163	-10202	6332	-32483	-61	-56	-104	42	-150	20	34	-74	-18	-56	82	-27	0
0.380833	-239	-4111	-22497	-32582	-113	-14035	-15032	-19053	-161	-13318	-17542	-20042	-201	-15032	-17912	-11837	-163	6015	21474	-32680	-105	-23	-100	-67	-104	-14808	4344	-29169	-297	-11217	7029	-21645	147	-10174	6420	-32084	-68	-56	-107	40	-155	13	32	-74	-23	-58	81	-31	-6
0.381667	-231	-5821	-23548	-32695	-103	-13390	-14764	-19406	-174	-13088	-16532	-19403	-215	-15043	-17514	-11191	-179	3470	20009	-32702	-113	-23	-103	-73	-126	-14545	5337	-28896	-298	-11376	8042	-21510	114	-10161	6606	-31579	-72	-63	-112	29	-160	13	27	-110	-28	-62	77	-33	-10
0.382500	-236	-7493	-24041	-32719	-102	-12818	-14469	-19777	-180	-12944	-15583	-18830	-213	-15108	-17117	-10584	-211	974	18736	-32682	-110	-25	-99	-72	-148	-14197	6513	-28622	-309	-11574	9239	-21330	119	-10166	6900	-30989	-70	-60	-108	35	-153	17	33	-75	-25	-58	81	-33	-1
0.383333	-225	-9072	-23895	-32748	-91	-12315	-14150	-20146	-171	-12878	-14720	-18333	-193	-15175	-16720	-10023	-238	-1465	17723	-32693	-109	-22	-100	-72	-162	-13791	7839	-28346	-324	-11817	10596	-21112	88	-10180	7305	-30336	-66	-58	-107	37	-152	18	25	-77	-21	-56	81	-31	-4
0.384167	-210	-10522	-23092	-32735	-87	-11895	-13805	-20494	-178	-12883	-13952	-17924	-190	-15248	-16321	-9529	-229	-3849	17074	-32681	-109	-22	-101	-70	-169	-13333	9300	-28081	-331	-12104	12082	-20862	52	-10211	7824	-29637	-64	-58	-105	39	-155	19	33	-74	-23	-56	81	-31	-1
0.385000	-205	-11814	-21632	-32759	-79	-11563	-13433	-20794	-184	-12924	-13292	-17600	-206	-15304	-15908	-9104	-198	-6178	16852	-32693	-107	-21	-100	-70	-193	-12850	10861	-27788	-306	-12423	13663	-20585	36	-10243	8459	-28894	-64	-55	-107	40	-152	18	40	-72	-19	-52	78	-29	1
0.385833	-202	-12915	-19541	-32741	-73	-11312	-13037	-21024	-183	-13054	-12728	-17359	-189	-15338	-15482	-8763	-186	-8472	17087	-32678	-104	-22	-99	-68	-222	-12353	12503	-27460	-275	-12771	15313	-20276	37	-10279	9207	-28133	-63	-56	-103	37	-150	21	35	-74	-19	-56	81	-27	-1
0.386667	-198	-13790	-16895	-32758	-81	-11144	-12628	-21172	-194	-13195	-12286	-17188	-178	-15339	-15038	-8517	-168	-10710	17778	-32692	-108	-22	-95	-70	-249	-11872	14181	-27084	-252	-13142	16990	-19959	25	-10315	10063	-27356	-63	-55	-103	41	-150	0	33	-74	-18	-55	81	-25	0
0.387500	-196	-14420	-13785	-32737	-83	-11056	-12205	-21223	-214	-13349	-11933	-17082	-178	-15312	-14583	-8377	-164	-12906	18871	-32676	-107	-21	-99	-68	-248	-11419	15872	-26654	-269	-13544	18641	-19620	-3	-10348	11005	-26589	-61	-59	-102	40	-151	22	33	-73	-19	-58	81	-29	0
0.388333	-187	-14805	-10357	-32760	-93	-11050	-11781	-21177	-215	-13524	-11677	-17032	-190	-15260	-14116	-8342	-177	-15055	20313	-32691	-105	-22	-99	-66	-259	-11022	17526	-26153	-265	-13945	20237	-19269	-30	-10375	12034	-25832	-66	-61	-105	37	-147	18	32	-74	-22	-60	80	-24	0
0.389167	-182	-14954	-6707	-32668	-114	-11114	-11361	-21018	-202	-13696	-11502	-17021	-196	-15190	-13648	-8428	-178	-17156	22005	-32679	-108	-24	-101	-70	-281	-10703	19099	-25583	-270	-14356	21732	-18908	-41	-10400	13116	-25102	-63	-61	-103	37	-153	16	33	-77	-24	-58	80	-29	-1
0.390000	-169	-14860	-2996	-32463	-146	-11245	-10964	-20762	-230	-13870	-11408	-17028	-208	-15121	-13195	-8619	-161	-19175	23843	-32697	-108	-27	-104	-75	-292	-10491	20549	-24938	-273	-14772	23089	-18542	-62	-10432	14248	-24405	-67	-62	-105	35	-170	11	26	-80	-23	-63	75	-31	-4
0.390833	-163	-14572	678	-32200	-141	-11442	-10588	-20406	-234	-14037	-11373	-17057	-210	-15058	-12756	-8926	-146	-21149	25735	-32678	-107	-24	-102	-69	-301	-10385	21857	-24215	-305	-15182	24303	-18161	-65	-10454	15410	-23743	-64	-59	-108	40	-151	17	29	-76	-22	-58	80	-28	-4
0.391667	-166	-14111	4169	-31939	-153	-11681	-10236	-19960	-196	-14202	-11392	-17073	-194	-15025	-12341	-9332	-112	-23030	27543	-32693	-108	-23	-97	-70	-302	-10413	22985	-23420	-300	-15602	25342	-17772	-75	-10507	16579	-23127	-61	-58	-108	42	-151	20	33	-72	-21	-57	82	-26	0
0.392500	-155	-13519	7342	-31717	-146	-11976	-9929	-19449	-202	-14363	-11452	-17083	-167	-15032	-11971	-9829	-97	-24806	29154	-32676	-108	-23	-96	-68	-293	-10576	23915	-22561	-287	-16021	26197	-17384	-75	-10588	17717	-22571	-62	-59	-104	40	-151	18	35	-72	-21	-57	84	-28	-1
0.393333	-127	-12853	10103	-31540	-127	-12310	-9666	-18877	-229	-14536	-11555	-17073	-166	-15103	-11658	-10400	-88	-26456	30480	-32691	-100	-22	-96	-68	-291	-10894	24619	-21645	-293	-16442	26847	-16999	-52	-10690	18809	-22068	-61	-56	-103	41	-153	17	35	-72	-19	-56	82	-22	-1
0.394167	-120	-12149	12393	-31425	-117	-12684	-9445	-18261	-221	-14715	-11678	-17040	-156	-15248	-11410	-11029	-95	-27963	31448	-32675	-108	-23	-97	-67	-251	-11346	25098	-20728	-287	-16867	27300	-16617	-55	-10847	19826	-21628	-62	-59	-107	41	-149	19	34	-75	-22	-56	82	-27	0
0.395000	-129	-11462	14175	-31380	-107	-13087	-9262	-17630	-214	-14910	-11823	-16981	-137	-15475	-11227	-11691	-95	-29303	32011	-32692	-110	-24	-99	-69	-251	-11944	25344	-19796	-259	-17303	27572	-16243	-63	-11059	20753	-21252	-60	-59	-105	40	-153	17	29	-77	-19	-58	88	-28	0
0.395833	-122	-10824	15420	-31404	-126	-13516	-9116	-16996	-215	-15115	-11969	-16899	-162	-15786	-11117	-12387	-95	-30485	32123	-32678	-110	-23	-98	-67	-256	-12673	25375	-18878	-231	-17739	27670	-15881	-90	-11347	21566	-20923	-63	-60	-107	40	-149	18	34	-74	-21	-56	80	-29	0
0.396667	-110	-10275	16132	-31488	-130	-13960	-8997	-16383	-182	-15345	-12117	-16792	-200	-16179	-11080	-13065	-100	-31475	31777	-32665	-103	-23	-99	-65	-237	-13494	25205	-17998	-189	-18197	27619	-15529	-96	-11707	22241	-20659	-63	-48	-103	42	-152	16	29	-76	-21	-55	82	-28	-14
0.397500	-118	-9852	16331	-31629	-113	-14410	-8901	-15800	-148	-15595	-12259	-16674	-174	-16661	-11114	-13738	-88	-32177	30972	-32599	-105	-23	-99	-69	-231	-14420	24849	-17178	-172	-18661	27434	-15205	-92	-12160	22767	-20452	-61	-58	-104	41	-151	18	29	-75	-18	-56	79	-29	1
0.398333	-96	-9570	16077	-31816	-118	-14868	-8815	-15259	-137	-15868	-12396	-16544	-168	-17211	-11201	-14360	-74	-32480	29744	-32548	-107	-25	-101	-70	-242	-15428	24336	-16444	-150	-19140	27143	-14903	-114	-12698	23142	-20297	-60	-62	-111	39	-156	17	30	-79	-23	-60	79	-33	0
0.399167	-104	-9444	15423	-32040	-121	-15326	-8737	-14765	-144	-16161	-12515	-16413	-186	-17816	-11356	-14929	-93	-32609	28147	-32467	-109	-22	-101	-69	-246	-16477	23706	-15812	-88	-19630	26772	-14629	-122	-13324	23348	-20186	-47	-60	-104	40	-148	20	34	-75	-18	-56	82	-31	2
0.400000	-84	-9467	14446	-32277	-120	-15778	-8642	-14357	-147	-16470	-12608	-16288	-176	-18453	-11540	-15403	-86	-32668	26241	-32393	-112	-23	-99	-67	-239	-17561	22985	-15302	-62	-20128	26338	-14392	-101	-14045	23386	-20116	-59	-56	-104	40	-149	17	32	-73	-15	-52	81	-32	0
0.400833	-77	-9650	13214	-32517	-112	-16228	-8531	-14017	-122	-16792	-12687	-16184	-170	-19112	-11755	-15854	-113	-32690	24107	-32333	-105	-22	-100	-69	-256	-18651	22203	-14924	-81	-20634	25865	-14197	-108	-14868	23256	-20107	-62	-59	-108	39	-154	19	33	-77	-23	-57	80	-32	-4
0.401667	-74	-9953	11817	-32678	-101	-16672	-8410	-13751	-111	-17126	-12713	-16104	-180	-19764	-11987	-16206	-111	-32710	21859	-32243	-108	-28	-102	-72	-275	-19739	21391	-14681	-116	-21150	25366	-14041	-97	-15769	22969	-20125	-65	-62	-110	37	-156	13	28	-70	-22	-58	80	-25	-4
0.402500	-79	-10375	10332	-32720	-105	-17103	-8257	-13564	-104	-17454	-12791	-16050	-153	-20389	-12216	-16477	-124	-32712	19588	-32122	-108	-26	-102	-72	-266	-20793	20577	-14575	-112	-21663	24861	-13933	-110	-16743	22534	-20177	-59	-59	-91	41	-150	18	32	-76	-22	-60	78	-31	0
0.403333	-94	-10893	8826	-32753	-100	-17525	-8076	-13451	-100	-17786	-12806	-16029	-150	-20960	-12427	-16707	-148	-32488	17384	-32010	-105	-26	-104	-70	-258	-21820	19783	-14601	-111	-22171	24357	-13870	-130	-17784	21964	-20252	-65	-60	-109	40	-153	16	35	-74	-23	-57	81	-29	-3
0.404167	-72	-11441	7357	-32744	-109	-17934	-7862	-13412	-76	-18101	-12810	-16042	-138	-21452	-12614	-16791	-144	-31961	15346	-31886	-103	-19	-100	-72	-265	-22782	19035	-14753	-141	-22662	23862	-13857	-86	-18872	21282	-20356	-58	-56	-105	40	-148	22	34	-72	-22	-53	80	-29	0
0.405000	-60	-12016	5968	-32765	-119	-18335	-7627	-13439	-76	-18406	-12803	-16091	-98	-21861	-12766	-16850	-129	-31212	13540	-31748	-104	-24	-99	-70	-263	-23687	18343	-15016	-153	-23137	23385	-13892	-75	-19997	20502	-20486	-62	-56	-107	41	-152	18	33	-78	-21	-56	80	-30	2
0.405833	-75	-12581	4692	-32747	-134	-18720	-7368	-13536	-49	-18680	-12781	-16167	-84	-22162	-12880	-16856	-131	-30297	12025	-31591	-104	-23	-100	-64	-247	-24519	17714	-15377	-159	-23589	22912	-13975	-128	-21149	19647	-20631	-61	-57	-107	40	-150	17	32	-76	-19	-56	84	-31	0
0.406667	-85	-13095	3555	-32764	-149	-19094	-7096	-13693	-57	-18943	-12759	-16264	-67	-22354	-12952	-16825	-144	-29231	10855	-31417	-110	-23	-104	-73	-242	-25283	17154	-15816	-182	-24021	22438	-14100	-163	-22293	18750	-20797	-66	-59	-105	38	-152	17	29	-78	-26	-62	79	-32	-3
0.407500	-76	-13528	2558	-32747	-159	-19459	-6819	-13903	-76	-19155	-12733	-16383	-32	-22436	-12985	-16762	-143	-28043	10046	-31217	-107	-24	-105	-69	-243	-25971	16659	-16314	-168	-24435	21977	-14261	-203	-23419	17836	-20974	-63	-61	-111	37	-153	17	30	-77	-19	-59	77	-33	-3
0.408333	-66	-13848	1705	-32765	-181	-19805	-6537	-14151	-102	-19341	-12698	-16499	-10	-22404	-12978	-16677	-119	-26736	9605	-30996	-110	-24	-82	-72	-231	-26594	16227	-16850	-134	-24786	21511	-14452	-230	-24502	16922	-21165	-65	-60	-110	36	-154	12	42	-79	-22	-61	77	-34	0
0.409167	-87	-14046	975	-32748	-215	-20139	-6262	-14444	-113	-19507	-12675	-16615	1	-22275	-12936	-16584	-121	-25333	9513	-30747	-111	-26	-104	-72	-215	-27142	15848	-17402	-143	-25114	21037	-14671	-246	-25528	16039	-21368	-66	-64	-111	34	-153	17	32	-77	-21	-60	77	-32	-5
0.410000	-82	-14094	353	-32765	-233	-20455	-6004	-14775	-115	-19624	-12650	-16711	5	-22053	-12876	-16483	-128	-23846	9748	-30469	-109	-27	-107	-75	-234	-27627	15520	-17952	-174	-25414	20555	-14897	-227	-26481	15199	-21577	-63	-64	-109	34	-154	13	29	-79	-17	-63	80	-33	-1
0.410833	-87	-13982	-190	-32746	-234	-20751	-5764	-15131	-134	-19718	-12633	-16772	6	-21754	-12799	-16385	-154	-22280	10255	-30170	-103	-26	-102	-68	-233	-28037	15226	-18484	-163	-25673	20060	-15137	-197	-27343	14426	-21794	-64	-62	-105	38	-153	17	32	-76	-25	-58	84	-33	-1
0.411667	-92	-13705	-665	-32761	-219	-21027	-5548	-15515	-149	-19785	-12618	-16800	0	-21401	-12715	-16282	-146	-20660	10986	-29848	-107	-22	-99	-68	-213	-28390	14958	-18985	-154	-25895	19551	-15372	-194	-28094	13739	-22018	-57	-56	-103	47	-149	17	36	-76	-18	-56	84	-28	5
0.412500	-92	-13272	-1103	-32682	-204	-21278	-5364	-15922	-146	-19828	-12609	-16781	-9	-21004	-12639	-16194	-118	-19007	11869	-29486	-104	-21	-98	-67	-203	-28677	14706	-19451	-161	-26084	19026	-15602	-214	-28735	13149	-22245	-64	-62	-104	41	-147	19	35	-76	-22	-57	85	-29	0
0.413333	-80	-12691	-1523	-32530	-186	-21510	-5223	-16357	-168	-19858	-12609	-16715	-22	-20598	-12575	-16105	-134	-17313	12841	-29111	-107	-22	-100	-63	-210	-28910	14465	-19873	-162	-26240	18504	-15815	-240	-29248	12662	-22480	-61	-57	-103	40	-153	22	34	-73	-23	-56	85	-28	0
0.414167	-80	-11967	-1933	-32316	-163	-21711	-5107	-16811	-212	-19873	-12612	-16596	-32	-20199	-12538	-16018	-145	-15653	13826	-28719	-117	-22	-100	-70	-206	-29080	14234	-20250	-155	-26364	17983	-15987	-227	-29635	12287	-22723	-64	-60	-105	39	-153	18	33	-77	-25	-59	71	-30	0
0.415000	-91	-11121	-2350	-32084	-137	-21887	-5027	-17286	-238	-19883	-12612	-16426	-18	-19830	-12528	-15925	-162	-13973	14779	-28308	-109	-25	-102	-74	-197	-29189	14011	-20583	-113	-26452	17475	-16173	-215	-29889	12000	-22978	-70	-63	-108	36	-155	13	23	-78	-24	-59	80	-32	-1
0.415833	-96	-10161	-2769	-31842	-108	-22033	-4984	-17773	-199	-19884	-12613	-16205	-60	-19474	-12543	-15817	-138	-12301	15631	-27886	-113	-25	-100	-50	-182	-29229	13803	-20869	-97	-26502	16997	-16310	-251	-30008	11866	-23225	-65	-61	-105	39	-150	16	34	-75	-26	-59	80	-30	-3
0.416667	-96	-9117	-3188	-31595	-73	-22145	-4959	-18266	-105	-19879	-12603	-15943	-77	-19179	-12588	-15689	-108	-10665	16333	-27452	-105	-24	-100	-72	-164	-29207	13608	-21123	-121	-26514	16559	-16400	-228	-29998	11815	-23481	-63	-57	-105	38	-155	18	10	-73	-26	-58	84	-28	-1
0.417500	-114	-8011	-3599	-31332	-55	-22230	-4962	-18772	9	-19876	-12588	-15643	-88	-18940	-12654	-15542	-95	-9068	16852	-27024	-105	-22	-98	-70	-153	-29116	13434	-21349	-132	-26491	16176	-16458	-167	-29869	11857	-23744	-61	-57	-104	40	-150	20	35	-75	-17	-56	84	-28	-3
0.418333	-113	-6856	-3989	-31106	-11	-22291	-4985	-19287	116	-19876	-12561	-15318	-77	-18767	-12745	-15355	-86	-7513	17163	-26599	-104	-22	-99	-67	-165	-28950	13288	-21558	-125	-26428	15857	-16477	-138	-29621	11989	-24011	-60	-59	-103	41	-150	20	35	-74	-21	-55	90	-29	1
0.419167	-129	-5691	-4353	-30865	20	-22319	-5029	-19806	184	-19874	-12522	-14985	-78	-18661	-12848	-15146	-65	-6018	17244	-26185	-105	-19	-98	-64	-166	-28714	13180	-21759	-136	-26325	15613	-16464	-122	-29275	12188	-24289	-62	-55	-103	41	-147	23	38	-74	-24	-52	86	-27	-1
0.420000	-132	-4516	-4675	-30629	39	-22324	-5068	-20316	146	-19880	-12462	-14652	-95	-18619	-12953	-14891	-36	-4583	17095	-25783	-105	-17	-97	-67	-155	-28414	13117	-21950	-122	-26184	15453	-16417	-118	-28827	12464	-24566	-60	-52	-101	41	-149	22	37	-75	-15	-51	87	-27	0
0.420833	-116	-3355	-4944	-30395	50	-22304	-5113	-20856	89	-19886	-12389	-14337	-105	-18641	-13073	-14597	-39	-3215	16729	-25410	-131	-19	-97	-64	-138	-28049	13107	-22150	-98	-26010	15378	-16339	-120	-28305	12745	-24849	-61	-53	-103	42	-150	23	30	-75	-22	-53	84	-23	0
0.421667	-137	-2235	-5131	-30180	32	-22269	-5162	-21378	23	-19899	-12288	-14053	-114	-18715	-13177	-14256	-41	-1924	16155	-25069	-111	-22	-101	-68	-144	-27628	13144	-22361	-92	-25792	15396	-16237	-117	-27720	13077	-25142	-66	-57	-105	39	-155	20	30	-77	-21	-56	82	-28	-3
0.422500	-130	-1153	-5242	-29960	12	-22209	-5201	-21885	-40	-19911	-12184	-13814	-136	-18829	-13261	-13873	-33	-714	15410	-24762	-109	-22	-99	-66	-151	-27148	13243	-22576	-114	-25537	15511	-16115	-49	-27069	13413	-25433	-66	-57	-103	41	-155	21	33	-77	-23	-52	84	-28	-3
0.423333	-124	-141	-5274	-29747	-11	-22126	-5235	-22377	-82	-19921	-12047	-13625	-151	-18979	-13318	-13443	-33	417	14524	-24498	-111	-6	-101	-68	-153	-26628	13407	-22802	-130	-25248	15710	-15978	-17	-26396	13760	-25714	-67	-56	-128	38	-150	19	33	-75	-23	-55	79	9	-1
0.424167	-124	809	-5218	-29541	-78	-22014	-5258	-22849	-137	-19928	-11895	-13503	-172	-19155	-13343	-12977	-38	1466	13536	-24268	-110	-27	-100	-68	-159	-26071	13626	-23034	-142	-24927	15987	-15828	-70	-25700	14094	-25998	-68	-57	-103	43	-152	24	32	-74	-23	-52	88	-26	-1
0.425000	-122	1689	-5078	-29334	-55	-21913	-5268	-23302	-224	-19924	-11719	-13449	-191	-19329	-13312	-12470	-18	2434	12483	-24084	-105	-19	-100	-68	-181	-25496	13901	-23274	-149	-24585	16330	-15678	-76	-24998	14406	-26277	-64	-58	-98	39	-151	22	29	-72	-21	-53	84	-24	1
0.425833	-120	2493	-4865	-29133	-65	-21779	-5263	-23727	-245	-19916	-11532	-13466	-182	-19507	-13276	-11934	24	3327	11401	-23948	-107	-19	-98	-65	-172	-24914	14210	-23512	-144	-24220	16727	-15518	-26	-24306	14689	-26551	-62	-53	-103	43	-148	21	33	-69	-21	-55	86	-29	-1
0.426667	-99	3224	-4587	-28932	-61	-21636	-5257	-24129	-227	-19899	-11333	-13562	-176	-19679	-13165	-11363	44	4139	10337	-23839	-108	-21	-97	-67	-142	-24344	14560	-23747	-187	-23843	17169	-15373	43	-23640	14942	-26815	-65	-53	-103	42	-154	6	36	-69	-22	-52	70	-26	0
0.427500	-96	3870	-4259	-28737	-99	-21480	-5241	-24500	-243	-19875	-11130	-13727	-172	-19832	-13063	-10776	17	4867	9325	-23772	-105	-18	-103	-64	-125	-23791	14928	-23974	-195	-23463	17627	-15237	38	-23010	15154	-27068	-66	-56	-103	42	-150	19	33	-73	-23	-53	85	-27	-6
0.428333	-118	4443	-3897	-28543	-134	-21312	-5231	-24846	-290	-19841	-10917	-13969	-156	-19959	-12908	-10173	15	5534	8403	-23733	-107	-23	-99	-67	-146	-23274	15310	-24189	-161	-23083	18094	-15109	26	-22425	15313	-27308	-64	-56	-105	41	-151	17	29	-73	-19	-53	89	-27	-1
0.429167	-125	4941	-3517	-28351	-136	-21126	-5218	-25170	-266	-19798	-10715	-14266	-147	-20056	-12725	-9559	40	6107	7584	-23715	-109	-21	-110	-66	-161	-22803	15679	-24385	-148	-22714	18547	-15002	37	-21897	15434	-27530	-62	-57	-103	39	-152	18	34	-74	-22	-56	84	-30	0
0.430000	-119	5365	-3133	-28158	-85	-20927	-5216	-25459	-196	-19749	-10534	-14615	-143	-20118	-12528	-8931	44	6625	6895	-23712	-110	-22	-101	-68	-156	-22369	16031	-24558	-135	-22366	18970	-14909	20	-21419	15516	-27737	-66	-61	-107	40	-155	18	30	-74	-26	-59	81	-29	-1
0.430833	-112	5726	-2769	-27967	-51	-20717	-5227	-25718	-221	-19689	-10332	-15009	-174	-20150	-12322	-8308	39	7074	6350	-23707	-108	-22	-99	-69	-141	-22012	16345	-24705	-150	-22041	19359	-14833	16	-21010	15560	-27917	-64	-57	-107	41	-151	20	30	-74	-4	-56	81	-28	-1
0.431667	-114	6015	-2415	-27775	-36	-20496	-5254	-25961	-280	-19626	-10164	-15427	-221	-20144	-12108	-7687	23	7465	5958	-23694	-105	-23	-101	-68	-141	-21712	16614	-24827	-149	-21746	19698	-14774	13	-20669	15569	-28077	-63	-36	-107	40	-150	-16	30	-74	-21	-57	85	-26	1
0.432500	-126	6246	-2107	-27585	-16	-20270	-5302	-26188	-263	-19562	-10021	-15863	-254	-20106	-11909	-7070	17	7785	5717	-23664	-108	-19	-97	-67	-132	-21485	16833	-24907	-146	-21489	19974	-14734	-13	-20399	15548	-28212	-68	-58	-103	41	-149	19	33	-73	-18	-56	84	-25	2
0.433333	-129	6419	-1848	-27389	-15	-20034	-5375	-26389	-190	-19494	-9903	-16293	-268	-20041	-11730	-6472	26	8048	5630	-23605	-107	-23	-99	-66	-125	-21326	16984	-24989	-161	-21277	20180	-14713	3	-20194	15504	-28318	-65	-59	-102	40	-147	18	25	-76	-21	-53	84	-27	0
0.434167	-108	6528	-1641	-27192	-16	-19797	-5476	-26584	-148	-19429	-9823	-16714	-253	-19950	-11581	-5890	41	8241	5673	-23514	-115	-23	-99	-69	-126	-21228	17071	-25032	-162	-21107	20312	-14706	20	-20056	15440	-28395	-62	-58	-103	40	-152	20	33	-73	-22	-58	82	-28	2
0.435000	-129	6586	-1482	-26992	-12	-19559	-5606	-26772	-72	-19372	-9779	-17104	-236	-19839	-11470	-5334	61	8384	5849	-23378	-104	-22	-101	-70	-127	-21207	17090	-25047	-168	-20991	20366	-14712	25	-19976	15370	-28442	-62	-57	-108	40	-138	19	30	-75	-22	-58	81	-30	0
0.435833	-122	6588	-1377	-26789	24	-19334	-5761	-26951	38	-19318	-9772	-17463	-229	-19716	-11408	-4810	53	8464	6136	-23195	-108	-24	-99	-66	-119	-21232	17049	-25042	-166	-20914	20353	-14726	35	-19954	15292	-28460	-63	-61	-104	41	-151	22	33	-75	-1	-57	82	-30	0
0.436667	-108	6546	-1319	-26580	79	-19118	-5936	-27132	-17	-19277	-9811	-17767	-219	-19588	-11392	-4320	59	8485	6500	-22965	-105	-24	-99	-69	-102	-21310	16943	-25019	-178	-20889	20266	-14751	25	-19975	15217	-28445	-62	-55	-103	41	-152	20	32	-74	-23	-59	86	-27	0
0.437500	-128	6451	-1300	-26362	138	-18922	-6135	-27306	-99	-19242	-9891	-18013	-229	-19453	-11433	-3871	35	8449	6975	-22682	-103	-24	-99	-69	-103	-21438	16787	-24978	-182	-20908	20110	-14785	21	-20045	15147	-28395	-65	-56	-101	40	-149	20	36	-75	-19	-53	84	-29	-16
0.438333	-155	6315	-1321	-26134	158	-18752	-6355	-27484	-94	-19216	-10018	-18189	-252	-19318	-11530	-3469	4	8357	7483	-22385	-104	-21	-99	-64	-101	-21572	16585	-24920	-170	-20959	19904	-14820	51	-20143	15093	-28313	-61	-55	-102	41	-151	21	27	-76	-17	-50	87	-28	3
0.439167	-156	6139	-1366	-25899	168	-18609	-6611	-27656	-50	-19212	-10194	-18301	-248	-19193	-11685	-3130	20	8210	8029	-21992	-104	-21	-98	-65	-82	-21739	16348	-24853	-129	-21051	19639	-14859	51	-20272	15044	-28200	-61	-56	-102	43	-147	24	35	-78	-21	-51	89	-26	5
0.440000	-156	5923	-1426	-25658	174	-18502	-6813	-27835	-46	-19218	-10412	-18335	-245	-19082	-11891	-2850	20	8013	8589	-21595	-105	-19	-100	-64	-81	-21919	16089	-24777	-117	-21173	19346	-14899	24	-20418	15009	-28058	-63	-57	-101	41	-153	27	29	-74	-18	-53	86	-30	0
0.440833	-160	5666	-1503	-25407	166	-18443	-7081	-28008	-47	-19242	-10678	-18296	-249	-18986	-12154	-2646	13	7772	9154	-21176	-107	-22	-98	-65	-84	-22100	15817	-24688	-132	-21311	18975	-14943	17	-20579	14988	-27880	-65	-58	-103	40	-150	20	33	-75	-24	-51	86	-30	0
0.441667	-162	5383	-1576	-25141	142	-18426	-7332	-28167	-31	-19282	-10982	-18180	-216	-18908	-12461	-2520	27	7458	9707	-20748	-105	-22	-102	-68	-88	-22274	15541	-24595	-141	-21465	18592	-14981	-30	-20740	14983	-27681	-64	-59	-103	40	-152	13	30	-79	-24	-55	82	-29	0
0.442500	-145	5072	-1642	-24865	132	-18454	-7567	-28312	-59	-19336	-11327	-17981	-225	-18848	-12806	-2485	8	7111	10232	-20324	-107	-22	-107	-66	-51	-22423	15270	-24490	-148	-21616	18190	-15005	-51	-20895	14978	-27452	-63	-57	-103	41	-152	19	33	-75	-21	-53	86	-27	-4
0.443333	-132	4732	-1693	-24580	121	-18534	-7801	-28442	-58	-19406	-11713	-17717	-267	-18815	-13178	-2542	1	6734	10723	-19921	-108	-19	-101	-67	-42	-22557	15018	-24381	-147	-21767	17770	-15044	-51	-21035	14986	-27209	-64	-57	-108	16	-155	17	34	-75	-23	-50	82	-28	-1
0.444167	-125	4374	-1729	-24263	107	-18663	-8024	-28543	-70	-19491	-12133	-17388	-265	-18805	-13577	-2701	-21	6315	11178	-19555	-108	-19	-99	-66	-50	-22652	14780	-24268	-153	-21903	17337	-15070	-29	-21163	14988	-26946	-64	-55	-104	39	-150	21	30	-73	-23	-59	84	-31	-3
0.445000	-112	4000	-1753	-23981	78	-18841	-8242	-28618	-127	-19592	-12584	-17005	-279	-18820	-13990	-2959	-8	5872	11582	-19230	-105	-21	-98	-66	-40	-22717	14562	-24154	-165	-22022	16906	-15091	-9	-21268	14985	-26671	-62	-56	-102	40	-155	18	34	-73	-22	-52	84	-26	0
0.445833	-119	3607	-1753	-23669	28	-19064	-8441	-28651	-112	-19701	-13061	-16576	-287	-18858	-14410	-3331	34	5408	11935	-18969	-103	-17	-95	-63	-25	-22737	14365	-24026	-149	-22117	16451	-15103	-11	-21347	14967	-26388	-63	-52	-99	45	-153	21	37	-73	-19	-50	89	-27	-4
0.446667	-102	3205	-1736	-23352	-10	-19342	-8630	-28640	-120	-19830	-13566	-16112	-302	-18923	-14834	-3847	0	4928	12239	-18779	-103	-17	-98	-65	-58	-22733	14187	-23902	-146	-22182	15994	-15115	-16	-21396	14930	-26107	-65	-53	-102	46	-154	21	35	-74	-22	-51	87	-27	-1
0.447500	-99	2792	-1710	-23038	-47	-19621	-8814	-28570	-185	-19957	-14094	-15622	-332	-19013	-15253	-4396	-45	4435	12485	-18690	-105	-19	-99	-66	-84	-22683	14021	-23776	-146	-22214	15534	-15128	-7	-21419	14862	-25826	-65	-56	-101	43	-151	16	35	-73	-18	-39	86	-29	-3
0.448333	-146	2387	-1672	-22726	-83	-19939	-8989	-28446	-199	-20089	-14639	-15123	-314	-19127	-15685	-5085	-81	3950	12680	-18647	-111	-21	-100	-67	-82	-22590	13864	-23651	-143	-22214	15072	-15133	-1	-21405	14759	-25555	-69	-58	-104	37	-183	12	33	-78	-22	-57	81	-34	-4
0.449167	-160	1978	-1628	-22403	-100	-20272	-9162	-28248	-173	-20216	-15190	-14623	-303	-19262	-16061	-5875	-128	3475	12822	-18701	-118	-21	-100	-65	-100	-22454	13710	-23522	-142	-22176	14609	-15139	-1	-21357	14623	-25287	-66	-56	-105	40	-154	18	30	-79	-26	-56	84	-31	-6
0.450000	-159	1586	-1576	-22089	-90	-20612	-9330	-27969	-169	-20335	-15747	-14139	-328	-19414	-16438	-6756	-126	3017	12916	-18861	-111	-23	-100	-67	-135	-22289	13555	-23390	-159	-22104	14141	-15145	11	-21271	14421	-25028	-67	-58	-107	39	-153	16	33	-79	-25	-58	81	-29	-1
0.450833	-176	1189	-1527	-21781	-67	-20938	-9500	-27610	-162	-20437	-16301	-13680	-298	-19583	-16799	-7730	-155	2577	12965	-19097	-109	-19	-98	-67	-138	-22085	13389	-23261	-185	-22003	13670	-15146	34	-21154	14216	-24780	-65	-58	-105	42	-150	22	36	-75	-21	-56	82	-27	-4
0.451667	-170	810	-1481	-21481	-40	-21276	-9671	-27164	-149	-20520	-16852	-13260	-280	-19764	-17149	-8783	-170	2174	12968	-19412	-107	-18	-98	-64	-136	-21860	13201	-23127	-193	-21872	13194	-15146	39	-20999	13944	-24545	-61	-53	-99	43	-151	18	34	-70	-21	-50	87	-26	0
0.452500	-148	447	-1445	-21189	-22	-21532	-9852	-26630	-129	-20579	-17396	-12883	-294	-19956	-17490	-9904	-145	1802	12928	-19803	-105	-17	-94	-77	-147	-21610	12984	-22989	-177	-21723	12714	-15152	-12	-20821	13623	-24326	-63	-53	-99	45	-151	20	37	-69	-21	-41	85	-27	0
0.453333	-159	96	-1422	-20915	-38	-21782	-10064	-26007	-81	-20610	-17928	-12568	-276	-20151	-17825	-11082	-119	1469	12852	-20250	-104	-17	-96	-66	-158	-21349	12739	-22878	-163	-21555	12240	-15153	-26	-20613	13260	-24122	-62	-61	-100	43	-153	17	37	-70	-21	-53	85	-24	-1
0.454167	-215	-235	-1406	-20651	-55	-21988	-10255	-25284	-43	-20607	-18437	-12310	-255	-20342	-18155	-12314	-102	1182	12745	-20746	-101	-22	-97	-65	-170	-21069	12464	-22758	-167	-21381	11766	-15153	16	-20384	12856	-23931	-62	-55	-97	43	-151	19	37	-73	-21	-55	84	-26	-3
0.455000	-223	-552	-1407	-20406	-60	-22163	-10484	-24478	-47	-20570	-18923	-12119	-235	-20523	-18496	-13567	-86	938	12602	-21292	-105	-21	-97	-67	-186	-20788	12154	-22649	-177	-21197	11307	-15148	49	-20129	12411	-23750	-60	-57	-101	41	-153	15	36	-70	-19	-56	82	-29	9
0.455833	-193	-854	-1419	-20182	-76	-22249	-10723	-23573	-70	-20492	-19384	-11997	-218	-20680	-18850	-14860	-107	739	12431	-21843	-103	-21	-95	-67	-188	-20508	11816	-22522	-180	-21021	10864	-15138	61	-19858	11940	-23577	-76	-58	-107	41	-149	18	34	-74	3	-56	85	-29	-4
0.456667	-181	-1145	-1443	-19973	-102	-22309	-10984	-22605	-133	-20376	-19811	-11938	-221	-20810	-19228	-16172	-130	591	12242	-22408	-108	-24	-101	-69	-211	-20233	11456	-22410	-185	-20847	10441	-15120	28	-19574	11447	-23418	-67	-62	-107	37	-154	15	33	-75	-26	-60	80	-30	-4
0.457500	-148	-1426	-1470	-19787	-122	-22266	-11263	-21552	-166	-20225	-20206	-11941	-200	-20895	-19656	-17498	-113	485	12031	-22963	-108	-24	-96	-66	-206	-19965	11057	-22291	-195	-20679	10058	-15089	19	-19282	10948	-23259	-42	-58	-105	40	-151	20	34	-72	-19	-57	84	-28	-3
0.458333	-133	-1692	-1504	-19615	-113	-22177	-11550	-20423	-110	-20023	-20563	-12000	-201	-20927	-20071	-18818	-77	424	11807	-23489	-101	-21	-97	-70	-213	-19713	10649	-22186	-174	-20529	9714	-15047	39	-18991	10441	-23108	-61	-60	-105	38	-153	19	34	-72	-21	-57	86	-28	1
0.459167	-159	-1951	-1536	-19466	-90	-22024	-11857	-19227	-109	-19791	-20880	-12104	-187	-20904	-20539	-20126	-66	401	11555	-23981	-105	-22	-95	-67	-215	-19475	10229	-22055	-144	-20384	9412	-14990	40	-18696	9939	-22956	-62	-56	-102	38	-149	22	36	-72	-19	-57	86	-28	0
0.460000	-174	-2203	-1566	-19329	-95	-21809	-12174	-17989	-144	-19531	-21160	-12262	-183	-20810	-21048	-21416	-65	411	11327	-24427	-103	-19	-94	-67	-206	-19261	9805	-21936	-142	-20256	9157	-14929	43	-18408	9445	-22809	-60	-55	-104	39	-151	17	37	-72	-18	-55	86	-27	5
0.460833	-171	-2460	-1596	-19224	-139	-21555	-12506	-16717	-183	-19243	-21397	-12458	-184	-20652	-21595	-22689	-90	449	11078	-24811	-109	-23	-97	-67	-203	-19060	9378	-21813	-146	-20143	8945	-14831	29	-18133	8964	-22663	-64	-55	-108	36	-150	25	30	-76	-26	-59	82	-31	-6
0.461667	-164	-2718	-1617	-19125	-169	-21247	-12845	-15425	-161	-18933	-21593	-12680	-174	-20420	-22178	-23933	-118	506	10829	-25120	-109	-25	-103	-74	-198	-18884	8962	-21688	-135	-20035	8769	-14737	6	-17869	8508	-22516	-66	-60	-110	35	-153	15	33	-77	-26	-61	81	-31	0
0.462500	-154	-2969	-1625	-19038	-194	-20897	-13178	-14149	-110	-18596	-21745	-12924	-172	-20107	-22772	-25101	-99	584	10586	-25338	-111	-25	-100	-69	-187	-18716	8552	-21559	-139	-19928	8636	-14615	-8	-17618	8072	-22368	-65	-59	-107	36	-145	17	30	-78	-22	-58	78	-32	-3
0.463333	-184	-3218	-1617	-18959	-218	-20513	-13514	-12881	-102	-18249	-21853	-13184	-183	-19717	-23389	-26261	-93	666	10351	-25468	-108	-25	-102	-69	-189	-18562	8155	-21422	-151	-19821	8539	-14486	-10	-17386	7651	-22216	-63	-57	-108	36	-154	16	32	-76	-23	-58	81	-30	-1
0.464167	-196	-3469	-1598	-18887	-217	-20101	-13841	-11644	-124	-17890	-21921	-13455	-183	-19270	-24008	-27332	-95	752	10131	-25500	-104	-24	-100	-68	-194	-18419	7773	-21282	-134	-19711	8459	-14357	-46	-17171	7277	-22063	-62	-66	-108	36	-151	13	29	-75	-34	-61	79	-32	-1
0.465000	-152	-3718	-1568	-18803	-206	-19668	-14158	-10468	-151	-17530	-21951	-13735	-171	-18745	-24615	-28326	-80	836	9938	-25423	-116	-26	-104	-74	-186	-18283	7406	-21134	-118	-19612	8392	-14219	-91	-16979	6910	-21912	-68	-62	-110	35	-155	11	28	-85	-24	-61	80	-32	-5
0.465833	-137	-3967	-1511	-18748	-206	-19234	-14452	-9369	-161	-17172	-21939	-14018	-150	-18176	-25189	-29243	-101	912	9729	-25235	-108	-25	-101	-70	-183	-18146	7056	-20985	-124	-19457	8328	-14080	-72	-16805	6569	-21758	-64	-57	-107	39	-152	6	33	-73	-25	-60	81	-30	-3
0.466667	-133	-4202	-1445	-18665	-190	-18789	-14726	-8359	-132	-16809	-21889	-14305	-132	-17554	-25721	-30067	-102	970	9563	-24942	-108	-25	-100	-78	-180	-18007	6713	-20832	-111	-19306	8258	-13951	-63	-16646	6240	-21606	-65	-59	-108	36	-153	15	32	-74	-22	-58	81	-30	-1
0.467500	-129	-4432	-1368	-18576	-171	-18348	-14971	-7452	-108	-16459	-21807	-14603	-117	-16901	-26191	-30801	-66	1011	9419	-24552	-102	-24	-100	-67	-173	-17862	6379	-20673	-87	-19138	8166	-13834	-67	-16495	5926	-21455	-63	-55	-107	34	-153	16	32	-74	-19	-57	89	-32	0
0.468333	-155	-4649	-1282	-18474	-186	-17919	-15188	-6669	-59	-16109	-21690	-14919	-88	-16231	-26574	-31436	-51	1028	9302	-24046	-105	-25	-102	-73	-182	-17710	6044	-20511	-83	-18949	8058	-13732	-65	-16363	5616	-21309	-65	-57	-109	37	-156	15	30	-76	-24	-58	81	-30	-3
0.469167	-179	-4847	-1187	-18353	-152	-17500	-15368	-6007	6	-15770	-21546	-15252	-81	-15553	-26859	-31981	-31	1017	9215	-23449	-110	-27	-102	-67	-172	-17549	5712	-20344	-117	-18740	7918	-13658	-83	-16239	5313	-21157	-68	-60	-110	36	-134	15	32	-70	-23	-61	81	-32	-9
0.470000	-159	-4999	-1095	-18210	-142	-17092	-15508	-5489	25	-15440	-21377	-15610	-66	-14876	-27026	-32397	-3	977	9157	-22760	-109	-27	-91	-72	-156	-17372	5377	-20174	-148	-18518	7755	-13606	-69	-16111	5006	-21009	-66	-64	-107	37	-154	15	30	-76	-21	-63	84	-31	1
0.470833	-168	-5179	-1004	-18033	-91	-16702	-15605	-5105	75	-15111	-21188	-15998	-33	-14224	-27065	-32576	-1	916	9136	-21989	-110	-24	-100	-67	-150	-17194	5042	-19995	-155	-18281	7560	-13585	-74	-15983	4702	-20861	-65	-60	-104	38	-153	20	32	-75	-27	-57	80	-33	-1
0.471667	-188	-5306	-914	-17826	-46	-16327	-15661	-4865	180	-14799	-20973	-16425	-36	-13587	-26964	-32675	4	820	9142	-21155	-104	-21	-107	-68	-146	-17004	4702	-19810	-194	-18036	7335	-13590	-119	-15850	4392	-20718	-62	-59	-107	39	-150	20	37	-70	-18	-56	86	-28	0
0.472500	-200	-5407	-836	-17595	-26	-15968	-15665	-4757	226	-14486	-20751	-16908	-70	-12992	-26717	-32703	10	695	9207	-20261	-103	-23	-97	-68	-141	-16814	4348	-19623	-195	-17790	7105	-13639	-139	-15706	4074	-20576	-63	-56	-104	42	-148	36	35	-73	-23	-56	84	-31	0
0.473333	-196	-5482	-772	-17331	-13	-15628	-15628	-4792	187	-14179	-20513	-17441	-86	-12435	-26325	-32733	17	534	9248	-19334	-108	-24	-102	-73	-144	-16615	3991	-19437	-200	-17550	6859	-13717	-131	-15556	3758	-20442	-65	-61	-108	39	-153	13	32	-75	-23	-58	81	-30	-3
0.474167	-184	-5524	-721	-17035	-1	-15298	-15542	-4944	142	-13872	-20268	-18023	-113	-11930	-25788	-32731	26	350	9341	-18378	-107	-23	-98	-68	-156	-16422	3638	-19233	-222	-17315	6618	-13827	-124	-15381	3437	-20303	-64	-60	-105	39	-151	16	33	-72	-23	-62	81	-33	-3
0.475000	-189	-5532	-680	-16697	22	-14969	-15406	-5212	98	-13555	-20010	-18670	-115	-11469	-25111	-32743	17	144	9456	-17408	-105	-22	-102	-70	-187	-16216	3292	-19031	-217	-17094	6395	-13962	-112	-15196	3137	-20167	-64	-61	-107	37	-154	16	32	-77	-23	-57	79	-32	-6
0.475833	-185	-5511	-655	-16331	41	-14647	-15219	-5571	56	-13236	-19747	-19365	-91	-11069	-24322	-32735	-3	-100	9591	-16446	-108	-23	-101	-70	-202	-16046	2979	-18823	-194	-16892	6199	-14121	-128	-14993	2845	-20029	-64	-61	-108	41	-153	17	32	-77	-22	-58	80	-33	-5
0.476667	-170	-5461	-639	-15933	22	-14327	-14989	-6029	0	-12904	-19476	-20108	-80	-10719	-23398	-32746	-30	-363	9741	-15508	-110	-25	-102	-72	-215	-15871	2687	-18615	-184	-16710	6050	-14295	-126	-14774	2578	-19896	-64	-60	-107	39	-159	16	32	-77	-23	-59	80	-31	-4
0.477500	-147	-5381	-633	-15507	-5	-14011	-14710	-6550	-43	-12564	-19198	-20898	-101	-10420	-22384	-32652	-48	-648	9896	-14590	-108	-22	-99	-68	-231	-15709	2437	-18406	-174	-16551	5957	-14485	-108	-14541	2345	-19764	-60	-60	-105	39	-155	18	34	-74	-19	-59	81	-33	-1
0.478333	-119	-5272	-652	-15058	-16	-13688	-14396	-7130	-49	-12199	-18916	-21724	-119	-10171	-21298	-32385	-34	-946	10056	-13768	-103	-24	-84	-72	-231	-15560	2243	-18200	-152	-16419	5929	-14679	-107	-14300	2155	-19633	-62	-60	-108	36	-150	19	35	-75	-22	-58	81	-29	2
0.479167	-104	-5139	-646	-14595	-29	-13354	-14033	-7754	3	-11824	-18620	-22565	-126	-9973	-20163	-32011	-7	-1262	10212	-12990	-101	-23	-99	-70	-219	-15427	2109	-17996	-155	-16312	5968	-14872	-85	-14052	2009	-19509	-60	-55	-103	40	-149	8	34	-87	-17	-56	80	-31	2
0.480000	-94	-4984	-651	-14115	-52	-13022	-13641	-8410	80	-11426	-18315	-23418	-125	-9812	-19003	-31544	18	-1589	10353	-12281	-97	-19	-99	-70	-228	-15310	2032	-17802	-164	-16226	6087	-15048	-65	-13803	1916	-19381	-62	-55	-108	38	-148	19	36	-74	-12	-56	79	-29	4
0.480833	-86	-4805	-658	-13636	-66	-12682	-13215	-9084	139	-11017	-18000	-24240	-133	-9707	-17840	-31003	20	-1934	10483	-11662	-105	-22	-99	-73	-236	-15215	2065	-17625	-185	-16167	6275	-15222	-85	-13556	1881	-19264	-64	-61	-109	37	-152	16	33	-79	-24	-61	77	-32	0
0.481667	-102	-4609	-660	-13163	-68	-12331	-12768	-9775	104	-10600	-17672	-25071	-137	-9623	-16694	-30378	-8	-2281	10597	-11137	-112	-29	-103	-76	-240	-15127	2162	-17462	-334	-16121	6538	-15358	-125	-13323	1902	-19152	-72	-64	-113	30	-156	11	26	-81	-27	-61	75	-44	-7
0.482500	-107	-4396	-649	-12698	-42	-11972	-12299	-10462	61	-10162	-17317	-25836	-119	-9595	-15587	-29674	-41	-2623	10694	-10701	-109	-18	-101	-74	-233	-15043	2353	-17308	-449	-16079	6867	-15462	-119	-13088	1998	-19033	-64	-60	-112	37	-152	15	30	-77	-32	-59	73	-36	-1
0.483333	-104	-4160	-617	-12253	-27	-11608	-11812	-11145	30	-9714	-16929	-26531	-107	-9561	-14540	-28901	-61	-2958	10770	-10358	-109	-26	-104	-72	-223	-14967	2631	-17175	-355	-16041	7246	-15535	-97	-12871	2149	-18921	-63	-59	-110	35	-156	15	30	-77	-23	-58	79	-31	-21
0.484167	-116	-3908	-568	-11841	-38	-11241	-11313	-11830	-5	-9265	-16515	-27141	-100	-9577	-13567	-28059	-68	-3290	10825	-10108	-108	-26	-101	-70	-223	-14889	2998	-17068	-321	-16004	7665	-15569	-63	-12667	2357	-18816	-64	-62	-109	38	-149	15	27	-79	-18	-58	78	-32	1
0.485000	-125	-3639	-501	-11462	-59	-10872	-10817	-12512	-25	-8823	-16067	-27641	-96	-9617	-12690	-27159	-75	-3611	10860	-9947	-102	-24	-103	-70	-242	-14820	3437	-16980	-317	-15958	8106	-15559	-52	-12480	2626	-18713	-63	-59	-111	35	-149	20	70	-76	-21	-57	80	-29	-1
0.485833	-142	-3354	-411	-11131	-83	-10504	-10323	-13189	-26	-8388	-15583	-28028	-103	-9684	-11920	-26206	-86	-3907	10878	-9862	-102	-22	-100	-68	-231	-14718	3936	-16914	-267	-15899	8549	-15512	-93	-12306	2938	-18610	-62	-30	-107	41	-152	16	32	-74	-22	-56	79	-29	-1
0.486667	-160	-3055	-298	-10845	-113	-10139	-9840	-13864	-21	-7983	-15059	-28281	-120	-9773	-11253	-25215	-119	-4187	10881	-9851	-107	-25	-101	-72	-240	-14621	4490	-16872	-236	-15824	8979	-15413	-112	-12156	3287	-18511	-64	-59	-111	38	-151	18	32	-75	-19	-58	79	-28	-4
0.487500	-153	-2743	-167	-10620	-112	-9791	-9371	-14534	26	-7602	-14495	-28397	-130	-9890	-10701	-24198	-129	-4444	10874	-9894	-107	-23	-97	-68	-250	-14508	5074	-16852	-222	-15728	9375	-15274	-101	-12019	3659	-18410	-63	-57	-108	41	-152	18	27	-77	-23	-58	77	-30	1
0.488333	-142	-2420	-18	-10463	-120	-9471	-8921	-15207	87	-7261	-13893	-28372	-91	-10016	-10261	-23175	-145	-4679	10854	-9986	-108	-25	-101	-72	-231	-14378	5673	-16842	-197	-15601	9722	-15095	-90	-11897	4041	-18307	-63	-58	-111	36	-151	18	34	-75	-22	-57	78	-31	-3
0.489167	-153	-2083	149	-10368	-130	-9112	-8487	-15885	113	-6969	-13250	-28204	-40	-10169	-9931	-22155	-151	-4871	10833	-10104	-109	-23	-100	-72	-232	-14231	6267	-16846	-165	-15450	10000	-14883	-62	-11788	4428	-18196	-64	-58	-109	36	-152	17	32	-57	-26	-60	75	-35	-3
0.490000	-158	-1739	329	-10348	-146	-8792	-8078	-16564	109	-6728	-12571	-27896	-36	-10334	-9704	-21157	-139	-5069	10810	-10244	-111	-27	-104	-75	-240	-14064	6834	-16857	-183	-15276	10203	-14634	-63	-11690	4809	-18084	-72	-62	-115	34	-155	12	27	-80	-27	-63	73	-34	-6
0.490833	-135	-1388	517	-10394	-154	-8495	-7693	-17240	77	-6554	-11865	-27455	-69	-10508	-9568	-20183	-130	-5223	10797	-10375	-107	-25	-102	-72	-225	-13880	7359	-16861	-191	-15071	10324	-14351	-43	-11591	5178	-17954	-64	-60	-107	40	-152	15	33	-79	-22	-61	80	-31	0
0.491667	-118	-1027	719	-10488	-148	-8186	-7330	-17908	47	-6438	-11130	-26888	-103	-10687	-9506	-19249	-128	-5346	10788	-10491	-109	-24	-99	-67	-206	-13682	7821	-16856	-166	-14836	10356	-14035	-12	-11499	5521	-17809	-60	-60	-104	42	-148	21	37	-74	-18	-57	86	-23	1
0.492500	-105	-664	919	-10689	-149	-7900	-6993	-18568	33	-6404	-10381	-26210	-108	-10874	-9518	-18374	-154	-5454	10788	-10582	-102	-21	-97	-67	-203	-13473	8205	-16843	-137	-14588	10292	-13710	-55	-11408	5824	-17654	-63	-60	-117	42	-150	20	36	-72	-19	-59	82	-9	4
0.493333	-95	-310	1117	-10941	-155	-7634	-6683	-19218	39	-6447	-9622	-25443	-111	-11061	-9580	-17569	-180	-5548	10795	-10637	-103	-26	-98	-66	-202	-13258	8502	-16808	-117	-14321	10142	-13363	-68	-11316	6068	-17483	-63	-60	-104	40	-149	19	36	-74	-22	-55	84	-12	0
0.494167	-95	39	1312	-11260	-176	-7377	-6391	-19847	36	-6569	-8869	-24617	-120	-11241	-9684	-16841	-176	-5622	10808	-10646	-108	-22	-98	-66	-186	-13045	8700	-16755	-94	-14045	9914	-13002	-68	-11228	6319	-17288	-61	-53	-102	40	-149	22	35	-75	-22	-55	82	-28	-1
0.495000	-103	399	1503	-11652	-178	-7132	-6126	-20445	3	-6767	-8131	-23731	-156	-11411	-9805	-16190	-171	-5691	10821	-10610	-94	-22	-98	-67	-169	-12838	8804	-16670	-81	-13770	9618	-12631	-88	-11132	6505	-17075	-62	-58	-104	40	-149	22	37	-74	-23	-56	82	-28	1
0.495833	-102	705	1693	-12108	-151	-6895	-5880	-20999	-30	-7034	-7427	-22825	-214	-11569	-9947	-15619	-162	-5749	10837	-10513	-105	-18	-98	-68	-159	-12643	8814	-16555	-87	-13502	9268	-12246	-101	-11036	6657	-16831	-75	-52	-103	40	-131	19	34	-76	-23	-58	84	-28	1
0.496667	-102	1012	1880	-12625	-135	-6672	-5654	-21501	-47	-7366	-6750	-21916	-235	-11705	-10076	-15121	-159	-5808	10847	-10367	-110	-24	-100	-67	-153	-12465	8741	-16404	-93	-13252	8885	-11851	-125	-10933	6768	-16565	-65	-56	-103	42	-150	21	34	-73	-22	-57	82	-30	5
0.497500	-112	1299	2067	-13218	-125	-6453	-5465	-21935	-67	-7760	-6129	-21019	-225	-11819	-10185	-14700	-155	-5865	10847	-10168	-104	-22	-96	-64	-155	-12308	8576	-16224	-81	-13008	8481	-11448	-134	-10830	6856	-16270	-63	-47	-103	43	-150	20	42	-74	-22	-53	84	-27	0
0.498333	-135	1545	2255	-13897	-125	-6248	-5258	-22302	-108	-8205	-5561	-20160	-223	-11913	-10277	-14347	-146	-5929	10826	-9933	-107	-23	-98	-45	-159	-12178	8353	-16013	-81	-12799	8083	-11033	-134	-10735	6920	-15956	-64	-58	-105	42	-150	19	32	-74	-17	-56	82	-29	3
0.499167	-145	1778	2443	-14559	-147	-6049	-5088	-22588	-141	-8685	-5060	-19357	-215	-11978	-10325	-14055	-129	-5994	10789	-9654	-108	-21	-97	-66	-151	-12079	8088	-15777	-107	-12624	7707	-10615	-153	-10633	6978	-15616	-61	-55	-102	42	-153	33	36	-72	-22	-56	82	-26	-1
0.500000	-148	1973	2633	-15295	-158	-5851	-4924	-22776	-141	-9184	-4628	-18610	-195	-12006	-10326	-13805	-114	-6063	10716	-9336	-103	-24	-96	-69	-160	-12003	7798	-15517	-120	-12481	7388	-10187	-141	-10534	7025	-15252	-62	-55	-102	44	-147	23	34	-73	-38	-55	84	-26	1
0.500833	-154	2133	2824	-16046	-159	-5667	-4783	-22876	-132	-9694	-4279	-17950	-195	-12009	-10281	-13597	-124	-6147	10607	-9003	-105	-22	-100	-69	-164	-11961	7497	-15250	-131	-12374	7094	-9759	-125	-10445	7075	-14873	-63	-56	-86	40	-151	19	30	-73	-23	-57	79	-29	-3
0.501667	-151	2247	2997	-16792	-156	-5490	-4654	-22881	-115	-10197	-3999	-17360	-178	-11978	-10179	-13404	-122	-6242	10452	-8654	-118	-17	-102	-72	-179	-11947	7210	-14964	-121	-12297	6898	-9323	-41	-10361	7136	-14483	-67	-61	-109	38	-152	18	29	-78	-26	-59	87	-29	-4
0.502500	-154	2329	3168	-17497	-165	-5323	-4531	-22781	-70	-10685	-3796	-16845	-178	-11911	-10020	-13221	-119	-6327	10256	-8291	-110	-24	-99	-68	-200	-11948	6960	-14681	-109	-12241	6771	-8884	217	-10295	7226	-14080	-62	-57	-105	40	-151	19	22	-80	-22	-62	79	-28	0
0.503333	-158	2368	3314	-18132	-181	-5159	-4425	-22591	-77	-11120	-3659	-16403	-210	-11811	-9805	-13031	-120	-6421	10005	-7931	-110	-21	-102	-62	-200	-11965	6763	-14403	-94	-12202	6734	-8447	222	-10212	7333	-13677	-66	-58	-107	38	-151	20	33	-77	-23	-58	79	-27	15
0.504167	-151	2365	3431	-18659	-183	-5003	-4320	-22310	-120	-11517	-3588	-16056	-235	-11677	-9534	-12828	-138	-6510	9707	-7571	-110	-21	-102	-69	-205	-11988	6630	-14142	-75	-12170	6778	-8020	84	-10148	7470	-13253	-62	-61	-105	40	-149	18	32	-80	-25	-58	80	-28	0
0.505000	-151	2317	3506	-19046	-158	-4853	-4220	-21945	-150	-11843	-3569	-15718	-230	-11510	-9213	-12596	-147	-6595	9346	-7223	-105	-22	-101	-65	-203	-12008	6571	-13895	-80	-12132	6885	-7597	90	-10090	7635	-12877	-62	-58	-104	40	-150	20	30	-76	-29	-56	79	-27	2
0.505833	-152	2230	3534	-19253	-145	-4712	-4126	-21508	-170	-12096	-3606	-15424	-222	-11319	-8843	-12327	-147	-6671	8933	-6881	-102	-21	-100	-65	-213	-12021	6591	-13674	-117	-12074	7078	-7196	54	-10032	7830	-12493	-60	-59	-108	41	-146	16	32	-78	-22	-59	79	-27	0
0.506667	-155	2093	3500	-19265	-144	-4588	-4025	-21015	-190	-12264	-3666	-15217	-234	-11099	-8429	-12019	-138	-6732	8465	-6560	-102	-22	-104	-69	-234	-12014	6699	-13482	-133	-11996	7330	-6814	1	-9991	8058	-12135	-66	-60	-107	39	-153	17	30	-80	-23	-59	80	-31	-4
0.507500	-161	1920	3402	-19020	-167	-4472	-3924	-20477	-235	-12323	-3755	-15006	-247	-10848	-7974	-11660	-124	-6773	7966	-6253	-107	-24	-102	-69	-215	-11968	6888	-13320	-119	-11863	7635	-6454	-64	-9918	8303	-11795	-60	-61	-105	61	-172	15	29	-78	-25	-57	81	-31	-3
0.508333	-172	1708	3241	-18530	-182	-4365	-3812	-19900	-234	-12329	-3851	-14800	-262	-10574	-7487	-11248	-134	-6783	7419	-5951	-108	-24	-103	-69	-214	-11883	7149	-13181	-102	-11679	7966	-6130	-114	-9875	8569	-11484	-68	-62	-108	38	-156	15	30	-78	-26	-59	81	-33	-5
0.509167	-178	1457	3015	-17786	-189	-4255	-3685	-19304	-258	-12218	-3946	-14599	-307	-10282	-6950	-10789	-136	-6763	6841	-5695	-107	-24	-103	-72	-225	-11756	7469	-13066	-131	-11442	8304	-5844	-115	-9805	8843	-11200	-68	-62	-110	39	-146	13	30	-80	-24	-61	77	-35	-3
0.510000	-195	1169	2722	-16772	-215	-4186	-3540	-18708	-304	-12011	-4028	-14381	-318	-9970	-6446	-10274	-134	-6710	6238	-5442	-108	-26	-107	-73	-215	-11571	7843	-12970	-135	-11133	8630	-5595	-144	-9707	9131	-10946	-65	-62	-111	36	-152	15	29	-79	-23	-59	76	-27	-3
0.510833	-208	847	2377	-15506	-235	-4117	-3375	-18122	-311	-11712	-4088	-14152	-241	-9642	-5903	-9709	-131	-6611	5616	-5203	-109	-25	-105	-73	-189	-11328	8244	-12883	-128	-10755	8929	-5384	-195	-9588	9411	-10719	-62	-60	-108	39	-152	16	30	-80	-24	-60	80	-31	-3
0.511667	-201	497	1979	-14020	-203	-4058	-3183	-17561	-245	-11334	-4113	-13896	-275	-9297	-5345	-9092	-119	-6482	4988	-4983	-104	-25	-102	-72	-190	-11022	8666	-12799	-126	-10305	9181	-5215	-228	-9440	9675	-10518	-59	-60	-105	43	-149	17	35	-75	-19	-55	84	-30	3
0.512500	-191	116	1555	-12333	-156	-4009	-2970	-17035	-176	-10884	-4098	-13623	-289	-8940	-4786	-8436	-103	-6284	4368	-4776	-103	-21	-101	-69	-196	-10660	9072	-12709	-145	-9787	9359	-5089	-239	-9260	9917	-10341	-63	-56	-105	42	-146	17	30	-78	-22	-56	77	-29	1
0.513333	-213	-293	1109	-10503	-125	-3982	-2729	-16555	-153	-10366	-4040	-13326	-294	-8575	-4230	-7748	-103	-6053	3746	-4593	-107	-21	-102	-67	-191	-10235	9465	-12602	-173	-9165	9464	-5005	-233	-9042	10132	-10187	-64	-57	-107	43	-147	17	35	-75	-18	-57	87	-29	5
0.514167	-247	-725	666	-8569	-76	-3969	-2436	-16130	-131	-9801	-3935	-13008	-279	-8202	-3678	-7039	-111	-5770	3151	-4414	-108	-22	-101	-72	-187	-9762	9812	-12470	-130	-8572	9478	-4954	-216	-8786	10309	-10047	-59	-58	-107	40	-153	17	30	-77	-22	-59	81	-30	3
0.515000	-262	-1178	246	-6590	-16	-3969	-2152	-15755	-91	-9198	-3777	-12689	-231	-7823	-3161	-6309	-94	-5457	2575	-4255	-108	-24	-104	-74	-181	-9244	10110	-12305	-129	-7898	9398	-4933	-259	-8496	10442	-9924	-66	-60	-109	38	-150	16	30	-81	-24	-59	70	-33	-4
0.515833	-271	-1654	-135	-4615	4	-3983	-1821	-15447	-72	-8577	-3569	-12359	-178	-7428	-2618	-5570	-95	-5087	2042	-4096	-109	-23	-104	-70	-183	-8686	10345	-12090	-131	-7195	9231	-4928	-307	-8156	10537	-9787	-64	-55	-108	37	-151	17	33	-78	-24	-59	80	-28	0
0.516667	-265	-2136	-439	-2733	17	-4004	-1459	-15192	-8	-7941	-3305	-12024	-130	-7027	-2107	-4831	-98	-4671	1546	-3948	-107	-24	-102	-72	-196	-8107	10508	-11823	-145	-6471	8974	-4938	-292	-7783	10581	-9657	-64	-60	-107	40	-152	15	30	-77	-26	-61	67	-31	-4
0.517500	-254	-2630	-687	-982	64	-4044	-1077	-15001	73	-7313	-2997	-11704	-113	-6615	-1603	-4105	-98	-4221	1107	-3801	-105	-22	-102	-68	-184	-7505	10592	-11499	-130	-5739	8641	-4953	-245	-7376	10581	-9515	-63	-55	-108	40	-151	18	49	-79	-23	-56	82	-29	0
0.518333	-245	-3128	-832	568	114	-4091	-653	-14867	95	-6695	-2644	-11399	-121	-6185	-1136	-3399	-97	-3746	716	-3661	-108	-21	-97	-68	-181	-6903	10602	-11116	-110	-5020	8244	-4960	-257	-6941	10532	-9364	-62	-55	-104	39	-150	21	34	-75	-22	-56	82	-27	4
0.519167	-258	-3624	-876	1873	130	-4141	-217	-14779	84	-6107	-2255	-11125	-136	-5750	-684	-2730	-91	-3224	384	-3517	-102	-21	-97	-66	-190	-6310	10533	-10674	-118	-4333	7807	-4958	-282	-6484	10439	-9187	-51	-48	-104	44	-148	19	34	-76	-22	-53	85	-28	5
0.520000	-249	-4121	-819	2905	113	-4204	234	-14740	54	-5553	-1834	-10877	-146	-5302	-257	-2103	-78	-2690	103	-3372	-101	-16	-97	-66	-184	-5739	10394	-10172	-115	-3680	7330	-4932	-282	-6016	10306	-8992	-61	-52	-102	43	-143	18	35	-73	-27	-53	85	-28	0
0.520833	-241	-4604	-648	3652	99	-4266	696	-14738	-11	-5041	-1394	-10677	-141	-4844	137	-1533	-76	-2133	-121	-3218	-102	-17	-96	-67	-197	-5206	10191	-9624	-101	-3077	6840	-4885	-267	-5540	10138	-8774	-58	-55	-107	42	-152	16	33	-77	-22	-57	84	-27	0
0.521667	-241	-5089	-387	4084	77	-4319	1162	-14771	-68	-4577	-945	-10523	-111	-4369	508	-1029	-78	-1573	-297	-3066	-107	-17	-99	-69	-205	-4710	9943	-9031	-114	-2529	6385	-4809	-257	-5067	9948	-8530	-65	-57	-108	41	-154	26	33	-76	-24	-58	84	-30	-4
0.522500	-229	-5544	-30	4230	56	-4362	1624	-14838	-45	-4160	-488	-10404	-86	-3883	857	-600	-85	-1005	-419	-2904	-103	-21	-98	-70	-208	-4261	9648	-8404	-135	-2045	5959	-4696	-302	-4605	9732	-8261	-62	-53	-105	40	-150	25	30	-79	-22	-56	85	-31	1
0.523333	-231	-5977	400	4114	41	-4392	2083	-14903	0	-3776	-35	-10367	-101	-3380	1170	-252	-59	-440	-503	-2737	-104	-16	-99	-73	-218	-3867	9328	-7751	-138	-1630	5596	-4555	-310	-4174	9515	-7968	-64	-59	-110	35	-156	17	33	-78	-26	-61	79	-33	-3
0.524167	-231	-6378	884	3768	5	-4372	2526	-14992	17	-3438	402	-10373	-137	-2870	1460	5	-44	119	-548	-2564	-109	-22	-100	-68	-219	-3523	8994	-7084	-145	-1278	5325	-4374	-291	-3758	9294	-7647	-44	-56	-104	43	-152	20	33	-81	-21	-55	85	-30	-3
0.525000	-227	-6743	1414	3241	23	-4319	2964	-15078	75	-3130	820	-10430	-129	-2340	1723	172	-41	667	-567	-2385	-160	-21	-99	-69	-205	-3240	8662	-6419	-142	-998	5104	-4166	-307	-3383	9072	-7313	-61	-56	-104	33	-149	22	33	-79	-17	-57	82	-27	1
0.525833	-215	-7069	1958	2584	49	-4230	3372	-15170	120	-2855	1204	-10538	-107	-1808	1952	237	-43	1197	-565	-2208	-109	-19	-96	-67	-201	-3013	8338	-5775	-138	-784	5005	-3933	-316	-3044	8865	-6954	-64	-58	-102	38	-151	21	35	-79	-23	-57	82	-29	0
0.526667	-221	-7350	2498	1864	77	-4095	3752	-15261	119	-2612	1550	-10693	-137	-1276	2158	207	-43	1694	-553	-2013	-107	-21	-97	-67	-214	-2840	8034	-5154	-145	-621	5011	-3683	-317	-2759	8672	-6591	-67	-58	-104	40	-148	22	34	-76	-21	-58	84	-28	1
0.527500	-207	-7578	3019	1122	81	-3907	4101	-15333	51	-2384	1853	-10891	-176	-746	2331	85	-49	2169	-540	-1893	-104	-22	-97	-68	-215	-2716	7748	-4570	-152	-515	5120	-3417	-302	-2515	8502	-6219	-59	-44	-103	40	-146	18	29	-79	-16	-55	81	-29	1
0.528333	-215	-7756	3490	422	64	-3675	4412	-15414	-17	-2174	2108	-11120	-185	-228	2475	-120	-59	2602	-534	-1766	-104	-25	-99	-72	-198	-2633	7497	-4028	-147	-455	5322	-3147	-314	-2326	8359	-5842	-65	-58	-110	39	-152	19	33	-75	-23	-60	82	-29	-8
0.529167	-202	-7873	3927	-208	39	-3394	4691	-15472	-59	-1963	2321	-11368	-185	274	2568	-397	-47	3009	-538	-1668	-105	-23	-99	-70	-186	-2587	7275	-3545	-131	-422	5620	-2869	-367	-2181	8244	-5458	-64	-58	-104	38	-173	16	30	-76	-24	-58	80	-29	0
0.530000	-190	-7935	4330	-742	13	-3077	4930	-15511	-101	-1772	2491	-11619	-177	748	2687	-734	-59	3374	-567	-1618	-108	-25	-99	-76	-169	-2566	7089	-3113	-152	-423	5985	-2596	-396	-2084	8162	-5072	-64	-60	-107	40	-150	18	32	-67	-21	-58	79	-25	0
0.530833	-196	-7931	4669	-1153	1	-2725	5139	-15534	-113	-1583	2616	-11868	-151	1192	2753	-1113	-53	3694	-613	-1611	-107	-25	-99	-83	-153	-2570	6925	-2739	-176	-438	6409	-2325	-395	-2025	8111	-4691	-63	-59	-105	38	-151	16	30	-78	-23	-57	81	-28	1
0.531667	-208	-7869	4961	-1438	-21	-2349	5295	-15527	-114	-1401	2707	-12089	-127	1597	2813	-1515	-45	3978	-687	-1665	-104	-22	-98	-70	-148	-2579	6791	-2417	-198	-461	6872	-2060	-376	-2011	8091	-4301	-61	-57	-103	40	-151	17	28	-77	-21	-58	81	-29	0
0.532500	-202	-7742	5208	-1608	-57	-1973	5416	-15500	-129	-1235	2761	-12280	-118	1951	2819	-1927	-46	4216	-797	-1784	-104	-21	-97	-67	-139	-2608	6671	-2145	-187	-481	7346	-1820	-338	-2025	8104	-3915	-61	-56	-103	42	-126	20	32	-74	-19	-57	84	-26	0
0.533333	-199	-7559	5417	-1675	-97	-1598	5498	-15440	-129	-1077	2796	-12409	-125	2242	2819	-2314	-30	4408	-931	-1978	-105	-21	-98	-67	-146	-2635	6565	-1924	-184	-506	7805	-1566	-316	-2068	8143	-3534	-61	-59	-102	43	-149	19	32	-73	-19	-57	85	-28	0
0.534167	-183	-7324	5601	-1663	-159	-1245	5559	-15351	-142	-935	2811	-12465	-158	2462	2805	-2666	-10	4555	-1091	-2246	-104	-19	-100	-68	-155	-2658	6465	-1743	-180	-516	8235	-1336	-290	-2135	8211	-3125	-60	-57	-102	39	-151	17	32	-76	-22	-57	82	-30	1
0.535000	-182	-7038	5765	-1608	-215	-919	5573	-15223	-178	-831	2820	-12437	-160	2619	2774	-2960	-19	4660	-1278	-2588	-105	-19	-102	-69	-141	-2676	6364	-1593	-186	-513	8599	-1111	-227	-2217	8302	-2762	-59	-45	-103	40	-148	19	36	-73	-21	-57	82	-28	3
0.535833	-178	-6706	5918	-1546	-236	-644	5561	-15053	-204	-761	2826	-12301	-173	2648	2730	-3181	-36	4723	-1479	-3002	-107	-21	-99	-69	-129	-2666	6256	-1467	-186	-500	8885	-889	-102	-2307	8413	-2374	-62	-59	-103	42	-151	18	30	-79	-21	-57	82	-26	2
0.536667	-153	-6345	6063	-1511	-207	-428	5518	-14842	-188	-733	2843	-12037	-160	2594	2679	-3311	-40	4745	-1689	-3483	-107	-19	-100	-69	-120	-2678	6139	-1353	-194	-473	9077	-665	-45	-2405	8533	-1990	-63	-58	-101	42	-149	17	53	-74	-21	-57	90	-29	2
0.537500	-145	-5946	6211	-1540	-179	-276	5452	-14577	-150	-758	2874	-11626	-122	2424	2627	-3329	-27	4731	-1895	-4011	-103	-19	-98	-67	-99	-2661	6002	-1244	-176	-429	9156	-438	0	-2498	8696	-1596	-56	-56	-124	42	-149	15	35	-75	-22	-56	85	-29	-1
0.538333	-139	-5539	6357	-1664	-177	-205	5361	-14259	-141	-843	2928	-11076	-108	2142	2573	-3232	-32	4686	-2096	-4589	-103	-17	-98	-66	-77	-2629	5850	-1131	-147	-377	9116	-201	87	-2585	8810	-1206	-59	-56	-100	44	-150	19	38	-73	-19	-55	85	-29	1
0.539167	-126	-5114	6499	-1907	-159	-213	5252	-13880	-121	-999	3012	-10367	-117	1689	2520	-3018	-11	4600	-2277	-5196	-103	-21	-100	-66	-59	-2582	5672	-1000	-133	-315	8948	38	103	-2663	8963	-814	-62	-55	-100	46	-150	15	34	-77	-22	-52	82	-27	0
0.540000	-120	-4696	6637	-2288	-136	-307	5132	-13435	-120	-1218	3115	-9495	-161	1215	2475	-2682	-22	4488	-2437	-5826	-104	-21	-96	-68	-47	-2528	5486	-874	-130	-253	8652	308	92	-2732	9110	-423	-61	-56	-104	40	-149	18	34	-75	-21	-56	82	-33	0
0.540833	-127	-4281	6759	-2825	-120	-490	5001	-12927	-137	-1512	3245	-8465	-223	578	2439	-2222	-17	4350	-2561	-6457	-103	-24	-101	-74	-43	-2464	5275	-723	-112	-166	8228	590	108	-2780	9264	-30	-62	-59	-108	37	-151	16	32	-80	-22	-57	79	-30	1
0.541667	-124	-3886	6859	-3504	-117	-746	4877	-12332	-137	-1871	3412	-7283	-263	-159	2421	-1631	-22	4185	-2644	-7072	-90	-25	-101	-74	-50	-2389	5054	-549	-99	-126	7694	896	236	-2814	9400	364	-63	-59	-108	39	-152	21	23	-78	-25	-60	78	-33	-4
0.542500	-128	-3510	6941	-4323	-141	-1080	4767	-11658	-132	-2289	3606	-5949	-300	-983	2426	-963	-15	4008	-2680	-7649	-107	-25	-101	-72	-45	-2311	4822	-348	-108	-65	7055	1226	300	-2829	9537	760	-65	-59	-107	39	-154	19	29	-79	-23	-57	79	-34	-7
0.543333	-108	-3173	6968	-5271	-156	-1481	4674	-10886	-130	-2768	3829	-4485	-336	-1871	2451	-188	-22	3807	-2671	-8187	-107	-22	-102	-69	-35	-2228	4586	-105	-126	-13	6333	1576	332	-2823	9660	1148	-64	-59	-107	40	-156	18	32	-78	-26	-58	79	-34	-1
0.544167	-100	-2870	6944	-6322	-137	-1944	4617	-10019	-170	-3296	4071	-2916	-376	-2753	2507	654	-21	3598	-2602	-8662	-108	-23	-99	-68	-29	-2144	4348	101	-136	26	5545	1948	412	-2797	9767	1535	-63	-58	-105	38	-151	18	30	-78	-23	-56	80	-33	0
0.545000	-109	-2609	6865	-7456	-185	-2464	4601	-9051	-235	-3849	4327	-1267	-420	-3743	2581	1552	-7	3375	-2493	-9073	-107	-25	-101	-68	-18	-2058	4115	345	-142	59	4712	2337	424	-2751	9851	1916	-61	-56	-103	41	-163	17	33	-76	-19	-53	82	-35	-1
0.545833	-96	-2388	6723	-8635	-180	-3024	4636	-7980	-276	-4425	4593	426	-470	-4671	2709	2483	-5	3140	-2329	-9411	-104	-21	-99	-66	-8	-1980	3885	598	-144	68	3852	2745	428	-2692	9914	2295	-61	-61	-105	41	-151	19	33	-76	-23	-53	81	-32	0
0.546667	-107	-2218	6503	-9840	-199	-3612	4737	-6809	-294	-5009	4861	2137	-489	-5561	2861	3425	-19	2889	-2130	-9671	-103	-26	-99	-67	8	-1920	3672	850	-143	85	2985	3157	422	-2613	9946	2659	-61	-58	-108	42	-172	18	30	-76	-19	-49	84	-32	-3
0.547500	-117	-2093	6224	-11007	-233	-4228	4903	-5541	-306	-5580	5126	3842	-497	-6391	3053	4358	-14	2638	-1883	-9850	-104	-26	-100	-69	-6	-1843	3465	1098	-155	59	2138	3578	392	-2520	9953	3014	-61	-60	-103	40	-153	16	29	-80	-21	-57	81	-38	-4
0.548333	-132	-2010	5871	-12114	-215	-4854	5150	-4174	-274	-6130	5394	5495	-522	-7126	3268	5248	-39	2371	-1613	-9951	-109	-24	-102	-70	-12	-1784	3293	1342	-163	63	1325	3991	355	-2416	9914	3351	-66	-63	-110	37	-158	7	27	-80	-26	-59	78	-35	-5
0.549167	-151	-1980	5461	-13122	-210	-5484	5475	-2710	-237	-6642	5650	7065	-513	-7741	3548	6087	-46	2107	-1318	-9974	-108	-27	-104	-72	-5	-1723	3103	1573	-146	49	580	4402	321	-2311	9850	3680	-75	-62	-110	38	-159	13	27	-81	-25	-58	78	-32	-6
0.550000	-153	-1982	5000	-13994	-206	-6106	5902	-1151	-184	-7090	5914	8509	-503	-8226	3858	6846	-44	1836	-1008	-9931	-109	-28	-100	-72	1	-1667	2945	1792	-146	25	-97	4795	268	-2158	9742	3992	-64	-46	-110	39	-155	13	30	-79	-25	-59	68	-34	-7
0.550833	-155	-2021	4502	-14701	-164	-6716	6416	480	-150	-7475	6170	9838	-484	-8570	4215	7511	-49	1566	-688	-9815	-107	-26	-101	-76	3	-1608	2806	1997	-168	4	-685	5167	249	-2005	9601	4287	-64	-62	-109	40	-155	18	32	-78	-25	-57	81	-30	1
0.551667	-159	-2097	3977	-15209	-117	-7304	7016	2179	-151	-7782	6430	10998	-448	-8762	4610	8066	-45	1287	-365	-9642	-102	-24	-100	-69	-16	-1525	2681	2188	-171	-13	-1176	5519	191	-1837	9416	4560	-61	-65	-104	41	-150	21	34	-74	-18	-56	82	-28	0
0.552500	-153	-2199	3437	-15509	-79	-7867	7708	3916	-159	-8016	6688	11977	-385	-8811	5049	8487	-47	1010	-56	-9431	-104	-19	-99	-72	-38	-1470	2556	2360	-189	-40	-1567	5830	106	-1667	9187	4804	-40	-58	-105	39	-153	21	33	-76	-23	-56	82	-29	1
0.553333	-146	-2326	2897	-15594	-36	-8397	8457	5680	-179	-8164	6964	12757	-342	-8717	5536	8771	-59	733	233	-9182	-104	-22	-100	-57	-33	-1381	2440	2520	-187	-38	-1855	6103	87	-1486	8922	5019	-62	-58	-111	42	-152	21	34	-77	-19	-55	81	-28	0
0.554167	-130	-2473	2379	-15447	-26	-8889	9258	7459	-210	-8228	7245	13332	-323	-8496	6057	8911	-55	459	509	-8902	-104	-22	-99	-69	-40	-1287	2318	2664	-190	-27	-2041	6333	62	-1295	8624	5208	-60	-58	-107	38	-149	21	33	-77	-19	-57	82	-28	0
0.555000	-129	-2634	1882	-15088	-19	-9341	10181	9214	-215	-8214	7580	13697	-309	-8203	6609	8899	-65	183	783	-8608	-105	-22	-101	-68	-49	-1170	2198	2801	-199	-7	-2139	6519	-5	-1100	8273	5359	-64	-59	-103	43	-149	21	33	-77	-16	-58	82	-30	1
0.555833	-128	-2797	1421	-14535	25	-9740	11122	10925	-196	-8131	7930	13853	-275	-7746	7208	8742	-84	-88	974	-8302	-105	-23	-110	-69	-74	-1037	2058	2934	-180	33	-2157	6652	-49	-896	7899	5479	-62	-60	-105	35	-150	18	33	-78	-23	-58	85	-33	0
0.556667	-141	-2964	1016	-13801	44	-10084	12101	12567	-158	-7984	8330	13803	-239	-7256	7845	8434	-95	-353	1167	-7996	-107	-36	-101	-70	-97	-873	1901	3061	-186	96	-2107	6737	-73	-689	7493	5557	-64	-62	-107	21	-154	17	32	-80	-27	-60	82	-32	-6
0.557500	-142	-3121	667	-12927	64	-10362	13100	14113	-139	-7781	8791	13555	-211	-6713	8515	7992	-92	-604	1333	-7689	-105	-23	-99	-70	-116	-681	1722	3198	-207	193	-2004	6776	-84	-473	7059	5606	-60	-60	-105	36	-152	17	32	-80	-22	-57	80	-33	0
0.558333	-126	-3257	381	-11946	39	-10572	14119	15548	-118	-7533	9324	13120	-181	-6149	9223	7417	-88	-849	1477	-7385	-111	-24	-101	-73	-137	-459	1513	3333	-208	321	-1870	6769	-93	-255	6618	5609	-61	-60	-103	38	-150	21	32	-80	-19	-56	84	-30	-15
0.559167	-120	-3381	156	-10895	2	-10712	15145	16844	-136	-7255	9930	12512	-151	-5587	9960	6730	-79	-1079	1597	-7095	-104	-22	-99	-68	-155	-210	1267	3491	-203	481	-1727	6711	-144	-35	6151	5578	-60	-56	-101	38	-151	17	33	-76	-17	-56	85	-29	1
0.560000	-128	-3475	-7	-9808	-31	-10774	16158	17969	-166	-6965	10588	11741	-160	-5048	10723	5934	-92	-1302	1694	-6814	-99	-18	-98	-68	-148	67	988	3628	-224	674	-1589	6612	-180	189	5666	5512	-57	-57	-103	38	-147	20	37	-70	-16	-55	81	-29	4
0.560833	-102	-3548	-116	-8728	-29	-10753	17139	18905	-166	-6670	11321	10836	-170	-4540	11510	5044	-105	-1513	1773	-6545	-100	-18	-98	-72	-156	366	660	3788	-245	899	-1486	6465	-146	409	5172	5391	-61	-59	-105	36	-152	15	32	-77	-21	-57	80	-29	1
0.561667	-95	-3597	-176	-7693	-33	-10651	18086	19619	-154	-6372	12115	9801	-179	-4088	12323	4065	-116	-1698	1836	-6290	-101	-26	-99	-72	-174	690	287	3940	-236	1166	-1424	6281	-128	628	4666	5241	-62	-59	-109	37	-153	-1	33	-78	-21	-59	80	-30	8
0.562500	-98	-3609	-187	-6724	-47	-10454	18971	20142	-148	-6101	12965	8650	-184	-3690	13159	3032	-121	-1879	1894	-6036	-103	-23	-100	-70	-173	1042	-132	4109	-240	1474	-1427	6069	-115	854	4164	5055	-62	-60	-109	38	-150	18	33	-76	-17	-60	82	-29	1
0.563333	-87	-3583	-173	-5851	-61	-10170	19822	20424	-143	-5800	13863	7401	-181	-3360	14008	1941	-115	-2034	1934	-5789	-105	-13	-101	-69	-174	1419	-597	4276	-248	1810	-1508	5817	-109	1073	3641	4835	-63	-59	-107	39	-152	18	33	-75	-22	-60	81	-29	-9
0.564167	-77	-3553	-133	-5073	-93	-9794	20589	20452	-149	-5512	14780	6072	-193	-3102	14864	813	-122	-2168	1972	-5550	-104	-22	-103	-68	-188	1808	-1111	4432	-249	2177	-1677	5532	-155	1299	3120	4584	-65	-60	-108	40	-152	15	30	-74	-25	-60	81	-28	0
0.565000	-78	-3487	-85	-4436	-120	-9327	21275	20240	-129	-5274	15678	4685	-190	-2917	15721	-340	-136	-2283	2003	-5309	-103	-24	-100	-68	-201	2210	-1670	4579	-233	2574	-1939	5242	-197	1515	2588	4304	-63	-59	-108	39	-149	10	33	-76	-21	-58	71	-31	-5
0.565833	-78	-3405	-42	-3900	-133	-8778	21863	19781	-102	-5024	16595	3242	-170	-2789	16576	-1509	-142	-2371	2028	-5063	-102	-23	-98	-66	-200	2624	-2268	4710	-211	2998	-2296	4919	-152	1748	2040	4003	-60	-59	-105	40	-153	16	33	-77	-23	-57	86	-28	0
0.566667	-73	-3305	-7	-3476	-139	-8143	22356	19084	-80	-4767	17459	1760	-138	-2718	17430	-2699	-149	-2440	2049	-4820	-104	-22	-108	-67	-191	3044	-2908	4815	-188	3429	-2770	4575	-142	1975	1475	3675	-62	-58	-100	40	-160	17	36	-75	-23	-58	87	-28	-1
0.567500	-52	-3193	6	-3153	-122	-7441	22738	18162	-78	-4499	18262	241	-99	-2692	18269	-3890	-158	-2485	2068	-4566	-107	-21	-99	-68	-198	3470	-3580	4899	-169	3877	-3331	4212	-156	2220	893	3331	-64	-59	-108	40	-151	17	32	-74	-24	-57	85	-30	0
0.568333	-92	-3080	-5	-2916	-98	-6681	22994	17029	-87	-4243	18989	-1297	-76	-2695	19086	-5087	-168	-2513	2070	-4310	-108	-21	-99	-70	-196	3893	-4283	4946	-177	4326	-3979	3835	-148	2461	279	2980	-63	-51	-109	38	-156	17	34	-77	-30	-56	85	-25	-6
0.569167	-75	-2960	-51	-2752	-92	-5872	23118	15702	-96	-3953	19606	-2828	-75	-2717	19869	-6269	-142	-2518	2065	-4055	-107	-22	-101	-72	-177	4301	-5007	4955	-190	4765	-4706	3454	-154	2715	-369	2618	-64	-60	-108	40	-153	16	29	-78	-24	-57	84	-30	-5
0.570000	-73	-2853	-136	-2637	-115	-5030	23098	14217	-99	-3636	20100	-4378	-67	-2739	20609	-7448	-130	-2513	2040	-3795	-109	-23	-102	-70	-167	4697	-5735	4921	-216	5188	-5489	3051	-153	2980	-1057	2256	-65	-61	-120	39	-154	17	35	-75	-26	-78	81	-33	-5
0.570833	-43	-2743	-256	-2557	-120	-4170	22933	12600	-103	-3293	20468	-5892	-19	-2745	21307	-8610	-143	-2482	2006	-3539	-111	-19	-97	-66	-161	5073	-6466	4846	-194	5589	-6317	2645	-131	3268	-1789	1901	-61	-61	-104	42	-151	18	35	-70	-24	-56	86	-28	0
0.571667	-70	-2648	-419	-2489	-104	-3314	22609	10887	-94	-2915	20689	-7377	-12	-2720	21962	-9774	-147	-2452	1948	-3293	-109	-19	-97	-68	-159	5424	-7188	4723	-182	5954	-7174	2234	-107	3558	-2576	1554	-58	-57	-109	44	-147	28	38	-69	-18	-52	87	-26	0
0.572500	-80	-2560	-611	-2433	-134	-2484	22132	9101	-121	-2510	20758	-8816	-45	-2659	22529	-10923	-182	-2411	1864	-3066	-101	-21	-97	-69	-167	5733	-7899	4546	-202	6280	-8033	1819	-107	3865	-3414	1225	-60	-55	-105	45	-152	20	37	-72	-21	-52	86	-28	0
0.573333	-87	-2489	-816	-2373	-154	-1692	21486	7284	-176	-2068	20672	-10247	-99	-2541	23048	-12052	-214	-2376	1748	-2859	-105	-23	-97	-69	-171	6007	-8587	4318	-216	6556	-8877	1395	-164	4176	-4302	911	-63	-58	-108	39	-150	21	10	-50	-21	-57	84	-31	-5
0.574167	-88	-2425	-1085	-2313	-177	-955	20679	5448	-225	-1607	20433	-11591	-155	-2361	23454	-13154	-176	-2333	1609	-2680	-103	-22	-94	-73	-168	6238	-9228	4051	-203	6770	-9670	980	-169	4505	-5241	626	-64	-57	-105	42	-151	18	35	-74	-18	-53	74	-29	12
0.575000	-95	-2367	-1352	-2233	-180	-283	19723	3651	-216	-1117	20053	-12859	-165	-2116	23790	-14224	-186	-2299	1439	-2527	-105	-22	-99	-70	-188	6423	-9823	3737	-184	6945	-10401	566	-162	4830	-6227	372	-64	-56	-104	40	-151	19	35	-73	-22	-56	81	-31	-3
0.575833	-98	-2308	-1626	-2151	-149	300	18626	1912	-217	-621	19534	-14039	-148	-1801	24031	-15256	-212	-2269	1240	-2411	-107	-21	-107	-75	-216	6551	-10356	3387	-188	7053	-11047	155	-178	5162	-7244	150	-63	-57	-105	39	-153	15	33	-74	-22	-58	76	-31	-4
0.576667	-108	-2262	-1899	-2073	-118	794	17398	256	-233	-124	18892	-15124	-149	-1414	24167	-16251	-195	-2247	1010	-2340	-105	-21	-100	-70	-214	6629	-10814	3000	-188	7103	-11593	-249	-174	5484	-8278	-38	-65	-55	-105	43	-153	18	36	-74	-22	-56	86	-30	-1
0.577500	-111	-2212	-2158	-2008	-100	1182	16061	-1301	-221	365	18137	-16114	-152	-962	24200	-17189	-154	-2233	761	-2309	-104	-22	-99	-72	-214	6650	-11193	2577	-178	7097	-12014	-638	-187	5795	-9320	-183	-62	-55	-103	43	-154	16	35	-72	-21	-56	82	-28	2
0.578333	-112	-2153	-2400	-1965	-119	1463	14631	-2743	-187	846	17274	-16994	-186	-447	24123	-18063	-172	-2226	489	-2299	-105	-22	-99	-72	-215	6622	-11482	2131	-160	7039	-12303	-1026	-149	6088	-10348	-288	-60	-58	-88	43	-147	23	36	-72	-17	-55	85	-29	8
0.579167	-127	-2088	-2616	-1963	-131	1641	13093	-4073	-116	1281	16325	-17761	-236	115	23927	-18852	-184	-2221	198	-2390	-102	-22	-100	-70	-224	6540	-11686	1663	-135	6934	-12447	-1395	-121	6348	-11346	-356	-57	-56	-103	43	-149	20	39	-70	-17	-55	80	-26	5
0.580000	-128	-2017	-2804	-2012	-136	1720	11552	-5265	-24	1676	15313	-18404	-256	714	23614	-19557	-177	-2223	-107	-2490	-102	-18	-96	-68	-227	6410	-11770	1186	-107	6786	-12444	-1755	-101	6578	-12294	-393	-62	-55	-105	45	-148	22	26	-72	-16	-55	80	-28	0
0.580833	-136	-1930	-2951	-2123	-130	1689	9965	-6336	35	2015	14244	-18941	-259	1334	23189	-20164	-176	-2232	-429	-2699	-105	-22	-100	-73	-272	6233	-11762	691	-103	6603	-12293	-2101	-125	6760	-13162	-396	-62	-60	-105	38	-153	18	32	-76	-23	-55	79	-29	-4
0.581667	-145	-1833	-3066	-2302	-109	1571	8381	-7285	34	2286	13144	-19365	-229	1958	22638	-20671	-178	-2236	-752	-2870	-112	-27	-103	-74	-262	6023	-11650	191	-131	6391	-12000	-2437	-177	6891	-13929	-375	-65	-61	-109	36	-153	15	30	-77	-31	-61	74	-35	-6
0.582500	-147	-1720	-3133	-2546	-111	1361	6818	-8129	-4	2484	11996	-19679	-199	2578	21980	-21055	-155	-2230	-1065	-3107	-108	-26	-104	-76	-272	5788	-11429	-305	-147	6155	-11558	-2755	-206	6970	-14557	-321	-64	-59	-109	38	-155	16	30	-75	-25	-56	77	-29	-4
0.583333	-170	-1592	-3161	-2850	-119	1091	5313	-8853	-28	2603	10844	-19887	-200	3170	21220	-21315	-148	-2223	-1376	-3380	-109	-25	-101	-72	-303	5528	-11111	-797	-138	5929	-10993	-3063	-233	6985	-15042	-258	-70	-59	-87	37	-153	16	33	-78	-25	-58	84	-29	-6
0.584167	-176	-1450	-3157	-3217	-130	756	3856	-9508	-25	2637	9689	-20001	-188	3710	20350	-21450	-150	-2180	-1677	-3678	-113	-23	-101	-72	-296	5260	-10695	-1283	-135	5701	-10314	-3357	-204	6941	-15341	-186	-64	-58	-105	39	-158	16	10	-79	-23	-58	81	-29	-4
0.585000	-184	-1299	-3116	-3635	-128	363	2474	-10088	17	2576	8541	-20031	-146	4188	19386	-21459	-139	-2127	-1961	-4013	-109	-24	-99	-69	-284	4991	-10191	-1753	-126	5458	-9543	-3645	-142	6830	-15447	-110	-64	-58	-102	41	-154	19	33	-75	-22	-56	80	-30	-5
0.585833	-199	-1138	-3049	-4089	-147	-60	1201	-10618	27	2426	7415	-19983	-96	4582	18332	-21338	-127	-2049	-2228	-4369	-105	-30	-98	-67	-294	4729	-9616	-2220	-110	5236	-8694	-3927	-112	6656	-15359	-44	-64	-57	-105	38	-155	16	34	-75	-19	-56	80	-32	-1
0.586667	-221	-978	-2963	-4571	-158	-515	25	-11105	19	2181	6311	-19875	-63	4889	17190	-21099	-127	-1952	-2479	-4745	-102	-21	-99	-66	-283	4483	-8974	-2667	-130	5022	-7783	-4209	-92	6420	-15045	16	-61	-55	-105	37	-150	19	41	-73	-23	-56	81	-31	-1
0.587500	-232	-810	-2863	-5051	-166	-980	-1037	-11573	-3	1852	5232	-19721	-45	5093	15983	-20741	-109	-1823	-2708	-5133	-92	-33	-101	-69	-277	4255	-8277	-3101	-144	4826	-6835	-4484	-88	6124	-14526	41	-62	-57	-108	38	-152	16	33	-77	-22	-58	81	-28	2
0.588333	-218	-646	-2763	-5521	-170	-1456	-1990	-12030	22	1442	4191	-19534	-60	5180	14718	-20305	-86	-1669	-2921	-5542	-110	-23	-101	-68	-283	4050	-7539	-3520	-145	4648	-5879	-4764	-97	5781	-13795	45	-63	-59	-108	38	-149	17	34	-75	-21	-59	78	-34	-3
0.589167	-217	-483	-2663	-5941	-179	-1926	-2841	-12493	67	958	3180	-19322	-107	5157	13415	-19699	-80	-1492	-3119	-5971	-108	-23	-107	-69	-271	3870	-6774	-3902	-139	4487	-4944	-5043	-100	5399	-12873	17	-61	-61	-110	33	-154	15	32	-77	-22	-59	77	-31	1
0.590000	-228	-315	-2576	-6373	-183	-2381	-3583	-12959	49	415	2218	-19107	-130	5015	12083	-19040	-76	-1288	-3301	-6423	-107	-25	-105	-73	-266	3723	-6001	-4296	-126	4345	-4028	-5328	-108	4979	-11773	-51	-66	-61	-114	32	-154	15	27	-80	-26	-63	76	-35	-7
0.590833	-224	-176	-2502	-6736	-167	-2820	-4226	-13460	-23	-173	1304	-18898	-165	4767	10750	-18286	-63	-1061	-3469	-6899	-110	-23	-102	-69	-267	3607	-5226	-4649	-121	4218	-3151	-5611	-128	4546	-10517	-151	-64	-59	-109	35	-135	19	34	-76	-24	-60	82	-19	0
0.591667	-234	-19	-2441	-7034	-128	-3217	-4764	-13961	-53	-783	480	-18702	-155	4413	9413	-17451	-62	-813	-3638	-7400	-105	-22	-98	-66	-262	3518	-4469	-4983	-126	4104	-2339	-5908	-120	4102	-9146	-294	-61	-57	-120	42	-149	20	36	-74	-19	-55	81	-29	0
0.592500	-259	124	-2412	-7278	-110	-3589	-5224	-14500	-92	-1413	-380	-18537	-138	3960	8097	-16549	-57	-548	-3798	-7935	-102	-18	-98	-66	-256	3449	-3732	-5299	-133	3998	-1594	-6209	-104	3656	-7693	-479	-61	-57	-104	39	-151	18	35	-73	-21	-57	82	-27	0
0.593333	-270	265	-2411	-7469	-111	-3920	-5616	-15069	-136	-2050	-1157	-18415	-117	3423	6820	-15598	4	-275	-3957	-8514	-107	-21	-99	-66	-238	3397	-3037	-5591	-136	3886	-939	-6518	-142	3225	-6200	-700	-61	-80	-105	39	-152	16	34	-75	-23	-56	82	-30	-5
0.594167	-272	402	-2441	-7613	-99	-4209	-5942	-15671	-164	-2668	-1889	-18342	-74	2817	5573	-14595	-8	0	-4125	-9121	-102	-22	-99	-67	-236	3357	-2385	-5862	-121	3784	-372	-6828	-129	2818	-4701	-962	-62	-58	-96	53	-148	18	34	-75	-18	-57	81	-19	2
0.595000	-242	539	-2498	-7720	-47	-4448	-6212	-16289	-161	-3252	-2571	-18322	-18	2164	4435	-13547	-4	283	-4297	-9775	-103	-23	-100	-76	-237	3320	-1797	-6112	-124	3673	103	-7143	-88	2441	-3226	-1256	-64	-57	-104	39	-152	16	35	-74	-22	-52	82	-31	-5
0.595833	-234	681	-2575	-7806	-13	-4641	-6438	-16937	-181	-3790	-3207	-18360	37	1480	3349	-12460	0	567	-4469	-10449	-104	-21	-101	-69	-251	3279	-1262	-6344	-127	3544	488	-7461	-69	2108	-1812	-1581	-64	-60	-109	38	-153	19	32	-74	-25	-60	82	-29	0
0.596667	-241	833	-2651	-7889	16	-4783	-6624	-17600	-196	-4267	-3805	-18460	98	776	2331	-11340	7	850	-4647	-11150	-104	-17	-98	-68	-245	3222	-798	-6559	-121	3403	798	-7782	-55	1818	-501	-1928	-60	-56	-104	38	-153	21	33	-76	-23	-57	81	-32	-4
0.597500	-203	993	-2795	-7984	8	-4874	-6784	-18280	-199	-4675	-4365	-18617	158	73	1405	-10184	20	1130	-4829	-11864	-104	-22	-120	-68	-238	3144	-397	-6765	-119	3236	1035	-8090	-50	1577	683	-2296	-61	-57	-107	35	-156	20	34	-73	-22	-55	84	-32	2
0.598333	-208	1139	-2924	-8114	8	-4915	-6923	-18971	-208	-5007	-4887	-18833	212	-611	561	-9007	29	1407	-4998	-12579	-105	-21	-101	-69	-243	3036	-69	-6960	-119	3044	1200	-8399	-84	1387	1722	-2685	-64	-43	-108	36	-150	16	32	-78	-21	-58	81	-35	-3
0.599167	-205	1352	-3061	-8297	10	-4913	-7043	-19679	-221	-5253	-5372	-19100	276	-1256	-191	-7808	37	1690	-5162	-13262	-107	-22	-99	-67	-233	2897	195	-7145	-135	2820	1326	-8691	-74	1250	2604	-3077	-60	-61	-108	37	-149	11	36	-75	-18	-53	84	-43	-3
0.600000	-194	1567	-3193	-8545	26	-4857	-7147	-20380	-228	-5404	-5821	-19414	300	-1844	-867	-6601	50	1972	-5310	-13953	-104	-19	-100	-68	-208	2715	413	-7326	-170	2565	1405	-8994	-12	1162	3327	-3479	-60	-58	-108	40	-149	20	34	-73	-19	-57	78	-30	0
0.600833	-173	1792	-3329	-8880	30	-4763	-7247	-21089	-222	-5473	-6244	-19752	306	-2367	-1472	-5372	56	2255	-5441	-14586	-105	-21	-102	-67	-213	2495	537	-7507	-183	2274	1467	-9241	21	1118	3882	-3887	-63	-59	-105	40	-150	-3	30	-90	-24	-58	78	-31	0
0.601667	-167	2035	-3453	-9307	37	-4631	-7339	-21791	-201	-5460	-6642	-20140	295	-2817	-2025	-4143	53	2545	-5548	-15164	-105	-24	-104	-70	-207	2230	628	-7696	-198	1942	1524	-9500	25	1115	4281	-4289	-65	-60	-107	38	-152	17	30	-76	-25	-59	77	-32	-1
0.602500	-167	2303	-3562	-9833	54	-4464	-7445	-22482	-172	-5370	-7025	-20526	294	-3168	-2523	-2902	56	2850	-5619	-15668	-105	-25	-103	-33	-204	1927	682	-7889	-194	1580	1595	-9736	22	1140	4545	-4682	-65	-59	-108	36	-151	18	33	-75	-24	-56	78	-31	2
0.603333	-159	2584	-3657	-10458	67	-4267	-7543	-23162	-158	-5210	-7386	-20908	286	-3412	-2992	-1699	58	3171	-5654	-16096	-105	-24	-101	-69	-204	1582	714	-8092	-168	1189	1687	-9959	5	1199	4681	-5067	-64	-59	-112	41	-150	20	32	-73	-24	-57	80	-31	0
0.604167	-144	2879	-3731	-11191	76	-4042	-7661	-23834	-152	-4992	-7755	-21264	250	-3520	-3448	-505	54	3509	-5649	-16439	-105	-25	-101	-61	-204	1206	732	-8311	-169	763	1818	-10155	29	1273	4721	-5440	-64	-56	-104	39	-153	18	33	-24	-23	-53	81	-29	-3
0.605000	-115	3184	-3791	-12027	76	-3793	-7795	-24508	-145	-4729	-8119	-21585	228	-3552	-3910	649	85	3869	-5609	-16701	-105	-26	-99	-67	-216	802	757	-8545	-179	312	1993	-10346	3	1354	4684	-5801	-60	-57	-103	43	-148	17	32	-75	-22	-57	81	-29	0
0.605833	-102	3497	-3835	-12949	86	-3520	-7954	-25110	-146	-4436	-8489	-21850	199	-3432	-4387	1754	76	4256	-5518	-16882	-104	-24	-99	-68	-228	378	781	-8795	-196	-164	2220	-10519	-5	1444	4597	-6144	-62	-53	-105	40	-158	13	32	-75	-22	-57	79	-31	-4
0.606667	-104	3811	-3862	-13950	93	-3239	-8144	-25707	-137	-4125	-8872	-22045	180	-3191	-4907	2788	85	4668	-5386	-16988	-105	-26	-100	-68	-230	-57	835	-9069	-188	-642	2506	-10686	29	1527	4489	-6473	-67	-60	-108	38	-154	12	28	-78	-26	-58	77	-33	-5
0.607500	-108	4123	-3874	-15024	86	-2944	-8371	-26273	-101	-3798	-9266	-22146	149	-2815	-5471	3740	88	5109	-5214	-17027	-107	-23	-82	-68	-215	-501	935	-9354	-183	-1177	2860	-10835	45	1603	4388	-6787	-61	-57	-105	39	-154	12	21	-77	-22	-59	79	-53	0
0.608333	-104	4430	-3874	-16135	107	-2629	-8627	-26788	-66	-3465	-9662	-22133	104	-2325	-6086	4571	89	5578	-5003	-17017	-108	-26	-103	-69	-210	-942	1080	-9666	-188	-1698	3271	-10985	34	1668	4308	-7084	-66	-59	-110	37	-151	16	30	-77	-23	-60	75	-33	-1
0.609167	-97	4726	-3867	-17283	112	-2305	-8944	-27253	-52	-3140	-10071	-21998	84	-1729	-6766	5272	77	6069	-4758	-16982	-103	-25	-102	-69	-220	-1376	1283	-9991	-181	-2227	3742	-11131	70	1711	4267	-7367	-63	-44	-108	36	-155	11	28	-77	-23	-58	77	-33	-3
0.610000	-96	5007	-3855	-18450	95	-1967	-9300	-27671	-33	-2820	-10467	-21709	44	-1043	-7489	5795	90	6586	-4480	-16931	-113	-28	-104	-72	-219	-1789	1548	-10333	-197	-2730	4264	-11278	55	1743	4290	-7642	-66	-61	-109	36	-153	15	32	-79	-25	-63	78	-34	-7
0.610833	-78	5270	-3836	-19612	105	-1617	-9705	-27965	-29	-2508	-10838	-21257	-8	-285	-8268	6125	97	7122	-4169	-16883	-107	-26	-102	-68	-206	-2178	1881	-10685	-214	-3259	4833	-11418	47	1766	4384	-7907	-63	-61	-104	38	-152	11	34	-77	-23	-61	82	-29	0
0.611667	-78	5512	-3812	-20752	113	-1242	-10151	-28183	-48	-2201	-11170	-20627	-32	526	-9101	6223	103	7670	-3833	-16865	-105	-23	-102	-65	-204	-2536	2276	-11052	-208	-3756	5444	-11569	53	1760	4549	-8171	-61	-60	-102	41	-148	21	35	-74	-19	-58	84	-28	1
0.612500	-83	5724	-3788	-21853	103	-865	-10649	-28305	-40	-1902	-11452	-19807	-62	1359	-9977	6061	93	8224	-3477	-16893	-104	-21	-102	-66	-203	-2865	2729	-11429	-179	-4233	6076	-11728	11	1743	4784	-8435	-65	-59	-104	39	-151	16	36	-72	-18	-58	81	-28	3
0.613333	-83	5908	-3764	-22915	98	-475	-11177	-28301	-28	-1599	-11669	-18795	-79	2179	-10862	5643	88	8771	-3109	-16979	-103	-23	-98	-66	-174	-3163	3242	-11821	-160	-4690	6719	-11896	10	1713	5083	-8707	-60	-60	-105	41	-149	17	35	-75	-23	-59	81	-29	0
0.614167	-93	6062	-3737	-23912	109	-82	-11737	-28170	-39	-1308	-11802	-17591	-62	2957	-11762	4948	72	9308	-2721	-17136	-101	-24	-100	-68	-160	-3431	3794	-12217	-153	-5115	7365	-12070	-3	1669	5454	-8988	-69	-59	-107	38	-152	15	33	-74	-22	-57	84	-38	0
0.615000	-83	6194	-3703	-24844	88	305	-12297	-27895	-48	-1014	-11855	-16198	-73	3657	-12677	3981	52	9828	-2319	-17377	-105	-23	-100	-67	-161	-3663	4383	-12616	-143	-5516	7993	-12259	-42	1614	5872	-9287	-65	-62	-108	36	-154	16	29	-79	-23	-62	77	-34	-6
0.615833	-115	6294	-3670	-25701	38	670	-12841	-27467	-35	-733	-11824	-14628	-75	4249	-13587	2773	43	10325	-1896	-17693	-109	-24	-102	-70	-162	-3868	4993	-13010	-172	-5878	8601	-12454	-41	1554	6328	-9597	-66	-60	-112	35	-156	16	32	-77	-23	-56	81	-31	0
0.616667	-138	6373	-3612	-26464	23	1002	-13331	-26873	-17	-464	-11709	-12892	-63	4704	-14494	1341	49	10790	-1463	-18085	-107	-22	-113	-68	-167	-4040	5607	-13405	-163	-6211	9200	-12660	-59	1481	6803	-9926	-62	-58	-108	35	-153	16	30	-79	-22	-58	81	-30	-4
0.617500	-152	6429	-3548	-27137	23	1265	-13744	-26121	-4	-222	-11538	-11003	-47	4967	-15405	-252	52	11217	-1007	-18544	-109	-24	-98	-67	-170	-4199	6218	-13801	-153	-6512	9704	-12878	-100	1401	7288	-10273	-62	-57	-107	39	-153	16	29	-77	-21	-53	88	-29	0
0.618333	-174	6472	-3461	-27714	25	1442	-14042	-25199	19	-39	-11325	-8991	-48	5046	-16310	-1954	45	11592	-532	-19062	-105	-22	-97	-65	-164	-4338	6809	-14187	-174	-6784	10179	-13106	-70	1303	7764	-10641	-64	-58	-103	40	-152	19	34	-73	-22	-53	82	-32	0
0.619167	-193	6501	-3352	-28188	9	1499	-14201	-24102	18	101	-11103	-6884	-64	4880	-17234	-3702	73	11921	-34	-19599	-103	-19	-97	-65	-169	-4472	7364	-14571	-173	-7034	10585	-13348	-159	1189	8217	-11032	-67	-61	-103	38	-151	17	34	-73	-18	-51	96	-30	4
0.620000	-211	6521	-3217	-28564	-44	1416	-14190	-22843	-25	147	-10908	-4731	-99	4471	-18177	-5422	93	12190	497	-20206	-101	-22	-93	-62	-186	-4599	7871	-14948	-166	-7259	10929	-13582	-398	1048	8635	-11444	-56	-56	-102	39	-146	17	37	-72	-18	-51	88	-24	4
0.620833	-216	6540	-3053	-28840	-72	1181	-14001	-21441	-22	95	-10773	-2575	-112	3810	-19145	-7054	70	12407	1052	-20798	-100	-16	-95	-63	-212	-4735	8321	-15319	-172	-7467	11203	-13865	-382	884	9012	-11877	-62	-57	-98	39	-149	16	33	-74	-18	-53	85	-29	-1
0.621667	-236	6557	-2860	-29017	-34	767	-13629	-19896	-42	-73	-10748	-461	-125	2884	-20159	-8541	82	12554	1634	-21378	-109	-23	-99	-64	-211	-4888	8704	-15703	-173	-7668	11406	-14149	-259	675	9328	-12330	-62	-60	-109	39	-151	18	29	-79	-23	-58	82	-30	-3
0.622500	-235	6592	-2631	-29091	-31	183	-13095	-18219	-62	-357	-10856	1586	-127	1724	-21207	-9806	110	12661	2248	-21937	-108	-22	-100	-69	-208	-5055	9032	-16048	-145	-7854	11549	-14443	-206	430	9600	-12790	-61	-56	-108	36	-158	22	30	-75	-24	-55	81	-32	-3
0.623333	-216	6651	-2374	-29064	-63	-567	-12416	-16410	-67	-768	-11139	3492	-128	345	-22296	-10818	96	12677	2888	-22422	-107	-24	-103	-68	-225	-5252	9288	-16406	-151	-8044	11637	-14772	-201	128	9815	-13259	-66	-56	-108	37	-154	16	27	-77	-23	-59	77	-32	-6
0.624167	-190	6704	-2082	-28947	-72	-1472	-11642	-14501	-48	-1303	-11624	5213	-142	-1220	-23404	-11537	105	12658	3561	-22849	-107	-23	-99	-68	-242	-5479	9495	-16752	-147	-8228	11683	-15081	-198	-224	9992	-13734	-65	-58	-107	33	-153	21	33	-76	-26	-56	80	-29	-1
0.625000	-191	6797	-1754	-28731	-50	-2502	-10823	-12484	-30	-1935	-12323	6679	-170	-2926	-24580	-11962	107	12569	4261	-23204	-110	-23	-99	-66	-245	-5744	9640	-17096	-163	-8422	11688	-15429	-177	-642	10123	-14214	-66	-58	-107	42	-153	16	33	-75	-27	-57	81	-27	-1
0.625833	-216	6916	-1404	-28431	-34	-3623	-10040	-10403	-23	-2674	-13254	7864	-228	-4740	-25754	-12087	86	12474	4986	-23473	-108	-21	-99	-68	-251	-6054	9739	-17437	-200	-8629	11667	-15800	-165	-1128	10223	-14689	-65	-56	-107	41	-154	17	30	-49	-22	-57	80	-30	-3
0.626667	-222	7070	-1031	-28051	-18	-4796	-9344	-8267	-10	-3452	-14404	8731	-294	-6615	-26931	-11935	70	12304	5721	-23657	-108	-21	-98	-47	-245	-6401	9804	-17773	-190	-8845	11636	-16178	-156	-1678	10300	-15162	-61	-57	-108	41	-151	18	34	-74	-22	-53	80	-28	0
0.627500	-202	7255	-637	-27603	28	-5970	-8823	-6101	-18	-4286	-15777	9252	-366	-8495	-28079	-11539	85	12109	6482	-23753	-108	-21	-98	-67	-236	-6793	9838	-18111	-183	-9075	11610	-16618	-166	-2288	10359	-15620	-46	-84	-109	40	-151	15	33	-75	-25	-63	80	-28	0
0.628333	-217	7470	-238	-27090	15	-7105	-8521	-3916	-41	-5134	-17345	9411	-423	-10330	-29170	-10947	81	11879	7191	-23766	-108	-22	-99	-67	-234	-7222	9858	-18445	-198	-9319	11591	-17066	-137	-2955	10410	-16073	-64	-56	-107	44	-152	15	32	-75	-25	-56	82	-28	0
0.629167	-236	7723	174	-26529	16	-8161	-8537	-1732	-48	-5966	-19056	9209	-459	-12062	-30178	-10208	47	11634	7913	-23709	-107	-19	-100	-66	-248	-7669	9877	-18778	-212	-9567	11600	-17546	-76	-3650	10468	-16503	-62	-58	-108	41	-154	11	29	-73	-21	-57	80	-31	-1
0.630000	-264	8010	583	-25925	24	-9092	-8864	413	-79	-6741	-20852	8666	-469	-13648	-31078	-9391	-3	11363	8613	-23588	-109	-21	-98	-69	-258	-8131	9905	-19115	-212	-9823	11641	-18060	-36	-4372	10521	-16925	-64	-60	-107	40	-154	13	30	-77	-23	-61	80	-32	-4
0.630833	-319	8335	995	-25291	16	-9858	-9546	2484	-124	-7448	-22683	7801	-443	-15042	-31845	-8542	3	11083	9286	-23418	-105	-23	-98	-68	-256	-8588	9953	-19443	-204	-10073	11734	-18604	-18	-5091	10580	-17323	-60	-58	-103	43	-151	12	26	-74	-17	-56	85	-28	1
0.631667	-334	8688	1396	-24650	-17	-10434	-10580	4456	-164	-8057	-24479	6679	-448	-16234	-32314	-7730	6	10793	9910	-23219	-108	-23	-99	-67	-250	-9018	10017	-19778	-202	-10321	11860	-19188	-46	-5776	10639	-17709	-60	-57	-105	42	-151	12	33	-75	-19	-58	82	-29	0
0.632500	-301	9073	1782	-24021	-81	-10805	-11946	6292	-180	-8564	-26175	5330	-459	-17186	-32506	-7012	-24	10499	10479	-23004	-105	-21	-98	-66	-241	-9418	10108	-20115	-200	-10547	12034	-19804	-15	-6404	10698	-18069	-63	-58	-108	43	-151	16	32	-78	-22	-58	82	-30	0
0.633333	-291	9478	2151	-23409	-117	-10963	-13601	7964	-165	-8946	-27699	3823	-444	-17888	-32600	-6432	-56	10201	10984	-22793	-105	-22	-100	-69	-249	-9757	10231	-20460	-202	-10755	12261	-20454	60	-6965	10745	-18391	-59	-58	-104	40	-153	18	35	-74	-19	-56	85	-31	0
0.634167	-310	9910	2501	-22831	-109	-10915	-15515	9468	-166	-9214	-28989	2221	-436	-18341	-32608	-6024	-77	9903	11425	-22604	-105	-22	-99	-72	-266	-10031	10374	-20812	-198	-10939	12526	-21140	17	-7431	10777	-18752	-63	-63	-108	39	-151	16	35	-75	-19	-55	81	-29	1
0.635000	-319	10372	2824	-22298	-113	-10668	-17604	10751	-141	-9361	-29998	591	-424	-18556	-32651	-5808	-73	9596	11789	-22441	-105	-22	-100	-67	-259	-10212	10528	-21176	-197	-11086	12829	-21855	-36	-7784	10787	-19062	-64	-60	-105	40	-153	17	35	-74	-23	-69	84	-27	0
0.635833	-287	10814	3129	-21826	-126	-10246	-19779	11797	-114	-9401	-30680	-1004	-410	-18547	-32557	-5804	-85	9287	12077	-22327	-109	-26	-99	-69	-237	-10305	10731	-21549	-198	-11197	13146	-22597	-22	-8016	10768	-19370	-61	-60	-107	40	-151	16	27	-76	-24	-61	81	-30	0
0.636667	-271	11277	3406	-21421	-131	-9679	-21994	12586	-92	-9341	-31001	-2501	-385	-18330	-32139	-6018	-83	8963	12278	-22266	-104	-19	-99	-70	-229	-10296	10931	-21936	-185	-11261	13478	-23378	-30	-8117	10708	-19652	-62	-57	-107	38	-153	20	34	-76	-23	-57	84	-28	-4
0.637500	-275	11738	3664	-21097	-83	-9004	-24122	13103	-82	-9196	-30947	-3859	-348	-17948	-31452	-6428	-104	8638	12401	-22270	-105	-23	-97	-67	-228	-10188	11130	-22349	-176	-11281	13806	-24150	-53	-8090	10603	-19932	-65	-58	-104	41	-153	16	28	-76	-22	-58	82	-29	0
0.638333	-273	12186	3895	-20863	-75	-8250	-26090	13303	-94	-9000	-30499	-5061	-323	-17436	-30558	-7028	-141	8290	12435	-22341	-105	-22	-97	-66	-206	-9987	11323	-22790	-189	-11265	14111	-24939	-33	-7953	10474	-20206	-58	-56	-103	41	-150	17	35	-73	-18	-55	84	-29	1
0.639167	-242	12620	4102	-20717	-93	-7451	-27838	13273	-103	-8756	-29676	-6054	-301	-16835	-29482	-7776	-142	7930	12390	-22479	-104	-22	-97	-68	-173	-9710	11496	-23257	-165	-11205	14372	-25733	-5	-7714	10295	-20473	-56	-56	-109	39	-151	16	35	-100	-18	-56	84	-26	0
0.640000	-203	13029	4288	-20668	-122	-6649	-29256	12931	-92	-8487	-28486	-6836	-289	-16188	-28258	-8650	-144	7544	12258	-22686	-105	-24	-101	-73	-164	-9363	11641	-23759	-182	-11113	14583	-26518	-26	-7399	10068	-20745	-65	-59	-104	40	-151	8	30	-79	-22	-58	82	-31	-13
0.640833	-191	13410	4451	-20710	-114	-5879	-30336	12308	-102	-8219	-26992	-7407	-276	-15536	-26905	-9608	-171	7135	12061	-22952	-107	-26	-99	-67	-156	-8965	11753	-24297	-171	-10986	14702	-27284	-25	-7021	9805	-21006	-64	-57	-97	37	-158	13	32	-77	-22	-57	82	-31	-1
0.641667	-169	13754	4604	-20835	-96	-5166	-31026	11436	-116	-7958	-25228	-7787	-243	-14912	-25466	-10608	-193	6701	11792	-23263	-110	-27	-102	-68	-152	-8540	11821	-24873	-168	-10837	14743	-28028	7	-6618	9508	-21272	-63	-59	-107	36	-158	12	30	-79	-25	-61	79	-31	-6
0.642500	-145	14055	4741	-21046	-82	-4539	-31316	10340	-120	-7737	-23272	-7997	-224	-14352	-23962	-11600	-232	6247	11467	-23642	-110	-40	-102	-69	-149	-8100	11843	-25472	-178	-10667	14684	-28727	-1	-6200	9190	-21549	-64	-59	-107	37	-154	17	30	-81	-25	-60	80	-42	-4
0.643333	-143	14302	4850	-21331	-86	-4013	-31206	9047	-138	-7558	-21182	-8067	-211	-13900	-22434	-12552	-275	5775	11091	-24038	-107	-27	-101	-69	-145	-7658	11823	-26105	-161	-10486	14519	-29374	6	-5802	8853	-21802	-66	-61	-105	34	-153	16	33	-79	-25	-58	79	-32	-3
0.644167	-122	14501	4988	-21675	-75	-3606	-30698	7584	-152	-7438	-19045	-8040	-205	-13568	-20920	-13416	-276	5291	10674	-24450	-107	-25	-102	-70	-144	-7240	11750	-26764	-132	-10297	14235	-29977	23	-5439	8509	-22064	-61	-58	-104	36	-151	17	23	-77	-19	-58	80	-32	-1
0.645000	-60	14635	5100	-22083	-47	-3333	-29815	6001	-128	-7390	-17000	-7957	-201	-13376	-19457	-14165	-276	4801	10226	-24870	-104	-24	-100	-69	-133	-6856	11630	-27432	-127	-10107	13832	-30503	59	-5126	8154	-22333	-59	-59	-104	38	-150	11	33	-75	-17	-59	80	-30	2
0.645833	-12	14707	5215	-22532	-33	-3191	-28583	4333	-112	-7431	-15078	-7864	-194	-13345	-18077	-14768	-272	4314	9758	-25286	-110	-26	-98	-69	-127	-6517	11478	-28111	-134	-9927	13311	-30963	68	-4871	7807	-22602	-64	-58	-87	37	-152	17	32	-80	-21	-57	81	-27	-1
0.646667	33	14708	5327	-23010	-40	-3190	-27072	2628	-81	-7554	-13360	-7797	-197	-13463	-16791	-15213	-275	3847	9243	-25684	-107	-24	-98	-68	-147	-6228	11289	-28772	-120	-9754	12670	-31355	85	-4682	7466	-22871	-65	-56	-103	41	-146	19	35	-76	-23	-57	80	-15	0
0.647500	56	14642	5447	-23515	-50	-3325	-25328	928	-23	-7772	-11924	-7798	-202	-13735	-15646	-15477	-277	3417	8799	-26050	-111	-26	-99	-68	-164	-6000	11070	-29432	-126	-9590	11929	-31669	110	-4560	7149	-23139	-65	-80	-105	40	-151	17	32	-78	-19	-57	82	-29	0
0.648333	101	14510	5555	-24029	-61	-3590	-23415	-739	9	-8084	-10808	-7892	-228	-14155	-14649	-15562	-299	3046	8335	-26383	-112	-25	-103	-74	-171	-5822	10843	-30064	-139	-9448	11101	-31909	78	-4509	6842	-23403	-66	-62	-109	38	-156	16	28	-80	-26	-62	76	-34	-6
0.649167	108	14316	5664	-24532	-69	-3976	-21379	-2359	6	-8491	-10049	-8101	-242	-14701	-13810	-15460	-311	2761	7908	-26673	-113	-26	-103	-72	-166	-5698	10621	-30646	-136	-9311	10211	-32066	59	-4514	6578	-23658	-66	-47	-104	39	-158	13	28	-80	-24	-61	79	-30	-4
0.650000	126	14076	5763	-25024	-78	-4473	-19291	-3870	13	-8978	-9649	-8434	-251	-15327	-13134	-15178	-301	2581	7519	-26930	-111	-26	-103	-73	-205	-5627	10415	-31187	-136	-9198	9276	-32157	38	-4581	6337	-23918	-67	-59	-108	39	-153	16	30	-81	-26	-60	71	-31	-6
0.650833	150	13792	5849	-25480	-82	-5079	-17237	-5281	-6	-9547	-9595	-8891	-267	-16023	-12615	-14736	-289	2542	7193	-27131	-105	-25	-100	-68	-281	-5597	10244	-31665	-119	-9092	8323	-32168	21	-4696	6141	-24163	-63	-59	-105	30	-152	18	34	-76	-18	-59	82	-29	-1
0.651667	164	13475	5915	-25902	-83	-5773	-15218	-6583	-35	-10187	-9858	-9470	-291	-16763	-12238	-14147	-285	2668	6926	-27306	-105	-22	-99	-69	-262	-5630	10119	-32087	-108	-8999	7383	-32118	24	-4861	5981	-24407	-59	-58	-101	42	-149	19	36	-74	-19	-57	86	-27	2
0.652500	174	13143	5931	-26281	-98	-6557	-13337	-7773	-47	-10893	-10377	-10166	-333	-17508	-11995	-13447	-267	2985	6769	-27451	-104	-19	-97	-68	-230	-5662	10043	-32425	-111	-8925	6475	-32004	28	-5065	5866	-24646	-60	-61	-78	44	-150	20	34	-75	-23	-55	98	-27	1
0.653333	172	12795	5894	-26611	-107	-7421	-11608	-8859	-44	-11657	-11135	-10956	-367	-18216	-11863	-12659	-235	3506	6691	-27584	-107	-19	-101	-66	-200	-5747	10040	-32580	-126	-8861	5637	-31835	-21	-5315	5793	-24881	-62	-58	-102	43	-150	19	35	-73	-18	-57	74	-28	-1
0.654167	143	12456	5794	-26881	-111	-8349	-10058	-9862	-73	-12460	-12006	-11815	-401	-18857	-11813	-11809	-219	4257	6713	-27701	-105	-19	-96	-64	-170	-5868	10110	-32629	-121	-8811	4900	-31624	-39	-5597	5775	-25104	-63	-58	-129	42	-152	18	35	-73	-23	-52	85	-25	1
0.655000	132	12119	5599	-27098	-116	-9340	-8717	-10769	-81	-13286	-12932	-12717	-429	-19403	-11831	-10944	-221	5232	6832	-27817	-109	-21	-99	-65	-158	-6021	10263	-32671	-136	-8783	4281	-31360	-22	-5921	5803	-25333	-64	-57	-100	43	-151	19	35	-72	-25	-55	85	-26	-1
0.655833	107	11816	5285	-27254	-101	-10368	-7603	-11619	-88	-14118	-13839	-13632	-442	-19825	-11874	-10073	-202	6453	7051	-27934	-108	-22	-100	-68	-151	-6212	10487	-32667	-137	-8773	3808	-31054	0	-6265	5890	-25557	-62	-61	-101	40	-151	17	28	-74	-23	-53	82	-29	0
0.656667	78	11488	4825	-27349	-105	-11415	-6714	-12424	-95	-14931	-14638	-14537	-456	-20103	-11934	-9229	-180	7896	7350	-28059	-110	-24	-101	-67	-144	-6440	10783	-32689	-120	-8790	3502	-30722	-7	-6680	6020	-25778	-68	-61	-104	38	-154	17	32	-76	-27	-55	79	-31	-3
0.657500	43	11185	4194	-27395	-113	-12470	-6049	-13199	-109	-15719	-15281	-15416	-457	-20216	-11983	-8435	-166	9552	7724	-28181	-108	-22	-101	-66	-137	-6713	11147	-32673	-121	-8834	3387	-30353	-14	-7114	6214	-25993	-64	-58	-103	39	-152	18	26	-77	-26	-56	82	-26	0
0.658333	-6	10881	3365	-27384	-102	-13505	-5596	-13959	-100	-16450	-15701	-16224	-443	-20158	-12001	-7716	-148	11391	8148	-28303	-104	-18	-99	-66	-127	-7040	11566	-32686	-122	-8898	3465	-29942	-61	-7586	6454	-26208	-64	-57	-104	43	-149	20	35	-75	-19	-50	85	-25	2
0.659167	-49	10566	2309	-27336	-96	-14514	-5341	-14739	-105	-17117	-15868	-16987	-434	-19924	-12017	-7094	-133	13383	8601	-28423	-101	-17	-98	-65	-130	-7438	12018	-32672	-126	-9050	3744	-29505	-69	-8097	6745	-26427	-62	-47	-104	40	-153	20	34	-75	-19	-52	84	-28	2
0.660000	-115	10220	991	-27249	-96	-15475	-5272	-15525	-110	-17696	-15752	-17641	-432	-19513	-11928	-6569	-153	15478	9059	-28527	-107	-21	-98	-64	-114	-7895	12491	-32702	-133	-9235	4223	-29035	-29	-8648	7080	-26652	-60	-55	-101	41	-136	20	36	-73	-14	-52	84	-29	0
0.660833	-158	9839	-597	-27137	-104	-16366	-5367	-16340	-102	-18158	-15357	-18217	-431	-18944	-11825	-6155	-150	17649	9498	-28608	-109	-21	-97	-65	-102	-8437	12954	-32674	-132	-9480	4886	-28525	4	-9241	7457	-26877	-90	-57	-107	39	-156	18	33	-77	-22	-53	81	-28	-3
0.661667	-176	9409	-2447	-27015	-122	-17158	-5595	-17172	-115	-18534	-14691	-18713	-428	-18227	-11681	-5855	-154	19832	9897	-28653	-113	-23	-99	-72	-107	-9058	13395	-32689	-142	-9800	5729	-27982	12	-9864	7866	-27116	-66	-58	-108	41	-155	17	32	-78	-22	-45	79	-30	-3
0.662500	-199	8946	-4545	-26885	-121	-17833	-5933	-18034	-137	-18773	-13779	-19123	-408	-17370	-11494	-5662	-149	21984	10247	-28651	-103	-25	-99	-70	-104	-9770	13799	-32671	-162	-10190	6728	-27390	25	-10512	8314	-27354	-64	-62	-110	39	-152	17	30	-81	-23	-59	78	-31	1
0.663333	-236	8451	-6874	-26758	-107	-18373	-6353	-18891	-139	-18873	-12672	-19451	-365	-16406	-11287	-5568	-152	24038	10524	-28588	-101	-21	-98	-65	-97	-10576	14141	-32686	-217	-10653	7855	-26752	18	-11190	8780	-27605	-62	-59	-107	40	-151	15	30	-76	-22	-57	80	-30	-3
0.664167	-254	7944	-9392	-26644	-114	-18762	-6831	-19768	-146	-18836	-11430	-19685	-353	-15364	-11073	-5565	-152	25944	10736	-28459	-109	-23	-98	-68	-98	-11474	14400	-32663	-195	-11196	9067	-26064	54	-11882	9269	-27865	-62	-60	-107	39	-148	16	32	-77	-22	-59	80	-31	1
0.665000	-256	7451	-12068	-26550	-105	-18988	-7361	-20626	-163	-18665	-10115	-19913	-331	-14267	-10843	-5640	-156	27647	10874	-28254	-108	-24	-101	-68	-94	-12462	14564	-32590	-186	-11823	10337	-25324	110	-12605	9766	-28147	-67	-61	-110	36	-152	13	30	-80	-26	-59	76	-31	-3
0.665833	-259	6996	-14858	-26485	-94	-19039	-7883	-21451	-169	-18360	-8800	-20064	-276	-13141	-10680	-5777	-135	29113	10959	-27973	-107	-26	-99	-69	-96	-13538	14620	-32432	-171	-12516	11634	-24518	78	-13338	10268	-28443	-63	-61	-107	36	-154	13	28	-79	-22	-61	79	-30	-1
0.666667	-270	6637	-17676	-26450	-84	-18907	-8423	-22230	-129	-17926	-7553	-20175	-223	-12001	-10516	-5958	-134	30277	10991	-27612	-107	-25	-92	-69	-97	-14695	14561	-32233	-134	-13286	12920	-23652	40	-14084	10777	-28751	-62	-58	-108	38	-151	18	35	-77	-23	-56	79	-30	0
0.667500	-300	6405	-20453	-26449	-75	-18602	-8937	-22946	-70	-17377	-6436	-20258	-184	-10884	-10407	-6166	-131	31157	10999	-27180	-109	-25	-98	-70	-85	-15919	14386	-31974	-134	-14113	14148	-22726	13	-14831	11270	-29081	-64	-79	-108	36	-152	15	32	-75	-23	-59	81	-31	1
0.668333	-327	6338	-23121	-26487	-75	-18126	-9415	-23584	-19	-16724	-5498	-20312	-136	-9810	-10357	-6398	-114	31697	10996	-26690	-104	-24	-100	-69	-103	-17196	14095	-31662	-154	-14986	15288	-21745	37	-15582	11744	-29423	-64	-58	-108	38	-151	17	29	-79	-11	-58	79	-31	-4
0.669167	-335	6477	-25597	-26560	-63	-17490	-9857	-24143	-10	-15989	-4798	-20347	-114	-8805	-10369	-6630	-111	31903	10975	-26156	-109	-23	-98	-69	-105	-18510	13695	-31286	-155	-15887	16309	-20703	49	-16327	12190	-29779	-67	-57	-107	38	-161	12	28	-79	-24	-60	77	-30	-3
0.670000	-353	6856	-27820	-26664	-57	-16714	-10247	-24570	-44	-15185	-4364	-20362	-84	-7883	-10453	-6865	-109	31772	10971	-25589	-110	-27	-99	-72	-92	-19820	13204	-30823	-150	-16799	17187	-19620	4	-17070	12612	-30146	-65	-60	-131	38	-154	16	29	-78	-24	-60	78	-26	0
0.670833	-353	7511	-29731	-26788	-82	-15825	-10580	-24893	-86	-14335	-4217	-20346	-79	-7056	-10604	-7095	-84	31276	10991	-25016	-105	-25	-98	-70	-114	-21106	12641	-30305	-143	-17690	17911	-18473	-31	-17804	12998	-30516	-62	-59	-107	39	-151	16	32	-75	-17	-56	81	-28	1
0.671667	-368	8446	-31267	-26925	-88	-14846	-10861	-25097	-105	-13458	-4364	-20301	-87	-6334	-10825	-7319	-77	30453	11043	-24461	-103	-21	-94	-66	-131	-22337	12017	-29696	-155	-18553	18464	-17294	-62	-18510	13331	-30887	-63	-55	-103	44	-149	20	34	-75	-22	-53	81	-29	0
0.672500	-402	9657	-32082	-27074	-70	-13819	-11091	-25184	-117	-12580	-4800	-20228	-65	-5732	-11107	-7541	-70	29306	11077	-23956	-108	-23	-98	-67	-134	-23491	11352	-29002	-162	-19351	18833	-16088	-72	-19204	13596	-31256	-72	-56	-104	42	-154	17	35	-74	-22	-56	82	-28	0
0.673333	-413	11125	-32411	-27226	-63	-12780	-11269	-25152	-132	-11720	-5500	-20113	-83	-5255	-11450	-7771	-76	27867	11130	-23527	-107	-26	-98	-70	-139	-24537	10673	-28238	-177	-20068	19019	-14875	-82	-19871	13813	-31612	-68	-60	-107	37	-155	16	32	-77	-21	-59	78	-32	-5
0.674167	-434	12835	-32581	-27367	-98	-11745	-11399	-25011	-162	-10886	-6425	-19949	-97	-4893	-11828	-8008	-76	26149	11178	-23178	-107	-25	-99	-69	-143	-25440	10006	-27395	-200	-20673	19042	-13645	-93	-20512	13956	-31951	-63	-58	-104	38	-155	16	34	-75	-23	-58	81	-31	0
0.675000	-439	14751	-32634	-27487	-75	-10743	-11474	-24753	-139	-10099	-7528	-19725	-77	-4644	-12234	-8275	-65	24188	11201	-22947	-109	-29	-100	-69	-143	-26179	9370	-26495	-200	-21160	18899	-12429	-95	-21101	14024	-32267	-63	-57	-104	38	-152	18	34	-67	-21	-56	77	-31	-1
0.675833	-408	16820	-32671	-27586	-73	-9816	-11506	-24410	-130	-9379	-8758	-19448	-53	-4505	-12650	-8569	-65	21994	11181	-22844	-108	-25	-101	-69	-150	-26737	8783	-25548	-207	-21513	18609	-11223	-109	-21656	14011	-32543	-65	-59	-108	40	-155	15	32	-79	-22	-57	79	-29	-1
0.676667	-389	18972	-32250	-27658	-94	-8994	-11486	-23981	-125	-8729	-10046	-19118	-51	-4465	-13060	-8916	-67	19618	11102	-22881	-109	-26	-102	-70	-143	-27097	8275	-24577	-211	-21721	18186	-10048	-107	-22163	13921	-32656	-66	-58	-108	41	-151	18	32	-76	-22	-58	79	-32	-3
0.677500	-394	21135	-31389	-27699	-84	-8294	-11415	-23484	-139	-8164	-11340	-18732	-64	-4509	-13435	-9323	-66	17093	10954	-23062	-105	-25	-100	-70	-141	-27257	7849	-23569	-207	-21783	17662	-8921	-133	-22609	13746	-32724	-61	-58	-105	39	-152	15	34	-75	-22	-55	81	-28	-1
0.678333	-400	23227	-30246	-27713	-75	-7731	-11288	-22927	-143	-7680	-12579	-18299	-55	-4623	-13767	-9793	-67	14453	10708	-23384	-105	-24	-100	-69	-134	-27208	7525	-22574	-195	-21704	17050	-7848	-155	-22986	13488	-32728	-63	-57	-101	42	-150	18	34	-60	-23	-55	82	-29	0
0.679167	-387	25176	-28926	-27699	-70	-7310	-11101	-22324	-142	-7290	-13699	-17829	-32	-4782	-14028	-10338	-62	11722	10381	-23854	-105	-21	-100	-68	-151	-26961	7305	-21605	-181	-21494	16379	-6848	-152	-23294	13157	-32754	-61	-56	-102	37	-153	19	36	-74	-16	-51	81	-27	1
0.680000	-379	26891	-27508	-27671	-63	-7059	-10846	-21688	-141	-6993	-14647	-17340	-34	-4979	-14238	-10963	-62	8928	9957	-24449	-102	-21	-98	-68	-153	-26535	7195	-20678	-189	-21172	15663	-5931	-169	-23521	12753	-32742	-61	-55	-100	43	-147	11	37	-75	-22	-52	84	-34	-1
0.680833	-378	28310	-26060	-27634	-80	-6956	-10525	-21040	-130	-6782	-15385	-16846	-5	-5192	-14296	-11661	-63	6076	9439	-25161	-105	-23	-100	-72	-152	-25949	7193	-19810	-179	-20754	14926	-5099	-179	-23673	12279	-32761	-65	-59	-107	38	-153	18	33	-76	-21	-53	78	-29	-1
0.681667	-382	29363	-24668	-27595	-80	-7001	-10133	-20385	-116	-6652	-15890	-16370	15	-5412	-14275	-12444	-66	3206	8844	-25964	-110	-26	-104	-75	-164	-25239	7280	-19027	-183	-20272	14181	-4357	-168	-23750	11751	-32748	-66	-61	-110	35	-161	12	28	-79	-24	-59	74	-35	2
0.682500	-366	30004	-23392	-27567	-77	-7177	-9658	-19733	-110	-6592	-16134	-15916	4	-5612	-14135	-13278	-76	350	8205	-26825	-105	-24	-105	-74	-173	-24431	7473	-18286	-189	-19741	13464	-3713	-196	-23741	11197	-32764	-64	-59	-109	38	-151	17	33	-78	-23	-58	77	-31	-3
0.683333	-363	30197	-22270	-27553	-77	-7450	-9102	-19082	-124	-6603	-16092	-15505	1	-5794	-13880	-14164	-69	-2468	7534	-27720	-109	-23	-104	-69	-154	-23558	7744	-17641	-197	-19204	12783	-3177	-197	-23660	10620	-32747	-66	-58	-109	39	-152	16	32	-79	-25	-57	79	-31	-17
0.684167	-366	29884	-21349	-27573	-82	-7820	-8475	-18451	-142	-6674	-15785	-15165	-3	-5927	-13508	-15074	-60	-5223	6873	-28630	-108	-23	-103	-69	-146	-22672	8084	-17078	-189	-18674	12154	-2731	-191	-23521	10042	-32761	-64	-56	-107	40	-154	18	33	-76	-19	-56	77	-29	0
0.685000	-349	29069	-20648	-27635	-80	-8261	-7778	-17838	-113	-6795	-15230	-14906	-32	-6093	-13034	-15998	-66	-7901	6246	-29519	-105	-21	-100	-69	-121	-21817	8476	-16601	-156	-18196	11589	-2393	-243	-23331	9483	-32740	-61	-57	-108	38	-150	38	33	-77	-19	-57	78	-27	-3
0.685833	-321	27726	-20180	-27741	-79	-8736	-7029	-17258	-121	-6968	-14451	-14741	-14	-6210	-12466	-16907	-67	-10528	5686	-30360	-107	-19	-101	-72	-111	-21028	8900	-16199	-117	-17788	11101	-2148	-255	-23099	8952	-32576	-65	-57	-104	36	-155	18	32	-76	-19	-56	81	-28	1
0.686667	-299	25862	-19940	-27909	-78	-9231	-6233	-16708	-104	-7179	-13479	-14666	-38	-6326	-11810	-17796	-60	-13065	5235	-31146	-107	-19	-98	-68	-114	-20342	9344	-15863	-96	-17469	10695	-1999	-228	-22847	8476	-32244	-64	-56	-104	39	-149	21	5	-79	-22	-56	80	-30	0
0.687500	-248	23530	-19904	-28126	-81	-9696	-5415	-16199	-118	-7424	-12355	-14700	-39	-6436	-11094	-18615	-41	-15475	4916	-31837	-107	-21	-98	-68	-102	-19790	9794	-15571	-94	-17258	10382	-1938	-181	-22587	8078	-31798	-61	-53	-96	38	-149	18	33	-77	-13	-56	78	-30	5
0.688333	-251	20768	-20047	-28403	-90	-10159	-4598	-15730	-129	-7700	-11132	-14840	-48	-6566	-10352	-19362	-32	-17756	4751	-32335	-108	-23	-99	-70	-111	-19400	10224	-15329	-93	-17169	10163	-1958	-158	-22343	7759	-31253	-65	-56	-105	40	-149	21	29	-66	-18	-58	79	-31	-3
0.689167	-300	17629	-20333	-28733	-91	-10559	-3800	-15307	-126	-8002	-9862	-15079	-51	-6723	-9597	-20003	-40	-19892	4755	-32548	-108	-23	-101	-73	-120	-19185	10637	-15108	-110	-17203	10045	-2041	-173	-22119	7534	-30593	-60	-58	-108	35	-155	17	29	-75	-22	-58	78	-32	0
0.690000	-304	14177	-20701	-29103	-95	-10897	-3048	-14931	-120	-8327	-8600	-15397	-49	-6934	-8865	-20511	-40	-21868	4939	-32628	-111	-27	-104	-74	-111	-19147	11007	-14900	-113	-17372	10026	-2199	-200	-21925	7408	-29816	-69	-60	-109	36	-153	15	27	-81	-19	-64	76	-33	-5
0.690833	-289	10459	-21116	-29515	-108	-11164	-2364	-14601	-119	-8671	-7393	-15792	-51	-7187	-8166	-20923	-25	-23663	5304	-32679	-107	-21	-102	-73	-109	-19278	11339	-14682	-91	-17645	10113	-2391	-194	-21771	7387	-28947	-62	-56	-108	36	-152	19	32	-76	-24	-57	80	-29	-3
0.691667	-293	6557	-21507	-29939	-102	-11346	-1772	-14312	-116	-9014	-6285	-16238	-53	-7518	-7540	-21171	-6	-25252	5837	-32673	-107	-19	-95	-51	-129	-19572	11616	-14443	-94	-18037	10290	-2647	-156	-21664	7460	-27964	-61	-52	-104	42	-149	22	33	-70	-21	-58	80	-27	0
0.692500	-279	2568	-21832	-30377	-93	-11464	-1310	-14089	-134	-9384	-5329	-16737	-24	-7935	-7004	-21275	-5	-26628	6501	-32697	-104	-22	-98	-70	-147	-20009	11836	-14182	-112	-18529	10558	-2925	-127	-21614	7614	-26892	-62	-59	-108	38	-152	20	30	-74	-22	-60	79	-29	0
0.693333	-252	-1428	-22056	-30812	-78	-11506	-980	-13918	-111	-9767	-4555	-17257	-38	-8439	-6592	-21233	-12	-27761	7290	-32676	-103	-19	-98	-68	-156	-20559	11995	-13884	-122	-19094	10900	-3245	-136	-21606	7841	-25731	-63	-57	-108	41	-152	19	30	-65	-22	-59	80	-27	-3
0.694167	-224	-5337	-22122	-31225	-61	-11496	-792	-13810	-121	-10161	-3997	-17786	1	-9025	-6309	-21042	-11	-28651	8164	-32701	-105	-21	-98	-69	-174	-21201	12096	-13548	-110	-19724	11316	-3574	-129	-21640	8133	-24503	-62	-57	-104	38	-150	19	33	-72	-19	-57	81	-28	1
0.695000	-213	-9086	-22000	-31605	-85	-11433	-815	-13748	-127	-10563	-3673	-18294	-43	-9706	-6181	-20724	-13	-29288	9098	-32686	-112	-19	-98	-68	-183	-21861	12137	-13171	-101	-20381	11781	-3923	-121	-21709	8464	-23205	-62	-59	-103	37	-149	21	32	-63	-21	-60	81	-29	-1
0.695833	-213	-12650	-21645	-31928	-87	-11344	-991	-13741	-129	-10969	-3578	-18777	-57	-10459	-6200	-20279	-11	-29672	10058	-32700	-108	-22	-100	-72	-185	-22537	12124	-12760	-120	-21050	12287	-4281	-141	-21798	8811	-21879	-64	-57	-105	39	-155	18	33	-73	-22	-56	81	-27	0
0.696667	-223	-15942	-21077	-32181	-99	-11234	-1339	-13801	-143	-11381	-3724	-19219	-64	-11285	-6377	-19732	-8	-29808	11014	-32683	-108	-22	-110	-66	-193	-23179	12057	-12313	-121	-21709	12814	-4634	-107	-21898	9173	-20544	-62	-57	-104	39	-150	22	35	-73	-22	-56	79	-30	0
0.697500	-228	-18917	-20232	-32356	-105	-11131	-1852	-13908	-147	-11797	-4101	-19612	-76	-12159	-6705	-19104	-9	-29696	11935	-32685	-108	-22	-98	-68	-204	-23759	11941	-11840	-127	-22339	13338	-4988	-85	-21987	9509	-19222	-62	-56	-105	38	-149	19	33	-76	-18	-53	81	-27	1
0.698333	-223	-21533	-19179	-32424	-97	-11039	-2521	-14067	-133	-12216	-4690	-19934	-79	-13065	-7174	-18420	-19	-29363	12802	-32524	-109	-21	-100	-68	-196	-24242	11782	-11357	-160	-22906	13839	-5338	-93	-22061	9807	-17937	-64	-57	-107	38	-155	21	33	-79	-23	-56	79	-30	-4
0.699167	-228	-23766	-17866	-32403	-101	-10983	-3338	-14283	-136	-12635	-5461	-20199	-101	-13986	-7764	-17695	-6	-28815	13597	-32297	-107	-21	-98	-67	-174	-24603	11584	-10868	-173	-23395	14298	-5678	-64	-22100	10060	-16706	-62	-53	-105	40	-151	20	34	-75	-18	-53	81	-26	2
0.700000	-257	-25584	-16320	-32244	-94	-10968	-4255	-14533	-136	-13050	-6379	-20396	-99	-14887	-8451	-16966	-11	-28087	14316	-32037	-108	-19	-97	-68	-189	-24826	11357	-10394	-166	-23791	14689	-6009	-85	-22093	10252	-15556	-60	-52	-101	40	-150	23	38	-70	-21	-52	81	-30	0
0.700833	-266	-26988	-14548	-31974	-93	-11016	-5266	-14829	-160	-13463	-7413	-20526	-99	-15759	-9225	-16247	-32	-27199	14956	-31759	-109	-18	-97	-69	-196	-24902	11095	-9947	-156	-24087	14994	-6330	-100	-22027	10372	-14508	-63	-57	-108	41	-155	17	32	-78	-25	-57	79	-31	-1
0.701667	-285	-27983	-12590	-31579	-96	-11128	-6337	-15160	-162	-13874	-8526	-20605	-117	-16585	-10058	-15558	-16	-26194	15517	-31487	-108	-19	-102	-69	-181	-24829	10809	-9532	-144	-24272	15203	-6644	-97	-21915	10419	-13573	-65	-59	-109	36	-155	20	30	-76	-36	-56	74	-32	-5
0.702500	-298	-28570	-10474	-31041	-104	-11309	-7437	-15517	-161	-14279	-9674	-20624	-126	-17350	-10924	-14921	-3	-25068	16013	-31212	-108	-21	-100	-70	-188	-24612	10502	-9158	-138	-24343	15299	-6939	-122	-21730	10396	-12767	-64	-60	-109	39	-152	16	27	-78	-19	-55	80	-31	-4
0.703333	-281	-28786	-8250	-30420	-107	-11558	-8534	-15901	-162	-14682	-10827	-20590	-136	-18033	-11798	-14355	-17	-23888	16450	-30925	-107	-25	-102	-69	-203	-24253	10188	-8837	-162	-24277	15278	-7224	-150	-21475	10308	-12097	-63	-58	-109	37	-152	21	32	-72	-22	-55	81	-29	-5
0.704167	-255	-28699	-5971	-29672	-104	-11878	-9605	-16297	-159	-15083	-11941	-20514	-144	-18618	-12653	-13864	-18	-22670	16828	-30659	-105	-19	-100	-68	-202	-23781	9867	-8576	-172	-24100	15134	-7485	-126	-21179	10166	-11566	-63	-58	-104	41	-151	16	33	-77	-19	-53	85	-29	1
0.705000	-238	-28225	-3680	-28827	-97	-12264	-10619	-16702	-160	-15481	-12978	-20405	-141	-19113	-13477	-13470	-35	-21423	17170	-30376	-107	-22	-98	-67	-190	-23208	9542	-8379	-154	-23817	14868	-7741	-101	-20762	9970	-11179	-63	-61	-108	40	-149	21	35	-69	-25	-55	82	-30	0
0.705833	-172	-27546	-1428	-27901	-95	-12716	-11551	-17113	-164	-15883	-13918	-20269	-135	-19513	-14253	-13168	-41	-20209	17484	-30092	-110	-26	-98	-65	-181	-22571	9219	-8240	-137	-23429	14485	-7998	-66	-20348	9737	-10931	-62	-59	-103	40	-149	19	34	-79	-21	-56	82	-13	2
0.706667	-115	-26668	708	-26918	-92	-13216	-12379	-17514	-160	-16284	-14734	-20110	-135	-19828	-14973	-12966	-49	-19008	17779	-29788	-114	-24	-100	-67	-155	-21889	8906	-8161	-147	-22953	13994	-8203	-34	-19883	9478	-10817	-67	-79	-108	38	-152	17	32	-80	-24	-55	80	-30	-3
0.707500	-102	-25653	2674	-25907	-96	-13763	-13093	-17910	-166	-16687	-15408	-19930	-154	-20054	-15622	-12855	-49	-17838	18065	-29483	-110	-21	-100	-73	-142	-21189	8607	-8135	-128	-22400	13402	-8403	-49	-19381	9220	-10816	-61	-58	-108	38	-151	19	32	-76	-22	-57	80	-29	0
0.708333	-116	-24558	4425	-24887	-99	-14339	-13669	-18285	-173	-17094	-15941	-19729	-149	-20211	-16196	-12829	-58	-16718	18336	-29166	-134	-23	-102	-69	-145	-20493	8327	-8158	-116	-21791	12772	-8601	-76	-18867	8963	-10926	-63	-81	-109	38	-151	16	30	-77	-22	-58	79	-30	0
0.709167	-127	-23444	5915	-23894	-84	-14943	-14134	-18643	-158	-17504	-16322	-19519	-120	-20311	-16700	-12883	-65	-15645	18606	-28829	-108	-24	-102	-70	-155	-19830	8071	-8219	-127	-21145	12082	-8775	-96	-18334	8732	-11123	-66	-62	-108	38	-152	11	29	-80	-21	-58	79	-25	-4
0.710000	-151	-22364	7108	-22925	-70	-15568	-14437	-18974	-141	-17917	-16555	-19295	-100	-20361	-17130	-13002	-67	-14626	18863	-28484	-109	-25	-103	-69	-164	-19214	7850	-8307	-115	-20473	11371	-8936	-109	-17838	8521	-11394	-64	-52	-108	38	-154	13	27	-76	-23	-57	80	-28	-5
0.710833	-170	-21351	8015	-22034	-65	-16201	-14622	-19276	-128	-18333	-16655	-19061	-97	-20399	-17493	-13170	-34	-13638	19115	-28121	-107	-22	-93	-69	-173	-18661	7656	-8418	-125	-19790	10664	-9082	-91	-17334	8355	-11713	-59	-59	-108	43	-153	19	32	-69	-21	-55	84	-28	-3
0.711667	-147	-20464	8551	-21237	-57	-16833	-14688	-19544	-115	-18738	-16637	-18812	-90	-20417	-17801	-13323	-7	-12698	19342	-27757	-105	-18	-98	-68	-167	-18182	7515	-8542	-143	-19123	9985	-9219	-85	-16861	8221	-12074	-60	-55	-101	44	-152	18	35	-75	-18	-52	85	-25	0
0.712500	-98	-19728	8771	-20551	-56	-17468	-14653	-19784	-125	-19148	-16524	-18558	-74	-20439	-18055	-13611	-38	-11789	19549	-27389	-108	-21	-98	-68	-164	-17783	7398	-8678	-127	-18473	9343	-9329	-55	-16435	8125	-12450	-61	-57	-103	43	-154	18	33	-75	-23	-52	82	-27	-3
0.713333	-83	-19176	8664	-19993	-64	-18098	-14534	-19989	-124	-19550	-16342	-18289	-77	-20486	-18270	-13851	-66	-10917	19729	-27029	-105	-21	-99	-65	-177	-17458	7323	-8817	-126	-17862	8778	-9470	-28	-16043	8068	-12829	-64	-55	-104	42	-148	20	20	-73	-22	-53	82	-27	0
0.714167	-79	-18815	8249	-19578	-68	-18717	-14347	-20164	-112	-19944	-16119	-18017	-87	-20544	-18442	-14085	-57	-10070	19845	-26689	-110	-23	-100	-67	-190	-17212	7289	-8956	-136	-17291	8298	-9589	-8	-15703	8042	-13197	-63	-59	-104	41	-151	20	36	-76	-24	-57	81	-27	0
0.715000	-53	-18647	7562	-19321	-73	-19332	-14104	-20309	-112	-20322	-15875	-17738	-90	-20643	-18587	-14302	-45	-9250	19922	-26331	-111	-25	-102	-72	-185	-17039	7293	-9096	-122	-16790	7918	-9711	19	-15414	8036	-13547	-67	-63	-111	35	-155	17	32	-78	-25	-60	78	-32	-1
0.715833	-29	-18667	6636	-19177	-70	-19936	-13841	-20416	-105	-20680	-15638	-17455	-88	-20779	-18705	-14489	-66	-8449	19951	-26000	-111	-25	-100	-68	-194	-16920	7338	-9231	-122	-16333	7650	-9830	34	-15178	8055	-13854	-65	-58	-108	37	-154	20	34	-76	-13	-57	80	-30	1
0.716667	-21	-18859	5535	-19196	-72	-20519	-13552	-20491	-109	-21017	-15426	-17168	-90	-20948	-18794	-14638	-74	-7670	19925	-25697	-111	-25	-100	-72	-179	-16850	7416	-9365	-131	-15943	7488	-9959	-6	-14990	8077	-14127	-65	-59	-111	37	-153	18	39	-76	-19	-56	78	-27	0
0.717500	-21	-19174	4305	-19350	-61	-21090	-13268	-20538	-102	-21325	-15259	-16880	-76	-21161	-18860	-14738	-76	-6924	19839	-25415	-108	-23	-99	-67	-180	-16815	7526	-9511	-142	-15615	7442	-10090	-18	-14855	8107	-14348	-63	-57	-108	40	-147	20	34	-74	-24	-58	81	-27	-17
0.718333	-14	-19620	3008	-19635	-61	-21650	-12997	-20551	-81	-21607	-15147	-16594	-82	-21411	-18903	-14792	-64	-6217	19693	-25161	-108	-23	-101	-67	-219	-16800	7668	-9662	-188	-15347	7496	-10236	-27	-14766	8133	-14531	-61	-59	-110	41	-149	2	35	-74	-17	-56	82	-27	1
0.719167	0	-20113	1700	-20038	-59	-22194	-12746	-20542	-86	-21868	-15099	-16324	-92	-21691	-18917	-14792	-94	-5556	19495	-24942	-105	-18	-110	-67	-215	-16800	7830	-9843	-221	-15147	7645	-10392	-88	-14716	8148	-14661	-60	-61	-105	41	-150	21	37	-74	-8	-57	82	-24	0
0.720000	-11	-20631	424	-20546	-70	-22723	-12520	-20500	-83	-22098	-15117	-16066	-77	-21997	-18897	-14743	-95	-4953	19231	-24752	-104	-19	-99	-66	-230	-16800	8013	-10037	-230	-14998	7871	-10565	-98	-14704	8148	-14768	-62	-56	-102	41	-147	23	38	-73	-21	-55	85	-26	5
0.720833	-34	-21130	-767	-21137	-56	-23227	-12323	-20441	-69	-22304	-15195	-15832	-100	-22317	-18843	-14643	-104	-4410	18918	-24593	-100	-18	-98	-64	-270	-16794	8210	-10270	-229	-14909	8165	-10751	-127	-14731	8135	-14806	-61	-59	-104	41	-158	18	37	-75	-24	-56	82	-28	1
0.721667	-26	-21587	-1829	-21804	-52	-23717	-12154	-20357	-65	-22504	-15335	-15625	-111	-22673	-18751	-14499	-135	-3951	18552	-24477	-107	-25	-99	-65	-296	-16782	8412	-10540	-228	-14864	8518	-10950	-182	-14786	8108	-14827	-64	-61	-105	37	-150	21	36	-75	-25	-57	81	-29	0
0.722500	-3	-21883	-2728	-22516	-49	-24173	-12006	-20250	-81	-22660	-15516	-15441	-128	-23023	-18609	-14316	-180	-3573	18148	-24377	-111	-25	-100	-70	-302	-16751	8629	-10858	-231	-14864	8902	-11174	-146	-14865	8071	-14821	-65	-61	-108	37	-148	20	36	-76	-26	-59	97	-26	1
0.723333	-23	-22069	-3453	-23256	-42	-24598	-11868	-20123	-82	-22815	-15725	-15284	-153	-23372	-18415	-14095	-189	-3282	17703	-24333	-111	-27	-102	-70	-281	-16706	8844	-11219	-227	-14903	9302	-11406	-87	-14958	8030	-14794	-67	-65	-109	42	-144	13	32	-78	-27	-58	80	-33	-4
0.724167	-24	-22084	-3988	-24000	-45	-24982	-11744	-19970	-86	-22942	-15945	-15165	-176	-23710	-18172	-13842	-173	-3078	17224	-24298	-107	-23	-98	-68	-249	-16639	9062	-11623	-240	-14971	9709	-11645	-19	-15059	7996	-14742	-63	-59	-103	39	-134	20	44	-76	-26	-58	81	-29	-1
0.725000	4	-21908	-4338	-24741	-62	-25324	-11604	-19795	-80	-23060	-16148	-15067	-198	-24025	-17873	-13569	-168	-2962	16714	-24300	-111	-24	-100	-70	-213	-16566	9275	-12071	-256	-15064	10106	-11898	27	-15170	7970	-14683	-65	-64	-110	38	-151	22	38	-76	-24	-57	84	-36	2
0.725833	45	-21528	-4519	-25452	-55	-25618	-11468	-19610	-83	-23171	-16327	-15005	-235	-24310	-17528	-13280	-128	-2927	16175	-24326	-107	-22	-100	-67	-201	-16482	9488	-12567	-273	-15182	10483	-12156	23	-15278	7968	-14617	-62	-61	-107	33	-153	21	36	-79	-22	-58	80	-30	1
0.726667	71	-20946	-4554	-26118	-59	-25864	-11310	-19409	-87	-23265	-16462	-14963	-264	-24585	-17126	-12983	-111	-2964	15608	-24380	-108	-21	-99	-66	-266	-16405	9692	-13074	-291	-15316	10837	-12422	2	-15385	7993	-14547	-63	-59	-104	40	-152	22	35	-73	-19	-56	85	-28	0
0.727500	63	-20173	-4471	-26718	-64	-26050	-11119	-19199	-92	-23359	-16541	-14954	-290	-24809	-16680	-12685	-96	-3063	15022	-24455	-102	-22	-100	-66	-267	-16333	9890	-13656	-256	-15467	11152	-12692	0	-15478	8055	-14481	-62	-61	-105	37	-130	19	36	-75	-21	-58	84	-31	3
0.728333	46	-19214	-4311	-27228	-62	-26178	-10914	-18984	-93	-23435	-16546	-14982	-301	-24993	-16201	-12391	-68	-3207	14408	-24554	-108	-23	-102	-68	-198	-16270	10081	-14245	-221	-15634	11435	-12958	4	-15563	8182	-14415	-65	-94	-110	38	-153	20	35	-76	-22	-58	84	-30	0
0.729167	39	-18092	-4097	-27691	-61	-26247	-10657	-18753	-81	-23505	-16467	-14981	-308	-25129	-15692	-12105	-85	-3374	13776	-24669	-108	-23	-100	-67	-162	-16223	10261	-14847	-211	-15806	11677	-13223	5	-15629	8312	-14358	-62	-58	-107	37	-153	16	17	-78	-24	-58	80	-31	-6
0.730000	17	-16839	-3880	-28043	-62	-26264	-10375	-18530	-79	-23556	-16326	-15014	-317	-25219	-15163	-11832	-124	-3556	13120	-24805	-115	-24	-101	-67	-153	-16203	10436	-15464	-200	-15984	11889	-13475	-10	-15673	8544	-14306	-65	-60	-109	37	-150	20	33	-75	-23	-59	82	-31	-1
0.730833	25	-15468	-3690	-28282	-56	-26216	-10058	-18307	-80	-23594	-16058	-15053	-336	-25257	-14628	-11578	-121	-3725	12440	-24954	-108	-21	-99	-66	-202	-16211	10618	-16051	-238	-16173	12068	-13716	-58	-15701	8783	-14267	-62	-58	-104	41	-150	19	34	-74	-16	-55	84	-29	-3
0.731667	13	-14026	-3564	-28410	-60	-26114	-9714	-18090	-68	-23619	-15723	-15097	-350	-25237	-14094	-11338	-81	-3868	11746	-25121	-104	-22	-101	-58	-279	-16248	10782	-16633	-283	-16367	12222	-13943	-75	-15708	9088	-14242	-63	-60	-110	35	-149	20	34	-77	-25	-57	82	-29	0
0.732500	3	-12547	-3538	-28425	-75	-25964	-9358	-17887	-66	-23619	-15327	-15144	-353	-25173	-13583	-11128	-65	-3965	11049	-25295	-107	-21	-97	-68	-289	-16325	10939	-17196	-266	-16564	12354	-14151	-53	-15695	9438	-14231	-60	-56	-105	41	-150	23	35	-75	-19	-63	79	-29	0
0.733333	-4	-11061	-3621	-28322	-76	-25762	-8987	-17690	-75	-23601	-14856	-15193	-355	-25060	-13098	-10942	-47	-4008	10311	-25486	-105	-24	-102	-68	-237	-16435	11083	-17729	-245	-16767	12470	-14338	-68	-15668	9827	-14240	-62	-58	-108	41	-151	23	32	-75	-22	-53	85	-28	0
0.734167	-40	-9600	-3832	-28100	-64	-25518	-8613	-17528	-79	-23557	-14336	-15241	-361	-24888	-12658	-10784	-48	-3977	9578	-25683	-105	-22	-99	-64	-214	-16580	11223	-18222	-249	-16974	12575	-14502	-63	-15628	10242	-14261	-62	-57	-105	39	-151	19	30	-64	-21	-56	79	-29	0
0.735000	-53	-8193	-4177	-27770	-72	-25238	-8247	-17382	-69	-23490	-13786	-15292	-371	-24677	-12271	-10655	-76	-3875	8839	-25885	-109	-22	-109	-65	-206	-16759	11352	-18664	-236	-17181	12682	-14637	-14	-15581	10680	-14310	-63	-58	-109	41	-151	18	32	-74	-24	-53	82	-27	0
0.735833	-27	-6856	-4659	-27324	-83	-24929	-7900	-17267	-69	-23405	-13219	-15346	-372	-24431	-11947	-10553	-80	-3690	8098	-26088	-104	-23	-100	-66	-173	-16963	11473	-19071	-198	-17394	12767	-14751	-15	-15533	11130	-14391	-61	-57	-95	41	-154	16	33	-75	-24	-57	82	-28	-5
0.736667	-27	-5610	-5259	-26783	-82	-24600	-7582	-17178	-75	-23285	-12653	-15401	-369	-24145	-11689	-10478	-59	-3422	7369	-26293	-107	-23	-101	-66	-85	-17195	11579	-19418	-168	-17603	12870	-14831	-28	-15487	11574	-14500	-61	-56	-105	43	-153	15	34	-75	-22	-53	81	-27	1
0.737500	-65	-4468	-5953	-26151	-74	-24250	-7298	-17117	-76	-23144	-12105	-15463	-363	-23829	-11497	-10433	-56	-3077	6656	-26494	-103	-19	-100	-63	-25	-17445	11678	-19719	-150	-17815	12975	-14890	8	-15449	12004	-14640	-60	-55	-103	34	-150	17	36	-73	-19	-53	85	-26	1
0.738333	-88	-3433	-6728	-25450	-72	-23891	-7059	-17094	-76	-22991	-11590	-15534	-361	-23483	-11378	-10413	-65	-2660	5965	-26685	-104	-18	-99	-66	-32	-17707	11769	-19969	-134	-18025	13091	-14919	149	-15431	12400	-14825	-61	-57	-95	44	-149	18	36	-73	-19	-56	85	-23	2
0.739167	-95	-2510	-7554	-24691	-79	-23524	-6867	-17101	-80	-22782	-11121	-15621	-351	-23118	-11330	-10417	-88	-2177	5313	-26868	-108	-19	-101	-64	-46	-17977	11846	-20169	-134	-18229	13211	-14930	373	-15441	12754	-15045	-60	-55	-101	44	-148	18	36	-72	-18	-53	89	-22	2
0.740000	-110	-1701	-8400	-23887	-78	-23158	-6726	-17147	-83	-22568	-10732	-15721	-340	-22741	-11344	-10443	-101	-1657	4680	-27032	-104	-22	-100	-67	-107	-18251	11921	-20322	-124	-18427	13337	-14920	404	-15450	13065	-15316	-61	-60	-107	40	-152	15	33	-73	-19	-58	80	-27	0
0.740833	-130	-956	-9256	-23059	-80	-22792	-6642	-17227	-96	-22330	-10378	-15838	-333	-22354	-11420	-10497	-64	-1084	4089	-27183	-105	-22	-102	-66	-153	-18519	11982	-20433	-151	-18619	13470	-14893	322	-15557	13315	-15630	-63	-60	-110	39	-151	15	36	-77	-22	-59	80	-29	-3
0.741667	-147	-300	-10062	-22230	-80	-22438	-6598	-17338	-119	-22076	-10118	-15968	-321	-21958	-11539	-10567	-78	-488	3560	-27308	-110	-26	-102	-73	-155	-18777	12039	-20507	-218	-18798	13615	-14856	279	-15671	13499	-15997	-65	-61	-108	37	-153	11	28	-77	-22	-62	77	-30	-1
0.742500	-141	292	-10798	-21418	-82	-22089	-6609	-17471	-119	-21801	-9931	-16116	-311	-21561	-11704	-10651	-86	114	3079	-27401	-109	-25	-101	-69	-132	-19023	12095	-20536	-255	-18969	13767	-14807	225	-15834	13621	-16396	-62	-63	-104	38	-151	17	33	-76	-26	-59	79	-31	1
0.743333	-112	836	-11444	-20641	-75	-21754	-6657	-17634	-116	-21510	-9821	-16275	-277	-21170	-11884	-10752	-70	714	2665	-27467	-107	-22	-101	-72	-152	-19252	12149	-20543	-234	-19122	13916	-14757	178	-16035	13675	-16842	-64	-58	-104	38	-153	15	33	-76	-21	-57	80	-28	2
0.744167	-116	1345	-11978	-19916	-61	-21434	-6742	-17824	-103	-21209	-9780	-16445	-254	-20787	-12082	-10858	-67	1275	2308	-27495	-105	-13	-98	-67	-161	-19460	12206	-20531	-204	-19262	14080	-14712	49	-16287	13661	-17340	-63	-57	-104	38	-152	15	27	-73	-21	-56	82	-45	-1
0.745000	-129	1836	-12393	-19257	-72	-21120	-6853	-18032	-100	-20902	-9807	-16626	-259	-20415	-12286	-10979	-66	1841	2007	-27486	-118	-22	-99	-69	-162	-19647	12269	-20491	-208	-19390	14235	-14665	-52	-16580	13588	-17876	-65	-60	-102	43	-152	16	33	-75	-26	-57	80	-28	0
0.745833	-127	2324	-12678	-18679	-61	-20830	-6987	-18256	-98	-20592	-9886	-16807	-251	-20060	-12483	-11109	-63	2334	1784	-27440	-107	-23	-97	-68	-172	-19816	12342	-20473	-210	-19509	14392	-14652	-28	-16921	13452	-18452	-65	-42	-103	30	-151	17	36	-73	-25	-55	81	-27	-1
0.746667	-114	2810	-12825	-18191	-70	-20552	-7129	-18499	-96	-20279	-10013	-16993	-245	-19722	-12661	-11252	-82	2777	1591	-27349	-107	-26	-98	-66	-148	-19962	12416	-20460	-176	-19622	14551	-14649	-5	-17303	13273	-19063	-64	-61	-104	38	-152	16	36	-76	-23	-59	80	-31	-4
0.747500	-112	3303	-12845	-17808	-81	-20297	-7281	-18747	-94	-19985	-10170	-17173	-236	-19408	-12816	-11404	-109	3145	1467	-27222	-107	-24	-97	-65	-128	-20105	12504	-20427	-134	-19726	14703	-14669	-29	-17722	13045	-19705	-63	-60	-108	39	-158	18	36	-74	-25	-56	93	-10	-1
0.748333	-121	3801	-12739	-17526	-79	-20058	-7432	-19003	-97	-19696	-10348	-17351	-229	-19121	-12933	-11561	-120	3431	1391	-27049	-109	-26	-101	-73	-160	-20235	12601	-20431	-128	-19829	14848	-14719	-59	-18167	12791	-20374	-68	-65	-111	34	-155	16	30	-81	-29	-60	78	-33	-4
0.749167	-143	4301	-12531	-17353	-96	-19836	-7570	-19261	-93	-19419	-10528	-17508	-224	-18859	-13010	-11723	-117	3639	1367	-26833	-83	-24	-116	-74	-186	-20346	12720	-20449	-130	-19932	14995	-14790	-70	-18627	12515	-21061	-65	-56	-103	37	-151	8	30	-80	-22	-58	78	-43	-1
0.750000	-149	4809	-12220	-17275	-87	-19620	-7692	-19510	-83	-19153	-10697	-17650	-215	-18623	-13039	-11888	-127	3764	1386	-26578	-110	-25	-103	-72	-206	-20468	12842	-20497	-121	-20038	15140	-14878	-61	-19108	12228	-21762	-64	-61	-108	34	-153	18	28	-78	-24	-58	79	-32	-1
0.750833	-153	5309	-11843	-17301	-84	-19432	-7790	-19771	-76	-18914	-10845	-17765	-213	-18419	-13015	-12055	-129	3802	1435	-26282	-105	-22	-99	-69	-219	-20569	12978	-20572	-113	-20149	15282	-15023	-70	-19593	11943	-22467	-66	-57	-104	71	-153	16	34	-73	-22	-56	82	-28	-1
0.751667	-138	5787	-11414	-17418	-85	-19254	-7861	-19976	-77	-18692	-10963	-17856	-199	-18245	-12935	-12228	-94	3755	1531	-25945	-103	-21	-96	-60	-230	-20683	13118	-20682	-115	-20275	15424	-15172	-102	-20076	11667	-23177	-61	-57	-99	43	-147	19	33	-74	-18	-52	86	-28	2
0.752500	-111	6226	-10966	-17614	-85	-19098	-7905	-20189	-81	-18497	-11044	-17925	-198	-18108	-12802	-12398	-76	3615	1632	-25587	-107	-21	-98	-64	-234	-20810	13258	-20836	-111	-20421	15562	-15358	-93	-20547	11400	-23886	-62	-56	-103	39	-151	12	34	-70	-21	-64	80	-29	4
0.753333	-118	6621	-10510	-17887	-92	-18960	-7914	-20379	-81	-18321	-11073	-17968	-199	-18002	-12601	-12569	-77	3396	1759	-25197	-105	-18	-99	-65	-228	-20955	13392	-21027	-103	-20583	15702	-15565	-138	-20996	11161	-24585	-62	-77	-103	43	-150	22	34	-74	-24	-53	79	-29	0
0.754167	-153	6950	-10088	-18218	-85	-18832	-7885	-20546	-88	-18184	-11045	-17979	-183	-17942	-12359	-12736	-95	3102	1893	-24787	-102	-15	-97	-67	-214	-21111	13525	-21247	-104	-20763	15850	-15785	-191	-21424	10956	-25264	-62	-51	-98	42	-151	21	37	-68	-19	-52	82	-28	3
0.755000	-159	7214	-9701	-18595	-83	-18728	-7821	-20685	-97	-18069	-10966	-17977	-177	-17887	-12060	-12897	-110	2740	2027	-24356	-107	-21	-97	-67	-212	-21298	13632	-21510	-110	-20967	15996	-16017	-201	-21826	10778	-25936	-65	-53	-102	43	-155	20	33	-73	-30	-56	81	-31	0
0.755833	-143	7372	-9368	-19016	-86	-18624	-7714	-20793	-98	-17962	-10828	-17952	-184	-17871	-11705	-13048	-93	2311	2161	-23900	-107	-22	-99	-69	-215	-21501	13727	-21799	-168	-21190	16149	-16265	-229	-22193	10633	-26589	-69	-56	-107	41	-151	20	54	-75	-28	-56	77	-28	0
0.756667	-103	7450	-9105	-19449	-84	-18541	-7567	-20874	-96	-17899	-10632	-17913	-188	-17886	-11295	-13186	-62	1827	2294	-23450	-109	-25	-100	-69	-231	-21738	13797	-22120	-214	-21432	16313	-16514	-266	-22522	10533	-27211	-66	-58	-105	40	-155	18	25	-76	-24	-59	80	-31	-3
0.757500	-104	7417	-8922	-19891	-76	-18471	-7381	-20917	-102	-17839	-10383	-17857	-174	-17924	-10846	-13309	-66	1304	2420	-22980	-105	-23	-102	-68	-230	-21983	13843	-22454	-218	-21684	16486	-16773	-223	-22809	10484	-27795	-65	-48	-108	42	-149	21	34	-73	-24	-59	77	-27	-12
0.758333	-153	7285	-8823	-20321	-63	-18398	-7152	-20925	-100	-17792	-10071	-17792	-152	-17979	-10358	-13409	-95	751	2535	-22504	-105	-19	-98	-68	-257	-22265	13858	-22812	-237	-21948	16671	-17029	-237	-23056	10476	-28343	-64	-55	-102	42	-150	17	35	-74	-19	-57	82	-28	2
0.759167	-161	7039	-8812	-20730	-56	-18335	-6886	-20898	-86	-17759	-9710	-17730	-146	-18055	-9841	-13488	-112	175	2637	-22022	-104	-19	-82	-67	-294	-22563	13842	-23178	-235	-22210	16860	-17291	-260	-23272	10516	-28861	-61	-57	-101	43	-148	21	33	-73	-15	-56	85	-28	1
0.760000	-159	6693	-8887	-21105	-48	-18277	-6581	-20841	-73	-17734	-9342	-17667	-148	-18146	-9306	-13549	-104	-413	2726	-21528	-103	-17	-102	-65	-277	-22885	13800	-23549	-224	-22469	17055	-17555	-325	-23450	10605	-29319	-62	-55	-100	43	-149	21	36	-69	-19	-58	84	-29	2
0.760833	-173	6240	-9055	-21444	-59	-18223	-6251	-20769	-81	-17728	-8935	-17615	-144	-18250	-8767	-13589	-96	-1013	2803	-21034	-108	-19	-102	-67	-266	-23227	13727	-23909	-199	-22715	17253	-17831	-343	-23599	10741	-29735	-65	-38	-102	40	-150	16	42	-72	-19	-57	84	-29	2
0.761667	-206	5692	-9292	-21724	-64	-18166	-5892	-20665	-91	-17723	-8510	-17580	-146	-18370	-8229	-13606	-97	-1608	2866	-20530	-108	-15	-103	-70	-263	-23584	13627	-24264	-174	-22946	17454	-18110	-287	-23736	10925	-30100	-67	-58	-104	39	-150	13	30	-77	-25	-59	81	-30	-3
0.762500	-228	5068	-9591	-21945	-63	-18115	-5513	-20540	-94	-17715	-8078	-17549	-139	-18491	-7704	-13595	-74	-2184	2919	-20052	-110	-23	-100	-67	-215	-23941	13516	-24595	-185	-23133	17658	-18392	-246	-23819	11164	-30409	-64	-59	-104	39	-151	3	34	-73	-24	-56	80	-28	0
0.763333	-240	4376	-9935	-22098	-79	-18054	-5115	-20402	-103	-17711	-7648	-17549	-144	-18613	-7207	-13566	-48	-2735	2962	-19493	-104	-22	-100	-67	-193	-24306	13390	-24902	-236	-23295	17849	-18684	-275	-23894	11441	-30658	-63	-56	-103	41	-150	18	34	-75	-23	-59	81	-27	0
0.764167	-249	3629	-10315	-22192	-86	-17989	-4706	-20250	-102	-17704	-7230	-17550	-161	-18711	-6757	-13519	-40	-3254	2990	-18961	-109	-22	-101	-68	-182	-24659	13251	-25170	-222	-23402	18039	-18984	-277	-23952	11755	-30850	-64	-60	-102	40	-149	17	29	-73	-22	-55	82	-29	0
0.765000	-247	2846	-10710	-22218	-86	-17920	-4295	-20095	-91	-17697	-6841	-17579	-153	-18847	-6359	-13457	-34	-3742	3008	-18395	-110	-21	-101	-69	-170	-24990	13117	-25400	-213	-23462	18208	-19291	-242	-24000	12108	-30978	-63	-60	-108	38	-151	16	29	-77	-25	-61	78	-14	3
0.765833	-251	2026	-11113	-22165	-79	-17847	-3889	-19937	-91	-17693	-6485	-17621	-147	-18950	-6027	-13384	-39	-4197	3009	-17841	-105	-22	-99	-67	-177	-25308	12991	-25571	-207	-23461	18355	-19603	-284	-24033	12493	-31042	-64	-59	-107	41	-149	19	33	-75	-26	-57	81	-30	0
0.766667	-235	1200	-11495	-22052	-117	-17763	-3493	-19772	-112	-17679	-6171	-17674	-151	-19037	-5771	-13306	-35	-4596	3000	-17253	-107	-22	-97	-67	-159	-25587	12874	-25695	-212	-23399	18472	-19921	-275	-24058	12896	-31044	-63	-57	-105	39	-153	20	32	-75	-25	-57	80	-28	0
0.767500	-217	377	-11849	-21878	-85	-17671	-3124	-19618	-125	-17666	-5907	-17734	-143	-19101	-5598	-13232	-12	-4956	2970	-16641	-113	-22	-97	-68	-153	-25824	12780	-25748	-224	-23273	18560	-20247	-267	-24066	13312	-30978	-91	-60	-104	37	-153	18	34	-96	-23	-56	80	-32	1
0.768333	-231	-426	-12157	-21650	-93	-17578	-2781	-19469	-125	-17647	-5703	-17801	-156	-19148	-5521	-13156	-14	-5268	2922	-16014	-109	-19	-95	-67	-155	-26010	12706	-25739	-227	-23111	18601	-20562	-283	-24066	13726	-30842	-64	-57	-103	39	-152	19	33	-76	-19	-58	79	-32	1
0.769167	-232	-1202	-12420	-21378	-95	-17481	-2478	-19329	-111	-17627	-5574	-17871	-144	-19164	-5533	-13088	-18	-5533	2847	-15351	-105	-24	-100	-70	-147	-26132	12661	-25655	-215	-22833	18601	-20866	-220	-24051	14128	-30647	-63	-60	-105	33	-149	16	33	-75	-18	-60	80	-31	3
0.770000	-215	-1935	-12611	-21061	-86	-17378	-2212	-19193	-107	-17602	-5481	-17930	-113	-19152	-5641	-13047	-16	-5747	2750	-14718	-108	-22	-99	-69	-137	-26185	12644	-25499	-220	-22528	18549	-21150	-190	-24012	14510	-30386	-64	-57	-105	37	-152	18	30	-76	-21	-51	79	-35	0
0.770833	-230	-2631	-12729	-20718	-82	-17275	-1994	-19063	-113	-17575	-5460	-17979	-104	-19106	-5823	-13020	-34	-5918	2628	-14049	-104	-17	-96	-67	-99	-26161	12657	-25268	-213	-22155	18452	-21403	-182	-23948	14863	-30055	-61	-53	-104	39	-148	28	37	-70	-16	-52	81	-27	3
0.771667	-230	-3270	-12770	-20350	-77	-17170	-1831	-18946	-112	-17544	-5496	-18013	-128	-19035	-6098	-13018	-14	-6042	2474	-13382	-99	-17	-95	-64	-57	-26064	12693	-24970	-206	-21783	18294	-21623	-162	-23852	15168	-29667	-62	-55	-102	43	-148	22	35	-73	-19	-52	79	-26	1
0.772500	-205	-3865	-12740	-19958	-80	-17070	-1719	-18838	-95	-17514	-5588	-18033	-125	-18930	-6435	-13046	-19	-6130	2288	-12724	-103	-19	-97	-66	-43	-25879	12746	-24604	-191	-21300	18090	-21798	-125	-23731	15415	-29222	-62	-53	-101	37	-149	22	36	-74	-21	-53	81	-29	1
0.773333	-184	-4402	-12632	-19586	-77	-16974	-1663	-18734	-92	-17482	-5726	-18036	-127	-18800	-6824	-13101	-11	-6177	2066	-12085	-105	-21	-99	-70	-74	-25615	12796	-24177	-177	-20821	17824	-21918	-112	-23573	15595	-28724	-64	-57	-104	37	-152	19	34	-77	-21	-55	79	-36	-4
0.774167	-200	-4880	-12452	-19169	-67	-16889	-1665	-18641	-90	-17447	-5901	-18016	-130	-18653	-7246	-13187	-13	-6194	1804	-11470	-107	-23	-99	-70	-102	-25260	12883	-23693	-161	-20312	17516	-21970	-108	-23352	15708	-28174	-63	-56	-104	37	-152	19	33	-74	-23	-50	81	-30	0
0.775000	-202	-5311	-12202	-18768	-66	-16804	-1709	-18545	-90	-17406	-6097	-17971	-131	-18465	-7682	-13305	-18	-6166	1520	-10890	-114	-22	-101	-72	-124	-24829	12952	-23164	-148	-19791	17157	-21954	-94	-23091	15735	-27559	-62	-57	-108	37	-151	20	32	-75	-19	-58	76	-32	-3
0.775833	-195	-5675	-11893	-18382	-72	-16734	-1819	-18457	-101	-17369	-6312	-17907	-127	-18270	-8117	-13444	0	-6113	1200	-10356	-108	-24	-103	-75	-143	-24316	13014	-22599	-152	-19267	16758	-21859	-77	-22776	15684	-26919	-63	-60	-109	23	-153	19	30	-76	-21	-58	79	-31	0
0.776667	-215	-5999	-11533	-17999	-64	-16668	-1931	-18364	-99	-17321	-6527	-17822	-143	-18066	-8532	-13611	0	-6030	856	-9877	-105	-24	-102	-70	-145	-23729	13053	-22005	-180	-18734	16323	-21688	-79	-22411	15543	-26226	-65	-59	-104	39	-151	19	32	-74	-22	-58	77	-31	0
0.777500	-215	-6270	-11131	-17632	-66	-16617	-2099	-18273	-92	-17267	-6736	-17716	-161	-17855	-8901	-13793	5	-5921	482	-9464	-104	-25	-102	-73	-154	-23077	13063	-21386	-193	-18210	15869	-21437	-83	-21989	15318	-25510	-62	-67	-107	37	-144	17	33	-73	-19	-59	80	-27	0
0.778333	-202	-6505	-10699	-17280	-58	-16569	-2287	-18176	-94	-17223	-6935	-17592	-165	-17647	-9213	-13984	4	-5789	124	-9126	-104	-23	-101	-70	-146	-22363	13041	-20764	-207	-17701	15395	-21115	-39	-21519	15007	-24775	-64	-59	-105	42	-149	21	33	-75	-21	-59	82	-31	0
0.779167	-195	-6683	-10249	-16942	-64	-16542	-2493	-18081	-95	-17172	-7108	-17451	-164	-17449	-9453	-14179	-11	-5633	-243	-8864	-94	-22	-102	-69	-113	-21597	12976	-20147	-217	-17205	14916	-20724	-14	-21000	14608	-24029	-61	-53	-103	40	-150	18	34	-72	-17	-52	82	-27	4
0.780000	-185	-6827	-9783	-16613	-73	-16496	-2705	-17978	-90	-17116	-7252	-17300	-161	-17270	-9609	-14368	-19	-5457	-603	-8687	-107	-21	-100	-59	-129	-20792	12864	-19541	-212	-16732	14441	-20277	-36	-20441	14134	-23265	-60	-55	-102	40	-147	19	36	-73	-18	-56	79	-29	0
0.780833	-167	-6940	-9325	-16309	-59	-16509	-2925	-17901	-93	-17065	-7367	-17138	-177	-17119	-9684	-14548	-21	-5262	-943	-8600	-104	-24	-102	-69	-177	-19969	12699	-18963	-160	-16301	13969	-19788	-29	-19851	13584	-22519	-65	-61	-105	39	-148	15	32	-78	-22	-56	80	-32	-5
0.781667	-159	-7020	-8877	-16022	-59	-16510	-3123	-17773	-94	-17015	-7448	-16973	-182	-16994	-9666	-14712	-51	-5057	-1247	-8599	-122	-28	-107	-76	-218	-19118	12480	-18417	-85	-15893	13509	-19267	-24	-19228	12969	-21779	-68	-63	-110	30	-158	11	28	-81	-27	-63	75	-36	-5
0.782500	-153	-7066	-8447	-15742	-64	-16509	-3308	-17669	-92	-16964	-7494	-16796	-156	-16900	-9552	-14838	-50	-4816	-1496	-8677	-110	-24	-103	-72	-214	-18256	12219	-17893	-36	-15498	13099	-18720	-28	-18575	12307	-21052	-66	-61	-111	37	-152	11	28	-78	-24	-62	77	-32	-12
0.783333	-138	-7077	-8032	-15473	-57	-16507	-3466	-17550	-81	-16903	-7504	-16612	-146	-16836	-9353	-14933	-32	-4568	-1686	-8835	-105	-27	-108	-69	-154	-17382	11909	-17394	0	-15139	12717	-18175	-35	-17912	11603	-20344	-64	-60	-109	35	-153	13	30	-78	-24	-59	79	-35	-1
0.784167	-120	-7061	-7646	-15217	-61	-16507	-3597	-17431	-66	-16850	-7489	-16437	-129	-16813	-9080	-14984	-30	-4299	-1802	-9060	-105	-25	-102	-72	-132	-16523	11553	-16972	1	-14807	12375	-17646	-48	-17233	10871	-19673	-63	-59	-104	58	-152	15	34	-79	-24	-58	80	-30	0
0.785000	-117	-7023	-7295	-14972	-63	-16512	-3696	-17302	-62	-16793	-7446	-16246	-120	-16823	-8753	-14999	-50	-4022	-1843	-9353	-105	-24	-105	-72	-137	-15685	11165	-16577	-10	-14498	12078	-17154	-83	-16562	10110	-19031	-62	-61	-107	40	-152	16	35	-77	-21	-59	70	-32	0
0.785833	-97	-6959	-6970	-14737	-55	-16516	-3758	-17175	-74	-16737	-7397	-16073	-133	-16859	-8377	-14966	-59	-3715	-1797	-9700	-110	-24	-101	-69	-142	-14878	10740	-16230	-12	-14218	11835	-16711	-75	-15879	9345	-18426	-79	-59	-107	37	-154	15	35	-74	-19	-58	80	-32	1
0.786667	-100	-6877	-6684	-14512	-47	-16505	-3781	-17041	-75	-16682	-7326	-15903	-136	-16922	-7982	-14893	-57	-3405	-1657	-10087	-105	-23	-100	-67	-155	-14110	10298	-15926	-25	-13958	11629	-16337	-77	-15204	8586	-17867	-62	-63	-104	39	-150	16	35	-74	-24	-59	81	-31	-3
0.787500	-112	-6777	-6425	-14299	-44	-16497	-3773	-16904	-83	-16627	-7257	-15744	-147	-17004	-7587	-14770	-56	-3081	-1423	-10500	-103	-22	-101	-67	-201	-13388	9836	-15668	-44	-13716	11489	-16045	-136	-14534	7853	-17347	-63	-60	-118	39	-150	19	35	-78	-24	-43	82	-29	0
0.788333	-122	-6667	-6201	-14101	-46	-16482	-3709	-16765	-69	-16569	-7189	-15597	-173	-17096	-7211	-14630	-57	-2753	-1107	-10941	-105	-24	-101	-70	-230	-12737	9368	-15455	-61	-13490	11387	-15829	-121	-13875	7142	-16875	-65	-59	-107	40	-152	17	34	-79	-24	-57	79	-29	2
0.789167	-129	-6546	-6000	-13907	-66	-16460	-3660	-16622	-58	-16512	-7131	-15467	-188	-17189	-6872	-14456	-65	-2425	-703	-11386	-105	-27	-102	-69	-227	-12113	8894	-15284	-46	-13280	11332	-15749	-24	-13197	6479	-16442	-63	-59	-107	40	-154	18	38	-80	-26	-58	79	-30	-3
0.790000	-129	-6420	-5827	-13728	-53	-16410	-3561	-16475	-70	-16453	-7087	-15352	-199	-17275	-6591	-14256	-84	-2090	-233	-11826	-110	-27	-104	-73	-218	-11579	8434	-15148	-24	-13082	11311	-15758	5	-12580	5868	-16051	-69	-63	-109	36	-156	15	30	-79	-29	-60	77	-35	-5
0.790833	-132	-6292	-5662	-13558	-58	-16395	-3451	-16331	-83	-16388	-7058	-15271	-216	-17340	-6379	-14047	-86	-1748	312	-12242	-107	-24	-100	-73	-205	-11110	7990	-15050	-29	-12890	11333	-15873	0	-11932	5329	-15689	-64	-65	-105	40	-151	16	33	-77	-18	-56	78	-28	2
0.791667	-130	-6158	-5508	-13394	-62	-16341	-3319	-16172	-80	-16310	-7036	-15166	-234	-17382	-6241	-13825	-82	-1420	895	-12635	-87	-27	-98	-67	-176	-10725	7566	-14988	-44	-12704	11366	-16087	-19	-11297	4858	-15363	-61	-57	-103	40	-151	18	37	-76	-17	-55	82	-30	1
0.792500	-136	-6034	-5361	-13244	-53	-16281	-3190	-16015	-82	-16234	-7039	-15111	-236	-17390	-6183	-13608	-90	-1101	1506	-12991	-105	-15	-98	-68	-190	-10427	7155	-14963	-60	-12521	11422	-16407	-16	-10667	4478	-15074	-60	-57	-107	41	-150	19	37	-79	-21	-56	77	-28	0
0.793333	-139	-5923	-5228	-13109	-58	-16213	-3064	-15861	-77	-16148	-7058	-15041	-228	-17367	-6215	-13407	-100	-810	2122	-13305	-101	-19	-99	-69	-189	-10209	6772	-14973	-81	-12344	11486	-16814	34	-10041	4184	-14790	-61	-58	-102	42	-149	19	36	-74	-19	-58	78	-29	2
0.794167	-138	-5818	-5082	-12985	-62	-16122	-2947	-15720	-86	-16056	-7089	-14998	-227	-17305	-6320	-13228	-116	-538	2726	-13571	-105	-22	-98	-67	-173	-10084	6405	-15026	-83	-12164	11539	-17313	45	-9426	3989	-14524	-62	-59	-104	40	-150	17	38	-76	-22	-57	81	-29	0
0.795000	-162	-5731	-4941	-12872	-61	-16022	-2845	-15540	-86	-15954	-7126	-14958	-222	-17197	-6499	-13059	-113	-298	3293	-13788	-107	-19	-98	-68	-205	-10046	6072	-15114	-95	-11982	11582	-17871	18	-8817	3893	-14270	-62	-58	-105	39	-150	18	35	-76	-19	-56	77	-28	0
0.795833	-168	-5655	-4779	-12767	-63	-15902	-2763	-15384	-97	-15842	-7166	-14926	-214	-17064	-6732	-12918	-120	-88	3821	-13950	-109	-23	-98	-70	-221	-10089	5741	-15240	-126	-11797	11599	-18481	-17	-8212	3890	-14023	-62	-59	-104	42	-176	16	30	-79	-24	-57	81	-30	0
0.796667	-168	-5596	-4609	-12671	-64	-15773	-2706	-15216	-93	-15718	-7208	-14889	-213	-16869	-7009	-12810	-142	76	4269	-14060	-108	-23	-97	-69	-242	-10209	5442	-15402	-165	-11607	11597	-19128	-59	-7625	3997	-13782	-64	-58	-107	39	-152	20	32	-75	-23	-57	80	-31	-1
0.797500	-178	-5556	-4427	-12575	-61	-15617	-2681	-15055	-112	-15584	-7261	-14851	-214	-16652	-7311	-12726	-116	200	4642	-14129	-108	-23	-99	-69	-267	-10396	5154	-15610	-156	-11419	11536	-19788	-80	-7060	4193	-13542	-64	-57	-107	40	-130	18	32	-75	-22	-58	79	-29	2
0.798333	-183	-5535	-4236	-12491	-70	-15443	-2685	-14899	-95	-15446	-7272	-14802	-200	-16408	-7613	-12665	-138	271	4914	-14165	-110	-26	-101	-72	-260	-10644	4877	-15858	-115	-11225	11442	-20449	-79	-6523	4466	-13306	-64	-60	-108	37	-152	15	32	-77	-23	-59	76	-28	-1
0.799167	-184	-5523	-4032	-12399	-62	-15242	-2728	-14744	-87	-15292	-7285	-14751	-202	-16145	-7902	-12620	-135	300	5090	-14174	-109	-22	-98	-68	-269	-10931	4621	-16146	-151	-11036	11298	-21082	-94	-6032	4823	-13073	-60	-56	-105	42	-148	20	44	-74	-21	-61	80	-28	1
0.800000	-153	-5528	-3818	-12302	-49	-15046	-2796	-14585	-91	-15123	-7280	-14679	-176	-15858	-8156	-12582	-138	271	5156	-14173	-102	-25	-97	-64	-282	-11247	4378	-16471	-155	-10846	11096	-21677	-142	-5557	5240	-12855	-63	-56	-104	41	-152	19	37	-74	-23	-58	82	-30	0
0.800833	-159	-5544	-3598	-12195	-48	-14841	-2899	-14442	-94	-14955	-7268	-14599	-170	-15573	-8360	-12550	-134	192	5116	-14178	-111	-22	-99	-69	-286	-11576	4135	-16844	-164	-10668	10833	-22222	-159	-5140	5699	-12651	-64	-59	-105	39	-151	19	34	-77	-26	-63	79	-30	0
0.801667	-153	-5576	-3379	-12085	-64	-14587	-3031	-14305	-94	-14773	-7241	-14506	-170	-15283	-8505	-12516	-132	56	4969	-14201	-112	-27	-102	-73	-280	-11888	3911	-17251	-189	-10501	10510	-22698	-139	-4780	6196	-12471	-68	-62	-108	37	-151	18	34	-76	-22	-59	80	-32	-4
0.802500	-146	-5611	-3156	-11944	-62	-14335	-3192	-14171	-102	-14583	-7194	-14398	-154	-14998	-8573	-12462	-135	-117	4731	-14254	-107	-26	-101	-70	-268	-12194	3697	-17688	-204	-10344	10132	-23089	-115	-4479	6706	-12313	-62	-58	-107	37	-150	17	34	-78	-22	-61	76	-33	0
0.803333	-148	-5653	-2940	-11792	-48	-14068	-3373	-14044	-95	-14377	-7139	-14282	-148	-14715	-8555	-12385	-132	-341	4417	-14347	-105	-22	-101	-68	-282	-12447	3504	-18151	-220	-10201	9703	-23390	-128	-4242	7215	-12198	-63	-59	-107	36	-149	17	34	-77	-22	-58	82	-29	1
0.804167	-151	-5695	-2730	-11606	-65	-13790	-3572	-13924	-99	-14161	-7074	-14137	-116	-14444	-8458	-12281	-130	-608	4032	-14491	-102	-21	-98	-67	-320	-12639	3333	-18631	-246	-10081	9222	-23581	-161	-4069	7717	-12115	-59	-57	-98	41	-149	18	36	-79	-19	-57	81	-30	2
0.805000	-156	-5733	-2529	-11404	-79	-13505	-3786	-13812	-97	-13943	-7005	-14028	-98	-14187	-8279	-12142	-145	-912	3599	-14697	-108	-23	-100	-67	-351	-12760	3178	-19126	-264	-9983	8698	-23695	-191	-3961	8136	-12078	-63	-59	-105	36	-151	21	34	-75	-21	-56	82	-31	1
0.805833	-144	-5768	-2363	-11172	-74	-13243	-4005	-13706	-85	-13711	-6936	-13896	-113	-13941	-8020	-11964	-119	-1247	3135	-14959	-104	-22	-99	-68	-335	-12792	3055	-19617	-265	-9903	8135	-23696	-177	-3917	8519	-12088	-62	-57	-103	39	-150	19	35	-76	-22	-58	81	-29	1
0.806667	-155	-5801	-2161	-10917	-76	-12924	-4226	-13608	-78	-13470	-6869	-13772	-109	-13700	-7706	-11743	-119	-1613	2667	-15294	-107	-26	-102	-73	-332	-12730	2964	-20104	-285	-9860	7546	-23594	-134	-3931	8831	-12146	-65	-60	-107	35	-154	15	32	-79	-23	-53	79	-31	-5
0.807500	-172	-5821	-1996	-10640	-83	-12657	-4441	-13514	-81	-13216	-6811	-13656	-118	-13462	-7332	-11483	-125	-1998	2220	-15638	-105	-23	-98	-69	-346	-12563	2911	-20566	-321	-9831	6939	-23399	-130	-3985	9062	-12245	-63	-59	-104	38	-153	16	34	-49	-23	-58	81	-34	-4
0.808333	-164	-5829	-1862	-10343	-86	-12340	-4644	-13414	-87	-12942	-6757	-13550	-147	-13215	-6914	-11172	-107	-2394	1803	-16040	-104	-25	-97	-75	-318	-12288	2900	-20991	-290	-9824	6329	-23102	-164	-4090	9197	-12388	-65	-63	-105	35	-154	15	34	-77	-25	-49	81	-36	-1
0.809167	-165	-5823	-1695	-10035	-93	-12041	-4832	-13314	-90	-12658	-6716	-13460	-158	-12961	-6477	-10832	-97	-2775	1447	-16459	-108	-24	-102	-72	-259	-11906	2933	-21406	-263	-9839	5721	-22728	-197	-4213	9233	-12567	-63	-60	-109	43	-155	17	33	-75	-23	-58	81	-33	-6
0.810000	-176	-5799	-1556	-9708	-96	-11754	-4999	-13212	-90	-12354	-6686	-13388	-163	-12685	-6032	-10460	-110	-3201	1154	-16883	-109	-25	-108	-75	-164	-11429	3017	-21760	-241	-9858	5138	-22281	-168	-4350	9165	-12777	-64	-58	-107	35	-152	19	34	-76	-24	-59	79	-29	-1
0.810833	-177	-5760	-1419	-9380	-91	-11457	-5136	-13090	-80	-12040	-6664	-13335	-165	-12385	-5592	-10056	-103	-3594	943	-17281	-109	-21	-99	-69	-76	-10861	3141	-22058	-182	-9880	4574	-21756	-73	-4484	9000	-13003	-57	-58	-103	39	-151	17	34	-75	-21	-57	82	-31	-1
0.811667	-171	-5692	-1281	-9047	-81	-11165	-5241	-12982	-48	-11691	-6648	-13298	-168	-12050	-5166	-9635	-81	-3976	814	-17625	-108	-30	-101	-68	-92	-10206	3315	-22301	-116	-9899	4049	-21166	8	-4598	8748	-13243	-60	-59	-102	42	-150	20	39	-73	-19	-58	85	-28	1
0.812500	-173	-5618	-1148	-8721	-87	-10866	-5316	-12856	-39	-11337	-6639	-13281	-184	-11692	-4782	-9218	-68	-4329	762	-17908	-105	-17	-97	-67	-108	-9494	3524	-22487	-56	-9913	3564	-20535	-47	-4683	8401	-13484	-60	-58	-102	40	-149	21	40	-72	-24	-55	84	-31	-5
0.813333	-189	-5527	-1017	-8398	-91	-10572	-5357	-12719	-48	-10962	-6628	-13286	-196	-11261	-4434	-8788	-74	-4656	791	-18088	-104	-17	-100	-67	-60	-8732	3772	-22620	-6	-9900	3130	-19850	-121	-4723	7990	-13718	-61	-56	-103	37	-151	19	38	-73	-18	-53	87	-30	-1
0.814167	-194	-5421	-880	-8088	-81	-10263	-5362	-12571	-43	-10570	-6610	-13298	-217	-10804	-4142	-8376	-74	-4948	878	-18147	-103	-19	-101	-66	-27	-7927	4045	-22694	23	-9864	2743	-19131	-67	-4704	7523	-13931	-84	-60	-110	40	-153	19	36	-75	-21	-61	84	-30	-1
0.815000	-200	-5306	-744	-7791	-87	-9951	-5337	-12413	-26	-10162	-6578	-13321	-225	-10280	-3897	-7978	-78	-5199	1012	-18067	-111	-42	-104	-69	16	-7115	4338	-22718	4	-9788	2417	-18374	-63	-4614	7011	-14128	-65	-61	-107	37	-156	12	34	-98	-26	-58	82	-31	-1
0.815833	-195	-5179	-606	-7510	-80	-9632	-5274	-12245	-21	-9747	-6529	-13353	-236	-9756	-3707	-7608	-79	-5400	1187	-17832	-110	-22	-102	-69	36	-6297	4644	-22696	-26	-9653	2152	-17579	-84	-4444	6485	-14288	-66	-59	-103	40	-170	18	33	-77	-22	-57	82	-31	-3
0.816667	-179	-5040	-459	-7241	-86	-9291	-5175	-12061	-22	-9308	-6450	-13363	-236	-9162	-3562	-7261	-67	-5545	1373	-17426	-111	-22	-102	-67	-29	-5500	4950	-22630	-90	-9471	1946	-16757	-60	-4187	5959	-14414	-64	-60	-104	39	-151	17	40	-78	-23	-57	84	-30	0
0.817500	-179	-4895	-317	-6990	-94	-8935	-5043	-11867	-11	-8859	-6340	-13373	-246	-8537	-3466	-6952	-62	-5638	1552	-16856	-109	-23	-102	-65	-80	-4724	5252	-22528	-194	-9218	1797	-15910	-88	-3850	5456	-14500	-60	-57	-104	39	-149	21	35	-77	-21	-55	86	-30	0
0.818333	-177	-4748	-172	-6756	-91	-8570	-4891	-11668	-16	-8414	-6197	-13363	-248	-7887	-3412	-6681	-48	-5665	1704	-16123	-103	-21	-99	-66	-95	-3986	5534	-22399	-260	-8892	1704	-15041	-153	-3431	4991	-14552	-64	-56	-103	39	-152	17	34	-77	-4	-55	82	-29	1
0.819167	-179	-4600	-33	-6541	-103	-8187	-4712	-11459	-19	-7958	-6015	-13332	-262	-7211	-3393	-6456	-53	-5639	1807	-15238	-107	-21	-100	-64	-126	-3291	5788	-22241	-256	-8486	1660	-14153	-224	-2938	4581	-14577	-62	-56	-103	42	-149	25	35	-74	-22	-53	86	-27	4
0.820000	-162	-4444	104	-6342	-93	-7790	-4509	-11243	-7	-7515	-5798	-13267	-279	-6560	-3402	-6276	-56	-5548	1853	-14207	-111	-19	-98	-62	-125	-2652	6002	-22067	-189	-7998	1670	-13251	-219	-2365	4245	-14566	-60	-57	-115	44	-147	23	32	-73	-39	-53	86	-27	3
0.820833	-172	-4294	232	-6164	-76	-7382	-4294	-11020	0	-7070	-5546	-13173	-270	-5903	-3433	-6138	-50	-5393	1819	-13065	-102	-21	-99	-62	-117	-2065	6176	-21876	-118	-7428	1720	-12339	-130	-1747	3988	-14545	-60	-55	-103	41	-146	20	36	-73	-19	-55	81	-30	-1
0.821667	-178	-4143	356	-6008	-92	-6971	-4070	-10796	-28	-6640	-5269	-13046	-237	-5264	-3479	-6041	-70	-5191	1701	-11838	-108	-25	-102	-69	-115	-1542	6297	-21666	-128	-6772	1802	-11421	-27	-1086	3828	-14503	-62	-60	-110	36	-151	16	27	-78	-11	-58	79	-34	-5
0.822500	-164	-3988	475	-5866	-107	-6547	-3833	-10562	-96	-6215	-4961	-12874	-211	-4650	-3529	-5983	-74	-4925	1505	-10552	-105	-24	-100	-68	-93	-1066	6371	-21440	-122	-6032	1924	-10490	69	-401	3764	-14462	-62	-59	-108	38	-155	23	34	-77	-26	-58	82	-33	-3
0.823333	-169	-3831	585	-5746	-100	-6127	-3592	-10319	-59	-5802	-4635	-12656	-208	-4081	-3583	-5957	-73	-4612	1226	-9237	-108	-22	-100	-72	-53	-644	6382	-21207	-122	-5231	2072	-9570	109	300	3799	-14428	-65	-61	-110	36	-153	16	27	-79	-26	-60	76	-31	-3
0.824167	-171	-3674	684	-5642	-104	-5712	-3381	-10062	-34	-5403	-4297	-12398	-202	-3549	-3634	-5959	-95	-4256	877	-7923	-107	-25	-102	-68	-45	-267	6344	-20933	-154	-4362	2248	-8654	95	983	3927	-14400	-66	-61	-129	38	-153	16	29	-76	-25	-59	80	-31	0
0.825000	-160	-3503	784	-5553	-103	-5295	-3117	-9792	-36	-5020	-3957	-12097	-180	-3091	-3681	-5985	-99	-3864	466	-6640	-108	-26	-102	-68	-24	55	6244	-20647	-188	-3459	2438	-7756	132	1632	4143	-14397	-63	-59	-105	39	-153	16	28	-78	-23	-58	113	-29	-4
0.825833	-161	-3339	866	-5483	-85	-4895	-2890	-9511	-26	-4661	-3635	-11748	-150	-2681	-3726	-6034	-96	-3442	5	-5429	-105	-24	-100	-70	75	327	6093	-20336	-200	-2547	2643	-6884	211	2226	4430	-14417	-63	-60	-105	38	-153	17	29	-78	-22	-57	80	-32	-3
0.826667	-168	-3160	941	-5440	-75	-4513	-2679	-9210	-7	-4322	-3340	-11380	-127	-2343	-3768	-6104	-92	-3008	-473	-4307	-105	-22	-99	-65	177	536	5883	-20000	-216	-1648	2858	-6039	223	2736	4784	-14466	-60	-59	-107	41	-152	17	30	-76	-22	-58	84	-30	-1
0.827500	-160	-2979	1003	-5401	-78	-4160	-2481	-8892	-13	-4007	-3077	-10961	-109	-2074	-3831	-6148	-94	-2567	-946	-3308	-104	-22	-100	-68	146	689	5634	-19628	-250	-794	3076	-5230	135	3152	5173	-14551	-65	-60	-104	36	-151	16	23	-76	-22	-59	78	-33	0
0.828333	-158	-2794	1054	-5409	-73	-3837	-2311	-8554	-23	-3719	-2872	-10512	-86	-1877	-3858	-6213	-93	-2127	-1397	-2440	-105	-25	-111	-69	4	773	5350	-19225	-293	-17	3294	-4487	94	3451	5596	-14663	-64	-61	-107	36	-151	15	27	-75	-21	-57	77	-32	-3
0.829167	-164	-2602	1090	-5423	-64	-3544	-2166	-8188	-8	-3437	-2721	-10034	-70	-1750	-3910	-6268	-117	-1701	-1805	-1728	-107	-24	-101	-72	-117	786	4988	-18780	-298	663	3507	-3787	86	3623	6016	-14803	-64	-60	-108	42	-151	17	29	-77	-21	-59	79	-35	-1
0.830000	-180	-2401	1112	-5453	-80	-3290	-2045	-7796	-17	-3216	-2640	-9541	-53	-1683	-3952	-6310	-119	-1296	-2124	-1162	-104	-27	-102	-72	-117	715	4615	-18300	-275	1201	3704	-3139	95	3657	6424	-14965	-65	-60	-110	39	-150	16	32	-78	-24	-81	76	-31	0
0.830833	-174	-2181	1120	-5500	-73	-3078	-1954	-7379	-21	-3010	-2627	-9022	-39	-1674	-4042	-6334	-105	-919	-2396	-755	-104	-22	-101	-72	-50	568	4212	-17778	-259	1594	3837	-2542	98	3561	6798	-15150	-63	-57	-108	41	-150	18	32	-74	-22	-58	79	-30	0
0.831667	-161	-1982	1111	-5557	-72	-2910	-1896	-6933	-8	-2821	-2690	-8499	-39	-1715	-4129	-6337	-115	-576	-2549	-505	-107	-19	-101	-66	-11	327	3777	-17213	-250	1824	4035	-1991	78	3332	7123	-15330	-61	-60	-111	40	-151	17	32	-68	-19	-59	79	-30	2
0.832500	-159	-1772	1084	-5632	-86	-2788	-1868	-6459	-7	-2669	-2826	-7965	-39	-1804	-4230	-6315	-120	-276	-2593	-396	-102	-23	-100	-67	43	1	3323	-16592	-213	1877	4145	-1486	102	2982	7373	-15517	-61	-59	-110	40	-150	50	35	-74	-17	-57	85	-29	3
0.833333	-147	-1561	1041	-5705	-83	-2705	-1888	-5953	-5	-2538	-3039	-7430	-35	-1919	-4341	-6268	-121	-23	-2523	-417	-103	-21	-101	-68	71	-419	2843	-15926	-195	1755	4205	-1013	128	2530	7546	-15691	-61	-58	-105	43	-151	19	33	-76	-24	-60	82	-28	-4
0.834167	-139	-1349	981	-5793	-88	-2667	-1939	-5422	-12	-2434	-3308	-6897	-31	-2056	-4456	-6193	-124	185	-2342	-560	-105	-23	-98	-66	37	-922	2344	-15208	-202	1466	4205	-563	115	1992	7626	-15843	-67	-58	-107	41	-152	20	34	-74	-24	-58	82	-27	0
0.835000	-134	-1138	903	-5881	-95	-2669	-2021	-4862	-14	-2358	-3642	-6402	-38	-2202	-4583	-6094	-125	349	-2054	-801	-105	-22	-98	-66	10	-1510	1825	-14435	-189	1026	4129	-122	87	1394	7588	-15964	-78	-58	-107	42	-154	17	35	-76	-24	-58	81	-27	0
0.835833	-121	-932	802	-5958	-94	-2725	-2141	-4281	-6	-2305	-4010	-5867	-21	-2354	-4708	-5965	-138	455	-1669	-1120	-109	-23	-99	-67	-27	-2157	1292	-13611	-179	460	3969	325	39	759	7478	-16042	-64	-58	-107	42	-152	19	35	-75	-19	-56	85	-25	6
0.836667	-110	-732	693	-6033	-92	-2784	-2285	-3680	-27	-2272	-4408	-5380	-7	-2480	-4823	-5808	-138	523	-1203	-1496	-107	-23	-80	-67	-105	-2853	744	-12736	-180	-208	3720	791	-9	129	7200	-16071	-63	-55	-104	41	-156	19	37	-74	-21	-56	87	-25	-3
0.837500	-107	-540	568	-6101	-83	-2884	-2463	-3063	-31	-2260	-4818	-4902	-27	-2617	-4921	-5625	-120	550	-677	-1907	-103	-21	-96	-64	-169	-3575	183	-11804	-169	-937	3378	1287	-6	-474	6846	-16045	-61	-40	-104	45	-145	24	39	-72	-17	-57	88	-24	2
0.838333	-113	-349	432	-6157	-80	-3005	-2661	-2434	-42	-2258	-5226	-4457	-46	-2723	-4991	-5418	-131	532	-114	-2339	-109	-18	-96	-64	-223	-4313	-391	-10835	-174	-1700	2939	1816	-33	-1024	6393	-15959	-61	-56	-100	44	-148	22	40	-75	-18	-58	88	-23	-1
0.839167	-121	-170	283	-6206	-95	-3151	-2881	-1801	-58	-2278	-5612	-4037	-24	-2791	-5027	-5194	-144	486	457	-2777	-104	-18	-96	-64	-260	-5033	-975	-9825	-172	-2451	2411	2379	-59	-1498	5848	-15810	-60	-59	-101	44	-145	22	38	-70	-18	-50	88	-24	3
0.840000	-120	0	141	-6246	-97	-3295	-3113	-1165	-73	-2303	-5953	-3650	-33	-2839	-5018	-4947	-111	390	1025	-3203	-102	-21	-96	-64	-276	-5711	-1562	-8794	-177	-3161	1798	2991	-70	-1879	5219	-15600	-60	-53	-102	42	-148	22	39	-76	-24	-57	85	-26	0
0.840833	-125	159	-11	-6290	-88	-3446	-3362	-542	-90	-2339	-6247	-3295	-49	-2851	-4953	-4686	-95	296	1562	-3610	-111	-22	-99	-65	-271	-6320	-2151	-7748	-162	-3779	1110	3642	-86	-2144	4522	-15329	-64	-62	-107	40	-153	20	37	-77	-23	-56	82	-26	0
0.841667	-124	314	-155	-6327	-99	-3586	-3603	71	-97	-2373	-6460	-2975	-84	-2835	-4826	-4409	-108	163	2047	-3980	-114	-21	-99	-70	-274	-6837	-2739	-6701	-128	-4325	357	4327	-117	-2292	3768	-15001	-66	-59	-107	39	-151	21	35	-90	-26	-59	81	-28	0
0.842500	-134	460	-291	-6369	-103	-3716	-3842	666	-119	-2411	-6602	-2671	-111	-2780	-4623	-4113	-97	16	2466	-4312	-111	-23	-102	-68	-250	-7236	-3319	-5653	-101	-4725	-427	5033	-144	-2295	2984	-14613	-64	-58	-104	41	-152	20	37	-75	-22	-56	84	-27	0
0.843333	-144	601	-413	-6417	-99	-3825	-4070	1236	-132	-2443	-6654	-2413	-127	-2708	-4358	-3797	-83	-144	2785	-4592	-105	-22	-99	-68	-240	-7503	-3896	-4630	-86	-4983	-1238	5747	-176	-2192	2180	-14172	-62	-55	-103	40	-158	25	40	-76	-25	-56	81	-28	-1
0.844167	-125	734	-520	-6473	-112	-3911	-4285	1780	-132	-2470	-6610	-2182	-147	-2606	-4018	-3486	-96	-315	3032	-4835	-132	-24	-100	-66	-245	-7620	-4449	-3642	-82	-5088	-2043	6450	-145	-1972	1371	-13685	-64	-57	-108	40	-153	18	36	-74	-23	-55	86	-25	-4
0.845000	-117	863	-609	-6544	-100	-3960	-4477	2284	-152	-2486	-6474	-1987	-176	-2495	-3615	-3162	-107	-491	3170	-5029	-104	-22	-98	-67	-260	-7583	-4979	-2709	-97	-5040	-2834	7130	-115	-1642	552	-13140	-60	-53	-102	42	-154	18	38	-76	-21	-57	84	-31	-3
0.845833	-122	987	-677	-6626	-99	-3984	-4644	2749	-148	-2486	-6247	-1817	-197	-2369	-3153	-2819	-96	-668	3203	-5179	-107	-24	-98	-68	-271	-7383	-5484	-1829	-96	-4841	-3580	7762	-135	-1228	-254	-12547	-62	-56	-103	39	-155	19	35	-80	-22	-55	82	-31	0
0.846667	-129	1111	-723	-6719	-107	-3961	-4781	3165	-153	-2469	-5941	-1681	-220	-2237	-2644	-2469	-102	-839	3136	-5286	-104	-21	-98	-68	-232	-7029	-5981	-1016	-93	-4507	-4278	8328	-134	-754	-1026	-11901	-62	-58	-107	40	-151	17	35	-76	-22	-56	80	-29	-3
0.847500	-118	1227	-750	-6821	-104	-3906	-4891	3531	-171	-2435	-5554	-1572	-240	-2109	-2096	-2103	-111	-1009	2972	-5353	-104	-25	-95	-68	-180	-6524	-6447	-271	-85	-4053	-4892	8814	-125	-250	-1802	-11200	-65	-58	-107	37	-151	16	35	-78	-21	-57	80	-29	-3
0.848333	-126	1341	-759	-6929	-110	-3804	-4969	3846	-184	-2381	-5110	-1493	-266	-1987	-1536	-1736	-103	-1166	2717	-5389	-108	-25	-102	-72	-146	-5887	-6893	398	-61	-3502	-5425	9201	-149	262	-2537	-10444	-70	-60	-110	35	-156	12	28	-81	-30	-63	76	-39	-7
0.849167	-135	1450	-763	-7035	-105	-3672	-5013	4104	-204	-2301	-4621	-1438	-294	-1870	-964	-1348	-115	-1303	2398	-5391	-109	-23	-103	-74	-126	-5133	-7306	1002	-41	-2877	-5858	9493	-137	762	-3240	-9610	-65	-60	-110	34	-155	15	28	-79	-24	-61	80	-36	-5
0.850000	-125	1563	-724	-7130	-104	-3484	-5020	4305	-203	-2187	-4095	-1401	-302	-1766	-407	-946	-130	-1425	2017	-5369	-105	-26	-101	-70	-136	-4288	-7701	1542	-62	-2204	-6199	9656	-144	1215	-3923	-8693	-63	-60	-104	30	-153	15	29	-77	-23	-60	77	-39	-5
0.850833	-129	1671	-664	-7214	-110	-3264	-4995	4465	-214	-2056	-3554	-1389	-293	-1668	128	-533	-117	-1523	1590	-5323	-115	-26	-101	-75	-136	-3376	-8075	2033	-83	-1506	-6446	9706	-113	1602	-4585	-7693	-61	-57	-111	38	-154	13	28	-76	-19	-59	79	-30	1
0.851667	-134	1790	-624	-7275	-119	-3011	-4936	4565	-231	-1894	-3015	-1394	-276	-1585	621	-114	-114	-1600	1132	-5264	-105	-22	-97	-68	-129	-2428	-8430	2478	-103	-809	-6605	9621	-61	1893	-5227	-6603	-62	-55	-104	42	-148	19	30	-76	-21	-57	81	-28	-1
0.852500	-133	1870	-563	-7314	-115	-2733	-4850	4602	-233	-1717	-2490	-1413	-276	-1509	1056	323	-126	-1653	661	-5198	-104	-23	-97	-72	-171	-1485	-8770	2902	-143	-136	-6694	9433	-223	2066	-5847	-5414	-62	-58	-108	38	-155	17	32	-75	-22	-58	81	-29	1
0.853333	-129	1989	-497	-7327	-103	-2434	-4736	4586	-225	-1510	-1995	-1454	-273	-1438	1414	766	-131	-1681	192	-5133	-102	-24	-86	-68	-182	-555	-9094	3315	-145	487	-6727	9114	-504	2078	-6450	-4130	-61	-56	-91	38	-150	18	34	-81	-21	-58	79	-32	-3
0.854167	-124	2090	-424	-7328	-104	-2119	-4597	4513	-227	-1289	-1534	-1488	-242	-1368	1697	1222	-131	-1689	-265	-5071	-102	-22	-79	-66	-166	318	-9402	3736	-122	1051	-6717	8690	-454	1948	-7043	-2739	-60	-56	-103	37	-150	17	30	-74	-22	-53	76	-29	0
0.855000	-125	2212	-352	-7260	-92	-1790	-4438	4388	-238	-1050	-1123	-1507	-225	-1292	1894	1686	-134	-1671	-700	-5017	-110	-22	-97	-68	-162	1102	-9696	4178	-132	1535	-6697	8174	-351	1638	-7630	-1233	-48	-58	-105	38	-150	12	33	-75	-18	-57	80	-31	-3
0.855833	-134	2274	-277	-7180	-83	-1463	-4251	4212	-239	-804	-764	-1576	-219	-1210	2005	2155	-136	-1633	-1103	-4976	-107	-31	-100	-69	-202	1780	-9969	4659	-160	1940	-6676	7547	-352	1154	-8196	365	-62	-58	-105	41	-153	13	29	-77	-14	-57	80	-29	-4
0.856667	-134	2360	-204	-7074	-79	-1140	-4021	3989	-253	-550	-453	-1618	-231	-1110	2030	2623	-138	-1584	-1462	-4961	-108	-24	-102	-72	-254	2332	-10221	5182	-168	2254	-6679	6845	-315	488	-8755	2049	-66	-60	-105	36	-156	10	28	-77	-26	-59	78	-33	-5
0.857500	-132	2440	-143	-6942	-76	-827	-3824	3720	-238	-292	-193	-1651	-229	-987	1973	3094	-133	-1509	-1773	-4968	-108	-23	-99	-68	-287	2738	-10447	5761	-170	2488	-6724	6081	-275	-340	-9280	3801	-63	-57	-105	37	-153	16	55	-74	-23	-57	81	-30	-8
0.858333	-122	2523	-57	-6797	-67	-521	-3578	3422	-228	-22	27	-1665	-222	-838	1850	3553	-134	-1425	-2036	-4998	-101	-23	-98	-69	-287	2991	-10644	6389	-138	2631	-6826	5255	-249	-1324	-9783	5591	-62	-57	-103	40	-149	18	33	-72	-19	-53	81	-29	-1
0.859167	-119	2598	16	-6643	-63	-237	-3315	3070	-227	225	208	-1664	-223	-665	1672	4005	-126	-1327	-2251	-5055	-102	-21	-95	-67	-324	3054	-10803	7053	-117	2691	-7001	4381	-223	-2441	-10254	7404	-58	-53	-102	40	-151	18	32	-58	-17	-52	81	-29	0
0.860000	-113	2668	88	-6494	-56	21	-3029	2692	-236	466	362	-1645	-249	-468	1454	4427	-115	-1230	-2425	-5143	-101	-17	-93	-65	-375	2987	-10917	7741	-122	2677	-7259	3464	-217	-3672	-10685	9213	-58	-56	-109	41	-149	23	36	-69	-19	-52	85	-29	2
0.860833	-103	2731	157	-6353	-50	252	-2727	2283	-238	704	492	-1603	-236	-248	1207	4820	-115	-1123	-2557	-5254	-103	-22	-98	-64	-344	2720	-10989	8424	-127	2573	-7606	2501	-182	-4988	-11065	10965	-79	-58	-104	37	-155	17	29	-76	-22	-56	89	-29	0
0.861667	-98	2785	220	-6234	-42	468	-2401	1853	-223	919	622	-1539	-218	-1	949	5176	-114	-1017	-2652	-5398	-108	-24	-99	-67	-252	2291	-11004	9080	-121	2403	-8043	1492	-183	-6350	-11383	12637	-66	-58	-94	38	-150	18	32	-78	-23	-56	80	-29	-1
0.862500	-107	2842	292	-6135	-44	624	-2047	1403	-215	1120	762	-1440	-202	258	706	5495	-131	-904	-2712	-5555	-110	-23	-99	-68	-178	1698	-10967	9686	-186	2179	-8558	455	-166	-7715	-11635	14187	-65	-59	-105	40	-153	19	34	-79	-23	-56	82	-28	-1
0.863333	-119	2891	354	-6072	-24	770	-1668	950	-211	1303	914	-1308	-194	530	493	5755	-116	-789	-2742	-5737	-107	-21	-97	-67	-166	960	-10846	10197	-235	1899	-9151	-618	-49	-9049	-11810	15575	-62	-58	-104	40	-150	21	36	-76	-21	-55	82	-28	0
0.864167	-120	2945	416	-6045	-16	882	-1256	488	-191	1470	1110	-1149	-205	810	315	5932	-99	-673	-2750	-5911	-105	-22	-101	-72	-206	95	-10676	10573	-235	1574	-9801	-1729	0	-10310	-11902	16771	-62	-58	-103	41	-151	15	32	-76	-21	-53	82	-29	0
0.865000	-133	2987	465	-6060	-15	965	-817	25	-171	1621	1331	-958	-221	1090	192	6075	-91	-561	-2739	-6103	-109	-24	-101	-67	-260	-868	-10444	10778	-259	1213	-10498	-2882	50	-11463	-11909	17740	-63	-61	-108	37	-152	19	30	-77	-24	-59	76	-30	0
0.865833	-147	3034	514	-6129	-1	1022	-346	-426	-180	1751	1589	-739	-206	1361	127	6126	-91	-434	-2712	-6300	-107	-22	-97	-66	-314	-1911	-10153	10769	-273	836	-11221	-4077	103	-12477	-11822	18456	-63	-57	-104	38	-153	15	32	-78	-19	-56	81	-30	-1
0.866667	-156	3083	554	-6241	-11	1060	158	-859	-160	1880	1889	-491	-197	1629	122	6089	-96	-303	-2675	-6502	-105	-21	-100	-68	-351	-2959	-9816	10516	-273	438	-11964	-5330	149	-13307	-11648	18883	-63	-32	-104	42	-149	21	35	-76	-24	-57	80	-27	0
0.867500	-168	3139	586	-6397	-1	1068	695	-1276	-145	1996	2223	-211	-197	1881	197	5965	-102	-164	-2622	-6699	-105	-22	-100	-68	-341	-4026	-9449	9975	-258	40	-12693	-6626	178	-13930	-11390	19018	-63	-57	-107	39	-151	20	32	-79	-21	-53	81	-28	0
0.868333	-161	3201	598	-6603	7	1064	1259	-1672	-141	2110	2589	119	-182	2119	326	5745	-115	-19	-2564	-6901	-107	-23	-100	-66	-315	-5065	-9058	9128	-229	-342	-13393	-7974	200	-14341	-11055	18845	-67	-58	-105	39	-151	18	35	-79	-24	-58	78	-31	-4
0.869167	-143	3264	606	-6849	2	1042	1853	-2040	-133	2223	2975	413	-188	2327	509	5430	-99	140	-2495	-7101	-108	-27	-102	-68	-273	-6030	-8659	7961	-216	-699	-14042	-9369	202	-14507	-10641	18368	-63	-57	-109	38	-151	19	32	-80	-23	-57	79	-22	1
0.870000	-152	3340	593	-7141	11	1010	2453	-2373	-129	2342	3372	750	-184	2522	721	5019	-80	314	-2420	-7304	-104	-23	-99	-68	-195	-6882	-8267	6476	-198	-1017	-14632	-10804	192	-14437	-10166	17585	-66	-52	-108	39	-152	17	32	-75	-21	-58	80	-29	0
0.870833	-153	3434	575	-7462	9	971	3109	-2666	-126	2469	3761	1101	-168	2699	998	4515	-74	508	-2330	-7503	-94	-21	-97	-65	-107	-7593	-7899	4676	-165	-1278	-15141	-12269	217	-14132	-9630	16520	-59	-77	-103	43	-149	20	26	-74	-19	-55	85	-27	1
0.871667	-158	3542	540	-7801	10	928	3761	-2916	-113	2611	4144	1457	-163	2864	1281	3920	-59	717	-2230	-7714	-102	-19	-95	-63	-22	-8133	-7563	2582	-127	-1468	-15565	-13760	200	-13604	-9055	15190	-61	-48	-102	41	-152	21	36	-73	-17	-52	87	-28	2
0.872500	-184	3667	498	-8190	13	882	4403	-3138	-101	2760	4480	1807	-146	3014	1566	3236	-41	945	-2117	-7934	-102	-19	-96	-78	-7	-8479	-7279	196	-91	-1585	-15902	-15253	157	-12872	-8452	13628	-62	-57	-103	40	-150	21	34	-77	-19	-53	86	-29	0
0.873333	-168	3808	441	-8594	10	838	5033	-3312	-90	2923	4770	2148	-137	3146	1831	2476	-42	1186	-1999	-8175	-104	-23	-99	-69	-121	-8601	-7049	-2410	-66	-1608	-16138	-16728	122	-11994	-7841	11873	-63	-55	-105	36	-153	18	33	-76	-21	-58	84	-31	-4
0.874167	-168	3967	388	-9008	-1	799	5640	-3445	-79	3104	4987	2468	-130	3277	2077	1643	-45	1462	-1887	-8428	-107	-26	-98	-69	-237	-8496	-6876	-5193	-67	-1523	-16272	-18163	128	-10925	-7223	9943	-62	-57	-110	38	-179	17	32	-77	-26	-57	76	-30	-1
0.875000	-159	4166	334	-9436	-3	778	6219	-3530	-70	3306	5131	2768	-120	3404	2286	758	-25	1751	-1715	-8702	-108	-25	-90	-67	-300	-8156	-6757	-8104	-110	-1327	-16316	-19546	292	-9765	-6608	7864	-64	-58	-109	39	-153	18	30	-74	-26	-56	81	-30	0
0.875833	-156	4355	285	-9876	10	767	6741	-3575	-70	3506	5174	3033	-130	3521	2439	-182	43	2069	-1551	-9006	-105	-24	-99	-68	-318	-7574	-6700	-11085	-166	-1017	-16259	-20837	541	-8527	-6011	5707	-64	-59	-108	37	-153	19	29	-78	-24	-55	82	-30	-1
0.876667	-161	4574	247	-10315	3	778	7204	-3575	-93	3725	5122	3259	-125	3653	2536	-1160	119	2404	-1381	-9340	-108	-26	-102	-70	-292	-6779	-6691	-14068	-189	-593	-16125	-22038	485	-7262	-5442	3492	-67	-58	-108	37	-153	23	35	-76	-22	-58	82	-28	1
0.877500	-144	4816	228	-10751	8	814	7590	-3531	-101	3932	4953	3435	-122	3785	2562	-2157	115	2764	-1198	-9696	-108	-25	-99	-67	-216	-5784	-6722	-17021	-181	-53	-15897	-23123	347	-6002	-4905	1262	-61	-56	-104	41	-149	23	35	-76	-19	-56	86	-29	3
0.878333	-128	5074	223	-11186	7	896	7887	-3451	-98	4150	4678	3561	-131	3945	2521	-3159	95	3139	-1011	-10087	-105	-25	-97	-68	-114	-4609	-6778	-19841	-178	593	-15601	-24069	300	-4784	-4405	-953	-62	-56	-102	41	-150	19	34	-73	-21	-53	86	-28	1
0.879167	-121	5349	243	-11600	1	972	8093	-3325	-107	4358	4288	3632	-126	4052	2404	-4160	76	3529	-818	-10497	-77	-21	-99	-66	-101	-3297	-6837	-22488	-165	1330	-15243	-24881	209	-3639	-3925	-3130	-60	-59	-101	43	-158	20	36	-73	-22	-60	89	-28	1
0.880000	-117	5638	288	-12029	2	1081	8191	-3167	-99	4567	3796	3640	-119	4186	2212	-5146	75	3934	-629	-10947	-104	-19	-95	-65	-90	-1889	-6889	-24914	-97	2148	-14810	-25551	135	-2592	-3477	-5280	-58	-56	-97	41	-149	20	38	-72	-21	-52	86	-30	-1
0.880833	-128	5943	360	-12431	0	1255	8177	-2979	-96	4739	3203	3589	-113	4313	1946	-6106	94	4346	-439	-11424	-104	-17	-97	-66	-109	-434	-6922	-27085	-104	3019	-14348	-26082	69	-1667	-3058	-7338	-63	-57	-90	40	-154	16	33	-75	-22	-58	81	-33	-6
0.881667	-120	6253	457	-12826	-13	1435	8051	-2759	-93	4900	2518	3454	-100	4431	1606	-7034	76	4760	-263	-11925	-111	-27	-101	-72	-167	1024	-6904	-28970	-161	3936	-13819	-26485	15	-883	-2639	-9340	-76	-65	-108	38	-160	11	28	-78	-25	-62	78	-33	-8
0.882500	-100	6581	581	-13194	-16	1676	7811	-2509	-114	5038	1759	3264	-101	4545	1214	-7911	67	5184	-91	-12435	-107	-25	-101	-69	-195	2458	-6815	-30555	-185	4876	-13232	-26757	-11	-236	-2217	-11258	-65	-61	-105	39	-156	19	33	-76	-25	-58	82	-33	-1
0.883333	-84	6922	739	-13537	-15	1950	7469	-2228	-129	5160	940	3022	-114	4648	766	-8727	70	5606	69	-12967	-110	-24	-101	-67	-247	3809	-6647	-31746	-206	5788	-12582	-26918	-47	254	-1790	-13104	-66	-58	-104	43	-158	19	33	-73	-21	-57	81	-32	0
0.884167	-83	7270	917	-13857	-24	2259	7014	-1925	-129	5248	69	2711	-120	4729	284	-9483	68	6020	220	-13510	-108	-22	-100	-70	-320	5027	-6386	-32298	-213	6701	-11876	-26991	-93	597	-1331	-14877	-64	-59	-107	38	-153	38	34	-72	-24	-59	78	-45	-1
0.885000	-76	7628	1108	-14158	-24	2594	6460	-1603	-136	5310	-823	2349	-116	4796	-263	-10166	56	6429	349	-14058	-112	-22	-102	-51	-370	6076	-6013	-32509	-183	7533	-11097	-26968	-146	803	-828	-16593	-66	-61	-109	41	-151	18	33	-76	-21	-59	80	-28	-1
0.885833	-65	7993	1316	-14434	-24	2977	5817	-1265	-136	5341	-1732	1942	-120	4830	-830	-10783	57	6824	464	-14607	-104	-19	-102	-62	-377	6929	-5524	-32619	-163	8265	-10234	-26872	-200	883	-270	-18238	-62	-57	-103	42	-151	21	34	-76	-24	-59	79	-29	-1
0.886667	-65	8365	1533	-14697	-12	3370	5098	-920	-130	5346	-2640	1479	-119	4845	-1425	-11335	67	7203	557	-15165	-109	-24	-103	-67	-409	7552	-4910	-32647	-164	8878	-9262	-26709	-236	857	360	-19816	-65	-61	-105	40	-151	21	34	-74	-23	-58	81	-29	0
0.887500	-65	8747	1748	-14938	-32	3784	4317	-563	-134	5326	-3535	982	-120	4825	-2043	-11811	78	7566	637	-15711	-102	-18	-101	-67	-492	7922	-4158	-32677	-211	9331	-8178	-26486	-225	743	1071	-21332	-61	-58	-105	54	-149	21	34	-74	-22	-62	80	-28	2
0.888333	-47	9111	1955	-15166	-38	4207	3479	-211	-141	5283	-4405	457	-119	4780	-2671	-12219	59	7907	693	-16256	-104	-23	-104	-68	-572	8032	-3273	-32672	-262	9601	-6965	-26201	-208	562	1868	-22789	-65	-55	-108	40	-153	21	34	-74	-21	-58	81	-28	0
0.889167	-42	9522	2153	-15391	-34	4628	2601	142	-142	5220	-5233	-105	-134	4703	-3320	-12563	45	8229	735	-16787	-108	-19	-102	-69	-582	7872	-2262	-32692	-271	9662	-5619	-25858	-193	343	2763	-24171	-66	-59	-107	40	-152	16	30	-74	-23	-61	79	-30	-1
0.890000	-46	9915	2325	-15616	-30	5046	1677	482	-143	5143	-6018	-669	-148	4594	-3956	-12848	52	8527	760	-17317	-109	-26	-107	-73	-552	7444	-1108	-32680	-269	9500	-4121	-25450	-243	104	3770	-25502	-68	-64	-112	35	-153	17	32	-81	-23	-61	79	-32	-3
0.890833	-73	10319	2478	-15846	-26	5449	766	809	-146	5049	-6744	-1266	-170	4461	-4598	-13081	61	8810	780	-17832	-105	-22	-102	-67	-515	6768	172	-32692	-284	9112	-2456	-24965	-307	-119	4887	-26745	-61	-57	-105	41	-152	19	30	-85	-22	-57	82	-28	0
0.891667	-98	10735	2605	-16080	-24	5831	-158	1113	-149	4954	-7414	-1855	-181	4305	-5259	-13266	36	9072	788	-18332	-105	-22	-113	-66	-446	5865	1573	-32674	-274	8489	-619	-24410	-331	-319	6105	-27901	-62	-55	-109	41	-150	22	37	-73	-21	-53	86	-27	3
0.892500	-111	11148	2689	-16336	-24	6184	-1078	1387	-135	4843	-8030	-2458	-190	4117	-5917	-13418	30	9312	786	-18826	-104	-22	-99	-64	-404	4766	3092	-32531	-236	7633	1372	-23783	-316	-472	7406	-28972	-61	-55	-103	44	-149	20	34	-74	-19	-52	81	-27	0
0.893333	-114	11564	2734	-16614	-25	6492	-1973	1617	-122	4727	-8588	-3063	-215	3903	-6570	-13541	18	9532	785	-19304	-105	-23	-102	-65	-362	3497	4731	-32234	-215	6572	3506	-23090	-325	-557	8784	-29929	-62	-57	-108	42	-148	22	35	-72	-23	-56	82	-27	1
0.894167	-138	11979	2736	-16923	-36	6754	-2873	1802	-125	4601	-9091	-3667	-215	3670	-7224	-13624	17	9730	779	-19770	-105	-18	-101	-66	-307	2138	6465	-31897	-207	5340	5762	-22337	-293	-563	10218	-30781	-60	-56	-103	41	-149	20	34	-78	-23	-60	81	-30	-1
0.895000	-167	12386	2687	-17259	-45	6962	-3741	1925	-126	4469	-9540	-4270	-207	3417	-7867	-13740	-5	9913	778	-20226	-114	-22	-103	-68	-253	682	8282	-31530	-183	3960	8128	-21524	-233	-477	11699	-31526	-64	-57	-105	40	-154	18	34	-73	-24	-52	82	-26	0
0.895833	-182	12796	2595	-17624	-34	7119	-4569	1996	-126	4332	-9935	-4866	-215	3143	-8507	-13827	-4	10081	782	-20689	-105	-21	-101	-65	-215	-764	10170	-31140	-203	2482	10561	-20666	-215	-290	13203	-32145	-66	-56	-112	42	-151	22	35	-73	-22	-56	79	-28	0
0.896667	-221	13192	2452	-18026	-46	7210	-5366	1989	-110	4184	-10291	-5457	-191	2852	-9140	-13910	10	10231	792	-21085	-104	-19	-100	-66	-152	-2169	12118	-30710	-215	949	13057	-19755	-205	-7	14706	-32489	-61	-56	-107	42	-154	21	36	-72	-21	-53	80	-26	0
0.897500	-250	13579	2262	-18454	-55	7247	-6122	1910	-109	4024	-10621	-6039	-165	2544	-9764	-14029	6	10368	813	-21484	-104	-19	-101	-64	-97	-3489	14108	-30227	-193	-593	15552	-18880	-194	374	16178	-32625	-61	-59	-103	42	-153	21	36	-73	-22	-56	86	-26	-1
0.898333	-257	13944	2026	-18904	-62	7222	-6839	1749	-119	3849	-10916	-6619	-173	2213	-10375	-14111	20	10490	840	-21872	-107	-23	-102	-66	-59	-4685	16120	-29676	-148	-2076	18009	-17989	-204	846	17598	-32707	-66	-87	-103	41	-153	17	35	-70	-26	-53	84	-28	-1
0.899167	-277	14290	1741	-19380	-73	7141	-7521	1496	-101	3657	-11187	-7189	-145	1871	-10966	-14227	33	10601	878	-22235	-104	-21	-96	-66	10	-5705	18128	-29030	-118	-3444	20394	-17119	-225	1399	18962	-32717	-61	-57	-100	38	-149	22	37	-68	-19	-58	85	-28	3
0.900000	-285	14615	1415	-19867	-59	7008	-8155	1155	-99	3452	-11436	-7747	-116	1509	-11541	-14360	36	10702	923	-22577	-101	-18	-97	-66	98	-6526	20105	-28276	-111	-4655	22656	-16290	-287	2022	20250	-32746	-63	-58	-100	44	-151	19	38	-70	-21	-51	84	-25	0
0.900833	-286	14917	1055	-20371	-56	6819	-8753	752	-90	3217	-11684	-8294	-122	1125	-12106	-14521	39	10778	975	-22906	-108	-24	-98	-64	181	-7124	22008	-27414	-117	-5663	24757	-15515	-323	2687	21452	-32737	-64	-59	-102	40	-152	19	34	-76	-27	-56	82	-29	-4
0.901667	-294	15191	647	-20881	-40	6584	-9313	225	-94	2955	-11927	-8831	-105	719	-12655	-14693	70	10862	1026	-23215	-107	-23	-101	-67	213	-7484	23823	-26425	-127	-6429	26682	-14789	-255	3371	22546	-32760	-65	-62	-104	37	-154	16	30	-79	-24	-57	80	-31	0
0.902500	-287	15442	213	-21385	-88	6313	-9826	-367	-78	2672	-12166	-9357	-93	292	-13189	-14885	88	10933	1083	-23502	-109	-21	-98	-64	200	-7593	25540	-25288	-147	-6925	28392	-14121	-222	4090	23550	-32742	-66	-58	-112	37	-152	20	35	-77	-22	-56	80	-15	-1
0.903333	-259	15672	-250	-21881	-82	6006	-10317	-1039	-66	2357	-12412	-9864	-94	-162	-13705	-15087	105	11001	1138	-23775	-109	-21	-99	-65	188	-7464	27101	-24018	-126	-7132	29840	-13510	-249	4786	24444	-32758	-68	-58	-100	40	-153	12	35	-74	-18	-58	79	-27	3
0.904167	-249	15873	-733	-22361	-82	5668	-10738	-1782	-50	2020	-12660	-10353	-98	-642	-14219	-15308	89	11060	1186	-24029	-100	-19	-97	-64	234	-7106	28484	-22666	-83	-7051	31028	-12952	-239	5448	25243	-32738	-63	-56	-100	41	-149	19	33	-75	-17	-56	84	-28	2
0.905000	-264	16053	-1236	-22821	-92	5303	-11130	-2589	-39	1654	-12911	-10820	-104	-1137	-14689	-15532	87	11114	1225	-24273	-109	-21	-98	-66	235	-6541	29664	-21216	-100	-6695	31950	-12419	-181	6060	25942	-32591	-61	-55	-101	42	-154	16	33	-74	-21	-57	80	-29	0
0.905833	-232	16211	-1763	-23261	-94	4918	-11479	-3441	-13	1260	-13165	-11263	-112	-1678	-15158	-15769	95	11165	1250	-24508	-107	-22	-97	-64	149	-5806	30641	-19693	-144	-6103	32605	-11894	-190	6609	26547	-32267	-65	-62	-102	43	-156	18	33	-113	-26	-57	80	-30	-4
0.906667	-214	16348	-2299	-23670	-101	4516	-11787	-4340	2	839	-13434	-11684	-108	-2211	-15622	-15999	102	11210	1258	-24743	-105	-25	-100	-68	73	-4932	31402	-18127	-165	-5306	32767	-11339	-191	7077	27062	-31842	-75	-57	-104	41	-153	12	32	-76	-26	-60	76	-29	-3
0.907500	-208	16457	-2840	-24057	-118	4097	-12055	-5264	2	398	-13696	-12081	-127	-2779	-16094	-16230	106	11255	1247	-24973	-111	-25	-99	-45	51	-3939	31960	-16528	-163	-4358	32767	-10727	-147	7452	27493	-31311	-64	-56	-102	41	-155	18	32	-77	-10	-58	78	-29	-3
0.908333	-180	16555	-3381	-24409	-129	3672	-12274	-6207	32	-63	-13955	-12446	-160	-3358	-16505	-16446	81	11298	1215	-25204	-109	-26	-101	-69	43	-2881	32311	-14954	-170	-3335	32767	-10028	-130	7732	27822	-30674	-68	-57	-104	40	-153	15	29	-80	-25	-62	78	-31	-4
0.909167	-210	16631	-3926	-24731	-127	3232	-12456	-7155	30	-540	-14205	-12787	-178	-3948	-16934	-16652	64	11339	1160	-25438	-109	-32	-103	-70	19	-1783	32477	-13423	-124	-2301	32767	-9206	-149	7909	28108	-29906	-61	-59	-112	40	-153	16	27	-81	-24	-62	78	-31	-4
0.910000	-220	16695	-4469	-25046	-131	2784	-12613	-8102	43	-1030	-14443	-13090	-185	-4539	-17348	-16836	76	11383	1078	-25687	-109	-26	-102	-69	-3	-697	32468	-11966	-111	-1318	32319	-8236	-113	7990	28300	-28995	-64	-59	-105	37	-154	13	26	-77	-23	-61	78	-31	0
0.910833	-201	16744	-5002	-25290	-132	2332	-12695	-9022	60	-1525	-14658	-13363	-182	-5127	-17746	-16997	84	11426	971	-25938	-104	-23	-100	-66	-11	356	32316	-10609	-124	-446	31669	-7101	-45	7980	28419	-27926	-60	-57	-116	41	-148	16	33	-75	-17	-58	79	-28	1
0.911667	-186	16777	-5523	-25524	-129	1876	-12755	-9915	70	-2020	-14853	-13607	-183	-5708	-18129	-17131	81	11473	843	-26200	-104	-36	-99	-67	-57	1337	32039	-9378	-111	257	30885	-5783	-52	7880	28470	-26701	-63	-55	-103	44	-151	18	33	-75	-17	-56	87	-28	0
0.912500	-184	16793	-6026	-25733	-135	1406	-12780	-10773	78	-2514	-15017	-13827	-195	-6273	-18495	-17242	68	11513	671	-26475	-105	-21	-79	-66	-74	2227	31668	-8289	-87	749	30028	-4306	-39	7695	28441	-25310	-60	-55	-102	42	-150	18	35	-73	-21	-57	82	-29	-3
0.913333	-169	16805	-6507	-25920	-148	933	-12775	-11582	90	-3015	-15151	-14018	-195	-6811	-18835	-17320	66	11562	519	-26756	-107	-19	-99	-65	-87	3000	31223	-7354	-91	1007	29081	-2690	28	7451	28348	-23754	-62	-53	-105	41	-152	18	32	-74	-22	-57	84	-27	-5
0.914167	-147	16797	-6958	-26076	-145	449	-12741	-12348	109	-3491	-15247	-14191	-187	-7320	-19148	-17373	51	11608	323	-27048	-105	-22	-97	-69	-137	3647	30742	-6591	-90	1016	28099	-959	59	7149	28201	-22043	-65	-56	-104	64	-154	19	33	-75	-22	-56	84	-27	0
0.915000	-136	16790	-7376	-26211	-146	-38	-12684	-13056	123	-3961	-15304	-14340	-203	-7791	-19425	-17396	55	11661	112	-27348	-105	-25	-103	-70	-184	4145	30247	-6001	-92	785	27122	842	62	6798	27957	-20176	-65	-59	-105	38	-155	11	29	-78	-25	-62	76	-32	-9
0.915833	-117	16769	-7751	-26320	-153	-527	-12605	-13702	122	-4402	-15319	-14471	-203	-8211	-19657	-17388	39	11718	-108	-27644	-107	-25	-103	-69	-216	4506	29773	-5579	-91	350	26185	2663	87	6427	27679	-18196	-63	-59	-107	40	-152	13	32	-74	-22	-73	81	-30	-5
0.916667	-93	16751	-8069	-26400	-148	-1005	-12505	-14284	126	-4824	-15292	-14585	-190	-8581	-19836	-17343	12	11781	-336	-27928	-107	-23	-103	-66	-270	4718	29323	-5321	-100	-268	25307	4471	114	6033	27350	-16116	-63	-59	-109	39	-153	18	30	-75	-25	-57	78	-29	0
0.917500	-105	16727	-8336	-26464	-161	-1483	-12394	-14807	135	-5220	-15226	-14663	-181	-8897	-19956	-17269	10	11853	-572	-28209	-108	-25	-100	-68	-331	4789	28910	-5202	-132	-1022	24526	6143	75	5631	26975	-13978	-64	-59	-103	52	-151	19	33	-72	-22	-57	81	-28	-18
0.918333	-129	16701	-8531	-26494	-163	-1950	-12274	-15273	164	-5589	-15121	-14784	-177	-9155	-20009	-17160	-4	11931	-814	-28460	-105	-23	-98	-66	-370	4723	28535	-5213	-148	-1855	23861	7675	26	5235	26573	-11812	-35	-57	-104	41	-151	20	34	-70	-25	-52	84	-27	0
0.919167	-149	16673	-8647	-26512	-165	-2401	-12142	-15686	143	-5924	-14983	-14878	-196	-9357	-19983	-17015	-21	12013	-1060	-28695	-90	-18	-97	-65	-386	4533	28189	-5317	-172	-2709	23315	8984	41	4851	26136	-9673	-65	-55	-101	44	-148	23	34	-77	-17	-51	86	-25	2
0.920000	-193	16639	-8677	-26502	-170	-2835	-12005	-16051	120	-6227	-14813	-14980	-205	-9502	-19867	-16843	-4	12107	-1306	-28905	-105	-21	-99	-62	-426	4232	27851	-5496	-219	-3572	22892	10029	43	4498	25679	-7576	-64	-55	-101	42	-150	24	36	-70	-25	-53	86	-26	-4
0.920833	-216	16590	-8599	-26472	-174	-3242	-11863	-16378	121	-6497	-14621	-15087	-196	-9592	-19683	-16630	11	12206	-1556	-29075	-107	-21	-98	-66	-459	3828	27500	-5700	-229	-4275	22597	10763	-77	4169	25211	-5580	-60	-58	-105	38	-150	24	35	-70	-22	-53	82	-30	0
0.921667	-246	16532	-8411	-26429	-177	-3610	-11714	-16667	112	-6727	-14410	-15215	-214	-9641	-19342	-16366	29	12314	-1803	-29209	-107	-22	-100	-74	-469	3340	27093	-5908	-234	-4895	22406	11162	-303	3882	24734	-3745	-62	-55	-107	38	-151	20	32	-74	-24	-55	79	-16	-3
0.922500	-252	16455	-8100	-26368	-169	-3936	-11558	-16930	93	-6924	-14185	-15357	-200	-9635	-18906	-16051	30	12428	-2046	-29299	-108	-22	-99	-67	-462	2783	26614	-6067	-204	-5346	22314	11212	-328	3645	24261	-2081	-64	-45	-109	38	-150	19	34	-73	-18	-55	79	-28	0
0.923333	-234	16356	-7680	-26297	-154	-4211	-11389	-17168	64	-7083	-13950	-15528	-186	-9603	-18355	-15684	30	12552	-2285	-29342	-108	-22	-102	-70	-404	2163	26015	-6153	-205	-5624	22292	10906	-210	3457	23787	-631	-66	-59	-109	38	-154	17	30	-77	-22	-58	75	-33	-3
0.924167	-213	16230	-7098	-26224	-159	-4440	-11209	-17400	53	-7212	-13732	-15729	-198	-9538	-17684	-15259	44	12687	-2515	-29340	-104	-23	-104	-66	-349	1505	25246	-6123	-216	-5702	22320	10275	-191	3327	23331	594	-63	-62	-108	38	-163	20	34	-94	-23	-55	81	-29	0
0.925000	-213	16070	-6413	-26144	-147	-4603	-11012	-17619	37	-7306	-13484	-15962	-199	-9455	-16901	-14772	46	12867	-2738	-29290	-108	-19	-102	-66	-339	820	24307	-5958	-198	-5598	22357	9333	-177	3246	22877	1565	-64	-59	-108	41	-150	19	35	-72	-24	-56	82	-27	0
0.925833	-225	15858	-5616	-26069	-144	-4717	-10805	-17848	16	-7378	-13263	-16236	-187	-9365	-16014	-14232	26	12984	-2950	-29197	-107	-22	-101	-66	-318	110	23171	-5632	-198	-5316	22384	8117	-156	3224	22432	2265	-59	-58	-108	42	-152	18	35	-74	-15	-55	81	-27	2
0.926667	-214	15594	-4730	-26001	-172	-4780	-10583	-18085	-10	-7425	-13070	-16560	-189	-9282	-15030	-13632	-28	13152	-3145	-29063	-108	-21	-108	-68	-255	-603	21825	-5141	-242	-4891	22364	6669	-134	3222	21998	2692	-59	-58	-105	42	-152	18	37	-72	-22	-56	79	-33	-1
0.927500	-189	15271	-3790	-25960	-162	-4797	-10356	-18337	-46	-7451	-12900	-16934	-180	-9214	-13975	-12978	-80	13332	-3316	-28895	-109	-21	-98	-66	-181	-1318	20269	-4461	-283	-4348	22269	5053	-104	3261	21573	2848	-63	-60	-107	40	-150	17	26	-77	-22	-56	79	-29	0
0.928333	-196	14879	-2830	-25935	-147	-4771	-10120	-18619	-69	-7497	-12764	-17368	-168	-9176	-12876	-12290	-147	13528	-3459	-28697	-108	-22	-100	-68	-191	-2030	18514	-3609	-310	-3727	22081	3325	-96	3327	21152	2745	-62	-57	-105	42	-150	16	33	-73	-18	-56	79	-30	-1
0.929167	-201	14405	-1879	-25934	-145	-4717	-9881	-18927	-88	-7522	-12666	-17861	-164	-9170	-11745	-11561	-201	13751	-3567	-28468	-108	-22	-99	-68	-178	-2728	16588	-2590	-308	-3077	21780	1527	-108	3405	20737	2385	-62	-60	-95	39	-153	17	32	-75	-22	-55	82	-30	-1
0.930000	-174	13846	-986	-25951	-147	-4641	-9642	-19270	-118	-7561	-12611	-18418	-173	-9211	-10628	-10817	-237	13996	-3630	-28235	-108	-22	-98	-68	-115	-3404	14536	-1425	-251	-2438	21349	-276	-92	3479	20320	1812	-64	-59	-107	41	-152	17	33	-75	-22	-62	81	-32	-3
0.930833	-171	13220	-203	-26026	-152	-4546	-9414	-19645	-135	-7611	-12597	-19030	-181	-9295	-9546	-10070	-297	14276	-3642	-27985	-112	-23	-98	-69	-51	-4054	12421	-146	-200	-1847	20791	-2037	-75	3536	19901	1038	-61	-58	-103	41	-150	22	36	-75	-18	-53	86	-28	1
0.931667	-191	12515	430	-26112	-152	-4477	-9196	-20058	-151	-7672	-12632	-19707	-188	-9425	-8524	-9341	-342	14593	-3597	-27744	-110	-22	-97	-67	9	-4664	10286	1203	-177	-1340	20097	-3725	-76	3558	19468	105	-61	-57	-104	40	-152	18	34	-76	-24	-56	82	-31	-3
0.932500	-196	11737	847	-26229	-152	-4408	-9000	-20507	-172	-7750	-12709	-20442	-181	-9534	-7593	-8643	-372	14954	-3491	-27511	-107	-24	-96	-67	32	-5238	8197	2592	-165	-949	19281	-5289	-35	3529	19013	-938	-59	-56	-108	40	-152	21	36	-74	-19	-50	82	-31	2
0.933333	-155	10910	1025	-26390	-153	-4358	-8822	-20984	-181	-7834	-12813	-21266	-182	-9778	-6780	-8007	-422	15375	-3314	-27308	-107	-24	-97	-67	36	-5768	6228	3947	-164	-705	18357	-6728	17	3438	18531	-2071	-64	-58	-105	41	-151	20	34	-74	-23	-52	82	-30	-4
0.934167	-176	10042	913	-26506	-153	-4331	-8669	-21502	-187	-7926	-12941	-22072	-171	-9978	-6097	-7440	-453	15860	-3071	-27136	-104	-21	-99	-73	87	-6246	4453	5217	-135	-617	17343	-8021	-6	3271	18003	-3239	-62	-58	-104	62	-151	17	36	-74	-22	-53	84	-30	0
0.935000	-197	9156	471	-26656	-149	-4331	-8537	-22039	-207	-8010	-13103	-22949	-168	-10161	-5564	-6988	-442	16407	-2748	-27010	-108	-21	-98	-72	101	-6659	2938	6333	-97	-698	16258	-9161	-4	3009	17415	-4409	-63	-59	-105	40	-150	19	44	-74	-21	-57	79	-28	-1
0.935833	-189	8269	-316	-26794	-134	-4356	-8433	-22602	-230	-8076	-13264	-23856	-154	-10309	-5182	-6639	-422	17058	-2358	-26938	-109	-22	-99	-72	53	-7009	1730	7251	-100	-945	15129	-10158	198	2651	16761	-5535	-62	-58	-108	40	-147	18	34	-73	-22	-55	80	-27	0
0.936667	-180	7413	-1464	-26917	-112	-4403	-8344	-23164	-257	-8110	-13414	-24776	-149	-10400	-4954	-6417	-417	17791	-1899	-26919	-108	-15	-96	-69	28	-7279	882	7910	-119	-1358	13972	-11019	408	2187	16028	-6574	-60	-57	-105	37	-152	20	37	-73	-21	-57	81	-30	1
0.937500	-167	6621	-2970	-27011	-111	-4469	-8282	-23742	-274	-8102	-13548	-25705	-126	-10407	-4874	-6338	-382	18614	-1375	-26967	-103	-17	-96	-70	58	-7472	418	8270	-120	-1915	12831	-11753	367	1624	15213	-7494	-59	-56	-101	40	-150	19	36	-73	-18	-56	84	-26	0
0.938333	-167	5920	-4843	-27071	-95	-4543	-8229	-24315	-302	-8038	-13640	-26624	-81	-10313	-4938	-6409	-340	19534	-803	-27078	-102	-16	-64	-68	104	-7587	359	8276	-97	-2605	11716	-12387	305	952	14302	-8271	-60	-55	-104	43	-149	22	36	-70	-19	-55	84	-26	-3
0.939167	-164	5345	-6964	-27095	-76	-4623	-8191	-24882	-334	-7914	-13680	-27516	-32	-10105	-5130	-6627	-268	20538	-208	-27259	-107	-18	-98	-65	98	-7624	698	7907	-98	-3400	10653	-12942	298	185	13298	-8881	-59	-58	-104	38	-149	19	35	-63	-18	-56	82	-27	5
0.940000	-166	4920	-9388	-27082	-59	-4697	-8165	-25434	-338	-7722	-13679	-28369	4	-9777	-5431	-6993	-180	21618	453	-27508	-103	-19	-99	-67	15	-7586	1417	7143	-104	-4278	9665	-13443	277	-672	12186	-9310	-60	-60	-105	39	-151	17	28	-75	-21	-60	80	-28	0
0.940833	-173	4678	-12038	-27046	-55	-4767	-8151	-25966	-346	-7465	-13605	-29163	23	-9333	-5828	-7502	-117	22773	1115	-27814	-107	-24	-101	-68	-67	-7486	2466	5983	-95	-5205	8740	-13911	240	-1610	10999	-9545	-63	-82	-108	38	-152	15	32	-78	-25	-61	80	-30	-1
0.941667	-176	4656	-14829	-26985	-32	-4814	-8138	-26468	-338	-7148	-13448	-29885	30	-8771	-6294	-8146	-74	23967	1761	-28181	-113	-28	-101	-69	-69	-7330	3801	4433	-111	-6164	7934	-14368	179	-2605	9725	-9585	-66	-61	-109	34	-156	17	33	-78	-27	-62	81	-31	-4
0.942500	-179	4873	-17685	-26916	-21	-4843	-8129	-26939	-331	-6772	-13215	-30526	39	-8110	-6814	-8899	-8	25193	2394	-28575	-108	-25	-100	-69	-30	-7129	5361	2506	-105	-7114	7204	-14821	148	-3634	8401	-9438	-63	-61	-107	36	-185	12	29	-76	-26	-59	79	-31	0
0.943333	-200	5341	-20523	-26856	-13	-4845	-8129	-27383	-361	-6353	-12899	-31074	37	-7380	-7365	-9740	53	26406	2985	-29010	-110	-24	-98	-65	-44	-6904	7061	261	-101	-8037	6581	-15288	120	-4680	7053	-9122	-68	-62	-105	37	-152	12	32	-75	-23	-58	78	-29	6
0.944167	-194	6078	-23272	-26819	6	-4828	-8142	-27780	-366	-5911	-12508	-31524	30	-6605	-7936	-10658	94	27596	3536	-29460	-103	-23	-101	-68	-91	-6663	8829	-2286	-143	-8916	6050	-15783	72	-5730	5674	-8659	-61	-58	-105	49	-153	16	33	-76	-26	-60	81	-27	-1
0.945000	-184	7068	-25848	-26826	5	-4788	-8169	-28147	-362	-5458	-12044	-31858	28	-5814	-8517	-11626	109	28730	4033	-29925	-109	-8	-98	-66	-116	-6434	10576	-5057	-154	-9728	5598	-16307	67	-6768	4311	-8074	-64	-58	-105	41	-152	16	34	-74	-19	-55	85	-28	-3
0.945833	-200	8331	-28169	-26887	6	-4731	-8215	-28479	-373	-5020	-11528	-32090	5	-5043	-9091	-12622	128	29793	4489	-30379	-109	-25	-98	-64	-130	-6226	12219	-8005	-155	-10468	5225	-16863	72	-7772	2989	-7408	-64	-58	-109	40	-151	18	34	-74	-3	-60	79	-28	3
0.946667	-218	9832	-30149	-27017	26	-4667	-8284	-28776	-361	-4620	-10970	-32178	-18	-4315	-9661	-13632	122	30746	4894	-30823	-108	-24	-98	-64	-163	-6074	13686	-11052	-169	-11118	4920	-17451	30	-8693	1746	-6697	-65	-60	-107	39	-146	16	32	-76	-23	-58	79	-28	0
0.947500	-221	11539	-31574	-27222	34	-4605	-8390	-29042	-329	-4272	-10396	-32156	-46	-3657	-10220	-14623	94	31586	5273	-31237	-109	-27	-97	-66	-218	-5934	14916	-14163	-189	-11682	4673	-18065	-4	-9542	613	-5990	-64	-58	-130	36	-151	13	55	-76	-28	-62	78	-32	-1
0.948333	-234	13420	-32217	-27508	42	-4544	-8535	-29278	-321	-4001	-9815	-31983	-53	-3133	-10761	-15578	89	32293	5627	-31621	-111	-30	-101	-67	-277	-5870	15848	-17237	-210	-12147	4479	-18697	-141	-10289	-375	-5326	-65	-62	-111	34	-158	13	32	-79	-22	-52	75	-32	-5
0.949167	-230	15436	-32487	-27863	39	-4499	-8712	-29476	-298	-3811	-9257	-31690	-70	-2723	-11291	-16479	64	32767	5993	-31957	-109	-28	-100	-67	-285	-5864	16449	-20190	-203	-12520	4331	-19330	-419	-10938	-1190	-4742	-64	-62	-107	37	-153	16	35	-77	-26	-61	76	-34	0
0.950000	-223	17534	-32614	-28285	32	-4475	-8933	-29650	-266	-3718	-8743	-31235	-96	-2449	-11806	-17316	42	32767	6392	-32252	-111	-32	-102	-68	-275	-5920	16683	-22966	-187	-12799	4220	-19961	-507	-11417	-1814	-4279	-66	-62	-108	35	-151	16	30	-77	-26	-58	78	-31	-1
0.950833	-229	19669	-32621	-28754	25	-4480	-9192	-29793	-243	-3727	-8297	-30652	-109	-2318	-12322	-18078	17	32767	6851	-32480	-109	-26	-99	-68	-296	-6034	16549	-25500	-189	-13003	4142	-20577	-478	-11784	-2222	-3976	-64	-60	-98	41	-153	18	34	-76	-23	-57	78	-30	-3
0.951667	-234	21787	-32009	-29250	21	-4524	-9492	-29908	-222	-3834	-7940	-29929	-122	-2326	-12839	-18759	-60	32767	7398	-32623	-110	-28	-97	-65	-334	-6198	16052	-27754	-154	-13128	4099	-21175	-477	-12013	-2406	-3865	-62	-57	-104	38	-152	22	36	-75	-19	-53	82	-25	0
0.952500	-239	23827	-30717	-29754	22	-4610	-9825	-29993	-216	-4038	-7698	-29077	-163	-2479	-13375	-19360	-139	32767	8005	-32657	-108	-22	-94	-67	-383	-6416	15207	-29708	-117	-13193	4075	-21741	-404	-12103	-2368	-3973	-59	-56	-100	42	-149	22	36	-77	-21	-52	81	-28	0
0.953333	-246	25750	-28913	-30239	20	-4745	-10183	-30051	-207	-4303	-7596	-28096	-174	-2753	-13918	-19877	-201	32767	8725	-32693	-103	-23	-101	-69	-406	-6669	14055	-31296	-87	-13206	4085	-22263	-395	-12066	-2098	-4320	-61	-56	-101	41	-153	21	35	-77	-19	-53	81	-29	2
0.954167	-253	27505	-26708	-30676	12	-4930	-10556	-30067	-190	-4700	-7641	-27000	-177	-3130	-14484	-20316	-265	32767	9544	-32684	-108	-21	-96	-66	-396	-6945	12646	-32098	-70	-13169	4117	-22735	-406	-11902	-1616	-4908	-57	-55	-101	42	-130	21	36	-70	-21	-52	84	-29	1
0.955000	-268	29055	-24210	-31043	7	-5167	-10931	-30049	-179	-5117	-7850	-25814	-186	-3590	-15077	-20678	-315	32767	10445	-32703	-105	-22	-99	-70	-394	-7239	11031	-32433	-92	-13096	4175	-23158	-371	-11631	-939	-5765	-64	-56	-104	53	-150	21	35	-73	-24	-53	87	-27	1
0.955833	-287	30381	-21518	-31315	8	-5452	-11290	-29988	-155	-5568	-8231	-24551	-183	-4112	-15696	-20977	-352	32767	11445	-32692	-107	-22	-100	-69	-393	-7535	9296	-32580	-83	-12988	4265	-23526	-314	-11265	-78	-6870	-55	-55	-101	42	-150	18	35	-73	-17	-56	77	-29	0
0.956667	-294	31468	-18768	-31467	-1	-5788	-11621	-29874	-138	-6026	-8789	-23226	-191	-4667	-16345	-21218	-394	32674	12496	-32659	-109	-22	-101	-50	-354	-7831	7481	-32627	-73	-12859	4371	-23837	-251	-10823	924	-8233	-62	-60	-110	40	-154	15	33	-79	-24	-57	77	-30	-6
0.957500	-293	32296	-16051	-31494	-19	-6166	-11903	-29708	-134	-6472	-9515	-21855	-215	-5241	-17024	-21403	-408	32213	13579	-32528	-108	-19	-101	-67	-280	-8107	5661	-32666	-88	-12701	4513	-24091	-188	-10322	2035	-9805	-63	-58	-105	38	-152	17	19	-75	-21	-53	79	-30	-4
0.958333	-291	32767	-13512	-31374	-21	-6583	-12129	-29482	-127	-6890	-10420	-20472	-231	-5802	-17716	-21539	-397	31649	14663	-32373	-110	-27	-99	-67	-239	-8369	3896	-32661	-82	-12526	4675	-24278	-149	-9782	3222	-11562	-60	-58	-101	42	-151	19	37	-74	-22	-49	84	-27	3
0.959167	-277	32767	-11244	-31120	-27	-7035	-12280	-29191	-105	-7259	-11462	-19100	-232	-6338	-18422	-21640	-376	31016	15724	-32177	-102	-16	-98	-66	-189	-8611	2250	-32681	-42	-12338	4852	-24410	-120	-9228	4416	-13483	-60	-51	-101	42	-148	21	35	-72	-18	-52	84	-28	-1
0.960000	-277	32767	-9323	-30739	-41	-7528	-12355	-28840	-88	-7575	-12639	-17771	-221	-6844	-19136	-21704	-354	30285	16727	-31966	-103	-17	-93	-65	-136	-8840	767	-32665	-28	-12135	5041	-24482	-92	-8670	5673	-15540	-60	-53	-101	45	-148	18	38	-70	-19	-52	85	-25	0
0.960833	-290	32767	-7807	-30246	-48	-8057	-12347	-28428	-75	-7828	-13912	-16497	-222	-7312	-19855	-21738	-369	29425	17684	-31730	-104	-18	-96	-66	-141	-9059	-506	-32681	-48	-11928	5234	-24501	-83	-8130	6858	-17672	-62	-57	-104	41	-150	19	29	-70	-24	-55	82	-29	1
0.961667	-294	32721	-6745	-29676	-53	-8619	-12258	-27959	-78	-8020	-15258	-15311	-221	-7739	-20566	-21739	-356	28424	18557	-31488	-110	-22	-112	-69	-181	-9276	-1558	-32420	-97	-11710	5423	-24463	-93	-7618	7996	-19829	-64	-56	-108	39	-151	17	30	-82	-27	-57	82	-32	-1
0.962500	-298	32077	-6155	-29045	-53	-9208	-12084	-27422	-70	-8141	-16642	-14214	-211	-8095	-21249	-21695	-339	27257	19348	-31226	-109	-21	-100	-67	-163	-9482	-2327	-31916	-156	-11481	5610	-24364	-103	-7147	9028	-21964	-64	-57	-105	42	-153	17	32	-75	-18	-58	80	-28	-3
0.963333	-296	31199	-6020	-28405	-64	-9845	-11840	-26839	-84	-8217	-18038	-13239	-214	-8464	-21913	-21614	-327	25904	20056	-30954	-109	-19	-97	-66	-151	-9704	-2854	-31319	-206	-11249	5780	-24210	-87	-6723	9939	-24022	-68	-57	-105	44	-150	17	30	-74	-25	-56	84	-30	-1
0.964167	-308	30084	-6311	-27793	-72	-10472	-11514	-26200	-88	-8245	-19398	-12403	-211	-8785	-22532	-21485	-317	24338	20690	-30679	-109	-21	-98	-66	-143	-9955	-3104	-30702	-222	-11022	5926	-24004	-33	-6357	10721	-25975	-63	-58	-107	42	-153	18	32	-75	-19	-57	82	-30	0
0.965000	-303	28738	-6963	-27238	-82	-11149	-11199	-25529	-74	-8251	-20696	-11720	-214	-9092	-23122	-21302	-294	22532	21265	-30394	-114	-19	-100	-70	-148	-10231	-3104	-30112	-203	-10810	6047	-23753	10	-6049	11341	-27782	-63	-60	-109	60	-151	18	25	-76	-23	-60	80	-32	5
0.965833	-296	27144	-7920	-26801	-74	-11850	-10843	-24833	-69	-8249	-21896	-11175	-223	-9392	-23629	-21059	-259	20466	21807	-30111	-105	-19	-97	-66	-149	-10531	-2859	-29555	-170	-10599	6153	-23446	19	-5800	11807	-29390	-48	-56	-104	41	-149	13	28	-74	-21	-56	82	-29	1
0.966667	-279	25324	-9074	-26472	-58	-12569	-10499	-24127	-79	-8259	-22972	-10830	-227	-9702	-24097	-20741	-225	18146	22329	-29834	-108	-22	-98	-66	-151	-10865	-2400	-29063	-135	-10410	6239	-23096	24	-5616	12116	-30779	-65	-58	-105	41	-151	15	52	-75	-23	-56	82	-29	0
0.967500	-272	23282	-10333	-26314	-62	-13317	-10198	-23428	-81	-8303	-23917	-10642	-225	-10026	-24512	-20354	-188	15564	22855	-29569	-109	-21	-96	-67	-190	-11229	-1743	-28627	-132	-10246	6312	-22716	32	-5493	12262	-31866	-65	-62	-108	41	-151	11	33	-75	-21	-57	81	-31	-4
0.968333	-258	21031	-11602	-26326	-59	-14042	-9974	-22754	-58	-8403	-24698	-10626	-216	-10400	-24869	-19890	-148	12735	23399	-29322	-104	-19	-101	-67	-189	-11616	-922	-28264	-196	-10117	6389	-22304	44	-5429	12253	-32365	-64	-59	-107	41	-155	15	33	-75	-24	-56	82	-29	0
0.969167	-236	18587	-12789	-26511	-38	-14782	-9852	-22113	-58	-8576	-25315	-10780	-218	-10803	-25176	-19345	-120	9670	23984	-29109	-108	-22	-99	-66	-188	-12016	35	-27973	-214	-10028	6477	-21880	79	-5422	12101	-32585	-73	-58	-107	40	-153	13	30	-74	-26	-57	82	-29	0
0.970000	-221	15962	-13807	-26870	-42	-15505	-9876	-21526	-88	-8839	-25766	-11102	-246	-11251	-25438	-18725	-111	6391	24614	-28931	-109	-22	-101	-70	-205	-12420	1090	-27750	-179	-9986	6595	-21446	72	-5471	11819	-32675	-64	-60	-105	33	-151	15	33	-76	-25	-56	79	-44	-1
0.970833	-215	13158	-14587	-27384	-40	-16215	-10050	-21010	-83	-9194	-26054	-11579	-245	-11739	-25650	-18023	-102	2913	25294	-28806	-108	-21	-98	-70	-225	-12802	2209	-27584	-169	-9991	6756	-21001	41	-5572	11427	-32725	-65	-57	-102	43	-150	20	39	-69	-18	-51	86	-25	0
0.971667	-190	10220	-15066	-28023	-16	-16852	-10398	-20571	-61	-9649	-26187	-12201	-227	-12272	-25821	-17254	-95	-698	26007	-28731	-103	-17	-99	-66	-237	-13158	3379	-27478	-173	-10058	6976	-20570	25	-5723	10937	-32746	-59	-53	-99	42	-148	23	39	-68	-19	-52	86	-26	0
0.972500	-178	7166	-15217	-28764	-22	-17445	-10927	-20225	-49	-10209	-26187	-12954	-224	-12833	-25967	-16442	-85	-4373	26721	-28729	-108	-19	-96	-67	-231	-13474	4559	-27422	-163	-10183	7257	-20160	-119	-5929	10372	-32752	-64	-58	-100	39	-151	22	36	-72	-17	-52	86	-28	-1
0.973333	-170	4049	-15018	-29564	-25	-17974	-11635	-19973	-11	-10872	-26066	-13819	-229	-13425	-26079	-15594	-61	-8057	27410	-28791	-102	-22	-98	-70	-236	-13731	5729	-27412	-165	-10364	7611	-19772	-549	-6180	9746	-32746	-65	-60	-103	37	-153	17	10	-76	-27	-57	79	-29	-1
0.974167	-156	869	-14496	-30440	-22	-18410	-12514	-19819	32	-11618	-25839	-14765	-223	-14011	-26166	-14738	-65	-11658	28027	-28925	-107	-22	-98	-66	-250	-13910	6875	-27427	-163	-10590	8035	-19407	-676	-6471	9101	-32761	-63	-60	-105	40	-149	20	37	-73	-19	-52	75	-28	0
0.975000	-153	-2304	-13652	-31204	-13	-18743	-13520	-19753	81	-12424	-25523	-15770	-213	-14582	-26212	-13899	-92	-15171	28521	-29127	-108	-22	-99	-69	-260	-14016	7967	-27472	-147	-10881	8534	-19073	-492	-6808	8441	-32747	-66	-59	-103	36	-141	22	35	-75	-24	-57	79	-32	0
0.975833	-156	-5486	-12538	-31975	0	-18961	-14630	-19772	103	-13271	-25148	-16794	-237	-15114	-26229	-13103	-96	-18544	28830	-29395	-118	-21	-101	-73	-259	-14028	8995	-27528	-85	-11206	9088	-18762	-410	-7182	7791	-32761	-66	-62	-105	40	-151	20	37	-73	-22	-58	81	-25	1
0.976667	-145	-8566	-11221	-32434	7	-19055	-15795	-19865	103	-14138	-24725	-17822	-240	-15594	-26205	-12378	-116	-21690	28903	-29718	-109	-22	-99	-68	-262	-13950	9949	-27590	-14	-11566	9704	-18474	-344	-7591	7176	-32565	-66	-60	-102	38	-152	23	36	-76	-24	-55	82	-29	1
0.977500	-147	-11563	-9765	-32633	0	-19021	-16975	-20018	92	-14996	-24263	-18824	-242	-15990	-26135	-11750	-112	-24555	28684	-30092	-107	-21	-99	-67	-237	-13788	10819	-27651	42	-11948	10401	-18199	-280	-8031	6614	-32167	-66	-57	-104	38	-150	20	35	-73	-21	-55	84	-27	1
0.978333	-133	-14438	-8249	-32699	1	-18856	-18118	-20215	58	-15823	-23798	-19766	-252	-16295	-26016	-11247	-67	-27097	28131	-30472	-107	-18	-96	-65	-263	-13549	11601	-27697	33	-12344	11008	-17939	-225	-8495	6131	-31678	-57	-47	-101	40	-150	23	38	-73	-19	-52	85	-26	1
0.979167	-126	-17167	-6741	-32742	-1	-18568	-19185	-20445	6	-16586	-23288	-20628	-260	-16488	-25837	-10890	-56	-29275	27212	-30915	-108	-17	-96	-65	-234	-13240	12289	-27724	-17	-12749	11667	-17674	-172	-8975	5730	-31151	-62	-55	-103	38	-150	24	38	-72	-18	-49	89	-30	0
0.980000	-116	-19721	-5305	-32738	6	-18166	-20118	-20685	-9	-17261	-22785	-21368	-255	-16570	-25598	-10694	-60	-31073	25899	-31344	-105	-14	-94	-63	-220	-12901	12881	-27725	-47	-13153	12301	-17400	-119	-9471	5414	-30590	-59	-51	-100	30	-150	21	39	-72	-19	-52	82	-29	0
0.980833	-104	-22106	-4009	-32763	5	-17679	-20884	-20924	-26	-17829	-22289	-22012	-257	-16532	-25291	-10670	-36	-31987	24192	-31772	-107	-21	-98	-68	-235	-12539	13382	-27694	-97	-13547	12896	-17106	-26	-9984	5210	-30017	-65	-58	-105	35	-155	19	36	-65	-25	-56	79	-29	-3
0.981667	-107	-24274	-2890	-32751	-17	-17110	-21437	-21140	-43	-18271	-21770	-22505	-266	-16387	-24914	-10822	-11	-32399	22124	-32170	-111	-23	-100	-72	-235	-12184	13768	-27620	-144	-13934	13443	-16779	39	-10493	5119	-29432	-72	-61	-124	34	-155	15	30	-84	-24	-61	77	-35	-5
0.982500	-111	-26211	-1977	-32767	-39	-16501	-21764	-21325	-43	-18570	-21269	-22842	-256	-16128	-24459	-11124	25	-32578	19741	-32486	-109	-24	-101	-72	-198	-11848	14086	-27489	-151	-14296	13940	-16402	81	-10992	5162	-28803	-65	-57	-105	38	-155	16	33	-75	-19	-56	82	-31	-6
0.983333	-107	-27905	-1282	-32750	-39	-15871	-21840	-21457	-50	-18717	-20742	-23025	-267	-15777	-23936	-11583	34	-32642	17083	-32603	-110	-22	-101	-70	-199	-11571	14320	-27304	-196	-14645	14370	-15981	150	-11485	5322	-28208	-66	-61	-107	37	-153	16	32	-76	-26	-60	81	-46	-5
0.984167	-111	-29357	-810	-32763	-52	-15248	-21674	-21541	-60	-18723	-20206	-23049	-269	-15356	-23342	-12171	8	-32691	14239	-32674	-109	-24	-104	-72	-190	-11372	14476	-27057	-213	-14972	14744	-15506	150	-11965	5602	-27575	-64	-62	-107	37	-152	16	33	-76	-22	-59	81	-26	1
0.985000	-113	-30565	-544	-32747	-61	-14666	-21263	-21568	-57	-18589	-19651	-22928	-258	-14895	-22701	-12870	-14	-32688	11268	-32680	-104	-23	-100	-69	-184	-11276	14573	-26744	-237	-15293	15055	-14980	120	-12424	6000	-26919	-67	-60	-109	38	-154	16	32	-75	-24	-60	80	-30	-1
0.985833	-93	-31541	-452	-32625	-76	-14157	-20654	-21536	-100	-18335	-19091	-22673	-275	-14424	-22006	-13645	-14	-32713	8278	-32703	-107	-23	-98	-72	-190	-11295	14606	-26364	-254	-15601	15322	-14393	114	-12866	6511	-26259	-62	-56	-109	39	-153	17	32	-77	-23	-53	80	-29	0
0.986667	-85	-32191	-509	-32285	-94	-13742	-19851	-21444	-113	-17969	-18522	-22307	-289	-13962	-21278	-14473	12	-32654	5387	-32686	-103	-22	-96	-68	-205	-11463	14597	-25913	-243	-15911	15557	-13768	99	-13292	7115	-25580	-65	-58	-104	40	-148	19	32	-80	-18	-56	84	-29	-1
0.987500	-83	-32469	-651	-31890	-87	-13444	-18910	-21301	-139	-17526	-17945	-21843	-275	-13545	-20537	-15311	30	-32146	2707	-32703	-108	-22	-84	-69	-203	-11769	14552	-25386	-238	-16228	15774	-13104	111	-13702	7814	-24908	-63	-58	-107	38	-153	15	32	-75	-23	-53	81	-31	0
0.988333	-76	-32579	-837	-31491	-119	-13276	-17868	-21107	-172	-17027	-17372	-21288	-274	-13210	-19796	-16133	13	-31245	342	-32688	-108	-22	-100	-67	-178	-12220	14477	-24788	-254	-16557	15995	-12428	126	-14102	8585	-24205	-65	-57	-104	39	-149	16	28	-78	-24	-55	82	-30	-1
0.989167	-59	-32642	-1017	-31132	-126	-13245	-16759	-20869	-178	-16505	-16814	-20745	-284	-12982	-19078	-16907	-6	-30168	-1626	-32704	-105	-24	-102	-72	-164	-12818	14392	-24117	-259	-16904	16230	-11748	149	-14497	9424	-23551	-67	-59	-104	39	-155	11	36	-77	-21	-56	84	-29	-3
0.990000	-61	-32650	-1145	-30819	-127	-13373	-15644	-20602	-183	-15998	-16288	-20168	-271	-12884	-18396	-17615	-4	-28924	-3110	-32565	-113	-25	-103	-72	-166	-13549	14301	-23382	-285	-17275	16497	-11087	137	-14899	10309	-22881	-66	-62	-109	36	-154	8	29	-80	-24	-59	79	-35	-6
0.990833	-70	-32575	-1178	-30583	-91	-13634	-14559	-20302	-186	-15526	-15805	-19604	-276	-12932	-17765	-18214	5	-27553	-4040	-32281	-109	-21	-100	-69	-155	-14394	14220	-22578	-288	-17669	16819	-10453	114	-15295	11239	-22224	-61	-57	-105	39	-154	-1	32	-75	-22	-65	82	-30	0
0.991667	-64	-32155	-1081	-30424	-55	-14016	-13536	-19982	-197	-15118	-15369	-19081	-272	-13138	-17193	-18713	-1	-26098	-4388	-31886	-107	-21	-98	-66	-172	-15343	14153	-21722	-277	-18103	17199	-9876	86	-15714	12177	-21593	-62	-57	-104	40	-151	18	39	-74	-17	-51	84	-29	-3
0.992500	-69	-31489	-838	-30351	-58	-14521	-12623	-19661	-194	-14809	-15012	-18625	-258	-13515	-16703	-19082	-5	-24582	-4138	-31430	-103	-21	-99	-66	-196	-16383	14119	-20812	-271	-18567	17632	-9373	82	-16155	13115	-21001	-60	-55	-103	39	-152	17	32	-76	-19	-53	85	-28	0
0.993333	-62	-30605	-452	-30370	-60	-15123	-11837	-19332	-155	-14610	-14735	-18258	-252	-14035	-16297	-19351	-14	-23017	-3303	-30932	-103	-21	-98	-68	-186	-17494	14091	-19870	-271	-19071	18149	-8961	94	-16632	14031	-20445	-62	-58	-104	43	-150	19	35	-65	-21	-53	84	-29	-3
0.994167	-51	-29536	84	-30469	-55	-15799	-11193	-19015	-129	-14537	-14543	-17991	-243	-14736	-15980	-19465	-25	-21412	-1923	-30404	-110	-22	-98	-68	-188	-18648	14116	-18906	-252	-19613	18716	-8648	118	-17135	14918	-19937	-62	-59	-104	41	-154	18	32	-77	-23	-50	90	-29	-1
0.995000	-52	-28297	749	-30644	-49	-16529	-10702	-18711	-104	-14598	-14426	-17825	-230	-15548	-15755	-19483	-29	-19782	-55	-29859	-105	-21	-99	-66	-179	-19822	14186	-17937	-230	-20210	19328	-8440	137	-17689	15754	-19488	-61	-57	-104	38	-149	15	34	-76	-19	-56	82	-31	1
0.995833	-44	-26885	1527	-30884	-64	-17281	-10362	-18426	-113	-14800	-14429	-17797	-174	-16456	-15613	-19399	-23	-18130	2222	-29312	-107	-19	-99	-68	-178	-21000	14306	-16966	-231	-20811	19982	-8355	145	-18283	16529	-19054	-62	-57	-103	38	-147	16	35	-77	-21	-55	84	-29	0
0.996667	-59	-25340	2372	-31168	-62	-18026	-10163	-18174	-116	-15128	-14500	-17875	-141	-17445	-15545	-19239	-26	-16483	4794	-28792	-108	-22	-98	-67	-190	-22155	14481	-16034	-218	-21463	20656	-8388	193	-18924	17222	-18691	-62	-55	-105	10	-150	21	34	-75	-17	-55	82	-30	1
0.997500	-67	-23687	3253	-31484	-70	-18742	-10108	-17948	-111	-15577	-14649	-18065	-158	-18475	-15542	-19021	-27	-14863	7538	-28303	-101	-21	-99	-70	-202	-23277	14712	-15136	-219	-22145	21328	-8518	195	-19609	17825	-18373	-61	-58	-109	39	-147	19	32	-77	-18	-55	79	-30	-1
0.998333	-60	-21931	4124	-31813	-67	-19423	-10154	-17755	-92	-16137	-14856	-18358	-163	-19508	-15594	-18757	-41	-13274	10356	-27854	-108	-21	-97	-70	-222	-24365	15001	-14290	-215	-22855	21978	-8763	94	-20337	18321	-18107	-65	-52	-108	38	-154	19	34	-75	-16	-55	78	-31	-1
0.999167	-61	-20101	4943	-32141	-58	-20036	-10298	-17602	-67	-16788	-15114	-18747	-164	-20530	-15681	-18493	-63	-11740	13133	-27456	-104	-19	-99	-67	-238	-25391	15346	-13518	-187	-23584	22594	-9089	49	-21108	18719	-17873	-59	-56	-102	40	-147	20	34	-75	-23	-51	84	-28	1
1.000000	-77	-18228	5669	-32441	-59	-20585	-10491	-17480	-30	-17498	-15388	-19208	-166	-21491	-15785	-18227	-36	-10278	15767	-27114	-101	-18	-97	-65	-259	-26348	15732	-12833	-196	-24323	23144	-9502	26	-21918	18995	-17687	-63	-55	-102	42	-147	19	37	-76	-21	-55	84	-28	2
1.000833	-78	-16292	6275	-32635	-44	-21045	-10731	-17401	-19	-18251	-15675	-19728	-162	-22374	-15897	-17989	-14	-8902	18174	-26833	-108	-19	-97	-66	-274	-27231	16157	-12255	-195	-25063	23604	-9977	17	-22760	19158	-17531	-64	-56	-104	39	-152	19	34	-79	-26	-58	85	-33	1
1.001667	-95	-14424	6710	-32713	-32	-21418	-10971	-17366	-28	-19022	-15944	-20287	-145	-23156	-15998	-17801	-50	-7647	20246	-26608	-110	-22	-102	-70	-277	-28032	16611	-11785	-225	-25798	23967	-10506	7	-23622	19201	-17404	-67	-59	-107	37	-153	19	32	-76	-21	-56	80	-32	-3
1.002500	-105	-12551	6968	-32761	-47	-21732	-11194	-17366	-26	-19777	-16173	-20865	-145	-23819	-16067	-17670	-66	-6525	21945	-26425	-108	-18	-99	-69	-276	-28749	17086	-11433	-213	-26516	24224	-11046	4	-24495	19137	-17293	-64	-59	-107	39	-151	18	34	-77	-23	-60	82	-32	0
1.003333	-105	-10742	7023	-32752	-70	-21956	-11378	-17404	-38	-20507	-16346	-21460	-147	-24356	-16100	-17608	-80	-5558	23220	-26277	-110	-23	-101	-67	-248	-29381	17560	-11202	-198	-27191	24361	-11605	5	-25368	18963	-17201	-60	-59	-101	40	-149	18	35	-76	-22	-59	81	-28	0
1.004167	-117	-9005	6877	-32757	-93	-22112	-11501	-17479	-57	-21185	-16445	-22022	-162	-24755	-16079	-17621	-99	-4758	24054	-26153	-104	-19	-99	-68	-250	-29926	18026	-11099	-210	-27821	24370	-12152	-23	-26236	18698	-17119	-61	-56	-102	44	-149	21	36	-77	-19	-59	84	-26	1
1.005000	-127	-7367	6537	-32741	-115	-22212	-11551	-17586	-60	-21800	-16459	-22559	-163	-25031	-16000	-17715	-101	-4129	24451	-26037	-108	-21	-100	-68	-247	-30382	18457	-11121	-212	-28391	24253	-12682	-77	-27083	18336	-17049	-65	-58	-102	44	-151	21	35	-74	-23	-56	84	-27	0
1.005833	-114	-5832	6011	-32757	-127	-22269	-11517	-17728	-61	-22335	-16381	-23059	-141	-25187	-15861	-17886	-104	-3675	24433	-25907	-105	-8	-100	-68	-235	-30757	18840	-11265	-210	-28893	24016	-13181	-121	-27907	17913	-16986	-62	-56	-103	40	-151	18	34	-75	-25	-50	81	-28	0
1.006667	-104	-4416	5323	-32649	-139	-22304	-11398	-17899	-64	-22787	-16207	-23509	-134	-25234	-15656	-18126	-113	-3399	24037	-25755	-109	-25	-101	-70	-250	-31056	19155	-11521	-197	-29315	23662	-13642	-139	-28685	17424	-16934	-67	-60	-107	38	-152	19	33	-100	-25	-59	82	-30	0
1.007500	-104	-3147	4502	-32391	-165	-22308	-11190	-18098	-67	-23150	-15939	-23909	-131	-25204	-15395	-18426	-109	-3281	23322	-25559	-109	-24	-100	-72	-237	-31269	19394	-11877	-183	-29647	23200	-14046	-128	-29405	16900	-16887	-66	-57	-105	39	-152	18	32	-79	-17	-60	79	-32	0
1.008333	-98	-1995	3591	-32059	-172	-22310	-10897	-18304	-64	-23422	-15573	-24240	-138	-25100	-15065	-18769	-111	-3305	22352	-25311	-113	-25	-101	-72	-210	-31405	19537	-12323	-180	-29888	22652	-14399	-173	-30057	16351	-16859	-68	-59	-110	36	-154	23	32	-78	-22	-59	81	-32	0
1.009167	-104	-980	2630	-31659	-138	-22318	-10520	-18550	-88	-23610	-15123	-24524	-178	-24958	-14681	-19151	-105	-3451	21208	-25000	-112	-22	-96	-70	-211	-31466	19578	-12843	-186	-30043	22027	-14696	-151	-30629	15795	-16833	-67	-58	-108	38	-153	17	28	-79	-26	-63	79	-33	-4
1.010000	-97	-100	1645	-31231	-190	-22346	-10070	-18809	-135	-23727	-14606	-24746	-202	-24775	-14250	-19554	-99	-3696	19942	-24627	-111	-25	-103	-73	-219	-31455	19506	-13418	-185	-30084	21337	-14939	-99	-31113	15247	-16834	-67	-58	-109	35	-154	16	29	-78	-24	-58	80	-34	-3
1.010833	-85	666	677	-30767	-210	-22389	-9570	-19080	-159	-23780	-14026	-24913	-229	-24632	-13780	-19959	-99	-4006	18631	-24174	-105	-23	-101	-73	-204	-31369	19319	-14033	-187	-30041	20607	-15126	-47	-31502	14717	-16858	-62	-57	-105	15	-151	17	34	-77	-19	-59	79	-32	2
1.011667	-82	1325	-231	-30302	-196	-22458	-9017	-19354	-156	-23779	-13408	-25034	-248	-24482	-13272	-20353	-110	-4348	17345	-23663	-111	-21	-97	-66	-198	-31219	19021	-14669	-193	-29946	19844	-15261	-42	-31787	14230	-16914	-63	-56	-104	17	-148	18	37	-75	-17	-55	82	-28	3
1.012500	-72	1881	-1050	-29848	-201	-22556	-8431	-19640	-159	-23743	-12766	-25120	-263	-24376	-12746	-20730	-104	-4690	16139	-23100	-107	-13	-102	-67	-182	-31007	18605	-15324	-185	-29688	19067	-15356	-40	-31968	13782	-17012	-60	-55	-108	40	-151	20	35	-76	-19	-59	79	-30	0
1.013333	-99	2346	-1766	-29418	-190	-22684	-7827	-19936	-180	-23686	-12115	-25172	-281	-24313	-12207	-21075	-96	-5011	15051	-22497	-102	-10	-99	-70	-195	-30739	18091	-15977	-166	-29404	18302	-15416	-14	-32042	13385	-17156	-61	-59	-108	37	-150	16	38	-78	-21	-58	82	-30	-3
1.014167	-102	2741	-2356	-29020	-183	-22835	-7209	-20235	-174	-23625	-11472	-25209	-289	-24305	-11671	-21382	-93	-5270	14109	-21869	-109	-22	-101	-68	-218	-30417	17488	-16614	-162	-29061	17557	-15447	-50	-32006	13047	-17353	-64	-58	-108	40	-150	18	22	-77	-19	-58	77	-32	0
1.015000	-88	3072	-2814	-28662	-185	-23016	-6591	-20546	-168	-23572	-10852	-25229	-292	-24352	-11136	-21640	-83	-5455	13327	-21231	-112	-27	-101	-73	-207	-30052	16820	-17228	-155	-28652	16847	-15460	-53	-31864	12768	-17607	-65	-66	-111	35	-159	12	29	-81	-28	-63	77	-31	-5
1.015833	-117	3356	-3159	-28352	-172	-23209	-5982	-20851	-184	-23533	-10273	-25242	-285	-24455	-10625	-21851	-85	-5538	12716	-20595	-107	-27	-99	-72	-212	-29648	16119	-17810	-160	-28238	16196	-15453	-46	-31614	12554	-17917	-63	-62	-110	39	-158	17	30	-79	-22	-63	78	-32	-5
1.016667	-138	3604	-3367	-28075	-158	-23413	-5381	-21164	-186	-23519	-9733	-25252	-252	-24607	-10111	-22008	-113	-5511	12266	-20005	-108	-26	-102	-72	-197	-29215	15384	-18356	-180	-27783	15613	-15437	-35	-31271	12395	-18288	-66	-63	-113	37	-155	17	32	-77	-23	-60	80	-28	-1
1.017500	-151	3816	-3472	-27866	-135	-23625	-4801	-21480	-152	-23537	-9248	-25261	-217	-24806	-9642	-22121	-90	-5382	11961	-19463	-105	-23	-102	-69	-177	-28758	14651	-18872	-198	-27318	15103	-15424	-12	-30839	12293	-18722	-60	-61	-109	40	-151	19	10	-77	-21	-60	79	-31	-3
1.018333	-154	4004	-3489	-27694	-142	-23837	-4242	-21800	-152	-23590	-8815	-25279	-186	-25033	-9198	-22180	-73	-5109	11767	-18988	-102	-19	-99	-69	-183	-28285	13950	-19352	-201	-26857	14690	-15411	5	-30331	12242	-19217	-65	-55	-108	41	-148	18	33	-76	-19	-60	82	-27	3
1.019167	-136	4167	-3437	-27561	-114	-24048	-3702	-22126	-141	-23688	-8443	-25308	-169	-25287	-8792	-22192	-78	-4741	11671	-18592	-102	-22	-99	-66	-164	-27807	13297	-19802	-199	-26411	14371	-15403	0	-29762	12237	-19770	-61	-59	-108	43	-150	20	34	-60	-17	-57	82	-27	2
1.020000	-111	4289	-3345	-27460	-98	-24255	-3185	-22459	-117	-23820	-8126	-25343	-160	-25552	-8420	-22167	-51	-4275	11614	-18288	-103	-18	-98	-67	-180	-27340	12719	-20223	-210	-25991	14157	-15405	-28	-29147	12269	-20386	-58	-59	-139	39	-152	18	34	-75	-16	-60	84	-27	0
1.020833	-101	4420	-3237	-27387	-82	-24456	-2692	-22801	-113	-23994	-7863	-25385	-166	-25821	-8105	-22096	-72	-3733	11578	-18082	-107	-23	-98	-65	-186	-26885	12231	-20617	-182	-25605	14038	-15416	-74	-28495	12335	-21047	-64	-102	-112	40	-152	17	34	-77	-14	-59	85	-31	-3
1.021667	-111	4506	-3138	-27326	-91	-24646	-2218	-23158	-112	-24201	-7649	-25440	-143	-26082	-7801	-22008	-103	-3129	11538	-17973	-104	-21	-100	-69	-173	-26454	11842	-20990	-164	-25254	14030	-15434	-83	-27830	12429	-21752	-64	-60	-112	39	-152	12	29	-79	-19	-61	79	-31	0
1.022500	-146	4566	-3036	-27267	-92	-24829	-1762	-23516	-53	-24425	-7459	-25493	-114	-26325	-7544	-21881	-87	-2508	11460	-17953	-107	-23	-99	-69	-163	-26046	11558	-21355	-172	-24943	14124	-15458	-96	-27173	12548	-22480	-62	-61	-108	37	-151	16	34	-78	-23	-64	79	-32	-6
1.023333	-143	4594	-3007	-27200	-76	-25001	-1322	-23885	4	-24668	-7304	-25547	-95	-26543	-7320	-21711	-58	-1850	11328	-18009	-109	-27	-102	-72	-179	-25676	11424	-21707	-196	-24676	14305	-15483	-119	-26530	12696	-23230	-68	-70	-114	36	-155	11	18	-83	-27	-61	79	-33	-6
1.024167	-96	4586	-3016	-27121	-75	-25168	-892	-24272	32	-24932	-7158	-25597	-77	-26736	-7127	-21525	-38	-1221	11121	-18136	-108	-21	-100	-69	-174	-25338	11402	-22063	-164	-24444	14575	-15499	-127	-25920	12858	-23994	-63	-59	-107	38	-153	12	33	-77	-21	-57	80	-29	0
1.025000	-43	4542	-3072	-27014	-76	-25333	-468	-24662	53	-25171	-7014	-25628	-63	-26887	-6955	-21298	-15	-619	10849	-18310	-108	-24	-100	-48	-172	-25044	11492	-22380	-147	-24250	14909	-15510	-113	-25350	13045	-24761	-64	-60	-107	38	-153	13	28	-76	-22	-58	80	-30	-3
1.025833	-43	4454	-3184	-26881	-72	-25482	-57	-25060	44	-25454	-6868	-25647	-35	-27005	-6812	-21039	-26	-65	10493	-18515	-104	-22	-99	-67	-178	-24791	11695	-22703	-168	-24093	15300	-15509	-97	-24834	13250	-25510	-66	-57	-108	40	-153	13	36	-77	-22	-65	79	-32	-3
1.026667	-69	4327	-3342	-26723	-63	-25616	339	-25466	8	-25703	-6707	-25649	-48	-27087	-6691	-20743	-40	400	10070	-18731	-107	-22	-97	-67	-174	-24581	11988	-23021	-172	-23963	15732	-15493	-98	-24377	13475	-26233	-65	-55	-100	41	-153	16	34	-76	-24	-56	81	-28	-1
1.027500	-82	4151	-3538	-26532	-72	-25787	721	-25880	-1	-25928	-6527	-25611	-51	-27131	-6581	-20407	-36	794	9600	-18933	-105	-23	-98	-72	-155	-24412	12364	-23331	-171	-23859	16180	-15459	-105	-23995	13718	-26928	-64	-59	-109	38	-152	17	36	-84	-21	-61	84	-31	0
1.028333	-98	3938	-3758	-26305	-60	-25935	1087	-26287	-8	-26126	-6334	-25541	-34	-27134	-6492	-20024	-18	1102	9089	-19104	-105	-22	-99	-66	-155	-24287	12796	-23636	-165	-23782	16626	-15402	-84	-23680	13975	-27581	-64	-55	-105	41	-142	17	30	-76	-23	-58	81	-30	0
1.029167	-113	3685	-3977	-26053	-74	-26081	1436	-26694	-21	-26289	-6101	-25418	-44	-27091	-6406	-19596	-6	1328	8580	-19227	-109	-27	-99	-69	-166	-24191	13264	-23917	-144	-23706	17058	-15325	-75	-23433	14262	-28180	-68	-60	-108	39	-153	12	35	-77	-24	-58	81	-29	5
1.030000	-128	3403	-4185	-25775	-85	-26213	1760	-27090	-8	-26406	-5849	-25252	-63	-27008	-6338	-19118	-11	1469	8066	-19288	-109	-25	-99	-70	-170	-24136	13768	-24187	-164	-23643	17450	-15221	-70	-23258	14554	-28727	-64	-59	-108	41	-153	16	34	-79	-23	-59	78	-32	-1
1.030833	-128	3091	-4358	-25470	-101	-26337	2056	-27465	15	-26470	-5579	-25017	-59	-26868	-6276	-18584	-43	1543	7599	-19270	-100	-24	-97	-67	-170	-24106	14260	-24428	-173	-23581	17790	-15098	-70	-23141	14889	-29206	-58	-57	-103	41	-148	22	34	-76	-22	-56	85	-29	2
1.031667	-126	2758	-4479	-25152	-113	-26436	2324	-27821	19	-26483	-5284	-24722	-51	-26683	-6221	-17998	-50	1556	7191	-19171	-102	-22	-96	-70	-168	-24103	14734	-24645	-177	-23524	18060	-14954	-40	-23082	15224	-29622	-78	-57	-105	41	-150	20	33	-75	-22	-59	81	-28	3
1.032500	-131	2406	-4539	-24828	-112	-26515	2545	-28150	17	-26437	-4987	-24354	-51	-26441	-6178	-17365	-10	1529	6864	-18992	-108	-23	-100	-66	-145	-24119	15166	-24828	-202	-23463	18262	-14792	-42	-23072	15564	-29971	-62	-60	-107	40	-149	20	32	-77	-23	-55	84	-28	2
1.033333	-154	2054	-4514	-24495	-95	-26560	2731	-28441	19	-26326	-4675	-23913	-39	-26148	-6142	-16679	23	1475	6640	-18732	-105	-19	-98	-67	-137	-24151	15547	-24976	-189	-23397	18369	-14635	-61	-23106	15908	-30250	-59	-57	-108	58	-149	19	35	-75	-21	-59	79	-30	0
1.034167	-193	1714	-4406	-24163	-87	-26557	2863	-28697	-3	-26155	-4372	-23401	-63	-25790	-6116	-15955	-4	1412	6501	-18392	-105	-23	-99	-69	-134	-24190	15861	-25086	-197	-23326	18393	-14437	-24	-23172	16252	-30463	-64	-59	-109	39	-150	15	34	-76	-8	-55	84	-27	0
1.035000	-167	1353	-4206	-23834	-91	-26509	2944	-28911	-33	-25923	-4086	-22819	-63	-25382	-6103	-15197	-13	1355	6478	-18012	-107	-23	-96	-68	-144	-24232	16097	-25157	-194	-23249	18325	-14250	-31	-23259	16573	-30610	-64	-58	-107	42	-150	17	35	-76	-22	-55	81	-29	0
1.035833	-131	1019	-3914	-23516	-102	-26406	2967	-29084	-38	-25633	-3817	-22169	-61	-24912	-6099	-14404	10	1320	6563	-17584	-107	-21	-101	-68	-144	-24272	16246	-25185	-188	-23168	18176	-14062	-55	-23354	16872	-30693	-64	-56	-108	41	-177	18	33	-74	-23	-53	82	-28	-1
1.036667	-120	704	-3539	-23217	-99	-26233	2934	-29207	-41	-25289	-3576	-21472	-81	-24381	-6109	-13591	33	1321	6743	-17133	-105	-21	-98	-67	-122	-24297	16311	-25169	-194	-23077	17944	-13880	-47	-23454	17131	-30715	-65	-57	-104	43	-151	20	34	-75	-24	-53	81	-30	-5
1.037500	-97	416	-3088	-22919	-98	-25997	2837	-29291	-38	-24897	-3370	-20711	-112	-23799	-6131	-12767	0	1372	7011	-16683	-105	-23	-99	-68	-126	-24304	16282	-25108	-183	-22985	17654	-13702	-56	-23547	17344	-30675	-61	-56	-103	43	-146	24	39	-70	-18	-52	87	-25	4
1.038333	-63	155	-2579	-22641	-93	-25679	2685	-29322	-48	-24463	-3201	-19918	-148	-23168	-6166	-11946	-51	1465	7342	-16252	-100	-18	-96	-66	-115	-24291	16167	-25006	-166	-22890	17301	-13531	-60	-23624	17490	-30602	-62	-52	-104	46	-148	22	36	-70	-15	-51	84	-28	1
1.039167	-57	-79	-2027	-22384	-91	-25306	2466	-29319	-65	-23994	-3082	-19076	-161	-22494	-6216	-11138	-91	1609	7718	-15866	-103	-18	-99	-82	-109	-24253	15970	-24867	-142	-22791	16913	-13384	-26	-23680	17568	-30444	-62	-55	-103	49	-148	22	17	-69	-18	-53	87	-25	2
1.040000	-53	-284	-1447	-22137	-73	-24849	2192	-29271	-45	-23500	-3009	-18227	-134	-21794	-6285	-10345	-76	1799	8122	-15537	-104	-21	-97	-65	-121	-24190	15691	-24697	-139	-22693	16501	-13259	-35	-23714	17563	-30210	-62	-56	-104	41	-152	18	35	-73	-22	-56	84	-30	-4
1.040833	-70	-469	-858	-21903	-63	-24328	1861	-29189	-51	-23004	-2985	-17368	-142	-21078	-6369	-9578	-86	2035	8533	-15287	-105	-22	-99	-66	-118	-24094	15350	-24493	-146	-22597	16078	-13147	-31	-23716	17473	-30027	-64	-59	-105	40	-154	-7	33	-73	-23	-59	81	-29	1
1.041667	-85	-619	-263	-21683	-61	-23747	1487	-29066	-77	-22466	-3006	-16507	-167	-20354	-6468	-8851	-145	2302	8926	-15140	-108	-23	-100	-68	-105	-23968	14954	-24262	-132	-22499	15663	-13060	-65	-23684	17311	-29757	-66	-56	-105	41	-158	15	33	-77	-24	-57	82	-30	-5
1.042500	-119	-746	279	-21471	-28	-23113	1077	-28911	-92	-21977	-3074	-15647	-172	-19635	-6580	-8160	-159	2598	9287	-15097	-115	-21	-98	-68	-128	-23813	14521	-24008	-111	-22402	15272	-12988	-91	-23607	17024	-29455	-68	-58	-105	41	-153	15	30	-76	-23	-58	82	-31	1
1.043333	-153	-849	793	-21267	13	-22440	638	-28722	-76	-21481	-3220	-14806	-191	-18950	-6705	-7534	-156	2896	9591	-15166	-107	-22	-100	-66	-138	-23630	14046	-23738	-90	-22310	14906	-12948	-63	-23499	16661	-29123	-64	-61	-101	41	-149	20	30	-77	-23	-56	85	-31	0
1.044167	-154	-931	1252	-21070	46	-21739	172	-28507	-46	-21007	-3342	-13976	-189	-18308	-6865	-6956	-158	3193	9834	-15354	-108	-26	-100	-66	-146	-23416	13557	-23460	-88	-22216	14608	-12926	-42	-23351	16215	-28765	-64	-58	-102	42	-154	19	30	-77	-22	-56	81	-29	6
1.045000	-182	-1003	1645	-20871	47	-21035	-304	-28258	17	-20563	-3531	-13173	-166	-17727	-7012	-6435	-115	3470	10007	-15655	-105	-19	-98	-64	-150	-23191	13070	-23170	-96	-22124	14349	-12933	-55	-23172	15684	-28378	-65	-57	-103	44	-148	20	34	-75	-23	-55	81	-27	0
1.045833	-161	-1060	1973	-20678	74	-20301	-787	-27979	64	-20161	-3761	-12395	-176	-17222	-7179	-5980	-46	3718	10106	-16070	-104	-22	-95	-65	-147	-22952	12583	-22878	-105	-22038	14145	-12963	-76	-22957	15078	-27979	-62	-57	-102	44	-152	18	30	-74	-23	-55	88	-26	1
1.046667	-151	-1109	2227	-20483	84	-19604	-1264	-27671	59	-19796	-4017	-11655	-204	-16802	-7363	-5581	-63	3917	10133	-16577	-107	-21	-98	-64	-149	-22699	12117	-22595	-119	-21951	14002	-13016	-111	-22722	14407	-27571	-62	-56	-101	42	-150	18	35	-73	-23	-58	82	-28	0
1.047500	-187	-1163	2400	-20296	77	-18941	-1728	-27328	1	-19486	-4305	-10939	-238	-16478	-7558	-5247	-76	4058	10097	-17162	-104	-23	-97	-63	-162	-22455	11675	-22317	-143	-21864	13911	-13094	-120	-22462	13697	-27145	-63	-58	-104	42	-151	19	41	-77	-23	-57	81	-28	0
1.048333	-238	-1221	2502	-20104	68	-18325	-2172	-26947	-114	-19237	-4622	-10256	-271	-16265	-7762	-4976	-45	4133	10002	-17800	-107	-25	-101	-70	-168	-22203	11266	-22045	-167	-21782	13870	-13190	-97	-22187	12947	-26726	-67	-61	-109	37	-153	12	30	-78	-25	-58	79	-32	-6
1.049167	-249	-1275	2538	-19905	36	-17779	-2597	-26509	-196	-19013	-4962	-9609	-305	-16156	-7975	-4762	-19	4141	9877	-18462	-109	-24	-113	-67	-173	-21959	10901	-21790	-154	-21691	13883	-13296	-98	-21900	12184	-26294	-67	-57	-109	42	-154	11	30	-76	3	-59	78	-29	-3
1.050000	-198	-1338	2512	-19692	29	-17302	-2992	-26014	-215	-18845	-5321	-8994	-329	-16154	-8169	-4607	0	4070	9727	-19125	-110	-26	-101	-69	-179	-21732	10585	-21540	-145	-21605	13924	-13416	-128	-21611	11415	-25871	-66	-61	-109	37	-153	15	33	-75	-24	-60	79	-30	-1
1.050833	-186	-1409	2437	-19491	44	-16911	-3357	-25452	-221	-18735	-5707	-8413	-339	-16269	-8372	-4509	-11	3923	9582	-19756	-105	-21	-99	-67	-176	-21513	10319	-21303	-148	-21513	13995	-13549	-124	-21315	10661	-25442	-65	-59	-105	42	-152	16	36	-48	-25	-60	81	-29	0
1.051667	-232	-1495	2313	-19276	51	-16614	-3697	-24814	-254	-18674	-6110	-7870	-325	-16454	-8568	-4461	-31	3712	9451	-20337	-104	-21	-97	-64	-173	-21315	10097	-21077	-139	-21415	14090	-13684	-114	-21027	9929	-25025	-61	-60	-104	43	-149	21	38	-72	-19	-57	82	-26	1
1.052500	-207	-1599	2153	-19046	38	-16422	-4009	-24103	-300	-18659	-6542	-7382	-299	-16741	-8758	-4473	-12	3422	9351	-20829	-103	-19	-98	-66	-171	-21149	9924	-20870	-132	-21325	14170	-13827	-110	-20755	9242	-24619	-62	-60	-105	40	-150	19	36	-75	-23	-57	81	-31	2
1.053333	-214	-1719	1958	-18808	21	-16336	-4305	-23297	-296	-18681	-6994	-6941	-275	-17111	-8934	-4529	-10	3070	9295	-21225	-104	-22	-97	-66	-165	-20984	9793	-20673	-116	-21219	14245	-13959	-125	-20497	8606	-24225	-62	-57	-108	39	-150	20	35	-76	-19	-56	79	-34	-1
1.054167	-219	-1854	1744	-18560	5	-16352	-4579	-22398	-299	-18745	-7464	-6561	-280	-17530	-9126	-4638	-22	2660	9296	-21500	-105	-19	-101	-65	-151	-20846	9706	-20487	-112	-21110	14304	-14088	-108	-20250	8036	-23844	-60	-55	-104	39	-150	22	36	-76	-23	-56	82	-30	0
1.055000	-197	-2006	1516	-18291	-23	-16471	-4848	-21405	-305	-18839	-7951	-6243	-286	-17990	-9253	-4787	-3	2204	9364	-21661	-108	-21	-100	-66	-147	-20723	9653	-20311	-132	-20996	14328	-14205	-124	-20023	7529	-23473	-64	-58	-109	38	-150	19	34	-77	-19	-55	77	-30	4
1.055833	-179	-2180	1269	-18009	-17	-16678	-5109	-20320	-303	-18961	-8452	-6001	-284	-18474	-9395	-4979	-17	1704	9486	-21649	-105	-22	-98	-66	-155	-20613	9626	-20142	-155	-20872	14312	-14308	-121	-19812	7092	-23121	-64	-57	-111	43	-151	15	35	-75	-23	-58	78	-33	-3
1.056667	-169	-2372	1019	-17709	-15	-16976	-5377	-19168	-256	-19104	-8967	-5840	-284	-18969	-9525	-5210	-60	1171	9669	-21523	-109	-25	-100	-68	-162	-20502	9619	-19985	-164	-20734	14250	-14390	-101	-19614	6737	-22784	-66	-61	-110	34	-156	15	30	-76	-24	-59	79	-31	-6
1.057500	-160	-2580	761	-17387	-9	-17343	-5643	-17887	-198	-19261	-9487	-5769	-263	-19452	-9651	-5478	-73	622	9909	-21268	-105	-21	-97	-67	-160	-20399	9631	-19819	-161	-20585	14131	-14447	-116	-19420	6461	-22463	-63	-58	-105	40	-150	18	33	-74	-21	-58	80	-33	-3
1.058333	-147	-2799	506	-17040	25	-17764	-5919	-16550	-166	-19421	-10007	-5776	-228	-19901	-9764	-5775	-72	62	10183	-20899	-104	-22	-97	-67	-164	-20285	9646	-19664	-169	-20420	13961	-14476	-98	-19234	6247	-22156	-63	-59	-105	36	-152	20	34	-75	-18	-56	81	-31	0
1.059167	-138	-3035	250	-16673	50	-18230	-6214	-15147	-135	-19591	-10516	-5889	-232	-20310	-9880	-6105	-115	-498	10491	-20435	-102	-23	-97	-66	-146	-20160	9660	-19510	-166	-20233	13734	-14492	-77	-19050	6112	-21867	-60	-52	-102	42	-150	21	35	-78	-18	-51	78	-31	1
1.060000	-139	-3282	-8	-16288	78	-18729	-6529	-13721	-124	-19752	-11012	-6102	-232	-20661	-10003	-6471	-124	-1059	10777	-19890	-100	-19	-97	-70	-145	-20023	9664	-19363	-151	-20032	13455	-14474	-41	-18866	6034	-21597	-62	-56	-107	39	-152	20	37	-72	-22	-56	79	-28	3
1.060833	-127	-3548	-271	-15893	84	-19237	-6863	-12284	-156	-19911	-11498	-6412	-227	-20954	-10142	-6887	-70	-1615	11061	-19301	-103	-24	-98	-70	-153	-19872	9649	-19215	-148	-19814	13123	-14438	116	-18675	6029	-21350	-63	-60	-109	37	-153	18	30	-77	-21	-56	78	-33	-5
1.061667	-130	-3825	-528	-15481	78	-19737	-7222	-10830	-171	-20055	-11955	-6813	-243	-21173	-10300	-7332	-29	-2151	11317	-18688	-108	-26	-101	-72	-171	-19699	9615	-19074	-160	-19573	12749	-14372	329	-18482	6024	-21110	-63	-58	-108	35	-155	15	29	-76	-22	-57	76	-35	-3
1.062500	-146	-4108	-778	-15067	91	-20211	-7586	-9430	-132	-20172	-12380	-7310	-231	-21309	-10481	-7830	6	-2669	11527	-18076	-107	-25	-101	-50	-150	-19498	9562	-18926	-134	-19308	12352	-14287	256	-18257	6084	-20886	-63	-57	-110	34	-155	6	32	-77	-22	-57	76	-32	0
1.063333	-147	-4394	-1023	-14651	88	-20638	-7968	-8093	-59	-20265	-12774	-7892	-205	-21365	-10699	-8384	-7	-3160	11672	-17494	-104	-25	-102	-72	-138	-19276	9478	-18784	-129	-19024	11939	-14183	73	-18025	6172	-20678	-64	-82	-108	34	-152	15	33	-79	-18	-57	77	-32	-1
1.064167	-155	-4688	-1252	-14241	49	-21011	-8366	-6839	33	-20314	-13126	-8542	-147	-21344	-10946	-9009	-40	-3617	11742	-16965	-103	-24	-101	-70	-142	-19027	9362	-18644	-139	-18720	11513	-14069	45	-17782	6274	-20484	-63	-59	-101	37	-149	19	32	-80	-22	-59	81	-30	-3
1.065000	-165	-4977	-1474	-13834	7	-21316	-8766	-5722	36	-20327	-13442	-9256	-182	-21246	-11235	-9702	-52	-4045	11732	-16534	-111	-25	-102	-73	-146	-18764	9220	-18510	-137	-18381	11097	-13946	78	-17517	6386	-20298	-67	-60	-109	35	-155	13	30	-79	-25	-63	79	-33	-1
1.065833	-168	-5270	-1676	-13476	-12	-21534	-9170	-4742	-52	-20293	-13718	-10018	-182	-21076	-11576	-10483	-66	-4447	11636	-16119	-104	-25	-99	-68	-137	-18475	9052	-18373	-150	-18067	10695	-13819	57	-17238	6499	-20115	-65	-59	-105	37	-152	32	34	-80	-21	-56	81	-32	-3
1.066667	-162	-5555	-1850	-13124	-28	-21661	-9563	-3916	-133	-20202	-13953	-10813	-174	-20834	-11960	-11355	-76	-4809	11461	-15833	-107	-24	-99	-70	-132	-18172	8855	-18246	-154	-17713	10319	-13696	43	-16943	6615	-19944	-64	-58	-104	37	-152	16	33	-79	-26	-58	81	-29	0
1.067500	-180	-5832	-2009	-12812	-52	-21691	-9947	-3269	-112	-20060	-14161	-11669	-169	-20533	-12398	-12329	-85	-5139	11207	-15634	-107	-24	-96	-68	-138	-17854	8634	-18113	-167	-17347	9982	-13570	34	-16635	6712	-19768	-63	-56	-105	40	-153	15	34	-76	-22	-57	79	-31	-4
1.068333	-186	-6099	-2129	-12542	-34	-21625	-10322	-2817	-153	-19854	-14344	-12473	-173	-20181	-12887	-13399	-96	-5429	10891	-15528	-107	-25	-101	-73	-139	-17526	8391	-17989	-190	-16977	9687	-13462	17	-16317	6798	-19607	-65	-61	-107	38	-154	16	29	-77	-22	-60	80	-30	0
1.069167	-186	-6348	-2215	-12313	-115	-21455	-10678	-2559	-220	-19589	-14513	-13293	-185	-19784	-13424	-14558	-103	-5683	10516	-15506	-104	-23	-102	-74	-133	-17189	8134	-17867	-178	-16595	9434	-13366	-4	-15987	6864	-19436	-62	-51	-108	36	-161	16	32	-76	-22	-60	80	-32	1
1.070000	-205	-6574	-2261	-12132	-141	-21190	-11017	-2494	-247	-19256	-14672	-14092	-131	-19349	-14007	-15807	-113	-5896	10112	-15549	-104	-23	-100	-74	-127	-16838	7864	-17749	-189	-16214	9230	-13287	-67	-15642	6909	-19264	-66	-56	-111	39	-152	16	30	-77	-23	-47	76	-29	0
1.070833	-207	-6780	-2268	-11999	-128	-20823	-11333	-2619	-271	-18858	-14820	-14853	-96	-18881	-14628	-17137	-130	-6074	9686	-15649	-102	-23	-98	-72	-120	-16493	7594	-17629	-227	-15833	9075	-13221	-104	-15296	6932	-19088	-61	-55	-104	37	-148	20	36	-73	-17	-55	82	-25	1
1.071667	-200	-6948	-2227	-11906	-125	-20375	-11626	-2916	-301	-18398	-15010	-15563	-87	-18386	-15287	-18539	-135	-6207	9265	-15780	-102	-19	-93	-69	-102	-16142	7316	-17517	-224	-15449	8958	-13168	-70	-14943	6932	-18904	-60	-55	-105	44	-148	20	35	-74	-17	-55	81	-28	1
1.072500	-203	-7089	-2147	-11869	-133	-19853	-11902	-3376	-284	-17878	-15210	-16226	-77	-17872	-15979	-19995	-122	-6310	8859	-15928	-102	-19	-102	-66	-80	-15788	7045	-17407	-198	-15072	8874	-13151	-74	-14586	6908	-18718	-60	-58	-103	40	-152	5	37	-72	-18	-59	85	-27	2
1.073333	-203	-7188	-2029	-11888	-124	-19268	-12161	-3977	-189	-17307	-15464	-16820	-49	-17347	-16694	-21489	-122	-6372	8492	-16077	-105	-23	-100	-69	-94	-15430	6774	-17304	-196	-14703	8811	-13148	-102	-14223	6860	-18538	-64	-62	-105	39	-149	16	30	-77	-26	-58	82	-30	0
1.074167	-204	-7243	-1876	-11923	-109	-18628	-12407	-4695	-73	-16685	-15721	-17344	-35	-16794	-17417	-22987	-120	-6397	8171	-16202	-107	-19	-102	-67	-104	-15066	6520	-17198	-196	-14343	8783	-13153	-143	-13848	6798	-18329	-64	-56	-104	39	-151	25	35	-76	-19	-57	80	-29	0
1.075000	-207	-7244	-1682	-12008	-109	-17939	-12629	-5491	18	-16021	-16034	-17804	-44	-16270	-18130	-24462	-133	-6380	7911	-16293	-109	-22	-100	-68	-83	-14708	6279	-17098	-179	-13987	8755	-13174	-152	-13490	6721	-18120	-64	-60	-108	39	-152	18	33	-79	-24	-59	80	-22	1
1.075833	-208	-7190	-1461	-12133	-111	-17221	-12841	-6347	35	-15328	-16390	-18191	-36	-15730	-18830	-25900	-163	-6336	7714	-16340	-107	-22	-99	-70	-107	-14339	6060	-16996	-165	-13647	8727	-13199	-135	-13114	6632	-17910	-66	-61	-105	42	-150	17	34	-76	-22	-57	81	-29	0
1.076667	-203	-7072	-1219	-12291	-107	-16491	-13036	-7231	10	-14621	-16788	-18506	-47	-15193	-19510	-27278	-162	-6257	7579	-16334	-110	-22	-110	-69	-134	-13972	5860	-16894	-169	-13313	8690	-13226	-116	-12707	6526	-17683	-65	-57	-105	40	-153	17	32	-76	-24	-59	80	-30	-1
1.077500	-214	-6887	-964	-12486	-118	-15750	-13222	-8110	-28	-13907	-17214	-18772	-25	-14661	-20143	-28555	-146	-6145	7513	-16276	-108	4	-98	-67	-131	-13602	5680	-16789	-158	-12986	8649	-13251	-141	-12368	6422	-17454	-61	-36	-107	43	-152	20	36	-75	-21	-59	82	-27	-1
1.078333	-212	-6620	-705	-12712	-113	-15014	-13394	-8967	-57	-13198	-17676	-18980	-3	-14139	-20726	-29721	-104	-6006	7499	-16166	-104	-21	-96	-65	-135	-13228	5523	-16685	-155	-12678	8581	-13267	-167	-12000	6311	-17224	-62	-55	-102	41	-152	20	36	-73	-22	-56	81	-29	0
1.079167	-203	-6315	-447	-12969	-127	-14292	-13558	-9773	-45	-12505	-18153	-19138	-11	-13630	-21234	-30745	-65	-5842	7532	-16012	-103	-27	-99	-66	-138	-12857	5391	-16577	-166	-12375	8494	-13271	-180	-11638	6203	-16987	-62	-55	-105	43	-152	21	36	-76	-21	-52	86	-25	-1
1.080000	-207	-5921	-202	-13245	-97	-13594	-13699	-10515	-16	-11849	-18626	-19266	-45	-13149	-21664	-31618	-55	-5658	7599	-15822	-103	-21	-95	-75	-149	-12492	5275	-16470	-164	-12101	8375	-13263	-205	-11280	6090	-16752	-61	-53	-102	41	-150	20	36	-73	-21	-56	104	-30	1
1.080833	-211	-5458	20	-13547	-99	-12931	-13825	-11166	32	-11239	-19094	-19364	-50	-12693	-22000	-32254	-59	-5459	7683	-15606	-108	-25	-99	-69	-148	-12129	5188	-16359	-152	-11813	8239	-13221	-231	-10934	5978	-16518	-64	-58	-109	36	-150	18	30	-75	-23	-59	79	-31	0
1.081667	-193	-4928	196	-13853	-92	-12310	-13926	-11726	62	-10680	-19534	-19448	-65	-12272	-22241	-32520	-66	-5250	7769	-15379	-112	-27	-93	-73	-144	-11775	5117	-16254	-169	-11547	8073	-13200	-258	-10601	5863	-16290	-66	-59	-110	36	-159	11	27	-78	-24	-61	79	-36	-5
1.082500	-188	-4339	370	-14154	-91	-11729	-13995	-12181	69	-10185	-19932	-19520	-72	-11878	-22354	-32650	-66	-5033	7852	-15141	-110	-28	-101	-70	-141	-11426	5064	-16132	-151	-11276	7898	-13123	-262	-10274	5760	-16058	-66	-60	-111	36	-153	16	32	-80	-24	-58	80	-32	-1
1.083333	-191	-3694	492	-14430	-80	-11166	-14015	-12521	67	-9744	-20264	-19587	-79	-11527	-22356	-32691	-60	-4812	7911	-14909	-108	-27	-102	-70	-133	-11086	5033	-16008	-142	-11011	7712	-13036	-230	-9968	5656	-15834	-65	-61	-107	38	-153	17	32	-81	-23	-59	81	-31	-1
1.084167	-187	-3004	562	-14672	-75	-10708	-13998	-12766	38	-9381	-20531	-19680	-137	-11217	-22204	-32729	-48	-4592	7934	-14691	-108	-26	-102	-69	-145	-10746	5013	-15878	-160	-10747	7521	-12930	-168	-9660	5550	-15622	-65	-59	-105	43	-152	18	39	-79	-22	-56	84	-31	0
1.085000	-197	-2285	585	-14864	-80	-10280	-13927	-12907	10	-9085	-20710	-19745	-137	-10960	-21976	-32725	-41	-4386	7911	-14497	-108	-25	-95	-67	-170	-10425	5004	-15746	-116	-10480	7331	-12815	-196	-9381	5438	-15391	-63	-58	-107	38	-151	20	33	-75	-21	-56	84	-31	4
1.085833	-188	-1533	553	-14989	-101	-9908	-13791	-12959	-21	-8862	-20778	-19846	-143	-10749	-21594	-32743	-50	-4189	7840	-14324	-105	-25	-100	-68	-169	-10117	5000	-15603	-115	-10206	7149	-12687	-196	-9109	5321	-15182	-59	-59	-107	37	-153	15	28	-75	-21	-58	85	-29	0
1.086667	-178	-783	471	-15030	-128	-9589	-13601	-12929	-45	-8705	-20785	-19955	-150	-10589	-21093	-32671	-68	-4009	7710	-14175	-104	-24	-102	-62	-183	-9822	5006	-15461	-129	-9924	6976	-12558	-197	-8853	5200	-14983	-62	-57	-104	39	-153	17	36	-77	-22	-56	82	-33	-3
1.087500	-181	-44	344	-14976	-143	-9331	-13345	-12835	-38	-8605	-20663	-20083	-159	-10479	-20476	-32341	-81	-3852	7531	-14054	-97	-22	-101	-67	-190	-9535	5013	-15315	-139	-9625	6824	-12427	-185	-8609	5065	-14788	-62	-57	-104	39	-154	19	41	-73	-16	-56	88	-30	2
1.088333	-169	674	180	-14825	-149	-9125	-13022	-12685	-39	-8558	-20439	-20230	-95	-10410	-19755	-31826	-88	-3714	7298	-13952	-105	-25	-101	-67	-180	-9256	5014	-15166	-143	-9352	6689	-12310	-149	-8376	4921	-14603	-63	-59	-107	38	-150	19	36	-75	-24	-57	84	-34	0
1.089167	-171	1343	-17	-14570	-148	-8972	-12638	-12508	-55	-8572	-20108	-20387	-53	-10381	-18947	-31182	-107	-3604	7029	-13863	-108	-24	-102	-68	-186	-8984	5012	-15016	-156	-8994	6582	-12206	-130	-8148	4761	-14430	-73	-57	-105	36	-153	16	33	-78	-22	-62	81	-32	-5
1.090000	-166	1955	-231	-14214	-149	-8866	-12195	-12303	-75	-8592	-19681	-20560	-62	-10386	-18064	-30443	-111	-3518	6706	-13786	-107	-29	-103	-73	-176	-8722	4995	-14871	-184	-8657	6487	-12125	-155	-7927	4588	-14267	-66	-59	-109	35	-159	17	30	-78	-22	-62	78	-32	-6
1.090833	-165	2500	-449	-13760	-164	-8805	-11694	-12078	-91	-8644	-19162	-20730	-74	-10404	-17117	-29612	-107	-3455	6368	-13699	-105	-23	-100	-70	-182	-8455	4975	-14721	-199	-8292	6430	-12058	-174	-7697	4409	-14104	-64	-61	-109	36	-153	20	34	-77	-23	-56	84	-29	2
1.091667	-171	2970	-658	-13217	-158	-8774	-11153	-11881	-86	-8703	-18551	-20889	-47	-10430	-16121	-28713	-107	-3410	6020	-13615	-100	-24	-98	-66	-196	-8183	4936	-14564	-201	-7913	6373	-12031	-169	-7465	4214	-13949	-61	-58	-102	43	-149	20	38	-72	-27	-56	82	-27	2
1.092500	-165	3339	-848	-12616	-182	-8779	-10588	-11693	-84	-8781	-17876	-21052	-64	-10452	-15109	-27754	-125	-3388	5667	-13484	-103	-22	-102	-70	-205	-7912	4873	-14437	-172	-7513	6332	-12033	-172	-7229	4008	-13803	-60	-56	-104	39	-151	18	36	-73	-21	-56	77	-26	1
1.093333	-160	3594	-1007	-11974	-190	-8809	-10001	-11527	-61	-8825	-17133	-21201	-107	-10461	-14095	-26745	-146	-3387	5313	-13341	-104	-22	-100	-67	-215	-7631	4793	-14303	-161	-7107	6298	-12069	-182	-6984	3795	-13630	-59	-58	-105	42	-153	20	34	-74	-22	-57	82	-28	-4
1.094167	-160	3754	-1120	-11312	-194	-8855	-9403	-11395	-35	-8902	-16342	-21329	-136	-10443	-13093	-25694	-139	-3398	4977	-13166	-104	-22	-101	-69	-228	-7348	4690	-14173	-163	-6680	6271	-12142	-145	-6725	3578	-13524	-61	-56	-105	43	-153	19	30	-74	-18	-55	85	-27	0
1.095000	-144	3796	-1186	-10658	-211	-8912	-8812	-11297	-26	-8889	-15515	-21426	-152	-10384	-12127	-24601	-113	-3431	4657	-12977	-108	-19	-102	-68	-224	-7051	4571	-14049	-156	-6256	6233	-12247	-117	-6458	3358	-13383	-64	-55	-105	41	-151	20	37	-75	-22	-57	85	-29	0
1.095833	-167	3730	-1192	-10028	-225	-8966	-8246	-11243	2	-8876	-14665	-21488	-135	-10279	-11219	-23469	-105	-3460	4385	-12706	-108	-22	-102	-70	-232	-6744	4431	-13929	-149	-5820	6188	-12384	-90	-6171	3141	-13237	-65	-58	-105	41	-151	11	34	-77	-22	-53	84	-31	1
1.096667	-173	3553	-1137	-9460	-203	-9002	-7711	-11222	16	-8823	-13804	-21504	-130	-10116	-10367	-22285	-115	-3502	4133	-12417	-108	-21	-101	-67	-227	-6432	4275	-13807	-159	-5373	6124	-12549	-92	-5874	2929	-13087	-64	-59	-104	44	-153	19	33	-76	-19	-55	84	-28	-5
1.097500	-171	3276	-1022	-8973	-176	-9020	-7227	-11243	36	-8727	-12936	-21468	-116	-9890	-9597	-21069	-160	-3542	3919	-12093	-103	-21	-101	-66	-241	-6109	4099	-13681	-178	-4950	6043	-12736	-104	-5560	2732	-12928	-62	-43	-105	45	-152	17	30	-76	-44	-56	84	-27	-1
1.098333	-179	2900	-852	-8589	-174	-9013	-6794	-11298	19	-8584	-12072	-21378	-118	-9602	-8916	-19817	-114	-3581	3739	-11736	-105	-19	-101	-69	-254	-5779	3915	-13552	-216	-4533	5936	-12939	-65	-5244	2542	-12759	-62	-57	-105	42	-152	17	32	-74	-22	-57	82	-29	-4
1.099167	-182	2443	-630	-8324	-180	-8958	-6422	-11385	-13	-8388	-11224	-21227	-127	-9247	-8334	-18526	-113	-3616	3590	-11352	-103	-18	-99	-65	-263	-5447	3724	-13409	-229	-4129	5807	-13149	-42	-4907	2378	-12571	-61	-55	-104	19	-151	20	33	-74	-23	-55	86	-29	0
1.100000	-179	1915	-368	-8179	-201	-8858	-6111	-11494	-40	-8163	-10392	-21005	-154	-8832	-7851	-17206	-115	-3642	3463	-10944	-102	-17	-98	-66	-265	-5117	3534	-13258	-214	-3747	5656	-13366	-72	-4570	2230	-12360	-59	-53	-107	42	-148	21	39	-74	-21	-53	96	-25	-1
1.100833	-169	1324	-77	-8169	-214	-8707	-5870	-11631	-76	-7887	-9595	-20712	-188	-8368	-7475	-15855	-131	-3658	3359	-10521	-104	-23	-100	-72	-276	-4801	3345	-13093	-177	-3398	5489	-13579	-62	-4239	2103	-12136	-65	-58	-108	38	-151	16	28	-76	-23	-57	78	-30	-3
1.101667	-163	685	230	-8286	-219	-8501	-5691	-11778	-115	-7579	-8831	-20359	-193	-7859	-7192	-14472	-119	-3667	3261	-10087	-105	-23	-100	-73	-286	-4494	3157	-12906	-152	-3076	5281	-13775	-42	-3903	2002	-11889	-64	-59	-112	38	-153	18	30	-76	-24	-59	77	-42	-3
1.102500	-150	24	543	-8516	-203	-8234	-5567	-11937	-132	-7232	-8106	-19921	-210	-7295	-6996	-13071	-93	-3653	3175	-9643	-104	-23	-100	-74	-298	-4202	3012	-12700	-172	-2792	5076	-13945	-51	-3573	1934	-11620	-65	-55	-112	37	-153	15	30	-78	-24	-60	80	-30	0
1.103333	-149	-648	842	-8847	-173	-7904	-5487	-12103	-125	-6848	-7421	-19407	-242	-6745	-6879	-11670	-84	-3623	3083	-9202	-108	-23	-99	-68	-294	-3929	2875	-12469	-176	-2555	4868	-14086	-80	-3256	1893	-11325	-64	-57	-110	39	-149	18	33	-76	-22	-59	81	-31	-1
1.104167	-147	-1316	1121	-9257	-151	-7524	-5449	-12294	-99	-6442	-6785	-18830	-245	-6178	-6830	-10277	-84	-3574	2978	-8754	-105	-21	-101	-69	-289	-3689	2769	-12216	-161	-2349	4659	-14186	-83	-2958	1881	-11010	-61	-56	-99	41	-149	20	37	-76	-23	-57	82	-28	0
1.105000	-138	-1968	1366	-9721	-138	-7063	-5433	-12445	-56	-6016	-6201	-18178	-231	-5618	-6832	-8909	-96	-3503	2855	-8311	-99	-19	-100	-69	-286	-3471	2696	-11944	-145	-2200	4463	-14242	-78	-2678	1897	-10675	-74	-55	-104	40	-149	18	36	-76	-17	-58	71	-29	3
1.105833	-135	-2592	1563	-10218	-122	-6559	-5432	-12625	0	-5581	-5675	-17471	-246	-5102	-6869	-7587	-97	-3408	2710	-7866	-102	-21	-99	-70	-286	-3295	2658	-11650	-145	-2103	4279	-14250	-83	-2420	1946	-10325	-63	-55	-105	39	-150	19	35	-78	-24	-59	79	-30	0
1.106667	-125	-3177	1707	-10715	-110	-6003	-5426	-12803	17	-5145	-5203	-16700	-247	-4610	-6936	-6315	-120	-3289	2539	-7431	-113	-24	-101	-70	-297	-3155	2670	-11349	-138	-2054	4121	-14201	-111	-2194	2014	-9955	-69	-61	-109	38	-154	15	30	-78	-25	-59	80	-31	-3
1.107500	-127	-3710	1791	-11205	-73	-5403	-5408	-12987	8	-4709	-4794	-15875	-228	-4166	-6996	-5121	-152	-3149	2340	-6991	-104	-24	-100	-69	-292	-3048	2726	-11027	-162	-2056	4000	-14092	-119	-1989	2120	-9569	-60	-56	-105	38	-148	16	37	-78	-17	-62	78	-28	4
1.108333	-133	-4184	1817	-11600	-19	-4761	-5367	-13173	-5	-4275	-4432	-15008	-233	-3783	-7048	-3994	-148	-2977	2108	-6566	-111	-8	-102	-69	-303	-2980	2826	-10699	-156	-2102	3917	-13924	-146	-1822	2249	-9176	-69	-61	-108	41	-153	15	34	-81	-21	-60	79	-31	0
1.109167	-119	-4589	1776	-11943	-16	-4079	-5288	-13371	1	-3858	-4127	-14112	-241	-3455	-7075	-3027	-132	-2789	1844	-6136	-107	-24	-101	-72	-297	-2953	2967	-10366	-147	-2197	3882	-13690	-181	-1686	2401	-8772	-64	-61	-109	56	-151	11	34	-80	-28	-64	79	-32	-5
1.110000	-127	-4935	1675	-12200	-8	-3374	-5172	-13577	3	-3457	-3879	-13186	-236	-3187	-7068	-2156	-131	-2575	1549	-5730	-112	-23	-104	-72	-279	-2959	3162	-10038	-146	-2323	3892	-13404	-196	-1577	2583	-8361	-63	-61	-109	35	-154	32	30	-78	-23	-75	79	-30	0
1.110833	-135	-5208	1517	-12347	51	-2637	-5006	-13796	5	-3087	-3673	-12251	-259	-2973	-7017	-1412	-111	-2339	1228	-5303	-103	-21	-111	-68	-275	-2993	3398	-9710	-149	-2487	3960	-13047	-215	-1500	2792	-7934	-63	-58	-105	41	-150	17	30	-74	-23	-59	81	-46	0
1.111667	-121	-5410	1303	-12376	75	-1884	-4792	-14027	0	-2730	-3506	-11312	-263	-2797	-6912	-807	-109	-2089	885	-4896	-88	-22	-97	-67	-290	-3063	3674	-9392	-143	-2678	4081	-12636	-211	-1455	3029	-7507	-67	-58	-105	41	-153	18	37	-73	-21	-60	85	-23	0
1.112500	-122	-5555	1039	-12292	49	-1123	-4535	-14279	-38	-2389	-3382	-10381	-257	-2665	-6761	-350	-127	-1830	518	-4509	-104	-22	-98	-69	-277	-3158	3990	-9091	-125	-2888	4249	-12177	-242	-1437	3282	-7081	-61	-57	-100	42	-152	18	35	-76	-21	-57	82	-29	-4
1.113333	-128	-5638	730	-12099	18	-350	-4238	-14551	-81	-2110	-3273	-9467	-286	-2545	-6554	-34	-110	-1557	138	-4145	-104	-23	-98	-77	-249	-3271	4336	-8805	-115	-3108	4465	-11676	-276	-1446	3557	-6648	-62	-57	-109	41	-152	18	34	-74	-19	-57	80	-29	0
1.114167	-116	-5665	402	-11805	17	426	-3898	-14844	-114	-1836	-3193	-8592	-320	-2423	-6308	138	-88	-1288	-253	-3810	-103	-21	-101	-67	-251	-3404	4712	-8540	-114	-3336	4724	-11113	-291	-1476	3856	-6211	-65	-59	-107	40	-149	19	35	-74	-23	-60	81	-29	1
1.115000	-104	-5647	38	-11416	2	1208	-3532	-15154	-103	-1562	-3123	-7760	-294	-2281	-6021	178	-109	-1021	-653	-3515	-107	-26	-105	-70	-236	-3542	5104	-8296	-75	-3550	5023	-10563	-370	-1529	4173	-5774	-68	-61	-110	61	-154	13	28	-79	-25	-60	82	-30	-3
1.115833	-113	-5586	-343	-10951	-46	1993	-3143	-15482	-88	-1332	-3054	-6988	-201	-2093	-5709	106	-105	-751	-1049	-3260	-108	-26	-101	-69	-201	-3689	5513	-8067	-51	-3755	5348	-9964	-372	-1598	4521	-5326	-65	-59	-107	41	-153	15	34	-77	-24	-59	81	-31	-6
1.116667	-115	-5488	-735	-10421	-84	2775	-2738	-15821	-21	-1079	-2979	-6275	-90	-1830	-5375	-42	-110	-498	-1448	-3060	-108	-25	-102	-69	-178	-3827	5929	-7855	-51	-3934	5695	-9346	-470	-1674	4885	-4879	-61	-81	-110	47	-152	18	34	-78	-23	-58	81	-32	-1
1.117500	-113	-5354	-1128	-9861	-86	3563	-2324	-16167	7	-810	-2891	-5639	26	-1477	-5047	-332	-104	-254	-1829	-2919	-102	-22	-101	-67	-151	-3957	6353	-7658	-29	-4083	6055	-8709	-731	-1754	5265	-4467	-61	-59	-104	40	-150	18	34	-74	-22	-58	84	-31	2
1.118333	-125	-5205	-1523	-9263	-65	4338	-1917	-16532	21	-516	-2774	-5094	118	-1014	-4733	-662	-103	-31	-2200	-2857	-108	-22	-103	-65	-122	-4079	6763	-7468	-9	-4194	6422	-8074	-724	-1838	5661	-3963	-69	-57	-108	40	-147	19	34	-73	-21	-53	86	-26	-1
1.119167	-141	-5039	-1917	-8667	-66	5115	-1513	-16907	-6	-184	-2658	-4644	53	-434	-4451	-1026	-97	168	-2555	-2861	-102	-19	-98	-69	-92	-4180	7167	-7289	-46	-4263	6772	-7439	-591	-1917	6072	-3502	-60	-53	-104	43	-149	16	36	-73	-22	-53	84	-26	0
1.120000	-114	-4861	-2288	-8101	-121	5883	-1126	-17266	-73	193	-2503	-4301	-119	273	-4207	-1412	-75	345	-2891	-2954	-103	-19	-99	-65	-81	-4262	7552	-7111	-86	-4287	7106	-6811	-517	-1994	6499	-3033	-62	-55	-104	10	-152	18	34	-70	-23	-52	85	-26	-5
1.120833	-112	-4675	-2663	-7563	-173	6635	-758	-17648	-176	620	-2325	-4069	-270	1105	-4017	-1803	-78	490	-3201	-3123	-96	-19	-99	-66	-102	-4321	7905	-6939	-103	-4268	7410	-6195	-464	-2057	6927	-2573	-61	-57	-102	42	-152	19	32	-73	-24	-53	86	-27	-1
1.121667	-124	-4480	-3011	-7074	-203	7364	-409	-18013	-213	1106	-2117	-3949	-318	2068	-3876	-2167	-103	619	-3484	-3371	-104	-23	-102	-68	-70	-4351	8232	-6758	-104	-4199	7682	-5584	-429	-2102	7370	-2102	-63	-57	-107	39	-150	19	34	-75	-45	-51	79	-30	0
1.122500	-134	-4287	-3339	-6644	-177	8058	-90	-18359	-136	1647	-1881	-3944	-297	3126	-3794	-2487	-108	716	-3735	-3690	-103	-23	-100	-68	-57	-4347	8529	-6570	-86	-4080	7911	-4993	-319	-2133	7811	-1648	-63	-57	-104	40	-151	18	34	-77	-23	-52	80	-30	-1
1.123333	-131	-4090	-3642	-6284	-95	8713	245	-18690	-33	2251	-1614	-4062	-267	4263	-3759	-2749	-102	788	-3954	-4071	-104	-25	-104	-67	-52	-4317	8778	-6367	-84	-3920	8085	-4419	-219	-2146	8251	-1196	-65	-60	-108	37	-155	13	32	-77	-26	-53	82	-30	-6
1.124167	-142	-3891	-3916	-6001	-18	9317	557	-18995	19	2892	-1322	-4295	-253	5448	-3764	-2934	-96	852	-4137	-4497	-105	-25	-102	-68	-48	-4250	8995	-6153	-108	-3716	8208	-3860	-146	-2132	8688	-752	-63	-59	-103	39	-151	20	34	-75	-26	-49	81	-27	-18
1.125000	-147	-3685	-4154	-5792	13	9850	872	-19269	39	3581	-999	-4610	-228	6644	-3791	-3028	-67	888	-4277	-4968	-105	-22	-101	-68	-57	-4157	9166	-5924	-132	-3476	8274	-3324	-69	-2096	9112	-326	-66	-57	-99	39	-154	18	36	-75	-24	-50	80	-28	0
1.125833	-149	-3476	-4358	-5665	0	10307	1192	-19507	51	4275	-661	-5078	-190	7806	-3834	-3036	-42	908	-4380	-5456	-104	-17	-97	-70	-43	-4026	9290	-5687	-164	-3207	8275	-2803	-32	-2037	9541	78	-65	-57	-102	42	-150	21	36	-70	-21	-50	80	-27	0
1.126667	-135	-3264	-4524	-5616	-40	10666	1515	-19710	81	4945	-301	-5616	-149	8899	-3869	-2944	-41	915	-4440	-5972	-102	-21	-98	-68	-49	-3873	9367	-5439	-167	-2918	8209	-2307	4	-1951	9943	452	-60	-57	-102	40	-151	17	34	-70	-21	-49	82	-26	1
1.127500	-112	-3044	-4644	-5641	-30	10918	1851	-19867	128	5632	75	-6241	-129	9878	-3871	-2756	-51	910	-4461	-6453	-105	-21	-98	-69	-70	-3693	9381	-5180	-154	-2607	8084	-1827	39	-1860	10325	801	-61	-57	-103	41	-151	17	35	-75	-22	-51	84	-26	0
1.128333	-110	-2819	-4728	-5727	-6	11046	2216	-19975	145	6250	466	-6931	-167	10692	-3823	-2476	-47	901	-4442	-6921	-108	-18	-99	-69	-70	-3491	9380	-4920	-160	-2291	7884	-1364	69	-1739	10686	1095	-62	-57	-103	40	-150	8	34	-76	-23	-51	112	-25	-1
1.129167	-121	-2591	-4767	-5863	34	11053	2610	-20025	114	6792	876	-7653	-173	11316	-3704	-2108	-45	885	-4385	-7349	-108	-21	-100	-66	-56	-3263	9324	-4657	-172	-1978	7628	-911	115	-1607	11017	1386	-63	-59	-103	40	-150	16	33	-75	-21	-51	82	-27	0
1.130000	-131	-2355	-4759	-6039	45	10921	3033	-20018	40	7223	1293	-8398	-199	11710	-3495	-1658	-31	874	-4285	-7730	-107	-21	-102	-67	-52	-3021	9219	-4397	-181	-1661	7313	-476	158	-1461	11323	1631	-65	-56	-108	38	-152	12	11	-77	-21	-52	82	-27	-5
1.130833	-159	-2117	-4707	-6241	17	10656	3486	-19936	-53	7542	1727	-9133	-225	11848	-3167	-1143	-34	880	-4155	-8053	-104	-18	-97	-66	-52	-2765	9076	-4143	-178	-1354	6941	-43	182	-1303	11601	1838	-63	-57	-103	42	-158	22	38	-73	-22	-51	86	-23	-5
1.131667	-148	-1869	-4610	-6445	4	10254	3969	-19787	-98	7709	2170	-9835	-232	11693	-2717	-573	-44	866	-3989	-8305	-105	-21	-100	-69	-62	-2499	8888	-3906	-182	-1065	6509	385	236	-1143	11835	2004	-60	-58	-103	29	-148	21	34	-75	-24	-53	82	-26	0
1.132500	-168	-1630	-4483	-6652	-3	9730	4472	-19561	-113	7715	2621	-10477	-186	11305	-2132	36	-44	869	-3803	-8488	-105	-19	-103	-66	-58	-2230	8667	-3682	-195	-792	6033	810	243	-980	12031	2134	-64	-53	-105	40	-150	19	34	-74	-25	-56	84	-25	-3
1.133333	-170	-1388	-4318	-6826	-27	9090	5012	-19250	-110	7550	3088	-11036	-129	10633	-1409	680	-33	890	-3596	-8598	-107	-33	-98	-70	-46	-1957	8406	-3478	-203	-537	5509	1239	246	-825	12190	2238	-66	-56	-105	38	-154	18	34	-77	-26	-55	82	-31	0
1.134167	-183	-1154	-4146	-6971	-57	8337	5571	-18850	-88	7209	3572	-11479	-121	9701	-555	1332	-23	920	-3376	-8652	-104	-21	-96	-68	-41	-1685	8112	-3294	-182	-304	4939	1651	271	-673	12311	2307	-62	-56	-105	40	-150	18	36	-74	-21	-44	80	-25	1
1.135000	-204	-931	-3906	-7065	-63	7483	6137	-18361	-69	6695	4061	-11790	-166	8548	424	1982	-23	965	-3149	-8631	-103	-21	-100	-69	-52	-1417	7784	-3132	-182	-91	4338	2112	284	-541	12386	2354	-61	-70	-104	40	-152	15	34	-75	-21	-58	82	-27	0
1.135833	-212	-725	-3674	-7103	-84	6558	6709	-17779	-72	6019	4560	-11943	-217	7216	1509	2622	-29	1029	-2922	-8558	-107	-29	-100	-70	-45	-1170	7429	-2989	-195	101	3704	2564	331	-396	12420	2387	-67	-58	-103	38	-150	19	36	-75	-24	-57	81	-28	1
1.136667	-206	-531	-3419	-7068	-110	5574	7278	-17107	-97	5200	5074	-11929	-260	5744	2685	3239	-43	1097	-2700	-8428	-105	-21	-103	-67	-32	-903	7038	-2867	-200	273	3034	3026	319	-280	12405	2409	-61	-76	-108	35	-151	19	35	-74	-23	-58	81	-29	0
1.137500	-203	-361	-3153	-6964	-134	4551	7837	-16341	-103	4262	5593	-11725	-297	4181	3926	3817	-23	1186	-2486	-8261	-104	-21	-100	-69	-19	-661	6626	-2756	-168	436	2321	3503	306	-160	12350	2427	-61	-56	-108	39	-148	22	38	-70	-19	-53	84	-27	4
1.138333	-190	-215	-2881	-6783	-142	3514	8371	-15491	-99	3219	6120	-11341	-346	2596	5192	4351	-24	1294	-2291	-8060	-101	-21	-100	-67	-13	-432	6182	-2662	-171	577	1637	3995	342	-55	12246	2440	-62	-52	-104	41	-149	22	33	-74	-21	-58	85	-24	0
1.139167	-210	-102	-2606	-6534	-141	2467	8876	-14547	-139	2114	6652	-10765	-362	1044	6458	4820	-29	1394	-2115	-7840	-103	-23	-109	-64	-14	-219	5713	-2578	-174	708	916	4494	329	33	12096	2467	-63	-56	-104	40	-148	21	37	-72	-17	-55	85	-27	0
1.140000	-229	-10	-2327	-6215	-146	1430	9357	-13527	-176	983	7186	-10019	-346	-422	7683	5231	-33	1510	-1965	-7607	-107	-22	-100	-66	-29	-22	5220	-2502	-186	831	181	4998	270	115	11900	2499	-63	-56	-101	47	-150	20	34	-74	-23	-60	81	-31	-1
1.140833	-231	42	-2051	-5845	-154	422	9795	-12434	-188	-145	7711	-9115	-355	-1746	8844	5573	-43	1628	-1840	-7370	-107	-24	-103	-73	-43	161	4696	-2421	-187	948	-553	5511	245	196	11664	2551	-66	-62	-110	41	-149	13	30	-77	-26	-59	81	-30	-4
1.141667	-218	73	-1771	-5419	-150	-529	10208	-11276	-211	-1229	8238	-8064	-372	-2892	9916	5846	-46	1757	-1741	-7132	-109	-25	-102	-72	-41	326	4155	-2333	-207	1056	-1293	6030	214	264	11371	2616	-66	-60	-107	37	-152	11	30	-73	-26	-62	79	-34	-6
1.142500	-220	59	-1485	-4958	-161	-1430	10588	-10059	-221	-2247	8754	-6887	-401	-3830	10884	6056	-48	1884	-1661	-6901	-111	-27	-104	-65	-40	482	3585	-2234	-219	1165	-2016	6547	182	336	11064	2704	-64	-61	-109	35	-158	16	32	-76	-24	-59	80	-32	-4
1.143333	-217	27	-1192	-4479	-156	-2258	10948	-8793	-231	-3171	9271	-5622	-421	-4523	11712	6190	-66	2008	-1599	-6680	-108	-23	-101	-72	-65	627	3007	-2123	-233	1268	-2723	7057	156	406	10708	2808	-64	-62	-109	36	-155	39	32	-75	-23	-62	79	-36	-3
1.144167	-196	-21	-896	-3997	-149	-3023	11272	-7480	-275	-3982	9779	-4293	-410	-4998	12399	6260	-45	2122	-1554	-6454	-111	-24	-102	-70	-45	760	2404	-1990	-252	1364	-3400	7554	159	473	10317	2927	-62	-60	-108	36	-150	18	29	-74	-22	-55	82	-33	-1
1.145000	-186	-122	-587	-3521	-126	-3714	11635	-6133	-286	-4661	10277	-2947	-412	-5223	12930	6265	-48	2227	-1523	-6290	-103	-21	-100	-69	-43	885	1779	-1837	-250	1450	-4045	8034	154	555	9888	3049	-65	-52	-104	40	-151	20	32	-73	-25	-56	80	-30	1
1.145833	-182	-236	-263	-3074	-125	-4336	11980	-4758	-260	-5200	10774	-1607	-410	-5223	13323	6207	-49	2315	-1495	-6119	-105	-21	-101	-59	-59	1006	1142	-1676	-238	1529	-4650	8493	142	607	9428	3181	-66	-60	-108	40	-153	18	33	-76	-23	-58	84	-29	0
1.146667	-194	-377	73	-2668	-114	-4882	12345	-3372	-260	-5593	11255	-307	-385	-5026	13575	6093	-64	2387	-1470	-5963	-105	-22	-100	-68	-60	1120	488	-1472	-249	1586	-5211	8920	133	693	8940	3314	-63	-60	-105	41	-190	16	32	-78	-18	-57	79	-33	0
1.147500	-189	-538	474	-2322	-112	-5353	12734	-1982	-254	-5854	11735	933	-385	-4656	13675	5926	-59	2436	-1435	-5826	-103	-22	-110	-70	-57	1227	-178	-1259	-238	1635	-5739	9311	121	734	8423	3434	-62	-59	-108	38	-152	17	28	-87	-22	-58	79	-33	1
1.148333	-184	-708	786	-2039	-118	-5758	13161	-607	-252	-5975	12215	2086	-394	-4160	13684	5711	-44	2459	-1391	-5701	-105	-24	-107	-73	-66	1328	-856	-1026	-233	1657	-6153	9657	87	780	7889	3539	-65	-60	-112	35	-156	2	29	-78	-25	-60	75	-35	-5
1.149167	-181	-906	1161	-1835	-131	-6103	13635	808	-246	-5991	12699	3125	-365	-3570	13618	5454	-38	2465	-1325	-5589	-113	-26	-104	-73	-69	1434	-1516	-776	-230	1668	-6518	9963	24	846	7342	3621	-66	-60	-108	37	-155	10	29	-79	-25	-62	79	-48	-1
1.150000	-172	-1108	1552	-1691	-128	-6381	14174	2209	-217	-5894	13198	4046	-325	-2935	13502	5161	-30	2450	-1235	-5484	-108	-26	-102	-73	-76	1543	-2202	-516	-238	1653	-6812	10215	-25	895	6779	3672	-65	-59	-109	38	-154	16	34	-78	-28	-60	77	-35	-8
1.150833	-168	-1323	1950	-1660	-122	-6607	14767	3593	-198	-5712	13709	4835	-263	-2294	13366	4833	-17	2416	-1114	-5407	-108	-23	-99	-73	-102	1655	-2865	-247	-246	1619	-7026	10422	-30	947	6208	3690	-60	-60	-104	42	-153	17	34	-74	11	-57	82	-27	0
1.151667	-174	-1552	2350	-1688	-153	-6783	15425	4968	-184	-5469	14242	5494	-262	-1685	13238	4464	-17	2361	-963	-5295	-103	-23	-99	-69	-108	1769	-3513	26	-206	1565	-7169	10567	-41	986	5631	3655	-61	-57	-104	38	-150	18	36	-74	-22	-58	82	-29	-1
1.152500	-176	-1796	2741	-1799	-133	-6919	16133	6330	-176	-5182	14796	6021	-290	-1121	13150	4067	-24	2288	-785	-5214	-104	-22	-99	-70	-113	1884	-4147	296	-196	1493	-7233	10660	-34	1021	5048	3578	-62	-56	-105	40	-152	15	35	-78	-21	-56	85	-26	-1
1.153333	-180	-2049	3120	-1979	-139	-7009	16892	7677	-177	-4870	15380	6425	-318	-653	13127	3636	-28	2203	-575	-5141	-105	-22	-98	-68	-117	2001	-4760	558	-186	1405	-7211	10690	-46	1049	4470	3448	-50	-59	-107	40	-152	18	22	-78	-22	-56	82	-29	-1
1.154167	-182	-2306	3489	-2223	-130	-7067	17692	9017	-136	-4551	15994	6718	-342	-291	13197	3172	-16	2106	-336	-5070	-108	-21	-98	-70	-124	2116	-5335	815	-180	1307	-7122	10668	-63	1072	3895	3263	-59	-56	-105	41	-149	17	29	-74	-17	-56	84	-28	4
1.155000	-183	-2575	3811	-2514	-122	-7093	18520	10338	-145	-4238	16636	6915	-376	-47	13371	2679	-24	2002	-69	-5004	-103	-22	-98	-68	-120	2257	-5870	1057	-174	1205	-6967	10590	-62	1087	3320	3022	-61	-55	-105	41	-151	15	34	-74	-21	-56	80	-29	-1
1.155833	-183	-2851	4114	-2847	-130	-7101	19350	11632	-146	-3957	17302	7022	-423	90	13667	2159	-38	1893	218	-4953	-103	-23	-99	-69	-135	2334	-6361	1281	-159	1098	-6749	10456	-73	1101	2757	2732	-62	-56	-104	39	-153	13	34	-78	-24	-58	81	-29	-1
1.156667	-200	-3131	4379	-3209	-141	-7087	20177	12900	-163	-3707	17996	7056	-471	107	14098	1607	-32	1787	521	-4915	-105	-26	-101	-70	-147	2428	-6796	1485	-169	995	-6480	10267	-67	1110	2198	2395	-64	-58	-99	38	-154	18	33	-78	-23	-59	79	-32	-3
1.157500	-220	-3405	4600	-3560	-143	-7060	20947	14138	-199	-3497	18710	7032	-509	23	14665	1034	-38	1682	838	-4892	-107	-22	-99	-69	-163	2503	-7165	1673	-181	911	-6161	10036	-67	1125	1653	2010	-61	-56	-107	38	-154	17	34	-74	-22	-57	81	-18	0
1.158333	-217	-3673	4777	-3957	-132	-7023	21670	15342	-229	-3328	19445	6963	-545	-152	15362	439	-45	1583	1157	-4878	-104	-19	-100	-69	-191	2564	-7465	1837	-183	837	-5809	9757	-93	1130	1112	1591	-60	-57	-104	43	-150	18	35	-74	-27	-55	84	-28	2
1.159167	-207	-3923	4903	-4324	-122	-6992	22311	16498	-263	-3215	20173	6846	-566	-386	16181	-166	-45	1491	1471	-4897	-103	-17	-98	-65	-198	2589	-7690	1981	-162	782	-5430	9443	-112	1143	585	1144	-60	-53	-104	41	-148	19	32	-73	-21	-55	85	-27	2
1.160000	-205	-4163	4982	-4681	-116	-6966	22840	17588	-298	-3147	20898	6687	-553	-677	17109	-794	-55	1397	1772	-4927	-103	-18	-97	-64	-205	2581	-7830	2105	-152	753	-5030	9085	-99	1152	46	670	-64	-59	-102	41	-151	19	37	-74	-24	-53	81	-26	1
1.160833	-190	-4376	5014	-5018	-145	-6955	23260	18628	-324	-3134	21593	6485	-522	-998	18144	-1435	-43	1314	2066	-4992	-103	-21	-87	-68	-238	2533	-7892	2207	-151	745	-4630	8690	-80	1163	-463	178	-66	-59	-103	41	-150	17	29	-77	-14	-57	81	-29	0
1.161667	-181	-4574	4996	-5328	-187	-6953	23531	19565	-353	-3163	22252	6229	-569	-1337	19257	-2090	-44	1231	2324	-5081	-105	-25	-101	-70	-231	2441	-7858	2294	-133	760	-4224	8262	-127	1174	-981	-321	-62	-60	-108	34	-152	16	34	-76	-23	-59	77	-30	-3
1.162500	-199	-4734	4945	-5604	-220	-6986	23655	20396	-369	-3233	22857	5928	-582	-1653	20431	-2750	-53	1161	2562	-5189	-108	-21	-95	-67	-231	2306	-7737	2369	-120	804	-3815	7810	-138	1189	-1486	-815	-63	-59	-107	41	-151	16	28	-76	-19	-55	80	-29	0
1.163333	-186	-4857	4860	-5852	-250	-7031	23620	21096	-355	-3338	23398	5547	-591	-1945	21640	-3418	-56	1097	2777	-5313	-111	-22	-97	-67	-223	2133	-7514	2437	-119	867	-3414	7336	-52	1204	-1975	-1298	-55	-58	-107	40	-150	17	35	-75	-24	-59	79	-28	-1
1.164167	-188	-4940	4754	-6073	-247	-7097	23423	21643	-316	-3477	23841	5074	-575	-2197	22850	-4099	-50	1045	2957	-5457	-104	-22	-97	-70	-232	1911	-7211	2493	-120	954	-3027	6836	5	1219	-2455	-1765	-64	-57	-108	42	-152	19	32	-76	-23	-57	76	-27	0
1.165000	-172	-4985	4627	-6277	-232	-7187	23063	22013	-265	-3639	24174	4493	-551	-2399	24042	-4781	-48	997	3107	-5603	-105	-24	-100	-72	-249	1647	-6811	2550	-118	1044	-2650	6317	10	1225	-2925	-2227	-66	-61	-111	39	-151	17	29	-77	-24	-62	78	-31	-3
1.165833	-170	-4982	4491	-6455	-229	-7290	22553	22177	-230	-3823	24393	3791	-491	-2538	25187	-5471	-53	964	3231	-5748	-117	-22	-100	-67	-240	1351	-6334	2604	-111	1149	-2278	5783	-3	1235	-3365	-2642	-61	-58	-107	38	-151	17	32	-72	-24	-61	81	-31	-1
1.166667	-168	-4937	4355	-6614	-196	-7401	21911	22120	-212	-4012	24476	2948	-461	-2614	26272	-6175	-52	938	3328	-5889	-109	-21	-99	-68	-267	1025	-5782	2661	-113	1257	-1915	5232	-42	1232	-3786	-3032	-63	-58	-104	40	-153	43	35	-73	-24	-60	81	-31	0
1.167500	-158	-4848	4228	-6782	-170	-7511	21147	21826	-218	-4216	24409	1952	-395	-2630	27274	-6888	-36	930	3402	-6011	-105	-23	-97	-69	-277	677	-5162	2720	-101	1364	-1556	4661	-19	1219	-4170	-3391	-65	-59	-105	40	-151	16	33	-77	-28	-58	82	-28	0
1.168333	-142	-4730	4107	-6942	-187	-7656	20284	21272	-235	-4397	24190	790	-321	-2585	28158	-7620	-31	931	3452	-6109	-109	-24	-97	-69	-275	314	-4479	2784	-97	1456	-1197	4083	28	1191	-4517	-3721	-67	-59	-104	35	-154	18	34	-76	-25	-57	80	-30	-1
1.169167	-134	-4573	4002	-7096	-196	-7722	19340	20441	-224	-4613	23812	-545	-237	-2478	28919	-8360	-50	948	3488	-6178	-108	-22	-97	-70	-287	-68	-3753	2849	-94	1538	-841	3498	7	1145	-4818	-4014	-59	-60	-105	38	-154	15	42	-78	-22	-60	79	-31	1
1.170000	-134	-4390	3909	-7255	-183	-7796	18344	19326	-172	-4795	23283	-2044	-146	-2323	29547	-9118	-63	980	3513	-6213	-109	-23	-98	-69	-276	-415	-2991	2918	-83	1606	-480	2906	-48	1074	-5070	-4268	-63	-59	-107	34	-150	16	29	-75	-22	-58	82	-27	3
1.170833	-139	-4185	3848	-7408	-177	-7838	17319	17963	-117	-4951	22609	-3700	-68	-2103	30034	-9887	-51	1032	3534	-6202	-104	-25	-96	-67	-276	-756	-2211	2990	-86	1663	-103	2311	-77	992	-5257	-4484	-62	-62	-102	42	-147	17	32	-75	-19	-60	86	-27	2
1.171667	-136	-3966	3804	-7562	-147	-7844	16298	16320	-69	-5075	21805	-5545	19	-1882	30376	-10678	-47	1095	3538	-6156	-100	-18	-94	-64	-294	-1075	-1413	3058	-92	1703	290	1712	-91	876	-5379	-4672	-62	-56	-101	41	-144	17	36	-72	-16	-53	85	-27	0
1.172500	-129	-3742	3774	-7711	-115	-7808	15289	14411	-59	-5171	20865	-7470	102	-1616	30568	-11496	-74	1169	3541	-6067	-101	-22	-96	-68	-303	-1364	-617	3111	-119	1722	694	1103	-251	726	-5429	-4828	-59	-58	-105	43	-148	20	35	-74	-23	-57	84	-30	0
1.173333	-128	-3519	3752	-7851	-101	-7720	14323	12264	-75	-5220	19823	-9550	193	-1326	30611	-12316	-73	1227	3539	-5951	-111	-24	-100	-69	-302	-1618	165	3158	-115	1721	1117	500	-441	542	-5413	-4961	-67	-60	-109	37	-153	10	32	-75	-25	-60	79	-33	0
1.174167	-124	-3301	3744	-7974	-95	-7585	13409	9895	-99	-5224	18696	-11719	284	-1015	30516	-13145	-68	1352	3541	-5793	-107	-24	-91	-66	-305	-1822	923	3188	-145	1712	1560	-96	-371	334	-5315	-5055	-61	-59	-105	42	-148	17	32	-76	-19	-60	79	-29	0
1.175000	-119	-3097	3741	-8077	-79	-7391	12571	7325	-88	-5163	17522	-13933	374	-689	30284	-13970	-72	1454	3540	-5615	-104	-27	-100	-69	-307	-1986	1647	3202	-156	1695	2020	-687	-283	85	-5142	-5130	-61	-60	-111	38	-150	18	34	-74	-16	-57	76	-32	1
1.175833	-117	-2909	3740	-8155	-76	-7154	11805	4644	-70	-5057	16310	-16173	421	-348	29920	-14799	-52	1565	3537	-5418	-102	-26	-100	-69	-274	-2102	2325	3188	-135	1665	2491	-1275	-276	-195	-4892	-5178	-64	-62	-124	37	-152	18	30	-77	-25	-61	79	-30	13
1.176667	-122	-2735	3740	-8204	-50	-6869	11129	1836	-8	-4888	15095	-18391	473	9	29430	-15620	-28	1674	3541	-5223	-105	-26	-99	-70	-287	-2177	2958	3150	-152	1627	2980	-1860	-254	-510	-4560	-5200	-63	-38	-107	40	-153	16	32	-77	-23	-57	79	-30	-3
1.177500	-166	-2580	3727	-8224	-15	-6543	10536	-1044	22	-4660	13888	-20563	506	392	28816	-16427	-15	1783	3550	-5029	-103	-27	-100	-68	-274	-2213	3541	3088	-177	1583	3470	-2438	-238	-845	-4160	-5198	-63	-56	-105	40	-149	19	30	-76	-19	-58	80	-45	2
1.178333	-149	-2452	3710	-8210	4	-6192	10018	-3953	11	-4380	12716	-22652	512	800	28094	-17210	-24	1886	3557	-4853	-104	-24	-101	-68	-271	-2213	4071	2999	-165	1527	3962	-3012	-225	-1218	-3684	-5173	-61	-57	-105	44	-150	18	30	-75	-19	-55	82	-27	1
1.179167	-148	-2327	3681	-8171	50	-5817	9572	-6872	13	-4053	11600	-24615	510	1225	27267	-17965	-23	1980	3570	-4704	-102	-22	-98	-67	-293	-2193	4536	2879	-191	1460	4450	-3587	-182	-1614	-3148	-5127	-57	-56	-103	42	-150	16	40	-74	-16	-61	79	-27	3
1.180000	-147	-2243	3641	-8105	84	-5433	9181	-9743	-26	-3680	10558	-26415	491	1687	26345	-18686	-44	2065	3591	-4597	-102	-22	-96	-67	-298	-2154	4958	2741	-212	1383	4922	-4154	-162	-2023	-2546	-5052	-62	-60	-105	43	-149	20	35	-75	-21	-58	84	-27	-1
1.180833	-152	-2163	3587	-8026	115	-5050	8836	-12538	-85	-3281	9599	-28041	451	2170	25325	-19374	-44	2134	3616	-4537	-103	-27	-98	-69	-307	-2111	5314	2567	-200	1281	5375	-4725	-165	-2454	-1899	-4947	-64	-60	-107	36	-151	18	32	-43	-23	-60	76	-34	0
1.181667	-171	-2091	3521	-7937	111	-4682	8520	-15221	-105	-2859	8733	-29459	398	2686	24212	-20034	-52	2190	3649	-4534	-110	-28	-105	-77	-305	-2071	5619	2369	-189	1158	5809	-5299	-160	-2895	-1236	-4849	-66	-65	-114	34	-153	12	27	-81	-24	-62	72	-35	-5
1.182500	-171	-2024	3449	-7845	90	-4324	8227	-17758	-114	-2421	7969	-30662	343	3230	23016	-20645	-44	2237	3694	-4579	-108	-31	-102	-75	-310	-2036	5889	2158	-194	1015	6220	-5861	-115	-3331	-463	-4700	-64	-62	-111	37	-153	17	32	-79	-25	-61	76	-32	-5
1.183333	-163	-1940	3369	-7761	103	-3993	7934	-20114	-151	-1978	7306	-31630	304	3791	21735	-21222	-39	2271	3754	-4684	-110	-26	-104	-73	-325	-2019	6118	1925	-197	842	6607	-6419	-85	-3767	320	-4543	-65	-63	-108	37	-155	20	32	-79	-23	-58	80	-30	-3
1.184167	-170	-1860	3284	-7692	121	-3684	7628	-22300	-159	-1546	6739	-32288	269	4345	20383	-21763	-50	2292	3824	-4848	-107	-23	-101	-72	-314	-2027	6326	1668	-183	627	6959	-6969	-61	-4185	1076	-4363	-65	-59	-110	40	-153	17	32	-76	-9	-59	77	-32	4
1.185000	-167	-1766	3175	-7655	151	-3414	7293	-24283	-104	-1136	6262	-32555	254	4884	18943	-22282	-50	2303	3911	-5068	-104	-26	-102	-69	-296	-2065	6489	1400	-174	377	7283	-7514	-30	-4589	1871	-4169	-65	-59	-108	36	-151	21	35	-80	-23	-58	79	-29	0
1.185833	-174	-1657	3101	-7657	207	-3169	6918	-26049	-29	-763	5866	-32692	243	5393	17408	-22780	-36	2308	4013	-5336	-112	-22	-97	-67	-299	-2136	6647	1108	-193	90	7578	-8047	-7	-4973	2670	-3962	-65	-58	-105	38	-153	26	54	-76	-22	-57	79	-33	1
1.186667	-174	-1533	3004	-7706	228	-2963	6492	-27597	43	-430	5539	-32720	241	5840	15780	-23272	-35	2312	4131	-5649	-107	-21	-98	-68	-296	-2240	6791	808	-193	-243	7852	-8565	146	-5328	3462	-3754	-66	-58	-105	36	-151	19	34	-76	-22	-55	84	-31	0
1.187500	-169	-1387	2906	-7801	217	-2782	6014	-28923	61	-153	5262	-32754	250	6200	14065	-23744	-39	2311	4262	-6000	-105	-21	-96	-67	-272	-2381	6936	458	-191	-628	8099	-9059	309	-5645	4235	-3545	-63	-57	-107	39	-150	20	34	-74	-19	-49	81	-29	3
1.188333	-165	-1218	2806	-7955	216	-2630	5473	-30038	11	57	5024	-32745	248	6452	12270	-24207	-47	2315	4405	-6377	-104	-19	-98	-69	-254	-2554	7083	111	-198	-1045	8340	-9525	240	-5921	4988	-3345	-65	-58	-112	38	-153	19	34	-75	-22	-55	82	-30	-1
1.189167	-172	-1042	2700	-8165	209	-2502	4860	-30960	-15	183	4807	-32529	222	6555	10394	-24653	-48	2321	4565	-6783	-108	-22	-101	-67	-251	-2742	7237	-272	-219	-1508	8552	-9970	188	-6159	5709	-3157	-67	-60	-108	38	-153	17	33	-78	-27	-60	80	-31	0
1.190000	-162	-832	2591	-8433	196	-2391	4179	-31688	-25	219	4596	-32054	202	6498	8459	-25055	-53	2335	4710	-7213	-110	-24	-102	-72	-231	-2977	7399	-679	-228	-1989	8767	-10375	173	-6351	6389	-2996	-66	-64	-113	36	-153	13	30	-78	-24	-60	78	-33	-5
1.190833	-147	-628	2473	-8747	210	-2291	3440	-32244	-28	146	4375	-31417	187	6248	6476	-25408	-45	2368	4870	-7634	-108	-21	-97	-67	-203	-3211	7579	-1111	-228	-2485	8986	-10731	137	-6486	7053	-2860	-55	-59	-107	41	-150	20	35	-77	-24	-59	91	-27	-4
1.191667	-137	-398	2349	-9107	207	-2205	2640	-32495	-55	-28	4139	-30668	175	5794	4445	-25685	-32	2415	5023	-8105	-108	-21	-98	-65	-196	-3452	7768	-1581	-207	-2998	9209	-11049	121	-6569	7659	-2755	-61	-60	-101	40	-148	20	37	-74	-21	-55	87	-29	1
1.192500	-141	-161	2215	-9507	200	-2130	1779	-32645	-92	-338	3852	-29815	163	5110	2393	-25866	-35	2478	5171	-8576	-103	-19	-99	-63	-179	-3696	7945	-2079	-188	-3512	9440	-11317	93	-6606	8209	-2699	-60	-57	-104	40	-149	18	34	-78	-21	-58	84	-31	0
1.193333	-139	76	2067	-9936	170	-2068	866	-32645	-111	-756	3520	-28869	139	4198	353	-25916	-29	2564	5291	-9059	-102	-21	-100	-65	-162	-3936	8173	-2612	-186	-4007	9684	-11536	61	-6591	8710	-2695	-59	-60	-107	47	-151	18	36	-70	-22	-56	86	-29	0
1.194167	-139	316	1915	-10390	149	-2020	-101	-32714	-125	-1357	3118	-27854	113	3078	-1661	-25811	-43	2667	5393	-9559	-104	-21	-98	-60	-152	-4161	8390	-3178	-177	-4482	9938	-11705	43	-6527	9163	-2740	-59	-56	-108	46	-149	21	43	-75	-23	-56	79	-25	15
1.195000	-137	546	1725	-10870	125	-1992	-1116	-32709	-129	-2068	2636	-26778	132	1733	-3625	-25516	-49	2794	5468	-10082	-108	-25	-103	-69	-134	-4369	8611	-3762	-161	-4922	10215	-11817	5	-6417	9560	-2848	-62	-60	-108	42	-150	18	32	-75	-23	-58	85	-27	0
1.195833	-135	774	1533	-11326	131	-1992	-2166	-32726	-141	-2898	2056	-25654	143	229	-5528	-25004	-46	2950	5516	-10620	-104	-24	-99	-45	-141	-4554	8828	-4401	-159	-5318	10490	-11878	-17	-6265	9901	-2992	-61	-60	-105	41	-150	40	35	-74	-25	-59	82	-29	1
1.196667	-139	992	1327	-11793	99	-2031	-3256	-32714	-148	-3838	1330	-24502	113	-1405	-7380	-24249	-47	3129	5531	-11176	-104	-26	-100	-65	-133	-4710	9046	-5052	-155	-5665	10790	-11893	-30	-6086	10192	-3227	-61	-60	-107	42	-150	19	34	-73	-21	-58	85	-26	1
1.197500	-137	1199	1108	-12246	47	-2116	-4373	-32732	-141	-4866	514	-23314	99	-3126	-9160	-23231	-38	3317	5514	-11753	-102	-23	-100	-65	-95	-4840	9255	-5732	-145	-5966	11097	-11862	-33	-5853	10429	-3503	-61	-58	-104	62	-149	20	33	-74	-21	-57	81	-30	1
1.198333	-145	1394	884	-12687	18	-2268	-5532	-32710	-121	-5966	-496	-22108	129	-4852	-10863	-21951	-45	3571	5460	-12345	-107	-25	-101	-67	-90	-4950	9457	-6433	-132	-6207	11410	-11792	-79	-5605	10620	-3837	-62	-60	-108	41	-153	20	32	-73	-21	-60	79	-29	1
1.199167	-151	1576	645	-13108	-16	-2492	-6732	-32628	-98	-7095	-1687	-20899	110	-6545	-12500	-20397	-65	3832	5382	-12947	-104	-21	-102	-67	-104	-5028	9648	-7148	-124	-6399	11723	-11683	-111	-5339	10769	-4216	-59	-56	-103	43	-147	16	33	-74	-21	-57	84	-29	3
1.200000	-145	1758	411	-13507	-51	-2798	-7954	-32425	-70	-8210	-3057	-19689	71	-8108	-14071	-18590	-66	4129	5281	-13563	-104	-23	-99	-67	-133	-5091	9825	-7871	-109	-6544	12034	-11550	-96	-5062	10877	-4643	-61	-60	-104	42	-146	20	33	-75	-17	-55	85	-27	5
1.200833	-147	1925	173	-13883	-82	-3198	-9221	-32175	-82	-9291	-4641	-18503	97	-9518	-15605	-16527	-66	4453	5154	-14180	-102	-24	-102	-67	-164	-5140	9988	-8607	-136	-6655	12335	-11398	-101	-4779	10953	-5113	-62	-59	-108	28	-151	11	28	-77	-23	-61	79	-32	0
1.201667	-121	2095	-61	-14249	-111	-3697	-10525	-31820	-78	-10298	-6435	-17322	92	-10707	-17115	-14228	-75	4808	5012	-14795	-109	-26	-102	-69	-195	-5176	10140	-9336	-155	-6731	12612	-11234	-128	-4479	11006	-5616	-66	-62	-111	37	-152	16	29	-78	-26	-60	80	-31	-3
1.202500	-133	2262	-282	-14594	-138	-4285	-11855	-31427	-65	-11182	-8431	-16177	42	-11648	-18604	-11743	-76	5194	4866	-15390	-101	-26	-100	-69	-183	-5208	10291	-10069	-143	-6795	12901	-11066	-171	-4195	11039	-6141	-61	-59	-108	38	-149	18	43	-78	-22	-61	81	-32	-1
1.203333	-143	2439	-490	-14930	-134	-4969	-13212	-30895	-75	-11914	-10643	-15050	1	-12297	-20071	-9121	-87	5605	4718	-15966	-107	-24	-101	-69	-188	-5243	10425	-10791	-130	-6844	13159	-10913	-379	-3908	11064	-6674	-61	-61	-107	37	-152	16	33	-76	-24	-59	81	-32	-3
1.204167	-141	2628	-677	-15261	-126	-5708	-14599	-30210	-56	-12450	-12968	-13981	-55	-12661	-21527	-6418	-82	6047	4569	-16507	-108	-21	-100	-69	-199	-5274	10556	-11502	-114	-6899	13393	-10781	-468	-3626	11091	-7234	-63	-58	-104	38	-150	13	33	-76	-23	-56	80	-30	3
1.205000	-133	2831	-842	-15587	-118	-6519	-16005	-29351	-23	-12762	-15421	-12973	-94	-12742	-22961	-3692	-75	6518	4433	-17008	-107	-24	-100	-67	-231	-5331	10683	-12191	-102	-6968	13612	-10687	-332	-3349	11125	-7801	-62	-59	-109	38	-151	18	34	-77	-21	-55	80	-29	13
1.205833	-126	3050	-982	-15944	-108	-7364	-17410	-28257	15	-12835	-17947	-12028	-154	-12571	-24379	-1003	-83	7008	4297	-17462	-104	-21	-101	-69	-245	-5397	10808	-12861	-107	-7068	13798	-10639	-275	-3078	11176	-8367	-62	-57	-103	39	-151	17	36	-78	-24	-58	81	-31	2
1.206667	-125	3285	-1097	-16309	-70	-8217	-18811	-26929	20	-12646	-20482	-11177	-202	-12186	-25766	1609	-78	7521	4198	-17857	-108	-23	-104	-63	-246	-5487	10939	-13504	-103	-7200	13969	-10650	-276	-2811	11250	-8921	-63	-62	-110	35	-153	17	32	-80	-24	-58	80	-33	0
1.207500	-130	3554	-1181	-16696	-33	-9048	-20190	-25330	-18	-12201	-22976	-10381	-239	-11634	-27113	4070	-46	8051	4110	-18192	-105	-17	-100	-69	-256	-5594	11070	-14122	-109	-7376	14126	-10729	-263	-2545	11360	-9479	-62	-58	-107	38	-151	18	29	-77	-23	-59	77	-33	-3
1.208333	-121	3842	-1232	-17108	-22	-9818	-21532	-23446	-13	-11494	-25369	-9656	-280	-10964	-28369	6312	-18	8589	4036	-18469	-107	-24	-103	-70	-267	-5723	11210	-14722	-135	-7593	14267	-10885	-239	-2282	11505	-10019	-66	-62	-105	35	-149	15	30	-78	-25	-59	80	-31	1
1.209167	-114	4156	-1251	-17548	-18	-10508	-22827	-21253	7	-10563	-27584	-8992	-321	-10249	-29553	8283	-7	9141	3981	-18681	-108	-26	-104	-72	-298	-5874	11361	-15255	-143	-7856	14398	-11128	-227	-2020	11693	-10549	-64	-61	-110	38	-151	12	29	-75	-26	-60	79	-31	-3
1.210000	-91	4495	-1261	-18019	-31	-11085	-24066	-18779	-7	-9429	-29560	-8374	-333	-9542	-30603	9944	19	9686	3938	-18842	-110	-24	-103	-73	-310	-6043	11527	-15772	-159	-8158	14528	-11459	-230	-1754	11928	-11076	-65	-61	-109	36	-155	11	33	-77	-23	-59	79	-33	-3
1.210833	-110	4863	-1202	-18514	-55	-11506	-25221	-16044	-35	-8151	-31216	-7773	-335	-8887	-31544	11252	90	10231	3914	-18950	-104	-21	-99	-70	-298	-6224	11711	-16243	-159	-8491	14668	-11886	-189	-1491	12209	-11593	-57	-56	-101	40	-149	18	35	-75	-21	-55	84	-28	0
1.211667	-107	5253	-1133	-19036	-56	-11757	-26276	-13082	-58	-6776	-32064	-7172	-315	-8326	-32176	12179	94	10758	3894	-19021	-104	-21	-99	-67	-306	-6412	11901	-16684	-170	-8851	14812	-12416	-158	-1196	12526	-12105	-63	-57	-104	37	-152	18	36	-76	-21	-53	85	-28	0
1.212500	-102	5667	-1038	-19580	-52	-11815	-27232	-9946	-32	-5365	-32420	-6532	-300	-7895	-32454	12694	106	11268	3873	-19065	-105	-19	-97	-66	-316	-6617	12102	-17090	-180	-9232	14973	-13045	-170	-917	12875	-12630	-65	-58	-102	41	-138	18	35	-73	-23	-56	82	-29	-1
1.213333	-105	6104	-929	-20141	-60	-11673	-28082	-6687	-5	-3961	-32568	-5825	-296	-7607	-32560	12778	135	11749	3843	-19093	-105	-22	-98	-68	-302	-6813	12323	-17468	-200	-9610	15156	-13757	-147	-637	13250	-13152	-60	-58	-102	41	-151	18	36	-74	-22	-55	85	-28	0
1.214167	-108	6555	-785	-20707	-76	-11312	-28817	-3367	11	-2651	-32647	-5022	-271	-7471	-32626	12466	143	12185	3800	-19122	-109	-21	-100	-67	-298	-7009	12547	-17798	-202	-9981	15345	-14576	-93	-359	13634	-13690	-66	-61	-117	38	-161	18	36	-74	-26	-56	81	-30	-1
1.215000	-138	7021	-637	-21274	-98	-10753	-29428	-84	57	-1491	-32663	-4101	-255	-7471	-32638	11718	125	12579	3746	-19159	-108	-25	-103	-72	-290	-7195	12772	-18112	-228	-10324	15557	-15456	-84	-90	14015	-14253	-65	-64	-105	36	-154	13	29	-80	-27	-58	89	-27	-4
1.215833	-141	7501	-473	-21826	-105	-9990	-29918	3089	70	-525	-32696	-3055	-260	-7592	-32660	10610	98	12925	3662	-19208	-105	-24	-100	-69	-279	-7360	12986	-18392	-246	-10625	15768	-16409	-84	173	14375	-14827	-95	-62	-105	39	-153	15	30	-76	-23	-58	80	-30	-6
1.216667	-82	7993	-288	-22356	-94	-9066	-30280	6072	38	210	-32681	-1853	-252	-7806	-32651	9165	93	13217	3578	-19281	-109	-24	-101	-69	-258	-7505	13194	-18665	-213	-10877	15977	-17413	-74	420	14696	-15432	-68	-60	-105	40	-155	18	33	-75	-24	-56	85	-28	-3
1.217500	-41	8491	-102	-22853	-103	-8013	-30538	8774	15	680	-32647	-505	-239	-8079	-32665	7439	47	13439	3460	-19383	-104	-22	-97	-66	-216	-7625	13356	-18934	-206	-11066	16166	-18452	-75	640	14951	-16065	-76	-60	-104	43	-153	16	34	-72	4	-56	86	-7	0
1.218333	26	8986	88	-23285	-130	-6870	-30688	11142	-8	868	-32092	975	-236	-8377	-32651	5519	-11	13598	3320	-19518	-102	-21	-97	-65	-198	-7712	13479	-19208	-222	-11188	16317	-19504	-50	835	15113	-16728	-62	-57	-100	43	-151	17	35	-72	-23	-55	86	-25	0
1.219167	40	9475	278	-23712	-147	-5676	-30734	13106	-27	768	-31223	2562	-247	-8661	-32665	3449	-63	13681	3193	-19678	-80	-19	-97	-64	-177	-7772	13546	-19498	-218	-11237	16389	-20548	-39	989	15166	-17423	-64	-56	-102	43	-151	34	37	-72	-22	-53	87	-23	-3
1.220000	86	9957	470	-24063	-136	-4478	-30685	14578	-25	392	-30218	4221	-236	-8897	-32542	1319	-101	13693	2981	-19872	-103	-21	-92	-64	-147	-7796	13541	-19818	-219	-11211	16383	-21569	-59	1108	15090	-18157	-61	-57	-102	45	-153	18	34	-73	-17	-47	87	-26	-3
1.220833	143	10427	660	-24358	-118	-3334	-30548	15616	3	-221	-29187	5905	-221	-9064	-32197	-828	-143	13621	2784	-20085	-104	-22	-96	-64	-113	-7791	13438	-20181	-238	-11111	16261	-22553	-52	1173	14862	-18919	-19	-58	-104	24	-153	18	34	-74	-22	-57	84	-32	-6
1.221667	167	10881	845	-24588	-125	-2284	-30326	16114	-43	-1042	-28206	7566	-217	-9132	-31713	-2868	-187	13478	2581	-20309	-107	-21	-99	-68	-104	-7748	13237	-20588	-227	-10942	16005	-23472	-31	1192	14458	-19700	-64	-59	-104	35	-155	15	33	-76	-23	-59	82	-33	0
1.222500	135	11315	1022	-24749	-134	-1369	-30033	16109	-60	-2011	-27329	9167	-224	-9093	-31177	-4784	-219	13266	2377	-20536	-109	-22	-99	-63	-102	-7672	12937	-21053	-212	-10703	15595	-24308	-24	1155	13926	-20494	-63	-58	-104	35	-152	18	35	-75	-19	-58	87	-36	-1
1.223333	98	11729	1199	-24845	-125	-624	-29662	15619	-60	-3078	-26591	10629	-250	-8947	-30611	-6497	-229	12978	2175	-20764	-109	-23	-100	-69	-78	-7575	12513	-21567	-203	-10409	15011	-25042	-24	1069	13217	-21298	-68	-62	-108	34	-156	13	28	-78	-24	-60	79	-35	-5
1.224167	64	12107	1366	-24881	-124	-69	-29209	14673	-79	-4164	-26029	11921	-283	-8698	-30040	-7983	-248	12630	1990	-20970	-108	-19	-98	-67	-55	-7447	11986	-22166	-185	-10065	14244	-25662	-26	932	12353	-22096	-66	-62	-105	39	-154	17	32	-76	-24	-59	82	-33	0
1.225000	29	12458	1540	-24856	-122	277	-28680	13349	-88	-5223	-25650	12974	-303	-8365	-29472	-9193	-223	12218	1818	-21165	-110	-19	-98	-65	-43	-7301	11338	-22823	-171	-9691	13286	-26157	-42	735	11345	-22887	-61	-59	-107	36	-153	18	33	-76	-34	-58	81	-32	1
1.225833	-5	12778	1699	-24777	-131	407	-28072	11721	-107	-6166	-25456	13748	-326	-7967	-28922	-10132	-179	11749	1666	-21336	-104	-21	-97	-68	-21	-7138	10592	-23532	-182	-9291	12133	-26520	-48	488	10214	-23656	-60	-60	-104	43	-152	17	34	-76	-22	-56	82	-31	1
1.226667	-32	13058	1864	-24656	-152	326	-27390	9865	-127	-6943	-25431	14212	-363	-7537	-28391	-10788	-126	11238	1544	-21477	-107	-21	-97	-67	-25	-6967	9759	-24293	-196	-8867	10795	-26743	-12	202	9003	-24384	-61	-57	-105	39	-150	20	33	-79	-19	-56	81	-28	0
1.227500	-68	13297	2028	-24505	-170	49	-26636	7877	-154	-7508	-25546	14341	-400	-7100	-27862	-11156	-88	10687	1448	-21595	-107	-21	-98	-66	-38	-6795	8841	-25107	-202	-8484	9284	-26835	15	-135	7721	-25073	-63	-59	-90	41	-149	19	34	-73	-21	-44	81	-30	0
1.228333	-60	13493	2199	-24327	-167	-402	-25804	5831	-160	-7834	-25770	14116	-463	-6688	-27399	-11323	-77	10097	1381	-21688	-105	-19	-98	-66	-52	-6628	7863	-25968	-206	-8099	7630	-26787	-18	-513	6417	-25716	-66	-59	-108	40	-151	19	28	-79	-22	-59	81	-30	0
1.229167	89	13645	2370	-24134	-166	-1002	-24896	3804	-193	-7888	-26048	13541	-522	-6329	-26932	-11256	-68	9477	1341	-21758	-108	-23	-98	-67	-69	-6472	6871	-26839	-205	-7744	5879	-26603	8	-927	5133	-26291	-65	-49	-110	40	-145	20	29	-75	-23	-56	80	-32	-4
1.230000	248	13760	2550	-23931	-172	-1716	-23929	1893	-243	-7681	-26353	12623	-558	-6066	-26478	-11023	-21	8834	1327	-21817	-107	-22	-102	-69	-80	-6339	5878	-27745	-210	-7430	4071	-26301	50	-1376	3887	-26805	-65	-58	-109	40	-153	13	27	-75	-25	-58	81	-29	0
1.230833	287	13840	2742	-23725	-177	-2503	-22919	166	-264	-7215	-26607	11393	-565	-5901	-26020	-10665	7	8166	1338	-21861	-105	-22	-96	-66	-83	-6236	4931	-28580	-202	-7166	2264	-25880	61	-1862	2748	-27251	-64	-56	-112	43	-151	23	35	-72	-18	-55	82	-27	0
1.231667	284	13872	2946	-23532	-216	-3324	-21869	-1319	-268	-6536	-26785	9877	-542	-5860	-25550	-10228	3	7478	1378	-21906	-107	-22	-100	-75	-112	-6179	4051	-29413	-185	-6973	485	-25355	39	-2381	1730	-27628	-65	-56	-112	42	-154	21	29	-77	-23	-56	79	-32	-3
1.232500	225	13866	3154	-23353	-232	-4157	-20814	-2533	-255	-5688	-26841	8100	-508	-5960	-25046	-9762	-8	6786	1402	-21964	-104	-21	-98	-70	-134	-6165	3278	-30202	-182	-6850	-1177	-24731	45	-2930	886	-27933	-65	-58	-109	42	-151	20	34	-73	-21	-70	80	-30	-1
1.233333	111	13830	3379	-23190	-228	-4943	-19763	-3446	-214	-4724	-26733	6113	-489	-6188	-24499	-9306	-42	6031	1446	-22032	-107	-19	-118	-68	-139	-6211	2635	-30932	-165	-6814	-2667	-24056	73	-3511	236	-28165	-63	-60	-108	40	-151	22	35	-75	-22	-56	84	-28	2
1.234167	1	13760	3607	-23048	-234	-5682	-18738	-4062	-210	-3709	-26436	3968	-462	-6556	-23887	-8902	-97	5271	1483	-22125	-105	-24	-100	-68	-132	-6313	2159	-31597	-141	-6853	-3924	-23314	64	-4116	-200	-28341	-73	-59	-107	42	-151	19	34	-75	-23	-55	82	-29	-3
1.235000	-125	13664	3849	-22927	-206	-6339	-17772	-4387	-196	-2722	-25940	1704	-430	-7051	-23202	-8575	-150	4486	1504	-22251	-108	-23	-100	-67	-143	-6475	1863	-32156	-134	-6972	-4909	-22537	17	-4752	-409	-28455	-64	-57	-101	40	-151	18	33	-78	-24	-55	81	-28	1
1.235833	-231	13545	4103	-22809	-184	-6901	-16868	-4453	-141	-1830	-25234	-612	-388	-7653	-22427	-8342	-215	3656	1511	-22403	-110	-23	-101	-66	-147	-6692	1762	-32465	-131	-7148	-5574	-21747	-9	-5407	-400	-28527	-68	-58	-108	40	-150	23	35	-77	-26	-56	82	-28	0
1.236667	-390	13415	4368	-22757	-176	-7348	-16048	-4300	-115	-1098	-24322	-2947	-332	-8349	-21570	-8214	-291	2809	1498	-22586	-108	-22	-99	-66	-147	-6957	1853	-32596	-115	-7410	-5884	-20967	6	-6072	-137	-28562	-64	-58	-104	39	-150	19	34	-76	-24	-53	80	-26	0
1.237500	-603	13269	4645	-22699	-168	-7680	-15325	-3983	-122	-581	-23208	-5277	-316	-9125	-20563	-8200	-370	1879	1447	-22813	-105	-24	-98	-63	-168	-7253	2159	-32645	-97	-7697	-5811	-20228	-11	-6745	318	-28574	-65	-56	-102	43	-149	23	35	-73	-18	-50	82	-25	6
1.238333	-636	13127	4937	-22658	-81	-7897	-14707	-3564	-124	-322	-21905	-7569	-301	-9945	-19466	-8267	-453	918	1369	-23068	-104	-19	-97	-82	-169	-7572	2643	-32672	-95	-8004	-5348	-19558	-58	-7396	967	-28576	-64	-57	-104	43	-149	22	36	-73	-24	-53	81	-24	1
1.239167	-598	12982	5235	-22637	-35	-8014	-14189	-3105	-122	-362	-20448	-9790	-291	-10808	-18267	-8423	-506	-96	1250	-23354	-108	-22	-99	-62	-170	-7888	3291	-32674	-84	-8307	-4500	-18986	-35	-8025	1773	-28585	-64	-57	-102	43	-150	23	37	-74	-19	-49	84	-24	2
1.240000	-611	12852	5552	-22622	-23	-8033	-13768	-2670	-122	-713	-18859	-11920	-303	-11656	-16963	-8644	-544	-1157	1088	-23668	-108	-22	-114	-66	-187	-8186	4076	-32689	-84	-8579	-3287	-18537	-17	-8618	2709	-28611	-63	-57	-107	35	-151	11	34	-75	-25	-56	96	-29	-3
1.240833	-641	12733	5889	-22622	-35	-7992	-13433	-2329	-97	-1379	-17180	-13946	-300	-12506	-15589	-8900	-567	-2272	886	-24000	-111	-23	-99	-66	-194	-8454	4970	-32683	-96	-8790	-1741	-18234	4	-9155	3749	-28666	-65	-60	-104	40	-155	18	33	-72	-19	-53	81	-41	0
1.241667	-684	12642	6244	-22622	-23	-7849	-13166	-2131	-74	-2333	-15436	-15820	-305	-13330	-14136	-9169	-585	-3403	642	-24343	-108	-17	-102	-69	-211	-8626	5924	-32695	-87	-8928	109	-18098	56	-9623	4827	-28758	-56	-61	-107	36	-150	17	32	-77	-25	-57	80	-26	0
1.242500	-703	12584	6627	-22643	-29	-7677	-12946	-2120	-73	-3542	-13670	-17636	-327	-14112	-12637	-9426	-562	-4517	348	-24690	-108	-23	-100	-67	-224	-8740	6918	-32682	-84	-8958	2191	-18136	81	-10004	5924	-28905	-67	-62	-97	37	-153	16	33	-76	-22	-53	81	-31	-3
1.243333	-705	12562	7002	-22629	-51	-7479	-12752	-2330	-88	-4991	-11892	-19306	-326	-14847	-11122	-9655	-513	-5579	0	-25038	-105	-23	-100	-65	-223	-8747	7904	-32689	-102	-8884	4433	-18358	77	-10290	7003	-29077	-65	-63	-104	39	-156	17	35	-79	-25	-58	82	-31	0
1.244167	-693	12582	7396	-22639	-58	-7287	-12555	-2802	-97	-6614	-10160	-20841	-328	-15527	-9640	-9850	-458	-6539	-411	-25378	-109	-22	-100	-65	-231	-8708	8841	-32694	-91	-8693	6762	-18764	46	-10481	8026	-29309	-67	-61	-102	37	-153	18	36	-73	-21	-52	85	-29	-1
1.245000	-648	12648	7794	-22649	-32	-7105	-12336	-3530	-128	-8357	-8508	-22261	-331	-16135	-8211	-9993	-384	-7332	-896	-25714	-103	-21	-101	-64	-233	-8570	9690	-32689	-95	-8392	9090	-19338	52	-10566	8973	-29586	-67	-60	-103	40	-151	18	35	-75	-24	-55	84	-28	2
1.245833	-624	12760	8196	-22675	-28	-6960	-12068	-4519	-111	-10155	-6951	-23551	-328	-16719	-6882	-10095	-313	-7899	-1470	-26027	-105	-21	-98	-65	-239	-8358	10426	-32596	-85	-7989	11351	-20072	30	-10555	9820	-29909	-67	-59	-102	42	-152	17	34	-74	-22	-53	85	-28	0
1.246667	-584	12930	8583	-22704	-42	-6868	-11733	-5748	-100	-11949	-5522	-24720	-335	-17235	-5678	-10160	-242	-8161	-2128	-26354	-108	-21	-96	-63	-236	-8090	11018	-32367	-86	-7497	13484	-20942	1	-10454	10552	-30261	-62	-59	-102	40	-151	46	36	-88	-23	-56	85	-31	0
1.247500	-516	13152	8935	-22760	-38	-6849	-11320	-7196	-107	-13687	-4229	-25757	-329	-17697	-4641	-10203	-169	-8060	-2881	-26665	-108	-21	-98	-66	-221	-7791	11460	-32027	-91	-6942	15391	-21916	6	-10267	11155	-30636	-65	-62	-100	38	-153	21	34	-75	-24	-57	86	-30	-1
1.248333	-476	13422	9240	-22829	-42	-6904	-10810	-8836	-125	-15328	-3083	-26692	-335	-18113	-3798	-10244	-102	-7540	-3720	-26965	-114	-23	-104	-69	-249	-7482	11736	-31635	-108	-6359	17031	-22953	4	-10015	11625	-31027	-69	-63	-105	34	-153	12	53	-80	-28	-60	78	-35	-6
1.249167	-435	13743	9462	-22929	-57	-7048	-10206	-10643	-99	-16820	-2093	-27476	-353	-18477	-3162	-10299	-47	-6559	-4635	-27259	-113	-25	-101	-72	-263	-7194	11855	-31173	-112	-5806	18354	-24006	11	-9716	11971	-31416	-51	-61	-107	37	-154	13	30	-76	-25	-59	77	-32	-5
1.250000	-376	14115	9579	-23053	-66	-7282	-9489	-12552	-158	-18128	-1264	-28111	-356	-18778	-2740	-10394	10	-5102	-5607	-27554	-110	-12	-103	-70	-259	-6957	11820	-30650	-113	-5218	19344	-25037	-1	-9394	12193	-31790	-66	-62	-109	40	-150	17	34	-75	-27	-62	81	-30	-1
1.250833	-336	14535	9542	-23219	-73	-7605	-8680	-14518	-169	-19222	-586	-28594	-318	-19058	-2531	-10551	69	-3144	-6601	-27852	-115	-23	-102	-67	-253	-6793	11659	-30057	-128	-4725	19987	-26000	-52	-9060	12316	-32152	-66	-59	-105	42	-152	21	35	-74	-19	-57	85	-26	-3
1.251667	-296	14992	9309	-23418	-72	-8023	-7789	-16499	-178	-20098	-50	-28915	-324	-19279	-2529	-10796	96	-724	-7579	-28154	-105	-21	-98	-64	-263	-6732	11385	-29402	-98	-4329	20289	-26858	-82	-8753	12333	-32461	-63	-57	-103	42	-152	22	36	-73	-22	-58	85	-25	0
1.252500	-249	15475	8831	-23668	-86	-8530	-6815	-18451	-180	-20743	347	-29067	-327	-19446	-2711	-11150	116	2100	-8497	-28475	-107	-23	-97	-68	-253	-6795	11036	-28669	-93	-4040	20269	-27562	-63	-8496	12263	-32641	-66	-58	-101	42	-149	21	37	-76	-24	-55	82	-26	2
1.253333	-214	15981	8067	-23963	-72	-9118	-5822	-20332	-158	-21166	623	-29047	-294	-19559	-3040	-11620	151	5271	-9292	-28809	-105	-24	-99	-66	-242	-6993	10637	-27872	-99	-3926	19963	-28075	-51	-8299	12126	-32703	-65	-56	-103	43	-161	16	35	-79	-22	-69	85	-28	10
1.254167	-197	16491	6980	-24306	-49	-9757	-4776	-22123	-129	-21371	805	-28838	-250	-19609	-3487	-12212	154	8675	-9917	-29149	-107	-21	-95	-66	-234	-7335	10243	-27002	-118	-3972	19427	-28376	-83	-8189	11940	-32732	-65	-55	-104	43	-152	18	36	-74	-18	-55	86	-26	1
1.255000	-189	17001	5547	-24697	-40	-10507	-3717	-23786	-95	-21380	898	-28450	-241	-19593	-4004	-12928	148	12238	-10310	-29501	-107	-22	-100	-68	-225	-7816	9877	-26083	-120	-4152	18715	-28444	6	-8173	11704	-32731	-62	-39	-105	44	-153	19	34	-75	-19	-53	82	-29	1
1.255833	-189	17475	3725	-25152	-36	-11280	-2671	-25294	-103	-21219	922	-27891	-215	-19507	-4554	-13769	141	15870	-10415	-29855	-108	-24	-101	-68	-225	-8433	9579	-25118	-142	-4520	17894	-28270	250	-8273	11449	-32750	-65	-56	-107	42	-150	22	33	-76	-23	-64	84	-30	2
1.256667	-181	17896	1536	-25622	-28	-12092	-1655	-26638	-150	-20914	897	-27169	-204	-19348	-5092	-14717	137	19430	-10177	-30188	-109	-26	-102	-72	-232	-9171	9370	-24118	-152	-5050	17022	-27847	334	-8489	11185	-32758	-69	-59	-107	37	-155	19	32	-77	-27	-58	80	-31	-3
1.257500	-183	18222	-1004	-26144	-23	-12929	-685	-27792	-134	-20492	831	-26299	-190	-19114	-5570	-15744	123	22817	-9560	-30495	-107	-23	-100	-67	-228	-10007	9285	-23093	-156	-5726	16178	-27176	231	-8826	10925	-32749	-64	-53	-103	44	-153	19	33	-76	-18	-55	82	-28	0
1.258333	-181	18423	-3842	-26692	-5	-13765	227	-28766	-121	-19977	743	-25309	-153	-18801	-5958	-16832	119	25924	-8530	-30743	-108	-23	-108	-65	-211	-10933	9336	-22070	-164	-6538	15409	-26288	179	-9284	10677	-32752	-63	-55	-108	46	-152	20	33	-74	-17	-56	89	-28	1
1.259167	-200	18463	-6941	-27269	10	-14599	1076	-29563	-114	-19405	660	-24230	-136	-18417	-6215	-17946	115	28655	-7083	-30924	-102	-19	-101	-64	-196	-11913	9538	-21064	-165	-7457	14779	-25197	161	-9854	10445	-32746	-66	-55	-104	45	-149	21	36	-72	-18	-51	84	-27	1
1.260000	-201	18304	-10221	-27862	2	-15421	1848	-30187	-104	-18808	509	-23101	-113	-17970	-6337	-19057	94	30946	-5200	-31011	-103	-17	-99	-64	-203	-12921	9888	-20100	-161	-8464	14319	-23943	92	-10540	10243	-32748	-75	-52	-102	45	-151	21	35	-72	-24	-51	84	-26	2
1.260833	-236	17905	-13598	-28466	-17	-16216	2534	-30647	-94	-18200	372	-21969	-92	-17469	-6311	-20137	76	32737	-2923	-30981	-105	-22	-98	-67	-187	-13932	10377	-19190	-174	-9530	14056	-22538	6	-11328	10071	-32726	-65	-58	-107	41	-154	20	38	-76	-25	-55	79	-30	0
1.261667	-254	17259	-17035	-29069	-28	-16969	3136	-30932	-61	-17613	213	-20870	-85	-16915	-6128	-21159	69	32767	-271	-30809	-110	-25	-102	-72	-174	-14922	10996	-18353	-201	-10629	14010	-21068	-11	-12189	9941	-32571	-67	-58	-111	58	-153	17	30	-82	-26	-57	80	-30	-1
1.262500	-267	16367	-20344	-29648	-27	-17658	3663	-31112	5	-17039	42	-19813	-63	-16316	-5804	-22076	58	32767	2686	-30487	-109	-22	-101	-69	-149	-15859	11733	-17589	-203	-11735	14186	-19524	-27	-13111	9860	-32311	-64	-57	-107	41	-152	19	30	-79	-22	-56	81	-30	-1
1.263333	-296	15237	-23414	-30199	-30	-18278	4098	-31146	8	-16504	-161	-18872	-49	-15687	-5364	-22866	47	32767	5862	-30004	-87	-21	-99	-66	-138	-16738	12545	-16922	-182	-12812	14563	-17974	-75	-14075	9809	-31972	-64	-58	-108	39	-147	19	29	-76	-30	-56	80	-32	0
1.264167	-325	13935	-26144	-30710	0	-18814	4448	-31055	23	-16011	-405	-18072	-28	-15047	-4838	-23507	12	32767	9164	-29356	-107	-22	-102	-66	-141	-17529	13417	-16355	-185	-13842	15120	-16455	-114	-15057	9805	-31577	-66	-57	-108	39	-149	18	32	-78	-22	-57	81	-30	0
1.265000	-339	12498	-28402	-31166	5	-19260	4709	-30847	17	-15561	-701	-17443	16	-14407	-4269	-23984	-8	32767	12507	-28545	-110	-24	-104	-70	-125	-18237	14298	-15897	-173	-14811	15803	-15001	-156	-16039	9848	-31114	-65	-61	-110	39	-152	16	28	-81	-24	-59	79	-33	-4
1.265833	-355	10997	-30103	-31564	0	-19594	4878	-30529	-4	-15154	-1060	-17010	33	-13767	-3698	-24282	-12	32767	15791	-27590	-109	-23	-101	-69	-119	-18839	15158	-15543	-169	-15689	16627	-13636	-207	-16997	9940	-30580	-64	-58	-107	39	-149	18	34	-77	-21	-57	84	-31	5
1.266667	-361	9552	-31131	-31873	-7	-19799	4961	-30106	-18	-14783	-1492	-16794	41	-13140	-3164	-24393	-24	31834	18902	-26517	-104	-21	-99	-68	-142	-19338	15959	-15288	-217	-16480	17500	-12384	-230	-17904	10070	-29973	-61	-79	-104	37	-153	13	33	-77	-22	-70	81	-33	-1
1.267500	-373	8242	-31434	-32098	-6	-19876	4933	-29581	-24	-14440	-2005	-16783	19	-12528	-2716	-24321	-44	30215	21743	-25360	-108	-23	-101	-67	-142	-19742	16674	-15127	-220	-17162	18389	-11277	-247	-18742	10242	-29290	-63	-56	-105	38	-150	17	36	-74	-22	-56	81	-32	0
1.268333	-382	7189	-30957	-32227	-13	-19812	4805	-28962	-7	-14117	-2610	-16996	9	-11945	-2398	-24060	-59	28375	24226	-24160	-107	-23	-102	-70	-143	-20053	17270	-15055	-231	-17730	19246	-10324	-285	-19490	10454	-28527	-65	-59	-109	27	-150	15	32	-78	-24	-57	77	-32	-1
1.269167	-402	6482	-29679	-32253	-23	-19617	4564	-28243	7	-13803	-3293	-17417	4	-11386	-2234	-23646	-76	26382	26282	-22965	-108	-23	-102	-70	-121	-20276	17726	-15054	-257	-18183	20022	-9528	-283	-20137	10696	-27684	-64	-63	-112	39	-151	17	33	-77	-23	-59	80	-31	-4
1.270000	-405	6203	-27618	-32173	-12	-19226	4208	-27446	33	-13493	-4061	-18024	7	-10850	-2248	-23074	-72	24287	27881	-21812	-109	-26	-101	-67	-120	-20428	18020	-15114	-236	-18524	20691	-8883	-290	-20663	10977	-26756	-66	-59	-108	42	-158	16	28	-79	-22	-56	80	-29	-3
[truncated: 10,475 more rows]
[truncated: 15 more columns]
