# Supplementary material for: Novel Methods for Surface EMG Analysis and Exploration Based on Multi-Modal Gaussian Mixture Models
Source: PLoS One. 2016 Jun 30;11(6):e0157239. doi: 10.1371/journal.pone.0157239 (PMC4928879; doi:10.1371/journal.pone.0157239)
Supplement: S1 File — (ZIP) [file pone.0157239.s001.zip › Haf_horses_trot_data/Haf_h12_t1_kin.trc]

PathFileType	4	(X/Y/Z)	D:\Users\zsoldosr\Desktop\HaflingerProjektEMGBiopsy\RawData\M2\Sonjat1r.trc
DataRate	CameraRate	NumFrames	NumMarkers	Units	OrigDataRate	OrigDataStartFrame	OrigNumFrames
120.00	120.00	1200	7	mm	120.00	1	1200
Frame#	Time	Head			Withers			Sacrum			HFL			HFR			HHL			HHR
		X1	Y1	Z1	X2	Y2	Z2	X3	Y3	Z3	X4	Y4	Z4	X5	Y5	Z5	X6	Y6	Z6	X7	Y7	Z7
1	0.000	1326.97656	-312.23718	1736.54065	399.63022	-125.06097	1300.23193	-370.02167	-5.13751	1305.44104	923.43469	20.91413	160.11528	835.44806	-338.68680	-8.43801	-336.44104	132.36105	-5.50458	-305.05139	-152.82225	76.30939
2	0.008	1325.91028	-312.40616	1738.59827	399.38205	-123.77634	1301.94897	-371.01941	-4.91662	1302.46753	949.64655	17.23291	157.79868	812.86670	-336.61569	-8.79049	-359.48840	133.86430	-5.55381	-271.01852	-155.78600	81.88918
3	0.017	1324.81750	-312.53708	1740.84668	399.35822	-122.60285	1303.92273	-372.06470	-4.58787	1299.78345	975.78387	13.31951	155.38994	790.04919	-334.73065	-8.95687	-382.61050	135.26326	-5.69568	-237.30533	-158.13693	86.21011
4	0.025	1323.69250	-312.60526	1743.41553	399.70227	-121.63985	1306.32935	-373.15311	-4.07306	1297.64856	1001.59015	8.97574	152.66641	766.82751	-333.18765	-8.83848	-405.82043	136.57614	-5.88840	-204.11746	-159.60291	88.50850
5	0.033	1322.55164	-312.60413	1746.35413	400.42935	-120.94923	1309.23621	-374.19968	-3.34170	1296.27478	1026.71082	4.03343	149.09831	743.30261	-331.89462	-8.54736	-429.07910	137.96814	-5.96076	-171.51831	-160.40027	88.74237
6	0.042	1321.42078	-312.53278	1749.65039	401.44135	-120.53939	1312.62122	-375.05841	-2.41207	1295.80969	1051.05933	-1.70035	143.80922	719.71130	-330.58157	-8.29055	-452.34900	139.62056	-5.76389	-139.38115	-161.02087	87.45779
7	0.050	1320.32422	-312.38446	1753.25977	402.59622	-120.37572	1316.40015	-375.58109	-1.34873	1296.31213	1075.08325	-8.46287	135.92311	696.11523	-329.11810	-8.13602	-475.63141	141.56693	-5.32777	-107.45230	-161.79169	85.38441
8	0.058	1319.27942	-312.15591	1757.12292	403.77927	-120.40984	1320.45142	-375.67618	-0.26423	1297.73303	1099.46777	-16.30718	125.28947	672.43549	-327.56949	-8.01141	-498.98273	143.66125	-4.85651	-75.66692	-162.68275	82.98953
9	0.067	1318.29480	-311.85596	1761.17175	404.93317	-120.60893	1324.63818	-375.34094	0.72367	1299.93066	1124.39709	-24.62942	113.04430	648.66443	-326.04126	-7.85680	-522.47559	145.69995	-4.54729	-44.37711	-163.52037	80.31410
10	0.075	1317.36536	-311.49619	1765.32813	406.05127	-120.95963	1328.82800	-374.66147	1.56109	1302.71814	1149.08179	-32.05419	101.22041	624.93628	-324.60953	-7.66420	-546.10504	147.58737	-4.42598	-14.20767	-164.22954	77.19653
11	0.083	1316.46753	-311.07751	1769.50476	407.15796	-121.45000	1332.90247	-373.77899	2.25714	1305.88916	1172.09814	-37.35338	91.36221	601.54688	-323.30286	-7.37718	-569.77185	149.39079	-4.37141	14.19348	-164.84253	73.52670
12	0.092	1315.55591	-310.59357	1773.61084	408.28394	-122.06232	1336.75928	-372.83167	2.86505	1309.22205	1192.10718	-40.55365	83.33726	578.98279	-322.06888	-6.80973	-593.32373	151.28372	-4.24101	40.18292	-165.40541	69.20609
13	0.100	1314.57019	-310.04489	1777.56116	409.44577	-122.78124	1340.31152	-371.90381	3.49460	1312.51880	1208.12671	-42.67132	75.58173	557.81012	-320.85779	-5.69734	-616.49548	153.46683	-3.89087	63.04791	-165.95647	64.02604
14	0.108	1313.45093	-309.44089	1781.28296	410.64359	-123.59475	1343.48120	-371.01563	4.25878	1315.66345	1219.60535	-44.62665	66.59036	538.44574	-319.81055	-3.77786	-638.84009	156.03522	-3.07494	82.10349	-166.59138	57.79448
15	0.117	1312.15405	-308.79147	1784.71558	411.87219	-124.48743	1346.18982	-370.15390	5.17985	1318.60864	1226.76062	-46.87113	56.24000	521.01929	-319.39911	-0.62172	-659.86023	158.85408	-1.46817	96.84946	-167.55525	50.58247
16	0.125	1310.65454	-308.10242	1787.80273	413.12924	-125.43356	1348.35156	-369.30493	6.16687	1321.29504	1230.56921	-49.63872	45.67399	505.65387	-320.42661	4.76014	-679.22931	161.62639	1.08179	106.91776	-169.22488	42.71199
17	0.133	1308.93567	-307.38370	1790.48987	414.41940	-126.38811	1349.87769	-368.46304	7.05496	1323.61328	1232.02954	-53.00541	36.00957	493.20941	-323.76294	13.82828	-696.85553	164.09827	4.38204	111.88321	-171.94151	34.47781
18	0.142	1306.98035	-306.66492	1792.72791	415.75848	-127.28191	1350.69043	-367.62570	7.65988	1325.43787	1231.42249	-56.67178	27.45296	485.45316	-329.84161	27.42060	-712.78442	166.22108	8.08174	111.22510	-175.82323	26.01810
19	0.150	1304.77185	-305.98978	1794.47803	417.16769	-128.02840	1350.73840	-366.79230	7.83628	1326.67249	1228.04956	-59.77602	19.68257	483.95972	-338.28165	44.54942	-727.04779	168.27684	12.13035	104.58170	-180.54179	17.59187
20	0.158	1302.30151	-305.39706	1795.71399	418.66174	-128.54123	1350.00562	-365.96722	7.52494	1327.27185	1220.41309	-61.09640	12.71136	488.98080	-348.02908	62.61229	-739.34790	170.88864	17.17924	92.16217	-185.13496	9.94690
21	0.167	1299.57446	-304.91772	1796.42395	420.24231	-128.75575	1348.50854	-365.16104	6.76968	1327.24512	1207.32678	-60.06477	7.06490	499.47974	-357.98355	78.98462	-748.60144	174.64413	24.41252	74.90057	-188.28975	4.18948
22	0.175	1296.61768	-304.57788	1796.61780	421.89325	-128.64189	1346.28906	-364.38940	5.68131	1326.65479	1189.26929	-57.59834	3.22148	513.87415	-367.53375	92.38151	-752.98907	179.52072	34.49268	54.09894	-189.19133	1.01886
23	0.183	1293.49609	-304.39706	1796.33716	423.57526	-128.20215	1343.40967	-363.67545	4.35063	1325.60205	1168.01050	-55.12805	1.14291	530.70032	-376.53494	102.92253	-750.87561	184.76591	46.40644	31.09778	-188.13930	0.00610
24	0.192	1290.32397	-304.39044	1795.66650	425.22495	-127.46097	1339.95850	-363.05823	2.79155	1324.20300	1145.17188	-53.15166	0.33128	548.95404	-384.95923	111.37114	-741.74072	189.34741	57.68441	7.31577	-186.14226	-0.14381
25	0.200	1287.24854	-304.57199	1794.73621	426.75705	-126.45537	1336.05969	-362.59241	0.98976	1322.56763	1121.73022	-51.39819	0.13799	568.09412	-392.70169	118.49277	-726.15771	192.54260	66.08196	-16.06931	-184.00401	-0.48655
26	0.208	1284.40918	-304.94220	1793.69641	428.06537	-125.22871	1331.87512	-362.33182	-1.01023	1320.78906	1098.22974	-49.69004	-0.02621	587.84387	-399.64819	124.82810	-705.08960	194.31728	70.97018	-38.73657	-182.00310	-1.18686
27	0.217	1281.89795	-305.46689	1792.68152	429.02423	-123.83182	1327.58557	-362.32065	-3.08565	1318.93762	1074.93652	-48.12017	-0.53430	608.02209	-405.78168	130.66516	-679.41064	195.15291	73.10709	-61.07300	-180.19037	-1.91136
28	0.225	1279.74231	-306.08319	1791.79358	429.49298	-122.33758	1323.35779	-362.59729	-5.07164	1317.04114	1051.93079	-46.77066	-1.36562	628.50806	-411.15027	136.06174	-649.87653	195.39131	73.43707	-83.45219	-178.61365	-2.47098
29	0.233	1277.90442	-306.72620	1791.10327	429.32697	-120.84868	1319.31494	-363.19156	-6.80506	1315.06140	1029.18286	-45.51778	-2.19508	649.27576	-415.77173	140.92389	-617.16858	194.86325	72.42448	-105.93266	-177.26050	-2.94087
30	0.242	1276.28320	-307.32779	1790.64514	428.39996	-119.47852	1315.53137	-364.11661	-8.17660	1312.92407	1006.64917	-44.12084	-2.78970	670.36139	-419.63239	145.14476	-581.89508	193.15672	70.35215	-128.42542	-176.00203	-3.39793
31	0.250	1274.72693	-307.79630	1790.40991	426.63834	-118.32254	1312.06079	-365.36386	-9.18357	1310.59814	984.31152	-42.47079	-3.21799	691.73450	-422.77448	148.73613	-544.65491	189.99924	67.77518	-150.85814	-174.69324	-3.78326
32	0.258	1273.06055	-308.01822	1790.37451	424.05637	-117.45676	1308.98364	-366.89029	-9.92891	1308.12927	962.12396	-40.69595	-3.66946	713.28455	-425.32666	151.82767	-506.08337	185.37024	65.50570	-173.21391	-173.26620	-4.01891
33	0.267	1271.12366	-307.89923	1790.56738	420.77972	-116.97909	1306.43457	-368.60608	-10.53460	1305.60059	939.99817	-39.00720	-4.22656	734.97827	-427.42010	154.53561	-466.78192	179.47305	64.31995	-195.52124	-171.71371	-4.13013
34	0.275	1268.81055	-307.42578	1791.09949	417.03757	-117.04314	1304.57471	-370.37894	-11.03279	1303.08948	917.85498	-37.45226	-4.81288	756.90894	-429.12091	156.87210	-427.26541	172.69507	64.78438	-217.82437	-170.04443	-4.21726
35	0.283	1266.09424	-306.67407	1792.10999	413.11459	-117.80939	1303.52856	-372.06024	-11.35287	1300.66321	895.64990	-35.86057	-5.28548	779.18494	-430.47229	158.77519	-388.06900	165.54095	67.25169	-240.17456	-168.25880	-4.36044
36	0.292	1263.02319	-305.74673	1793.67322	409.29294	-119.33101	1303.33936	-373.55981	-11.44945	1298.38464	873.34735	-34.06117	-5.57520	801.86816	-431.54199	160.17354	-349.82532	158.47946	71.77435	-262.63074	-166.36131	-4.55619
37	0.300	1259.71008	-304.72778	1795.76648	405.82111	-121.47446	1303.97168	-374.92450	-11.41858	1296.30164	850.90601	-32.08904	-5.72626	825.00702	-432.36856	161.01971	-313.07156	151.71355	77.86666	-285.21198	-164.41258	-4.72550
38	0.308	1256.30896	-303.69073	1798.32898	402.89136	-123.93609	1305.35059	-376.29919	-11.42229	1294.46106	828.30933	-30.10874	-5.80478	848.64075	-432.88477	161.30486	-277.94785	145.05853	84.49339	-307.88647	-162.52457	-4.78423
39	0.317	1252.98682	-302.70212	1801.32031	400.59546	-126.33910	1307.39429	-377.78973	-11.52888	1292.96704	805.58075	-28.21073	-5.82240	872.68243	-432.93460	161.04587	-244.19492	138.12376	90.51894	-330.64474	-160.74338	-4.72768
40	0.325	1249.90149	-301.80640	1804.70642	398.88931	-128.36644	1310.02441	-379.38058	-11.68097	1292.01514	782.73718	-26.37470	-5.76976	896.79120	-432.31787	160.17926	-211.50812	130.68524	95.19489	-353.51233	-158.99821	-4.64682
41	0.333	1247.18750	-301.01923	1808.42249	397.62576	-129.86005	1313.16992	-380.96268	-11.77749	1291.84143	759.74908	-24.57776	-5.67262	920.48651	-430.71115	158.32436	-179.77304	122.85177	98.24693	-376.49530	-157.23219	-4.61602
42	0.342	1244.94092	-300.33621	1812.37146	396.64151	-130.82292	1316.76990	-382.40506	-11.73959	1292.62842	736.58167	-22.84446	-5.57794	943.45520	-427.61682	154.63243	-148.89265	114.88185	99.68369	-399.59241	-155.48917	-4.59856
43	0.350	1243.21216	-299.75327	1816.43970	395.82120	-131.35037	1320.76721	-383.61877	-11.52331	1294.44250	713.23389	-21.18496	-5.51704	965.73755	-422.61771	148.06808	-118.62144	107.00823	99.62988	-422.83264	-153.82060	-4.50965
44	0.358	1242.00195	-299.27301	1820.50574	395.10403	-131.56200	1325.09692	-384.59244	-11.11891	1297.23120	689.75092	-19.53093	-5.48134	987.71606	-415.73352	138.08163	-88.78284	99.51199	98.26415	-446.25647	-152.21295	-4.30761
45	0.367	1241.26550	-298.89041	1824.44592	394.46286	-131.56055	1329.67859	-385.37964	-10.55402	1300.86194	666.38428	-17.77288	-5.33766	1009.89301	-407.54352	125.20501	-59.55017	92.78949	95.73495	-469.88004	-150.63983	-4.01890
46	0.375	1240.92310	-298.58768	1828.13879	393.89029	-131.41138	1334.41016	-386.05508	-9.89514	1305.16992	643.82990	-15.84281	-4.66783	1032.45386	-399.04410	111.07497	-31.41110	87.22945	92.02101	-493.68231	-149.09818	-3.71984
47	0.383	1240.87292	-298.33188	1831.46655	393.40155	-131.13756	1339.16821	-386.68289	-9.24332	1309.98584	623.20044	-13.70604	-2.73393	1054.94678	-391.20145	97.70115	-4.94553	83.10400	86.91427	-517.61646	-147.59697	-3.46975
48	0.392	1241.00952	-298.07629	1834.31604	393.04160	-130.73218	1343.81543	-387.30481	-8.71027	1315.14490	605.64740	-11.24468	1.31783	1076.31592	-384.40497	86.35015	19.30054	80.62357	80.18716	-541.62158	-146.18526	-3.26094
49	0.400	1241.24719	-297.78116	1836.58801	392.87943	-130.17877	1348.21362	-387.93442	-8.37856	1320.48413	591.98828	-8.14898	8.39287	1095.17590	-378.35349	76.79086	40.83749	80.02731	71.80840	-565.57483	-144.94609	-3.00924
50	0.408	1241.53284	-297.42401	1838.21521	392.98416	-129.46100	1352.23047	-388.55130	-8.26737	1325.83252	582.90875	-3.99530	19.68837	1110.20911	-372.50110	67.55613	59.26584	81.57880	62.09398	-589.17535	-143.92900	-2.50394
51	0.417	1241.84290	-296.98450	1839.17029	393.39081	-128.56407	1355.74426	-389.10345	-8.31825	1331.00220	579.58020	1.46410	36.36276	1120.67639	-366.55438	57.21757	74.25647	85.48073	51.71434	-611.92065	-143.12735	-1.41080
52	0.425	1242.17542	-296.44003	1839.45654	394.07516	-127.48217	1358.64771	-389.52368	-8.40939	1335.79272	583.37866	8.03560	58.09789	1126.90344	-360.50461	45.67077	85.43057	91.72707	41.50036	-633.35400	-142.46295	0.52857
53	0.433	1242.54211	-295.77737	1839.09265	394.96295	-126.22805	1360.85376	-389.75137	-8.39270	1340.00818	594.53308	15.06028	82.16547	1130.12891	-354.38626	34.25875	92.31418	99.94656	32.13370	-653.36328	-141.77078	3.27737
54	0.442	1242.96375	-294.99118	1838.09973	395.97028	-124.83199	1362.29944	-389.75082	-8.13398	1343.48450	611.52765	21.73514	104.80786	1131.47180	-348.20358	24.65479	94.43893	109.37373	23.94690	-672.10181	-140.89906	6.50606
55	0.450	1243.46582	-294.07318	1836.49158	397.03809	-123.33398	1362.95007	-389.52368	-7.54264	1346.11902	632.01300	27.57875	123.66545	1130.94922	-342.01233	17.52538	91.40656	118.98584	16.94251	-689.63220	-139.87772	9.80363
56	0.458	1244.06958	-293.01114	1834.27014	398.13425	-121.77740	1362.80066	-389.10953	-6.57816	1347.88770	653.99597	32.46881	138.52513	1127.42053	-336.04034	12.10862	82.86664	127.71082	10.94965	-705.63611	-139.01532	13.00020
57	0.467	1244.78491	-291.79221	1831.43323	399.23959	-120.20498	1361.87451	-388.56851	-5.23521	1348.84387	676.28900	36.27335	150.20473	1119.35083	-330.72159	7.11801	68.72134	134.65239	5.93359	-719.23669	-138.86534	16.52373
58	0.475	1245.61670	-290.40292	1827.98657	400.33569	-118.66379	1360.21521	-387.95816	-3.54606	1349.09448	698.33984	38.73466	159.49014	1105.82959	-326.47998	2.13931	49.63498	139.39110	2.22124	-729.03094	-140.06212	21.54342
59	0.483	1246.58850	-288.83392	1823.94995	401.39221	-117.22430	1357.88196	-387.32684	-1.61547	1348.76782	719.94055	39.69552	166.97975	1087.17932	-323.46948	-2.04205	27.20682	142.23509	0.08973	-733.45605	-143.09453	29.41450
60	0.492	1247.76245	-287.08844	1819.36340	402.35397	-115.99184	1354.95313	-386.71890	0.37116	1347.98425	741.05139	39.27000	173.24670	1064.78442	-321.55542	-4.50036	3.35529	144.01270	-0.79532	-731.33514	-148.10333	40.45592
61	0.500	1249.24072	-285.18265	1814.29663	403.13953	-115.08444	1351.53333	-386.17523	2.20917	1346.84265	761.70660	37.79562	178.85202	1040.43274	-320.41058	-5.18023	-20.54266	145.47098	-1.13595	-722.26489	-154.82445	53.23213
62	0.508	1251.15454	-283.14685	1808.84668	403.65680	-114.58713	1347.75183	-385.73926	3.75234	1345.41797	781.95416	35.63845	184.23621	1015.68701	-319.55270	-4.86374	-43.97424	146.94525	-1.40973	-706.56384	-162.72565	65.20433
63	0.517	1253.64270	-281.03949	1803.11609	403.82874	-114.51131	1343.75720	-385.47235	4.95009	1343.76343	801.87958	33.05838	189.61926	991.47290	-318.48718	-4.51296	-66.99887	148.50323	-1.74197	-684.92188	-171.10603	74.01401
64	0.525	1256.80823	-278.94962	1797.18591	403.61862	-114.77235	1339.70618	-385.45847	5.84963	1341.91516	821.66736	30.23834	194.99591	967.96277	-316.98901	-4.67714	-89.82767	150.15616	-2.09822	-658.12946	-179.09395	78.38471
65	0.533	1260.66882	-276.97430	1791.11023	403.03809	-115.19249	1335.74536	-385.78183	6.56558	1339.90039	841.55219	27.31898	200.21725	944.89832	-315.16241	-5.33474	-112.60730	151.90253	-2.45009	-626.96338	-185.82948	78.48145
66	0.542	1265.14233	-275.20087	1784.92725	402.12354	-115.53983	1331.99036	-386.48688	7.20956	1337.73706	861.69232	24.35122	205.05161	922.04468	-313.21378	-6.15067	-135.38721	153.70946	-2.82394	-592.14722	-190.82373	75.79338
67	0.550	1270.07312	-273.70251	1778.67383	400.89197	-115.60606	1328.51672	-387.54834	7.80980	1335.42603	882.12219	21.24597	209.17191	899.33002	-311.27835	-6.82144	-158.17339	155.53358	-3.23879	-554.42053	-194.14478	72.49668
68	0.558	1275.27295	-272.52637	1772.39868	399.31345	-115.29553	1325.36829	-388.87344	8.28878	1332.94604	902.80853	17.82970	212.21124	876.73969	-309.41559	-7.26224	-180.96678	157.32310	-3.64040	-514.63025	-196.21707	70.50494
69	0.567	1280.56006	-271.67996	1766.16626	397.32794	-114.66388	1322.58081	-390.33572	8.54038	1330.26892	923.71741	14.01633	213.93369	854.22034	-307.65945	-7.56625	-203.74562	159.00967	-3.93756	-473.67426	-197.37219	70.71342
70	0.575	1285.78430	-271.12982	1760.05103	394.91327	-113.85899	1320.20227	-391.81870	8.52226	1327.40039	944.85089	9.89663	214.32172	831.68353	-306.03189	-7.83728	-226.47729	160.57487	-4.09192	-432.39911	-197.60318	72.89198
71	0.583	1290.83447	-270.80582	1754.12952	392.17734	-113.00844	1318.29895	-393.23813	8.26258	1324.41272	966.25330	5.64088	213.53250	809.06909	-304.51215	-8.10385	-249.16887	162.08386	-4.16896	-391.64691	-196.79697	76.27779
72	0.592	1295.64209	-270.61200	1748.47009	389.38983	-112.15189	1316.93774	-394.54282	7.82640	1321.42456	987.95813	1.39987	211.82581	786.36218	-303.04388	-8.34543	-271.86728	163.59344	-4.30429	-352.35025	-195.17763	80.40953
73	0.600	1300.19153	-270.44922	1743.11877	386.87820	-111.25019	1316.15894	-395.70813	7.30228	1318.55505	1009.92603	-2.70300	209.42860	763.55933	-301.58914	-8.52386	-294.62158	165.09760	-4.57417	-315.39200	-193.39169	85.41101
74	0.608	1304.52112	-270.23285	1738.09473	384.85593	-110.23756	1315.95825	-396.72955	6.79129	1315.90393	1032.06628	-6.62615	206.33841	740.67749	-300.11731	-8.61633	-317.45551	166.60852	-4.88913	-281.14771	-191.99715	91.36313
75	0.617	1308.71094	-269.90161	1733.39246	383.34799	-109.07913	1316.29602	-397.61554	6.38192	1313.56262	1054.27637	-10.47645	202.23555	717.77081	-298.56229	-8.65689	-340.34363	168.22986	-5.05436	-249.15416	-190.94022	97.60709
76	0.625	1312.86707	-269.42654	1728.98511	382.26764	-107.79665	1317.11829	-398.37509	6.12146	1311.62878	1076.44250	-14.42254	196.59036	694.88019	-296.86847	-8.71497	-363.20520	170.12271	-4.92201	-218.46617	-189.67517	102.93214
77	0.633	1317.10388	-268.81616	1724.82690	381.53543	-106.45638	1318.36804	-399.00568	6.00250	1310.20740	1098.48608	-18.61420	188.85063	671.97070	-295.06445	-8.81128	-385.98044	172.35306	-4.49452	-188.45554	-187.76111	106.33072
78	0.642	1321.51904	-268.10327	1720.85986	381.12848	-105.15068	1319.98669	-399.48990	5.97817	1309.40161	1120.44958	-23.24068	178.62691	648.93640	-293.24326	-8.87689	-408.76398	174.70996	-3.95693	-159.14764	-185.26596	107.49094
79	0.650	1326.17212	-267.32047	1717.02100	381.05859	-103.98610	1321.91284	-399.79782	6.00088	1309.29993	1142.44727	-28.41534	165.94095	625.67035	-291.48779	-8.82178	-431.77127	176.84247	-3.56184	-130.78114	-182.50581	106.68149
80	0.658	1331.07043	-266.50479	1713.24219	381.33990	-103.06330	1324.07703	-399.89490	6.05342	1309.95544	1164.47449	-33.92564	151.45323	602.14465	-289.84555	-8.63334	-455.11316	178.62708	-3.40846	-103.37025	-179.53192	104.28130
81	0.667	1336.15869	-265.74426	1709.46655	381.97339	-102.45678	1326.40088	-399.75797	6.14350	1311.35095	1186.41162	-39.51799	136.29353	578.45471	-288.34152	-8.38103	-478.71790	180.17494	-3.40009	-76.91823	-176.16077	100.46939
82	0.675	1341.31384	-265.21890	1705.68542	382.93732	-102.21047	1328.80408	-399.38892	6.27356	1313.37073	1208.07068	-45.32213	121.50754	554.82190	-286.97318	-8.12210	-502.48322	181.60127	-3.39675	-51.71989	-172.38165	95.25214
83	0.683	1346.36072	-265.18997	1701.95801	384.18213	-102.33502	1331.20630	-398.81577	6.42216	1315.82227	1228.56226	-51.22522	107.73810	531.59094	-285.69330	-7.80259	-526.37671	183.01863	-3.32151	-28.16061	-168.47469	88.66071
84	0.692	1351.11829	-265.92368	1698.39746	385.64178	-102.80270	1333.52222	-398.07953	6.55620	1318.50012	1245.97192	-56.37596	95.06687	509.21658	-284.42697	-7.24363	-550.37439	184.57291	-3.17821	-6.54834	-164.77637	80.85703
85	0.700	1355.45728	-267.56195	1695.12598	387.25732	-103.55665	1335.65588	-397.20886	6.66289	1321.24878	1258.59326	-60.25800	82.78022	488.14233	-283.20352	-6.17388	-574.38000	186.34271	-3.01771	12.61063	-161.48743	72.01294
86	0.708	1359.33960	-270.03238	1692.21484	388.99597	-104.52776	1337.50403	-396.20105	6.76747	1323.97388	1265.96497	-63.37475	69.98328	468.60037	-282.39417	-4.11111	-598.18481	188.31857	-2.80564	28.44150	-158.76772	62.20594
87	0.717	1362.81580	-273.09152	1689.64807	390.85291	-105.64404	1338.96277	-395.03265	6.91043	1326.59753	1268.34546	-66.28938	56.79350	450.70874	-282.84787	-0.04008	-621.42529	190.49298	-2.26566	39.92786	-156.89368	51.52303
88	0.725	1365.98291	-276.45221	1687.34241	392.83463	-106.83727	1339.93286	-393.69467	7.10408	1329.01440	1266.00732	-68.83199	44.21432	435.20288	-285.68707	7.70065	-643.63751	192.85672	-0.93100	46.14819	-156.13550	40.17764
89	0.733	1368.93506	-279.88229	1685.20093	394.93781	-108.05479	1340.32251	-392.21783	7.31400	1331.08569	1259.22388	-70.49837	32.82517	424.07715	-291.75204	20.61283	-664.45862	195.30275	1.52649	46.38419	-156.46945	28.56432
90	0.742	1371.73828	-283.23636	1683.15015	397.14328	-109.26525	1340.05042	-390.66440	7.47270	1332.66553	1248.30762	-70.98061	22.40994	419.75473	-301.01993	38.45231	-683.75635	197.62840	5.00485	40.32407	-157.46968	17.45649
91	0.750	1374.42664	-286.44403	1681.15027	399.42468	-110.44792	1339.05261	-389.09866	7.49441	1333.64392	1233.49316	-70.15645	12.97554	423.29446	-312.51956	58.61422	-701.52856	199.68384	9.05740	28.28122	-158.41107	8.18803
92	0.758	1377.00989	-289.48370	1679.18958	401.74951	-111.57958	1337.29993	-387.56552	7.28083	1333.98413	1215.05872	-68.04059	5.43047	433.74380	-324.94400	77.65067	-717.65234	201.57657	13.29265	11.09900	-158.55246	2.16373
93	0.767	1379.48438	-292.35803	1677.27344	404.06918	-112.63271	1334.81775	-386.08624	6.74211	1333.73804	1193.54797	-64.90934	0.79846	449.03537	-337.37637	93.35500	-731.62939	203.77756	17.80934	-10.10376	-157.59874	-0.27437
94	0.775	1381.83997	-295.07715	1675.41614	406.30804	-113.57942	1331.69470	-384.66541	5.84274	1333.03455	1169.94629	-61.44123	-1.01424	467.13657	-349.37115	105.35036	-742.51550	206.87173	23.40964	-33.88245	-155.88269	-0.33070
95	0.783	1384.06616	-297.64993	1673.63416	408.35922	-114.39518	1328.07605	-383.31009	4.64056	1332.05054	1145.55371	-58.45348	-1.20830	486.67154	-360.56287	114.29232	-749.07996	211.04340	31.25695	-58.47595	-153.93825	0.18427
96	0.792	1386.15320	-300.08066	1671.94299	410.09409	-115.06202	1324.14453	-382.05359	3.28232	1330.96826	1121.30481	-56.21719	-1.01350	506.99258	-370.53644	121.02062	-750.11536	215.91367	41.88097	-82.49832	-152.02692	0.14039
97	0.800	1388.09314	-302.36926	1670.35681	411.38287	-115.57368	1320.09119	-380.96127	1.95159	1329.92847	1097.44238	-54.42376	-1.06569	527.89783	-379.06430	126.27869	-744.93164	220.92267	54.33821	-105.61259	-150.16969	-0.56183
98	0.808	1389.87988	-304.51239	1668.88757	412.11499	-115.94599	1316.08838	-380.12006	0.80019	1328.98657	1073.95288	-52.78828	-1.52148	549.28680	-386.26370	130.70790	-733.71991	225.63483	66.58231	-128.25722	-148.41182	-1.50005
99	0.817	1391.50781	-306.50507	1667.54651	412.20682	-116.22537	1312.27368	-379.62988	-0.09339	1328.07788	1050.86414	-51.24235	-2.28194	571.01306	-392.47012	134.80264	-717.26074	229.65051	76.72814	-150.89096	-146.87187	-2.31047
100	0.825	1392.97217	-308.34161	1666.34412	411.58841	-116.47801	1308.74194	-379.59473	-0.71377	1327.04297	1028.10095	-49.76363	-3.13469	592.93872	-397.99521	138.84033	-696.27673	232.55362	83.86658	-173.63638	-145.59659	-2.86903
101	0.833	1394.26794	-310.01630	1665.29053	410.18567	-116.75210	1305.54675	-380.10190	-1.07252	1325.71130	1005.44482	-48.30855	-3.86351	615.01654	-402.98743	142.85492	-671.22192	234.01790	87.92295	-196.41518	-144.47868	-3.18781
102	0.842	1395.39026	-311.52356	1664.39612	407.93332	-117.03662	1302.71948	-381.19315	-1.19549	1323.96655	982.75671	-46.83442	-4.36340	637.33569	-407.42136	146.66139	-642.50623	233.77425	89.21527	-219.16690	-143.33385	-3.33337
103	0.850	1396.33423	-312.85812	1663.67114	404.83170	-117.26646	1300.30530	-382.84045	-1.13225	1321.76379	960.06500	-45.30725	-4.69849	660.14136	-411.13019	149.92680	-610.66156	231.57751	88.34486	-241.89964	-142.02634	-3.40592
104	0.858	1397.09497	-314.01495	1663.12610	401.01465	-117.39066	1298.39270	-384.94162	-0.95432	1319.13342	937.42163	-43.71305	-5.02570	683.72247	-413.94141	152.31107	-576.33484	227.36765	86.25627	-264.62585	-140.50992	-3.49350
105	0.867	1397.66699	-314.98898	1662.77148	396.75964	-117.44988	1297.10840	-387.34323	-0.74656	1316.17603	914.81940	-42.07747	-5.44765	708.18219	-415.91174	153.63336	-540.20508	221.32657	83.99822	-287.33191	-138.80252	-3.63584
106	0.875	1398.04553	-315.77539	1662.61780	392.40668	-117.59264	1296.56824	-389.88708	-0.60434	1313.04016	892.23816	-40.39127	-5.89291	733.40546	-417.36575	153.89426	-502.83795	213.70267	82.28452	-310.01868	-136.95320	-3.83932
107	0.883	1398.22510	-316.36923	1662.67590	388.25104	-118.00886	1296.82349	-392.45892	-0.62389	1309.88892	869.66687	-38.56562	-6.17313	759.29517	-418.63806	153.16002	-464.53366	204.68303	81.31912	-332.72189	-135.00876	-4.08733
108	0.892	1398.20068	-316.76581	1662.95605	384.49628	-118.81784	1297.84668	-395.00613	-0.87784	1306.87170	847.06781	-36.57749	-6.20908	785.89655	-419.86649	151.50966	-425.33582	194.45840	81.03683	-355.47672	-133.02457	-4.31717
109	0.900	1397.96704	-316.96054	1663.46887	381.26810	-119.98766	1299.56140	-397.51483	-1.38625	1304.12305	824.37158	-34.54744	-6.10788	813.27856	-421.01886	149.07014	-385.28522	183.39391	81.52570	-378.29480	-131.08775	-4.45006
110	0.908	1397.51904	-316.94907	1664.22449	378.62653	-121.33700	1301.87280	-399.96518	-2.10369	1301.77991	801.51801	-32.60481	-5.99435	841.41718	-421.93039	145.99284	-344.70441	172.14552	83.23109	-401.18430	-129.27435	-4.47533
111	0.917	1396.85144	-316.72714	1665.23315	376.55505	-122.60746	1304.67932	-402.29669	-2.92565	1299.99707	778.47644	-30.75003	-5.87874	870.13208	-422.29535	142.32986	-304.22189	161.48254	86.62057	-424.17297	-127.58206	-4.45398
112	0.925	1395.95911	-316.29053	1666.50476	374.96771	-123.57458	1307.87854	-404.40677	-3.70970	1298.94080	755.24805	-28.90898	-5.71420	899.03369	-421.73175	137.91492	-264.52689	151.80521	91.47131	-447.31113	-125.93775	-4.43134
113	0.933	1394.83691	-315.63428	1668.04932	373.75760	-124.14173	1311.37146	-406.17929	-4.32087	1298.75305	731.89124	-27.12075	-5.52226	927.68127	-419.82019	132.31996	-226.05049	142.86403	96.60262	-470.65027	-124.28427	-4.38713
114	0.942	1393.47998	-314.75174	1669.87769	372.84949	-124.34766	1315.07043	-407.52399	-4.67678	1299.50403	708.49664	-25.53649	-5.40959	955.97150	-416.14911	124.97265	-188.87183	134.08017	100.56090	-494.19653	-122.63063	-4.28046
115	0.950	1391.88379	-313.63333	1672.00195	372.21460	-124.29603	1318.90564	-408.40744	-4.75843	1301.17444	685.06567	-24.17172	-5.42970	984.31189	-410.59592	115.54950	-153.07932	125.14178	102.46432	-517.89111	-121.03346	-4.10641
116	0.958	1390.04407	-312.26550	1674.43677	371.84912	-124.08060	1322.81897	-408.86447	-4.61103	1303.67383	661.49915	-22.81977	-5.49846	1013.31482	-403.67972	104.49335	-119.15083	116.25384	102.06834	-541.66382	-119.54362	-3.89012
117	0.967	1387.95691	-310.63071	1677.20020	371.74695	-123.74934	1326.75342	-408.99109	-4.35270	1306.88440	637.81604	-21.28713	-5.47701	1043.25830	-396.55807	93.20564	-87.68463	107.87979	99.36554	-565.49640	-118.13345	-3.66260
118	0.975	1385.61792	-308.71094	1680.31299	371.88947	-123.30846	1330.64819	-408.91705	-4.15159	1310.68445	614.37512	-19.54141	-5.16621	1073.65967	-390.53079	83.52966	-58.87070	100.41984	94.41290	-589.42316	-116.73199	-3.45229
119	0.983	1383.02124	-306.49597	1683.79578	372.25128	-122.75026	1334.43872	-408.75479	-4.15109	1314.91028	591.89948	-17.57410	-4.18127	1103.19470	-386.31122	76.60773	-32.54120	94.18417	87.37793	-613.45343	-115.36604	-3.24995
120	0.992	1380.15833	-303.99933	1687.66113	372.81345	-122.07426	1338.05725	-408.56213	-4.39979	1319.33789	571.27826	-15.26804	-1.99266	1130.01416	-383.62064	71.92738	-8.61465	89.49287	78.56638	-637.41748	-114.16953	-2.93716
121	1.000	1377.01514	-301.28043	1691.90100	373.56888	-121.28754	1341.42810	-408.35248	-4.84816	1323.75354	553.21497	-12.38602	1.91655	1152.38599	-381.49323	67.57751	12.70352	86.65774	68.42825	-660.87366	-113.21759	-2.24920
122	1.008	1373.57153	-298.46744	1696.46753	374.51144	-120.39983	1344.46326	-408.12650	-5.39988	1327.98755	538.06549	-8.65230	8.13664	1169.46741	-379.01105	61.72859	30.95282	85.89429	57.53559	-683.27271	-112.41231	-0.87467
123	1.017	1369.80212	-295.76489	1701.25659	375.62161	-119.42493	1347.06396	-407.88815	-5.95975	1331.85913	526.26953	-3.85673	17.70769	1181.64856	-375.83685	54.06382	45.43747	87.29439	46.46862	-704.25818	-111.57133	1.33665
124	1.025	1365.68286	-293.42017	1706.10352	376.86826	-118.38573	1349.13123	-407.64218	-6.44279	1335.15515	519.01831	2.19979	31.99399	1190.12183	-372.08682	45.83276	55.31903	90.79436	35.66899	-723.79663	-110.60842	4.26580
125	1.033	1361.20313	-291.63492	1710.80347	378.22241	-117.31732	1350.57532	-407.38629	-6.76365	1337.68176	518.03107	9.53381	51.22064	1196.00049	-367.77954	38.59407	59.82373	96.05344	25.43842	-742.05072	-109.57480	7.58422
126	1.042	1356.38220	-290.46628	1715.15259	379.66516	-116.26306	1351.32300	-407.11151	-6.83785	1339.32117	524.19598	17.52376	73.01898	1199.58765	-362.67603	32.95246	58.36066	102.36754	16.14043	-759.13458	-108.55432	10.91871
127	1.050	1351.28479	-289.80814	1718.98511	381.18134	-115.26488	1351.32263	-406.80832	-6.59465	1340.05273	536.59833	25.18811	93.49182	1200.28906	-356.69394	28.26668	50.56610	108.71999	8.38997	-774.87799	-107.68321	14.22823
128	1.058	1346.01746	-289.46716	1722.18311	382.74927	-114.35645	1350.54675	-406.46927	-5.99515	1339.94263	553.15967	32.02889	110.03862	1197.17383	-350.20169	23.25814	36.50964	114.04569	2.89920	-788.62531	-107.30524	18.27438
129	1.067	1340.70020	-289.25473	1724.66882	384.33600	-113.56040	1348.99316	-406.08713	-5.05241	1339.12183	571.97437	38.14738	122.56233	1189.69263	-343.78503	16.96988	17.04865	117.77449	-0.07490	-799.14001	-107.90845	24.51461
130	1.075	1335.44006	-289.04385	1726.39990	385.89856	-112.88990	1346.68408	-405.65335	-3.84166	1337.76318	591.92133	43.67776	132.23401	1177.96289	-337.97714	9.58468	-6.03299	120.15604	-1.10097	-804.85272	-109.82547	34.02580
131	1.083	1330.33057	-288.78558	1727.37097	387.38565	-112.35794	1343.66577	-405.16302	-2.48157	1336.05908	612.49652	48.46002	139.99989	1162.40540	-333.26932	2.52791	-30.56262	121.86141	-1.20971	-804.50903	-113.06549	46.33586
132	1.092	1325.46301	-288.48355	1727.61926	388.73685	-111.98566	1340.01135	-404.62329	-1.07776	1334.20313	633.47729	52.21764	146.29356	1143.41467	-329.93222	-2.57777	-54.96454	123.38785	-1.22822	-797.67444	-117.44714	59.47506
133	1.100	1320.93286	-288.15918	1727.22644	389.87726	-111.79251	1335.82727	-404.06061	0.33584	1332.36682	654.70569	54.84753	151.40508	1121.64160	-327.74060	-5.18684	-78.71011	124.92100	-1.50923	-784.57953	-122.83395	71.06970
134	1.108	1316.83923	-287.83694	1726.30396	390.71701	-111.76966	1331.25256	-403.52838	1.79916	1330.66846	676.02759	56.49136	155.66597	1098.20105	-326.16327	-5.92756	-101.94357	126.50334	-2.04850	-765.64893	-129.12350	79.24048
135	1.117	1313.28467	-287.54123	1724.96716	391.16074	-111.85691	1326.45105	-403.11826	3.35772	1329.13574	697.33142	57.43643	159.41185	1074.21570	-324.74246	-5.82748	-124.94943	128.15414	-2.67002	-741.31219	-135.97852	82.95702
136	1.125	1310.36646	-287.29480	1723.32117	391.11627	-111.94718	1321.59534	-402.95740	4.97684	1327.68359	718.58624	57.96535	162.94243	1050.30847	-323.27283	-5.69618	-147.90707	129.87550	-3.16922	-712.09021	-142.74219	82.26149
137	1.133	1308.15503	-287.11432	1721.45227	390.50116	-111.92155	1316.84399	-403.16467	6.50627	1326.14844	739.81458	58.26430	166.50018	1026.57520	-321.83118	-5.84154	-170.87192	131.63464	-3.45031	-678.64465	-148.78076	78.36860
138	1.142	1306.67798	-286.99460	1719.42017	389.25073	-111.69227	1312.31689	-403.78348	7.72480	1324.37122	761.02380	58.44479	170.22772	1002.88611	-320.58334	-6.11696	-193.82164	133.38393	-3.59873	-641.72241	-153.88528	73.30059
139	1.150	1305.91321	-286.89108	1717.26526	387.31509	-111.23439	1308.08862	-404.75345	8.45721	1322.26782	782.24408	58.54303	174.08423	979.26013	-319.47754	-6.32304	-216.71417	135.10475	-3.77789	-602.13818	-158.20093	69.05647
140	1.158	1305.79504	-286.73141	1715.02576	384.65482	-110.58914	1304.20679	-405.94418	8.69027	1319.85364	803.66211	58.46101	177.77875	955.93445	-318.27899	-6.49861	-239.53928	136.80573	-4.06737	-560.81183	-161.79031	66.81673
141	1.167	1306.23010	-286.46082	1712.75073	381.28131	-109.82719	1300.72205	-407.20859	8.56747	1317.21387	825.56891	58.00614	180.85014	933.05249	-316.86612	-6.77621	-262.31320	138.47031	-4.43411	-518.72589	-164.47171	66.69323
142	1.175	1307.11328	-286.07675	1710.50500	377.35190	-108.98460	1297.71973	-408.42264	8.27986	1314.44897	848.13190	57.03358	182.88878	910.48877	-315.29953	-7.15737	-285.04034	140.05652	-4.80009	-476.84036	-166.08350	68.11694
143	1.183	1308.32983	-285.62549	1708.36438	373.22931	-108.01585	1295.33704	-409.51617	7.98839	1311.63647	871.32715	55.50895	183.71506	888.00519	-313.69678	-7.53154	-307.72482	141.55487	-5.09581	-436.10318	-166.76640	70.56966
144	1.192	1309.75159	-285.17487	1706.40710	369.39160	-106.82042	1293.73425	-410.49127	7.80199	1308.82727	895.04742	53.47848	183.40048	865.45349	-312.12549	-7.83682	-330.41153	143.00485	-5.27974	-397.39615	-166.96519	74.03839
145	1.200	1311.25195	-284.78601	1704.70654	366.21396	-105.33527	1293.02515	-411.41550	7.77326	1306.06470	919.17719	51.06519	182.17847	842.83313	-310.53891	-8.13258	-353.17590	144.45346	-5.35206	-361.19797	-167.09312	78.64185
146	1.208	1312.73535	-284.49472	1703.32031	363.80396	-103.61039	1293.22864	-412.38977	7.91704	1303.41089	943.58966	48.40226	180.29822	820.17664	-308.84387	-8.47892	-376.07715	145.91362	-5.36544	-327.24115	-167.16968	83.91064
147	1.217	1314.16101	-284.30927	1702.28149	362.03055	-101.80760	1294.28052	-413.50577	8.23135	1300.96851	968.11426	45.45548	177.85374	797.39343	-307.06369	-8.79163	-399.14212	147.36275	-5.39477	-294.65485	-166.89549	88.76417
148	1.225	1315.54614	-284.21466	1701.59570	360.68939	-100.13142	1296.07373	-414.81155	8.69857	1298.88135	992.54242	41.99555	174.68329	774.29565	-305.35825	-8.90872	-422.37366	148.77625	-5.47815	-262.57019	-166.04213	92.16502
149	1.233	1316.94678	-284.16473	1701.24182	359.64581	-98.74796	1298.48340	-416.28696	9.29003	1297.31885	1016.67584	37.79635	170.42107	750.81335	-303.84186	-8.79393	-445.74109	150.16418	-5.57740	-230.59894	-164.66136	93.64713
150	1.242	1318.43042	-284.08734	1701.17737	358.87106	-97.74175	1301.37683	-417.83401	9.98023	1296.44604	1040.39941	32.72003	164.62512	727.08618	-302.45590	-8.58529	-469.17752	151.61116	-5.58025	-198.71994	-163.00307	93.39220
151	1.250	1320.06213	-283.91931	1701.34741	358.39532	-97.11496	1304.62659	-419.29745	10.74837	1296.38647	1063.81323	26.62443	156.89679	703.30225	-301.05792	-8.43369	-492.61975	153.27458	-5.37932	-166.89511	-161.29546	91.97286
152	1.258	1321.89783	-283.62997	1701.68884	358.23981	-96.80892	1308.12122	-420.51254	11.56944	1297.19165	1087.28943	19.47008	147.08983	679.54456	-299.56317	-8.35209	-516.05341	155.24194	-5.00601	-135.09691	-159.58383	89.95039
153	1.267	1323.97839	-283.22437	1702.13000	358.37668	-96.73625	1311.76782	-421.35648	12.41050	1298.82678	1111.27026	11.56724	135.62503	655.80579	-297.97321	-8.24108	-539.52673	157.37885	-4.64369	-103.67067	-157.81075	87.59005
154	1.275	1326.32397	-282.74292	1702.59399	358.73380	-96.81602	1315.48608	-421.78085	13.23435	1301.17847	1135.95654	3.48390	123.63409	632.05273	-296.32858	-8.03925	-563.11255	159.43727	-4.43067	-73.37427	-155.93369	84.81556
155	1.283	1328.93140	-282.24118	1703.00488	359.23239	-96.99859	1319.20459	-421.81931	14.01653	1304.08093	1161.09338	-4.29795	112.64691	608.26013	-294.67691	-7.80636	-586.84741	161.31268	-4.30847	-45.07364	-153.86868	81.30867
156	1.292	1331.77185	-281.75793	1703.29431	359.82379	-97.26682	1322.85864	-421.56754	14.77973	1307.35059	1185.75037	-11.44758	103.81113	584.47083	-293.08160	-7.63226	-610.70850	163.10269	-4.14380	-19.58560	-151.49149	76.64308
157	1.300	1334.79163	-281.30319	1703.40161	360.49850	-97.62033	1326.38782	-421.13678	15.61111	1310.81018	1208.19324	-17.59928	97.06227	560.88171	-291.61411	-7.46786	-634.59143	164.97121	-3.90345	2.34534	-148.77847	70.40272
158	1.308	1337.91675	-280.86295	1703.27087	361.26968	-98.05866	1329.72778	-420.60587	16.62275	1314.27795	1226.41138	-22.56838	90.97518	537.86572	-290.28650	-7.07627	-658.26013	167.05046	-3.58953	20.15814	-145.90736	62.38236
159	1.317	1341.06470	-280.41241	1702.84729	362.14911	-98.57153	1332.80383	-420.00302	17.87582	1317.53687	1239.27759	-26.91224	83.66489	515.88647	-289.04984	-6.18545	-681.32520	169.40546	-3.03336	33.49686	-143.24248	52.81901
160	1.325	1344.16260	-279.94284	1702.07983	363.13199	-99.14122	1335.53259	-419.33118	19.32860	1320.34119	1246.99011	-31.50179	74.30002	495.31412	-287.96420	-4.63214	-703.33417	171.98103	-1.86700	42.04102	-141.16475	42.29960
161	1.333	1347.15833	-279.48132	1700.92627	364.19748	-99.74918	1337.83020	-418.62036	20.83153	1322.48608	1250.15405	-36.24013	63.91491	476.25217	-287.43991	-2.15695	-723.97046	174.59288	0.22755	45.36542	-139.87115	31.43956
162	1.342	1350.01685	-279.08786	1699.35852	365.32104	-100.37236	1339.61914	-417.93997	22.15741	1323.88354	1249.23328	-40.45613	54.24338	458.71753	-288.38867	2.13079	-743.16473	177.02374	3.25857	43.02197	-139.34958	20.87478
163	1.350	1352.70764	-278.83905	1697.36597	366.48550	-100.97517	1340.82922	-417.33676	23.08078	1324.54736	1244.84619	-44.44295	45.80994	443.36615	-292.01733	9.87707	-760.98993	179.12964	6.93356	34.84442	-139.35796	11.55479
164	1.358	1355.19226	-278.79919	1694.95264	367.68295	-101.51521	1341.39758	-416.78790	23.47898	1324.53284	1237.29834	-48.98012	37.78951	431.93964	-299.08737	22.38733	-777.45947	180.93040	10.94967	21.20313	-139.30666	4.66615
165	1.367	1357.42883	-278.99667	1692.13306	368.90857	-101.95984	1341.27136	-416.23480	23.36074	1323.93311	1226.19934	-54.03673	29.26373	426.43311	-309.17181	38.99471	-792.28833	182.73758	15.40890	2.91150	-138.50436	0.89014
166	1.375	1359.39941	-279.42953	1688.92993	370.15628	-102.29750	1340.41284	-415.62881	22.82198	1322.90063	1211.23291	-58.79044	20.21436	427.75037	-320.80630	56.89520	-804.60132	185.09918	21.06055	-18.95251	-136.79546	-0.26984
167	1.383	1361.12402	-280.07773	1685.36682	371.42264	-102.53822	1338.80347	-414.93539	21.99842	1321.63171	1192.78052	-62.10523	11.77184	435.29126	-332.55716	73.00624	-812.88263	188.35730	28.93588	-42.94662	-134.69814	-0.20656
168	1.392	1362.64490	-280.90143	1681.45752	372.70569	-102.70760	1336.45691	-414.12836	21.02552	1320.32678	1171.88513	-63.32800	5.38591	447.48987	-343.89737	85.88869	-815.52795	192.27505	39.29466	-67.41319	-132.77577	-0.18970
169	1.400	1364.00305	-281.84702	1677.20032	373.99289	-102.83870	1333.43884	-413.20157	20.02133	1319.15344	1149.67175	-62.81422	1.64142	462.59506	-355.03085	95.92944	-811.67389	196.26289	50.83636	-91.24707	-131.17719	-0.65979
170	1.408	1365.22546	-282.85886	1672.58069	375.25369	-102.96715	1329.87708	-412.18649	19.12154	1318.22424	1126.75439	-61.31174	0.02937	479.29236	-366.13562	104.20599	-801.52094	199.84091	61.34550	-114.34912	-129.80240	-1.39645
171	1.417	1366.31970	-283.87164	1667.60095	376.44147	-103.12906	1325.94531	-411.15701	18.50006	1317.56677	1103.44360	-59.39274	-0.46387	496.91296	-376.98444	111.48708	-785.89270	202.79260	69.22936	-137.14555	-128.55197	-2.10384
172	1.425	1367.28284	-284.80621	1662.32910	377.48987	-103.35059	1321.82849	-410.21826	18.31168	1317.08081	1080.05310	-57.43085	-0.68604	515.22272	-387.13049	118.02567	-765.58856	205.08119	74.19850	-159.94946	-127.34464	-2.69207
173	1.433	1368.11389	-285.58875	1656.90698	378.30148	-103.63078	1317.68250	-409.48544	18.63237	1316.54590	1056.77527	-55.60874	-1.02499	534.11847	-396.22662	123.81767	-741.16956	206.65962	76.64405	-182.83832	-126.09274	-3.15781
174	1.442	1368.81787	-286.16937	1651.50159	378.74176	-103.93427	1313.61426	-409.05380	19.45990	1315.73242	1033.63721	-53.97807	-1.54283	553.50726	-404.17871	128.83527	-713.13043	207.22855	76.87292	-205.78508	-124.73656	-3.48187
175	1.450	1369.40271	-286.52429	1646.25085	378.64520	-104.19862	1309.68689	-408.96448	20.72000	1314.54028	1010.61902	-52.52634	-2.16293	573.33917	-411.10559	133.08597	-682.04907	206.27182	75.12927	-228.72496	-123.25269	-3.69490
176	1.458	1369.87598	-286.64917	1641.24048	377.84149	-104.35344	1305.94092	-409.18875	22.24370	1313.03503	987.71375	-51.15285	-2.75873	593.65710	-417.17883	136.58734	-648.60730	203.44168	72.07098	-251.60648	-121.63297	-3.89191
177	1.467	1370.24438	-286.55072	1636.50952	376.21262	-104.35823	1302.42920	-409.64258	23.76974	1311.37439	964.92462	-49.68142	-3.26205	614.59802	-422.46967	139.34439	-613.53992	198.77922	68.80043	-274.43381	-119.91347	-4.12858
178	1.475	1370.51294	-286.24026	1632.06567	373.76575	-104.25967	1299.24890	-410.21838	25.00312	1309.71277	942.24225	-48.00027	-3.72212	636.27826	-426.98257	141.39124	-577.46625	192.54268	66.29555	-297.23608	-118.19057	-4.36843
179	1.483	1370.68555	-285.72986	1627.90051	370.67111	-104.22421	1296.54785	-410.81577	25.69719	1308.12378	919.63843	-46.19055	-4.21342	658.60730	-430.85977	142.86795	-540.71429	184.98822	64.97134	-320.03058	-116.52499	-4.56966
180	1.492	1370.76563	-285.03046	1624.00037	367.22165	-104.49029	1294.48901	-411.36710	25.73458	1306.56299	897.06586	-44.40059	-4.72502	681.37299	-434.37982	143.93182	-503.39087	176.33084	64.83282	-342.82489	-114.86299	-4.74099
181	1.500	1370.75598	-284.15155	1620.35168	363.73828	-105.25633	1293.19324	-411.86548	25.17483	1304.91809	874.42810	-42.60762	-5.16408	704.58722	-437.66864	144.55136	-465.66150	166.87238	65.90430	-365.63013	-113.11198	-4.86780
182	1.508	1370.65991	-283.10135	1616.94360	360.49515	-106.58478	1292.70715	-412.37686	24.22162	1303.11548	851.61334	-40.69334	-5.46138	728.50116	-440.63962	144.53859	-427.93903	157.13306	68.42665	-388.47595	-111.24921	-4.90452
183	1.517	1370.48010	-281.88745	1613.76819	357.70242	-108.38486	1293.01514	-413.00641	23.11654	1301.19287	828.60846	-38.70752	-5.65816	753.29285	-443.23349	143.75288	-390.77524	147.69603	72.56746	-411.39505	-109.33068	-4.86521
184	1.525	1370.22009	-280.51697	1610.81934	355.51007	-110.46889	1294.06543	-413.83575	22.03976	1299.31824	805.52466	-36.81792	-5.83528	778.98914	-445.46655	142.16092	-354.53778	138.81125	77.92138	-434.38647	-107.42690	-4.82427
185	1.533	1369.88269	-278.99704	1608.09192	353.98346	-112.62524	1295.78430	-414.87198	21.09303	1297.76563	782.45978	-35.04759	-5.99144	805.56769	-447.29340	139.80573	-319.16858	130.24501	83.49709	-457.43445	-105.56631	-4.82413
186	1.542	1369.47144	-277.33472	1605.58179	353.07333	-114.66638	1298.08459	-416.02966	20.32931	1296.83569	759.36548	-33.27772	-6.08197	832.92188	-448.59207	136.78297	-284.29126	121.59729	88.28514	-480.56561	-103.74306	-4.82376
187	1.550	1368.98950	-275.53720	1603.28442	352.64743	-116.45877	1300.87573	-417.15604	19.75339	1296.75586	736.12280	-31.45924	-6.11681	860.79272	-449.18994	133.15121	-249.64282	112.72260	91.71152	-503.84146	-101.95935	-4.74529
188	1.558	1368.44006	-273.61179	1601.19519	352.57663	-117.94319	1304.06812	-418.08493	19.31616	1297.62366	712.72729	-29.66134	-6.13026	888.84991	-448.83188	128.82228	-215.35777	103.84323	93.64603	-527.28412	-100.23872	-4.55482
189	1.567	1367.82654	-271.56577	1599.30957	352.79138	-119.12501	1307.57324	-418.68744	18.94353	1299.40564	689.29144	-27.96727	-6.12611	916.86981	-447.22119	123.54235	-181.71568	95.33576	94.23180	-550.86487	-98.59196	-4.29280
190	1.575	1367.15210	-269.40649	1597.62256	353.26501	-120.03467	1311.30701	-418.90582	18.57225	1301.97424	665.85468	-26.38140	-6.08739	944.89111	-444.12338	116.95992	-148.79593	87.47865	93.70618	-574.55286	-96.97212	-4.05027
191	1.583	1366.41992	-267.14127	1596.12952	353.96741	-120.69683	1315.19165	-418.76569	18.15830	1305.15247	642.32361	-24.80950	-5.98831	973.27173	-439.47766	108.82269	-116.65863	80.42017	92.20966	-598.33521	-95.30219	-3.90322
192	1.592	1365.63342	-264.77750	1594.82544	354.85089	-121.12625	1319.15186	-418.35577	17.65555	1308.75391	618.62756	-23.15236	-5.82141	1002.50818	-433.57806	99.35384	-85.74387	74.29636	89.63879	-622.22144	-93.59254	-3.83727
193	1.600	1364.79578	-262.32248	1593.70532	355.87439	-121.33556	1323.10999	-417.78564	16.99446	1312.61340	594.84827	-21.39303	-5.59711	1032.82642	-427.16086	89.54485	-56.82141	69.26951	85.65168	-646.18726	-92.00856	-3.74401
194	1.608	1363.91016	-259.78357	1592.76440	357.02542	-121.34421	1326.98743	-417.14954	16.10242	1316.60010	571.24890	-19.56449	-5.23386	1063.75659	-421.14532	80.91141	-30.56555	65.49472	79.87014	-670.03430	-90.74260	-3.46859
195	1.617	1362.98010	-257.16809	1591.99756	358.31955	-121.18853	1330.70215	-416.51160	14.96248	1320.60168	548.31067	-17.68570	-4.45151	1093.86011	-416.14471	74.55149	-7.33167	63.15134	72.14583	-693.34375	-89.81586	-2.80444
196	1.625	1362.00854	-254.48340	1591.40002	359.78467	-120.92336	1334.16382	-415.91104	13.65961	1324.49744	526.73987	-15.75194	-2.83536	1120.96533	-412.05273	70.09113	12.68909	62.51100	62.70568	-715.65448	-89.07185	-1.48701
197	1.633	1360.99890	-251.73682	1590.96692	361.44269	-120.60153	1337.27698	-415.36862	12.36726	1328.14148	507.31387	-13.68683	-0.01434	1143.12524	-408.06775	65.74849	29.24557	63.93340	52.10968	-736.72119	-88.34489	0.69242
198	1.642	1359.95435	-248.93568	1590.69324	363.29437	-120.25145	1339.95435	-414.88763	11.26131	1331.35828	490.62375	-11.17367	4.36337	1159.60742	-403.33838	59.89396	41.91312	67.77559	41.05886	-756.57300	-87.53569	3.69802
199	1.650	1358.87830	-246.08734	1590.57422	365.31256	-119.88146	1342.12769	-414.45444	10.41772	1333.95837	477.05573	-7.58013	11.03340	1171.05127	-397.58063	52.51040	50.02466	74.23167	30.17155	-775.35217	-86.53009	7.19091
200	1.658	1357.77380	-243.19910	1590.60486	367.44855	-119.49612	1343.74414	-414.04022	9.80690	1335.78381	467.30850	-2.26197	21.36548	1178.78040	-390.90402	44.89729	52.72345	83.05331	19.94565	-793.14832	-85.20865	10.76687
201	1.667	1356.64429	-240.27832	1590.78027	369.64584	-119.09906	1344.74976	-413.60419	9.38062	1336.76135	462.89642	4.90033	36.51954	1183.80005	-383.30280	38.15830	49.26605	93.19975	11.02225	-809.84534	-83.57309	14.34977
202	1.675	1355.49292	-237.33231	1591.09558	371.84921	-118.68640	1345.08093	-413.09784	9.11665	1336.91431	465.43854	13.23363	55.73101	1186.11206	-374.68994	32.19082	39.38000	102.82140	4.29030	-824.88440	-81.75313	18.42840
203	1.683	1354.32288	-234.36841	1591.54590	374.00711	-118.24619	1344.67322	-412.46942	8.99723	1336.33630	475.16589	21.54095	75.78483	1184.86572	-365.31561	25.98681	23.45105	110.08962	0.31821	-837.09460	-79.91604	23.91576
204	1.692	1353.13757	-231.39394	1592.12634	376.06967	-117.77068	1343.47876	-411.67249	9.00941	1335.16492	490.59372	28.80470	92.98533	1179.15515	-355.84784	18.73929	2.67673	114.40963	-1.27044	-844.91766	-78.21819	31.52448
205	1.700	1351.94019	-228.41624	1592.83203	377.98047	-117.26725	1341.48389	-410.67880	9.18625	1333.57397	509.62338	34.81667	105.71367	1168.61365	-347.12747	10.70179	-20.98047	116.61519	-1.55075	-847.03235	-76.82912	41.04529
206	1.708	1350.73401	-225.44266	1593.65796	379.67249	-116.75627	1338.72168	-409.48901	9.61584	1331.77942	530.61346	40.01920	114.80681	1153.49170	-339.97745	3.14870	-45.51468	117.96044	-1.50824	-842.85193	-76.09354	51.31919
207	1.717	1349.52222	-222.48055	1594.59937	381.08136	-116.26611	1335.28357	-408.14401	10.33331	1330.00354	552.63281	44.75673	121.89960	1134.51331	-334.92715	-2.45723	-69.75293	119.25072	-1.61084	-832.48840	-76.68046	60.91241
208	1.725	1348.30811	-219.53720	1595.65125	382.17212	-115.82706	1331.32104	-406.72974	11.18688	1328.37903	575.21179	48.92780	128.01743	1112.65771	-331.90356	-5.46076	-93.44038	120.75487	-1.93179	-816.37781	-79.32507	68.64205
209	1.733	1347.09497	-216.61995	1596.80884	382.95450	-115.45791	1327.02637	-405.35016	11.90775	1326.89233	598.08752	52.28227	133.46463	1088.97546	-330.30771	-6.34507	-116.75143	122.44493	-2.41399	-794.93048	-84.17892	73.58165
210	1.742	1345.88599	-213.73615	1598.06702	383.47073	-115.15244	1322.59619	-404.09882	12.31820	1325.43188	621.11322	54.72755	138.23499	1064.43457	-329.41229	-6.15425	-139.91602	124.20860	-2.97403	-768.44482	-90.42822	75.04722
211	1.750	1344.68445	-210.89313	1599.42114	383.76343	-114.87579	1318.19897	-403.07675	12.38932	1323.87024	644.25732	56.27667	142.26189	1039.74744	-328.67419	-5.75633	-163.07785	125.97605	-3.50359	-737.29272	-96.75398	73.00742
212	1.758	1343.49365	-208.09824	1600.86609	383.83536	-114.57323	1313.95947	-402.39294	12.13741	1322.10840	667.56873	56.96091	145.54655	1015.36096	-327.75464	-5.60050	-186.26651	127.73952	-3.90548	-702.09357	-102.24577	68.51599
213	1.767	1342.31677	-205.35880	1602.39709	383.62112	-114.18869	1309.95959	-402.10028	11.55818	1320.09790	691.10889	56.92069	148.20744	991.51532	-326.46661	-5.79736	-209.43909	129.50404	-4.15478	-663.67743	-106.79742	63.44342
214	1.775	1341.15723	-202.68214	1604.00928	382.99976	-113.68558	1306.25317	-402.14761	10.66734	1317.85205	714.94000	56.37366	150.40128	968.19940	-324.86096	-6.23224	-232.53583	131.25635	-4.31864	-622.94141	-110.73743	59.57943
215	1.783	1340.01807	-200.07559	1605.69763	381.85834	-113.05472	1302.89368	-402.40726	9.55293	1315.42200	739.11890	55.45210	152.25452	945.20642	-323.17380	-6.72872	-255.50812	132.98381	-4.50127	-580.75311	-114.30224	57.85904
216	1.792	1338.90259	-197.54651	1607.45728	380.18854	-112.29570	1299.96106	-402.73804	8.36832	1312.85400	763.65045	54.22137	153.88699	922.34119	-321.56223	-7.20665	-278.33432	134.70454	-4.74149	-537.93970	-117.38959	58.18325
217	1.800	1337.81409	-195.10219	1609.28345	378.15628	-111.38477	1297.56970	-403.03021	7.29319	1310.17639	788.54779	52.70624	155.37012	899.52637	-320.00323	-7.66349	-301.04663	136.43954	-4.98089	-495.31247	-119.63095	59.80455
218	1.808	1336.75586	-192.74998	1611.17114	376.06525	-110.26913	1295.85059	-403.22498	6.48592	1307.41663	813.98260	50.81758	156.61443	876.72803	-318.43170	-8.06598	-323.75485	138.13416	-5.15358	-453.66089	-120.83640	62.10183
219	1.817	1335.73120	-190.49722	1613.11548	374.22205	-108.90823	1294.90894	-403.31830	6.03609	1304.62451	840.21631	48.45290	157.39117	853.89014	-316.83749	-8.36883	-346.61420	139.67493	-5.26618	-413.65161	-121.41063	65.14484
220	1.825	1334.74316	-188.35126	1615.11157	372.81482	-107.33301	1294.78711	-403.35156	5.94533	1301.88867	867.33258	45.61979	157.48833	830.99835	-315.19943	-8.60657	-369.72281	141.02390	-5.36632	-375.59717	-122.00021	69.25743
221	1.833	1333.79517	-186.31940	1617.15442	371.89731	-105.66812	1295.46704	-403.39191	6.15523	1299.34082	895.16992	42.37610	156.82913	808.11322	-313.44077	-8.86939	-393.03015	142.28969	-5.46066	-339.23016	-122.79871	74.11874
222	1.842	1332.89038	-184.40897	1619.23926	371.46146	-104.08760	1296.89709	-403.51035	6.59810	1297.14600	923.47809	38.74800	155.47952	785.23157	-311.56018	-9.16267	-416.36920	143.67035	-5.48457	-303.80695	-123.51743	78.70425
223	1.850	1332.03223	-182.62735	1621.36121	371.50439	-102.73203	1299.00598	-403.75183	7.22570	1295.48193	952.00128	34.70420	153.56480	762.15710	-309.74640	-9.33617	-439.62753	145.31816	-5.36398	-268.60785	-123.86460	81.99046
224	1.858	1331.22363	-180.98186	1623.51526	372.02563	-101.65294	1301.70862	-404.09409	8.00237	1294.50940	980.46088	30.18616	151.14487	738.65875	-308.20819	-9.23969	-462.87115	147.17667	-5.11658	-233.35254	-123.87205	83.51019
225	1.867	1330.46814	-179.47981	1625.69666	372.98236	-100.82017	1304.91394	-404.42975	8.88221	1294.33521	1008.57489	25.12751	148.07277	714.76483	-306.90610	-8.93406	-486.24561	148.99574	-4.85668	-198.10295	-123.86097	83.45345
226	1.875	1329.76904	-178.12857	1627.90039	374.26947	-100.17046	1308.52600	-404.60489	9.79946	1294.98486	1036.19238	19.41022	143.90240	690.74811	-305.60455	-8.61901	-509.80756	150.61046	-4.67680	-162.91461	-124.15784	82.42384
227	1.883	1329.12939	-176.93546	1630.12158	375.74997	-99.65527	1312.44202	-404.48865	10.68211	1296.39929	1063.46814	12.89175	138.03845	666.82635	-304.15570	-8.39052	-533.51984	152.10994	-4.57778	-127.79338	-124.86954	81.03015
228	1.892	1328.55249	-175.90778	1632.35522	377.30426	-99.26193	1316.55457	-404.01691	11.47021	1298.45813	1090.84167	5.53779	130.20158	642.99329	-302.59915	-8.20158	-557.33411	153.66319	-4.52087	-92.98819	-125.90965	79.58080
229	1.900	1328.04163	-175.05287	1634.59668	378.86188	-99.00453	1320.75500	-403.19128	12.12547	1301.02795	1118.71252	-2.42631	120.92456	619.12616	-301.05716	-7.99088	-581.21045	155.32495	-4.47712	-59.15080	-127.14268	78.03310
230	1.908	1327.60010	-174.37808	1636.84082	380.41077	-98.90096	1324.93555	-402.06079	12.63473	1304.00769	1146.97937	-10.52051	111.55017	595.21198	-299.61322	-7.74165	-605.09955	157.08545	-4.41550	-27.18506	-128.44551	76.06484
231	1.917	1327.23108	-173.89075	1639.08276	381.98553	-98.96362	1328.99353	-400.70340	13.00630	1307.32629	1174.73950	-18.29056	103.42471	571.47681	-298.22913	-7.42986	-628.90820	158.99782	-4.27619	1.95239	-129.72089	73.13413
232	1.925	1326.93787	-173.59821	1641.31775	383.63739	-99.20219	1332.83679	-399.20572	13.26288	1310.89941	1200.32129	-25.47600	96.84121	548.32440	-296.79123	-6.93499	-652.41553	161.18086	-3.93802	27.39233	-131.00429	68.65593
233	1.933	1326.72363	-173.50780	1643.54089	385.39996	-99.61543	1336.38586	-397.66144	13.44638	1314.58313	1221.76660	-31.90252	90.75501	526.20898	-295.28400	-6.04015	-675.21918	163.69914	-3.17873	48.49005	-132.56656	62.35271
234	1.942	1326.59180	-173.62683	1645.74707	387.27069	-100.18009	1339.56873	-396.19946	13.65030	1318.11304	1237.79907	-37.56780	83.61658	505.52820	-293.89404	-4.55059	-696.83630	166.44562	-1.71685	64.83383	-134.84564	54.47675
235	1.950	1326.54553	-173.96266	1647.93164	389.21887	-100.85654	1342.31055	-394.96558	14.02033	1321.08386	1248.49353	-42.72168	74.72708	486.50696	-292.98029	-2.29843	-716.91559	169.17609	0.61604	76.04974	-138.23259	45.61220
236	1.958	1326.58801	-174.52261	1650.08960	391.20581	-101.60040	1344.52539	-394.00287	14.63023	1323.13928	1254.83716	-47.56463	64.85228	469.20169	-293.09592	1.19227	-735.35889	171.66315	3.73311	81.63718	-142.82945	36.25895
237	1.967	1326.72266	-175.31401	1652.21594	393.19696	-102.36473	1346.12256	-393.18735	15.37389	1324.19653	1257.86670	-52.23972	55.31742	453.94986	-295.05502	7.09247	-752.26111	173.80786	7.36857	81.10449	-148.30069	26.70491
238	1.975	1326.95264	-176.34421	1654.30603	395.16525	-103.09595	1347.02075	-392.34296	16.04251	1324.37891	1258.20557	-57.18359	46.68238	442.02383	-299.64789	16.82770	-767.73474	175.71284	11.37818	74.31543	-153.84480	17.36868
239	1.983	1327.28113	-177.62053	1656.35474	397.09207	-103.73663	1347.16272	-391.36609	16.43825	1323.84448	1255.75500	-62.76556	38.55939	435.36694	-307.00140	30.66015	-781.59204	177.75928	16.10666	61.71710	-158.29016	9.18161
240	1.992	1327.71143	-179.15031	1658.35718	398.96863	-104.24028	1346.52429	-390.22250	16.40587	1322.74841	1249.72180	-68.54093	30.35789	435.31653	-316.28616	46.84976	-792.92432	180.44951	22.42905	44.22729	-160.53755	3.33546
241	2.000	1328.24683	-180.94086	1660.30859	400.79794	-104.58502	1345.11218	-388.90134	15.86534	1321.24963	1239.40442	-73.46708	21.88010	441.81250	-326.21454	62.62431	-800.08069	183.87595	31.03031	22.95428	-160.33098	0.37045
242	2.008	1328.89063	-182.99951	1662.20398	402.59256	-104.77821	1342.95557	-387.40475	14.86335	1319.51501	1224.87683	-76.67158	13.60628	453.69882	-335.88016	75.95155	-801.40845	187.42834	41.31242	-0.72159	-158.51906	-0.42242
243	2.017	1329.64600	-185.33362	1664.03845	404.36453	-104.85324	1340.10376	-385.75293	13.57647	1317.72534	1206.77686	-77.71668	6.69250	469.40384	-345.11130	86.38794	-796.10742	190.30475	51.27500	-25.07147	-156.27219	-0.45942
244	2.025	1330.51624	-187.95050	1665.80725	406.11545	-104.85536	1336.63379	-383.98260	12.23735	1316.04834	1185.85583	-76.66487	2.23869	487.49802	-354.10464	94.61436	-784.38354	192.18040	58.86859	-48.80106	-154.22603	-0.73260
245	2.033	1331.50464	-190.85748	1667.50525	407.82834	-104.82451	1332.65784	-382.15094	11.04346	1314.58801	1163.01709	-74.25826	0.29041	506.99109	-362.90289	101.50599	-767.02002	193.23706	63.36962	-71.78299	-152.50098	-1.35037
246	2.042	1332.61426	-194.06198	1669.12769	409.45654	-104.78316	1328.32214	-380.34869	10.11645	1313.34387	1139.35767	-71.61432	-0.16351	527.33441	-371.26761	107.58752	-744.89795	193.76575	65.31703	-94.56256	-151.07053	-2.03047
247	2.050	1333.84863	-197.57146	1670.66943	410.91083	-104.72743	1323.79102	-378.70563	9.52102	1312.19958	1115.68982	-69.46163	-0.25665	548.25647	-378.91660	113.01669	-718.73816	193.80542	65.45829	-117.48596	-149.83391	-2.63935
248	2.058	1335.21106	-201.39330	1672.12585	412.05237	-104.63232	1319.21936	-377.36475	9.31780	1310.97205	1092.24854	-67.85695	-0.60072	569.61743	-385.72784	117.77296	-689.08655	193.05307	64.12133	-140.52698	-148.62170	-3.17729
249	2.067	1336.70471	-205.53497	1673.49170	412.70398	-104.47267	1314.72791	-376.43033	9.58449	1309.50439	1069.00488	-66.51915	-1.28322	591.38794	-391.71066	121.78608	-656.44165	191.07779	61.49083	-163.55301	-147.32918	-3.59219
250	2.075	1338.33301	-210.00383	1674.76233	412.68445	-104.23627	1310.39807	-375.92957	10.35269	1307.73767	1045.95972	-65.17522	-2.07722	613.67609	-396.91089	124.98988	-621.40613	187.52733	58.06634	-186.48460	-145.94843	-3.82886
251	2.083	1340.09912	-214.80695	1675.93286	411.86090	-103.92764	1306.29065	-375.79935	11.53144	1305.71875	1023.13666	-63.72417	-2.73466	636.61646	-401.43204	127.40748	-584.72284	182.19775	54.64708	-209.31116	-144.46597	-3.94249
252	2.092	1342.00574	-219.95096	1676.99866	410.21100	-103.58730	1302.48230	-375.89453	12.91888	1303.55493	1000.50018	-62.24526	-3.24585	660.20190	-405.47424	129.19958	-547.06445	175.16299	51.98785	-232.06842	-142.86903	-4.04935
253	2.100	1344.05554	-225.44183	1677.95532	407.86722	-103.32914	1299.09473	-376.04501	14.26262	1301.36133	977.94458	-60.81924	-3.76750	684.34222	-409.22046	130.53314	-508.77707	166.82365	50.54856	-254.79333	-141.22687	-4.21390
254	2.108	1346.25098	-231.28482	1678.79895	405.09732	-103.33810	1296.28894	-376.13544	15.31143	1299.22192	955.37262	-59.35302	-4.34738	709.02911	-412.73480	131.46027	-469.96625	157.67393	50.49045	-277.50354	-139.60869	-4.42621
255	2.117	1348.59399	-237.48499	1679.52527	402.21152	-103.78034	1294.22009	-376.13562	15.88526	1297.15723	932.76630	-57.69459	-4.88506	734.31403	-416.04111	131.97925	-430.83942	148.13635	51.86341	-300.20850	-137.96660	-4.64565
256	2.125	1351.08740	-244.04855	1680.12988	399.45963	-104.68846	1292.98474	-376.09747	15.92911	1295.14978	910.14661	-55.85961	-5.30652	760.26318	-419.16513	132.07578	-391.86652	138.65044	54.77486	-322.91931	-136.22644	-4.82119
257	2.133	1353.73560	-250.98532	1680.60657	396.99802	-105.92751	1292.60999	-376.13773	15.50002	1293.23352	887.48907	-53.99900	-5.61678	787.00293	-422.05371	131.66859	-353.59848	129.60397	59.21006	-345.66296	-134.41154	-4.90588
258	2.142	1356.54639	-258.31235	1680.94653	394.92358	-107.26225	1293.07275	-376.37531	14.72767	1291.53247	864.71814	-52.20743	-5.83051	814.63483	-424.60309	130.64580	-316.30969	121.01333	64.63784	-368.48828	-132.58107	-4.91441
259	2.150	1359.53296	-266.05792	1681.13635	393.30478	-108.46725	1294.31616	-376.86044	13.77617	1290.23157	841.77094	-50.46078	-5.95755	843.09253	-426.79990	128.99626	-279.81000	112.46681	70.06288	-391.44940	-130.73929	-4.93015
260	2.158	1362.71460	-274.26331	1681.15759	392.16748	-109.40708	1296.25745	-377.55399	12.80339	1289.53955	818.63391	-48.69560	-6.01770	872.15839	-428.72839	126.85677	-243.70401	103.54456	74.58608	-414.57581	-128.88620	-4.99539
261	2.167	1366.11499	-282.97781	1680.98950	391.47400	-110.04896	1298.80383	-378.34702	11.92827	1289.64990	795.32605	-46.88078	-6.02606	901.59058	-430.38513	124.39187	-207.85333	94.24208	77.78403	-437.85593	-127.07387	-5.03404
262	2.175	1369.75244	-292.24075	1680.61609	391.15375	-110.43813	1301.86694	-379.09525	11.21227	1290.68726	771.88855	-45.03725	-5.99205	931.25989	-431.47021	121.55744	-172.48009	84.93615	79.63754	-461.26477	-125.34505	-4.93684
263	2.183	1373.62329	-302.04306	1680.04187	391.16275	-110.66579	1305.36206	-379.66040	10.65884	1292.66919	748.39514	-43.23792	-5.93323	961.16357	-431.42633	117.95888	-137.83102	76.02084	80.30862	-484.79248	-123.68533	-4.69064
264	2.192	1377.67163	-312.26666	1679.31580	391.49872	-110.82150	1309.20544	-379.94730	10.22804	1295.51404	724.91956	-41.54734	-5.86638	991.35089	-429.75012	112.99617	-103.93646	67.68103	79.97234	-508.42917	-122.06902	-4.38506
265	2.200	1381.75488	-322.61041	1678.55908	392.16254	-110.95245	1313.31592	-379.92383	9.84826	1299.08508	701.45453	-39.94102	-5.79037	1022.01898	-426.24014	106.21653	-70.81812	60.01434	78.72850	-532.15472	-120.49381	-4.12243
266	2.208	1385.61731	-332.53699	1677.98389	393.12433	-111.05727	1317.61011	-379.62009	9.42688	1303.22803	677.88501	-38.33687	-5.68729	1053.57031	-421.09918	97.77273	-38.79639	53.22945	76.57716	-555.96777	-118.95801	-3.93784
267	2.217	1388.90723	-341.31021	1677.87231	394.33163	-111.09782	1321.99902	-379.10471	8.87770	1307.78540	654.13141	-36.67525	-5.54193	1086.18274	-415.03223	88.82158	-8.43222	47.60385	73.44377	-579.89325	-117.45669	-3.77999
268	2.225	1391.27734	-348.20807	1678.48621	395.73941	-111.01884	1326.38696	-378.45273	8.15257	1312.59668	630.39087	-34.90612	-5.31070	1119.16040	-409.13959	81.24945	19.76114	43.33689	69.23798	-603.88818	-116.04257	-3.53338
269	2.233	1392.54993	-352.87445	1679.92346	397.32593	-110.78008	1330.67310	-377.72461	7.25136	1317.49561	607.22809	-32.97427	-4.78345	1150.71826	-404.35901	76.35979	45.39093	40.57162	63.89840	-627.67889	-114.85606	-3.01822
270	2.242	1392.81421	-355.52649	1682.04333	399.08636	-110.37707	1334.75171	-376.96234	6.21565	1322.31018	585.45074	-30.87457	-3.49669	1178.48755	-400.77838	73.54320	68.02103	39.52944	57.42238	-650.73779	-113.99764	-1.98421
271	2.250	1392.34070	-356.78595	1684.54443	401.01614	-109.82880	1338.51782	-376.20020	5.12828	1326.86230	565.89966	-28.60696	-0.89217	1200.57813	-397.57666	70.59700	87.09534	40.55266	49.93003	-672.53333	-113.35725	-0.19299
272	2.258	1391.40381	-357.31924	1687.11279	403.09808	-109.15495	1341.87390	-375.47476	4.10439	1330.96582	549.22180	-25.97881	3.52357	1216.49133	-393.80878	65.70942	102.03125	43.96872	41.72076	-692.82941	-112.66566	2.42107
273	2.267	1390.18640	-357.61606	1689.50806	405.29987	-108.37106	1344.73083	-374.82138	3.23627	1334.43481	535.81238	-22.47528	10.44469	1227.12402	-389.12613	58.99344	112.28635	49.88292	33.22520	-711.71924	-111.72272	5.66583
274	2.275	1388.79028	-357.95721	1691.57983	407.57794	-107.50086	1347.00952	-374.26001	2.52364	1337.11279	526.28516	-17.46121	21.07764	1233.93750	-383.64508	51.97561	117.33380	58.06539	24.88131	-729.40607	-110.52400	9.21439
275	2.283	1387.26709	-358.44641	1693.25232	409.88715	-106.58546	1348.64282	-373.78183	1.88753	1338.91003	522.01892	-10.68996	36.45023	1237.97754	-377.45789	45.91552	116.68069	67.86286	17.06395	-745.93811	-109.22560	12.89267
276	2.292	1385.63550	-359.05429	1694.49744	412.19113	-105.67173	1349.57617	-373.35071	1.27950	1339.82007	524.52490	-2.64643	55.84145	1239.32153	-370.63651	40.79824	110.01587	78.07621	10.11689	-760.99475	-108.00166	16.93206
277	2.300	1383.89978	-359.68997	1695.30762	414.46207	-104.79491	1349.76672	-372.92087	0.76554	1339.91016	533.98169	5.65315	76.26909	1237.16199	-363.64139	35.68816	97.45905	87.09449	4.46064	-773.72919	-106.93797	22.04918
278	2.308	1382.06677	-360.26920	1695.67834	416.67023	-103.97769	1349.18579	-372.45035	0.47749	1339.30347	548.90411	13.24735	94.21554	1230.52344	-357.27197	29.67967	79.76385	93.56943	0.58161	-782.76001	-106.15782	29.17512
279	2.317	1380.15015	-360.74057	1695.60156	418.77521	-103.23871	1347.82507	-371.90353	0.48704	1338.15503	567.22870	19.74899	107.93353	1219.24548	-352.02856	22.39889	58.28345	97.27387	-1.37399	-786.53796	-105.95140	38.68150
280	2.325	1378.16858	-361.08356	1695.06714	420.72879	-102.59525	1345.70630	-371.25739	0.75255	1336.63147	587.34052	25.34539	117.92664	1204.33765	-347.81177	14.10202	34.68066	99.14987	-1.94038	-783.98792	-106.69032	49.75460
281	2.333	1376.14355	-361.29068	1694.07288	422.48663	-102.05800	1342.88806	-370.51471	1.16926	1334.90039	608.34045	30.31686	125.60143	1187.17480	-344.25281	5.85838	10.43512	100.37245	-1.95211	-774.85046	-108.76369	60.72971
282	2.342	1374.10571	-361.35977	1692.64221	424.01257	-101.62154	1339.46533	-369.71216	1.63607	1333.11438	629.83435	34.68948	131.98608	1168.32239	-341.11148	-0.71813	-13.61478	101.59999	-1.97453	-759.43945	-112.52673	69.90150
283	2.350	1372.11401	-361.31726	1690.83704	425.27350	-101.25429	1335.55774	-368.91431	2.08825	1331.38611	651.61743	38.32355	137.52534	1147.51697	-338.41928	-4.56259	-37.27942	103.01408	-2.21598	-738.22302	-117.99364	75.93152
284	2.358	1370.26917	-361.22931	1688.75464	426.23099	-100.89699	1331.29614	-368.19897	2.49571	1329.76917	673.52014	41.11192	142.40015	1124.77063	-336.29050	-5.93216	-60.66479	104.59548	-2.67554	-711.65607	-124.53742	78.00229
285	2.367	1368.70081	-361.17133	1686.50708	426.83014	-100.47572	1326.81592	-367.64688	2.84124	1328.25903	695.43243	43.05235	146.72632	1100.87183	-334.63013	-5.96753	-83.89963	106.25038	-3.23569	-680.23602	-131.12416	76.16401
286	2.375	1367.53088	-361.19672	1684.19788	426.99506	-99.91856	1322.25488	-367.33533	3.10083	1326.80371	717.34534	44.27766	150.59630	1076.74255	-333.20126	-5.73976	-107.05643	107.89243	-3.73534	-644.59906	-136.92154	71.57339
287	2.383	1366.83557	-361.33554	1681.90747	426.64511	-99.17142	1317.74805	-367.32367	3.22861	1325.31799	739.35083	45.05268	154.09959	1052.80701	-331.90265	-5.71969	-130.15213	109.50631	-4.05922	-605.55823	-141.68039	66.13857
288	2.392	1366.62878	-361.59778	1679.69287	425.71722	-98.21951	1313.41736	-367.62988	3.15167	1323.70544	761.59290	45.65846	157.34914	1029.06482	-330.76218	-5.86517	-153.16296	111.10658	-4.21602	-564.04602	-145.64149	61.72849
289	2.400	1366.86365	-361.95624	1677.59570	424.17081	-97.10675	1309.36218	-368.21298	2.80658	1321.89661	784.16992	46.26626	160.47083	1005.50940	-329.71558	-6.02851	-176.05942	112.69287	-4.33210	-521.00574	-149.07693	59.43987
290	2.408	1367.44666	-362.34521	1675.65332	421.98495	-95.93526	1305.66333	-368.97913	2.19983	1319.88684	807.12006	46.92725	163.52109	982.25366	-328.59537	-6.20250	-198.85660	114.27194	-4.52711	-477.33545	-151.89305	59.31800
291	2.417	1368.26477	-362.70407	1673.91187	419.18314	-94.82213	1302.39844	-369.81638	1.42025	1317.73022	830.51581	47.58090	166.38457	959.30865	-327.32364	-6.44867	-221.61888	115.84809	-4.80167	-433.94220	-153.80228	60.76485
292	2.425	1369.20911	-363.00726	1672.42834	415.89328	-93.81292	1299.66431	-370.63712	0.59450	1315.49573	854.51038	48.07391	168.77682	936.51117	-325.95114	-6.77940	-244.40247	117.39606	-5.06845	-391.83737	-154.83951	63.32311
293	2.433	1370.18054	-363.23962	1671.26147	412.38654	-92.82533	1297.59387	-371.40350	-0.16124	1313.22791	879.27472	48.29002	170.38100	913.72223	-324.51773	-7.15339	-267.21756	118.89085	-5.25629	-352.05389	-155.45331	66.99850
294	2.442	1371.09631	-363.38235	1670.46497	409.02756	-91.69986	1296.34192	-372.13202	-0.76887	1310.94092	904.90320	48.21936	170.96640	890.97113	-322.95242	-7.53291	-290.05823	120.35120	-5.36164	-315.20093	-156.04715	71.77110
295	2.450	1371.90869	-363.43845	1670.08569	406.15018	-90.32259	1296.02820	-372.88208	-1.19869	1308.64746	931.35944	47.88056	170.43311	868.38684	-321.12463	-7.93309	-312.93878	121.80881	-5.43497	-281.01767	-156.58846	77.02828
296	2.458	1372.61169	-363.42932	1670.15442	403.95166	-88.70645	1296.68408	-373.72925	-1.45608	1306.40723	958.46692	47.31898	168.88228	845.99036	-319.01352	-8.38003	-335.89435	123.22916	-5.54444	-248.55891	-156.69164	81.69411
297	2.467	1373.23438	-363.36514	1670.67664	402.47586	-86.97366	1298.25012	-374.73026	-1.54469	1304.35840	985.96283	46.66213	166.62724	823.52362	-316.83835	-8.78172	-358.96698	124.55034	-5.72251	-216.88937	-156.03412	84.83186
298	2.475	1373.82886	-363.24216	1671.63416	401.65942	-85.28427	1300.61023	-375.89404	-1.44015	1302.70081	1013.60950	46.00558	163.99112	800.57184	-314.96588	-8.92622	-382.18286	125.81738	-5.91640	-185.51639	-154.69330	86.09805
299	2.483	1374.45227	-363.04874	1672.98779	401.37115	-83.77391	1303.62109	-377.16623	-1.11020	1301.64001	1041.21497	45.22198	161.02797	776.97400	-313.57864	-8.71407	-405.53305	127.16700	-6.01778	-154.21587	-153.08583	85.79861
300	2.492	1375.14844	-362.75656	1674.67407	401.43619	-82.52176	1307.13416	-378.43622	-0.55472	1301.32739	1068.57227	43.98110	157.38898	753.00494	-312.46527	-8.30214	-428.99213	128.70499	-5.94794	-122.74184	-151.61444	84.59400
301	2.500	1375.94446	-362.33218	1676.61121	401.68005	-81.54735	1311.01355	-379.58252	0.19464	1301.82690	1095.56995	41.93372	152.37216	729.03613	-311.25339	-7.91920	-452.54852	130.47194	-5.70339	-90.98438	-150.40555	83.06362
302	2.508	1376.86060	-361.77585	1678.71362	401.98499	-80.82797	1315.14307	-380.54279	1.11634	1303.11462	1122.41052	38.80432	145.25011	705.17566	-309.77048	-7.64854	-476.20523	132.41649	-5.37090	-59.31183	-149.36295	81.44974
303	2.517	1377.91077	-361.13159	1680.90002	402.31702	-80.32664	1319.42114	-381.36011	2.23320	1305.10791	1149.52869	34.45768	135.92627	681.31854	-308.09247	-7.44727	-499.96667	134.38176	-5.08504	-28.50122	-148.35263	79.70576
304	2.525	1379.09119	-360.45380	1683.09338	402.71243	-80.01437	1323.75183	-382.17361	3.60984	1307.70862	1177.12781	29.11629	125.44443	657.37244	-306.38013	-7.25090	-523.82928	136.23427	-4.90642	0.63177	-147.22063	77.62426
305	2.533	1380.37427	-359.77615	1685.21887	403.23877	-79.87289	1328.04297	-383.14636	5.30519	1310.83716	1204.55981	23.63587	115.72620	633.38306	-304.75003	-7.00934	-547.77197	137.99184	-4.77960	27.37262	-145.80142	74.87339
306	2.542	1381.71582	-359.11273	1687.20569	403.95105	-79.88391	1332.20654	-384.31189	7.25796	1314.43506	1230.02014	19.36032	108.40627	609.55743	-303.20508	-6.65774	-571.74683	139.79832	-4.62764	51.00928	-144.12781	71.03746
307	2.550	1383.06714	-358.47430	1688.99255	404.86621	-80.02305	1336.16040	-385.38785	9.13942	1318.41992	1251.42554	16.98531	103.33701	586.23273	-301.65231	-6.04834	-595.63110	141.80426	-4.40816	70.87195	-142.52803	65.77106
308	2.558	1384.38013	-357.87021	1690.53259	405.96826	-80.26118	1339.82910	-385.79202	10.38570	1322.59753	1267.88916	15.55585	98.34177	563.80585	-300.02637	-4.96376	-619.13342	144.09802	-4.00395	86.49786	-141.41689	59.00057
309	2.567	1385.60645	-357.29684	1691.79175	407.22916	-80.56488	1343.14209	-385.04907	10.58217	1326.58521	1279.75879	13.52751	91.17184	542.65778	-298.39133	-3.24797	-641.80817	146.72801	-3.09493	97.61737	-141.12373	50.98489
310	2.575	1386.70557	-356.73352	1692.74304	408.61984	-80.89851	1346.02832	-383.28308	9.89604	1329.86169	1287.59753	10.49652	81.61554	523.06488	-296.97009	-0.81368	-663.25806	149.64401	-1.28308	103.93723	-141.91171	42.16547
311	2.583	1387.65771	-356.15790	1693.35986	410.10706	-81.23161	1348.41199	-381.19846	8.98539	1332.00549	1291.86389	7.08520	71.26991	505.10007	-296.17639	2.62845	-683.28882	152.60475	1.59132	105.01630	-143.92639	32.95953
312	2.592	1388.46448	-355.56360	1693.60876	411.64966	-81.54170	1350.21326	-379.51483	8.40859	1332.93909	1293.03101	3.75866	61.70724	488.83762	-296.55936	7.86933	-701.84674	155.31798	5.31532	100.46021	-146.99940	23.73392
313	2.600	1389.13464	-354.95355	1693.44946	413.20154	-81.81140	1351.35046	-378.51416	8.24292	1332.89185	1291.50696	0.33770	53.26068	475.01151	-298.56360	16.05545	-718.85852	157.71304	9.50632	90.28549	-150.47874	15.02347
314	2.608	1389.67285	-354.32428	1692.85217	414.71777	-82.02818	1351.74951	-378.08063	8.24245	1332.15637	1287.21265	-3.30634	45.30437	465.25839	-302.28979	27.87608	-734.08789	160.05864	13.98668	75.13449	-153.31033	7.71540
315	2.617	1390.07996	-353.67010	1691.81104	416.15930	-82.18124	1351.35718	-377.94391	8.13679	1330.96179	1279.21936	-6.39106	37.19624	461.22879	-307.45145	42.67186	-747.00000	162.85986	19.13222	56.08881	-154.54552	2.76368
316	2.625	1390.35620	-352.99414	1690.33423	417.49533	-82.25301	1350.15454	-377.84528	7.76184	1329.50269	1266.54346	-7.76809	28.67650	463.47662	-313.53555	58.49454	-756.62646	166.56607	25.90302	34.21381	-153.98930	0.44557
317	2.633	1390.50195	-352.30261	1688.42432	418.70630	-82.22252	1348.15771	-377.62021	7.07917	1327.96887	1249.39172	-7.07543	19.90237	471.28217	-320.02899	73.19355	-761.58862	171.24387	35.13010	10.52887	-152.30528	-0.04296
318	2.642	1390.51953	-351.58612	1686.07935	419.78754	-82.08041	1345.41370	-377.21332	6.15730	1326.53613	1229.16724	-4.89921	11.73842	483.25461	-326.53461	85.47546	-760.58655	176.54301	46.38091	-13.71838	-150.35527	-0.01176
319	2.650	1390.41724	-350.81693	1683.30811	420.75085	-81.83137	1341.99951	-376.63538	5.13532	1325.33545	1207.43713	-2.28348	5.53511	497.98203	-332.77609	95.15221	-753.15393	181.94057	57.75407	-37.46762	-148.53075	-0.29662
320	2.658	1390.22437	-349.98175	1680.14246	421.61639	-81.48351	1338.02295	-375.91357	4.18344	1324.40491	1185.04175	-0.06650	1.99214	514.39661	-338.56387	102.71825	-739.81104	186.95865	67.11156	-60.51297	-146.79532	-0.94624
321	2.667	1390.00525	-349.10907	1676.64539	422.39151	-81.04869	1333.62341	-375.08478	3.45236	1323.65613	1162.14014	1.62172	0.57307	531.86053	-343.75018	108.80885	-721.42340	191.31146	73.37769	-83.28302	-145.08469	-1.69041
322	2.675	1389.84485	-348.25803	1672.90930	423.04520	-80.55285	1328.96362	-374.23813	3.02025	1322.92566	1138.87817	3.08542	0.19202	550.05078	-348.24167	113.92233	-698.68848	194.87387	76.58550	-106.13979	-143.45291	-2.38798
323	2.683	1389.81763	-347.49878	1669.04443	423.49289	-80.03403	1324.20850	-373.53497	2.89544	1322.06494	1115.57874	4.57580	0.01689	568.80103	-352.06015	118.39191	-672.19434	197.42946	77.11736	-129.13710	-141.97107	-2.99548
324	2.692	1389.96704	-346.89069	1665.16675	423.59784	-79.52982	1319.50354	-373.15341	3.07887	1320.96057	1092.45630	6.20783	-0.33366	588.02313	-355.33731	122.40813	-642.57788	198.62056	75.35380	-152.19492	-140.62386	-3.42467
325	2.700	1390.29919	-346.45917	1661.38562	423.19028	-79.06760	1314.96155	-373.21100	3.58942	1319.53467	1069.52954	7.94130	-0.91559	607.68225	-358.22052	126.01601	-610.50647	198.18486	71.91746	-175.22247	-139.28069	-3.64082
326	2.708	1390.79236	-346.20074	1657.79468	422.10297	-78.65050	1310.65808	-373.72427	4.42101	1317.79980	1046.71350	9.61477	-1.62955	627.79144	-360.79236	129.14223	-576.61646	196.05569	67.78818	-198.13434	-137.77876	-3.75493
327	2.717	1391.40662	-346.10397	1654.47229	420.21960	-78.24240	1306.64307	-374.60410	5.49904	1315.88599	1023.92084	11.17345	-2.34816	648.41809	-363.05823	131.67189	-541.48315	192.29318	63.98810	-220.90019	-136.07735	-3.89050
328	2.725	1392.08191	-346.14090	1651.48474	417.53009	-77.78697	1302.97522	-375.68985	6.66429	1313.96252	1001.15466	12.77036	-2.99458	669.69043	-364.96359	133.50381	-505.54358	187.07962	61.19644	-243.58498	-134.26965	-4.06044
329	2.733	1392.73279	-346.24829	1648.88269	414.17599	-77.27529	1299.75879	-376.82416	7.69532	1312.12915	978.46265	14.56683	-3.56340	691.78876	-366.41638	134.53348	-469.05676	180.72231	59.67463	-266.29498	-132.44933	-4.21959
330	2.742	1393.25879	-346.34338	1646.69885	410.44070	-76.81227	1297.15137	-377.92914	8.38943	1310.38184	955.80817	16.53915	-4.06792	714.84784	-367.36734	134.67522	-432.29178	173.64478	59.54874	-289.08197	-130.65225	-4.34794
331	2.750	1393.57227	-346.36734	1644.95093	406.65137	-76.60852	1295.31885	-379.03082	8.64759	1308.64111	933.11938	18.51709	-4.50049	738.82153	-367.93091	133.98032	-395.76248	166.42834	61.09112	-311.92587	-128.87964	-4.44792
332	2.758	1393.62402	-346.31137	1643.65308	403.05188	-76.88211	1294.35986	-380.22308	8.49360	1306.81934	910.42090	20.34475	-4.86401	763.57214	-368.31262	132.60458	-360.15979	159.66452	64.52409	-334.79666	-127.09601	-4.51779
333	2.767	1393.41150	-346.19434	1642.83228	399.75479	-77.73515	1294.26721	-381.60861	8.03661	1304.91052	887.75946	22.03065	-5.17386	789.08142	-368.59167	130.61539	-325.97983	153.56158	69.47169	-357.69360	-125.24989	-4.57645
334	2.775	1392.95813	-346.01086	1642.53528	396.78790	-79.09373	1294.95862	-383.25342	7.42307	1303.02856	865.02533	23.72307	-5.40466	815.40961	-368.73645	127.99957	-293.16278	147.79707	74.86665	-380.64185	-123.34187	-4.67687
335	2.783	1392.28528	-345.71127	1642.81665	394.15753	-80.73511	1296.33887	-385.16345	6.80977	1301.37036	842.01099	25.53002	-5.50195	842.51392	-368.76151	124.83216	-261.14893	141.87730	79.58256	-403.67902	-121.45564	-4.82998
336	2.792	1391.40051	-345.24789	1643.71313	391.86771	-82.36327	1298.33130	-387.27100	6.34958	1300.15283	818.66229	27.44103	-5.45520	870.19482	-368.73846	121.30630	-229.42651	135.60968	83.02078	-426.84152	-119.69445	-4.94096
337	2.800	1390.30957	-344.65121	1645.22351	389.91135	-83.71202	1300.87085	-389.43256	6.16617	1299.57227	795.13684	29.35994	-5.33620	898.16418	-368.67596	117.58421	-197.95035	129.19582	85.11147	-450.15033	-118.06970	-4.88766
338	2.808	1389.02588	-344.05331	1647.30225	388.27344	-84.64521	1303.88879	-391.45657	6.32059	1299.78552	771.61633	31.16408	-5.25671	926.19214	-368.31229	113.55565	-166.88318	122.93751	86.03690	-473.59915	-116.49697	-4.65087
339	2.817	1387.56567	-343.62225	1649.87036	386.94949	-85.17941	1307.30884	-393.16553	6.78643	1300.88831	748.16577	32.81647	-5.25337	954.26550	-367.02847	108.71002	-136.14673	116.99489	86.04091	-497.15808	-114.91951	-4.33237
340	2.825	1385.93945	-343.47119	1652.83569	385.95020	-85.41727	1311.05090	-394.46289	7.45614	1302.88611	724.73651	34.40930	-5.24881	982.62708	-364.19058	102.37308	-105.55099	111.43751	85.34384	-520.80383	-113.35223	-4.06026
341	2.833	1384.15442	-343.62314	1656.10815	385.27960	-85.46568	1315.03137	-395.35504	8.18671	1305.68872	701.21881	36.04470	-5.16795	1011.67322	-359.68420	94.24993	-75.29810	106.37828	84.05378	-544.55756	-111.80090	-3.90083
342	2.842	1382.21924	-344.03632	1659.60620	384.91348	-85.39739	1319.16248	-395.92044	8.85095	1309.13538	677.52332	37.73416	-5.02464	1041.75037	-354.09891	84.91402	-46.10059	101.98662	82.06303	-568.45386	-110.23376	-3.83452
343	2.850	1380.14453	-344.63651	1663.25366	384.80185	-85.25073	1323.35400	-396.26358	9.36007	1313.03247	653.67230	39.45675	-4.86533	1072.70776	-348.53015	75.87880	-18.78247	98.42641	79.07232	-592.46399	-108.65514	-3.77162
344	2.858	1377.94092	-345.33011	1666.97656	384.89139	-85.03880	1327.51306	-396.48123	9.66067	1317.17883	629.88452	41.24449	-4.63844	1103.38062	-344.10864	68.86930	6.07974	95.85237	74.74900	-616.47119	-107.17456	-3.58392
345	2.867	1375.61780	-346.01770	1670.70337	385.14636	-84.75974	1331.53967	-396.64630	9.72671	1321.37170	606.65057	43.15325	-4.06465	1131.67651	-341.26993	64.39046	28.10611	94.44897	68.83685	-640.23663	-105.94939	-3.12798
346	2.875	1373.17773	-346.60898	1674.36523	385.55206	-84.41229	1335.32898	-396.80719	9.56145	1325.40405	584.69861	45.17973	-2.65245	1155.38818	-339.39307	61.00671	46.84766	94.41659	61.20146	-663.34442	-105.01491	-2.24737
347	2.883	1370.61682	-347.03226	1677.89575	386.10031	-84.00431	1338.77917	-396.99164	9.20560	1329.07166	564.78674	47.28831	0.04546	1173.18469	-337.35217	56.56490	61.65460	95.98196	51.96375	-685.35663	-104.22231	-0.78534
348	2.892	1367.93408	-347.24762	1681.23486	386.77548	-83.54262	1341.80103	-397.21588	8.73260	1332.20166	547.45313	49.60135	4.27184	1185.19275	-334.42151	50.21446	71.81384	99.44794	41.62814	-706.11328	-103.39529	1.35841
349	2.900	1365.13879	-347.25626	1684.32898	387.55191	-83.02207	1344.32129	-397.49869	8.23099	1334.68628	532.91772	52.60231	10.41969	1192.73352	-330.58929	42.97924	76.76883	105.06927	30.95481	-725.75476	-102.45366	4.13727
350	2.908	1362.24768	-347.09305	1687.12280	388.40079	-82.43256	1346.27893	-397.85831	7.79814	1336.47778	521.42896	57.09803	19.59227	1197.33984	-326.05582	36.46512	76.19171	112.71328	20.75695	-744.47028	-101.31608	7.31361
351	2.917	1359.27258	-346.79718	1689.55701	389.29767	-81.77281	1347.62061	-398.29309	7.54404	1337.55420	513.98816	63.73853	33.29157	1199.78186	-320.72589	31.30601	69.99905	121.52084	11.92100	-762.31238	-99.89961	10.58725
352	2.925	1356.21423	-346.37274	1691.57629	390.22049	-81.05450	1348.29822	-398.77432	7.57557	1337.91138	512.31604	72.32764	51.71616	1199.71155	-314.47021	26.79240	58.37537	129.92073	5.34569	-779.07007	-98.33749	13.86166
353	2.933	1353.07178	-345.77783	1693.14111	391.13885	-80.29909	1348.26782	-399.25278	7.96074	1337.59119	517.49127	81.72353	72.39380	1195.99231	-307.71445	21.76035	41.74945	136.35936	1.47812	-794.12097	-96.92130	17.43758
354	2.942	1349.85767	-344.96405	1694.23230	392.00595	-79.53812	1347.49146	-399.66885	8.69722	1336.69897	528.85095	90.64320	91.40715	1187.49927	-301.43518	15.73221	20.95752	140.32280	-0.09069	-806.37756	-95.78821	22.04321
355	2.950	1346.60327	-343.92343	1694.84375	392.75662	-78.81658	1345.94543	-399.96689	9.70898	1335.38855	544.51611	98.50851	106.20468	1174.02856	-296.45618	9.20104	-2.50882	142.49100	-0.37519	-814.44568	-94.95508	28.57060
356	2.958	1343.34790	-342.68652	1694.97498	393.31659	-78.19032	1343.64197	-400.11142	10.88415	1333.83374	562.65009	105.49014	116.86525	1156.54749	-292.85284	3.13565	-26.89395	143.88165	-0.31985	-817.06506	-94.56400	37.36483
357	2.967	1340.12756	-341.29456	1694.63696	393.62537	-77.71531	1340.65149	-400.10037	12.12631	1332.20386	582.10321	111.94193	124.95748	1136.38770	-290.16522	-1.50906	-51.04684	145.13377	-0.40020	-813.58545	-94.88910	47.66514
358	2.975	1336.98779	-339.79086	1693.86438	393.65939	-77.43365	1337.10303	-399.96829	13.37586	1330.63416	602.31433	117.91488	131.85240	1114.38684	-288.02258	-4.20930	-74.69925	146.49722	-0.71378	-804.01147	-96.26788	57.93172
359	2.983	1334.00183	-338.22299	1692.71912	393.43845	-77.35823	1333.16150	-399.78046	14.58939	1329.18457	623.00403	123.13689	138.09053	1090.95105	-286.37494	-5.17552	-98.02878	148.04797	-1.21353	-788.67041	-99.00178	66.55361
360	2.992	1331.26721	-336.64166	1691.28613	393.01294	-77.45277	1328.99341	-399.63220	15.70018	1327.82178	643.99792	127.31375	143.67647	1066.54895	-285.23706	-5.11579	-121.23225	149.76976	-1.80563	-767.98456	-103.00056	72.19447
361	3.000	1328.88550	-335.08951	1689.66003	392.43057	-77.61600	1324.74182	-399.65167	16.60088	1326.46069	665.19495	130.37846	148.50815	1041.91345	-284.33679	-4.77960	-144.40251	151.59218	-2.35990	-742.44061	-107.51691	74.03474
362	3.008	1326.93518	-333.58255	1687.92786	391.69354	-77.69386	1320.52063	-399.97913	17.17348	1325.02649	686.55017	132.49371	152.58121	1017.76990	-283.17001	-4.70200	-167.55899	153.44879	-2.76029	-712.58838	-111.49868	72.20300
363	3.017	1325.46008	-332.11011	1686.15466	390.73456	-77.52458	1316.41968	-400.71143	17.33895	1323.47205	708.02563	133.89403	155.99666	994.35645	-281.49725	-5.03163	-190.68692	155.29823	-2.98599	-679.05725	-114.28484	67.95914
364	3.025	1324.47168	-330.64743	1684.38403	389.42950	-76.99272	1312.50989	-401.84219	17.08791	1321.76904	729.59869	134.74931	158.89899	971.40491	-279.54803	-5.57788	-213.74504	157.11176	-3.12851	-642.58868	-115.91499	63.22863
365	3.033	1323.95618	-329.16431	1682.65039	387.63104	-76.07446	1308.85339	-403.24826	16.48881	1319.90991	751.30872	135.13220	161.43649	948.58032	-277.67398	-6.10961	-236.69934	158.86989	-3.31147	-604.00513	-116.80386	59.73194
366	3.042	1323.88098	-327.63782	1680.99414	385.21619	-74.85565	1305.51733	-404.74088	15.67429	1317.90796	773.24023	135.08307	163.73907	925.74707	-276.01678	-6.55169	-259.57318	160.56497	-3.58457	-564.12921	-117.16535	58.27972
367	3.050	1324.19055	-326.05768	1679.46558	382.17029	-73.49446	1302.58960	-406.14127	14.80678	1315.78101	795.50153	134.65662	165.85962	902.91345	-274.49969	-6.94873	-282.42450	162.19400	-3.89860	-523.74622	-116.81821	58.66150
368	3.058	1324.80176	-324.41449	1678.11890	378.67929	-72.13899	1300.18652	-407.33917	14.04464	1313.53796	818.23969	133.85144	167.68826	880.11481	-272.97699	-7.34115	-305.28741	163.75543	-4.18031	-483.64087	-115.54308	60.16686
369	3.067	1325.61279	-322.69418	1677.00537	375.11636	-70.85829	1298.43689	-408.31964	13.51809	1311.18713	841.60663	132.55879	168.96768	857.36432	-271.35468	-7.70535	-328.18402	165.24223	-4.40893	-444.60870	-113.51419	62.34182
370	3.075	1326.52625	-320.88510	1676.16809	371.86780	-69.63548	1297.44141	-409.15540	13.30659	1308.76160	865.69379	130.64362	169.43723	834.63635	-269.61996	-7.99406	-351.19479	166.61053	-4.62329	-407.31921	-111.33191	65.30840
371	3.083	1327.47095	-318.98114	1675.64026	369.12964	-68.41882	1297.23511	-409.96484	13.42608	1306.34460	890.50854	128.05118	168.94081	811.88281	-267.80011	-8.21394	-374.42902	167.78873	-4.88069	-372.02457	-109.54420	69.25774
372	3.092	1328.41248	-316.97894	1675.43982	366.86188	-67.17435	1297.78894	-410.85614	13.84629	1304.08447	915.96088	124.82464	167.45494	789.07440	-265.91788	-8.43613	-397.86722	168.78764	-5.19304	-338.34204	-108.15761	73.75491
373	3.100	1329.35510	-314.88376	1675.56726	364.91510	-65.90289	1299.04260	-411.88910	14.53058	1302.18298	941.82214	121.03301	165.09128	766.17682	-264.01892	-8.69525	-421.35901	169.77429	-5.48931	-305.45541	-106.76281	77.79948
374	3.108	1330.33459	-312.71829	1676.00806	363.18500	-64.63675	1300.92700	-413.06503	15.45509	1300.85474	967.72833	116.67643	162.01538	743.08112	-262.23303	-8.90361	-444.81128	170.94943	-5.65843	-272.67783	-105.03659	80.46523
375	3.117	1331.40332	-310.51440	1676.73535	361.67972	-63.42994	1303.36792	-414.32904	16.59063	1300.27454	993.27478	111.66395	158.30063	719.67926	-260.68954	-8.93798	-468.25024	172.35876	-5.63503	-239.82677	-103.05052	81.37224
376	3.125	1332.61646	-308.29584	1677.70947	360.49414	-62.34549	1306.28162	-415.57938	17.88984	1300.54175	1018.17413	105.88973	153.79922	696.02344	-259.34534	-8.79225	-491.72968	173.90178	-5.44632	-207.04942	-101.18241	80.75083
377	3.133	1334.02576	-306.07504	1678.87170	359.73145	-61.45020	1309.57214	-416.69193	19.30206	1301.66296	1042.45911	99.24835	148.05104	672.26813	-258.02359	-8.55807	-515.27649	175.51044	-5.18614	-174.41830	-99.71607	79.18971
378	3.142	1335.67200	-303.86032	1680.13904	359.43103	-60.81352	1313.13306	-417.55594	20.78436	1303.55408	1066.57825	91.57819	140.42351	648.47668	-256.60452	-8.29296	-538.89337	177.20409	-4.95676	-141.91914	-98.57658	77.23777
379	3.150	1337.57214	-301.65817	1681.41614	359.55396	-60.49646	1316.85376	-418.10217	22.29590	1306.06519	1091.17285	82.82587	130.66183	624.59692	-255.10268	-7.99944	-562.57690	178.97990	-4.81232	-109.86639	-97.52213	75.09710
380	3.158	1339.71289	-299.47318	1682.61731	360.01483	-60.53126	1320.62646	-418.31433	23.80146	1309.02222	1116.61377	73.37533	119.48725	600.60901	-253.59064	-7.69822	-586.33344	180.78516	-4.71683	-79.09891	-96.41815	72.56522
381	3.167	1342.05237	-297.31305	1683.67896	360.71890	-60.90981	1324.34949	-418.22723	25.28805	1312.25867	1142.62341	64.08231	108.59207	576.64709	-252.08949	-7.42997	-610.15466	182.62027	-4.57749	-50.66673	-95.21405	69.20486
382	3.175	1344.53271	-295.19623	1684.55383	361.58911	-61.59093	1327.93066	-417.91388	26.77093	1315.62524	1168.16357	55.83783	99.73004	552.95258	-250.57120	-7.15081	-633.95532	184.57077	-4.33777	-25.48849	-93.87582	64.57843
383	3.183	1347.09070	-293.15332	1685.19946	362.58105	-62.51345	1331.28979	-417.46530	28.28108	1318.97852	1191.62573	48.91019	93.32376	529.77631	-249.03848	-6.66650	-657.51678	186.71724	-3.96809	-4.30090	-92.50412	58.40416
384	3.192	1349.66211	-291.22348	1685.57178	363.67639	-63.60390	1334.35632	-416.97546	29.84109	1322.16711	1211.42090	42.58188	87.85199	507.39175	-247.54898	-5.72831	-680.46606	189.08307	-3.30541	12.30420	-91.42282	50.66426
385	3.200	1352.18726	-289.46283	1685.63257	364.86044	-64.78611	1337.06555	-416.52637	31.44927	1325.03552	1226.64783	35.63475	81.02336	486.12262	-246.21677	-4.17703	-702.36670	191.65041	-1.98925	23.84036	-91.07441	41.68282
386	3.208	1354.61707	-287.95221	1685.36060	366.10965	-65.98888	1339.35205	-416.16714	33.08452	1327.44373	1237.03198	27.57433	71.89987	466.26346	-245.27559	-1.86954	-722.91473	194.34872	0.30613	29.82263	-91.79471	32.02175
387	3.217	1356.90588	-286.77563	1684.75244	367.40128	-67.14601	1341.14746	-415.89883	34.70053	1329.28137	1242.42346	19.15024	61.63481	448.04874	-245.21227	1.69122	-742.02002	197.03958	3.58499	29.76920	-93.60039	22.27864
388	3.225	1359.00085	-285.97763	1683.81165	368.72260	-68.20222	1342.38330	-415.67392	36.19558	1330.46265	1242.90051	11.23046	51.85691	431.99646	-246.81981	7.65415	-759.66718	199.55377	7.53608	23.45166	-96.05518	13.19015
389	3.233	1360.85095	-285.53033	1682.53430	370.06555	-69.12587	1342.99243	-415.41403	37.42028	1330.92725	1238.84326	3.94306	42.92491	419.40494	-250.92212	17.38903	-775.72754	201.80656	11.81713	11.19171	-98.23340	5.87365
390	3.242	1362.43018	-285.33298	1680.90527	371.42303	-69.91004	1342.91370	-415.04129	38.24112	1330.67786	1230.25488	-2.49209	34.18176	412.09296	-257.83975	31.23764	-789.83215	203.97968	16.43679	-6.16211	-99.10017	1.37862
391	3.250	1363.75220	-285.24112	1678.90393	372.79257	-70.56175	1342.10474	-414.49841	38.58363	1329.81494	1216.77856	-7.26071	25.17830	411.32828	-267.09814	47.66324	-801.22369	206.52679	22.03488	-27.48425	-98.31657	-0.30371
392	3.258	1364.86792	-285.10620	1676.50879	374.17444	-71.10165	1340.55530	-413.75385	38.43796	1328.52588	1198.88428	-9.83262	16.30722	417.09033	-277.74911	64.00781	-808.63403	209.81271	29.64117	-51.30011	-96.45100	-0.38834
393	3.267	1365.85278	-284.81192	1673.70898	375.56439	-71.57213	1338.29297	-412.81085	37.88768	1327.04700	1178.13525	-10.43031	8.74730	428.23767	-288.97980	78.15038	-810.54395	213.76140	39.69152	-75.81325	-94.25539	-0.27027
394	3.275	1366.77979	-284.29568	1670.53796	376.94641	-72.02586	1335.38391	-411.71951	37.13719	1325.60547	1155.95239	-9.57175	3.69531	443.14734	-300.36484	89.40624	-805.92590	217.94989	51.12852	-99.74817	-92.11488	-0.60876
395	3.283	1367.69421	-283.55502	1667.09729	378.28375	-72.50005	1331.93591	-410.56799	36.44200	1324.32764	1132.92651	-7.80725	1.30440	460.34415	-311.67328	98.19486	-794.79260	221.92934	61.81741	-122.97046	-90.16992	-1.31998
396	3.292	1368.60767	-282.63538	1663.53284	379.50919	-73.00644	1328.09644	-409.46170	35.98520	1323.19995	1109.35229	-5.70621	0.60335	478.85638	-322.65207	105.24713	-777.92285	225.38696	69.98264	-145.96225	-88.50352	-2.08321
397	3.300	1369.51135	-281.59958	1659.98242	380.52164	-73.53474	1324.03442	-408.51770	35.83900	1322.13000	1085.60120	-3.69167	0.42696	498.20712	-333.00943	111.12607	-756.18231	228.12442	75.04733	-169.06772	-87.08807	-2.71826
398	3.308	1370.39099	-280.50156	1656.54248	381.19049	-74.05619	1319.90820	-407.85962	36.02579	1321.00037	1061.93335	-1.91393	0.08995	518.19360	-342.51321	116.17804	-730.22534	229.94772	77.27849	-192.33392	-85.76793	-3.18427
399	3.317	1371.23425	-279.37646	1653.26440	381.36713	-74.53345	1315.83789	-407.59183	36.58084	1319.68420	1038.43225	-0.31631	-0.59486	538.69049	-351.09903	120.63239	-700.61914	230.57352	77.14032	-215.67543	-84.40724	-3.47131
400	3.325	1372.03369	-278.24243	1650.16626	380.90842	-74.93542	1311.89856	-407.76263	37.53273	1318.08008	1015.13635	1.21094	-1.48502	559.58075	-358.89297	124.64101	-667.98608	229.65923	75.16541	-238.96996	-82.96694	-3.62653
401	3.333	1372.78601	-277.10596	1647.24646	379.71255	-75.24976	1308.13843	-408.33398	38.82667	1316.15710	992.06335	2.76817	-2.30182	580.78278	-366.09778	128.25275	-633.03632	226.96332	72.17284	-262.11389	-81.42342	-3.76217
402	3.342	1373.49097	-275.96750	1644.49573	377.75793	-75.50186	1304.61523	-409.18109	40.29611	1313.97314	969.18927	4.44330	-2.88617	602.30322	-372.84140	131.40590	-596.52142	222.48965	69.20307	-285.08325	-79.73951	-3.95509
403	3.350	1374.14978	-274.82550	1641.90332	375.13394	-75.78403	1301.42981	-410.13495	41.70994	1311.64087	946.47729	6.23711	-3.31549	624.27136	-379.11795	133.97536	-559.07642	216.45084	67.07253	-307.91199	-77.93382	-4.19090
404	3.358	1374.76453	-273.67834	1639.46045	372.04117	-76.26836	1298.72607	-411.04303	42.83760	1309.25537	923.88995	8.06089	-3.74736	646.91675	-384.81329	135.82582	-521.03662	209.11160	66.09512	-330.64682	-76.08905	-4.41411
405	3.367	1375.33691	-272.52548	1637.16077	368.73572	-77.16426	1296.64832	-411.82040	43.49749	1306.87170	901.40015	9.84908	-4.22958	670.43445	-389.80978	136.85422	-482.48218	200.73318	66.29154	-353.33643	-74.26893	-4.58900
406	3.375	1375.86853	-271.36731	1635.00000	365.45117	-78.62073	1295.28992	-412.47458	43.59322	1304.54321	878.99847	11.60291	-4.71170	694.82513	-394.15576	137.04895	-443.54922	191.72569	67.80042	-375.99240	-72.46102	-4.71579
407	3.383	1376.36096	-270.20496	1632.97510	362.37234	-80.64069	1294.68091	-413.08844	43.13979	1302.33069	856.64563	13.35570	-5.13599	719.96576	-398.06445	136.48636	-404.68073	182.75002	70.98431	-398.57416	-70.61960	-4.80533
408	3.392	1376.81506	-269.03998	1631.08398	359.66553	-83.07697	1294.81165	-413.76559	42.25380	1300.30164	834.23798	15.13805	-5.46246	745.79059	-401.75287	135.25639	-366.50369	174.42303	75.96657	-421.07394	-68.75153	-4.85494
409	3.400	1377.23206	-267.87411	1629.32434	357.49084	-85.69969	1295.65430	-414.57318	41.09803	1298.56006	811.67383	16.97741	-5.67078	772.27258	-405.38269	133.44232	-329.40765	166.86182	82.07874	-443.57587	-66.92635	-4.87399
410	3.408	1377.61304	-266.70914	1627.69385	355.95261	-88.27014	1297.15942	-415.51859	39.82004	1297.26416	788.94641	18.89183	-5.76967	799.39740	-408.98123	131.09734	-293.21732	159.63826	88.05695	-466.16748	-65.18076	-4.89008
411	3.417	1377.95886	-265.54675	1626.19031	355.03619	-90.59335	1299.25110	-416.56049	38.52437	1296.59058	766.13416	20.83308	-5.80055	827.20465	-412.35712	128.20534	-257.38409	152.22620	92.83203	-488.84637	-63.45797	-4.89137
412	3.425	1378.27063	-264.38861	1624.81116	354.62189	-92.56099	1301.83655	-417.62369	37.27536	1296.67822	743.32861	22.70861	-5.80310	855.64520	-415.22052	124.73855	-221.61546	144.47667	95.96894	-511.57864	-61.67970	-4.82651
413	3.433	1378.54932	-263.23639	1623.55383	354.57306	-94.17017	1304.82495	-418.60846	36.10304	1297.59448	720.59058	24.47211	-5.76593	884.45148	-417.26199	120.66132	-186.16953	136.67224	97.52217	-534.38672	-59.84141	-4.68163
414	3.442	1378.79614	-262.09167	1622.41565	354.79828	-95.49234	1308.13684	-419.41434	35.00803	1299.33240	697.89319	26.12942	-5.66615	913.26160	-418.08313	115.77631	-151.45825	129.19786	97.73734	-557.32776	-58.02435	-4.50060
415	3.450	1379.01208	-260.95596	1621.39417	355.24097	-96.61279	1311.70398	-419.97314	33.98035	1301.82434	675.09961	27.71788	-5.53271	941.87775	-417.24762	109.65127	-117.69897	122.27872	96.82388	-580.43610	-56.33196	-4.33871
416	3.458	1379.19812	-259.83090	1620.48669	355.84717	-97.58744	1315.46436	-420.26480	33.02055	1304.95984	652.06555	29.29738	-5.40697	970.48669	-414.51086	101.82545	-85.13843	116.01740	94.79966	-603.72186	-54.81184	-4.21487
417	3.467	1379.35522	-258.71805	1619.69043	356.56433	-98.43761	1319.35889	-420.30481	32.12216	1308.59778	628.73730	30.90001	-5.29195	999.63611	-410.08698	92.26888	-54.32031	110.52016	91.44261	-627.18817	-53.44836	-4.07799
418	3.475	1379.48474	-257.61896	1619.00305	357.36639	-99.16281	1323.32117	-420.12216	31.20994	1312.57166	605.18658	32.51652	-5.15567	1029.87354	-404.74078	81.84981	-25.96057	105.91342	86.42838	-650.78821	-52.22450	-3.83505
419	3.483	1379.58752	-256.53522	1618.42163	358.26724	-99.75423	1327.26843	-419.75681	30.11834	1316.71228	581.66321	34.15386	-4.87477	1061.16663	-399.54602	72.30549	-0.73273	102.30264	79.57967	-674.34375	-51.15922	-3.41302
420	3.492	1379.66467	-255.46843	1617.94385	359.30463	-100.21411	1331.10107	-419.26999	28.68950	1320.86060	558.64502	35.84035	-4.12660	1092.32190	-395.38336	65.28857	20.83658	99.81588	71.01421	-697.50586	-50.27838	-2.70716
421	3.500	1379.71729	-254.42017	1617.56689	360.51306	-100.57063	1334.71411	-418.73288	26.89565	1324.84607	536.82526	37.57407	-2.42343	1120.98730	-392.36237	60.94104	38.42297	98.72176	61.12933	-719.84259	-49.53648	-1.50415
422	3.508	1379.74634	-253.39201	1617.28809	361.90787	-100.86909	1338.00439	-418.19467	24.82547	1328.46045	516.98395	39.37796	0.69719	1144.66748	-389.65717	57.52703	51.80069	99.43507	50.49701	-741.05798	-48.76059	0.40707
423	3.517	1379.75305	-252.38554	1617.10510	363.48026	-101.14973	1340.87622	-417.67032	22.61122	1331.47974	499.75320	41.46065	5.63013	1162.03760	-386.19769	52.97758	60.60315	102.37700	39.70906	-761.12390	-47.74587	3.07071
424	3.525	1379.73828	-251.40236	1617.01526	365.19644	-101.43298	1343.24670	-417.15979	20.43939	1333.72192	485.55698	44.27159	13.01743	1173.43311	-381.48651	46.81366	64.20667	107.78600	29.23419	-780.14606	-46.44803	6.34727
425	3.533	1379.70325	-250.44403	1617.01575	367.00327	-101.72193	1345.04871	-416.65851	18.54484	1335.08655	475.07040	48.29932	24.01619	1180.24683	-375.51944	40.23957	61.89685	115.40244	19.46461	-798.10730	-44.96603	9.99770
426	3.542	1379.64893	-249.51216	1617.10413	368.83923	-102.01728	1346.22510	-416.14615	17.10859	1335.56567	469.73120	53.70998	39.68450	1183.78748	-368.22354	34.43359	53.25378	124.09834	11.00384	-814.69489	-43.31329	13.89985
427	3.550	1379.57642	-248.60831	1617.27783	370.64417	-102.32854	1346.72205	-415.58731	16.17741	1335.24438	471.13306	60.13964	59.52670	1184.37866	-359.46756	29.14112	38.50156	132.04546	4.71039	-829.20313	-41.37450	18.39435
428	3.558	1379.48669	-247.73407	1617.53406	372.36414	-102.67418	1346.48889	-414.94568	15.68150	1334.28345	479.59851	66.82658	80.85358	1181.23669	-349.61530	23.11963	18.64310	137.77130	1.06798	-840.45416	-39.13016	24.33112
429	3.567	1379.38086	-246.89102	1617.87036	373.95096	-103.08307	1345.48694	-414.19260	15.50885	1332.87769	493.77362	73.00879	100.21532	1173.16772	-339.75635	15.75435	-4.62036	141.13014	-0.39150	-846.93378	-36.85397	32.46254
430	3.575	1379.26001	-246.08075	1618.28418	375.36581	-103.60194	1343.70630	-413.31415	15.56680	1331.21790	511.62231	78.31712	115.57896	1159.66064	-331.26633	7.94471	-29.33258	143.03348	-0.72208	-847.34570	-35.09969	42.62430
431	3.583	1379.12512	-245.30482	1618.77283	376.59357	-104.28615	1341.18530	-412.31607	15.79921	1329.47083	531.46411	82.78703	127.00694	1141.48230	-325.06219	1.38240	-54.03925	144.47148	-0.79019	-841.15759	-34.58555	53.57103
432	3.592	1378.97742	-244.56485	1619.33362	377.65350	-105.16582	1338.01843	-411.22067	16.17059	1327.76257	552.29089	86.53680	135.65868	1120.16943	-321.11929	-2.84468	-78.17953	145.98586	-0.99083	-828.55438	-36.09442	63.57957
433	3.600	1378.81775	-243.86240	1619.96399	378.58954	-106.21799	1334.34460	-410.06708	16.62876	1326.16101	573.62506	89.54002	142.63647	1097.12732	-318.70309	-4.85816	-101.81396	147.71263	-1.39806	-809.98492	-40.11073	71.03406
434	3.608	1378.64734	-243.19907	1620.66138	379.44345	-107.36243	1330.32654	-408.91681	17.05648	1324.65820	595.28979	91.64501	148.59573	1073.25439	-317.06702	-5.47506	-125.18973	149.57541	-1.94979	-785.82391	-46.23020	74.65282
435	3.617	1378.46716	-242.57642	1621.42310	380.22299	-108.46881	1326.13269	-407.85596	17.25148	1323.16492	617.21765	92.74928	153.87331	1048.99976	-315.82883	-5.46062	-148.50293	151.45148	-2.53678	-756.37671	-53.18586	73.84148
436	3.625	1378.27820	-241.99606	1622.24670	380.87708	-109.37544	1321.91980	-406.99683	16.99380	1321.54517	639.34778	92.94579	158.64052	1024.59167	-314.80219	-5.27654	-171.82552	153.28145	-3.03635	-722.11017	-59.71642	69.22259
437	3.633	1378.08167	-241.45955	1623.12939	381.29077	-109.93198	1317.81689	-406.45862	16.16556	1319.68506	661.63647	92.46323	162.95953	1000.30432	-313.74991	-5.19698	-195.12260	155.08072	-3.36453	-683.79675	-65.32008	62.64149
438	3.642	1377.87854	-240.96848	1624.06873	381.30762	-110.05486	1313.91992	-406.30109	14.79778	1317.53662	684.08472	91.50555	166.83957	976.45911	-312.43631	-5.37115	-218.31389	156.87692	-3.54533	-642.43481	-70.20374	56.37881
439	3.650	1377.66992	-240.52444	1625.06201	380.77609	-109.75946	1310.29749	-406.47006	13.02897	1315.11084	706.73596	90.17561	170.26266	953.18115	-310.81848	-5.76965	-241.34698	158.66600	-3.70333	-599.08710	-74.70282	52.12407
440	3.658	1377.45679	-240.12901	1626.10657	379.61282	-109.14696	1307.00696	-406.82523	11.06006	1312.44763	729.67261	88.47941	173.17276	930.31183	-309.03369	-6.24886	-264.24561	160.41475	-3.95440	-554.78198	-78.81168	50.38693
441	3.667	1377.24023	-239.78377	1627.19995	377.87201	-108.34937	1304.11755	-407.21539	9.12778	1309.59985	752.97424	86.36793	175.50484	907.58875	-307.25400	-6.71353	-287.08362	162.07318	-4.30524	-510.49976	-82.22852	50.68766
442	3.675	1377.02136	-239.49030	1628.33948	375.78027	-107.45784	1301.72571	-407.53543	7.46168	1306.63428	776.68640	83.79100	177.21117	884.84796	-305.59692	-7.15030	-309.92169	163.60764	-4.66429	-467.20990	-84.79382	52.32750
443	3.683	1376.80127	-239.25018	1629.52246	373.67911	-106.49184	1299.94348	-407.74908	6.21670	1303.63879	800.87537	80.72504	178.22723	862.05273	-304.06778	-7.55061	-332.79266	165.04625	-4.93561	-425.82428	-86.77598	55.02710
444	3.692	1376.58081	-239.06502	1630.74646	371.88223	-105.44701	1298.86011	-407.88312	5.42814	1300.72449	825.65179	77.19019	178.44946	839.20905	-302.55591	-7.88612	-355.73480	166.46078	-5.08376	-386.91528	-88.63847	58.83081
445	3.700	1376.36133	-238.93637	1632.00867	370.55072	-104.36249	1298.50647	-407.99911	5.03288	1298.02222	851.10803	73.26224	177.79068	816.33691	-300.92340	-8.15578	-378.79999	167.90697	-5.13262	-350.37442	-90.60869	63.51293
446	3.708	1376.14368	-238.86584	1633.30664	369.67810	-103.32655	1298.85510	-408.16064	4.92918	1295.67444	877.27539	69.02334	176.23112	793.47156	-299.10925	-8.41080	-402.00934	169.35507	-5.16278	-315.42905	-92.57634	68.29518
447	3.717	1375.92896	-238.85500	1634.63770	369.16742	-102.42752	1299.84778	-408.40787	5.02281	1293.82788	904.11310	64.49233	173.80847	770.57336	-297.20175	-8.68252	-425.33636	170.68777	-5.26713	-281.11084	-94.37096	72.19589
448	3.725	1375.71814	-238.90543	1635.99927	368.91730	-101.71022	1301.41553	-408.73990	5.25245	1292.61987	931.49243	59.63982	170.60245	747.47601	-295.42935	-8.88403	-448.71747	171.94362	-5.39907	-246.78693	-96.06696	74.57082
449	3.733	1375.51245	-239.01872	1637.38867	368.86688	-101.16731	1303.48682	-409.10284	5.59935	1292.15613	959.18188	54.40536	166.68172	724.05878	-293.94513	-8.89966	-472.07434	173.41397	-5.36168	-212.27780	-97.97992	75.37341
450	3.742	1375.31287	-239.19647	1638.80334	369.00381	-100.76048	1305.99036	-409.39499	6.06769	1292.48767	986.86914	48.65118	162.00055	700.40808	-292.62695	-8.77273	-495.41312	175.22310	-5.07224	-177.55634	-100.42307	75.07424
451	3.750	1375.12048	-239.44022	1640.24072	369.34592	-100.45827	1308.85767	-409.49976	6.64897	1293.59827	1014.24310	42.19050	156.35367	676.67438	-291.25037	-8.63201	-518.84503	177.12831	-4.68354	-142.58607	-103.53192	74.32561
452	3.758	1374.93628	-239.75157	1641.69812	369.91531	-100.26524	1312.02161	-409.32416	7.31077	1295.40417	1041.11438	34.85065	149.38716	652.88165	-289.74329	-8.49156	-542.45038	178.89522	-4.37512	-107.57632	-107.25093	73.53465
453	3.767	1374.76135	-240.13211	1643.17297	370.72852	-100.21541	1315.41089	-408.81653	8.01772	1297.77637	1067.56287	26.46273	140.67867	628.98804	-288.14838	-8.29202	-566.20868	180.52466	-4.19558	-73.20963	-111.38778	72.67673
454	3.775	1374.59680	-240.58344	1644.66260	371.80063	-100.34563	1318.94312	-407.96921	8.75463	1300.57520	1094.03235	16.91002	130.03722	605.01422	-286.51926	-8.03646	-590.05280	182.12138	-4.10942	-40.48474	-115.65186	71.41743
455	3.783	1374.44373	-241.10712	1646.16455	373.14240	-100.68466	1322.52527	-406.81836	9.53190	1303.67371	1121.15247	6.27511	117.95462	581.05237	-284.92902	-7.77247	-613.90588	183.79364	-4.04853	-10.40997	-119.72026	69.25089
456	3.792	1374.30298	-241.70474	1647.67615	374.75220	-101.24947	1326.06067	-405.42957	10.35939	1306.95288	1149.18750	-5.07312	105.77320	557.26678	-283.45380	-7.49845	-637.62732	185.64746	-3.89913	16.18494	-123.38998	65.58733
457	3.800	1374.17578	-242.37787	1649.19482	376.61273	-102.03189	1329.45410	-403.87177	11.19867	1310.26941	1177.37073	-16.49893	95.11027	533.95129	-282.11414	-7.10312	-660.92249	187.74707	-3.46230	38.72314	-126.74697	60.01397
458	3.808	1374.06323	-243.12813	1650.71777	378.69077	-102.99550	1332.61255	-402.20715	11.96861	1313.43518	1203.66602	-27.16631	86.71819	511.53784	-280.88171	-6.38250	-683.35992	190.06796	-2.43496	56.83316	-130.21078	52.62224
459	3.817	1373.96619	-243.95706	1652.24268	380.94171	-104.08730	1335.44617	-400.50323	12.61827	1316.24133	1225.61145	-36.49014	79.73079	490.47913	-279.78992	-5.13303	-704.54456	192.49127	-0.51897	70.14575	-134.32916	43.94341
460	3.825	1373.88599	-244.86627	1653.76660	383.31848	-105.24481	1337.86841	-398.83694	13.14910	1318.50476	1241.88257	-44.90002	72.22316	471.03464	-279.10522	-3.13246	-724.28204	194.81769	2.38678	78.10931	-139.47012	34.53722
461	3.833	1373.82349	-245.85735	1655.28723	385.77582	-106.40306	1339.79810	-397.27032	13.55066	1320.09338	1252.60681	-53.35576	63.00970	453.20599	-279.47876	0.21101	-742.57410	196.82262	6.11620	80.09772	-145.66765	24.84628
462	3.842	1373.77979	-246.93185	1656.80176	388.27393	-107.50609	1341.15967	-395.82150	13.75992	1320.92957	1258.18066	-61.86732	52.82658	437.25476	-281.93570	6.25367	-759.47894	198.36099	10.37458	75.78796	-152.46385	15.52008
463	3.850	1373.75598	-248.09138	1658.30774	390.78107	-108.51173	1341.88293	-394.46021	13.69953	1320.99573	1258.81287	-69.74966	43.17681	424.53284	-287.49048	16.65688	-774.92346	199.43285	15.01264	65.46347	-158.69553	7.66984
464	3.858	1373.75305	-249.33752	1659.80237	393.27054	-109.39134	1341.90796	-393.12451	13.32498	1320.35437	1254.87671	-76.88268	34.50856	417.27515	-296.45056	31.85793	-788.43256	200.17279	20.26496	49.87836	-162.83728	2.42752
465	3.867	1373.77209	-250.67184	1661.28320	395.71515	-110.13297	1341.19312	-391.74896	12.62564	1319.16382	1246.59973	-83.29269	26.29781	417.10666	-308.01538	50.01819	-798.85333	200.78404	26.72193	29.91217	-164.07907	0.02293
466	3.875	1373.81421	-252.09595	1662.74768	398.08353	-110.74188	1339.72070	-390.29016	11.61334	1317.64612	1233.83936	-88.31129	18.31644	424.00705	-320.70737	67.92408	-804.53931	201.36513	34.84724	6.81976	-162.99329	-0.50283
467	3.883	1373.88037	-253.61142	1664.19299	400.34186	-111.23515	1337.50146	-388.73196	10.33598	1316.01843	1216.86182	-91.19760	11.12944	436.65073	-333.29587	83.00589	-804.13550	201.78015	44.25198	-17.49512	-160.88377	-0.49197
468	3.892	1373.97168	-255.21982	1665.61670	402.46072	-111.63985	1334.58118	-387.07788	8.89240	1314.44666	1196.83276	-92.01043	5.58292	453.29050	-345.31546	94.51960	-797.22137	201.83730	53.52616	-41.42426	-158.71519	-0.74075
469	3.900	1374.08923	-256.92273	1667.01611	404.41660	-111.98994	1331.05298	-385.35178	7.41904	1313.03552	1175.10278	-91.43308	2.08632	472.39960	-356.82507	103.20194	-784.24054	201.49759	61.06049	-64.62753	-156.83701	-1.32857
470	3.908	1374.23413	-258.72174	1668.38855	406.18222	-112.31242	1327.05920	-383.60889	6.06867	1311.82422	1152.47852	-90.14005	0.35045	492.92969	-367.91348	110.21535	-766.00458	200.77802	66.01086	-87.56108	-155.28368	-2.02823
471	3.917	1374.40723	-260.61847	1669.73169	407.71173	-112.61412	1322.77466	-381.94348	5.00831	1310.78101	1129.36157	-88.53972	-0.34781	514.29614	-378.49945	116.40641	-743.27771	199.58952	68.38676	-110.56987	-153.97975	-2.68058
472	3.925	1374.60986	-262.61444	1671.04260	408.92773	-112.87725	1318.37280	-380.47708	4.41230	1309.81689	1106.05933	-86.87029	-0.73245	536.21228	-388.42700	122.15730	-716.67639	197.66603	68.50809	-133.66280	-152.80702	-3.23319
473	3.933	1374.84290	-264.71130	1672.31885	409.71561	-113.06522	1313.99744	-379.32568	4.41273	1308.81311	1082.82104	-85.31129	-1.22589	558.49023	-397.59659	127.52517	-686.76538	194.56067	66.70764	-156.70619	-151.65771	-3.64095
474	3.942	1375.10730	-266.91055	1673.55774	409.92990	-113.14146	1309.75037	-378.55853	5.02359	1307.64941	1059.79956	-83.95068	-1.89267	580.98749	-405.99786	132.39195	-654.13806	189.84598	63.49975	-179.59430	-150.45148	-3.87540
475	3.950	1375.40430	-269.21384	1674.75671	409.41873	-113.08916	1305.70422	-378.16864	6.09754	1306.23926	1037.00452	-82.68007	-2.58316	603.71082	-413.65265	136.57944	-619.43994	183.38326	59.74762	-202.30664	-149.12408	-3.98846
476	3.958	1375.73499	-271.62271	1675.91321	408.07297	-112.92277	1301.92810	-378.07376	7.35683	1304.57532	1014.33472	-81.27957	-3.16620	626.84375	-420.54916	139.94659	-583.32617	175.34987	56.44764	-224.89505	-147.64555	-4.09117
477	3.967	1376.10034	-274.13876	1677.02454	405.89594	-112.70361	1298.51941	-378.14676	8.48452	1302.73633	991.71869	-79.68888	-3.67502	650.58972	-426.66724	142.45805	-546.32153	166.06154	54.29823	-247.45232	-146.05568	-4.26698
478	3.975	1376.50134	-276.76367	1678.08813	403.05505	-112.55778	1295.62195	-378.26266	9.21665	1300.81458	969.16522	-78.05924	-4.20499	675.00012	-432.08472	144.21387	-508.70990	155.81023	53.51505	-270.05707	-144.43933	-4.51462
479	3.983	1376.93921	-279.49902	1679.10132	399.85825	-112.65724	1293.40820	-378.34595	9.39537	1298.86035	946.67877	-76.51461	-4.73752	700.00098	-437.00842	145.38493	-470.62592	144.86505	54.06918	-292.71790	-142.85313	-4.76031
480	3.992	1377.41504	-282.34644	1680.06140	396.65128	-113.14507	1292.02515	-378.39609	8.98682	1296.90344	924.21112	-74.99928	-5.16637	725.57080	-441.65009	146.06956	-432.27014	133.62906	56.05183	-315.40491	-141.26193	-4.92657
481	4.000	1377.92993	-285.30753	1680.96594	393.71509	-114.04816	1291.54651	-378.47775	8.06715	1294.98523	901.69922	-73.37689	-5.44992	751.81140	-446.08371	146.23387	-394.01630	122.67258	59.69097	-338.12347	-139.54190	-5.00111
482	4.008	1378.48474	-288.38385	1681.81226	391.23816	-115.25094	1291.97375	-378.67999	6.77976	1293.18054	879.08044	-71.60276	-5.63957	778.85248	-450.25348	145.78128	-356.32297	112.39954	64.86758	-360.89600	-137.61853	-5.03632
483	4.017	1379.08069	-291.57675	1682.59790	389.34308	-116.56487	1293.26514	-379.07111	5.28446	1291.62842	856.27893	-69.76728	-5.77785	806.75226	-454.10272	144.64684	-319.48160	102.68721	70.73759	-383.71713	-135.60207	-5.07709
484	4.025	1379.71838	-294.88730	1683.32056	388.09729	-117.84225	1295.35278	-379.67151	3.72843	1290.53223	833.25775	-67.98563	-5.86240	835.48779	-457.62885	142.85182	-283.36911	93.06444	76.13377	-406.60410	-133.70146	-5.10599
485	4.033	1380.39844	-298.31638	1683.97766	387.49161	-119.03570	1298.14221	-380.43820	2.24813	1290.11340	810.08667	-66.25826	-5.88716	864.94543	-460.78928	140.48784	-247.59959	83.23684	80.27731	-429.63232	-132.00143	-5.08163
486	4.042	1381.12146	-301.86459	1684.56714	387.43439	-120.16934	1301.51636	-381.26303	0.95910	1290.54663	786.86993	-64.48304	-5.86278	894.86816	-463.40005	137.61920	-212.01576	73.30537	82.95702	-452.86597	-130.38951	-4.99183
487	4.050	1381.88794	-305.53284	1685.08667	387.79404	-121.28780	1305.34595	-382.00244	-0.09068	1291.90588	763.61224	-62.60802	-5.82640	924.90076	-465.13345	134.14011	-176.79961	63.59244	84.28795	-476.30206	-128.72003	-4.82916
488	4.058	1382.69897	-309.32309	1685.53308	388.45395	-122.43030	1309.50208	-382.53067	-0.95850	1294.15295	740.24487	-60.70428	-5.81447	954.77808	-465.57690	129.65912	-142.10878	54.40112	84.49768	-499.89050	-126.96925	-4.58606
489	4.067	1383.55713	-313.23984	1685.90234	389.33240	-123.60440	1313.86755	-382.77600	-1.78283	1297.16345	716.72919	-58.90122	-5.80855	984.55066	-464.33691	123.55010	-107.94640	45.90492	83.80460	-523.57715	-125.20374	-4.31240
490	4.075	1384.46716	-317.29163	1686.18860	390.37598	-124.76512	1318.34155	-382.71790	-2.69532	1300.77014	693.05957	-57.24681	-5.75357	1014.68726	-461.24579	115.35291	-74.45367	38.19772	82.31812	-547.35211	-123.48380	-4.09467
491	4.083	1385.43677	-321.49240	1686.38403	391.55655	-125.83539	1322.83374	-382.36993	-3.74701	1304.82178	669.26227	-55.62471	-5.63039	1045.77148	-456.66116	105.47589	-42.12418	31.38241	79.95616	-571.26050	-121.83453	-3.95067
492	4.092	1386.47693	-325.86038	1686.47961	392.87387	-126.74518	1327.25964	-381.77280	-4.92419	1309.21741	645.47839	-53.87796	-5.45345	1077.84351	-451.58875	95.58483	-11.66296	25.59975	76.47485	-595.29749	-120.29155	-3.79344
493	4.100	1387.59875	-330.41278	1686.46753	394.34814	-127.45084	1331.53857	-380.98694	-6.20631	1313.86597	622.03479	-51.96006	-5.12766	1110.10352	-447.14813	87.81748	16.28180	21.02731	71.62268	-619.25543	-118.95140	-3.47243
494	4.108	1388.80676	-335.15295	1686.34778	395.99875	-127.93459	1335.59265	-380.08148	-7.57682	1318.63220	599.44360	-49.91586	-4.31873	1141.11279	-443.64655	83.03660	41.23120	17.87925	65.28054	-642.68872	-117.93156	-2.77657
495	4.117	1390.08655	-340.04810	1686.13672	397.82547	-128.19745	1339.34314	-379.12701	-8.99513	1323.32947	578.36902	-47.80328	-2.55090	1168.84131	-440.44812	79.90614	62.80762	16.41882	57.54490	-665.06549	-117.24512	-1.45483
496	4.125	1391.38757	-344.99988	1685.87952	399.80563	-128.25690	1342.71265	-378.19022	-10.39072	1327.73901	559.55005	-45.59048	0.60847	1191.17749	-436.73508	76.02056	80.63242	16.95506	48.75998	-686.02063	-116.74271	0.64040
497	4.133	1392.60571	-349.81763	1685.65735	401.90036	-128.14885	1345.62817	-377.32574	-11.70459	1331.63818	543.63770	-42.94640	5.65109	1207.30151	-432.09360	69.96707	94.26825	19.78992	39.43895	-705.50244	-116.22178	3.43291
498	4.142	1393.57837	-354.21799	1685.58289	404.06525	-127.92474	1348.02356	-376.56766	-12.93699	1334.82935	531.15076	-39.16107	13.51868	1218.14526	-426.57816	62.28989	103.17722	25.14146	30.09787	-723.66675	-115.57849	6.68224
499	4.150	1394.11230	-357.88617	1685.76526	406.26096	-127.64225	1349.83765	-375.92462	-14.13152	1337.17065	522.89862	-33.58927	25.53987	1225.32690	-420.36771	54.61356	106.74054	32.96959	21.17320	-740.65503	-114.85419	10.14941
500	4.158	1394.05200	-360.61151	1686.24683	408.45813	-127.34853	1351.01245	-375.38071	-15.30945	1338.59802	520.32050	-26.35425	42.19644	1229.95093	-413.37366	48.00596	104.41467	42.61256	13.12075	-756.44348	-114.15309	13.78059
501	4.167	1393.35205	-362.41888	1686.94849	410.63657	-127.06333	1351.49304	-374.89893	-16.43003	1339.13074	524.64508	-18.45499	61.74020	1232.04175	-405.44781	42.22263	95.99744	52.54121	6.51786	-770.66162	-113.52596	17.94155
502	4.175	1392.08960	-363.55981	1687.68494	412.78214	-126.77841	1351.23401	-374.43091	-17.40016	1338.86182	535.61829	-11.06933	80.71555	1230.69739	-396.91107	36.27854	81.83331	60.82566	1.90010	-782.30359	-113.04950	23.54986
503	4.183	1390.41052	-364.35071	1688.23828	414.88135	-126.47034	1350.20654	-373.93298	-18.13449	1337.94055	551.57117	-4.79025	96.28958	1224.86267	-388.53894	29.42485	62.83035	66.28151	-0.63856	-789.73499	-113.02486	31.55548
504	4.192	1388.46960	-365.01669	1688.42773	416.91531	-126.11304	1348.40210	-373.38034	-18.63119	1336.55334	570.56165	0.51983	107.88829	1214.24158	-381.01016	21.56929	40.41650	69.17543	-1.62540	-791.33246	-113.87680	41.85118
505	4.200	1386.39990	-365.65912	1688.14136	418.85623	-125.68900	1345.83618	-372.77573	-18.97345	1334.90540	591.16339	5.27179	116.64491	1199.66296	-374.61365	13.20066	16.32272	70.67559	-1.86293	-786.21790	-115.90971	52.89819
506	4.208	1384.29944	-366.30200	1687.33716	420.66873	-125.20124	1342.55725	-372.14447	-19.25492	1333.19116	612.57910	9.63708	123.84259	1182.43579	-369.43689	5.32858	-8.02295	71.81944	-1.95218	-774.38177	-119.33791	62.62099
507	4.217	1382.23413	-366.93042	1686.02954	422.31244	-124.67640	1338.65222	-371.51288	-19.51220	1331.55090	634.47748	13.45161	130.10268	1163.27344	-365.48502	-0.77552	-31.96356	73.08428	-2.15806	-756.29193	-124.29672	69.42391
508	4.225	1380.25940	-367.51990	1684.27808	423.73819	-124.14983	1334.24744	-370.87326	-19.69552	1330.02698	656.73608	16.51093	135.57312	1142.17139	-362.63416	-4.35114	-55.48169	74.55454	-2.53413	-732.52173	-130.55807	72.45839
509	4.233	1378.45410	-368.07797	1682.18042	424.87720	-123.64165	1329.49951	-370.16852	-19.68647	1328.54919	679.22754	18.81577	140.33148	1119.33276	-360.62994	-5.71932	-78.79053	76.16319	-3.03940	-703.63153	-137.38782	71.58968
510	4.242	1376.92859	-368.65768	1679.85303	425.63129	-123.13522	1324.57715	-369.36844	-19.42586	1326.98877	701.80872	20.52845	144.49840	1095.58423	-359.09314	-5.92085	-102.03177	77.80378	-3.57633	-670.20813	-143.88351	67.51431
511	4.250	1375.79395	-369.32617	1677.40784	425.87436	-122.57137	1319.64417	-368.59314	-19.08428	1325.23816	724.39917	21.85230	148.19080	1071.75000	-357.67307	-5.90340	-125.21436	79.39894	-4.01755	-632.96436	-149.46722	61.72040
512	4.258	1375.12268	-370.12933	1674.93848	425.46982	-121.87139	1314.84644	-368.08719	-19.00140	1323.24451	747.02124	22.92029	151.50781	1048.10535	-356.27438	-6.08328	-148.30544	80.94174	-4.27764	-592.79364	-154.05241	56.02401
513	4.267	1374.93066	-371.07703	1672.51465	424.30121	-120.98081	1310.30432	-368.03589	-19.40725	1321.01074	769.81268	23.73858	154.53975	1024.53723	-355.00406	-6.40840	-171.28648	82.45724	-4.39086	-550.66895	-157.80632	51.90762
514	4.275	1375.18152	-372.14435	1670.18396	422.30203	-119.90878	1306.11255	-368.45407	-20.28108	1318.58606	793.00024	24.32678	157.36554	1000.94745	-353.93204	-6.65104	-194.16377	83.95887	-4.49748	-507.48849	-160.85120	50.05158
515	4.283	1375.79431	-373.27283	1667.98511	419.48080	-118.73163	1302.35242	-369.22845	-21.43105	1316.03625	816.81793	24.80184	160.00636	977.43359	-352.95520	-6.72500	-216.98618	85.46310	-4.71870	-464.10400	-163.21886	50.33768
516	4.292	1376.65271	-374.37903	1665.96436	415.95981	-117.54418	1299.10950	-370.20450	-22.61675	1313.41687	841.38403	25.19600	162.35754	954.18616	-351.88104	-6.77895	-239.81732	86.99272	-5.04293	-421.51019	-164.98962	52.30284
517	4.300	1377.62769	-375.39169	1664.18347	412.01462	-116.39176	1296.49048	-371.25040	-23.63751	1310.75940	866.67981	25.34413	164.18974	931.26532	-350.62503	-6.98169	-262.67328	88.54010	-5.35094	-380.86169	-166.40158	55.63833
518	4.308	1378.60229	-376.28641	1662.71570	408.05167	-115.24403	1294.62915	-372.29703	-24.38180	1308.07483	892.66290	25.05376	165.24709	908.55414	-349.21350	-7.34386	-285.53226	90.05384	-5.54178	-343.08667	-167.74306	60.17388
519	4.317	1379.48486	-377.07510	1661.63538	404.49716	-114.03108	1293.65601	-373.34933	-24.83360	1305.37781	919.30286	24.26578	165.37967	885.91693	-347.62552	-7.77677	-308.39862	91.48116	-5.62697	-308.31818	-169.03951	65.41534
520	4.325	1380.21704	-377.76999	1661.00110	401.66385	-112.70564	1293.64014	-374.46283	-25.03086	1302.72302	946.51996	23.00840	164.61906	863.30139	-345.80106	-8.20423	-331.31055	92.81753	-5.71648	-275.76334	-169.95313	70.43321
521	4.333	1380.78381	-378.36160	1660.84351	399.67871	-111.28580	1294.56116	-375.70035	-24.99816	1300.22974	974.16174	21.32737	163.14175	840.63879	-343.82315	-8.55856	-354.31085	94.11417	-5.90108	-244.31255	-170.11967	74.29970
522	4.342	1381.21301	-378.81799	1661.16040	398.49435	-109.85712	1296.33130	-377.09552	-24.72225	1298.07153	1001.99750	19.28813	161.16296	817.71826	-341.98071	-8.71372	-377.44037	95.43704	-6.14601	-213.24817	-169.53865	76.49062
523	4.350	1381.55481	-379.09598	1661.92004	397.94608	-108.53673	1298.82764	-378.62854	-24.18303	1296.44336	1029.72034	16.93843	158.81546	794.35718	-340.50818	-8.57946	-400.72330	96.80087	-6.32390	-182.29436	-168.57593	77.01038
524	4.358	1381.86084	-379.15979	1663.07483	397.81921	-107.41853	1301.91284	-380.21378	-23.38321	1295.52661	1057.00659	14.21075	155.97745	770.66180	-339.30157	-8.27352	-424.15326	98.18110	-6.33196	-151.22668	-167.59657	76.32424
525	4.367	1382.17285	-378.99741	1664.57141	397.91370	-106.53584	1305.44812	-381.71378	-22.36353	1295.45337	1083.68274	10.84769	152.10703	746.88428	-338.06531	-8.01447	-447.69867	99.63583	-6.15490	-119.78484	-166.69365	75.07698
526	4.375	1382.52307	-378.62961	1666.34949	398.09161	-105.86924	1309.30493	-382.98114	-21.20991	1296.27563	1109.96826	6.46650	146.33862	723.12708	-336.63205	-7.87757	-471.30585	101.33076	-5.84956	-88.02185	-165.82307	73.72955
527	4.383	1382.93518	-378.10986	1668.34131	398.29590	-105.37965	1313.37390	-383.89996	-20.03485	1297.95691	1136.50500	0.81017	138.02467	699.35797	-335.00162	-7.78947	-494.94495	103.33025	-5.51504	-56.47871	-165.00812	72.42597
528	4.392	1383.42249	-377.50583	1670.47668	398.54312	-105.02873	1317.56738	-384.40857	-18.93677	1300.38647	1163.91711	-5.95172	127.53976	675.54199	-333.24249	-7.66646	-518.65234	105.45851	-5.25586	-25.87964	-164.25052	71.12501
529	4.400	1383.98022	-376.87338	1672.68274	398.89511	-104.78550	1321.81177	-384.51114	-17.96255	1303.40894	1192.00952	-12.94904	116.69775	651.67236	-331.46484	-7.47213	-542.46228	107.49330	-5.11024	3.11456	-163.37358	69.67603
530	4.408	1384.57959	-376.24127	1674.88306	399.41696	-104.63520	1326.03162	-384.27606	-17.09418	1306.86072	1219.31702	-18.75143	107.88732	627.80017	-329.78574	-7.19253	-566.34698	109.39486	-5.02071	29.73853	-162.10463	67.69697
531	4.417	1385.16821	-375.60736	1677.00378	400.14337	-104.58249	1330.14270	-383.81525	-16.26258	1310.59302	1243.82703	-22.52321	102.01445	604.11359	-328.22842	-6.77586	-590.22876	111.31179	-4.89013	53.03674	-160.30731	64.55011
532	4.425	1385.68591	-374.95123	1678.98193	401.07285	-104.63738	1334.05396	-383.25369	-15.37306	1314.46472	1264.14575	-25.00810	97.35528	580.98718	-326.68863	-6.07220	-613.91467	113.47816	-4.60618	72.20529	-158.14134	59.68749
533	4.433	1386.09009	-374.25980	1680.76587	402.18076	-104.79749	1337.67908	-382.70154	-14.33274	1318.32458	1279.65405	-27.55286	91.11313	558.89807	-325.07333	-4.85026	-636.99377	116.08258	-3.96912	86.85629	-156.04779	53.07985
534	4.442	1386.36133	-373.54129	1682.31055	403.43130	-105.04230	1340.93958	-382.23877	-13.08541	1322.00537	1289.96509	-30.31177	82.19423	538.26721	-323.45029	-2.90463	-658.94318	119.09522	-2.67411	96.82455	-154.56570	45.19734
535	4.450	1386.49109	-372.81723	1683.57874	404.78564	-105.33508	1343.75793	-381.91251	-11.66707	1325.31836	1295.02307	-32.31689	71.94475	519.32648	-322.11588	-0.05400	-679.43567	122.17055	-0.48533	101.87201	-154.10672	36.61151
536	4.458	1386.47168	-372.10590	1684.54211	406.20810	-105.63272	1346.05029	-381.73770	-10.25293	1328.05530	1295.71655	-33.27077	62.22496	502.16357	-321.59894	4.13017	-698.47235	124.87492	2.59534	101.62958	-154.83395	27.76702
537	4.467	1386.29395	-371.41333	1685.17627	407.66711	-105.90189	1347.73193	-381.69638	-9.11181	1330.02661	1293.47498	-34.15299	53.67162	487.18121	-322.48984	10.58230	-716.16357	127.08357	6.38710	95.79352	-156.58534	19.10513
538	4.475	1385.94629	-370.73831	1685.45581	409.13766	-106.12201	1348.72583	-381.72870	-8.46625	1331.10522	1289.01819	-35.93554	45.85039	475.56201	-325.20471	20.41814	-732.41516	129.05338	10.71762	84.49023	-158.73215	11.27557
539	4.483	1385.41248	-370.07599	1685.35352	410.60233	-106.27556	1348.97217	-381.72034	-8.38395	1331.25049	1281.90430	-38.52126	38.08305	468.91058	-329.82626	33.91165	-746.73425	131.24123	15.66626	68.46930	-160.22997	5.14391
540	4.492	1384.67603	-369.41089	1684.84375	412.04388	-106.34515	1348.44165	-381.53937	-8.78769	1330.54590	1271.02148	-40.76795	29.96965	468.27313	-335.97568	49.73737	-758.18372	134.14830	21.80245	48.78650	-160.21507	1.40884
541	4.500	1383.73145	-368.72308	1683.90796	413.44131	-106.31550	1347.13940	-381.12604	-9.53891	1329.23083	1255.65417	-41.36385	21.60016	473.55042	-342.93353	65.54539	-765.49182	138.05154	29.97361	26.41437	-158.73634	-0.02544
542	4.508	1382.59192	-368.01111	1682.54395	414.77686	-106.17674	1345.09729	-380.52484	-10.49545	1327.64355	1236.66602	-40.16001	13.53812	483.68573	-350.06854	79.37860	-767.36615	142.77167	40.38200	2.43408	-156.64293	-0.18384
543	4.517	1381.29041	-367.29950	1680.76794	416.03909	-105.93089	1342.36719	-379.81696	-11.51089	1326.10059	1215.92749	-38.18659	6.78000	497.24139	-357.08832	90.51402	-763.02551	147.82169	51.80153	-21.82236	-154.66982	-0.23846
544	4.525	1379.88123	-366.62570	1678.61353	417.21698	-105.59163	1339.02356	-379.05600	-12.43360	1324.82385	1194.33862	-36.13007	2.36174	512.93640	-363.87405	99.22642	-752.55847	152.71159	62.10572	-45.43091	-152.94409	-0.67081
545	4.533	1378.44153	-366.02594	1676.13708	418.28720	-105.17735	1335.17261	-378.27054	-13.14702	1323.91907	1171.72437	-33.92570	0.45979	529.92462	-370.24225	106.10885	-736.66644	157.14304	69.70396	-68.37976	-151.31354	-1.32056
546	4.542	1377.06812	-365.52765	1673.41809	419.19608	-104.70988	1330.95349	-377.50568	-13.61936	1323.35693	1148.25525	-31.64556	0.14125	547.77405	-375.95816	111.67559	-716.10327	161.04733	74.24168	-91.12143	-149.71387	-1.96467
547	4.550	1375.86096	-365.14850	1670.54712	419.84589	-104.21622	1326.52600	-376.85803	-13.89361	1322.97107	1124.55920	-29.58926	0.19995	566.27759	-380.91693	116.34046	-691.46057	164.34991	76.06182	-113.94960	-148.17412	-2.55923
548	4.558	1374.89954	-364.89996	1667.61169	420.09805	-103.72384	1322.04480	-376.47040	-13.99041	1322.51538	1101.03967	-27.84870	-0.07469	585.28296	-385.22180	120.44689	-663.30603	166.74657	75.54671	-136.88290	-146.69971	-3.07839
549	4.567	1374.22681	-364.78394	1664.68494	419.79678	-103.25577	1317.63367	-376.48483	-13.83988	1321.76367	1077.79639	-26.29585	-0.78096	604.66809	-389.06851	124.19614	-632.27002	167.83212	73.13438	-159.82803	-145.24307	-3.45081
550	4.575	1373.84204	-364.78607	1661.82495	418.79861	-102.82840	1313.37683	-376.98196	-13.35635	1320.58228	1054.79199	-24.74613	-1.64268	624.43237	-392.56412	127.58479	-598.99426	167.31281	69.56979	-182.70970	-143.76268	-3.67960
551	4.583	1373.70215	-364.88043	1659.08618	416.99490	-102.44014	1309.33228	-377.94125	-12.55411	1318.95557	1031.94507	-23.12486	-2.39674	644.74683	-395.65268	130.45395	-564.08997	165.09558	65.83248	-205.51642	-142.25330	-3.85470
552	4.592	1373.73022	-365.03329	1656.53186	414.33612	-102.06110	1305.56006	-379.24564	-11.56232	1316.98877	1009.19989	-21.50620	-3.01262	665.82813	-398.21619	132.63109	-528.10999	161.31888	62.80407	-228.28299	-140.70453	-4.03249
553	4.600	1373.82727	-365.20068	1654.23560	410.87762	-101.66333	1302.15308	-380.72678	-10.56305	1314.87988	986.51654	-19.92624	-3.55403	687.70404	-400.26837	134.07187	-491.47406	156.27885	61.00929	-251.05817	-139.07495	-4.19979
554	4.608	1373.88867	-365.34058	1652.27734	406.82608	-101.29489	1299.25537	-382.22791	-9.73623	1312.82678	963.83423	-18.28710	-4.01825	710.17157	-402.00790	134.87355	-454.46576	150.32735	60.64820	-273.88083	-137.34200	-4.34301
555	4.617	1373.82629	-365.43469	1650.73181	402.51520	-101.11914	1297.04565	-383.65805	-9.21789	1310.92810	941.09253	-16.51077	-4.37610	733.04193	-403.63834	135.13603	-417.42923	143.91306	61.86357	-296.74982	-135.53447	-4.48275
556	4.625	1373.57849	-365.49503	1649.65930	398.29376	-101.34446	1295.67578	-385.01797	-9.05590	1309.16980	918.27661	-14.65359	-4.65868	756.34491	-405.20795	134.82530	-380.93634	137.61113	64.86841	-319.63202	-133.67720	-4.63802
557	4.633	1373.10596	-365.55505	1649.10352	394.41132	-102.09171	1295.20593	-386.38733	-9.20137	1307.48499	895.42206	-12.80626	-4.93077	780.30676	-406.63373	133.78406	-345.62466	131.86218	69.60695	-342.52234	-131.77827	-4.78173
558	4.642	1372.38306	-365.65128	1649.09094	390.98413	-103.31767	1295.59705	-387.87201	-9.55526	1305.83752	872.55774	-10.97873	-5.18768	805.19189	-407.80716	131.89066	-311.80145	126.64052	75.34683	-365.46844	-129.88910	-4.86591
559	4.650	1371.40039	-365.80725	1649.62476	388.03314	-104.84271	1296.75488	-389.54504	-10.02345	1304.29944	849.65808	-9.13466	-5.35228	831.06934	-408.71844	129.23062	-279.22244	121.51033	80.91447	-388.52704	-128.06677	-4.89132
560	4.658	1370.17627	-366.04642	1650.68457	385.53079	-106.42991	1298.57349	-391.41714	-10.53269	1303.05859	826.64734	-7.27083	-5.39461	857.70764	-409.48877	126.08585	-247.37451	116.03058	85.36356	-411.71838	-126.28521	-4.89756
561	4.667	1368.75647	-366.41470	1652.24048	383.41895	-107.85196	1300.95276	-393.43408	-11.01509	1302.34583	803.42987	-5.41521	-5.38661	884.76520	-410.16925	122.69709	-216.00464	110.11688	88.30885	-435.03046	-124.47237	-4.89246
562	4.675	1367.19580	-366.96875	1654.26245	381.62439	-108.94761	1303.80334	-395.48837	-11.40038	1302.35608	779.97009	-3.58902	-5.41374	912.00549	-410.52124	119.00790	-185.19333	104.06393	89.80908	-458.46307	-122.60173	-4.83948
563	4.683	1365.53918	-367.73456	1656.71191	380.09274	-109.66646	1307.04480	-397.44424	-11.63686	1303.21228	756.35181	-1.80824	-5.48708	939.31390	-410.07031	114.60706	-154.93724	98.24956	90.12948	-482.04706	-120.71998	-4.70438
564	4.692	1363.81750	-368.68216	1659.52466	378.80969	-110.05869	1310.60034	-399.17712	-11.72180	1304.95374	732.69324	-0.08935	-5.55551	966.74194	-408.31976	108.86315	-124.99699	92.89885	89.55952	-505.79712	-118.92686	-4.49827
565	4.700	1362.05469	-369.74634	1662.61072	377.78436	-110.21329	1314.38916	-400.61591	-11.70316	1307.53687	709.02844	1.57495	-5.55275	994.65570	-404.96289	101.25998	-95.28606	88.13509	88.30612	-529.67517	-117.31354	-4.26480
566	4.708	1360.27332	-370.86545	1665.87073	377.02014	-110.20241	1318.32617	-401.75516	-11.65668	1310.83911	685.31287	3.22939	-5.45285	1023.62036	-400.10324	91.95353	-66.22089	84.09313	86.38978	-553.62708	-115.87227	-4.03051
567	4.717	1358.49219	-371.99887	1669.21277	376.50439	-110.06464	1322.32605	-402.63303	-11.65923	1314.67090	661.52478	4.93733	-5.30296	1053.85498	-394.34537	82.15520	-38.60184	80.90060	83.56467	-577.62207	-114.49387	-3.80109
568	4.725	1356.72180	-373.12054	1672.55884	376.21475	-109.81465	1326.30518	-403.30997	-11.75743	1318.81042	637.79480	6.73328	-5.10490	1084.55640	-388.62433	73.73804	-13.26273	78.63097	79.39339	-601.63220	-113.11485	-3.57378
569	4.733	1354.95679	-374.19519	1675.83960	376.12610	-109.45403	1330.17871	-403.85687	-11.95829	1323.04700	614.50793	8.58483	-4.63193	1113.68140	-383.72293	67.93179	9.14905	77.33315	73.46086	-625.54749	-111.82968	-3.29521
570	4.742	1353.17419	-375.17123	1678.98999	376.21832	-108.97958	1333.85852	-404.33472	-12.25413	1327.19153	592.30054	10.41834	-3.42419	1138.67456	-379.63904	64.07520	28.19965	77.11311	65.61938	-649.07123	-110.77985	-2.82635
571	4.750	1351.34888	-376.01208	1681.95117	376.48166	-108.39519	1337.25598	-404.77917	-12.63089	1331.05872	571.93591	12.22593	-0.96120	1157.73962	-375.55460	60.03456	43.58997	78.19296	56.15016	-671.76581	-109.96516	-1.95300
572	4.758	1349.46387	-376.70773	1684.67053	376.91055	-107.71684	1340.28552	-405.20364	-13.05078	1334.45764	554.06287	14.27464	3.24867	1170.63562	-370.65866	54.23205	55.01828	80.87991	45.69866	-693.31616	-109.25475	-0.42361
573	4.767	1347.50720	-377.24286	1687.09607	377.48889	-106.96633	1342.86511	-405.61728	-13.45932	1337.21021	539.04974	17.26483	9.91420	1178.48840	-364.76981	47.00976	62.04425	85.45939	35.00456	-713.71460	-108.50803	1.91206
574	4.775	1345.47058	-377.58185	1689.17664	378.18469	-106.16309	1344.91699	-406.04254	-13.81093	1339.18665	527.39337	22.12241	20.31425	1182.88599	-358.02463	39.86105	64.09848	92.00192	24.67751	-733.11206	-107.56807	4.91289
575	4.783	1343.35730	-377.69690	1690.86536	378.96100	-105.31965	1346.37219	-406.50681	-14.05669	1340.33228	520.44806	29.37705	35.77649	1184.90283	-350.37924	33.68216	60.68616	100.06222	15.26730	-751.55542	-106.29810	8.20580
576	4.792	1341.19250	-377.60159	1692.11987	379.78577	-104.44359	1347.17358	-407.01770	-14.11659	1340.67993	520.05884	38.57634	55.90724	1184.53809	-341.81250	28.02538	51.62341	108.46888	7.51680	-768.85217	-104.77679	11.53886
577	4.800	1339.01599	-377.34503	1692.90405	380.62784	-103.54851	1347.27661	-407.55499	-13.90669	1340.33398	526.97034	48.40879	77.55070	1180.79712	-332.83844	21.89892	37.13141	115.63377	2.21960	-784.49341	-103.30603	15.09737
578	4.808	1336.85730	-376.96246	1693.19739	381.44952	-102.66507	1346.64966	-408.07458	-13.39659	1339.43201	540.03345	57.59291	96.58109	1172.50073	-324.43506	14.95951	17.88104	120.51145	-0.46335	-797.55310	-102.14988	19.63673
579	4.817	1334.72131	-376.44321	1692.99731	382.21143	-101.84059	1345.27832	-408.51492	-12.62806	1338.12036	557.12726	65.69061	110.92894	1159.32129	-317.40448	7.82892	-4.81845	123.29421	-1.29430	-806.69617	-101.44279	26.29200
580	4.825	1332.60254	-375.76260	1692.30908	382.88486	-101.12923	1343.17505	-408.80838	-11.68577	1336.54956	576.43170	73.06273	121.37724	1142.01208	-311.98843	1.60382	-29.14645	124.94910	-1.35029	-810.53265	-101.34648	35.79359
581	4.833	1330.50452	-374.92468	1691.14099	383.45480	-100.58330	1340.39258	-408.90070	-10.64828	1334.86523	596.87842	80.11065	129.73567	1121.66663	-308.09421	-2.75909	-53.58423	126.31306	-1.35539	-808.18652	-102.08662	47.61874
582	4.842	1328.45190	-373.96271	1689.51636	383.91418	-100.24209	1337.03345	-408.78082	-9.55906	1333.19348	617.94049	86.70565	137.05928	1099.14648	-305.54184	-4.96188	-77.51831	127.77595	-1.57797	-799.49854	-103.87852	60.04126
583	4.850	1326.49768	-372.92499	1687.49072	384.25739	-100.10870	1333.23901	-408.50726	-8.44534	1331.60925	639.33765	92.35546	143.49152	1075.19849	-304.03189	-5.49486	-100.98824	129.42851	-2.02275	-784.70923	-106.90096	70.90790
584	4.858	1324.72668	-371.87268	1685.15356	384.46860	-100.12570	1329.16345	-408.20999	-7.36653	1330.09583	660.89191	96.67856	148.91348	1050.58594	-303.13156	-5.19987	-124.19511	131.23308	-2.59641	-764.12683	-111.10965	78.31722
585	4.867	1323.24475	-370.87753	1682.60974	384.49884	-100.17245	1324.95264	-408.06744	-6.44170	1328.55334	682.47675	99.64632	153.36871	1025.99023	-302.31766	-4.80871	-147.29321	133.12352	-3.17002	-738.10028	-115.91673	81.10043
586	4.875	1322.15039	-370.00287	1679.95947	384.24527	-100.09184	1320.73584	-408.26465	-5.82212	1326.86731	703.99182	101.54132	157.10666	1001.87372	-301.13354	-4.75328	-170.36719	135.05374	-3.60897	-707.14966	-120.29457	79.31149
587	4.883	1321.50720	-369.27081	1677.27722	383.54901	-99.73633	1316.61963	-408.93625	-5.62555	1324.96350	725.36218	102.74267	160.43555	978.35730	-299.45816	-5.10082	-193.43652	136.99583	-3.85808	-672.03748	-123.43622	74.39911
588	4.892	1321.33618	-368.64993	1674.60498	382.22034	-99.02126	1312.68665	-410.11002	-5.88279	1322.82043	746.56122	103.50861	163.58646	955.29535	-297.49118	-5.67326	-216.47380	138.90608	-4.00107	-633.68585	-125.25345	68.65796
589	4.900	1321.62354	-368.07932	1671.96802	380.08881	-97.96451	1309.00317	-411.68240	-6.52785	1320.46423	767.63513	103.93227	166.67372	932.47601	-295.48227	-6.27842	-239.45064	140.72147	-4.18420	-593.03699	-126.15184	64.18625
590	4.908	1322.32288	-367.49753	1669.39648	377.07440	-96.67991	1305.63623	-413.45294	-7.42018	1317.94873	788.73163	104.02327	169.70241	909.73993	-293.57129	-6.82057	-262.36816	142.40230	-4.48159	-551.03613	-126.41833	62.01929
591	4.917	1323.35461	-366.85971	1666.93677	373.28232	-95.31366	1302.67212	-415.20258	-8.37749	1315.32886	810.08765	103.73988	172.56509	887.02271	-291.79111	-7.27373	-285.23950	143.96394	-4.84150	-508.68585	-125.95108	61.99060
592	4.925	1324.61426	-366.15552	1664.65454	369.06604	-93.95789	1300.22729	-416.76920	-9.21407	1312.64917	831.92834	102.98299	175.03835	864.30499	-290.14542	-7.62651	-308.07489	145.47337	-5.14982	-467.02509	-124.57922	63.35451
593	4.933	1325.99146	-365.41278	1662.62708	364.94702	-92.60916	1298.43872	-418.08685	-9.78489	1309.95154	854.38220	101.64608	176.82397	841.54926	-288.63568	-7.87894	-330.89899	146.99854	-5.33438	-427.03101	-122.58331	65.66621
594	4.942	1327.38550	-364.66599	1660.92651	361.38495	-91.21819	1297.41956	-419.18640	-10.02058	1307.29150	877.49146	99.66688	177.63844	818.74243	-287.17642	-8.07985	-353.75366	148.54138	-5.40034	-389.42725	-120.73639	69.08984
595	4.950	1328.71704	-363.92349	1659.60571	358.57529	-89.78117	1297.21057	-420.16232	-9.92638	1304.75537	901.23804	97.03777	177.29834	795.93823	-285.56619	-8.32438	-376.68097	150.04742	-5.40272	-354.39862	-119.57629	73.69823
596	4.958	1329.94775	-363.17679	1658.69519	356.44131	-88.37219	1297.77600	-421.11627	-9.54421	1302.47253	925.53137	93.78891	175.77858	773.16376	-283.67514	-8.65599	-399.72156	151.46678	-5.42129	-321.43988	-118.86576	78.71429
597	4.967	1331.08606	-362.41611	1658.20203	354.79132	-87.10229	1299.03625	-422.11099	-8.91737	1300.60999	950.18182	89.96665	173.24959	750.27185	-281.68408	-8.95390	-422.91284	152.78931	-5.51546	-289.62659	-118.05591	82.83107
598	4.975	1332.16943	-361.61890	1658.10962	353.47873	-86.06509	1300.89526	-423.15750	-8.08540	1299.34863	974.89307	85.60254	170.00188	727.02869	-279.95090	-9.02576	-446.25470	154.05910	-5.66372	-258.20959	-116.90280	85.08223
599	4.983	1333.24841	-360.75342	1658.38110	352.46054	-85.30238	1303.25415	-424.22028	-7.08985	1298.84668	999.32086	80.63571	166.21432	703.42297	-278.57309	-8.86024	-469.69092	155.36542	-5.76993	-226.91940	-115.51785	85.26137
600	4.992	1334.38708	-359.80588	1658.96240	351.76627	-84.79845	1306.02100	-425.22504	-5.97190	1299.20264	1023.21857	74.90064	161.74690	679.69287	-277.30994	-8.63884	-493.15408	156.83386	-5.72324	-195.68816	-114.18054	83.81803
601	5.000	1335.65759	-358.78836	1659.78027	351.43539	-84.50330	1309.11292	-426.07343	-4.76952	1300.42883	1046.59009	68.24059	156.12558	656.01636	-275.92844	-8.47350	-516.60474	158.59808	-5.45609	-164.40475	-113.11714	81.45759
602	5.008	1337.12085	-357.72662	1660.75000	351.47446	-84.36911	1312.44824	-426.66943	-3.51821	1302.44604	1069.75098	60.59641	148.75395	632.36359	-274.39145	-8.29914	-540.03497	160.66794	-5.01213	-133.17140	-112.35709	78.68153
603	5.017	1338.80847	-356.64984	1661.79126	351.85214	-84.38032	1315.94031	-426.94922	-2.25002	1305.10242	1093.21619	52.01914	139.34444	608.62494	-272.77237	-8.03880	-563.50464	162.85172	-4.54790	-102.57910	-111.81685	75.60107
604	5.025	1340.71545	-355.57898	1662.83447	352.51736	-84.55968	1319.49927	-426.89661	-0.99064	1308.21106	1117.37012	42.70548	128.39342	584.76398	-271.15698	-7.73955	-587.13647	164.92273	-4.19285	-73.51129	-111.43343	72.05272
605	5.033	1342.80530	-354.51779	1663.81323	353.41733	-84.94561	1323.03760	-426.53888	0.24626	1311.58472	1142.04529	33.06300	117.25066	560.85303	-269.60666	-7.49464	-610.97394	166.82420	-3.94237	-46.82880	-111.19310	67.75414
606	5.042	1345.02673	-353.46722	1664.65942	354.50821	-85.55886	1326.47327	-425.94098	1.46646	1315.05176	1166.32446	23.54397	107.38788	537.04358	-268.14752	-7.28443	-634.86389	168.66489	-3.72282	-23.35150	-111.12013	62.36150
607	5.050	1347.32764	-352.44162	1665.30957	355.75690	-86.38458	1329.72852	-425.19916	2.69732	1318.45593	1188.80896	14.19375	99.19142	513.57983	-266.75769	-6.92566	-658.49426	170.61411	-3.43027	-3.88379	-111.28807	55.54787
608	5.058	1349.66016	-351.46292	1665.71484	357.13452	-87.38036	1332.72998	-424.41977	3.97830	1321.64929	1208.02820	4.67383	91.51703	490.84009	-265.38354	-6.16609	-681.47754	172.82678	-2.81733	10.92111	-111.88516	47.21860
609	5.067	1351.98669	-350.54834	1665.83887	358.61197	-88.49221	1335.40894	-423.68979	5.33876	1324.48560	1222.58643	-4.99694	82.77701	469.27136	-264.05469	-4.82725	-703.43353	175.33775	-1.49626	20.59219	-113.23344	37.67215
610	5.075	1354.28088	-349.70004	1665.65051	360.16177	-89.66106	1337.69629	-423.06155	6.77480	1326.83020	1231.47925	-14.22033	72.45159	449.18488	-263.00870	-2.81349	-724.09943	177.97632	0.79573	24.70435	-115.62643	27.53443
611	5.083	1356.51941	-348.90240	1665.12024	361.75912	-90.82256	1339.51831	-422.55600	8.24182	1328.57874	1234.58643	-22.42171	61.40369	430.66278	-262.70721	0.14914	-743.37933	180.44028	3.99306	22.91385	-119.04822	17.67108
612	5.092	1358.67969	-348.13770	1664.22107	363.38138	-91.90966	1340.79822	-422.16708	9.65568	1329.66162	1232.64233	-29.55124	50.79707	413.89163	-263.81494	4.91075	-761.27264	182.47514	7.81087	15.22116	-122.89074	9.19819
613	5.100	1360.73669	-347.40042	1662.93286	365.00885	-92.86304	1341.46191	-421.85840	10.89987	1330.04395	1226.68237	-36.12462	40.89644	399.79303	-267.11063	12.87368	-777.74188	184.04799	12.04023	2.04507	-125.95807	3.24333
614	5.108	1362.65710	-346.69708	1661.24805	366.62305	-93.64462	1341.44507	-421.55792	11.86580	1329.74829	1217.19336	-42.44415	31.23001	390.14056	-273.13806	25.03915	-792.47443	185.45724	16.85334	-15.97144	-127.16104	0.25399
615	5.117	1364.40503	-346.04395	1659.16992	368.20383	-94.24387	1340.70227	-421.16550	12.51034	1328.88721	1203.81396	-47.80547	21.68048	386.62952	-281.75348	40.74846	-804.55322	187.20413	22.93552	-37.84872	-126.37402	-0.46204
616	5.125	1365.95483	-345.46326	1656.70520	369.73077	-94.67273	1339.21753	-420.58795	12.87087	1327.67456	1186.33997	-51.15758	12.96428	389.78705	-292.09811	57.62103	-812.44952	189.57889	31.14631	-61.92694	-124.35066	-0.24333
617	5.133	1367.29565	-344.97086	1653.86340	371.18259	-94.95889	1337.01782	-419.78128	13.03088	1326.38733	1165.58618	-52.18282	6.23283	398.83984	-303.14835	73.00365	-814.61438	192.40062	41.67229	-86.32903	-121.95132	-0.15258
618	5.142	1368.43372	-344.56662	1650.66772	372.53278	-95.14365	1334.18774	-418.75714	13.05885	1325.25879	1142.88818	-51.35118	2.19142	412.32495	-314.25385	85.44594	-810.24011	195.26665	53.40583	-110.03589	-119.72765	-0.57288
619	5.150	1369.39929	-344.24362	1647.16565	373.75085	-95.27392	1330.86560	-417.56534	12.95371	1324.36572	1119.33069	-49.43070	0.46996	428.72910	-325.15704	94.95422	-799.53894	197.89470	64.42026	-133.12695	-117.92760	-1.37829
620	5.158	1370.25256	-344.00510	1643.43762	374.80536	-95.38629	1327.22339	-416.29837	12.68175	1323.63171	1095.58459	-47.16698	-0.00945	446.90668	-335.71994	102.29681	-783.33734	200.12701	73.14052	-156.05255	-116.53726	-2.24335
621	5.167	1371.07471	-343.87219	1639.58875	375.65097	-95.49731	1323.43457	-415.10962	12.30334	1322.92114	1071.96216	-45.10687	-0.23961	466.20685	-345.78162	108.26902	-762.43616	201.81400	78.93526	-179.04443	-115.34534	-2.89406
622	5.175	1371.94202	-343.87384	1635.72974	376.20807	-95.60213	1319.64038	-414.19232	12.02468	1322.10120	1048.50281	-43.44929	-0.72261	486.32568	-355.20309	113.39939	-737.36847	202.71851	81.79354	-202.11017	-114.09754	-3.25096
623	5.183	1372.89148	-344.02145	1631.96277	376.35965	-95.67596	1315.93286	-413.71127	12.09080	1321.05872	1025.18652	-42.05205	-1.45848	507.08682	-363.91858	117.96903	-708.58191	202.44539	81.90298	-225.20427	-112.67551	-3.41414
624	5.192	1373.90601	-344.29877	1628.37952	375.96982	-95.68431	1312.35938	-413.73325	12.63487	1319.71558	1002.05371	-40.65581	-2.19873	528.33887	-371.92599	122.07513	-676.62518	200.58717	79.71478	-248.28061	-111.13882	-3.54517
625	5.200	1374.93530	-344.68378	1625.05981	374.91656	-95.60600	1308.94934	-414.20535	13.60961	1318.04553	979.11554	-39.14775	-2.80540	549.97632	-379.27618	125.69285	-642.17749	196.95581	76.16281	-271.29349	-109.57506	-3.75525
626	5.208	1375.91895	-345.16290	1622.07654	373.13968	-95.46399	1305.75061	-414.98895	14.81778	1316.08118	956.29272	-37.56566	-3.36464	571.99194	-386.03888	128.73816	-605.99353	191.61221	72.47985	-294.20682	-107.96497	-4.04239
627	5.217	1376.79321	-345.71310	1619.50342	370.69489	-95.35497	1302.85742	-415.92044	15.99376	1313.90869	933.50287	-35.90128	-3.97122	594.50562	-392.22723	131.09711	-568.75092	184.75760	69.62766	-317.01483	-106.24326	-4.31481
628	5.225	1377.49707	-346.29199	1617.40894	367.76910	-95.44750	1300.40759	-416.86438	16.88402	1311.64270	910.73267	-34.10732	-4.57166	617.73328	-397.77481	132.64923	-530.85583	176.63406	67.91578	-339.75650	-104.42594	-4.50217
629	5.233	1377.98535	-346.85400	1615.84473	364.62241	-95.92452	1298.54199	-417.74304	17.31037	1309.37793	888.00470	-32.25075	-5.07167	641.85968	-402.63641	133.31790	-492.44226	167.50676	67.23905	-362.50653	-102.60201	-4.62159
630	5.242	1378.23535	-347.36301	1614.84216	361.50189	-96.90002	1297.35608	-418.54306	17.21615	1307.15649	865.31201	-30.44925	-5.45573	666.90814	-406.91278	133.12340	-453.63495	157.80328	67.64605	-385.35382	-100.81229	-4.72533
631	5.250	1378.24329	-347.79312	1614.41785	358.60342	-98.36727	1296.88501	-419.30197	16.67003	1304.99365	842.59943	-28.68637	-5.75835	692.79114	-410.80887	132.15637	-414.80899	148.21867	69.55315	-408.33911	-98.99577	-4.83576
632	5.258	1378.02673	-348.13773	1614.57483	356.08749	-100.20287	1297.12000	-420.07922	15.81176	1302.94702	819.78503	-26.84055	-5.99974	719.44562	-414.51248	130.49794	-376.54434	139.42383	73.26064	-431.43274	-97.07954	-4.94187
633	5.267	1377.62561	-348.42520	1615.30151	354.08624	-102.20810	1298.02380	-420.92133	14.78131	1301.15588	796.75854	-24.86681	-6.16345	746.82776	-418.18262	128.23308	-339.29114	131.57169	78.27094	-454.62125	-95.08458	-5.02043
634	5.275	1377.08899	-348.71179	1616.57251	352.66714	-104.15727	1299.53796	-421.83630	13.68460	1299.81592	773.42944	-22.83630	-6.20969	774.89709	-421.89459	125.49139	-303.03699	124.24857	83.35036	-477.94019	-93.12096	-5.03438
635	5.283	1376.45898	-349.04907	1618.34998	351.80057	-105.84221	1301.59119	-422.78784	12.59982	1299.11938	749.86145	-20.84786	-6.13313	803.69159	-425.49060	122.38726	-267.36548	116.95876	87.36027	-501.39322	-91.30429	-4.93865
636	5.292	1375.76318	-349.45950	1620.58179	351.39087	-107.12619	1304.10718	-423.69879	11.59254	1299.20361	726.26093	-18.96847	-5.99898	833.22015	-428.61475	118.97284	-231.96606	109.56950	89.83125	-524.91943	-89.67252	-4.72960
637	5.300	1375.01953	-349.93854	1623.20435	351.34360	-107.98811	1307.00635	-424.46100	10.71084	1300.12329	702.77570	-17.22704	-5.88858	863.18665	-430.91080	115.22392	-196.98199	102.32032	90.80576	-548.46210	-88.15502	-4.46046
638	5.308	1374.24744	-350.47720	1626.14966	351.59738	-108.50404	1310.20911	-424.96198	9.96811	1301.84570	679.39417	-15.62924	-5.83218	893.05774	-432.03516	110.91414	-162.74789	95.53726	90.47865	-572.03082	-86.63117	-4.19828
639	5.317	1373.47046	-351.08331	1629.34985	352.11139	-108.78066	1313.64026	-425.12643	9.34157	1304.26477	655.98517	-14.12184	-5.79510	922.57404	-431.53305	105.50703	-129.42693	89.41789	89.02664	-595.69995	-85.02512	-3.99467
640	5.325	1372.70874	-351.77472	1632.73267	352.84775	-108.90033	1317.23108	-424.94586	8.77886	1307.23218	632.38666	-12.56790	-5.71686	952.10400	-428.99103	98.38554	-97.14104	84.09093	86.53364	-619.54761	-83.34991	-3.86174
641	5.333	1371.97095	-352.55280	1636.21887	353.77313	-108.89812	1320.91211	-424.47794	8.19617	1310.59131	608.56177	-10.85435	-5.57744	982.40851	-424.46722	89.43205	-66.29211	79.78299	82.93699	-643.56427	-81.70628	-3.75340
642	5.342	1371.25439	-353.39432	1639.72852	354.86719	-108.77908	1324.60718	-423.81683	7.47851	1314.19165	584.70239	-8.99449	-5.37560	1014.02838	-418.70578	79.53716	-37.49841	76.78036	78.05920	-667.59766	-80.24288	-3.58738
643	5.350	1370.54602	-354.26700	1643.19043	356.11807	-108.55959	1328.23438	-423.06375	6.51711	1317.88611	561.22546	-7.08177	-4.98280	1046.70422	-412.82559	70.45763	-11.33762	75.24744	71.74098	-691.32263	-79.06799	-3.24981
644	5.358	1369.82446	-355.13980	1646.54504	357.51108	-108.27962	1331.70642	-422.31918	5.28891	1321.52380	538.74951	-5.20126	-4.05783	1079.05225	-407.65887	63.74732	11.60986	75.23297	63.96540	-714.27740	-78.18899	-2.53136
645	5.367	1369.06201	-355.98056	1649.73889	359.02563	-107.98023	1334.92810	-421.67200	3.88228	1324.93311	518.00604	-3.35411	-2.12700	1108.73804	-403.22757	59.41341	30.62781	76.86721	54.89653	-736.07068	-77.53431	-1.12970
646	5.375	1368.23254	-356.75363	1652.71741	360.63922	-107.68343	1337.79980	-421.17209	2.43213	1327.90710	499.64819	-1.27899	1.37430	1133.36328	-398.83307	55.76691	44.96729	80.44591	44.86066	-756.57849	-76.98248	1.13847
647	5.383	1367.32043	-357.41620	1655.42456	362.32761	-107.38982	1340.22681	-420.81696	1.06656	1330.22998	484.18054	1.73712	7.32280	1151.65466	-393.69116	51.00500	53.94678	86.27097	34.30561	-775.91632	-76.34856	4.12540
648	5.392	1366.32520	-357.92978	1657.80835	364.05862	-107.09355	1342.12927	-420.56369	-0.09867	1331.73767	472.37970	6.67671	17.15800	1164.00073	-387.43735	44.90395	56.92957	94.32208	23.80434	-794.27203	-75.42920	7.44279
649	5.400	1365.25903	-358.29034	1659.83069	365.78839	-106.79662	1343.44275	-420.35107	-0.96705	1332.36011	465.87775	14.11488	32.32956	1171.84717	-379.99860	38.65138	53.40668	103.85425	14.16042	-811.70447	-74.18098	10.79381
650	5.408	1364.13452	-358.52170	1661.46399	367.46695	-106.50517	1344.10974	-420.11682	-1.47848	1332.13037	466.65103	23.55239	52.57147	1176.41992	-371.20898	33.13097	43.26474	113.23514	6.44028	-827.93494	-72.80782	14.30293
651	5.417	1362.95483	-358.63464	1662.67896	369.04315	-106.22920	1344.07349	-419.80551	-1.61982	1331.16821	475.38950	33.50247	74.76228	1177.78467	-360.93503	27.83644	27.06409	120.59737	1.54243	-842.17041	-71.55253	18.66896
652	5.425	1361.71985	-358.61731	1663.44568	370.46719	-105.99498	1343.28394	-419.37347	-1.42219	1329.64648	490.74268	42.47282	94.56902	1174.94873	-349.64496	21.64808	6.14362	125.10740	-0.56222	-852.98987	-70.52697	24.91353
653	5.433	1360.43274	-358.44931	1663.74695	371.69870	-105.84987	1341.71399	-418.79410	-0.94355	1327.75610	510.35803	49.95280	109.57248	1166.83826	-338.58997	14.34864	-17.56183	127.41898	-0.93613	-858.57446	-69.86646	33.58877
654	5.442	1359.09631	-358.11429	1663.58655	372.71930	-105.85598	1339.37915	-418.06018	-0.23763	1325.68066	532.27380	56.39500	120.35088	1153.34106	-329.24091	6.99996	-42.14081	128.76308	-0.82079	-857.47906	-69.88878	44.04764
655	5.450	1357.71631	-357.61731	1662.98853	373.54355	-106.06950	1336.34656	-417.18472	0.66449	1323.57886	555.37701	62.37175	128.83054	1135.45483	-322.51978	0.99281	-66.43869	129.98538	-0.89523	-849.27600	-71.04642	54.66186
656	5.458	1356.31152	-356.99637	1661.99048	374.21747	-106.50628	1332.72974	-416.20654	1.73158	1321.56653	579.14154	67.95869	136.37144	1114.49194	-318.42685	-2.91272	-90.18066	131.41063	-1.28652	-834.36108	-73.79180	63.69923
657	5.467	1354.92615	-356.31631	1660.64160	374.79675	-107.12163	1328.67493	-415.19373	2.88423	1319.70264	603.28546	72.84528	143.32497	1091.51367	-316.21140	-4.80994	-113.54233	133.08578	-1.87901	-813.36560	-78.30105	69.86022
658	5.475	1353.63257	-355.64252	1659.00598	375.31293	-107.81838	1324.34619	-414.23746	3.95027	1317.97668	627.59039	76.73263	149.56535	1067.41321	-314.95221	-5.32792	-136.76054	134.93718	-2.52159	-786.88983	-84.10716	72.32337
659	5.483	1352.52417	-355.01465	1657.16235	375.74258	-108.46815	1319.90637	-413.44275	4.65917	1316.31360	651.87830	79.53210	154.95898	1042.93970	-314.02264	-5.18060	-159.96660	136.84248	-3.09794	-755.53143	-90.11768	70.87540
660	5.492	1351.70093	-354.45145	1655.19214	375.99118	-108.93695	1315.50269	-412.91577	4.73927	1314.60840	676.08521	81.34345	159.48637	1018.59680	-313.05911	-4.93006	-183.17818	138.71036	-3.52656	-719.93762	-95.25331	66.28856
661	5.500	1351.24402	-353.96170	1653.16846	375.90002	-109.11801	1311.25879	-412.73010	4.07520	1312.78101	700.30652	82.34419	163.22118	994.66217	-311.81537	-4.93876	-206.35345	140.52185	-3.77882	-680.83698	-99.12119	60.36245
662	5.508	1351.19226	-353.52713	1651.15259	375.28372	-108.97197	1307.27063	-412.87677	2.75903	1310.79651	724.69806	82.70897	166.31105	971.21246	-310.21536	-5.31308	-229.43146	142.29955	-3.90782	-639.07983	-102.02579	55.20379
663	5.517	1351.54114	-353.08575	1649.19299	374.00076	-108.55788	1303.61133	-413.24725	1.01103	1308.64624	749.34558	82.60892	168.94418	948.15515	-308.38623	-5.91672	-252.37738	144.07089	-4.02929	-595.62274	-104.38127	52.20119
664	5.525	1352.26050	-352.55701	1647.33276	372.04059	-108.01596	1300.35583	-413.67981	-0.90577	1306.32898	774.29047	82.19317	171.26364	925.31860	-306.53250	-6.53695	-275.22360	145.84219	-4.24871	-551.44403	-106.17062	51.50890
665	5.533	1353.31116	-351.88971	1645.62024	369.58539	-107.49232	1297.61267	-414.03436	-2.73781	1303.85535	799.63196	81.52029	173.26849	902.55957	-304.78430	-7.04488	-298.05267	147.57907	-4.57701	-507.48621	-107.04745	52.42172
666	5.542	1354.64636	-351.08334	1644.10950	366.98911	-107.06652	1295.52856	-414.24365	-4.28341	1301.26587	825.52991	80.53822	174.80833	879.81171	-303.15179	-7.42299	-320.94861	149.20786	-4.92604	-464.63245	-106.94630	54.30328
667	5.550	1356.20972	-350.17322	1642.85754	364.64639	-106.74289	1294.24536	-414.31808	-5.42419	1298.65027	852.11169	79.11713	175.68356	857.04468	-301.55936	-7.72245	-343.98486	150.62898	-5.20797	-423.59128	-106.38235	57.15681
668	5.558	1357.94434	-349.20752	1641.92053	362.81635	-106.49565	1293.83411	-414.31543	-6.13254	1296.15540	879.39331	77.11155	175.73586	834.23047	-299.89633	-8.00941	-367.20529	151.78874	-5.41104	-384.63354	-106.01269	61.19788
669	5.567	1359.80530	-348.23270	1641.33923	361.53217	-106.31460	1294.27380	-414.30478	-6.44129	1293.97510	907.27557	74.45310	174.88130	811.37292	-298.08902	-8.31623	-390.56268	152.78079	-5.56837	-347.39343	-106.01968	66.04468
670	5.575	1361.76416	-347.28461	1641.12305	360.66309	-106.21034	1295.48779	-414.34549	-6.39851	1292.31750	935.60095	71.16593	173.12112	788.48724	-296.16995	-8.61014	-413.94641	153.80190	-5.70650	-311.03415	-106.08765	70.66000
671	5.583	1363.80310	-346.37930	1641.25562	360.05600	-106.18550	1297.38220	-414.47003	-6.05098	1291.36902	964.17273	67.27982	170.53207	765.47168	-294.30182	-8.77537	-437.30676	155.00525	-5.82563	-274.77618	-105.87366	73.99892
672	5.592	1365.91492	-345.51593	1641.71252	359.63785	-106.21390	1299.86060	-414.65842	-5.45259	1291.26526	992.67395	62.79327	167.20491	742.13904	-292.65656	-8.70364	-460.68643	156.44543	-5.88327	-238.35759	-105.35403	75.53992
673	5.600	1368.10706	-344.69891	1642.46997	359.42664	-106.25262	1302.82837	-414.82889	-4.67073	1292.06555	1020.66595	57.70687	163.12076	718.47290	-291.20709	-8.44973	-484.13837	158.08926	-5.81652	-201.95694	-104.81932	75.42111
674	5.608	1370.39612	-343.95044	1643.49817	359.47852	-106.27661	1306.19470	-414.87204	-3.78645	1293.73523	1047.84143	51.95984	158.00685	694.66357	-289.76691	-8.18355	-507.67395	159.85474	-5.60454	-165.77983	-104.59901	74.25220
675	5.617	1372.79016	-343.29965	1644.75244	359.83340	-106.31039	1309.86975	-414.70200	-2.87990	1296.15698	1074.37598	45.29604	151.31288	670.86249	-288.22360	-8.00013	-531.27698	161.68997	-5.28917	-129.99577	-104.78025	72.66682
676	5.625	1375.27368	-342.77917	1646.17126	360.50226	-106.42838	1313.76196	-414.27661	-1.99916	1299.16724	1100.99146	37.33892	142.51443	647.07733	-286.60086	-7.87456	-554.91278	163.60347	-4.93186	-95.06993	-105.23848	70.89725
677	5.633	1377.80286	-342.43854	1647.68237	361.47998	-106.72018	1317.77527	-413.58881	-1.14920	1302.59265	1128.49951	27.92800	131.74548	623.25488	-284.97763	-7.73567	-578.54309	165.60866	-4.57811	-61.84448	-105.85090	68.71368
678	5.642	1380.31177	-342.34818	1649.21375	362.75220	-107.25704	1321.80811	-412.65961	-0.31189	1306.26880	1157.07996	17.42250	120.28604	599.37402	-283.41492	-7.52937	-602.16046	167.66110	-4.26716	-31.23743	-106.57008	65.67343
679	5.650	1382.72839	-342.58484	1650.70789	364.29028	-108.08128	1325.76074	-411.53699	0.54065	1310.04163	1185.80957	6.67852	110.12186	575.52869	-281.91086	-7.23893	-625.72913	169.70834	-3.99403	-4.07513	-107.43247	61.35051
680	5.658	1384.99438	-343.20306	1652.12756	366.04907	-109.20000	1329.54370	-410.28717	1.44806	1313.76123	1212.73096	-3.39818	102.47324	551.96967	-280.43994	-6.81936	-649.03027	171.80832	-3.59259	18.83670	-108.65511	55.46854
681	5.667	1387.07751	-344.20139	1653.44153	367.97409	-110.57701	1333.07715	-408.98123	2.45023	1317.28247	1235.54175	-12.48166	96.61750	529.08380	-279.02914	-6.12968	-671.62256	174.09555	-2.69812	36.74573	-110.67284	48.02918
682	5.675	1388.98120	-345.51434	1654.60303	370.01355	-112.14056	1336.28589	-407.68304	3.55048	1320.46802	1252.73413	-21.11587	90.41666	507.30588	-277.76263	-4.98821	-693.02283	176.59543	-0.91879	49.05704	-114.01715	39.34883
683	5.683	1390.75000	-347.03317	1655.54517	372.12717	-113.79950	1339.09875	-406.43771	4.67988	1323.17761	1264.22742	-30.21800	82.19089	486.93497	-276.78311	-3.21207	-712.92810	179.12769	1.88977	55.31021	-119.09269	29.93175
684	5.692	1392.46130	-348.63257	1656.20325	374.29102	-115.45052	1341.44922	-405.26544	5.71209	1325.26648	1270.76221	-40.11131	72.06914	468.00494	-276.41803	-0.41620	-731.27234	181.40854	5.53220	55.21869	-125.83286	20.39415
685	5.700	1394.18921	-350.20612	1656.55945	376.49631	-116.99030	1343.27502	-404.16284	6.52533	1326.61743	1272.92151	-50.27707	61.46112	450.59406	-277.31189	4.33256	-748.09698	183.25732	9.70508	48.89941	-133.32365	11.63648
686	5.708	1395.96545	-351.70032	1656.67603	378.73868	-118.34488	1344.51233	-403.10370	7.05208	1327.18164	1270.74219	-60.01767	51.50838	435.59354	-280.30011	12.45901	-763.27155	184.78702	14.39375	36.97131	-139.83398	4.88022
687	5.717	1397.77344	-353.11584	1656.67346	381.00562	-119.48749	1345.09204	-402.03711	7.28428	1327.00000	1263.80615	-68.89540	42.34865	424.94891	-285.97351	24.90931	-776.12231	186.41992	20.14844	20.25583	-143.66866	0.99949
688	5.725	1399.57312	-354.48071	1656.67468	383.27411	-120.42200	1344.94934	-400.89377	7.23176	1326.20886	1251.69592	-76.69344	33.49966	420.62112	-294.22794	40.91580	-785.27948	188.55023	27.90582	-0.42435	-144.33589	-0.30708
689	5.733	1401.32532	-355.82568	1656.76758	385.51837	-121.15878	1344.04541	-399.61139	6.86947	1325.01953	1234.70508	-83.35332	24.57559	423.31995	-304.25818	58.04317	-789.05450	191.15157	38.17559	-23.80017	-142.74713	-0.30368
690	5.742	1403.00305	-357.17261	1656.99805	387.72064	-121.71239	1342.38269	-398.16434	6.14028	1323.66992	1214.27698	-88.87032	15.87477	432.31683	-315.07611	73.71010	-786.20923	193.86060	50.16063	-48.06177	-140.27208	-0.18453
691	5.750	1404.59216	-358.53247	1657.37903	389.87430	-122.10940	1340.00818	-396.56769	5.01361	1322.37183	1192.40881	-93.00668	8.44093	446.09210	-326.03876	86.59461	-776.54089	196.33145	61.91606	-71.88942	-137.88333	-0.46315
692	5.758	1406.08801	-359.90759	1657.90381	391.97739	-122.38658	1337.01343	-394.85648	3.52992	1321.27820	1170.17737	-95.12440	3.32455	463.02301	-336.90524	96.76794	-760.72260	198.39337	71.59327	-95.11955	-135.99361	-1.08757
693	5.767	1407.49097	-361.29510	1658.55688	394.02371	-122.58146	1333.53076	-393.07880	1.81255	1320.45630	1147.44971	-94.88085	0.66704	481.81119	-347.54672	104.94179	-739.62012	199.99097	78.36880	-118.14890	-134.58835	-1.80297
694	5.775	1408.80420	-362.68988	1659.32080	395.99045	-122.72600	1329.72046	-391.31519	0.07611	1319.86975	1124.13574	-93.02236	-0.34453	501.64343	-357.76593	111.78362	-713.90784	200.95094	82.20819	-141.22128	-133.42932	-2.41042
695	5.783	1410.03088	-364.08615	1660.17969	397.82196	-122.84665	1325.75330	-389.68591	-1.38677	1319.39526	1100.62793	-90.74766	-0.69740	522.14014	-367.37091	117.71677	-684.17310	200.80000	83.25338	-164.33984	-132.27419	-2.83171
696	5.792	1411.17358	-365.47852	1661.11987	399.42010	-122.96310	1321.78772	-388.31564	-2.28171	1318.87451	1077.22693	-88.71339	-0.99789	543.16052	-376.29736	122.98614	-651.06396	198.95169	81.79023	-187.45892	-130.98273	-3.08501
697	5.800	1412.23438	-366.86224	1662.12964	400.64432	-123.08775	1317.95129	-387.27554	-2.43633	1318.16663	1053.99097	-87.03851	-1.48572	564.62164	-384.61722	127.70943	-615.31555	195.06587	78.58534	-210.56564	-129.51683	-3.25035
698	5.808	1413.21472	-368.23300	1663.19873	401.32574	-123.22575	1314.33337	-386.54980	-1.89590	1317.19312	1030.91870	-85.59274	-2.15291	586.48193	-392.43365	131.88287	-577.72540	189.19609	74.85343	-233.63060	-127.89952	-3.40803
699	5.817	1414.11560	-369.58694	1664.31738	401.30298	-123.36697	1310.99573	-386.05267	-0.91796	1315.96069	1007.99164	-84.12192	-2.84706	608.81445	-399.77753	135.41679	-539.03381	181.65210	71.72356	-256.60028	-126.17736	-3.58772
700	5.825	1414.93774	-370.92029	1665.47595	400.48239	-123.48420	1307.99573	-385.68011	0.13268	1314.53516	985.16431	-82.45217	-3.46304	631.82019	-406.60696	138.18590	-499.71246	172.76091	69.74255	-279.45270	-124.40712	-3.78233
701	5.833	1415.68213	-372.22937	1666.66516	398.91205	-123.56310	1305.41357	-385.35822	0.90903	1312.98291	962.39380	-80.63748	-4.01840	655.71722	-412.88861	140.07462	-459.91595	162.74312	68.90035	-302.21890	-122.63202	-3.98570
702	5.842	1416.34949	-373.51047	1667.87524	396.82193	-123.64845	1303.37109	-385.06528	1.15833	1311.33655	939.66583	-78.83676	-4.52383	680.54150	-418.70569	141.07561	-419.79779	151.81247	69.11201	-324.95789	-120.84820	-4.20239
703	5.850	1416.94067	-374.75989	1669.09644	394.57272	-123.85218	1302.01306	-384.82965	0.75714	1309.60803	916.97729	-77.09765	-4.92998	706.09277	-424.29498	141.32770	-379.83118	140.43961	70.63340	-347.71307	-119.03730	-4.41827
704	5.858	1417.45654	-375.97382	1670.31897	392.51733	-124.29622	1301.45203	-384.70837	-0.27138	1307.82593	894.28870	-75.36205	-5.22295	732.18353	-429.88287	140.96045	-340.62674	129.39648	73.85583	-370.49237	-117.23431	-4.56855
705	5.867	1417.89819	-377.14856	1671.53296	390.86749	-125.03925	1301.72375	-384.75269	-1.77100	1306.06909	871.49304	-73.59184	-5.44064	758.90631	-435.46280	139.94740	-302.52240	119.27110	78.59978	-393.30341	-115.48770	-4.59174
706	5.875	1418.26636	-378.28024	1672.72827	389.66443	-126.05432	1302.79285	-384.98444	-3.50976	1304.48022	848.49286	-71.78104	-5.61005	786.54462	-440.85455	138.18489	-265.43512	109.95725	83.84670	-416.20071	-113.78084	-4.51162
707	5.883	1418.56213	-379.36514	1673.89526	388.84958	-127.25715	1304.58533	-385.39401	-5.26744	1303.25659	825.32397	-69.92818	-5.74014	815.23010	-445.97855	135.68340	-228.96216	100.85995	88.37159	-439.27072	-112.05843	-4.40080
708	5.892	1418.78638	-380.39944	1675.02393	388.34592	-128.54466	1307.00916	-385.93436	-6.89724	1302.60229	802.08386	-68.03085	-5.82780	844.78516	-450.91782	132.61444	-192.72400	91.58052	91.47554	-462.55267	-110.29022	-4.29195
709	5.900	1418.93994	-381.37933	1676.10425	388.09558	-129.83162	1309.96045	-386.50543	-8.31658	1302.66382	778.76947	-66.09822	-5.85120	874.87097	-455.69275	129.16164	-156.75587	82.24124	93.06341	-485.99677	-108.51094	-4.16596
710	5.908	1419.02393	-382.30103	1677.12659	388.07178	-131.07451	1313.32849	-386.96786	-9.47516	1303.50061	755.33899	-64.20164	-5.79857	905.14630	-460.05911	125.33720	-121.42415	73.22530	93.33704	-509.51285	-106.80129	-3.99812
711	5.917	1419.03918	-383.16077	1678.08069	388.28622	-132.25504	1317.00488	-387.18655	-10.35905	1305.09265	731.85223	-62.45625	-5.69817	935.36102	-463.48022	120.84190	-86.98994	64.79271	92.54845	-533.05164	-105.17831	-3.80546
712	5.925	1418.98657	-383.95468	1678.95691	388.78030	-133.34422	1320.88721	-387.07449	-11.00754	1307.36133	708.40753	-60.90100	-5.60335	965.54370	-465.24805	115.02782	-53.53763	57.01279	90.83701	-556.64911	-103.56755	-3.63831
713	5.933	1418.86719	-384.67902	1679.74536	389.59583	-134.29739	1324.88147	-386.61786	-11.50374	1310.19409	684.97107	-59.42095	-5.54907	996.14154	-464.82025	107.22823	-21.37238	49.99338	88.12281	-580.38812	-101.93918	-3.51761
714	5.942	1418.68188	-385.33002	1680.43591	390.74664	-135.07567	1328.90100	-385.86343	-11.96150	1313.45740	661.41016	-57.83473	-5.52792	1027.85474	-462.22729	97.46954	8.79233	44.00061	84.12514	-604.29388	-100.37825	-3.40947
715	5.950	1418.43152	-385.90381	1681.01880	392.20914	-135.66118	1332.86108	-384.87872	-12.52045	1316.98376	637.79089	-56.07804	-5.45868	1061.09338	-458.19501	87.00357	36.15417	39.32793	78.54105	-628.22101	-99.02197	-3.21651
716	5.958	1418.11719	-386.39661	1681.48425	393.92978	-136.05978	1336.67725	-383.73822	-13.29222	1320.57373	614.58276	-54.24057	-5.09883	1095.11377	-453.93289	77.96397	60.14575	36.22247	71.26803	-651.78589	-97.99359	-2.74007
717	5.967	1417.73962	-386.80469	1681.82251	395.84158	-136.30190	1340.26733	-382.53873	-14.28048	1324.02271	592.53339	-52.41573	-4.03406	1127.61206	-450.52603	71.88985	80.38922	34.95688	62.48081	-674.45593	-97.30836	-1.71548
718	5.975	1417.29993	-387.12427	1682.02393	397.88156	-136.43614	1343.55005	-381.38409	-15.38507	1327.14111	572.39789	-50.54877	-1.81116	1155.73950	-448.08167	68.19311	96.49780	35.85576	52.56598	-695.80688	-96.82231	0.06494
719	5.983	1416.79919	-387.35175	1682.07898	400.00171	-136.50780	1346.44348	-380.34225	-16.47578	1329.75562	554.77155	-48.31483	2.05162	1177.74243	-445.60040	64.53663	107.99051	39.24594	42.04044	-715.74097	-96.34959	2.63471
720	5.992	1416.23853	-387.48358	1681.97827	402.16699	-136.53961	1348.86890	-379.42886	-17.43150	1331.71411	540.16675	-45.03919	8.39822	1193.53882	-441.96884	59.10955	114.32092	45.33730	31.46798	-734.45056	-95.77219	5.79308
721	6.000	1415.61890	-387.51624	1681.71191	404.34335	-136.53101	1350.75256	-378.62097	-18.14024	1332.90503	529.48944	-39.91895	18.68150	1204.04211	-436.93259	52.19369	114.94687	53.93364	21.39350	-752.15039	-95.04473	9.20226
722	6.008	1414.94116	-387.44617	1681.26929	406.48907	-136.47102	1352.02344	-377.87369	-18.51969	1333.28394	524.44812	-32.64949	34.12760	1210.19312	-430.95264	45.30673	109.47382	64.05145	12.40272	-768.80121	-94.21616	12.66881
723	6.017	1414.20605	-387.26947	1680.63831	408.55505	-136.35333	1352.60999	-377.13779	-18.55482	1332.89539	526.77307	-23.97132	53.89916	1212.42468	-424.39069	39.24928	97.91779	73.85707	5.23786	-783.94666	-93.40919	16.46318
724	6.025	1413.41345	-386.98138	1679.80432	410.48959	-136.18015	1352.44861	-376.37369	-18.29913	1331.86536	536.67920	-15.44454	74.50867	1210.64014	-417.27231	33.36826	80.95050	81.40094	0.58187	-796.55103	-92.77258	21.48381
725	6.033	1412.56238	-386.57593	1678.75049	412.25064	-135.96013	1351.49756	-375.55423	-17.83256	1330.36450	552.52954	-8.36575	92.04141	1204.45715	-409.78625	26.54364	59.89056	85.88538	-1.56010	-804.94763	-92.56944	28.85366
726	6.042	1411.65137	-386.04541	1677.45911	413.82690	-135.71188	1349.74890	-374.66522	-17.22098	1328.56946	572.04309	-2.83856	104.97378	1193.69812	-402.51526	18.47898	36.42386	88.08875	-2.06287	-807.33313	-93.18517	38.84672
727	6.050	1410.67859	-385.38071	1675.91602	415.25085	-135.46689	1347.23169	-373.70700	-16.50320	1326.63745	593.51794	1.91485	114.44604	1178.90771	-396.09454	10.01711	12.13538	89.36937	-2.01207	-802.60602	-94.97227	50.25063
728	6.058	1409.64429	-384.57312	1674.11853	416.58313	-135.26227	1344.01331	-372.69150	-15.70013	1324.69214	616.07471	6.48673	122.31283	1161.11963	-390.95062	2.59977	-11.98547	90.60083	-2.03565	-790.69250	-98.26923	60.99644
729	6.067	1408.55334	-383.61838	1672.08838	417.87445	-135.12543	1340.19812	-371.64111	-14.83504	1322.81567	639.27850	10.77642	129.56204	1141.03674	-387.26172	-2.56001	-35.65863	92.03508	-2.29908	-772.14941	-103.38708	69.14061
730	6.075	1407.42053	-382.52377	1669.88489	419.13214	-135.05969	1335.92761	-370.59369	-13.96842	1321.03918	662.82788	14.32860	136.25371	1118.99878	-384.84399	-5.21057	-59.00250	93.63146	-2.77669	-747.67017	-110.18076	73.31506
731	6.083	1406.27441	-381.31738	1667.61230	420.30652	-135.03842	1331.36731	-369.61023	-13.23944	1319.33765	686.47717	16.84049	142.16409	1095.65503	-383.15878	-6.11137	-82.20404	95.30186	-3.37716	-717.91968	-117.71875	72.96198
732	6.092	1405.15894	-380.05667	1665.40637	421.28925	-135.00601	1326.68555	-368.78668	-12.85580	1317.65161	710.06873	18.32473	147.17453	1071.90430	-381.64453	-6.31046	-105.36713	96.99030	-3.95812	-683.58459	-124.72474	68.63439
733	6.100	1404.12646	-378.82764	1663.39526	421.92297	-134.87856	1322.03064	-368.24152	-13.01213	1315.91992	733.58105	18.99305	151.30928	1048.23364	-380.07098	-6.45426	-128.50793	98.65760	-4.38357	-645.43445	-130.41008	62.02023
734	6.108	1403.21948	-377.72479	1661.65857	422.03082	-134.54951	1317.51929	-368.06061	-13.79840	1314.09033	757.09607	19.11490	154.73358	1024.56848	-378.58688	-6.65961	-151.60699	100.27133	-4.60817	-604.33435	-134.79028	55.37044
735	6.117	1402.44971	-376.81442	1660.22144	421.46420	-133.91579	1313.24133	-368.24634	-15.14081	1312.12219	780.71771	18.92247	157.74731	1000.73035	-377.41052	-6.79847	-174.64046	101.83937	-4.69782	-561.21613	-138.30614	50.55745
736	6.125	1401.79224	-376.10654	1659.08301	420.14789	-132.92009	1309.28186	-368.71448	-16.80883	1309.99707	804.56256	18.54528	160.63452	976.85400	-376.48697	-6.83157	-197.60225	103.41039	-4.78094	-517.07349	-141.24995	48.37522
737	6.133	1401.19055	-375.55304	1658.24829	418.11035	-131.58322	1305.74927	-369.32681	-18.50565	1307.71655	828.77026	17.98454	163.47171	953.25018	-375.55466	-6.86309	-220.51939	105.00931	-4.96028	-473.01508	-143.51430	48.55042
738	6.142	1400.56653	-375.07523	1657.75085	415.51270	-130.00253	1302.78564	-369.94382	-19.97047	1305.29590	853.45215	17.13526	166.11157	930.03027	-374.43671	-6.99272	-243.43015	106.60004	-5.23624	-430.27548	-144.89371	50.41814
739	6.150	1399.83630	-374.60779	1657.65381	412.65900	-128.31493	1300.54724	-370.47888	-21.03434	1302.77173	878.66589	15.86769	168.31830	907.08496	-373.09900	-7.24787	-266.36349	108.13940	-5.51660	-390.01196	-145.52644	53.58805
740	6.158	1398.92688	-374.12662	1658.02551	409.93408	-126.64835	1299.16003	-370.92862	-21.63942	1300.21716	904.43506	14.12285	169.87738	884.30615	-371.54541	-7.61362	-289.33389	109.62673	-5.70884	-352.80667	-145.80499	57.88029
741	6.167	1397.78870	-373.64542	1658.91541	407.67584	-125.08459	1298.67310	-371.36542	-21.81726	1297.74805	930.72327	11.91884	170.63426	861.70081	-369.74533	-8.08804	-312.33801	111.06136	-5.80236	-318.26285	-145.89914	62.79686
742	6.175	1396.40466	-373.19592	1660.34839	406.06812	-123.63974	1299.04993	-371.89642	-21.63001	1295.51855	957.40063	9.29352	170.53609	839.24060	-367.71002	-8.65162	-335.39178	112.41595	-5.85971	-285.30035	-145.58247	67.40313
743	6.183	1394.78845	-372.79926	1662.32800	405.11456	-122.27104	1300.19641	-372.61533	-21.12525	1293.70630	984.26984	6.28174	169.66774	816.62634	-365.68176	-9.13886	-358.55121	113.68587	-5.93459	-252.94987	-144.60199	70.76431
744	6.192	1392.97449	-372.44141	1664.83704	404.67520	-120.91749	1301.99609	-373.56754	-20.33125	1292.48328	1011.09198	2.88819	168.16534	793.48181	-364.01242	-9.29794	-381.85620	114.91412	-6.01829	-220.77287	-143.13579	72.39157
745	6.200	1391.00818	-372.07916	1667.84119	404.52945	-119.54635	1304.33557	-374.72852	-19.26894	1291.98645	1037.57434	-0.94771	165.99683	769.77216	-362.77704	-9.05903	-405.29807	116.17073	-6.05681	-188.61371	-141.71115	72.36696
746	6.208	1388.93787	-371.66544	1671.29639	404.45087	-118.16819	1307.11853	-375.99866	-17.97260	1292.29578	1063.43689	-5.33981	162.74713	745.80066	-361.69879	-8.62856	-428.84311	117.53741	-5.98901	-156.23947	-140.74957	71.21398
747	6.217	1386.80457	-371.15628	1675.14758	404.28049	-116.81983	1310.26221	-377.22501	-16.51300	1293.42664	1088.61743	-10.43508	157.60022	721.88440	-360.45224	-8.27588	-452.44116	119.10156	-5.77361	-123.43472	-140.39319	69.59399
748	6.225	1384.63684	-370.51273	1679.32324	403.97171	-115.54463	1313.68542	-378.24600	-14.98397	1295.33484	1113.43115	-16.33549	149.74770	698.10693	-358.93546	-8.09427	-476.03333	120.94485	-5.40964	-90.36920	-140.65961	67.96755
749	6.233	1382.46008	-369.71985	1683.73352	403.58832	-114.39153	1317.30359	-378.93845	-13.45670	1297.92383	1138.48267	-22.94384	139.15204	674.32642	-357.24713	-7.99552	-499.60205	123.06848	-4.96408	-57.61942	-141.53296	66.50950
750	6.242	1380.30347	-368.79807	1688.27417	403.26334	-113.41908	1321.03284	-379.24603	-11.95610	1301.05505	1164.32251	-29.95087	126.99393	650.41223	-355.50851	-7.85650	-523.21051	125.30846	-4.56925	-25.85950	-142.85770	65.21431
751	6.250	1378.19385	-367.78607	1692.83789	403.14484	-112.68675	1324.79004	-379.18231	-10.47313	1304.57483	1190.78552	-36.85765	115.23161	626.43054	-353.79483	-7.59768	-546.93970	127.45708	-4.32683	4.21088	-144.28511	63.85201
752	6.258	1376.14075	-366.71313	1697.32898	403.34964	-112.23689	1328.48657	-378.81174	-8.99810	1308.33923	1216.24292	-42.75410	105.49853	602.65167	-352.15222	-7.13829	-570.76581	129.48790	-4.20667	31.69666	-145.43903	61.83407
753	6.267	1374.12976	-365.59604	1701.67480	403.93292	-112.07343	1332.03101	-378.22311	-7.56144	1312.21155	1237.99023	-46.57313	97.94118	579.51453	-350.55164	-6.33369	-594.49615	131.55835	-4.05342	55.57947	-146.15912	58.38622
754	6.275	1372.13391	-364.45517	1705.82092	404.88074	-112.15393	1335.33630	-377.51163	-6.22880	1316.04688	1254.05835	-48.22227	90.88144	557.56134	-348.89520	-4.98851	-617.77039	133.84247	-3.61556	75.01105	-146.64233	53.05807
755	6.283	1370.12195	-363.30835	1709.71216	406.12546	-112.41127	1338.32288	-376.76971	-5.04290	1319.68701	1264.34766	-48.89872	82.19131	537.23572	-347.22638	-2.85761	-640.12830	136.39203	-2.55442	89.44186	-147.35938	46.04093
756	6.292	1368.05969	-362.15100	1713.28296	407.57352	-112.78024	1340.91309	-376.07614	-3.99010	1322.95752	1269.83252	-49.71945	71.36708	518.64587	-345.97751	0.52210	-661.15485	139.06807	-0.56749	98.52991	-148.80336	37.94587
757	6.300	1365.91516	-360.95938	1716.46936	409.13467	-113.19998	1343.02747	-375.48529	-3.02542	1325.67297	1271.52612	-50.88419	59.73727	501.73837	-345.91843	6.05486	-680.58990	141.60426	2.41049	102.00909	-151.28290	29.36961
758	6.308	1363.66675	-359.71042	1719.21387	410.74274	-113.61024	1344.58142	-375.02692	-2.12230	1327.66760	1270.29736	-52.36108	48.72554	487.10980	-347.71518	14.94536	-698.32605	143.78906	6.16587	99.68866	-154.79585	20.77101
759	6.317	1361.30701	-358.39496	1721.46204	412.35870	-113.95979	1345.48669	-374.71112	-1.30917	1328.82629	1266.50439	-54.08410	38.75934	476.46570	-351.55334	27.94775	-714.30469	145.62337	10.41166	91.64313	-158.84372	12.72401
760	6.325	1358.84082	-357.02139	1723.16736	413.95633	-114.21403	1345.66296	-374.52451	-0.67236	1329.11133	1259.73157	-55.59092	29.57079	471.69775	-357.19437	44.46522	-728.23834	147.40993	15.16125	78.39117	-162.34398	6.11170
761	6.333	1356.28589	-355.61929	1724.29968	415.50677	-114.35265	1345.05371	-374.42599	-0.31043	1328.60608	1249.37573	-56.33023	20.83669	473.53784	-364.19873	62.47885	-739.24750	149.70021	21.03153	60.77655	-164.12875	1.81485
762	6.342	1353.67029	-354.23215	1724.84485	416.97299	-114.35807	1343.63843	-374.36810	-0.26531	1327.52429	1235.10400	-55.94238	12.82256	481.26080	-372.08566	79.61429	-745.86475	152.93904	29.01417	39.71533	-163.84468	-0.01999
763	6.350	1351.02856	-352.89417	1724.80579	418.30917	-114.20478	1341.43896	-374.32269	-0.52685	1326.12390	1216.97327	-54.37594	6.47044	493.32898	-380.41376	94.33511	-746.62225	157.10062	39.53623	16.37225	-162.20451	-0.29066
764	6.358	1348.40808	-351.61871	1724.20837	419.45956	-113.86823	1338.52612	-374.27890	-1.10165	1324.60071	1195.70483	-52.10833	2.50880	508.16833	-388.72842	106.22612	-740.79126	161.76971	51.59224	-7.70450	-160.20685	-0.23144
765	6.367	1345.88367	-350.41031	1723.11047	420.36295	-113.34203	1335.01917	-374.23273	-1.98949	1323.07605	1172.59167	-49.79873	0.71753	524.65082	-396.52621	115.54832	-728.63770	166.40851	63.06537	-31.35086	-158.33395	-0.48721
766	6.375	1343.56177	-349.27887	1721.60229	420.96063	-112.63918	1331.07507	-374.19214	-3.05862	1321.66370	1148.86035	-47.71032	0.22110	542.16895	-403.39178	122.80392	-710.97784	170.45065	72.00783	-54.43292	-156.61282	-1.00820
767	6.383	1341.56091	-348.24194	1719.79871	421.19662	-111.78790	1326.86768	-374.18781	-4.03518	1320.46887	1125.18420	-45.77050	0.13666	560.44165	-409.16141	128.57988	-688.56342	173.41916	77.49114	-77.33224	-155.02216	-1.57373
768	6.392	1339.97693	-347.32220	1717.81836	421.01120	-110.83771	1322.56360	-374.28378	-4.66440	1319.48230	1101.75806	-43.96497	-0.11400	579.30591	-413.95444	133.48851	-661.95660	175.04831	79.48696	-100.23364	-153.53459	-2.13719
769	6.400	1338.85718	-346.54150	1715.75293	420.33942	-109.86161	1318.30554	-374.58304	-4.82790	1318.54614	1078.58972	-42.40078	-0.73610	598.62103	-418.05579	138.03130	-631.74915	175.20557	78.46548	-123.07602	-152.05980	-2.71256
770	6.408	1338.19836	-345.90741	1713.65259	419.11536	-108.93955	1314.20435	-375.19940	-4.51579	1317.45996	1055.63696	-41.08997	-1.58459	618.29077	-421.71960	142.43765	-598.65076	173.83327	75.26942	-145.80356	-150.57339	-3.21801
771	6.417	1337.95801	-345.40259	1711.54822	417.27380	-108.13377	1310.33752	-376.19543	-3.77223	1316.09290	1032.84204	-39.85222	-2.36058	638.35016	-425.02777	146.63179	-563.42133	170.98541	71.06447	-168.46562	-149.15047	-3.57823
772	6.425	1338.06897	-344.99121	1709.47803	414.75064	-107.46971	1306.75818	-377.54028	-2.70609	1314.42041	1010.16815	-38.45513	-2.90982	658.99933	-427.86981	150.33961	-526.78247	166.75932	67.05578	-191.13339	-147.81531	-3.81720
773	6.433	1338.45093	-344.63037	1707.49097	411.50394	-106.92586	1303.51709	-379.13049	-1.52873	1312.50330	987.60077	-36.80714	-3.31001	680.47693	-430.05499	153.25099	-489.31421	161.24321	64.11250	-213.80434	-146.46486	-3.97319
774	6.442	1339.01282	-344.27130	1705.64307	407.56940	-106.45554	1300.69092	-380.84183	-0.51167	1310.44788	965.10144	-35.00253	-3.70152	702.83411	-431.53891	155.18996	-451.41125	154.62741	62.63781	-236.43494	-144.95166	-4.06356
775	6.450	1339.64319	-343.86102	1704.00195	403.11313	-106.05490	1298.40100	-382.55988	0.14067	1308.38586	942.60596	-33.19004	-4.15030	725.88281	-432.51556	156.16122	-413.42816	147.34572	62.80225	-259.03027	-143.20020	-4.14889
776	6.458	1340.21570	-343.35870	1702.64868	398.41760	-105.81528	1296.79443	-384.20389	0.36089	1306.44348	920.07849	-31.40399	-4.62001	749.46326	-433.16937	156.17767	-375.90634	140.07983	64.84090	-281.63306	-141.26981	-4.29910
777	6.467	1340.61804	-342.75586	1701.66162	393.79889	-105.88405	1295.99500	-385.76337	0.18550	1304.69043	897.51544	-29.57048	-4.99800	773.64697	-433.46860	155.13969	-339.56680	133.47958	68.89059	-304.27661	-139.30826	-4.49831
778	6.475	1340.78210	-342.07547	1701.09497	389.52783	-106.36227	1296.06042	-387.29507	-0.27423	1303.14148	874.90411	-27.68174	-5.22813	798.55603	-433.35370	153.01357	-304.94907	127.70699	74.45061	-327.00488	-137.40988	-4.66558
779	6.483	1340.69287	-341.34875	1700.96973	385.80118	-107.23474	1296.97791	-388.87222	-0.83956	1301.82532	852.21191	-25.82556	-5.37848	824.16937	-432.91995	150.02783	-272.02216	122.32660	80.33871	-349.86066	-135.56714	-4.74669
780	6.492	1340.37878	-340.60464	1701.27527	382.74072	-108.37924	1298.68469	-390.54175	-1.31203	1300.84363	829.38696	-24.02490	-5.50035	850.38434	-432.28476	146.56682	-240.26694	116.76772	85.37793	-372.83386	-133.75316	-4.75502
781	6.500	1339.89868	-339.88425	1701.97742	380.38699	-109.62492	1301.08496	-392.30203	-1.53760	1300.36499	806.36072	-22.23210	-5.56877	877.04431	-431.43494	142.88034	-209.21411	110.83610	88.93700	-395.89746	-131.96185	-4.73459
782	6.508	1339.33337	-339.24634	1703.03088	378.69009	-110.80530	1304.05981	-394.09464	-1.45166	1300.55969	783.11096	-20.45434	-5.58517	903.87054	-430.16003	138.84662	-178.75784	104.75186	90.89286	-419.07333	-130.20453	-4.68353
783	6.517	1338.77637	-338.73959	1704.38623	377.52802	-111.78807	1307.48340	-395.82190	-1.10144	1301.53149	759.73340	-18.72787	-5.57445	930.60706	-427.94949	133.88492	-148.88232	98.85012	91.40704	-442.40918	-128.50993	-4.55515
784	6.525	1338.31592	-338.36896	1705.98315	376.76028	-112.50024	1311.23718	-397.38626	-0.59823	1303.29858	736.36951	-17.05873	-5.53030	957.35571	-424.08020	127.11123	-119.38141	93.38643	90.75284	-465.92776	-126.89566	-4.35095
785	6.533	1338.01538	-338.09753	1707.74622	376.27884	-112.93784	1315.21448	-398.72345	-0.02974	1305.82007	713.04529	-15.45057	-5.45844	984.64697	-418.12570	117.85299	-90.10629	88.58831	89.19684	-489.60321	-125.35414	-4.13293
786	6.542	1337.90686	-337.88571	1709.59155	376.02011	-113.13699	1319.31873	-399.81680	0.55501	1309.01074	689.62268	-13.87165	-5.39445	1013.04816	-410.49652	106.35407	-61.33942	84.73822	86.90112	-513.37097	-123.86145	-3.94203
787	6.550	1337.99524	-337.72559	1711.43567	375.94806	-113.13493	1323.46326	-400.69223	1.10612	1312.74121	665.96350	-12.23066	-5.34512	1042.66479	-402.39365	94.09923	-33.72650	82.12341	83.81876	-537.19971	-122.38109	-3.77938
788	6.558	1338.25989	-337.63498	1713.20276	376.03677	-112.95683	1327.56506	-401.40283	1.55647	1316.84949	642.18677	-10.46592	-5.22141	1072.84375	-395.15201	83.27463	-7.93570	80.93968	79.69404	-561.12012	-120.88631	-3.62931
789	6.567	1338.65564	-337.62903	1714.82471	376.26514	-112.61875	1331.54187	-402.01428	1.83254	1321.17102	618.80457	-8.58469	-4.76968	1102.09668	-389.45670	75.42709	15.50146	81.27307	74.21856	-585.13818	-119.40875	-3.44119
790	6.575	1339.11865	-337.70273	1716.23792	376.62006	-112.13051	1335.31348	-402.57574	1.90046	1325.55371	596.65924	-6.61635	-3.56517	1128.37744	-384.88397	70.18819	36.13406	83.14352	67.22503	-609.11536	-118.05742	-3.10348
791	6.583	1339.57544	-337.82574	1717.38611	377.09839	-111.50385	1338.80078	-403.07861	1.82754	1329.84375	576.66052	-4.54426	-1.15520	1149.74146	-380.19141	65.43443	53.52209	86.55856	58.82419	-632.68500	-116.91751	-2.43590
792	6.592	1339.95874	-337.94901	1718.22363	377.70200	-110.76266	1341.92224	-403.47961	1.75196	1333.88135	559.44263	-2.15235	2.86537	1165.05151	-374.36542	59.12175	67.19925	91.56111	49.45251	-655.33453	-115.93730	-1.21265
793	6.600	1340.22107	-338.02322	1718.71167	378.42926	-109.93614	1344.59607	-403.77805	1.77259	1337.52026	545.24329	1.13362	9.17493	1174.42358	-367.34650	51.00867	76.64774	98.21850	39.78276	-676.71118	-114.98638	0.73656
794	6.608	1340.33875	-338.01404	1718.81580	379.26981	-109.04123	1346.74792	-404.02814	1.91609	1340.62549	534.38104	6.13129	19.12820	1179.10217	-359.57092	42.46946	81.32288	106.52896	30.48922	-696.80969	-113.94656	3.37492
795	6.617	1340.30872	-337.90356	1718.50647	380.20132	-108.07935	1348.31372	-404.28592	2.19134	1343.06677	528.04688	13.36348	34.19467	1180.55188	-351.14157	34.84305	80.74631	116.25932	22.01698	-715.78979	-112.73452	6.43848
796	6.625	1340.14343	-337.68680	1717.76038	381.19095	-107.04700	1349.23657	-404.57703	2.62573	1344.73962	528.00964	22.46187	54.14726	1179.29358	-341.85532	28.22868	74.60309	126.73909	14.55990	-733.67639	-111.39287	9.64760
797	6.633	1339.86011	-337.36694	1716.55957	382.20316	-105.94659	1349.46338	-404.89789	3.26190	1345.59290	534.99957	32.20496	75.94675	1174.50806	-331.98111	21.78756	62.82004	136.77901	8.26574	-750.17108	-110.12621	12.96198
798	6.642	1339.47180	-336.95413	1714.89270	383.20557	-104.79539	1348.95056	-405.22360	4.13457	1345.64368	547.84949	41.29599	95.39172	1164.96375	-322.51004	14.89452	45.77551	144.97955	3.43643	-764.55273	-109.16790	16.76456
799	6.650	1338.98853	-336.45966	1712.76074	384.16440	-103.63287	1347.67224	-405.51208	5.23912	1344.97705	564.43280	49.19640	110.17254	1150.43774	-314.43231	7.85843	24.58163	150.48572	0.38572	-775.72070	-108.72971	22.00494
800	6.658	1338.42322	-335.88275	1710.17822	385.03720	-102.52020	1345.63245	-405.71210	6.50805	1343.73303	582.97290	56.22610	120.89180	1132.00842	-308.17535	1.69961	0.97873	153.57761	-0.99859	-782.44891	-109.06281	29.91248
801	6.667	1337.80139	-335.21384	1707.16919	385.77499	-101.52466	1342.87866	-405.78287	7.81512	1342.08850	602.48145	62.84541	129.33279	1111.04260	-303.74722	-2.63013	-23.33154	155.33070	-1.35675	-783.74237	-110.40275	41.01361
802	6.675	1337.17261	-334.45737	1703.76941	386.33447	-100.69789	1339.51135	-405.71658	9.02312	1340.23071	622.51569	68.99580	136.57220	1088.39734	-300.90244	-4.90008	-47.36801	156.73352	-1.41489	-779.08636	-112.85296	54.32742
803	6.683	1336.61462	-333.64655	1700.03186	386.68826	-100.06527	1335.68176	-405.54944	10.05461	1338.32141	642.86340	74.22433	142.75558	1064.61072	-299.15341	-5.60168	-70.93286	158.24721	-1.60182	-768.40692	-116.37399	67.63542
804	6.692	1336.22314	-332.83771	1696.03198	386.82251	-99.62492	1331.57031	-405.35828	10.92701	1336.45825	663.39355	78.22353	147.80215	1040.23889	-297.96109	-5.46403	-94.18900	159.94063	-2.02732	-751.86182	-120.74754	78.40112
805	6.700	1336.08936	-332.08752	1691.85950	386.72577	-99.33838	1327.35449	-405.25165	11.72348	1334.64612	684.02094	81.03464	151.82774	1015.82434	-296.90024	-5.13208	-117.31183	161.75000	-2.58503	-729.76703	-125.38518	84.62581
806	6.708	1336.27942	-331.42758	1687.60010	386.37653	-99.11898	1323.18311	-405.36444	12.52628	1332.80432	704.70648	82.83456	155.09442	991.78784	-295.65320	-5.07389	-140.38455	163.60815	-3.07883	-702.63354	-129.37201	85.56010
807	6.717	1336.82397	-330.85284	1683.32581	385.72824	-98.84890	1319.16309	-405.84418	13.35516	1330.83545	725.43201	83.79100	157.88091	968.32410	-294.07034	-5.44669	-163.41620	165.46025	-3.39310	-671.13226	-132.00583	82.09420
808	6.725	1337.71484	-330.32907	1679.09644	384.69083	-98.42461	1315.35840	-406.80365	14.15280	1328.69702	746.17896	84.11007	160.44466	945.34766	-292.20947	-6.08587	-186.39459	167.26257	-3.58336	-636.03229	-133.25336	76.39602
809	6.733	1338.90649	-329.80899	1674.96350	383.12231	-97.79420	1311.80322	-408.25439	14.83255	1326.40515	766.97278	84.02686	162.97476	922.60406	-290.24689	-6.71538	-209.31573	168.99303	-3.78593	-598.18213	-133.57603	70.89639
810	6.742	1340.31763	-329.24664	1670.98010	380.86090	-96.97372	1308.52490	-410.08234	15.34636	1324.00562	787.93616	83.70987	165.52899	899.86694	-288.37823	-7.17861	-232.18454	170.65088	-4.07030	-558.49738	-133.36220	67.26677
811	6.750	1341.84131	-328.61673	1667.21436	377.82166	-96.03780	1305.56555	-412.09018	15.71354	1321.56165	809.26788	83.16653	167.99692	877.07239	-286.71198	-7.50501	-255.01245	172.23621	-4.40557	-517.91687	-132.58163	65.94030
812	6.758	1343.36475	-327.93182	1663.75305	374.12161	-95.06402	1302.99634	-414.06589	15.99559	1319.13452	831.16052	82.26447	170.10748	854.29193	-285.19476	-7.78622	-277.82031	173.74583	-4.72479	-477.35730	-130.98587	66.35461
813	6.767	1344.78625	-327.22543	1660.68750	370.11823	-94.05710	1300.92102	-415.84494	16.25442	1316.75525	853.73804	80.90577	171.53094	831.60071	-283.67084	-8.06158	-300.64536	175.18680	-4.97838	-437.71387	-128.59766	67.74084
814	6.775	1346.01904	-326.51016	1658.09290	366.27649	-92.93643	1299.45593	-417.35590	16.53250	1314.42261	877.03479	79.07406	172.00655	809.00800	-282.00641	-8.35286	-323.52844	176.58081	-5.14079	-399.83850	-125.97339	69.87445
815	6.783	1346.99915	-325.76514	1656.01599	362.94238	-91.61559	1298.68262	-418.63190	16.85019	1312.13367	900.97906	76.70507	171.40002	786.44971	-280.16653	-8.69000	-346.48364	177.99677	-5.19889	-364.36905	-123.84998	73.01955
816	6.792	1347.70337	-324.95526	1654.46899	360.21616	-90.09158	1298.61560	-419.77289	17.20716	1309.92517	925.39972	73.71848	169.73320	763.75098	-278.26956	-9.01296	-369.47791	179.57260	-5.14928	-331.40390	-122.44947	77.08897
817	6.800	1348.15881	-324.04666	1653.43433	358.01190	-88.45958	1299.21472	-420.88165	17.60211	1307.90039	950.07843	70.16971	167.16618	740.70471	-276.53546	-9.16738	-392.44061	181.47083	-4.97950	-300.35437	-121.31335	81.13686
818	6.808	1348.43518	-323.01807	1652.87390	356.19766	-86.86322	1300.41565	-422.01898	18.05734	1306.22644	974.77551	66.18385	163.87201	717.30469	-275.05658	-9.09356	-415.33353	183.72346	-4.67574	-270.32727	-119.84105	83.86728
819	6.817	1348.62354	-321.87271	1652.73535	354.68832	-85.43092	1302.14404	-423.19312	18.61043	1305.09973	999.21240	61.74589	159.87289	693.76965	-273.68927	-8.91325	-438.24429	186.05063	-4.30730	-240.70380	-117.86232	84.50748
820	6.825	1348.82019	-320.64078	1652.95300	353.46091	-84.23388	1304.31946	-424.36340	19.28395	1304.69153	1023.14960	56.65978	154.92354	670.28210	-272.25397	-8.78094	-461.34473	188.05455	-4.00526	-211.27042	-115.73380	83.17337
821	6.833	1349.11487	-319.37033	1653.45422	352.52673	-83.28741	1306.86108	-425.44934	20.06889	1305.10657	1046.57910	50.64264	148.50266	646.83179	-270.73141	-8.72581	-484.72787	189.64261	-3.82349	-181.93982	-113.90649	80.57397
822	6.842	1349.57471	-318.11029	1654.16296	351.89960	-82.58209	1309.69141	-426.35352	20.93366	1306.36133	1069.80481	43.41185	140.05226	623.30359	-269.20047	-8.65373	-508.35052	191.02280	-3.74112	-152.64288	-112.48448	77.44169
823	6.850	1350.22729	-316.89496	1654.99915	351.57831	-82.10609	1312.73694	-426.99829	21.84247	1308.38196	1093.22803	34.86199	129.50134	599.62311	-267.68347	-8.47169	-532.10669	192.39948	-3.73970	-123.55917	-111.31483	74.13083
824	6.858	1351.06018	-315.73557	1655.88391	351.54446	-81.84838	1315.92480	-427.35095	22.76277	1311.01404	1116.91638	25.28308	117.68476	575.81604	-266.13266	-8.18826	-555.90979	193.86301	-3.77401	-95.26053	-110.27142	70.56749
825	6.867	1352.03577	-314.61829	1656.74756	351.77069	-81.79945	1319.17554	-427.42126	23.67022	1314.05579	1140.23621	15.34800	106.09962	551.95605	-264.54352	-7.88414	-579.74353	195.44888	-3.75417	-68.51579	-109.26138	66.47395
826	6.875	1353.10828	-313.51752	1657.52478	352.22977	-81.95397	1322.40369	-427.24927	24.57113	1317.31287	1161.85596	5.77795	95.91963	528.14917	-262.98508	-7.60605	-603.61316	197.17487	-3.61779	-44.08078	-108.16939	61.59002
827	6.883	1354.23401	-312.42035	1658.14941	352.89844	-82.30570	1325.52588	-426.90097	25.52240	1320.63770	1180.21387	-3.11146	87.01440	504.63843	-261.49847	-7.28717	-627.39612	199.06117	-3.34973	-22.71918	-106.97943	55.70064
828	6.892	1355.37378	-311.33621	1658.56042	353.75620	-82.83598	1328.46521	-426.46228	26.61132	1323.91858	1194.10645	-11.47248	78.10510	481.83963	-260.07440	-6.75139	-650.75592	201.16867	-2.86226	-5.20624	-105.88940	48.66834
829	6.900	1356.48438	-310.28030	1658.70752	354.78192	-83.50972	1331.14587	-426.02371	27.90672	1327.03735	1202.98438	-19.46095	68.07523	460.20584	-258.76117	-5.79477	-673.22583	203.56163	-1.88992	7.80829	-105.19759	40.57713
830	6.908	1357.51453	-309.26178	1658.55273	355.95129	-84.28067	1333.48828	-425.66467	29.42341	1329.84546	1207.16797	-27.18775	56.91225	440.01163	-257.78159	-4.19976	-694.41321	206.18860	-0.11420	15.87686	-105.11139	31.76985
831	6.917	1358.41956	-308.29947	1658.07214	357.23575	-85.09441	1335.40967	-425.43973	31.10811	1332.17102	1207.74866	-35.08894	45.39813	421.21899	-257.63605	-1.49833	-714.15674	208.85561	2.58007	18.71762	-105.73824	22.77751
832	6.925	1359.17712	-307.43094	1657.25281	358.60410	-85.88818	1336.82617	-425.36469	32.84107	1333.83887	1205.48267	-43.33720	34.39328	403.84479	-259.14539	3.40670	-732.49658	211.34502	6.03357	16.17719	-107.05539	14.32561
833	6.933	1359.78271	-306.69180	1656.08496	360.02374	-86.60075	1337.65417	-425.40540	34.46675	1334.69604	1199.91541	-51.01760	24.48093	388.85519	-263.25748	12.13023	-749.50159	213.54126	9.96771	8.25998	-108.67363	7.32030
834	6.942	1360.23267	-306.09546	1654.56067	361.45923	-87.19081	1337.81689	-425.48340	35.84249	1334.66553	1190.17090	-56.81211	15.96156	378.38675	-270.53943	25.67196	-765.03784	215.49710	14.20447	-4.82626	-109.79477	2.55631
835	6.950	1360.51794	-305.63135	1652.67908	362.86859	-87.64026	1337.25623	-425.50784	36.86210	1333.83325	1176.05225	-60.22207	9.11366	374.49362	-280.67529	43.06747	-778.50610	217.48441	18.94035	-22.64603	-109.71816	0.24379
836	6.958	1360.63330	-305.27319	1650.44812	364.20029	-87.94080	1335.94836	-425.41266	37.46491	1332.45886	1158.01575	-61.59449	4.30255	377.75781	-292.54364	61.49115	-788.70410	219.93640	24.95607	-44.31183	-108.48056	-0.22922
837	6.967	1360.59949	-304.99640	1647.87927	365.39316	-88.09296	1333.92566	-425.17297	37.67047	1330.85388	1136.85938	-61.42242	1.57347	387.18933	-304.95163	77.99995	-794.07806	223.13930	33.26178	-68.23808	-106.75877	-0.00739
838	6.975	1360.47949	-304.79694	1644.99304	366.38370	-88.12132	1331.29150	-424.80798	37.60225	1329.26465	1113.77551	-60.10889	0.39211	401.03467	-317.27524	91.15710	-793.35162	226.96594	44.06287	-92.60425	-105.09830	-0.05781
839	6.983	1360.36938	-304.69409	1641.83423	367.11877	-88.07504	1328.20911	-424.37366	37.44350	1327.84607	1090.03430	-58.09727	0.01344	417.63049	-329.37122	101.14909	-786.09436	231.01672	56.08010	-116.29953	-103.55252	-0.64438
840	6.992	1360.36719	-304.71298	1638.48413	367.56293	-88.01078	1324.86279	-423.94742	37.33524	1326.64734	1066.37280	-55.84515	-0.17160	435.90021	-341.11099	108.85463	-772.74219	234.85260	67.19255	-139.24988	-101.98605	-1.46320
841	7.000	1360.53821	-304.86340	1635.05151	367.68924	-87.98137	1321.41748	-423.62466	37.30519	1325.58838	1042.93628	-53.70381	-0.57150	455.35687	-352.20245	115.05897	-754.08588	237.99797	75.69696	-161.90619	-100.34495	-2.14731
842	7.008	1360.89648	-305.13376	1631.65161	367.45911	-88.03230	1317.99609	-423.53232	37.33358	1324.49658	1019.66010	-51.85009	-1.28462	475.79462	-362.33795	120.25614	-730.81421	239.98526	80.85232	-184.63318	-98.67546	-2.58497
843	7.017	1361.40820	-305.49884	1628.38721	366.80655	-88.19534	1314.67322	-423.82870	37.48056	1323.19751	996.50366	-50.25036	-2.08932	497.00650	-371.35831	124.74067	-703.50671	240.49344	82.65201	-207.52261	-97.07668	-2.88489
844	7.025	1362.00720	-305.92673	1625.34326	365.63300	-88.47969	1311.47900	-424.65555	37.88047	1321.56909	973.46704	-48.74478	-2.72377	518.72302	-379.29315	128.67715	-672.80585	239.32350	81.56046	-230.52078	-95.60258	-3.18242
845	7.033	1362.61060	-306.37665	1622.58984	363.81985	-88.86312	1308.41541	-426.05746	38.61878	1319.55225	950.57666	-47.24549	-3.17488	540.72119	-386.27731	132.11092	-639.44598	236.33829	78.44898	-253.55820	-94.19744	-3.50213
846	7.042	1363.13574	-306.80667	1620.19214	361.27432	-89.29269	1305.49304	-427.92993	39.66846	1317.16650	927.83716	-45.77703	-3.61961	562.91235	-392.43781	135.01924	-604.17615	231.54123	74.48291	-276.57007	-92.76565	-3.76793
847	7.050	1363.51501	-307.20270	1618.22156	358.00027	-89.71649	1302.77234	-430.05124	40.91287	1314.52283	905.18073	-44.29955	-4.13333	585.33423	-397.84906	137.37927	-567.64087	225.11951	70.77456	-299.49744	-91.24514	-3.92551
848	7.058	1363.69910	-307.58615	1616.75342	354.14474	-90.13526	1300.37830	-432.19302	42.16951	1311.80981	882.52338	-42.66692	-4.62340	608.14539	-402.51938	139.13103	-530.23083	217.35603	67.98270	-322.33105	-89.59702	-4.02540
849	7.067	1363.64709	-307.98300	1615.84766	349.96564	-90.62273	1298.47119	-434.20929	43.23466	1309.23193	859.82166	-40.84583	-5.02153	631.64417	-406.36932	140.10310	-492.05338	208.51199	66.24426	-345.12161	-87.79434	-4.17224
850	7.075	1363.32251	-308.39285	1615.53186	345.73401	-91.29016	1297.18848	-436.03860	43.97255	1306.91748	837.06775	-38.98779	-5.36418	656.15277	-409.30502	140.08685	-453.21075	198.82790	65.53789	-367.93301	-85.86563	-4.40112
851	7.083	1362.70276	-308.79047	1615.79932	341.65585	-92.21569	1296.60413	-437.68634	44.35859	1304.88318	814.29907	-37.22404	-5.69984	681.78284	-411.40842	139.01974	-414.19247	188.74857	66.14406	-390.80731	-83.92812	-4.61564
852	7.092	1361.79517	-309.15259	1616.61804	337.86993	-93.38063	1296.73108	-439.21423	44.44860	1303.08630	791.56866	-35.55666	-6.03513	708.38898	-412.96619	137.04301	-375.88715	179.05093	68.62372	-413.76135	-82.11623	-4.68066
853	7.100	1360.63916	-309.47635	1617.93677	334.48505	-94.65410	1297.54211	-440.70557	44.33101	1301.51172	768.80261	-33.90652	-6.32356	735.75653	-414.24188	134.38919	-339.10159	170.40643	73.07522	-436.81335	-80.44717	-4.58105
854	7.108	1359.29602	-309.77560	1619.69165	331.59076	-95.83555	1298.98572	-442.22629	44.08429	1300.23132	745.74854	-32.15334	-6.46101	763.75171	-415.29224	131.27113	-303.99326	162.77328	78.53277	-460.00201	-78.78976	-4.43439
855	7.117	1357.83887	-310.07611	1621.81433	329.23138	-96.73476	1300.99316	-443.80023	43.76023	1299.40332	722.24829	-30.24713	-6.40738	792.28723	-415.98804	127.84133	-269.97400	155.50130	83.51263	-483.36002	-77.02277	-4.33743
856	7.125	1356.34460	-310.40894	1624.23669	327.38678	-97.25235	1303.48511	-445.39487	43.41450	1299.21729	698.46088	-28.29488	-6.26360	821.16565	-416.11084	124.14671	-236.32214	148.07538	87.04896	-506.88849	-75.18443	-4.27691
857	7.133	1354.88623	-310.79370	1626.89001	325.99832	-97.40578	1306.37610	-446.92404	43.13784	1299.82593	674.64844	-26.44283	-6.12866	850.08484	-415.31165	119.99209	-202.90018	140.57928	88.94216	-530.56000	-73.40721	-4.20364
858	7.142	1353.52820	-311.24097	1629.70435	325.01447	-97.28362	1309.57849	-448.27182	43.02718	1301.30139	650.93164	-24.75193	-6.01988	878.87738	-413.06470	114.86191	-170.12378	133.47336	89.34372	-554.33350	-71.77963	-4.10261
859	7.150	1352.32056	-311.76382	1632.60754	324.40173	-96.98071	1313.00708	-449.33649	43.12094	1303.61792	627.28491	-23.18744	-5.92561	907.68640	-408.94510	108.15976	-138.37949	127.15042	88.43096	-578.18542	-70.28639	-3.96829
860	7.158	1351.28601	-312.36703	1635.52344	324.11749	-96.56054	1316.58264	-450.07578	43.36653	1306.65881	603.58069	-21.64208	-5.81709	936.99353	-402.98724	99.64896	-107.83130	121.80414	86.28112	-602.13391	-68.82883	-3.79070
861	7.167	1350.42102	-313.03491	1638.37769	324.08990	-96.04875	1320.22925	-450.51566	43.64822	1310.25000	579.70496	-20.00639	-5.67195	967.43762	-395.78284	89.84798	-78.77945	117.57788	82.79931	-626.20734	-67.32996	-3.58083
862	7.175	1349.70764	-313.74194	1641.10547	324.23367	-95.44843	1323.87207	-450.72479	43.85085	1314.20435	555.78131	-18.23013	-5.48299	999.23328	-388.40179	80.18723	-51.83398	114.64647	77.75807	-650.37354	-65.81224	-3.35900
863	7.183	1349.11914	-314.46964	1643.65247	324.48444	-94.76146	1327.43713	-450.78555	43.90531	1318.34680	532.28986	-16.31607	-5.15533	1031.52380	-382.05362	72.46090	-27.60199	113.13651	70.99742	-674.48425	-64.36758	-3.10411
864	7.192	1348.62000	-315.20935	1645.97498	324.81989	-94.00075	1330.85046	-450.77240	43.79208	1322.50562	509.95306	-14.31749	-4.39766	1062.36499	-377.33636	67.48653	-6.45450	113.08611	62.62856	-698.26410	-63.10188	-2.67522
865	7.200	1348.16650	-315.94888	1648.03564	325.25418	-93.18635	1334.03613	-450.74332	43.52715	1326.49536	489.49817	-12.28034	-2.73509	1089.44092	-373.69321	64.18384	11.27277	114.53546	53.05120	-721.35388	-62.05543	-1.78828
866	7.208	1347.71277	-316.66031	1649.79614	325.81543	-92.33195	1336.91211	-450.74280	43.14619	1330.11523	471.42285	-9.99555	0.48549	1110.97827	-369.88437	60.40400	25.01266	117.57071	42.80179	-743.43555	-61.11942	-0.18489
867	7.217	1347.21887	-317.30606	1651.22046	326.52155	-91.44306	1339.39160	-450.80048	42.69147	1333.16711	455.97815	-6.74598	6.33336	1126.41797	-365.01709	54.83786	33.98169	122.23978	32.41658	-764.36633	-60.10463	2.17917
868	7.225	1346.65845	-317.85498	1652.28418	327.36456	-90.52793	1341.38733	-450.92529	42.21245	1335.48169	443.77933	-1.53049	16.48546	1136.52002	-358.95648	47.93013	37.35770	128.44182	22.41973	-784.19196	-58.88598	5.15711
869	7.233	1346.02197	-318.29379	1652.97009	328.31375	-89.59757	1342.81787	-451.10492	41.77318	1336.94739	436.61063	6.13066	32.45724	1142.59473	-351.94656	40.98401	34.43634	135.73468	13.41195	-803.02820	-57.43702	8.52032
870	7.242	1345.31494	-318.63062	1653.26086	329.33316	-88.65696	1343.61133	-451.31201	41.45067	1337.53162	436.77576	15.60340	53.73865	1145.21155	-344.29587	34.66314	24.86383	143.09715	6.16470	-820.85901	-55.81726	12.05053
871	7.250	1344.55066	-318.88797	1653.14124	330.39273	-87.70752	1343.71118	-451.50870	41.32243	1337.28284	445.03735	25.45009	76.83090	1143.60205	-336.52020	28.46654	9.01682	149.17790	1.39911	-837.29053	-54.13051	15.70058
872	7.258	1343.74304	-319.08093	1652.60339	331.46182	-86.75451	1343.08093	-451.64545	41.44362	1336.31982	459.80682	34.30715	97.17744	1136.51440	-329.36945	21.52633	-11.77466	153.21446	-0.83985	-851.39795	-52.45575	19.82883
873	7.267	1342.89966	-319.19720	1651.64221	332.50412	-85.80898	1341.70728	-451.66547	41.81902	1334.81384	478.55719	41.66486	112.40507	1123.60132	-323.44067	13.76765	-35.47153	155.56252	-1.40314	-861.84680	-50.90974	25.30087
874	7.275	1342.01831	-319.20221	1650.25732	333.48181	-84.89180	1339.60583	-451.52264	42.39648	1332.96570	499.40607	47.95004	123.30283	1105.90515	-318.91312	6.24104	-60.05200	157.10562	-1.37526	-867.35779	-49.76048	33.05333
875	7.283	1341.09155	-319.06317	1648.46387	334.35748	-84.03894	1336.83081	-451.20380	43.10149	1330.97668	521.39801	53.78412	131.95647	1085.10303	-315.70792	0.36734	-84.29752	158.48051	-1.40649	-867.20032	-49.40069	43.23407
876	7.292	1340.11719	-318.77026	1646.30066	335.09680	-83.29597	1333.48254	-450.73999	43.87792	1329.02258	544.04163	59.28269	139.73245	1062.45068	-313.65198	-3.09057	-107.93631	159.93759	-1.69174	-861.23724	-50.26646	54.81751
877	7.300	1339.11096	-318.34357	1643.83179	335.68030	-82.70154	1329.70276	-450.19305	44.68847	1327.22742	566.99561	64.10510	146.90988	1038.67029	-312.36517	-4.43764	-131.17297	161.52492	-2.20639	-849.59741	-52.78892	66.01147
878	7.308	1338.11902	-317.82111	1641.14661	336.11386	-82.26816	1325.65295	-449.63187	45.45867	1325.63037	590.02698	67.89253	153.28764	1014.47351	-311.25436	-4.66257	-154.26385	163.23466	-2.84056	-832.42511	-57.16689	74.83277
879	7.317	1337.21863	-317.24319	1638.35229	336.41757	-81.96943	1321.48975	-449.13226	46.01193	1324.15906	613.01959	70.52405	158.68265	990.49634	-309.86850	-4.69029	-177.36920	165.06064	-3.46293	-809.86243	-62.90861	79.59131
880	7.325	1336.49841	-316.64642	1635.55518	336.59485	-81.74535	1317.34998	-448.79788	46.11263	1322.64856	635.95142	72.12179	163.11076	966.93201	-308.14056	-4.92567	-200.53024	166.97647	-3.96591	-782.19177	-68.82024	79.54120
881	7.333	1336.02515	-316.04968	1632.84216	336.60260	-81.52523	1313.34546	-448.75360	45.60918	1320.92896	658.85339	72.96777	166.80000	943.65570	-306.21887	-5.37292	-223.69278	168.91760	-4.28989	-749.96887	-73.80972	75.47021
882	7.342	1335.82214	-315.43927	1630.28015	336.33640	-81.25732	1309.56018	-449.08008	44.51144	1318.92407	681.78064	73.39833	170.10147	920.52612	-304.26001	-5.93896	-246.76563	170.84120	-4.44492	-713.98083	-77.61162	69.49750
883	7.350	1335.87268	-314.78006	1627.92834	335.63989	-80.93548	1306.05225	-449.74127	42.96313	1316.66650	704.78992	73.70229	173.37146	897.47974	-302.38867	-6.53279	-269.68155	172.78188	-4.51871	-675.09711	-80.66644	64.01779
884	7.358	1336.13171	-314.03647	1625.84485	334.35864	-80.60571	1302.86670	-450.59119	41.19615	1314.23828	727.92102	74.05793	176.85562	874.49353	-300.68515	-7.05531	-292.43262	174.76929	-4.62477	-634.21545	-83.43742	60.60016
885	7.367	1336.53430	-313.18616	1624.08252	332.44684	-80.33473	1300.05945	-451.45398	39.48065	1311.71814	751.23822	74.50037	180.54654	851.53271	-299.15707	-7.43594	-315.09555	176.71315	-4.82017	-592.28564	-85.85371	59.50760
886	7.375	1337.01257	-312.22739	1622.69104	330.06781	-80.14809	1297.71704	-452.20044	38.05660	1309.16760	774.91174	74.91157	184.11244	828.57819	-297.71808	-7.67769	-337.80206	178.48294	-5.06104	-550.24280	-87.43725	60.01243
887	7.383	1337.51440	-311.17392	1621.71912	327.57480	-79.98839	1295.94910	-452.78107	37.07073	1306.63855	799.22003	75.06094	186.99782	805.66327	-296.22360	-7.85367	-360.63220	180.05565	-5.23760	-508.89011	-87.95934	61.27461
888	7.392	1338.01453	-310.04230	1621.20764	325.33807	-79.74730	1294.84778	-453.22360	36.54467	1304.18579	824.40680	74.74565	188.65436	782.82410	-294.56638	-8.06747	-383.58231	181.48862	-5.28615	-468.89847	-87.85863	63.12239
889	7.400	1338.51123	-308.84122	1621.17749	323.55389	-79.34276	1294.45190	-453.60931	36.39099	1301.88501	850.53308	73.94891	188.78561	760.05383	-292.71814	-8.40225	-406.66568	182.83566	-5.27354	-430.81021	-87.92009	65.98235
890	7.408	1339.01855	-307.56503	1621.62109	322.19977	-78.76254	1294.74939	-454.03113	36.47309	1299.84644	877.49695	72.81174	187.45546	737.27521	-290.74091	-8.83890	-429.93948	184.14807	-5.33834	-394.80566	-88.52200	69.95855
891	7.417	1339.56335	-306.20148	1622.50476	321.14313	-78.05447	1295.70593	-454.54846	36.67309	1298.21350	905.11877	71.44621	185.00858	714.30505	-288.83987	-9.19543	-453.37802	185.49219	-5.53228	-360.44498	-89.36464	74.22035
892	7.425	1340.18823	-304.75162	1623.77783	320.27795	-77.28889	1297.27832	-455.15424	36.92899	1297.14368	933.12817	69.83830	181.84782	690.98389	-287.23618	-9.26663	-476.83386	186.96179	-5.72912	-326.88611	-89.95778	77.50138
893	7.433	1340.94666	-303.23383	1625.38000	319.58582	-76.52310	1299.41113	-455.76477	37.22684	1296.78357	961.14526	67.89108	178.16331	667.40161	-285.86758	-9.07055	-500.18518	188.66010	-5.71809	-293.50323	-90.10029	78.97482
894	7.442	1341.88892	-301.66519	1627.23950	319.11539	-75.79610	1302.03540	-456.24487	37.56716	1297.23157	988.77112	65.43581	173.79224	643.79126	-284.44650	-8.81046	-523.46356	190.55676	-5.42493	-260.19885	-89.91734	78.60309
895	7.450	1343.05103	-300.04620	1629.27344	318.92770	-75.14780	1305.07312	-456.46478	37.94574	1298.50122	1015.76556	62.17032	168.25945	620.22058	-282.84488	-8.60817	-546.81067	192.42610	-5.00120	-227.12354	-89.70229	76.93875
896	7.458	1344.44885	-298.36740	1631.39380	319.05817	-74.63205	1308.44165	-456.35080	38.36324	1300.51001	1042.25098	57.67355	160.94719	596.59265	-281.18723	-8.42176	-570.33191	194.08727	-4.64930	-194.35252	-89.70512	74.67895
897	7.467	1346.07788	-296.62930	1633.51831	319.51367	-74.31291	1312.05481	-455.89639	38.83535	1303.10461	1068.68604	51.57415	151.46078	572.84583	-279.60818	-8.16785	-594.02734	195.59592	-4.43983	-162.02899	-89.98926	72.26504
898	7.475	1347.91089	-294.85019	1635.57373	320.28644	-74.24834	1315.81934	-455.14438	39.38217	1306.10852	1095.44702	43.81741	140.12427	549.00305	-278.09973	-7.82714	-617.84021	197.11873	-4.31862	-130.67691	-90.51186	69.73845
899	7.483	1349.89624	-293.05865	1637.49426	321.35828	-74.46977	1319.63293	-454.16458	40.01271	1309.36401	1122.36304	34.90764	128.21138	525.13202	-276.59445	-7.44661	-641.69495	198.76648	-4.19250	-101.15833	-91.27161	66.83150
900	7.492	1351.96216	-291.29187	1639.22485	322.69641	-74.97236	1323.38342	-453.03516	40.72327	1312.74695	1148.51062	25.88217	117.44652	501.38141	-275.07288	-7.04835	-665.47241	200.58588	-3.98513	-74.42015	-92.32500	63.12695
901	7.500	1354.02490	-289.59488	1640.72681	324.25632	-75.71877	1326.95459	-451.83044	41.50280	1316.14978	1172.32959	17.77560	108.82417	478.02383	-273.55096	-6.52508	-688.95428	202.61281	-3.61045	-51.36623	-93.72300	58.18036
902	7.508	1355.99536	-288.00812	1641.97778	325.99365	-76.64581	1330.23657	-450.61270	42.32455	1319.45374	1192.29126	10.78309	101.70008	455.40915	-272.06665	-5.64389	-711.79785	204.87399	-2.86433	-32.75430	-95.54772	51.69100
903	7.517	1357.79272	-286.56485	1642.97168	327.87280	-77.67683	1333.13867	-449.42538	43.12850	1322.50830	1207.74902	4.04622	94.26453	433.89404	-270.71295	-4.19353	-733.63354	207.32655	-1.41902	-19.09314	-98.06771	43.72845
904	7.525	1359.36133	-285.29764	1643.71802	329.86584	-78.74242	1335.59045	-448.29865	43.84450	1325.13159	1218.93921	-3.42371	85.18814	413.78070	-269.66187	-2.07059	-754.21454	209.79994	0.96530	-10.72519	-101.69518	34.74930
905	7.533	1360.67700	-284.22830	1644.22937	331.94495	-79.79497	1337.53137	-447.26266	44.44178	1327.14429	1226.14209	-11.71149	74.75061	395.25537	-269.23691	0.95985	-773.42169	212.03415	4.25012	-7.98480	-106.58607	25.36277
906	7.542	1361.74475	-283.35361	1644.50830	334.07864	-80.80675	1338.90027	-446.33521	44.90838	1328.40942	1229.08643	-19.94963	64.26785	378.55347	-270.00833	5.68078	-791.16382	213.82283	8.20511	-11.13083	-112.23392	16.23642
907	7.550	1362.58594	-282.63870	1644.54700	336.23651	-81.75773	1339.63062	-445.48138	45.20496	1328.85535	1227.16333	-27.06524	54.63627	364.51611	-272.68826	13.40046	-807.30273	215.13278	12.69782	-20.08090	-117.46241	8.32306
908	7.558	1363.21899	-282.01321	1644.32898	338.39407	-82.62971	1339.65796	-444.60321	45.29669	1328.50293	1220.08777	-32.54278	45.60220	354.82687	-277.77002	25.06990	-821.46582	216.10597	17.95973	-34.35269	-120.94032	2.76353
909	7.567	1363.65332	-281.39346	1643.82983	340.53720	-83.41039	1338.93420	-443.59625	45.18301	1327.49585	1208.29126	-36.55090	36.24623	351.16901	-285.17758	40.15668	-832.71741	216.95276	24.62812	-53.24242	-122.00960	0.00510
910	7.575	1363.89758	-280.72748	1643.02625	342.66504	-84.09760	1337.44250	-442.41119	44.86840	1326.09631	1192.64929	-39.31789	26.07762	354.11215	-294.23410	56.55702	-839.56909	217.75439	33.36533	-75.65475	-121.11241	-0.72305
911	7.583	1363.96387	-280.01468	1641.90564	344.78534	-84.70438	1335.20557	-441.05057	44.36160	1324.61365	1174.07312	-40.64507	15.87682	362.94208	-304.02252	71.80730	-840.62256	218.38571	44.10549	-99.85461	-119.23812	-0.68860
912	7.592	1363.86279	-279.28159	1640.46716	346.90747	-85.26150	1332.28772	-439.53241	43.70495	1323.29712	1153.47839	-40.38975	7.43250	376.26208	-313.85312	84.40989	-835.27130	218.73860	55.63426	-124.11130	-117.10686	-0.75502
913	7.600	1363.60486	-278.54776	1638.72131	349.03586	-85.80421	1328.79041	-437.87134	42.95476	1322.25171	1131.60596	-38.99113	2.14055	392.62381	-323.40723	94.18210	-823.80963	218.86862	66.17466	-147.66823	-115.03506	-1.18809
914	7.608	1363.21277	-277.82391	1636.70508	351.15710	-86.35342	1324.84460	-436.08453	42.13790	1321.41382	1108.81543	-37.09201	-0.13618	410.90451	-332.52887	101.71603	-806.99011	218.82158	74.41612	-170.74088	-113.17099	-1.86311
915	7.617	1362.73779	-277.13571	1634.49890	353.22134	-86.91035	1320.60095	-434.23080	41.28407	1320.62927	1085.41858	-35.07442	-0.69714	430.40979	-341.06735	107.74017	-785.51392	218.48242	79.88575	-193.77063	-111.60536	-2.54114
916	7.625	1362.26050	-276.53159	1632.21350	355.12637	-87.45476	1316.20959	-432.44440	40.51451	1319.76416	1061.83411	-33.14545	-0.82152	450.77075	-348.93069	112.82999	-759.88123	217.53340	82.57529	-216.94348	-110.35934	-3.07130
917	7.633	1361.86926	-276.06531	1629.95923	356.71014	-87.93183	1311.79968	-430.90054	40.04390	1318.72864	1038.32776	-31.45751	-1.14256	471.77597	-356.12708	117.33844	-730.55328	215.48712	82.63174	-240.21103	-109.29578	-3.43280
918	7.642	1361.62903	-275.76996	1627.82336	357.76389	-88.24712	1307.47205	-429.73145	40.06688	1317.44238	1014.98718	-30.00730	-1.73849	493.25967	-362.72321	121.40102	-698.08386	211.96074	80.53290	-263.45135	-108.16181	-3.67261
919	7.650	1361.56311	-275.64435	1625.86292	358.07724	-88.29433	1303.30652	-428.96835	40.64762	1315.84509	991.84442	-28.63233	-2.45149	515.10205	-368.81656	125.01675	-663.11066	206.90848	77.25707	-286.56027	-106.80455	-3.84866
920	7.658	1361.66248	-275.67413	1624.11572	357.51105	-88.00923	1299.37817	-428.54404	41.68123	1313.94067	968.87134	-27.17414	-3.14143	537.27612	-374.49734	128.13583	-626.29663	200.49223	73.96193	-309.50220	-105.27094	-4.01225
921	7.667	1361.90527	-275.85355	1622.62476	356.07806	-87.42734	1295.78784	-428.33643	42.92807	1311.81262	945.98541	-25.59399	-3.76888	559.84271	-379.79745	130.69456	-588.22913	192.89758	71.46172	-332.33578	-103.69143	-4.19769
922	7.675	1362.26050	-276.16992	1621.45093	353.98154	-86.71231	1292.68201	-428.21576	44.10454	1309.57581	923.13153	-23.92333	-4.33260	582.92462	-384.68329	132.63139	-549.30701	184.32271	70.02991	-355.15906	-102.10890	-4.41808
923	7.683	1362.68506	-276.58246	1620.66309	351.55313	-86.11261	1290.23157	-428.08347	44.96541	1307.31592	900.30786	-22.18673	-4.80890	606.70764	-389.08267	133.88605	-509.75830	175.00710	69.62751	-378.01010	-100.46310	-4.65628
924	7.692	1363.12793	-277.03098	1620.31677	349.11377	-85.85833	1288.57751	-427.91129	45.33921	1305.07654	877.50494	-20.44144	-5.19676	631.41949	-392.92905	134.36986	-469.79303	165.29712	70.27847	-400.87234	-98.70914	-4.85262
925	7.700	1363.54736	-277.46060	1620.43274	346.86868	-86.07229	1287.78845	-427.75235	45.15164	1302.87158	854.71613	-18.75903	-5.55824	657.23254	-396.23978	133.99431	-429.72556	155.72528	72.23946	-423.76300	-96.86662	-4.94647
926	7.708	1363.92651	-277.84399	1620.99646	344.91199	-86.74658	1287.86108	-427.69894	44.44278	1300.71179	831.97552	-17.09923	-5.93568	684.14233	-399.17297	132.77573	-389.96326	146.86772	75.72968	-446.74326	-94.98947	-4.93440
927	7.717	1364.27258	-278.18774	1621.97302	343.29904	-87.77324	1288.74683	-427.82324	43.33827	1298.65955	809.23950	-15.35280	-6.26768	711.98706	-401.94485	130.85017	-350.85876	138.96461	80.41425	-469.85559	-93.13077	-4.86007
928	7.725	1364.59985	-278.51968	1623.32324	342.09213	-88.98707	1290.37402	-428.15204	41.98626	1296.86743	786.30927	-13.50653	-6.45251	740.60492	-404.68307	128.37495	-312.50143	131.72427	85.30603	-493.09787	-91.30602	-4.77927
929	7.733	1364.91626	-278.87613	1625.00989	341.34061	-90.20638	1292.65820	-428.66837	40.52726	1295.55176	763.01202	-11.61106	-6.45909	769.92139	-407.35034	125.46793	-274.68753	124.64162	89.33695	-516.43311	-89.50298	-4.73354
930	7.742	1365.22485	-279.29633	1626.99927	341.04822	-91.29056	1295.50391	-429.30798	39.10384	1294.92639	739.41046	-9.68662	-6.35481	799.86963	-409.72754	122.20245	-237.22311	117.51591	91.93433	-539.81427	-87.73553	-4.70329
931	7.750	1365.52710	-279.81317	1629.25781	341.18137	-92.19366	1298.80469	-429.95477	37.84444	1295.14465	715.75098	-7.78366	-6.24928	830.22736	-411.46625	118.59164	-200.21463	110.58571	93.04181	-563.23499	-86.04082	-4.62068
932	7.758	1365.82397	-280.44388	1631.75024	341.69800	-92.95453	1302.44995	-430.46011	36.81504	1296.24939	692.21777	-5.99227	-6.18848	860.61725	-412.12628	114.48415	-163.95938	104.23145	92.82777	-586.74426	-84.40746	-4.46858
933	7.767	1366.11462	-281.18829	1634.43896	342.55359	-93.63089	1306.33606	-430.68802	36.00282	1298.15198	668.79553	-4.35281	-6.12489	890.75513	-411.16870	109.42550	-128.69852	98.69902	91.46362	-610.39905	-82.77840	-4.30472
934	7.775	1366.39771	-282.03287	1637.28442	343.69046	-94.24749	1310.37720	-430.55917	35.34693	1300.68787	645.32788	-2.83386	-6.00922	920.71411	-408.11850	102.77292	-94.65521	94.11482	89.01654	-634.22168	-81.16376	-4.17081
935	7.783	1366.67090	-282.95602	1640.24597	345.04004	-94.79270	1314.50244	-430.06653	34.77091	1303.69385	621.65497	-1.34608	-5.85753	951.03381	-402.86517	94.16764	-62.20840	90.61085	85.40752	-658.19299	-79.65909	-4.02908
936	7.792	1366.93164	-283.93286	1643.28247	346.53873	-95.24316	1318.64392	-429.26129	34.19995	1307.03210	597.77832	0.23171	-5.70285	982.48474	-395.88397	84.10253	-31.85541	88.35103	80.47377	-682.20715	-78.34538	-3.77927
937	7.800	1367.17725	-284.93790	1646.35254	348.13977	-95.58871	1322.72754	-428.22977	33.57079	1310.57532	573.99780	1.97033	-5.45811	1015.38708	-388.25262	74.12490	-4.05191	87.49304	74.10992	-705.97760	-77.27604	-3.27730
938	7.808	1367.40503	-285.94623	1649.41541	349.81784	-95.84467	1326.67114	-427.07376	32.83553	1314.17786	550.93854	3.84603	-4.77785	1048.91479	-381.28436	66.19566	20.76227	88.17760	66.35012	-729.02686	-76.49957	-2.30670
939	7.817	1367.61255	-286.93402	1652.43127	351.56754	-96.04602	1330.38147	-425.89496	31.97476	1317.65796	529.42230	5.83536	-3.06064	1081.01111	-375.78125	61.26159	42.00717	90.57407	57.36831	-750.86200	-75.95644	-0.61610
940	7.825	1367.79797	-287.87796	1655.36108	353.39478	-96.23149	1333.75903	-424.77640	31.01821	1320.80798	510.22678	8.08392	0.41272	1109.13135	-371.47250	58.23117	58.94681	94.91425	47.46857	-771.22858	-75.41757	1.90835
941	7.833	1367.96021	-288.75473	1658.16663	355.30322	-96.43240	1336.71252	-423.76941	30.04300	1323.41858	493.92105	11.02757	6.50914	1131.45667	-367.30380	54.79752	70.76190	101.40461	37.04435	-790.19836	-74.61538	5.10251
942	7.842	1368.09900	-289.54010	1660.81006	357.28436	-96.66449	1339.16492	-422.89966	29.14651	1325.31299	481.18271	15.28085	16.48985	1147.74622	-362.38208	49.58458	76.58652	110.00092	26.53596	-808.02301	-73.39188	8.58869
943	7.850	1368.21448	-290.20840	1663.25146	359.31830	-96.92181	1341.04590	-422.17380	28.40928	1326.38245	473.49500	21.20712	31.70638	1159.14111	-356.53497	43.22669	75.67548	120.08484	16.55430	-824.81812	-71.77869	12.07370
944	7.858	1368.30676	-290.73230	1665.44556	361.37674	-97.18118	1342.28296	-421.56946	27.84676	1326.61230	472.91040	28.58542	52.19193	1167.11694	-349.88907	37.23032	67.79935	130.21004	8.08858	-840.19482	-70.01418	15.74788
945	7.867	1368.37256	-291.08380	1667.33704	363.41989	-97.41409	1342.80444	-421.03003	27.39285	1326.07690	480.43225	36.70322	75.44797	1172.31213	-342.30893	32.15628	53.54443	138.48090	2.22491	-853.08191	-68.42074	20.50503
946	7.875	1368.40283	-291.23730	1668.85535	365.39529	-97.59590	1342.55493	-420.47910	26.98564	1324.91345	494.98083	44.69893	97.46551	1173.99756	-333.73392	27.21631	34.22040	143.77266	-0.73618	-861.87036	-67.22769	27.58469
947	7.883	1368.37659	-291.17554	1669.91357	367.24393	-97.71339	1341.51013	-419.83679	26.66483	1323.30139	514.23700	52.01961	115.44125	1170.74963	-324.73129	21.39858	11.60977	146.52518	-1.63763	-864.91071	-66.52406	37.54273
948	7.892	1368.25867	-290.89822	1670.41699	368.90695	-97.77136	1339.68701	-419.02948	26.54305	1321.44849	536.09253	58.64609	129.17053	1161.81262	-316.18329	14.58171	-12.38251	148.03262	-1.70853	-861.15283	-66.41964	49.45078
949	7.900	1367.99976	-290.43149	1670.28992	370.33752	-97.79047	1337.14624	-418.00967	26.72019	1319.56799	559.31140	64.70564	139.91478	1147.78052	-308.73871	7.63092	-36.35306	149.30103	-1.75826	-850.36847	-67.29738	61.27637
950	7.908	1367.54956	-289.83243	1669.52478	371.52521	-97.79874	1333.98804	-416.77908	27.23907	1317.83545	583.36719	70.01817	148.76193	1130.02148	-302.84085	1.73405	-59.74963	150.74078	-2.06279	-832.84509	-69.77467	70.91553
951	7.917	1366.87744	-289.17923	1668.22046	372.51193	-97.82822	1330.34229	-415.38531	28.04243	1316.32751	608.00513	74.23468	156.21349	1109.71497	-298.73804	-2.34353	-82.61063	152.42581	-2.57854	-809.07971	-74.12615	76.78290
952	7.925	1365.99597	-288.55164	1666.55969	373.37653	-97.91022	1326.35217	-413.90451	28.92608	1314.99353	632.99536	77.23372	162.52963	1087.64465	-296.21082	-4.55935	-105.18765	154.31351	-3.15619	-779.71655	-79.72337	77.97926
953	7.933	1364.97473	-288.02176	1664.73572	374.19788	-98.05692	1322.15625	-412.44666	29.57878	1313.71411	658.12341	79.20981	167.94766	1064.51477	-294.68976	-5.35915	-127.71155	156.30844	-3.68130	-745.50427	-85.31559	74.62981
954	7.942	1363.92822	-287.65350	1662.90015	375.02051	-98.24156	1317.87891	-411.15186	29.69674	1312.38940	683.18719	80.50282	172.73428	1040.95654	-293.63556	-5.34079	-150.27499	158.28702	-4.09869	-707.20129	-89.91376	68.17372
955	7.950	1362.97974	-287.48972	1661.14807	375.82718	-98.39841	1313.63342	-410.12668	29.05144	1310.96118	708.01184	81.41596	177.19348	1017.40472	-292.60175	-5.12025	-172.86755	160.16705	-4.37678	-665.57861	-93.30930	60.95316
956	7.958	1362.22974	-287.53998	1659.52686	376.51941	-98.44450	1309.52625	-409.37344	27.54087	1309.39307	732.56244	82.09224	181.54936	994.12872	-291.25421	-5.17238	-195.45554	161.94621	-4.51401	-621.51501	-95.83607	55.18704
957	7.967	1361.74109	-287.78879	1658.06116	376.92227	-98.31571	1305.65649	-408.79688	25.27890	1307.66260	756.96924	82.53111	185.85149	971.20496	-289.56635	-5.61370	-218.00250	163.65297	-4.58613	-576.04602	-97.75835	52.05885
958	7.975	1361.53027	-288.20251	1656.77600	376.83603	-98.00455	1302.12012	-408.26666	22.58336	1305.76306	781.43048	82.69604	190.03941	948.50360	-287.78900	-6.24382	-240.50070	165.29927	-4.72965	-530.34192	-98.94153	51.52281
959	7.983	1361.57019	-288.72833	1655.70569	376.13516	-97.57392	1299.02087	-407.67389	19.82799	1303.71094	806.14832	82.52547	193.97797	925.84167	-286.14386	-6.81069	-263.01810	166.89581	-5.02301	-485.66394	-99.14130	52.89977
960	7.992	1361.80884	-289.30902	1654.89783	374.87100	-97.13156	1296.47632	-406.96686	17.31595	1301.55798	831.29211	81.90775	197.41252	903.14380	-284.62894	-7.21120	-285.65250	168.47052	-5.38525	-443.20721	-98.48315	55.69073
961	8.000	1362.18713	-289.90512	1654.40979	373.29416	-96.77536	1294.60901	-406.16583	15.23564	1299.39026	856.95740	80.75005	200.01848	880.43188	-283.10260	-7.49907	-308.42868	170.04245	-5.64095	-403.70386	-97.40854	59.74918
962	8.008	1362.65210	-290.49921	1654.29810	371.74762	-96.54411	1293.51160	-405.34756	13.65895	1297.31848	883.15894	79.04561	201.53923	857.72412	-281.44434	-7.77343	-331.29874	171.60086	-5.70530	-367.02609	-96.17259	64.73904
963	8.017	1363.16943	-291.08340	1654.61145	370.50159	-96.40381	1293.20789	-404.60736	12.56517	1295.47253	909.82721	76.85777	201.89066	835.03101	-279.58990	-8.10674	-354.24097	173.12994	-5.65645	-332.26538	-94.65600	69.81473
964	8.025	1363.72437	-291.65295	1655.38562	369.66162	-96.26692	1293.65723	-404.02167	11.88096	1293.99512	936.81531	74.27006	201.18712	812.36267	-277.53275	-8.51492	-377.30225	174.62012	-5.61950	-298.32852	-92.65857	73.97588
965	8.033	1364.30994	-292.21423	1656.63586	369.20300	-96.03111	1294.79590	-403.62119	11.51766	1293.02979	963.94165	71.33140	199.64670	789.58057	-275.41928	-8.88922	-400.55005	176.04691	-5.64414	-264.50403	-90.23367	76.56262
966	8.042	1364.91260	-292.79196	1658.35840	369.06601	-95.62463	1296.56055	-403.37680	11.39322	1292.70398	990.98926	68.02036	197.38985	766.35901	-273.55713	-9.02277	-424.01257	177.37907	-5.70605	-230.51648	-87.77750	77.48213
967	8.050	1365.51514	-293.42169	1660.53833	369.22067	-95.03961	1298.88696	-403.20572	11.44191	1293.10645	1017.68726	64.25516	194.27681	742.55762	-272.11450	-8.84913	-447.65363	178.64186	-5.76079	-196.22911	-85.81496	77.16188
968	8.058	1366.11218	-294.12555	1663.14795	369.67404	-94.33754	1301.70630	-402.99164	11.61999	1294.26709	1043.82092	59.88142	189.85181	718.46356	-270.89920	-8.55439	-471.38330	179.99055	-5.74026	-161.51845	-84.69295	76.24609
969	8.067	1366.71667	-294.89432	1666.13452	370.44717	-93.62654	1304.94507	-402.61038	11.90076	1296.14783	1069.42920	54.64454	183.39589	694.43372	-269.61478	-8.33172	-495.09207	181.63806	-5.55564	-126.47542	-84.50682	75.20181
970	8.075	1367.35181	-295.70221	1669.42090	371.55264	-93.02542	1308.52234	-401.96234	12.25265	1298.64368	1094.88330	48.30663	174.23059	670.54871	-268.14200	-8.19405	-518.72412	183.63647	-5.18975	-91.56909	-85.23259	74.19598
971	8.083	1368.04297	-296.53705	1672.92847	372.98523	-92.63246	1312.34753	-400.99689	12.62679	1301.60095	1120.75903	40.84651	162.26524	646.69885	-266.51160	-8.07087	-542.33093	185.82932	-4.74559	-57.49521	-86.79375	73.26460
972	8.092	1368.80737	-297.40939	1676.58923	374.72491	-92.51038	1316.32214	-399.71484	12.97425	1304.85901	1147.54041	32.50098	148.41136	622.78284	-264.82126	-7.91145	-566.01331	188.01782	-4.36186	-24.96530	-88.99551	72.33694
973	8.100	1369.64758	-298.34192	1680.33350	376.74518	-92.68501	1320.34399	-398.15829	13.26863	1308.28296	1175.20422	23.62104	134.45139	598.82751	-263.18301	-7.69166	-589.79193	190.09471	-4.08923	5.26459	-91.53719	71.00772
974	8.108	1370.55249	-299.35205	1684.06616	379.01758	-93.14683	1324.31165	-396.39713	13.51201	1311.76831	1202.79468	14.60406	122.23399	575.03302	-261.66516	-7.39604	-613.49799	192.10464	-3.81362	32.34082	-94.21999	68.51285
975	8.117	1371.50464	-300.42395	1687.64600	381.51044	-93.85554	1328.12830	-394.51694	13.72671	1315.22107	1228.36084	5.95167	112.52563	551.75549	-260.27853	-6.94846	-636.74438	194.20903	-3.25388	55.48077	-97.14344	64.14594
976	8.125	1372.48633	-301.50070	1690.89990	384.18469	-94.74998	1331.69971	-392.61234	13.93929	1318.53247	1249.76404	-2.02563	104.34749	529.44843	-259.00705	-6.15040	-659.02710	196.53976	-2.03681	74.11945	-100.66869	57.71289
977	8.133	1373.48535	-302.52386	1693.67578	386.99503	-95.75520	1334.92932	-390.77679	14.16316	1321.56885	1265.78564	-9.51488	95.70345	508.53564	-257.90500	-4.73748	-679.92584	199.06308	0.12096	87.81769	-105.23061	49.55791
978	8.142	1374.49609	-303.47662	1695.88452	389.89383	-96.79090	1337.72070	-389.08594	14.38882	1324.17700	1276.32495	-16.72048	85.37397	489.24945	-257.24969	-2.36991	-699.24396	201.54836	3.22234	96.14081	-111.18365	40.25097
979	8.150	1375.51770	-304.38660	1697.49756	392.83286	-97.78649	1339.98486	-387.58179	14.58461	1326.20117	1281.91357	-23.42336	73.91159	471.73019	-257.63483	1.67282	-716.99414	203.68817	7.01362	98.70831	-118.64468	30.36242
980	8.158	1376.55200	-305.30084	1698.52771	395.76624	-98.68987	1341.64502	-386.25961	14.69954	1327.50586	1283.36536	-29.42472	62.79305	456.64691	-259.89813	8.72738	-733.28955	205.32217	11.22193	95.38623	-127.22232	20.55359
981	8.167	1377.59998	-306.26224	1699.01196	398.65735	-99.46567	1342.63757	-385.05698	14.67143	1327.99731	1281.53003	-35.05489	52.89300	445.71280	-264.77188	20.11667	-748.09528	206.61920	15.84735	86.50708	-135.74463	11.76065
982	8.175	1378.66016	-307.29886	1698.99927	401.48264	-100.09105	1342.91418	-383.86084	14.45191	1327.65161	1276.88672	-40.80381	43.94497	441.03146	-272.34140	35.73623	-760.83887	208.02301	21.36428	72.87885	-142.40691	5.05340
983	8.183	1379.72925	-308.42392	1698.54163	404.22635	-100.55543	1342.44458	-382.55414	14.03235	1326.55908	1269.27234	-46.59042	35.17034	443.69537	-281.82712	53.43295	-770.24176	209.87186	28.55765	55.37427	-145.74788	1.08509
984	8.192	1380.80249	-309.63980	1697.69055	406.87683	-100.86475	1341.21985	-381.07825	13.43564	1324.94043	1258.27124	-51.80646	26.06830	453.17609	-292.08679	70.23934	-774.66217	212.04695	37.76999	34.65909	-145.79796	-0.46112
985	8.200	1381.87427	-310.94308	1696.49524	409.43246	-101.03928	1339.25366	-379.45447	12.68322	1323.08215	1243.88184	-55.84087	16.87212	467.86462	-302.36343	84.21674	-772.77539	214.08633	48.09714	11.70065	-143.94209	-0.73732
986	8.208	1382.93860	-312.32785	1695.00244	411.90540	-101.10421	1336.58508	-377.74573	11.78333	1321.22974	1226.60864	-58.25010	8.65544	485.96078	-312.42950	95.08213	-764.15283	215.56934	57.65005	-12.02301	-141.61414	-0.84804
987	8.217	1383.98962	-313.78802	1693.25769	414.31079	-101.08305	1333.28381	-376.00269	10.74132	1319.51428	1206.91968	-58.66174	2.78523	506.07819	-322.18262	103.53505	-749.26697	216.35567	64.84283	-35.45926	-139.49544	-1.21305
988	8.225	1385.02124	-315.31827	1691.30542	416.64893	-100.99419	1329.45618	-374.25595	9.57363	1317.97632	1184.99133	-56.95718	-0.12828	527.38409	-331.41751	110.40349	-728.95691	216.55760	69.22733	-58.54007	-137.72067	-1.74025
989	8.233	1386.02795	-316.91403	1689.18982	418.88580	-100.85303	1325.24561	-372.55081	8.32834	1316.63611	1161.36218	-53.82983	-0.77545	549.40967	-339.92368	116.26122	-704.00439	216.24179	71.12119	-81.56390	-136.23999	-2.28175
990	8.242	1387.00415	-318.57141	1686.95508	420.93323	-100.68130	1320.81714	-370.96671	7.10533	1315.49341	1137.20630	-50.63120	-0.52696	571.83923	-347.61465	121.41726	-675.10046	215.11978	70.86658	-104.60739	-134.92633	-2.80522
991	8.250	1387.94409	-320.28702	1684.64551	422.63733	-100.50946	1316.33667	-369.60483	6.06773	1314.48450	1113.44238	-48.25228	-0.41624	594.46936	-354.58496	126.02206	-642.92303	212.63969	68.69312	-127.56863	-133.62369	-3.28639
992	8.258	1388.84241	-322.05756	1682.30542	423.79623	-100.36664	1311.95056	-368.56357	5.42285	1313.49622	1090.20630	-46.62315	-0.77951	617.25366	-361.04996	130.13402	-608.17114	208.38577	65.09962	-150.38841	-132.21684	-3.65478
993	8.267	1389.69348	-323.87976	1679.97925	424.21155	-100.26733	1307.77527	-367.89932	5.34206	1312.42065	1067.28943	-45.25240	-1.48877	640.30548	-367.16910	133.71399	-571.57727	202.29558	61.01262	-173.09802	-130.67357	-3.87686
994	8.275	1390.49170	-325.75040	1677.71130	423.74863	-100.19699	1303.89978	-367.58698	5.85265	1311.19556	1044.55005	-43.78793	-2.29260	663.85669	-372.93494	136.63252	-533.84827	194.54768	57.43707	-195.73131	-129.04561	-4.00296
995	8.283	1391.23169	-327.66614	1675.54602	422.37943	-100.10455	1300.40063	-367.52814	6.79530	1309.81482	1021.92517	-42.17336	-3.04245	688.11707	-378.28394	138.78217	-495.51752	185.38751	55.02753	-218.30902	-127.41298	-4.12869
996	8.292	1391.90759	-329.62354	1673.52771	420.20587	-99.92836	1297.36963	-367.61002	7.88733	1308.31726	999.35773	-40.52164	-3.69975	713.06921	-383.30588	140.22430	-456.86932	175.08914	54.02770	-240.90982	-125.80338	-4.31310
997	8.300	1392.51355	-331.61923	1671.70117	417.46741	-99.65734	1294.93604	-367.75464	8.82852	1306.75427	976.80396	-38.92149	-4.24803	738.53894	-388.22647	141.13081	-418.09937	164.04749	54.54902	-263.61761	-124.18088	-4.52664
998	8.308	1393.04333	-333.64981	1670.11182	414.50528	-99.37305	1293.25671	-367.93405	9.38671	1305.16614	954.24451	-37.36398	-4.67076	764.48767	-393.17847	141.55626	-379.57715	152.85069	56.79998	-286.39548	-122.50576	-4.70071
999	8.317	1393.49072	-335.71194	1668.80652	411.66971	-99.21565	1292.46777	-368.16644	9.45145	1303.59570	931.65515	-35.78141	-4.96480	791.05457	-398.12579	141.39015	-341.88687	142.09103	60.88580	-309.15189	-120.76326	-4.80076
1000	8.325	1393.84973	-337.80243	1667.83337	409.22192	-99.29859	1292.63477	-368.49789	9.04601	1302.12158	908.98938	-34.12931	-5.16052	818.37415	-402.98474	140.51346	-305.51312	131.97842	66.32932	-331.89273	-118.95467	-4.83033
1001	8.333	1394.11462	-339.91837	1667.24194	407.29874	-99.65633	1293.74121	-368.97675	8.29017	1300.87610	886.20459	-32.40987	-5.31282	846.45996	-407.72025	138.91637	-270.45004	122.18487	72.04469	-354.70520	-117.10020	-4.81494
1002	8.342	1394.28210	-342.05707	1667.08093	405.94318	-100.25903	1295.71143	-369.63562	7.33416	1300.03247	863.28229	-30.59995	-5.42569	875.19617	-412.34253	136.72501	-236.23401	112.16933	76.95927	-377.65729	-115.23022	-4.79401
1003	8.350	1394.35144	-344.21609	1667.39514	405.14313	-101.05080	1298.44128	-370.47134	6.30379	1299.76184	840.19855	-28.67288	-5.44545	904.40356	-416.83710	134.14671	-202.45709	101.70915	80.52202	-400.76074	-113.37668	-4.78441
1004	8.358	1394.32581	-346.39273	1668.21790	404.83499	-101.96785	1301.81470	-371.41977	5.28415	1300.19189	816.93121	-26.70946	-5.37564	933.89026	-421.05081	131.28479	-169.11581	91.07087	82.65958	-423.98447	-111.58290	-4.74550
1005	8.367	1394.21216	-348.58322	1669.56348	404.89838	-102.93945	1305.70911	-372.35635	4.33395	1301.38611	793.53259	-24.85144	-5.30681	963.45142	-424.56152	127.87778	-136.36273	80.69539	83.53129	-447.29019	-109.88306	-4.61066
1006	8.375	1394.01685	-350.78156	1671.41870	405.18579	-103.89853	1309.99658	-373.13895	3.50281	1303.34326	770.11908	-23.15378	-5.29768	993.00964	-426.66760	123.18078	-104.13937	70.88972	83.37513	-470.67999	-108.27346	-4.36087
1007	8.383	1393.73865	-352.97827	1673.74072	405.57819	-104.79704	1314.54895	-373.66669	2.82711	1306.00952	746.74609	-21.56825	-5.30049	1022.83154	-426.72183	116.31255	-72.29346	61.85281	82.41624	-494.21390	-106.72342	-4.05659
1008	8.392	1393.35730	-355.16193	1676.46191	406.01971	-105.60096	1319.24780	-373.91064	2.30446	1309.29688	723.33398	-20.02121	-5.23547	1053.42236	-424.68558	107.09768	-41.01028	53.83573	80.75916	-517.96350	-105.19656	-3.80097
1009	8.400	1392.82813	-357.32684	1679.49890	406.51617	-106.27512	1323.99121	-373.90317	1.88307	1313.09460	699.74280	-18.43476	-5.09700	1085.03345	-421.33289	96.76292	-10.95209	47.15472	78.27042	-541.94922	-103.68159	-3.66103
1010	8.408	1392.09058	-359.48917	1682.76221	407.11026	-106.78133	1328.68970	-373.70920	1.49214	1317.26819	675.95258	-16.73529	-4.92110	1117.13647	-417.83459	87.59576	17.03473	42.06740	74.58327	-566.09454	-102.22672	-3.58995
1011	8.417	1391.09119	-361.69330	1686.16296	407.84711	-107.08940	1333.25830	-373.40176	1.08312	1321.65259	652.25745	-14.89789	-4.60933	1148.18274	-415.07144	81.38005	42.24075	38.70003	69.29790	-590.15015	-100.95210	-3.39886
1012	8.425	1389.80078	-363.98315	1689.61816	408.75156	-107.19156	1337.61182	-373.04330	0.63990	1326.05469	629.30365	-12.96374	-3.77957	1175.81738	-413.17191	77.82833	64.18420	37.11129	62.25705	-613.64807	-100.02690	-2.79970
1013	8.433	1388.21021	-366.35587	1693.05310	409.82593	-107.10648	1341.66748	-372.67566	0.16740	1330.27612	607.91333	-10.99830	-1.83406	1197.83093	-411.49594	74.71702	82.54575	37.38902	53.71869	-636.03137	-99.53658	-1.52588
1014	8.442	1386.31592	-368.74829	1696.40198	411.05493	-106.86742	1345.34814	-372.31781	-0.32950	1334.14343	588.87061	-8.95972	1.81253	1213.43237	-409.12427	69.84670	97.06964	39.66380	44.31850	-656.92896	-99.34659	0.53281
1015	8.450	1384.11987	-371.06836	1699.60376	412.40863	-106.50874	1348.58215	-371.97748	-0.88351	1337.50757	572.77039	-6.51222	7.71574	1223.48462	-405.60196	62.88327	107.48123	44.04939	34.84664	-676.31616	-99.18854	3.27831
1016	8.458	1381.63965	-373.23892	1702.60278	413.84885	-106.06263	1351.29871	-371.67523	-1.56122	1340.22620	560.11230	-2.99934	16.71587	1229.50049	-401.12363	55.21372	113.43210	50.53907	25.98812	-694.39673	-98.86226	6.43645
1017	8.467	1378.90979	-375.21674	1705.34888	415.33722	-105.55898	1353.42456	-371.45605	-2.37951	1342.18433	551.82764	2.19601	29.89246	1232.60400	-395.96674	48.30022	114.51074	58.84201	18.18034	-711.33167	-98.35869	9.71089
1018	8.475	1375.96460	-376.97949	1707.79688	416.83789	-105.02279	1354.88635	-371.37106	-3.23829	1343.33057	549.39655	9.09414	47.46133	1233.14282	-390.13428	42.48687	110.33121	68.18420	11.59648	-726.99292	-97.90875	13.13761
1019	8.483	1372.82520	-378.51416	1709.90967	418.31717	-104.47609	1355.61487	-371.44528	-3.96488	1343.67566	553.78149	16.95948	67.56577	1230.77441	-383.71701	37.14564	100.67102	77.23976	6.24901	-740.78503	-97.89093	17.44364
1020	8.492	1369.50269	-379.81912	1711.66016	419.74200	-103.94484	1355.55200	-371.65796	-4.42673	1343.27429	564.41687	24.77926	86.86776	1224.82153	-377.24191	31.43112	85.68863	84.50867	2.22134	-751.51740	-98.63934	23.93879
1021	8.500	1366.00903	-380.89407	1713.02405	421.07639	-103.45995	1354.66064	-371.95044	-4.59693	1342.22253	579.57147	31.94025	102.78258	1214.87622	-371.37985	24.67654	66.17023	89.17082	-0.32029	-757.51306	-100.41185	33.61952
1022	8.508	1362.36047	-381.73450	1713.96240	422.27658	-103.05069	1352.94080	-372.25531	-4.54097	1340.66272	597.41565	38.43796	114.88161	1201.33044	-366.50299	16.59887	43.55743	91.62582	-1.48405	-757.20581	-103.40293	46.02087
1023	8.517	1358.58728	-382.35178	1714.40808	423.29694	-102.74003	1350.44006	-372.52414	-4.37575	1338.77295	616.66907	44.46744	124.16265	1185.19971	-362.63376	7.91469	19.52902	92.98999	-1.77829	-749.79810	-107.66624	59.06387
1024	8.525	1354.73962	-382.77448	1714.29126	424.10715	-102.54268	1347.24988	-372.73895	-4.22775	1336.73572	636.64160	50.00687	131.62968	1167.22009	-359.58221	0.46450	-4.65765	94.17058	-1.78235	-735.32251	-113.18235	70.12711
1025	8.533	1350.88379	-383.00909	1713.62598	424.69901	-102.45975	1343.48975	-372.90918	-4.19136	1334.69983	657.02612	54.81239	137.79431	1147.35840	-357.11578	-4.15213	-28.46335	95.51292	-1.86760	-714.25946	-119.87312	77.18542
1026	8.542	1347.10107	-383.04166	1712.55249	425.06985	-102.46875	1339.29175	-373.06729	-4.30266	1332.75610	677.68152	58.62470	142.94720	1125.46252	-355.12222	-5.89354	-51.84656	96.99902	-2.17772	-687.25012	-127.30064	79.30930
1027	8.550	1343.50061	-382.91919	1711.24207	425.19650	-102.51235	1334.79309	-373.27118	-4.54652	1330.93030	698.47571	61.37131	147.39047	1102.00806	-353.54071	-5.92160	-74.95889	98.51686	-2.68447	-655.03552	-134.56895	76.79096
1028	8.558	1340.21851	-382.80896	1709.77930	425.01849	-102.49619	1330.13513	-373.59952	-4.88493	1329.19080	719.27832	63.25748	151.42970	1077.94666	-352.18011	-5.52111	-97.97003	100.00907	-3.23225	-618.46741	-140.81966	71.08771
1029	8.567	1337.38879	-382.94037	1708.16455	424.44040	-102.31027	1325.46082	-374.13025	-5.28887	1327.45691	740.03534	64.66714	155.31781	1054.03467	-350.80722	-5.46701	-120.96185	101.48782	-3.63626	-578.49329	-145.77614	64.40409
1030	8.575	1335.09644	-383.45389	1706.40405	423.35135	-101.87134	1320.90247	-374.91440	-5.76718	1325.61682	760.76440	65.96469	159.22731	1030.39722	-349.44260	-5.82372	-143.92178	102.97438	-3.83474	-536.10718	-149.71121	58.89793
1031	8.583	1333.34839	-384.30646	1704.55725	421.64792	-101.16383	1316.56494	-375.95270	-6.35634	1323.57874	781.53101	67.32687	163.21634	1006.77515	-348.31329	-6.20671	-166.82434	104.47250	-3.93623	-492.30978	-152.96196	55.89261
1032	8.592	1332.09546	-385.35107	1702.69263	419.25259	-100.26015	1312.52271	-377.18399	-7.07265	1321.33582	802.50439	68.65771	167.17767	983.12549	-347.42889	-6.36833	-189.68716	105.98865	-4.09217	-448.15070	-155.52579	55.55342
1033	8.600	1331.27319	-386.47717	1700.84229	416.14392	-99.30571	1308.83350	-378.50592	-7.89520	1318.97217	823.94012	69.70042	170.86057	959.69360	-346.51337	-6.42399	-212.54834	107.53384	-4.34887	-404.82968	-157.18123	57.26630
1034	8.608	1330.81665	-387.64807	1699.02905	412.42438	-98.45203	1305.56445	-379.81888	-8.78545	1316.60730	846.04669	70.25178	173.97916	936.62793	-345.36032	-6.58396	-235.41718	109.10060	-4.63324	-363.68552	-158.02602	60.44517
1035	8.617	1330.65051	-388.87256	1697.30420	408.39709	-97.75243	1302.81787	-381.06281	-9.70173	1314.33252	868.91370	70.22497	176.25806	913.85083	-343.97086	-6.91050	-258.27264	110.65498	-4.85895	-325.84723	-158.64249	64.90307
1036	8.625	1330.68481	-390.17123	1695.74377	404.53375	-97.10481	1300.73352	-382.23447	-10.61000	1312.18286	892.53241	69.61630	177.44400	891.19324	-342.41537	-7.32349	-281.10809	112.16389	-5.01716	-291.62170	-159.49188	70.36403
1037	8.633	1330.81360	-391.51556	1694.42651	401.27502	-96.31219	1299.45117	-383.38098	-11.49226	1310.15137	916.82800	68.47263	177.40849	868.52771	-340.73056	-7.72625	-303.96005	113.59589	-5.16627	-260.23242	-160.34824	75.97084
1038	8.642	1330.92493	-392.80334	1693.41992	398.80667	-95.21506	1299.05310	-384.57098	-12.33829	1308.22913	941.66095	66.84795	176.25188	845.84454	-338.91150	-8.10216	-326.88910	114.90677	-5.36189	-230.36403	-160.62296	80.60373
1039	8.650	1330.93579	-393.93286	1692.76953	397.00760	-93.78820	1299.53711	-385.86490	-13.12046	1306.44958	966.81128	64.79037	174.27602	823.17358	-336.97522	-8.47634	-349.94763	116.12410	-5.59792	-201.01273	-160.10150	83.53934
1040	8.658	1330.81885	-394.87793	1692.49377	395.59180	-92.14014	1300.83862	-387.30243	-13.77270	1304.91040	991.97870	62.31769	171.81400	800.41211	-335.04416	-8.79256	-373.16290	117.39600	-5.79873	-171.78064	-159.09695	84.72435
1041	8.667	1330.59131	-395.66830	1692.59155	394.29977	-90.44036	1302.86365	-388.89777	-14.19998	1303.75708	1016.80493	59.37999	168.99292	777.33228	-333.30783	-8.90275	-396.52179	118.85201	-5.86427	-142.49640	-158.01794	84.62842
1042	8.675	1330.28613	-396.32233	1693.06714	393.01160	-88.84209	1305.50635	-390.61954	-14.31799	1303.13855	1040.97583	55.84962	165.53781	753.80670	-331.84244	-8.74137	-419.97275	120.50199	-5.73204	-112.87265	-157.06947	83.91285
1043	8.683	1329.93921	-396.82501	1693.93994	391.75568	-87.44267	1308.65454	-392.37543	-14.10157	1303.16455	1064.42188	51.47708	160.72978	729.95709	-330.50424	-8.44481	-443.46570	122.30261	-5.42643	-82.74323	-156.33389	83.09964
1044	8.692	1329.59521	-397.18097	1695.20264	390.65387	-86.28017	1312.19080	-394.03638	-13.60880	1303.88269	1087.46643	45.94695	153.67899	706.02374	-329.07425	-8.19071	-466.99976	124.20011	-5.07046	-52.46289	-155.89290	82.43288
1045	8.700	1329.31104	-397.45691	1696.78870	389.84769	-85.34927	1315.99146	-395.48099	-12.95533	1305.27112	1110.71741	39.18832	143.93929	682.13062	-327.47546	-7.99644	-490.62775	126.11745	-4.80593	-22.81592	-155.76935	81.96404
1046	8.708	1329.13818	-397.72855	1698.60034	389.43268	-84.62601	1319.93176	-396.62396	-12.26355	1307.24548	1134.66028	31.61774	132.11072	658.25220	-325.77042	-7.79899	-514.38770	127.99283	-4.66853	5.36053	-155.83304	81.60110
1047	8.717	1329.09888	-398.00583	1700.54419	389.41827	-84.08650	1323.89612	-397.43298	-11.62460	1309.68604	1159.22668	23.97719	119.88551	634.34717	-324.02924	-7.61290	-538.24402	129.82323	-4.57918	31.24802	-155.84875	80.93974
1048	8.725	1329.18335	-398.24323	1702.52991	389.73077	-83.70747	1327.78369	-397.93735	-11.07836	1312.47412	1183.61743	16.92276	109.23184	610.43365	-322.29343	-7.45970	-562.12677	131.66281	-4.45711	53.93283	-155.63100	79.14442
1049	8.733	1329.36316	-398.40662	1704.46216	390.25656	-83.46378	1331.50256	-398.21271	-10.61356	1315.50391	1206.36060	10.72257	101.03697	586.61975	-320.57797	-7.22252	-585.96826	133.59396	-4.29057	72.58151	-155.16733	75.25847
1050	8.742	1329.60205	-398.50229	1706.25085	390.89206	-83.33350	1334.96680	-398.34396	-10.18304	1318.66333	1225.59558	5.31199	94.33788	563.16431	-318.85745	-6.66195	-609.64081	135.69270	-4.06949	86.74631	-154.65359	68.80552
1051	8.750	1329.85999	-398.54886	1707.82715	391.56750	-83.30032	1338.10144	-398.39594	-9.72231	1321.80969	1239.80664	0.46243	87.08868	540.47717	-317.10632	-5.54124	-632.89001	138.00278	-3.63775	96.33594	-154.46703	60.12249
1052	8.758	1330.09595	-398.54257	1709.14905	392.24405	-83.34927	1340.84497	-398.41125	-9.17273	1324.76514	1248.71729	-4.23771	77.87415	519.04919	-315.34839	-3.73331	-655.38672	140.48795	-2.64274	101.33655	-155.05804	50.10102
1053	8.767	1330.27368	-398.44702	1710.18982	392.90030	-83.46207	1343.14282	-398.42712	-8.50884	1327.33179	1253.31702	-9.21621	66.93315	499.39044	-313.66281	-1.20954	-676.87543	143.00314	-0.71696	101.62299	-156.73540	39.61051
1054	8.775	1330.36951	-398.21527	1710.90137	393.52594	-83.61592	1344.93762	-398.48608	-7.75705	1329.31860	1254.89392	-14.59710	55.57607	481.88794	-312.29056	2.24559	-697.23126	145.38702	2.26468	96.95175	-159.44658	29.19676
1055	8.783	1330.37329	-397.81400	1711.21899	394.12411	-83.78417	1346.16870	-398.62704	-6.99501	1330.57373	1254.03662	-20.04494	44.91933	466.62967	-311.87457	7.53667	-716.35498	147.56824	6.11926	87.21335	-162.70256	19.32150
1056	8.792	1330.27356	-397.21451	1711.12244	394.70917	-83.93784	1346.77344	-398.86774	-6.34090	1331.01025	1250.23645	-24.66371	35.36610	453.81458	-313.33481	16.19186	-734.02502	149.54216	10.49558	72.81213	-165.64482	10.75842
1057	8.800	1330.04895	-396.38107	1710.64380	395.29535	-84.04765	1346.68835	-399.19385	-5.94242	1330.62720	1242.46191	-27.46306	26.77237	444.63617	-317.08856	29.07799	-749.80072	151.36963	15.12533	54.64764	-167.28452	4.49622
1058	8.808	1329.67847	-395.29056	1709.80200	395.88812	-84.08637	1345.85754	-399.55530	-5.93990	1329.53455	1230.21826	-28.23222	18.84871	440.97260	-322.60950	45.16263	-762.99927	153.25706	20.13091	33.65411	-167.12256	1.04372
1059	8.817	1329.15857	-393.95969	1708.58093	396.47925	-84.03172	1344.25024	-399.87213	-6.38937	1327.96924	1213.90930	-27.58933	11.74205	443.76544	-329.03043	61.99691	-772.71039	155.48666	26.16173	10.66473	-165.65189	-0.12640
1060	8.825	1328.50781	-392.44360	1706.95471	397.04407	-83.86713	1341.87878	-400.06277	-7.20741	1326.25134	1194.48120	-26.33272	6.12383	452.28696	-335.79977	77.25648	-777.82996	158.23456	33.98245	-13.27490	-163.83090	-0.25383
1061	8.833	1327.76904	-390.82281	1704.89697	397.54318	-83.58705	1338.80371	-400.08316	-8.19802	1324.67688	1172.93115	-24.91925	2.52010	464.91144	-342.65976	89.71976	-777.32690	161.53410	43.61031	-37.10168	-162.15271	-0.37149
1062	8.842	1327.01111	-389.19244	1702.39075	397.92914	-83.20424	1335.13281	-399.94223	-9.13123	1323.43408	1150.06079	-23.37165	0.78394	480.08649	-349.37488	99.26264	-770.81049	165.28452	53.89927	-60.40167	-160.57758	-0.79703
1063	8.850	1326.31689	-387.62390	1699.47900	398.15186	-82.74115	1331.01807	-399.69751	-9.81963	1322.57007	1126.56860	-21.63092	0.24066	496.77957	-355.62335	106.35680	-758.76672	169.21307	63.17328	-83.41457	-159.02812	-1.39913
1064	8.858	1325.76746	-386.14246	1696.29041	398.16080	-82.21363	1326.63965	-399.45773	-10.16840	1321.98608	1103.00244	-19.80553	0.11374	514.48035	-361.11044	111.63699	-742.04333	172.94695	70.19565	-106.40695	-157.54642	-2.03185
1065	8.867	1325.43787	-384.77063	1692.96887	397.90302	-81.63219	1322.17480	-399.38446	-10.17654	1321.48804	1079.59326	-18.03422	-0.14677	532.97430	-365.73499	115.72611	-721.28607	176.09264	74.46931	-129.36726	-156.12537	-2.62500
1066	8.875	1325.38611	-383.56113	1689.60181	397.31488	-81.02039	1317.76880	-399.66306	-9.88407	1320.88318	1056.34912	-16.38426	-0.71080	552.10144	-369.59943	119.17424	-696.93628	178.22227	75.95255	-152.21271	-154.65408	-3.10928
1067	8.883	1325.63184	-382.56845	1686.23572	396.30643	-80.42813	1313.52100	-400.44153	-9.31982	1320.04797	1033.22693	-14.90455	-1.44077	571.66296	-372.89529	122.36868	-669.44775	178.93980	74.90525	-174.98000	-153.05598	-3.45805
1068	8.892	1326.15222	-381.82236	1682.90149	394.75076	-79.92052	1309.48779	-401.76083	-8.50291	1318.93970	1010.21075	-13.56858	-2.12428	591.47711	-375.80908	125.44936	-639.36444	178.04422	72.01967	-197.75143	-151.39377	-3.71948
1069	8.900	1326.89954	-381.33469	1679.60632	392.50323	-79.54558	1305.69922	-403.50595	-7.46551	1317.58142	987.33044	-12.19227	-2.67870	611.48840	-378.45474	128.32458	-607.29419	175.57407	68.38678	-220.56801	-149.78606	-3.91726
1070	8.908	1327.81079	-381.08893	1676.36182	389.46329	-79.30605	1302.18762	-405.42438	-6.26723	1316.02942	964.62689	-10.58639	-3.19145	631.84033	-380.79825	130.76111	-573.84070	171.66498	65.09684	-243.43817	-148.24445	-4.01877
1071	8.917	1328.80298	-381.02774	1673.22656	385.65802	-79.17052	1299.02136	-407.24445	-5.02855	1314.34424	942.07678	-8.74978	-3.76299	652.82416	-382.66318	132.48924	-539.48553	166.44946	62.81588	-266.33072	-146.65062	-4.04671
1072	8.925	1329.78198	-381.08884	1670.29419	381.30319	-79.14018	1296.32532	-408.80975	-3.94886	1312.58594	919.55475	-6.82782	-4.35307	674.68988	-383.90335	133.31322	-504.49963	160.09364	61.70830	-289.18134	-144.88579	-4.11050
1073	8.933	1330.66089	-381.22583	1667.67188	376.77402	-79.31595	1294.25830	-410.11292	-3.23781	1310.81909	896.93982	-4.94494	-4.85030	697.44342	-384.60739	133.19687	-469.03336	152.83746	61.72641	-311.96176	-142.96246	-4.28191
1074	8.942	1331.36755	-381.38391	1665.47546	372.46094	-79.87167	1292.95557	-411.24817	-3.00068	1309.10217	874.22845	-3.11458	-5.21339	720.88391	-385.06985	132.23303	-433.36200	145.06729	62.99661	-334.72751	-141.00949	-4.51772
1075	8.950	1331.85071	-381.50656	1663.79651	368.60403	-80.93810	1292.48157	-412.35678	-3.18127	1307.48059	851.45972	-1.26738	-5.46974	744.94165	-385.49646	130.47366	-398.04135	137.36548	65.86664	-357.56107	-139.12653	-4.71981
1076	8.958	1332.09058	-381.57220	1662.66858	365.24216	-82.50206	1292.83325	-413.57101	-3.59806	1306.01282	828.60583	0.63665	-5.64703	769.86938	-385.84766	127.85792	-363.74237	130.25208	70.38812	-380.49265	-137.32294	-4.81615
1077	8.967	1332.10352	-381.60580	1662.08069	362.29932	-84.39154	1293.97229	-414.96289	-4.03505	1304.80664	805.61841	2.52361	-5.75740	795.95142	-386.08984	124.41183	-330.81177	123.76366	75.81404	-403.52438	-135.55508	-4.80894
1078	8.975	1331.93518	-381.65369	1661.99939	359.70361	-86.34807	1295.84363	-416.52356	-4.32270	1304.02893	782.47717	4.29907	-5.81874	823.16882	-386.41068	120.41514	-298.99323	117.44227	80.90468	-426.68250	-133.75954	-4.76527
1079	8.983	1331.64722	-381.74411	1662.37390	357.44510	-88.13591	1298.37231	-418.17389	-4.36956	1303.88062	759.14105	6.00011	-5.83885	851.24591	-386.99918	116.24493	-267.74106	110.82582	84.71883	-449.99622	-131.93614	-4.71588
1080	8.992	1331.30566	-381.87164	1663.13965	355.56210	-89.61195	1301.46265	-419.79111	-4.15274	1304.54089	735.57233	7.77750	-5.78708	879.85632	-387.69669	112.07375	-236.84164	103.89212	86.95974	-473.46982	-130.17657	-4.60778
1081	9.000	1330.97363	-382.00513	1664.22632	354.09775	-90.72929	1305.00891	-421.23837	-3.69292	1306.08533	711.85010	9.69398	-5.66931	908.73456	-387.90714	107.69424	-206.52460	97.02904	87.75328	-497.08905	-128.52699	-4.40997
1082	9.008	1330.70422	-382.09409	1665.56445	353.06174	-91.50366	1308.90637	-422.40076	-3.03321	1308.45044	688.16437	11.58231	-5.58061	937.73120	-386.82648	102.56219	-176.97964	90.68425	87.33927	-520.82690	-126.93486	-4.16920
1083	9.017	1330.54236	-382.07864	1667.08569	352.41214	-91.97455	1313.05164	-423.23029	-2.23104	1311.49377	664.61627	13.25726	-5.56085	966.88708	-383.84335	96.08527	-148.12592	85.14738	85.91787	-544.64331	-125.36726	-3.92935
1084	9.025	1330.53210	-381.91110	1668.72607	352.06375	-92.18134	1317.33337	-423.76501	-1.35671	1315.06458	641.08490	14.79087	-5.52008	996.47852	-378.84570	88.11131	-119.99551	80.62144	83.57249	-568.50848	-123.82564	-3.70972
1085	9.033	1330.71045	-381.56915	1670.42688	351.92258	-92.15949	1321.62805	-424.09930	-0.49253	1319.02417	617.41516	16.39637	-5.38718	1026.76135	-372.29877	79.35590	-93.08246	77.34081	80.18069	-592.43176	-122.27707	-3.54405
1086	9.042	1331.09119	-381.04993	1672.12976	351.92609	-91.94142	1325.80872	-424.33984	0.26540	1323.23901	593.71375	18.17927	-5.13298	1057.30334	-365.13739	71.27290	-68.15375	75.54813	75.42739	-616.41357	-120.71222	-3.42746
1087	9.050	1331.65503	-380.35669	1673.77173	352.06708	-91.55505	1329.76001	-424.57507	0.80965	1327.56763	570.45264	20.11053	-4.59914	1086.48120	-358.36993	65.05191	-45.85391	75.41161	69.00960	-640.32227	-119.22797	-3.24146
1088	9.058	1332.35449	-379.48196	1675.29224	352.38684	-91.03053	1333.38965	-424.85388	1.04406	1331.84497	548.34155	22.12590	-3.44804	1111.89392	-352.40765	60.43546	-26.58057	77.02219	60.86805	-663.81799	-117.94733	-2.76006
1089	9.067	1333.11963	-378.39337	1676.63879	352.93802	-90.40579	1336.63000	-425.18143	0.93001	1335.87488	528.04590	24.22213	-1.28398	1131.59741	-346.74072	55.80522	-10.62204	80.46284	51.28492	-686.47437	-116.85841	-1.70473
1090	9.075	1333.87024	-377.04599	1677.76392	353.74115	-89.71671	1339.43042	-425.54016	0.52144	1339.43457	509.94519	26.63765	2.33794	1145.10620	-340.49921	49.74890	1.69427	85.83476	40.83688	-708.04431	-115.82574	0.13707
1091	9.083	1334.53943	-375.42410	1678.62109	354.76801	-88.98703	1341.75012	-425.92117	-0.05611	1342.30164	494.20117	30.08785	8.23985	1153.26941	-333.36292	42.34861	9.93735	93.15874	30.24219	-728.53503	-114.74566	2.76799
1092	9.092	1335.09277	-373.56540	1679.16870	355.95880	-88.23071	1343.55347	-426.33804	-0.65324	1344.30933	481.36475	35.62434	17.95836	1157.33447	-325.73254	34.72386	13.59818	102.17049	20.21406	-748.00378	-113.58742	5.97656
1093	9.100	1335.52332	-371.52820	1679.37305	357.24634	-87.45781	1344.80139	-426.81314	-1.11804	1345.40991	473.07813	43.88821	33.08630	1158.06250	-318.13428	27.60684	12.19739	112.12003	11.46238	-766.42261	-112.32085	9.46908
1094	9.108	1335.82458	-369.34332	1679.20557	358.56641	-86.67763	1345.44507	-427.36053	-1.32272	1345.67908	471.53452	54.35443	53.32320	1155.33276	-310.90543	20.74902	5.40414	121.70870	4.74530	-783.67596	-110.89510	13.02944
1095	9.117	1335.97559	-367.01587	1678.64441	359.85913	-85.90114	1345.42969	-427.98026	-1.21149	1345.25342	477.67996	65.44005	75.33405	1148.38696	-304.44446	13.66348	-6.88129	129.44629	0.59930	-799.38171	-109.28672	16.75156
1096	9.125	1335.95593	-364.55981	1677.67712	361.06223	-85.14870	1344.70654	-428.64868	-0.80892	1344.28040	490.33908	75.55053	94.66714	1136.58325	-299.24045	6.61729	-24.34641	134.51974	-1.17715	-812.59839	-107.55566	21.28155
1097	9.133	1335.76660	-362.01379	1676.30212	362.10153	-84.46184	1343.24915	-429.30701	-0.18300	1342.91187	507.26505	84.13177	109.07674	1120.07446	-295.46341	0.68010	-45.88812	137.32928	-1.52223	-821.88452	-105.89119	27.68359
1098	9.142	1335.43140	-359.43436	1674.52795	362.89551	-83.90425	1341.07251	-429.87140	0.58722	1341.30554	526.57092	91.70749	119.47650	1099.84082	-292.81384	-3.18893	-69.64456	138.95901	-1.43599	-825.84961	-104.58245	36.68479
1099	9.150	1334.99377	-356.88083	1672.37549	363.38123	-83.54306	1338.25134	-430.26907	1.43208	1339.60950	547.18231	98.95827	127.98808	1077.19128	-290.88269	-4.93741	-93.87576	140.30620	-1.46300	-823.70581	-103.92101	47.87567
1100	9.158	1334.52319	-354.39853	1669.88318	363.54324	-83.41934	1334.91943	-430.47720	2.31126	1337.93738	568.55811	105.96292	135.90282	1053.27100	-289.44843	-5.26478	-117.72711	141.77606	-1.73289	-815.31226	-104.23578	59.73556
1101	9.167	1334.11450	-352.01285	1667.11340	363.42136	-83.52280	1331.24414	-430.54224	3.21440	1336.33020	590.38440	112.29529	143.34978	1028.84778	-288.38574	-4.96693	-141.11368	143.43282	-2.18658	-800.84357	-105.92374	70.32298
1102	9.175	1333.86963	-349.73846	1664.15186	363.08282	-83.78419	1327.39490	-430.57263	4.12380	1334.72888	612.46918	117.51647	149.95651	1004.41882	-287.43771	-4.63277	-164.24902	145.20296	-2.70980	-780.56458	-109.06826	77.85464
1103	9.183	1333.86682	-347.58759	1661.09229	362.57227	-84.09103	1323.52515	-430.71268	4.97764	1333.00500	634.73242	121.43404	155.40915	980.37457	-286.22318	-4.62961	-187.33890	147.00699	-3.19266	-754.84583	-112.98324	81.09959
1104	9.192	1334.14246	-345.56396	1658.01831	361.86810	-84.31514	1319.75964	-431.10626	5.69133	1331.04578	657.16589	124.09748	159.67075	956.89307	-284.54224	-5.02275	-210.46613	148.81779	-3.57110	-724.21704	-116.51322	79.90412
1105	9.200	1334.69275	-343.64465	1655.00195	360.86874	-84.34054	1316.18140	-431.85846	6.21213	1328.80725	679.75732	125.75857	162.98358	933.83862	-282.54596	-5.61359	-233.59799	150.63574	-3.85836	-689.35083	-118.91460	75.51980
1106	9.208	1335.48376	-341.77548	1652.11487	359.41391	-84.09879	1312.83215	-433.00006	6.53910	1326.31506	702.47382	126.78516	165.72934	910.95721	-280.52994	-6.17784	-256.66226	152.43916	-4.12650	-651.05615	-120.22939	70.12213
1107	9.217	1336.45776	-339.89316	1649.42847	357.34689	-83.60560	1309.73315	-434.47198	6.71168	1323.64746	725.30487	127.48401	168.25626	888.11700	-278.67773	-6.63645	-279.62323	154.19308	-4.42333	-610.28784	-120.83235	65.74529
1108	9.225	1337.54236	-337.94675	1647.00342	354.61572	-82.95781	1306.91785	-436.14896	6.79640	1320.90283	748.29211	128.01402	170.78506	865.29980	-277.01926	-7.03379	-302.50162	155.87318	-4.73122	-568.05695	-120.92101	63.46475
1109	9.233	1338.66101	-335.90436	1644.89087	351.36823	-82.27389	1304.46045	-437.88800	6.87034	1318.16028	771.55835	128.40990	173.33069	842.47156	-275.50272	-7.41311	-325.34109	157.46490	-5.02148	-525.31104	-120.49867	63.26536
1110	9.242	1339.73730	-333.75409	1643.13989	347.94666	-81.61392	1302.48157	-439.56586	7.00478	1315.46008	795.31689	128.57536	175.62949	819.60114	-274.02246	-7.75452	-348.18185	158.98428	-5.27862	-482.97290	-119.60876	64.49287
1111	9.250	1340.70081	-331.49542	1641.79993	344.73792	-80.94464	1301.11377	-441.09857	7.24952	1312.80994	819.78723	128.33383	177.24052	796.76001	-272.43524	-8.04524	-371.06509	160.49289	-5.46539	-442.00720	-118.48450	66.56191
1112	9.258	1341.50403	-329.12961	1640.91248	341.98535	-80.18794	1300.44580	-442.45444	7.61441	1310.21204	845.06506	127.56517	177.77615	774.06262	-270.62823	-8.35449	-394.02646	162.03662	-5.54026	-403.23651	-117.54013	69.41231
1113	9.267	1342.14001	-326.67010	1640.49744	339.71948	-79.30249	1300.49255	-443.65344	8.07597	1307.70093	871.08508	126.24216	177.03136	751.47620	-268.60950	-8.75888	-417.08020	163.59253	-5.51749	-366.95819	-117.09229	73.18752
1114	9.275	1342.64282	-324.15271	1640.54504	337.84116	-78.31967	1301.21362	-444.75082	8.62069	1305.37451	897.69177	124.39417	174.99924	728.75507	-266.55051	-9.18977	-440.24020	165.09763	-5.48966	-332.79166	-116.98485	77.44664
1115	9.283	1343.06738	-321.61676	1641.02112	336.25323	-77.31908	1302.54956	-445.80847	9.27805	1303.39685	924.69141	122.08105	171.86121	705.64563	-264.67896	-9.44547	-463.53949	166.49780	-5.56382	-300.00531	-116.69070	81.03149
1116	9.292	1343.47192	-319.08359	1641.87952	334.93365	-76.37977	1304.43652	-446.85779	10.10143	1301.96326	951.79639	119.28582	167.89331	682.11621	-263.10315	-9.38345	-486.98593	167.82512	-5.72755	-267.98358	-115.87447	82.84844
1117	9.300	1343.91577	-316.56543	1643.06592	333.92410	-75.54845	1306.80457	-447.87079	11.11987	1301.24756	978.59937	115.82268	163.22403	658.34125	-261.75180	-9.06446	-510.51367	169.22392	-5.81827	-236.39224	-114.69722	82.59286
1118	9.308	1344.45801	-314.07892	1644.51477	333.27643	-74.84450	1309.57446	-448.76749	12.31192	1301.35681	1004.73425	111.40749	157.57678	634.52252	-260.45587	-8.69011	-534.01917	170.85080	-5.67043	-205.04996	-113.55087	80.73605
1119	9.317	1345.14746	-311.63907	1646.14966	333.01563	-74.28699	1312.65503	-449.45132	13.61124	1302.30713	1030.13794	105.75114	150.27373	610.71912	-259.09940	-8.39422	-557.45508	172.77859	-5.27073	-173.82779	-112.67393	78.03947
1120	9.325	1346.01794	-309.25409	1647.89331	333.13571	-73.90997	1315.94702	-449.84009	14.92958	1304.02722	1055.22217	98.61439	140.65298	586.84393	-257.67899	-8.14408	-580.89130	174.91521	-4.77588	-142.77794	-112.08310	75.08118
1121	9.333	1347.08740	-306.93149	1649.67236	333.60919	-73.74979	1319.35022	-449.88635	16.19171	1306.38232	1080.71692	90.01703	128.77237	562.83081	-256.22375	-7.85599	-604.45734	177.02354	-4.37062	-112.33009	-111.73621	72.03411
1122	9.342	1348.35669	-304.68329	1651.41577	334.39331	-73.82246	1322.77087	-449.59503	17.35951	1309.20764	1107.06885	80.49249	115.92733	538.75482	-254.72034	-7.52154	-628.20233	178.95151	-4.11449	-83.27266	-111.63501	68.72498
1123	9.350	1349.80347	-302.52258	1653.05640	335.43372	-74.11787	1326.12659	-449.02890	18.43124	1312.33411	1133.74097	70.93993	104.25360	514.80597	-253.13702	-7.16107	-652.03894	180.77107	-3.95273	-56.56715	-111.75566	64.76906
1124	9.358	1351.37427	-300.45755	1654.53735	336.67255	-74.61230	1329.34607	-448.29199	19.43320	1315.59412	1159.00378	62.07082	95.23988	491.24609	-251.51605	-6.68979	-675.76147	182.66747	-3.77971	-33.21228	-112.02635	59.66904
1125	9.367	1352.99304	-298.49799	1655.81555	338.05853	-75.27737	1332.35999	-447.49332	20.41066	1318.80774	1180.60498	53.97813	88.35365	468.44025	-249.99396	-5.91974	-699.02954	184.82332	-3.39387	-14.12482	-112.49676	53.02071
1126	9.375	1354.58154	-296.65857	1656.85754	339.55069	-76.07665	1335.08899	-446.71130	21.41356	1321.77649	1196.90967	46.21902	81.43904	446.83783	-248.72522	-4.69405	-721.41168	187.35500	-2.45980	-0.00854	-113.42682	44.77709
1127	9.383	1356.07178	-294.94049	1657.62659	341.11383	-76.96262	1337.44421	-445.98749	22.47701	1324.29968	1207.47681	38.30805	72.78947	426.78503	-247.87973	-2.90477	-742.55652	190.18442	-0.65799	8.65701	-115.15130	35.33641
1128	9.392	1357.41125	-293.32993	1658.07495	342.71597	-77.87817	1339.33569	-445.34717	23.59688	1326.20630	1212.75183	30.07956	62.63374	408.33484	-247.75201	-0.25793	-762.30615	193.00323	2.07389	11.55032	-117.87057	25.40716
1129	9.400	1358.57214	-291.82642	1658.15649	344.32938	-78.76268	1340.67725	-444.81143	24.71454	1327.38672	1213.44336	21.55068	52.34571	391.47565	-248.87920	4.09390	-780.64508	195.47186	5.49055	8.53076	-121.42274	15.88869
1130	9.408	1359.54736	-290.44965	1657.84436	345.93127	-79.56480	1341.39075	-444.37491	25.72513	1327.80261	1210.02905	12.73358	42.66163	376.90802	-252.05215	11.61513	-797.59424	197.44435	9.26044	-0.23749	-125.09394	7.89222
1131	9.417	1360.33350	-289.21582	1657.13208	347.50397	-80.25256	1341.41467	-443.97089	26.49213	1327.48877	1202.50891	3.89438	33.25880	366.47272	-258.02435	23.56252	-813.08020	199.06888	13.31466	-14.29926	-127.74059	2.48556
1132	9.425	1360.92236	-288.12286	1656.01941	349.03619	-80.81456	1340.70886	-443.47675	26.86649	1326.57983	1190.58984	-4.14727	23.78554	362.25134	-266.96317	39.60931	-826.65240	200.78589	18.13697	-33.05823	-128.49391	-0.01555
1133	9.433	1361.30750	-287.14874	1654.51038	350.52435	-81.25672	1339.25891	-442.77502	26.76683	1325.31641	1174.32654	-10.22626	14.75931	365.14844	-278.17014	57.45428	-837.14294	203.10136	24.69174	-55.49423	-127.50351	-0.45332
1134	9.442	1361.49231	-286.25278	1652.62061	351.97025	-81.59757	1337.08569	-441.81940	26.28193	1323.97986	1154.55078	-13.45446	7.41299	374.48856	-290.45239	74.13624	-842.83099	206.12003	33.72183	-79.79388	-125.66963	-0.27298
1135	9.450	1361.49829	-285.39081	1650.37891	353.37378	-81.86652	1334.25439	-440.65149	25.63460	1322.80066	1132.50671	-13.80503	2.70366	388.66486	-302.79361	87.75235	-842.30310	209.34964	44.79683	-104.07953	-123.73476	-0.48370
1136	9.458	1361.37244	-284.54233	1647.83020	354.72449	-82.09738	1330.88281	-439.37347	25.02034	1321.90173	1109.27515	-12.16458	0.53014	405.97192	-314.67966	98.03870	-835.17957	212.13425	56.15528	-127.55342	-121.97601	-1.19717
1137	9.467	1361.18311	-283.71777	1645.03625	355.99084	-82.31178	1327.13452	-438.10770	24.50677	1321.27954	1085.61096	-9.73916	-0.05409	425.13745	-325.94009	105.76974	-821.99670	214.13934	65.76569	-150.47226	-120.44276	-2.03981
1138	9.475	1361.00293	-282.94092	1642.07581	357.10168	-82.51118	1323.18982	-436.97171	24.06557	1320.80188	1061.94897	-7.36292	-0.11885	445.45404	-336.48010	111.90648	-803.58911	215.35544	72.54853	-173.31757	-119.08379	-2.71695
1139	9.483	1360.89417	-282.23489	1639.04590	357.93048	-82.68217	1319.20593	-436.08249	23.69289	1320.24341	1038.43567	-5.30558	-0.36928	466.60779	-346.20358	117.14559	-780.66931	215.86057	76.52917	-196.31973	-117.75420	-3.15765
1140	9.492	1360.89087	-281.61285	1636.05396	358.30164	-82.79857	1315.28894	-435.56110	23.50413	1319.37415	1015.09363	-3.51655	-1.01015	488.41556	-355.07904	121.87284	-753.81732	215.57109	78.11598	-219.47156	-116.30898	-3.41649
1141	9.500	1360.98230	-281.06256	1633.19617	358.02356	-82.81953	1311.48706	-435.49957	23.67066	1318.05432	991.95569	-1.89611	-1.86575	510.68524	-363.16962	126.24403	-723.61786	214.12502	77.60763	-242.66901	-114.73065	-3.60974
1142	9.508	1361.11975	-280.54944	1630.54956	356.93738	-82.70099	1307.81409	-435.91492	24.25597	1316.28748	969.01312	-0.36962	-2.64955	533.25067	-370.56595	130.23683	-690.71326	211.12479	75.39594	-265.80353	-113.10564	-3.85246
1143	9.517	1361.24927	-280.04248	1628.18384	354.97470	-82.43425	1304.29553	-436.73257	25.13401	1314.21545	946.18579	1.18156	-3.22081	556.04016	-377.30496	133.70827	-655.77283	206.47852	72.27388	-288.80286	-111.48724	-4.16046
1144	9.525	1361.33374	-279.53174	1626.16833	352.20731	-82.10001	1301.01233	-437.79340	26.06090	1312.04712	923.41467	2.86415	-3.66483	579.08154	-383.36859	136.50215	-619.42212	200.38333	69.23144	-311.66522	-109.84520	-4.44498
1145	9.533	1361.35486	-279.02481	1624.56714	348.85153	-81.88873	1298.11133	-438.89322	26.80157	1309.96167	900.70166	4.63729	-4.13548	602.49188	-388.72504	138.52039	-582.12671	193.09251	66.98463	-334.46292	-108.13071	-4.64212
1146	9.542	1361.30493	-278.53503	1623.42554	345.20538	-82.04820	1295.76831	-439.86560	27.18797	1308.04773	878.05054	6.39173	-4.65807	626.48431	-393.32880	139.68463	-544.12463	184.82750	65.81693	-357.27277	-106.33067	-4.79266
1147	9.550	1361.17688	-278.07031	1622.76428	341.55936	-82.78258	1294.12537	-440.64948	27.12700	1306.29407	855.39404	8.10021	-5.13557	651.34564	-397.11826	139.88698	-505.55219	175.85881	65.82137	-380.11285	-104.47793	-4.95216
1148	9.558	1360.95874	-277.62872	1622.58606	338.14706	-84.16127	1293.24744	-441.29218	26.61671	1304.64050	832.62543	9.80428	-5.48759	677.30078	-400.12833	139.06190	-466.68304	166.63261	67.20290	-402.97470	-102.65247	-5.09348
1149	9.567	1360.64111	-277.20740	1622.88110	335.14783	-86.07620	1293.12866	-441.90582	25.74095	1303.06592	809.69983	11.54499	-5.72911	704.32031	-402.63062	137.32683	-428.01843	157.73845	70.23747	-425.89270	-100.90686	-5.15649
1150	9.575	1360.23413	-276.82019	1623.62927	332.69397	-88.26418	1293.72778	-442.60696	24.61827	1301.64465	786.60339	13.34767	-5.92870	732.15521	-405.02673	134.96545	-390.09415	149.58110	74.80652	-448.94678	-99.18293	-5.13634
1151	9.583	1359.77295	-276.49478	1624.80200	330.84488	-90.39244	1294.99133	-443.46432	23.35116	1300.53101	763.28833	15.22608	-6.10619	760.60376	-407.54376	132.21547	-353.13766	142.07597	80.09300	-472.19128	-97.39694	-5.06998
1152	9.592	1359.30762	-276.24728	1626.36169	329.56012	-92.18626	1296.85266	-444.47089	22.02332	1299.90540	739.75940	17.18828	-6.20074	789.65436	-410.05618	129.11476	-316.92288	134.79680	84.98035	-495.60504	-95.56218	-4.97878
1153	9.600	1358.88928	-276.07556	1628.26050	328.72629	-93.53493	1299.22876	-445.54144	20.72160	1299.92163	716.13538	19.21545	-6.15202	819.34210	-412.17172	125.54690	-281.08157	127.42877	88.69265	-519.12622	-93.74461	-4.86801
1154	9.608	1358.56250	-275.97681	1630.44104	328.22498	-94.49458	1302.03027	-446.53790	19.53038	1300.67468	692.54510	21.22531	-5.98624	849.48499	-413.44058	121.34461	-245.56738	120.03682	90.97865	-542.72089	-91.96984	-4.75065
1155	9.617	1358.35779	-275.95749	1632.83997	327.98087	-95.20044	1305.17505	-447.32047	18.50286	1302.19312	669.00653	23.11739	-5.80714	879.69238	-413.40707	116.24859	-210.66733	112.95215	91.91171	-566.40173	-90.23374	-4.63780
1156	9.625	1358.29297	-276.03024	1635.39221	327.95532	-95.77706	1308.59216	-447.79980	17.64395	1304.44336	645.43646	24.85354	-5.69878	909.74158	-411.58508	109.82783	-176.64725	106.48317	91.65104	-590.18298	-88.53139	-4.52521
1157	9.633	1358.37158	-276.20670	1638.03003	328.11066	-96.29029	1312.21423	-447.96039	16.91250	1307.34155	621.74719	26.47321	-5.64232	939.83777	-407.71783	101.69332	-143.68622	100.77625	90.26450	-614.05621	-86.85889	-4.39366
1158	9.642	1358.57947	-276.49167	1640.68176	328.39648	-96.74309	1315.97083	-447.85062	16.24094	1310.76929	597.90576	28.05563	-5.56154	970.50879	-402.12854	91.97779	-112.17422	95.88397	87.62502	-638.02087	-85.23526	-4.21367
1159	9.650	1358.88953	-276.89145	1643.28247	328.77518	-97.10773	1319.78259	-447.55566	15.56580	1314.59070	573.98657	29.66567	-5.40334	1002.28717	-395.68369	81.67731	-82.81598	91.87228	83.43898	-662.08643	-83.71163	-3.96159
1160	9.658	1359.27222	-277.42007	1645.78198	329.25504	-97.36336	1323.55969	-447.16840	14.84906	1318.65674	550.25024	31.34182	-5.06310	1035.13904	-389.44055	72.46585	-56.32108	88.86786	77.43831	-686.16663	-82.37012	-3.60770
1161	9.667	1359.69458	-278.07996	1648.13464	329.89209	-97.51314	1327.20764	-446.76416	14.07779	1322.79895	527.16345	33.10632	-4.25183	1067.79224	-384.23553	65.77272	-33.11493	87.02898	69.59602	-709.94385	-81.28939	-3.04872
1162	9.675	1360.11963	-278.84534	1650.28821	330.75592	-97.58502	1330.63464	-446.38382	13.24548	1326.82288	505.34851	34.92631	-2.53845	1097.77795	-380.19992	61.54518	-13.45538	86.52882	60.18819	-732.92657	-80.44066	-2.05354
1163	9.683	1360.50964	-279.66650	1652.18359	331.88620	-97.62096	1333.75244	-446.02863	12.32251	1330.50610	485.46838	36.77524	0.49692	1122.59729	-376.54395	58.03127	2.27603	87.62184	49.71224	-754.72986	-79.63725	-0.35571
1164	9.692	1360.82922	-280.47815	1653.76550	333.27020	-97.65916	1336.47522	-445.67307	11.24311	1333.60925	468.04102	38.89925	5.32869	1141.05261	-372.13177	53.31471	13.49512	90.62916	38.75959	-775.26263	-78.65327	2.12858
1165	9.700	1361.05359	-281.23105	1654.99744	334.85187	-97.72395	1338.72327	-445.29596	9.96721	1335.91809	453.47223	41.96798	12.88322	1153.62146	-366.31079	47.05983	19.51486	95.74315	27.92824	-794.61194	-77.41878	5.22508
1166	9.708	1361.17603	-281.92548	1655.86670	336.55759	-97.82555	1340.42773	-444.90625	8.58617	1337.30078	442.63193	46.75056	24.66847	1161.73682	-359.03064	40.38513	19.67621	102.74440	17.85863	-812.81689	-76.05032	8.66508
1167	9.717	1361.19983	-282.58911	1656.36816	338.31708	-97.95886	1341.53125	-444.52850	7.31989	1337.74719	437.30875	53.42984	41.69998	1166.41064	-350.53101	34.22241	13.55063	110.71104	9.35581	-829.75348	-74.66105	12.29297
1168	9.725	1361.12598	-283.23416	1656.48828	340.07538	-98.10078	1341.98376	-444.16650	6.38273	1337.37500	439.29111	61.18367	62.71771	1167.19519	-341.36578	28.28839	1.16577	118.09241	3.26839	-845.02307	-73.20294	16.26950
1169	9.733	1360.95386	-283.84766	1656.21094	341.79593	-98.21884	1341.73975	-443.78964	5.87316	1336.38745	448.74564	68.65353	84.07328	1162.65417	-332.46552	21.66328	-16.82739	123.55005	-0.08345	-857.71973	-71.57157	21.27886
1170	9.742	1360.67993	-284.40140	1655.53186	343.44699	-98.29361	1340.76465	-443.34277	5.76324	1334.99976	464.02408	74.95882	102.18134	1151.96899	-324.73245	14.07168	-38.98276	126.86240	-1.29932	-866.36975	-69.85435	28.32354
1171	9.750	1360.29382	-284.86697	1654.46021	344.98456	-98.33533	1339.04749	-442.76733	5.94825	1333.38843	482.96210	80.15733	115.88579	1135.89465	-318.63290	6.45669	-63.24689	128.77812	-1.47577	-869.43457	-68.36928	37.85515
1172	9.758	1359.78308	-285.22571	1653.01501	346.35342	-98.37976	1336.61523	-442.02771	6.30915	1331.66675	503.96265	84.77100	126.25800	1116.15759	-314.22284	0.31062	-87.82047	130.15720	-1.48670	-866.04718	-67.55681	49.09608
1173	9.767	1359.14575	-285.46494	1651.22876	347.50665	-98.46951	1333.54443	-441.13635	6.74287	1329.87439	526.15228	89.07629	134.80850	1094.21338	-311.31482	-3.45484	-111.86951	131.50359	-1.70465	-856.15588	-68.02987	60.37483
1174	9.775	1358.40833	-285.58353	1649.15845	348.42731	-98.63477	1329.96765	-440.16074	7.15280	1328.01379	549.06549	92.92539	142.36984	1070.81421	-309.58005	-4.95325	-135.36673	133.01773	-2.14616	-840.03522	-70.44769	69.84888
1175	9.783	1357.63684	-285.60837	1646.88708	349.13684	-98.88017	1326.05432	-439.20587	7.43814	1326.10718	572.38147	96.05939	149.14474	1046.52112	-308.58630	-4.99133	-158.55893	134.71529	-2.70526	-817.93103	-74.91468	75.88950
1176	9.792	1356.92725	-285.58612	1644.50781	349.67548	-99.17789	1321.97327	-438.39111	7.49897	1324.18750	595.88757	98.33294	155.09238	1022.05701	-307.78595	-4.57507	-181.64850	136.51477	-3.27677	-790.13092	-80.59087	77.46032
1177	9.800	1356.37964	-285.55927	1642.10742	350.05914	-99.46516	1317.86768	-437.83319	7.24489	1322.23633	619.52588	99.70240	160.16995	998.01794	-306.68787	-4.44888	-204.72177	138.34302	-3.76837	-757.12811	-86.18471	74.69615
1178	9.808	1356.07166	-285.55795	1639.76025	350.24344	-99.64633	1313.84753	-437.61810	6.60628	1320.16577	643.32910	100.20204	164.41623	974.56335	-305.12891	-4.79712	-227.77625	140.16899	-4.11441	-719.66064	-90.85019	69.11181
1179	9.817	1356.03845	-285.60583	1637.52930	350.11566	-99.60872	1309.99243	-437.75854	5.56090	1317.87585	667.30737	99.96059	167.93596	951.54559	-303.25162	-5.40105	-250.76456	141.96269	-4.32723	-678.63428	-94.55212	63.00603
1180	9.825	1356.26721	-285.72214	1635.46997	349.52106	-99.26218	1306.36084	-438.17285	4.16832	1315.32324	691.44775	99.20161	170.88744	928.76428	-301.29871	-6.02335	-273.64816	143.70309	-4.49843	-635.03333	-97.69035	58.41136
1181	9.833	1356.70154	-285.90570	1633.63794	348.32999	-98.57603	1303.01099	-438.71725	2.57860	1312.53821	715.76190	98.14203	173.46768	906.07031	-299.47992	-6.57568	-296.43045	145.40001	-4.71959	-589.89429	-100.47997	56.27161
1182	9.842	1357.25769	-286.11707	1632.09277	346.53290	-97.57455	1300.02344	-439.24625	1.00004	1309.59900	740.28595	96.86547	175.83548	883.41553	-297.86182	-7.05907	-319.14709	147.04477	-5.00302	-544.29248	-102.69143	56.31616
1183	9.850	1357.85095	-286.29987	1630.89221	344.30212	-96.30872	1297.51477	-439.65326	-0.35736	1306.60327	765.11072	95.35370	178.01999	860.81433	-296.36090	-7.46867	-341.84613	148.60475	-5.27916	-499.30222	-103.99441	57.71332
1184	9.858	1358.42603	-286.42313	1630.08350	341.95276	-94.85066	1295.61914	-439.88593	-1.33892	1303.65454	790.41528	93.56543	179.85913	838.22076	-294.89169	-7.76952	-364.56705	150.09543	-5.46778	-455.92786	-104.51124	59.99868
1185	9.867	1358.97205	-286.49371	1629.69641	339.81061	-93.30939	1294.44714	-439.95374	-1.87606	1300.85352	816.39661	91.41186	181.03517	815.53662	-293.41385	-7.96204	-387.32370	151.59360	-5.53973	-414.89685	-104.89201	63.37346
1186	9.875	1359.51208	-286.53363	1629.74158	338.08566	-91.83074	1294.05469	-439.92184	-1.97605	1298.30237	843.16760	88.76162	181.23972	792.72302	-291.85803	-8.12137	-410.11835	153.17377	-5.51967	-376.33688	-105.72383	68.00484
1187	9.883	1360.07520	-286.55264	1630.21619	336.84302	-90.56290	1294.43970	-439.87317	-1.69072	1296.11877	870.70605	85.56461	180.31252	769.81586	-290.15686	-8.32306	-433.00238	154.78676	-5.47918	-339.69000	-106.97504	73.23493
1188	9.892	1360.67957	-286.54761	1631.10779	336.06125	-89.60339	1295.55676	-439.85571	-1.09139	1294.44580	898.87708	81.91551	178.25435	746.84546	-288.33740	-8.56291	-456.11209	156.22464	-5.50942	-304.09412	-108.15804	77.76173
1189	9.900	1361.33484	-286.52625	1632.39929	335.70419	-88.96533	1297.33704	-439.85345	-0.25738	1293.43640	927.48077	77.92707	175.17389	723.75708	-286.54370	-8.75673	-479.52600	157.40149	-5.61822	-268.90680	-108.90524	80.50031
1190	9.908	1362.05310	-286.51505	1634.06897	335.75458	-88.58434	1299.70435	-439.79813	0.73020	1293.21204	956.23480	73.60062	171.22679	700.43494	-284.95386	-8.81263	-503.11072	158.55266	-5.68580	-233.86441	-109.29065	81.18336
1191	9.917	1362.85132	-286.55072	1636.08582	336.20770	-88.35461	1302.57544	-439.60480	1.79537	1293.81970	984.79602	68.83862	166.51627	676.84778	-283.59445	-8.72882	-526.65063	159.97920	-5.57452	-198.86780	-109.68626	80.34209
1192	9.925	1363.74609	-286.68396	1638.40466	337.05231	-88.17905	1305.85498	-439.20316	2.87510	1295.21326	1012.89685	63.44010	160.87947	653.10547	-282.27527	-8.57918	-550.06415	161.78929	-5.24970	-163.83980	-110.38900	78.82225
1193	9.933	1364.74646	-286.98431	1640.97437	338.26212	-88.01636	1309.43848	-438.54822	3.92774	1297.27246	1040.49683	57.04301	153.72348	629.31586	-280.79550	-8.39939	-573.44885	163.86765	-4.81839	-128.88794	-111.43818	77.21620
1194	9.942	1365.85034	-287.52353	1643.75122	339.80338	-87.89365	1313.21729	-437.62195	4.93704	1299.84143	1067.84753	49.23437	144.29868	605.46313	-279.14059	-8.16625	-596.97595	165.96225	-4.45506	-94.52077	-112.74509	75.62914
1195	9.950	1367.04858	-288.34219	1646.69385	341.64441	-87.87632	1317.08350	-436.44196	5.91228	1302.76587	1095.34143	39.89949	132.45358	581.49872	-277.42239	-7.87381	-620.71588	167.90280	-4.23993	-61.61880	-114.24287	73.82710
1196	9.958	1368.32715	-289.41287	1649.74695	343.75354	-88.02890	1320.93689	-435.06592	6.89150	1305.92249	1123.09094	29.54550	119.29021	557.51886	-275.74158	-7.54713	-644.54224	169.72929	-4.08942	-31.27203	-115.89378	71.41214
1197	9.967	1369.65625	-290.63138	1652.84851	346.09183	-88.39353	1324.69458	-433.57602	7.94162	1309.22900	1150.48279	19.20946	106.97299	533.79999	-274.17596	-7.13968	-668.16296	171.60855	-3.83331	-4.64453	-117.66116	67.84728
1198	9.975				348.61292	-88.97832	1328.30493	-432.04657	9.12862	1312.63330	1176.25171	9.84521	97.51942	510.65750	-272.78934	-6.45005	-691.22089	173.71661	-3.29420	17.38544	-119.50595	62.59526
1199	9.983				351.26520	-89.74672	1331.76611	-430.51706	10.46047	1316.09497	1199.43262	1.68766	91.46334	488.23450	-271.57208	-5.26233	-713.49365	176.14127	-2.35150	34.92642	-121.39597	55.52564
1200	9.992				353.98788	-90.61903	1335.13318	-428.99405	11.87659	1319.58069	1220.55823	-5.73846	87.59117	466.32806	-270.44211	-3.64907	-735.16278	178.79901	-1.08351	49.61441	-123.30966	47.24944
