# Supplementary material for: Novel Methods for Surface EMG Analysis and Exploration Based on Multi-Modal Gaussian Mixture Models
Source: PLoS One. 2016 Jun 30;11(6):e0157239. doi: 10.1371/journal.pone.0157239 (PMC4928879; doi:10.1371/journal.pone.0157239)
Supplement: S1 File — (ZIP) [file pone.0157239.s001.zip › Haf_horses_trot_data/Haf_h12_t2_emg.anc]

File_Type:	Analog R/C ASCII	Generation#:	2
Board_Type:	NI USB-6225	Polarity:	Bipolar
Trial_Name:	Sonjat	Trial#:	3	Duration(Sec.):	9.999166	#Channels:	64
BitDepth:	16	PreciseRate:	1200.000000
Name	LDL	acc1x	acc1y	acc1z	GM1L	acc2x	acc2y	acc2z	GM2L	acc3x	acc3y	acc3z	GM3L	acc4x	acc4y	acc4z	LDR	acc5x	acc5y	acc5z	GM1R	acc6x	acc6y	acc6z	GM2R	acc7x	acc7y	acc7z	GM3R	acc8x	acc8y	acc8z	BLDL	acc9x	acc9y	acc9z	BGM1L	acc10x	acc10y	acc10z	BGM2L	acc11x	acc11y	acc11z	BGM3L	acc12x	acc12y	acc12z	BLDR
Rate	1200	1200	1200	1200	1200	1200	1200	1200	1200	1200	1200	1200	1200	1200	1200	1200	1200	1200	1200	1200	1200	1200	1200	1200	1200	1200	1200	1200	1200	1200	1200	1200	1200	1200	1200	1200	1200	1200	1200	1200	1200	1200	1200	1200	1200	1200	1200	1200	1200
Range	5000	5000	5000	5000	5000	5000	5000	5000	5000	5000	5000	5000	5000	5000	5000	5000	5000	5000	5000	5000	5000	5000	5000	5000	5000	5000	5000	5000	5000	5000	5000	5000	5000	5000	5000	5000	5000	5000	5000	5000	5000	5000	5000	5000	5000	5000	5000	5000	5000
0.000000	-477	5754	-14020	-30511	-65	-11936	8577	-23064	81	-14924	-1505	-20998	-78	-12395	-150	-15833	-184	16005	23531	-19800	-100	-5	-100	-69	-136	-27474	18962	-14577	-166	-24438	22252	-8798	-113	-24416	16882	-27446	-66	-57	-104	38	-153	16	32	-72	-21	-59	78	-33	-4
0.000833	-466	7950	-11168	-30268	-52	-11974	8202	-21994	60	-14929	-954	-21207	-69	-11511	119	-15078	-164	14531	20972	-19351	-109	-24	-101	-68	-125	-28304	20025	-13717	-177	-25277	23716	-7722	-68	-25394	17264	-26552	-64	-61	-108	34	-155	13	35	-80	-25	-57	80	-32	-4
0.001667	-443	10514	-8341	-29915	-53	-11981	7717	-20952	43	-14779	-361	-21391	-47	-10579	352	-14382	-147	13088	18480	-19031	-107	-24	-101	-67	-135	-28937	21072	-12984	-167	-25958	25136	-6807	-80	-26294	17698	-25603	-64	-61	-104	38	-153	17	32	-76	-21	-58	82	-29	0
0.002500	-409	13353	-5682	-29465	-60	-11955	7126	-19958	45	-14477	244	-21537	-39	-9610	547	-13734	-118	11704	16200	-18868	-104	-19	-100	-68	-149	-29362	22061	-12382	-166	-26464	26459	-6052	-97	-27099	18180	-24608	-62	-60	-105	36	-154	13	36	-77	-19	-56	81	-31	0
0.003333	-372	16370	-3339	-28934	-60	-11884	6448	-19018	39	-14025	834	-21615	-61	-8629	681	-13142	-99	10376	14250	-18884	-109	-23	-103	-70	-132	-29587	22960	-11906	-170	-26804	27616	-5457	-92	-27792	18706	-23571	-67	-60	-105	38	-154	13	33	-78	-33	-58	77	-34	-4
0.004167	-338	19478	-1421	-28334	-65	-11758	5689	-18133	23	-13432	1384	-21618	-58	-7642	756	-12589	-72	9089	12738	-19080	-107	-24	-102	-70	-133	-29615	23743	-11546	-185	-26978	28573	-5007	-93	-28360	19265	-22504	-65	-60	-108	56	-156	13	33	-79	-22	-59	81	-33	-4
0.005000	-314	22519	-56	-27692	-72	-11566	4882	-17322	10	-12713	1869	-21526	-56	-6662	753	-12092	-64	7843	11754	-19466	-108	-25	-102	-69	-130	-29452	24391	-11297	-194	-26992	29292	-4690	-61	-28787	19836	-21427	-66	-62	-107	37	-152	16	32	-82	-23	-63	77	-34	-4
0.005833	-238	25370	684	-27037	-61	-11308	4029	-16587	17	-11890	2257	-21335	-47	-5709	667	-11632	-55	6624	11336	-20035	-109	-22	-102	-73	-127	-29125	24890	-11142	-191	-26865	29743	-4489	-34	-29065	20416	-20344	-65	-59	-105	58	-156	13	34	-77	-23	-58	80	-33	-4
0.006667	-199	27890	738	-26399	-45	-10975	3153	-15935	24	-10970	2523	-21037	-44	-4811	486	-11210	-52	5410	11479	-20776	-107	-23	-102	-73	-130	-28647	25224	-11076	-208	-26623	29923	-4391	-34	-29194	20982	-19273	-67	-59	-105	36	-154	16	30	-79	-24	-62	80	-33	-3
0.007500	-158	29953	98	-25802	-55	-10574	2251	-15373	17	-9995	2640	-20629	-41	-3972	200	-10827	-53	4188	12149	-21665	-107	-23	-101	-68	-114	-28058	25395	-11078	-217	-26264	29804	-4366	-33	-29173	21528	-18222	-65	-60	-107	37	-153	16	30	-74	-23	-60	81	-30	0
0.008333	-112	31461	-1212	-25272	-49	-10092	1355	-14906	-1	-8979	2590	-20125	-36	-3212	-196	-10483	-28	2941	13267	-22678	-107	-24	-97	-69	-102	-27379	25405	-11133	-223	-25834	29432	-4402	-48	-28989	22027	-17202	-63	-59	-108	40	-152	18	32	-76	-24	-60	77	-31	-1
0.009167	-79	32327	-3167	-24845	-47	-9548	469	-14546	-17	-7950	2352	-19523	-47	-2535	-706	-10174	-30	1653	14735	-23812	-110	-24	-105	-69	-115	-26647	25259	-11224	-218	-25346	28837	-4478	-60	-28654	22479	-16228	-69	-62	-108	36	-150	16	33	-75	-25	-58	82	-32	0
0.010000	-50	32476	-5659	-24536	-46	-8937	-395	-14289	-18	-6937	1937	-18845	-46	-1955	-1344	-9904	-25	334	16416	-24995	-107	-47	-102	-68	-130	-25884	24974	-11341	-219	-24819	28003	-4580	-77	-28175	22854	-15303	-63	-59	-105	36	-153	15	34	-76	-21	-59	79	-32	2
0.010833	-25	31858	-8579	-24366	-46	-8280	-1230	-14132	-22	-5958	1320	-18095	-35	-1475	-2094	-9676	-19	-1009	18158	-26202	-109	-24	-101	-70	-117	-25121	24567	-11467	-197	-24271	27024	-4696	-63	-27559	23149	-14445	-64	-59	-108	37	-150	17	30	-78	-19	-62	82	-29	2
0.011667	-38	30448	-11805	-24344	-55	-7583	-2038	-14072	-45	-5026	510	-17298	-78	-1103	-2956	-9496	-24	-2332	19816	-27395	-110	-22	-101	-68	-112	-24368	24058	-11592	-183	-23713	25936	-4812	-65	-26813	23355	-13648	-63	-58	-105	39	-149	17	29	-77	-21	-61	81	-31	2
0.012500	-83	28259	-15203	-24478	-74	-6863	-2815	-14104	-56	-4161	-478	-16465	-98	-840	-3918	-9362	-26	-3701	21246	-28534	-108	-23	-101	-67	-113	-23648	23467	-11709	-164	-23182	24789	-4926	-73	-25953	23460	-12915	-62	-58	-108	39	-150	16	32	-73	-21	-57	84	-29	2
0.013333	-122	25322	-18646	-24757	-58	-6129	-3552	-14219	-58	-3399	-1628	-15626	-110	-690	-4976	-9283	-38	-5013	22318	-29599	-107	-18	-97	-66	-114	-22969	22821	-11813	-179	-22625	23627	-5043	-77	-24985	23460	-12252	-61	-58	-104	41	-151	19	42	-76	-21	-57	81	-17	-4
0.014167	-129	21689	-22006	-25183	-64	-5406	-4255	-14407	-65	-2736	-2917	-14795	-127	-650	-6112	-9260	-39	-6267	22910	-30562	-108	-24	-99	-69	-119	-22338	22129	-11906	-178	-22098	22493	-5160	-80	-23927	23343	-11664	-60	-56	-107	40	-150	18	33	-73	-21	-53	85	-26	1
0.015000	-103	17466	-25116	-25743	-63	-4710	-4927	-14649	-76	-2188	-4324	-14004	-137	-722	-7325	-9301	-29	-7429	22925	-31399	-104	-27	-98	-69	-116	-21747	21409	-11988	-172	-21581	21415	-5285	-65	-22793	23114	-11148	-64	-65	-107	40	-152	13	32	-77	-22	-60	70	-31	-3
0.015833	-82	12762	-27869	-26416	-84	-4063	-5576	-14949	-86	-1762	-5813	-13246	-137	-902	-8590	-9403	-32	-8473	22324	-32095	-109	-25	-100	-69	-125	-21181	20673	-12051	-190	-21084	20428	-5429	-58	-21592	22771	-10699	-64	-64	-109	40	-151	17	29	-74	-23	-60	80	-31	0
0.016667	-87	7703	-30166	-27166	-81	-3468	-6199	-15252	-100	-1460	-7367	-12562	-144	-1187	-9883	-9570	-46	-9379	21073	-32443	-109	-27	-105	-73	-147	-20640	19929	-12119	-193	-20558	19552	-5597	-61	-20359	22323	-10318	-61	-64	-110	35	-154	12	29	-79	-25	-64	75	-34	0
0.017500	-99	2454	-31614	-27976	-64	-2953	-6805	-15579	-114	-1296	-8931	-11977	-151	-1568	-11177	-9795	-52	-10125	19218	-32600	-111	-28	-104	-73	-146	-20100	19206	-12173	-181	-20040	18815	-5800	-53	-19105	21781	-9999	-64	-90	-128	37	-153	16	29	-77	-23	-63	77	-31	-4
0.018333	-72	-2835	-32221	-28813	-61	-2523	-7397	-15894	-121	-1256	-10471	-11446	-156	-2037	-12458	-10072	-52	-10697	16795	-32649	-110	-25	-104	-73	-149	-19560	18500	-12235	-180	-19515	18205	-6045	-62	-17840	21153	-9744	-65	-59	-110	35	-154	17	30	-83	-23	-61	75	-35	0
0.019167	-30	-8038	-32500	-29647	-45	-2205	-7971	-16196	-133	-1347	-11962	-11040	-169	-2587	-13704	-10404	-52	-11106	13911	-32677	-108	-25	-101	-65	-124	-19005	17819	-12301	-203	-18974	17720	-6350	-44	-16587	20449	-9551	-64	-59	-108	38	-151	18	30	-78	-21	-58	78	-33	1
0.020000	13	-12987	-32602	-30450	-60	-2002	-8544	-16463	-144	-1564	-13379	-10745	-155	-3225	-14913	-10783	-56	-11363	10703	-32685	-109	-24	-102	-70	-115	-18430	17169	-12384	-179	-18411	17339	-6717	-8	-15376	19687	-9420	-64	-59	-101	39	-155	16	30	-80	-23	-59	76	-30	0
0.020833	71	-17590	-32624	-31201	-58	-1923	-9102	-16691	-146	-1899	-14702	-10562	-177	-3927	-16049	-11202	-58	-11480	7325	-32695	-109	-25	-103	-68	-129	-17821	16551	-12481	-173	-17838	17062	-7143	-29	-14221	18880	-9352	-66	-62	-103	38	-149	15	32	-78	-21	-60	78	-32	1
0.021667	109	-21766	-31871	-31873	-60	-1972	-9662	-16870	-151	-2343	-15909	-10500	-182	-4691	-17104	-11645	-60	-11497	3935	-32688	-108	-24	-101	-68	-153	-17180	15983	-12595	-179	-17251	16867	-7657	-34	-13137	18057	-9343	-63	-61	-107	38	-148	15	30	-77	-26	-60	80	-32	0
0.022500	101	-25429	-30368	-32387	-63	-2159	-10222	-16997	-165	-2891	-16983	-10551	-184	-5507	-18065	-12108	-65	-11434	704	-32695	-109	-27	-102	-67	-156	-16507	15457	-12717	-179	-16654	16727	-8233	-41	-12151	17189	-9408	-66	-60	-103	39	-149	13	32	-78	-22	-55	81	-33	-1
0.023333	49	-28527	-28275	-32604	-67	-2482	-10762	-17075	-163	-3527	-17920	-10722	-202	-6364	-18922	-12588	-68	-11346	-2222	-32694	-111	-27	-105	-51	-169	-15822	14982	-12884	-178	-16068	16619	-8876	-46	-11269	16375	-9538	-66	-63	-109	33	-155	28	29	-83	-24	-62	75	-36	-4
0.024167	7	-30851	-25714	-32694	-67	-2939	-11294	-17095	-158	-4238	-18708	-10992	-203	-7248	-19667	-13064	-65	-11265	-4678	-32691	-112	-25	-104	-69	-191	-15123	14567	-13051	-172	-15487	16533	-9582	-58	-10499	15565	-9731	-66	-64	-109	34	-153	16	30	-82	-23	-57	77	-34	0
0.025000	18	-31898	-22789	-32732	-61	-3519	-11804	-17066	-178	-5020	-19354	-11360	-201	-8157	-20301	-13535	-63	-11223	-6508	-32695	-114	-28	-105	-70	-194	-14432	14211	-13231	-177	-14933	16454	-10335	-64	-9862	14791	-10035	-67	-63	-110	35	-151	15	33	-81	-26	-59	79	-36	-3
0.025833	5	-32345	-19608	-32740	-67	-4218	-12293	-16993	-193	-5850	-19863	-11820	-188	-9083	-20819	-13985	-56	-11260	-7723	-32686	-111	-24	-101	-69	-190	-13758	13921	-13418	-176	-14409	16368	-11126	-50	-9370	14072	-10352	-64	-58	-107	37	-150	18	32	-77	-21	-56	79	-32	1
0.026667	21	-32523	-16268	-32748	-66	-5025	-12755	-16886	-189	-6731	-20249	-12356	-195	-9986	-21224	-14409	-52	-11397	-8187	-32645	-107	-36	-100	-67	-194	-13124	13693	-13613	-188	-13939	16267	-11937	-73	-8998	13416	-10764	-62	-60	-104	40	-152	22	30	-76	-22	-53	90	-31	-8
0.027500	16	-32616	-12890	-32742	-61	-5939	-13188	-16765	-197	-7649	-20519	-12949	-197	-10918	-21520	-14807	-56	-11651	-7916	-32597	-108	-22	-100	-67	-187	-12554	13529	-13807	-200	-13528	16147	-12756	-100	-8768	12829	-11258	-61	-58	-104	38	-150	25	32	-77	-19	-55	84	-29	0
0.028333	-6	-32644	-9552	-32754	-55	-6946	-13587	-16626	-194	-8595	-20693	-13611	-191	-11819	-21738	-15163	-55	-12023	-6916	-32585	-104	-23	-100	-68	-195	-12068	13423	-13998	-188	-13189	16009	-13563	-119	-8668	12315	-11820	-60	-74	-107	39	-150	21	32	-75	-22	-52	82	-26	1
0.029167	-33	-32669	-6355	-32742	-55	-8025	-13943	-16492	-185	-9552	-20777	-14302	-184	-12697	-21864	-15483	-55	-12516	-5258	-32572	-104	-23	-104	-68	-198	-11650	13377	-14173	-182	-12926	15840	-14343	-120	-8681	11884	-12447	-63	-56	-109	35	-151	20	35	-75	-19	-56	80	-29	1
0.030000	-43	-32668	-3426	-32757	-74	-9157	-14253	-16374	-183	-10515	-20799	-15017	-171	-13547	-21923	-15760	-56	-13096	-3037	-32612	-108	-21	-94	-68	-188	-11386	13382	-14344	-183	-12734	15692	-15077	-82	-8797	11543	-13130	-58	-55	-105	40	-153	17	33	-77	-19	-55	82	-26	-1
0.030833	-44	-32206	-823	-32724	-74	-10334	-14520	-16282	-180	-11482	-20763	-15748	-172	-14371	-21921	-15985	-67	-13760	-363	-32659	-110	-23	-98	-68	-199	-11217	13429	-14500	-171	-12626	15528	-15754	-60	-9007	11268	-13872	-65	-55	-105	38	-151	19	33	-75	-18	-55	82	-29	1
0.031667	-102	-31025	1379	-32757	-63	-11540	-14739	-16232	-186	-12450	-20684	-16481	-160	-15158	-21878	-16171	-76	-14450	2624	-32698	-109	-24	-103	-73	-206	-11168	13509	-14645	-169	-12596	15376	-16352	-65	-9281	11095	-14649	-66	-59	-110	21	-152	16	29	-81	-23	-57	80	-34	-4
0.032500	-132	-29463	3115	-32743	-75	-12761	-14919	-16230	-180	-13414	-20572	-17203	-147	-15914	-21798	-16312	-82	-15148	5760	-32688	-104	-23	-99	-66	-210	-11233	13617	-14762	-181	-12628	15234	-16857	-76	-9609	10995	-15451	-73	-56	-104	41	-151	21	35	-76	-19	-55	81	-32	1
0.033333	-114	-27648	4370	-32754	-75	-13973	-15041	-16281	-168	-14351	-20431	-17898	-149	-16629	-21692	-16411	-93	-15791	8916	-32706	-105	-25	-98	-67	-207	-11417	13734	-14864	-167	-12718	15147	-17259	-53	-9969	10961	-16276	-66	-62	-104	43	-150	19	34	-80	-18	-53	84	-27	0
0.034167	-103	-25665	5113	-32709	-64	-15164	-15120	-16402	-155	-15274	-20266	-18559	-146	-17310	-21563	-16472	-87	-16355	11936	-32686	-107	-22	-97	-66	-194	-11707	13853	-14944	-160	-12855	15079	-17551	-22	-10355	10988	-17101	-60	-53	-107	40	-153	21	38	-77	-21	-56	85	-25	0
0.035000	-144	-23579	5352	-32598	-59	-16318	-15158	-16593	-151	-16170	-20101	-19182	-139	-17961	-21430	-16505	-68	-16777	14676	-32703	-105	-21	-98	-67	-203	-12083	13959	-15002	-159	-13027	15052	-17731	-3	-10739	11070	-17906	-60	-58	-100	41	-150	19	37	-76	-19	-60	87	-26	3
0.035833	-181	-21453	5101	-32387	-64	-17427	-15161	-16861	-151	-17039	-19896	-19755	-135	-18581	-21282	-16505	-49	-17028	17029	-32684	-107	-21	-98	-65	-222	-12535	14040	-15044	-176	-13216	15073	-17788	3	-11121	11190	-18686	-59	-58	-100	41	-148	19	36	-76	-21	-56	86	-26	0
0.036667	-174	-19333	4404	-32251	-72	-18461	-15126	-17211	-153	-17885	-19679	-20282	-136	-19182	-21130	-16491	-44	-17077	18908	-32706	-113	-27	-102	-69	-235	-13045	14083	-15071	-199	-13411	15129	-17723	22	-11483	11343	-19412	-68	-58	-104	38	-155	13	32	-81	-26	-57	81	-28	-1
0.037500	-160	-17247	3319	-32047	-70	-19418	-15061	-17631	-136	-18684	-19431	-20724	-138	-19750	-20958	-16454	-58	-16899	20256	-32689	-112	-24	-100	-66	-225	-13584	14095	-15069	-189	-13590	15231	-17538	9	-11819	11523	-20081	-63	-58	-105	42	-151	17	33	-79	-21	-59	84	-30	-1
0.038333	-150	-15229	1909	-31816	-65	-20303	-14962	-18130	-141	-19442	-19158	-21150	-132	-20296	-20774	-16423	-59	-16488	21036	-32699	-72	-19	-99	-69	-227	-14138	14064	-15052	-186	-13748	15365	-17237	28	-12116	11716	-20678	-62	-58	-105	42	-153	15	29	-77	-19	-57	81	-28	2
0.039167	-152	-13302	241	-31555	-76	-21088	-14814	-18685	-145	-20150	-18853	-21497	-119	-20823	-20575	-16390	-64	-15824	21245	-32682	-107	-23	-101	-67	-235	-14680	13984	-15018	-187	-13875	15519	-16825	18	-12390	11902	-21196	-64	-56	-102	40	-150	16	30	-77	-24	-55	78	-29	33
0.040000	-163	-11494	-1583	-31254	-80	-21771	-14691	-19305	-139	-20807	-18488	-21784	-116	-21332	-20348	-16357	-73	-14939	20906	-32704	-111	-25	-100	-69	-230	-15201	13853	-14976	-171	-13962	15694	-16326	1	-12631	12082	-21626	-65	-59	-77	39	-152	11	28	-78	-21	-60	78	-30	-3
0.040833	-158	-9831	-3477	-30917	-85	-22350	-14523	-19968	-130	-21405	-18139	-22019	-115	-21823	-20093	-16342	-60	-13854	20074	-32686	-109	-23	-98	-68	-223	-15677	13687	-14916	-146	-14003	15867	-15739	5	-12833	12252	-21962	-67	-59	-104	40	-149	13	32	-78	-22	-58	80	-30	-3
0.041667	-120	-8326	-5354	-30532	-86	-22816	-14333	-20660	-121	-21940	-17714	-22201	-119	-22294	-19803	-16342	-53	-12598	18829	-32701	-109	-24	-99	-69	-235	-16092	13473	-14851	-146	-13999	16030	-15078	8	-13004	12393	-22210	-63	-58	-104	36	-158	13	32	-76	-19	-57	88	-28	-3
0.042500	-57	-6989	-7134	-30110	-82	-23180	-14123	-21384	-105	-22418	-17262	-22339	-112	-22741	-19478	-16370	-49	-11219	17261	-32683	-108	-22	-97	-69	-228	-16438	13226	-14787	-151	-13949	16168	-14360	-14	-13148	12493	-22366	-62	-61	-103	38	-153	17	33	-76	-24	-59	80	-29	0
0.043333	-39	-5825	-8767	-29642	-78	-23446	-13898	-22118	-135	-22829	-16775	-22447	-94	-23165	-19125	-16426	-39	-9748	15456	-32700	-108	-43	-100	-68	-212	-16712	12957	-14719	-148	-13862	16268	-13604	-26	-13276	12562	-22436	-58	-59	-105	37	-155	18	29	-77	-23	-58	78	-30	0
0.044167	-55	-4830	-10184	-29143	-74	-23648	-13654	-22843	-131	-23172	-16260	-22524	-107	-23561	-18732	-16513	-52	-8239	13525	-32686	-108	-23	-100	-69	-227	-16904	12668	-14655	-159	-13741	16319	-12820	-13	-13381	12582	-22431	-64	-60	-107	37	-154	17	32	-75	-23	-60	78	-32	0
0.045000	-53	-4007	-11329	-28616	-83	-23688	-13390	-23547	-132	-23448	-15732	-22582	-108	-23919	-18304	-16634	-68	-6744	11599	-32693	-109	-27	-102	-72	-239	-17023	12377	-14601	-163	-13598	16317	-12026	-16	-13474	12562	-22359	-67	-60	-111	35	-156	15	49	-78	-24	-58	79	-32	-3
0.045833	-45	-3341	-12184	-28075	-79	-23682	-13108	-24214	-121	-23656	-15190	-22625	-107	-24256	-17850	-16785	-65	-5316	9731	-32591	-105	-23	-100	-69	-233	-17061	12089	-14560	-155	-13439	16257	-11233	-11	-13553	12504	-22225	-64	-60	-105	41	-148	19	32	-75	-21	-55	82	-29	3
0.046667	-34	-2828	-12730	-27525	-67	-23609	-12814	-24841	-115	-23798	-14650	-22662	-97	-24543	-17374	-16963	-52	-4006	8045	-32476	-103	-18	-98	-66	-236	-17034	11811	-14529	-142	-13272	16132	-10458	-19	-13621	12396	-22049	-60	-57	-104	39	-151	20	32	-76	-18	-51	84	-27	3
0.047500	-46	-2453	-12980	-26980	-67	-23474	-12505	-25414	-113	-23887	-14118	-22701	-91	-24795	-16896	-17173	-10	-2813	6594	-32330	-104	-21	-100	-66	-227	-16948	11552	-14523	-148	-13122	15939	-9720	-18	-13691	12254	-21839	-67	-58	-105	42	-151	20	33	-75	-18	-53	80	-28	0
0.048333	-62	-2189	-12945	-26445	-72	-23305	-12183	-25928	-109	-23925	-13617	-22756	-100	-25008	-16418	-17406	9	-1803	5445	-32180	-108	-28	-99	-74	-227	-16823	11322	-14538	-148	-12998	15686	-9024	-24	-13759	12076	-21619	-68	-58	-110	37	-152	15	29	-79	-19	-55	78	-34	-4
0.049167	-66	-2017	-12653	-25941	-27	-23097	-11855	-26367	-117	-23912	-13151	-22820	-105	-25146	-15957	-17659	-11	-982	4579	-32024	-103	-24	-103	-69	-217	-16660	11122	-14573	-150	-12899	15384	-8370	-33	-13825	11877	-21387	-61	-61	-107	40	-151	18	33	-76	-21	-58	81	-30	-3
0.050000	-74	-1916	-12146	-25442	-76	-22871	-11513	-26732	-130	-23861	-12729	-22892	-78	-25245	-15515	-17919	2	-369	4073	-31870	-111	-24	-103	-68	-204	-16478	10962	-14637	-169	-12846	15024	-7778	-32	-13893	11660	-21162	-67	-61	-108	37	-152	18	33	-83	-21	-58	80	-29	1
0.050833	-83	-1867	-11474	-24987	-68	-22639	-11168	-27018	-119	-23776	-12361	-22999	-85	-25297	-15111	-18187	-10	52	3896	-31709	-109	-18	-100	-67	-218	-16287	10839	-14724	-162	-12840	14629	-7249	-32	-13961	11439	-20952	-65	-61	-108	38	-152	19	35	-77	-26	-56	81	-30	-3
0.051667	-104	-1846	-10688	-24566	-68	-22412	-10824	-27235	-116	-23665	-12050	-23119	-104	-25300	-14758	-18452	-47	276	4031	-31576	-121	-24	-100	-67	-237	-16101	10753	-14835	-156	-12880	14215	-6781	-32	-14029	11222	-20768	-66	-57	-108	44	-154	18	34	-77	-22	-55	81	-29	0
0.052500	-109	-1841	-9841	-24191	-72	-22196	-10478	-27375	-121	-23537	-11808	-23261	-93	-25259	-14462	-18710	-38	322	4434	-31388	-107	-22	-95	-65	-220	-15933	10702	-14973	-161	-12974	13789	-6390	-56	-14099	11018	-20612	-61	-60	-104	42	-150	22	34	-74	-14	-53	82	-30	4
0.053333	-72	-1834	-8984	-23852	-62	-22004	-10144	-27451	-116	-23403	-11640	-23422	-93	-25169	-14237	-18949	-14	232	5068	-31221	-102	-23	-98	-68	-212	-15795	10681	-15136	-170	-13128	13365	-6068	-45	-14171	10833	-20489	-60	-61	-104	39	-147	23	36	-72	-14	-55	85	-27	5
0.054167	-56	-1815	-8145	-23555	-69	-21834	-9817	-27482	-111	-23262	-11540	-23598	-95	-25042	-14071	-19165	-12	-24	5879	-31047	-104	-21	-96	-65	-181	-15694	10684	-15317	-182	-13328	12944	-5818	-35	-14242	10687	-20405	-59	-56	-102	44	-147	22	36	-72	-17	-52	86	-28	2
0.055000	-86	-1783	-7410	-23308	-82	-21698	-9511	-27427	-108	-23126	-11510	-23785	-100	-24879	-13981	-19354	-25	-352	6807	-30872	-102	-22	-96	-64	-181	-15635	10715	-15519	-184	-13574	12557	-5646	-46	-14311	10578	-20364	-61	-55	-99	42	-171	20	36	-73	-15	-52	85	-26	3
0.055833	-109	-1730	-6765	-23109	-78	-21593	-9226	-27342	-114	-22998	-11549	-23983	-112	-24691	-13972	-19509	-59	-740	7792	-30693	-105	-22	-95	-66	-200	-15630	10753	-15741	-178	-13864	12196	-5551	-70	-14375	10518	-20361	-64	-55	-105	42	-149	22	36	-76	-22	-58	80	-30	2
0.056667	-115	-1661	-6246	-22954	-76	-21528	-8967	-27228	-122	-22882	-11654	-24193	-129	-24481	-14029	-19632	-102	-1157	8786	-30510	-116	-30	-104	-73	-198	-15678	10799	-15983	-183	-14188	11879	-5527	-98	-14435	10508	-20402	-67	-63	-115	35	-159	15	28	-82	-26	-64	75	-35	-4
0.057500	-126	-1582	-5861	-22854	-77	-21478	-8725	-27080	-121	-22779	-11815	-24393	-141	-24255	-14151	-19708	-113	-1562	9741	-30315	-108	-25	-101	-72	-198	-15773	10854	-16230	-200	-14527	11622	-5569	-90	-14483	10561	-20470	-66	-66	-110	38	-155	20	30	-76	-23	-59	79	-31	-3
0.058333	-133	-1487	-5604	-22798	-87	-21469	-8510	-26907	-115	-22686	-12020	-24581	-136	-24007	-14326	-19735	-90	-1936	10623	-30111	-108	-27	-101	-69	-210	-15918	10904	-16481	-194	-14877	11424	-5679	-109	-14529	10662	-20572	-65	-62	-110	36	-152	18	38	-77	-21	-61	81	-31	-1
0.059167	-163	-1394	-5484	-22796	-91	-21476	-8329	-26726	-121	-22606	-12243	-24760	-149	-23776	-14551	-19722	-61	-2253	11386	-29905	-93	-26	-101	-66	-222	-16090	10947	-16742	-207	-15229	11284	-5848	-151	-14563	10840	-20707	-68	-58	-110	38	-151	18	33	-77	-21	-60	82	-35	-1
0.060000	-201	-1318	-5492	-22856	-86	-21502	-8179	-26543	-124	-22544	-12510	-24922	-162	-23534	-14869	-19665	-68	-2501	12012	-29694	-108	-25	-100	-65	-210	-16340	10980	-17008	-187	-15575	11214	-6077	-152	-14594	11069	-20866	-56	-57	-109	40	-150	22	34	-78	-16	-58	82	-30	0
0.060833	-214	-1257	-5593	-22975	-69	-21539	-8060	-26356	-126	-22496	-12788	-25059	-176	-23311	-15094	-19566	-80	-2666	12492	-29479	-107	-24	-100	-66	-187	-16602	10995	-17276	-164	-15910	11202	-6355	-136	-14613	11349	-21054	-62	-57	-107	40	-149	20	34	-75	-18	-60	79	-29	2
0.061667	-238	-1224	-5804	-23145	-74	-21588	-7982	-26177	-126	-22464	-13076	-25167	-178	-23090	-15385	-19425	-62	-2745	12814	-29268	-110	-23	-94	-65	-181	-16897	11031	-17547	-171	-16215	11267	-6677	-139	-14632	11675	-21260	-88	-59	-105	39	-149	19	41	-76	-19	-68	85	-31	2
0.062500	-263	-1227	-6080	-23378	-72	-21639	-7930	-26009	-125	-22431	-13356	-25245	-178	-22896	-15680	-19261	-48	-2737	12978	-29057	-107	-21	-99	-69	-186	-17204	11044	-17820	-191	-16498	11384	-7032	-136	-14630	12040	-21488	-63	-56	-108	37	-150	18	34	-77	-23	-58	78	-30	0
0.063333	-287	-1270	-6400	-23673	-78	-21697	-7919	-25852	-136	-22412	-13630	-25284	-187	-22728	-15955	-19063	-48	-2656	12998	-28847	-109	-25	-100	-69	-187	-17521	11059	-18084	-210	-16748	11561	-7411	-126	-14666	12438	-21738	-70	-59	-110	39	-155	20	35	-73	-19	-59	77	-29	0
0.064167	-302	-1347	-6763	-24020	-70	-21753	-7951	-25713	-130	-22400	-13880	-25290	-203	-22588	-16216	-18840	-72	-2507	12889	-28653	-109	-25	-100	-68	-176	-17835	11076	-18351	-219	-16962	11791	-7802	-84	-14687	12862	-22003	-63	-62	-109	36	-153	16	34	-77	-25	-65	77	-32	0
0.065000	-307	-1464	-7154	-24410	-69	-21808	-8000	-25584	-130	-22395	-14102	-25247	-218	-22476	-16447	-18599	-127	-2309	12667	-28463	-112	-29	-105	-72	-187	-18144	11104	-18615	-210	-17146	12079	-8211	-84	-14716	13290	-22293	-69	-66	-111	37	-193	11	28	-79	-27	-61	78	-34	-3
0.065833	-302	-1613	-7553	-24823	-79	-21856	-8086	-25477	-146	-22388	-14292	-25166	-227	-22387	-16632	-18342	-122	-2073	12368	-28281	-105	-26	-101	-68	-204	-18429	11152	-18875	-227	-17286	12416	-8598	-105	-14726	13731	-22592	-63	-60	-108	40	-152	17	35	-73	-26	-58	80	-29	0
0.066667	-263	-1779	-7954	-25251	-80	-21896	-8194	-25365	-141	-22382	-14444	-25036	-227	-22363	-16775	-18075	-94	-1822	11995	-28110	-107	-24	-99	-66	-195	-18696	11225	-19128	-233	-17397	12790	-8971	-114	-14798	14161	-22915	-63	-60	-107	36	-151	19	35	-73	-23	-60	81	-30	0
0.067500	-227	-1955	-8335	-25660	-73	-21934	-8329	-25266	-141	-22377	-14563	-24874	-225	-22300	-16868	-17812	-96	-1578	11592	-27951	-104	-22	-101	-68	-186	-18940	11323	-19383	-229	-17483	13198	-9319	-90	-14870	14570	-23271	-63	-59	-105	39	-151	18	33	-75	-24	-61	80	-30	0
0.068333	-205	-2130	-8773	-26048	-79	-21977	-8486	-25177	-150	-22371	-14647	-24668	-259	-22299	-16921	-17547	-97	-1335	11161	-27810	-107	-24	-101	-67	-177	-19155	11456	-19633	-210	-17541	13641	-9624	-88	-14960	14965	-23638	-62	-53	-107	39	-150	15	32	-74	-21	-59	80	-30	1
0.069167	-154	-2288	-9191	-26367	-80	-22023	-8653	-25089	-156	-22367	-14696	-24432	-266	-22329	-16931	-17290	-91	-1163	10726	-27677	-108	-23	-99	-66	-164	-19343	11627	-19882	-190	-17589	14104	-9891	-105	-15074	15303	-24032	-62	-59	-108	39	-148	19	33	-75	-19	-58	80	-29	2
0.070000	-146	-2427	-9616	-26600	-87	-22073	-8834	-25010	-149	-22352	-14710	-24167	-268	-22385	-16903	-17046	-98	-1026	10316	-27563	-108	-24	-101	-68	-151	-19506	11834	-20126	-203	-17620	14594	-10105	-126	-15217	15598	-24461	-66	-59	-109	34	-152	17	32	-74	-23	-57	81	-28	-4
0.070833	-109	-2510	-10047	-26715	-78	-22127	-9015	-24901	-156	-22354	-14704	-23870	-266	-22460	-16838	-16809	-92	-940	9926	-27451	-107	-24	-99	-68	-155	-19646	12101	-20369	-223	-17649	15099	-10270	-131	-15388	15852	-24911	-64	-59	-107	39	-155	15	30	-78	-24	-58	79	-30	0
0.071667	-93	-2554	-10489	-26694	-76	-22193	-9191	-24796	-164	-22343	-14674	-23550	-260	-22558	-16745	-16614	-90	-918	9580	-27337	-109	-22	-99	-69	-153	-19770	12382	-20604	-220	-17681	15616	-10356	-121	-15591	16053	-25391	-66	-58	-108	41	-137	13	30	-75	-23	-58	81	-29	-1
0.072500	-62	-2527	-10937	-26526	-80	-22273	-9359	-24678	-150	-22337	-14627	-23211	-264	-22668	-16629	-16379	-68	-958	9279	-27255	-104	-19	-100	-85	-141	-19884	12717	-20841	-202	-17721	16140	-10394	-119	-15821	16200	-25895	-64	-57	-107	42	-151	16	30	-78	-21	-55	81	-27	0
0.073333	-45	-2438	-11386	-26198	-90	-22365	-9513	-24552	-136	-22328	-14563	-22864	-266	-22792	-16497	-16190	-27	-1063	9023	-27166	-99	-25	-105	-69	-144	-19997	13084	-21071	-202	-17783	16659	-10373	-143	-16088	16288	-26428	-65	-58	-105	36	-152	16	30	-77	-21	-55	78	-31	1
0.074167	-69	-2294	-11823	-25718	-87	-22467	-9643	-24410	-156	-22321	-14488	-22508	-274	-22924	-16354	-16011	-19	-1218	8814	-27072	-107	-26	-98	-68	-166	-20111	13479	-21293	-201	-17857	17183	-10293	-172	-16391	16332	-26977	-63	-56	-104	42	-149	12	30	-78	-19	-56	84	-26	0
0.075000	-86	-2051	-12232	-25087	-86	-22579	-9738	-24242	-155	-22304	-14404	-22147	-267	-23055	-16194	-15844	-21	-1419	8646	-26979	-108	-22	-99	-68	-152	-20232	13900	-21509	-191	-17960	17694	-10174	-276	-16727	16326	-27538	-63	-56	-121	42	-150	19	35	-78	-19	-55	85	-25	3
0.075833	-68	-1763	-12590	-24336	-79	-22705	-9811	-24065	-169	-22292	-14313	-21787	-265	-23189	-16032	-15688	-39	-1661	8513	-26878	-105	-22	-99	-69	-173	-20378	14326	-21721	-173	-18099	18187	-10013	-335	-17097	16275	-28110	-63	-59	-103	40	-152	15	30	-80	-22	-58	82	-30	0
0.076667	-77	-1427	-12888	-23499	-93	-22839	-9845	-23874	-160	-22278	-14214	-21437	-269	-23325	-15866	-15547	-73	-1933	8405	-26779	-110	-26	-103	-70	-211	-20551	14755	-21932	-184	-18269	18657	-9831	-299	-17506	16184	-28679	-65	-61	-108	37	-158	12	30	-80	-23	-60	79	-32	-1
0.077500	-127	-1051	-13089	-22596	-92	-22980	-9839	-23663	-154	-22263	-14104	-21092	-269	-23449	-15690	-15405	-69	-2205	8320	-26674	-107	-24	-102	-73	-205	-20753	15180	-22133	-177	-18472	19102	-9625	-284	-17941	16074	-29237	-64	-59	-105	38	-155	11	30	-79	-19	-60	79	-29	1
0.078333	-180	-652	-13178	-21670	-81	-23119	-9787	-23436	-151	-22232	-13984	-20753	-269	-23561	-15509	-15273	-96	-2481	8235	-26550	-108	-24	-101	-68	-201	-20988	15587	-22309	-171	-18712	19512	-9414	-286	-18411	15943	-29772	-65	-58	-119	38	-151	13	33	-79	-21	-59	81	-28	-1
0.079167	-197	-242	-13135	-20753	-74	-23256	-9690	-23195	-148	-22211	-13848	-20431	-257	-23660	-15316	-15165	-130	-2746	8172	-26414	-109	-10	-98	-69	-223	-21262	15969	-22480	-185	-18988	19885	-9212	-292	-18909	15801	-30281	-62	-59	-104	40	-151	13	36	-77	-18	-59	84	-16	4
0.080000	-195	159	-12946	-19907	-69	-23393	-9550	-22944	-141	-22169	-13692	-20122	-256	-23742	-15113	-15016	-147	-2991	8098	-26265	-104	-19	-98	-65	-229	-21570	16316	-22635	-188	-19305	20215	-9034	-325	-19420	15662	-30752	-63	-53	-103	44	-150	16	45	-76	-18	-57	82	-28	-1
0.080833	-207	533	-12601	-19160	-82	-23501	-9371	-22687	-136	-22135	-13516	-19824	-246	-23807	-14891	-14889	-120	-3201	8009	-26103	-111	-22	-101	-69	-224	-21914	16622	-22780	-184	-19660	20500	-8892	-325	-19970	15518	-31179	-64	-57	-104	42	-151	13	37	-76	-22	-55	85	-27	-1
0.081667	-234	862	-12098	-18545	-85	-23598	-9151	-22420	-112	-22070	-13315	-19550	-225	-23851	-14653	-14776	-79	-3376	7901	-25925	-108	-25	-100	-67	-200	-22297	16876	-22897	-162	-20048	20734	-8801	-290	-20528	15385	-31555	-65	-60	-81	40	-150	15	35	-79	-21	-60	78	-30	-5
0.082500	-228	1134	-11442	-18090	-77	-23663	-8893	-22148	-115	-22024	-13090	-19289	-223	-23870	-14392	-14650	-87	-3512	7774	-25729	-105	-23	-99	-69	-177	-22705	17081	-22991	-143	-20467	20916	-8767	-218	-21089	15268	-31865	-64	-61	-105	39	-152	19	37	-78	-21	-47	81	-30	-3
0.083333	-177	1337	-10639	-17812	-72	-23708	-8592	-21866	-126	-21947	-12820	-19041	-235	-23863	-14107	-14533	-93	-3600	7619	-25518	-110	-25	-101	-69	-174	-23135	17233	-23065	-153	-20915	21044	-8816	-158	-21653	15151	-32114	-67	-59	-105	38	-149	18	39	-77	-25	-60	79	-32	-3
0.084167	-146	1465	-9701	-17716	-81	-23716	-8260	-21584	-119	-21857	-12547	-18812	-233	-23827	-13795	-14418	-73	-3647	7442	-25287	-111	-26	-100	-69	-147	-23594	17334	-23110	-151	-21385	21122	-8940	-127	-22214	15066	-32289	-67	-60	-107	38	-154	17	34	-78	-18	-59	78	-31	1
0.085000	-158	1501	-8680	-17817	-83	-23677	-7901	-21301	-134	-21753	-12235	-18604	-239	-23766	-13453	-14316	-66	-3653	7232	-25019	-107	-29	-99	-68	-100	-24026	17360	-23128	-142	-21874	21144	-9158	-117	-22756	14990	-32385	-67	-58	-112	41	-152	18	33	-78	-25	-59	77	-32	-4
0.085833	-172	1456	-7572	-18088	-85	-23604	-7525	-21018	-141	-21632	-11895	-18399	-249	-23667	-13084	-14211	-62	-3621	7006	-24738	-107	-10	-98	-67	-65	-24465	17346	-23116	-141	-22368	21127	-9464	-87	-23269	14931	-32404	-65	-59	-105	42	-148	21	38	-74	-18	-57	87	-27	1
0.086667	-197	1329	-6447	-18509	-81	-23481	-7129	-20737	-136	-21492	-11528	-18213	-243	-23544	-12692	-14121	-74	-3560	6757	-24428	-105	-21	-94	-65	-52	-24892	17281	-23074	-139	-22875	21064	-9873	-25	-23753	14875	-32334	-62	-55	-102	43	-149	20	37	-65	-16	-55	82	-27	3
0.087500	-223	1118	-5335	-19059	-82	-23311	-6716	-20459	-126	-21319	-11141	-18040	-239	-23387	-12274	-14037	-88	-3478	6494	-24099	-105	-21	-96	-64	-69	-25287	17172	-23000	-149	-23372	20958	-10374	18	-24187	14827	-32190	-63	-55	-101	41	-149	22	38	-75	-19	-51	86	-29	2
0.088333	-262	835	-4271	-19708	-72	-23099	-6302	-20192	-115	-21161	-10741	-17884	-228	-23206	-11842	-13963	-96	-3384	6217	-23740	-105	-18	-97	-68	-159	-25645	17025	-22902	-170	-23841	20824	-10977	10	-24573	14784	-31953	-61	-51	-100	41	-149	21	33	-75	-21	-52	80	-28	0
0.089167	-271	486	-3299	-20413	-80	-22845	-5885	-19924	-116	-20970	-10330	-17734	-217	-22999	-11390	-13893	-109	-3285	5932	-23347	-99	-21	-98	-67	-214	-25951	16851	-22775	-191	-24287	20657	-11670	-26	-24903	14738	-31638	-63	-56	-107	38	-150	20	34	-74	-21	-72	81	-28	-3
0.090000	-248	87	-2457	-21129	-73	-22549	-5473	-19675	-113	-20755	-9915	-17601	-234	-22767	-10900	-13831	-114	-3188	5647	-22924	-108	-24	-100	-68	-219	-26206	16655	-22624	-185	-24700	20471	-12450	-19	-25165	14691	-31249	-65	-56	-108	38	-154	17	32	-77	-23	-58	77	-31	-4
0.090833	-257	-344	-1773	-21819	-70	-22218	-5070	-19431	-105	-20543	-9501	-17473	-225	-22506	-10438	-13771	-124	-3108	5373	-22473	-107	-22	-101	-64	-162	-26391	16448	-22445	-146	-25055	20277	-13304	12	-25354	14642	-30779	-63	-56	-107	35	-153	20	35	-74	-17	-55	80	-28	1
0.091667	-257	-787	-1273	-22449	-79	-21846	-4674	-19193	-97	-20297	-9080	-17349	-200	-22221	-9952	-13709	-151	-3039	5114	-21987	-107	-21	-101	-67	-83	-26499	16235	-22242	-136	-25351	20077	-14218	16	-25469	14582	-30241	-63	-59	-105	40	-150	19	34	-74	-25	-58	79	-27	0
0.092500	-268	-1236	-973	-22983	-79	-21449	-4294	-18976	-103	-20039	-8673	-17230	-179	-21916	-9463	-13649	-147	-2995	4870	-21471	-105	-23	-100	-66	-56	-26530	16025	-22021	-126	-25580	19885	-15184	69	-25503	14519	-29631	-64	-59	-105	40	-149	19	36	-74	-22	-53	86	-27	1
0.093333	-228	-1682	-876	-23403	-69	-21028	-3926	-18757	-87	-19750	-8278	-17118	-178	-21613	-8978	-13583	-114	-2978	4651	-20921	-108	-22	-96	-65	-62	-26481	15826	-21781	-126	-25723	19701	-16188	105	-25465	14446	-28964	-64	-53	-101	43	-152	21	38	-74	-19	-55	81	-28	1
0.094167	-222	-2108	-1004	-23693	-75	-20590	-3581	-18562	-70	-19486	-7901	-17011	-167	-21260	-8495	-13513	-143	-2993	4454	-20344	-104	-19	-97	-67	-95	-26353	15644	-21525	-131	-25783	19531	-17217	57	-25350	14358	-28243	-60	-55	-105	40	-152	21	37	-74	-16	-53	86	-25	5
0.095000	-212	-2504	-1299	-23836	-87	-20143	-3254	-18382	-74	-19194	-7542	-16910	-167	-20906	-8022	-13440	-139	-3033	4286	-19737	-102	-18	-95	-65	-97	-26147	15479	-21252	-138	-25758	19384	-18256	35	-25163	14265	-27482	-61	-53	-102	43	-147	23	38	-73	-18	-52	87	-26	2
0.095833	-117	-2863	-1773	-23837	-86	-19681	-2950	-18214	-77	-18891	-7198	-16809	-173	-20540	-7562	-13357	-126	-3127	4139	-19115	-105	-21	-97	-64	-45	-25871	15334	-20959	-143	-25638	19264	-19287	76	-24919	14158	-26683	-62	-56	-105	39	-148	18	36	-75	-17	-57	84	-28	0
0.096667	-130	-3182	-2403	-23704	-93	-19225	-2663	-18063	-79	-18582	-6872	-16719	-168	-20166	-7121	-13272	-119	-3200	4022	-18473	-107	-22	-98	-70	-42	-25534	15210	-20648	-162	-25431	19174	-20292	132	-24621	14045	-25862	-64	-56	-105	39	-155	17	33	-75	-21	-58	78	-33	-1
0.097500	-111	-3454	-3138	-23453	-76	-18777	-2388	-17926	-67	-18267	-6566	-16631	-164	-19780	-6691	-13176	-115	-3315	3930	-17818	-111	-25	-100	-73	-107	-25141	15116	-20321	-177	-25134	19120	-21249	139	-24275	13926	-25028	-66	-57	-108	36	-155	17	32	-76	-25	-58	81	-31	-3
0.098333	-80	-3679	-3956	-23091	-79	-18324	-2131	-17797	-57	-17942	-6266	-16543	-166	-19388	-6284	-13076	-94	-3445	3861	-17148	-112	-25	-101	-72	-156	-24703	15047	-19974	-224	-24760	19101	-22160	69	-23880	13801	-24173	-68	-59	-110	38	-160	12	27	-77	-22	-60	77	-38	-4
0.099167	-67	-3858	-4820	-22654	-76	-17890	-1889	-17681	-65	-17616	-5983	-16463	-154	-18980	-5894	-12956	-84	-3576	3819	-16465	-105	-24	-102	-63	-159	-24222	15002	-19605	-231	-24309	19113	-23001	3	-23460	13671	-23327	-64	-60	-109	36	-172	16	34	-75	-22	-57	79	-31	-3
0.100000	-69	-3997	-5675	-22156	-65	-17456	-1640	-17563	-63	-17285	-5702	-16383	-143	-18566	-5526	-12861	-78	-3721	3788	-15786	-103	-24	-99	-69	-182	-23730	14973	-19222	-161	-23797	19158	-23777	-61	-23023	13533	-22486	-62	-52	-102	40	-154	15	34	-76	-22	-59	79	-31	-4
0.100833	-78	-4096	-6516	-21633	-64	-17046	-1423	-17456	-51	-16954	-5436	-16303	-143	-18143	-5181	-12750	-70	-3858	3765	-15105	-107	-25	-100	-72	-191	-23220	14958	-18823	-73	-23233	19231	-24464	-65	-22570	13390	-21660	-65	-58	-110	40	-151	18	33	-76	-21	-60	82	-40	0
0.101667	-105	-4168	-7286	-21109	-61	-16651	-1202	-17351	-47	-16621	-5169	-16231	-147	-17721	-4869	-12631	-65	-3985	3747	-14449	-105	-22	-101	-67	-194	-22712	14949	-18415	-36	-22643	19329	-25060	-11	-22155	13238	-20855	-63	-58	-102	37	-151	16	35	-75	-19	-59	80	-34	1
0.102500	-147	-4231	-7967	-20599	-74	-16275	-995	-17248	-57	-16295	-4912	-16152	-133	-17292	-4586	-12554	-62	-4107	3729	-13798	-108	-23	-107	-66	-180	-22216	14944	-18005	-36	-22039	19442	-25562	35	-21673	13065	-20081	-60	-61	-105	38	-149	17	36	-74	-18	-58	85	-31	1
0.103333	-131	-4238	-8534	-20128	-69	-15913	-794	-17139	-58	-15979	-4659	-16077	-150	-16874	-4348	-12476	-62	-4215	3699	-13169	-110	-24	-102	-68	-103	-21748	14935	-17599	-61	-21438	19559	-25966	18	-21239	12875	-19334	-64	-60	-113	39	-154	13	34	-76	-24	-60	80	-33	0
0.104167	-58	-4254	-8975	-19709	-66	-15570	-606	-17029	-46	-15662	-4415	-15996	-154	-16455	-4141	-12411	-58	-4304	3661	-12557	-109	-26	-101	-75	-30	-21303	14916	-17202	-73	-20849	19680	-26274	21	-20814	12668	-18628	-66	-63	-108	41	-152	21	32	-77	-13	-60	81	-30	0
0.105000	-29	-4276	-9288	-19352	-63	-15247	-423	-16915	-56	-15358	-4182	-15910	-162	-16043	-3978	-12365	-53	-4380	3604	-11974	-111	-26	-102	-69	-28	-20902	14881	-16834	-98	-20294	19789	-26480	50	-20410	12440	-17965	-64	-59	-108	40	-153	15	34	-79	-22	-60	80	-34	-1
0.105833	-70	-4256	-9459	-19056	-70	-14938	-257	-16794	-53	-15067	-3956	-15818	-154	-15636	-3860	-12337	-55	-4439	3523	-11419	-108	-19	-101	-68	-11	-20537	14820	-16480	-155	-19775	19882	-26607	52	-20023	12190	-17347	-65	-61	-108	40	-151	18	34	-82	-23	-57	82	-30	1
0.106667	-120	-4252	-9499	-18820	-72	-14638	-104	-16663	-49	-14783	-3747	-15712	-148	-15224	-3788	-12331	-56	-4485	3422	-10895	-110	-22	-100	-68	-13	-20210	14734	-16185	-201	-19318	19939	-26644	42	-19639	11908	-16777	-67	-62	-107	43	-152	18	35	-83	-24	-59	80	-30	0
0.107500	-124	-4252	-9418	-18654	-69	-14360	21	-16529	-53	-14513	-3554	-15599	-159	-14858	-3761	-12344	-56	-4519	3289	-10400	-108	-23	-101	-67	-91	-19928	14612	-15928	-177	-18916	19961	-26603	33	-19310	11602	-16255	-64	-56	-107	41	-149	20	36	-76	-21	-55	84	-28	3
0.108333	-108	-4248	-9228	-18529	-67	-14087	125	-16379	-56	-14256	-3386	-15474	-147	-14499	-3779	-12380	-67	-4544	3121	-9937	-104	-22	-99	-69	-189	-19675	14454	-15737	-166	-18577	19921	-26502	16	-18981	11267	-15787	-63	-41	-107	43	-152	20	34	-76	-21	-58	81	-30	0
0.109167	-96	-4246	-8945	-18449	-68	-13828	215	-16224	-53	-14002	-3247	-15335	-149	-14152	-3840	-12428	-69	-4566	2922	-9506	-108	-7	-99	-68	-208	-19453	14254	-15608	-206	-18302	19818	-26341	21	-18662	10900	-15377	-65	-58	-107	39	-154	19	35	-75	-23	-56	84	-29	-4
0.110000	-119	-4242	-8593	-18394	-63	-13581	274	-16062	-70	-13760	-3142	-15189	-152	-13824	-3932	-12494	-64	-4586	2690	-9105	-107	-21	-97	-68	-182	-19254	14012	-15551	-207	-18112	19659	-26136	26	-18356	10507	-15018	-62	-58	-104	41	-154	19	35	-76	-24	-56	81	-30	-3
0.110833	-186	-4236	-8183	-18352	-73	-13338	299	-15891	-69	-13529	-3074	-15018	-154	-13512	-4059	-12564	-69	-4608	2419	-8731	-109	-21	-100	-67	-146	-19067	13720	-15569	-185	-17919	19383	-25896	17	-18056	10097	-14715	-65	-55	-105	39	-154	19	35	-69	-21	-55	80	-29	0
0.111667	-239	-4220	-7740	-18312	-77	-13102	321	-15701	-64	-13296	-3045	-14839	-177	-13219	-4207	-12647	-55	-4629	2131	-8392	-107	-18	-100	-67	-118	-18882	13385	-15662	-183	-17797	19034	-25633	9	-17761	9667	-14465	-65	-55	-110	41	-153	19	34	-73	-19	-55	81	-30	-1
0.112500	-246	-4232	-7282	-18264	-72	-12872	265	-15524	-56	-13062	-3054	-14649	-179	-12941	-4370	-12722	-61	-4648	1816	-8087	-104	-17	-99	-66	-148	-18688	13010	-15832	-190	-17702	18602	-25357	-12	-17462	9230	-14265	-62	-55	-107	37	-153	23	34	-75	-13	-51	80	-25	1
0.113333	-213	-4173	-6830	-18182	-55	-12646	207	-15337	-64	-12830	-3106	-14449	-184	-12674	-4544	-12796	-65	-4681	1477	-7814	-104	-17	-100	-63	-193	-18484	12597	-16067	-195	-17629	18074	-25077	-46	-17136	8784	-14114	-63	-53	-102	43	-148	22	36	-72	-21	-56	82	-27	2
0.114167	-177	-4130	-6389	-18093	-51	-12429	118	-15144	-63	-12594	-3200	-14247	-186	-12439	-4713	-12858	-56	-4704	1131	-7592	-103	-21	-98	-65	-203	-18251	12149	-16372	-205	-17565	17460	-24803	-85	-16851	8337	-14007	-62	-58	-108	41	-151	20	35	-75	-22	-55	80	-26	6
0.115000	-198	-4083	-5985	-17956	-60	-12220	9	-14950	-70	-12356	-3329	-14037	-184	-12205	-4880	-12907	-60	-4724	780	-7419	-103	-21	-99	-66	-238	-17990	11669	-16730	-199	-17499	16759	-24541	-111	-16532	7904	-13930	-63	-56	-104	41	-152	16	34	-75	-22	-58	80	-28	0
0.115833	-212	-4021	-5616	-17786	-73	-11995	-121	-14757	-76	-12105	-3500	-13826	-182	-11980	-5020	-12951	-58	-4728	439	-7304	-104	-21	-100	-67	-242	-17686	11167	-17134	-168	-17402	15991	-24289	-118	-16190	7485	-13904	-65	-59	-108	39	-151	19	28	-98	-24	-56	84	-29	0
0.116667	-216	-3953	-5299	-17571	-75	-11782	-264	-14547	-74	-11844	-3698	-13618	-171	-11770	-5144	-12963	-59	-4712	113	-7273	-108	-24	-103	-70	-266	-17347	10648	-17576	-161	-17288	15155	-24058	-133	-15842	7095	-13894	-66	-62	-110	36	-154	16	29	-78	-18	-58	77	-31	-3
0.117500	-206	-3876	-5030	-17318	-74	-11569	-417	-14369	-85	-11574	-3918	-13408	-154	-11557	-5233	-12924	-67	-4667	-179	-7314	-111	-33	-104	-69	-279	-16957	10125	-18046	-156	-17135	14279	-23842	-109	-15470	6741	-13897	-63	-62	-110	35	-152	16	29	-78	-22	-57	90	-30	0
0.118333	-204	-3791	-4814	-17025	-79	-11354	-566	-14172	-88	-11295	-4152	-13215	-168	-11352	-5292	-12876	-80	-4587	-434	-7447	-107	-22	-100	-68	-248	-16527	9604	-18492	-165	-16930	13372	-23650	-68	-15076	6423	-13910	-64	-59	-105	38	-150	17	29	-78	-24	-57	81	-29	-1
0.119167	-201	-3712	-4649	-16700	-78	-11143	-713	-13987	-86	-11010	-4401	-13013	-178	-11123	-5314	-12805	-91	-4464	-637	-7681	-108	-22	-100	-69	-211	-16057	9097	-18946	-179	-16695	12453	-23470	-76	-14667	6152	-13930	-58	-58	-110	38	-155	16	34	-77	-21	-55	82	-27	-4
0.120000	-185	-3631	-4540	-16352	-82	-10930	-822	-13797	-82	-10719	-4650	-12829	-168	-10946	-5312	-12709	-84	-4298	-783	-8030	-107	-22	-100	-67	-186	-15553	8610	-19388	-190	-16413	11531	-23311	-115	-14240	5926	-13948	-63	-57	-107	38	-154	15	35	-77	-21	-58	81	-30	-4
0.120833	-148	-3557	-4472	-15991	-75	-10722	-976	-13616	-88	-10422	-4902	-12658	-146	-10739	-5276	-12587	-84	-4080	-862	-8491	-108	-38	-99	-66	-161	-15022	8145	-19798	-194	-16086	10639	-23165	-124	-13785	5755	-13952	-62	-60	-113	38	-151	19	36	-76	-23	-55	85	-27	0
0.121667	-112	-3495	-4454	-15616	-63	-10503	-1084	-13430	-95	-10128	-5147	-12501	-169	-10536	-5225	-12452	-97	-3814	-873	-9069	-103	-18	-99	-64	-154	-14464	7714	-20172	-200	-15733	9790	-23036	-108	-13320	5634	-13947	-61	-57	-99	42	-153	18	37	-77	-18	-53	84	-27	0
0.122500	-66	-3445	-4476	-15258	-68	-10291	-1179	-13262	-90	-9831	-5375	-12361	-178	-10316	-5161	-12294	-104	-3504	-811	-9767	-104	-23	-99	-67	-200	-13901	7322	-20499	-191	-15350	9001	-22918	-79	-12846	5564	-13924	-63	-58	-107	41	-152	16	36	-75	-21	-61	81	-28	-15
0.123333	-55	-3414	-4528	-14924	-72	-10070	-1249	-13090	-83	-9541	-5594	-12237	-167	-10136	-5096	-12136	-117	-3159	-682	-10585	-107	-25	-102	-70	-248	-13340	6974	-20751	-154	-14953	8278	-22817	-66	-12360	5546	-13876	-64	-60	-111	38	-153	17	30	-83	-26	-61	81	-32	-7
0.124167	-83	-3404	-4615	-14578	-62	-9849	-1303	-12925	-84	-9263	-5787	-12133	-156	-9936	-5042	-11968	-124	-2774	-473	-11509	-109	-26	-103	-72	-266	-12783	6685	-20991	-144	-14544	7645	-22717	-61	-11861	5579	-13804	-62	-62	-110	36	-156	16	37	-77	-22	-59	78	-30	-3
0.125000	-103	-3408	-4717	-14268	-55	-9612	-1328	-12756	-87	-8988	-5966	-12039	-160	-9732	-5000	-11794	-138	-2369	-199	-12522	-107	-25	-101	-66	-286	-12250	6439	-21153	-187	-14134	7107	-22635	-99	-11366	5655	-13703	-64	-61	-109	35	-154	13	30	-79	-21	-60	74	-33	-3
0.125833	-104	-3433	-4838	-13996	-52	-9375	-1345	-12594	-90	-8728	-6125	-11957	-147	-9526	-4987	-11622	-145	-1960	130	-13607	-103	-23	-100	-70	-306	-11740	6246	-21252	-246	-13737	6672	-22551	-105	-10868	5772	-13579	-66	-58	-110	38	-152	16	34	-75	-19	-58	78	-39	0
0.126667	-92	-3472	-4967	-13762	-47	-9126	-1344	-12403	-85	-8468	-6261	-11888	-139	-9322	-5009	-11455	-151	-1551	504	-14743	-103	-21	-99	-66	-301	-11264	6108	-21311	-229	-13358	6343	-22483	-104	-10379	5924	-13431	-62	-53	-102	38	-152	19	36	-72	-18	-55	82	-29	-4
0.127500	-84	-3535	-5100	-13571	-46	-8872	-1336	-12248	-83	-8244	-6381	-11830	-148	-9121	-5071	-11302	-152	-1165	908	-15909	-103	-22	-99	-70	-297	-10834	6016	-21295	-180	-13014	6107	-22418	-127	-9902	6095	-13267	-60	-60	-107	41	-151	19	33	-75	-22	-60	84	-29	3
0.128333	-105	-3613	-5232	-13429	-52	-8609	-1317	-12056	-86	-8030	-6485	-11785	-153	-8915	-5179	-11158	-145	-827	1334	-17090	-90	-19	-97	-65	-302	-10453	5967	-21251	-169	-12698	5969	-22374	-128	-9438	6287	-13089	-64	-56	-105	40	-151	20	35	-75	-17	-58	80	-30	-4
0.129167	-131	-3708	-5352	-13324	-49	-8360	-1306	-11914	-85	-7826	-6572	-11740	-138	-8709	-5330	-11023	-154	-534	1761	-18241	-104	-23	-101	-69	-271	-10117	5961	-21168	-111	-12437	5923	-22359	-109	-8987	6487	-12898	-65	-58	-142	38	-155	17	37	-74	-19	-58	82	-28	2
0.130000	-147	-3815	-5460	-13263	-59	-8065	-1295	-11746	-88	-7639	-6644	-11702	-144	-8504	-5521	-10900	-154	-311	2174	-19341	-107	-21	-98	-66	-274	-9835	5988	-21058	-36	-12189	5948	-22316	-131	-8558	6691	-12709	-63	-58	-107	40	-151	18	30	-75	-26	-60	79	-32	-5
0.130833	-154	-3929	-5545	-13248	-64	-7782	-1295	-11582	-103	-7464	-6705	-11638	-142	-8293	-5744	-10786	-141	-168	2552	-20348	-105	-24	-100	-72	-304	-9599	6044	-20926	-8	-11974	6045	-22309	-160	-8144	6885	-12517	-63	-59	-100	38	-155	16	34	-66	-21	-57	82	-30	-3
0.131667	-147	-4054	-5603	-13257	-57	-7499	-1305	-11417	-96	-7298	-6752	-11618	-137	-8076	-5995	-10684	-139	-114	2892	-21256	-96	-25	-100	-69	-262	-9406	6125	-20782	7	-11799	6172	-22317	-146	-7766	7068	-12336	-59	-60	-105	37	-152	15	30	-78	-21	-58	78	-42	-5
0.132500	-147	-4177	-5632	-13295	-72	-7215	-1333	-11256	-95	-7142	-6786	-11573	-130	-7849	-6258	-10580	-130	-126	3173	-22032	-107	-22	-101	-68	-234	-9254	6216	-20629	-7	-11650	6383	-22329	-115	-7400	7237	-12158	-60	-60	-105	40	-153	16	34	-75	-19	-57	84	-30	0
0.133333	-139	-4301	-5623	-13349	-75	-6929	-1374	-11088	-92	-6985	-6799	-11515	-128	-7622	-6523	-10478	-116	-275	3391	-22662	-108	-21	-95	-67	-202	-9130	6316	-20481	-14	-11519	6599	-22348	-78	-7058	7383	-12005	-63	-59	-105	40	-149	20	33	-76	-21	-56	79	-29	16
0.134167	-137	-4420	-5579	-13410	-68	-6646	-1440	-10932	-95	-6836	-6807	-11450	-108	-7380	-6781	-10376	-124	-494	3540	-23124	-103	-22	-99	-67	-131	-9038	6413	-20337	13	-11399	6818	-22355	-44	-6729	7500	-11871	-60	-57	-103	41	-150	12	30	-76	-17	-53	84	-29	3
0.135000	-151	-4540	-5498	-13468	-75	-6370	-1516	-10779	-90	-6680	-6795	-11381	-78	-7130	-7010	-10269	-88	-804	3613	-23413	-104	-18	-95	-65	-126	-8951	6505	-20203	-41	-11278	7043	-22378	-25	-6428	7596	-11763	-58	-58	-100	42	-160	19	33	-73	-15	-52	85	-29	2
0.135833	-167	-4639	-5384	-13509	-126	-6106	-1617	-10638	-83	-6534	-6772	-11296	-73	-6867	-7208	-10159	-85	-1166	3618	-23503	-109	-19	-97	-66	-184	-8892	6574	-20087	-102	-11151	7251	-22371	-16	-6141	7664	-11686	-61	-60	-103	36	-147	20	29	-77	-21	-55	82	-29	2
0.136667	-163	-4734	-5243	-13517	-82	-5855	-1737	-10507	-96	-6376	-6728	-11207	-91	-6597	-7361	-10045	-80	-1600	3550	-23416	-111	-24	-103	-70	-225	-8823	6624	-19987	-162	-10959	7438	-22338	-15	-5874	7697	-11636	-66	-61	-105	37	-154	16	30	-80	-24	-57	80	-33	-5
0.137500	-149	-4812	-5070	-13487	-83	-5610	-1875	-10384	-90	-6210	-6671	-11111	-104	-6315	-7453	-9913	-69	-2066	3432	-23141	-107	-25	-101	-73	-238	-8747	6642	-19898	-201	-10832	7597	-22263	-9	-5616	7710	-11609	-62	-34	-107	37	-153	17	32	-74	-1	-56	80	-31	2
0.138333	-179	-4870	-4871	-13401	-87	-5380	-2017	-10271	-70	-6028	-6579	-11005	-109	-6019	-7482	-9777	-62	-2549	3247	-22683	-107	-35	-101	-70	-237	-8650	6632	-19827	-227	-10619	7718	-22131	-10	-5366	7702	-11620	-63	-57	-102	39	-155	19	32	-75	-22	-56	81	-31	-4
0.139167	-186	-4901	-4652	-13271	-101	-5164	-2172	-10170	-77	-5840	-6474	-10898	-120	-5710	-7446	-9632	-48	-3039	3064	-22058	-109	-24	-99	-70	-246	-8532	6583	-19768	-235	-10369	7801	-21960	-28	-5115	7684	-11657	-62	-59	-102	38	-152	17	29	-76	-19	-57	84	-33	0
0.140000	-150	-4912	-4420	-13047	-87	-4960	-2330	-10077	-78	-5628	-6347	-10791	-153	-5392	-7344	-9479	-44	-3513	2837	-21254	-108	-26	-103	-68	-265	-8387	6496	-19718	-246	-10068	7846	-21654	-61	-4875	7626	-11720	-63	-59	-107	35	-154	13	32	-76	-24	-60	79	-34	-4
0.140833	-149	-4897	-4180	-12773	-82	-4782	-2492	-9997	-69	-5410	-6200	-10684	-181	-5061	-7171	-9317	-41	-3945	2617	-20385	-107	-23	-99	-68	-306	-8205	6372	-19668	-287	-9709	7856	-21276	-88	-4623	7574	-11806	-67	-57	-104	41	-150	16	32	-76	-19	-59	84	-28	1
0.141667	-139	-4856	-3918	-12433	-80	-4588	-2639	-9922	-58	-5171	-6029	-10576	-203	-4724	-6939	-9158	-34	-4323	2393	-19384	-104	-21	-100	-70	-372	-7986	6216	-19627	-322	-9297	7817	-20793	-129	-4373	7511	-11916	-64	-55	-105	41	-155	18	35	-74	-22	-55	82	-25	-1
0.142500	-155	-4785	-3682	-12040	-72	-4417	-2781	-9844	-73	-4923	-5845	-10480	-201	-4383	-6656	-8995	-32	-4637	2199	-18307	-108	-23	-101	-68	-379	-7739	6014	-19581	-309	-8835	7742	-20195	-134	-4112	7452	-12052	-63	-56	-107	37	-152	16	27	-79	-23	-56	84	-31	0
0.143333	-163	-4691	-3436	-11600	-72	-4253	-2906	-9793	-72	-4659	-5643	-10394	-206	-4044	-6328	-8839	-28	-4876	2032	-17152	-107	-24	-102	-66	-296	-7452	5792	-19542	-233	-8318	7633	-19475	-114	-3839	7372	-12206	-62	-57	-105	37	-154	17	30	-76	-23	-56	82	-30	-3
0.144167	-168	-4568	-3188	-11119	-73	-4099	-3013	-9727	-58	-4392	-5438	-10319	-239	-3707	-5966	-8688	-25	-5025	1903	-16013	-105	-24	-101	-68	-228	-7137	5546	-19454	-210	-7754	7492	-18617	-76	-3552	7304	-12373	-64	-56	-108	36	-156	13	30	-76	-23	-58	81	-28	-5
0.145000	-191	-4421	-2944	-10622	-76	-3936	-3096	-9659	-60	-4116	-5219	-10254	-247	-3364	-5578	-8549	-35	-5088	1820	-14862	-105	-24	-98	-70	-184	-6788	5287	-19363	-155	-7145	7321	-17628	-52	-3239	7230	-12557	-65	-60	-107	38	-168	15	28	-77	-23	-57	80	-32	-3
0.145833	-214	-4256	-2697	-10121	-67	-3776	-3151	-9587	-62	-3832	-4998	-10205	-221	-3038	-5185	-8421	-25	-5057	1791	-13742	-105	-23	-99	-69	-122	-6414	5016	-19250	-64	-6488	7130	-16514	-5	-2908	7166	-12749	-60	-75	-103	39	-151	19	32	-75	-17	-55	82	-31	1
0.146667	-204	-4059	-2449	-9633	-62	-3612	-3176	-9503	-61	-3547	-4778	-10169	-216	-2719	-4792	-8309	-11	-4939	1802	-12683	-104	-35	-97	-66	-16	-6013	4744	-19110	-24	-5813	6917	-15261	53	-2556	7101	-12952	-57	-51	-100	42	-147	23	37	-70	-18	-53	86	-27	0
0.147500	-182	-3855	-2199	-9168	-68	-3446	-3174	-9408	-77	-3269	-4566	-10148	-207	-2419	-4430	-8216	2	-4751	1853	-11678	-97	-18	-99	-67	22	-5604	4478	-18942	-68	-5121	6683	-13907	72	-2179	7034	-13171	-61	-51	-103	20	-163	18	30	-74	-21	-53	85	-27	3
0.148333	-178	-3644	-1952	-8740	-59	-3277	-3148	-9302	-92	-2997	-4371	-10143	-207	-2141	-4077	-8148	-1	-4496	1930	-10760	-105	-22	-97	-69	-30	-5175	4219	-18746	-136	-4420	6435	-12451	86	-1786	6962	-13400	-62	-53	-104	40	-156	18	29	-75	-19	-56	86	-30	-5
0.149167	-171	-3420	-1691	-8363	-72	-3107	-3101	-9179	-88	-2728	-4196	-10152	-197	-1885	-3767	-8100	5	-4179	2040	-9930	-104	-23	-96	-66	-31	-4736	3980	-18516	-129	-3717	6175	-10899	86	-1354	6897	-13632	-63	-57	-105	41	-153	18	32	-76	-19	-55	82	-29	0
0.150000	-178	-3196	-1422	-8033	-76	-2926	-3010	-9038	-91	-2491	-4034	-10163	-187	-1651	-3507	-8077	-1	-3823	2156	-9195	-109	-24	-99	-70	3	-4292	3765	-18254	-109	-3029	5914	-9276	85	-902	6821	-13868	-64	-57	-105	38	-152	17	32	-75	-17	-56	81	-30	-3
0.150833	-193	-2975	-1145	-7752	-69	-2743	-2909	-8881	-99	-2262	-3904	-10179	-191	-1440	-3285	-8072	-5	-3437	2278	-8556	-104	-24	-97	-69	-28	-3841	3572	-17957	-81	-2363	5643	-7593	84	-420	6743	-14107	-65	-56	-82	42	-150	18	32	-79	-21	-53	82	-29	1
0.151667	-191	-2765	-855	-7525	-75	-2561	-2790	-8707	-92	-2053	-3795	-10204	-201	-1268	-3124	-8091	3	-3043	2381	-8014	-105	-21	-99	-69	-73	-3381	3411	-17628	-76	-1727	5375	-5890	74	79	6655	-14347	-62	-53	-105	40	-147	20	35	-78	-22	-56	81	-29	3
0.152500	-194	-2564	-561	-7347	-82	-2375	-2660	-8513	-83	-1869	-3717	-10223	-206	-1119	-3021	-8133	-8	-2648	2465	-7548	-102	-24	-97	-67	-78	-2925	3271	-17268	-116	-1141	5107	-4186	104	604	6560	-14587	-61	-58	-108	41	-149	18	32	-76	-17	-56	81	-29	2
0.153333	-194	-2387	-254	-7208	-83	-2202	-2527	-8308	-86	-1707	-3670	-10240	-193	-1007	-2967	-8194	-13	-2270	2536	-7165	-104	-24	-97	-69	-79	-2470	3162	-16885	-165	-601	4841	-2508	119	1142	6452	-14824	-61	-56	-110	43	-149	19	33	-75	-24	-55	80	-28	3
0.154167	-208	-2227	40	-7102	-85	-2036	-2388	-8092	-91	-1576	-3655	-10246	-180	-927	-2970	-8271	-12	-1915	2537	-6853	-103	-22	-98	-68	-72	-2020	3073	-16472	-199	-119	4586	-860	135	1694	6340	-15054	-63	-55	-104	43	-150	19	30	-75	-18	-53	82	-28	6
0.155000	-206	-2086	378	-7019	-85	-1882	-2262	-7861	-91	-1471	-3670	-10238	-173	-880	-3020	-8360	-13	-1593	2521	-6602	-101	-19	-91	-67	-66	-1568	3007	-16033	-185	301	4339	726	136	2254	6220	-15274	-62	-58	-103	45	-149	19	36	-74	-18	-53	85	-27	0
0.155833	-184	-1969	690	-6956	-91	-1735	-2151	-7625	-132	-1399	-3731	-10215	-133	-863	-3119	-8463	-21	-1312	2472	-6404	-104	-23	-98	-68	-64	-1132	2944	-15574	-143	655	4094	2220	110	2800	6090	-15471	-64	-57	-107	42	-153	13	29	-79	-22	-55	80	-30	-5
0.156667	-169	-1882	1015	-6902	-111	-1619	-2064	-7380	-163	-1351	-3801	-10176	-94	-885	-3262	-8573	-26	-1077	2392	-6253	-111	-27	-110	-70	-67	-703	2895	-15083	-83	940	3867	3605	93	3352	5955	-15674	-68	-61	-110	35	-154	12	27	-81	-26	-58	79	-36	-7
0.157500	-176	-1810	1329	-6877	-104	-1523	-2004	-7126	-138	-1340	-3908	-10116	-57	-936	-3429	-8677	-31	-880	2300	-6140	-110	-24	-100	-72	-92	-290	2848	-14587	-99	1165	3660	4879	90	3892	5832	-15834	-66	-59	-107	38	-158	15	32	-76	-22	-56	80	-35	-3
0.158333	-188	-1751	1638	-6844	-87	-1442	-1964	-6854	-100	-1343	-4038	-10025	-47	-1007	-3625	-8778	-38	-730	2195	-6064	-109	-22	-88	-69	-103	105	2796	-14061	-181	1324	3468	6014	49	4407	5700	-15971	-64	-58	-109	42	-151	19	32	-76	-23	-57	80	-30	-4
0.159167	-186	-1709	1954	-6818	-90	-1393	-1967	-6581	-73	-1376	-4191	-9915	-65	-1109	-3840	-8870	-34	-609	2100	-6022	-107	-23	-99	-70	-132	476	2734	-13503	-241	1423	3292	7015	-8	4902	5583	-16073	-65	-57	-105	39	-154	17	29	-76	-21	-55	81	-30	-5
0.160000	-185	-1670	2252	-6797	-97	-1367	-2007	-6301	-46	-1435	-4363	-9782	-94	-1239	-4070	-8952	-36	-528	2017	-6016	-104	-22	-98	-67	-166	817	2655	-12952	-236	1471	3137	7865	-59	5354	5468	-16135	-63	-55	-104	40	-153	15	34	-75	-19	-55	69	-29	-4
0.160833	-180	-1637	2552	-6791	-74	-1369	-2089	-6016	-61	-1514	-4555	-9623	-107	-1384	-4303	-9012	-41	-472	1968	-6043	-102	-18	-97	-67	-142	1118	2550	-12365	-218	1473	2995	8570	-105	5770	5370	-16159	-83	-57	-102	42	-150	18	34	-75	-18	-53	84	-28	0
0.161667	-168	-1607	2825	-6801	-67	-1395	-2212	-5724	-76	-1615	-4764	-9443	-143	-1547	-4540	-9056	-25	-442	1955	-6112	-104	-17	-99	-65	-129	1362	2420	-11757	-221	1433	2866	9123	-174	6134	5286	-16134	-61	-56	-104	42	-151	18	20	-77	-18	-52	85	-28	3
0.162500	-174	-1571	3095	-6829	-87	-1444	-2377	-5424	-49	-1731	-4985	-9244	-176	-1729	-4773	-9073	-53	-427	1993	-6226	-103	-18	-98	-66	-128	1580	2259	-11124	-207	1360	2751	9535	-196	6449	5214	-16058	-62	-56	-102	41	-150	18	33	-73	-19	-55	80	-29	0
0.163333	-174	-1529	3352	-6887	-45	-1516	-2590	-5121	-9	-1857	-5211	-9029	-199	-1911	-4995	-9065	-75	-427	2080	-6381	-104	-21	-98	-68	-152	1724	2069	-10471	-207	1264	2646	9816	-215	6699	5159	-15933	-64	-57	-104	43	-150	19	35	-73	-21	-56	81	-25	-1
0.164167	-176	-1469	3599	-6969	-31	-1607	-2840	-4811	-21	-1996	-5453	-8799	-245	-2106	-5205	-9018	-83	-427	2227	-6587	-103	-22	-98	-73	-172	1807	1842	-9794	-235	1155	2544	9977	-264	6892	5130	-15754	-64	-60	-104	39	-152	17	30	-77	-22	-55	79	-29	-1
0.165000	-174	-1395	3826	-7086	-40	-1703	-3124	-4502	-47	-2135	-5695	-8557	-288	-2282	-5403	-8944	-92	-437	2419	-6845	-109	-23	-101	-73	-176	1808	1585	-9091	-254	1033	2443	10037	-266	7019	5099	-15516	-80	-62	-107	35	-145	13	30	-78	-25	-59	76	-31	-3
0.165833	-165	-1297	4047	-7224	-50	-1814	-3443	-4185	-73	-2277	-5949	-8310	-281	-2455	-5580	-8830	-82	-432	2672	-7131	-108	-22	-99	-67	-170	1742	1280	-8347	-215	919	2344	10015	-234	7090	5092	-15217	-63	-58	-98	40	-152	20	32	-76	-22	-53	81	-30	0
0.166667	-161	-1177	4257	-7411	-40	-1923	-3785	-3863	-72	-2402	-6189	-8049	-212	-2613	-5731	-8682	-88	-428	2960	-7457	-104	-14	-98	-66	-124	1608	976	-7568	-216	809	2233	9932	-230	7095	5086	-14867	-61	-55	-101	41	-153	20	34	-73	-11	-55	85	-22	0
0.167500	-160	-1031	4453	-7626	-51	-2032	-4156	-3539	-52	-2528	-6436	-7793	-189	-2754	-5862	-8502	-82	-414	3278	-7819	-102	-19	-96	-65	-70	1400	625	-6764	-264	702	2084	9796	-221	7033	5073	-14457	-64	-60	-101	42	-150	30	33	-75	-21	-57	84	-27	0
0.168333	-159	-869	4631	-7867	-49	-2146	-4549	-3219	-29	-2634	-6678	-7536	-191	-2871	-5970	-8291	-72	-406	3606	-8202	-104	-17	-97	-103	-44	1132	258	-5926	-254	611	1961	9635	-193	6909	5055	-13993	-61	-58	-101	40	-153	51	36	-72	-18	-56	82	-29	0
0.169167	-170	-686	4794	-8131	-55	-2251	-4954	-2902	-13	-2729	-6918	-7289	-187	-2967	-6056	-8048	-62	-390	3936	-8589	-105	-18	-97	-66	-51	807	-132	-5060	-242	529	1786	9472	-171	6729	5017	-13474	-61	-56	-101	42	-150	20	36	-77	-23	-55	85	-27	2
0.170000	-174	-501	4936	-8410	-62	-2348	-5367	-2584	7	-2801	-7142	-7045	-198	-3031	-6114	-7769	-68	-379	4242	-8966	-105	-17	-100	-67	-74	439	-539	-4162	-241	457	1577	9312	-165	6487	4938	-12906	-67	-58	-103	44	-151	16	33	-76	-22	-56	80	-28	3
0.170833	-161	-306	5063	-8693	-70	-2436	-5782	-2269	-12	-2854	-7355	-6813	-204	-3069	-6144	-7474	-59	-363	4522	-9311	-108	-22	-98	-66	-80	43	-956	-3226	-234	369	1334	9191	-148	6196	4821	-12289	-64	-55	-94	40	-150	18	33	-79	-19	-56	81	-28	0
0.171667	-158	-90	5171	-8982	-76	-2513	-6190	-1964	-66	-2884	-7550	-6592	-214	-3078	-6148	-7157	-55	-348	4740	-9614	-107	-21	-97	-66	-59	-370	-1384	-2265	-246	350	1056	9110	-117	5851	4646	-11634	-64	-55	-103	41	-151	21	34	-75	-19	-57	79	-33	0
0.172500	-165	120	5252	-9260	-80	-2596	-6593	-1691	-109	-2888	-7730	-6386	-212	-3058	-6126	-6818	-52	-363	4897	-9852	-105	-21	-98	-66	-73	-782	-1816	-1290	-239	303	735	9081	-116	5463	4413	-10932	-68	-58	-107	39	-149	19	34	-75	-23	-58	81	-28	1
0.173333	-168	323	5313	-9524	-88	-2645	-6979	-1372	-137	-2872	-7886	-6194	-204	-3009	-6077	-6469	-51	-380	4977	-10020	-109	-11	-100	-67	-179	-1177	-2246	-302	-206	254	371	9111	-100	5030	4097	-10196	-65	-60	-105	39	-154	15	30	-77	-16	-57	79	-28	0
0.174167	-165	514	5342	-9759	-100	-2664	-7344	-1093	-151	-2835	-8013	-6015	-208	-2943	-6001	-6103	-49	-405	4986	-10092	-104	-22	-98	-66	-273	-1539	-2670	688	-194	227	-27	9197	-76	4556	3728	-9419	-60	-52	-102	40	-148	16	35	-74	-21	-55	80	-27	2
0.175000	-156	697	5352	-9961	-102	-2739	-7677	-814	-146	-2779	-8108	-5847	-206	-2855	-5894	-5726	-53	-441	4911	-10071	-104	-23	-97	-66	-282	-1852	-3089	1671	-168	155	-478	9343	-82	4050	3215	-8620	-63	-56	-103	39	-148	19	38	-72	-17	-53	81	-26	2
0.175833	-168	855	5339	-10133	-103	-2779	-7980	-552	-159	-2698	-8173	-5698	-220	-2756	-5760	-5345	-51	-490	4759	-9947	-105	-24	-98	-69	-256	-2114	-3520	2637	-162	87	-968	9529	-61	3499	2635	-7791	-63	-58	-107	39	-150	17	32	-78	-22	-56	80	-28	1
0.176667	-179	989	5293	-10269	-101	-2812	-8243	-307	-177	-2610	-8200	-5555	-229	-2650	-5599	-4958	-74	-547	4532	-9723	-109	-27	-101	-69	-203	-2311	-3918	3572	-184	11	-1492	9762	-36	2914	1959	-6938	-65	-60	-107	36	-142	13	29	-76	-21	-57	78	-32	0
0.177500	-177	1103	5229	-10353	-104	-2834	-8467	-73	-189	-2512	-8195	-5430	-215	-2539	-5412	-4578	-90	-606	4252	-9403	-108	-27	-100	-72	-141	-2433	-4317	4463	-136	-78	-2047	10017	-5	2306	1190	-6050	-64	-68	-118	36	-152	17	33	-77	-25	-57	76	-29	0
0.178333	-170	1193	5144	-10404	-117	-2850	-8641	164	-167	-2406	-8143	-5308	-191	-2428	-5194	-4156	-85	-661	3918	-8982	-88	-24	-101	-65	-113	-2481	-4709	5304	-107	-178	-2626	10280	44	1660	314	-5133	-67	-58	-98	38	-154	15	33	-76	-22	-58	80	-29	0
0.179167	-172	1258	5045	-10408	-111	-2858	-8761	381	-102	-2295	-8053	-5193	-178	-2325	-4944	-3738	-85	-714	3556	-8482	-105	-18	-96	-78	-65	-2463	-5093	6065	-108	-290	-3228	10530	76	988	-644	-4196	-61	-56	-110	40	-152	18	33	-76	-19	-58	79	-19	2
0.180000	-167	1297	4925	-10375	-105	-2859	-8832	585	-29	-2186	-7923	-5081	-132	-2235	-4676	-3312	-81	-757	3176	-7926	-108	-23	-101	-70	-35	-2377	-5478	6745	-108	-417	-3853	10751	57	290	-1680	-3243	-62	-63	-108	40	-150	18	34	-76	-22	-53	85	-28	0
0.180833	-153	1337	4795	-10310	-116	-2851	-8844	780	-14	-2085	-7749	-4973	-104	-2161	-4378	-2876	-83	-785	2800	-7320	-104	-22	-99	-59	-69	-2237	-5866	7332	-105	-551	-4487	10917	44	-426	-2781	-2262	-62	-58	-108	42	-152	20	35	-75	-21	-56	82	-30	1
0.181667	-145	1313	4652	-10205	-121	-2838	-8807	956	-63	-1987	-7534	-4866	-124	-2108	-4059	-2418	-78	-797	2434	-6666	-108	-26	-99	-68	-155	-2061	-6265	7808	-103	-694	-5134	11011	46	-1163	-3943	-1276	-64	-58	-111	39	-152	13	30	-78	-15	-55	80	-30	-3
0.182500	-151	1287	4496	-10075	-117	-2815	-8728	1118	-129	-1904	-7275	-4762	-105	-2077	-3726	-1953	-85	-784	2100	-6052	-105	-24	-101	-70	-217	-1858	-6676	8169	-103	-841	-5792	11006	59	-1907	-5140	-266	-66	-58	-109	40	-152	17	33	-78	-26	-59	79	-28	0
0.183333	-151	1249	4338	-9916	-122	-2782	-8554	1272	-172	-1823	-6977	-4648	-92	-2068	-3370	-1461	-88	-754	1798	-5418	-110	-26	-102	-68	-259	-1652	-7105	8407	-102	-988	-6450	10907	70	-2664	-6377	761	-67	-63	-112	39	-152	17	34	-77	-24	-57	80	-29	0
0.184167	-146	1206	4172	-9732	-111	-2742	-8343	1407	-188	-1756	-6636	-4530	-105	-2082	-3006	-953	-78	-697	1549	-4814	-108	-24	-101	-72	-275	-1462	-7565	8509	-92	-1134	-7124	10674	51	-3427	-7624	1798	-65	-62	-109	38	-152	18	33	-77	-27	-59	79	-32	-5
0.185000	-145	1143	4000	-9531	-115	-2693	-8086	1527	-183	-1700	-6258	-4415	-114	-2117	-2629	-415	-79	-621	1343	-4256	-107	-26	-103	-70	-259	-1297	-8056	8480	-124	-1275	-7804	10307	35	-4189	-8877	2835	-64	-63	-109	37	-148	18	33	-75	-22	-58	81	-30	-1
0.185833	-128	1083	3825	-9313	-109	-2615	-7777	1630	-121	-1653	-5839	-4282	-115	-2172	-2245	144	-81	-526	1191	-3746	-105	-23	-98	-68	-263	-1180	-8592	8319	-158	-1407	-8501	9801	33	-4936	-10104	3881	-61	-59	-105	42	-151	18	35	-75	-18	-57	81	-28	2
0.186667	-117	1019	3650	-9078	-104	-2572	-7423	1724	-70	-1612	-5381	-4143	-95	-2244	-1856	723	-68	-415	1087	-3300	-103	-23	-94	-66	-240	-1125	-9174	8025	-158	-1527	-9199	9148	26	-5667	-11298	4915	-62	-57	-107	40	-146	21	39	-77	-19	-53	85	-28	2
0.187500	-120	951	3466	-8830	-97	-2509	-7023	1793	-43	-1582	-4891	-3991	-97	-2333	-1475	1316	-63	-296	1022	-2930	-100	-21	-98	-65	-242	-1146	-9806	7605	-119	-1632	-9920	8351	30	-6378	-12448	5945	-62	-55	-104	41	-151	20	37	-73	-18	-55	82	-29	3
0.188333	-121	883	3278	-8573	-86	-2446	-6590	1841	-35	-1561	-4370	-3834	-83	-2435	-1101	1921	-90	-177	990	-2639	-105	-21	-99	-65	-241	-1246	-10489	7074	-103	-1721	-10658	7410	29	-7060	-13541	6956	-60	-57	-107	39	-151	20	37	-52	-21	-55	82	-27	1
0.189167	-114	815	3082	-8302	-77	-2389	-6123	1875	-59	-1548	-3821	-3664	-83	-2546	-736	2528	-109	-59	981	-2420	-107	-19	-97	-66	-263	-1407	-11227	6448	-91	-1796	-11427	6328	-29	-7713	-14558	7950	-62	-56	-102	41	-153	18	35	-73	-23	-58	82	-29	-1
0.190000	-122	747	2879	-8020	-90	-2343	-5632	1871	-84	-1545	-3247	-3475	-75	-2662	-384	3143	-111	36	992	-2283	-110	-27	-102	-68	-256	-1689	-12015	5733	-67	-1846	-12222	5116	-112	-8327	-15485	8913	-62	-57	-108	32	-155	15	33	-78	-22	-59	81	-31	-1
0.190833	-124	678	2674	-7740	-95	-2312	-5113	1854	-99	-1544	-2647	-3267	-61	-2775	-44	3740	-104	142	1005	-2212	-103	-21	-98	-68	-214	-2013	-12850	4952	-44	-1874	-13048	3799	-95	-8889	-16301	9838	-59	-59	-104	36	-152	18	33	-74	-18	-58	81	-30	0
0.191667	-113	621	2468	-7417	-86	-2292	-4577	1811	-127	-1547	-2024	-3039	-65	-2878	286	4322	-113	217	1005	-2215	-104	-23	-100	-67	-179	-2403	-13724	4134	-45	-1859	-13894	2396	-91	-9403	-17008	10726	-61	-59	-104	44	-148	17	32	-77	-21	-56	82	-27	-13
0.192500	-120	555	2256	-7103	-93	-2289	-4013	1745	-128	-1563	-1389	-2787	-70	-2976	575	4872	-125	268	1002	-2272	-104	-23	-98	-64	-155	-2836	-14635	3288	-47	-1824	-14778	907	-107	-9868	-17592	11559	-63	-58	-104	38	-150	19	36	-77	-25	-55	81	-28	-3
0.193333	-117	495	2037	-6780	-68	-2318	-3440	1654	-111	-1588	-738	-2510	-69	-3063	853	5390	-118	291	975	-2386	-103	-17	-99	-64	-124	-3300	-15558	2437	-53	-1754	-15685	-635	-101	-10286	-18049	12341	-63	-57	-127	39	-149	18	35	-74	-19	-56	82	-17	-1
0.194167	-114	428	1820	-6450	-75	-2374	-2852	1538	-129	-1622	-80	-2206	-77	-3133	1114	5856	-114	283	921	-2549	-108	-19	-98	-67	-75	-3771	-16484	1603	-94	-1650	-16620	-2228	-84	-10646	-18365	13054	-63	-56	-103	43	-150	22	36	-72	-19	-56	85	-25	0
0.195000	-114	367	1603	-6123	-83	-2458	-2253	1398	-154	-1676	575	-1874	-90	-3187	1355	6269	-127	243	839	-2745	-107	-21	-96	-67	-81	-4237	-17395	798	-93	-1505	-17573	-3846	-94	-10954	-18541	13684	-59	-52	-104	41	-149	21	35	-70	-18	-53	85	-29	1
0.195833	-120	301	1393	-5798	-86	-2574	-1655	1241	-149	-1744	1226	-1510	-93	-3224	1575	6614	-130	173	730	-2977	-102	-21	-98	-55	-114	-4678	-18269	33	-142	-1327	-18543	-5463	-122	-11207	-18591	14220	-62	-55	-107	38	-149	19	34	-74	-23	-55	79	-29	-1
0.196667	-112	230	1176	-5500	-81	-2728	-1039	1060	-137	-1833	1865	-1114	-83	-3237	1772	6890	-121	74	588	-3228	-108	-24	-101	-73	-125	-5075	-19081	-672	-188	-1109	-19497	-7057	-122	-11406	-18428	14653	-64	-58	-107	35	-156	16	33	-77	-22	-57	81	-30	-3
0.197500	-116	163	974	-5218	-74	-2905	-421	872	-149	-1936	2486	-685	-99	-3228	1944	7088	-139	-46	429	-3497	-110	-24	-100	-70	-177	-5409	-19805	-1305	-219	-849	-20444	-8618	-151	-11546	-18147	14977	-64	-57	-108	37	-153	18	30	-77	-23	-57	79	-35	-4
0.198333	-130	99	790	-4966	-75	-3131	204	655	-163	-2058	3081	-225	-124	-3197	2149	7212	-129	-182	254	-3779	-112	-25	-103	-73	-213	-5667	-20420	-1872	-246	-548	-21352	-10120	-155	-11633	-17710	15168	-64	-59	-109	33	-137	15	28	-78	-24	-58	78	-34	-3
0.199167	-127	43	612	-4761	-69	-3379	831	441	-161	-2205	3635	267	-112	-3145	2317	7254	-120	-331	73	-4061	-102	-23	-101	-72	-241	-5842	-20896	-2361	-272	-210	-22216	-11540	-139	-11659	-17121	15230	-63	-56	-109	34	-152	20	32	-76	-34	-57	79	-33	0
0.200000	-138	-7	456	-4588	-67	-3650	1462	224	-159	-2365	4154	790	-96	-3061	2479	7221	-127	-489	-105	-4347	-101	-24	-100	-74	-306	-5926	-21218	-2785	-285	160	-23022	-12923	-130	-11631	-16395	15147	-61	-57	-109	36	-155	17	32	-76	-18	-56	81	-30	0
0.200833	-149	-52	318	-4468	-60	-3944	2090	8	-155	-2547	4618	1336	-103	-2969	2631	7108	-126	-645	-279	-4627	-105	-22	-98	-69	-348	-5922	-21369	-3156	-294	540	-23737	-14190	-117	-11548	-15542	14910	-59	-56	-107	40	-151	17	33	-77	-17	-55	80	-30	-1
0.201667	-137	-91	199	-4419	-66	-4260	2706	-205	-160	-2747	5025	1900	-116	-2854	2779	6927	-113	-800	-440	-4900	-105	-19	-118	-73	-351	-5827	-21336	-3487	-293	987	-24352	-15365	-137	-11414	-14584	14518	-59	-56	-107	38	-152	19	33	-76	-23	-56	81	-30	3
0.202500	-134	-115	93	-4421	-68	-4588	3317	-414	-163	-2952	5365	2476	-130	-2725	2918	6678	-126	-944	-576	-5165	-105	-19	-100	-72	-338	-5643	-21104	-3794	-270	1420	-24845	-16458	-139	-11223	-13534	13966	-62	-56	-108	38	-153	20	33	-79	-21	-51	81	-28	0
0.203333	-160	-133	8	-4484	-58	-4925	3919	-614	-154	-3182	5638	3059	-136	-2584	3049	6376	-135	-1073	-681	-5419	-105	-23	-102	-75	-318	-5390	-20675	-4105	-251	1854	-25195	-17425	-114	-10985	-12409	13250	-62	-57	-109	53	-153	13	30	-79	-18	-56	80	-25	-1
0.204167	-165	-135	-59	-4597	-52	-5261	4491	-804	-134	-3403	5838	3627	-153	-2434	3167	6022	-128	-1185	-772	-5654	-104	-22	-100	-70	-327	-5069	-20048	-4431	-195	2280	-25389	-18315	-98	-10696	-11225	12378	-63	-58	-105	39	-151	17	33	-79	-22	-55	80	-29	-1
0.205000	-149	-124	-115	-4760	-55	-5587	5054	-981	-153	-3631	5951	4190	-171	-2275	3277	5627	-124	-1275	-831	-5868	-108	-22	-101	-75	-341	-4693	-19231	-4811	-83	2696	-25408	-19118	-121	-10357	-10014	11351	-59	-58	-108	23	-162	15	29	-80	-23	-56	84	-30	-1
0.205833	-150	-100	-159	-4962	-53	-5898	5579	-1143	-125	-3842	5988	4732	-171	-2118	3368	5201	-136	-1342	-854	-6056	-105	-22	-99	-73	-306	-4270	-18228	-5259	-5	3078	-25243	-19839	-144	-9971	-8802	10189	-65	-58	-104	39	-153	17	33	-76	-22	-53	82	-28	-4
0.206667	-145	-62	-193	-5188	-45	-6185	6069	-1293	-117	-4038	5946	5247	-176	-1957	3444	4759	-137	-1383	-851	-6218	-102	-21	-98	-70	-302	-3823	-17062	-5798	-23	3426	-24885	-20479	-138	-9550	-7616	8904	-60	-59	-107	35	-152	16	32	-79	-25	-52	80	-31	0
0.207500	-158	-13	-227	-5433	-49	-6445	6515	-1433	-122	-4224	5820	5723	-174	-1805	3495	4301	-131	-1405	-830	-6351	-104	-21	-98	-70	-325	-3362	-15766	-6449	-58	3724	-24335	-21048	-134	-9098	-6475	7502	-61	-56	-128	37	-153	19	34	-77	-19	-51	82	-31	0
0.208333	-177	52	-258	-5678	-39	-6670	6916	-1550	-115	-4366	5618	6152	-187	-1654	3519	3843	-125	-1403	-790	-6449	-105	-19	-99	-69	-263	-2904	-14358	-7220	-56	3968	-23595	-21552	-129	-8609	-5346	5992	-64	-57	-108	39	-155	17	35	-78	-21	-56	81	-31	0
0.209167	-155	121	-289	-5915	-52	-6856	7267	-1657	-104	-4485	5350	6530	-201	-1519	3524	3386	-120	-1379	-738	-6509	-108	-22	-97	-69	-188	-2457	-12867	-8124	-76	4156	-22671	-21992	-137	-8102	-4387	4397	-60	-60	-105	40	-153	16	29	-79	-21	-56	82	-31	-3
0.210000	-145	202	-329	-6132	-32	-7003	7557	-1747	-116	-4572	5013	6834	-198	-1392	3497	2936	-118	-1353	-684	-6528	-109	-21	-101	-72	-205	-2039	-11330	-9169	-115	4281	-21570	-22376	-146	-7572	-3479	2744	-63	-58	-107	37	-152	17	32	-80	-25	-56	84	-29	1
0.210833	-168	291	-377	-6313	-43	-7108	7793	-1814	-108	-4621	4620	7105	-204	-1278	3443	2498	-139	-1307	-626	-6509	-104	-19	-102	-69	-248	-1650	-9764	-10358	-139	4349	-20293	-22697	-168	-7040	-2682	1050	-64	-57	-104	41	-151	20	33	-80	-22	-53	82	-29	-3
0.211667	-158	383	-436	-6455	-34	-7157	7968	-1864	-98	-4631	4183	7296	-207	-1183	3365	2082	-130	-1245	-579	-6447	-105	-23	-99	-69	-283	-1304	-8205	-11676	-156	4358	-18907	-22958	-168	-6503	-1998	-670	-61	-57	-102	39	-154	16	30	-79	-21	-53	85	-29	1
0.212500	-143	482	-505	-6551	-19	-7162	8081	-1857	-92	-4596	3705	7421	-210	-1102	3256	1676	-143	-1203	-535	-6338	-107	-21	-97	-69	-315	-1012	-6687	-13109	-188	4312	-17392	-23159	-146	-5976	-1421	-2395	-62	-57	-103	41	-150	20	35	-78	-17	-53	84	-32	0
0.213333	-145	581	-590	-6593	-23	-7126	8133	-1882	-84	-4528	3216	7478	-217	-1038	3127	1292	-146	-1149	-514	-6190	-100	-35	-100	-69	-336	-758	-5236	-14643	-189	4222	-15783	-23292	-109	-5459	-966	-4128	-60	-55	-103	42	-158	21	-4	-77	-15	-53	87	-27	5
0.214167	-146	679	-687	-6586	-14	-7050	8125	-1853	-81	-4424	2679	7479	-219	-990	2972	923	-127	-1101	-508	-6004	-102	-25	-98	-65	-351	-565	-3881	-16253	-188	4087	-14099	-23367	-64	-4962	-616	-5844	-58	-56	-102	43	-148	22	35	-76	-16	-53	85	-28	2
0.215000	-150	778	-794	-6526	-13	-6932	8062	-1792	-78	-4289	2154	7409	-238	-962	2800	569	-118	-1061	-524	-5789	-107	-21	-100	-68	-354	-430	-2645	-17914	-205	3917	-12360	-23389	-29	-4503	-371	-7533	-62	-53	-105	40	-152	20	32	-79	-19	-55	80	-30	0
0.215833	-166	880	-914	-6434	-15	-6787	7936	-1703	-83	-4129	1622	7279	-231	-955	2602	225	-112	-1031	-557	-5552	-104	-21	-97	-67	-324	-351	-1534	-19605	-176	3723	-10601	-23336	-27	-4079	-211	-9192	-67	-58	-104	41	-152	15	33	-76	-23	-57	82	-32	-19
0.216667	-170	963	-1042	-6300	-11	-6618	7759	-1574	-88	-3942	1101	7092	-237	-963	2395	-107	-116	-1012	-604	-5302	-109	-25	-104	-74	-224	-321	-567	-21294	-115	3514	-8837	-23225	-16	-3699	-138	-10822	-52	-60	-107	34	-155	15	29	-77	-22	-58	82	-34	-1
0.217500	-170	1048	-1169	-6142	0	-6418	7546	-1403	-75	-3739	596	6863	-222	-990	2171	-431	-125	-995	-669	-5050	-109	-22	-102	-68	-149	-344	237	-22937	-49	3299	-7089	-23070	32	-3369	-124	-12416	-63	-58	-107	40	-155	17	30	-77	-23	-58	82	-32	-3
0.218333	-173	1132	-1301	-5970	5	-6211	7252	-1197	-66	-3522	110	6586	-210	-1030	1936	-753	-108	-991	-742	-4806	-133	-24	-103	-72	-88	-415	898	-24517	-34	3076	-5371	-22863	59	-3094	-165	-13993	-65	-60	-110	38	-154	17	32	-78	-24	-57	82	-28	0
0.219167	-167	1211	-1430	-5799	3	-5995	6925	-952	-46	-3307	-353	6264	-218	-1091	1684	-1077	-112	-964	-823	-4585	-104	-22	-85	-65	-97	-530	1382	-26003	-70	2853	-3702	-22627	40	-2880	-242	-15539	-60	-58	-108	40	-152	19	33	-76	-19	-60	85	-49	-4
0.220000	-170	1280	-1558	-5633	8	-5779	6555	-678	-46	-3093	-796	5912	-221	-1163	1421	-1404	-138	-997	-912	-4398	-105	-22	-102	-70	-92	-685	1725	-27377	-93	2633	-2086	-22365	8	-2730	-343	-17056	-60	-58	-109	40	-150	20	34	-68	-19	-56	86	-27	1
0.220833	-165	1347	-1672	-5500	56	-5559	6144	-361	-61	-2888	-1214	5525	-201	-1256	1140	-1735	-98	-1006	-991	-4261	-101	-21	-91	-67	-41	-879	1916	-28614	-82	2409	-548	-22080	9	-2642	-452	-18545	-60	-53	-107	42	-152	19	34	-75	-19	-56	86	-28	1
0.221667	-161	1406	-1783	-5401	10	-5358	5693	-29	-51	-2700	-1615	5109	-222	-1366	845	-2076	-87	-1016	-1067	-4182	-108	-19	-98	-65	-94	-1104	1974	-29705	-102	2175	904	-21794	-60	-2604	-557	-20007	-63	-55	-107	42	-149	21	32	-75	-21	-56	88	-27	-1
0.222500	-167	1455	-1884	-5351	13	-5163	5195	328	-31	-2529	-2001	4670	-194	-1493	519	-2433	-87	-1026	-1137	-4176	-104	-21	-98	-70	-205	-1359	1909	-30638	-136	1900	2242	-21511	-116	-2627	-638	-21446	-63	-56	-109	39	-152	19	34	-75	-24	-59	81	-29	1
0.223333	-172	1501	-1973	-5363	9	-4986	4652	697	-27	-2388	-2374	4212	-186	-1641	165	-2795	-56	-1034	-1196	-4246	-109	-27	-102	-72	-275	-1641	1743	-31414	-170	1645	3474	-21225	-178	-2704	-695	-22860	-92	-62	-119	36	-154	15	29	-79	-25	-62	79	-32	-4
0.224167	-162	1540	-2083	-5439	8	-4818	4071	1067	-36	-2265	-2745	3736	-195	-1802	-216	-3165	-82	-1034	-1234	-4391	-107	-24	-98	-69	-297	-1933	1504	-32037	-208	1335	4587	-20942	-202	-2814	-703	-24227	-70	-58	-108	40	-155	18	33	-78	-26	-60	79	-29	0
0.225000	-144	1568	-2128	-5585	12	-4650	3455	1431	-42	-2161	-3105	3246	-182	-1980	-624	-3552	-78	-1031	-1255	-4623	-112	-26	-100	-67	-283	-2238	1208	-32415	-218	974	5572	-20664	-182	-2960	-661	-25542	-70	-60	-112	37	-154	17	30	-79	-26	-58	82	-30	-3
0.225833	-127	1594	-2188	-5798	1	-4523	2806	1779	-32	-2111	-3474	2739	-182	-2175	-1090	-3949	-65	-1021	-1250	-4934	-109	-24	-98	-68	-293	-2551	879	-32583	-223	551	6433	-20390	-176	-3125	-550	-26801	-67	-57	-104	39	-149	21	33	-76	-23	-56	80	-25	0
0.226667	-124	1617	-2243	-6087	6	-4389	2118	2105	-18	-2077	-3849	2224	-197	-2384	-1608	-4345	-49	-1000	-1236	-5296	-105	-22	-95	-65	-279	-2871	550	-32632	-238	61	7118	-20115	-177	-3297	-373	-27983	-64	-56	-104	44	-149	21	39	-69	-16	-52	86	-27	3
0.227500	-132	1635	-2297	-6447	12	-4283	1384	2386	-30	-2082	-4242	1689	-193	-2611	-2122	-4752	-42	-979	-1203	-5789	-102	-19	-95	-66	-230	-3197	247	-32665	-268	-511	7675	-19838	-207	-3468	-117	-29078	-61	-55	-102	41	-149	21	34	-78	-19	-55	85	-26	4
0.228333	-133	1647	-2354	-6883	6	-4144	628	2630	-29	-2101	-4645	1150	-194	-2850	-2711	-5165	-53	-954	-1195	-6332	-104	-18	-96	-67	-169	-3525	10	-32674	-303	-1164	8086	-19557	-228	-3630	223	-30063	-62	-55	-100	42	-148	21	38	-76	-19	-53	86	-28	4
0.229167	-113	1664	-2409	-7382	-8	-4029	-155	2812	-25	-2153	-5069	601	-202	-3097	-3324	-5579	-67	-919	-1089	-6927	-104	-19	-97	-65	-109	-3858	-132	-32678	-307	-1906	8377	-19261	-183	-3763	653	-30941	-66	-56	-102	41	-150	20	33	-76	-22	-55	85	-28	-3
0.230000	-98	1676	-2470	-7945	-18	-3888	-962	2933	-44	-2226	-5506	39	-191	-3360	-3990	-6001	-92	-882	-1021	-7575	-104	-17	-96	-65	-100	-4196	-138	-32681	-286	-2749	8553	-18947	-153	-3865	1181	-31704	-65	-55	-100	42	-149	16	35	-76	-19	-53	84	-27	-1
0.230833	-72	1696	-2527	-8590	-25	-3790	-1780	2990	-49	-2320	-5965	-537	-164	-3626	-4681	-6421	-61	-840	-942	-8263	-108	-19	-95	-67	-130	-4540	22	-32655	-268	-3650	8633	-18623	-136	-3922	1807	-32285	-65	-58	-101	42	-149	18	34	-78	-19	-53	84	-28	1
0.231667	-60	1720	-2591	-9226	-30	-3663	-2605	2982	-66	-2424	-6434	-1117	-166	-3901	-5401	-6845	-56	-790	-865	-8980	-104	-21	-99	-73	-125	-4899	389	-32529	-248	-4635	8649	-18273	-118	-3935	2526	-32549	-66	-72	-104	35	-153	16	34	-80	-23	-55	80	-31	-1
0.232500	-56	1751	-2662	-9931	-44	-3535	-3437	2877	-86	-2544	-6919	-1705	-163	-4169	-6139	-7265	-66	-730	-782	-9718	-107	-18	-97	-69	-92	-5282	981	-32278	-225	-5674	8630	-17907	-100	-3886	3348	-32661	-65	-58	-101	37	-154	17	34	-78	-23	-53	98	-30	0
0.233333	-43	1795	-2725	-10672	-44	-3389	-4258	2715	-72	-2663	-7397	-2298	-155	-4426	-6880	-7682	-78	-663	-707	-10474	-107	-19	-97	-66	-76	-5649	1818	-31950	-203	-6748	8601	-17515	-57	-3786	4277	-32706	-66	-56	-97	39	-151	20	37	-75	-19	-52	84	-27	0
0.234167	-23	1859	-2789	-11444	-45	-3239	-5059	2478	-84	-2786	-7880	-2899	-156	-4688	-7622	-8103	-97	-579	-630	-11236	-104	-18	-96	-58	-31	-6053	2905	-31562	-163	-7838	8604	-17108	-45	-3627	5304	-32733	-61	-55	-101	39	-150	18	36	-76	-17	-52	86	-27	2
0.235000	-18	1932	-2856	-12232	-78	-3088	-5839	2186	-79	-2905	-8359	-3496	-153	-4941	-8361	-8525	-98	-484	-568	-11991	-102	-19	-96	-66	22	-6465	4258	-31115	-130	-8921	8672	-16673	-68	-3420	6417	-32732	-62	-53	-102	49	-150	19	39	-75	-21	-53	85	-27	1
0.235833	-17	2026	-2911	-13031	-82	-2933	-6586	1790	-77	-3029	-8829	-4115	-159	-5186	-9080	-8952	-93	-378	-508	-12738	-104	-19	-98	-72	2	-6898	5858	-30601	-119	-9974	8853	-16219	-58	-3171	7613	-32750	-66	-56	-103	41	-153	16	33	-77	-22	-53	81	-29	0
0.236667	-19	2129	-2972	-13823	-85	-2775	-7291	1348	-85	-3148	-9285	-4730	-163	-5420	-9771	-9381	-114	-257	-463	-13470	-104	-23	-102	-70	-18	-7342	7699	-30018	-115	-10944	9171	-15748	-63	-2893	8882	-32747	-67	-59	-125	36	-153	13	32	-79	-26	-57	80	-45	-5
0.237500	-17	2264	-3016	-14609	-111	-2616	-7954	844	-110	-3255	-9710	-5347	-179	-5645	-10420	-9810	-131	-111	-418	-14183	-107	-23	-102	-72	-22	-7778	9740	-29353	-110	-11807	9660	-15242	-59	-2576	10223	-32755	-64	-57	-105	38	-152	13	33	-78	-22	-57	80	-31	0
0.238333	-32	2416	-3048	-15368	-124	-2457	-8564	291	-113	-3369	-10111	-5960	-202	-5864	-11027	-10246	-126	53	-382	-14877	-110	-22	-101	-73	-41	-8207	11951	-28598	-141	-12535	10335	-14709	-57	-2260	11634	-32738	-64	-57	-104	43	-151	13	29	-79	-22	-57	84	-31	-1
0.239167	-31	2594	-3062	-16100	-120	-2302	-9117	-311	-143	-3474	-10483	-6574	-208	-6073	-11588	-10688	-109	240	-337	-15547	-105	-24	-100	-75	-48	-8618	14272	-27754	-136	-13111	11221	-14136	-64	-1933	13092	-32753	-68	-59	-107	38	-153	24	26	-80	-21	-58	81	-32	0
0.240000	-49	2792	-3082	-16787	-128	-2157	-9608	-954	-150	-3574	-10822	-7183	-222	-6281	-12098	-11144	-113	443	-298	-16189	-110	-23	-101	-73	-60	-8997	16653	-26804	-121	-13510	12327	-13518	-67	-1614	14573	-32742	-64	-60	-107	47	-151	13	30	-78	-24	-61	80	-35	-3
0.240833	-69	3010	-3071	-17418	-138	-2019	-10043	-1634	-172	-3677	-11131	-7799	-233	-6484	-12554	-11599	-110	673	-250	-16802	-105	-23	-102	-52	-55	-9329	19064	-25738	-129	-13716	13645	-12866	-88	-1332	16082	-32746	-62	-57	-105	39	-151	11	32	-78	-17	-58	81	-30	3
0.241667	-99	3251	-3043	-17987	-136	-1887	-10409	-2338	-185	-3777	-11399	-8406	-224	-6688	-12951	-12064	-95	919	-198	-17388	-107	-22	-101	-72	-33	-9604	21428	-24573	-125	-13729	15160	-12112	-112	-1087	17582	-32610	-63	-56	-104	40	-151	6	32	-77	-17	-59	84	-31	1
0.242500	-126	3511	-3003	-18505	-135	-1771	-10720	-3071	-191	-3880	-11636	-9003	-213	-6899	-13293	-12527	-91	1187	-134	-17946	-104	-22	-101	-72	-24	-9796	23680	-23308	-113	-13550	16844	-11303	-112	-892	19065	-32413	-64	-58	-108	38	-151	13	32	-77	-22	-59	84	-31	-5
0.243333	-165	3784	-2949	-18918	-136	-1674	-10966	-3823	-194	-3990	-11845	-9611	-201	-7119	-13585	-12998	-83	1465	-61	-18480	-110	-24	-100	-72	-40	-9931	25775	-21942	-97	-13205	18659	-10411	-96	-751	20522	-32135	-65	-58	-105	37	-152	13	34	-79	-22	-60	80	-31	-4
0.244167	-185	4083	-2877	-19269	-129	-1581	-11155	-4589	-196	-4107	-12027	-10177	-195	-7344	-13822	-13464	-69	1765	30	-18986	-104	-24	-82	-73	-57	-9960	27676	-20488	-109	-12709	20577	-9416	-53	-696	21926	-31784	-66	-60	-105	37	-154	13	30	-79	-19	-55	80	-31	-3
0.245000	-225	4386	-2797	-19540	-132	-1506	-11292	-5360	-193	-4236	-12184	-10744	-177	-7577	-14015	-13931	-83	2074	128	-19462	-109	-25	-101	-72	-53	-9883	29275	-18958	-124	-12081	22547	-8317	-21	-716	23250	-31340	-65	-74	-108	32	-153	13	33	-80	-22	-60	79	-32	-4
0.245833	-238	4708	-2694	-19732	-144	-1444	-11372	-6129	-191	-4371	-12330	-11300	-149	-7837	-14163	-14381	-103	2399	242	-19907	-103	-24	-101	-70	-76	-9708	30631	-17351	-131	-11372	24501	-7112	-8	-809	24488	-30774	-61	-57	-102	40	-150	16	34	-76	-17	-58	82	-28	4
0.246667	-283	5040	-2582	-19847	-128	-1397	-11404	-6896	-190	-4511	-12459	-11843	-133	-8097	-14267	-14822	-111	2707	370	-20330	-102	-19	-100	-67	-120	-9423	31699	-15684	-154	-10607	26390	-5802	26	-990	25618	-30062	-62	-55	-103	41	-147	20	34	-73	-18	-58	80	-27	0
0.247500	-311	5380	-2467	-19894	-114	-1365	-11395	-7668	-174	-4663	-12585	-12372	-136	-8376	-14341	-15247	-96	3066	505	-20723	-103	-18	-100	-66	-159	-9050	32460	-13986	-162	-9835	28152	-4394	37	-1248	26634	-29178	-63	-58	-102	40	-153	16	33	-74	-24	-55	82	-29	1
0.248333	-356	5722	-2351	-19884	-108	-1345	-11343	-8432	-153	-4833	-12706	-12892	-137	-8653	-14390	-15661	-94	3399	641	-21097	-105	-24	-100	-67	-151	-8591	32767	-12275	-162	-9085	29733	-2918	21	-1590	27520	-28087	-66	-57	-105	38	-153	22	34	-78	-19	-56	80	-29	-3
0.249167	-379	6069	-2232	-19823	-117	-1332	-11260	-9181	-155	-5004	-12824	-13384	-127	-8954	-14413	-16047	-128	3745	794	-21441	-104	-22	-97	-68	-146	-8062	32767	-10564	-152	-8388	31092	-1379	43	-1986	28276	-26774	-64	-59	-107	39	-151	17	36	-92	-21	-57	84	-26	-1
0.250000	-383	6430	-2107	-19718	-110	-1322	-11134	-9907	-133	-5162	-12940	-13869	-120	-9243	-14411	-16414	-141	4085	938	-21753	-105	-21	-96	-66	-141	-7492	32767	-8878	-147	-7766	32207	187	49	-2436	28878	-25240	-63	-56	-105	40	-153	21	34	-77	-19	-55	82	-28	-5
0.250833	-392	6789	-1988	-19590	-100	-1317	-10981	-10623	-115	-5322	-13055	-14333	-120	-9533	-14397	-16756	-119	4430	1091	-22038	-109	-21	-98	-67	-152	-6891	32700	-7209	-137	-7239	32767	1728	29	-2912	29343	-23465	-64	-56	-104	39	-155	19	35	-74	-22	-55	74	-28	0
0.251667	-395	7151	-1868	-19449	-100	-1321	-10794	-11317	-103	-5486	-13166	-14811	-114	-9797	-14370	-17079	-97	4770	1235	-22296	-110	-18	-94	-67	-185	-6292	32154	-5602	-139	-6821	32767	3198	23	-3408	29648	-21476	-64	-56	-104	41	-148	21	36	-76	-19	-53	81	-28	-1
0.252500	-396	7514	-1762	-19313	-94	-1290	-10584	-12000	-93	-5606	-13272	-15239	-120	-10039	-14327	-17371	-61	5109	1374	-22522	-105	-18	-99	-67	-208	-5723	31425	-4062	-166	-6509	32767	4555	28	-3891	29853	-19285	-63	-53	-102	41	-151	22	36	-74	-17	-52	85	-27	3
0.253333	-351	7875	-1662	-19191	-101	-1263	-10344	-12656	-83	-5715	-13363	-15679	-98	-10252	-14279	-17652	-32	5449	1506	-22716	-107	-17	-96	-66	-212	-5207	30540	-2606	-191	-6298	32767	5757	53	-4356	29912	-16890	-84	-51	-103	42	-150	22	35	-73	-16	-51	85	-26	0
0.254167	-317	8238	-1572	-19093	-80	-1227	-10079	-13295	-70	-5796	-13442	-16111	-111	-10427	-14221	-17907	-13	5783	1627	-22885	-105	-15	-95	-43	-213	-4768	29541	-1244	-215	-6178	32767	6768	13	-4776	29853	-14351	-57	-50	-103	42	-151	25	36	-68	-18	-48	87	-23	-3
0.255000	-283	8618	-1497	-19037	-78	-1170	-9788	-13910	-69	-5840	-13493	-16539	-104	-10547	-14154	-18152	17	6123	1737	-23024	-101	-16	-92	-57	-223	-4424	28454	12	-240	-6119	32765	7547	-17	-5125	29694	-11721	-61	-51	-101	44	-147	25	35	-70	-17	-50	85	-27	1
0.255833	-237	8958	-1443	-19027	-73	-1104	-9478	-14518	-73	-5865	-13522	-16972	-96	-10617	-14078	-18378	53	6455	1829	-23139	-101	-17	-95	-66	-253	-4190	27311	1162	-236	-6147	31908	8072	-49	-5392	29443	-9052	-61	-55	-104	44	-151	21	34	-74	-21	-55	82	-28	-1
0.256667	-182	9311	-1401	-19072	-85	-1020	-9147	-15108	-66	-5839	-13517	-17411	-96	-10622	-13991	-18601	106	6787	1902	-23228	-108	-22	-99	-70	-269	-4072	26146	2191	-214	-6196	30849	8325	-52	-5558	29119	-6388	-66	-58	-110	29	-153	19	32	-78	-24	-60	75	-35	-5
0.257500	-141	9663	-1377	-19170	-94	-917	-8794	-15692	-63	-5776	-13422	-17849	-115	-10544	-13877	-18805	184	7114	1963	-23286	-109	-23	-101	-70	-233	-4065	24995	3101	-212	-6254	29626	8323	-17	-5603	28738	-3785	-61	-58	-109	27	-152	19	33	-77	-22	-47	79	-28	0
0.258333	-113	10016	-1362	-19296	-69	-788	-8409	-16259	-73	-5663	-13281	-18256	-130	-10387	-13740	-19000	245	7447	2000	-23325	-112	-22	-100	-70	-196	-4165	23890	3883	-208	-6314	28290	8056	22	-5522	28310	-1283	-62	-58	-108	40	-153	17	34	-76	-24	-60	80	-31	-4
0.259167	-51	10364	-1365	-19524	-73	-647	-7999	-16833	-67	-5509	-13074	-18736	-130	-10142	-13577	-19184	280	7775	2020	-23342	-109	-21	-100	-72	-203	-4358	22840	4547	-204	-6336	26889	7552	0	-5313	27853	1052	-64	-57	-109	35	-153	19	34	-77	-22	-57	82	-30	-1
0.260000	-4	10707	-1378	-19778	-84	-492	-7588	-17399	-58	-5318	-12795	-19192	-148	-9816	-13379	-19363	338	8105	2021	-23346	-111	-18	-99	-66	-190	-4633	21863	5088	-201	-6333	25463	6841	-32	-4960	27382	3157	-62	-55	-104	40	-150	16	35	-73	-18	-52	84	-31	0
0.260833	57	11043	-1397	-20076	-94	-333	-7158	-17970	-61	-5094	-12441	-19666	-173	-9400	-13139	-19527	397	8427	1992	-23334	-109	-19	-98	-67	-153	-4961	20965	5514	-207	-6283	24081	5969	-56	-4486	26905	4997	-60	-53	-104	37	-146	19	35	-74	-27	-57	84	-30	0
0.261667	89	11362	-1424	-20403	-92	-163	-6714	-18550	-32	-4830	-12005	-20131	-181	-8903	-12867	-19692	442	8738	1940	-23320	-108	-21	-99	-68	-142	-5320	20158	5821	-207	-6191	22771	4976	-59	-3901	26426	6534	-59	-56	-102	41	-150	21	35	-70	-23	-59	82	-27	18
0.262500	99	11667	-1446	-20758	-93	-3	-6264	-19138	-63	-4548	-11494	-20612	-194	-8333	-12547	-19838	447	9041	1863	-23303	-104	-22	-100	-68	-166	-5678	19438	6024	-219	-6047	21582	3912	-66	-3220	25956	7756	-64	-56	-88	38	-151	17	34	-73	-19	-59	82	-26	-5
0.263333	88	11934	-1458	-21126	-95	163	-5810	-19763	-68	-4250	-10921	-21097	-215	-7701	-12182	-19979	434	9329	1756	-23282	-107	-22	-99	-68	-227	-6007	18812	6132	-245	-5860	20529	2816	-75	-2463	25492	8647	-63	-56	-104	39	-152	18	32	-76	-23	-58	80	-29	-1
0.264167	93	12189	-1442	-21495	-107	313	-5365	-20358	-64	-3938	-10283	-21587	-227	-7016	-11764	-20107	415	9607	1623	-23269	-109	-24	-102	-70	-235	-6276	18275	6147	-238	-5629	19654	1732	-79	-1666	25039	9221	-64	-59	-110	38	-153	19	33	-70	-25	-56	80	-28	-1
0.265000	70	12394	-1397	-21855	-115	455	-4930	-20948	-66	-3624	-9599	-22085	-240	-6293	-11299	-20225	346	9862	1459	-23266	-111	-26	-102	-74	-221	-6470	17815	6081	-219	-5369	18935	695	-94	-827	24585	9420	-67	-61	-110	34	-155	16	28	-86	-29	-62	77	-33	-4
0.265833	-5	12554	-1306	-22199	-129	571	-4516	-21551	-73	-3316	-8871	-22579	-237	-5542	-10781	-20327	292	10099	1274	-23267	-112	-25	-102	-69	-219	-6556	17432	5945	-217	-5075	18406	-251	-102	-3	24140	9336	-65	-59	-107	36	-153	25	33	-77	-22	-57	82	-29	0
0.266667	-35	12668	-1151	-22503	-119	677	-4115	-22170	-65	-3007	-8118	-23075	-239	-4792	-10220	-20413	249	10313	1064	-23290	-105	-22	-98	-69	-269	-6529	17118	5744	-246	-4772	18032	-1096	-136	778	23691	8959	-62	-56	-103	39	-152	22	37	-76	-21	-58	79	-29	1
0.267500	-82	12718	-930	-22782	-122	756	-3758	-22769	-55	-2727	-7366	-23571	-251	-4054	-9621	-20490	191	10496	825	-23331	-107	-22	-99	-66	-294	-6387	16856	5478	-254	-4465	17821	-1839	-155	1488	23229	8318	-64	-59	-103	41	-151	22	59	-78	-21	-53	86	-26	0
0.268333	-135	12706	-620	-23005	-133	809	-3438	-23371	-70	-2473	-6632	-24069	-249	-3363	-8991	-20558	129	10649	561	-23396	-110	-22	-96	-58	-276	-6130	16648	5150	-248	-4169	17735	-2467	-118	2103	22744	7449	-65	-57	-105	41	-152	21	37	-77	-19	-55	81	-27	-3
0.269167	-158	12636	-206	-23228	-141	825	-3173	-23940	-79	-2268	-5939	-24565	-227	-2735	-8336	-20617	101	10767	277	-23487	-109	-21	-97	-68	-241	-5765	16485	4760	-247	-3897	17752	-2995	-93	2601	22230	6390	-61	-58	-105	41	-152	21	37	-74	-18	-57	84	-28	1
0.270000	-196	12505	330	-23384	-137	817	-2957	-24491	-63	-2077	-5308	-25060	-215	-2186	-7663	-20672	76	10835	-18	-23599	-103	-19	-92	-68	-190	-5311	16360	4301	-241	-3655	17841	-3440	-76	2961	21694	5191	-61	-56	-104	41	-151	21	36	-77	-16	-55	96	-27	1
0.270833	-247	12326	1002	-23522	-142	773	-2812	-25011	-62	-1950	-4778	-25564	-203	-1739	-6992	-20724	49	10903	-325	-23743	-110	-23	-96	-67	-161	-4795	16265	3761	-240	-3458	17979	-3832	-60	3163	21139	3883	-65	-58	-104	33	-151	21	35	-78	-21	-55	86	-27	-1
0.271667	-274	12107	1821	-23621	-147	697	-2738	-25492	-51	-1875	-4306	-26067	-198	-1421	-6333	-20771	32	10922	-635	-23911	-112	-19	-96	-66	-186	-4242	16201	3138	-218	-3316	18121	-4191	-40	3207	20520	2514	-60	-56	-102	42	-151	20	36	-76	-22	-57	82	-28	4
0.272500	-274	11858	2794	-23699	-149	586	-2747	-25936	-51	-1864	-3978	-26577	-180	-1242	-5696	-20830	33	10904	-943	-24103	-105	-22	-96	-69	-240	-3685	16163	2420	-165	-3235	18243	-4557	-66	3091	19879	1106	-61	-49	-107	41	-151	20	38	-75	-15	-56	85	-27	1
0.273333	-296	11600	3934	-23762	-137	437	-2863	-26338	-57	-1918	-3787	-27088	-180	-1220	-5106	-20882	38	10855	-1251	-24327	-108	-22	-97	-69	-264	-3166	16139	1588	-110	-3231	18314	-4959	-65	2812	19202	-308	-62	-60	-105	40	-151	17	35	-76	-22	-58	80	-29	-3
0.274167	-319	11339	5231	-23827	-142	249	-3016	-26688	-39	-2040	-3737	-27603	-173	-1353	-4568	-20938	20	10781	-1533	-24569	-109	-19	-99	-65	-266	-2708	16132	646	-68	-3291	18325	-5426	-70	2382	18493	-1692	-62	-39	-101	47	-147	23	39	-73	-24	-52	88	-26	0
0.275000	-294	11101	6664	-23889	-149	25	-3281	-26988	-31	-2233	-3860	-28122	-176	-1661	-4100	-20976	66	10688	-1795	-24834	-105	-19	-95	-68	-297	-2343	16130	-430	-44	-3433	18243	-5993	-108	1812	17762	-3025	-62	-56	-101	45	-148	20	35	-75	-21	-55	86	-24	3
0.275833	-283	10890	8185	-23977	-132	-240	-3644	-27243	-30	-2502	-4143	-28658	-176	-2132	-3729	-21058	91	10577	-2023	-25109	-104	-22	-96	-66	-300	-2105	16124	-1653	-26	-3647	18060	-6678	-126	1122	17002	-4292	-60	-59	-108	43	-152	20	39	-73	-21	-56	85	-30	-1
0.276667	-292	10725	9774	-24085	-117	-559	-4103	-27459	-25	-2854	-4598	-29174	-171	-2767	-3474	-21124	95	10460	-2211	-25399	-111	-22	-102	-68	-223	-2001	16110	-3022	-38	-3933	17775	-7496	-110	338	16241	-5473	-64	-59	-105	40	-153	18	32	-76	-25	-60	78	-30	0
0.277500	-296	10607	11369	-24231	-131	-924	-4650	-27637	-32	-3282	-5217	-29693	-164	-3537	-3343	-21174	114	10345	-2347	-25686	-109	-23	-99	-48	-127	-2044	16075	-4535	-27	-4276	17391	-8452	-107	-514	15474	-6589	-65	-60	-107	39	-150	20	39	-74	-18	-55	80	-30	1
0.278333	-292	10554	12922	-24414	-115	-1339	-5293	-27779	-27	-3784	-5992	-30200	-163	-4454	-3367	-21210	159	10247	-2439	-25969	-105	-29	-102	-67	-53	-2243	16008	-6193	-48	-4676	16909	-9546	-82	-1420	14700	-7620	-64	-56	-109	43	-151	19	33	-75	-23	-55	81	-29	0
0.279167	-267	10568	14352	-24642	-95	-1823	-6012	-27894	-32	-4358	-6915	-30687	-164	-5472	-3548	-21222	187	10170	-2464	-26242	-111	-24	-98	-68	-1	-2591	15900	-7982	-53	-5112	16338	-10783	-53	-2354	13939	-8556	-67	-60	-104	40	-151	20	36	-75	-19	-55	84	-29	0
0.280000	-259	10643	15589	-24914	-74	-2361	-6813	-27995	-36	-4999	-7970	-31160	-166	-6584	-3918	-21203	189	10126	-2422	-26487	-104	-23	-97	-68	-21	-3049	15735	-9897	-28	-5578	15690	-12140	-48	-3285	13187	-9422	-63	-58	-104	44	-151	21	35	-76	-21	-56	85	-22	3
0.280833	-274	10774	16550	-25234	-62	-2956	-7664	-28087	-53	-5701	-9140	-31596	-149	-7747	-4464	-21158	188	10128	-2312	-26710	-107	-21	-97	-66	-34	-3667	15509	-11932	-60	-6068	14976	-13597	-12	-4197	12455	-10219	-64	-58	-104	44	-149	22	34	-75	-21	-53	86	-28	2
0.281667	-266	10959	17173	-25595	-56	-3612	-8598	-28180	-64	-6467	-10399	-32009	-122	-8948	-5197	-21086	176	10163	-2117	-26896	-111	-23	-101	-66	-34	-4365	15199	-14045	-124	-6574	14216	-15126	4	-5068	11742	-10936	-64	-61	-107	40	-152	19	30	-79	-27	-56	81	-34	-1
0.282500	-235	11178	17381	-25986	-57	-4331	-9563	-28284	-61	-7269	-11712	-32371	-110	-10136	-6106	-20976	148	10260	-1830	-27039	-107	-25	-98	-67	-49	-5115	14812	-16197	-134	-7046	13426	-16693	3	-5871	11052	-11610	-66	-59	-103	41	-151	18	21	-77	-21	-56	82	-30	1
0.283333	-224	11437	17131	-26395	-50	-5091	-10542	-28402	-69	-8094	-13038	-32604	-99	-11271	-7173	-20847	119	10418	-1475	-27129	-111	-23	-101	-70	-42	-5897	14340	-18365	-97	-7523	12617	-18269	35	-6608	10377	-12248	-68	-60	-108	41	-155	18	32	-76	-24	-58	84	-32	0
0.284167	-230	11714	16360	-26816	-27	-5927	-11521	-28545	-81	-8933	-14345	-32701	-74	-12325	-8384	-20701	62	10642	-1004	-27173	-111	-24	-100	-68	-5	-6667	13763	-20495	-88	-7978	11806	-19827	80	-7257	9719	-12859	-66	-60	-107	40	-152	18	36	-76	-24	-56	82	-32	-1
0.285000	-218	11998	15046	-27229	-14	-6718	-12476	-28717	-82	-9767	-15601	-32735	-51	-13271	-9730	-20559	-8	10928	-435	-27165	-110	-26	-102	-68	57	-7404	13125	-22572	-136	-8418	10993	-21338	97	-7806	9079	-13461	-67	-61	-109	42	-149	17	30	-78	-26	-58	81	-34	3
0.285833	-202	12276	13186	-27617	0	-7554	-13381	-28923	-85	-10576	-16759	-32754	-40	-14090	-11157	-20431	-116	11274	235	-27101	-108	-24	-100	-70	122	-8073	12332	-24549	-160	-8830	10201	-22756	99	-8252	8448	-14058	-62	-57	-104	44	-146	18	30	-73	-19	-52	85	-29	-1
0.286667	-174	12540	10815	-27960	10	-8377	-14218	-29157	-85	-11345	-17796	-32751	-22	-14698	-12630	-20331	-236	11684	1009	-26980	-98	-19	-96	-66	175	-8650	11477	-26393	-136	-9223	9423	-24064	88	-8593	7828	-14668	-60	-56	-103	44	-149	18	32	-73	-22	-52	87	-27	0
0.287500	-179	12770	7935	-28260	21	-9209	-14974	-29433	-82	-12065	-18677	-32761	-15	-15145	-14125	-20284	-340	12145	1863	-26814	-104	-21	-96	-66	189	-9116	10539	-28067	-143	-9600	8662	-25243	80	-8831	7207	-15308	-63	-35	-101	43	-149	17	15	-70	-22	-55	87	-27	0
0.288333	-180	12965	4593	-28498	34	-10015	-15633	-29746	-84	-12727	-19381	-32748	-30	-15408	-15605	-20301	-425	12660	2794	-26618	-104	-19	-98	-65	165	-9467	9523	-29552	-193	-9962	7916	-26286	64	-8967	6579	-15984	-62	-58	-103	42	-149	16	33	-70	-19	-53	84	-30	2
0.289167	-172	13107	845	-28669	3	-10787	-16168	-30080	-84	-13315	-19885	-32755	-25	-15492	-17025	-20395	-538	13226	3770	-26384	-105	-22	-99	-68	121	-9688	8446	-30825	-218	-10317	7183	-27160	62	-9015	5949	-16703	-60	-58	-105	39	-151	17	34	-72	-19	-53	81	-33	0
0.290000	-170	13192	-3188	-28772	33	-11520	-16574	-30438	-91	-13834	-20187	-32748	-19	-15399	-18366	-20568	-578	13831	4759	-26136	-108	-23	-99	-70	57	-9796	7322	-31849	-198	-10666	6453	-27874	70	-8979	5316	-17470	-65	-61	-105	39	-153	10	28	-61	-23	-57	81	-31	-3
0.290833	-174	13213	-7384	-28812	35	-12204	-16844	-30817	-100	-14272	-20286	-32754	-39	-15160	-19580	-20824	-628	14466	5699	-25878	-110	-23	-100	-70	20	-9785	6162	-32332	-187	-11009	5728	-28420	33	-8863	4691	-18284	-65	-62	-103	10	-151	18	30	-73	-25	-55	82	-29	-1
0.291667	-176	13164	-11621	-28793	32	-12872	-16976	-31182	-104	-14637	-20185	-32541	-61	-14810	-20648	-21162	-677	15138	6564	-25627	-111	-21	-99	-70	-7	-9688	4983	-32527	-182	-11350	5001	-28800	22	-8691	4067	-19149	-66	-59	-103	39	-154	16	33	-78	-22	-56	84	-30	1
0.292500	-182	13031	-15806	-28716	36	-13500	-16971	-31547	-100	-14944	-19907	-32192	-83	-14382	-21549	-21573	-694	15824	7290	-25401	-105	-21	-99	-70	-32	-9515	3807	-32620	-169	-11692	4264	-29024	13	-8472	3452	-20063	-67	-57	-103	40	-150	18	34	-74	-23	-52	84	-30	-1
0.293333	-183	12820	-19832	-28605	47	-14112	-16839	-31919	-102	-15202	-19481	-31711	-91	-13931	-22265	-22034	-676	16534	7835	-25209	-109	-19	-98	-67	-67	-9306	2645	-32642	-171	-12029	3513	-29104	-17	-8224	2854	-21025	-66	-56	-101	42	-149	18	35	-76	-22	-52	85	-28	2
0.294167	-193	12510	-23609	-28478	34	-14725	-16597	-32249	-112	-15416	-18943	-31127	-102	-13499	-22800	-22535	-628	17265	8149	-25062	-108	-18	-97	-66	-65	-9075	1521	-32669	-144	-12362	2748	-29054	-76	-7953	2276	-22040	-61	-53	-79	44	-148	20	35	-74	-19	-53	84	-28	3
0.295000	-193	12102	-26999	-28346	29	-15327	-16260	-32533	-116	-15610	-18335	-30439	-120	-13123	-23156	-23035	-578	17976	8200	-24965	-103	-27	-99	-66	-67	-8858	443	-32665	-129	-12687	1962	-28888	-119	-7676	1728	-23060	-59	-55	-101	42	-150	24	33	-74	-21	-55	85	-28	2
0.295833	-208	11591	-29885	-28227	43	-15953	-15858	-32642	-120	-15799	-17700	-29646	-132	-12850	-23352	-23558	-499	18678	7964	-24948	-103	-19	-98	-67	-96	-8680	-578	-32683	-129	-12999	1165	-28621	-181	-7410	1219	-24083	-62	-55	-103	40	-149	20	40	-73	-19	-52	84	-29	0
0.296667	-212	10970	-31507	-28138	37	-16611	-15415	-32709	-125	-15997	-17086	-28760	-155	-12725	-23403	-24016	-400	19358	7442	-24991	-108	-23	-101	-73	-143	-8558	-1527	-32672	-169	-13291	381	-28272	-288	-7161	753	-25150	-61	-59	-103	36	-150	17	29	-79	-19	-57	80	-31	0
0.297500	-222	10236	-32174	-28078	29	-17305	-14955	-32716	-116	-16214	-16541	-27779	-172	-12750	-23336	-24401	-317	19995	6640	-25096	-107	-22	-101	-72	-191	-8520	-2380	-32684	-178	-13553	-420	-27849	-354	-6936	338	-26174	-60	-58	-105	38	-151	17	33	-76	-18	-58	79	-31	0
0.298333	-233	9406	-32463	-28055	25	-18071	-14508	-32735	-116	-16458	-16119	-26741	-193	-12952	-23190	-24686	-229	20573	5589	-25269	-108	-23	-100	-73	-221	-8573	-3141	-32671	-168	-13775	-1187	-27370	-314	-6747	-27	-27181	-66	-60	-108	36	-154	13	29	-81	-25	-59	79	-19	-3
0.299167	-239	8410	-32592	-28078	19	-18834	-14112	-32730	-127	-16736	-15824	-25647	-216	-13333	-22995	-24842	-137	21080	4328	-25487	-109	-23	-101	-72	-238	-8705	-3786	-32684	-151	-13955	-1920	-26838	-313	-6590	-342	-28121	-66	-61	-107	36	-151	17	33	-77	-21	-57	77	-31	1
0.300000	-246	7312	-32647	-28136	18	-19656	-13778	-32738	-142	-17051	-15775	-24506	-219	-13891	-22783	-24839	-50	21496	2922	-25758	-108	-21	-98	-72	-272	-8967	-4328	-32573	-133	-14092	-2605	-26269	-321	-6473	-602	-28999	-64	-58	-105	37	-153	17	37	-80	-19	-57	77	-30	2
0.300833	-242	6103	-32666	-28225	19	-20512	-13545	-32724	-127	-17407	-15914	-23351	-223	-14605	-22603	-24676	32	21795	1446	-26065	-104	-21	-100	-68	-299	-9300	-4757	-32396	-129	-14173	-3221	-25679	-315	-6407	-825	-29784	-64	-57	-107	22	-147	19	35	-73	-15	-53	78	-29	2
0.301667	-230	4806	-32688	-28339	12	-21382	-13428	-32713	-115	-17791	-16297	-22238	-228	-15449	-22482	-24342	114	21975	-22	-26393	-105	-22	-84	-69	-311	-9726	-5070	-32201	-135	-14200	-3727	-25068	-326	-6373	-999	-30466	-61	-57	-107	35	-152	17	32	-77	-18	-56	82	-29	1
0.302500	-210	3436	-32683	-28464	11	-22262	-13443	-32497	-113	-18202	-16893	-21162	-238	-16385	-22448	-23830	147	22013	-1402	-26747	-109	-21	-100	-66	-324	-10204	-5268	-32025	-153	-14178	-4194	-24444	-332	-6395	-1146	-31039	-62	-55	-104	41	-149	20	35	-74	-19	-56	81	-29	1
0.303333	-204	2036	-32387	-28583	5	-23124	-13596	-32142	-114	-18630	-17753	-20150	-239	-17371	-22523	-23153	142	21910	-2619	-27106	-111	-23	-99	-73	-339	-10729	-5370	-31870	-154	-14103	-4538	-23816	-284	-6459	-1272	-31497	-63	-59	-105	39	-154	18	18	-76	-21	-55	82	-27	-4
0.304167	-191	625	-31299	-28682	-3	-23940	-13886	-31665	-111	-19053	-18796	-19235	-235	-18373	-22720	-22315	163	21655	-3596	-27463	-107	-23	-101	-69	-346	-11264	-5368	-31745	-149	-13981	-4773	-23171	-246	-6572	-1386	-31831	-65	-42	-107	36	-153	15	34	-78	-26	-56	80	-29	1
0.305000	-180	-722	-29826	-28736	-15	-24694	-14312	-31094	-113	-19469	-20013	-18428	-241	-19359	-23050	-21343	193	21261	-4267	-27817	-104	-24	-100	-74	-359	-11798	-5284	-31628	-211	-13812	-4900	-22545	-251	-6730	-1500	-32037	-67	-81	-110	39	-154	15	32	-80	-24	-58	79	-30	0
0.305833	-168	-1960	-28224	-28739	-17	-25352	-14860	-30386	-126	-19853	-21366	-17746	-243	-20267	-23503	-20258	201	20727	-4591	-28157	-109	-24	-99	-69	-369	-12296	-5131	-31518	-336	-13600	-4918	-21913	-238	-6935	-1628	-32120	-63	-59	-100	38	-152	20	32	-79	-22	-56	84	-29	-4
0.306667	-161	-3029	-26646	-28682	-23	-25899	-15516	-29647	-132	-20201	-22808	-17196	-235	-21074	-24072	-19095	192	20076	-4538	-28494	-103	-24	-92	-69	-366	-12744	-4916	-31394	-343	-13359	-4837	-21281	-197	-7174	-1774	-32086	-66	-57	-105	39	-152	16	28	-75	-22	-49	81	-31	0
0.307500	-148	-3891	-25214	-28557	-35	-26325	-16273	-28772	-122	-20501	-24293	-16796	-251	-21753	-24746	-17890	129	19323	-4108	-28824	-110	-23	-99	-66	-378	-13111	-4660	-31247	-321	-13091	-4661	-20658	-164	-7463	-1944	-31940	-63	-56	-109	40	-151	17	28	-74	-22	-53	81	-28	-1
0.308333	-133	-4489	-24012	-28357	-36	-26603	-17096	-27806	-132	-20745	-25759	-16527	-250	-22276	-25495	-16665	68	18492	-3308	-29125	-107	-22	-99	-69	-391	-13389	-4379	-31058	-329	-12806	-4411	-20041	-139	-7791	-2149	-31694	-69	-56	-108	40	-152	12	32	-76	-23	-57	84	-28	0
0.309167	-133	-4802	-23108	-28081	-44	-26735	-17962	-26754	-138	-20927	-27163	-16388	-245	-22642	-26303	-15458	24	17605	-2193	-29474	-109	-24	-99	-67	-377	-13555	-4090	-30816	-304	-12502	-4094	-19431	-134	-8155	-2387	-31381	-66	-57	-108	43	-152	16	32	-77	-19	-56	82	-30	-1
0.310000	-126	-4783	-22546	-27755	-50	-26719	-18855	-25636	-135	-21041	-28458	-16367	-242	-22843	-27136	-14287	4	16702	-830	-29801	-108	-22	-99	-69	-392	-13621	-3807	-30500	-301	-12179	-3721	-18824	-138	-8541	-2658	-30946	-62	-57	-108	40	-149	11	33	-76	-21	-56	84	-23	0
0.310833	-124	-4431	-22342	-27382	-44	-26553	-19746	-24455	-127	-21098	-29597	-16440	-242	-22888	-27967	-13203	-27	15813	688	-30127	-105	-21	-100	-68	-353	-13561	-3545	-30100	-282	-11850	-3317	-18232	-131	-8949	-2955	-30471	-64	-58	-105	40	-151	16	32	-77	-22	-57	82	-30	-4
0.311667	-134	-3752	-22493	-26981	-55	-26278	-20627	-23229	-132	-21105	-30554	-16590	-236	-22793	-28756	-12195	-49	14971	2258	-30456	-108	-23	-79	-68	-337	-13394	-3321	-29603	-243	-11502	-2888	-17636	-84	-9366	-3269	-29952	-69	-56	-109	39	-155	12	33	-76	-22	-52	84	-30	-1
0.312500	-132	-2767	-22969	-26585	-60	-25881	-21476	-21969	-139	-21071	-31300	-16782	-248	-22565	-29481	-11303	-79	14207	3770	-30788	-107	-18	-97	-64	-335	-13122	-3143	-29007	-218	-11141	-2454	-17050	-46	-9774	-3594	-29389	-66	-60	-107	42	-151	16	6	-75	-18	-58	79	-31	-1
0.313333	-131	-1480	-23715	-26207	-61	-25406	-22287	-20716	-135	-20992	-31822	-16994	-240	-22287	-30115	-10530	-119	13546	5115	-31120	-104	-21	-101	-67	-335	-12764	-3009	-28316	-190	-10762	-2019	-16464	-53	-10175	-3918	-28812	-61	-58	-108	42	-150	19	36	-73	-17	-53	85	-30	0
0.314167	-135	-19	-24680	-25875	-65	-24868	-23035	-19473	-124	-20905	-32127	-17197	-230	-21938	-30647	-9882	-165	13013	6206	-31446	-105	-18	-99	-66	-320	-12330	-2933	-27513	-165	-10368	-1598	-15881	-61	-10549	-4230	-28227	-43	-57	-104	42	-151	19	33	-72	-16	-60	82	-30	0
0.315000	-149	1653	-25772	-25611	-78	-24300	-23717	-18270	-143	-20807	-32215	-17372	-237	-21566	-31061	-9345	-188	12626	6960	-31762	-105	-24	-110	-68	-308	-11844	-2909	-26623	-165	-9953	-1181	-15288	-52	-10894	-4509	-27648	-63	-57	-107	37	-152	16	33	-76	-24	-58	81	-30	0
0.315833	-196	3427	-26905	-25444	-86	-23728	-24328	-17124	-154	-20717	-32094	-17493	-256	-21206	-31346	-8926	-217	12410	7326	-32047	-109	-22	-101	-67	-305	-11320	-2926	-25635	-139	-9516	-778	-14691	-39	-11189	-4740	-27105	-62	-58	-107	39	-152	12	34	-78	-22	-59	79	-31	0
0.316667	-165	5244	-27971	-25386	-91	-23172	-24855	-16049	-167	-20634	-31777	-17544	-246	-20883	-31492	-8607	-235	12351	7281	-32290	-112	-25	-104	-70	-303	-10773	-2968	-24582	-148	-9068	-384	-14095	-40	-11423	-4903	-26535	-69	-62	-110	34	-155	13	30	-78	-24	-60	96	-32	-3
0.317500	-169	7036	-28870	-25440	-92	-22646	-25295	-15074	-169	-20565	-31283	-17513	-265	-20617	-31504	-8384	-241	12526	6849	-32469	-109	-24	-102	-70	-302	-10227	-3036	-23457	-158	-8608	10	-13490	-26	-11587	-4979	-26013	-62	-61	-107	37	-152	36	32	-76	-23	-57	80	-33	-4
0.318333	-184	8742	-29525	-25624	-88	-22173	-25639	-14210	-154	-20520	-30653	-17397	-271	-20431	-31377	-8234	-234	12853	6054	-32595	-111	-24	-104	-67	-308	-9703	-3085	-22299	-162	-8148	419	-12878	-11	-11676	-4964	-25519	-66	-61	-108	38	-154	16	29	-77	-21	-55	81	-30	-1
0.319167	-200	10319	-29848	-25911	-84	-21750	-25874	-13479	-138	-20489	-29925	-17198	-252	-20335	-31132	-8146	-229	13376	5007	-32599	-110	-23	-101	-69	-300	-9210	-3105	-21125	-162	-7705	849	-12269	-12	-11687	-4831	-25055	-66	-57	-104	42	-153	18	36	-75	-22	-55	82	-29	-1
0.320000	-208	11715	-29762	-26365	-97	-21385	-26002	-12887	-142	-20473	-29051	-16921	-240	-20324	-30760	-8102	-225	14078	3783	-32523	-105	-23	-101	-65	-271	-8761	-3060	-19949	-151	-7274	1320	-11657	-7	-11617	-4576	-24623	-62	-59	-107	40	-131	21	36	-81	-16	-52	82	-28	0
0.320833	-217	12893	-29225	-26898	-87	-21074	-26017	-12443	-155	-20454	-28139	-16577	-246	-20406	-30280	-8096	-224	14880	2512	-32306	-104	-21	-96	-69	-273	-8370	-2933	-18780	-135	-6881	1835	-11053	-11	-11462	-4194	-24214	-60	-56	-105	42	-149	21	36	-74	-19	-53	80	-27	3
0.321667	-213	13829	-28202	-27524	-83	-20812	-25914	-12141	-152	-20439	-27189	-16178	-241	-20562	-29710	-8110	-222	15792	1313	-31985	-107	-23	-100	-65	-260	-8040	-2696	-17653	-102	-6544	2423	-10465	-31	-11233	-3678	-23835	-67	-59	-104	42	-148	21	47	-74	-19	-50	85	-28	1
0.322500	-227	14509	-26676	-28212	-88	-20580	-25688	-11987	-144	-20409	-26202	-15757	-237	-20776	-29058	-8138	-223	16750	326	-31537	-103	-22	-98	-66	-235	-7775	-2330	-16583	-65	-6278	3082	-9899	-15	-10938	-3035	-23472	-62	-57	-105	40	-147	17	32	-74	-17	-53	80	-28	0
0.323333	-239	14948	-24660	-28948	-94	-20370	-25340	-11965	-151	-20355	-25281	-15322	-239	-21027	-28334	-8187	-264	17689	-349	-30980	-124	-24	-101	-69	-236	-7582	-1815	-15579	-35	-6078	3827	-9367	-13	-10585	-2251	-23125	-67	-61	-112	37	-154	9	32	-76	-23	-56	80	-31	-1
0.324167	-246	15150	-22160	-29691	-100	-20159	-24870	-12064	-141	-20267	-24362	-14897	-235	-21293	-27556	-8247	-297	18527	-591	-30313	-108	-22	-101	-69	-246	-7453	-1131	-14652	-48	-5971	4663	-8867	-19	-10185	-1337	-22782	-57	-60	-109	38	-152	16	32	-78	-25	-57	80	-29	0
0.325000	-248	15145	-19246	-30429	-97	-19935	-24278	-12264	-142	-20129	-23484	-14493	-230	-21528	-26723	-8318	-291	19188	-325	-29575	-111	-26	-102	-70	-255	-7389	-268	-13812	-92	-5961	5610	-8419	-27	-9743	-308	-22453	-69	-62	-110	39	-152	16	28	-77	-21	-50	84	-29	-1
0.325833	-243	14963	-15985	-31125	-86	-19685	-23574	-12555	-151	-19941	-22655	-14138	-205	-21734	-25850	-8418	-282	19580	497	-28792	-109	-22	-97	-67	-257	-7387	773	-13063	-112	-6051	6659	-8024	-33	-9281	833	-22119	-65	-56	-101	39	-150	21	35	-75	-24	-58	80	-27	2
0.326667	-249	14633	-12449	-31769	-78	-19398	-22770	-12893	-115	-19697	-21868	-13835	-208	-21863	-24950	-8544	-241	19611	1884	-27994	-104	-19	-97	-67	-258	-7442	2010	-12402	-96	-6242	7804	-7704	-29	-8822	2065	-21793	-63	-55	-107	39	-148	22	34	-72	-15	-50	82	-27	0
0.327500	-243	14191	-8736	-32312	-79	-19063	-21869	-13272	-107	-19399	-21145	-13608	-200	-21911	-24033	-8715	-193	19208	3825	-27225	-103	-18	-96	-68	-257	-7556	3402	-11843	-92	-6541	9029	-7461	-49	-8375	3366	-21470	-61	-57	-102	42	-149	18	36	-74	-18	-55	85	-29	2
0.328333	-241	13667	-4942	-32587	-94	-18681	-20897	-13676	-104	-19043	-20470	-13460	-189	-21856	-23108	-8933	-188	18308	6255	-26518	-107	-18	-95	-68	-227	-7717	4938	-11379	-109	-6931	10322	-7304	-60	-7954	4731	-21148	-61	-57	-105	35	-149	22	36	-73	-19	-53	81	-28	2
0.329167	-233	13097	-1157	-32679	-84	-18264	-19868	-14068	-101	-18645	-19849	-13387	-189	-21694	-22187	-9213	-183	16842	9101	-25917	-107	-18	-98	-69	-212	-7929	6596	-11006	-117	-7411	11670	-7241	-68	-7580	6135	-20832	-60	-57	-104	40	-152	21	35	-73	-21	-56	84	-28	1
0.330000	-236	12495	2481	-32725	-81	-17781	-18799	-14428	-100	-18203	-19267	-13392	-177	-21417	-21260	-9552	-173	14821	12235	-25455	-109	-21	-98	-67	-234	-8182	8341	-10719	-99	-7967	13062	-7263	-74	-7266	7555	-20523	-51	-58	-104	40	-147	19	30	-73	-28	-55	82	-28	1
0.330833	-236	11880	5857	-32746	-97	-17272	-17711	-14752	-109	-17734	-18722	-13463	-199	-21028	-20348	-9956	-120	12218	15530	-25153	-109	-18	-99	-68	-208	-8482	10146	-10517	-83	-8592	14458	-7388	-74	-7026	8971	-20226	-60	-58	-103	37	-151	19	34	-75	-21	-57	85	-30	1
0.331667	-232	11254	8883	-32747	-107	-16742	-16624	-15008	-111	-17239	-18204	-13593	-208	-20546	-19460	-10428	-81	9087	18868	-25036	-113	-24	-100	-69	-193	-8828	11968	-10386	-78	-9272	15838	-7603	-56	-6878	10360	-19945	-67	-62	-108	37	-155	7	29	-78	-22	-60	79	-33	-15
0.332500	-220	10615	11479	-32762	-111	-16215	-15545	-15199	-99	-16739	-17710	-13771	-180	-19983	-18602	-10960	-114	5488	22057	-25100	-108	-19	-98	-69	-194	-9207	13759	-10329	-86	-9978	17176	-7905	-57	-6812	11707	-19676	-62	-58	-103	37	-153	19	32	-78	-21	-58	82	-32	1
0.333333	-202	9959	13590	-32745	-114	-15656	-14494	-15319	-83	-16236	-17231	-13975	-190	-19359	-17787	-11540	-81	1475	25014	-25362	-103	-19	-99	-82	-174	-9621	15477	-10340	-82	-10717	18440	-8294	-69	-6856	13002	-19433	-61	-60	-104	37	-148	12	33	-75	-17	-56	82	-31	3
0.334167	-179	9262	15164	-32755	-111	-15132	-13493	-15363	-82	-15765	-16771	-14198	-196	-18703	-17018	-12167	-22	-2861	27590	-25806	-103	-22	-98	-69	-180	-10079	17085	-10420	-88	-11460	19611	-8760	-58	-7008	14216	-19207	-62	-56	-107	39	-151	18	29	-76	-18	-55	79	-30	1
0.335000	-201	8494	16154	-32741	-101	-14647	-12555	-15338	-77	-15299	-16329	-14422	-189	-18038	-16309	-12830	-50	-7347	29660	-26412	-107	-22	-96	-66	-150	-10572	18536	-10556	-94	-12205	20668	-9293	-67	-7270	15337	-19016	-58	-56	-108	42	-149	22	27	-75	-17	-56	80	-30	0
0.335833	-190	7648	16553	-32754	-98	-14207	-11687	-15251	-76	-14881	-15901	-14637	-189	-17384	-15671	-13502	-79	-11851	31158	-27150	-104	-24	-101	-68	-143	-11108	19813	-10760	-88	-12945	21586	-9886	-128	-7641	16348	-18855	-61	-61	-108	39	-151	18	32	-77	-22	-59	81	-30	-1
0.336667	-153	6687	16362	-32740	-103	-13827	-10896	-15108	-75	-14503	-15502	-14829	-181	-16775	-15111	-14157	-59	-16260	32019	-27987	-108	-28	-102	-69	-141	-11681	20884	-11024	-94	-13662	22348	-10520	-85	-8117	17233	-18727	-64	-62	-107	37	-152	16	29	-79	-25	-60	79	-31	-1
0.337500	-118	5603	15617	-32673	-109	-13512	-10181	-14916	-69	-14176	-15121	-14979	-165	-16222	-14624	-14824	-98	-20448	32233	-28884	-109	-27	-101	-69	-126	-12284	21726	-11344	-109	-14345	22948	-11178	-85	-8680	17999	-18616	-69	-61	-107	39	-131	17	30	-77	-25	-58	78	-32	-3
0.338333	-130	4368	14366	-32443	-94	-13267	-9543	-14692	-63	-13901	-14760	-15100	-166	-15750	-14220	-15445	-142	-24294	31777	-29808	-108	-26	-100	-78	-130	-12919	22331	-11721	-120	-14999	23380	-11866	-96	-9333	18630	-18539	-65	-61	-113	40	-152	18	27	-75	-24	-53	79	-32	-3
0.339167	-137	2963	12661	-32168	-77	-13096	-8985	-14451	-58	-13684	-14434	-15171	-162	-15362	-13895	-16017	-126	-27706	30658	-30714	-95	-26	-100	-73	-143	-13585	22690	-12154	-137	-15615	23640	-12560	-93	-10064	19125	-18487	-61	-61	-107	38	-151	18	30	-77	-19	-60	81	-30	0
0.340000	-127	1382	10593	-31865	-93	-12997	-8502	-14205	-76	-13516	-14142	-15197	-154	-15069	-13643	-16528	-139	-30427	28924	-31577	-100	-25	-101	-72	-124	-14268	22811	-12648	-146	-16200	23739	-13246	-116	-10852	19469	-18458	-63	-62	-107	37	-155	15	33	-81	-24	-63	82	-31	-3
0.340833	-104	-357	8278	-31546	-92	-12970	-8089	-13965	-80	-13404	-13891	-15171	-148	-14869	-13466	-16969	-143	-31725	26666	-32227	-108	-23	-99	-67	-135	-14975	22707	-13198	-119	-16748	23681	-13920	-126	-11682	19686	-18442	-61	-58	-105	40	-151	17	30	-78	-22	-56	80	-30	1
0.341667	-98	-2245	5737	-31221	-100	-13005	-7733	-13734	-76	-13332	-13670	-15106	-133	-14762	-13349	-17332	-141	-32285	23965	-32497	-105	-22	-102	-73	-124	-15696	22397	-13803	-113	-17266	23482	-14571	-113	-12544	19760	-18445	-63	-59	-107	39	-151	12	32	-76	-22	-57	82	-30	-3
0.342500	-94	-4254	3154	-30896	-111	-13099	-7410	-13528	-92	-13314	-13493	-15002	-159	-14740	-13286	-17616	-152	-32520	20943	-32620	-108	-23	-101	-68	-129	-16425	21905	-14457	-119	-17752	23159	-15191	-120	-13411	19714	-18462	-63	-59	-107	37	-155	15	33	-77	-22	-57	82	-30	-3
0.343333	-100	-6370	579	-30571	-115	-13246	-7190	-13356	-94	-13330	-13362	-14874	-185	-14788	-13257	-17807	-169	-32625	17710	-32652	-105	-23	-99	-69	-146	-17154	21262	-15156	-129	-18204	22738	-15776	-129	-14287	19543	-18490	-62	-61	-114	40	-151	17	33	-77	-21	-57	73	-28	0
0.344167	-102	-8560	-1877	-30257	-120	-13430	-6984	-13212	-99	-13383	-13270	-14723	-193	-14893	-13270	-17950	-178	-32675	14406	-32688	-112	-24	-101	-68	-152	-17871	20502	-15897	-127	-18633	22235	-16324	-119	-15140	19265	-18530	-65	-59	-107	36	-155	12	32	-79	-24	-58	80	-32	0
0.345000	-107	-10778	-4120	-29949	-128	-13646	-6817	-13109	-112	-13466	-13216	-14561	-215	-15038	-13298	-18011	-185	-32695	11183	-32681	-111	-26	-102	-70	-138	-18564	19658	-16671	-107	-19040	21669	-16839	-111	-15968	18891	-18575	-65	-68	-110	36	-151	16	32	-78	-22	-59	81	-32	-4
0.345833	-102	-12970	-6067	-29660	-149	-13876	-6677	-13037	-121	-13572	-13192	-14390	-234	-15210	-13332	-18004	-174	-32698	8183	-32698	-108	-24	-101	-69	-149	-19234	18759	-17478	-92	-19422	21069	-17299	-76	-16751	18441	-18635	-62	-57	-104	39	-151	15	36	-77	-16	-56	84	-29	1
0.346667	-93	-15097	-7659	-29392	-126	-14120	-6569	-12992	-116	-13696	-13197	-14222	-232	-15390	-13386	-17945	-139	-31955	5523	-32680	-96	-21	-100	-63	-174	-19868	17855	-18308	-76	-19783	20464	-17723	-62	-17486	17925	-18706	-59	-58	-102	42	-149	24	35	-74	-15	-56	81	-29	0
0.347500	-90	-17111	-8861	-29162	-130	-14372	-6486	-12977	-143	-13840	-13231	-14062	-225	-15569	-13383	-17841	-128	-30334	3311	-32696	-105	-22	-101	-64	-182	-20464	16942	-19156	-104	-20130	19860	-18113	-59	-18164	17363	-18797	-62	-65	-104	39	-150	18	35	-75	-18	-58	84	-29	2
0.348333	-108	-18984	-9655	-28975	-135	-14630	-6430	-12987	-138	-14001	-13281	-13927	-235	-15737	-13388	-17707	-127	-28213	1617	-32681	-108	-26	-99	-65	-176	-21005	16081	-20005	-147	-20460	19276	-18469	-53	-18774	16759	-18912	-65	-68	-108	40	-153	17	30	-80	-25	-59	69	-32	-4
0.349167	-107	-20672	-10016	-28830	-136	-14887	-6400	-13022	-128	-14173	-13343	-13806	-229	-15880	-13381	-17544	-124	-25730	512	-32699	-91	-24	-101	-68	-182	-21494	15284	-20849	-146	-20769	18734	-18787	-33	-19323	16142	-19055	-66	-58	-105	41	-154	17	32	-78	-24	-56	81	-31	-11
0.350000	-108	-22130	-9945	-28737	-120	-15126	-6384	-13055	-113	-14342	-13405	-13709	-214	-15985	-13328	-17359	-130	-23056	13	-32599	-109	-27	-100	-69	-180	-21918	14569	-21691	-151	-21068	18235	-19078	-36	-19813	15525	-19225	-76	-67	-107	38	-149	18	35	-76	-22	-59	81	-30	0
0.350833	-118	-23342	-9481	-28703	-121	-15358	-6391	-13113	-110	-14520	-13475	-13623	-203	-16058	-13289	-17158	-92	-20287	116	-32268	-103	-25	-101	-69	-181	-22289	13939	-22514	-178	-21347	17794	-19336	-26	-20230	14920	-19437	-62	-62	-107	39	-152	19	32	-77	-18	-62	82	-29	3
0.351667	-136	-24284	-8659	-28730	-119	-15583	-6421	-13159	-120	-14697	-13538	-13566	-207	-16092	-13219	-16915	-19	-17507	782	-31812	-107	-13	-104	-68	-177	-22597	13427	-23312	-214	-21605	17411	-19570	-26	-20588	14346	-19684	-65	-60	-104	40	-153	15	33	-77	-23	-58	82	-32	0
0.352500	-141	-24978	-7533	-28811	-121	-15794	-6470	-13218	-120	-14869	-13594	-13526	-220	-16091	-13128	-16708	9	-14791	1941	-31313	-107	-21	-100	-67	-172	-22845	13016	-24073	-237	-21847	17096	-19777	-47	-20886	13808	-19975	-62	-59	-104	41	-151	16	35	-75	-19	-57	82	-30	-1
0.353333	-117	-25344	-6165	-28955	-124	-15997	-6531	-13272	-116	-15036	-13636	-13510	-194	-16059	-13025	-16458	10	-12211	3514	-30808	-107	-22	-99	-67	-162	-23034	12716	-24791	-224	-22068	16846	-19957	-48	-21137	13324	-20318	-62	-57	-103	42	-147	22	35	-75	-16	-56	87	-28	2
0.354167	-105	-25468	-4617	-29150	-117	-16193	-6605	-13331	-111	-15191	-13664	-13508	-172	-15998	-12916	-16181	32	-9804	5399	-30318	-103	-27	-98	-68	-154	-23175	12515	-25460	-197	-22273	16650	-20115	-24	-21338	12902	-20712	-58	-58	-107	42	-149	16	32	-74	-16	-56	85	-27	1
0.355000	-104	-25331	-2966	-29383	-119	-16366	-6690	-13388	-119	-15330	-13682	-13514	-167	-15914	-12808	-15876	39	-7623	7488	-29859	-102	-21	-96	-65	-148	-23271	12417	-26083	-197	-22454	16506	-20252	-13	-21501	12540	-21153	-62	-46	-102	42	-147	21	33	-74	-18	-56	82	-31	-1
0.355833	-104	-24968	-1293	-29654	-131	-16531	-6781	-13457	-130	-15458	-13687	-13539	-161	-15811	-12702	-15532	74	-5706	9652	-29441	-105	-24	-99	-72	-152	-23327	12396	-26639	-193	-22622	16406	-20367	-14	-21629	12245	-21643	-63	-60	-108	37	-151	16	33	-79	-21	-58	80	-31	0
0.356667	-104	-24376	326	-29943	-136	-16690	-6877	-13536	-126	-15571	-13674	-13573	-171	-15705	-12608	-15154	79	-4077	11773	-29070	-113	-28	-103	-74	-162	-23348	12447	-27171	-176	-22768	16342	-20460	-32	-21732	12027	-22179	-66	-64	-110	35	-156	11	29	-82	-27	-62	76	-35	-7
0.357500	-115	-23611	1830	-30247	-121	-16842	-6972	-13628	-113	-15661	-13647	-13618	-143	-15594	-12523	-14723	32	-2738	13772	-28739	-111	-26	-102	-73	-166	-23337	12561	-27621	-177	-22883	16317	-20519	-34	-21800	11885	-22750	-67	-62	-110	37	-155	13	33	-80	-23	-58	79	-32	-1
0.358333	-124	-22683	3165	-30531	-90	-16959	-7055	-13732	-119	-15724	-13598	-13664	-122	-15485	-12451	-14250	1	-1687	15536	-28436	-109	-17	-102	-73	-182	-23300	12717	-28012	-188	-22972	16311	-20561	-8	-21845	11814	-23351	-68	-60	-117	37	-151	13	30	-79	-21	-60	77	-32	-3
0.359167	-112	-21628	4267	-30806	-86	-17077	-7128	-13869	-119	-15773	-13534	-13719	-98	-15385	-12395	-13725	0	-919	17008	-28172	-110	-17	-100	-70	-189	-23247	12903	-28338	-180	-23037	16320	-20573	9	-21871	11811	-23979	-65	-57	-108	38	-154	18	32	-75	-22	-56	78	-29	0
0.360000	-91	-20469	5121	-31044	-96	-17173	-7191	-14036	-116	-15797	-13451	-13787	-81	-15302	-12362	-13156	2	-412	18117	-27930	-107	-17	-99	-66	-196	-23178	13098	-28605	-170	-23071	16338	-20563	12	-21870	11871	-24622	-61	-56	-105	42	-151	19	35	-74	-19	-53	79	-29	0
0.360833	-78	-19237	5674	-31245	-80	-17255	-7282	-14239	-124	-15818	-13365	-13870	-103	-15239	-12342	-12544	-3	-136	18829	-27704	-107	-22	-99	-66	-194	-23097	13296	-28815	-170	-23079	16357	-20541	56	-21862	11992	-25270	-59	-56	-105	37	-149	20	36	-74	-17	-52	80	-26	1
0.361667	-91	-17963	5916	-31400	-98	-17317	-7283	-14482	-127	-15822	-13259	-13965	-120	-15199	-12342	-11905	-26	-69	19133	-27481	-107	-19	-96	-65	-191	-23007	13480	-28970	-185	-23060	16369	-20487	34	-21831	12158	-25918	-62	-55	-104	40	-153	19	35	-74	-21	-55	82	-27	10
0.362500	-102	-16654	5857	-31498	-134	-17364	-7312	-14778	-132	-15819	-13136	-14077	-119	-15183	-12358	-11234	-28	-165	19040	-27260	-107	-21	-99	-65	-200	-22913	13646	-29073	-182	-23017	16381	-20416	36	-21778	12364	-26547	-64	-58	-104	41	-152	20	34	-73	-25	-52	84	-26	1
0.363333	-128	-15336	5504	-31540	-131	-17386	-7324	-15121	-136	-15809	-12993	-14206	-133	-15192	-12388	-10553	-38	-391	18578	-27025	-104	-23	-97	-65	-195	-22811	13781	-29126	-184	-22942	16383	-20336	17	-21713	12601	-27157	-75	-57	-104	42	-151	22	33	-74	-14	-51	81	-28	-1
0.364167	-150	-14016	4867	-31530	-145	-17394	-7329	-15519	-143	-15802	-12839	-14354	-121	-15221	-12423	-9865	-55	-710	17781	-26776	-116	-26	-102	-66	-201	-22706	13875	-29130	-191	-22844	16379	-20243	-36	-21628	12864	-27736	-69	-60	-109	38	-152	20	34	-78	-25	-53	81	-27	-1
0.365000	-129	-12693	4003	-31463	-158	-17386	-7309	-15971	-174	-15799	-12674	-14516	-119	-15279	-12470	-9152	-62	-1090	16714	-26511	-111	-28	-101	-68	-211	-22601	13952	-29099	-184	-22733	16368	-20140	-87	-21528	13134	-28272	-70	-58	-107	38	-156	18	27	-79	-29	-57	78	-31	-6
0.365833	-118	-11393	2940	-31350	-161	-17352	-7316	-16475	-185	-15798	-12471	-14695	-110	-15342	-12510	-8504	-40	-1496	15451	-26229	-112	-26	-122	-68	-219	-22488	13993	-29027	-165	-22594	16368	-20022	-111	-21417	13413	-28756	-63	-59	-107	40	-151	22	36	-75	-19	-52	85	-27	2
0.366667	-116	-10100	1740	-31185	-152	-17311	-7293	-17022	-158	-15800	-12250	-14876	-100	-15425	-12543	-7845	3	-1901	14052	-25947	-121	-19	-96	-63	-230	-22380	14004	-28919	-160	-22456	16369	-19899	-88	-21285	13684	-29187	-63	-53	-103	43	-148	17	35	-72	-19	-51	85	-27	0
0.367500	-104	-8825	431	-30995	-145	-17257	-7275	-17631	-148	-15818	-11996	-15074	-94	-15507	-12570	-7210	29	-2289	12578	-25635	-107	-24	-98	-64	-228	-22272	13990	-28786	-165	-22310	16381	-19777	-94	-21157	13941	-29560	-65	-79	-104	42	-149	19	36	-74	-18	-50	87	-26	0
0.368333	-133	-7577	-918	-30779	-131	-17194	-7262	-18283	-135	-15851	-11758	-15248	-49	-15601	-12594	-6613	37	-2635	11108	-25338	-113	-23	-98	-67	-220	-22171	13959	-28627	-173	-22175	16402	-19651	-82	-21017	14175	-29879	-64	-56	-102	41	-149	18	30	-77	-21	-53	84	-28	4
0.369167	-168	-6342	-2262	-30554	-92	-17132	-7250	-18973	-107	-15894	-11488	-15468	-47	-15692	-12591	-6045	22	-2932	9701	-25046	-105	-22	-97	-63	-211	-22081	13923	-28454	-179	-22044	16449	-19523	-102	-20883	14383	-30132	-62	-56	-102	42	-150	20	37	-75	-19	-52	87	-26	0
0.370000	-147	-5126	-3541	-30318	-62	-17065	-7257	-19697	-107	-15954	-11201	-15658	-18	-15782	-12571	-5515	-1	-3168	8421	-24772	-105	-22	-98	-66	-205	-21992	13884	-28262	-156	-21934	16523	-19400	-137	-20751	14540	-30328	-62	-56	-103	38	-150	21	36	-74	-18	-57	81	-28	1
0.370833	-121	-3937	-4721	-30093	-38	-17012	-7240	-20453	-97	-16024	-10901	-15841	22	-15862	-12542	-5018	-26	-3334	7309	-24520	-109	-25	-99	-65	-195	-21920	13850	-28059	-138	-21843	16629	-19274	-138	-20655	14700	-30469	-68	-58	-104	39	-150	21	35	-74	-24	-51	86	-27	2
0.371667	-105	-2770	-5764	-29894	-3	-16962	-7241	-21225	-88	-16115	-10593	-16013	36	-15937	-12482	-4553	-23	-3434	6397	-24297	-105	-22	-98	-67	-193	-21868	13832	-27851	-148	-21781	16762	-19150	-120	-20526	14804	-30550	-64	-57	-107	38	-151	30	35	-76	-21	-57	80	-32	1
0.372500	-78	-1634	-6648	-29719	20	-16927	-7243	-22022	-53	-16225	-10283	-16165	52	-15996	-12397	-4126	-12	-3459	5713	-24104	-108	-23	-98	-67	-191	-21834	13839	-27636	-153	-21748	16933	-19021	-110	-20440	14874	-30589	-64	-57	-109	38	-152	21	34	-72	-19	-52	82	-29	1
0.373333	-58	-529	-7345	-29573	53	-16910	-7247	-22825	-6	-16323	-9973	-16300	66	-16048	-12275	-3724	-48	-3419	5270	-23943	-109	-23	-101	-70	-179	-21822	13871	-27422	-160	-21752	17132	-18894	-103	-20378	14907	-30579	-81	-57	-109	40	-151	11	30	-75	-23	-59	64	-31	0
0.374167	-25	538	-7858	-29463	72	-16908	-7251	-23628	34	-16490	-9675	-16412	61	-16088	-12167	-3347	-61	-3308	5072	-23808	-108	-24	-101	-67	-159	-21833	13944	-27202	-142	-21781	17366	-18762	-90	-20337	14907	-30531	-64	-60	-103	42	-147	18	33	-74	-21	-57	84	-30	-7
0.375000	-10	1560	-8168	-29387	80	-16938	-7241	-24422	72	-16645	-9386	-16506	57	-16120	-12018	-2988	-55	-3130	5116	-23699	-105	-21	-98	-65	-168	-21868	14039	-26991	-125	-21857	17632	-18625	-91	-20324	14882	-30445	-64	-55	-103	41	-148	21	36	-74	-26	-57	81	-29	3
0.375833	-35	2522	-8292	-29358	74	-16992	-7234	-25204	102	-16824	-9123	-16583	44	-16146	-11851	-2657	-83	-2902	5377	-23615	-105	-24	-100	-68	-159	-21932	14173	-26780	-142	-21956	17931	-18479	-103	-20349	14824	-30335	-67	-58	-108	39	-151	19	38	-75	-24	-57	80	-30	0
0.376667	-30	3412	-8239	-29364	72	-17073	-7217	-25969	93	-17025	-8884	-16648	36	-16172	-11671	-2351	-101	-2619	5832	-23536	-112	-26	-101	-72	-148	-22024	14338	-26577	-144	-22089	18202	-18332	-114	-20404	14746	-30199	-70	-59	-111	39	-154	18	30	-79	-31	-61	79	-36	1
0.377500	-52	4222	-8032	-29405	80	-17177	-7188	-26711	74	-17241	-8672	-16689	13	-16195	-11478	-2063	-79	-2286	6458	-23457	-110	-27	-101	-69	-148	-22135	14534	-26376	-132	-22239	18498	-18174	-111	-20481	14651	-30039	-68	-58	-110	37	-153	15	32	-75	-24	-58	79	-30	0
0.378333	-90	4948	-7688	-29465	70	-17313	-7144	-27414	62	-17480	-8497	-16732	-28	-16223	-11277	-1796	-32	-1919	7217	-23368	-104	-24	-99	-68	-142	-22263	14755	-26183	-152	-22407	18783	-18005	-80	-20574	14541	-29858	-69	-58	-110	40	-152	16	33	-78	-27	-59	78	-28	-1
0.379167	-90	5555	-7241	-29555	60	-17475	-7089	-28077	61	-17735	-8359	-16757	-49	-16260	-11076	-1547	-22	-1511	8070	-23283	-109	-25	-99	-68	-137	-22404	14993	-25992	-168	-22583	19046	-17830	-87	-20723	14421	-29665	-67	-58	-108	40	-148	18	35	-72	-23	-57	81	-27	0
0.380000	-83	6107	-6709	-29653	53	-17666	-7020	-28689	66	-18007	-8282	-16784	-62	-16314	-10877	-1325	-65	-1079	8979	-23104	-104	-23	-99	-67	-148	-22558	15232	-25811	-169	-22761	19280	-17643	-110	-20873	14299	-29463	-62	-56	-101	42	-149	18	35	-74	-18	-55	80	-28	1
0.380833	-129	6522	-6144	-29762	38	-17878	-6940	-29249	71	-18296	-8208	-16806	-81	-16381	-10688	-1132	-78	-643	9895	-22917	-104	-19	-98	-68	-153	-22714	15477	-25628	-169	-22939	19467	-17446	-94	-21055	14164	-29256	-66	-55	-103	42	-152	17	33	-73	-22	-53	80	-25	-1
0.381667	-129	6824	-5555	-29868	36	-18120	-6854	-29756	66	-18607	-8192	-16834	-110	-16473	-10517	-966	-53	-198	10803	-22679	-110	-23	-99	-70	-145	-22872	15703	-25462	-180	-23113	19598	-17245	-79	-21240	14026	-29044	-68	-53	-110	40	-134	12	30	-76	-26	-55	79	-29	-3
0.382500	-153	7013	-4974	-29969	13	-18385	-6765	-30204	27	-18932	-8229	-16865	-129	-16593	-10367	-847	-28	235	11635	-22395	-107	-16	-100	-68	-131	-23019	15921	-25284	-188	-23272	19672	-17032	-88	-21442	13890	-28821	-64	-55	-107	40	-152	13	33	-74	-21	-57	80	-26	0
0.383333	-200	7083	-4410	-30046	-5	-18668	-6667	-30585	-8	-19264	-8297	-16891	-144	-16734	-10244	-761	-4	659	12397	-22056	-104	-24	-99	-70	-127	-23154	16111	-25115	-202	-23407	19680	-16814	-95	-21643	13754	-28587	-66	-60	-111	35	-153	13	30	-77	-26	-58	80	-29	1
0.384167	-230	7044	-3892	-30101	-3	-18972	-6577	-30909	-27	-19601	-8411	-16917	-164	-16904	-10155	-713	-15	1048	13049	-21674	-110	-24	-100	-68	-128	-23272	16262	-24942	-186	-23519	19625	-16585	-92	-21851	13609	-28353	-64	-58	-109	36	-156	13	36	-77	-24	-56	79	-31	-4
0.385000	-233	6896	-3429	-30130	-24	-19299	-6491	-31160	-65	-19953	-8566	-16938	-180	-17102	-10108	-710	-32	1400	13571	-21257	-110	-24	-102	-69	-128	-23367	16372	-24764	-148	-23611	19500	-16351	-73	-22049	13464	-28111	-67	-62	-107	37	-152	13	26	-81	-25	-58	79	-33	-1
0.385833	-198	6650	-3024	-30124	-73	-19621	-6419	-31339	-129	-20301	-8754	-16948	-186	-17324	-10109	-753	0	1697	13971	-20821	-105	-22	-100	-69	-121	-23438	16443	-24577	-180	-23674	19323	-16115	-69	-22238	13325	-27860	-63	-57	-104	40	-147	18	33	-76	-19	-51	78	-29	2
0.386667	-170	6317	-2674	-30075	-138	-19952	-6357	-31450	-166	-20656	-8984	-16943	-185	-17575	-10162	-840	36	1940	14175	-20380	-103	-19	-99	-66	-119	-23489	16458	-24380	-179	-23714	19093	-15872	-77	-22411	13171	-27600	-57	-56	-103	43	-147	19	32	-79	-14	-51	80	-28	2
0.387500	-183	5896	-2386	-29991	-160	-20288	-6323	-31486	-151	-21002	-9246	-16921	-201	-17845	-10275	-979	22	2105	14238	-19955	-105	-19	-98	-61	-121	-23516	16449	-24171	-163	-23730	18826	-15634	-70	-22571	13029	-27335	-62	-55	-103	43	-149	22	35	-76	-16	-53	82	-30	0
0.388333	-186	5415	-2147	-29865	-161	-20633	-6312	-31453	-109	-21349	-9551	-16870	-228	-18136	-10448	-1151	-12	2193	14156	-19558	-107	-19	-98	-68	-127	-23525	16335	-23954	-159	-23726	18522	-15395	-44	-22701	12874	-27056	-51	-60	-103	39	-151	18	29	-78	-21	-57	81	-29	0
0.389167	-182	4866	-1951	-29694	-154	-20968	-6325	-31346	-77	-21681	-9879	-16785	-231	-18440	-10686	-1405	-49	2204	13925	-19214	-107	-23	-99	-67	-117	-23508	16197	-23720	-178	-23706	18206	-15161	-30	-22817	12710	-26771	-66	-56	-103	45	-150	19	32	-75	-22	-52	87	-29	0
0.390000	-125	4277	-1779	-29482	-132	-21295	-6368	-31170	-43	-22006	-10244	-16662	-243	-18765	-10994	-1696	-78	2130	13565	-18929	-109	-24	-101	-70	-115	-23480	16005	-23470	-185	-23668	17885	-14930	-61	-22903	12543	-26479	-76	-58	-108	36	-153	11	29	-80	-25	-56	80	-32	-3
0.390833	-124	3653	-1628	-29231	-105	-21606	-6438	-30922	-3	-22312	-10639	-16493	-276	-19095	-11360	-2037	-99	1979	13100	-18718	-109	-23	-99	-69	-114	-23432	15781	-23196	-173	-23612	17578	-14701	-73	-22963	12376	-26178	-67	-57	-107	38	-152	15	33	-75	-21	-55	80	-31	-3
0.391667	-132	3014	-1475	-28938	-80	-21884	-6529	-30599	-56	-22596	-11056	-16268	-310	-19429	-11811	-2421	-99	1763	12552	-18584	-105	-25	-99	-72	-116	-23369	15513	-22907	-166	-23548	17291	-14490	-46	-22991	12210	-25866	-61	-57	-102	39	-151	17	32	-77	-18	-55	82	-29	0
0.392500	-162	2369	-1318	-28614	-32	-22150	-6653	-30205	-97	-22852	-11498	-15984	-348	-19764	-12271	-2857	-134	1465	11944	-18530	-104	-23	-100	-68	-134	-23294	15219	-22606	-174	-23462	17038	-14272	-49	-22996	12037	-25551	-63	-58	-105	39	-152	4	30	-76	-23	-53	81	-33	-10
0.393333	-147	1728	-1145	-28254	25	-22384	-6798	-29743	-59	-23085	-11963	-15651	-351	-20096	-12806	-3343	-153	1165	11299	-18555	-104	-21	-99	-70	-137	-23209	14899	-22282	-174	-23365	16821	-14072	-50	-22966	11874	-25223	-62	-56	-104	40	-150	18	32	-76	-19	-56	82	-28	2
0.394167	-132	1081	-954	-27863	71	-22574	-6959	-29209	-39	-23280	-12442	-15258	-325	-20427	-13392	-3891	-141	802	10633	-18651	-100	-5	-97	-69	-134	-23112	14566	-21946	-162	-23254	16641	-13888	-70	-22921	11711	-24893	-63	-56	-108	38	-148	20	34	-75	-18	-53	82	-29	0
0.395000	-181	459	-729	-27453	86	-22727	-7139	-28601	-96	-23439	-12934	-14812	-279	-20753	-14014	-4488	-149	426	9992	-18802	-103	-19	-95	-67	-138	-23003	14219	-21599	-139	-23123	16502	-13714	-99	-22850	11561	-24557	-61	-56	-104	42	-147	17	33	-75	-18	-52	85	-28	1
0.395833	-218	-143	-491	-27027	88	-22835	-7329	-27963	-149	-23557	-13436	-14342	-251	-21078	-14668	-5144	-148	45	9385	-19000	-105	-24	-98	-66	-134	-22893	13864	-21247	-149	-22980	16396	-13561	-72	-22759	11409	-24227	-61	-63	-105	37	-152	19	32	-77	-21	-56	77	-33	-1
0.396667	-230	-717	-231	-26588	103	-22904	-7527	-27258	-160	-23640	-13946	-13787	-248	-21395	-15335	-5856	-132	-321	8838	-19220	-107	-22	-100	-68	-144	-22770	13504	-20890	-159	-22817	16315	-13421	-24	-22648	11271	-23898	-67	-60	-108	37	-152	16	27	-78	-24	-59	80	-31	0
0.397500	-205	-1258	38	-26137	99	-22917	-7734	-26492	-158	-23668	-14448	-13225	-256	-21702	-16008	-6623	-133	-646	8373	-19452	-109	-24	-104	-75	-167	-22625	13150	-20534	-149	-22629	16252	-13298	-27	-22520	11145	-23567	-65	-58	-110	36	-156	16	33	-79	-22	-58	77	-34	0
0.398333	-183	-1770	310	-25654	75	-22880	-7937	-25682	-171	-23654	-14946	-12646	-267	-22000	-16679	-7451	-166	-953	7994	-19669	-113	-27	-101	-73	-174	-22469	12793	-20182	-159	-22420	16189	-13193	-32	-22370	11030	-23242	-67	-62	-109	34	-155	12	27	-82	-25	-60	79	-34	-4
0.399167	-223	-2255	579	-25163	70	-22803	-8143	-24829	-155	-23575	-15426	-12063	-280	-22286	-17331	-8336	-170	-1203	7718	-19855	-110	-24	-100	-70	-163	-22280	12445	-19835	-167	-22187	16112	-13073	-13	-22201	10920	-22916	-65	-59	-104	38	-152	19	34	-81	-23	-59	81	-32	0
0.400000	-219	-2705	825	-24654	70	-22672	-8341	-23939	-146	-23455	-15889	-11490	-269	-22563	-17963	-9284	-100	-1395	7562	-20004	-105	-23	-98	-83	-172	-22074	12089	-19497	-153	-21924	15999	-13026	-4	-22008	10816	-22605	-67	-57	-105	38	-152	19	33	-79	-24	-57	84	-33	0
0.400833	-214	-3128	1034	-24127	42	-22499	-8539	-23019	-139	-23284	-16331	-10943	-282	-22832	-18564	-10290	-48	-1537	7504	-20104	-108	-24	-98	-65	-195	-21832	11728	-19175	-162	-21645	15835	-12965	-15	-21801	10712	-22302	-62	-61	-107	40	-149	24	34	-75	-22	-57	82	-29	-1
0.401667	-216	-3521	1193	-23579	17	-22289	-8740	-22076	-151	-23060	-16749	-10441	-233	-23093	-19126	-11345	-6	-1622	7563	-20144	-105	-24	-93	-68	-198	-21568	11350	-18868	-171	-21343	15607	-12922	-25	-21556	10609	-22008	-64	-57	-105	38	-154	18	36	-78	-21	-59	81	-30	2
0.402500	-172	-3891	1293	-23004	-9	-22042	-8938	-21103	-174	-22790	-17143	-9994	-215	-23340	-19636	-12454	19	-1661	7691	-20123	-83	-23	-98	-68	-183	-21265	10961	-18582	-186	-21017	15297	-12889	-30	-21315	10496	-21728	-64	-59	-104	28	-149	20	36	-79	-21	-55	68	-30	0
0.403333	-177	-4234	1324	-22394	-12	-21766	-9142	-20122	-146	-22479	-17505	-9618	-214	-23567	-20104	-13601	9	-1653	7965	-20046	-110	-23	-99	-73	-198	-20920	10554	-18317	-202	-20680	14904	-12861	-31	-21028	10371	-21458	-67	-58	-103	39	-152	16	35	-77	-19	-57	80	-30	-1
0.404167	-173	-4560	1277	-21747	-6	-21471	-9348	-19126	-96	-22127	-17836	-9333	-215	-23776	-20521	-14792	0	-1616	8293	-19918	-111	-24	-99	-69	-182	-20568	10122	-18076	-205	-20328	14416	-12849	-28	-20717	10226	-21201	-67	-59	-105	37	-152	33	34	-78	-22	-59	81	-32	-1
0.405000	-137	-4865	1153	-21072	-4	-21162	-9560	-18130	-44	-21744	-18139	-9142	-191	-23958	-20886	-16016	8	-1554	8679	-19735	-105	-24	-101	-73	-184	-20172	9666	-17852	-202	-19961	13830	-12842	-18	-20371	10064	-20959	-63	-61	-109	37	-153	17	26	-80	-24	-60	80	-29	-1
0.405833	-130	-5148	953	-20322	-15	-20837	-9777	-17135	23	-21333	-18411	-9053	-182	-24110	-21210	-17272	2	-1483	9112	-19550	-107	-23	-97	-72	-169	-19739	9179	-17649	-207	-19584	13157	-12828	-5	-19991	9875	-20728	-65	-57	-99	39	-154	18	34	-78	-16	-57	81	-28	-4
0.406667	-128	-5415	677	-19536	-51	-20516	-10003	-16148	36	-20897	-18660	-9077	-211	-24222	-21485	-18537	-13	-1412	9564	-19342	-110	-22	-98	-86	-159	-19287	8666	-17470	-211	-19203	12401	-12844	2	-19580	9629	-20512	-64	-58	-105	40	-155	18	32	-78	-23	-57	80	-29	0
0.407500	-98	-5663	337	-18701	-58	-20198	-10243	-15174	32	-20458	-18888	-9214	-213	-24289	-21727	-19815	-39	-1364	10020	-19134	-109	-18	-96	-67	-156	-18812	8112	-17307	-204	-18817	11583	-12858	-25	-19136	9405	-20300	-65	-58	-105	37	-151	21	35	-88	-18	-53	81	-29	-1
0.408333	-90	-5895	-56	-17808	-56	-19883	-10493	-14224	26	-20006	-19093	-9463	-208	-24304	-21938	-21088	-19	-1332	10460	-18944	-103	-24	-96	-70	-170	-18326	7568	-17187	-191	-18428	10717	-12876	-46	-18660	9115	-20105	-64	-53	-105	40	-155	18	35	-75	-21	-56	84	-26	0
0.409167	-82	-6109	-494	-16863	-76	-19578	-10752	-13294	-4	-19557	-19289	-9822	-217	-24259	-22131	-22358	17	-1340	10868	-18787	-104	-23	-96	-69	-160	-17827	6991	-17039	-168	-18039	9809	-12897	-38	-18149	8791	-19918	-63	-57	-117	44	-149	21	35	-74	-18	-55	79	-28	-4
0.410000	-68	-6307	-964	-15873	-84	-19295	-11022	-12413	-56	-19118	-19461	-10288	-187	-24145	-22310	-23620	17	-1384	11223	-18652	-105	-24	-100	-73	-166	-17325	6406	-16927	-182	-17645	8893	-12919	-26	-17609	8432	-19744	-63	-59	-108	39	-159	18	37	-76	-19	-57	80	-35	-1
0.410833	-65	-6486	-1446	-14850	-88	-19025	-11298	-11564	-110	-18661	-19634	-10857	-188	-23957	-22485	-24851	2	-1472	11512	-18608	-107	-24	-99	-70	-172	-16823	5822	-16831	-195	-17249	7986	-12951	-59	-17044	8042	-19570	-63	-59	-101	41	-152	19	35	-74	-24	-59	81	-36	-1
0.411667	-73	-6645	-1923	-13801	-73	-18792	-11580	-10773	-171	-18281	-19797	-11511	-227	-23690	-22660	-26039	32	-1600	11717	-18595	-109	-23	-99	-70	-166	-16332	5245	-16746	-188	-16851	7129	-12999	-77	-16460	7624	-19411	-63	-56	-105	37	-154	20	37	-75	-21	-53	82	-29	-3
0.412500	-79	-6779	-2378	-12742	-46	-18549	-11857	-10024	-229	-17890	-19953	-12241	-220	-23337	-22836	-27170	20	-1766	11834	-18635	-104	-22	-98	-65	-167	-15844	4690	-16670	-193	-16449	6330	-13028	-64	-15863	7184	-19253	-64	-56	-103	44	-150	19	33	-72	-21	-53	84	-28	0
0.413333	-76	-6893	-2797	-11692	-25	-18343	-12131	-9345	-206	-17523	-20097	-13039	-176	-22901	-23019	-28233	-50	-1963	11851	-18721	-105	-23	-99	-65	-167	-15378	4176	-16605	-189	-16046	5621	-13069	-62	-15257	6730	-19097	-61	-52	-103	43	-150	22	37	-72	-18	-52	87	-26	2
0.414167	-91	-6981	-3170	-10663	-18	-18158	-12394	-8734	-176	-17180	-20234	-13889	-168	-22383	-23224	-29218	-67	-2194	11759	-18851	-103	-22	-97	-66	-146	-14937	3703	-16552	-176	-15647	5002	-13123	-47	-14652	6269	-18944	-72	-55	-102	43	-149	20	37	-72	-19	-53	85	-29	0
0.415000	-92	-7037	-3485	-9683	-52	-17990	-12635	-8202	-87	-16862	-20362	-14775	-171	-21775	-23420	-30118	-75	-2443	11569	-19009	-108	-22	-104	-69	-144	-14518	3284	-16506	-170	-15244	4499	-13178	-47	-14049	5803	-18795	-64	-58	-105	39	-152	19	16	-76	-22	-55	85	-29	2
0.415833	-92	-7073	-3733	-8776	-73	-17837	-12861	-7748	-22	-16564	-20473	-15697	-174	-21087	-23629	-30918	-128	-2698	11281	-19181	-104	-23	-98	-66	-147	-14124	2933	-16475	-165	-14839	4121	-13238	-90	-13460	5349	-18649	-62	-56	-105	40	-151	15	36	-75	-21	-56	81	-32	-4
0.416667	-107	-7059	-3907	-7956	-78	-17693	-13056	-7379	-35	-16281	-20563	-16616	-166	-20324	-23833	-31618	-174	-2949	10894	-19353	-108	-25	-112	-70	-143	-13759	2645	-16448	-160	-14430	3870	-13295	-61	-12894	4907	-18502	-63	-59	-109	38	-158	15	32	-76	-22	-58	80	-30	-1
0.417500	-122	-7033	-4007	-7251	-98	-17552	-13214	-7090	-128	-16010	-20628	-17541	-187	-19498	-24022	-32196	-174	-3180	10435	-19505	-107	-22	-115	-72	-150	-13413	2437	-16422	-176	-14029	3745	-13349	-73	-12345	4496	-18353	-66	-56	-104	38	-152	18	34	-76	-22	-72	74	-31	-5
0.418333	-137	-6954	-4030	-6675	-127	-17413	-13335	-6916	-215	-15746	-20661	-18450	-224	-18619	-24188	-32508	-120	-3388	9902	-19632	-109	-24	-103	-72	-172	-13099	2311	-16403	-181	-13622	3746	-13397	-90	-11830	4106	-18208	-66	-58	-108	38	-155	19	32	-75	-24	-51	84	-32	-3
0.419167	-155	-6833	-3983	-6243	-128	-17258	-13408	-6780	-251	-15482	-20658	-19335	-229	-17697	-24322	-32630	-104	-3561	9319	-19715	-109	-21	-99	-67	-171	-12802	2256	-16384	-180	-13222	3852	-13444	-58	-11346	3761	-18059	-62	-55	-103	42	-149	19	36	-73	-21	-55	84	-28	1
0.420000	-174	-6673	-3871	-5983	-130	-17100	-13436	-6758	-243	-15217	-20615	-20186	-227	-16745	-24395	-32699	-147	-3693	8704	-19748	-98	-22	-100	-68	-164	-12530	2279	-16364	-204	-12826	4057	-13462	-36	-10903	3453	-17918	-62	-58	-105	39	-145	18	36	-75	-18	-53	85	-27	0
0.420833	-173	-6463	-3705	-5889	-121	-16922	-13418	-6818	-198	-14938	-20528	-21004	-223	-15772	-24409	-32709	-149	-3773	8078	-19715	-102	-19	-97	-69	-150	-12275	2369	-16344	-199	-12434	4336	-13468	-23	-10502	3192	-17778	-62	-57	-105	41	-150	21	38	-72	-19	-57	84	-29	2
0.421667	-169	-6202	-3497	-5982	-141	-16714	-13350	-6966	-222	-14648	-20397	-21774	-239	-14801	-24341	-32737	-98	-3801	7457	-19625	-105	-19	-99	-92	-135	-12036	2520	-16315	-187	-12053	4675	-13453	-41	-10142	2972	-17643	-61	-59	-103	40	-151	22	35	-73	-19	-59	81	-29	1
0.422500	-177	-5896	-3252	-6259	-155	-16481	-13232	-7191	-219	-14339	-20213	-22493	-255	-13843	-24185	-32726	-61	-3779	6864	-19470	-104	-21	-101	-66	-143	-11811	2720	-16283	-202	-11688	5044	-13413	-30	-9827	2795	-17519	-60	-61	-108	41	-149	19	33	-75	-21	-73	81	-29	-3
0.423333	-200	-5530	-3006	-6723	-159	-16212	-13068	-7487	-217	-14008	-19983	-23153	-237	-12918	-23928	-32748	-83	-3703	6315	-19259	-112	-23	-104	-68	-143	-11598	2961	-16238	-190	-11335	5427	-13344	-43	-9553	2662	-17397	-65	-59	-112	36	-152	17	33	-78	-24	-59	84	-30	-1
0.424167	-213	-5110	-2705	-7367	-160	-15905	-12861	-7846	-231	-13651	-19705	-23750	-222	-12039	-23566	-32735	-128	-3586	5830	-18985	-111	-27	-101	-68	-141	-11389	3231	-16179	-195	-10997	5802	-13250	-59	-9312	2577	-17282	-64	-59	-107	37	-151	17	28	-79	-24	-60	80	-31	-4
0.425000	-216	-4627	-2418	-8177	-173	-15548	-12607	-8258	-233	-13268	-19377	-24296	-191	-11193	-23075	-32753	-131	-3417	5430	-18664	-110	-28	-102	-72	-136	-11186	3517	-16104	-199	-10667	6158	-13122	-67	-9107	2531	-17169	-65	-63	-109	35	-158	13	33	-77	-22	-58	81	-40	-5
0.425833	-214	-4080	-2131	-9142	-177	-15150	-12319	-8715	-252	-12856	-19008	-24775	-168	-10412	-22475	-32690	-124	-3205	5122	-18304	-110	-22	-97	-68	-120	-10977	3810	-16013	-190	-10355	6472	-12959	-69	-8928	2520	-17061	-59	-58	-103	41	-152	19	33	-79	-24	-58	84	-28	1
0.426667	-199	-3474	-1855	-10248	-169	-14713	-12001	-9210	-242	-12415	-18589	-25187	-160	-9692	-21759	-32482	-159	-2979	4917	-17920	-108	-21	-96	-62	-133	-10768	4102	-15898	-189	-10052	6737	-12770	-90	-8762	2536	-16957	-63	-57	-101	40	-148	20	34	-74	-19	-56	84	-27	3
0.427500	-194	-2806	-1593	-11479	-184	-14226	-11658	-9739	-233	-11955	-18143	-25544	-133	-9050	-20936	-32131	-173	-2738	4818	-17517	-105	-22	-95	-65	-131	-10560	4371	-15769	-200	-9770	6932	-12562	-96	-8630	2579	-16852	-63	-58	-103	39	-150	20	30	-76	-22	-57	82	-46	2
0.428333	-204	-2084	-1350	-12825	-204	-13704	-11294	-10284	-242	-11481	-17667	-25834	-130	-8481	-20014	-31707	-176	-2495	4826	-17112	-105	-15	-97	-68	-110	-10349	4617	-15621	-207	-9496	7057	-12328	-101	-8504	2642	-16750	-65	-57	-104	41	-146	21	30	-74	-21	-57	85	-25	3
0.429167	-217	-1299	-1127	-14254	-195	-13149	-10919	-10844	-220	-10990	-17168	-26068	-158	-7989	-19009	-31217	-179	-2258	4938	-16712	-103	-21	-97	-67	-110	-10136	4829	-15458	-221	-9237	7124	-12075	-90	-8381	2724	-16644	-21	-39	-102	41	-149	17	30	-76	-21	-56	84	-26	0
0.430000	-215	-465	-931	-15729	-189	-12558	-10536	-11394	-156	-10487	-16656	-26239	-126	-7567	-17927	-30661	-174	-2038	5146	-16331	-102	-21	-95	-67	-119	-9918	5010	-15277	-228	-8989	7119	-11813	-56	-8264	2810	-16535	-61	-57	-105	37	-149	16	32	-74	-18	-58	95	-27	0
0.430833	-211	406	-744	-17222	-188	-11948	-10158	-11934	-100	-9981	-16133	-26359	-101	-7218	-16797	-30051	-162	-1849	5437	-15975	-103	-23	-97	-68	-124	-9701	5146	-15084	-211	-8747	7056	-11545	-51	-8138	2910	-16421	-83	-58	-104	38	-149	15	32	-79	-22	-57	85	-27	-1
0.431667	-213	1302	-591	-18693	-188	-11319	-9784	-12451	-101	-9473	-15598	-26419	-96	-6932	-15636	-29392	-147	-1691	5788	-15657	-110	-25	-99	-68	-137	-9470	5244	-14879	-206	-8515	6933	-11278	-60	-8009	3005	-16307	-66	-61	-108	38	-154	12	27	-80	-24	-62	80	-31	-6
0.432500	-205	2208	-457	-20099	-168	-10672	-9420	-12940	-103	-8966	-15066	-26430	-100	-6706	-14464	-28681	-134	-1577	6206	-15376	-104	-22	-97	-68	-145	-9245	5295	-14665	-204	-8281	6775	-11012	-45	-7865	3119	-16173	-63	-58	-125	39	-151	13	36	-77	-22	-58	82	-28	0
0.433333	-159	3109	-351	-21395	-152	-10013	-9068	-13375	-90	-8465	-14529	-26379	-112	-6537	-13308	-27923	-144	-1506	6585	-15139	-103	-23	-99	-67	-141	-9015	5314	-14442	-190	-8052	6581	-10760	-53	-7717	3198	-16036	-61	-57	-104	41	-147	16	32	-74	-19	-50	85	-25	0
0.434167	-168	3987	-273	-22541	-163	-9356	-8727	-13762	-117	-7982	-14001	-26282	-144	-6416	-12192	-27126	-151	-1485	6982	-14949	-102	-23	-100	-68	-133	-8784	5290	-14220	-184	-7823	6366	-10523	-60	-7560	3290	-15889	-95	-60	-107	39	-146	16	29	-74	-19	-56	80	-26	0
0.435000	-166	4821	-230	-23489	-163	-8690	-8411	-14085	-126	-7507	-13479	-26131	-173	-6339	-11122	-26292	-143	-1511	7336	-14809	-101	-21	-96	-72	-137	-8550	5231	-13994	-177	-7595	6138	-10303	-57	-7402	3367	-15737	-63	-56	-105	39	-128	21	34	-74	-18	-58	79	-28	0
0.435833	-178	5591	-221	-24204	-149	-8044	-8117	-14334	-93	-7060	-12965	-25935	-198	-6296	-10149	-25434	-132	-1586	7626	-14715	-101	-24	-98	-73	-148	-8319	5139	-13770	-174	-7368	5910	-10106	-49	-7233	3417	-15579	-63	-56	-105	36	-147	13	30	-76	-17	-57	76	-30	0
0.436667	-191	6214	-268	-24648	-158	-7410	-7847	-14510	-70	-6619	-12461	-25690	-240	-6285	-9240	-24575	-150	-1710	7826	-14661	-103	-23	-99	-72	-150	-8087	5024	-13552	-178	-7138	5692	-9939	-85	-7071	3490	-15413	-64	-60	-108	33	-153	13	30	-76	-22	-58	80	-24	-5
0.437500	-196	6823	-317	-24796	-170	-6786	-7589	-14601	-67	-6201	-11963	-25399	-250	-6295	-8453	-23703	-145	-1864	7929	-14639	-108	-23	-102	-72	-164	-7851	4885	-13341	-193	-6902	5495	-9793	-105	-6895	3529	-15244	-61	-60	-108	37	-153	13	28	-78	-39	-59	80	-30	0
0.438333	-197	7264	-419	-24623	-158	-6177	-7350	-14605	-45	-5803	-11463	-25059	-220	-6320	-7774	-22836	-142	-2053	7917	-14638	-107	-9	-102	-70	-179	-7611	4739	-13135	-195	-6659	5316	-9677	-101	-6727	3573	-15070	-63	-58	-107	34	-150	15	33	-77	-18	-59	78	-31	1
0.439167	-196	7565	-527	-24119	-150	-5595	-7124	-14527	-23	-5415	-10969	-24683	-223	-6360	-7216	-21981	-161	-2260	7790	-14651	-109	-23	-101	-69	-187	-7373	4588	-12941	-190	-6412	5167	-9590	-104	-6557	3595	-14898	-63	-57	-98	35	-152	9	32	-76	-22	-57	80	-30	2
0.440000	-196	7712	-729	-23291	-147	-5029	-6910	-14365	-18	-5048	-10480	-24260	-269	-6399	-6774	-21147	-170	-2489	7543	-14664	-111	-24	-103	-69	-193	-7130	4416	-12755	-193	-6155	5047	-9532	-121	-6392	3612	-14727	-64	-59	-107	38	-156	11	29	-75	-22	-59	78	-32	0
0.440833	-186	7699	-928	-22152	-161	-4493	-6704	-14131	-35	-4694	-9984	-23794	-294	-6437	-6441	-20333	-194	-2718	7192	-14659	-111	-24	-103	-69	-200	-6880	4260	-12575	-200	-5885	4952	-9498	-125	-6224	3625	-14558	-67	-61	-105	46	-158	15	33	-74	-22	-57	80	-31	-1
0.441667	-185	7526	-1144	-20718	-178	-3977	-6494	-13819	-30	-4357	-9475	-23291	-314	-6471	-6222	-19556	-185	-2939	6752	-14631	-105	-21	-101	-68	-201	-6619	4107	-12411	-194	-5609	4901	-9496	-131	-6054	3628	-14387	-63	-58	-103	38	-154	17	33	-76	-22	-57	80	-33	-4
0.442500	-181	7189	-1376	-19042	-153	-3485	-6286	-13445	-29	-4034	-8978	-22751	-341	-6491	-6098	-18809	-166	-3146	6234	-14560	-102	-23	-102	-70	-212	-6349	3965	-12256	-169	-5321	4868	-9516	-144	-5891	3632	-14222	-64	-58	-110	36	-156	17	33	-75	-18	-56	81	-31	-1
0.443333	-176	6704	-1610	-17145	-158	-3018	-6069	-13014	-32	-3718	-8448	-22177	-371	-6501	-6061	-18103	-163	-3331	5660	-14435	-109	-23	-102	-70	-231	-6075	3834	-12114	-161	-5020	4860	-9561	-174	-5713	3628	-14056	-63	-58	-107	37	-151	16	32	-78	-23	-49	80	-19	-6
0.444167	-184	6073	-1838	-15099	-165	-2580	-5843	-12551	-38	-3417	-7927	-21575	-367	-6494	-6091	-17426	-147	-3485	5053	-14256	-110	-23	-103	-74	-227	-5789	3726	-11980	-149	-4710	4872	-9622	-160	-5532	3624	-13896	-65	-59	-107	34	-152	16	32	-76	-22	-57	80	-36	0
0.445000	-176	5316	-2040	-12970	-172	-2169	-5597	-12055	-42	-3125	-7401	-20938	-332	-6446	-6173	-16782	-152	-3604	4442	-14009	-105	-23	-103	-73	-222	-5502	3633	-11851	-144	-4393	4897	-9711	-153	-5337	3622	-13734	-66	-59	-108	36	-151	16	30	-78	-23	-59	79	-33	-21
0.445833	-176	4456	-2206	-10818	-137	-1787	-5334	-11553	-35	-2847	-6863	-20269	-302	-6371	-6295	-16164	-119	-3673	3851	-13689	-107	-24	-102	-72	-213	-5186	3560	-11727	-115	-4058	4942	-9800	-141	-5130	3618	-13568	-62	-35	-107	36	-150	18	34	-76	-22	-55	81	-30	1
0.446667	-158	3521	-2322	-8693	-119	-1435	-5046	-11044	-7	-2578	-6327	-19575	-248	-6259	-6430	-15570	-124	-3697	3295	-13295	-90	-17	-97	-68	-208	-4869	3511	-11602	-108	-3693	4993	-9920	-131	-4902	3618	-13394	-60	-53	-103	42	-150	22	36	-74	-22	-53	85	-30	-5
0.447500	-143	2530	-2381	-6731	-135	-1117	-4738	-10562	1	-2337	-5792	-18860	-203	-6104	-6572	-15007	-129	-3679	2789	-12839	-107	-18	-100	-67	-220	-4542	3483	-11479	-124	-3376	5045	-10042	-132	-4657	3613	-13224	-61	-68	-108	41	-151	21	36	-73	-21	-53	84	-26	0
0.448333	-149	1514	-2370	-4918	-114	-837	-4405	-10108	-9	-2101	-5272	-18133	-194	-5912	-6705	-14462	-101	-3608	2341	-12315	-105	-23	-102	-68	-233	-4217	3467	-11361	-115	-3039	5096	-10179	-139	-4398	3605	-13042	-63	-58	-109	40	-151	18	33	-77	-21	-55	80	-32	0
0.449167	-126	481	-2284	-3337	-96	-603	-4048	-9702	-30	-1892	-4764	-17385	-182	-5662	-6809	-13920	-84	-3489	1962	-11742	-107	-23	-100	-69	-238	-3900	3479	-11228	-102	-2701	5153	-10316	-134	-4109	3599	-12838	-65	-57	-108	36	-153	20	36	-76	-24	-56	82	-26	1
0.450000	-132	-525	-2114	-2028	-96	-367	-3659	-9346	-33	-1704	-4267	-16624	-164	-5361	-6879	-13387	-88	-3322	1656	-11122	-111	-19	-98	-73	-254	-3548	3503	-11091	-69	-2360	5200	-10461	-136	-3800	3587	-12625	-62	-57	-104	41	-152	18	30	-74	-22	-57	82	-28	1
0.450833	-138	-1492	-1862	-1031	-94	-187	-3253	-9056	-14	-1541	-3797	-15853	-146	-5007	-6902	-12853	-100	-3117	1419	-10471	-108	-23	-100	-68	-252	-3218	3547	-10945	-59	-2031	5247	-10600	-116	-3470	3584	-12394	-63	-59	-112	39	-146	23	36	-75	-19	-55	81	-28	0
0.451667	-137	-2387	-1536	-378	-78	-34	-2826	-8841	-39	-1403	-3348	-15080	-135	-4598	-6879	-12321	-91	-2877	1249	-9812	-113	-18	-99	-66	-252	-2890	3602	-10790	-86	-1718	5292	-10737	-90	-3121	3571	-12146	-63	-57	-104	41	-150	21	33	-77	-21	-55	85	-32	1
0.452500	-127	-3194	-1143	-75	-78	79	-2382	-8708	-83	-1296	-2927	-14311	-125	-4133	-6795	-11788	-81	-2608	1138	-9154	-104	-22	-101	-65	-236	-2571	3675	-10620	-90	-1416	5329	-10865	-94	-2757	3565	-11867	-62	-56	-108	41	-148	22	29	-70	-17	-52	85	-27	2
0.453333	-117	-3905	-689	-121	-66	178	-1923	-8660	-128	-1214	-2538	-13558	-129	-3621	-6658	-11252	-66	-2314	1066	-8517	-103	-8	-96	-68	-236	-2268	3757	-10442	-99	-1138	5363	-10985	-90	-2382	3553	-11579	-62	-53	-102	43	-148	21	40	-73	-19	-52	84	-30	1
0.454167	-114	-4510	-205	-513	-28	240	-1463	-8703	-134	-1166	-2189	-12829	-168	-3061	-6487	-10709	-57	-2005	1026	-7912	-104	-19	-97	-67	-236	-1980	3847	-10255	-94	-884	5387	-11089	-73	-1997	3544	-11264	-61	-30	-105	42	-149	22	39	-73	-15	-51	88	-26	3
0.455000	-124	-5000	303	-1220	-6	296	-995	-8834	-115	-1143	-1872	-12126	-190	-2467	-6219	-10162	-73	-1685	1007	-7363	-100	-15	-81	-63	-234	-1714	3949	-10053	-101	-660	5409	-11173	-78	-1614	3539	-10927	-59	-52	-102	42	-148	22	39	-72	-19	-52	85	-36	0
0.455833	-128	-5357	812	-2206	-25	325	-539	-9057	-115	-1146	-1580	-11463	-207	-1831	-5911	-9616	-72	-1370	992	-6882	-104	-18	-97	-66	-242	-1476	4052	-9846	-109	-460	5428	-11235	-80	-1234	3534	-10573	-63	-58	-107	44	-150	20	35	-75	-22	-53	85	-30	0
0.456667	-141	-5622	1290	-3418	-44	351	-92	-9373	-127	-1182	-1357	-10851	-242	-1173	-5569	-9075	-61	-1060	965	-6473	-110	-22	-99	-73	-246	-1261	4162	-9639	-108	-304	5433	-11289	-62	-868	3536	-10202	-68	-60	-110	35	-156	13	32	-80	-28	-61	77	-33	-5
0.457500	-134	-5770	1723	-4812	-44	371	336	-9766	-113	-1227	-1148	-10291	-242	-492	-5182	-8533	-58	-752	926	-6148	-111	-24	-101	-66	-248	-1067	4283	-9420	-92	-168	5450	-11300	-49	-509	3554	-9808	-65	-59	-108	39	-156	19	34	-78	-23	-58	82	-31	-4
0.458333	-120	-5803	2096	-6322	-21	412	753	-10230	-110	-1275	-969	-9792	-211	199	-4755	-7992	-58	-459	868	-5896	-104	-22	-99	-66	-250	-909	4412	-9206	-116	-74	5462	-11287	-16	-174	3589	-9392	-63	-58	-108	38	-154	21	27	-78	-22	-57	73	-30	0
0.459167	-112	-5742	2378	-7896	-44	469	1145	-10762	-107	-1328	-822	-9358	-187	900	-4306	-7469	-53	-178	774	-5727	-110	-23	-99	-68	-252	-775	4556	-8992	-128	-12	5477	-11246	40	139	3613	-8970	-63	-59	-104	40	-153	20	34	-76	-22	-55	85	-28	-4
0.460000	-114	-5603	2552	-9461	-42	551	1490	-11357	-51	-1373	-701	-9006	-174	1596	-3837	-6949	-48	88	647	-5629	-109	-19	-97	-66	-251	-693	4705	-8794	-130	9	5500	-11166	55	419	3704	-8530	-62	-56	-103	46	-153	19	35	-75	-53	-58	82	-26	0
0.460833	-115	-5402	2620	-10966	-29	669	1807	-11996	41	-1376	-604	-8733	-136	2292	-3353	-6445	-58	343	484	-5601	-102	-21	-98	-66	-253	-609	4865	-8601	-143	-3	5529	-11058	57	673	3796	-8084	-62	-57	-105	42	-147	23	34	-76	-22	-57	85	-24	1
0.461667	-120	-5146	2528	-12356	-30	833	2078	-12678	141	-1401	-527	-8545	-87	2979	-2868	-5956	-81	584	294	-5623	-99	-19	-100	-67	-254	-574	5047	-8426	-177	-53	5568	-10926	60	890	3910	-7628	-63	-55	-108	42	-151	21	24	-74	-21	-58	81	-26	1
0.462500	-128	-4866	2311	-13581	-46	1049	2313	-13395	209	-1360	-474	-8440	-64	3638	-2387	-5481	-82	814	68	-5689	-105	-21	-97	-69	-242	-567	5242	-8269	-121	-135	5625	-10760	55	1068	4054	-7169	-41	-55	-105	41	-156	22	35	-74	-19	-56	86	-30	0
0.463333	-129	-4558	1954	-14605	-19	1318	2497	-14123	229	-1275	-436	-8420	-26	4273	-1927	-5019	-59	1035	-181	-5785	-104	-21	-99	-68	-250	-592	5451	-8135	-122	-254	5694	-10566	45	1209	4224	-6702	-61	-56	-108	40	-150	20	45	-76	-25	-53	80	-28	0
0.464167	-124	-4246	1460	-15404	-3	1644	2634	-14855	232	-1134	-410	-8478	37	4868	-1492	-4561	-103	1253	-447	-5899	-105	-22	-100	-67	-251	-644	5679	-8022	-144	-404	5787	-10344	13	1311	4422	-6242	-66	-44	-103	38	-154	17	32	-77	-23	-56	84	-27	-5
0.465000	-136	-3941	848	-15957	4	2031	2726	-15583	225	-937	-396	-8615	69	5424	-1068	-4124	-91	1469	-720	-6019	-98	-27	-102	-74	-254	-720	5925	-7933	-147	-580	5900	-10104	-1	1376	4656	-5781	-66	-72	-113	36	-155	16	27	-76	-27	-61	79	-31	-6
0.465833	-144	-3646	130	-16280	0	2470	2771	-16293	229	-666	-390	-8813	41	5931	-723	-3655	-78	1688	-992	-6131	-105	-25	-99	-66	-258	-817	6191	-7860	-151	-774	6049	-9831	1	1407	4920	-5319	-60	-59	-104	39	-153	19	33	-75	-22	-59	85	-29	-1
0.466667	-146	-3358	-658	-16321	-31	2975	2780	-16974	194	-318	-386	-9067	7	6383	-415	-3178	-80	1915	-1248	-6237	-102	-19	-98	-70	-259	-932	6478	-7810	-146	-981	6223	-9545	-1	1410	5220	-4864	-59	-53	-102	42	-150	20	34	-75	-19	-53	84	-25	0
0.467500	-147	-3098	-1524	-16171	-60	3520	2738	-17634	130	93	-385	-9369	-48	6760	-176	-2683	-47	2139	-1499	-6335	-104	-18	-97	-65	-236	-1068	6779	-7776	-141	-1205	6419	-9249	-11	1372	5541	-4419	-60	-56	-109	38	-150	19	35	-74	-27	-53	82	-28	2
0.468333	-149	-2860	-2440	-15829	-73	4100	2655	-18246	80	566	-390	-9705	-64	7045	-12	-2156	-67	2350	-1721	-6425	-103	-14	-98	-66	-211	-1220	7086	-7759	-154	-1437	6644	-8943	-11	1314	5898	-3985	-64	-58	-104	39	-149	27	35	-75	-18	-51	79	-30	1
0.469167	-145	-2625	-3319	-15329	-88	4704	2514	-18807	57	1094	-387	-10058	-74	7238	74	-1584	-58	2593	-1917	-6507	-102	-18	-96	-64	-206	-1378	7408	-7756	-151	-1665	6899	-8629	-23	1226	6272	-3564	-61	-55	-105	43	-150	20	36	-72	-19	-55	86	-27	0
0.470000	-138	-2433	-4196	-14714	-104	5316	2384	-19313	23	1668	-386	-10422	-90	7325	78	-966	-45	2824	-2076	-6589	-103	-18	-96	-69	-208	-1550	7723	-7760	-146	-1892	7175	-8312	-46	1118	6683	-3159	-59	-59	-105	42	-151	17	35	-75	-19	-55	85	-28	1
0.470833	-145	-2239	-5029	-13997	-92	5915	2202	-19755	29	2264	-371	-10778	-99	7299	-5	-297	-45	3048	-2194	-6673	-104	-22	-99	-64	-186	-1720	8039	-7768	-152	-2105	7471	-7999	-61	989	7103	-2777	-46	-73	-107	40	-150	21	37	-76	-21	-59	86	-29	0
0.471667	-153	-2053	-5795	-13298	-67	6494	1989	-20130	17	2865	-349	-11113	-74	7151	-161	428	-51	3267	-2270	-6766	-107	-21	-100	-66	-177	-1890	8345	-7779	-150	-2300	7784	-7689	-50	852	7544	-2416	-60	-59	-101	40	-151	17	35	-74	-24	-56	85	-30	0
0.472500	-160	-1870	-6431	-12574	-82	7030	1747	-20420	9	3450	-346	-11416	-53	6874	-406	1196	-56	3470	-2307	-6872	-104	-21	-98	-65	-183	-2051	8638	-7786	-168	-2468	8102	-7378	-42	698	7991	-2080	-60	-59	-102	43	-149	19	37	-74	-22	-56	84	-28	2
0.473333	-149	-1679	-6965	-11875	-97	7505	1484	-20637	-28	3976	-252	-11668	-145	6469	-703	2006	-46	3661	-2298	-6999	-108	-23	-98	-67	-172	-2209	8906	-7792	-173	-2607	8416	-7094	-53	546	8450	-1773	-64	-63	-107	38	-161	19	32	-77	-22	-58	84	-41	-6
0.474167	-144	-1483	-7371	-11235	-143	7897	1200	-20757	-159	4419	-170	-11867	-357	5940	-1052	2847	-48	3831	-2244	-7153	-105	-22	-98	-66	-151	-2343	9151	-7786	-173	-2711	8725	-6791	-58	385	8910	-1498	-63	-58	-102	42	-149	22	36	-73	-19	-57	85	-29	0
0.475000	-134	-1268	-7619	-10665	-162	8205	900	-20775	-276	4760	-59	-12000	-498	5291	-1429	3716	-41	3974	-2153	-7326	-105	-17	-97	-67	-147	-2468	9359	-7778	-181	-2772	9020	-6527	-88	235	9360	-1255	-55	-58	-101	41	-146	16	36	-73	-18	-53	86	-27	0
0.475833	-144	-1047	-7724	-10174	-198	8404	573	-20693	-349	4954	73	-12056	-513	4525	-1824	4583	-42	4094	-2025	-7524	-104	-21	-97	-68	-134	-2563	9530	-7763	-182	-2815	9282	-6278	-118	84	9799	-1050	-59	-56	-103	39	-151	19	33	-78	-21	-55	85	-32	-4
0.476667	-166	-813	-7676	-9780	-174	8479	233	-20508	-375	4987	239	-12033	-494	3657	-2209	5441	-30	4181	-1869	-7746	-108	-24	-80	-70	-109	-2641	9664	-7742	-182	-2775	9511	-6005	-119	-57	10224	-882	-66	-60	-108	38	-153	13	38	-77	-23	-57	81	-32	-12
0.477500	-193	-564	-7483	-9461	-117	8433	-121	-20207	-378	4843	437	-11916	-459	2710	-2561	6272	-21	4238	-1681	-7975	-105	-22	-99	-67	-111	-2688	9759	-7704	-189	-2716	9698	-5747	-143	-188	10636	-745	-65	-60	-107	43	-158	19	34	-77	-21	-58	80	-35	-3
0.478333	-199	-302	-7146	-9212	-91	8256	-496	-19791	-360	4515	669	-11702	-397	1704	-2861	7059	-30	4270	-1474	-8215	-107	-22	-100	-72	-116	-2699	9809	-7666	-200	-2615	9838	-5495	-132	-300	11021	-642	-63	-58	-103	21	-152	18	32	-76	-23	-57	85	-30	16
0.479167	-187	-16	-6675	-9019	-48	7950	-872	-19254	-319	4016	926	-11385	-325	667	-3087	7796	-42	4265	-1246	-8454	-104	-31	-97	-70	-116	-2685	9811	-7619	-201	-2468	9893	-5246	-114	-403	11375	-570	-64	-56	-103	39	-152	21	37	-74	-22	-55	84	-32	-3
0.480000	-180	256	-6095	-8870	-17	7518	-1253	-18602	-267	3303	1213	-10959	-242	-380	-3225	8477	-39	4238	-1012	-8680	-105	-22	-98	-68	-115	-2639	9765	-7565	-198	-2285	9926	-4981	-125	-484	11697	-533	-61	-53	-103	41	-148	18	33	-74	-18	-53	86	-30	1
0.480833	-189	538	-5415	-8749	-15	6960	-1633	-17839	-220	2444	1518	-10412	-142	-1412	-3250	9070	-34	4177	-780	-8886	-105	-22	-97	-67	-88	-2560	9678	-7508	-200	-2076	9867	-4713	-126	-555	11982	-518	-61	-53	-94	41	-151	19	36	-73	-19	-55	84	-30	-1
0.481667	-179	817	-4661	-8630	-23	6288	-2006	-16962	-211	1444	1844	-9746	-96	-2395	-3155	9592	-23	4093	-546	-9065	-107	-24	-99	-70	-74	-2437	9546	-7449	-193	-1834	9734	-4435	-104	-604	12227	-533	-63	-59	-107	37	-156	18	34	-74	-22	-56	82	-32	-6
0.482500	-162	1074	-3851	-8507	-27	5516	-2363	-15971	-197	331	2177	-8956	-118	-3299	-2935	10027	-31	3996	-337	-9197	-104	-22	-100	-68	-65	-2313	9377	-7385	-187	-1574	9529	-4138	-78	-627	12430	-558	-63	-59	-102	40	-153	19	33	-77	-22	-56	84	-31	-3
0.483333	-165	1354	-3001	-8355	8	4652	-2697	-14873	-180	-842	2524	-8039	-136	-4104	-2595	10391	-21	3884	-141	-9285	-107	-27	-100	-67	-63	-2148	9167	-7315	-180	-1299	9248	-3821	-84	-637	12594	-601	-66	-58	-105	37	-155	34	33	-73	-22	-55	84	-32	-6
0.484167	-176	1601	-2124	-8170	15	3688	-2995	-13685	-180	-2048	2857	-7011	-139	-4792	-2124	10682	-27	3758	33	-9322	-107	-23	-100	-69	-47	-1984	8925	-7242	-186	-1014	8895	-3476	-91	-626	12718	-652	-64	-58	-107	38	-160	18	33	-76	-25	-58	80	-32	-7
0.485000	-166	1834	-1251	-7942	-9	2708	-3243	-12414	-188	-3222	3187	-5870	-150	-5345	-1536	10868	-41	3624	184	-9298	-108	-21	-103	-73	-42	-1757	8657	-7166	-199	-731	8466	-3104	-82	-601	12807	-704	-64	-61	-109	43	-155	19	32	-65	-23	-56	84	-31	-4
0.485833	-159	2040	-393	-7672	-52	1673	-3425	-11068	-214	-4371	3497	-4611	-153	-5754	-843	11078	-36	3489	314	-9220	-107	-21	-98	-66	-42	-1532	8364	-7083	-203	-449	7974	-2699	-86	-555	12830	-744	-61	-57	-103	42	-153	20	34	-72	-17	-51	86	-28	-1
0.486667	-167	2218	436	-7358	-108	611	-3535	-9654	-229	-5420	3788	-3252	-156	-6016	-60	11210	-41	3350	412	-9089	-103	-22	-97	-66	-25	-1295	8051	-7000	-195	-171	7428	-2262	-60	-496	12823	-794	-59	-53	-104	39	-148	24	39	-70	-18	-51	87	-25	1
0.487500	-170	2366	1221	-7005	-121	-463	-3556	-8188	-220	-6347	4042	-1814	-159	-6131	780	11293	-41	3206	484	-8908	-101	-19	-97	-67	-25	-1054	7718	-6910	-193	82	6814	-1795	-38	-427	12770	-831	-61	-58	-101	43	-149	20	37	-74	-19	-53	84	-29	0
0.488333	-160	2474	1958	-6623	-129	-1543	-3474	-6663	-240	-7119	4269	-313	-160	-6135	1657	11355	-42	3062	532	-8682	-105	-21	-98	-72	-42	-810	7378	-6817	-200	319	6157	-1297	-38	-343	12677	-850	-58	-57	-104	39	-150	22	37	-72	-17	-52	86	19	3
0.489167	-177	2545	2639	-6217	-126	-2599	-3273	-5121	-248	-7721	4447	1226	-177	-5961	2557	11398	-48	2909	557	-8423	-107	-21	-98	-74	-45	-570	7023	-6725	-205	529	5451	-762	-32	-253	12539	-855	-63	-57	-102	43	-152	22	36	-72	-21	-53	79	-29	0
0.490000	-185	2575	3254	-5806	-146	-3630	-2946	-3562	-245	-8144	4589	2780	-168	-5703	3461	11428	-46	2751	567	-8142	-110	-26	-103	-70	-36	-336	6667	-6632	-205	714	4713	-202	-44	-160	12359	-830	-64	-58	-110	37	-152	18	30	-79	-25	-56	77	-32	-4
0.490833	-205	2566	3802	-5399	-161	-4615	-2485	-2012	-260	-8378	4692	4319	-166	-5368	4335	11455	-47	2590	569	-7843	-103	-21	-99	-70	-24	-113	6308	-6531	-210	870	3947	390	-19	-74	12150	-806	-64	-56	-104	38	-153	19	33	-75	-22	-55	81	-32	0
0.491667	-193	2518	4291	-5008	-187	-5546	-1883	-454	-252	-8428	4766	5855	-176	-4964	5173	11475	-51	2422	564	-7521	-108	-25	-98	-67	-15	98	5945	-6424	-207	1000	3171	1010	-3	30	11901	-757	-64	-58	-108	39	-150	21	16	-77	-38	-55	82	-29	2
0.492500	-186	2433	4711	-4647	-210	-6418	-1103	1088	-221	-8308	4813	7319	-191	-4519	5943	11490	-58	2247	564	-7238	-105	-22	-98	-68	-29	295	5590	-6326	-197	1093	2380	1647	-21	123	11624	-682	-62	-53	-103	43	-150	22	35	-74	-21	-55	84	-30	1
0.493333	-196	2308	5070	-4324	-177	-7228	-232	2589	-171	-8041	4835	8694	-196	-4062	6647	11491	-61	2060	573	-6942	-107	-22	-97	-66	-41	471	5232	-6192	-189	1158	1596	2297	-27	211	11311	-586	-61	-57	-105	38	-148	22	42	-75	-19	-51	85	-29	1
0.494167	-163	2143	5370	-4048	-136	-7961	802	4040	-158	-7652	4838	9962	-218	-3622	7271	11477	-67	1865	593	-6679	-103	-19	-94	-68	-41	629	4878	-6073	-194	1194	814	2962	-17	282	10969	-474	-61	-52	-102	38	-147	23	36	-76	-19	-53	85	-29	3
0.495000	-162	1948	5619	-3834	-107	-8613	1967	5424	-155	-7164	4864	11103	-214	-3207	7818	11439	-84	1665	632	-6440	-105	-19	-97	-64	-53	763	4522	-5922	-212	1201	39	3629	-22	344	10610	-352	-63	-56	-104	42	-148	18	36	-76	-18	-51	87	-27	5
0.495833	-164	1721	5814	-3679	-64	-9182	3248	6727	-163	-6628	4890	12102	-191	-2847	8286	11367	-97	1450	698	-6231	-104	-19	-97	-67	-50	870	4164	-5771	-211	1174	-711	4302	-18	384	10222	-219	-59	-55	-105	38	-151	20	33	-77	-22	-55	81	-32	1
0.496667	-171	1475	5962	-3591	-27	-9663	4624	7948	-199	-6049	4943	12944	-139	-2553	8682	11248	-114	1230	784	-6059	-108	-34	-99	-70	-57	952	3800	-5601	-205	1123	-1431	4942	-11	404	9823	-73	-63	-59	-112	38	-152	19	30	-79	-18	-58	78	-31	0
0.497500	-156	1211	6071	-3562	12	-10050	6090	9073	-190	-5469	5036	13608	-124	-2323	9013	11088	-125	1012	903	-5917	-107	-24	-100	-69	-79	1010	3435	-5415	-214	1048	-2108	5578	22	406	9413	77	-62	-61	-110	57	-150	18	32	-80	-23	-60	80	-30	-3
0.498333	-155	934	6143	-3595	30	-10343	7630	10087	-130	-4915	5187	14098	-121	-2178	9325	10871	-116	796	1044	-5810	-108	-25	-100	-72	-66	1041	3062	-5202	-194	950	-2740	6186	6	384	8985	229	-65	-60	-108	36	-154	0	28	-80	-16	-64	76	-33	-1
0.499167	-162	649	6186	-3681	10	-10541	9207	10981	-57	-4404	5401	14399	-117	-2106	9560	10593	-121	588	1221	-5722	-109	-19	-100	-72	-62	1052	2679	-4971	-168	842	-3310	6770	-25	342	8563	385	-60	-58	-108	37	-153	19	34	-79	-22	-61	78	-30	0
0.500000	-147	367	6202	-3813	-14	-10638	10812	11750	-32	-3959	5699	14515	-112	-2101	9798	10242	-128	389	1418	-5670	-107	-22	-99	-69	-76	1036	2296	-4707	-160	716	-3824	7313	-13	276	8130	530	-50	-56	-103	39	-150	17	30	-78	-16	-59	78	-32	-1
0.500833	-136	85	6189	-3982	-24	-10650	12408	12376	-63	-3595	6087	14435	-102	-2165	10069	9819	-129	204	1637	-5625	-107	-23	-100	-68	-74	992	1888	-4418	-161	577	-4265	7812	-12	188	7698	666	-62	-56	-105	39	-151	17	32	-77	-21	-57	77	-31	1
0.501667	-147	-189	6152	-4180	-41	-10563	13975	12866	-98	-3316	6581	14169	-103	-2285	10355	9331	-136	59	1866	-5602	-105	-22	-99	-68	-63	945	1470	-4100	-167	434	-4627	8259	-35	78	7269	783	-64	-65	-104	37	-150	19	34	-98	-21	-56	79	-29	3
0.502500	-153	-448	6101	-4399	-42	-10393	15503	13216	-124	-3126	7172	13717	-83	-2439	10684	8768	-132	-109	2106	-5582	-102	-23	-99	-69	-72	840	1031	-3758	-179	288	-4914	8650	-44	-46	6843	885	-61	-55	-105	38	-147	18	30	-77	-19	-56	82	-28	4
0.503333	-147	-699	6022	-4628	-44	-10139	16964	13418	-103	-3022	7880	13101	-44	-2614	11070	8159	-137	-237	2346	-5565	-103	-25	-99	-62	-90	731	583	-3385	-191	139	-5115	8975	-45	-191	6423	960	-63	-57	-109	37	-149	18	33	-78	-5	-56	79	-29	13
0.504167	-141	-917	5934	-4862	-46	-9812	18333	13478	-82	-3000	8682	12324	-48	-2795	11530	7441	-145	-333	2586	-5543	-107	-23	-98	-70	-107	605	115	-2992	-191	0	-5234	9240	-59	-345	6007	1012	-63	-58	-108	37	-153	16	33	-79	-24	-57	76	-30	3
0.505000	-159	-1137	5827	-5086	-38	-9422	19597	13410	-82	-3038	9586	11410	-47	-2967	12071	6687	-155	-408	2811	-5516	-105	-25	-100	-70	-118	461	-360	-2572	-179	-133	-5268	9437	-62	-515	5595	1039	-65	-56	-107	38	-152	15	34	-79	-24	-58	79	-31	-1
0.505833	-166	-1322	5711	-5300	-80	-8985	20736	13223	-78	-3126	10577	10363	-43	-3112	12697	5876	-146	-454	3023	-5475	-107	-24	-101	-69	-116	309	-847	-2130	-168	-256	-5218	9566	-62	-671	5223	1036	-64	-59	-105	40	-150	18	34	-76	-23	-53	81	-27	1
0.506667	-167	-1488	5587	-5493	-104	-8505	21737	12936	-83	-3249	11645	9218	-61	-3214	13423	5028	-143	-476	3207	-5419	-104	-22	-97	-69	-137	140	-1342	-1674	-173	-363	-5095	9618	-61	-840	4801	993	-62	-56	-105	39	-149	17	30	-78	-22	-56	80	-29	0
0.507500	-158	-1627	5458	-5671	-117	-8006	22595	12556	-113	-3393	12764	7993	-62	-3266	14200	4137	-134	-472	3368	-5353	-108	-21	-98	-69	-173	-33	-1835	-1206	-174	-452	-4903	9600	-72	-1000	4421	926	-63	-56	-103	38	-152	19	32	-76	-21	-55	81	-29	2
0.508333	-138	-1745	5325	-5828	-109	-7491	23304	12100	-120	-3528	13917	6716	-36	-3248	15059	3221	-112	-449	3501	-5277	-104	-21	-98	-67	-173	-211	-2321	-740	-168	-528	-4649	9512	-79	-1163	4040	817	-62	-44	-104	39	-147	21	35	-75	-22	-65	84	-28	0
0.509167	-119	-1841	5187	-5965	-101	-6977	23847	11595	-145	-3653	15071	5406	-72	-3168	15979	2275	-103	-404	3594	-5189	-116	-19	-99	-68	-171	-390	-2802	-271	-181	-585	-4353	9351	-45	-1315	3669	680	-62	-56	-103	39	-151	18	33	-77	-19	-53	84	-28	0
0.510000	-112	-1917	5053	-6082	-97	-6492	24226	11069	-180	-3743	16209	4083	-91	-2998	16958	1302	-111	-345	3654	-5095	-108	-21	-97	-67	-193	-568	-3263	189	-170	-621	-4015	9119	-27	-1464	3302	509	-55	-56	-105	39	-138	19	35	-76	-17	-55	84	-30	0
0.510833	-118	-1970	4925	-6192	-77	-6036	24442	10532	-200	-3789	17291	2766	-112	-2785	17965	315	-107	-277	3678	-5002	-102	-19	-105	-67	-213	-746	-3708	640	-149	-642	-3658	8827	-28	-1596	2944	316	-62	-56	-102	40	-148	19	32	-76	-18	-56	85	-29	15
0.511667	-138	-2002	4799	-6291	-48	-5626	24502	10008	-229	-3782	18312	1474	-118	-2484	18981	-690	-100	-199	3670	-4913	-107	-17	-99	-66	-211	-911	-4117	1074	-164	-645	-3286	8480	-32	-1723	2588	96	-63	-56	-103	39	-154	21	27	-74	-23	-52	86	-31	0
0.512500	-131	-2012	4687	-6378	-28	-5267	24399	9507	-271	-3717	19219	249	-127	-2117	19989	-1712	-94	-116	3634	-4832	-102	-17	-97	-65	-246	-1072	-4495	1486	-152	-627	-2916	8080	15	-1836	2240	-143	-59	-56	-104	38	-149	21	35	-76	-21	-53	85	-28	4
0.513333	-137	-2007	4576	-6471	-44	-4969	24149	9048	-319	-3577	20003	-926	-139	-1695	20966	-2759	-99	-38	3563	-4762	-103	-17	-96	-65	-264	-1224	-4829	1876	-152	-597	-2565	7631	6	-1946	1889	-409	-60	-50	-102	41	-149	21	37	-76	-17	-52	90	-27	0
0.514167	-144	-1986	4477	-6574	-88	-4738	23752	8639	-373	-3381	20623	-2031	-148	-1226	21891	-3835	-107	41	3468	-4723	-105	-16	-98	-74	-259	-1371	-5122	2233	-152	-551	-2257	7147	-14	-2046	1540	-689	-60	-55	-99	41	-148	20	37	-78	-18	-51	87	-26	1
0.515000	-162	-1947	4381	-6689	-124	-4577	23224	8287	-421	-3118	21069	-3074	-171	-718	22745	-4957	-109	111	3349	-4710	-107	-18	-99	-67	-257	-1505	-5361	2561	-160	-498	-1952	6635	-12	-2149	1184	-983	-60	-57	-102	12	-152	19	35	-75	-22	-55	82	-28	-3
0.515833	-167	-1894	4300	-6820	-148	-4489	22573	7985	-439	-2804	21317	-4058	-170	-182	23511	-6119	-98	172	3204	-4725	-105	-18	-99	-67	-243	-1634	-5555	2863	-168	-428	-1707	6089	-3	-2244	830	-1287	-61	-57	-102	36	-151	17	32	-75	-19	-53	80	-32	0
0.516667	-172	-1826	4207	-6966	-153	-4465	21817	7744	-456	-2430	21366	-4982	-131	371	24170	-7331	-111	251	3052	-4772	-108	-21	-101	-68	-254	-1756	-5688	3127	-162	-352	-1514	5539	-17	-2343	467	-1601	-65	-61	-102	37	-153	18	33	-80	-21	-56	82	-31	-5
0.517500	-174	-1746	4125	-7130	-168	-4525	20961	7538	-435	-2019	21200	-5856	-122	923	24706	-8592	-105	256	2883	-4850	-108	-23	-101	-70	-276	-1876	-5766	3360	-160	-268	-1373	4985	-33	-2453	102	-1916	-62	-60	-105	38	-153	16	30	-78	-19	-57	80	-31	-3
0.518333	-170	-1654	4036	-7309	-180	-4591	20028	7362	-436	-1573	20833	-6682	-154	1472	25108	-9908	-92	275	2704	-4957	-107	-22	-100	-69	-290	-1984	-5781	3566	-171	-186	-1283	4437	-19	-2537	-270	-2236	-66	-59	-105	40	-152	23	32	-75	-24	-57	80	-30	-1
0.519167	-174	-1550	3946	-7492	-185	-4728	19034	7184	-468	-1121	20258	-7492	-170	2005	25352	-11279	-75	285	2514	-5090	-99	-21	-99	-69	-285	-2090	-5745	3740	-184	-98	-1248	3897	-35	-2637	-643	-2550	-62	-56	-109	38	-150	18	29	-74	-16	-53	82	-39	2
0.520000	-185	-1437	3839	-7689	-189	-4888	17992	6986	-473	-677	19485	-8296	-164	2516	25464	-12711	-77	275	2314	-5246	-102	-18	-96	-67	-276	-2193	-5654	3883	-195	-13	-1253	3369	-58	-2749	-1030	-2868	-60	-56	-105	42	-150	17	32	-74	-19	-56	81	-30	0
0.520833	-183	-1336	3718	-7877	-187	-5087	16912	6735	-479	-257	18577	-9121	-153	3002	25403	-14188	-65	253	2108	-5417	-104	-18	-97	-69	-271	-2298	-5504	4000	-177	67	-1299	2867	-49	-2857	-1409	-3177	-60	-57	-104	42	-152	18	32	-78	-17	-56	81	-32	0
0.521667	-177	-1227	3571	-8052	-203	-5289	15816	6409	-476	127	17502	-9984	-136	3452	25184	-15700	-48	212	1893	-5588	-102	-19	-95	-67	-250	-2399	-5299	4088	-170	137	-1376	2389	-67	-2975	-1796	-3477	-59	-56	-107	36	-148	20	33	-75	-19	-56	82	-30	0
0.522500	-183	-1092	3406	-8200	-245	-5495	14710	5963	-437	445	16311	-10872	-136	3868	24795	-17235	-46	160	1661	-5758	-108	-21	-99	-73	-238	-2503	-5048	4150	-166	188	-1474	1944	-111	-3089	-2183	-3769	-61	-61	-109	39	-150	18	28	-76	-22	-59	82	-33	0
0.523333	-190	-1018	3209	-8314	-240	-5696	13607	5386	-384	684	15043	-11830	-180	4248	24271	-18781	-47	90	1444	-5915	-108	-26	-102	-73	-231	-2604	-4754	4183	-164	244	-1582	1524	-150	-3214	-2567	-4056	-64	-62	-110	35	-154	12	25	-81	-24	-61	79	-34	-6
0.524167	-176	-928	2985	-8385	-190	-5878	12528	4648	-353	835	13726	-12848	-187	4594	23558	-20311	-35	16	1210	-6047	-110	-25	-113	-73	-219	-2697	-4414	4195	-162	280	-1684	1144	-128	-3324	-2937	-4320	-63	-60	-109	34	-153	15	20	-79	-22	-60	76	-32	-3
0.525000	-182	-844	2736	-8402	-166	-6030	11483	3740	-351	914	12399	-13932	-150	4910	22712	-21822	-23	-69	975	-6150	-110	-27	-101	-74	-217	-2785	-4038	4178	-154	300	-1777	788	-126	-3438	-3288	-4568	-64	-62	-110	36	-153	18	27	-79	-24	-61	78	-32	-3
0.525833	-178	-776	2461	-8360	-150	-6145	10478	2643	-320	832	11083	-15088	-122	5192	21746	-23278	-11	-159	738	-6221	-107	-26	-101	-73	-204	-2869	-3626	4134	-133	306	-1838	467	-112	-3539	-3612	-4798	-61	-57	-109	38	-150	17	28	-76	-22	-58	82	-29	0
0.526667	-174	-722	2166	-8279	-130	-6222	9526	1355	-229	670	9823	-16306	-105	5442	20661	-24655	3	-247	502	-6251	-103	-23	-98	-66	-191	-2935	-3183	4061	-129	299	-1861	171	-88	-3639	-3908	-5006	-45	-57	-105	52	-145	20	30	-75	-16	-55	82	-30	0
0.527500	-172	-693	1848	-8108	-93	-6257	8613	-136	-177	387	8640	-17576	-122	5652	19481	-25932	19	-338	259	-6253	-104	-28	-97	-69	-200	-2998	-2721	3956	-127	271	-1848	-105	-80	-3726	-4169	-5192	-60	-57	-108	38	-152	17	33	-76	-21	-56	81	-32	0
0.528333	-171	-689	1516	-7909	-47	-6245	7762	-1804	-129	2	7568	-18880	-147	5826	18212	-27098	32	-429	21	-6218	-104	-24	-99	-68	-188	-3042	-2247	3822	-124	229	-1782	-346	-90	-3808	-4385	-5356	-61	-59	-107	39	-149	20	34	-78	-21	-58	84	-29	-1
0.529167	-176	-705	1179	-7665	-25	-6192	6961	-3633	-52	-479	6626	-20195	-139	5967	16878	-28120	41	-513	-205	-6159	-97	-25	-102	-69	-182	-3073	-1761	3649	-128	175	-1662	-616	-83	-3879	-4555	-5490	-58	-57	-109	40	-151	18	35	-60	-16	-58	82	-32	2
0.530000	-180	-750	840	-7396	-18	-6091	6228	-5598	21	-1043	5825	-21510	-137	6070	15507	-29004	50	-595	-427	-6080	-101	-24	-99	-70	-183	-3083	-1269	3439	-125	107	-1478	-867	-84	-3920	-4665	-5597	-62	-56	-104	39	-155	18	33	-75	-21	-57	82	-35	0
0.530833	-171	-820	506	-7112	4	-5953	5536	-7685	63	-1677	5173	-22815	-138	6131	14078	-29730	57	-667	-633	-5993	-104	-19	-102	-73	-195	-3081	-780	3194	-118	26	-1234	-1110	-96	-3990	-4723	-5675	-61	-58	-110	26	-150	17	34	-75	-25	-57	81	-32	-6
0.531667	-177	-916	176	-6827	30	-5771	4902	-9848	54	-2364	4674	-24075	-134	6145	12660	-30297	52	-734	-820	-5911	-105	-27	-101	-73	-201	-3057	-289	2910	-131	-66	-931	-1370	-114	-4038	-4723	-5729	-63	-61	-110	36	-152	15	33	-79	-22	-62	79	-34	-4
0.532500	-194	-1034	-107	-6557	39	-5562	4308	-12078	79	-3080	4319	-25268	-108	6110	11232	-30707	60	-791	-986	-5834	-108	-24	-100	-72	-203	-3019	192	2595	-131	-164	-569	-1626	-128	-4076	-4654	-5743	-59	-57	-108	37	-152	17	29	-76	-22	-57	84	-30	0
0.533333	-189	-1181	-379	-6317	45	-5319	3767	-14323	123	-3799	4108	-26366	-40	6027	9812	-30976	67	-840	-1127	-5785	-103	-23	-100	-70	-218	-2968	658	2244	-125	-266	-164	-1904	-119	-4107	-4529	-5727	-61	-59	-107	41	-148	19	33	-74	-23	-57	80	-32	2
0.534167	-190	-1336	-619	-6125	53	-5060	3258	-16514	149	-4502	4028	-27358	-16	5881	8417	-31108	67	-882	-1233	-5774	-105	-23	-99	-66	-234	-2900	1110	1868	-134	-386	287	-2198	-110	-4139	-4341	-5683	-62	-59	-108	38	-147	20	38	-76	-11	-53	81	-29	2
0.535000	-185	-1492	-825	-5991	86	-4787	2785	-18656	194	-5175	4049	-28224	-22	5671	7036	-31126	75	-918	-1309	-5804	-103	-27	-97	-67	-227	-2825	1541	1466	-135	-512	776	-2520	-134	-4166	-4104	-5610	-59	-55	-105	41	-149	19	34	-77	-19	-58	79	-29	2
0.535833	-182	-1715	-997	-5936	112	-4510	2347	-20688	277	-5795	4154	-28955	-29	5394	5687	-31049	75	-953	-1352	-5897	-100	-22	-98	-70	-211	-2749	1953	1036	-105	-645	1291	-2859	-133	-4201	-3817	-5515	-63	-58	-108	39	-150	37	34	-79	-19	-57	82	-32	0
0.536667	-186	-1920	-1135	-5957	143	-4235	1902	-22599	345	-6351	4317	-29548	-24	5038	4370	-30888	81	-987	-1358	-6044	-107	-25	-100	-72	-224	-2674	2338	591	-87	-792	1820	-3225	-134	-4235	-3491	-5393	-63	-70	-110	36	-152	15	28	-79	-21	-61	77	-34	-1
0.537500	-181	-2131	-1235	-6064	166	-3977	1485	-24376	383	-6825	4514	-29989	-9	4612	3103	-30660	84	-1022	-1328	-6250	-107	-24	-102	-70	-239	-2599	2703	142	-88	-945	2359	-3609	-134	-4277	-3124	-5251	-64	-60	-110	35	-152	11	33	-77	-23	-73	78	-33	0
0.538333	-182	-2343	-1303	-6250	162	-3724	1080	-25986	422	-7209	4724	-30289	-14	4110	1883	-30378	64	-1058	-1251	-6514	-102	-21	-99	-69	-229	-2528	3047	-313	-77	-1107	2895	-4009	-124	-4316	-2731	-5090	-59	-56	-108	38	-153	16	33	-80	-18	-58	77	-32	-3
0.539167	-190	-2560	-1337	-6525	140	-3495	675	-27407	392	-7525	4922	-30456	-24	3524	723	-30050	71	-1094	-1137	-6838	-109	-23	-101	-66	-234	-2470	3365	-763	-85	-1291	3417	-4405	-116	-4362	-2303	-4917	-61	-59	-109	38	-141	15	34	-77	-19	-57	81	-31	0
0.540000	-191	-2769	-1340	-6877	102	-3291	261	-28643	332	-7699	5087	-30502	-36	2846	-379	-29673	94	-1133	-987	-7201	-105	-26	-102	-68	-239	-2430	3655	-1210	-83	-1487	3903	-4869	-102	-4411	-1869	-4738	-62	-62	-110	35	-153	15	32	-81	-24	-63	78	-35	-1
0.540833	-187	-2972	-1324	-7300	81	-3122	-135	-29689	287	-7804	5194	-30438	-68	2076	-1394	-29238	93	-1169	-797	-7600	-108	-23	-102	-68	-228	-2401	3930	-1644	-78	-1696	4399	-5306	-82	-4456	-1418	-4554	-64	-64	-107	37	-151	15	33	-76	-19	-59	81	-30	-1
0.541667	-185	-3158	-1280	-7771	77	-2976	-545	-30554	267	-7825	5240	-30276	-76	1213	-2314	-28747	79	-1202	-570	-8017	-105	-22	-101	-69	-241	-2393	4179	-2064	-88	-1923	4843	-5753	-68	-4503	-965	-4397	-62	-57	-104	38	-149	13	33	-77	-22	-59	78	-31	3
0.542500	-188	-3334	-1223	-8294	68	-2867	-990	-31252	274	-7775	5205	-30044	-58	253	-3119	-28171	80	-1233	-311	-8446	-109	-23	-102	-67	-234	-2407	4405	-2466	-90	-2166	5248	-6205	-41	-4545	-507	-4200	-64	-60	-109	37	-150	16	32	-76	-13	-60	77	-30	3
0.543333	-195	-3501	-1149	-8843	59	-2791	-1451	-31794	263	-7671	5074	-29765	-63	-800	-3803	-27507	62	-1251	-22	-8866	-108	-23	-104	-73	-225	-2441	4609	-2852	-98	-2427	5609	-6645	-47	-4581	-44	-4039	-62	-59	-112	32	-151	16	29	-80	-23	-61	78	-34	-3
0.544167	-189	-3651	-1068	-9426	29	-2748	-1929	-32195	219	-7521	4816	-29444	-96	-1935	-4341	-26722	56	-1258	291	-9268	-108	-26	-101	-73	-225	-2497	4798	-3215	-92	-2700	5943	-7078	-61	-4613	420	-3898	-63	-59	-111	38	-161	17	32	-77	-21	-75	75	-32	0
0.545000	-186	-3785	-977	-10005	21	-2730	-2434	-32480	206	-7347	4520	-29111	-117	-3147	-4735	-25806	72	-1245	637	-9634	-109	-26	-103	-72	-216	-2572	4965	-3564	-92	-2993	6231	-7496	-52	-4632	883	-3773	-65	-62	-112	36	-154	17	29	-77	-24	-62	78	-32	-1
0.545833	-169	-3901	-879	-10577	25	-2752	-2967	-32621	202	-7162	4081	-28774	-111	-4426	-4967	-24740	68	-1205	995	-9964	-109	-26	-99	-69	-205	-2661	5120	-3896	-109	-3291	6486	-7900	-58	-4638	1347	-3682	-62	-60	-105	15	-151	18	33	-79	-34	-55	81	-28	0
0.546667	-153	-3999	-776	-11132	-3	-2790	-3521	-32694	172	-6991	3520	-28455	-134	-5735	-5038	-23522	51	-1138	1367	-10248	-103	-23	-97	-66	-205	-2769	5258	-4212	-119	-3596	6704	-8283	-80	-4624	1818	-3599	-61	-56	-107	44	-151	19	34	-76	-21	-55	82	-28	0
0.547500	-163	-4081	-673	-11669	-38	-2869	-4114	-32706	156	-6848	2840	-28167	-148	-7066	-4959	-22154	57	-1045	1739	-10513	-103	-24	-98	-68	-217	-2889	5383	-4526	-121	-3913	6888	-8646	-94	-4600	2286	-3565	-63	-57	-107	42	-152	22	29	-73	-17	-55	94	-28	2
0.548333	-178	-4146	-565	-12178	-48	-2969	-4734	-32735	170	-6747	2028	-27920	-146	-8379	-4742	-20640	47	-912	2111	-10717	-107	-24	-101	-69	-212	-3026	5492	-4844	-131	-4234	7048	-8987	-81	-4559	2764	-3557	-65	-60	-109	39	-151	18	26	-77	-24	-58	79	-31	0
0.549167	-166	-4201	-462	-12658	-56	-3092	-5380	-32718	192	-6724	1084	-27708	-162	-9646	-4400	-18994	20	-736	2483	-10903	-107	-24	-99	-67	-180	-3168	5601	-5149	-139	-4548	7194	-9305	-101	-4496	3256	-3583	-65	-60	-107	41	-150	18	27	-75	-22	-55	80	-29	0
0.550000	-165	-4232	-344	-13098	-45	-3237	-6051	-32672	208	-6760	3	-27539	-180	-10842	-3961	-17190	24	-521	2846	-11061	-107	-26	-100	-67	-168	-3319	5700	-5471	-150	-4865	7331	-9601	-88	-4418	3757	-3640	-62	-59	-107	38	-151	15	27	-76	-23	-56	80	-36	-1
0.550833	-174	-4251	-249	-13512	-39	-3411	-6741	-32574	220	-6872	-1222	-27398	-179	-11933	-3460	-15306	21	-266	3189	-11237	-105	-24	-100	-70	-172	-3477	5797	-5798	-142	-5169	7463	-9877	-103	-4327	4271	-3731	-63	-59	-107	39	-152	15	28	-75	-22	-56	80	-30	0
0.551667	-164	-4246	-129	-13894	-16	-3614	-7450	-32485	200	-7070	-2601	-27292	-197	-12887	-2943	-13359	9	32	3513	-11411	-105	-24	-100	-68	-165	-3639	5895	-6145	-139	-5484	7597	-10131	-92	-4215	4795	-3844	-63	-59	-105	40	-153	17	30	-76	-22	-55	82	-29	-1
0.552500	-152	-4234	-33	-14253	-7	-3851	-8183	-32334	160	-7339	-4089	-27187	-203	-13686	-2462	-11378	20	375	3815	-11607	-104	-24	-101	-66	-176	-3800	6001	-6507	-160	-5752	7738	-10373	-86	-4087	5328	-3991	-61	-57	-105	42	-151	19	33	-74	-19	-53	81	-29	-1
0.553333	-149	-4195	74	-14612	-18	-4130	-8935	-32166	118	-7683	-5754	-27070	-201	-14313	-2070	-9392	8	765	4100	-11847	-102	-21	-99	-66	-166	-3965	6115	-6890	-176	-6022	7894	-10602	-73	-3946	5874	-4152	-60	-55	-104	43	-151	15	33	-75	-19	-53	81	-28	0
0.554167	-156	-4142	181	-14923	-17	-4457	-9704	-31879	113	-8084	-7519	-26925	-207	-14768	-1821	-7428	8	1197	4356	-12135	-99	-22	-98	-66	-149	-4131	6231	-7296	-183	-6290	8068	-10818	-74	-3794	6418	-4340	-59	-66	-107	43	-147	18	37	-73	-19	-53	84	-23	3
0.555000	-148	-4061	293	-15244	-15	-4845	-10484	-31508	111	-8532	-9398	-26709	-222	-15041	-1778	-5518	-6	1676	4600	-12478	-99	-22	-98	-68	-150	-4298	6363	-7725	-205	-6544	8267	-11034	-44	-3626	6970	-4540	-59	-55	-101	43	-147	17	35	-74	-18	-55	84	-25	3
0.555833	-137	-3961	398	-15565	-27	-5287	-11289	-31002	90	-9014	-11379	-26402	-240	-15149	-1995	-3685	-18	2212	4822	-12890	-107	-21	-99	-68	-195	-4473	6524	-8189	-205	-6796	8487	-11254	-73	-3457	7515	-4758	-62	-58	-109	40	-151	17	32	-74	-19	-60	77	-29	-3
0.556667	-130	-3834	502	-15887	-19	-5806	-12113	-30319	64	-9500	-13449	-25984	-252	-15105	-2514	-1957	-23	2750	5027	-13362	-112	-26	-107	-76	-217	-4651	6692	-8673	-202	-7045	8734	-11479	-111	-3278	8049	-4984	-63	-61	-111	30	-155	11	26	-79	-26	-62	75	-34	-1
0.557500	-145	-3686	601	-16212	-8	-6398	-12956	-29422	87	-9977	-15551	-25421	-254	-14925	-3358	-343	-29	3348	5226	-13889	-107	-25	-107	-70	-236	-4834	6893	-9173	-213	-7287	9010	-11693	-119	-3090	8571	-5209	-63	-58	-108	34	-150	17	32	-76	-21	-59	76	-31	-1
0.558333	-156	-3503	714	-16539	8	-7056	-13818	-28285	77	-10420	-17671	-24692	-264	-14640	-4543	1137	-18	3986	5424	-14468	-105	-22	-99	-74	-255	-5018	7109	-9695	-213	-7532	9309	-11924	-118	-2898	9060	-5440	-62	-59	-110	37	-156	13	32	-76	-19	-59	78	-28	-1
0.559167	-151	-3288	824	-16878	44	-7780	-14701	-26887	90	-10810	-19777	-23781	-260	-14294	-6076	2474	-21	4660	5621	-15093	-107	-23	-100	-68	-283	-5216	7353	-10232	-208	-7785	9637	-12165	-112	-2708	9566	-5674	-64	-55	-108	39	-151	19	33	-73	-19	-61	79	-28	0
0.560000	-136	-3043	941	-17212	72	-8560	-15604	-25220	79	-11152	-21838	-22675	-252	-13907	-7941	3646	-32	5364	5803	-15742	-105	-21	-99	-73	-306	-5421	7613	-10784	-171	-8052	9964	-12423	-98	-2518	10020	-5919	-63	-57	-104	36	-153	18	35	-73	-21	-58	80	-40	0
0.560833	-143	-2768	1059	-17549	74	-9375	-16531	-23275	54	-11418	-23831	-21348	-257	-13525	-10106	4650	-32	6092	6032	-16405	-107	-19	-99	-65	-306	-5636	7891	-11356	-205	-8332	10310	-12697	-93	-2334	10443	-6172	-61	-52	-104	40	-160	20	30	-76	-22	-57	80	-28	0
0.561667	-148	-2461	1190	-17889	69	-10210	-17482	-21055	18	-11603	-25713	-19805	-253	-13177	-12512	5466	-46	6844	6247	-17065	-104	-21	-98	-80	-317	-5868	8187	-11936	-212	-8630	10664	-12988	-93	-2162	10831	-6438	-60	-53	-104	40	-151	18	35	-73	-19	-56	80	-15	2
0.562500	-143	-2123	1331	-18205	57	-11033	-18463	-18564	-25	-11704	-27434	-18041	-266	-12897	-15102	6065	-67	7608	6474	-17699	-105	-31	-97	-68	-331	-6114	8495	-12527	-179	-8949	11014	-13308	-92	-2002	11196	-6721	-57	-56	-105	39	-152	23	33	-73	-22	-57	79	-29	-6
0.563333	-134	-1757	1482	-18520	42	-11827	-19465	-15853	-58	-11723	-29014	-16075	-270	-12703	-17801	6508	-82	8384	6707	-18303	-104	-23	-99	-72	-338	-6377	8807	-13123	-176	-9289	11357	-13649	-97	-1853	11522	-7039	-61	-57	-107	37	-154	19	33	-76	-24	-57	71	-30	0
0.564167	-138	-1358	1653	-18804	12	-12557	-20476	-12965	-82	-11665	-30379	-13914	-265	-12614	-20533	6718	-119	9170	6947	-18857	-109	-23	-100	-68	-342	-6650	9119	-13729	-186	-9651	11683	-14021	-100	-1731	11806	-7385	-66	-58	-107	60	-153	19	35	-78	-24	-58	80	-33	-4
0.565000	-149	-929	1844	-19072	-30	-13203	-21494	-9957	-111	-11537	-31538	-11591	-269	-12637	-23231	6721	-151	9949	7189	-19345	-111	-29	-104	-72	-361	-6943	9419	-14339	-210	-10031	11996	-14425	-96	-1613	12052	-7776	-68	-60	-111	32	-160	17	28	-101	-27	-60	76	-36	-8
0.565833	-143	-478	2051	-19320	-52	-13736	-22505	-6890	-131	-11351	-32210	-9106	-271	-12764	-25790	6514	-187	10716	7433	-19761	-111	-22	-100	-68	-349	-7241	9717	-14953	-198	-10419	12285	-14859	-97	-1531	12264	-8211	-64	-56	-107	39	-151	20	33	-77	-21	-58	79	-34	-1
0.566667	-143	4	2281	-19504	-69	-14133	-23489	-3828	-146	-11116	-32478	-6495	-263	-12981	-28121	6110	-223	11452	7666	-20103	-103	-19	-99	-66	-334	-7549	9995	-15560	-178	-10820	12551	-15328	-72	-1455	12434	-8705	-61	-56	-107	38	-149	23	35	-74	-18	-53	81	-30	3
0.567500	-137	509	2523	-19673	-102	-14390	-24449	-833	-180	-10863	-32611	-3820	-250	-13280	-30188	5516	-256	12156	7874	-20376	-102	-22	-98	-66	-332	-7868	10236	-16200	-179	-11226	12781	-15851	-60	-1396	12550	-9260	-60	-57	-105	42	-149	21	35	-75	-18	-63	80	-31	2
0.568333	-96	1029	2781	-19812	-113	-14498	-25357	2003	-199	-10605	-32649	-1100	-240	-13596	-31587	4758	-313	12807	8060	-20585	-105	-22	-100	-62	-334	-8187	10445	-16833	-173	-11624	12985	-16417	-66	-1370	12619	-9897	-62	-56	-109	41	-149	22	38	-74	-22	-55	80	-28	0
0.569167	-44	1575	3052	-19920	-113	-14448	-26191	4605	-204	-10356	-32685	1624	-236	-13925	-32194	3853	-354	13409	8216	-20729	-105	-22	-99	-65	-325	-8495	10613	-17474	-180	-12017	13154	-17042	-84	-1361	12626	-10614	-62	-53	-104	42	-149	42	36	-73	-18	-56	80	-29	0
0.570000	15	2110	3328	-20005	-115	-14257	-26931	6898	-207	-10131	-32682	4284	-229	-14226	-32448	2830	-379	13934	8326	-20828	-100	-23	-101	-80	-307	-8793	10734	-18125	-196	-12382	13292	-17728	-121	-1374	12579	-11402	-61	-59	-108	40	-148	21	33	-74	-19	-56	84	-29	2
0.570833	57	2694	3605	-20066	-117	-13923	-27569	8843	-194	-9939	-32703	6854	-220	-14457	-32564	1723	-413	14387	8382	-20890	-108	-24	-99	-67	-279	-9075	10806	-18790	-197	-12725	13400	-18480	-112	-1405	12470	-12279	-63	-49	-105	41	-150	22	32	-69	-22	-58	80	-30	1
0.571667	81	3280	3881	-20116	-125	-13473	-28089	10387	-196	-9780	-32691	9383	-214	-14567	-32612	568	-407	14755	8405	-20931	-102	-22	-101	-66	-255	-9331	10823	-19468	-190	-13028	13473	-19287	-125	-1450	12287	-13231	-62	-59	-105	40	-149	22	34	-74	-19	-57	80	-29	0
0.572500	109	3868	4145	-20152	-130	-12918	-28478	11526	-202	-9675	-32707	11701	-215	-14543	-32635	-599	-384	15037	8361	-20962	-107	-23	-100	-68	-246	-9557	10784	-20159	-181	-13283	13504	-20160	-119	-1506	12039	-14265	-62	-56	-102	40	-149	21	35	-73	-21	-55	78	-30	-1
0.573333	109	4464	4395	-20194	-131	-12285	-28733	12204	-201	-9559	-32614	13804	-198	-14347	-32648	-1735	-375	15215	8256	-21002	-108	-26	-104	-69	-219	-9752	10685	-20871	-193	-13483	13495	-21057	-118	-1578	11710	-15385	-65	-60	-110	39	-153	19	30	-77	-22	-57	79	-30	-3
0.574167	92	5064	4618	-20237	-117	-11595	-28842	12431	-213	-9473	-32275	15649	-202	-13966	-32655	-2813	-345	15299	8099	-21056	-103	-25	-100	-68	-180	-9902	10535	-21598	-194	-13620	13427	-22053	-92	-1663	11306	-16566	-61	-55	-105	43	-158	19	36	-70	-21	-57	80	-29	1
0.575000	98	5680	4816	-20292	-127	-10870	-28809	12231	-211	-9369	-31776	17209	-186	-13379	-32650	-3798	-308	15305	7887	-21140	-105	-24	-98	-65	-149	-10013	10328	-22345	-194	-13690	13305	-23064	-81	-1756	10835	-17804	-64	-58	-105	42	-148	19	34	-70	-18	-53	84	-28	-3
0.575833	47	6292	4978	-20366	-141	-10137	-28644	11622	-202	-9230	-31221	18438	-181	-12604	-32648	-4667	-255	15178	7620	-21254	-110	-23	-101	-69	-148	-10081	10064	-23120	-200	-13692	13108	-24091	-92	-1865	10288	-19087	-63	-57	-116	45	-154	17	33	-76	-25	-58	79	-31	-3
0.576667	5	6899	5100	-20462	-149	-9411	-28362	10656	-211	-9030	-30634	19311	-180	-11643	-32367	-5397	-184	14978	7308	-21409	-107	-26	-94	-70	-138	-10098	9756	-23914	-208	-13617	12835	-25142	-91	-1982	9683	-20404	-68	-59	-110	38	-153	17	29	-77	-26	-60	79	-33	-3
0.577500	-28	7509	5182	-20582	-148	-8704	-27982	9377	-215	-8736	-30040	19797	-193	-10527	-31671	-5970	-114	14695	6964	-21601	-110	-30	-102	-72	-120	-10072	9407	-24725	-221	-13464	12477	-26165	-93	-2113	9028	-21730	-63	-58	-117	39	-151	17	30	-77	-24	-59	70	-31	0
0.578333	-102	8117	5218	-20729	-174	-8022	-27498	7866	-219	-8325	-29456	19899	-202	-9282	-30802	-6380	-33	14338	6590	-21834	-110	-23	-101	-68	-110	-10006	9029	-25548	-200	-13234	12024	-27153	-100	-2260	8327	-23069	-62	-58	-109	39	-150	18	34	-75	-19	-59	78	-32	1
0.579167	-144	8722	5211	-20900	-187	-7375	-26944	6199	-222	-7778	-28893	19590	-211	-7952	-29893	-6629	61	13909	6195	-22097	-105	-21	-101	-69	-94	-9904	8627	-26385	-190	-12938	11477	-28090	-68	-2425	7597	-24386	-61	-57	-109	38	-149	19	32	-76	-22	-60	79	-30	0
0.580000	-129	9279	5159	-21099	-170	-6767	-26334	4443	-232	-7109	-28344	18884	-211	-6584	-28913	-6726	145	13428	5789	-22395	-105	-22	-100	-72	-73	-9767	8217	-27206	-201	-12569	10828	-28954	-42	-2608	6855	-25672	-64	-56	-105	40	-151	18	33	-75	-19	-58	78	-30	-13
0.580833	-97	9897	5073	-21319	-177	-6196	-25697	2687	-240	-6282	-27826	17776	-207	-5218	-27982	-6686	231	12905	5412	-22711	-103	-21	-99	-72	-66	-9609	7801	-28033	-211	-12137	10086	-29727	-34	-2813	6122	-26900	-62	-56	-105	38	-152	19	34	-75	-19	-59	80	-31	1
0.581667	-12	10465	4946	-21537	-187	-5649	-25041	991	-242	-5322	-27330	16295	-210	-3916	-27090	-6533	302	12351	5015	-23044	-109	-23	-102	-72	-78	-9433	7397	-28829	-215	-11653	9257	-30392	-36	-3035	5412	-28055	-67	-60	-110	36	-154	17	32	-78	-21	-58	77	-17	-4
0.582500	86	11016	4786	-21817	-196	-5128	-24385	-585	-252	-4237	-26858	14472	-215	-2728	-26250	-6287	347	11782	4675	-23381	-114	-22	-99	-70	-69	-9239	7023	-29598	-204	-11119	8343	-30933	-13	-3277	4743	-29122	-67	-58	-107	37	-153	15	30	-79	-24	-59	81	-33	0
0.583333	157	11546	4597	-22083	-197	-4606	-23733	-1971	-260	-3035	-26396	12338	-204	-1691	-25452	-5980	385	11194	4326	-23725	-110	-26	-101	-75	-67	-9044	6689	-30319	-185	-10531	7374	-31353	-1	-3548	4139	-30092	-67	-58	-107	37	-151	15	32	-80	-19	-58	88	-32	0
0.584167	172	12059	4403	-22352	-221	-4087	-23110	-3121	-263	-1807	-25954	9949	-211	-853	-24704	-5637	409	10607	4030	-24055	-108	-26	-102	-72	-79	-8859	6405	-30979	-168	-9962	6371	-31641	-17	-3839	3610	-30942	-67	-75	-110	35	-151	13	33	-83	-25	-61	77	-31	1
0.585000	122	12542	4191	-22632	-220	-3567	-22515	-4007	-252	-501	-25521	7354	-224	-233	-23981	-5292	415	10029	3767	-24375	-109	-25	-100	-68	-80	-8687	6191	-31575	-143	-9356	5359	-31802	-47	-4157	3177	-31680	-65	-59	-109	36	-154	15	24	-81	-24	-60	77	-34	-3
0.585833	66	12999	3981	-22889	-213	-3042	-21956	-4621	-250	748	-25090	4573	-219	139	-23291	-4974	385	9448	3541	-24667	-108	-23	-99	-72	-77	-8540	6050	-32100	-126	-8757	4381	-31832	-33	-4496	2859	-32253	-62	-61	-105	38	-150	17	33	-79	-18	-60	81	-29	1
0.586667	1	13424	3774	-23140	-202	-2508	-21431	-4960	-257	1935	-24649	1687	-221	259	-22606	-4704	325	8861	3346	-24933	-107	-21	-99	-67	-68	-8424	6004	-32443	-118	-8186	3480	-31743	-36	-4866	2681	-32535	-63	-56	-102	42	-150	16	36	-75	-23	-56	84	-25	1
0.587500	-118	13816	3578	-23386	-194	-1972	-20944	-5040	-255	2982	-24199	-1255	-227	123	-21929	-4509	263	8257	3157	-25178	-105	-21	-96	-69	-84	-8367	6052	-32575	-129	-7666	2685	-31547	-51	-5268	2598	-32659	-63	-58	-102	39	-151	16	33	-99	-19	-57	82	-33	0
0.588333	-194	14177	3401	-23619	-180	-1448	-20495	-4888	-260	3845	-23725	-4194	-222	-250	-21234	-4404	175	7616	2966	-25399	-104	-22	-96	-66	-92	-8366	6214	-32641	-144	-7211	2068	-31252	-42	-5713	2665	-32697	-63	-58	-105	44	-152	19	18	-76	-22	-56	84	-30	-4
0.589167	-255	14495	3248	-23844	-166	-949	-20074	-4545	-292	4469	-23231	-7088	-225	-841	-20520	-4404	91	6927	2758	-25580	-104	-21	-97	-70	-111	-8435	6488	-32656	-151	-6847	1615	-30876	-15	-6190	2881	-32719	-67	-58	-104	41	-152	13	30	-75	-22	-58	81	-32	0
0.590000	-333	14783	3121	-24038	-139	-492	-19681	-4060	-272	4825	-22703	-9910	-231	-1625	-19778	-4517	12	6167	2513	-25739	-105	-26	-101	-58	-118	-8574	6879	-32689	-143	-6588	1421	-30439	-15	-6728	3231	-32732	-67	-62	-107	36	-152	12	26	-78	-25	-64	81	-38	-5
0.590833	-385	15040	3023	-24220	-119	-94	-19317	-3490	-263	4875	-22136	-12628	-265	-2557	-19027	-4734	-85	5340	2213	-25867	-109	-25	-99	-73	-111	-8795	7393	-32674	-150	-6447	1505	-29953	-13	-7299	3727	-32753	-63	-59	-105	58	-154	12	33	-76	-19	-57	80	-32	0
0.591667	-427	15275	2931	-24392	-98	237	-18961	-2877	-273	4603	-21518	-15193	-238	-3589	-18199	-5068	-146	4434	1830	-25965	-105	-24	-109	-73	-122	-9095	8017	-32690	-138	-6435	1890	-29445	-21	-7917	4349	-32740	-65	-59	-108	41	-153	17	30	-77	-41	-58	79	-30	-3
0.592500	-466	15464	2947	-24540	-90	475	-18617	-2283	-276	4003	-20851	-17576	-225	-4689	-17371	-5500	-193	3454	1339	-26045	-104	-25	-97	-69	-118	-9474	8748	-32676	-126	-6561	2570	-28926	4	-8579	5085	-32759	-65	-38	-110	40	-132	15	32	-75	-21	-56	80	-32	-3
0.593333	-495	15628	2960	-24681	-84	598	-18272	-1798	-264	3086	-20138	-19762	-224	-5810	-16528	-6027	-219	2409	710	-26097	-105	-22	-97	-70	-120	-9925	9559	-32692	-125	-6821	3558	-28431	26	-9282	5933	-32741	-63	-57	-105	39	-153	16	32	-72	-19	-56	78	-33	-16
0.594167	-522	15771	3012	-24800	-82	605	-17929	-1448	-236	1882	-19364	-21734	-239	-6900	-15678	-6642	-236	1325	-80	-26135	-105	-19	-97	-70	-133	-10427	10436	-32676	-97	-7208	4845	-27968	55	-10021	6875	-32758	-64	-56	-107	39	-152	20	35	-74	-22	-55	80	-28	3
0.595000	-555	15888	3096	-24910	-78	488	-17565	-1283	-237	431	-18531	-23490	-255	-7949	-14828	-7337	-240	247	-1051	-26171	-105	-19	-95	-68	-156	-10970	11352	-32693	-87	-7708	6412	-27556	59	-10783	7882	-32742	-63	-55	-104	42	-150	20	34	-73	-19	-53	80	-29	0
0.595833	-566	15983	3215	-25007	-79	239	-17189	-1345	-260	-1211	-17641	-25038	-259	-8905	-13998	-8090	-221	-786	-2220	-26178	-105	-22	-99	-70	-149	-11537	12282	-32677	-83	-8305	8202	-27214	26	-11562	8924	-32760	-62	-57	-110	36	-154	19	32	-76	-19	-55	81	-28	0
0.596667	-549	16057	3349	-25062	-80	-131	-16782	-1661	-277	-2988	-16687	-26361	-264	-9746	-13203	-8884	-217	-1713	-3587	-26192	-109	-22	-99	-69	-159	-12104	13198	-32695	-102	-8964	10163	-26959	-10	-12333	10017	-32746	-66	-60	-107	35	-155	15	33	-75	-25	-58	76	-34	-3
0.597500	-486	16116	3501	-25166	-91	-619	-16339	-2253	-268	-4824	-15678	-27461	-266	-10453	-12445	-9716	-196	-2479	-5147	-26205	-103	-22	-101	-68	-177	-12657	14075	-32678	-107	-9658	12252	-26781	-18	-13082	11109	-32764	-67	-60	-105	37	-152	19	30	-75	-23	-60	80	-30	-5
0.598333	-434	16171	3662	-25227	-80	-1207	-15842	-3128	-245	-6691	-14606	-28353	-279	-11027	-11744	-10577	-170	-3029	-6889	-26223	-103	-25	-101	-70	-197	-13164	14882	-32672	-87	-10362	14389	-26693	-47	-13803	12199	-32750	-67	-61	-108	34	-155	12	29	-62	-26	-61	81	-35	-5
0.599167	-400	16213	3811	-25283	-86	-1886	-15300	-4279	-200	-8476	-13480	-29040	-287	-11463	-11100	-11457	-159	-3302	-8782	-26252	-109	-25	-103	-69	-208	-13591	15580	-32679	-97	-11033	16512	-26681	-78	-14466	13260	-32767	-67	-58	-107	37	-149	18	34	-77	-22	-56	81	-30	1
0.600000	-316	16264	3931	-25329	-87	-2622	-14695	-5687	-158	-10137	-12323	-29526	-296	-11774	-10517	-12348	-138	-3248	-10748	-26298	-104	-21	-99	-69	-214	-13942	16188	-32661	-85	-11654	18562	-26737	-84	-15059	14263	-32763	-64	-57	-104	38	-153	8	34	-74	-19	-55	80	-31	0
0.600833	-251	16316	3988	-25376	-84	-3402	-14023	-7319	-146	-11624	-11125	-29848	-285	-11979	-10001	-13240	-128	-2821	-12719	-26374	-109	-21	-100	-67	-206	-14187	16649	-32575	-93	-12183	20449	-26847	-99	-15557	15194	-32767	-67	-59	-115	41	-151	21	34	-76	-24	-55	85	-27	2
0.601667	-199	16380	3951	-25421	-67	-4203	-13296	-9155	-119	-12904	-9902	-29945	-267	-12101	-9555	-14127	-134	-1997	-14602	-26480	-108	-21	-99	-65	-206	-14320	16959	-32497	-83	-12603	22106	-26988	-115	-15954	16037	-32765	-65	-59	-103	40	-148	21	37	-72	-25	-56	98	-28	2
0.602500	-136	16461	3796	-25479	-69	-5010	-12497	-11174	-119	-13948	-8671	-29893	-247	-12171	-9167	-15003	-132	-757	-16293	-26630	-107	-24	-100	-67	-213	-14337	17113	-32364	-88	-12888	23468	-27133	-101	-16228	16778	-32767	-67	-61	-107	39	-150	20	42	-75	-25	-53	82	-28	-3
0.603333	-92	16562	3490	-25547	-62	-5799	-11621	-13309	-148	-14735	-7448	-29677	-258	-12226	-8839	-15870	-133	896	-17697	-26827	-109	-24	-97	-68	-215	-14237	17110	-32218	-100	-13028	24495	-27262	-114	-16379	17411	-32761	-66	-60	-107	40	-151	21	34	-75	-24	-56	81	-31	-10
0.604167	-47	16680	2993	-25635	-68	-6547	-10685	-15512	-152	-15269	-6249	-29301	-263	-12282	-8555	-16713	-134	2952	-18708	-27068	-110	-25	-100	-68	-200	-14023	16962	-32009	-99	-13018	25156	-27339	-138	-16394	17925	-32767	-73	-59	-107	37	-150	20	34	-77	-23	-58	82	-29	1
0.605000	-27	16805	2290	-25747	-75	-7256	-9676	-17731	-134	-15565	-5094	-28785	-257	-12376	-8308	-17540	-145	5337	-19217	-27358	-111	-24	-104	-70	-198	-13710	16679	-31750	-119	-12871	25424	-27343	-145	-16277	18310	-32759	-66	-59	-97	39	-152	20	32	-56	-25	-60	81	-29	0
0.605833	0	16917	1354	-25891	-59	-7884	-8622	-19915	-111	-15652	-3989	-28126	-241	-12534	-8085	-18335	-139	8039	-19149	-27689	-111	-25	-100	-69	-186	-13320	16291	-31406	-141	-12587	25314	-27245	-146	-16052	18567	-32767	-67	-56	-105	40	-136	21	35	-73	-21	-55	82	-27	1
0.606667	-52	16988	180	-26065	-47	-8484	-7509	-22021	-81	-15552	-2952	-27346	-220	-12772	-7868	-19096	-142	10932	-18440	-28051	-105	-27	-98	-67	-181	-12881	15810	-30989	-107	-12200	24835	-27032	-151	-15701	18706	-32758	-65	-58	-107	38	-154	18	35	-81	-22	-57	81	-34	-6
0.607500	-83	16969	-1258	-26285	-45	-9009	-6359	-24018	-52	-15319	-2003	-26465	-211	-13093	-7656	-19813	-159	13945	-17058	-28431	-111	-23	-97	-67	-165	-12416	15288	-30465	-117	-11739	24040	-26676	-137	-15271	18722	-32765	-60	-57	-104	42	-149	24	36	-78	-21	-53	87	-26	1
0.608333	-136	16825	-2940	-26548	-35	-9479	-5167	-25854	-28	-14984	-1150	-25503	-204	-13513	-7430	-20478	-160	16978	-14992	-28813	-108	-24	-99	-65	-155	-11968	14746	-29849	-125	-11241	22980	-26175	-136	-14779	18619	-32754	-66	-57	-103	40	-149	22	30	-77	-22	-55	85	-28	10
0.609167	-193	16492	-4899	-26857	-39	-9896	-3960	-27497	-38	-14611	-408	-24454	-202	-14024	-7184	-21086	-155	19946	-12251	-29173	-105	-25	-99	-67	-158	-11573	14224	-29127	-129	-10751	21726	-25519	-139	-14255	18417	-32759	-64	-55	-101	39	-151	22	32	-74	-18	-55	85	-27	1
0.610000	-240	15920	-7043	-27212	-42	-10280	-2740	-28919	-34	-14237	219	-23441	-215	-14616	-6905	-21633	-163	22741	-8888	-29484	-109	-24	-99	-68	-153	-11262	13750	-28293	-131	-10298	20342	-24705	-135	-13725	18119	-32754	-66	-56	-105	38	-150	10	54	-76	-21	-56	84	-33	0
0.610833	-296	15068	-9395	-27614	-42	-10640	-1529	-30108	-28	-13895	725	-22379	-215	-15273	-6588	-22104	-179	25247	-5020	-29725	-107	-24	-100	-67	-149	-11063	13368	-27361	-153	-9933	18935	-23744	-129	-13229	17744	-32746	-63	-57	-104	38	-125	20	34	-75	-22	-56	87	-28	0
0.611667	-333	13912	-11858	-28053	-45	-10982	-334	-31048	-14	-13624	1108	-21351	-208	-15963	-6232	-22487	-186	27376	-748	-29860	-105	0	-100	-65	-148	-11002	13094	-26330	-153	-9687	17587	-22651	-133	-12792	17315	-32621	-63	-57	-102	38	-149	19	33	-77	-39	-55	84	-31	2
0.612500	-362	12444	-14399	-28527	-49	-11325	832	-31747	5	-13455	1371	-20375	-197	-16660	-5836	-22783	-197	29062	3782	-29898	-108	-24	-99	-66	-134	-11104	12953	-25228	-138	-9601	16371	-21454	-130	-12448	16839	-32393	-62	-56	-103	41	-147	20	33	-75	-22	-53	86	-29	0
0.613333	-380	10691	-16957	-29026	-40	-11677	1954	-32210	10	-13398	1516	-19488	-191	-17336	-5410	-22982	-232	30248	8426	-29786	-108	-22	-100	-65	-126	-11375	12967	-24068	-137	-9686	15354	-20175	-125	-12204	16349	-32066	-63	-53	-101	38	-150	20	35	-74	-18	-55	87	-43	1
0.614167	-410	8668	-19438	-29543	-48	-12039	3010	-32428	13	-13463	1548	-18719	-185	-17956	-4953	-23082	-188	30905	12998	-29519	-107	-22	-98	-65	-115	-11816	13118	-22871	-130	-9962	14596	-18834	-136	-12091	15847	-31661	-61	-55	-97	45	-148	21	35	-77	-18	-52	86	-28	0
0.615000	-446	6477	-21758	-30067	-45	-12427	3987	-32450	12	-13646	1473	-18069	-196	-18492	-4473	-23075	-185	31014	17330	-29087	-107	-23	-102	-67	-110	-12428	13422	-21654	-130	-10438	14130	-17471	-143	-12118	15361	-31149	-66	-61	-104	40	-153	16	32	-76	-26	-60	80	-29	-1
0.615833	-471	4213	-23824	-30584	-45	-12830	4869	-32250	0	-13938	1309	-17581	-234	-18914	-3983	-22968	-184	30578	21265	-28485	-107	-25	-101	-69	-113	-13191	13869	-20428	-149	-11106	13994	-16118	-146	-12290	14907	-30534	-63	-60	-95	38	-152	15	30	-77	-22	-56	81	-32	-4
0.616667	-471	1988	-25551	-31082	-50	-13248	5642	-31864	-4	-14311	1057	-17263	-318	-19191	-3494	-22755	-173	29599	24661	-27719	-111	-26	-105	-73	-108	-14094	14427	-19228	-147	-11947	14181	-14824	-132	-12600	14498	-29806	-67	-59	-107	35	-158	13	30	-92	-23	-60	78	-33	-3
0.617500	-459	1	-26859	-31546	-42	-13677	6303	-31295	7	-14751	743	-17115	-350	-19302	-3014	-22440	-178	28190	27407	-26794	-109	-25	-100	-72	-100	-15094	15092	-18063	-147	-12928	14682	-13598	-152	-13034	14158	-28953	-67	-58	-108	39	-143	17	35	-80	-23	-60	78	-31	-1
0.618333	-457	-1683	-27688	-31970	-41	-14108	6830	-30576	11	-15224	372	-17163	-307	-19237	-2561	-22031	-164	26337	29426	-25726	-107	-22	-101	-70	-113	-16159	15826	-16963	-160	-14029	15466	-12475	-151	-13580	13887	-27967	-66	-58	-105	38	-155	33	29	-78	-22	-59	81	-32	-3
0.619167	-464	-2924	-27994	-32333	-38	-14529	7212	-29724	5	-15697	-38	-17376	-257	-18995	-2152	-21535	-166	24124	30670	-24555	-110	-23	-99	-70	-112	-17259	16606	-15938	-172	-15203	16483	-11475	-114	-14218	13698	-26860	-62	-57	-105	39	-151	17	30	-78	-21	-59	79	-32	-3
0.620000	-459	-3592	-27751	-32592	-28	-14923	7453	-28760	25	-16137	-476	-17756	-231	-18565	-1788	-20954	-151	21648	31128	-23323	-107	-23	-100	-73	-118	-18354	17368	-14998	-177	-16428	17689	-10615	-100	-14937	13593	-25633	-65	-48	-105	37	-151	19	34	-76	-21	-59	74	-29	3
0.620833	-452	-3615	-26962	-32681	-36	-15266	7534	-27705	32	-16514	-927	-18282	-189	-17958	-1473	-20309	-162	19000	30845	-22076	-103	-24	-99	-69	-129	-19402	18124	-14153	-178	-17650	19002	-9911	-108	-15705	13577	-24305	-64	-41	-107	40	-149	21	34	-75	-23	-60	80	-30	1
0.621667	-454	-2939	-25670	-32736	-33	-15552	7464	-26579	26	-16800	-1377	-18928	-171	-17186	-1262	-19607	-156	16267	29881	-20867	-105	-32	-100	-68	-134	-20384	18825	-13414	-174	-18814	20362	-9365	-108	-16458	13650	-22883	-65	-57	-108	37	-151	19	33	-75	-23	-57	82	-31	0
0.622500	-417	-1543	-23932	-32737	-35	-15759	7240	-25406	27	-16969	-1816	-19665	-160	-16278	-1112	-18867	-150	13530	28341	-19751	-107	-23	-100	-70	-138	-21254	19447	-12785	-180	-19897	21685	-8978	-92	-17213	13807	-21412	-67	-62	-93	40	-152	18	30	-77	-24	-63	78	-30	0
0.623333	-406	536	-21829	-32727	-44	-15876	6870	-24215	28	-17001	-2230	-20456	-144	-15251	-1044	-18096	-147	10870	26366	-18781	-112	-28	-100	-69	-136	-21984	19963	-12267	-191	-20845	22917	-8734	-79	-17936	14036	-19859	-68	-64	-114	35	-170	10	27	-81	-27	-59	78	-34	-3
0.624167	-388	3241	-19455	-32495	-38	-15881	6364	-23035	30	-16878	-2610	-21265	-128	-14137	-1063	-17305	-145	8351	24104	-17999	-107	-27	-102	-70	-148	-22553	20374	-11848	-187	-21652	23997	-8623	-74	-18595	14343	-18295	-50	-58	-110	36	-155	12	29	-81	-27	-62	77	-33	-3
0.625000	-374	6482	-16914	-32123	-41	-15766	5737	-21865	42	-16588	-2945	-22055	-95	-12946	-1157	-16505	-148	6021	21725	-17460	-111	-28	-102	-70	-150	-22957	20666	-11523	-196	-22260	24884	-8629	-79	-19184	14706	-16740	-68	-56	-114	37	-153	12	30	-80	-47	-61	79	-31	-1
0.625833	-383	10109	-14347	-31589	-26	-15516	4996	-20742	66	-16131	-3235	-22796	-41	-11711	-1350	-15713	-152	3938	19408	-17185	-109	-27	-99	-68	-149	-23188	20830	-11285	-210	-22686	25538	-8723	-52	-19716	15117	-15222	-63	-52	-108	39	-151	15	30	-80	-23	-58	82	-30	0
0.626667	-382	13954	-11879	-30930	-13	-15138	4163	-19681	78	-15509	-3491	-23449	-14	-10464	-1623	-14940	-152	2123	17298	-17212	-107	-24	-98	-66	-153	-23244	20873	-11121	-188	-22914	25928	-8888	-13	-20072	15564	-13772	-63	-57	-107	41	-152	19	32	-74	-17	-53	80	-29	1
0.627500	-353	17901	-9633	-30154	-8	-14623	3241	-18695	68	-14733	-3710	-23988	-9	-9222	-1976	-14210	-139	594	15539	-17541	-103	-22	-97	-65	-172	-23140	20813	-11031	-177	-22949	26057	-9108	-8	-20370	16028	-12420	-62	-58	-105	40	-150	18	33	-75	-19	-55	84	-27	3
0.628333	-310	21705	-7732	-29288	-25	-13977	2251	-17806	56	-13813	-3896	-24383	-7	-8019	-2410	-13525	-148	-643	14233	-18178	-105	-23	-99	-66	-187	-22889	20656	-10995	-170	-22808	25928	-9351	-24	-20548	16497	-11188	-64	-59	-105	36	-149	17	35	-73	-19	-52	84	-28	0
0.629167	-254	25225	-6261	-28348	-24	-13202	1217	-17025	34	-12774	-4059	-24611	-8	-6862	-2919	-12905	-142	-1609	13474	-19096	-107	-24	-97	-65	-182	-22516	20412	-11005	-184	-22505	25542	-9595	-35	-20625	16960	-10099	-66	-56	-104	38	-152	16	33	-76	-22	-52	84	-29	-1
0.630000	-216	28303	-5315	-27380	-28	-12319	159	-16364	39	-11626	-4214	-24667	0	-5762	-3498	-12358	-132	-2322	13298	-20266	-108	-24	-86	-67	-186	-22046	20114	-11046	-182	-22068	24987	-9827	-29	-20607	17405	-9178	-63	-58	-107	38	-148	20	37	-64	-25	-52	84	-29	1
0.630833	-182	30794	-4943	-26418	-33	-11333	-919	-15842	33	-10419	-4379	-24533	13	-4725	-4149	-11885	-139	-2809	13717	-21640	-105	-24	-99	-67	-188	-21506	19778	-11118	-169	-21529	24248	-10036	-33	-20494	17819	-8430	-64	-58	-103	37	-151	18	32	-74	-23	-52	85	-29	2
0.631667	-166	32593	-5160	-25498	-33	-10263	-1986	-15428	25	-9140	-4558	-24211	1	-3761	-4864	-11507	-150	-3106	14684	-23166	-110	-26	-99	-67	-180	-20913	19427	-11201	-172	-20908	23393	-10194	-57	-20305	18187	-7867	-66	-60	-107	36	-153	20	34	-76	-25	-53	80	-32	-4
0.632500	-144	32767	-5930	-24667	-38	-9127	-3052	-15160	19	-7835	-4775	-23716	0	-2901	-5626	-11216	-139	-3251	16136	-24789	-105	-24	-100	-70	-185	-20303	19076	-11291	-170	-20248	22474	-10305	-43	-20032	18507	-7484	-63	-56	-105	36	-151	16	32	-73	-19	-53	81	-27	0
0.633333	-115	32767	-7270	-23949	-34	-7932	-4087	-15014	13	-6533	-5039	-23058	-3	-2072	-6439	-11021	-133	-3289	17974	-26449	-105	-23	-98	-69	-198	-19692	18739	-11384	-156	-19582	21531	-10373	-29	-19699	18765	-7266	-61	-57	-104	38	-150	18	36	-72	-22	-53	105	-29	-3
0.634167	-67	32767	-9058	-23374	-42	-6716	-5090	-14997	-6	-5261	-5368	-22257	-27	-1350	-7294	-10920	-128	-3256	20085	-28075	-104	-25	-100	-68	-186	-19097	18431	-11477	-138	-18927	20610	-10392	-10	-19312	18958	-7220	-61	-56	-103	38	-151	17	35	-69	-19	-52	85	-28	3
0.635000	-24	31814	-11185	-22984	-39	-5498	-6053	-15097	-28	-4039	-5773	-21358	-21	-713	-8197	-10909	-127	-3179	22358	-29607	-104	-22	-97	-66	-168	-18527	18144	-11568	-136	-18306	19738	-10377	-38	-18847	19071	-7320	-56	-52	-102	42	-148	18	36	-67	4	-53	82	-31	0
0.635833	-12	29529	-13534	-22792	-48	-4292	-6972	-15308	-48	-2894	-6262	-20349	-33	-162	-9128	-10981	-124	-3128	24534	-30997	-107	-23	-100	-67	-178	-17989	17876	-11658	-154	-17735	18948	-10333	-69	-18339	19100	-7552	-66	-41	-104	39	-151	17	34	-72	-24	-56	82	-28	0
0.636667	-17	26471	-15971	-22808	-61	-3126	-7845	-15616	-63	-1840	-6849	-19302	-49	291	-10084	-11134	-114	-3092	26597	-31984	-109	-26	-103	-70	-178	-17482	17640	-11752	-156	-17228	18261	-10279	-70	-17780	19039	-7892	-65	-58	-110	37	-154	13	35	-75	-25	-60	79	-33	0
0.637500	-27	22712	-18360	-23022	-50	-2004	-8676	-16005	-84	-919	-7532	-18231	-53	652	-11046	-11352	-107	-3131	28375	-32401	-107	-25	-101	-73	-173	-16993	17411	-11840	-154	-16782	17691	-10214	-63	-17167	18897	-8305	-62	-62	-110	37	-153	18	36	-74	-19	-57	81	-31	-1
0.638333	-17	18385	-20558	-23440	-47	-944	-9452	-16454	-101	-74	-8298	-17177	-64	912	-12019	-11620	-105	-3192	29768	-32546	-105	-22	-101	-70	-171	-16529	17184	-11935	-159	-16401	17232	-10163	-63	-16503	18658	-8777	-60	-55	-94	34	-150	19	36	-78	-24	-56	80	-33	0
0.639167	-9	13551	-22433	-24044	-68	22	-10179	-16953	-113	608	-9151	-16177	-75	1068	-12970	-11933	-99	-3352	30689	-32647	-111	-24	-103	-73	-158	-16077	16940	-12034	-164	-16081	16879	-10136	-42	-15784	18334	-9287	-60	-58	-107	38	-151	16	33	-74	-19	-55	81	-32	2
0.640000	-10	8384	-23878	-24800	-69	894	-10852	-17471	-130	1144	-10075	-15257	-99	1111	-13925	-12277	-90	-3603	31092	-32671	-111	-22	-101	-70	-155	-15626	16675	-12150	-189	-15815	16615	-10149	-38	-15027	17928	-9808	-63	-57	-108	37	-151	15	28	-77	-24	-60	79	-32	-1
0.640833	-25	3020	-24781	-25689	-75	1646	-11478	-18003	-156	1533	-11058	-14434	-126	1050	-14844	-12639	-88	-3938	30955	-32689	-109	-23	-99	-69	-152	-15160	16382	-12271	-203	-15576	16426	-10209	-45	-14224	17452	-10310	-65	-59	-105	38	-150	21	35	-76	-19	-56	84	-32	3
0.641667	-74	-2386	-25071	-26656	-76	2280	-12045	-18520	-156	1776	-12084	-13739	-163	877	-15708	-13002	-79	-4357	30281	-32689	-108	-22	-99	-90	-150	-14676	16041	-12422	-202	-15372	16288	-10318	-24	-13394	16912	-10797	-62	-57	-107	40	-151	16	20	-77	-23	-56	79	-29	-11
0.642500	-114	-7665	-24741	-27679	-77	2776	-12570	-19021	-159	1869	-13131	-13187	-177	593	-16566	-13365	-68	-4861	29096	-32690	-109	-22	-100	-68	-151	-14159	15661	-12588	-198	-15180	16176	-10489	3	-12544	16322	-11256	-67	-60	-107	39	-150	16	34	-77	-22	-58	81	-31	-4
0.643333	-111	-12690	-23702	-28714	-79	3121	-13040	-19478	-174	1818	-14176	-12793	-239	206	-17350	-13714	-61	-5430	27455	-32696	-112	-24	-98	-72	-142	-13640	15244	-12778	-198	-14992	16068	-10717	25	-11689	15700	-11672	-62	-60	-109	36	-159	15	35	-80	-23	-58	80	-31	-1
0.644167	-73	-17414	-22032	-29724	-77	3291	-13450	-19886	-200	1631	-15192	-12551	-225	-286	-18075	-14046	-69	-6071	25427	-32682	-111	-24	-100	-70	-148	-13085	14790	-12994	-215	-14798	15947	-11002	5	-10830	15063	-12051	-62	-60	-109	36	-154	17	34	-78	-23	-59	81	-31	-5
0.645000	-18	-21682	-19767	-30671	-76	3348	-13813	-20231	-213	1312	-16168	-12475	-227	-865	-18735	-14357	-61	-6763	23125	-32695	-109	-22	-100	-70	-165	-12530	14308	-13232	-228	-14586	15799	-11342	-13	-10004	14424	-12392	-60	-63	-108	36	-153	18	29	-80	-22	-58	80	-33	0
0.645833	40	-25437	-17005	-31529	-84	3223	-14114	-20505	-186	888	-17072	-12545	-223	-1532	-19323	-14640	-48	-7491	20648	-32658	-105	-22	-104	-69	-144	-11958	13814	-13496	-207	-14358	15615	-11718	0	-9228	13804	-12697	-61	-57	-105	36	-148	20	36	-75	-15	-55	81	-32	1
0.646667	76	-28609	-13839	-32218	-84	2934	-14358	-20707	-182	347	-17908	-12767	-234	-2271	-19840	-14892	-40	-8242	18099	-32452	-100	-17	-97	-68	-135	-11395	13321	-13779	-200	-14114	15395	-12127	-7	-8508	13225	-12968	-58	-52	-104	38	-148	22	36	-75	-19	-55	84	-30	2
0.647500	88	-30900	-10403	-32531	-80	2484	-14552	-20831	-185	-291	-18639	-13120	-229	-3072	-20292	-15123	-42	-9012	15575	-32156	-105	-19	-97	-67	-155	-10861	12853	-14083	-212	-13858	15137	-12561	-23	-7879	12689	-13245	-62	-56	-105	40	-149	22	34	-75	-22	-53	81	-26	-3
0.648333	91	-31917	-6826	-32674	-80	1870	-14700	-20887	-188	-1014	-19273	-13595	-219	-3924	-20675	-15327	-55	-9780	13161	-31877	-107	-22	-99	-72	-166	-10377	12418	-14404	-212	-13594	14850	-13001	-48	-7337	12213	-13493	-65	-59	-108	26	-155	16	33	-56	-22	-56	79	-31	-4
0.649167	99	-32347	-3240	-32714	-84	1109	-14796	-20868	-190	-1812	-19801	-14166	-214	-4815	-21006	-15510	-59	-10541	10930	-31664	-107	-25	-98	-67	-162	-9947	12045	-14733	-207	-13324	14551	-13438	-67	-6899	11814	-13752	-59	-57	-103	37	-152	20	35	-74	-21	-56	82	-30	-9
0.650000	108	-32531	182	-32752	-76	214	-14857	-20776	-193	-2669	-20223	-14814	-205	-5723	-21288	-15672	-50	-11275	8956	-31541	-108	-22	-101	-69	-155	-9598	11746	-15060	-217	-13063	14253	-13851	-65	-6576	11493	-14026	-64	-60	-110	36	-152	25	36	-73	-26	-56	84	-27	-3
0.650833	101	-32603	3297	-32767	-78	-810	-14882	-20641	-196	-3588	-20542	-15533	-210	-6683	-21533	-15822	-41	-11969	7271	-31510	-109	-22	-97	-67	-146	-9342	11536	-15390	-211	-12816	13971	-14241	-79	-6379	11260	-14318	-64	-58	-104	39	-151	20	35	-74	-23	-56	81	-30	0
0.651667	79	-32652	5976	-32765	-78	-1945	-14885	-20448	-201	-4556	-20768	-16290	-202	-7641	-21742	-15955	-45	-12614	5895	-31570	-105	-23	-102	-66	-144	-9189	11426	-15715	-191	-12596	13738	-14586	-69	-6300	11120	-14657	-65	-59	-105	38	-150	21	37	-74	-19	-55	84	-26	2
0.652500	76	-32655	8119	-32751	-83	-3175	-14872	-20215	-202	-5565	-20910	-17072	-195	-8605	-21931	-16081	-60	-13192	4831	-31714	-110	-22	-116	-67	-143	-9151	11424	-16021	-196	-12409	13557	-14880	-77	-6337	11063	-14990	-66	-58	-105	40	-152	20	35	-76	-21	-55	81	-26	3
0.653333	68	-32677	9661	-32763	-81	-4490	-14846	-19959	-187	-6608	-20985	-17856	-204	-9568	-22106	-16202	-63	-13713	4056	-31928	-110	-18	-97	-64	-149	-9231	11527	-16306	-185	-12258	13454	-15117	-68	-6489	11085	-15374	-60	-57	-104	41	-147	22	38	-70	-17	-51	86	-25	0
0.654167	24	-32495	10551	-32752	-77	-5865	-14824	-19694	-195	-7681	-20994	-18627	-259	-10536	-22278	-16318	-51	-14133	3542	-32185	-105	-17	-96	-64	-180	-9426	11734	-16570	-179	-12159	13433	-15291	-40	-6742	11190	-15793	-64	-56	-100	42	-148	29	37	-74	-21	-59	86	-24	1
0.655000	2	-31626	10759	-32754	-76	-7281	-14805	-19427	-200	-8784	-20946	-19369	-269	-11510	-22446	-16432	-29	-14466	3250	-32472	-105	-18	-94	-63	-179	-9736	12033	-16800	-164	-12103	13482	-15397	-19	-7085	11365	-16237	-62	-58	-105	42	-149	23	40	-72	-18	-55	85	-24	3
0.655833	3	-30333	10298	-32753	-72	-8724	-14801	-19183	-196	-9900	-20907	-20077	-229	-12493	-22614	-16555	-40	-14709	3136	-32602	-104	-19	-100	-64	-172	-10151	12407	-17008	-168	-12099	13659	-15437	-21	-7507	11590	-16708	-62	-59	-103	39	-150	22	35	-74	-23	-59	85	-27	0
0.656667	-16	-28824	9206	-32758	-76	-10181	-14804	-18973	-204	-11057	-20829	-20728	-187	-13480	-22782	-16684	-62	-14860	3144	-32671	-113	-24	-107	-70	-188	-10659	12847	-17177	-171	-12139	13902	-15412	-45	-7996	11861	-17197	-74	-68	-109	36	-155	49	30	-80	-27	-61	79	-31	-4
0.657500	-38	-27190	7567	-32700	-77	-11631	-14841	-18798	-202	-12225	-20736	-21320	-173	-14474	-22937	-16810	-76	-14869	3244	-32686	-108	-21	-108	-68	-206	-11233	13336	-17307	-168	-12212	14226	-15312	-29	-8515	12181	-17685	-64	-61	-102	39	-153	17	34	-77	-29	-57	82	-27	-3
0.658333	-29	-25492	5424	-32558	-73	-13062	-14877	-18688	-197	-13401	-20631	-21829	-161	-15467	-23076	-16937	-74	-14783	3380	-32695	-108	-21	-98	-66	-206	-11869	13846	-17396	-178	-12319	14623	-15154	5	-9070	12479	-18180	-66	-60	-88	40	-152	20	35	-76	-22	-56	81	-27	-1
0.659167	-10	-23758	2908	-32375	-67	-14460	-14926	-18637	-184	-14592	-20527	-22268	-150	-16472	-23190	-17073	-66	-14585	3533	-32698	-88	-19	-98	-67	-199	-12537	14354	-17456	-169	-12450	15060	-14938	8	-9647	12889	-18660	-63	-90	-107	39	-152	21	34	-79	-24	-58	84	-26	-1
0.660000	-6	-22027	131	-32210	-74	-15809	-14979	-18661	-168	-15783	-20420	-22623	-132	-17483	-23272	-17217	-56	-14280	3655	-32693	-109	-21	-99	-69	-233	-13222	14845	-17481	-149	-12607	15526	-14662	3	-10228	13252	-19136	-66	-57	-102	39	-151	20	34	-76	-19	-56	84	-26	-1
0.660833	-43	-20320	-2765	-32040	-76	-17112	-15031	-18762	-170	-16972	-20302	-22904	-127	-18498	-23302	-17343	-63	-13879	3753	-32698	-110	-19	-96	-67	-223	-13911	15289	-17470	-162	-12774	16000	-14340	13	-10800	13613	-19562	-66	-56	-104	40	-150	19	34	-77	-18	-51	86	-27	7
0.661667	-63	-18650	-5663	-31873	-87	-18322	-15076	-18942	-170	-18159	-20164	-23106	-116	-19506	-23275	-17509	-75	-13384	3807	-32685	-109	-18	-96	-66	-231	-14580	15679	-17429	-174	-12946	16452	-13977	5	-11361	13956	-19974	-63	-45	-103	39	-149	20	33	-75	-24	-55	82	-26	2
0.662500	-67	-17021	-8443	-31696	-78	-19522	-15098	-19201	-163	-19323	-20006	-23234	-104	-20496	-23172	-17669	-86	-12807	3832	-32699	-105	-21	-96	-68	-257	-15218	15988	-17374	-169	-13118	16862	-13574	1	-11898	14274	-20349	-63	-56	-107	39	-151	20	33	-76	-17	-52	82	-27	1
0.663333	-105	-15432	-11019	-31489	-83	-20629	-15088	-19541	-156	-20452	-19801	-23298	-103	-21460	-22980	-17818	-101	-12168	3827	-32681	-108	-18	-97	-66	-266	-15808	16213	-17298	-186	-13288	17216	-13151	11	-12414	14559	-20694	-63	-57	-105	43	-147	21	34	-75	-19	-53	80	-30	0
0.664167	-132	-13886	-13304	-31240	-88	-21667	-15040	-19951	-153	-21539	-19543	-23296	-90	-22384	-22695	-17976	-96	-11490	3825	-32699	-108	-22	-99	-69	-275	-16341	16343	-17210	-187	-13448	17498	-12680	-16	-12900	14811	-20999	-65	-58	-105	36	-154	17	28	-78	-30	-56	81	-32	-5
0.665000	-133	-12385	-15227	-30938	-67	-22629	-14938	-20421	-132	-22563	-19265	-23248	-76	-23256	-22305	-18136	-81	-10739	3830	-32685	-109	-26	-101	-70	-262	-16813	16377	-17114	-184	-13605	17693	-12201	-48	-13363	15011	-21279	-70	-63	-112	36	-153	13	27	-80	-27	-59	78	-33	-7
0.665833	-147	-10927	-16733	-30565	-64	-23512	-14776	-20941	-153	-23521	-18902	-23154	-68	-24066	-21804	-18294	-63	-9973	3877	-32699	-108	-16	-97	-69	-243	-17215	16313	-17009	-182	-13745	17799	-11681	-45	-13783	15178	-21522	-65	-45	-107	37	-156	15	30	-75	-23	-57	82	-31	-3
0.666667	-204	-9520	-17796	-30113	-69	-24311	-14542	-21494	-126	-24394	-18453	-23028	-47	-24796	-21198	-18452	-72	-9203	3977	-32681	-108	-22	-97	-69	-237	-17551	16157	-16912	-196	-13880	17822	-11158	-47	-14182	15287	-21722	-62	-51	-110	40	-150	18	34	-74	-17	-57	81	-30	-1
0.667500	-233	-8164	-18423	-29581	-66	-25029	-14239	-22081	-119	-25174	-17938	-22881	-24	-25433	-20492	-18605	-58	-8440	4147	-32704	-105	-21	-98	-67	-246	-17804	15912	-16820	-208	-14006	17755	-10619	-73	-14549	15340	-21951	-62	-57	-104	39	-154	16	41	-72	-18	-55	95	-30	3
0.668333	-229	-6879	-18581	-28977	-58	-25669	-13859	-22679	-115	-25847	-17352	-22730	-29	-25971	-19701	-18759	-33	-7697	4399	-32675	-108	-21	-97	-65	-243	-18034	15588	-16734	-208	-14132	17551	-10084	-79	-14889	15348	-22181	-64	-60	-105	41	-149	19	32	-73	-22	-58	80	-30	0
0.669167	-217	-5661	-18336	-28295	-56	-26213	-13407	-23275	-110	-26400	-16682	-22582	-42	-26389	-18838	-18908	-41	-6988	4735	-32615	-107	-18	-100	-73	-237	-18191	15197	-16667	-202	-14247	17291	-9545	-75	-15215	15294	-22330	-62	-60	-107	36	-153	17	33	-51	-19	-55	80	-33	0
0.670000	-220	-4526	-17711	-27560	-60	-26664	-12880	-23842	-100	-26824	-15960	-22441	-34	-26719	-17913	-19056	-55	-6323	5157	-32493	-103	-21	-98	-69	-227	-18300	14752	-16613	-190	-14360	16959	-9007	-91	-15505	15196	-22516	-64	-58	-109	38	-151	15	32	-75	-21	-56	78	-32	-1
0.670833	-213	-3490	-16769	-26784	-66	-27015	-12289	-24382	-109	-27114	-15183	-22316	-28	-26922	-16947	-19195	-47	-5712	5650	-32389	-107	-23	-100	-75	-221	-18366	14265	-16573	-198	-14474	16581	-8472	-107	-15776	15044	-22701	-62	-61	-104	36	-153	17	25	-75	-19	-56	82	-32	1
0.671667	-162	-2560	-15573	-25992	-72	-27260	-11635	-24870	-108	-27268	-14361	-22218	-43	-27009	-15980	-19324	-33	-5161	6206	-32281	-107	-22	-100	-69	-208	-18399	13752	-16552	-189	-14587	16176	-7961	-111	-16024	14848	-22895	-63	-57	-102	38	-151	16	30	-73	-19	-57	77	-36	0
0.672500	-165	-1748	-14197	-25204	-73	-27404	-10928	-25310	-95	-27283	-13521	-22147	-51	-26983	-15022	-19445	-40	-4677	6767	-32185	-105	-23	-101	-74	-207	-18413	13214	-16546	-169	-14699	15728	-7467	-108	-16250	14616	-23091	-64	-59	-110	36	-153	-3	32	-76	-22	-58	75	-28	0
0.673333	-190	-1062	-12713	-24439	-67	-27439	-10181	-25680	-93	-27170	-12676	-22114	-36	-26823	-14104	-19556	-46	-4260	7401	-32095	-109	-23	-102	-70	-224	-18392	12684	-16556	-188	-14817	15282	-7005	-96	-16453	14342	-23301	-66	-60	-111	37	-154	17	28	-78	-23	-61	78	-33	-6
0.674167	-168	-504	-11186	-23710	-70	-27369	-9413	-25981	-103	-26932	-11853	-22112	-39	-26637	-13236	-19650	-66	-3903	8005	-32012	-108	-25	-101	-69	-213	-18406	12167	-16579	-168	-14933	14857	-6573	-98	-16643	14064	-23515	-64	-63	-109	41	-150	16	32	-77	-17	-57	86	-32	0
0.675000	-137	-68	-9704	-23025	-72	-27191	-8631	-26204	-102	-26577	-11068	-22144	-46	-26338	-12451	-19722	-49	-3611	8573	-31923	-103	-21	-99	-67	-202	-18407	11675	-16616	-117	-15060	14445	-6187	-113	-16807	13764	-23730	-61	-60	-104	39	-151	19	33	-74	-22	-46	80	-31	0
0.675833	-113	229	-8337	-22405	-81	-26926	-7864	-26354	-107	-26132	-10349	-22213	-45	-25964	-11761	-19779	-69	-3383	9078	-31808	-109	-24	-102	-69	-204	-18421	11216	-16667	-102	-15193	14077	-5849	-126	-16958	13457	-23948	-66	-79	-110	36	-126	18	30	-77	-24	-60	86	-31	-3
0.676667	-108	383	-7147	-21845	-74	-26569	-7122	-26439	-113	-25606	-9694	-22318	-50	-25545	-11189	-19808	-90	-3204	9500	-31719	-108	-25	-103	-70	-195	-18458	10797	-16729	-122	-15342	13752	-5568	-117	-17094	13162	-24158	-66	-61	-109	39	-151	16	29	-78	-24	-60	79	-31	1
0.677500	-146	461	-6185	-21343	-73	-26134	-6414	-26452	-103	-25014	-9147	-22452	-58	-25084	-10729	-19811	-99	-3075	9822	-31596	-110	-28	-99	-70	-188	-18525	10432	-16796	-130	-15495	13486	-5348	-115	-17217	12887	-24361	-68	-60	-108	38	-152	16	33	-75	-23	-58	82	-29	0
0.678333	-191	423	-5502	-20900	-91	-25635	-5769	-26408	-96	-24384	-8708	-22608	-87	-24600	-10403	-19782	-99	-2980	10033	-31445	-109	-21	-99	-72	-185	-18626	10132	-16870	-146	-15674	13275	-5197	-115	-17331	12652	-24549	-64	-59	-107	39	-151	19	29	-77	-22	-57	81	-30	0
0.679167	-190	295	-5112	-20460	-80	-25090	-5194	-26315	-88	-23739	-8390	-22782	-87	-24109	-10204	-19721	-97	-2924	10120	-31273	-111	-23	-98	-69	-197	-18763	9894	-16949	-152	-15866	13122	-5116	-109	-17434	12430	-24701	-63	-62	-108	41	-149	17	34	-76	-16	-55	84	-28	1
0.680000	-181	87	-5044	-20076	-77	-24513	-4706	-26186	-92	-23108	-8197	-22967	-102	-23625	-10129	-19622	-66	-2884	10098	-31068	-107	-19	-96	-68	-210	-18938	9729	-17035	-185	-16085	13030	-5108	-102	-17520	12273	-24861	-67	-58	-105	42	-151	19	34	-76	-26	-57	80	-31	0
0.680833	-178	-173	-5283	-19728	-79	-23925	-4316	-26028	-101	-22505	-8135	-23168	-125	-23164	-10164	-19494	-22	-2867	9954	-30848	-109	-22	-97	-70	-183	-19158	9631	-17123	-191	-16326	12997	-5171	-75	-17612	12176	-24977	-67	-58	-104	41	-150	18	32	-75	-13	-53	85	-29	-1
0.681667	-152	-477	-5800	-19410	-82	-23340	-4024	-25855	-91	-21941	-8198	-23362	-135	-22734	-10330	-19331	-47	-2858	9708	-30597	-110	-22	-100	-70	-151	-19415	9589	-17216	-179	-16594	13015	-5303	-72	-17682	12138	-25065	-66	-61	-107	37	-154	17	32	-78	-27	-60	79	-34	-3
0.682500	-143	-806	-6596	-19136	-80	-22779	-3835	-25676	-84	-21442	-8375	-23548	-159	-22349	-10575	-19134	-96	-2854	9371	-30331	-111	-19	-102	-72	-137	-19702	9648	-17305	-163	-16880	13086	-5496	-82	-17775	12165	-25123	-65	-59	-108	37	-153	22	33	-73	-22	-55	79	-31	-1
0.683333	-154	-1147	-7586	-18914	-73	-22244	-3743	-25496	-86	-21019	-8652	-23724	-151	-22015	-10895	-18908	-119	-2842	8966	-30042	-110	-22	-101	-69	-145	-20014	9760	-17400	-159	-17194	13197	-5743	-84	-17847	12268	-25150	-66	-61	-110	37	-152	18	33	-78	-24	-58	76	-30	0
0.684167	-156	-1495	-8743	-18738	-68	-21759	-3754	-25326	-86	-20676	-9018	-23871	-158	-21734	-11279	-18653	-111	-2816	8511	-29742	-108	-8	-100	-72	-133	-20345	9947	-17492	-160	-17523	13348	-6039	-63	-17918	12437	-25153	-74	-61	-116	38	-152	18	35	-77	-24	-59	76	-35	0
0.685000	-134	-1836	-9957	-18660	-77	-21332	-3855	-25187	-92	-20428	-9455	-23994	-161	-21520	-11707	-18376	-112	-2794	8033	-29437	-95	-23	-100	-74	-108	-20681	10188	-17584	-171	-17867	13530	-6363	-45	-17975	12675	-25129	-66	-60	-107	37	-158	16	30	-78	-19	-59	81	-31	-4
0.685833	-90	-2165	-11255	-18686	-72	-20971	-4039	-25046	-92	-20269	-9922	-24083	-179	-21365	-12158	-18082	-115	-2750	7544	-29136	-108	-21	-99	-68	-138	-21015	10496	-17679	-185	-18220	13745	-6714	-55	-18026	12974	-25085	-64	-58	-105	42	-150	20	36	-73	-19	-56	78	-30	-1
0.686667	-70	-2463	-12487	-18837	-74	-20681	-4290	-24937	-87	-20202	-10462	-24139	-183	-21274	-12614	-17773	-95	-2685	7084	-28837	-103	-19	-98	-67	-173	-21343	10844	-17770	-186	-18573	13979	-7074	-62	-18059	13327	-25033	-46	-58	-102	43	-147	19	36	-70	-19	-56	86	-28	1
0.687500	-131	-2753	-13631	-19130	-82	-20462	-4612	-24851	-85	-20217	-10992	-24151	-198	-21244	-13066	-17461	-99	-2608	6647	-28554	-105	-18	-98	-64	-165	-21641	11264	-17866	-170	-18923	14235	-7434	-70	-18090	13716	-24969	-59	-57	-101	41	-148	21	39	-72	-18	-57	84	-27	0
0.688333	-114	-3014	-14633	-19581	-88	-20320	-4983	-24794	-116	-20313	-11515	-24123	-216	-21270	-13495	-17150	-93	-2509	6254	-28291	-105	-21	-97	-66	-152	-21913	11712	-17964	-160	-19257	14509	-7776	-93	-18106	14143	-24897	-63	-56	-102	42	-153	20	37	-70	-23	-55	82	-27	-1
0.689167	-110	-3249	-15451	-20201	-94	-20248	-5386	-24758	-119	-20460	-12012	-24082	-241	-21349	-13890	-16844	-47	-2401	5912	-28052	-107	-22	-95	-69	-165	-22145	12195	-18055	-163	-19572	14797	-8102	-101	-18118	14589	-24859	-64	-60	-104	29	-150	20	34	-75	-22	-57	82	-28	-1
0.690000	-112	-3456	-16056	-20977	-88	-20238	-5815	-24743	-122	-20667	-12468	-23948	-257	-21467	-14243	-16547	-40	-2277	5630	-27835	-115	-27	-100	-74	-180	-22329	12707	-18150	-193	-19840	15109	-8388	-109	-18118	15034	-24826	-67	-61	-109	38	-155	13	29	-77	-25	-61	78	-32	-3
0.690833	-121	-3632	-16423	-21908	-100	-20286	-6254	-24737	-121	-20916	-12875	-23801	-266	-21612	-14546	-16263	-46	-2137	5413	-27645	-110	-25	-97	-68	-186	-22452	13248	-18241	-207	-20105	15443	-8631	-115	-18112	15473	-24806	-65	-59	-105	43	-158	19	33	-73	-23	-56	84	-31	-7
0.691667	-122	-3774	-16548	-22959	-101	-20375	-6692	-24736	-125	-21150	-13214	-23616	-264	-21777	-14785	-15989	-65	-1987	5252	-27481	-107	-24	-99	-73	-180	-22528	13808	-18329	-206	-20314	15799	-8828	-107	-18108	15895	-24815	-68	-59	-108	39	-155	17	33	-75	-22	-58	82	-28	0
0.692500	-143	-3884	-16442	-24118	-90	-20507	-7127	-24735	-137	-21400	-13488	-23399	-255	-21952	-14968	-15738	-91	-1829	5143	-27341	-103	-23	-97	-67	-162	-22540	14382	-18413	-207	-20476	16179	-8968	-121	-18103	16282	-24853	-64	-23	-105	42	-152	18	38	-75	-19	-56	82	-4	-3
0.693333	-164	-3963	-16130	-25350	-79	-20693	-7549	-24727	-133	-21632	-13692	-23150	-263	-22125	-15088	-15500	-108	-1664	5067	-27226	-109	-24	-97	-67	-148	-22500	14968	-18496	-193	-20587	16589	-9056	-172	-18103	16629	-24926	-64	-59	-104	42	-153	21	34	-73	-21	-56	85	-28	0
0.694167	-183	-4002	-15621	-26608	-78	-20847	-7949	-24714	-127	-21838	-13847	-22885	-263	-22294	-15158	-15284	-96	-1496	5032	-27125	-107	-34	-98	-66	-138	-22412	15546	-18567	-227	-20659	17017	-9095	-176	-18117	16928	-25033	-63	-57	-103	44	-148	22	34	-73	-1	-56	84	-27	3
0.695000	-182	-4013	-14969	-27835	-84	-21037	-8317	-24681	-139	-22007	-13897	-22597	-264	-22436	-15167	-15086	-101	-1334	5016	-27045	-104	-22	-97	-66	-119	-22281	16117	-18635	-247	-20681	17477	-9091	-200	-18154	17167	-25172	-66	-57	-105	43	-149	22	38	-72	-24	-56	86	-25	3
0.695833	-178	-3989	-14219	-28973	-84	-21220	-8657	-24631	-133	-22129	-13913	-22303	-262	-22561	-15134	-14906	-108	-1171	5011	-26975	-105	-21	-96	-66	-132	-22117	16665	-18695	-247	-20667	17957	-9048	-200	-18216	17343	-25342	-56	-57	-103	40	-151	20	35	-74	-22	-58	82	-26	-1
0.696667	-187	-3937	-13408	-29982	-84	-21406	-8960	-24554	-121	-22203	-13878	-21998	-248	-22655	-15060	-14739	-121	-1023	4999	-26911	-111	-24	-99	-68	-147	-21930	17189	-18743	-212	-20619	18455	-8974	-181	-18306	17475	-25552	-68	-59	-110	42	-152	20	33	-74	-21	-59	80	-31	-1
0.697500	-197	-3852	-12584	-30802	-79	-21578	-9224	-24451	-111	-22225	-13800	-21692	-237	-22716	-14956	-14586	-108	-867	4986	-26850	-110	-21	-100	-70	-134	-21732	17677	-18781	-182	-20541	18965	-8878	-154	-18426	17512	-25780	-62	-58	-109	41	-152	19	34	-74	-22	-59	79	-29	3
0.698333	-197	-3742	-11786	-31419	-76	-21727	-9443	-24314	-110	-22189	-13692	-21388	-233	-22740	-14824	-14439	-59	-756	4955	-26774	-109	-24	-103	-52	-138	-21535	18121	-18803	-171	-20444	19487	-8780	-162	-18582	17512	-26034	-67	-62	-110	40	-152	16	32	-77	-21	-59	78	-31	0
0.699167	-210	-3598	-11042	-31742	-75	-21855	-9619	-24136	-114	-22106	-13560	-21086	-240	-22730	-14674	-14297	-59	-642	4911	-26689	-108	-22	-100	-68	-162	-21347	18503	-18812	-165	-20338	20009	-8672	-184	-18777	17459	-26295	-61	-65	-107	42	-151	4	35	-76	-22	-61	80	-29	1
0.700000	-221	-3435	-10385	-31806	-80	-21958	-9741	-23943	-121	-21974	-13416	-20788	-247	-22687	-14526	-14161	-61	-545	4849	-26598	-109	-23	-101	-68	-195	-21184	18829	-18804	-170	-20234	20525	-8586	-217	-19007	17364	-26571	-64	-63	-107	41	-152	20	35	-74	-18	-56	82	-30	0
0.700833	-215	-3252	-9839	-31558	-76	-22029	-9818	-23708	-118	-21808	-13266	-20506	-249	-22614	-14365	-14041	-68	-466	4771	-26483	-104	-18	-97	-67	-231	-21068	19087	-18784	-194	-20141	21026	-8519	-182	-19266	17231	-26843	-63	-59	-104	47	-149	19	34	-76	-22	-58	85	-28	2
0.701667	-197	-3063	-9408	-31010	-69	-22070	-9845	-23451	-122	-21584	-13112	-20230	-240	-22517	-14213	-13907	-64	-414	4683	-26358	-105	-21	-97	-67	-238	-20990	19273	-18752	-204	-20068	21493	-8488	-135	-19562	17061	-27118	-64	-58	-103	42	-149	19	35	-75	-21	-53	82	-30	1
0.702500	-191	-2864	-9092	-30162	-69	-22091	-9828	-23164	-130	-21395	-12964	-19975	-257	-22406	-14064	-13784	-52	-384	4583	-26208	-108	-21	-99	-66	-215	-20973	19375	-18711	-199	-20022	21916	-8506	-84	-19886	16878	-27365	-65	-57	-105	42	-149	18	35	-81	-22	-53	82	-28	0
0.703333	-219	-2667	-8884	-29024	-75	-22073	-9759	-22853	-126	-21172	-12816	-19724	-236	-22280	-13925	-13671	-47	-377	4480	-26050	-107	-22	-100	-67	-215	-21018	19404	-18657	-173	-20014	22283	-8572	-55	-20231	16677	-27601	-65	-59	-105	43	-151	18	32	-75	-23	-55	82	-30	0
0.704167	-190	-2470	-8758	-27619	-76	-22023	-9645	-22528	-125	-20938	-12676	-19489	-228	-22145	-13792	-13561	-40	-414	4382	-25864	-105	-25	-102	-67	-232	-21132	19358	-18597	-135	-20048	22588	-8695	-43	-20606	16470	-27816	-64	-57	-109	41	-153	17	34	-77	-22	-57	81	-31	0
0.705000	-143	-2282	-8696	-25984	-83	-21942	-9484	-22186	-114	-20707	-12533	-19264	-233	-22009	-13666	-13460	-84	-438	4301	-25667	-104	-24	-102	-68	-239	-21316	19238	-18534	-80	-20134	22824	-8877	-55	-20987	16266	-27980	-67	-61	-105	41	-151	18	32	-76	-25	-55	79	-32	0
0.705833	-87	-2102	-8672	-24180	-77	-21833	-9281	-21835	-127	-20488	-12385	-19047	-227	-21871	-13538	-13367	-44	-499	4248	-25451	-101	-24	-101	-67	-212	-21569	19051	-18471	-56	-20265	22984	-9122	-49	-21372	16073	-28109	-64	-57	-108	40	-150	26	35	-76	-19	-55	81	-30	0
0.706667	-91	-1936	-8654	-22265	-73	-21688	-9031	-21474	-124	-20278	-12224	-18839	-229	-21741	-13409	-13288	-11	-584	4211	-25228	-108	-25	-100	-69	-121	-21886	18802	-18406	-47	-20444	23058	-9427	-32	-21751	15876	-28201	-66	-57	-105	42	-148	17	34	-78	-16	-53	81	-29	-1
0.707500	-115	-1779	-8609	-20302	-74	-21516	-8757	-21112	-115	-20090	-12057	-18641	-248	-21618	-13273	-13220	-17	-690	4216	-24988	-104	-17	-97	-67	-40	-22262	18504	-18357	-47	-20672	23047	-9794	-26	-22121	15703	-28240	-62	-42	-107	44	-149	21	33	-60	-17	-52	81	-17	4
0.708333	-98	-1636	-8518	-18372	-75	-21308	-8440	-20750	-114	-19911	-11867	-18446	-250	-21494	-13115	-13166	-11	-823	4254	-24744	-105	-21	-99	-67	-19	-22683	18169	-18310	-81	-20941	22956	-10220	4	-22474	15534	-28233	-62	-55	-102	42	-150	21	32	-74	-18	-53	81	-36	-1
0.709167	-83	-1492	-8349	-16462	-81	-21077	-8099	-20402	-124	-19755	-11660	-18270	-231	-21382	-12941	-13124	-30	-975	4340	-24488	-105	-24	-98	-69	-60	-23142	17806	-18289	-107	-21256	22781	-10707	42	-22804	15375	-28170	-64	-59	-108	39	-156	17	32	-77	-22	-53	82	-30	-4
0.710000	-90	-1351	-8095	-14702	-82	-20814	-7739	-20053	-113	-19607	-11428	-18082	-234	-21274	-12737	-13095	22	-1147	4463	-24221	-107	-24	-100	-64	-75	-23615	17424	-18279	-137	-21601	22536	-11247	109	-23109	15242	-28052	-66	-57	-107	38	-152	17	33	-78	-21	-55	81	-32	-1
0.710833	-93	-1201	-7737	-13193	-78	-20531	-7364	-19717	-102	-19478	-11171	-17904	-230	-21161	-12493	-13069	1	-1332	4627	-23945	-108	-24	-100	-68	-22	-24088	17038	-18287	-167	-21963	22230	-11832	105	-23370	15115	-27879	-64	-57	-105	42	-153	15	32	-80	-19	-57	84	-31	-3
0.711667	-143	-1039	-7279	-11909	-80	-20227	-6985	-19401	-112	-19331	-10886	-17733	-234	-21047	-12209	-13052	-40	-1533	4834	-23658	-107	-24	-97	-61	67	-24553	16656	-18316	-158	-22374	21877	-12461	95	-23598	14992	-27656	-65	-58	-108	40	-153	13	33	-74	-21	-57	82	-31	-4
0.712500	-197	-859	-6724	-10911	-81	-19903	-6593	-19093	-111	-19192	-10579	-17565	-229	-20921	-11880	-13035	-99	-1747	5072	-23355	-107	-23	-100	-67	61	-24984	16288	-18363	-155	-22735	21483	-13123	107	-23776	14880	-27374	-62	-59	-104	41	-153	15	35	-76	-19	-57	84	-34	0
0.713333	-206	-653	-6088	-10218	-74	-19554	-6207	-18800	-87	-19046	-10252	-17403	-215	-20781	-11507	-13016	-118	-1969	5344	-23034	-104	-22	-114	-68	6	-25368	15955	-18426	-202	-23117	21069	-13815	99	-23909	14765	-27040	-63	-58	-108	42	-148	17	36	-76	-19	-53	85	-26	0
0.714167	-196	-424	-5381	-9860	-73	-19210	-5826	-18530	-79	-18892	-9936	-17246	-207	-20625	-11091	-12990	-128	-2202	5637	-22699	-104	-24	-98	-68	-63	-25694	15646	-18510	-229	-23483	20649	-14537	75	-24003	14647	-26660	-61	-57	-108	40	-130	17	35	-76	-18	-55	84	-28	0
0.715000	-174	-164	-4634	-9824	-78	-18851	-5457	-18273	-78	-18721	-9565	-17101	-211	-20447	-10636	-12952	-143	-2443	5936	-22344	-107	-23	-98	-67	-127	-25945	15376	-18605	-229	-23826	20220	-15285	33	-24053	14525	-26239	-64	-59	-109	42	-150	11	33	-79	-22	-59	80	-32	-4
0.715833	-153	115	-3883	-10142	-82	-18495	-5108	-18042	-83	-18536	-9215	-16960	-211	-20238	-10142	-12899	-152	-2685	6248	-21962	-110	-25	-101	-72	-128	-26124	15147	-18705	-213	-24132	19818	-16043	35	-24058	14397	-25779	-58	-61	-109	36	-153	16	28	-78	-23	-57	81	-30	-4
0.716667	-153	420	-3152	-10749	-79	-18136	-4775	-17821	-81	-18325	-8867	-16827	-198	-20006	-9629	-12828	-152	-2926	6555	-21556	-111	-28	-101	-72	-124	-26215	14957	-18815	-183	-24391	19444	-16814	12	-24030	14259	-25282	-65	-61	-110	38	-151	13	29	-80	-23	-60	77	-33	0
0.717500	-169	740	-2480	-11629	-87	-17785	-4462	-17616	-88	-18095	-8530	-16702	-197	-19741	-9095	-12717	-150	-3160	6849	-21117	-107	-26	-104	-70	-144	-26217	14810	-18912	-161	-24594	19107	-17588	-19	-23962	14111	-24754	-67	-59	-112	36	-151	15	21	-79	-23	-58	84	-31	-3
0.718333	-221	1061	-1891	-12751	-75	-17436	-4165	-17426	-88	-17841	-8208	-16585	-199	-19451	-8556	-12608	-146	-3384	7125	-20639	-107	-23	-99	-68	-135	-26130	14706	-19004	-143	-24730	18815	-18356	-27	-23864	13942	-24199	-62	-58	-108	39	-150	15	33	-78	-21	-55	80	-31	1
0.719167	-273	1371	-1410	-14071	-72	-17107	-3892	-17256	-80	-17571	-7912	-16482	-181	-19131	-8018	-12461	-130	-3604	7374	-20135	-105	-25	-100	-66	-110	-25966	14635	-19083	-129	-24801	18577	-19135	-45	-23746	13759	-23631	-66	-61	-107	40	-151	18	35	-76	-18	-57	84	-31	1
0.720000	-264	1666	-1066	-15525	-72	-16783	-3642	-17101	-82	-17283	-7640	-16388	-174	-18785	-7508	-12289	-98	-3804	7587	-19613	-103	-21	-98	-69	-122	-25733	14590	-19141	-160	-24807	18380	-19902	-60	-23602	13557	-23051	-63	-59	-107	42	-149	18	33	-76	-21	-59	80	-9	1
0.720833	-228	1922	-874	-17065	-78	-16482	-3415	-16956	-88	-16982	-7397	-16304	-172	-18415	-7026	-12097	-92	-3989	7758	-19045	-105	-21	-99	-64	-177	-25419	14569	-19185	-211	-24733	18241	-20654	-94	-23444	13334	-22467	-62	-51	-107	43	-153	42	35	-74	-18	-52	86	-28	-4
0.721667	-207	2122	-840	-18633	-90	-16198	-3201	-16832	-96	-16674	-7177	-16235	-172	-18033	-6586	-11896	-79	-4154	7883	-18472	-104	-23	-97	-85	-206	-25064	14559	-19203	-215	-24593	18138	-21383	-121	-23275	13097	-21888	-67	-59	-107	43	-153	20	34	-76	-24	-58	74	-28	-1
0.722500	-202	2255	-966	-20175	-67	-15935	-3008	-16718	-90	-16364	-7010	-16171	-167	-17635	-6201	-11695	-62	-4298	7952	-17891	-104	-24	-98	-70	-224	-24670	14556	-19198	-197	-24379	18076	-22084	-111	-23099	12834	-21314	-64	-62	-108	40	-153	18	11	-77	-23	-55	84	-30	-4
0.723333	-212	2308	-1246	-21642	-43	-15683	-2823	-16614	-82	-16056	-6818	-16112	-170	-17232	-5884	-11496	-56	-4417	7974	-17283	-111	-21	-101	-69	-240	-24254	14548	-19175	-197	-24102	18038	-22747	-100	-22911	12550	-20751	-68	-61	-110	40	-160	15	27	-80	-27	-60	71	-35	-9
0.724167	-211	2260	-1669	-22991	-70	-15449	-2651	-16529	-87	-15756	-6664	-16058	-161	-16807	-5627	-11307	-41	-4512	7944	-16684	-109	-22	-102	-70	-259	-23817	14535	-19123	-176	-23767	18024	-23378	-145	-22709	12252	-20208	-70	-64	-110	38	-158	16	49	-77	-24	-59	81	-30	-1
0.725000	-202	2119	-2210	-24171	-58	-15222	-2477	-16439	-92	-15459	-6525	-16001	-163	-16403	-5450	-11137	-31	-4576	7860	-16098	-109	-19	-103	-70	-293	-23382	14500	-19057	-176	-23384	18014	-23960	-172	-22500	11937	-19679	-67	-63	-110	38	-156	16	34	-82	-27	-59	81	-32	-6
0.725833	-196	1869	-2842	-25158	-61	-15008	-2312	-16358	-87	-15163	-6386	-15939	-174	-15987	-5339	-10996	-29	-4612	7728	-15535	-108	-23	-100	-69	-320	-22945	14444	-18976	-182	-22947	18003	-24501	-177	-22280	11611	-19179	-66	-56	-108	40	-155	20	33	-76	-23	-57	84	-30	-3
0.726667	-186	1516	-3534	-25926	-61	-14796	-2142	-16288	-80	-14899	-6245	-15873	-170	-15577	-5298	-10902	-30	-4620	7553	-14999	-104	-16	-98	-68	-302	-22524	14360	-18886	-158	-22483	17982	-24944	-198	-22046	11275	-18701	-60	-56	-108	42	-148	20	34	-76	-19	-55	82	-28	3
0.727500	-187	1050	-4272	-26467	-56	-14589	-1973	-16220	-72	-14643	-6099	-15798	-160	-15175	-5324	-10875	-39	-4607	7331	-14508	-104	-16	-98	-66	-271	-22122	14244	-18799	-94	-22003	17931	-25334	-203	-21804	10928	-18264	-62	-60	-102	42	-147	20	33	-74	-13	-57	85	-27	0
0.728333	-173	491	-5013	-26768	-62	-14386	-1804	-16153	-82	-14404	-5943	-15712	-153	-14784	-5405	-10849	-36	-4570	7072	-14060	-107	-12	-99	-66	-250	-21748	14089	-18720	-43	-21512	17845	-25655	-189	-21545	10578	-17844	-62	-59	-105	41	-151	19	34	-75	-44	-53	82	-28	1
0.729167	-159	-159	-5732	-26835	-70	-14178	-1630	-16095	-91	-14176	-5768	-15609	-145	-14407	-5524	-10897	-41	-4514	6782	-13662	-104	-19	-98	-67	-220	-21394	13904	-18649	-76	-21022	17730	-25906	-152	-21271	10227	-17461	-62	-58	-103	42	-149	20	36	-73	-19	-55	81	-29	0
0.730000	-153	-876	-6400	-26672	-61	-13962	-1457	-16033	-86	-13961	-5581	-15496	-150	-14035	-5666	-10993	-45	-4441	6476	-13321	-105	-19	-102	-68	-231	-21062	13683	-18600	-150	-20535	17565	-26072	-141	-20981	9887	-17117	-63	-61	-103	41	-151	18	30	-75	-17	-56	85	-28	0
0.730833	-161	-1647	-6993	-26296	-58	-13741	-1283	-15971	-87	-13751	-5372	-15360	-144	-13685	-5820	-11134	-53	-4359	6151	-13038	-102	-21	-100	-69	-283	-20742	13433	-18576	-218	-20068	17348	-26158	-182	-20673	9552	-16800	-61	-61	-104	41	-153	21	34	-76	-19	-56	85	-30	0
0.731667	-169	-2436	-7489	-25737	-69	-13511	-1108	-15904	-95	-13547	-5150	-15209	-141	-13336	-5966	-11308	-64	-4269	5825	-12830	-108	-21	-101	-72	-338	-20437	13156	-18577	-235	-19629	17076	-26167	-200	-20354	9242	-16518	-66	-60	-107	37	-155	12	29	-75	-24	-61	77	-30	-1
0.732500	-165	-3240	-7879	-25018	-66	-13273	-945	-15836	-95	-13337	-4907	-15038	-153	-13004	-6077	-11510	-56	-4175	5507	-12643	-103	-19	-102	-68	-327	-20128	12866	-18609	-195	-19218	16769	-26098	-184	-20014	8961	-16267	-33	-59	-107	39	-149	18	30	-74	-19	-58	82	-29	1
0.733333	-159	-4023	-8147	-24151	-61	-13017	-780	-15754	-92	-13124	-4654	-14847	-162	-12681	-6155	-11722	-61	-4076	5208	-12516	-105	-19	-101	-70	-318	-19815	12559	-18668	-210	-18843	16442	-25951	-125	-19656	8692	-16040	-58	-57	-104	41	-150	17	34	-73	-7	-59	84	-28	0
0.734167	-134	-4778	-8301	-23178	-63	-12756	-626	-15668	-84	-12904	-4393	-14638	-164	-12371	-6178	-11945	-68	-3983	4916	-12433	-103	-19	-100	-69	-304	-19490	12248	-18763	-217	-18507	16006	-25737	-83	-19286	8460	-15827	-63	-53	-103	41	-149	20	39	-70	-19	-57	85	-29	0
0.735000	-110	-5471	-8333	-22137	-61	-12486	-483	-15571	-80	-12666	-4135	-14415	-176	-12072	-6142	-12155	-73	-3893	4659	-12366	-102	-19	-98	-68	-239	-19152	11934	-18881	-184	-18205	15564	-25462	-79	-18904	8255	-15673	-60	-56	-107	40	-148	19	35	-72	-19	-58	79	-28	1
0.735833	-116	-6099	-8240	-21063	-59	-12212	-349	-15468	-62	-12422	-3890	-14186	-173	-11789	-6020	-12356	-73	-3813	4435	-12355	-102	-18	-99	-68	-167	-18789	11618	-19028	-129	-17941	15090	-25142	-47	-18514	8082	-15530	-62	-53	-107	39	-153	16	36	-74	-22	-60	79	-29	-5
0.736667	-149	-6636	-8071	-19987	-67	-11936	-246	-15361	-72	-12158	-3659	-13952	-167	-11517	-5883	-12527	-59	-3741	4248	-12346	-105	-24	-101	-70	-67	-18392	11312	-19196	-93	-17710	14603	-24791	-9	-18118	7934	-15415	-62	-61	-109	36	-151	12	34	-76	-19	-59	80	-30	0
0.737500	-170	-7072	-7792	-18935	-68	-11659	-145	-15238	-83	-11872	-3450	-13710	-178	-11261	-5661	-12663	-57	-3676	4108	-12339	-101	-24	-99	-69	55	-17969	11025	-19373	-109	-17508	14099	-24380	-13	-17713	7824	-15319	-64	-61	-107	37	-153	16	36	-76	-25	-60	82	-32	-4
0.738333	-189	-7425	-7439	-17928	-79	-11385	-62	-15106	-87	-11588	-3269	-13472	-184	-11018	-5391	-12756	-63	-3616	4012	-12329	-104	-18	-100	-65	67	-17509	10758	-19558	-122	-17332	13600	-23964	-19	-17296	7735	-15241	-61	-59	-107	38	-153	17	37	-75	-19	-60	82	-32	-3
0.739167	-196	-7625	-7022	-16992	-63	-11117	7	-14969	-93	-11286	-3126	-13240	-186	-10804	-5090	-12806	-65	-3558	3961	-12307	-107	-22	-101	-68	-22	-17027	10508	-19742	-131	-17173	13106	-23542	-21	-16877	7658	-15192	-66	-57	-104	38	-153	16	34	-76	-19	-57	80	-31	0
0.740000	-166	-7747	-6562	-16150	-80	-10858	64	-14823	-91	-10976	-3025	-13026	-199	-10587	-4764	-12771	-59	-3505	3950	-12276	-104	-25	-102	-69	-105	-16506	10276	-19921	-130	-17024	12623	-23126	-29	-16450	7604	-15149	-64	-60	-111	34	-154	16	33	-80	-11	-64	79	-33	0
0.740833	-143	-7751	-6079	-15411	-82	-10613	112	-14669	-88	-10666	-2967	-12823	-195	-10398	-4434	-12773	-63	-3445	3985	-12222	-104	-22	-98	-66	-164	-15965	10070	-20085	-121	-16879	12164	-22726	-28	-16016	7562	-15123	-63	-57	-105	42	-152	8	32	-75	-18	-59	82	-31	0
0.741667	-168	-7662	-5588	-14779	-83	-10383	149	-14510	-86	-10344	-2953	-12638	-187	-10219	-4114	-12694	-67	-3375	4053	-12169	-109	-24	-100	-88	-185	-15408	9881	-20231	-122	-16737	11733	-22356	-14	-15579	7520	-15115	-64	-60	-104	39	-155	16	32	-76	-21	-60	81	-31	-4
0.742500	-207	-7501	-5104	-14260	-81	-10158	177	-14346	-91	-10034	-2988	-12482	-205	-10058	-3832	-12584	-76	-3305	4149	-12105	-104	-19	-99	-67	-153	-14844	9703	-20355	-147	-16591	11340	-22025	17	-15131	7484	-15113	-64	-64	-107	39	-154	18	34	-78	-26	-61	78	-30	-3
0.743333	-215	-7265	-4645	-13849	-74	-9962	195	-14182	-116	-9726	-3064	-12339	-212	-9909	-3596	-12447	-70	-3204	4271	-12050	-109	-23	-102	-68	-145	-14272	9545	-20447	-142	-16437	10982	-21746	2	-14671	7442	-15122	-66	-61	-107	40	-153	16	32	-79	-21	-58	81	-30	0
0.744167	-190	-6973	-4210	-13534	-75	-9770	206	-14014	-130	-9405	-3184	-12228	-216	-9779	-3418	-12290	-63	-3079	4409	-12015	-111	-24	-100	-68	-166	-13709	9389	-20517	-121	-16260	10677	-21522	-42	-14194	7393	-15134	-64	-60	-107	41	-155	13	30	-79	-24	-58	80	-31	-3
0.745000	-164	-6640	-3819	-13312	-78	-9589	207	-13852	-117	-9161	-3345	-12139	-219	-9642	-3314	-12127	-81	-2928	4552	-12015	-109	-24	-97	-74	-180	-13156	9242	-20551	-116	-16071	10378	-21357	-48	-13700	7349	-15151	-67	-59	-105	68	-150	21	29	-78	-22	-62	78	-31	0
0.745833	-150	-6278	-3469	-13159	-75	-9419	204	-13685	-113	-8902	-3535	-12070	-207	-9506	-3283	-11957	-84	-2743	4702	-12061	-103	-24	-103	-67	-183	-12626	9094	-20561	-126	-15862	10143	-21257	-57	-13187	7301	-15163	-61	-57	-93	39	-149	17	29	-76	-18	-56	81	-29	1
0.746667	-133	-5909	-3202	-13068	-66	-9250	196	-13521	-105	-8661	-3750	-12020	-200	-9367	-3331	-11790	-83	-2526	4844	-12171	-91	-17	-96	-63	-210	-12114	8947	-20542	-180	-15631	9945	-21223	-101	-12658	7245	-15168	-58	-55	-100	43	-148	22	35	-72	-39	-56	86	-24	0
0.747500	-118	-5539	-2969	-13025	-77	-9090	168	-13362	-103	-8449	-3988	-11992	-205	-9228	-3458	-11639	-79	-2281	4963	-12361	-105	-19	-96	-67	-260	-11645	8785	-20507	-187	-15379	9781	-21259	-118	-12114	7186	-15186	-62	-53	-100	40	-151	19	34	-76	-18	-52	85	-28	-1
0.748333	-132	-5190	-2806	-13010	-76	-8927	137	-13209	-111	-8252	-4235	-11975	-202	-9082	-3655	-11503	-99	-2016	5052	-12646	-109	-23	-98	-68	-279	-11209	8618	-20455	-127	-15108	9649	-21351	-149	-11547	7132	-15164	-65	-58	-105	37	-154	19	33	-62	-24	-58	81	-29	-5
0.749167	-109	-4858	-2704	-13001	-76	-8762	93	-13065	-116	-8085	-4488	-11965	-204	-8920	-3909	-11385	-116	-1711	5118	-13016	-109	-24	-99	-68	-303	-10812	8433	-20393	-103	-14814	9550	-21489	-124	-10950	7089	-15139	-63	-58	-101	42	-151	17	30	-77	-21	-55	85	-28	-1
0.750000	-102	-4560	-2660	-12996	-79	-8586	45	-12916	-98	-7920	-4723	-11961	-201	-8740	-4209	-11289	-113	-1404	5133	-13491	-107	-21	-99	-68	-305	-10454	8242	-20332	-92	-14481	9474	-21676	-112	-10338	7061	-15103	-62	-58	-107	41	-148	19	33	-76	-23	-55	82	-26	0
0.750833	-58	-4292	-2663	-12969	-74	-8405	-15	-12779	-100	-7778	-4949	-11952	-193	-8544	-4534	-11199	-129	-1086	5105	-14052	-108	-22	-99	-69	-283	-10137	8039	-20269	-118	-14127	9429	-21890	-126	-9695	7059	-15041	-62	-55	-104	39	-150	17	30	-76	-22	-52	82	-28	-1
0.751667	-29	-4073	-2721	-12923	-74	-8215	-88	-12641	-111	-7645	-5147	-11938	-176	-8334	-4873	-11128	-148	-782	5021	-14707	-107	-24	-100	-83	-242	-9854	7833	-20220	-126	-13738	9405	-22125	-127	-9041	7080	-14971	-64	-56	-105	43	-153	19	33	-77	-22	-52	80	-28	-5
0.752500	-41	-3890	-2822	-12847	-81	-8040	-170	-12506	-98	-7514	-5320	-11915	-169	-8101	-5198	-11067	-156	-493	4874	-15430	-105	-24	-98	-70	-239	-9610	7602	-20186	-139	-13321	9403	-22370	-113	-8366	7134	-14875	-63	-66	-104	39	-154	17	33	-77	-21	-55	84	-28	1
0.753333	-93	-3744	-2961	-12737	-83	-7803	-258	-12371	-92	-7401	-5457	-11875	-170	-7854	-5500	-11014	-168	-240	4671	-16220	-102	-21	-97	-66	-297	-9388	7379	-20179	-163	-12868	9414	-22585	-115	-7675	7226	-14759	-63	-55	-103	42	-148	21	34	-75	-22	-52	93	-27	-1
0.754167	-120	-3640	-3135	-12596	-81	-7585	-354	-12237	-98	-7284	-5553	-11823	-154	-7591	-5763	-10964	-176	-28	4405	-17039	-105	-23	-97	-68	-299	-9196	7151	-20186	-163	-12380	9445	-22792	-107	-6970	7356	-14628	-62	-52	-103	52	-151	20	36	-72	-17	-52	86	-25	0
0.755000	-112	-3565	-3331	-12423	-78	-7353	-452	-12105	-101	-7162	-5606	-11752	-138	-7320	-5976	-10909	-162	124	4084	-17869	-107	-21	-96	-64	-293	-9021	6927	-20226	-170	-11854	9483	-22951	-126	-6258	7522	-14483	-61	-53	-104	41	-150	22	35	-73	-4	-53	91	-26	2
0.755833	-107	-3527	-3546	-12227	-75	-7122	-552	-11975	-95	-7035	-5620	-11691	-132	-7037	-6116	-10847	-169	206	3706	-18675	-107	-24	-98	-73	-376	-8860	6705	-20297	-169	-11288	9527	-23066	-146	-5548	7723	-14336	-63	-33	-105	38	-153	19	29	-76	-22	-57	82	-28	-3
0.756667	-148	-3515	-3764	-12014	-84	-6883	-651	-11842	-97	-6894	-5589	-11565	-132	-6752	-6193	-10780	-170	213	3282	-19435	-110	-28	-102	-73	-423	-8703	6493	-20393	-167	-10686	9575	-23117	-111	-4852	7953	-14186	-67	-61	-111	34	-155	11	28	-76	-25	-61	77	-24	-8
0.757500	-170	-3521	-3978	-11788	-83	-6640	-748	-11709	-111	-6743	-5518	-11443	-138	-6452	-6190	-10707	-162	142	2830	-20105	-109	-26	-101	-70	-351	-8538	6308	-20526	-105	-10040	9631	-23092	-60	-4154	8221	-14036	-65	-60	-110	35	-154	17	30	-76	-21	-56	81	-31	-1
0.758333	-120	-3542	-4178	-11550	-72	-6383	-826	-11564	-110	-6568	-5400	-11308	-146	-6156	-6116	-10587	-152	-22	2358	-20663	-107	-25	-101	-69	-298	-8355	6140	-20680	-52	-9363	9677	-22992	-17	-3477	8500	-13910	-65	-59	-110	37	-153	18	34	-78	-24	-57	79	-30	-1
0.759167	-117	-3570	-4356	-11321	-85	-6133	-903	-11425	-87	-6379	-5258	-11167	-134	-5856	-5975	-10468	-153	-246	1872	-21096	-110	-26	-100	-70	-294	-8157	5992	-20850	-21	-8667	9716	-22812	32	-2820	8793	-13797	-66	-60	-109	37	-153	16	30	-76	-22	-55	80	-30	0
0.760000	-134	-3603	-4506	-11093	-76	-5875	-961	-11279	-81	-6166	-5086	-11018	-138	-5557	-5776	-10335	-143	-565	1368	-21363	-109	-24	-102	-70	-246	-7934	5866	-21038	-6	-7900	9734	-22534	62	-2185	9086	-13718	-62	-56	-105	40	-150	18	32	-78	-19	-56	80	-30	0
0.760833	-181	-3639	-4625	-10887	-67	-5615	-986	-11134	-96	-5935	-4890	-10867	-132	-5253	-5511	-10189	-126	-957	923	-21457	-108	-22	-99	-66	-193	-7680	5763	-21231	-56	-7144	9735	-22176	60	-1584	9369	-13648	-61	-57	-94	41	-149	18	35	-75	-21	-52	84	-28	3
0.761667	-222	-3674	-4698	-10695	-58	-5360	-1034	-10990	-86	-5683	-4678	-10720	-128	-4957	-5217	-10033	-109	-1414	491	-21366	-104	-22	-100	-67	-135	-7389	5687	-21434	-122	-6336	9706	-21736	54	-1009	9633	-13662	-63	-57	-108	42	-152	18	30	-73	-23	-56	76	-30	0
0.762500	-220	-3710	-4728	-10535	-80	-5097	-1047	-10840	-61	-5410	-4453	-10568	-132	-4656	-4890	-9874	-101	-1924	110	-21090	-105	-21	-98	-66	-96	-7063	5628	-21625	-133	-5533	9648	-21219	49	-486	9864	-13701	-64	-72	-107	41	-151	16	34	-77	-22	-53	79	-30	0
0.763333	-193	-3731	-4702	-10391	-65	-4829	-1041	-10699	-63	-5116	-4227	-10455	-132	-4362	-4558	-9714	-73	-2466	-237	-20620	-109	-23	-99	-68	-79	-6695	5593	-21795	-174	-4735	9549	-20626	50	32	10061	-13784	-65	-58	-105	40	-152	8	32	-77	-26	-56	80	-31	-6
0.764167	-169	-3745	-4626	-10274	-63	-4562	-1018	-10553	-72	-4807	-4003	-10336	-134	-4064	-4224	-9564	-64	-3039	-455	-19975	-110	-24	-101	-70	-73	-6291	5575	-21963	-229	-3949	9406	-19968	69	510	10216	-13913	-69	-56	-103	39	-155	17	30	-78	-23	-53	79	-30	-1
0.765000	-152	-3747	-4496	-10173	-62	-4292	-977	-10414	-61	-4482	-3790	-10242	-145	-3766	-3898	-9419	-67	-3615	-613	-19166	-109	-28	-102	-73	-133	-5854	5561	-22098	-299	-3184	9210	-19250	50	960	10298	-14092	-70	-61	-113	33	-155	12	27	-84	-26	-58	76	-32	-5
0.765833	-145	-3735	-4312	-10090	-73	-4014	-924	-10273	-56	-4141	-3579	-10158	-156	-3457	-3589	-9284	-43	-4178	-679	-18214	-107	-24	-103	-69	-167	-5369	5565	-22189	-326	-2444	8969	-18476	29	1394	10341	-14300	-63	-57	-108	34	-149	20	33	-76	-21	-55	80	-29	1
0.766667	-133	-3700	-4070	-10014	-62	-3724	-850	-10126	-60	-3786	-3384	-10092	-158	-3142	-3307	-9164	-28	-4691	-642	-17138	-103	-22	-101	-68	-165	-4854	5564	-22239	-252	-1748	8675	-17666	42	1809	10323	-14536	-60	-55	-102	43	-149	17	33	-77	-17	-49	85	-27	2
0.767500	-132	-3659	-3788	-9947	-43	-3432	-772	-9987	-55	-3419	-3207	-10034	-162	-2829	-3065	-9070	-28	-5202	-526	-15972	-101	-19	-98	-66	-180	-4314	5564	-22242	-169	-1108	8332	-16827	72	2209	10242	-14803	-58	-55	-102	32	-149	17	32	-76	-17	-53	82	-28	0
0.768333	-132	-3595	-3462	-9884	-52	-3139	-682	-9850	-61	-3059	-3048	-10017	-181	-2512	-2861	-8994	-21	-5638	-315	-14740	-102	-16	-98	-68	-196	-3751	5552	-22194	-172	-531	7942	-15972	51	2605	10112	-15077	-61	-59	-103	39	-151	17	34	-77	-19	-57	84	-30	1
0.769167	-135	-3515	-3105	-9817	-63	-2842	-591	-9712	-36	-2695	-2909	-10008	-198	-2194	-2698	-8948	-11	-6016	-27	-13466	-104	-19	-99	-73	-199	-3167	5532	-22092	-230	-40	7508	-15104	40	2998	9926	-15358	-64	-56	-101	40	-149	17	34	-77	-21	-55	84	-29	-1
0.770000	-138	-3418	-2716	-9746	-57	-2545	-505	-9574	-48	-2321	-2796	-10007	-206	-1877	-2575	-8917	-4	-6308	325	-12193	-104	-22	-98	-67	-176	-2580	5489	-21933	-240	420	7035	-14230	30	3398	9702	-15627	-65	-40	-101	42	-153	15	40	-77	-19	-55	84	-30	1
0.770833	-138	-3301	-2311	-9666	-58	-2268	-419	-9437	-53	-1988	-2697	-10020	-211	-1562	-2482	-8914	-9	-6518	719	-10896	-102	-21	-97	-65	-173	-1984	5432	-21715	-225	793	6534	-13361	-11	3800	9438	-15872	-61	-59	-103	42	-150	17	33	-76	-18	-55	84	-28	0
0.771667	-138	-3167	-1895	-9577	-55	-1950	-345	-9285	-56	-1655	-2622	-10039	-214	-1252	-2405	-8932	2	-6643	1137	-9645	-105	-26	-101	-67	-191	-1377	5354	-21439	-217	1089	6016	-12500	-16	4219	9151	-16086	-62	-57	-108	35	-151	20	35	-73	-19	-58	85	-28	1
0.772500	-130	-3014	-1473	-9474	-62	-1657	-286	-9132	-59	-1337	-2566	-10063	-202	-956	-2398	-8972	0	-6680	1559	-8437	-105	-22	-100	-66	-174	-779	5238	-21105	-231	1315	5495	-11658	-26	4640	8892	-16258	-62	-58	-105	42	-153	20	35	-74	-22	-57	84	-30	0
0.773333	-145	-2846	-1060	-9365	-62	-1375	-247	-8970	-62	-1042	-2532	-10084	-176	-676	-2387	-9021	5	-6633	1959	-7283	-103	-26	-108	-69	-147	-190	5117	-20717	-183	1476	4980	-10839	-58	5065	8531	-16378	-63	-59	-111	40	-152	20	32	-76	-22	-58	82	-31	-7
0.774167	-167	-2659	-658	-9244	-63	-1106	-231	-8798	-65	-773	-2521	-10109	-163	-418	-2395	-9088	7	-6497	2320	-6197	-105	-24	-100	-66	-104	378	4963	-20279	-129	1578	4484	-10031	-47	5500	8224	-16436	-61	-58	-104	42	-149	20	34	-72	-21	-58	82	-27	2
0.775000	-160	-2451	-270	-9118	-68	-851	-235	-8611	-79	-533	-2523	-10123	-160	-181	-2413	-9155	5	-6286	2626	-5189	-105	-23	-99	-66	-46	917	4790	-19798	-120	1628	4018	-9260	-31	5919	7927	-16431	-60	-58	-104	41	-144	21	30	-75	-19	-53	86	-27	4
0.775833	-153	-2234	85	-8985	-41	-618	-275	-8417	-97	-323	-2561	-10134	-164	17	-2445	-9229	3	-6010	2853	-4273	-110	-26	-98	-68	-44	1427	4588	-19268	-120	1619	3583	-8512	-23	6344	7648	-16358	-61	-59	-109	38	-151	18	33	-75	-23	-60	79	-28	0
0.776667	-162	-2010	414	-8853	-78	-408	-344	-8212	-126	-152	-2616	-10135	-150	191	-2481	-9301	-1	-5678	2997	-3455	-110	-28	-102	-70	-79	1899	4371	-18702	-143	1577	3207	-7784	-8	6738	7397	-16213	-70	-58	-109	38	-153	13	32	-95	-23	-56	84	-29	-1
0.777500	-170	-1769	712	-8721	-79	-217	-451	-7992	-141	-15	-2702	-10128	-131	319	-2525	-9366	11	-5295	3041	-2726	-105	-26	-101	-69	-113	2323	4135	-18105	-155	1493	2881	-7076	-12	7102	7183	-15987	-63	-56	-104	42	-153	16	32	-78	-27	-57	82	-27	-3
0.778333	-174	-1524	980	-8589	-82	-56	-591	-7756	-144	80	-2811	-10109	-110	409	-2574	-9405	3	-4878	2983	-2098	-107	-27	-100	-69	-129	2686	3895	-17473	-186	1383	2620	-6394	-33	7427	7004	-15700	-62	-59	-107	39	-154	19	34	-80	-19	-55	84	-29	-4
0.779167	-178	-1270	1212	-8438	-90	78	-768	-7510	-145	136	-2946	-10086	-110	454	-2634	-9446	0	-4430	2851	-1580	-111	-24	-99	-67	-90	2986	3640	-16822	-212	1247	2423	-5723	-23	7700	6862	-15338	-61	-58	-107	39	-153	38	33	-76	-21	-56	85	-8	0
0.780000	-176	-1016	1415	-8328	-92	183	-997	-7255	-134	153	-3110	-10040	-100	458	-2706	-9460	4	-3972	2617	-1172	-105	-22	-96	-66	-65	3214	3385	-16146	-225	1088	2291	-5065	0	7911	6757	-14912	-77	-55	-104	43	-148	23	34	-73	-17	-55	86	-30	0
0.780833	-173	-766	1587	-8206	-83	260	-1231	-6992	-124	130	-3310	-10007	-122	415	-2800	-9448	3	-3508	2315	-877	-102	-23	-98	-70	-41	3367	3123	-15467	-212	910	2215	-4411	7	8052	6686	-14433	-62	-53	-101	38	-152	20	33	-75	-19	-53	90	-26	0
0.781667	-177	-521	1731	-8088	-72	304	-1515	-6722	-99	73	-3540	-9960	-171	329	-2919	-9415	-17	-3047	1948	-712	-105	-24	-99	-72	-1	3434	2861	-14748	-208	716	2192	-3769	-9	8113	6640	-13913	-63	-55	-107	36	-152	18	32	-77	-23	-57	81	-33	-4
0.782500	-187	-275	1856	-7971	-53	318	-1837	-6451	-93	-19	-3801	-9902	-190	207	-3054	-9363	-23	-2601	1546	-663	-108	-23	-99	-70	3	3415	2603	-14025	-223	519	2216	-3119	-45	8102	6621	-13321	-64	-58	-107	35	-152	20	32	-77	-22	-50	82	-34	-4
0.783333	-187	-46	1962	-7869	-68	310	-2183	-6172	-88	-136	-4039	-9834	-187	55	-3224	-9282	-28	-2188	1131	-742	-105	-24	-101	-70	7	3311	2357	-13290	-238	315	2272	-2468	-82	8002	6608	-12702	-62	-56	-107	15	-150	19	29	-77	-21	-55	81	-34	0
0.784167	-189	174	2059	-7777	-58	273	-2559	-5892	-70	-282	-4397	-9770	-174	-124	-3427	-9179	-27	-1760	725	-958	-104	-22	-100	-70	30	3129	2113	-12542	-181	111	2345	-1805	-101	7823	6603	-12043	-64	-56	-107	35	-154	18	27	-77	-21	-56	72	-32	-3
0.785000	-194	386	2152	-7681	-47	213	-2958	-5619	-57	-444	-4728	-9694	-151	-323	-3669	-9063	-21	-1373	355	-1305	-109	-23	-100	-73	18	2861	1879	-11779	-156	-85	2417	-1123	-113	7564	6589	-11355	-63	-59	-110	35	-154	19	30	-80	-21	-57	80	-31	-1
0.785833	-186	586	2246	-7600	-48	133	-3373	-5347	-38	-611	-5081	-9614	-146	-534	-3943	-8925	-22	-1008	51	-1784	-103	-19	-100	-70	-42	2521	1635	-10994	-218	-270	2489	-423	-165	7238	6561	-10648	-60	-55	-105	38	-149	19	28	-75	-14	-53	84	-13	4
0.786667	-180	774	2351	-7528	-45	22	-3803	-5077	-8	-783	-5444	-9522	-146	-744	-4250	-8776	-27	-675	-183	-2382	-103	-19	-96	-67	-83	2125	1439	-10188	-195	-438	2533	296	-218	6846	6500	-9915	-59	-42	-104	41	-145	24	36	-72	-15	-53	87	-26	2
0.787500	-177	943	2459	-7483	-45	-77	-4249	-4820	-9	-958	-5819	-9433	-180	-948	-4592	-8620	-25	-365	-311	-3106	-102	-17	-98	-68	-127	1673	1227	-9377	-167	-590	2534	1036	-235	6403	6390	-9180	-60	-55	-105	39	-149	18	30	-74	-17	-53	84	-29	1
0.788333	-168	1098	2578	-7430	-68	-206	-4702	-4563	-36	-1123	-6194	-9333	-203	-1145	-4965	-8462	-35	-80	-339	-3935	-102	-21	-97	-67	-143	1188	1011	-8524	-184	-715	2476	1797	-243	5912	6233	-8433	-61	-55	-104	41	-153	-6	34	-73	-17	-56	79	-30	-1
0.789167	-154	1248	2713	-7404	-70	-344	-5162	-4325	-53	-1271	-6566	-9228	-230	-1315	-5353	-8302	-49	177	-256	-4858	-105	-18	-101	-73	-122	684	797	-7660	-184	-809	2360	2590	-195	5387	6001	-7691	-63	-58	-108	37	-151	20	30	-77	-19	-57	82	-31	0
0.790000	-155	1367	2862	-7394	-61	-488	-5610	-4091	-27	-1401	-6921	-9121	-247	-1460	-5754	-8147	-62	419	-55	-5847	-109	-25	-102	-73	-86	180	572	-6779	-191	-874	2170	3413	-142	4842	5702	-6959	-63	-61	-109	26	-154	15	26	-78	-24	-63	76	-34	-5
0.790833	-168	1485	3025	-7401	-64	-634	-6056	-3874	-14	-1500	-7263	-8997	-206	-1565	-6155	-7993	-68	643	262	-6876	-107	-23	-102	-70	-63	-303	340	-5855	-238	-876	1912	4271	-112	4292	5323	-6240	-64	-57	-111	35	-153	19	30	-74	-22	-66	77	-33	0
0.791667	-167	1595	3203	-7420	-60	-772	-6483	-3657	-11	-1572	-7583	-8868	-151	-1633	-6543	-7842	-70	848	676	-7914	-104	-23	-101	-72	-118	-754	88	-4932	-252	-848	1576	5152	-88	3741	4852	-5546	-63	-59	-112	11	-152	18	29	-77	-24	-59	75	-34	0
0.792500	-167	1695	3382	-7454	-29	-906	-6898	-3451	-12	-1611	-7862	-8733	-132	-1657	-6908	-7693	-64	1029	1174	-8938	-104	-24	-101	-74	-205	-1163	-184	-3983	-234	-769	1174	6060	-66	3195	4296	-4882	-64	-59	-114	38	-153	18	28	-78	-19	-58	81	-30	-4
0.793333	-165	1785	3563	-7504	-61	-1030	-7287	-3230	-13	-1612	-8114	-8590	-133	-1642	-7238	-7544	-58	1190	1739	-9920	-102	-24	-100	-67	-241	-1491	-491	-3026	-247	-648	705	6991	-80	2668	3641	-4247	-58	-61	-105	40	-154	18	30	-78	-23	-59	79	-32	0
0.794167	-159	1870	3747	-7566	-72	-1149	-7656	-3061	-55	-1577	-8329	-8439	-116	-1577	-7524	-7395	-59	1336	2347	-10829	-105	-26	-97	-65	-223	-1752	-832	-2075	-250	-479	181	7939	-118	2155	2902	-3651	-63	-59	-109	38	-150	16	35	-76	-19	-58	80	-29	0
0.795000	-166	1949	3921	-7636	-55	-1245	-7987	-2886	-88	-1511	-8505	-8285	-114	-1476	-7757	-7245	-78	1465	2978	-11630	-105	-23	-98	-66	-172	-1928	-1215	-1101	-203	-281	-401	8898	-117	1665	2072	-3105	-64	-58	-105	40	-152	22	34	-78	-26	-58	81	-30	-3
0.795833	-172	2017	4081	-7716	-83	-1327	-8290	-2698	-91	-1413	-8637	-8123	-110	-1338	-7927	-7089	-75	1574	3606	-12302	-109	-24	-98	-67	-173	-2021	-1650	-146	-177	-46	-1017	9848	-124	1194	1164	-2607	-70	-60	-108	42	-152	19	32	-79	-21	-57	82	-30	0
0.796667	-179	2077	4226	-7799	-84	-1391	-8557	-2526	-83	-1289	-8731	-7958	-121	-1175	-8026	-6917	-70	1665	4184	-12820	-109	-25	-100	-65	-201	-2039	-2141	791	-215	201	-1662	10786	-121	743	190	-2158	-63	-60	-109	45	-153	23	32	-80	-25	-61	78	-34	0
0.797500	-172	2129	4349	-7887	-91	-1426	-8783	-2353	-87	-1142	-8783	-7785	-113	-982	-8049	-6732	-73	1734	4709	-13165	-112	-26	-100	-68	-177	-1973	-2682	1705	-228	459	-2317	11695	-103	299	-843	-1757	-66	-62	-108	37	-153	18	30	-79	-25	-59	80	-30	-1
0.798333	-166	2177	4453	-7970	-108	-1456	-8969	-2182	-110	-974	-8792	-7606	-114	-783	-7992	-6525	-68	1790	5160	-13325	-110	-27	-103	-70	-144	-1840	-3290	2581	-199	708	-2985	12559	-95	-121	-1929	-1397	-66	-64	-109	35	-153	15	28	-82	-26	-61	78	-38	-5
0.799167	-164	2214	4534	-8051	-99	-1454	-9112	-2011	-107	-798	-8760	-7415	-143	-572	-7858	-6287	-64	1823	5516	-13294	-109	-24	-98	-64	-146	-1650	-3952	3422	-166	942	-3642	13372	-51	-547	-3046	-1081	-63	-60	-102	41	-154	19	33	-76	-21	-56	74	-29	-3
0.800000	-160	2227	4599	-8122	-105	-1429	-9208	-1833	-88	-610	-8689	-7220	-167	-369	-7643	-6019	-72	1859	5761	-13073	-107	-24	-98	-66	-211	-1423	-4679	4212	-136	1142	-4295	14108	-22	-970	-4175	-801	-63	-62	-105	41	-149	17	30	-78	-21	-57	82	-31	0
0.800833	-162	2260	4641	-8181	-97	-1389	-9258	-1652	-104	-419	-8583	-7016	-170	-170	-7356	-5719	-73	1873	5888	-12676	-104	-25	-97	-66	-264	-1177	-5466	4953	-96	1296	-4933	14752	-40	-1403	-5311	-555	-59	-58	-104	40	-152	22	34	-75	-17	-55	85	-31	-1
0.801667	-164	2272	4663	-8233	-91	-1335	-9263	-1469	-120	-237	-8446	-6805	-184	0	-7008	-5384	-77	1879	5891	-12114	-105	-19	-97	-66	-284	-930	-6318	5626	-65	1390	-5556	15298	-50	-1846	-6432	-331	-61	-58	-101	40	-151	19	32	-78	-22	-52	85	-30	0
0.802500	-163	2266	4669	-8271	-87	-1267	-9226	-1278	-92	-67	-8275	-6581	-165	143	-6598	-5011	-85	1871	5774	-11415	-92	-23	-113	-66	-314	-710	-7216	6241	-65	1424	-6164	15692	-35	-2311	-7530	-105	-63	-61	-102	39	-151	21	34	-75	-21	-56	85	-30	0
0.803333	-162	2258	4665	-8292	-88	-1188	-9143	-1077	-55	86	-8077	-6354	-145	249	-6140	-4595	-76	1866	5546	-10597	-105	-22	-97	-67	-352	-534	-8160	6778	-102	1385	-6765	15960	-24	-2795	-8573	121	-63	-58	-104	37	-152	16	33	-79	-24	-55	81	-32	0
0.804167	-171	2231	4646	-8293	-101	-1112	-9014	-874	-40	218	-7848	-6118	-132	314	-5642	-4152	-72	1855	5213	-9692	-104	-22	-99	-67	-326	-423	-9139	7247	-119	1278	-7363	16075	-17	-3312	-9625	356	-60	-60	-103	38	-153	19	33	-74	-21	-60	82	-31	-3
0.805000	-177	2209	4626	-8275	-102	-1038	-8842	-658	-61	321	-7599	-5878	-120	336	-5109	-3642	-65	1848	4795	-8742	-110	-22	-101	-69	-286	-395	-10148	7637	-133	1098	-7969	16028	-5	-3847	-10598	625	-62	-61	-105	36	-155	16	29	-75	-22	-58	80	-33	-3
0.805833	-185	2172	4602	-8237	-102	-963	-8624	-429	-95	401	-7314	-5607	-111	317	-4556	-3106	-72	1842	4309	-7779	-105	-21	-100	-68	-280	-461	-11174	7952	-132	853	-8588	15806	12	-4405	-11510	933	-58	-59	-105	39	-149	19	34	-67	-19	-56	84	-28	-1
0.806667	-170	2138	4583	-8169	-107	-894	-8364	-190	-125	449	-7000	-5362	-116	247	-3992	-2527	-81	1847	3779	-6834	-104	-23	-100	-68	-247	-631	-12209	8192	-98	551	-9230	15410	23	-4976	-12353	1278	-63	-60	-104	40	-153	19	33	-72	-23	-53	85	-29	0
0.807500	-172	2095	4557	-8097	-111	-861	-8062	53	-141	461	-6658	-5103	-138	133	-3427	-1923	-93	1858	3222	-5942	-108	-21	-97	-60	-214	-913	-13236	8352	-108	211	-9907	14838	28	-5576	-13132	1675	-62	-55	-102	44	-150	21	32	-70	-18	-51	85	-28	0
0.808333	-173	2058	4539	-7969	-108	-841	-7726	308	-133	447	-6286	-4836	-135	-19	-2869	-1289	-82	1873	2650	-5120	-104	-22	-97	-68	-198	-1306	-14249	8432	-102	-131	-10625	14100	64	-6175	-13844	2128	-61	-55	-104	40	-150	15	33	-74	-19	-57	84	-29	2
0.809167	-172	2020	4517	-7830	-109	-848	-7341	575	-145	395	-5886	-4563	-127	-206	-2326	-634	-75	1894	2093	-4396	-104	-23	-97	-68	-114	-1785	-15219	8438	-52	-547	-11397	13192	96	-6767	-14482	2638	-62	-58	-108	38	-141	19	33	-73	-22	-56	81	-31	0
0.810000	-174	1987	4502	-7662	-105	-867	-6927	844	-163	313	-5456	-4289	-119	-429	-1803	36	-73	1929	1567	-3789	-104	-22	-98	-72	-18	-2344	-16147	8371	-49	-924	-12220	12134	79	-7341	-15047	3196	-62	-60	-107	38	-153	17	33	-74	-18	-55	80	-29	-1
0.810833	-168	1957	4485	-7476	-88	-962	-6475	1120	-167	202	-4989	-4009	-112	-679	-1305	715	-72	1959	1084	-3312	-104	-22	-97	-69	41	-2966	-17025	8228	-59	-1271	-13109	10945	-11	-7886	-15539	3799	-63	-57	-104	38	-151	16	34	-73	-21	-56	78	-34	0
0.811667	-156	1933	4466	-7269	-92	-1072	-5994	1401	-166	40	-4489	-3725	-86	-948	-833	1389	-72	1994	660	-2945	-105	-22	-101	-74	27	-3618	-17831	8016	-82	-1571	-14046	9647	-53	-8384	-15949	4434	-46	-60	-109	37	-154	20	34	-74	-25	-56	81	-30	-3
0.812500	-144	1911	4447	-7042	-98	-1224	-5476	1690	-169	-103	-3952	-3434	-82	-1234	-392	2051	-80	2028	302	-2703	-100	-21	-97	-67	-1	-4272	-18550	7740	-113	-1802	-15020	8260	-22	-8826	-16286	5094	-60	-58	-104	42	-148	19	35	-94	-17	-56	82	-31	0
0.813333	-139	1897	4417	-6824	-96	-1417	-4930	1979	-150	-289	-3385	-3134	-79	-1523	22	2682	-83	2054	17	-2568	-103	-22	-98	-68	-36	-4903	-19179	7402	-129	-1951	-16042	6807	-27	-9199	-16547	5772	-63	-57	-104	43	-151	20	37	-73	-22	-55	84	-29	2
0.814167	-136	1887	4378	-6545	-87	-1647	-4357	2258	-136	-501	-2784	-2830	-69	-1819	402	3292	-73	2071	-201	-2530	-108	-17	-97	-48	-73	-5481	-19712	7005	-161	-2013	-17096	5294	-38	-9498	-16729	6442	-63	-56	-102	43	-128	15	34	-77	-22	-56	81	-29	0
0.815000	-128	1878	4328	-6284	-85	-1920	-3764	2542	-118	-727	-2168	-2510	-77	-2112	760	3858	-94	2074	-351	-2576	-108	-22	-99	-68	-102	-5975	-20128	6554	-169	-1971	-18165	3746	-24	-9710	-16831	7091	-65	-58	-105	40	-155	17	30	-75	-23	-59	81	-30	-4
0.815833	-127	1867	4259	-6021	-83	-2221	-3151	2806	-103	-964	-1514	-2182	-96	-2389	1084	4370	-94	2059	-432	-2675	-104	-39	-100	-72	-119	-6360	-20444	6053	-154	-1819	-19233	2190	-32	-9827	-16848	7695	-64	-58	-107	39	-153	19	33	-75	-25	-58	79	-32	-8
0.816667	-127	1865	4158	-5757	-83	-2550	-2527	3067	-113	-1213	-848	-1830	-99	-2674	1393	4826	-98	2031	-460	-2817	-110	-26	-101	-73	-135	-6615	-20633	5506	-152	-1561	-20264	646	-53	-9853	-16785	8236	-70	-61	-109	38	-158	13	26	-77	-23	-58	80	-31	-1
0.817500	-128	1861	4070	-5494	-82	-2904	-1888	3316	-111	-1464	-169	-1459	-110	-2929	1665	5215	-108	1980	-435	-2975	-109	-25	-102	-73	-170	-6716	-20688	4924	-136	-1202	-21248	-871	-76	-9782	-16618	8709	-67	-60	-105	40	-151	18	30	-78	-27	-59	87	-26	-5
0.818333	-117	1859	3946	-5250	-84	-3269	-1244	3543	-109	-1720	506	-1064	-128	-3159	1922	5534	-111	1915	-372	-3138	-110	-23	-100	-72	-186	-6662	-20609	4311	-121	-750	-22152	-2351	-97	-9624	-16362	9083	-67	-60	-108	41	-149	16	30	-78	-22	-56	81	-30	-1
0.819167	-119	1854	3797	-5008	-87	-3640	-601	3752	-117	-1972	1165	-649	-101	-3364	2151	5772	-92	1831	-282	-3289	-112	-22	-99	-67	-189	-6447	-20397	3671	-114	-212	-22955	-3791	-131	-9382	-16006	9357	-63	-58	-104	41	-148	18	19	-77	-21	-59	81	-30	-3
0.820000	-121	1855	3626	-4798	-79	-4009	29	3928	-105	-2216	1802	-204	-105	-3539	2362	5935	-114	1725	-178	-3418	-109	-22	-97	-67	-212	-6075	-20049	3014	-105	396	-23639	-5192	-156	-9067	-15552	9508	-64	-58	-105	40	-149	18	34	-74	-21	-57	81	-29	2
0.820833	-118	1858	3434	-4589	-65	-4363	649	4082	-108	-2459	2399	258	-120	-3684	2549	6015	-117	1604	-67	-3519	-102	-19	-98	-67	-199	-5561	-19566	2333	-145	1045	-24173	-6540	-149	-8692	-15013	9534	-62	-56	-104	40	-153	28	32	-78	-24	-58	85	-29	0
0.821667	-115	1859	3221	-4420	-69	-4698	1243	4189	-122	-2692	2957	753	-130	-3803	2712	6017	-124	1473	37	-3596	-107	-23	-98	-66	-190	-4907	-18952	1640	-193	1725	-24541	-7838	-147	-8273	-14373	9430	-62	-56	-99	40	-149	19	32	-76	-22	-53	81	-29	0
0.822500	-164	1865	2987	-4272	-74	-5010	1806	4271	-111	-2917	3452	1251	-128	-3886	2879	5944	-126	1332	128	-3636	-108	-24	-100	-73	-203	-4159	-18216	940	-221	2412	-24726	-9095	-158	-7823	-13639	9198	-62	-59	-107	37	-150	17	28	-81	-23	-57	80	-31	0
0.823333	-129	1878	2736	-4163	-69	-5286	2338	4309	-121	-3122	3880	1763	-137	-3932	2971	5803	-129	1184	196	-3658	-109	-24	-103	-73	-213	-3325	-17349	230	-247	3084	-24719	-10297	-198	-7354	-12819	8831	-65	-61	-110	36	-154	13	29	-81	-25	-60	78	-34	-1
0.824167	-136	1897	2470	-4082	-59	-5527	2828	4300	-113	-3314	4233	2309	-145	-3938	3072	5584	-125	1039	246	-3658	-110	-24	-104	-70	-165	-2440	-16374	-479	-240	3732	-24500	-11471	-199	-6869	-11910	8353	-66	-59	-109	36	-155	16	29	-81	-24	-58	77	-32	-4
0.825000	-136	1925	2200	-4038	-59	-5719	3280	4257	-117	-3488	4511	2850	-144	-3907	3148	5348	-137	898	265	-3655	-110	-24	-101	-78	-133	-1541	-15298	-1197	-201	4344	-24060	-12612	-145	-6392	-10928	7760	-66	-59	-111	36	-155	16	32	-81	-27	-59	78	-32	0
0.825833	-142	1971	1927	-4027	-74	-5863	3680	4170	-127	-3641	4704	3397	-144	-3837	3206	5053	-156	764	269	-3655	-108	-22	-99	-68	-75	-645	-14115	-1929	-176	4904	-23414	-13718	-96	-5924	-9869	7073	-63	-57	-107	39	-142	2	32	-77	-18	-56	84	-31	-1
0.826667	-139	2025	1652	-4052	-77	-5960	4032	4040	-112	-3766	4811	3942	-155	-3728	3249	4731	-167	641	228	-3665	-104	-18	-96	-66	-115	214	-12843	-2676	-204	5404	-22556	-14785	-119	-5483	-8764	6303	-60	-56	-102	43	-152	21	37	-75	-22	-53	87	-28	-1
0.827500	-130	2095	1383	-4111	-65	-6011	4327	3865	-113	-3880	4835	4467	-177	-3590	3270	4387	-148	533	168	-3708	-107	-17	-97	-65	-234	1004	-11516	-3437	-288	5826	-21519	-15821	-146	-5072	-7621	5464	-62	-53	-101	43	-154	19	32	-76	-21	-55	85	-28	7
0.828333	-133	2168	1112	-4206	-64	-6027	4568	3651	-102	-3973	4780	4968	-195	-3423	3256	4038	-149	433	85	-3787	-107	-18	-100	-66	-291	1700	-10135	-4215	-325	6174	-20284	-16822	-146	-4698	-6455	4541	-61	-58	-104	39	-149	18	35	-76	-18	-53	84	-29	1
0.829167	-151	2261	861	-4337	-76	-6001	4758	3402	-121	-4046	4649	5438	-215	-3233	3260	3686	-166	361	-13	-3901	-103	-21	-97	-66	-320	2290	-8713	-5018	-257	6445	-18900	-17783	-116	-4356	-5266	3626	-63	-58	-104	40	-137	19	35	-74	-22	-56	81	-30	1
0.830000	-160	2359	618	-4495	-68	-5940	4899	3126	-119	-4100	4454	5877	-233	-3016	3236	3358	-171	298	-119	-4056	-104	-19	-97	-67	-340	2755	-7269	-5850	-185	6642	-17364	-18700	-79	-4069	-4094	2664	-61	-57	-103	42	-149	16	36	-77	-19	-56	85	-30	0
0.830833	-152	2467	389	-4676	-59	-5856	4994	2822	-110	-4139	4194	6272	-232	-2785	3197	3049	-165	258	-240	-4254	-111	-30	-97	-69	-321	3090	-5816	-6725	-142	6762	-15714	-19555	-19	-3820	-2950	1689	-63	-60	-107	37	-161	17	36	-77	-26	-58	84	-31	2
0.831667	-165	2574	178	-4879	-52	-5751	5049	2504	-118	-4159	3887	6621	-216	-2550	3144	2766	-166	226	-367	-4491	-111	-21	-101	-70	-287	3292	-4382	-7639	-138	6810	-13970	-20342	10	-3618	-1852	701	-65	-60	-103	38	-153	18	33	-82	-23	-59	79	-34	-5
0.832500	-172	2688	-23	-5092	-51	-5636	5066	2172	-122	-4159	3546	6915	-225	-2306	3087	2527	-156	219	-490	-4757	-107	-23	-99	-72	-245	3368	-2944	-8595	-150	6795	-12167	-21043	11	-3462	-811	-279	-63	-59	-107	41	-153	18	36	-78	-27	-58	82	-28	0
0.833333	-160	2800	-201	-5318	-50	-5505	5060	1844	-114	-4142	3185	7159	-223	-2068	3020	2320	-162	223	-608	-5044	-105	-24	-100	-70	-186	3312	-1563	-9598	-115	6717	-10327	-21652	35	-3357	156	-1262	-64	-60	-104	41	-152	18	35	-78	-23	-58	81	-30	0
0.834167	-165	2912	-371	-5528	-58	-5377	5032	1522	-105	-4107	2803	7338	-219	-1840	2947	2159	-165	239	-727	-5345	-102	-22	-98	-70	-167	3142	-235	-10642	-83	6591	-8467	-22158	53	-3297	1038	-2250	-62	-59	-103	41	-151	20	35	-78	-21	-57	82	-31	1
0.835000	-178	3013	-529	-5736	-52	-5252	4987	1212	-111	-4060	2416	7465	-225	-1628	2859	2034	-159	264	-828	-5649	-104	-19	-98	-65	-183	2869	1036	-11735	-86	6403	-6613	-22558	45	-3279	1815	-3231	-62	-59	-104	42	-153	21	36	-78	-22	-58	81	-31	0
0.835833	-170	3101	-678	-5948	-60	-5138	4929	917	-101	-4000	2031	7528	-223	-1441	2764	1946	-168	296	-921	-5941	-105	-22	-101	-73	-206	2506	2196	-12883	-107	6170	-4787	-22835	44	-3310	2478	-4226	-66	-58	-105	39	-153	19	34	-63	-21	-67	82	-31	0
0.836667	-171	3173	-819	-6132	-63	-5033	4866	650	-83	-3924	1642	7527	-228	-1289	2654	1887	-171	328	-1007	-6208	-107	-22	-100	-69	-236	2061	3274	-14076	-120	5901	-3019	-22996	51	-3379	3033	-5207	-62	-51	-108	38	-150	19	33	-79	-19	-61	77	-34	1
0.837500	-176	3230	-949	-6293	-52	-4938	4801	415	-86	-3837	1286	7468	-233	-1165	2539	1856	-160	361	-1077	-6439	-107	-24	-113	-69	-236	1558	4244	-15303	-114	5573	-1320	-23032	43	-3479	3471	-6217	-65	-60	-108	38	-151	18	21	-81	-22	-59	80	-31	2
0.838333	-174	3267	-1079	-6422	-55	-4854	4734	215	-85	-3732	947	7357	-238	-1078	2407	1844	-153	396	-1133	-6622	-104	-22	-100	-70	-203	1011	5091	-16562	-110	5211	298	-22942	82	-3610	3800	-7252	-63	-58	-104	40	-151	17	32	-80	-19	-61	79	-33	0
0.839167	-167	3288	-1200	-6523	-47	-4782	4668	51	-76	-3613	621	7195	-233	-1025	2264	1860	-156	425	-1177	-6722	-105	-23	-103	-70	-206	437	5802	-17839	-163	4820	1825	-22768	130	-3765	4020	-8318	-50	-63	-107	36	-151	18	34	-76	-29	-59	78	-32	1
0.840000	-167	3287	-1338	-6587	-40	-4715	4601	-87	-76	-3484	319	6986	-245	-1012	2100	1831	-150	448	-1209	-6822	-105	-21	-101	-72	-247	-160	6372	-19134	-225	4382	3253	-22479	68	-3931	4141	-9421	-65	-59	-108	34	-153	16	32	-79	-22	-60	76	-33	0
0.840833	-154	3256	-1434	-6619	-55	-4660	4531	-167	-69	-3347	40	6728	-246	-1022	1913	1814	-137	460	-1227	-6836	-108	-23	-99	-65	-287	-763	6804	-20445	-220	3915	4585	-22122	-12	-4104	4180	-10569	-64	-63	-108	42	-149	19	30	-76	-19	-57	76	-31	-7
0.841667	-138	3180	-1542	-6613	-61	-4597	4460	-220	-68	-3187	-220	6431	-237	-1082	1713	1776	-133	467	-1231	-6786	-104	-21	-100	-69	-355	-1372	7085	-21759	-199	3412	5807	-21682	-26	-4282	4149	-11764	-63	-59	-111	40	-152	18	34	-74	-23	-59	78	-33	-1
0.842500	-151	3150	-1650	-6576	-49	-4542	4371	-243	-69	-3024	-468	6091	-235	-1162	1488	1712	-135	457	-1234	-6691	-90	-18	-102	-69	-319	-1972	7219	-23059	-163	2877	6916	-21220	9	-4451	4054	-13013	-62	-61	-109	40	-152	22	30	-74	-19	-58	78	-31	1
0.843333	-161	3065	-1752	-6509	-31	-4479	4271	-243	-68	-2866	-701	5720	-230	-1265	1231	1608	-129	437	-1222	-6543	-104	-23	-104	-70	-240	-2555	7205	-24334	-138	2315	7911	-20729	21	-4610	3923	-14317	-48	-60	-108	37	-150	17	32	-76	-24	-60	75	-31	1
0.844167	-167	2964	-1849	-6421	-27	-4408	4150	-208	-76	-2683	-925	5322	-230	-1379	971	1472	-138	409	-1205	-6362	-112	-19	-100	-70	-213	-3116	7050	-25559	-164	1731	8803	-20235	-14	-4753	3777	-15670	-66	-66	-108	38	-151	15	36	-76	-23	-59	77	-30	-1
0.845000	-182	2847	-1946	-6312	-31	-4330	4002	-165	-73	-2499	-1153	4896	-233	-1510	646	1279	-139	373	-1185	-6156	-109	-23	-101	-72	-169	-3647	6764	-26741	-172	1129	9582	-19761	-59	-4869	3635	-17059	-65	-59	-108	39	-154	13	30	-77	-25	-68	76	-30	0
0.845833	-168	2722	-2040	-6188	-29	-4242	3827	-110	-58	-2330	-1375	4454	-239	-1634	308	1042	-122	314	-1161	-5943	-108	-22	-99	-69	-198	-4142	6363	-27842	-146	515	10232	-19324	-117	-4951	3508	-18475	-63	-38	-105	41	-149	17	40	-72	-18	-56	82	-27	0
0.846667	-181	2591	-2128	-6058	-15	-4132	3623	-47	-50	-2159	-1602	3995	-238	-1758	-43	757	-104	284	-1132	-5727	-107	-18	-97	-66	-289	-4603	5856	-28869	-125	-104	10769	-18940	-160	-5001	3432	-19906	-61	-55	-103	50	-149	21	37	-73	-22	-56	84	-23	0
0.847500	-165	2436	-2221	-5935	-9	-4030	3375	4	-38	-2011	-1842	3517	-237	-1876	-428	416	-88	226	-1111	-5544	-101	-18	-99	-66	-297	-5027	5262	-29799	-144	-727	11178	-18633	-185	-5023	3397	-21354	-62	-55	-104	41	-151	21	35	-72	-19	-55	82	-30	0
0.848333	-151	2293	-2311	-5829	-5	-3917	3084	34	-25	-1873	-2091	3027	-242	-1988	-839	26	-83	178	-1097	-5397	-107	-22	-100	-72	-277	-5410	4608	-30633	-169	-1349	11459	-18398	-195	-5012	3433	-22801	-64	-55	-107	40	-155	15	30	-77	-26	-58	78	-32	-6
0.849167	-141	2139	-2401	-5744	7	-3793	2751	84	1	-1751	-2350	2536	-223	-2077	-1264	-404	-82	127	-1083	-5293	-105	-19	-99	-70	-276	-5744	3922	-31353	-153	-1959	11614	-18222	-215	-4964	3553	-24219	-62	-56	-105	37	-145	20	33	-76	-21	-59	80	-31	1
0.850000	-142	1996	-2493	-5689	5	-3662	2390	101	-27	-1651	-2619	2043	-210	-2149	-1709	-877	-80	84	-1077	-5252	-104	-21	-99	-70	-241	-6034	3237	-31969	-135	-2565	11610	-18108	-239	-4878	3763	-25590	-64	-58	-105	38	-151	17	30	-76	-21	-57	80	-30	1
0.850833	-151	1852	-2587	-5681	1	-3532	1988	90	-24	-1569	-2897	1541	-210	-2208	-2167	-1385	-72	50	-1079	-5288	-105	-22	-101	-70	-239	-6273	2565	-32385	-145	-3170	11513	-18039	-201	-4761	4068	-26897	-63	-56	-104	22	-153	17	33	-77	-23	-57	79	-31	-1
0.851667	-143	1725	-2677	-5725	4	-3401	1542	57	-28	-1523	-3183	1040	-202	-2252	-2632	-1921	-59	25	-1084	-5395	-105	-22	-100	-70	-248	-6466	1950	-32552	-145	-3774	11255	-17992	-173	-4606	4477	-28116	-64	-56	-105	36	-152	17	32	-76	-19	-57	82	-31	-1
0.852500	-141	1606	-2770	-5838	-1	-3270	1092	-4	-34	-1492	-3467	538	-187	-2284	-3096	-2476	-59	13	-1099	-5588	-104	-23	-100	-69	-221	-6627	1425	-32632	-113	-4379	10854	-17950	-174	-4419	4979	-29253	-66	-55	-104	40	-150	18	36	-75	-7	-57	86	-31	-1
0.853333	-144	1508	-2860	-6017	-4	-3145	608	-100	-34	-1490	-3758	43	-179	-2312	-3553	-3044	-51	19	-1113	-5871	-107	-22	-99	-67	-207	-6709	1014	-32648	-108	-4992	10307	-17883	-191	-4196	5590	-30236	-65	-57	-103	41	-152	19	34	-74	-22	-56	87	-27	0
0.854167	-151	1436	-2952	-6285	5	-3018	111	-223	-21	-1506	-4034	-455	-153	-2334	-4004	-3618	-45	35	-1135	-6237	-104	-19	-97	-68	-218	-6768	749	-32677	-147	-5618	9673	-17787	-216	-3948	6288	-31115	-63	-56	-104	41	-148	20	36	-72	-17	-58	113	-27	5
0.855000	-137	1388	-3035	-6631	-5	-2897	-390	-382	-15	-1548	-4305	-945	-144	-2361	-4443	-4209	-42	73	-1159	-6689	-102	-19	-96	-66	-235	-6799	647	-32664	-199	-6266	8920	-17623	-215	-3667	7072	-31859	-61	-55	-102	40	-146	17	36	-75	1	-55	86	-24	-16
0.855833	-126	1363	-3116	-7068	-17	-2783	-888	-572	-39	-1608	-4571	-1440	-153	-2405	-4866	-4800	-50	124	-1186	-7209	-104	-21	-99	-68	-258	-6791	743	-32689	-207	-6938	8095	-17403	-212	-3367	7941	-32365	-63	-58	-104	37	-151	17	34	-77	-21	-60	73	-28	-4
0.856667	-113	1370	-3185	-7591	-44	-2675	-1384	-792	-51	-1683	-4828	-1942	-151	-2469	-5271	-5382	-43	190	-1212	-7802	-111	-26	-101	-72	-269	-6773	1046	-32677	-191	-7632	7242	-17115	-202	-3044	8840	-32591	-72	-59	-108	34	-158	12	29	-82	-25	-62	80	-32	-6
0.857500	-116	1411	-3246	-8190	-42	-2567	-1867	-1042	-64	-1773	-5052	-2438	-151	-2549	-5656	-5958	-22	282	-1232	-8447	-107	-24	-102	-69	-247	-6740	1587	-32691	-187	-8338	6407	-16764	-184	-2703	9809	-32668	-64	-60	-108	37	-147	16	30	-78	-23	-60	81	-30	-8
0.858333	-107	1510	-3290	-8864	-51	-2457	-2319	-1323	-87	-1869	-5258	-2937	-160	-2654	-6010	-6529	-24	378	-1247	-9128	-108	-23	-100	-72	-193	-6714	2365	-32635	-182	-9069	5644	-16368	-173	-2349	10803	-32728	-63	-58	-107	37	-154	16	32	-77	-23	-57	81	-28	-1
0.859167	-99	1601	-3319	-9609	-72	-2342	-2750	-1629	-83	-1971	-5447	-3449	-170	-2795	-6380	-7097	-17	497	-1256	-9847	-107	-23	-99	-69	-148	-6702	3384	-32368	-142	-9807	4999	-15954	-146	-1991	11814	-32729	-66	-59	-104	39	-149	16	33	-78	-19	-59	81	-28	-1
0.860000	-87	1751	-3329	-10408	-77	-2229	-3151	-1963	-92	-2084	-5615	-3966	-182	-2974	-6659	-7659	0	630	-1261	-10580	-104	-22	-77	-67	-100	-6718	4645	-31915	-121	-10548	4533	-15536	-122	-1630	12852	-32754	-62	-59	-103	38	-153	19	37	-75	-21	-58	84	-28	0
0.860833	-70	1935	-3325	-11248	-78	-2111	-3519	-2319	-111	-2198	-5777	-4502	-186	-3191	-6959	-8228	7	777	-1257	-11322	-101	-23	-98	-67	-79	-6768	6144	-31313	-139	-11279	4295	-15156	-112	-1280	13863	-32743	-55	-58	-103	40	-152	19	39	-74	-23	-59	80	-30	-1
0.861667	-53	2148	-3303	-12115	-94	-1986	-3855	-2708	-118	-2318	-5927	-5054	-230	-3444	-7240	-8795	15	937	-1247	-12055	-105	-23	-99	-67	-81	-6867	7864	-30578	-163	-11977	4333	-14828	-90	-951	14842	-32760	-64	-59	-103	40	-150	18	35	-74	-22	-55	84	-28	1
0.862500	-31	2390	-3266	-12983	-98	-1857	-4159	-3118	-126	-2442	-6056	-5624	-271	-3742	-7510	-9367	2	1105	-1230	-12803	-105	-24	-98	-64	-74	-7008	9767	-29708	-169	-12616	4681	-14572	-69	-655	15788	-32744	-66	-55	-103	41	-155	5	36	-78	-21	-55	80	-29	0
0.863333	-10	2656	-3214	-13848	-98	-1718	-4435	-3557	-139	-2566	-6194	-6214	-291	-4069	-7774	-9946	11	1282	-1205	-13481	-107	-23	-100	-68	-65	-7203	11824	-28704	-142	-13175	5360	-14402	-64	-404	16690	-32755	-63	-57	-107	39	-152	19	34	-74	-22	-55	79	-35	-1
0.864167	13	2949	-3146	-14686	-90	-1574	-4681	-4020	-133	-2697	-6332	-6817	-307	-4432	-8036	-10529	8	1472	-1170	-14149	-117	-24	-100	-68	-48	-7444	13998	-27560	-92	-13651	6375	-14311	-56	-210	17543	-32736	-66	-48	-104	39	-154	18	28	-79	-21	-56	81	-30	-3
0.865000	16	3258	-3054	-15477	-101	-1425	-4903	-4506	-143	-2832	-6475	-7437	-299	-4826	-8301	-11138	7	1669	-1123	-14789	-119	-29	-102	-70	-62	-7726	16244	-26284	-42	-13998	7740	-14295	-85	-91	18338	-32591	-72	-64	-109	35	-158	12	28	-84	-25	-58	77	-34	-10
0.865833	17	3580	-2984	-16199	-109	-1267	-5107	-5013	-131	-2966	-6632	-8077	-293	-5246	-8569	-11742	15	1882	-1061	-15387	-108	-23	-100	-66	-94	-8033	18528	-24862	-40	-14187	9423	-14323	-103	-50	19079	-32285	-66	-57	-103	40	-151	16	36	-78	-23	-58	79	-29	0
0.866667	41	3911	-2883	-16838	-109	-1114	-5289	-5536	-150	-3102	-6794	-8726	-280	-5678	-8837	-12354	19	2105	-987	-15946	-103	-21	-102	-67	-111	-8359	20801	-23318	-65	-14211	11371	-14370	-100	-137	19763	-31912	-62	-53	-108	42	-148	21	37	-72	-16	-55	81	-25	3
0.867500	50	4243	-2785	-17387	-111	-959	-5460	-6088	-149	-3252	-6987	-9391	-258	-6125	-9121	-12974	16	2332	-901	-16470	-102	-22	-99	-68	-88	-8697	22992	-21678	-94	-14058	13545	-14395	-111	-257	20390	-31461	-63	-56	-109	42	-151	24	35	-74	-18	-55	81	-31	2
0.868333	43	4571	-2695	-17842	-108	-817	-5631	-6653	-148	-3408	-7200	-10055	-218	-6596	-9413	-13594	18	2569	-801	-16971	-105	-21	-100	-67	-94	-9022	25051	-19958	-94	-13719	15860	-14353	-133	-528	20967	-30924	-63	-57	-109	41	-152	20	35	-75	-18	-57	82	-32	2
0.869167	38	4896	-2606	-18188	-105	-681	-5797	-7236	-149	-3574	-7452	-10726	-181	-7068	-9719	-14216	17	2806	-688	-17438	-102	-19	-100	-66	-119	-9318	26934	-18180	-100	-13198	18278	-14202	-111	-908	21501	-30286	-61	-55	-108	28	-149	20	34	-75	-24	-58	81	-28	0
0.870000	5	5212	-2524	-18438	-104	-589	-5960	-7844	-149	-3747	-7700	-11393	-154	-7534	-10030	-14836	11	3076	-561	-17887	-110	-22	-100	-64	-122	-9568	28614	-16366	-116	-12499	20738	-13890	-111	-1401	21988	-29531	-65	-56	-104	39	-149	18	36	-76	-19	-55	82	-28	1
0.870833	-28	5527	-2447	-18582	-103	-457	-6122	-8450	-144	-3933	-7993	-12057	-126	-7999	-10348	-15454	3	3328	-415	-18312	-105	-22	-101	-70	-122	-9766	30015	-14533	-126	-11649	23133	-13391	-105	-1995	22446	-28637	-65	-58	-111	38	-148	19	30	-76	-24	-59	73	-28	0
0.871667	-58	5825	-2380	-18632	-98	-375	-6284	-9060	-135	-4121	-8305	-12713	-96	-8448	-10661	-16059	12	3625	-257	-18726	-107	-22	-107	-67	-95	-9885	31168	-12721	-118	-10678	25406	-12667	-95	-2674	22871	-27587	-63	-59	-109	37	-152	19	32	-74	-18	-57	79	-30	6
0.872500	-92	6121	-2319	-18618	-88	-320	-6452	-9683	-130	-4322	-8639	-13357	-72	-8900	-10973	-16651	25	3920	-87	-19127	-105	-21	-100	-68	-49	-9925	32038	-10955	-102	-9626	27468	-11701	-116	-3423	23271	-26361	-43	-61	-111	37	-145	18	30	-77	-21	-60	90	-29	0
0.873333	-144	6407	-2269	-18513	-83	-291	-6618	-10298	-121	-4529	-8987	-13983	-50	-9293	-11279	-17233	6	4226	88	-19529	-108	-23	-103	-69	-74	-9875	32626	-9271	-118	-8534	29272	-10493	-108	-4231	23650	-24939	-65	-62	-110	37	-151	13	29	-78	-22	-59	80	-38	-1
0.874167	-195	6688	-2223	-18410	-81	-291	-6782	-10906	-130	-4752	-9345	-14596	-55	-9678	-11565	-17795	8	4549	279	-19925	-107	-24	-100	-68	-96	-9731	32767	-7673	-144	-7439	30787	-9038	-93	-5067	24018	-23317	-63	-61	-107	38	-152	21	33	-77	-21	-57	81	-29	0
0.875000	-243	6974	-2171	-18260	-77	-316	-6933	-11493	-135	-4960	-9704	-15186	-42	-10031	-11829	-18352	6	4881	466	-20321	-102	-23	-100	-66	-122	-9503	32767	-6190	-149	-6391	31982	-7364	-99	-5898	24371	-21518	-62	-61	-109	40	-150	18	28	-75	-27	-59	82	-28	0
0.875833	-298	7259	-2139	-18108	-75	-374	-7079	-12071	-134	-5179	-10066	-15763	-52	-10355	-12068	-18868	-16	5230	656	-20718	-105	-22	-99	-68	-152	-9194	32767	-4819	-159	-5432	32767	-5516	-108	-6700	24716	-19530	-63	-62	-105	36	-152	16	30	-79	-23	-59	80	-33	0
0.876667	-368	7547	-2103	-17971	-93	-461	-7208	-12631	-134	-5398	-10415	-16319	-52	-10633	-12275	-19376	-49	5586	835	-21114	-108	-27	-103	-70	-153	-8813	32442	-3588	-176	-4596	32767	-3546	-136	-7449	25045	-17394	-65	-60	-110	35	-156	16	32	-79	-25	-58	80	-34	-3
0.877500	-432	7844	-2066	-17867	-90	-568	-7317	-13171	-136	-5616	-10747	-16858	-50	-10860	-12441	-19861	-75	5952	1006	-21507	-110	-24	-101	-70	-208	-8381	31876	-2491	-173	-3913	32767	-1513	-154	-8105	25379	-15124	-64	-56	-109	38	-155	16	29	-79	-26	-58	81	-28	-1
0.878333	-483	8150	-2009	-17816	-83	-693	-7400	-13689	-128	-5825	-11046	-17379	-51	-11039	-12570	-20328	-104	6328	1155	-21897	-109	-24	-102	-70	-245	-7909	31180	-1532	-171	-3428	32767	518	-151	-8647	25713	-12741	-63	-59	-110	40	-152	17	32	-78	-21	-57	81	-36	0
0.879167	-511	8472	-2003	-17824	-81	-835	-7455	-14186	-124	-6020	-11310	-17876	-62	-11160	-12658	-20770	-124	6719	1290	-22277	-107	-23	-102	-72	-233	-7427	30383	-692	-191	-3091	32767	2485	-150	-9048	26047	-10310	-66	-59	-107	38	-179	12	32	-75	-21	-55	85	-30	3
0.880000	-515	8806	-1979	-17906	-85	-986	-7471	-14654	-131	-6197	-11531	-18358	-87	-11217	-12701	-21196	-156	7107	1394	-22639	-104	-21	-98	-78	-216	-6950	29523	25	-210	-2959	32670	4302	-155	-9293	26388	-7886	-63	-58	-103	40	-152	20	33	-75	-21	-52	85	-32	-4
0.880833	-497	9154	-1962	-18064	-91	-1141	-7455	-15111	-137	-6364	-11699	-18825	-144	-11208	-12703	-21596	-196	7504	1464	-23004	-105	-22	-98	-69	-201	-6499	28634	642	-224	-3016	31972	5917	-144	-9361	26731	-5510	-63	-58	-113	37	-154	11	34	-76	-17	-56	86	-28	0
0.881667	-461	9516	-1935	-18303	-100	-1316	-7400	-15547	-146	-6505	-11811	-19283	-122	-11134	-12661	-21978	-222	7899	1497	-23317	-108	-23	-101	-72	-182	-6086	27748	1172	-217	-3236	31148	7273	-107	-9247	27079	-3226	-64	-59	-107	37	-153	16	29	-77	-23	-58	82	-33	-7
0.882500	-429	9885	-1961	-18622	-111	-1450	-7306	-15980	-150	-6620	-11861	-19726	-139	-10990	-12582	-22331	-250	8293	1494	-23619	-104	-22	-100	-70	-187	-5730	26909	1623	-210	-3590	30264	8335	-46	-8952	27424	-1082	-63	-58	-108	38	-156	13	28	-77	-23	-58	84	-31	-3
0.883333	-392	10265	-1984	-19005	-117	-1585	-7159	-16401	-124	-6705	-11843	-20149	-154	-10779	-12460	-22662	-265	8686	1455	-23893	-109	-23	-88	-72	-217	-5434	26140	2019	-228	-4059	29337	9059	-19	-8476	27779	886	-64	-58	-109	37	-155	13	32	-75	-23	-58	79	-33	-5
0.884167	-316	10651	-2024	-19455	-114	-1710	-6979	-16824	-115	-6762	-11758	-20569	-184	-10502	-12311	-22963	-268	9069	1379	-24137	-109	-23	-100	-72	-229	-5211	25461	2361	-227	-4589	28433	9446	26	-7825	28121	2624	-65	-59	-105	38	-155	10	29	-70	-25	-57	81	-30	-1
0.885000	-218	11036	-2089	-19957	-119	-1808	-6753	-17252	-111	-6783	-11608	-20977	-216	-10170	-12106	-23233	-241	9437	1266	-24347	-111	-23	-100	-72	-216	-5054	24890	2667	-218	-5158	27556	9480	49	-7035	28449	4094	-67	-59	-108	37	-152	35	29	-79	-25	-58	80	-31	-15
0.885833	-141	11414	-2182	-20493	-146	-1888	-6489	-17686	-115	-6770	-11390	-21377	-230	-9780	-11875	-23468	-152	9805	1125	-24518	-111	-22	-100	-70	-221	-4956	24428	2951	-197	-5722	26754	9195	51	-6118	28751	5282	-62	-56	-79	50	-151	20	33	-74	-22	-53	87	-25	0
0.886667	-76	11782	-2298	-21052	-144	-1940	-6185	-18139	-92	-6723	-11104	-21770	-247	-9350	-11601	-23670	-72	10150	956	-24656	-104	-17	-95	-66	-227	-4909	24079	3201	-177	-6247	26040	8608	46	-5093	29023	6175	-58	-51	-100	45	-147	18	35	-70	-17	-51	86	-27	2
0.887500	10	12130	-2444	-21623	-148	-1973	-5852	-18612	-82	-6642	-10765	-22161	-239	-8893	-11295	-23832	13	10464	780	-24756	-104	-18	-97	-66	-231	-4906	23834	3422	-176	-6707	25420	7768	-5	-4012	29244	6761	-60	-56	-90	43	-167	20	37	-72	-18	-52	86	-25	3
0.888333	52	12447	-2614	-22190	-152	-1981	-5488	-19108	-98	-6537	-10379	-22555	-253	-8417	-10961	-23958	111	10756	550	-24822	-107	-21	-97	-66	-227	-4927	23678	3615	-182	-7077	24888	6728	-23	-2895	29405	7055	-62	-53	-102	45	-148	19	35	-74	-21	-51	85	-27	0
0.889167	70	12734	-2821	-22741	-161	-1991	-5111	-19635	-96	-6404	-9944	-22946	-279	-7936	-10586	-24044	188	11022	325	-24863	-110	-22	-99	-68	-222	-4957	23595	3772	-187	-7337	24444	5553	-46	-1782	29492	7067	-63	-55	-103	45	-152	18	34	-74	-21	-52	84	-27	0
0.890000	97	12989	-3043	-23265	-163	-1954	-4721	-20183	-76	-6256	-9496	-23350	-259	-7470	-10166	-24086	240	11252	94	-24878	-110	-16	-98	-69	-256	-4987	23555	3880	-210	-7479	24053	4263	-96	-706	29491	6821	-64	-58	-107	41	-153	15	34	-76	-25	-58	79	-27	4
0.890833	87	13198	-3280	-23753	-158	-1931	-4332	-20753	-75	-6090	-9026	-23759	-241	-7017	-9693	-24081	294	11451	-134	-24868	-110	-24	-100	-69	-287	-4999	23547	3938	-193	-7501	23716	2956	-99	305	29397	6353	-64	-59	-108	17	-154	-3	35	-74	-24	-56	82	-25	-1
0.891667	51	13366	-3515	-24186	-144	-1890	-3944	-21342	-68	-5921	-8545	-24186	-228	-6597	-9169	-24025	308	11614	-356	-24842	-109	-25	-96	-70	-289	-4982	23530	3931	-193	-7408	23396	1681	-78	1206	29190	5687	-65	-58	-104	43	-155	19	35	-75	-25	-57	79	-25	-3
0.892500	21	13480	-3748	-24570	-145	-1866	-3584	-21958	-49	-5754	-8084	-24633	-217	-6224	-8582	-23918	325	11738	-569	-24800	-108	-22	-97	-68	-271	-4933	23480	3856	-182	-7207	23070	470	-33	1935	28861	4881	-63	-56	-103	43	-156	18	35	-74	-26	-55	82	-26	-5
0.893333	-19	13547	-3959	-24879	-143	-1859	-3257	-22569	-33	-5602	-7649	-25105	-198	-5909	-7934	-23760	331	11826	-776	-24757	-107	-23	-98	-62	-267	-4851	23375	3691	-182	-6933	22711	-632	9	2585	28406	3916	-66	-56	-102	43	-151	23	36	-73	-22	-56	82	-26	-1
0.894167	-73	13550	-4151	-25173	-128	-1882	-2976	-23197	-64	-5479	-7261	-25607	-173	-5655	-7222	-23552	320	11868	-974	-24710	-107	-22	-95	-66	-243	-4747	23188	3435	-199	-6577	22294	-1605	24	3023	27813	2881	-65	-53	-113	45	-149	21	37	-70	-21	-55	86	-24	1
0.895000	-161	13502	-4295	-25393	-121	-1943	-2753	-23818	-31	-5391	-6933	-26138	-148	-5479	-6451	-23297	311	11873	-1152	-24666	-104	-18	-103	-64	-181	-4621	22901	3079	-218	-6194	21805	-2428	56	3276	27093	1800	-61	-55	-102	44	-148	6	37	-72	-33	-52	85	-25	1
0.895833	-194	13387	-4376	-25562	-120	-2060	-2605	-24431	-27	-5352	-6687	-26700	-132	-5382	-5633	-22984	328	11830	-1323	-24633	-108	-21	-96	-65	-151	-4483	22503	2614	-222	-5795	21237	-3094	73	3329	26267	695	-64	-56	-103	42	-150	20	36	-76	-16	-52	84	-26	-3
0.896667	-233	13208	-4384	-25689	-117	-2239	-2544	-25033	-36	-5380	-6516	-27296	-113	-5393	-4800	-22629	344	11747	-1483	-24609	-105	-21	-97	-69	-117	-4356	21983	2040	-179	-5417	20581	-3640	44	3193	25288	-397	-61	-57	-105	41	-152	18	33	-78	-19	-55	81	-31	0
0.897500	-279	12958	-4287	-25768	-120	-2497	-2578	-25620	-27	-5474	-6448	-27909	-101	-5502	-3971	-22230	368	11627	-1628	-24598	-109	-24	-98	-70	-21	-4239	21349	1358	-120	-5078	19846	-4060	51	2874	24231	-1469	-63	-58	-107	39	-172	17	34	-77	-21	-57	82	-28	0
0.898333	-329	12643	-4073	-25819	-108	-2847	-2715	-26184	-22	-5655	-6490	-28540	-97	-5722	-3180	-21785	399	11461	-1757	-24600	-111	-25	-100	-69	32	-4166	20602	563	-118	-4797	19047	-4393	52	2381	23074	-2506	-65	-59	-107	37	-156	13	33	-79	-11	-58	79	-32	-5
0.899167	-341	12245	-3712	-25843	-118	-3299	-2963	-26720	-40	-5927	-6641	-29179	-95	-6059	-2471	-21298	420	11263	-1900	-24612	-108	-23	-98	-64	27	-4135	19761	-333	-149	-4593	18199	-4665	52	1733	21856	-3495	-65	-57	-102	39	-154	18	36	-76	-22	-56	82	-29	-3
0.900000	-348	11776	-3188	-25848	-91	-3855	-3324	-27225	-43	-6297	-6912	-29800	-100	-6519	-1883	-20774	435	11033	-2024	-24641	-107	-22	-102	-66	52	-4170	18833	-1334	-167	-4484	17312	-4919	62	966	20592	-4437	-62	-55	-102	41	-151	9	35	-77	-22	-56	80	-30	0
0.900833	-335	11226	-2492	-25847	-84	-4523	-3802	-27707	-36	-6761	-7294	-30413	-92	-7115	-1462	-20218	455	10775	-2145	-24677	-108	-22	-97	-66	49	-4272	17839	-2440	-165	-4472	16420	-5193	57	88	19315	-5331	-62	-57	-105	42	-155	21	33	-76	-19	-55	87	-30	-1
0.901667	-329	10604	-1606	-25840	-58	-5318	-4392	-28165	-49	-7337	-7790	-30999	-85	-7829	-1255	-19644	467	10495	-2266	-24724	-109	-31	-97	-69	33	-4462	16801	-3640	-153	-4566	15552	-5521	57	-860	18027	-6177	-60	-55	-104	39	-152	19	34	-76	-19	-56	82	-32	2
0.902500	-326	9915	-534	-25843	-39	-6216	-5091	-28599	-42	-8001	-8380	-31544	-93	-8657	-1295	-19070	458	10195	-2390	-24774	-104	-19	-97	-69	28	-4730	15747	-4919	-156	-4761	14727	-5941	43	-1853	16760	-6986	-62	-63	-108	-9	-150	20	35	-75	-18	-57	79	-31	1
0.903333	-306	9174	728	-25860	-42	-7220	-5883	-29014	-48	-8761	-9051	-32042	-109	-9581	-1609	-18499	459	9875	-2513	-24826	-102	-22	-101	-69	17	-5077	14708	-6276	-168	-5047	13973	-6468	27	-2858	15535	-7761	-62	-56	-108	38	-151	17	32	-75	-19	-57	79	-30	-1
0.904167	-286	8389	2183	-25894	-36	-8301	-6746	-29405	-59	-9586	-9771	-32443	-111	-10577	-2214	-17968	445	9548	-2640	-24873	-108	-24	-100	-69	3	-5490	13688	-7677	-176	-5418	13300	-7134	-5	-3866	14357	-8510	-63	-59	-108	16	-154	18	34	-76	-23	-60	80	-31	-5
0.905000	-262	7593	3805	-25951	-28	-9440	-7666	-29780	-55	-10465	-10518	-32623	-101	-11615	-3122	-17486	404	9226	-2770	-24904	-110	-23	-101	-70	21	-5964	12726	-9134	-181	-5863	12724	-7945	2	-4807	13251	-9232	-61	-44	-108	36	-155	16	34	-75	-12	-60	81	-33	-1
0.905833	-194	6815	5573	-26036	-13	-10596	-8606	-30132	-50	-11372	-11265	-32714	-102	-12657	-4313	-17077	344	8910	-2901	-24933	-105	-21	-98	-67	39	-6473	11826	-10639	-180	-6357	12252	-8905	-7	-5685	12221	-9932	-63	-57	-105	41	-149	20	34	-75	-21	-59	82	-30	0
0.906667	-212	6083	7451	-26152	3	-11745	-9551	-30473	-60	-12291	-11975	-32731	-94	-13660	-5766	-16782	305	8600	-3036	-24938	-105	-23	-98	-68	-32	-6994	11005	-12167	-178	-6887	11886	-10003	-41	-6475	11271	-10616	-65	-56	-109	40	-154	17	34	-75	-26	-58	84	-29	-4
0.907500	-193	5433	9386	-26307	5	-12853	-10473	-30798	-63	-13189	-12614	-32746	-84	-14579	-7435	-16613	276	8353	-3175	-24924	-108	-21	-97	-66	-97	-7540	10272	-13698	-171	-7437	11611	-11228	-48	-7164	10410	-11277	-62	-53	-109	40	-152	18	36	-74	-21	-56	82	-31	-6
0.908333	-158	4899	11359	-26497	17	-13883	-11352	-31110	-58	-14036	-13155	-32751	-80	-15380	-9287	-16598	216	8133	-3286	-24883	-102	-26	-100	-69	-76	-8060	9627	-15231	-160	-7995	11419	-12557	-31	-7738	9614	-11928	-62	-56	-109	38	-155	19	34	-74	-22	-56	84	-30	0
0.909167	-156	4516	13312	-26719	30	-14811	-12156	-31405	-66	-14822	-13584	-32767	-75	-16035	-11258	-16749	154	7967	-3455	-24821	-105	-22	-99	-66	-101	-8552	9069	-16749	-149	-8547	11286	-13976	-35	-8200	8882	-12567	-61	-56	-108	42	-155	19	33	-75	-19	-57	77	-35	0
0.910000	-149	4314	15160	-26974	39	-15611	-12868	-31686	-77	-15523	-13880	-32757	-62	-16509	-13295	-17082	78	7890	-3586	-24727	-109	-23	-102	-69	-158	-8986	8593	-18238	-159	-9089	11194	-15449	-76	-8540	8236	-13187	-65	-83	-110	38	-152	18	33	-27	-24	-58	80	-32	2
0.910833	-137	4332	16818	-27251	43	-16259	-13466	-31949	-76	-16100	-14028	-32767	-53	-16791	-15328	-17594	-1	7889	-3714	-24605	-107	-25	-98	-70	-108	-9364	8188	-19696	-174	-9612	11116	-16938	-95	-8720	7636	-13789	-61	-59	-109	40	-155	17	32	-74	-23	-58	78	-32	-3
0.911667	-134	4590	18197	-27548	34	-16741	-13943	-32189	-78	-16607	-14041	-32758	-47	-16840	-17274	-18280	-94	8018	-3813	-24456	-111	-28	-100	-67	7	-9676	7845	-21104	-177	-10110	11033	-18403	-72	-8912	7085	-14380	-67	-59	-108	41	-155	16	30	-77	-19	-57	81	-30	13
0.912500	-120	5105	19208	-27849	26	-17059	-14297	-32410	-75	-16975	-13926	-32631	-51	-16733	-19076	-19127	-202	8292	-3917	-24278	-107	-23	-99	-65	73	-9925	7550	-22457	-195	-10616	10909	-19811	-67	-8969	6581	-14956	-63	-53	-105	40	-151	19	30	-77	-23	-59	79	-31	2
0.913333	-100	5888	19758	-28155	34	-17227	-14503	-32587	-75	-17229	-13702	-32287	-50	-16401	-20676	-20111	-344	8731	-3980	-24081	-110	-24	-99	-66	50	-10088	7291	-23736	-207	-11064	10725	-21139	-72	-8969	6102	-15532	-64	-57	-107	41	-152	19	32	-75	-16	-56	84	-28	0
0.914167	-97	6943	19759	-28439	42	-17254	-14597	-32685	-78	-17383	-13403	-31834	-36	-15963	-22031	-21205	-432	9354	-4005	-23862	-103	-23	-98	-67	-25	-10231	7046	-24944	-211	-11532	10463	-22352	-79	-8932	5649	-16101	-63	-56	-104	39	-156	18	33	-73	-23	-57	81	-28	-4
0.915000	-86	8255	19145	-28709	37	-17164	-14573	-32703	-74	-17430	-13059	-31277	-36	-15388	-23102	-22382	-563	10171	-3986	-23636	-104	-25	-98	-69	-90	-10316	6809	-26072	-211	-12002	10098	-23436	-99	-8885	5221	-16680	-67	-59	-110	39	-154	15	30	-77	-19	-58	81	-30	0
0.915833	-90	9790	17866	-28944	27	-16989	-14456	-32735	-73	-17407	-12720	-30630	-46	-14743	-23867	-23589	-671	11194	-3898	-23402	-107	-26	-100	-68	-105	-10365	6564	-27126	-179	-12483	9630	-24336	-115	-8840	4812	-17266	-62	-58	-105	40	-154	15	28	-78	-21	-59	82	-31	-8
0.916667	-100	11505	15907	-29144	22	-16766	-14262	-32725	-82	-17319	-12415	-29900	-53	-14075	-24324	-24780	-764	12403	-3736	-23177	-108	-26	-100	-68	-134	-10405	6291	-28070	-141	-12981	9051	-25114	-180	-8825	4413	-17866	-67	-60	-113	39	-156	0	26	-77	-23	-60	78	-32	-7
0.917500	-94	13350	13285	-29292	25	-16531	-14017	-32741	-90	-17192	-12207	-29105	-77	-13429	-24482	-25914	-855	13787	-3476	-22989	-111	-25	-102	-70	-178	-10449	5988	-28924	-121	-13499	8360	-25696	-227	-8847	4034	-18487	-64	-61	-107	40	-153	12	27	-80	-24	-59	79	-32	-1
0.918333	-100	15249	10034	-29397	17	-16320	-13748	-32724	-80	-17039	-12119	-28251	-92	-12864	-24370	-26934	-901	15322	-3105	-22832	-107	-24	-100	-68	-182	-10507	5648	-29674	-151	-14024	7583	-26103	-174	-8932	3655	-19145	-65	-57	-108	40	-156	16	41	-75	-22	-58	81	-29	-4
0.919167	-117	17137	6188	-29458	8	-16197	-13485	-32741	-90	-16887	-12209	-27374	-87	-12414	-24038	-27817	-895	16982	-2594	-22741	-108	-23	-98	-66	-183	-10605	5261	-30331	-170	-14566	6710	-26344	-161	-9066	3293	-19830	-63	-56	-104	43	-152	16	28	-88	-26	-58	81	-30	-3
0.920000	-137	18935	1867	-29477	15	-16142	-13250	-32721	-104	-16739	-12488	-26477	-93	-12119	-23527	-28518	-845	18724	-1933	-22725	-107	-24	-98	-67	-206	-10747	4818	-30881	-149	-15114	5748	-26426	-191	-9263	2930	-20551	-62	-57	-103	43	-150	18	32	-74	-16	-58	79	-29	0
0.920833	-153	20568	-2805	-29457	6	-16201	-13080	-32738	-109	-16618	-13008	-25584	-112	-11997	-22912	-29005	-778	20485	-1100	-22804	-104	-26	-101	-66	-217	-10951	4319	-31340	-114	-15655	4730	-26373	-208	-9532	2572	-21309	-62	-58	-107	42	-151	18	29	-74	-19	-59	80	-30	0
0.921667	-161	21930	-7645	-29411	-3	-16418	-12982	-32725	-94	-16533	-13757	-24724	-120	-12077	-22258	-29259	-702	22213	-97	-22990	-101	-22	-99	-67	-210	-11217	3766	-31704	-110	-16170	3693	-26193	-201	-9853	2216	-22092	-59	-58	-104	43	-156	20	46	-74	-23	-59	82	-29	0
0.922500	-155	22966	-12482	-29350	-4	-16785	-12986	-32719	-105	-16491	-14739	-23938	-143	-12353	-21626	-29261	-585	23844	1083	-23297	-107	-25	-100	-68	-233	-11549	3158	-31973	-104	-16645	2641	-25910	-191	-10211	1867	-22901	-67	-56	-107	41	-154	18	28	-75	-23	-58	80	-16	-1
0.923333	-212	23607	-17179	-29272	-16	-17306	-13094	-32560	-108	-16487	-15941	-23235	-154	-12824	-21114	-28994	-462	25329	2434	-23723	-110	-26	-104	-70	-273	-11938	2497	-32163	-82	-17063	1593	-25552	-194	-10613	1508	-23733	-50	-59	-111	37	-154	16	27	-78	-25	-59	75	-35	-5
0.924167	-241	23802	-21602	-29209	-14	-17962	-13314	-32334	-119	-16532	-17322	-22632	-160	-13463	-20684	-28520	-335	26630	3956	-24261	-111	-26	-105	-73	-311	-12382	1795	-32263	-118	-17401	588	-25117	-187	-11021	1149	-24563	-66	-59	-109	40	-156	17	22	-77	-24	-58	78	-13	-4
0.925000	-257	23517	-25550	-29120	-18	-18731	-13633	-31988	-131	-16617	-18856	-22156	-163	-14251	-20474	-27789	-213	27686	5618	-24902	-111	-27	-102	-70	-326	-12846	1048	-32286	-272	-17645	-388	-24649	-206	-11441	770	-25375	-67	-59	-109	37	-152	19	30	-75	-24	-60	79	-34	-5
0.925833	-269	22736	-28886	-29049	-21	-19588	-14050	-31558	-142	-16743	-20503	-21807	-177	-15156	-20458	-26848	-85	28478	7391	-25622	-110	-23	-104	-69	-342	-13339	265	-32233	-358	-17778	-1289	-24145	-200	-11842	396	-26156	-66	-58	-110	40	-153	19	36	-72	-21	-58	80	-30	0
0.926667	-282	21464	-31048	-28992	-29	-20505	-14550	-31006	-133	-16913	-22214	-21596	-196	-16137	-20680	-25734	11	28972	9233	-26396	-104	-19	-101	-66	-332	-13834	-551	-32116	-326	-17787	-2123	-23638	-163	-12217	-1	-26891	-63	-57	-107	44	-150	20	30	-70	-14	-57	80	-31	0
0.927500	-291	19731	-31972	-28946	-29	-21450	-15105	-30338	-125	-17114	-23922	-21528	-207	-17156	-21132	-24484	75	29172	11096	-27203	-104	-19	-104	-69	-333	-14318	-1393	-31948	-333	-17671	-2869	-23125	-138	-12584	-424	-27566	-60	-58	-108	43	-152	21	36	-74	-17	-56	86	-30	2
0.928333	-277	17591	-32376	-28913	-31	-22379	-15739	-29529	-128	-17350	-25564	-21588	-207	-18171	-21805	-23144	136	29087	12939	-28014	-103	-23	-101	-64	-361	-14771	-2249	-31714	-313	-17433	-3528	-22632	-82	-12847	-869	-28164	-65	-59	-103	42	-150	19	51	-70	-21	-53	81	-31	-1
0.929167	-248	15099	-32557	-28885	-36	-23260	-16377	-28576	-128	-17609	-27080	-21762	-207	-19140	-22653	-21745	164	28720	14724	-28794	-105	-21	-100	-64	-371	-15166	-3105	-31443	-289	-17062	-4096	-22153	-63	-13087	-1327	-28664	-67	-58	-108	29	-147	22	37	-76	-21	-55	82	-27	3
0.930000	-267	12352	-32621	-28853	-38	-24029	-17021	-27480	-135	-17891	-28416	-22026	-220	-20035	-23660	-20334	174	28131	16358	-29511	-109	-19	-99	-66	-365	-15494	-3953	-31136	-267	-16582	-4585	-21694	-27	-13263	-1809	-29040	-61	-40	-105	42	-151	20	36	-77	-23	-56	82	-30	0
0.930833	-253	9460	-32302	-28813	-42	-24703	-17651	-26247	-138	-18185	-29540	-22355	-227	-20824	-24763	-18951	177	27358	17802	-30155	-111	-23	-101	-86	-349	-15738	-4785	-30784	-236	-15997	-4985	-21254	-5	-13378	-2312	-29339	-66	-58	-107	42	-152	19	35	-75	-18	-55	85	-27	0
0.931667	-236	6538	-30862	-28758	-42	-25214	-18251	-24893	-136	-18491	-30410	-22720	-236	-21488	-25901	-17638	166	26443	18998	-30687	-109	-25	-101	-69	-342	-15890	-5584	-30418	-215	-15337	-5301	-20838	-15	-13440	-2823	-29504	-67	-60	-109	40	-153	16	32	-79	-24	-61	78	-32	1
0.932500	-224	3713	-28723	-28675	-49	-25567	-18814	-23421	-150	-18800	-31004	-23072	-238	-21991	-27016	-16419	114	25520	19901	-31109	-110	-23	-100	-67	-362	-15944	-6329	-30023	-205	-14615	-5533	-20437	-41	-13426	-3338	-29540	-66	-60	-109	40	-150	20	35	-75	-24	-55	81	-27	2
0.933333	-212	1103	-26155	-28550	-45	-25734	-19320	-21873	-155	-19100	-31299	-23380	-247	-22336	-28051	-15317	73	24593	20467	-31426	-108	-23	-100	-66	-357	-15864	-7011	-29617	-195	-13866	-5697	-20051	-41	-13364	-3858	-29462	-74	-59	-107	40	-151	20	36	-39	-18	-55	84	-26	0
0.934167	-179	-1189	-23375	-28392	-50	-25722	-19779	-20279	-160	-19390	-31313	-23610	-250	-22522	-28956	-14346	57	23740	20644	-31635	-109	2	-96	-65	-334	-15694	-7623	-29196	-164	-13102	-5792	-19670	-10	-13251	-4371	-29272	-63	-58	-104	43	-148	19	36	-74	-17	-50	85	-25	4
0.935000	-184	-3052	-20615	-28180	-65	-25538	-20195	-18688	-169	-19662	-31049	-23737	-256	-22556	-29689	-13525	26	23032	20425	-31744	-104	-17	-95	-64	-320	-15412	-8127	-28771	-149	-12360	-5819	-19301	-17	-13090	-4857	-28981	-61	-56	-107	42	-147	22	36	-75	-18	-53	85	-26	2
0.935833	-183	-4394	-18066	-27927	-58	-25200	-20543	-17134	-176	-19907	-30523	-23724	-264	-22445	-30216	-12849	1	22512	19796	-31776	-109	-18	-97	-65	-302	-15041	-8536	-28334	-141	-11659	-5780	-18933	-35	-12898	-5330	-28600	-67	-58	-103	41	-150	19	36	-72	-18	-53	84	-26	-1
0.936667	-181	-5186	-15887	-27634	-64	-24723	-20858	-15658	-165	-20130	-29767	-23560	-267	-22198	-30547	-12320	-21	22218	18768	-31739	-105	-19	-99	-68	-310	-14579	-8824	-27897	-110	-11020	-5675	-18568	-48	-12677	-5720	-28146	-62	-56	-105	40	-150	17	33	-75	-15	-56	84	-26	1
0.937500	-177	-5401	-14209	-27306	-74	-24125	-21127	-14293	-159	-20312	-28813	-23217	-263	-21884	-30574	-11922	-65	22169	17359	-31665	-108	-22	-99	-69	-293	-14037	-8971	-27448	-95	-10459	-5499	-18201	-38	-12427	-6095	-27641	-64	-58	-109	41	-149	18	35	-76	-21	-57	81	-26	0
0.938333	-158	-5037	-13129	-26960	-76	-23458	-21375	-13081	-142	-20455	-27718	-22707	-269	-21489	-30389	-11632	-134	22363	15597	-31559	-108	-22	-96	-66	-305	-13451	-8971	-26993	-107	-9976	-5243	-17827	-13	-12159	-6373	-27090	-64	-52	-108	39	-152	18	35	-75	-25	-57	82	-28	-1
0.939167	-165	-4132	-12716	-26620	-82	-22731	-21584	-12058	-147	-20557	-26527	-22037	-275	-21056	-29989	-11443	-187	22787	13521	-31460	-110	-21	-97	-69	-304	-12819	-8815	-26526	-101	-9583	-4909	-17455	-14	-11875	-6564	-26527	-64	-58	-105	40	-153	18	37	-64	-18	-58	81	-28	1
0.940000	-171	-2746	-12990	-26295	-91	-21989	-21760	-11253	-155	-20617	-25294	-21208	-283	-20612	-29380	-11322	-215	23398	11199	-31373	-112	-23	-100	-68	-282	-12167	-8502	-26044	-91	-9282	-4472	-17082	-5	-11580	-6648	-25963	-68	-58	-112	36	-153	13	30	-77	-27	-57	78	-31	-3
0.940833	-177	-978	-13922	-26022	-93	-21265	-21901	-10665	-152	-20640	-24063	-20256	-292	-20195	-28603	-11256	-210	24154	8698	-31317	-111	-17	-101	-69	-273	-11503	-8009	-25536	-77	-9040	-3935	-16713	4	-11277	-6610	-25424	-65	-58	-104	39	-150	17	36	-77	-21	-55	84	-28	-1
0.941667	-187	1072	-15432	-25811	-82	-20557	-22001	-10309	-145	-20621	-22882	-19191	-277	-19823	-27702	-11220	-232	24992	6095	-31296	-107	-22	-98	-67	-254	-10848	-7353	-25008	-76	-8878	-3291	-16350	-11	-10965	-6446	-24915	-118	-58	-107	8	-153	18	32	-77	-19	-53	81	-28	-4
0.942500	-189	3282	-17418	-25722	-93	-19944	-22063	-10190	-148	-20565	-21797	-18061	-288	-19529	-26718	-11200	-266	25836	3467	-31314	-108	-22	-94	-69	-223	-10221	-6526	-24455	-75	-8778	-2533	-16000	-122	-10654	-6145	-24457	-61	-58	-107	37	-153	16	32	-76	-22	-48	81	-30	0
0.943333	-187	5532	-19737	-25676	-87	-19399	-22066	-10277	-134	-20478	-20840	-16894	-284	-19321	-25703	-11177	-270	26620	908	-31361	-111	-22	-100	-69	-242	-9632	-5547	-23874	-96	-8721	-1665	-15664	-349	-10329	-5692	-24052	-62	-59	-104	36	-152	15	26	-75	-23	-56	79	-30	0
0.944167	-238	7718	-22243	-25781	-79	-18943	-22007	-10588	-145	-20361	-20036	-15734	-273	-19211	-24693	-11149	-288	27275	-1491	-31436	-108	-25	-101	-69	-275	-9095	-4419	-23271	-119	-8698	-677	-15340	-394	-9999	-5095	-23715	-66	-61	-109	37	-150	16	29	-83	-22	-58	80	-31	-5
0.945000	-220	9724	-24729	-26010	-83	-18581	-21873	-11062	-139	-20219	-19393	-14620	-273	-19208	-23729	-11096	-322	27728	-3614	-31514	-113	-24	-99	-72	-265	-8623	-3161	-22637	-127	-8698	433	-15031	-289	-9661	-4340	-23448	-66	-60	-109	36	-155	12	28	-79	-24	-58	79	-31	-4
0.945833	-217	11461	-27009	-26366	-93	-18317	-21654	-11666	-121	-20048	-18915	-13576	-272	-19301	-22855	-11030	-338	27908	-5372	-31572	-109	-23	-99	-68	-246	-8213	-1779	-21980	-112	-8710	1644	-14742	-236	-9317	-3450	-23247	-59	-58	-104	38	-150	21	35	-76	-18	-56	79	-27	2
0.946667	-215	12857	-28907	-26839	-95	-18137	-21342	-12377	-125	-19861	-18591	-12648	-271	-19485	-22042	-10945	-337	27779	-6678	-31589	-101	-19	-100	-68	-237	-7879	-297	-21305	-102	-8733	2953	-14462	-181	-8958	-2419	-23120	-61	-53	-104	45	-148	24	34	-74	-17	-53	85	-26	4
0.947500	-223	13855	-30280	-27414	-97	-18036	-20931	-13141	-125	-19656	-18417	-11871	-255	-19747	-21371	-10861	-340	27292	-7470	-31557	-105	-21	-99	-69	-197	-7624	1245	-20631	-91	-8773	4325	-14217	-145	-8607	-1273	-23057	-62	-57	-102	38	-150	19	35	-75	-19	-55	81	-30	0
0.948333	-230	14442	-30991	-28077	-104	-18009	-20424	-13920	-118	-19435	-18357	-11259	-256	-20064	-20814	-10782	-355	26435	-7689	-31441	-108	-23	-102	-73	-148	-7453	2838	-19955	-74	-8819	5752	-13976	-104	-8247	-16	-23048	-62	-60	-111	36	-153	17	33	-76	-22	-58	80	-32	0
0.949167	-260	14607	-30935	-28805	-96	-18002	-19814	-14681	-100	-19196	-18391	-10824	-257	-20418	-20371	-10724	-346	25167	-7277	-31220	-107	-24	-100	-72	-133	-7359	4459	-19288	-66	-8879	7253	-13753	-50	-7880	1352	-23101	-61	-58	-97	40	-153	19	35	-75	-26	-56	80	-29	-1
0.950000	-258	14371	-30034	-29564	-78	-18017	-19109	-15380	-100	-18942	-18481	-10568	-246	-20783	-20028	-10688	-348	23509	-6225	-30904	-107	-26	-104	-69	-133	-7344	6080	-18642	-65	-8967	8774	-13536	-10	-7518	2793	-23186	-63	-59	-110	38	-152	19	33	-72	-18	-57	80	-31	0
0.950833	-271	13768	-28249	-30327	-88	-18040	-18316	-15991	-103	-18674	-18614	-10495	-232	-21138	-19765	-10682	-355	21470	-4539	-30480	-108	-25	-101	-68	-143	-7403	7687	-18022	-77	-9084	10309	-13331	8	-7164	4294	-23300	-65	-60	-105	39	-148	20	33	-80	-25	-57	80	-30	6
0.951667	-280	12870	-25596	-31067	-95	-18042	-17456	-16491	-97	-18392	-18738	-10597	-237	-21452	-19565	-10772	-331	19077	-2260	-29956	-110	-23	-104	-70	-151	-7542	9261	-17444	-83	-9236	11828	-13129	32	-6835	5830	-23428	-63	-58	-108	35	-151	17	34	-74	-23	-56	81	-32	-3
0.952500	-263	11737	-22128	-31762	-90	-18007	-16542	-16862	-98	-18096	-18836	-10850	-227	-21713	-19402	-10910	-267	16356	550	-29353	-107	-22	-100	-66	-135	-7748	10777	-16918	-99	-9442	13317	-12940	77	-6535	7387	-23566	-63	-57	-104	42	-149	18	30	-75	-19	-57	79	-32	0
0.953333	-264	10445	-17939	-32339	-73	-17924	-15596	-17095	-92	-17785	-18882	-11241	-224	-21895	-19232	-11122	-238	13342	3810	-28689	-108	-22	-101	-64	-115	-8023	12219	-16446	-102	-9694	14762	-12755	126	-6275	8951	-23695	-61	-57	-104	43	-151	21	33	-74	-16	-57	84	-26	1
0.954167	-265	9067	-13104	-32576	-99	-17774	-14641	-17185	-100	-17469	-18860	-11737	-217	-21984	-19102	-11414	-182	10074	7430	-28003	-104	-22	-98	-64	-114	-8362	13577	-16048	-101	-10016	16146	-12581	138	-6067	10508	-23808	-60	-58	-105	39	-166	18	35	-74	-21	-59	81	-30	2
0.955000	-250	7677	-7814	-32697	-112	-17560	-13705	-17141	-103	-17142	-18757	-12333	-214	-21974	-18921	-11785	-163	6552	11250	-27334	-103	-22	-100	-63	-103	-8767	14842	-15712	-107	-10395	17480	-12414	164	-5921	12027	-23897	-63	-57	-103	41	-148	19	33	-73	-18	-55	86	-27	0
0.955833	-256	6342	-2254	-32721	-117	-17272	-12810	-16978	-96	-16816	-18568	-12929	-195	-21863	-18704	-12233	-168	2894	15145	-26721	-105	-24	-100	-65	-93	-9209	16011	-15456	-111	-10846	18736	-12264	181	-5853	13489	-23958	-61	-57	-104	36	-151	15	37	-77	-23	-60	80	-32	-1
0.956667	-245	5108	3353	-32755	-107	-16923	-11979	-16706	-95	-16480	-18296	-13571	-206	-21649	-18439	-12746	-148	-863	18969	-26206	-110	-26	-104	-68	-99	-9714	17079	-15275	-105	-11356	19901	-12137	180	-5873	14881	-23997	-70	-64	-113	36	-158	13	27	-81	-24	-62	77	-35	-7
0.957500	-243	4014	8860	-32747	-98	-16507	-11222	-16349	-90	-16142	-17945	-14205	-210	-21338	-18115	-13303	-145	-4642	22603	-25813	-109	-23	-103	-70	-105	-10253	18054	-15156	-110	-11914	20987	-12023	198	-5974	16199	-23971	-64	-59	-107	37	-153	13	32	-78	-22	-57	81	-30	-1
0.958333	-253	3075	14004	-32758	-119	-16027	-10547	-15924	-87	-15799	-17519	-14801	-195	-20931	-17739	-13896	-156	-8374	25912	-25578	-110	-25	-102	-66	-112	-10826	18928	-15118	-114	-12518	21982	-11943	170	-6178	17419	-23911	-66	-61	-105	44	-154	13	30	-76	-22	-57	81	-31	-4
0.959167	-237	2279	18682	-32755	-135	-15502	-9977	-15462	-90	-15457	-17042	-15344	-183	-20449	-17317	-14502	-138	-12047	28781	-25519	-108	-21	-100	-65	-120	-11426	19697	-15139	-98	-13154	22876	-11891	138	-6477	18540	-23811	-62	-59	-100	43	-148	15	34	-76	-24	-57	85	-34	0
0.960000	-198	1608	22688	-32751	-122	-14945	-9512	-14994	-88	-15116	-16525	-15821	-172	-19918	-16852	-15110	-114	-15582	31085	-25649	-107	-19	-98	-64	-138	-12045	20375	-15219	-107	-13815	23674	-11879	161	-6885	19543	-23681	-63	-58	-105	41	-150	16	35	-74	-18	-55	85	-25	-3
0.960833	-171	1027	25907	-32757	-125	-14370	-9147	-14540	-80	-14779	-15996	-16235	-179	-19335	-16358	-15698	-108	-18943	32767	-25964	-107	-19	-97	-65	-131	-12674	20965	-15356	-132	-14493	24360	-11908	181	-7394	20408	-23497	-60	-57	-103	40	-151	5	35	-74	-23	-46	84	-26	0
0.961667	-162	491	28230	-32749	-130	-13784	-8885	-14116	-72	-14438	-15459	-16568	-196	-18725	-15856	-16239	-120	-22060	32767	-26458	-105	-17	-97	-63	-130	-13313	21466	-15537	-134	-15168	24913	-11991	163	-7995	21137	-23294	-62	-57	-104	42	-152	20	35	-74	-18	-53	82	-25	1
0.962500	-171	-48	29610	-32754	-122	-13209	-8706	-13742	-74	-14102	-14946	-16832	-181	-18110	-15355	-16720	-131	-24870	32767	-27096	-102	-21	-97	-67	-134	-13948	21875	-15763	-134	-15823	25409	-12110	163	-8681	21723	-23065	-61	-58	-108	40	-150	19	34	-75	-21	-55	85	-25	0
0.963333	-160	-649	30022	-32740	-117	-12650	-8598	-13432	-86	-13766	-14459	-17021	-173	-17506	-14873	-17120	-144	-27377	32767	-27874	-105	-19	-99	-62	-144	-14572	22206	-16007	-136	-16452	25763	-12284	161	-9442	22161	-22818	-88	-58	-104	38	-152	20	35	-73	-23	-57	82	-26	0
0.964167	-125	-1372	29475	-32610	-122	-12135	-8556	-13195	-116	-13441	-14025	-17155	-179	-16923	-14423	-17445	-130	-29521	32767	-28734	-107	-23	-101	-67	-167	-15184	22451	-16285	-162	-17044	25993	-12510	144	-10271	22459	-22557	-67	-57	-107	39	-153	15	32	-79	-22	-56	82	-28	0
0.965000	-137	-2257	28002	-32370	-126	-11656	-8543	-13035	-128	-13114	-13643	-17231	-167	-16368	-14008	-17678	-133	-31225	31410	-29639	-111	-25	-100	-69	-169	-15770	22616	-16576	-185	-17598	26114	-12781	103	-11155	22605	-22296	-68	-60	-110	37	-156	17	26	-78	-27	-57	79	-30	-10
0.965833	-147	-3346	25700	-32100	-116	-11229	-8573	-12949	-131	-12795	-13326	-17266	-163	-15846	-13642	-17810	-132	-32069	29335	-30544	-108	-19	-99	-65	-177	-16326	22700	-16879	-176	-18090	26127	-13094	66	-12036	22618	-22023	-65	-44	-101	44	-150	20	28	-75	-21	-52	84	-25	1
0.966667	-127	-4654	22694	-31825	-114	-10859	-8596	-12952	-131	-12483	-13062	-17265	-170	-15348	-13328	-17847	-118	-32435	26807	-31420	-107	-18	-97	-65	-172	-16861	22703	-17193	-167	-18531	26028	-13450	51	-12952	22495	-21762	-60	-53	-110	44	-148	18	36	-70	-17	-50	87	-24	2
0.967500	-109	-6200	19113	-31566	-103	-10554	-8622	-12975	-122	-12193	-12873	-17245	-176	-14927	-13073	-17804	-139	-32585	23940	-32148	-107	-21	-97	-66	-174	-17369	22619	-17514	-154	-18917	25824	-13846	36	-13865	22250	-21519	-63	-55	-102	44	-152	15	34	-68	-17	-49	85	-27	0
0.968333	-117	-7984	15105	-31328	-102	-10316	-8629	-13091	-134	-11915	-12743	-17210	-178	-14533	-12879	-17682	-169	-32655	20823	-32465	-105	-17	-99	-64	-205	-17842	22453	-17838	-158	-19247	25526	-14269	-19	-14759	21884	-21291	-61	-57	-105	42	-149	19	35	-73	-17	-52	86	-26	0
0.969167	-131	-9997	10821	-31111	-108	-10145	-8609	-13211	-156	-11671	-12672	-17162	-163	-14174	-12739	-17494	-177	-32688	17579	-32605	-107	-18	-99	-65	-225	-18289	22205	-18163	-165	-19522	25139	-14715	-69	-15617	21426	-21087	-64	-57	-101	43	-155	19	33	-73	-18	-51	82	-22	-1
0.970000	-127	-12202	6449	-30916	-96	-10046	-8587	-13380	-180	-11453	-12651	-17110	-174	-13848	-12648	-17257	-117	-32693	14359	-32647	-105	-21	-99	-67	-221	-18702	21874	-18493	-153	-19751	24680	-15183	-94	-16442	20881	-20900	-60	-56	-101	42	-150	20	37	-73	-17	-51	85	-26	-5
0.970833	-107	-14549	2159	-30746	-97	-10014	-8491	-13565	-152	-11268	-12672	-17047	-178	-13545	-12596	-16976	-55	-32657	11262	-32685	-108	-18	-99	-67	-229	-19096	21467	-18823	-147	-19934	24156	-15654	-114	-17203	20267	-20748	-64	-58	-107	40	-154	19	34	-74	-21	-53	85	-25	-27
0.971667	-95	-16991	-1902	-30601	-105	-10046	-8386	-13750	-138	-11122	-12728	-16975	-159	-13266	-12580	-16679	-82	-32052	8405	-32679	-107	-19	-99	-68	-221	-19460	20989	-19157	-155	-20080	23592	-16127	-116	-17904	19609	-20627	-62	-59	-99	42	-153	20	34	-75	-18	-55	86	-29	-4
0.972500	-65	-19459	-5536	-30485	-100	-10142	-8262	-13934	-102	-11015	-12805	-16889	-145	-12999	-12587	-16364	-85	-30989	5879	-32701	-104	-19	-100	-69	-227	-19800	20449	-19492	-166	-20191	22992	-16585	-143	-18538	18908	-20539	-61	-59	-104	39	-153	17	34	-69	-16	-55	86	-27	-1
0.973333	-67	-21884	-8671	-30390	-104	-10296	-8121	-14099	-51	-10951	-12885	-16783	-150	-12747	-12615	-16053	-33	-29631	3760	-32686	-109	-21	-101	-70	-220	-20120	19857	-19833	-164	-20277	22375	-17035	-159	-19099	18187	-20487	-65	-61	-121	39	-150	16	32	-76	-24	-57	84	-30	-7
0.974167	-81	-24231	-11220	-30323	-115	-10500	-7979	-14248	-32	-10935	-13008	-16644	-158	-12504	-12653	-15746	1	-28032	2123	-32704	-109	-22	-101	-65	-235	-20409	19231	-20169	-148	-20336	21756	-17454	-155	-19588	17463	-20468	-62	-56	-107	32	-152	19	35	-72	-1	-47	85	-27	1
0.975000	-65	-26396	-13096	-30282	-120	-10744	-7834	-14365	-28	-10961	-13114	-16475	-164	-12269	-12689	-15449	27	-26259	997	-32686	-104	-19	-97	-69	-251	-20681	18583	-20511	-144	-20386	21142	-17837	-190	-20006	16749	-20490	-61	-58	-103	42	-150	21	36	-73	-14	-58	84	-18	2
0.975833	-64	-28340	-14293	-30280	-150	-11034	-7712	-14467	-58	-11025	-13214	-16268	-174	-12045	-12725	-15167	20	-24347	394	-32683	-90	-21	-100	-70	-247	-20933	17918	-20858	-169	-20423	20547	-18196	-227	-20359	16046	-20550	-61	-59	-109	40	-152	18	33	-73	-38	-60	81	-30	-5
0.976667	-83	-30013	-14809	-30315	-146	-11359	-7609	-14544	-81	-11139	-13324	-16019	-179	-11831	-12761	-14902	0	-22336	303	-32324	-105	-23	-103	-70	-239	-21170	17256	-21214	-169	-20457	19982	-18512	-237	-20652	15376	-20657	-61	-62	-108	37	-153	15	29	-75	-18	-60	75	-34	1
0.977500	-65	-31373	-14640	-30380	-130	-11708	-7542	-14606	-86	-11281	-13422	-15725	-171	-11630	-12778	-14636	9	-20251	697	-31721	-104	-24	-102	-70	-220	-21379	16611	-21562	-174	-20489	19463	-18779	-239	-20886	14749	-20782	-64	-60	-108	37	-149	18	28	-74	-17	-52	81	-27	1
0.978333	-40	-32128	-13852	-30486	-118	-12077	-7505	-14653	-93	-11433	-13499	-15393	-152	-11451	-12793	-14374	84	-18133	1532	-30975	-108	-25	-100	-69	-203	-21568	16008	-21919	-187	-20524	18980	-19006	-229	-21073	14170	-20958	-62	-61	-110	40	-153	19	32	-75	-23	-58	78	-29	-1
0.979167	-63	-32442	-12500	-30630	-117	-12461	-7508	-14692	-90	-11647	-13572	-15045	-133	-11292	-12792	-14096	85	-15993	2738	-30144	-109	-16	-101	-68	-213	-21732	15448	-22275	-189	-20559	18557	-19180	-230	-21213	13645	-21172	-63	-61	-108	41	-153	18	32	-70	-16	-56	82	-30	-1
0.980000	-63	-32570	-10691	-30807	-110	-12847	-7538	-14738	-85	-11857	-13630	-14614	-127	-11161	-12787	-13798	47	-13882	4229	-29270	-105	-22	-99	-67	-211	-21881	14948	-22631	-178	-20605	18176	-19320	-223	-21322	13181	-21424	-62	-58	-102	41	-154	17	33	-73	-21	-57	80	-31	-1
0.980833	-63	-32642	-8538	-31021	-103	-13227	-7618	-14795	-85	-12074	-13675	-14186	-119	-11063	-12775	-13465	27	-11830	5906	-28382	-108	-8	-99	-66	-185	-21999	14509	-22986	-171	-20660	17850	-19406	-216	-21397	12783	-21714	-65	-59	-104	40	-174	17	32	-73	-24	-56	80	-29	-4
0.981667	-98	-32649	-6147	-31257	-96	-13599	-7723	-14874	-75	-12303	-13704	-13755	-125	-11003	-12762	-13085	-7	-9869	7677	-27499	-108	-24	-101	-70	-184	-22100	14138	-23342	-196	-20728	17572	-19453	-215	-21453	12450	-22040	-64	-62	-109	37	-155	15	29	-78	-26	-60	78	-32	-3
0.982500	-111	-32294	-3649	-31516	-77	-13955	-7850	-14982	-68	-12526	-13725	-13320	-131	-10983	-12749	-12657	-12	-8000	9454	-26640	-108	-24	-101	-67	-185	-22176	13845	-23693	-220	-20806	17346	-19475	-203	-21485	12187	-22399	-67	-61	-105	37	-151	17	32	-78	-19	-55	61	-35	0
0.983333	-88	-31489	-1143	-31776	-69	-14285	-7989	-15119	-85	-12734	-13727	-12904	-107	-10999	-12733	-12167	27	-6311	11149	-25817	-108	-25	-102	-72	-179	-22232	13621	-24042	-211	-20900	17161	-19461	-176	-21501	11994	-22785	-63	-61	-108	34	-154	16	32	-78	-25	-58	79	-34	1
0.984167	-65	-30362	1253	-32053	-96	-14587	-8125	-15299	-118	-12933	-13711	-12514	-148	-11052	-12725	-11610	15	-4749	12689	-25055	-118	-24	-102	-73	-170	-22273	13466	-24380	-190	-21007	17011	-19421	-180	-21516	11858	-23206	-73	-62	-110	35	-153	16	30	-77	-23	-60	76	-21	-1
0.985000	-68	-29004	3429	-32311	-111	-14858	-8254	-15520	-131	-13119	-13680	-12168	-182	-11153	-12726	-10987	-11	-3364	14010	-24366	-107	-24	-105	-74	-180	-22296	13373	-24711	-170	-21126	16897	-19356	-188	-21516	11793	-23643	-66	-59	-110	35	-151	15	29	-80	-24	-58	77	-31	-7
0.985833	-68	-27417	5297	-32540	-129	-15094	-8371	-15782	-146	-13286	-13621	-11868	-188	-11288	-12735	-10300	-15	-2164	15053	-23762	-112	-22	-99	-70	-176	-22304	13337	-25032	-171	-21254	16802	-19270	-201	-21513	11784	-24098	-64	-62	-108	38	-146	17	35	-75	-17	-56	79	-39	-3
0.986667	-75	-25696	6803	-32682	-122	-15296	-8460	-16092	-169	-13444	-13543	-11612	-164	-11455	-12753	-9567	-67	-1149	15796	-23248	-104	-18	-96	-70	-162	-22308	13344	-25330	-165	-21392	16740	-19175	-191	-21501	11834	-24566	-58	-57	-103	46	-148	20	36	-76	-17	-53	85	-26	5
0.987500	-87	-23869	7866	-32716	-102	-15462	-8520	-16442	-82	-13583	-13436	-11460	-159	-11655	-12785	-8795	-96	-326	16216	-22852	-103	-19	-98	-67	-173	-22309	13386	-25637	-159	-21547	16666	-19066	-161	-21487	11921	-25052	-62	-58	-103	41	-151	18	37	-74	-21	-55	84	-31	2
0.988333	-94	-21955	8491	-32751	-84	-15603	-8547	-16841	-76	-13714	-13302	-11356	-168	-11885	-12826	-7987	-84	323	16325	-22544	-111	-22	-98	-67	-200	-22311	13445	-25914	-145	-21709	16608	-18950	-147	-21470	12057	-25524	-65	-59	-104	37	-154	18	34	-77	-24	-56	82	-28	0
0.989167	-79	-19989	8642	-32744	-48	-15711	-8538	-17271	-77	-13840	-13140	-11320	-137	-12143	-12881	-7179	-88	826	16129	-22349	-105	-23	-99	-68	-186	-22317	13519	-26173	-133	-21874	16542	-18831	-171	-21450	12219	-26018	-63	-58	-103	38	-152	18	42	-77	-22	-57	81	-28	-1
0.990000	-52	-18010	8339	-32761	-22	-15789	-8491	-17736	-69	-13965	-12951	-11351	-125	-12419	-12943	-6378	-81	1144	15667	-22261	-109	-27	-103	-74	-177	-22334	13589	-26409	-133	-22046	16481	-18711	-191	-21433	12407	-26496	-68	-62	-110	36	-156	13	29	-78	-23	-59	79	-31	-3
0.990833	-70	-16038	7605	-32752	-6	-15859	-8413	-18222	-107	-14093	-12733	-11446	-115	-12708	-13012	-5605	-65	1355	15002	-22266	-108	-24	-93	-68	-179	-22361	13659	-26622	-137	-22215	16418	-18584	-205	-21405	12616	-26957	-62	-60	-109	38	-155	19	32	-77	-40	-58	80	-30	-1
0.991667	-90	-14084	6497	-32767	-16	-15910	-8298	-18728	-152	-14225	-12471	-11586	-86	-13009	-13071	-4873	-39	1471	14175	-22355	-107	-25	-103	-70	-189	-22401	13711	-26808	-144	-22384	16351	-18437	-205	-21373	12837	-27389	-65	-63	-108	37	-152	18	33	-76	-22	-56	79	-30	0
0.992500	-87	-12161	5073	-32716	0	-15959	-8166	-19249	-182	-14377	-12212	-11771	-52	-13319	-13137	-4207	-55	1518	13247	-22510	-105	-23	-103	-69	-189	-22458	13752	-26965	-126	-22549	16283	-18322	-193	-21349	13061	-27800	-64	-59	-111	35	-145	18	35	-57	-21	-57	78	-31	-3
0.993333	-65	-10279	3397	-32565	-1	-16014	-8019	-19781	-183	-14550	-11925	-11992	-33	-13637	-13189	-3615	-67	1518	12287	-22724	-107	-23	-99	-70	-180	-22534	13784	-27095	-134	-22704	16228	-18186	-173	-21320	13283	-28176	-63	-57	-108	35	-152	20	34	-74	-23	-55	79	-29	0
0.994167	-76	-8431	1539	-32313	7	-16067	-7864	-20315	-151	-14752	-11632	-12235	-32	-13964	-13237	-3117	-47	1469	11338	-22968	-105	-23	-101	-69	-184	-22626	13778	-27198	-149	-22852	16177	-18047	-180	-21297	13495	-28524	-62	-56	-111	51	-152	21	35	-75	-22	-51	79	-29	-1
0.995000	-76	-6621	-419	-32024	10	-16149	-7715	-20850	-83	-14980	-11331	-12498	-16	-14299	-13266	-2710	-15	1481	10470	-23223	-107	-22	-100	-67	-176	-22732	13770	-27274	-150	-22992	16147	-17901	-154	-21276	13700	-28826	-63	-57	-107	41	-151	21	35	-72	-16	-53	84	-28	2
0.995833	-52	-4859	-2366	-31696	17	-16247	-7573	-21382	19	-15246	-11042	-12771	1	-14641	-13286	-2406	8	1484	9722	-23471	-104	-15	-99	-64	-166	-22859	13743	-27324	-170	-23119	16136	-17757	-167	-21262	13887	-29095	-62	-59	-108	39	-151	20	35	-74	-40	-59	78	-28	1
0.996667	-30	-3142	-4256	-31360	18	-16377	-7462	-21909	87	-15563	-10764	-13044	11	-14990	-13285	-2209	0	1523	9122	-23692	-107	-25	-104	-66	-174	-22996	13709	-27348	-170	-23237	16155	-17611	-187	-21257	14046	-29298	-69	-62	-112	37	-153	19	33	-78	-25	-60	80	-31	-4
0.997500	-49	-1469	-6011	-31014	34	-16536	-7371	-22430	52	-15886	-10512	-13312	15	-15347	-13266	-2112	1	1612	8702	-23862	-108	-26	-102	-68	-170	-23144	13681	-27354	-177	-23332	16209	-17456	-184	-21252	14201	-29464	-64	-61	-107	38	-154	19	33	-75	-26	-60	82	-29	0
0.998333	-50	159	-7583	-30669	26	-16736	-7311	-22947	-31	-16254	-10284	-13568	5	-15706	-13224	-2109	41	1752	8466	-23974	-111	-28	-102	-70	-173	-23278	13657	-27328	-182	-23419	16298	-17302	-194	-21258	14329	-29586	-70	-64	-107	37	-153	17	32	-77	-24	-58	78	-35	-3
0.999167	-41	1751	-8934	-30336	-6	-16965	-7281	-23457	-107	-16644	-10111	-13812	-27	-16066	-13171	-2188	54	1953	8416	-24004	-107	-24	-99	-67	-174	-23427	13647	-27284	-169	-23485	16427	-17137	-195	-21264	14435	-29656	-65	-59	-104	40	-147	20	35	-76	-26	-55	84	-29	2
1.000000	-38	3289	-10021	-30030	-6	-17229	-7277	-23955	-127	-17059	-9974	-14036	-28	-16430	-13104	-2343	46	2208	8538	-23953	-111	-25	-99	-67	-190	-23556	13656	-27220	-184	-23541	16596	-16971	-171	-21278	14522	-29684	-69	-58	-105	39	-153	18	36	-77	-26	-57	82	-30	-1
1.000833	-59	4766	-10833	-29752	-5	-17527	-7312	-24459	-132	-17491	-9891	-14253	-12	-16793	-13030	-2550	28	2505	8805	-23824	-108	-22	-99	-66	-199	-23674	13683	-27139	-190	-23583	16799	-16802	-154	-21292	14593	-29667	-67	-57	-102	42	-151	20	37	-73	-19	-55	81	-32	-1
1.001667	-80	6166	-11369	-29517	-6	-17850	-7372	-24953	-128	-17953	-9863	-14460	-24	-17149	-12956	-2814	-8	2827	9180	-23599	-105	-19	-99	-67	-172	-23773	13735	-27037	-191	-23611	17027	-16651	-149	-21308	14642	-29612	-61	-59	-103	43	-152	22	36	-75	-17	-56	82	-28	0
1.002500	-64	7488	-11638	-29320	19	-18206	-7461	-25456	-100	-18379	-9893	-14654	-32	-17500	-12890	-3112	-42	3170	9632	-23306	-104	-7	-99	-66	-150	-23849	13816	-26925	-189	-23626	17279	-16460	-153	-21323	14673	-29517	-63	-58	-103	50	-154	18	32	-76	-22	-57	82	-25	0
1.003333	-61	8726	-11665	-29164	35	-18587	-7586	-25962	-15	-18819	-9979	-14844	-22	-17838	-12842	-3415	-50	3517	10126	-22942	-107	-21	-100	-67	-148	-23891	13923	-26789	-177	-23626	17540	-16290	-145	-21337	14687	-29392	-61	-58	-103	43	-153	20	34	-74	-23	-55	84	-29	0
1.004167	-72	9871	-11464	-29051	41	-18979	-7688	-26467	9	-19246	-10122	-15032	-50	-18171	-12815	-3721	-36	3860	10619	-22543	-109	-23	-101	-68	-122	-23904	14049	-26653	-178	-23618	17801	-16119	-125	-21346	14692	-29235	-65	-61	-105	37	-153	22	34	-78	-24	-57	77	-29	-1
1.005000	-77	10902	-11082	-28978	28	-19385	-7815	-26966	1	-19648	-10308	-15208	-80	-18460	-12820	-4023	-62	4173	11076	-22098	-107	-22	-99	-67	-117	-23879	14195	-26494	-173	-23582	18052	-15945	-102	-21350	14676	-29050	-63	-56	-105	41	-155	18	36	-75	-18	-52	81	-34	-3
1.005833	-94	11811	-10559	-28930	-4	-19777	-7948	-27468	-64	-20031	-10546	-15382	-105	-18736	-12863	-4297	-96	4449	11462	-21642	-105	-21	-99	-67	-117	-23815	14355	-26317	-185	-23550	18277	-15768	-72	-21337	14645	-28845	-73	-58	-102	42	-152	19	35	-76	-21	-59	85	-26	2
1.006667	-126	12582	-9943	-28910	-24	-20187	-8096	-27960	-69	-20387	-10826	-15559	-132	-18981	-12953	-4544	-121	4667	11741	-21215	-109	-22	-99	-68	-114	-23717	14520	-26130	-183	-23498	18461	-15599	-65	-21328	14591	-28623	-65	-60	-103	40	-154	17	34	-78	-21	-59	84	-30	-5
1.007500	-183	13203	-9273	-28912	-10	-20580	-8206	-28442	-16	-20714	-11137	-15732	-168	-19196	-13094	-4750	-124	4826	11901	-20826	-108	-21	-99	-67	-116	-23584	14680	-25926	-195	-23421	18594	-15424	-47	-21308	14521	-28386	-65	-55	-105	40	-155	17	33	-75	-21	-56	84	-21	-1
1.008333	-237	13674	-8586	-28906	-17	-20948	-8323	-28902	34	-21028	-11472	-15898	-187	-19374	-13288	-4916	-125	4915	11935	-20493	-102	-19	-97	-67	-114	-23410	14829	-25706	-190	-23333	18654	-15255	-58	-21283	14426	-28136	-63	-53	-103	44	-154	18	34	-74	-19	-53	85	-26	-4
1.009167	-247	13986	-7914	-28921	-41	-21297	-8437	-29342	62	-21265	-11830	-16060	-210	-19517	-13539	-5033	-107	4921	11823	-20246	-103	-19	-98	-68	-124	-23221	14960	-25471	-188	-23227	18657	-15081	-75	-21253	14306	-27882	-63	-62	-102	40	-154	21	34	-78	-23	-57	86	-30	1
1.010000	-240	14136	-7270	-28914	-84	-21614	-8547	-29749	55	-21495	-12201	-16202	-217	-19624	-13858	-5119	-119	4856	11583	-20090	-110	-22	-99	-75	-125	-23001	15057	-25220	-169	-23104	18571	-14915	-65	-21219	14158	-27624	-68	-57	-104	37	-153	18	30	-75	-23	-58	74	-31	-4
1.010833	-229	14127	-6751	-28886	-92	-21899	-8653	-30118	2	-21712	-12581	-16337	-211	-19697	-14227	-5156	-131	4707	11220	-20034	-108	-23	-101	-72	-107	-22763	15124	-24952	-152	-22962	18415	-14742	-67	-21185	13986	-27359	-66	-58	-105	39	-151	17	33	-74	-24	-56	85	-32	0
1.011667	-248	13962	-6293	-28830	-74	-22144	-8761	-30453	-51	-21884	-12960	-16448	-227	-19738	-14651	-5162	-132	4483	10762	-20075	-105	-21	-99	-69	-108	-22510	15149	-24662	-138	-22802	18179	-14575	-79	-21153	13779	-27093	-63	-55	-109	38	-151	19	35	-75	-23	-56	80	-30	1
1.012500	-246	13650	-5923	-28738	-84	-22354	-8871	-30709	-81	-22052	-13339	-16534	-302	-19758	-15110	-5141	-118	4190	10229	-20208	-107	-26	-100	-69	-115	-22249	15129	-24357	-132	-22630	17883	-14400	-76	-21113	13547	-26827	-62	-57	-109	38	-151	19	33	-75	-18	-53	82	-27	-1
1.013333	-230	13197	-5645	-28598	-60	-22522	-8988	-30918	-94	-22201	-13713	-16595	-287	-19755	-15620	-5095	-104	3831	9645	-20420	-107	-21	-98	-65	-108	-21991	15062	-24032	-137	-22448	17528	-14230	-45	-21072	13287	-26560	-61	-53	-103	38	-151	21	35	-73	-19	-53	80	-31	0
1.014167	-245	12612	-5447	-28412	-30	-22657	-9121	-31064	-86	-22348	-14077	-16618	-297	-19736	-16154	-5046	-105	3432	9038	-20691	-108	-22	-100	-69	-108	-21739	14944	-23690	-119	-22257	17133	-14067	-42	-21035	13009	-26289	-64	-64	-107	36	-149	19	36	-70	-21	-51	85	-28	2
1.015000	-260	11908	-5317	-28173	-14	-22754	-9265	-31143	-99	-22489	-14437	-16613	-303	-19720	-16718	-4994	-127	2937	8445	-20998	-95	-22	-100	-68	-127	-21499	14776	-23332	-122	-22054	16708	-13904	-42	-20994	12682	-26021	-67	-59	-108	38	-151	17	33	-78	-22	-57	81	-30	0
1.015833	-238	11104	-5238	-27886	-5	-22815	-9436	-31150	-108	-22626	-14789	-16573	-320	-19702	-17289	-4960	-119	2426	7894	-21302	-110	-23	-100	-67	-124	-21271	14564	-22951	-128	-21868	16274	-13748	-29	-20949	12350	-25748	-75	-62	-109	37	-155	19	35	-83	-26	-59	79	-29	-4
1.016667	-180	10221	-5186	-27545	-28	-22843	-9623	-31083	-90	-22744	-15132	-16494	-323	-19697	-17857	-4947	-96	1886	7411	-21587	-112	-25	-102	-65	-114	-21064	14306	-22557	-131	-21678	15848	-13600	-10	-20897	12006	-25477	-69	-62	-110	35	-153	16	32	-79	-25	-61	78	-32	0
1.017500	-137	9270	-5141	-27149	-35	-22846	-9836	-30943	-78	-22901	-15466	-16385	-321	-19698	-18415	-4969	-73	1326	7015	-21826	-108	-30	-103	-66	-112	-20877	14019	-22147	-129	-21492	15451	-13456	-7	-20833	11658	-25199	-65	-62	-101	37	-152	16	32	-103	-22	-58	82	-28	1
1.018333	-122	8270	-5085	-26704	-3	-22811	-10071	-30724	-69	-23033	-15800	-16251	-328	-19725	-18947	-5035	-53	761	6724	-21987	-108	-23	-100	-68	-125	-20709	13699	-21741	-144	-21313	15095	-13324	-28	-20768	11303	-24912	-67	-60	-107	37	-151	17	30	-77	-19	-60	67	-29	1
1.019167	-120	7228	-4991	-26213	32	-22755	-10321	-30435	-55	-23157	-16121	-16095	-324	-19775	-19450	-5161	-42	188	6549	-22060	-109	-24	-99	-67	-131	-20555	13360	-21293	-154	-21146	14784	-13205	-41	-20669	10950	-24624	-69	-60	-117	41	-151	17	30	-77	-22	-57	81	-29	-1
1.020000	-132	6160	-4853	-25687	33	-22679	-10609	-30072	-66	-23268	-16446	-15936	-333	-19857	-19920	-5357	-46	-365	6495	-22023	-113	-23	-97	-66	-135	-20421	13010	-20857	-160	-20976	14536	-13105	-18	-20563	10623	-24328	-66	-61	-104	40	-150	22	34	-75	-25	-57	82	-28	0
1.020833	-138	5080	-4654	-25127	17	-22577	-10899	-29646	-72	-23360	-16767	-15775	-317	-19966	-20342	-5633	-25	-902	6556	-21887	-109	-22	-96	-66	-137	-20296	12650	-20420	-156	-20822	14347	-13022	2	-20444	10305	-24034	-67	-59	-104	38	-153	19	41	-98	-25	-56	84	-28	0
1.021667	-159	4002	-4386	-24540	7	-22451	-11203	-29151	-73	-23431	-17089	-15617	-293	-20107	-20716	-6000	-13	-1403	6736	-21632	-109	-24	-96	-66	-137	-20173	12287	-19987	-155	-20668	14218	-12961	-9	-20306	10012	-23730	-65	-61	-103	39	-149	19	33	-77	-23	-55	82	-30	0
1.022500	-200	2928	-4052	-23937	1	-22297	-11514	-28598	-70	-23460	-17413	-15488	-280	-20276	-21036	-6465	-4	-1873	7003	-21288	-105	-23	-98	-66	-152	-20046	11937	-19562	-160	-20517	14145	-12927	-23	-20150	9746	-23429	-84	-67	-109	37	-151	19	34	-76	-25	-59	79	-32	0
1.023333	-221	1876	-3647	-23319	-23	-22125	-11824	-27992	-81	-23452	-17732	-15391	-276	-20468	-21302	-7026	21	-2298	7369	-20857	-111	-25	-102	-69	-156	-19921	11595	-19156	-168	-20365	14113	-12923	-18	-19974	9514	-23125	-69	-64	-109	35	-152	12	27	-83	-25	-59	78	-35	-6
1.024167	-219	831	-3181	-22689	-56	-21915	-12131	-27332	-81	-23386	-18053	-15336	-291	-20680	-21512	-7699	37	-2670	7808	-20358	-110	-25	-101	-70	-130	-19769	11276	-18761	-168	-20199	14118	-12922	13	-19779	9313	-22817	-65	-61	-107	36	-160	21	33	-80	-25	-59	81	-35	-3
1.025000	-199	-173	-2668	-22049	-87	-21677	-12416	-26618	-100	-23259	-18376	-15325	-301	-20900	-21665	-8482	69	-2987	8286	-19822	-110	-24	-100	-70	-138	-19598	10970	-18390	-173	-20019	14141	-12953	30	-19558	9152	-22506	-65	-61	-108	37	-154	17	38	-79	-25	-59	77	-35	0
1.025833	-172	-1147	-2093	-21407	-113	-21415	-12688	-25858	-130	-23060	-18700	-15370	-294	-21123	-21768	-9383	90	-3245	8807	-19280	-103	-22	-99	-70	-154	-19406	10682	-18041	-178	-19822	14164	-13007	30	-19323	9020	-22199	-64	-59	-107	38	-146	19	33	-76	-39	-56	82	-31	0
1.026667	-173	-2083	-1515	-20760	-114	-21115	-12939	-25055	-158	-22785	-19030	-15471	-274	-21349	-21822	-10390	96	-3436	9335	-18757	-105	-22	-97	-68	-149	-19180	10410	-17719	-179	-19605	14166	-13073	29	-19059	8917	-21896	-63	-53	-103	42	-154	17	32	-73	-16	-53	82	-30	1
1.027500	-194	-2987	-919	-20115	-104	-20793	-13165	-24197	-169	-22432	-19369	-15636	-257	-21555	-21834	-11510	64	-3577	9850	-18287	-104	-18	-98	-28	-165	-18928	10146	-17437	-179	-19368	14125	-13163	17	-18796	8836	-21601	-64	-77	-104	42	-153	20	33	-67	-19	-58	81	-30	-1
1.028333	-203	-3847	-344	-19477	-94	-20442	-13373	-23297	-181	-21992	-19716	-15853	-237	-21747	-21810	-12735	33	-3657	10342	-17887	-105	-12	-99	-67	-166	-18646	9889	-17183	-190	-19104	14025	-13257	6	-18502	8773	-21308	-60	-57	-105	37	-150	21	35	-73	-18	-56	78	-29	0
1.029167	-177	-4677	211	-18800	-95	-20059	-13515	-22347	-152	-21469	-20073	-16125	-211	-21905	-21761	-14063	17	-3682	10802	-17585	-103	-21	-97	-68	-145	-18331	9637	-16965	-204	-18817	13852	-13369	-15	-18188	8716	-21025	-55	-56	-105	40	-149	18	34	-74	-17	-57	79	-36	1
1.030000	-151	-5461	723	-18124	-95	-19658	-13692	-21352	-148	-20868	-20443	-16438	-196	-22022	-21676	-15477	0	-3677	11205	-17397	-105	-22	-100	-69	-146	-17990	9376	-16781	-191	-18507	13591	-13476	-48	-17857	8663	-20752	-62	-55	-107	35	-152	20	35	-76	-17	-53	81	-30	3
1.030833	-156	-6206	1181	-17455	-66	-19237	-13808	-20315	-147	-20189	-20827	-16790	-202	-22093	-21554	-16976	23	-3580	11552	-17327	-107	-22	-101	-72	-144	-17627	9106	-16635	-197	-18175	13238	-13584	-73	-17507	8606	-20491	-74	-56	-104	41	-152	17	38	-77	-17	-58	80	-33	0
1.031667	-136	-6900	1574	-16770	-96	-18811	-13904	-19231	-122	-19435	-21224	-17164	-206	-22103	-21465	-18518	35	-3465	11836	-17378	-109	-26	-104	-65	-147	-17239	8821	-16515	-200	-17826	12786	-13686	-77	-17134	8532	-20243	-64	-63	-113	35	-153	16	30	-78	-23	-61	78	-34	-4
1.032500	-112	-7543	1901	-16079	-93	-18382	-13970	-18097	-111	-18629	-21626	-17547	-215	-22046	-21343	-20098	5	-3313	12059	-17537	-108	-23	-100	-69	-152	-16837	8518	-16428	-207	-17460	12248	-13773	-64	-16750	8441	-20004	-63	-59	-105	36	-153	13	47	-77	-25	-58	79	-34	0
1.033333	-105	-8133	2158	-15373	-127	-17950	-14009	-16919	-99	-17774	-22032	-17919	-218	-21905	-21210	-21691	-18	-3133	12207	-17792	-108	-23	-107	-69	-141	-16427	8194	-16364	-193	-17080	11627	-13864	-57	-16341	8324	-19764	-65	-58	-110	38	-150	19	32	-78	-23	-58	82	-28	-1
1.034167	-88	-8672	2350	-14662	-150	-17527	-14020	-15719	-66	-16897	-22438	-18278	-229	-21691	-21077	-23275	-27	-2925	12291	-18122	-105	-23	-102	-69	-139	-16017	7849	-16327	-189	-16699	10927	-13917	-40	-15925	8173	-19543	-61	-59	-108	41	-150	20	33	-75	-19	-58	81	-28	4
1.035000	-81	-9149	2480	-13952	-152	-17134	-14009	-14492	-98	-16009	-22835	-18600	-267	-21378	-20944	-24831	1	-2700	12314	-18493	-108	-18	-101	-68	-154	-15610	7479	-16309	-189	-16309	10171	-13963	-46	-15475	7992	-19323	-61	-60	-108	41	-150	12	35	-73	-19	-57	73	-28	1
1.035833	-82	-9566	2551	-13252	-130	-16775	-13975	-13261	-194	-15124	-23215	-18887	-266	-20977	-20815	-26322	26	-2467	12271	-18888	-105	-22	-100	-68	-156	-15216	7095	-16311	-174	-15929	9376	-13998	-70	-15022	7772	-19117	-62	-64	-104	38	-152	18	33	-73	-21	-61	80	-32	-3
1.036667	-93	-9919	2572	-12579	-99	-16458	-13922	-12034	-259	-14267	-23573	-19121	-277	-20479	-20693	-27722	2	-2225	12172	-19274	-109	-27	-102	-69	-153	-14835	6696	-16325	-178	-15542	8570	-14012	-72	-14567	7518	-18915	-66	-63	-109	38	-151	18	32	-84	-25	-58	80	-30	1
1.037500	-84	-10200	2556	-11929	-84	-16174	-13835	-10818	-259	-13450	-23884	-19294	-282	-19905	-20574	-29005	-50	-1976	12033	-19609	-108	-26	-102	-70	-168	-14467	6287	-16353	-202	-15169	7772	-14012	-70	-14104	7234	-18721	-65	-57	-109	40	-149	38	33	-70	-26	-60	80	-30	0
1.038333	-75	-10407	2520	-11326	-93	-15945	-13721	-9645	-230	-12684	-24138	-19401	-272	-19200	-20467	-30148	-107	-1726	11842	-19897	-111	-24	-100	-67	-180	-14128	5867	-16387	-204	-14804	7014	-13998	-74	-13637	6920	-18532	-70	-63	-108	40	-151	19	22	-77	-13	-59	82	-30	1
1.039167	-87	-10539	2471	-10773	-105	-15758	-13579	-8533	-233	-11991	-24323	-19450	-281	-18433	-20367	-31145	-134	-1478	11614	-20097	-109	-23	-99	-68	-178	-13791	5489	-16424	-206	-14459	6309	-13970	-64	-13173	6583	-18346	-65	-59	-109	39	-150	19	32	-77	-25	-61	82	-29	0
1.040000	-92	-10589	2413	-10307	-96	-15618	-13400	-7500	-252	-11380	-24421	-19428	-270	-17578	-20284	-31979	-130	-1235	11350	-20216	-130	-26	-102	-68	-184	-13522	5107	-16467	-198	-14124	5676	-13934	-40	-12719	6224	-18166	-69	-62	-110	29	-152	18	29	-76	-25	-61	90	-31	-6
1.040833	-82	-10538	2373	-9930	-85	-15524	-13191	-6566	-230	-10858	-24416	-19356	-265	-16653	-20212	-32407	-126	-1002	11062	-20243	-108	-25	-99	-65	-178	-13257	4757	-16513	-215	-13804	5148	-13892	-21	-12278	5863	-17991	-83	-59	-107	39	-148	17	34	-77	-23	-58	82	-29	1
1.041667	-101	-10446	2330	-9661	-105	-15455	-12936	-5737	-225	-10424	-24291	-19232	-243	-15671	-20158	-32600	-88	-776	10748	-20184	-107	-24	-99	-64	-182	-13018	4434	-16552	-218	-13500	4723	-13846	-31	-11855	5495	-17816	-64	-58	-105	39	-153	18	33	-74	-22	-60	81	-28	-3
1.042500	-109	-10244	2312	-9516	-114	-15418	-12647	-5044	-243	-10080	-24036	-19087	-217	-14646	-20118	-32669	-95	-565	10411	-20049	-110	-25	-101	-67	-199	-12803	4178	-16597	-202	-13208	4418	-13797	-78	-11452	5137	-17647	-64	-58	-114	39	-154	17	32	-75	-22	-61	82	-29	-6
1.043333	-110	-9961	2313	-9509	-102	-15393	-12310	-4496	-185	-9826	-23640	-18888	-199	-13590	-20103	-32724	-109	-360	10060	-19855	-109	-24	-101	-68	-189	-12608	3916	-16636	-212	-12933	4237	-13750	-96	-11076	4784	-17483	-65	-60	-105	36	-162	15	32	-78	-22	-57	81	-32	-3
1.044167	-124	-9587	2335	-9638	-105	-15370	-11935	-4103	-116	-9660	-23104	-18690	-186	-12530	-20105	-32724	-107	-173	9702	-19612	-109	-23	-101	-69	-173	-12431	3748	-16673	-212	-12671	4175	-13701	-87	-10720	4459	-17324	-66	-58	-108	36	-153	17	32	-79	-23	-59	73	-31	-1
1.045000	-133	-9125	2369	-9917	-114	-15335	-11514	-3871	-66	-9552	-22424	-18490	-173	-11468	-20126	-32750	-125	1	9337	-19326	-109	-27	-102	-70	-176	-12270	3625	-16702	-198	-12417	4232	-13651	-67	-10400	4160	-17173	-73	-61	-108	36	-148	15	35	-78	-22	-47	81	-31	0
1.045833	-147	-8574	2411	-10332	-129	-15272	-11057	-3798	-70	-9507	-21594	-18301	-159	-10421	-20154	-32732	-142	165	8982	-19064	-104	-21	-98	-65	-173	-12122	3559	-16729	-204	-12175	4396	-13601	-57	-10109	3896	-17024	-60	-57	-105	38	-148	17	35	-76	-19	-56	82	-27	0
1.046667	-152	-7944	2447	-10890	-143	-15172	-10562	-3884	-73	-9503	-20624	-18134	-136	-9414	-20190	-32749	-118	308	8635	-18786	-103	-21	-98	-66	-167	-11980	3551	-16748	-204	-11929	4649	-13547	-38	-9845	3667	-16888	-66	-56	-103	18	-151	18	36	-78	-22	-55	84	-29	1
1.047500	-151	-7228	2463	-11573	-139	-15025	-10035	-4129	-79	-9532	-19539	-17994	-139	-8462	-20230	-32733	-95	433	8311	-18522	-104	-23	-101	-66	-169	-11845	3588	-16765	-204	-11701	4981	-13490	-38	-9614	3479	-16791	-64	-58	-103	40	-147	18	37	-75	-23	-56	84	-29	1
1.048333	-156	-6437	2447	-12368	-135	-14817	-9486	-4522	-80	-9571	-18350	-17910	-127	-7574	-20269	-32743	-114	536	8009	-18272	-108	-24	-102	-67	-166	-11713	3673	-16772	-213	-11477	5345	-13431	-70	-9415	3327	-16636	-68	-59	-107	35	-151	17	35	-76	-23	-56	80	-32	-3
1.049167	-174	-5564	2385	-13266	-134	-14541	-8925	-5046	-65	-9608	-17074	-17868	-98	-6763	-20286	-32510	-134	621	7749	-18034	-107	-23	-97	-68	-155	-11585	3799	-16779	-203	-11254	5753	-13359	-83	-9243	3222	-16519	-66	-58	-109	36	-153	16	33	-79	-6	-53	80	-30	-3
1.050000	-178	-4614	2267	-14230	-130	-14181	-8344	-5672	-64	-9623	-15736	-17867	-75	-6045	-20279	-32123	-124	682	7526	-17820	-108	-25	-99	-70	-150	-11449	3961	-16766	-199	-11034	6170	-13266	-69	-9093	3147	-16418	-67	-59	-107	39	-151	19	32	-78	-26	-56	81	-31	0
1.050833	-180	-3600	2070	-15235	-124	-13751	-7772	-6397	-25	-9608	-14359	-17917	-79	-5392	-20232	-31627	-107	725	7357	-17604	-105	-24	-100	-68	-154	-11311	4147	-16754	-205	-10817	6581	-13180	-33	-8968	3132	-16320	-63	-58	-107	37	-151	17	32	-80	-22	-56	81	-32	0
1.051667	-196	-2533	1829	-16256	-117	-13238	-7214	-7187	18	-9545	-12966	-18007	-98	-4849	-20114	-31055	-124	742	7234	-17409	-108	-23	-101	-68	-147	-11167	4353	-16721	-215	-10604	6964	-13067	-44	-8860	3139	-16234	-64	-58	-107	38	-152	21	29	-76	-22	-56	81	-32	-1
1.052500	-202	-1421	1497	-17259	-104	-12650	-6671	-8004	16	-9449	-11587	-18140	-103	-4402	-19976	-30421	-138	735	7165	-17195	-107	-18	-100	-69	-138	-11016	4568	-16677	-184	-10396	7303	-12939	-31	-8764	3187	-16153	-63	-58	-107	38	-152	17	28	-78	-22	-57	81	-30	4
1.053333	-215	-282	1094	-18222	-94	-11986	-6158	-8888	-4	-9291	-10249	-18296	-133	-4059	-19746	-29735	-135	704	7139	-16965	-107	-18	-99	-66	-131	-10858	4786	-16612	-191	-10186	7593	-12791	-12	-8682	3260	-16086	-62	-61	-104	41	-148	16	34	-75	-4	-53	84	-28	1
1.054167	-210	885	626	-19106	-85	-11263	-5682	-9747	-39	-9086	-8981	-18478	-132	-3818	-19412	-28993	-130	647	7166	-16720	-104	-19	-98	-66	-141	-10697	4993	-16534	-197	-9981	7840	-12624	-25	-8608	3364	-16021	-58	-55	-105	42	-148	19	32	-74	-17	-53	82	-28	18
1.055000	-210	2051	99	-19883	-94	-10481	-5248	-10580	-91	-8828	-7799	-18663	-127	-3676	-18986	-28197	-135	567	7224	-16455	-100	-18	-97	-64	-150	-10527	5192	-16426	-202	-9780	7981	-12448	-48	-8539	3471	-15967	-60	-52	-122	38	-147	19	35	-73	-17	-55	84	-32	1
1.055833	-214	3187	-462	-20521	-98	-9668	-4867	-11364	-110	-8533	-6727	-18853	-86	-3634	-18457	-27359	-143	463	7303	-16169	-107	-21	-100	-68	-146	-10357	5362	-16301	-183	-9584	8074	-12256	-73	-8475	3627	-15920	-63	-58	-110	38	-152	18	32	-80	-22	-57	79	-32	-1
1.056667	-208	4277	-1050	-21015	-99	-8826	-4538	-12087	-92	-8199	-5764	-19038	-33	-3693	-17818	-26483	-148	330	7400	-15880	-110	-26	-103	-74	-134	-10184	5512	-16150	-173	-9395	8104	-12055	-86	-8415	3776	-15876	-67	-60	-109	30	-156	12	28	-70	-17	-62	75	-38	-3
1.057500	-200	5330	-1636	-21335	-103	-7959	-4262	-12736	-68	-7838	-4925	-19200	-44	-3834	-17057	-25569	-133	185	7505	-15545	-107	-25	-103	-72	-151	-9994	5637	-15967	-171	-9195	8085	-11842	-90	-8346	3945	-15834	-63	-61	-111	37	-154	13	26	-81	-22	-61	74	-34	-1
1.058333	-199	6277	-2197	-21472	-101	-7084	-4029	-13281	-55	-7458	-4211	-19332	-66	-4055	-16186	-24628	-124	18	7609	-15206	-112	-26	-101	-72	-161	-9804	5737	-15757	-159	-9003	8014	-11624	-86	-8273	4108	-15809	-58	-61	-109	37	-149	17	29	-81	-23	-58	79	-32	1
1.059167	-185	7142	-2719	-21413	-93	-6219	-3851	-13725	-61	-7079	-3632	-19433	-45	-4349	-15212	-23678	-104	-164	7688	-14861	-110	-19	-102	-69	-156	-9611	5804	-15522	-152	-8813	7900	-11406	-64	-8192	4290	-15774	-64	-58	-110	36	-152	13	36	-79	-22	-58	78	-32	0
1.060000	-177	7892	-3178	-21161	-102	-5377	-3713	-14030	-70	-6705	-3177	-19505	-48	-4715	-14136	-22723	-101	-369	7740	-14517	-104	-19	-100	-68	-170	-9416	5838	-15258	-152	-8624	7759	-11189	-48	-8113	4461	-15744	-62	-82	-86	40	-149	13	35	-79	-19	-58	79	-32	-4
1.060833	-165	8509	-3544	-20713	-128	-4571	-3622	-14279	-101	-6350	-2845	-19540	-51	-5139	-12981	-21785	-131	-570	7764	-14174	-110	-21	-99	-69	-185	-9218	5840	-14971	-148	-8430	7591	-10979	-36	-8020	4628	-15716	-62	-58	-108	39	-153	13	30	-78	-19	-57	81	-29	0
1.061667	-168	8965	-3817	-20089	-148	-3808	-3557	-14386	-116	-6022	-2619	-19538	-36	-5599	-11764	-20884	-145	-789	7749	-13839	-104	-21	-96	-69	-183	-9015	5823	-14666	-170	-8238	7413	-10778	-52	-7929	4779	-15691	-61	-58	-109	13	-155	17	34	-76	-22	-68	80	-31	-4
1.062500	-170	9260	-3975	-19289	-165	-3090	-3520	-14382	-151	-5731	-2489	-19506	-50	-6110	-10512	-20028	-142	-1007	7691	-13515	-105	-21	-102	-70	-195	-8811	5778	-14345	-164	-8042	7241	-10591	-53	-7824	4932	-15665	-64	-58	-105	41	-152	15	30	-79	-17	-55	84	-28	-3
1.063333	-177	9381	-4011	-18333	-182	-2450	-3501	-14274	-183	-5487	-2442	-19446	-95	-6635	-9268	-19239	-148	-1224	7594	-13189	-105	-23	-98	-68	-217	-8602	5713	-14015	-150	-7848	7047	-10424	-38	-7695	5064	-15635	-64	-45	-105	37	-152	16	35	-78	-22	-56	81	-32	-3
1.064167	-188	9327	-3928	-17237	-224	-1870	-3492	-14068	-212	-5288	-2461	-19382	-141	-7165	-7982	-18526	-153	-1437	7457	-12887	-109	-21	-101	-72	-234	-8389	5631	-13683	-133	-7636	6867	-10271	-34	-7608	5180	-15605	-64	-56	-109	34	-153	13	33	-78	-27	-57	79	-31	0
1.065000	-200	9092	-3720	-16046	-239	-1361	-3477	-13782	-199	-5141	-2531	-19306	-145	-7690	-6746	-17898	-166	-1642	7284	-12584	-108	-25	-102	-74	-232	-8173	5535	-13352	-131	-7435	6699	-10139	-39	-7492	5272	-15584	-65	-85	-114	37	-155	15	30	-79	-26	-61	77	-32	-6
1.065833	-236	8682	-3402	-14769	-227	-928	-3463	-13429	-138	-5043	-2635	-19229	-103	-8191	-5562	-17365	-146	-1830	7088	-12279	-104	-21	-99	-69	-236	-7950	5433	-13019	-136	-7214	6553	-10016	-27	-7363	5354	-15530	-61	-57	-109	38	-151	18	35	-76	-4	-57	84	-28	1
1.066667	-185	8111	-2983	-13434	-197	-567	-3429	-13034	-113	-4982	-2755	-19159	-103	-8647	-4459	-16914	-125	-1997	6867	-11968	-103	-18	-99	-65	-236	-7715	5328	-12700	-155	-6985	6423	-9921	-43	-7233	5406	-15483	-63	-62	-103	41	-151	19	39	-63	-16	-55	84	-29	0
1.067500	-187	7390	-2479	-12077	-200	-285	-3377	-12553	-107	-4973	-2890	-19111	-131	-9049	-3453	-16573	-115	-2148	6633	-11655	-102	-19	-100	-67	-245	-7475	5222	-12395	-159	-6741	6302	-9850	-59	-7090	5438	-15430	-55	-58	-105	41	-151	19	36	-74	-19	-56	85	-26	-1
1.068333	-187	6522	-1918	-10722	-150	-76	-3304	-12085	-83	-4999	-3021	-19083	-148	-9381	-2567	-16324	-113	-2273	6389	-11322	-104	-18	-100	-66	-232	-7223	5122	-12109	-148	-6487	6201	-9801	-65	-6905	5443	-15371	-59	-57	-107	27	-151	22	38	-74	-21	-55	86	-28	-4
1.069167	-183	5536	-1304	-9388	-131	55	-3202	-11610	-75	-5053	-3140	-19108	-169	-9625	-1803	-16150	-115	-2375	6132	-10976	-104	-18	-74	-66	-235	-6964	5024	-11847	-155	-6216	6110	-9770	-82	-6770	5420	-15298	-61	-57	-103	40	-152	19	34	-75	-19	-53	82	-28	3
1.070000	-187	4451	-667	-8111	-147	114	-3077	-11159	-74	-5138	-3244	-19163	-176	-9776	-1175	-16053	-119	-2451	5881	-10611	-102	-19	-99	-67	-245	-6690	4938	-11607	-164	-5931	6033	-9761	-78	-6586	5398	-15210	-60	-56	-105	47	-147	22	35	-76	-19	-53	87	-30	0
1.070833	-201	3293	-34	-6914	-139	109	-2924	-10723	-98	-5228	-3321	-19254	-205	-9813	-681	-16000	-127	-2493	5637	-10227	-97	-18	-99	-72	-245	-6404	4864	-11386	-159	-5625	5972	-9771	-67	-6387	5318	-15109	-61	-55	-105	40	-150	19	34	-74	-21	-55	84	-29	-1
1.071667	-189	2099	587	-5822	-133	49	-2750	-10342	-110	-5331	-3374	-19387	-256	-9738	-318	-15989	-122	-2511	5407	-9827	-105	-19	-98	-66	-240	-6103	4805	-11189	-142	-5308	5929	-9801	-81	-6168	5245	-14993	-64	-57	-105	43	-153	21	34	-77	-23	-53	82	-29	-5
1.072500	-186	880	1182	-4848	-127	-72	-2551	-10013	-98	-5431	-3403	-19559	-259	-9547	-90	-15993	-105	-2505	5177	-9418	-103	-21	-109	-65	-235	-5793	4760	-11014	-142	-4975	5896	-9844	-83	-5931	5152	-14857	-61	-56	-107	39	-153	19	36	-78	-22	-55	85	-31	0
1.073333	-181	-320	1724	-4027	-90	-233	-2337	-9756	-77	-5520	-3410	-19762	-246	-9241	23	-15996	-115	-2477	4959	-9004	-108	-21	-103	-66	-240	-5472	4729	-10858	-155	-4629	5864	-9909	-95	-5672	5041	-14702	-65	-60	-108	38	-132	19	34	-74	-23	-58	81	-32	-3
1.074167	-167	-1492	2225	-3356	-51	-443	-2115	-9586	-60	-5598	-3391	-19980	-235	-8819	43	-15972	-118	-2428	4755	-8596	-104	-21	-100	-67	-242	-5142	4728	-10715	-138	-4270	5857	-9976	-84	-5386	4935	-14521	-63	-57	-105	39	-150	22	36	-76	-17	-51	85	-26	3
1.075000	-153	-2599	2671	-2865	-38	-666	-1879	-9492	-41	-5642	-3350	-20202	-204	-8286	-27	-15907	-115	-2361	4557	-8205	-102	-19	-99	-63	-233	-4803	4722	-10587	-125	-3902	5855	-10059	-83	-5086	4820	-14317	-62	-55	-103	49	-149	21	36	-76	-18	-56	82	-30	1
1.075833	-155	-3627	3060	-2563	-44	-919	-1652	-9503	-51	-5666	-3298	-20444	-190	-7662	-155	-15787	-102	-2289	4363	-7841	-107	-23	-100	-65	-234	-4466	4735	-10467	-115	-3531	5867	-10148	-76	-4765	4705	-14092	-64	-56	-108	40	-153	19	35	-76	-16	-56	84	-31	-1
1.076667	-158	-4548	3395	-2460	-43	-1186	-1446	-9609	-78	-5662	-3235	-20669	-208	-6957	-333	-15600	-105	-2216	4176	-7522	-109	-24	-101	-69	-246	-4130	4763	-10356	-115	-3164	5891	-10247	-56	-4434	4599	-13842	-65	-59	-105	39	-151	12	29	-77	-23	-61	81	-35	0
1.077500	-156	-5357	3680	-2550	-44	-1450	-1221	-9812	-61	-5620	-3164	-20868	-225	-6179	-527	-15330	-119	-2141	3988	-7248	-110	-23	-103	-73	-239	-3795	4805	-10241	-128	-2801	5930	-10349	-34	-4089	4499	-13561	-65	-58	-108	37	-152	16	33	-76	-25	-58	84	-29	0
1.078333	-153	-6034	3919	-2833	-47	-1703	-1025	-10107	-6	-5534	-3088	-21027	-229	-5356	-725	-14976	-107	-2070	3799	-7027	-105	-23	-102	-65	-219	-3470	4862	-10123	-141	-2444	5980	-10430	-51	-3731	4421	-13258	-63	-55	-105	40	-152	16	50	-75	-22	-58	84	-30	-3
1.079167	-151	-6583	4123	-3301	-51	-1937	-855	-10493	27	-5409	-3014	-21133	-216	-4494	-908	-14532	-98	-2007	3611	-6869	-103	-25	-103	-65	-236	-3162	4921	-10005	-146	-2105	6046	-10515	-73	-3371	4363	-12927	-63	-57	-107	41	-155	18	35	-76	-19	-56	85	-29	1
1.080000	-146	-7012	4291	-3943	-43	-2139	-713	-10966	70	-5241	-2942	-21187	-219	-3614	-1067	-13992	-96	-1956	3418	-6775	-105	-21	-99	-64	-249	-2872	5005	-9882	-147	-1777	6123	-10584	-66	-3007	4324	-12573	-62	-58	-105	41	-154	22	34	-76	-21	-57	85	-32	0
1.080833	-146	-7252	4427	-4732	-44	-2299	-603	-11517	50	-5023	-2894	-21159	-235	-2723	-1182	-13363	-98	-1923	3223	-6742	-103	-21	-102	-66	-252	-2601	5090	-9754	-160	-1499	6212	-10641	-108	-2651	4308	-12195	-62	-57	-105	39	-154	21	50	-75	-19	-56	87	-29	0
1.081667	-137	-7389	4531	-5643	-29	-2407	-524	-12137	-14	-4762	-2850	-21057	-238	-1846	-1259	-12648	-92	-1889	3019	-6770	-107	-24	-101	-68	-252	-2359	5182	-9620	-169	-1240	6306	-10678	-126	-2309	4315	-11797	-62	-57	-108	38	-155	18	33	-76	-23	-58	79	-29	-4
1.082500	-136	-7397	4606	-6654	-32	-2461	-490	-12824	-74	-4448	-2824	-20868	-186	-996	-1282	-11853	-75	-1900	2817	-6845	-108	-26	-101	-70	-248	-2145	5289	-9477	-203	-1013	6413	-10690	-122	-1970	4358	-11377	-67	-58	-107	38	-152	19	34	-74	-22	-57	88	-17	0
1.083333	-151	-7292	4652	-7725	-28	-2438	-477	-13556	-82	-4079	-2809	-20590	-146	-181	-1254	-10979	-72	-1866	2612	-6956	-108	-24	-101	-70	-239	-1965	5403	-9329	-212	-831	6519	-10671	-96	-1653	4421	-10920	-69	-58	-109	55	-155	21	34	-76	-26	-62	81	-30	-3
1.084167	-150	-7100	4656	-8828	-33	-2344	-504	-14318	-73	-3663	-2816	-20223	-132	601	-1185	-10047	-80	-1853	2405	-7121	-112	-25	-100	-70	-247	-1818	5530	-9160	-197	-687	6632	-10618	-44	-1355	4517	-10474	-66	-59	-108	38	-154	19	33	-77	-25	-59	84	-29	0
1.085000	-146	-6800	4619	-9915	-33	-2172	-560	-15105	-44	-3199	-2840	-19771	-122	1329	-1090	-9050	-87	-1869	2203	-7253	-108	-24	-100	-69	-254	-1710	5666	-9022	-194	-589	6743	-10532	-48	-1078	4632	-9999	-66	-57	-107	38	-152	20	33	-79	-22	-58	82	-29	-3
1.085833	-144	-6446	4532	-10955	19	-1919	-645	-15903	1	-2693	-2884	-19229	-132	2000	-948	-8002	-77	-1867	2007	-7410	-117	-18	-99	-68	-240	-1627	5815	-8862	-199	-531	6856	-10404	-73	-831	4782	-9508	-65	-57	-105	38	-154	19	36	-73	-23	-55	93	-27	-4
1.086667	-150	-6042	4394	-11913	16	-1584	-752	-16700	45	-2130	-2938	-18605	-144	2633	-839	-6910	-70	-1858	1815	-7549	-104	-21	-99	-65	-236	-1582	5985	-8712	-180	-517	6965	-10235	-68	-602	4956	-9010	-58	-55	-102	44	-147	24	36	-73	-16	-51	88	-23	3
1.087500	-164	-5618	4186	-12758	-21	-1178	-877	-17486	46	-1537	-3010	-17926	-172	3132	-731	-5785	-65	-1847	1626	-7670	-105	-21	-98	-67	-223	-1575	6167	-8568	-172	-549	7072	-10031	-73	-418	5151	-8507	-64	-57	-100	43	-149	23	38	-73	-21	-51	85	-28	2
1.088333	-167	-5178	3905	-13461	-55	-696	-1025	-18252	11	-910	-3090	-17184	-198	3568	-659	-4631	-63	-1807	1446	-7758	-107	-18	-99	-65	-219	-1595	6365	-8435	-179	-624	7170	-9784	-85	-242	5367	-7993	-62	-55	-99	42	-147	22	36	-75	-21	-53	86	-30	1
1.089167	-164	-4742	3551	-14000	-69	-151	-1175	-18981	-8	-262	-3175	-16396	-186	3946	-638	-3449	-74	-1768	1269	-7811	-105	-22	-100	-68	-225	-1648	6581	-8312	-165	-734	7266	-9500	-110	-111	5601	-7480	-66	-58	-104	39	-151	22	35	-75	-23	-56	82	-36	0
1.090000	-170	-4328	3092	-14359	-41	443	-1325	-19669	15	390	-3264	-15561	-137	4220	-692	-2255	-81	-1705	1102	-7820	-107	-23	-100	-72	-217	-1729	6802	-8206	-138	-878	7357	-9177	-122	-7	5855	-6955	-58	-59	-105	38	-151	19	32	-80	-26	-58	81	-32	-1
1.090833	-160	-3948	2606	-14532	-6	1078	-1474	-20300	43	1042	-3349	-14737	-60	4409	-822	-1044	-66	-1616	943	-7787	-108	-24	-130	-72	-222	-1825	7080	-8111	-130	-1045	7450	-8817	-117	72	6125	-6462	-66	-58	-107	40	-150	21	34	-74	-19	-57	82	-28	0
1.091667	-154	-3596	2037	-14507	0	1740	-1626	-20858	24	1684	-3420	-13882	-77	4510	-1044	171	-77	-1504	794	-7710	-107	-22	-103	-68	-227	-1942	7332	-8034	-122	-1234	7539	-8428	-120	123	6416	-5958	-64	-60	-103	38	-152	23	35	-77	-26	-56	86	-30	1
1.092500	-164	-3300	1404	-14312	-47	2414	-1735	-21346	-65	2283	-3475	-13028	-168	4497	-1366	1377	-72	-1388	650	-7624	-105	-19	-104	-64	-234	-2073	7618	-7970	-124	-1418	7635	-8020	-109	153	6721	-5466	-65	-60	-103	38	-151	22	36	-73	-22	-53	84	-30	0
1.093333	-139	-3046	730	-13948	-141	3082	-1842	-21715	-180	2815	-3506	-12196	-327	4392	-1764	2559	-68	-1217	515	-7468	-103	-22	-99	-67	-242	-2208	7912	-7928	-131	-1641	7734	-7591	-120	160	7038	-4984	-63	-63	-104	38	-151	21	36	-75	-23	-53	85	-26	-1
1.094167	-134	-2855	22	-13450	-207	3725	-1929	-22054	-266	3266	-3507	-11388	-434	4194	-2280	3713	-67	-1038	388	-7316	-102	-22	-97	-68	-228	-2344	8210	-7898	-127	-1839	7836	-7154	-107	141	7372	-4513	-63	-56	-101	40	-149	23	34	-75	-27	-52	86	-25	2
1.095000	-149	-2681	-694	-12846	-195	4325	-1984	-22261	-276	3604	-3475	-10609	-437	3898	-2863	4812	-66	-845	266	-7151	-100	-19	-97	-66	-194	-2478	8512	-7887	-136	-2024	7932	-6708	-73	108	7718	-4061	-60	-57	-103	41	-147	24	37	-74	-18	-53	86	-26	2
1.095833	-138	-2562	-1400	-12174	-141	4862	-2045	-22361	-199	3812	-3404	-9873	-358	3508	-3506	5848	-75	-635	155	-6996	-102	-18	-97	-66	-166	-2604	8802	-7885	-138	-2185	8053	-6267	-50	53	8064	-3635	-61	-58	-102	39	-148	18	34	-73	-23	-59	85	-27	-3
1.096667	-153	-2475	-2068	-11474	-70	5317	-2079	-22349	-158	3868	-3286	-9182	-289	3036	-4189	6803	-81	-415	49	-6853	-103	-22	-100	-70	-146	-2718	9085	-7902	-147	-2325	8167	-5844	-49	-14	8424	-3227	-62	-56	-104	37	-150	16	34	-77	-18	-56	81	-29	0
1.097500	-169	-2411	-2685	-10765	-72	5686	-2097	-22213	-190	3764	-3117	-8529	-257	2486	-4882	7669	-68	-181	-41	-6732	-103	-24	-101	-70	-117	-2804	9355	-7918	-158	-2420	8291	-5433	-56	-92	8796	-2840	-64	-59	-107	36	-152	16	33	-77	-22	-58	81	-28	-3
1.098333	-153	-2357	-3226	-10089	-55	5964	-2094	-21955	-252	3486	-2905	-7912	-254	1873	-5565	8431	-65	59	-119	-6639	-103	-26	-100	-69	-117	-2874	9599	-7938	-154	-2473	8415	-5045	-38	-172	9165	-2471	-64	-58	-108	29	-154	17	30	-78	-25	-61	81	-33	0
1.099167	-158	-2314	-3680	-9468	-63	6124	-2091	-21579	-220	3036	-2634	-7330	-272	1211	-6211	9095	-65	308	-185	-6575	-107	-6	-101	-69	-86	-2906	9811	-7957	-130	-2477	8535	-4683	-12	-254	9542	-2126	-65	-58	-102	37	-150	19	33	-78	-21	-60	80	-32	-1
1.100000	-155	-2263	-4026	-8922	-72	6174	-2064	-21077	-183	2413	-2315	-6769	-236	516	-6776	9629	-69	561	-231	-6559	-108	-25	-100	-72	-87	-2907	9987	-7969	-132	-2426	8654	-4351	-17	-335	9917	-1801	-68	-59	-104	37	-154	17	34	-77	-24	-62	79	-30	0
1.100833	-153	-2200	-4251	-8466	-47	6109	-2042	-20458	-166	1666	-1951	-6227	-207	-203	-7244	10048	-68	808	-260	-6575	-104	-25	-97	-69	-76	-2850	10116	-7975	-162	-2323	8758	-4056	-25	-410	10287	-1506	-63	-53	-103	37	-152	16	36	-76	-18	-58	81	-33	-3
1.101667	-162	-2108	-4354	-8107	-39	5924	-2019	-19720	-143	773	-1545	-5679	-208	-921	-7582	10357	-56	1053	-273	-6628	-105	-25	-99	-72	-60	-2801	10195	-7967	-165	-2167	8844	-3793	-27	-470	10648	-1230	-62	-43	-105	37	-152	17	37	-76	-21	-57	78	-31	-1
1.102500	-165	-2062	-4334	-7838	-35	5624	-2002	-18886	-69	-217	-1108	-5115	-224	-1618	-7768	10553	-47	1284	-269	-6710	-104	-24	-99	-74	-67	-2690	10221	-7939	-171	-1959	8904	-3569	-24	-514	10996	-973	-59	-56	-109	37	-154	18	35	-76	-15	-59	78	-32	-1
1.103333	-161	-1907	-4189	-7654	-23	5219	-1985	-17939	-8	-1268	-642	-4524	-212	-2280	-7786	10657	-41	1510	-246	-6821	-109	-25	-103	-73	-69	-2541	10189	-7890	-169	-1709	8933	-3374	-9	-534	11352	-737	-62	-55	-105	37	-156	18	33	-74	-22	-58	77	-30	0
1.104167	-150	-1764	-3924	-7522	-1	4714	-1971	-16903	24	-2340	-152	-3888	-194	-2888	-7611	10682	-27	1728	-202	-6946	-108	-24	-103	-68	-62	-2354	10097	-7816	-158	-1412	8925	-3212	-10	-534	11639	-518	-63	-59	-105	38	-150	16	35	-75	-22	-58	78	-33	-4
1.105000	-161	-1599	-3548	-7439	2	4122	-1961	-15790	6	-3397	360	-3197	-199	-3428	-7253	10645	-19	1930	-144	-7080	-104	-24	-101	-70	-39	-2140	9945	-7715	-153	-1079	8872	-3075	19	-505	11928	-319	-62	-61	-108	38	-152	17	33	-76	-22	-60	80	-33	0
1.105833	-163	-1419	-3089	-7377	22	3468	-1943	-14602	-7	-4389	820	-2436	-207	-3893	-6707	10561	-21	2118	-72	-7211	-105	-24	-99	-77	-10	-1888	9739	-7583	-139	-722	8766	-2956	39	-442	12187	-130	-62	-58	-107	35	-149	18	34	-76	-22	-60	80	-31	-1
1.106667	-156	-1218	-2549	-7311	17	2749	-1919	-13375	-7	-5293	1328	-1597	-224	-4264	-5984	10460	-28	2284	10	-7339	-104	-25	-102	-67	1	-1611	9475	-7428	-132	-339	8605	-2852	41	-352	12410	44	-61	-64	-105	12	-154	18	34	-73	-21	-56	79	-31	-3
1.107500	-161	-1010	-1954	-7224	1	1978	-1871	-12060	-17	-6073	1792	-676	-223	-4544	-5107	10354	-23	2436	101	-7444	-104	-24	-100	-67	17	-1310	9158	-7242	-139	46	8382	-2756	44	-228	12602	211	-61	-60	-107	40	-151	19	34	-75	-23	-59	79	-29	0
1.108333	-169	-793	-1320	-7098	-21	1170	-1805	-10719	-40	-6694	2237	350	-184	-4724	-4094	10265	-23	2570	192	-7527	-107	-27	-99	-67	20	-993	8797	-7028	-153	433	8096	-2659	21	-80	12749	368	-59	-60	-109	38	-149	17	33	-75	-18	-55	81	-30	2
1.109167	-174	-577	-662	-6915	-28	346	-1689	-9349	-66	-7139	2638	1412	-182	-4816	-2976	10214	-30	2685	282	-7580	-105	-23	-96	-67	30	-670	8394	-6799	-164	813	7745	-2548	9	96	12849	522	-64	-59	-108	39	-154	17	32	-76	-26	-56	77	-30	-5
1.110000	-200	-362	-3	-6675	-64	-498	-1523	-7954	-108	-7424	2993	2574	-176	-4804	-1762	10208	-35	2780	370	-7604	-109	-24	-100	-69	34	-336	7960	-6544	-176	1180	7325	-2409	4	295	12912	676	-65	-60	-107	38	-151	16	32	-74	-23	-57	79	-29	-4
1.110833	-172	-153	642	-6370	-88	-1336	-1288	-6552	-150	-7468	3309	3796	-139	-4729	-516	10260	-28	2858	447	-7587	-92	-24	-101	-69	25	-6	7501	-6280	-191	1520	6840	-2273	-14	510	12923	829	-62	-59	-107	37	-153	18	32	-76	-22	-57	77	-32	-4
1.111667	-186	36	1258	-6008	-105	-2163	-981	-5145	-147	-7359	3569	5073	-128	-4557	740	10380	-19	2913	511	-7538	-108	-24	-100	-69	11	321	7021	-6000	-189	1833	6290	-2094	-9	779	12887	984	-64	-58	-114	37	-152	18	30	-76	-21	-56	80	-27	-4
1.112500	-170	219	1829	-5604	-122	-2967	-584	-3726	-151	-7074	3782	6369	-166	-4346	1962	10560	-19	2953	555	-7452	-107	-24	-98	-65	3	640	6540	-5714	-189	2104	5687	-1879	12	974	12795	1140	-65	-58	-105	41	-150	19	33	-76	-22	-60	78	-29	-1
1.113333	-170	384	2347	-5167	-131	-3755	-88	-2322	-163	-6648	3949	7668	-187	-4095	3127	10795	-30	2971	588	-7343	-105	-24	-100	-70	3	940	6046	-5427	-188	2343	5027	-1627	2	1189	12654	1302	-67	-58	-107	38	-153	18	33	-75	-22	-53	80	-30	0
1.114167	-165	529	2813	-4708	-115	-4506	508	-929	-150	-6113	4075	8945	-178	-3828	4223	11084	-27	2977	600	-7204	-104	-21	-99	-49	5	1217	5559	-5144	-185	2534	4319	-1324	5	1434	12463	1471	-60	-55	-103	40	-152	17	33	-75	-28	-55	85	-28	1
1.115000	-165	659	3190	-4265	-94	-5216	1210	445	-109	-5498	4152	10173	-163	-3553	5221	11410	-24	2944	589	-7051	-107	-24	-108	-68	-3	1479	5077	-4868	-195	2686	3563	-981	25	1651	12216	1644	-65	-59	-105	37	-153	13	33	-77	-21	-56	81	-28	-13
1.115833	-178	762	3538	-3846	-55	-5886	2013	1790	-85	-4846	4227	11333	-159	-3299	6105	11757	-24	2895	563	-6889	-110	-24	-101	-70	-18	1712	4610	-4597	-194	2793	2775	-594	38	1845	11926	1826	-66	-58	-107	45	-155	16	32	-78	-23	-58	81	-31	-3
1.116667	-179	845	3810	-3486	-39	-6504	2924	3112	-73	-4176	4316	12393	-166	-3077	6865	12102	-30	2828	519	-6727	-108	-26	-102	-72	-23	1923	4155	-4339	-178	2861	1959	-167	32	2013	11585	2007	-66	-58	-108	33	-156	15	36	-78	-24	-59	80	-33	-3
1.117500	-181	891	4018	-3175	-35	-7071	3936	4404	-90	-3534	4330	13334	-186	-2894	7505	12433	-44	2738	460	-6561	-110	-15	-103	-72	-23	2110	3719	-4093	-177	2898	1125	304	23	2161	11204	2198	-64	-57	-107	33	-154	16	30	-78	-21	-55	79	-29	0
1.118333	-179	967	4170	-2950	-9	-7591	5040	5651	-111	-2951	4395	14134	-189	-2764	8021	12722	-53	2631	391	-6409	-108	-23	-102	-72	-29	2275	3302	-3864	-171	2894	280	813	15	2281	10775	2387	-60	-55	-108	36	-151	13	33	-75	-21	-57	80	-30	0
1.119167	-164	995	4273	-2817	-16	-8033	6217	6847	-138	-2458	4477	14762	-187	-2710	8430	12955	-74	2506	317	-6275	-105	-23	-102	-69	-56	2405	2897	-3648	-178	2859	-563	1349	3	2363	10304	2577	-62	-59	-107	33	-152	12	33	-76	-21	-56	79	-30	-3
1.120000	-161	1009	4328	-2781	-27	-8409	7448	7996	-141	-2072	4603	15219	-172	-2713	8745	13107	-90	2358	236	-6157	-104	-25	-101	-68	-75	2523	2504	-3441	-199	2799	-1400	1910	-11	2414	9795	2754	-64	-58	-107	38	-148	18	35	-76	-21	-53	81	-28	2
1.120833	-155	1008	4340	-2837	-14	-8744	8716	9083	-84	-1804	4774	15487	-165	-2782	8983	13153	-76	2199	161	-6057	-104	-19	-100	-68	-93	2600	2116	-3254	-188	2722	-2222	2482	-29	2432	9250	2923	-62	-58	-104	39	-147	15	33	-80	16	-52	81	-29	0
1.121667	-156	985	4313	-2979	-44	-8997	10008	10100	-43	-1661	5012	15563	-197	-2909	9166	13082	-65	2027	88	-5984	-110	-22	-99	-66	-105	2668	1729	-3074	-174	2622	-3010	3036	-38	2413	8666	3070	-66	-56	-103	39	-152	17	33	-75	-21	-56	79	-29	-4
1.122500	-143	952	4263	-3218	-84	-9187	11301	11050	-64	-1650	5315	15437	-232	-3093	9319	12878	-67	1844	25	-5933	-109	-22	-102	-69	-94	2715	1333	-2905	-186	2506	-3767	3633	-29	2362	8056	3198	-62	-57	-105	35	-154	11	33	-78	-18	-56	79	-29	-3
1.123333	-127	897	4181	-3519	-90	-9308	12574	11926	-107	-1763	5697	15123	-251	-3319	9456	12528	-66	1659	-30	-5899	-107	-25	-102	-70	-111	2724	930	-2747	-197	2384	-4476	4188	-36	2275	7410	3291	-70	-58	-109	33	-155	10	29	-79	-24	-60	77	-35	-6
1.124167	-125	834	4076	-3872	-115	-9366	13798	12723	-149	-1971	6160	14627	-266	-3567	9611	12037	-72	1474	-65	-5874	-109	-25	-102	-78	-136	2726	504	-2591	-189	2262	-5137	4732	-23	2162	6740	3360	-65	-61	-111	23	-161	15	29	-78	-26	-57	79	-32	-5
1.125000	-136	761	3955	-4254	-113	-9358	14973	13446	-147	-2264	6711	13963	-279	-3836	9801	11383	-65	1294	-87	-5871	-110	-24	-102	-70	-139	2724	60	-2437	-187	2133	-5746	5252	-6	2024	6041	3384	-65	-60	-108	36	-154	17	30	-78	-25	-53	78	-33	-3
1.125833	-126	679	3818	-4650	-102	-9289	16069	14079	-151	-2625	7330	13119	-274	-4106	10044	10584	-58	1126	-86	-5874	-108	-41	-101	-69	-141	2677	-418	-2283	-185	2008	-6296	5737	-5	1865	5327	3370	-66	-44	-105	40	-152	16	32	-77	-21	-52	86	-25	0
1.126667	-113	590	3669	-5044	-127	-9171	17064	14635	-178	-3025	8050	12188	-269	-4352	10355	9641	-68	969	-73	-5885	-101	-21	-97	-67	-158	2629	-928	-2119	-174	1894	-6778	6182	3	1676	4588	3313	-67	-56	-105	41	-148	20	34	-74	-21	-52	82	-29	0
1.127500	-135	489	3526	-5423	-139	-9008	17952	15109	-159	-3446	8825	11112	-269	-4574	10739	8565	-77	826	-46	-5905	-102	-23	-97	-66	-183	2560	-1489	-1957	-194	1784	-7205	6581	-5	1483	3833	3202	-61	-56	-105	45	-151	18	32	-74	-18	-55	68	-27	2
1.128333	-134	391	3345	-5769	-133	-8806	18713	15499	-125	-3859	9662	9936	-263	-4754	11204	7361	-83	709	-3	-5930	-104	-23	-97	-67	-208	2482	-2083	-1784	-191	1683	-7562	6930	-14	1272	3065	3044	-63	-52	-104	43	-152	22	34	-74	-17	-52	81	-29	0
1.129167	-125	281	3170	-6075	-135	-8583	19337	15806	-158	-4247	10529	8702	-245	-4876	11745	6056	-83	613	49	-5960	-104	-22	-96	-69	-240	2383	-2722	-1598	-191	1596	-7860	7232	-15	1051	2279	2837	-60	-57	-105	37	-153	17	29	-77	-22	-53	81	-28	1
1.130000	-143	166	2980	-6331	-145	-8342	19817	16037	-154	-4582	11420	7409	-233	-4937	12384	4646	-92	537	106	-5994	-103	-40	-98	-67	-237	2278	-3402	-1396	-196	1526	-8100	7477	-17	824	1490	2589	-62	-58	-104	44	-148	21	32	-76	-22	-51	81	-29	-1
1.130833	-130	71	2794	-6536	-135	-8094	20144	16188	-186	-4864	12318	6080	-204	-4931	13094	3169	-102	494	166	-6037	-105	-24	-97	-68	-240	2156	-4125	-1180	-204	1472	-8277	7676	-1	604	699	2295	-65	-59	-109	44	-153	18	30	-77	-19	-53	81	-33	1
1.131667	-125	-27	2610	-6693	-98	-7852	20324	16267	-215	-5069	13209	4736	-171	-4851	13867	1631	-111	473	220	-6086	-109	-25	-98	-70	-252	2022	-4882	-951	-208	1435	-8405	7815	-8	374	-91	1963	-63	-56	-108	39	-151	19	30	-78	-22	-58	76	-32	-4
1.132500	-124	-116	2422	-6803	-122	-7629	20352	16270	-251	-5198	14063	3377	-149	-4697	14700	62	-121	483	274	-6140	-109	-22	-99	-67	-257	1876	-5656	-694	-204	1420	-8476	7913	-18	168	-869	1601	-63	-59	-104	40	-164	20	30	-74	-21	-57	82	-29	-11
1.133333	-114	-194	2245	-6868	-114	-7416	20240	16240	-298	-5243	14866	2048	-115	-4473	15557	-1520	-133	518	321	-6204	-108	-23	-99	-67	-267	1725	-6448	-424	-221	1419	-8505	7956	-39	-28	-1643	1210	-57	-59	-102	42	-147	19	30	-78	-18	-52	81	-28	1
1.134167	-128	-258	2073	-6905	-101	-7233	19989	16070	-359	-5214	15594	744	-93	-4184	16438	-3102	-129	577	356	-6276	-102	-49	-98	-66	-277	1565	-7234	-138	-198	1435	-8490	7955	-40	-213	-2404	796	-59	-56	-102	42	-146	20	34	-72	-33	-53	82	-26	5
1.135000	-119	-310	1913	-6922	-108	-7087	19614	15865	-431	-5117	16225	-530	-81	-3833	17324	-4700	-145	657	378	-6359	-113	-18	-95	-65	-275	1396	-8004	163	-183	1458	-8443	7901	-23	-379	-3144	366	-59	-56	-102	44	-147	23	35	-73	-19	-55	81	-29	1
1.135833	-115	-355	1760	-6930	-137	-6972	19119	15580	-473	-4965	16744	-1771	-90	-3433	18190	-6283	-154	755	380	-6449	-105	-21	-99	-68	-267	1222	-8755	475	-171	1493	-8364	7804	-34	-529	-3868	-79	-63	-59	-107	51	-152	20	33	-77	-23	-57	82	-14	-3
1.136667	-125	-392	1619	-6939	-158	-6901	18532	15210	-446	-4769	17141	-2979	-60	-2987	19016	-7851	-141	866	367	-6545	-103	-23	-102	-69	-266	1036	-9456	797	-169	1531	-8257	7657	-58	-650	-4559	-532	-62	-61	-107	51	-149	19	34	-73	-19	-59	77	-30	0
1.137500	-137	-410	1498	-6957	-168	-6856	17849	14789	-392	-4534	17408	-4141	-35	-2499	19793	-9382	-133	995	340	-6644	-108	-23	-98	-69	-272	853	-10090	1125	-163	1574	-8122	7476	-65	-744	-5217	-978	-63	-59	-108	46	-150	19	33	-77	-19	-55	81	-32	0
1.138333	-138	-420	1395	-6991	-179	-6834	17104	14274	-359	-4282	17532	-5261	-39	-1994	20493	-10882	-125	1138	295	-6741	-105	-21	-100	-69	-284	670	-10648	1454	-149	1610	-7966	7253	-76	-816	-5842	-1425	-63	-57	-107	40	-149	20	36	-75	-21	-58	77	-32	0
1.139167	-147	-423	1310	-7045	-187	-6861	16310	13675	-353	-4028	17512	-6353	-30	-1464	21104	-12348	-135	1303	234	-6833	-105	-24	-104	-69	-277	482	-11098	1776	-158	1642	-7792	6987	-84	-860	-6425	-1867	-62	-60	-110	38	-150	20	33	-74	-24	-57	81	-31	-4
1.140000	-167	-415	1240	-7131	-214	-6901	15487	12982	-366	-3779	17350	-7419	-69	-932	21617	-13786	-146	1431	159	-6921	-107	-23	-101	-73	-269	292	-11444	2089	-181	1657	-7595	6688	-61	-883	-6964	-2295	-61	-59	-108	36	-152	18	30	-77	-27	-59	77	-17	-3
1.140833	-163	-406	1183	-7240	-259	-6938	14644	12193	-387	-3545	17054	-8457	-139	-390	22017	-15186	-133	1582	75	-6990	-107	-22	-103	-67	-245	112	-11664	2388	-173	1670	-7372	6350	-87	-874	-7446	-2705	-64	-58	-111	37	-148	21	35	-75	-21	-55	79	-25	0
1.141667	-162	-386	1142	-7366	-250	-6976	13811	11299	-377	-3335	16638	-9496	-177	148	22298	-16539	-126	1728	-18	-7042	-104	-21	-100	-67	-270	-70	-11752	2670	-153	1659	-7130	5981	-94	-850	-7854	-3097	-63	-57	-109	38	-153	19	33	-75	-23	-59	78	-31	-3
1.142500	-169	-361	1108	-7511	-236	-7012	12978	10286	-374	-3152	16102	-10523	-205	676	22452	-17857	-111	1866	-120	-7080	-107	-24	-113	-68	-268	-242	-11701	2926	-155	1637	-6865	5580	-75	-802	-8229	-3472	-66	-59	-112	41	-153	18	29	-76	-23	-57	78	-34	-1
1.143333	-190	-337	1078	-7668	-207	-7028	12171	9155	-351	-3001	15476	-11549	-233	1184	22469	-19130	-103	1999	-233	-7097	-108	-24	-101	-70	-257	-409	-11500	3147	-171	1589	-6577	5138	-33	-744	-8523	-3825	-66	-59	-110	36	-154	19	30	-76	-22	-58	77	-36	0
1.144167	-169	-303	1051	-7828	-180	-7020	11403	7905	-318	-2875	14779	-12579	-236	1680	22361	-20353	-104	2117	-345	-7093	-109	-25	-103	-69	-262	-565	-11159	3340	-174	1532	-6259	4693	-57	-669	-8744	-4149	-63	-59	-117	37	-153	18	32	-76	-23	-57	77	-33	0
1.145000	-166	-269	1018	-7981	-145	-6975	10682	6533	-281	-2781	14029	-13619	-243	2156	22118	-21530	-97	2225	-463	-7063	-107	-19	-102	-88	-234	-707	-10676	3496	-177	1456	-5917	4221	-57	-591	-8885	-4449	-62	-59	-112	36	-152	18	32	-81	-19	-61	74	-34	0
1.145833	-168	-229	980	-8113	-103	-6899	10012	5045	-248	-2705	13250	-14672	-213	2613	21756	-22644	-76	2316	-580	-7035	-105	-24	-103	-68	-225	-837	-10060	3615	-170	1373	-5539	3728	-46	-507	-8943	-4717	-77	-57	-112	40	-149	18	33	-64	-18	-56	81	-29	4
1.146667	-167	-188	932	-8221	-73	-6773	9399	3439	-220	-2659	12457	-15737	-182	3044	21278	-23690	-73	2389	-693	-6953	-100	-21	-99	-64	-236	-951	-9323	3690	-164	1280	-5138	3224	-67	-426	-8914	-4951	-60	-60	-104	42	-148	19	34	-72	-17	-57	79	-31	1
1.147500	-165	-141	861	-8305	-66	-6617	8837	1709	-210	-2626	11671	-16819	-162	3451	20693	-24659	-78	2438	-811	-6881	-105	-32	-101	-61	-211	-1049	-8481	3721	-148	1180	-4703	2709	-153	-355	-8803	-5156	-62	-62	-105	41	-147	19	32	-72	-16	-58	80	-30	1
1.148333	-153	-104	773	-8349	-62	-6419	8336	-125	-200	-2598	10915	-17904	-144	3828	20015	-25544	-67	2466	-921	-6802	-104	-25	-104	-69	-206	-1132	-7554	3704	-133	1085	-4248	2190	-210	-298	-8612	-5326	-62	-62	-108	35	-153	15	29	-77	-24	-61	77	-41	-1
1.149167	-168	-60	659	-8361	-50	-6191	7883	-2057	-197	-2605	10207	-18989	-130	4179	19259	-26330	-61	2484	-1029	-6724	-105	-29	-102	-68	-201	-1194	-6561	3647	-114	980	-3763	1672	-174	-257	-8334	-5461	-65	-61	-107	37	-133	17	34	-75	-25	-57	78	-32	0
1.150000	-173	-12	523	-8329	-35	-5930	7507	-4053	-170	-2599	9558	-20066	-119	4503	18434	-27028	-53	2457	-1130	-6650	-105	-16	-100	-69	-188	-1234	-5527	3547	-117	889	-3255	1155	-172	-238	-7971	-5558	-64	-60	-105	38	-150	15	33	-78	-19	-60	77	-43	0
1.150833	-161	29	365	-8259	-50	-5653	7172	-6114	-116	-2601	8997	-21131	-86	4803	17558	-27613	-59	2424	-1221	-6585	-108	-30	-100	-70	-183	-1253	-4458	3404	-117	808	-2730	644	-165	-235	-7527	-5612	-66	-61	-108	38	-146	19	26	-76	-22	-62	78	-30	1
1.151667	-171	69	185	-8154	-55	-5365	6885	-8229	-70	-2612	8465	-22179	-49	5070	16642	-28092	-60	2370	-1304	-6534	-108	-24	-100	-68	-171	-1254	-3383	3220	-113	736	-2189	140	-125	-263	-7036	-5630	-64	-59	-104	39	-150	12	30	-76	-23	-57	77	-30	0
1.152500	-169	103	-23	-8023	-38	-5076	6640	-10376	-32	-2628	8030	-23181	-13	5306	15703	-28453	-47	2293	-1384	-6521	-104	-25	-100	-68	-153	-1238	-2324	3002	-111	679	-1640	-351	-154	-320	-6475	-5608	-64	-62	-98	42	-149	15	29	-76	-21	-56	79	-30	1
1.153333	-165	131	-246	-7870	-7	-4776	6426	-12532	-7	-2656	7678	-24152	5	5506	14748	-28709	-55	2206	-1444	-6500	-109	-25	-100	-68	-151	-1204	-1304	2748	-117	629	-1087	-830	-182	-398	-5848	-5548	-61	-55	-104	41	-150	18	35	-72	-19	-53	78	-29	1
1.154167	-164	149	-486	-7707	19	-4536	6242	-14663	17	-2696	7401	-25054	33	5674	13791	-28861	-45	2097	-1496	-6520	-104	-26	-98	-67	-138	-1159	-326	2469	-112	594	-535	-1296	-186	-513	-5195	-5453	-63	-58	-102	47	-146	17	33	-73	-19	-53	85	-28	2
1.155000	-177	158	-741	-7542	44	-4298	6080	-16752	56	-2756	7187	-25897	82	5800	12826	-28916	-32	1982	-1538	-6563	-102	-22	-96	-66	-131	-1111	561	2160	-128	557	16	-1753	-166	-650	-4500	-5318	-64	-58	-100	44	-147	19	36	-74	-21	-63	81	-29	-12
1.155833	-184	154	-1009	-7397	67	-4109	5930	-18774	118	-2856	7028	-26670	132	5873	11860	-28888	-35	1847	-1564	-6643	-107	-25	-101	-67	-151	-1049	1410	1826	-129	521	555	-2206	-150	-823	-3791	-5156	-50	-60	-103	39	-153	15	33	-57	-22	-57	80	-32	-1
1.156667	-195	131	-1280	-7275	89	-3957	5783	-20708	154	-2963	6918	-27364	140	5910	10902	-28784	-34	1709	-1586	-6746	-111	-28	-103	-73	-164	-996	2154	1470	-129	476	1075	-2650	-148	-1020	-3071	-4967	-68	-63	-110	34	-155	12	27	-82	-26	-62	76	-36	-6
1.157500	-194	95	-1547	-7187	91	-3866	5638	-22550	144	-3114	6848	-27971	137	5891	9956	-28611	-28	1569	-1565	-6864	-111	-26	-102	-70	-174	-943	2820	1110	-129	428	1587	-3075	-155	-1237	-2340	-4743	-64	-59	-109	37	-153	17	33	-78	-22	-59	64	-32	0
1.158333	-171	47	-1806	-7131	90	-3807	5502	-24261	116	-3299	6807	-28483	124	5809	9025	-28382	-16	1428	-1565	-7001	-124	-25	-102	-82	-184	-906	3394	736	-128	356	2070	-3503	-166	-1473	-1618	-4493	-65	-61	-107	38	-150	13	29	-83	-23	-59	80	-33	0
1.159167	-180	-21	-2061	-7134	89	-3797	5334	-25804	88	-3523	6780	-28901	108	5664	8101	-28107	0	1286	-1529	-7157	-108	-26	-101	-68	-208	-886	3883	359	-120	270	2536	-3916	-171	-1728	-907	-4234	-69	-61	-107	35	-152	16	32	-75	-19	-56	81	-35	0
1.160000	-184	-104	-2296	-7183	58	-3834	5159	-27252	32	-3782	6761	-29234	98	5444	7193	-27790	12	1154	-1475	-7316	-103	-23	-100	-62	-228	-880	4282	-27	-103	141	2978	-4333	-136	-1995	-228	-3957	-60	-57	-110	35	-154	16	27	-77	-24	-59	80	-33	0
1.160833	-188	-203	-2518	-7298	21	-3906	4961	-28507	-19	-4076	6711	-29481	79	5125	6300	-27431	-3	1026	-1400	-7482	-108	-23	-99	-67	-250	-905	4608	-413	-72	-15	3397	-4750	-127	-2270	424	-3684	-69	-57	-105	39	-155	21	36	-78	-24	-57	84	-30	0
1.161667	-187	-319	-2711	-7470	5	-4008	4738	-29597	-48	-4402	6701	-29650	54	4715	5436	-27033	1	905	-1306	-7648	-114	-24	-98	-66	-263	-958	4853	-809	-57	-212	3789	-5167	-141	-2547	1036	-3408	-63	-57	-107	39	-149	19	29	-78	-23	-57	82	-30	2
1.162500	-178	-451	-2892	-7706	30	-4128	4483	-30524	-70	-4748	6650	-29740	33	4195	4606	-26588	39	794	-1192	-7812	-103	-19	-98	-63	-253	-1044	5042	-1201	-57	-447	4155	-5581	-158	-2825	1608	-3146	-64	-63	-104	38	-152	19	35	-75	-18	-57	80	-31	-3
1.163333	-190	-591	-3044	-7999	62	-4258	4190	-31300	-95	-5110	6571	-29771	13	3557	3819	-26090	-11	695	-1054	-7969	-102	-24	-120	-66	-260	-1160	5171	-1602	-67	-725	4503	-6001	-151	-3100	2142	-2894	-65	-59	-105	36	-151	19	33	-77	-23	-53	81	-29	0
1.164167	-208	-745	-3171	-8346	77	-4382	3862	-31920	-94	-5472	6469	-29740	1	2798	3079	-25529	2	607	-897	-8122	-105	-25	-103	-66	-286	-1312	5252	-1996	-67	-1039	4825	-6421	-146	-3366	2622	-2667	-65	-58	-112	36	-150	17	34	-76	-23	-60	81	-30	-3
1.165000	-210	-905	-3271	-8742	86	-4493	3498	-32380	-96	-5832	6331	-29666	-4	1906	2402	-24886	23	529	-714	-8269	-108	-27	-102	-67	-298	-1499	5283	-2403	-65	-1393	5125	-6848	-135	-3618	3067	-2472	-67	-61	-109	54	-152	13	29	-80	-28	-61	79	-30	-4
1.165833	-194	-1073	-3349	-9179	79	-4579	3088	-32578	-96	-6173	6138	-29548	-8	880	1801	-24156	23	471	-510	-8404	-107	-24	-101	-67	-309	-1704	5298	-2811	-77	-1773	5415	-7269	-102	-3847	3468	-2306	-64	-65	-109	37	-153	17	35	-75	-17	-59	82	-30	1
1.166667	-191	-1235	-3389	-9642	59	-4624	2646	-32675	-60	-6494	5943	-29392	5	-252	1289	-23327	29	430	-283	-8543	-105	-22	-99	-65	-318	-1948	5277	-3228	-77	-2182	5684	-7689	-65	-4054	3822	-2180	-60	-57	-102	39	-148	19	33	-77	-23	-53	84	-29	3
1.167500	-195	-1402	-3417	-10135	60	-4632	2161	-32692	-45	-6790	5677	-29221	1	-1491	861	-22399	16	398	-41	-8696	-102	-19	-99	-63	-309	-2209	5244	-3652	-77	-2611	5936	-8107	-60	-4235	4134	-2097	-61	-55	-114	39	-149	21	34	-74	-18	-53	81	-26	0
1.168333	-178	-1566	-3412	-10654	55	-4593	1605	-32727	-56	-7053	5345	-29034	-34	-2813	530	-21363	25	388	200	-8864	-102	-18	-97	-59	-296	-2491	5193	-4088	-80	-3050	6174	-8519	-63	-4390	4413	-2059	-62	-60	-107	41	-151	22	34	-78	-22	-56	81	-29	3
1.169167	-178	-1724	-3388	-11191	51	-4510	1004	-32716	-31	-7283	4939	-28841	-56	-4192	291	-20218	37	390	455	-9070	-104	-21	-98	-69	-279	-2788	5138	-4533	-92	-3494	6397	-8925	-67	-4507	4658	-2068	-60	-57	-108	41	-148	19	35	-75	-22	-46	86	-27	2
1.170000	-170	-1876	-3341	-11737	76	-4387	378	-32737	-1	-7490	4451	-28645	-44	-5603	145	-18962	43	411	714	-9314	-97	-21	-99	-69	-269	-3095	5079	-4991	-98	-3937	6609	-9319	-61	-4628	4876	-2127	-60	-57	-105	40	-149	13	30	-76	-17	-53	85	-28	0
1.170833	-171	-2019	-3278	-12279	103	-4218	-307	-32721	9	-7662	3871	-28442	-57	-7009	82	-17608	45	454	969	-9606	-105	-21	-98	-65	-258	-3400	5018	-5459	-104	-4365	6812	-9700	-69	-4671	5068	-2233	-61	-57	-107	40	-150	20	32	-76	-19	-55	82	-28	0
1.171667	-162	-2144	-3179	-12824	78	-4017	-1037	-32736	-3	-7813	3175	-28269	-84	-8371	86	-16169	53	518	1205	-9956	-103	-21	-97	-70	-246	-3710	4964	-5938	-102	-4775	7000	-10067	-70	-4695	5246	-2376	-62	-58	-107	44	-148	16	34	-80	-19	-56	81	-27	2
1.172500	-158	-2258	-3075	-13363	28	-3764	-1818	-32748	-12	-7941	2354	-28038	-103	-9649	127	-14671	47	602	1446	-10376	-104	-21	-98	-67	-204	-4008	4921	-6425	-131	-5161	7175	-10417	-59	-4693	5409	-2559	-64	-60	-105	41	-150	18	34	-76	-19	-56	84	-28	3
1.173333	-160	-2354	-2946	-13898	22	-3560	-2651	-32693	-7	-8051	1397	-27831	-138	-10807	175	-13124	52	711	1668	-10865	-104	-22	-100	-68	-191	-4303	4885	-6924	-135	-5516	7352	-10752	-64	-4654	5564	-2802	-60	-57	-104	39	-154	16	2	-79	-23	-58	81	-28	-8
1.174167	-154	-2435	-2806	-14425	20	-3328	-3527	-32554	8	-8136	296	-27608	-141	-11810	184	-11545	56	844	1865	-11427	-104	-21	-96	-55	-196	-4578	4868	-7422	-136	-5839	7520	-11073	-51	-4588	5725	-3061	-60	-56	-103	42	-150	18	37	-74	-18	-53	84	-26	0
1.175000	-141	-2488	-2646	-14940	-16	-3099	-4450	-32381	27	-8177	-962	-27354	-149	-12629	107	-9945	50	1009	2050	-12057	-103	-17	-97	-66	-196	-4840	4863	-7927	-156	-6139	7687	-11385	-15	-4493	5892	-3354	-62	-56	-87	43	-148	18	35	-75	-28	-55	84	-26	0
1.175833	-154	-2523	-2476	-15444	-52	-2904	-5425	-32140	22	-8265	-2393	-27071	-224	-13251	-110	-8371	44	1198	2208	-12741	-105	-15	-99	-69	-202	-5086	4880	-8438	-170	-6407	7855	-11695	-42	-4381	6051	-3674	-65	-59	-103	42	-158	16	32	-78	-23	-58	81	-31	-6
1.176667	-163	-2538	-2291	-15938	-45	-2750	-6451	-31843	6	-8290	-4015	-26720	-250	-13648	-517	-6829	46	1422	2350	-13477	-111	-25	-105	-70	-195	-5320	4912	-8955	-174	-6650	8032	-11997	-91	-4248	6237	-4009	-64	-64	-108	53	-170	15	32	-80	-27	-60	80	-31	-3
1.177500	-161	-2524	-2109	-16418	-28	-2642	-7533	-31456	19	-8283	-5796	-26327	-242	-13812	-1157	-5333	36	1674	2479	-14244	-104	-22	-100	-68	-204	-5534	4979	-9463	-172	-6870	8219	-12299	-139	-4097	6437	-4355	-64	-60	-104	40	-147	21	34	-76	-19	-59	80	-31	1
1.178333	-154	-2486	-1895	-16890	-6	-2593	-8658	-30962	50	-8239	-7755	-25846	-225	-13751	-2070	-3913	36	1958	2600	-15037	-104	-22	-101	-58	-227	-5740	5068	-9968	-183	-7077	8422	-12615	-204	-3935	6664	-4715	-60	-62	-108	37	-151	15	32	-77	-15	-65	79	-31	1
1.179167	-147	-2425	-1686	-17348	9	-2607	-9835	-30338	106	-8157	-9850	-25270	-203	-13478	-3283	-2566	55	2276	2712	-15832	-108	-23	-100	-68	-225	-5930	5186	-10469	-213	-7272	8644	-12940	-232	-3769	6915	-5081	-62	-59	-104	40	-151	17	35	-76	-19	-60	80	-31	-4
1.180000	-148	-2335	-1467	-17796	5	-2694	-11046	-29558	148	-8014	-12068	-24585	-193	-13005	-4833	-1303	62	2629	2826	-16611	-105	-22	-97	-68	-233	-6119	5337	-10965	-204	-7467	8891	-13286	-254	-3599	7189	-5451	-62	-56	-102	41	-154	17	34	-78	-23	-58	80	-26	0
1.180833	-149	-2221	-1242	-18227	-6	-2853	-12301	-28609	162	-7819	-14382	-23772	-198	-12371	-6672	-151	69	3005	2937	-17362	-109	-21	-98	-67	-241	-6299	5520	-11462	-216	-7677	9164	-13663	-270	-3437	7504	-5822	-61	-58	-103	41	-150	18	36	-74	-23	-59	79	-29	1
1.181667	-137	-2075	-1011	-18647	-6	-3081	-13578	-27464	162	-7578	-16772	-22823	-196	-11602	-8816	894	68	3419	3058	-18071	-110	-22	-99	-70	-254	-6487	5742	-11954	-230	-7911	9464	-14067	-259	-3280	7841	-6198	-62	-60	-107	35	-153	17	30	-79	-24	-70	79	-31	-5
1.182500	-139	-1910	-775	-19057	-4	-3373	-14893	-26096	160	-7285	-19170	-21728	-198	-10746	-11213	1812	64	3847	3185	-18717	-107	-23	-97	-72	-264	-6676	6002	-12442	-224	-8174	9794	-14504	-237	-3140	8216	-6575	-62	-56	-104	36	-151	18	35	-76	-19	-57	77	-31	-1
1.183333	-146	-1711	-526	-19455	-10	-3743	-16219	-24501	157	-6940	-21539	-20478	-212	-9848	-13802	2608	71	4314	3322	-19303	-85	-22	-101	-72	-270	-6876	6305	-12928	-208	-8475	10153	-14979	-221	-3009	8624	-6964	-66	-57	-105	38	-156	10	28	-76	-18	-56	72	-31	-3
1.184167	-142	-1487	-263	-19840	-13	-4160	-17543	-22687	158	-6554	-23826	-19079	-213	-8949	-16527	3276	53	4794	3474	-19817	-109	-32	-100	-67	-264	-7084	6647	-13412	-207	-8819	10541	-15494	-210	-2898	9067	-7362	-65	-58	-104	40	-156	18	30	-76	-23	-57	77	-30	-4
1.185000	-132	-1228	7	-20217	-23	-4624	-18868	-20671	155	-6139	-25979	-17522	-228	-8088	-19332	3833	28	5305	3635	-20263	-108	-22	-101	-69	-272	-7311	7034	-13899	-213	-9218	10955	-16051	-201	-2812	9538	-7792	-65	-59	-107	38	-158	17	32	-75	-22	-58	77	-30	-3
1.185833	-129	-938	294	-20577	-40	-5119	-20161	-18429	116	-5709	-27955	-15806	-233	-7304	-22119	4216	25	5813	3815	-20629	-105	-22	-98	-61	-283	-7543	7466	-14391	-221	-9661	11396	-16647	-166	-2733	10037	-8193	-65	-56	-103	41	-153	20	34	-74	-22	-55	79	-28	-1
1.186667	-138	-630	594	-20923	-40	-5627	-21411	-16024	84	-5275	-29721	-13947	-259	-6638	-24797	4481	7	6342	4005	-20931	-103	-19	-98	-66	-273	-7791	7943	-14890	-217	-10158	11858	-17280	-138	-2679	10559	-8635	-43	-51	-100	43	-150	22	37	-73	-19	-52	89	-25	3
1.187500	-144	-287	913	-21256	-50	-6145	-22603	-13451	84	-4859	-31205	-11962	-293	-6112	-27288	4604	-42	6871	4197	-21170	-102	-17	-96	-64	-273	-8056	8459	-15395	-219	-10691	12333	-17955	-121	-2646	11084	-9108	-57	-53	-103	43	-151	23	36	-73	-19	-53	85	-29	0
1.188333	-147	73	1239	-21575	-47	-6655	-23722	-10797	66	-4488	-32062	-9876	-292	-5750	-29525	4590	-102	7399	4397	-21362	-101	-19	-98	-69	-284	-8332	9019	-15915	-234	-11266	12819	-18660	-101	-2628	11631	-9612	-57	-57	-104	39	-151	21	35	-73	-19	-53	84	-26	-1
1.189167	-174	439	1583	-21874	-61	-7136	-24737	-8097	43	-4176	-32424	-7708	-310	-5562	-31270	4430	-177	7918	4600	-21517	-105	-19	-99	-90	-275	-8617	9615	-16449	-243	-11859	13305	-19400	-105	-2627	12173	-10151	-64	-53	-105	42	-150	20	34	-65	-24	-56	81	-31	-3
1.190000	-256	881	1939	-22154	-60	-7579	-25642	-5409	53	-3941	-32572	-5456	-320	-5548	-32053	4136	-242	8426	4800	-21639	-108	-23	-101	-74	-259	-8904	10240	-17001	-254	-12463	13809	-20162	-93	-2640	12699	-10732	-68	-59	-110	38	-156	19	49	-77	-24	-58	80	-30	-1
1.190833	-259	1315	2310	-22405	-57	-7962	-26412	-2795	50	-3805	-32652	-3222	-337	-5707	-32400	3711	-300	8916	5004	-21741	-105	-27	-98	-67	-257	-9187	10902	-17569	-268	-13059	14301	-20950	-74	-2650	13217	-11346	-61	-55	-104	40	-150	18	33	-76	-16	-57	80	-29	2
1.191667	-174	1775	2693	-22625	-57	-8278	-27001	-283	10	-3761	-32666	-932	-359	-6008	-32555	3165	-354	9378	5203	-21829	-111	-15	-101	-69	-253	-9466	11591	-18158	-262	-13631	14785	-21748	-72	-2668	13700	-12003	-64	-58	-108	41	-151	17	34	-97	-19	-53	102	-28	-1
1.192500	-135	2256	3085	-22811	-81	-8517	-27448	2076	-44	-3833	-32696	1330	-361	-6442	-32603	2509	-394	9810	5400	-21917	-108	-21	-99	-74	-238	-9735	12300	-18773	-260	-14163	15249	-22555	-60	-2703	14134	-12709	-63	-57	-104	41	-151	18	33	-76	-21	-57	84	-28	0
1.193333	-57	2745	3474	-22962	-111	-8677	-27738	4210	-55	-4010	-32686	3540	-361	-6967	-32603	1757	-436	10204	5590	-22005	-99	-19	-99	-66	-225	-9984	13013	-19404	-271	-14634	15684	-23355	-33	-2701	14528	-13459	-62	-57	-104	55	-148	18	35	-72	-21	-55	84	-26	0
1.194167	36	3258	3873	-23073	-131	-8740	-27869	6076	-55	-4286	-32702	5655	-358	-7554	-32644	921	-484	10565	5779	-22100	-104	-19	-99	-66	-215	-10213	13719	-20065	-251	-15038	16073	-24144	-9	-2709	14851	-14259	-64	-53	-101	45	-149	19	36	-75	-18	-55	88	-28	2
1.195000	-55	3783	4264	-23144	-138	-8728	-27831	7640	-55	-4643	-32527	7648	-352	-8155	-32650	24	-501	10880	5965	-22196	-107	-22	-100	-66	-203	-10414	14402	-20749	-229	-15352	16409	-24915	-11	-2714	15099	-15105	-56	-58	-101	40	-148	22	37	-69	-17	-55	84	-28	2
1.195833	-260	4322	4649	-23169	-144	-8623	-27657	8868	-30	-5056	-31985	9489	-344	-8736	-32655	-912	-484	11141	6144	-22298	-107	-19	-101	-67	-196	-10586	15041	-21469	-221	-15574	16670	-25650	-19	-2717	15251	-16002	-61	-57	-105	39	-152	19	34	-75	-22	-56	78	-29	1
1.196667	-282	4869	5015	-23153	-176	-8443	-27358	9746	-61	-5506	-31238	11149	-335	-9242	-32657	-1858	-475	11353	6330	-22400	-111	-25	-104	-73	-182	-10723	15636	-22218	-223	-15692	16848	-26329	-17	-2717	15307	-16937	-65	-62	-111	32	-153	28	29	-78	-24	-59	81	-34	0
1.197500	-269	5427	5362	-23079	-185	-8187	-26944	10275	-77	-5952	-30411	12599	-317	-9640	-32658	-2775	-463	11513	6506	-22486	-110	-24	-104	-70	-162	-10818	16155	-22989	-225	-15702	16932	-26942	12	-2718	15260	-17909	-64	-59	-108	38	-151	19	30	-74	-21	-60	77	-32	-4
1.198333	-336	5995	5693	-22964	-182	-7871	-26463	10456	-105	-6365	-29579	13816	-300	-9894	-32346	-3657	-430	11622	6689	-22559	-107	-27	-110	-73	-153	-10882	16582	-23784	-201	-15603	16898	-27486	25	-2726	15103	-18924	-67	-61	-115	57	-155	13	28	-100	-22	-61	77	-32	-4
1.199167	-276	6568	5998	-22802	-180	-7504	-25910	10307	-122	-6709	-28769	14778	-291	-9982	-31622	-4467	-316	11680	6883	-22599	-102	-24	-103	-70	-141	-10897	16915	-24594	-180	-15396	16749	-27935	21	-2730	14839	-19961	-63	-60	-112	40	-152	15	30	-76	-23	-60	81	-35	-3
1.200000	-199	7155	6276	-22589	-171	-7096	-25320	9862	-155	-6954	-28018	15484	-271	-9883	-30711	-5196	-223	11689	7082	-22610	-110	-24	-103	-69	-128	-10875	17126	-25421	-179	-15089	16467	-28286	32	-2752	14465	-21026	-64	-45	-109	39	-153	17	27	-77	-23	-58	84	-29	-1
1.200833	-191	7744	6521	-22346	-161	-6669	-24718	9156	-193	-7072	-27349	15910	-252	-9603	-29733	-5818	-117	11646	7286	-22580	-107	-23	-99	-68	-114	-10811	17204	-26254	-177	-14696	16039	-28531	22	-2791	13994	-22096	-62	-59	-108	41	-153	16	32	-74	-21	-56	79	-28	-3
1.201667	-164	8338	6730	-22074	-166	-6225	-24113	8241	-171	-7045	-26764	16063	-239	-9142	-28740	-6328	-4	11551	7496	-22515	-121	-24	-99	-70	-109	-10718	17164	-27089	-164	-14214	15487	-28666	19	-2855	13442	-23157	-66	-63	-110	40	-148	18	33	-78	-23	-57	82	-27	1
1.202500	-142	8932	6900	-21779	-162	-5761	-23516	7160	-159	-6856	-26271	15936	-225	-8533	-27774	-6713	89	11412	7711	-22399	-107	-26	-99	-69	-119	-10587	16980	-27910	-152	-13667	14793	-28684	41	-2944	12816	-24245	-66	-58	-109	43	-151	19	32	-76	-25	-60	81	-31	0
1.203333	-97	9524	7028	-21470	-136	-5341	-22938	5972	-119	-6502	-25856	15545	-184	-7795	-26845	-6974	193	11232	7927	-22242	-112	-28	-102	-69	-129	-10425	16668	-28705	-145	-13061	13971	-28578	46	-3065	12141	-25303	-66	-60	-107	39	-156	19	30	-70	-16	-57	81	-31	0
1.204167	-9	10127	7118	-21151	-122	-4908	-22367	4739	-68	-5980	-25502	14893	-168	-6966	-25966	-7113	262	11004	8150	-22035	-108	-23	-100	-69	-119	-10238	16228	-29458	-131	-12416	13027	-28356	53	-3222	11422	-26338	-66	-58	-108	40	-154	17	29	-79	-19	-59	79	-27	-1
1.205000	74	10717	7166	-20843	-128	-4501	-21822	3522	-51	-5308	-25193	14009	-173	-6093	-25135	-7142	317	10742	8369	-21798	-110	-24	-101	-67	-111	-10031	15675	-30168	-125	-11737	11986	-28024	50	-3414	10698	-27327	-65	-60	-111	38	-152	19	24	-79	-21	-58	81	-30	-3
1.205833	147	11305	7173	-20552	-119	-4115	-21279	2365	-30	-4504	-24902	12903	-163	-5211	-24354	-7071	374	10449	8584	-21528	-109	-23	-99	-68	-104	-9809	15031	-30822	-119	-11050	10878	-27589	33	-3648	10000	-28253	-62	-57	-108	41	-151	18	34	-77	-19	-58	79	-29	-3
1.206667	174	11884	7141	-20285	-115	-3759	-20737	1314	4	-3589	-24599	11607	-143	-4373	-23618	-6928	399	10130	8778	-21240	-110	-25	-100	-67	-125	-9582	14308	-31409	-101	-10374	9731	-27071	22	-3921	9338	-29122	-65	-60	-109	40	-152	22	33	-80	-19	-58	81	-29	3
1.207500	173	12451	7072	-20061	-110	-3427	-20190	390	28	-2613	-24266	10142	-132	-3649	-22916	-6727	404	9786	8962	-20935	-109	-19	-98	-66	-122	-9358	13544	-31927	-91	-9718	8602	-26481	28	-4237	8742	-29913	-63	-56	-103	38	-151	18	34	-76	-18	-56	84	-30	-3
1.208333	147	13002	6968	-19882	-112	-3125	-19622	-357	7	-1611	-23875	8537	-133	-3040	-22234	-6497	404	9424	9100	-20632	-105	-22	-102	-66	-109	-9146	12757	-32345	-94	-9108	7521	-25841	39	-4600	8226	-30636	-67	-60	-107	60	-149	20	35	-79	-18	-56	80	-28	-1
1.209167	59	13529	6840	-19759	-117	-2851	-19036	-932	-42	-634	-23416	6811	-149	-2596	-21568	-6266	366	9002	9233	-20344	-107	-23	-99	-64	-115	-8961	11990	-32555	-130	-8559	6545	-25168	54	-5016	7819	-31263	-65	-59	-107	41	-152	19	35	-75	-22	-57	77	-30	0
1.210000	-23	14037	6689	-19704	-116	-2608	-18425	-1319	-84	280	-22870	5004	-120	-2332	-20884	-6052	326	8658	9313	-20075	-109	-26	-101	-67	-108	-8810	11260	-32623	-88	-8078	5712	-24486	50	-5473	7542	-31816	-67	-61	-109	41	-153	19	34	-76	-24	-57	84	-28	0
1.210833	-81	14514	6520	-19712	-108	-2390	-17787	-1528	-118	1085	-22231	3106	-153	-2268	-20198	-5881	280	8271	9340	-19839	-107	-22	-100	-67	-96	-8699	10599	-32672	-98	-7691	5082	-23824	41	-5976	7374	-32272	-65	-59	-105	40	-152	18	34	-76	-24	-59	80	-31	0
1.211667	-119	14958	6342	-19793	-121	-2202	-17132	-1574	-117	1742	-21497	1161	-168	-2398	-19481	-5767	215	7886	9302	-19649	-105	-21	-102	-66	-84	-8636	10034	-32673	-103	-7396	4696	-23197	46	-6525	7361	-32559	-66	-61	-105	38	-154	22	33	-75	-25	-56	82	-28	0
1.212500	-160	15367	6162	-19946	-124	-2040	-16452	-1474	-100	2222	-20674	-816	-191	-2726	-18736	-5730	141	7500	9189	-19500	-108	-35	-100	-68	-85	-8629	9593	-32690	-99	-7213	4577	-22634	33	-7114	7478	-32661	-66	-59	-105	40	-150	20	37	-75	-23	-58	76	-29	1
1.213333	-208	15729	5988	-20172	-131	-1906	-15764	-1259	-73	2491	-19777	-2786	-203	-3225	-17958	-5778	63	7124	8981	-19408	-108	-18	-100	-65	-81	-8681	9284	-32679	-88	-7129	4759	-22153	-3	-7735	7731	-32725	-63	-58	-88	41	-149	21	33	-73	-19	-53	86	-28	0
1.214167	-249	16046	5845	-20462	-129	-1801	-15080	-972	-59	2534	-18822	-4755	-207	-3879	-17144	-5909	-3	6744	8652	-19377	-103	-18	-97	-53	-72	-8791	9119	-32694	-91	-7155	5241	-21790	-30	-8393	8111	-32732	-63	-53	-101	41	-150	21	25	-73	-19	-57	82	-28	1
1.215000	-288	16318	5691	-20817	-127	-1727	-14395	-644	-74	2340	-17826	-6702	-227	-4655	-16287	-6137	-63	6372	8184	-19414	-109	-19	-99	-68	-86	-8955	9105	-32682	-114	-7277	6038	-21498	-46	-9063	8611	-32757	-66	-56	-105	40	-150	19	35	-78	-21	-57	81	-31	0
1.215833	-344	16528	5584	-21220	-137	-1685	-13769	-315	-82	1910	-16804	-8628	-249	-5528	-15396	-6440	-128	5974	7550	-19511	-105	-15	-99	-67	-102	-9169	9233	-32694	-109	-7481	7123	-21355	-48	-9740	9180	-32747	-66	-58	-104	40	-152	17	33	-77	-18	-56	81	-32	-3
1.216667	-441	16685	5520	-21663	-139	-1677	-13159	-19	-113	1260	-15765	-10514	-256	-6454	-14473	-6816	-149	5569	6725	-19673	-112	-25	-102	-70	-117	-9406	9497	-32684	-80	-7745	8468	-21345	-43	-10409	9826	-32765	-63	-61	-108	38	-153	18	30	-77	-23	-57	75	-32	-1
1.217500	-564	16795	5503	-22124	-113	-1701	-12598	204	-135	408	-14742	-12327	-264	-7398	-13525	-7246	-176	5155	5701	-19885	-107	-19	-100	-70	-114	-9671	9886	-32694	-80	-8052	10022	-21464	-42	-11050	10523	-32745	-64	-57	-107	38	-150	20	33	-77	-24	-59	76	-30	0
1.218333	-741	16832	5533	-22602	-97	-1761	-12084	327	-125	-612	-13751	-14067	-266	-8325	-12561	-7706	-199	4721	4451	-20163	-110	-24	-101	-70	-109	-9944	10375	-32682	-83	-8378	11740	-21712	-42	-11657	11240	-32744	-66	-60	-108	37	-152	18	33	-65	-22	-58	81	-32	-4
1.219167	-838	16830	5617	-23073	-92	-1861	-11627	315	-132	-1784	-12798	-15740	-269	-9220	-11586	-8187	-182	4272	2968	-20468	-103	-21	-99	-69	-109	-10208	10942	-32688	-78	-8694	13560	-22079	-23	-12213	11964	-32749	-67	-57	-107	38	-152	23	30	-76	-26	-60	78	-46	0
1.220000	-773	16791	5745	-23567	-87	-1975	-11227	153	-151	-3054	-11895	-17317	-245	-10055	-10608	-8677	-190	3814	1262	-20871	-108	-23	-100	-69	-105	-10455	11559	-32585	-88	-8984	15434	-22552	-5	-12710	12663	-32758	-65	-55	-102	43	-151	20	35	-75	-18	-56	85	-29	-1
1.220833	-697	16730	5917	-23966	-69	-2180	-10878	-171	-149	-4396	-11055	-18803	-222	-10818	-9646	-9146	-170	3375	-627	-21292	-108	-21	-99	-68	-118	-10670	12197	-32447	-102	-9223	17261	-23103	-4	-13132	13316	-32749	-64	-58	-105	40	-150	18	34	-75	-22	-57	81	-44	0
1.221667	-557	16662	6112	-24361	-59	-2408	-10576	-684	-154	-5769	-10276	-20187	-211	-11496	-8719	-9591	-146	2974	-2664	-21751	-110	-23	-99	-69	-132	-10843	12848	-32247	-107	-9394	18982	-23708	-13	-13464	13910	-32767	-65	-59	-105	37	-151	19	33	-76	-23	-56	84	-32	-3
1.222500	-353	16653	6311	-24701	-77	-2681	-10321	-1377	-176	-7144	-9569	-21460	-236	-12083	-7842	-9990	-130	2650	-4784	-22243	-112	-22	-101	-68	-112	-10967	13462	-32028	-108	-9482	20525	-24331	-40	-13708	14423	-32750	-67	-61	-107	39	-152	16	32	-78	-22	-67	81	-30	-1
1.223333	-179	16611	6512	-24987	-93	-3008	-10094	-2257	-193	-8478	-8905	-22619	-252	-12587	-7031	-10339	-125	2436	-6924	-22766	-111	-27	-104	-74	-134	-11042	14037	-31760	-91	-9481	21840	-24937	-40	-13862	14853	-32762	-72	-63	-108	36	-132	12	28	-81	-25	-61	80	-34	-3
1.224167	-60	16672	6672	-25208	-97	-3383	-9887	-3311	-199	-9746	-8355	-23627	-243	-13019	-6303	-10632	-100	2383	-9031	-23303	-109	-26	-103	-70	-154	-11058	14544	-31446	-101	-9383	22871	-25493	-53	-13909	15198	-32749	-66	-59	-108	38	-153	13	28	-80	-24	-62	79	-50	-6
1.225000	32	16828	6778	-25361	-82	-3802	-9683	-4519	-201	-10916	-7838	-24511	-222	-13382	-5666	-10872	-102	2526	-10993	-23856	-110	-29	-101	-73	-143	-11031	14978	-31071	-110	-9198	23573	-25966	-69	-13866	15447	-32761	-70	-60	-110	37	-154	15	29	-79	-23	-60	80	-31	-1
1.225833	105	17080	6794	-25454	-68	-4269	-9472	-5877	-186	-11980	-7385	-25260	-215	-13702	-5143	-11061	-97	2911	-12721	-24409	-107	-25	-102	-72	-151	-10964	15332	-30631	-107	-8935	23962	-26311	-69	-13740	15612	-32749	-66	-58	-104	40	-150	10	32	-79	-24	-60	87	-28	0
1.226667	142	17425	6686	-25484	-87	-4789	-9246	-7364	-162	-12925	-6970	-25864	-219	-13985	-4737	-11205	-121	3558	-14129	-24972	-108	-24	-97	-65	-165	-10868	15599	-30099	-100	-8616	23995	-26506	-67	-13543	15686	-32757	-70	-59	-102	41	-152	17	33	-73	-21	-53	84	-28	0
1.227500	161	17852	6419	-25471	-86	-5352	-8989	-8968	-166	-13754	-6605	-26332	-215	-14256	-4458	-11313	-119	4493	-15132	-25530	-104	-21	-97	-67	-168	-10759	15785	-29489	-91	-8264	23695	-26528	-80	-13290	15681	-32748	-63	-55	-102	40	-150	19	35	-75	-19	-58	85	-28	1
1.228333	165	18328	5948	-25427	-86	-5974	-8695	-10663	-194	-14459	-6270	-26652	-216	-14521	-4313	-11404	-129	5716	-15662	-26086	-105	-24	-99	-66	-177	-10657	15900	-28792	-97	-7910	23097	-26355	-69	-13001	15603	-32759	-66	-55	-102	37	-150	18	34	-75	-18	-55	85	-30	2
1.229167	163	18819	5240	-25363	-95	-6637	-8350	-12416	-168	-15035	-5966	-26823	-223	-14795	-4294	-11492	-150	7224	-15613	-26631	-109	-34	-96	-67	-158	-10577	15950	-28008	-112	-7588	22254	-25971	-73	-12694	15458	-32749	-63	-55	-101	40	-177	17	33	-75	-23	-55	86	-33	0
1.230000	136	19265	4258	-25306	-87	-7341	-7954	-14213	-129	-15501	-5680	-26856	-208	-15083	-4404	-11585	-160	9040	-14969	-27165	-107	-22	-96	-69	-156	-10540	15951	-27136	-114	-7318	21216	-25369	-86	-12395	15264	-32758	-63	-57	-102	40	-147	17	33	-76	-19	-53	84	-31	0
1.230833	112	19600	2973	-25271	-92	-8083	-7507	-16016	-116	-15872	-5407	-26742	-200	-15392	-4623	-11695	-177	11076	-13689	-27679	-105	-26	-96	-68	-173	-10560	15916	-26169	-113	-7147	20041	-24551	-97	-12123	15025	-32676	-65	-55	-103	40	-149	19	34	-76	-26	-56	82	-26	0
1.231667	80	19761	1376	-25279	-95	-8857	-7005	-17813	-110	-16155	-5148	-26495	-194	-15719	-4945	-11843	-203	13292	-11782	-28168	-112	-27	-98	-72	-167	-10656	15868	-25145	-119	-7093	18831	-23541	-93	-11903	14752	-32564	-68	-60	-107	37	-152	18	34	-78	-23	-58	84	-30	-4
1.232500	15	19693	-528	-25343	-90	-9662	-6452	-19586	-100	-16361	-4878	-26117	-204	-16054	-5347	-12031	-208	15651	-9277	-28618	-111	-24	-97	-69	-156	-10828	15821	-24055	-132	-7188	17649	-22353	-78	-11746	14461	-32357	-65	-57	-104	40	-152	18	33	-79	-26	-59	82	-29	-3
1.233333	-51	19343	-2720	-25482	-85	-10464	-5844	-21293	-91	-16500	-4604	-25610	-207	-16384	-5805	-12236	-213	18062	-6225	-29034	-108	-21	-95	-66	-149	-11105	15789	-22935	-129	-7438	16562	-21015	-75	-11665	14156	-32106	-66	-58	-103	43	-151	11	37	-75	-23	-56	85	-27	0
1.234167	-114	18676	-5210	-25705	-70	-11282	-5199	-22930	-58	-16593	-4330	-25012	-218	-16708	-6299	-12547	-218	20488	-2685	-29386	-109	-19	-91	-66	-159	-11472	15777	-21791	-142	-7860	15636	-19557	-74	-11671	13847	-31772	-63	-55	-104	43	-148	18	35	-74	-21	-55	85	-30	2
1.235000	-169	17676	-7834	-26021	-53	-12089	-4523	-24471	-24	-16646	-4047	-24319	-232	-17006	-6811	-12887	-217	22827	1210	-29672	-107	-19	-93	-66	-167	-11935	15797	-20630	-174	-8449	14910	-18020	-84	-11774	13547	-31354	-66	-56	-103	43	-149	20	37	-74	-19	-53	85	-26	0
1.235833	-217	16366	-10596	-26430	-52	-12887	-3829	-25900	-12	-16673	-3764	-23549	-233	-17271	-7310	-13280	-210	24992	5322	-29868	-105	-21	-96	-69	-162	-12491	15838	-19484	-186	-9203	14432	-16438	-80	-11971	13260	-30889	-63	-55	-105	40	-145	17	33	-77	-22	-58	81	-28	0
1.236667	-256	14776	-13383	-26929	-57	-13655	-3104	-27202	-12	-16672	-3476	-22715	-238	-17458	-7774	-13717	-206	26926	9502	-29960	-114	-23	-100	-70	-162	-13133	15925	-18359	-195	-10103	14218	-14870	-70	-12250	13001	-30325	-66	-61	-107	45	-150	24	32	-76	-19	-59	81	-29	0
1.237500	-266	12978	-16080	-27499	-46	-14378	-2417	-28363	-15	-16668	-3184	-21839	-229	-17610	-8178	-14188	-200	28551	13614	-29921	-109	-21	-100	-69	-149	-13845	16039	-17279	-207	-11118	14282	-13346	-90	-12606	12780	-29682	-64	-59	-107	41	-149	17	33	-77	-19	-59	81	-30	-7
1.238333	-286	11043	-18590	-28134	-44	-15054	-1731	-29367	-41	-16644	-2893	-20939	-210	-17660	-8506	-14686	-183	29825	17519	-29743	-108	-23	-102	-69	-137	-14611	16174	-16250	-203	-12217	14606	-11906	-90	-13036	12596	-28955	-67	-57	-111	32	-150	17	33	-77	-22	-57	78	-29	1
1.239167	-321	9061	-20818	-28810	-49	-15660	-1045	-30196	-46	-16603	-2611	-20043	-219	-17612	-8743	-15205	-182	30715	21109	-29403	-108	-22	-101	-67	-145	-15410	16316	-15298	-202	-13372	15164	-10584	-100	-13493	12469	-28154	-33	-59	-107	43	-150	16	33	-78	-24	-58	81	-29	0
1.240000	-340	7140	-22656	-29506	-49	-16195	-405	-30865	-28	-16543	-2339	-19160	-218	-17464	-8874	-15717	-183	31192	24230	-28907	-110	-24	-101	-69	-145	-16233	16472	-14424	-205	-14546	15926	-9406	-99	-14015	12397	-27291	-67	-64	-109	38	-156	15	33	-77	-25	-60	77	-32	-3
1.240833	-336	5413	-24018	-30180	-46	-16637	199	-31357	-29	-16465	-2093	-18315	-213	-17199	-8895	-16218	-160	31257	26793	-28242	-107	-24	-101	-66	-147	-17044	16578	-13628	-205	-15700	16837	-8398	-88	-14499	12372	-26372	-62	-61	-108	40	-153	17	32	-79	-22	-60	80	-22	2
1.241667	-336	3959	-24840	-30817	-42	-16980	762	-31670	-19	-16353	-1858	-17517	-211	-16829	-8798	-16707	-144	30907	28729	-27432	-107	-24	-100	-67	-152	-17841	16693	-12923	-203	-16793	17842	-7576	-113	-15024	12411	-25416	-59	-64	-109	-4	-151	16	34	-77	-21	-55	80	-32	-1
1.242500	-329	2897	-25086	-31369	-44	-17223	1273	-31818	0	-16204	-1657	-16801	-219	-16321	-8593	-17153	-133	30175	29993	-26489	-111	-26	-102	-72	-145	-18594	16754	-12314	-211	-17787	18871	-6940	-130	-15481	12510	-24433	-66	-60	-108	39	-153	16	30	-81	-25	-58	78	-32	-4
1.243333	-313	2307	-24750	-31833	-45	-17378	1733	-31783	5	-16009	-1492	-16182	-204	-15709	-8277	-17554	-138	29084	30588	-25435	-111	-25	-101	-70	-143	-19282	16773	-11796	-215	-18651	19870	-6486	-107	-15924	12668	-23428	-68	-61	-111	39	-150	20	32	-77	-25	-59	77	-31	0
1.244167	-315	2247	-23833	-32163	-38	-17373	2147	-31582	-11	-15756	-1362	-15670	-189	-14995	-7870	-17901	-111	27658	30520	-24312	-107	-24	-101	-69	-153	-19897	16736	-11375	-200	-19370	20783	-6201	-107	-16327	12887	-22427	-63	-59	-110	39	-153	15	33	-69	-25	-60	78	-40	-5
1.245000	-315	2758	-22398	-32353	-27	-17273	2513	-31218	-25	-15439	-1281	-15281	-163	-14165	-7373	-18184	-102	25974	29830	-23161	-110	-25	-101	-72	-141	-20416	16637	-11038	-187	-19919	21563	-6072	-129	-16677	13147	-21435	-61	-61	-109	41	-155	13	30	-79	-25	-57	78	-32	-3
1.245833	-304	3841	-20527	-32363	-28	-17060	2825	-30696	-18	-15047	-1247	-15023	-188	-13229	-6808	-18396	-91	24085	28599	-22031	-103	-22	-99	-69	-128	-20831	16480	-10784	-182	-20290	22160	-6070	-129	-16968	13453	-20471	-62	-56	-108	41	-150	18	19	-80	-22	-57	80	-31	-3
1.246667	-323	5463	-18333	-32209	-21	-16742	3093	-30023	-15	-14575	-1264	-14890	-183	-12259	-6201	-18538	-97	22044	26928	-20973	-105	-21	-99	-66	-129	-21144	16264	-10609	-176	-20477	22547	-6173	-122	-17194	13788	-19545	-63	-55	-104	43	-151	21	34	-81	-17	-51	82	-28	1
1.247500	-324	7566	-15932	-31874	-19	-16308	3306	-29215	-21	-14025	-1337	-14908	-168	-11209	-5575	-18614	-98	19898	24933	-20034	-105	-22	-96	-69	-134	-21358	15992	-10510	-195	-20501	22694	-6352	-109	-17384	14144	-18674	-61	-56	-107	43	-151	18	35	-77	-22	-58	72	-30	3
1.248333	-313	10065	-13470	-31365	-27	-15781	3468	-28289	-22	-13395	-1469	-15055	-138	-10121	-4967	-18628	-101	17687	22739	-19260	-108	-22	-101	-72	-143	-21471	15681	-10477	-203	-20365	22636	-6578	-113	-17529	14505	-17856	-69	-58	-108	40	-154	16	33	-77	-23	-58	78	-32	-1
1.249167	-294	12875	-11062	-30696	-21	-15164	3569	-27262	-18	-12695	-1660	-15337	-116	-9012	-4386	-18573	-91	15432	20490	-18692	-107	-15	-99	-69	-149	-21486	15340	-10502	-198	-20095	22307	-6814	-122	-17628	14872	-17095	-66	-57	-96	40	-151	44	34	-78	-27	-57	82	-30	0
1.250000	-254	15890	-8866	-29897	-8	-14462	3621	-26152	-3	-11924	-1903	-15736	-110	-7895	-3869	-18460	-90	13176	18330	-18363	-110	-24	-99	-68	-159	-21421	14989	-10576	-207	-19717	21793	-7043	-118	-17707	15226	-16404	-68	-70	-105	39	-152	18	34	-77	-23	-57	80	-32	1
1.250833	-219	18950	-7019	-28990	-29	-13690	3599	-24987	-14	-11094	-2213	-16240	-97	-6796	-3443	-18304	-91	10932	16391	-18294	-108	-21	-98	-69	-162	-21287	14638	-10694	-216	-19257	21095	-7235	-108	-17770	15559	-15780	-64	-57	-107	40	-149	19	33	-78	-24	-57	77	-30	-3
1.251667	-223	21916	-5625	-28025	-17	-12858	3505	-23795	-28	-10217	-2584	-16839	-76	-5741	-3131	-18108	-88	8704	14777	-18504	-109	-22	-97	-70	-155	-21092	14304	-10844	-228	-18753	20266	-7375	-92	-17826	15858	-15227	-66	-56	-103	40	-152	19	34	-76	-21	-55	82	-30	1
1.252500	-221	24656	-4736	-27033	-22	-11969	3333	-22583	-29	-9306	-3008	-17511	-52	-4742	-2953	-17883	-90	6502	13585	-18987	-105	-19	-96	-68	-159	-20856	14004	-11032	-221	-18243	19348	-7450	-74	-17885	16124	-14741	-62	-59	-102	42	-147	19	32	-75	-21	-53	82	-29	0
1.253333	-204	27042	-4522	-26063	-28	-11023	3072	-21388	-80	-8379	-3484	-18251	-34	-3828	-2923	-17636	-93	4319	12861	-19737	-104	-18	-96	-68	-162	-20587	13747	-11229	-203	-17748	18377	-7453	-56	-17950	16338	-14322	-62	-53	-101	50	-145	21	34	-73	-14	-52	87	-25	4
1.254167	-167	28973	-4890	-25153	-27	-10079	2710	-20241	-110	-7463	-4013	-18974	-18	-3009	-3053	-17383	-88	2144	12642	-20723	-103	-15	-92	-63	-149	-20300	13539	-11452	-218	-17292	17405	-7389	-21	-18021	16500	-13957	-59	-51	-100	46	-158	19	33	-73	-19	-52	86	-25	5
1.255000	-139	30335	-5878	-24358	-26	-9115	2249	-19159	-84	-6571	-4586	-19726	-15	-2295	-3342	-17129	-94	-14	12912	-21908	-103	-15	-92	-64	-145	-20007	13383	-11683	-214	-16897	16469	-7261	-25	-18100	16596	-13655	-60	-56	-102	47	-148	20	36	-72	-22	-55	85	-26	0
1.255833	-155	31033	-7420	-23713	-36	-8143	1684	-18165	-108	-5717	-5206	-20468	-13	-1706	-3797	-16887	-104	-2136	13633	-23252	-104	-18	-94	-66	-144	-19713	13291	-11915	-196	-16583	15604	-7090	-32	-18179	16627	-13405	-63	-58	-103	44	-150	18	27	-76	-21	-55	81	-29	0
1.256667	-147	30998	-9451	-23243	-39	-7192	1006	-17279	-119	-4915	-5861	-21174	0	-1250	-4400	-16689	-104	-4215	14718	-24703	-108	-24	-100	-73	-150	-19414	13247	-12153	-205	-16354	14849	-6880	-26	-18252	16579	-13203	-66	-72	-105	35	-156	13	28	-79	-23	-59	78	-35	-3
1.257500	-142	30186	-11851	-22983	-44	-6242	224	-16504	-112	-4180	-6542	-21820	6	-919	-5128	-16453	-103	-6226	16082	-26193	-109	-24	-98	-72	-170	-19110	13249	-12375	-196	-16203	14222	-6653	-12	-18299	16472	-13033	-66	-58	-108	37	-153	17	28	-78	-22	-56	82	-31	-1
1.258333	-130	28573	-14496	-22912	-40	-5320	-653	-15859	-103	-3523	-7216	-22388	5	-720	-5973	-16275	-110	-8148	17602	-27671	-107	-23	-98	-70	-164	-18805	13285	-12585	-180	-16151	13736	-6435	-6	-18313	16279	-12900	-64	-57	-108	39	-135	18	33	-76	-22	-57	82	-33	-1
1.259167	-90	26153	-17274	-23066	-42	-4437	-1623	-15357	-99	-2960	-7938	-22869	-15	-644	-6870	-16119	-105	-9980	19176	-29095	-87	-23	-96	-69	-170	-18489	13338	-12785	-182	-16119	13394	-6243	-6	-18280	16012	-12798	-61	-58	-107	39	-152	17	30	-76	-26	-57	82	-34	0
1.260000	-64	22944	-20044	-23463	-57	-3601	-2677	-14997	-107	-2484	-8645	-23257	-27	-712	-7846	-15995	-102	-11682	20678	-30405	-104	-21	-97	-69	-191	-18154	13401	-12964	-185	-16156	13191	-6104	-3	-18178	15673	-12713	-60	-57	-107	37	-151	19	33	-75	-18	-53	79	-31	-1
1.260833	-85	19042	-22637	-23985	-68	-2817	-3795	-14778	-112	-2110	-9344	-23540	-33	-885	-8852	-15894	-107	-13221	21993	-31555	-107	-21	-96	-73	-170	-17802	13442	-13128	-170	-16226	13099	-6025	-7	-18008	15265	-12661	-63	-55	-107	41	-155	15	29	-78	-19	-57	82	-31	1
1.261667	-125	14526	-24921	-24706	-66	-2101	-4957	-14696	-122	-1835	-10029	-23724	-27	-1159	-9856	-15829	-120	-14571	23022	-32219	-104	-22	-98	-68	-179	-17417	13468	-13269	-151	-16302	13112	-6038	-29	-17759	14798	-12619	-66	-58	-108	30	-151	18	33	-75	-23	-57	79	-33	-1
1.262500	-108	9526	-26758	-25568	-59	-1457	-6145	-14747	-138	-1660	-10686	-23802	-28	-1525	-10821	-15786	-81	-15701	23699	-32494	-107	-22	-97	-66	-194	-17000	13449	-13393	-152	-16367	13210	-6139	-35	-17423	14281	-12597	-61	-59	-108	38	-155	17	34	-72	-18	-62	82	-31	-5
1.263333	-67	4183	-28044	-26522	-66	-889	-7337	-14913	-139	-1580	-11289	-23776	-44	-1961	-11739	-15766	-93	-16596	23974	-32599	-108	-23	-97	-66	-199	-16542	13382	-13497	-154	-16397	13354	-6344	-36	-17001	13722	-12584	-62	-58	-84	40	-154	16	30	-76	-22	-58	81	-32	-5
1.264167	-45	-1395	-28700	-27544	-65	-411	-8505	-15183	-143	-1599	-11873	-23664	-46	-2452	-12582	-15767	-102	-17241	23817	-32665	-105	-25	-101	-72	-216	-16051	13257	-13582	-168	-16376	13513	-6649	-34	-16491	13133	-12594	-64	-60	-115	39	-158	13	30	-76	-22	-60	87	-30	-1
1.265000	-44	-6994	-28658	-28576	-70	-26	-9620	-15536	-148	-1705	-12388	-23474	-64	-2990	-13340	-15780	-117	-17628	23240	-32673	-110	-26	-103	-74	-202	-15520	13067	-13651	-181	-16292	13664	-7066	-48	-15906	12531	-12615	-69	-63	-111	35	-154	11	29	-82	-22	-63	75	-35	-6
1.265833	-41	-12422	-27882	-29583	-84	259	-10669	-15955	-155	-1890	-12841	-23211	-76	-3552	-14001	-15801	-98	-17758	22289	-32695	-108	-25	-103	-72	-211	-14958	12832	-13700	-183	-16122	13794	-7562	-41	-15248	11937	-12644	-61	-55	-107	37	-153	2	35	-76	-21	-59	81	-32	0
1.266667	15	-17547	-26373	-30521	-86	446	-11615	-16444	-164	-2146	-13223	-22886	-86	-4123	-14557	-15828	-81	-17648	21013	-32680	-107	-22	-98	-69	-214	-14363	12532	-13733	-190	-15872	13865	-8147	-35	-14546	11359	-12689	-61	-58	-104	40	-153	28	33	-75	-16	-56	81	-30	-3
1.267500	49	-22240	-24195	-31374	-87	520	-12459	-16903	-160	-2481	-13537	-22531	-117	-4697	-15015	-15859	-85	-17319	19487	-32697	-107	-22	-100	-68	-200	-13762	12188	-13761	-198	-15573	13870	-8793	-63	-13804	10812	-12751	-61	-57	-103	38	-152	17	41	-78	-21	-56	82	-32	1
1.268333	50	-26378	-21402	-32111	-81	474	-13189	-17400	-142	-2881	-13786	-22153	-141	-5274	-15389	-15895	-74	-16802	17789	-32684	-104	-24	-99	-68	-202	-13148	11810	-13776	-210	-15148	13799	-9492	-92	-13060	10306	-12846	-59	-56	-103	36	-150	17	33	-74	-17	-57	79	-34	-3
1.269167	62	-29759	-18078	-32499	-86	323	-13790	-17890	-182	-3337	-13970	-21759	-158	-5825	-15666	-15931	-68	-16128	16003	-32699	-104	-23	-102	-74	-197	-12563	11413	-13780	-183	-14684	13650	-10212	-102	-12319	9868	-12922	-64	-59	-107	33	-154	17	33	-77	-22	-45	80	-32	0
1.270000	29	-31434	-14379	-32643	-95	52	-14253	-18352	-208	-3849	-14098	-21372	-171	-6369	-15918	-15966	-75	-15340	14236	-32682	-107	-23	-100	-69	-178	-12005	11019	-13776	-160	-14175	13428	-10944	-88	-11590	9472	-13030	-63	-58	-105	38	-148	19	32	-75	-17	-55	78	-30	1
1.270833	-31	-32142	-10446	-32719	-84	-335	-14588	-18775	-172	-4406	-14172	-20990	-183	-6900	-16105	-15999	-69	-14483	12567	-32672	-105	-22	-98	-73	-170	-11488	10642	-13760	-166	-13638	13147	-11657	-86	-10961	9164	-13153	-61	-59	-105	33	-151	10	34	-76	-19	-56	80	-31	3
1.271667	-69	-32437	-6429	-32729	-94	-839	-14803	-19149	-193	-5021	-14205	-20634	-199	-7422	-16277	-16027	-78	-13597	11063	-32485	-107	-23	-100	-69	-169	-11035	10293	-13734	-197	-13091	12820	-12341	-82	-10381	8933	-13292	-63	-59	-108	36	-151	17	30	-77	-21	-56	77	-31	-1
[truncated: 10,473 more rows]
[truncated: 15 more columns]
