# Supplementary material for: Novel Methods for Surface EMG Analysis and Exploration Based on Multi-Modal Gaussian Mixture Models
Source: PLoS One. 2016 Jun 30;11(6):e0157239. doi: 10.1371/journal.pone.0157239 (PMC4928879; doi:10.1371/journal.pone.0157239)
Supplement: S1 File — (ZIP) [file pone.0157239.s001.zip › Haf_horses_trot_data/Haf_h12_t2_kintrc]

PathFileType	4	(X/Y/Z)	D:\Users\zsoldosr\Desktop\HaflingerProjektEMGBiopsy\RawData\M2\Sonjat3r.trc
DataRate	CameraRate	NumFrames	NumMarkers	Units	OrigDataRate	OrigDataStartFrame	OrigNumFrames
120.00	120.00	1200	7	mm	120.00	1	1200
Frame#	Time	Head			Withers			Sacrum			HFL			HFR			HHL			HHR
		X1	Y1	Z1	X2	Y2	Z2	X3	Y3	Z3	X4	Y4	Z4	X5	Y5	Z5	X6	Y6	Z6	X7	Y7	Z7
1	0.000				363.07233	-64.89269	1314.68762	-415.60052	28.67974	1302.52405	1087.64905	75.58259	135.34525	627.62994	-279.91177	-8.14251	-547.20044	170.02983	-4.62881	-110.59529	-111.26225	73.49020
2	0.008				364.09537	-65.06666	1318.44250	-414.94882	30.14409	1306.20117	1115.18469	66.14447	122.20370	603.96698	-278.27219	-7.76094	-570.76843	171.86540	-4.49594	-80.34259	-111.60483	70.71152
3	0.017				365.17072	-65.34888	1322.15723	-414.22791	31.54272	1309.90417	1142.56104	57.12891	110.42946	580.32831	-276.62277	-7.44234	-594.35431	173.71379	-4.35086	-51.52963	-112.01678	67.58512
4	0.025				366.32663	-65.81428	1325.78137	-413.41415	32.86416	1313.63635	1168.73730	49.01745	101.16354	556.81104	-274.98679	-7.13364	-617.90662	175.61777	-4.18045	-25.29179	-112.48785	63.74052
5	0.033				367.56458	-66.49689	1329.25000	-412.53333	34.15102	1317.35645	1191.82581	41.99450	94.37363	533.60364	-273.42175	-6.64144	-641.24878	177.67708	-3.94183	-2.43489	-112.99584	58.80958
6	0.042				368.87054	-67.39056	1332.48792	-411.62775	35.45551	1320.96570	1210.16907	35.55479	88.34550	511.02747	-271.93613	-5.73134	-664.06091	180.00127	-3.47029	16.47869	-113.65961	52.57632
7	0.050				370.22726	-68.45313	1335.41541	-410.72653	36.80029	1324.31421	1223.34375	28.74236	80.81918	489.53149	-270.48764	-4.27096	-685.94861	182.58215	-2.44276	31.05746	-114.80541	45.16729
8	0.058				371.62610	-69.61556	1337.95459	-409.84384	38.16140	1327.22485	1231.90869	21.03973	70.92211	469.53317	-269.15515	-2.24659	-706.59509	185.25011	-0.54928	40.96510	-116.87882	37.01233
9	0.067				373.07428	-70.79299	1340.03516	-408.99112	39.47077	1329.52393	1236.50830	12.80604	59.79643	451.23657	-268.27563	0.45754	-725.86023	187.77725	2.27041	45.79993	-120.22997	28.57121
10	0.075				374.59235	-71.90408	1341.59399	-408.17874	40.63874	1331.07617	1237.59644	4.58541	49.17977	434.68683	-268.44025	4.44083	-743.75134	189.98328	5.80435	45.11153	-124.80407	20.19693
11	0.083				376.20313	-72.88643	1342.57471	-407.40521	41.57247	1331.80701	1235.52759	-3.59151	39.70824	420.28442	-270.37851	10.94711	-760.32910	191.80780	9.79398	38.63374	-129.89404	12.35794
12	0.092				377.91638	-73.70052	1342.92603	-406.64148	42.18128	1331.71912	1230.21057	-11.71738	30.88282	409.37378	-274.65585	21.21424	-775.50684	193.41055	14.25053	26.56264	-134.23132	5.87939
13	0.100				379.72107	-74.33658	1342.60474	-405.82095	42.39755	1330.92432	1220.81433	-18.94197	22.28410	403.85126	-281.28104	35.19853	-788.69989	195.16142	19.67698	9.57185	-136.57185	1.64722
14	0.108				381.59274	-74.81412	1341.58264	-404.85764	42.20592	1329.63953	1206.66870	-24.05887	14.27696	404.89880	-289.60736	51.05346	-798.61664	197.33218	26.89599	-11.34302	-136.55339	-0.13206
15	0.117				383.50775	-75.15955	1339.85461	-403.69098	41.64930	1328.11475	1188.43933	-26.68034	7.69272	412.29065	-298.70764	66.15992	-803.57397	199.78113	36.25984	-34.78538	-135.00557	-0.29365
16	0.125				385.44781	-75.38560	1337.44678	-402.32004	40.82343	1326.56177	1167.62427	-27.21543	3.19672	424.75296	-307.88791	78.68437	-802.27783	202.08960	46.83192	-59.00912	-133.15181	-0.13750
17	0.133				387.38812	-75.49343	1334.42615	-400.80490	39.86902	1325.13257	1145.34155	-26.23316	0.83687	440.69775	-316.87546	88.25524	-794.46338	203.90482	56.68435	-82.69057	-131.59923	-0.44695
18	0.142				389.27939	-75.48388	1330.91248	-399.24731	38.94362	1323.91089	1122.23865	-24.34872	0.02284	458.80667	-325.62820	95.53363	-780.77057	205.10204	64.24609	-105.58836	-130.26868	-1.18124
19	0.150				391.03979	-75.36502	1327.06946	-397.77283	38.18196	1322.87988	1098.84631	-22.20592	-0.09442	478.25665	-334.05841	101.39642	-762.04706	205.79536	69.16331	-128.15280	-128.92764	-1.99032
20	0.158				392.55841	-75.15536	1323.07068	-396.51974	37.67828	1321.89453	1075.50562	-20.22967	-0.21954	498.62024	-341.96417	106.43690	-738.91296	206.10178	71.84637	-150.76141	-127.47745	-2.68671
21	0.167				393.70294	-74.87771	1319.06604	-395.62161	37.49636	1320.73035	1052.30371	-18.49958	-0.67969	519.67981	-349.19211	110.93002	-711.84595	205.80493	72.61954	-173.49249	-125.94710	-3.22948
22	0.175				394.32791	-74.54704	1315.16235	-395.17532	37.67933	1319.19946	1029.24866	-16.91772	-1.40669	541.30194	-355.74426	114.95554	-681.34784	204.38712	71.56478	-196.29451	-124.42490	-3.60484
23	0.183				394.28687	-74.16689	1311.42053	-395.20792	38.23758	1317.23914	1006.38104	-15.43483	-2.15697	563.37280	-361.69299	118.48071	-647.97260	201.38049	68.97913	-219.11508	-122.96021	-3.85014
24	0.192				393.46051	-73.73861	1307.87488	-395.66098	39.11918	1314.93176	983.70752	-14.03928	-2.77652	585.79303	-367.07938	121.43961	-612.35071	196.64275	65.67436	-241.93207	-121.51636	-4.04466
25	0.200				391.81195	-73.28780	1304.57373	-396.40497	40.18552	1312.45703	961.15155	-12.61843	-3.28232	608.52954	-371.89276	123.77833	-575.17114	190.34857	62.69207	-264.73480	-120.03488	-4.22893
26	0.208				389.44498	-72.90916	1301.61426	-397.28036	41.22604	1310.00818	938.63489	-11.04030	-3.76056	631.68402	-376.08746	125.43494	-536.99188	182.78543	60.75459	-287.48688	-118.48726	-4.39773
27	0.217				386.60434	-72.78552	1299.13879	-398.14362	42.02027	1307.72302	916.12866	-9.31056	-4.23915	655.49457	-379.59421	126.32008	-498.08963	174.22205	60.05666	-310.16431	-116.84900	-4.56953
28	0.225				383.59308	-73.12744	1297.29114	-398.89923	42.41312	1305.64819	893.60303	-7.53599	-4.67340	680.21521	-382.35651	126.35664	-458.59988	164.95728	60.55001	-332.80237	-115.10422	-4.78622
29	0.233				380.67258	-74.06154	1296.16687	-399.51620	42.36519	1303.73511	871.03619	-5.81683	-5.02782	705.93335	-384.45215	125.58457	-418.79193	155.44867	62.35072	-355.43011	-113.29783	-5.02237
30	0.242				378.02631	-75.55454	1295.79956	-400.03326	41.94290	1301.90637	848.45563	-4.15974	-5.31790	732.51703	-386.13379	124.18481	-379.17371	146.30627	65.77892	-378.04425	-111.50154	-5.18920
31	0.250				375.78632	-77.41493	1296.18445	-400.53854	41.25227	1300.16504	825.82416	-2.47141	-5.55244	759.77673	-387.65485	122.34657	-340.31049	137.97087	70.85501	-400.69861	-109.73163	-5.25671
32	0.258				374.05463	-79.35128	1297.30005	-401.10944	40.39296	1298.63611	802.97290	-0.68311	-5.68796	787.62878	-389.09781	120.17631	-302.49133	130.35406	76.83329	-423.49884	-107.97470	-5.26898
33	0.267				372.88214	-81.07275	1299.10486	-401.75287	39.46556	1297.51782	779.81335	1.16194	-5.69191	816.09387	-390.33328	117.72462	-265.55038	122.93790	82.51067	-446.48993	-106.23469	-5.24670
34	0.275				372.24139	-82.40016	1301.52979	-402.40311	38.56937	1297.02649	756.48553	2.98761	-5.61699	845.14740	-391.09256	115.02610	-229.10571	115.30255	86.98423	-469.64838	-104.50381	-5.16479
35	0.283				372.04459	-83.30637	1304.48267	-402.96292	37.76672	1297.34595	733.18988	4.77511	-5.57539	874.58765	-391.05902	112.06281	-193.04004	107.51765	89.96370	-492.95813	-102.77341	-4.99220
36	0.292				372.19855	-83.86280	1307.86060	-403.33661	37.06766	1298.56750	709.99786	6.53587	-5.62636	904.08252	-389.87079	108.63215	-157.61926	99.99216	91.53788	-516.40900	-101.07722	-4.73177
37	0.300				372.64063	-84.16066	1311.55823	-403.44556	36.45756	1300.66907	686.84119	8.27671	-5.69435	933.31085	-387.17786	104.29399	-123.12021	93.06648	91.88811	-539.95343	-99.44758	-4.45548
38	0.308				373.33627	-84.26414	1315.47302	-403.24796	35.92738	1303.55420	663.58398	9.99979	-5.64995	962.24268	-382.72894	98.48750	-89.61707	86.89719	91.14680	-563.54553	-97.85314	-4.25132
39	0.317				374.26831	-84.19986	1319.51050	-402.76007	35.47936	1307.09680	640.12592	11.70597	-5.46349	991.44128	-376.43323	90.83875	-57.25677	81.66509	89.31422	-587.20532	-96.24477	-4.11881
40	0.325				375.43042	-83.96992	1323.58691	-402.05145	35.12101	1311.15576	616.50574	13.41479	-5.21667	1021.75916	-368.62439	81.72838	-26.52716	77.69759	86.22262	-610.96411	-94.65841	-3.97356
41	0.333				376.81763	-83.57640	1327.62415	-401.20935	34.85546	1315.56299	592.93689	15.16911	-4.95364	1053.44080	-360.28741	72.63523	1.92035	75.30698	81.61603	-634.73596	-93.22614	-3.70367
42	0.342				378.41876	-83.03821	1331.54089	-400.30576	34.64523	1320.10486	569.81824	17.01272	-4.53091	1085.52319	-352.66519	65.44646	27.55786	74.61100	75.33137	-658.21765	-92.05945	-3.14364
43	0.350				380.21649	-82.39180	1335.24854	-399.38858	34.36612	1324.51465	547.71210	18.97262	-3.59923	1115.98730	-346.43585	60.94955	49.92554	75.64089	67.45565	-680.91534	-91.12907	-2.07309
44	0.358				382.18707	-81.68259	1338.65649	-398.48666	33.84770	1328.51172	527.17511	21.08181	-1.71179	1142.46313	-341.31021	58.01360	68.48175	78.56725	58.35153	-702.40405	-90.28687	-0.31831
45	0.367				384.29770	-80.95201	1341.68066	-397.61407	33.00175	1331.88232	508.55139	23.51127	1.60970	1163.28662	-336.38809	54.55289	82.67572	83.69617	48.55013	-722.57263	-89.39820	2.16708
46	0.375				386.50674	-80.22710	1344.24634	-396.77649	31.88604	1334.51465	492.00842	26.76306	7.07631	1178.31909	-330.86737	49.39101	92.01300	91.26773	38.58331	-741.52631	-88.40736	5.28484
47	0.383				388.77060	-79.51848	1346.28552	-395.98419	30.66355	1336.35864	478.07062	31.62680	15.96783	1188.74756	-324.45746	43.07729	95.99811	101.23151	28.86391	-759.38251	-87.28014	8.80237
48	0.392				391.04996	-78.82561	1347.73425	-395.25290	29.55291	1337.39319	468.33771	38.65912	29.76960	1196.04590	-317.13690	36.91857	94.17224	113.00249	19.74141	-776.23914	-85.94437	12.45479
49	0.400				393.30618	-78.14854	1348.52917	-394.58151	28.76451	1337.63342	465.11072	47.52773	48.58153	1200.98230	-308.78064	31.45364	86.31079	125.24345	11.70583	-792.00165	-84.37387	16.24682
50	0.408				395.49612	-77.49795	1348.60876	-393.92877	28.41385	1337.14160	469.65955	56.99294	69.82292	1203.21460	-299.40271	26.05096	72.64447	136.00674	5.44765	-805.93677	-82.72331	20.77692
51	0.417				397.57370	-76.89835	1347.92151	-393.21771	28.49523	1336.03308	481.15167	65.71269	89.41890	1201.48022	-289.69525	19.87961	54.02496	143.62482	1.50476	-816.55505	-81.22749	27.02118
52	0.425				399.49567	-76.39232	1346.44055	-392.37057	28.92403	1334.47388	497.47345	73.14095	104.69033	1194.41040	-280.91403	12.97462	31.94525	147.82646	-0.26745	-822.17487	-80.01575	35.46204
53	0.433				401.23520	-76.04047	1344.17822	-391.34476	29.58774	1332.65552	516.64166	79.64841	115.76643	1181.72876	-274.03702	6.25907	8.18579	149.75523	-0.70787	-821.64050	-79.24315	45.45780
54	0.442				402.79807	-75.89993	1341.19397	-390.14349	30.37854	1330.75317	537.42828	85.78501	124.34261	1164.54749	-269.20602	0.78118	-15.85474	150.84190	-0.73089	-814.57635	-79.36046	55.58517
55	0.450				404.21805	-75.98918	1337.59265	-388.80957	31.20642	1328.89490	559.21234	91.65216	131.82965	1144.28308	-265.99994	-2.87854	-39.55988	151.94522	-0.84570	-801.16974	-81.04297	64.39032
56	0.458				405.52777	-76.26273	1333.51550	-387.42245	32.00430	1327.14795	581.63770	97.01723	138.74916	1121.85474	-263.94815	-4.70628	-62.90149	153.34573	-1.18970	-781.85541	-84.69368	70.68673
57	0.467				406.72955	-76.60973	1329.12720	-386.09790	32.72875	1325.51526	604.44666	101.63979	145.05661	1097.99097	-262.68701	-5.14214	-86.02179	155.01454	-1.72196	-757.11713	-89.92029	73.53789
58	0.475				407.77710	-76.87553	1324.59729	-384.97729	33.34104	1323.94360	627.48267	105.37420	150.53670	1073.55273	-261.83392	-4.90100	-109.01941	156.79907	-2.32556	-727.44116	-95.59288	72.53301
59	0.483				408.56390	-76.89601	1320.08215	-384.20346	33.77495	1322.34692	650.70459	108.20645	155.05048	1049.33423	-260.93484	-4.69079	-131.94928	158.56407	-2.85230	-693.40509	-100.58610	68.27402
60	0.492				408.93048	-76.54391	1315.71057	-383.87766	33.93007	1320.64282	674.13605	110.28751	158.63400	1025.74487	-259.66040	-4.88935	-154.84869	160.26689	-3.19306	-655.74609	-104.46356	62.40946
61	0.500				408.69931	-75.77851	1311.57605	-384.01166	33.71553	1318.78528	697.80695	111.85754	161.46957	1002.70819	-258.02176	-5.41557	-177.72125	161.93286	-3.37280	-615.30780	-107.43687	56.96414
62	0.508				407.72070	-74.66964	1307.74023	-384.51297	33.11733	1316.77148	721.75085	113.13290	163.82083	979.92249	-256.25641	-5.98152	-200.54102	163.59407	-3.53922	-572.98132	-109.80241	53.41006
63	0.517				405.91858	-73.37128	1304.25513	-385.22073	32.22386	1314.62537	746.01038	114.27463	165.94548	957.22668	-254.52437	-6.45732	-223.29617	165.25038	-3.80720	-529.68121	-111.50889	52.12716
64	0.525				403.35083	-72.04460	1301.19470	-385.96616	31.18596	1312.37537	770.64941	115.36079	167.96909	934.63879	-252.82484	-6.90715	-246.01114	166.87383	-4.14375	-486.30927	-112.23489	52.59993
65	0.533				400.26736	-70.77397	1298.67480	-386.62653	30.16002	1310.04358	795.82471	116.35741	169.80557	912.15405	-251.12515	-7.36564	-268.71774	168.44884	-4.43108	-443.75726	-111.83600	54.15040
66	0.542				397.08252	-69.54198	1296.83777	-387.15741	29.26809	1307.65564	821.78015	117.17658	171.17381	889.66931	-249.45087	-7.75937	-291.45404	169.97752	-4.61368	-402.90027	-110.66084	56.58308
67	0.550				394.21649	-68.27985	1295.80237	-387.59183	28.57587	1305.26440	848.71503	117.73474	171.69688	867.07916	-247.85303	-8.03456	-314.30487	171.41196	-4.76113	-364.38388	-109.31593	60.09825
68	0.558				391.91342	-66.94476	1295.61609	-388.00439	28.10096	1302.97290	876.69940	117.94543	171.07283	844.36652	-246.29514	-8.23839	-337.34985	172.65192	-4.98549	-328.24847	-108.09203	64.57262
69	0.567				390.19131	-65.56677	1296.25073	-388.46927	27.84390	1300.94055	905.65857	117.71323	169.20726	821.59662	-244.62315	-8.46472	-360.55731	173.70100	-5.30782	-293.80560	-106.74558	69.17579
70	0.575				388.93948	-64.24072	1297.63440	-389.04138	27.80249	1299.36169	935.37402	116.96299	166.22482	798.80652	-242.74974	-8.73908	-383.82050	174.73494	-5.63656	-260.07590	-104.86584	72.80933
71	0.583				388.04648	-63.07814	1299.67480	-389.74808	27.96644	1298.42334	965.50763	115.68619	162.42990	775.87720	-240.84128	-8.94309	-407.07620	175.93535	-5.85951	-226.44508	-102.37218	74.78039
72	0.592				387.45840	-62.15895	1302.26758	-390.56415	28.31975	1298.26709	995.61658	113.92398	158.17955	752.61603	-239.17430	-8.92148	-430.33566	177.37227	-5.89490	-192.83501	-99.64862	75.10211
73	0.600				387.16266	-61.51354	1305.30542	-391.38647	28.84445	1298.96558	1025.20337	111.59767	153.55473	729.02716	-237.80249	-8.68876	-453.64093	179.04388	-5.69659	-159.29062	-97.21428	74.33398
74	0.608				387.15274	-61.13540	1308.68738	-392.05334	29.50897	1300.51453	1053.93323	108.29839	148.04630	705.32935	-236.51620	-8.40889	-477.01898	180.87660	-5.31587	-125.66557	-95.30584	73.15350
75	0.617				387.41489	-61.00708	1312.32239	-392.41498	30.26053	1302.83350	1081.93677	103.38797	140.70100	681.67944	-235.10136	-8.18123	-500.47964	182.72821	-4.92459	-91.88129	-93.85504	71.98684
76	0.625				387.93387	-61.11990	1316.12476	-392.39508	31.04671	1305.78394	1109.83472	96.50411	130.87045	658.05573	-233.50540	-7.98331	-524.03467	184.51404	-4.67645	-58.35413	-92.76333	70.92589
77	0.633				388.70081	-61.47361	1320.00964	-391.99561	31.84571	1309.20251	1138.27295	88.02184	119.13174	634.38794	-231.81035	-7.78567	-547.66638	186.29459	-4.56119	-26.01573	-91.97507	69.80364
78	0.642				389.71521	-62.05857	1323.89014	-391.26929	32.66500	1312.93115	1167.19019	79.03548	107.49338	610.70221	-230.14339	-7.59860	-571.27399	188.21545	-4.42971	3.99738	-91.31952	68.20051
79	0.650				390.97736	-62.84412	1327.67590	-390.29895	33.51415	1316.82141	1195.37439	70.73342	98.17450	587.18359	-228.59662	-7.39679	-594.67920	190.40147	-4.12128	30.63531	-90.53613	65.47648
80	0.658				392.47604	-63.78685	1331.28125	-389.18451	34.39446	1320.72302	1220.90930	63.40616	91.60536	564.16272	-227.17883	-7.05510	-617.65021	192.87849	-3.51678	53.11790	-89.56197	61.05971
81	0.667				394.18320	-64.84290	1334.63232	-388.02469	35.31075	1324.47180	1242.14197	56.24024	85.82563	542.05237	-225.84004	-6.39070	-639.87476	195.57523	-2.45271	71.00386	-88.69330	54.84725
82	0.675				396.05933	-65.96894	1337.66284	-386.90210	36.27047	1327.88452	1257.99915	48.65221	78.42261	521.21472	-224.61115	-5.24620	-660.98602	198.37880	-0.68879	84.07520	-88.42973	47.28145
83	0.683				398.06268	-67.11678	1340.30493	-385.88116	37.26085	1330.76685	1267.98169	41.16277	68.85957	501.75964	-223.77727	-3.41494	-680.69507	201.13847	1.91999	92.11340	-89.25224	39.00843
84	0.692				400.15710	-68.23160	1342.48853	-385.00562	38.22815	1332.93652	1272.54883	34.28720	58.47076	483.53967	-223.95416	-0.28535	-698.88245	203.67458	5.27680	94.78363	-91.49682	30.50226
85	0.700				402.31488	-69.25753	1344.14331	-384.28424	39.07211	1334.25378	1272.88159	27.65415	48.64655	466.77710	-226.00371	5.48629	-715.57416	205.87265	9.13231	91.73508	-95.17612	22.03997
86	0.708				404.51215	-70.14330	1345.19617	-383.67822	39.65807	1334.65442	1269.79761	20.80079	39.66805	452.93350	-230.69574	15.50846	-730.77972	207.82397	13.33334	82.88544	-99.67529	14.03467
87	0.717				406.72183	-70.84683	1345.57324	-383.10355	39.85320	1334.18030	1263.10767	14.12594	31.13894	444.42157	-238.17830	30.20966	-744.16223	209.93117	18.11623	68.72543	-103.66402	7.28596
88	0.725				408.90891	-71.34352	1345.21240	-382.45258	39.58339	1332.98889	1252.11963	8.68807	22.87344	443.02164	-247.71480	47.83652	-754.74072	212.77629	24.24404	50.28438	-105.72567	2.68004
89	0.733				411.02969	-71.62857	1344.08118	-381.63422	38.87957	1331.33435	1236.79663	5.20531	15.16394	448.79492	-258.08331	65.33141	-760.98584	216.62309	32.53455	28.73546	-105.41279	0.46629
90	0.742				413.04013	-71.71119	1342.18787	-380.61752	37.87265	1329.51465	1218.16345	3.58793	8.64560	460.40472	-268.33002	80.26156	-761.42139	221.02380	42.78029	5.29033	-103.54521	-0.10729
91	0.750				414.90521	-71.61343	1339.58179	-379.44275	36.73749	1327.78882	1197.44226	3.41144	3.99123	476.03363	-278.14117	91.88089	-755.31549	225.16910	53.27275	-18.69079	-101.31326	-0.23382
92	0.758				416.59436	-71.37209	1336.35437	-378.19620	35.63068	1326.29578	1175.31628	4.37123	1.40935	494.10745	-287.59164	100.77726	-742.86377	228.57852	61.87756	-42.20268	-99.32712	-0.62518
93	0.767				418.06564	-71.03574	1332.63940	-376.98657	34.66104	1325.01941	1152.21411	6.18526	0.44057	513.60419	-296.71518	107.93081	-724.79572	231.25488	67.50912	-65.14571	-97.59438	-1.25446
94	0.775				419.25595	-70.65936	1328.60071	-375.93671	33.90038	1323.83606	1128.67346	8.40356	0.26678	533.99731	-305.35300	114.05932	-701.90857	233.32639	70.31268	-87.93903	-95.97375	-1.86089
95	0.783				420.08093	-70.29226	1324.40662	-375.17065	33.41867	1322.61365	1105.14368	10.52503	0.12595	555.04028	-313.29169	119.49696	-674.90393	234.67508	70.79233	-110.83710	-94.39226	-2.39758
96	0.792				420.43741	-69.96399	1320.19824	-374.78918	33.30722	1321.26050	1081.80835	12.27298	-0.38623	576.58185	-320.42676	124.34580	-644.43225	234.87247	69.29222	-133.79321	-92.81709	-2.92732
97	0.800				420.20453	-69.68599	1316.06982	-374.84409	33.65170	1319.71680	1058.70923	13.72765	-1.20915	598.50055	-326.79749	128.61853	-611.15405	233.47832	66.23800	-156.67453	-91.22298	-3.40387
98	0.808				419.24936	-69.46328	1312.07556	-375.31628	34.46765	1317.95239	1035.84961	15.17112	-2.03064	620.72839	-332.52255	132.30872	-575.78387	230.32162	62.41997	-179.43246	-89.61154	-3.75633
99	0.817				417.44888	-69.29451	1308.25781	-376.10492	35.66455	1315.98975	1013.18390	16.79002	-2.64680	643.27600	-337.71002	135.41132	-539.05450	225.45787	58.81347	-202.12935	-88.01395	-4.00256
100	0.825				414.73865	-69.17372	1304.68054	-377.04498	37.06705	1313.91333	990.63306	18.56012	-3.09662	666.21930	-342.42212	137.91951	-501.55029	219.02881	56.16382	-224.84830	-86.44446	-4.18531
101	0.833				411.18796	-69.12543	1301.45605	-377.95999	38.45574	1311.83667	968.12366	20.36952	-3.51364	689.66772	-346.69058	139.80318	-463.59567	211.26233	54.79770	-247.59346	-84.85412	-4.32752
102	0.842				407.05688	-69.25278	1298.74841	-378.72864	39.60609	1309.84265	945.61798	22.15416	-3.96857	713.75775	-350.51056	140.98329	-425.40182	202.54315	54.82852	-270.31366	-83.16447	-4.46408
103	0.850				402.75546	-69.73247	1296.73352	-379.32840	40.34277	1307.94763	923.15918	23.90512	-4.45348	738.65955	-353.85318	141.35799	-387.34937	193.45537	56.47547	-292.99127	-81.35155	-4.63270
104	0.858				398.70071	-70.73019	1295.53735	-379.82800	40.59960	1306.12268	900.83655	25.58149	-4.93436	764.54108	-356.71890	140.85323	-350.08658	184.66364	60.01383	-315.65396	-79.47478	-4.82344
105	0.867				395.18390	-72.28832	1295.20349	-380.33481	40.43421	1304.36011	878.64203	27.10387	-5.38522	791.48914	-359.17276	139.45320	-314.26324	176.54065	65.24619	-338.34604	-77.64005	-4.96439
106	0.875				392.33881	-74.26430	1295.71472	-380.93274	39.97900	1302.73792	856.33618	28.52765	-5.74107	819.40143	-361.37762	137.26357	-280.07977	168.88567	71.18926	-361.11481	-75.91800	-4.98759
107	0.883				390.18073	-76.36727	1297.02551	-381.64880	39.37936	1301.42847	833.54395	30.11865	-5.85533	847.96771	-363.57538	134.52779	-247.15683	161.15787	76.58096	-383.99127	-74.26360	-4.91344
108	0.892				388.64862	-78.28430	1299.06738	-382.45425	38.76241	1300.65088	810.18182	32.05967	-5.67258	876.88354	-365.89346	131.46794	-214.98984	153.00377	80.59639	-406.99445	-72.54413	-4.82729
109	0.900				387.63852	-79.81662	1301.74304	-383.28305	38.22209	1300.60095	786.60956	34.18811	-5.38045	906.04199	-368.09317	128.08583	-183.46063	144.50768	82.99343	-430.14349	-70.67993	-4.76883
110	0.908				387.04340	-80.92574	1304.93982	-384.05142	37.80709	1301.39868	763.17352	36.20400	-5.19803	935.39929	-369.58368	124.11033	-152.71268	136.00505	83.87853	-453.43579	-68.74145	-4.69421
111	0.917				386.78745	-81.68039	1308.54810	-384.67480	37.52474	1303.06860	739.90582	37.98601	-5.14992	964.85590	-369.72937	119.04988	-122.67868	127.79810	83.50504	-476.85266	-66.87318	-4.55839
112	0.925				386.82797	-82.17853	1312.46521	-385.09192	37.35511	1305.55176	716.65820	39.62617	-5.13461	994.48181	-368.12103	112.32311	-93.07562	120.09671	82.17360	-500.39551	-65.16140	-4.37237
113	0.933				387.12668	-82.49609	1316.58862	-385.29242	37.26282	1308.73865	693.25201	41.28130	-5.07213	1024.66431	-364.74030	103.64720	-63.85480	113.11970	80.14532	-524.07056	-63.60350	-4.16707
114	0.942				387.62955	-82.66631	1320.81677	-385.32468	37.20992	1312.50269	669.60120	43.02760	-4.96436	1055.83594	-360.05078	93.60181	-35.44052	107.13728	77.49995	-547.85126	-62.13802	-3.96303
115	0.950				388.28278	-82.68487	1325.05188	-385.27274	37.15712	1316.71448	645.83289	44.84170	-4.82683	1087.93848	-354.90466	83.79023	-8.53503	102.42026	74.06711	-571.69153	-60.70106	-3.75683
116	0.958				389.06757	-82.53429	1329.19873	-385.20758	37.04740	1321.22754	622.32935	46.66297	-4.51675	1119.82251	-350.27374	76.07475	16.15393	99.19115	69.52283	-595.53278	-59.30070	-3.50388
117	0.967				390.01682	-82.20634	1333.16455	-385.13751	36.80714	1325.85425	599.69379	48.44527	-3.65117	1149.19727	-346.69803	71.10493	38.00769	97.62438	63.55980	-619.21069	-58.04627	-3.09808
118	0.975				391.19702	-81.71069	1336.86011	-385.00714	36.38498	1330.36914	578.61078	50.19812	-1.75652	1173.66797	-343.75262	67.50762	56.50165	97.87083	56.09216	-642.35614	-57.07659	-2.31516
119	0.983				392.66742	-81.07695	1340.20313	-384.75302	35.79186	1334.53943	559.64270	52.04625	1.55260	1192.04492	-340.38373	63.03104	71.20844	100.07799	47.39715	-664.50983	-56.41391	-0.83963
120	0.992				394.44312	-80.35114	1343.12390	-384.35565	35.09386	1338.14966	543.09979	54.38698	6.70714	1204.68762	-335.85867	56.64763	81.73328	104.39896	38.02966	-685.37427	-55.89218	1.50804
121	1.000				396.48325	-79.57961	1345.56482	-383.84842	34.36198	1341.02051	529.20270	57.93956	14.57939	1212.80005	-330.14371	49.22114	87.61169	110.92960	28.59252	-704.90277	-55.24287	4.55806
122	1.008				398.70743	-78.79115	1347.47192	-383.30133	33.63449	1343.02783	518.70520	63.30564	26.51040	1217.43970	-323.53979	42.19781	88.32501	119.48672	19.60843	-723.18945	-54.28703	7.90047
123	1.017				401.01984	-77.99300	1348.78442	-382.79608	32.94340	1344.10999	513.29224	70.35252	43.23362	1218.89868	-316.39279	36.05037	83.46021	129.29218	11.60327	-740.27942	-53.08503	11.24964
124	1.025				403.32184	-77.18076	1349.43481	-382.39462	32.37772	1344.27905	514.64752	78.11728	63.29051	1216.74170	-309.23315	30.04125	72.93268	138.83432	5.23295	-755.94543	-51.86749	14.73793
125	1.033				405.51370	-76.35353	1349.35901	-382.10477	32.08114	1343.65039	522.94397	85.36797	83.11882	1210.29761	-302.83124	23.21770	57.15778	146.37068	1.08551	-769.47540	-50.87036	19.04285
126	1.042				407.49780	-75.53142	1348.50940	-381.86963	32.15212	1342.42981	536.67810	91.41763	99.48114	1199.18506	-297.81796	15.46416	37.09851	151.06584	-0.84948	-779.61157	-50.32015	25.24702
127	1.050				409.19022	-74.76910	1346.87305	-381.59970	32.56291	1340.83960	553.82928	96.48344	111.60777	1183.66406	-294.33026	7.72100	14.24030	153.52682	-1.33000	-784.88306	-50.46318	34.13857
128	1.058				410.54254	-74.15344	1344.48682	-381.21497	33.19180	1339.05945	572.85614	101.16573	120.74599	1164.65234	-292.02844	1.36177	-9.73340	154.97018	-1.29182	-784.20624	-51.53540	45.36520
129	1.067				411.56390	-73.77637	1341.44104	-380.67264	33.91073	1337.22156	592.89380	105.67575	128.30069	1143.27393	-290.35565	-2.71992	-33.62415	156.21587	-1.30670	-777.19220	-53.79825	57.38345
130	1.075				412.32056	-73.69138	1337.86707	-379.98410	34.63999	1335.42053	613.53198	109.67608	134.86581	1120.39990	-288.91519	-4.59699	-57.05051	157.54369	-1.56981	-763.95313	-57.55537	68.19413
131	1.083				412.90295	-73.88083	1333.91992	-379.21704	35.34829	1333.71021	634.58728	112.69132	140.48703	1096.65796	-287.62274	-5.03488	-80.12888	158.99696	-2.07496	-744.78003	-62.89355	76.02689
132	1.092				413.37357	-74.25032	1329.76245	-378.48529	35.99553	1332.07837	655.94238	114.54527	145.18100	1072.54541	-286.49707	-4.86121	-103.05786	160.58524	-2.69842	-720.02881	-69.27477	79.65500
133	1.100				413.72269	-74.64266	1325.54968	-377.93652	36.46620	1330.43335	677.47565	115.45024	149.09857	1048.41113	-285.47961	-4.61105	-125.94818	162.31178	-3.25583	-690.19525	-75.59114	78.72444
134	1.108				413.84982	-74.86932	1321.41101	-377.72827	36.61142	1328.64429	699.09644	115.75483	152.40164	1024.54944	-284.39600	-4.57218	-148.81540	164.12859	-3.60976	-655.96710	-80.87747	74.13995
135	1.117				413.57648	-74.76542	1317.43652	-377.97894	36.37735	1326.61841	720.77698	115.68943	155.18277	1001.20447	-283.04269	-4.85313	-171.62939	165.94487	-3.77042	-618.16052	-84.92479	67.91621
136	1.125				412.69293	-74.25669	1313.68164	-378.71439	35.84285	1324.34692	742.54517	115.31744	157.52330	978.36829	-281.39987	-5.35831	-194.37555	167.69855	-3.87765	-577.63831	-88.15554	62.31191
137	1.133				411.03113	-73.40785	1310.18640	-379.85287	35.14666	1321.89038	764.48730	114.62923	159.53951	955.80725	-279.65625	-5.91153	-217.06396	169.37228	-4.06992	-535.28571	-91.02728	58.84392
138	1.142				408.55084	-72.40818	1306.99939	-381.24167	34.42047	1319.33411	786.76270	113.66048	161.32936	933.33191	-277.99481	-6.42800	-239.69525	170.95506	-4.37392	-492.03613	-93.60307	57.83042
139	1.150				405.41885	-71.47157	1304.19824	-382.71161	33.76252	1316.74463	809.57629	112.48763	162.86836	910.90076	-276.44888	-6.89985	-262.26541	172.44658	-4.71826	-448.90887	-95.65437	58.67221
140	1.158				402.01440	-70.70780	1301.90405	-384.12241	33.23416	1314.15271	833.10547	111.11523	163.98094	888.50531	-274.94162	-7.31388	-284.79678	173.87556	-5.02053	-407.00336	-97.11110	60.61390
141	1.167				398.79214	-70.07388	1300.26172	-385.39420	32.86094	1311.56506	857.44727	109.44524	164.41295	866.06708	-273.39569	-7.65016	-307.34485	175.29968	-5.22667	-367.34302	-98.34105	63.40363
142	1.175				396.06863	-69.44948	1299.38293	-386.51163	32.63137	1308.99341	882.61127	107.33758	163.89816	843.51025	-271.76007	-7.92404	-329.96735	176.80801	-5.30878	-330.48196	-99.86270	67.18640
143	1.183				393.90881	-68.75485	1299.30188	-387.49469	32.51255	1306.49084	908.53052	104.68095	162.24106	820.89197	-269.96948	-8.19559	-352.68167	178.46326	-5.28696	-296.19354	-101.74378	71.71146
144	1.192				392.19653	-68.00167	1299.98279	-388.36752	32.48554	1304.17993	935.07886	101.47222	159.45500	798.30957	-268.00665	-8.49931	-375.49561	180.16431	-5.25626	-263.66724	-103.55132	75.98560
145	1.200				390.78677	-67.26118	1301.35291	-389.15805	32.56757	1302.24768	962.06519	97.81763	155.79907	775.65515	-266.04181	-8.73704	-398.46100	181.66995	-5.33978	-232.05493	-104.90552	78.88020
146	1.208				389.60483	-66.61148	1303.32800	-389.91086	32.79751	1300.89612	989.19861	93.80309	151.63428	752.65302	-264.34467	-8.73687	-421.60675	182.91943	-5.53555	-200.85263	-105.77153	79.84262
147	1.217				388.66312	-66.10728	1305.82190	-390.66925	33.20560	1300.27991	1016.09967	89.36667	147.16559	729.22839	-262.95978	-8.49740	-444.86322	184.18463	-5.65971	-169.83997	-106.32797	79.06544
148	1.225				388.02991	-65.76828	1308.74597	-391.42511	33.79280	1300.46960	1042.41003	84.27322	142.16081	705.60437	-261.65948	-8.22526	-468.13184	185.78189	-5.52823	-138.81915	-106.79018	77.22655
149	1.233				387.77756	-65.58257	1312.00464	-392.08994	34.51772	1301.44983	1068.01941	78.18349	135.87843	681.96899	-260.25159	-8.06457	-491.38605	187.78444	-5.14557	-107.64171	-107.26661	75.00444
150	1.242				387.93561	-65.52816	1315.49243	-392.53342	35.30189	1303.13513	1093.29175	70.83185	127.45024	658.30328	-258.72833	-7.94919	-514.68518	189.99126	-4.69423	-76.51469	-107.74016	72.67886
151	1.250				388.47223	-65.59769	1319.10278	-392.65930	36.06810	1305.39355	1118.93506	62.28771	116.68414	634.54230	-257.14984	-7.76430	-538.11060	192.10902	-4.35357	-46.10935	-108.18228	70.15036
152	1.258				389.30930	-65.80489	1322.73718	-392.45059	36.78419	1308.08008	1145.40405	53.11524	104.76097	610.73688	-255.54366	-7.52180	-561.68750	194.01976	-4.14595	-17.33406	-108.52973	67.17636
153	1.267				390.35477	-66.17356	1326.30737	-391.96387	37.48213	1311.06665	1172.26379	44.11524	93.89632	587.05304	-253.93683	-7.28384	-585.35834	195.83881	-3.99109	8.87682	-108.62569	63.44813
154	1.275				391.52893	-66.72310	1329.73022	-391.29770	38.24550	1314.24683	1198.06641	35.68657	85.70194	563.71759	-252.39154	-6.97069	-608.95947	197.76468	-3.81148	31.64674	-108.43001	58.61432
155	1.283				392.77640	-67.45486	1332.92407	-390.55377	39.15122	1317.50439	1220.77014	27.64158	79.68458	541.04858	-250.94992	-6.35322	-632.16809	199.95650	-3.47539	50.30298	-108.17078	52.43945
156	1.292				394.06836	-68.34135	1335.81018	-389.80685	40.19715	1320.67114	1238.45068	19.76374	73.66779	519.44952	-249.62473	-5.23864	-654.54230	202.46149	-2.69567	64.44713	-108.17757	44.98547
157	1.300				395.39398	-69.33037	1338.31628	-389.10272	41.29879	1323.53064	1250.27319	11.98880	65.80777	499.23315	-248.50723	-3.56760	-675.69434	205.15669	-1.11950	73.74849	-108.75498	36.60929
158	1.308				396.74783	-70.36229	1340.37866	-388.47540	42.35042	1325.86963	1256.81067	4.21833	56.15809	480.45618	-247.89764	-1.20796	-695.42731	207.79550	1.41471	77.73772	-110.16149	27.76679
159	1.317				398.12411	-71.38261	1341.93408	-387.95251	43.26772	1327.52710	1258.93616	-3.31953	46.31718	463.09589	-248.39716	2.46043	-713.72583	210.15587	4.74708	75.93999	-112.44611	18.95943
160	1.325				399.51407	-72.34419	1342.91272	-387.54004	43.99440	1328.40381	1256.89954	-10.04705	37.61145	447.68268	-250.84816	8.75399	-730.67023	212.14221	8.55473	68.22527	-115.18121	10.93935
161	1.333				400.90408	-73.20544	1343.24597	-387.20416	44.49660	1328.46057	1250.63855	-15.66083	29.91824	435.79303	-255.96869	19.08012	-746.27673	213.85278	12.68396	55.00156	-117.39967	4.71165
162	1.342				402.27887	-73.92973	1342.87903	-386.86792	44.75404	1327.74719	1240.14087	-20.09677	22.40067	429.47491	-263.83997	33.56243	-760.17603	215.64633	17.47423	37.07262	-118.14191	1.04094
163	1.350				403.61957	-74.49306	1341.77942	-386.43719	44.75052	1326.45337	1225.55725	-23.10287	14.91986	429.95328	-273.71817	50.28937	-771.24951	217.97684	23.79285	15.49165	-117.31226	-0.20389
164	1.358				404.89746	-74.89301	1339.94507	-385.84268	44.45931	1324.88977	1207.54639	-24.53038	8.33326	436.98572	-284.43790	66.32677	-777.73315	220.95090	32.45843	-8.27702	-115.69003	-0.13917
165	1.367				406.08145	-75.14355	1337.41284	-385.06268	43.85024	1323.37170	1187.18066	-24.69350	3.63148	449.23071	-295.11340	79.55582	-778.04736	224.15256	43.26168	-32.50238	-114.02501	-0.03703
166	1.375				407.14844	-75.26568	1334.26611	-384.11765	42.93262	1322.10706	1165.33313	-23.97932	1.09094	465.00745	-305.47144	89.55063	-771.63702	227.02432	54.58064	-56.03105	-112.51653	-0.43121
167	1.383				408.07516	-75.28442	1330.63477	-383.06186	41.78927	1321.15125	1142.56909	-22.54732	0.17116	482.93524	-315.54605	97.05592	-758.98132	229.21825	64.27698	-78.79446	-111.06681	-1.15149
168	1.392				408.82037	-75.22746	1326.68433	-381.99252	40.58187	1320.40503	1119.37939	-20.61944	-0.01683	502.17670	-325.26556	103.02808	-740.94312	230.56860	71.00888	-101.29319	-109.61395	-1.90989
169	1.400				409.31729	-75.12114	1322.58765	-381.06592	39.53387	1319.66821	1096.11707	-18.63351	-0.21198	522.31439	-334.43073	108.12962	-718.24225	230.97607	74.56388	-123.88276	-108.19902	-2.56396
170	1.408				409.47443	-74.98668	1318.48865	-380.47617	38.87540	1318.73560	1072.94104	-16.96506	-0.74228	543.12598	-342.89026	112.69127	-691.44373	230.28143	75.24207	-146.61136	-106.86006	-3.04304
171	1.417				409.17410	-74.84314	1314.48145	-380.38232	38.75771	1317.47009	1049.94678	-15.64732	-1.50885	564.44043	-350.60016	116.80872	-661.15576	228.18071	73.43188	-169.38632	-105.53922	-3.34246
172	1.425				408.27484	-74.71078	1310.61584	-380.83499	39.18986	1315.83032	1027.20398	-14.41592	-2.23273	586.12036	-357.58151	120.43482	-628.07117	224.35812	69.78307	-192.10201	-104.13988	-3.55807
173	1.433				406.63669	-74.60442	1306.92615	-381.74689	40.04911	1313.87341	1004.68475	-13.00211	-2.78389	608.10461	-363.86172	123.44881	-592.89038	218.67899	65.33136	-214.72061	-102.63589	-3.78662
174	1.442				404.18106	-74.53291	1303.46814	-382.91742	41.14952	1311.72791	982.28021	-11.36655	-3.25786	630.43402	-369.43976	125.72604	-556.23895	211.25874	61.18921	-237.29858	-101.07012	-4.02518
175	1.450				400.96869	-74.52733	1300.34875	-384.10873	42.29214	1309.54150	959.88428	-9.64564	-3.77087	653.26227	-374.29156	127.20553	-518.54517	202.41383	58.11988	-259.89136	-99.48171	-4.22193
176	1.458				397.23309	-74.67213	1297.72217	-385.14145	43.27412	1307.42749	937.42914	-7.93534	-4.29726	676.78546	-378.42282	127.90577	-479.98569	192.49371	56.37763	-282.48535	-97.86804	-4.37398
177	1.467				393.31732	-75.08873	1295.74731	-385.95398	43.91311	1305.43213	914.89795	-6.21332	-4.73161	701.07239	-381.96436	127.90604	-440.75049	181.79799	55.96069	-305.07300	-96.19284	-4.52953
178	1.475				389.55441	-75.87035	1294.53430	-386.60336	44.10248	1303.53723	892.32111	-4.45857	-5.02898	726.07849	-385.12390	127.27726	-401.43008	170.77245	57.06826	-327.70459	-94.42813	-4.71830
179	1.483				386.18692	-77.01991	1294.12305	-387.22043	43.84737	1301.71057	869.72656	-2.73453	-5.23863	751.85809	-387.97623	126.00185	-362.95099	160.14000	60.14415	-350.42426	-92.59854	-4.89989
180	1.492				383.36285	-78.43967	1294.49963	-387.94318	43.24683	1299.98682	847.09619	-1.08466	-5.41736	778.54865	-390.47586	124.05648	-326.00058	150.54033	65.21209	-373.21838	-90.75437	-5.00266
181	1.500				381.15549	-79.98091	1295.61914	-388.85968	42.43686	1298.50586	824.35950	0.56332	-5.55916	806.16156	-392.65540	121.55618	-290.53894	141.96490	71.31123	-396.05225	-88.91435	-5.01551
182	1.508				379.55661	-81.50627	1297.41663	-389.97748	41.54179	1297.47766	801.44189	2.31376	-5.63567	834.54510	-394.61456	118.73569	-255.92502	133.77525	76.96617	-418.92438	-87.08910	-4.97828
183	1.517				378.46988	-82.91289	1299.81262	-391.21942	40.66354	1297.12024	778.33368	4.16887	-5.66008	863.47888	-396.34869	115.80106	-221.57642	125.40511	81.16206	-441.88220	-85.32164	-4.88728
184	1.525				377.75497	-84.14001	1302.71875	-392.44144	39.88284	1297.60217	755.08923	6.03112	-5.66409	892.74951	-397.59973	112.74226	-187.48102	116.84465	83.65397	-464.99225	-83.65052	-4.69659
185	1.533				377.30142	-85.17881	1306.04626	-393.47360	39.24660	1298.99402	731.79590	7.81926	-5.65167	922.19751	-397.85773	109.23706	-154.00552	108.42612	84.61898	-488.28564	-82.05093	-4.41571
186	1.542				377.06482	-86.04379	1309.70898	-394.18137	38.75316	1301.25330	708.52710	9.52909	-5.60680	951.74707	-396.60413	104.76105	-121.37341	100.45175	84.32849	-511.74194	-80.44223	-4.13315
187	1.550				377.04788	-86.72498	1313.61865	-394.51968	38.34974	1304.25635	685.24261	11.20447	-5.50781	981.51520	-393.56824	98.83708	-89.60352	93.12584	82.98301	-535.32104	-78.77513	-3.92619
188	1.558				377.26593	-87.18496	1317.67896	-394.53772	37.95402	1307.84998	661.80701	12.90078	-5.35164	1011.89465	-388.84650	91.39767	-58.91599	86.66152	80.60256	-558.99237	-77.09039	-3.79149
189	1.567				377.72964	-87.39862	1321.78894	-394.33136	37.49397	1311.89075	638.20135	14.68136	-5.17577	1043.32007	-382.94748	83.16525	-29.91150	81.32608	77.02296	-582.73584	-75.45589	-3.66787
190	1.575				378.44403	-87.38365	1325.85059	-393.98831	36.92448	1316.25269	614.64325	16.60197	-4.98511	1075.69812	-376.68915	75.62072	-3.27844	77.39261	72.02907	-606.50397	-73.89867	-3.48621
191	1.583				379.40744	-87.19264	1329.77637	-393.55939	36.21603	1320.80945	591.52911	18.63425	-4.61896	1107.78992	-370.91107	70.20908	20.47980	75.10879	65.52123	-630.15582	-72.46159	-3.16157
192	1.592				380.60901	-86.88115	1333.48694	-393.05963	35.36023	1325.40698	569.39319	20.65319	-3.69765	1137.22058	-365.99731	67.10391	40.93634	74.76498	57.60299	-653.39948	-71.21664	-2.52694
193	1.600				382.02853	-86.48145	1336.90369	-392.49365	34.39145	1329.83069	548.82422	22.58949	-1.72621	1161.57886	-361.46893	64.75502	57.53314	76.75735	48.58202	-675.84418	-70.12104	-1.32725
194	1.608				383.63422	-86.00189	1339.94653	-391.89081	33.38019	1333.80005	530.26056	24.62542	1.80139	1179.72217	-356.34076	61.16388	69.60382	81.46956	38.91220	-697.20142	-69.01631	0.65112
195	1.617				385.37997	-85.44554	1342.54272	-391.32138	32.39832	1337.03589	513.93829	27.30175	7.59132	1192.05225	-350.06033	55.70424	76.49207	89.03297	29.11377	-717.39374	-67.81068	3.42985
196	1.625				387.21307	-84.82874	1344.63135	-390.87250	31.49590	1339.35876	500.36713	31.37457	16.87907	1199.80322	-342.77029	49.35842	77.59442	99.10487	19.74133	-736.44299	-66.47705	6.79371
197	1.633				389.08682	-84.18886	1346.16016	-390.59711	30.69179	1340.72058	491.04926	37.29585	31.04015	1204.11536	-334.67972	43.28521	72.46112	110.62465	11.43282	-754.32269	-64.94913	10.40064
198	1.642				390.96423	-83.57658	1347.07703	-390.47690	29.97147	1341.18164	488.15375	44.66435	50.04156	1205.39514	-325.76962	37.55089	61.07666	121.70918	4.93065	-770.80396	-63.21479	14.07963
199	1.650				392.81461	-83.03906	1347.32813	-390.42249	29.34354	1340.86267	492.86926	52.29700	71.28861	1203.17786	-316.25098	31.28144	44.14337	130.28856	0.81054	-785.23596	-61.43449	18.17001
200	1.658				394.61377	-82.60959	1346.86487	-390.30606	28.91357	1339.89722	504.38800	59.03321	90.89489	1196.54077	-306.84396	23.81302	23.07550	135.43590	-1.03904	-796.46075	-59.87787	23.54929
201	1.667				396.34442	-82.31200	1345.65771	-390.01984	28.81288	1338.44580	520.69214	64.53214	106.41708	1184.85962	-298.46732	15.52849	-0.33478	137.91330	-1.49256	-803.08521	-58.78984	31.09105
202	1.675				397.98846	-82.17214	1343.71191	-389.52032	29.05667	1336.72571	539.85834	69.23225	118.00880	1168.48877	-291.78656	7.64016	-24.46228	139.17459	-1.54134	-804.01093	-58.36367	40.88330
203	1.683				399.52551	-82.21478	1341.07922	-388.82077	29.55369	1334.96814	560.62512	73.60110	127.15091	1148.71802	-286.97733	1.39977	-48.35651	140.23251	-1.70938	-798.80408	-58.89806	52.01045
204	1.692				400.93988	-82.43760	1337.85852	-387.96872	30.19900	1333.33972	582.33435	77.62175	135.00175	1126.91260	-283.78177	-2.55945	-71.79694	141.48618	-2.06496	-787.58496	-60.92099	63.00147
205	1.700				402.21790	-82.78870	1334.18689	-387.04239	30.87657	1331.88599	604.68262	80.99021	141.97629	1103.92139	-281.72702	-4.46223	-94.93405	143.00009	-2.51710	-770.64752	-64.91553	72.25317
206	1.708				403.33014	-83.17360	1330.22119	-386.14969	31.41707	1330.51599	627.47864	83.51246	148.11420	1080.25146	-280.34634	-5.04799	-117.94965	144.69296	-3.00943	-748.24146	-70.73865	78.26971
207	1.717				404.20996	-83.47835	1326.11487	-385.42505	31.63951	1329.07324	650.53320	85.17427	153.36815	1056.28430	-279.27930	-5.01530	-140.93445	146.45372	-3.51681	-720.65283	-77.37656	80.10201
208	1.725				404.74106	-83.59410	1322.00073	-385.01291	31.45193	1327.44312	673.69202	86.07780	157.71677	1032.33630	-278.22015	-4.85555	-163.91446	148.22684	-3.97226	-688.38440	-83.50770	77.93871
209	1.733				404.76920	-83.45428	1317.98792	-385.01666	30.87071	1325.58423	696.91760	86.43200	161.22537	1008.69482	-276.92343	-4.89350	-186.87439	150.01187	-4.27929	-652.17059	-88.39840	73.30226
210	1.742				404.14148	-83.07634	1314.16455	-385.44482	29.95558	1323.49902	720.31360	86.45250	164.05156	985.50085	-275.32587	-5.21196	-209.76227	151.80721	-4.41009	-612.86340	-92.18744	68.42497
211	1.750				402.75418	-82.57623	1310.60400	-386.20776	28.77796	1321.20801	744.01825	86.32219	166.44223	962.66943	-273.55121	-5.68566	-232.54315	153.58342	-4.46901	-571.38953	-95.36778	65.11947
212	1.758				400.60248	-82.13194	1307.37634	-387.16125	27.43853	1318.73535	768.09668	86.26684	168.64798	939.99780	-271.77579	-6.18253	-255.23315	155.29744	-4.62363	-528.73938	-98.11847	64.00227
213	1.767				397.83740	-81.89363	1304.56445	-388.15936	26.07651	1316.10876	792.62134	86.42316	170.71411	917.32074	-270.12189	-6.65025	-277.87143	156.93362	-4.94341	-485.84222	-100.17046	64.57230
214	1.775				394.78555	-81.88409	1302.28064	-389.09314	24.84326	1313.37158	817.78027	86.62343	172.40939	894.60620	-268.60361	-7.06174	-300.50226	158.52254	-5.32525	-443.43726	-101.25200	65.95792
215	1.783				391.86218	-81.97928	1300.66040	-389.91162	23.84653	1310.58630	843.76624	86.55138	173.39532	871.90607	-267.12100	-7.40554	-323.17395	160.09355	-5.60624	-402.11859	-101.58595	67.76923
216	1.792				389.39383	-82.00925	1299.81738	-390.62033	23.11650	1307.83984	870.62573	86.09174	173.38881	849.24908	-265.52148	-7.71860	-345.92157	161.63399	-5.71741	-362.41559	-101.89325	70.33508
217	1.800				387.48535	-81.89207	1299.79468	-391.25739	22.63540	1305.25476	898.29480	85.35806	172.20258	826.64233	-263.69159	-8.05488	-368.75247	163.10483	-5.71415	-324.62695	-102.81432	73.98665
218	1.808				386.04544	-81.67570	1300.56079	-391.86630	22.39040	1302.99011	926.67462	84.47260	169.78511	804.05933	-261.67032	-8.40414	-391.65530	164.47881	-5.70504	-288.52808	-104.38431	78.21150
219	1.817				384.92831	-81.47666	1302.03796	-392.48523	22.38510	1301.21924	955.65588	83.44442	166.29576	781.35010	-259.69846	-8.65104	-414.62906	165.78647	-5.75582	-253.41678	-106.15337	81.78253
220	1.825				384.05478	-81.40489	1304.12366	-393.13712	22.60569	1300.09595	985.11218	82.19873	162.08958	758.32391	-258.02664	-8.66768	-437.69672	167.13281	-5.83261	-218.60938	-107.69991	83.63849
221	1.833				383.44116	-81.52774	1306.70239	-393.79938	22.99666	1299.72290	1014.78979	80.63571	157.49857	734.97784	-256.65103	-8.46648	-460.87955	168.63957	-5.83523	-183.88339	-108.98878	83.49699
222	1.842				383.15945	-81.85773	1309.65515	-394.38403	23.47422	1300.13550	1044.25720	78.55631	152.48239	711.48999	-255.36214	-8.19138	-484.17053	170.35019	-5.69126	-149.41165	-110.31694	81.78896
223	1.850				383.27545	-82.36258	1312.86694	-394.77109	23.95105	1301.29968	1073.15405	75.51741	146.42068	687.99194	-253.98820	-7.96552	-507.54858	172.19678	-5.42904	-115.43880	-111.96526	79.20993
224	1.858				383.80145	-83.00240	1316.23425	-394.86877	24.36246	1303.12537	1101.52649	70.91338	138.36554	664.47388	-252.47235	-7.80535	-531.00488	174.09734	-5.14955	-82.23324	-113.95597	76.27400
225	1.867				384.69080	-83.75920	1319.66785	-394.64667	24.69590	1305.49524	1129.83105	64.34779	127.86069	640.86536	-250.82829	-7.65473	-554.52216	176.06808	-4.91198	-50.28438	-116.11183	73.05461
226	1.875				385.86694	-84.63443	1323.09534	-394.13242	24.99751	1308.28748	1158.43591	56.00740	115.81259	617.13477	-249.13248	-7.47384	-578.04913	178.16321	-4.68741	-20.31983	-118.22699	69.21886
227	1.883				387.25015	-85.63565	1326.45728	-393.39319	25.33178	1311.36633	1186.88379	46.67377	104.35530	593.37238	-247.49821	-7.27888	-601.54333	180.34872	-4.42490	6.86823	-120.20679	64.34049
228	1.892				388.76761	-86.76491	1329.69702	-392.51370	25.72091	1314.55518	1213.50366	37.41378	95.31999	569.83752	-245.98509	-7.03992	-624.93652	182.57588	-4.06425	30.48106	-122.15242	58.19119
229	1.900				390.35791	-88.00420	1332.75208	-391.57504	26.13533	1317.64331	1235.99268	29.08504	88.56839	546.92651	-244.54813	-6.57410	-647.96057	184.94002	-3.43995	49.69463	-124.30623	50.77113
230	1.908				391.97635	-89.30534	1335.55188	-390.64240	26.53469	1320.42993	1252.81763	21.63475	82.02310	525.05713	-243.15288	-5.64668	-670.13403	187.58574	-2.25472	63.72995	-126.96745	42.26187
231	1.917				393.59827	-90.59398	1338.01733	-389.76273	26.88364	1322.74377	1263.84192	14.22756	73.72009	504.52277	-241.95612	-4.12212	-691.01733	190.45592	-0.23963	71.93759	-130.44508	33.02379
232	1.925				395.21579	-91.78793	1340.06445	-388.96570	27.14089	1324.43591	1269.41138	6.56608	63.74723	485.43518	-241.36780	-1.81273	-710.41998	193.26808	2.63421	73.86667	-134.84479	23.54290
233	1.933				396.82770	-92.82256	1341.61011	-388.26193	27.25603	1325.38770	1269.70874	-0.80773	53.65674	467.93439	-242.04099	1.96403	-728.36383	195.73169	6.12279	69.38872	-139.74879	14.51859
234	1.942				398.43176	-93.66440	1342.57678	-387.64069	27.16932	1325.54993	1265.20923	-7.76399	44.32241	452.76593	-244.80606	8.59366	-744.91528	197.75888	9.95283	58.81288	-144.09052	7.02770
235	1.950				400.02563	-94.30190	1342.89441	-387.06845	26.82534	1324.98279	1256.67896	-14.91323	35.26439	441.67502	-250.34018	19.44658	-759.89722	199.60954	14.25306	42.81879	-146.58362	2.14027
236	1.958	1458.12805	-188.76147	1630.78552	401.60779	-94.73302	1342.50513	-386.48688	26.19663	1323.86877	1244.39844	-22.38116	25.91086	436.71356	-258.61603	34.42503	-772.44220	201.86102	19.86658	22.32101	-146.69289	0.05585
237	1.967	1459.06189	-189.57341	1628.59814	403.17584	-94.96882	1341.37170	-385.82181	25.28482	1322.47339	1228.16528	-29.04926	16.75362	438.92572	-268.70474	51.35266	-780.82092	204.97307	28.01110	-1.29730	-145.10942	-0.20464
238	1.975	1459.95386	-190.15089	1626.22998	404.72827	-95.04066	1339.48853	-385.01279	24.10464	1321.06641	1208.33752	-33.42538	9.10638	447.84271	-279.33316	67.23434	-783.06702	208.77748	39.08355	-26.07045	-143.01875	-0.05642
239	1.983	1460.77124	-190.41954	1623.55127	406.26144	-94.99617	1336.89685	-384.03760	22.67972	1319.85510	1186.22705	-34.99659	3.97672	461.99219	-289.68948	80.13834	-778.03589	212.53717	51.65942	-50.34108	-141.12646	-0.34730
240	1.992	1461.49780	-190.45613	1620.50964	407.76010	-94.88441	1333.69446	-382.91516	21.05622	1318.94189	1163.16370	-34.41134	1.33195	479.64966	-299.64883	89.87144	-765.88208	215.49078	63.15303	-73.67427	-139.52972	-1.08086
241	2.000	1462.13672	-190.38776	1617.13635	409.19031	-94.74231	1330.03308	-381.70642	19.31869	1318.30542	1139.76965	-32.68606	0.34770	499.39874	-309.34778	97.28239	-747.55609	217.24988	71.61090	-96.51525	-138.12785	-1.89766
242	2.008	1462.72058	-190.31747	1613.53723	410.49139	-94.59344	1326.09729	-380.52243	17.61073	1317.82727	1116.25952	-30.65420	0.05524	520.37256	-318.75104	103.30238	-724.04700	217.74911	76.55898	-119.32570	-136.84190	-2.58332
243	2.017	1463.31262	-190.29277	1609.85974	411.56802	-94.45241	1322.06738	-379.51730	16.14896	1317.35022	1092.78088	-28.79571	-0.23026	542.16187	-327.64465	108.51182	-696.16638	216.94208	78.35334	-142.26776	-135.60748	-3.11194
244	2.025	1463.98218	-190.30769	1606.24109	412.29315	-94.32498	1318.08667	-378.84497	15.16418	1316.72266	1069.39368	-27.18012	-0.75725	564.57788	-335.86255	113.16416	-664.71680	214.59848	77.40862	-165.33377	-134.37631	-3.47621
245	2.033	1464.77197	-190.33249	1602.77490	412.51962	-94.20735	1314.24707	-378.59363	14.78869	1315.82788	1046.10815	-25.64505	-1.43712	587.50079	-343.38657	117.30604	-630.53918	210.36945	74.22892	-188.47232	-133.11284	-3.68845
246	2.042	1465.69250	-190.35071	1599.51636	412.09915	-94.09063	1310.59717	-378.74304	14.99724	1314.61304	1022.96844	-24.07714	-2.10902	610.85370	-350.26349	120.86327	-594.42157	203.99896	69.73022	-211.60619	-131.75104	-3.84203
247	2.050	1466.73193	-190.37372	1596.51428	410.91452	-93.97341	1307.16943	-379.17499	15.62277	1313.10266	999.99359	-22.48686	-2.71298	634.62793	-356.49695	123.71655	-557.02582	195.51231	65.12453	-234.64287	-130.20825	-4.02892
248	2.058	1467.85059	-190.42052	1593.82617	408.92966	-93.88742	1304.02161	-379.73248	16.40339	1311.38513	977.13098	-20.87384	-3.27481	658.91241	-362.01657	125.74757	-518.78632	185.25545	61.42018	-257.54321	-128.47438	-4.24834
249	2.067	1468.98413	-190.50525	1591.51355	406.24097	-93.92941	1301.26965	-380.28928	17.03759	1309.56763	954.33130	-19.18224	-3.82608	683.82556	-366.77573	126.89365	-479.87299	173.70624	59.08680	-280.37033	-126.65742	-4.44717
250	2.075	1470.06433	-190.64505	1589.63818	403.08572	-94.26077	1299.07556	-380.78464	17.25797	1307.72339	931.56445	-17.40331	-4.35170	709.35828	-370.89166	127.22744	-440.47754	161.31096	58.24911	-303.23010	-124.88204	-4.60508
251	2.083	1471.03394	-190.84216	1588.25610	399.78149	-95.04242	1297.59058	-381.22598	16.91984	1305.87793	908.77118	-15.59414	-4.80939	735.42065	-374.55695	126.89970	-401.20111	148.64833	59.16129	-326.18274	-123.15112	-4.74929
252	2.092	1471.84888	-191.06657	1587.40784	396.63849	-96.33807	1296.90027	-381.68045	16.04350	1304.05042	885.86469	-13.79255	-5.17540	762.07507	-377.82675	125.96967	-362.94293	136.51895	62.20718	-349.23041	-121.40408	-4.88388
253	2.100	1472.48145	-191.28403	1587.11414	393.90356	-98.06168	1297.01477	-382.25070	14.77518	1302.31226	862.78528	-11.95134	-5.42413	789.54224	-380.64627	124.38514	-326.29102	125.48322	67.21377	-372.35236	-119.64589	-4.95483
254	2.108	1472.92664	-191.48355	1587.37915	391.73798	-100.00046	1297.89514	-383.03229	13.30364	1300.81335	839.58014	-10.03328	-5.52249	817.95996	-382.99326	122.13880	-291.08270	115.40447	73.08896	-395.52759	-117.89371	-4.93802
255	2.117	1473.20508	-191.67648	1588.19238	390.19528	-101.88788	1299.47656	-384.06921	11.78770	1299.74829	816.36670	-8.15544	-5.50401	847.20435	-384.91443	119.40896	-256.60330	105.69370	78.47690	-418.76129	-116.11469	-4.88443
256	2.125	1473.35852	-191.89600	1589.52808	389.20847	-103.50510	1301.67554	-385.32037	10.33045	1299.28918	793.16559	-6.45791	-5.47029	876.93970	-386.47711	116.50438	-222.24600	95.90908	82.55301	-442.10223	-114.29652	-4.81843
257	2.133	1473.43372	-192.19519	1591.34155	388.62732	-104.76822	1304.39551	-386.65005	8.98896	1299.54358	769.87903	-4.89194	-5.47983	906.83630	-387.59003	113.57689	-187.97879	86.03832	85.09968	-465.59277	-112.48148	-4.68865
258	2.142	1473.46729	-192.62842	1593.56775	388.29755	-105.72697	1307.54004	-387.86450	7.78154	1300.55542	746.45197	-3.29329	-5.51309	936.68793	-387.85501	110.35188	-154.14255	76.34367	86.21761	-489.20502	-110.72235	-4.46198
259	2.150	1473.48010	-193.22607	1596.13000	388.12592	-106.48068	1311.02002	-388.78531	6.68413	1302.31982	722.92389	-1.57681	-5.54630	966.41272	-386.67377	106.13665	-120.92706	67.07065	86.15202	-512.88031	-109.03983	-4.19007
260	2.158	1473.48096	-193.98454	1598.94971	388.09695	-107.10085	1314.75146	-389.31326	5.64229	1304.79102	699.32587	0.21883	-5.56023	996.21954	-383.51468	100.10849	-88.28729	58.35655	85.17560	-536.61304	-107.40966	-3.96643
261	2.167	1473.47522	-194.88135	1601.94958	388.24753	-107.60475	1318.65076	-389.44781	4.60348	1307.88611	675.64844	2.01561	-5.50978	1026.71814	-378.28937	91.87930	-56.39627	50.35312	83.41954	-560.43024	-105.79598	-3.84810
262	2.175	1473.46362	-195.89659	1605.05652	388.62439	-107.96294	1322.62878	-389.26315	3.53408	1311.48706	651.91388	3.77602	-5.37599	1058.54443	-371.65173	82.15770	-25.95483	43.28851	80.72979	-584.32434	-104.21140	-3.80327
263	2.183	1473.43274	-197.01244	1608.20593	389.25485	-108.12835	1326.59216	-388.86215	2.40844	1315.43689	628.21753	5.53265	-5.17630	1091.66492	-364.82520	72.84628	2.08167	37.37309	76.71460	-608.21954	-102.73511	-3.70166
264	2.192	1473.35168	-198.19611	1611.33911	390.14496	-108.07573	1330.44690	-388.33820	1.19629	1319.54675	604.76233	7.35235	-4.85614	1124.79797	-359.02658	66.04527	26.97461	32.73511	71.00369	-631.90106	-101.46248	-3.35956
265	2.200	1473.17896	-199.39452	1614.39612	391.28848	-107.82005	1334.10364	-387.76273	-0.13377	1323.62598	581.95221	9.24418	-4.19273	1155.44373	-354.80103	62.35693	48.31879	29.52426	63.48854	-654.96155	-100.44992	-2.60790
266	2.208	1472.87671	-200.55217	1617.31750	392.66803	-107.40509	1337.47839	-387.18759	-1.59072	1327.50146	560.38629	11.15041	-2.81073	1180.90088	-351.60538	60.05287	65.81073	28.07903	54.39930	-676.94379	-99.68013	-1.31229
267	2.217	1472.42456	-201.63998	1620.05188	394.25021	-106.88341	1340.49084	-386.64374	-3.12906	1330.99915	540.66583	13.09750	-0.29518	1199.69238	-348.19574	56.50860	79.04639	28.92833	44.26128	-697.60071	-99.06596	0.63949
268	2.225	1471.82581	-202.66685	1622.55713	395.98807	-106.29858	1343.06763	-386.13843	-4.64019	1333.92871	523.21069	15.39569	3.81346	1212.14209	-343.66376	50.67794	87.51685	32.56926	33.75193	-716.96045	-98.50478	3.28314
269	2.233	1471.09839	-203.65137	1624.79065	397.83151	-105.67506	1345.14648	-385.66193	-5.98309	1336.11548	508.33496	18.71905	10.34371	1219.72534	-337.92111	43.69485	90.68774	39.15343	23.56298	-735.19275	-97.88202	6.46838
270	2.242	1470.25842	-204.57611	1626.69910	399.73605	-105.02593	1346.67383	-385.19943	-7.04097	1337.45959	496.76276	23.86121	20.68982	1223.88647	-331.21588	37.12255	88.13025	48.13738	14.42291	-752.45313	-97.09845	9.89365
271	2.250	1469.31787	-205.37334	1628.21985	401.66876	-104.36832	1347.60083	-384.73599	-7.77366	1337.96021	490.11145	31.09734	35.92585	1225.12256	-323.76001	31.24736	79.75977	58.00998	7.11692	-768.66583	-96.22475	13.39138
272	2.258	1468.29309	-205.95441	1629.29871	403.61142	-103.72785	1347.87744	-384.24719	-8.22577	1337.69165	490.19012	39.64535	55.10632	1222.92505	-316.01840	25.17511	65.98181	66.64588	2.19776	-783.30298	-95.50177	17.27617
273	2.267	1467.20959	-206.24936	1629.91199	405.55518	-103.13438	1347.45349	-383.68793	-8.48409	1336.76965	497.45074	48.00968	74.94279	1216.55176	-308.78760	18.10720	47.58258	72.53300	-0.41366	-795.26410	-95.16432	22.46366
274	2.275	1466.09644	-206.23309	1630.08459	407.49249	-102.61494	1346.28857	-383.00494	-8.62646	1335.35205	510.55341	55.12403	91.94841	1205.76855	-302.69324	10.28985	25.74261	75.72418	-1.41129	-802.94946	-95.45454	29.99059
275	2.283	1464.97595	-205.94467	1629.90442	409.40967	-102.18755	1344.37183	-382.17557	-8.70118	1333.64856	527.42987	61.07856	104.82613	1190.86792	-297.93298	3.00817	2.08423	77.36388	-1.65566	-804.78326	-96.67123	39.98006
276	2.292	1463.85767	-205.49504	1629.52563	411.27661	-101.86340	1341.73950	-381.23160	-8.73928	1331.88477	546.41498	66.60828	114.54253	1172.37476	-294.46671	-2.24617	-21.89288	78.53542	-1.76007	-799.91541	-99.06282	51.13843
277	2.300				413.03683	-101.64925	1338.48242	-380.24301	-8.76604	1330.23193	566.59814	72.09472	122.59489	1151.05859	-292.09625	-4.89303	-45.47925	79.74154	-1.98874	-788.35358	-102.85616	61.46696
278	2.308				414.60410	-101.52995	1334.74170	-379.29205	-8.79097	1328.76685	587.57776	77.29850	129.74947	1127.97144	-290.47409	-5.57682	-68.65619	81.08549	-2.37547	-770.52228	-108.26799	69.22472
279	2.317				415.86438	-101.44569	1330.68958	-378.46832	-8.81241	1327.47266	609.11707	81.82309	136.08289	1104.09961	-289.26520	-5.38606	-91.61176	82.54810	-2.86015	-746.89929	-115.14771	73.27882
280	2.325				416.68988	-101.29681	1326.50134	-377.87543	-8.86199	1326.24829	631.05420	85.47015	141.46848	1080.02466	-288.25320	-5.07511	-114.49585	84.09743	-3.35409	-717.99139	-122.69388	73.22826
281	2.333				416.96530	-100.96889	1322.32690	-377.62839	-9.04175	1324.93213	653.33521	88.21558	145.85306	1056.01599	-287.27612	-4.94670	-137.37500	85.70161	-3.77006	-684.41064	-129.81580	69.65276
282	2.342				416.61200	-100.35988	1318.27319	-377.82214	-9.48760	1323.36548	675.92017	90.14266	149.32904	1032.30408	-286.15436	-5.05727	-160.22729	87.32928	-4.06290	-646.90814	-135.82516	64.12648
283	2.350				415.59024	-99.41297	1314.40369	-378.48300	-10.27908	1321.46643	698.71326	91.44769	152.06445	1009.09216	-284.75824	-5.37814	-182.99380	88.95337	-4.26259	-606.39166	-140.71930	58.69227
284	2.358				413.88593	-98.14046	1310.76062	-379.55011	-11.38301	1319.24878	721.68555	92.36964	154.19873	986.36560	-283.13281	-5.83972	-205.66043	90.54815	-4.44789	-563.86395	-144.81770	55.01859
285	2.367				411.51355	-96.61311	1307.39355	-380.90100	-12.66435	1316.78564	744.94214	93.08076	155.85265	963.90198	-281.44843	-6.35122	-228.28082	92.09338	-4.67617	-520.30328	-148.19965	53.74754
286	2.375				408.56113	-94.91770	1304.38269	-382.39099	-13.93759	1314.17065	768.57898	93.65688	157.16876	941.46844	-279.83325	-6.83141	-250.92413	93.59797	-4.94633	-476.64526	-150.62064	54.50304
287	2.383				405.24731	-93.10604	1301.84644	-383.88672	-15.03252	1311.49194	792.61267	94.10950	158.24045	918.92444	-278.32697	-7.22635	-273.61017	95.09512	-5.21550	-433.87146	-151.96623	56.56174
288	2.392				401.90842	-91.17844	1299.92603	-385.29684	-15.85040	1308.81677	817.12988	94.43903	159.01010	896.22876	-276.92770	-7.52271	-296.31616	96.58917	-5.43780	-392.99670	-152.59938	59.57860
289	2.400				398.87827	-89.13307	1298.74756	-386.58890	-16.37021	1306.20483	842.37524	94.61249	159.23782	873.44501	-275.56570	-7.74555	-319.03818	98.05124	-5.59552	-354.76227	-153.14366	63.63963
290	2.408				396.35495	-87.03425	1298.38135	-387.77399	-16.60804	1303.74341	868.61279	94.47662	158.56764	850.69305	-274.08380	-7.95027	-341.80859	99.47124	-5.70083	-319.17786	-153.91490	68.58356
291	2.417				394.37518	-85.01947	1298.83203	-388.87750	-16.59809	1301.56433	895.91144	93.84357	156.72905	828.03204	-272.35968	-8.20651	-364.67389	100.83849	-5.78411	-285.43213	-154.66319	73.53458
292	2.425				392.88879	-83.24167	1300.05359	-389.92648	-16.39767	1299.83264	924.06067	92.68370	153.75317	805.39655	-270.43045	-8.52953	-387.68286	102.12629	-5.88018	-252.46681	-154.93719	77.32697
293	2.433				391.82990	-81.80772	1301.96021	-390.94867	-16.05944	1298.72021	952.68451	91.09364	149.97507	782.62463	-268.48065	-8.82039	-410.85150	103.39537	-5.98525	-219.69519	-154.62167	79.22690
294	2.442				391.13715	-80.75204	1304.43726	-391.95499	-15.59721	1298.37024	981.38312	89.08903	145.79654	759.54309	-266.72174	-8.93618	-434.13562	104.80322	-6.02611	-187.08727	-154.07811	79.22340
295	2.450				390.75534	-80.03963	1307.36145	-392.90845	-14.99809	1298.85962	1009.75085	86.50266	141.36531	736.07208	-265.24637	-8.81661	-457.48303	106.45206	-5.91564	-154.67018	-153.76199	77.86372
296	2.458				390.64127	-79.58823	1310.61963	-393.72064	-14.26712	1300.18274	1037.46069	83.01823	136.32750	712.29797	-263.95532	-8.52399	-480.87689	108.33351	-5.64386	-122.27602	-153.78394	75.83349
297	2.467				390.76794	-79.30830	1314.11340	-394.29291	-13.45488	1302.25854	1064.49573	78.27214	129.87218	688.42133	-262.64725	-8.17908	-504.29697	110.39016	-5.28663	-89.91148	-153.98492	73.55835
298	2.475				391.12317	-79.13983	1317.75623	-394.56409	-12.63575	1304.95996	1091.24890	72.10089	121.29073	664.57330	-261.21768	-7.86082	-527.70313	112.53782	-4.93191	-58.08396	-154.30838	71.14703
299	2.483				391.70389	-79.05905	1321.46558	-394.52448	-11.86036	1308.14258	1118.31970	64.86256	110.82477	640.76453	-259.70407	-7.58954	-551.09924	114.67170	-4.62824	-27.57245	-154.83099	68.57061
300	2.492				392.50787	-79.06314	1325.15430	-394.20334	-11.12923	1311.66125	1146.00415	57.45164	100.02969	617.03491	-258.16544	-7.36099	-574.54669	116.73740	-4.38569	0.88524	-155.49780	65.67282
301	2.500				393.52295	-79.15454	1328.73096	-393.65845	-10.40195	1315.37085	1173.67041	50.83890	91.00887	593.56360	-256.63641	-7.10876	-598.04211	118.80234	-4.18303	26.56990	-156.09256	62.05994
302	2.508				394.72473	-79.33045	1332.10791	-392.97559	-9.62421	1319.11853	1199.60474	45.42012	84.75732	570.67358	-255.15071	-6.66985	-621.39764	121.00169	-3.93629	48.71330	-156.49916	57.26781
303	2.517				396.08508	-79.57926	1335.21033	-392.26074	-8.75455	1322.73706	1221.70093	40.72556	80.06180	548.79242	-253.73230	-5.85186	-644.25226	123.41190	-3.42008	66.62003	-156.87468	51.15036
304	2.525				397.57617	-79.88062	1337.97302	-391.61884	-7.78518	1326.05225	1238.47668	35.93268	74.48787	528.32562	-252.41391	-4.51203	-666.18634	125.98659	-2.26633	79.76105	-157.55379	43.99392
305	2.533				399.16568	-80.20047	1340.33093	-391.13379	-6.75124	1328.89478	1249.63757	30.63717	66.69379	509.46527	-251.39609	-2.48484	-686.87677	128.57364	-0.15719	87.67659	-158.89359	36.22958
306	2.542				400.81555	-80.49348	1342.21655	-390.85541	-5.72964	1331.10632	1255.90259	24.95486	57.43620	492.16806	-251.26341	0.74784	-706.20447	130.96997	2.94060	89.87216	-161.21524	28.15860
307	2.550				402.48694	-80.72031	1343.56250	-390.78622	-4.83685	1332.55176	1258.22998	19.15572	48.30403	476.64554	-252.95415	6.42145	-724.21375	133.00269	6.76565	85.93881	-164.60107	20.02081
308	2.558				404.14359	-80.85745	1344.30627	-390.86447	-4.22165	1333.13318	1257.03052	13.46773	40.00584	464.12091	-257.32111	16.11632	-740.86816	134.67484	11.01641	75.85997	-168.51624	12.30025
309	2.567				405.75195	-80.89400	1344.39368	-390.96539	-4.02998	1332.80713	1251.94885	8.18316	32.14381	456.68878	-264.50967	30.33908	-755.70435	136.32156	15.71469	60.25406	-171.76364	5.88101
310	2.575				407.27872	-80.82436	1343.78052	-390.95065	-4.33502	1331.63696	1242.28406	3.79267	24.21353	455.99014	-273.68796	47.41817	-767.68542	138.52452	21.44820	40.30153	-173.18358	1.69323
311	2.583				408.68860	-80.64375	1342.43787	-390.73529	-5.08409	1329.84790	1227.90381	0.69357	16.36852	462.16632	-283.51935	64.27103	-775.39819	141.68019	29.10596	17.44080	-172.61325	-0.08977
312	2.592				409.94470	-80.35095	1340.36108	-390.31067	-6.11842	1327.78174	1209.86340	-1.15507	9.40259	474.01642	-293.03406	78.40527	-777.48682	145.64578	38.95502	-6.78857	-170.90900	-0.40638
313	2.600				411.01523	-79.95466	1337.58484	-389.72198	-7.24010	1325.76147	1189.68237	-1.89764	4.23801	489.78510	-302.02866	89.13196	-773.19702	149.88748	49.86250	-30.95213	-168.98474	-0.50663
314	2.608				411.88046	-79.47691	1334.18848	-389.03766	-8.27214	1323.99719	1168.19922	-1.44398	1.27936	507.89050	-310.67087	97.17230	-762.66168	153.87900	59.77932	-54.30988	-167.19641	-0.95879
315	2.617				412.52643	-78.95097	1330.29358	-388.33762	-9.09539	1322.57117	1145.69788	0.11388	0.13385	527.30878	-318.95251	103.56786	-746.59045	157.33752	67.11806	-77.04222	-165.53316	-1.64748
316	2.625				412.92358	-78.41452	1326.05347	-387.72708	-9.66019	1321.43823	1122.58850	2.17826	-0.08157	547.53479	-326.62445	109.02151	-725.71161	160.20918	71.42052	-99.63633	-163.96786	-2.35216
317	2.633				413.00604	-77.89989	1321.63184	-387.35065	-9.96547	1320.43201	1099.32275	4.07621	-0.19379	568.30438	-333.45166	113.85387	-700.57245	162.41579	72.86954	-122.30176	-162.54286	-2.99672
318	2.642				412.66177	-77.42169	1317.17358	-387.36679	-10.00854	1319.32495	1076.12195	5.59039	-0.60030	589.41132	-339.37027	118.16585	-671.69714	163.61807	71.74296	-145.00423	-161.23816	-3.53577
319	2.650				411.74261	-76.96925	1312.78601	-387.88098	-9.75364	1317.92908	1053.09949	6.94805	-1.26718	610.71454	-344.46921	121.96517	-639.71954	163.34135	68.49651	-167.69386	-159.92453	-3.90023
320	2.658				410.09677	-76.51363	1308.53845	-388.88297	-9.16431	1316.16016	1030.32690	8.42081	-1.97302	632.17999	-348.89359	125.22219	-605.38513	161.31715	64.03709	-190.34846	-158.50394	-4.08612
321	2.667				407.61313	-76.02541	1304.47986	-390.23059	-8.25860	1314.04614	1007.75708	10.04375	-2.54848	653.87805	-352.73547	127.86864	-569.48291	157.61378	59.58945	-212.94400	-156.97073	-4.19358
322	2.675				404.27209	-75.50204	1300.66467	-391.69315	-7.13225	1311.70972	985.29553	11.69818	-3.01248	675.96198	-355.99042	129.81601	-532.66675	152.47583	56.17558	-235.47868	-155.33749	-4.33953
323	2.683				400.20090	-75.01280	1297.18408	-393.04263	-5.95716	1309.31677	962.89771	13.34758	-3.48384	698.63983	-358.59973	130.99765	-495.29614	146.15428	54.25138	-257.98608	-153.61877	-4.55652
324	2.692				395.69321	-74.72838	1294.17993	-394.14890	-4.95352	1306.99597	940.53729	15.06524	-3.96707	722.10077	-360.53076	131.39246	-457.56442	138.93134	53.87636	-280.50403	-151.84937	-4.79850
325	2.700				391.14169	-74.86840	1291.81897	-395.02359	-4.31906	1304.79199	918.18427	16.86718	-4.37135	746.39630	-361.85876	131.04979	-419.81332	131.26985	55.15784	-303.05637	-150.06375	-5.01217
326	2.708				386.90607	-75.57217	1290.23853	-395.79224	-4.14948	1302.68542	895.80957	18.66170	-4.68793	771.45074	-362.74484	130.05310	-382.65491	123.81998	58.36007	-325.66306	-148.28328	-5.16881
327	2.717				383.21204	-76.79478	1289.50854	-396.61859	-4.41038	1300.66443	873.33228	20.36982	-4.97229	797.21521	-363.33524	128.44424	-346.73090	117.08464	63.41312	-348.34686	-146.49809	-5.26556
328	2.725				380.14343	-78.31403	1289.63635	-397.62234	-4.96821	1298.79736	850.64240	22.01279	-5.21828	823.68195	-363.75943	126.26002	-312.27203	111.00922	69.47084	-371.11670	-144.66962	-5.32933
329	2.733				377.69110	-79.83360	1290.59082	-398.83234	-5.63781	1297.25342	827.73389	23.65785	-5.39388	850.78979	-364.13000	123.58491	-278.89966	105.05370	75.29404	-393.95862	-142.80095	-5.38557
330	2.742				375.78888	-81.10207	1292.31177	-400.18790	-6.22446	1296.26404	804.71289	25.34055	-5.52151	878.44855	-364.42877	120.50216	-246.01471	98.75993	79.99343	-416.87372	-140.97452	-5.40374
331	2.750				374.33652	-81.98426	1294.70996	-401.57047	-6.57189	1296.04810	781.68579	27.06901	-5.63609	906.57233	-364.47107	117.04848	-213.39117	92.17075	83.25424	-439.90839	-139.26305	-5.31471
332	2.758				373.24011	-82.47165	1297.67786	-402.84528	-6.60052	1296.74158	758.69208	28.84251	-5.73396	935.03577	-363.97412	113.15595	-181.19983	85.70145	85.13416	-463.11621	-137.63272	-5.09794
333	2.767				372.45105	-82.64433	1301.10498	-403.90045	-6.30904	1298.37427	735.67328	30.64065	-5.77667	963.73376	-362.54633	108.53207	-149.52319	79.74061	85.85295	-486.50018	-135.99983	-4.81314
334	2.775				371.96631	-82.60669	1304.88379	-404.67569	-5.75270	1300.88538	712.49927	32.43249	-5.71600	992.75403	-359.70407	102.69374	-118.20837	74.47517	85.65524	-510.00354	-134.34061	-4.54990
335	2.783				371.79517	-82.43002	1308.91443	-405.17343	-5.02439	1304.15930	689.06763	34.20538	-5.55208	1022.45929	-355.11206	95.31799	-87.30304	70.02887	84.71871	-533.56042	-132.68987	-4.36204
336	2.792				371.92834	-82.13567	1313.10815	-405.44495	-4.25044	1308.06360	665.38513	35.96252	-5.36003	1053.27734	-348.94458	86.74776	-57.39127	66.58235	83.03970	-557.15887	-131.07925	-4.22785
337	2.800				372.33295	-81.71902	1317.38220	-405.55481	-3.60174	1312.46082	641.56714	37.71449	-5.21455	1085.16785	-342.03119	78.25891	-29.36871	64.28380	80.34938	-580.84277	-129.50735	-4.07462
338	2.808				372.96927	-81.17449	1321.65076	-405.54755	-3.28676	1317.18420	617.78198	39.48858	-5.09673	1117.05103	-335.51212	71.56074	-4.00909	63.13680	76.22141	-604.62793	-127.96223	-3.85352
339	2.817				373.80783	-80.50222	1325.82263	-405.43796	-3.46163	1322.02197	594.24219	41.33222	-4.84753	1146.70825	-330.15121	67.48460	18.20557	63.07973	70.32799	-628.37756	-126.48537	-3.54759
340	2.825				374.82849	-79.71302	1329.80786	-405.22592	-4.10397	1326.73242	571.28772	43.30090	-4.16676	1171.58154	-325.81476	64.98617	36.98456	64.15541	62.65918	-651.72968	-125.18344	-3.05335
341	2.833				376.01147	-78.82936	1333.52576	-404.91757	-5.02624	1331.06714	549.44843	45.42062	-2.72379	1190.10071	-321.61472	61.86012	52.07538	66.55116	53.57328	-674.21021	-124.12734	-2.09474
342	2.842				377.33728	-77.87447	1336.90454	-404.53864	-6.02392	1334.79578	529.37988	47.68839	-0.33977	1202.37988	-316.69650	56.74446	63.14795	70.54462	43.66456	-695.50824	-123.26368	-0.35301
343	2.850				378.78647	-76.86734	1339.87537	-404.13559	-6.96793	1337.74548	511.68036	50.18272	2.99107	1209.75916	-310.83075	50.17638	69.72839	76.44038	33.56627	-715.62134	-122.42261	2.26328
344	2.858				380.33209	-75.83130	1342.37036	-403.76364	-7.79319	1339.84644	496.67236	53.23329	7.41441	1213.81665	-304.16974	43.57575	71.25531	84.34409	23.83862	-734.69141	-121.38950	5.50159
345	2.867				381.93872	-74.79727	1344.32483	-403.46744	-8.46390	1341.14270	484.43158	57.49174	13.74557	1215.50757	-296.78192	37.61944	67.29547	93.76765	15.03411	-752.78284	-120.05453	8.98270
346	2.875				383.57324	-73.79395	1345.67944	-403.26569	-8.95229	1341.73804	475.37067	63.65244	23.54828	1214.66968	-288.81992	31.84293	57.80402	103.41423	7.82028	-769.80603	-118.53460	12.53395
347	2.883				385.21341	-72.84789	1346.38037	-403.14325	-9.23318	1341.72900	470.76263	71.83215	37.95790	1210.18848	-280.97208	25.49459	43.20850	111.55336	2.80392	-785.40918	-117.03842	16.31514
348	2.892				386.84570	-72.00107	1346.37988	-403.04868	-9.29346	1341.19250	472.04608	81.20766	56.00052	1200.92163	-274.27118	18.40966	24.28418	117.03365	0.05954	-798.77551	-115.56248	20.80263
349	2.900				388.46094	-71.31593	1345.64209	-402.89929	-9.14748	1340.21558	479.47388	90.43415	74.53973	1186.75171	-269.28030	11.09555	2.16254	120.04320	-1.02931	-808.61212	-113.91776	26.72421
350	2.908				390.04892	-70.85524	1344.15918	-402.60223	-8.84167	1338.91589	491.88629	98.48692	90.29435	1168.79810	-265.68423	4.38478	-21.64117	121.68222	-1.33632	-813.52612	-112.19820	34.65758
351	2.917				391.59421	-70.65571	1341.96594	-402.09119	-8.43450	1337.43921	507.64410	105.14329	101.89868	1148.51270	-262.85034	-0.80927	-45.73120	122.94682	-1.48272	-812.57526	-110.99007	44.40453
352	2.925				393.07867	-70.71127	1339.14355	-401.35995	-7.96497	1335.93616	525.42468	110.82208	110.17532	1126.68347	-260.55783	-3.87060	-69.41794	124.29414	-1.72186	-805.51489	-111.02636	54.87971
353	2.933				394.48093	-70.96759	1335.81311	-400.47122	-7.44784	1334.51758	544.41437	116.06796	116.82038	1103.49243	-258.98013	-4.92502	-92.66379	125.83612	-2.09888	-792.54700	-112.80037	64.59130
354	2.942				395.76181	-71.32483	1332.12402	-399.54568	-6.91070	1333.20056	564.18890	121.12852	123.04054	1079.26392	-258.11667	-4.75296	-115.67584	127.55847	-2.57875	-773.97870	-116.27407	72.03204
355	2.950				396.84637	-71.65547	1328.23950	-398.74182	-6.43626	1331.88928	584.54724	125.91170	129.17644	1054.75391	-257.46924	-4.30203	-138.62723	129.37701	-3.07984	-750.14130	-120.66855	75.92384
356	2.958				397.61841	-71.83596	1324.31384	-398.22119	-6.15391	1330.43237	605.40759	130.19446	135.03647	1030.69373	-256.41864	-4.22794	-161.57956	131.19998	-3.50860	-721.46472	-124.79334	75.74940
357	2.967				397.93628	-71.77375	1320.47156	-398.10031	-6.18172	1328.71948	626.76648	133.76826	140.27336	1007.29932	-254.78081	-4.64200	-184.52774	133.00238	-3.81482	-688.54022	-127.83946	72.28879
358	2.975				397.66452	-71.42534	1316.79431	-398.41318	-6.57164	1326.73047	648.66614	136.50984	144.61403	984.37128	-252.79449	-5.26983	-207.45157	134.79469	-4.02562	-652.10840	-129.78679	67.42981
359	2.983				396.70230	-70.81255	1313.32593	-399.10330	-7.28559	1324.51868	671.14392	138.43825	147.97476	961.66174	-250.75531	-5.85069	-230.32584	136.54610	-4.22596	-612.99908	-131.04497	63.21618
360	2.992				395.00595	-70.02138	1310.09961	-400.04971	-8.20825	1322.16333	694.18542	139.67850	150.43939	939.02972	-248.82527	-6.33566	-253.13821	138.19806	-4.48052	-572.09808	-131.83734	60.87881
361	3.000				392.63214	-69.15261	1307.17456	-401.11014	-9.18551	1319.72559	717.69128	140.41931	152.19852	916.41016	-247.05930	-6.78253	-275.91666	139.73203	-4.78189	-530.29480	-131.98309	60.52755
362	3.008				389.79688	-68.23885	1304.65662	-402.15878	-10.06010	1317.23279	741.52991	140.85506	153.48126	893.74597	-245.47772	-7.19457	-298.70630	141.18819	-5.08456	-488.38672	-131.19341	61.54774
363	3.017				386.86343	-67.21021	1302.67993	-403.11197	-10.70332	1314.69165	765.70496	141.03323	154.42096	870.97418	-244.06288	-7.53100	-321.52216	142.64691	-5.34152	-447.07037	-129.49500	63.30540
364	3.025				384.20352	-65.96296	1301.35913	-403.94119	-11.04803	1312.11182	790.43542	140.85452	154.99570	848.09381	-242.71478	-7.80085	-344.34467	144.19269	-5.50544	-407.02460	-127.38792	65.69492
365	3.033				382.03210	-64.47406	1300.74878	-404.66568	-11.09729	1309.53076	815.98938	140.24020	155.09361	825.20404	-241.27042	-8.05834	-367.15997	145.88168	-5.53931	-368.84766	-125.57781	69.06458
366	3.042				380.36584	-62.85186	1300.84448	-405.32776	-10.89303	1307.04529	842.45367	139.16599	154.57646	802.40320	-239.60193	-8.34265	-389.99991	147.74399	-5.44092	-332.74756	-124.43889	73.48698
367	3.050				379.11453	-61.28339	1301.60986	-405.97018	-10.47760	1304.82153	869.71228	137.60889	153.35236	779.65826	-237.70844	-8.65218	-412.94830	149.66733	-5.29173	-298.30475	-123.70954	78.21162
368	3.058				378.18768	-59.94331	1302.99487	-406.62625	-9.88213	1303.06274	897.57043	135.58351	151.45419	756.79553	-235.72299	-8.92639	-436.10858	151.29556	-5.25490	-264.70557	-122.77932	82.02283
369	3.067				377.53555	-58.93479	1304.94092	-407.31735	-9.12593	1301.95313	925.80927	133.12328	148.99017	733.62256	-233.84875	-9.05401	-459.50516	152.42358	-5.39367	-231.33423	-121.26588	84.04774
370	3.075				377.14200	-58.27216	1307.38306	-408.03812	-8.21435	1301.61121	954.17737	130.15862	146.00923	710.11011	-232.22641	-8.96677	-483.03406	153.38274	-5.54681	-198.10071	-119.28246	84.15900
371	3.083				377.01089	-57.89913	1310.25183	-408.73013	-7.15625	1302.07068	982.36096	126.54041	142.44807	686.43036	-230.80547	-8.72752	-506.58817	154.64458	-5.52357	-165.17473	-117.21035	82.80678
372	3.092				377.15845	-57.73006	1313.47168	-409.28302	-5.98655	1303.28796	1010.01611	122.13681	138.07953	662.76257	-229.39922	-8.46573	-530.14459	156.30157	-5.32140	-132.62619	-115.32466	80.62920
373	3.100				377.59937	-57.68569	1316.95740	-409.57935	-4.75414	1305.16541	1036.98999	116.74252	132.41391	639.13391	-227.88181	-8.24161	-553.70526	158.14026	-5.07472	-100.52254	-113.70840	78.12353
374	3.108				378.33017	-57.71238	1320.61377	-409.54178	-3.49534	1307.57788	1063.55591	110.03270	124.86459	615.46619	-226.29228	-8.03287	-577.27075	159.97627	-4.88213	-69.24623	-112.43310	75.47394
375	3.117				379.32672	-57.79018	1324.33716	-409.14853	-2.23001	1310.39502	1090.31531	101.87478	115.31361	591.71527	-224.75075	-7.81728	-600.85480	161.79602	-4.73581	-39.51065	-111.59167	72.53188
376	3.125				380.55591	-57.92732	1328.02258	-408.43124	-0.96427	1313.49182	1117.70264	92.69812	104.65138	567.98816	-223.30197	-7.59257	-624.42798	163.67336	-4.57614	-12.11740	-111.12772	68.90886
377	3.133				381.98618	-58.14220	1331.56946	-407.46765	0.31614	1316.73865	1145.37122	83.42188	94.62645	544.55353	-221.89011	-7.29266	-647.81433	165.70581	-4.31234	12.17769	-110.87254	64.16146
378	3.142				383.58752	-58.45608	1334.88599	-406.36194	1.64209	1319.98413	1171.89917	74.92786	86.69234	521.76447	-220.48929	-6.74006	-670.64038	168.00702	-3.72827	32.71054	-110.83064	58.00836
379	3.150				385.32803	-58.89789	1337.89124	-405.21777	3.03354	1323.04858	1195.20081	67.49747	80.65551	500.00943	-219.17940	-5.77451	-692.44513	170.61707	-2.45233	49.00122	-111.31445	50.47775
380	3.158				387.17596	-59.49165	1340.51404	-404.11972	4.46470	1325.73682	1213.56848	60.65636	74.67265	479.66913	-218.09074	-4.40049	-712.90942	173.40872	-0.17080	60.70712	-112.81747	41.90253
381	3.167				389.10071	-60.22991	1342.68958	-403.12656	5.85189	1327.86169	1226.58679	53.50795	66.87881	460.99323	-217.40364	-2.66982	-731.96741	176.13728	3.10853	67.40897	-115.79035	32.74548
382	3.175				391.06921	-61.06601	1344.35583	-402.27118	7.07090	1329.26868	1234.92871	45.45324	57.05386	443.98590	-217.52185	-0.27211	-749.70209	178.58424	7.06716	68.56564	-120.34818	23.45248
383	3.183				393.04810	-61.93229	1345.45105	-401.56131	7.98844	1329.86035	1239.07825	36.95483	46.68048	428.68530	-219.24200	3.88208	-766.15253	180.65950	11.34751	63.82343	-125.94744	14.62132
384	3.192				395.00888	-62.76544	1345.91443	-400.96552	8.50852	1329.62695	1238.71973	29.22975	37.32654	415.93243	-223.56358	11.47260	-781.14496	182.47025	15.86528	53.39117	-131.29366	7.25478
385	3.200				396.93033	-63.52000	1345.69092	-400.38458	8.63714	1328.67493	1233.59778	22.89790	29.11293	407.63641	-231.02484	23.53876	-794.15918	184.32451	21.01268	37.95216	-134.83850	2.38889
386	3.208				398.79648	-64.17083	1344.73657	-399.66183	8.50402	1327.22998	1224.10291	17.66570	21.13901	405.72729	-241.07138	39.09068	-804.18921	186.50145	27.56449	18.29735	-135.80078	0.19218
387	3.217				400.58899	-64.71622	1343.03064	-398.67612	8.26974	1325.58899	1210.75879	13.41739	13.25732	410.85159	-252.22720	55.25424	-809.75323	188.96367	36.01814	-4.43304	-134.70891	-0.30854
388	3.225				402.27979	-65.17712	1340.58960	-397.42264	8.01965	1324.02478	1193.85620	10.68784	6.67477	422.17316	-263.08096	69.10268	-809.39734	191.43347	45.72511	-28.43739	-132.72583	-0.42101
389	3.233				403.83145	-65.58325	1337.47803	-395.98178	7.77457	1322.67712	1173.79932	9.92668	2.56223	438.07800	-273.10287	79.36636	-802.47363	193.71130	54.95081	-52.13176	-130.68710	-0.84670
390	3.242				405.20123	-65.96129	1333.81763	-394.45535	7.53561	1321.51465	1151.50256	10.88660	0.78654	456.94147	-282.53647	86.56847	-789.35022	195.77643	62.05920	-75.13345	-128.90472	-1.53695
391	3.250				406.34283	-66.33469	1329.77942	-392.95578	7.29679	1320.40930	1128.15906	12.84204	0.32118	477.57181	-291.74088	91.97151	-770.87415	197.65594	66.46401	-97.85780	-127.39581	-2.21249
392	3.258				407.19852	-66.71465	1325.54761	-391.61475	7.08776	1319.24414	1104.63208	15.10593	0.19920	499.27481	-300.77390	96.58278	-747.84351	199.28052	68.43595	-120.62563	-126.01391	-2.77834
393	3.267				407.68314	-67.08290	1321.27966	-390.57352	7.02054	1317.93774	1081.27478	17.26642	-0.12831	521.67303	-309.46442	100.86158	-720.89984	200.39247	68.37760	-143.44705	-124.56559	-3.26480
394	3.275				407.67722	-67.39496	1317.08545	-389.95325	7.25925	1316.42383	1058.17346	19.12065	-0.77902	544.52051	-317.65085	104.88508	-690.60571	200.57948	66.54067	-166.25114	-122.97565	-3.65314
395	3.283				407.04355	-67.60192	1313.02759	-389.81424	7.92931	1314.66040	1035.29614	20.61184	-1.54620	567.66486	-325.25916	108.53719	-657.51746	199.45821	63.31874	-189.03191	-121.32963	-3.91737
396	3.292				405.66635	-67.67247	1309.14001	-390.12692	9.04356	1312.65112	1012.53741	21.89991	-2.16385	591.09918	-332.23691	111.62469	-622.25745	196.82224	59.50006	-211.80759	-119.73343	-4.11131
397	3.300				403.50894	-67.62442	1305.47180	-390.77661	10.48462	1310.44885	989.82312	23.27531	-2.56456	614.96686	-338.49429	113.95765	-585.52606	192.62732	56.04301	-234.56474	-118.19492	-4.30791
398	3.308				400.66568	-67.56425	1302.12781	-391.60358	12.03273	1308.13818	967.14569	24.86498	-2.90355	639.49561	-343.93176	115.40116	-547.93091	186.95023	53.62566	-257.29367	-116.66392	-4.51051
399	3.317				397.35886	-67.68699	1299.26831	-392.46069	13.42363	1305.81018	944.50940	26.55496	-3.35658	664.86615	-348.56778	115.96901	-509.78125	180.00937	52.48594	-280.01611	-115.09697	-4.68072
400	3.325				393.86966	-68.20620	1297.05652	-393.26505	14.42903	1303.53772	921.94208	28.20957	-3.94495	691.09546	-352.62189	115.87131	-471.18823	172.16971	52.66970	-302.76398	-113.45450	-4.81808
401	3.333				390.45978	-69.25285	1295.59424	-394.02094	14.93370	1301.36890	899.47705	29.84808	-4.54535	718.13562	-356.36887	115.32375	-432.40369	163.92828	54.35965	-325.56073	-111.72273	-4.94772
402	3.342				387.33420	-70.80687	1294.90344	-394.79916	14.96070	1299.34509	877.01758	31.58472	-5.02451	746.03015	-359.94479	114.35168	-393.95547	155.83636	57.84006	-348.40350	-109.94207	-5.05063
403	3.350				384.63657	-72.68726	1294.96021	-395.68274	14.62683	1297.53796	854.32904	33.46916	-5.33905	774.82935	-363.39203	112.91483	-356.41748	148.24124	62.98624	-371.27277	-108.14734	-5.09063
404	3.358				382.44254	-74.59543	1295.72974	-396.71243	14.07644	1296.07043	831.24878	35.45288	-5.49400	804.49457	-366.74780	111.09132	-320.03116	141.05067	68.93298	-394.18341	-106.31459	-5.09391
405	3.367				380.74902	-76.21796	1297.16882	-397.86447	13.43819	1295.10010	807.84204	37.45189	-5.48308	834.96936	-369.95184	109.04232	-284.53528	133.85895	74.50844	-417.19446	-104.40652	-5.12518
406	3.375				379.48611	-77.35870	1299.21533	-399.05804	12.80469	1294.78528	784.34521	39.39349	-5.32700	866.14441	-372.76212	106.91469	-249.48767	126.35701	78.89625	-440.35040	-102.44127	-5.18845
407	3.383				378.56000	-78.00284	1301.79248	-400.17075	12.23562	1295.25330	760.99756	41.22350	-5.11504	897.73206	-374.76764	104.71600	-214.78976	118.62015	81.80775	-463.64783	-100.50992	-5.19836
408	3.392				377.90375	-78.26657	1304.82214	-401.06418	11.77308	1296.57288	737.89368	42.90340	-4.96506	929.34570	-375.41132	102.12244	-180.71753	111.00610	83.30338	-487.06567	-98.73608	-5.06380
409	3.400				377.49744	-78.29794	1308.22925	-401.62878	11.43666	1298.73914	714.92230	44.44855	-4.93976	960.74133	-374.13318	98.48026	-147.46307	103.83904	83.61370	-510.57318	-97.16254	-4.78964
410	3.408				377.34946	-78.20773	1311.93872	-401.82278	11.20477	1301.67896	691.84662	45.95951	-4.99858	992.03003	-370.68109	93.17208	-114.95316	97.29573	83.00038	-534.12042	-95.67986	-4.47839
411	3.417				377.46783	-78.05038	1315.87000	-401.68082	11.01337	1305.27234	668.49280	47.56834	-5.04161	1023.77344	-365.31171	86.16110	-83.21109	91.53101	81.62939	-557.68677	-94.15073	-4.23222
412	3.425				377.84631	-77.83836	1319.93262	-401.29285	10.78027	1309.37231	644.87048	49.31911	-5.00824	1056.64136	-358.75848	78.39860	-52.67334	86.73126	79.47279	-581.30292	-92.56625	-4.07453
413	3.433				378.46619	-77.56746	1324.02722	-400.76495	10.44179	1313.81262	621.16486	51.12115	-4.88922	1090.44861	-352.11813	71.66227	-24.05188	83.04668	76.31035	-604.97522	-91.04520	-3.95057
414	3.442				379.30704	-77.23102	1328.04932	-400.18411	9.97116	1318.40967	597.71240	52.85188	-4.59065	1123.38074	-346.50006	67.42328	1.96521	80.56924	71.86588	-628.58990	-89.74741	-3.74461
415	3.450				380.35385	-76.82101	1331.89624	-399.60696	9.36753	1322.96997	574.99194	54.47920	-3.79396	1152.53687	-342.30136	65.38815	24.82458	79.37680	65.95167	-651.86969	-88.77246	-3.26924
416	3.458				381.59183	-76.33125	1335.47461	-399.06519	8.64433	1327.30371	553.58063	56.10737	-2.02904	1175.58057	-338.81107	63.47866	44.04700	79.58592	58.54623	-674.42719	-88.05009	-2.28716
417	3.467				382.99689	-75.76492	1338.70447	-398.57526	7.83329	1331.23145	534.07892	58.00735	1.10054	1191.94727	-334.87506	59.73565	59.16418	81.37293	49.86014	-695.90704	-87.33788	-0.60390
418	3.475				384.53448	-75.13698	1341.51624	-398.14893	6.98677	1334.58984	517.02130	60.64159	5.92316	1202.65308	-329.92212	54.05200	69.71008	84.93069	40.33883	-716.11371	-86.42331	1.83582
419	3.483				386.16699	-74.47161	1343.85010	-397.79828	6.16776	1337.24390	502.90338	64.48138	13.02283	1209.26343	-324.06180	47.75068	75.22504	90.37742	30.53320	-735.04645	-85.28641	4.90533
420	3.492				387.86298	-73.79660	1345.65308	-397.52884	5.44004	1339.09973	492.60480	69.49846	23.37349	1212.94470	-317.46503	41.84023	75.29700	97.59122	20.99646	-752.81866	-84.01961	8.33273
421	3.500				389.60059	-73.13763	1346.87354	-397.32437	4.87017	1340.11230	487.70026	75.00623	37.73504	1213.98853	-310.21411	36.13192	69.68292	105.91313	12.36896	-769.47339	-82.71922	11.88622
422	3.508				391.36316	-72.52132	1347.45923	-397.13821	4.52471	1340.29016	489.58893	80.38216	55.54483	1211.89026	-302.66968	29.83897	58.49976	113.98372	5.46463	-784.71814	-81.46019	15.70224
423	3.517				393.13513	-71.97871	1347.36438	-396.90253	4.44601	1339.70105	498.19885	85.54928	74.49644	1205.87244	-295.50647	22.57843	42.35736	120.27782	0.97600	-797.63824	-80.31509	20.52445
424	3.525				394.90027	-71.54210	1346.55664	-396.54642	4.63101	1338.47839	512.05115	90.52835	91.67497	1195.48218	-289.35141	14.77509	22.28741	124.16458	-1.11774	-806.69293	-79.44572	27.40191
425	3.533				396.63919	-71.24718	1345.02319	-396.01337	5.03852	1336.82202	529.35010	95.15515	105.33849	1180.93726	-284.50882	7.38560	-0.36633	126.24870	-1.64647	-810.27594	-79.09465	36.73219
426	3.542				398.32980	-71.13681	1342.78308	-395.27768	5.60670	1334.96143	548.70215	99.31882	115.54437	1163.01917	-280.89682	1.38298	-24.14423	127.56868	-1.59676	-807.43500	-79.48077	47.60598
427	3.550				399.95081	-71.24749	1339.89819	-394.35443	6.25926	1333.08972	569.22888	103.01419	123.29545	1142.53442	-278.23923	-2.62247	-47.97525	128.80562	-1.57165	-798.04974	-80.88170	58.31063
428	3.558				401.47937	-71.58052	1336.47644	-393.29843	6.91056	1331.32129	590.45056	106.17205	129.52182	1120.04602	-276.34763	-4.58509	-71.46783	130.20493	-1.79997	-782.46216	-83.69724	67.22130
429	3.567				402.87854	-72.07973	1332.66309	-392.19894	7.48171	1329.68701	612.14038	108.67517	134.78369	1096.17371	-275.09573	-5.02935	-94.63394	131.78207	-2.29666	-761.09222	-88.08116	73.11238
430	3.575				404.07883	-72.63342	1328.62427	-391.17999	7.90491	1328.13489	634.20410	110.49863	139.38216	1071.74536	-274.22327	-4.76241	-117.57132	133.47839	-2.94211	-734.33093	-93.46229	75.20564
431	3.583				404.96674	-73.09848	1324.52441	-390.40094	8.09919	1326.54761	656.60962	111.66558	143.44061	1047.54761	-273.31815	-4.49697	-140.38522	135.25706	-3.54374	-702.64880	-98.71185	73.48041
432	3.592				405.39679	-73.33415	1320.50232	-390.02960	7.96267	1324.80640	679.35828	112.17935	146.96132	1024.00098	-272.02640	-4.61077	-163.15756	137.10399	-3.94048	-666.71417	-102.91065	68.98018
433	3.600				405.22217	-73.23474	1316.65198	-390.17889	7.41318	1322.85815	702.43402	112.16400	149.93111	1001.01978	-270.31076	-5.08130	-185.90924	138.98283	-4.11398	-627.38318	-105.84516	63.57261
434	3.608				404.32019	-72.75471	1313.02002	-390.84500	6.44515	1320.71643	725.77600	111.88068	152.38934	978.27942	-268.42224	-5.65952	-208.62552	140.83557	-4.20003	-585.62537	-107.82503	59.14887
435	3.617				402.61371	-71.92273	1309.63611	-391.89667	5.16175	1318.42554	749.32867	111.50567	154.40753	955.59839	-266.61636	-6.14978	-231.30502	142.60828	-4.36812	-542.43427	-109.16612	56.78930
436	3.625				400.11874	-70.82539	1306.56006	-393.12320	3.75050	1316.03235	773.11768	111.06059	156.04561	932.98169	-264.96689	-6.53466	-253.96878	144.27063	-4.67145	-498.70599	-109.88599	56.49426
437	3.633				397.02213	-69.55541	1303.90967	-394.30673	2.41478	1313.57410	797.31158	110.49640	157.29243	910.44092	-263.40311	-6.89525	-276.63129	145.83047	-5.02029	-455.23645	-109.87986	57.65371
438	3.642				393.70749	-68.16592	1301.83923	-395.28696	1.31382	1311.08337	822.15930	109.73528	158.03813	887.91516	-261.84958	-7.26196	-299.28937	147.31885	-5.29791	-412.88733	-109.27432	59.79350
439	3.650				390.63312	-66.66922	1300.48486	-396.00085	0.53729	1308.60376	847.82513	108.72868	158.14812	865.33606	-260.28625	-7.58126	-321.96014	148.75055	-5.46109	-372.56818	-108.54223	62.92581
440	3.658				388.11697	-65.08039	1299.91956	-396.48105	0.10759	1306.20984	874.35962	107.47353	157.51352	842.70062	-258.69513	-7.82908	-344.70050	150.11850	-5.53083	-334.82889	-108.18590	67.14740
441	3.667				386.22076	-63.46780	1300.14551	-396.81104	0.00053	1304.02441	901.75555	105.94330	156.01747	820.05981	-257.02380	-8.07589	-367.56061	151.42999	-5.55147	-299.45129	-108.24924	71.95834
442	3.675				384.82333	-61.95508	1301.11511	-397.06635	0.17911	1302.22424	929.94580	104.08298	153.57495	797.40216	-255.27046	-8.37173	-390.53961	152.72246	-5.57237	-265.58246	-108.29853	76.25653
443	3.683				383.77722	-60.67356	1302.75244	-397.28268	0.61653	1301.01685	958.80011	101.86821	150.26828	774.56677	-253.57498	-8.61620	-413.60928	154.03267	-5.61734	-232.37741	-107.85822	79.02219
444	3.692				383.01010	-59.71129	1304.96472	-397.46359	1.28640	1300.58118	988.10052	99.31081	146.38208	751.39215	-252.07738	-8.65476	-436.76462	155.38940	-5.65280	-199.47058	-106.78867	79.87292
445	3.700				382.53284	-59.09018	1307.65308	-397.59543	2.14448	1301.00720	1017.50647	96.42398	142.20992	727.93030	-250.70860	-8.48741	-460.02692	156.85294	-5.59858	-166.83408	-105.33629	79.09398
446	3.708				382.39297	-58.77641	1310.72278	-397.64285	3.12754	1302.27563	1046.61401	93.13806	137.73816	704.37390	-249.29274	-8.25731	-483.40131	158.47800	-5.39366	-134.43184	-103.79848	77.29558
447	3.717				382.62741	-58.70927	1314.08752	-397.54568	4.16362	1304.28101	1075.16907	89.16799	132.46841	680.81866	-247.78120	-8.06153	-506.86804	160.21762	-5.08041	-102.23994	-102.22886	75.02013
448	3.725				383.24042	-58.82878	1317.66638	-397.24091	5.19865	1306.87354	1103.32629	84.07500	125.62969	657.21002	-246.24953	-7.88423	-530.41992	161.97226	-4.78656	-70.52940	-100.59515	72.55232
449	3.733				384.20349	-59.09642	1321.37439	-396.68872	6.22467	1309.89941	1131.62219	77.58476	116.84879	633.47900	-244.76244	-7.67676	-554.06573	163.71344	-4.59386	-39.92543	-99.03662	69.96133
450	3.742				385.46817	-59.50542	1325.11609	-395.88177	7.26189	1313.21948	1160.48267	69.87801	106.89731	609.67279	-243.32098	-7.43013	-577.78467	165.47551	-4.47303	-11.18787	-97.78345	67.19272
451	3.750				386.98569	-60.07145	1328.78894	-394.84933	8.31558	1316.70508	1189.48010	61.67300	97.64709	585.98077	-241.88435	-7.15381	-601.48730	167.31027	-4.32852	14.90822	-96.90836	63.99107
452	3.758				388.71967	-60.80904	1332.29468	-393.65939	9.37239	1320.22705	1216.91260	53.97668	90.71970	562.69122	-240.41315	-6.76043	-624.96875	169.30664	-4.02608	37.53401	-96.33342	59.82738
453	3.767				390.64288	-61.71672	1335.54614	-392.40500	10.42438	1323.64868	1240.38147	47.40542	85.82253	540.15198	-238.91438	-6.02398	-647.86481	171.56509	-3.35724	55.90587	-96.10555	54.20612
454	3.775				392.72574	-62.77641	1338.47046	-391.17731	11.47033	1326.82141	1258.21777	41.56910	80.75943	518.71619	-237.47179	-4.75486	-669.74622	174.09502	-2.02158	69.47638	-96.54606	47.10042
455	3.783				394.93100	-63.95388	1341.00635	-390.04428	12.49637	1329.58508	1270.22583	35.54985	73.58100	498.63309	-236.25688	-2.94182	-690.32568	176.76538	0.25433	77.89850	-98.12447	38.94518
456	3.792				397.21655	-65.20306	1343.09851	-389.04202	13.46572	1331.78052	1276.92090	29.18720	64.54849	479.94763	-235.57919	-0.52400	-709.52777	179.38715	3.51829	80.80739	-101.23856	30.26700
457	3.800				399.53967	-66.47305	1344.69043	-388.17065	14.32264	1333.27295	1278.77393	23.07602	55.44347	462.64429	-235.98912	3.08019	-727.34692	181.81021	7.54948	77.81110	-105.89613	21.47744
458	3.808				401.86032	-67.70945	1345.72253	-387.39154	15.00182	1333.98059	1276.41064	17.21943	47.24082	447.24231	-238.24231	9.15174	-743.69434	183.91856	12.04108	68.81752	-111.33871	13.10030
459	3.817				404.14209	-68.86076	1346.13586	-386.62961	15.44057	1333.90063	1270.39172	11.07582	39.35822	435.29483	-242.96405	19.02196	-758.30371	185.68246	16.89610	54.35989	-116.07796	6.10092
460	3.825				406.35138	-69.88615	1345.87915	-385.78677	15.59919	1333.12207	1260.46338	5.00089	30.99272	428.83682	-250.18457	32.78685	-770.55975	187.31656	22.49833	35.52170	-118.66666	1.54849
461	3.833				408.45795	-70.75644	1344.91687	-384.77014	15.48906	1331.81848	1246.04053	0.26706	22.22991	429.11765	-259.17578	48.67675	-779.33972	189.16675	29.62380	13.58369	-118.71823	-0.35679
462	3.842				410.43723	-71.46143	1343.23914	-383.52905	15.17609	1330.20569	1227.59265	-2.32891	13.94942	435.95697	-268.86078	64.01697	-783.20850	191.34688	38.70161	-10.05591	-117.08330	-0.62980
463	3.850				412.27631	-72.01763	1340.87097	-382.07666	14.73860	1328.46826	1206.74902	-3.04711	7.28822	448.10132	-278.46198	76.86119	-781.01807	193.69124	48.99827	-33.95530	-114.92599	-0.62045
464	3.858				413.97598	-72.46016	1337.88000	-380.48553	14.22170	1326.71826	1184.91077	-2.55914	2.98773	463.95801	-287.74152	86.73537	-772.46680	195.99603	58.80283	-57.25967	-112.89343	-0.98976
465	3.867				415.53580	-72.83106	1334.38049	-378.87195	13.63605	1325.02234	1162.48096	-1.30376	0.89313	482.17398	-296.73212	94.21199	-758.07642	198.13622	66.55631	-80.05554	-111.13904	-1.62917
466	3.875				416.92661	-73.17538	1330.52661	-377.37390	13.00046	1323.41577	1139.49927	0.45953	0.17871	501.85574	-305.42551	100.12554	-738.62732	200.04922	71.63683	-102.78747	-109.63797	-2.25915
467	3.883				418.07294	-73.53525	1326.48999	-376.12457	12.39706	1321.87622	1116.20422	2.42252	-0.02443	522.50085	-313.69870	105.09598	-714.72485	201.61252	74.12514	-125.63606	-108.28277	-2.82289
468	3.892				418.85602	-73.93990	1322.42700	-375.23438	11.98551	1320.32800	1092.89880	4.30779	-0.28467	543.84631	-321.40329	109.44389	-686.83997	202.47066	74.23775	-148.52490	-106.90700	-3.37323
469	3.900				419.13330	-74.39952	1318.45288	-374.77686	11.94365	1318.68738	1069.75024	5.99923	-0.79758	565.74481	-328.46878	113.27861	-655.50275	202.08395	72.23471	-171.36916	-105.39178	-3.87473
470	3.908				418.77090	-74.90181	1314.63452	-374.76782	12.37778	1316.90051	1046.77368	7.53921	-1.46140	588.10388	-334.91663	116.58946	-621.35455	200.02110	68.71057	-194.15865	-103.73277	-4.24908
471	3.917				417.67267	-75.41817	1311.00671	-375.15067	13.26228	1314.95239	1023.93591	9.07095	-2.09203	610.90399	-340.80408	119.31392	-585.11609	196.18156	64.67146	-216.91306	-101.99467	-4.48943
472	3.925				415.80347	-75.94102	1307.60779	-375.80753	14.42698	1312.85205	1001.23694	10.75340	-2.60307	634.24670	-346.15555	121.36697	-547.52179	190.73094	61.15374	-239.64336	-100.23102	-4.65864
473	3.933				413.22461	-76.53887	1304.51868	-376.59918	15.60146	1310.62500	978.65759	12.64712	-3.04271	658.36090	-350.91611	122.63551	-509.14279	183.90305	58.75608	-262.34247	-98.46411	-4.81247
474	3.942				410.11920	-77.37042	1301.87463	-377.41360	16.50921	1308.31299	956.14026	14.63562	-3.51509	683.46790	-355.02689	123.03323	-470.23346	175.93111	57.58023	-285.00482	-96.68772	-4.96432
475	3.950				406.76263	-78.61946	1299.83008	-378.19742	16.96174	1305.96948	933.66364	16.51854	-4.05821	709.56506	-358.60828	122.61733	-430.88641	167.12193	57.59644	-307.65216	-94.84338	-5.12794
476	3.958				403.45203	-80.38354	1298.50085	-378.95703	16.90478	1303.65332	911.23376	18.21835	-4.60599	736.45813	-361.96533	121.57526	-391.38776	157.96443	59.00501	-330.32056	-92.90013	-5.30918
477	3.967				400.44440	-82.59575	1297.93726	-379.73181	16.40770	1301.44263	888.79089	19.83597	-5.06450	764.03046	-365.35034	120.05642	-352.34195	149.10115	62.13932	-353.02655	-90.95954	-5.45576
478	3.975				397.91949	-85.02359	1298.14063	-380.55890	15.60879	1299.45776	866.17676	21.49663	-5.37053	792.34326	-368.81128	118.09470	-314.39734	140.97787	66.88411	-375.77655	-89.15174	-5.51171
479	3.983				395.95795	-87.33339	1299.08875	-381.45157	14.65500	1297.86829	843.25098	23.23059	-5.48633	821.53491	-372.24222	115.68990	-277.80688	133.46242	72.32437	-398.62146	-87.46289	-5.49557
480	3.992				394.53815	-89.20987	1300.74182	-382.39517	13.67698	1296.86011	820.06494	25.03503	-5.41541	851.68799	-375.48093	112.90487	-242.24680	125.99743	77.23279	-421.64429	-85.75687	-5.45621
481	4.000				393.57126	-90.48332	1303.03979	-383.34769	12.78312	1296.57898	796.81543	26.92523	-5.22452	882.68176	-378.36758	109.88651	-207.18961	118.18033	80.81561	-444.86462	-83.94700	-5.38117
482	4.008				392.96622	-91.16732	1305.90283	-384.23792	12.03992	1297.10229	773.62396	28.86195	-5.02515	914.15808	-380.70490	106.75105	-172.49420	110.10014	82.87895	-468.22626	-82.09114	-5.21251
483	4.017				392.67770	-91.39523	1309.23645	-384.97925	11.45291	1298.44849	750.47021	30.73685	-4.92078	945.69128	-382.14542	103.35396	-138.44336	102.15462	83.55285	-491.67218	-80.31119	-4.94611
484	4.025				392.70206	-91.33128	1312.93774	-385.50174	10.98062	1300.58862	727.27509	32.46722	-4.92628	977.06104	-382.18372	99.15340	-105.25183	94.68085	83.06035	-515.17310	-78.65108	-4.66574
485	4.033				393.04047	-91.10559	1316.90356	-385.77530	10.56755	1303.44482	703.94769	34.06839	-4.95969	1008.46582	-380.37646	93.44699	-72.91568	87.82713	81.60529	-538.72217	-77.04845	-4.46729
486	4.042				393.67191	-90.78938	1321.03430	-385.81268	10.15754	1306.89966	680.42950	35.65521	-4.95123	1040.46960	-376.71188	86.04804	-41.62897	81.71779	79.26111	-562.33887	-75.44554	-4.36404
487	4.050				394.55167	-90.41261	1325.23389	-385.65771	9.68586	1310.81445	656.78430	37.35588	-4.89267	1073.48132	-371.87878	77.96014	-12.05426	76.58649	75.87419	-586.04041	-73.87770	-4.28185
488	4.058				395.62668	-89.99390	1329.40833	-385.36337	9.06509	1315.02612	633.25946	39.18430	-4.71899	1106.91797	-367.10507	71.14648	14.93500	72.68083	71.13106	-609.77704	-72.45673	-4.12038
489	4.067				396.84998	-89.55190	1333.46484	-384.98175	8.21167	1319.34692	610.28088	41.02581	-4.17410	1138.79199	-363.41861	66.97955	38.62714	70.13892	64.79180	-633.34753	-71.33008	-3.75525
490	4.075				398.18414	-89.10377	1337.31042	-384.57303	7.12399	1323.58752	588.38739	42.76942	-2.82556	1166.38269	-360.84210	64.69915	58.56500	69.05348	56.88718	-656.35229	-70.58701	-2.99247
491	4.083				399.59952	-88.66211	1340.84973	-384.19949	5.90078	1327.56555	568.14136	44.43111	-0.23347	1187.67664	-358.42480	61.95198	74.42700	69.60904	47.76544	-678.32355	-70.10378	-1.60767
492	4.092				401.07401	-88.23131	1343.98828	-383.89996	4.66903	1331.09546	550.05298	46.22025	3.93015	1202.40942	-355.14557	57.12833	85.88342	72.06409	38.01073	-698.96124	-69.60028	0.54469
493	4.100				402.58981	-87.81216	1346.63843	-383.68140	3.53090	1333.99255	534.53882	48.59904	10.10657	1211.80273	-350.64728	50.72948	92.52350	76.58080	28.27548	-718.21716	-68.90611	3.43992
494	4.108				404.13019	-87.41427	1348.72266	-383.52722	2.56368	1336.10266	522.14996	52.16974	19.25529	1217.34131	-345.15561	44.33008	93.90283	83.02846	19.14687	-736.19714	-68.02320	6.82185
495	4.117				405.68427	-87.06158	1350.17358	-383.39941	1.82497	1337.33240	514.09210	57.23339	32.56686	1219.72119	-339.05127	38.71545	89.69257	90.75929	11.15983	-753.00665	-67.01720	10.34318
496	4.125				407.25189	-86.78578	1350.93445	-383.23938	1.34525	1337.67114	512.05414	63.36880	50.06523	1218.68579	-332.72919	33.28653	79.85852	98.46665	4.88515	-768.52716	-66.02141	13.99821
497	4.133				408.83511	-86.61310	1350.96252	-382.98413	1.12156	1337.21472	516.92053	69.61491	69.54826	1213.62134	-326.64902	26.94669	64.77557	104.61720	0.82293	-782.11835	-65.21014	18.45021
498	4.142				410.42294	-86.55414	1350.23425	-382.58893	1.13291	1336.16699	527.91620	75.14915	87.63913	1204.24707	-321.20535	19.23486	45.27472	108.47539	-1.04973	-792.46588	-64.75148	24.81647
499	4.150				411.98712	-86.60306	1348.74744	-382.03586	1.36161	1334.79993	543.24774	79.74632	102.09364	1190.78821	-316.59833	10.80328	22.71722	110.55623	-1.48568	-797.89642	-64.89938	33.85295
500	4.158				413.48660	-86.74695	1346.52612	-381.32965	1.78487	1333.37256	561.21497	83.68115	112.83511	1173.72070	-312.94330	3.17170	-1.21643	111.87875	-1.42506	-797.12219	-65.94246	45.08106
501	4.167				414.86905	-86.97404	1343.62634	-380.49680	2.36184	1332.05042	580.69165	87.26479	120.99870	1153.63135	-310.28250	-2.16463	-25.22107	113.10806	-1.42515	-789.75354	-68.07933	56.80838
502	4.175				416.07080	-87.26566	1340.14233	-379.59183	3.04090	1330.86707	601.07092	90.48055	127.58586	1131.30798	-308.42615	-4.78259	-48.79779	114.45397	-1.66642	-776.09271	-71.56630	67.03038
503	4.183				417.02142	-87.58542	1336.20898	-378.70868	3.75221	1329.73853	622.06702	93.09549	133.07706	1107.71765	-307.02200	-5.46524	-71.98285	115.93680	-2.14591	-756.61212	-76.66418	74.15733
504	4.192				417.64658	-87.88296	1331.99121	-377.97977	4.39239	1328.52844	643.49646	94.96198	137.68636	1083.74792	-305.75598	-5.35499	-94.93692	117.54345	-2.75571	-731.73401	-83.10159	77.22797
505	4.200				417.86911	-88.09994	1327.65869	-377.54623	4.84422	1327.13477	665.18982	96.08626	141.55333	1059.94580	-304.42331	-5.23188	-117.78989	119.24942	-3.33625	-701.92499	-89.89260	76.11438
506	4.208				417.61621	-88.16912	1323.35510	-377.51282	5.01138	1325.51819	687.08063	96.55280	144.78679	1036.40552	-303.00671	-5.35016	-140.62317	121.00796	-3.75594	-667.80444	-95.96989	71.76208
507	4.217				416.82678	-88.02208	1319.17981	-377.91220	4.83804	1323.67883	709.24829	96.45468	147.46576	1012.91858	-301.65976	-5.58562	-163.46222	122.75977	-3.98387	-630.16113	-100.86823	66.00540
508	4.225				415.44727	-87.61342	1315.18994	-378.69421	4.31976	1321.64233	731.79260	95.90326	149.68010	989.41919	-300.41907	-5.79324	-186.28964	124.46725	-4.10939	-589.89673	-104.77357	60.86403
509	4.233				413.42712	-86.94472	1311.42517	-379.74118	3.51148	1319.45532	754.72833	95.08279	151.58585	966.16016	-299.10736	-6.02408	-209.08069	126.11455	-4.26901	-547.94543	-108.07422	57.72819
510	4.242				410.74789	-86.06096	1307.94324	-380.90051	2.52792	1317.16650	778.05945	94.17152	153.33223	943.31335	-297.64014	-6.36162	-231.83270	127.66902	-4.53132	-505.24011	-110.89404	56.91377
511	4.250				407.49585	-85.01373	1304.84338	-382.02411	1.52287	1314.81677	801.88422	93.24881	154.94325	920.70917	-296.15305	-6.76248	-254.57446	129.09492	-4.85693	-462.72443	-113.11309	57.89136
512	4.258				403.91934	-83.83102	1302.26636	-383.00714	0.64863	1312.44092	826.35608	92.29451	156.29343	898.08673	-294.77615	-7.12433	-277.33090	130.40677	-5.15948	-421.39124	-114.78709	60.02224
513	4.267				400.38495	-82.53151	1300.36450	-383.81580	0.02028	1310.07581	851.61029	91.16961	157.13139	875.34717	-293.48099	-7.39068	-300.08487	131.68919	-5.37603	-382.19055	-116.26271	63.09266
514	4.275				397.22974	-81.16077	1299.25574	-384.49020	-0.30100	1307.77612	877.78784	89.66180	157.14061	852.53711	-292.13403	-7.59011	-322.80457	133.07895	-5.47882	-345.62994	-117.81079	67.09536
515	4.283				394.62509	-79.80590	1298.99390	-385.11282	-0.30327	1305.63367	904.98730	87.65163	156.09543	829.76489	-290.59567	-7.81250	-345.50439	134.66537	-5.48106	-311.42307	-119.33932	71.62988
516	4.292				392.56351	-78.57719	1299.56812	-385.76007	-0.00164	1303.78479	933.07684	85.21530	154.03096	807.10663	-288.81653	-8.11413	-368.28021	136.33777	-5.46739	-278.70532	-120.55477	75.76405
517	4.300				390.95074	-77.56520	1300.92212	-386.47644	0.57926	1302.39319	961.69812	82.51505	151.24304	784.46851	-286.91287	-8.43373	-391.27240	137.83989	-5.53690	-246.64778	-121.27526	78.49947
518	4.308				389.70105	-76.80001	1302.97168	-387.27737	1.40428	1301.61145	990.49487	79.59517	148.09233	761.60461	-285.10638	-8.63013	-414.52454	139.09735	-5.66061	-214.84529	-121.56521	79.32034
519	4.317				388.77399	-76.24501	1305.61743	-388.14499	2.42473	1301.54602	1019.16736	76.33383	144.74350	738.33325	-283.54327	-8.60558	-437.91650	140.34647	-5.68295	-183.19067	-121.70468	78.40790
520	4.325				388.16156	-75.82876	1308.74719	-389.01096	3.58459	1302.23706	1047.38782	72.51234	140.94525	714.71216	-282.16333	-8.39315	-461.29712	141.86842	-5.48757	-151.57489	-121.99181	76.40846
521	4.333				387.86688	-75.48946	1312.23645	-389.75922	4.81988	1303.65381	1074.96558	67.82553	135.95137	690.97424	-280.77533	-8.11111	-484.61179	143.76013	-5.09745	-119.89771	-122.55449	73.97979
522	4.342				387.89673	-75.20628	1315.95508	-390.26358	6.05374	1305.70886	1102.13403	61.98333	128.83731	667.27673	-279.26270	-7.83257	-507.91425	145.89305	-4.65841	-88.34245	-123.42835	71.49545
523	4.350				388.25836	-75.00692	1319.77905	-390.43805	7.21318	1308.28918	1129.44763	54.98360	119.33408	643.59644	-277.64249	-7.56187	-531.31134	148.00830	-4.33986	-57.46377	-124.65309	69.04866
524	4.358				388.95020	-74.95235	1323.59741	-390.26465	8.25805	1311.28223	1157.20190	47.20391	108.51849	619.88214	-275.98489	-7.30946	-554.85779	149.95845	-4.18820	-27.98714	-126.13867	66.54388
525	4.367				389.95337	-75.10880	1327.31226	-389.78589	9.19327	1314.58057	1184.83789	39.17602	98.35245	596.20496	-274.36591	-7.07264	-578.49927	151.82478	-4.10216	-0.68349	-127.60939	63.65482
526	4.375				391.23120	-75.51735	1330.83655	-389.08179	10.06112	1318.06775	1210.75171	31.39939	90.12971	572.80060	-272.82303	-6.72293	-602.07239	153.78911	-3.94144	23.57832	-128.86320	59.82175
527	4.383				392.73291	-76.17108	1334.09387	-388.25082	10.91846	1321.59949	1232.70703	24.33992	83.32038	550.05591	-271.31778	-5.99545	-625.28162	155.98450	-3.55220	43.87331	-130.03111	54.53753
528	4.392				394.39810	-77.01740	1337.02100	-387.39059	11.80541	1324.99048	1248.88208	18.28448	76.17986	528.41107	-269.82004	-4.65544	-647.71851	158.43791	-2.68009	59.38634	-131.49786	47.69274
529	4.400				396.16489	-77.98576	1339.56567	-386.57455	12.72508	1328.02319	1258.84644	13.07300	67.54601	508.20364	-268.44708	-2.62216	-668.99402	161.04840	-1.00850	69.49918	-133.68106	39.59688
530	4.408				397.98300	-79.00793	1341.67847	-385.83917	13.64248	1330.48132	1263.44983	8.22169	57.83467	489.59882	-267.50443	0.19540	-688.88971	163.59561	1.61932	73.76366	-136.91165	30.72685
531	4.417				399.82159	-80.01492	1343.30359	-385.19266	14.48741	1332.18689	1263.85278	3.31113	48.27666	472.74149	-267.48083	4.29169	-707.37256	165.82642	5.07468	71.89740	-141.22443	21.58931
532	4.425				401.66318	-80.93973	1344.38110	-384.62970	15.15754	1333.03430	1260.74036	-1.87872	39.57221	458.21146	-269.00162	10.78924	-724.46899	167.59378	9.09482	63.90196	-146.05981	12.94093
533	4.433				403.49496	-81.73634	1344.85425	-384.13040	15.53306	1333.01147	1254.13220	-7.33800	31.53421	447.42010	-272.57144	20.92127	-740.02454	169.00270	13.59026	50.23758	-150.22832	5.96388
534	4.442				405.30820	-82.38183	1344.67444	-383.64572	15.50876	1332.21301	1243.65247	-12.68028	23.73697	442.17975	-278.21533	34.82530	-753.34857	170.44954	18.90808	31.82732	-152.45105	1.70890
535	4.450				407.09778	-82.86181	1343.80457	-383.09476	15.04298	1330.85010	1229.09192	-17.13376	16.21324	443.59378	-285.39545	50.89111	-763.05615	172.35741	25.81358	9.89544	-152.33832	0.14193
536	4.458				408.85553	-83.16879	1342.22888	-382.39642	14.19034	1329.21912	1210.98657	-19.93439	9.57219	451.42209	-293.32111	66.59874	-767.42249	174.81500	34.91399	-14.01038	-150.70602	0.03951
537	4.467				410.56268	-83.30454	1339.96582	-381.52048	13.07909	1327.61035	1190.51550	-20.82631	4.55640	464.38699	-301.36060	80.00316	-765.10681	177.60365	45.77182	-38.18073	-148.68521	0.02772
538	4.475				412.18555	-83.27852	1337.08228	-380.50934	11.85777	1326.22400	1168.66382	-20.08346	1.52905	480.88925	-309.18884	90.47605	-755.79712	180.46628	56.74008	-61.58316	-146.84505	-0.44588
539	4.483				413.67288	-83.11447	1333.70056	-379.46118	10.65731	1325.12842	1145.91162	-18.24916	0.23715	499.58481	-316.63400	98.41757	-740.18365	183.18594	65.95069	-84.32724	-145.23509	-1.17834
540	4.492				414.95581	-82.84975	1329.98572	-378.50885	9.57988	1324.24890	1122.65845	-15.99603	-0.07463	519.61389	-323.52850	104.57987	-719.24432	185.53917	72.35455	-106.98154	-143.80121	-1.85681
541	4.500				415.94705	-82.51558	1326.11462	-377.79999	8.71557	1323.41016	1099.31543	-13.90739	-0.21466	540.53528	-329.74722	109.61316	-693.71051	187.24046	75.77783	-129.80048	-142.52744	-2.39734
542	4.508				416.53674	-82.12943	1322.23901	-377.46625	8.16625	1322.42236	1076.10254	-12.21464	-0.61407	562.14197	-335.28534	113.93695	-664.15082	187.86572	76.41669	-152.70584	-141.34644	-2.83015
543	4.517				416.59308	-81.71378	1318.46191	-377.59265	8.03305	1321.13953	1053.08752	-10.79609	-1.27530	584.30176	-340.22629	117.74664	-631.19531	186.93294	74.67576	-175.59358	-140.11890	-3.15543
544	4.525				415.97537	-81.30048	1314.83740	-378.19678	8.36583	1319.48169	1030.26868	-9.40374	-1.99347	606.89465	-344.65350	121.04633	-595.57397	184.14876	71.36620	-198.43219	-138.72935	-3.38775
545	4.533				414.56372	-80.90533	1311.39368	-379.22067	9.10728	1317.45044	1007.57526	-7.89858	-2.60207	629.87048	-348.59656	123.72283	-558.07910	179.51736	67.64149	-221.19745	-137.16246	-3.58813
546	4.542				412.30893	-80.52740	1308.16858	-380.54489	10.06133	1315.12463	984.92810	-6.32616	-3.10884	653.33942	-352.01880	125.62852	-519.47369	173.24185	64.54353	-243.86887	-135.47772	-3.78989
547	4.550				409.29230	-80.20043	1305.24268	-382.01874	10.93883	1312.62817	962.30762	-4.75975	-3.60179	677.54871	-354.83084	126.61677	-480.30994	165.61107	62.63886	-266.47266	-133.73837	-3.97272
548	4.558				405.74942	-80.04075	1302.74683	-383.49295	11.47718	1310.08826	939.73450	-3.15160	-4.06787	702.68341	-356.99106	126.59814	-440.85483	156.96730	62.08544	-289.06616	-131.99355	-4.11568
549	4.567				402.00647	-80.22846	1300.83423	-384.85733	11.53501	1307.59924	917.22656	-1.44694	-4.43755	728.65320	-358.65997	125.63642	-401.30899	147.76627	63.00320	-311.70178	-130.27254	-4.23553
550	4.575				398.36383	-80.92393	1299.62793	-386.07272	11.11399	1305.20996	894.74066	0.30559	-4.72060	755.21295	-360.11530	123.90250	-362.12946	138.63550	65.67419	-334.41821	-128.54239	-4.37143
551	4.583				395.02853	-82.17553	1299.18701	-387.17026	10.32616	1302.96130	872.14423	2.06570	-4.96251	782.32666	-361.45374	121.48895	-324.02570	130.18225	70.16566	-357.22534	-126.72256	-4.54755
552	4.592				392.13046	-83.86874	1299.51294	-388.21463	9.32601	1300.95227	849.33765	3.87428	-5.16103	810.21301	-362.55283	118.38935	-287.49115	122.56206	75.77619	-380.09686	-124.79411	-4.74815
553	4.600				389.75647	-85.73965	1300.57092	-389.25473	8.25243	1299.36133	826.35345	5.73483	-5.29169	839.02142	-363.31818	114.68728	-252.37418	115.35770	81.21313	-403.01465	-122.86443	-4.90281
554	4.608				387.94965	-87.46828	1302.29834	-390.28824	7.21180	1298.39050	803.29211	7.55730	-5.35571	868.63599	-363.77850	110.63752	-218.10333	108.05417	85.39607	-426.00726	-121.07416	-4.92131
555	4.617				386.69470	-88.81244	1304.60535	-391.25677	6.29002	1298.19226	780.24072	9.29337	-5.39334	898.78857	-363.92432	106.50189	-184.34634	100.53751	87.88860	-449.12103	-119.45073	-4.78622
556	4.625				385.93127	-89.67967	1307.38635	-392.07068	5.55986	1298.83313	757.20874	10.98107	-5.45879	929.18756	-363.54889	102.32641	-151.23572	93.08125	88.73435	-472.37225	-117.89561	-4.57032
557	4.633				385.59174	-90.10199	1310.53662	-392.64670	5.04733	1300.29297	734.09546	12.64658	-5.56258	959.55042	-362.23071	97.82529	-118.95050	85.99895	88.19471	-495.74591	-116.29346	-4.34999
558	4.642				385.62546	-90.17053	1313.95898	-392.93680	4.69430	1302.48242	710.77417	14.30060	-5.64584	989.77515	-359.43298	92.42007	-87.42691	79.44152	86.58133	-519.22137	-114.60195	-4.15231
559	4.650				385.99075	-89.98155	1317.56213	-392.93835	4.40108	1305.27832	687.21063	15.96844	-5.63812	1020.22168	-354.70190	85.52234	-56.66196	73.51376	84.13641	-542.79425	-112.86195	-3.97458
560	4.658				386.64209	-89.61099	1321.25781	-392.69177	4.10560	1308.55945	663.47736	17.67279	-5.52800	1051.61401	-347.99164	77.11466	-27.07074	68.41514	80.94694	-566.48676	-111.14687	-3.80836
561	4.667				387.53867	-89.11177	1324.95813	-392.26306	3.78824	1312.21313	639.70062	19.44954	-5.34294	1084.33594	-340.01630	68.28342	0.62036	64.37927	76.90099	-590.31586	-109.53814	-3.62810
562	4.675				388.65802	-88.51698	1328.57532	-391.71552	3.42363	1316.11646	616.08905	21.34121	-5.07254	1117.65869	-332.14182	60.92539	25.67365	61.56947	71.73649	-614.21338	-108.12560	-3.36813
563	4.683				389.99127	-87.84514	1332.02344	-391.09677	2.97057	1320.12097	593.02460	23.34284	-4.58257	1149.53027	-325.57950	56.37204	47.43976	60.07637	65.17490	-637.94391	-106.95061	-2.91901
564	4.692				391.52695	-87.10989	1335.22534	-390.44647	2.40341	1324.05176	571.07709	25.39229	-3.57410	1177.18958	-320.52960	54.04902	65.30676	60.00152	57.07879	-661.08002	-105.95785	-2.12179
565	4.700				393.24039	-86.32604	1338.11401	-389.80313	1.73371	1327.71765	550.90436	27.45555	-1.69263	1198.49561	-316.09692	51.79733	78.67737	61.54140	47.59597	-683.13489	-105.02962	-0.77955
566	4.708				395.09213	-85.50517	1340.62671	-389.20746	1.00333	1330.92615	533.06763	29.68485	1.36882	1212.94775	-311.12555	47.87399	86.98633	64.95022	37.21210	-703.83484	-104.09286	1.26961
567	4.717				397.03488	-84.64821	1342.69702	-388.70587	0.26539	1333.50305	517.85449	32.58788	6.09990	1221.41333	-305.09399	42.38382	89.73352	70.34384	26.66759	-723.21893	-103.19172	4.06000
568	4.725				399.02344	-83.74724	1344.25623	-388.33649	-0.42603	1335.31812	505.43256	37.06470	13.67500	1225.09387	-298.09897	36.43877	86.58350	77.38603	16.85123	-741.43243	-102.33669	7.41620
569	4.733				401.01874	-82.79608	1345.23633	-388.09665	-1.01369	1336.30920	496.55731	43.94688	25.82709	1224.66382	-290.42407	30.42181	77.55103	85.03069	8.70467	-758.50562	-101.32577	10.97079
570	4.742				402.98615	-81.80215	1345.57373	-387.92355	-1.44103	1336.49060	492.95972	53.08234	43.20118	1219.93677	-282.61423	23.68796	63.09985	91.76055	2.96113	-774.21759	-99.95757	14.50243
571	4.750				404.89310	-80.79217	1345.21472	-387.70422	-1.67122	1335.94714	496.23187	63.04670	63.57366	1210.28540	-275.60214	15.83468	44.08093	96.47408	-0.24199	-787.90033	-98.36964	18.45269
572	4.758				406.70657	-79.80910	1344.12622	-387.30991	-1.69865	1334.82300	506.26892	72.16188	82.69831	1195.60107	-270.22467	7.75834	21.76929	99.18335	-1.49479	-798.34558	-96.96665	23.98793
573	4.767				408.38986	-78.90768	1342.30908	-386.64587	-1.54370	1333.31262	521.34033	79.74908	97.45412	1176.81055	-266.61267	1.14250	-2.19824	100.70323	-1.75945	-804.11530	-96.15379	32.24295
574	4.775				409.90613	-78.14996	1339.81189	-385.69424	-1.24927	1331.64758	539.44843	86.24289	107.74887	1155.34595	-264.22647	-2.96413	-26.42114	101.85734	-1.81084	-804.09857	-96.25598	43.29314
575	4.783				411.23163	-77.59059	1336.73682	-384.52188	-0.86892	1330.03955	559.24493	92.34130	115.43481	1132.35437	-262.43042	-4.77974	-50.27682	103.09599	-1.99780	-797.81317	-97.56474	55.84368
576	4.792				412.36218	-77.24686	1333.23083	-383.25891	-0.44112	1328.59363	580.06006	98.29430	122.17840	1108.54822	-260.88165	-5.22251	-73.76419	104.55122	-2.38706	-785.26886	-100.36832	67.80222
577	4.800				413.29507	-77.06851	1329.46021	-382.08197	-0.00026	1327.26648	601.60559	103.83989	128.54347	1084.34790	-259.51691	-5.13308	-97.07687	106.19097	-2.92509	-766.66711	-104.75414	77.02107
578	4.808				413.99429	-76.93538	1325.58521	-381.20181	0.37781	1325.90674	623.72021	108.59846	134.37164	1059.94116	-258.36804	-4.98845	-120.37540	107.94398	-3.48713	-742.27655	-110.22314	81.86668
579	4.817				414.36276	-76.69417	1321.73840	-380.82410	0.57789	1324.35229	646.24402	112.44093	139.39819	1035.49048	-257.31174	-5.00183	-143.73267	109.75883	-3.93940	-712.54004	-115.71563	81.77080
580	4.825				414.24158	-76.21257	1318.01074	-381.08310	0.49455	1322.51355	669.05481	115.44507	143.50299	1011.27234	-256.04623	-5.22674	-167.15021	111.59849	-4.23282	-678.14642	-120.26437	77.60042
581	4.833				413.44229	-75.42104	1314.45056	-381.98862	0.06619	1320.38184	692.12146	117.70761	146.71437	987.47571	-254.39653	-5.58806	-190.59415	113.43166	-4.41920	-639.92261	-123.58418	71.42725
582	4.842				411.81158	-74.33259	1311.08704	-383.42130	-0.69845	1317.99548	715.43616	119.36224	149.18944	964.05341	-252.48082	-5.99903	-214.03720	115.22979	-4.58333	-598.74548	-125.95941	65.61506
583	4.850				409.32153	-73.03075	1307.96655	-385.17755	-1.70042	1315.41602	738.98157	120.59543	151.16072	940.81738	-250.56332	-6.44619	-237.48248	116.95059	-4.78544	-555.57068	-127.66116	61.75156
584	4.858				406.14804	-71.61304	1305.18042	-387.03525	-2.77347	1312.70996	762.84814	121.54131	152.83208	917.56763	-248.85681	-6.91404	-260.94275	118.55202	-5.04090	-511.41772	-128.63567	60.18468
585	4.867				402.65836	-70.12611	1302.86316	-388.81427	-3.73975	1309.93408	787.26660	122.27094	154.30318	894.20276	-247.40686	-7.33503	-284.41898	120.03639	-5.32333	-467.26904	-128.72055	60.35249
586	4.875				399.26874	-68.55559	1301.15479	-390.41803	-4.46440	1307.13818	812.44849	122.83885	155.54109	870.76245	-246.06201	-7.67176	-307.91443	121.46055	-5.57968	-424.00702	-128.00735	61.54038
587	4.883				396.26047	-66.87910	1300.15027	-391.83612	-4.88966	1304.38684	838.49670	123.20867	156.37614	847.36523	-244.56157	-7.97880	-331.43991	122.89072	-5.75379	-382.39197	-127.01978	63.58885
588	4.892				393.70370	-65.13055	1299.87744	-393.10776	-5.02631	1301.78455	865.44763	123.21897	156.55537	824.12347	-242.71814	-8.35404	-354.99005	124.34911	-5.82649	-342.95276	-126.46368	66.85626
589	4.900				391.52963	-63.41293	1300.31067	-394.28055	-4.91042	1299.48401	893.24426	122.71902	155.83102	801.03015	-240.56973	-8.82874	-378.55298	125.80571	-5.83767	-305.74255	-126.60221	71.31094
590	4.908				389.64789	-61.85670	1301.39148	-395.39529	-4.57358	1297.66809	921.71442	121.68044	154.04982	777.85376	-238.39323	-9.27080	-402.15738	127.22956	-5.84967	-270.20123	-127.01147	75.96745
591	4.917				388.01025	-60.57069	1303.04248	-396.48395	-4.04053	1296.51636	950.65771	120.16117	151.24873	754.28662	-236.52469	-9.45434	-425.84634	128.64264	-5.88615	-235.45642	-127.07035	79.49113
592	4.925				386.61932	-59.61134	1305.17847	-397.55005	-3.33129	1296.16968	979.87012	118.18005	147.64046	730.27954	-235.07776	-9.28984	-449.59329	130.10071	-5.90918	-200.88974	-126.51498	81.11951
593	4.933				385.51431	-58.97699	1307.71643	-398.54019	-2.46720	1296.70056	1009.05719	115.64104	143.41458	706.12054	-233.83456	-8.92340	-473.31149	131.67813	-5.84607	-166.36932	-125.54222	80.94421
594	4.942				384.74878	-58.62594	1310.57849	-399.34863	-1.48389	1298.09729	1037.85474	112.38248	138.50317	682.14038	-232.47382	-8.56862	-496.95096	133.45760	-5.65663	-131.99344	-124.55930	79.62398
595	4.950				384.36841	-58.50051	1313.69141	-399.86768	-0.43344	1300.27209	1066.06738	108.20061	132.48077	658.40692	-230.89627	-8.30244	-520.53979	135.42191	-5.38786	-97.86554	-123.82491	77.91024
596	4.958				384.39273	-58.54447	1316.98193	-400.03781	0.63532	1303.08923	1093.91455	102.81429	124.74403	634.76526	-229.23004	-8.07287	-544.12585	137.43230	-5.12888	-64.27290	-123.28892	76.20081
597	4.967				384.80444	-58.71071	1320.37061	-399.85855	1.70031	1306.39233	1121.95251	96.02760	115.09874	611.10504	-227.59869	-7.83802	-567.71362	139.37550	-4.92341	-31.95214	-122.74828	74.34157
598	4.975				385.55518	-58.96200	1323.77112	-399.37320	2.77332	1310.01672	1150.53394	88.09379	104.43880	587.48340	-226.04552	-7.60414	-591.26892	141.24806	-4.76318	-1.98336	-122.04276	71.76578
599	4.983				386.58493	-59.27464	1327.09790	-398.65463	3.89633	1313.79370	1179.15320	79.78193	94.59913	564.08203	-224.57547	-7.34402	-614.72070	143.13956	-4.62205	24.56979	-121.12933	67.80049
600	4.992				387.83948	-59.64568	1330.27136	-397.79480	5.13003	1317.55286	1206.28601	71.84540	86.95094	541.19287	-223.15268	-6.93567	-637.90521	145.18996	-4.40812	46.89041	-120.16202	61.99088
601	5.000				389.27646	-60.09331	1333.21826	-396.88699	6.52403	1321.12622	1229.89966	64.48005	81.01490	519.21411	-221.76068	-6.20587	-660.53680	147.50262	-3.85999	64.44698	-119.52237	54.34499
602	5.008				390.86060	-60.63778	1335.86987	-396.00613	8.07509	1324.34521	1248.30103	57.42265	74.83987	498.53415	-220.49522	-5.03636	-682.27338	150.05339	-2.58550	76.90202	-119.68493	45.34295
603	5.017				392.55545	-61.26807	1338.15918	-395.20096	9.71013	1327.04443	1260.72729	50.46664	66.91389	479.35315	-219.57715	-3.36800	-702.82959	152.67984	-0.30399	83.92036	-121.08255	35.70118
604	5.025				394.31851	-61.92646	1340.01453	-394.49701	11.31322	1329.07898	1267.23328	43.83760	57.50116	461.62280	-219.41298	-0.94082	-722.05072	155.17473	2.95586	85.08195	-123.99283	26.09101
605	5.033				396.10303	-62.52958	1341.35535	-393.89746	12.76108	1330.34814	1268.44580	37.75426	47.84518	445.32047	-220.69569	3.16759	-739.89752	157.39230	6.91786	80.09001	-128.23189	17.09647
606	5.042				397.86691	-63.00255	1342.09961	-393.37296	13.94161	1330.81494	1265.43481	31.75797	38.49223	431.14603	-224.25098	10.59579	-756.32434	159.30319	11.29943	69.12178	-132.81575	9.44218
607	5.050				399.57910	-63.29501	1342.17725	-392.85367	14.76622	1330.52100	1258.75464	25.59082	29.23853	420.95270	-230.55499	22.61613	-771.05859	161.06615	16.08612	52.92860	-136.17294	3.98392
608	5.058				401.21771	-63.37597	1341.54163	-392.24466	15.18431	1329.59607	1247.84839	20.20046	20.21537	416.90570	-239.28297	38.61178	-783.36029	163.02161	21.73032	32.60526	-137.18210	1.14798
609	5.067				402.76660	-63.23067	1340.17395	-391.46405	15.19978	1328.24512	1232.37952	16.69566	12.16602	419.98071	-249.35242	55.94972	-791.95435	165.42256	28.97284	9.51761	-136.08528	0.37663
610	5.075				404.21722	-62.87003	1338.08752	-390.47678	14.88304	1326.68396	1213.24524	15.25920	6.03729	429.48557	-259.53241	71.60539	-795.34766	168.18449	38.08535	-14.65266	-134.04518	0.38519
611	5.083				405.57056	-62.33771	1335.33459	-389.30707	14.36495	1325.07825	1191.77612	15.48675	2.37292	443.78833	-269.09991	83.88245	-792.48254	171.04706	48.16041	-38.50335	-131.98921	0.12718
612	5.092				406.82907	-61.70132	1332.01648	-388.03635	13.80482	1323.55164	1168.96387	16.83879	0.80946	461.20456	-277.95779	92.81409	-783.25043	173.86684	57.45887	-61.66252	-130.20490	-0.61360
613	5.100				407.98221	-61.02909	1328.28174	-386.78900	13.35044	1322.19141	1145.53564	18.74712	0.38852	480.48773	-286.28003	99.41241	-768.32849	176.63242	64.59475	-84.50764	-128.66423	-1.52930
614	5.108				408.99280	-60.37114	1324.30493	-385.70865	13.12239	1321.00098	1122.01941	20.75309	0.25923	500.92728	-294.17419	104.73760	-748.52942	179.31215	69.15974	-107.33427	-127.28848	-2.33633
615	5.117				409.78036	-59.75869	1320.25085	-384.93814	13.22346	1319.87415	1098.66858	22.62875	-0.04956	522.18652	-301.58093	109.42196	-724.42908	181.70688	71.28871	-130.12723	-125.96954	-2.93900
616	5.125				410.20776	-59.20852	1316.24475	-384.60086	13.74205	1318.64038	1075.54028	24.37258	-0.63445	544.07410	-308.35287	113.67315	-696.47235	183.38991	71.11298	-152.84836	-124.58377	-3.32670
617	5.133				410.09097	-58.72057	1312.35986	-384.76804	14.72529	1317.14160	1052.59961	26.08026	-1.30338	566.41632	-314.38287	117.46385	-665.16748	183.82843	68.83472	-175.56494	-123.07928	-3.54322
618	5.142				409.24011	-58.27555	1308.62756	-385.41876	16.12523	1315.29541	1029.77136	27.77298	-1.83655	589.07910	-319.64810	120.67678	-631.15552	182.63097	65.08871	-198.32057	-121.49356	-3.70661
619	5.150				407.52148	-57.84940	1305.06555	-386.42612	17.76175	1313.11963	1006.98743	29.38767	-2.22879	612.03217	-324.18628	123.20004	-595.16571	179.72989	60.95918	-221.08429	-119.85565	-3.91850
620	5.158				404.92511	-57.45394	1301.72449	-387.59445	19.35993	1310.71167	984.23700	30.92072	-2.64845	635.34076	-328.07187	124.99609	-557.89197	175.30902	57.51968	-243.84334	-118.14841	-4.17841
621	5.167				401.60999	-57.17946	1298.72302	-388.73221	20.64926	1308.20325	961.58752	32.46771	-3.21289	659.11328	-331.37732	126.09121	-519.83380	169.59732	55.35009	-266.61194	-116.39774	-4.42615
622	5.175				397.87994	-57.19149	1296.23145	-389.72144	21.44742	1305.71204	939.10645	34.12626	-3.86240	683.48523	-334.12924	126.50416	-481.24493	162.83490	54.53204	-289.36346	-114.67934	-4.63101
623	5.183				394.07526	-57.66244	1294.40845	-390.54846	21.69560	1303.31311	916.74243	35.90706	-4.44717	708.65253	-336.29871	126.19955	-442.32852	155.37796	55.04634	-312.06696	-113.00446	-4.82629
624	5.192				390.45825	-58.66734	1293.34875	-391.28418	21.46215	1301.04138	894.33899	37.73503	-4.87601	734.87256	-337.82648	125.09501	-403.49585	147.74281	57.06989	-334.76208	-111.33138	-5.02461
625	5.200				387.18433	-60.10822	1293.08118	-392.03125	20.91081	1298.93091	871.76770	39.55022	-5.14435	762.31641	-338.70233	123.14744	-365.37341	140.47824	60.80027	-357.52808	-109.66595	-5.15034
626	5.208				384.35260	-61.73974	1293.59668	-392.86392	20.23514	1297.06165	848.95667	41.35329	-5.27678	790.86005	-339.08545	120.50004	-328.50290	133.84752	65.92625	-380.39819	-108.01371	-5.16138
627	5.217				382.04999	-63.28431	1294.86243	-393.79422	19.59904	1295.58337	825.86224	43.13483	-5.29372	820.13843	-339.27075	117.48066	-292.96075	127.62180	71.44717	-403.34973	-106.32391	-5.13634
628	5.225				380.33292	-64.53531	1296.82434	-394.78699	19.10562	1294.69861	802.56976	44.85797	-5.22229	849.85284	-339.42911	114.37205	-258.33752	121.32768	76.23107	-426.36993	-104.57558	-5.14171
629	5.233				379.18594	-65.39847	1299.41052	-395.78284	18.78408	1294.60339	779.29529	46.52303	-5.11610	879.88184	-339.42029	111.22749	-224.24051	114.72581	79.62897	-449.48193	-102.79798	-5.13670
630	5.242				378.52661	-65.88623	1302.53979	-396.68585	18.60322	1295.40283	756.17548	48.17898	-5.04935	910.11792	-338.82132	107.85249	-190.68805	107.99455	81.51885	-472.71173	-101.00498	-5.05924
631	5.250				378.25885	-66.07494	1306.12280	-397.37024	18.51477	1297.07129	733.16309	49.85950	-5.06825	940.37677	-337.05316	103.82716	-157.85553	101.50801	82.05696	-496.05975	-99.22209	-4.90187
632	5.258				378.31873	-66.04634	1310.05725	-397.74417	18.47670	1299.49609	710.10620	51.56577	-5.12244	970.52783	-333.62457	98.61725	-125.68625	95.57616	81.50691	-519.49335	-97.52525	-4.69559
633	5.267				378.68063	-65.85262	1314.23010	-397.79993	18.43373	1302.54602	686.84357	53.31226	-5.10364	1000.76990	-328.37753	91.84784	-94.04745	90.41788	80.14182	-542.97650	-95.95974	-4.47642
634	5.275				379.33899	-65.52077	1318.53015	-397.60156	18.30736	1306.10168	663.29993	55.11937	-4.99197	1031.70056	-321.58429	83.69479	-63.16370	86.22557	78.12439	-566.52209	-94.47105	-4.26213
635	5.283				380.28915	-65.07276	1322.85376	-397.23853	18.01916	1310.05408	639.57721	56.96714	-4.85014	1063.77466	-314.06592	75.24895	-33.68591	83.15380	75.38533	-590.17816	-92.98872	-4.05179
636	5.292				381.51837	-64.53238	1327.10400	-396.78436	17.51616	1314.28711	615.97797	58.81642	-4.63272	1096.50916	-307.12411	68.26598	-6.38647	81.29728	71.62943	-613.90894	-91.54649	-3.82072
637	5.300				383.00418	-63.91738	1331.18933	-396.27969	16.78570	1318.66357	592.94391	60.67458	-4.08435	1128.20557	-301.86658	63.89925	18.09009	80.72961	66.50787	-637.47125	-90.27816	-3.46343
638	5.308				384.71301	-63.23149	1335.02319	-395.74118	15.86445	1323.01843	570.98352	62.57917	-2.84802	1156.42480	-298.43988	61.47584	39.24829	81.57079	59.84500	-660.45050	-89.28149	-2.75648
639	5.317				386.59891	-62.46585	1338.52466	-395.18033	14.83390	1327.15955	550.67651	64.53622	-0.66327	1179.07544	-296.02792	58.92489	56.67059	84.00179	51.77683	-682.45074	-88.46793	-1.45227
640	5.325				388.60953	-61.61103	1341.61926	-394.61172	13.80010	1330.88550	532.61267	66.61330	2.58083	1195.52710	-293.56876	54.66892	69.93970	88.20187	42.72002	-703.25537	-87.58020	0.54810
641	5.333				390.69354	-60.67295	1344.23621	-394.05093	12.87174	1334.01477	517.15765	69.15500	7.12160	1206.78186	-290.38730	48.92564	78.55084	94.28253	33.22947	-722.82318	-86.40083	3.13591
642	5.342				392.80469	-59.68176	1346.31177	-393.51553	12.14151	1336.41248	504.43640	72.82671	13.78735	1214.50989	-286.19516	43.06690	81.91589	102.20201	23.88685	-741.18292	-84.94118	6.11274
643	5.350				394.90646	-58.69117	1347.79211	-393.02051	11.66841	1338.00049	494.94092	78.23415	24.01017	1219.75842	-280.82913	37.98750	79.54620	111.52898	15.30526	-758.35382	-83.41446	9.33168
644	5.358				396.97833	-57.77062	1348.63184	-392.55685	11.47615	1338.75854	490.07513	85.30347	38.71383	1222.31018	-274.34085	33.30422	71.31238	121.16219	8.16192	-774.24103	-82.02382	12.79077
645	5.367				399.01880	-56.98869	1348.78845	-392.07837	11.56466	1338.72803	491.39215	93.12272	56.77798	1221.01611	-267.29837	27.95874	57.57977	129.50250	3.03578	-788.42645	-80.79848	16.79119
646	5.375				401.03781	-56.39354	1348.22546	-391.51541	11.90961	1338.01794	499.13873	100.52747	75.05919	1214.69641	-260.69684	21.32258	39.17468	135.33682	0.06108	-799.95007	-79.67064	22.07261
647	5.383				403.03943	-56.00330	1346.92334	-390.80179	12.46367	1336.80579	511.99994	106.85990	90.45193	1203.04883	-255.35800	13.72376	17.37152	138.67412	-1.21442	-807.36798	-78.69450	29.47821
648	5.392				405.01172	-55.81170	1344.88855	-389.89865	13.17855	1335.32019	528.12842	112.24635	101.88991	1186.95288	-251.44919	6.25711	-6.21631	140.50790	-1.55504	-809.28754	-78.08157	39.09633
649	5.400				406.92737	-55.79689	1342.15894	-388.81067	14.01767	1333.78296	546.10278	117.18925	110.32559	1167.80115	-248.64726	0.25839	-30.16302	141.85025	-1.62774	-804.97449	-78.07666	49.82369
650	5.408				408.74033	-55.91814	1338.81091	-387.58984	14.94077	1332.31702	565.17847	121.94092	117.23666	1146.60205	-246.58701	-3.42334	-53.75552	143.21288	-1.79426	-794.42401	-78.98398	59.96743
651	5.417				410.37836	-56.10774	1334.96265	-386.33237	15.88435	1330.89795	585.06104	126.37370	123.49875	1123.88538	-245.03839	-4.92129	-76.94629	144.73920	-2.14726	-777.98053	-81.16138	68.03357
652	5.425				411.74155	-56.27659	1330.76270	-385.17493	16.76252	1329.41638	605.61707	130.25862	129.29810	1100.12122	-243.85739	-5.05495	-99.94171	146.41640	-2.64201	-756.04797	-84.67094	72.95243
653	5.433				412.70752	-56.33496	1326.37122	-384.27451	17.49634	1327.78503	626.71948	133.42615	134.49467	1075.88428	-242.87657	-4.69901	-122.88470	148.16458	-3.19029	-729.06732	-88.90500	74.15312
654	5.442				413.14737	-56.21329	1321.93726	-383.76364	18.04106	1325.97583	648.21393	135.81598	138.92387	1051.76611	-241.81595	-4.48151	-145.80347	149.92017	-3.68738	-697.58344	-92.79861	71.84139
655	5.450				412.94983	-55.87572	1317.58044	-383.70605	18.37232	1323.98987	669.99365	137.51437	142.53198	1028.17041	-240.42209	-4.67669	-168.69916	151.68657	-4.04039	-662.27625	-95.58807	67.16235
656	5.458				412.03442	-55.32823	1313.38696	-384.07736	18.46167	1321.83533	692.07166	138.67999	145.37283	1005.10803	-238.71533	-5.18500	-191.57623	153.47159	-4.24362	-623.91315	-97.26757	61.89657
657	5.467				410.35248	-54.61485	1309.42200	-384.77380	18.29424	1319.52722	714.51953	139.45615	147.57590	982.30511	-236.94701	-5.74852	-214.41821	155.22585	-4.40081	-583.29816	-98.24973	57.75169
658	5.475				407.91583	-53.79652	1305.75464	-385.64468	17.90993	1317.08740	737.37933	139.96649	149.33412	959.52209	-235.31619	-6.22248	-237.20529	156.90080	-4.62005	-541.28967	-98.76014	55.65503
659	5.483				404.87173	-52.91027	1302.47791	-386.54169	17.41394	1314.53442	760.68274	140.32271	150.83156	936.70715	-233.81873	-6.62869	-259.94791	158.49454	-4.91799	-498.78857	-98.70631	55.54511
660	5.492				401.54755	-51.92737	1299.71582	-387.36551	16.94686	1311.87854	784.52448	140.60339	152.12738	913.93597	-232.33102	-7.03848	-282.68036	160.00597	-5.24411	-456.70538	-98.02070	56.82072
661	5.500				398.36578	-50.76231	1297.60510	-388.08740	16.64070	1309.13403	809.07568	140.80545	153.11644	891.27472	-230.76910	-7.47078	-305.43958	161.44144	-5.53055	-415.96185	-96.91968	59.03049
662	5.508				395.66519	-49.34863	1296.25806	-388.73804	16.58142	1306.34790	834.51746	140.81329	153.59315	868.67975	-229.15825	-7.87217	-328.25006	162.85161	-5.71712	-377.34283	-95.79110	62.15865
663	5.517				393.57440	-47.72230	1295.73035	-389.37103	16.79497	1303.62427	860.95233	140.48288	153.34877	846.04401	-227.54568	-8.17446	-351.12479	164.25436	-5.79938	-341.12921	-94.87192	66.21626
664	5.525				392.02957	-46.03672	1296.01685	-390.02295	17.26477	1301.12976	888.34790	139.75864	152.23337	823.32922	-225.88643	-8.38542	-374.08853	165.58366	-5.84531	-306.87970	-94.05972	70.68235
665	5.533				390.88770	-44.49095	1297.06702	-390.69958	17.95719	1299.06970	916.54724	138.66193	150.18649	800.56396	-224.09753	-8.58500	-397.17038	166.81416	-5.92143	-273.74158	-93.05060	74.58305
666	5.542				390.02573	-43.23775	1298.80408	-391.39310	18.83334	1297.64209	945.32404	137.24438	147.28964	777.70758	-222.21960	-8.79863	-420.35938	168.05614	-6.01078	-241.01575	-91.61613	77.06271
667	5.550				389.37512	-42.34241	1301.13953	-392.09558	19.85925	1296.99048	974.40833	135.53665	143.75957	754.61584	-220.45090	-8.93739	-443.61072	169.44966	-6.02540	-208.39362	-89.78666	77.79285
668	5.558				388.91409	-41.78923	1303.98328	-392.78406	21.01577	1297.17786	1003.51031	133.42303	139.78891	731.17853	-218.96306	-8.90552	-466.90643	171.04160	-5.89272	-175.77371	-87.85245	77.03143
669	5.567				388.65454	-41.50533	1307.24377	-393.39655	22.28563	1298.18445	1032.34680	130.65059	135.35898	707.46240	-217.68275	-8.71193	-490.27243	172.79340	-5.62440	-143.04842	-86.15620	75.40652
670	5.575				388.63065	-41.39831	1310.82422	-393.83688	23.62570	1299.92212	1060.71252	126.96478	130.11050	683.66528	-216.35663	-8.42998	-513.73425	174.62321	-5.32082	-110.20863	-84.86401	73.51662
671	5.583				388.87683	-41.39835	1314.62256	-394.01422	24.96732	1302.26050	1088.68518	122.10019	123.40787	659.92444	-214.83926	-8.10989	-537.28278	176.45601	-5.09327	-77.62244	-83.97191	71.62332
672	5.592				389.40063	-41.47936	1318.53528	-393.88019	26.25968	1305.06274	1116.69849	115.84119	114.89674	636.25970	-213.19077	-7.79447	-560.88507	178.28137	-4.96167	-46.05264	-83.45015	69.63608
673	5.600				390.17505	-41.65454	1322.46240	-393.43573	27.50605	1308.20984	1145.12439	108.36278	105.26554	612.68164	-211.55136	-7.53113	-584.50275	180.13580	-4.84650	-16.41062	-83.24722	67.21669
674	5.608				391.15665	-41.95256	1326.30664	-392.72440	28.74795	1311.59399	1173.54431	100.43472	96.22251	589.28912	-210.02039	-7.29415	-608.06561	182.05939	-4.64731	10.39973	-83.25693	63.84196
675	5.617				392.30487	-42.38656	1329.97278	-391.82724	30.03020	1315.09753	1200.40576	93.05769	89.24207	566.32556	-208.59053	-6.93790	-631.39246	184.11674	-4.27765	33.54962	-83.47815	58.95882
676	5.625				393.58337	-42.94587	1333.37317	-390.84894	31.38091	1318.56946	1223.67395	86.64545	84.10613	544.16492	-207.20493	-6.25198	-654.12720	186.41696	-3.58597	52.42490	-84.14557	52.29786
677	5.633				394.96078	-43.61819	1336.43689	-389.89178	32.79895	1321.81812	1242.13855	80.47615	78.89856	523.19342	-205.90076	-5.08613	-675.81897	189.03299	-2.29170	66.68367	-85.60675	44.09563
678	5.642				396.41943	-44.40390	1339.10522	-389.03101	34.25298	1324.63354	1255.82861	73.44009	71.80640	503.63773	-204.87431	-3.38817	-696.13849	191.88974	-0.11987	76.08427	-88.13850	34.96213
679	5.650				397.95450	-45.29021	1341.31873	-388.30368	35.69105	1326.82617	1264.94067	65.58533	62.90287	485.45108	-204.54059	-0.93609	-715.01001	194.77609	2.96091	80.28276	-91.87373	25.57334
680	5.658				399.56146	-46.22118	1343.01208	-387.70984	37.04504	1328.25586	1269.23340	58.01573	53.70911	468.60049	-205.63123	3.12703	-732.52246	197.46423	6.68133	78.93307	-96.69111	16.63128
681	5.667				401.22809	-47.11584	1344.11841	-387.21350	38.23500	1328.85327	1268.72717	51.23495	45.23760	453.85675	-209.04666	10.31950	-748.73047	199.86252	10.70702	72.02342	-101.89104	9.01168
682	5.675				402.93533	-47.90707	1344.57532	-386.74310	39.17962	1328.63989	1263.90881	44.81997	37.22847	443.12662	-215.33829	21.82487	-763.45984	202.18700	15.04213	59.93077	-106.08821	3.58809
683	5.683				404.65829	-48.55392	1344.32849	-386.20599	39.80689	1327.73804	1255.07507	38.55945	29.06244	438.47025	-224.19537	37.10132	-776.08386	204.94823	20.33470	43.12666	-107.99951	0.70639
684	5.692				406.36450	-49.03786	1343.33582	-385.52264	40.06742	1326.35596	1242.22778	32.95225	20.73483	440.76587	-234.48755	53.72865	-785.33911	208.53326	27.63328	22.30862	-107.53567	-0.17070
685	5.700				408.01767	-49.36173	1341.57971	-384.65820	39.95433	1324.73413	1225.76892	28.64803	12.99112	449.40964	-244.95894	68.90108	-789.55573	212.77808	37.36068	-1.03975	-105.71937	-0.19090
686	5.708				409.58633	-49.54464	1339.08289	-383.62817	39.51643	1323.07910	1206.63843	26.05194	6.85938	462.92728	-254.93028	81.04585	-787.42029	217.13103	48.38606	-24.99279	-103.59079	-0.32363
687	5.717				411.04526	-49.60996	1335.91870	-382.48383	38.85058	1321.52917	1185.58936	25.37277	2.99843	479.68982	-264.36108	90.19818	-778.64221	221.14001	58.52111	-48.40647	-101.64108	-0.83894
688	5.725				412.36700	-49.58016	1332.21118	-381.29913	38.08645	1320.14929	1163.08093	26.40550	1.23302	498.38678	-273.41296	97.28181	-763.84253	224.65419	66.08633	-71.30212	-99.99460	-1.53732
689	5.733				413.50946	-49.48235	1328.12305	-380.16635	37.37866	1318.92786	1139.74976	28.46488	0.70302	518.20544	-282.09302	103.23312	-743.89313	227.71181	70.74124	-94.09900	-98.59689	-2.21616
690	5.742				414.40594	-49.34869	1323.82849	-379.19482	36.89856	1317.78699	1116.26819	30.81917	0.48514	538.74097	-290.24478	108.58311	-719.50305	230.27039	72.89803	-116.97108	-97.31297	-2.79041
691	5.750				414.96036	-49.20598	1319.48376	-378.50079	36.81377	1316.61401	1092.94702	32.99247	0.04440	559.80688	-297.70499	113.47168	-691.27161	231.95865	72.85066	-139.87563	-96.01898	-3.20748
692	5.758				415.04892	-49.06442	1315.20728	-378.17377	37.24614	1315.29553	1069.78064	34.78679	-0.69554	581.30371	-304.40601	117.82841	-659.81189	232.18243	70.72482	-162.77133	-94.61440	-3.45899
693	5.767				414.53125	-48.91360	1311.07788	-378.23026	38.21750	1313.75012	1046.71484	36.26456	-1.50270	603.16046	-310.38760	121.55343	-625.77100	230.54486	67.00756	-185.66086	-93.03475	-3.62132
694	5.775				413.27637	-48.72786	1307.15039	-378.59045	39.61713	1311.96082	1023.76379	37.67250	-2.11942	625.34088	-315.72849	124.60075	-589.83167	227.05690	62.72587	-208.53075	-91.30318	-3.79429
695	5.783				411.21640	-48.49067	1303.48779	-379.10266	41.21518	1309.97986	1000.93750	39.22254	-2.51884	647.86475	-320.47601	126.96253	-552.66138	221.93828	58.98935	-231.34491	-89.50928	-4.01641
696	5.792				408.41974	-48.24312	1300.19226	-379.60278	42.72292	1307.89856	978.19623	40.91639	-2.88141	670.79718	-324.65710	128.64670	-514.75818	215.39096	56.46666	-254.10869	-87.72543	-4.25828
697	5.800				405.12872	-48.12016	1297.40686	-379.97733	43.87770	1305.80615	955.50909	42.64779	-3.34428	694.24371	-328.29239	129.65565	-476.36029	207.61011	55.33119	-276.88947	-85.97238	-4.48122
698	5.808				401.70001	-48.31779	1295.28088	-380.20444	44.51502	1303.75806	932.88953	44.38173	-3.88545	718.37579	-331.36496	129.95142	-437.63107	198.95163	55.62702	-299.74323	-84.24379	-4.67213
699	5.817				398.46246	-48.98489	1293.91882	-380.35767	44.60034	1301.77161	910.32813	46.13823	-4.41809	743.42883	-333.83121	129.46771	-398.97156	190.05069	57.59837	-322.66254	-82.53641	-4.82047
700	5.825				395.60565	-50.11555	1293.35901	-380.56326	44.21623	1299.86157	887.70166	47.91550	-4.86195	769.61292	-335.69769	128.17566	-361.04413	181.60989	61.49414	-345.62146	-80.83672	-4.91975
701	5.833				393.19128	-51.53973	1293.59143	-380.93011	43.51791	1298.09192	864.84509	49.70022	-5.14383	796.94556	-337.08832	126.15104	-324.38788	173.92505	66.95406	-368.62067	-79.09192	-4.99844
702	5.842				391.23929	-53.01858	1294.58240	-381.50031	42.68575	1296.60828	841.71173	51.49390	-5.23131	825.15289	-338.22403	123.60133	-289.00031	166.69174	72.85362	-391.67712	-77.25765	-5.08189
703	5.850				389.77136	-54.35736	1296.28357	-382.24228	41.89343	1295.61829	818.38098	53.30861	-5.17957	853.84033	-339.25888	120.78512	-254.38202	159.35873	77.97868	-414.81891	-75.36940	-5.13127
704	5.858				388.78656	-55.46556	1298.62988	-383.06934	41.27168	1295.32349	794.94507	55.14239	-5.09003	882.76038	-340.09171	117.83246	-220.09613	151.64259	81.67722	-438.08209	-73.51089	-5.07929
705	5.867				388.24274	-56.35041	1301.53931	-383.86401	40.86537	1295.85107	771.44360	56.98223	-5.01602	911.79211	-340.38968	114.62758	-186.21057	143.69173	83.84336	-461.48523	-71.74547	-4.90046
706	5.875				388.08585	-57.06393	1304.91565	-384.50525	40.62523	1297.23267	747.91058	58.80758	-4.96516	940.78210	-339.76074	110.82298	-153.04727	135.84766	84.61058	-485.01416	-70.09268	-4.62721
707	5.883				388.28073	-57.64507	1308.65771	-384.89685	40.45485	1299.42151	724.42358	60.55798	-4.95284	969.63672	-337.84167	105.89514	-120.68185	128.36113	84.17934	-508.64276	-68.50938	-4.33730
708	5.892				388.80405	-58.09343	1312.66309	-384.98984	40.27377	1302.32104	701.01892	62.19199	-4.96703	998.58777	-334.34927	99.28957	-88.98993	121.36491	82.75859	-532.34882	-66.92012	-4.10911
709	5.900				389.62695	-58.38394	1316.82776	-384.79190	40.03275	1305.80933	677.60999	63.78574	-4.95668	1028.21716	-329.29895	90.84104	-58.09985	115.02752	80.49263	-556.10583	-65.30603	-3.95733
710	5.908				390.71576	-58.49905	1321.04639	-384.35635	39.68194	1309.75220	654.10657	65.46799	-4.89558	1059.03992	-323.29367	81.32449	-28.55518	109.58578	77.36253	-579.87830	-63.72421	-3.82425
711	5.917				392.03958	-58.44577	1325.21692	-383.74924	39.14419	1314.00525	630.61664	67.29650	-4.73756	1090.86487	-317.44748	72.47421	-1.05115	105.22098	73.18362	-603.59991	-62.26797	-3.62799
712	5.925				393.57434	-58.25154	1329.24573	-383.01941	38.33042	1318.40466	607.53369	69.24081	-4.29254	1122.36011	-312.78436	65.95491	23.84271	102.02091	67.73943	-627.11200	-61.03949	-3.28092
713	5.933				395.30234	-57.95160	1333.04810	-382.20602	37.20856	1322.76489	585.47101	71.20791	-3.21010	1151.23926	-309.56403	61.88319	45.70551	100.08330	60.93808	-650.10602	-60.06802	-2.62654
714	5.942				397.20782	-57.57579	1336.54590	-381.36447	35.85474	1326.89417	565.11908	73.09740	-1.10242	1175.19849	-307.12180	58.50893	64.13806	99.61713	52.90619	-672.19202	-59.23140	-1.40585
715	5.950				399.27133	-57.13998	1339.66675	-380.56293	34.41277	1330.60803	547.13800	74.98253	2.35112	1193.02380	-304.43271	53.80397	78.67737	100.96249	43.99242	-693.09937	-58.34808	0.59594
716	5.958				401.46585	-56.64934	1342.34326	-379.85504	33.02957	1333.74475	532.04218	77.35566	7.59609	1205.04907	-300.88440	47.37057	88.77081	104.51862	34.67376	-712.77130	-57.32129	3.35151
717	5.967				403.75449	-56.10786	1344.51086	-379.26376	31.83367	1336.18616	520.22009	81.10703	15.65062	1212.71423	-296.38596	40.49097	93.80212	110.55975	25.44747	-731.28217	-56.14208	6.60037
718	5.975				406.09235	-55.52131	1346.10474	-378.78253	30.92365	1337.87012	512.43756	86.95850	27.97754	1217.48340	-290.95059	34.45738	93.24261	118.89378	16.83543	-748.71417	-54.85026	10.05633
719	5.983				408.43268	-54.89764	1347.05945	-378.38165	30.34670	1338.78992	510.14264	94.71428	45.05795	1219.78564	-284.68729	29.26380	86.87958	128.51205	9.42712	-764.95886	-53.53850	13.66933
720	5.992				410.73236	-54.25172	1347.31335	-378.00723	30.09461	1338.98792	514.50800	103.17605	64.93104	1218.79810	-278.16855	23.89484	74.93842	137.66673	3.78640	-779.43878	-52.28740	17.86819
721	6.000				412.95273	-53.60859	1346.81702	-377.57703	30.13016	1338.55017	525.18585	110.94025	83.90881	1213.24341	-272.35843	17.52264	58.03406	144.66760	0.23616	-790.95538	-51.11697	23.57278
722	6.008				415.05841	-53.01027	1345.54541	-376.99329	30.41171	1337.60022	540.49591	117.30443	99.11180	1202.46558	-268.00244	10.32778	37.16443	148.92729	-1.39585	-797.89874	-50.15078	31.63743
723	6.017				417.01953	-52.52161	1343.51538	-376.17877	30.89801	1336.28186	558.58514	122.46860	110.11360	1186.83960	-265.14508	3.46194	13.77533	151.15817	-1.79940	-798.87335	-49.74318	41.97007
724	6.025				418.81781	-52.20969	1340.79590	-375.11389	31.54996	1334.73352	578.14832	126.97961	118.28024	1167.38550	-263.24130	-1.67945	-10.57538	152.50166	-1.75853	-793.24738	-50.35204	53.27636
725	6.033				420.44678	-52.10815	1337.50134	-373.85608	32.32378	1333.06445	598.48828	131.09698	125.08137	1145.24512	-261.69275	-4.44663	-34.86926	153.71800	-1.75575	-781.10309	-52.42419	63.71813
726	6.042				421.89929	-52.20111	1333.77563	-372.54013	33.15378	1331.33813	619.32446	134.71182	131.19812	1121.43286	-260.25952	-5.27722	-58.80658	155.08876	-1.98691	-762.82965	-56.24397	71.65089
727	6.050				423.14337	-52.42272	1329.77649	-371.35147	33.94979	1329.56665	640.55347	137.67323	136.71135	1096.76404	-258.98785	-5.09219	-82.46408	156.61989	-2.48299	-738.85010	-61.53382	75.91624
728	6.058				424.09653	-52.65894	1325.65906	-370.47217	34.61527	1327.72583	662.08154	139.96722	141.54099	1071.85962	-257.88028	-4.68333	-105.99121	158.23486	-3.12409	-709.61548	-67.31432	76.04596
729	6.067				424.61899	-52.76294	1321.56067	-370.03247	35.06956	1325.78210	683.81836	141.62982	145.63788	1047.19214	-256.73813	-4.55812	-129.49692	159.92215	-3.69037	-675.74457	-72.47527	72.60185
730	6.075				424.53943	-52.59440	1317.58740	-370.08868	35.26120	1323.70764	705.75446	142.66125	149.01521	1023.03693	-255.31128	-4.87536	-153.01468	161.72578	-4.03096	-638.06683	-76.49757	67.21661
731	6.083				423.70480	-52.07012	1313.80286	-370.61490	35.18123	1321.48535	727.97705	143.06796	151.74846	999.36066	-253.57111	-5.44673	-176.51489	163.61417	-4.18862	-597.50232	-79.56818	61.97202
732	6.092				422.03101	-51.19541	1310.24365	-371.50662	34.87796	1319.11914	750.58740	142.99170	153.97939	975.94427	-251.72783	-5.99912	-199.95044	165.45845	-4.32660	-554.96295	-82.10025	58.47186
733	6.100				419.54794	-50.05239	1306.96021	-372.60883	34.43797	1316.63293	773.63806	142.72467	155.87978	952.65137	-249.97293	-6.45992	-223.29361	167.16536	-4.55246	-511.36224	-84.19881	57.26027
734	6.108				416.44705	-48.74485	1304.04858	-373.75992	33.95181	1314.05945	797.20349	142.46730	157.54544	929.44995	-248.35283	-6.90983	-246.55661	168.75262	-4.83886	-467.65845	-85.60347	57.93882
735	6.117				413.09174	-47.33533	1301.64539	-374.83221	33.51634	1311.43982	821.44275	142.12172	158.92421	906.31287	-246.83406	-7.36089	-269.77448	170.28220	-5.10701	-424.88666	-86.15346	59.86485
736	6.125				409.92023	-45.83416	1299.89160	-375.75946	33.23277	1308.81714	846.52734	141.42584	159.83759	883.23132	-245.34880	-7.72967	-292.95172	171.78452	-5.32833	-384.08826	-86.18422	62.79577
737	6.133				407.26389	-44.25072	1298.88794	-376.54077	33.16587	1306.23511	872.53821	140.23187	160.05675	860.22839	-243.81918	-7.98874	-316.05795	173.25801	-5.50829	-345.98767	-86.28437	66.79503
738	6.142				405.22925	-42.64108	1298.66895	-377.21320	33.31998	1303.76038	899.43793	138.54723	159.38531	837.34167	-242.16962	-8.23603	-339.08588	174.70161	-5.64140	-310.56561	-86.66201	71.57682
739	6.150				403.74283	-41.10294	1299.21460	-377.81216	33.66366	1301.51367	927.10620	136.37021	157.74307	814.58826	-240.35378	-8.56509	-362.09216	176.09996	-5.73607	-277.03479	-86.98045	76.24438
740	6.158				402.67947	-39.73848	1300.47681	-378.35550	34.17310	1299.67542	955.34521	133.65308	155.25858	791.85626	-238.45688	-8.90477	-385.17316	177.40210	-5.82854	-244.39839	-86.83260	79.76355
741	6.167				401.94604	-38.61872	1302.39111	-378.85434	34.85558	1298.45349	983.81708	130.40082	152.27086	768.90118	-236.68423	-9.07446	-408.38727	178.61406	-5.92209	-212.04881	-86.15083	81.51668
742	6.175				401.49493	-37.76501	1304.87744	-379.31607	35.73457	1298.02527	1012.00458	126.64149	149.08826	745.57202	-235.15164	-8.98397	-431.71375	179.85226	-5.96066	-179.81047	-85.21067	81.47982
743	6.183				401.31119	-37.15879	1307.83997	-379.72711	36.81173	1298.48547	1039.35034	122.25499	145.59422	721.98334	-233.76173	-8.71695	-455.08514	181.26349	-5.88522	-147.54568	-84.38153	80.12457
744	6.192				401.40100	-36.76921	1311.17090	-380.03760	38.04026	1299.82861	1065.59265	116.89147	141.05145	698.37244	-232.34439	-8.42376	-478.43146	182.97240	-5.67491	-115.02274	-83.83369	78.11799
745	6.200				401.78009	-36.57096	1314.76147	-380.17120	39.33479	1301.96545	1091.01807	110.16132	134.37962	674.84802	-230.83511	-8.17133	-501.73999	184.96902	-5.37304	-82.30180	-83.51781	75.93180
746	6.208				402.45654	-36.54343	1318.50732	-380.06082	40.61530	1304.75452	1116.34375	102.06419	124.95036	651.36694	-229.26694	-7.93510	-525.08063	187.04170	-5.07416	-49.98477	-83.36983	73.68623
747	6.217				403.41357	-36.66138	1322.30811	-379.68146	41.84985	1308.02991	1142.25513	93.26392	113.46864	627.87756	-227.71368	-7.68412	-548.51843	189.00700	-4.82779	-18.92062	-83.31825	71.28984
748	6.225				404.60770	-36.89133	1326.06531	-379.05737	43.05920	1311.62402	1168.80225	84.82388	102.00832	604.45581	-226.25700	-7.38640	-572.02985	190.88902	-4.60882	10.06693	-83.16363	68.52867
749	6.233				405.98438	-37.20588	1329.68250	-378.25510	44.28901	1315.37744	1194.96851	77.54659	92.68163	581.40118	-224.89557	-6.94425	-595.48315	192.82561	-4.36738	36.08961	-82.67685	64.98753
750	6.242				407.49261	-37.60230	1333.06860	-377.36942	45.57983	1319.13391	1218.86877	71.39304	85.81462	559.19019	-223.54295	-6.17599	-618.61169	194.95624	-3.98638	58.21997	-81.82822	60.14652
751	6.250				409.08609	-38.09457	1336.14355	-376.50000	46.94945	1322.73010	1238.51404	65.56937	79.52860	538.28735	-222.19685	-4.89160	-641.02673	197.36264	-3.19298	75.75375	-80.87810	53.75934
752	6.258				410.72015	-38.68082	1338.83838	-375.72675	48.38589	1325.98865	1252.48877	59.43765	71.53723	518.96130	-221.08234	-2.93917	-662.34564	200.00085	-1.61986	88.26605	-80.27446	46.04254
753	6.267				412.35876	-39.32627	1341.08618	-375.09598	49.84255	1328.72180	1260.30139	53.18478	61.36137	501.20227	-220.69173	0.00708	-682.31714	202.69189	0.95341	95.39479	-80.47936	37.41945
754	6.275				413.98233	-39.97779	1342.81445	-374.61874	51.24167	1330.75378	1262.39929	47.37243	50.47617	485.02142	-221.79266	4.86620	-700.81311	205.21703	4.41927	96.71410	-81.82394	28.27214
755	6.283				415.58438	-40.58453	1343.94666	-374.27271	52.49297	1331.95911	1259.78149	42.09434	40.38898	471.23901	-225.26364	13.13061	-717.74194	207.45978	8.45688	91.93063	-84.34312	19.10384
756	6.292				417.16269	-41.10785	1344.41504	-374.00244	53.50746	1332.29102	1253.44714	36.85446	31.17514	461.78140	-231.60828	25.79879	-732.92432	209.54117	12.86778	81.24352	-87.47818	10.79073
757	6.300				418.71408	-41.52702	1344.17285	-373.71902	54.18884	1331.78625	1243.75928	31.49965	22.22325	458.62311	-240.48474	42.02321	-745.89612	211.83742	17.92290	65.49147	-89.99168	4.42850
758	6.308				420.23193	-41.84006	1343.20166	-373.31290	54.42392	1330.56506	1230.32507	26.92783	13.77666	462.44519	-250.81189	59.15594	-755.73077	214.73825	24.45980	45.87364	-90.73940	0.76080
759	6.317				421.70404	-42.05347	1341.51392	-372.69727	54.12313	1328.84204	1212.91760	24.29253	7.00862	472.42319	-261.44983	74.39865	-761.04840	218.34395	33.34612	23.58919	-89.70633	-0.43945
760	6.325				423.10803	-42.17049	1339.15857	-371.85773	53.31690	1326.90637	1192.19128	23.95333	2.81494	486.92990	-271.79956	86.38088	-760.43695	222.42836	44.43412	-0.11452	-87.84468	-0.37695
761	6.333				424.40381	-42.19624	1336.22559	-370.86484	52.20536	1325.04370	1169.38489	25.40097	1.00320	504.30722	-281.79190	95.34486	-753.21448	226.56351	56.10659	-23.96261	-85.97173	-0.34296
762	6.342				425.53033	-42.15047	1332.84155	-369.84662	51.06441	1323.44568	1145.70776	27.70309	0.59923	523.34583	-291.44370	102.25768	-739.73016	230.26695	66.19281	-47.22039	-84.27168	-0.84490
763	6.350				426.40540	-42.06131	1329.15283	-368.94983	50.09082	1322.15613	1121.91748	30.03990	0.59306	543.39673	-300.56818	107.95365	-720.79779	233.22134	73.31129	-69.97101	-82.62937	-1.67284
764	6.358				426.92490	-41.94738	1325.30505	-368.31387	49.34954	1321.06775	1098.30127	32.04337	0.34189	564.18793	-308.89789	112.88296	-697.09601	235.32391	77.21822	-92.62794	-80.97720	-2.48101
765	6.367				426.97333	-41.81564	1321.42432	-368.05750	48.84205	1319.98669	1074.92651	33.75320	-0.32658	585.57629	-316.32465	117.23462	-669.16467	236.45599	78.24919	-115.42956	-79.33723	-3.09975
766	6.375				426.44440	-41.67404	1317.60071	-368.26517	48.58978	1318.73401	1051.79102	35.35473	-1.16867	607.42603	-322.91678	121.05918	-637.59680	236.34026	76.89611	-138.35782	-77.74606	-3.51192
767	6.383				425.24942	-41.53966	1313.88220	-368.96445	48.64605	1317.20569	1028.85205	36.95949	-1.83377	629.62622	-328.77231	124.32862	-603.06134	234.66653	73.85816	-161.28207	-76.22015	-3.77902
768	6.392				423.31229	-41.43644	1310.29773	-370.10086	49.04155	1315.38513	1006.04205	38.58153	-2.21864	652.14923	-333.93759	126.98800	-566.27954	231.27408	70.12385	-184.12302	-74.74625	-3.98923
769	6.400				420.58594	-41.39988	1306.89685	-371.53735	49.72689	1313.33459	983.32513	40.21600	-2.50658	675.06708	-338.42230	128.97052	-527.99829	226.18494	66.73325	-206.90987	-73.27045	-4.18877
770	6.408				417.11301	-41.50283	1303.78552	-373.09265	50.56047	1311.16565	960.73010	41.86359	-2.92163	698.52454	-342.20227	130.17914	-488.84033	219.55411	64.38615	-229.70833	-71.71639	-4.37234
771	6.417				413.08347	-41.87729	1301.12708	-374.59647	51.35009	1308.99182	938.27051	43.50640	-3.52217	722.71594	-345.18683	130.49335	-449.16257	211.67447	63.33229	-252.52626	-70.03595	-4.54779
772	6.425				408.81561	-42.68182	1299.09644	-375.94330	51.91489	1306.89233	915.89227	45.12981	-4.19017	747.83362	-347.28857	129.83868	-409.18637	202.99088	63.66754	-275.31891	-68.22890	-4.75222
773	6.433				404.66406	-44.01279	1297.81897	-377.12421	52.13484	1304.91736	893.49536	46.77494	-4.74257	773.93854	-348.60126	128.27621	-369.32269	194.10391	65.66347	-298.07446	-66.30884	-4.98714
774	6.442				400.92673	-45.82739	1297.34741	-378.20520	51.98258	1303.11267	870.94073	48.51664	-5.05492	800.91943	-349.41086	125.98885	-330.28040	185.66406	69.62773	-320.83478	-64.32597	-5.17580
775	6.450				397.79541	-47.92978	1297.68079	-379.26721	51.51952	1301.54688	848.12451	50.36964	-5.13141	828.60596	-349.99466	123.19314	-292.73193	177.98431	75.27766	-343.64502	-62.39559	-5.23498
776	6.458				395.34250	-50.02101	1298.78833	-380.34970	50.85841	1300.34058	825.08063	52.26921	-5.08353	856.83533	-350.47565	120.10462	-256.84076	170.76102	81.46644	-366.52429	-60.60159	-5.18186
777	6.467				393.52795	-51.80804	1300.61230	-381.42410	50.13073	1299.66589	801.93115	54.17615	-5.01891	885.45691	-350.80652	116.89606	-222.21851	163.40341	86.83381	-389.47620	-58.91769	-5.10557
778	6.475				392.23590	-53.12158	1303.06360	-382.40628	49.46408	1299.69458	778.74756	56.08725	-4.96980	914.35144	-350.77225	113.57688	-188.46207	155.61510	90.58336	-412.53699	-57.24623	-5.05368
779	6.483				391.34061	-53.95038	1306.03528	-383.19629	48.95186	1300.53821	755.53467	57.92926	-4.95285	943.42212	-350.00262	109.87455	-155.60056	147.57152	92.55737	-435.78479	-55.49995	-4.99795
780	6.492				390.76416	-54.38131	1309.42371	-383.72070	48.61850	1302.23218	732.29504	59.62262	-5.00098	972.62585	-348.08627	105.25219	-123.83789	139.63826	92.90758	-459.25378	-53.68214	-4.87858
781	6.500				390.48328	-54.51981	1313.13147	-383.96329	48.40989	1304.74622	709.00275	61.22683	-5.08252	1002.12366	-344.75922	99.14364	-93.12399	132.06854	91.86504	-482.88489	-51.89619	-4.66045
782	6.508				390.49222	-54.44656	1317.05835	-383.96609	48.23249	1307.99097	685.58191	62.88522	-5.10768	1032.38867	-340.05298	91.37228	-63.31470	125.02029	89.65572	-506.59979	-50.24717	-4.36425
783	6.517				390.76920	-54.21081	1321.09680	-383.80164	48.00760	1311.83130	661.98962	64.66279	-5.04355	1063.93567	-334.41147	82.61758	-34.60986	118.72480	86.42999	-530.36462	-48.72211	-4.05507
784	6.525				391.27850	-53.83878	1325.13745	-383.54633	47.69243	1316.11658	638.30048	66.50212	-4.90494	1096.66870	-328.65823	74.46931	-7.59503	113.47978	82.18895	-554.15912	-47.21089	-3.79904
785	6.533				391.99667	-53.34512	1329.07642	-383.26764	47.26942	1320.70227	614.77368	68.32462	-4.60814	1129.28076	-323.62753	68.53452	17.05743	109.51340	76.79720	-577.93457	-45.69093	-3.60377
786	6.542				392.92755	-52.74236	1332.81860	-383.01425	46.72668	1325.44580	591.88379	70.11273	-3.89268	1159.28833	-319.60617	65.01993	38.76935	106.94834	70.09094	-601.57849	-44.32637	-3.35197
787	6.550				394.08923	-52.04403	1336.28125	-382.80771	46.04455	1330.18372	570.23602	71.87749	-2.41600	1184.05005	-316.04218	62.29332	57.01862	105.88751	62.02288	-624.83905	-43.30215	-2.77943
788	6.558				395.48758	-51.26493	1339.39685	-382.64240	45.19333	1334.71069	550.42920	73.67964	0.12587	1202.14233	-311.98422	58.30063	71.28815	106.49331	52.78595	-647.33478	-42.56846	-1.58807
789	6.567				397.10193	-50.42416	1342.10950	-382.49438	44.15011	1338.78638	532.90985	75.83855	4.09117	1213.88672	-306.88931	52.47780	81.06934	108.99310	42.82757	-668.74640	-41.84319	0.37086
790	6.575				398.88620	-49.54636	1344.36768	-382.33725	42.93660	1342.17737	517.91376	79.04530	10.19018	1220.69873	-300.78662	45.92929	85.85870	113.56850	32.71842	-688.97296	-40.89380	3.02885
791	6.583				400.77856	-48.65269	1346.11951	-382.15335	41.64516	1344.69995	505.94110	83.88486	19.59637	1223.88867	-293.82404	39.81120	85.18457	120.12064	23.01528	-708.05182	-39.69996	6.17117
792	6.592				402.71817	-47.75364	1347.31006	-381.93478	40.43018	1346.24438	498.47162	90.12767	33.34861	1223.76709	-286.13895	34.02838	78.72717	128.04373	14.28585	-725.98096	-38.33205	9.55426
793	6.600				404.65845	-46.85993	1347.88232	-381.67874	39.45797	1346.79797	497.39691	96.91858	51.11079	1219.65356	-278.15057	27.59458	66.53424	136.15994	7.18926	-742.56415	-36.82436	13.06334
794	6.608				406.56784	-45.99921	1347.78613	-381.36819	38.83654	1346.45447	503.34161	103.50156	70.44746	1210.70288	-270.59769	19.91908	49.23401	143.03580	2.29789	-757.22369	-35.23085	16.96205
795	6.617				408.42563	-45.22564	1346.98572	-380.95615	38.58423	1345.39807	515.14398	109.34136	87.91305	1196.78687	-264.21835	11.59902	28.05670	147.76375	-0.33034	-768.89484	-33.73346	22.04494
796	6.625				410.21826	-44.62160	1345.46704	-380.38330	38.63723	1343.86670	530.90796	114.15583	101.35722	1178.71582	-259.45602	4.12812	4.61786	150.49951	-1.30529	-776.23627	-32.66789	29.25218
797	6.633				411.93451	-44.27786	1343.25122	-379.61420	38.87750	1342.09216	549.03424	118.18489	111.04082	1157.79639	-256.26810	-1.13384	-19.52258	152.08722	-1.50502	-778.12085	-32.48738	38.85731
798	6.642				413.56000	-44.24802	1340.40747	-378.66507	39.18836	1340.25073	568.51135	121.90359	118.53825	1135.24829	-254.14206	-3.88493	-43.39590	153.32834	-1.57880	-774.00214	-33.68218	50.07795
799	6.650				415.07025	-44.50759	1337.05664	-377.61084	39.49854	1338.44739	588.80701	125.40533	125.08135	1111.92651	-252.47511	-4.87563	-66.78345	154.65216	-1.81571	-763.85785	-36.66242	61.41284
800	6.658				416.41989	-44.94980	1333.35779	-376.57065	39.78564	1336.71460	609.69214	128.36145	131.03329	1088.35266	-250.93457	-5.10818	-89.85986	156.17018	-2.26648	-747.89288	-41.57594	71.12127
801	6.667				417.53137	-45.41343	1329.48303	-375.69110	40.05254	1335.01563	631.06018	130.47078	136.31223	1064.73718	-249.48853	-5.17560	-112.80731	157.83888	-2.84285	-726.35126	-48.02513	77.56709
802	6.675				418.29239	-45.71677	1325.58899	-375.13522	40.28146	1333.25342	652.80017	131.71452	140.81561	1041.04236	-248.21602	-5.23180	-135.71301	159.58121	-3.38311	-699.52832	-55.02892	79.71849
803	6.683				418.56998	-45.69610	1321.79163	-375.05643	40.39559	1331.29797	674.80847	132.25688	144.52350	1017.29169	-247.03891	-5.31347	-158.61502	161.34093	-3.76580	-667.88409	-61.53680	77.76342
804	6.692				418.23206	-45.25628	1318.15332	-375.54550	40.28469	1329.04602	697.04785	132.27936	147.48251	993.69135	-245.73233	-5.48635	-181.51978	163.09297	-4.00850	-632.13623	-66.99829	73.22121
805	6.700				417.16574	-44.40745	1314.70288	-376.58255	39.87953	1326.47900	719.53149	131.93637	149.80873	970.37732	-244.22461	-5.75969	-204.40286	164.82091	-4.22559	-593.21045	-71.45706	68.25599
806	6.708				415.31134	-43.25422	1311.47620	-378.04163	39.19968	1323.66138	742.28430	131.39822	151.67532	947.33032	-242.63959	-6.11009	-227.24371	166.50691	-4.48248	-552.08539	-75.28122	64.69044
807	6.717				412.73352	-41.93957	1308.55078	-379.74326	38.34781	1320.68555	765.37256	130.83295	153.24187	924.51318	-241.08649	-6.54309	-250.05377	168.13844	-4.74907	-509.70105	-78.73499	63.32146
808	6.725				409.68106	-40.56828	1306.05127	-381.50583	37.47121	1317.62561	788.96631	130.27629	154.55893	901.88043	-239.58395	-7.01919	-272.86935	169.69650	-4.99673	-466.95313	-81.66913	63.82374
809	6.733				406.53772	-39.15201	1304.12305	-383.17743	36.70548	1314.53027	813.30884	129.57068	155.52823	879.31940	-238.11008	-7.43787	-295.72095	171.15746	-5.24544	-424.66571	-83.74338	65.32204
810	6.742				403.66135	-37.63446	1302.88782	-384.65976	36.12869	1311.44031	838.58130	128.54105	155.95242	856.69910	-236.62373	-7.74254	-318.60352	172.52071	-5.49360	-383.54797	-85.00900	67.30741
811	6.750				401.24011	-35.99183	1302.40808	-385.91782	35.75626	1308.41785	864.82373	127.16989	155.60117	833.97931	-235.04193	-7.98355	-341.50873	173.83269	-5.68336	-344.16696	-86.07749	70.03924
812	6.758				399.28259	-34.30819	1302.68335	-386.96609	35.56973	1305.57666	891.98047	125.52336	154.26097	811.21899	-233.26064	-8.26332	-364.47968	175.15291	-5.78060	-306.84943	-87.56408	73.86748
813	6.767				397.71436	-32.74938	1303.67261	-387.84460	35.55251	1303.09058	919.95538	123.64338	151.83722	788.42749	-231.29228	-8.59394	-387.57278	176.47813	-5.83988	-271.49310	-89.47319	78.28444
814	6.775				396.46771	-31.47456	1305.31213	-388.60480	35.70669	1301.16516	948.59033	121.53088	148.46408	765.44092	-229.38628	-8.82146	-410.79550	177.79816	-5.92005	-237.51759	-91.27221	82.00233
815	6.783				395.50568	-30.56900	1307.52502	-389.30426	36.03905	1299.98376	977.61719	119.08266	144.46422	742.08380	-227.82605	-8.79074	-434.12393	179.21703	-5.96779	-204.20587	-92.50903	83.91718
816	6.792				394.81296	-30.03130	1310.22986	-389.98489	36.53850	1299.66064	1006.64331	116.06805	140.12895	718.44995	-226.56201	-8.55599	-457.53116	180.85751	-5.86944	-171.18460	-93.25699	83.78239
817	6.800				394.39191	-29.79829	1313.34082	-390.63245	37.16637	1300.22205	1035.18835	112.22159	135.45105	694.80298	-225.27792	-8.29303	-480.98859	182.68138	-5.60198	-138.50400	-93.94567	82.07763
818	6.808				394.25735	-29.78369	1316.75708	-391.16510	37.86303	1301.61584	1062.87048	107.27354	129.95952	671.23077	-223.79958	-8.07490	-504.48242	184.53677	-5.27562	-106.35526	-94.87120	79.47186
819	6.817				394.42044	-29.91131	1320.36670	-391.47647	38.57908	1303.73413	1089.73328	100.93059	122.85452	647.61200	-222.21066	-7.86240	-528.02417	186.31882	-5.02602	-74.94776	-96.01044	76.41225
820	6.825				394.87317	-30.13191	1324.06262	-391.48593	39.30535	1306.43835	1116.33899	93.02844	113.62471	623.87134	-220.62817	-7.63369	-551.62329	188.02815	-4.88644	-44.67638	-97.24283	73.00373
821	6.833				395.58658	-30.42773	1327.75195	-391.15897	40.05631	1309.57629	1143.29358	83.86067	102.89448	600.12769	-219.06415	-7.40124	-575.24536	189.75941	-4.77445	-16.17931	-98.57140	69.08598
822	6.842				396.52051	-30.80803	1331.34790	-390.51056	40.83635	1312.98950	1170.41516	74.37988	92.57299	576.64264	-217.49231	-7.11325	-598.77979	191.67561	-4.56936	9.86454	-100.06675	64.40623
823	6.850				397.63678	-31.29122	1334.76306	-389.60498	41.64088	1316.51636	1196.30176	65.80163	84.54697	553.74139	-215.92561	-6.61507	-622.03784	193.94125	-4.16041	32.85623	-101.73395	58.78551
824	6.858				398.90613	-31.88830	1337.91516	-388.54468	42.47008	1319.99243	1218.96277	58.57381	78.82065	531.79108	-214.44604	-5.73284	-644.76947	196.59480	-3.41538	52.22122	-103.58860	52.19849
825	6.867				400.30801	-32.60300	1340.73462	-387.44418	43.31887	1323.24878	1236.99683	51.88244	73.29995	511.16739	-213.21219	-4.37485	-666.65753	199.47784	-2.12461	67.41658	-105.78316	44.79243
826	6.875				401.82922	-33.42932	1343.16040	-386.40335	44.15412	1326.11438	1249.89587	44.79816	65.92102	492.12256	-212.44183	-2.50523	-687.37244	202.33630	-0.05824	77.97008	-108.56461	36.86629
827	6.883				403.45901	-34.33804	1345.13013	-385.49484	44.90726	1328.42493	1257.65295	37.48403	56.69347	474.63559	-212.48865	0.14491	-706.72247	204.95099	2.85827	83.41296	-112.15672	28.76760
828	6.892				405.18024	-35.27941	1346.57385	-384.75815	45.48948	1330.03320	1260.81445	30.54426	47.16631	458.67889	-213.98297	4.49973	-724.71881	207.16451	6.47756	83.26460	-116.59728	20.79978
829	6.900				406.96732	-36.20297	1347.41333	-384.18549	45.81520	1330.82056	1260.22314	24.17717	38.49875	445.00891	-217.72791	12.08316	-741.46130	208.90536	10.59387	77.20518	-121.46771	13.34045
830	6.908				408.79453	-37.06634	1347.57361	-383.70181	45.83197	1330.72644	1256.08337	18.62305	30.69055	435.44788	-224.22823	23.99690	-756.86041	210.30392	15.20434	65.31958	-125.74302	7.06293
831	6.917				410.64191	-37.83403	1347.00220	-383.17261	45.54290	1329.80957	1247.79480	14.52634	23.26329	431.87558	-233.17287	39.60760	-770.26123	211.73203	20.69906	48.21999	-128.22772	2.77730
832	6.925				412.49225	-38.48502	1345.68384	-382.46753	44.99086	1328.29907	1234.90308	12.42101	16.13054	434.98682	-243.43787	56.45347	-780.32971	213.52634	27.79020	27.01894	-128.47069	0.73728
833	6.933				414.32544	-39.01934	1343.63831	-381.52539	44.23494	1326.53601	1218.01807	12.04957	9.76186	444.09167	-253.76440	71.71577	-785.46045	215.66000	36.92711	3.36274	-127.12211	0.22082
834	6.942				416.11404	-39.44948	1340.91394	-380.35550	43.35685	1324.82556	1198.43384	12.60348	4.84900	457.72910	-263.45056	83.80874	-784.45465	217.83681	47.50206	-20.83334	-125.22204	0.11665
835	6.950				417.81894	-39.79110	1337.58960	-379.00778	42.45448	1323.33850	1177.04639	13.63831	1.85608	474.35004	-272.41901	92.76156	-777.03491	219.79541	57.86554	-44.35872	-123.38014	-0.20150
836	6.958				419.38525	-40.06068	1333.78333	-377.56024	41.61351	1322.11011	1154.35522	15.13660	0.59662	492.76221	-280.84952	99.52637	-763.76868	221.39305	66.35608	-67.24441	-121.71733	-0.74944
837	6.967				420.74075	-40.26820	1329.64746	-376.12531	40.90045	1321.06616	1131.00452	16.96266	0.32922	512.24847	-288.86600	105.11032	-745.46466	222.53156	72.16186	-90.01491	-120.21048	-1.37100
838	6.975				421.79193	-40.40846	1325.34241	-374.86011	40.37769	1320.04578	1107.59485	18.80801	0.28351	532.43872	-296.44135	110.11802	-722.75415	223.06194	75.20899	-112.85693	-118.82069	-2.01817
839	6.983				422.41757	-40.46410	1321.00745	-373.94543	40.12439	1318.85315	1084.36938	20.42582	-0.01758	553.13843	-303.47324	114.73527	-696.14856	222.70673	75.64188	-135.66685	-117.45448	-2.67311
840	6.992				422.47552	-40.41227	1316.74304	-373.52197	40.23551	1317.33044	1061.32739	21.79576	-0.68109	574.22717	-309.90295	118.91302	-666.19702	221.07388	73.69888	-158.39240	-116.04011	-3.23029
841	7.000				421.82928	-40.22522	1312.60901	-373.63177	40.76905	1315.40100	1038.40356	23.12988	-1.49576	595.64014	-315.73770	122.52233	-633.50763	217.81133	69.97077	-181.07846	-114.59544	-3.59637
842	7.008				420.38702	-39.87767	1308.64417	-374.19983	41.68790	1313.08154	1015.53485	24.62653	-2.18503	617.38971	-321.00763	125.43678	-598.71893	212.83313	65.51121	-203.77066	-113.14214	-3.81667
843	7.017				418.15149	-39.38133	1304.90417	-375.05942	42.86404	1310.47803	992.71399	26.27217	-2.67490	639.55450	-325.74768	127.58607	-562.46362	206.33351	61.48303	-226.47571	-111.64983	-3.99887
844	7.025				415.25772	-38.83296	1301.49646	-376.01727	44.12027	1307.74658	969.98596	27.94639	-3.08093	662.23743	-329.99371	128.96324	-525.24683	198.56572	58.61994	-249.17613	-110.10550	-4.18605
845	7.033				411.94849	-38.41692	1298.58252	-376.92499	45.25632	1305.03418	947.37866	29.59351	-3.50926	685.57367	-333.76318	129.58363	-487.32986	189.73727	57.07013	-271.86768	-108.53645	-4.36887
846	7.042				408.49506	-38.33661	1296.32727	-377.72488	46.08280	1302.43323	924.89050	31.22614	-3.97531	709.77393	-337.01794	129.43817	-448.84219	180.12007	56.75804	-294.56152	-106.92018	-4.55418
847	7.050				405.13171	-38.72506	1294.83228	-378.46100	46.48360	1299.97217	902.50104	32.85618	-4.44710	735.09314	-339.66406	128.47408	-410.05646	170.20987	57.84031	-317.25690	-105.19547	-4.75037
848	7.058				402.04166	-39.58511	1294.11841	-379.24265	46.45407	1297.65466	880.12317	34.49193	-4.86047	761.67023	-341.69373	126.67196	-371.49066	160.70190	60.70044	-339.95282	-103.38756	-4.92270
849	7.067				399.36218	-40.77137	1294.15979	-380.17557	46.07896	1295.52539	857.57410	36.15577	-5.13730	789.35425	-343.35425	124.19151	-333.69696	152.10481	65.35701	-362.70120	-101.56541	-5.03818
850	7.075				397.17014	-42.02326	1294.91345	-381.31467	45.48177	1293.71143	834.67072	37.88045	-5.25690	817.79816	-345.03030	121.34394	-296.92502	144.33093	70.99697	-385.59912	-99.71186	-5.12901
851	7.083				395.46008	-43.06835	1296.32471	-382.65149	44.79788	1292.40784	811.40015	39.67393	-5.27925	846.80365	-346.85992	118.35530	-260.95718	136.81726	76.36565	-408.69409	-97.78417	-5.23754
852	7.092				394.15619	-43.75057	1298.32690	-384.10562	44.16560	1291.81079	787.93433	41.49548	-5.27357	876.43140	-348.54413	115.23124	-225.35519	129.07484	80.55161	-431.95093	-95.84429	-5.31595
853	7.100				393.16095	-44.07422	1300.85144	-385.52893	43.68451	1292.04761	764.45386	43.31384	-5.26102	906.72772	-349.56485	111.83408	-189.95718	121.08374	83.25677	-455.32086	-94.03050	-5.24906
854	7.108				392.40677	-44.14316	1303.83252	-386.74722	43.37057	1293.15662	741.04260	45.11493	-5.23608	937.44916	-349.49109	107.98112	-155.01599	113.22534	84.56078	-478.79193	-92.40443	-4.98850
855	7.117				391.87766	-44.07415	1307.19995	-387.62042	43.17146	1295.10583	717.70276	46.84221	-5.19907	968.16284	-348.02823	103.40988	-120.82327	105.93655	84.68082	-502.36450	-90.89385	-4.61871
856	7.125				391.59454	-43.94243	1310.87341	-388.08990	43.01891	1297.81763	694.34271	48.45760	-5.14102	998.71490	-344.91656	97.73257	-87.45795	99.48000	83.85106	-526.02771	-89.40706	-4.27962
857	7.133				391.58496	-43.77148	1314.76331	-388.18729	42.86441	1301.18958	670.82422	50.02896	-5.04337	1029.53821	-340.04047	90.70606	-55.04175	93.99869	82.20322	-549.80328	-87.91266	-4.05038
858	7.142				391.86478	-43.55106	1318.77502	-388.00131	42.67544	1305.09729	647.11664	51.66558	-4.92694	1061.34351	-333.73813	82.78486	-24.04755	89.66212	79.65533	-573.74463	-86.41913	-3.89712
859	7.150				392.43390	-43.25797	1322.81458	-387.63257	42.40190	1309.38721	623.36407	53.43301	-4.82013	1094.30310	-326.92688	75.37017	4.81256	86.66391	75.92942	-597.79974	-84.97694	-3.71597
860	7.158				393.27319	-42.86982	1326.79065	-387.16910	41.94476	1313.87463	599.84723	55.35728	-4.61444	1127.30200	-320.72556	70.09203	30.91016	85.14136	70.71426	-621.71667	-83.68458	-3.38850
861	7.167				394.34616	-42.37355	1330.61377	-386.67468	41.19060	1318.34241	576.99542	57.41703	-3.99553	1157.93774	-315.73151	67.33706	53.78485	85.21579	63.84982	-645.10083	-82.63430	-2.75385
862	7.175				395.61279	-41.76994	1334.19629	-386.16382	40.15275	1322.54077	555.42236	59.53744	-2.56369	1183.50342	-311.63037	65.56624	72.97748	87.10403	55.42506	-667.53564	-81.80171	-1.59849
863	7.183				397.04214	-41.07352	1337.45300	-385.60220	39.04227	1326.23096	535.84137	61.70962	-0.01205	1202.42163	-307.54797	62.55389	87.90057	91.12650	45.77305	-688.74133	-80.99768	0.23945
864	7.192				398.61020	-40.30803	1340.30164	-384.97763	38.09951	1329.25635	518.81238	64.18312	3.88550	1214.98352	-302.80194	57.39395	97.84033	97.56529	35.41587	-708.70013	-80.02052	2.75599
865	7.200				400.29260	-39.50188	1342.66724	-384.35016	37.41367	1331.55359	504.58752	67.54062	9.60938	1222.74805	-297.25314	51.04351	102.05518	106.39294	25.02090	-727.58539	-78.80495	5.75354
866	7.208				402.06238	-38.68778	1344.48633	-383.79919	36.95359	1333.10583	493.54602	72.46640	18.25716	1227.29517	-290.95679	44.93237	100.00928	116.92047	15.42255	-745.56274	-77.38276	8.95285
867	7.217				403.89124	-37.89985	1345.70447	-383.35114	36.67370	1333.91577	486.89551	79.23489	31.12305	1229.33276	-283.90381	39.42653	91.68829	127.61145	7.61091	-762.61072	-75.84810	12.24466
868	7.225				405.75098	-37.16607	1346.27185	-382.96521	36.55614	1334.01526	486.28809	87.37561	48.23441	1228.49951	-276.32294	33.74081	77.68506	136.51643	2.37448	-778.35077	-74.32573	15.87229
869	7.233				407.61465	-36.50770	1346.14563	-382.55518	36.60797	1333.48206	492.36761	95.86858	67.33208	1223.79419	-268.85165	26.99003	58.97705	142.38995	-0.27816	-791.86218	-72.86779	20.44618
870	7.242				409.45734	-35.94824	1345.29639	-382.02127	36.83903	1332.44714	504.15039	103.66195	84.93074	1214.38062	-262.20682	19.08279	36.89014	145.48093	-1.17226	-801.65204	-71.50919	26.76464
871	7.250				411.25589	-35.52200	1343.71790	-381.28802	37.23521	1331.08618	519.86597	110.16161	98.63109	1200.25830	-256.85126	10.81726	13.12097	147.02805	-1.33771	-806.10065	-70.41203	35.19537
872	7.258				412.98935	-35.27438	1341.43750	-380.33383	37.75323	1329.58923	537.98004	115.42538	108.32802	1182.32007	-252.89552	3.49240	-10.84778	148.15717	-1.43897	-804.20709	-69.85911	45.05363
873	7.267				414.63992	-35.25002	1338.52307	-379.19592	38.33995	1328.11719	557.53162	119.89973	115.44121	1161.78857	-250.11935	-1.70152	-34.36505	149.40756	-1.70296	-795.87122	-70.24458	54.89187
874	7.275				416.19440	-35.46283	1335.08105	-377.95380	38.95103	1326.75500	577.96594	123.92997	121.43028	1139.59705	-248.15022	-4.40371	-57.47467	150.90915	-2.12267	-781.50458	-72.05804	63.31831
875	7.283				417.63498	-35.86165	1331.24182	-376.71744	39.53870	1325.47400	598.90906	127.56474	127.04497	1116.32153	-246.68480	-5.24185	-80.43076	152.61192	-2.64542	-761.57355	-75.54938	69.28487
876	7.292				418.91055	-36.32809	1327.14075	-375.63028	40.00550	1324.14185	620.11511	130.70358	132.41266	1092.43311	-245.52194	-5.17195	-103.39581	154.39496	-3.22229	-736.49347	-80.24508	71.96365
877	7.300				419.90668	-36.70866	1322.90625	-374.85278	40.19100	1322.60425	641.52307	133.18665	137.33224	1068.35303	-244.47824	-4.87563	-126.38763	156.16939	-3.75994	-706.75189	-85.00716	70.99776
878	7.308				420.44574	-36.85429	1318.66052	-374.50275	39.94682	1320.78101	663.22620	134.88254	141.53268	1044.42444	-243.32767	-4.72835	-149.36884	157.93846	-4.13413	-672.98395	-88.77467	67.03980
879	7.317				420.32611	-36.66481	1314.51624	-374.59143	39.22959	1318.69116	685.32434	135.90439	144.90083	1020.90198	-241.87068	-4.91216	-172.31821	159.73755	-4.30729	-635.93335	-91.20779	61.74846
880	7.325				419.38287	-36.13242	1310.56689	-375.00830	38.11710	1316.40149	707.84558	136.57413	147.52371	997.80322	-240.13385	-5.38492	-195.22791	161.55159	-4.38802	-596.42090	-92.63356	57.02580
881	7.333				417.54184	-35.35212	1306.88452	-375.56570	36.76862	1313.96838	730.79919	137.12389	149.55936	974.89551	-238.36017	-5.93261	-218.08246	163.31570	-4.53730	-555.30731	-93.51369	54.13098
882	7.342				414.86456	-34.47491	1303.54138	-376.07642	35.38876	1311.41907	754.24475	137.58005	151.14513	951.96417	-236.74178	-6.38946	-240.88077	164.97049	-4.83219	-513.40039	-93.97832	53.29089
883	7.350				411.60327	-33.61088	1300.63367	-376.42871	34.19039	1308.76013	778.30273	137.86792	152.38132	928.99646	-235.27596	-6.75358	-263.66809	166.50227	-5.21954	-471.42523	-93.82976	53.97703
884	7.358				408.21393	-32.74894	1298.28723	-376.62170	33.33921	1305.99658	803.09528	137.94827	153.32887	906.09961	-233.84476	-7.09618	-286.50293	167.94440	-5.57514	-430.11560	-92.92702	55.57725
885	7.367				405.21692	-31.78609	1296.63147	-376.74457	32.90174	1303.15942	828.70825	137.85629	153.95747	883.32898	-232.33153	-7.45630	-309.40402	169.37811	-5.79202	-390.23438	-91.50896	57.94289
886	7.375				402.94708	-30.64454	1295.75793	-376.91422	32.84373	1300.32678	855.20642	137.59532	154.08588	860.67438	-230.62970	-7.85607	-332.34900	170.93315	-5.82867	-352.32108	-90.13309	61.30746
887	7.383				401.42209	-29.35195	1295.69128	-377.20758	33.08770	1297.63342	882.60968	137.08713	153.47275	838.18182	-228.62492	-8.35305	-355.30994	172.70680	-5.71624	-316.33621	-89.16579	65.60036
888	7.392				400.44556	-28.02995	1296.40039	-377.62842	33.56282	1295.26270	910.91058	136.24557	151.97815	815.80811	-226.37041	-8.93087	-378.32028	174.58337	-5.56875	-281.62183	-88.35291	70.03080
889	7.400				399.80219	-26.83087	1297.82385	-378.12274	34.20960	1293.42065	940.11157	135.00455	149.61975	793.15881	-224.24155	-9.34464	-401.49539	176.21710	-5.54275	-247.33595	-87.11066	73.51753
890	7.408				399.37494	-25.87287	1299.88696	-378.61761	34.98553	1292.29749	970.11078	133.29254	146.55437	769.83032	-222.61108	-9.33145	-424.89127	177.44421	-5.66757	-213.00581	-85.20119	75.36768
891	7.417				399.15634	-25.20559	1302.50757	-379.04004	35.88840	1292.02417	1000.57062	131.02264	143.03342	745.93286	-221.43210	-8.95819	-448.41650	178.56203	-5.77348	-178.63846	-82.95144	75.54061
892	7.425				399.20340	-24.81654	1305.59668	-379.30841	36.94627	1292.63525	1030.95215	128.04820	139.25827	721.89392	-220.35796	-8.52925	-471.96515	179.93039	-5.70109	-144.33980	-80.84035	74.51597
893	7.433				399.58334	-24.66338	1309.05286	-379.33252	38.16053	1294.06360	1060.67468	124.10069	135.11143	697.97479	-219.10812	-8.23613	-495.50668	181.57617	-5.48395	-110.06461	-79.05199	72.94801
894	7.442				400.33813	-24.70699	1312.76172	-379.04089	39.46809	1296.17407	1089.37744	118.81008	129.99698	674.17004	-217.62961	-8.03744	-519.04803	183.33208	-5.26847	-75.87620	-77.50468	71.27518
895	7.450				401.47125	-24.92743	1316.60767	-378.40866	40.77436	1298.81982	1117.18396	111.83516	123.11169	650.40204	-216.02618	-7.82059	-542.61432	185.08472	-5.14155	-42.26239	-76.13537	69.57016
896	7.458				402.94949	-25.32563	1320.48340	-377.46155	42.01525	1301.88477	1144.63135	103.17941	114.19276	626.70349	-214.40128	-7.56295	-566.22681	186.82893	-5.05806	-10.04424	-74.97693	67.66891
897	7.467				404.71265	-25.91708	1324.29248	-376.26315	43.18047	1305.28503	1172.14368	93.54345	104.22614	603.21814	-212.79953	-7.28571	-589.86157	188.62338	-4.91048	19.87091	-74.04039	65.26580
898	7.475				406.68564	-26.71486	1327.94824	-374.89908	44.29387	1308.93457	1199.41846	84.13271	95.13900	580.13416	-211.24248	-6.90660	-613.40887	190.55418	-4.63504	46.56915	-73.27692	61.88422
899	7.483				408.79303	-27.71040	1331.37048	-373.45926	45.38120	1312.70886	1225.30396	75.72504	88.18500	557.72803	-209.74918	-6.21784	-636.61096	192.72366	-4.17012	69.21101	-72.68601	57.01952
900	7.492				410.97318	-28.86446	1334.48206	-372.01855	46.44930	1316.43445	1248.22827	68.04752	82.55865	536.39722	-208.35672	-5.03520	-659.04095	195.21455	-3.28847	87.19093	-72.45987	50.52012
901	7.500				413.18509	-30.11261	1337.20947	-370.62830	47.49316	1319.90491	1266.66162	60.45959	76.12496	516.50818	-207.18106	-3.28624	-680.22479	198.00787	-1.59380	100.10529	-73.00465	42.75600
902	7.508				415.40778	-31.38401	1339.48340	-369.32260	48.51122	1322.91199	1279.53491	52.93831	67.66158	498.19479	-206.50209	-0.81715	-699.84827	200.93214	1.19362	107.52687	-74.72783	34.31151
903	7.517				417.63477	-32.61801	1341.23865	-368.12280	49.49345	1325.27563	1286.50513	46.12894	58.03062	481.47202	-206.84267	3.00763	-717.83643	203.71297	4.97794	108.94017	-77.71232	25.63653
904	7.525				419.86658	-33.77083	1342.41711	-367.02490	50.40369	1326.87183	1287.83691	40.61849	48.95604	466.85614	-208.93050	9.49821	-734.21594	206.12915	9.39285	103.99950	-81.51089	17.14768
905	7.533				422.10330	-34.81768	1342.96680	-365.98355	51.18950	1327.65979	1284.16577	36.27885	41.04555	455.87311	-213.39922	20.00697	-748.90302	208.23621	14.22421	92.89143	-85.13794	9.56356
906	7.542				424.34354	-35.74781	1342.84204	-364.91791	51.79828	1327.69397	1276.09058	32.64509	33.53185	450.49823	-220.31693	34.59196	-761.49231	210.44402	19.83592	76.45299	-87.36685	3.85692
907	7.550				426.58493	-36.55874	1342.01013	-363.74405	52.18064	1327.11084	1263.84741	29.72535	25.60988	451.88974	-228.97141	51.38230	-771.02466	213.21381	27.14199	55.93787	-87.47794	0.66192
908	7.558	1471.26770	-226.63725	1633.86731	428.82031	-37.25957	1340.45996	-362.41000	52.29562	1326.09460	1247.77173	27.87262	17.44865	459.76215	-238.26123	67.59023	-775.98627	216.64182	36.80309	32.79607	-85.88541	-0.34426
909	7.567	1472.10864	-227.07732	1631.29163	431.03107	-37.87341	1338.21216	-360.90955	52.12915	1324.82483	1228.88684	27.12159	10.09119	472.78781	-247.35938	81.16734	-774.90460	220.44641	48.21018	8.60742	-83.70293	-0.32318
910	7.575	1472.92810	-227.44319	1628.60999	433.17621	-38.43005	1335.32532	-359.28815	51.72108	1323.43958	1208.33472	27.21386	4.69913	489.36261	-255.96820	91.58176	-767.19739	224.24973	59.49539	-15.31638	-81.70145	-0.36807
911	7.583	1473.70386	-227.69987	1625.73352	435.18213	-38.95410	1331.90125	-357.64682	51.16409	1322.04004	1186.55627	28.05357	1.71152	508.15198	-264.09402	99.42844	-753.32275	227.77222	68.74839	-38.51122	-79.99927	-0.80899
912	7.592	1474.42358	-227.87817	1622.63721	436.94403	-39.45626	1328.08081	-356.11813	50.56332	1320.68506	1163.70923	29.57108	0.54745	528.28259	-271.77081	105.61618	-734.10620	230.92725	75.09129	-61.28607	-78.47071	-1.42685
913	7.600	1475.09583	-228.05312	1619.38647	438.33899	-39.93122	1324.02539	-354.82983	50.01265	1319.36060	1140.25110	31.44980	0.18137	549.28290	-278.95041	110.83646	-710.18909	233.73111	78.59660	-84.07889	-77.00368	-2.04140
914	7.608	1475.75342	-228.29292	1616.11328	439.24094	-40.35957	1319.88745	-353.88843	49.61229	1317.98157	1116.68738	33.36636	-0.11568	570.92865	-285.53693	115.43982	-682.07275	236.00287	79.55751	-107.04662	-75.49348	-2.65519
915	7.617	1476.44409	-228.62982	1612.96460	439.53284	-40.71323	1315.78528	-353.37170	49.47824	1316.44189	1093.30188	35.19149	-0.59058	593.11304	-291.47461	119.52422	-650.31482	237.26907	78.19137	-130.11647	-73.86876	-3.21204
916	7.625	1477.20959	-229.05180	1610.04993	439.11688	-40.96189	1311.79590	-353.31241	49.70203	1314.66663	1070.20703	36.88451	-1.19926	615.76282	-296.81100	123.06881	-615.54706	237.03758	74.95724	-153.16742	-72.15316	-3.57887
917	7.633	1478.05786	-229.51010	1607.42920	437.92563	-41.07473	1307.97046	-353.68219	50.29494	1312.63416	1047.38049	38.43775	-1.80644	638.80701	-301.68668	126.01601	-578.45795	235.05710	70.78552	-176.11813	-70.42989	-3.76038
918	7.642	1478.95044	-229.95218	1605.13647	435.94638	-41.03294	1304.36804	-354.39603	51.17761	1310.37329	1024.68433	39.94413	-2.30658	662.22339	-306.22900	128.29803	-539.78918	231.35406	66.81009	-198.95105	-68.74483	-3.89927
919	7.650	1479.81030	-230.34688	1603.20032	433.26324	-40.87409	1301.09021	-355.34085	52.20543	1307.94678	1001.98065	41.55935	-2.70018	686.08331	-310.46683	129.86540	-500.18750	226.15573	63.85630	-221.70279	-67.07679	-4.08658
920	7.658	1480.54688	-230.67992	1601.65210	430.07764	-40.73315	1298.28955	-356.40878	53.19004	1305.43164	979.26385	43.34747	-3.09369	710.52197	-314.34933	130.69080	-460.01584	219.73813	62.17878	-244.41090	-65.36694	-4.30730
921	7.667	1481.08655	-230.94902	1600.52917	426.66241	-40.81650	1296.13647	-357.52100	53.93312	1302.90454	956.65308	45.22424	-3.58659	735.70471	-317.78665	130.72179	-419.42035	212.34952	61.71933	-267.10364	-63.56812	-4.53130
922	7.675	1481.38916	-231.16096	1599.87036	423.27646	-41.31454	1294.76001	-358.64124	54.29112	1300.43555	934.20496	47.05215	-4.15787	761.81348	-320.70956	129.88457	-378.62650	204.36319	62.57772	-289.82629	-61.70817	-4.75387
923	7.683	1481.44641	-231.32001	1599.70129	420.11270	-42.31500	1294.21191	-359.77563	54.22839	1298.09558	911.78003	48.77701	-4.67224	788.99390	-323.14264	128.15923	-338.13672	196.37871	65.10101	-312.60077	-59.87263	-4.95057
924	7.692	1481.27441	-231.42451	1600.02856	417.30719	-43.75871	1294.47729	-360.95242	53.80708	1295.97998	889.17151	50.48154	-4.98705	817.28687	-325.21039	125.62525	-298.58905	188.92889	69.37247	-335.40677	-58.09130	-5.07806
925	7.700	1480.90784	-231.47350	1600.84131	414.96527	-45.45118	1295.50598	-362.19241	53.12869	1294.22693	866.28387	52.27451	-5.05818	846.56378	-327.13434	122.48479	-260.34296	182.03284	74.67378	-358.24158	-56.30042	-5.14452
926	7.708	1480.39087	-231.46347	1602.11060	413.15073	-47.12094	1297.23267	-363.48969	52.29724	1293.00806	843.15991	54.15538	-4.96254	876.52899	-329.16815	119.03770	-223.19540	175.20810	79.75408	-381.14819	-54.45602	-5.19241
927	7.717	1479.76843	-231.38643	1603.79089	411.85339	-48.50284	1299.58203	-364.80225	51.42777	1292.48999	819.92621	56.04760	-4.82611	906.85352	-331.35864	115.51929	-186.65430	168.00491	83.65993	-404.17267	-52.60593	-5.20760
928	7.725	1479.08435	-231.25058	1605.83630	411.00293	-49.43382	1302.47046	-366.04333	50.63823	1292.79395	796.73511	57.89298	-4.73683	937.29785	-333.36176	111.90952	-150.55029	160.40765	86.10053	-427.31964	-50.80367	-5.13721
929	7.733	1478.37500	-231.08765	1608.21436	410.53055	-49.91605	1305.80591	-367.09134	50.00211	1293.96753	773.67914	59.65033	-4.72777	967.72168	-334.52020	107.85726	-115.16187	152.71382	87.17711	-450.57196	-49.07111	-4.96439
930	7.742	1477.65710	-230.92497	1610.90002	410.40781	-50.07860	1309.48865	-367.83475	49.52533	1295.97839	750.68555	61.29140	-4.78220	998.08850	-334.16043	102.74483	-80.73407	145.20830	87.06185	-473.92542	-47.45821	-4.71091
931	7.750	1476.92029	-230.77200	1613.85876	410.62903	-50.07478	1313.41626	-368.21793	49.16939	1298.72827	727.55304	62.85644	-4.82346	1028.59045	-331.95316	95.96696	-47.25903	138.05603	85.89449	-497.38269	-45.99329	-4.41930
932	7.758	1476.13855	-230.63828	1617.03296	411.17444	-50.01357	1317.49072	-368.25665	48.87745	1302.08484	704.13513	64.44120	-4.77969	1059.71399	-328.12549	87.47642	-14.86523	131.43231	83.77588	-520.96039	-44.60316	-4.15336
933	7.767	1475.28674	-230.55585	1620.34424	411.99530	-49.94511	1321.62415	-368.02789	48.57793	1305.92224	680.45276	66.11368	-4.66254	1091.86987	-323.48041	78.30753	15.86047	125.59769	80.71136	-544.68481	-43.18206	-3.96993
934	7.775	1474.35461	-230.57719	1623.71509	413.02728	-49.87436	1325.73560	-367.64313	48.18006	1310.13892	656.70685	67.88855	-4.49712	1124.66040	-319.19193	70.38208	44.09692	120.78244	76.54515	-568.52740	-41.71675	-3.85355
935	7.783	1473.35291	-230.73048	1627.09473	414.21002	-49.78965	1329.74268	-367.21317	47.59605	1314.63281	633.29767	69.73459	-4.15692	1156.37830	-316.24942	65.20802	69.16827	117.10429	71.03136	-592.34088	-40.34210	-3.68494
936	7.792	1472.31055	-230.97664	1630.46875	415.49496	-49.68339	1333.55847	-366.81940	46.79033	1319.25916	610.81763	71.58857	-3.29784	1184.41138	-314.76807	62.37582	90.59406	114.67082	64.02905	-615.83734	-39.26413	-3.27797
937	7.800				416.84415	-49.54922	1337.09460	-366.50262	45.80543	1323.81616	589.92462	73.42896	-1.48694	1206.58423	-313.84329	59.66244	107.92090	113.69704	55.67366	-638.61737	-38.53591	-2.40998
938	7.808				418.22943	-49.37585	1340.26379	-366.27148	44.73787	1328.06824	571.14215	75.38229	1.62619	1222.29761	-312.30826	55.11293	120.65332	114.48381	46.40118	-660.28491	-37.93817	-0.84529
939	7.817				419.63190	-49.15576	1342.98767	-366.12119	43.69630	1331.78943	554.72882	77.82021	6.39755	1232.43115	-309.65756	48.81442	128.28894	117.30946	36.80903	-680.61926	-37.19796	1.54624
940	7.825				421.03882	-48.89735	1345.19800	-366.04651	42.77819	1334.80542	540.84668	81.35272	13.60162	1238.32959	-306.10507	42.30339	130.33887	122.26752	27.46118	-699.64124	-36.23561	4.64570
941	7.833				422.43973	-48.62729	1346.83435	-366.03952	42.05889	1337.01294	530.21216	86.49729	24.57787	1240.84766	-301.97052	36.63287	126.39471	129.02870	18.79771	-717.47101	-35.11678	8.12776
942	7.842				423.82550	-48.38118	1347.84131	-366.07770	41.58120	1338.38318	524.53497	93.10876	40.21748	1240.02258	-297.43051	31.42457	116.34454	136.66724	11.20627	-734.10852	-33.91629	11.71328
943	7.850				425.18604	-48.19063	1348.16724	-366.12173	41.35229	1338.95776	525.56622	100.24178	59.33352	1235.36621	-292.75046	25.55804	100.67889	143.79321	5.14246	-749.23126	-32.70213	15.50387
944	7.858				426.50372	-48.08226	1347.76807	-366.12677	41.34500	1338.83887	533.48138	106.82092	78.62877	1226.48779	-288.28693	18.40589	80.62000	149.15782	1.06227	-761.97992	-31.63464	20.24530
945	7.867				427.75018	-48.09164	1346.61768	-366.04898	41.51433	1338.17053	546.69495	112.40523	94.90486	1213.51538	-284.28296	10.48613	57.85120	152.43089	-0.98622	-770.92950	-31.06334	27.08245
946	7.875				428.89264	-48.26618	1344.72021	-365.83276	41.85147	1337.11243	563.16718	117.20163	107.10602	1196.94263	-280.90997	3.24401	33.99573	154.27129	-1.62167	-774.56366	-31.39650	36.59304
947	7.883				429.90146	-48.63492	1342.11938	-365.40515	42.42397	1335.81604	581.45685	121.56355	116.17680	1177.31665	-278.30743	-1.87953	10.15332	155.57527	-1.70421	-771.97308	-32.86945	48.01242
948	7.892				430.74750	-49.17485	1338.89893	-364.73022	43.30385	1334.41309	600.79614	125.63049	123.56270	1155.31152	-276.41202	-4.45219	-13.28253	156.88655	-1.78846	-763.06409	-35.58800	59.56612
949	7.900				431.39038	-49.81120	1335.17957	-363.89716	44.42961	1332.99683	620.81384	129.23264	130.12260	1131.86816	-274.94928	-5.14623	-36.39566	158.37399	-2.07233	-748.20508	-39.71922	69.36899
950	7.908				431.76947	-50.43820	1331.10986	-363.12469	45.58853	1331.57458	641.35620	132.06799	136.04620	1107.89917	-273.65927	-4.97186	-59.35132	160.00427	-2.55469	-727.85309	-45.28995	75.93964
951	7.917				431.80432	-50.93495	1326.85095	-362.66312	46.54465	1330.05383	662.33557	134.03305	141.26248	1083.89124	-272.46307	-4.63431	-82.22333	161.70062	-3.11190	-702.45062	-51.72015	78.38775
952	7.925				431.40771	-51.17799	1322.55017	-362.70261	47.14708	1328.31396	683.64935	135.25838	145.70110	1059.96008	-271.38919	-4.43581	-105.03311	163.42598	-3.58253	-672.49103	-57.96139	76.75366
953	7.933				430.50073	-51.06210	1318.31604	-363.33325	47.34683	1326.28210	705.23578	135.88824	149.33859	1036.21631	-270.34558	-4.45706	-127.79620	165.16136	-3.89432	-638.58344	-63.24374	72.25552
954	7.942				429.01547	-50.53008	1314.21301	-364.52850	47.17329	1323.95288	727.09216	136.03625	152.24835	1012.85779	-269.11047	-4.69846	-150.53079	166.87341	-4.10848	-601.45984	-67.47128	66.89182
955	7.950				426.88632	-49.60069	1310.28137	-366.15076	46.70766	1321.37024	749.21832	135.84038	154.61816	989.94678	-267.58676	-5.09347	-173.25262	168.52698	-4.33015	-561.94019	-70.97946	62.56946
956	7.958				424.05414	-48.37138	1306.56592	-367.99313	46.05745	1318.60242	771.64221	135.39557	156.64603	967.34912	-265.90649	-5.53350	-195.96317	170.09727	-4.60043	-520.89587	-74.08521	60.36472
957	7.967				420.51587	-46.96985	1303.14050	-369.84296	45.33815	1315.71960	794.50586	134.69955	158.42709	944.87524	-264.27722	-5.94044	-218.66101	171.57709	-4.88120	-479.23846	-76.78453	60.29181
958	7.975				416.41629	-45.47057	1300.12598	-371.53571	44.66933	1312.78296	818.02032	133.72830	159.93658	922.36749	-262.81375	-6.29338	-241.36624	172.99867	-5.12368	-437.91418	-78.84728	61.69083
959	7.983				412.09103	-43.85161	1297.68347	-372.98453	44.17019	1309.84668	842.30286	132.53217	161.07184	899.75513	-261.47827	-6.60393	-264.09708	174.41922	-5.32479	-397.86304	-80.24610	64.01153
960	7.992				407.97000	-42.04704	1295.97778	-374.18927	43.94079	1306.96790	867.35498	131.13167	161.66104	877.08704	-260.12335	-6.89650	-286.83252	175.86877	-5.49739	-359.87067	-81.35631	67.27088
961	8.000				404.38986	-40.04653	1295.12292	-375.22202	44.02763	1304.21802	893.17352	129.36412	161.46790	854.45837	-258.60547	-7.20482	-309.54016	177.35567	-5.62543	-324.27063	-82.56110	71.59739
962	8.008				401.47296	-37.94460	1295.14966	-376.18567	44.39382	1301.68872	919.74152	127.06757	160.30692	831.89044	-256.88171	-7.54761	-332.23730	178.91821	-5.69678	-290.72354	-83.78655	76.47502
963	8.017				399.16220	-35.91109	1296.01660	-377.16675	44.93936	1299.50427	946.93298	124.29814	158.19054	809.26062	-255.04996	-7.87655	-355.01950	180.53816	-5.75705	-258.41678	-84.63472	80.79609
964	8.025				397.33939	-34.11958	1297.63708	-378.21173	45.56036	1297.81848	974.51654	121.18326	155.32358	786.33179	-253.32341	-8.06153	-378.02188	182.01784	-5.87619	-226.59335	-84.86749	83.58501
965	8.033				395.90897	-32.68035	1299.89917	-379.32217	46.18959	1296.78381	1002.23895	117.73041	151.93510	762.96973	-251.84988	-8.00636	-401.28918	183.23024	-6.02464	-194.91122	-84.61648	84.48529
966	8.042				394.81790	-31.61679	1302.68188	-380.45239	46.80811	1296.51208	1029.84326	113.81217	148.07445	739.36438	-250.52222	-7.79020	-424.71826	184.39713	-6.05221	-163.31956	-84.21845	83.76064
967	8.050				394.04575	-30.88954	1305.86755	-381.52042	47.44338	1297.05139	1057.05115	109.18343	143.47528	715.82483	-249.11340	-7.57754	-448.19489	185.81079	-5.87067	-131.75780	-83.95055	82.03111
968	8.058				393.59039	-30.43647	1309.34277	-382.43176	48.15252	1298.38525	1083.71704	103.52216	137.56186	692.41449	-247.54155	-7.42465	-471.69632	187.50218	-5.56475	-100.20247	-83.89939	79.89882
969	8.067				393.45496	-30.20264	1312.99561	-383.09995	48.98065	1300.44434	1110.04285	96.53265	129.70210	668.99945	-245.85776	-7.28892	-495.23886	189.32526	-5.27506	-68.96842	-84.04684	77.66817
970	8.075				393.63644	-30.15555	1316.72302	-383.46613	49.91460	1303.12183	1136.45850	88.16781	119.79532	645.46832	-244.12985	-7.13016	-518.82947	191.13789	-5.06688	-38.76109	-84.39873	75.32066
971	8.083				394.11951	-30.28667	1320.43933	-383.51282	50.89521	1306.28857	1163.11877	78.96911	108.88138	621.79059	-242.44019	-6.93269	-542.47089	192.87895	-4.92395	-10.44904	-84.90684	72.58368
972	8.092				394.88000	-30.60228	1324.07141	-383.26001	51.88275	1309.80920	1189.43616	70.06860	98.88864	598.06207	-240.85399	-6.67467	-566.15021	194.59753	-4.79831	15.08432	-85.36610	68.94963
973	8.100				395.89001	-31.11427	1327.54932	-382.75421	52.88702	1313.54626	1214.11060	62.40858	91.12949	574.55646	-239.35815	-6.25630	-589.78802	196.43994	-4.63305	37.01331	-85.60951	63.84223
974	8.108				397.11887	-31.83230	1330.80310	-382.06091	53.94326	1317.34961	1235.65076	55.85094	84.88309	551.67651	-237.88399	-5.49108	-613.18390	198.55927	-4.33344	54.74675	-85.78649	56.99563
975	8.117				398.53308	-32.74847	1333.76563	-381.25830	55.08125	1321.05200	1252.74182	49.56806	78.00412	529.82935	-236.39294	-4.23081	-636.01642	201.00601	-3.69675	67.99271	-86.30816	48.68111
976	8.125				400.09631	-33.82442	1336.37585	-380.43213	56.30019	1324.47620	1264.33447	43.33278	69.13876	509.28918	-234.98569	-2.45709	-657.91876	203.69563	-2.39935	76.55412	-87.55703	39.52572
977	8.133				401.77176	-34.99506	1338.57410	-379.66498	57.55351	1327.44861	1270.03882	37.71523	58.87695	490.12280	-233.93893	-0.18595	-678.58600	206.44318	-0.16268	80.13559	-89.70233	30.15670
978	8.142				403.52792	-36.18465	1340.29614	-379.01746	58.75858	1329.81238	1270.50122	33.10620	48.65466	472.25732	-233.64133	2.83567	-697.82983	209.04826	3.02886	78.39055	-92.57710	21.03992
979	8.150				405.34174	-37.32106	1341.47058	-378.51138	59.81548	1331.44495	1266.93274	29.18223	39.14101	455.82541	-234.55231	7.46434	-715.54041	211.39835	6.92207	71.13789	-95.55640	12.67499
980	8.158				407.19574	-38.33794	1342.02380	-378.12265	60.61277	1332.27612	1259.98621	25.50918	30.08203	441.73529	-237.12750	15.01205	-731.58081	213.52975	11.23390	58.59595	-97.69461	5.87936
981	8.167				409.07098	-39.17902	1341.88904	-377.78183	61.04607	1332.30664	1249.27161	22.36653	21.26380	431.75143	-241.59958	26.32755	-745.61707	215.65883	15.98252	41.42120	-98.26124	1.53912
982	8.175				410.94263	-39.81433	1341.02100	-377.38699	61.07410	1331.64258	1234.26685	20.46131	13.15466	427.60303	-247.77728	40.79954	-756.90308	218.14316	21.73455	20.53812	-97.32580	-0.17925
983	8.183				412.78323	-40.24548	1339.40979	-376.83087	60.77765	1330.52026	1215.35498	20.06174	6.74103	429.94550	-255.08775	56.40178	-764.21216	221.27155	29.44050	-2.81342	-95.66815	-0.22604
984	8.192				414.56546	-40.49350	1337.08960	-376.04291	60.35022	1329.24353	1193.70459	20.87611	2.73236	438.14789	-262.88116	70.86752	-766.15741	225.03137	39.59418	-27.04283	-93.99080	-0.02283
985	8.200				416.25558	-40.59072	1334.14966	-375.03891	59.98807	1328.05945	1170.58740	22.44166	0.91313	450.81189	-270.72751	82.86233	-761.83618	229.13365	51.34412	-50.87463	-92.45679	-0.38316
986	8.208				417.80347	-40.57703	1330.73364	-373.92569	59.76953	1327.06982	1146.98096	24.34144	0.40967	466.46057	-278.42432	92.23971	-751.27844	233.20036	62.73436	-74.00964	-90.97701	-1.18853
987	8.217				419.13190	-40.49113	1327.01746	-372.85086	59.64376	1326.21936	1123.43872	26.30816	0.34338	484.00800	-285.83148	99.55288	-735.20898	236.89215	71.96124	-96.79765	-89.54265	-1.99447
988	8.225				420.13126	-40.36649	1323.17505	-371.97171	59.53760	1325.35803	1100.13806	28.24846	0.14378	502.85645	-292.79108	105.47182	-714.40735	239.95621	78.20176	-119.53799	-88.17777	-2.59679
989	8.233				420.67017	-40.23280	1319.34973	-371.45047	59.47158	1324.33044	1077.05554	30.10821	-0.38591	522.72241	-299.15610	110.46729	-689.41602	242.13504	81.39570	-142.30560	-86.81274	-3.01116
990	8.242				420.61694	-40.10742	1315.63831	-371.42441	59.55094	1323.01624	1054.09314	31.80323	-1.10733	543.42780	-304.85095	114.77528	-660.71179	243.05707	81.79067	-165.11632	-85.34074	-3.29549
991	8.250				419.85956	-39.98277	1312.08923	-371.96039	59.86149	1321.34277	1031.16370	33.30433	-1.77129	564.80573	-309.90036	118.48878	-628.88782	242.35809	79.92372	-187.98128	-83.74509	-3.52856
992	8.258				418.31866	-39.83563	1308.72607	-373.03067	60.39978	1319.30835	1008.24933	34.70940	-2.27585	586.72955	-314.37991	121.60812	-594.63770	239.88748	76.73529	-210.88992	-82.09554	-3.76408
993	8.267				415.96701	-39.66473	1305.58801	-374.52298	61.05501	1317.00183	985.40149	36.18688	-2.70242	609.17432	-318.34805	124.05173	-558.64630	235.72742	73.34801	-233.81885	-80.42838	-3.97059
994	8.275				412.86642	-39.53815	1302.76404	-376.27472	61.63256	1314.57837	962.68896	37.81957	-3.17474	632.20398	-321.83905	125.71694	-521.50446	230.06898	70.63738	-256.72592	-78.71589	-4.10361
995	8.283				409.18396	-39.61531	1300.39441	-378.10391	61.92906	1312.17346	940.12219	39.54510	-3.73297	655.91266	-324.88074	126.54465	-483.63657	223.11891	68.99902	-279.56934	-76.95567	-4.19612
996	8.292				405.14648	-40.10743	1298.62793	-379.84927	61.80219	1309.83740	917.65161	41.29017	-4.30713	680.41748	-327.47672	126.50448	-445.26212	215.07733	68.46728	-302.35327	-75.17037	-4.34353
997	8.300				400.97934	-41.18264	1297.56555	-381.43161	61.19645	1307.56555	895.18372	43.06897	-4.77493	705.89063	-329.58289	125.53645	-406.54584	206.23155	69.06017	-325.13867	-73.34361	-4.60106
998	8.308				396.89587	-42.87293	1297.23767	-382.87451	60.15618	1305.36292	872.56921	44.90747	-5.04686	732.54559	-331.14130	123.55305	-367.86588	197.13626	71.03207	-347.99353	-71.48079	-4.89418
999	8.317				393.12570	-45.04269	1297.62695	-384.25555	58.81391	1303.28406	849.67365	46.78323	-5.12534	760.50171	-332.18192	120.55389	-329.84814	188.49834	74.64243	-370.92621	-69.64468	-5.09428
1000	8.325				389.91306	-47.42146	1298.69763	-385.63959	57.33316	1301.45508	826.49896	48.66730	-5.10645	789.64368	-332.89313	116.72418	-293.02713	180.66516	79.56072	-393.90790	-67.84853	-5.16483
1001	8.333				387.45120	-49.67088	1300.40381	-387.03491	55.86625	1300.06641	803.20813	50.54984	-5.10008	819.71948	-333.50873	112.35484	-257.43207	173.34265	84.71782	-416.94580	-66.04414	-5.14120
1002	8.342				385.80661	-51.48827	1302.68445	-388.38751	54.55325	1299.32422	779.94189	52.41438	-5.11899	850.55493	-334.10077	107.69384	-222.60110	165.95374	88.94006	-440.09570	-64.22725	-5.04185
1003	8.350				384.91315	-52.72019	1305.45837	-389.60550	53.50383	1299.38342	756.65613	54.22448	-5.10344	882.03772	-334.51788	102.89653	-188.13516	158.21254	91.60172	-463.42206	-62.44252	-4.87904
1004	8.358				384.63925	-53.39372	1308.63074	-390.59067	52.76060	1300.30273	733.26923	55.94978	-5.05591	913.95166	-334.42813	97.99197	-154.14899	150.31180	92.66509	-486.94360	-60.71306	-4.68251
1005	8.367				384.85443	-53.64468	1312.10217	-391.26755	52.29893	1302.04346	709.80261	57.61269	-5.03220	945.96008	-333.36292	92.79064	-121.02887	142.65089	92.36776	-510.61719	-59.02432	-4.48032
1006	8.375				385.44495	-53.62246	1315.77405	-391.60751	52.05380	1304.50110	686.27124	59.29859	-5.03874	977.76538	-330.90466	86.90692	-88.96524	135.51628	90.96093	-534.38159	-57.36216	-4.28883
1007	8.383				386.29898	-53.43533	1319.55237	-391.63571	51.93281	1307.54419	662.62738	61.07959	-5.04199	1009.39185	-326.93607	80.02232	-58.05392	129.06775	88.56947	-558.20056	-55.74255	-4.12019
1008	8.392				387.30847	-53.13915	1323.35120	-391.41391	51.82589	1311.03589	638.86279	62.93927	-5.00172	1041.41296	-321.66431	72.26106	-28.73480	123.51993	85.12952	-582.06549	-54.19125	-3.97909
1009	8.400				388.39996	-52.74591	1327.09058	-391.01053	51.62984	1314.83923	615.11261	64.81961	-4.83838	1074.56067	-315.59293	64.48890	-1.79004	119.16019	80.41815	-605.95898	-52.72735	-3.84772
1010	8.408				389.56171	-52.24485	1330.69263	-390.48581	51.26790	1318.81897	591.69537	66.70144	-4.39185	1108.63733	-309.54315	58.11548	22.07483	116.18617	74.19160	-629.76788	-51.39875	-3.64706
1011	8.417				390.83386	-51.63199	1334.08313	-389.90012	50.69386	1322.84033	569.09833	68.59369	-3.40669	1141.72339	-304.30148	54.01152	42.41479	114.68449	66.34811	-653.18457	-50.27329	-3.17678
1012	8.425				392.27170	-50.92307	1337.19226	-389.31851	49.89964	1326.75488	547.93536	70.50668	-1.62408	1170.69897	-300.00931	51.41644	58.84271	114.79597	57.01428	-675.77350	-49.36020	-2.14112
1013	8.433				393.90778	-50.14076	1339.95386	-388.79349	48.92667	1330.38013	528.85272	72.48403	1.08041	1192.93787	-296.06451	48.42488	70.85742	116.77788	46.54778	-697.21564	-48.59537	-0.30670
1014	8.442				395.73065	-49.29765	1342.30505	-388.34534	47.86306	1333.50781	512.30499	74.70245	4.79893	1207.80249	-291.65765	43.81907	77.89722	120.83810	35.50053	-717.42267	-47.86291	2.31404
1015	8.450				397.69086	-48.39318	1344.18457	-387.96356	46.82188	1335.94751	498.40881	77.63465	10.01044	1216.56226	-286.30688	38.05238	79.44684	126.88176	24.57969	-736.44196	-46.98177	5.43047
1016	8.458				399.72543	-47.42587	1345.52869	-387.62057	45.91135	1337.56982	487.36261	82.02381	17.96093	1220.84814	-279.99231	32.20364	75.12933	134.28767	14.64759	-754.36267	-45.77975	8.69470
1017	8.467				401.77548	-46.40850	1346.26672	-387.27689	45.21152	1338.33081	480.22070	88.35201	30.20420	1221.18738	-273.06808	26.38712	64.89923	141.81110	6.70828	-771.20526	-44.26467	12.00175
1018	8.475				403.78735	-45.37212	1346.32703	-386.88141	44.76073	1338.27649	478.72314	96.18704	46.97897	1216.86328	-266.24237	19.77005	49.24890	147.96736	1.56799	-786.68030	-42.64185	15.67168
1019	8.483				405.70508	-44.36122	1345.65063	-386.37943	44.55298	1337.53748	483.87524	104.23205	65.99768	1206.97266	-260.43225	12.09228	29.21887	151.96191	-0.81314	-799.91650	-41.10470	20.47789
1020	8.492				407.46420	-43.43384	1344.20911	-385.72726	44.55825	1336.32153	495.02838	111.12558	83.54491	1191.59912	-256.24866	4.54130	6.31531	154.18839	-1.41338	-809.45819	-39.78308	27.34088
1021	8.500				408.99915	-42.66379	1342.02173	-384.90366	44.75067	1334.88696	510.47632	116.27708	97.06227	1171.99976	-253.60300	-1.16575	-17.76263	155.61328	-1.38100	-813.76251	-38.89876	36.58274
1022	8.508				410.27005	-42.12606	1339.16516	-383.91306	45.11337	1333.46252	528.51514	120.07159	106.52391	1149.81824	-251.92448	-4.25090	-41.76007	156.93018	-1.38409	-811.86725	-38.74364	47.38383
1023	8.517				411.28561	-41.86853	1335.76953	-382.79214	45.62019	1332.14441	547.98383	123.28848	113.51796	1126.35413	-250.66953	-5.21350	-65.23703	158.37512	-1.62785	-803.61157	-39.65227	58.16563
1024	8.525				412.09412	-41.88670	1331.99756	-381.63391	46.20734	1330.86597	568.30011	126.36303	119.53139	1102.37500	-249.61096	-5.06028	-88.27966	159.95596	-2.10391	-789.32751	-42.06985	67.38661
1025	8.533				412.74353	-42.10577	1328.02039	-380.60626	46.75299	1329.46619	589.24878	129.21326	125.18410	1078.25037	-248.71210	-4.62133	-111.10144	161.63361	-2.71425	-769.42419	-46.22324	73.84763
1026	8.542				413.22934	-42.37896	1323.99463	-379.92184	47.09536	1327.79138	610.73450	131.54153	130.47404	1054.23962	-247.80492	-4.41756	-133.88037	163.37714	-3.30461	-744.21906	-51.59477	76.70568
1027	8.550				413.45786	-42.51735	1320.04224	-379.76340	47.08529	1325.75281	632.67773	133.12265	135.18054	1030.60193	-246.59677	-4.63425	-156.70871	165.16208	-3.74398	-714.05841	-57.08770	75.79584
1028	8.558				413.24677	-42.34955	1316.24402	-380.21140	46.63636	1323.32776	655.04163	133.93063	139.10480	1007.40503	-244.99892	-5.10791	-179.58704	166.95169	-4.02718	-679.50513	-61.82331	72.02424
1029	8.567				412.37024	-41.78423	1312.64734	-381.21182	45.75874	1320.54871	677.84607	134.11209	142.22249	984.49304	-243.19699	-5.57810	-202.46313	168.68791	-4.25829	-641.36041	-65.61698	67.17303
1030	8.575				410.65063	-40.83715	1309.28296	-382.59637	44.56728	1317.48523	701.14600	133.82918	144.65207	961.70526	-241.40306	-5.96493	-225.28516	170.33156	-4.52271	-600.55011	-68.75868	63.09364
1031	8.583				408.07971	-39.59651	1306.19373	-384.14456	43.24924	1314.22021	724.99866	133.19598	146.52371	938.99390	-239.69484	-6.34222	-248.04327	171.91190	-4.81226	-558.02936	-71.48751	60.88721
1032	8.592				404.89709	-38.14745	1303.46790	-385.65570	42.00871	1310.83362	749.44177	132.28671	147.93810	916.35785	-238.05609	-6.75184	-270.77423	173.47701	-5.08697	-514.71436	-73.70592	60.60294
1033	8.600				401.53012	-36.52571	1301.23853	-387.00171	41.01922	1307.40088	774.54211	131.11893	148.95859	893.74219	-236.49011	-7.13564	-293.53262	175.01253	-5.34826	-471.42743	-75.16454	61.59893
1034	8.608				398.39468	-34.74082	1299.63794	-388.14706	40.39354	1303.99792	800.45862	129.74355	149.60063	871.05432	-235.02669	-7.43400	-316.36725	176.47723	-5.59550	-428.92139	-75.85481	63.30583
1035	8.617				395.71127	-32.83101	1298.74316	-389.13260	40.16621	1300.71155	827.38428	128.24590	149.81358	848.28162	-233.58585	-7.68408	-339.30466	177.87628	-5.77597	-387.89178	-76.20456	65.76328
1036	8.625				393.48581	-30.89272	1298.56335	-390.03186	40.29580	1297.65222	855.38232	126.61551	149.47038	825.50806	-231.96846	-7.98552	-362.34070	179.25192	-5.84705	-348.81372	-76.79846	69.33146
1037	8.633				391.62573	-29.06463	1299.06531	-390.90649	40.69588	1294.96045	884.33752	124.79737	148.41599	802.75409	-230.09361	-8.37397	-385.47134	180.63501	-5.84494	-311.68216	-77.82998	73.85040
1038	8.642				390.05042	-27.48667	1300.19702	-391.78888	41.27810	1292.79688	914.07550	122.77857	146.54280	779.87598	-228.13440	-8.74245	-408.71982	182.01534	-5.85622	-275.96490	-78.94610	78.32069
1039	8.650				388.72736	-26.25886	1301.89673	-392.68228	41.98104	1291.31958	944.45288	120.52133	143.87991	756.69781	-226.33379	-8.92600	-432.10172	183.36295	-5.92818	-240.95331	-79.64269	81.50584
1040	8.658				387.66296	-25.41346	1304.10046	-393.54407	42.77348	1290.65356	975.33643	117.92513	140.61604	733.16620	-224.78838	-8.85429	-455.59619	184.69341	-6.01042	-206.21577	-79.72157	82.71754
1041	8.667				386.89017	-24.91815	1306.74744	-394.27271	43.63870	1290.85925	1006.49341	114.84485	136.95750	709.37921	-223.41534	-8.60111	-479.16049	186.11403	-5.98877	-171.68503	-79.39868	82.09145
1042	8.675				386.45850	-24.71082	1309.77466	-394.74359	44.56083	1291.91675	1037.50745	111.07018	132.91338	685.52490	-222.04022	-8.30680	-502.73590	187.78281	-5.77363	-137.42194	-79.00714	80.30209
1043	8.683				386.41440	-24.73432	1313.10547	-394.87119	45.52381	1293.73267	1067.96729	106.30431	128.12350	661.72327	-220.54051	-8.05634	-526.26996	189.76120	-5.37435	-103.49983	-78.66795	78.02935
1044	8.692				386.77603	-24.94910	1316.64563	-394.63556	46.51694	1296.17236	1097.83142	100.23233	121.94344	637.94458	-218.91887	-7.84470	-549.76440	191.93167	-4.90045	-70.15836	-78.34324	75.59669
1045	8.700				387.52252	-25.33546	1320.28967	-394.06042	47.54147	1299.09888	1127.44983	92.78709	114.04884	614.12561	-217.25119	-7.63608	-573.28357	194.10150	-4.48141	-37.92770	-78.08784	72.98639
1046	8.708				388.60681	-25.89529	1323.93152	-393.18591	48.60894	1302.39575	1157.06201	84.46732	105.16138	590.31586	-215.61003	-7.39825	-596.88654	196.14862	-4.18763	-7.52454	-78.05132	70.01389
1047	8.717				389.97888	-26.64030	1327.47388	-392.07135	49.72223	1305.95239	1186.17163	76.23151	96.91039	566.72345	-214.04413	-7.05522	-620.51178	198.10799	-3.99746	20.25783	-78.29369	66.35839
1048	8.725				391.59583	-27.56785	1330.83325	-390.80243	50.86569	1309.63318	1213.41162	68.79089	90.49300	543.67535	-212.59723	-6.43275	-643.90997	200.15695	-3.76841	44.53610	-78.82623	61.55056
1049	8.733				393.41522	-28.65063	1333.93896	-389.47382	52.02029	1313.26465	1237.19299	61.92780	85.31641	521.57489	-211.29393	-5.34002	-666.69073	202.47539	-3.19550	64.42610	-79.84013	55.19568
1050	8.742				395.38998	-29.84673	1336.72815	-388.16431	53.17043	1316.64844	1256.39819	54.83967	79.39754	500.86688	-210.14688	-3.72818	-688.44873	205.08917	-1.87851	79.24562	-81.68980	47.27470
1051	8.750				397.47440	-31.10659	1339.13745	-386.92371	54.29330	1319.58325	1270.24561	47.42266	71.46817	481.92584	-209.26801	-1.68218	-708.89075	207.82869	0.43054	88.55371	-84.64517	38.15955
1052	8.758				399.62943	-32.37756	1341.09900	-385.77255	55.34921	1321.88745	1278.10681	40.67255	62.27335	464.89838	-209.00525	0.87406	-727.90082	210.43805	3.64158	92.02820	-88.75595	28.43356
1053	8.767				401.82086	-33.61585	1342.54236	-384.71155	56.27198	1323.42639	1280.12866	35.31317	53.37434	449.76715	-209.98100	4.64137	-745.52246	212.71564	7.43998	89.45691	-93.73234	18.85482
1054	8.775				404.01617	-34.78473	1343.40039	-383.73026	56.96789	1324.13965	1277.40735	30.76610	45.23385	436.90549	-212.93684	11.05430	-761.83594	214.59695	11.59699	80.93817	-98.70230	10.43610
1055	8.783				406.18353	-35.83735	1343.61084	-382.80078	57.33632	1324.05847	1270.81885	26.17062	37.10395	427.63937	-218.35709	21.41770	-776.69031	216.25693	16.26023	67.01796	-102.30543	4.27048
1056	8.792				408.29358	-36.71600	1343.11938	-381.86612	57.30900	1323.30347	1260.15503	21.76340	28.39056	423.78232	-226.06976	35.54875	-789.35583	218.10025	22.06883	48.53598	-103.52438	0.93716
1057	8.800				410.32617	-37.37022	1341.88940	-380.83936	56.90263	1322.06641	1245.08276	18.49664	19.48730	426.37592	-235.20419	51.41831	-798.43646	220.38258	29.81545	26.58990	-102.53997	-0.05653
1058	8.808				412.27545	-37.77670	1339.91467	-379.62244	56.24676	1320.58032	1226.49951	16.76192	11.45554	435.07104	-244.63336	66.31313	-802.33728	222.87053	39.54710	2.78381	-100.45801	-0.03464
1059	8.817				414.14420	-37.94865	1337.23242	-378.14746	55.52528	1319.07178	1206.01379	16.25672	5.38098	448.56842	-253.53828	78.38508	-799.99646	225.13568	49.95709	-21.14925	-98.28186	-0.14860
1060	8.825				415.92953	-37.92811	1333.93225	-376.42078	54.87020	1317.70593	1184.46704	16.71623	1.81631	465.36084	-261.64435	87.31094	-791.28943	227.01903	59.09476	-44.36954	-96.43945	-0.69755
1061	8.833				417.60925	-37.77178	1330.15393	-374.53867	54.33011	1316.55298	1161.96643	18.02578	0.38725	484.22083	-269.05539	93.85959	-776.84332	228.62204	65.74880	-67.12659	-94.96236	-1.40561
1062	8.842				419.13098	-37.53816	1326.07471	-372.67041	53.93259	1315.58643	1138.80310	19.86769	0.05000	504.37329	-275.95120	99.05430	-757.50348	230.06764	69.89641	-89.89963	-93.69375	-2.04521
1063	8.850				420.40646	-37.27214	1321.87781	-371.02029	53.74864	1314.69507	1115.45508	21.77396	-0.13690	525.42303	-282.40857	103.61652	-733.94531	231.28259	71.96818	-112.78882	-92.42083	-2.63049
1064	8.858				421.31277	-36.99461	1317.71143	-369.77377	53.90175	1313.72168	1092.18860	23.45247	-0.56146	547.15558	-288.40045	107.84513	-706.63818	231.86203	72.12365	-135.66077	-91.02834	-3.19375
1065	8.867				421.70160	-36.70404	1313.66296	-369.03757	54.51991	1312.52185	1069.07373	24.89074	-1.17960	569.39392	-293.88406	111.74368	-675.99261	231.24164	70.38460	-158.44957	-89.56149	-3.65461
1066	8.875				421.42010	-36.38023	1309.76819	-368.80249	55.64674	1311.00989	1046.10376	26.24738	-1.81361	592.00159	-298.84152	115.18228	-642.52643	229.06311	67.18443	-181.19572	-88.10899	-3.95121
1067	8.883				420.35324	-35.99314	1306.04846	-368.95456	57.17006	1309.17651	1023.24622	27.72186	-2.33139	614.95276	-303.24170	118.00372	-606.93390	225.31445	63.47420	-203.94859	-86.66725	-4.13750
1068	8.892				418.49216	-35.53537	1302.55530	-369.32855	58.83072	1307.08435	1000.50171	29.40088	-2.72887	638.33368	-307.04623	120.09943	-569.96106	220.15393	60.27639	-226.72763	-85.17305	-4.28696
1069	8.900				415.99304	-35.07415	1299.40295	-369.77469	60.30248	1304.83948	977.88489	31.18274	-3.11826	662.26196	-310.26675	121.44431	-532.15594	213.72665	58.21164	-249.54391	-83.60343	-4.40750
1070	8.908				413.15225	-34.77754	1296.76013	-370.20517	61.29454	1302.54480	955.35254	32.89886	-3.60081	686.84100	-312.95441	122.05878	-493.74097	206.17761	57.40511	-272.40549	-81.95938	-4.50598
1071	8.917				410.28220	-34.86070	1294.79407	-370.60748	61.64065	1300.26306	932.84888	34.48660	-4.17349	712.18890	-315.14874	121.96653	-454.77765	197.75612	57.77053	-295.28314	-80.23042	-4.62386
1072	8.925				407.59348	-35.46478	1293.60938	-371.03030	61.33915	1298.02502	910.35248	36.03234	-4.74170	738.45007	-316.87924	121.19665	-415.45898	188.90820	59.38007	-318.11133	-78.44666	-4.76788
1073	8.933				405.17960	-36.55687	1293.23962	-371.54941	60.52704	1295.87500	887.77655	37.64745	-5.19017	765.75439	-318.20441	119.78302	-376.21466	180.24173	62.51772	-340.87549	-76.67068	-4.89730
1074	8.942				403.08197	-37.92741	1293.67859	-372.22467	59.41379	1293.91321	864.98145	39.35489	-5.45337	794.13184	-319.24200	117.78191	-337.53653	172.22055	67.22639	-363.66357	-74.90519	-4.99026
1075	8.950				401.35178	-39.28759	1294.89734	-373.06851	58.21097	1292.30933	841.95038	41.12406	-5.52989	823.44568	-320.14151	115.31940	-299.67944	164.81967	72.83961	-386.57349	-73.10012	-5.07130
1076	8.958				400.05222	-40.39571	1296.84229	-374.03354	57.09074	1291.28003	818.80304	42.90913	-5.47842	853.47729	-320.95770	112.55440	-262.47519	157.60681	78.22203	-409.62421	-71.26647	-5.15037
1077	8.967				399.21194	-41.13106	1299.43835	-375.01462	56.17442	1291.02600	795.61420	44.66166	-5.39401	884.03601	-321.55557	109.59444	-225.51523	150.20712	82.48188	-432.81488	-69.49512	-5.16219
1078	8.975				398.80188	-41.49630	1302.59949	-375.87555	55.50823	1291.65259	772.34875	46.40430	-5.32825	914.92291	-321.65714	106.47254	-188.62646	142.63225	85.30323	-456.17188	-67.84193	-5.02357
1079	8.983				398.77194	-41.57304	1306.23352	-376.49448	55.04674	1293.14441	748.98456	48.19406	-5.26245	945.89777	-320.89529	103.07705	-152.04742	135.20590	86.76839	-479.68127	-66.27885	-4.74382
1080	8.992				399.09332	-41.46316	1310.23779	-376.79718	54.69960	1295.41541	725.54858	49.97655	-5.18399	976.76233	-318.83713	99.03791	-116.07642	128.25809	87.10310	-503.27454	-64.75117	-4.43169
1081	9.000				399.75909	-41.24708	1314.49792	-376.77173	54.38005	1298.35547	702.03418	51.66019	-5.11478	1007.57666	-315.09775	93.79250	-80.82883	121.95093	86.52646	-526.89880	-63.20286	-4.19808
1082	9.008				400.76297	-40.97197	1318.89819	-376.46002	54.00295	1301.84570	678.41937	53.29440	-5.05258	1038.84497	-309.58704	86.99242	-46.52460	116.39248	85.12353	-550.55084	-61.59661	-4.07523
1083	9.017				402.08725	-40.66130	1323.33484	-375.92172	53.48225	1305.76221	654.76550	55.01177	-4.95442	1071.21411	-302.82031	79.14463	-13.80133	111.77126	82.72018	-574.26843	-59.97758	-4.00230
1084	9.025				403.69916	-40.32516	1327.71826	-375.20618	52.75128	1309.97778	631.27405	56.88514	-4.72964	1104.70142	-295.96683	71.83607	16.46118	108.31060	78.93237	-598.05811	-58.48052	-3.85098
1085	9.033				405.55005	-39.96494	1331.96606	-374.36078	51.78993	1314.35974	608.32074	58.89828	-4.16432	1138.09814	-290.31784	66.83434	43.56091	106.18837	73.44660	-621.73541	-57.25099	-3.46940
1086	9.042				407.58017	-39.57793	1335.99658	-373.45151	50.63674	1318.76013	586.48993	60.98439	-2.91817	1169.08569	-286.43799	64.50367	67.12811	105.56142	66.26758	-644.84186	-56.34654	-2.69978
1087	9.050				409.72842	-39.15589	1339.72656	-372.55753	49.37059	1323.00012	566.54285	63.09837	-0.69398	1195.17627	-283.73901	63.18858	86.92371	106.66433	57.73592	-666.83521	-55.66894	-1.37249
1088	9.058				411.94193	-38.68230	1343.07202	-371.74133	48.08636	1326.87524	549.21552	65.33611	2.66454	1214.98340	-280.97122	60.58867	102.56793	109.85268	48.39049	-687.40112	-55.02299	0.64984
1089	9.067				414.17920	-38.14514	1345.95276	-371.03137	46.88306	1330.18921	534.91266	68.10381	7.46997	1228.79053	-277.26224	55.84043	113.45172	115.47720	38.77750	-706.53876	-54.26791	3.36925
1090	9.075				416.40961	-37.55686	1348.29578	-370.42990	45.85093	1332.78589	523.77106	72.14126	14.70706	1237.92151	-272.62350	50.01472	118.84747	123.63131	29.29843	-724.41498	-53.33440	6.55592
1091	9.083				418.61331	-36.95776	1350.03528	-369.91772	45.05518	1334.57007	516.36737	78.09673	25.91135	1243.61108	-267.42429	44.63908	118.12769	133.89047	20.26366	-741.19061	-52.22620	9.85853
1092	9.092				420.77936	-36.39807	1351.11353	-369.44577	44.52688	1335.51685	514.11584	85.84882	41.78770	1246.29736	-261.77744	40.07347	110.98828	145.11102	12.12019	-756.83368	-51.16195	13.21956
1093	9.100				422.89896	-35.92166	1351.48340	-368.93863	44.26538	1335.67224	518.27277	94.34815	60.71437	1245.59668	-255.70970	35.35869	97.68524	155.46368	5.54428	-770.89093	-50.43638	17.20720
1094	9.108				424.95868	-35.56715	1351.11353	-368.31900	44.25401	1335.14929	528.62543	102.26777	79.19471	1240.76758	-249.53212	29.31617	79.23889	163.14159	1.16219	-782.27478	-50.11962	22.86814
1095	9.117				426.93954	-35.36903	1349.98962	-367.52698	44.49216	1334.11072	543.64374	108.79834	94.18256	1231.30298	-243.74577	21.60327	57.30731	167.56375	-0.99613	-789.31329	-50.23372	31.03469
1096	9.125				428.82233	-35.34491	1348.11584	-366.51862	45.01976	1332.73291	561.59314	113.99321	104.92903	1217.35669	-238.75562	12.98393	33.68634	169.68356	-1.66419	-790.37067	-50.97718	41.41302
1097	9.133				430.59155	-35.48491	1345.52051	-365.27765	45.88023	1331.18323	581.21399	118.46310	112.69566	1199.84302	-234.70813	4.96631	9.75604	170.91037	-1.76372	-784.62897	-52.56032	52.42171
1098	9.142				432.23312	-35.75592	1342.26282	-363.85742	47.03876	1329.61401	601.79883	122.64819	119.10844	1179.92163	-231.54660	-0.95406	-13.82690	172.08907	-1.84262	-772.18488	-55.17776	62.09740
1099	9.150				433.72476	-36.11205	1338.43762	-362.39505	48.35682	1328.12292	622.98816	126.52493	125.05255	1158.31934	-229.17789	-4.17488	-37.00696	173.45554	-2.09163	-753.53577	-59.05865	68.98308
1100	9.158				435.02081	-36.49957	1334.17163	-361.06924	49.64330	1326.68945	644.52991	129.91733	130.70618	1135.44031	-227.45532	-5.25446	-59.96130	175.00034	-2.54100	-729.20520	-64.11214	72.29741
1101	9.167				436.03976	-36.85479	1329.60999	-360.04825	50.71268	1325.19128	666.24561	132.69708	135.91612	1111.78162	-226.14757	-5.23133	-82.84470	176.66833	-3.11944	-699.73962	-69.59598	71.84418
1102	9.175				436.66333	-37.10513	1324.90027	-359.45486	51.42051	1323.50256	688.09680	134.79607	140.45175	1087.86694	-225.03021	-4.89364	-105.71259	178.40486	-3.67803	-665.78839	-74.46941	68.14516
1103	9.183				436.75128	-37.18995	1320.18286	-359.34470	51.67709	1321.56409	710.13672	136.30112	144.21829	1064.11108	-223.86444	-4.70186	-128.54160	180.17943	-4.07320	-628.12567	-78.11060	62.57224
1104	9.192				436.16977	-37.08966	1315.58472	-359.69403	51.45115	1319.38330	732.43805	137.41553	147.29828	1040.78027	-222.42755	-4.87720	-151.28860	181.98354	-4.26380	-587.63922	-80.57826	56.99290
1105	9.200				434.81750	-36.83448	1311.21057	-360.40009	50.78517	1317.00476	755.09729	138.27048	149.79909	1017.89294	-220.69301	-5.35091	-173.94531	183.80043	-4.34185	-545.27155	-82.26289	52.98951
1106	9.208				432.65027	-36.48089	1307.14746	-361.30859	49.80273	1314.47778	778.22156	138.92386	151.81683	995.28552	-218.82889	-5.90289	-196.54932	185.58888	-4.46691	-501.94836	-83.39197	51.23154
1107	9.217				429.73636	-36.06190	1303.48401	-362.26248	48.68404	1311.83484	801.93054	139.44156	153.49921	972.78650	-217.01831	-6.41235	-219.14514	187.30566	-4.73863	-458.55884	-83.87283	51.46920
1108	9.225				426.32260	-35.54658	1300.32910	-363.14624	47.62051	1309.09375	826.37952	139.84259	154.94458	950.27234	-215.34590	-6.88018	-241.75671	188.95711	-5.10959	-416.01202	-83.58842	53.11459
1109	9.233				422.81525	-34.85222	1297.81665	-363.91321	46.76200	1306.27686	851.68793	140.07983	156.06308	927.67725	-213.78110	-7.31351	-264.39392	190.60036	-5.43614	-375.25177	-82.74960	55.87921
1110	9.242				419.62875	-33.90150	1296.08093	-364.58939	46.18038	1303.43457	877.88379	140.06226	156.62544	905.00342	-212.22169	-7.69714	-287.06494	192.25920	-5.62267	-336.99780	-81.81987	59.79605
1111	9.250				417.00226	-32.68615	1295.20862	-365.25095	45.87708	1300.66223	904.94843	139.63513	156.42166	882.29333	-210.56003	-8.02929	-309.79584	193.86826	-5.70498	-301.28448	-81.03962	64.63284
1112	9.258				414.94308	-31.29949	1295.20886	-365.98306	45.82317	1298.10425	932.83643	138.64600	155.36349	859.59674	-208.72897	-8.33873	-332.63531	195.33902	-5.79503	-267.34402	-80.15319	69.57815
1113	9.267				413.31964	-29.91034	1296.02844	-366.84271	45.99364	1295.93994	961.43176	137.04057	153.49326	836.89496	-206.76291	-8.64073	-355.62341	196.66895	-5.95588	-234.16299	-78.72799	73.62708
1114	9.275				411.98395	-28.69642	1297.58179	-367.84338	46.37547	1294.34973	990.48901	134.81438	150.95348	814.02148	-204.85329	-8.85286	-378.76520	197.97545	-6.13256	-201.17912	-76.69285	76.12275
1115	9.283				410.84164	-27.77982	1299.77100	-368.95560	46.95646	1293.48035	1019.61816	131.94211	147.93713	790.79089	-203.21765	-8.85514	-402.02814	199.41951	-6.19730	-168.33333	-74.44955	76.98940
1116	9.292				409.86978	-27.19184	1302.49500	-370.10730	47.70905	1293.42017	1048.33496	128.39655	144.57272	767.24347	-201.84288	-8.67621	-425.35944	201.07033	-6.05605	-135.57474	-72.44059	76.62898
1117	9.300				409.10242	-26.88260	1305.65210	-371.18817	48.57997	1294.18518	1076.20581	124.06226	140.70088	743.60431	-200.50385	-8.47543	-448.72919	202.85809	-5.72308	-102.65680	-70.78349	75.61098
1118	9.308				408.60016	-26.76720	1309.14075	-372.07257	49.49896	1295.71936	1103.11292	118.57491	135.69115	720.02155	-199.03487	-8.34388	-472.15549	204.66217	-5.32176	-69.54442	-69.42001	74.38663
1119	9.317				408.41412	-26.77925	1312.86133	-372.65948	50.41001	1297.91614	1129.45081	111.47932	128.69226	696.47931	-197.44054	-8.24124	-495.67328	206.40483	-5.00668	-36.74588	-68.37580	73.18819
1120	9.325				408.55563	-26.90158	1316.71887	-372.89886	51.30350	1300.65320	1155.98169	102.71126	119.42383	672.88550	-195.82558	-8.07966	-519.29401	208.07660	-4.84262	-5.05807	-67.65501	72.03925
1121	9.333				408.99258	-27.16200	1320.62427	-372.78952	52.20975	1303.81848	1183.31616	92.85344	108.90433	649.18243	-194.29785	-7.83153	-542.99988	209.71143	-4.76603	24.74905	-67.03969	70.72234
1122	9.342				409.67349	-27.60645	1324.48999	-372.37030	53.14727	1307.30640	1211.27136	82.87478	99.23593	625.46881	-192.87172	-7.57102	-566.74237	211.36369	-4.67752	51.87906	-66.22000	68.71904
1123	9.350				410.55524	-28.26862	1328.22815	-371.71689	54.09705	1310.99951	1238.41309	73.68750	92.19170	602.00336	-191.48817	-7.34291	-590.39526	213.13165	-4.51242	75.48625	-65.09554	65.33567
1124	9.358				411.61234	-29.15023	1331.75513	-370.92670	55.04127	1314.75806	1262.29651	65.77860	87.58652	579.08502	-190.12119	-7.00958	-613.68420	215.16714	-4.15837	94.89835	-63.86605	60.09536
1125	9.367				412.82504	-30.21745	1334.99768	-370.09375	55.99358	1318.42065	1280.73425	58.89898	83.17199	557.03796	-188.79663	-6.32666	-636.19135	217.60277	-3.33667	109.72029	-62.94325	53.06871
1126	9.375				414.16510	-31.40823	1337.89612	-369.29730	56.97489	1321.80664	1293.04639	52.25867	76.62627	536.21661	-187.59099	-5.14206	-657.49786	220.42621	-1.68638	119.63631	-62.89743	44.76643
1127	9.383				415.59811	-32.64466	1340.40076	-368.60205	57.97887	1324.72839	1299.94312	45.36372	67.67778	516.81110	-186.71527	-3.41193	-677.35468	223.41649	0.97067	124.20436	-64.29974	35.72247
1128	9.392				417.09485	-33.85049	1342.45959	-368.04993	58.96415	1327.01685	1302.42505	38.51854	58.02169	498.70325	-186.62314	-0.87842	-695.70258	226.26472	4.48898	122.95149	-67.36446	26.33721
1129	9.400				418.63416	-34.96811	1344.00940	-367.64243	59.86121	1328.55298	1301.00940	32.33511	49.37910	481.85675	-188.05209	3.38675	-712.55133	228.81656	8.52414	115.71967	-71.65808	17.19328
1130	9.408				420.19623	-35.96114	1344.98059	-367.33279	60.57920	1329.29224	1295.82678	26.82903	41.96376	467.14407	-191.82584	10.89206	-727.83734	231.21796	12.80694	102.97691	-76.05204	9.29314
1131	9.417				421.75940	-36.80516	1345.30957	-367.03421	61.02251	1329.27283	1286.94019	21.35886	34.73432	456.54160	-198.34900	22.61091	-741.27325	233.87148	17.47719	85.76765	-79.06432	3.70712
1132	9.425				423.30118	-37.48212	1344.94641	-366.64709	61.12144	1328.60901	1274.26428	15.72845	26.84763	452.02557	-207.17468	37.70564	-752.15869	237.24570	23.30188	65.25844	-79.72781	0.84983
1133	9.433				424.79944	-37.97982	1343.85693	-366.09808	60.86549	1327.47070	1257.83020	10.74715	18.63461	454.29953	-217.14810	53.64283	-759.28784	241.53477	31.29107	42.53503	-78.33759	0.06561
1134	9.442				426.23145	-38.29761	1342.02710	-365.36713	60.31598	1326.05444	1238.54675	7.27267	11.22626	462.63690	-227.10945	67.77621	-761.26062	246.41838	41.59760	18.85713	-76.07343	0.05764
1135	9.450				427.57556	-38.45748	1339.47974	-364.48843	59.57929	1324.55298	1217.79126	5.52338	5.64757	475.55368	-236.53531	78.82948	-757.15088	251.30562	52.79232	-4.61648	-73.90137	-0.15866
1136	9.458				428.81519	-38.50203	1336.28979	-363.53720	58.76656	1323.13171	1196.19788	5.40928	2.30191	491.50372	-245.53299	87.07832	-746.92627	255.77151	62.64779	-27.54234	-72.09093	-0.77822
1137	9.467				429.93088	-38.47897	1332.58679	-362.61383	57.98307	1321.89905	1173.80103	6.59164	0.85640	509.29474	-254.34062	93.51133	-731.21588	259.66852	69.68174	-50.26828	-70.53608	-1.53974
1138	9.475				430.87671	-38.43326	1328.53674	-361.82697	57.34208	1320.86731	1150.84900	8.44268	0.47476	528.19696	-262.96527	98.97794	-710.76874	262.96124	73.71986	-73.08935	-69.11738	-2.22473
1139	9.483				431.56152	-38.40978	1324.31213	-361.28098	56.97012	1319.94861	1127.73169	10.43141	0.30801	547.82092	-271.21967	103.88673	-686.18988	265.49738	75.20863	-95.98314	-67.74510	-2.78682
1140	9.492				431.85272	-38.45509	1320.05896	-361.06613	56.99162	1319.00269	1104.63245	12.31026	-0.11858	567.95331	-278.92520	108.32850	-658.03076	266.89307	74.50484	-118.84421	-66.30426	-3.23450
1141	9.500				431.59720	-38.60927	1315.88037	-361.23648	57.49256	1317.90198	1081.58533	14.00706	-0.82562	588.48645	-286.02509	112.26739	-626.90613	266.70148	71.93326	-141.65031	-64.72232	-3.57458
1142	9.508				430.64795	-38.88700	1311.84106	-361.77448	58.47330	1316.57727	1058.62476	15.56111	-1.57713	609.40369	-292.56744	115.63384	-593.48810	264.69705	68.15997	-164.40991	-63.04263	-3.83116
1143	9.517				428.88782	-39.25861	1307.98779	-362.57584	59.81253	1315.03516	1035.78516	17.09656	-2.16736	630.76031	-298.64182	118.37131	-558.45050	260.93176	64.15574	-187.11266	-61.36153	-4.03459
1144	9.525				426.26172	-39.65281	1304.37256	-363.48401	61.27011	1313.33411	1013.08063	18.75283	-2.57359	652.65521	-304.33032	120.47178	-522.38025	255.56511	60.77816	-209.76779	-59.71088	-4.20808
1145	9.533				422.83264	-40.00254	1301.08191	-364.35800	62.55573	1311.53467	990.50214	20.56702	-2.91733	675.19104	-309.68112	121.96703	-485.64496	248.75911	58.49611	-232.42206	-58.02914	-4.38084
1146	9.542				418.83325	-40.32098	1298.25586	-365.13129	63.43563	1309.66675	967.97620	22.40916	-3.31807	698.47247	-314.69049	122.87562	-448.38321	240.74805	57.48465	-255.13242	-56.25826	-4.57286
1147	9.550				414.63757	-40.73566	1296.06824	-365.82944	63.80489	1307.73438	945.41016	24.12842	-3.78891	722.66656	-319.32956	123.17301	-410.78766	231.93292	57.89887	-277.92938	-54.43174	-4.76481
1148	9.558				410.63141	-41.42289	1294.66504	-366.54114	63.70070	1305.74634	922.79810	25.75043	-4.27025	748.00507	-323.61151	122.81257	-373.45990	222.86169	60.01206	-300.79462	-52.61570	-4.92181
1149	9.567				407.08240	-42.49397	1294.11182	-367.36539	63.26779	1303.74878	900.17694	27.40930	-4.70999	774.62207	-327.62256	121.77164	-337.30878	214.04337	63.95179	-323.68915	-50.81544	-5.03484
1150	9.575				404.11365	-43.93102	1294.39893	-368.36642	62.69160	1301.84912	877.50507	29.15748	-5.06152	802.37866	-331.52176	120.11881	-302.89377	205.64258	69.21858	-346.59958	-49.00933	-5.12275
1151	9.583				401.75650	-45.58853	1295.47815	-369.55664	62.14081	1300.21973	854.67401	30.94717	-5.27135	830.98187	-335.46756	118.01665	-269.92920	197.36157	74.70422	-369.53345	-47.21237	-5.20609
1152	9.592				399.99149	-47.23211	1297.28540	-370.90060	61.73775	1299.06946	831.59070	32.73871	-5.32629	860.29126	-339.46088	115.62468	-237.61072	188.75426	79.34029	-392.51111	-45.44495	-5.26225
1153	9.600				398.75394	-48.62363	1299.74475	-372.32233	61.53500	1298.59131	808.20557	34.56365	-5.25856	890.29572	-343.30188	113.05338	-205.42352	179.66779	82.58865	-415.59918	-43.69388	-5.22086
1154	9.608				397.94846	-49.62206	1302.77283	-373.71130	61.50416	1298.91382	784.56726	36.46312	-5.10971	920.80286	-346.66669	110.35115	-173.49353	170.35191	84.40481	-438.88416	-41.93874	-5.04128
1155	9.617				397.48621	-50.21022	1306.28516	-374.94241	61.56244	1300.07446	760.87659	38.37696	-4.94627	951.38068	-349.14758	107.37244	-142.13843	161.20900	85.01299	-462.37799	-40.18188	-4.76551
1156	9.625				397.31311	-50.44321	1310.19263	-375.91388	61.62276	1302.02759	737.33240	40.16491	-4.84958	981.69958	-350.26953	103.64038	-111.34106	152.53055	84.70972	-486.00916	-38.45166	-4.48138
1157	9.633				397.40894	-50.39462	1314.39319	-376.57806	61.62697	1304.67920	713.91296	41.78312	-4.82570	1011.93018	-349.59085	98.50379	-80.89258	144.50426	83.73621	-509.70892	-36.79469	-4.25827
1158	9.642				397.76840	-50.12927	1318.77051	-376.94727	61.54633	1307.91870	690.42908	43.35585	-4.80115	1042.68628	-347.02997	91.70888	-50.91440	137.37772	82.20451	-533.46246	-35.23515	-4.10498
1159	9.650				398.38678	-49.68887	1323.20215	-377.08023	61.36309	1311.63489	666.77039	45.03487	-4.73589	1074.40747	-343.19635	84.01704	-22.02600	131.48373	80.00481	-557.29138	-33.74657	-3.97145
1160	9.658				399.25385	-49.09165	1327.57068	-377.05579	61.05231	1315.71021	643.05859	46.87479	-4.62579	1106.65027	-339.19638	77.11224	4.94464	127.10461	76.79256	-581.19519	-32.31639	-3.79209
1161	9.667				400.34988	-48.34429	1331.77393	-376.94122	60.57275	1320.00317	619.65002	48.82161	-4.35239	1137.74011	-335.96985	72.40916	29.28467	124.38203	72.15383	-605.05170	-31.00861	-3.51105
1162	9.675				401.64148	-47.45161	1335.72791	-376.78137	59.88140	1324.33826	597.05023	50.75869	-3.60692	1165.14673	-333.70642	69.62641	50.50476	123.36182	65.82729	-628.54645	-29.92142	-3.01920
1163	9.683				403.08475	-46.42288	1339.36389	-376.61615	58.98526	1328.52795	575.84381	52.58737	-2.02844	1186.71948	-331.74780	66.82196	68.27887	124.08003	57.86417	-651.25159	-29.10617	-2.08870
1164	9.692				404.63577	-45.28020	1342.62122	-376.49011	57.97156	1332.39636	556.68304	54.32578	0.61325	1201.88599	-329.18457	62.23161	82.29962	126.58926	48.66259	-672.81885	-28.51584	-0.46999
1165	9.700				406.25580	-44.06075	1345.43896	-376.43771	56.95655	1335.77063	540.16364	56.24770	4.50949	1211.65479	-325.63654	55.90137	92.12744	130.93637	38.83252	-693.11774	-28.00632	1.91872
1166	9.708				407.91061	-42.80804	1347.75159	-376.47482	56.02135	1338.48633	526.66064	58.97002	10.20189	1217.57996	-321.24554	49.25200	97.13605	137.10858	28.99408	-712.22546	-27.39207	4.91817
1167	9.717				409.57220	-41.56419	1349.49243	-376.58997	55.22213	1340.41882	516.60620	63.21799	18.81226	1220.69141	-316.11401	43.35737	96.64661	144.84702	19.68987	-730.27960	-26.54945	8.22617
1168	9.725				411.21979	-40.36904	1350.59619	-376.71130	54.65271	1341.50098	511.00787	69.25526	31.46892	1221.05542	-310.18411	38.00124	90.20288	153.36609	11.47448	-747.27496	-25.52467	11.61880
1169	9.733				412.83734	-39.26171	1351.00146	-376.70255	54.44723	1341.72937	511.09113	76.53918	47.98911	1218.04175	-303.56354	32.20610	77.84503	161.32063	5.02205	-762.89337	-24.49661	15.23225
1170	9.742				414.41034	-38.28632	1350.66052	-376.44000	54.66762	1341.18469	517.16962	83.97119	66.15597	1210.90381	-296.68893	25.28927	60.29913	167.36218	0.90690	-776.31500	-23.67075	19.77309
1171	9.750				415.92456	-37.49768	1349.55225	-375.88309	55.23390	1340.04932	528.28387	90.46645	82.77615	1199.23572	-290.20889	17.41167	38.96460	171.04327	-0.94337	-786.11530	-23.34251	26.31362
1172	9.758				417.36896	-36.95231	1347.69055	-375.06033	56.00861	1338.57336	542.89679	95.53138	95.72116	1183.29443	-284.79803	9.48095	15.58984	173.05212	-1.36823	-790.65472	-23.87819	35.40069
1173	9.767				418.73788	-36.68601	1345.12476	-374.03668	56.88999	1336.98499	559.63690	99.41770	104.93237	1164.06152	-280.87320	2.71162	-8.30151	174.41241	-1.33890	-788.86273	-25.47771	46.26039
1174	9.775				420.02802	-36.69074	1341.93335	-372.90625	57.81703	1335.42310	577.60205	102.62706	111.66396	1142.72510	-278.33188	-1.95670	-31.88367	175.72821	-1.40231	-780.61163	-28.23003	57.18490
1175	9.783				421.22717	-36.90030	1338.22021	-371.78342	58.75196	1333.93274	596.31604	105.40160	117.18871	1120.11243	-276.68771	-4.35689	-55.01505	177.16902	-1.70751	-766.34814	-32.35748	66.51957
1176	9.792				422.29141	-37.20304	1334.11255	-370.79306	59.66822	1332.48755	615.54761	107.70155	122.19445	1096.73352	-275.45895	-5.11844	-77.86249	178.72757	-2.22160	-746.56989	-37.95985	73.05627
1177	9.800				423.12097	-37.47950	1329.75586	-370.06848	60.51832	1331.00159	635.16821	109.40364	126.87055	1072.97852	-274.39172	-5.12161	-100.60620	180.35609	-2.83416	-721.68774	-44.49652	76.00632
1178	9.808				423.55713	-37.62978	1325.29846	-369.74033	61.20012	1329.34546	655.09241	110.42996	131.17174	1049.11670	-273.39896	-4.96568	-123.35837	182.01662	-3.39434	-692.18176	-50.87618	75.22805
1179	9.817				423.40976	-37.57968	1320.87219	-369.90091	61.57689	1327.40210	675.28540	110.82352	135.00638	1025.38940	-272.35165	-4.92777	-146.15497	183.69846	-3.78262	-658.71686	-56.18862	71.56784
1180	9.825				422.50677	-37.29078	1316.58032	-370.56012	61.54515	1325.12891	695.77661	110.73027	138.34174	1002.02155	-271.08432	-5.11902	-168.95752	185.39941	-3.99770	-622.10089	-60.23727	66.72887
1181	9.833				420.74161	-36.77823	1312.49915	-371.62823	61.08528	1322.56152	716.62146	110.29057	141.22850	979.03931	-269.59238	-5.50675	-191.70917	187.09628	-4.15261	-583.18134	-63.40807	62.55329
1182	9.842				418.11087	-36.10584	1308.69800	-372.94415	60.26987	1319.76917	737.87036	109.65353	143.76944	956.29590	-268.00165	-5.96083	-214.39987	188.74777	-4.37068	-542.76788	-66.13858	60.20965
1183	9.850				414.76752	-35.34469	1305.26196	-374.33066	59.24483	1316.81995	759.61523	108.98341	146.05838	933.65991	-266.41165	-6.39878	-237.06714	190.31383	-4.68426	-501.60840	-68.46703	59.83657
1184	9.858				411.06326	-34.51703	1302.30188	-375.64841	58.19356	1313.77100	782.04285	108.30148	148.09389	911.05835	-264.87640	-6.82462	-259.75085	191.77296	-5.03498	-460.43555	-70.10869	60.85749
1185	9.867				407.47644	-33.57081	1299.94434	-376.82993	57.28900	1310.67627	805.38306	107.48234	149.74377	888.43164	-263.42365	-7.22881	-282.46353	193.15991	-5.34579	-420.03961	-70.95128	62.69673
1186	9.875				404.41003	-32.42654	1298.30273	-377.88391	56.64415	1307.60095	829.78979	106.40396	150.79285	865.73767	-262.03018	-7.55131	-305.20514	194.58485	-5.55868	-381.21661	-71.32729	65.26947
1187	9.883				402.01843	-31.07256	1297.44104	-378.86649	56.29446	1304.63855	855.26703	105.00047	151.03027	842.99445	-260.58426	-7.79104	-327.97333	196.16092	-5.64383	-344.48181	-71.77185	68.77393
1188	9.892				400.20950	-29.61357	1297.36023	-379.83450	56.22849	1301.92615	881.69165	103.27994	150.33841	820.27380	-258.91772	-8.05516	-350.77158	197.90387	-5.62500	-309.72940	-72.54910	73.03909
1189	9.900				398.78625	-28.22144	1298.01416	-380.81619	56.42408	1299.64050	908.93994	101.28664	148.71985	797.59912	-256.96335	-8.41603	-373.66498	199.68304	-5.58886	-276.23846	-73.44531	77.25801
1190	9.908				397.58374	-27.05042	1299.33374	-381.81799	56.85857	1297.96460	936.93127	99.01209	146.28391	774.82031	-254.90730	-8.76309	-396.77893	201.24936	-5.63387	-243.16144	-74.04909	80.42554
1191	9.917				396.51953	-26.19311	1301.24255	-382.83746	57.50761	1297.04517	965.49408	96.41005	143.23318	751.68237	-253.07919	-8.88311	-420.15985	202.45256	-5.77509	-210.08577	-74.21126	81.94022
1192	9.925				395.58405	-25.67543	1303.66382	-383.85355	58.34048	1296.96155	994.28412	93.42274	139.76302	728.12134	-251.60043	-8.71418	-443.71100	203.43973	-5.92295	-177.07521	-74.19916	81.84772
1193	9.933				394.81931	-25.46343	1306.51697	-384.81030	59.30680	1297.70886	1022.84900	89.92947	135.88757	704.36328	-250.26918	-8.42316	-467.30157	204.54022	-5.95465	-144.23969	-74.40440	80.67986
1194	9.942				394.29672	-25.48800	1309.71069	-385.61945	60.32773	1299.20642	1050.77209	85.68233	131.31111	680.65100	-248.85263	-8.17701	-490.85278	206.03828	-5.78480	-111.54544	-74.95677	79.06429
1195	9.950				394.08875	-25.68576	1313.14612	-386.18283	61.31329	1301.33154	1077.89771	80.32124	125.47401	657.02100	-247.31969	-7.96226	-514.34650	207.98203	-5.44202	-79.15358	-75.64899	77.33392
1196	9.958				394.24173	-26.01897	1316.72705	-386.42581	62.20149	1303.95764	1104.46533	73.61338	117.92347	633.39624	-245.75159	-7.69358	-537.79785	210.16257	-5.04664	-47.74469	-76.19733	75.41116
1197	9.967				394.75626	-26.46523	1320.37146	-386.32291	62.98448	1306.97791	1130.89612	65.77248	108.85178	609.77051	-244.19836	-7.37066	-561.20508	212.36485	-4.65173	-18.34100	-76.48822	73.00980
1198	9.975				395.58075	-27.00714	1324.02039	-385.90302	63.69532	1310.30603	1157.40234	57.42978	99.26678	586.22748	-242.69160	-7.06057	-584.56384	214.49644	-4.21142	8.18436	-76.54836	69.87051
1199	9.983				396.62482	-27.62629	1327.64307	-385.24167	64.36968	1313.85620	1183.89990	49.18870	90.34392	562.82745	-241.27730	-6.80847	-607.89917	216.51752	-3.68849	31.63409	-76.43344	65.90868
1200	9.992				397.78088	-28.29162	1331.24060	-384.44949	65.02814	1317.52478	1210.29871	41.20867	82.33292	539.53497	-239.95151	-6.60413	-631.23413	218.44824	-3.10267	52.99536	-76.22007	61.37008
