# Supplementary material for: Novel Methods for Surface EMG Analysis and Exploration Based on Multi-Modal Gaussian Mixture Models
Source: PLoS One. 2016 Jun 30;11(6):e0157239. doi: 10.1371/journal.pone.0157239 (PMC4928879; doi:10.1371/journal.pone.0157239)
Supplement: S1 File — (ZIP) [file pone.0157239.s001.zip › Haf_horses_trot_data/Haf_h12_t3_emg.anc]

File_Type:	Analog R/C ASCII	Generation#:	2
Board_Type:	NI USB-6225	Polarity:	Bipolar
Trial_Name:	Sonjat	Trial#:	4	Duration(Sec.):	9.999166	#Channels:	64
BitDepth:	16	PreciseRate:	1200.000000
Name	LDL	acc1x	acc1y	acc1z	GM1L	acc2x	acc2y	acc2z	GM2L	acc3x	acc3y	acc3z	GM3L	acc4x	acc4y	acc4z	LDR	acc5x	acc5y	acc5z	GM1R	acc6x	acc6y	acc6z	GM2R	acc7x	acc7y	acc7z	GM3R	acc8x	acc8y	acc8z	BLDL	acc9x	acc9y	acc9z	BGM1L	acc10x	acc10y	acc10z	BGM2L	acc11x	acc11y	acc11z	BGM3L	acc12x	acc12y	acc12z	BLDR
Rate	1200	1200	1200	1200	1200	1200	1200	1200	1200	1200	1200	1200	1200	1200	1200	1200	1200	1200	1200	1200	1200	1200	1200	1200	1200	1200	1200	1200	1200	1200	1200	1200	1200	1200	1200	1200	1200	1200	1200	1200	1200	1200	1200	1200	1200	1200	1200	1200	1200
Range	5000	5000	5000	5000	5000	5000	5000	5000	5000	5000	5000	5000	5000	5000	5000	5000	5000	5000	5000	5000	5000	5000	5000	5000	5000	5000	5000	5000	5000	5000	5000	5000	5000	5000	5000	5000	5000	5000	5000	5000	5000	5000	5000	5000	5000	5000	5000	5000	5000
0.000000	-88	10832	254	-20422	-81	-733	-5029	-19870	-47	-4507	-10490	-20440	-172	-8244	-11776	-20320	-7	7370	3983	-24280	-104	-22	-98	-68	-222	-11407	19946	5843	-159	-8812	22297	6838	9	-6649	25971	6523	-62	-58	-108	38	-152	18	33	-74	-21	-53	80	-31	0
0.000833	-67	11077	247	-20405	-81	-489	-4757	-20435	-50	-4400	-10086	-21064	-198	-8028	-11260	-20438	37	7755	3984	-24337	-108	-23	-102	-68	-179	-11445	19408	6131	-145	-8180	21447	5960	9	-5814	25862	7241	-62	-61	-111	36	-149	17	36	-76	-22	-53	80	-28	-3
0.001667	-69	11316	234	-20426	-81	-235	-4457	-21007	-40	-4277	-9614	-21717	-215	-7783	-10686	-20548	82	8146	3950	-24371	-109	-17	-101	-70	-119	-11280	18944	6355	-156	-7521	20705	5052	25	-4892	25719	7662	-65	-60	-110	38	-151	16	28	-77	-23	-56	77	-29	-3
0.002500	-62	11553	220	-20489	-87	19	-4142	-21593	-42	-4137	-9078	-22391	-222	-7509	-10056	-20647	147	8543	3885	-24378	-111	-28	-101	-74	-80	-10910	18549	6522	-176	-6714	20099	4149	24	-3916	25568	7801	-67	-62	-111	29	-152	16	26	-79	-23	-55	79	-31	-5
0.003333	-58	11780	215	-20596	-85	277	-3806	-22176	-57	-3984	-8497	-23076	-240	-7218	-9375	-20774	183	8940	3784	-24365	-110	-25	-99	-60	-35	-10339	18214	6629	-168	-5940	19591	3272	-7	-2908	25381	7681	-61	-60	-109	37	-154	15	32	-70	-26	-51	78	-31	-5
0.004167	-75	11989	219	-20741	-92	518	-3469	-22766	-62	-3834	-7881	-23790	-239	-6912	-8653	-20893	196	9322	3649	-24346	-110	-25	-100	-70	2	-9576	17929	6664	-159	-5181	19210	2443	-40	-1918	25148	7321	-84	-62	-112	36	-153	19	33	-77	-24	-53	80	-30	-4
0.005000	-82	12178	241	-20930	-92	744	-3134	-23362	-55	-3690	-7245	-24529	-246	-6610	-7915	-21033	204	9693	3500	-24322	-107	-24	-99	-69	-8	-8643	17689	6615	-167	-4474	18937	1665	-51	-964	24845	6751	-65	-57	-104	38	-155	17	33	-78	-25	-57	73	-33	-3
0.005833	-110	12339	296	-21159	-98	942	-2821	-23953	-55	-3552	-6597	-25279	-252	-6314	-7164	-21185	196	10051	3272	-24302	-111	-25	-100	-68	-13	-7579	17476	6476	-163	-3836	18756	951	-63	-86	24475	6013	-64	-59	-104	39	-153	17	34	-74	-24	-55	81	-28	-4
0.006667	-158	12464	388	-21417	-133	1103	-2527	-24539	-61	-3433	-6000	-26044	-247	-6036	-6420	-21375	189	10376	3029	-24294	-111	-26	-100	-73	-36	-6428	17285	6231	-138	-3296	18640	280	-87	697	24016	5130	-62	-60	-112	36	-155	16	30	-78	-25	-58	81	-34	-5
0.007500	-191	12547	522	-21706	-109	1222	-2277	-25113	-65	-3342	-5451	-26810	-247	-5774	-5693	-21576	182	10676	2754	-24299	-110	-26	-101	-70	-65	-5218	17117	5876	-100	-2851	18577	-341	-98	1366	23472	4138	-65	-58	-107	37	-152	16	33	-77	-23	-56	80	-33	-5
0.008333	-219	12585	727	-22005	-107	1295	-2077	-25666	-65	-3277	-4924	-27571	-241	-5535	-4989	-21790	185	10942	2452	-24324	-108	-52	-82	-69	-96	-4009	16953	5392	-104	-2525	18540	-949	-98	1895	22841	3076	-63	-61	-86	34	-155	16	33	-76	-25	-58	81	-32	0
0.009167	-249	12569	1001	-22318	-125	1318	-1941	-26173	-75	-3244	-4495	-28314	-229	-5312	-4321	-22023	174	11172	2123	-24370	-111	-27	-102	-70	-149	-2848	16796	4773	-137	-2309	18501	-1554	-94	2288	22126	1968	-65	-62	-111	37	-150	13	29	-78	-22	-61	79	-32	-3
0.010000	-276	12496	1361	-22626	-128	1283	-1881	-26684	-83	-3244	-4161	-29039	-231	-5121	-3705	-22253	155	11366	1773	-24438	-110	-28	-101	-70	-177	-1763	16639	4007	-166	-2208	18437	-2169	-104	2537	21345	852	-67	-62	-109	39	-153	15	29	-78	-28	-60	80	-33	-3
0.010833	-303	12364	1811	-22930	-132	1191	-1896	-27145	-78	-3283	-3933	-29727	-221	-4948	-3145	-22474	165	11520	1419	-24530	-109	-27	-103	-69	-186	-821	16480	3091	-156	-2202	18320	-2822	-118	2644	20495	-267	-52	-61	-110	54	-153	12	33	-75	-22	-61	80	-30	0
0.011667	-316	12178	2360	-23217	-126	1050	-2006	-27564	-65	-3360	-3822	-30369	-217	-4796	-2653	-22672	148	11641	1059	-24634	-107	-22	-98	-56	-219	-42	16319	2020	-163	-2294	18166	-3531	-141	2622	19591	-1360	-64	-59	-103	41	-150	18	34	-75	-23	-62	80	-47	1
0.012500	-319	11939	3027	-23489	-136	846	-2204	-27947	-59	-3481	-3832	-30961	-210	-4665	-2244	-22849	145	11715	679	-24765	-108	-22	-98	-66	-268	563	16147	794	-179	-2460	17919	-4315	-167	2473	18646	-2433	-61	-59	-104	41	-148	19	50	-73	-15	-56	85	-26	5
0.013333	-329	11654	3811	-23742	-126	584	-2502	-28281	-56	-3647	-3974	-31498	-207	-4576	-1933	-22974	160	11756	308	-24907	-105	-19	-96	-63	-289	945	15962	-590	-166	-2698	17589	-5186	-174	2210	17675	-3457	-61	-56	-102	41	-141	18	36	-75	-21	-46	82	-25	0
0.014167	-318	11333	4693	-23972	-126	264	-2894	-28585	-67	-3860	-4252	-31970	-211	-4523	-1732	-23059	176	11757	-63	-25068	-110	-22	-98	-68	-292	1106	15771	-2122	-125	-2996	17160	-6153	-190	1855	16704	-4435	-62	-58	-107	40	-150	18	33	-75	-22	-57	84	-31	-3
0.015000	-334	10999	5707	-24180	-141	-107	-3375	-28853	-58	-4123	-4648	-32387	-182	-4514	-1659	-23073	194	11745	-422	-25223	-109	-25	-100	-62	-302	1039	15565	-3805	-95	-3339	16643	-7211	-173	1427	15733	-5354	-65	-62	-108	36	-155	12	22	-80	-26	-61	81	-33	-8
0.015833	-328	10664	6814	-24371	-150	-529	-3950	-29114	-55	-4435	-5172	-32605	-198	-4558	-1733	-23017	215	11666	-763	-25377	-111	-23	-101	-67	-292	767	15352	-5613	-97	-3711	16047	-8352	-155	941	14804	-6215	-65	-53	-107	39	-155	9	29	-76	-25	-57	82	-29	-6
0.016667	-308	10350	8019	-24539	-142	-1000	-4602	-29307	-50	-4792	-5803	-32702	-199	-4665	-1952	-22882	242	11581	-1089	-25518	-109	-24	-101	-70	-276	300	15122	-7532	-103	-4105	15389	-9576	-160	415	13915	-7022	-63	-61	-109	38	-153	16	33	-76	-24	-60	70	-32	7
0.017500	-298	10075	9299	-24697	-145	-1515	-5324	-29507	-18	-5200	-6535	-32740	-179	-4845	-2343	-22675	252	11480	-1396	-25643	-107	-24	-99	-68	-268	-328	14886	-9538	-87	-4521	14692	-10877	-121	-135	13073	-7784	-64	-61	-104	38	-154	15	33	-77	-22	-59	85	-30	2
0.018333	-281	9858	10623	-24843	-137	-2073	-6105	-29703	-45	-5656	-7353	-32751	-184	-5108	-2917	-22396	282	11371	-1687	-25744	-107	-22	-99	-72	-253	-1092	14627	-11614	-87	-4950	13912	-12230	-78	-699	12289	-8497	-62	-59	-109	43	-149	15	30	-77	-24	-60	80	-29	2
0.019167	-266	9710	11948	-24993	-134	-2676	-6935	-29901	-44	-6159	-8244	-32755	-188	-5461	-3678	-22054	303	11256	-1962	-25821	-107	-23	-100	-68	-161	-1945	14342	-13732	-103	-5384	13133	-13627	-58	-1280	11570	-9168	-62	-61	-107	41	-149	18	34	-75	-19	-57	81	-29	2
0.020000	-242	9645	13227	-25136	-127	-3308	-7791	-30102	-46	-6713	-9179	-32761	-181	-5907	-4621	-21663	271	11153	-2218	-25857	-103	-39	-101	-70	-38	-2856	14047	-15880	-126	-5831	12355	-15036	-74	-1813	10918	-9805	-60	-61	-107	41	-151	18	44	-76	-23	-59	81	-27	2
0.020833	-238	9666	14396	-25291	-121	-3977	-8675	-30310	-50	-7307	-10153	-32761	-160	-6446	-5743	-21251	248	11077	-2461	-25859	-107	-23	-100	-67	-26	-3783	13717	-18004	-132	-6270	11600	-16460	-74	-2342	10304	-10419	-64	-61	-105	51	-151	17	33	-75	-19	-59	82	-30	0
0.021667	-225	9776	15390	-25455	-113	-4688	-9571	-30545	-55	-7940	-11137	-32763	-159	-7076	-7032	-20832	211	11039	-2696	-25820	-141	-24	-99	-70	-59	-4685	13346	-20076	-135	-6712	10880	-17833	-44	-2849	9790	-11018	-61	-64	-108	37	-154	16	32	-76	-26	-65	80	-31	3
0.022500	-218	9973	16140	-25611	-112	-5425	-10458	-30788	-52	-8608	-12109	-32765	-156	-7780	-8471	-20435	132	11052	-2915	-25739	-111	-27	-102	-73	-51	-5522	12937	-22063	-145	-7140	10209	-19186	-8	-3325	9336	-11614	-68	-87	-109	37	-154	11	28	-76	-25	-62	78	-32	0
0.023333	-208	10255	16586	-25824	-101	-6190	-11324	-31046	-36	-9281	-13051	-32761	-141	-8548	-10029	-20089	41	11141	-3121	-25609	-112	-25	-102	-63	-12	-6266	12474	-23951	-146	-7563	9600	-20502	12	-3772	8836	-12213	-67	-65	-109	42	-153	11	26	-79	-26	-61	77	-32	-6
0.024167	-187	10603	16644	-26029	-92	-6975	-12156	-31317	-43	-9967	-13969	-32763	-126	-9366	-11689	-19801	-56	11312	-3302	-25444	-107	-28	-98	-74	46	-6887	11965	-25696	-138	-7969	9057	-21747	42	-4177	8408	-12826	-64	-62	-108	37	-151	16	29	-77	-22	-57	79	-30	0
0.025000	-169	11014	16274	-26240	-78	-7767	-12943	-31589	-49	-10645	-14772	-32760	-122	-10209	-13401	-19607	-139	11580	-3461	-25234	-107	-26	-99	-72	67	-7375	11388	-27291	-166	-8357	8580	-22919	53	-4539	7996	-13452	-65	-61	-109	38	-147	17	33	-82	-25	-61	81	-31	-1
0.025833	-161	11446	15421	-26466	-69	-8573	-13676	-31867	-50	-11313	-15539	-32662	-102	-11049	-15124	-19531	-286	11942	-3579	-24999	-108	-23	-100	-70	64	-7717	10750	-28698	-210	-8715	8167	-24004	81	-4865	7584	-14111	-65	-62	-105	38	-153	16	33	-75	-18	-58	81	-29	2
0.026667	-152	11930	14064	-26697	-65	-9383	-14344	-32141	-52	-11947	-16176	-32487	-77	-11868	-16816	-19572	-402	12403	-3633	-24740	-110	-25	-99	-70	88	-7917	10042	-29915	-246	-9055	7807	-25003	103	-5145	7168	-14803	-63	-62	-107	39	-149	19	33	-80	-23	-70	82	-28	1
0.027500	-128	12411	12178	-26940	-44	-10185	-14945	-32402	-46	-12530	-16729	-32246	-75	-12637	-18430	-19733	-496	12957	-3600	-24468	-105	-22	-98	-67	94	-7980	9268	-30925	-229	-9359	7490	-25907	105	-5384	6737	-15542	-66	-57	-104	35	-154	20	37	-74	-19	-57	82	-30	-1
0.028333	-107	12903	9781	-27180	-33	-10969	-15455	-32607	-46	-13056	-17182	-31961	-67	-13336	-19923	-20020	-578	13599	-3449	-24210	-110	-23	-98	-67	68	-7929	8420	-31735	-178	-9635	7191	-26710	107	-5581	6286	-16320	-67	-56	-105	35	-150	15	36	-76	-22	-57	78	-29	-1
0.029167	-121	13382	6909	-27421	-43	-11723	-15879	-32672	-62	-13510	-17525	-31629	-53	-13943	-21257	-20418	-638	14298	-3148	-23936	-109	-22	-98	-67	50	-7784	7516	-32284	-159	-9879	6900	-27412	116	-5731	5815	-17148	-63	-63	-105	38	-152	18	35	-77	-23	-57	81	-28	-3
0.030000	-128	13855	3618	-27651	-25	-12435	-16203	-32718	-57	-13880	-17767	-31232	-43	-14438	-22389	-20906	-665	15052	-2669	-23697	-109	-21	-98	-67	24	-7573	6539	-32524	-201	-10095	6599	-28006	85	-5831	5326	-18011	-64	-60	-122	36	-152	20	33	-77	-24	-57	81	-31	10
0.030833	-126	14299	-23	-27876	-25	-13102	-16439	-32710	-46	-14165	-17905	-30769	-38	-14814	-23266	-21465	-666	15822	-1984	-23500	-108	-26	-101	-70	15	-7312	5511	-32613	-164	-10282	6263	-28495	60	-5863	4814	-18915	-65	-57	-103	33	-156	18	35	-78	-23	-55	80	-30	0
0.031667	-131	14726	-3898	-28083	-18	-13714	-16569	-32736	-43	-14344	-17956	-30236	-36	-15047	-23886	-22059	-643	16602	-1082	-23342	-111	-21	-99	-68	9	-7051	4446	-32658	-127	-10441	5879	-28873	80	-5899	4295	-19851	-63	-58	-107	41	-151	12	38	-76	-24	-58	78	-30	-3
0.032500	-136	15117	-7935	-28279	2	-14265	-16608	-32721	-51	-14430	-17931	-29643	-34	-15165	-24241	-22656	-587	17355	49	-23239	-109	-19	-98	-64	21	-6802	3359	-32667	-141	-10575	5435	-29138	78	-5864	3755	-20813	-62	-58	-101	43	-150	22	38	-74	-21	-56	82	-27	-3
0.033333	-150	15428	-11993	-28453	3	-14748	-16549	-32736	-52	-14429	-17853	-28943	-30	-15163	-24333	-23230	-541	18059	1396	-23197	-105	-18	-97	-66	9	-6617	2252	-32684	-180	-10701	4916	-29303	53	-5794	3224	-21788	-61	-70	-103	39	-151	12	36	-73	-23	-61	80	-28	4
0.034167	-154	15669	-15959	-28610	11	-15165	-16412	-32738	-59	-14345	-17741	-28184	-33	-15053	-24178	-23739	-494	18698	2924	-23224	-107	-21	-99	-65	-19	-6495	1162	-32613	-180	-10809	4319	-29360	26	-5687	2693	-22764	-63	-61	-105	42	-149	22	36	-74	-22	-57	82	-28	0
0.035000	-176	15800	-19718	-28741	21	-15518	-16203	-32732	-67	-14199	-17603	-27355	-44	-14863	-23806	-24147	-432	19255	4599	-23309	-108	-21	-101	-68	-74	-6468	71	-32400	-173	-10914	3636	-29306	-10	-5551	2170	-23724	-73	-59	-104	40	-151	18	37	-74	-24	-61	87	-8	2
0.035833	-189	15788	-23160	-28855	0	-15818	-15932	-32713	-72	-14003	-17515	-26476	-41	-14619	-23250	-24433	-353	19715	6362	-23457	-108	-24	-101	-67	-110	-6544	-968	-32088	-158	-11000	2887	-29149	-42	-5391	1669	-24654	-81	-59	-108	40	-153	18	36	-74	-23	-59	80	-28	0
0.036667	-195	15590	-26192	-28944	5	-16066	-15611	-32731	-79	-13783	-17447	-25559	-36	-14347	-22573	-24567	-277	20081	8154	-23665	-108	-21	-98	-68	-122	-6729	-1947	-31770	-152	-11122	2063	-28885	-49	-5222	1190	-25549	-64	-56	-105	41	-151	15	36	-74	-25	-59	79	-30	0
0.037500	-203	15218	-28732	-28996	3	-16278	-15260	-32577	-85	-13552	-17441	-24614	-46	-14077	-21828	-24532	-194	20351	9920	-23906	-109	-22	-99	-65	-120	-7019	-2849	-31409	-170	-11211	1187	-28518	-66	-5039	733	-26383	-64	-60	-109	40	-151	17	33	-75	-21	-53	84	-28	1
0.038333	-201	14595	-30713	-29057	5	-16454	-14896	-32282	-85	-13344	-17514	-23685	-67	-13844	-21078	-24318	-117	20524	11583	-24194	-104	-22	-99	-67	-120	-7404	-3655	-31090	-199	-11343	270	-28051	-108	-4863	309	-27147	-60	-53	-104	41	-150	16	37	-77	-21	-56	80	-28	0
0.039167	-207	13731	-31847	-29076	7	-16618	-14545	-31864	-95	-13172	-17688	-22774	-65	-13659	-20372	-23923	-57	20617	13075	-24512	-109	-22	-98	-64	-147	-7876	-4355	-30800	-220	-11458	-664	-27492	-127	-4692	-86	-27829	-64	-56	-108	42	-150	16	35	-75	-19	-53	84	-29	-1
0.040000	-207	12620	-32323	-29070	9	-16768	-14220	-31348	-101	-13055	-17976	-21891	-83	-13562	-19779	-23359	25	20626	14342	-24843	-110	-23	-100	-68	-168	-8413	-4942	-30559	-236	-11583	-1593	-26849	-125	-4549	-445	-28415	-65	-58	-112	38	-150	20	35	-113	-25	-59	79	-32	0
0.040833	-212	11277	-32541	-29043	-1	-16927	-13926	-30728	-114	-13003	-18381	-21072	-98	-13552	-19343	-22636	93	20589	15351	-25190	-109	-25	-101	-68	-180	-8988	-5398	-30357	-233	-11702	-2478	-26124	-141	-4434	-773	-28903	-68	-59	-105	19	-152	17	37	-76	-22	-56	81	-34	0
0.041667	-210	9760	-32561	-28979	-1	-17077	-13725	-30007	-112	-13027	-18900	-20337	-98	-13637	-19107	-21781	135	20497	16074	-25546	-108	-26	-103	-78	-189	-9575	-5725	-30205	-218	-11798	-3305	-25338	-220	-4356	-1066	-29282	-69	-58	-109	38	-152	15	33	-80	-23	-60	77	-34	-6
0.042500	-208	8076	-31992	-28888	-9	-17241	-13588	-29180	-111	-13131	-19532	-19685	-110	-13818	-19093	-20817	140	20372	16503	-25907	-111	-27	-105	-68	-208	-10146	-5915	-30091	-217	-11882	-4057	-24490	-274	-4324	-1331	-29552	-67	-64	-112	34	-152	12	34	-79	-23	-60	80	-35	-1
0.043333	-204	6293	-30887	-28757	-17	-17409	-13544	-28239	-107	-13307	-20270	-19132	-133	-14083	-19323	-19768	149	20226	16644	-26262	-105	-24	-102	-64	-249	-10673	-5966	-30005	-245	-11932	-4668	-23589	-257	-4335	-1561	-29712	-65	-61	-110	36	-153	15	35	-76	-22	-58	77	-34	-3
0.044167	-191	4491	-29400	-28592	-19	-17586	-13605	-27195	-104	-13552	-21094	-18681	-133	-14418	-19800	-18679	187	20066	16519	-26623	-107	-23	-103	-73	-275	-11136	-5889	-29931	-252	-11948	-5156	-22655	-238	-4399	-1766	-29765	-64	-59	-110	34	-150	15	34	-77	-22	-57	80	-34	-12
0.045000	-183	2742	-27660	-28383	-27	-17757	-13784	-26050	-117	-13845	-21998	-18320	-137	-14810	-20518	-17582	206	19904	16175	-26982	-109	-22	-103	-67	-286	-11506	-5692	-29862	-237	-11908	-5500	-21691	-214	-4512	-1946	-29715	-62	-59	-103	36	-149	15	35	-77	-22	-59	80	-34	1
0.045833	-181	1137	-25777	-28142	-30	-17924	-14078	-24800	-113	-14194	-22951	-18053	-156	-15223	-21436	-16510	208	19741	15621	-27347	-105	-23	-101	-66	-304	-11773	-5386	-29774	-233	-11815	-5676	-20710	-196	-4674	-2097	-29568	-63	-57	-109	36	-147	18	38	-76	-17	-57	84	-30	2
0.046667	-170	-255	-23868	-27861	-27	-18075	-14491	-23465	-107	-14563	-23929	-17862	-172	-15647	-22532	-15496	171	19581	14927	-27718	-102	-21	-100	-69	-309	-11918	-4988	-29643	-245	-11666	-5698	-19737	-173	-4883	-2226	-29337	-62	-57	-110	39	-148	18	38	-76	-21	-59	82	-29	1
0.047500	-167	-1369	-22033	-27551	-36	-18212	-15028	-22063	-109	-14936	-24900	-17735	-188	-16044	-23749	-14567	119	19423	14112	-28104	-110	-25	-102	-69	-319	-11933	-4523	-29466	-240	-11449	-5560	-18757	-149	-5139	-2342	-29026	-64	-61	-107	36	-152	15	34	-76	-22	-58	84	-31	-1
0.048333	-154	-2145	-20374	-27216	-38	-18321	-15675	-20617	-96	-15300	-25844	-17651	-208	-16408	-25047	-13743	79	19261	13218	-28506	-109	-25	-101	-73	-325	-11841	-4013	-29221	-219	-11172	-5274	-17790	-141	-5431	-2452	-28649	-66	-63	-109	34	-154	12	30	-78	-28	-59	80	-34	0
0.049167	-156	-2539	-18990	-26864	-48	-18400	-16429	-19147	-121	-15634	-26734	-17581	-224	-16712	-26355	-13029	21	19103	12273	-28909	-111	-26	-102	-72	-319	-11614	-3477	-28884	-198	-10821	-4846	-16820	-131	-5745	-2514	-28213	-69	-62	-109	35	-151	15	32	-79	-29	-57	79	-30	-3
0.050000	-162	-2548	-17939	-26502	-55	-18441	-17267	-17672	-121	-15924	-27537	-17506	-238	-16940	-27617	-12444	-6	18950	11296	-29326	-110	-27	-100	-70	-338	-11281	-2943	-28451	-199	-10412	-4306	-15889	-121	-6087	-2579	-27737	-66	-63	-109	34	-155	13	41	-79	-22	-57	81	-34	-4
0.050833	-160	-2144	-17276	-26150	-57	-18443	-18184	-16221	-129	-16164	-28245	-17424	-251	-17093	-28783	-11987	-18	18777	10294	-29751	-110	-26	-101	-70	-351	-10846	-2421	-27915	-184	-9935	-3672	-14962	-112	-6430	-2624	-27227	-61	-59	-108	36	-159	16	32	-79	-23	-55	82	-32	-4
0.051667	-139	-1352	-17031	-25813	-50	-18409	-19158	-14806	-128	-16336	-28829	-17246	-257	-17163	-29821	-11654	-42	18610	9274	-30173	-107	-19	-99	-66	-332	-10334	-1948	-27269	-164	-9439	-2970	-14060	-118	-6773	-2654	-26697	-61	-55	-105	41	-152	19	36	-73	-22	-52	85	-32	-1
0.052500	-165	-219	-17202	-25503	-49	-18346	-20177	-13476	-144	-16455	-29284	-17007	-249	-17155	-30642	-11434	-66	18438	8222	-30593	-105	-19	-95	-64	-321	-9770	-1532	-26523	-150	-8900	-2228	-13183	-95	-7107	-2669	-26153	-63	-57	-103	45	-148	18	35	-73	-19	-51	87	-27	0
0.053333	-137	1221	-17778	-25242	-59	-18252	-21213	-12256	-148	-16507	-29604	-16727	-245	-17095	-31285	-11319	-88	18263	7158	-30999	-105	-21	-97	-65	-325	-9174	-1189	-25679	-139	-8346	-1471	-12334	-63	-7428	-2661	-25613	-65	-56	-107	43	-150	18	35	-74	-22	-53	81	-29	1
0.054167	-129	2884	-18694	-25036	-67	-18131	-22241	-11162	-131	-16506	-29793	-16338	-237	-16974	-31704	-11276	-92	18093	6047	-31376	-105	-18	-90	-66	-304	-8569	-918	-24739	-98	-7771	-699	-11506	-59	-7714	-2624	-25077	-62	-55	-102	42	-149	18	38	-72	-12	-52	86	-27	1
0.055000	-134	4695	-19879	-24896	-56	-17992	-23235	-10219	-125	-16452	-29848	-15862	-241	-16829	-31907	-11294	-87	17947	4942	-31707	-105	-16	-95	-64	-291	-7969	-718	-23719	-91	-7210	51	-10712	-75	-7961	-2556	-24557	-65	-52	-100	44	-151	21	42	-70	-23	-51	85	-29	1
0.055833	-143	6569	-21246	-24827	-55	-17848	-24169	-9438	-138	-16367	-29760	-15305	-250	-16674	-31893	-11350	-126	17819	3830	-31991	-110	-22	-97	-66	-301	-7406	-584	-22631	-102	-6666	778	-9959	-101	-8164	-2456	-24059	-65	-56	-103	41	-151	20	35	-75	-19	-51	86	-29	0
0.056667	-143	8438	-22693	-24841	-66	-17693	-25019	-8828	-129	-16253	-29591	-14676	-253	-16532	-31697	-11412	-156	17732	2739	-32202	-111	-22	-104	-66	-306	-6895	-508	-21497	-99	-6153	1472	-9249	-113	-8316	-2286	-23582	-67	-58	-107	38	-153	16	36	-79	-27	-57	91	-33	-5
0.057500	-137	10254	-24113	-24935	-70	-17538	-25754	-8396	-130	-16132	-29301	-13986	-250	-16417	-31324	-11470	-172	17690	1690	-32336	-110	-19	-98	-66	-294	-6436	-461	-20327	-101	-5673	2138	-8582	-121	-8404	-2043	-23119	-65	-57	-105	41	-152	19	37	-74	-26	-53	86	-38	-1
0.058333	-134	11867	-25397	-25105	-74	-17375	-26342	-8137	-128	-16000	-28922	-13255	-251	-16348	-30813	-11498	-190	17694	724	-32389	-110	-19	-97	-66	-280	-6056	-430	-19149	-91	-5246	2782	-7966	-125	-8434	-1768	-22687	-61	-56	-101	42	-149	26	37	-76	-19	-52	85	-31	-1
0.059167	-136	13304	-26427	-25356	-69	-17215	-26784	-8055	-127	-15881	-28469	-12509	-248	-16334	-30195	-11487	-186	17739	-114	-32328	-107	-18	-97	-65	-264	-5760	-386	-17969	-77	-4868	3417	-7413	-113	-8398	-1401	-22270	-62	-53	-102	41	-150	21	36	-72	-19	-50	87	-16	5
0.060000	-142	14494	-27105	-25675	-57	-17074	-27044	-8134	-137	-15781	-27952	-11763	-245	-16394	-29512	-11435	-173	17802	-771	-32177	-107	-17	-95	-66	-262	-5523	-301	-16802	-95	-4552	4040	-6935	-119	-8302	-947	-21877	-58	-52	-99	44	-147	21	39	-69	-21	-50	88	-25	3
0.060833	-134	15402	-27343	-26061	-53	-16928	-27125	-8362	-128	-15704	-27397	-11053	-228	-16513	-28791	-11325	-164	17864	-1198	-31943	-107	-19	-97	-65	-257	-5372	-144	-15677	-98	-4295	4680	-6527	-84	-8146	-410	-21513	-60	-53	-102	43	-149	19	37	-70	-17	-48	88	-25	2
0.061667	-145	16026	-27071	-26495	-56	-16780	-27012	-8715	-125	-15651	-26803	-10410	-221	-16703	-28069	-11172	-183	17883	-1342	-31626	-130	-25	-97	-66	-245	-5292	112	-14603	-96	-4104	5345	-6219	-46	-7929	219	-21164	-66	-55	-108	40	-149	18	36	-72	-22	-55	82	-29	0
0.062500	-142	16370	-26224	-26984	-63	-16619	-26732	-9177	-125	-15615	-26181	-9847	-228	-16935	-27359	-10977	-201	17820	-1153	-31239	-109	-24	-99	-69	-242	-5264	504	-13583	-102	-3972	6063	-5999	-49	-7665	950	-20831	-63	-57	-104	40	-153	19	35	-74	-23	-53	85	-26	-3
0.063333	-135	16451	-24772	-27498	-56	-16436	-26199	-9704	-115	-15591	-25531	-9378	-221	-17200	-26681	-10745	-208	17627	-579	-30798	-102	-18	-95	-65	-242	-5280	1045	-12658	-111	-3901	6843	-5878	-46	-7328	1775	-20514	-61	-57	-103	43	-151	24	27	-73	-19	-55	82	-29	2
0.064167	-132	16299	-22717	-28042	-60	-16232	-25518	-10292	-105	-15573	-24865	-9043	-217	-17483	-26043	-10496	-212	17242	398	-30331	-108	-23	-100	-67	-237	-5336	1748	-11804	-110	-3883	7703	-5865	-43	-6964	2685	-20216	-64	-59	-104	38	-152	20	36	-74	-22	-55	84	-27	-6
0.065000	-132	15953	-20098	-28588	-65	-15992	-24666	-10893	-107	-15548	-24174	-8836	-203	-17761	-25452	-10247	-186	16626	1781	-29860	-109	-23	-97	-72	-231	-5419	2653	-11034	-120	-3920	8641	-5960	-34	-6570	3670	-19936	-64	-59	-105	33	-152	18	35	-73	-21	-57	79	-36	-1
0.065833	-134	15451	-16962	-29139	-58	-15713	-23673	-11521	-104	-15508	-23471	-8762	-204	-18006	-24900	-10003	-163	15714	3567	-29401	-108	-26	-100	-70	-207	-5517	3735	-10358	-131	-4003	9671	-6155	-39	-6152	4734	-19672	-56	-56	-105	39	-150	21	37	-75	-23	-51	86	-27	1
0.066667	-139	14842	-13393	-29664	-60	-15382	-22542	-12108	-101	-15432	-22744	-8825	-214	-18200	-24378	-9792	-179	14501	5723	-28987	-108	-17	-100	-70	-202	-5605	4994	-9779	-139	-4132	10771	-6458	-53	-5728	5846	-19428	-64	-56	-104	38	-154	20	35	-74	-23	-55	82	-33	-3
0.067500	-145	14153	-9465	-30181	-65	-15010	-21315	-12661	-114	-15324	-22006	-9024	-224	-18326	-23868	-9624	-212	12896	8221	-28637	-109	-24	-100	-67	-219	-5699	6433	-9305	-154	-4305	11948	-6851	-50	-5309	7013	-19198	-64	-59	-112	37	-151	19	33	-75	-24	-55	80	-30	2
0.068333	-165	13418	-5296	-30662	-75	-14593	-20030	-13157	-113	-15165	-21239	-9339	-232	-18372	-23362	-9516	-217	10926	10975	-28372	-109	-23	-98	-70	-230	-5789	7982	-8929	-169	-4525	13181	-7337	-47	-4892	8203	-19001	-55	-59	-108	36	-154	15	35	-76	-26	-60	80	-31	-5
0.069167	-176	12663	-1035	-31114	-73	-14131	-18712	-13585	-115	-14966	-20458	-9758	-224	-18319	-22830	-9471	-196	8576	13897	-28212	-108	-26	-99	-69	-233	-5877	9656	-8656	-164	-4786	14461	-7901	-68	-4558	9403	-18825	-66	-61	-109	34	-154	16	32	-75	-23	-57	82	-24	-3
0.070000	-179	11903	3163	-31529	-87	-13640	-17389	-13933	-118	-14702	-19660	-10267	-221	-18171	-22263	-9504	-208	5867	16891	-28155	-112	-26	-99	-72	-234	-5963	11421	-8491	-162	-5093	15747	-8526	-84	-4256	10588	-18682	-70	-60	-111	37	-154	17	33	-77	-28	-58	79	-33	0
0.070833	-169	11146	7153	-31905	-85	-13124	-16083	-14194	-119	-14392	-18853	-10837	-214	-17917	-21639	-9614	-251	2827	19862	-28218	-112	-26	-101	-72	-231	-6054	13222	-8431	-161	-5444	17028	-9203	-86	-4020	11753	-18563	-70	-64	-108	36	-151	18	33	-76	-24	-58	82	-30	-3
0.071667	-170	10390	10806	-32226	-85	-12588	-14827	-14382	-122	-14026	-18020	-11443	-218	-17573	-20961	-9799	-246	-493	22700	-28391	-109	-22	-98	-69	-213	-6160	15019	-8474	-164	-5837	18275	-9903	-86	-3865	12873	-18484	-66	-58	-104	42	-147	24	36	-74	-21	-53	84	-27	1
0.072500	-167	9619	14035	-32518	-84	-12057	-13651	-14492	-120	-13619	-17231	-12068	-211	-17136	-20217	-10057	-212	-4040	25306	-28680	-108	-23	-98	-66	-204	-6301	16759	-8629	-164	-6278	19462	-10626	-61	-3812	13936	-18444	-59	-58	-105	39	-150	19	35	-77	-19	-55	86	-27	0
0.073333	-153	8799	16708	-32656	-77	-11545	-12575	-14521	-108	-13183	-16453	-12693	-204	-16642	-19416	-10362	-171	-7727	27556	-29062	-109	-22	-99	-70	-210	-6480	18406	-8889	-168	-6777	20541	-11361	-66	-3864	14885	-18445	-64	-62	-112	38	-151	18	32	-62	-25	-60	79	-32	-1
0.074167	-160	7923	18741	-32735	-84	-11068	-11617	-14497	-103	-12729	-15702	-13289	-197	-16088	-18551	-10769	-138	-11458	29366	-29521	-152	-25	-100	-69	-205	-6713	19929	-9249	-166	-7320	21530	-12075	-78	-4030	15823	-18474	-65	-63	-105	40	-152	19	36	-74	-19	-55	82	-29	-14
0.075000	-171	6975	20137	-32743	-97	-10634	-10778	-14411	-107	-12265	-14990	-13848	-182	-15510	-17649	-11196	-145	-15151	30679	-30034	-113	-22	-99	-70	-206	-7017	21290	-9718	-160	-7924	22382	-12764	-98	-4315	16628	-18540	-61	-60	-110	37	-152	20	36	-79	-23	-59	79	-32	-1
0.075833	-152	5919	20806	-32748	-107	-10263	-10068	-14285	-108	-11810	-14336	-14349	-185	-14923	-16717	-11655	-128	-18727	31382	-30582	-111	-24	-102	-67	-194	-7396	22450	-10283	-155	-8554	23086	-13417	-116	-4719	17327	-18640	-67	-62	-108	37	-149	18	36	-79	-24	-57	81	-28	0
0.076667	-144	4735	20770	-32754	-105	-9961	-9482	-14131	-115	-11379	-13756	-14792	-200	-14352	-15787	-12137	-104	-22092	31508	-31143	-107	-24	-101	-69	-193	-7878	23390	-10948	-146	-9276	23641	-14017	-116	-5240	17920	-18772	-64	-62	-107	38	-152	18	34	-76	-22	-58	80	-32	-1
0.077500	-136	3429	20050	-32766	-108	-9742	-9029	-13962	-136	-10980	-13259	-15164	-195	-13817	-14878	-12622	-87	-25161	31008	-31692	-110	-24	-102	-69	-187	-8445	24091	-11694	-151	-10022	24036	-14559	-113	-5872	18405	-18927	-63	-61	-108	40	-152	18	34	-77	-19	-56	82	-29	-3
0.078333	-122	1925	18693	-32753	-103	-9609	-8684	-13788	-151	-10638	-12856	-15463	-195	-13331	-14010	-13104	-96	-27882	29884	-32204	-105	-19	-102	-68	-164	-9122	24544	-12527	-181	-10800	24276	-15045	-104	-6624	18782	-19109	-62	-60	-104	39	-139	16	36	-75	-22	-57	81	-31	-1
0.079167	-131	286	16781	-32762	-98	-9566	-8450	-13617	-144	-10347	-12544	-15695	-198	-12910	-13200	-13572	-99	-30177	28178	-32507	-104	-21	-100	-66	-152	-9897	24759	-13431	-182	-11623	24379	-15472	-105	-7458	19051	-19304	-62	-59	-105	41	-148	19	38	-74	-31	-53	84	-26	-1
0.080000	-150	-1500	14423	-32750	-104	-9607	-8298	-13460	-148	-10124	-12332	-15867	-195	-12566	-12478	-14014	-120	-31630	25945	-32610	-104	-18	-97	-65	-164	-10777	24736	-14412	-173	-12476	24334	-15837	-99	-8385	19226	-19514	-57	-57	-102	44	-144	21	37	-78	-21	-56	81	-28	5
0.080833	-130	-3395	11717	-32761	-117	-9744	-8229	-13325	-153	-9976	-12221	-15988	-196	-12302	-11864	-14429	-156	-32237	23277	-32671	-105	-24	-101	-66	-163	-11758	24483	-15450	-206	-13350	24167	-16150	-84	-9386	19305	-19735	-64	-56	-105	40	-150	19	34	-75	-19	-53	84	-29	1
0.081667	-108	-5386	8789	-32751	-109	-9953	-8207	-13221	-139	-9919	-12207	-16058	-207	-12129	-11372	-14812	-163	-32500	20287	-32685	-108	-24	-107	-73	-153	-12821	24030	-16531	-215	-14234	23904	-16419	-92	-10453	19299	-19965	-69	-64	-112	37	-152	15	30	-81	-26	-65	73	-33	-4
0.082500	-117	-7432	5741	-32764	-118	-10242	-8233	-13151	-113	-9916	-12279	-16087	-208	-12022	-11004	-15144	-170	-32630	17078	-32702	-110	-26	-105	-72	-165	-13941	23409	-17640	-208	-15115	23570	-16641	-109	-11561	19202	-20194	-68	-62	-109	37	-153	13	30	-78	-25	-58	79	-34	-3
0.083333	-141	-9497	2704	-32753	-115	-10584	-8261	-13101	-62	-9997	-12420	-16083	-200	-11992	-10766	-15429	-165	-32667	13798	-32697	-108	-27	-104	-74	-176	-15112	22646	-18754	-219	-15996	23166	-16831	-117	-12708	19095	-20424	-66	-59	-111	36	-151	15	34	-78	-25	-60	76	-32	-4
0.084167	-144	-11529	-201	-32758	-139	-10978	-8305	-13089	-43	-10146	-12625	-16054	-196	-12020	-10659	-15671	-182	-32706	10590	-32703	-109	-26	-104	-68	-184	-16310	21778	-19875	-220	-16862	22724	-16999	-108	-13874	18922	-20656	-66	-60	-112	37	-149	15	35	-81	-17	-59	78	-35	1
0.085000	-132	-13481	-2867	-32763	-100	-11406	-8335	-13109	-57	-10375	-12877	-16012	-193	-12099	-10678	-15867	-164	-32469	7584	-32694	-104	-24	-105	-70	-181	-17520	20830	-20989	-208	-17713	22264	-17152	-93	-15037	18715	-20889	-62	-60	-110	40	-158	19	36	-77	-23	-62	79	-29	0
0.085833	-127	-15304	-5209	-32752	-96	-11862	-8350	-13154	-69	-10650	-13155	-15953	-198	-12209	-10804	-16012	-135	-31497	4910	-32698	-108	-26	-100	-68	-178	-18720	19848	-22078	-191	-18527	21816	-17307	-92	-16201	18482	-21127	-65	-61	-105	40	-148	17	35	-77	-24	-58	82	-31	1
0.086667	-126	-16956	-7164	-32750	-97	-12333	-8340	-13226	-75	-10978	-13446	-15894	-220	-12333	-11035	-16118	-96	-30021	2661	-32693	-108	-22	-102	-65	-170	-19881	18854	-23125	-187	-19305	21363	-17468	-77	-17341	18238	-21367	-61	-56	-105	57	-148	21	37	-78	-24	-61	84	-29	2
0.087500	-131	-18404	-8697	-32748	-118	-12802	-8295	-13317	-86	-11347	-13723	-15827	-214	-12473	-11334	-16180	-52	-28209	917	-32692	-108	-25	-100	-66	-159	-20986	17899	-24116	-178	-20034	20948	-17675	-79	-18447	17993	-21619	-67	-59	-107	37	-150	17	37	-77	-27	-60	81	-29	3
0.088333	-147	-19616	-9787	-32752	-103	-13272	-8187	-13423	-105	-11743	-13982	-15766	-212	-12595	-11695	-16208	-45	-26169	-263	-32662	-110	-25	-102	-67	-171	-22011	16991	-25047	-170	-20718	20562	-17825	-102	-19508	17758	-21880	-66	-56	-105	38	-153	16	33	-81	-26	-60	80	-30	-5
0.089167	-149	-20562	-10424	-32746	-94	-13723	-8097	-13542	-98	-12155	-14201	-15696	-217	-12701	-12093	-16200	-41	-23995	-855	-32460	-110	-26	-101	-69	-187	-22949	16168	-25898	-165	-21356	20217	-18031	-113	-20506	17532	-22161	-66	-59	-105	39	-151	13	32	-77	-19	-59	80	-45	-3
0.090000	-146	-21225	-10619	-32753	-88	-14151	-7944	-13662	-84	-12573	-14373	-15628	-211	-12776	-12515	-16165	-14	-21767	-861	-32145	-113	-28	-104	-73	-184	-23782	15432	-26681	-166	-21940	19910	-18260	-127	-21432	17331	-22456	-80	-64	-110	36	-155	11	25	-80	-26	-77	75	-34	-6
0.090833	-158	-21609	-10395	-32744	-79	-14551	-7771	-13785	-96	-12988	-14481	-15549	-195	-12818	-12909	-16098	23	-19539	-320	-31774	-108	-26	-103	-69	-182	-24478	14815	-27363	-161	-22464	19645	-18499	-129	-22275	17160	-22763	-64	-59	-109	40	-151	16	34	-75	-22	-61	80	-31	0
0.091667	-153	-21704	-9838	-32752	-80	-14916	-7557	-13898	-98	-13377	-14516	-15462	-195	-12799	-13272	-15998	-1	-17375	719	-31356	-103	-24	-100	-67	-186	-25091	14321	-27957	-160	-22927	19421	-18747	-112	-23025	17021	-23093	-63	-57	-107	42	-151	20	37	-77	-19	-57	86	-27	1
0.092500	-147	-21536	-8964	-32743	-91	-15246	-7320	-14004	-107	-13744	-14480	-15369	-189	-12776	-13594	-15877	-26	-15328	2178	-30941	-105	-17	-95	-66	-188	-25558	13955	-28448	-162	-23337	19233	-19005	-113	-23662	16906	-23450	-62	-57	-105	43	-148	19	36	-72	-16	-57	84	-27	3
0.093333	-150	-21129	-7855	-32750	-83	-15543	-7072	-14095	-99	-14079	-14394	-15268	-173	-12704	-13857	-15732	-21	-13440	3950	-30493	-107	-22	-96	-65	-180	-25902	13699	-28854	-152	-23689	19056	-19266	-115	-24197	16817	-23824	-62	-55	-100	42	-150	20	34	-73	-18	-57	84	-27	2
0.094167	-147	-20520	-6580	-32738	-76	-15805	-6811	-14210	-91	-14366	-14198	-15156	-145	-12606	-14045	-15558	-16	-11740	5933	-30033	-105	-22	-96	-64	-178	-26129	13578	-29166	-153	-23991	18906	-19520	-116	-24621	16751	-24219	-65	-55	-102	43	-150	18	40	-76	-4	-56	84	-26	-3
0.095000	-148	-19743	-5247	-32750	-77	-16031	-6545	-14306	-99	-14617	-13957	-15031	-146	-12477	-14151	-15358	-8	-10256	8017	-29544	-107	-21	-97	-64	-193	-26245	13542	-29393	-162	-24237	18767	-19776	-112	-24951	16709	-24624	-67	-55	-105	43	-150	19	41	-76	-22	-56	84	-25	2
0.095833	-142	-18845	-3881	-32737	-80	-16215	-6275	-14399	-97	-14809	-13647	-14908	-170	-12340	-14157	-15127	-21	-8985	10101	-29032	-108	-22	-88	-58	-181	-26257	13614	-29541	-152	-24430	18639	-19994	-104	-25120	16678	-25042	-64	-56	-104	41	-153	22	33	-73	-22	-55	82	-27	1
0.096667	-135	-17864	-2564	-32750	-74	-16388	-6004	-14498	-93	-14953	-13286	-14773	-182	-12196	-14039	-14854	-23	-7932	12094	-28483	-102	-16	-95	-66	-165	-26178	13765	-29619	-142	-24576	18514	-20204	-77	-25200	16657	-25458	-62	-57	-104	40	-148	16	34	-82	-22	-55	82	-28	3
0.097500	-148	-16845	-1354	-32736	-64	-16522	-5745	-14609	-92	-15037	-12881	-14630	-194	-12058	-13899	-14547	-27	-7085	13915	-27895	-104	-23	-97	-66	-185	-26027	13978	-29633	-152	-24675	18393	-20386	-58	-25175	16635	-25877	-63	-58	-104	42	-150	17	32	-95	-19	-52	73	-26	-4
0.098333	-130	-15825	-290	-32752	-66	-16624	-5475	-14737	-104	-15076	-12442	-14488	-206	-11935	-13631	-14187	-21	-6428	15493	-27272	-109	-23	-98	-67	-196	-25809	14234	-29594	-168	-24729	18275	-20545	-50	-25049	16609	-26276	-66	-59	-107	39	-156	15	33	-77	-23	-55	81	-29	-4
0.099167	-121	-14848	580	-32741	-63	-16705	-5223	-14882	-103	-15054	-11975	-14346	-197	-11833	-13269	-13775	-14	-5942	16769	-26606	-102	-21	-95	-67	-170	-25533	14527	-29514	-158	-24736	18136	-20674	-31	-24829	16574	-26664	-62	-57	-104	39	-150	20	32	-75	-19	-55	84	-28	0
0.100000	-147	-13933	1241	-32751	-47	-16758	-4967	-15053	-76	-14990	-11496	-14209	-169	-11760	-12831	-13315	-1	-5616	17722	-25908	-105	-21	-97	-69	-167	-25229	14829	-29387	-145	-24707	18006	-20775	-45	-24538	16523	-27020	-61	-57	-108	41	-149	32	34	-76	-19	-53	81	-28	0
0.100833	-161	-13117	1674	-32736	-55	-16796	-4727	-15263	-79	-14890	-10995	-14082	-156	-11725	-12326	-12796	9	-5382	18323	-25188	-110	-19	-96	-68	-173	-24904	15125	-29240	-129	-24643	17880	-20845	-80	-24187	16451	-27347	-63	-57	-107	37	-151	19	34	-75	-18	-58	79	-30	0
0.101667	-150	-12408	1881	-32752	-63	-16810	-4487	-15507	-90	-14760	-10507	-13975	-151	-11731	-11771	-12225	-9	-5258	18583	-24452	-105	-22	-102	-72	-190	-24573	15402	-29075	-138	-24552	17756	-20891	-65	-23778	16355	-27639	-67	-60	-111	59	-152	13	29	-79	-24	-59	77	-31	0
0.102500	-135	-11820	1867	-32724	-73	-16816	-4259	-15793	-85	-14612	-10026	-13880	-154	-11779	-11175	-11609	-42	-5197	18513	-23715	-111	-25	-103	-74	-193	-24245	15650	-28894	-154	-24430	17639	-20906	-53	-23374	16239	-27893	-65	-60	-110	36	-150	15	30	-79	-18	-56	79	-31	-8
0.103333	-136	-11337	1658	-32755	-84	-16809	-4036	-16123	-108	-14456	-9568	-13804	-201	-11871	-10555	-10921	-12	-5179	18154	-23001	-109	-23	-100	-74	-194	-23938	15855	-28709	-135	-24290	17533	-20895	-46	-22953	16103	-28102	-62	-59	-107	35	-144	11	29	-80	-18	-59	78	-30	0
0.104167	-128	-10970	1267	-32735	-100	-16791	-3817	-16482	-129	-14301	-9126	-13745	-220	-12002	-9929	-10221	41	-5186	17542	-22334	-108	-24	-101	-70	-189	-23654	16020	-28522	-133	-24135	17446	-20862	-53	-22518	15941	-28275	-66	-60	-107	36	-152	16	29	-79	-23	-58	81	-30	0
0.105000	-109	-10699	735	-32747	-118	-16748	-3608	-16891	-125	-14165	-8720	-13716	-190	-12174	-9314	-9479	51	-5195	16741	-21727	-104	-22	-100	-70	-188	-23407	16127	-28334	-135	-23970	17370	-20804	-58	-22118	15771	-28399	-63	-58	-105	37	-150	17	32	-78	-23	-56	81	-28	1
0.105833	-109	-10508	81	-32733	-122	-16757	-3409	-17338	-118	-14056	-8337	-13706	-166	-12389	-8723	-8720	28	-5200	15786	-21210	-110	-22	-99	-70	-185	-23200	16183	-28151	-137	-23813	17313	-20730	-57	-21759	15585	-28495	-62	-58	-105	39	-153	17	32	-78	-22	-56	80	-31	0
0.106667	-130	-10376	-649	-32752	-133	-16746	-3222	-17824	-132	-13983	-7997	-13727	-153	-12648	-8168	-7955	32	-5190	14760	-20795	-109	-25	-101	-75	-194	-23042	16181	-27977	-149	-23645	17274	-20641	-59	-21453	15393	-28552	-64	-61	-110	36	-156	15	28	-80	-25	-58	81	-29	-4
0.107500	-173	-10281	-1439	-32742	-139	-16740	-3047	-18342	-147	-13958	-7689	-13767	-148	-12908	-7664	-7201	23	-5157	13668	-20500	-108	-22	-101	-70	-189	-22927	16134	-27810	-151	-23488	17259	-20529	-77	-21203	15200	-28581	-65	-59	-105	38	-153	16	32	-88	-18	-57	81	-30	0
0.108333	-201	-10185	-2239	-32755	-151	-16743	-2882	-18883	-162	-13985	-7417	-13826	-144	-13209	-7229	-6457	-12	-5092	12610	-20319	-109	-22	-100	-73	-190	-22856	16020	-27650	-143	-23351	17264	-20406	-90	-21016	15017	-28587	-67	-59	-105	37	-156	15	29	-78	-24	-57	82	-29	-5
0.109167	-199	-10084	-3035	-32737	-154	-16762	-2740	-19443	-162	-14067	-7178	-13921	-135	-13529	-6861	-5758	-50	-5000	11611	-20279	-107	-23	-99	-74	-197	-22827	15909	-27492	-144	-23227	17294	-20265	-104	-20875	14846	-28570	-68	-58	-109	35	-155	22	32	-77	-25	-58	78	-31	-6
0.110000	-141	-9939	-3791	-32704	-127	-16790	-2644	-20020	-141	-14213	-6950	-14003	-121	-13869	-6574	-5103	-87	-4874	10731	-20362	-108	-22	-102	-75	-207	-22839	15747	-27337	-146	-23126	17346	-20111	-121	-20806	14695	-28540	-67	-59	-110	38	-162	15	29	-76	-23	-59	78	-32	-4
0.110833	-102	-9744	-4486	-32585	-135	-16838	-2519	-20602	-111	-14418	-6795	-14119	-109	-14218	-6369	-4517	-131	-4730	9975	-20572	-112	-21	-101	-63	-216	-22880	15571	-27188	-163	-23045	17419	-19941	-119	-20792	14572	-28498	-66	-61	-105	39	-154	19	33	-73	-22	-56	81	-32	-3
0.111667	-143	-9469	-5114	-32454	-143	-16893	-2441	-21187	-102	-14678	-6642	-14238	-93	-14576	-6241	-3999	-129	-4551	9382	-20881	-104	-18	-95	-68	-213	-22945	15387	-27032	-161	-22990	17497	-19761	-112	-20821	14480	-28448	-65	-58	-109	40	-152	21	35	-69	-23	-52	85	-26	2
0.112500	-187	-9118	-5658	-32281	-126	-16972	-2391	-21765	-111	-14986	-6506	-14371	-74	-14933	-6198	-3566	-120	-4353	8960	-21284	-103	-14	-93	-65	-197	-23020	15208	-26880	-150	-22959	17630	-19573	-105	-20881	14414	-28400	-60	-53	-102	45	-149	22	37	-72	-17	-50	85	-27	0
0.113333	-198	-8677	-6112	-32093	-125	-17062	-2372	-22343	-127	-15345	-6391	-14512	-52	-15292	-6226	-3224	-132	-4131	8704	-21758	-101	-15	-92	-67	-198	-23116	15036	-26721	-128	-22954	17764	-19372	-109	-20996	14379	-28348	-60	-50	-100	42	-150	21	35	-69	-18	-51	84	-26	2
0.114167	-201	-8145	-6476	-31883	-111	-17171	-2384	-22900	-124	-15739	-6301	-14656	-43	-15657	-6322	-2977	-113	-3891	8615	-22290	-105	-17	-95	-66	-203	-23210	14885	-26561	-141	-22974	17906	-19173	-142	-21082	14379	-28295	-65	-56	-111	43	-148	24	35	-70	-19	-52	97	-24	0
0.115000	-162	-7537	-6744	-31652	-90	-17291	-2426	-23446	-124	-16160	-6218	-14801	-29	-16011	-6489	-2820	-69	-3632	8688	-22831	-108	-21	-98	-73	-197	-23301	14761	-26387	-159	-23016	18065	-18961	-136	-21199	14402	-28250	-65	-59	-104	39	-153	16	29	-74	-22	-56	80	-30	0
0.115833	-113	-6850	-6919	-31409	-59	-17426	-2498	-23969	-88	-16598	-6147	-14940	-8	-16358	-6699	-2734	-58	-3354	8909	-23385	-105	-22	-100	-68	-224	-23378	14680	-26205	-148	-23074	18245	-18745	-108	-21308	14451	-28197	-64	-59	-104	40	-149	18	33	-73	-22	-55	80	-28	-7
0.116667	-107	-6097	-7001	-31142	-36	-17565	-2600	-24467	-23	-17038	-6086	-15069	16	-16687	-6946	-2769	-35	-3058	9249	-23925	-110	-19	-99	-70	-224	-23441	14641	-26006	-150	-23147	18431	-18524	-83	-21404	14523	-28147	-63	-59	-104	39	-151	18	34	-76	-24	-55	82	-27	-3
0.117500	-147	-5294	-6999	-30870	-25	-17711	-2727	-24937	21	-17473	-6040	-15184	32	-16993	-7222	-2859	-13	-2731	9691	-24442	-99	-19	-97	-67	-216	-23484	14650	-25798	-151	-23229	18625	-18302	-84	-21489	14608	-28090	-63	-57	-107	42	-153	21	39	-74	-19	-52	79	-6	0
0.118333	-139	-4453	-6913	-30586	-11	-17870	-2881	-25383	25	-17894	-6009	-15290	34	-17291	-7509	-3012	-9	-2394	10213	-24935	-107	-21	-98	-73	-218	-23512	14710	-25576	-138	-23321	18826	-18068	-72	-21556	14699	-28030	-63	-55	-105	38	-154	21	37	-77	-18	-52	81	-29	0
0.119167	-95	-3592	-6757	-30298	-16	-18028	-3058	-25794	13	-18294	-5995	-15375	16	-17564	-7809	-3216	39	-2036	10776	-25349	-105	-17	-96	-69	-216	-23520	14802	-25343	-145	-23420	19031	-17848	-69	-21606	14790	-27965	-59	-55	-107	37	-149	18	36	-74	-17	-52	81	-29	2
0.120000	-56	-2736	-6543	-30013	-26	-18196	-3254	-26177	-14	-18664	-6001	-15441	39	-17812	-8107	-3459	15	-1662	11365	-25724	-102	-21	-99	-69	-201	-23510	14939	-25096	-126	-23519	19237	-17615	-82	-21639	14877	-27891	-60	-55	-101	36	-152	19	38	-73	-15	-51	97	-25	0
0.120833	-74	-1900	-6270	-29729	-19	-18363	-3475	-26527	-40	-19009	-6036	-15490	19	-18029	-8416	-3721	-9	-1269	11948	-26062	-105	-18	-96	-66	-186	-23489	15111	-24840	-110	-23618	19427	-17390	-88	-21658	14938	-27806	-62	-56	-104	38	-151	19	39	-68	-21	-57	81	-28	0
0.121667	-68	-1102	-5958	-29448	-22	-18543	-3714	-26852	-32	-19318	-6093	-15516	-29	-18231	-8678	-3997	10	-874	12506	-26292	-108	-23	-100	-68	-176	-23455	15310	-24573	-118	-23713	19605	-17166	-90	-21677	14988	-27710	-65	-58	-109	35	-153	19	36	-76	-23	-60	82	-28	-1
0.122500	-120	-352	-5616	-29172	-31	-18722	-3960	-27148	-72	-19570	-6182	-15524	-82	-18404	-8951	-4270	13	-473	13022	-26516	-110	-24	-100	-73	-184	-23418	15520	-24300	-131	-23797	19761	-16943	-86	-21693	14999	-27601	-63	-58	-107	34	-158	15	34	-77	-3	-58	80	-31	-5
0.123333	-135	338	-5252	-28896	-53	-18900	-4215	-27414	-107	-19842	-6312	-15510	-103	-18550	-9210	-4526	-16	-70	13480	-26603	-111	-25	-103	-74	-170	-23377	15735	-24020	-139	-23872	19888	-16718	-63	-21721	14983	-27473	-68	-61	-112	30	-154	12	30	-80	-24	-59	79	-34	0
0.124167	-117	955	-4879	-28619	-76	-19100	-4486	-27655	-99	-20068	-6473	-15476	-129	-18679	-9460	-4761	-57	318	13866	-26646	-109	-23	-100	-69	-159	-23331	15947	-23726	-134	-23928	19973	-16489	-58	-21753	14937	-27325	-65	-49	-107	16	-154	17	32	-78	-22	-57	75	-31	-3
0.125000	-84	1496	-4520	-28339	-77	-19291	-4731	-27865	-93	-20261	-6665	-15419	-139	-18782	-9696	-4962	-81	696	14169	-26591	-105	-26	-101	-72	-146	-23291	16143	-23428	-148	-23971	20028	-16265	-61	-21810	14853	-27163	-66	-58	-113	37	-152	16	32	-79	-19	-64	78	-29	1
0.125833	-17	1950	-4141	-28046	-87	-19490	-4987	-28058	-78	-20438	-6902	-15348	-145	-18878	-9943	-5103	-92	1038	14381	-26511	-107	-22	-99	-68	-127	-23258	16301	-23129	-160	-24001	20019	-16033	-35	-21891	14728	-26981	-63	-68	-105	39	-153	16	34	-75	-24	-60	79	-30	0
0.126667	2	2320	-3802	-27751	-114	-19725	-5242	-28222	-79	-20634	-7175	-15269	-162	-18958	-10189	-5257	-79	1344	14497	-26323	-108	-26	-100	-68	-113	-23230	16422	-22829	-144	-24012	19960	-15807	-12	-22003	14571	-26779	-63	-60	-108	37	-152	18	37	-78	-23	-58	82	-30	-1
0.127500	-45	2602	-3495	-27433	-107	-19922	-5488	-28368	-105	-20807	-7485	-15183	-171	-19042	-10448	-5348	-94	1605	14520	-26043	-107	-24	-101	-67	-111	-23213	16490	-22528	-141	-24002	19832	-15581	-9	-22135	14377	-26560	-66	-58	-105	39	-150	17	33	-78	-23	-73	81	-30	0
0.128333	-82	2799	-3224	-27099	-77	-20156	-5728	-28496	-91	-20999	-7827	-15093	-165	-19123	-10727	-5403	-144	1808	14462	-25675	-109	-25	-100	-64	-119	-23209	16488	-22231	-142	-23975	19641	-15354	-28	-22299	14148	-26325	-65	-59	-108	39	-150	17	35	-52	-18	-58	80	-29	0
0.129167	-108	2920	-2992	-26738	-46	-20398	-5972	-28597	-66	-21205	-8205	-15011	-158	-19211	-10997	-5429	-165	1948	14280	-25203	-110	-23	-99	-68	-107	-23213	16440	-21935	-154	-23933	19383	-15122	-25	-22484	13894	-26075	-65	-60	-108	38	-153	23	33	-82	-26	-60	84	-29	-3
0.130000	-129	2965	-2806	-26351	-44	-20647	-6175	-28680	-46	-21430	-8612	-14928	-161	-19307	-11358	-5431	-165	2023	14037	-24629	-112	-24	-99	-66	-80	-23224	16313	-21640	-139	-23871	19063	-14899	-5	-22684	13617	-25811	-68	-61	-108	39	-153	17	33	-78	-24	-59	79	-31	-7
0.130833	-83	2944	-2660	-25937	-43	-20913	-6399	-28739	-35	-21685	-9076	-14864	-185	-19424	-11722	-5417	-174	2026	13703	-23953	-105	-22	-102	-69	-74	-23246	16110	-21352	-146	-23807	18683	-14674	5	-22900	13322	-25527	-65	-61	-105	40	-151	15	34	-75	-22	-61	81	-29	0
0.131667	-42	2863	-2550	-25487	-36	-21162	-6594	-28771	11	-21970	-9504	-14808	-235	-19554	-12115	-5396	-153	1946	13306	-23164	-109	-22	-100	-65	-85	-23274	15839	-21065	-149	-23725	18252	-14459	-12	-23110	13015	-25231	-65	-60	-108	39	-152	16	34	-75	-21	-57	85	-30	-3
0.132500	-48	2727	-2476	-25005	-47	-21471	-6807	-28779	23	-22279	-9981	-14777	-299	-19710	-12542	-5379	-128	1799	12844	-22268	-104	-19	-98	-63	-74	-23294	15501	-20787	-147	-23636	17779	-14243	2	-23313	12697	-24924	-58	-57	-103	44	-149	19	36	-76	-17	-57	84	-30	-1
0.133333	-50	2542	-2429	-24497	-75	-21763	-7004	-28759	6	-22611	-10464	-14770	-314	-19890	-12998	-5372	-148	1577	12328	-21288	-117	-21	-97	-65	-69	-23320	15103	-20514	-150	-23540	17266	-14036	37	-23500	12371	-24609	-64	-59	-105	40	-153	20	36	-72	-19	-56	85	-31	1
0.134167	-51	2324	-2403	-23960	-92	-22059	-7199	-28713	-7	-22971	-10962	-14775	-298	-20097	-13485	-5395	-169	1293	11780	-20235	-107	-21	-98	-67	-79	-23342	14645	-20252	-163	-23445	16727	-13840	27	-23658	12050	-24287	-61	-58	-104	43	-150	18	35	-76	-21	-56	82	-29	1
0.135000	-95	2062	-2391	-23402	-107	-22355	-7391	-28637	-41	-23348	-11464	-14846	-306	-20330	-13994	-5452	-152	950	11198	-19136	-107	-19	-96	-68	-76	-23347	14144	-19991	-176	-23338	16178	-13654	5	-23778	11736	-23950	-64	-60	-108	39	-151	17	36	-67	-22	-56	82	-32	0
0.135833	-130	1777	-2383	-22823	-125	-22651	-7591	-28528	-72	-23742	-11976	-14942	-346	-20588	-14514	-5548	-104	561	10604	-18021	-108	-24	-97	-65	-70	-23343	13604	-19744	-172	-23239	15625	-13470	13	-23852	11426	-23619	-66	-59	-108	49	-152	17	32	-78	-27	-57	82	-30	1
0.136667	-171	1459	-2369	-22234	-98	-22930	-7798	-28385	-64	-24135	-12483	-15071	-357	-20874	-15045	-5708	-104	138	10003	-16915	-109	-25	-99	-68	-86	-23318	13048	-19500	-146	-23133	15079	-13296	17	-23872	11134	-23268	-66	-60	-107	43	-152	19	34	-77	-24	-55	82	-29	-1
0.137500	-216	1124	-2341	-21626	-58	-23203	-7997	-28214	-58	-24522	-12982	-15241	-324	-21178	-15574	-5929	-130	-304	9409	-15855	-104	-25	-98	-68	-92	-23269	12475	-19271	-146	-23018	14553	-13131	2	-23830	10858	-22920	-62	-58	-104	42	-152	19	72	-76	-22	-58	84	-30	0
0.138333	-210	760	-2300	-21019	-23	-23443	-8208	-28008	-69	-24891	-13477	-15451	-314	-21494	-16095	-6221	-134	-763	8834	-14890	-105	-24	-97	-66	-87	-23191	11907	-19048	-134	-22898	14046	-12971	-1	-23725	10600	-22569	-65	-60	-105	43	-150	21	35	-81	-21	-53	85	-27	0
0.139167	-206	386	-2232	-20408	-1	-23650	-8430	-27771	-107	-25234	-13961	-15707	-329	-21829	-16600	-6594	-102	-1215	8291	-14043	-103	-22	-96	-65	-104	-23086	11348	-18841	-131	-22763	13566	-12815	17	-23557	10356	-22217	-65	-57	-105	45	-149	21	45	-76	-23	-55	82	-26	-1
0.140000	-254	-7	-2137	-19808	6	-23822	-8660	-27502	-139	-25538	-14439	-16006	-320	-22176	-17083	-7057	-56	-1654	7792	-13366	-109	-38	-102	-70	-102	-22949	10808	-18646	-144	-22634	13120	-12674	-10	-23334	10129	-21871	-65	-61	-108	40	-154	18	29	-76	-23	-56	82	-30	-5
0.140833	-309	-418	-2019	-19215	38	-23945	-8901	-27203	-132	-25792	-14906	-16341	-310	-22523	-17531	-7605	-29	-2066	7347	-12864	-107	-22	-97	-67	-109	-22773	10286	-18460	-130	-22482	12712	-12529	-17	-23039	9927	-21526	-62	-56	-107	42	-150	12	30	-77	-25	-57	82	-27	1
0.141667	-338	-839	-1876	-18632	78	-23989	-9146	-26870	-131	-25982	-15354	-16700	-271	-22870	-17945	-8250	-57	-2446	6956	-12580	-108	-24	-100	-72	-120	-22561	9802	-18289	-139	-22316	12327	-12395	-49	-22699	9734	-21193	-67	-59	-107	40	-152	13	29	-77	-24	-57	81	-26	1
0.142500	-369	-1272	-1711	-18055	119	-24030	-9408	-26516	-167	-26100	-15794	-17101	-247	-23214	-18322	-8997	-62	-2789	6635	-12515	-105	-26	-101	-70	-116	-22311	9353	-18139	-158	-22127	11975	-12273	-83	-22305	9557	-20864	-65	-57	-105	39	-154	13	32	-78	-25	-57	79	-30	0
0.143333	-329	-1715	-1521	-17490	147	-23981	-9672	-26102	-210	-26130	-16214	-17519	-262	-23542	-18641	-9845	-32	-3084	6388	-12680	-107	-27	-101	-72	-135	-22019	8949	-18003	-159	-21912	11642	-12144	-99	-21863	9387	-20550	-66	-60	-110	41	-155	17	34	-77	-22	-58	82	-31	-4
0.144167	-297	-2162	-1325	-16932	144	-23863	-9947	-25665	-268	-26067	-16625	-17953	-270	-23852	-18923	-10804	-14	-3339	6222	-13061	-104	-24	-98	-69	-134	-21687	8577	-17883	-169	-21667	11324	-12031	-107	-21384	9225	-20248	-63	-66	-108	40	-152	17	32	-78	-26	-58	81	-29	-1
0.145000	-274	-2613	-1123	-16389	149	-23684	-10229	-25192	-253	-25900	-17024	-18399	-236	-24150	-19156	-11859	-6	-3550	6134	-13649	-118	-26	-97	-66	-125	-21315	8240	-17779	-183	-21401	11013	-11927	-111	-20875	9067	-19968	-68	-59	-105	41	-152	20	35	-75	-25	-57	84	-29	0
0.145833	-258	-3057	-921	-15850	150	-23439	-10515	-24681	-118	-25634	-17418	-18850	-197	-24416	-19347	-12993	-39	-3724	6122	-14417	-107	-22	-99	-65	-125	-20908	7928	-17693	-186	-21103	10700	-11840	-113	-20354	8905	-19700	-63	-53	-104	41	-151	18	35	-78	-22	-57	81	-28	1
0.146667	-229	-3498	-732	-15318	123	-23130	-10810	-24126	-59	-25255	-17799	-19293	-190	-24643	-19493	-14255	-32	-3859	6188	-15332	-103	-23	-97	-80	-131	-20468	7642	-17618	-182	-20772	10378	-11762	-93	-19818	8736	-19457	-65	-57	-103	41	-149	21	36	-74	-21	-53	82	-27	0
0.147500	-189	-3935	-558	-14778	89	-22763	-11105	-23532	38	-24777	-18182	-19722	-205	-24839	-19609	-15593	4	-3974	6319	-16363	-104	-19	-96	-67	-148	-20004	7369	-17568	-176	-20419	10044	-11710	-95	-19280	8556	-19237	-62	-53	-103	42	-149	19	28	-75	-21	-56	82	-28	0
0.148333	-177	-4362	-409	-14245	60	-22352	-11400	-22892	156	-24196	-18560	-20140	-200	-24989	-19696	-17003	9	-4068	6514	-17463	-112	-24	-101	-67	-135	-19517	7101	-17528	-171	-20038	9680	-11677	-100	-18738	8355	-19047	-69	-59	-109	38	-153	17	32	-78	-27	-57	80	-31	13
0.149167	-205	-4772	-285	-13694	52	-21898	-11698	-22212	138	-23532	-18940	-20524	-197	-25086	-19758	-18474	-17	-4144	6754	-18566	-108	-26	-103	-67	-141	-19011	6849	-17495	-170	-19630	9296	-11668	-98	-18208	8145	-18865	-65	-38	-111	38	-152	18	30	-78	-26	-58	79	-31	-1
0.150000	-216	-5155	-189	-13157	35	-21405	-11979	-21482	17	-22775	-19313	-20869	-183	-25110	-19801	-19983	-23	-4204	7036	-19640	-110	-24	-100	-68	-149	-18494	6587	-17472	-184	-19197	8891	-11683	-100	-17689	7909	-18716	-65	-59	-109	36	-154	18	19	-79	-24	-56	79	-32	-5
0.150833	-178	-5512	-130	-12611	12	-20892	-12257	-20710	-67	-21948	-19692	-21175	-174	-25068	-19819	-21506	-27	-4262	7345	-20625	-107	-22	-102	-68	-149	-17968	6324	-17453	-179	-18747	8466	-11725	-88	-17184	7658	-18582	-64	-58	-109	39	-150	19	33	-77	-25	-57	79	-27	-1
0.151667	-150	-5836	-99	-12061	-30	-20365	-12516	-19890	-100	-21064	-20066	-21429	-159	-24945	-19857	-23021	-18	-4316	7664	-21488	-105	-21	-100	-65	-151	-17441	6053	-17430	-164	-18279	8028	-11778	-75	-16695	7389	-18467	-62	-56	-107	42	-149	21	36	-70	-17	-50	81	-27	1
0.152500	-141	-6127	-100	-11504	-57	-19833	-12764	-19032	-102	-20147	-20439	-21633	-166	-24740	-19889	-24508	-5	-4372	7984	-22197	-100	-16	-96	-64	-149	-16929	5772	-17410	-155	-17807	7573	-11862	-92	-16226	7094	-18371	-60	-56	-104	41	-150	25	36	-70	-21	-55	81	-28	1
0.153333	-136	-6383	-90	-10961	-67	-19318	-12986	-18150	-118	-19217	-20816	-21791	-170	-24443	-19935	-25947	-13	-4435	8279	-22720	-105	-19	-98	-65	-150	-16435	5479	-17384	-144	-17333	7115	-11982	-108	-15774	6780	-18296	-63	-61	-103	44	-147	23	38	-87	-22	-53	85	-26	9
0.154167	-155	-6601	-196	-10427	-65	-18819	-13184	-17239	-135	-18290	-21180	-21898	-176	-24052	-19993	-27309	-30	-4493	8546	-23036	-103	-21	-99	-64	-149	-15959	5187	-17350	-143	-16856	6664	-12117	-97	-15346	6454	-18230	-62	-59	-99	42	-151	21	36	-72	-21	-55	85	-28	-1
0.155000	-177	-6776	-272	-9913	-84	-18349	-13346	-16319	-152	-17380	-21530	-21955	-174	-23566	-20066	-28569	-40	-4555	8772	-23137	-104	-21	-100	-64	-135	-15507	4867	-17306	-154	-16383	6233	-12273	-86	-14934	6110	-18178	-65	-59	-103	41	-151	20	35	-66	-15	-56	82	-28	0
0.155833	-168	-6910	-362	-9427	-107	-17916	-13479	-15390	-163	-16507	-21859	-21974	-201	-22998	-20182	-29713	-65	-4620	8949	-23021	-104	-22	-100	-66	-148	-15088	4559	-17254	-139	-15925	5827	-12443	-101	-14541	5742	-18137	-63	-58	-103	40	-150	17	37	-59	-24	-57	84	-29	0
0.156667	-150	-7001	-462	-8983	-111	-17522	-13570	-14468	-146	-15690	-22154	-21947	-189	-22324	-20287	-30718	-88	-4682	9066	-22705	-110	-25	-102	-67	-161	-14710	4255	-17193	-148	-15479	5459	-12621	-72	-14164	5412	-18095	-70	-63	-104	37	-152	15	33	-73	-25	-57	80	-33	-14
0.157500	-141	-7050	-560	-8582	-111	-17166	-13617	-13571	-98	-14957	-22401	-21898	-173	-21576	-20431	-31582	-81	-4737	9126	-22187	-108	-24	-99	-66	-163	-14343	3968	-17110	-176	-15046	5145	-12799	-63	-13792	5066	-18056	-65	-58	-115	44	-150	20	35	-76	-22	-56	81	-28	1
0.158333	-131	-7053	-646	-8239	-110	-16851	-13605	-12701	-90	-14275	-22590	-21817	-177	-20768	-20602	-32231	-55	-4794	9126	-21505	-107	-22	-100	-65	-162	-14020	3699	-17018	-165	-14634	4881	-12979	-81	-13435	4726	-18020	-63	-58	-103	56	-149	23	38	-75	-18	-55	84	-28	-1
0.159167	-112	-7015	-708	-7963	-111	-16581	-13547	-11881	-98	-13691	-22714	-21727	-173	-19854	-20795	-32509	-67	-4836	9068	-20686	-109	-21	-97	-66	-161	-13734	3455	-16919	-165	-14237	4678	-13149	-80	-13088	4397	-17980	-61	-58	-109	40	-151	19	37	-74	-22	-56	85	-26	1
0.160000	-107	-6938	-772	-7771	-111	-16354	-13434	-11131	-104	-13212	-22756	-21629	-186	-18918	-21008	-32649	-120	-4874	8960	-19783	-107	-24	-96	-65	-163	-13475	3244	-16808	-188	-13868	4551	-13302	-63	-12753	4089	-17942	-63	-57	-102	41	-153	19	27	-73	-19	-56	86	-28	2
0.160833	-86	-6830	-805	-7668	-110	-16156	-13271	-10446	-129	-12823	-22709	-21540	-196	-17951	-21233	-32689	-118	-4900	8806	-18824	-108	-21	-98	-65	-158	-13246	3068	-16698	-199	-13521	4484	-13435	-29	-12430	3806	-17893	-36	-57	-100	39	-149	20	35	-76	-18	-56	82	-29	1
0.161667	-66	-6694	-820	-7669	-112	-15995	-13051	-9850	-160	-12531	-22563	-21470	-212	-16966	-21465	-32729	-113	-4943	8619	-17852	-111	-22	-100	-70	-153	-13045	2935	-16581	-180	-13200	4479	-13546	-45	-12117	3546	-17847	-65	-60	-109	37	-150	20	35	-75	-22	-62	80	-30	-1
0.162500	-80	-6527	-809	-7771	-130	-15851	-12784	-9348	-162	-12353	-22314	-21424	-199	-15993	-21691	-32728	-102	-4937	8420	-16896	-107	-22	-99	-69	-134	-12870	2848	-16466	-189	-12899	4545	-13623	-50	-11812	3319	-17791	-64	-61	-113	36	-151	16	32	-79	-24	-59	81	-31	-4
0.163333	-68	-6330	-782	-7984	-142	-15714	-12464	-8939	-154	-12193	-21951	-21398	-185	-15033	-21902	-32747	-90	-4935	8215	-16004	-107	-19	-95	-70	-114	-12705	2810	-16348	-203	-12618	4654	-13659	-41	-11516	3125	-17732	-63	-62	-103	40	-151	13	35	-74	-18	-60	82	-31	0
0.164167	-43	-6142	-739	-8306	-139	-15577	-12102	-8636	-170	-12129	-21488	-21411	-164	-14103	-22092	-32732	-78	-4943	8025	-15207	-108	-22	-103	-66	-118	-12562	2812	-16239	-183	-12355	4813	-13662	-39	-11230	2967	-17664	-58	-61	-107	38	-152	17	30	-74	-23	-62	81	-30	1
0.165000	-56	-5932	-686	-8744	-129	-15430	-11707	-8435	-193	-12114	-20897	-21459	-141	-13227	-22241	-32753	-59	-4944	7860	-14534	-103	-25	-103	-72	-92	-12429	2863	-16128	-199	-12114	5008	-13624	-60	-10962	2841	-17596	-66	-63	-108	34	-152	-18	30	-76	-19	-63	79	-31	0
0.165833	-55	-5718	-634	-9294	-141	-15264	-11302	-8332	-201	-12138	-20215	-21546	-156	-12419	-22338	-32736	-15	-4937	7739	-13999	-105	-23	-101	-69	-107	-12295	2961	-16021	-210	-11885	5227	-13542	-66	-10701	2755	-17523	-63	-61	-107	43	-149	16	32	-77	-25	-58	81	-30	1
0.166667	-55	-5507	-578	-9947	-144	-15062	-10833	-8324	-197	-12174	-19432	-21661	-138	-11681	-22371	-32710	-57	-4931	7674	-13613	-108	-21	-101	-69	-105	-12170	3094	-15920	-205	-11669	5454	-13415	-53	-10455	2702	-17448	-67	-59	-108	38	-152	17	30	-78	-22	-57	84	-29	-8
0.167500	-65	-5298	-537	-10713	-138	-14828	-10374	-8388	-188	-12219	-18577	-21815	-118	-11051	-22332	-32457	-67	-4934	7666	-13380	-104	-19	-99	-67	-99	-12046	3258	-15830	-191	-11469	5684	-13258	-56	-10222	2685	-17370	-65	-60	-107	39	-174	17	32	-79	-23	-59	80	-29	2
0.168333	-82	-5097	-511	-11576	-147	-14548	-9916	-8576	-182	-12254	-17659	-21992	-125	-10473	-22213	-32096	-63	-4917	7718	-13303	-107	-24	-102	-67	-97	-11914	3452	-15741	-193	-11279	5905	-13060	-67	-10001	2696	-17293	-66	-62	-108	38	-153	15	29	-63	-24	-56	80	-28	0
0.169167	-97	-4901	-505	-12530	-141	-14223	-9468	-8814	-177	-12263	-16694	-22192	-122	-10006	-21995	-31658	-88	-4951	7832	-13356	-108	-23	-102	-70	-115	-11785	3660	-15660	-206	-11093	6109	-12829	-50	-9796	2738	-17196	-63	-59	-108	39	-154	16	26	-78	-27	-60	79	-28	-3
0.170000	-110	-4712	-521	-13569	-154	-13849	-9034	-9105	-174	-12234	-15699	-22401	-118	-9629	-21672	-31161	-125	-4971	8001	-13529	-108	-26	-99	-57	-115	-11635	3885	-15575	-224	-10911	6290	-12578	-73	-9597	2806	-17129	-67	-63	-110	38	-152	16	29	-79	-25	-59	78	-31	-10
0.170833	-134	-4524	-561	-14678	-160	-13428	-8627	-9445	-166	-12152	-14695	-22609	-128	-9341	-21243	-30618	-117	-4994	8221	-13783	-109	-23	-102	-70	-102	-11475	4118	-15495	-219	-10731	6447	-12298	-55	-9404	2902	-17044	-66	-58	-107	41	-153	9	32	-77	-23	-58	81	-30	0
0.171667	-154	-4336	-623	-15852	-162	-12954	-8249	-9810	-152	-12017	-13706	-22802	-117	-9138	-20701	-30017	-80	-5029	8475	-14099	-104	-22	-97	-65	-115	-11295	4350	-15409	-199	-10550	6578	-12013	-31	-9223	3013	-16952	-62	-59	-104	41	-149	18	35	-74	-9	-51	82	-38	2
0.172500	-182	-4148	-710	-17080	-167	-12439	-7926	-10196	-144	-11825	-12740	-22973	-110	-9009	-20054	-29370	-86	-5071	8745	-14448	-105	-21	-97	-65	-115	-11107	4571	-15325	-195	-10368	6681	-11702	-12	-9041	3143	-16866	-64	-57	-107	40	-141	17	36	-76	-24	-53	82	-27	-1
0.173333	-205	-3948	-821	-18356	-172	-11891	-7625	-10584	-128	-11572	-11862	-23120	-107	-8951	-19305	-28670	-84	-5121	9014	-14802	-107	-24	-101	-69	-112	-10909	4781	-15237	-183	-10186	6754	-11428	-36	-8865	3281	-16780	-67	-61	-108	41	-153	15	33	-77	-24	-57	80	-30	-3
0.174167	-224	-3738	-936	-19650	-160	-11315	-7381	-10969	-107	-11258	-11032	-23229	-93	-8949	-18447	-27910	-64	-5178	9269	-15120	-104	-24	-99	-68	-111	-10682	4970	-15144	-178	-9990	6810	-11143	-26	-8674	3433	-16684	-65	-61	-108	39	-149	19	34	-77	-21	-58	79	-29	2
0.175000	-236	-3496	-1082	-20939	-158	-10710	-7182	-11332	-105	-10890	-10275	-23279	-101	-8983	-17505	-27096	-39	-5236	9486	-15388	-110	-30	-101	-67	-91	-10441	5137	-15035	-174	-9783	6846	-10870	-12	-8499	3585	-16591	-66	-60	-107	36	-153	18	34	-73	-24	-56	81	-30	0
0.175833	-240	-3240	-1231	-22198	-155	-10101	-7032	-11664	-104	-10474	-9609	-23275	-102	-9056	-16489	-26238	-39	-5297	9654	-15582	-107	-25	-102	-69	-62	-10181	5274	-14924	-161	-9572	6870	-10624	-9	-8310	3733	-16482	-64	-62	-109	38	-145	18	34	-79	-26	-60	78	-29	-3
0.176667	-232	-2943	-1389	-23405	-154	-9474	-6920	-11966	-92	-10016	-9036	-23225	-125	-9142	-15427	-25337	-46	-5358	9747	-15691	-109	-25	-100	-68	-74	-9905	5384	-14791	-164	-9341	6887	-10392	1	-8118	3888	-16374	-67	-58	-107	38	-156	16	35	-75	-22	-52	80	-33	-5
0.177500	-229	-2642	-1546	-24530	-154	-8851	-6846	-12219	-79	-9531	-8561	-23102	-151	-9231	-14328	-24410	-41	-5413	9765	-15708	-108	-22	-99	-68	-80	-9610	5463	-14651	-164	-9100	6895	-10190	4	-7907	4015	-16257	-63	-58	-108	39	-151	18	33	-77	-25	-57	80	-32	0
0.178333	-243	-2294	-1711	-25538	-171	-8238	-6799	-12427	-83	-9019	-8175	-22910	-167	-9323	-13223	-23464	-64	-5469	9686	-15629	-105	-19	-97	-70	-88	-9305	5515	-14490	-150	-8837	6904	-10016	17	-7688	4174	-16134	-63	-56	-107	41	-150	18	40	-74	-21	-57	81	-29	3
0.179167	-250	-1916	-1876	-26422	-173	-7640	-6777	-12580	-109	-8503	-7881	-22655	-187	-9385	-12119	-22511	-85	-5505	9517	-15459	-105	-17	-99	-68	-109	-8985	5530	-14316	-147	-8561	6911	-9870	22	-7462	4298	-16004	-70	-55	-107	43	-149	21	36	-73	-21	-56	84	-27	3
0.180000	-254	-1515	-2039	-27068	-166	-7067	-6773	-12678	-116	-7995	-7662	-22343	-224	-9432	-11056	-21555	-97	-5537	9253	-15217	-100	-14	-98	-77	-108	-8655	5510	-14122	-144	-8274	6924	-9753	5	-7229	4409	-15866	-64	-55	-104	43	-149	21	41	-72	-23	-57	85	-26	3
0.180833	-235	-1091	-2225	-27530	-165	-6519	-6774	-12722	-111	-7496	-7514	-21952	-241	-9448	-10053	-20668	-100	-5556	8892	-14912	-103	-18	-97	-66	-128	-8320	5456	-13916	-151	-7972	6931	-9670	-10	-6990	4502	-15724	-64	-57	-107	42	-151	19	36	-73	-23	-56	82	-27	0
0.181667	-233	-673	-2375	-27759	-155	-6006	-6772	-12719	-93	-7021	-7424	-21545	-222	-9429	-9128	-19814	-121	-5561	8450	-14559	-107	-23	-104	-73	-145	-7984	5374	-13699	-181	-7663	6932	-9615	-34	-6757	4565	-15582	-68	-59	-110	39	-138	15	29	-76	-25	-59	77	-32	-5
0.182500	-233	-252	-2539	-27720	-178	-5523	-6759	-12664	-70	-6579	-7379	-21076	-245	-9365	-8300	-19019	-155	-5545	7934	-14166	-111	-25	-102	-74	-160	-7643	5270	-13467	-196	-7336	6941	-9583	-41	-6510	4624	-15426	-67	-59	-111	38	-156	17	32	-81	-25	-60	78	-31	0
0.183333	-228	157	-2699	-27389	-158	-5065	-6716	-12549	-44	-6165	-7351	-20555	-289	-9246	-7573	-18290	-166	-5511	7366	-13755	-108	-21	-101	-72	-174	-7297	5144	-13221	-205	-7004	6936	-9572	-45	-6265	4657	-15265	-66	-58	-108	39	-152	3	30	-78	-22	-57	78	-29	0
0.184167	-223	532	-2851	-26761	-168	-4645	-6648	-12400	-14	-5796	-7337	-20010	-300	-9087	-6960	-17642	-160	-5453	6764	-13336	-104	-21	-99	-74	-190	-6963	5005	-12970	-215	-6659	6930	-9578	-25	-6024	4670	-15097	-63	-56	-107	40	-152	16	29	-77	-22	-58	81	-29	-17
0.185000	-219	862	-2997	-25830	-153	-4259	-6545	-12196	-13	-5464	-7326	-19412	-292	-8875	-6471	-17069	-116	-5378	6148	-12922	-109	-19	-97	-64	-202	-6628	4839	-12707	-195	-6309	6906	-9605	-6	-5791	4667	-14929	-63	-56	-109	41	-151	19	35	-76	-21	-52	80	-28	2
0.185833	-203	1128	-3128	-24591	-146	-3907	-6402	-11944	-29	-5171	-7301	-18806	-263	-8615	-6103	-16601	-98	-5280	5534	-12522	-103	-19	-100	-72	-219	-6302	4668	-12447	-228	-5963	6865	-9636	-28	-5560	4641	-14753	-63	-55	-111	41	-152	19	34	-74	-18	-58	80	-28	1
0.186667	-201	1316	-3245	-23071	-121	-3584	-6211	-11687	-10	-4919	-7252	-18180	-266	-8312	-5855	-16209	-134	-5164	4942	-12143	-102	-21	-98	-72	-232	-5997	4493	-12187	-216	-5609	6807	-9688	-69	-5348	4594	-14585	-62	-56	-109	40	-151	20	36	-72	-18	-56	81	-27	0
0.187500	-195	1423	-3337	-21262	-110	-3289	-5980	-11389	5	-4699	-7176	-17539	-264	-7959	-5716	-15889	-115	-5026	4387	-11781	-102	-19	-100	-68	-233	-5678	4315	-11934	-203	-5266	6725	-9741	-78	-5143	4520	-14405	-61	-58	-109	40	-149	19	36	-75	-22	-56	81	-31	1
0.188333	-188	1424	-3401	-19222	-94	-3028	-5701	-11070	-8	-4514	-7063	-16873	-245	-7578	-5681	-15632	-80	-4867	3884	-11446	-103	-21	-99	-74	-227	-5378	4144	-11689	-172	-4924	6627	-9804	-78	-4951	4463	-14231	-64	-57	-110	30	-149	18	36	-76	-21	-59	81	-32	0
0.189167	-187	1321	-3431	-16980	-70	-2798	-5338	-10742	-53	-4355	-6921	-16254	-246	-7149	-5727	-15420	-82	-4686	3442	-11131	-105	-23	-98	-70	-232	-5090	3971	-11458	-167	-4589	6508	-9871	-85	-4769	4378	-14044	-67	-57	-110	38	-153	16	32	-80	-23	-59	80	-32	-1
0.190000	-190	1132	-3421	-14601	-33	-2593	-5014	-10419	-74	-4220	-6738	-15611	-207	-6691	-5832	-15234	-98	-4489	3066	-10844	-111	-25	-101	-72	-256	-4823	3815	-11234	-176	-4263	6366	-9945	-108	-4598	4282	-13861	-68	-61	-118	36	-154	12	28	-80	-26	-59	79	-33	-4
0.190833	-188	839	-3360	-12116	4	-2403	-4614	-10094	-84	-4095	-6522	-15000	-164	-6185	-6002	-15051	-104	-4267	2767	-10571	-109	-24	-100	-69	-254	-4549	3679	-11020	-162	-3938	6222	-10019	-145	-4425	4172	-13662	-11	-57	-108	38	-155	15	32	-80	-25	-57	84	-31	-1
0.191667	-195	457	-3248	-9598	22	-2251	-4172	-9779	-82	-3973	-6267	-14364	-158	-5655	-6193	-14848	-110	-4025	2535	-10318	-105	-18	-97	-67	-270	-4276	3564	-10818	-139	-3617	6065	-10093	-127	-4260	4100	-13455	-63	-55	-104	41	-152	20	39	-75	-18	-56	84	-28	-3
0.192500	-162	-6	-3076	-7072	5	-2116	-3705	-9496	-79	-3859	-6018	-13778	-143	-5102	-6390	-14613	-127	-3762	2364	-10083	-103	-21	-94	-65	-267	-4019	3467	-10638	-145	-3308	5886	-10175	-101	-4093	4009	-13233	-60	-51	-103	41	-151	19	37	-76	-22	-56	86	-30	2
0.193333	-150	-543	-2849	-4630	-7	-2006	-3222	-9254	-68	-3745	-5702	-13222	-118	-4526	-6594	-14325	-150	-3484	2247	-9873	-105	-18	-97	-61	-260	-3764	3394	-10467	-164	-3008	5735	-10261	-90	-3923	3920	-13005	-63	-62	-102	39	-150	18	36	-75	-17	-55	81	-25	0
0.194167	-153	-1112	-2559	-2325	-13	-1916	-2729	-9058	-63	-3614	-5404	-12707	-125	-3926	-6773	-13965	-156	-3184	2176	-9684	-104	-18	-116	-65	-274	-3513	3345	-10311	-160	-2742	5578	-10348	-74	-3748	3844	-12760	-59	-58	-103	41	-148	16	34	-75	-19	-57	82	-29	-3
0.195000	-151	-1740	-2212	-222	-11	-1841	-2234	-8919	-55	-3501	-5103	-12227	-170	-3308	-6915	-13517	-147	-2872	2137	-9509	-102	-19	-98	-65	-273	-3264	3324	-10163	-144	-2422	5430	-10438	-85	-3561	3778	-12499	-61	-59	-116	41	-149	19	37	-58	-17	-57	81	-29	2
0.195833	-178	-2365	-1810	1629	-16	-1781	-1754	-8840	-63	-3377	-4809	-11802	-199	-2679	-7011	-12997	-132	-2542	2119	-9368	-104	-19	-100	-65	-276	-3016	3324	-10028	-119	-2142	5295	-10529	-121	-3358	3720	-12229	-63	-61	-105	42	-143	18	33	-76	-22	-57	82	-28	-3
0.196667	-151	-2976	-1351	3186	-49	-1727	-1275	-8840	-88	-3216	-4527	-11428	-219	-2033	-7041	-12382	-115	-2202	2107	-9243	-98	-21	-98	-64	-287	-2774	3357	-9896	-99	-1871	5183	-10620	-126	-3145	3686	-11942	-60	-58	-102	41	-150	18	36	-70	-21	-53	79	-27	1
0.197500	-129	-3562	-840	4407	-39	-1674	-826	-8915	-110	-3053	-4275	-11118	-205	-1354	-7005	-11685	-109	-1847	2095	-9141	-104	-23	-98	-65	-284	-2532	3408	-9775	-126	-1605	5094	-10709	-126	-2908	3669	-11632	-91	-57	-104	41	-150	20	34	-74	-25	-57	82	-27	0
0.198333	-135	-4108	-287	5245	-32	-1622	-410	-9070	-131	-2876	-4045	-10878	-177	-717	-6900	-10903	-119	-1485	2068	-9063	-104	-21	-101	-67	-290	-2297	3487	-9659	-132	-1351	5020	-10801	-149	-2658	3661	-11311	-65	-40	-105	42	-150	18	34	-97	-24	-56	81	-28	-8
0.199167	-148	-4588	302	5684	-56	-1555	-36	-9309	-153	-2682	-3847	-10687	-189	-44	-6716	-10052	-117	-1112	2020	-9002	-104	-21	-95	-58	-304	-2071	3589	-9543	-126	-1104	4976	-10882	-151	-2382	3676	-10972	-59	-57	-100	44	-147	17	35	-75	-19	-55	84	-27	1
0.200000	-143	-4991	926	5721	-69	-1464	292	-9623	-143	-2462	-3678	-10569	-221	635	-6456	-9150	-109	-735	1950	-8965	-102	-24	-99	-65	-317	-1850	3710	-9432	-119	-874	4949	-10951	-133	-2096	3703	-10628	-59	-53	-100	45	-153	12	36	-73	-17	-55	82	-25	4
0.200833	-134	-5311	1572	5355	-73	-1354	566	-10018	-74	-2230	-3549	-10518	-236	1309	-6128	-8212	-100	-366	1848	-8941	-103	-19	-96	-65	-329	-1644	3850	-9327	-114	-669	4946	-11019	-142	-1790	3746	-10274	-61	-56	-98	44	-148	19	35	-75	-25	-55	84	-30	0
0.201667	-139	-5541	2193	4592	-83	-1211	776	-10497	1	-1982	-3461	-10532	-236	1971	-5744	-7260	-94	5	1709	-8937	-110	-21	-98	-66	-345	-1459	4003	-9222	-90	-478	4956	-11068	-154	-1480	3800	-9911	-67	-59	-105	42	-152	18	33	-75	-26	-56	80	-32	-3
0.202500	-136	-5675	2825	3461	-79	-1033	922	-11040	29	-1714	-3358	-10607	-232	2618	-5310	-6308	-95	361	1541	-8935	-107	-22	-101	-67	-361	-1291	4174	-9123	-74	-314	4985	-11103	-150	-1159	3875	-9540	-66	-59	-105	36	-154	18	34	-78	-25	-58	79	-34	-5
0.203333	-136	-5722	3431	2014	-65	-800	1004	-11640	41	-1423	-3380	-10726	-235	3246	-4836	-5361	-84	712	1337	-8930	-109	-23	-98	-66	-349	-1144	4358	-9024	-83	-173	5034	-11113	-163	-832	3962	-9164	-62	-62	-104	43	-153	17	46	-75	-23	-55	80	-29	-5
0.204167	-124	-5671	3999	292	-70	-498	1021	-12290	33	-1110	-3383	-10902	-231	3847	-4335	-4443	-91	1051	1121	-8929	-107	-19	-98	-65	-340	-1022	4553	-8937	-97	-67	5097	-11096	-183	-504	4063	-8788	-65	-59	-103	43	-151	20	30	-75	-26	-57	80	-28	-1
0.205000	-109	-5537	4512	-1638	-79	-183	966	-12982	0	-771	-3409	-11107	-216	4407	-3827	-3566	-91	1369	877	-8915	-109	-28	-97	-64	-334	-927	4762	-8849	-98	5	5167	-11066	-166	-184	4176	-8390	-63	-60	-101	43	-148	22	32	-73	-24	-53	80	-31	0
0.205833	-110	-5319	4951	-3717	-61	204	844	-13711	-16	-373	-3454	-11344	-199	4913	-3330	-2730	-63	1666	611	-8885	-104	-19	-98	-65	-324	-867	4981	-8777	-95	40	5252	-11004	-152	115	4302	-8022	-63	-58	-104	42	-152	18	34	-75	-24	-55	80	-28	-4
0.206667	-116	-5043	5309	-5886	-69	652	659	-14450	-28	-36	-3514	-11596	-214	5359	-2860	-1954	-59	1936	335	-8840	-108	-41	-98	-68	-336	-838	5215	-8714	-101	35	5341	-10918	-134	401	4444	-7644	-68	-64	-109	40	-151	17	34	-72	-24	-57	79	-32	-4
0.207500	-98	-4714	5567	-8089	-93	1153	409	-15202	-45	353	-3580	-11853	-247	5727	-2429	-1226	-73	2187	47	-8768	-104	-23	-100	-68	-331	-835	5460	-8663	-115	-6	5444	-10797	-65	673	4599	-7255	-61	-58	-104	36	-151	18	32	-77	-25	-57	81	-32	-1
0.208333	-101	-4330	5726	-10246	-77	1696	112	-15943	-35	760	-3648	-12098	-241	6014	-2059	-548	-80	2411	-239	-8677	-109	-24	-98	-68	-315	-869	5709	-8625	-131	-86	5561	-10652	-109	914	4765	-6872	-65	-59	-107	37	-154	18	33	-73	-22	-56	79	-32	-3
0.209167	-112	-3914	5766	-12294	-75	2277	-230	-16663	-26	1161	-3696	-12330	-210	6200	-1755	81	-87	2610	-527	-8565	-108	-23	-98	-68	-320	-931	5974	-8604	-145	-208	5686	-10477	-125	1122	4949	-6477	-66	-61	-107	36	-153	18	30	-78	-28	-57	78	-31	-6
0.210000	-122	-3484	5682	-14176	-53	2884	-616	-17348	-35	1552	-3733	-12527	-183	6270	-1537	676	-90	2786	-806	-8433	-102	-27	-99	-70	-299	-1018	6245	-8598	-154	-362	5828	-10274	-102	1297	5144	-6094	-68	-61	-103	38	-153	15	30	-78	-24	-56	80	-31	-5
0.210833	-111	-3050	5481	-15842	-24	3499	-1031	-17984	-31	1923	-3748	-12689	-168	6230	-1394	1245	-79	2939	-1073	-8281	-108	-25	-99	-69	-280	-1145	6528	-8605	-154	-551	5987	-10043	-110	1429	5363	-5700	-61	-57	-108	37	-154	17	32	-76	-23	-58	80	-33	1
0.211667	-116	-2612	5152	-17250	-9	4119	-1465	-18562	-40	2260	-3729	-12785	-153	6061	-1345	1793	-64	3072	-1322	-8118	-102	-21	-95	-67	-271	-1272	6826	-8621	-161	-763	6166	-9787	-98	1539	5603	-5310	-62	-57	-105	43	-150	21	34	-73	-21	-55	86	-27	-1
0.212500	-118	-2189	4700	-18377	3	4723	-1912	-19063	-74	2538	-3672	-12824	-119	5753	-1388	2337	-66	3186	-1554	-7958	-102	-18	-95	-64	-247	-1427	7125	-8659	-181	-1002	6363	-9515	-61	1604	5860	-4917	-48	-55	-101	43	-148	18	37	-74	-19	-53	87	-25	4
0.213333	-104	-1795	4134	-19196	20	5281	-2361	-19479	-28	2748	-3575	-12796	6	5313	-1523	2883	-78	3281	-1762	-7806	-102	-21	-95	-65	-235	-1598	7428	-8703	-180	-1257	6579	-9214	-67	1625	6134	-4534	-63	-56	-100	84	-147	20	38	-70	-15	-57	85	-26	5
0.214167	-105	-1427	3460	-19697	10	5795	-2829	-19798	-28	2876	-3431	-12690	89	4737	-1730	3436	-62	3365	-1950	-7665	-103	-16	-95	-66	-229	-1779	7728	-8765	-180	-1526	6813	-8903	-80	1607	6426	-4148	-61	-56	-103	41	-151	18	34	-73	-22	-59	87	-28	0
0.215000	-107	-1099	2700	-19889	-47	6241	-3234	-20011	-109	2913	-3240	-12499	105	4041	-2005	4004	-47	3435	-2110	-7554	-110	-24	-99	-72	-228	-1967	8032	-8830	-188	-1796	7063	-8579	-99	1552	6739	-3776	-52	-64	-108	38	-155	15	53	-76	-32	-61	79	-29	0
0.215833	-109	-810	1855	-19787	-112	6607	-3640	-20114	-220	2842	-2994	-12218	17	3237	-2325	4588	-42	3497	-2241	-7447	-107	-24	-100	-70	-219	-2153	8336	-8905	-182	-2054	7335	-8242	-120	1462	7073	-3410	-61	-58	-105	41	-153	13	32	-74	-23	-59	82	-29	0
0.216667	-94	-552	994	-19408	-167	6891	-4007	-20085	-328	2675	-2690	-11834	-107	2360	-2666	5196	-44	3559	-2336	-7383	-108	-24	-102	-69	-193	-2319	8624	-8979	-180	-2297	7613	-7902	-110	1347	7422	-3063	-69	-59	-107	38	-153	16	43	-75	-25	-58	84	-29	0
0.217500	-95	-331	81	-18780	-198	7078	-4342	-19921	-395	2396	-2335	-11351	-197	1422	-3009	5821	-36	3621	-2403	-7343	-105	-23	-102	-69	-153	-2498	8890	-9051	-183	-2518	7894	-7555	-90	1204	7796	-2723	-62	-60	-104	39	-149	16	36	-77	-21	-61	85	-28	-1
0.218333	-112	-143	-836	-17961	-184	7156	-4629	-19629	-408	2023	-1929	-10756	-207	458	-3328	6462	-26	3684	-2436	-7346	-105	-24	-99	-68	-139	-2648	9159	-9119	-169	-2700	8180	-7206	-126	1036	8181	-2409	-66	-57	-104	8	-147	18	35	-75	-22	-55	86	-27	0
0.219167	-132	21	-1743	-16983	-135	7114	-4873	-19201	-349	1556	-1472	-10059	-111	-511	-3599	7107	-13	3744	-2430	-7376	-105	-30	-99	-67	-127	-2783	9394	-9174	-159	-2845	8456	-6857	-80	850	8578	-2115	-60	-56	-103	40	-148	21	37	-76	-22	-58	92	-27	0
0.220000	-130	159	-2611	-15906	-91	7003	-5065	-18637	-249	1016	-974	-9246	30	-1441	-3799	7751	-4	3807	-2387	-7439	-107	-22	-101	-67	-99	-2892	9605	-9236	-160	-2938	8711	-6515	-52	654	8984	-1848	-63	-67	-103	41	-143	21	38	-77	-19	-55	87	-26	3
0.220833	-116	285	-3415	-14764	-47	6776	-5205	-17938	-211	400	-439	-8326	60	-2307	-3907	8383	6	3874	-2331	-7526	-103	-18	-100	-68	-87	-2974	9776	-9273	-156	-2980	8945	-6177	-40	446	9390	-1612	-63	-53	-102	39	-148	19	36	-77	-21	-58	84	-27	1
0.221667	-117	398	-4145	-13613	-39	6444	-5291	-17112	-206	-255	119	-7304	10	-3080	-3905	8994	-17	3936	-2238	-7634	-108	-23	-102	-66	-88	-3033	9911	-9311	-145	-2972	9137	-5852	-31	234	9795	-1402	-70	-58	-107	39	-153	24	33	-77	-21	-60	80	-29	2
0.222500	-124	508	-4784	-12470	-36	6019	-5316	-16162	-168	-929	693	-6184	-32	-3735	-3784	9576	-70	4001	-2119	-7750	-108	-23	-103	-70	-77	-3059	10005	-9326	-153	-2903	9289	-5529	-24	20	10196	-1219	-64	-63	-105	37	-152	15	30	-82	-26	-61	80	-29	-1
0.223333	-137	625	-5310	-11386	-40	5525	-5274	-15100	-163	-1599	1270	-4966	-87	-4251	-3530	10128	-101	4064	-1973	-7866	-109	-26	-104	-72	-52	-3056	10054	-9323	-160	-2778	9387	-5211	20	-183	10586	-1077	-65	-65	-107	35	-150	17	29	-80	-23	-63	76	-33	-1
0.224167	-145	749	-5717	-10386	-63	4949	-5177	-13935	-149	-2238	1839	-3666	-149	-4623	-3141	10645	-90	4122	-1804	-7928	-105	-22	-102	-70	-39	-3013	10060	-9291	-159	-2592	9428	-4896	28	-380	10969	-956	-61	-62	-105	36	-151	13	32	-79	-26	-60	80	-29	-1
0.225000	-144	888	-5988	-9489	-75	4328	-4990	-12676	-180	-2829	2396	-2279	-180	-4836	-2615	11122	-84	4172	-1619	-8051	-109	-24	-102	-70	-40	-2942	10011	-9255	-166	-2355	9399	-4583	-10	-567	11319	-870	-68	-63	-108	39	-153	16	32	-81	-22	-57	79	-30	-3
0.225833	-160	1037	-6127	-8712	-86	3645	-4728	-11358	-252	-3353	2915	-839	-242	-4900	-1980	11559	-107	4211	-1423	-8100	-104	-21	-101	-70	-38	-2843	9925	-9192	-194	-2075	9300	-4270	-18	-737	11645	-809	-61	-59	-107	42	-151	17	35	-76	-21	-57	79	-26	0
0.226667	-172	1204	-6137	-8061	-94	2921	-4406	-9934	-274	-3794	3398	641	-310	-4826	-1235	11948	-109	4236	-1221	-8118	-105	-22	-98	-72	-39	-2719	9768	-9113	-215	-1764	9123	-3956	-30	-895	11936	-786	-64	-60	-104	39	-153	17	36	-74	-21	-55	85	-27	0
0.227500	-179	1385	-6007	-7519	-105	2154	-3989	-8475	-279	-4142	3823	2146	-335	-4623	-403	12307	-93	4241	-1013	-8088	-104	-19	-97	-68	-34	-2563	9571	-9019	-218	-1419	8868	-3634	-28	-1035	12192	-782	-59	-60	-104	39	-150	16	32	-76	-21	-56	82	-30	9
0.228333	-184	1575	-5771	-7103	-115	1361	-3488	-6982	-300	-4392	4202	3660	-358	-4317	494	12640	-80	4223	-811	-8018	-107	-21	-98	-66	-40	-2387	9329	-8903	-206	-1057	8538	-3297	-25	-1160	12399	-805	-63	-58	-108	40	-150	19	33	-75	-23	-57	81	-28	0
0.229167	-168	1789	-5415	-6783	-119	541	-2902	-5467	-306	-4544	4514	5153	-382	-3943	1447	12927	-72	4187	-613	-7934	-108	-22	-97	-69	-46	-2189	9041	-8781	-211	-685	8124	-2947	-38	-1273	12565	-847	-63	-59	-107	40	-155	16	30	-76	-25	-59	80	-29	-4
0.230000	-161	1978	-4960	-6551	-104	-296	-2226	-3944	-306	-4605	4763	6626	-391	-3512	2402	13196	-72	4121	-423	-7727	-95	-19	-99	-69	-50	-1984	8715	-8634	-232	-314	7642	-2576	-17	-1367	12682	-891	-62	-59	-105	40	-154	19	33	-76	-22	-56	82	-30	-5
0.230833	-162	2176	-4424	-6406	-90	-1149	-1457	-2420	-311	-4579	4952	8037	-404	-3066	3392	13447	-68	4028	-242	-7514	-107	-22	-100	-69	-48	-1767	8344	-8483	-241	43	7088	-2187	-9	-1441	12747	-963	-62	-58	-105	41	-153	16	32	-77	-25	-53	82	-27	-12
0.231667	-184	2363	-3822	-6273	-73	-2023	-594	-901	-291	-4482	5090	9377	-388	-2634	4334	13680	-56	3909	-78	-7261	-104	-26	-99	-66	-40	-1538	7956	-8317	-238	378	6476	-1777	-10	-1502	12757	-1046	-63	-60	-103	43	-150	16	34	-77	-24	-57	80	-30	0
0.232500	-198	2536	-3168	-6189	-74	-2918	350	590	-266	-4339	5177	10616	-376	-2246	5235	13900	-46	3764	75	-6974	-107	-22	-97	-66	-38	-1310	7538	-8147	-239	688	5804	-1338	-26	-1543	12717	-1113	-59	-56	-102	43	-152	17	30	-75	-22	-53	82	-29	-1
0.233333	-186	2683	-2488	-6116	-82	-3821	1387	2038	-251	-4160	5227	11747	-366	-1918	6070	14100	-56	3590	214	-6669	-107	-21	-97	-67	-35	-1087	7095	-7969	-220	957	5083	-876	-30	-1569	12617	-1189	-65	-56	-103	42	-151	16	35	-73	-23	-56	84	-27	-1
0.234167	-193	2797	-1772	-6044	-70	-4737	2491	3435	-207	-3978	5248	12746	-350	-1677	6840	14283	-49	3388	337	-6345	-102	-21	-96	-66	-41	-872	6644	-7791	-201	1184	4316	-388	-46	-1583	12476	-1259	-64	-58	-102	43	-151	18	34	-76	-23	-58	85	-26	0
0.235000	-197	2874	-1108	-5961	-74	-5659	3661	4765	-169	-3802	5256	13612	-313	-1537	7517	14439	-56	3159	449	-6022	-105	-24	-97	-68	-53	-670	6175	-7599	-220	1362	3526	121	-73	-1585	12280	-1322	-64	-57	-104	41	-146	15	37	-73	-22	-55	81	-31	0
0.235833	-194	2910	-440	-5849	-70	-6581	4883	6034	-121	-3634	5263	14321	-262	-1504	8110	14567	-56	2915	542	-5702	-105	-23	-101	-66	-57	-479	5700	-7405	-216	1494	2716	639	-88	-1571	12040	-1374	-62	-56	-104	40	-153	18	35	-78	-23	-60	82	-31	0
0.236667	-206	2897	194	-5709	-72	-7496	6168	7228	-96	-3554	5294	14874	-210	-1579	8613	14655	-60	2651	626	-5397	-98	-24	-98	-73	-67	-306	5224	-7203	-205	1574	1880	1191	-102	-1549	11750	-1417	-67	-56	-104	39	-152	17	35	-76	-21	-58	84	-31	-1
0.237500	-205	2841	793	-5530	-87	-8388	7488	8329	-108	-3509	5356	15258	-193	-1756	9035	14682	-59	2375	701	-5107	-108	-23	-85	-67	-78	-156	4741	-6975	-197	1603	1053	1747	-147	-1494	11419	-1437	-60	-52	-102	40	-152	19	34	-76	-21	-55	84	-31	0
0.238333	-194	2736	1339	-5314	-92	-9245	8827	9343	-108	-3515	5467	15473	-196	-2026	9383	14666	-56	2085	771	-4846	-104	-21	-95	-66	-73	-33	4261	-6776	-203	1582	249	2312	-112	-1482	11051	-1448	-60	-56	-102	40	-149	22	39	-73	-19	-56	84	-32	2
0.239167	-194	2587	1860	-5061	-94	-10050	10169	10253	-103	-3597	5640	15521	-179	-2381	9671	14522	-52	1795	834	-4610	-104	-21	-94	-65	-68	64	3774	-6549	-225	1510	-586	2880	0	-1442	10640	-1439	-60	-53	-103	43	-150	20	35	-77	-21	-55	85	-28	-1
0.240000	-191	2381	2269	-4773	-94	-10782	11507	11057	-88	-3739	5888	15397	-144	-2800	9911	14308	-60	1483	889	-4407	-103	-21	-97	-66	-92	135	3281	-6300	-229	1394	-1378	3443	-13	-1404	10195	-1417	-63	-58	-104	44	-148	21	38	-77	-24	-55	85	-29	0
0.240833	-176	2142	2651	-4459	-96	-11429	12837	11747	-72	-3942	6213	15108	-105	-3247	10123	13987	-94	1194	947	-4235	-108	-19	-97	-78	-95	176	2781	-6034	-221	1244	-2130	3992	-11	-1369	9726	-1374	-61	-56	-103	41	-150	22	35	-79	-23	-55	82	-23	0
0.241667	-186	1865	2971	-4122	-112	-11972	14096	12325	-42	-4184	6631	14664	-80	-3712	10320	13545	-100	902	998	-4099	-107	-23	-98	-68	-96	187	2275	-5742	-204	1059	-2852	4517	0	-1339	9221	-1322	-59	-57	-109	40	-152	18	34	-81	-33	-58	81	-32	-1
0.242500	-184	1557	3246	-3741	-121	-12400	15312	12784	-34	-4467	7131	14073	-72	-4170	10517	12978	-90	621	1053	-3984	-105	-24	-100	-62	-117	165	1752	-5425	-200	850	-3521	5022	-6	-1307	8689	-1252	-63	-60	-107	38	-153	19	34	-85	-25	-58	81	-34	-3
0.243333	-180	1227	3477	-3393	-116	-12694	16475	13128	-43	-4761	7722	13343	-69	-4591	10743	12280	-92	351	1104	-3897	-107	-22	-98	-67	-120	131	1225	-5075	-216	626	-4134	5503	30	-1304	8138	-1179	-64	-52	-104	35	-169	19	35	-76	-22	-56	77	-30	-3
0.244167	-166	882	3622	-3022	-108	-12854	17549	13352	-44	-5060	8394	12482	-69	-4966	11009	11436	-92	102	1164	-3828	-105	-22	-98	-73	-98	68	679	-4696	-204	392	-4694	5944	47	-1301	7569	-1095	-63	-58	-102	38	-151	23	30	-77	-23	-55	80	-31	-4
0.245000	-170	523	3831	-2648	-83	-12871	18523	13463	-52	-5344	9147	11500	-32	-5264	11323	10454	-84	-133	1219	-3780	-105	-22	-97	-72	-91	-15	111	-4275	-194	157	-5189	6346	47	-1314	6974	-1013	-60	-57	-107	41	-151	19	36	-74	3	-55	80	-28	-3
0.245833	-177	177	3967	-2291	-81	-12746	19391	13456	-74	-5601	9959	10409	-63	-5477	11698	9345	-79	-345	1273	-3747	-105	-19	-97	-67	-103	-118	-480	-3819	-198	-67	-5609	6703	69	-1338	6366	-927	-63	-58	-105	41	-150	19	34	-75	-21	-55	79	-27	0
0.246667	-174	-179	4077	-1951	-91	-12481	20146	13342	-78	-5814	10824	9224	-108	-5595	12137	8102	-86	-538	1327	-3726	-101	-18	-97	-66	-108	-235	-1085	-3326	-205	-281	-5958	7009	97	-1382	5740	-850	-61	-66	-104	43	-149	22	34	-75	-22	-51	89	-25	-1
0.247500	-160	-508	4180	-1630	-132	-12088	20774	13132	-92	-5969	11721	7961	-145	-5610	12648	6760	-72	-705	1372	-3717	-105	-18	-98	-66	-115	-361	-1717	-2806	-218	-476	-6241	7264	107	-1442	5099	-781	-62	-60	-104	41	-152	16	34	-76	-21	-82	77	-30	0
0.248333	-151	-841	4272	-1339	-156	-11584	21268	12826	-115	-6058	12628	6629	-166	-5520	13226	5295	-46	-858	1411	-3712	-103	-24	-103	-70	-133	-498	-2354	-2254	-215	-643	-6436	7468	119	-1523	4449	-724	-66	-63	-109	38	-155	15	33	-78	-26	-61	77	-32	-3
0.249167	-160	-1144	4356	-1086	-118	-10979	21631	12444	-75	-6077	13524	5255	-189	-5323	13875	3746	-41	-980	1446	-3714	-108	-23	-100	-72	-161	-633	-3001	-1672	-202	-773	-6557	7617	125	-1610	3790	-678	-67	-64	-108	40	-154	12	28	-79	-26	-59	80	-30	-5
0.250000	-169	-1420	4437	-867	-108	-10300	21859	12000	-53	-6020	14404	3829	-189	-5020	14584	2122	-58	-1080	1474	-3719	-109	-23	-102	-69	-181	-764	-3649	-1072	-196	-867	-6600	7718	115	-1720	3128	-650	-68	-63	-107	37	-155	13	32	-76	-25	-57	78	-32	-3
0.250833	-165	-1661	4523	-698	-101	-9558	21947	11508	-55	-5882	15229	2395	-185	-4625	15338	447	-72	-1157	1494	-3729	-116	-22	-100	-69	-237	-892	-4289	-453	-171	-921	-6570	7753	91	-1826	2474	-635	-61	-59	-107	37	-152	16	34	-79	-23	-57	79	-28	0
0.251667	-160	-1875	4608	-576	-76	-8785	21897	10983	-92	-5667	15984	960	-173	-4144	16116	-1265	-75	-1211	1500	-3738	-103	-18	-99	-66	-300	-1008	-4903	172	-202	-930	-6468	7743	77	-1948	1823	-638	-66	-57	-104	43	-147	20	36	-76	-22	-53	85	-26	-1
0.252500	-155	-2058	4693	-509	-62	-8004	21716	10429	-162	-5387	16643	-457	-159	-3596	16932	-3004	-73	-1238	1496	-3746	-105	-16	-98	-66	-340	-1119	-5487	798	-214	-904	-6302	7684	69	-2074	1171	-665	-60	-56	-102	42	-152	18	36	-75	-19	-53	76	-30	3
0.253333	-166	-2216	4771	-518	-63	-7227	21408	9876	-236	-5045	17189	-1844	-133	-2994	17745	-4765	-90	-1259	1477	-3764	-104	-19	-98	-68	-342	-1212	-6032	1399	-218	-840	-6076	7570	68	-2210	535	-710	-63	-57	-92	37	-149	20	33	-72	-22	-55	85	-29	-1
0.254167	-174	-2338	4844	-564	-70	-6489	20980	9328	-294	-4648	17608	-3183	-86	-2340	18540	-6515	-97	-1256	1444	-3781	-104	-17	-99	-67	-329	-1291	-6520	1989	-205	-738	-5794	7419	80	-2333	-83	-768	-62	-55	-102	39	-151	18	35	-73	-17	-56	86	-28	1
0.255000	-179	-2436	4914	-689	-63	-5799	20446	8806	-285	-4203	17892	-4471	-36	-1657	19304	-8258	-80	-1234	1400	-3801	-105	-18	-101	-69	-329	-1357	-6937	2553	-199	-607	-5474	7225	89	-2461	-680	-850	-62	-53	-105	43	-152	12	34	-75	-18	-56	84	-28	0
0.255833	-176	-2506	4976	-885	-62	-5179	19813	8302	-252	-3728	18023	-5698	-14	-956	20018	-9977	-84	-1196	1345	-3824	-108	-13	-99	-70	-319	-1410	-7279	3083	-201	-446	-5116	7000	94	-2577	-1250	-944	-64	-57	-105	38	-152	17	30	-75	-22	-59	84	-29	-3
0.256667	-184	-2551	5021	-1141	-67	-4625	19094	7836	-249	-3224	18004	-6842	10	-246	20659	-11662	-99	-1149	1277	-3852	-107	-23	-102	-72	-300	-1451	-7536	3566	-183	-272	-4736	6744	79	-2685	-1791	-1059	-65	-62	-107	35	-155	15	30	-77	-28	-60	82	-32	-8
0.257500	-182	-2573	5053	-1469	-75	-4165	18302	7405	-277	-2706	17824	-7920	22	464	21219	-13306	-97	-1080	1199	-3885	-104	-18	-102	-70	-294	-1476	-7699	4007	-181	-81	-4334	6472	88	-2780	-2294	-1180	-62	-57	-108	21	-151	17	32	-76	-22	-58	82	-29	-1
0.258333	-169	-2573	5076	-1848	-59	-3786	17459	7017	-287	-2174	17506	-8910	9	1169	21685	-14916	-88	-999	1117	-3918	-104	-21	-98	-69	-281	-1473	-7764	4399	-171	115	-3927	6179	90	-2861	-2768	-1313	-61	-56	-105	39	-151	19	29	-73	-21	-56	85	-28	0
0.259167	-160	-2550	5080	-2288	-82	-3500	16572	6656	-296	-1650	17032	-9831	-21	1864	22046	-16486	-85	-919	1032	-3955	-103	-22	-99	-69	-259	-1504	-7738	4735	-155	312	-3522	5876	70	-2920	-3192	-1459	-62	-53	-104	41	-152	20	30	-74	-27	-56	84	-26	0
0.260000	-165	-2521	5058	-2780	-134	-3304	15657	6321	-298	-1130	16422	-10691	-60	2541	22290	-18017	-93	-793	942	-3996	-104	-11	-99	-66	-252	-1511	-7602	5019	-147	494	-3127	5568	74	-2974	-3579	-1619	-63	-53	-102	43	-150	22	34	-74	-18	-55	87	-28	0
0.260833	-148	-2466	5021	-3314	-146	-3191	14721	5993	-256	-629	15703	-11487	-96	3196	22408	-19494	-85	-671	853	-4040	-103	-19	-97	-67	-241	-1522	-7384	5248	-129	664	-2754	5257	45	-3004	-3919	-1781	-61	-57	-113	39	-150	20	34	-72	-17	-57	84	-28	1
0.261667	-163	-2406	4961	-3881	-117	-3155	13778	5639	-196	-155	14875	-12236	-138	3832	22395	-20934	-80	-547	763	-4093	-102	-23	-103	-68	-224	-1533	-7079	5419	-124	803	-2408	4947	-1	-3027	-4218	-1955	-65	-57	-112	38	-152	18	28	-77	-26	-59	80	-30	-5
0.262500	-145	-2338	4876	-4477	-84	-3187	12842	5311	-147	288	13968	-12943	-133	4442	22252	-22319	-70	-406	674	-4143	-108	-25	-101	-68	-227	-1552	-6697	5544	-128	931	-2095	4648	10	-3029	-4464	-2131	-66	-58	-117	40	-154	16	30	-84	-22	-57	71	-31	-3
0.263333	-133	-2256	4773	-5075	-61	-3272	11930	4924	-102	696	13005	-13618	-114	5029	21979	-23658	-60	-256	607	-4190	-105	-23	-99	-66	-218	-1576	-6243	5618	-142	1020	-1812	4353	62	-3010	-4668	-2312	-62	-58	-107	37	-147	20	34	-77	-22	-58	84	-32	-1
0.264167	-158	-2162	4645	-5672	-64	-3402	11048	4477	-90	1054	12001	-14282	-114	5608	21570	-24935	-55	-119	546	-4237	-107	-23	-102	-68	-205	-1607	-5742	5645	-141	1087	-1568	4067	108	-3004	-4823	-2528	-64	-58	-104	38	-153	16	43	-79	-24	-59	84	-31	-1
0.265000	-166	-2068	4495	-6240	-91	-3561	10198	3945	-73	1359	10979	-14944	-111	6141	21031	-26147	-55	57	493	-4280	-111	-24	-90	-67	-200	-1648	-5190	5626	-134	1125	-1360	3788	106	-2952	-4938	-2677	-65	-61	-109	35	-151	16	33	-79	-24	-59	79	-28	-7
0.265833	-147	-1971	4321	-6788	-99	-3741	9388	3306	-24	1595	9965	-15613	-167	6656	20370	-27275	-49	220	482	-4309	-104	-24	-102	-60	-201	-1696	-4626	5576	-136	1131	-1185	3525	62	-2955	-5004	-2849	-62	-57	-104	32	-153	15	35	-76	-22	-58	82	-29	-3
0.266667	-153	-1872	4133	-7281	-113	-3919	8635	2555	29	1729	8985	-16287	-234	7140	19598	-28306	-46	380	437	-4330	-103	-23	-99	-66	-195	-1749	-4043	5490	-128	1111	-1048	3262	-8	-2929	-5030	-3022	-61	-60	-105	39	-153	19	36	-76	-19	-58	82	-30	-3
0.267500	-170	-1772	3914	-7721	-129	-4099	7924	1659	59	1868	8087	-16987	-287	7596	18715	-29238	-27	540	431	-4332	-102	-19	-99	-68	-179	-1807	-3462	5369	-128	1076	-939	3010	-33	-2906	-5013	-3191	-61	-59	-105	38	-155	13	35	-59	-21	-57	84	-31	0
0.268333	-167	-1676	3681	-8091	-125	-4263	7266	612	82	1883	7212	-17706	-342	8004	17718	-30067	-25	687	438	-4325	-104	-22	-98	-65	-179	-1875	-2891	5224	-128	1020	-859	2749	-35	-2886	-4966	-3345	-61	-58	-105	37	-151	17	35	-63	-22	-58	82	-32	-5
0.269167	-160	-1582	3423	-8388	-115	-4394	6656	-593	96	1819	6442	-18454	-406	8379	16622	-30773	-23	833	459	-4304	-111	-24	-100	-68	-180	-1929	-2346	5050	-129	945	-796	2499	-40	-2868	-4876	-3485	-63	-63	-105	38	-150	15	33	-78	-24	-60	80	-29	0
0.270000	-176	-1502	3150	-8604	-102	-4517	6099	-1955	93	1664	5761	-19226	-414	8690	15438	-31356	-29	964	491	-4267	-108	-26	-105	-77	-179	-1985	-1830	4853	-98	865	-744	2223	-24	-2867	-4758	-3608	-63	-60	-105	40	-155	13	34	-78	-22	-59	85	-29	-6
0.270833	-173	-1424	2867	-8737	-87	-4588	5590	-3476	101	1446	5184	-20012	-425	8947	14188	-31793	-25	1081	538	-4225	-104	-22	-99	-69	-160	-2037	-1345	4639	-128	778	-698	1947	-8	-2866	-4600	-3710	-61	-60	-107	40	-131	16	33	-79	-22	-58	82	-29	2
0.271667	-174	-1362	2574	-8782	-59	-4617	5126	-5154	105	1120	4719	-20800	-394	9129	12875	-32095	-25	1181	592	-4177	-104	-18	-96	-65	-158	-2076	-904	4408	-135	684	-671	1653	-30	-2866	-4421	-3785	-60	-57	-102	42	-149	22	38	-77	-21	-53	82	-30	1
0.272500	-169	-1310	2266	-8751	-44	-4600	4701	-6970	73	723	4357	-21593	-376	9224	11507	-32245	-19	1264	653	-4124	-105	-21	-98	-66	-158	-2109	-511	4156	-130	591	-587	1346	-61	-2872	-4211	-3841	-61	-58	-103	41	-151	20	36	-76	-21	-55	84	-26	0
0.273333	-179	-1279	1952	-8652	-55	-4543	4310	-8899	81	273	4104	-22378	-317	9240	10100	-32260	-22	1326	713	-4086	-107	-23	-99	-44	-153	-2127	-161	3886	-112	491	-522	1014	-90	-2890	-3987	-3866	-65	-60	-107	40	-151	20	34	-81	-22	-57	80	-30	0
0.274167	-195	-1264	1641	-8492	-60	-4445	3947	-10928	130	-236	3934	-23140	-231	9150	8668	-32112	-10	1374	780	-4061	-103	-23	-99	-67	-170	-2130	146	3603	-104	403	-424	657	-118	-2901	-3733	-3860	-61	-57	-104	42	-152	18	30	-78	-19	-55	82	-27	0
0.275000	-190	-1262	1337	-8278	-59	-4284	3619	-13011	178	-778	3887	-23875	-142	8957	7218	-31826	-19	1395	839	-4042	-104	-23	-99	-66	-173	-2124	417	3298	-112	295	-306	274	-132	-2914	-3471	-3828	-63	-59	-108	39	-150	19	30	-77	-18	-57	81	-30	0
0.275833	-185	-1280	1040	-8034	-59	-4092	3301	-15135	228	-1344	3907	-24550	-78	8652	5769	-31389	-21	1403	905	-4084	-105	-23	-102	-68	-158	-2100	657	2984	-125	188	-152	-130	-137	-2919	-3187	-3767	-62	-60	-108	39	-152	17	27	-78	-21	-56	80	-29	-3
0.276667	-183	-1317	762	-7768	-46	-3863	2992	-17267	284	-1925	3990	-25213	-40	8232	4361	-30817	-30	1391	963	-4143	-104	-23	-101	-67	-141	-2066	869	2650	-125	82	36	-560	-145	-2924	-2892	-3681	-65	-58	-107	40	-151	17	30	-77	-23	-55	80	-30	-4
0.277500	-182	-1368	501	-7498	-6	-3600	2688	-19357	312	-2491	4139	-25808	7	7700	2983	-30106	-42	1366	1020	-4241	-105	-23	-99	-67	-153	-2026	1063	2307	-118	-35	256	-1011	-159	-2921	-2584	-3546	-63	-61	-108	39	-152	16	37	-77	-21	-56	81	-29	1
0.278333	-190	-1437	266	-7243	26	-3312	2381	-21372	310	-3035	4316	-26345	42	7057	1652	-29261	-44	1320	1072	-4378	-87	-22	-97	-67	-173	-1975	1243	1949	-116	-163	515	-1485	-187	-2915	-2271	-3397	-61	-57	-105	41	-151	19	32	-75	-22	-55	84	-28	0
0.279167	-197	-1522	61	-7015	54	-3006	2074	-23290	294	-3541	4520	-26827	53	6300	379	-28285	-26	1266	1126	-4555	-105	-23	-99	-66	-178	-1929	1415	1578	-121	-313	810	-1978	-225	-2899	-1952	-3225	-68	-58	-105	41	-153	16	32	-74	-19	-53	82	-27	1
0.280000	-188	-1627	-111	-6828	30	-2687	1730	-25084	282	-3999	4734	-27258	42	5435	-824	-27192	-14	1196	1171	-4779	-102	-19	-98	-63	-171	-1879	1595	1182	-117	-479	1139	-2489	-243	-2887	-1630	-3028	-60	-53	-102	43	-147	21	36	-72	-17	-53	82	-26	3
0.280833	-193	-1745	-248	-6700	44	-2372	1374	-26727	261	-4401	4938	-27645	36	4481	-1926	-25997	8	1105	1238	-5040	-104	-21	-98	-67	-160	-1843	1773	774	-102	-671	1502	-3012	-241	-2870	-1313	-2823	-62	-56	-100	41	-153	17	32	-82	-18	-53	79	-27	-1
0.281667	-193	-1882	-345	-6666	49	-2050	983	-28191	237	-4736	5118	-27985	39	3446	-2929	-24713	5	1032	1296	-5334	-108	-24	-104	-69	-147	-1817	1959	349	-99	-886	1880	-3545	-265	-2864	-998	-2606	-65	-60	-115	35	-155	13	28	-80	-26	-61	75	-38	-7
0.282500	-204	-2033	-413	-6656	49	-1746	559	-29464	213	-5007	5256	-28287	33	2364	-3815	-23345	-10	941	1362	-5656	-108	-25	-104	-72	-156	-1804	2162	-83	-105	-1119	2291	-4065	-292	-2853	-675	-2375	-62	-59	-109	36	-151	12	28	-30	-18	-60	78	-31	3
0.283333	-199	-2183	-430	-6745	50	-1452	109	-30540	254	-5202	5344	-28548	37	1198	-4577	-21890	-26	853	1451	-6001	-108	-25	-93	-68	-156	-1806	2376	-518	-105	-1378	2713	-4592	-279	-2846	-357	-2147	-65	-62	-107	35	-153	15	30	-77	-24	-61	79	-31	-5
0.284167	-203	-2346	-417	-6921	58	-1171	-403	-31427	279	-5341	5357	-28782	26	-25	-5210	-20364	-7	769	1552	-6353	-108	-24	-101	-68	-147	-1826	2606	-973	-100	-1659	3152	-5106	-284	-2841	-36	-1930	-67	-59	-126	39	-152	15	30	-78	-24	-58	79	-28	0
0.285000	-189	-2513	-368	-7153	43	-923	-913	-32116	223	-5431	5282	-28997	3	-1193	-5695	-18764	9	685	1670	-6715	-107	-24	-102	-66	-150	-1868	2847	-1427	-110	-1953	3585	-5609	-286	-2852	287	-1712	-64	-61	-107	38	-150	15	33	-77	-21	-60	68	-30	-4
0.285833	-174	-2681	-288	-7467	29	-706	-1479	-32484	164	-5481	5104	-29187	-8	-2415	-6030	-17142	18	613	1814	-7074	-107	-24	-101	-68	-158	-1939	3099	-1890	-129	-2264	4019	-6090	-281	-2867	616	-1520	-65	-56	-105	38	-154	13	33	-77	-24	-58	82	-28	-4
0.286667	-172	-2848	-188	-7832	24	-494	-2100	-32615	103	-5507	4804	-29357	7	-3573	-6215	-15464	28	544	1971	-7432	-105	-24	-98	-66	-159	-2027	3357	-2349	-134	-2579	4439	-6547	-281	-2895	963	-1347	-62	-57	-104	38	-153	17	36	-77	-22	-57	81	-29	-3
0.287500	-156	-3010	-72	-8293	-10	-362	-2756	-32680	57	-5525	4379	-29499	12	-4718	-6249	-13754	29	493	2160	-7790	-104	-23	-100	-69	-149	-2141	3615	-2809	-134	-2894	4848	-6980	-262	-2923	1321	-1205	-62	-52	-105	37	-153	13	35	-79	-26	-57	79	-30	-1
0.288333	-148	-3169	59	-8794	-25	-241	-3442	-32708	26	-5551	3812	-29632	15	-5811	-6140	-12024	3	457	2368	-8110	-108	-25	-99	-66	-147	-2268	3868	-3265	-136	-3210	5223	-7385	-254	-2962	1696	-1096	-62	-59	-107	40	-152	17	30	-91	-22	-57	78	-33	-6
0.289167	-147	-3318	205	-9319	-18	-162	-4167	-32719	-7	-5595	3098	-29722	6	-6862	-5899	-10301	0	434	2600	-8434	-110	-27	-102	-70	-159	-2422	4115	-3719	-144	-3519	5580	-7752	-260	-3005	2092	-1023	-65	-61	-109	35	-153	12	30	-82	-24	-59	78	-33	-3
0.290000	-164	-3453	340	-9877	-28	-117	-4918	-32725	-36	-5675	2217	-29769	-25	-7838	-5551	-8623	3	428	2847	-8747	-109	-28	-104	-74	-155	-2588	4352	-4167	-141	-3819	5903	-8094	-257	-3049	2502	-988	-67	-62	-111	36	-155	13	27	-82	-28	-65	75	-55	-9
0.290833	-163	-3573	472	-10453	-50	-114	-5697	-32748	-87	-5803	1174	-29756	-83	-8744	-5115	-7023	23	446	3115	-9054	-110	-28	-102	-72	-152	-2757	4583	-4600	-158	-4095	6206	-8389	-241	-3079	2946	-990	-62	-61	-108	36	-136	10	33	-77	-22	-59	80	-31	0
0.291667	-169	-3668	607	-11028	-60	-145	-6500	-32725	-122	-5977	-29	-29659	-99	-9569	-4633	-5536	12	485	3386	-9368	-108	-26	-129	-68	-143	-2936	4799	-5025	-160	-4351	6471	-8672	-237	-3111	3404	-1038	-62	-55	-103	40	-149	17	32	-75	-14	-57	80	-31	-3
0.292500	-180	-3749	725	-11608	-59	-218	-7308	-32711	-109	-6213	-1400	-29482	-119	-10317	-4141	-4212	4	546	3678	-9700	-101	-23	-98	-67	-133	-3116	5001	-5446	-152	-4582	6710	-8885	-228	-3116	3893	-1126	-60	-56	-110	37	-178	16	32	-76	-19	-56	81	-29	0
0.293333	-196	-3818	824	-12178	-55	-335	-8168	-32588	-57	-6504	-2927	-29198	-130	-10988	-3686	-3094	5	626	3962	-10053	-105	-21	-100	-65	-121	-3297	5190	-5858	-153	-4801	6914	-9091	-223	-3126	4396	-1257	-61	-57	-105	41	-149	6	36	-73	-22	-59	81	-31	0
0.294167	-211	-3850	907	-12738	-47	-495	-9024	-32372	-12	-6848	-4602	-28792	-141	-11586	-3302	-2204	12	729	4236	-10446	-103	-22	-100	-67	-139	-3473	5363	-6259	-160	-4996	7099	-9266	-210	-3102	4910	-1427	-59	-58	-109	38	-154	19	35	-74	-18	-53	81	-32	0
0.295000	-169	-3869	971	-13279	-31	-700	-9895	-32098	6	-7244	-6430	-28242	-165	-12119	-3038	-1583	5	851	4498	-10885	-103	-24	-101	-68	-152	-3646	5525	-6672	-156	-5180	7261	-9423	-196	-3063	5437	-1637	-62	-59	-107	40	-154	10	33	-77	-22	-61	77	-32	0
0.295833	-166	-3863	1018	-13802	-31	-955	-10761	-31757	-4	-7672	-8388	-27541	-160	-12573	-2928	-1240	1	1002	4756	-11368	-105	-23	-99	-68	-126	-3811	5677	-7075	-159	-5340	7410	-9559	-182	-2993	5969	-1881	-61	-58	-82	37	-148	19	35	-76	-16	-57	80	-32	3
0.296667	-173	-3832	1045	-14307	-43	-1240	-11661	-31342	-31	-8117	-10443	-26687	-150	-12954	-3025	-1175	-11	1175	4970	-11897	-103	-22	-98	-67	-112	-3961	5827	-7477	-180	-5491	7549	-9684	-178	-2891	6502	-2159	-60	-56	-108	39	-148	20	37	-76	-22	-58	79	-30	0
0.297500	-164	-3780	1060	-14798	-50	-1627	-12556	-30841	-57	-8559	-12566	-25665	-169	-13259	-3350	-1372	13	1365	5166	-12483	-105	-25	-101	-68	-141	-4108	5970	-7887	-153	-5646	7675	-9801	-150	-2767	7020	-2469	-62	-58	-109	37	-152	16	32	-77	-21	-56	80	-32	-1
0.298333	-164	-3700	1061	-15270	-49	-2046	-13436	-30210	-49	-8981	-14727	-24487	-163	-13474	-3929	-1803	-14	1578	5337	-13114	-109	-25	-101	-67	-159	-4250	6107	-8300	-161	-5800	7802	-9931	-124	-2610	7527	-2808	-63	-59	-107	37	-151	19	30	-80	-22	-45	79	-38	-3
0.299167	-161	-3598	1051	-15730	-61	-2530	-14311	-29427	-23	-9353	-16897	-23157	-160	-13600	-4785	-2408	-41	1824	5479	-13762	-107	-24	-100	-66	-118	-4379	6253	-8720	-177	-5955	7935	-10058	-116	-2423	8010	-3166	-62	-56	-107	41	-152	16	35	-76	-22	-55	77	-31	0
0.300000	-152	-3465	1043	-16191	-52	-3076	-15167	-28453	-47	-9653	-19049	-21668	-177	-13611	-5916	-3131	-31	2094	5592	-14437	-115	-23	-98	-67	-110	-4506	6392	-9152	-184	-6128	8061	-10203	-110	-2216	8464	-3554	-62	-58	-105	39	-152	18	36	-75	-18	-58	76	-32	-1
0.300833	-137	-3307	1027	-16643	-92	-3684	-16001	-27267	-82	-9873	-21150	-20046	-160	-13517	-7311	-3892	-17	2381	5674	-15111	-107	-23	-102	-68	-128	-4634	6535	-9590	-185	-6318	8198	-10343	-76	-1988	8880	-3959	-60	-60	-108	36	-150	17	43	-76	-19	-60	82	-31	-1
0.301667	-141	-3127	1015	-17096	-122	-4358	-16817	-25839	-113	-9996	-23157	-18314	-127	-13322	-8952	-4630	-13	2695	5734	-15772	-110	-26	-101	-67	-139	-4764	6675	-10041	-189	-6534	8335	-10549	-68	-1747	9250	-4390	-65	-61	-107	36	-151	15	32	-79	-28	-59	82	-36	-5
0.302500	-144	-2922	1005	-17557	-174	-5098	-17596	-24162	-154	-10015	-25032	-16486	-144	-13011	-10823	-5266	-12	3034	5768	-16408	-112	-29	-103	-68	-147	-4906	6815	-10512	-197	-6765	8482	-10762	-75	-1494	9580	-4843	-66	-63	-110	36	-152	16	32	-78	-26	-60	78	-31	-5
0.303333	-163	-2682	1007	-18016	-188	-5872	-18324	-22243	-165	-9922	-26741	-14595	-208	-12602	-12840	-5741	0	3406	5781	-16993	-107	-27	-100	-72	-164	-5053	6953	-10983	-203	-7025	8624	-11005	-51	-1236	9860	-5313	-65	-60	-108	34	-151	17	33	-81	-22	-60	81	-34	-17
0.304167	-132	-2418	1026	-18479	-196	-6683	-19008	-20078	-165	-9729	-28247	-12647	-256	-12105	-15027	-6005	11	3809	5791	-17508	-104	-26	-100	-69	-172	-5208	7077	-11469	-219	-7313	8771	-11277	-36	-982	10085	-5804	-65	-61	-108	35	-151	17	33	-78	-23	-59	82	-30	0
0.305000	-109	-2128	1056	-18944	-184	-7519	-19634	-17695	-185	-9452	-29572	-10658	-284	-11553	-17300	-6021	5	4238	5781	-17954	-124	-24	-99	-76	-193	-5387	7204	-11972	-221	-7623	8907	-11589	-34	-753	10254	-6317	-63	-59	-107	37	-153	52	34	-77	-10	-59	77	-32	0
0.305833	-98	-1806	1100	-19405	-165	-8357	-20203	-15118	-199	-9106	-30653	-8668	-288	-10969	-19593	-5777	-1	4695	5768	-18313	-107	-24	-101	-68	-207	-5577	7312	-12483	-199	-7958	9032	-11932	-38	-540	10369	-6853	-79	-60	-112	37	-145	21	33	-77	-22	-56	81	-28	2
0.306667	-104	-1462	1169	-19859	-119	-9177	-20710	-12370	-203	-8719	-31523	-6679	-299	-10397	-21867	-5271	15	5182	5748	-18592	-105	-25	-102	-70	-211	-5793	7400	-13008	-203	-8319	9133	-12313	-27	-376	10422	-7420	-62	-60	-110	35	-153	16	32	-77	-22	-59	78	-35	-3
0.307500	-110	-1092	1245	-20310	-66	-9967	-21174	-9533	-221	-8316	-32155	-4719	-302	-9863	-24055	-4528	34	5704	5729	-18783	-110	-24	-101	-69	-230	-6021	7463	-13537	-214	-8691	9210	-12722	-11	-235	10421	-8010	-36	-60	-110	35	-155	16	32	-78	-24	-57	84	-27	-4
0.308333	-99	-684	1347	-20735	-28	-10689	-21527	-6666	-246	-7929	-32475	-2801	-271	-9401	-26102	-3587	23	6255	5710	-18895	-107	-23	-100	-70	-254	-6271	7502	-14075	-220	-9077	9257	-13165	-18	-148	10364	-8631	-63	-64	-111	38	-155	16	32	-56	-22	-60	78	-32	-1
0.309167	-95	-255	1463	-21138	-42	-11337	-21839	-3840	-251	-7587	-32649	-930	-222	-9060	-27962	-2494	-1	6825	5699	-18942	-109	-25	-102	-72	-274	-6531	7513	-14617	-233	-9463	9272	-13637	-28	-115	10257	-9273	-64	-62	-112	32	-153	16	32	-77	-22	-58	79	-31	-3
0.310000	-105	200	1595	-21500	-63	-11881	-22089	-1108	-240	-7308	-32668	890	-213	-8846	-29600	-1321	-30	7423	5690	-18928	-107	-26	-102	-70	-293	-6798	7488	-15164	-230	-9849	9247	-14132	-33	-120	10096	-9948	-68	-60	-109	36	-154	13	29	-79	-31	-59	79	-32	0
0.310833	-119	681	1746	-21830	-76	-12322	-22290	1482	-253	-7117	-32564	2648	-197	-8776	-30964	-137	-61	8031	5685	-18880	-108	-25	-101	-68	-297	-7072	7433	-15712	-206	-10214	9191	-14648	-23	-182	9889	-10644	-63	-59	-111	40	-150	20	32	-75	-23	-57	84	-28	0
0.311667	-125	1186	1911	-22106	-76	-12638	-22439	3863	-266	-7020	-32294	4339	-188	-8853	-31926	991	-114	8651	5699	-18792	-105	-23	-98	-66	-299	-7333	7345	-16256	-217	-10562	9089	-15182	-42	-286	9637	-11374	-63	-55	-104	41	-149	20	37	-73	-19	-55	85	-27	-3
0.312500	-136	1718	2083	-22336	-111	-12831	-22557	5965	-286	-7028	-31884	5954	-183	-9072	-32334	2002	-186	9278	5716	-18730	-109	-22	-99	-65	-308	-7587	7222	-16803	-219	-10874	8950	-15737	-49	-430	9339	-12131	-60	-48	-105	43	-150	23	38	-76	-21	-53	85	-28	1
0.313333	-128	2273	2267	-22511	-119	-12891	-22651	7743	-281	-7143	-31384	7493	-212	-9419	-32513	2841	-265	9895	5738	-18668	-109	-17	-96	-64	-313	-7815	7061	-17343	-200	-11156	8774	-16315	-59	-608	9000	-12909	-61	-53	-102	44	-149	24	37	-70	-21	-53	84	-25	1
0.314167	-114	2850	2450	-22629	-92	-12818	-22734	9168	-225	-7343	-30821	8959	-229	-9865	-32594	3456	-314	10494	5773	-18646	-105	-22	-100	-67	-307	-8033	6865	-17883	-212	-11416	8570	-16906	-65	-808	8620	-13716	-62	-59	-104	42	-151	21	37	-77	-17	-52	85	-27	0
0.315000	-72	3447	2638	-22688	-82	-12636	-22814	10221	-204	-7614	-30227	10341	-240	-10381	-32637	3813	-358	11068	5812	-18668	-105	-24	-103	-68	-296	-8174	6635	-18420	-218	-11580	8332	-17511	-70	-1021	8200	-14537	-64	-58	-108	39	-153	17	32	-78	-22	-62	76	-28	-4
0.315833	16	4059	2826	-22695	-83	-12340	-22902	10897	-214	-7940	-29629	11639	-235	-10909	-32646	3896	-410	11609	5861	-18743	-109	-24	-100	-67	-287	-8284	6381	-18947	-189	-11699	8084	-18120	-65	-1222	7764	-15369	-63	-61	-107	39	-150	16	36	-75	-24	-56	84	-29	-4
0.316667	105	4696	3019	-22638	-62	-11937	-22997	11206	-217	-8266	-29045	12825	-220	-11414	-32642	3704	-427	12134	5919	-18877	-109	-23	-99	-67	-273	-8334	6109	-19471	-191	-11752	7798	-18738	-87	-1412	7301	-16212	-64	-59	-103	41	-153	15	35	-76	-25	-58	80	-27	-1
0.317500	151	5348	3207	-22533	-33	-11451	-23114	11163	-267	-8575	-28497	13884	-205	-11851	-32607	3245	-418	12548	5977	-19075	-108	-24	-100	-66	-256	-8317	5817	-19994	-178	-11726	7548	-19363	-100	-1577	6807	-17065	-64	-47	-104	42	-151	13	35	-75	-22	-53	82	-28	0
0.318333	139	6018	3391	-22381	-35	-10892	-23246	10793	-223	-8831	-28006	14777	-181	-12186	-32191	2538	-409	12936	6036	-19336	-104	-23	-97	-64	-242	-8229	5511	-20518	-158	-11629	7269	-19995	-93	-1704	6303	-17908	-61	-57	-104	39	-151	16	37	-75	-23	-56	79	-11	0
0.319167	93	6701	3569	-22194	-64	-10277	-23395	10149	-206	-8986	-27577	15516	-183	-12378	-31496	1623	-402	13250	6089	-19646	-104	-22	-97	-67	-224	-8072	5203	-21050	-151	-11445	6988	-20630	-91	-1788	5787	-18740	-62	-59	-105	43	-149	17	37	-74	-17	-55	85	-24	2
0.320000	49	7393	3736	-21976	-95	-9614	-23553	9282	-232	-9013	-27212	16042	-202	-12399	-30645	554	-396	13495	6140	-19997	-103	-22	-97	-67	-212	-7834	4890	-21594	-156	-11176	6716	-21264	-85	-1818	5268	-19554	-60	-59	-92	44	-149	19	38	-73	-21	-57	82	-26	2
0.320833	21	8088	3890	-21740	-99	-8922	-23716	8251	-211	-8887	-26916	16333	-187	-12225	-29643	-621	-374	13662	6175	-20384	-105	-21	-100	-66	-197	-7523	4586	-22153	-156	-10826	6443	-21894	-75	-1800	4746	-20331	-62	-58	-107	44	-151	19	36	-73	-19	-57	81	-28	1
0.321667	-14	8777	4024	-21492	-98	-8211	-23876	7100	-180	-8586	-26681	16356	-166	-11876	-28557	-1851	-332	13750	6191	-20787	-105	-22	-102	-70	-169	-7142	4289	-22733	-159	-10397	6176	-22527	-73	-1730	4228	-21119	-65	-62	-109	41	-154	16	32	-78	-24	-62	77	-30	-3
0.322500	-36	9475	4144	-21249	-97	-7489	-24014	5899	-165	-8101	-26493	16096	-160	-11332	-27390	-3094	-296	13761	6190	-21202	-108	-29	-99	-73	-153	-6697	4014	-23337	-167	-9886	5920	-23148	-52	-1605	3721	-21861	-68	-65	-109	29	-153	16	33	-78	-25	-59	77	-31	-1
0.323333	-63	10185	4252	-20993	-93	-6760	-24113	4708	-187	-7424	-26336	15534	-122	-10617	-26160	-4294	-223	13695	6169	-21601	-107	-27	-100	-73	-149	-6196	3764	-23966	-172	-9304	5665	-23762	-79	-1434	3242	-22561	-68	-75	-109	39	-156	11	29	-79	-28	-62	78	-32	-3
0.324167	-115	10874	4329	-20760	-93	-6037	-24157	3573	-215	-6573	-26174	14663	-116	-9748	-24879	-5409	-158	13550	6124	-21981	-109	-25	-99	-65	-138	-5644	3549	-24615	-169	-8643	5418	-24358	-103	-1219	2788	-23213	-67	-64	-109	40	-152	16	33	-77	-26	-59	79	-33	-3
0.325000	-153	11553	4392	-20533	-87	-5316	-24127	2539	-224	-5564	-26027	13463	-159	-8761	-23578	-6404	-79	13338	6055	-22320	-108	-26	-100	-73	-142	-5061	3368	-25300	-163	-7932	5174	-24936	-102	-977	2384	-23820	-66	-59	-107	55	-154	15	32	-77	-31	-58	81	-33	-4
0.325833	-171	12207	4425	-20330	-73	-4655	-24008	1639	-181	-4423	-25831	11947	-167	-7706	-22270	-7252	-8	13062	5963	-22631	-105	-25	-98	-69	-158	-4456	3238	-25999	-167	-7173	4933	-25492	-93	-720	2022	-24348	-67	-60	-109	38	-153	19	33	-77	-23	-57	77	-30	0
0.326667	-201	12846	4435	-20152	-82	-3918	-23783	893	-105	-3193	-25584	10134	-158	-6624	-20972	-7941	64	12729	5848	-22893	-107	-23	-97	-70	-148	-3845	3147	-26720	-152	-6383	4700	-26013	-91	-458	1718	-24886	-62	-59	-107	37	-153	17	30	-76	-23	-58	70	-32	0
0.327500	-222	13451	4413	-20004	-75	-3242	-23438	316	-31	-1923	-25258	8053	-165	-5558	-19709	-8464	137	12340	5706	-23114	-107	-22	-99	-70	-143	-3246	3137	-27449	-153	-5561	4467	-26499	-99	-200	1481	-25343	-64	-59	-113	37	-154	17	32	-76	-23	-56	77	-32	0
0.328333	-217	14025	4362	-19879	-56	-2600	-22964	-91	1	-663	-24842	5726	-196	-4555	-18494	-8833	185	11907	5546	-23291	-127	-23	-99	-70	-151	-2678	3175	-28171	-156	-4772	4245	-26953	-109	30	1321	-25747	-65	-62	-107	37	-156	15	29	-80	-27	-60	81	-31	-3
0.329167	-194	14558	4284	-19786	-73	-1978	-22364	-334	-52	540	-24310	3210	-168	-3649	-17328	-9053	199	11449	5364	-23430	-107	-23	-100	-64	-141	-2152	3283	-28884	-154	-3976	4039	-27360	-96	227	1242	-26105	-68	-64	-102	39	-150	15	32	-77	-24	-57	84	-32	-1
0.330000	-142	15052	4184	-19720	-99	-1401	-21631	-440	-147	1637	-23664	512	-194	-2882	-16235	-9151	235	10969	5162	-23530	-122	-25	-98	-67	-134	-1692	3462	-29581	-150	-3217	3858	-27722	-78	374	1256	-26411	-66	-60	-104	40	-154	21	30	-77	-24	-59	81	-32	0
0.330833	-61	15493	4055	-19683	-97	-868	-20776	-437	-210	2578	-22876	-2283	-231	-2280	-15223	-9154	251	10477	4938	-23608	-111	-24	-99	-68	-149	-1303	3721	-30242	-134	-2516	3716	-28043	-83	463	1358	-26677	-65	-60	-104	37	-152	19	34	-79	-22	-57	82	-30	1
0.331667	-21	15890	3910	-19685	-90	-380	-19801	-358	-180	3309	-21958	-5126	-232	-1865	-14297	-9100	239	9994	4695	-23673	-110	-22	-99	-69	-166	-1013	4064	-30865	-122	-1896	3610	-28287	-66	474	1560	-26899	-68	-61	-114	37	-150	13	32	-80	-24	-57	81	-30	-1
0.332500	0	16232	3745	-19717	-73	40	-18753	-251	-180	3799	-20905	-7965	-233	-1653	-13466	-9014	216	9524	4418	-23709	-108	-19	-98	-65	-186	-825	4487	-31428	-113	-1370	3582	-28481	-57	409	1867	-27093	-64	-57	-101	39	-150	19	36	-75	-17	-57	84	-29	2
0.333333	13	16525	3573	-19781	-58	389	-17591	-147	-188	4016	-19730	-10768	-249	-1644	-12716	-8939	145	9067	4109	-23754	-104	-21	-99	-65	-222	-759	4997	-31943	-115	-948	3627	-28622	-75	252	2277	-27246	-60	-56	-104	41	-150	17	33	-75	-19	-57	84	-26	-8
0.334167	-7	16763	3385	-19882	-65	657	-16390	-104	-218	3940	-18433	-13491	-256	-1837	-12036	-8906	53	8659	3756	-23807	-105	-21	-97	-65	-224	-818	5600	-32355	-115	-659	3767	-28722	-85	5	2783	-27387	-64	-59	-105	41	-150	17	34	-76	-19	-57	85	-29	-1
0.335000	-51	16948	3219	-20016	-85	825	-15170	-155	-242	3561	-17022	-16109	-267	-2221	-11435	-8945	-24	8288	3357	-23867	-107	-23	-98	-66	-229	-999	6288	-32556	-108	-512	4020	-28738	-101	-331	3385	-27507	-77	-58	-103	41	-149	16	32	-75	-18	-56	85	-28	2
0.335833	-124	17078	3055	-20184	-88	894	-13953	-339	-235	2885	-15533	-18546	-267	-2772	-10891	-9077	-94	7957	2889	-23949	-109	-21	-99	-65	-252	-1312	7061	-32628	-109	-506	4395	-28705	-109	-755	4073	-27617	-65	-57	-104	40	-154	15	34	-77	-23	-55	84	-27	0
0.336667	-184	17162	2910	-20391	-103	853	-12755	-694	-225	1928	-13970	-20796	-250	-3467	-10394	-9320	-138	7666	2346	-24049	-110	-21	-97	-65	-255	-1740	7906	-32661	-118	-647	4898	-28637	-112	-1253	4843	-27720	-64	-57	-104	41	-152	19	34	-75	-25	-57	80	-29	0
0.337500	-223	17196	2797	-20630	-127	704	-11604	-1233	-248	721	-12359	-22832	-238	-4271	-9926	-9687	-173	7405	1695	-24174	-107	-23	-97	-66	-263	-2258	8819	-32675	-94	-935	5536	-28520	-107	-1833	5660	-27834	-64	-57	-103	41	-150	21	35	-76	-19	-55	82	-29	0
0.338333	-271	17189	2717	-20901	-131	442	-10524	-1975	-299	-699	-10734	-24653	-271	-5169	-9475	-10179	-222	7155	922	-24323	-103	-21	-97	-65	-281	-2903	9778	-32678	-103	-1355	6313	-28357	-117	-2473	6591	-27947	-36	-57	-103	42	-151	18	35	-74	-24	-53	84	-28	1
0.339167	-307	17143	2680	-21203	-125	70	-9533	-2930	-297	-2277	-9106	-26236	-345	-6128	-9034	-10801	-253	6913	6	-24506	-107	-21	-97	-62	-267	-3603	10781	-32684	-112	-1908	7229	-28168	-124	-3159	7534	-28092	-64	-56	-103	44	-151	22	36	-72	-21	-55	87	-26	2
0.340000	-343	17059	2698	-21525	-138	-405	-8642	-4100	-243	-3983	-7494	-27602	-393	-7117	-8591	-11541	-240	6652	-1073	-24714	-110	-25	-95	-65	-284	-4361	11805	-32680	-104	-2572	8263	-27960	-96	-3883	8504	-28258	-65	-59	-108	41	-152	17	33	-61	-24	-58	81	-29	0
0.340833	-382	16947	2772	-21864	-122	-974	-7859	-5482	-185	-5758	-5931	-28727	-402	-8120	-8125	-12380	-224	6355	-2321	-24945	-103	-21	-99	-64	-284	-5144	12841	-32685	-95	-3318	9410	-27743	-73	-4615	9489	-28455	-64	-51	-102	42	-154	19	35	-77	-22	-56	84	-31	-1
0.341667	-421	16813	2901	-22209	-74	-1627	-7177	-7058	-155	-7541	-4436	-29632	-409	-9075	-7648	-13300	-189	6011	-3744	-25205	-105	-26	-100	-68	-298	-5937	13850	-32684	-90	-4137	10637	-27503	-84	-5357	10466	-28681	-65	-59	-107	38	-155	16	27	-79	-19	-59	79	-32	-10
0.342500	-482	16672	3089	-22562	-42	-2355	-6596	-8796	-139	-9275	-3057	-30321	-382	-9984	-7159	-14274	-139	5607	-5345	-25489	-111	-26	-105	-66	-302	-6706	14824	-32691	-75	-4989	11923	-27267	-82	-6077	11435	-28943	-68	-64	-103	39	-154	18	35	-76	-26	-60	79	-32	-1
0.343333	-534	16537	3328	-22903	23	-3127	-6109	-10665	-127	-10912	-1746	-30809	-357	-10842	-6644	-15283	-100	5150	-7087	-25787	-107	-25	-88	-68	-307	-7434	15740	-32678	-62	-5856	13252	-27034	-99	-6773	12373	-29233	-72	-58	-103	41	-153	19	35	-80	-23	-57	82	-31	-3
0.344167	-556	16420	3605	-23211	54	-3936	-5700	-12632	-95	-12399	-576	-31119	-355	-11633	-6122	-16292	-47	4642	-8950	-26108	-107	-22	-99	-47	-288	-8105	16576	-32684	-69	-6723	14581	-26813	-95	-7432	13262	-29563	-64	-58	-103	41	-151	18	34	-79	-19	-57	81	-38	-3
0.345000	-557	16343	3904	-23520	138	-4760	-5350	-14655	-59	-13717	453	-31257	-328	-12344	-5591	-17273	18	4110	-10869	-26432	-105	-23	-114	-67	-271	-8709	17308	-32676	-83	-7553	15876	-26599	-82	-8032	14101	-29914	-63	-59	-105	38	-152	20	34	-77	-26	-57	94	-29	2
0.345833	-534	16329	4222	-23781	125	-5580	-5038	-16691	-23	-14829	1339	-31236	-297	-12968	-5070	-18197	69	3578	-12792	-26767	-109	-19	-98	-66	-275	-9226	17924	-32683	-76	-8333	17092	-26396	-55	-8567	14867	-30290	-67	-59	-104	41	-149	21	35	-77	-22	-55	82	-29	1
0.346667	-510	16395	4486	-23994	93	-6386	-4741	-18726	-3	-15715	2070	-31070	-282	-13515	-4564	-19036	106	3094	-14635	-27101	-108	-18	-98	-66	-274	-9640	18398	-32602	-84	-9030	18202	-26203	-59	-9038	15568	-30668	-63	-58	-103	42	-150	17	44	-75	-21	-52	82	-32	1
0.347500	-472	16560	4718	-24156	79	-7162	-4437	-20692	-24	-16362	2639	-30769	-266	-13981	-4084	-19773	142	2685	-16340	-27432	-107	-22	-98	-67	-247	-9996	18727	-32441	-90	-9647	19168	-26014	-59	-9450	16192	-31066	-67	-57	-107	37	-153	18	34	-74	-21	-53	80	-32	-1
0.348333	-417	16836	4874	-24271	68	-7881	-4107	-22556	-23	-16782	3043	-30339	-270	-14376	-3638	-20386	148	2409	-17801	-27758	-115	-23	-101	-70	-247	-10257	18896	-32260	-97	-10175	19963	-25824	-70	-9796	16737	-31456	-69	-61	-115	35	-160	15	28	-81	-26	-56	76	-36	-6
0.349167	-338	17216	4912	-24327	45	-8539	-3735	-24275	-33	-16968	3293	-29820	-276	-14702	-3233	-20862	154	2316	-18930	-28064	-110	-21	-101	-69	-248	-10442	18918	-32020	-97	-10584	20577	-25620	-51	-10071	17204	-31828	-65	-61	-110	36	-152	17	29	-75	-24	-56	78	-31	-1
0.350000	-253	17692	4810	-24325	42	-9120	-3295	-25852	-55	-16946	3402	-29181	-268	-14966	-2875	-21183	170	2447	-19642	-28347	-109	-21	-100	-72	-238	-10573	18784	-31730	-109	-10923	20986	-25397	-72	-10297	17597	-32166	-67	-63	-110	35	-153	17	28	-77	-23	-57	78	-32	-3
0.350833	-171	18225	4519	-24283	42	-9624	-2789	-27249	-75	-16735	3353	-28461	-265	-15177	-2568	-21351	153	2834	-19869	-28605	-110	-22	-99	-69	-243	-10662	18519	-31397	-108	-11157	21204	-25142	-65	-10486	17914	-32471	-64	-58	-108	36	-154	18	32	-76	-24	-52	80	-31	-1
0.351667	-104	18780	4016	-24205	11	-10042	-2198	-28443	-91	-16374	3194	-27662	-267	-15343	-2312	-21368	135	3512	-19530	-28835	-107	-21	-101	-67	-227	-10752	18133	-31001	-101	-11311	21227	-24845	-50	-10643	18171	-32635	-65	-57	-107	41	-150	20	33	-74	-21	-52	81	-27	3
0.352500	-58	19296	3246	-24107	-45	-10374	-1530	-29421	-93	-15893	2920	-26811	-264	-15474	-2108	-21248	111	4484	-18612	-29027	-104	-19	-95	-68	-187	-10841	17653	-30541	-108	-11409	21076	-24495	-65	-10795	18362	-32701	-65	-56	-108	41	-151	22	35	-73	-22	-52	79	-27	2
0.353333	-15	19709	2193	-24013	-98	-10627	-790	-30213	-91	-15338	2553	-25941	-262	-15574	-1953	-20998	85	5758	-17051	-29187	-107	-17	-97	-68	-172	-10983	17103	-30009	-113	-11466	20774	-24072	-85	-10954	18501	-32742	-63	-58	-104	41	-151	20	34	-73	-25	-53	85	-26	0
0.354167	0	19945	836	-23930	-120	-10798	16	-30792	-83	-14737	2122	-25015	-252	-15649	-1827	-20629	54	7311	-14874	-29304	-104	-17	-98	-66	-170	-11175	16520	-29396	-120	-11506	20362	-23574	-83	-11139	18592	-32736	-59	-59	-103	39	-153	20	34	-73	-22	-53	85	-28	2
0.355000	11	19936	-828	-23884	-125	-10898	865	-31180	-83	-14131	1631	-24102	-237	-15704	-1727	-20164	10	9102	-12107	-29381	-103	-19	-96	-68	-170	-11454	15922	-28692	-122	-11546	19878	-22996	-73	-11361	18651	-32754	-64	-58	-102	40	-152	19	34	-68	-23	-57	82	-29	0
0.355833	12	19617	-2790	-23888	-142	-10936	1747	-31383	-102	-13547	1123	-23204	-246	-15737	-1651	-19633	-32	11110	-8808	-29411	-108	-23	-100	-69	-161	-11826	15363	-27906	-100	-11610	19365	-22331	-90	-11638	18677	-32746	-64	-79	-107	38	-152	20	33	-74	-25	-56	84	-28	-4
0.356667	-11	18943	-5025	-23952	-156	-10924	2658	-31432	-82	-13021	609	-22346	-254	-15748	-1574	-19055	-72	13249	-5048	-29409	-109	-25	-99	-70	-152	-12309	14859	-27042	-135	-11724	18866	-21578	-85	-11978	18685	-32760	-69	-61	-107	36	-154	15	32	-78	-26	-56	81	-24	-3
0.357500	-48	17882	-7509	-24093	-173	-10872	3558	-31322	-41	-12598	120	-21539	-249	-15730	-1487	-18433	-115	15464	-907	-29309	-111	-21	-98	-65	-137	-12899	14459	-26101	-145	-11894	18437	-20737	-63	-12389	18681	-32680	-66	-58	-103	38	-151	17	36	-77	-23	-55	82	-29	-4
0.358333	-79	16431	-10174	-24298	-138	-10780	4425	-31068	-1	-12205	-329	-20791	-243	-15686	-1378	-17799	-152	17701	3472	-29164	-109	-21	-98	-66	-131	-13601	14169	-25101	-125	-12144	18094	-19812	-118	-12878	18674	-32448	-47	-59	-103	38	-152	21	33	-77	-23	-52	84	-27	0
0.359167	-114	14609	-12945	-24582	-125	-10680	5286	-30696	7	-11942	-715	-20121	-230	-15578	-1239	-17176	-171	19799	7913	-28954	-105	-30	-95	-67	-111	-14406	14023	-24049	-126	-12486	17896	-18814	-119	-13446	18669	-32097	-65	-57	-101	42	-147	18	35	-74	-16	-51	78	-28	2
0.360000	-126	12477	-15736	-24925	-109	-10582	6066	-30211	43	-11780	-1026	-19527	-228	-15437	-1061	-16573	-184	21764	12278	-28661	-103	-19	-93	-65	-80	-15312	14032	-22959	-137	-12919	17865	-17757	-102	-14089	18671	-31636	-62	-56	-100	40	-149	24	35	-74	-18	-51	87	-24	3
0.360833	-184	10106	-18467	-25320	-104	-10491	6774	-29627	107	-11722	-1250	-19021	-218	-15240	-844	-16012	-217	23480	16399	-28292	-103	-18	-95	-65	-80	-16275	14212	-21865	-146	-13450	18014	-16665	-74	-14802	18691	-31094	-63	-56	-102	40	-151	19	35	-73	-16	-52	80	-28	3
0.361667	-235	7582	-21039	-25755	-95	-10426	7398	-28956	147	-11755	-1377	-18613	-201	-14982	-590	-15491	-231	24893	20177	-27842	-109	-22	-99	-69	-101	-17327	14552	-20777	-149	-14071	18353	-15547	-85	-15578	18709	-30463	-66	-60	-103	37	-156	17	32	-76	-23	-57	81	-35	-5
0.362500	-273	5007	-23362	-26213	-85	-10386	7932	-28201	137	-11859	-1391	-18283	-199	-14654	-279	-15016	-235	25956	23516	-27302	-105	-23	-100	-70	-102	-18392	15062	-19709	-144	-14779	18883	-14420	-90	-16404	18754	-29736	-65	-61	-107	38	-152	16	35	-75	-24	-55	80	-27	0
0.363333	-311	2496	-25342	-26671	-74	-10382	8366	-27371	123	-12022	-1306	-18031	-189	-14245	64	-14580	-229	26653	26306	-26674	-107	-22	-98	-68	-83	-19461	15714	-18679	-137	-15544	19595	-13291	-79	-17272	18823	-28924	-63	-59	-100	43	-149	16	34	-75	-22	-56	85	-28	1
0.364167	-348	188	-26868	-27134	-95	-10414	8698	-26479	72	-12210	-1120	-17845	-202	-13763	442	-14194	-217	26906	28465	-25977	-103	-21	-99	-69	-75	-20500	16497	-17706	-134	-16375	20456	-12199	-68	-18155	18903	-28053	-64	-62	-105	40	-150	19	33	-75	-23	-57	80	-28	-4
0.365000	-376	-1778	-27856	-27550	-104	-10480	8926	-25530	22	-12396	-844	-17721	-216	-13195	837	-13847	-200	26760	29967	-25218	-105	-23	-100	-69	-100	-21494	17379	-16804	-143	-17237	21440	-11164	-62	-19047	19006	-27116	-66	-64	-105	39	-154	21	28	-78	-24	-59	79	-32	-3
0.365833	-405	-3290	-28247	-27941	-96	-10577	9045	-24530	19	-12601	-483	-17638	-205	-12556	1233	-13529	-185	26229	30811	-24418	-109	-23	-96	-67	-112	-22399	18345	-15979	-163	-18099	22498	-10196	-50	-19908	19123	-26129	-62	-59	-104	41	-150	17	33	-76	-21	-55	82	-29	0
0.366667	-410	-4247	-27973	-28284	-101	-10689	9065	-23475	11	-12737	-53	-17576	-194	-11840	1619	-13228	-196	25352	31036	-23598	-114	-24	-100	-77	-104	-23203	19339	-15248	-167	-18949	23580	-9320	-39	-20755	19260	-25097	-64	-59	-104	42	-151	16	29	-75	-7	-57	80	-26	-3
0.367500	-425	-4586	-27008	-28595	-95	-10827	8985	-22376	20	-12813	420	-17529	-180	-11063	1975	-12940	-178	24161	30686	-22773	-103	-23	-98	-63	-94	-23874	20340	-14609	-133	-19760	24645	-8549	-31	-21552	19399	-24037	-63	-61	-105	40	-151	18	32	-75	-23	-58	84	-27	2
0.368333	-434	-4242	-25339	-28854	-78	-10962	8811	-21268	32	-12809	922	-17475	-162	-10234	2278	-12655	-149	22722	29845	-21976	-107	-23	-98	-68	-95	-24407	21309	-14068	-164	-20508	25646	-7884	-34	-22302	19553	-22972	-64	-60	-93	41	-149	13	32	-75	-25	-58	82	-28	-1
0.369167	-440	-3202	-23006	-29078	-75	-11086	8543	-20133	35	-12703	1421	-17399	-152	-9358	2518	-12354	-152	21091	28621	-21246	-109	-23	-104	-66	-76	-24783	22223	-13619	-182	-21178	26551	-7343	-39	-22976	19711	-21915	-64	-59	-104	41	-152	13	32	-75	-14	-56	80	-27	-1
0.370000	-437	-1479	-20074	-29264	-70	-11184	8194	-18989	5	-12491	1909	-17290	-144	-8452	2677	-12037	-139	19346	27131	-20608	-104	-24	-96	-69	-82	-25010	23047	-13258	-184	-21752	27292	-6924	-40	-23567	19866	-20877	-64	-39	-103	41	-150	29	32	-76	-27	-56	81	-27	-1
0.370833	-435	870	-16627	-29422	-63	-11244	7770	-17835	-15	-12152	2353	-17135	-130	-7532	2744	-11699	-113	17526	25503	-20086	-105	-24	-97	-68	-88	-25074	23767	-12980	-172	-22209	27859	-6617	-31	-24067	20018	-19881	-64	-59	-104	42	-152	18	35	-76	-22	-57	82	-26	-5
0.371667	-401	3774	-12781	-29548	-70	-11249	7267	-16706	-40	-11695	2731	-16927	-124	-6612	2703	-11334	-99	15680	23871	-19703	-152	-22	-95	-65	-72	-24994	24348	-12770	-160	-22544	28224	-6428	-26	-24468	20169	-18926	-62	-55	-99	44	-152	19	36	-73	-19	-67	87	-25	0
0.372500	-382	7105	-8668	-29652	-118	-11194	6695	-15605	-61	-11122	3022	-16656	-128	-5707	2548	-10952	-90	13824	22336	-19497	-104	-18	-95	-63	-65	-24778	24786	-12623	-158	-22750	28368	-6346	-31	-24775	20300	-18034	-63	-55	-101	43	-151	20	37	-72	-19	-55	86	-26	9
0.373333	-372	10781	-4422	-29728	-76	-11058	6060	-14560	-68	-10447	3201	-16329	-109	-4831	2272	-10545	-80	11975	21018	-19481	-103	-21	-96	-68	-78	-24467	25063	-12532	-155	-22833	28290	-6369	-32	-24982	20419	-17212	-68	-58	-105	39	-158	16	33	-76	-26	-57	81	-26	-1
0.374167	-363	14640	-247	-29730	-74	-10845	5365	-13582	-64	-9675	3248	-15938	-69	-3985	1870	-10122	-68	10142	20005	-19649	-107	-22	-96	-66	-64	-24051	25193	-12478	-152	-22782	28000	-6440	-22	-25086	20525	-16467	-61	-58	-105	43	-147	16	34	-74	-19	-58	94	-28	-1
0.375000	-350	18569	3692	-29783	-70	-10541	4620	-12683	-103	-8813	3156	-15470	-61	-3183	1354	-9692	-62	8326	19365	-20047	-107	-23	-98	-66	-69	-23571	25170	-12456	-162	-22613	27522	-6587	-14	-25092	20615	-15806	-61	-59	-104	42	-151	15	15	-80	-22	-57	85	-27	1
0.375833	-337	22295	7194	-29793	-78	-10154	3829	-11881	-85	-7889	2910	-14969	-64	-2443	730	-9268	-68	6524	19116	-20636	-112	-19	-98	-68	-81	-23042	25002	-12447	-170	-22338	26858	-6774	-19	-24999	20671	-15224	-65	-59	-105	40	-151	17	32	-76	-24	-59	81	-29	0
0.376667	-338	25753	10132	-29674	-81	-9675	2996	-11195	-96	-6927	2504	-14422	-49	-1768	2	-8861	-59	4721	19258	-21406	-109	-8	-99	-68	-84	-22498	24716	-12454	-169	-21966	26068	-6992	-22	-24810	20713	-14715	-66	-60	-105	43	-153	13	34	-75	-22	-58	82	-27	0
0.377500	-313	28793	12394	-29546	-78	-9116	2130	-10633	-102	-5943	1941	-13834	-29	-1166	-818	-8483	-60	2901	19767	-22355	-111	-23	-99	-68	-87	-21948	24319	-12464	-162	-21517	25179	-7220	-34	-24520	20727	-14288	-62	-61	-107	41	-150	18	37	-39	-22	-57	81	-27	0
0.378333	-264	31292	13885	-29369	-69	-8484	1242	-10203	-96	-4964	1215	-13233	-13	-646	-1722	-8150	-63	1062	20571	-23441	-107	-21	-97	-66	-86	-21413	23829	-12480	-165	-21003	24223	-7448	-36	-24137	20714	-13926	-63	-58	-103	43	-152	18	35	-75	-23	-55	85	-25	-3
0.379167	-212	32767	14511	-29144	-67	-7794	323	-9907	-93	-4009	338	-12626	-1	-204	-2706	-7876	-52	-784	21579	-24645	-104	-18	-96	-51	-85	-20900	23275	-12488	-163	-20444	23242	-7664	-10	-23670	20660	-13629	-61	-56	-101	43	-154	17	36	-74	-19	-53	86	-27	3
0.380000	-193	32767	14249	-28874	-53	-7058	-602	-9750	-74	-3106	-688	-12028	4	147	-3749	-7670	-57	-2614	22683	-25892	-104	-19	-96	-65	-98	-20421	22658	-12499	-160	-19859	22274	-7854	19	-23108	20576	-13369	-58	-56	-103	40	-143	22	35	-73	-21	-50	86	-27	1
0.380833	-181	32767	13093	-28583	-40	-6290	-1532	-9727	-75	-2260	-1851	-11455	12	399	-4846	-7549	-68	-4413	23748	-27175	-110	-22	-98	-66	-83	-19976	22004	-12508	-165	-19270	21348	-8043	23	-22471	20452	-13160	-61	-58	-104	41	-151	15	28	-73	-19	-55	81	-29	-4
0.381667	-145	32767	11084	-28278	-38	-5504	-2474	-9835	-87	-1505	-3128	-10939	12	554	-5983	-7524	-57	-6146	24698	-28438	-110	-25	-102	-70	-77	-19567	21330	-12518	-171	-18688	20496	-8202	30	-21754	20282	-12978	-66	-63	-113	38	-155	10	29	-79	-26	-61	78	-31	-9
0.382500	-136	32767	8291	-27963	-33	-4720	-3399	-10058	-91	-849	-4500	-10477	17	610	-7144	-7590	-70	-7776	25398	-29645	-110	-25	-102	-73	-87	-19180	20663	-12529	-185	-18124	19738	-8328	21	-20949	20077	-12809	-68	-62	-107	38	-154	13	32	-79	-41	-59	81	-32	0
0.383333	-127	30786	4826	-27688	-22	-3949	-4301	-10373	-108	-293	-5935	-10077	26	569	-8324	-7750	-82	-9261	25764	-30743	-109	-24	-99	-67	-95	-18805	19995	-12547	-193	-17585	19086	-8440	13	-20076	19827	-12647	-60	-60	-105	37	-153	16	30	-78	-24	-58	80	-34	-3
0.384167	-98	27898	824	-27448	-44	-3221	-5190	-10773	-108	131	-7423	-9765	11	424	-9524	-8014	-80	-10552	25706	-31711	-109	-24	-101	-70	-111	-18440	19348	-12574	-200	-17080	18538	-8541	23	-19138	19524	-12497	-66	-69	-110	36	-153	15	33	-70	-23	-57	63	-32	-1
0.385000	-81	24292	-3530	-27262	-42	-2541	-6054	-11231	-97	433	-8945	-9540	9	180	-10707	-8366	-72	-11608	25198	-32283	-104	-19	-100	-72	-116	-18060	18713	-12615	-198	-16613	18100	-8631	11	-18146	19160	-12346	-65	-59	-109	40	-151	16	33	-77	-22	-58	78	-31	1
0.385833	-79	20072	-8053	-27163	-35	-1934	-6891	-11731	-112	605	-10466	-9412	12	-169	-11881	-8811	-55	-12401	24217	-32526	-107	-21	-101	-69	-124	-17657	18105	-12671	-204	-16183	17764	-8731	9	-17111	18788	-12199	-63	-60	-108	42	-150	17	34	-78	-21	-57	81	-32	-1
0.386667	-60	15365	-12563	-27150	-44	-1409	-7711	-12254	-139	644	-11959	-9387	4	-616	-13032	-9325	-81	-12901	22785	-32616	-108	-23	-103	-69	-126	-17224	17521	-12753	-216	-15789	17511	-8846	38	-16044	18350	-12055	-63	-60	-100	39	-151	16	34	-76	-22	-61	82	-31	0
0.387500	-34	10288	-16924	-27240	-34	-975	-8497	-12769	-151	554	-13407	-9460	3	-1149	-14148	-9901	-68	-13098	20938	-32662	-88	-22	-101	-72	-121	-16743	16966	-12852	-217	-15423	17317	-8983	107	-14955	17862	-11923	-64	-57	-107	33	-149	18	50	-76	-19	-57	79	-30	4
0.388333	-15	4983	-20944	-27434	-40	-656	-9257	-13261	-152	337	-14782	-9637	3	-1767	-15217	-10529	-77	-12988	18764	-32681	-105	-24	-107	-70	-129	-16214	16433	-12974	-214	-15078	17171	-9155	638	-13860	17337	-11802	-63	-57	-107	38	-149	15	28	-77	-24	-59	78	-32	-1
0.389167	-23	-412	-24499	-27736	-49	-445	-9993	-13710	-166	2	-16058	-9898	-8	-2472	-16246	-11190	-98	-12591	16350	-32693	-110	-26	-101	-68	-145	-15630	15923	-13114	-213	-14742	17043	-9362	1226	-12764	16780	-11708	-68	-60	-107	37	-153	15	46	-78	-25	-58	79	-33	0
0.390000	-51	-5724	-27447	-28133	-44	-348	-10710	-14115	-167	-441	-17269	-10258	-23	-3246	-17220	-11872	-91	-11927	13815	-32694	-111	-27	-100	-72	-156	-14989	15423	-13273	-204	-14418	16909	-9610	962	-11700	16184	-11648	-65	-60	-110	33	-156	13	27	-83	-25	-63	76	-36	-5
0.390833	-67	-10789	-29696	-28616	-57	-379	-11406	-14459	-171	-1005	-18351	-10689	-35	-4081	-18125	-12547	-77	-11056	11275	-32700	-88	-26	-104	-70	-151	-14288	14953	-13445	-207	-14077	16762	-9894	740	-10666	15577	-11624	-65	-57	-110	37	-153	15	44	-77	-23	-57	77	-34	0
0.391667	-58	-15514	-31169	-29157	-59	-500	-12077	-14733	-180	-1647	-19302	-11188	-43	-4959	-18953	-13204	-86	-10028	8864	-32680	-105	-22	-100	-68	-132	-13549	14496	-13625	-224	-13736	16584	-10212	653	-9681	14956	-11643	-79	-59	-105	41	-148	18	33	-75	-22	-57	81	-27	2
0.392500	-41	-19823	-31836	-29758	-63	-798	-12730	-14940	-184	-2377	-20114	-11743	-53	-5885	-19708	-13829	-93	-8914	6685	-32442	-108	-25	-97	-67	-132	-12781	14057	-13808	-210	-13376	16352	-10571	464	-8771	14324	-11730	-48	-61	-103	40	-152	16	36	-74	-19	-59	81	-31	1
0.393333	-9	-23664	-31666	-30378	-63	-1192	-13367	-15092	-195	-3182	-20796	-12347	-76	-6827	-20384	-14413	-87	-7783	4843	-32026	-108	-21	-100	-62	-152	-12006	13629	-13991	-223	-12998	16062	-10952	359	-7934	13695	-11876	-62	-58	-102	37	-150	18	35	-74	-25	-57	82	-28	0
0.394167	-24	-26952	-30669	-31005	-76	-1702	-13975	-15193	-203	-4051	-21338	-12982	-81	-7789	-20984	-14948	-81	-6717	3453	-31572	-109	-23	-99	-65	-161	-11237	13222	-14163	-227	-12601	15712	-11349	230	-7186	13076	-12095	-63	-58	-103	41	-150	66	36	-73	-23	-58	81	-28	1
0.395000	-55	-29650	-28874	-31610	-120	-2324	-14555	-15255	-215	-4975	-21744	-13650	-99	-8770	-21500	-15420	-87	-5784	2572	-31122	-108	-23	-99	-67	-164	-10493	12831	-14320	-234	-12191	15307	-11751	95	-6537	12486	-12372	-63	-60	-104	39	-152	18	34	-77	-27	-61	90	-29	0
0.395833	-63	-31384	-26349	-32182	-84	-3047	-15100	-15290	-204	-5948	-22010	-14322	-118	-9738	-21936	-15820	-97	-5043	2231	-30729	-108	-21	-99	-67	-165	-9790	12461	-14455	-221	-11765	14856	-12135	2	-5993	11916	-12719	-64	-60	-103	22	-150	19	28	-75	-21	-56	84	-28	3
0.396667	-60	-32117	-23188	-32514	-85	-3865	-15615	-15319	-198	-6969	-22154	-15000	-126	-10696	-22298	-16149	-97	-4539	2429	-30409	-105	-21	-99	-66	-173	-9154	12114	-14562	-205	-11337	14369	-12510	-86	-5553	11388	-13120	-59	-55	-131	44	-147	19	33	-73	-19	-56	82	-28	1
0.397500	-45	-32442	-19509	-32661	-82	-4776	-16088	-15357	-201	-7988	-22186	-15669	-135	-11625	-22585	-16409	-86	-4315	3146	-30189	-107	-23	-98	-68	-180	-8604	11794	-14633	-194	-10910	13859	-12821	-161	-5222	10905	-13587	-61	-58	-107	42	-149	19	33	-73	-13	-56	87	-27	2
0.398333	-30	-32564	-15425	-32715	-93	-5759	-16490	-15421	-197	-9036	-22112	-16322	-118	-12531	-22807	-16605	-93	-4381	4333	-30077	-108	-23	-99	-68	-184	-8148	11505	-14681	-183	-10499	13339	-13090	-224	-4992	10475	-14096	-62	-59	-107	40	-152	13	29	-77	-24	-57	80	-28	0
0.399167	-27	-32639	-11121	-32741	-100	-6800	-16884	-15524	-195	-10114	-21946	-16949	-117	-13403	-22991	-16736	-110	-4731	5897	-30077	-109	-22	-96	-64	-176	-7791	11248	-14663	-181	-10090	12835	-13292	-290	-4856	10105	-14646	-58	-58	-104	43	-149	17	34	-73	-17	-53	82	-26	-1
0.400000	-50	-32648	-6748	-32752	-85	-7892	-17193	-15680	-177	-11147	-21700	-17555	-134	-14240	-23070	-16808	-121	-5346	7735	-30184	-102	-21	-94	-65	-179	-7551	11013	-14617	-195	-9721	12360	-13421	-336	-4814	9798	-15190	-61	-55	-107	44	-149	18	35	-74	-19	-55	84	-23	2
0.400833	-77	-32675	-2487	-32749	-83	-9018	-17441	-15902	-180	-12196	-21397	-18122	-111	-15040	-23129	-16838	-120	-6185	9722	-30393	-104	-22	-97	-70	-201	-7422	10821	-14528	-197	-9383	11928	-13463	-377	-4851	9553	-15759	-66	-59	-112	43	-149	20	33	-75	-22	-57	82	-26	1
0.401667	-51	-32606	1519	-32740	-81	-10184	-17633	-16203	-186	-13239	-21045	-18659	-142	-15809	-23154	-16831	-107	-7209	11756	-30688	-105	-22	-102	-67	-200	-7410	10649	-14405	-178	-9094	11550	-13415	-393	-4957	9373	-16321	-62	-61	-111	40	-153	18	33	-77	-23	-61	79	-29	1
0.402500	-22	-31948	5105	-32757	-86	-11356	-17750	-16580	-163	-14254	-20663	-19146	-141	-16533	-23138	-16791	-114	-8344	13711	-31053	-109	-33	-98	-70	-184	-7503	10512	-14243	-150	-8845	11257	-13271	-442	-5131	9256	-16865	-76	-62	-111	39	-153	17	33	-76	-24	-58	79	-28	-6
0.403333	-11	-30818	8139	-32754	-76	-12519	-17806	-17030	-156	-15235	-20263	-19605	-142	-17219	-23092	-16739	-98	-9529	15470	-31453	-104	-22	-100	-68	-183	-7691	10398	-14052	-150	-8668	11033	-13030	-482	-5351	9207	-17375	-63	-58	-109	39	-151	17	33	-77	-22	-59	79	-30	2
0.404167	-49	-29428	10516	-32755	-73	-13668	-17793	-17548	-138	-16178	-19858	-20013	-138	-17868	-23016	-16672	-112	-10688	16929	-31884	-108	-24	-99	-67	-202	-7965	10312	-13838	-151	-8508	10895	-12695	-473	-5590	9216	-17855	-67	-60	-112	41	-149	11	34	-76	-21	-55	80	-28	0
0.405000	-104	-27871	12176	-32757	-58	-14786	-17718	-18134	-112	-17077	-19456	-20389	-141	-18509	-22914	-16611	-135	-11748	18019	-32298	-108	-19	-97	-66	-206	-8305	10243	-13613	-147	-8428	10838	-12298	-474	-5890	9275	-18264	-61	-58	-109	40	-152	18	33	-76	-21	-59	80	-34	-1
0.405833	-134	-26203	13071	-32753	-61	-15867	-17588	-18777	-125	-17934	-19067	-20685	-142	-19110	-22783	-16561	-119	-12665	18671	-32545	-108	-22	-95	-68	-212	-8703	10192	-13378	-127	-8389	10855	-11788	-480	-6189	9382	-18628	-63	-60	-107	38	-153	17	34	-76	-23	-53	78	-27	0
0.406667	-141	-24479	13191	-32734	-77	-16911	-17401	-19461	-111	-18734	-18701	-21024	-155	-19692	-22629	-16526	-97	-13373	18859	-32632	-111	-23	-102	-68	-205	-9142	10151	-13158	-137	-8402	10942	-11235	-456	-6507	9526	-18938	-64	-61	-109	37	-153	16	32	-79	-25	-62	78	-31	-1
0.407500	-145	-22706	12543	-32549	-77	-17903	-17166	-20175	-104	-19479	-18354	-21300	-152	-20256	-22436	-16514	-125	-13836	18573	-32680	-96	-26	-99	-67	-193	-9594	10126	-12948	-142	-8471	11085	-10627	-434	-6825	9703	-19194	-68	-58	-91	38	-153	16	35	-79	-22	-56	81	-32	-3
0.408333	-126	-20919	11174	-32255	-74	-18828	-16883	-20891	-95	-20154	-18034	-21544	-142	-20802	-22213	-16529	-117	-14026	17829	-32690	-109	-26	-101	-50	-196	-10056	10095	-12773	-163	-8574	11267	-9978	-428	-7151	9898	-19398	-65	-60	-109	37	-154	15	29	-83	-24	-60	80	-32	-5
0.409167	-109	-19147	9166	-31926	-64	-19689	-16566	-21610	-82	-20763	-17738	-21760	-131	-21339	-21948	-16572	-102	-13940	16676	-32701	-110	-24	-100	-68	-193	-10513	10076	-12631	-176	-8711	11489	-9305	-398	-7474	10108	-19549	-66	-62	-134	37	-153	16	29	-78	-24	-58	79	-31	-7
0.410000	-75	-17418	6622	-31561	-58	-20478	-16226	-22304	-79	-21310	-17461	-21975	-119	-21861	-21635	-16646	-100	-13573	15177	-32698	-107	-22	-101	-69	-188	-10951	10051	-12535	-180	-8879	11724	-8623	-368	-7796	10321	-19663	-62	-60	-109	35	-152	13	32	-81	-25	-62	79	-31	0
0.410833	-40	-15746	3650	-31184	-65	-21194	-15853	-22959	-72	-21763	-17204	-22170	-114	-22364	-21267	-16747	-107	-12946	13410	-32703	-111	-18	-103	-69	-187	-11364	10025	-12488	-186	-9067	11958	-7945	-356	-8119	10532	-19753	-65	-62	-107	36	-152	15	32	-79	-23	-57	84	-38	0
0.411667	-63	-14152	388	-30789	-66	-21836	-15444	-23571	-65	-22195	-16956	-22359	-112	-22847	-20869	-16871	-117	-12095	11465	-32694	-107	-19	-99	-67	-190	-11754	10000	-12498	-187	-9271	12181	-7290	-367	-8439	10735	-19797	-64	-55	-104	38	-149	17	35	-75	-21	-57	82	-32	1
0.412500	-88	-12641	-3044	-30371	-64	-22402	-15055	-24118	-62	-22541	-16714	-22543	-108	-23300	-20409	-17023	-92	-11063	9411	-32700	-109	-21	-97	-70	-196	-12116	9958	-12568	-185	-9491	12383	-6663	-344	-8775	10912	-19842	-62	-59	-98	37	-149	20	36	-75	-18	-56	84	-39	3
0.413333	-85	-11223	-6503	-29941	-67	-22898	-14631	-24598	-68	-22814	-16472	-22735	-110	-23723	-19909	-17198	-65	-9897	7371	-32692	-104	-18	-97	-72	-202	-12453	9911	-12702	-174	-9726	12550	-6069	-316	-9112	11070	-19884	-58	-57	-104	38	-146	22	39	-76	-21	-34	81	-27	2
0.414167	-95	-9922	-9853	-29498	-72	-23312	-14227	-25002	-61	-23016	-16222	-22932	-108	-24105	-19357	-17419	-75	-8655	5415	-32702	-109	-22	-99	-72	-215	-12769	9858	-12892	-178	-9969	12680	-5510	-304	-9470	11196	-19932	-64	-59	-126	60	-149	18	34	-75	-21	-55	81	-30	-3
0.415000	-96	-8725	-12990	-29042	-80	-23658	-13811	-25326	-74	-23199	-15950	-23147	-114	-24444	-18768	-17594	-61	-7401	3628	-32695	-116	-23	-101	-73	-210	-13078	9795	-13148	-190	-10229	12766	-5033	-293	-9843	11293	-20001	-65	-61	-109	38	-154	16	30	-81	-24	-61	75	-33	9
0.415833	-78	-7685	-15824	-28582	-99	-23934	-13400	-25571	-91	-23316	-15660	-23368	-115	-24715	-18142	-17806	-36	-6183	2084	-32704	-115	-24	-101	-70	-210	-13373	9729	-13434	-172	-10489	12817	-4590	-274	-10227	11361	-20079	-68	-64	-109	39	-148	17	30	-77	-23	-58	79	-29	-3
0.416667	-95	-6759	-18272	-28114	-95	-24138	-12984	-25712	-76	-23382	-15332	-23598	-108	-24921	-17492	-18019	-43	-5056	816	-32619	-111	-21	-99	-68	-199	-13671	9660	-13771	-155	-10759	12822	-4191	-277	-10627	11398	-20187	-59	-61	-109	39	-152	19	29	-77	-21	-60	78	-30	2
0.417500	-105	-5959	-20299	-27653	-82	-24283	-12565	-25828	-67	-23412	-14976	-23839	-98	-25060	-16833	-18244	-25	-4055	-145	-32420	-111	-25	-103	-69	-190	-13976	9586	-14137	-159	-11036	12796	-3885	-301	-11063	11404	-20318	-64	-63	-108	39	-122	19	34	-76	-22	-52	82	-27	-1
0.418333	-56	-5291	-21856	-27211	-72	-24349	-12152	-25851	-66	-23412	-14589	-24097	-108	-25118	-16169	-18427	0	-3210	-796	-32152	-107	-21	-98	-70	-206	-14295	9508	-14529	-190	-11330	12728	-3621	-303	-11495	11383	-20474	-63	-57	-107	40	-149	19	36	-90	-22	-58	78	-27	10
0.419167	-4	-4758	-22930	-26806	-85	-24377	-11746	-25821	-57	-23380	-14167	-24357	-110	-25102	-15507	-18611	18	-2577	-1131	-31879	-109	-22	-97	-65	-203	-14631	9438	-14929	-202	-11639	12637	-3412	-282	-11947	11344	-20655	-63	-62	-105	43	-148	-22	36	-72	-22	-52	85	-26	0
0.420000	-26	-4353	-23536	-26447	-81	-24344	-11342	-25744	-72	-23330	-13718	-24625	-113	-25015	-14876	-18777	5	-2140	-1187	-31606	-102	-19	-96	-65	-203	-14994	9369	-15344	-205	-11963	12520	-3267	-248	-12413	11285	-20856	-58	-57	-103	44	-150	23	37	-72	-18	-56	84	-27	3
0.420833	-78	-4072	-23694	-26153	-86	-24256	-10947	-25626	-66	-23262	-13241	-24883	-118	-24856	-14276	-18916	-33	-1940	-998	-31342	-109	-21	-101	-65	-201	-15377	9305	-15753	-207	-12306	12389	-3181	-234	-12884	11208	-21032	-62	-62	-102	43	-151	19	37	-73	-23	-55	84	-29	-1
0.421667	-117	-3916	-23452	-25949	-102	-24122	-10553	-25488	-77	-23188	-12755	-25145	-128	-24639	-13726	-19024	-43	-1896	-617	-31120	-104	-22	-98	-70	-198	-15787	9249	-16152	-208	-12669	12249	-3156	-253	-13358	11129	-21294	-66	-61	-105	42	-154	19	35	-76	-27	-58	78	-30	-1
0.422500	-117	-3874	-22860	-25812	-105	-23940	-10164	-25334	-92	-23106	-12268	-25389	-132	-24367	-13226	-19100	-40	-2061	-85	-30913	-109	-25	-101	-68	-207	-16213	9208	-16533	-231	-13048	12108	-3184	-258	-13831	11050	-21513	-66	-63	-108	40	-150	18	35	-78	-23	-59	80	-30	-1
0.423333	-104	-3939	-21981	-25777	-102	-23713	-9767	-25174	-97	-23015	-11771	-25610	-139	-24053	-12793	-19139	-51	-2388	534	-30737	-111	-24	-101	-67	-228	-16650	9185	-16891	-234	-13445	11960	-3272	-241	-14294	10969	-21730	-67	-65	-108	39	-155	13	33	-78	-26	-59	84	-33	-5
0.424167	-163	-4095	-20897	-25845	-132	-23450	-9396	-25021	-92	-22919	-11296	-25806	-149	-23686	-12420	-19133	-80	-2849	1188	-30590	-109	-26	-102	-67	-237	-17090	9180	-17221	-255	-13854	11828	-3412	-213	-14742	10900	-21921	-65	-63	-108	26	-154	16	35	-75	-24	-57	80	-30	0
0.425000	-223	-4323	-19676	-25994	-116	-23145	-9015	-24873	-81	-22819	-10841	-25968	-159	-23331	-12127	-19091	-115	-3406	1839	-30478	-108	-26	-98	-66	-233	-17527	9198	-17520	-270	-14283	11699	-3611	-202	-15168	10842	-22087	-67	-63	-105	39	-151	18	35	-77	-25	-59	82	-32	-1
0.425833	-185	-4622	-18404	-26226	-116	-22819	-8652	-24746	-78	-22714	-10426	-26095	-169	-22952	-11911	-19007	-116	-4029	2400	-30395	-110	-14	-102	-66	-222	-17953	9233	-17782	-275	-14712	11585	-3864	-167	-15573	10797	-22224	-66	-61	-108	37	-149	20	34	-75	-15	-53	82	-30	-1
0.426667	-141	-4961	-17142	-26513	-103	-22468	-8296	-24644	-73	-22578	-10063	-26183	-183	-22575	-11778	-18887	-97	-4678	2880	-30337	-105	-21	-102	-66	-210	-18356	9297	-18010	-263	-15144	11479	-4166	-146	-15958	10765	-22324	-63	-58	-105	38	-152	19	37	-74	-18	-60	81	-29	0
0.427500	-154	-5329	-15954	-26836	-113	-22103	-7957	-24566	-82	-22482	-9760	-26223	-190	-22211	-11713	-18738	-76	-5332	3250	-30308	-105	-19	-102	-68	-218	-18725	9383	-18200	-259	-15578	11400	-4524	-135	-16318	10748	-22395	-61	-59	-127	39	-151	19	35	-75	-23	-55	84	-30	0
0.428333	-177	-5707	-14894	-27159	-116	-21729	-7641	-24515	-94	-22353	-9530	-26222	-194	-21866	-11741	-18559	-77	-5947	3477	-30305	-107	-21	-99	-67	-254	-19059	9491	-18355	-267	-16005	11334	-4931	-142	-16650	10739	-22400	-63	-58	-105	38	-149	17	50	-76	-24	-56	79	-30	0
0.429167	-173	-6073	-14009	-27452	-116	-21356	-7352	-24491	-85	-22191	-9369	-26173	-194	-21544	-11836	-18354	-81	-6512	3580	-30316	-105	-23	-99	-66	-253	-19346	9622	-18474	-273	-16420	11287	-5385	-135	-16958	10755	-22374	-62	-59	-108	37	-149	19	33	-78	-19	-55	82	-30	0
0.430000	-147	-6401	-13321	-27683	-104	-20984	-7087	-24493	-91	-22057	-9290	-26072	-205	-21251	-12000	-18140	-49	-6994	3558	-30341	-110	-40	-100	-67	-246	-19586	9779	-18551	-299	-16817	11270	-5878	-98	-17247	10781	-22309	-63	-57	-107	40	-154	19	33	-76	-22	-53	80	-30	-1
0.430833	-142	-6705	-12841	-27824	-92	-20633	-6857	-24517	-75	-21887	-9290	-25929	-216	-20989	-12225	-17909	-50	-7390	3435	-30371	-109	-24	-102	-72	-225	-19779	9965	-18599	-262	-17203	11272	-6408	-80	-17515	10821	-22214	-64	-59	-108	37	-152	15	27	-77	-22	-56	82	-27	-3
0.431667	-159	-6946	-12580	-27848	-81	-20298	-6657	-24560	-104	-21707	-9379	-25741	-216	-20762	-12511	-17677	-67	-7686	3232	-30401	-104	-21	-100	-72	-223	-19917	10170	-18608	-221	-17521	11297	-6970	-90	-17765	10875	-22077	-63	-59	-108	36	-152	18	33	-77	-24	-60	79	-27	0
0.432500	-105	-7122	-12511	-27739	-92	-19999	-6503	-24620	-114	-21520	-9546	-25516	-225	-20568	-12841	-17447	-40	-7872	2979	-30429	-105	-22	-99	-68	-231	-20006	10398	-18581	-210	-17900	11356	-7544	-82	-17993	10946	-21918	-61	-62	-105	38	-150	17	34	-74	-21	-56	82	-26	-1
0.433333	-48	-7221	-12633	-27479	-87	-19722	-6382	-24694	-110	-21313	-9778	-25255	-239	-20413	-13215	-17227	-27	-7958	2699	-30445	-108	-19	-103	-68	-159	-20055	10649	-18526	-176	-18214	11436	-8140	-65	-18214	11032	-21749	-64	-57	-105	41	-152	17	34	-75	-22	-57	80	-29	-1
0.434167	-64	-7252	-12853	-27073	-73	-19498	-6305	-24776	-115	-21107	-10081	-24969	-249	-20292	-13622	-17012	-53	-7949	2444	-30448	-105	-25	-98	-68	-93	-20071	10917	-18430	-139	-18505	11555	-8739	-21	-18422	11135	-21568	-60	-58	-104	39	-154	17	29	-76	-21	-59	82	-27	0
0.435000	-40	-7209	-13184	-26525	-102	-19320	-6266	-24863	-121	-20925	-10444	-24657	-242	-20211	-14059	-16827	-49	-7832	2230	-30434	-109	-23	-113	-69	-99	-20057	11207	-18309	-156	-18779	11705	-9332	-1	-18616	11268	-21389	-63	-58	-105	38	-150	16	30	-76	-21	-60	80	-30	-3
0.435833	-31	-7094	-13559	-25851	-99	-19195	-6285	-24953	-125	-20747	-10855	-24324	-274	-20159	-14509	-16656	-30	-7683	2085	-30396	-105	-23	-101	-69	-159	-20012	11521	-18153	-182	-19033	11894	-9910	-7	-18794	11424	-21218	-64	-60	-108	38	-152	21	34	-77	-22	-60	81	-29	-1
0.436667	-45	-6910	-13930	-25076	-88	-19119	-6309	-25047	-128	-20581	-11300	-23977	-258	-20150	-14968	-16514	-50	-7451	2031	-30334	-103	-23	-99	-70	-249	-19963	11852	-17971	-182	-19274	12125	-10463	-27	-18968	11611	-21057	-62	-57	-103	41	-151	12	33	-77	-22	-59	82	-32	-3
0.437500	-84	-6700	-14252	-24224	-95	-19102	-6384	-25129	-136	-20457	-11764	-23622	-272	-20169	-15430	-16390	-83	-7171	2080	-30244	-108	-22	-99	-68	-276	-19909	12201	-17757	-161	-19498	12396	-10980	-41	-19122	11832	-20927	-66	-58	-105	40	-153	18	35	-75	-21	-57	84	-28	-3
0.438333	-95	-6432	-14484	-23340	-103	-19142	-6489	-25209	-139	-20356	-12240	-23269	-259	-20224	-15881	-16293	-47	-6860	2251	-30126	-102	-21	-96	-68	-255	-19859	12568	-17522	-111	-19717	12715	-11464	-46	-19264	12083	-20827	-60	-57	-104	34	-149	20	35	-75	-22	-58	80	-29	-3
0.439167	-165	-6121	-14594	-22460	-98	-19237	-6609	-25284	-134	-20289	-12709	-22912	-262	-20317	-16322	-16221	-46	-6526	2526	-29981	-103	-22	-99	-68	-272	-19824	12950	-17269	-75	-19928	13086	-11897	-58	-19390	12368	-20759	-44	-56	-109	40	-150	18	36	-74	-19	-60	86	-27	1
0.440000	-228	-5781	-14563	-21631	-98	-19385	-6780	-25344	-146	-20264	-13168	-22562	-259	-20422	-16738	-16171	-48	-6190	2896	-29812	-105	-24	-98	-66	-263	-19808	13344	-17007	-55	-20140	13513	-12288	-78	-19504	12687	-20729	-65	-59	-104	38	-149	19	36	-76	-24	-59	79	-28	-1
0.440833	-255	-5422	-14379	-20892	-97	-19595	-6959	-25392	-155	-20276	-13603	-22224	-265	-20563	-17117	-16140	-45	-5862	3385	-29615	-105	-22	-97	-67	-205	-19818	13757	-16710	-27	-20341	13993	-12618	-84	-19600	13038	-20737	-63	-58	-104	41	-152	19	38	-77	-23	-58	84	-27	0
0.441667	-224	-5054	-14036	-20280	-92	-19837	-7152	-25419	-145	-20323	-13999	-21889	-259	-20719	-17461	-16132	-24	-5542	3937	-29395	-107	-26	-98	-66	-156	-19855	14183	-16419	-48	-20540	14532	-12905	-107	-19689	13412	-20783	-63	-61	-104	39	-154	15	34	-78	-44	-61	82	-33	-9
0.442500	-193	-4639	-13552	-19822	-93	-20129	-7361	-25434	-150	-20408	-14353	-21572	-267	-20898	-17758	-16132	-28	-5258	4547	-29150	-110	-24	-101	-69	-138	-19923	14620	-16128	-85	-20732	15130	-13123	-110	-19753	13819	-20866	-63	-61	-116	36	-152	10	34	-76	-22	-58	81	-31	-1
0.443333	-207	-4213	-12929	-19549	-85	-20454	-7566	-25423	-149	-20517	-14650	-21266	-279	-21088	-18006	-16149	-111	-4974	5196	-28887	-108	-23	-100	-67	-115	-20017	15061	-15843	-113	-20915	15788	-13301	-122	-19808	14238	-20984	-65	-62	-102	39	-153	18	35	-84	-21	-58	84	-33	-7
0.444167	-235	-3773	-12206	-19467	-91	-20806	-7779	-25385	-155	-20651	-14888	-20972	-275	-21286	-18197	-16170	-65	-4725	5850	-28606	-108	-22	-98	-67	-113	-20137	15507	-15569	-156	-21094	16507	-13426	-94	-19823	14669	-21140	-67	-60	-103	39	-156	16	34	-75	-25	-56	84	-30	-3
0.445000	-227	-3312	-11423	-19589	-96	-21181	-7986	-25341	-154	-20797	-15070	-20695	-268	-21492	-18327	-16208	-12	-4502	6491	-28308	-101	-21	-101	-67	-144	-20284	15948	-15317	-170	-21265	17275	-13515	-49	-19876	15100	-21321	-65	-59	-101	42	-152	21	51	-73	-24	-55	87	-29	-1
0.445833	-198	-2832	-10600	-19903	-80	-21554	-8186	-25257	-148	-20953	-15190	-20431	-259	-21696	-18390	-16241	-10	-4305	7089	-28006	-105	-18	-96	-65	-135	-20464	16392	-15092	-176	-21422	18086	-13566	-11	-19898	15520	-21558	-62	-57	-103	41	-152	19	33	-70	-18	-53	87	-28	0
0.446667	-211	-2326	-9774	-20392	-69	-21958	-8371	-25146	-148	-21113	-15243	-20179	-265	-21901	-18400	-16286	-81	-4134	7637	-27685	-105	-19	-96	-64	-135	-20660	16821	-14910	-200	-21571	18936	-13596	17	-19930	15929	-21764	-60	-56	-100	45	-150	24	38	-69	-22	-51	87	-27	-3
0.447500	-208	-1796	-8978	-21042	-64	-22347	-8548	-25013	-155	-21268	-15238	-19945	-265	-22100	-18346	-16333	-119	-3980	8114	-27352	-104	-22	-98	-66	-230	-20881	17225	-14768	-211	-21713	19809	-13608	7	-19982	16303	-22021	-67	-57	-104	47	-154	20	35	-73	-25	-53	84	-28	-1
0.448333	-184	-1238	-8245	-21818	-62	-22724	-8695	-24850	-147	-21418	-15177	-19726	-250	-22294	-18211	-16387	-132	-3850	8504	-27016	-110	-24	-101	-69	-250	-21126	17598	-14679	-206	-21850	20696	-13619	-29	-20010	16643	-22293	-69	-60	-105	37	-156	19	33	-76	-28	-59	80	-31	-6
0.449167	-176	-648	-7593	-22677	-66	-23079	-8819	-24657	-158	-21554	-15065	-19514	-235	-22475	-18053	-16440	-82	-3719	8811	-26663	-105	-24	-101	-69	-194	-21384	17940	-14644	-190	-21974	21603	-13623	-41	-20062	16952	-22578	-62	-60	-107	38	-152	18	32	-76	-25	-58	82	-29	-3
0.450000	-182	-57	-7044	-23579	-61	-23399	-8908	-24430	-151	-21659	-14885	-19308	-230	-22648	-17819	-16494	-86	-3598	9027	-26317	-109	-23	-99	-67	-172	-21657	18242	-14671	-164	-22096	22486	-13646	-32	-20141	17209	-22870	-66	-60	-107	38	-153	21	58	-77	-26	-56	81	-30	-3
0.450833	-218	556	-6606	-24487	-77	-23684	-8961	-24181	-143	-21757	-14673	-19118	-227	-22806	-17530	-16549	-113	-3481	9151	-25936	-108	-22	-100	-67	-137	-21948	18495	-14760	-173	-22222	23345	-13685	4	-20234	17417	-23165	-63	-58	-103	36	-153	20	30	-77	-24	-55	82	-29	-1
0.451667	-219	1166	-6281	-25338	-70	-23919	-8977	-23901	-122	-21828	-14409	-18939	-210	-22951	-17196	-16601	-128	-3366	9193	-25553	-104	-17	-98	-64	-70	-22247	18694	-14908	-190	-22348	24168	-13759	0	-20359	17571	-23462	-62	-56	-102	42	-150	21	35	-75	-22	-50	86	-25	0
0.452500	-151	1761	-6058	-26157	-68	-24108	-8951	-23603	-131	-21874	-14119	-18765	-207	-23085	-16821	-16654	-163	-3238	9155	-25154	-105	-18	-96	-64	-68	-22561	18840	-15124	-196	-22481	24932	-13869	-5	-20511	17679	-23756	-84	-56	-103	41	-151	22	32	-70	-19	-53	86	-27	2
0.453333	-94	2353	-5927	-26854	-55	-24245	-8884	-23288	-141	-21903	-13802	-18612	-207	-23211	-16405	-16710	-184	-3113	9050	-24753	-103	-19	-96	-64	-130	-22890	18933	-15405	-203	-22630	25625	-14031	-46	-20697	17731	-24049	-60	-55	-104	40	-151	21	35	-72	-23	-53	86	-26	3
0.454167	-63	2837	-5870	-27408	-58	-24321	-8771	-22959	-128	-21911	-13467	-18467	-211	-23319	-15954	-16757	-173	-2979	8890	-24329	-107	-18	-99	-67	-200	-23232	18961	-15739	-208	-22802	26235	-14253	-63	-20908	17732	-24327	-62	-57	-102	41	-150	20	33	-74	-22	-56	85	-28	1
0.455000	-15	3276	-5857	-27802	-66	-24334	-8613	-22623	-129	-21899	-13107	-18335	-223	-23413	-15474	-16799	-173	-2833	8690	-23894	-105	-19	-97	-68	-166	-23584	18929	-16131	-240	-22986	26757	-14536	-42	-21154	17690	-24588	-61	-57	-107	39	-151	21	37	-88	-22	-55	81	-30	17
0.455833	-30	3628	-5863	-28026	-62	-24288	-8415	-22300	-137	-21871	-12742	-18216	-217	-23487	-14968	-16832	-164	-2676	8453	-23450	-104	-17	-98	-70	-177	-23952	18846	-16565	-259	-23197	27167	-14887	-29	-21423	17613	-24831	-64	-58	-108	38	-141	19	40	-77	-22	-57	79	-31	-1
0.456667	-73	3873	-5864	-28076	-53	-24177	-8166	-21938	-144	-21820	-12368	-18113	-211	-23550	-14442	-16851	-172	-2513	8194	-22991	-108	-16	-99	-72	-201	-24331	18714	-17040	-201	-23434	27468	-15291	-14	-21716	17491	-25058	-68	-60	-111	37	-155	17	30	-77	-25	-61	77	-33	-6
0.457500	-74	4005	-5832	-27949	-63	-24011	-7879	-21605	-144	-21753	-11993	-18029	-200	-23585	-13891	-16857	-189	-2334	7936	-22509	-107	-23	-101	-69	-176	-24719	18544	-17539	-134	-23693	27663	-15777	8	-22021	17351	-25249	-61	-59	-105	38	-149	15	33	-78	-18	-60	81	-31	0
0.458333	-86	4005	-5745	-27651	-68	-23779	-7548	-21274	-125	-21662	-11608	-17957	-197	-23588	-13335	-16840	-197	-2151	7671	-22020	-105	-18	-100	-68	-119	-25131	18338	-18057	-97	-23971	27739	-16328	21	-22355	17182	-25411	-63	-57	-119	42	-151	16	22	-76	-22	-56	82	-27	0
0.459167	-104	3877	-5592	-27197	-68	-23497	-7184	-20960	-114	-21567	-11231	-17902	-198	-23571	-12758	-16805	-178	-1957	7419	-21518	-105	-21	-99	-69	-79	-25500	18103	-18579	-67	-24277	27703	-16952	33	-22687	16998	-25542	-60	-59	-104	42	-149	19	36	-76	-19	-57	81	-27	3
0.460000	-132	3608	-5368	-26629	-67	-23171	-6794	-20665	-118	-21432	-10856	-17870	-200	-23515	-12169	-16743	-164	-1762	7175	-21006	-105	-19	-99	-56	-58	-25894	17845	-19106	-38	-24591	27559	-17638	37	-23025	16805	-25637	-61	-53	-102	39	-153	20	37	-74	-16	-55	82	-25	0
0.460833	-147	3214	-5064	-25950	-69	-22807	-6379	-20393	-114	-21288	-10484	-17852	-198	-23426	-11593	-16656	-154	-1566	6954	-20492	-107	-21	-99	-67	-88	-26289	17577	-19621	-42	-24920	27316	-18378	-9	-23361	16595	-25697	-62	-57	-104	33	-153	18	36	-75	-21	-57	80	-31	0
0.461667	-163	2691	-4700	-25205	-72	-22407	-5948	-20148	-103	-21125	-10119	-17859	-193	-23289	-11020	-16548	-131	-1370	6751	-19977	-109	-25	-103	-70	-120	-26670	17303	-20111	-61	-25251	26976	-19166	-61	-23682	16384	-25724	-65	-60	-110	37	-153	18	34	-77	-24	-56	76	-30	-6
0.462500	-184	2073	-4275	-24409	-99	-21984	-5502	-19926	-99	-20938	-9770	-17884	-204	-23106	-10447	-16393	-108	-1189	6571	-19453	-107	-23	-103	-72	-164	-27034	17033	-20572	-90	-25575	26562	-19993	-52	-23988	16173	-25708	-70	-62	-109	37	-153	16	35	-77	-24	-59	79	-29	-1
0.463333	-165	1367	-3801	-23599	-81	-21538	-5053	-19726	-110	-20723	-9400	-17919	-198	-22876	-9886	-16230	-92	-1015	6414	-18933	-104	-23	-102	-68	-183	-27376	16773	-20989	-139	-25882	26081	-20841	-25	-24276	15952	-25662	-63	-62	-104	42	-152	19	36	-73	-24	-55	81	-30	3
0.464167	-96	596	-3300	-22801	-75	-21089	-4602	-19555	-112	-20490	-9049	-17973	-194	-22597	-9337	-16033	-74	-838	6276	-18411	-107	-26	-99	-70	-147	-27699	16522	-21372	-206	-26165	25544	-21714	0	-24539	15750	-25580	-63	-60	-105	39	-153	18	35	-76	-27	-57	82	-29	-3
0.465000	-90	-201	-2804	-22063	-73	-20636	-4159	-19407	-101	-20234	-8706	-18036	-181	-22267	-8814	-15815	-65	-688	6158	-17869	-108	-25	-125	-72	-129	-27977	16288	-21711	-228	-26419	24958	-22588	8	-24773	15494	-25480	-72	-62	-108	38	-155	17	30	-70	-28	-59	79	-32	-4
0.465833	-112	-1033	-2325	-21389	-68	-20187	-3731	-19288	-90	-19953	-8361	-18095	-165	-21883	-8311	-15576	-66	-552	6062	-17403	-105	-25	-100	-69	-179	-28220	16076	-22002	-202	-26632	24348	-23445	2	-24973	15254	-25346	-63	-59	-107	40	-150	19	17	-75	-26	-56	84	-27	1
0.466667	-114	-1788	-1883	-20802	-65	-19737	-3315	-19183	-77	-19645	-8018	-18192	-165	-21454	-7832	-15320	-55	-435	5979	-16914	-107	-23	-99	-66	-216	-28421	15880	-22246	-155	-26794	23716	-24278	-10	-25153	14995	-25192	-66	-59	-107	42	-155	16	34	-73	-22	-52	84	-28	-6
0.467500	-159	-2527	-1491	-20324	-59	-19308	-2921	-19118	-80	-19324	-7678	-18273	-153	-20988	-7390	-15057	-43	-340	5915	-16431	-102	-22	-96	-66	-218	-28584	15709	-22453	-74	-26911	23068	-25073	-19	-25299	14717	-25027	-68	-58	-105	41	-152	18	34	-74	-23	-59	84	-30	-1
0.468333	-216	-3201	-1171	-19967	-58	-18892	-2559	-19036	-95	-18986	-7349	-18354	-134	-20489	-6986	-14795	-33	-265	5859	-15937	-105	-22	-99	-67	-235	-28695	15554	-22620	-29	-26971	22409	-25821	-22	-25423	14408	-24847	-65	-59	-109	40	-150	18	36	-74	-23	-56	85	-26	-1
0.469167	-238	-3784	-923	-19731	-64	-18494	-2219	-18984	-77	-18629	-7018	-18432	-137	-19951	-6617	-14536	-38	-216	5824	-15505	-107	-22	-96	-66	-227	-28753	15421	-22764	-17	-26976	21742	-26509	-52	-25522	14069	-24644	-65	-58	-104	41	-150	18	34	-78	-23	-58	82	-29	1
0.470000	-300	-4261	-759	-19620	-62	-18114	-1913	-18943	-63	-18266	-6694	-18498	-139	-19394	-6288	-14285	-29	-190	5795	-15063	-104	-24	-100	-66	-144	-28756	15294	-22878	-22	-26919	21080	-27124	-56	-25604	13691	-24469	-68	-57	-107	39	-151	22	35	-76	-23	-57	81	-26	1
0.470833	-321	-4625	-673	-19625	-62	-17756	-1640	-18912	-56	-17893	-6372	-18554	-131	-18824	-5995	-14052	-21	-188	5780	-14629	-107	-23	-98	-68	-76	-28707	15181	-22980	-63	-26805	20419	-27659	-30	-25687	13281	-24277	-64	-57	-107	38	-151	18	34	-76	-22	-57	86	-28	2
0.471667	-313	-4865	-681	-19732	-59	-17403	-1396	-18883	-47	-17511	-6068	-18587	-134	-18252	-5740	-13855	-23	-207	5776	-14200	-103	-23	-97	-63	-34	-28598	15077	-23062	-97	-26632	19765	-28103	2	-25708	12835	-24083	-60	-57	-104	43	-147	21	15	-74	-22	-55	87	-27	0
0.472500	-285	-4990	-703	-19927	-55	-17067	-1184	-18861	-49	-17136	-5768	-18608	-148	-17684	-5526	-13651	-48	-249	5783	-13784	-101	-19	-96	-63	-11	-28437	14972	-23146	-102	-26412	19111	-28464	37	-25738	12341	-23899	-99	-55	-116	45	-151	21	36	-72	-17	-53	87	-28	-1
0.473333	-264	-5002	-806	-20185	-49	-16756	-1015	-18849	-48	-16766	-5489	-18610	-150	-17130	-5341	-13491	-62	-316	5796	-13365	-108	-22	-100	-61	-48	-28225	14861	-23233	-82	-26146	18452	-28732	58	-25755	11810	-23721	-68	-58	-108	40	-159	19	30	-76	-25	-57	84	-27	-1
0.474167	-268	-4917	-944	-20482	-56	-16448	-873	-18837	-61	-16406	-5228	-18593	-151	-16594	-5214	-13359	-45	-402	5823	-12948	-105	-22	-98	-66	-64	-27951	14749	-23316	-47	-25829	17791	-28907	71	-25752	11251	-23550	-63	-57	-103	41	-149	19	33	-75	-23	-58	82	-30	0
0.475000	-268	-4736	-1098	-20779	-70	-16149	-767	-18821	-75	-16046	-4982	-18547	-149	-16090	-5107	-13249	-39	-500	5857	-12528	-109	-24	-101	-68	-68	-27625	14618	-23412	-55	-25475	17129	-28993	91	-25733	10666	-23387	-65	-58	-109	38	-152	18	34	-76	-22	-56	86	-32	-1
0.475833	-237	-4489	-1263	-21065	-64	-15857	-686	-18811	-75	-15703	-4765	-18489	-164	-15602	-5028	-13165	-27	-618	5901	-12100	-108	-21	-101	-67	-61	-27248	14477	-23514	-88	-25087	16464	-28996	114	-25694	10062	-23229	-62	-53	-104	33	-153	12	32	-77	-22	-58	82	-31	-1
0.476667	-186	-4190	-1419	-21299	-73	-15566	-639	-18803	-76	-15369	-4574	-18398	-183	-15152	-4975	-13100	-29	-749	5950	-11670	-98	-22	-102	-68	-68	-26816	14318	-23620	-121	-24669	15801	-28914	72	-25631	9452	-23075	-62	-58	-108	38	-154	13	33	-77	-24	-56	85	-28	-5
0.477500	-155	-3859	-1554	-21465	-73	-15275	-616	-18795	-76	-15048	-4411	-18292	-184	-14742	-4951	-13049	-26	-891	6011	-11230	-105	-22	-101	-67	-126	-26336	14148	-23723	-138	-24229	15141	-28757	10	-25535	8847	-22930	-65	-56	-104	40	-156	13	33	-76	-26	-56	81	-30	-4
0.478333	-161	-3513	-1651	-21545	-69	-14989	-623	-18788	-78	-14744	-4287	-18175	-158	-14368	-4944	-13009	-8	-1034	6083	-10793	-103	-21	-103	-69	-174	-25808	13957	-23828	-108	-23771	14484	-28530	-13	-25399	8257	-22785	-61	-53	-103	41	-154	16	33	-75	-11	-53	84	-28	-1
0.479167	-132	-3169	-1705	-21525	-68	-14700	-655	-18779	-80	-14448	-4159	-18038	-127	-14025	-4962	-12980	8	-1185	6166	-10364	-104	-19	-97	-73	-177	-25242	13745	-23933	-127	-23285	13833	-28249	4	-25229	7701	-22646	-57	-55	-107	42	-150	17	35	-74	-17	-53	84	-28	0
0.480000	-105	-2852	-1712	-21406	-72	-14414	-707	-18774	-69	-14170	-4149	-17889	-132	-13713	-4995	-12942	12	-1340	6258	-9950	-103	-19	-99	-63	-201	-24637	13518	-24029	-156	-22811	13204	-27912	35	-25006	7181	-22510	-60	-55	-101	41	-151	17	36	-73	-19	-53	86	-3	3
0.480833	-114	-2565	-1665	-21184	-74	-14130	-787	-18766	-58	-13898	-4140	-17732	-131	-13415	-5051	-12911	-8	-1472	6361	-9570	-103	-23	-101	-67	-211	-23996	13277	-24121	-145	-22326	12601	-27535	30	-24744	6711	-22380	-62	-56	-105	39	-150	19	33	-76	-21	-57	80	-32	-5
0.481667	-103	-2334	-1560	-20877	-83	-13854	-892	-18765	-78	-13643	-4177	-17571	-124	-13181	-5127	-12873	-27	-1597	6476	-9235	-109	-28	-105	-77	-211	-23335	13020	-24202	-138	-21845	12034	-27132	20	-24432	6312	-22252	-66	-63	-112	34	-155	12	26	-77	-22	-60	75	-33	-5
0.482500	-78	-2137	-1401	-20454	-86	-13577	-1016	-18752	-85	-13394	-4258	-17403	-148	-12947	-5217	-12815	-16	-1705	6612	-8947	-105	-26	-104	-73	-207	-22649	12766	-24261	-128	-21355	11522	-26692	7	-24049	5988	-22124	-67	-60	-109	42	-153	16	29	-83	-25	-61	77	-32	-4
0.483333	-61	-1992	-1183	-20030	-84	-13302	-1148	-18728	-80	-13150	-4365	-17221	-162	-12723	-5321	-12743	0	-1788	6769	-8734	-108	-26	-96	-70	-169	-21958	12507	-24299	-117	-20890	11045	-26234	-10	-23612	5752	-21995	-66	-63	-114	35	-154	16	32	-80	-22	-61	103	-32	0
0.484167	-69	-1904	-922	-19538	-80	-13038	-1298	-18698	-110	-12915	-4520	-17041	-165	-12513	-5449	-12656	-3	-1841	6948	-8612	-110	-28	-103	-69	-137	-21257	12250	-24323	-126	-20422	10638	-25792	-5	-23116	5602	-21872	-65	-61	-108	36	-149	17	27	-78	-23	-57	78	-33	-5
0.485000	-99	-1865	-614	-19025	-76	-12786	-1468	-18660	-84	-12683	-4711	-16855	-159	-12309	-5591	-12551	-18	-1859	7113	-8594	-107	-28	-103	-73	-129	-20559	11995	-24327	-166	-19972	10299	-25281	-33	-22565	5548	-21754	-62	-58	-110	37	-151	15	30	-73	-21	-57	77	-16	0
0.485833	-144	-1884	-281	-18520	-76	-12538	-1645	-18600	-84	-12452	-4940	-16672	-167	-12105	-5751	-12436	-30	-1848	7356	-8693	-104	-23	-100	-69	-113	-19875	11748	-24314	-199	-19538	10041	-24799	-60	-21973	5583	-21647	-62	-59	-107	1	-152	16	33	-75	-22	-56	77	-33	-4
0.486667	-164	-1931	68	-18034	-76	-12307	-1837	-18532	-87	-12228	-5195	-16486	-180	-11908	-5934	-12306	-34	-1792	7587	-8902	-104	-27	-103	-72	-81	-19214	11505	-24290	-210	-19131	9856	-24310	-32	-21319	5721	-21550	-64	-64	-107	39	-153	13	30	-61	-21	-59	78	-31	11
0.487500	-194	-2022	420	-17578	-77	-12082	-2038	-18439	-94	-12008	-5481	-16311	-196	-11705	-6142	-12170	-59	-1701	7827	-9290	-104	-21	-103	-68	-120	-18577	11269	-24272	-222	-18747	9741	-23815	-11	-20633	5941	-21465	-62	-62	-107	39	-152	18	30	-78	-21	-60	78	-31	-3
0.488333	-223	-2153	766	-17168	-91	-11886	-2245	-18326	-92	-11793	-5785	-16112	-197	-11507	-6367	-12023	-66	-1568	8080	-9802	-105	-21	-103	-69	-193	-17981	11040	-24216	-211	-18393	9713	-23314	-16	-19909	6244	-21404	-63	-64	-107	38	-161	16	33	-78	-23	-59	79	-31	0
0.489167	-234	-2313	1078	-16808	-86	-11693	-2467	-18191	-92	-11582	-6112	-15919	-196	-11307	-6622	-11878	-66	-1402	8330	-10460	-105	-24	-101	-69	-205	-17429	10809	-24176	-203	-18066	9748	-22804	-41	-19173	6618	-21354	-64	-60	-111	39	-152	16	32	-79	-24	-59	77	-34	-3
0.490000	-220	-2497	1367	-16499	-77	-11520	-2686	-18033	-96	-11376	-6452	-15721	-193	-11106	-6897	-11740	-82	-1202	8572	-11248	-108	-25	-99	-74	-232	-16929	10575	-24141	-205	-17774	9848	-22289	-100	-18418	7049	-21329	-68	-65	-112	34	-159	28	29	-80	-27	-64	75	-36	-5
0.490833	-199	-2705	1589	-16240	-81	-11363	-2911	-17850	-96	-11177	-6802	-15528	-194	-10907	-7190	-11602	-109	-977	8805	-12157	-109	-25	-104	-72	-249	-16471	10341	-24110	-198	-17511	10006	-21752	-135	-17658	7531	-21325	-77	-63	-109	38	-154	15	32	-78	-25	-58	79	-31	-3
0.491667	-161	-2924	1767	-16010	-66	-11209	-3131	-17634	-87	-10971	-7147	-15318	-191	-10705	-7499	-11469	-127	-732	9016	-13170	-105	-22	-99	-69	-243	-16075	10096	-24091	-183	-17283	10212	-21200	-135	-16896	8048	-21339	-63	-59	-86	40	-151	17	33	-76	-19	-57	82	-28	4
0.492500	-149	-3164	1871	-15810	-60	-11068	-3355	-17397	-88	-10778	-7491	-15106	-190	-10515	-7823	-11345	-111	-478	9190	-14275	-104	-19	-97	-67	-257	-15729	9837	-24090	-184	-17080	10443	-20631	-121	-16147	8586	-21378	-64	-58	-105	41	-151	20	36	-75	-24	-55	79	-26	0
0.493333	-165	-3427	1885	-15637	-57	-10941	-3574	-17144	-94	-10601	-7830	-14894	-194	-10328	-8163	-11240	-113	-231	9328	-15447	-108	-21	-98	-69	-286	-15445	9552	-24108	-179	-16914	10689	-20042	-100	-15411	9128	-21446	-63	-62	-105	39	-155	17	32	-79	-23	-57	81	-32	0
0.494167	-201	-3707	1823	-15468	-46	-10825	-3795	-16870	-101	-10427	-8158	-14674	-207	-10149	-8509	-11147	-145	-4	9413	-16624	-104	-22	-97	-67	-287	-15201	9241	-24145	-201	-16767	10942	-19427	-108	-14704	9652	-21521	-62	-57	-107	39	-151	20	35	-76	-19	-39	82	-28	-1
0.495000	-203	-3996	1684	-15301	-56	-10719	-4004	-16581	-100	-10271	-8469	-14450	-205	-9979	-8859	-11080	-137	195	9429	-17807	-105	-22	-100	-68	-290	-15008	8902	-24204	-231	-16642	11184	-18796	-148	-14019	10154	-21606	-61	-57	-105	37	-152	19	30	-79	-22	-56	82	-29	1
0.495833	-128	-4307	1463	-15120	-55	-10619	-4208	-16273	-101	-10119	-8758	-14221	-201	-9812	-9202	-10983	-139	349	9415	-18949	-103	-22	-98	-69	-302	-14845	8526	-24275	-227	-16529	11403	-18146	-173	-13363	10617	-21696	-63	-60	-108	37	-149	19	33	-75	-21	-55	80	-28	2
0.496667	-57	-4617	1178	-14926	-55	-10524	-4399	-15958	-109	-9983	-9020	-13978	-196	-9650	-9533	-10914	-146	446	9306	-20018	-103	-23	-99	-68	-334	-14715	8115	-24367	-235	-16421	11580	-17480	-164	-12738	11032	-21788	-63	-57	-104	42	-147	17	34	-75	-19	-55	84	-26	4
0.497500	-74	-4969	780	-14713	-60	-10438	-4580	-15637	-104	-9856	-9253	-13711	-200	-9496	-9846	-10847	-149	472	9161	-20991	-105	-23	-98	-68	-344	-14604	7675	-24465	-266	-16317	11710	-16805	-139	-12139	11385	-21861	-65	-57	-108	39	-151	18	34	-74	-22	-56	84	-29	-4
0.498333	-108	-5320	425	-14476	-55	-10350	-4744	-15310	-113	-9745	-9457	-13508	-201	-9343	-10139	-10783	-141	430	8937	-21848	-107	-23	-99	-68	-333	-14503	7193	-24570	-282	-16205	11781	-16122	-99	-11568	11673	-21943	-62	-60	-109	40	-151	16	35	-78	-22	-57	80	-30	0
0.499167	-121	-5675	-17	-14227	-35	-10271	-4897	-14988	-109	-9637	-9622	-13249	-177	-9189	-10401	-10714	-143	297	8662	-22556	-104	-18	-98	-70	-327	-14406	6700	-24663	-300	-16078	11789	-15443	-90	-11015	11879	-21990	-59	-57	-104	38	-148	21	37	-70	-18	-55	85	-29	4
0.500000	-135	-6030	-477	-13961	-52	-10181	-5022	-14664	-92	-9541	-9749	-12997	-133	-9029	-10620	-10634	-135	85	8335	-23116	-107	-21	-91	-66	-306	-14304	6166	-24748	-307	-15925	11721	-14776	-82	-10503	12010	-22006	-63	-56	-104	44	-147	19	33	-74	-22	-52	66	-27	0
0.500833	-160	-6394	-972	-13686	-41	-10092	-5131	-14345	-95	-9449	-9838	-12752	-131	-8869	-10800	-10548	-138	-220	7967	-23520	-103	-21	-97	-67	-277	-14192	5626	-24807	-309	-15753	11575	-14136	-73	-10033	12066	-21998	-66	-57	-103	41	-149	18	35	-72	-21	-55	84	-29	-3
0.501667	-200	-6748	-1419	-13431	-43	-10004	-5223	-14041	-100	-9365	-9894	-12510	-114	-8705	-10935	-10453	-132	-610	7570	-23773	-113	-19	-101	-70	-266	-14070	5071	-24832	-241	-15544	11350	-13529	-84	-9538	12030	-21947	-66	-60	-108	40	-154	16	30	-76	-25	-56	80	-31	-3
0.502500	-222	-7094	-1877	-13180	-59	-9905	-5291	-13771	-83	-9278	-9903	-12270	-116	-8532	-11019	-10345	-122	-1076	7155	-23882	-112	-24	-100	-67	-241	-13928	4528	-24811	-166	-15292	11052	-12958	-98	-9083	11920	-21856	-53	-60	-105	38	-153	16	30	-77	-21	-57	79	-33	-4
0.503333	-220	-7421	-2302	-12945	-53	-9796	-5333	-13461	-70	-9176	-9880	-12039	-101	-8345	-11048	-10220	-125	-1613	6737	-23852	-105	-15	-100	-68	-249	-13768	3992	-24729	-122	-15011	10672	-12436	-93	-8641	11741	-21706	-66	-59	-107	40	-151	13	35	-75	-24	-56	80	-30	-3
0.504167	-203	-7727	-2694	-12739	-52	-9676	-5356	-13189	-73	-9101	-9813	-11813	-79	-8145	-11020	-10077	-107	-2209	6334	-23703	-107	-22	-99	-66	-233	-13586	3486	-24583	-92	-14682	10223	-11968	-109	-8215	11489	-21530	-64	-59	-103	37	-150	18	36	-74	-29	-58	81	-31	0
0.505000	-205	-8003	-3030	-12562	-55	-9543	-5354	-12927	-79	-8997	-9713	-11598	-67	-7939	-10936	-9928	-104	-2841	5959	-23457	-107	-22	-98	-69	-198	-13389	3012	-24367	-61	-14311	9708	-11568	-114	-7806	11178	-21303	-61	-57	-105	41	-149	19	34	-75	-21	-56	80	-33	-3
0.505833	-204	-8244	-3319	-12417	-50	-9394	-5334	-12687	-83	-8877	-9577	-11391	-56	-7722	-10800	-9759	-116	-3510	5619	-23135	-108	-21	-98	-68	-165	-13175	2584	-24072	-65	-13908	9116	-11234	-78	-7412	10817	-21035	-66	-57	-102	38	-149	19	37	-72	-17	-55	79	-31	1
0.506667	-181	-8443	-3552	-12303	-64	-9227	-5294	-12445	-101	-8750	-9417	-11202	-33	-7492	-10614	-9584	-112	-4193	5326	-22745	-108	-21	-100	-69	-146	-12953	2200	-23709	-91	-13478	8520	-10976	-65	-7031	10401	-20731	-63	-61	-108	29	-152	13	32	-77	-24	-59	77	-33	0
0.507500	-161	-8604	-3731	-12218	-79	-9041	-5235	-12209	-114	-8604	-9226	-11027	-5	-7263	-10382	-9399	-99	-4871	5090	-22310	-110	-23	-99	-73	-147	-12720	1881	-23263	-126	-13018	7866	-10789	-49	-6659	9953	-20389	-66	-58	-107	39	-151	16	35	-76	-24	-57	79	-33	0
0.508333	-167	-8707	-3844	-12150	-75	-8831	-5159	-11996	-108	-8434	-9006	-10864	9	-7019	-10101	-9204	-116	-5533	4919	-21833	-107	-19	-98	-68	-173	-12485	1619	-22750	-174	-12542	7184	-10674	-28	-6295	9480	-20018	-48	-60	-109	36	-154	16	34	-76	-24	-59	77	-31	-4
0.509167	-212	-8762	-3901	-12097	-74	-8604	-5077	-11785	-83	-8246	-8776	-10721	-11	-6775	-9805	-9010	-122	-6159	4820	-21336	-110	-22	-99	-69	-188	-12248	1423	-22174	-204	-12056	6487	-10626	10	-5944	8990	-19632	-66	-59	-107	39	-151	17	33	-78	-22	-58	80	-29	-1
0.510000	-257	-8760	-3905	-12037	-75	-8351	-4984	-11566	-55	-8040	-8533	-10593	-51	-6520	-9446	-8816	-114	-6736	4787	-20815	-112	-23	-99	-67	-137	-12012	1297	-21539	-200	-11570	5788	-10648	36	-5602	8491	-19226	-65	-60	-108	37	-152	16	26	-79	-26	-61	79	-31	-6
0.510833	-243	-8706	-3863	-11972	-70	-8078	-4888	-11378	-40	-7806	-8271	-10482	-80	-6269	-9075	-8623	-104	-7258	4808	-20271	-112	-24	-100	-56	-152	-11775	1233	-20854	-200	-11090	5103	-10722	18	-5265	7992	-18805	-65	-61	-107	37	-152	17	33	-76	-34	-58	82	-28	0
0.511667	-203	-8592	-3758	-11883	-64	-7779	-4787	-11172	-45	-7546	-8006	-10375	-115	-6013	-8685	-8429	-95	-7712	4912	-19692	-105	-18	-95	-64	-314	-11538	1232	-20135	-235	-10621	4432	-10843	-13	-4933	7500	-18373	-58	-53	-101	17	-151	20	35	-74	-22	-55	82	-25	0
0.512500	-196	-8427	-3617	-11761	-73	-7450	-4684	-10968	-80	-7265	-7732	-10303	-179	-5758	-8282	-8248	-100	-8081	5056	-19076	-96	-21	-96	-63	-361	-11314	1289	-19397	-162	-10178	3797	-10999	-7	-4605	7025	-17940	-61	-56	-105	40	-149	22	36	-73	-21	-57	84	-29	2
0.513333	-213	-8209	-3438	-11599	-70	-7104	-4586	-10765	-86	-6968	-7470	-10241	-231	-5505	-7881	-8077	-108	-8377	5230	-18417	-107	-19	-95	-66	-280	-11064	1393	-18662	-33	-9762	3209	-11160	-5	-4279	6562	-17508	-57	-56	-103	43	-154	20	36	-74	-22	-53	84	-25	0
0.514167	-214	-7941	-3230	-11395	-56	-6749	-4491	-10559	-66	-6646	-7208	-10190	-271	-5250	-7474	-7909	-104	-8586	5425	-17699	-107	-22	-96	-66	-251	-10810	1539	-17935	-18	-9378	2671	-11363	-28	-3954	6125	-17080	-65	-59	-107	42	-153	19	33	-76	-22	-56	84	-27	-1
0.515000	-219	-7638	-2987	-11141	-64	-6376	-4403	-10358	-70	-6319	-6972	-10157	-341	-4998	-7079	-7758	-85	-8717	5620	-16907	-109	-23	-98	-70	-255	-10547	1730	-17222	-50	-9032	2195	-11552	-64	-3632	5713	-16655	-65	-59	-110	38	-155	15	34	-79	-26	-59	79	-32	-7
0.515833	-178	-7298	-2722	-10839	-74	-5994	-4324	-10150	-95	-5958	-6714	-10125	-406	-4741	-6688	-7618	-77	-8761	5804	-16033	-103	-26	-98	-69	-102	-10247	1949	-16545	-6	-8710	1799	-11690	-64	-3305	5333	-16232	-64	-60	-111	40	-152	17	36	-78	-22	-57	81	-28	-4
0.516667	-189	-6922	-2430	-10490	-61	-5591	-4239	-9935	-94	-5573	-6477	-10105	-407	-4478	-6309	-7487	-82	-8726	5951	-15070	-104	-12	-102	-68	142	-9919	2190	-15914	72	-8430	1475	-11798	-33	-2981	4984	-15812	-60	-58	-107	39	-152	16	40	-75	-24	-60	80	-32	0
0.517500	-231	-6520	-2119	-10105	-56	-5188	-4165	-9716	-107	-5199	-6263	-10088	-360	-4213	-5946	-7369	-76	-8617	6057	-14007	-109	-25	-101	-68	225	-9551	2446	-15337	75	-8175	1238	-11854	-6	-2649	4669	-15391	-66	-61	-109	39	-150	19	36	-58	-25	-55	84	-28	-5
0.518333	-173	-6096	-1788	-9687	-58	-4781	-4087	-9500	-120	-4806	-6053	-10074	-350	-3942	-5604	-7264	-74	-8437	6108	-12862	-105	-22	-97	-68	122	-9143	2708	-14821	-61	-7948	1084	-11841	-4	-2318	4385	-14967	-66	-56	-105	42	-151	19	38	-78	-21	-55	82	-30	-1
0.519167	-167	-5661	-1447	-9253	-72	-4376	-4017	-9282	-107	-4407	-5866	-10085	-346	-3665	-5278	-7169	-78	-8205	6088	-11636	-112	-23	-98	-67	-36	-8679	2969	-14365	-167	-7734	1012	-11754	13	-1993	4136	-14554	-65	-56	-105	42	-149	21	38	-58	-19	-53	82	-27	1
0.520000	-172	-5232	-1090	-8819	-52	-3978	-3943	-9059	-109	-4007	-5693	-10058	-342	-3385	-4962	-7088	-63	-7920	5998	-10350	-103	-22	-96	-67	-102	-8173	3227	-13978	-217	-7531	1019	-11587	35	-1670	3930	-14137	-60	-53	-103	43	-146	21	40	-78	-19	-55	84	-28	4
0.520833	-177	-4782	-724	-8384	-53	-3591	-3872	-8839	-136	-3608	-5532	-10039	-337	-3097	-4680	-7022	-59	-7597	5837	-9027	-124	-22	-98	-82	-145	-7622	3473	-13649	-279	-7332	1106	-11330	-9	-1364	3755	-13721	-63	-56	-103	42	-150	21	37	-67	-21	-52	80	-30	0
0.521667	-170	-4346	-358	-7978	-53	-3215	-3801	-8630	-161	-3217	-5399	-10026	-341	-2813	-4408	-6968	-60	-7250	5606	-7696	-109	-25	-99	-70	-185	-7027	3701	-13387	-321	-7125	1261	-10988	-61	-1078	3619	-13307	-66	-57	-93	40	-153	13	34	-79	-25	-56	79	-32	-1
0.522500	-151	-3918	17	-7602	-41	-2854	-3730	-8392	-172	-2835	-5267	-10006	-326	-2521	-4156	-6918	-64	-6878	5316	-6371	-107	-24	-107	-70	-93	-6398	3912	-13181	-314	-6900	1488	-10556	-31	-813	3533	-12889	-64	-60	-110	36	-149	16	34	-79	-24	-56	80	-31	-6
0.523333	-142	-3494	395	-7263	-43	-2507	-3652	-8156	-171	-2466	-5156	-9978	-296	-2232	-3926	-6889	-65	-6488	4983	-5096	-109	-26	-101	-70	19	-5739	4101	-13021	-291	-6653	1764	-10041	35	-575	3490	-12480	-63	-62	-110	40	-158	15	30	-79	-25	-59	77	-36	-11
0.524167	-146	-3084	775	-6985	-56	-2189	-3581	-7930	-148	-2114	-5072	-9948	-272	-1948	-3707	-6865	-70	-6092	4621	-3909	-112	-32	-101	-72	74	-5068	4272	-12897	-238	-6371	2094	-9446	103	-367	3500	-12078	-65	-63	-105	39	-158	15	30	-77	-24	-57	80	-30	-1
0.525000	-133	-2690	1149	-6750	-57	-1884	-3502	-7688	-133	-1781	-4975	-9902	-258	-1666	-3505	-6846	-69	-5701	4254	-2840	-105	-24	-100	-67	-39	-4403	4414	-12805	-234	-6062	2457	-8791	137	-195	3554	-11683	-62	-59	-108	36	-152	19	30	-77	-19	-58	79	-34	-1
0.525833	-122	-2309	1513	-6583	-55	-1605	-3432	-7446	-129	-1473	-4902	-9854	-247	-1396	-3346	-6837	-58	-5314	3887	-1921	-103	-22	-98	-70	-185	-3731	4534	-12732	-262	-5720	2846	-8078	138	-83	3658	-11305	-62	-59	-105	38	-153	18	16	-77	-22	-55	80	-32	0
0.526667	-132	-1952	1866	-6473	-62	-1350	-3364	-7189	-135	-1190	-4845	-9799	-270	-1151	-3157	-6835	-55	-4945	3542	-1167	-105	-25	-98	-68	-287	-3109	4627	-12670	-256	-5360	3238	-7330	113	-12	3814	-10942	-66	-58	-105	42	-155	21	35	-77	-26	-53	81	-30	-4
0.527500	-118	-1602	2208	-6429	-66	-1126	-3304	-6927	-139	-944	-4798	-9739	-286	-912	-3005	-6839	-32	-4596	3223	-600	-107	-24	-97	-73	-324	-2544	4698	-12604	-262	-4972	3634	-6558	77	1	4011	-10603	-63	-60	-105	36	-156	18	35	-76	-21	-55	82	-30	0
0.528333	-137	-1268	2534	-6434	-66	-926	-3250	-6650	-145	-756	-4769	-9673	-284	-696	-2878	-6844	-7	-4267	2972	-233	-107	-21	-94	-69	-266	-2036	4742	-12528	-282	-4628	4015	-5766	57	-38	4258	-10283	-64	-58	-105	38	-153	20	35	-76	-23	-55	78	-32	-3
0.529167	-134	-947	2835	-6493	-65	-758	-3210	-6366	-147	-547	-4758	-9608	-260	-500	-2771	-6848	-14	-3962	2775	-69	-105	-21	-98	-70	-203	-1618	4761	-12425	-293	-4179	4380	-4973	59	-129	4545	-9987	-65	-60	-97	40	-152	15	35	-75	-24	-56	79	-25	0
0.530000	-124	-643	3120	-6592	-62	-618	-3183	-6063	-145	-398	-4740	-9533	-243	-333	-2688	-6850	-16	-3684	2645	-100	-104	-24	-99	-68	-168	-1299	4758	-12292	-309	-3799	4686	-4200	32	-282	4865	-9722	-63	-55	-108	41	-151	20	35	-75	-21	-57	82	-29	-5
0.530833	-119	-346	3385	-6719	-56	-511	-3174	-5746	-141	-284	-4743	-9455	-224	-186	-2628	-6864	-18	-3428	2584	-317	-105	-24	-99	-67	-193	-1080	4735	-12118	-310	-3441	5001	-3444	3	-477	5215	-9475	-65	-58	-107	39	-150	17	35	-69	-22	-56	82	-27	-3
0.531667	-107	-63	3632	-6873	-51	-435	-3174	-5409	-116	-202	-4753	-9379	-197	-64	-2585	-6839	-25	-3205	2589	-701	-105	-24	-97	-66	-236	-978	4691	-11895	-285	-3124	5235	-2728	-66	-721	5589	-9258	-67	-57	-110	42	-151	20	36	-76	-26	-56	82	-28	0
0.532500	-97	211	3836	-7046	-57	-388	-3194	-5064	-92	-158	-4768	-9294	-199	34	-2568	-6826	-23	-3002	2656	-1226	-107	-33	-99	-65	-272	-991	4632	-11617	-272	-2854	5435	-2042	-144	-1000	5977	-9056	-64	-58	-104	42	-148	13	35	-70	-22	-53	82	-26	0
0.533333	-111	471	4033	-7224	-66	-372	-3221	-4700	-69	-139	-4781	-9197	-191	111	-2572	-6794	-30	-2829	2774	-1873	-103	-24	-96	-65	-313	-1115	4552	-11277	-300	-2647	5567	-1397	-180	-1320	6362	-8879	-62	-56	-103	41	-150	18	33	-76	-24	-52	82	-27	0
0.534167	-118	736	4197	-7402	-72	-387	-3267	-4324	-85	-156	-4797	-9116	-180	168	-2590	-6757	-27	-2676	2905	-2599	-105	-21	-97	-66	-317	-1350	4461	-10865	-282	-2501	5641	-784	-205	-1655	6742	-8710	-63	-68	-105	41	-152	20	36	-78	-24	-55	82	-26	0
0.535000	-115	980	4335	-7582	-68	-438	-3322	-3940	-87	-193	-4802	-9018	-137	209	-2618	-6710	-17	-2544	3095	-3382	-103	-21	-96	-60	-255	-1677	4356	-10383	-219	-2426	5654	-204	-245	-2005	7095	-8556	-63	-57	-104	42	-149	20	36	-76	-22	-53	85	-28	-1
0.535833	-112	1218	4451	-7744	-78	-518	-3385	-3548	-65	-259	-4797	-8909	-101	229	-2651	-6645	-23	-2429	3271	-4184	-105	-22	-98	-66	-197	-2086	4242	-9822	-156	-2420	5607	350	-254	-2352	7423	-8400	-60	-57	-102	40	-153	18	34	-76	-23	-53	81	-27	1
0.536667	-121	1438	4534	-7897	-95	-631	-3450	-3152	-56	-342	-4767	-8786	-80	227	-2687	-6580	-30	-2334	3430	-4978	-107	-21	-97	-67	-121	-2557	4123	-9189	-103	-2478	5484	884	-235	-2693	7706	-8241	-64	-57	-102	39	-150	19	34	-76	-18	-51	80	-27	1
0.537500	-134	1656	4606	-8036	-103	-774	-3511	-2755	-11	-449	-4712	-8656	-30	229	-2710	-6502	-19	-2246	3564	-5749	-117	-21	-97	-67	-79	-3074	4001	-8476	-86	-2596	5345	1411	-208	-3012	7942	-8073	-62	-57	-103	62	-152	18	33	-92	-17	-51	82	-26	0
0.538333	-142	1861	4649	-8156	-101	-941	-3564	-2354	12	-568	-4621	-8505	8	212	-2716	-6416	-12	-2166	3647	-6467	-101	-19	-98	-65	-59	-3610	3876	-7693	-75	-2764	5133	1945	-153	-3307	8117	-7888	-60	-56	-100	46	-146	21	37	-74	-22	-52	73	-26	-1
0.539167	-118	2049	4672	-8267	-114	-1138	-3605	-1970	-15	-695	-4494	-8340	1	188	-2690	-6322	-4	-2092	3684	-7119	-102	-19	-96	-66	-80	-4151	3748	-6850	-50	-2966	4877	2481	-102	-3567	8226	-7689	-61	-56	-98	46	-152	18	36	-75	-16	-51	86	-26	2
0.540000	-117	2223	4675	-8363	-122	-1358	-3625	-1594	-62	-836	-4319	-8155	-8	154	-2634	-6224	0	-2022	3652	-7692	-108	-19	-99	-67	-60	-4680	3618	-5954	-55	-3196	4573	3021	-74	-3763	8258	-7466	-60	-58	-102	40	-150	17	36	-76	-24	-56	81	-29	1
0.540833	-128	2377	4661	-8453	-135	-1593	-3624	-1236	-62	-982	-4098	-7951	-6	123	-2529	-6124	5	-1940	3559	-8175	-105	-19	-99	-65	-19	-5169	3484	-5017	-56	-3436	4239	3577	-38	-3907	8213	-7209	-64	-61	-101	42	-152	16	34	-79	-24	-55	82	-27	-1
0.541667	-134	2516	4633	-8541	-134	-1838	-3583	-899	-26	-1124	-3815	-7722	-6	60	-2366	-6024	-6	-1856	3398	-8575	-109	-24	-102	-68	-24	-5614	3348	-4068	-47	-3670	3876	4133	-19	-3993	8085	-6922	-65	-59	-104	39	-156	15	33	-78	-26	-57	81	-31	-7
0.542500	-134	2642	4600	-8620	-141	-2093	-3511	-589	25	-1265	-3475	-7483	-18	-4	-2143	-5919	-18	-1753	3181	-8886	-110	-35	-103	-72	-48	-5989	3211	-3118	-48	-3887	3489	4697	-13	-4002	7881	-6600	-63	-59	-108	34	-151	16	30	-77	-24	-58	80	-31	-4
0.543333	-130	2749	4554	-8703	-135	-2349	-3392	-304	103	-1390	-3074	-7223	-31	-64	-1852	-5818	-16	-1634	2912	-9119	-107	-22	-102	-70	-39	-6287	3070	-2188	-42	-4074	3092	5260	-6	-3943	7583	-6242	-62	-60	-104	37	-152	17	34	-73	-25	-59	80	-30	6
0.544167	-126	2843	4507	-8781	-141	-2596	-3229	-52	136	-1510	-2615	-6946	-38	-141	-1486	-5713	-18	-1493	2604	-9273	-108	-23	-101	-68	-55	-6510	2916	-1305	-59	-4221	2678	5806	-16	-3798	7233	-5845	-64	-62	-105	38	-163	16	34	-77	-24	-59	80	-27	2
0.545000	-135	2913	4457	-8864	-149	-2831	-3012	162	119	-1612	-2095	-6657	-92	-231	-1043	-5609	-15	-1323	2279	-9361	-87	-22	-97	-68	-82	-6646	2749	-477	-84	-4323	2257	6323	-45	-3610	6796	-5420	-64	-57	-103	42	-151	19	32	-73	-22	-55	80	-29	-1
0.545833	-137	2969	4410	-8948	-166	-3048	-2756	342	60	-1699	-1524	-6365	-128	-337	-531	-5501	-7	-1129	1944	-9395	-107	-23	-98	-68	-133	-6701	2566	263	-113	-4375	1844	6789	-70	-3352	6293	-4968	-62	-57	-101	42	-151	23	33	-76	-38	-56	81	-28	2
0.546667	-141	3010	4359	-9030	-173	-3244	-2445	483	19	-1769	-907	-6056	-165	-459	42	-5389	-14	-912	1610	-9380	-105	-22	-99	-67	-224	-6671	2359	904	-168	-4380	1425	7194	-113	-3043	5723	-4497	-64	-57	-105	41	-144	19	33	-72	-23	-56	82	-26	0
0.547500	-141	3039	4309	-9108	-171	-3414	-2083	583	0	-1826	-258	-5773	-174	-604	673	-5268	-13	-669	1280	-9322	-107	-22	-101	-72	-266	-6568	2125	1431	-144	-4340	1011	7507	-171	-2697	5091	-3971	-66	-60	-105	41	-152	20	26	-75	-29	-56	85	-27	-3
0.548333	-151	3051	4259	-9162	-164	-3549	-1687	639	-18	-1866	419	-5485	-160	-778	1347	-5130	-33	-402	1023	-9226	-108	-27	-100	-73	-251	-6392	1863	1838	-133	-4254	606	7718	-181	-2327	4403	-3444	-66	-60	-107	37	-152	16	26	-78	-23	-57	77	-32	-1
0.549167	-156	3055	4204	-9220	-172	-3650	-1234	653	-49	-1895	1085	-5214	-174	-978	2062	-4972	-52	-98	797	-9090	-105	-25	-100	-69	-291	-6157	1567	2120	-124	-4133	199	7817	-144	-1951	3675	-2900	-70	-58	-107	37	-149	19	30	-83	-23	-61	77	-33	-1
0.550000	-158	3052	4153	-9238	-185	-3710	-744	650	-33	-1909	1797	-4951	-152	-1207	2799	-4787	-55	194	624	-8921	-108	-26	-99	-74	-286	-5866	1231	2277	-92	-3984	-200	7781	-96	-1597	2899	-2348	-66	-57	-112	37	-154	18	33	-78	-24	-61	78	-33	8
0.550833	-149	3044	4092	-9221	-181	-3732	-220	603	-39	-1920	2501	-4710	-115	-1473	3538	-4568	-59	516	517	-8716	-107	-24	-102	-69	-268	-5529	856	2314	-78	-3818	-592	7601	-51	-1254	2091	-1785	-60	-58	-108	41	-154	18	34	-77	-23	-59	87	-33	0
0.551667	-155	3037	4024	-9163	-173	-3713	329	526	-61	-1923	3132	-4492	-105	-1768	4257	-4313	-72	843	471	-8481	-105	-23	-99	-69	-238	-5161	442	2248	-86	-3636	-982	7270	-19	-963	1255	-1259	-62	-58	-105	42	-147	21	37	-74	-18	-55	85	-27	2
0.552500	-151	3029	3946	-9063	-171	-3657	898	416	-75	-1930	3747	-4284	-93	-2082	4937	-4017	-74	1169	487	-8209	-102	-18	-97	-73	-206	-4767	-19	2086	-104	-3456	-1375	6791	-19	-746	382	-654	-72	-55	-103	42	-150	21	36	-76	-24	-53	84	-28	-1
0.553333	-158	3010	3850	-8921	-173	-3569	1474	285	-103	-1946	4302	-4131	-84	-2457	5574	-3679	-72	1480	553	-7910	-103	-23	-98	-70	-159	-4365	-528	1858	-109	-3294	-1775	6154	-70	-612	-516	-92	-61	-61	-107	38	-150	21	37	-74	-22	-56	85	-34	1
0.554167	-172	3004	3739	-8728	-179	-3454	2050	131	-152	-1969	4794	-3989	-102	-2855	6143	-3267	-87	1784	672	-7582	-104	-19	-100	-67	-125	-3951	-1076	1580	-185	-3117	-2184	5376	-75	-589	-1436	469	-62	-56	-102	40	-149	19	35	-73	-15	-57	84	-31	3
0.555000	-172	2997	3610	-8507	-177	-3313	2617	-44	-187	-2011	5213	-3863	-100	-3268	6624	-2850	-95	2062	826	-7228	-108	-14	-101	-70	-181	-3535	-1675	1286	-216	-2959	-2605	4463	-60	-651	-2371	1025	-61	-59	-108	39	-150	19	33	-76	-22	-53	84	-33	1
0.555833	-169	2988	3461	-8215	-170	-3157	3168	-236	-183	-2076	5548	-3758	-102	-3704	7005	-2367	-91	2313	1001	-6855	-104	-23	-96	-70	-227	-3124	-2317	994	-179	-2814	-3039	3428	-79	-842	-3320	1579	-60	-69	-107	38	-155	17	25	-76	-24	-56	80	-34	-3
0.556667	-176	2981	3295	-7903	-171	-2995	3695	-436	-183	-2157	5792	-3665	-125	-4156	7280	-1838	-102	2527	1184	-6475	-110	-26	-102	-70	-252	-2727	-3003	735	-156	-2668	-3491	2289	-67	-1151	-4276	2131	-64	-40	-112	33	-152	12	33	-79	-25	-61	78	-33	-3
0.557500	-172	2973	3106	-7561	-163	-2823	4190	-650	-180	-2268	5943	-3578	-124	-4613	7438	-1268	-107	2707	1369	-6085	-105	-31	-101	-72	-289	-2341	-3716	534	-204	-2528	-3963	1074	-38	-1575	-5241	2694	-63	-49	-109	40	-153	16	34	-77	-25	-57	81	-34	0
0.558333	-159	2968	2910	-7197	-151	-2656	4655	-860	-165	-2399	6010	-3481	-125	-5056	7487	-655	-102	2844	1544	-5708	-108	-24	-100	-67	-220	-1974	-4465	397	-179	-2371	-4458	-214	9	-2106	-6207	3256	-64	-56	-105	36	-150	19	34	-75	-22	-69	82	-32	0
0.559167	-152	2958	2695	-6828	-133	-2503	5059	-1080	-132	-2566	5980	-3386	-149	-5498	7410	-22	-111	2944	1692	-5351	-104	-21	-97	-69	-110	-1633	-5243	336	-117	-2219	-4974	-1542	63	-2736	-7166	3817	-60	-56	-103	37	-151	18	37	-76	-21	-53	79	-32	2
0.560000	-148	2943	2471	-6464	-121	-2377	5407	-1299	-98	-2747	5864	-3280	-165	-5915	7215	629	-109	2995	1803	-5029	-103	-22	-93	-68	-59	-1317	-6051	360	-87	-2040	-5518	-2881	95	-3436	-8097	4385	-59	-57	-107	36	-148	19	38	-75	-18	-55	82	-26	4
0.560833	-146	2919	2241	-6119	-114	-2270	5704	-1514	-93	-2958	5672	-3149	-163	-6308	6906	1277	-111	3004	1876	-4753	-126	-23	-98	-68	-66	-1031	-6881	458	-91	-1833	-6091	-4218	89	-4197	-9008	4952	-62	-46	-105	40	-151	20	37	-77	-24	-56	78	-31	-3
0.561667	-149	2878	1999	-5799	-100	-2213	5936	-1730	-126	-3196	5409	-3002	-170	-6666	6501	1911	-119	2967	1904	-4536	-105	-24	-101	-74	-125	-788	-7725	619	-119	-1589	-6687	-5529	63	-4982	-9879	5518	-64	-61	-108	35	-153	15	32	-78	-22	-57	78	-31	0
0.562500	-142	2832	1762	-5511	-80	-2193	6107	-1930	-138	-3442	5093	-2825	-155	-6982	6003	2519	-127	2894	1881	-4381	-102	-23	-99	-70	-125	-581	-8574	829	-121	-1303	-7303	-6785	44	-5762	-10696	6095	-61	-59	-110	36	-148	12	32	-78	-23	-58	72	-31	-5
0.563333	-141	2769	1526	-5264	-66	-2229	6210	-2126	-131	-3726	4736	-2611	-127	-7250	5436	3093	-113	2784	1836	-4294	-105	-25	-93	-69	-107	-410	-9427	1059	-109	-969	-7942	-7990	54	-6517	-11451	6658	-64	-58	-109	37	-152	19	35	-78	-9	-57	80	-27	-1
0.564167	-129	2691	1299	-5059	-56	-2312	6250	-2306	-130	-4009	4349	-2360	-57	-7469	4803	3604	-124	2644	1746	-4281	-109	-23	-98	-69	-147	-289	-10267	1280	-148	-587	-8611	-9144	73	-7207	-12125	7210	-58	-59	-107	39	-148	15	35	-77	-22	-63	79	-30	0
0.565000	-126	2592	1056	-4908	-52	-2457	6223	-2471	-135	-4298	3944	-2071	-86	-7642	4127	4045	-144	2475	1623	-4347	-112	-25	-104	-72	-141	-210	-11106	1452	-164	-153	-9297	-10166	71	-7812	-12708	7733	-64	-62	-111	36	-154	16	30	-81	-25	-62	79	-33	0
0.565833	-134	2479	872	-4811	-53	-2657	6138	-2621	-153	-4596	3534	-1745	-102	-7798	3426	4403	-127	2285	1479	-4476	-104	-26	-100	-68	-146	-176	-11915	1546	-159	326	-9993	-11116	22	-8302	-13189	8222	-61	-58	-108	40	-149	16	30	-77	-8	-58	69	-32	-4
0.566667	-141	2363	681	-4752	-16	-2909	5995	-2746	-139	-4875	3137	-1378	-122	-7817	2715	4663	-146	2084	1319	-4667	-104	-23	-102	-72	-166	-182	-12695	1513	-166	850	-10703	-11971	-70	-8668	-13561	8661	-61	-59	-108	35	-153	16	36	-75	-23	-59	78	-28	0
0.567500	-137	2209	507	-4747	-34	-3217	5791	-2848	-133	-5146	2754	-974	-145	-7831	2009	4816	-159	1871	1162	-4915	-107	-26	-100	-66	-145	-221	-13432	1315	-156	1396	-11421	-12735	-130	-8894	-13820	9009	-62	-59	-102	42	-152	16	34	-77	-22	-60	97	-29	-3
0.568333	-147	2048	350	-4794	-22	-3570	5542	-2927	-131	-5398	2392	-542	-168	-7791	1319	4857	-158	1652	973	-5195	-107	-10	-99	-70	-82	-291	-14117	910	-120	1979	-12147	-13412	-174	-8970	-13958	9299	-63	-58	-109	38	-154	15	32	-77	-21	-58	78	-28	-1
0.569167	-156	1881	212	-4863	-15	-3961	5247	-3001	-143	-5621	2053	-77	-177	-7707	648	4753	-165	1429	801	-5495	-108	-25	-99	-70	-23	-378	-14737	283	-113	2575	-12881	-14007	-189	-8903	-13982	9461	-63	-57	-110	33	-154	15	32	-79	-22	-62	76	-33	-4
0.570000	-166	1708	89	-4971	-12	-4385	4906	-2997	-148	-5815	1739	413	-165	-7579	17	4570	-161	1212	632	-5800	-108	-24	-103	-72	-48	-478	-15295	-614	-132	3179	-13611	-14538	-190	-8697	-13893	9489	-61	-62	-109	37	-154	11	34	-79	-21	-62	77	-31	0
0.570833	-174	1535	-12	-5103	0	-4820	4533	-2983	-145	-5971	1451	926	-160	-7413	-569	4255	-158	1003	478	-6090	-103	-23	-103	-69	-132	-569	-15757	-1775	-143	3775	-14327	-15005	-198	-8365	-13697	9371	-63	-79	-108	25	-151	17	33	-76	-23	-60	79	-30	-4
0.571667	-162	1364	-95	-5257	13	-5270	4131	-2932	-150	-6076	1179	1451	-158	-7213	-1108	3823	-164	809	335	-6350	-103	-22	-99	-59	-188	-645	-16128	-3211	-167	4357	-15029	-15419	-154	-7924	-13406	9081	-60	-55	-104	42	-151	18	37	-77	-21	-55	82	-24	2
0.572500	-158	1200	-161	-5420	12	-5715	3704	-2853	-145	-6133	928	1983	-158	-6984	-1602	3280	-158	621	197	-6573	-105	-22	-97	-66	-243	-696	-16402	-4917	-206	4908	-15715	-15805	-79	-7407	-13031	8592	-59	-57	-105	27	-151	18	36	-76	-21	-56	80	-32	0
0.573333	-188	1050	-221	-5594	9	-6143	3255	-2742	-138	-6149	674	2504	-177	-6728	-2048	2648	-149	450	66	-6743	-104	-22	-101	-68	-348	-715	-16573	-6871	-229	5412	-16380	-16165	-79	-6827	-12590	7914	-64	-60	-105	37	-151	13	29	-81	-23	-58	79	-31	0
0.574167	-211	907	-264	-5769	9	-6541	2792	-2597	-134	-6109	420	3013	-184	-6477	-2450	1929	-154	294	-57	-6852	-104	-21	-101	-68	-363	-676	-16631	-9043	-259	5873	-17011	-16515	-162	-6219	-12104	7045	-63	-60	-105	40	-152	17	32	-78	-21	-55	80	-28	-1
0.575000	-188	793	-289	-5935	1	-6886	2332	-2415	-133	-6018	151	3506	-177	-6149	-2800	1149	-146	162	-174	-6897	-104	-24	-101	-70	-305	-592	-16577	-11407	-302	6272	-17603	-16860	-216	-5613	-11583	5930	-62	-60	-108	38	-152	13	28	-77	-21	-57	79	-36	-1
0.575833	-172	697	-319	-6094	0	-7188	1871	-2199	-114	-5885	-134	3970	-176	-5834	-3104	321	-133	40	-294	-6888	-104	-22	-99	-70	-296	-439	-16405	-13894	-357	6609	-18146	-17205	-267	-5038	-11041	4622	-62	-60	-131	37	-152	16	29	-78	-22	-56	80	-31	-3
0.576667	-174	629	-337	-6243	-5	-7427	1395	-1957	-107	-5678	-444	4391	-190	-5501	-3370	-529	-124	-61	-411	-6822	-105	-22	-104	-72	-342	-225	-16120	-16439	-392	6873	-18634	-17554	-276	-4505	-10504	3109	-62	-19	-105	37	-154	15	28	-77	-24	-58	82	-31	0
0.577500	-180	589	-359	-6376	0	-7592	968	-1684	-111	-5439	-787	4773	-216	-5161	-3598	-1389	-126	-142	-535	-6712	-101	-22	-104	-68	-324	52	-15732	-18991	-396	7066	-19054	-17913	-230	-4043	-9977	1391	-58	-58	-103	37	-150	18	30	-75	-21	-57	80	-30	0
0.578333	-168	580	-374	-6525	11	-7686	542	-1389	-101	-5162	-1167	5077	-194	-4806	-3794	-2245	-120	-189	-658	-6568	-103	-19	-100	-66	-287	388	-15243	-21490	-362	7185	-19409	-18283	-199	-3662	-9469	-506	-62	-58	-103	40	-151	18	30	-78	-4	-56	82	-28	-1
0.579167	-159	596	-383	-6598	5	-7701	136	-1071	-88	-4844	-1579	5328	-200	-4443	-3959	-3079	-102	-252	-792	-6401	-104	-18	-98	-68	-385	767	-14663	-23879	-297	7232	-19684	-18660	-237	-3377	-8997	-2555	-62	-55	-102	41	-146	21	35	-76	-17	-52	82	-27	3
0.580000	-154	643	-434	-6695	11	-7638	-245	-741	-80	-4504	-2055	5509	-202	-4072	-4101	-3872	-81	-284	-930	-6233	-101	-19	-100	-66	-522	1183	-14003	-26108	-198	7200	-19867	-19039	-300	-3186	-8557	-4728	-59	-56	-104	41	-149	19	32	-74	-17	-47	80	-28	3
0.580833	-159	713	-471	-6781	10	-7499	-595	-400	-65	-4138	-2555	5609	-188	-3695	-4221	-4611	-86	-304	-1075	-6080	-103	-18	-99	-66	-521	1618	-13276	-28111	-125	7096	-19946	-19410	-337	-3095	-8155	-7002	-63	-57	-104	32	-153	17	33	-75	-24	-55	81	-30	-6
0.581667	-127	803	-525	-6870	3	-7291	-929	-49	-68	-3769	-3096	5624	-169	-3322	-4334	-5285	-97	-308	-1223	-5957	-108	-23	-107	-70	-462	2050	-12499	-29845	-93	6918	-19919	-19770	-303	-3087	-7791	-9351	-67	-61	-108	34	-159	13	25	-81	-30	-61	77	-33	-1
0.582500	-145	907	-594	-6958	0	-7010	-1228	298	-70	-3390	-3660	5575	-167	-2946	-4430	-5882	-100	-301	-1372	-5854	-110	-24	-103	-70	-349	2466	-11675	-31273	-64	6683	-19766	-20107	-225	-3158	-7447	-11740	-65	-59	-107	34	-159	8	28	-78	-24	-61	77	-33	-8
0.583333	-126	1031	-664	-7051	21	-6665	-1490	648	-67	-3011	-4234	5411	-173	-2570	-4508	-6392	-97	-275	-1517	-5833	-109	-23	-100	-72	-205	2836	-10829	-32097	-36	6388	-19480	-20414	-149	-3264	-7110	-14130	-65	-60	-108	34	-153	16	29	-79	-22	-53	77	-33	-1
0.584167	-103	1165	-753	-7158	6	-6266	-1720	988	-53	-2643	-4821	5178	-177	-2196	-4586	-6818	-86	-237	-1658	-5858	-107	-21	-99	-72	-121	3148	-9962	-32437	-18	6027	-19050	-20666	-63	-3415	-6781	-16478	-63	-60	-105	34	-154	18	33	-79	-23	-59	79	-32	0
0.585000	-76	1304	-852	-7282	13	-5825	-1926	1310	-35	-2289	-5410	4863	-172	-1830	-4662	-7159	-83	-188	-1786	-5947	-104	-17	-101	-70	-149	3374	-9092	-32568	-47	5618	-18475	-20896	21	-3578	-6435	-18754	-65	-59	-107	39	-152	16	30	-76	-21	-58	78	-30	-1
0.585833	-87	1438	-964	-7425	1	-5351	-2108	1613	-26	-1953	-5976	4463	-165	-1479	-4740	-7413	-100	-132	-1911	-6111	-105	-19	-100	-68	-195	3494	-8220	-32638	-98	5160	-17741	-21062	-3	-3742	-6067	-20930	-61	-60	-104	38	-154	17	36	-53	-19	-58	82	-29	1
0.586667	-90	1571	-1087	-7596	0	-4853	-2270	1898	-31	-1649	-6540	3990	-165	-1145	-4819	-7586	-101	-60	-2013	-6333	-104	-22	-103	-69	-267	3488	-7359	-32650	-144	4658	-16846	-21175	-82	-3863	-5645	-22972	-62	-61	-104	39	-150	18	35	-77	-21	-60	81	-29	1
0.587500	-79	1693	-1222	-7795	2	-4341	-2412	2155	-19	-1373	-7063	3452	-147	-831	-4906	-7689	-90	18	-2112	-6623	-105	-22	-99	-67	-326	3351	-6498	-32677	-145	4122	-15789	-21233	-143	-3967	-5159	-24868	-65	-53	-103	40	-151	20	37	-72	-21	-58	82	-29	0
0.588333	-85	1809	-1367	-8017	0	-3834	-2543	2372	-15	-1132	-7545	2854	-134	-543	-5006	-7729	-85	94	-2185	-6969	-103	-21	-101	-68	-349	3065	-5651	-32542	-130	3546	-14558	-21234	-171	-4000	-4585	-26598	-65	-59	-105	36	-151	16	33	-76	-25	-56	81	-32	-3
0.589167	-49	1910	-1523	-8263	-7	-3334	-2670	2579	-28	-925	-7981	2199	-137	-259	-5122	-7713	-93	208	-2252	-7362	-105	-24	-99	-68	-356	2628	-4799	-31983	-113	2962	-13145	-21194	-167	-3967	-3908	-28129	-65	-52	-108	39	-152	17	34	-76	-28	-60	79	-30	-4
0.590000	-39	2002	-1682	-8526	-7	-2847	-2796	2700	-38	-758	-8370	1493	-120	-51	-5251	-7659	-88	313	-2304	-7786	-111	-26	-103	-91	-340	2030	-3944	-31139	-102	2308	-11557	-21110	-114	-3853	-3116	-29453	-68	-62	-111	39	-156	9	28	-81	-30	-62	77	-32	-7
0.590833	-64	2079	-1860	-8811	-1	-2392	-2927	2797	-31	-624	-8704	750	-134	143	-5395	-7571	-109	430	-2336	-8237	-107	-25	-102	-72	-291	1284	-3049	-30115	-99	1655	-9794	-20984	-82	-3661	-2193	-30568	-42	-59	-107	35	-158	15	34	-79	-23	-58	82	-30	-6
0.591667	-79	2160	-2029	-9093	6	-1961	-3062	2865	-26	-518	-8972	-13	-125	301	-5554	-7459	-80	562	-2349	-8691	-104	-19	-99	-68	-245	402	-2122	-28983	-102	992	-7872	-20828	-30	-3388	-1134	-31483	-62	-57	-104	43	-151	16	35	-74	-22	-60	85	-28	-1
0.592500	-73	2229	-2212	-9386	0	-1572	-3216	2871	-30	-455	-9189	-791	-116	416	-5736	-7346	-67	691	-2356	-9156	-103	-18	-97	-65	-161	-607	-1160	-27791	-127	319	-5795	-20652	-27	-3032	74	-32184	-40	-56	-105	40	-152	18	36	-75	-23	-56	84	-29	0
0.593333	-88	2294	-2395	-9676	-5	-1230	-3388	2826	-45	-424	-9353	-1588	-124	482	-5940	-7229	-61	830	-2356	-9612	-104	-26	-96	-67	-102	-1718	-130	-26578	-148	-357	-3577	-20456	-66	-2647	1428	-32501	-67	-58	-104	42	-154	18	22	-75	-23	-58	85	-32	0
0.594167	-84	2361	-2583	-9973	-5	-945	-3584	2727	-61	-420	-9465	-2377	-134	500	-6184	-7126	-52	972	-2353	-10055	-110	-22	-98	-66	-85	-2912	986	-25366	-122	-1029	-1218	-20245	-92	-2189	2918	-32649	-73	-60	-105	43	-152	17	35	-76	-18	-56	85	-29	0
0.595000	-91	2429	-2772	-10262	-18	-685	-3807	2573	-73	-447	-9534	-3173	-150	469	-6406	-7018	-46	1120	-2340	-10481	-104	-19	-94	-70	-53	-4170	2204	-24171	-102	-1687	1244	-20008	-90	-1721	4538	-32700	-65	-57	-107	38	-153	19	34	-75	-24	-56	75	-29	-1
0.595833	-126	2510	-2960	-10553	-12	-482	-4052	2360	-92	-496	-9561	-3949	-132	394	-6640	-6991	-39	1263	-2326	-10894	-107	-21	-99	-68	-64	-5459	3538	-23033	-112	-2319	3787	-19751	-46	-1233	6287	-32738	-63	-59	-110	42	-150	19	36	-75	-23	-56	84	-29	-1
0.596667	-153	2598	-3144	-10838	-18	-320	-4329	2089	-109	-569	-9553	-4703	-166	258	-6936	-6967	-41	1410	-2318	-11290	-103	-22	-101	-68	-65	-6746	4995	-21970	-146	-2922	6389	-19461	18	-750	8139	-32737	-62	-59	-108	38	-152	17	34	-74	-23	-58	84	-28	0
0.597500	-166	2697	-3324	-11132	-18	-205	-4630	1755	-122	-664	-9516	-5432	-151	74	-7218	-6977	-25	1552	-2312	-11677	-97	-24	-102	-67	-50	-8001	6577	-20967	-170	-3495	9021	-19134	40	-289	10104	-32757	-64	-60	-104	38	-151	17	33	-73	-22	-53	86	-28	0
0.598333	-184	2816	-3519	-11434	-18	-130	-4952	1359	-146	-773	-9465	-6130	-172	-166	-7507	-7024	-14	1690	-2307	-12056	-104	-25	-97	-63	-75	-9193	8284	-20054	-181	-3991	11656	-18754	16	132	12135	-32744	-63	-57	-105	37	-151	19	33	-78	-18	-60	84	-31	0
0.599167	-201	2948	-3663	-11756	-26	-90	-5292	905	-159	-901	-9402	-6774	-183	-449	-7804	-7115	-11	1825	-2302	-12439	-107	-21	-98	-68	-29	-10283	10111	-19214	-172	-4448	14276	-18302	5	510	14211	-32760	-63	-57	-104	40	-150	39	35	-76	-21	-52	87	-29	2
0.600000	-216	3102	-3804	-12087	-15	-69	-5655	391	-161	-1040	-9328	-7411	-197	-787	-8107	-7244	-8	1953	-2299	-12828	-105	-19	-96	-65	86	-11244	12054	-18451	-152	-4845	16821	-17766	23	797	16297	-32741	-63	-52	-102	39	-149	19	35	-75	-23	-52	87	-28	1
0.600833	-236	3277	-3934	-12456	-27	-84	-6029	-181	-184	-1194	-9256	-7989	-204	-1162	-8409	-7414	-10	2071	-2294	-13237	-105	-21	-97	-66	153	-12054	14077	-17757	-206	-5174	19278	-17128	3	1025	18372	-32708	-62	-55	-107	37	-149	19	33	-75	-17	-55	85	-29	0
0.601667	-264	3463	-4051	-12854	-32	-118	-6408	-819	-201	-1368	-9197	-8526	-212	-1595	-8719	-7620	-9	2181	-2289	-13672	-105	-17	-98	-69	136	-12668	16153	-17131	-263	-5437	21593	-16370	-35	1123	20399	-32501	-63	-58	-107	39	-152	17	33	-78	-22	-58	81	-34	2
0.602500	-260	3667	-4148	-13291	-45	-176	-6792	-1509	-220	-1552	-9154	-9019	-217	-2057	-9026	-7865	-17	2283	-2279	-14141	-109	-24	-102	-70	104	-13061	18255	-16557	-256	-5633	23769	-15466	-48	1146	22367	-32230	-66	-59	-107	37	-155	21	33	-76	-26	-57	81	-31	0
0.603333	-266	3893	-4221	-13767	-41	-246	-7158	-2250	-228	-1749	-9125	-9469	-229	-2560	-9344	-8147	-28	2385	-2253	-14648	-104	-22	-96	-70	52	-13221	20342	-16026	-284	-5765	25755	-14409	-53	1062	24229	-31880	-65	-57	-105	35	-152	30	33	-85	-22	-57	79	-31	-5
0.604167	-279	4132	-4270	-14276	-47	-325	-7509	-3035	-230	-1945	-9125	-9871	-232	-3084	-9658	-8460	-30	2473	-2213	-15186	-105	-22	-99	-69	23	-13125	22365	-15527	-303	-5835	27544	-13183	-53	884	25954	-31463	-67	-60	-109	36	-154	21	34	-76	-21	-57	80	-29	0
0.605000	-267	4382	-4297	-14823	-51	-415	-7840	-3863	-227	-2184	-9152	-10244	-248	-3645	-9983	-8812	-28	2562	-2161	-15772	-107	-22	-96	-67	-12	-12778	24315	-15048	-253	-5855	29100	-11789	-55	612	27520	-30964	-63	-57	-105	63	-150	19	34	-75	-21	-56	79	-33	-1
0.605833	-268	4643	-4299	-15404	-55	-506	-8151	-4736	-250	-2422	-9213	-10581	-270	-4221	-10315	-9197	-42	2647	-2086	-16391	-104	-22	-100	-73	-27	-12168	26146	-14578	-220	-5839	30417	-10225	-73	258	28906	-30360	-63	-59	-115	37	-154	20	36	-73	-17	-57	81	-30	1
0.606667	-286	4915	-4279	-16005	-62	-623	-8426	-5641	-250	-2679	-9310	-10882	-267	-4810	-10663	-9611	-43	2733	-1994	-17046	-109	-21	-86	-69	-41	-11319	27804	-14083	-195	-5800	31480	-8481	-105	-167	30091	-29627	-66	-58	-108	37	-154	17	28	-77	-23	-60	78	-32	-5
0.607500	-287	5194	-4239	-16626	-74	-744	-8691	-6580	-217	-2946	-9435	-11168	-255	-5400	-11015	-10054	-53	2819	-1868	-17728	-104	-23	-99	-72	-70	-10245	29281	-13632	-182	-5746	32303	-6589	-113	-642	31086	-28729	-57	-61	-107	37	-151	39	35	-74	-22	-61	79	-29	0
0.608333	-257	5486	-4176	-17241	-81	-855	-8874	-7531	-218	-3217	-9593	-11423	-251	-5981	-11383	-10525	-46	2918	-1720	-18416	-107	-21	-96	-68	-121	-8988	30543	-13134	-179	-5698	32767	-4552	-116	-1150	31867	-27658	-65	-60	-104	71	-154	18	45	-80	-23	-60	79	-31	-6
0.609167	-247	5777	-4098	-17842	-83	-972	-9042	-8498	-221	-3497	-9788	-11665	-256	-6550	-11769	-11025	-52	3022	-1545	-19121	-108	-24	-100	-72	-201	-7585	31584	-12605	-179	-5678	32767	-2386	-108	-1661	32448	-26392	-64	-68	-109	37	-158	12	32	-78	-25	-61	79	-31	-5
0.610000	-247	6081	-4003	-18408	-92	-1096	-9172	-9463	-207	-3776	-10008	-11898	-231	-7100	-12169	-11553	-48	3130	-1340	-19805	-108	-25	-100	-74	-264	-6080	32407	-12034	-185	-5700	32767	-138	-83	-2148	32767	-24915	-65	-63	-108	39	-154	11	29	-73	-24	-60	77	-32	-8
0.610833	-238	6390	-3898	-18926	-94	-1216	-9276	-10428	-204	-4056	-10252	-12126	-208	-7610	-12577	-12126	-39	3257	-1116	-20460	-108	-25	-101	-73	-284	-4512	32767	-11417	-180	-5777	32767	2134	-59	-2587	32767	-23217	-64	-61	-111	38	-156	-6	30	-77	-25	-59	77	-30	-3
0.611667	-221	6700	-3779	-19391	-91	-1331	-9312	-11379	-178	-4317	-10512	-12353	-183	-8078	-12991	-12658	-16	3400	-865	-21065	-102	-22	-98	-67	-283	-2942	32767	-10742	-186	-5921	32767	4493	-69	-2955	32767	-21301	-61	-58	-102	42	-149	20	36	-75	-18	-53	79	-28	0
0.612500	-204	7015	-3649	-19756	-85	-1452	-9330	-12313	-135	-4569	-10782	-12599	-165	-8469	-13405	-13236	1	3556	-592	-21628	-105	-22	-98	-70	-294	-1437	32767	-10013	-215	-6136	32345	6784	-92	-3232	32767	-19162	-62	-59	-105	42	-152	17	36	-69	-17	-56	78	-28	0
0.613333	-198	7332	-3515	-20053	-81	-1560	-9316	-13220	-124	-4799	-11059	-12826	-139	-8853	-13822	-13832	9	3744	-304	-22127	-107	-18	-95	-68	-316	-46	32767	-9220	-208	-6420	31690	9013	-96	-3411	32745	-16837	-59	-57	-104	40	-149	19	37	-75	-21	-57	79	-23	4
0.614167	-181	7655	-3373	-20256	-91	-1691	-9266	-14088	-115	-5002	-11326	-13070	-134	-9155	-14218	-14433	29	3912	-3	-22556	-103	-19	-99	-72	-345	1178	32767	-8355	-177	-6777	30910	11125	-86	-3462	32414	-14359	-62	-60	-105	41	-153	17	33	-74	-19	-57	77	-28	0
0.615000	-174	7974	-3214	-20365	-81	-1760	-9187	-14914	-105	-5174	-11571	-13352	-130	-9384	-14596	-15041	41	4114	306	-22909	-109	-24	-102	-48	-361	2198	32767	-7413	-156	-7187	30052	13057	-85	-3394	32005	-11774	-64	-59	-111	38	-156	15	29	-78	-23	-59	76	-32	-5
0.615833	-156	8292	-3042	-20385	-70	-1841	-9070	-15695	-96	-5299	-11786	-13645	-96	-9541	-14931	-15638	40	4334	625	-23182	-107	-21	-101	-75	-390	2972	32767	-6388	-143	-7620	29161	14786	-75	-3186	31555	-9120	-78	-60	-105	39	-154	13	33	-74	-24	-58	77	-32	-1
0.616667	-144	8615	-2839	-20311	-96	-1901	-8910	-16419	-87	-5390	-11947	-13949	-132	-9620	-15212	-16231	23	4566	943	-23378	-108	-12	-101	-72	-414	3474	32284	-5292	-128	-8064	28267	16225	-76	-2857	31075	-6457	-62	-60	-104	42	-153	16	32	-79	-24	-59	79	-27	-5
0.617500	-116	8932	-2607	-20158	-87	-1952	-8710	-17047	-85	-5430	-12052	-14276	-138	-9605	-15429	-16809	-16	4815	1266	-23506	-108	-18	-99	-69	-429	3679	31587	-4117	-136	-8493	27420	17373	-74	-2401	30592	-3820	-61	-61	-107	41	-153	15	32	-78	-23	-57	80	-31	1
0.618333	-92	9249	-2333	-19939	-77	-1975	-8465	-17705	-69	-5416	-12084	-14623	-132	-9560	-15576	-17377	-60	5079	1578	-23566	-105	-18	-97	-68	-418	3593	30762	-2874	-145	-8875	26657	18179	-91	-1849	30123	-1299	-58	-61	-101	44	-144	17	37	-92	-17	-55	82	-31	1
0.619167	-63	9557	-2009	-19673	-85	-1978	-8174	-18256	-66	-5356	-12044	-14989	-133	-9425	-15628	-17921	-98	5352	1881	-23582	-101	-18	-98	-67	-390	3214	29795	-1574	-121	-9177	26010	18607	-98	-1226	29684	1041	-58	-57	-104	42	-150	16	33	-76	-19	-53	84	-27	1
0.620000	-40	9850	-1630	-19371	-90	-1959	-7832	-18750	-77	-5251	-11901	-15380	-134	-9227	-15581	-18450	-141	5633	2171	-23550	-105	-18	-97	-67	-365	2569	28707	-216	-94	-9377	25507	18637	-46	-515	29288	3154	-60	-60	-103	44	-150	18	39	-76	-17	-55	81	-26	4
0.620833	-27	10133	-1180	-19060	-83	-1920	-7436	-19187	-80	-5093	-11661	-15797	-127	-8980	-15426	-18959	-162	5921	2444	-23495	-107	-18	-96	-65	-317	1679	27475	1175	-55	-9447	25171	18265	25	212	28934	4982	-61	-59	-105	42	-152	-3	34	-76	-18	-53	84	-28	1
0.621667	-31	10401	-655	-18755	-75	-1856	-6986	-19578	-75	-4903	-11333	-16232	-127	-8677	-15171	-19461	-172	6216	2695	-23423	-104	-19	-100	-69	-212	600	26113	2575	-34	-9374	24971	17477	84	948	28615	6493	-64	-61	-105	38	-150	22	35	-79	-25	-57	81	-31	-15
0.622500	-14	10651	-36	-18471	-78	-1769	-6474	-19909	-68	-4682	-10904	-16693	-149	-8346	-14796	-19948	-166	6510	2926	-23347	-110	-24	-102	-73	-158	-627	24621	3971	-38	-9143	24929	16298	132	1668	28334	7658	-79	-62	-105	37	-154	13	32	-81	-24	-57	79	-31	-3
0.623333	-18	10880	680	-18230	-82	-1672	-5906	-20213	-69	-4431	-10369	-17179	-151	-7986	-14309	-20426	-121	6819	3130	-23295	-110	-24	-110	-76	-160	-1936	23015	5347	-28	-8753	25016	14733	129	2337	28070	8459	-66	-64	-109	35	-167	13	28	-81	-25	-61	78	-34	-6
0.624167	-23	11090	1502	-18044	-74	-1554	-5284	-20472	-81	-4164	-9748	-17688	-155	-7611	-13710	-20912	-78	7131	3308	-23231	-110	-25	-102	-74	-204	-3273	21305	6667	-13	-8195	25204	12822	119	2946	27818	8890	-45	-63	-108	37	-151	15	28	-78	-22	-58	79	-32	1
0.625000	-41	11280	2423	-17917	-69	-1420	-4611	-20695	-68	-3884	-9044	-18226	-158	-7230	-13005	-21405	-30	7439	3452	-23206	-108	-15	-98	-74	-265	-4588	19486	7911	-40	-7498	25455	10605	93	3458	27548	8958	-63	-61	-107	53	-155	16	33	-59	-23	-58	80	-33	-5
0.625833	-40	11446	3452	-17864	-79	-1278	-3901	-20896	-66	-3613	-8271	-18789	-146	-6850	-12216	-21898	3	7748	3576	-23210	-103	-23	-98	-73	-285	-5833	17604	9036	-82	-6676	25721	8128	53	3873	27250	8689	-62	-61	-105	35	-152	17	29	-77	-21	-56	84	-32	0
0.626667	-46	11595	4550	-17891	-53	-1129	-3159	-21080	-74	-3351	-7448	-19385	-170	-6492	-11351	-22412	19	8053	3663	-23245	-104	-24	-99	-72	-307	-6941	15684	10000	-113	-5759	25955	5446	42	4169	26885	8104	-61	-60	-105	36	-151	18	32	-76	-22	-56	82	-34	-21
0.627500	-92	11728	5731	-17999	-81	-982	-2407	-21256	-70	-3109	-6603	-20008	-184	-6155	-10429	-22939	57	8364	3716	-23309	-104	-23	-98	-74	-301	-7887	13768	10771	-103	-4786	26106	2620	32	4334	26439	7255	-59	-117	-109	38	-154	18	32	-75	-22	-59	80	-31	-1
0.628333	-142	11845	6966	-18189	-96	-842	-1658	-21423	-61	-2902	-5759	-20662	-154	-5844	-9464	-23482	85	8661	3736	-23403	-105	-24	-100	-73	-294	-8637	11897	11300	-90	-3794	26134	-315	42	4369	25887	6182	-65	-59	-108	37	-150	16	32	-77	-25	-56	81	-30	1
0.629167	-160	11960	8227	-18450	-95	-711	-926	-21593	-65	-2735	-4939	-21343	-195	-5565	-8470	-24033	93	8951	3726	-23513	-108	-21	-99	-73	-297	-9172	10114	11555	-67	-2802	25994	-3272	66	4278	25217	4939	-63	-59	-105	37	-154	15	27	-75	-21	-57	80	-30	0
0.630000	-173	12071	9485	-18780	-110	-593	-260	-21766	-60	-2609	-4170	-22061	-203	-5322	-7473	-24587	98	9227	3678	-23640	-105	-23	-98	-72	-215	-9471	8461	11470	-35	-1873	25651	-6191	68	4050	24409	3610	-65	-58	-108	37	-153	16	30	-75	-24	-58	79	-26	-1
0.630833	-222	12195	10714	-19161	-117	-489	379	-21953	-47	-2532	-3475	-22807	-206	-5114	-6499	-25132	121	9493	3612	-23761	-105	-23	-102	-72	-104	-9552	6993	11030	-38	-1032	25083	-9029	27	3709	23464	2217	-63	-58	-109	38	-151	12	29	-76	-19	-60	80	-30	1
0.631667	-269	12325	11873	-19583	-118	-405	873	-22142	-28	-2505	-2883	-23574	-205	-4945	-5548	-25652	151	9737	3515	-23879	-104	-19	-101	-69	-114	-9411	5765	10207	-65	-327	24282	-11723	-30	3258	22373	821	-62	-57	-108	37	-151	19	33	-74	-21	-58	86	-31	-4
0.632500	-277	12477	12944	-20057	-133	-348	1284	-22356	-30	-2539	-2422	-24383	-210	-4816	-4658	-26137	170	9961	3398	-23985	-104	-19	-99	-69	-173	-9088	4804	8989	-100	217	23249	-14238	-51	2726	21136	-534	-60	-58	-127	38	-150	17	30	-72	-19	-58	84	-28	1
0.633333	-294	12653	13843	-20541	-135	-308	1568	-22571	-23	-2621	-2105	-25166	-208	-4724	-3835	-26570	193	10157	3280	-24061	-109	-24	-98	-67	-168	-8593	4141	7369	-146	573	21983	-16553	-69	2075	19767	-1806	-61	-60	-105	40	-151	17	27	-74	-21	-56	84	-29	0
0.634167	-314	12852	14577	-21038	-142	-303	1712	-22806	-11	-2755	-1959	-25975	-200	-4671	-3099	-26931	204	10332	3117	-24103	-105	-18	-98	-67	-165	-7982	3787	5359	-150	734	20508	-18632	-111	1376	18290	-2967	-61	-56	-104	41	-151	17	32	-74	-21	-58	81	-28	1
0.635000	-313	13064	15091	-21532	-154	-304	1700	-23050	-22	-2936	-1975	-26793	-187	-4669	-2463	-27206	185	10470	2960	-24105	-108	-23	-97	-66	-185	-7277	3757	2969	-119	675	18860	-20459	-186	619	16715	-4003	-62	-56	-105	41	-151	18	34	-73	-26	-58	87	-29	-1
0.635833	-322	13313	15358	-22015	-155	-334	1527	-23313	-40	-3171	-2175	-27599	-190	-4709	-1943	-27377	165	10578	2813	-24058	-109	-21	-98	-68	-168	-6519	4036	256	-93	404	17083	-22032	-191	-169	15090	-4913	-64	-58	-107	41	-153	18	30	-72	-23	-55	81	-30	0
0.636667	-321	13537	15354	-22481	-160	-384	1187	-23578	-18	-3440	-2584	-28378	-190	-4805	-1542	-27433	177	10648	2668	-23961	-109	-19	-100	-66	-86	-5751	4631	-2722	-124	-75	15220	-23355	-171	-991	13424	-5692	-61	-56	-107	38	-152	19	37	-75	-22	-55	79	-31	-3
0.637500	-313	13782	15056	-22923	-162	-447	671	-23851	-16	-3751	-3164	-29123	-189	-4956	-1271	-27350	179	10686	2541	-23816	-104	-16	-96	-68	25	-5012	5467	-5896	-201	-747	13327	-24438	-77	-1818	11752	-6364	-57	-53	-103	41	-150	18	34	-74	-21	-55	84	-28	0
0.638333	-293	14014	14442	-23334	-159	-527	17	-24128	-15	-4091	-3919	-29824	-189	-5179	-1136	-27133	176	10686	2428	-23617	-105	-17	-95	-64	79	-4328	6526	-9206	-263	-1593	11440	-25307	-12	-2654	10108	-6938	-59	-52	-126	40	-147	21	37	-72	-16	-53	84	-27	0
0.639167	-268	14229	13520	-23708	-173	-625	-800	-24411	-13	-4458	-4836	-30475	-182	-5464	-1141	-26768	199	10653	2343	-23375	-103	-16	-97	-64	27	-3707	7740	-12595	-264	-2590	9609	-25980	-5	-3478	8529	-7438	-57	-52	-105	44	-150	21	38	-74	-16	-53	84	-26	5
0.640000	-256	14407	12288	-24053	-185	-741	-1748	-24704	-12	-4853	-5903	-31075	-170	-5833	-1291	-26263	194	10584	2275	-23092	-103	-16	-97	-65	-19	-3237	9063	-15961	-250	-3700	7887	-26493	-39	-4284	7042	-7904	-58	-44	-97	43	-149	21	37	-73	-22	-55	81	-28	1
0.640833	-243	14544	10754	-24362	-177	-877	-2821	-24970	-9	-5272	-7098	-31606	-169	-6282	-1582	-25626	193	10491	2231	-22778	-104	-16	-97	-70	10	-2857	10406	-19228	-241	-4885	6321	-26865	-55	-5054	5675	-8358	-57	-55	-102	43	-150	18	35	-73	-18	-56	85	-26	2
0.641667	-229	14625	8962	-24638	-163	-1044	-3995	-25242	-7	-5706	-8379	-32049	-163	-6815	-2011	-24859	188	10371	2196	-22447	-107	-21	-100	-68	91	-2604	11702	-22307	-238	-6108	4921	-27147	-23	-5789	4444	-8832	-63	-61	-104	38	-153	23	37	-77	-23	-58	80	-29	-4
0.642500	-177	14652	6906	-24891	-166	-1252	-5250	-25510	-18	-6160	-9729	-32449	-143	-7435	-2582	-23985	181	10240	2177	-22100	-109	-24	-99	-66	167	-2476	12869	-25135	-262	-7318	3719	-27361	-25	-6472	3366	-9353	-66	-61	-105	39	-153	16	34	-77	-24	-57	84	-32	-5
0.643333	-168	14613	4623	-25117	-158	-1507	-6551	-25771	-44	-6630	-11106	-32638	-112	-8136	-3276	-23013	180	10097	2157	-21760	-108	-22	-98	-67	233	-2461	13852	-27649	-293	-8478	2717	-27538	-44	-7103	2445	-9968	-68	-59	-101	43	-152	17	35	-77	-27	-53	84	-30	-4
0.644167	-159	14545	2175	-25324	-147	-1816	-7884	-26018	-60	-7120	-12492	-32696	-129	-8915	-4098	-21970	162	9958	2133	-21435	-107	-21	-97	-68	226	-2556	14574	-29806	-321	-9552	1919	-27710	-35	-7644	1696	-10663	-62	-59	-103	40	-155	18	34	-76	-23	-42	85	-30	0
0.645000	-144	14357	-407	-25519	-131	-2198	-9221	-26257	-48	-7622	-13844	-32750	-117	-9769	-5036	-20883	143	9822	2085	-21138	-108	-19	-98	-68	193	-2739	14995	-31435	-303	-10504	1315	-27896	-26	-8120	1107	-11479	-62	-57	-102	42	-154	19	37	-75	-21	-53	82	-29	-1
0.645833	-125	14140	-3074	-25709	-113	-2663	-10546	-26488	-39	-8151	-15148	-32737	-101	-10677	-6075	-19780	160	9703	2011	-20880	-104	-18	-98	-68	146	-3013	15068	-32153	-213	-11312	873	-28115	-41	-8512	672	-12414	-63	-58	-103	44	-155	19	33	-74	-21	-53	82	-29	-1
0.646667	-120	13872	-5779	-25894	-98	-3215	-11843	-26710	-46	-8693	-16366	-32761	-79	-11625	-7207	-18690	148	9596	1892	-20671	-104	-22	-97	-68	93	-3337	14764	-32454	-131	-11936	579	-28367	-99	-8815	364	-13475	-61	-58	-103	43	-153	26	35	-77	-22	-55	85	-28	0
0.647500	-100	13578	-8484	-26085	-99	-3866	-13052	-26925	-50	-9251	-17466	-32743	-65	-12578	-8407	-17643	130	9514	1726	-20520	-107	-21	-99	-66	53	-3724	14078	-32577	-149	-12384	395	-28656	-131	-9029	171	-14662	-65	-58	-107	43	-152	19	33	-76	-22	-56	82	-29	0
0.648333	-94	13249	-11166	-26278	-85	-4608	-14244	-27135	-47	-9852	-18432	-32765	-72	-13518	-9663	-16668	118	9444	1499	-20440	-109	-23	-100	-70	21	-4143	13017	-32642	-185	-12654	291	-28980	-107	-9158	67	-15959	-66	-63	-112	36	-154	11	29	-77	-25	-61	79	-32	-4
0.649167	-107	12923	-13770	-26485	-80	-5436	-15311	-27340	-59	-10389	-19234	-32750	-77	-14414	-10959	-15791	101	9402	1225	-20422	-110	-25	-99	-70	32	-4589	11608	-32655	-176	-12739	225	-29302	-69	-9189	27	-17337	-67	-60	-108	23	-155	15	29	-79	-24	-76	77	-24	-6
0.650000	-112	12605	-16259	-26690	-61	-6320	-16256	-27534	-67	-10948	-19847	-32766	-75	-15226	-12262	-15047	63	9369	887	-20479	-111	-24	-100	-70	76	-5056	9869	-32677	-177	-12655	161	-29618	-50	-9141	21	-18789	-65	-62	-109	37	-153	15	32	-80	-25	-61	80	-33	-3
0.650833	-120	12311	-18612	-26900	-38	-7307	-17072	-27730	-68	-11502	-20268	-32749	-73	-15918	-13548	-14452	5	9356	502	-20600	-111	-24	-104	-73	91	-5539	7858	-32669	-206	-12428	61	-29894	-55	-9001	25	-20277	-69	-61	-108	40	-154	17	30	-79	-19	-60	81	-30	0
0.651667	-138	12056	-20812	-27111	-28	-8326	-17746	-27918	-60	-12017	-20475	-32707	-70	-16460	-14800	-14033	-74	9351	81	-20792	-107	-23	-100	-68	88	-6033	5648	-32680	-207	-12081	-96	-30097	-74	-8798	-3	-21780	-41	-55	-104	42	-159	17	34	-73	-21	-55	82	-28	0
0.652500	-151	11841	-22834	-27323	-28	-9366	-18273	-28114	-57	-12522	-20485	-32505	-66	-16833	-15996	-13795	-187	9355	-363	-21051	-107	-23	-99	-68	52	-6544	3298	-32669	-201	-11655	-345	-30206	-56	-8534	-43	-23284	-60	-59	-107	39	-149	17	33	-80	-21	-56	81	-27	4
0.653333	-168	11664	-24678	-27534	-14	-10415	-18648	-28301	-59	-12981	-20302	-32235	-62	-17017	-17123	-13748	-266	9368	-813	-21367	-105	-24	-99	-70	56	-7067	894	-32683	-230	-11178	-699	-30179	-10	-8217	-160	-24747	-65	-65	-107	40	-150	17	28	-77	-19	-56	82	-29	3
0.654167	-177	11522	-26306	-27742	0	-11454	-18873	-28492	-64	-13397	-19937	-31892	-72	-17004	-18166	-13886	-320	9407	-1218	-21731	-105	-24	-99	-67	70	-7596	-1504	-32452	-255	-10689	-1169	-29978	18	-7859	-340	-26132	-56	-57	-105	42	-149	19	30	-76	-23	-57	80	-29	0
0.655000	-191	11403	-27713	-27938	-1	-12468	-18953	-28683	-65	-13788	-19418	-31470	-91	-16797	-19115	-14201	-369	9474	-1555	-22139	-104	-24	-99	-69	8	-8142	-3833	-32030	-264	-10222	-1756	-29580	11	-7472	-586	-27418	-63	-60	-108	40	-152	16	33	-76	-24	-56	81	-32	-1
0.655833	-202	11283	-28891	-28120	-3	-13440	-18903	-28871	-60	-14105	-18782	-30974	-93	-16411	-19965	-14676	-419	9598	-1774	-22575	-109	-25	-101	-68	-40	-8693	-6029	-31581	-256	-9812	-2451	-28949	33	-7065	-919	-28583	-65	-59	-107	40	-154	12	29	-80	-23	-59	79	-31	-5
0.656667	-211	11134	-29833	-28292	8	-14363	-18735	-29058	-60	-14396	-18057	-30385	-97	-15873	-20712	-15286	-466	9793	-1839	-23039	-110	-26	-103	-73	-81	-9242	-8017	-31161	-243	-9487	-3243	-28066	38	-6643	-1315	-29610	-69	-59	-97	35	-156	10	29	-72	-25	-59	76	-33	-7
0.657500	-218	10938	-30530	-28453	15	-15240	-18471	-29234	-60	-14655	-17297	-29698	-105	-15218	-21361	-16000	-501	10095	-1697	-23543	-108	-26	-103	-73	-115	-9785	-9760	-30793	-224	-9264	-4112	-26912	-19	-6201	-1758	-30477	-65	-60	-108	38	-152	12	29	-78	-24	-58	80	-13	0
0.658333	-223	10655	-31032	-28593	21	-16035	-18123	-29398	-57	-14881	-16536	-28886	-103	-14479	-21925	-16797	-539	10521	-1323	-24001	-107	-24	-101	-69	-113	-10312	-11220	-30494	-245	-9157	-5040	-25472	-47	-5763	-2262	-31184	-67	-59	-105	40	-151	18	35	-74	-25	-57	82	-30	0
0.659167	-220	10261	-31221	-28721	11	-16823	-17729	-29552	-75	-15095	-15840	-27959	-100	-13702	-22408	-17629	-517	11086	-688	-24486	-109	-22	-99	-69	-133	-10808	-12371	-30257	-252	-9173	-5987	-23765	-21	-5329	-2765	-31711	-64	-61	-105	41	-151	3	32	-90	-23	-55	81	-29	0
0.660000	-216	9725	-31211	-28829	-7	-17542	-17317	-29682	-80	-15302	-15243	-26902	-111	-12951	-22828	-18457	-483	11803	211	-24954	-107	-21	-100	-68	-181	-11262	-13208	-30061	-243	-9312	-6929	-21818	-13	-4903	-3281	-32072	-63	-57	-107	43	-153	21	33	-76	-19	-56	80	-29	0
0.660833	-203	9042	-30964	-28921	21	-18224	-16909	-29788	-80	-15514	-14792	-25733	-115	-12263	-23207	-19256	-464	12680	1377	-25411	-104	-22	-101	-68	-202	-11679	-13731	-29889	-223	-9557	-7831	-19655	-17	-4504	-3774	-32249	-61	-62	-107	41	-152	16	34	-76	-31	-62	77	-31	0
0.661667	-193	8198	-30495	-28997	16	-18882	-16534	-29860	-90	-15735	-14506	-24456	-124	-11689	-23555	-19978	-432	13713	2775	-25854	-109	-23	-102	-73	-220	-12005	-13950	-29706	-228	-9893	-8657	-17310	-43	-4128	-4244	-32271	-66	-62	-109	38	-153	10	28	-77	-22	-59	78	-34	-1
0.662500	-189	7199	-29793	-29049	2	-19520	-16214	-29886	-97	-15975	-14478	-23092	-145	-11257	-23877	-20594	-374	14896	4398	-26259	-111	-24	-102	-69	-269	-12258	-13877	-29481	-253	-10287	-9383	-14831	-75	-3776	-4645	-32112	-68	-63	-110	39	-153	17	29	-76	-26	-59	79	-31	1
0.663333	-178	6051	-28879	-29071	1	-20142	-15972	-29857	-96	-16230	-14657	-21658	-159	-10999	-24203	-21076	-323	16203	6172	-26651	-110	-26	-101	-70	-322	-12419	-13549	-29172	-242	-10708	-9971	-12252	-69	-3468	-4984	-31798	-51	-59	-108	39	-150	18	33	-79	-23	-58	80	-32	-1
0.664167	-164	4791	-27763	-29061	19	-20753	-15827	-29760	-91	-16507	-15093	-20194	-162	-10934	-24538	-21395	-288	17596	8035	-27005	-109	-24	-101	-70	-336	-12482	-13007	-28763	-206	-11125	-10407	-9646	-66	-3210	-5241	-31326	-66	-65	-109	40	-144	15	29	-83	-24	-56	81	-30	-5
0.665000	-178	3444	-26479	-29006	17	-21361	-15795	-29595	-95	-16798	-15786	-18696	-167	-11074	-24891	-21542	-245	19044	9903	-27330	-108	-25	-101	-70	-322	-12435	-12274	-28202	-201	-11504	-10668	-7087	-98	-3014	-5416	-30712	-70	-61	-112	37	-153	18	29	-81	-24	-60	78	-32	0
0.665833	-176	2062	-25053	-28934	12	-21968	-15879	-29345	-98	-17108	-16724	-17233	-170	-11408	-25266	-21503	-187	20487	11713	-27611	-107	-23	-99	-67	-327	-12277	-11416	-27475	-183	-11803	-10736	-4627	-116	-2877	-5495	-29955	-63	-61	-107	41	-155	16	32	-78	-22	-56	82	-29	-3
0.666667	-152	698	-23526	-28798	13	-22558	-16084	-28996	-97	-17411	-17877	-15824	-193	-11922	-25662	-21274	-110	21880	13377	-27877	-108	-23	-99	-67	-352	-12014	-10456	-26564	-201	-12002	-10617	-2331	-132	-2821	-5500	-29074	-66	-57	-104	43	-145	13	33	-77	-21	-56	82	-29	-1
0.667500	-135	-595	-21930	-28606	29	-23126	-16411	-28551	-103	-17711	-19220	-14518	-199	-12591	-26076	-20860	-42	23184	14844	-28109	-108	-22	-97	-65	-355	-11645	-9451	-25443	-185	-12070	-10309	-249	-176	-2842	-5429	-28073	-62	-55	-107	41	-159	18	33	-76	-22	-68	80	-29	-1
0.668333	-128	-1774	-20339	-28373	1	-23667	-16844	-28000	-102	-17994	-20717	-13344	-206	-13384	-26504	-20281	17	24344	16035	-28320	-107	-25	-98	-67	-363	-11213	-8427	-24155	-190	-11997	-9822	1583	-201	-2950	-5295	-26983	-67	-58	-108	42	-150	16	33	-78	-22	-58	82	-28	-3
0.669167	-126	-2764	-18807	-28085	-10	-24145	-17385	-27344	-112	-18248	-22309	-12328	-211	-14270	-26945	-19546	36	25326	16902	-28511	-108	-24	-97	-67	-386	-10663	-7425	-22657	-210	-11765	-9171	3107	-219	-3139	-5123	-25809	-64	-47	-108	40	-151	12	30	-77	-24	-57	80	-29	-6
0.670000	-141	-3523	-17405	-27751	-12	-24555	-18008	-26577	-119	-18454	-23949	-11499	-227	-15199	-27375	-18682	38	26084	17411	-28697	-110	-26	-100	-67	-397	-10067	-6466	-20966	-206	-11377	-8377	4291	-254	-3414	-4932	-24570	-65	-58	-108	38	-152	15	34	-75	-26	-59	80	-29	-1
0.670833	-146	-4007	-16193	-27363	-6	-24867	-18688	-25693	-126	-18614	-25587	-10857	-238	-16121	-27784	-17724	53	26616	17550	-28870	-107	-22	-99	-65	-387	-9425	-5582	-19119	-186	-10835	-7479	5117	-264	-3759	-4727	-23294	-61	-57	-107	39	-144	16	33	-76	-21	-58	80	-26	0
0.671667	-134	-4186	-15229	-26942	-17	-25066	-19411	-24708	-121	-18701	-27138	-10426	-249	-16998	-28161	-16700	58	26902	17325	-29043	-104	-21	-98	-63	-361	-8770	-4786	-17141	-148	-10158	-6503	5578	-224	-4175	-4544	-21995	-60	-48	-104	45	-148	22	38	-73	-18	-53	84	-26	2
0.672500	-132	-4040	-14560	-26491	0	-25133	-20156	-23621	-119	-18729	-28578	-10212	-250	-17795	-28495	-15629	69	26947	16739	-29226	-107	-21	-96	-76	-378	-8116	-4091	-15062	-131	-9370	-5474	5673	-179	-4654	-4393	-20675	-60	-56	-105	39	-152	20	34	-90	-24	-57	81	-27	0
0.673333	-139	-3559	-14224	-26023	-7	-25057	-20899	-22450	-101	-18678	-29846	-10197	-252	-18484	-28785	-14576	84	26757	15824	-29421	-107	-24	-99	-66	-408	-7482	-3494	-12924	-125	-8501	-4427	5412	-164	-5190	-4289	-19374	-63	-63	-103	37	-153	17	35	-77	-24	-61	81	-31	-4
0.674167	-139	-2755	-14240	-25551	-38	-24827	-21626	-21209	-114	-18561	-30913	-10375	-266	-19037	-29010	-13525	60	26364	14634	-29616	-147	-26	-98	-66	-409	-6883	-2995	-10770	-104	-7556	-3368	4824	-156	-5749	-4236	-18089	-65	-58	-102	41	-149	17	35	-64	-26	-56	84	-28	0
0.675000	-133	-1650	-14597	-25090	-48	-24428	-22305	-19908	-127	-18363	-31736	-10712	-264	-19433	-29160	-12523	22	25790	13227	-29825	-111	-23	-95	-67	-384	-6343	-2581	-8625	-101	-6588	-2349	3937	-137	-6327	-4245	-16876	-63	-58	-107	39	-151	16	36	-73	-25	-57	80	-29	-3
0.675833	-133	-287	-15265	-24661	-56	-23874	-22928	-18579	-142	-18108	-32290	-11193	-273	-19669	-29237	-11606	-12	25083	11658	-30015	-109	-23	-116	-69	-391	-5871	-2237	-6559	-108	-5642	-1375	2798	-112	-6901	-4294	-15724	-65	-60	-105	36	-153	18	33	-78	-19	-60	80	-33	-3
0.676667	-136	1289	-16202	-24281	-48	-23163	-23484	-17233	-135	-17788	-32524	-11769	-283	-19744	-29238	-10776	-31	24278	9981	-30223	-105	-23	-98	-70	-392	-5486	-1946	-4605	-90	-4738	-466	1465	-96	-7455	-4392	-14658	-64	-60	-125	40	-151	19	34	-68	-24	-57	79	-28	2
0.677500	-132	3019	-17332	-23961	-47	-22308	-23957	-15904	-146	-17425	-32613	-12412	-273	-19664	-29166	-10047	-45	23425	8257	-30395	-107	-23	-99	-66	-378	-5190	-1671	-2809	-84	-3911	374	-16	-81	-7973	-4517	-13685	-64	-58	-104	40	-149	19	37	-74	-41	-56	84	-29	0
0.678333	-122	4842	-18600	-23721	-64	-21331	-24336	-14598	-150	-17023	-32413	-13074	-279	-19446	-29020	-9431	-90	22554	6537	-30539	-105	-19	-95	-64	-383	-4989	-1438	-1202	-68	-3183	1145	-1601	-84	-8446	-4655	-12829	-61	-56	-103	41	-148	18	37	-72	-21	-53	85	-46	3
0.679167	-131	6683	-19884	-23572	-53	-20255	-24625	-13392	-139	-16598	-31976	-13734	-288	-19113	-28802	-8926	-121	21712	4879	-30634	-107	-17	-95	-64	-384	-4886	-1176	182	-62	-2575	1854	-3233	-64	-8854	-4776	-12098	-86	-56	-104	44	-149	21	38	-72	-24	-57	85	-28	-1
0.680000	-141	8475	-21104	-23531	-50	-19111	-24817	-12261	-152	-16162	-31311	-14331	-284	-18685	-28520	-8535	-110	20938	3340	-30678	-104	-16	-93	-65	-379	-4872	-872	1330	-63	-2108	2508	-4854	-21	-9165	-4851	-11502	-61	-55	-102	42	-150	21	38	-70	-18	-53	84	-29	3
0.680833	-142	10157	-22169	-23593	-64	-17924	-24913	-11244	-148	-15715	-30460	-14861	-274	-18203	-28184	-8255	-118	20262	1948	-30652	-101	-17	-97	-65	-368	-4949	-514	2196	-58	-1792	3121	-6418	-18	-9442	-4868	-11044	-59	-59	-101	44	-149	19	39	-74	-24	-55	85	-30	3
0.681667	-151	11675	-22995	-23774	-85	-16721	-24925	-10352	-134	-15277	-29455	-15290	-285	-17679	-27801	-8072	-205	19706	739	-30561	-113	-25	-100	-70	-384	-5107	-85	2778	-63	-1652	3713	-7895	-19	-9622	-4795	-10725	-48	-62	-110	35	-154	15	30	-79	-26	-61	79	-35	-4
0.682500	-168	12979	-23537	-24072	-85	-15524	-24835	-9612	-138	-14855	-28338	-15598	-283	-17142	-27371	-7974	-248	19283	-254	-30377	-113	-23	-99	-69	-409	-5324	440	3069	-73	-1602	4313	-9240	-8	-9712	-4590	-10535	-66	-60	-110	41	-154	17	34	-79	-25	-59	82	-31	-1
0.683333	-180	14046	-23717	-24472	-83	-14359	-24652	-9024	-130	-14434	-27137	-15771	-280	-16602	-26899	-7946	-280	19030	-1010	-30117	-111	-24	-98	-70	-424	-5595	1062	3068	-85	-1714	4950	-10438	3	-9735	-4243	-10481	-69	-61	-105	38	-152	16	36	-79	-26	-58	84	-32	-1
0.684167	-181	14842	-23522	-24971	-83	-13254	-24388	-8600	-126	-14021	-25907	-15799	-276	-16087	-26367	-7976	-311	18920	-1504	-29773	-111	-22	-97	-68	-413	-5903	1790	2771	-107	-1955	5625	-11472	0	-9678	-3703	-10542	-63	-62	-109	37	-151	18	33	-81	-23	-58	82	-30	-3
0.685000	-195	15352	-22949	-25569	-84	-12213	-24039	-8343	-126	-13638	-24661	-15692	-258	-15602	-25843	-8054	-332	18952	-1726	-29351	-108	-21	-95	-67	-404	-6237	2651	2187	-117	-2297	6382	-12333	3	-9563	-3037	-10727	-63	-60	-103	40	-149	19	34	-76	-22	-56	84	-29	-4
0.685833	-187	15578	-22017	-26230	-75	-11289	-23618	-8247	-129	-13253	-23451	-15466	-251	-15158	-25269	-8162	-331	19112	-1682	-28869	-105	-21	-97	-67	-378	-6579	3585	1335	-107	-2720	7222	-13021	25	-9391	-2168	-11005	-60	-62	-107	39	-146	16	36	-82	-21	-57	86	-29	0
0.686667	-197	15538	-20777	-26951	-79	-10446	-23114	-8307	-124	-12873	-22301	-15127	-241	-14765	-24676	-8288	-338	19363	-1330	-28344	-109	-21	-99	-69	-368	-6925	4626	250	-112	-3204	8153	-13543	15	-9186	-1113	-11373	-63	-59	-105	40	-153	22	33	-78	-17	-57	84	-27	1
0.687500	-196	15245	-19272	-27709	-86	-9706	-22541	-8504	-118	-12489	-21227	-14708	-245	-14406	-24065	-8424	-334	19664	-699	-27783	-107	-22	-90	-68	-362	-7248	5754	-1045	-107	-3728	9187	-13915	4	-8934	135	-11811	-62	-60	-108	40	-149	15	36	-92	-23	-58	81	-30	4
0.688333	-200	14738	-17591	-28483	-82	-9073	-21901	-8817	-120	-12103	-20249	-14216	-243	-14087	-23430	-8565	-317	19953	213	-27238	-109	-24	-99	-68	-319	-7551	6948	-2523	-92	-4271	10322	-14137	-8	-8662	1555	-12307	-65	-60	-105	37	-154	15	35	-77	-22	-57	82	-12	-1
0.689167	-195	14046	-15824	-29249	-92	-8535	-21202	-9251	-110	-11707	-19376	-13686	-237	-13787	-22772	-8698	-287	20166	1381	-26716	-109	-23	-99	-70	-290	-7819	8190	-4155	-96	-4819	11551	-14305	-40	-8375	3129	-12844	-62	-57	-107	34	-153	16	30	-81	-24	-58	78	-32	-4
0.690000	-195	13217	-14061	-29989	-114	-8090	-20438	-9748	-109	-11298	-18597	-13141	-237	-13509	-22092	-8816	-259	20226	2830	-26250	-112	-28	-101	-70	-281	-8058	9473	-5908	-118	-5354	12855	-14371	-68	-8077	4838	-13412	-73	-66	-112	30	-158	11	30	-84	-26	-62	77	-38	-8
0.690833	-219	12292	-12385	-30680	-108	-7725	-19630	-10297	-126	-10868	-17913	-12602	-238	-13235	-21398	-8917	-216	20069	4512	-25858	-114	-24	-103	-83	-286	-8246	10783	-7740	-117	-5858	14220	-14380	-83	-7762	6673	-13983	-65	-63	-108	28	-155	13	32	-81	-25	-61	80	-36	-4
0.691667	-215	11316	-10878	-31299	-105	-7418	-18755	-10869	-126	-10409	-17311	-12084	-238	-12951	-20684	-9000	-212	19625	6409	-25574	-110	-25	-99	-68	-287	-8393	12082	-9609	-107	-6325	15615	-14363	-85	-7441	8595	-14562	-63	-61	-109	38	-152	17	34	-75	-23	-55	80	-31	-1
0.692500	-208	10322	-9607	-31856	-97	-7170	-17841	-11446	-112	-9940	-16790	-11621	-242	-12653	-19965	-9070	-210	18811	8504	-25440	-107	-23	-109	-69	-256	-8504	13356	-11496	-115	-6760	17008	-14348	-105	-7117	10598	-15139	-64	-60	-111	35	-149	17	34	-85	-25	-57	79	-30	3
0.693333	-234	9324	-8626	-32330	-101	-6963	-16896	-11998	-112	-9464	-16331	-11218	-230	-12344	-19243	-9123	-217	17578	10747	-25407	-105	-25	-100	-70	-224	-8575	14589	-13355	-134	-7156	18387	-14349	-100	-6780	12626	-15706	-65	-62	-109	39	-152	17	35	-76	-23	-59	81	-32	0
0.694167	-235	8361	-7967	-32577	-100	-6794	-15928	-12509	-126	-8977	-15919	-10887	-223	-12009	-18512	-9155	-217	15896	13089	-25544	-105	-25	-101	-68	-204	-8616	15761	-15172	-139	-7513	19716	-14386	-86	-6445	14656	-16255	-61	-67	-109	38	-153	16	33	-76	-25	-60	79	-31	0
0.695000	-238	7453	-7640	-32690	-102	-6659	-14941	-12960	-118	-8497	-15542	-10634	-217	-11652	-17785	-9194	-180	13745	15479	-25831	-112	-25	-101	-72	-184	-8634	16877	-16919	-127	-7840	20953	-14473	-102	-6101	16652	-16785	-63	-64	-110	39	-151	16	32	-79	-21	-58	79	-30	-1
0.695833	-259	6603	-7631	-32727	-98	-6515	-13950	-13343	-127	-8023	-15183	-10456	-217	-11281	-17072	-9225	-146	11133	17866	-26263	-109	-21	-103	-67	-174	-8630	17910	-18573	-124	-8144	22089	-14615	-94	-5756	18583	-17296	-63	-45	-108	40	-153	13	29	-78	-26	-59	80	-36	0
0.696667	-254	5814	-7905	-32746	-100	-6396	-12941	-13647	-119	-7568	-14834	-10342	-222	-10884	-16368	-9251	-117	8079	20178	-26826	-109	-23	-102	-68	-166	-8618	18854	-20105	-128	-8412	23087	-14820	-84	-5412	20419	-17787	-62	-62	-147	38	-149	16	34	-76	-22	-57	79	-31	1
0.697500	-237	5083	-8412	-32747	-94	-6283	-11971	-13865	-107	-7151	-14479	-10329	-217	-10490	-15684	-9287	-108	4621	22371	-27499	-103	-15	-96	-72	-139	-8604	19705	-21516	-142	-8709	23927	-15086	-61	-5075	22148	-18264	-62	-59	-110	40	-151	16	32	-75	-22	-55	80	-32	0
0.698333	-251	4386	-9082	-32760	-107	-6189	-11017	-14000	-120	-6775	-14127	-10362	-204	-10102	-15029	-9333	-125	833	24355	-28257	-105	-27	-101	-72	-118	-8600	20454	-22798	-150	-9009	24600	-15412	-62	-4753	23714	-18726	-65	-61	-107	39	-152	17	28	-79	-25	-57	88	-31	0
0.699167	-245	3722	-9835	-32750	-124	-6103	-10097	-14062	-126	-6482	-13761	-10442	-203	-9727	-14393	-9391	-119	-3197	26076	-29060	-105	-23	-98	-67	-94	-8609	21110	-23947	-155	-9285	25098	-15791	-104	-4451	25118	-19171	-64	-58	-105	42	-151	17	33	-77	-26	-57	80	-32	0
0.700000	-236	3071	-10590	-32623	-122	-6034	-9214	-14050	-113	-6181	-13381	-10556	-218	-9373	-13787	-9472	-109	-7348	27496	-29884	-108	-22	-100	-66	-94	-8646	21678	-24978	-156	-9611	25422	-16214	-138	-4183	26332	-19605	-61	-58	-104	44	-150	20	32	-73	-21	-53	86	-28	1
0.700833	-238	2407	-11277	-32339	-126	-5984	-8374	-13978	-127	-5985	-12986	-10696	-221	-9059	-13215	-9572	-132	-11510	28542	-30689	-117	-23	-99	-66	-107	-8716	22156	-25890	-171	-9952	25570	-16678	-143	-3969	27343	-20039	-63	-56	-103	42	-152	16	18	-77	-25	-58	80	-31	2
0.701667	-242	1714	-11815	-31994	-132	-5970	-7592	-13863	-115	-5863	-12589	-10847	-217	-8790	-12683	-9701	-160	-15616	29180	-31447	-112	-26	-102	-69	-104	-8831	22550	-26683	-180	-10344	25555	-17165	-153	-3814	28140	-20466	-73	-62	-103	38	-151	13	29	-78	-21	-58	81	-34	-1
0.702500	-222	976	-12154	-31593	-118	-5997	-6867	-13709	-111	-5821	-12190	-11002	-208	-8578	-12186	-9849	-156	-19547	29379	-32113	-109	-27	-103	-70	-100	-8997	22870	-27373	-184	-10779	25393	-17664	-149	-3736	28719	-20882	-63	-41	-107	41	-153	13	29	-76	-24	-61	77	-23	0
0.703333	-182	183	-12228	-31170	-120	-6068	-6207	-13539	-112	-5854	-11787	-11137	-215	-8426	-11723	-10021	-150	-23215	29139	-32467	-110	-23	-102	-72	-88	-9211	23118	-27967	-188	-11263	25112	-18177	-138	-3746	29086	-21298	-66	-60	-109	41	-151	16	33	-73	-22	-57	79	-24	0
0.704167	-174	-673	-12015	-30736	-126	-6192	-5613	-13360	-113	-5982	-11394	-11256	-235	-8336	-11297	-10217	-144	-26511	28440	-32590	-108	-19	-101	-67	-84	-9485	23330	-28484	-196	-11808	24724	-18678	-150	-3858	29242	-21694	-62	-59	-108	40	-124	16	33	-75	-24	-59	77	-31	-4
0.705000	-179	-1602	-11504	-30321	-129	-6376	-5092	-13186	-114	-6183	-11015	-11348	-234	-8313	-10906	-10430	-153	-29368	27308	-32663	-91	-21	-101	-67	-81	-9825	23485	-28918	-182	-12411	24259	-19169	-154	-4087	29195	-22084	-65	-58	-108	44	-151	18	34	-72	-19	-58	79	-32	1
0.705833	-174	-2598	-10700	-29931	-120	-6627	-4637	-13032	-113	-6471	-10659	-11411	-243	-8364	-10555	-10660	-174	-31267	25751	-32689	-105	-21	-98	-69	-77	-10234	23601	-29326	-174	-13072	23749	-19636	-165	-4440	28959	-22455	-61	-57	-105	41	-149	21	35	-73	-21	-59	82	-30	-1
0.706667	-154	-3649	-9628	-29583	-128	-6949	-4251	-12897	-113	-6813	-10323	-11442	-233	-8473	-10241	-10900	-160	-32086	23888	-32698	-110	-24	-102	-69	-76	-10710	23685	-29673	-161	-13790	23214	-20078	-168	-4923	28558	-22807	-64	-63	-107	41	-151	17	33	-75	-22	-61	80	-30	0
0.707500	-124	-4748	-8327	-29285	-124	-7339	-3928	-12795	-113	-7258	-10023	-11442	-204	-8624	-9963	-11152	-150	-32434	21705	-32690	-104	-22	-99	-66	-77	-11251	23744	-29977	-144	-14555	22685	-20479	-139	-5532	28004	-23129	-67	-61	-107	41	-149	17	33	-70	-22	-59	81	-29	0
0.708333	-128	-5887	-6833	-29051	-124	-7798	-3665	-12724	-108	-7740	-9752	-11411	-197	-8852	-9711	-11404	-164	-32594	19302	-32707	-108	-26	-97	-67	-79	-11857	23772	-30247	-146	-15362	22177	-20849	-116	-6277	27322	-23427	-67	-61	-107	36	-153	13	33	-75	-22	-55	80	-31	-5
0.709167	-148	-7040	-5228	-28891	-128	-8325	-3469	-12687	-109	-8272	-9521	-11362	-178	-9111	-9496	-11659	-125	-32649	16773	-32676	-111	-24	-99	-69	-68	-12520	23790	-30482	-145	-16213	21705	-21170	-112	-7146	26543	-23680	-69	-59	-108	37	-155	15	33	-79	-24	-56	77	-33	-6
0.710000	-114	-8183	-3570	-28811	-131	-8914	-3300	-12682	-105	-8841	-9324	-11297	-161	-9396	-9311	-11916	-42	-32697	14219	-32421	-110	-28	-101	-73	-67	-13241	23782	-30689	-135	-17085	21294	-21438	-116	-8128	25693	-23895	-65	-66	-113	36	-154	17	32	-79	-24	-58	79	-31	-4
0.710833	-90	-9291	-1909	-28809	-136	-9554	-3181	-12701	-115	-9449	-9158	-11214	-179	-9704	-9158	-12166	-59	-32697	11737	-31962	-109	-26	-97	-68	-73	-14012	23751	-30851	-148	-17967	20950	-21656	-109	-9213	24792	-24061	-64	-58	-105	39	-151	17	34	-77	-23	-57	80	-36	1
0.711667	-107	-10348	-352	-28887	-131	-10248	-3098	-12741	-127	-10066	-9032	-11144	-176	-10018	-9026	-12406	-76	-32717	9413	-31410	-105	-22	-98	-69	-66	-14827	23693	-30972	-153	-18841	20679	-21811	-77	-10391	23870	-24176	-64	-58	-107	37	-151	19	37	-73	-21	-52	82	-27	0
0.712500	-129	-11332	1154	-29043	-137	-10980	-3041	-12794	-131	-10688	-8931	-11072	-171	-10342	-8925	-12642	-45	-32701	7329	-30810	-101	-21	-96	-69	-74	-15675	23601	-31050	-122	-19699	20479	-21916	-70	-11644	22942	-24244	-62	-58	-104	39	-149	19	36	-76	-17	-52	75	-32	1
0.713333	-130	-12233	2451	-29270	-146	-11751	-3008	-12861	-144	-11305	-8867	-11028	-178	-10654	-8847	-12871	-6	-32340	5579	-30201	-104	-21	-99	-68	-81	-16547	23470	-31078	-136	-20524	20342	-21987	-90	-12954	22031	-24272	-60	-58	-105	38	-146	20	36	-75	-18	-52	81	-34	1
0.714167	-127	-13028	3540	-29563	-141	-12533	-2985	-12928	-152	-11903	-8829	-11007	-184	-10945	-8797	-13097	15	-31273	4229	-29612	-107	-22	-100	-68	-99	-17436	23296	-31050	-133	-21315	20262	-21932	-127	-14296	21154	-24261	-65	-60	-107	41	-152	20	35	-76	-24	-59	81	-31	0
0.715000	-127	-13702	4410	-29912	-150	-13326	-2968	-12995	-155	-12483	-8812	-11014	-185	-11255	-8760	-13306	29	-29850	3326	-29057	-113	-25	-103	-72	-127	-18331	23064	-30963	-148	-22043	20222	-21851	-109	-15650	20339	-24210	-64	-63	-109	34	-158	11	33	-78	-23	-58	79	-34	-6
0.715833	-130	-14268	5017	-30292	-149	-14105	-2947	-13059	-149	-13031	-8813	-11059	-193	-11532	-8740	-13505	43	-28230	2900	-28535	-109	-23	-105	-70	-122	-19219	22787	-30803	-156	-22706	20256	-21710	-102	-16983	19585	-24128	-63	-61	-110	39	-154	17	33	-78	-24	-45	84	-33	-1
0.716667	-126	-14728	5408	-30697	-145	-14872	-2918	-13107	-155	-13536	-8809	-11150	-182	-11784	-8719	-13687	44	-26514	2944	-28063	-108	-25	-101	-72	-104	-20098	22440	-30577	-162	-23292	20301	-21510	-87	-18290	18904	-24036	-64	-62	-108	37	-154	13	35	-77	-21	-59	81	-31	-4
0.717500	-116	-15025	5580	-31118	-137	-15601	-2874	-13153	-168	-13997	-8818	-11277	-176	-12026	-8709	-13855	30	-24752	3466	-27635	-107	-22	-100	-69	-112	-20951	22040	-30281	-167	-23803	20351	-21261	-57	-19545	18295	-23918	-64	-59	-108	40	-155	18	36	-76	-23	-58	82	-32	-4
0.718333	-102	-15232	5554	-31533	-142	-16291	-2814	-13198	-161	-14411	-8819	-11452	-180	-12254	-8690	-14006	34	-22976	4437	-27233	-108	-19	-101	-66	-117	-21770	21574	-29918	-165	-24240	20402	-20966	-46	-20736	17764	-23817	-63	-60	-105	40	-152	18	23	-74	-22	-55	85	-29	-3
0.719167	-95	-15344	5377	-31936	-132	-16924	-2734	-13242	-149	-14776	-8840	-11674	-163	-12481	-8665	-14132	29	-21237	5793	-26882	-107	-19	-99	-66	-112	-22553	21041	-29492	-161	-24602	20436	-20633	-58	-21842	17311	-23730	-61	-57	-100	44	-151	16	37	-73	-19	-57	84	-30	1
0.720000	-117	-15371	5071	-32334	-129	-17494	-2639	-13296	-141	-15096	-8795	-11943	-152	-12698	-8623	-14232	59	-19549	7475	-26534	-105	-19	-98	-67	-126	-23290	20447	-29002	-168	-24888	20445	-20286	-55	-22839	16929	-23670	-60	-58	-102	42	-151	21	40	-75	-17	-58	85	-29	4
0.720833	-98	-15327	4685	-32574	-129	-17987	-2519	-13359	-132	-15370	-8757	-12252	-142	-12919	-8561	-14300	60	-17929	9397	-26188	-103	-17	-97	-66	-122	-23975	19790	-28464	-180	-25108	20413	-19891	-38	-23731	16612	-23648	-63	-49	-104	41	-151	25	37	-76	-19	-58	82	-30	-1
0.721667	-97	-15225	4252	-32700	-135	-18417	-2384	-13457	-126	-15592	-8698	-12603	-98	-13149	-8488	-14336	75	-16383	11475	-25834	-110	-23	-102	-68	-119	-24611	19084	-27889	-189	-25265	20336	-19496	-33	-24512	16347	-23673	-62	-58	-111	37	-154	17	35	-75	-23	-60	77	-31	9
0.722500	-86	-15083	3801	-32732	-118	-18765	-2238	-13583	-122	-15783	-8619	-12991	-95	-13390	-8386	-14327	88	-14924	13631	-25454	-109	-22	-103	-70	-114	-25187	18338	-27278	-182	-25377	20212	-19102	-22	-25171	16128	-23749	-77	-62	-99	41	-154	17	34	-76	-58	-60	77	-32	-1
0.723333	-81	-14911	3374	-32761	-85	-19035	-2077	-13748	-117	-15937	-8508	-13404	-93	-13634	-8255	-14266	96	-13541	15775	-25056	-111	-25	-104	-73	-115	-25699	17560	-26654	-186	-25437	20039	-18715	-16	-25718	15948	-23888	-67	-63	-112	36	-154	15	32	-79	-23	-61	80	-34	-4
0.724167	-95	-14721	2990	-32754	-92	-19230	-1909	-13967	-101	-16058	-8372	-13841	-67	-13896	-8094	-14151	102	-12239	17812	-24625	-107	-23	-102	-68	-117	-26147	16767	-26016	-173	-25462	19815	-18335	-29	-26146	15792	-24080	-62	-62	-103	41	-152	17	33	-75	-21	-60	81	-33	1
0.725000	-107	-14517	2673	-32767	-77	-19353	-1738	-14228	-85	-16151	-8206	-14300	-62	-14170	-7900	-13976	76	-11030	19654	-24174	-107	-21	-102	-69	-115	-26533	15956	-25379	-179	-25447	19544	-17975	-46	-26465	15646	-24337	-64	-59	-107	40	-151	18	32	-74	-25	-56	82	-22	-1
0.725833	-119	-14308	2420	-32754	-74	-19417	-1573	-14555	-76	-16230	-8014	-14778	-79	-14454	-7686	-13740	70	-9909	21242	-23721	-108	-19	-100	-65	-126	-26858	15154	-24756	-204	-25415	19224	-17651	-53	-26684	15505	-24648	-63	-60	-103	30	-151	17	32	-73	-23	-56	81	-33	-3
0.726667	-127	-14097	2234	-32767	-72	-19408	-1420	-14956	-83	-16303	-7800	-15259	-88	-14747	-7450	-13442	63	-8875	22519	-23259	-104	-22	-100	-67	-132	-27116	14366	-24158	-208	-25362	18883	-17355	-53	-26818	15359	-25003	-63	-60	-103	39	-150	19	32	-74	-18	-53	84	-28	2
0.727500	-147	-13881	2108	-32750	-67	-19400	-1285	-15415	-105	-16371	-7568	-15750	-93	-15042	-7206	-13083	43	-7930	23444	-22815	-80	-18	-98	-67	-119	-27325	13605	-23587	-203	-25306	18470	-17098	-60	-26874	15192	-25407	-62	-56	-107	45	-151	20	36	-76	-21	-57	80	-31	-1
0.728333	-171	-13655	2028	-32767	-104	-19352	-1176	-15948	-102	-16445	-7324	-16234	-74	-15339	-6949	-12660	25	-7078	24005	-22403	-108	-21	-98	-72	-122	-27474	12866	-23060	-205	-25242	18049	-16878	-56	-26872	15002	-25839	-63	-59	-108	36	-151	19	34	-75	-15	-56	80	-29	-1
0.729167	-166	-13408	1971	-32759	-64	-19286	-1092	-16544	-72	-16530	-7075	-16718	-64	-15642	-6699	-12175	5	-6304	24195	-22045	-105	-22	-96	-67	-145	-27573	12217	-22578	-201	-25177	17585	-16694	-62	-26815	14782	-26289	-61	-52	-103	41	-152	36	33	-76	-19	-57	79	-32	-3
0.730000	-150	-13129	1916	-32767	-45	-19221	-1048	-17203	-58	-16632	-6818	-17185	-53	-15927	-6454	-11639	-73	-5627	24034	-21748	-107	-23	-101	-68	-148	-27620	11597	-22129	-211	-25117	17159	-16543	-49	-26724	14528	-26741	-66	-59	-110	37	-154	16	30	-75	-24	-55	81	-31	-4
0.730833	-148	-12807	1844	-32748	-55	-19168	-1039	-17925	-67	-16759	-6563	-17645	-45	-16214	-6231	-11057	-128	-5042	23537	-21537	-108	-22	-98	-69	-147	-27623	11045	-21740	-205	-25069	16712	-16436	-16	-26605	14239	-27181	-65	-55	-108	38	-152	16	33	-76	-12	-56	78	-30	0
0.731667	-158	-12430	1723	-32765	-59	-19173	-1076	-18697	-83	-16914	-6332	-18088	-33	-16482	-6042	-10443	-118	-4543	22825	-21404	-110	-24	-100	-68	-151	-27591	10558	-21398	-188	-25031	16277	-16355	-22	-26474	13915	-27600	-66	-59	-109	37	-154	15	32	-77	-23	-69	76	-32	-1
0.732500	-170	-11988	1527	-32735	-31	-19163	-1154	-19515	-58	-17102	-6123	-18505	-1	-16741	-5890	-9799	-98	-4135	21880	-21361	-102	-19	-98	-66	-166	-27521	10148	-21102	-190	-25008	15861	-16304	-40	-26333	13554	-27979	-60	-61	-105	38	-152	18	33	-73	-21	-59	77	-31	1
0.733333	-186	-11464	1244	-32629	-41	-19221	-1274	-20363	-42	-17323	-5923	-18894	27	-16986	-5789	-9134	-133	-3791	20799	-21411	-111	-23	-102	-70	-179	-27427	9817	-20849	-201	-25008	15469	-16277	-34	-26193	13161	-28309	-62	-62	-105	40	-150	17	34	-73	-19	-57	82	-30	2
0.734167	-180	-10857	862	-32432	-34	-19332	-1440	-21239	-27	-17583	-5762	-19256	38	-17221	-5744	-8466	-165	-3530	19653	-21545	-107	-25	-98	-66	-183	-27306	9545	-20651	-187	-25025	15112	-16273	-41	-26063	12737	-28577	-65	-59	-105	43	-150	17	34	-75	-24	-55	79	-30	-3
0.735000	-151	-10161	372	-32229	-28	-19497	-1650	-22130	-16	-17881	-5636	-19591	54	-17444	-5754	-7803	-165	-3333	18509	-21758	-110	-27	-98	-66	-194	-27168	9350	-20488	-191	-25065	14798	-16285	-40	-25937	12298	-28783	-65	-59	-107	38	-153	15	34	-66	-21	-56	79	-30	0
0.735833	-122	-9380	-222	-31994	-31	-19715	-1898	-23035	-27	-18213	-5552	-19893	52	-17664	-5830	-7161	-134	-3191	17435	-22033	-107	-23	-99	-67	-206	-27012	9231	-20368	-170	-25126	14526	-16310	-31	-25823	11837	-28912	-63	-60	-105	40	-152	15	28	-79	-23	-58	79	-32	0
0.736667	-96	-8516	-928	-31735	-32	-19987	-2184	-23934	-70	-18581	-5507	-20158	42	-17876	-5968	-6545	-116	-3088	16475	-22354	-110	-24	-101	-67	-204	-26845	9182	-20279	-168	-25199	14314	-16342	-46	-25719	11381	-28957	-65	-60	-105	36	-151	16	35	-74	-23	-56	82	-28	1
0.737500	-92	-7570	-1689	-31450	-33	-20301	-2497	-24822	-59	-18980	-5502	-20390	4	-18092	-6165	-5966	-107	-3012	15678	-22711	-107	-22	-97	-65	-183	-26669	9197	-20220	-169	-25299	14157	-16384	-69	-25624	10913	-28929	-62	-58	-102	80	-150	17	76	-74	-23	-56	82	-29	0
0.738333	-109	-6552	-2530	-31141	-41	-20651	-2837	-25692	-44	-19404	-5542	-20587	21	-18308	-6419	-5425	-103	-2955	15109	-23082	-109	-21	-102	-66	-189	-26486	9272	-20187	-167	-25411	14056	-16428	-65	-25536	10461	-28821	-61	-57	-103	39	-151	16	39	-70	-30	-56	84	-26	-1
0.739167	-101	-5502	-3408	-30810	-43	-21033	-3201	-26533	-43	-19851	-5621	-20754	17	-18542	-6722	-4937	-102	-2899	14683	-23452	-105	-21	-96	-64	-213	-26298	9405	-20184	-166	-25533	14011	-16475	-77	-25452	10029	-28643	-63	-58	-104	40	-143	17	39	-69	-19	-55	85	-31	0
0.740000	-61	-4422	-4294	-30448	-41	-21427	-3579	-27340	-4	-20319	-5746	-20890	8	-18787	-7073	-4501	-74	-2833	14504	-23805	-92	-21	-101	-70	-199	-26113	9585	-20198	-168	-25654	14028	-16531	-102	-25372	9621	-28399	-61	-59	-105	34	-158	16	37	-76	-25	-59	84	-32	-1
0.740833	-30	-3319	-5153	-30067	-38	-21825	-3965	-28103	4	-20794	-5902	-20992	-7	-19046	-7449	-4123	-19	-2749	14529	-24123	-109	-17	-97	-65	-185	-25917	9813	-20234	-172	-25771	14098	-16588	-125	-25284	9253	-28094	-62	-59	-108	37	-151	17	11	-73	-24	-58	82	-31	0
0.741667	-70	-2241	-5960	-29666	-36	-22223	-4358	-28828	-5	-21271	-6082	-21068	-32	-19323	-7848	-3806	-29	-2633	14728	-24404	-105	-26	-102	-70	-201	-25728	10076	-20287	-207	-25886	14214	-16638	-119	-25196	8927	-27742	-66	-62	-108	36	-155	12	32	-78	-24	-59	77	-30	-3
0.742500	-124	-1207	-6688	-29249	-35	-22595	-4736	-29489	-14	-21743	-6294	-21116	-47	-19614	-8263	-3537	-75	-2482	15076	-24633	-110	-26	-100	-69	-206	-25536	10370	-20348	-170	-25983	14370	-16693	-110	-25094	8644	-27346	-73	-60	-108	36	-153	12	30	-58	-23	-59	80	-32	-6
0.743333	-137	-224	-7301	-28824	-32	-22937	-5102	-30094	-52	-22198	-6526	-21132	-68	-19919	-8670	-3343	-113	-2298	15525	-24803	-109	-24	-104	-75	-205	-25344	10686	-20417	-167	-26053	14560	-16742	-111	-24988	8416	-26925	-63	-60	-105	35	-156	16	23	-76	-23	-59	81	-31	0
0.744167	-133	666	-7782	-28399	-47	-23245	-5446	-30641	-62	-22638	-6781	-21126	-95	-20245	-9077	-3199	-63	-2079	16028	-24912	-107	-21	-100	-68	-193	-25154	11016	-20494	-136	-26101	14764	-16790	-95	-24859	8239	-26485	-64	-58	-103	38	-154	17	34	-74	-23	-58	80	-31	0
0.745000	-149	1454	-8112	-27986	-60	-23503	-5765	-31129	-65	-23049	-7051	-21104	-101	-20572	-9457	-3108	-23	-1829	16540	-24963	-107	-26	-100	-69	-173	-24966	11356	-20582	-138	-26123	14976	-16835	-75	-24736	8117	-26038	-66	-60	-107	34	-153	16	23	-76	-21	-56	84	-29	2
0.745833	-146	2119	-8275	-27598	-64	-23712	-6054	-31553	-39	-23431	-7332	-21054	-121	-20906	-9829	-3073	12	-1552	17009	-24959	-105	-22	-100	-69	-183	-24776	11688	-20677	-153	-26106	15177	-16874	-59	-24598	8044	-25598	-62	-58	-101	35	-153	15	36	-77	-19	-53	81	-31	-3
0.746667	-120	2650	-8265	-27239	-57	-23870	-6311	-31927	-17	-23768	-7627	-20986	-136	-21240	-10162	-3083	8	-1255	17391	-24898	-103	-18	-83	-69	-181	-24597	12010	-20775	-159	-26053	15357	-16909	-63	-24444	8025	-25170	-62	-59	-104	37	-153	16	36	-75	-21	-55	81	-29	1
0.747500	-110	3036	-8094	-26925	-50	-23978	-6525	-32215	-24	-24069	-7932	-20898	-159	-21570	-10465	-3153	-8	-952	17663	-24786	-105	-18	-98	-68	-161	-24416	12313	-20879	-164	-25967	15499	-16931	-60	-24287	8042	-24759	-60	-56	-105	6	-152	18	32	-74	-21	-55	79	-28	-5
0.748333	-121	3274	-7761	-26658	-57	-24041	-6705	-32456	-26	-24330	-8248	-20792	-168	-21889	-10749	-3269	-10	-668	17764	-24635	-110	-24	-102	-73	-163	-24273	12585	-20992	-172	-25848	15599	-16947	-78	-24128	8103	-24382	-66	-62	-112	58	-154	11	30	-79	-26	-59	75	-28	-4
0.749167	-122	3359	-7289	-26443	-40	-24058	-6843	-32612	-33	-24545	-8576	-20664	-191	-22189	-10997	-3437	-14	-396	17729	-24436	-108	-24	-101	-73	-165	-24083	12829	-21101	-172	-25691	15651	-16953	-85	-23966	8201	-24031	-56	-58	-108	34	-152	16	32	-77	-22	-57	77	-33	-5
0.750000	-97	3305	-6694	-26276	-23	-24031	-6940	-32699	-62	-24713	-8916	-20505	-242	-22473	-11219	-3657	-36	-151	17506	-24199	-109	-24	-103	-75	-179	-23928	13023	-21213	-181	-25505	15645	-16938	-66	-23802	8322	-23719	-65	-61	-110	34	-155	13	33	-80	-24	-53	77	-32	-1
0.750833	-109	3115	-6003	-26160	-26	-23962	-7005	-32702	-80	-24839	-9275	-20322	-280	-22729	-11415	-3916	-57	42	17112	-23929	-110	-25	-103	-74	-163	-23778	13181	-21320	-176	-25292	15575	-16914	-82	-23648	8472	-23439	-64	-59	-109	35	-155	17	32	-78	-25	-55	77	-32	-5
0.751667	-111	2800	-5249	-26092	-15	-23897	-7032	-32627	-61	-24927	-9650	-20106	-276	-22954	-11593	-4258	-35	187	16560	-23619	-102	-23	-100	-66	-147	-23638	13288	-21426	-149	-25063	15451	-16873	-64	-23488	8616	-23195	-63	-58	-102	38	-153	18	32	-75	-16	-55	81	-30	1
0.752500	-75	2380	-4464	-26056	-12	-23801	-7035	-32451	-39	-24977	-10034	-19863	-297	-23148	-11764	-4646	-28	262	15876	-23278	-103	-22	-99	-66	-151	-23506	13339	-21535	-135	-24821	15267	-16813	-46	-23347	8772	-22989	-61	-60	-105	40	-149	15	34	-78	-22	-52	82	-31	-1
0.753333	-47	1860	-3675	-26057	-8	-23711	-7025	-32202	-35	-25002	-10466	-19581	-314	-23321	-11936	-5100	-48	268	15045	-22901	-105	-23	-97	-69	-141	-23392	13331	-21631	-122	-24576	15027	-16743	-61	-23212	8925	-22813	-61	-60	-102	39	-152	16	33	-84	-22	-55	79	-24	2
0.754167	-72	1260	-2916	-26068	0	-23617	-6999	-31836	-42	-24998	-10915	-19278	-310	-23464	-12109	-5631	-66	194	14140	-22493	-102	-23	-97	-67	-120	-23283	13271	-21727	-103	-24323	14743	-16658	-60	-23078	9070	-22672	-63	-61	-104	39	-150	19	33	-78	-22	-57	79	-33	-3
0.755000	-86	603	-2209	-26082	9	-23531	-6971	-31389	-60	-24971	-11394	-18903	-315	-23584	-12299	-6241	-30	44	13184	-22057	-105	-25	-100	-68	-138	-23189	13154	-21812	-102	-24078	14426	-16559	-36	-22974	9205	-22553	-62	-59	-105	39	-152	12	30	-75	-21	-56	92	-32	0
0.755833	-73	-92	-1589	-26083	24	-23465	-6948	-30835	-78	-24926	-11902	-18508	-329	-23680	-12512	-6914	-48	-181	12204	-21601	-105	-25	-100	-68	-155	-23100	12988	-21891	-114	-23843	14091	-16449	-56	-22870	9320	-22470	-63	-59	-103	39	-151	13	29	-75	-23	-57	80	-32	-3
0.756667	-64	-805	-1067	-26078	25	-23389	-6942	-30177	-91	-24864	-12435	-18075	-324	-23756	-12746	-7662	-101	-471	11238	-21120	-108	-27	-102	-66	-142	-23022	12778	-21959	-120	-23621	13745	-16326	-16	-22767	9423	-22395	-67	-62	-108	35	-155	12	26	-79	-25	-60	78	-33	-1
0.757500	-67	-1527	-655	-25992	13	-23337	-6943	-29420	-90	-24787	-12979	-17609	-328	-23823	-13015	-8488	-100	-819	10313	-20620	-107	-23	-98	-68	-114	-22942	12529	-22009	-119	-23411	13409	-16196	-16	-22665	9520	-22344	-61	-60	-105	37	-151	17	35	-80	-21	-57	80	-31	-3
0.758333	-64	-2245	-356	-25868	-11	-23289	-6968	-28569	-115	-24689	-13546	-17108	-339	-23878	-13317	-9399	-62	-1221	9455	-20116	-109	-21	-94	-80	-129	-22872	12247	-22052	-128	-23224	13082	-16059	-33	-22560	9600	-22309	-63	-58	-103	57	-159	15	33	-80	-17	-56	82	-30	3
0.759167	-79	-2924	-188	-25688	-38	-23250	-7024	-27633	-170	-24578	-14115	-16584	-386	-23933	-13665	-10360	-103	-1660	8681	-19618	-110	-23	-97	-64	-134	-22798	11944	-22078	-145	-23043	12788	-15921	-25	-22445	9669	-22285	-73	-59	-103	42	-148	20	37	-75	-18	-55	84	-28	1
0.760000	-98	-3580	-131	-25437	-61	-23209	-7112	-26626	-169	-24451	-14688	-16043	-400	-23986	-14053	-11388	-103	-2123	8013	-19138	-104	-17	-97	-64	-133	-22728	11624	-22089	-148	-22889	12528	-15783	-28	-22317	9736	-22272	-62	-57	-103	44	-149	19	17	-75	-21	-52	85	-25	1
0.760833	-114	-4198	-187	-25118	-76	-23163	-7234	-25558	-168	-24301	-15248	-15494	-402	-24048	-14483	-12479	-75	-2602	7452	-18686	-103	-17	-95	-65	-141	-22646	11293	-22092	-133	-22746	12309	-15647	-57	-22176	9793	-22274	-61	-57	-102	45	-148	20	35	-75	-18	-52	85	-27	2
0.761667	-158	-4764	-336	-24732	-78	-23099	-7401	-24446	-158	-24135	-15798	-14949	-390	-24116	-14959	-13615	-86	-3084	7003	-18280	-107	-22	-99	-68	-143	-22566	10960	-22086	-134	-22611	12129	-15517	-68	-22020	9859	-22289	-63	-58	-107	38	-154	12	30	-78	-22	-58	81	-29	-1
0.762500	-189	-5276	-575	-24266	-83	-23013	-7593	-23296	-148	-23936	-16315	-14420	-358	-24189	-15474	-14786	-130	-3531	6660	-17922	-107	-17	-99	-66	-153	-22468	10646	-22060	-134	-22480	11994	-15385	-72	-21846	9932	-22325	-64	-58	-104	42	-152	34	36	-74	-23	-56	85	-29	0
0.763333	-208	-5736	-868	-23734	-72	-22893	-7817	-22147	-131	-23709	-16787	-13908	-345	-24253	-16026	-15984	-135	-3960	6426	-17634	-103	-18	-102	-66	-176	-22358	10345	-22025	-151	-22344	11894	-15253	-74	-21624	10007	-22343	-65	-57	-104	43	-153	17	33	-75	-19	-53	84	-28	-3
0.764167	-183	-6142	-1202	-23142	-63	-22733	-8074	-21010	-152	-23444	-17213	-13439	-326	-24321	-16620	-17214	-102	-4352	6276	-17424	-104	-18	-97	-63	-170	-22216	10068	-21978	-151	-22197	11825	-15123	-41	-21391	10074	-22382	-64	-57	-107	42	-155	17	36	-74	-23	-55	84	-27	-3
0.765000	-195	-6494	-1558	-22502	-64	-22537	-8358	-19891	-177	-23147	-17593	-13023	-309	-24384	-17249	-18453	-53	-4696	6196	-17291	-108	-22	-100	-67	-177	-22060	9804	-21921	-149	-22041	11767	-14995	-34	-21132	10174	-22439	-67	-58	-109	40	-155	12	30	-77	-24	-58	87	-28	-6
0.765833	-246	-6787	-1925	-21817	-53	-22290	-8667	-18818	-184	-22801	-17909	-12666	-270	-24437	-17914	-19697	-49	-4985	6181	-17280	-103	-22	-101	-64	-180	-21868	9580	-21849	-158	-21864	11719	-14858	-65	-20844	10264	-22503	-63	-61	-107	20	-149	19	36	-73	-19	-57	86	-28	0
0.766667	-258	-7034	-2269	-21093	-34	-21987	-8987	-17796	-187	-22411	-18163	-12374	-235	-24448	-18595	-20929	-85	-5213	6209	-17347	-105	-25	-100	-64	-188	-21650	9352	-21774	-162	-21656	11664	-14715	-69	-20536	10352	-22576	-65	-59	-110	42	-152	17	33	-72	-19	-58	74	-30	0
0.767500	-232	-7249	-2594	-20357	-6	-21635	-9318	-16846	-183	-21984	-18350	-12171	-239	-24439	-19301	-22149	-96	-5388	6259	-17511	-104	-21	-100	-65	-190	-21398	9210	-21687	-176	-21420	11591	-14564	-69	-20213	10433	-22661	-64	-18	-107	41	-151	21	36	-70	-23	-55	86	-27	0
0.768333	-247	-7416	-2883	-19587	24	-21237	-9656	-15983	-146	-21522	-18477	-12045	-220	-24388	-20019	-23347	-70	-5502	6329	-17758	-104	-22	-101	-65	-184	-21121	9062	-21586	-176	-21154	11480	-14402	-66	-19869	10507	-22759	-64	-58	-109	39	-154	17	32	-75	-18	-55	82	-31	0
0.769167	-256	-7546	-3136	-18819	35	-20794	-9998	-15214	-101	-21022	-18547	-12024	-197	-24294	-20749	-24518	-55	-5565	6399	-18091	-110	-23	-101	-68	-189	-20803	8941	-21485	-179	-20851	11332	-14226	-60	-19518	10558	-22862	-65	-60	-109	39	-152	17	33	-79	-23	-59	81	-31	-1
0.770000	-240	-7640	-3337	-18054	11	-20319	-10331	-14545	-81	-20497	-18558	-12093	-177	-24139	-21478	-25647	-36	-5577	6475	-18480	-108	-24	-101	-70	-205	-20458	8837	-21368	-174	-20508	11138	-14042	-61	-19156	10592	-22959	-69	-63	-108	41	-154	18	34	-74	-23	-56	72	-32	-1
0.770833	-279	-7707	-3496	-17284	18	-19813	-10646	-13957	-63	-19946	-18524	-12264	-172	-23915	-22199	-26723	-32	-5555	6546	-18915	-105	-21	-99	-66	-202	-20069	8745	-21245	-178	-20131	10892	-13846	-76	-18784	10595	-23066	-64	-59	-105	37	-152	16	35	-73	-17	-55	84	-32	0
0.771667	-277	-7744	-3612	-16521	13	-19284	-10949	-13515	-88	-19384	-18452	-12542	-204	-23625	-22896	-27735	-43	-5495	6623	-19370	-104	-19	-98	-74	-193	-19664	8663	-21108	-181	-19725	10613	-13645	-93	-18407	10569	-23165	-62	-49	-104	37	-151	18	56	-73	-22	-55	81	-31	-1
0.772500	-262	-7760	-3695	-15760	12	-18756	-11229	-13159	-125	-18819	-18348	-12907	-213	-23264	-23572	-28678	-30	-5420	6682	-19834	-102	-21	-97	-68	-176	-19230	8584	-20969	-179	-19317	10276	-13443	-91	-18030	10505	-23263	-61	-59	-105	38	-150	20	37	-74	-18	-55	82	-28	2
0.773333	-252	-7754	-3752	-14999	4	-18220	-11486	-12914	-197	-18270	-18257	-13377	-212	-22818	-24213	-29546	-1	-5327	6754	-20282	-105	-8	-102	-72	-179	-18786	8491	-20827	-184	-18841	9903	-13243	-79	-17651	10386	-23354	-62	-59	-108	35	-155	15	54	-74	-21	-69	76	-32	-4
0.774167	-251	-7733	-3790	-14244	-8	-17702	-11711	-12769	-210	-17734	-18100	-13929	-201	-22327	-24812	-30335	5	-5233	6834	-20691	-103	-23	-111	-65	-184	-18321	8395	-20667	-127	-18366	9501	-13044	-64	-17271	10234	-23426	-62	-59	-108	38	-151	16	32	-74	-19	-57	76	-32	2
0.775000	-236	-7692	-3814	-13487	-13	-17214	-11897	-12712	-204	-17229	-17967	-14572	-173	-21744	-25346	-31037	4	-5141	6937	-21042	-104	-23	-103	-69	-183	-17849	8279	-20503	-159	-17887	9089	-12858	-67	-16889	10042	-23481	-64	-62	-108	38	-151	16	29	-77	-21	-59	79	-29	0
0.775833	-236	-7645	-3836	-12728	-5	-16776	-12052	-12743	-186	-16757	-17837	-15290	-158	-21112	-25819	-31639	-7	-5059	7061	-21325	-109	-26	-104	-68	-173	-17374	8138	-20334	-156	-17406	8681	-12692	-82	-16513	9809	-23513	-65	-61	-107	39	-154	15	30	-76	-25	-58	79	-31	-4
0.776667	-216	-7579	-3854	-11963	7	-16359	-12163	-12846	-171	-16331	-17718	-16071	-139	-20422	-26201	-32153	-29	-4987	7212	-21519	-109	-27	-104	-70	-183	-16903	7994	-20155	-158	-16928	8288	-12553	-77	-16138	9545	-23520	-66	-62	-107	37	-156	15	29	-79	-25	-58	80	-29	0
0.777500	-176	-7510	-3886	-11184	5	-16005	-12232	-13001	-177	-15957	-17614	-16911	-104	-19693	-26494	-32497	-48	-4935	7391	-21625	-109	-23	-99	-69	-186	-16440	7837	-19966	-130	-16463	7931	-12441	-75	-15761	9244	-23501	-65	-58	-102	39	-152	19	33	-76	-22	-55	79	-28	0
0.778333	-137	-7425	-3922	-10395	-26	-15706	-12238	-13239	-206	-15643	-17529	-17801	-81	-18937	-26687	-32628	-62	-4890	7604	-21633	-110	-24	-101	-66	-193	-15994	7654	-19775	-151	-16022	7620	-12359	-78	-15387	8922	-23449	-65	-57	-103	43	-151	17	34	-76	-22	-52	81	-29	2
0.779167	-156	-7342	-3970	-9603	-61	-15467	-12234	-13504	-224	-15385	-17457	-18722	-77	-18159	-26766	-32701	-51	-4867	7839	-21555	-110	-19	-99	-67	-195	-15567	7460	-19573	-141	-15597	7366	-12318	-68	-15022	8578	-23367	-64	-56	-102	41	-148	18	35	-73	-17	-51	105	-27	1
0.780000	-149	-7255	-4022	-8806	-73	-15295	-12170	-13796	-218	-15190	-17406	-19693	-66	-17393	-26707	-32714	-28	-4853	8098	-21385	-103	-19	-96	-68	-191	-15167	7252	-19365	-137	-15208	7194	-12309	-81	-14662	8231	-23259	-62	-53	-102	41	-150	20	35	-73	-22	-53	84	-28	0
0.780833	-137	-7163	-4084	-8014	-82	-15183	-12062	-14112	-198	-15053	-17360	-20668	-62	-16638	-26557	-32742	-32	-4846	8372	-21144	-104	-19	-96	-68	-186	-14790	7042	-19151	-146	-14855	7078	-12341	-100	-14308	7875	-23112	-63	-56	-103	40	-150	21	34	-72	-19	-52	78	-28	0
0.781667	-150	-7073	-4143	-7236	-94	-15140	-11915	-14445	-160	-14982	-17331	-21663	-75	-15932	-26267	-32737	-63	-4846	8627	-20840	-110	-25	-102	-73	-200	-14456	6826	-18943	-161	-14545	7052	-12409	-99	-13972	7525	-22944	-72	-61	-110	36	-163	12	22	-79	-27	-58	75	-34	-6
0.782500	-148	-6983	-4195	-6478	-114	-15146	-11721	-14775	-155	-14959	-17297	-22649	-61	-15270	-25833	-32755	-104	-4839	8891	-20478	-109	-26	-104	-74	-197	-14141	6636	-18716	-167	-14267	7115	-12504	-77	-13637	7192	-22740	-69	-61	-110	36	-152	16	32	-76	-27	-65	76	-30	-4
0.783333	-118	-6881	-4221	-5747	-127	-15198	-11496	-15088	-162	-14976	-17254	-23622	-49	-14671	-25269	-32735	-115	-4818	9135	-20098	-107	-24	-101	-69	-190	-13864	6453	-18497	-172	-14025	7251	-12622	-88	-13321	6880	-22509	-65	-58	-109	21	-152	17	28	-77	-22	-57	78	-29	0
0.784167	-117	-6778	-4228	-5080	-120	-15298	-11235	-15397	-164	-15038	-17205	-24572	-58	-14150	-24564	-32752	-131	-4792	9351	-19701	-109	-26	-99	-69	-191	-13624	6303	-18269	-154	-13817	7461	-12757	-103	-13012	6599	-22262	-67	-60	-107	32	-151	16	30	-78	-23	-55	80	-31	1
0.785000	-116	-6665	-4197	-4477	-119	-15430	-10946	-15689	-158	-15135	-17141	-25497	-64	-13718	-23732	-32735	-149	-4748	9520	-19317	-110	-23	-100	-68	-176	-13404	6185	-18041	-150	-13641	7736	-12898	-95	-12724	6347	-21993	-65	-58	-104	39	-153	18	36	-77	-24	-57	79	-30	0
0.785833	-121	-6547	-4131	-3968	-132	-15596	-10638	-15968	-142	-15260	-17054	-26384	-65	-13383	-22780	-32737	-155	-4683	9639	-18960	-114	-24	-98	-68	-152	-13217	6103	-17808	-143	-13496	8058	-13038	-84	-12459	6135	-21711	-65	-60	-105	40	-149	20	32	-75	-19	-53	90	-28	4
0.786667	-111	-6413	-4017	-3563	-128	-15777	-10307	-16239	-125	-15406	-16946	-27225	-68	-13158	-21717	-32564	-142	-4604	9699	-18640	-103	-21	-98	-67	-138	-13061	6066	-17577	-145	-13375	8416	-13170	-69	-12210	5961	-21412	-62	-55	-104	41	-147	20	35	-75	-21	-55	82	-26	2
0.787500	-103	-6266	-3854	-3286	-104	-15977	-9965	-16477	-120	-15565	-16811	-27999	-83	-13037	-20562	-32299	-119	-4503	9695	-18367	-107	-21	-100	-66	-138	-12939	6085	-17345	-147	-13272	8800	-13284	-51	-11991	5831	-21114	-67	-58	-104	42	-150	15	34	-75	-21	-52	86	-30	11
0.788333	-107	-6090	-3634	-3147	-94	-16178	-9621	-16712	-120	-15731	-16651	-28714	-111	-13032	-19326	-31945	-96	-4390	9628	-18150	-109	-19	-99	-69	-142	-12827	6152	-17114	-158	-13189	9191	-13376	-73	-11789	5742	-20810	-62	-52	-104	38	-154	16	33	-74	-21	-57	80	-32	-3
0.789167	-122	-5890	-3363	-3175	-99	-16385	-9279	-16936	-111	-15902	-16466	-29354	-86	-13132	-18023	-31526	-90	-4265	9472	-17991	-108	-23	-101	-65	-141	-12744	6272	-16892	-162	-13112	9584	-13436	-62	-11616	5697	-20507	-65	-60	-108	38	-152	17	30	-75	-25	-55	73	-33	-1
0.790000	-138	-5661	-3043	-3376	-86	-16577	-8921	-17154	-105	-16064	-16255	-29922	-53	-13338	-16683	-31041	-91	-4137	9301	-17885	-110	-24	-102	-73	-148	-12677	6442	-16672	-158	-13045	9962	-13467	-52	-11466	5695	-20208	-66	-60	-110	33	-116	12	27	-78	-26	-59	76	-38	-4
0.790833	-145	-5390	-2668	-3766	-113	-16754	-8624	-17368	-135	-16211	-16019	-30407	-72	-13631	-15324	-30488	-70	-4001	9061	-17818	-109	-24	-101	-74	-141	-12624	6674	-16452	-153	-12973	10326	-13458	-84	-11339	5743	-19908	-65	-56	-110	34	-151	13	33	-76	-23	-58	84	-28	1
0.791667	-146	-5074	-2248	-4344	-152	-16902	-8312	-17573	-170	-16334	-15763	-30805	-87	-14008	-13979	-29871	-74	-3872	8779	-17772	-105	-19	-100	-70	-132	-12584	6949	-16240	-152	-12900	10659	-13410	-94	-11241	5832	-19614	-62	-53	-107	42	-149	17	34	-72	-22	-56	78	-29	0
0.792500	-151	-4718	-1787	-5138	-160	-17028	-8020	-17783	-177	-16442	-15487	-31113	-75	-14448	-12669	-29183	-65	-3754	8461	-17746	-108	-19	-102	-65	-135	-12555	7271	-16040	-158	-12828	10966	-13329	-92	-11155	5957	-19328	-65	-58	-108	41	-150	17	28	-73	-23	-52	81	-29	0
0.793333	-164	-4313	-1297	-6115	-139	-17119	-7755	-17995	-151	-16522	-15203	-31349	-95	-14957	-11414	-28423	-59	-3662	8125	-17714	-108	-19	-99	-69	-143	-12538	7624	-15850	-161	-12751	11238	-13203	-72	-11103	6121	-19046	-63	-60	-114	40	-151	16	30	-75	-24	-53	79	-30	0
0.794167	-182	-3865	-787	-7294	-131	-17181	-7513	-18203	-149	-16575	-14907	-31485	-100	-15506	-10246	-27596	-58	-3590	7780	-17660	-108	-23	-105	-67	-136	-12529	8010	-15667	-169	-12666	11483	-13091	-59	-11072	6321	-18772	-63	-58	-110	30	-149	17	22	-76	-23	-55	81	-29	0
0.795000	-194	-3358	-267	-8656	-119	-17200	-7300	-18389	-132	-16599	-14610	-31548	-94	-16084	-9191	-26703	-53	-3548	7433	-17562	-105	-21	-99	-69	-133	-12531	8422	-15491	-181	-12578	11700	-12942	-34	-11062	6550	-18504	-63	-57	-81	39	-150	17	30	-79	-23	-56	81	-30	1
0.795833	-193	-2814	250	-10175	-109	-17182	-7119	-18633	-78	-16587	-14302	-31520	-109	-16663	-8254	-25757	-47	-3538	7102	-17412	-108	-17	-102	-70	-138	-12529	8846	-15332	-169	-12481	11908	-12772	-47	-11065	6806	-18240	-63	-61	-109	38	-150	18	32	-79	-22	-57	84	-28	1
0.796667	-185	-2222	759	-11831	-90	-17121	-6958	-18842	-28	-16542	-13993	-31414	-116	-17235	-7454	-24763	-48	-3550	6790	-17200	-102	-19	-99	-66	-125	-12530	9271	-15175	-172	-12377	12055	-12598	-73	-11084	7081	-17974	-63	-57	-105	40	-149	16	32	-88	-18	-56	80	-31	-1
0.797500	-196	-1595	1240	-13607	-59	-17017	-6836	-19052	28	-16467	-13674	-31228	-111	-17776	-6817	-23742	-38	-3613	6500	-16913	-102	-21	-100	-68	-125	-12528	9690	-15030	-185	-12270	12206	-12426	-48	-11114	7384	-17709	-61	-57	-107	37	-151	16	32	-74	-28	-56	86	-28	10
0.798333	-210	-936	1673	-15463	-46	-16873	-6733	-19246	24	-16368	-13356	-30972	-152	-18280	-6345	-22697	-41	-3699	6235	-16547	-108	-22	-101	-70	-135	-12532	10087	-14890	-186	-12158	12328	-12254	-67	-11156	7698	-17445	-66	-60	-109	38	-153	15	29	-76	-19	-60	78	-32	0
0.799167	-208	-248	2069	-17359	-55	-16690	-6663	-19431	0	-16233	-13031	-30644	-182	-18720	-6028	-21645	-58	-3806	5998	-16110	-108	-21	-101	-80	-124	-12526	10460	-14753	-181	-12034	12445	-12078	-100	-11195	8012	-17172	-62	-57	-111	39	-151	18	33	-95	-21	-56	82	-29	1
0.800000	-201	454	2402	-19242	-38	-16460	-6610	-19588	-5	-16083	-12691	-30248	-167	-19094	-5878	-20604	-60	-3929	5790	-15610	-104	-16	-98	-66	-122	-12514	10797	-14615	-187	-11906	12541	-11917	-81	-11234	8336	-16900	-59	-57	-108	40	-151	20	36	-70	-18	-53	84	-29	1
0.800833	-201	1166	2655	-21081	-51	-16200	-6588	-19730	10	-15903	-12337	-29788	-163	-19383	-5886	-19595	-65	-4070	5600	-15060	-109	-18	-100	-68	-132	-12491	11109	-14473	-185	-11781	12624	-11757	-64	-11273	8647	-16620	-60	-59	-108	39	-148	16	33	-73	-24	-59	84	-28	0
0.801667	-204	1863	2823	-22827	-65	-15902	-6604	-19840	43	-15715	-11968	-29280	-163	-19583	-6051	-18633	-72	-4216	5419	-14476	-108	-22	-102	-68	-141	-12462	11321	-14334	-163	-11649	12675	-11607	-67	-11307	8945	-16337	-64	-61	-110	39	-152	13	30	-76	-23	-62	84	-32	-5
0.802500	-203	2551	2903	-24451	-74	-15574	-6603	-19919	96	-15509	-11581	-28723	-139	-19682	-6335	-17722	-72	-4353	5258	-13868	-108	-22	-104	-69	-154	-12412	11510	-14183	-163	-11502	12721	-11459	-57	-11322	9233	-16042	-65	-63	-108	37	-155	18	32	-70	-22	-60	81	-29	-1
0.803333	-199	3177	2883	-25896	-75	-15212	-6630	-19959	135	-15294	-11179	-28116	-143	-19683	-6732	-16879	-90	-4485	5084	-13264	-104	-23	-103	-69	-153	-12344	11622	-14023	-190	-11355	12730	-11314	-56	-11324	9494	-15746	-62	-63	-103	38	-136	16	32	-74	-21	-58	86	-31	0
0.804167	-199	3763	2765	-27115	-69	-14825	-6662	-19963	158	-15076	-10736	-27466	-151	-19573	-7222	-16104	-111	-4591	4912	-12688	-105	-21	-104	-69	-142	-12259	11675	-13857	-173	-11187	12711	-11160	-60	-11304	9722	-15438	-64	-59	-108	39	-152	16	34	-102	-25	-56	89	-28	0
0.805000	-194	4273	2543	-28083	-51	-14416	-6696	-19917	154	-14855	-10296	-26780	-139	-19359	-7777	-15414	-101	-4674	4731	-12160	-103	-21	-98	-66	-136	-12147	11663	-13681	-166	-11012	12651	-11006	-63	-11266	9912	-15130	-56	-56	-104	38	-149	18	35	-73	-22	-57	86	-28	-1
0.805833	-177	4684	2212	-28771	-34	-13997	-6731	-19832	130	-14638	-9796	-26065	-133	-19048	-8365	-14802	-105	-4724	4529	-11701	-101	-19	-100	-69	-144	-12015	11583	-13495	-189	-10820	12547	-10842	-72	-11204	10059	-14822	-62	-56	-103	41	-151	16	37	-72	-18	-60	86	-27	1
0.806667	-173	5002	1782	-29153	-16	-13558	-6753	-19695	120	-14417	-9297	-25322	-139	-18643	-8967	-14294	-114	-4737	4307	-11322	-105	-22	-100	-68	-147	-11857	11438	-13309	-191	-10617	12391	-10670	-80	-11122	10151	-14517	-66	-58	-104	40	-154	16	33	-76	-24	-57	84	-30	-9
0.807500	-176	5191	1252	-29221	-48	-13105	-6763	-19526	71	-14201	-8782	-24547	-173	-18150	-9551	-13811	-126	-4707	4067	-11039	-107	-18	-100	-68	-169	-11670	11235	-13118	-168	-10397	12188	-10479	-55	-11004	10196	-14202	-60	-57	-103	39	-153	18	39	-74	-21	-53	85	-27	0
0.808333	-169	5253	636	-28955	-84	-12654	-6747	-19300	-1	-14001	-8255	-23756	-199	-17579	-10099	-13418	-132	-4638	3806	-10854	-110	-21	-99	-66	-174	-11453	10977	-12927	-168	-10158	11927	-10277	-42	-10865	10182	-13889	-66	-60	-105	38	-154	18	33	-77	-27	-53	80	-29	-3
0.809167	-170	5168	-57	-28368	-88	-12200	-6708	-19045	-41	-13770	-7723	-22942	-227	-16940	-10589	-13073	-129	-4519	3530	-10766	-108	-21	-100	-48	-182	-11213	10670	-12742	-202	-9896	11607	-10058	-46	-10694	10112	-13595	-63	-58	-107	34	-153	13	29	-76	-19	-55	80	-22	-1
0.810000	-169	4938	-805	-27469	-110	-11747	-6636	-18752	-60	-13547	-7194	-22111	-246	-16242	-10999	-12779	-122	-4363	3236	-10777	-108	-21	-99	-70	-187	-10939	10318	-12561	-199	-9611	11233	-9832	-43	-10500	9984	-13303	-62	-60	-112	39	-153	20	34	-77	-23	-55	79	-29	-5
0.810833	-168	4563	-1603	-26279	-130	-11304	-6527	-18424	-98	-13314	-6675	-21249	-227	-15505	-11311	-12517	-114	-4163	2940	-10866	-109	-19	-98	-70	-178	-10640	9931	-12391	-186	-9309	10814	-9589	-43	-10272	9816	-13019	-63	-56	-104	41	-155	18	28	-75	-22	-53	82	-27	-3
0.811667	-168	4055	-2421	-24827	-151	-10857	-6372	-18067	-105	-13066	-6172	-20370	-211	-14735	-11524	-12255	-116	-3925	2641	-11019	-107	-16	-97	-66	-186	-10311	9524	-12232	-196	-8985	10343	-9343	-65	-10019	9591	-12742	-65	-52	-101	43	-149	21	37	-73	-18	-49	85	-24	0
0.812500	-147	3415	-3240	-23145	-152	-10428	-6174	-17695	-83	-12804	-5695	-19475	-218	-13946	-11626	-12006	-105	-3657	2346	-11222	-145	-17	-96	-64	-213	-9961	9089	-12086	-194	-8637	9833	-9104	-90	-9738	9319	-12478	-65	-52	-102	42	-153	20	36	-74	-22	-52	84	-24	-1
0.813333	-143	2650	-4047	-21286	-153	-10008	-5921	-17307	-98	-12520	-5255	-18570	-249	-13151	-11630	-11760	-110	-3359	2058	-11445	-107	-16	-96	-64	-230	-9586	8649	-11964	-201	-8274	9284	-8867	-86	-9432	9008	-12225	-62	-52	-102	43	-151	22	36	-74	-23	-52	85	-25	0
0.814167	-142	1786	-4809	-19304	-172	-9600	-5643	-16918	-146	-12208	-4859	-17649	-306	-12354	-11504	-11500	-121	-3042	1795	-11669	-122	-19	-97	-65	-229	-9193	8201	-11858	-219	-7886	8707	-8644	-86	-9100	8669	-11983	-62	-60	-102	42	-153	20	33	-65	-23	-52	85	-25	6
0.815000	-139	849	-5506	-17254	-187	-9209	-5313	-16531	-180	-11868	-4503	-16714	-360	-11576	-11286	-11222	-126	-2714	1551	-11871	-108	-18	-99	-67	-233	-8782	7756	-11773	-212	-7484	8123	-8445	-92	-8745	8303	-11757	-63	-60	-107	39	-154	17	32	-75	-25	-57	79	-28	0
0.815833	-136	-137	-6122	-15199	-177	-8825	-4945	-16154	-204	-11492	-4202	-15769	-409	-10815	-10977	-10925	-121	-2364	1341	-12023	-105	-17	-99	-66	-243	-8349	7324	-11699	-207	-7062	7517	-8264	-93	-8363	7931	-11532	-64	-57	-103	42	-151	17	33	-77	-15	-53	82	-23	0
0.816667	-128	-1141	-6622	-13190	-153	-8444	-4529	-15782	-203	-11072	-3945	-14818	-442	-10084	-10582	-10602	-108	-2022	1162	-12117	-104	-18	-99	-63	-251	-7907	6888	-11639	-194	-6623	6924	-8112	-90	-7964	7566	-11322	-61	-53	-104	43	-150	18	34	-72	-19	-52	81	-24	-1
0.817500	-122	-2135	-7002	-11277	-161	-8068	-4088	-15429	-164	-10617	-3745	-13880	-451	-9367	-10121	-10264	-96	-1674	1018	-12144	-103	-19	-98	-64	-253	-7473	6486	-11590	-185	-6173	6342	-7988	-70	-7537	7188	-11110	-61	-57	-103	44	-150	19	34	-75	-22	-55	85	-23	1
0.818333	-128	-3105	-7236	-9518	-149	-7693	-3617	-15102	-110	-10123	-3597	-12933	-463	-8686	-9609	-9912	-94	-1330	906	-12091	-104	-17	-98	-66	-258	-6992	6104	-11547	-180	-5713	5778	-7893	-66	-7095	6822	-10908	-63	-53	-102	43	-151	19	37	-72	-19	-53	85	-24	-5
0.819167	-120	-4013	-7325	-7964	-112	-7316	-3130	-14803	-50	-9599	-3502	-12032	-461	-8027	-9051	-9555	-109	-1000	821	-11965	-100	-17	-96	-63	-257	-6531	5745	-11511	-145	-5237	5238	-7828	-75	-6630	6491	-10704	-62	-56	-102	42	-146	20	36	-73	-22	-55	95	-26	2
0.820000	-120	-4834	-7252	-6661	-88	-6928	-2640	-14553	-18	-9041	-3456	-11143	-446	-7396	-8476	-9195	-127	-684	778	-11774	-104	-19	-97	-62	-255	-6069	5411	-11466	-112	-4765	4729	-7787	-94	-6155	6185	-10501	-63	-61	-101	44	-147	21	35	-72	-17	-53	82	-23	2
0.820833	-122	-5547	-7014	-5628	-82	-6526	-2143	-14291	-41	-8450	-3457	-10293	-470	-6783	-7889	-8857	-128	-385	764	-11520	-104	-19	-98	-65	-254	-5594	5100	-11426	-115	-4278	4260	-7773	-109	-5664	5905	-10297	-61	-55	-104	38	-149	16	35	-74	-24	-56	82	-26	11
0.821667	-139	-6145	-6622	-4890	-63	-6107	-1655	-14086	-52	-7828	-3502	-9485	-470	-6177	-7312	-8534	-131	-110	732	-11226	-107	-25	-102	-67	-256	-5137	4812	-11361	-117	-3793	3819	-7769	-125	-5163	5660	-10084	-63	-76	-108	40	-153	16	34	-77	-23	-60	81	-30	-4
0.822500	-130	-6608	-6084	-4449	-53	-5653	-1176	-13905	-61	-7180	-3582	-8728	-471	-5570	-6747	-8244	-133	143	726	-10899	-110	-19	-102	-65	-260	-4683	4552	-11288	-115	-3313	3430	-7779	-121	-4658	5453	-9859	-64	-59	-105	38	-151	12	28	-76	-24	-59	77	-29	0
0.823333	-120	-6933	-5401	-4307	-45	-5166	-724	-13752	-62	-6504	-3686	-8031	-439	-4947	-6217	-7985	-138	375	724	-10566	-111	-30	-107	-68	-266	-4236	4318	-11191	-117	-2841	3081	-7793	-117	-4141	5286	-9625	-68	-62	-108	35	-151	13	30	-81	-26	-63	79	-32	-3
0.824167	-115	-7110	-4614	-4455	-30	-4633	-304	-13635	-38	-5801	-3835	-7402	-422	-4279	-5722	-7772	-138	585	709	-10234	-108	-23	-101	-70	-275	-3808	4112	-11071	-100	-2372	2780	-7798	-142	-3618	5162	-9373	-65	-58	-108	35	-152	16	33	-79	-25	-60	78	-33	-4
0.825000	-113	-7144	-3733	-4870	-36	-4059	79	-13529	-31	-5063	-3987	-6842	-396	-3561	-5274	-7606	-145	764	700	-9926	-111	-25	-102	-68	-270	-3399	3918	-10925	-68	-1921	2525	-7790	-146	-3106	5075	-9109	-63	-62	-110	35	-151	16	32	-81	-23	-59	80	-30	0
0.825833	-113	-7044	-2803	-5499	-35	-3435	421	-13461	-40	-4282	-4168	-6362	-354	-2779	-4886	-7490	-146	918	662	-9659	-107	-24	-101	-69	-263	-3010	3777	-10742	-64	-1493	2321	-7759	-142	-2599	5024	-8825	-61	-59	-105	40	-149	16	32	-76	-24	-58	79	-31	1
0.826667	-115	-6817	-1851	-6323	-25	-2755	715	-13398	-21	-3467	-4363	-5966	-304	-1913	-4564	-7423	-137	1044	604	-9438	-107	-24	-100	-66	-245	-2652	3646	-10549	-70	-1096	2162	-7711	-148	-2108	5007	-8526	-62	-60	-107	43	-148	16	33	-74	-21	-57	82	-30	1
0.827500	-134	-6486	-909	-7292	-21	-2024	955	-13375	-12	-2617	-4568	-5661	-221	-969	-4312	-7405	-128	1142	509	-9273	-103	-21	-98	-67	-222	-2325	3543	-10319	-61	-736	2052	-7635	-124	-1635	5023	-8211	-63	-58	-105	40	-152	-12	34	-75	-21	-58	79	-31	-1
0.828333	-119	-6066	-4	-8363	-30	-1248	1136	-13365	-16	-1735	-4784	-5449	-113	60	-4131	-7430	-117	1212	395	-9167	-105	-22	-100	-69	-204	-2033	3464	-10067	-78	-417	1990	-7523	-118	-1176	5065	-7880	-62	-59	-109	37	-151	16	32	-76	-22	-59	82	-30	-14
0.829167	-126	-5570	825	-9468	-63	-430	1259	-13365	-12	-819	-5005	-5322	-39	1172	-4024	-7484	-115	1260	245	-9115	-95	-22	-99	-69	-216	-1779	3425	-9794	-103	-144	1980	-7384	-145	-750	5130	-7540	-57	-57	-107	36	-153	15	33	-74	-26	-62	78	-36	0
0.830000	-127	-5021	1543	-10565	-103	412	1319	-13377	-28	112	-5220	-5295	-40	2338	-3985	-7553	-119	1281	64	-9112	-105	-22	-100	-72	-220	-1571	3408	-9496	-96	79	2020	-7203	-137	-355	5217	-7182	-65	-60	-110	35	-153	16	32	-77	-24	-60	80	-33	-1
0.830833	-118	-4447	2134	-11595	-132	1268	1328	-13400	-50	1056	-5433	-5335	-93	3526	-3987	-7621	-104	1279	-144	-9145	-101	-21	-99	-65	-221	-1400	3428	-9184	-114	244	2117	-7008	-104	19	5323	-6819	-62	-59	-107	37	-148	15	29	-77	-21	-59	82	-33	0
0.831667	-113	-3857	2571	-12517	-196	2124	1281	-13436	-88	1983	-5629	-5461	-152	4698	-4116	-7678	-97	1262	-372	-9206	-105	-23	-102	-68	-235	-1275	3479	-8855	-151	350	2271	-6781	-99	348	5437	-6449	-65	-60	-108	37	-151	17	34	-77	-22	-58	81	-33	0
0.832500	-120	-3301	2845	-13300	-230	2958	1156	-13469	-129	2870	-5802	-5665	-166	5804	-4271	-7694	-92	1229	-623	-9274	-107	-19	-100	-66	-247	-1193	3572	-8527	-167	397	2481	-6535	-113	646	5571	-6071	-62	-58	-107	38	-153	11	34	-76	-19	-57	81	-30	2
0.833333	-132	-2759	2944	-13900	-218	3752	989	-13500	-152	3696	-5944	-5925	-137	6794	-4475	-7658	-90	1181	-887	-9342	-105	-22	-99	-68	-222	-1158	3703	-8196	-193	379	2749	-6276	-82	904	5711	-5693	-62	-59	-108	37	-152	18	35	-77	-23	-58	84	-30	2
0.834167	-130	-2263	2864	-14297	-211	4472	773	-13539	-162	4424	-6049	-6248	-120	7621	-4725	-7548	-90	1124	-1159	-9385	-102	-22	-97	-66	-219	-1163	3867	-7870	-213	297	3079	-6010	-73	1123	5863	-5318	-65	-60	-107	40	-151	17	21	-75	-19	-55	80	-32	-1
0.835000	-122	-1829	2613	-14475	-194	5101	509	-13568	-136	5021	-6104	-6612	-73	8236	-4995	-7344	-66	1059	-1429	-9400	-108	-23	-99	-68	-213	-1212	4073	-7552	-229	158	3470	-5745	-128	1303	6018	-4954	-65	-59	-107	39	-153	17	35	-74	-23	-56	82	-29	1
0.835833	-129	-1462	2205	-14439	-147	5616	212	-13582	-104	5473	-6099	-6994	12	8583	-5270	-7036	-33	997	-1698	-9369	-104	-24	-99	-65	-186	-1286	4321	-7243	-233	-30	3910	-5491	-102	1449	6184	-4599	-64	-59	-104	41	-149	16	37	-73	-21	-58	81	-30	-1
0.836667	-129	-1166	1655	-14189	-135	6005	-121	-13579	-112	5746	-6023	-7389	54	8639	-5532	-6610	-31	936	-1953	-9292	-107	-22	-98	-67	-164	-1403	4600	-6954	-201	-267	4403	-5265	-99	1553	6349	-4261	-63	-58	-105	39	-151	23	34	-74	-17	-53	85	-30	1
0.837500	-122	-939	986	-13741	-113	6253	-477	-13548	-114	5819	-5867	-7779	17	8389	-5756	-6063	-43	883	-2186	-9161	-102	-21	-97	-64	-165	-1536	4939	-6684	-185	-538	4939	-5038	-70	1630	6533	-3934	-61	-57	-100	40	-148	20	38	-72	-6	-56	86	-28	0
0.838333	-129	-779	222	-13126	-58	6340	-848	-13482	-98	5682	-5623	-8133	-8	7822	-5918	-5377	-46	835	-2409	-8978	-102	-18	-87	-67	-167	-1687	5253	-6437	-213	-838	5520	-4848	-44	1671	6710	-3625	-56	-55	-105	42	-151	21	39	-70	-17	-51	84	-24	1
0.839167	-116	-683	-601	-12375	-35	6262	-1222	-13365	-126	5321	-5286	-8434	-13	6940	-5998	-4558	-52	798	-2604	-8754	-101	-19	-96	-64	-158	-1848	5609	-6216	-234	-1158	6118	-4697	-30	1677	6902	-3341	-61	-58	-104	20	-148	18	39	-73	-19	-55	84	-26	2
0.840000	-110	-635	-1443	-11524	-31	6022	-1602	-13222	-193	4741	-4848	-8668	-63	5777	-5968	-3612	-44	778	-2767	-8499	-102	-21	-97	-69	-120	-2016	5979	-6021	-227	-1482	6738	-4580	-15	1648	7095	-3085	-60	-59	-102	42	-151	18	36	-73	-19	-55	86	-27	1
0.840833	-124	-631	-2311	-10623	-22	5620	-1954	-13011	-248	3948	-4303	-8802	-145	4373	-5810	-2545	-38	767	-2902	-8226	-103	-18	-98	-66	-87	-2185	6362	-5852	-203	-1798	7353	-4508	-29	1611	7292	-2850	-60	-61	-103	38	-153	20	37	-77	-22	-57	82	-30	0
0.841667	-124	-656	-3131	-9698	-17	5071	-2281	-12735	-288	2962	-3663	-8811	-191	2803	-5505	-1372	-72	775	-3004	-7934	-104	-24	-100	-69	-80	-2338	6733	-5713	-208	-2097	7949	-4476	-40	1519	7496	-2642	-64	-64	-107	37	-153	17	32	-76	-26	-57	82	-29	-3
0.842500	-130	-689	-3899	-8796	-24	4386	-2592	-12391	-251	1823	-2921	-8738	-190	1101	-5062	-120	-105	798	-3074	-7654	-107	-26	-99	-63	-61	-2475	7096	-5597	-206	-2367	8526	-4482	-16	1446	7703	-2463	-66	-61	-107	39	-152	18	35	-74	-26	-53	84	-32	-5
0.843333	-144	-758	-4581	-7942	-40	3592	-2843	-11970	-163	560	-2097	-8505	-171	-644	-4432	1234	-98	838	-3108	-7388	-105	-24	-97	-70	-51	-2594	7435	-5509	-181	-2589	9049	-4519	-9	1333	7917	-2309	-67	-59	-107	37	-155	17	32	-75	-23	-53	80	-30	-3
0.844167	-149	-750	-5160	-7175	-44	2719	-3039	-11472	-93	-775	-1210	-8136	-160	-2377	-3647	2636	-86	889	-3109	-7149	-103	-22	-98	-69	-58	-2680	7748	-5442	-148	-2769	9510	-4589	0	1200	8124	-2184	-68	-61	-105	40	-152	20	33	-75	-25	-55	82	-29	0
0.845000	-153	-763	-5620	-6516	-51	1786	-3166	-10899	-31	-2148	-253	-7612	-122	-4028	-2720	4064	-75	968	-3071	-6955	-105	-19	-97	-64	-65	-2746	8014	-5402	-159	-2889	9886	-4682	2	1050	8331	-2083	-63	-59	-103	40	-153	17	34	-75	-23	-53	79	-30	-1
0.845833	-166	-746	-5956	-5977	-50	830	-3218	-10244	-19	-3507	749	-6952	-95	-5527	-1660	5493	-66	1052	-3007	-6805	-103	-21	-96	-67	-52	-2772	8240	-5375	-187	-2947	10158	-4796	-12	883	8531	-2022	-65	-58	-107	42	-150	19	36	-70	-22	-52	84	-28	1
0.846667	-164	-699	-6143	-5563	-56	-127	-3184	-9521	-47	-4800	1763	-6158	-103	-6820	-497	6911	-51	1147	-2905	-6701	-101	-21	-96	-67	-36	-2773	8406	-5370	-190	-2940	10321	-4919	-17	698	8720	-1982	-66	-57	-104	25	-149	17	33	-74	-21	-55	84	-27	-3
0.847500	-171	-599	-6221	-5279	-56	-1051	-3059	-8723	-98	-5969	2777	-5245	-103	-7873	749	8275	-59	1249	-2775	-6657	-101	-21	-100	-66	-29	-2736	8516	-5380	-179	-2869	10355	-5044	-12	502	8895	-1975	-59	-59	-104	43	-125	16	35	-75	-23	-56	84	-29	0
0.848333	-181	-507	-6181	-5117	-66	-1930	-2842	-7864	-150	-6991	3757	-4229	-104	-8656	2039	9589	-92	1360	-2613	-6636	-107	-41	-101	-72	-24	-2673	8519	-5408	-183	-2740	10250	-5171	-8	292	9053	-1991	-66	-62	-109	37	-153	11	27	-79	-25	-58	79	-30	-4
0.849167	-178	-362	-5974	-5056	-96	-2729	-2527	-6951	-179	-7829	4697	-3129	-107	-9160	3354	10836	-82	1474	-2421	-6663	-107	-24	-101	-69	-18	-2571	8528	-5442	-203	-2545	10009	-5279	7	76	9188	-2031	-63	-61	-107	35	-154	17	32	-74	-27	-58	78	-29	-3
0.850000	-172	-187	-5674	-5057	-115	-3426	-2106	-5992	-174	-8449	5581	-1955	-114	-9373	4653	11990	-53	1593	-2196	-6717	-108	-24	-101	-74	-11	-2446	8434	-5483	-212	-2292	9621	-5369	-19	-149	9306	-2090	-65	-60	-105	37	-156	13	28	-80	-25	-59	81	-31	-3
0.850833	-180	2	-5285	-5167	-124	-4019	-1590	-4994	-146	-8843	6382	-746	-116	-9315	5889	13059	-49	1712	-1955	-6788	-108	-23	-100	-61	-6	-2291	8270	-5532	-221	-1995	9088	-5429	-7	-369	9390	-2171	-65	-61	-113	38	-153	17	30	-82	-25	-60	80	-31	-1
0.851667	-176	218	-4818	-5310	-113	-4499	-975	-3967	-131	-9005	7086	493	-110	-9009	7035	13979	-45	1828	-1688	-6857	-103	-19	-99	-68	-26	-2116	8043	-5585	-268	-1655	8417	-5455	-11	-594	9444	-2263	-60	-58	-104	38	-151	18	33	-75	-23	-57	81	-29	0
0.852500	-177	426	-4288	-5448	-92	-4865	-267	-2929	-96	-8933	7674	1721	-109	-8497	8056	14793	-31	1936	-1408	-6925	-103	-23	-98	-67	-31	-1923	7735	-5644	-308	-1290	7615	-5439	-32	-808	9460	-2373	-60	-58	-105	40	-147	18	35	-76	-18	-56	80	-29	15
0.853333	-189	638	-3712	-5595	-92	-5119	540	-1894	-86	-8656	8168	2902	-96	-7826	8924	15488	-25	2039	-1113	-6973	-103	-19	-101	-68	-44	-1724	7363	-5714	-298	-912	6691	-5382	-48	-1015	9436	-2494	-60	-58	-108	41	-148	18	34	-78	-22	-57	82	-27	1
0.854167	-200	836	-3113	-5727	-98	-5275	1379	-877	-86	-8192	8538	4033	-85	-7037	9632	16058	-30	2127	-831	-6996	-104	-22	-100	-69	-74	-1496	6933	-5784	-265	-523	5649	-5271	-60	-1212	9365	-2622	-64	-60	-104	30	-153	22	33	-75	-19	-58	81	-30	-1
0.855000	-184	1024	-2495	-5820	-99	-5337	2296	132	-85	-7575	8795	5087	-70	-6181	10165	16507	-40	2202	-512	-6980	-104	-22	-100	-69	-82	-1271	6441	-5867	-265	-141	4515	-5131	-45	-1389	9256	-2749	-63	-63	-107	39	-149	17	33	-77	-25	-62	80	-29	-1
0.855833	-185	1184	-1887	-5871	-94	-5327	3255	1105	-84	-6816	8948	6056	-63	-5311	10513	16833	-56	2263	-217	-6919	-110	-21	-100	-67	-91	-1038	5894	-5948	-235	233	3305	-4930	-15	-1540	9098	-2881	-62	-63	-107	40	-149	18	32	-67	-23	-57	80	-30	0
0.856667	-190	1317	-1290	-5868	-104	-5261	4252	2038	-81	-6029	9010	6920	-87	-4469	10687	17046	-51	2307	74	-6820	-105	-23	-103	-68	-111	-804	5301	-6046	-211	580	2028	-4680	-27	-1666	8887	-3009	-63	-64	-103	38	-153	13	29	-75	-27	-62	77	-31	-4
0.857500	-178	1421	-718	-5816	-102	-5159	5270	2935	-72	-5188	8994	7654	-99	-3698	10704	17155	-60	2319	353	-6674	-107	-23	-100	-67	-108	-566	4672	-6141	-164	902	742	-4380	-42	-1758	8646	-3133	-64	-63	-108	38	-158	18	35	-76	-24	-59	82	-29	-1
0.858333	-168	1493	-162	-5729	-100	-5029	6293	3780	-60	-4354	8920	8284	-136	-3025	10581	17160	-52	2345	623	-6480	-103	-19	-102	-65	-88	-329	4003	-6252	-165	1186	-576	-4036	-32	-1817	8349	-3250	-61	-59	-105	42	-150	18	34	-75	-21	-53	80	-27	0
0.859167	-161	1531	355	-5550	-104	-4903	7305	4565	-60	-3572	8804	8791	-197	-2471	10345	17075	-39	2337	876	-6258	-105	-21	-101	-65	-95	-94	3310	-6370	-189	1436	-1895	-3635	-25	-1837	8004	-3376	-61	-59	-107	34	-148	28	33	-74	-16	-56	82	-27	1
0.860000	-161	1536	843	-5358	-95	-4787	8288	5305	-70	-2871	8666	9191	-233	-2060	10025	16889	-42	2313	1113	-6004	-117	-17	-96	-67	-101	139	2585	-6507	-195	1636	-3196	-3194	-19	-1819	7614	-3468	-60	-56	-101	41	-150	21	33	-75	-23	-57	81	-26	2
0.860833	-163	1507	1295	-5141	-104	-4703	9226	5988	-101	-2277	8527	9478	-271	-1788	9655	16622	-41	2269	1334	-5730	-121	-21	-101	-67	-124	371	1844	-6652	-174	1797	-4454	-2719	-40	-1761	7176	-3571	-63	-58	-107	36	-145	19	32	-75	-19	-40	84	-28	0
0.861667	-169	1449	1712	-4913	-125	-4657	10097	6616	-155	-1819	8401	9658	-308	-1665	9271	16281	-52	2207	1531	-5442	-107	-21	-99	-70	-146	602	1096	-6810	-182	1911	-5653	-2204	-16	-1666	6694	-3662	-63	-58	-108	39	-153	18	29	-81	-26	-58	78	-33	-5
0.862500	-180	1354	2103	-4683	-128	-4651	10929	7190	-178	-1505	8309	9754	-328	-1662	8914	15863	-78	2129	1715	-5157	-107	-23	-98	-69	-148	827	340	-6977	-183	1987	-6766	-1660	-5	-1532	6179	-3750	-74	-62	-108	38	-153	18	30	-56	-22	-58	82	-31	0
0.863333	-186	1244	2468	-4458	-115	-4693	11670	7724	-194	-1333	8267	9772	-337	-1761	8602	15382	-66	2040	1885	-4874	-105	-21	-101	-68	-160	1048	-410	-7160	-172	2017	-7786	-1085	-16	-1356	5623	-3834	-67	-58	-104	40	-153	19	32	-78	-22	-58	80	-27	-1
0.864167	-195	1117	2809	-4254	-105	-4783	12318	8215	-204	-1304	8275	9725	-265	-1945	8375	14824	-68	1937	2045	-4612	-103	-21	-100	-69	-182	1263	-1152	-7328	-179	2014	-8694	-489	-1	-1146	5035	-3885	-65	-62	-105	36	-152	19	34	-76	-23	-56	82	-31	0
0.865000	-202	967	3127	-4077	-93	-4922	12868	8666	-225	-1409	8339	9614	-258	-2189	8242	14199	-82	1825	2183	-4382	-109	-23	-94	-63	-176	1463	-1896	-7515	-166	1968	-9474	125	23	-912	4403	-3986	-64	-58	-104	37	-154	16	32	-78	-23	-60	78	-33	-3
0.865833	-208	807	3428	-3935	-102	-5105	13312	9094	-260	-1609	8460	9466	-328	-2451	8237	13492	-92	1707	2313	-4177	-107	-23	-99	-68	-170	1658	-2617	-7692	-173	1898	-10099	735	-9	-644	3759	-4051	-59	-57	-105	37	-152	11	35	-73	-22	-53	84	-44	0
0.866667	-205	633	3713	-3820	-113	-5321	13662	9506	-291	-1918	8641	9283	-306	-2712	8356	12762	-94	1578	2428	-4018	-104	-18	-97	-67	-182	1835	-3318	-7869	-187	1790	-10574	1347	-24	-357	3086	-4100	-61	-57	-103	42	-149	18	34	-72	-19	-57	82	-28	1
0.867500	-185	456	3981	-3744	-112	-5572	13894	9896	-304	-2274	8868	9083	-272	-2938	8598	11943	-91	1445	2532	-3899	-104	-21	-84	-66	-196	1991	-3993	-8034	-179	1656	-10875	1953	0	-56	2407	-4176	-63	-57	-104	39	-149	18	34	-75	-21	-60	84	-27	0
0.868333	-187	267	4230	-3698	-96	-5847	14019	10275	-305	-2664	9124	8860	-284	-3121	8979	11061	-85	1304	2618	-3827	-105	-19	-97	-67	-203	2114	-4644	-8182	-180	1496	-11007	2540	3	258	1668	-4231	-62	-56	-103	38	-151	17	34	-74	-23	-56	81	-30	-3
0.869167	-201	73	4460	-3691	-96	-6135	14038	10648	-289	-3061	9404	8619	-253	-3226	9477	10109	-92	1161	2692	-3800	-105	-21	-97	-68	-216	2216	-5262	-8303	-181	1317	-10959	3103	-21	570	942	-4280	-62	-59	-103	38	-154	18	35	-76	-10	-57	82	-31	-3
0.870000	-224	-126	4675	-3704	-85	-6428	13958	11009	-301	-3427	9688	8362	-239	-3243	10070	9094	-81	1019	2751	-3818	-105	-22	-98	-68	-213	2282	-5843	-8401	-181	1115	-10728	3628	-17	895	209	-4325	-66	-58	-102	37	-153	19	32	-77	-24	-57	82	-35	-5
0.870833	-216	-318	4870	-3747	-80	-6722	13786	11360	-310	-3748	9972	8087	-151	-3157	10746	8016	-76	880	2792	-3875	-124	-22	-99	-69	-200	2307	-6378	-8457	-176	902	-10325	4114	-12	1201	-520	-4361	-58	-58	-104	34	-156	17	25	-74	-22	-56	82	-31	-3
0.871667	-211	-508	5045	-3803	-79	-7001	13524	11707	-291	-3997	10217	7792	-103	-2969	11474	6879	-81	746	2822	-3968	-102	-19	-96	-68	-196	2282	-6861	-8465	-177	632	-9767	4548	0	1493	-1235	-4390	-61	-56	-101	39	-149	20	36	-73	-19	-56	84	-28	0
0.872500	-180	-698	5199	-3879	-76	-7267	13186	12026	-306	-4168	10411	7466	-64	-2681	12227	5688	-78	612	2832	-4096	-103	-18	-96	-68	-193	2207	-7287	-8426	-185	433	-9026	4918	16	1761	-1943	-4415	-58	-53	-105	41	-146	17	36	-73	-15	-55	81	-26	0
0.873333	-179	-891	5338	-3966	-78	-7513	12779	12315	-354	-4250	10540	7097	-39	-2304	12981	4424	-58	491	2823	-4256	-103	-21	-98	-67	-197	2071	-7653	-8334	-188	180	-8164	5226	19	1988	-2625	-4437	-62	-59	-105	38	-153	19	35	-77	-23	-61	81	-31	-4
0.874167	-171	-1077	5431	-4065	-88	-7737	12313	12568	-415	-4234	10600	6681	-36	-1836	13698	3106	-56	380	2802	-4436	-105	-21	-99	-68	-201	1882	-7942	-8177	-196	-74	-7170	5467	17	2194	-3273	-4452	-60	-57	-107	40	-152	18	32	-74	-19	-58	84	-28	0
0.875000	-174	-1280	5523	-4161	-92	-7926	11818	12765	-445	-4123	10576	6204	-27	-1291	14416	1730	-53	282	2768	-4623	-104	-24	-100	-66	-211	1628	-8158	-7951	-195	-331	-6080	5632	35	2347	-3877	-4469	-63	-58	-108	38	-150	17	34	-78	-22	-59	82	-30	-1
0.875833	-182	-1424	5587	-4266	-107	-8077	11286	12901	-430	-3919	10461	5656	-17	-692	15056	318	-21	202	2723	-4821	-105	-23	-100	-67	-200	1317	-8284	-7654	-170	-585	-4921	5712	43	2454	-4430	-4487	-63	-60	-105	38	-153	17	32	-73	-23	-61	82	-27	0
0.876667	-180	-1586	5610	-4378	-133	-8194	10738	12962	-379	-3622	10251	5034	-5	-55	15575	-1146	-33	139	2668	-5016	-104	-25	-101	-66	-204	953	-8325	-7285	-163	-830	-3716	5719	8	2505	-4942	-4506	-61	-58	-108	41	-151	18	35	-74	-21	-60	82	-28	-3
0.877500	-172	-1727	5670	-4494	-135	-8269	10185	12922	-324	-3289	9951	4322	6	605	16011	-2648	-31	93	2605	-5200	-108	-22	-98	-67	-218	530	-8268	-6849	-164	-1064	-2486	5652	-4	2495	-5336	-4533	-61	-57	-104	40	-154	13	34	-74	-21	-58	84	-29	0
0.878333	-164	-1856	5659	-4617	-124	-8293	9650	12784	-289	-2890	9563	3515	17	1277	16328	-4201	-42	69	2540	-5370	-111	-19	-98	-65	-224	70	-8113	-6335	-164	-1280	-1270	5503	10	2422	-5662	-4569	-62	-57	-104	42	-151	21	34	-75	-24	-56	85	-28	-3
0.879167	-168	-1975	5691	-4745	-118	-8280	9133	12520	-283	-2459	9102	2611	37	1941	16523	-5796	-46	75	2479	-5511	-104	-22	-98	-66	-222	-428	-7864	-5751	-165	-1482	-78	5283	28	2281	-5892	-4620	-63	-59	-104	44	-152	20	37	-74	-23	-55	86	-26	1
0.880000	-174	-2074	5685	-4876	-101	-8202	8650	12134	-241	-2002	8578	1597	51	2584	16591	-7429	-29	90	2414	-5620	-104	-19	-95	-65	-204	-955	-7506	-5095	-150	-1659	1052	4989	45	2061	-6018	-4692	-60	-57	-101	45	-149	22	38	-73	-18	-55	86	-27	1
0.880833	-168	-2152	5670	-5034	-100	-8073	8205	11607	-174	-1542	8002	481	59	3192	16537	-9100	-16	131	2358	-5693	-105	-18	-99	-64	-204	-1504	-7061	-4381	-152	-1802	2096	4633	38	1773	-6028	-4785	-77	-58	-116	41	-151	19	35	-73	-19	-55	84	-30	0
0.881667	-172	-2216	5647	-5198	-105	-7895	7809	10930	-109	-1095	7393	-745	74	3752	16355	-10796	-33	188	2306	-5730	-107	-24	-102	-87	-221	-2060	-6524	-3618	-149	-1924	3035	4214	35	1402	-5924	-4903	-66	-64	-109	37	-155	13	28	-77	-24	-60	78	-33	-5
0.882500	-177	-2255	5608	-5383	-93	-7660	7469	10114	-51	-683	6773	-2055	78	4271	16050	-12517	-40	269	2271	-5706	-109	-25	-103	-70	-224	-2605	-5898	-2798	-122	-2006	3869	3749	37	968	-5672	-5036	-64	-63	-108	35	-155	12	30	-76	-19	-57	81	-30	-3
0.883333	-173	-2267	5575	-5563	-75	-7343	7198	9165	4	-263	6174	-3443	73	4745	15679	-14250	-33	369	2249	-5637	-111	-23	-101	-67	-216	-3125	-5183	-1941	-116	-2049	4584	3242	28	463	-5308	-5193	-64	-61	-107	39	-154	13	33	-75	-21	-52	81	-29	-5
0.884167	-172	-2260	5537	-5761	-51	-7014	6987	8050	50	103	5593	-4910	63	5174	15203	-15989	-34	489	2247	-5515	-107	-21	-98	-70	-219	-3613	-4417	-1054	-115	-2058	5166	2696	21	-104	-4809	-5365	-55	-60	-102	41	-154	15	33	-76	-22	-58	84	-27	-3
0.885000	-169	-2230	5492	-5967	-80	-6613	6838	6862	51	438	5057	-6448	55	5562	14652	-17731	-27	620	2260	-5350	-105	-23	-100	-68	-222	-4055	-3579	-145	-107	-2032	5630	2126	-40	-723	-4198	-5556	-62	-59	-104	39	-151	17	35	-74	-22	-58	82	-28	-7
0.885833	-154	-2175	5443	-6176	-82	-6175	6746	5530	15	732	4579	-8026	50	5914	14050	-19440	-42	765	2297	-5140	-105	-22	-100	-67	-202	-4441	-2701	768	-91	-1964	5965	1538	-76	-1381	-3470	-5759	-67	-58	-102	40	-150	15	33	-75	-18	-41	85	-28	-4
0.886667	-158	-2105	5383	-6389	-52	-5695	6711	4033	30	995	4178	-9632	42	6243	13405	-21110	-53	917	2347	-4893	-104	-21	-99	-67	-191	-4765	-1788	1670	-81	-1865	6188	938	-50	-2071	-2658	-5950	-62	-55	-102	42	-150	20	36	-73	-23	-58	81	-27	0
0.887500	-160	-2015	5318	-6605	-33	-5191	6722	2562	55	1217	3862	-11240	33	6550	12738	-22723	-46	1077	2427	-4620	-104	-22	-101	-67	-201	-5001	-863	2543	-80	-1737	6300	339	-41	-2780	-1758	-6136	-62	-60	-102	37	-151	17	34	-75	-21	-56	81	-30	-1
0.888333	-168	-1911	5244	-6821	-29	-4667	6772	968	74	1414	3633	-12848	-9	6846	12056	-24273	-45	1238	2518	-4323	-105	-21	-98	-70	-194	-5161	69	3380	-84	-1579	6327	-260	-52	-3502	-799	-6312	-64	-57	-104	39	-153	18	33	-76	-23	-58	80	-31	-3
0.889167	-170	-1787	5156	-7035	-18	-4139	6850	-683	105	1583	3491	-14429	-23	7142	11359	-25741	-61	1405	2633	-4019	-105	-23	-102	-70	-202	-5245	988	4170	-86	-1393	6277	-839	-36	-4213	196	-6457	-61	-67	-103	39	-153	17	32	-76	-24	-61	80	-32	-1
0.890000	-178	-1652	5056	-7245	-17	-3618	6949	-2373	132	1726	3445	-15985	-29	7447	10667	-27107	-91	1567	2765	-3719	-107	-24	-103	-72	-210	-5247	1888	4898	-97	-1201	6173	-1433	-57	-4904	1195	-6571	-66	-62	-109	37	-155	12	26	-79	-27	-60	76	-33	-5
0.890833	-171	-1510	4948	-7452	-36	-3116	7050	-4092	167	1850	3480	-17492	-51	7753	9981	-28344	-82	1729	2922	-3429	-105	-26	-101	-72	-206	-5165	2755	5554	-118	-993	6034	-2002	-61	-5552	2185	-6659	-66	-60	-103	32	-152	17	32	-78	-22	-62	79	-34	0
0.891667	-167	-1361	4830	-7648	-27	-2629	7150	-5826	217	1966	3603	-18930	-55	8077	9303	-29450	-92	1894	3101	-3165	-104	-24	-98	-67	-211	-5007	3578	6125	-99	-781	5875	-2526	-41	-6147	3127	-6639	-62	-58	-102	41	-151	20	34	-68	-19	-57	82	-31	2
0.892500	-160	-1201	4704	-7848	9	-2185	7219	-7567	201	2057	3785	-20306	-73	8398	8628	-30414	-75	2043	3292	-2936	-101	-22	-100	-67	-216	-4790	4344	6598	-95	-580	5708	-3037	-40	-6676	4000	-6583	-64	-57	-103	42	-151	18	36	-74	-25	-58	81	-28	1
0.893333	-154	-1051	4562	-8054	-9	-1793	7251	-9311	168	2118	4020	-21608	-153	8716	7945	-31242	-60	2185	3499	-2763	-104	-23	-116	-65	-222	-4521	5040	6960	-112	-395	5550	-3536	-59	-7137	4772	-6450	-67	-55	-103	40	-150	30	33	-75	-24	-57	84	-28	0
0.894167	-173	-902	4415	-8261	-5	-1457	7229	-11039	131	2152	4290	-22848	-215	9023	7253	-31926	-50	2311	3724	-2647	-104	-25	-99	-65	-229	-4214	5658	7209	-116	-230	5417	-4009	-63	-7509	5427	-6240	-64	-57	-104	38	-152	19	35	-76	-23	-57	80	-29	-1
0.895000	-142	-758	4255	-8481	15	-1180	7144	-12755	106	2156	4581	-24007	-263	9304	6539	-32388	-55	2421	3957	-2597	-111	-24	-98	-67	-220	-3881	6213	7349	-103	-98	5314	-4460	-77	-7787	5943	-5961	-64	-50	-105	40	-151	19	34	-77	-25	-59	80	-32	0
0.895833	-131	-628	4091	-8714	4	-964	6980	-14449	88	2120	4872	-25101	-290	9553	5804	-32580	-63	2521	4208	-2623	-105	-22	-100	-66	-217	-3532	6685	7364	-110	1	5254	-4887	-112	-7969	6310	-5599	-62	-58	-103	42	-151	19	32	-78	-26	-57	84	-30	-1
0.896667	-168	-510	3921	-8957	-5	-811	6728	-16128	79	2035	5155	-26121	-331	9735	5042	-32681	-70	2604	4459	-2737	-107	-21	-99	-66	-230	-3185	7070	7263	-122	56	5237	-5291	-130	-8052	6519	-5166	-65	-57	-101	41	-151	20	35	-77	-19	-57	80	-31	0
0.897500	-169	-407	3747	-9230	8	-722	6377	-17773	78	1927	5402	-27073	-335	9844	4249	-32707	-62	2665	4714	-2939	-102	-19	-98	-65	-235	-2858	7384	7038	-135	66	5263	-5679	-137	-8037	6570	-4663	-60	-58	-103	40	-150	20	33	-77	-19	-59	82	-29	2
0.898333	-164	-322	3567	-9526	29	-687	5917	-19384	81	1703	5596	-27957	-321	9854	3425	-32740	-55	2708	4965	-3248	-107	-24	-102	-67	-252	-2559	7613	6703	-146	28	5332	-6053	-160	-7923	6463	-4114	-66	-61	-104	39	-153	15	30	-76	-22	-57	81	-30	0
0.899167	-158	-259	3386	-9845	55	-705	5347	-20948	88	1436	5728	-28772	-301	9747	2566	-32731	-47	2736	5214	-3650	-104	-21	-99	-66	-259	-2299	7768	6256	-144	-50	5452	-6407	-172	-7717	6231	-3519	-58	-56	-104	43	-149	20	30	-74	-22	-56	84	-30	0
0.900000	-149	-213	3203	-10186	64	-761	4665	-22454	133	1117	5794	-29515	-263	9505	1688	-32737	-59	2742	5448	-4166	-107	-19	-98	-66	-259	-2083	7848	5697	-162	-176	5601	-6752	-170	-7433	5874	-2902	-57	-60	-102	42	-147	27	34	-74	-17	-56	81	-41	4
0.900833	-173	-188	3015	-10545	68	-848	3859	-23914	213	711	5769	-30197	-220	9104	791	-32507	-65	2730	5670	-4787	-102	-19	-102	-66	-262	-1920	7865	5038	-158	-346	5783	-7074	-180	-7068	5412	-2279	-62	-60	-108	39	-150	20	30	-76	-27	-59	80	-30	-1
0.901667	-182	-188	2822	-10929	80	-957	2928	-25308	223	240	5652	-30815	-169	8543	-110	-32095	-52	2698	5863	-5524	-109	-24	-104	-68	-265	-1813	7821	4294	-139	-547	5986	-7404	-208	-6644	4893	-1666	-66	-61	-118	35	-155	13	9	-77	-23	-58	78	-23	-6
0.902500	-184	-208	2626	-11330	68	-1064	1886	-26609	176	-292	5429	-31355	-131	7818	-1000	-31525	-39	2652	6032	-6364	-105	-24	-102	-72	-262	-1761	7729	3471	-150	-782	6208	-7708	-206	-6170	4329	-1099	-64	-63	-111	37	-151	16	28	-78	-23	-61	74	-33	0
0.903333	-177	-246	2422	-11744	52	-1173	741	-27808	136	-877	5098	-31824	-108	6936	-1879	-30810	-41	2593	6172	-7299	-107	-25	-109	-68	-252	-1756	7594	2593	-164	-1032	6444	-8002	-203	-5649	3737	-542	-66	-61	-108	39	-149	17	32	-79	-18	-59	80	-30	4
0.904167	-173	-297	2218	-12161	45	-1261	-470	-28901	99	-1512	4645	-32236	-96	5891	-2750	-29974	-40	2524	6281	-8314	-109	-21	-98	-68	-240	-1801	7426	1660	-151	-1290	6679	-8282	-208	-5105	3214	-56	-62	-59	-105	38	-154	18	33	-76	-19	-59	78	-32	-1
0.905000	-183	-366	2010	-12586	34	-1324	-1822	-29879	70	-2180	4061	-32534	-100	4707	-3584	-29024	-29	2446	6358	-9404	-110	-24	-102	-68	-249	-1883	7234	675	-139	-1569	6914	-8551	-197	-4552	2720	347	-62	-61	-109	39	-153	18	34	-75	-23	-57	82	-32	-4
0.905833	-173	-447	1796	-13009	13	-1333	-3215	-30739	42	-2874	3330	-32678	-107	3409	-4445	-27973	-36	2358	6398	-10538	-107	-23	-99	-69	-241	-1997	7029	-329	-138	-1842	7142	-8806	-195	-3999	2310	682	-64	-57	-104	39	-151	19	36	-75	-19	-57	81	-29	0
0.906667	-160	-533	1585	-13430	-16	-1297	-4679	-31477	32	-3574	2444	-32726	-131	2027	-5284	-26830	-42	2273	6400	-11706	-109	-25	-102	-68	-229	-2132	6823	-1351	-164	-2103	7358	-9046	-197	-3460	1999	903	-64	-61	-110	40	-158	17	32	-77	-25	-58	79	-34	0
0.907500	-173	-629	1367	-13851	-35	-1196	-6184	-32096	18	-4265	1398	-32725	-152	589	-6130	-25620	-39	2188	6374	-12882	-109	-23	-107	-68	-222	-2279	6625	-2372	-168	-2355	7564	-9270	-200	-2942	1810	1038	-62	-60	-108	39	-152	19	35	-74	-22	-58	79	-30	-3
0.908333	-167	-716	1154	-14261	-39	-1043	-7705	-32461	13	-4925	183	-32752	-156	-859	-6991	-24344	-39	2110	6314	-14043	-108	-26	-102	-69	-195	-2427	6444	-3383	-151	-2587	7754	-9478	-196	-2429	1757	1071	-64	-66	-112	36	-152	33	30	-76	-22	-56	80	-31	-3
0.909167	-168	-792	945	-14661	-62	-816	-9231	-32623	2	-5541	-1202	-32767	-171	-2296	-7900	-23023	-42	2042	6231	-15162	-108	-23	-100	-90	-173	-2562	6287	-4372	-166	-2800	7936	-9669	-184	-2002	1846	1009	-63	-58	-108	37	-155	16	35	-69	-21	-59	77	-34	0
0.910000	-163	-888	744	-15054	-85	-531	-10748	-32669	-15	-6098	-2782	-32758	-172	-3672	-8850	-21684	-35	1984	6121	-16211	-110	-27	-103	-72	-172	-2688	6160	-5334	-173	-2988	8101	-9842	-179	-1586	2074	854	-63	-57	-110	33	-156	16	32	-77	-18	-59	79	-34	-4
0.910833	-178	-959	552	-15457	-86	-181	-12228	-32714	-21	-6583	-4511	-32767	-227	-4958	-9861	-20335	-46	1955	5999	-17170	-107	-25	-91	-70	-158	-2789	6073	-6260	-179	-3153	8257	-9994	-162	-1237	2436	610	-65	-60	-108	36	-155	17	29	-76	-23	-57	79	-39	-3
0.911667	-176	-1013	377	-15815	-90	204	-13668	-32706	-10	-6970	-6408	-32758	-248	-6116	-10935	-18984	-43	1948	5866	-18021	-108	-21	-101	-68	-137	-2859	6036	-7131	-176	-3297	8415	-10123	-138	-934	2931	292	-60	-59	-108	35	-150	15	37	-69	-18	-56	84	-30	2
0.912500	-164	-1047	217	-16190	-77	633	-15042	-32727	-16	-7255	-8440	-32740	-272	-7119	-12087	-17645	-25	1965	5713	-18764	-104	-19	-81	-66	-143	-2907	6045	-7956	-176	-3431	8555	-10242	-118	-677	3538	-103	-61	-56	-104	39	-152	21	36	-70	-22	-53	85	-31	2
0.913333	-148	-1074	74	-16565	-69	1076	-16332	-32716	-48	-7429	-10593	-32509	-300	-7952	-13318	-16320	-3	2017	5559	-19375	-105	-21	-99	-68	-135	-2929	6100	-8726	-179	-3553	8704	-10346	-100	-468	4238	-570	-63	-56	-104	37	-158	19	37	-73	-23	-56	86	-31	-1
0.914167	-133	-1073	-42	-16946	-78	1518	-17528	-32727	-74	-7477	-12827	-32158	-331	-8604	-14620	-15010	20	2097	5399	-19848	-104	-19	-96	-66	-114	-2924	6208	-9437	-177	-3673	8842	-10432	-76	-303	5010	-1065	-64	-57	-102	41	-150	20	38	-74	-21	-58	84	-31	-1
0.915000	-134	-1055	-141	-17331	-79	1935	-18612	-32652	-108	-7407	-15115	-31673	-357	-9065	-15988	-13718	27	2213	5230	-20198	-112	-26	-102	-72	-127	-2907	6361	-10103	-181	-3767	8990	-10504	-68	-183	5831	-1617	-68	-57	-107	37	-156	18	33	-74	-25	-59	81	-31	-3
0.915833	-147	-1014	-217	-17721	-82	2324	-19576	-32391	-109	-7204	-17435	-31061	-368	-9334	-17405	-12428	50	2375	5068	-20417	-109	-25	-103	-67	-132	-2866	6563	-10707	-179	-3928	9134	-10565	-66	-87	6687	-2192	-64	-59	-104	39	-152	19	34	-74	-26	-60	82	-33	-1
0.916667	-169	-953	-259	-18119	-79	2647	-20417	-31972	-86	-6878	-19716	-30315	-365	-9421	-18850	-11128	86	2579	4910	-20524	-110	-24	-100	-69	-125	-2818	6821	-11264	-176	-4075	9293	-10616	-75	-25	7546	-2795	-62	-57	-105	38	-153	19	34	-76	-18	-57	84	-30	-3
0.917500	-173	-872	-282	-18533	-96	2900	-21133	-31429	-90	-6431	-21926	-29433	-352	-9351	-20304	-9818	70	2829	4753	-20530	-104	-23	-98	-65	-126	-2760	7114	-11759	-169	-4245	9448	-10656	-76	21	8403	-3415	-62	-56	-104	40	-153	17	35	-73	-23	-56	81	-32	0
0.918333	-167	-773	-276	-18959	-111	3055	-21687	-30775	-83	-5878	-24005	-28409	-325	-9149	-21735	-8472	75	3126	4601	-20457	-107	-23	-98	-67	-131	-2733	7442	-12217	-167	-4448	9617	-10684	-76	55	9233	-4047	-61	-58	-104	40	-154	19	33	-74	-22	-53	86	-29	1
0.919167	-179	-655	-251	-19398	-115	3100	-22106	-30011	-93	-5234	-25901	-27241	-317	-8842	-23138	-7075	79	3484	4465	-20320	-107	-21	-95	-66	-138	-2706	7803	-12630	-185	-4688	9781	-10706	-98	86	10016	-4677	-62	-59	-103	40	-149	21	36	-69	-23	-56	84	-28	0
0.920000	-174	-524	-201	-19840	-99	3027	-22384	-29119	-101	-4511	-27578	-25929	-314	-8462	-24470	-5616	73	3850	4336	-20143	-105	-19	-97	-66	-148	-2705	8179	-13005	-194	-4965	9955	-10714	-97	116	10745	-5309	-60	-57	-102	40	-148	21	34	-72	-23	-51	88	-27	1
0.920833	-155	-384	-134	-20296	-70	2830	-22514	-28088	-86	-3729	-28981	-24484	-292	-8051	-25708	-4092	57	4281	4222	-19953	-104	-21	-98	-66	-148	-2733	8572	-13349	-182	-5288	10125	-10721	-67	154	11403	-5940	-63	-59	-102	40	-147	20	37	-74	-17	-55	84	-29	0
0.921667	-145	-234	-48	-20752	-62	2499	-22514	-26912	-73	-2890	-30082	-22930	-277	-7643	-26829	-2495	47	4748	4115	-19761	-110	-23	-99	-69	-149	-2805	8969	-13662	-179	-5651	10295	-10717	-60	196	11994	-6564	-58	-60	-105	36	-155	17	32	-78	-19	-68	79	-33	0
0.922500	-152	-77	50	-21210	-80	2047	-22374	-25581	-52	-2089	-30860	-21271	-280	-7270	-27814	-831	27	5251	4041	-19587	-109	-23	-102	-72	-150	-2908	9373	-13944	-193	-6053	10462	-10706	-45	256	12511	-7181	-62	-60	-107	39	-153	17	28	-79	-25	-59	84	-30	-1
0.923333	-161	87	163	-21677	-100	1480	-22112	-24100	-42	-1284	-31292	-19529	-283	-6955	-28649	897	-10	5796	3986	-19452	-109	-24	-102	-73	-151	-3058	9766	-14201	-206	-6490	10632	-10690	-11	333	12961	-7792	-67	-61	-109	41	-154	10	25	-76	-24	-59	81	-31	-3
0.924167	-158	251	288	-22126	-116	819	-21740	-22471	-76	-528	-31373	-17716	-289	-6718	-29327	2664	-65	6368	3954	-19355	-108	-24	-99	-88	-148	-3244	10144	-14437	-218	-6959	10801	-10675	1	416	13338	-8396	-63	-59	-107	38	-151	-1	30	-76	-23	-58	75	-29	-1
0.925000	-145	408	426	-22556	-119	74	-21269	-20695	-94	153	-31106	-15818	-284	-6572	-29836	4437	-115	6965	3955	-19311	-110	-22	-100	-73	-151	-3478	10509	-14655	-221	-7453	10967	-10666	-11	506	13648	-8995	-64	-60	-105	8	-156	11	33	-76	-22	-58	82	-27	-1
0.925833	-135	608	571	-22969	-118	-720	-20719	-18790	-127	730	-30490	-13888	-286	-6524	-30183	6155	-153	7574	3984	-19321	-105	-25	-99	-70	-155	-3749	10843	-14863	-217	-7957	11132	-10660	-62	595	13898	-9592	-66	-58	-105	43	-153	18	30	-75	-18	-55	84	-29	-6
0.926667	-125	795	730	-23363	-112	-1550	-20109	-16757	-127	1148	-29548	-11908	-254	-6572	-30371	7776	-200	8199	4045	-19391	-105	-16	-99	-67	-173	-4063	11139	-15059	-222	-8467	11296	-10678	-55	682	14086	-10194	-62	-57	-104	25	-155	16	30	-80	-21	-50	81	-28	-1
0.927500	-126	986	891	-23732	-99	-2389	-19454	-14641	-107	1431	-28310	-9896	-234	-6707	-30407	9244	-240	8806	4134	-19514	-108	-26	-101	-70	-193	-4413	11397	-15251	-233	-8979	11456	-10725	-63	750	14216	-10808	-65	-61	-104	40	-151	17	34	-75	-23	-58	79	-28	-1
0.928333	-92	1196	1064	-24073	-99	-3209	-18781	-12434	-87	1510	-26809	-7848	-231	-6914	-30283	10516	-245	9423	4255	-19684	-105	-24	-99	-72	-213	-4797	11609	-15437	-228	-9465	11619	-10807	-59	792	14299	-11428	-64	-58	-108	40	-151	15	33	-78	-22	-57	80	-27	0
0.929167	-55	1412	1243	-24382	-105	-3974	-18105	-10210	-73	1402	-25101	-5782	-228	-7163	-30062	11521	-265	10017	4403	-19890	-109	-24	-110	-72	-218	-5179	11770	-15625	-233	-9922	11780	-10931	-80	799	14330	-12057	-63	-57	-103	41	-151	16	34	-88	-25	-57	81	-29	0
0.930000	-11	1652	1433	-24671	-97	-4671	-17452	-7997	-80	1079	-23239	-3678	-230	-7448	-29711	12221	-272	10586	4581	-20128	-112	-24	-101	-72	-230	-5613	11873	-15818	-238	-10340	11940	-11105	-87	748	14316	-12703	-69	-62	-108	39	-153	11	23	-79	-24	-62	76	-30	-3
0.930833	17	1906	1628	-24891	-73	-5269	-16834	-5822	-100	559	-21267	-1551	-231	-7724	-29240	12577	-304	11125	4787	-20376	-111	-24	-103	-88	-260	-6039	11925	-16015	-238	-10711	12102	-11337	-109	688	14257	-13358	-63	-59	-104	41	-150	13	35	-75	-19	-60	80	-31	0
0.931667	13	2198	1841	-25083	-58	-5762	-16271	-3721	-112	-151	-19277	581	-223	-7982	-28689	12573	-331	11627	5011	-20634	-108	-24	-100	-69	-268	-6466	11913	-16223	-231	-11022	12261	-11626	-110	562	14151	-14030	-65	-57	-103	40	-153	8	34	-78	-22	-56	80	-30	-3
0.932500	-9	2510	2063	-25236	-67	-6141	-15783	-1748	-120	-1031	-17323	2716	-195	-8193	-28059	12195	-318	12077	5253	-20883	-105	-21	-98	-72	-251	-6882	11844	-16445	-214	-11266	12406	-11985	-84	386	13995	-14720	-64	-58	-105	40	-151	16	34	-76	-21	-57	82	-31	-3
0.933333	-35	2862	2301	-25347	-59	-6374	-15369	61	-138	-2040	-15476	4839	-194	-8345	-27360	11474	-316	12482	5516	-21124	-105	-18	-98	-72	-260	-7273	11707	-16685	-208	-11445	12540	-12411	-76	159	13789	-15403	-62	-58	-108	40	-153	15	33	-85	-17	-57	79	-30	0
0.934167	-63	3255	2553	-25413	-47	-6512	-15050	1666	-153	-3146	-13793	6906	-190	-8422	-26600	10360	-305	12827	5775	-21346	-111	-23	-99	-68	-262	-7621	11512	-16942	-206	-11548	12658	-12902	-92	-118	13523	-16127	-60	-57	-105	39	-136	17	36	-77	-19	-57	79	-31	-19
0.935000	-76	3685	2817	-25433	-42	-6518	-14835	3030	-165	-4311	-12330	8933	-181	-8416	-25798	8973	-269	13115	6065	-21537	-104	-19	-100	-70	-243	-7968	11247	-17228	-204	-11575	12750	-13458	-96	-430	13203	-16833	-61	-57	-105	46	-150	15	35	-77	-19	-57	81	-31	0
0.935833	-73	4150	3095	-25418	-46	-6405	-14709	4146	-167	-5488	-11123	10873	-170	-8323	-24959	7333	-242	13334	6348	-21697	-107	-19	-98	-72	-220	-8249	10935	-17537	-180	-11553	12806	-14067	-98	-775	12820	-17539	-62	-59	-107	42	-150	13	35	-77	-17	-57	80	-31	0
0.936667	-66	4663	3395	-25335	-45	-6202	-14676	4980	-167	-6620	-10218	12691	-159	-8138	-24089	5518	-191	13496	6630	-21825	-103	-21	-100	-70	-211	-8480	10564	-17877	-162	-11414	12823	-14720	-107	-1137	12379	-18234	-60	-45	-105	42	-150	17	36	-77	-16	-57	81	-30	2
0.937500	-76	5213	3703	-25224	-49	-5909	-14719	5534	-188	-7658	-9624	14355	-164	-7900	-23196	3580	-131	13594	6907	-21923	-121	-17	-100	-68	-197	-8643	10150	-18250	-135	-11230	12790	-15419	-87	-1510	11874	-18916	-62	-57	-107	41	-151	20	35	-75	-22	-56	81	-45	1
0.938333	-84	5808	4035	-25074	-69	-5564	-14793	5799	-176	-8564	-9340	15830	-172	-7591	-22285	1578	-66	13632	7187	-21988	-105	-19	-97	-70	-176	-8742	9693	-18658	-134	-10981	12701	-16152	-53	-1877	11315	-19574	-60	-61	-107	42	-150	19	33	-76	-16	-55	85	-30	1
0.939167	-72	6437	4375	-24886	-77	-5173	-14959	5799	-196	-9285	-9387	17081	-171	-7227	-21349	-404	-10	13611	7453	-22024	-99	-17	-97	-68	-155	-8770	9207	-19106	-133	-10674	12542	-16917	-59	-2233	10701	-20206	-58	-53	-107	40	-148	12	38	-74	-18	-53	82	-31	2
0.940000	-66	7099	4732	-24678	-82	-4768	-15102	5556	-211	-9799	-9721	18076	-171	-6829	-20396	-2311	28	13537	7714	-22035	-105	-21	-99	-70	-158	-8724	8692	-19606	-147	-10319	12302	-17692	-83	-2559	10048	-20804	-69	-60	-109	40	-153	18	32	-78	-24	-56	81	-30	-5
0.940833	-96	7779	5139	-24438	-85	-4361	-15240	5089	-215	-10069	-10306	18788	-169	-6417	-19432	-4082	81	13408	7967	-22021	-108	-22	-97	-68	-153	-8601	8173	-20148	-138	-9921	11994	-18464	-83	-2846	9357	-21367	-64	-57	-107	40	-153	17	34	-78	-21	-59	84	-31	-16
0.941667	-129	8491	5483	-24188	-83	-3966	-15317	4448	-210	-10083	-11101	19180	-180	-6003	-18451	-5677	124	13240	8189	-21989	-108	-24	-100	-70	-148	-8401	7649	-20746	-139	-9489	11599	-19237	-80	-3089	8651	-21888	-65	-61	-107	36	-154	17	26	-81	-26	-57	80	-33	-1
0.942500	-167	9206	5873	-23927	-96	-3605	-15313	3678	-206	-9834	-12047	19245	-167	-5608	-17466	-7059	155	13029	8395	-21940	-110	-24	-103	-69	-148	-8124	7144	-21385	-144	-9026	11121	-19986	-91	-3280	7933	-22358	-64	-60	-108	38	-154	18	30	-94	-23	-58	79	-31	-33
0.943333	-181	9943	6278	-23668	-99	-3306	-15198	2825	-213	-9336	-13085	18965	-155	-5237	-16472	-8219	197	12788	8580	-21885	-108	-24	-99	-72	-142	-7789	6669	-22073	-138	-8542	10585	-20714	-105	-3409	7233	-22777	-63	-59	-100	39	-152	16	30	-78	-19	-57	80	-31	-1
0.944167	-206	10677	6688	-23417	-97	-3037	-14957	1948	-218	-8603	-14155	18341	-164	-4908	-15464	-9128	189	12514	8716	-21814	-104	-22	-99	-88	-142	-7390	6240	-22803	-153	-8035	9929	-21405	-111	-3488	6558	-23157	-64	-58	-105	54	-152	18	33	-78	-23	-58	71	-30	-4
0.945000	-211	11407	7101	-23176	-93	-2846	-14564	1085	-214	-7675	-15203	17371	-171	-4631	-14460	-9841	210	12216	8797	-21764	-104	-21	-98	-70	-154	-6942	5864	-23583	-158	-7518	9234	-22045	-82	-3505	5952	-23485	-62	-57	-70	40	-153	17	34	-77	-22	-56	82	-30	0
0.945833	-196	12119	7515	-22966	-97	-2720	-14014	291	-211	-6579	-16170	16074	-168	-4420	-13462	-10316	205	11896	8797	-21717	-113	-19	-100	-62	-158	-6453	5561	-24398	-139	-6990	8487	-22632	-72	-3475	5367	-23770	-65	-55	-105	41	-149	18	34	-75	-22	-55	82	-38	0
0.946667	-215	12822	7926	-22783	-109	-2664	-13298	-397	-214	-5372	-16996	14473	-168	-4275	-12477	-10600	188	11572	8710	-21684	-105	-19	-97	-65	-149	-5946	5351	-25238	-118	-6457	7709	-23156	-78	-3403	4887	-24016	-63	-48	-104	39	-151	20	36	-76	-21	-60	81	-29	0
0.947500	-199	13496	8331	-22636	-138	-2675	-12430	-945	-210	-4114	-17642	12605	-173	-4203	-11512	-10726	166	11195	8500	-21675	-116	-23	-96	-66	-169	-5426	5241	-26090	-120	-5932	6910	-23605	-66	-3294	4498	-24227	-63	-57	-102	38	-150	19	37	-76	-19	-56	82	-27	0
0.948333	-196	14150	8720	-22519	-121	-2746	-11412	-1325	-216	-2860	-18081	10496	-178	-4210	-10569	-10724	130	10811	8149	-21696	-109	-24	-100	-68	-194	-4918	5240	-26950	-131	-5387	6119	-23983	-78	-3163	4216	-24404	-66	-61	-107	35	-155	15	28	-81	-28	-60	80	-30	-4
0.949167	-201	14765	9102	-22446	-116	-2878	-10277	-1521	-212	-1660	-18270	8201	-178	-4294	-9663	-10627	101	10407	7651	-21747	-104	-4	-100	-68	-188	-4427	5363	-27792	-126	-4851	5360	-24271	-96	-3014	4061	-24553	-68	-61	-105	36	-151	13	32	-76	-25	-55	81	-31	-1
0.950000	-196	15358	9468	-22399	-95	-3053	-9041	-1526	-210	-562	-18214	5733	-167	-4438	-8797	-10471	68	9991	6985	-21836	-112	-23	-101	-69	-213	-3979	5613	-28618	-125	-4319	4662	-24474	-94	-2878	4037	-24676	-66	-61	-107	35	-156	13	30	-80	-26	-59	78	-30	-1
0.950833	-199	15903	9807	-22398	-82	-3264	-7746	-1348	-216	377	-17895	3158	-166	-4654	-7986	-10300	32	9554	6151	-21966	-109	-23	-101	-69	-227	-3583	6004	-29398	-126	-3832	4057	-24592	-80	-2728	4144	-24788	-69	-61	-105	38	-152	15	33	-83	-26	-60	81	-29	-4
0.951667	-200	16422	10128	-22415	-76	-3508	-6421	-994	-214	1119	-17325	525	-165	-4933	-7236	-10140	12	9106	5149	-22133	-108	-21	-98	-65	-228	-3260	6526	-30132	-107	-3366	3580	-24621	-82	-2613	4390	-24885	-62	-58	-103	40	-147	19	32	-75	-18	-55	85	-27	0
0.952500	-211	16894	10419	-22462	-82	-3778	-5117	-505	-204	1624	-16549	-2122	-169	-5269	-6563	-10004	3	8636	3974	-22359	-107	-19	-93	-66	-250	-3026	7181	-30799	-105	-2967	3254	-24577	-92	-2544	4773	-24989	-64	-58	-101	39	-150	16	37	-75	-24	-56	81	-28	0
0.953333	-215	17329	10682	-22523	-99	-4061	-3887	92	-202	1869	-15570	-4746	-142	-5659	-5975	-9934	-13	8147	2652	-22623	-105	-19	-99	-67	-249	-2895	7960	-31404	-104	-2641	3113	-24459	-93	-2525	5286	-25094	-62	-59	-104	39	-154	17	33	-76	-22	-56	82	-27	-1
0.954167	-197	17715	10912	-22600	-103	-4352	-2769	751	-183	1849	-14423	-7314	-152	-6093	-5471	-9931	-3	7649	1208	-22937	-103	-19	-97	-66	-255	-2873	8858	-31927	-99	-2410	3191	-24280	-97	-2573	5913	-25213	-63	-59	-127	39	-150	11	34	-76	-21	-55	81	-28	0
0.955000	-201	18062	11113	-22676	-94	-4645	-1797	1431	-173	1561	-13152	-9809	-136	-6567	-5064	-10014	-4	7155	-314	-23289	-105	-23	-96	-66	-263	-2969	9857	-32357	-103	-2299	3497	-24052	-101	-2685	6653	-25333	-64	-60	-104	40	-152	20	33	-78	-24	-58	81	-29	1
0.955833	-220	18363	11275	-22752	-86	-4937	-1024	2088	-164	1009	-11782	-12201	-137	-7067	-4754	-10180	-3	6651	-1884	-23680	-105	-23	-100	-68	-258	-3185	10953	-32544	-96	-2322	4052	-23793	-121	-2877	7488	-25502	-66	-60	-109	40	-152	21	34	-75	-23	-58	78	-30	0
0.956667	-248	18631	11403	-22811	-90	-5222	-446	2674	-156	213	-10360	-14475	-162	-7589	-4540	-10429	10	6199	-3441	-24101	-110	-26	-102	-70	-269	-3521	12111	-32630	-95	-2479	4860	-23510	-122	-3135	8408	-25677	-67	-62	-110	36	-155	12	29	-79	-28	-60	79	-33	0
0.957500	-270	18857	11476	-22854	-77	-5492	-91	3135	-165	-786	-8925	-16603	-179	-8121	-4426	-10753	11	5776	-4941	-24526	-110	-24	-100	-69	-263	-3955	13300	-32662	-100	-2777	5916	-23216	-104	-3484	9391	-25884	-66	-59	-105	40	-152	20	32	-76	-21	-59	80	-31	2
0.958333	-267	19058	11498	-22870	-82	-5744	36	3444	-223	-1955	-7516	-18579	-184	-8655	-4386	-11148	19	5430	-6311	-25008	-107	-23	-97	-69	-274	-4486	14529	-32685	-105	-3215	7195	-22929	-93	-3900	10421	-26118	-65	-60	-108	37	-149	18	32	-75	-23	-58	79	-31	0
0.959167	-273	19237	11453	-22851	-91	-5973	-65	3540	-180	-3244	-6149	-20397	-204	-9188	-4427	-11614	25	5192	-7475	-25471	-104	-21	-97	-68	-254	-5079	15730	-32678	-91	-3777	8693	-22661	-97	-4371	11465	-26382	-63	-57	-126	40	-151	20	33	-73	-24	-57	82	-30	2
0.960000	-289	19394	11333	-22800	-112	-6179	-406	3400	-199	-4617	-4857	-22068	-230	-9716	-4525	-12116	18	5089	-8370	-25926	-104	-19	-96	-67	-263	-5718	16886	-32682	-79	-4441	10350	-22423	-134	-4888	12509	-26673	-60	-61	-103	40	-150	20	33	-72	-22	-58	86	-31	1
0.960833	-294	19555	11082	-22718	-109	-6352	-893	2996	-200	-6032	-3652	-23589	-255	-10212	-4665	-12666	13	5167	-8936	-26371	-110	-21	-97	-68	-274	-6381	17971	-32683	-70	-5173	12117	-22225	-110	-5439	13519	-26993	-64	-59	-105	37	-153	21	32	-73	-17	-53	85	-33	15
0.961667	-307	19706	10726	-22600	-96	-6486	-1571	2302	-177	-7432	-2559	-24963	-258	-10689	-4830	-13248	11	5459	-9112	-26778	-107	-24	-98	-73	-266	-7031	18923	-32691	-82	-5939	13937	-22070	-99	-6001	14483	-27335	-65	-59	-107	38	-153	18	30	-75	-24	-62	80	-33	-3
0.962500	-291	19859	10227	-22454	-86	-6596	-2368	1319	-169	-8771	-1569	-26179	-254	-11136	-4995	-13852	-3	5983	-8847	-27152	-109	-26	-99	-70	-265	-7600	19748	-32652	-82	-6692	15768	-21962	-69	-6559	15381	-27692	-66	-58	-107	38	-153	19	32	-64	-21	-73	84	-33	0
0.963333	-270	20054	9575	-22270	-84	-6658	-3240	57	-150	-10001	-689	-27251	-279	-11541	-5133	-14461	-26	6787	-8099	-27473	-108	-22	-95	-70	-252	-8170	20404	-32460	-85	-7401	17546	-21899	-48	-7101	16202	-28062	-66	-58	-104	34	-152	19	30	-73	-22	-61	81	-33	0
0.964167	-268	20260	8740	-22071	-83	-6676	-4143	-1472	-126	-11100	68	-28175	-280	-11912	-5216	-15084	-50	7840	-6862	-27738	-109	-21	-91	-72	-228	-8617	20882	-32118	-93	-8034	19229	-21871	-14	-7604	16916	-28437	-67	-59	-100	40	-151	18	32	-74	-23	-51	80	-31	-3
0.965000	-268	20482	7712	-21859	-76	-6657	-5033	-3240	-97	-12045	729	-28966	-275	-12233	-5291	-15707	-66	9137	-5147	-27942	-109	-23	-100	-73	-231	-8964	21160	-31697	-83	-8566	20748	-21876	11	-8072	17528	-28809	-63	-59	-109	38	-152	17	32	-75	-22	-62	79	-30	0
0.965833	-246	20734	6476	-21655	-73	-6595	-5863	-5243	-82	-12815	1294	-29616	-284	-12511	-5268	-16323	-94	10653	-2977	-28072	-109	-23	-98	-67	-235	-9208	21242	-31183	-85	-8957	22066	-21897	0	-8466	18015	-29167	-61	-60	-105	42	-151	20	34	-75	-21	-59	84	-29	1
0.966667	-218	20955	5025	-21461	-76	-6495	-6586	-7427	-86	-13396	1778	-30119	-266	-12750	-5173	-16927	-110	12340	-394	-28129	-108	-23	-99	-70	-232	-9346	21128	-30600	-90	-9221	23138	-21922	-9	-8806	18390	-29506	-67	-68	-107	42	-152	20	34	-61	-21	-62	84	-29	0
0.967500	-201	21188	3344	-21295	-68	-6366	-7171	-9748	-73	-13795	2186	-30480	-242	-12925	-4989	-17521	-125	14140	2554	-28106	-109	-22	-100	-68	-237	-9392	20834	-29932	-92	-9337	23954	-21935	-26	-9084	18642	-29822	-64	-62	-104	41	-153	18	36	-73	-18	-58	77	-29	4
0.968333	-179	21403	1407	-21175	-62	-6188	-7580	-12172	-57	-14016	2526	-30707	-252	-13070	-4723	-18106	-143	16001	5800	-28020	-107	-23	-99	-69	-241	-9383	20366	-29184	-108	-9325	24478	-21920	-82	-9309	18783	-30100	-64	-59	-104	41	-155	16	33	-76	-24	-58	79	-28	0
0.969167	-155	21585	-722	-21112	-62	-6049	-7793	-14633	-57	-14070	2812	-30785	-268	-13172	-4367	-18697	-151	17824	9216	-27856	-110	-27	-100	-69	-222	-9283	19770	-28347	-92	-9203	24728	-21856	-50	-9472	18820	-30337	-66	-59	-96	41	-150	20	21	-76	-25	-58	82	-28	-1
0.970000	-144	21713	-3024	-21120	-53	-5879	-7790	-17083	-36	-13982	3048	-30724	-279	-13239	-3941	-19220	-155	19532	12700	-27621	-107	-25	-101	-72	-217	-9181	19058	-27429	-108	-9001	24705	-21732	-61	-9598	18772	-30524	-58	-57	-107	39	-155	17	33	-76	-26	-62	78	-30	-3
0.970833	-146	21785	-5459	-21207	-56	-5717	-7568	-19471	-22	-13768	3236	-30523	-267	-13268	-3452	-19742	-153	21068	16160	-27325	-111	-24	-107	-68	-221	-9084	18290	-26437	-111	-8750	24447	-21527	-76	-9677	18648	-30653	-64	-60	-107	40	-151	20	33	-77	-22	-57	84	-28	0
0.971667	-136	21805	-7954	-21367	-46	-5573	-7114	-21766	-3	-13457	3387	-30181	-263	-13264	-2920	-20229	-154	22354	19512	-26969	-105	-19	-98	-68	-214	-9029	17487	-25370	-101	-8496	24000	-21234	-72	-9747	18476	-30716	-64	-55	-102	38	-149	21	34	-72	-19	-56	80	-27	0
0.972500	-119	21759	-10458	-21626	-42	-5469	-6451	-23918	36	-13083	3481	-29714	-245	-13235	-2354	-20681	-158	23329	22658	-26572	-107	-22	-101	-66	-214	-9047	16701	-24254	-113	-8276	23374	-20846	-48	-9811	18262	-30726	-65	-56	-103	39	-152	20	36	-76	-22	-56	84	-26	-10
0.973333	-137	21654	-12888	-21986	-42	-5415	-5596	-25892	73	-12677	3523	-29137	-224	-13188	-1788	-21096	-160	23966	25499	-26135	-109	-24	-101	-69	-195	-9168	15970	-23093	-122	-8139	22654	-20356	-43	-9886	18034	-30664	-67	-62	-108	38	-155	17	30	-78	-27	-60	76	-31	-3
0.974167	-134	21507	-15134	-22389	-41	-5425	-4574	-27659	63	-12261	3506	-28456	-235	-13117	-1219	-21461	-154	24227	27965	-25673	-111	-26	-102	-68	-177	-9404	15337	-21905	-117	-8109	21898	-19752	-64	-9979	17820	-30532	-59	-59	-108	13	-151	19	32	-78	-24	-58	77	-29	0
0.975000	-120	21345	-17100	-22868	-34	-5502	-3401	-29192	47	-11856	3433	-27683	-231	-13025	-681	-21762	-151	24115	29986	-25194	-108	-24	-100	-70	-155	-9778	14823	-20721	-111	-8222	21160	-19054	-96	-10108	17634	-30338	-64	-60	-103	38	-153	16	34	-82	-23	-59	78	-33	0
0.975833	-135	21179	-18705	-23411	-33	-5659	-2126	-30489	80	-11487	3285	-26852	-210	-12910	-183	-21999	-144	23633	31536	-24715	-110	-24	-104	-68	-129	-10297	14471	-19525	-116	-8496	20502	-18258	-104	-10274	17487	-30077	-65	-60	-109	36	-152	2	28	-79	-21	-59	78	-28	0
0.976667	-139	21042	-19857	-23990	-34	-5902	-761	-31547	79	-11170	3069	-25992	-217	-12785	247	-22162	-145	22819	32608	-24242	-105	-24	-102	-70	-112	-10953	14296	-18384	-138	-8948	19961	-17379	-91	-10479	17406	-29750	-65	-58	-109	38	-152	15	25	-81	-18	-62	77	-32	-3
0.977500	-151	20953	-20496	-24604	-27	-6231	636	-32234	60	-10907	2765	-25117	-222	-12635	607	-22244	-135	21710	32767	-23782	-104	-7	-103	-69	-112	-11738	14304	-17306	-155	-9570	19591	-16430	-80	-10741	17393	-29355	-61	-57	-107	36	-150	18	34	-77	-17	-56	80	-31	3
0.978333	-172	20951	-20564	-25220	-22	-6613	2031	-32514	68	-10709	2388	-24263	-233	-12462	881	-22241	-133	20353	32767	-23349	-105	-23	-100	-69	-107	-12637	14502	-16312	-151	-10327	19410	-15425	-65	-11046	17459	-28903	-59	-58	-105	38	-148	15	32	-74	-21	-59	79	-28	-21
0.979167	-205	21050	-20040	-25833	-8	-7119	3382	-32627	74	-10573	1933	-23455	-235	-12253	1060	-22147	-144	18818	32767	-22954	-105	-23	-115	-68	-98	-13621	14879	-15423	-160	-11288	19444	-14381	-47	-11400	17608	-28405	-62	-57	-103	38	-133	16	32	-76	-17	-57	84	-15	0
0.980000	-246	21271	-18934	-26423	2	-7655	4641	-32689	67	-10496	1400	-22716	-221	-12011	1134	-21964	-149	17164	32548	-22606	-102	-23	-96	-67	-88	-14665	15423	-14672	-166	-12340	19688	-13332	-61	-11793	17821	-27842	-61	-55	-104	37	-150	15	35	-74	-16	-59	79	-31	0
0.980833	-264	21633	-17276	-26978	-5	-8241	5828	-32701	66	-10460	800	-22071	-203	-11720	1111	-21685	-149	15454	31680	-22311	-105	-22	-99	-72	-99	-15739	16111	-14032	-164	-13469	20148	-12292	-90	-12225	18124	-27245	-64	-59	-107	36	-158	15	33	-76	-23	-60	80	-32	-7
0.981667	-285	22131	-15135	-27496	-4	-8840	6872	-32723	46	-10453	141	-21544	-203	-11383	972	-21329	-160	13739	30607	-22078	-111	-28	-102	-73	-108	-16800	16902	-13563	-186	-14643	20777	-11292	-110	-12676	18473	-26612	-70	-61	-111	35	-155	10	27	-81	-25	-64	73	-38	-6
0.982500	-297	22762	-12612	-27973	3	-9463	7748	-32576	45	-10455	-553	-21141	-194	-10969	749	-20884	-166	12066	29402	-21904	-111	-27	-104	-73	-111	-17812	17778	-13241	-188	-15809	21570	-10332	-119	-13147	18881	-25937	-67	-63	-109	34	-155	3	29	-79	-24	-61	79	-32	-3
0.983333	-260	23537	-9747	-28393	1	-10046	8458	-32128	44	-10439	-1271	-20861	-166	-10514	434	-20357	-161	10457	28139	-21797	-109	-26	-99	-73	-93	-18746	18698	-13071	-183	-16941	22475	-9439	-118	-13630	19349	-25230	-65	-62	-107	36	-153	13	30	-80	-26	-62	77	-33	-3
0.984167	-237	24420	-6695	-28767	3	-10586	8972	-31484	24	-10400	-1997	-20716	-162	-9968	59	-19755	-165	8945	26898	-21763	-108	-4	-101	-72	-92	-19580	19617	-13044	-187	-18002	23458	-8618	-96	-14090	19790	-24500	-64	-60	-109	37	-154	13	32	-82	-23	-59	79	-31	-3
0.985000	-247	25385	-3575	-29096	10	-11054	9289	-30691	20	-10315	-2715	-20695	-130	-9346	-431	-19101	-171	7537	25751	-21796	-86	-21	-99	-70	-109	-20287	20518	-13147	-197	-18947	24458	-7889	-68	-14585	20270	-23748	-61	-56	-110	40	-150	19	34	-73	-23	-57	79	-29	-1
0.985833	-280	26396	-525	-29386	8	-11433	9402	-29797	18	-10170	-3404	-20796	-97	-8654	-946	-18391	-172	6236	24749	-21913	-105	-27	-99	-72	-90	-20857	21350	-13371	-182	-19756	25424	-7253	-63	-15047	20737	-22991	-61	-58	-104	40	-152	19	33	-75	-19	-57	84	-27	1
0.986667	-299	27405	2346	-29644	11	-11693	9312	-28807	11	-9940	-4044	-20995	-51	-7889	-1502	-17655	-177	5027	23942	-22109	-107	-22	-99	-69	-79	-21267	22091	-13685	-165	-20403	26302	-6725	-67	-15490	21179	-22227	-69	-58	-105	41	-151	17	28	-76	-22	-57	82	-29	-1
0.987500	-300	28367	4915	-29876	7	-11824	9023	-27762	-3	-9624	-4612	-21276	-34	-7067	-2077	-16886	-179	3883	23349	-22387	-108	-23	-100	-69	-100	-21527	22709	-14067	-181	-20873	27050	-6286	-60	-15908	21592	-21457	-65	-56	-105	54	-154	17	34	-74	-23	-56	84	-43	-3
0.988333	-300	29237	7126	-30096	-12	-11806	8529	-26674	-13	-9216	-5100	-21616	-32	-6191	-2653	-16109	-181	2772	22986	-22748	-109	-23	-99	-69	-93	-21639	23189	-14488	-193	-21165	27630	-5950	-55	-16308	21956	-20694	-64	-59	-105	38	-152	18	30	-76	-23	-60	79	-46	-3
0.989167	-311	29970	8886	-30311	-15	-11635	7906	-25572	-28	-8710	-5491	-21987	-26	-5276	-3218	-15320	-182	1672	22840	-23187	-107	-22	-100	-73	-102	-21610	23526	-14920	-169	-21281	28019	-5690	-55	-16683	22267	-19942	-65	-74	-109	39	-154	12	-5	-75	-22	-59	80	-30	0
0.990000	-304	30521	10160	-30524	-17	-11304	7114	-24479	-52	-8117	-5782	-22367	-31	-4318	-3759	-14552	-194	557	22907	-23703	-110	-24	-104	-75	-105	-21465	23714	-15345	-172	-21235	28184	-5511	-44	-17020	22518	-19213	-69	-63	-111	37	-160	11	27	-81	-28	-60	78	-36	-12
0.990833	-320	30851	10929	-30735	-26	-10817	6194	-23416	-63	-7437	-5960	-22725	-10	-3355	-4254	-13796	-196	-580	23133	-24291	-110	-28	-102	-72	-86	-21205	23754	-15723	-176	-21032	28132	-5393	-43	-17341	22710	-18505	-65	-61	-109	36	-159	11	16	-78	-24	-59	81	-31	-9
0.991667	-322	30948	11204	-30951	-24	-10169	5169	-22383	-51	-6674	-6026	-23033	11	-2398	-4706	-13068	-194	-1753	23475	-24935	-108	-22	-97	-67	-67	-20864	23658	-16035	-162	-20705	27848	-5332	-40	-17627	22836	-17826	-64	-59	-107	41	-153	17	33	-77	-22	-57	84	-29	-3
0.992500	-301	30773	10992	-31164	-25	-9382	4061	-21426	-74	-5860	-5988	-23275	19	-1472	-5106	-12376	-191	-2961	23876	-25642	-103	-22	-97	-67	-82	-20477	23439	-16272	-189	-20279	27352	-5311	-34	-17882	22892	-17181	-59	-57	-102	38	-154	15	30	-75	-17	-57	88	-30	-4
0.993333	-287	30305	10321	-31383	-32	-8480	2900	-20555	-87	-4991	-5857	-23427	27	-594	-5467	-11736	-183	-4206	24270	-26398	-105	-22	-98	-66	-99	-20046	23107	-16414	-190	-19782	26661	-5328	-39	-18099	22877	-16577	-64	-60	-105	39	-154	19	32	-74	-22	-56	82	-31	-3
0.994167	-254	29542	9260	-31597	-39	-7475	1710	-19776	-108	-4149	-5655	-23474	9	223	-5845	-11140	-172	-5441	24596	-27179	-107	-24	-98	-69	-88	-19614	22699	-16453	-174	-19244	25801	-5366	-38	-18319	22796	-16028	-62	-59	-107	37	-150	12	28	-77	-23	-53	81	-31	0
0.995000	-212	28488	7865	-31787	-49	-6390	519	-19118	-129	-3288	-5379	-23400	-5	960	-6079	-10598	-183	-6637	24797	-27974	-105	-23	-98	-68	-83	-19185	22226	-16384	-183	-18686	24819	-5422	-47	-18496	22649	-15522	-62	-62	-105	40	-153	17	32	-79	-22	-58	81	-31	3
0.995833	-181	27149	6207	-31960	-70	-5257	-659	-18565	-159	-2451	-5033	-23197	-3	1595	-6354	-10114	-185	-7751	24819	-28761	-109	-22	-98	-68	-94	-18778	21715	-16207	-185	-18135	23752	-5487	-59	-18636	22442	-15069	-59	-60	-104	41	-150	16	29	-88	-18	-56	80	-30	2
0.996667	-164	25551	4360	-32094	-69	-4094	-1801	-18129	-158	-1664	-4729	-22866	-10	2128	-6620	-9693	-166	-8736	24626	-29521	-109	-23	-97	-66	-97	-18406	21191	-15931	-182	-17617	22647	-5565	-61	-18785	22169	-14673	-60	-58	-107	37	-149	18	29	-79	-18	-56	81	-31	0
0.997500	-149	23717	2384	-32190	-81	-2934	-2885	-17819	-170	-955	-4402	-22413	-29	2530	-6903	-9335	-145	-9551	24192	-30252	-105	-23	-96	-66	-105	-18084	20672	-15570	-181	-17149	21546	-5647	-60	-18814	21840	-14323	-60	-64	-103	39	-149	13	30	-75	-19	-56	81	-32	3
0.998333	-149	21652	322	-32235	-84	-1805	-3904	-17623	-166	-332	-4109	-21843	-32	2807	-7222	-9039	-138	-10155	23507	-30925	-105	-25	-99	-69	-99	-17808	20170	-15136	-165	-16745	20473	-5746	-56	-18848	21453	-14034	-64	-61	-108	36	-153	16	34	-76	-25	-57	80	-28	0
0.999167	-145	19401	-1748	-32229	-93	-738	-4847	-17542	-201	180	-3872	-21164	-50	2948	-7584	-8808	-144	-10498	22600	-31532	-107	-24	-97	-70	-118	-17576	19705	-14645	-150	-16403	19480	-5854	-49	-18828	21021	-13793	-61	-57	-102	40	-151	17	32	-76	-18	-55	84	-31	3
1.000000	-180	16994	-3798	-32167	-100	233	-5700	-17549	-208	593	-3726	-20389	-77	2962	-8006	-8643	-138	-10571	21480	-32062	-107	-22	-96	-67	-115	-17382	19271	-14114	-166	-16134	18584	-5985	-55	-18769	20532	-13598	-60	-58	-104	41	-150	22	33	-76	-21	-53	84	-28	2
1.000833	-215	14463	-5789	-32051	-107	1126	-6476	-17651	-214	878	-3689	-19542	-84	2836	-8502	-8540	-119	-10356	20206	-32432	-103	-22	-99	-66	-91	-17237	18877	-13570	-165	-15937	17812	-6139	-58	-18657	20000	-13443	-61	-57	-104	42	-147	17	32	-77	-22	-61	82	-30	-1
1.001667	-189	11808	-7726	-31882	-119	1878	-7182	-17826	-233	1035	-3785	-18647	-138	2581	-9081	-8514	-133	-9856	18814	-32578	-110	-23	-99	-70	-86	-17112	18523	-13031	-167	-15809	17172	-6329	-72	-18496	19425	-13328	-65	-63	-105	40	-151	15	34	-77	-22	-60	81	-30	-1
1.002500	-150	9090	-9594	-31681	-131	2490	-7812	-18063	-243	1066	-4028	-17722	-121	2206	-9744	-8545	-121	-9087	17353	-32654	-111	-25	-101	-68	-98	-17006	18202	-12512	-165	-15733	16674	-6547	-91	-18282	18813	-13239	-64	-59	-107	43	-153	12	32	-82	-22	-58	80	-30	-1
1.003333	-111	6276	-11397	-31438	-133	2950	-8370	-18326	-230	979	-4424	-16785	-133	1716	-10483	-8638	-100	-8071	15933	-32666	-105	-25	-99	-69	-99	-16904	17903	-12035	-146	-15703	16313	-6811	-117	-18016	18170	-13173	-61	-57	-103	39	-155	18	33	-76	-19	-58	81	-39	-4
1.004167	-68	3412	-13135	-31180	-129	3244	-8874	-18616	-228	780	-4992	-15867	-139	1123	-11329	-8799	-101	-6849	14570	-32689	-107	-22	-96	-70	-104	-16802	17618	-11605	-164	-15708	16075	-7123	-110	-17695	17486	-13128	-62	-58	-101	40	-150	-13	33	-77	-19	-57	79	-30	3
1.005000	-70	525	-14810	-30915	-137	3371	-9327	-18909	-230	468	-5724	-14976	-151	431	-12196	-9016	-96	-5515	13337	-32677	-101	-19	-97	-69	-114	-16668	17333	-11240	-181	-15736	15947	-7472	-57	-17336	16797	-13095	-60	-58	-104	41	-149	20	35	-75	-18	-53	74	-27	1
1.005833	-114	-2364	-16424	-30653	-136	3317	-9744	-19182	-230	52	-6618	-14163	-164	-345	-13146	-9292	-69	-4090	12267	-32695	-105	-33	-98	-69	-120	-16556	17033	-10951	-204	-15771	15906	-7868	-64	-16939	16092	-13069	-60	-56	-114	41	-150	18	35	-75	-18	-56	81	-31	1
1.006667	-128	-5230	-17980	-30414	-133	3106	-10136	-19423	-229	-459	-7655	-13388	-164	-1193	-14131	-9625	-69	-2658	11378	-32683	-110	-21	-101	-70	-117	-16404	16712	-10738	-207	-15806	15930	-8310	-49	-16512	15372	-13056	-82	-58	-110	42	-153	16	33	-77	-23	-57	76	-29	-3
1.007500	-68	-8058	-19476	-30217	-119	2681	-10507	-19615	-219	-1058	-8820	-12727	-133	-2102	-15130	-10005	-67	-1280	10700	-32663	-109	-19	-101	-72	-118	-16225	16363	-10610	-214	-15825	15993	-8780	-43	-16059	14652	-13046	-65	-58	-124	39	-158	15	34	-78	-22	-58	80	-28	-4
1.008333	15	-10847	-20908	-30057	-132	2122	-10861	-19734	-221	-1724	-10084	-12158	-173	-3066	-16136	-10431	-53	-11	10214	-32482	-108	-17	-99	-70	-127	-16029	15974	-10565	-213	-15820	16064	-9289	-43	-15595	13936	-13046	-63	-59	-102	40	-153	18	35	-79	-28	-56	81	-30	-3
1.009167	17	-13561	-22245	-29952	-126	1361	-11207	-19786	-224	-2466	-11425	-11706	-189	-4081	-17131	-10900	-44	1081	9910	-32198	-109	-21	-100	-69	-129	-15805	15543	-10596	-205	-15787	16129	-9798	-51	-15124	13237	-13049	-64	-58	-103	39	-135	18	32	-80	-21	-56	79	-30	-1
1.010000	-19	-16179	-23476	-29904	-136	457	-11546	-19755	-220	-3278	-12816	-11365	-201	-5137	-18089	-11409	-62	1947	9742	-31837	-110	-25	-99	-69	-141	-15565	15069	-10695	-213	-15725	16153	-10347	-76	-14667	12558	-13065	-67	-58	-104	38	-153	17	35	-79	-27	-58	77	-29	-3
1.010833	-49	-18674	-24567	-29918	-129	-591	-11878	-19639	-208	-4152	-14221	-11141	-205	-6218	-18990	-11943	-75	2554	9675	-31450	-114	-25	-102	-69	-152	-15313	14556	-10861	-225	-15615	16129	-10884	-73	-14220	11912	-13091	-65	-59	-104	41	-155	17	29	-79	-24	-58	81	-28	-4
1.011667	-66	-21026	-25497	-29992	-121	-1779	-12202	-19431	-205	-5078	-15616	-11028	-204	-7331	-19819	-12495	-63	2885	9660	-31045	-109	-23	-99	-68	-156	-15054	14011	-11075	-213	-15472	16039	-11407	-57	-13803	11304	-13130	-61	-57	-105	42	-148	21	37	-75	-22	-55	84	-26	1
1.012500	-74	-23210	-26235	-30109	-114	-3100	-12514	-19144	-187	-6067	-16957	-11031	-197	-8462	-20566	-13060	-57	2927	9636	-30632	-105	-17	-96	-80	-139	-14803	13452	-11335	-202	-15298	15883	-11910	-67	-13422	10732	-13177	-60	-52	-99	44	-149	16	32	-76	-24	-52	84	-31	1
1.013333	-93	-25227	-26759	-30280	-113	-4538	-12810	-18782	-180	-7102	-18217	-11142	-178	-9615	-21227	-13634	-70	2670	9544	-30240	-104	-18	-98	-67	-133	-14576	12883	-11621	-215	-15102	15649	-12388	-48	-13086	10211	-13281	-64	-57	-102	43	-150	20	36	-79	-21	-55	81	-17	0
1.014167	-113	-27029	-27030	-30478	-105	-6081	-13085	-18355	-171	-8202	-19372	-11349	-171	-10793	-21793	-14205	-66	2143	9347	-29859	-109	-21	-98	-67	-135	-14346	12314	-11920	-202	-14882	15340	-12826	-23	-12825	9746	-13392	-63	-56	-102	43	-152	22	35	-78	-24	-53	82	-26	0
1.015000	-152	-28600	-27028	-30702	-101	-7708	-13328	-17876	-156	-9344	-20404	-11653	-176	-11996	-22261	-14768	-64	1362	8995	-29512	-112	-23	-100	-70	-141	-14164	11765	-12229	-187	-14655	14967	-13225	-50	-12578	9335	-13544	-65	-60	-104	39	-152	15	32	-81	-24	-58	79	-32	-4
1.015833	-181	-29936	-26749	-30932	-103	-9413	-13541	-17360	-141	-10551	-21293	-12036	-180	-13207	-22628	-15306	-73	383	8472	-29224	-112	-21	-101	-68	-159	-14013	11252	-12529	-184	-14411	14545	-13555	-63	-12411	8987	-13716	-62	-57	-96	39	-153	18	28	-77	-24	-59	80	-28	-1
1.016667	-158	-31023	-26175	-31147	-93	-11175	-13704	-16813	-127	-11796	-22031	-12477	-169	-14432	-22898	-15813	-64	-781	7756	-28957	-109	-24	-99	-69	-168	-13905	10792	-12803	-172	-14175	14080	-13838	-58	-12305	8704	-13920	-63	-58	-107	38	-149	17	32	-78	-24	-57	80	-28	1
1.017500	-120	-31868	-25321	-31342	-85	-12985	-13823	-16264	-130	-13085	-22553	-12978	-153	-15663	-23072	-16287	-61	-2055	6838	-28743	-110	-19	-98	-67	-168	-13847	10394	-13048	-173	-13955	13591	-14062	-60	-12261	8490	-14155	-66	-61	-107	42	-151	15	28	-78	-24	-55	81	-28	-6
1.018333	-126	-32344	-24204	-31508	-82	-14844	-13889	-15732	-104	-14402	-22923	-13516	-148	-16899	-23168	-16724	-82	-3416	5737	-28577	-110	-23	-98	-68	-178	-13835	10070	-13263	-177	-13746	13099	-14222	-47	-12276	8331	-14422	-65	-55	-104	43	-151	15	32	-73	-19	-55	88	-27	-4
1.019167	-154	-32547	-22852	-31628	-75	-16643	-13895	-15226	-78	-15732	-23121	-14092	-144	-18140	-23172	-17115	-87	-4797	4482	-28499	-102	-19	-95	-67	-188	-13874	9820	-13442	-193	-13569	12610	-14328	-16	-12346	8223	-14713	-60	-55	-104	38	-148	17	35	-74	-21	-56	82	-26	1
1.020000	-124	-32623	-21327	-31707	-79	-18450	-13843	-14772	-57	-17089	-23145	-14685	-145	-19368	-23106	-17457	-70	-6158	3110	-28467	-105	-21	-99	-69	-208	-13960	9650	-13581	-174	-13419	12160	-14378	-7	-12471	8181	-15031	-65	-57	-104	45	-150	18	32	-74	-34	-52	85	-27	-1
1.020833	-101	-32644	-19663	-31720	-85	-20216	-13734	-14379	-33	-18444	-22998	-15292	-154	-20581	-22966	-17747	-46	-7456	1675	-28479	-107	-21	-100	-69	-202	-14098	9555	-13685	-161	-13309	11724	-14377	-23	-12640	8176	-15369	-61	-56	-99	43	-152	-4	30	-76	-22	-55	80	-28	-3
1.021667	-113	-32545	-17934	-31690	-86	-21926	-13564	-14056	-3	-19784	-22705	-15898	-139	-21765	-22760	-17989	-33	-8656	219	-28553	-104	-23	-100	-68	-195	-14277	9527	-13751	-162	-13235	11344	-14329	-23	-12848	8206	-15721	-65	-60	-110	39	-152	16	32	-77	-23	-59	78	-31	-3
1.022500	-105	-32123	-16177	-31598	-91	-23565	-13347	-13825	28	-21089	-22273	-16498	-137	-22900	-22487	-18179	-68	-9733	-1194	-28667	-109	-24	-107	-74	-212	-14495	9567	-13786	-149	-13207	11038	-14237	-25	-13090	8270	-16085	-66	-65	-110	40	-160	16	18	-78	-25	-64	79	-31	-3
1.023333	-67	-31474	-14463	-31457	-85	-25090	-13057	-13682	39	-22329	-21708	-17070	-130	-23979	-22153	-18319	-76	-10665	-2521	-28822	-110	-26	-103	-76	-216	-14738	9660	-13797	-131	-13214	10788	-14111	-22	-13357	8345	-16447	-67	-64	-113	35	-156	12	27	-98	-25	-66	75	-34	-4
1.024167	-4	-30636	-12876	-31260	-85	-26482	-12738	-13642	16	-23498	-21044	-17620	-108	-24989	-21752	-18415	-46	-11425	-3686	-28999	-109	-25	-103	-72	-208	-15007	9782	-13790	-136	-13262	10610	-13945	5	-13636	8437	-16808	-66	-61	-110	33	-152	17	32	-76	-24	-62	79	-30	-1
1.025000	-5	-29633	-11446	-31037	-79	-27719	-12368	-13690	-7	-24575	-20281	-18137	-79	-25917	-21287	-18473	-36	-12009	-4657	-29203	-110	-22	-100	-70	-203	-15290	9927	-13774	-137	-13337	10496	-13756	18	-13931	8525	-17165	-67	-59	-110	43	-153	18	32	-76	-24	-55	81	-29	-11
1.025833	-32	-28488	-10231	-30760	-67	-28791	-11982	-13840	-18	-25551	-19449	-18620	-63	-26753	-20751	-18482	-41	-12427	-5401	-29413	-107	-26	-99	-68	-203	-15585	10071	-13759	-154	-13446	10440	-13549	3	-14224	8602	-17513	-60	-61	-107	44	-174	19	33	-76	-22	-62	81	-29	0
1.026667	-23	-27218	-9266	-30502	-65	-29687	-11566	-14079	-39	-26401	-18572	-19063	-53	-27476	-20196	-18476	-69	-12676	-5901	-29637	-108	-23	-100	-70	-204	-15880	10202	-13753	-166	-13583	10442	-13323	-17	-14520	8659	-17853	-62	-61	-107	42	-154	17	33	-74	-19	-57	85	-24	0
1.027500	-31	-25852	-8567	-30207	-65	-30402	-11141	-14407	-82	-27126	-17664	-19463	-66	-28089	-19580	-18447	-77	-12766	-6142	-29855	-110	-23	-100	-67	-198	-16169	10293	-13768	-167	-13739	10474	-13087	-31	-14807	8689	-18178	-63	-58	-108	35	-150	15	34	-76	-23	-58	82	-30	-3
1.028333	-50	-24407	-8153	-29909	-62	-30924	-10737	-14805	-112	-27713	-16748	-19819	-63	-28577	-18914	-18411	-75	-12718	-6128	-30069	-108	-23	-101	-45	-197	-16447	10343	-13803	-153	-13906	10540	-12846	-19	-15088	8692	-18491	-65	-63	-109	42	-154	18	36	-72	-21	-58	81	-30	-4
1.029167	-35	-22915	-8000	-29615	-63	-31253	-10364	-15270	-120	-28156	-15840	-20131	-59	-28951	-18204	-18373	-45	-12539	-5864	-30268	-108	-25	-101	-69	-204	-16708	10330	-13871	-156	-14081	10619	-12600	6	-15352	8659	-18786	-64	-58	-107	43	-154	18	32	-76	-25	-56	82	-30	-4
1.030000	-35	-21404	-8127	-29332	-68	-31398	-9969	-15785	-115	-28451	-14956	-20399	-47	-29197	-17460	-18338	-64	-12237	-5383	-30448	-110	-32	-102	-68	-198	-16942	10249	-13975	-172	-14256	10711	-12350	-9	-15605	8589	-19066	-63	-61	-108	40	-160	18	33	-76	-27	-56	81	-31	-6
1.030833	-66	-19900	-8482	-29054	-58	-31343	-9634	-16338	-127	-28611	-14099	-20625	-46	-29327	-16702	-18310	-91	-11883	-4723	-30608	-108	-22	-98	-66	-190	-17161	10091	-14113	-171	-14427	10788	-12104	-34	-15835	8494	-19329	-79	-58	-105	41	-156	20	34	-72	-23	-55	81	-32	-3
1.031667	-94	-18421	-9014	-28783	-62	-31147	-9339	-16921	-147	-28631	-13311	-20810	-36	-29332	-15932	-18297	-74	-11446	-3918	-30746	-108	-24	-96	-68	-188	-17350	9860	-14291	-167	-14590	10851	-11865	-86	-16054	8346	-19579	-65	-61	-105	37	-159	20	33	-75	-25	-53	82	-29	-3
1.032500	-96	-16994	-9678	-28513	-63	-30768	-9093	-17520	-162	-28528	-12587	-20955	-44	-29229	-15173	-18299	-67	-10961	-3007	-30860	-104	-21	-94	-66	-199	-17516	9555	-14507	-179	-14745	10879	-11636	-116	-16257	8184	-19813	-73	-56	-103	42	-150	20	34	-72	-19	-53	81	-32	0
1.033333	-95	-15616	-10518	-28236	-74	-30251	-8900	-18120	-181	-28304	-11938	-21078	-61	-29019	-14430	-18320	-82	-10445	-2049	-30952	-105	-24	-96	-67	-204	-17670	9180	-14759	-191	-14888	10875	-11415	-122	-16456	7996	-20036	-63	-63	-108	38	-152	22	35	-73	-21	-53	78	-30	-3
1.034167	-135	-14325	-11386	-27941	-80	-29603	-8756	-18716	-184	-27975	-11380	-21170	-64	-28708	-13721	-18346	-66	-9917	-1084	-31014	-104	-19	-97	-68	-223	-17806	8753	-15043	-216	-15030	10824	-11202	-136	-16638	7796	-20242	-62	-56	-104	43	-150	23	33	-72	-24	-55	79	-29	1
1.035000	-135	-13123	-12265	-27613	-83	-28854	-8662	-19301	-181	-27556	-10912	-21241	-74	-28302	-13060	-18388	-43	-9396	-154	-31058	-105	-23	-97	-68	-233	-17936	8278	-15361	-242	-15166	10731	-11004	-158	-16825	7594	-20431	-61	-58	-114	42	-148	22	35	-70	-22	-52	81	-30	2
1.035833	-116	-12022	-13122	-27237	-88	-28021	-8616	-19865	-181	-27062	-10542	-21296	-78	-27824	-12468	-18430	-17	-8883	699	-31084	-107	-22	-95	-67	-254	-18063	7778	-15706	-249	-15300	10594	-10824	-184	-17005	7392	-20611	-63	-57	-103	41	-150	20	29	-73	-24	-56	82	-31	0
1.036667	-130	-11019	-13912	-26806	-80	-27130	-8613	-20409	-173	-26503	-10272	-21339	-77	-27272	-11948	-18474	-13	-8394	1448	-31083	-108	-17	-100	-69	-268	-18198	7255	-16065	-240	-15450	10412	-10660	-219	-17190	7212	-20777	-65	-59	-105	40	-152	23	33	-73	-23	-56	85	-28	1
1.037500	-166	-10115	-14620	-26291	-76	-26195	-8637	-20943	-169	-25894	-10094	-21382	-80	-26655	-11517	-18512	-36	-7927	2080	-31060	-104	-21	-97	-66	-260	-18363	6740	-16439	-237	-15602	10198	-10516	-227	-17379	7048	-20925	-60	-58	-104	45	-148	24	32	-73	-18	-53	87	-30	1
1.038333	-194	-9296	-15224	-25705	-80	-25253	-8687	-21422	-144	-25254	-10015	-21417	-83	-25997	-11176	-18530	-45	-7484	2588	-31014	-105	-18	-97	-66	-260	-18513	6244	-16821	-265	-15774	9950	-10396	-193	-17580	6925	-21056	-62	-56	-102	42	-142	23	33	-68	-15	-53	86	-28	6
1.039167	-172	-8566	-15699	-25023	-78	-24323	-8754	-21887	-138	-24594	-10017	-21459	-81	-25296	-10947	-18533	-34	-7071	2956	-30948	-105	-18	-96	-67	-266	-18700	5782	-17214	-291	-15974	9680	-10301	-177	-17787	6842	-21178	-61	-56	-101	42	-149	23	34	-72	-18	-53	82	-30	2
1.040000	-121	-7916	-16042	-24263	-75	-23433	-8824	-22330	-149	-23935	-10107	-21518	-86	-24580	-10816	-18505	-3	-6688	3193	-30856	-108	-22	-97	-69	-243	-18927	5364	-17602	-263	-16203	9395	-10230	-176	-18009	6799	-21287	-64	-53	-104	24	-153	21	33	-75	-19	-58	82	-28	0
1.040833	-119	-7338	-16240	-23421	-79	-22620	-8894	-22746	-138	-23284	-10272	-21575	-94	-23860	-10800	-18445	-25	-6328	3317	-30749	-103	-19	-98	-66	-199	-19198	5011	-17990	-237	-16463	9113	-10190	-131	-18232	6821	-21389	-63	-58	-102	41	-150	20	36	-75	-21	-57	84	-31	0
1.041667	-132	-6814	-16305	-22511	-88	-21837	-8952	-23134	-132	-22647	-10496	-21647	-103	-23146	-10889	-18348	-36	-5988	3340	-30611	-112	-22	-100	-73	-152	-19471	4726	-18370	-222	-16767	8836	-10176	-110	-18462	6889	-21470	-64	-61	-108	37	-161	18	30	-79	-24	-52	78	-34	-4
1.042500	-128	-6342	-16253	-21549	-80	-21156	-8990	-23504	-131	-22050	-10775	-21730	-92	-22454	-11078	-18217	-35	-5660	3294	-30442	-111	-22	-102	-72	-154	-19804	4522	-18740	-206	-17104	8582	-10224	-109	-18690	7035	-21544	-65	-60	-107	38	-152	17	28	-78	-24	-59	79	-32	-6
1.043333	-90	-5901	-16049	-20546	-78	-20566	-9005	-23851	-124	-21486	-11093	-21827	-82	-21803	-11358	-18042	-45	-5335	3199	-30264	-109	-23	-102	-72	-263	-20142	4399	-19096	-230	-17481	8358	-10240	-127	-18919	7222	-21613	-61	-63	-105	37	-154	13	29	-78	-18	-61	80	-30	-1
1.044167	-60	-5487	-15753	-19546	-86	-20081	-8994	-24174	-129	-20976	-11448	-21930	-111	-21198	-11731	-17831	-26	-5016	3081	-30006	-110	-23	-102	-72	-290	-20522	4363	-19438	-237	-17894	8142	-10317	-143	-19140	7481	-21680	-63	-58	-104	41	-154	16	30	-76	-23	-60	80	-29	-6
1.045000	-58	-5083	-15356	-18570	-76	-19693	-8956	-24481	-130	-20518	-11822	-22042	-139	-20646	-12174	-17584	-25	-4703	2974	-29734	-105	-22	-100	-68	-229	-20919	4413	-19770	-203	-18338	8036	-10412	-122	-19342	7790	-21748	-63	-58	-107	20	-160	17	32	-76	-22	-57	84	-29	-1
1.045833	-65	-4695	-14885	-17661	-82	-19406	-8893	-24757	-126	-20121	-12212	-22158	-142	-20169	-12680	-17316	-40	-4356	2894	-29430	-107	-22	-101	-67	-225	-21317	4543	-20090	-166	-18809	7956	-10535	-112	-19532	8147	-21827	-62	-57	-101	41	-154	17	32	-74	-17	-52	82	-29	-4
1.046667	-78	-4302	-14346	-16844	-97	-19220	-8813	-25025	-138	-19786	-12605	-22275	-156	-19768	-13229	-17021	-58	-4018	2857	-29096	-107	-22	-100	-68	-229	-21742	4756	-20396	-160	-19296	7938	-10675	-102	-19708	8543	-21916	-62	-58	-107	39	-155	13	34	-74	-25	-57	81	-30	-5
1.047500	-110	-3909	-13760	-16163	-94	-19107	-8720	-25268	-133	-19527	-12999	-22385	-176	-19444	-13812	-16713	-80	-3669	2880	-28722	-107	-22	-101	-68	-170	-22148	5045	-20688	-152	-19788	7982	-10823	-27	-19856	8975	-22022	-62	-58	-105	41	-151	16	32	-77	-21	-56	82	-28	-1
1.048333	-130	-3498	-13123	-15647	-80	-19099	-8621	-25495	-121	-19307	-13378	-22487	-179	-19212	-14411	-16396	-92	-3304	2968	-28321	-111	-28	-103	-73	-134	-22537	5397	-20968	-170	-20281	8093	-10981	12	-19990	9430	-22149	-64	-60	-110	38	-158	8	27	-81	-22	-60	77	-32	-7
1.049167	-121	-3079	-12459	-15301	-76	-19155	-8527	-25706	-111	-19165	-13753	-22577	-188	-19054	-15018	-16081	-76	-2938	3137	-27898	-108	-26	-117	-73	-98	-22888	5824	-21230	-161	-20761	8276	-11131	26	-20088	9904	-22311	-64	-63	-110	38	-155	16	28	-78	-25	-61	79	-15	-1
1.050000	-102	-2633	-11777	-15221	-75	-19264	-8438	-25889	-97	-19082	-14106	-22643	-195	-18975	-15612	-15765	-62	-2562	3374	-27455	-110	-28	-104	-73	-63	-23213	6305	-21483	-199	-21217	8532	-11270	59	-20167	10384	-22501	-66	-64	-109	36	-152	11	25	-79	-23	-59	75	-33	-1
1.050833	-120	-2172	-11090	-15348	-82	-19418	-8372	-26051	-102	-19049	-14444	-22690	-205	-18970	-16178	-15467	-109	-2184	3664	-26995	-107	-26	-101	-72	-79	-23484	6844	-21716	-236	-21635	8857	-11384	60	-20221	10856	-22725	-63	-61	-110	37	-152	13	32	-77	-22	-60	81	-30	0
1.051667	-161	-1681	-10393	-15708	-70	-19609	-8338	-26187	-116	-19072	-14758	-22711	-229	-19024	-16707	-15181	-132	-1808	4014	-26525	-103	-24	-99	-65	-156	-23705	7423	-21930	-258	-22006	9248	-11470	38	-20258	11323	-22985	-62	-55	-108	44	-150	15	32	-75	-22	-55	84	-21	2
1.052500	-174	-1179	-9713	-16310	-55	-19828	-8341	-26305	-107	-19135	-15053	-22701	-234	-19152	-17195	-14925	-135	-1450	4396	-26054	-104	-24	-98	-61	-215	-23869	8049	-22131	-233	-22332	9699	-11520	27	-20285	11765	-23293	-60	-55	-105	39	-152	16	34	-75	-21	-56	84	-28	2
1.053333	-160	-641	-9042	-17136	-59	-20064	-8389	-26402	-91	-19253	-15335	-22665	-219	-19324	-17641	-14691	-139	-1109	4801	-25591	-105	-24	-98	-69	-248	-23978	8682	-22305	-194	-22607	10199	-11530	16	-20301	12183	-23657	-62	-59	-105	39	-160	5	34	-78	-22	-57	82	-29	1
1.054167	-132	-86	-8401	-18153	-62	-20306	-8479	-26468	-83	-19389	-15597	-22597	-235	-19539	-18032	-14486	-167	-790	5203	-25131	-108	-24	-97	-66	-224	-24029	9350	-22439	-217	-22826	10759	-11492	-6	-20315	12571	-24032	-62	-58	-105	41	-150	18	37	-73	-22	-56	82	-26	1
1.055000	-117	499	-7786	-19333	-59	-20548	-8633	-26514	-91	-19561	-15846	-22501	-243	-19786	-18369	-14313	-163	-507	5589	-24702	-108	-24	-96	-68	-178	-24018	10027	-22571	-247	-22984	11361	-11401	-30	-20322	12919	-24465	-65	-59	-109	40	-151	18	40	-76	-22	-56	82	-28	0
1.055833	-160	1101	-7220	-20634	-18	-20788	-8833	-26533	-88	-19752	-16081	-22378	-252	-20056	-18660	-14171	-141	-264	5937	-24289	-108	-24	-100	-79	-162	-23961	10712	-22660	-239	-23091	12001	-11259	-68	-20351	13221	-24935	-66	-59	-107	39	-150	16	34	-81	-19	-57	81	-28	1
1.056667	-156	1728	-6694	-22008	-67	-21020	-9086	-26521	-82	-19959	-16304	-22262	-258	-20336	-18901	-14056	-138	-62	6242	-23901	-109	-25	-101	-62	-147	-23863	11387	-22712	-179	-23147	12668	-11070	-86	-20384	13485	-25444	-69	-63	-110	36	-156	15	39	-81	-24	-60	76	-31	0
1.057500	-163	2366	-6223	-23420	-65	-21246	-9383	-26488	-93	-20175	-16509	-22053	-280	-20622	-19091	-13972	-141	89	6488	-23540	-109	-24	-99	-67	-125	-23733	12056	-22721	-147	-23159	13360	-10831	-94	-20432	13702	-25979	-65	-61	-108	38	-150	17	32	-78	-21	-58	81	-28	-15
1.058333	-179	3030	-5799	-24808	-76	-21447	-9710	-26406	-97	-20392	-16701	-21855	-282	-20901	-19240	-13909	-136	194	6672	-23220	-104	-22	-98	-67	-141	-23571	12694	-22691	-176	-23137	14090	-10550	-86	-20495	13890	-26533	-62	-59	-107	18	-148	15	29	-78	-19	-53	84	-26	1
1.059167	-206	3687	-5433	-26125	-69	-21641	-10065	-26305	-94	-20604	-16874	-21649	-291	-21175	-19352	-13868	-122	242	6777	-22882	-104	-22	-96	-66	-177	-23404	13304	-22617	-190	-23088	14777	-10237	-81	-20586	14031	-27102	-64	-58	-105	41	-150	18	34	-75	-17	-56	82	-25	0
1.060000	-240	4340	-5126	-27322	-66	-21820	-10441	-26177	-91	-20809	-17031	-21432	-297	-21431	-19425	-13849	-109	237	6813	-22615	-104	-19	-95	-68	-191	-23246	13874	-22500	-153	-23030	15486	-9902	-63	-20695	14136	-27676	-60	-58	-104	42	-149	18	36	-74	-22	-56	88	-25	3
1.060833	-233	4970	-4878	-28358	-51	-21985	-10814	-26010	-93	-21001	-17164	-21200	-286	-21665	-19474	-13848	-110	177	6777	-22362	-104	-22	-98	-66	-196	-23100	14398	-22342	-121	-22970	16178	-9554	-23	-20831	14200	-28245	-64	-61	-104	41	-153	20	32	-76	-22	-53	85	-27	-4
1.061667	-228	5562	-4676	-29208	-74	-22138	-11184	-25819	-97	-21183	-17271	-20976	-289	-21888	-19494	-13864	-103	67	6679	-22136	-110	-23	-98	-68	-212	-22987	14858	-22152	-133	-22927	16849	-9232	-46	-20989	14232	-28784	-63	-61	-107	38	-155	16	45	-75	-27	-58	79	-31	-5
1.062500	-247	6102	-4520	-29851	-68	-22270	-11531	-25596	-102	-21332	-17334	-20749	-296	-22061	-19483	-13890	-86	-83	6524	-21929	-111	-26	-99	-69	-234	-22911	15268	-21916	-126	-22913	17488	-8916	-115	-21167	14244	-29339	-68	-61	-108	40	-151	19	33	-76	-26	-57	79	-30	0
1.063333	-264	6584	-4396	-30256	-65	-22390	-11837	-25341	-95	-21463	-17356	-20525	-297	-22216	-19442	-13930	-104	-271	6328	-21734	-105	-23	-100	-68	-265	-22885	15608	-21656	-111	-22902	18094	-8636	-136	-21361	14230	-29838	-65	-58	-108	41	-149	19	32	-75	-27	-60	80	-27	-5
1.064167	-263	6978	-4307	-30437	-79	-22487	-12093	-25068	-105	-21558	-17334	-20309	-290	-22325	-19375	-13978	-122	-505	6095	-21559	-108	-24	-98	-56	-271	-22915	15882	-21373	-122	-22941	18653	-8405	-135	-21571	14197	-30298	-65	-61	-104	39	-149	21	45	-72	-21	-55	84	-29	1
1.065000	-243	7279	-4236	-30380	-70	-22563	-12292	-24765	-101	-21626	-17289	-20104	-276	-22408	-19273	-14030	-141	-761	5842	-21390	-108	-26	-100	-69	-273	-23009	16086	-21081	-161	-23035	19160	-8259	-190	-21794	14147	-30714	-67	-64	-107	38	-151	19	32	-78	-25	-62	78	-28	0
1.065833	-235	7462	-4185	-30117	-68	-22617	-12408	-24445	-102	-21662	-17135	-19908	-267	-22452	-19134	-14088	-149	-1038	5579	-21231	-110	-24	-100	-67	-247	-23163	16228	-20779	-148	-23165	19609	-8154	-203	-22033	14096	-31076	-65	-59	-105	40	-151	17	35	-74	-22	-56	82	-26	11
1.066667	-227	7537	-4132	-29649	-69	-22642	-12484	-24105	-92	-21654	-16943	-19729	-263	-22473	-18952	-14136	-118	-1319	5322	-21068	-110	-22	-100	-67	-234	-23377	16301	-20488	-131	-23348	19996	-8157	-189	-22240	14040	-31382	-66	-58	-104	40	-150	20	33	-74	-26	-56	84	-29	0
1.067500	-249	7478	-4088	-29002	-63	-22636	-12460	-23754	-80	-21611	-16700	-19558	-248	-22447	-18722	-14202	-107	-1615	5072	-20906	-105	-23	-117	-69	-213	-23646	16323	-20216	-132	-23578	20321	-8276	-188	-22457	13984	-31638	-65	-59	-103	39	-151	19	33	-74	-23	-53	87	-31	0
1.068333	-214	7290	-4044	-28209	-58	-22595	-12357	-23388	-92	-21535	-16398	-19403	-248	-22400	-18435	-14247	-104	-1913	4843	-20737	-105	-22	-99	-66	-237	-23961	16294	-19978	-162	-23849	20575	-8468	-189	-22663	13934	-31831	-65	-58	-102	35	-150	19	32	-75	-22	-57	82	-28	-1
1.069167	-190	6974	-4001	-27306	-70	-22523	-12174	-23019	-101	-21416	-16043	-19261	-258	-22319	-18106	-14283	-117	-2203	4640	-20560	-108	-23	-101	-70	-267	-24312	16220	-19779	-165	-24154	20770	-8793	-195	-22850	13889	-31976	-66	-59	-109	36	-154	16	32	-62	-23	-53	82	-28	-1
1.070000	-174	6531	-3957	-26323	-80	-22404	-11918	-22649	-82	-21264	-15635	-19133	-262	-22223	-17704	-14306	-122	-2485	4463	-20373	-108	-22	-100	-72	-277	-24691	16115	-19632	-153	-24486	20899	-9230	-202	-23014	13860	-32058	-66	-60	-107	32	-153	18	33	-75	-24	-59	80	-32	-1
1.070833	-165	5976	-3916	-25298	-82	-22247	-11586	-22277	-75	-21068	-15180	-19012	-258	-22093	-17234	-14305	-122	-2753	4321	-20166	-108	-10	-100	-69	-314	-25079	15995	-19542	-143	-24829	20976	-9770	-228	-23143	13857	-32091	-63	-60	-107	38	-149	19	34	-74	-19	-48	85	-27	3
1.071667	-142	5326	-3882	-24262	-64	-22040	-11183	-21904	-87	-20834	-14689	-18902	-262	-21949	-16706	-14284	-93	-2996	4211	-19944	-104	-17	-97	-65	-337	-25463	15867	-19518	-116	-25174	20995	-10419	-243	-23246	13865	-32066	-62	-53	-98	40	-149	21	38	-70	-17	-56	84	-30	4
1.072500	-87	4593	-3853	-23251	-75	-21794	-10727	-21542	-95	-20570	-14167	-18803	-257	-21788	-16114	-14235	-101	-3232	4129	-19702	-103	-21	-97	-67	-335	-25831	15740	-19560	-93	-25507	20973	-11176	-211	-23309	13897	-32001	-63	-57	-104	36	-151	20	38	-72	-19	-53	87	-24	2
1.073333	-133	3783	-3859	-22299	-84	-21499	-10229	-21195	-94	-20282	-13632	-18717	-257	-21612	-15474	-14164	-100	-3449	4068	-19448	-105	-22	-101	-68	-293	-26171	15624	-19678	-114	-25819	20906	-12029	-152	-23338	13944	-31890	-66	-59	-107	37	-151	-5	34	-78	-19	-58	79	-30	-5
1.074167	-143	2924	-3879	-21441	-84	-21171	-9696	-20860	-91	-19967	-13089	-18643	-248	-21431	-14779	-14068	-91	-3648	4013	-19175	-111	-23	-102	-68	-206	-26445	15537	-19857	-144	-26082	20822	-12962	-117	-23324	14022	-31732	-63	-58	-107	38	-150	24	37	-72	-18	-57	81	-26	0
1.075000	-128	2054	-3916	-20700	-68	-20789	-9132	-20533	-75	-19616	-12542	-18574	-233	-21228	-14047	-13947	-91	-3830	4002	-18880	-107	-18	-101	-67	-84	-26695	15483	-20100	-151	-26287	20717	-13965	-88	-23274	14122	-31529	-61	-59	-105	39	-150	21	39	-72	-22	-57	80	-28	2
1.075833	-114	1177	-3957	-20047	-74	-20384	-8558	-20227	-83	-19252	-12004	-18516	-214	-21012	-13290	-13792	-87	-3997	3983	-18571	-105	-22	-103	-70	25	-26862	15470	-20395	-155	-26428	20621	-15027	-81	-23189	14237	-31287	-63	-60	-104	38	-149	18	34	-74	-19	-56	82	-26	0
1.076667	-100	321	-4062	-19549	-68	-19939	-7973	-19937	-83	-18864	-11484	-18474	-201	-20788	-12530	-13629	-84	-4157	3962	-18236	-125	-23	-100	-66	57	-26952	15508	-20731	-121	-26488	20524	-16127	-69	-23070	14375	-31005	-60	-58	-109	41	-149	18	35	-76	-21	-57	81	-31	-1
1.077500	-93	-498	-4169	-19195	-66	-19466	-7377	-19668	-78	-18473	-10994	-18442	-194	-20550	-11773	-13448	-70	-4306	3936	-17910	-107	-22	-99	-42	-23	-26962	15602	-21095	-100	-26451	20448	-17263	-45	-22919	14529	-30676	-65	-60	-103	40	-151	18	37	-73	-17	-57	82	-25	17
1.078333	-117	-1273	-4293	-18977	-69	-18972	-6821	-19417	-77	-18066	-10535	-18421	-188	-20295	-11028	-13261	-52	-4454	3899	-17557	-108	-21	-97	-65	-98	-26888	15743	-21472	-129	-26299	20394	-18405	-39	-22745	14700	-30299	-60	-52	-101	45	-149	19	38	-72	-17	-55	84	-27	1
1.079167	-126	-1985	-4425	-18902	-74	-18462	-6269	-19185	-81	-17662	-10107	-18410	-172	-20019	-10321	-13069	-39	-4602	3847	-17195	-103	-21	-99	-62	-149	-26733	15942	-21847	-113	-26086	20375	-19558	-27	-22548	14874	-29878	-60	-57	-102	41	-150	15	38	-69	-19	-52	81	-27	1
1.080000	-136	-2630	-4565	-18946	-78	-17947	-5743	-18976	-84	-17256	-9718	-18415	-172	-19729	-9659	-12891	-26	-4745	3780	-16829	-103	-18	-95	-64	-146	-26488	16190	-22201	-78	-25746	20386	-20693	-13	-22334	15052	-29408	-42	-53	-100	44	-146	22	40	-70	-17	-56	84	-27	1
1.080833	-171	-3196	-4690	-19100	-78	-17424	-5243	-18787	-93	-16848	-9362	-18427	-158	-19414	-9058	-12724	-24	-4887	3690	-16460	-102	-18	-97	-68	-102	-26159	16473	-22522	-79	-25310	20445	-21790	-6	-22117	15216	-28894	-61	-53	-103	40	-149	21	38	-72	-15	-48	82	-26	0
1.081667	-191	-3690	-4836	-19346	-74	-16906	-4777	-18613	-93	-16453	-9041	-18453	-152	-19089	-8526	-12590	-16	-5035	3577	-16092	-108	-25	-101	-73	-91	-25785	16781	-22787	-101	-24789	20524	-22844	-10	-21898	15372	-28331	-65	-40	-108	35	-153	16	29	-76	-24	-59	77	-36	-8
1.082500	-228	-4096	-4950	-19652	-81	-16385	-4347	-18462	-102	-16063	-8757	-18474	-155	-18722	-8066	-12477	-3	-5179	3451	-15719	-109	-23	-102	-70	-87	-25329	17114	-22984	-97	-24159	20643	-23820	0	-21670	15497	-27706	-65	-59	-107	39	-160	16	32	-73	-23	-56	80	-29	-3
1.083333	-207	-4430	-5029	-19994	-84	-15892	-3938	-18318	-98	-15681	-8458	-18494	-136	-18333	-7681	-12400	0	-5317	3313	-15351	-107	-24	-101	-69	-63	-24821	17454	-23088	-102	-23483	20787	-24729	-1	-21456	15599	-27027	-64	-62	-108	39	-142	18	32	-75	-23	-58	76	-30	-5
1.084167	-155	-4716	-5079	-20350	-87	-15403	-3566	-18191	-90	-15316	-8238	-18507	-133	-17920	-7368	-12361	9	-5448	3168	-14984	-107	-23	-101	-70	4	-24263	17791	-23100	-111	-22728	20952	-25542	25	-21244	15671	-26303	-65	-59	-109	37	-153	18	34	-78	-22	-58	77	-28	0
1.085000	-159	-4904	-5089	-20691	-85	-14937	-3230	-18069	-90	-14969	-7997	-18507	-141	-17485	-7131	-12368	12	-5564	3014	-14623	-107	-22	-100	-67	73	-23668	18100	-23010	-132	-21924	21118	-26288	76	-21047	15697	-25532	-62	-59	-105	42	-153	16	34	-72	-21	-56	80	-28	-3
1.085833	-166	-5060	-5059	-20993	-91	-14496	-2927	-17970	-95	-14636	-7773	-18501	-139	-17030	-6954	-12414	10	-5665	2865	-14270	-105	-23	-98	-65	113	-23047	18377	-22818	-161	-21091	21288	-26857	138	-20863	15677	-24722	-62	-59	-105	41	-154	18	35	-73	-21	-56	82	-28	0
1.086667	-166	-5168	-4992	-21239	-98	-14078	-2651	-17867	-96	-14325	-7549	-18472	-131	-16552	-6838	-12506	11	-5750	2721	-13925	-101	-23	-101	-66	127	-22400	18600	-22523	-153	-20240	21428	-27345	138	-20692	15603	-23886	-62	-59	-107	40	-153	20	34	-72	-19	-53	85	-27	-3
1.087500	-164	-5245	-4880	-21400	-92	-13685	-2401	-17775	-101	-14032	-7320	-18417	-142	-16065	-6765	-12633	16	-5806	2594	-13586	-105	-24	-98	-68	47	-21742	18759	-22130	-149	-19395	21547	-27713	86	-20529	15473	-22993	-64	-60	-105	39	-152	17	34	-76	-21	-55	84	-32	1
1.088333	-182	-5298	-4733	-21469	-94	-13319	-2185	-17686	-110	-13756	-7052	-18337	-145	-15568	-6731	-12793	2	-5832	2485	-13260	-105	-22	-97	-66	-46	-21077	18844	-21646	-90	-18546	21621	-27958	68	-20379	15279	-22094	-64	-56	-138	40	-154	18	32	-74	-22	-55	80	-31	-5
1.089167	-186	-5328	-4548	-21435	-90	-12983	-1991	-17604	-104	-13508	-6849	-18231	-133	-15066	-6715	-12985	7	-5829	2399	-12941	-111	-24	-99	-70	-92	-20415	18837	-21081	-60	-17722	21642	-28082	63	-20231	15036	-21185	-66	-60	-109	37	-156	16	18	-76	-22	-59	85	-31	-3
1.090000	-196	-5351	-4332	-21283	-91	-12671	-1820	-17523	-107	-13273	-6603	-18082	-153	-14565	-6710	-13193	8	-5783	2347	-12630	-111	-24	-103	-73	-117	-19742	18748	-20442	-59	-16935	21602	-28090	33	-20083	14727	-20278	-68	-63	-113	41	-158	12	27	-78	-28	-61	76	-36	-8
1.090833	-216	-5364	-4112	-21023	-94	-12389	-1668	-17443	-117	-13052	-6352	-17906	-166	-14067	-6699	-13416	9	-5697	2336	-12324	-109	-24	-101	-67	-128	-19071	18566	-19751	-94	-16170	21497	-27975	13	-19924	14377	-19363	-66	-59	-108	38	-155	16	28	-78	-25	-57	89	-31	0
1.091667	-208	-5368	-3867	-20650	-85	-12120	-1527	-17354	-102	-12841	-6085	-17690	-159	-13587	-6673	-13632	17	-5567	2360	-12034	-104	-22	-99	-70	-125	-18401	18288	-19035	-158	-15464	21319	-27761	24	-19750	13981	-18475	-62	-57	-111	37	-148	19	-11	-76	-21	-53	81	-29	-3
1.092500	-188	-5369	-3616	-20176	-88	-11875	-1407	-17266	-83	-12651	-5834	-17448	-148	-13124	-6629	-13842	-5	-5391	2424	-11754	-105	-23	-96	-68	-155	-17737	17913	-18306	-181	-14805	21069	-27445	12	-19558	13538	-17607	-63	-58	-107	40	-152	16	30	-77	-22	-62	82	-35	0
1.093333	-191	-5375	-3369	-19622	-91	-11659	-1298	-17179	-84	-12470	-5582	-17186	-158	-12691	-6558	-14035	-6	-5175	2527	-11493	-102	-25	-96	-68	-183	-17082	17453	-17585	-198	-14204	20744	-27040	10	-19338	13057	-16780	-62	-61	-107	37	-151	20	32	-76	-22	-58	82	-31	0
1.094167	-179	-5378	-3132	-19000	-86	-11458	-1203	-17092	-93	-12303	-5347	-16899	-180	-12284	-6466	-14207	0	-4904	2677	-11246	-107	-25	-98	-67	-189	-16436	16906	-16891	-178	-13646	20349	-26568	26	-19069	12561	-15993	-63	-59	-105	40	-160	18	28	-77	-21	-55	82	-24	2
1.095000	-153	-5383	-2916	-18332	-81	-11277	-1118	-17000	-82	-12138	-5125	-16597	-176	-11906	-6342	-14352	0	-4595	2860	-11028	-104	-23	-98	-68	-195	-15785	16289	-16233	-155	-13140	19896	-26034	41	-18761	12045	-15261	-78	-59	-104	39	-150	17	29	-77	-21	-56	80	-29	0
1.095833	-143	-5379	-2694	-17636	-73	-11113	-1041	-16906	-84	-11979	-4930	-16283	-170	-11564	-6195	-14459	-10	-4219	3089	-10832	-102	-23	-98	-69	-188	-15139	15605	-15640	-150	-12680	19391	-25452	15	-18390	11527	-14579	-62	-60	-107	39	-153	15	28	-79	-18	-57	80	-29	8
1.096667	-156	-5375	-2538	-16945	-83	-10963	-964	-16809	-87	-11827	-4759	-15966	-177	-11260	-6026	-14542	-7	-3833	3351	-10674	-105	-24	-97	-67	-174	-14512	14876	-15119	-147	-12264	18845	-24840	-18	-17962	11017	-13950	-62	-58	-104	38	-147	20	30	-75	-19	-44	80	-31	2
1.097500	-184	-5388	-2389	-16257	-84	-10829	-896	-16713	-81	-11661	-4622	-15656	-172	-10990	-5856	-14564	-1	-3386	3649	-10550	-102	-21	-98	-68	-185	-13891	14112	-14682	-146	-11892	18268	-24189	-50	-17466	10517	-13384	-60	-58	-104	39	-149	18	30	-81	-23	-52	82	-27	2
1.098333	-204	-5358	-2268	-15619	-68	-10709	-827	-16615	-66	-11502	-4523	-15352	-172	-10725	-5679	-14560	-7	-2902	3971	-10479	-104	-22	-101	-70	-214	-13287	13321	-14324	-133	-11557	17670	-23574	-86	-16904	10036	-12883	-62	-58	-105	38	-152	16	30	-77	-24	-57	81	-31	-3
1.099167	-207	-5347	-2174	-15032	-67	-10604	-759	-16516	-76	-11344	-4466	-15071	-174	-10559	-5523	-14516	-13	-2383	4323	-10461	-103	-22	-99	-69	-237	-12699	12523	-14092	-147	-11253	17066	-22949	-92	-16267	9595	-12427	-59	-56	-104	41	-152	18	32	-76	-18	-56	82	-28	3
1.100000	-206	-5330	-2102	-14512	-70	-10504	-688	-16412	-84	-11175	-4442	-14804	-182	-10387	-5335	-14433	-22	-1827	4690	-10511	-103	-21	-99	-68	-271	-12133	11722	-13943	-183	-10981	16465	-22348	-105	-15565	9186	-12037	-64	-55	-104	39	-153	19	34	-75	-21	-53	81	-27	0
1.100833	-205	-5308	-2058	-14069	-67	-10427	-623	-16315	-96	-11010	-4472	-14568	-190	-10249	-5222	-14323	-28	-1251	5066	-10629	-113	-21	-98	-69	-276	-11598	10938	-13891	-149	-10743	15878	-21791	-107	-14809	8820	-11700	-63	-57	-102	39	-154	18	30	-78	-21	-55	86	-31	0
1.101667	-207	-5292	-2043	-13715	-68	-10363	-564	-16217	-94	-10844	-4538	-14361	-183	-10168	-5132	-14210	-32	-660	5441	-10845	-109	-23	-100	-69	-304	-11093	10173	-13940	-103	-10538	15317	-21285	-110	-14003	8495	-11418	-64	-59	-104	39	-153	16	35	-79	-22	-57	79	-32	0
1.102500	-189	-5247	-2041	-13442	-77	-10311	-504	-16118	-81	-10682	-4646	-14189	-165	-10048	-5078	-14024	-41	-53	5816	-11147	-117	-22	-102	-70	-290	-10634	9450	-14061	-105	-10361	14784	-20838	-103	-13142	8221	-11174	-63	-58	-105	39	-156	18	33	-79	-25	-57	79	-28	-1
1.103333	-167	-5254	-2058	-13248	-74	-10271	-441	-16023	-91	-10520	-4784	-14044	-174	-9977	-5069	-13848	-56	556	6182	-11550	-107	-24	-102	-70	-290	-10219	8776	-14273	-159	-10223	14288	-20466	-93	-12258	7997	-10979	-67	-53	-108	39	-151	16	33	-79	-23	-58	79	-30	-1
1.104167	-167	-5241	-2084	-13128	-81	-10242	-406	-15921	-91	-10368	-4959	-13930	-181	-9916	-5132	-13646	-58	1161	6534	-12052	-103	-24	-99	-67	-334	-9854	8149	-14548	-215	-10103	13829	-20165	-108	-11350	7819	-10817	-61	-60	-105	54	-151	16	33	-78	-19	-57	78	-29	0
1.105000	-197	-5237	-2123	-13080	-70	-10226	-372	-15821	-91	-10230	-5163	-13843	-170	-9870	-5198	-13439	-68	1741	6857	-12664	-105	-23	-99	-68	-340	-9548	7577	-14885	-204	-10024	13401	-19948	-119	-10441	7688	-10695	-63	-61	-101	37	-152	19	35	-75	-22	-59	84	-31	0
1.105833	-202	-5243	-2169	-13086	-79	-10226	-361	-15728	-105	-10107	-5395	-13789	-182	-9832	-5337	-13226	-80	2316	7155	-13371	-104	-29	-102	-68	-316	-9297	7062	-15272	-146	-9974	13017	-19819	-139	-9548	7596	-10603	-60	-58	-102	41	-153	19	33	-78	-14	-57	82	-29	-1
1.106667	-200	-5258	-2219	-13147	-91	-10236	-366	-15632	-107	-9997	-5638	-13756	-198	-9801	-5519	-13015	-81	2805	7419	-14170	-110	-24	-101	-68	-306	-9112	6610	-15698	-169	-9968	12652	-19777	-162	-8684	7519	-10546	-68	-63	-104	38	-148	17	34	-79	-25	-62	79	-33	-3
1.107500	-205	-5292	-2270	-13241	-86	-10256	-396	-15535	-118	-9911	-5901	-13741	-201	-9776	-5741	-12802	-87	3261	7653	-15042	-108	-21	-102	-46	-318	-8991	6222	-16147	-178	-9990	12320	-19814	-173	-7861	7522	-10510	-63	-58	-107	38	-153	19	34	-77	-27	-60	82	-34	0
1.108333	-205	-5336	-2317	-13362	-85	-10281	-447	-15437	-114	-9836	-6180	-13732	-195	-9749	-5995	-12590	-100	3647	7835	-15972	-109	-22	-100	-66	-342	-8935	5899	-16616	-161	-10043	12004	-19927	-182	-7091	7532	-10505	-64	-62	-105	41	-153	16	34	-76	-19	-59	81	-31	-3
1.109167	-181	-5397	-2351	-13513	-85	-10310	-526	-15337	-103	-9788	-6425	-13741	-185	-9723	-6280	-12390	-119	3949	7993	-16930	-112	-23	-101	-66	-343	-8944	5637	-17100	-155	-10131	11695	-20113	-156	-6405	7567	-10527	-63	-61	-105	34	-154	17	32	-82	-25	-61	79	-32	-4
1.110000	-158	-5475	-2356	-13677	-70	-10342	-633	-15235	-100	-9754	-6683	-13750	-161	-9694	-6581	-12194	-134	4157	8105	-17894	-110	-24	-100	-67	-305	-9010	5434	-17588	-170	-10239	11386	-20332	-113	-5789	7625	-10574	-67	-62	-108	38	-155	15	35	-77	-23	-59	80	-32	-5
1.110833	-126	-5569	-2386	-13853	-64	-10366	-772	-15132	-91	-9736	-6930	-13755	-154	-9666	-6893	-12013	-144	4264	8184	-18823	-104	-23	-99	-66	-294	-9136	5292	-18078	-220	-10372	11078	-20650	-95	-5267	7699	-10648	-64	-59	-104	41	-153	18	35	-75	-22	-57	84	-33	-1
1.111667	-98	-5674	-2374	-14030	-67	-10384	-939	-15022	-86	-9725	-7156	-13754	-139	-9632	-7201	-11836	-152	4259	8226	-19705	-107	-24	-96	-66	-334	-9306	5204	-18560	-236	-10513	10762	-20979	-84	-4836	7789	-10751	-59	-53	-104	40	-152	21	38	-73	-18	-57	85	-30	0
1.112500	-110	-5786	-2349	-14214	-53	-10395	-1124	-14907	-88	-9721	-7361	-13743	-128	-9598	-7509	-11678	-153	4137	8232	-20510	-102	-18	-97	-65	-359	-9520	5165	-19040	-240	-10670	10418	-21320	-73	-4494	7886	-10884	-59	-56	-102	40	-151	22	39	-73	-23	-60	84	-29	0
1.113333	-134	-5920	-2305	-14402	-60	-10395	-1336	-14795	-87	-9724	-7526	-13723	-110	-9558	-7804	-11537	-158	3894	8206	-21215	-103	-22	-98	-67	-327	-9760	5163	-19512	-197	-10824	10054	-21673	-77	-4243	7987	-11051	-59	-58	-107	42	-149	19	35	-73	-21	-56	85	-27	0
1.114167	-117	-6059	-2250	-14583	-63	-10370	-1567	-14675	-86	-9726	-7698	-13679	-107	-9521	-8087	-11404	-156	3535	8147	-21796	-105	-22	-95	-62	-298	-10020	5202	-19976	-144	-10980	9663	-22004	-91	-4072	8093	-11252	-64	-57	-101	43	-152	20	38	-73	-24	-52	81	-28	0
1.115000	-99	-6200	-2170	-14777	-65	-10340	-1813	-14550	-81	-9726	-7825	-13630	-117	-9471	-8336	-11289	-165	3064	8051	-22244	-112	-27	-98	-69	-266	-10288	5264	-20442	-87	-11117	9237	-22315	-111	-3975	8192	-11496	-62	-61	-110	37	-152	18	32	-77	-26	-59	81	-30	1
1.115833	-108	-6345	-2088	-14920	-60	-10278	-2063	-14420	-91	-9700	-7916	-13554	-127	-9417	-8559	-11187	-159	2500	7930	-22542	-99	-22	-100	-68	-203	-10537	5352	-20897	-59	-11235	8805	-22577	-115	-3928	8294	-11760	-62	-59	-107	40	-151	17	32	-74	-22	-59	80	-30	3
1.116667	-81	-6480	-1993	-15055	-58	-10198	-2316	-14280	-81	-9670	-7968	-13446	-136	-9350	-8744	-11100	-156	1844	7776	-22695	-110	-24	-100	-68	-215	-10765	5458	-21351	-62	-11324	8345	-22783	-122	-3923	8392	-12071	-63	-59	-109	40	-155	17	32	-75	-23	-53	79	-28	-3
1.117500	-84	-6607	-1891	-15167	-69	-10082	-2563	-14133	-73	-9592	-7984	-13325	-142	-9282	-8894	-11028	-138	1130	7588	-22703	-103	-23	-97	-60	-241	-10954	5562	-21803	-81	-11382	7869	-22922	-111	-3944	8482	-12419	-61	-55	-105	41	-149	20	36	-73	-22	-56	80	-31	-1
1.118333	-120	-6722	-1793	-15240	-62	-9950	-2800	-13977	-74	-9506	-7966	-13176	-139	-9195	-9002	-10966	-141	357	7376	-22572	-105	-22	-98	-67	-200	-11088	5673	-22250	-83	-11398	7383	-22979	-116	-3968	8560	-12799	-68	-56	-107	41	-151	21	35	-72	-17	-51	81	-26	0
1.119167	-148	-6817	-1699	-15278	-56	-9793	-3018	-13815	-70	-9382	-7912	-13010	-168	-9108	-9073	-10923	-153	-442	7133	-22320	-105	-19	-99	-67	-179	-11149	5776	-22692	-99	-11374	6887	-22949	-116	-3982	8627	-13214	-60	-57	-108	41	-151	21	36	-73	-22	-53	77	-30	1
1.120000	-177	-6894	-1597	-15261	-63	-9615	-3215	-13647	-77	-9236	-7829	-12822	-183	-8997	-9106	-10885	-135	-1249	6865	-21957	-104	-19	-98	-65	-191	-11132	5864	-23135	-130	-11296	6402	-22827	-91	-3965	8678	-13665	-68	-57	-105	43	-148	22	36	-72	-21	-52	85	-25	1
1.120833	-196	-6929	-1539	-15199	-59	-9415	-3384	-13469	-87	-9059	-7713	-12618	-181	-8874	-9100	-10875	-115	-2047	6580	-21505	-102	-18	-97	-64	-193	-11024	5940	-23569	-152	-11171	5924	-22613	-78	-3907	8713	-14120	-62	-58	-104	39	-151	20	33	-73	-18	-53	80	-31	-1
1.121667	-191	-6973	-1479	-15083	-55	-9199	-3524	-13287	-93	-8857	-7568	-12399	-174	-8736	-9053	-10852	-120	-2818	6276	-20977	-109	-24	-100	-68	-204	-10815	5995	-23995	-179	-10985	5462	-22309	-84	-3796	8726	-14606	-65	-60	-107	37	-163	15	29	-77	-22	-55	80	-28	-5
1.122500	-178	-6969	-1428	-14910	-62	-8969	-3645	-13095	-90	-8628	-7420	-12167	-164	-8578	-8975	-10855	-120	-3540	5961	-20369	-108	-23	-101	-70	-207	-10502	6037	-24403	-224	-10747	5025	-21899	-86	-3615	8731	-15101	-63	-60	-107	40	-154	11	30	-75	-23	-57	79	-44	-7
1.123333	-184	-6934	-1392	-14673	-72	-8731	-3721	-12893	-97	-8378	-7245	-11927	-167	-8403	-8859	-10859	-122	-4203	5648	-19744	-114	-25	-102	-73	-159	-10075	6063	-24789	-238	-10446	4618	-21394	-107	-3357	8707	-15593	-63	-64	-110	34	-160	17	32	-77	-27	-59	78	-33	-5
1.124167	-206	-6866	-1361	-14391	-75	-8473	-3769	-12682	-124	-8108	-7059	-11681	-158	-8198	-8709	-10870	-142	-4793	5346	-19067	-109	-27	-97	-66	-76	-9532	6081	-25142	-247	-10075	4245	-20804	-111	-3023	8672	-16083	-46	-61	-107	39	-151	19	29	-75	-23	-56	81	-30	4
1.125000	-211	-6764	-1333	-14050	-63	-8211	-3781	-12463	-122	-7824	-6866	-11424	-139	-7970	-8532	-10881	-114	-5297	5060	-18369	-107	-24	-99	-70	-41	-8885	6081	-25470	-274	-9651	3914	-20131	-119	-2615	8614	-16566	-61	-59	-107	36	-154	15	34	-74	-18	-55	84	-28	-1
1.125833	-204	-6641	-1312	-13672	-60	-7946	-3772	-12232	-109	-7525	-6674	-11170	-144	-7724	-8316	-10895	-110	-5716	4795	-17653	-107	-25	-97	-66	-13	-8135	6072	-25750	-280	-9162	3623	-19382	-134	-2142	8535	-17011	-62	-58	-105	38	-154	18	50	-29	-17	-56	81	-31	-5
1.126667	-196	-6486	-1283	-13264	-74	-7681	-3736	-11994	-114	-7228	-6492	-10921	-138	-7473	-8102	-10907	-102	-6049	4557	-16923	-104	-22	-99	-70	44	-7317	6061	-25984	-271	-8627	3375	-18557	-57	-1605	8441	-17433	-62	-59	-107	39	-156	20	35	-75	-19	-57	84	-31	0
1.127500	-206	-6304	-1253	-12826	-69	-7412	-3679	-11744	-119	-6929	-6320	-10677	-151	-7167	-7867	-10916	-99	-6288	4362	-16195	-108	-22	-98	-69	76	-6423	6044	-26165	-210	-8044	3164	-17674	19	-1023	8330	-17816	-62	-59	-107	41	-151	21	34	-73	-21	-55	81	-55	-3
1.128333	-206	-6105	-1214	-12373	-58	-7149	-3609	-11492	-127	-6630	-6166	-10445	-184	-6861	-7618	-10918	-95	-6447	4183	-15415	-108	-21	-101	-72	5	-5491	6032	-26278	-122	-7421	2998	-16717	51	-409	8207	-18149	-62	-60	-109	39	-154	15	34	-75	-23	-58	79	-30	-4
1.129167	-198	-5886	-1166	-11912	-53	-6878	-3527	-11221	-138	-6337	-6033	-10221	-199	-6537	-7359	-10909	-90	-6524	4043	-14638	-100	-22	-100	-70	-35	-4535	6017	-26324	-47	-6760	2869	-15702	74	215	8076	-18428	-62	-58	-129	38	-151	17	35	-74	-19	-59	79	-30	2
1.130000	-189	-5658	-1102	-11454	-47	-6611	-3443	-10935	-153	-6054	-5925	-10007	-200	-6201	-7094	-10883	-85	-6531	3937	-13845	-108	-23	-100	-70	11	-3589	6005	-26299	-75	-6084	2783	-14634	82	835	7935	-18650	-70	-58	-108	40	-154	16	30	-74	-24	-60	80	-28	-4
1.130833	-188	-5423	-1027	-11010	-46	-6345	-3359	-10642	-171	-5769	-5845	-9810	-217	-5856	-6835	-10848	-75	-6474	3864	-13025	-105	-22	-99	-69	69	-2662	6000	-26190	-171	-5391	2729	-13516	64	1429	7798	-18808	-63	-58	-105	42	-151	19	16	-74	-23	-55	86	-17	-4
1.131667	-171	-5177	-937	-10574	-49	-6072	-3279	-10331	-174	-5493	-5794	-9615	-248	-5502	-6593	-10788	-63	-6365	3806	-12189	-103	-22	-100	-73	130	-1798	5988	-26001	-193	-4702	2704	-12346	75	1983	7663	-18903	-61	-58	-107	39	-153	17	30	-75	-24	-57	82	-30	0
1.132500	-161	-4937	-838	-10161	-52	-5787	-3216	-10002	-200	-5224	-5771	-9442	-260	-5151	-6345	-10711	-63	-6216	3758	-11316	-99	-21	-98	-64	193	-1010	5983	-25720	-193	-4030	2705	-11131	66	2479	7536	-18930	-62	-56	-102	44	-152	19	40	-73	-21	-56	96	-27	-1
1.133333	-168	-4692	-730	-9770	-51	-5499	-3162	-9657	-299	-4960	-5779	-9270	-214	-4802	-6106	-10606	-66	-6030	3715	-10422	-105	-24	-100	-69	172	-336	5961	-25351	-229	-3395	2723	-9870	28	2910	7419	-18889	-63	-58	-107	42	-152	18	36	-74	-21	-58	85	-28	1
1.134167	-161	-4452	-614	-9409	-44	-5199	-3125	-9300	-410	-4696	-5823	-9119	-155	-4459	-5898	-10482	-79	-5820	3661	-9514	-105	-23	-98	-68	129	216	5926	-24885	-250	-2803	2760	-8561	5	3255	7315	-18781	-61	-57	-105	43	-149	21	37	-74	-21	-58	82	-30	-1
1.135000	-149	-4215	-508	-9077	-40	-4899	-3113	-8926	-475	-4442	-5896	-8967	-166	-4127	-5714	-10327	-80	-5606	3591	-8601	-104	-22	-99	-68	43	625	5855	-24319	-316	-2278	2808	-7220	-7	3521	7228	-18612	-65	-58	-104	40	-152	17	34	-75	-22	-56	82	-30	16
1.135833	-136	-3984	-375	-8771	-33	-4588	-3124	-8539	-507	-4184	-5994	-8825	-171	-3810	-5558	-10146	-98	-5388	3495	-7683	-109	-23	-99	-72	-68	886	5759	-23642	-338	-1836	2859	-5851	10	3697	7163	-18374	-64	-57	-102	42	-148	13	35	-78	-22	-55	84	-29	0
1.136667	-139	-3756	-262	-8498	-39	-4260	-3157	-8135	-520	-3931	-6118	-8692	-161	-3519	-5434	-9934	-80	-5171	3360	-6790	-107	-23	-100	-67	-109	982	5616	-22860	-306	-1489	2926	-4459	46	3792	7119	-18079	-63	-60	-104	40	-151	16	35	-78	-22	-57	80	-31	0
1.137500	-129	-3527	-121	-8250	-33	-3951	-3217	-7715	-503	-3677	-6260	-8567	-163	-3230	-5334	-9694	-77	-4968	3184	-5914	-108	-19	-99	-47	-96	926	5425	-21968	-219	-1240	2962	-3048	53	3810	7100	-17721	-61	-57	-104	43	-151	44	38	-76	-21	-55	84	-29	-3
1.138333	-120	-3296	-46	-8027	-22	-3624	-3296	-7289	-475	-3423	-6420	-8443	-156	-2973	-5271	-9427	-69	-4772	2965	-5090	-103	-18	-99	-69	-104	715	5175	-20970	-133	-1107	3003	-1626	60	3757	7101	-17314	-61	-57	-100	42	-151	19	36	-75	-17	-53	87	-28	2
1.139167	-116	-3063	41	-7834	-27	-3301	-3399	-6850	-436	-3171	-6591	-8335	-153	-2738	-5242	-9133	-72	-4599	2694	-4335	-102	-21	-96	-65	-100	367	4855	-19863	-137	-1085	3035	-201	82	3640	7119	-16853	-59	-58	-103	42	-149	19	36	-72	-21	-51	86	-29	3
1.140000	-107	-2819	122	-7660	-33	-2989	-3525	-6413	-405	-2940	-6782	-8211	-150	-2528	-5245	-8814	-73	-4447	2386	-3663	-103	-22	-101	-62	-98	-110	4468	-18637	-197	-1181	3047	1207	79	3478	7154	-16353	-61	-61	-103	40	-152	11	33	-76	-21	-57	82	-31	-1
1.140833	-118	-2576	194	-7516	-33	-2682	-3669	-5970	-378	-2686	-6972	-8088	-152	-2340	-5275	-8473	-77	-4310	2037	-3091	-103	-23	-100	-68	-88	-681	4024	-17303	-225	-1378	3048	2599	60	3281	7200	-15812	-59	-61	-104	42	-151	16	33	-75	-21	-58	84	-28	-4
1.141667	-116	-2314	256	-7388	-33	-2392	-3824	-5529	-344	-2455	-7160	-7975	-169	-2174	-5333	-8116	-78	-4194	1676	-2642	-105	-26	-101	-70	-98	-1338	3509	-15872	-216	-1672	3026	3953	36	3058	7251	-15236	-72	-62	-108	38	-156	11	29	-80	-23	-59	82	-32	-5
1.142500	-126	-2044	309	-7287	-42	-2123	-3994	-5086	-311	-2228	-7338	-7844	-166	-2026	-5402	-7739	-76	-4088	1292	-2325	-115	-21	-102	-68	-120	-2036	2946	-14337	-185	-2039	2986	5262	1	2828	7299	-14617	-65	-63	-109	39	-156	13	32	-77	-24	-59	81	-31	-6
1.143333	-122	-1782	363	-7208	-32	-1873	-4170	-4661	-271	-2006	-7507	-7711	-139	-1889	-5516	-7350	-57	-3987	911	-2156	-105	-24	-101	-68	-166	-2752	2333	-12719	-185	-2470	2929	6532	-45	2593	7354	-13958	-62	-62	-111	38	-151	16	30	-77	-22	-60	82	-30	-3
1.144167	-117	-1454	413	-7154	-21	-1650	-4357	-4217	-231	-1807	-7655	-7569	-104	-1762	-5634	-6946	-48	-3891	515	-2139	-104	-25	-99	-69	-197	-3466	1684	-11011	-182	-2939	2848	7741	-49	2362	7358	-13285	-65	-63	-107	40	-154	4	34	-74	-22	-58	82	-28	0
1.145000	-121	-1142	469	-7125	-15	-1470	-4542	-3800	-189	-1624	-7780	-7421	-80	-1653	-5760	-6544	-43	-3799	208	-2277	-104	-47	-100	-69	-198	-4149	1008	-9236	-169	-3416	2744	8862	-46	2139	7356	-12572	-63	-62	-105	40	-149	18	29	-75	-18	-58	82	-28	1
1.145833	-120	-825	521	-7131	-18	-1305	-4728	-3393	-158	-1451	-7881	-7256	-80	-1545	-5888	-6135	-47	-3704	-91	-2578	-100	-24	-100	-68	-179	-4777	326	-7413	-197	-3888	2627	9941	-43	1924	7307	-11845	-64	-60	-104	41	-150	10	37	-74	-21	-57	82	-28	0
1.146667	-129	-498	577	-7161	-21	-1182	-4913	-2997	-134	-1296	-7957	-7078	-74	-1438	-6017	-5730	-42	-3596	-328	-3020	-103	-21	-100	-66	-172	-5331	-354	-5561	-229	-4320	2493	10923	-43	1725	7215	-11093	-60	-58	-108	39	-149	22	34	-76	-17	-55	81	-28	0
1.147500	-142	-179	641	-7232	-24	-1096	-5095	-2617	-101	-1163	-7997	-6894	-69	-1332	-6133	-5328	-43	-3494	-516	-3610	-101	-21	-98	-64	-174	-5794	-1011	-3697	-196	-4700	2337	11820	-39	1528	7059	-10322	-62	-57	-122	39	-151	21	34	-75	-25	-56	84	-29	1
1.148333	-137	145	711	-7333	-32	-1045	-5275	-2256	-63	-1049	-8010	-6694	-69	-1222	-6237	-4941	-60	-3364	-630	-4317	-108	-24	-101	-70	-191	-6156	-1635	-1839	-162	-5012	2136	12632	-43	1335	6836	-9536	-66	-66	-112	36	-153	16	30	-80	-28	-64	78	-33	-5
1.149167	-137	453	788	-7476	-45	-1029	-5448	-1918	-32	-955	-7987	-6480	-75	-1107	-6314	-4555	-75	-3226	-673	-5127	-108	-25	-104	-70	-241	-6409	-2204	-28	-133	-5230	1965	13360	-40	1144	6536	-8739	-66	-67	-113	36	-152	11	32	-78	-24	-62	81	-31	-4
1.150000	-143	758	837	-7647	-50	-1041	-5610	-1584	-22	-877	-7921	-6243	-83	-981	-6357	-4176	-75	-3075	-650	-6006	-109	-25	-107	-70	-313	-6568	-2726	1744	-116	-5353	1755	14004	-87	940	6153	-7933	-67	-66	-112	37	-153	15	30	-79	-26	-63	75	-34	-4
1.150833	-151	1038	968	-7853	-62	-1081	-5767	-1271	-6	-813	-7832	-5997	-83	-848	-6360	-3807	-76	-2911	-560	-6935	-109	-25	-107	-72	-351	-6596	-3175	3440	-117	-5363	1536	14563	-85	726	5678	-7118	-67	-62	-109	41	-153	13	33	-75	-25	-58	78	-33	0
1.151667	-146	1299	1069	-8058	-60	-1165	-5914	-970	28	-764	-7690	-5735	-88	-703	-6312	-3442	-67	-2737	-412	-7878	-103	-23	-100	-67	-337	-6540	-3556	5032	-125	-5278	1300	15056	-99	493	5117	-6296	-61	-61	-105	40	-151	16	35	-75	-23	-61	80	-30	1
1.152500	-139	1536	1166	-8351	-78	-1222	-6052	-687	42	-724	-7522	-5461	-82	-553	-6216	-3091	-66	-2557	-222	-8824	-105	-17	-101	-67	-305	-6397	-3859	6496	-126	-5089	1043	15425	-121	227	4449	-5475	-65	-61	-107	40	-151	19	33	-90	-22	-70	84	-31	0
1.153333	-139	1738	1263	-8644	-105	-1320	-6178	-430	37	-706	-7327	-5189	-80	-403	-6071	-2748	-78	-2374	2	-9725	-109	-22	-103	-68	-268	-6185	-4104	7824	-113	-4814	762	15732	-128	-73	3680	-4661	-65	-59	-104	40	-150	16	34	-77	-21	-58	81	-31	1
1.154167	-147	1912	1358	-8952	-121	-1425	-6298	-188	59	-690	-7100	-4906	-70	-246	-5860	-2402	-79	-2194	249	-10562	-108	-24	-101	-67	-212	-5915	-4285	8969	-90	-4473	456	15959	-115	-413	2814	-3854	-61	-60	-107	39	-150	6	32	-77	-22	-58	81	-31	0
1.155000	-156	2052	1441	-9267	-139	-1529	-6384	35	77	-681	-6842	-4625	-70	-84	-5588	-2063	-84	-2016	493	-11297	-107	-23	-102	-68	-168	-5615	-4424	9957	-92	-4076	116	16090	-111	-792	1860	-3060	-64	-60	-107	40	-152	18	35	-78	-25	-60	80	-30	-4
1.155833	-158	2154	1517	-9587	-153	-1634	-6466	237	81	-672	-6559	-4349	-50	67	-5261	-1724	-88	-1861	743	-11916	-109	-26	-104	-69	-187	-5271	-4530	10760	-98	-3647	-255	16141	-153	-1218	817	-2286	-65	-62	-108	38	-151	25	32	-79	-21	-59	81	-32	2
1.156667	-172	2225	1578	-9887	-165	-1727	-6522	414	96	-656	-6249	-4084	-88	206	-4873	-1382	-84	-1682	962	-12392	-110	-27	-104	-84	-231	-4934	-4622	11373	-103	-3216	-672	16090	-184	-1684	-306	-1528	-62	-63	-110	36	-154	12	30	-77	-23	-61	76	-36	-4
1.157500	-146	2260	1622	-10179	-176	-1808	-6552	568	99	-654	-5917	-3832	-117	325	-4427	-1034	-79	-1528	1156	-12711	-105	-25	-102	-68	-250	-4596	-4707	11801	-113	-2794	-1124	15956	-167	-2195	-1505	-786	-62	-62	-107	37	-153	16	30	-75	-22	-58	81	-31	-3
1.158333	-138	2278	1653	-10433	-174	-1865	-6543	702	112	-629	-5555	-3594	-127	454	-3932	-670	-65	-1382	1310	-12861	-115	-22	-100	-68	-258	-4285	-4792	12038	-130	-2411	-1634	15715	-159	-2749	-2765	-72	-60	-57	-113	38	-150	13	35	-76	-18	-59	80	-28	0
1.159167	-137	2260	1663	-10653	-181	-1907	-6510	805	126	-599	-5176	-3382	-159	550	-3384	-297	-70	-1247	1417	-12840	-107	-23	-101	-68	-277	-4003	-4951	12099	-115	-2080	-2204	15371	-144	-3338	-4080	614	-62	-61	-108	40	-153	18	34	-75	-21	-56	84	-28	0
1.160000	-135	2223	1656	-10820	-172	-1920	-6433	878	142	-559	-4776	-3192	-185	619	-2799	87	-70	-1123	1467	-12648	-104	-21	-98	-69	-289	-3752	-5149	11992	-122	-1820	-2836	14916	-95	-3952	-5390	1275	-58	-57	-107	42	-161	23	32	-76	-19	-58	81	-27	1
1.160833	-127	2169	1629	-10932	-171	-1915	-6317	922	166	-508	-4351	-3032	-221	655	-2183	485	-68	-1010	1483	-12297	-105	-23	-100	-72	-269	-3554	-5414	11727	-137	-1642	-3531	14338	-51	-4598	-6733	1905	-62	-61	-109	34	-152	18	33	-74	-21	-57	81	-33	0
1.161667	-135	2075	1573	-10981	-182	-1890	-6153	931	141	-453	-3907	-2905	-273	661	-1552	897	-68	-907	1444	-11805	-109	-26	-104	-72	-247	-3384	-5764	11331	-146	-1554	-4297	13641	-9	-5261	-8074	2510	-64	-63	-109	37	-152	15	29	-90	-23	-62	76	-33	-3
1.162500	-146	2026	1502	-10952	-184	-1839	-5936	910	155	-391	-3440	-2808	-297	625	-905	1330	-75	-804	1361	-11182	-105	-24	-103	-74	-253	-3288	-6201	10821	-164	-1543	-5126	12817	-31	-5944	-9411	3104	-62	-59	-113	34	-151	17	32	-78	-21	-58	77	-30	-1
1.163333	-138	1951	1414	-10847	-193	-1777	-5664	859	180	-326	-2953	-2742	-279	571	-258	1779	-73	-703	1227	-10458	-104	-23	-102	-68	-264	-3225	-6732	10223	-177	-1616	-6023	11857	-74	-6611	-10714	3675	-62	-59	-104	39	-150	19	34	-75	-21	-60	81	-33	-1
1.164167	-145	1879	1302	-10670	-202	-1701	-5345	777	196	-259	-2443	-2703	-256	472	392	2254	-81	-602	1096	-9663	-105	-26	-102	-69	-264	-3200	-7356	9558	-173	-1764	-6985	10767	-44	-7319	-11972	4232	-60	-59	-108	37	-152	20	35	-73	-21	-58	84	-30	2
1.165000	-148	1818	1180	-10404	-201	-1617	-4968	661	209	-198	-1911	-2693	-248	334	1017	2738	-61	-500	934	-8831	-105	-24	-102	-70	-254	-3220	-8083	8838	-168	-1973	-8010	9534	-33	-7947	-13167	4771	-64	-62	-109	38	-150	16	30	-79	-24	-62	78	-35	-1
1.165833	-142	1763	1038	-10070	-204	-1543	-4545	518	205	-146	-1356	-2693	-220	168	1626	3237	-70	-397	760	-7987	-101	-23	-102	-69	-219	-3265	-8891	8098	-149	-2211	-9075	8189	-24	-8552	-14280	5306	-61	-61	-109	37	-150	24	36	-77	-22	-57	86	-29	1
1.166667	-150	1730	891	-9663	-201	-1462	-4061	356	185	-105	-780	-2721	-189	-29	2202	3747	-63	-283	589	-7161	-105	-24	-102	-66	-190	-3338	-9772	7355	-93	-2484	-10186	6724	0	-9204	-15305	5830	-64	-59	-107	36	-149	18	34	-76	-23	-58	84	-34	0
1.167500	-149	1712	734	-9197	-201	-1401	-3532	168	183	-82	-181	-2755	-195	-249	2743	4260	-76	-169	423	-6381	-104	-23	-101	-68	-193	-3432	-10704	6624	-83	-2745	-11322	5153	15	-9785	-16223	6351	-65	-59	-108	37	-156	19	35	-74	-23	-56	82	-32	0
1.168333	-141	1714	570	-8678	-184	-1361	-2959	-35	204	-88	431	-2796	-207	-498	3243	4780	-80	-50	282	-5675	-105	-24	-100	-68	-230	-3544	-11673	5916	-150	-2990	-12482	3479	11	-10331	-17021	6859	-62	-60	-105	34	-153	17	36	-75	-25	-58	94	-33	0
1.169167	-150	1735	404	-8124	-185	-1349	-2358	-255	212	-120	1059	-2832	-198	-757	3712	5299	-82	68	165	-5070	-108	-22	-103	-67	-254	-3668	-12659	5244	-223	-3188	-13643	1731	29	-10827	-17677	7360	-66	-61	-107	37	-150	17	35	-79	-23	-57	82	-33	-1
1.170000	-151	1779	240	-7550	-179	-1365	-1712	-479	210	-186	1701	-2860	-205	-1030	4139	5807	-85	185	76	-4590	-113	-24	-102	-70	-228	-3801	-13645	4609	-256	-3322	-14800	-80	37	-11288	-18180	7845	-66	-62	-105	35	-147	16	41	-81	-23	-57	78	-34	-9
1.170833	-153	1845	85	-6974	-173	-1418	-1046	-703	197	-287	2359	-2866	-189	-1299	4531	6303	-80	299	27	-4208	-107	-24	-102	-73	-189	-3936	-14594	4025	-227	-3359	-15916	-1907	35	-11686	-18515	8319	-64	-61	-105	36	-152	20	34	-77	-21	-55	84	-34	-1
1.171667	-151	1929	-56	-6404	-156	-1505	-350	-923	151	-426	3023	-2848	-176	-1568	4886	6769	-87	405	15	-3965	-102	-19	-98	-64	-200	-4079	-15482	3486	-233	-3335	-16999	-3747	28	-12026	-18683	8768	-58	-53	-100	44	-149	12	37	-73	-19	-50	85	-30	0
1.172500	-146	2033	-191	-5863	-142	-1637	356	-1142	112	-599	3686	-2798	-154	-1824	5221	7210	-90	499	33	-3854	-105	-17	-99	-67	-234	-4224	-16306	2973	-250	-3198	-18031	-5584	33	-12281	-18680	9189	-61	-59	-103	38	-153	18	37	-75	-22	-53	84	-30	-1
1.173333	-143	2144	-308	-5355	-136	-1813	1067	-1348	94	-810	4344	-2720	-159	-2074	5513	7605	-88	579	84	-3864	-118	-19	-99	-68	-229	-4369	-17038	2485	-233	-2962	-18997	-7405	49	-12534	-18503	9567	-62	-61	-104	40	-152	10	35	-76	-23	-57	79	-32	-1
1.174167	-151	2271	-406	-4902	-130	-2024	1779	-1540	84	-1055	4987	-2595	-162	-2298	5783	7966	-93	644	166	-3978	-107	-18	-99	-67	-207	-4507	-17652	2019	-197	-2617	-19876	-9179	73	-12689	-18150	9902	-60	-56	-103	40	-153	18	33	-73	-21	-55	81	-35	-3
1.175000	-165	2402	-475	-4506	-111	-2268	2489	-1712	50	-1327	5614	-2420	-156	-2499	6022	8267	-100	685	274	-4180	-129	-24	-99	-67	-246	-4643	-18135	1516	-189	-2186	-20665	-10890	50	-12777	-17629	10161	-64	-60	-105	40	-145	19	35	-77	-23	-57	84	-32	-3
1.175833	-158	2537	-527	-4185	-110	-2537	3186	-1868	41	-1625	6209	-2202	-168	-2674	6238	8504	-107	707	394	-4447	-105	-19	-99	-70	-285	-4772	-18480	992	-183	-1674	-21340	-12521	-3	-12790	-16960	10353	-61	-58	-105	37	-153	18	35	-75	-23	-53	80	-30	1
1.176667	-163	2670	-551	-3938	-99	-2833	3864	-2001	37	-1938	6761	-1934	-163	-2816	6419	8669	-99	708	525	-4757	-102	-21	-99	-66	-232	-4885	-18673	415	-182	-1111	-21896	-14055	-56	-12726	-16153	10461	-64	-58	-107	43	-151	18	35	-61	-23	-57	80	-28	-5
1.177500	-166	2801	-545	-3763	-93	-3148	4516	-2122	36	-2260	7266	-1618	-144	-2910	6566	8760	-99	691	656	-5083	-104	-22	-100	-68	-204	-4985	-18711	-236	-180	-474	-22321	-15481	-116	-12586	-15218	10468	-60	-58	-104	41	-152	18	36	-74	-19	-56	84	-27	1
1.178333	-178	2922	-513	-3662	-75	-3468	5139	-2204	32	-2578	7701	-1259	-147	-3013	6672	8761	-104	655	780	-5401	-101	-14	-98	-65	-216	-5061	-18593	-979	-182	167	-22611	-16813	-179	-12364	-14196	10371	-60	-57	-99	45	-149	20	39	-73	-21	-38	85	-27	0
1.179167	-178	3033	-455	-3638	-59	-3789	5719	-2280	17	-2889	8060	-858	-143	-3069	6740	8676	-109	598	888	-5683	-107	-21	-128	-69	-242	-5112	-18326	-1833	-204	821	-22759	-18030	-188	-12052	-13095	10157	-62	-59	-102	44	-150	21	38	-72	-22	-51	85	-27	1
1.180000	-178	3127	-372	-3675	-55	-4101	6270	-2335	4	-3182	8337	-418	-139	-3098	6768	8497	-118	528	982	-5914	-104	-19	-95	-64	-285	-5126	-17912	-2822	-203	1462	-22769	-19142	-178	-11664	-11955	9815	-61	-56	-101	13	-151	20	38	-70	-16	-52	84	-27	0
1.180833	-185	3207	-266	-3768	-36	-4397	6759	-2373	-1	-3450	8524	54	-125	-3099	6716	8223	-121	450	1042	-6073	-103	-19	-97	-68	-300	-5099	-17365	-3951	-193	2070	-22635	-20134	-165	-11197	-10797	9347	-61	-55	-103	42	-149	18	37	-73	-23	-53	81	-26	3
1.181667	-203	3267	-143	-3909	-26	-4673	7200	-2393	-13	-3690	8600	546	-142	-3085	6619	7847	-124	360	1071	-6155	-110	-40	-101	-73	-293	-5023	-16701	-5227	-210	2624	-22378	-21026	-163	-10665	-9653	8739	-68	-63	-112	39	-154	20	29	-81	-31	-63	75	-33	-4
1.182500	-195	3312	-7	-4090	-18	-4918	7582	-2399	-35	-3882	8575	1054	-160	-3052	6459	7391	-125	274	1077	-6146	-109	-26	-103	-74	-267	-4887	-15928	-6638	-220	3125	-21988	-21802	-182	-10048	-8529	8000	-64	-62	-109	43	-156	13	29	-77	-25	-61	78	-31	-6
1.183333	-198	3348	156	-4285	-14	-5121	7911	-2374	-39	-4018	8446	1572	-163	-2995	6255	6846	-130	196	1053	-6044	-105	-24	-96	-69	-181	-4678	-15070	-8192	-204	3561	-21465	-22476	-180	-9365	-7456	7134	-63	-59	-108	42	-152	16	33	-79	-24	-57	79	-32	-1
1.184167	-181	3367	320	-4496	-10	-5284	8172	-2333	-53	-4109	8202	2082	-161	-2925	5972	6212	-142	112	994	-5860	-105	-23	-93	-69	-79	-4401	-14148	-9867	-195	3926	-20836	-23052	-147	-8623	-6459	6131	-65	-58	-107	39	-153	13	29	-78	-21	-56	78	-28	0
1.185000	-201	3377	489	-4708	4	-5403	8343	-2272	-39	-4138	7850	2583	-174	-2843	5641	5506	-139	41	915	-5599	-105	-22	-98	-66	-61	-4040	-13168	-11703	-204	4218	-20124	-23533	-169	-7843	-5569	5007	-62	-56	-105	41	-150	17	35	-77	-23	-47	79	-29	-3
1.185833	-193	3376	664	-4915	6	-5493	8485	-2184	-52	-4111	7394	3058	-189	-2755	5261	4738	-129	-15	810	-5284	-105	-22	-98	-69	-94	-3601	-12164	-13614	-188	4436	-19334	-23917	-180	-7032	-4768	3768	-63	-58	-105	40	-153	16	33	-78	-19	-56	81	-27	-1
1.186667	-200	3366	822	-5106	-3	-5499	8533	-2071	-61	-4028	6840	3497	-211	-2659	4833	3916	-127	-67	692	-4922	-107	-23	-99	-70	-119	-3081	-11165	-15586	-184	4591	-18491	-24219	-160	-6201	-4093	2420	-62	-56	-105	40	-149	15	34	-76	-21	-56	81	-24	-4
1.187500	-201	3359	985	-5278	10	-5476	8511	-1929	-78	-3892	6208	3915	-218	-2564	4371	3054	-132	-96	562	-4533	-107	-19	-101	-69	-154	-2489	-10153	-17593	-194	4692	-17615	-24433	-133	-5362	-3527	964	-66	-60	-105	38	-149	17	32	-78	-22	-59	80	-28	1
1.188333	-191	3348	1128	-5431	22	-5412	8410	-1757	-85	-3704	5490	4245	-225	-2467	3875	2158	-133	-117	424	-4147	-107	-21	-94	-72	-197	-1832	-9180	-19600	-246	4752	-16713	-24577	-138	-4544	-3084	-596	-61	-57	-110	35	-153	15	26	-80	-23	-57	79	-33	-4
1.189167	-181	3339	1253	-5562	22	-5302	8237	-1549	-99	-3480	4707	4532	-235	-2369	3357	1242	-124	-122	291	-3776	-109	-24	-101	-72	-290	-1121	-8249	-21575	-246	4777	-15803	-24646	-169	-3746	-2751	-2236	-61	-59	-109	37	-153	8	29	-82	-21	-58	79	-30	-1
1.190000	-168	3336	1362	-5665	21	-5151	7996	-1304	-119	-3211	3875	4762	-251	-2272	2829	319	-117	-114	158	-3441	-114	-26	-102	-74	-365	-370	-7371	-23501	-201	4780	-14911	-24655	-172	-2997	-2525	-3963	-65	-62	-112	28	-156	11	28	-83	-25	-61	76	-39	-6
1.190833	-178	3346	1448	-5757	21	-4966	7687	-1026	-149	-2917	3007	4926	-252	-2178	2303	-594	-107	-95	49	-3160	-110	-25	-102	-76	-356	413	-6556	-25316	-136	4783	-14029	-24599	-180	-2299	-2378	-5760	-65	-61	-113	35	-155	16	29	-79	-22	-58	75	-31	-1
1.191667	-177	3371	1513	-5820	34	-4741	7321	-698	-162	-2595	2124	5028	-231	-2077	1794	-1485	-97	-55	-42	-2942	-100	-21	-102	-72	-289	1201	-5808	-26997	-96	4782	-13206	-24490	-217	-1675	-2312	-7609	-60	-60	-107	38	-150	19	35	-87	-19	-59	81	-29	1
1.192500	-163	3395	1552	-5880	40	-4487	6883	-337	-190	-2269	1232	5087	-248	-1993	1277	-2351	-102	-22	-118	-2803	-107	-24	-99	-67	-233	1963	-5145	-28513	-23	4784	-12410	-24339	-219	-1127	-2304	-9540	-63	-57	-107	38	-154	16	34	-81	-22	-56	82	-30	0
1.193333	-173	3447	1560	-5938	33	-4214	6396	55	-222	-1940	346	5003	-246	-1910	787	-3186	-110	24	-177	-2752	-102	-21	-98	-65	-203	2678	-4561	-29845	36	4790	-11670	-24150	-215	-672	-2337	-11512	-61	-74	-103	40	-149	15	33	-78	-18	-55	81	-21	-3
1.194167	-185	3506	1542	-5991	36	-3922	5860	478	-256	-1622	-524	4910	-245	-1839	314	-3982	-111	77	-211	-2787	-104	-21	-97	-65	-166	3323	-4055	-30977	28	4794	-10964	-23920	-240	-307	-2381	-13502	-63	-57	-104	42	-154	20	33	-78	-22	-52	81	-30	0
1.195000	-177	3569	1497	-6059	47	-3621	5281	926	-255	-1325	-1359	4732	-246	-1778	-148	-4734	-100	130	-220	-2914	-104	-22	-99	-65	-173	3881	-3622	-31904	-21	4787	-10294	-23671	-251	-38	-2422	-15507	-61	-57	-105	37	-152	18	34	-76	-16	-52	84	-33	0
1.195833	-151	3647	1425	-6132	37	-3307	4660	1391	-263	-1048	-2165	4496	-241	-1730	-583	-5432	-93	194	-216	-3119	-103	-22	-98	-67	-233	4315	-3261	-32353	-40	4753	-9649	-23394	-266	135	-2439	-17493	-59	-56	-105	38	-155	17	33	-76	-22	-53	82	-31	-3
1.196667	-159	3724	1325	-6230	39	-2992	4005	1872	-269	-805	-2920	4201	-242	-1697	-1008	-6080	-96	252	-197	-3403	-100	-18	-96	-67	-255	4616	-2953	-32540	-52	4679	-9010	-23095	-279	222	-2407	-19455	-65	-58	-104	40	-151	20	34	-68	-21	-53	82	-31	-1
1.197500	-179	3811	1201	-6346	44	-2677	3322	2351	-260	-607	-3630	3847	-235	-1683	-1425	-6672	-83	320	-164	-3759	-103	-21	-98	-66	-277	4747	-2698	-32612	-100	4545	-8363	-22778	-241	227	-2305	-21363	-60	-57	-103	42	-149	21	35	-76	-19	-51	88	-28	1
1.198333	-172	3893	1050	-6485	39	-2369	2621	2820	-247	-447	-4283	3451	-222	-1689	-1844	-7215	-85	384	-130	-4167	-108	-21	-99	-67	-301	4718	-2478	-32659	-101	4329	-7692	-22458	-196	153	-2130	-23191	-65	-72	-105	39	-152	19	9	-77	-23	-53	82	-32	0
1.199167	-151	3951	878	-6656	41	-2073	1895	3273	-207	-338	-4888	3009	-216	-1713	-2271	-7709	-62	456	-87	-4620	-103	-19	-97	-64	-284	4503	-2271	-32658	-93	4022	-6950	-22117	-153	29	-1846	-24914	-65	-55	-104	42	-149	20	33	-75	-21	-49	85	-27	2
1.200000	-138	4039	692	-6850	46	-1788	1169	3707	-171	-272	-5454	2526	-207	-1758	-2714	-8159	-43	533	-47	-5105	-103	-15	-95	-64	-262	4109	-2060	-32680	-101	3602	-6128	-21774	-110	-144	-1453	-26528	-59	-55	-101	43	-145	18	53	-74	-17	-51	88	-26	3
1.200833	-136	4105	475	-7079	37	-1519	428	4101	-152	-256	-5946	2010	-201	-1824	-3175	-8570	-32	611	-15	-5606	-104	-19	-96	-62	-275	3529	-1815	-32668	-75	3069	-5207	-21435	-104	-345	-928	-27987	-60	-58	-102	39	-150	20	35	-74	-17	-53	87	-30	0
1.201667	-134	4154	259	-7338	32	-1274	-317	4450	-133	-284	-6404	1470	-194	-1917	-3664	-8944	-36	688	5	-6121	-107	-24	-99	-72	-269	2780	-1506	-32686	-131	2415	-4155	-21097	-127	-561	-289	-29294	-62	-59	-108	38	-151	19	37	-76	-23	-57	81	-31	-1
1.202500	-126	4195	35	-7627	35	-1054	-1060	4742	-118	-360	-6820	903	-187	-2027	-4184	-9290	-59	775	23	-6629	-105	-22	-101	-70	-230	1885	-1106	-32672	-160	1652	-2949	-20772	-81	-769	502	-30434	-65	-60	-107	39	-153	18	29	-76	-23	-53	80	-33	-3
1.203333	-116	4220	-212	-7950	34	-855	-1789	4977	-97	-465	-7193	331	-188	-2158	-4732	-9609	-56	902	26	-7126	-102	-17	-99	-70	-193	873	-576	-32604	-117	793	-1574	-20465	-57	-955	1446	-31399	-67	-59	-107	40	-151	18	33	-73	-21	-63	81	-27	0
1.204167	-117	4242	-454	-8303	27	-686	-2513	5141	-88	-606	-7530	-249	-196	-2305	-5319	-9913	-61	964	21	-7599	-105	-36	-99	-67	-122	-239	105	-32305	-93	-151	-3	-20182	-78	-1102	2539	-32137	-60	-59	-107	41	-153	18	34	-72	-19	-55	84	-30	0
1.205000	-115	4249	-698	-8689	23	-549	-3204	5229	-87	-766	-7835	-830	-203	-2470	-5937	-10203	-63	1062	1	-8050	-103	-19	-99	-69	-73	-1416	976	-31877	-115	-1152	1761	-19933	-92	-1202	3768	-32484	-63	-55	-103	43	-151	22	34	-70	-22	-59	80	-29	-3
1.205833	-85	4254	-939	-9107	24	-444	-3879	5247	-72	-955	-8121	-1405	-208	-2651	-6583	-10486	-44	1162	-23	-8472	-102	-21	-100	-68	-70	-2631	2050	-31368	-145	-2172	3711	-19680	-114	-1241	5138	-32632	-65	-60	-105	42	-147	20	34	-72	-19	-55	85	-27	2
1.206667	-75	4246	-1177	-9552	7	-372	-4533	5180	-64	-1157	-8375	-1974	-198	-2848	-7249	-10770	-42	1260	-56	-8871	-128	-24	-100	-69	-29	-3840	3339	-30789	-145	-3187	5837	-19534	-93	-1220	6626	-32698	-66	-60	-107	38	-152	19	32	-78	-22	-55	81	-30	-1
1.207500	-62	4244	-1402	-10029	-13	-332	-5158	5030	-72	-1320	-8608	-2526	-197	-3047	-7928	-11053	-39	1365	-91	-9245	-103	-23	-99	-68	60	-5001	4846	-30136	-108	-4146	8117	-19377	-56	-1125	8242	-32712	-64	-59	-108	43	-150	16	32	-74	-21	-55	80	-29	0
1.208333	-42	4238	-1616	-10531	-9	-321	-5740	4804	-81	-1571	-8823	-3058	-216	-3259	-8608	-11345	-36	1444	-128	-9592	-107	-23	-101	-70	57	-6084	6572	-29396	-67	-5025	10524	-19239	-56	-961	9962	-32746	-67	-61	-114	37	-153	22	32	-76	-22	-56	79	-34	-3
1.209167	-29	4242	-1812	-11055	-17	-350	-6285	4494	-81	-1779	-9020	-3566	-223	-3483	-9294	-11650	-27	1568	-152	-9924	-108	-22	-100	-72	-15	-7045	8490	-28567	-22	-5781	13038	-19109	-66	-733	11757	-32748	-64	-60	-110	41	-153	17	29	-77	-24	-58	74	-32	-5
1.210000	-13	4254	-1991	-11607	-29	-412	-6793	4103	-76	-1979	-9205	-4059	-223	-3719	-9962	-11965	5	1673	-173	-10249	-110	-26	-102	-69	-86	-7864	10587	-27619	-35	-6388	15593	-18958	-102	-449	13606	-32754	-70	-61	-109	43	-156	20	30	-75	-26	-59	79	-33	-3
1.210833	2	4282	-2150	-12168	-35	-503	-7251	3643	-80	-2175	-9375	-4533	-233	-3963	-10601	-12295	-17	1775	-180	-10565	-104	-23	-103	-69	-122	-8518	12832	-26550	-66	-6824	18147	-18773	-104	-117	15481	-32751	-64	-59	-108	38	-153	16	32	-76	-23	-57	79	-30	0
1.211667	18	4318	-2274	-12743	-48	-623	-7671	3110	-76	-2363	-9533	-4983	-239	-4216	-11207	-12643	-11	1879	-176	-10886	-82	-19	-97	-65	-57	-8978	15171	-25349	-64	-7033	20644	-18528	-99	247	17373	-32751	-64	-55	-99	42	-138	19	35	-72	-18	-53	82	-28	0
1.212500	36	4373	-2384	-13323	-52	-775	-8041	2489	-78	-2542	-9683	-5419	-249	-4484	-11770	-13008	-9	1975	-158	-11223	-105	-19	-99	-72	-15	-9236	17539	-24030	-82	-7055	23026	-18195	-127	642	19247	-32751	-64	-56	-103	40	-153	19	36	-74	-23	-56	82	-28	1
1.213333	42	4446	-2468	-13913	-49	-957	-8362	1843	-88	-2718	-9830	-5835	-277	-4768	-12286	-13393	-8	2075	-119	-11581	-102	-17	-96	-66	-93	-9287	19907	-22580	-118	-6870	25249	-17745	-138	1012	21073	-32754	-64	-57	-103	39	-148	18	36	-76	-19	-55	85	-30	3
1.214167	44	4537	-2527	-14490	-58	-1158	-8641	1127	-96	-2890	-9963	-6249	-289	-5070	-12753	-13798	0	2174	-88	-11965	-101	-21	-98	-65	-139	-9134	22204	-21017	-151	-6500	27274	-17145	-143	1379	22823	-32659	-63	-56	-103	43	-148	20	39	-75	-22	-55	79	-31	4
1.215000	40	4643	-2565	-15058	-65	-1390	-8876	356	-103	-3066	-10097	-6661	-324	-5392	-13166	-14226	-1	2265	-10	-12390	-107	-22	-99	-70	-122	-8792	24399	-19333	-160	-5976	29046	-16379	-150	1704	24468	-32477	-70	-60	-109	36	-154	16	34	-83	-21	-59	81	-34	-4
1.215833	25	4770	-2587	-15596	-78	-1640	-9070	-449	-113	-3245	-10237	-7070	-336	-5727	-13520	-14663	9	2361	63	-12841	-107	-22	-99	-68	-130	-8275	26436	-17567	-156	-5327	30546	-15412	-141	1985	25965	-32202	-64	-57	-107	41	-150	18	33	-76	-24	-58	81	-30	0
1.216667	11	4915	-2578	-16099	-86	-1900	-9216	-1293	-105	-3423	-10366	-7477	-346	-6076	-13820	-15113	32	2455	149	-13340	-109	-22	-98	-68	-136	-7592	28268	-15748	-161	-4608	31761	-14236	-110	2200	27354	-31888	-65	-61	-105	38	-151	19	35	-75	-21	-56	82	-30	-1
1.217500	-7	5081	-2558	-16563	-102	-2167	-9330	-2171	-95	-3611	-10507	-7899	-359	-6439	-14077	-15575	32	2553	240	-13882	-103	-21	-99	-66	-134	-6797	29856	-13906	-163	-3869	32695	-12813	-61	2341	28565	-31487	-66	-57	-103	39	-153	17	34	-76	-24	-58	84	-28	0
1.218333	-24	5262	-2524	-16983	-98	-2439	-9403	-3064	-115	-3811	-10654	-8334	-361	-6814	-14288	-16045	26	2651	330	-14468	-103	-21	-97	-66	-164	-5914	31189	-12072	-158	-3162	32767	-11199	-40	2396	29598	-30998	-64	-56	-102	41	-149	17	36	-77	-19	-56	82	-27	2
1.219167	-45	5452	-2477	-17348	-103	-2714	-9456	-3970	-113	-4024	-10811	-8784	-361	-7199	-14465	-16521	33	2753	420	-15098	-103	-19	-94	-72	-170	-4981	32250	-10291	-153	-2530	32767	-9344	-61	2357	30444	-30391	-60	-52	-101	41	-149	17	39	-74	-18	-55	86	-28	2
1.220000	-73	5672	-2428	-17657	-115	-2983	-9479	-4883	-97	-4248	-10980	-9221	-355	-7589	-14614	-16998	29	2828	501	-15760	-105	-17	-95	-65	-134	-4029	32767	-8576	-142	-2026	32767	-7295	-64	2228	31101	-29642	-68	-56	-100	41	-148	21	38	-73	-23	-60	86	-26	2
1.220833	-103	5901	-2375	-17898	-128	-3232	-9474	-5798	-88	-4488	-11158	-9757	-322	-7974	-14739	-17475	32	2957	576	-16455	-103	-19	-81	-64	-120	-3095	32767	-6977	-152	-1686	32767	-5080	-50	2011	31567	-28729	-63	-56	-102	42	-149	19	35	-75	-24	-55	84	-26	-1
1.221667	-131	6138	-2322	-18083	-134	-3484	-9449	-6717	-87	-4744	-11342	-10277	-270	-8359	-14854	-17944	47	3067	633	-17158	-105	-23	-98	-68	-143	-2213	32767	-5519	-172	-1529	32767	-2761	5	1706	31848	-27636	-66	-56	-104	38	-150	16	34	-75	-21	-53	79	-29	-1
1.222500	-169	6395	-2269	-18204	-137	-3712	-9401	-7620	-69	-5006	-11537	-10821	-243	-8730	-14962	-18402	50	3187	682	-17922	-107	-23	-100	-69	-124	-1422	32767	-4215	-180	-1558	32767	-371	96	1333	31957	-26314	-64	-59	-109	39	-150	17	35	-79	-23	-61	80	-30	0
1.223333	-212	6670	-2219	-18266	-135	-3907	-9325	-8502	-84	-5274	-11734	-11381	-199	-9077	-15064	-18835	38	3316	717	-18670	-113	-25	-100	-69	-137	-741	32767	-3079	-183	-1768	32579	2042	114	887	31895	-24786	-68	-61	-109	38	-154	16	33	-117	-28	-59	79	-31	-7
1.224167	-236	6952	-2172	-18274	-133	-4078	-9226	-9367	-84	-5548	-11919	-11966	-163	-9402	-15171	-19279	35	3469	744	-19397	-87	-23	-99	-67	-186	-195	32767	-2117	-196	-2149	31900	4413	78	428	31682	-23026	-66	-62	-107	42	-159	18	33	-76	-27	-57	82	-29	-5
1.225000	-255	7268	-2126	-18235	-133	-4211	-9080	-10201	-73	-5818	-12096	-12570	-120	-9695	-15272	-19685	30	3638	757	-20145	-108	-22	-96	-66	-194	208	32767	-1317	-214	-2657	31133	6649	25	-76	31324	-21059	-47	-57	-105	39	-154	19	37	-75	-24	-56	84	-29	-1
1.225833	-283	7596	-2089	-18158	-138	-4313	-8948	-11007	-74	-6086	-12258	-13193	-72	-9952	-15387	-20071	19	3832	759	-20847	-107	-22	-99	-68	-220	437	32263	-685	-206	-3257	30292	8720	-14	-577	30841	-18892	-64	-58	-105	41	-152	16	35	-74	-23	-56	85	-26	-3
1.226667	-314	7942	-2056	-18055	-127	-4379	-8764	-11789	-68	-6343	-12397	-13829	-38	-10172	-15494	-20431	9	4054	738	-21520	-103	-24	-98	-67	-232	530	31484	-196	-208	-3901	29404	10541	-49	-1062	30258	-16547	-65	-58	-104	43	-153	35	37	-66	-22	-56	86	-28	-1
1.227500	-323	8309	-2032	-17964	-119	-4402	-8553	-12549	-73	-6580	-12508	-14471	-12	-10346	-15600	-20764	23	4307	736	-22154	-105	-22	-97	-66	-189	457	30593	177	-222	-4547	28482	12075	-49	-1509	29561	-14042	-63	-56	-107	43	-150	20	36	-74	-27	-57	85	-29	-1
1.228333	-332	8698	-2013	-17809	-113	-4392	-8307	-13257	-72	-6801	-12570	-15115	5	-10471	-15691	-21048	26	4594	721	-22740	-107	-25	-99	-69	-154	241	29614	428	-212	-5142	27541	13283	-35	-1894	28840	-11435	-64	-68	-105	39	-151	16	35	-76	-22	-55	84	-27	0
1.229167	-346	9110	-2005	-17685	-97	-4336	-8028	-13942	-68	-6993	-12594	-15760	21	-10556	-15758	-21336	27	4921	698	-23223	-104	-22	-100	-69	-146	-98	28561	623	-208	-5654	26594	14166	-35	-2200	28072	-8772	-64	-58	-107	40	-151	19	34	-80	-24	-57	84	-27	-3
1.230000	-368	9540	-1999	-17582	-110	-4242	-7716	-14600	-35	-7159	-12554	-16403	32	-10588	-15788	-21572	13	5288	676	-23739	-109	-25	-98	-67	-199	-546	27442	778	-218	-6037	25661	14677	-41	-2407	27292	-6105	-67	-59	-107	41	-154	25	35	-80	-25	-56	80	-27	-1
1.230833	-377	9991	-2003	-17502	-102	-4108	-7370	-15234	-62	-7290	-12460	-17040	40	-10566	-15766	-21770	8	5687	657	-24143	-108	-25	-99	-74	-268	-1074	26279	912	-208	-6275	24759	14841	-36	-2501	26529	-3476	-62	-58	-107	42	-150	18	36	-80	-24	-53	86	-26	3
1.231667	-372	10462	-2020	-17454	-88	-3928	-6991	-15849	-56	-7379	-12294	-17659	34	-10496	-15687	-21931	-11	6131	623	-24491	-113	-25	-101	-67	-252	-1651	25077	1053	-176	-6351	23883	14664	-10	-2470	25801	-941	-61	-60	-103	42	-152	19	34	-76	-24	-56	87	-29	-1
1.232500	-366	10950	-2047	-17440	-84	-3713	-6587	-16448	-61	-7435	-12067	-18269	18	-10378	-15532	-22052	-33	6609	603	-24775	-104	-22	-100	-68	-165	-2258	23853	1221	-198	-6265	23059	14181	18	-2309	25125	1459	-63	-57	-104	41	-151	20	36	-77	-23	-56	84	-27	3
1.233333	-340	11444	-2092	-17481	-72	-3457	-6155	-17027	-72	-7447	-11770	-18837	2	-10217	-15295	-22127	-62	7126	592	-25004	-104	-23	-97	-67	-102	-2855	22612	1430	-230	-6025	22273	13418	-13	-2019	24520	3656	-65	-58	-102	34	-150	19	37	-77	-24	-53	87	-26	1
1.234167	-324	11956	-2149	-17558	-55	-3175	-5710	-17600	-80	-7420	-11412	-19433	-18	-10009	-14963	-22165	-111	7675	535	-25170	-110	-19	-97	-105	-105	-3424	21361	1682	-239	-5646	21544	12424	-55	-1599	24000	5607	-65	-59	-104	44	-150	20	35	-79	-24	-52	81	-28	-1
1.235000	-304	12464	-2228	-17689	-70	-2865	-5264	-18183	-84	-7352	-10992	-19989	-43	-9770	-14531	-22159	-167	8241	484	-25297	-107	-22	-97	-67	-122	-3942	20101	1992	-258	-5157	20854	11247	-80	-1075	23558	7273	-62	-56	-105	39	-152	20	28	-77	-21	-55	84	-29	2
1.235833	-266	12974	-2315	-17877	-72	-2528	-4817	-18738	-87	-7246	-10529	-20540	-64	-9498	-14001	-22110	-201	8827	425	-25377	-103	-21	-99	-67	-163	-4382	18843	2345	-269	-4593	20269	9942	-119	-449	23209	8636	-61	-56	-104	40	-152	19	33	-79	-24	-52	85	-28	4
1.236667	-235	13472	-2428	-18078	-83	-2175	-4383	-19313	-91	-7098	-10014	-21070	-92	-9201	-13373	-22014	-216	9425	347	-25424	-111	-19	-99	-67	-165	-4730	17603	2740	-259	-3988	19699	8546	-168	243	22928	9668	-73	-57	-103	40	-151	22	36	-78	-21	-55	84	-29	-9
1.237500	-197	13955	-2554	-18329	-86	-1802	-3980	-19888	-96	-6915	-9483	-21592	-127	-8884	-12647	-21872	-197	10023	253	-25438	-105	-15	-99	-68	-149	-4953	16380	3161	-212	-3374	19198	7106	-180	987	22707	10369	-62	-57	-103	42	-149	18	34	-79	-19	-53	86	-27	0
1.238333	-159	14411	-2697	-18613	-81	-1428	-3616	-20469	-97	-6699	-8940	-22100	-160	-8562	-11836	-21692	-158	10613	138	-25431	-104	-17	-98	-67	-162	-5086	15196	3595	-151	-2796	18741	5656	-196	1749	22527	10728	-59	-62	-103	38	-149	19	33	-74	-19	-53	84	-29	3
1.239167	-146	14839	-2851	-18919	-75	-1056	-3301	-21065	-108	-6458	-8395	-22607	-185	-8231	-10962	-21467	-113	11189	0	-25414	-105	-18	-96	-73	-154	-5099	14052	4013	-107	-2272	18336	4210	-208	2496	22362	10756	-62	-56	-102	42	-153	17	30	-74	-19	-57	86	-28	-1
1.240000	-114	15224	-3015	-19239	-84	-688	-3055	-21670	-107	-6190	-7868	-23120	-208	-7904	-9986	-21203	-84	11737	-163	-25391	-105	-21	-98	-70	-164	-4976	12953	4402	-131	-1838	17956	2793	-202	3219	22188	10470	-63	-57	-104	40	-151	19	33	-73	-22	-53	82	-30	-3
1.240833	-136	15559	-3176	-19581	-103	-334	-2877	-22285	-131	-5897	-7372	-23642	-229	-7580	-8987	-20905	-41	12258	-344	-25360	-105	-19	-99	-69	-210	-4754	11920	4732	-211	-1506	17602	1424	-185	3827	21993	9902	-58	-57	-104	38	-150	15	32	-76	-21	-53	84	-30	0
1.241667	-95	15834	-3321	-19920	-105	4	-2785	-22905	-137	-5585	-6930	-24169	-247	-7270	-7968	-20577	-13	12741	-553	-25344	-109	-25	-102	-72	-185	-4438	10966	4973	-205	-1296	17255	102	-151	4364	21734	9070	-64	-62	-98	41	-154	16	29	-77	-24	-57	79	-31	-5
1.242500	-94	16043	-3445	-20260	-122	321	-2780	-23530	-145	-5268	-6552	-24714	-256	-6967	-6956	-20228	10	13178	-775	-25318	-108	-23	-102	-73	-179	-4054	10110	5100	-155	-1204	16916	-1176	-128	4782	21398	8021	-64	-60	-105	37	-154	13	29	-77	-25	-57	80	-32	0
1.243333	-100	16175	-3531	-20592	-122	616	-2863	-24146	-141	-4934	-6250	-25269	-254	-6680	-5976	-19855	29	13570	-1007	-25311	-107	-23	-103	-68	-227	-3606	9371	5086	-160	-1233	16562	-2423	-152	5070	20942	6791	-62	-59	-105	37	-153	16	25	-74	-21	-59	79	-32	-1
1.244167	-93	16217	-3555	-20905	-132	884	-3042	-24757	-133	-4607	-6041	-25842	-269	-6405	-5047	-19488	35	13907	-1248	-25312	-107	-51	-102	-69	-202	-3142	8749	4910	-187	-1377	16181	-3659	-168	5214	20405	5441	-64	-58	-104	37	-150	17	29	-75	-29	-58	84	-28	0
1.245000	-101	16188	-3514	-21207	-147	1120	-3331	-25346	-138	-4283	-5935	-26430	-266	-6143	-4208	-19124	42	14186	-1490	-25327	-103	-21	-100	-69	-150	-2676	8260	4546	-169	-1625	15764	-4890	-172	5205	19726	3997	-61	-57	-104	30	-147	18	32	-74	-21	-57	85	-28	0
1.245833	-138	16013	-3387	-21494	-156	1325	-3686	-25918	-146	-3969	-5940	-27037	-254	-5889	-3475	-18766	56	14407	-1724	-25348	-103	-23	-90	-69	-66	-2232	7914	3978	-151	-1956	15304	-6130	-142	5044	18920	2510	-61	-58	-105	39	-150	13	32	-74	-22	-55	84	-27	0
1.246667	-167	15759	-3164	-21761	-167	1503	-4143	-26475	-141	-3673	-6055	-27671	-247	-5644	-2876	-18429	50	14564	-1951	-25383	-104	-18	-99	-66	-8	-1860	7710	3195	-139	-2351	14794	-7397	-80	4738	18000	1017	-62	-56	-104	41	-150	18	35	-70	-15	-56	82	-26	-1
1.247500	-187	15406	-2826	-22010	-160	1645	-4684	-26974	-143	-3399	-6282	-28272	-223	-5407	-2428	-18114	61	14664	-2157	-25420	-105	-19	-99	-67	-42	-1563	7626	2192	-108	-2790	14226	-8695	-45	4299	16936	-455	-62	-60	-103	39	-150	18	34	-74	-21	-57	86	-27	0
1.248333	-202	14943	-2367	-22247	-178	1760	-5299	-27446	-139	-3156	-6626	-28893	-198	-5177	-2148	-17823	96	14702	-2351	-25462	-107	-26	-103	-72	-86	-1365	7718	971	-152	-3266	13592	-10039	-1	3724	15769	-1871	-67	-62	-108	10	-154	12	30	-79	-22	-62	79	-38	-3
1.249167	-225	14388	-1775	-22473	-158	1837	-5982	-27870	-129	-2946	-7080	-29506	-186	-4959	-2057	-17550	104	14685	-2508	-25499	-109	-24	-101	-69	-109	-1284	7906	-461	-159	-3749	12902	-11418	35	3048	14530	-3182	-62	-60	-107	36	-154	15	32	-80	-24	-62	80	-36	-3
1.250000	-246	13752	-1056	-22680	-169	1881	-6723	-28242	-132	-2770	-7630	-30095	-161	-4740	-2127	-17293	96	14612	-2641	-25531	-109	-24	-102	-70	-133	-1324	8200	-2106	-165	-4232	12152	-12826	36	2274	13232	-4390	-66	-58	-108	33	-155	15	32	-76	-26	-61	80	-36	-3
1.250833	-257	13043	-202	-22884	-163	1898	-7497	-28569	-136	-2639	-8285	-30665	-148	-4533	-2396	-17049	102	14488	-2737	-25545	-108	-25	-102	-72	-154	-1504	8576	-3941	-197	-4704	11358	-14241	26	1425	11904	-5467	-65	-59	-109	39	-152	16	30	-77	-26	-58	75	-32	-10
1.251667	-254	12273	776	-23079	-161	1873	-8325	-28847	-120	-2554	-9017	-31197	-121	-4315	-2849	-16800	128	14307	-2803	-25541	-105	-21	-99	-65	-184	-1806	9009	-5942	-256	-5162	10522	-15654	0	511	10564	-6416	-60	-58	-104	42	-147	18	35	-70	-19	-56	84	-31	0
1.252500	-245	11463	1870	-23277	-158	1811	-9188	-29083	-127	-2521	-9823	-31690	-101	-4165	-3476	-16542	160	14083	-2846	-25515	-107	-22	-99	-65	-275	-2243	9463	-8083	-298	-5596	9641	-17046	9	-446	9252	-7248	-63	-56	-103	42	-151	18	34	-70	-19	-57	82	-30	-27
1.253333	-239	10619	3060	-23473	-148	1696	-10074	-29276	-130	-2545	-10676	-32131	-84	-4024	-4258	-16271	173	13806	-2857	-25467	-105	-21	-98	-64	-315	-2790	9914	-10330	-322	-6016	8759	-18405	89	-1436	7980	-7951	-63	-52	-104	42	-151	19	33	-73	-21	-58	82	-30	2
1.254167	-233	9775	4316	-23677	-152	1535	-10961	-29435	-139	-2626	-11578	-32478	-66	-3915	-5224	-15979	190	13492	-2850	-25384	-104	-21	-98	-65	-307	-3426	10327	-12652	-285	-6420	7859	-19696	183	-2437	6790	-8531	-61	-57	-82	40	-150	19	35	-75	-21	-55	82	-30	3
1.255000	-223	8945	5599	-23880	-142	1315	-11861	-29566	-154	-2767	-12484	-32647	-46	-3852	-6309	-15667	191	13136	-2828	-25276	-105	-22	-98	-66	-298	-4137	10678	-15026	-247	-6824	6971	-20908	193	-3436	5685	-9018	-64	-64	-103	40	-151	17	35	-75	-21	-57	81	-29	0
1.255833	-211	8155	6883	-24104	-133	1035	-12764	-29674	-155	-2973	-13426	-32707	-9	-3842	-7510	-15332	220	12771	-2796	-25136	-107	-22	-99	-67	-322	-4899	10930	-17392	-223	-7207	6105	-22021	216	-4422	4692	-9422	-63	-58	-103	38	-153	17	33	-80	-24	-57	80	-27	-1
1.256667	-201	7427	8121	-24324	-131	680	-13664	-29767	-161	-3244	-14330	-32745	5	-3899	-8810	-14991	258	12341	-2765	-24971	-112	-24	-99	-72	-342	-5670	11065	-19703	-197	-7599	5279	-23023	234	-5383	3798	-9778	-66	-53	-105	36	-153	16	30	-76	-25	-58	76	-31	-5
1.257500	-179	6775	9274	-24556	-117	245	-14550	-29854	-159	-3582	-15206	-32743	17	-4022	-10181	-14644	267	11912	-2728	-24771	-108	-25	-100	-68	-246	-6425	11060	-21928	-172	-7991	4499	-23899	260	-6299	3029	-10101	-62	-58	-104	38	-153	17	30	-95	-23	-56	80	-32	0
1.258333	-172	6220	10300	-24790	-94	-275	-15409	-29930	-151	-3979	-16025	-32762	38	-4223	-11615	-14307	256	11466	-2702	-24548	-108	-21	-99	-67	-119	-7138	10903	-24025	-164	-8400	3778	-24664	264	-7172	2373	-10428	-63	-57	-104	40	-152	20	33	-74	-23	-57	78	-30	0
1.259167	-152	5775	11136	-25030	-86	-878	-16241	-30014	-150	-4448	-16777	-32746	54	-4506	-13085	-14008	250	11017	-2688	-24299	-104	-22	-97	-68	-31	-7780	10574	-25965	-168	-8825	3128	-25308	243	-7978	1808	-10778	-62	-59	-103	41	-150	20	34	-103	-25	-55	84	-29	0
1.260000	-143	5446	11741	-25272	-69	-1578	-17038	-30103	-124	-4977	-17461	-32761	55	-4874	-14578	-13770	227	10569	-2694	-24039	-103	-23	-97	-67	32	-8334	10075	-27726	-139	-9257	2550	-25834	217	-8723	1342	-11182	-60	-53	-101	41	-124	20	34	-76	-16	-51	85	-29	2
1.260833	-130	5248	12074	-25512	-50	-2367	-17785	-30209	-111	-5567	-18053	-32696	56	-5319	-16059	-13612	195	10134	-2725	-23767	-104	-19	-97	-62	26	-8790	9405	-29270	-97	-9709	2045	-26254	187	-9370	957	-11651	-62	-55	-103	40	-152	17	34	-74	-19	-53	81	-31	0
1.261667	-124	5174	12087	-25747	-43	-3226	-18479	-30330	-109	-6217	-18543	-32455	55	-5844	-17519	-13559	161	9721	-2775	-23495	-105	-24	-100	-68	1	-9129	8582	-30586	-21	-10170	1614	-26581	146	-9933	636	-12215	-67	-59	-105	36	-154	13	29	-77	-23	-55	81	-33	-3
1.262500	-135	5235	11749	-25971	-43	-4221	-19098	-30465	-112	-6907	-18933	-32066	45	-6423	-18924	-13629	123	9342	-2848	-23213	-107	-25	-91	-69	-7	-9361	7611	-31662	19	-10637	1251	-26822	116	-10400	367	-12884	-63	-58	-107	40	-150	17	30	-77	-21	-57	84	-30	-1
1.263333	-128	5423	11045	-26178	-43	-5258	-19626	-30608	-103	-7622	-19212	-31555	32	-7052	-20251	-13834	77	9008	-2952	-22935	-103	-22	-100	-67	-17	-9463	6522	-32254	-12	-11096	953	-26985	78	-10763	130	-13674	-65	-55	-104	25	-150	19	35	-76	-22	-56	81	-30	0
1.264167	-119	5729	9940	-26373	-36	-6356	-20045	-30767	-101	-8364	-19400	-30989	15	-7708	-21487	-14196	20	8731	-3070	-22659	-107	-16	-98	-68	7	-9480	5331	-32503	-69	-11557	702	-27093	88	-11015	-79	-14580	-63	-53	-107	40	-152	12	33	-77	-22	-55	86	-10	1
1.265000	-122	6144	8428	-26545	-21	-7494	-20350	-30939	-108	-9108	-19493	-30237	1	-8375	-22607	-14718	-53	8523	-3211	-22400	-107	-22	-101	-68	40	-9423	4052	-32606	-77	-12002	487	-27150	78	-11165	-284	-15608	-64	-51	-105	38	-154	17	29	-77	-25	-58	81	-33	-6
1.265833	-132	6638	6532	-26691	-21	-8653	-20518	-31106	-104	-9850	-19509	-29431	-3	-9031	-23577	-15389	-126	8387	-3342	-22144	-109	-22	-100	-67	32	-9302	2723	-32644	-73	-12424	303	-27157	51	-11195	-480	-16738	-64	-57	-102	42	-154	19	32	-76	-24	-55	86	-31	-1
1.266667	-151	7220	4258	-26807	-10	-9816	-20537	-31271	-95	-10576	-19445	-28520	-3	-9656	-24390	-16204	-177	8363	-3513	-21911	-105	-17	-98	-67	4	-9153	1363	-32668	-107	-12822	122	-27130	35	-11124	-685	-17980	-64	-55	-103	41	-159	18	30	-75	-23	-57	86	-31	0
1.267500	-163	7856	1634	-26894	-4	-10980	-20405	-31429	-88	-11254	-19340	-27521	-16	-10237	-25033	-17151	-254	8437	-3652	-21690	-103	-18	-98	-64	-34	-9002	0	-32669	-105	-13182	-61	-27067	19	-10948	-890	-19314	-64	-55	-103	41	-154	21	32	-76	-28	-62	84	-29	-3
1.268333	-180	8538	-1326	-26960	-4	-12129	-20122	-31578	-93	-11893	-19204	-26443	-31	-10763	-25501	-18204	-301	8624	-3770	-21497	-110	-21	-101	-69	-69	-8880	-1326	-32681	-82	-13511	-269	-26967	15	-10678	-1110	-20719	-64	-60	-105	41	-154	19	33	-74	-26	-58	85	-30	0
1.269167	-194	9245	-4523	-26998	1	-13239	-19680	-31695	-107	-12479	-19060	-25293	-45	-11222	-25788	-19335	-346	8941	-3839	-21333	-109	-19	-98	-66	-115	-8808	-2608	-32675	-114	-13793	-508	-26828	-16	-10318	-1336	-22173	-61	-58	-104	41	-153	16	30	-77	-27	-57	84	-31	-4
1.270000	-211	9973	-7889	-27021	4	-14302	-19101	-31781	-110	-13000	-18923	-24087	-52	-11618	-25901	-20500	-384	9397	-3838	-21205	-111	-21	-101	-69	-158	-8807	-3811	-32477	-155	-14031	-786	-26648	-42	-9883	-1565	-23620	-68	-57	-105	37	-155	19	30	-77	-26	-57	84	-31	-6
1.270833	-222	10638	-11344	-27027	2	-15321	-18392	-31821	-109	-13466	-18820	-22839	-58	-11948	-25849	-21655	-407	9998	-3743	-21117	-97	-22	-99	-67	-152	-8893	-4924	-32094	-166	-14221	-1112	-26418	-88	-9384	-1789	-25053	-63	-57	-103	39	-150	19	33	-82	-22	-56	85	-30	-9
1.271667	-238	11297	-14811	-27027	1	-16295	-17573	-31852	-92	-13860	-18770	-21573	-67	-12223	-25648	-22768	-403	10748	-3534	-21077	-103	-16	-95	-65	-156	-9077	-5918	-31614	-165	-14355	-1489	-26136	-114	-8835	-2011	-26443	-61	-55	-102	40	-154	21	34	-73	-22	-55	85	-31	0
1.272500	-236	11908	-18220	-27024	4	-17232	-16666	-31729	-80	-14194	-18795	-20322	-80	-12458	-25325	-23775	-403	11646	-3187	-21094	-104	-16	-96	-66	-159	-9369	-6794	-31116	-182	-14449	-1915	-25800	-125	-8254	-2227	-27767	-60	-57	-100	42	-149	23	36	-70	-21	-59	85	-27	2
1.273333	-245	12457	-21503	-27030	4	-18129	-15717	-31585	-76	-14478	-18910	-19110	-92	-12664	-24918	-24660	-390	12693	-2678	-21181	-108	-22	-98	-67	-156	-9760	-7536	-30614	-212	-14492	-2392	-25406	-122	-7653	-2432	-28987	-67	-62	-108	36	-152	19	32	-76	-21	-56	80	-30	0
[truncated: 10,471 more rows]
[truncated: 15 more columns]
