# Supplementary material for: Novel Methods for Surface EMG Analysis and Exploration Based on Multi-Modal Gaussian Mixture Models
Source: PLoS One. 2016 Jun 30;11(6):e0157239. doi: 10.1371/journal.pone.0157239 (PMC4928879; doi:10.1371/journal.pone.0157239)
Supplement: S1 File — (ZIP) [file pone.0157239.s001.zip › Haf_horses_trot_data/Haf_h12_t3_kin.trc]

PathFileType	4	(X/Y/Z)	D:\Users\zsoldosr\Desktop\HaflingerProjektEMGBiopsy\RawData\M2\Sonjat4r.trc
DataRate	CameraRate	NumFrames	NumMarkers	Units	OrigDataRate	OrigDataStartFrame	OrigNumFrames
120.00	120.00	1200	7	mm	120.00	1	1200
Frame#	Time	Head			Withers			Sacrum			HFL			HFR			HHL			HHR
		X1	Y1	Z1	X2	Y2	Z2	X3	Y3	Z3	X4	Y4	Z4	X5	Y5	Z5	X6	Y6	Z6	X7	Y7	Z7
1	0.000	1481.10095	-241.23438	1586.27332	403.54266	-61.46698	1298.24280	-369.41904	42.53988	1298.53638	853.12360	29.99240	-5.31525	826.24463	-336.40897	118.61449	-255.78873	162.62929	78.37182	-373.97699	-68.16161	-5.19590
2	0.008	1480.60706	-241.06700	1587.89172	402.01297	-64.15422	1300.41675	-371.19995	41.35567	1297.75171	829.33490	31.67375	-5.36652	855.94751	-338.98807	115.65758	-220.97893	155.36282	82.95564	-396.86234	-66.56631	-5.23530
3	0.017	1480.29822	-241.27016	1590.01001	400.97693	-64.75549	1303.47791	-373.20581	40.64168	1297.68152	806.14600	34.53734	-5.15123	886.80182	-341.31360	112.23670	-185.05176	146.87100	86.29144	-420.37305	-64.84716	-5.22810
4	0.025	1479.92908	-241.27426	1592.29004	400.17892	-64.65776	1306.69946	-374.89975	39.79998	1298.60315	783.30115	35.92252	-4.75291	918.72650	-342.66696	108.09098	-148.52661	138.13495	88.48773	-443.86795	-62.63813	-5.22492
5	0.033	1479.75684	-240.82559	1594.94800	398.89267	-64.69052	1310.51709	-375.66266	39.10728	1299.64514	759.92468	37.27900	-5.19769	950.87610	-344.14844	104.28405	-114.86646	130.58252	89.23425	-467.13016	-61.38453	-4.76081
6	0.042	1479.37744	-240.45583	1597.55078	398.14951	-65.21942	1314.66809	-376.55447	38.63768	1302.24866	736.09027	39.57209	-5.13960	981.38629	-346.06506	101.18790	-82.47807	123.19852	88.85847	-490.85931	-59.70525	-4.45675
7	0.050	1479.04944	-240.96544	1600.60864	397.83990	-65.47861	1318.91357	-376.89142	38.59613	1305.44385	713.37292	40.26635	-4.96337	1012.91077	-345.19125	96.37460	-49.99510	116.46948	87.20010	-514.25439	-57.75569	-4.07803
8	0.058	1478.88550	-241.09200	1603.36780	398.06943	-66.12501	1323.26929	-376.96289	38.88431	1309.06165	689.51398	42.41133	-4.57005	1044.55798	-341.81454	90.35648	-17.94149	109.78565	85.18146	-538.05524	-57.02180	-3.91020
9	0.067	1478.49719	-240.49287	1606.02649	398.67221	-66.36349	1327.82605	-376.49484	37.73529	1312.73853	666.10840	44.34543	-4.54882	1076.99707	-336.77615	81.75674	12.17744	104.20057	82.27051	-561.33081	-55.35208	-3.81404
10	0.075	1478.29187	-240.83217	1608.81189	399.58899	-66.09402	1331.98645	-376.75439	38.45668	1317.83350	642.28235	46.09428	-4.22372	1109.87891	-331.58112	72.72289	38.41051	99.48929	77.94387	-585.04236	-53.55296	-3.51522
11	0.083	1478.10889	-240.96899	1611.45190	400.87448	-65.65234	1336.07690	-376.13010	38.84166	1321.56250	618.94556	48.01847	-3.96076	1143.30322	-327.35321	67.12016	61.47366	96.03981	71.73761	-609.14392	-51.95950	-3.26894
12	0.092	1477.74414	-241.17741	1613.96887	402.00287	-65.38667	1339.99194	-375.47287	35.90895	1326.38281	597.08466	49.91256	-3.72949	1175.56946	-324.37808	66.85967	81.44337	93.50851	64.46484	-632.46161	-51.12508	-2.62498
13	0.100	1477.69897	-240.65102	1616.31592	404.00064	-64.81033	1343.35632	-375.18912	35.18916	1330.70874	576.61755	51.95942	-1.48698	1199.22620	-324.59161	68.10923	97.20369	92.34992	55.51106	-655.13483	-51.05433	-1.97612
14	0.108	1477.43713	-240.23849	1618.86926	405.39944	-64.54093	1346.44849	-374.60342	33.99756	1333.89709	557.63202	54.78494	1.87874	1214.50476	-321.96387	63.39798	108.28729	92.66632	45.36243	-675.57532	-50.38349	0.05039
15	0.117	1477.06238	-239.85025	1621.26160	407.48331	-64.05241	1349.30273	-374.29398	32.24327	1337.05090	541.19995	56.48888	6.84378	1224.42578	-316.99261	54.70493	114.56815	95.70910	35.25808	-695.28656	-49.28425	2.62213
16	0.125	1476.65393	-239.38618	1623.37573	409.07178	-63.90968	1351.52673	-374.16772	31.01052	1339.53613	528.91333	58.91417	12.63311	1230.79199	-311.01843	46.97071	115.45649	101.56149	25.89632	-714.19513	-48.69711	6.24608
17	0.133	1476.21521	-238.85133	1625.22388	410.85577	-63.29540	1353.01099	-373.98029	30.30356	1341.03845	519.74072	62.00114	18.35064	1234.00903	-307.22687	41.83243	110.30499	109.78558	17.14548	-731.19135	-47.98339	9.71103
18	0.142	1475.75000	-238.25070	1626.81824	412.50293	-62.83969	1354.07922	-373.99698	29.69004	1341.90906	509.32947	70.69064	29.44254	1233.83777	-301.01230	37.80028	99.28612	119.98833	9.52421	-747.36694	-46.56991	13.50472
19	0.150	1475.26147	-237.58932	1628.17126	414.32544	-62.22646	1354.51404	-374.22522	29.17978	1341.98767	509.03989	78.67563	48.39328	1231.28967	-292.78149	32.11600	81.98188	129.93840	4.48455	-761.91125	-46.83023	17.95240
20	0.158	1474.75330	-236.87222	1629.29517	415.94504	-62.03082	1354.09021	-374.12057	29.19393	1341.48779	515.80737	86.39366	69.10583	1221.62122	-287.01389	24.01422	60.99824	136.19252	-0.70435	-775.11102	-46.00108	21.42788
21	0.167	1474.22900	-236.10440	1630.20227	417.61255	-61.75620	1352.91260	-373.77350	29.25504	1340.50073	527.78650	92.09771	85.25332	1208.22314	-282.53180	15.72053	36.88685	137.12482	-0.54730	-785.15082	-44.56837	26.64075
22	0.175	1473.69214	-235.29091	1630.90454	419.17242	-61.23406	1351.00146	-373.21674	29.02500	1337.79797	541.88275	96.52244	94.44844	1191.96631	-276.38901	6.72512	12.72305	138.79396	-1.08940	-787.27802	-45.45109	37.64985
23	0.183	1473.14587	-234.43675	1631.41455	420.88348	-60.96016	1348.16394	-372.18408	29.00435	1336.18762	559.40820	97.88715	100.15559	1170.78699	-273.66815	-0.54025	-10.84929	140.43604	-1.52169	-783.25171	-47.87316	49.15018
24	0.192	1472.59399	-233.54698	1631.74463	422.04416	-61.29761	1344.57861	-371.38989	29.30802	1334.59705	577.41394	102.40515	106.99154	1149.56067	-272.35352	-3.17454	-34.39838	142.05641	-1.63768	-772.99109	-50.45068	58.32219
25	0.200	1472.03992	-232.62656	1631.90674	422.80276	-61.73430	1340.47766	-370.16965	29.46572	1333.09875	597.37799	105.91914	113.33072	1126.04431	-269.78085	-4.63791	-57.41926	143.39818	-1.91421	-757.66785	-55.07261	67.07390
26	0.208	1471.48718	-231.68057	1631.91321	423.75949	-62.50747	1336.20825	-368.65802	30.03351	1333.21790	617.63062	108.28699	118.90559	1101.94348	-268.64963	-4.48491	-80.72306	145.50165	-2.16656	-736.55804	-62.45491	72.68543
27	0.217	1470.93909	-230.71402	1631.77649	424.58170	-63.41508	1331.69434	-367.49509	30.25505	1330.91382	638.37256	111.95164	125.21198	1079.09277	-266.61011	-4.87232	-103.66217	146.87802	-3.04732	-710.47888	-71.25136	74.95662
28	0.225	1470.39929	-229.73189	1631.50867	425.53775	-64.17806	1326.94641	-366.99130	30.15620	1329.06665	659.80420	113.47388	129.66971	1055.38708	-265.71503	-4.75176	-126.70485	148.72812	-3.52086	-679.31360	-78.22276	71.47427
29	0.233	1469.87134	-228.73926	1631.12231	426.08981	-64.53759	1322.35083	-367.33157	29.85413	1326.65161	681.08740	114.19802	133.41309	1032.64636	-263.28149	-6.06075	-149.65826	150.33754	-3.93467	-644.14825	-84.61243	65.81135
30	0.242	1469.35864	-227.74110	1630.62927	425.65839	-64.56553	1317.91138	-368.57150	29.56392	1324.36780	702.52216	116.40218	137.30244	1006.94208	-264.22302	-4.91701	-172.68318	152.01111	-3.87880	-605.62177	-88.93714	60.14351
31	0.250	1468.86462	-226.74251	1630.04199	424.33585	-64.00895	1313.79346	-370.40262	28.03512	1321.46570	725.93280	115.07276	138.78790	984.34686	-262.33301	-5.57683	-195.49576	153.52119	-4.06052	-565.17328	-93.15971	56.36518
32	0.258	1468.39294	-225.74841	1629.37292	422.75110	-62.08940	1309.91064	-372.05167	26.26904	1318.56104	748.92371	115.21383	140.71832	961.49152	-260.69876	-5.71073	-218.50253	155.04814	-4.14338	-522.72742	-98.15571	55.94794
33	0.267	1467.94714	-224.76392	1628.63403	420.14801	-60.29695	1305.94263	-373.89407	24.79520	1315.35901	773.09131	113.98149	141.97639	939.28235	-258.58243	-6.63231	-240.97383	156.79655	-4.69832	-480.85132	-101.77516	57.42855
34	0.275	1467.53040	-223.79399	1627.83777	415.10547	-59.68782	1302.30249	-375.50278	23.19239	1312.00195	796.43951	113.99992	143.35349	916.39490	-257.20166	-6.78493	-263.77908	158.07124	-5.23065	-438.90909	-103.32011	58.82560
35	0.283	1467.14636	-222.84369	1626.99646	408.56372	-59.66756	1299.14209	-376.38669	21.83012	1308.55505	821.35449	113.07758	144.34395	893.58691	-256.09485	-6.87628	-286.49548	159.78078	-5.19744	-397.74634	-105.05536	61.22686
36	0.292	1466.79858	-221.91798	1626.12207	404.10718	-59.39846	1296.82483	-376.87009	20.99488	1305.10962	847.69080	111.93429	145.05618	870.61420	-254.83026	-7.31557	-309.45276	161.37514	-5.42585	-357.43900	-105.54169	63.04748
37	0.300	1466.49060	-221.02197	1625.22717	402.52609	-57.68814	1295.88879	-377.33401	20.76240	1301.82910	873.36816	110.47791	146.01570	848.11426	-253.06287	-7.63049	-332.26599	162.65233	-5.53637	-320.44684	-108.23717	69.27231
38	0.308	1466.22571	-220.16061	1624.32373	400.91174	-56.10859	1295.48706	-378.17386	20.68633	1298.37036	901.35736	108.79719	145.73514	825.10034	-250.97237	-8.01788	-355.45050	164.34102	-5.61094	-286.32312	-110.95119	75.94871
39	0.317	1466.00769	-219.33899	1623.42444	399.22067	-54.08855	1295.58752	-379.32660	20.66055	1295.43457	928.63428	106.31995	145.35637	802.30219	-249.32550	-8.08158	-378.53748	165.83588	-5.46866	-253.20021	-113.37183	81.56857
40	0.325	1465.83972	-218.56207	1622.54138	397.31641	-52.69700	1296.79370	-380.35077	20.68716	1292.76111	957.44562	103.58926	143.74252	779.60345	-246.63792	-9.09217	-401.87799	166.49666	-6.13820	-218.97498	-113.28840	84.85703
41	0.333	1465.72571	-217.83490	1621.68665	395.81839	-51.97174	1298.49768	-381.55878	20.54651	1290.51843	985.47095	100.22922	141.40495	756.36884	-244.81313	-8.81774	-425.24985	168.79213	-6.11722	-184.31445	-114.13892	86.78436
42	0.342	1465.66858	-217.16249	1620.87268	395.05371	-52.17328	1300.91492	-381.93808	20.40522	1289.71790	1014.36670	95.96915	138.07668	731.53015	-244.43024	-7.83812	-448.61292	169.97552	-6.16018	-151.16000	-115.02292	87.03485
43	0.350	1465.67236	-216.54987	1620.11157	394.58578	-52.64321	1303.61353	-383.49423	20.42584	1289.21948	1042.69714	90.56387	134.71088	708.50775	-242.64868	-8.10349	-472.14899	171.52464	-6.20318	-118.21780	-117.03644	86.46100
44	0.358	1465.73999	-216.00206	1619.41565	394.38739	-53.32778	1306.93738	-384.25513	21.07887	1290.15076	1070.32312	85.54090	130.77304	684.67151	-241.40352	-7.92888	-495.99716	173.85559	-5.26126	-85.20438	-118.15023	86.05958
45	0.367	1465.87549	-215.52409	1618.79736	394.78290	-54.33978	1310.38403	-384.93103	21.84181	1291.45972	1097.06091	80.13207	125.49517	661.09827	-239.98918	-8.13755	-519.28497	175.44843	-5.08822	-52.43802	-119.88463	85.28800
46	0.375	1466.08228	-215.12099	1618.26892	395.32147	-55.59190	1314.12292	-384.96600	22.26660	1293.33191	1123.38379	71.09547	117.77406	637.10876	-238.01222	-7.57094	-542.84827	177.29333	-5.05191	-22.63367	-120.73852	82.86483
47	0.383	1466.36365	-214.79776	1617.84253	396.30280	-56.36889	1317.72791	-384.83429	22.83701	1295.55908	1150.06360	61.07292	107.30332	613.97070	-236.03242	-7.23197	-566.65509	179.26468	-5.07955	5.08316	-123.65900	80.21452
48	0.392	1466.72327	-214.55942	1617.53027	397.28036	-57.43254	1321.08154	-384.49057	23.15456	1298.34412	1176.97058	50.26490	94.96243	589.64374	-234.63741	-6.83630	-590.43262	180.86183	-4.80740	30.28407	-124.41259	75.40795
49	0.400	1467.16418	-214.41104	1617.34473	398.65439	-58.81380	1324.52393	-383.81134	23.23529	1301.19104	1203.88464	41.38080	85.19899	566.53406	-232.92352	-7.03898	-613.42627	183.87527	-3.85735	51.34809	-126.29972	69.51235
50	0.408	1467.69067	-214.35759	1617.29810	400.24643	-59.83070	1327.93274	-382.73303	23.63011	1304.36218	1226.85718	37.23020	81.62457	543.31213	-231.45930	-6.55271	-636.79095	185.77081	-3.34882	68.94134	-129.15021	62.25249
51	0.417	1468.30554	-214.40411	1617.40247	401.97476	-61.25554	1330.93762	-381.65454	24.01777	1307.54956	1251.69580	26.70301	75.94157	521.45221	-229.87346	-5.42060	-659.91168	187.85155	-2.99484	82.10770	-131.73027	52.58957
52	0.425	1469.08875	-214.76962	1617.73108	404.23944	-62.50789	1333.73315	-380.75348	24.14377	1310.73865	1265.91064	23.17423	70.24043	500.68265	-228.68492	-3.51991	-682.26862	190.88480	-2.55038	90.55458	-134.40062	42.12930
53	0.433	1470.20178	-215.78355	1618.33899	405.96921	-64.00327	1335.88867	-379.64200	24.52837	1313.63293	1277.80090	14.57368	58.33342	481.28488	-227.87410	-1.18361	-702.09503	193.96429	0.04113	93.29939	-138.03970	31.27971
54	0.442	1471.25598	-216.12068	1618.48584	408.06247	-64.86719	1337.73315	-378.42264	24.75756	1315.77832	1278.69531	13.38459	48.78225	464.07520	-227.71944	2.11679	-720.99371	196.66110	3.77954	89.24923	-142.13448	20.54493
55	0.450	1472.56812	-216.76103	1617.97412	410.21661	-65.98345	1338.78711	-377.51263	24.74723	1317.17993	1276.11169	12.67234	42.87140	448.65485	-227.69891	5.68346	-738.22528	199.31219	8.04897	78.89583	-146.20149	9.91266
56	0.458	1474.15186	-215.97243	1616.84399	412.11823	-67.07220	1339.25208	-376.45129	24.49444	1317.44666	1268.90747	12.38388	38.57472	432.46393	-230.18578	11.63173	-753.62646	200.78250	12.62915	61.72983	-148.76242	0.40686
57	0.467	1475.69727	-216.10411	1615.03906	414.17053	-67.63243	1339.09839	-375.62805	24.61043	1317.45984	1264.64844	6.78369	29.43821	420.87787	-234.75638	23.84371	-768.36475	201.64674	17.78853	41.87041	-146.60954	1.22295
58	0.475	1477.01025	-215.74078	1613.35022	416.07715	-67.77533	1338.31702	-374.57266	24.28904	1316.87085	1252.64783	3.53097	20.01898	418.45331	-241.88362	42.01687	-778.79858	203.73819	22.85553	16.88887	-143.48526	0.31139
59	0.483	1478.23511	-215.57228	1610.81079	417.79892	-68.13354	1336.66406	-373.48718	23.37857	1316.31848	1228.94202	9.04052	14.04460	423.78333	-249.51093	59.99461	-785.92188	207.46799	30.64567	-9.60546	-143.00017	0.50067
60	0.492	1479.36340	-215.16364	1608.00085	419.35538	-67.87252	1334.56470	-372.25055	21.80068	1315.85132	1208.23157	9.35306	3.07696	435.48853	-256.63959	74.66338	-784.82953	211.47260	43.10376	-32.80816	-139.98964	0.24912
61	0.500	1480.54285	-215.14134	1604.91785	420.71381	-67.58759	1331.68945	-370.89377	20.44973	1315.21094	1188.82642	9.35643	1.61628	451.19254	-263.64499	85.91680	-776.50714	213.52480	58.65465	-55.52676	-137.86128	-0.47722
62	0.508	1481.55505	-215.34293	1601.43091	422.35599	-66.90871	1328.15771	-370.02643	19.34115	1314.40027	1164.54553	10.89270	0.61428	469.73636	-270.16458	94.55769	-761.44623	216.36543	69.82161	-78.29053	-137.01419	-1.34679
63	0.517	1482.25061	-215.69739	1597.20288	423.52780	-66.37801	1324.18213	-368.95486	18.47108	1314.41357	1141.02637	12.45208	0.85956	489.80502	-276.91718	101.40411	-741.95477	217.44304	77.12428	-100.91335	-135.78061	-2.51116
64	0.525	1483.07129	-215.98672	1593.62317	424.44531	-66.46066	1320.36072	-368.37390	17.07152	1313.61328	1117.52820	14.03300	0.02983	511.16364	-282.71259	107.43278	-717.55884	218.85297	82.02511	-124.21855	-134.73865	-3.01394
65	0.533	1484.17651	-216.17435	1589.48010	424.87424	-66.39149	1316.77612	-367.75482	16.76474	1313.34888	1093.97009	15.48442	-0.42728	533.41333	-288.63965	113.06427	-688.21887	219.19702	84.20883	-147.58722	-134.28069	-3.14576
66	0.542	1485.56213	-216.11058	1585.33472	424.80087	-66.27139	1313.23303	-368.10068	17.50746	1312.83398	1070.57629	16.88091	-1.21362	556.41254	-293.68112	117.55025	-655.40845	218.01959	82.86520	-170.75346	-132.86205	-3.24244
67	0.550	1487.01672	-216.22513	1581.19653	424.19144	-66.22581	1309.81531	-368.93390	18.27061	1311.40417	1047.95386	18.29888	-2.12423	580.04254	-298.13156	121.52518	-619.38123	214.92212	78.60729	-193.54234	-131.73218	-3.08628
68	0.558	1488.57922	-216.71919	1577.51331	422.96487	-65.34968	1306.55444	-370.29559	19.73012	1309.30383	1025.23328	19.58788	-2.56724	604.07178	-302.55283	125.02438	-581.48083	209.68706	73.77108	-216.54065	-128.97914	-3.77591
69	0.567	1490.55920	-217.48836	1573.88660	420.72333	-65.15707	1303.35999	-371.49579	20.98436	1306.90430	1002.54498	21.34314	-2.52266	628.62360	-306.45483	127.48682	-541.05615	203.71611	69.32208	-239.04691	-127.78553	-4.02099
70	0.575	1492.28613	-217.73215	1570.35388	417.11624	-64.08754	1300.32996	-372.62729	22.11557	1304.37952	979.86517	22.92274	-2.89166	654.11792	-310.10434	129.00183	-500.84592	195.33066	67.05455	-262.18433	-126.53883	-4.32672
71	0.583	1493.87463	-218.10376	1567.55774	413.74545	-63.13826	1297.52783	-373.46326	21.64525	1302.18970	956.88733	24.70166	-3.42373	680.25403	-313.41223	129.81966	-460.31177	186.54828	66.13786	-285.00531	-124.47366	-4.55853
72	0.592	1495.33179	-219.44728	1565.07922	410.12634	-62.52636	1296.09387	-374.34424	20.93414	1299.89978	934.55426	27.02518	-3.95303	707.34937	-316.55518	129.64059	-418.61227	176.45770	66.06255	-307.51431	-123.07965	-4.37670
73	0.600	1496.40430	-219.65366	1563.28638	406.88080	-63.49488	1295.26709	-374.77722	19.61507	1297.86963	911.26385	28.53065	-4.16589	735.36755	-319.16467	128.13504	-376.72839	165.53362	66.65707	-329.96881	-120.92379	-4.81729
74	0.608	1497.35291	-220.61591	1561.71948	403.80313	-66.33150	1295.02112	-375.88940	17.99127	1295.55420	889.33582	30.27479	-4.66632	764.86658	-321.60889	125.94553	-335.33679	154.83279	69.11322	-352.82980	-119.08205	-4.94275
75	0.617	1498.16711	-221.22496	1560.77283	400.17917	-68.29623	1295.45300	-377.60809	15.81153	1293.37695	867.43738	31.36941	-5.11104	795.30811	-324.43570	123.31509	-294.73700	145.86597	75.62540	-375.42328	-116.64749	-4.87322
76	0.625	1498.92529	-221.97595	1560.62988	397.13235	-70.13066	1296.63977	-378.45389	13.42157	1291.38550	844.23267	33.82675	-5.38935	828.15918	-325.84177	119.05247	-256.21954	137.94342	82.59607	-398.53653	-115.73941	-4.67123
77	0.633	1499.73633	-223.08337	1560.56628	395.05804	-71.78899	1298.68799	-380.52701	12.54639	1290.45337	820.57251	35.70382	-5.32750	860.40149	-328.29074	115.26761	-219.20670	129.89568	87.00471	-421.15649	-113.91156	-5.03983
78	0.642	1500.19458	-223.41365	1560.67578	394.50311	-72.20309	1301.04407	-381.93576	11.26462	1289.74536	797.86646	37.26975	-5.00562	893.85486	-331.26480	111.26788	-181.70897	120.32647	90.10620	-444.75317	-111.91966	-5.41373
79	0.650	1500.95093	-224.33437	1561.08948	393.61053	-72.85416	1304.00012	-383.15576	10.91057	1289.88342	774.25958	39.18143	-4.94752	927.96716	-333.07410	106.42245	-143.41145	111.47685	92.24092	-467.77957	-110.14023	-4.69571
80	0.658	1501.85645	-225.67679	1562.38318	392.92957	-72.87732	1307.04114	-383.53625	10.73394	1290.72949	750.48297	40.99196	-4.92576	961.89520	-334.83807	101.62785	-106.89386	103.33620	92.76808	-491.28067	-108.24397	-4.98004
81	0.667	1502.86377	-227.19966	1563.58911	392.88553	-72.73502	1310.76904	-384.06299	9.80807	1292.54797	728.04797	42.30088	-4.85777	994.53290	-336.19241	97.55971	-72.39770	96.23578	92.39288	-514.53296	-106.85397	-4.60318
82	0.675	1503.67676	-227.89276	1564.75562	393.65390	-72.83042	1314.50378	-383.66238	9.41001	1294.94702	704.38818	44.05091	-4.74293	1027.61487	-333.77441	90.90070	-37.74265	89.11927	90.76794	-538.23840	-105.33156	-4.20041
83	0.683	1504.83508	-229.93799	1566.23767	394.42038	-73.13112	1318.30859	-383.17343	9.26395	1297.77722	680.85455	45.82104	-4.78639	1058.98499	-329.95203	82.63187	-4.49345	82.42210	88.26814	-561.91241	-103.79494	-4.08156
84	0.692	1505.53442	-230.97910	1567.55127	395.63162	-73.17245	1322.20752	-382.56305	9.30178	1300.30273	657.89606	47.29142	-4.37447	1092.44360	-323.15091	71.22816	25.17237	77.28484	83.89336	-585.52441	-102.29462	-3.98838
85	0.700	1506.43359	-231.65642	1568.53418	397.43088	-73.27107	1326.04919	-382.09543	8.04730	1304.07776	634.20123	49.41105	-4.39316	1126.11987	-317.25677	59.88809	50.88445	73.18496	77.32115	-608.98132	-100.07744	-4.27954
86	0.708	1507.12122	-233.30447	1570.09375	398.90689	-73.28574	1329.80029	-381.02200	7.38532	1308.12781	611.01099	51.34434	-4.24731	1160.67712	-313.28955	53.88556	72.92397	70.14683	68.87077	-632.70215	-99.05618	-3.30503
87	0.717	1508.25439	-235.53117	1571.26904	400.93567	-72.73155	1333.20227	-380.17957	6.42630	1312.23560	589.26550	53.19218	-2.92354	1190.20667	-314.02673	55.25556	91.75819	67.98435	58.62982	-656.36346	-97.47781	-3.19197
88	0.725	1508.74695	-237.33446	1572.27710	402.57962	-72.55023	1336.27393	-379.31009	5.70466	1316.46362	568.74451	56.19874	-0.38905	1211.37073	-315.91089	54.40533	105.48096	67.60661	47.93618	-679.21930	-97.51740	-1.99595
89	0.733	1509.12366	-238.33069	1573.05322	404.71793	-72.20341	1338.90833	-378.55701	5.04645	1320.35547	550.78394	58.13420	3.78747	1225.63782	-314.78201	47.22413	114.65042	69.06146	37.12569	-699.60681	-97.26678	-0.44580
90	0.742	1509.59204	-240.40599	1573.75745	406.44925	-71.91030	1341.32544	-377.42099	4.18550	1323.74109	536.26575	60.77907	9.05309	1234.87561	-311.87851	38.02142	118.01629	72.48782	26.95918	-719.02338	-96.34406	2.82248
91	0.750	1509.65967	-242.18976	1574.52502	408.50238	-71.82504	1343.10034	-376.23013	3.69686	1326.46716	526.01965	63.52145	16.24928	1239.79736	-309.95624	32.20281	116.04166	77.64785	17.48043	-737.36993	-94.74642	5.26609
92	0.758	1509.11182	-243.28511	1574.78259	410.49478	-71.13454	1344.42664	-375.47116	3.13969	1328.64001	517.91742	68.61337	24.01997	1241.84241	-306.85938	29.64243	107.75853	83.57941	8.77908	-753.80719	-92.69733	8.94382
93	0.767	1508.42188	-244.77174	1574.81189	412.49207	-70.95816	1345.07715	-374.79721	2.73217	1329.61902	511.56479	74.79176	39.11879	1238.84802	-302.93723	25.75126	92.68578	89.37975	2.47743	-768.96210	-93.76907	14.06090
94	0.775	1507.32190	-245.61528	1574.86487	414.36526	-70.66065	1345.04175	-374.04965	3.41830	1330.10144	515.82581	80.67557	59.42809	1229.81995	-300.27036	18.63525	74.62543	91.73721	-0.85535	-782.68579	-91.52934	17.53750
95	0.783	1505.83606	-247.53944	1574.85803	416.47754	-70.44630	1343.95264	-373.54047	3.55552	1329.94177	526.87494	86.20569	80.30103	1215.89966	-299.06589	10.19424	51.08818	92.70110	-0.96550	-794.10382	-91.17135	21.64166
96	0.792	1504.28064	-248.57571	1574.26880	418.37054	-70.05779	1342.50659	-372.53671	4.04284	1329.52368	540.82111	91.66357	96.97849	1199.69019	-297.03326	-0.75081	26.13129	94.48778	-0.66421	-801.20374	-89.27468	29.90462
97	0.800	1501.98340	-249.21677	1573.56738	420.44629	-69.83957	1339.95667	-371.30319	3.99017	1328.89441	558.23767	94.64532	107.57166	1181.55212	-294.54614	-3.41159	3.02510	95.94391	-1.39964	-799.66852	-89.86781	44.71408
98	0.808	1499.96289	-250.77634	1572.83923	422.22729	-69.45206	1336.79675	-370.19479	3.73409	1327.98291	576.75848	97.43687	117.05468	1157.78162	-292.17542	-4.80094	-20.33325	97.12467	-1.83381	-791.29498	-91.56975	58.89100
99	0.817	1497.43628	-251.10272	1571.59253	423.85248	-69.58195	1333.14026	-368.93613	3.81456	1327.13770	596.53107	101.26469	124.77236	1133.69202	-291.67682	-4.17668	-43.48711	98.96451	-2.04828	-776.94385	-93.70161	71.40784
100	0.825	1495.08923	-252.75421	1570.85474	425.45950	-69.51517	1329.33337	-367.49799	3.75039	1326.20459	617.07141	103.42981	130.82782	1111.02588	-288.60214	-4.87688	-66.64282	100.48584	-2.59901	-756.51105	-97.17895	80.77091
101	0.833	1492.75146	-253.98131	1569.98450	427.01794	-70.21999	1325.32117	-366.33231	3.30581	1325.36914	638.79559	104.93719	135.64908	1086.45508	-288.50018	-4.39700	-89.53345	102.46776	-3.28965	-729.92651	-104.48428	85.81880
102	0.842	1490.88916	-254.90430	1568.87341	428.08902	-71.07349	1321.67053	-365.62491	3.37379	1324.33813	661.13861	105.65587	139.30934	1063.68518	-286.08499	-5.61738	-112.14399	104.00729	-3.49849	-697.62006	-110.84274	84.57602
103	0.850	1489.51746	-256.42529	1568.48181	428.76831	-71.56641	1318.14282	-365.45850	3.87280	1323.39197	684.52167	105.31982	142.30142	1040.30701	-284.81195	-6.47637	-135.24638	105.65286	-3.57686	-660.55261	-114.96119	78.97157
104	0.858	1487.81128	-257.14081	1567.92139	428.85233	-71.20722	1314.84106	-366.21979	3.65857	1321.51001	707.84741	105.45466	145.03937	1015.64807	-284.89951	-5.61069	-157.96092	107.59436	-3.88045	-620.55286	-117.75854	71.71863
105	0.867	1486.50012	-257.45926	1567.71265	428.21494	-69.42026	1311.84351	-367.88898	3.08029	1319.31580	732.08063	105.41690	147.50465	992.22852	-283.62314	-5.42270	-180.71118	108.92132	-4.51302	-576.95129	-120.47742	65.68235
106	0.875	1485.11804	-257.34921	1567.87781	426.99503	-67.64799	1308.83044	-369.48901	2.63839	1316.82886	756.76233	105.28627	149.42842	969.43768	-281.92450	-5.41243	-203.57649	110.43281	-4.82379	-531.44061	-122.70546	62.76944
107	0.883	1484.08984	-257.41959	1568.66699	423.83844	-65.48092	1305.92017	-371.02676	1.99889	1314.52502	782.37524	104.15526	150.10237	946.99310	-280.08981	-5.95403	-226.12776	112.04640	-4.63788	-485.41876	-125.60717	63.16748
108	0.892				419.23389	-64.91675	1302.86108	-372.76764	1.25358	1311.91504	808.66980	103.14387	150.14197	924.44080	-278.75644	-6.83802	-248.95827	113.49921	-4.66142	-439.67990	-127.25564	65.14875
109	0.900				414.98157	-63.58781	1300.90698	-374.42474	1.33267	1308.98499	836.31378	101.59399	149.39867	902.02893	-277.72552	-7.04041	-271.70044	115.12993	-4.97459	-395.13217	-126.18056	66.66517
110	0.908				412.29858	-61.31895	1300.30981	-375.60367	1.72605	1306.08459	863.31775	101.73444	149.11873	879.74554	-275.70834	-7.26534	-294.55899	116.15970	-5.37372	-352.08984	-124.70987	67.77747
111	0.917				410.40472	-58.12111	1300.30103	-376.83191	2.56801	1303.23547	892.74072	99.52064	146.51390	856.58813	-274.68631	-7.36283	-317.02295	117.37727	-5.81846	-312.78186	-126.11117	73.66368
112	0.925				408.21564	-54.35412	1300.53064	-377.83148	3.38825	1300.46716	922.31470	97.68124	143.60379	833.76190	-273.14618	-7.57256	-340.08984	118.92295	-5.79812	-276.97278	-126.20078	79.62983
113	0.933				406.09540	-50.99037	1301.62988	-379.22833	4.39553	1298.07043	952.98743	96.08640	140.13629	815.46515	-267.47070	-10.31048	-362.71643	120.37471	-5.67723	-241.86301	-126.88706	84.83277
114	0.942				404.52045	-48.50062	1303.47388	-379.72693	5.73375	1296.47754	983.02991	96.13952	136.76390	789.05115	-268.79337	-8.57979	-386.11609	121.21317	-5.86472	-206.90279	-126.53676	87.62250
115	0.950				403.49307	-46.97138	1305.72156	-380.65955	6.44920	1295.45715	1014.05145	93.84821	132.26253	766.35931	-266.42480	-8.89439	-409.42868	123.00296	-6.01175	-172.31094	-124.57635	87.61068
116	0.958				402.78241	-45.96276	1308.33020	-381.95383	7.68229	1295.25598	1045.37219	89.76749	127.57412	741.52753	-266.85617	-7.67585	-432.61826	124.58165	-5.79038	-138.82001	-122.78204	85.64388
117	0.967				401.91843	-45.06380	1311.37524	-383.30347	8.80265	1295.85034	1075.85840	87.06422	122.52414	718.16425	-265.16742	-7.59837	-455.92731	124.93257	-6.19976	-105.63714	-121.91914	83.07861
118	0.975				401.51208	-44.25687	1314.61829	-383.66318	9.78394	1297.68591	1104.03308	82.12820	116.46352	694.40564	-263.90329	-7.21300	-478.54309	129.30292	-4.77652	-72.31439	-121.29235	80.54208
119	0.983				401.56369	-44.05225	1318.09045	-383.71661	10.70597	1299.96313	1131.84485	77.39472	107.68098	671.37445	-261.80786	-7.31965	-501.96033	130.96431	-4.85105	-39.23103	-119.88130	77.10471
120	0.992				402.08264	-43.49121	1321.57483	-383.58041	11.98736	1302.70459	1160.19043	70.67445	96.37137	647.22852	-260.71912	-7.05921	-525.53485	132.82411	-4.64317	-8.63915	-118.72978	73.36610
121	1.000				402.67746	-43.17241	1324.88818	-383.32837	12.92529	1305.79053	1188.61365	63.85156	85.51031	624.28082	-258.66052	-6.83040	-549.06152	134.45914	-4.58685	20.15582	-118.29645	68.95651
122	1.008				403.55063	-42.77962	1328.24023	-382.78253	13.50051	1308.87512	1216.43579	58.40052	80.36348	600.85455	-257.12845	-6.48160	-572.74023	136.53142	-4.37407	46.13292	-117.63029	64.28056
123	1.017				404.42947	-42.65383	1331.21252	-382.03989	14.83255	1312.86670	1236.85938	58.65519	79.77174	578.20428	-255.46300	-6.05781	-596.03009	138.82062	-4.04438	67.12131	-117.04396	58.13422
124	1.025				405.92093	-42.72747	1333.90381	-381.20551	15.56976	1316.09216	1257.63708	50.24343	73.41196	556.42505	-254.33817	-4.27213	-619.47241	140.64360	-3.98089	82.51219	-117.45528	49.62630
125	1.033				407.16086	-42.77425	1336.38745	-380.58002	17.30692	1319.97351	1267.29919	46.59233	64.06899	536.52441	-252.35231	-2.04024	-642.40692	143.04852	-3.46015	91.96548	-118.90539	40.23605
126	1.042				408.79706	-42.82120	1338.54089	-379.73245	19.40677	1322.82800	1274.18262	39.42494	52.25296	518.02667	-251.53624	1.51744	-664.37598	145.95299	-2.63760	95.89078	-120.84322	30.57534
127	1.050				410.28378	-43.20632	1339.90393	-379.20593	20.45617	1325.22205	1270.58093	40.31460	46.01099	502.22580	-251.04739	5.54717	-684.96838	148.45241	-0.13899	93.56888	-124.28989	21.33461
128	1.058				411.83722	-43.44956	1341.16016	-378.52234	21.52421	1326.91858	1272.62292	30.71199	36.98215	489.31476	-251.24919	9.55731	-703.81250	150.97920	3.24275	84.17923	-127.83231	12.24913
129	1.067				413.49603	-43.63028	1341.72314	-377.86832	22.60028	1327.92383	1262.68884	30.81549	31.97042	475.36633	-253.73055	16.81689	-720.98413	152.95934	7.64818	68.60162	-131.48898	3.87013
130	1.075				415.00186	-43.97220	1341.66284	-377.47775	22.92802	1328.08386	1252.58643	26.69752	23.50445	467.11014	-257.58411	29.73635	-735.93890	155.16592	12.46136	49.01649	-133.13007	-0.75600
131	1.083				416.57980	-44.10702	1341.00000	-377.62985	22.34240	1325.95911	1236.71289	24.16759	15.47340	466.65042	-263.83301	47.78968	-750.87836	155.77057	17.55542	27.77892	-128.61743	0.36532
132	1.092				418.28864	-43.57693	1339.59888	-377.53653	21.34541	1324.75037	1214.88599	22.88596	6.16556	471.88913	-270.36932	65.12688	-760.02588	158.35844	22.57609	0.72841	-127.08663	1.13890
133	1.100				419.91348	-43.69392	1337.59802	-376.03735	21.83072	1323.61389	1195.45374	22.46785	3.03498	482.93213	-276.80875	79.51976	-765.07843	163.65889	31.24053	-23.39115	-125.64349	0.65738
134	1.108				421.17105	-43.15031	1334.96912	-374.80606	20.30986	1322.41394	1174.53882	22.76535	0.63437	497.72055	-282.47598	90.16752	-763.01550	167.77373	45.21980	-44.74781	-124.10083	-1.07477
135	1.117				422.80536	-42.75677	1331.39587	-373.30600	20.42483	1321.12573	1149.94385	25.17408	0.73804	514.42950	-288.06305	98.44239	-751.01343	174.36900	59.90363	-67.48039	-122.71797	-1.52815
136	1.125				424.15570	-41.84229	1327.46741	-372.28427	20.38731	1320.50610	1126.17993	27.33793	0.41509	532.69049	-293.32175	104.89218	-734.80048	180.07782	70.66389	-91.07789	-120.95862	-1.84563
137	1.133				425.29608	-40.86881	1323.69800	-371.31583	19.94728	1320.16467	1103.34961	28.80666	0.28981	551.88916	-297.65335	109.99542	-714.67816	184.57809	78.21033	-114.38607	-120.08339	-2.50520
138	1.142				425.76157	-40.05957	1319.98108	-370.18021	20.13935	1320.39026	1079.71631	30.06786	-0.53616	572.21375	-301.19815	114.44818	-689.66547	188.26366	82.84470	-136.70491	-119.16637	-3.24719
139	1.150				425.93185	-39.20430	1316.46472	-370.08484	20.54704	1319.75781	1056.34949	30.85359	-1.49453	592.99847	-304.20679	118.75526	-660.57642	191.28984	84.78906	-159.64856	-116.93908	-3.64715
140	1.158				425.56348	-38.53155	1313.10815	-370.87781	22.16847	1318.76550	1034.04895	33.00655	-2.36093	614.55481	-306.68607	122.38587	-627.93744	191.14218	81.85804	-182.49562	-115.80900	-3.39634
141	1.167				424.49677	-38.16516	1309.92249	-372.51147	22.69368	1316.61218	1010.77203	34.66992	-2.56128	636.27039	-308.45309	125.46185	-593.28436	190.00174	77.25401	-205.44786	-114.00801	-3.97930
142	1.175				422.58109	-38.04526	1306.77319	-374.46368	24.54273	1313.91187	988.36017	35.98384	-2.85731	658.34888	-309.46692	127.93031	-556.20392	186.37439	72.45688	-228.01137	-112.72610	-4.13605
143	1.183				419.56546	-38.08994	1303.39722	-376.22809	26.42943	1311.95105	965.24750	37.70589	-3.20863	680.83649	-310.61911	129.96376	-517.47144	181.33264	68.71153	-250.84592	-110.84294	-4.42345
144	1.192				414.32388	-37.72978	1300.08020	-378.08765	26.85933	1309.34387	943.12726	40.01971	-3.23627	703.87225	-310.99841	130.90427	-478.94934	175.31783	67.06165	-273.98563	-108.84039	-4.51278
145	1.200				409.61157	-37.26175	1297.22986	-379.75653	27.23548	1306.99658	920.73816	41.82682	-4.35543	727.70160	-310.58926	131.02171	-440.14722	169.05598	67.00047	-296.29971	-107.08445	-4.57108
146	1.208				405.60919	-36.72567	1295.70007	-380.84271	26.63955	1304.78333	898.38751	43.18056	-5.37749	752.13831	-310.07233	130.13333	-400.61755	161.58089	67.34821	-319.32336	-105.56297	-4.59750
147	1.217				402.05103	-37.21787	1295.09973	-381.91840	25.55944	1302.79834	875.53955	44.78239	-5.02644	777.31952	-309.09073	128.79823	-360.02029	153.54401	68.09919	-342.32269	-103.45206	-4.96547
148	1.225				398.65225	-38.57235	1294.95496	-383.52441	24.01131	1300.62341	853.01721	46.44513	-5.39915	803.74689	-306.94714	125.80812	-320.66943	146.67192	71.94772	-365.33768	-101.65805	-5.07724
149	1.233				395.29160	-40.08845	1295.64001	-384.80795	23.29704	1298.40796	831.32013	47.23174	-6.29694	831.15002	-305.81049	122.57423	-282.54205	142.80367	79.70609	-388.19135	-100.04269	-5.02097
150	1.242				392.24142	-41.77571	1296.98792	-386.33606	22.21446	1296.88428	805.72516	49.77971	-5.40171	859.20526	-304.07092	118.63187	-246.15831	139.33142	87.00282	-411.18127	-98.44264	-4.84636
151	1.250				390.37558	-43.08276	1299.12158	-388.24756	20.98075	1295.94873	782.36957	52.10387	-5.52028	889.98444	-301.40906	113.53953	-211.16141	135.71805	91.81562	-434.58719	-96.84220	-4.85427
152	1.258				389.06549	-42.95774	1301.77686	-389.31851	20.91066	1296.09741	758.98352	54.74009	-5.27442	919.54016	-299.59506	108.87736	-174.90074	131.54062	95.05839	-457.80328	-95.29631	-5.17462
153	1.267				387.97031	-42.50121	1304.69775	-389.92459	21.29991	1297.09497	735.65027	55.28781	-5.58153	948.84155	-298.79059	104.30351	-138.04807	126.90108	96.90746	-481.31873	-93.44231	-4.85409
154	1.275				387.35297	-41.58162	1307.76392	-390.84760	21.54391	1298.69104	712.89270	56.98367	-5.41011	979.96759	-295.56119	98.95394	-103.43234	123.70159	97.37851	-504.80481	-91.74390	-4.72278
155	1.283				387.04858	-41.23272	1311.34631	-390.75006	22.24983	1300.97668	688.99017	58.72451	-5.33581	1008.72473	-294.33258	93.32040	-71.07064	121.70724	96.35248	-528.65326	-89.89462	-4.44440
156	1.292				387.19882	-40.48148	1314.83203	-390.64316	22.66223	1303.63660	666.46796	60.70279	-5.24975	1039.76855	-289.13269	85.82194	-39.12073	120.02654	94.04436	-552.19135	-88.63233	-4.05253
157	1.300				387.47794	-40.09645	1318.70789	-390.42661	23.55989	1306.77637	642.41199	62.43121	-4.93938	1071.02307	-283.28214	76.82555	-8.90670	119.39519	90.48094	-575.95782	-87.16528	-4.19905
158	1.308				388.04633	-38.83992	1322.19324	-390.20657	23.76911	1310.05359	618.85419	64.18260	-4.79694	1103.84045	-276.55478	67.33059	17.48810	119.98407	84.91089	-599.61945	-85.38411	-3.89829
159	1.317				388.85736	-37.77557	1325.72473	-390.04208	24.43626	1313.63416	595.16156	66.12029	-4.38676	1136.96802	-269.52887	60.81569	39.88420	122.38617	76.91620	-623.44238	-83.75613	-3.45748
160	1.325				390.03775	-36.67740	1328.79163	-389.61487	24.57040	1317.21228	573.16968	68.74256	-4.00366	1166.20056	-265.12796	59.32481	59.63431	125.18283	67.30424	-647.33826	-82.51369	-3.37143
161	1.333				391.31778	-35.48026	1331.66858	-389.09320	25.15230	1320.74561	552.97510	71.37927	-1.86012	1187.63037	-262.84415	59.14891	76.36907	129.65506	56.63924	-670.63031	-81.99804	-2.42990
162	1.342				393.05389	-34.02109	1334.37451	-388.49069	24.44188	1324.17737	535.03253	74.05921	1.63563	1202.02185	-258.90073	53.40475	88.43548	135.38734	45.44662	-692.04681	-81.32388	-1.19258
163	1.350				394.53503	-32.94909	1336.71106	-387.83466	23.72178	1326.85254	520.30115	76.99318	6.26011	1213.29419	-251.04025	43.80548	95.10641	142.54837	34.24637	-712.90338	-80.42135	0.81236
164	1.358				396.49170	-31.76996	1338.54822	-386.98730	23.12047	1328.25574	510.37610	80.32990	11.51420	1219.12769	-244.37466	35.45923	95.56904	151.01555	23.73516	-731.86713	-79.37224	3.59417
165	1.367				398.51221	-30.70249	1339.94543	-386.18060	22.64333	1329.41577	501.27151	87.29670	17.57036	1221.75586	-238.58205	30.00303	89.42884	160.23312	13.71360	-749.98492	-78.36561	7.26597
166	1.375				400.59610	-29.62005	1340.55530	-385.69043	22.87068	1329.62756	493.59912	99.79135	33.34449	1221.42749	-230.97212	25.35739	76.51138	169.88545	4.47954	-766.69910	-76.78506	10.81740
167	1.383				402.37643	-28.72316	1340.96228	-385.22513	23.22107	1329.11047	497.64301	112.95484	56.52895	1216.10791	-222.65201	19.40903	57.69070	176.08789	0.16866	-782.79260	-75.74449	14.87510
168	1.392				404.59222	-27.42261	1340.31226	-385.10916	23.78456	1328.24377	509.38159	126.94839	80.22838	1204.95911	-216.11346	11.45069	34.77022	177.42108	0.49169	-796.69971	-72.43868	17.71920
169	1.400				406.53970	-26.61513	1339.08484	-384.79733	25.06646	1326.97913	526.76892	133.59193	93.23987	1187.79578	-212.65338	4.25882	8.86854	178.91634	0.56866	-807.26807	-72.76800	22.11849
170	1.408				408.44312	-25.78941	1336.92029	-383.78360	25.94798	1325.51550	543.26398	143.10965	101.32478	1168.09583	-207.85663	-1.20502	-14.65486	180.89508	0.10046	-813.32758	-70.96906	30.10558
171	1.417				410.44958	-25.35441	1334.09595	-382.39426	27.15462	1323.94910	563.19537	149.06221	106.28697	1146.17517	-206.87608	-3.20720	-38.08672	182.28621	-0.52800	-811.01733	-71.58488	43.29729
172	1.425				412.08893	-24.88768	1330.70398	-380.88165	28.55010	1322.19690	584.61603	155.20876	112.45506	1124.20862	-203.20639	-4.71184	-61.26258	183.88281	-1.24242	-802.47363	-72.06896	56.23781
173	1.433				413.39389	-25.23969	1327.06323	-379.53873	30.26457	1320.98816	605.94025	164.13034	120.26716	1099.22400	-202.88940	-4.08482	-84.26166	185.77377	-1.73395	-788.62244	-72.54274	67.75027
174	1.442				414.93207	-25.22344	1323.20313	-378.36115	30.89383	1319.56921	628.21381	169.81299	126.83043	1076.60242	-200.07802	-5.16776	-107.40131	187.85254	-2.47967	-768.06702	-75.21413	76.44730
175	1.450				416.03552	-25.98763	1319.16992	-377.24741	32.74132	1318.70044	650.86646	175.17265	133.41333	1050.95593	-200.76299	-4.10193	-130.44363	189.71136	-2.77205	-741.72357	-80.33157	80.91695
176	1.458				416.85828	-26.13408	1315.11096	-376.52017	33.05489	1316.76941	673.58472	179.86783	138.88496	1027.88562	-198.67888	-4.92825	-153.57178	191.73512	-3.08138	-710.37347	-83.70685	79.32574
177	1.467				416.99194	-25.76204	1311.67749	-376.71155	33.52405	1315.02197	696.32031	183.69382	143.62154	1004.64288	-196.87433	-5.37075	-176.46701	193.65480	-3.57045	-674.29749	-84.47185	73.31489
178	1.475				416.41626	-24.57954	1308.56848	-377.70648	32.97491	1312.61926	720.16925	185.40770	146.41902	981.90942	-195.12009	-5.62086	-199.38644	195.66360	-3.51531	-635.82843	-83.29705	65.65405
179	1.483				415.32162	-23.19193	1305.44983	-379.19537	32.09609	1310.17310	743.90112	187.09692	148.35966	959.00464	-192.89047	-6.18554	-222.03871	196.99603	-3.80738	-593.99225	-81.34039	59.94815
180	1.492				412.27692	-22.48550	1302.52124	-380.12289	31.13227	1307.50256	767.02277	189.12675	150.03030	936.26550	-191.05385	-6.70794	-244.90527	199.15573	-4.25779	-549.73041	-80.03529	57.29919
181	1.500				408.24872	-22.15007	1299.62366	-381.12067	29.95803	1304.95313	792.01996	189.01563	150.80061	913.45306	-189.66629	-7.09485	-267.57901	200.72557	-4.50067	-505.59915	-77.61491	56.87685
182	1.508				404.40271	-22.20469	1297.66052	-381.93704	29.40905	1302.30847	817.09021	189.62338	151.50691	890.77637	-188.04842	-7.75139	-290.46777	202.34242	-4.75332	-461.49066	-75.05785	58.56831
183	1.517				402.48883	-20.27263	1296.73413	-382.27798	29.55113	1299.31531	842.52435	189.23795	152.05203	868.15582	-186.10614	-7.89975	-313.27762	203.58089	-5.10091	-418.30814	-70.13194	59.80503
184	1.525				401.16452	-18.02707	1296.64441	-382.22165	30.84768	1296.75195	868.56067	188.58763	152.38170	845.08826	-185.17296	-7.79757	-336.01105	205.52293	-5.08647	-376.33115	-63.45249	59.37420
185	1.533				399.89444	-15.37619	1296.90356	-383.44086	31.59604	1293.72192	895.95728	187.63531	152.57576	822.89111	-182.94144	-8.27572	-358.91580	206.88193	-5.04696	-336.47314	-60.73912	63.27136
186	1.542				398.76855	-13.48668	1298.09680	-384.12448	32.63575	1291.56348	923.54309	186.53343	152.38557	799.48492	-181.74200	-8.18457	-381.75793	208.13593	-5.00660	-299.59949	-58.78503	69.06388
187	1.550				397.97452	-12.29856	1299.88977	-384.92969	34.01921	1289.78979	951.92255	184.36256	151.15669	777.83551	-178.64201	-9.56358	-404.67630	209.84624	-5.17874	-263.66144	-56.34639	74.15778
188	1.558				398.11160	-11.94544	1302.01196	-384.74344	35.59037	1289.06860	980.44012	181.64905	148.70282	754.61792	-176.98521	-9.33907	-428.21686	210.45279	-5.72987	-227.94406	-53.99123	77.61672
189	1.567				398.26248	-11.74485	1304.48853	-385.19193	36.55542	1289.01489	1009.29468	177.44550	145.41536	731.63373	-174.91142	-9.35776	-451.54254	212.54889	-5.54733	-190.53297	-49.67007	77.99593
190	1.575				398.36603	-11.54976	1307.50159	-385.84360	37.95116	1289.96594	1038.52234	173.27048	141.87244	706.66711	-175.42087	-8.44520	-474.73587	214.01920	-5.11165	-154.49013	-45.34173	76.41762
191	1.583				398.58997	-11.37019	1310.92102	-386.35660	39.58616	1292.05798	1066.53381	167.08414	137.40485	683.28284	-173.85876	-8.36556	-498.07236	215.92642	-4.72987	-119.19148	-43.13040	74.45616
192	1.592				399.09940	-11.08706	1314.67566	-386.04346	41.59756	1294.75879	1093.71216	160.48581	131.50073	659.74817	-172.09515	-8.14843	-521.86835	217.92174	-4.48801	-84.59917	-41.12830	72.28493
193	1.600				399.98541	-10.81424	1318.52209	-385.45230	43.07492	1297.93103	1119.74084	151.80986	125.34434	636.08911	-170.34590	-7.92990	-545.31903	219.36240	-4.32999	-49.72952	-38.95776	70.25525
194	1.608				401.30014	-10.88990	1322.13855	-384.29590	44.65583	1301.28821	1145.30859	141.10237	115.96947	612.15924	-168.93918	-7.55268	-568.94983	220.93433	-4.20517	-16.70679	-36.27533	67.51145
195	1.617				402.38602	-10.43631	1325.83569	-383.11627	46.62081	1305.03113	1172.20215	129.71382	104.57423	588.68848	-166.97433	-7.17047	-592.62872	222.94423	-3.99583	12.63856	-35.17719	64.36797
196	1.625				403.84735	-11.21746	1329.38513	-381.68460	48.24457	1308.97485	1199.30237	117.42190	93.03569	565.45374	-165.61992	-7.17503	-616.29126	224.60789	-3.73373	39.43698	-33.74293	59.22433
197	1.633				405.49741	-12.07959	1332.72180	-380.47205	49.57107	1313.28516	1226.71167	106.18205	86.25629	542.23126	-164.84172	-6.53770	-639.58990	226.70087	-3.05143	61.71912	-33.10186	53.17576
198	1.642				407.28851	-13.04417	1335.94092	-378.97806	51.27543	1317.00684	1248.01221	98.34667	83.64061	520.74121	-163.39861	-5.44725	-662.07709	228.71021	-2.71761	79.37917	-33.48586	45.66832
199	1.650				409.32648	-14.39203	1338.61255	-377.69446	53.19003	1320.47156	1260.83386	94.98196	81.56524	500.20416	-162.19301	-3.91331	-682.95160	232.14270	-0.55164	91.85588	-34.73412	36.33661
200	1.658				411.36514	-15.65027	1340.99170	-376.10056	55.08447	1323.03943	1277.80640	78.89149	69.65966	481.37686	-162.09415	-1.05146	-702.37122	234.49632	2.51911	99.32249	-38.10498	27.27621
201	1.667				413.73401	-16.99200	1342.84131	-375.02670	57.14294	1325.22546	1282.65601	69.01500	56.33636	465.59488	-162.46629	2.19758	-720.20551	237.08032	7.02455	100.64155	-43.02254	18.67166
202	1.675				415.68915	-18.29061	1344.36609	-373.90475	58.58508	1326.34753	1277.93579	68.11622	49.03812	450.22989	-164.26848	6.11613	-736.41516	239.42645	11.29810	95.81551	-49.83298	10.17196
203	1.683				418.03607	-19.45379	1345.02258	-373.22058	59.78456	1326.46301	1279.77124	55.45284	38.36561	434.82556	-168.02115	12.85553	-750.85968	241.43256	16.26340	84.51746	-57.87888	3.83838
204	1.692				420.16614	-19.96607	1345.05273	-372.37811	61.30107	1326.55298	1272.16675	50.29537	30.23196	427.48169	-175.73273	28.17318	-762.94006	243.52960	21.30447	69.47442	-63.59502	-0.49202
205	1.700				422.47156	-20.43458	1344.24097	-371.71475	61.87618	1325.46997	1261.87329	42.36467	21.95679	427.83597	-186.12175	46.78936	-773.36768	245.87399	26.36129	52.83768	-60.55353	-0.31798
206	1.708				424.49731	-20.91848	1342.82007	-370.41324	61.86661	1324.43225	1243.85730	41.14171	13.34667	435.29251	-196.49606	63.55445	-779.43304	250.79349	35.85268	25.94619	-59.06059	0.41776
207	1.717				426.51810	-21.19298	1340.76294	-368.67743	61.80654	1322.81006	1225.43372	39.33482	3.60261	448.02170	-205.49045	75.62240	-779.01257	253.31720	49.34057	0.99858	-57.69248	0.07310
208	1.725				428.53329	-21.30196	1337.71277	-366.79523	61.75333	1321.72827	1205.52625	39.05217	2.65581	464.65387	-213.95876	84.45911	-769.86169	256.93402	61.11748	-21.00420	-55.82260	-0.50823
209	1.733				430.35529	-21.26103	1334.18884	-364.95609	61.38940	1320.91516	1180.07410	41.53525	2.15385	483.56345	-222.69350	90.89982	-755.97113	259.85519	68.72543	-43.16481	-54.38540	-1.43290
210	1.742				432.03506	-20.95194	1330.31714	-363.56818	61.22408	1320.51843	1157.26050	42.94257	1.12135	503.65720	-231.12581	96.67017	-737.70129	261.95425	73.08154	-66.23872	-52.83358	-1.47995
211	1.750				433.70154	-21.12966	1326.34985	-362.15015	60.43250	1319.89783	1133.64612	45.45353	1.25582	524.87946	-239.56503	101.85256	-714.78278	263.71729	75.70020	-89.53577	-51.10573	-2.24731
212	1.758				435.15848	-21.13632	1322.37305	-360.74747	59.37551	1319.03674	1111.33044	47.38815	0.47771	546.65527	-246.97632	106.47994	-687.40997	266.25589	77.38190	-112.35060	-49.41771	-3.45646
213	1.767				435.84262	-21.23132	1318.48328	-360.06186	59.96246	1318.07544	1087.58179	48.96598	-0.36531	569.24536	-253.48154	110.19217	-656.78558	266.74167	76.23732	-135.41014	-48.24049	-3.49743
214	1.775				435.72653	-21.41185	1314.72607	-360.34219	60.69154	1316.81189	1064.28284	51.62759	-0.86038	591.87128	-260.36609	114.09714	-623.07318	265.68002	72.73453	-158.52267	-46.57449	-3.14120
215	1.783				434.74332	-21.98567	1311.47156	-360.98767	62.13598	1314.76733	1041.84326	52.08930	-1.77648	614.75134	-266.12155	117.13584	-586.81189	262.46176	67.59064	-181.43314	-44.15416	-3.65180
216	1.792				433.40405	-22.15126	1308.26086	-361.86050	64.25226	1312.43335	1018.17566	54.10638	-1.66203	638.19647	-271.53241	119.29639	-548.60333	258.84070	63.26353	-204.51479	-42.57153	-4.36113
217	1.800				430.24380	-22.11246	1304.73792	-362.44540	65.83625	1309.89368	996.19897	55.75416	-2.58935	662.01721	-276.30026	120.72824	-510.25171	253.18651	60.87816	-226.80475	-41.38615	-4.47137
218	1.808				425.66983	-21.17723	1301.66223	-363.36472	67.16470	1307.65540	972.90961	57.14618	-2.86363	686.84100	-280.72754	121.47594	-471.55582	246.48534	59.59055	-249.98811	-39.75557	-4.09408
219	1.817				421.64413	-20.44632	1298.64624	-363.98090	67.98826	1305.35205	950.45923	59.80603	-3.12312	711.78271	-285.25830	121.90415	-432.25064	239.05370	59.14705	-272.62103	-37.33396	-4.53831
220	1.825				418.53745	-20.25854	1297.27905	-364.29782	67.89893	1303.24048	928.85889	61.13109	-4.38786	737.82947	-289.03525	121.42268	-392.05298	230.56425	59.41889	-295.29718	-35.72967	-4.90411
221	1.833				415.98468	-20.91006	1296.99817	-364.76138	68.06686	1301.03955	905.77362	61.99093	-4.60244	764.63568	-292.89532	120.36164	-351.80551	220.96887	60.13583	-317.94211	-34.22872	-5.03998
222	1.842				412.83600	-22.82270	1297.09521	-365.59949	67.32365	1298.56787	882.79211	64.02807	-4.60796	793.04285	-296.20306	118.36453	-312.41940	212.91701	64.38034	-341.02643	-31.98154	-5.38876
223	1.850				410.14349	-24.72430	1297.75635	-366.94824	66.96230	1296.47546	860.31891	66.20020	-5.07550	821.93225	-299.89041	115.94390	-274.39609	206.50865	71.13446	-364.27927	-30.22128	-5.25696
224	1.858				407.78958	-26.80922	1299.12549	-368.37314	66.30271	1295.07227	836.25177	68.36862	-4.20028	851.53827	-303.31778	113.15804	-239.17821	200.52602	76.84998	-387.02292	-28.41426	-5.05990
225	1.867				407.27405	-28.98402	1301.01233	-369.38501	65.87206	1294.21143	813.10065	69.49413	-4.95993	884.21057	-305.34750	108.98325	-204.00824	193.14178	80.78179	-410.29160	-26.97956	-5.08218
226	1.875				406.60684	-29.49253	1303.51257	-370.84241	66.99301	1293.91809	789.27051	72.01774	-4.25654	914.52856	-309.53494	105.96280	-167.62251	184.83881	83.24680	-433.92258	-24.99158	-5.11396
227	1.883				406.01266	-29.28979	1306.31335	-372.26221	66.32829	1294.56921	765.82166	73.32442	-4.32730	945.99988	-312.20285	102.09587	-132.11719	176.66324	84.68050	-457.38992	-23.62855	-4.83379
228	1.892				405.45425	-29.40586	1309.86304	-373.05051	66.24158	1296.30664	741.91656	75.79481	-3.99703	977.96460	-314.12634	97.61468	-98.73362	169.40654	85.14009	-481.30292	-21.41030	-4.69811
229	1.900				405.45651	-28.89550	1313.49426	-373.15088	66.44600	1298.53992	719.66156	76.69662	-4.94471	1009.51208	-313.52606	92.30520	-66.40791	162.23994	84.38342	-504.77621	-20.27123	-4.11052
230	1.908				405.90881	-28.64159	1317.59180	-373.08542	66.28865	1301.33826	695.63623	78.07092	-4.74756	1040.11609	-312.59872	85.56040	-33.59484	155.07896	83.02145	-528.63483	-18.48561	-4.46704
231	1.917				406.76514	-28.06476	1321.44836	-372.53442	66.15119	1304.81909	672.05084	79.74870	-4.54697	1072.90271	-308.79764	76.30708	-2.02562	149.16382	81.26665	-552.31305	-16.84744	-4.26787
232	1.925				407.36356	-28.15714	1325.43066	-372.36304	67.62675	1309.50916	648.00470	81.53153	-3.98855	1106.11658	-305.25580	66.28866	27.32353	143.99771	78.41348	-576.26569	-15.74142	-3.68533
233	1.933				408.65778	-27.72495	1329.26636	-371.32855	65.77345	1313.60510	624.78107	83.35615	-4.31729	1139.51563	-302.93634	60.75119	53.49643	140.49008	74.00129	-600.22089	-14.41323	-3.58977
234	1.942				410.01660	-27.33265	1332.74561	-370.67505	65.16131	1317.79211	601.76477	85.45616	-3.59666	1170.72839	-302.68661	60.68038	75.72935	138.19112	67.77706	-623.95337	-13.53991	-2.94623
235	1.950				411.57602	-26.55699	1335.98218	-369.88763	64.44958	1322.06677	580.44110	87.57306	-2.62774	1193.48938	-304.39648	61.45924	94.03436	137.70146	59.66263	-647.74915	-12.02451	-2.63715
236	1.958				413.16949	-25.74859	1338.93469	-369.23242	63.81752	1325.94995	560.57806	89.33865	0.12384	1209.34705	-303.06543	55.83979	107.80268	138.86821	49.89481	-669.72180	-11.84971	-1.68213
237	1.967				414.97586	-25.00642	1341.42761	-368.80884	63.32708	1329.34802	543.44543	91.65448	4.65366	1219.69702	-299.33209	46.83004	117.15432	141.68735	39.29708	-690.73297	-11.02498	0.52071
238	1.975				416.75900	-24.22574	1343.72314	-367.90323	62.85863	1332.17419	529.57007	93.93037	10.14180	1225.57544	-296.21255	39.86987	120.91275	147.55292	29.02764	-710.05450	-10.52174	3.60314
239	1.983				418.44141	-23.84032	1345.22620	-367.40131	62.33287	1334.18958	519.24078	96.67891	16.34257	1229.19397	-293.35800	35.75196	119.13908	155.11661	19.57390	-728.72162	-9.12929	7.08018
240	1.992				420.22946	-23.01767	1346.31787	-367.21262	61.45207	1335.33069	510.08929	103.17574	24.19082	1229.78345	-288.64798	32.57330	111.20148	164.39935	10.23162	-745.51648	-7.56135	10.74869
241	2.000				422.24625	-22.35513	1346.86926	-366.81012	61.09649	1335.86194	506.21948	112.76686	43.97145	1226.97400	-281.85300	27.26660	96.70644	173.35468	3.24579	-762.12158	-5.31100	14.07632
242	2.008				423.92151	-21.82294	1346.67920	-365.82672	62.00957	1334.72571	513.15027	121.48502	66.45553	1219.45361	-276.37265	19.47521	79.29774	179.19971	-0.25631	-776.14178	-4.64055	17.87744
243	2.017				425.98630	-20.97561	1345.62170	-365.08185	63.05187	1333.80310	525.44427	128.85628	86.11013	1207.56970	-270.62466	10.67088	56.39848	180.34724	-0.74627	-788.00903	-5.25599	22.30981
244	2.025				427.52960	-20.80296	1344.06287	-363.99561	63.85369	1332.71826	541.16473	132.44218	97.27576	1190.49158	-266.50952	2.72992	31.23846	182.30867	-0.55119	-795.26532	-4.41220	31.23562
245	2.033				429.54816	-20.42447	1341.77185	-362.43491	65.06615	1331.87427	558.10040	135.75786	104.97862	1171.30725	-263.42313	-3.88147	7.76181	184.07988	-1.09923	-793.73035	-5.54725	43.29117
246	2.042				431.22299	-20.36644	1338.69141	-361.63113	65.69239	1329.06128	576.98785	139.34978	112.13701	1150.16211	-261.49838	-4.36541	-15.79074	185.54575	-1.29016	-785.29767	-7.55677	53.84765
247	2.050				433.00748	-20.50696	1335.11011	-360.33389	66.60194	1330.13977	596.37268	142.00638	118.82654	1125.45337	-260.63480	-4.57938	-38.93122	186.95998	-1.58991	-771.05548	-9.55822	61.80554
248	2.058				434.56570	-21.38052	1331.36548	-358.42740	68.48737	1327.66650	616.64893	145.50568	125.15790	1101.90186	-258.67203	-4.44282	-61.87763	188.70680	-2.16747	-752.52368	-13.25545	68.74517
249	2.067				435.78418	-21.78523	1327.33972	-357.22946	69.18584	1326.22534	638.10876	147.41118	130.58635	1078.06543	-257.61264	-4.56562	-84.81652	190.29671	-3.06325	-727.30554	-20.66366	73.00262
250	2.075				436.77637	-22.54603	1323.39722	-356.70001	69.54440	1324.96008	659.25018	148.46368	135.63107	1052.44312	-258.42642	-3.64846	-107.61036	192.09109	-3.41989	-697.83679	-27.59653	73.31975
251	2.083				436.94565	-22.93228	1319.55859	-356.49313	70.18910	1323.21570	680.99701	149.41245	139.90646	1029.81665	-255.95819	-4.21676	-130.55374	193.99661	-3.88558	-663.93054	-33.04953	69.39872
252	2.092				436.51990	-22.58955	1316.09961	-357.37665	69.94199	1321.73975	703.33997	148.32396	142.76431	1006.83990	-254.36182	-5.11935	-153.01974	195.70509	-3.87884	-626.78534	-36.56470	64.34417
253	2.100				435.12476	-21.61079	1312.81726	-359.03363	69.14954	1319.37695	725.63916	148.89203	145.93102	984.39746	-252.76350	-5.43023	-175.46501	197.27019	-4.10140	-586.70526	-39.00877	59.56027
254	2.108				433.11682	-19.88908	1309.40344	-360.86914	68.14227	1316.98499	749.18304	146.58032	147.10107	961.92407	-251.18840	-5.68018	-198.14879	199.16612	-4.20294	-545.20203	-40.82795	57.80161
255	2.117				429.37622	-17.78578	1306.22253	-362.76578	66.88173	1314.54492	773.01764	144.98155	148.10417	939.81775	-249.48804	-5.99871	-220.57574	200.56110	-4.72715	-502.88602	-43.48535	59.01910
256	2.125				424.02692	-16.76429	1303.13977	-364.25928	66.42778	1312.14099	795.88214	142.84633	148.84337	917.23206	-248.49562	-6.69090	-242.74852	201.65022	-4.96721	-460.58615	-45.48769	61.51354
257	2.133				419.04138	-14.92671	1300.66028	-365.47302	65.81480	1309.86584	820.96509	142.07735	149.77411	894.56061	-246.97467	-7.02320	-265.61636	202.94475	-5.17101	-418.85559	-45.09735	63.75814
258	2.142				415.71814	-13.14029	1299.66956	-365.95975	66.12818	1307.33252	846.52100	139.79791	149.26273	872.09113	-245.62251	-7.26569	-288.36063	204.75409	-5.33262	-377.94235	-44.26722	65.93597
259	2.150				414.33200	-10.37084	1299.34424	-366.43759	67.01701	1304.61389	873.11188	137.42471	148.86076	849.79419	-243.84744	-7.31473	-310.92130	205.50717	-5.75644	-339.29416	-43.80646	69.39603
260	2.158				412.61749	-8.18906	1299.99854	-367.03818	67.82545	1301.96448	900.38440	134.62544	147.79375	826.74365	-242.41193	-7.52987	-333.44632	207.40306	-5.45111	-303.80017	-45.05590	75.34501
261	2.167				410.78247	-6.54130	1301.16272	-367.90964	68.13290	1299.95129	928.67664	132.03099	145.83621	805.00812	-240.14330	-8.00721	-356.42532	208.73781	-5.59090	-269.99100	-45.77688	80.75768
262	2.175				409.11102	-4.76019	1303.00781	-368.65927	69.62740	1298.49670	957.54901	128.38185	142.29366	782.37506	-237.61205	-8.57436	-378.09573	213.16620	-4.80729	-235.80363	-44.93801	84.45206
263	2.183				407.79858	-4.40571	1305.38831	-369.42075	71.13205	1297.78809	986.91095	124.51334	138.86267	759.34729	-235.88115	-8.73049	-402.73779	211.37575	-5.87645	-200.47302	-44.33592	85.82146
264	2.192				406.84201	-3.96856	1308.08008	-370.14343	72.40709	1298.16760	1016.55536	120.65316	133.85707	735.31732	-235.03694	-8.14097	-426.06378	212.62572	-6.03747	-166.66936	-42.69717	85.00517
265	2.200				406.43689	-4.06918	1311.52051	-370.31259	73.66035	1299.92981	1046.32092	115.09601	128.81268	711.10962	-234.19353	-7.70478	-449.56390	214.54942	-5.58341	-134.34291	-41.69691	82.67491
266	2.208				406.62549	-3.90870	1315.18188	-370.56891	75.10329	1302.35388	1075.35278	109.42471	123.50049	687.34979	-232.89583	-7.51158	-473.45416	216.12575	-5.22286	-102.66766	-41.52932	80.33749
267	2.217				406.97238	-3.74606	1319.04846	-370.57410	76.51974	1305.08057	1103.74670	104.68917	117.68642	663.70807	-230.82056	-7.24775	-497.27203	218.30630	-4.84393	-70.07997	-40.57366	77.11944
268	2.225				407.82932	-3.94435	1323.00330	-370.32809	77.64690	1308.27075	1131.40576	97.33331	110.16936	639.53168	-229.50600	-6.86022	-521.15918	220.13593	-4.72463	-39.25355	-39.83223	74.24681
269	2.233				408.91422	-4.23205	1326.91077	-369.79980	79.11425	1311.28052	1158.76526	87.67906	99.21889	615.47906	-227.23877	-6.46655	-545.42242	222.27510	-4.36710	-11.68643	-40.04944	70.33456
270	2.242				409.98315	-4.88009	1330.54980	-369.25024	80.32458	1314.71057	1187.33984	77.83971	87.71999	591.66895	-225.75717	-6.33698	-569.26794	224.09726	-4.21804	14.87215	-40.09727	65.63179
271	2.250				411.25754	-5.71029	1334.16492	-368.35406	81.64806	1318.21912	1215.84888	68.66983	79.78899	568.28546	-224.09352	-5.94553	-593.07147	225.86914	-3.92277	38.17501	-40.08897	60.38075
272	2.258				413.14868	-6.54788	1337.32227	-367.03635	82.62221	1321.79041	1238.48914	63.36288	78.56475	545.66528	-222.57143	-4.56538	-617.15747	228.34132	-3.29168	56.62008	-42.12685	54.09544
273	2.267				415.06589	-8.08807	1340.10315	-366.08963	83.80120	1325.42090	1257.64478	56.97026	75.52672	524.14801	-221.32555	-2.54875	-640.08093	230.92471	-3.11804	70.44579	-43.78151	45.98574
274	2.275				417.50879	-9.27591	1342.51819	-364.85037	84.94086	1328.63538	1271.89429	46.31114	65.54848	503.95999	-220.35237	0.22053	-661.53796	234.21861	-1.20120	79.69495	-45.57223	36.74638
275	2.283				419.67880	-10.76807	1344.37354	-364.12946	86.52414	1331.24255	1275.70471	42.45999	54.53035	485.76257	-219.73132	3.40763	-681.58368	237.05882	1.79006	83.84663	-49.20037	28.17136
276	2.292				421.76093	-12.01484	1345.92053	-363.42398	87.77022	1333.26941	1281.70496	31.87944	42.56073	470.02548	-219.83121	6.76917	-700.07678	239.76331	5.77470	81.52902	-53.98054	20.08636
277	2.300				423.80890	-13.74825	1346.76025	-363.06836	88.62711	1334.54858	1277.69397	27.29647	35.84337	453.70016	-221.48798	12.04646	-716.85052	242.07668	10.38060	74.41343	-59.02566	12.07287
278	2.308				425.84836	-15.08472	1346.99731	-362.43524	89.75900	1334.78857	1269.11243	25.71745	29.65315	439.51599	-225.09415	20.78899	-731.75360	243.93556	15.04031	60.48516	-64.53178	4.23052
279	2.317				427.84912	-16.03188	1346.55701	-362.25302	90.32349	1334.11523	1255.24792	25.55012	23.29460	432.72211	-230.99895	35.73154	-744.38190	246.15614	19.89473	41.40192	-66.05464	-0.46619
280	2.325				429.77365	-16.66803	1345.15466	-361.58517	89.94270	1330.31299	1241.76672	20.88300	12.82308	432.64502	-238.28906	52.16885	-755.09650	249.02835	24.89307	22.68459	-63.42507	-0.47254
281	2.333				431.09097	-17.48175	1343.09363	-361.13284	89.03562	1329.19434	1218.27637	24.70709	5.47421	438.72427	-245.63560	66.68626	-761.65161	253.74481	34.06323	-4.97715	-61.73406	1.00776
282	2.342				432.38080	-18.14499	1340.51062	-360.96448	88.93162	1328.98376	1199.86536	21.92129	2.99973	450.04678	-253.05043	77.95006	-761.34308	258.02151	48.35428	-30.11484	-60.86900	0.71050
283	2.350				433.81369	-18.26688	1337.30591	-359.25800	89.27996	1327.45532	1174.69690	24.06752	1.18100	464.42191	-260.19962	86.34287	-752.52057	262.23721	60.88771	-52.34767	-59.13194	-0.62528
284	2.358				434.97626	-18.30832	1333.61963	-357.25534	89.73857	1325.48926	1151.82410	25.96557	0.48955	480.76797	-267.37234	93.06206	-738.80530	265.06992	68.83583	-74.94995	-57.23563	-1.73108
285	2.367				435.98697	-18.60026	1329.67944	-356.32706	89.47723	1325.50244	1128.39990	28.54531	1.08932	498.26202	-274.48965	99.07802	-720.66010	267.07324	73.26640	-98.49870	-55.85785	-1.51062
286	2.375				436.83041	-18.83051	1325.61475	-354.62515	87.39300	1324.11243	1104.73792	29.97029	0.43552	517.10107	-281.20184	104.14955	-697.08228	268.86356	75.72462	-121.74091	-54.09679	-2.46595
287	2.383				437.37955	-19.00480	1321.64734	-354.03558	86.74459	1322.99695	1081.10767	31.73559	-0.65474	537.02972	-286.72598	108.41397	-669.28558	270.80640	77.19952	-145.12770	-53.39172	-3.02925
288	2.392				437.09238	-19.37008	1317.98682	-353.89432	86.23641	1321.53381	1058.12134	33.38678	-1.44669	557.89435	-292.15970	112.23126	-638.08240	271.26224	75.70554	-168.29695	-51.57118	-3.21003
289	2.400				436.09991	-19.53676	1314.65332	-354.69275	87.23847	1319.79761	1035.00623	34.27745	-2.13918	578.75574	-296.77420	115.54739	-603.90320	269.02872	71.76518	-190.90289	-50.16536	-3.11689
290	2.408				434.50095	-19.66057	1311.44226	-355.93280	88.10952	1317.48547	1012.26477	36.40427	-2.44419	600.44824	-301.04678	118.07046	-567.53864	265.19614	66.88552	-213.62979	-47.83295	-3.74861
291	2.417				431.83984	-19.20973	1308.21973	-357.71616	89.24699	1314.78638	990.02661	38.68990	-2.25760	622.68414	-304.90863	120.31953	-529.29895	260.08502	62.52643	-236.31268	-46.41860	-4.07164
292	2.425				428.22815	-18.57737	1304.86633	-359.61258	90.70821	1311.92676	967.21527	39.16371	-3.21787	645.79346	-307.89111	121.18759	-490.85205	253.37428	60.07782	-258.72641	-45.13598	-4.03156
293	2.433				424.60995	-18.14375	1301.62183	-361.49164	91.32618	1308.93066	945.25592	41.35207	-4.21705	669.58710	-310.31616	121.41145	-451.90372	245.88507	58.79906	-281.57602	-43.03535	-4.16185
294	2.442				420.58340	-18.40368	1300.15820	-362.80429	92.04310	1306.72803	922.22601	43.23803	-4.36938	694.16608	-312.93024	121.39285	-412.54117	237.79041	58.63772	-304.35315	-40.77586	-4.34687
295	2.450				416.44257	-19.99553	1299.38000	-364.43790	91.77760	1304.09534	901.02722	44.33265	-4.98206	719.74963	-314.79163	120.04402	-372.24808	228.61426	58.97277	-326.51813	-39.51106	-5.02820
296	2.458				412.17773	-22.71237	1299.27197	-365.99374	90.88667	1301.71289	878.34241	46.59364	-5.15835	747.03723	-315.78741	117.85449	-332.49399	219.01044	60.44829	-348.75854	-37.35535	-5.17622
297	2.467				408.14392	-25.38198	1299.30579	-367.69559	89.88144	1299.18726	855.95465	48.11296	-5.25337	774.51532	-318.05716	115.65867	-294.13193	211.49698	66.01420	-371.80759	-35.78158	-4.90918
298	2.475				404.91678	-27.66619	1300.10938	-369.29529	89.16267	1296.54663	833.15601	50.21635	-5.59791	805.47852	-317.75839	111.50159	-257.74738	205.48163	73.15156	-394.43439	-34.04004	-4.81850
299	2.483				403.64517	-28.34294	1301.91150	-370.88156	88.59593	1294.51074	809.58215	51.61252	-5.37985	835.68671	-319.13617	107.87673	-223.91173	199.22774	78.04382	-417.33276	-32.21064	-5.08557
300	2.492				403.36331	-29.80294	1303.86780	-371.78244	87.79270	1293.96631	786.41418	53.65831	-5.16984	866.59650	-320.28427	103.87933	-189.02264	191.52330	81.29160	-440.34488	-30.55623	-5.01401
301	2.500				402.58148	-29.63040	1306.31189	-373.14099	86.57557	1293.88086	763.65063	54.91698	-5.03348	897.92926	-321.50403	100.07442	-153.04448	183.27225	83.61409	-463.95645	-28.33860	-5.05722
302	2.508				401.86145	-29.22301	1309.42712	-373.92123	86.83172	1295.26147	739.96686	57.05936	-5.00272	930.38135	-321.50754	95.86487	-119.50458	175.30418	84.17070	-486.87628	-27.00608	-4.65864
303	2.517				401.77676	-28.66831	1312.71191	-374.41559	86.56493	1297.36194	716.97736	59.37718	-4.59589	962.02026	-320.95282	91.99632	-87.80693	168.36118	83.93123	-510.53577	-25.24707	-4.40063
304	2.525				402.35583	-27.67923	1316.42981	-374.79965	86.19570	1300.20923	694.10022	59.86404	-5.32098	993.03552	-318.73074	86.88577	-56.28212	161.70016	81.98907	-533.95782	-23.92637	-4.32796
305	2.533				402.63425	-27.05966	1320.10120	-375.17609	86.14441	1303.17590	669.99329	61.98905	-5.04965	1023.55914	-314.71078	80.84014	-24.43881	155.09409	79.74539	-557.98987	-22.35570	-4.23610
306	2.542				403.15167	-26.08711	1323.80945	-375.05212	85.51503	1306.80884	646.27570	63.63388	-4.83436	1054.71448	-309.49249	72.44827	5.44740	149.86157	77.00487	-581.07947	-21.07785	-3.88126
307	2.550				404.04382	-25.20135	1327.34241	-374.49039	84.34887	1310.49939	622.96753	65.77532	-4.91737	1088.43457	-302.22177	61.84851	32.46024	145.38976	72.61470	-605.37689	-19.51502	-3.66041
308	2.558				405.12851	-24.11583	1330.89307	-374.84161	85.03033	1315.42444	599.49762	67.64262	-4.21899	1120.73389	-299.07169	57.19271	56.22705	142.46938	67.22881	-629.30048	-18.09049	-3.19139
309	2.567				406.64325	-23.24717	1334.10327	-374.43649	84.94962	1319.01270	576.98535	69.67443	-3.70915	1153.54797	-295.65894	55.87437	76.50723	140.86897	60.15307	-652.99219	-17.07005	-2.82749
310	2.575				408.25668	-22.11638	1337.05164	-373.64969	81.94942	1322.99280	556.47968	71.87382	-1.72497	1177.06580	-294.33713	55.47148	92.85957	140.62416	51.33743	-676.11847	-16.52799	-1.89458
311	2.583				410.06631	-20.92484	1339.83044	-373.51862	81.20632	1326.90259	537.72479	74.47405	1.64128	1192.61853	-290.46063	49.05144	104.84971	141.50729	41.19153	-696.79810	-15.76353	0.16450
312	2.592				411.64285	-19.97535	1342.26575	-373.54733	80.62929	1329.93933	522.86713	76.76302	6.23148	1202.69995	-284.59204	39.22757	111.14598	145.19395	30.90745	-715.73322	-15.11850	3.38267
313	2.600				413.37994	-18.95605	1344.32043	-373.53262	79.83908	1332.24023	511.72278	79.43595	12.29523	1207.01990	-281.28195	33.16122	111.80033	150.76845	20.78060	-734.54883	-13.39819	6.52537
314	2.608				414.86429	-17.80410	1345.53662	-373.56107	78.98589	1333.64050	501.20779	85.10928	19.42311	1211.08374	-276.04401	29.42343	105.96874	158.57350	11.35625	-751.79413	-13.59221	10.87245
315	2.617				416.23102	-16.72600	1346.27319	-373.82007	78.96194	1334.10205	493.09146	96.05754	36.06809	1211.58521	-268.94772	25.73729	93.89608	166.95062	4.13196	-768.01801	-10.46599	13.60049
316	2.625				417.90057	-15.73685	1346.31702	-374.06839	78.61710	1333.82703	498.03638	107.09116	60.17751	1206.93762	-260.83261	18.64334	77.23194	173.55603	-1.10789	-782.50677	-9.50789	17.77319
317	2.633				419.33774	-15.00504	1345.30139	-373.62540	78.42506	1332.93372	509.74054	117.35046	83.51929	1194.61816	-256.63687	10.19257	57.22018	174.71368	-0.67343	-795.80164	-8.20457	20.96274
318	2.642				420.79565	-13.94345	1343.81860	-373.12009	78.43781	1330.65576	525.22388	123.99659	97.90373	1178.27283	-251.96179	1.92043	31.85879	176.24873	-0.75883	-805.31897	-8.16786	27.25095
319	2.650				422.00275	-13.52667	1341.45032	-372.08456	79.53972	1329.68982	542.42017	127.85034	105.50824	1158.03418	-250.81297	-3.77839	8.31068	177.73203	-1.19157	-807.45398	-9.04158	39.01990
320	2.658				422.95642	-13.72580	1338.54126	-371.25174	80.67377	1328.45605	561.28046	132.92644	112.65175	1137.44702	-247.50735	-4.37265	-14.88028	179.05174	-1.52388	-802.52423	-10.35444	50.77044
321	2.667				423.89853	-13.69502	1335.01587	-369.92868	81.88785	1327.35864	581.51105	138.18550	120.03838	1113.29529	-246.50722	-4.67922	-38.21082	180.65390	-1.73660	-792.41431	-12.06874	60.62234
322	2.675				424.56482	-13.80015	1331.16736	-369.28653	82.40926	1328.52747	602.33136	142.96030	126.81384	1088.81555	-245.54930	-4.44066	-61.23970	182.22807	-2.44846	-776.22504	-15.41184	69.36319
323	2.683				425.32327	-13.79569	1327.13940	-368.34625	83.93193	1326.26404	624.03296	147.63359	133.65913	1062.50391	-246.74167	-3.23539	-83.88124	184.01154	-3.22905	-754.58484	-21.25663	75.00883
324	2.692				425.57803	-14.13629	1322.86865	-368.38287	86.53090	1325.51147	645.88147	150.24683	139.20782	1040.50537	-244.10809	-3.96921	-106.91018	185.96034	-3.57926	-727.76013	-28.68741	77.25684
325	2.700				425.12921	-13.38364	1319.23096	-367.64194	85.17188	1323.15894	667.51050	153.21797	144.33759	1017.48029	-242.53610	-4.87269	-129.74754	187.90521	-3.88449	-696.20355	-34.24123	73.86327
326	2.708				424.16620	-12.59738	1315.70313	-368.26898	85.76258	1321.58936	689.69415	154.80234	148.06853	993.91919	-240.88036	-5.16913	-152.81387	189.67511	-3.99240	-660.92194	-38.72045	68.38124
327	2.717				422.79944	-11.11047	1312.34485	-370.15079	84.54139	1318.98010	712.37122	155.86208	151.24400	971.17346	-238.90965	-5.33708	-175.20273	191.09406	-4.37149	-622.23071	-41.97112	62.58133
328	2.725				421.28339	-9.13608	1309.04932	-372.32898	83.40653	1316.45715	734.95154	156.85710	153.75360	948.87671	-237.34103	-5.97655	-198.04114	193.24841	-4.38850	-581.90289	-44.20369	58.66092
329	2.733				417.78656	-6.81759	1305.93359	-374.14175	81.93501	1313.93799	758.57080	156.82269	155.25801	926.75916	-235.63776	-6.27850	-220.43196	194.36867	-5.07484	-539.96814	-47.24899	58.03712
330	2.742				413.12814	-5.81290	1302.76306	-375.88803	80.49890	1311.26086	781.86609	156.27690	156.74269	904.37811	-234.05560	-6.84526	-243.08687	195.88304	-5.33962	-497.99927	-48.68287	58.86938
331	2.750				408.55881	-4.86039	1300.29028	-377.40533	78.68763	1308.45837	807.37042	155.94997	157.88994	881.65375	-232.56421	-7.35244	-265.90009	197.27679	-5.29669	-456.32343	-48.74878	60.28643
332	2.758				405.52203	-2.99710	1299.04614	-378.22351	78.69344	1305.95264	833.12256	155.98439	159.15146	858.96472	-231.41806	-7.56533	-288.70648	198.72722	-5.59189	-415.16205	-48.47577	61.98936
333	2.767				403.70978	-0.76446	1298.71033	-378.96561	79.07542	1303.29102	859.70612	155.87006	159.90816	835.91028	-230.25850	-7.33380	-311.24539	199.91869	-5.89760	-375.40762	-46.27942	62.95246
334	2.775				401.78305	1.66195	1298.90381	-379.77206	79.13828	1300.59119	887.10272	155.06471	159.29924	813.79510	-228.30122	-7.57297	-333.98267	201.15559	-5.84486	-338.52972	-46.79281	68.17905
335	2.783				399.90942	3.23318	1299.77832	-380.85034	79.99583	1298.63794	915.75775	153.64417	157.62248	790.95209	-227.16393	-8.06382	-356.79510	202.26418	-5.96667	-304.77328	-46.85177	73.80900
336	2.792				397.86758	4.64378	1301.48755	-381.80212	80.81400	1297.01392	945.11560	152.50636	154.75980	768.52130	-224.85742	-8.74630	-379.69470	204.66034	-5.65596	-271.24741	-47.10109	78.23199
337	2.800				396.32401	5.31769	1303.49451	-382.41083	81.51379	1296.27625	974.74670	150.47252	150.80052	745.65137	-222.95528	-8.86362	-403.03394	205.32451	-6.09283	-236.99422	-45.85085	80.12537
338	2.808				395.11292	6.08085	1306.18945	-383.85199	81.97932	1296.54553	1004.86169	148.43175	146.24847	722.20416	-221.48424	-8.61052	-426.14758	206.62457	-6.20535	-202.57228	-43.14116	79.76450
339	2.817				394.15387	6.65247	1309.24854	-384.98148	83.10413	1297.74548	1034.72693	145.10088	141.58775	698.21466	-220.58113	-8.00349	-449.34390	208.10764	-6.24998	-169.47623	-41.38126	77.90192
340	2.825				393.50595	6.86559	1312.52246	-385.71057	84.45937	1299.95703	1064.05310	141.48515	135.87013	674.92261	-218.91927	-7.96576	-473.08817	210.05159	-5.73415	-137.53529	-39.90905	75.18697
341	2.833				393.27127	7.11233	1316.25818	-385.57568	85.51097	1302.85022	1092.16858	137.17793	129.97003	651.46118	-217.15639	-7.72121	-496.53879	212.06496	-5.03883	-105.14081	-38.20255	72.93330
342	2.842				393.64850	6.99447	1320.05225	-385.80051	85.71266	1305.46326	1119.50549	132.00615	123.15298	627.25378	-215.75583	-7.34670	-519.34222	214.77669	-4.36603	-72.91460	-36.37420	70.17995
343	2.850				394.46323	7.01252	1323.75732	-385.34875	87.91640	1309.50464	1146.82385	125.49552	113.14094	603.69922	-214.13399	-7.08163	-543.30743	216.36133	-4.62177	-43.46556	-34.71394	66.60378
344	2.858				395.19934	7.24652	1327.51978	-384.94434	89.17671	1313.23596	1175.30664	116.83332	100.78665	580.18274	-212.24626	-6.57767	-566.77771	218.04622	-4.15960	-16.06226	-31.81947	61.93689
345	2.867				395.71838	6.63852	1330.96204	-384.22623	90.84191	1316.96924	1205.08545	108.87151	90.75911	556.96155	-210.86667	-6.29601	-590.38037	219.88469	-4.03344	9.39075	-31.17312	58.53691
346	2.875	1489.77063	-278.23697	1546.40857	396.86383	6.24107	1334.15369	-382.93109	92.26351	1320.81567	1232.32446	103.19851	87.08930	534.07782	-209.36497	-5.74915	-613.84631	221.84698	-3.39893	30.02476	-28.29028	53.27403
347	2.883	1490.79053	-279.57693	1546.73218	398.18524	5.50448	1337.07043	-381.92792	92.82207	1324.39697	1252.69556	99.95380	84.68111	512.48907	-207.57510	-4.28760	-636.91327	224.48676	-3.09872	46.10286	-28.03618	47.05293
348	2.892	1491.73364	-279.14359	1547.70166	399.76660	4.66438	1339.48560	-380.55927	94.77348	1328.28674	1263.41223	99.04683	81.01409	491.79401	-206.41203	-2.11686	-659.32416	227.31656	-2.48604	56.84171	-27.26066	39.03496
349	2.900	1492.56824	-278.96637	1547.55969	401.54297	4.07689	1341.49438	-379.36145	95.84620	1331.33191	1275.22693	86.42278	66.06366	472.46863	-205.55704	0.61185	-679.53595	229.83940	-0.28453	62.77040	-28.14805	31.48094
350	2.908	1493.57568	-279.33737	1547.82178	403.50204	3.16308	1343.03613	-378.32834	96.83635	1333.71265	1277.58105	79.33086	54.13529	454.91739	-204.99292	3.47878	-698.99072	232.15163	2.86467	63.25726	-29.06448	23.14684
351	2.917	1494.55835	-279.17322	1546.89307	405.49121	2.38943	1344.34314	-377.16776	97.84898	1335.53101	1275.83398	74.23444	44.26007	439.71475	-204.89601	7.40438	-716.68616	234.62631	6.90774	56.48021	-32.42210	15.39336
352	2.925	1495.62366	-278.51880	1545.84961	407.53793	1.73377	1344.85071	-376.28769	98.52927	1336.36536	1269.04993	69.42111	36.44458	424.20929	-206.64352	12.14007	-732.52716	236.43544	11.32192	44.23237	-35.62361	6.79128
353	2.933	1496.72925	-278.34778	1544.20142	409.61761	1.12659	1344.64380	-375.37042	99.18539	1336.40491	1256.65161	65.20184	27.76798	411.05838	-210.27943	20.84029	-748.25830	237.35561	16.26663	25.51848	-38.78619	0.61487
354	2.942	1498.02478	-278.11417	1542.90686	411.77792	0.65154	1344.03125	-374.92032	99.43391	1335.20667	1238.57043	63.85810	17.16636	404.83414	-216.10507	35.38837	-759.83423	239.37785	21.39021	7.05140	-36.55240	0.53994
355	2.950	1498.63354	-277.45630	1540.88367	413.72806	0.19278	1342.70752	-374.14142	99.31596	1333.88110	1216.67590	60.48950	6.29503	405.36273	-222.86523	51.20026	-769.03546	243.03093	27.89575	-18.25045	-32.90247	0.59865
356	2.958	1499.48206	-276.88672	1538.41907	416.16010	0.00837	1340.63501	-372.34698	98.59310	1332.49475	1196.09692	61.69100	3.64776	412.35046	-229.37592	64.72868	-772.31781	247.91066	38.73215	-43.60443	-32.31974	0.50554
357	2.967	1499.89917	-276.28436	1535.94409	418.13519	-0.33142	1338.09167	-370.65857	97.73442	1329.30872	1170.49561	64.53003	1.61071	423.68866	-235.89621	75.29395	-768.97583	251.80956	53.49080	-65.83839	-30.80943	-0.09385
358	2.975	1500.24402	-276.19031	1533.21387	420.44003	-0.76796	1334.91541	-369.52774	97.14325	1329.44324	1148.36487	65.70075	1.16427	438.31702	-241.94168	82.86494	-758.09869	256.78629	65.06740	-87.94112	-29.25809	-1.38973
359	2.983	1500.46777	-275.58759	1530.11621	422.08359	-1.02809	1331.30408	-367.99866	96.66242	1327.91821	1124.68164	69.09376	1.06196	454.91345	-247.89513	89.04150	-742.56708	260.71674	72.29101	-111.19880	-27.31090	-1.69562
360	2.992	1500.94556	-275.69781	1527.48108	423.99438	-1.23819	1327.40417	-366.67151	96.14085	1326.59668	1102.26184	70.83543	1.07840	472.94012	-253.66086	94.39505	-722.96619	263.53482	76.62268	-134.57866	-25.50275	-2.24797
361	3.000	1501.52014	-275.64719	1524.46277	425.48300	-1.57495	1323.95190	-365.74243	95.09819	1325.56995	1078.44006	72.40189	-0.53326	492.03848	-259.34601	99.18034	-698.52081	266.69913	80.11781	-157.16191	-24.66684	-2.68449
362	3.008	1502.30994	-275.69629	1521.25256	426.07050	-1.95576	1320.70203	-364.90143	94.77431	1324.53076	1055.46643	73.43905	-1.61714	512.46075	-264.29340	103.42787	-670.12219	269.77112	81.94756	-179.70386	-22.50957	-2.95635
363	3.017	1502.98767	-276.71997	1518.68347	425.83444	-2.51013	1317.68628	-365.06409	94.80531	1322.95728	1032.64343	75.33704	-1.87585	533.58618	-268.11020	106.98385	-638.30621	270.88013	81.09090	-202.68340	-20.14487	-3.14103
364	3.025	1503.82275	-276.62302	1515.93457	425.42010	-2.82319	1314.91980	-365.77747	95.18369	1320.74512	1009.11749	77.23857	-1.90272	554.96930	-271.96555	110.31073	-603.60553	270.00336	78.09076	-225.57996	-18.99755	-3.70544
365	3.033	1504.71228	-277.56543	1513.88855	423.73743	-2.93558	1311.65869	-367.22247	96.18317	1318.28955	986.96692	78.94924	-2.18623	576.87463	-274.74619	112.52774	-567.25043	267.62213	75.47968	-248.30415	-16.99696	-4.23607
366	3.042	1505.43323	-277.53073	1511.69763	421.21426	-2.89703	1308.76282	-368.81982	97.18196	1315.42029	964.88074	80.33360	-3.14699	599.49854	-277.15781	114.44666	-528.71539	263.53098	72.90960	-271.39343	-15.60268	-3.97776
367	3.050	1506.09058	-278.11734	1509.76050	418.21542	-3.04183	1305.58398	-370.65387	98.51984	1312.72852	941.66718	81.73164	-3.92615	623.19391	-278.93204	115.27544	-490.58258	258.72812	72.61295	-294.63037	-13.81199	-4.09370
368	3.058	1506.78699	-279.13855	1508.89209	414.83646	-3.25742	1303.92456	-372.41977	98.47477	1309.86902	919.27924	83.67038	-4.53371	647.43341	-280.37573	115.55663	-451.67160	252.82793	72.65891	-317.32159	-12.04251	-4.28881
369	3.067	1507.01404	-279.34003	1508.07141	410.94095	-4.57991	1303.08008	-373.81348	97.70498	1307.51721	896.76306	85.71500	-4.41510	672.81580	-281.19321	114.88977	-412.23663	245.71802	73.06560	-340.04605	-10.22057	-4.50363
370	3.075	1507.03601	-279.12732	1507.26111	406.44000	-7.03112	1302.60815	-375.59042	96.83366	1304.71643	873.72437	87.74286	-4.75719	699.38214	-281.86545	113.64625	-371.38553	237.62531	73.82194	-362.77472	-8.11786	-4.79925
371	3.083	1507.02930	-279.30099	1507.06677	402.15997	-9.27874	1302.47522	-376.94980	95.57615	1302.47107	850.91467	89.23732	-4.94851	727.38495	-282.40628	111.68883	-330.94534	229.61195	75.36101	-385.82571	-6.69534	-4.84274
372	3.092	1507.26013	-279.80057	1507.38586	398.01590	-11.73501	1302.67041	-378.72073	93.33335	1299.68640	827.76324	91.37358	-4.97996	756.74579	-282.90530	108.98841	-290.82816	223.06204	80.07722	-409.13675	-4.20278	-4.80383
373	3.100	1507.37012	-280.50558	1508.27527	395.58353	-13.33286	1304.66492	-380.08417	92.51461	1297.20911	804.24451	93.27312	-5.37117	787.38751	-282.61691	105.19059	-251.89270	218.38240	86.81139	-432.20706	-2.53178	-4.70579
374	3.108	1507.72290	-281.68417	1509.26685	395.56790	-14.94783	1306.75964	-381.20825	90.83418	1296.10596	780.10828	95.86563	-4.57023	819.12390	-283.19016	101.52233	-214.87286	213.69978	91.37749	-455.32300	-0.61933	-4.71284
375	3.117	1507.93665	-281.41519	1509.97424	395.09827	-14.66507	1309.41528	-382.44351	89.70508	1295.82605	757.02960	97.17949	-5.16314	853.10522	-282.49646	96.71082	-177.43166	208.04013	94.05717	-479.27832	1.66341	-4.66483
376	3.125	1508.57788	-282.95071	1511.15552	394.64413	-14.36349	1312.46265	-383.48892	89.14365	1296.79065	733.59430	99.33883	-4.65141	886.58069	-281.64545	92.00470	-139.13171	201.46257	95.41737	-502.28372	2.77791	-4.44040
377	3.133	1509.03491	-283.60336	1512.14331	394.14191	-14.31011	1315.94006	-383.50653	87.87401	1298.50513	709.93225	101.07182	-4.57939	919.01569	-281.57257	87.75685	-101.87312	195.60837	95.52243	-526.14722	4.66588	-4.37145
378	3.142	1509.88147	-283.99649	1512.70984	394.59674	-14.16535	1319.64697	-383.51239	87.05721	1300.87939	686.88776	102.20631	-4.90174	952.79956	-279.24036	82.98661	-67.92097	190.86131	94.42313	-549.80408	6.12983	-4.17522
379	3.150	1510.80981	-285.46021	1514.14185	395.47928	-14.28184	1323.18652	-383.46432	86.36530	1303.59668	663.30237	103.71270	-4.63809	982.72357	-277.54141	78.39241	-35.35825	186.18509	91.49709	-573.66016	7.75498	-4.17958
380	3.158	1511.68250	-285.63626	1514.54333	396.65988	-14.29689	1326.93323	-382.93607	85.93085	1306.87891	639.80756	105.35822	-4.56586	1014.14838	-273.03772	70.41726	-3.84110	182.36436	87.81644	-597.03967	8.78652	-3.88446
381	3.167	1512.62317	-287.04123	1514.74524	397.96951	-14.06172	1330.72974	-382.13803	85.62685	1310.65356	615.94666	107.41182	-4.09869	1044.77515	-269.16388	61.80460	24.62995	178.90968	82.17104	-621.11975	10.47502	-3.69312
382	3.175	1513.76428	-288.18912	1515.22192	399.47873	-13.69164	1334.27893	-381.68924	84.73881	1314.30518	593.08246	108.97550	-3.64042	1080.31262	-263.30444	51.43021	49.21590	177.15744	75.14557	-644.87213	11.27189	-2.98800
383	3.183	1514.78674	-289.07846	1515.28003	400.96182	-13.41419	1337.50134	-380.81595	84.03833	1318.24377	571.77924	111.30212	-2.06647	1116.13403	-261.10983	46.34533	70.44696	176.59503	66.33434	-668.38702	12.85816	-2.88380
384	3.192	1515.92896	-291.01303	1515.31567	402.24063	-12.87177	1340.38721	-380.22229	82.89765	1322.09912	552.38971	113.22762	1.12020	1147.36169	-262.49515	47.43061	88.46100	176.74344	56.90199	-691.18060	12.17000	-1.53086
385	3.200	1516.59607	-291.37491	1514.89746	403.81442	-12.48005	1342.97510	-379.70712	82.10143	1325.69958	535.68817	115.92172	5.52012	1170.93103	-261.73303	44.73125	101.12853	179.06042	46.92001	-711.40063	12.99362	0.33993
386	3.208	1517.52197	-292.95496	1514.53125	406.06146	-11.70895	1345.15491	-379.16620	80.84078	1328.48157	523.08704	117.52113	11.26571	1184.11340	-259.29440	36.47672	108.03584	182.62119	35.98814	-730.39520	13.82526	3.69566
387	3.217	1517.80872	-293.53442	1513.21191	408.02246	-11.53808	1346.77905	-378.31494	79.96729	1330.67065	512.55615	122.07165	17.93379	1190.44116	-256.08804	26.90826	108.86349	187.80869	25.46976	-748.74445	14.63860	6.85276
388	3.225	1518.07690	-294.73083	1512.11145	410.22925	-10.98631	1347.92175	-377.86911	79.35231	1331.94727	500.87698	131.22119	29.51830	1194.77258	-252.96495	20.93965	102.89524	194.73007	15.82129	-765.02002	15.25357	10.58464
389	3.233	1518.46814	-296.07193	1510.59998	412.52597	-10.42155	1348.04089	-377.26404	79.46087	1332.38867	500.69009	140.61658	50.82452	1194.71680	-249.73732	18.25579	90.41590	202.71132	7.09549	-781.13885	18.03072	13.60720
390	3.242	1518.50378	-298.53781	1509.20032	414.50146	-9.85567	1347.65186	-376.36884	79.43892	1332.14905	509.79623	150.04900	74.90543	1190.31580	-244.27313	11.59311	70.83334	210.53452	0.16428	-794.84259	18.49611	17.68155
391	3.250	1518.27258	-299.05792	1507.27612	416.82846	-9.51150	1346.65857	-375.31339	79.97698	1331.29175	523.39539	158.39908	94.87591	1176.89063	-241.96233	1.95456	49.80490	212.04742	-0.31104	-806.55127	19.56664	21.12922
392	3.258	1517.92322	-300.10083	1504.96887	418.87424	-9.08972	1344.60645	-374.01123	79.99969	1330.06189	540.25671	162.42926	104.33383	1157.53491	-241.24910	-4.00308	24.42842	214.05034	-0.56145	-812.05115	18.63833	30.82949
393	3.267	1517.27869	-299.82788	1502.47998	420.91678	-8.86219	1341.99524	-373.11185	81.04747	1329.06006	559.02191	166.17206	111.55843	1136.80408	-239.13812	-4.31372	0.89502	215.67595	-0.94740	-809.52612	18.43929	44.05939
394	3.275	1516.66809	-301.15726	1499.92041	422.36664	-8.56881	1338.67578	-371.59802	82.56824	1327.76392	579.26855	171.13600	119.34043	1112.67273	-237.57855	-4.84014	-22.33826	217.45851	-1.15785	-800.54431	17.10493	56.06093
395	3.283	1515.83740	-302.02972	1497.19800	423.70819	-8.75024	1334.87231	-370.21756	83.61168	1326.45618	600.61053	176.23416	127.40382	1088.13635	-237.10432	-4.34329	-45.41551	218.98764	-1.38790	-784.31604	15.50354	65.83246
396	3.292	1515.06860	-302.95718	1494.56335	424.39343	-9.57366	1330.90076	-368.48047	84.61930	1325.22241	622.90405	180.14966	134.43338	1062.86841	-237.31508	-3.42315	-68.20542	220.36826	-2.13087	-762.66327	11.04066	72.62562
397	3.300	1514.21313	-302.98022	1491.76660	425.26752	-10.13025	1327.15881	-366.83319	84.78001	1323.27173	645.92230	182.73000	140.68016	1040.50317	-235.14720	-3.62536	-90.91576	222.02766	-2.85574	-734.82990	3.13525	76.14062
398	3.308	1513.93335	-303.72968	1489.28564	426.07895	-11.04687	1323.36658	-365.54056	85.84767	1321.73584	668.44427	185.19438	146.52972	1017.53223	-233.43213	-4.49528	-113.85567	223.80891	-3.28837	-701.64166	-3.34077	73.77690
399	3.317	1513.85632	-303.96713	1487.06494	426.31201	-11.20062	1320.32080	-365.15204	86.71678	1320.22253	691.98010	186.26698	151.60431	994.22699	-231.62312	-5.38876	-136.69646	225.72960	-3.51422	-664.85480	-7.88412	67.97567
400	3.325	1513.80884	-304.63873	1484.76111	426.82663	-11.56614	1317.20251	-365.76660	86.26067	1317.46155	715.96228	185.93477	154.68182	971.35858	-229.75124	-5.69068	-159.33650	227.67871	-3.62551	-623.75555	-10.58043	59.17051
401	3.333	1513.68872	-305.48764	1482.89526	426.80225	-11.32334	1314.15173	-367.27692	85.99466	1315.08862	739.31018	185.45624	157.61984	948.63300	-227.93452	-5.92151	-181.91251	228.97816	-4.27440	-579.95129	-12.92271	52.87234
402	3.342	1513.72363	-305.80649	1481.68359	425.15186	-10.22616	1310.90979	-368.97253	85.05926	1312.25305	763.70007	184.57030	159.61188	926.32831	-225.99849	-6.21710	-204.59926	231.08690	-4.34348	-534.89594	-15.21354	50.09303
403	3.350	1512.97205	-304.50479	1480.49719	422.24207	-9.40145	1307.85461	-370.18976	84.16567	1309.40552	787.84058	183.13811	161.24516	903.86279	-224.48714	-6.94502	-227.12654	232.39221	-4.64112	-489.16577	-19.33638	50.81504
404	3.358	1512.82300	-304.48523	1480.26050	419.13715	-8.41980	1304.94788	-372.54922	83.27972	1306.39148	812.68396	180.55894	162.77167	881.44910	-223.12714	-7.30128	-249.84973	234.00497	-4.78385	-443.66299	-20.37172	52.64705
405	3.367	1512.42639	-304.61658	1480.42236	416.17352	-6.66818	1302.98047	-374.02066	83.32600	1303.32715	838.73975	178.11079	163.27036	858.97986	-221.87315	-7.95978	-272.68155	235.85315	-4.76903	-399.87671	-20.06963	54.38262
406	3.375	1511.93738	-303.78873	1480.95557	413.59610	-4.21069	1302.38013	-375.29904	83.60952	1300.19092	865.94739	175.21484	164.00432	835.87262	-220.40741	-7.80819	-295.10623	236.61794	-5.40809	-357.88132	-18.68220	55.95280
407	3.383	1511.56628	-303.85974	1482.31421	411.51917	-1.67802	1302.04224	-376.49518	84.42555	1297.29309	892.78076	171.82124	164.02673	813.02509	-218.82507	-8.00367	-318.05722	238.19020	-5.70313	-319.93866	-21.17309	62.24733
408	3.392	1511.09082	-302.96829	1483.43518	409.61337	1.42385	1302.09766	-377.90848	84.94390	1294.63831	921.60803	168.96875	163.27011	790.55902	-217.20520	-7.84074	-340.94196	239.38762	-5.74418	-284.10403	-22.12923	68.85060
409	3.400	1510.49634	-301.84369	1485.16003	407.47946	3.46007	1302.88940	-378.59515	86.11968	1292.73474	950.08368	163.86281	161.41008	768.61841	-214.25154	-8.97258	-363.71390	241.32928	-5.33792	-249.50235	-21.95729	73.88612
410	3.408	1510.38171	-301.55011	1487.43372	405.78470	5.19478	1304.59290	-378.97076	87.46338	1291.51514	980.02527	159.67914	158.32944	745.81781	-212.31139	-9.60377	-386.87961	242.09395	-5.63325	-213.36197	-22.46341	77.74262
411	3.417	1510.04041	-301.24445	1489.62158	404.51468	6.39175	1306.66016	-379.57596	88.45821	1291.55652	1009.91736	153.76514	153.76833	722.03571	-211.64400	-8.88348	-410.11725	243.71915	-5.73714	-177.90593	-21.43906	79.25457
412	3.425	1509.79846	-300.14169	1491.74402	403.23398	6.93868	1309.03418	-381.21585	89.58941	1291.98596	1040.14136	148.04437	149.08662	697.70117	-210.88400	-8.12555	-433.31189	245.16119	-5.83250	-142.72057	-20.13146	78.55271
413	3.433	1509.82422	-300.04504	1494.10046	402.06558	7.43546	1312.08130	-381.21579	91.13416	1294.05591	1070.20996	141.43747	143.73618	675.06689	-209.02800	-8.37873	-456.59122	247.10535	-5.18792	-108.47887	-20.33278	77.91153
414	3.442	1509.75232	-299.39902	1497.34753	401.69067	8.15568	1315.59314	-381.44455	92.40648	1296.57764	1099.31006	133.59232	137.63750	651.42255	-207.54597	-8.02894	-479.96866	249.02280	-4.93699	-73.45548	-20.36160	76.49113
415	3.450	1510.65173	-299.83847	1498.60779	401.72311	8.80710	1319.00671	-381.69699	93.15166	1299.29456	1127.58044	124.25117	129.91563	627.96503	-206.14920	-7.75191	-502.87759	251.64577	-4.25912	-38.68105	-20.23182	75.51829
416	3.458	1511.24341	-299.00180	1500.37891	402.03766	8.62984	1322.56946	-381.35901	94.86390	1303.11011	1154.67273	114.05633	121.45241	604.08344	-204.28572	-7.37906	-526.51147	253.36798	-4.16836	-7.08618	-20.47346	73.48625
417	3.467	1511.57568	-299.00699	1502.07275	402.57971	8.53025	1326.29907	-381.21875	96.56849	1306.86548	1182.70532	101.65813	109.14695	580.95538	-202.35880	-7.09961	-549.97644	255.23355	-3.82299	22.47524	-21.34102	70.57399
418	3.475	1512.09497	-298.94537	1503.94849	403.23901	7.82372	1329.78394	-380.45590	97.70155	1310.78760	1211.08435	88.90492	96.15131	557.62201	-201.08510	-6.63506	-573.64270	257.19516	-3.46828	47.72528	-22.86772	66.79823
419	3.483	1513.19946	-299.05191	1505.13208	404.44852	7.45783	1333.16284	-379.40591	98.81450	1315.07483	1238.97839	78.13488	88.50172	534.77008	-199.40652	-6.03139	-596.98761	258.78809	-3.44242	67.81007	-23.48874	60.08598
420	3.492	1513.31360	-298.09045	1507.20740	405.81384	6.68719	1336.35449	-378.01108	100.28313	1318.82495	1267.36646	65.57779	84.31605	513.20129	-198.10208	-4.81424	-619.87640	261.01581	-2.91112	83.41167	-24.57638	50.93428
421	3.500	1512.01538	-294.95630	1510.10449	407.59799	5.74310	1339.10620	-376.72079	101.71304	1322.57349	1282.09985	61.24109	82.91624	492.62482	-196.96303	-2.65553	-642.58051	263.44354	-2.53752	94.08944	-27.69093	42.05890
422	3.508	1513.24390	-295.68414	1510.52087	409.37683	4.69291	1341.61292	-375.40149	103.25186	1325.84619	1291.21777	52.21443	72.94180	473.95297	-196.67819	0.32605	-663.13104	266.15674	-0.26081	100.15952	-31.43138	32.49433
423	3.517	1516.43982	-299.53604	1507.52515	411.51276	3.54179	1343.70618	-373.95529	104.50821	1328.07825	1295.68115	42.71214	58.76911	457.73642	-196.56197	3.54996	-682.86945	268.44302	2.97140	100.74596	-36.14417	23.95697
424	3.525	1517.47546	-300.21042	1507.55505	413.31509	2.53512	1345.04175	-372.86810	106.14976	1330.54053	1291.37024	37.65240	48.81192	444.20197	-198.03236	7.80570	-700.60046	270.75620	6.64298	95.16472	-41.72601	15.66647
425	3.533	1515.50024	-296.71277	1510.25562	415.39166	1.54418	1345.99707	-371.80658	107.39238	1331.69519	1286.38794	32.28377	39.44048	428.80844	-200.83115	14.21983	-716.60577	272.32452	11.13514	83.54645	-47.53846	7.93501
426	3.542	1516.76563	-298.04584	1509.46350	417.34860	0.71314	1346.04395	-370.80444	108.49049	1331.77344	1279.11829	24.96732	28.84677	418.70773	-206.85835	27.58403	-731.89343	273.43436	15.93696	65.58868	-51.87352	2.56038
427	3.550	1519.70203	-301.20078	1504.72815	419.67776	0.49697	1345.33264	-369.59030	109.43547	1330.97620	1262.74475	24.02225	19.84156	417.05002	-214.63498	45.59814	-744.19568	274.96027	21.46043	46.63792	-52.78774	-0.28281
428	3.558	1519.80432	-300.38416	1502.90112	421.39920	-0.73633	1344.02087	-368.59628	109.28339	1328.03845	1244.14978	22.29165	8.22454	421.85846	-223.39841	63.52079	-752.96924	276.53940	26.97743	22.50852	-47.98969	1.29027
429	3.567	1520.51526	-300.87500	1501.35046	423.75571	-0.37720	1341.90393	-368.08496	109.41985	1330.18689	1220.02698	27.38301	2.35790	432.26593	-232.31029	78.56933	-756.83771	280.25858	36.35920	-4.02093	-46.70822	1.64385
430	3.575	1520.73962	-300.85049	1499.18359	425.34030	-1.04587	1339.05994	-367.19589	109.00613	1327.65698	1198.16638	27.12135	2.35304	446.45569	-240.57056	89.51020	-753.96222	282.21960	49.50673	-26.75761	-44.94593	0.42950
431	3.583	1520.94885	-301.13226	1496.69556	427.42239	-0.87970	1335.58459	-364.06915	107.55860	1325.98242	1174.41040	28.91524	1.21159	463.04852	-248.05081	97.75459	-743.17261	285.68207	61.65016	-48.39145	-43.06555	-1.30779
432	3.592	1521.19836	-301.59326	1494.28040	429.17239	-0.47049	1331.63013	-362.01495	107.79892	1326.31091	1151.25256	30.40692	0.90098	480.99521	-255.53494	104.19248	-728.49371	288.21964	69.86554	-71.04519	-41.56082	-1.22190
433	3.600	1521.42944	-301.62695	1491.53882	430.51865	-0.72370	1327.70410	-360.31100	108.24792	1325.59192	1127.80054	33.29536	1.00253	500.27536	-262.68411	109.95564	-709.25745	290.11774	75.36258	-94.39101	-40.62183	-1.88109
434	3.608	1521.75977	-302.63611	1488.90442	431.95209	-0.67441	1324.03320	-358.74680	108.76192	1324.57336	1104.41455	33.81697	0.07533	520.64185	-269.06207	115.12941	-685.48767	290.63553	78.38601	-117.51003	-39.49011	-2.37272
435	3.617	1522.44666	-303.44327	1486.16052	432.59717	-0.83050	1320.62537	-358.15207	108.83170	1323.75073	1081.90552	36.14507	-0.86952	541.79596	-274.49045	119.50510	-657.53436	291.97629	79.56483	-140.41714	-37.91164	-3.19404
436	3.625	1523.43652	-304.45740	1483.46497	432.39551	-0.91037	1317.30640	-358.18509	109.74193	1322.18347	1058.46716	37.43845	-1.97083	563.50653	-279.69418	123.81847	-625.98969	289.86935	76.78040	-163.54797	-36.46467	-2.86748
437	3.633	1524.22986	-305.35477	1480.83020	431.64374	-1.44132	1314.26343	-359.40997	111.31534	1319.97852	1036.20325	39.98060	-2.33597	585.03076	-283.80582	127.30318	-592.01001	286.20026	72.17413	-186.62294	-34.59135	-3.77576
438	3.642	1525.07617	-305.30008	1477.90137	429.98758	-2.11243	1311.15918	-361.08170	113.13406	1317.38977	1012.57349	40.68505	-2.19085	607.26740	-287.76514	130.46986	-555.77905	280.60577	67.30765	-209.32626	-33.21008	-3.59871
439	3.650	1526.17395	-306.56900	1475.76062	426.95868	-2.10317	1307.68372	-362.51495	114.47876	1313.19958	989.98132	42.00542	-2.46335	630.10559	-290.91043	132.66212	-517.69397	274.16180	63.63384	-232.09172	-31.41183	-4.13593
440	3.658	1526.68030	-306.43454	1473.82056	422.66650	-1.79534	1304.49878	-364.01852	116.29327	1310.03345	967.40070	44.11696	-3.25395	653.78204	-293.51346	133.88911	-479.13571	266.22714	62.02451	-254.74364	-29.56783	-3.94590
441	3.667	1527.61523	-308.35666	1472.32251	418.57779	-1.53974	1301.53687	-365.92850	116.81116	1308.36267	944.48651	45.70828	-3.74604	677.83154	-295.90506	134.62633	-439.91269	257.55405	61.29736	-277.86203	-27.96262	-3.80996
442	3.675	1528.18909	-309.28305	1470.90369	414.77359	-1.64195	1300.17346	-366.74371	117.45451	1304.94116	922.89612	47.63194	-4.46412	703.05682	-297.92783	134.12868	-400.14209	248.17049	61.39057	-300.65900	-26.27185	-4.19593
443	3.683	1528.46777	-309.68005	1470.03479	411.09454	-2.95157	1299.64734	-367.98193	116.75492	1301.85608	900.07458	48.74052	-5.00334	729.16760	-299.41980	133.13849	-358.96951	237.56119	61.46244	-323.57477	-24.19437	-4.88708
444	3.692	1528.74219	-310.20279	1469.54102	407.26715	-4.65138	1299.41541	-369.29953	115.76841	1299.27026	877.09424	50.91861	-4.77759	756.69952	-300.52924	130.93541	-318.10925	227.17123	63.11956	-346.48035	-22.35292	-4.77584
445	3.700	1529.28809	-312.10864	1469.22095	403.12759	-6.72822	1299.81152	-371.36124	114.59161	1296.77148	854.19958	52.59660	-4.94437	785.03931	-301.81064	128.17662	-278.03372	218.91489	68.68606	-369.31458	-20.79629	-4.77677
446	3.708	1529.57056	-313.13525	1469.51782	399.76358	-8.56013	1300.72778	-372.95486	113.93893	1294.59888	832.06812	53.93603	-5.04401	814.77917	-302.78543	124.42715	-239.26831	212.55676	76.30176	-392.15283	-18.62733	-5.03915
447	3.717	1530.09338	-313.85477	1469.58850	398.10672	-9.74579	1302.79639	-374.44760	112.26034	1291.71289	807.40533	55.90792	-4.82670	845.42920	-304.58548	120.64231	-202.91283	206.60641	81.87397	-415.21985	-17.14491	-4.87742
448	3.725	1530.95020	-315.12839	1470.00708	397.47940	-10.17677	1305.14844	-375.30240	112.12135	1291.59497	784.65887	57.92629	-5.05367	877.14386	-305.56894	116.20048	-166.05804	199.15750	84.79115	-438.58963	-15.56263	-4.94608
449	3.733	1531.37732	-315.97586	1470.13855	397.56305	-11.43614	1307.75781	-376.01352	112.28877	1292.13013	761.01794	59.44963	-4.61965	910.49689	-306.20322	110.67677	-128.33369	191.13562	87.02180	-462.07358	-13.71382	-4.91091
450	3.742	1532.17126	-316.87994	1470.09326	397.05109	-11.12241	1310.72424	-376.43362	113.44628	1293.85400	737.53589	61.52006	-4.35228	943.12927	-306.19818	105.05040	-92.29998	183.83847	87.48727	-485.58859	-12.45238	-4.32930
451	3.750	1533.18896	-318.66650	1470.50562	397.28842	-10.81123	1314.51147	-376.55020	113.77621	1296.01672	713.95703	63.78288	-4.62864	975.64423	-305.64304	99.61598	-59.02390	177.85912	87.01098	-509.17786	-10.49235	-4.46398
452	3.758	1534.35535	-320.60986	1470.53955	398.16891	-10.35545	1318.13977	-376.43536	114.27047	1298.55676	690.83783	64.69324	-4.72823	1007.26953	-303.75235	93.26129	-26.70138	171.73073	84.63480	-533.05420	-8.95165	-4.17777
453	3.767	1535.04187	-320.92609	1470.33411	399.33670	-10.11185	1321.88171	-375.93643	113.34909	1301.60474	667.38672	66.00523	-4.73558	1037.99341	-300.63892	85.63558	4.63360	166.26387	81.51064	-556.73767	-7.69475	-3.97520
454	3.775	1536.27637	-322.53406	1470.19519	400.71918	-9.53322	1325.80469	-375.92178	113.75486	1305.19495	643.57440	67.99535	-4.15781	1071.81873	-294.37967	75.27718	33.06624	162.93918	77.71888	-580.36353	-6.14412	-3.67182
455	3.783	1537.53137	-324.43375	1469.98633	401.90036	-9.08238	1329.56750	-375.19592	112.95551	1308.95557	619.89386	69.56929	-4.44521	1105.98267	-288.88135	65.71062	60.76994	160.03949	71.52969	-604.43213	-5.12712	-3.29286
456	3.792	1538.72278	-326.17471	1469.07129	402.92682	-8.18659	1333.09851	-374.91107	112.48689	1312.99707	596.83936	72.03706	-3.70909	1140.54785	-283.99432	60.78230	82.99860	159.25638	64.75378	-628.30383	-2.96084	-3.02075
457	3.800	1539.63049	-327.29837	1467.90601	404.04980	-7.26004	1336.32190	-374.68765	111.94094	1318.71533	576.12946	73.98063	-2.82149	1169.34680	-283.92596	61.46601	102.31450	159.58499	56.59197	-652.06793	-2.00854	-2.74131
458	3.808	1540.66980	-329.49631	1466.86304	405.09515	-6.17292	1339.07837	-374.41837	110.55743	1322.51343	555.75311	76.76159	0.03440	1191.83704	-282.08813	58.98812	117.48125	161.62520	47.74135	-675.79895	-2.11193	-1.30443
459	3.817	1541.24707	-330.62033	1465.14148	406.42477	-5.20487	1341.71863	-373.65048	110.26477	1325.29321	538.95349	78.97350	4.38791	1204.53638	-278.67279	51.24268	127.48947	165.37694	38.02751	-696.47711	-0.38926	0.67918
460	3.825	1542.16907	-333.27908	1463.48926	408.33215	-4.36135	1343.86365	-372.98639	109.82690	1328.64221	526.07288	81.62264	9.54972	1209.94336	-276.79431	43.05884	131.45448	171.68694	27.99531	-716.56470	0.62529	3.46810
461	3.833	1542.37915	-334.44775	1461.11646	410.18774	-3.56451	1345.36938	-372.82681	110.59024	1328.83533	516.21637	84.45988	15.51847	1213.06055	-273.67755	36.28765	128.99374	179.68814	18.37117	-735.06018	1.88731	7.46971
462	3.842	1542.55750	-336.37631	1458.77478	412.11328	-2.60681	1346.48071	-372.43506	109.49509	1330.11780	507.05063	90.46889	23.40623	1214.32788	-270.45700	31.86252	120.53584	189.41127	9.07813	-752.70642	3.17621	11.51983
463	3.850	1542.72437	-339.05978	1456.63306	414.03821	-2.03352	1346.92615	-371.97620	106.94020	1330.07251	503.09415	101.79771	44.49323	1212.56592	-264.59863	25.82598	105.61765	198.46472	2.35965	-769.04620	5.23589	14.98700
464	3.858	1542.53271	-340.74637	1453.72473	416.17386	-1.00836	1346.55725	-371.60095	106.86667	1329.70728	510.44775	110.79092	67.99453	1204.56433	-259.37363	16.00788	88.84078	201.12886	1.26084	-783.67310	6.50662	19.31802
465	3.867	1542.19641	-343.38834	1450.69275	417.98785	-0.16741	1345.34119	-371.02490	107.59218	1328.70544	523.34076	118.79325	88.58186	1188.40051	-258.36060	7.39763	64.13208	203.20724	0.57739	-795.94122	7.76758	24.28641
466	3.875	1541.34009	-344.98068	1447.52795	420.00287	0.66083	1343.39734	-370.06674	107.88168	1327.81616	539.84479	121.78515	99.40311	1167.91113	-258.51758	-0.52617	38.97814	204.86354	0.03254	-801.77692	8.70140	33.53820
467	3.883	1540.66870	-347.42462	1444.36865	421.71066	0.97260	1340.50916	-369.08459	108.62890	1326.74988	556.81555	125.92973	107.67731	1148.61987	-256.60794	-3.51017	15.04876	206.48341	-0.27591	-799.97870	7.43448	47.02406
468	3.892	1539.58496	-348.80447	1440.54016	423.33917	0.94691	1337.02808	-367.97525	109.15405	1325.86707	576.15131	129.81567	114.86524	1124.60706	-254.41666	-4.83968	-8.69134	208.09747	-0.59005	-792.37427	6.68536	60.37266
469	3.900	1538.44006	-350.38733	1436.85388	424.53363	0.13254	1333.20264	-366.19452	109.32414	1325.15833	596.42224	133.78862	122.02611	1101.36853	-252.35735	-5.43493	-32.28709	209.56866	-0.76756	-778.40210	4.98023	71.89737
470	3.908	1537.43994	-352.46118	1432.90369	425.67691	-0.19489	1329.25317	-364.50723	110.19894	1324.58179	617.68915	136.47504	128.06436	1076.07446	-251.77855	-4.96787	-55.51341	211.19478	-1.41624	-758.89447	0.40985	81.27604
471	3.917	1536.53394	-354.23898	1429.01477	427.07388	-1.46845	1325.05371	-363.02979	110.75138	1325.93433	639.29138	139.52333	134.02615	1050.67249	-252.57654	-3.43463	-78.51059	213.02267	-2.20229	-733.84454	-6.73706	86.38251
472	3.925	1536.42029	-356.61890	1424.86230	428.28540	-2.52257	1321.21008	-361.91159	112.00033	1324.57568	660.96027	142.27060	139.45314	1027.25830	-250.37407	-4.33536	-101.70569	214.72832	-2.62925	-703.34387	-13.91424	85.44607
473	3.933	1535.95154	-357.81848	1420.83777	429.03137	-2.89059	1317.47876	-361.35941	111.51490	1322.73108	683.28455	142.83733	143.43526	1004.43695	-248.55540	-5.28273	-124.87912	216.20334	-2.73329	-668.46411	-18.79169	79.65508
474	3.942	1535.87646	-359.49716	1416.36963	429.38287	-2.48326	1314.01794	-361.81439	112.27169	1321.32910	705.74689	143.24001	147.01584	981.32672	-247.13971	-5.67791	-147.78360	217.90070	-3.04758	-630.18994	-21.32807	71.53052
475	3.950	1535.93066	-361.55774	1412.23523	429.01102	-1.00030	1310.99927	-363.37753	111.94481	1319.52966	729.34381	142.67674	149.25809	957.87531	-245.66348	-5.99136	-170.44341	219.74573	-3.17681	-589.29071	-23.84545	65.16965
476	3.958	1536.13269	-363.01410	1408.10510	427.65903	0.62481	1307.99939	-364.80045	111.42072	1317.72961	753.19519	142.14922	151.38321	935.87360	-243.74823	-5.99673	-193.18799	221.22289	-3.46893	-546.31720	-26.04068	61.66270
477	3.967	1536.36609	-364.16229	1404.07544	424.53159	2.30714	1305.00671	-366.39371	110.28598	1315.98816	777.06213	142.05252	153.50491	913.18176	-242.35803	-6.71296	-215.67882	222.42274	-3.71858	-502.07553	-29.64088	61.86704
478	3.975	1536.63562	-365.14722	1400.16333	420.44720	3.26925	1302.52576	-368.42377	110.09952	1313.88208	802.69446	141.35573	154.15140	891.17786	-241.00616	-7.41854	-238.48819	223.63672	-3.94926	-459.34427	-30.08494	63.19657
479	3.983	1536.82227	-366.46216	1396.78223	416.49030	4.28539	1300.64771	-370.30823	110.03568	1311.45203	828.87921	140.54346	155.49493	868.92090	-239.33511	-7.90218	-261.03461	225.15736	-4.12297	-416.91980	-29.75570	64.85038
480	3.992	1537.27673	-367.81003	1393.38037	413.44443	6.07426	1300.04822	-371.87790	110.49886	1308.93420	856.28778	139.08899	156.18877	845.93140	-238.49098	-7.74705	-283.74774	226.60216	-4.52557	-376.25937	-29.03579	65.95649
481	4.000	1537.76941	-368.97919	1390.04773	411.55255	8.68125	1300.14697	-373.17752	111.00835	1306.21899	884.62775	138.41376	155.94916	823.43970	-236.89642	-7.98311	-306.17453	227.55211	-4.91350	-339.05942	-29.71162	69.81464
482	4.008	1538.10303	-370.05945	1386.83716	409.41483	11.57526	1300.61646	-374.93643	111.59032	1303.18689	914.37427	136.47028	154.90340	800.83624	-235.18954	-7.86183	-328.84286	229.03912	-4.68087	-304.45547	-30.60420	76.18371
483	4.017	1538.56677	-371.23785	1384.09229	407.54623	14.95376	1301.44824	-376.66290	113.50499	1301.54126	945.20813	134.79408	152.80370	779.37872	-232.09464	-9.08616	-352.62558	229.62375	-5.21676	-271.55612	-30.56815	80.69635
484	4.025	1539.20715	-372.74316	1381.29749	405.43585	17.26996	1303.23535	-378.28433	115.01551	1300.24390	976.39771	132.24364	150.07079	756.16797	-231.05325	-9.08874	-374.92035	232.21693	-5.26663	-238.37364	-30.25045	83.61005
485	4.033	1539.96497	-373.86444	1378.57446	403.77106	19.31126	1305.23096	-379.84863	116.51228	1299.29065	1008.51447	129.24214	145.45847	732.81342	-229.33667	-8.95490	-398.66876	232.07750	-5.56759	-205.05394	-27.99449	83.67855
486	4.042	1540.82751	-374.88977	1376.31506	402.18945	20.91541	1307.85144	-381.84430	117.66487	1299.40417	1041.05554	125.73735	141.22435	708.80835	-229.09978	-7.98790	-421.91028	233.91252	-5.39916	-172.00764	-27.21383	82.51714
487	4.050	1541.65625	-376.66000	1373.84106	400.70749	21.98425	1310.65234	-383.51816	118.58218	1300.21191	1072.32642	121.17140	136.37065	685.37604	-227.57811	-8.12463	-445.13428	234.77051	-5.55721	-139.60320	-26.71084	80.40907
488	4.058	1542.32532	-377.57324	1371.65942	399.64325	22.93689	1313.95605	-384.77820	120.14882	1302.03027	1102.33569	116.30679	132.53862	662.81268	-225.46350	-7.93909	-468.61694	235.90579	-5.47057	-107.28347	-26.78353	78.60404
489	4.067	1543.23889	-379.52832	1369.49048	399.03391	23.78822	1317.30115	-385.79977	121.05575	1304.24597	1130.15210	110.04724	126.31429	639.17920	-224.19281	-7.54473	-491.73007	238.99458	-4.56470	-74.11778	-26.39448	76.70657
490	4.075	1543.86133	-380.79584	1367.50879	399.08426	23.88960	1321.02307	-386.67880	121.65231	1307.11646	1158.13867	100.99171	116.53667	615.71906	-222.66664	-7.35769	-515.35919	240.52614	-4.72907	-42.67222	-25.59337	73.96451
491	4.083	1544.79871	-382.69238	1365.74890	399.45456	24.29034	1324.89099	-387.16266	122.81213	1310.44812	1186.77393	90.69131	104.24909	592.01617	-221.02344	-7.05476	-538.05896	243.41725	-4.03874	-14.45201	-27.26672	71.49413
492	4.092	1545.40515	-384.18158	1364.07397	399.90335	24.56652	1328.49561	-387.66809	124.10225	1313.70520	1215.86353	79.39057	92.42059	568.98016	-218.93208	-6.69566	-561.49023	245.01413	-3.99072	11.35142	-27.18284	67.33300
493	4.100	1545.89148	-385.47845	1362.22913	400.45746	24.52607	1331.95740	-388.00107	125.17704	1318.29053	1241.21204	73.20381	88.80624	545.69196	-217.85939	-6.17932	-584.99786	247.32591	-3.45622	32.73443	-26.80528	61.07655
494	4.108	1546.78821	-387.87439	1360.65247	400.80084	24.64602	1335.11145	-388.57394	125.08238	1320.95313	1265.83362	60.80597	83.55728	523.55542	-215.92551	-5.00524	-608.12115	249.40787	-3.23499	49.13795	-26.24410	52.71317
495	4.117	1546.65796	-388.78616	1359.02161	401.12881	24.63756	1337.71008	-388.19800	126.06283	1324.49207	1275.78601	59.21924	78.50114	502.93637	-214.42967	-3.10280	-630.96387	251.98769	-2.94857	60.87311	-28.79022	44.50711
496	4.125	1547.20386	-390.77408	1357.15466	401.77368	24.70915	1339.87329	-387.49481	127.95731	1326.94397	1281.02466	54.05975	65.68032	483.66357	-213.56636	-0.01936	-652.49164	254.52663	-1.90122	68.58276	-30.66140	35.53172
497	4.133	1547.65637	-392.96649	1356.10034	402.59274	24.30287	1341.52783	-387.11493	129.40596	1330.72302	1284.01733	45.26400	51.79842	466.39496	-213.36273	3.59683	-672.98785	257.60056	0.74859	70.94727	-33.10320	27.58082
498	4.142	1547.73474	-393.52563	1354.20007	403.56049	24.04360	1342.55603	-386.55963	130.59695	1332.88025	1279.20288	41.68175	43.40422	451.65762	-213.75752	8.13707	-691.55835	259.76498	4.23830	67.74104	-35.65590	19.81735
499	4.150	1545.01831	-392.18356	1356.08081	405.06589	23.87447	1342.87219	-385.80331	131.19411	1334.70178	1269.58252	41.52588	37.10189	436.26566	-215.82921	14.41132	-707.94647	262.09552	8.52146	58.11495	-39.24032	12.03861
500	4.158	1547.27771	-395.05875	1350.97852	406.15530	23.64353	1342.64368	-384.57730	132.96623	1334.02710	1261.48853	35.20799	25.31610	423.78424	-220.25983	26.28544	-722.74152	264.00217	12.96985	43.31797	-41.92320	5.46245
501	4.167	1547.31702	-396.87152	1349.61975	407.54202	23.53575	1341.68750	-384.39413	132.80736	1333.82031	1245.23596	32.39124	13.97750	420.05646	-226.23674	44.19073	-736.70087	265.32599	18.04343	23.65934	-40.86415	0.13128
502	4.175	1544.14087	-394.53745	1351.62756	408.93457	23.44050	1339.93823	-383.99911	132.35083	1332.43152	1221.59204	35.65833	3.22929	422.67426	-234.30058	63.87140	-745.61761	268.69354	23.35798	2.17450	-38.94596	-0.31757
503	4.183	1543.65540	-394.62851	1350.16284	410.42014	23.68502	1337.57239	-383.08319	130.93219	1330.98926	1202.74780	35.11450	2.48860	431.00879	-241.57320	80.57150	-750.03845	274.46631	32.47298	-23.11967	-36.37150	1.32387
504	4.192	1545.33826	-397.16281	1344.95923	411.86014	23.60603	1334.38428	-381.86926	129.51863	1329.65369	1178.14624	37.34457	0.43575	443.66977	-248.35976	93.75822	-747.72357	279.35315	47.21533	-47.49708	-35.42478	0.93632
505	4.200	1544.45178	-397.00162	1343.81409	413.62997	23.87269	1330.86890	-380.86279	128.42769	1328.90210	1154.37366	39.30153	0.69819	458.47754	-255.49792	104.19195	-736.47375	285.94049	61.58749	-70.88485	-34.52139	-0.31819
506	4.208	1540.97974	-394.42596	1345.63379	415.07410	24.16581	1326.86523	-379.52969	128.14198	1328.26111	1131.16235	40.08156	-0.01385	475.27063	-261.85999	112.44091	-721.49609	290.94922	72.29518	-93.52168	-33.27958	-1.92889
507	4.217				416.47620	24.93344	1322.56152	-379.90631	128.70093	1329.19751	1108.15894	42.63514	0.18328	493.14108	-267.55591	118.94478	-702.78564	294.63904	79.30348	-115.95224	-31.43533	-1.86286
508	4.225				417.50247	25.27841	1318.56653	-378.57202	129.78799	1328.49744	1084.92627	43.49010	-0.79162	511.88721	-271.72687	123.93577	-679.38635	297.40698	83.67166	-138.87372	-29.49021	-2.39693
509	4.233				418.06613	26.03434	1314.87354	-377.59348	128.28392	1327.22937	1062.16553	46.27224	-1.64280	531.85065	-274.93475	128.38478	-651.73688	299.14560	85.40231	-161.66597	-28.38719	-2.84231
510	4.242				417.53397	26.04141	1311.71887	-377.61896	129.56450	1327.31445	1038.91919	48.13018	-2.02664	552.56677	-277.18390	132.17458	-620.50830	299.03400	83.77429	-184.89256	-26.76514	-3.04606
511	4.250				416.12570	25.77943	1308.96362	-378.90851	130.54492	1325.95764	1016.03027	48.23732	-2.93970	573.46637	-278.93518	135.83705	-586.92926	297.37314	80.01244	-207.57254	-25.40258	-3.18248
512	4.258				414.18045	25.47736	1306.05432	-380.84134	132.32883	1321.79138	993.70282	51.32814	-2.83082	594.77411	-279.89078	138.92247	-551.48187	293.17664	76.36720	-230.61795	-23.46507	-3.59870
513	4.267				410.71487	24.99689	1302.97412	-383.15741	134.23526	1318.93054	970.86261	51.60176	-3.18658	616.82031	-280.45654	141.70341	-513.84619	287.90381	73.14423	-253.09987	-21.97715	-3.64051
514	4.275				405.77777	24.44609	1299.70789	-385.43256	136.03989	1316.11133	949.31445	53.72036	-3.78264	639.41913	-280.26315	143.19945	-476.38455	281.08313	71.88850	-275.98776	-20.04033	-3.37816
515	4.283				400.84164	23.79368	1296.89954	-388.16089	136.73499	1313.08606	926.75598	55.68044	-4.79280	662.38837	-279.61310	144.25410	-438.25134	273.82788	71.62304	-298.70346	-17.57419	-4.02030
516	4.292				396.03278	23.15702	1295.59534	-390.82672	137.30025	1310.37170	904.54529	57.76654	-5.15867	686.44489	-278.08575	144.24904	-399.00781	266.24640	72.21369	-321.62720	-15.97299	-4.17810
517	4.300				391.23068	22.18887	1295.04590	-392.82300	136.29778	1308.06885	881.81830	59.15417	-5.68608	711.31366	-276.76541	143.25940	-359.11539	257.04544	73.11337	-344.02390	-14.36808	-4.17677
518	4.308				386.67258	20.85221	1294.81763	-394.17520	135.34404	1306.48279	858.90070	61.05015	-5.46419	737.42053	-274.85944	140.92802	-319.88428	248.37184	75.87424	-367.02527	-12.33896	-4.75889
519	4.317				382.32632	18.65207	1295.18921	-395.93658	133.79494	1304.64563	836.16199	62.62143	-5.36736	764.47546	-272.92517	137.62866	-281.77020	241.89218	82.57396	-389.37976	-10.96758	-4.69812
520	4.325				378.29309	16.57231	1296.27515	-397.79584	132.98805	1302.46826	814.03137	64.72828	-5.85537	793.09119	-271.39407	133.66380	-245.47501	237.46593	91.00308	-412.76166	-8.58816	-4.49915
521	4.333				376.38165	14.07988	1297.89941	-400.25107	130.27464	1301.15015	789.54169	66.61185	-5.30016	822.27344	-270.29269	129.24170	-211.50891	232.01227	96.20288	-435.66629	-7.21258	-4.63456
522	4.342				375.24100	13.80185	1300.44324	-400.91418	131.52252	1299.64783	765.94946	68.26034	-5.32032	853.21680	-268.40338	123.44640	-176.23355	225.27879	99.52475	-458.49121	-5.12190	-4.83438
523	4.350				374.37274	14.78254	1303.34094	-402.14252	130.27815	1299.38330	742.85144	70.43803	-5.16019	883.75214	-267.62552	118.02246	-140.66760	218.01939	101.79338	-482.53876	-4.20714	-4.41218
524	4.358				373.83051	15.92477	1306.60400	-403.63971	130.45483	1300.22290	719.24817	71.16775	-5.13685	915.39392	-266.42456	111.23237	-107.83936	211.67310	102.39729	-505.43176	-2.76120	-4.01168
525	4.367				373.43048	16.94446	1310.23242	-404.40784	131.00192	1301.56470	696.51019	72.77435	-5.35042	946.93268	-264.65759	104.11355	-77.17997	206.30829	101.87010	-529.03705	-0.79816	-4.19636
526	4.375				373.66907	18.61916	1314.11023	-404.60663	132.27675	1303.74280	672.71783	74.56789	-5.39017	981.73492	-259.76419	94.64893	-47.03366	200.79489	99.57483	-552.56403	0.41635	-3.90058
527	4.383				374.21216	19.65172	1317.78760	-404.90616	132.74660	1306.35339	649.31836	76.28355	-5.28435	1012.73987	-255.95082	85.54888	-17.68152	196.34711	96.28872	-576.35248	1.91368	-3.93231
528	4.392				374.86694	21.50022	1321.44226	-405.70746	132.65375	1309.40662	626.57312	77.97881	-5.27078	1046.02051	-249.35805	74.77229	9.07328	193.96727	91.56754	-600.08264	2.93839	-3.21378
529	4.400				375.44431	23.38192	1325.27856	-406.08194	135.82782	1313.79504	602.44067	79.70804	-4.74678	1078.61279	-243.09941	65.74068	32.40175	193.53773	84.89988	-623.92017	5.15582	-3.41822
530	4.408				375.87454	25.18024	1328.70435	-405.84979	134.11554	1317.64368	578.92487	81.85448	-4.61952	1109.34009	-236.91585	60.63319	53.67002	195.67429	76.95777	-647.62823	6.40653	-2.89304
531	4.417				376.18411	26.98855	1332.04236	-405.17792	134.94545	1320.11145	556.29370	84.35871	-4.29260	1133.31946	-233.77838	58.39782	73.11774	199.64359	67.21964	-671.77521	7.65460	-2.80012
532	4.425				376.60211	28.55370	1334.81360	-405.40030	134.94717	1325.79517	536.06433	86.40825	-2.75413	1149.00305	-231.85118	53.36875	86.42654	205.76207	55.90842	-694.00916	8.37681	-2.06922
533	4.433				377.75513	30.42878	1337.23572	-405.40219	133.40344	1327.14832	516.79907	89.34138	-0.37166	1161.20947	-225.47072	43.11736	94.67219	215.18890	44.06387	-715.62598	8.69226	1.00639
534	4.442				379.25253	32.19187	1339.14221	-404.57681	133.17073	1329.51099	501.17996	92.24345	3.12760	1168.50122	-219.35367	33.68313	96.84305	227.45155	32.33448	-735.06244	9.35932	4.31980
535	4.450				380.75122	33.55622	1340.91260	-403.88901	133.67081	1331.20215	488.43289	95.53598	8.08430	1171.86377	-215.72453	26.98700	92.42686	240.63506	20.80156	-753.87274	10.89888	7.35799
536	4.458				382.57593	34.85469	1341.80347	-403.24908	134.54599	1332.20398	477.16492	100.06105	13.14059	1174.35840	-209.74803	22.40717	81.52579	254.63179	9.93153	-771.48138	11.56256	11.09878
537	4.467				384.27917	35.89495	1342.35596	-402.76703	135.05945	1332.40381	464.59930	110.98150	24.07729	1171.67517	-204.20139	17.80370	62.20060	265.49106	0.52430	-787.92743	13.30096	14.65508
538	4.475				386.21216	36.98521	1342.18555	-402.43878	135.62628	1332.01953	463.74927	124.03358	44.96100	1163.14282	-199.52962	10.61556	44.46677	268.12051	0.73001	-803.62677	15.40630	18.24800
539	4.483				388.05908	37.38433	1341.42834	-401.90277	136.80684	1331.17236	471.66754	137.74916	69.76013	1149.90759	-196.84547	2.39811	18.88329	270.18274	0.48886	-816.31409	15.25738	22.74961
540	4.492				390.04996	37.91285	1339.81934	-400.59528	137.86259	1330.33862	485.82205	147.17114	88.98606	1130.31140	-195.62944	-2.99787	-5.03935	271.85678	-0.15510	-826.02814	17.53578	26.84582
541	4.500				391.93228	38.17910	1337.56323	-399.86984	139.40767	1329.19202	500.87164	154.57701	99.61392	1108.93103	-194.07362	-4.63701	-28.06849	273.60596	-0.39585	-828.24066	16.56518	37.72314
542	4.508				393.92465	38.43291	1334.40979	-398.30377	140.40665	1328.50342	518.16260	159.75404	105.63631	1082.60034	-195.00175	-3.67521	-50.67014	275.55695	-0.42613	-823.71545	15.87248	49.84425
543	4.517				395.85718	38.04464	1330.84033	-396.75763	141.69986	1328.02563	537.24475	165.16101	112.21323	1059.30725	-193.45824	-3.67718	-74.08400	276.58340	-1.52389	-813.10217	13.53790	61.63712
544	4.525				397.37167	37.76414	1327.17993	-395.78522	141.33791	1327.88208	557.57043	172.14787	120.22308	1035.96863	-191.37044	-3.25009	-97.03893	278.69141	-2.10438	-797.00586	11.64236	71.63464
545	4.533				398.79889	37.28377	1323.51941	-395.11844	141.53520	1327.40234	578.94659	177.27638	127.77065	1013.66052	-189.72603	-3.74078	-119.70582	280.23334	-2.66329	-775.00537	5.69116	79.25996
546	4.542				399.87103	37.11886	1320.15808	-394.84686	141.83360	1326.34753	600.98877	183.39110	135.68211	990.20966	-187.77661	-4.59203	-142.69402	282.14752	-2.67642	-748.07013	-0.30727	81.87814
547	4.550				399.84473	37.17677	1316.91748	-395.25516	141.68811	1325.06921	623.90802	187.07274	141.71774	967.23706	-186.17534	-5.57956	-165.30191	283.97244	-2.77493	-716.36273	-4.26054	79.38495
548	4.558				398.90680	37.66990	1313.97925	-395.79626	142.62424	1324.63904	646.69891	190.95544	147.34924	943.84943	-185.00641	-6.15643	-187.99182	285.62933	-2.98822	-681.05835	-7.34445	73.94178
549	4.567				398.00891	39.01102	1311.24365	-397.27261	141.39635	1322.08521	670.22473	194.95837	152.12202	921.53113	-182.59491	-5.96981	-210.94389	287.50549	-3.37993	-643.06036	-8.36378	68.07715
550	4.575				395.90982	41.31162	1308.52502	-399.23425	140.47807	1320.48364	694.25244	195.20132	153.81508	899.05817	-180.88460	-6.45814	-233.30478	289.01453	-3.82254	-602.95520	-8.70275	64.29480
551	4.583				392.18457	42.09921	1306.13782	-401.22055	139.10417	1318.38477	719.80914	195.62698	155.37595	876.42853	-179.42967	-7.04808	-256.04092	290.25040	-4.02292	-560.80371	-10.56030	64.30584
552	4.592				387.93445	42.52454	1303.50708	-403.46112	138.59558	1316.31567	744.88141	195.83521	155.92746	853.90857	-178.10812	-7.62092	-278.85358	292.20172	-3.75843	-518.96680	-9.89110	65.05056
553	4.600				383.86383	42.70961	1301.35193	-405.31439	138.24026	1313.95850	770.28876	195.33949	156.13675	831.69684	-176.28282	-7.82258	-301.48047	293.17593	-4.26328	-477.14505	-10.13497	67.83521
554	4.608				380.72516	43.36104	1300.71631	-406.64175	137.61749	1311.53760	797.15967	194.82318	156.38434	808.61298	-175.17514	-7.93655	-324.29398	294.88132	-4.62366	-436.21774	-7.25340	69.19882
555	4.617				378.47873	44.88708	1300.80603	-407.84549	137.78706	1309.23706	825.03558	193.89157	156.38063	785.51935	-173.41368	-7.86561	-347.25208	296.43771	-4.47493	-395.83881	-3.81603	69.86976
556	4.625				376.47440	46.75912	1301.11401	-409.46252	138.21562	1306.87244	853.55554	192.35878	156.38626	762.96771	-171.73251	-8.06927	-370.07690	297.84039	-4.40355	-358.43866	-2.88337	74.87625
557	4.633				374.34573	48.41716	1301.85400	-410.82224	138.06950	1304.68396	882.63123	190.84343	155.53038	740.25409	-169.54074	-8.61658	-393.35611	299.57059	-4.45956	-323.64569	-2.76475	80.83151
558	4.642				372.91904	49.57613	1303.39502	-411.58582	138.75040	1303.31897	912.17700	188.51633	153.58667	718.56775	-166.19408	-9.42593	-416.55692	300.92664	-4.39273	-289.65149	-2.02472	86.04941
559	4.650				371.53366	50.43889	1305.38428	-412.15994	139.00505	1302.75378	941.79858	185.39217	150.29210	694.31647	-165.02698	-9.07216	-438.92349	306.08102	-2.79648	-255.22313	-1.20879	89.76256
560	4.658				370.11389	50.43719	1307.65308	-412.65503	139.06291	1302.90381	971.48999	181.50252	146.07208	669.50372	-164.88818	-7.94142	-463.38742	303.95532	-4.70123	-220.07147	1.48013	90.29104
561	4.667				368.79697	50.93250	1310.44421	-414.10806	139.08981	1303.98962	1000.89349	175.81932	140.62334	646.39661	-163.22169	-8.13683	-486.92715	305.27240	-4.63592	-186.20448	3.84115	89.80051
562	4.675				367.95129	51.04180	1313.77075	-414.42477	139.33966	1305.54529	1028.96887	169.87157	134.06567	622.85291	-161.43419	-7.96783	-510.39981	306.78619	-4.23150	-154.13991	5.79286	88.72131
563	4.683				367.64874	50.72798	1317.17383	-414.76181	139.62654	1307.42444	1057.12476	163.50528	127.60581	599.50769	-159.52988	-7.61251	-534.33948	308.40344	-4.12099	-122.25346	7.25559	87.36411
564	4.692				368.10965	50.72461	1320.83032	-415.21469	139.39967	1309.43457	1083.65186	155.62630	118.77908	575.77832	-157.92281	-7.43161	-557.69287	310.88345	-3.73282	-90.21629	9.94980	85.49645
565	4.700				368.75241	50.25331	1324.50452	-415.55466	139.97362	1312.30310	1111.12341	146.98482	108.90601	551.98828	-156.42905	-6.95075	-581.48553	312.46240	-3.68117	-60.13562	13.27057	82.51726
566	4.708				369.51254	50.08197	1328.09058	-415.63083	140.33298	1315.44189	1138.72327	137.01924	97.04480	528.41095	-154.68134	-6.62428	-604.99860	314.22391	-3.32911	-33.10244	13.55380	80.17755
567	4.717				370.17084	49.93714	1331.33533	-415.25256	141.35045	1318.57959	1168.08496	127.26112	87.37506	505.10449	-153.25569	-6.54505	-628.92731	316.18771	-2.93992	-8.46086	16.30351	75.20810
568	4.725				370.94644	49.32974	1334.45618	-414.66385	141.39005	1322.18054	1193.67969	119.00867	83.08896	482.29691	-151.77130	-5.70618	-652.27759	317.89468	-2.71676	11.86351	17.23620	69.80315
569	4.733				372.20157	48.81923	1337.02917	-414.02579	141.85815	1325.21863	1213.61572	113.56049	79.27962	460.53442	-150.37357	-4.36246	-675.09674	320.37439	-1.93324	26.98969	17.91817	61.53432
570	4.742				373.80182	47.93178	1339.38184	-413.07233	142.56989	1328.22681	1227.14038	107.11045	72.31033	440.05823	-149.36746	-2.60193	-696.31384	323.04562	-0.43927	37.09874	17.91197	51.33361
571	4.750				375.29471	46.99634	1341.19202	-412.26917	143.02332	1330.63501	1234.78235	100.48948	60.72738	420.99503	-148.99791	-0.17691	-716.36914	325.82281	2.67342	42.75435	16.33786	40.68084
572	4.758				377.06528	46.28694	1342.43616	-411.54022	143.41470	1332.24353	1237.60986	95.91068	49.90045	404.15359	-149.11752	3.13486	-735.12177	328.68427	6.43368	42.71690	13.37355	30.33797
573	4.767				378.79630	45.13023	1343.13574	-410.78079	143.68777	1333.22266	1236.34070	91.42444	41.36088	390.10382	-150.00444	6.70826	-752.11237	330.93362	10.54174	36.47014	9.69757	20.41866
574	4.775				380.62653	44.11119	1343.16870	-410.20090	143.91568	1333.25256	1233.06055	87.31490	33.31543	375.26205	-152.26895	11.53700	-767.67816	333.03632	15.28506	24.16504	5.52499	9.51799
575	4.783				382.15948	43.24308	1342.56909	-409.20483	143.82802	1332.32544	1224.86584	83.46316	23.69181	363.34012	-157.01328	22.34227	-781.35895	335.03696	20.14615	5.96713	2.07893	0.81826
576	4.792				383.77515	42.45091	1341.19299	-408.65796	143.18750	1330.95105	1210.59851	82.88507	13.39657	359.69641	-163.65868	39.12509	-792.37122	336.44421	24.86665	-11.40567	3.93899	0.98869
577	4.800				385.48044	41.44177	1339.23328	-407.89575	141.59467	1329.52722	1191.58899	84.72688	2.77575	363.43970	-171.60228	56.80307	-801.22839	339.99951	30.64340	-35.69598	6.67983	0.42126
578	4.808				387.03329	40.92295	1336.38123	-406.38226	140.66756	1327.47168	1169.82422	85.99963	3.63701	373.17459	-179.37122	71.57224	-804.54706	343.51746	39.90969	-61.14637	7.85561	-0.31319
579	4.817				388.45508	40.26064	1333.01257	-405.34827	139.53372	1325.92114	1144.87720	89.23058	1.42185	387.41495	-186.34677	82.18665	-801.62292	346.60992	53.65979	-83.29950	10.02178	-0.32280
580	4.825				389.85785	39.74846	1328.79431	-404.47064	138.64893	1324.41235	1123.09570	90.40335	0.75120	404.28357	-193.48444	89.95883	-790.84955	349.37946	64.55022	-105.59467	12.21726	-0.66786
581	4.833				390.63641	39.43630	1324.30322	-403.46130	137.89372	1322.86536	1099.56262	92.67845	1.00690	422.52686	-200.99156	96.18751	-775.95319	352.18036	72.27661	-128.51694	13.92784	-1.85870
582	4.842				390.89539	38.65709	1319.98865	-402.61923	136.81970	1322.24170	1076.52405	94.92738	0.87110	442.51349	-208.18991	101.73120	-756.41010	354.18970	76.91132	-151.31963	15.12031	-2.44381
583	4.850				389.98938	38.17019	1316.22375	-402.12778	136.02905	1321.25281	1052.63208	96.88795	-0.48488	463.63416	-214.12355	105.69740	-731.93469	355.27927	79.75891	-174.45425	17.06982	-2.96137
584	4.858				388.94174	38.18966	1312.46130	-402.06772	135.62097	1319.77734	1030.40649	98.58952	-1.52605	485.71384	-219.83110	109.46837	-703.06104	356.00357	80.75185	-197.22292	18.42980	-3.14869
585	4.867				387.66196	37.48597	1308.94861	-402.52322	135.89923	1318.08923	1007.37952	99.38634	-2.19612	508.47403	-225.10785	112.99317	-670.97125	355.14719	79.22956	-220.26546	19.83238	-3.26613
586	4.875				386.41281	36.80268	1305.83728	-403.71893	137.15335	1315.86279	985.18652	100.88426	-2.52460	531.74835	-229.51712	115.71256	-636.42621	352.02667	75.61034	-242.77632	21.11677	-3.66835
587	4.883				384.54266	36.35965	1302.50562	-405.96371	138.92903	1313.17371	962.93567	102.70229	-2.90545	555.04919	-233.64444	118.15480	-599.62262	347.41263	72.32490	-265.78342	22.74678	-4.01406
588	4.892				381.42615	36.20617	1299.06836	-407.72464	140.13411	1310.37817	940.06329	104.46731	-3.39423	579.08862	-237.38374	120.18597	-561.16333	341.21817	70.11046	-288.87247	24.31141	-4.23492
589	4.900				377.88467	35.78381	1295.70801	-409.19681	140.65877	1307.47815	917.96954	106.21400	-3.95332	603.69751	-240.69829	121.30553	-522.69934	333.99820	69.19056	-310.98431	26.37035	-4.23137
590	4.908				374.27682	35.30615	1293.68164	-410.61105	141.55119	1305.40906	895.29431	107.61088	-4.58061	629.38647	-243.76321	121.98164	-483.48718	325.35065	69.32086	-333.85675	28.37392	-4.34700
591	4.917				371.01065	33.76860	1292.50940	-411.84326	140.89607	1303.33276	872.50677	109.68591	-4.97474	656.00592	-246.58939	121.70198	-443.43018	315.99094	69.97039	-356.39108	30.01488	-4.77012
592	4.925				367.35999	31.40211	1291.82629	-412.62711	139.47517	1301.31848	849.99255	112.01333	-5.00983	683.32965	-249.79916	120.92973	-402.49512	305.02573	70.93159	-379.66595	32.16804	-5.16403
593	4.933				363.46793	28.40066	1291.77405	-413.63943	137.80235	1299.33032	827.18494	113.59599	-5.24797	712.46228	-252.75314	119.12063	-362.39746	295.03290	73.80859	-401.84003	33.87446	-4.95391
594	4.942				359.27026	25.46695	1292.42578	-414.81808	136.85037	1297.50891	804.19299	115.50828	-5.50152	742.59052	-256.00702	116.70591	-323.13614	287.11353	81.00344	-424.63474	35.96405	-4.77473
595	4.950				356.24515	23.12711	1294.22742	-415.87003	135.16389	1295.61194	781.47845	117.21206	-5.70195	774.00525	-259.44171	113.64587	-286.53983	280.02081	88.45113	-447.67084	37.49272	-4.74175
596	4.958				354.73981	21.93679	1296.78088	-416.74207	133.52116	1295.14990	757.37323	119.64236	-5.12797	806.62280	-262.98355	109.55204	-251.41766	272.33600	93.18463	-471.02014	39.10643	-4.62756
597	4.967				354.58344	19.98396	1299.46106	-418.18787	133.00162	1295.44641	734.38324	121.13985	-5.38326	840.28845	-265.81000	105.13698	-214.87358	262.83728	96.00033	-494.02676	41.05069	-4.77804
598	4.975				353.92233	19.93355	1302.95300	-419.01569	133.16566	1296.83289	710.44916	123.17349	-4.52690	873.95972	-268.66632	100.44833	-178.29523	253.58760	97.64543	-517.70819	42.67665	-4.37680
599	4.983				353.35184	20.02654	1306.87073	-419.66138	133.73267	1299.00415	687.57941	124.18166	-4.66210	909.55682	-270.81848	95.37130	-144.80948	245.09019	97.77191	-540.98553	44.15786	-4.22322
600	4.992				353.47797	19.75538	1311.00745	-419.54614	132.12930	1301.63062	664.52051	126.18846	-5.02930	942.35156	-272.74942	90.88441	-113.16039	237.08133	96.59536	-564.92804	45.90580	-4.43376
601	5.000				354.54672	19.49961	1315.52246	-418.76721	132.45366	1304.09180	640.82837	127.51945	-4.65565	974.04706	-273.24188	85.27616	-81.80171	228.84996	93.75188	-588.21539	47.21489	-3.82140
602	5.008				356.02420	19.68365	1319.74182	-418.24332	131.68097	1307.73987	617.26294	129.17906	-4.51659	1005.81409	-271.03238	77.35247	-51.32234	221.48682	90.30442	-611.83270	48.46827	-3.68568
603	5.017				357.47241	19.50240	1324.20984	-417.75357	130.65308	1311.46973	593.65613	131.14767	-4.20101	1039.43530	-267.07654	66.69003	-23.11091	215.18578	85.56932	-636.05670	49.98903	-3.44526
604	5.025				358.83765	19.57408	1328.22876	-417.82095	131.31096	1316.50659	570.34229	132.70633	-3.65706	1073.81396	-265.18466	58.86329	1.65040	209.98647	79.58565	-659.85846	51.09470	-2.97860
605	5.033				360.39877	20.04367	1332.13843	-416.59116	128.80476	1320.46655	547.94757	134.49921	-2.91959	1108.21692	-264.72391	56.38536	23.75353	206.16650	72.18511	-682.98566	52.66637	-2.78742
606	5.042				362.09943	19.82270	1335.50220	-415.81635	127.28244	1324.60315	527.29370	136.73917	-0.60347	1135.40796	-266.86288	57.12188	42.73302	203.32852	63.68564	-706.13123	52.83964	-2.09697
607	5.050				364.25574	20.11932	1338.72888	-415.20694	125.21610	1327.75488	508.35522	139.16135	2.96584	1152.69739	-268.08273	52.97878	57.61691	202.38632	53.79972	-727.80426	52.57002	-0.29680
608	5.058				366.13770	20.34703	1341.42847	-414.63730	123.77045	1331.05481	493.05295	140.70531	7.46878	1165.34668	-264.41977	42.97497	67.40453	203.50877	42.93738	-747.47852	53.44124	2.36107
609	5.067				368.48553	20.39716	1343.42969	-413.91241	122.60840	1333.52087	480.16913	143.92802	13.67915	1171.53259	-262.32773	35.36258	71.80026	207.23486	32.31783	-766.03436	54.56940	5.45837
610	5.075				370.52310	20.51264	1344.99402	-413.03555	121.01639	1335.16833	470.69656	147.75546	19.81816	1176.53320	-259.39676	31.21753	70.67828	212.21594	22.27868	-783.55426	55.32220	8.97269
611	5.083				372.75278	20.78500	1345.79639	-412.65509	120.20592	1336.02173	461.32089	157.29826	32.95966	1179.43994	-254.32510	28.23953	62.94392	219.48444	12.58923	-799.59473	56.55299	12.32431
612	5.092				375.05035	21.14238	1346.08142	-412.14105	119.47316	1336.34131	462.96140	166.78812	53.74450	1177.02502	-248.53972	22.62237	49.85397	228.15103	4.84068	-814.45551	57.87124	15.76889
613	5.100				377.28824	20.96093	1345.77795	-411.08591	119.73041	1335.88379	471.20755	176.49187	76.51952	1167.90942	-243.62849	14.51725	31.29561	234.98993	-0.32484	-827.50580	57.41520	19.48793
614	5.108				379.70856	21.57874	1344.41785	-409.95483	120.17705	1334.89478	484.68796	184.24669	94.70057	1152.22559	-242.41022	7.39841	9.77287	235.89180	-0.08730	-838.21497	57.90635	24.19921
615	5.117				382.06586	21.69642	1342.59058	-408.09436	120.65880	1331.95752	500.71436	188.65796	104.60200	1134.48438	-240.14346	-0.23759	-15.22471	237.51872	-0.17943	-842.10864	55.92870	35.40885
616	5.125				384.48926	22.21805	1339.86462	-407.64255	119.91443	1331.10876	518.44196	192.56903	112.01482	1115.11487	-239.13268	-2.98516	-38.36984	239.03415	-0.57904	-838.07373	53.40424	47.46264
617	5.133				386.49783	21.95625	1336.56702	-406.42325	120.07603	1329.66589	537.66791	196.42615	119.28866	1090.26782	-238.00154	-3.87420	-61.58002	240.53517	-0.86554	-827.33466	50.30182	58.30402
618	5.142				388.66833	22.08038	1332.63013	-404.71411	120.76087	1328.19556	557.86932	200.68018	126.70282	1068.04968	-235.43530	-5.15571	-84.82930	242.40680	-1.07523	-810.44574	47.13002	64.48246
619	5.150				390.13458	21.79970	1328.60620	-403.45648	121.11556	1328.40576	578.59387	204.26248	133.64784	1042.04321	-236.30928	-3.12545	-107.69229	244.09486	-1.80068	-788.40680	40.94553	69.26682
620	5.158				391.21341	20.76875	1324.64282	-401.46176	121.43581	1326.31213	600.30573	207.43689	140.27878	1017.79211	-235.61455	-3.10001	-130.38409	245.76018	-2.27982	-760.58020	32.48679	70.49979
621	5.167				391.89456	20.28787	1321.10181	-399.81863	120.58116	1324.81323	622.13617	208.71080	145.61089	995.34143	-233.53093	-4.11312	-153.20354	247.03362	-2.95986	-728.19403	24.13564	67.77501
622	5.175				392.27734	18.98548	1317.43591	-398.68411	120.92795	1323.21362	643.75146	210.09216	150.80215	972.57959	-231.42032	-5.15582	-175.99400	248.89853	-3.18613	-691.26575	18.52182	62.04526
623	5.183				392.60428	18.77855	1314.29333	-398.65424	120.76738	1321.33887	666.58453	210.23705	155.00977	950.19000	-229.34282	-5.99292	-198.85280	250.69951	-3.25482	-651.70593	13.23075	56.19666
624	5.192				393.28311	18.27924	1311.26831	-399.52411	119.85622	1318.72449	689.55621	209.46959	157.94115	926.56055	-228.22586	-5.83798	-221.35350	252.32799	-3.53785	-609.50128	9.83562	51.27069
625	5.200				393.44611	18.53016	1308.02551	-400.37463	118.51814	1316.33972	713.06104	207.94980	160.15567	904.35126	-226.56876	-6.18161	-244.17564	253.99693	-3.88696	-565.73358	4.71438	50.31089
626	5.208				392.20032	19.34338	1305.08484	-401.41806	116.72739	1313.92590	736.72913	205.36902	161.56587	881.74170	-225.13756	-6.82114	-266.73810	255.39426	-4.26625	-522.11249	0.88029	51.43299
627	5.217				389.71896	19.70444	1302.30591	-402.71967	115.37608	1311.44165	761.07611	203.80435	162.92795	859.56366	-223.32939	-7.22030	-289.73169	257.06686	-4.37826	-478.06195	-2.69851	53.80969
628	5.225				387.12848	20.37646	1300.40112	-403.89313	114.93105	1308.96167	785.12885	201.20459	164.18015	836.80225	-222.11041	-7.48387	-312.12402	258.33066	-4.57888	-435.38278	-3.12611	55.87211
629	5.233				384.63110	21.85352	1299.21741	-405.05090	113.78969	1306.29016	811.79565	197.91249	164.19641	814.04211	-220.57037	-7.67684	-334.75613	259.61279	-4.83332	-394.11832	-4.63946	58.09537
630	5.242				382.93585	23.91451	1298.85486	-405.36566	114.85326	1304.13647	838.64197	195.06583	163.86536	791.00165	-219.42932	-7.69676	-357.76007	260.98468	-4.97631	-356.43820	-7.65665	64.74250
631	5.250				381.13135	26.52834	1299.08179	-405.59665	115.38541	1301.85950	866.46960	191.41469	163.06096	768.61511	-217.96107	-7.88687	-380.45584	262.13968	-5.02869	-322.39227	-10.77829	70.82691
632	5.258				379.44894	28.73388	1299.70337	-406.03946	115.44325	1299.47644	895.10858	187.49469	160.70551	747.98328	-214.33896	-9.58198	-403.51077	263.99438	-4.80842	-288.92899	-12.43743	76.00291
633	5.267				377.85953	31.00752	1301.22900	-405.85760	115.85703	1298.27649	924.30029	182.67241	157.75960	723.62036	-213.39412	-8.99568	-426.70374	264.78714	-4.95318	-254.12195	-14.09032	80.04404
634	5.275				376.78220	32.56500	1303.48401	-405.89838	116.47254	1297.42371	953.85461	177.97696	153.38112	700.11133	-212.59406	-8.52807	-450.03836	266.43024	-4.94043	-219.49681	-13.04991	81.17876
635	5.283				376.20648	33.12746	1305.93152	-406.48352	116.68265	1297.43701	983.60059	173.23422	148.95267	674.56555	-212.18135	-7.51762	-473.30521	267.95865	-4.95751	-186.79974	-13.95436	81.44447
636	5.292				375.74814	33.92347	1309.00574	-406.50839	117.49491	1298.64697	1013.12244	166.67271	143.10205	653.07611	-209.81728	-7.93817	-496.59668	269.21048	-5.00167	-154.55753	-15.04152	80.55782
637	5.300				375.79938	34.36820	1312.26184	-406.23874	118.30392	1300.63013	1041.84167	160.59479	137.22697	629.38770	-208.21190	-7.88531	-520.46155	271.07657	-4.36642	-120.88184	-15.47587	79.78094
638	5.308				376.44061	34.50409	1316.05579	-405.82532	118.55342	1303.16248	1069.24609	153.49507	130.68048	605.63739	-206.11819	-7.76762	-543.72314	273.29620	-4.13108	-87.34577	-15.88908	79.06075
639	5.317				377.51666	34.12896	1319.64050	-405.15158	119.13058	1306.05750	1096.23767	143.28813	121.30363	582.01764	-204.66452	-7.34308	-567.26019	275.06165	-4.14374	-56.16779	-16.32024	77.42300
640	5.325				379.38425	34.28907	1323.21155	-404.78589	119.10742	1309.32324	1123.21143	132.90129	109.30957	558.56805	-203.01295	-6.73877	-590.09656	277.58029	-3.30895	-26.75674	-18.14391	75.26526
641	5.333				381.01465	33.62243	1326.89038	-403.67957	119.92157	1312.86499	1150.97180	122.12751	96.31277	535.12476	-201.38084	-6.18385	-613.76550	279.70032	-2.98906	0.48357	-17.33199	71.99535
642	5.342				383.05539	32.98801	1330.15955	-402.44360	120.48341	1316.58630	1180.67371	111.13883	85.99391	512.21497	-200.06253	-5.92261	-637.22791	281.81219	-2.53032	23.80265	-18.72525	68.88658
643	5.350				384.83694	32.30027	1333.19299	-401.00922	121.20451	1320.25500	1205.62976	102.57736	81.56156	490.24478	-198.73993	-4.38227	-660.18359	283.79828	-2.20472	41.84739	-18.74658	62.55221
644	5.358				386.77243	31.33035	1335.77332	-399.62939	121.58073	1323.83850	1224.72449	97.32158	78.00807	469.63965	-197.07999	-2.40475	-682.48663	286.29523	-1.64128	55.28656	-20.00874	53.93629
645	5.367				388.57727	30.94509	1337.91272	-397.89355	122.38251	1327.03259	1236.69495	88.75408	69.04156	450.51474	-196.26720	0.53632	-702.83698	288.93402	1.04324	64.09225	-21.36118	44.11797
646	5.375				390.42047	30.17126	1339.63623	-396.43317	122.93771	1329.62000	1243.90759	81.26964	55.53740	434.06476	-196.09569	4.49018	-721.63715	291.09879	4.46508	67.41466	-23.15918	34.62522
647	5.383				392.43021	29.09705	1340.68555	-395.07706	123.62597	1331.73145	1244.54236	75.71120	44.56599	419.86853	-196.76842	8.57912	-739.08942	292.84109	8.62944	65.06556	-26.76120	25.57465
648	5.392				394.14352	28.69775	1341.05151	-394.01895	123.20647	1333.65479	1242.28992	69.56064	36.00696	404.42181	-198.99651	14.82348	-754.87891	294.53992	12.83016	56.25388	-30.51317	16.25612
649	5.400				396.17050	27.61189	1340.96802	-393.10791	124.16995	1332.70886	1237.40857	63.13221	27.85952	392.68311	-203.69907	27.55080	-768.82361	295.87717	17.85325	42.39008	-34.34831	6.33632
650	5.408				398.07462	26.90289	1340.24243	-391.77359	122.51812	1332.29675	1228.60352	58.01586	18.28390	390.36026	-209.72804	45.99376	-782.29236	296.24530	23.40361	23.25526	-35.59225	-0.36255
651	5.417				400.52460	26.26869	1338.57849	-390.23312	121.67753	1330.98486	1213.05176	54.96640	7.85121	395.44052	-216.97194	64.66450	-790.81317	297.44852	28.87318	6.95984	-33.76779	0.75279
652	5.425				402.71359	25.39742	1336.24438	-389.50375	121.99172	1329.53650	1194.47009	55.00325	1.62201	406.42728	-224.72415	80.59594	-794.49915	299.82578	37.51759	-20.04503	-31.64675	0.38489
653	5.433				405.20444	24.89818	1333.47278	-387.80923	119.99898	1327.92651	1170.92749	55.17841	1.64409	421.89389	-231.80870	92.22836	-792.22705	300.28070	49.60517	-44.50198	-30.82569	0.13540
654	5.442				407.54181	23.95368	1330.16101	-385.14227	116.97531	1326.01904	1147.51770	57.76147	0.71498	440.02948	-239.50995	101.53316	-782.00153	302.22983	60.03274	-66.31889	-28.64803	-0.68013
655	5.450				410.01956	23.46767	1326.27722	-383.25360	118.59058	1325.89355	1124.21118	60.18901	0.31015	459.78384	-246.74088	108.76373	-767.51331	302.84976	66.70763	-88.50468	-26.60763	-1.68146
656	5.458				412.12918	22.72483	1322.23926	-381.72198	117.53560	1324.26563	1101.49365	62.25425	0.88277	480.89459	-253.64223	114.94434	-748.56964	302.81631	70.64095	-111.87826	-24.95053	-2.05885
657	5.467				414.11111	22.07169	1318.59106	-379.76782	114.23430	1323.26465	1077.66370	64.12057	0.34102	503.38016	-259.55084	119.79757	-724.90735	303.16919	73.55770	-134.82233	-23.65590	-2.74723
658	5.475				415.36703	21.14130	1314.94385	-378.56900	112.93295	1322.18848	1054.51221	65.48230	-1.32476	526.53375	-264.85800	124.34152	-697.28943	301.95401	74.06448	-157.65715	-22.05818	-3.30203
659	5.483				415.61508	20.75300	1311.81824	-377.92310	111.99713	1321.13708	1031.87268	67.17785	-1.85589	550.74347	-269.33426	127.90434	-666.58600	301.13153	73.24024	-180.32397	-20.48125	-3.32634
660	5.492				415.29892	19.80228	1308.95483	-377.87750	111.94052	1319.46826	1008.25952	68.74397	-2.29650	575.25311	-273.14667	131.25754	-632.43298	296.84152	69.56660	-203.60750	-18.71438	-3.74855
661	5.500				414.19217	18.68046	1305.84497	-378.81461	112.33107	1317.11072	986.01276	70.71887	-2.54534	600.10168	-277.09308	134.14032	-596.39038	291.86252	66.67419	-225.88989	-17.43700	-4.17136
662	5.508				411.61026	18.24188	1302.39587	-379.97266	112.70982	1314.80994	963.08746	72.19392	-2.96534	625.45953	-280.17197	136.03673	-558.44995	285.22537	64.02049	-248.94727	-15.91827	-4.13272
663	5.517				408.34103	17.93965	1299.03784	-381.41666	113.25508	1312.41980	941.25806	73.20679	-4.03843	651.49915	-282.70078	137.25476	-520.07764	277.58676	63.28515	-271.98444	-14.19750	-4.28475
664	5.525				404.72830	17.41419	1296.39514	-382.77652	113.50882	1310.11670	919.18378	75.07175	-4.95515	678.41772	-285.04260	137.72835	-481.65308	269.68765	63.85170	-295.07785	-12.60763	-4.26226
665	5.533				400.96518	15.95159	1295.46741	-383.97812	112.63209	1307.87878	896.20764	76.99205	-5.07719	706.14288	-287.14670	137.33771	-442.17157	260.60419	64.61726	-317.61438	-10.60734	-4.49137
666	5.542				396.91464	13.45384	1295.12769	-384.96286	111.57703	1305.64136	873.06366	78.81466	-5.44457	734.82788	-289.40155	136.11400	-401.86429	250.54819	66.08549	-340.27530	-8.88644	-4.99390
667	5.550				392.93872	10.49674	1295.15356	-386.28381	109.60911	1303.51453	850.45331	80.95573	-5.33648	764.93457	-290.85144	133.63866	-361.48462	240.77708	68.38689	-363.15350	-6.44432	-5.20856
668	5.558				389.06769	8.09052	1295.53406	-387.07236	106.87154	1301.53162	827.58563	82.29801	-5.22242	796.24231	-293.12210	130.74094	-322.28363	232.06589	74.04432	-385.93628	-4.65192	-4.98623
669	5.567				385.98642	5.89675	1297.22180	-388.38943	105.56546	1299.34607	804.15564	84.64120	-5.03645	828.78632	-295.03821	126.68822	-284.03998	225.09340	81.43021	-409.21649	-2.89362	-5.02047
670	5.575				384.84787	5.22941	1299.99963	-389.56793	104.93909	1298.35864	780.69824	86.37917	-5.31328	861.63843	-297.23059	122.31225	-248.01717	217.47728	86.35619	-432.09207	-1.11630	-4.91388
671	5.583				384.84680	3.46670	1302.82532	-390.30249	102.89375	1298.15442	757.83044	88.19047	-5.06223	895.37689	-299.47522	117.53429	-211.52635	209.14893	89.82374	-455.17746	0.93579	-4.91385
672	5.592				384.69006	4.09692	1306.21265	-390.94858	101.95449	1299.32166	734.13403	90.33152	-5.06664	930.46564	-301.63242	112.18970	-174.48248	199.99409	91.81625	-478.96582	2.71151	-4.56694
673	5.600				384.31451	4.68464	1310.00427	-391.27560	100.77927	1301.38086	710.67706	92.07507	-5.09755	964.86639	-303.16144	106.23182	-139.43387	190.71811	92.37632	-502.35513	3.99418	-4.24766
674	5.608				384.48553	4.56501	1314.15906	-391.11911	100.34602	1303.99768	687.45844	93.66158	-4.84674	998.57050	-304.39804	99.73781	-106.61014	182.79041	91.87094	-526.06403	5.89691	-4.43611
675	5.617				385.27246	5.11047	1318.23877	-390.68668	99.53704	1307.26453	664.07031	95.18507	-4.58304	1031.17029	-304.90338	91.30544	-74.71375	174.28911	90.00983	-550.06049	7.55244	-4.14228
676	5.625				386.06042	5.26485	1322.62891	-389.81662	98.32548	1310.43445	640.68823	96.48633	-4.62634	1065.18298	-303.66449	80.72705	-43.16248	165.87979	86.81058	-573.38995	8.65902	-3.92346
677	5.633				387.20554	5.65521	1326.92932	-389.11697	97.51186	1314.36426	617.10950	98.62251	-3.99371	1101.66577	-300.81287	69.81571	-13.86587	158.74229	82.85858	-596.83612	9.98689	-3.76201
678	5.642				388.60498	6.02667	1330.82373	-388.26324	97.01851	1318.41077	594.16754	100.61977	-3.78441	1136.88000	-299.78900	64.16233	12.70241	152.89162	78.05059	-620.89917	11.70271	-3.41566
679	5.650				390.23666	5.79639	1334.50464	-387.42273	95.61510	1323.21533	572.88196	102.42377	-2.28653	1166.53381	-300.70053	63.56591	36.68000	148.18237	71.91904	-644.58301	12.30852	-2.80350
680	5.658				392.44339	5.95694	1337.74707	-386.55731	94.27873	1327.29993	552.76782	104.50183	0.11409	1189.22119	-300.25867	60.78002	57.28546	144.72462	64.34939	-667.18243	12.90096	-2.35962
681	5.667				394.79752	6.45379	1340.74927	-385.80994	92.71703	1331.51953	535.14630	106.78285	4.43795	1202.32385	-300.74274	53.49369	72.95885	143.62350	55.55198	-688.00177	12.93991	-0.41166
682	5.675				397.35400	6.30490	1343.21924	-385.04672	91.23649	1334.96130	521.72168	109.15439	9.88964	1211.60645	-296.52161	43.86883	85.12907	144.98730	45.41838	-707.81219	12.98543	2.43683
683	5.683				399.97974	6.63662	1345.18567	-384.26434	89.24307	1337.74707	511.27496	112.91816	16.56395	1216.38611	-294.04269	37.76290	90.01978	148.70975	34.62216	-725.73633	14.31132	4.95445
684	5.692				402.67911	7.15242	1346.65100	-383.36163	87.83676	1339.70374	500.43878	120.31071	25.92896	1219.38708	-290.11148	34.67495	89.38467	154.31093	23.76097	-742.83368	14.22049	8.59095
685	5.700				405.30966	7.50276	1347.43835	-382.89862	86.97730	1340.35400	497.95679	130.87492	44.70998	1218.21985	-284.53461	30.76468	82.93791	161.88733	13.64241	-759.08502	15.46836	12.13359
686	5.708				408.16922	7.73235	1347.38940	-381.81393	87.10195	1340.78101	504.31128	141.52191	67.88576	1214.26697	-278.68216	23.35477	71.36313	170.41374	5.37613	-773.02985	15.37048	15.87304
687	5.717				410.89856	8.27938	1346.62915	-381.11130	86.43815	1340.48865	516.95013	150.26685	88.39263	1205.51868	-272.21008	14.44670	51.87894	176.75287	-1.00460	-786.07178	14.64159	19.06341
688	5.725	1466.16052	-390.44565	1522.86792	413.71823	7.96908	1345.18823	-379.78131	86.87335	1339.40088	531.76306	157.24937	101.61655	1189.69556	-269.64636	6.22345	35.08013	177.89378	-0.89712	-796.56335	15.21065	24.47382
689	5.733	1463.80200	-391.99237	1522.67505	416.32724	7.87097	1342.90491	-378.31009	87.02969	1338.88721	548.64764	162.15970	109.95074	1171.10010	-268.76959	-3.37102	9.85837	179.54251	-1.31808	-800.16333	12.05750	36.77380
690	5.742	1461.30347	-392.49973	1522.55261	419.47781	8.28356	1340.00989	-376.76154	86.04758	1335.66675	567.26404	168.02753	117.46853	1150.56921	-267.72415	-3.96292	-13.42907	180.96899	-1.57389	-795.15369	8.37469	48.91644
691	5.750	1446.34241	-400.45578	1524.43311	421.87021	8.00207	1336.31433	-375.05978	86.74231	1334.04895	586.49078	173.35481	124.75143	1127.00012	-266.18729	-4.58178	-36.83452	182.82813	-1.39633	-783.72205	4.11293	58.84082
692	5.758	1458.67688	-390.59308	1520.81604	424.31601	7.16369	1332.28076	-373.35101	87.30480	1332.33984	606.67322	177.90544	131.60565	1102.27612	-265.01624	-4.38224	-59.67960	183.76160	-1.78202	-765.71899	-0.08206	65.05138
693	5.767	1457.28955	-390.34521	1519.38220	426.19067	6.59227	1327.97339	-371.58887	87.91072	1332.91614	627.45667	181.66914	137.75066	1078.63293	-263.81665	-4.59249	-82.74029	185.28043	-2.37672	-742.42572	-7.60760	69.49640
694	5.775	1446.43518	-397.54874	1519.86206	427.52499	5.75774	1323.67944	-370.18057	88.56842	1330.26270	647.80554	185.16879	143.75932	1055.37927	-262.29568	-4.43788	-105.57724	186.57048	-3.26204	-713.60254	-17.33863	70.70577
695	5.783	1437.66382	-404.18744	1519.88745	427.85394	5.33865	1319.73584	-369.41388	88.07581	1328.47168	669.47992	186.97383	148.74854	1029.74756	-263.85263	-3.66052	-128.31798	187.97662	-3.71171	-680.13696	-25.78171	68.27238
696	5.792	1439.39417	-404.00070	1517.44104	427.38602	5.12019	1316.19556	-369.27679	88.49460	1326.96790	690.79816	188.53801	152.91182	1007.23352	-261.71854	-4.85214	-150.98753	189.52698	-3.78479	-642.76624	-31.64635	63.05514
697	5.800	1451.59692	-396.23404	1512.84656	426.64459	5.37494	1312.80908	-370.25436	87.48355	1324.64197	713.41650	188.54890	155.84296	984.32678	-260.24493	-5.19544	-173.57040	190.88980	-4.12468	-602.94775	-36.81019	57.92970
698	5.808	1451.94507	-395.73724	1511.79456	425.68094	7.01047	1309.61255	-371.80225	86.42640	1321.97644	735.35565	188.79523	158.77930	962.17133	-258.20355	-5.62566	-196.18365	192.63219	-4.32875	-560.68542	-40.79520	54.35208
699	5.817	1450.94299	-397.84775	1509.42664	423.62592	8.92267	1306.55701	-373.75311	85.00494	1319.12207	759.02765	188.24159	160.49081	939.94006	-256.75870	-5.63025	-218.61633	194.59416	-4.76886	-517.53906	-46.07722	54.69598
700	5.825	1451.32642	-397.49991	1507.82703	419.97577	10.69234	1303.53760	-376.03784	83.64021	1316.24255	782.09998	187.63637	162.41313	917.39423	-255.63361	-6.35321	-241.13202	195.77420	-4.85410	-474.49313	-49.20472	56.32924
701	5.833	1450.63757	-399.63715	1506.55591	416.03500	12.22628	1300.93054	-378.28174	83.05656	1313.48743	806.04681	186.20140	164.12764	894.78613	-254.24194	-7.12199	-263.84595	197.24718	-4.79974	-431.38745	-51.45353	59.46291
702	5.842	1450.68628	-399.64850	1505.08008	412.30014	14.11775	1299.84631	-380.12518	82.23260	1310.93982	832.22620	185.45322	164.84259	871.85419	-253.24509	-7.30610	-286.40384	198.41005	-5.19425	-390.20340	-51.79457	61.95321
703	5.850	1450.85596	-400.20444	1504.67444	409.05856	17.81791	1299.66833	-381.50430	82.00774	1308.68359	858.48828	183.34572	164.70616	849.28619	-251.83304	-7.06653	-308.87943	199.45491	-5.55083	-352.41989	-53.63321	66.73126
704	5.858	1451.23596	-399.63779	1504.25317	407.11588	21.42038	1299.44238	-381.90842	82.41529	1306.68091	885.91217	181.43153	163.87241	826.90436	-250.05017	-7.20622	-331.48477	201.39230	-5.59122	-318.65836	-54.75957	72.56715
705	5.867	1451.06848	-400.06329	1504.31152	404.93588	25.23644	1299.85413	-382.47855	82.34365	1304.81653	914.03705	178.54646	161.96696	805.95959	-246.98303	-8.68984	-354.35129	202.29460	-5.65503	-286.23526	-57.12283	78.89374
706	5.875	1449.97217	-401.39944	1505.00134	402.91376	27.95635	1300.99756	-383.61548	81.95636	1302.74353	942.67542	175.71631	159.01208	783.17676	-245.45293	-8.78985	-377.28885	203.88921	-5.47374	-253.99268	-57.77506	83.29472
707	5.883	1448.09338	-403.25757	1506.23169	401.05859	30.28893	1303.00061	-384.59946	81.99493	1301.26624	972.41229	171.96230	154.44817	760.22083	-244.04909	-8.74341	-400.37756	204.34601	-5.93799	-221.47620	-56.85381	85.61144
708	5.892	1445.66748	-405.43396	1507.91638	399.92627	31.82572	1305.27869	-385.07404	82.59666	1300.81152	1001.49323	168.78583	150.22618	736.43188	-243.33076	-8.32261	-423.44891	205.44786	-6.21532	-189.61821	-55.92813	85.68761
709	5.900	1442.93018	-407.72501	1509.96863	398.77908	32.96827	1308.17627	-385.61288	82.09550	1301.24609	1031.16003	163.67761	144.84848	712.09741	-242.68608	-7.52182	-446.61411	207.71947	-5.75407	-159.29144	-55.97965	84.03683
710	5.908	1440.11694	-409.92694	1512.30225	398.04520	33.97597	1311.26685	-386.05344	83.67248	1303.27344	1060.12268	158.47813	139.08865	688.87982	-241.12302	-7.61893	-470.05783	209.00093	-5.41381	-128.71300	-56.15028	82.01390
711	5.917	1437.46350	-411.83606	1514.83057	397.76285	34.34229	1314.96191	-387.03915	84.71014	1305.58594	1087.39441	152.66415	132.01263	666.27777	-238.59732	-7.63394	-493.39850	210.89264	-4.99689	-97.26150	-55.73638	79.36005
712	5.925	1435.20544	-413.24869	1517.46729	397.87494	34.64804	1318.62329	-387.14050	85.62999	1308.58362	1113.88049	144.18436	123.66702	642.09082	-237.62953	-7.06276	-517.06409	213.41473	-4.61058	-66.61116	-55.70658	76.50657
713	5.933	1433.57825	-413.96115	1520.12610	398.31326	34.83871	1322.26721	-386.96594	86.33194	1311.97058	1141.08728	134.79041	111.45591	618.88708	-235.88737	-6.96303	-540.12537	215.15303	-4.60397	-39.09113	-56.97812	73.35651
714	5.942	1432.81750	-413.76971	1522.71997	399.16498	34.92826	1325.83069	-386.70639	87.06284	1315.41919	1168.37830	123.55240	97.47750	595.43134	-233.94954	-6.46241	-563.70648	216.89987	-4.42251	-12.38254	-58.62766	69.12706
715	5.950	1433.00024	-412.63284	1525.12170	400.17175	35.04166	1329.33862	-386.10300	87.79597	1318.94385	1197.21680	113.38760	86.04419	572.27466	-232.37248	-6.10733	-587.04004	218.65683	-3.90016	11.66727	-59.11769	64.61605
716	5.958	1433.05017	-411.78375	1527.42554	401.25339	35.28029	1332.46802	-385.63809	88.01374	1322.56482	1223.05652	103.67677	80.19814	549.83374	-230.53084	-5.20197	-610.51788	220.77847	-3.60251	32.16669	-60.63719	59.12276
717	5.967	1431.30383	-413.05597	1530.34216	402.60730	34.63327	1335.25708	-384.70850	88.39480	1326.34412	1241.38184	98.88961	76.76259	528.74023	-228.67384	-3.29464	-633.41187	223.09941	-3.34908	48.43601	-63.60735	52.36868
718	5.975	1430.79309	-412.50247	1532.25427	404.36029	34.41865	1337.71545	-383.59528	88.81736	1329.46753	1253.24951	92.73324	69.62985	508.96692	-227.34749	-0.08779	-655.55664	225.75365	-2.66200	59.22837	-65.41698	43.47023
719	5.983	1429.96704	-411.72165	1534.12122	406.18787	33.92814	1339.63635	-382.66345	89.18612	1332.58643	1263.38013	82.05235	54.56785	491.21762	-226.30196	4.21553	-676.19635	227.94446	0.04404	66.25557	-66.87891	34.36612
720	5.992	1426.23853	-412.67078	1537.03149	408.32590	33.05605	1341.27661	-381.52002	90.08713	1334.83008	1267.55225	72.35815	40.97055	477.11911	-225.86067	9.07684	-695.66479	230.47638	3.48232	68.03121	-69.32906	25.98449
721	6.000	1429.47180	-408.70895	1537.96729	410.38281	32.85732	1342.34375	-380.64615	90.74767	1336.54956	1263.48877	69.20482	31.63125	465.07098	-226.71080	14.73130	-713.70935	232.32004	7.97078	63.86400	-71.85973	17.90553
722	6.008	1442.00439	-398.66345	1535.65259	412.84268	32.15289	1342.68750	-380.27057	90.84588	1337.30554	1249.40894	75.38312	27.17710	452.24490	-228.76186	24.74454	-729.31793	234.48038	13.18805	53.99518	-74.07710	9.68946
723	6.017	1440.26880	-398.91360	1536.38525	415.02213	31.62068	1342.46204	-379.88449	91.21088	1337.83289	1241.45325	72.93541	15.25941	446.27219	-232.30748	40.50830	-743.18976	235.90227	18.53928	39.13958	-75.46956	2.61752
724	6.025	1440.28796	-396.17261	1537.73181	417.31113	31.31623	1341.19519	-380.73743	90.14842	1336.60352	1225.88293	74.84185	5.81908	448.31232	-236.38916	58.75531	-753.55658	237.53429	23.83253	21.35857	-75.52599	-0.22169
725	6.033	1425.94495	-404.20142	1540.74426	419.56543	31.20846	1339.47876	-379.60013	90.07265	1334.10388	1207.43298	77.18961	2.49284	456.00400	-240.97401	76.16964	-759.85657	239.73042	29.90231	-1.20881	-71.74612	0.72026
726	6.042	1437.89209	-393.81055	1538.21973	421.75256	30.83087	1337.10889	-377.94308	89.19952	1331.23633	1183.22705	79.02107	1.69194	468.51096	-246.54739	90.63290	-761.62750	241.34914	40.71411	-27.33212	-70.50152	1.02807
727	6.050	1436.70691	-390.63162	1537.69812	423.79694	30.71081	1334.02832	-376.96674	87.28233	1329.84473	1159.83130	80.50126	0.79775	483.82785	-251.77655	101.31095	-754.68909	244.64519	53.80156	-50.26648	-69.70283	0.48685
728	6.058	1434.78564	-390.58496	1537.67432	425.58810	31.10501	1330.43311	-375.75558	86.19523	1328.46814	1136.46057	83.07688	1.15687	500.85922	-257.27277	109.72124	-742.72937	247.94969	65.83817	-72.63734	-67.93250	-0.67015
729	6.067	1435.12598	-387.07034	1537.23218	426.72928	31.24338	1326.74182	-374.98117	85.81773	1328.12903	1113.60217	84.09177	0.73683	519.26233	-261.54300	115.51512	-726.50903	250.83186	74.70647	-94.94914	-65.88757	-1.36689
730	6.075	1433.41931	-385.85724	1535.92993	427.07767	31.65548	1322.78101	-373.76929	85.12077	1327.05920	1090.23938	86.58134	0.31630	538.90997	-264.86310	119.60776	-706.05029	252.76878	81.13158	-117.39792	-64.25465	-2.15046
731	6.083	1418.86145	-395.31042	1537.92896	426.68423	32.13554	1319.28394	-373.37360	83.59325	1325.93591	1067.38330	88.47401	-0.97694	559.61157	-267.53555	122.99647	-680.64734	254.10017	84.55935	-140.45343	-62.81136	-2.11751
732	6.092	1432.60962	-384.78604	1534.56458	426.07260	32.75062	1315.89771	-372.70065	83.71284	1325.36536	1044.61401	89.72487	-2.05167	581.14844	-269.13669	125.61670	-651.55994	254.95457	84.25092	-163.23639	-61.13882	-2.85544
733	6.100	1432.47583	-383.63516	1533.56177	425.33868	33.11021	1313.00220	-373.23102	83.87516	1323.53271	1021.88141	91.17554	-2.51875	603.01093	-270.43777	128.27858	-619.41571	252.90851	81.11004	-186.27393	-59.18770	-3.31424
734	6.108	1432.56067	-382.00021	1532.93127	423.84143	33.10211	1310.18335	-375.01672	84.14519	1321.22388	999.04877	92.73964	-2.18787	625.25500	-271.40891	130.91890	-584.84473	250.50841	76.47449	-208.75841	-57.79524	-4.11177
735	6.117	1432.47754	-380.40753	1532.53735	421.51736	32.73521	1307.25854	-377.56757	86.26913	1318.27100	977.40814	94.05154	-3.18460	647.85999	-272.40161	132.97838	-547.98865	245.77122	72.18762	-231.95334	-56.62937	-3.88993
736	6.125	1431.83325	-380.05478	1531.93652	417.21829	33.13184	1304.24988	-380.62256	87.04344	1315.02783	954.76746	95.86050	-3.66296	671.04242	-272.62903	134.09729	-509.50668	241.06451	69.41361	-254.36523	-55.73533	-3.70783
737	6.133	1431.33167	-380.20493	1531.38855	412.60767	33.49114	1300.89197	-383.66641	87.42741	1311.56970	931.95642	97.45885	-4.70870	694.65448	-272.93903	135.24142	-470.88855	234.35011	67.89632	-277.33762	-53.20323	-3.90116
738	6.142	1430.55676	-379.91589	1531.69495	408.15872	33.59365	1298.55579	-386.10593	87.26433	1308.64709	909.95929	99.48199	-4.96441	719.35547	-273.03452	135.13309	-431.93460	228.07706	67.87817	-299.94992	-51.42915	-4.15135
739	6.150	1429.91223	-379.83896	1532.51135	403.56635	32.99325	1297.70007	-387.78595	87.34722	1305.99072	887.07251	100.78993	-5.11383	744.76257	-272.84058	134.47159	-391.68320	220.56302	68.13458	-322.37372	-50.16756	-4.27316
740	6.158	1414.20068	-390.51959	1535.32214	399.50156	31.37161	1297.52942	-389.30234	87.12926	1304.28760	864.06927	102.42712	-5.02989	771.34332	-272.40622	132.52759	-351.42120	212.69501	68.54282	-345.00500	-47.81171	-4.81792
741	6.167	1417.54248	-386.81802	1535.85681	395.42517	29.09937	1297.74390	-390.81247	85.91099	1302.10168	841.32037	104.94052	-5.15479	799.05804	-272.26663	129.83089	-312.00967	206.63644	72.33925	-367.96738	-45.93271	-5.08342
742	6.175	1427.86755	-378.08392	1535.54004	392.30258	25.06993	1298.04785	-392.03940	85.38161	1299.12915	821.99866	104.75708	-7.05691	828.66394	-271.10733	125.61103	-274.29877	202.64642	79.40607	-390.92368	-44.41226	-4.72339
743	6.183	1426.41907	-378.33698	1536.82703	389.27399	23.23271	1299.49353	-394.17352	84.53351	1296.48840	795.62195	107.81659	-5.64408	858.67798	-271.72458	121.68017	-238.60303	199.45354	85.78799	-413.77112	-42.54790	-5.08971
744	6.192	1426.25610	-377.43469	1538.71033	387.58292	22.56783	1301.82349	-395.95328	83.45836	1295.99170	772.15985	109.89649	-5.49646	889.84930	-271.20282	116.76165	-203.75644	195.24469	88.91869	-436.97449	-41.13832	-4.76881
745	6.200	1426.27698	-376.85315	1540.63989	385.98230	22.88556	1304.50623	-397.93283	82.60408	1295.25159	748.64618	112.26490	-4.64105	920.97833	-271.64041	111.99780	-167.80098	189.72905	90.76253	-460.37003	-39.85252	-4.76646
746	6.208	1425.48901	-377.31146	1542.61365	384.42029	23.66062	1307.47168	-399.75220	82.24262	1295.63074	725.63159	113.51891	-5.31645	953.22363	-271.62952	106.99185	-132.59546	185.46538	91.67558	-483.77975	-37.93250	-4.71851
747	6.217	1424.50842	-378.06448	1544.68140	383.18616	24.72471	1310.81799	-400.99991	82.66873	1297.07385	702.41577	114.99348	-5.17313	985.66772	-270.71359	101.76322	-100.10049	181.63898	90.85874	-507.39780	-36.25879	-4.46015
748	6.225	1423.95142	-378.36728	1546.89270	382.36035	25.78138	1314.51733	-401.94357	83.30445	1299.45251	679.04932	116.39154	-5.42317	1017.79767	-268.39392	95.75641	-68.84182	178.53101	88.77723	-531.06824	-34.78125	-4.25287
749	6.233	1424.13721	-377.88104	1549.16028	382.31592	26.78474	1318.20862	-402.43787	83.65599	1302.27869	655.51428	118.38850	-5.00360	1048.12244	-266.07581	88.19058	-37.67684	176.02419	85.48184	-554.50696	-33.49250	-3.96954
750	6.242	1424.40222	-377.56058	1551.00415	382.87360	27.96284	1322.00281	-402.72946	84.14439	1305.37280	632.17255	119.50778	-4.74137	1080.80884	-259.64267	78.20304	-8.28927	174.76219	81.88205	-577.76038	-31.65951	-3.72198
751	6.250	1424.60974	-377.44000	1552.43860	383.13052	28.55795	1325.66309	-402.23242	85.59103	1308.19897	608.41089	121.51310	-4.20827	1113.10925	-254.56383	70.61385	18.50865	174.59210	76.33586	-602.07416	-30.11189	-3.66134
752	6.258	1424.82813	-377.22177	1553.63525	383.55093	29.59685	1329.03040	-402.30814	85.87069	1312.01001	585.61267	123.72343	-4.01015	1142.68652	-250.02774	68.58889	42.12863	175.84529	69.88010	-625.63983	-28.83755	-3.54971
753	6.267	1424.84497	-377.25241	1554.80762	383.78711	30.47334	1332.17371	-402.21439	85.83156	1315.82153	564.27802	125.72782	-2.71606	1164.87720	-247.04083	66.91036	63.06279	179.05028	62.08263	-648.96338	-27.38567	-2.96445
754	6.275	1424.53674	-378.05603	1555.99561	384.12906	31.49480	1334.96716	-402.08826	85.97084	1319.70190	544.82086	128.70639	0.40292	1179.57837	-242.25964	59.98934	79.83792	183.57764	53.05763	-672.31775	-26.57355	-2.48098
755	6.283	1426.06897	-375.60663	1556.38855	384.73813	32.38560	1337.31958	-402.38876	85.60788	1323.34802	528.56128	130.99678	4.40997	1188.49573	-235.78033	50.82181	91.28850	189.34280	42.29720	-694.66852	-26.53371	-0.80597
756	6.292	1425.83984	-376.16110	1556.46814	385.52417	33.49096	1339.25806	-402.18768	85.63509	1326.77197	516.29309	134.08389	10.54536	1194.06702	-229.18945	41.93785	96.86874	196.30350	30.88933	-714.75952	-25.73677	1.32528
757	6.300	1425.78931	-374.39502	1556.40259	386.74606	34.41603	1340.78357	-401.34708	86.22284	1327.07544	506.24939	138.74936	17.15281	1197.37170	-223.24808	36.65501	96.01828	204.98018	20.10774	-733.82196	-24.65264	3.81082
758	6.308	1426.33398	-373.16327	1556.54053	387.91895	35.13693	1341.63635	-401.08838	86.44737	1328.18494	494.03564	149.13370	29.53776	1198.43103	-214.56454	31.92512	88.82825	214.66388	9.91060	-751.72882	-24.31721	7.39954
759	6.317	1426.00293	-372.72903	1556.15466	389.15222	35.92110	1342.03723	-400.51642	86.87566	1328.46033	494.37024	161.30588	52.42985	1195.17468	-205.71399	25.80349	74.66696	223.49969	3.06302	-768.39343	-22.91097	10.84516
760	6.325	1425.10718	-373.34888	1554.87878	390.65277	36.40834	1341.82556	-400.22720	87.28945	1328.02039	504.75443	172.80029	78.02797	1184.88879	-198.40498	18.49017	58.89562	227.72733	0.59994	-784.70782	-22.15458	14.32511
761	6.333	1424.03601	-372.57819	1553.42969	392.27094	36.92766	1340.81494	-400.07407	88.04893	1327.00769	520.01141	183.39880	97.04783	1171.08899	-190.65407	10.36970	35.38711	229.50470	-0.10215	-799.07990	-20.46870	17.02684
762	6.342	1425.01746	-368.78494	1551.34509	393.80756	37.49837	1339.19409	-400.12796	89.15911	1325.63940	536.69934	190.62047	106.55175	1152.20764	-184.75688	2.23227	10.37688	231.17867	-0.09764	-810.56079	-21.45844	20.34124
763	6.350	1424.61987	-367.13019	1549.63586	395.38821	38.15889	1336.81055	-399.62683	90.07079	1324.24670	556.05481	196.03079	112.54657	1132.84473	-180.38457	-3.20031	-12.65307	232.71666	-0.36567	-818.52283	-21.68777	27.80139
764	6.358	1424.15088	-365.50552	1547.14294	396.93933	38.30980	1333.73865	-398.73947	91.18000	1322.72375	577.25531	203.84576	120.46821	1111.74634	-177.78958	-3.97550	-35.83173	234.32722	-0.72880	-817.56268	-24.87953	41.61974
765	6.367	1425.26477	-360.08362	1545.44885	398.30045	38.89854	1329.98730	-397.86050	92.28248	1321.45532	599.10455	210.53288	128.03427	1085.84485	-178.40210	-2.98507	-59.03613	236.14371	-0.98736	-808.83392	-28.83574	55.37767
766	6.375	1424.17432	-360.03204	1543.18738	399.59625	38.63331	1325.87134	-396.69147	93.78907	1320.68030	620.93878	216.86458	135.01634	1062.36633	-176.81133	-3.62254	-81.78574	237.90810	-1.74893	-794.68512	-31.93069	66.84214
767	6.383	1424.25024	-357.49854	1540.16138	400.34589	37.37326	1321.94739	-395.66278	95.11002	1321.24011	643.78345	222.23111	141.34818	1038.63623	-175.51746	-3.53513	-104.62710	239.67947	-2.68166	-774.78156	-35.78548	74.44679
768	6.392	1423.69348	-357.78677	1538.17102	400.76205	36.04055	1318.30444	-394.30826	96.50276	1320.19385	666.57587	226.09120	146.88670	1016.00488	-173.58070	-4.21624	-127.51420	241.85133	-2.84432	-748.80652	-41.10423	78.33125
769	6.400				401.07150	34.48427	1314.97083	-393.88696	97.04094	1319.32336	689.27673	228.83920	151.08208	992.76703	-171.74059	-4.84621	-150.43512	243.40210	-3.18351	-718.46918	-45.77658	77.38034
770	6.408				401.25818	33.66523	1311.67517	-394.31082	97.17056	1317.81067	713.05878	230.14343	154.05348	970.17084	-169.60432	-5.73876	-173.14592	245.52974	-3.24041	-684.56354	-48.05445	71.82135
771	6.417				401.14496	33.68488	1308.88635	-395.72656	96.60480	1316.07532	736.57697	230.39485	156.37857	946.96155	-168.09111	-6.22877	-195.86833	247.19238	-3.27681	-647.26624	-48.00854	65.02381
772	6.425				400.43472	34.51791	1306.19043	-397.55011	96.04287	1314.43103	759.15887	232.36835	159.28381	924.41278	-166.23117	-6.25971	-218.44191	248.69394	-3.61207	-607.66492	-46.43863	59.17982
773	6.433				398.32986	35.81020	1303.32104	-399.09430	95.33429	1313.18274	783.45331	231.87984	161.18105	901.87061	-164.88338	-6.89007	-241.23808	250.44226	-4.04703	-566.04871	-45.01789	56.68143
774	6.442				393.96542	37.28526	1300.64844	-400.82016	94.40919	1311.96655	807.97363	230.28424	162.55330	879.44189	-163.31145	-7.50675	-263.77896	252.07715	-4.10933	-524.64740	-43.57293	57.12941
775	6.450				389.69827	37.74621	1298.28784	-402.21094	94.80693	1310.96619	833.70398	230.32494	164.17307	856.89923	-161.50252	-8.11074	-286.56677	253.10063	-4.53942	-483.27695	-40.81767	58.84550
776	6.458				385.95163	38.32081	1297.15674	-403.30594	94.90078	1309.65002	859.26941	229.08171	165.36829	834.46552	-159.92812	-8.15147	-309.63953	254.88971	-4.59027	-442.91379	-36.07168	60.39413
777	6.467				383.25565	39.17012	1296.55286	-404.04504	96.46072	1308.25525	886.54413	227.17223	166.00790	811.35498	-158.46361	-8.10247	-332.35623	256.32587	-4.73098	-403.88846	-30.95270	61.65106
778	6.475				380.79349	40.90058	1296.92529	-404.68549	97.13342	1306.65210	913.70233	224.76077	165.54884	788.15680	-156.97816	-8.02724	-355.19940	257.71738	-4.63276	-369.13593	-27.86157	66.37926
779	6.483				378.23169	42.62661	1297.88184	-405.90445	97.99844	1305.12280	942.28119	222.35931	163.89638	765.73834	-154.27406	-8.99416	-378.62192	259.62399	-4.50296	-336.50635	-26.37057	72.44032
780	6.492				375.43478	44.38512	1299.47534	-406.61853	98.47993	1303.93750	970.65887	217.82115	160.88817	742.22845	-152.77263	-8.97474	-402.04736	260.87036	-4.68627	-304.53900	-23.47857	77.49008
781	6.500				373.36118	45.72176	1301.88611	-407.74582	99.43047	1303.14392	999.37024	214.92828	157.31445	719.62622	-150.15909	-9.55174	-425.29843	262.92404	-4.83965	-271.51205	-19.84250	80.82670
782	6.508				371.81357	46.59847	1304.86401	-408.44241	100.27428	1303.37256	1027.46570	209.43315	153.17480	694.20374	-149.83406	-8.17476	-449.67731	263.13254	-5.29124	-238.38539	-14.60216	82.17238
783	6.517				370.95087	47.16311	1308.26660	-409.28717	101.26898	1304.55066	1054.79883	203.22821	147.89731	670.72974	-148.04538	-8.47439	-473.56686	264.88455	-5.09288	-206.67262	-8.88923	80.78444
784	6.525				370.71494	47.58305	1312.00781	-409.73682	101.93958	1306.35828	1080.81091	196.32645	142.06046	645.97601	-146.86272	-8.01208	-497.66028	266.91931	-4.30984	-176.24449	-6.72896	79.38203
785	6.533				370.85889	47.69527	1316.14819	-409.64670	102.91888	1309.13367	1105.87512	186.63336	133.39134	622.25140	-144.82382	-7.83559	-522.24927	266.53271	-4.94557	-144.98035	-3.78744	78.10277
786	6.542				371.84598	47.58937	1320.16101	-409.58044	103.66386	1312.03979	1132.30396	177.39032	121.53181	597.83374	-143.22751	-7.15986	-546.25000	270.88400	-3.87673	-113.18166	-0.10327	76.51435
787	6.550				373.15796	47.13091	1324.42212	-409.20410	104.90688	1315.18066	1159.58313	166.31757	107.85385	573.58765	-141.57919	-7.03956	-570.18481	272.27231	-3.82169	-83.05349	2.54231	73.90324
788	6.558				374.58401	46.48983	1328.37915	-408.81659	105.97314	1318.85364	1187.30310	155.91301	97.96922	549.34705	-140.02820	-6.73412	-594.44550	273.85773	-3.50914	-55.41470	3.83305	71.21737
789	6.567				376.01031	46.04058	1332.21423	-408.54529	106.84817	1322.42761	1212.58252	147.27573	93.66329	525.95807	-138.54173	-6.30488	-618.57861	276.06485	-2.97861	-29.12576	5.64721	67.77371
790	6.575				377.58228	44.90224	1335.69495	-407.77856	108.14705	1326.17920	1232.39636	142.06723	91.86118	502.83493	-137.39876	-5.73809	-642.39941	277.91315	-2.65572	-6.11017	7.98845	62.83289
791	6.583				379.13663	44.43788	1338.65088	-406.79300	109.20786	1329.88257	1244.76099	135.20120	85.33023	481.03934	-135.99539	-4.49670	-665.45178	280.06198	-2.17070	11.65883	8.73395	56.88580
792	6.592				380.70251	43.29144	1341.26672	-406.10315	110.72603	1333.37708	1252.56628	127.32957	72.18658	460.64694	-134.91458	-2.51328	-686.49908	283.32138	-0.16071	25.26174	9.19737	48.16484
793	6.600				382.61484	42.22298	1343.41492	-405.55328	111.73305	1336.32935	1255.42163	119.94981	59.78507	441.98499	-134.65106	0.25253	-706.59973	285.97510	2.93759	34.47881	9.50701	38.35852
794	6.608				384.51154	40.84634	1345.02551	-404.72580	113.28960	1338.31714	1254.52625	113.68673	50.96034	425.56430	-134.98267	3.48913	-724.80023	288.58154	6.91160	38.56064	8.75556	28.99978
795	6.617				386.50977	39.37536	1346.08496	-404.30276	114.29085	1339.99048	1251.24548	107.25007	42.48843	409.29388	-136.10507	7.78332	-741.58325	291.06836	11.29723	37.16500	6.04281	20.51922
796	6.625				388.47141	38.45873	1346.47388	-404.00998	115.33853	1340.53040	1245.84851	100.24305	32.65122	393.40182	-139.92921	15.88082	-756.45294	293.15247	15.76826	30.13048	2.08576	11.68044
797	6.633				390.55249	37.19458	1346.26477	-403.52484	116.06749	1340.42627	1235.23291	95.81353	22.87389	385.10907	-146.47189	31.19472	-769.26190	295.34048	21.21261	17.27906	-1.30082	3.48844
798	6.642				392.42404	36.02349	1345.37915	-402.74539	116.86569	1339.68030	1218.50940	94.74613	13.17006	384.65039	-154.67622	49.12659	-779.82489	297.71057	26.04266	-0.26971	-3.75754	0.01775
799	6.650				394.45355	35.08680	1343.53345	-401.65738	116.17194	1337.74939	1198.69421	96.70496	4.25331	391.15289	-162.56216	64.82922	-787.23895	300.07062	32.24449	-17.58211	0.08070	-0.53334
800	6.658				396.26178	34.40523	1341.04285	-400.53241	115.54440	1336.12720	1178.89612	97.26202	3.02177	402.92307	-170.00879	76.37845	-790.29553	302.36557	42.95335	-43.68553	1.61693	0.86230
801	6.667				397.83789	33.39487	1337.79163	-399.37686	114.63028	1334.68604	1153.05005	99.99509	1.52169	418.13309	-177.59879	85.51104	-785.06897	306.07492	55.33266	-68.01451	3.16095	0.41443
802	6.675				399.12656	32.61335	1333.87878	-398.17999	113.59570	1333.26050	1130.60315	102.24226	0.68741	435.02631	-185.85936	93.01114	-773.94684	310.08752	65.20402	-89.79642	3.89442	-0.88253
803	6.683				400.26813	32.34035	1330.00916	-396.96985	113.11322	1331.67566	1107.97388	103.87567	0.72593	453.47461	-194.20178	99.18105	-758.18829	313.02844	71.69332	-111.86520	6.87664	-2.24118
804	6.692				400.76706	31.46728	1325.87390	-395.97269	112.35368	1330.91272	1084.12488	106.29013	0.89281	473.22540	-201.75555	104.21929	-737.33057	315.27762	75.48592	-134.91267	8.41841	-2.19226
805	6.700				400.86243	30.98679	1322.08630	-395.40207	111.64243	1329.69165	1061.62744	108.26189	-0.09205	494.22983	-209.06633	108.31869	-711.39294	317.45801	77.39571	-157.76761	10.12558	-2.55381
806	6.708				400.65155	30.26651	1318.21167	-395.17688	110.77109	1328.25317	1038.16724	109.95215	-1.72074	515.83673	-215.09633	111.54641	-682.08246	318.77789	77.23029	-180.59106	11.52547	-2.75739
807	6.717				400.03452	29.51733	1314.67139	-395.14136	110.49002	1326.68213	1015.56665	111.68145	-1.98484	538.03253	-220.87338	114.61214	-649.34143	318.94254	75.15971	-203.34105	13.23379	-3.30132
808	6.725				398.89124	28.16112	1311.05359	-396.11624	110.77595	1324.55518	993.48462	112.95924	-2.84564	560.66534	-226.21341	117.11787	-613.72546	316.87695	72.26173	-226.56462	15.06266	-3.70964
809	6.733				397.10181	26.67937	1307.75354	-397.84515	112.00645	1322.21375	970.68787	115.03880	-3.13425	583.52643	-230.54568	118.60873	-575.92743	313.97137	68.90219	-249.42818	16.54001	-4.17741
810	6.742				393.53329	25.51705	1304.12451	-399.56525	113.01688	1319.08057	948.21033	116.62812	-3.72844	607.07843	-235.03004	120.24197	-538.08704	309.58728	67.98672	-272.03418	18.16171	-3.98251
811	6.750				389.04575	24.86893	1300.53186	-401.59219	114.62448	1316.24390	925.26556	118.03821	-4.35946	631.08081	-239.50328	121.29498	-499.37253	304.01337	67.59943	-295.10822	20.12638	-4.25356
812	6.758				384.86139	24.00911	1297.83398	-403.59735	115.56442	1313.91187	902.58344	119.81967	-4.73620	656.05023	-243.31093	121.65015	-460.25995	297.13861	68.29185	-317.34839	21.76808	-4.38955
813	6.767				380.99359	22.80751	1296.75122	-404.95551	116.12461	1311.57471	880.24799	121.93398	-5.00413	681.72437	-247.32448	121.37664	-420.38828	289.79562	69.18511	-340.69437	23.91394	-4.81623
814	6.775				377.41580	20.48605	1296.53674	-406.05377	116.12504	1309.60620	856.91895	124.07980	-5.60038	708.74811	-251.61449	120.57870	-380.05658	280.87723	70.52397	-363.18121	25.43256	-4.92110
815	6.783				373.78946	17.37655	1296.47034	-406.53870	115.26336	1307.48706	833.87488	125.95211	-5.34390	736.73291	-255.18213	118.87942	-340.51483	273.58734	74.62928	-386.19772	27.35655	-5.07926
816	6.792				370.76187	13.02007	1296.78162	-407.86594	115.28389	1305.29858	811.11719	127.47901	-5.56278	766.13586	-259.05893	116.08022	-302.74139	267.44598	81.77026	-409.39804	29.16056	-5.02940
817	6.800				368.11118	10.10900	1298.18066	-408.60892	115.12960	1303.02417	787.67627	129.59058	-4.86957	796.76422	-262.44925	112.51127	-267.40085	261.87729	88.18014	-432.51385	31.25266	-5.14757
818	6.808				367.27417	8.11781	1300.38757	-409.73706	114.34710	1301.04260	764.65417	131.18004	-5.39752	828.97186	-265.47284	107.97515	-232.73781	255.51585	92.04012	-455.87436	32.31054	-4.61839
819	6.817				366.93918	7.61978	1303.07190	-410.50562	113.67517	1300.66394	741.21387	133.51762	-5.07609	861.45593	-268.76291	103.45594	-196.82433	248.57387	94.83687	-479.32578	34.56825	-4.77691
820	6.825				366.46817	7.70193	1306.10486	-411.36246	113.38100	1301.03699	718.71088	134.85115	-4.51863	894.36963	-271.44879	98.80723	-161.33327	240.99471	96.15852	-502.81317	36.34840	-4.66688
821	6.833				365.87357	7.64526	1309.25769	-412.20947	112.84956	1302.74780	693.78906	136.42461	-4.94120	928.38562	-272.30249	93.68729	-128.59599	234.51314	96.20884	-526.31525	37.98269	-4.27367
822	6.842				365.71924	7.67515	1313.10852	-412.48465	112.49190	1305.33167	670.98993	138.16156	-5.06108	960.81256	-273.14600	89.12508	-97.27838	228.06407	95.13064	-550.24554	39.27177	-4.16810
823	6.850				366.37378	7.97416	1316.79382	-412.59863	112.32729	1308.32397	647.36969	139.76872	-5.02317	991.67261	-271.34180	82.97054	-65.79192	221.98982	92.93821	-573.72095	40.91035	-3.86663
824	6.858				367.28738	7.68558	1320.93408	-412.13205	112.11213	1311.66956	623.09717	141.65770	-4.75660	1023.37561	-268.24893	75.23524	-35.43874	215.84140	90.08039	-597.72931	42.69735	-3.94138
825	6.867				368.34549	7.81765	1324.67883	-411.91360	112.38893	1315.26086	599.37225	143.26939	-4.68750	1057.43750	-262.94647	65.52549	-7.84258	210.27527	85.81976	-621.35303	44.49617	-3.71636
826	6.875				369.14511	7.80171	1328.46277	-411.42181	111.74591	1319.08960	576.23816	144.85228	-3.92445	1091.27075	-260.22446	58.24590	16.24084	206.36444	80.29122	-645.39355	45.42047	-3.45155
827	6.883				370.01187	8.10610	1332.00171	-410.68118	111.07850	1322.55237	553.34882	146.47305	-3.67802	1125.52246	-259.80759	56.08954	37.83784	202.85275	73.61377	-669.29926	46.45932	-2.92789
828	6.892				370.92670	8.11754	1335.32361	-410.16855	110.35052	1326.30591	532.26764	149.06590	-1.57779	1154.28259	-261.33154	57.31170	55.73786	200.18712	65.51059	-692.60718	47.17379	-2.30336
829	6.900				372.26907	8.33117	1338.24426	-409.92184	109.33807	1330.32874	512.25299	151.13280	1.82310	1172.79480	-263.03809	54.51591	69.05953	198.78053	56.00537	-714.64612	47.19206	-0.78851
830	6.908				373.61441	8.29365	1340.59863	-409.56964	108.28322	1333.47107	495.62173	152.89426	6.16657	1184.48047	-261.74231	46.23701	77.03703	199.90483	45.53521	-735.37793	47.82814	1.30169
831	6.917				374.91559	8.35772	1342.50964	-409.31729	106.84431	1335.76282	481.86801	155.08746	11.85414	1192.81592	-259.00919	38.50544	80.15553	202.37773	35.18224	-754.52570	48.35308	4.46684
832	6.925				376.63690	8.31331	1344.12610	-408.96658	106.69262	1337.22314	470.75839	158.96857	18.27781	1200.20642	-256.12866	33.42112	76.94896	207.43480	25.03917	-773.16046	50.16493	7.56860
833	6.933				378.07791	8.25948	1344.93103	-409.10526	105.70387	1338.04504	459.00842	166.74551	27.87596	1204.74292	-251.99959	30.80838	67.69655	214.16911	15.09420	-790.72247	51.87019	10.65933
834	6.942				379.93607	8.42305	1344.90710	-408.21814	105.29315	1336.38232	454.86002	176.87263	47.41871	1205.28955	-244.65768	25.11637	52.75980	222.62207	5.97067	-806.32977	53.07253	14.68946
835	6.950				381.72430	8.57240	1344.35693	-408.03488	104.26383	1337.28772	461.17261	186.51521	71.59716	1196.56616	-240.23225	18.17137	31.62726	229.31587	-0.25186	-820.93842	54.21882	17.82248
836	6.958				383.34076	8.02164	1342.98767	-406.28253	106.01482	1334.94092	473.64471	193.18507	90.84062	1181.54041	-236.56729	11.07858	10.08244	229.84920	-0.06515	-832.66339	52.60578	22.20151
837	6.967				385.10800	8.32096	1341.16589	-405.09482	106.61309	1333.17810	488.59045	197.77997	100.99280	1164.83386	-232.00134	3.27460	-14.87865	231.99742	-0.40273	-841.11993	55.52194	29.28707
838	6.975				386.34088	7.97194	1338.43408	-403.26410	107.29198	1329.59021	505.96240	201.39394	107.00838	1147.38196	-227.33900	-3.94464	-38.40136	233.27675	-0.73655	-840.12451	54.31477	40.37099
839	6.983				388.06915	7.71271	1334.97571	-401.95355	107.46561	1329.35535	525.13354	205.00981	113.44685	1124.57690	-226.23375	-3.79104	-61.80731	235.02545	-1.19313	-833.65894	52.62236	50.58691
840	6.992				389.55188	6.84690	1330.87048	-400.59317	107.97327	1327.04944	546.17383	209.27208	120.80494	1100.08130	-225.05331	-4.22336	-85.26872	236.49220	-1.51918	-821.44745	50.28883	59.53770
841	7.000				390.86096	5.67319	1326.73462	-398.72159	108.48565	1325.18103	567.95953	213.00235	128.08197	1076.13867	-223.68398	-4.25684	-108.32308	238.42114	-2.05160	-804.05878	45.74725	65.91177
842	7.008				392.14572	4.44027	1322.35779	-397.38617	108.44550	1323.91187	589.88525	216.00620	134.67351	1054.20886	-221.02441	-5.51438	-131.18416	240.36346	-2.81149	-781.01917	38.48961	70.20261
843	7.017				393.35660	2.94386	1318.13281	-396.29187	108.93599	1321.90332	612.31189	218.66162	140.85750	1028.26587	-222.03365	-3.87307	-154.19682	242.01630	-3.48571	-753.15442	31.07073	70.04582
844	7.025				394.01886	1.99534	1314.31201	-395.93961	108.73478	1319.71484	635.30688	218.96942	145.36732	1004.70935	-220.07367	-5.04191	-177.12070	243.67967	-3.74019	-721.10187	25.22210	65.64230
845	7.033				394.00589	1.71560	1310.84412	-396.65518	107.55776	1317.14453	659.14514	218.79805	148.57509	981.19281	-218.54573	-5.34389	-200.23569	245.39685	-3.87540	-684.80341	20.76632	59.88891
846	7.042				393.04080	2.70113	1307.72864	-397.91193	105.96346	1314.17358	683.21631	217.00899	150.59740	958.75043	-216.45256	-5.61912	-222.95593	247.32109	-4.01738	-645.87445	16.77459	54.94022
847	7.050				392.21185	3.80875	1304.45715	-399.32822	104.51656	1311.27161	708.09302	215.36511	152.24832	935.59436	-214.57509	-5.85472	-245.79688	248.96132	-4.08368	-605.47614	13.74635	52.04858
848	7.058				389.15884	4.21776	1301.11865	-400.71964	102.69567	1308.32617	732.21594	214.13800	153.94731	912.84430	-213.12595	-6.58899	-268.71252	250.78659	-4.64014	-562.92926	9.29062	52.32480
849	7.067				384.93619	4.82470	1297.85193	-401.91165	101.31891	1305.66931	757.57440	210.82214	154.93517	890.54132	-211.28961	-7.18887	-291.33316	252.09261	-4.92935	-521.14185	6.95331	53.64799
850	7.075				380.91043	5.79996	1295.22449	-402.48874	100.44118	1303.17664	783.32379	206.90204	155.28961	867.87091	-209.99469	-7.73003	-314.38541	253.75815	-5.04046	-478.72394	4.79156	55.93802
851	7.083				378.26761	7.57123	1294.32764	-402.68564	100.43131	1300.72791	810.11383	203.24800	156.12744	844.83405	-208.75206	-7.66635	-337.40518	255.06349	-5.48865	-437.53262	4.40889	57.45435
852	7.092				376.49261	9.19744	1293.94385	-402.64136	101.07760	1298.15637	837.84436	198.87254	155.84715	822.28815	-206.93008	-7.93935	-360.18411	256.11990	-5.76116	-397.51608	5.48539	58.60717
853	7.100				374.89224	11.11364	1294.24316	-403.17603	101.19301	1295.88367	866.11115	194.17383	156.53633	798.87183	-205.77112	-7.98312	-383.08957	258.11310	-5.10956	-359.69702	2.94261	64.41064
854	7.108				373.36365	12.05503	1295.37268	-403.89243	101.18485	1293.73877	895.37012	188.61124	154.69199	775.88593	-203.94107	-8.45075	-406.50882	259.76102	-5.09666	-323.69925	0.22789	70.41771
855	7.117				371.99075	12.57077	1297.29321	-404.07410	102.23028	1292.41357	924.78839	182.79941	152.56499	753.68378	-201.40720	-9.08111	-428.62427	263.01392	-4.79790	-288.23825	-2.46856	75.55148
856	7.125				371.07635	12.62241	1299.74585	-404.36258	102.58224	1291.90662	954.25763	175.92792	149.44965	730.05542	-199.77814	-8.78569	-453.00937	261.87061	-5.68379	-251.29842	-2.75780	77.69563
857	7.133				370.66821	12.56349	1302.85620	-404.94766	103.11507	1292.67932	984.57593	167.86179	144.92226	706.65881	-197.97151	-8.76871	-476.59314	263.68372	-5.61053	-213.93274	-2.42536	77.81963
858	7.142				370.39810	12.01771	1306.38757	-405.04688	103.93482	1294.43555	1013.77264	158.95740	139.51497	682.12262	-197.61313	-8.00945	-500.09570	264.91974	-5.38766	-178.34291	-2.92319	76.36361
859	7.150				370.44339	11.30964	1310.00586	-404.64691	104.69697	1297.19043	1041.85791	149.18274	133.97139	658.96301	-195.72652	-8.04776	-523.66888	266.91293	-4.78112	-144.02016	-4.99368	75.01556
860	7.158				371.06033	10.78941	1314.02161	-403.62784	105.71986	1300.37915	1068.98047	138.85263	127.84951	634.91937	-194.31013	-7.67869	-546.74231	269.81937	-3.86371	-109.15849	-6.87468	73.21030
861	7.167				372.33252	10.39018	1318.10205	-402.71942	106.54423	1304.01917	1095.83765	127.91768	119.43419	611.55426	-192.29608	-7.51597	-570.38666	271.59439	-3.78090	-75.19350	-7.30897	70.91175
862	7.175				373.85168	9.55919	1322.09534	-401.85034	107.05940	1307.69934	1123.62573	114.57289	108.16245	587.61511	-190.74158	-7.23588	-594.04785	273.16138	-3.63694	-44.93531	-8.31419	68.16869
863	7.183				375.34592	8.32361	1326.02258	-400.62527	108.31394	1311.49084	1151.96521	100.56573	96.07397	563.89661	-189.11156	-6.53926	-617.74347	275.02167	-3.12435	-17.09657	-8.71561	63.51221
864	7.192				377.26151	7.05264	1329.74304	-399.39841	109.46486	1315.28430	1182.60168	88.75558	86.98613	540.56439	-187.77031	-6.43306	-641.05682	276.81015	-2.80073	7.24237	-10.77532	58.35236
865	7.200				378.82245	5.28031	1333.19824	-397.94144	110.65314	1319.24255	1208.42334	78.69409	84.05157	517.72870	-186.19278	-5.77713	-664.00830	279.16473	-2.19193	27.06086	-11.15468	50.91949
866	7.208				380.96344	4.24792	1336.18066	-396.48434	111.46943	1323.02698	1229.56238	68.99295	81.17745	496.37357	-185.24771	-4.15167	-685.42389	281.60782	-1.13613	41.66210	-13.72370	43.03854
867	7.217				383.03235	2.44374	1338.76514	-394.70456	112.24165	1325.81372	1241.88318	64.76368	75.99437	476.12042	-184.23579	-1.92949	-704.99994	284.60184	2.03279	51.42643	-16.89220	33.67506
868	7.225				385.48523	0.67933	1340.75452	-393.19727	112.50004	1328.51746	1258.65771	44.24149	59.77631	457.44177	-183.84232	1.13488	-723.46960	286.56573	5.71666	55.72106	-21.17871	24.94443
869	7.233				387.90216	-1.07616	1342.31494	-391.74048	113.23862	1330.39783	1255.84863	42.12845	52.26064	440.97885	-184.27458	4.63185	-739.91602	289.12317	10.24242	54.26631	-27.06063	16.72582
870	7.242				390.49564	-2.90824	1343.48926	-390.51117	113.43680	1331.63232	1257.48059	32.96180	44.08639	424.80588	-185.67232	9.20123	-754.26202	290.39301	14.92445	46.41280	-33.82059	8.48505
871	7.250				392.98428	-4.52344	1343.75586	-389.39737	113.43206	1332.05347	1254.11121	26.01023	38.74116	409.72137	-190.17696	17.49229	-768.32526	290.98087	20.16123	32.01317	-40.73088	2.20553
872	7.258				395.64316	-5.92948	1343.67017	-388.48132	112.86616	1332.13501	1249.16455	15.23246	30.12674	402.18320	-197.17371	33.03011	-778.67163	292.54166	25.82508	16.20737	-42.31020	-0.29017
873	7.267				398.57767	-7.04487	1342.85205	-387.46420	111.90926	1330.34949	1238.06006	7.52806	19.96589	401.60706	-207.02051	50.85316	-784.95502	294.81628	33.99950	-4.17318	-38.93238	0.73013
874	7.275				401.13098	-8.57815	1341.25720	-385.64432	111.21803	1328.82727	1216.37256	8.97355	12.78085	408.05331	-216.24988	66.64982	-785.34772	296.50507	47.21644	-31.75649	-37.89515	0.37694
875	7.283				403.88223	-10.01088	1338.87805	-384.68759	110.80553	1327.52393	1198.47974	6.30821	4.29325	419.60205	-225.16681	78.63654	-777.01288	297.82233	59.30732	-54.20598	-35.56645	-0.18188
876	7.292				406.68024	-11.54731	1336.12524	-382.36612	110.22516	1325.32520	1179.43445	6.83514	1.69437	434.47110	-234.91667	88.29050	-763.19556	298.20438	67.71767	-76.59258	-33.51431	-1.07255
877	7.300				409.26196	-12.83317	1332.32141	-380.47775	108.84688	1324.44446	1154.43542	8.99075	1.09781	451.56851	-244.40031	95.96141	-744.81488	298.53354	73.02020	-99.27700	-31.76793	-1.77459
878	7.308				411.79858	-14.28893	1328.46790	-378.40573	108.38023	1324.79834	1131.03320	10.79600	0.40067	470.27863	-254.49115	103.09283	-721.62769	297.78778	75.94027	-122.76775	-30.73635	-2.09934
879	7.317				414.17590	-15.49292	1324.28723	-375.94009	105.72130	1324.05334	1107.96436	12.26777	0.74077	489.92798	-263.53604	108.90687	-693.60046	297.79843	77.32133	-146.08061	-29.55317	-2.77077
880	7.325				416.20526	-16.57521	1320.32141	-374.14890	104.73299	1323.36548	1084.41370	14.11401	-0.33537	510.54681	-272.73468	114.50842	-662.29889	296.49728	76.12617	-168.91075	-27.36593	-3.82247
881	7.333				417.16888	-17.61260	1316.60950	-372.86505	103.98087	1322.42957	1060.83801	15.74791	-1.02883	532.10016	-280.51993	118.98899	-627.60034	292.60739	71.94733	-191.93137	-26.13903	-3.48740
882	7.342				417.28583	-18.68809	1313.34216	-372.64474	104.40000	1321.06543	1038.19763	17.91152	-1.75922	554.13959	-288.65619	123.52716	-590.38446	287.16586	66.89281	-215.14394	-24.77124	-3.48480
883	7.350				416.64798	-19.81903	1310.24548	-372.83295	105.09808	1319.05115	1014.75104	18.42290	-2.94005	576.51740	-295.78180	127.05817	-551.33026	281.45795	62.69016	-238.17519	-23.06954	-3.54911
884	7.358				415.73196	-20.48645	1306.98682	-372.87723	106.70856	1316.79736	991.99176	19.81548	-2.80953	599.43939	-302.77051	129.97040	-511.86301	273.32257	60.33815	-261.39661	-21.53611	-3.92871
885	7.367				412.62393	-20.70342	1303.92932	-373.11710	107.22920	1314.49329	969.44324	21.73506	-3.68450	623.11810	-309.14279	132.14389	-471.70169	264.76746	59.29790	-284.26163	-20.00831	-4.11456
886	7.375				409.72284	-20.17275	1300.96802	-373.51129	107.81069	1312.25098	946.53259	23.83125	-4.05800	647.48901	-315.10034	133.68169	-431.02625	255.74246	59.45972	-306.94354	-18.48582	-4.17548
887	7.383				406.72122	-20.78868	1299.10352	-373.84546	107.38336	1310.15637	923.92700	25.64976	-4.13233	672.81952	-320.79330	134.43806	-389.85239	245.34827	60.04425	-330.13425	-16.18705	-4.68825
888	7.392				404.14871	-22.01272	1298.35132	-374.19955	106.56622	1307.96362	900.86499	26.98086	-4.77703	698.81726	-326.06467	134.65950	-348.70355	234.73468	60.99264	-352.65616	-14.05809	-4.84345
889	7.400				401.53040	-23.95807	1298.38721	-374.66803	105.17593	1305.76819	878.60211	28.72729	-5.47553	725.77472	-331.44675	134.11267	-308.92450	225.62027	66.07364	-375.72147	-12.16065	-5.07512
890	7.408				398.92148	-26.15528	1299.04297	-375.56744	102.70074	1303.60010	855.75568	31.19684	-5.36434	754.66364	-336.28723	132.60072	-270.74832	218.63692	73.26246	-398.83734	-10.92215	-4.74775
891	7.417				396.31085	-28.38260	1300.13916	-376.29520	101.29737	1300.85339	832.81152	32.30578	-5.68304	783.98157	-340.92960	130.45047	-235.00012	211.89810	78.75805	-421.79382	-9.22132	-4.61341
892	7.425				394.52692	-30.67092	1302.15564	-377.13187	100.08858	1298.89404	810.99316	33.22356	-6.56507	816.06110	-343.91522	126.16109	-199.57834	203.51978	81.91496	-445.18146	-7.16613	-4.94210
893	7.433				393.96088	-32.05010	1304.58142	-377.86206	97.75565	1297.70850	784.76874	36.44014	-5.11278	847.16724	-348.34015	122.95869	-163.41376	195.12491	84.32887	-468.83325	-4.79431	-4.81274
894	7.442				393.70123	-33.16086	1307.45239	-378.81305	96.99823	1297.74963	761.25726	38.63992	-4.55190	878.82343	-352.40347	119.26526	-128.72714	186.90048	84.83410	-492.32178	-3.54932	-4.82104
895	7.450				393.64404	-33.65277	1310.72192	-379.67487	95.92083	1298.65442	737.69067	40.40840	-4.73216	910.48895	-355.65622	115.32059	-96.41712	179.94849	84.38577	-515.77063	-2.21667	-4.31402
896	7.458				393.91766	-34.40511	1314.25049	-379.99887	95.30936	1300.49963	714.12036	42.12945	-4.52783	941.71912	-357.89774	111.44254	-64.03088	172.58266	82.65559	-539.34741	-0.79357	-4.08010
897	7.467				394.73032	-34.92496	1317.90515	-379.79987	94.31000	1303.04529	691.22675	42.66165	-5.08015	972.40607	-357.62326	105.63634	-31.61726	165.25807	79.95580	-562.95728	0.76040	-3.90710
898	7.475				396.07721	-35.72329	1321.53894	-379.03949	92.59654	1305.94385	668.39764	44.24232	-4.78563	1002.14270	-356.11148	98.14118	-0.42124	159.55830	77.17548	-587.12915	2.77732	-4.18843
899	7.483				397.56912	-36.39717	1325.21484	-377.99042	91.88515	1309.12500	644.05005	46.32599	-4.58772	1034.31470	-351.59677	87.35370	28.74165	154.24515	73.29488	-610.94525	4.11927	-3.75766
900	7.492				398.82315	-36.87995	1328.68945	-377.20261	90.73652	1312.44385	621.34943	48.06702	-4.38571	1067.91760	-347.31628	75.79208	55.34224	150.87180	68.48501	-634.98004	5.27905	-3.37755
901	7.500				400.26999	-37.84307	1332.33020	-376.16104	89.23474	1316.07813	597.84296	50.38786	-4.21837	1103.11475	-344.34979	67.16792	79.17526	148.87738	62.61980	-658.32080	7.14668	-3.12582
902	7.508				401.89035	-37.88678	1335.55981	-376.07388	89.35111	1320.22998	576.71161	52.72886	-2.70808	1136.38757	-343.86273	64.81637	99.35528	148.15254	55.11130	-681.75134	6.55285	-1.96768
903	7.517				403.36685	-38.22108	1338.31458	-375.47656	88.56844	1323.12891	557.83923	55.32626	0.49863	1164.76953	-343.96747	65.30789	115.11454	149.24779	46.25834	-702.11377	7.04454	0.11148
904	7.525				405.56003	-38.73344	1340.58899	-374.18719	87.43797	1325.42358	542.75775	57.07101	5.54074	1184.85352	-342.51181	61.74007	125.61861	152.11543	36.58837	-721.74811	7.08523	3.07415
905	7.533				407.44324	-38.97730	1342.49536	-373.34677	86.26936	1327.36255	531.46710	60.24203	12.60884	1197.62646	-338.19250	52.12024	130.63974	157.03345	26.71086	-741.02814	8.76308	5.92543
906	7.542				409.47910	-39.43213	1343.79199	-372.31427	82.82069	1328.40259	520.59625	66.25133	20.69749	1206.15015	-333.32834	43.04465	128.77682	164.44360	17.12844	-757.37268	9.43721	9.62550
907	7.550				411.59482	-39.73211	1344.54504	-371.89996	82.08421	1328.92566	514.78046	78.68024	41.95646	1212.59814	-328.63278	37.36109	121.33179	174.05406	7.72702	-773.76245	10.47325	13.45304
908	7.558				413.75739	-39.69608	1344.56311	-371.09781	81.86364	1329.20593	522.77820	89.88312	69.02203	1216.18030	-322.29782	33.55243	106.13232	183.75943	0.46817	-788.48645	10.60304	17.78027
909	7.567				415.72723	-39.90783	1343.80664	-370.91919	80.74578	1326.29163	538.17041	100.19045	92.83725	1216.06726	-313.81757	28.83030	91.00707	185.99586	0.25662	-801.57849	11.77425	19.92264
910	7.575				417.80942	-40.09652	1342.26563	-369.53156	81.58634	1324.73352	556.76953	106.00949	104.53397	1210.22290	-306.05356	20.68524	66.29859	187.97929	-0.62341	-810.24060	10.33456	27.12021
911	7.583				419.85468	-39.86270	1339.91858	-368.93033	81.71907	1322.64990	576.58942	110.16104	110.69620	1200.19910	-299.65015	11.65139	41.71512	189.74318	-0.86777	-811.17212	7.91340	40.10199
912	7.592				421.55762	-40.03410	1337.00671	-367.88049	81.50515	1320.60254	599.25006	115.55983	118.65619	1186.04590	-292.17358	2.58040	18.46449	191.32916	-1.22342	-804.00916	4.14281	52.99487
913	7.600				423.29620	-41.48042	1332.99951	-366.58591	81.63554	1318.69531	623.06384	121.12566	126.77777	1167.81177	-289.47931	-3.37638	-4.91785	192.87007	-1.41136	-790.64270	0.19510	64.03790
914	7.608				424.27859	-41.65141	1328.82092	-365.40341	82.47985	1316.85315	647.06720	127.54050	135.68942	1145.82764	-287.38419	-4.49768	-27.78632	194.43224	-1.78962	-771.44568	-5.02207	71.91668
915	7.617				424.84058	-42.45608	1324.09875	-364.76944	84.51250	1317.30823	671.57031	131.34093	142.56615	1121.31152	-286.68262	-4.77362	-50.91880	196.47287	-2.27985	-746.58752	-13.74229	76.24853
916	7.625				425.34674	-43.10632	1319.54810	-362.92438	85.35567	1315.92517	696.29346	133.95775	148.37856	1098.63696	-283.99588	-5.75836	-73.51827	197.90727	-3.06067	-716.60046	-22.36120	75.61058
917	7.633				425.76889	-44.42980	1315.12366	-360.78860	84.37509	1314.77991	720.19336	136.06401	152.98410	1074.11877	-283.57050	-5.27154	-96.58028	199.50333	-3.78896	-682.04364	-29.39814	70.75884
918	7.642				426.34464	-45.37866	1310.81409	-359.93161	83.28700	1313.20007	744.04144	137.98657	156.82690	1051.46826	-281.19104	-5.86917	-119.29124	201.24409	-4.15288	-644.23602	-34.31634	63.75752
919	7.650				426.49182	-45.24153	1306.94958	-360.19846	82.57496	1312.19421	768.93298	138.39890	159.37216	1025.90271	-282.12054	-4.71085	-142.13795	203.25220	-4.00081	-603.67084	-37.80945	57.12740
920	7.658				426.63135	-45.30075	1303.33533	-361.35123	80.63293	1310.67664	792.37421	137.76282	161.30399	1003.25226	-280.45770	-5.60715	-164.44710	204.68745	-4.04491	-560.89563	-41.20731	53.31602
921	7.667				425.97537	-44.41254	1300.45044	-362.28809	78.59288	1309.16711	817.77795	137.03200	163.69894	980.88684	-278.65240	-6.17598	-187.04771	206.53200	-4.22373	-517.61639	-44.59892	52.77857
922	7.675				423.77081	-43.05058	1297.57544	-363.32666	76.58499	1307.35730	843.28864	136.81535	166.16965	958.10248	-277.42346	-6.32075	-209.67863	208.17723	-4.58879	-474.62469	-46.98563	54.47954
923	7.683				419.26590	-42.29027	1294.84363	-363.91989	74.47042	1305.52551	868.33832	135.55890	168.35056	935.96747	-275.41559	-6.90174	-232.27585	209.48869	-5.13406	-431.94086	-48.44566	56.51971
924	7.692				413.78387	-42.01365	1292.39941	-364.10861	73.26947	1303.67358	894.74554	134.59314	170.64624	913.24884	-274.11221	-7.26668	-254.93765	211.10281	-5.17915	-391.47519	-48.31560	58.16510
925	7.700				409.07965	-41.99743	1291.41479	-364.20889	72.66054	1301.73047	920.62939	133.43411	172.32138	890.17950	-273.13046	-7.25883	-277.84308	212.44734	-5.25138	-355.48611	-50.29261	63.69846
926	7.708				407.88626	-41.93586	1291.94080	-364.55719	72.65972	1299.69495	948.33752	130.54311	172.25919	867.80939	-271.45386	-7.30096	-300.40616	213.94357	-5.35641	-322.04645	-51.73597	69.72010
927	7.717				406.46857	-42.01357	1293.08496	-365.24106	72.04140	1297.54102	975.96631	127.35152	171.72247	845.11432	-269.65860	-7.70799	-323.25946	215.18492	-5.13728	-288.96445	-52.20848	74.76709
928	7.725				405.19849	-41.52847	1294.73157	-366.18536	71.75249	1296.35388	1003.21320	123.99447	169.42882	823.48932	-266.47128	-8.85466	-346.14249	216.47078	-5.28986	-255.09961	-52.30899	78.43093
929	7.733				403.17218	-41.18670	1297.18848	-366.83612	72.61154	1295.78259	1031.13269	119.37199	166.45970	799.98682	-265.29422	-8.29454	-368.26086	220.49202	-4.75506	-220.47543	-50.74989	79.97585
930	7.742				401.55688	-40.32101	1300.42932	-367.72250	73.01580	1295.86279	1059.45203	113.91395	162.69925	777.14600	-263.35760	-8.64442	-392.48026	219.44008	-5.62336	-187.68124	-50.18129	79.48720
931	7.750				400.37177	-39.91747	1303.93469	-368.60739	73.26541	1297.06799	1085.88342	108.87849	158.22694	752.80890	-263.11600	-7.60573	-416.10226	220.64911	-5.62467	-155.30502	-50.15668	77.45139
932	7.758				399.66104	-39.48553	1307.79456	-369.10150	73.85478	1299.11072	1112.01892	102.86512	153.01889	729.28546	-261.48831	-7.56434	-439.48563	222.90877	-4.98452	-122.27350	-49.94588	75.57019
933	7.767				399.80972	-39.30219	1311.99243	-369.23853	73.92829	1302.16577	1137.50720	95.59744	144.44708	705.59509	-260.06400	-7.40894	-463.17709	222.94397	-5.27715	-87.21384	-50.88099	74.42489
934	7.775				400.20920	-39.72779	1316.50403	-369.34976	74.34705	1305.69458	1164.95654	85.17583	132.07620	681.81555	-258.41583	-6.92671	-486.47244	226.55806	-4.22317	-53.38273	-52.43311	72.45559
935	7.783				400.78775	-40.45930	1321.09436	-368.90149	74.16769	1309.39819	1193.36023	76.53530	119.08427	658.49463	-256.68857	-6.94103	-509.45581	229.62506	-3.52500	-22.06876	-54.18578	69.95278
936	7.792				401.61319	-41.50232	1325.44531	-368.42862	74.23998	1313.30115	1221.52014	66.52879	107.73404	634.59979	-254.55994	-6.59030	-533.30328	230.85938	-3.83896	7.12583	-56.40926	67.99491
937	7.800				402.71432	-42.67106	1329.75867	-367.87842	74.55560	1317.19214	1250.85596	56.58577	101.81480	610.97266	-253.62680	-6.14014	-556.88080	232.80934	-3.56904	33.53461	-57.98438	64.64108
938	7.808				404.18652	-44.11824	1333.74109	-367.33743	74.38363	1320.94958	1270.83289	52.54201	100.81887	587.72339	-252.21680	-5.62148	-580.64948	234.78767	-3.06550	54.36314	-59.80105	59.16408
939	7.817				405.96133	-45.84241	1337.32007	-366.73026	74.20654	1324.81738	1285.06714	48.54908	97.24134	566.29047	-250.14603	-4.35579	-603.64105	236.90930	-2.44329	70.71690	-60.93721	50.51995
940	7.825				408.09546	-47.39115	1340.61218	-365.82465	74.42583	1328.61096	1300.88269	36.11993	83.30097	545.56818	-249.47720	-1.57564	-625.38910	239.74405	-1.38953	82.75623	-63.27578	40.95151
941	7.833				410.32932	-49.12307	1343.40076	-364.88477	74.84355	1331.65381	1305.77795	30.90335	71.30548	527.74957	-248.29779	2.06203	-645.32715	242.55894	1.30154	89.38381	-66.75948	32.11350
942	7.842				412.62778	-50.62399	1345.69861	-364.02423	74.64965	1334.18909	1307.06799	25.08184	62.02856	512.05048	-248.35658	6.15747	-664.04419	244.65291	4.82218	91.82184	-71.36960	23.66789
943	7.850				415.05667	-52.34851	1347.55652	-363.51614	74.27610	1335.36890	1301.24268	25.52337	56.90473	497.64471	-249.36584	11.49326	-680.56586	246.98495	9.28041	87.80247	-76.35403	15.73857
944	7.858				417.60367	-53.64392	1348.55566	-363.17914	74.71217	1336.56921	1296.21448	22.41524	48.92186	485.37988	-252.51089	20.42061	-695.34064	248.38420	13.86320	79.20248	-82.21268	8.31238
945	7.867				420.03723	-54.48093	1349.09753	-363.11911	74.69254	1337.30896	1291.17053	14.54730	38.84359	479.53210	-257.64005	35.52059	-708.44769	250.02298	19.46489	64.24850	-87.44858	3.58639
946	7.875				422.24728	-55.81170	1348.78760	-364.08212	73.40157	1336.57483	1275.93530	15.61568	32.63567	480.41205	-264.92444	52.67637	-718.75092	251.06378	24.00196	46.73049	-90.11894	-0.96263
947	7.883				424.62808	-56.22060	1347.95667	-362.69229	73.12306	1334.52051	1260.46521	12.70647	24.48465	486.94070	-272.64389	68.82779	-724.06903	254.79997	32.03896	27.02189	-85.54683	-0.28704
948	7.892				426.49197	-56.90736	1346.04724	-362.33859	71.86052	1333.17859	1235.23364	17.06258	16.74490	498.21133	-280.71027	82.35152	-721.42804	258.74118	44.12933	0.24091	-84.45617	1.05900
949	7.900				428.56284	-57.46246	1343.57629	-362.68521	71.76122	1333.48132	1215.44092	19.73186	5.24513	512.74280	-288.51855	92.96896	-712.29462	262.22269	58.81757	-24.40560	-83.23095	0.38881
950	7.908				430.05457	-57.32380	1340.22522	-362.08923	69.97562	1331.64941	1198.76318	18.90590	1.57968	528.92175	-296.58029	101.43679	-696.71857	265.29828	68.79563	-45.97360	-82.32577	-0.96017
951	7.917				431.39243	-57.32319	1336.28418	-360.53058	68.69425	1328.51794	1175.12476	20.66583	1.30184	546.24933	-304.11948	108.46493	-676.96851	267.38708	75.14725	-68.60388	-80.07800	-1.80537
952	7.925				432.47003	-57.01682	1332.11719	-360.93103	66.17905	1328.35461	1151.81750	22.89718	0.57800	564.66730	-310.77283	114.51860	-652.19922	267.54095	78.32086	-91.29657	-78.41872	-1.91072
953	7.933				433.74091	-56.46815	1327.87061	-360.40100	63.78046	1327.47998	1128.14880	24.90978	0.68096	583.49420	-316.82056	119.92661	-623.17175	267.54843	79.62033	-114.57908	-76.62941	-2.56047
954	7.942				434.48224	-56.04790	1323.46716	-359.77032	62.46689	1327.43933	1105.09204	26.36596	0.05451	602.81604	-322.53906	124.78298	-590.79962	265.72260	78.16562	-137.38939	-75.87549	-3.19560
955	7.950				434.56839	-55.17191	1319.23560	-359.15552	59.56753	1326.79321	1081.75378	27.37425	-1.08598	622.85852	-327.75949	129.26894	-556.14026	261.09531	74.18593	-160.54678	-74.55074	-3.82075
956	7.958				433.69580	-54.60215	1315.43176	-360.00330	58.95485	1325.52161	1058.20679	29.27322	-1.96089	643.09583	-333.08008	133.73257	-518.88379	254.36591	68.78860	-183.24870	-73.20706	-3.47059
957	7.967				432.09702	-54.11259	1311.77319	-361.53607	60.09821	1323.98633	1035.85168	30.98713	-2.27718	663.57501	-338.13165	137.34874	-481.74100	246.92252	65.98138	-206.59711	-71.36460	-3.54264
958	7.975				429.71600	-54.17030	1308.26318	-362.95041	60.50688	1321.30396	1012.27075	32.49835	-3.04944	684.97882	-342.74939	140.27223	-443.94589	237.75710	63.94827	-229.13625	-69.89391	-3.81886
959	7.983				426.51987	-54.57455	1305.21729	-364.09848	60.90731	1319.09851	990.49719	34.76293	-2.52839	706.80304	-347.34381	143.06909	-406.12082	227.93381	63.01557	-251.88681	-67.99981	-4.39350
960	7.992				421.59946	-54.37165	1302.34131	-365.47565	61.41699	1317.02515	967.26483	36.00714	-3.83416	729.54224	-351.54221	144.47546	-368.00916	217.34355	63.60571	-275.01263	-66.12571	-4.48667
961	8.000				416.61838	-53.65277	1299.89331	-366.83627	60.68187	1314.98340	944.51221	38.15183	-4.00484	752.80896	-355.77390	145.26927	-329.25644	205.80649	64.45697	-297.38251	-64.23584	-4.61276
962	8.008				412.39377	-53.74746	1298.94006	-367.87888	60.30360	1313.16931	922.25623	40.21702	-4.08967	777.84344	-358.55237	144.49832	-292.33191	196.09947	68.56216	-320.66568	-62.39540	-4.81132
963	8.017				409.02203	-55.29184	1299.16467	-369.05948	58.43156	1311.22290	899.93866	41.29136	-4.91648	802.90820	-362.47076	143.76567	-257.52777	188.91325	76.22933	-343.20547	-60.49559	-4.85821
964	8.025				406.00784	-57.13470	1300.08801	-370.34076	57.08039	1309.23206	877.23431	43.65365	-5.28368	831.13696	-364.16507	140.33650	-225.82362	181.78673	82.07930	-365.85678	-58.85390	-4.75286
965	8.033				402.86862	-59.14964	1301.43933	-372.04761	55.67343	1306.97913	854.26178	45.00901	-5.29490	858.42328	-366.85513	137.82127	-194.79802	173.90054	85.85575	-389.13553	-56.91726	-4.84290
966	8.042				400.64001	-62.51234	1303.66614	-373.25800	54.67708	1304.85413	830.23865	47.87460	-4.85032	885.59137	-370.02933	134.60139	-163.06569	165.43483	88.57434	-411.89954	-55.14200	-5.03013
967	8.050				398.74844	-64.34962	1306.44482	-375.17526	53.28160	1303.96106	806.94495	48.29236	-5.02730	914.06415	-372.80142	130.98254	-132.22772	157.31731	89.67016	-435.14212	-53.75325	-4.76697
968	8.058				397.79077	-65.52599	1309.76050	-376.90320	51.94204	1303.73425	782.93500	51.00930	-4.48476	942.16956	-375.22418	127.64495	-103.87961	150.23659	89.55437	-458.96866	-51.21205	-4.86118
969	8.067				396.92215	-66.08430	1313.46680	-378.22772	50.57499	1304.49207	760.38196	53.49416	-4.61687	970.31238	-377.12857	123.51122	-75.72133	142.63330	88.14963	-482.52814	-49.78988	-4.52519
970	8.075				396.37189	-66.60026	1317.32336	-379.29968	50.26838	1306.03821	736.15076	54.64822	-4.63744	998.35754	-376.90063	118.47770	-47.20038	135.22588	85.75405	-505.98981	-48.26444	-4.22286
971	8.083				396.25153	-67.50388	1321.66040	-380.43594	50.51195	1308.59277	714.05664	55.72469	-5.13614	1025.69531	-374.90271	111.80759	-18.74899	127.90108	83.10540	-529.70593	-46.21984	-3.84790
972	8.092				396.80429	-68.05435	1325.88745	-380.64917	49.12326	1311.23059	690.27179	57.86818	-4.64077	1054.45337	-370.97955	101.68261	8.03003	122.29843	80.27425	-553.60358	-44.42782	-4.12818
973	8.100				397.60599	-69.22012	1329.99084	-380.90167	48.51408	1314.38953	666.62201	59.32522	-4.79459	1085.22681	-365.19482	88.97134	32.52948	117.50051	76.62158	-577.46112	-42.84376	-4.14811
974	8.108				398.52054	-69.90771	1333.96326	-381.13068	47.73748	1317.73132	643.05225	61.33113	-4.12989	1115.93799	-361.29254	79.30250	55.23155	112.98746	71.93432	-601.37640	-42.05681	-3.65103
975	8.117				399.36783	-70.42246	1337.61230	-381.01071	47.32839	1321.08447	619.36615	62.98367	-3.88587	1148.00745	-357.75232	74.59468	75.27251	109.10020	66.08290	-624.87085	-40.20795	-3.14958
976	8.125				400.46692	-70.54867	1341.15100	-380.98727	46.40193	1324.55615	597.33197	65.22471	-2.60431	1171.95911	-358.73520	76.74362	91.51014	106.63419	58.50426	-648.65741	-39.21906	-2.90676
977	8.133				401.37296	-71.31688	1344.11157	-381.10117	45.29844	1327.78027	577.41168	67.14127	0.35119	1188.60864	-357.33557	72.99559	103.54300	105.60870	49.65829	-670.78400	-38.91171	-1.62541
978	8.142				402.61917	-71.38573	1346.80640	-381.06088	44.25931	1330.91003	559.83893	69.39742	5.38041	1199.44983	-352.67343	63.75364	111.39536	105.42649	39.50667	-691.64832	-38.38010	0.21746
979	8.150				403.68915	-71.44253	1348.86694	-381.24930	43.50051	1333.47644	545.48877	71.74068	12.24150	1205.97852	-346.69412	52.97892	114.18879	108.13688	29.75896	-711.06525	-37.78670	3.27560
980	8.158				404.85159	-71.68016	1350.58997	-381.54892	42.52643	1335.46155	534.83099	74.40653	19.81760	1209.20959	-341.69006	45.24693	112.01238	112.34770	19.57905	-729.95746	-38.11311	6.53299
981	8.167				405.87952	-71.63841	1351.54358	-382.04861	41.54397	1334.42346	522.50830	80.80477	30.38526	1211.82776	-335.69925	39.97131	104.23685	119.21188	10.64098	-747.41040	-36.47095	9.66129
982	8.175				406.95441	-71.58315	1352.07544	-382.58209	40.75019	1334.47510	519.60968	89.96115	51.30991	1210.41931	-328.00558	35.28110	90.87782	126.56869	3.63162	-763.67993	-36.44603	13.54815
983	8.183				408.19083	-71.44539	1351.68652	-382.97910	40.53201	1333.70789	526.52185	98.27637	75.09409	1206.53113	-318.43762	27.95043	73.64391	132.21642	-0.69542	-778.76324	-36.18850	17.16009
984	8.192				409.03461	-70.97776	1350.68298	-383.83304	39.73367	1332.34460	539.26611	105.40997	93.53952	1197.60791	-311.72955	19.35088	52.92142	133.98232	-0.66571	-790.86884	-36.26410	20.62016
985	8.200				409.80536	-70.54834	1348.56848	-383.52405	40.31817	1330.38220	555.03259	109.79362	103.40475	1184.91675	-304.73761	9.82222	27.66717	135.25897	-0.78827	-800.14844	-35.86236	23.89926
986	8.208				410.24979	-70.20193	1345.62952	-383.47238	40.57626	1328.75037	572.24353	114.97733	110.80582	1166.37720	-300.07715	1.20660	4.17951	136.84529	-1.18258	-802.68964	-38.51763	35.08404
987	8.217				410.27505	-69.86475	1341.93823	-383.17291	40.36339	1326.98926	591.41376	121.41800	119.38565	1146.32068	-298.80038	-3.36915	-19.74792	138.53712	-1.33166	-797.65009	-42.22706	47.88271
988	8.225				410.06754	-69.60067	1337.76624	-382.65063	40.57964	1325.33911	611.29462	126.72796	126.95185	1122.67920	-297.42523	-3.58642	-42.68318	139.95540	-1.53789	-787.36914	-47.28762	59.85784
989	8.233				409.94968	-69.82922	1333.23950	-381.84155	40.83872	1323.98401	631.75024	131.27190	132.98695	1099.60645	-295.12344	-4.75775	-66.02869	141.58411	-2.05573	-770.71875	-52.24714	69.13022
990	8.242				409.66702	-70.31730	1328.57617	-381.34937	40.23034	1324.47363	652.97473	135.57091	138.58688	1075.11841	-294.23895	-4.62173	-89.24332	143.26106	-2.68476	-748.84204	-60.03223	74.78821
991	8.250				409.52441	-70.98421	1323.74280	-380.84909	41.07129	1322.34521	675.02832	137.77914	142.38484	1052.58325	-292.13150	-5.41881	-112.12049	145.08604	-3.41821	-722.25134	-67.81887	74.91112
992	8.258				409.37897	-71.63403	1319.04663	-381.02759	40.74185	1320.69287	696.68152	138.90480	145.62973	1026.24072	-293.09689	-4.06769	-134.93469	146.35968	-3.84011	-690.97510	-74.68667	70.85787
993	8.267				409.08514	-71.82038	1314.58105	-382.01309	40.47166	1318.97412	718.71375	140.11383	148.70123	1003.13861	-291.43478	-4.92067	-158.15630	148.10463	-3.85697	-656.01849	-79.29898	64.31316
994	8.275				407.99615	-71.46365	1310.44849	-383.33661	39.95288	1317.44482	741.46576	139.61220	150.70462	980.29132	-289.67297	-5.57633	-181.14941	150.05370	-3.88263	-618.04901	-83.09003	58.06110
995	8.283				406.43475	-69.32803	1306.56348	-384.97757	38.62186	1315.45972	763.70032	139.88567	153.31281	957.41034	-287.74054	-6.04810	-204.00386	151.61891	-3.87579	-578.06421	-86.28973	54.17743
996	8.292				404.28979	-66.89977	1303.12390	-386.94189	37.07624	1313.59680	786.20441	139.28441	155.51663	934.69403	-286.12393	-6.21902	-226.89540	153.33136	-4.27398	-536.89099	-89.39320	52.99367
997	8.300				401.06955	-64.62505	1299.73254	-388.52023	35.89328	1311.78943	809.82080	138.51823	157.52921	911.85077	-284.64938	-6.73472	-249.52924	154.41173	-4.80569	-495.40350	-92.70888	54.78495
998	8.308				395.62476	-63.45145	1296.76501	-389.46841	34.10849	1309.62109	833.87762	137.55042	159.62531	888.74133	-283.90152	-7.25247	-272.39420	155.99416	-5.23847	-454.28909	-94.73099	57.11780
999	8.317				389.85748	-61.66521	1294.17175	-389.60352	33.85979	1308.17603	858.81317	136.27475	161.29065	866.83423	-281.48944	-7.84823	-295.20419	157.74310	-5.12319	-414.71765	-94.75156	59.18141
1000	8.325				385.48657	-60.92377	1292.77612	-389.80502	33.65902	1306.37793	883.83832	135.20215	162.27216	844.02930	-280.45428	-7.63103	-317.90927	158.83028	-5.43563	-377.73651	-94.98401	62.27052
1001	8.333				383.49188	-59.60714	1292.78833	-390.02518	33.81969	1304.23425	910.03601	132.73483	162.16542	821.56256	-278.35703	-7.99962	-340.70569	160.08073	-5.36912	-343.80075	-97.54099	68.25123
1002	8.342				381.89560	-58.24452	1293.37610	-391.25119	34.13622	1301.95984	936.80341	129.20930	160.33458	798.74915	-276.96686	-8.29925	-363.83475	161.82387	-5.28977	-312.01672	-99.22751	74.20829
1003	8.350				380.31390	-56.77614	1294.55200	-392.23743	33.98436	1299.77588	964.23309	126.32072	158.02820	776.41559	-274.09866	-8.91742	-386.51379	163.16411	-5.41200	-279.80066	-101.01021	79.25939
1004	8.358				378.63281	-55.60672	1296.66882	-393.37527	33.99536	1298.41699	990.86273	122.62307	154.67532	753.08502	-272.91440	-9.16004	-410.03134	164.52524	-5.86569	-245.58577	-100.22384	82.50566
1005	8.367				377.40381	-54.51745	1299.49683	-394.68591	34.53519	1298.08838	1018.57135	118.14977	150.65019	729.52069	-271.38177	-8.87114	-433.52927	166.25412	-5.58546	-212.86501	-99.10404	83.20063
1006	8.375				376.52182	-53.83118	1302.71753	-396.32458	35.41860	1298.43323	1044.82422	113.16583	146.28011	705.22211	-270.78976	-8.16068	-456.59018	167.44193	-5.87823	-181.11081	-99.87450	82.81350
1007	8.383				375.93234	-53.43011	1306.15149	-398.19348	36.10513	1299.55176	1070.41541	107.26006	140.49486	681.35571	-269.80176	-7.90248	-480.13626	169.42256	-5.44763	-149.18759	-100.51324	81.22565
1008	8.392				375.79700	-52.79331	1309.92419	-399.08841	36.82551	1302.14746	1095.88037	100.26890	132.95749	658.50763	-267.65454	-8.03602	-503.65802	170.34599	-5.28730	-116.24795	-100.53188	80.41819
1009	8.400				375.91748	-52.23009	1313.68066	-399.42136	37.74327	1305.35632	1121.38098	90.44898	121.63310	634.97284	-265.85739	-7.69770	-526.39587	173.90973	-4.17616	-83.79519	-100.12572	78.99523
1010	8.408				376.60559	-51.68532	1317.75940	-399.54932	38.12554	1308.73596	1148.05371	81.12321	107.93558	611.33954	-264.06052	-7.46638	-550.33783	175.76591	-4.33341	-54.54234	-100.62877	76.43559
1011	8.417				377.06836	-52.11989	1321.76147	-399.47858	39.00997	1312.61597	1175.27686	69.84574	94.50534	587.17572	-262.97845	-6.96324	-573.71991	177.46736	-4.10257	-27.68804	-100.56624	72.50283
1012	8.425				377.85660	-52.72190	1325.63538	-399.44305	39.17101	1315.58276	1201.71106	60.67880	86.05170	563.97455	-260.92868	-6.68615	-597.12848	179.69910	-3.60857	-3.89217	-100.27655	67.19042
1013	8.433				379.02084	-53.22122	1329.42957	-398.76791	40.51924	1320.01770	1223.51355	53.27082	82.41486	540.71228	-259.85309	-6.45409	-620.66168	181.59071	-3.31565	15.02686	-101.38752	60.29465
1014	8.442				380.43387	-53.92369	1332.58203	-398.23517	41.49273	1323.74011	1234.52832	51.60620	79.96368	519.24609	-257.97668	-4.58288	-643.60327	183.62505	-2.92371	29.12593	-102.99653	50.95443
1015	8.450				381.93811	-55.11679	1335.55615	-397.52014	42.46008	1327.13306	1249.47107	38.42073	69.71859	498.74692	-256.24802	-2.57282	-665.71564	186.53802	-2.36428	38.65244	-104.97675	40.27398
1016	8.458				383.77087	-56.23027	1338.14478	-396.93454	43.46017	1330.11365	1261.76831	20.84420	53.27003	479.59058	-255.65620	0.81995	-686.70111	189.00125	-0.17342	43.45706	-108.62475	30.26418
1017	8.467				385.48199	-57.07844	1340.15833	-396.31418	44.48529	1332.81335	1259.90332	17.26747	45.59191	463.10559	-255.17075	5.00726	-705.78387	191.33981	3.09126	42.48598	-113.76588	21.37050
1018	8.475				387.57660	-58.04893	1341.77722	-395.99136	44.79248	1334.15601	1256.46497	8.25914	38.12867	448.28229	-255.62827	9.82235	-723.20551	193.70847	7.41297	35.40232	-119.28468	12.31925
1019	8.483				389.25613	-58.76619	1342.59509	-395.86899	46.50003	1334.49170	1243.17065	9.25222	33.93558	434.12289	-258.73370	18.03601	-738.98279	195.36931	12.17975	21.85884	-125.79858	3.50610
1020	8.492				391.27704	-59.49907	1342.70837	-395.54330	47.69633	1334.71350	1233.48682	0.06702	25.26058	427.78320	-264.43137	33.57093	-754.16260	195.69458	17.17816	4.25486	-128.35007	-0.86086
1021	8.500				393.07126	-59.78217	1342.41138	-394.82370	45.92667	1333.84607	1219.99023	-8.46943	14.62659	428.05402	-272.30420	52.35144	-764.46741	197.12790	22.16897	-14.01770	-126.08084	0.26929
1022	8.508				394.87067	-60.47795	1341.24719	-394.49011	45.10327	1332.89673	1196.12402	-9.09861	6.53217	435.03360	-281.37357	69.92344	-771.15161	200.46281	29.82254	-41.05136	-124.36423	0.50828
1023	8.517				396.58475	-60.97681	1339.32605	-394.08374	45.66101	1332.24304	1176.65576	-8.72061	2.56377	446.79675	-290.03799	83.87397	-770.40125	203.96156	41.37844	-66.09940	-122.85895	0.34919
1024	8.525				398.34036	-61.28853	1336.57629	-393.21686	44.49222	1331.16760	1154.54333	-8.28409	0.99082	461.92075	-298.58603	94.56371	-762.18854	206.10469	56.07859	-87.86802	-121.12546	-0.55521
1025	8.533				400.00891	-61.21996	1333.08313	-392.28888	40.10494	1329.45996	1130.24487	-6.10765	0.51806	478.64044	-306.68405	103.00074	-746.81641	209.18851	66.60442	-109.89954	-119.45421	-1.64588
1026	8.542				401.30157	-61.06774	1329.43091	-392.20541	40.55597	1329.81165	1107.06824	-3.40163	0.17399	496.67429	-314.62500	110.11755	-727.86499	211.38809	73.53098	-133.40526	-118.64704	-1.57105
1027	8.550				402.25470	-61.09717	1325.69238	-390.73718	40.55433	1329.91724	1083.94055	-2.05523	0.60284	515.75647	-321.38370	115.77313	-703.90857	213.00667	78.20878	-156.83768	-117.24392	-2.61931
1028	8.558				403.01425	-60.74175	1322.27039	-389.67813	39.81429	1329.52173	1060.51794	-0.24231	-0.38414	535.48309	-327.50800	120.91026	-675.28113	213.42929	80.62921	-179.68439	-115.36591	-3.50450
1029	8.567				403.02463	-60.44800	1318.86218	-388.70367	37.82760	1328.59558	1037.14148	0.90224	-1.66093	556.10046	-332.88162	125.32378	-642.96564	211.99123	79.76952	-202.13268	-114.08484	-3.49689
1030	8.575				402.49542	-60.57497	1315.84741	-388.94302	37.72888	1327.32471	1014.24188	2.96684	-2.48786	577.15259	-337.81598	129.24402	-607.80811	209.14716	76.42756	-225.48676	-112.92715	-3.04095
1031	8.583				401.68991	-60.74658	1313.10583	-390.64139	38.90184	1325.89868	991.45654	4.77987	-2.20198	598.54950	-341.97168	132.88474	-570.89050	203.64618	72.09157	-248.28000	-110.77197	-3.85424
1032	8.592				400.21255	-61.39139	1310.31506	-392.07690	40.77838	1322.96533	968.35150	5.43418	-2.73120	620.48199	-345.87573	135.80513	-531.84631	197.06638	68.69569	-270.94412	-109.44028	-3.84305
1033	8.600				397.36841	-62.10595	1307.59326	-393.79074	41.02766	1319.56531	946.28650	7.52892	-3.08150	643.02179	-349.11429	137.75017	-493.02512	188.68245	67.15339	-293.68991	-107.69215	-4.11288
1034	8.608				393.02719	-61.92093	1304.95642	-395.68219	40.83679	1317.92383	922.88391	9.46162	-3.76121	666.20612	-351.57196	138.90642	-453.90018	179.89418	66.79330	-316.45935	-106.53022	-4.08450
1035	8.617				389.09518	-61.70425	1303.24988	-397.02151	41.03259	1315.52527	900.50220	11.23239	-4.80169	690.17249	-353.69171	139.22430	-414.37558	170.36952	67.23123	-339.26151	-103.95596	-4.13865
1036	8.625				385.89307	-62.19003	1302.59473	-397.20471	41.09879	1313.56055	877.92828	12.67345	-5.02247	714.74097	-355.84915	138.80153	-374.07367	159.70303	68.04719	-362.17233	-102.22513	-4.68472
1037	8.633				383.47952	-62.18737	1302.64404	-398.44513	39.95489	1311.59229	855.39233	14.05560	-5.32509	740.62415	-356.24353	136.74483	-334.33566	149.63387	70.41545	-384.76303	-100.85722	-4.74396
1038	8.642				380.84891	-63.69948	1303.38086	-399.07635	38.57109	1308.95398	833.02869	16.14685	-5.65825	766.88251	-357.26544	134.44200	-296.34839	142.27078	77.01543	-408.13525	-98.67773	-5.17487
1039	8.650				378.83817	-66.57928	1304.49231	-400.69608	36.31430	1306.78857	809.45593	18.36455	-5.84025	795.54468	-357.45779	130.76453	-260.34625	136.19551	84.27684	-431.02078	-97.25198	-4.77192
1040	8.658				376.63766	-69.02602	1306.11218	-401.74646	35.54464	1304.91479	786.16211	20.01427	-5.58271	824.06201	-357.82275	127.00790	-226.13788	130.31796	88.61851	-454.14771	-94.98885	-5.22239
1041	8.667				375.17181	-70.90658	1308.27612	-402.78754	33.75103	1303.90881	762.66693	21.74645	-5.51146	852.96985	-358.40018	123.13215	-191.28145	123.00563	91.77351	-477.38190	-93.90820	-4.63241
1042	8.675				374.68237	-71.60236	1311.03821	-403.82632	31.91620	1303.71350	739.09186	23.21096	-5.30483	881.79022	-358.95163	118.83424	-155.73489	116.48727	94.10777	-501.12555	-92.11932	-4.46089
1043	8.683				374.08578	-71.93636	1314.01501	-404.76343	31.09441	1304.59131	715.86151	24.97339	-5.28460	912.38361	-357.68140	113.57899	-121.94849	109.97408	94.51197	-524.51544	-90.44649	-4.10763
1044	8.692				373.78583	-72.21090	1317.26770	-405.33804	30.94448	1306.15344	691.63495	27.25506	-4.44497	942.31219	-356.28491	108.50401	-90.27792	104.55235	93.84039	-548.19696	-88.59547	-4.25300
1045	8.700				374.40121	-72.02906	1320.55969	-406.19080	30.71556	1309.33167	669.00696	28.44011	-5.25497	972.02112	-353.10867	102.36098	-58.88478	99.39264	92.31523	-571.99170	-86.89014	-4.19262
1046	8.708				375.39697	-71.88332	1323.94800	-405.80179	30.26957	1311.82800	645.59363	30.08417	-4.84297	1000.43274	-348.86121	95.06776	-27.80864	94.78478	89.87100	-595.44604	-85.46375	-3.88957
1047	8.717				376.52893	-71.54008	1327.33203	-405.50430	30.35849	1314.85034	621.52600	31.98255	-4.91616	1029.87488	-342.20609	85.44135	0.82615	91.23792	86.22868	-619.58270	-84.10423	-3.52212
1048	8.725				377.69623	-71.22008	1330.66650	-404.25198	28.46653	1317.23132	598.08466	33.83154	-4.45869	1060.38916	-335.23395	74.77044	25.20834	89.26329	80.57676	-643.56415	-82.40047	-3.49229
1049	8.733				378.85425	-70.69254	1333.83459	-403.80453	27.95041	1320.78320	575.11255	35.65617	-4.33210	1093.31958	-326.91397	64.67223	46.28511	88.43354	72.78802	-667.34674	-80.44933	-3.31946
1050	8.742				379.93893	-70.06351	1336.80066	-403.30869	27.15824	1324.11877	552.77740	37.50111	-3.27690	1125.31299	-321.56525	60.05483	63.51727	88.31100	63.01349	-690.54578	-80.28375	-2.36054
1051	8.750				381.34631	-69.28665	1339.55688	-402.88446	26.47572	1327.33630	532.41913	40.36581	-0.75745	1154.04626	-316.53430	59.24773	76.61600	89.95908	51.97922	-712.46625	-79.27153	-0.83002
1052	8.758				382.63620	-68.91340	1341.80273	-402.38507	25.52654	1330.06445	514.71698	42.32976	3.53807	1173.73486	-312.95514	56.57562	84.42768	93.90017	40.47345	-732.43756	-78.90332	1.87640
1053	8.767				384.30020	-68.47726	1343.74353	-402.10464	24.11385	1331.99316	500.42371	45.30552	10.03396	1187.39612	-305.80109	47.68545	86.87227	99.30640	29.00426	-751.66559	-77.77766	5.11354
1054	8.775				385.98010	-67.55630	1345.15405	-401.52487	23.27706	1333.21289	487.70285	50.15554	18.12675	1193.56152	-300.16202	39.65357	83.21528	106.46148	18.25241	-769.60822	-77.10007	8.58855
1055	8.783				387.73685	-67.03906	1345.87231	-401.04373	22.90498	1333.78625	474.87247	58.56214	31.44892	1198.11194	-293.23923	32.90391	73.25189	115.79636	8.28995	-786.46100	-75.50867	12.24667
1056	8.792				389.56326	-65.77646	1345.94678	-400.62750	22.64781	1333.41699	474.64618	70.72913	56.62940	1200.92810	-284.99387	28.62438	56.02891	124.66961	1.34614	-802.57697	-74.42506	15.92104
1057	8.800				391.35196	-65.23469	1345.45532	-400.22339	22.74928	1332.46191	484.54373	82.33738	82.65408	1202.05017	-272.82062	21.40924	38.12246	127.13084	-0.07829	-816.71851	-73.12274	19.80890
1058	8.808				393.13843	-64.40102	1344.05640	-399.60870	23.26797	1330.72314	499.40515	91.69656	100.57771	1187.68164	-268.59613	14.60832	12.71007	129.10838	-0.72273	-827.73627	-71.79631	23.16049
1059	8.817				394.77609	-63.65555	1341.75842	-398.83832	23.69205	1329.07129	516.61206	97.70409	109.67722	1171.54321	-263.45303	5.20182	-11.67014	130.81198	-1.03777	-833.97894	-68.80655	29.75531
1060	8.825				396.19998	-62.82460	1338.85950	-397.51929	24.70225	1327.64380	536.19238	103.83255	117.35828	1151.55713	-260.38583	-1.64670	-35.14934	132.25417	-1.26612	-832.51752	-69.42191	41.61598
1061	8.833				397.34091	-61.86695	1335.09839	-396.81451	25.00016	1325.84180	557.42877	112.11149	126.54469	1132.39880	-257.70465	-4.06334	-58.91586	133.56001	-1.69159	-824.58032	-70.84164	53.47063
1062	8.842				398.27151	-60.91565	1330.78601	-395.65729	25.77898	1324.15942	579.28473	119.45621	134.63292	1107.39221	-256.84174	-4.70514	-81.84837	134.99353	-2.20041	-810.77393	-72.92593	63.96495
1063	8.850				398.76505	-60.17532	1326.01172	-394.48590	25.89501	1322.70239	602.66913	124.73441	141.26201	1083.20789	-255.62418	-4.42772	-104.98402	136.80780	-2.74659	-790.79346	-76.79668	71.15398
1064	8.858				399.00800	-59.57285	1321.42761	-393.44656	26.15956	1321.70435	625.74988	129.85538	147.58591	1059.39795	-254.44264	-4.74337	-128.05412	138.65387	-3.30096	-765.50397	-83.30150	75.82944
1065	8.867				399.05441	-59.03897	1316.93896	-392.39227	26.51514	1320.05322	648.57837	133.96835	152.81203	1034.87390	-253.75766	-4.41824	-151.05139	140.30241	-3.87990	-735.00452	-88.60208	74.02252
1066	8.875				399.12961	-58.89020	1312.86401	-391.25934	25.79010	1318.14954	671.69409	137.02484	157.03156	1011.47406	-252.17760	-4.98896	-174.17044	142.33417	-4.13253	-700.34869	-92.59474	68.60506
1067	8.883				399.03589	-58.61303	1309.11719	-391.95386	23.61924	1315.62573	695.51233	138.83931	160.03145	988.60876	-249.92355	-5.52118	-197.19424	143.95917	-4.21910	-662.11670	-94.24116	62.25050
1068	8.892				398.99377	-57.42593	1305.75098	-393.30447	22.27100	1313.67578	718.23322	140.69693	163.07970	965.45538	-248.15445	-6.14284	-220.30681	146.10165	-4.05402	-621.28674	-95.25367	56.90175
1069	8.900				398.50415	-56.90165	1302.62708	-394.42383	20.36123	1311.31140	741.96210	141.89397	165.47720	943.07013	-246.42128	-6.52283	-242.77681	147.52824	-4.55724	-578.91669	-96.26011	54.52367
1070	8.908				396.33072	-56.05594	1299.44214	-395.62363	18.04828	1308.91638	766.30072	143.27136	167.68201	919.96002	-244.96089	-6.78897	-265.60992	149.43845	-4.86879	-535.45416	-97.47684	54.92549
1071	8.917				392.14313	-54.48111	1296.39832	-396.36673	16.24694	1306.65161	789.54346	144.37085	170.66702	897.24310	-243.67004	-7.32020	-288.47342	150.88246	-5.19065	-492.51389	-96.43773	56.90538
1072	8.925				388.04379	-53.74834	1294.41052	-397.08624	15.43151	1304.03699	815.36401	145.63043	172.87617	874.29785	-242.19260	-7.81727	-311.62567	152.12001	-5.47255	-449.73737	-95.90546	59.66739
1073	8.933				384.79721	-51.22356	1293.71094	-397.23965	15.30252	1301.48816	841.92865	144.95120	174.25450	851.65839	-240.48753	-8.08897	-334.47430	153.58105	-5.60221	-408.93011	-92.76781	60.65075
1074	8.942				383.39902	-49.58006	1293.94592	-397.74298	15.21377	1299.01062	868.66724	145.79692	175.02451	828.59711	-238.99010	-8.33995	-357.26151	155.09210	-5.55355	-371.22028	-92.00529	66.24229
1075	8.950				381.90396	-47.69927	1294.68958	-397.98621	15.18065	1296.94836	896.42603	145.08826	174.21918	805.96722	-237.20517	-8.47786	-380.24997	156.16028	-5.57130	-336.25522	-92.03972	72.73210
1076	8.958				380.34900	-46.59956	1296.01758	-398.49033	15.50469	1295.46619	925.29388	144.35875	171.71484	782.55396	-235.56767	-8.25479	-403.39749	157.83421	-5.20326	-301.93002	-91.53481	78.35879
1077	8.967				378.90146	-45.51485	1298.22864	-399.27844	15.96407	1294.60071	954.78741	142.82025	168.00952	760.22723	-233.26085	-9.16288	-427.03726	159.45584	-5.33578	-267.29474	-90.66948	82.70235
1078	8.975				377.50241	-44.19899	1300.79041	-400.13394	16.09821	1294.50708	984.18353	140.51685	163.80327	736.84851	-231.68791	-9.21581	-450.27652	160.08984	-5.77706	-232.00769	-87.87950	83.92834
1079	8.983				376.99588	-43.46448	1303.91418	-400.44745	16.96970	1295.71191	1014.26019	137.24890	159.22388	711.90845	-231.02917	-8.44562	-474.06180	162.06207	-5.69170	-197.66635	-85.42981	83.16182
1080	8.992				376.73483	-42.85799	1307.35730	-400.86340	17.68063	1297.77026	1043.45349	133.37416	154.50693	688.30627	-229.51866	-8.26516	-497.60199	163.89328	-5.31012	-164.44299	-84.62182	81.60535
1081	9.000				376.69775	-42.08594	1310.97925	-401.06842	18.37964	1300.42554	1071.58875	129.42769	149.20338	665.02478	-227.47226	-8.43866	-521.17169	165.97379	-4.64331	-131.07793	-83.61890	79.46820
1082	9.008				377.40384	-41.30969	1314.79163	-400.91339	19.05393	1304.04480	1098.87170	123.25436	142.12192	641.21204	-225.52835	-8.24524	-544.23309	168.44347	-3.80184	-97.06293	-82.71243	77.68475
1083	9.017				378.28015	-40.97022	1319.06909	-400.33685	20.14444	1307.67102	1125.41992	113.81021	132.12805	617.11816	-224.26901	-7.79324	-568.43317	170.41994	-3.95990	-64.51747	-81.86916	75.44357
1084	9.025				379.74826	-41.13959	1322.95996	-399.53412	21.51913	1311.60303	1152.65234	103.99242	119.05832	593.35126	-222.67368	-7.37918	-591.84393	172.05067	-3.84707	-35.60673	-81.62552	72.08052
1085	9.033				381.32108	-41.49029	1326.97217	-398.69235	22.52563	1315.61926	1182.10168	93.83372	105.91692	569.72839	-220.92053	-7.02588	-615.71350	174.05209	-3.43963	-8.04430	-81.23773	67.88145
1086	9.042				383.08231	-42.14782	1330.79272	-397.58740	23.77183	1319.56824	1210.85791	83.82211	97.74525	546.12286	-220.01491	-6.79980	-638.92303	175.90729	-2.96264	15.20784	-81.05693	62.71484
1087	9.050				385.24597	-42.61540	1334.18677	-396.28326	24.93534	1323.47058	1235.33923	77.66241	95.58572	523.73260	-218.10622	-5.86319	-661.76917	178.17621	-2.68220	34.65093	-81.40896	56.01991
1088	9.058				387.48718	-44.01214	1337.24829	-394.82498	26.34148	1327.01831	1248.10876	76.41333	94.02816	502.79861	-216.76483	-4.48494	-683.48785	181.19484	-0.98490	49.02895	-81.59060	46.92537
1089	9.067				389.96826	-45.01512	1339.87817	-393.57220	27.87213	1330.14160	1267.44775	60.07922	81.49058	483.01102	-216.04042	-1.68445	-703.63599	183.74513	1.94444	58.42129	-84.38873	38.10592
1090	9.075				392.40604	-45.69943	1342.18457	-392.59204	29.10523	1332.87122	1272.56104	53.55920	69.39310	465.43341	-215.73621	1.43687	-722.07550	186.04144	5.89542	62.56987	-88.87675	29.45395
1091	9.083				394.71683	-46.66179	1343.80676	-391.74759	30.27035	1334.73401	1277.17786	43.03123	57.53779	450.53583	-216.05978	5.11565	-738.75781	187.78168	10.00396	60.03835	-94.18556	20.53272
1092	9.092				397.04645	-47.58400	1344.73511	-390.79648	30.89620	1336.08533	1273.18835	38.39468	50.12677	434.88916	-218.43639	10.66520	-753.98584	189.32608	14.87614	52.33384	-101.12654	10.98014
1093	9.100				399.34903	-47.77784	1345.06653	-389.81085	31.81557	1336.36804	1269.82983	31.41723	41.72597	423.50201	-223.08426	21.92481	-768.52466	189.86987	20.23253	38.60887	-108.63419	3.02056
1094	9.108				401.92392	-47.92732	1344.69934	-388.93246	32.62582	1335.94592	1262.78625	21.40756	32.43030	420.78958	-231.36937	39.52570	-779.36572	192.09451	25.97020	20.47903	-113.13563	-1.07106
1095	9.117				403.70935	-48.37368	1343.56177	-388.14136	32.33310	1334.71729	1247.94031	16.69891	23.60996	424.84570	-241.18225	57.75446	-786.54474	194.89426	34.26483	2.69690	-110.86872	0.31853
1096	9.125				406.06018	-48.11737	1341.83276	-386.75064	31.61096	1332.44470	1225.58337	16.05890	15.25938	435.07904	-249.73962	72.57948	-788.39783	196.09456	46.32298	-25.30786	-108.98585	-0.10523
1097	9.133				407.97711	-48.18228	1339.43445	-384.82755	31.23251	1331.15320	1204.58264	12.73715	5.40194	449.88745	-257.19150	82.93900	-781.41760	197.79247	57.32629	-49.16573	-107.58143	-0.36789
1098	9.142				409.91412	-48.06592	1336.23962	-383.57678	29.94485	1329.20813	1186.28992	12.14209	2.16069	467.04199	-265.63736	91.42513	-769.24817	198.99216	64.58810	-71.20863	-105.34360	-1.33090
1099	9.150				411.65033	-47.89902	1332.66602	-381.62430	28.95618	1327.41565	1162.01404	14.11515	1.18449	485.93225	-273.19229	97.86836	-752.39935	200.12912	69.21197	-93.19711	-103.39900	-2.27626
1100	9.158				413.33508	-47.75158	1328.22693	-379.94394	28.38510	1326.27661	1138.66919	16.94997	0.92543	506.05530	-280.66281	103.49193	-730.96051	200.98578	71.78062	-116.95779	-102.11928	-2.38710
1101	9.167				414.85229	-47.65401	1324.02734	-378.07178	27.90331	1325.24438	1115.47693	18.17796	0.34521	526.91602	-287.28070	108.37110	-705.10388	202.20909	73.42133	-140.41885	-101.35539	-2.90575
1102	9.175				416.23035	-47.56895	1319.80066	-376.33173	26.81919	1323.98621	1092.11096	20.46980	0.15145	548.25916	-293.09476	112.80749	-675.91370	203.77541	73.25181	-163.15083	-99.88854	-3.75676
1103	9.183				417.10892	-47.80438	1315.68921	-375.36035	26.78785	1323.12097	1068.56091	21.24720	-0.96567	570.18964	-298.48538	116.65541	-642.88202	202.36278	69.79301	-186.02684	-98.26619	-4.07326
1104	9.192				417.11258	-47.74699	1311.93628	-374.99173	27.50256	1321.75366	1046.19312	23.05411	-1.98629	592.50598	-303.15594	119.84547	-607.30426	199.53708	65.50919	-208.87372	-96.29073	-4.34043
1105	9.200				416.30133	-47.95423	1308.62390	-375.32693	29.19846	1319.58459	1022.74243	24.62156	-2.33146	614.88245	-307.85327	122.70117	-569.51617	194.44882	61.28185	-231.68747	-95.55801	-4.04523
1106	9.208				414.80063	-48.68702	1305.27991	-375.82675	30.94925	1317.07434	1000.16992	26.31236	-2.90463	637.72809	-311.98065	124.75432	-530.61041	190.02815	59.05995	-254.52954	-93.21630	-4.39463
1107	9.217				412.29822	-48.60725	1302.14880	-376.89584	33.60289	1314.53870	977.85901	27.90838	-3.24623	661.53052	-315.98523	126.14873	-491.56372	183.77213	58.25705	-277.00946	-91.82594	-4.68658
1108	9.225				408.50610	-48.10894	1299.45032	-377.25952	34.59841	1311.89111	954.53003	28.80978	-3.86392	685.97943	-319.36975	126.77081	-451.77466	177.01793	58.45644	-299.90845	-90.09611	-4.89343
1109	9.233				405.14752	-47.55709	1297.31299	-377.71799	35.38595	1309.56152	932.40247	31.44853	-4.11344	711.26489	-322.62924	127.00188	-411.23755	169.36537	59.30733	-322.82648	-88.44366	-5.06336
1110	9.242				402.56198	-48.17415	1296.74451	-378.25067	35.29109	1307.20825	909.43359	32.64602	-4.65453	737.16980	-325.82306	126.26144	-370.08603	160.74715	60.43514	-345.85455	-86.30911	-5.63153
1111	9.250				400.52377	-49.53566	1296.75574	-378.98157	33.99233	1304.91907	887.45959	34.80659	-5.33728	764.95081	-328.19193	124.78856	-329.50266	152.77141	63.14948	-368.32700	-85.12637	-5.45324
1112	9.258				399.05008	-52.39630	1297.20496	-379.49323	33.33889	1302.88916	864.71228	36.19153	-5.42605	793.08307	-330.94153	123.09516	-290.03033	147.22719	69.70587	-390.99628	-82.93123	-5.56169
1113	9.267				397.22934	-54.12753	1298.53552	-380.38699	32.47668	1300.61707	841.53149	38.08346	-5.74717	824.50739	-331.23322	119.37719	-252.34459	142.58769	76.76386	-414.44595	-80.62883	-5.68792
1114	9.275				395.90622	-55.52306	1300.60876	-380.77817	30.97851	1298.74414	817.47125	40.57821	-5.42161	854.19135	-333.42609	116.35187	-216.34399	137.21642	81.13351	-437.63675	-78.97331	-5.52046
1115	9.283				395.50375	-57.10714	1303.38611	-381.43832	30.14013	1298.08936	794.01373	41.49820	-4.96671	883.83545	-336.47354	113.75710	-179.33275	131.18352	84.05181	-461.25204	-77.72180	-5.30102
1116	9.292				395.38889	-57.15209	1306.50122	-381.80801	29.77115	1297.88379	771.27448	43.70299	-4.95331	914.64703	-338.06470	110.35126	-142.07115	124.53233	86.05543	-485.00241	-75.58222	-5.27986
1117	9.300				395.12686	-57.22360	1310.15405	-382.42422	29.13646	1299.16162	747.52399	45.53324	-5.39902	945.99841	-338.48099	107.15144	-107.09206	119.06356	86.44460	-508.51828	-74.31423	-4.94522
1118	9.308				395.06671	-57.48063	1314.04761	-382.92520	29.02291	1301.10339	723.86456	47.25976	-4.96452	976.33459	-338.36420	103.33792	-73.85378	113.99815	86.03884	-532.20691	-72.36288	-4.76216
1119	9.317				395.64194	-57.50839	1318.00793	-382.93060	28.56954	1303.94666	700.92249	49.05502	-5.26687	1006.05969	-335.80759	97.86051	-40.90507	109.02781	84.05806	-556.00867	-70.55447	-4.59586
1120	9.325				396.58307	-57.48117	1322.26575	-382.75247	29.36801	1307.88074	676.78552	50.52904	-4.87281	1034.63257	-333.06464	91.41030	-8.91908	104.45205	81.74119	-579.86163	-69.31155	-4.44235
1121	9.333				398.08261	-56.95465	1326.37317	-381.99075	29.73982	1311.28918	653.37726	52.36870	-4.33819	1066.62402	-326.93552	81.29589	21.19895	100.98189	78.52976	-603.69928	-67.53735	-4.43414
1122	9.342				399.69928	-56.80249	1330.52466	-380.67923	27.88908	1314.40918	629.75543	54.02064	-4.48616	1100.18787	-320.45139	70.79881	47.52805	98.79787	73.48523	-627.15955	-66.24179	-4.15887
1123	9.350				401.34467	-55.96790	1334.42651	-379.69290	27.82339	1318.07275	606.46588	56.11189	-3.90566	1132.29077	-318.25879	65.74791	70.39322	97.57130	66.80371	-651.39148	-64.79539	-3.67034
1124	9.358				403.69208	-55.53693	1338.04260	-378.74960	26.47346	1321.72791	585.08203	58.38097	-2.35573	1164.62097	-315.81140	65.32313	89.56795	97.39204	58.21338	-674.52295	-64.59483	-2.72503
1125	9.367				405.71454	-54.95509	1341.50793	-377.67654	25.57073	1325.20935	565.53583	60.73504	0.76792	1187.95520	-315.98141	66.16756	104.39690	98.95129	48.76042	-695.17596	-63.79416	-0.81697
1126	9.375				407.98932	-54.18128	1344.53369	-376.69949	24.51219	1328.12134	548.35693	63.05156	5.88849	1203.09143	-314.55576	61.30933	114.12292	102.53964	38.40498	-715.10687	-63.29797	2.04008
1127	9.383				410.52350	-53.02834	1346.78369	-375.56116	23.77765	1330.35486	535.73895	65.91340	12.03524	1212.51013	-310.14944	51.60433	118.57317	108.15981	28.54350	-733.71173	-63.05437	5.78470
1128	9.392				412.86362	-52.41611	1348.62659	-374.83838	23.07283	1331.75342	524.91821	71.14794	20.01140	1220.02332	-305.50803	44.25993	117.44021	116.06055	18.92040	-750.65924	-61.93073	9.35562
1129	9.400				415.28876	-51.44098	1349.77722	-374.19931	22.38285	1331.94128	514.64172	79.73071	34.39838	1225.38672	-301.32620	39.66613	110.21043	126.07466	10.02906	-766.72144	-60.61689	13.17091
1130	9.408				417.46121	-50.82314	1350.33911	-373.56708	22.45476	1331.88843	516.85205	89.70517	56.71821	1228.75610	-295.40530	36.90751	96.42636	136.57365	3.59572	-782.37775	-58.10138	16.48044
1131	9.417				419.80832	-49.87807	1350.26575	-372.91565	22.16260	1330.87463	526.13733	100.26328	80.30173	1228.73230	-287.62619	31.80324	79.26736	142.78392	-0.92048	-794.95868	-58.38177	20.68741
1132	9.425				422.01645	-49.23031	1349.38391	-371.80075	23.45149	1329.61328	539.98596	109.25767	96.88394	1223.23120	-279.53290	24.64139	58.01207	144.32288	-0.90083	-804.29742	-56.37309	26.04239
1133	9.433				424.20493	-48.53382	1347.41675	-370.39694	24.03118	1327.92993	557.66693	113.22028	104.98085	1213.31580	-274.47705	16.97594	32.77681	146.07219	-0.69253	-806.24963	-56.34731	38.31136
1134	9.442				426.40823	-48.45435	1344.93445	-368.97937	24.89312	1326.58801	575.92084	120.18070	113.16463	1200.20752	-267.23495	8.34528	9.70569	147.15994	-1.30417	-799.90576	-57.36200	49.78246
1135	9.450				428.53995	-47.91204	1341.82153	-367.49506	25.83953	1325.09265	596.26880	126.27067	121.05237	1180.90466	-264.08893	0.48664	-13.52505	148.78967	-1.32205	-787.83417	-58.60178	60.43235
1136	9.458				430.10156	-48.10600	1338.05823	-366.14493	26.93448	1323.71838	617.38818	131.97426	128.70497	1163.21094	-261.49902	-3.52402	-36.42213	150.20390	-1.69861	-768.65118	-60.88527	67.48772
1137	9.467				431.90579	-48.27851	1333.63208	-364.80261	27.64872	1322.25476	639.42365	136.93285	135.14336	1138.54883	-261.24850	-4.07649	-58.85294	151.91711	-2.12463	-743.99927	-66.28375	72.07616
1138	9.475				433.53989	-47.82134	1328.98242	-363.46536	28.67999	1321.58423	660.82782	141.52602	141.82198	1116.10303	-259.15457	-4.90476	-81.57101	153.78543	-2.87884	-714.12659	-73.21870	71.88060
1139	9.483				434.49933	-47.60544	1324.28369	-362.40414	29.64709	1320.21021	683.20483	144.12894	146.30156	1091.79114	-258.69925	-4.53314	-104.14753	155.48811	-3.40100	-679.86743	-78.41727	66.92347
1140	9.492				435.13922	-47.09933	1319.49109	-361.83884	28.95885	1318.22925	707.77777	140.26408	147.95993	1069.81592	-256.78802	-5.11946	-126.54797	157.11986	-3.98868	-641.38000	-82.21069	59.12449
1141	9.500				435.04782	-46.38311	1314.87573	-361.88739	28.37550	1316.30859	727.22961	148.41631	154.43381	1044.79504	-256.61313	-4.23528	-148.78363	158.80359	-4.29395	-599.68176	-83.76639	51.54718
1142	9.508				434.35220	-44.91497	1310.81982	-362.25397	28.13915	1314.76416	749.31018	150.56674	157.86113	1022.69153	-254.98529	-5.02219	-170.91225	160.41487	-4.18192	-556.12134	-84.82647	46.52759
1143	9.517				433.16525	-43.50928	1307.07849	-363.13229	26.95164	1312.64380	772.33417	151.44719	160.45268	1000.67487	-252.93692	-5.97785	-193.02820	162.31712	-3.92421	-511.69809	-87.49675	45.50704
1144	9.525				431.25790	-42.21592	1303.30090	-363.95673	25.65289	1310.34216	796.37268	152.65681	163.17747	978.55945	-251.53006	-6.17053	-215.37691	163.86977	-4.22225	-467.76242	-87.29404	45.92586
1145	9.533				427.45551	-41.85544	1300.59192	-364.55493	24.79995	1308.05896	821.37836	152.89020	165.25867	956.42621	-249.75580	-6.56747	-237.38535	165.05814	-4.95570	-423.96188	-86.32908	47.72145
1146	9.542				423.55402	-41.13557	1297.77917	-365.25433	23.72747	1305.54016	846.82837	153.59676	167.08501	934.47131	-248.75426	-6.89662	-259.55533	166.55728	-5.39496	-381.23495	-84.49866	49.95824
1147	9.550				420.48029	-39.76469	1296.05969	-365.44693	23.57296	1303.04431	873.40869	153.97330	168.78976	912.06476	-247.56198	-7.35963	-281.64749	167.96988	-5.46716	-342.93228	-83.21752	53.32255
1148	9.558				418.73401	-38.14701	1295.82825	-365.89606	24.30016	1300.85583	899.90112	153.77063	169.27400	890.03302	-245.65979	-7.35525	-304.06146	169.70979	-5.37680	-308.41299	-82.22088	59.35958
1149	9.567				417.56494	-35.73714	1296.09900	-366.46466	24.92830	1298.35706	928.29028	152.91145	169.17699	867.48621	-244.57271	-7.85825	-326.19693	170.78947	-5.34212	-275.37839	-81.75137	64.98412
1150	9.575				416.28128	-34.05817	1297.04834	-367.15466	25.57253	1296.55505	956.61591	151.37466	167.38995	845.15265	-242.90678	-7.90418	-348.67245	172.02960	-5.22897	-242.16231	-79.84552	68.98351
1151	9.583				414.83633	-32.54840	1298.60632	-367.75916	26.60512	1295.21814	985.11322	149.15924	165.22025	826.60638	-238.21448	-10.32468	-371.64365	172.78531	-5.89159	-208.00574	-77.34499	71.54522
1152	9.592				413.44101	-32.01178	1300.92358	-368.51505	27.32631	1294.52319	1013.59448	146.52383	162.42047	801.15009	-238.36746	-8.85972	-394.45255	174.43199	-6.15398	-174.79095	-74.04625	71.87048
1153	9.600				412.62506	-31.37378	1303.45667	-370.05695	28.62801	1294.90942	1041.78027	142.91063	158.93735	777.80554	-237.28122	-8.53074	-417.66461	176.25722	-5.86954	-142.73268	-72.41499	71.04750
1154	9.608				411.35703	-30.82556	1306.70679	-371.58752	29.75240	1295.89746	1069.39319	139.13721	155.21657	753.51483	-236.52603	-7.76171	-440.54153	177.54526	-5.64004	-109.80468	-71.61915	70.06106
1155	9.617				410.22708	-30.39866	1310.39905	-372.58014	31.48210	1297.86523	1095.83118	134.50746	150.43732	729.78180	-235.02841	-7.63298	-463.89557	179.47389	-5.20637	-75.70878	-70.27219	69.37173
1156	9.625				409.57321	-29.82324	1314.25256	-373.16153	32.97879	1300.58887	1121.51917	128.40009	143.58435	706.58740	-233.24690	-7.82411	-487.48117	181.48830	-4.90142	-41.97858	-68.67286	67.89919
1157	9.633				409.61664	-29.20958	1318.18579	-373.40195	33.60745	1303.71326	1147.89453	120.62067	133.93953	683.13293	-231.72025	-7.48965	-511.24173	183.36487	-4.72305	-10.45094	-68.35783	66.81023
1158	9.642				409.98483	-28.65765	1322.36353	-373.23206	34.80286	1306.94128	1176.06824	111.56770	121.48570	659.50513	-229.74603	-7.25046	-534.74292	185.00577	-4.75138	19.46277	-68.73287	65.68487
1159	9.650				410.56366	-28.35392	1326.45691	-373.28131	35.45779	1310.09204	1204.36292	103.08219	108.73415	635.68713	-228.37878	-6.75555	-558.58258	187.20129	-4.45135	47.58654	-68.76294	65.08575
1160	9.658				411.20062	-28.19234	1330.35864	-372.60431	37.10682	1314.05981	1233.64905	94.63559	100.32621	611.91986	-226.94960	-6.38083	-582.24390	189.19949	-4.10391	72.04585	-68.20335	63.29725
1161	9.667				412.19556	-28.44136	1333.92004	-371.51004	38.65811	1317.83081	1262.01697	84.47909	96.86725	588.84619	-225.48808	-6.42000	-605.69366	190.54793	-3.64283	90.68951	-67.25908	58.40409
1162	9.675				413.58484	-28.56422	1337.36377	-370.86340	39.34909	1321.44080	1279.86609	81.40645	95.79816	567.14380	-223.60915	-5.32387	-628.88989	192.94753	-3.17394	105.79602	-67.02520	51.24140
1163	9.683				415.05426	-29.62334	1340.20996	-370.10934	40.89386	1324.97668	1294.31116	73.28482	87.53825	546.36694	-222.46431	-3.21288	-650.70709	196.14047	-1.97469	115.63642	-67.98521	43.71125
1164	9.692				416.27118	-29.05610	1342.84717	-369.65903	42.07183	1327.94275	1301.08789	66.39333	75.34255	527.73969	-221.69649	0.12885	-670.81860	198.36891	0.57883	120.39471	-69.98105	36.17797
1165	9.700				418.16226	-29.51716	1344.78796	-369.07471	43.66832	1330.37244	1303.67236	60.65927	64.74243	511.37131	-221.29768	3.84508	-690.05518	201.00174	4.26680	119.38663	-72.65919	27.47756
1166	9.708				419.56226	-30.43068	1346.60315	-368.91086	44.81517	1331.97986	1302.99414	55.18361	56.55173	496.62726	-222.30943	8.65244	-707.50751	203.17506	8.75282	111.84882	-76.02288	18.29932
1167	9.717				421.37274	-30.82983	1347.57556	-368.59479	45.91518	1332.91357	1299.13501	49.41479	49.16846	481.55099	-225.28896	16.71946	-723.17346	205.21861	13.84127	98.61646	-81.55950	9.72784
1168	9.725				423.07819	-30.92946	1347.87183	-368.45831	46.98699	1331.09277	1291.72839	42.76905	41.60338	474.05713	-230.79486	31.84737	-736.71533	206.73669	18.93266	80.24006	-85.74982	3.14530
1169	9.733				424.67545	-31.43634	1347.60278	-368.43756	47.10956	1330.22778	1278.57959	40.11112	34.42591	473.41125	-238.68585	50.20399	-747.68219	209.02306	23.72972	60.45864	-86.68375	-0.43810
1170	9.742				426.45395	-31.06630	1346.35559	-367.75549	47.19233	1328.71094	1266.27246	31.26808	22.65576	479.75174	-246.43507	66.73664	-755.23767	213.47182	31.00118	38.90384	-82.25663	0.72150
1171	9.750				427.75040	-31.47235	1344.55530	-367.11963	46.31273	1329.60938	1244.82666	29.64203	13.30028	491.14981	-253.94965	79.77132	-757.62695	216.87700	43.24646	11.83876	-81.24332	1.13516
1172	9.758				429.33527	-31.20481	1341.96265	-366.55887	45.87037	1327.29175	1221.95642	30.46762	5.19489	505.90878	-260.51584	89.45058	-749.93127	221.73238	56.32174	-10.84860	-79.41666	-0.08066
1173	9.767				430.59402	-30.96663	1338.42517	-365.11502	45.14528	1325.74194	1205.12244	28.28124	2.05762	522.50995	-267.93369	97.13023	-736.96741	226.26125	65.49862	-33.02715	-78.09569	-0.84684
1174	9.775				431.58417	-30.41192	1334.32703	-364.72006	43.72047	1323.87573	1180.07507	30.28107	1.49512	540.47772	-275.06009	104.00930	-719.86334	229.42905	70.74788	-55.61467	-76.65784	-1.41662
1175	9.783				432.27734	-30.14038	1329.96729	-363.80667	43.38445	1322.50598	1157.25061	32.67778	0.71764	559.09644	-281.14212	109.34640	-698.14783	232.26186	73.88767	-78.70342	-74.65565	-1.94876
1176	9.792				432.99551	-29.37122	1325.33228	-362.73282	42.76692	1321.75476	1133.49780	34.18867	0.74652	578.46710	-286.72617	114.23327	-672.21777	235.29370	76.09370	-101.57534	-73.25868	-2.48508
1177	9.800				433.37128	-29.09388	1321.04578	-362.00464	42.39450	1321.29663	1110.79419	35.70018	0.21569	598.48987	-291.13638	118.43565	-642.57587	237.38962	75.56747	-124.63181	-72.53526	-3.17388
1178	9.808				433.16614	-28.59478	1316.65247	-361.74094	42.73801	1320.36841	1087.27527	38.21412	-0.22008	618.69983	-296.20990	122.83555	-609.91638	237.59836	72.53395	-147.40495	-70.56345	-3.62975
1179	9.817				432.45377	-28.48083	1312.71448	-362.37134	44.26448	1319.30872	1064.78577	38.83563	-1.90688	639.05463	-299.89136	126.17313	-575.02051	234.90489	67.67110	-170.32903	-68.72150	-3.62445
1180	9.825				431.00620	-28.00373	1308.62476	-363.66693	46.50444	1317.50818	1042.33350	40.63617	-2.03451	659.51227	-303.65939	129.50069	-537.86969	232.67584	64.00669	-193.22408	-66.77515	-3.70202
1181	9.833				428.75272	-28.88948	1305.05530	-364.90646	48.80993	1315.42725	1018.75208	42.20792	-2.32407	680.72485	-307.33051	131.90730	-501.41345	225.88379	60.83555	-215.49779	-64.96291	-4.00919
1182	9.842				425.93933	-29.64189	1301.63208	-365.90256	50.60977	1313.79785	996.91028	44.34969	-2.62541	702.67773	-310.90317	134.19975	-464.32642	219.25188	59.53406	-238.35739	-63.78797	-4.10822
1183	9.850				421.10455	-29.77543	1298.44678	-366.77039	52.00284	1311.97083	973.77863	46.08255	-3.47381	725.09143	-313.97241	135.49785	-426.59073	212.56746	59.87095	-261.09677	-61.47290	-4.60449
1184	9.858				415.95645	-29.11724	1295.93262	-367.78455	52.71705	1310.78247	951.40613	48.35745	-3.87240	748.42657	-317.11502	136.13031	-387.90628	204.03673	60.69867	-284.05798	-59.75100	-4.66250
1185	9.867				410.95413	-29.04043	1294.05457	-367.94525	52.10737	1309.19836	928.62378	50.00842	-4.12673	772.55878	-319.93271	136.13817	-349.44501	195.45862	62.05753	-307.16434	-57.99500	-4.59131
1186	9.875				407.51303	-29.55078	1293.88477	-368.60886	51.27877	1306.63477	906.58130	51.38272	-4.92867	797.95789	-322.39355	135.17358	-312.34872	187.85576	67.03179	-329.33273	-56.06554	-4.80819
1187	9.883				404.87164	-30.90890	1294.25354	-369.76089	51.38622	1304.24634	884.05280	53.50353	-5.11813	824.32086	-324.66330	133.37210	-276.77924	182.90523	74.78445	-352.21054	-53.71257	-4.97845
1188	9.892				402.20575	-32.55705	1295.26978	-370.58777	50.51686	1302.15649	860.85919	55.24598	-5.52833	851.39008	-326.82864	131.24281	-243.93155	177.35869	80.76908	-374.87265	-51.62597	-5.08749
1189	9.900				400.84174	-35.35493	1297.15442	-371.83322	49.26752	1300.45862	836.79736	57.66264	-4.44592	880.07434	-328.94647	127.71278	-210.77547	170.44968	84.24264	-398.38177	-50.09792	-4.92049
1190	9.908				399.61255	-36.01318	1299.94214	-372.84167	48.84645	1299.90723	812.64923	58.52186	-4.52125	909.28021	-330.56482	124.05306	-176.58194	163.70819	87.42624	-421.67307	-48.60390	-4.80131
1191	9.917				398.93665	-36.43602	1303.05688	-374.63895	47.95908	1300.14819	789.10852	61.35833	-4.48720	939.30402	-331.89694	119.89184	-143.31577	156.90579	88.78475	-445.44891	-46.55007	-4.72674
1192	9.925				398.42902	-36.58063	1306.56396	-375.77026	48.30230	1301.18079	766.91949	62.67230	-4.46268	967.82642	-334.05417	116.48618	-112.57938	150.61333	88.82739	-468.83035	-45.05604	-4.35657
1193	9.933				398.17038	-37.20011	1310.45459	-376.63943	48.87344	1303.16614	743.56116	64.46317	-4.77792	996.09229	-335.22919	112.92625	-82.56726	145.63197	87.78876	-492.56604	-43.31178	-3.98848
1194	9.942				398.13312	-37.51727	1314.66028	-377.15378	49.24759	1305.75049	720.11646	66.14073	-4.99307	1024.89880	-333.41000	106.63976	-52.63039	140.05066	85.76403	-516.06042	-41.12543	-3.96293
1195	9.950				398.38968	-37.54861	1318.80969	-377.05258	49.87040	1308.93213	696.60303	67.68949	-4.78239	1053.46643	-330.14499	98.41451	-23.08909	135.85432	83.36010	-540.09930	-39.91351	-3.84744
1196	9.958				398.86398	-37.42207	1323.00977	-376.98093	49.79906	1312.25037	672.25403	69.31628	-4.52691	1083.36060	-325.96707	88.02657	3.85777	132.79578	79.87839	-563.90143	-39.22150	-3.46784
1197	9.967				399.46866	-37.22328	1327.14832	-376.78827	50.48838	1315.97400	648.54944	70.96873	-4.04786	1117.05676	-319.40060	77.03679	28.42484	131.33025	75.62227	-587.50360	-37.39003	-3.39844
1198	9.975				400.69867	-36.78902	1330.93542	-376.59537	50.41601	1319.76172	625.21808	72.69993	-3.88033	1148.03003	-316.40228	72.06120	50.64746	130.91103	70.11994	-612.02832	-35.73659	-3.06188
1199	9.983				402.19510	-36.13590	1334.60950	-376.12170	50.52907	1323.68835	603.00391	74.88053	-3.32436	1174.18994	-314.93976	72.33929	69.72690	131.59753	63.01674	-635.50366	-34.31740	-2.72399
1200	9.992	1379.74268	-331.97766	1678.78394	403.79330	-35.64590	1338.06970	-376.00931	49.77003	1327.53699	581.95990	76.92635	-1.01990	1192.30481	-314.63077	70.53063	84.86864	134.05301	54.17363	-658.83655	-34.33015	-1.92299
