# Supplementary material for: Novel Methods for Surface EMG Analysis and Exploration Based on Multi-Modal Gaussian Mixture Models
Source: PLoS One. 2016 Jun 30;11(6):e0157239. doi: 10.1371/journal.pone.0157239 (PMC4928879; doi:10.1371/journal.pone.0157239)
Supplement: S1 File — (ZIP) [file pone.0157239.s001.zip › Haf_horses_trot_data/Haf_h13_t1_emg.anc]

File_Type:	Analog R/C ASCII	Generation#:	2
Board_Type:	NI USB-6225	Polarity:	Bipolar
Trial_Name:	Susannet	Trial#:	1	Duration(Sec.):	9.999166	#Channels:	64
BitDepth:	16	PreciseRate:	1200.000000
Name	LDL	acc1x	acc1y	acc1z	GM1L	acc2x	acc2y	acc2z	GM2L	acc3x	acc3y	acc3z	GM3L	acc4x	acc4y	acc4z	LDR	acc5x	acc5y	acc5z	GM1R	acc6x	acc6y	acc6z	GM2R	acc7x	acc7y	acc7z	GM3R	acc8x	acc8y	acc8z	BLDL	acc9x	acc9y	acc9z	BGM1L	acc10x	acc10y	acc10z	BGM2L	acc11x	acc11y	acc11z	BGM3L	acc12x	acc12y	acc12z	BLDR
Rate	1200	1200	1200	1200	1200	1200	1200	1200	1200	1200	1200	1200	1200	1200	1200	1200	1200	1200	1200	1200	1200	1200	1200	1200	1200	1200	1200	1200	1200	1200	1200	1200	1200	1200	1200	1200	1200	1200	1200	1200	1200	1200	1200	1200	1200	1200	1200	1200	1200
Range	5000	5000	5000	5000	5000	5000	5000	5000	5000	5000	5000	5000	5000	5000	5000	5000	5000	5000	5000	5000	5000	5000	5000	5000	5000	5000	5000	5000	5000	5000	5000	5000	5000	5000	5000	5000	5000	5000	5000	5000	5000	5000	5000	5000	5000	5000	5000	5000	5000
0.000000	-265	4183	-12133	-31384	-18	-22314	-2768	-18095	-110	-24006	-4891	-14980	-310	-26276	-6303	-16825	-537	3622	-6569	-31704	183	-27012	3188	-20625	-233	-22620	6270	-15494	-203	-22480	7511	-13852	-152	-125	-121	-72	-62	-63	-110	38	-152	20	33	-75	-25	-59	80	-32	0
0.000833	-207	3788	-12642	-31572	2	-21894	-2363	-17938	-11	-23488	-4724	-15147	-92	-25802	-6285	-16650	-152	3812	-6633	-31467	-301	-26621	3084	-20465	-220	-22578	5725	-15507	-72	-22391	6982	-13483	-151	-126	-120	-66	-64	-60	-110	37	-151	19	32	-76	-22	-56	84	-31	-3
0.001667	-265	3461	-13273	-31686	-26	-21527	-2012	-17802	-130	-23009	-4626	-15336	34	-25333	-6364	-16462	-176	4052	-6619	-31202	95	-26119	3196	-20236	-231	-22538	5258	-15492	98	-22326	6527	-13128	-153	-125	-120	-67	-64	-55	-110	37	-154	19	32	-77	-25	-56	80	-31	-3
0.002500	-307	3207	-14013	-31728	-105	-21228	-1738	-17679	-139	-22576	-4602	-15554	-47	-24884	-6486	-16255	-346	4345	-6521	-30919	36	-25534	3530	-19944	-210	-22526	4886	-15443	99	-22292	6172	-12776	-150	-125	-120	-66	-67	-60	-109	38	-159	20	34	-74	-27	-60	82	-30	0
0.003333	-304	3034	-14838	-31680	-88	-20989	-1541	-17562	-38	-22194	-4643	-15787	-38	-24462	-6659	-16043	-307	4703	-6351	-30614	-62	-24878	4089	-19577	-194	-22522	4633	-15374	105	-22295	5933	-12434	-158	-126	-120	-69	-64	-58	-105	40	-152	22	28	-73	-24	-56	80	-30	-5
0.004167	-340	2937	-15722	-31545	-81	-20816	-1434	-17451	-26	-21878	-4749	-16023	-97	-24073	-6876	-15817	-334	5077	-6115	-30288	-116	-24176	4862	-19152	-165	-22539	4521	-15271	123	-22346	5820	-12098	-150	-125	-120	-69	-62	-57	-107	37	-133	21	33	-73	-24	-56	81	-10	0
0.005000	-316	2912	-16632	-31325	-134	-20701	-1416	-17335	-29	-21615	-4915	-16257	-62	-23720	-7125	-15597	-287	5498	-5812	-29946	-28	-23451	5842	-18666	-191	-22573	4562	-15138	180	-22435	5838	-11765	-147	-127	-117	-64	-64	-57	-103	42	-150	22	37	-73	-19	-56	81	-29	0
0.005833	-233	2957	-17530	-31020	-163	-20649	-1491	-17225	-44	-21433	-5142	-16466	182	-23407	-7401	-15372	-43	5953	-5457	-29594	-243	-22724	6979	-18136	-196	-22637	4764	-14985	234	-22574	5993	-11426	-150	-125	-118	-65	-60	-57	-113	39	-151	21	36	-69	-21	-53	84	-25	0
0.006667	-166	3050	-18383	-30636	-115	-20656	-1664	-17112	16	-21308	-5424	-16696	143	-23137	-7698	-15164	-316	6430	-5070	-29234	-111	-22023	8259	-17566	-127	-22721	5140	-14813	194	-22766	6281	-11087	-154	-126	-122	-66	-68	-60	-126	36	-155	18	33	-75	-27	-58	81	-31	-5
0.007500	-144	3180	-19158	-30188	-86	-20713	-1925	-17009	2	-21245	-5762	-16870	9	-22911	-8006	-14960	-518	6911	-4651	-28867	-224	-21364	9656	-16969	-159	-22823	5694	-14624	252	-22990	6706	-10741	-151	-126	-121	-66	-65	-58	-104	40	-155	16	33	-77	-23	-56	95	-28	1
0.008333	-179	3337	-19837	-29684	-98	-20813	-2262	-16901	-36	-21233	-6139	-17070	55	-22723	-8314	-14765	-328	7389	-4223	-28497	-196	-20765	11129	-16352	-198	-22940	6380	-14427	225	-23255	7243	-10397	-150	-128	-122	-67	-61	-58	-105	39	-150	18	30	-76	-22	-57	82	-31	-3
0.009167	-125	3503	-20340	-29132	-90	-20954	-2676	-16803	70	-21272	-6559	-17229	108	-22575	-8625	-14593	-474	7845	-3780	-28126	-167	-20246	12636	-15737	-151	-23073	7233	-14224	246	-23543	7884	-10047	-149	-130	-119	-66	-63	-61	-110	50	-153	18	33	-78	-21	-56	80	-46	-1
0.010000	-77	3662	-20717	-28536	-108	-21124	-3141	-16719	34	-21351	-7014	-17371	111	-22454	-8933	-14423	-466	8263	-3339	-27757	-284	-19812	14140	-15133	-178	-23210	8221	-14026	332	-23845	8620	-9695	-130	-130	-121	-70	-62	-57	-103	40	-154	20	37	-74	-24	-56	84	-30	-3
0.010833	-124	3824	-20914	-27945	-115	-21315	-3645	-16646	-129	-21465	-7498	-17482	95	-22354	-9239	-14272	-324	8645	-2899	-27390	-180	-19478	15599	-14559	-215	-23338	9313	-13835	323	-24152	9428	-9344	-149	-129	-121	-65	-65	-56	-103	40	-151	17	36	-77	-24	-55	82	-29	-3
0.011667	-139	3955	-20940	-27337	-120	-21517	-4191	-16593	-251	-21574	-8002	-17580	79	-22279	-9543	-14137	-424	8963	-2480	-27031	-293	-19248	16976	-14027	-149	-23455	10497	-13655	266	-24454	10285	-9002	-146	-128	-121	-96	-63	-61	-105	39	-150	19	35	-77	-22	-59	80	-29	0
0.012500	-94	4065	-20794	-26735	-100	-21723	-4709	-16559	-269	-21707	-8531	-17664	84	-22209	-9841	-14016	-250	9209	-2067	-26674	-307	-19124	18247	-13551	-217	-23554	11746	-13499	275	-24732	11173	-8672	-150	-128	-122	-65	-61	-60	-105	40	-148	11	36	-78	-21	-58	82	-29	0
0.013333	-45	4147	-20483	-26151	-62	-21920	-5231	-16549	-233	-21834	-9068	-17726	25	-22144	-10132	-13914	-386	9370	-1672	-26329	-120	-19098	19384	-13141	-224	-23623	13022	-13364	330	-24980	12074	-8358	-146	-128	-120	-68	-64	-38	-104	34	-149	18	35	-77	-21	-57	82	-29	0
0.014167	-29	4205	-20020	-25586	-25	-22102	-5720	-16570	-253	-21942	-9601	-17776	-77	-22076	-10427	-13827	-300	9441	-1289	-25983	-548	-19165	20361	-12811	-155	-23659	14295	-13259	330	-25188	12948	-8071	-147	-127	-118	-68	-65	-60	-102	40	-149	18	34	-78	-19	-59	82	-29	2
0.015000	-63	4237	-19428	-25051	-42	-22265	-6165	-16617	-168	-22036	-10125	-17815	-300	-21997	-10714	-13754	-188	9411	-912	-25651	-314	-19320	21158	-12570	-151	-23653	15516	-13194	359	-25340	13797	-7817	-150	-135	-130	-74	-64	-65	-110	34	-152	9	32	-80	-24	-60	77	-27	-4
0.015833	-50	4245	-18727	-24552	-61	-22395	-6549	-16691	-63	-22102	-10632	-17842	-830	-21907	-11001	-13693	-486	9283	-534	-25318	-309	-19547	21777	-12429	-153	-23596	16710	-13160	399	-25435	14603	-7599	-148	-131	-128	-74	-63	-72	-109	34	-153	11	35	-79	-24	-62	68	-35	-4
0.016667	-49	4239	-17934	-24084	-16	-22484	-6853	-16787	-13	-22128	-11101	-17845	-1195	-21794	-11280	-13642	-491	9051	-147	-24993	-412	-19818	22210	-12379	-151	-23491	17811	-13171	406	-25459	15363	-7423	-150	-130	-124	-75	-79	-64	-111	33	-154	16	30	-81	-24	-60	80	-31	-3
0.017500	-98	4232	-17082	-23658	-12	-22531	-7076	-16909	54	-22117	-11530	-17854	-1076	-21656	-11567	-13604	-558	8711	247	-24675	-517	-20128	22469	-12434	-152	-23327	18805	-13221	292	-25417	16039	-7302	-151	-131	-125	-69	-61	-61	-108	34	-147	12	33	-78	-23	-59	78	-10	-7
0.018333	-82	4229	-16198	-23264	-8	-22536	-7212	-17056	103	-22069	-11903	-17842	-965	-21500	-11828	-13573	-729	8289	663	-24359	-351	-20459	22556	-12596	-165	-23108	19676	-13319	298	-25305	16647	-7232	-149	-128	-122	-67	-61	-81	-109	36	-152	15	30	-77	-18	-60	81	-29	0
0.019167	-10	4194	-15296	-22901	-72	-22497	-7263	-17227	103	-21989	-12212	-17823	-1014	-21323	-12100	-13551	-573	7766	1097	-24048	-548	-20792	22484	-12859	-158	-22846	20405	-13460	359	-25129	17176	-7227	-150	-132	-124	-69	-65	-59	-110	34	-165	13	30	-78	-19	-58	79	-32	-1
0.020000	-21	4174	-14402	-22574	-121	-22408	-7221	-17435	81	-21877	-12442	-17796	-1069	-21128	-12334	-13535	-702	7164	1565	-23742	-414	-21108	22301	-13218	-124	-22535	20986	-13650	336	-24888	17627	-7284	-147	-129	-111	-69	-63	-60	-111	38	-156	11	30	-79	-22	-59	80	-31	-1
0.020833	-60	4157	-13519	-22272	-85	-22283	-7102	-17608	301	-21734	-12594	-17744	-788	-20920	-12566	-13529	-1083	6482	2082	-23438	-289	-21397	21997	-13662	-147	-22180	21419	-13879	350	-24593	18007	-7402	-152	-113	-125	-69	-62	-62	-108	39	-166	15	30	-73	-25	-61	80	-31	-1
0.021667	-45	4146	-12668	-21999	-167	-22125	-6910	-17820	584	-21569	-12653	-17715	-391	-20699	-12775	-13525	-730	5741	2599	-23142	-355	-21641	21615	-14190	-151	-21795	21707	-14156	658	-24250	18326	-7586	-150	-128	-126	-72	-62	-60	-107	37	-152	10	25	-81	-25	-61	79	-29	-1
0.022500	-53	4132	-11854	-21753	-143	-21931	-6655	-18034	551	-21387	-12621	-17666	-247	-20472	-12961	-13525	-499	4949	3163	-22850	-379	-21831	21181	-14786	-110	-21377	21862	-14471	1190	-23867	18586	-7824	-151	-130	-127	-70	-67	-60	-108	41	-130	16	32	-77	-25	-64	80	-28	-4
0.023333	-108	4123	-11073	-21541	-91	-21716	-6352	-18251	423	-21199	-12522	-17604	-403	-20245	-13118	-13532	-362	4131	3757	-22567	-379	-21953	20719	-15443	-122	-20942	21890	-14825	1025	-23455	18799	-8127	-153	-130	-128	-74	-65	-61	-102	39	-156	10	26	-83	-29	-64	76	-32	-5
0.024167	-131	4103	-10335	-21363	-151	-21489	-6018	-18468	373	-21008	-12281	-17535	-510	-20023	-13244	-13542	-290	3296	4374	-22290	-402	-22006	20266	-16144	-133	-20496	21820	-15207	734	-23021	18985	-8479	-151	-128	-128	-73	-64	-63	-114	37	-153	9	30	-79	-22	-60	82	-31	0
0.025000	-117	4081	-9615	-21211	-115	-21249	-5659	-18665	345	-20828	-11981	-17459	-306	-19811	-13330	-13553	-199	2455	5016	-22015	-441	-21988	19846	-16872	-202	-20051	21665	-15621	731	-22574	19157	-8875	-150	-125	-121	-69	-64	-59	-104	39	-153	16	30	-76	-23	-62	79	-29	0
0.025833	-117	4040	-8917	-21106	-76	-21017	-5296	-18856	299	-20655	-11600	-17371	-199	-19606	-13382	-13568	107	1625	5669	-21777	-354	-21897	19479	-17614	-237	-19609	21452	-16051	542	-22125	19323	-9318	-150	-122	-120	-66	-64	-59	-102	38	-149	19	35	-75	-18	-56	80	-27	0
0.026667	-93	3992	-8231	-21042	-125	-20795	-4951	-19026	230	-20521	-11178	-17280	-95	-19428	-13397	-13589	45	826	6319	-21504	-150	-21738	19184	-18358	-205	-19184	21197	-16505	362	-21679	19494	-9793	-146	-121	-105	-66	-63	-55	-105	42	-149	21	35	-75	-21	-57	80	-27	3
0.027500	-57	3892	-7552	-21034	-206	-20597	-4637	-19177	69	-20405	-10658	-17181	141	-19267	-13374	-13615	155	64	6958	-21272	-558	-21515	18973	-19094	-234	-18777	20927	-16975	244	-21243	19688	-10294	-147	-126	-119	-65	-63	-53	-107	41	-141	18	37	-73	-19	-55	82	-26	-3
0.028333	-58	3767	-6872	-21074	-211	-20422	-4358	-19303	-150	-20318	-10125	-17073	155	-19133	-13314	-13649	401	-646	7579	-21055	-359	-21239	18864	-19815	-258	-18398	20672	-17453	150	-20824	19903	-10810	-150	-125	-118	-65	-63	-50	-105	42	-150	20	37	-75	-18	-59	82	-29	1
0.029167	-98	3623	-6183	-21177	-174	-20283	-4131	-19400	-207	-20267	-9565	-16964	278	-19030	-13223	-13719	137	-1296	8170	-20856	25	-20920	18863	-20506	-265	-18050	20446	-17935	75	-20427	20157	-11334	-147	-125	-117	-64	-64	-57	-104	40	-149	20	38	-74	-23	-65	84	-29	1
0.030000	-84	3422	-5473	-21335	-184	-20178	-3960	-19463	-242	-20246	-9002	-16853	455	-18937	-13103	-13725	363	-1886	8726	-20685	-120	-20564	18952	-21157	-212	-17737	20263	-18413	-24	-20045	20447	-11859	-150	-126	-117	-64	-62	-55	-104	39	-150	20	36	-73	-21	-53	82	-28	-3
0.030833	-60	3192	-4748	-21556	-210	-20110	-3856	-19501	-299	-20254	-8455	-16735	525	-18869	-12958	-13770	398	-2402	9232	-20531	-338	-20191	19149	-21771	-116	-17464	20138	-18885	-87	-19686	20780	-12373	-150	-125	-121	-62	-63	-36	-104	43	-151	13	36	-76	-22	-55	84	-27	-3
0.031667	-74	2936	-4009	-21823	-229	-20086	-3821	-19485	-257	-20286	-7941	-16616	509	-18823	-12801	-13830	545	-2853	9691	-20404	-256	-19807	19433	-22344	-51	-17227	20080	-19353	-185	-19352	21137	-12876	-156	-130	-120	-67	-67	-59	-107	38	-151	18	34	-79	-25	-56	82	-32	-1
0.032500	-107	2589	-3261	-22138	-256	-20098	-3854	-19440	-296	-20337	-7468	-16495	550	-18790	-12622	-13888	814	-3224	10098	-20305	-420	-19420	19802	-22868	-82	-17023	20105	-19804	-204	-19027	21539	-13339	-146	-129	-121	-65	-60	-56	-102	27	-150	20	34	-75	-19	-62	86	-28	3
0.033333	-149	2223	-2509	-22479	-265	-20146	-3946	-19348	-429	-20399	-7048	-16364	438	-18770	-12436	-13952	777	-3534	10444	-20236	-166	-19048	20232	-23352	-105	-16860	20190	-20243	-135	-18725	21963	-13774	-146	-127	-120	-65	-60	-56	-99	42	-149	21	39	-72	-19	-51	87	-28	1
0.034167	-146	1814	-1768	-22855	-199	-20226	-4110	-19219	-590	-20467	-6700	-16251	418	-18749	-12250	-14004	429	-3777	10735	-20194	37	-18697	20711	-23798	-121	-16732	20347	-20659	-5	-18434	22397	-14166	-150	-124	-119	-63	-56	-56	-101	39	-149	20	32	-73	-22	-56	84	-28	0
0.035000	-129	1364	-1046	-23241	-168	-20333	-4331	-19054	-614	-20530	-6439	-16134	473	-18738	-12077	-14103	670	-3962	10969	-20190	-153	-18378	21217	-24212	-67	-16644	20564	-21054	181	-18159	22832	-14511	-150	-127	-119	-65	-69	-59	-102	40	-149	21	39	-76	-21	-55	82	-13	1
0.035833	-152	880	-358	-23622	-75	-20466	-4599	-18857	-558	-20588	-6264	-16019	322	-18723	-11913	-14189	785	-4094	11146	-20212	-22	-18094	21732	-24590	-24	-16588	20828	-21424	252	-17896	23268	-14802	-151	-127	-120	-66	-64	-50	-104	37	-154	19	37	-75	-21	-58	84	-32	2
0.036667	-191	362	279	-23977	-29	-20608	-4898	-18618	-569	-20626	-6172	-15906	215	-18699	-11763	-14276	724	-4187	11281	-20267	-38	-17852	22230	-24938	-50	-16565	21126	-21763	373	-17641	23683	-15031	-149	-128	-120	-66	-60	-60	-105	38	-149	20	36	-75	-22	-53	82	-29	0
0.037500	-271	-184	857	-24293	-29	-20752	-5232	-18357	-594	-20642	-6163	-15799	94	-18657	-11640	-14368	682	-4241	11375	-20355	70	-17649	22703	-25264	-33	-16564	21450	-22078	334	-17395	24062	-15197	-150	-126	-121	-66	-61	-61	-105	38	-150	21	40	-75	-25	-55	78	-26	-1
0.038333	-269	-744	1390	-24550	-60	-20901	-5586	-18063	-587	-20615	-6243	-15698	-67	-18611	-11534	-14462	562	-4267	11437	-20474	277	-17492	23128	-25573	-3	-16595	21775	-22356	144	-17153	24410	-15288	-152	-125	-122	-64	-62	-58	-104	39	-152	17	33	-75	-22	-53	80	-28	-1
0.039167	-235	-1321	1782	-24741	-64	-21032	-5939	-17741	-430	-20593	-6396	-15599	-94	-18546	-11458	-14562	601	-4281	11469	-20619	199	-17382	23491	-25864	7	-16641	22090	-22601	77	-16925	24697	-15319	-155	-129	-120	-68	-63	-60	-102	36	-152	19	41	-75	-21	-52	81	-30	0
0.040000	-264	-1908	2126	-24838	-52	-21150	-6287	-17411	-369	-20527	-6617	-15513	-1	-18463	-11411	-14659	449	-4282	11490	-20799	413	-17302	23779	-26143	-26	-16707	22379	-22808	-180	-16707	24925	-15275	-156	-128	-122	-68	-64	-63	-104	34	-156	13	34	-76	-24	-59	78	-32	-1
0.040833	-186	-2504	2359	-24843	24	-21243	-6620	-17065	-408	-20433	-6899	-15438	11	-18371	-11394	-14757	161	-4285	11498	-21000	184	-17281	23989	-26402	-84	-16782	22634	-22971	-403	-16497	25091	-15158	-149	-127	-125	-49	-64	-62	-102	38	-144	17	36	-77	-24	-56	80	-30	-3
0.041667	-80	-3088	2513	-24739	-19	-21332	-6918	-16711	-459	-20307	-7222	-15367	-116	-18239	-11398	-14848	549	-4284	11504	-21226	215	-17282	24105	-26653	-63	-16872	22832	-23091	-449	-16298	25182	-14977	-156	-128	-124	-67	-64	-61	-102	39	-154	15	36	-77	-25	-58	80	-28	-4
0.042500	-61	-3667	2577	-24530	-14	-21327	-7182	-16353	-422	-20157	-7578	-15304	-104	-18100	-11429	-14916	234	-4292	11506	-21461	537	-17311	24134	-26882	-86	-16971	22978	-23169	-535	-16110	25200	-14726	-153	-128	-125	-67	-64	-57	-105	27	-158	18	37	-75	-22	-59	81	-33	9
0.043333	7	-4226	2564	-24211	20	-21316	-7405	-16002	-304	-19985	-7962	-15254	-126	-17950	-11484	-15033	274	-4303	11513	-21711	236	-17368	24069	-27096	-72	-17067	23054	-23203	-584	-15939	25140	-14418	-150	-127	-122	-66	-61	-59	-108	38	-151	18	33	-76	-23	-61	80	-30	0
0.044167	-1	-4765	2478	-23791	-13	-21268	-7582	-15663	-199	-19797	-8346	-15207	-160	-17786	-11559	-15116	229	-4330	11525	-21962	222	-17444	23920	-27285	-45	-17163	23061	-23182	-660	-15782	25007	-14055	-153	-126	-126	-83	-69	-62	-107	38	-151	19	33	-77	-28	-58	78	-30	0
0.045000	-80	-5306	2338	-23277	-56	-21182	-7698	-15338	-153	-19600	-8731	-15174	-196	-17610	-11644	-15197	38	-4364	11564	-22224	343	-17531	23691	-27447	-116	-17256	22996	-23118	-827	-15636	24801	-13643	-150	-120	-124	-62	-61	-58	-107	40	-150	19	35	-74	-24	-57	80	-27	-3
0.045833	-82	-5761	2154	-22669	-1	-21056	-7764	-15029	-231	-19377	-9098	-15146	-73	-17427	-11740	-15274	10	-4401	11564	-22472	236	-17621	23395	-27576	-138	-17339	22857	-22996	-783	-15498	24523	-13187	-150	-122	-100	-62	-64	-60	-103	43	-152	24	37	-74	-19	-55	81	-27	0
0.046667	-45	-6212	1952	-21992	-6	-20899	-7774	-14787	-200	-19187	-9442	-15130	-26	-17249	-11841	-15354	262	-4444	11575	-22704	227	-17714	23039	-27675	-139	-17411	22651	-22833	-655	-15362	24174	-12701	-151	-120	-122	-64	-62	-56	-104	41	-151	21	35	-74	-23	-58	81	-28	2
0.047500	-128	-6623	1734	-21281	-62	-20714	-7733	-14491	-230	-18986	-9764	-15127	-129	-17062	-11943	-15427	-101	-4490	11583	-22919	490	-17809	22635	-27738	-120	-17473	22372	-22621	-742	-15260	23770	-12192	-148	-121	-121	-65	-57	-58	-105	37	-144	19	36	-75	-23	-58	82	-26	0
0.048333	-176	-6996	1525	-20472	-3	-20502	-7640	-14260	-273	-18787	-10051	-15128	-214	-16884	-12043	-15503	-156	-4535	11583	-23109	161	-17901	22187	-27756	-108	-17521	22030	-22360	-807	-15154	23310	-11670	-154	-129	-124	-63	-63	-58	-107	38	-153	15	34	-77	-25	-60	80	-33	-5
0.049167	-154	-7330	1333	-19763	27	-20276	-7508	-14071	-154	-18597	-10296	-15139	-25	-16708	-12130	-15576	-196	-4561	11577	-23261	178	-17982	21726	-27737	-143	-17547	21642	-22048	-759	-15047	22807	-11136	-152	-126	-122	-66	-50	-58	-108	40	-153	13	35	-76	-22	-60	82	-28	-1
0.050000	-153	-7620	1197	-18993	-45	-20026	-7320	-13889	-117	-18416	-10500	-15160	164	-16539	-12203	-15645	-319	-4581	11547	-23374	282	-18050	21250	-27670	-213	-17554	21205	-21701	-747	-14940	22283	-10608	-155	-129	-121	-66	-65	-58	-108	41	-152	19	33	-75	-26	-64	84	-28	-3
0.050833	-185	-7865	1064	-18248	-3	-19770	-7119	-13749	-120	-18243	-10665	-15185	184	-16375	-12257	-15712	-177	-4575	11504	-23439	218	-18108	20768	-27563	-233	-17542	20732	-21311	-737	-14836	21677	-10073	-149	-127	-120	-64	-61	-60	-104	40	-154	13	30	-74	-22	-59	84	-28	-3
0.051667	-247	-8062	995	-17544	12	-19509	-6880	-13638	-130	-18080	-10788	-15219	279	-16216	-12295	-15778	-173	-4552	11437	-23444	202	-18149	20292	-27411	-125	-17507	20231	-20882	-719	-14719	21106	-9564	-151	-126	-121	-64	-63	-59	-102	42	-148	18	35	-73	-21	-57	84	-27	-3
0.052500	-270	-8216	986	-16887	-16	-19248	-6630	-13558	-90	-17925	-10875	-15260	396	-16062	-12306	-15842	-90	-4495	11355	-23418	208	-18179	19831	-27225	-97	-17453	19709	-20417	-717	-14597	20442	-9069	-145	-124	-120	-65	-61	-57	-102	21	-150	18	34	-78	-23	-56	87	-25	0
0.053333	-249	-8321	1026	-16298	27	-18985	-6370	-13497	-41	-17774	-10932	-15311	435	-15913	-12298	-15902	-7	-4417	11248	-23328	397	-18195	19384	-27004	-120	-17383	19165	-19919	-654	-14466	19800	-8600	-149	-127	-121	-44	-63	-57	-102	43	-148	17	36	-73	-19	-56	87	-26	0
0.054167	-264	-8395	1113	-15777	45	-18728	-6110	-13460	-107	-17629	-10948	-15371	472	-15771	-12267	-15958	-254	-4306	11127	-23170	284	-18197	18949	-26755	-126	-17291	18626	-19400	-651	-14337	19154	-8161	-148	-117	-119	-64	-61	-53	-104	43	-166	20	35	-72	-21	-56	84	-27	1
0.055000	-282	-8417	1243	-15332	53	-18478	-5856	-13456	-128	-17483	-10943	-15423	455	-15629	-12219	-16012	251	-4174	10983	-22958	38	-18187	18530	-26478	-176	-17186	18083	-18857	-714	-14199	18503	-7748	-147	-124	-118	-66	-65	-61	-104	41	-150	17	33	-74	-26	-59	85	-28	1
0.055833	-280	-8402	1408	-14967	87	-18233	-5618	-13448	-128	-17340	-10919	-15494	305	-15484	-12147	-16062	-68	-4003	10828	-22687	552	-18165	18130	-26185	-170	-17064	17540	-18301	-768	-14058	17848	-7370	-149	-127	-122	-67	-62	-38	-103	40	-149	16	29	-75	-21	-59	80	-29	0
0.056667	-280	-8338	1603	-14679	79	-17994	-5400	-13486	-149	-17190	-10876	-15560	201	-15330	-12052	-16092	-105	-3815	10659	-22351	635	-18129	17737	-25875	-194	-16935	16999	-17724	-752	-13908	17211	-7018	-153	-131	-126	-69	-65	-61	-107	36	-156	12	28	-77	-24	-59	79	-32	-6
0.057500	-264	-8249	1815	-14465	84	-17756	-5209	-13525	-159	-17032	-10817	-15626	328	-15164	-11944	-16111	46	-3593	10497	-21971	1308	-18081	17350	-25553	-184	-16782	16471	-17134	-807	-13756	16582	-6700	-150	-128	-120	-68	-67	-59	-109	36	-153	16	30	-76	-25	-59	80	-30	-4
0.058333	-248	-8110	2037	-14314	60	-17515	-5038	-13576	-202	-16853	-10751	-15683	355	-14979	-11815	-16109	39	-3356	10329	-21501	1420	-18014	16957	-25225	-166	-16620	15968	-16541	-806	-13606	15974	-6405	-151	-128	-120	-68	-63	-62	-105	38	-156	15	30	-75	-25	-61	86	-32	0
0.059167	-260	-7937	2255	-14232	133	-17276	-4903	-13625	-219	-16664	-10678	-15728	185	-14779	-11682	-16093	53	-3102	10169	-20984	852	-17931	16559	-24879	-161	-16448	15426	-15947	-803	-13463	15387	-6147	-151	-130	-119	-69	-61	-59	-107	40	-152	17	24	-80	-22	-57	85	-30	-1
0.060000	-286	-7740	2461	-14199	46	-17031	-4801	-13690	-254	-16457	-10604	-15778	148	-14550	-11539	-16048	259	-2834	10005	-20404	664	-17833	16139	-24539	-212	-16268	14907	-15353	-890	-13325	14819	-5909	-146	-126	-121	-66	-61	-57	-107	41	-151	17	30	-74	-18	-57	81	-27	-1
0.060833	-289	-7504	2647	-14215	-16	-16775	-4742	-13756	-230	-16228	-10529	-15804	207	-14297	-11393	-15975	-74	-2555	9850	-19805	866	-17715	15691	-24187	-304	-16076	14387	-14770	-985	-13202	14279	-5702	-153	-130	-120	-66	-62	-59	-104	36	-150	19	33	-75	-19	-56	80	-28	0
0.061667	-254	-7241	2805	-14262	40	-16513	-4713	-13829	-145	-15981	-10462	-15816	201	-14013	-11251	-15873	6	-2273	9704	-19148	435	-17574	15214	-23835	-285	-15876	13866	-14194	-936	-13089	13729	-5519	-147	-126	-119	-68	-63	-59	-103	42	-150	20	30	-81	-18	-56	84	-29	0
0.062500	-207	-6956	2939	-14340	70	-16240	-4723	-13903	-168	-15708	-10398	-15802	69	-13674	-11105	-15742	193	-1996	9562	-18455	54	-17420	14704	-23479	-217	-15660	13336	-13633	-863	-12991	13256	-5365	-149	-127	-120	-72	-65	-61	-107	40	-151	20	34	-76	-25	-58	81	-31	0
0.063333	-195	-6645	3035	-14431	98	-15954	-4767	-13980	-219	-15414	-10343	-15782	-22	-13346	-10965	-15578	51	-1723	9431	-17729	-122	-17213	14157	-23107	-237	-15434	12796	-13086	-816	-12905	12789	-5236	-152	-128	-121	-67	-63	-59	-105	39	-153	19	33	-76	-23	-56	82	-28	0
0.064167	-172	-6319	3089	-14537	88	-15650	-4846	-14054	-213	-15098	-10296	-15730	-9	-12967	-10840	-15375	123	-1461	9297	-16979	-247	-16987	13561	-22720	-262	-15183	12244	-12560	-738	-12835	12354	-5129	-150	-127	-126	-70	-65	-78	-104	38	-151	33	30	-75	-21	-58	79	-30	0
0.065000	-196	-5975	3109	-14638	26	-15328	-4954	-14123	-260	-14758	-10253	-15656	67	-12556	-10720	-15137	185	-1207	9172	-16212	-275	-16723	12933	-22319	-238	-14920	11683	-12062	-767	-12772	11942	-5060	-152	-128	-125	-69	-63	-60	-110	37	-153	19	12	-78	-25	-60	85	-31	-3
0.065833	-316	-5612	3090	-14737	96	-14992	-5086	-14190	-203	-14393	-10222	-15587	246	-12115	-10609	-14859	63	-973	9044	-15441	-419	-16419	12271	-21884	-201	-14626	11113	-11576	-713	-12711	11560	-5011	-149	-126	-119	-59	-63	-58	-103	41	-149	22	30	-76	-18	-56	85	-31	2
0.066667	-355	-5218	3038	-14813	71	-14632	-5242	-14247	-62	-14003	-10197	-15434	306	-11643	-10511	-14554	103	-758	8916	-14681	-456	-16077	11563	-21426	-143	-14312	10526	-11122	-607	-12657	11195	-4999	-147	-126	-119	-66	-63	-60	-108	39	-149	21	34	-75	-21	-56	74	-32	-1
0.067500	-311	-4858	2950	-14882	42	-14265	-5414	-14296	28	-13576	-10183	-15292	288	-11153	-10425	-14207	-179	-568	8782	-13948	-580	-15694	10869	-20933	-138	-13964	9926	-10691	-567	-12601	10858	-5021	-147	-125	-120	-61	-63	-61	-108	38	-151	21	39	-74	-22	-56	81	-30	0
0.068333	-249	-4474	2834	-14925	71	-13879	-5632	-14336	67	-13169	-10175	-15136	288	-10646	-10349	-13838	239	-401	8638	-13238	-860	-15253	10144	-20399	-156	-13584	9321	-10291	-410	-12534	10526	-5075	-149	-122	-118	-68	-62	-59	-105	38	-153	20	34	-77	-22	-58	80	-38	0
0.069167	-242	-4089	2692	-14950	23	-13479	-5804	-14364	99	-12721	-10175	-14969	261	-10123	-10280	-13439	154	-258	8483	-12578	-522	-14787	9411	-19830	-114	-13175	8715	-9914	-223	-12458	10243	-5166	-150	-128	-121	-65	-62	-60	-108	36	-155	17	34	-86	-22	-58	82	-29	0
0.070000	-224	-3707	2531	-14947	-46	-13064	-6009	-14380	174	-12258	-10179	-14791	63	-9595	-10224	-13020	-79	-136	8328	-11962	-901	-14263	8689	-19214	-88	-12733	8112	-9574	-136	-12360	9962	-5298	-151	-127	-124	-66	-62	-60	-105	37	-151	18	16	-78	-21	-57	81	-31	0
0.070833	-152	-3315	2355	-14920	-63	-12634	-6214	-14402	161	-11782	-10185	-14612	10	-9065	-10166	-12579	-56	-32	8164	-11450	-856	-13705	7988	-18564	-124	-12256	7522	-9261	-38	-12234	9691	-5468	-148	-127	-128	-67	-60	-60	-104	37	-150	13	33	-78	-22	-58	85	-28	-1
0.071667	-114	-2936	2181	-14869	-86	-12193	-6416	-14362	199	-11290	-10189	-14426	19	-8515	-10109	-12125	-96	45	7995	-11000	-754	-13103	7322	-17873	-110	-11747	6950	-8981	37	-12079	9426	-5682	-149	-128	-122	-64	-63	-60	-108	37	-148	19	34	-78	-18	-57	82	-32	1
0.072500	-90	-2556	2000	-14796	-78	-11741	-6612	-14334	288	-10778	-10192	-14244	27	-7971	-10053	-11661	-279	123	7827	-10650	-818	-12467	6693	-17148	-9	-11208	6397	-8734	60	-11888	9172	-5934	-147	-131	-119	-65	-62	-58	-105	38	-151	17	22	-75	-22	-56	87	-28	1
0.073333	-35	-2191	1823	-14703	-160	-11276	-6796	-14286	286	-10249	-10185	-14069	-1	-7432	-9984	-11199	-137	185	7659	-10414	-1091	-11798	6110	-16392	-131	-10642	5880	-8523	120	-11660	8921	-6232	-149	-107	-124	-68	-64	-61	-108	34	-152	18	33	-78	-23	-58	79	-32	-6
0.074167	-34	-1832	1662	-14592	-230	-10791	-6969	-14227	291	-9712	-10174	-13907	-181	-6895	-9910	-10739	-453	253	7505	-10277	-752	-11097	5588	-15603	-210	-10052	5402	-8347	101	-11394	8670	-6558	-146	-126	-117	-65	-62	-60	-105	38	-128	18	35	-78	-22	-59	82	-29	1
0.075000	-75	-1479	1519	-14457	-191	-10287	-7119	-14149	240	-9157	-10141	-13751	-113	-6360	-9815	-10286	-789	325	7356	-10247	-607	-10380	5132	-14801	-160	-9447	4971	-8203	-11	-11083	8418	-6930	-146	-127	-119	-70	-63	-61	-105	35	-150	16	46	-81	-21	-59	81	-31	1
0.075833	-141	-1142	1396	-14308	-210	-9770	-7248	-14065	164	-8595	-10101	-13617	-58	-5828	-9705	-9846	-712	403	7225	-10328	-707	-9645	4741	-13990	-122	-8831	4585	-8104	-66	-10730	8157	-7337	-149	-129	-120	-67	-62	-61	-92	30	-150	12	33	-80	-24	-59	82	-31	-1
0.076667	-201	-811	1305	-14141	-249	-9233	-7362	-13965	251	-8016	-10033	-13487	-130	-5291	-9570	-9422	-868	499	7117	-10508	-747	-8903	4422	-13177	-114	-8208	4258	-8041	16	-10322	7901	-7779	-150	-128	-120	-69	-64	-62	-108	36	-150	16	34	-78	-25	-57	85	-28	5
0.077500	-147	-492	1243	-13942	-245	-8679	-7445	-13873	292	-7429	-9946	-13377	-219	-4758	-9417	-9020	-736	618	7034	-10775	-704	-8162	4176	-12367	-162	-7580	3987	-8007	20	-9894	7639	-8249	-148	-128	-119	-65	-64	-62	-104	37	-149	17	30	-82	-22	-57	82	-31	0
0.078333	-55	-188	1208	-13723	-282	-8105	-7503	-13744	189	-6829	-9831	-13278	-255	-4220	-9232	-8644	-652	759	6976	-11118	-550	-7430	4002	-11568	-169	-6957	3779	-8020	-78	-9413	7384	-8754	-149	-126	-119	-66	-62	-59	-107	36	-151	16	34	-76	-23	-32	82	-28	1
0.079167	-30	98	1217	-13473	-336	-7519	-7530	-13617	177	-6221	-9688	-13199	-283	-3689	-9030	-8294	-764	947	6939	-11522	-460	-6704	3897	-10784	-150	-6348	3637	-8071	-80	-8900	7122	-9277	-147	-129	-120	-65	-64	-57	-105	40	-151	18	34	-76	-22	-56	81	-30	-1
0.080000	-47	374	1252	-13183	-309	-6891	-7534	-13493	249	-5608	-9515	-13128	-309	-3152	-8795	-7974	-607	1125	6928	-11966	-285	-6003	3847	-10032	-171	-5753	3547	-8166	-42	-8354	6866	-9824	-145	-127	-117	-69	-61	-58	-103	41	-150	20	32	-78	-19	-53	84	-29	0
0.080833	-32	636	1318	-12857	-260	-6262	-7501	-13358	213	-4988	-9313	-13060	-305	-2624	-8544	-7689	-925	1343	6935	-12434	-148	-5329	3867	-9308	-219	-5182	3526	-8295	-156	-7778	6615	-10397	-149	-136	-121	-65	-60	-59	-101	39	-152	16	35	-74	-17	-56	84	-30	-1
0.081667	-93	879	1417	-12480	-273	-5626	-7447	-13236	95	-4376	-9083	-13025	-317	-2091	-8274	-7432	-533	1591	6962	-12893	-562	-4697	3928	-8623	-211	-4638	3559	-8476	-285	-7175	6372	-10989	-152	-130	-122	-67	-62	-60	-108	34	-152	13	32	-76	-19	-57	81	-33	7
0.082500	-125	1106	1537	-12056	-266	-4979	-7361	-13113	137	-3756	-8817	-12985	-404	-1561	-7979	-7215	-258	1850	7001	-13324	-233	-4099	4039	-7973	-238	-4112	3651	-8691	-354	-6556	6140	-11586	-149	-131	-121	-67	-61	-61	-109	41	-149	17	37	-77	-24	-61	84	-28	0
0.083333	-90	1319	1687	-11582	-270	-4329	-7245	-13001	201	-3143	-8523	-12952	-334	-1039	-7663	-7024	-472	2130	7051	-13706	-283	-3548	4180	-7368	-307	-3622	3783	-8947	-422	-5925	5929	-12193	-152	-127	-118	-69	-64	-61	-104	39	-151	17	33	-82	-23	-56	84	-23	0
0.084167	-77	1513	1848	-11056	-342	-3681	-7097	-12849	149	-2536	-8202	-12927	-250	-528	-7338	-6867	-187	2398	7099	-14021	-136	-3043	4347	-6794	-361	-3164	3956	-9235	-428	-5287	5735	-12803	-153	-131	-126	-69	-64	-61	-105	39	-153	17	32	-74	-25	-58	82	-31	-4
0.085000	-29	1700	2024	-10479	-254	-3036	-6922	-12726	193	-1948	-7862	-12904	-288	-29	-7002	-6736	-167	2694	7149	-14241	-69	-2590	4531	-6269	-388	-2742	4163	-9554	-388	-4645	5563	-13406	-150	-128	-120	-66	-63	-57	-101	40	-158	15	33	-76	-23	-53	85	-29	-6
0.085833	-28	1869	2208	-9858	-138	-2405	-6721	-12630	244	-1376	-7496	-12880	-279	452	-6646	-6636	-188	2968	7187	-14356	-115	-2185	4717	-5795	-401	-2341	4396	-9901	-384	-4007	5409	-14003	-149	-126	-119	-65	-88	-56	-102	41	-151	19	37	-74	-19	-53	82	-27	1
0.086667	-74	2031	2395	-9203	-207	-1798	-6495	-12486	157	-824	-7121	-12864	-224	908	-6278	-6566	26	3216	7209	-14366	-327	-1836	4897	-5365	-423	-1985	4631	-10294	-518	-3383	5272	-14594	-147	-127	-121	-65	-62	-58	-103	40	-151	15	38	-76	-21	-57	85	-28	1
0.087500	-84	2180	2575	-8534	-243	-1217	-6245	-12370	73	-301	-6729	-12846	-224	1341	-5905	-6519	-32	3429	7208	-14227	-183	-1540	5063	-4981	-376	-1661	4876	-10697	-531	-2772	5160	-15158	-150	-128	-115	-65	-60	-55	-104	42	-155	18	36	-73	-17	-57	85	-28	1
0.088333	-61	2324	2747	-7838	-142	-665	-5971	-12258	104	198	-6332	-12830	-265	1731	-5522	-6493	-298	3601	7189	-13975	-104	-1291	5209	-4635	-324	-1366	5117	-11132	-337	-2187	5066	-15689	-151	-127	-121	-65	-59	-56	-103	42	-152	18	37	-72	-22	-58	82	-31	-3
0.089167	-87	2462	2912	-7160	-176	-152	-5674	-12155	61	656	-5934	-12816	-297	2101	-5134	-6488	-64	3727	7137	-13594	-305	-1091	5320	-4335	-263	-1099	5335	-11579	-137	-1631	4987	-16188	-147	-127	-115	-67	-63	-62	-109	38	-151	18	35	-74	-22	-58	80	-29	0
0.090000	-75	2601	3060	-6476	-188	326	-5353	-12049	15	1076	-5537	-12803	-470	2403	-4737	-6499	-12	3795	7055	-13088	-273	-914	5400	-4077	-245	-862	5527	-12039	-114	-1112	4916	-16646	-150	-128	-124	-68	-66	-62	-103	38	-148	16	36	-77	-23	-63	77	-34	2
0.090833	-52	2737	3186	-5833	-176	751	-5029	-11949	-11	1452	-5144	-12793	-570	2670	-4330	-6518	-34	3810	6946	-12474	-286	-805	5447	-3858	-187	-642	5688	-12506	-33	-617	4862	-17044	-151	-103	-120	-66	-62	-59	-104	38	-152	16	35	-75	-18	-58	81	-32	-1
0.091667	-68	2878	3295	-5226	-196	1139	-4660	-11845	-14	1782	-4753	-12780	-504	2895	-3907	-6549	108	3763	6808	-11756	-222	-714	5447	-3673	-96	-454	5809	-12977	-12	-171	4800	-17379	-151	-131	-121	-66	-62	-60	-104	39	-152	17	35	-74	-19	-77	80	-28	-1
0.092500	-45	3051	3385	-4647	-170	1476	-4288	-11744	-6	2067	-4372	-12769	-447	3062	-3480	-6579	172	3661	6643	-10961	-120	-643	5406	-3524	-165	-273	5880	-13452	-84	231	4736	-17643	-145	-127	-120	-64	-60	-60	-129	42	-148	19	34	-73	-18	-58	85	-27	2
0.093333	-83	3186	3472	-4183	-143	1760	-3909	-11643	-29	2300	-4000	-12760	-535	3172	-3053	-6615	501	3491	6450	-10101	-253	-594	5320	-3426	-200	-107	5902	-13907	-125	588	4662	-17833	-147	-125	-121	-65	-60	-57	-102	40	-146	21	47	-76	-19	-57	85	-27	2
0.094167	-52	3349	3495	-3767	-150	1997	-3508	-11545	-42	2470	-3634	-12754	-651	3231	-2615	-6647	287	3295	6235	-9202	-43	-557	5191	-3333	-139	47	5864	-14355	-144	889	4570	-17940	-146	-125	-124	-63	-61	-57	-103	41	-149	15	35	-76	-19	-57	84	-19	1
0.095000	-63	3518	3518	-3417	-87	2178	-3123	-11448	-141	2602	-3270	-12746	-692	3231	-2180	-6681	295	3038	5998	-8277	-415	-526	5021	-3286	-161	200	5776	-14783	-114	1144	4457	-17968	-149	-127	-122	-66	-78	-60	-107	38	-150	19	34	-75	-21	-60	84	-30	-1
0.095833	-107	3698	3525	-3151	-145	2311	-2726	-11356	-267	2671	-2928	-12743	-619	3174	-1744	-6706	696	2747	5742	-7365	-307	-496	4817	-3273	-156	346	5630	-15190	-53	1343	4309	-17902	-150	-127	-121	-68	-61	-60	-107	39	-152	17	30	-78	-24	-60	81	-33	0
0.096667	-26	3883	3521	-2958	-183	2397	-2327	-11260	-239	2697	-2579	-12739	-618	3069	-1305	-6721	436	2432	5478	-6447	-96	-462	4579	-3284	-139	499	5430	-15562	-65	1505	4137	-17751	-149	-129	-125	-65	-64	-51	-107	40	-151	-5	33	-75	-19	-59	80	-13	-1
0.097500	16	4095	3503	-2833	-142	2441	-1938	-11165	-184	2652	-2234	-12729	-724	2899	-879	-6724	504	2100	5207	-5586	-219	-420	4312	-3314	-195	657	5186	-15903	-39	1611	3923	-17505	-146	-130	-125	-64	-61	-60	-107	38	-148	16	32	-76	-19	-60	77	-29	1
0.098333	18	4264	3478	-2780	-98	2440	-1552	-11068	-237	2541	-1883	-12715	-619	2681	-465	-6721	102	1765	4929	-4792	-105	-376	4016	-3400	-217	822	4895	-16204	-159	1677	3673	-17232	-149	-129	-122	-67	-67	-68	-111	55	-152	16	33	-81	-26	-62	68	-31	1
0.099167	6	4454	3452	-2787	-43	2390	-1177	-10975	-260	2385	-1540	-12692	-581	2417	-63	-6694	-169	1436	4648	-4074	62	-307	3706	-3489	-177	1010	4583	-16463	-156	1704	3386	-16871	-151	-127	-131	-67	-63	-62	-107	40	-149	17	32	-78	-24	-60	80	-31	-1
0.100000	-63	4642	3430	-2842	-53	2324	-806	-10876	-266	2187	-1182	-12656	-533	2112	319	-6654	20	1119	4361	-3444	-53	-239	3379	-3604	-120	1200	4226	-16670	54	1688	3058	-16462	-152	-126	-124	-68	-65	-61	-109	37	-151	17	32	-78	-27	-58	82	-30	-3
0.100833	-73	4820	3411	-2947	-171	2213	-454	-10781	-317	1922	-830	-12605	-476	1768	672	-6598	183	827	4103	-2942	54	-156	3042	-3738	-114	1414	3864	-16834	-31	1638	2692	-16016	-151	-125	-124	-66	-64	-59	-107	40	-153	18	29	-77	-33	-57	80	-31	-1
0.101667	-92	4987	3402	-3088	-83	2101	-117	-10687	-356	1620	-465	-12540	-483	1383	1002	-6542	-240	557	3834	-2521	181	-70	2692	-3896	-131	1642	3491	-16944	-112	1557	2295	-15542	-160	-130	-121	-66	-82	-61	-109	40	-154	15	34	-77	4	-57	84	-29	-3
0.102500	-141	5139	3406	-3252	-14	1905	205	-10584	-371	1270	-91	-12457	-461	968	1302	-6436	-168	322	3578	-2229	52	27	2343	-4061	-108	1892	3117	-17000	3	1457	1862	-15070	-151	-130	-121	-63	-63	-60	-109	39	-152	19	35	-77	-23	-56	81	-32	-4
0.103333	-142	5274	3422	-3441	-3	1708	506	-10483	-344	879	282	-12347	-414	523	1568	-6331	-56	123	3330	-2058	137	123	1985	-4249	-118	2144	2748	-17008	62	1321	1414	-14604	-150	-127	-121	-68	-63	-59	-105	40	-153	17	29	-79	-28	-57	82	-29	-3
0.104167	-138	5394	3449	-3636	-24	1486	792	-10376	-224	465	662	-12216	-484	60	1793	-6212	-143	-39	3092	-2002	27	222	1629	-4450	-127	2433	2405	-16978	50	1176	940	-14157	-152	-127	-124	-68	-66	-59	-108	41	-149	19	33	-77	-26	-55	80	-28	-5
0.105000	-162	5497	3496	-3831	-53	1251	1058	-10259	-314	18	1041	-12055	-436	-413	1984	-6082	-22	-158	2863	-2047	-136	320	1272	-4669	-91	2725	2086	-16875	-65	1025	465	-13765	-147	-126	-119	-67	-65	-55	-107	41	-151	20	36	-75	-24	-57	81	-26	0
0.105833	-135	5579	3547	-4020	-76	995	1309	-10131	-354	-441	1415	-11862	-280	-895	2138	-5941	121	-247	2643	-2195	-196	412	923	-4897	-90	3018	1796	-16737	-117	863	-11	-13417	-148	-127	-119	-64	-65	-56	-102	41	-149	22	39	-76	-19	-52	86	-28	5
0.106667	-82	5641	3621	-4199	8	727	1535	-9993	-361	-910	1774	-11644	-351	-1385	2254	-5791	299	-323	2427	-2428	-88	498	579	-5143	-165	3308	1536	-16569	-67	691	-486	-13139	-151	-128	-120	-68	-63	-58	-108	37	-156	18	35	-75	-25	-67	80	-32	-4
0.107500	-129	5682	3688	-4369	-31	443	1712	-9845	-471	-1383	2118	-11393	-427	-1867	2333	-5638	288	-329	2224	-2734	163	577	248	-5398	-154	3592	1314	-16360	3	529	-931	-12933	-150	-126	-117	-64	-64	-59	-105	40	-153	20	37	-73	-23	-57	81	-33	0
0.108333	-176	5708	3765	-4510	7	150	1931	-9669	-480	-1848	2446	-11100	-379	-2336	2378	-5482	195	-328	2024	-3106	-178	649	-70	-5671	-97	3875	1130	-16125	-41	371	-1352	-12807	-150	-127	-120	-46	-64	-52	-104	38	-151	20	35	-72	-22	-55	82	-30	0
0.109167	-185	5721	3834	-4637	51	-147	2101	-9475	-425	-2291	2740	-10790	-328	-2786	2396	-5328	431	-307	1827	-3473	-225	713	-371	-5953	-58	4133	986	-15860	-23	227	-1758	-12758	-154	-128	-118	-65	-65	-55	-107	37	-153	20	35	-75	-25	-55	82	-30	-1
0.110000	-188	5721	3900	-4742	62	-447	2243	-9256	-474	-2710	3008	-10447	-349	-3213	2387	-5183	-139	-267	1632	-3875	-4	770	-662	-6251	-61	4363	871	-15581	-38	90	-2077	-12781	-152	-128	-117	-63	-72	-56	-109	39	-151	20	36	-70	-23	-57	79	-30	-4
0.110833	-193	5712	3946	-4824	60	-749	2388	-9016	-579	-3093	3238	-10074	-329	-3608	2354	-5033	-43	-212	1438	-4271	-200	822	-927	-6555	-98	4560	791	-15292	-32	-31	-2368	-12871	-149	-125	-118	-65	-61	-58	-104	39	-154	17	28	-72	-19	-53	84	-30	-1
0.111667	-219	5689	3968	-4889	161	-1040	2504	-8741	-543	-3432	3426	-9677	-179	-3971	2310	-4897	-75	-156	1243	-4638	-18	877	-1160	-6869	-40	4724	741	-14996	-189	-135	-2571	-13018	-151	-126	-121	-67	-63	-56	-103	41	-144	21	30	-76	-19	-55	86	-27	0
0.112500	-230	5668	3986	-4936	198	-1324	2603	-8440	-429	-3721	3571	-9251	-121	-4295	2257	-4764	-190	-90	1041	-4950	-15	929	-1360	-7191	-32	4839	705	-14692	-430	-224	-2788	-13207	-146	-127	-117	-62	-63	-56	-102	41	-149	18	36	-73	-19	-56	86	-27	0
0.113333	-246	5622	3964	-4970	210	-1595	2686	-8095	-386	-3952	3676	-8803	-84	-4571	2202	-4639	-102	-18	834	-5190	-271	983	-1528	-7517	-121	4903	690	-14394	-403	-294	-2909	-13425	-147	-125	-118	-63	-59	-57	-108	45	-148	22	37	-73	-14	-56	87	-28	2
0.114167	-243	5579	3911	-4996	229	-1849	2743	-7726	-384	-4125	3730	-8337	-128	-4805	2147	-4537	63	52	619	-5350	-427	1039	-1659	-7845	-177	4915	684	-14104	-298	-358	-2984	-13645	-147	-125	-119	-65	-58	-56	-103	43	-147	19	33	-73	-19	-58	84	3	3
0.115000	-231	5524	3824	-5024	239	-2081	2802	-7325	-533	-4237	3739	-7869	-70	-4988	2099	-4443	-402	116	387	-5413	-284	1109	-1741	-8170	-148	4870	674	-13824	-372	-373	-2997	-13869	-151	-128	-120	-70	-65	-63	-90	37	-150	16	28	-76	-26	-63	78	-36	0
0.115833	-236	5464	3699	-5040	163	-2286	2832	-6889	-649	-4282	3711	-7355	54	-5120	2067	-4354	-333	185	145	-5372	-324	1184	-1768	-8484	-130	4773	669	-13552	-459	-422	-2957	-14037	-150	-127	-121	-65	-63	-61	-107	36	-152	17	33	-76	-24	-63	78	-35	0
0.116667	-224	5382	3547	-5057	150	-2453	2852	-6421	-604	-4259	3650	-6836	60	-5195	2055	-4272	-273	239	-98	-5198	-195	1264	-1746	-8783	-199	4616	655	-13287	-389	-430	-2868	-14163	-148	-133	-119	-67	-66	-63	-111	36	-153	13	32	-70	-23	-62	80	-30	-1
0.117500	-216	5300	3356	-5074	190	-2585	2864	-5926	-499	-4168	3546	-6303	58	-5218	2065	-4198	-359	317	-365	-4922	-473	1349	-1657	-9064	-161	4408	633	-13032	-333	-426	-2736	-14216	-151	-129	-121	-67	-63	-64	-107	39	-151	17	32	-80	-22	-60	79	-34	-3
0.118333	-211	5195	3132	-5092	146	-2685	2862	-5398	-338	-4024	3411	-5753	22	-5190	2102	-4113	-243	378	-642	-4545	-747	1425	-1513	-9323	-87	4140	600	-12781	-279	-408	-2556	-14181	-153	-127	-122	-56	-63	-64	-118	40	-154	16	33	-76	-25	-75	82	-29	-1
0.119167	-270	5071	2877	-5110	177	-2742	2851	-4837	-291	-3824	3251	-5195	-13	-5107	2161	-4055	-410	434	-934	-4076	-682	1498	-1299	-9549	-96	3835	554	-12539	-107	-378	-2339	-14049	-152	-124	-122	-68	-61	-61	-109	40	-151	17	30	-76	-22	-58	80	-31	-1
0.120000	-305	4939	2587	-5125	252	-2761	2834	-4259	-326	-3580	3072	-4625	-205	-4977	2247	-3976	-305	476	-1239	-3526	-692	1550	-1022	-9738	-119	3463	494	-12295	58	-339	-2088	-13802	-148	-126	-119	-65	-63	-60	-109	38	-151	27	32	-78	-18	-59	78	-31	0
0.120833	-284	4776	2268	-5134	243	-2742	2816	-3653	-299	-3291	2880	-4042	-251	-4796	2358	-3891	-162	535	-1565	-2920	-447	1574	-680	-9890	-166	3061	428	-12052	198	-289	-1805	-13438	-150	-129	-121	-65	-63	-60	-105	40	-151	15	36	-75	-22	-59	82	-33	-3
0.121667	-286	4592	1942	-5131	265	-2692	2794	-3037	-243	-2979	2675	-3448	-199	-4574	2497	-3796	-497	585	-1893	-2283	-574	1563	-282	-9997	-229	2622	351	-11799	308	-232	-1490	-12944	-149	-127	-122	-66	-60	-58	-104	41	-152	16	30	-77	-21	-58	82	-29	-1
0.122500	-287	4381	1586	-5115	234	-2609	2768	-2399	-180	-2643	2465	-2839	-254	-4313	2648	-3692	-115	615	-2230	-1635	-735	1493	166	-10062	-221	2153	275	-11528	335	-169	-1147	-12347	-144	-130	-124	-67	-64	-58	-105	39	-150	20	30	-76	-24	-59	79	-28	0
0.123333	-240	4150	1226	-5083	233	-2502	2754	-1749	-154	-2294	2255	-2227	-176	-4022	2823	-3566	-273	648	-2573	-1005	-33	1389	642	-10082	-135	1655	191	-11239	451	-108	-792	-11635	-151	-129	-124	-69	-67	-57	-113	37	-155	17	29	-80	-33	-61	77	-21	-5
0.124167	-185	3886	852	-5035	142	-2383	2741	-1089	-158	-1945	2048	-1606	-216	-3697	2993	-3424	-224	669	-2911	-413	-68	1214	1190	-10048	-72	1144	113	-10907	396	-44	-411	-10821	-149	-129	-127	-68	-64	-60	-105	40	-151	15	32	-78	-22	-56	82	-29	-3
0.125000	-162	3610	486	-4943	54	-2232	2741	-417	-127	-1599	1856	-974	-283	-3348	3177	-3265	-152	677	-3238	125	-178	972	1732	-9963	-247	621	51	-10533	45	5	-11	-9922	-150	-127	-122	-72	-61	-59	-104	38	-149	19	35	-75	-21	-56	81	-29	1
0.125833	-155	3322	128	-4833	42	-2080	2760	249	-15	-1267	1681	-340	-228	-2978	3360	-3057	-194	683	-3550	584	-200	657	2277	-9833	-534	94	-7	-10111	-257	51	406	-8950	-150	-124	-116	-64	-63	-57	-105	41	-149	20	38	-73	-22	-53	86	-27	-1
0.126667	-111	2983	-221	-4693	0	-1936	2786	914	4	-962	1524	271	-267	-2601	3529	-2866	-189	666	-3841	946	-130	264	2801	-9660	-567	-430	-58	-9625	-476	68	834	-7927	-149	-133	-117	-66	-62	-64	-101	42	-150	21	38	-76	-18	-52	82	-29	0
0.127500	-100	2639	-550	-4527	-85	-1800	2831	1573	39	-688	1387	915	-266	-2214	3690	-2616	49	638	-4105	1201	-117	-201	3291	-9445	-540	-955	-95	-9058	-510	64	1274	-6879	-149	-125	-116	-64	-63	-56	-104	39	-150	22	37	-72	-21	-55	82	-27	0
0.128333	-167	2285	-856	-4336	-87	-1676	2894	2227	206	-444	1276	1532	-198	-1835	3828	-2358	-173	594	-4332	1344	384	-732	3726	-9189	-509	-1467	-115	-8416	-511	27	1712	-5825	-150	-142	-116	-65	-60	-34	-102	40	-151	22	35	-53	-22	-51	85	-29	-3
0.129167	-161	1924	-1132	-4125	-114	-1572	2973	2863	325	-238	1193	2135	-94	-1465	3943	-2075	-107	536	-4513	1373	359	-1331	4090	-8902	-439	-1961	-124	-7694	-596	-46	2149	-4812	-149	-125	-119	-65	-61	-59	-102	38	-152	19	36	-72	-26	-56	86	-26	0
0.130000	-122	1551	-1372	-3888	-201	-1493	3079	3494	454	-75	1138	2717	34	-1111	4030	-1770	-113	457	-4649	1289	198	-1980	4370	-8589	-403	-2438	-118	-6891	-608	-156	2582	-3789	-149	-125	-120	-66	-63	-77	-104	38	-150	21	36	-72	-18	-53	85	-30	0
0.130833	-150	1180	-1581	-3646	-236	-1443	3206	4095	572	38	1111	3271	62	-787	4089	-1444	-249	373	-4737	1094	82	-2664	4552	-8251	-322	-2892	-101	-6019	-518	-311	3003	-2839	-147	-127	-118	-68	-61	-53	-102	39	-148	19	33	-78	-19	-53	84	-28	0
0.131667	-165	808	-1745	-3400	-218	-1426	3349	4677	603	109	1120	3799	103	-497	4120	-1107	-134	276	-4772	810	43	-3379	4627	-7902	-280	-3332	-67	-5064	-343	-514	3401	-1972	-149	-127	-121	-72	-69	-56	-103	39	-151	35	36	-76	-25	-56	84	-27	-1
0.132500	-145	468	-1861	-3162	-186	-1436	3513	5237	661	133	1156	4297	-36	-245	4120	-752	-238	172	-4759	450	212	-4100	4594	-7538	-216	-3746	-15	-4051	-160	-751	3772	-1207	-149	-129	-118	-65	-61	-56	-103	41	-151	20	36	-73	-21	-55	86	-27	-1
0.133333	-125	110	-1942	-2928	-189	-1470	3699	5776	687	118	1228	4782	-198	-45	4092	-389	-296	61	-4689	19	354	-4803	4446	-7173	-143	-4138	50	-2997	-21	-1027	4103	-500	-148	-133	-119	-67	-63	-56	-103	38	-148	21	9	-75	-19	-53	85	-27	2
0.134167	-109	-208	-1981	-2722	-235	-1531	3905	6288	627	52	1322	5191	-238	94	4036	-15	-166	-47	-4578	-465	1048	-5493	4192	-6808	-116	-4509	128	-1925	29	-1339	4388	79	-147	-125	-118	-63	-61	-55	-103	39	-149	21	37	-72	-24	-56	85	-26	11
0.135000	-118	-513	-1975	-2541	-268	-1618	4106	6768	618	-60	1438	5573	-222	167	3960	356	-345	-160	-4426	-986	1009	-6145	3835	-6454	-142	-4862	216	-861	-66	-1668	4623	544	-143	-126	-121	-66	-65	-52	-108	38	-149	19	35	-78	-21	-57	82	-28	0
0.135833	-144	-792	-1952	-2401	-306	-1716	4328	7220	556	-212	1568	5913	-253	174	3860	731	60	-264	-4244	-1522	-222	-6736	3397	-6115	-187	-5195	316	185	-288	-2020	4793	896	-150	-126	-122	-65	-62	-59	-108	40	-149	10	36	-77	-24	-60	85	-29	-1
0.136667	-104	-1040	-1886	-2298	-270	-1826	4552	7638	497	-403	1715	6206	-306	104	3746	1105	-93	-361	-4036	-2064	-309	-7263	2887	-5797	-138	-5510	435	1178	-489	-2374	4908	1142	-149	-127	-119	-67	-64	-62	-107	38	-154	18	35	-63	-23	-59	85	-30	-4
0.137500	-82	-1266	-1797	-2241	-249	-1945	4780	8027	433	-632	1873	6466	-400	-40	3623	1469	-227	-444	-3807	-2597	-405	-7711	2330	-5500	-101	-5802	558	2094	-406	-2728	4947	1282	-153	-128	-120	-63	-63	-58	-105	37	-153	19	34	-74	-19	-60	81	-32	-3
0.138333	-130	-1434	-1671	-2232	-205	-2059	4949	8377	419	-893	2031	6678	-439	-269	3496	1824	-45	-491	-3574	-3109	-375	-8074	1735	-5230	-111	-6077	690	2903	-181	-3063	4917	1334	-146	-125	-120	-66	-62	-57	-102	38	-152	13	51	-77	-22	-58	84	-29	1
0.139167	-133	-1582	-1536	-2271	-187	-2164	5206	8707	361	-1181	2181	6848	-273	-574	3359	2159	2	-558	-3338	-3596	-254	-8354	1139	-4993	-67	-6326	825	3581	-95	-3377	4815	1303	-146	-128	-122	-69	-63	-61	-102	39	-151	18	36	-77	-21	-55	84	-29	2
0.140000	-138	-1693	-1378	-2365	-195	-2264	5397	8983	181	-1492	2315	6971	-353	-944	3223	2475	2	-584	-3107	-4056	-22	-8540	554	-4795	-65	-6557	952	4114	-255	-3651	4643	1215	-152	-130	-124	-70	-64	-62	-108	41	-154	15	29	-78	-26	-61	80	-32	-1
0.140833	-163	-1775	-1213	-2510	-263	-2344	5559	9219	59	-1820	2429	7056	-436	-1409	3082	2767	257	-592	-2887	-4475	-179	-8643	9	-4629	-152	-6753	1078	4491	-453	-3881	4402	1053	-151	-128	-124	-69	-62	-62	-104	38	-153	16	33	-78	-25	-61	80	-30	0
0.141667	-189	-1813	-1030	-2688	-258	-2384	5699	9426	156	-2158	2516	7109	-256	-1899	2944	3041	-12	-567	-2682	-4847	-34	-8659	-479	-4506	-133	-6923	1180	4694	-465	-4064	4105	862	-150	-128	-121	-66	-67	-59	-79	38	-154	17	32	-80	-29	-59	81	-31	-3
0.142500	-207	-1826	-843	-2908	-235	-2443	5795	9587	196	-2504	2568	7123	-365	-2463	2805	3279	-155	-525	-2497	-5188	73	-8605	-900	-4423	-95	-7052	1267	4726	-473	-4182	3748	644	-151	-128	-119	-69	-64	-62	-108	41	-151	15	33	-79	-23	-57	84	-31	0
0.143333	-161	-1805	-644	-3164	-272	-2470	5859	9710	74	-2859	2576	7099	-513	-3075	2668	3485	-36	-461	-2336	-5487	175	-8486	-1240	-4384	-147	-7154	1327	4583	-525	-4248	3340	418	-150	-129	-120	-67	-62	-59	-105	38	-156	15	30	-81	-31	-59	81	-31	-1
0.144167	-139	-1758	-441	-3445	-231	-2480	5872	9786	10	-3217	2550	7052	-452	-3719	2525	3654	-196	-382	-2199	-5752	226	-8311	-1499	-4380	-102	-7206	1360	4280	-522	-4243	2896	189	-151	-129	-119	-67	-65	-63	-107	35	-153	13	27	-77	-24	-58	82	-30	-4
0.145000	-185	-1686	-245	-3750	-271	-2470	5842	9837	30	-3574	2478	6976	-358	-4385	2380	3788	-50	-283	-2071	-5989	310	-8095	-1661	-4434	-41	-7212	1343	3827	-472	-4186	2422	-26	-150	-131	-117	-64	-61	-61	-107	40	-152	15	32	-73	-24	-57	85	-31	-3
0.145833	-181	-1583	-5	-4065	-294	-2457	5763	9813	-30	-3923	2361	6875	-224	-5054	2232	3886	-96	-168	-1962	-6195	598	-7852	-1736	-4522	-104	-7161	1299	3243	-331	-4070	1928	-220	-148	-125	-118	-66	-59	-56	-104	42	-149	18	34	-73	-21	-53	84	-27	0
0.146667	-210	-1465	230	-4385	-230	-2445	5640	9766	-104	-4273	2200	6755	-258	-5731	2063	3937	-152	-50	-1867	-6372	739	-7594	-1736	-4646	-115	-7057	1205	2548	-239	-3897	1416	-403	-147	-128	-116	-64	-59	-59	-107	42	-161	20	36	-72	-21	-55	81	-28	0
0.147500	-269	-1333	473	-4708	-211	-2445	5455	9668	-90	-4617	1989	6612	-263	-6391	1896	3956	207	76	-1779	-6529	817	-7336	-1669	-4816	-98	-6903	1075	1759	-224	-3677	906	-547	-149	-126	-117	-68	-60	-56	-104	40	-152	18	32	-72	-19	-53	90	-26	1
0.148333	-218	-1183	730	-5025	-146	-2463	5231	9528	-130	-4965	1747	6459	-170	-7027	1705	3927	-72	190	-1697	-6670	1076	-7088	-1556	-5019	-113	-6686	869	914	-40	-3416	401	-678	-153	-130	-118	-69	-64	-60	-105	38	-154	18	9	-75	-25	-57	81	-34	-1
0.149167	-187	-1025	1005	-5323	-151	-2511	4960	9345	-221	-5313	1476	6281	-112	-7620	1507	3867	42	310	-1605	-6785	942	-6850	-1399	-5257	-154	-6411	633	43	173	-3121	-81	-791	-150	-127	-119	-67	-62	-59	-108	38	-149	19	32	-77	-24	-56	79	-29	0
0.150000	-238	-854	1302	-5605	-198	-2585	4653	9127	-215	-5649	1187	6100	-137	-8170	1318	3768	104	418	-1509	-6886	865	-6640	-1229	-5519	-238	-6086	362	-825	181	-2795	-545	-899	-151	-129	-121	-69	-62	-44	-105	40	-151	20	32	-75	-21	-55	81	-30	2
0.150833	-260	-676	1612	-5867	-129	-2701	4312	8871	-212	-5987	876	5905	-252	-8660	1070	3641	-81	514	-1393	-6969	-67	-6452	-1059	-5808	-302	-5709	52	-1675	191	-2451	-982	-1012	-151	-129	-119	-68	-62	-58	-103	39	-150	18	33	-77	-19	-56	82	-31	-6
0.151667	-268	-500	1940	-6102	-75	-2856	3940	8573	-193	-6320	566	5700	-279	-9093	832	3479	76	594	-1263	-7031	-282	-6321	-908	-6119	-360	-5292	-281	-2484	367	-2084	-1389	-1155	-150	-126	-118	-68	-63	-62	-103	54	-149	21	35	-75	-19	-56	85	-29	0
0.152500	-269	-328	2288	-6305	-110	-3079	3549	8242	-133	-6653	241	5479	-249	-9462	590	3295	-158	656	-1110	-7070	-289	-6211	-791	-6448	-386	-4839	-636	-3220	402	-1713	-1762	-1342	-150	-126	-120	-64	-62	-55	-103	39	-149	20	35	-73	-22	-55	86	-29	0
0.153333	-221	-160	2636	-6486	-127	-3342	3133	7870	-147	-6981	-74	5243	-291	-9754	346	3090	-268	695	-938	-7095	-660	-6148	-723	-6791	-376	-4353	-1002	-3882	336	-1333	-2081	-1594	-149	-124	-120	-65	-81	-57	-103	39	-148	20	37	-76	-19	-51	86	-30	1
0.154167	-201	-5	2999	-6637	-147	-3664	2699	7464	-153	-7298	-375	4986	-327	-9977	104	2860	-33	717	-746	-7098	-1078	-6124	-715	-7149	-432	-3859	-1368	-4459	191	-957	-2380	-1934	-148	-125	-116	-63	-61	-56	-103	40	-146	0	38	-77	-22	-53	86	-28	-5
0.155000	-196	140	3367	-6751	-115	-4036	2258	7016	-145	-7604	-661	4709	-423	-10133	-128	2617	-126	712	-523	-7081	-1058	-6135	-772	-7515	-398	-3362	-1729	-4952	-64	-580	-2636	-2371	-149	-129	-120	-64	-61	-59	-104	38	-151	18	35	-74	-21	-56	84	-30	1
0.155833	-205	268	3733	-6865	-74	-4459	1814	6541	-25	-7897	-925	4410	-391	-10218	-348	2357	-302	687	-285	-7044	-1104	-6178	-894	-7876	-410	-2882	-2075	-5340	-405	-215	-2860	-2925	-151	-130	-121	-67	-64	-59	-103	38	-158	15	34	-78	-24	-56	81	-30	-6
0.156667	-195	377	4090	-6939	-111	-4921	1367	6032	19	-8159	-1187	4078	-374	-10241	-546	2100	-299	642	-31	-6976	-930	-6269	-1081	-8236	-434	-2425	-2395	-5641	-896	139	-3047	-3589	-163	-130	-124	-69	-64	-59	-110	33	-154	21	30	-81	-26	-59	79	-30	-4
0.157500	-162	451	4430	-6994	-91	-5422	925	5495	-82	-8417	-1372	3720	-292	-10198	-714	1838	-306	581	251	-6888	-307	-6380	-1336	-8577	-403	-1998	-2683	-5847	-1050	480	-3197	-4350	-151	-134	-121	-66	-65	-59	-104	41	-150	17	35	-76	-24	-56	84	-29	-1
0.158333	-231	512	4757	-7022	-94	-5943	490	4932	-80	-8634	-1547	3334	-181	-10101	-845	1582	-262	506	524	-6779	-655	-6522	-1612	-8903	-389	-1640	-2940	-5975	-944	787	-3319	-5206	-148	-129	-124	-60	-63	-60	-103	43	-153	17	33	-80	-26	-57	85	-28	-1
0.159167	-267	542	5056	-7035	-70	-6506	62	4341	-51	-8831	-1693	2924	-196	-9954	-942	1333	-336	421	812	-6654	-1212	-6687	-1939	-9203	-352	-1352	-3155	-6030	-894	1061	-3411	-6123	-150	-128	-121	-67	-64	-59	-105	41	-153	18	32	-77	-25	-56	82	-29	-1
0.160000	-182	556	5322	-7027	-45	-7081	-352	3726	46	-9004	-1806	2479	-85	-9771	-993	1100	-331	317	1112	-6509	-1773	-6889	-2279	-9464	-316	-1154	-3336	-6025	-683	1283	-3469	-7077	-147	-126	-118	-64	-63	-57	-96	40	-152	19	35	-79	-24	-56	87	-28	-3
0.160833	-174	512	5552	-7008	-21	-7670	-755	3096	75	-9145	-1887	2006	-125	-9553	-999	884	-173	207	1395	-6353	-3097	-7113	-2630	-9686	-221	-1061	-3481	-5967	-579	1451	-3504	-8033	-147	-128	-122	-66	-58	-59	-104	39	-150	16	35	-76	-19	-55	86	-27	0
0.161667	-194	452	5738	-6968	12	-8263	-1141	2459	98	-9263	-1940	1506	-277	-9307	-960	688	-229	87	1691	-6187	-3867	-7359	-2964	-9853	-126	-1082	-3598	-5869	-444	1569	-3513	-8938	-149	-129	-119	-64	-62	-56	-95	39	-152	21	38	-76	-25	-58	85	-27	0
0.162500	-155	361	5878	-6917	-26	-8857	-1512	1802	11	-9354	-1961	989	-211	-9037	-868	515	-116	-38	1971	-5994	-4063	-7631	-3270	-9969	-77	-1232	-3678	-5743	-422	1573	-3496	-9762	-150	-132	-119	-64	-61	-59	-105	38	-150	20	36	-74	-22	-60	84	-27	0
0.163333	-187	245	5969	-6854	-88	-9438	-1864	1146	49	-9430	-1956	453	-138	-8764	-731	374	73	-166	2239	-5862	-2864	-7932	-3529	-10022	-124	-1515	-3735	-5601	-391	1502	-3450	-10463	-150	-130	-120	-65	-59	-60	-102	38	-144	18	35	-77	-22	-57	82	-31	0
0.164167	-165	97	5990	-6793	-39	-10012	-2198	491	164	-9486	-1925	-95	-12	-8473	-546	263	-117	-302	2486	-5706	-1378	-8259	-3734	-10016	-114	-1933	-3772	-5449	-103	1338	-3379	-11010	-150	-129	-118	-66	-62	-59	-107	33	-151	18	36	-76	-23	-56	84	-29	-3
0.165000	-155	-68	6007	-6722	-56	-10550	-2504	-148	73	-9524	-1872	-648	19	-8186	-318	176	15	-431	2714	-5572	-462	-8609	-3857	-9956	-56	-2484	-3790	-5302	76	1070	-3295	-11382	-152	-131	-120	-66	-66	-60	-105	36	-152	18	35	-78	-23	-57	81	-29	1
0.165833	-136	-253	5962	-6656	-99	-11078	-2786	-782	-58	-9540	-1795	-1196	-26	-7885	-35	133	-120	-557	2923	-5458	471	-8979	-3893	-9838	-131	-3150	-3791	-5165	199	704	-3180	-11554	-148	-126	-119	-64	-62	-56	-104	39	-151	18	35	-72	-59	-55	86	-26	-14
0.166667	-132	-445	5873	-6598	15	-11554	-3033	-1382	-49	-9541	-1704	-1735	-36	-7602	275	119	-9	-681	3104	-5375	1359	-9374	-3842	-9674	-160	-3940	-3781	-5058	319	223	-3052	-11548	-127	-128	-119	-66	-62	-55	-100	38	-150	19	36	-72	-19	-53	85	-28	0
0.167500	-162	-643	5747	-6556	39	-11979	-3257	-1964	64	-9530	-1595	-2274	-91	-7318	632	133	61	-791	3256	-5337	1870	-9787	-3697	-9481	-203	-4837	-3763	-4977	532	-354	-2907	-11354	-147	-127	-121	-62	-60	-58	-102	39	-148	20	29	-73	-17	-55	85	-23	5
0.168333	-172	-841	5588	-6542	35	-12349	-3448	-2535	32	-9494	-1476	-2791	-146	-7043	1014	180	-117	-901	3370	-5345	2450	-10214	-3454	-9256	-264	-5816	-3729	-4939	929	-1017	-2756	-11003	-148	-131	-118	-64	-62	-56	-104	39	-181	19	36	-73	-17	-55	86	-29	1
0.169167	-182	-1029	5398	-6550	223	-12656	-3604	-3029	-290	-9444	-1348	-3290	-474	-6775	1427	274	-392	-991	3453	-5404	2892	-10660	-3115	-9032	-204	-6862	-3694	-4954	1000	-1757	-2602	-10518	-150	-127	-119	-67	-63	-57	-103	39	-154	18	32	-84	-19	-57	87	-29	0
0.170000	-143	-1211	5196	-6598	222	-12891	-3721	-3514	-274	-9359	-1209	-3767	-732	-6508	1859	344	-88	-1068	3502	-5521	2778	-11111	-2696	-8801	-220	-7950	-3639	-5031	878	-2558	-2456	-9934	-149	-128	-120	-67	-63	-66	-103	37	-149	21	37	-70	-21	-58	86	-25	0
0.170833	-81	-1357	4977	-6684	229	-13044	-3801	-3959	17	-9247	-1071	-4221	-820	-6241	2306	457	-114	-1132	3520	-5693	2849	-11573	-2210	-8595	-277	-9049	-3576	-5178	761	-3391	-2322	-9291	-151	-127	-118	-64	-61	-59	-103	40	-151	30	35	-75	-22	-56	84	-29	2
0.171667	-103	-1481	4744	-6816	273	-13106	-3845	-4368	7	-9098	-924	-4652	-899	-5968	2766	590	-104	-1181	3497	-5925	2866	-12026	-1670	-8424	-276	-10136	-3500	-5399	467	-4237	-2217	-8633	-145	-146	-134	-66	-63	-59	-104	40	-149	22	37	-73	-21	-55	84	-28	0
0.172500	-161	-1579	4507	-6994	158	-13078	-3844	-4743	-14	-8901	-779	-5051	-875	-5688	3228	730	88	-1206	3442	-6214	2599	-12471	-1103	-8311	-247	-11191	-3411	-5718	256	-5067	-2150	-8002	-150	-125	-117	-65	-62	-58	-104	41	-152	22	37	-73	-22	-58	86	-31	2
0.173333	-145	-1636	4267	-7225	-13	-12956	-3798	-5089	-188	-8657	-633	-5427	-911	-5375	3682	872	-31	-1216	3352	-6555	2435	-12905	-532	-8260	-100	-12176	-3310	-6137	198	-5846	-2139	-7430	-147	-129	-121	-69	-66	-63	-112	38	-150	19	30	-75	-21	-60	82	-29	0
0.174167	-104	-1653	4029	-7501	-125	-12728	-3717	-5412	-903	-8359	-483	-5779	-908	-5083	4128	1015	154	-1210	3233	-6935	1326	-13315	20	-8278	115	-13067	-3211	-6659	188	-6541	-2195	-6960	-146	-125	-120	-68	-60	-59	-105	40	-151	19	33	-73	-19	-56	82	-29	4
0.175000	-102	-1626	3790	-7806	-171	-12400	-3587	-5707	-1508	-7995	-329	-6104	-867	-4743	4550	1152	71	-1180	3091	-7379	-306	-13707	526	-8381	260	-13842	-3064	-7293	300	-7132	-2323	-6604	-151	-128	-121	-66	-61	-61	-107	34	-152	19	34	-74	-22	-56	81	-29	-3
0.175833	-84	-1558	3554	-8172	-113	-11975	-3415	-5987	-1531	-7571	-188	-6409	-913	-4373	4947	1276	-121	-1133	2929	-7843	-1193	-14068	958	-8572	328	-14479	-2920	-8037	234	-7593	-2542	-6377	-149	-128	-124	-66	-64	-62	-108	39	-151	17	34	-75	-15	-62	78	-31	-4
0.176667	-93	-1438	3325	-8559	-155	-11466	-3210	-6253	-1586	-7084	-22	-6691	-962	-3969	5314	1393	313	-1066	2745	-8330	-1976	-14398	1304	-8846	386	-14966	-2765	-8897	129	-7907	-2845	-6280	-149	-117	-127	-65	-61	-65	-108	36	-151	15	35	-77	-21	-61	81	-31	1
0.177500	-115	-1278	3099	-8969	-177	-10867	-2964	-6512	-1542	-6528	138	-6951	-779	-3531	5636	1485	-148	-986	2556	-8827	-2491	-14692	1561	-9205	542	-15287	-2579	-9870	164	-8068	-3231	-6317	-149	-131	-125	-66	-57	-60	-108	37	-150	19	34	-67	-21	-60	78	-32	-1
0.178333	-124	-1077	2876	-9395	-181	-10194	-2684	-6776	-1412	-5917	303	-7192	-303	-3052	5914	1560	-206	-889	2362	-9323	-2582	-14953	1690	-9652	586	-15447	-2375	-10939	129	-8065	-3708	-6462	-148	-127	-121	-65	-61	-62	-110	50	-150	18	30	-79	-19	-60	81	-30	-3
0.179167	-134	-840	2659	-9829	-185	-9455	-2373	-7039	-1331	-5240	477	-7416	109	-2547	6142	1621	-220	-788	2164	-9809	-2261	-15180	1725	-10175	458	-15432	-2136	-12093	52	-7916	-4217	-6699	-149	-129	-122	-67	-63	-60	-98	37	-150	19	34	-78	-26	-64	80	-31	-1
0.180000	-112	-570	2449	-10273	-230	-8660	-2038	-7312	-886	-4522	650	-7612	386	-2014	6310	1644	-269	-655	1966	-10277	-1641	-15371	1656	-10773	420	-15256	-1872	-13321	-52	-7630	-4789	-6997	-153	-128	-120	-67	-60	-60	-104	40	-149	17	32	-79	-21	-58	80	-30	3
0.180833	-118	-272	2240	-10701	-323	-7823	-1684	-7596	-559	-3765	832	-7808	836	-1458	6419	1645	-388	-542	1774	-10711	-1051	-15534	1499	-11435	430	-14924	-1562	-14593	-133	-7233	-5383	-7329	-151	-134	-122	-69	-67	-60	-114	41	-151	20	33	-78	-22	-75	80	-30	1
0.181667	-108	54	2037	-11118	-423	-6957	-1302	-7895	-389	-2978	1017	-7975	1284	-876	6464	1621	-633	-388	1602	-11107	151	-15670	1270	-12156	440	-14446	-1204	-15910	-146	-6731	-5976	-7658	-154	-131	-126	-73	-65	-55	-109	34	-155	17	29	-82	-26	-63	77	-32	-3
0.182500	-67	389	1841	-11522	-326	-6077	-937	-8204	36	-2174	1205	-8121	1458	-286	6444	1580	-1022	-243	1436	-11459	1693	-15780	1004	-12921	396	-13846	-796	-17223	-125	-6205	-6523	-7947	-152	-129	-124	-68	-67	-65	-110	34	-150	16	32	-82	-22	-59	80	-31	0
0.183333	-45	739	1657	-11899	-300	-5190	-550	-8531	480	-1364	1400	-8246	1664	295	6358	1503	-676	-93	1286	-11743	1658	-15867	723	-13735	265	-13157	-333	-18508	54	-5660	-7006	-8173	-153	-116	-128	-66	-65	-63	-105	35	-152	13	30	-81	-23	-61	78	-34	-5
0.184167	-99	1087	1483	-12258	-327	-4306	-167	-8855	709	-567	1593	-8346	1888	867	6211	1406	-548	49	1155	-11986	1559	-15940	459	-14584	220	-12401	184	-19734	380	-5138	-7373	-8308	-154	-133	-125	-68	-66	-62	-112	35	-154	17	30	-80	-22	-60	80	-31	-1
0.185000	-155	1436	1319	-12595	-229	-3439	215	-9194	879	204	1784	-8421	1865	1406	6003	1285	-429	220	1041	-12177	1727	-16001	250	-15462	174	-11614	755	-20881	580	-4679	-7610	-8335	-151	-129	-124	-65	-61	-60	-108	38	-153	19	34	-76	-22	-60	81	-28	0
0.185833	-177	1784	1173	-12914	-169	-2598	586	-9551	883	939	1979	-8480	1800	1915	5737	1146	-179	385	949	-12328	1796	-16059	122	-16370	36	-10827	1369	-21921	507	-4312	-7663	-8262	-149	-128	-118	-64	-60	-47	-104	33	-149	20	35	-76	-21	-57	81	-29	0
0.186667	-178	2120	1031	-13218	-155	-1788	939	-9905	805	1609	2162	-8504	1687	2375	5409	979	-57	547	860	-12441	1973	-16118	102	-17306	-22	-10086	2010	-22834	465	-4079	-7523	-8072	-149	-129	-121	-61	-64	-57	-105	40	-149	21	35	-79	-22	-56	82	-28	0
0.187500	-162	2443	908	-13518	-58	-1017	1279	-10262	901	2242	2342	-8508	1448	2774	5034	788	440	716	784	-12534	1845	-16179	216	-18278	-36	-9419	2674	-23594	498	-3991	-7158	-7778	-149	-130	-118	-65	-62	-61	-98	40	-153	17	32	-75	-21	-57	62	-32	0
0.188333	-164	2745	796	-13810	86	-286	1601	-10620	962	2803	2512	-8485	1180	3095	4610	572	1009	886	718	-12603	1852	-16249	477	-19286	-69	-8851	3350	-24189	493	-4072	-6554	-7401	-150	-137	-124	-67	-60	-60	-107	40	-154	19	33	-76	-19	-57	84	-28	0
0.189167	-151	3037	697	-14099	216	408	1901	-10979	808	3281	2670	-8435	947	3370	4144	334	1373	1060	663	-12676	1476	-16332	901	-20322	-124	-8426	4003	-24605	466	-4325	-5699	-6957	-148	-127	-120	-67	-63	-59	-107	38	-152	18	23	-80	-24	-57	82	-27	0
0.190000	-128	3313	608	-14398	236	1061	2180	-11328	648	3687	2815	-8363	571	3559	3639	69	2089	1236	609	-12763	1123	-16429	1477	-21395	-138	-8156	4628	-24839	382	-4750	-4599	-6485	-153	-130	-129	-67	-60	-64	-111	37	-153	15	32	-78	-26	-61	80	-29	-5
0.190833	-126	3565	533	-14713	229	1664	2434	-11672	581	4021	2950	-8266	287	3667	3107	-224	2227	1425	558	-12870	1297	-16538	2209	-22490	-125	-8066	5206	-24886	381	-5324	-3244	-6004	-150	-131	-121	-64	-63	-77	-110	40	-151	19	35	-79	-23	-57	80	-28	-3
0.191667	-113	3808	474	-15035	205	2231	2673	-12001	226	4247	3072	-8140	213	3687	2545	-551	2661	1613	510	-13002	804	-16668	3067	-23604	-174	-8150	5726	-24757	319	-6046	-1657	-5554	-148	-128	-100	-65	-65	-62	-107	41	-149	20	32	-74	-18	-56	84	-27	0
0.192500	-67	4035	420	-15370	112	2749	2891	-12316	-25	4410	3174	-7998	161	3628	1967	-905	2758	1806	459	-13178	408	-16810	4030	-24735	-230	-8428	6178	-24465	163	-6871	136	-5175	-146	-128	-119	-64	-58	-59	-104	42	-150	20	33	-74	-19	-58	82	-26	0
0.193333	-109	4244	377	-15722	40	3221	3084	-12615	-80	4493	3262	-7831	-95	3489	1382	-1298	2133	2000	403	-13405	-508	-16976	5069	-25876	-260	-8883	6543	-24034	210	-7772	2105	-4901	-148	-127	-120	-63	-61	-59	-109	35	-149	21	35	-72	-21	-56	81	-27	0
0.194167	-127	4446	339	-16091	103	3657	3275	-12910	-254	4501	3333	-7646	-145	3271	783	-1728	1036	2195	337	-13668	-712	-17163	6153	-26999	-246	-9500	6825	-23487	225	-8714	4209	-4757	-149	-125	-119	-64	-64	-40	-111	41	-150	21	36	-75	-23	-57	81	-26	0
0.195000	-76	4633	303	-16476	44	4045	3445	-13177	-338	4436	3380	-7449	-200	2981	188	-2198	441	2393	260	-14010	-499	-17367	7218	-28087	-298	-10257	7027	-22859	148	-9650	6409	-4773	-151	-127	-118	-63	-62	-58	-108	37	-151	21	35	-75	-18	-64	82	-27	0
0.195833	-129	4810	279	-16873	-14	4383	3602	-13436	-445	4308	3408	-7244	-469	2621	-408	-2716	267	2586	175	-14387	-424	-17574	8242	-29122	-346	-11125	7155	-22175	151	-10556	8684	-4974	-151	-127	-105	-65	-62	-61	-109	41	-150	18	33	-83	-10	-56	79	-33	-1
0.196667	-242	4982	254	-17276	-126	4675	3754	-13672	-625	4118	3397	-7021	-646	2194	-998	-3274	-257	2780	77	-14812	-665	-17833	9191	-30089	-384	-12072	7232	-21463	194	-11398	11008	-5360	-152	-125	-121	-64	-62	-58	-107	42	-152	18	33	-75	-19	-56	81	-29	0
0.197500	-339	5146	244	-17678	-309	4920	3898	-13887	-653	3875	3400	-6811	-767	1706	-1575	-3881	-865	2969	-33	-15276	-818	-18085	10023	-30958	-379	-13061	7271	-20761	245	-12149	13302	-5949	-153	-129	-124	-67	-66	-61	-105	41	-150	16	33	-75	-25	-58	80	-31	-3
0.198333	-458	5307	234	-18073	-403	5113	4056	-14095	-770	3572	3366	-6560	-870	1167	-2137	-4530	-969	3156	-145	-15777	-1011	-18358	10717	-31736	-365	-14058	7318	-20101	227	-12785	15533	-6731	-153	-131	-122	-68	-65	-64	-108	35	-156	12	30	-79	-23	-60	79	-35	-6
0.199167	-526	5456	229	-18460	-406	5251	4180	-14282	-820	3227	3309	-6326	-1087	576	-2680	-5218	-822	3334	-273	-16293	-1135	-18639	11247	-32308	-376	-15007	7388	-19509	243	-13284	17657	-7694	-152	-131	-121	-66	-64	-67	-104	41	-155	2	32	-76	-23	-59	81	-33	-4
0.200000	-547	5609	239	-18826	-472	5334	4328	-14456	-852	2835	3228	-6096	-1364	-56	-3201	-5942	-947	3515	-408	-16833	-1079	-18934	11606	-32568	-424	-15877	7540	-19022	202	-13653	19635	-8829	-151	-125	-119	-67	-62	-61	-105	41	-153	18	34	-78	-26	-60	85	-35	-1
0.200833	-550	5754	254	-19175	-629	5352	4478	-14616	-1113	2402	3129	-5872	-1358	-730	-3702	-6711	-1027	3686	-545	-17375	-1115	-19235	11782	-32655	-483	-16627	7771	-18651	236	-13892	21438	-10121	-153	-129	-121	-66	-65	-63	-76	42	-149	17	30	-73	-22	-60	84	-29	-3
0.201667	-366	5892	280	-19486	-641	5309	4626	-14779	-1271	1922	3004	-5664	-1252	-1447	-4184	-7507	-1107	3850	-684	-17908	-990	-19532	11796	-32715	-515	-17231	8153	-18419	337	-14012	23011	-11531	-150	-129	-125	-66	-63	-61	-107	41	-149	16	33	-76	-23	-59	80	-30	0
0.202500	-225	6022	314	-19770	-630	5195	4772	-14934	-1155	1393	2848	-5470	-1354	-2201	-4645	-8332	-1622	4012	-830	-18425	-1046	-19823	11659	-32720	-570	-17665	8710	-18329	768	-14028	24402	-13023	-150	-129	-120	-68	-62	-61	-108	38	-150	15	38	-78	-22	-56	81	-32	-3
0.203333	-786	6140	357	-20021	-647	5012	4913	-15088	-834	815	2663	-5294	-1300	-2989	-5088	-9178	-1826	4167	-969	-18925	-1575	-20088	11396	-32742	-565	-17910	9462	-18387	1222	-13965	25516	-14552	-153	-129	-119	-68	-63	-63	-82	40	-149	16	34	-75	-25	-58	81	-33	-4
0.204167	-892	6255	422	-20235	-688	4736	5037	-15246	-515	190	2438	-5149	-908	-3804	-5492	-10029	-2927	4315	-1101	-19393	-1089	-20314	11055	-32732	-557	-17955	10418	-18598	1456	-13841	26395	-16080	-152	-131	-121	-68	-65	-60	-107	39	-153	13	27	-75	-25	-57	81	-29	-4
0.205000	-418	6357	501	-20416	-811	4376	5125	-15405	-283	-496	2171	-5031	-412	-4649	-5919	-10884	-3643	4465	-1233	-19831	-1051	-20467	10686	-32666	-634	-17799	11589	-18940	1775	-13680	27034	-17560	-153	-128	-119	-66	-62	-57	-107	42	-151	20	36	-73	-19	-56	80	-26	0
0.205833	-624	6458	604	-20560	-769	3915	5191	-15573	24	-1249	1849	-4947	-241	-5520	-6320	-11739	-3804	4597	-1354	-20231	-1102	-20524	10328	-32264	-683	-17451	12960	-19397	1626	-13511	27456	-18949	-149	-127	-116	-66	-47	-59	-103	44	-149	18	35	-74	-23	-52	85	-34	3
0.206667	-636	6545	711	-20685	-750	3336	5127	-15748	264	-2078	1453	-4902	-673	-6431	-6724	-12596	-3776	4745	-1470	-20594	-1198	-20447	10048	-31598	-698	-16930	14514	-19957	1314	-13348	27681	-20197	-153	-133	-124	-68	-62	-61	-107	42	-154	19	34	-75	-26	-56	80	-28	-4
0.207500	-320	6624	868	-20791	-577	2625	4990	-15943	350	-2998	971	-4899	-843	-7371	-7129	-13431	-3262	4879	-1578	-20920	-1140	-20197	9896	-30727	-830	-16252	16245	-20585	1079	-13202	27753	-21244	-154	-126	-117	-66	-61	-57	-104	40	-151	15	35	-74	-23	-52	81	-25	-1
0.208333	-241	6710	1043	-20870	-374	1777	4734	-16143	451	-4007	402	-4937	-636	-8334	-7541	-14251	-2506	5005	-1669	-21209	-987	-19742	9928	-29649	-1091	-15439	18105	-21261	622	-13096	27709	-22054	-149	-126	-119	-74	-63	-58	-105	43	-148	21	32	-73	-23	-51	85	-27	0
0.209167	-68	6793	1253	-20949	-258	784	4326	-16358	429	-5120	-293	-5021	-94	-9319	-7937	-15045	-2866	5125	-1756	-21458	-432	-19057	10189	-28383	-1112	-14537	20035	-21942	256	-13021	27593	-22589	-150	-128	-118	-67	-70	-52	-102	42	-152	17	36	-110	-23	-55	80	-25	0
0.210000	173	6872	1499	-21026	-141	-373	3749	-16586	354	-6326	-1083	-5150	1052	-10318	-8420	-15816	-2960	5232	-1838	-21679	-453	-18084	10714	-26936	-1082	-13573	21999	-22615	-108	-12978	27444	-22816	-150	-126	-118	-67	-64	-58	-103	43	-152	22	38	-74	-21	-51	86	-29	2
0.210833	271	6960	1785	-21106	-60	-1669	3004	-16817	286	-7616	-2002	-5333	949	-11327	-8891	-16564	-1497	5327	-1913	-21868	-452	-16842	11508	-25324	-1094	-12577	23941	-23208	-655	-12956	27309	-22739	-151	-127	-118	-65	-59	-53	-100	43	-153	22	35	-73	-23	-52	84	-26	0
0.211667	260	7055	2122	-21199	49	-3104	2077	-17050	192	-8981	-3039	-5559	421	-12340	-9385	-17281	-412	5406	-1991	-22033	-414	-15326	12581	-23543	-968	-11575	25804	-23725	-865	-12935	27225	-22339	-147	-122	-114	-62	-64	-58	-103	43	-148	25	39	-69	-21	-52	82	-25	4
0.212500	293	7159	2510	-21317	187	-4656	977	-17279	242	-10399	-4204	-5842	390	-13319	-9896	-17969	871	5463	-2071	-22175	-600	-13536	13926	-21619	-890	-10597	27554	-24126	-981	-12896	27217	-21618	-148	-124	-117	-62	-60	-55	-104	45	-149	25	39	-69	-25	-55	86	-29	1
0.213333	304	7273	2954	-21456	270	-6301	-287	-17488	306	-11846	-5479	-6174	264	-14306	-10419	-18630	2790	5497	-2162	-22305	-504	-11499	15516	-19546	-852	-9651	29134	-24381	-1133	-12812	27311	-20597	-160	-122	-116	-60	-61	-56	-103	45	-151	23	39	-70	-22	-51	87	-24	2
0.214167	223	7400	3464	-21624	366	-8022	-1691	-17678	248	-13275	-6853	-6557	54	-15220	-10951	-19283	4203	5503	-2262	-22424	-583	-9231	17329	-17362	-757	-8765	30515	-24465	-1158	-12658	27513	-19315	-148	-127	-118	-80	-60	-53	-96	46	-146	23	38	-72	-17	-49	87	-25	-4
0.215000	150	7537	4013	-21828	389	-9765	-3192	-17836	103	-14654	-8291	-6989	-116	-16077	-11481	-19881	4649	5475	-2385	-22538	-420	-6805	19290	-15104	-655	-7948	31667	-24362	-1206	-12408	27824	-17805	-151	-128	-120	-65	-65	-59	-103	39	-153	19	32	-75	-36	-56	82	-28	12
0.215833	182	7686	4691	-22059	346	-11490	-4750	-17945	-116	-15932	-9777	-7474	-160	-16851	-12001	-20477	4403	5417	-2526	-22649	118	-4277	21349	-12781	-534	-7183	32591	-24050	-1017	-12035	28242	-16099	-154	-130	-122	-66	-62	-59	-104	41	-152	18	34	-73	-24	-59	81	-29	-5
0.216667	446	7850	5435	-22321	372	-13169	-6310	-17992	-297	-17069	-11272	-8005	-224	-17527	-12495	-21050	4359	5327	-2691	-22762	-319	-1714	23440	-10446	-430	-6476	32767	-23519	-733	-11524	28748	-14265	-152	-132	-122	-67	-66	-56	-103	41	-152	19	33	-77	-19	-56	82	-27	-4
0.217500	321	8022	6218	-22613	364	-14699	-7809	-17971	-427	-18031	-12785	-8593	-382	-18084	-12946	-21610	4297	5202	-2887	-22879	264	824	25488	-8122	-279	-5816	32767	-22766	-625	-10861	29319	-12359	-152	-129	-125	-68	-64	-58	-107	41	-152	16	36	-74	-25	-59	84	-25	-1
0.218333	-288	8209	7078	-22929	381	-16099	-9201	-17873	-529	-18780	-14188	-9229	-378	-18515	-13346	-22159	3774	5036	-3118	-23000	790	3255	27434	-5819	-180	-5186	32767	-21796	-354	-10059	29933	-10434	-149	-134	-120	-66	-62	-58	-104	40	-153	19	34	-73	-24	-59	82	-29	0
0.219167	-335	8394	7993	-23269	383	-17336	-10413	-17690	-594	-19302	-15513	-9915	-494	-18806	-13686	-22707	3180	4838	-3380	-23130	762	5514	29216	-3604	-130	-4561	32767	-20607	-40	-9121	30555	-8548	-147	-129	-119	-66	-64	-49	-109	41	-149	18	34	-74	-19	-57	90	-29	0
0.220000	-178	8583	8956	-23629	415	-18364	-11380	-17423	-651	-19563	-16707	-10665	-604	-18951	-13953	-23249	2584	4602	-3689	-23275	899	7523	30777	-1497	-50	-3931	32767	-19216	-129	-8072	31154	-6746	-149	-128	-120	-66	-60	-59	-107	41	-149	19	34	-75	-23	-61	81	-29	2
0.220833	-208	8768	9955	-24011	467	-19176	-12049	-17051	-757	-19566	-17735	-11475	-570	-18947	-14136	-23806	2200	4332	-4039	-23431	1124	9237	32080	460	-30	-3270	32767	-17634	-160	-6932	31718	-5058	-150	-128	-121	-66	-66	-56	-105	40	-151	20	32	-75	-21	-57	84	-27	-3
0.221667	-73	8949	10961	-24401	442	-19755	-12351	-16593	-757	-19305	-18556	-12349	-733	-18797	-14232	-24373	1794	4031	-4425	-23586	1029	10620	32767	2243	30	-2558	32767	-15873	-221	-5723	32211	-3531	-149	-129	-121	-66	-62	-60	-108	39	-150	19	34	-77	-22	-58	84	-31	-17
0.222500	-23	9114	11946	-24795	389	-20121	-12267	-16045	-647	-18799	-19155	-13300	-963	-18504	-14234	-24961	1270	3705	-4848	-23777	1229	11647	32767	3825	130	-1782	32767	-13952	-499	-4506	32616	-2186	-148	-130	-122	-67	-63	-63	-87	36	-156	17	34	-76	-27	-59	86	-30	-4
0.223333	-19	9251	12884	-25196	386	-20276	-11761	-15415	-444	-18086	-19503	-14320	-1118	-18086	-14145	-25569	81	3369	-5284	-23966	1217	12291	32767	5188	153	-921	32758	-11924	-602	-3313	32767	-1045	-156	-136	-126	-72	-78	-64	-111	36	-155	13	32	-81	-25	-62	80	-33	-5
0.224167	38	9361	13728	-25602	365	-20245	-10829	-14704	33	-17194	-19591	-15408	-1041	-17561	-13963	-26190	-405	3035	-5716	-24160	1016	12582	32767	6315	170	2	32334	-9809	-618	-2186	32767	-100	-118	-133	-125	-70	-65	-57	-108	33	-155	12	33	-77	-23	-61	82	-32	-5
0.225000	296	9421	14461	-25989	374	-20045	-9491	-13932	499	-16162	-19409	-16550	-893	-16945	-13692	-26829	-317	2692	-6113	-24357	1130	12527	32767	7195	171	1008	31923	-7654	-863	-1157	32767	643	-151	-131	-127	-68	-62	-61	-111	38	-152	27	32	-75	-23	-58	84	-39	-4
0.225833	641	9420	14993	-26379	377	-19713	-7813	-13126	613	-15051	-18967	-17755	-1035	-16267	-13339	-27486	-122	2428	-6428	-24543	1129	12166	32767	7831	180	2072	31512	-5502	-973	-250	32767	1201	-147	-129	-122	-66	-65	-59	-108	36	-153	18	34	-75	-24	-57	86	-28	-3
0.226667	621	9326	15289	-26746	335	-19286	-5816	-12305	855	-13915	-18283	-19012	-958	-15550	-12918	-28159	44	2199	-6627	-24725	913	11551	32767	8217	220	3174	31122	-3374	-1106	507	32767	1582	-148	-129	-122	-66	-62	-61	-104	43	-150	17	34	-76	-18	-56	92	-28	0
0.227500	516	9126	15309	-27091	296	-18789	-3620	-11493	977	-12798	-17366	-20319	-694	-14824	-12435	-28836	-68	2036	-6650	-24880	707	10750	32767	8370	198	4296	30749	-1334	-1475	1100	32590	1810	-147	-125	-118	-74	-59	-59	-107	36	-150	20	36	-77	-29	-59	81	-26	0
0.228333	604	8792	14987	-27421	267	-18260	-1302	-10703	1015	-11752	-16251	-21647	-595	-14131	-11905	-29494	42	1985	-6459	-25016	595	9823	32396	8279	199	5404	30387	575	-1877	1534	32162	1913	-148	-126	-120	-65	-63	-59	-107	42	-150	17	38	-77	-19	-57	82	-27	0
0.229167	662	8313	14273	-27715	234	-17710	1039	-9993	1056	-10828	-14979	-22988	-649	-13476	-11338	-30139	-236	2056	-6005	-25113	610	8840	31537	8003	209	6464	30023	2303	-2272	1809	31643	1916	-148	-125	-125	-66	-62	-58	-110	40	-150	18	33	-77	-24	-59	80	-29	1
0.230000	618	7674	13132	-27990	234	-17172	3273	-9322	1094	-10066	-13591	-24313	-589	-12891	-10746	-30752	-517	2273	-5249	-25177	-35	7872	30604	7528	168	7441	29648	3817	-2380	1941	31032	1838	-149	-127	-119	-65	-64	-60	-109	37	-152	19	36	-76	-21	-58	84	-29	0
0.230833	500	6870	11547	-28219	211	-16681	5294	-8775	986	-9495	-12124	-25609	-534	-12399	-10141	-31325	-465	2652	-4177	-25205	33	6979	29623	6883	172	8305	29244	5077	-2367	1951	30337	1683	-151	-126	-121	-63	-59	-44	-105	39	-149	19	35	-75	-19	-59	80	-30	-1
0.231667	377	5911	9519	-28424	164	-16166	6999	-8352	756	-9129	-10635	-26868	-529	-12006	-9532	-31836	-633	3210	-2811	-25203	91	6205	28619	6096	183	9024	28796	6058	-2464	1858	29577	1538	-148	-128	-121	-67	-62	-61	-108	54	-149	17	32	-79	-21	-50	80	-29	0
0.232500	317	4817	7063	-28614	120	-15706	8309	-8064	591	-8973	-9154	-28059	-601	-11729	-8925	-32276	-465	3950	-1168	-25170	-59	5589	27611	5192	133	9578	28277	6753	-2567	1694	28760	1358	-149	-129	-121	-63	-61	-58	-105	43	-150	20	37	-76	-19	-56	82	-29	-4
0.233333	270	3624	4190	-28748	103	-15278	9156	-7927	464	-9024	-7738	-29152	-757	-11567	-8333	-32542	-391	4877	683	-25127	-19	5139	26600	4177	130	9933	27692	7133	-2317	1475	27902	1171	-150	-127	-119	-65	-63	-59	-103	37	-149	18	33	-73	-18	-62	81	-28	0
0.234167	194	2373	997	-28874	125	-14841	9476	-7949	383	-9268	-6440	-30142	-757	-11514	-7766	-32665	-329	5984	2667	-25088	30	4862	25611	3091	99	10089	27028	7208	-2053	1223	27010	988	-149	-125	-124	-64	-62	-57	-102	44	-149	19	35	-73	-24	-55	80	-27	1
0.235000	91	1103	-2520	-28983	112	-14406	9235	-8137	208	-9687	-5301	-31028	-684	-11569	-7229	-32703	-273	7272	4700	-25075	-101	4746	24644	1945	44	10028	26282	6979	-1973	960	26090	804	-149	-126	-120	-62	-64	-58	-104	38	-150	18	32	-77	-19	-59	81	-31	0
0.235833	1	-114	-6192	-29090	42	-13961	8434	-8488	-149	-10237	-4356	-31774	-587	-11714	-6728	-32742	-340	8702	6642	-25104	12	4760	23707	764	50	9757	25462	6472	-1778	696	25156	630	-149	-129	-137	-66	-62	-61	-107	40	-152	17	33	-75	-21	-61	80	-28	3
0.236667	-70	-1217	-9950	-29191	142	-13495	7083	-8985	-405	-10890	-3627	-32344	-304	-11926	-6261	-32716	-715	10281	8423	-25194	69	4868	22793	-438	-9	9286	24565	5704	-1663	442	24204	459	-148	-126	-121	-65	-64	-65	-107	41	-151	16	32	-76	-24	-62	79	-30	1
0.237500	-253	-2131	-13718	-29298	193	-12984	5237	-9627	-365	-11607	-3124	-32578	-272	-12202	-5833	-32721	-614	11963	9924	-25362	-316	5032	21896	-1646	-68	8622	23600	4706	-1497	201	23245	287	-125	-125	-119	-68	-49	-63	-107	40	-152	19	33	-73	-22	-58	81	-27	0
0.238333	-318	-2802	-17395	-29413	183	-12436	2938	-10399	-389	-12353	-2869	-32692	-346	-12498	-5464	-32475	-729	13723	11060	-25628	-452	5190	21006	-2860	-34	7795	22578	3523	-1218	-30	22274	107	-148	-127	-121	-64	-62	-61	-109	41	-150	19	34	-73	-14	-62	78	-29	0
0.239167	-297	-3165	-20895	-29535	184	-11847	259	-11278	-405	-13088	-2865	-32729	-264	-12795	-5160	-32083	-768	15534	11757	-25982	-463	5296	20115	-4070	0	6821	21519	2199	-1106	-243	21304	-83	-151	-126	-120	-68	-64	-62	-103	37	-152	17	34	-75	-23	-60	84	-28	-4
0.240000	-405	-3175	-24135	-29671	176	-11231	-2671	-12240	-472	-13773	-3095	-32758	-236	-13070	-4933	-31557	-608	17363	11960	-26445	-422	5300	19228	-5260	0	5731	20435	784	-1219	-463	20316	-296	-150	-129	-122	-68	-62	-61	-111	30	-152	15	33	-79	-23	-62	84	-35	-4
0.240833	-517	-2783	-27031	-29828	144	-10619	-5743	-13268	-620	-14386	-3552	-32751	-117	-13297	-4792	-30907	-650	19182	11650	-27005	-409	5153	18334	-6425	-46	4556	19346	-673	-1003	-679	19320	-528	-151	-129	-121	-67	-61	-61	-107	39	-151	13	35	-75	-19	-57	84	-29	-3
0.241667	-601	-1954	-29506	-29977	146	-10017	-8836	-14316	-623	-14902	-4204	-32764	796	-13458	-4759	-30151	-834	20948	10843	-27651	-606	4829	17435	-7557	-31	3324	18259	-2130	-696	-913	18306	-788	-154	-127	-122	-61	-65	-61	-110	37	-152	18	35	-77	-31	-58	82	-31	-6
0.242500	-649	-675	-31295	-30131	135	-9468	-11867	-15382	-601	-15309	-5051	-32748	1850	-13541	-4844	-29299	-1220	22639	9578	-28359	-516	4296	16522	-8662	6	2053	17177	-3552	-550	-1169	17281	-1074	-147	-129	-113	-66	-61	-59	-112	38	-152	16	35	-78	-19	-59	80	-29	-1
0.243333	-660	1019	-32090	-30278	131	-9003	-14740	-16440	-615	-15617	-5985	-32766	1910	-13533	-5059	-28375	-1525	24221	7930	-29114	-752	3546	15597	-9732	54	767	16125	-4895	-486	-1460	16244	-1388	-151	-130	-126	-67	-61	-61	-109	39	-151	17	36	-73	-22	-59	84	-29	-3
0.244167	-671	3112	-32428	-30419	102	-8660	-17376	-17472	-535	-15821	-7045	-32747	1696	-13441	-5414	-27391	-1469	25676	6009	-29885	-778	2569	14666	-10768	0	-509	15109	-6128	-406	-1784	15199	-1730	-151	-128	-121	-68	-69	-62	-110	38	-152	18	34	-81	-25	-58	82	-29	-9
0.245000	-696	5559	-32583	-30538	113	-8466	-19681	-18460	-516	-15929	-8148	-32767	1635	-13262	-5915	-26377	-1750	26993	3915	-30653	-606	1387	13737	-11753	-56	-1750	14108	-7233	-309	-2156	14146	-2096	-151	-129	-122	-68	-63	-58	-105	41	-139	18	36	-73	-21	-53	85	-27	1
0.245833	-712	8324	-32635	-30628	170	-8465	-21635	-19393	-557	-15981	-9271	-32758	1410	-13038	-6560	-25341	-1633	28161	1813	-31361	-845	18	12817	-12691	2	-2954	13147	-8202	-291	-2577	13083	-2480	-149	-127	-119	-65	-60	-55	-103	41	-149	20	41	-76	-17	-55	84	-27	0
0.246667	-742	11304	-32679	-30694	167	-8675	-23095	-20261	-477	-16004	-10357	-32757	1125	-12780	-7356	-24324	-1729	29168	-152	-32045	-582	-1492	11907	-13585	-17	-4120	12214	-9029	-254	-3059	12015	-2928	-145	-125	-120	-66	-63	-56	-108	43	-148	21	41	-78	-19	-52	84	-25	1
0.247500	-732	14418	-32678	-30731	81	-9118	-24139	-21079	-421	-16035	-11379	-32766	998	-12538	-8284	-23351	-1462	30020	-1826	-32420	-434	-3119	11024	-14425	-28	-5251	11292	-9722	-198	-3604	10947	-3389	-148	-126	-118	-66	-59	-55	-105	40	-152	20	42	-75	-22	-55	85	-28	0
0.248333	-694	17584	-32699	-30736	145	-9822	-24729	-21846	-335	-16114	-12321	-32755	897	-12342	-9328	-22448	-793	30717	-3076	-32597	-573	-4806	10166	-15214	0	-6348	10384	-10293	-159	-4210	9897	-3892	-152	-128	-120	-69	-63	-61	-109	38	-153	18	37	-75	-22	-56	82	-31	-5
0.249167	-638	20721	-32553	-30714	216	-10777	-24866	-22571	-339	-16282	-13130	-32767	639	-12244	-10468	-21633	-263	31274	-3784	-32640	-506	-6536	9346	-15958	-69	-7412	9481	-10751	0	-4888	8858	-4428	-151	-128	-120	-65	-63	-58	-110	38	-149	18	37	-75	-22	-55	81	-29	-4
0.250000	-583	23738	-31856	-30665	317	-11972	-24581	-23261	-400	-16564	-13775	-32748	392	-12284	-11674	-20925	-449	31694	-3869	-32682	-339	-8234	8577	-16637	-98	-8447	8579	-11133	-173	-5624	7849	-5005	-148	-128	-116	-68	-62	-58	-110	37	-151	17	37	-76	-28	-57	84	-28	-5
0.250833	-564	26523	-30833	-30598	337	-13387	-23915	-23912	-412	-16989	-14261	-32745	386	-12498	-12921	-20351	-508	31991	-3272	-32675	-689	-9864	7869	-17253	-39	-9460	7676	-11459	-475	-6443	6873	-5628	-150	-128	-121	-66	-64	-57	-105	42	-149	19	39	-77	-21	-56	66	-28	0
0.251667	-563	28979	-29652	-30525	417	-14985	-22948	-24556	-358	-17586	-14583	-32696	275	-12923	-14173	-19925	-477	32166	-1994	-32695	-644	-11389	7219	-17810	-8	-10459	6764	-11767	-195	-7311	5946	-6302	-148	-125	-119	-69	-62	-56	-93	41	-149	16	35	-76	-24	-45	85	-28	1
0.252500	-583	31043	-28402	-30446	503	-16728	-21708	-25194	-145	-18356	-14736	-32671	55	-13581	-15402	-19657	-590	32218	-73	-32678	-489	-12778	6627	-18305	-25	-11451	5841	-12081	-76	-8295	5070	-7036	-148	-125	-120	-67	-62	-57	-116	41	-149	18	37	-74	-21	-53	86	-27	0
0.253333	-538	32655	-27129	-30373	468	-18568	-20270	-25840	-144	-19303	-14740	-32599	103	-14474	-16560	-19552	-509	32148	2415	-32690	-542	-14019	6097	-18747	-65	-12441	4919	-12442	-53	-9282	4264	-7824	-149	-125	-119	-66	-61	-57	-87	40	-151	21	37	-75	-22	-52	82	-26	1
0.254167	-468	32767	-25872	-30319	620	-20461	-18703	-26494	-293	-20406	-14603	-32504	56	-15604	-17627	-19603	-792	31945	5340	-32689	-532	-15097	5628	-19129	-52	-13424	4005	-12866	179	-10363	3525	-8670	-148	-120	-117	-65	-61	-57	-102	44	-149	18	36	-73	-19	-57	86	-27	1
0.255000	-468	32767	-24643	-30285	864	-22348	-17081	-27156	-327	-21637	-14365	-32350	-85	-16952	-18577	-19810	-944	31594	8593	-32689	-504	-16002	5218	-19448	-105	-14400	3110	-13386	231	-11526	2865	-9581	-148	-125	-119	-65	-60	-53	-105	41	-148	15	34	-90	-22	-57	84	-28	-4
0.255833	-487	32767	-23464	-30286	736	-24156	-15463	-27830	-435	-22964	-14048	-32107	-143	-18494	-19393	-20165	-1002	31076	11971	-32596	-203	-16742	4856	-19720	-171	-15367	2247	-14006	224	-12746	2286	-10560	-154	-126	-122	-68	-63	-63	-110	38	-153	13	33	-77	-19	-61	79	-32	0
0.256667	-443	32767	-22338	-30313	688	-25833	-13893	-28507	-495	-24341	-13686	-31768	-310	-20195	-20052	-20645	-1172	30387	15324	-32337	-149	-17319	4553	-19933	-145	-16312	1435	-14762	332	-14031	1807	-11588	-154	-128	-125	-68	-64	-55	-107	34	-155	11	27	-79	-29	-63	76	-35	-1
0.257500	-392	32767	-21268	-30384	1282	-27334	-12417	-29177	-390	-25733	-13305	-31312	-389	-21981	-20537	-21227	-656	29475	18482	-32052	-380	-17754	4294	-20096	-141	-17231	691	-15629	441	-15346	1432	-12653	-153	-129	-122	-64	-61	-60	-108	35	-154	15	33	-75	-21	-56	79	-33	-1
0.258333	-401	31651	-20237	-30478	1776	-28596	-11064	-29834	-320	-27061	-12947	-30722	-187	-23819	-20857	-21887	-884	28348	21297	-31773	25	-18067	4076	-20217	-172	-18106	36	-16615	431	-16690	1157	-13751	-150	-129	-121	-66	-66	-61	-107	38	-149	15	30	-77	-24	-59	79	-33	-7
0.259167	-392	29707	-19261	-30612	1260	-29605	-9853	-30463	-422	-28283	-12642	-29997	-178	-25604	-21013	-22592	-874	26963	23638	-31538	-172	-18281	3898	-20301	-178	-18921	-505	-17702	391	-18031	1002	-14861	-151	-110	-120	-64	-60	-62	-108	38	-155	13	34	-74	-21	-58	81	-32	-4
0.260000	-369	27296	-18316	-30776	857	-30332	-8798	-31058	-652	-29347	-12418	-29129	-227	-27305	-21034	-23321	-585	25281	25418	-31366	-103	-18416	3756	-20355	-146	-19658	-908	-18875	447	-19349	958	-15973	-152	-131	-125	-61	-63	-63	-105	36	-151	15	32	-77	-23	-59	80	-33	-4
0.260833	-305	24468	-17404	-30963	532	-30758	-7899	-31609	-598	-30204	-12296	-28122	-185	-28842	-20934	-24030	-442	23299	26543	-31261	-239	-18501	3647	-20384	-138	-20304	-1162	-20107	426	-20619	1042	-17060	-151	-127	-121	-65	-68	-59	-105	38	-151	13	32	-76	-21	-57	81	-30	-1
0.261667	-273	21290	-16528	-31173	97	-30883	-7140	-32104	-75	-30817	-12294	-26982	-258	-30165	-20732	-24701	-252	21000	26998	-31229	-403	-18550	3568	-20402	-224	-20841	-1251	-21372	440	-21810	1250	-18114	-146	-131	-121	-67	-62	-59	-107	45	-154	15	33	-76	-19	-58	79	-31	0
0.262500	-263	17841	-15702	-31390	-215	-30716	-6509	-32470	250	-31159	-12426	-25728	-342	-31220	-20475	-25292	288	18388	26799	-31269	-606	-18588	3520	-20417	-299	-21264	-1163	-22642	450	-22879	1572	-19093	-149	-131	-131	-68	-61	-61	-109	38	-150	15	33	-81	-23	-60	80	-31	1
0.263333	-220	14173	-14885	-31618	-499	-30273	-5976	-32613	96	-31232	-12683	-24385	-372	-31971	-20191	-25787	243	15460	25979	-31382	-376	-18624	3505	-20435	-275	-21557	-888	-23878	450	-23807	2043	-19986	-151	-129	-125	-68	-66	-62	-109	39	-148	16	32	-78	-22	-60	80	-29	0
0.264167	-195	10344	-14129	-31839	-763	-29569	-5517	-32694	46	-31008	-13069	-22979	-449	-32399	-19906	-26158	188	12224	24629	-31545	-582	-18673	3524	-20472	-255	-21728	-432	-25058	551	-24565	2624	-20778	-154	-131	-121	-66	-64	-62	-109	35	-158	15	32	-79	-27	-61	79	-63	-5
0.265000	-185	6408	-13423	-32061	-926	-28634	-5105	-32702	457	-30494	-13568	-21547	-434	-32500	-19655	-26394	313	8692	22826	-31763	-700	-18748	3575	-20533	-256	-21764	198	-26140	510	-25125	3315	-21431	-151	-117	-125	-68	-66	-62	-113	35	-150	16	30	-77	-25	-60	78	-31	-6
0.265833	-199	2411	-12776	-32250	-1065	-27510	-4719	-32728	509	-29719	-14161	-20129	-406	-32283	-19451	-26483	207	4907	20707	-32005	-523	-18846	3674	-20626	-246	-21675	1001	-27097	497	-25477	4124	-21983	-150	-127	-124	-64	-63	-59	-107	40	-152	16	33	-74	-19	-59	82	-30	-1
0.266667	-235	-1549	-12208	-32453	-1125	-26236	-4341	-32714	380	-28692	-14811	-18757	-362	-31722	-19316	-26410	144	933	18390	-32272	-385	-18987	3811	-20766	-286	-21480	1942	-27918	505	-25614	5033	-22368	-148	-128	-121	-68	-63	-56	-109	37	-151	20	26	-76	-21	-58	82	-29	2
0.267500	-188	-5390	-11730	-32600	-1198	-24857	-3959	-32728	500	-27472	-15537	-17470	-267	-30879	-19269	-26186	192	-3157	15999	-32510	-169	-19165	3989	-20957	-358	-21195	3015	-28578	440	-25532	6023	-22617	-150	-127	-121	-67	-60	-59	-105	41	-150	17	33	-74	-21	-57	82	-30	2
0.268333	-176	-9063	-11348	-32711	-1262	-23424	-3569	-32728	440	-26103	-16272	-16319	-345	-29776	-19302	-25810	296	-7247	13634	-32634	-242	-19385	4222	-21218	-369	-20839	4179	-29068	538	-25242	7084	-22686	-150	-127	-121	-66	-63	-58	-104	49	-152	19	35	-73	-22	-55	82	-23	1
0.269167	-189	-12537	-11065	-32727	-1257	-21966	-3160	-32726	480	-24622	-16994	-15337	-384	-28465	-19420	-25305	490	-11287	11414	-32662	70	-19656	4503	-21541	-308	-20456	5411	-29373	552	-24760	8189	-22615	-150	-130	-122	-61	-64	-56	-110	40	-152	19	34	-76	-22	-58	75	-29	-3
0.270000	-146	-15793	-10882	-32755	-1339	-20524	-2750	-32747	960	-23106	-17681	-14550	-398	-27004	-19605	-24673	329	-15212	9385	-32693	473	-19961	4833	-21935	-243	-20042	6674	-29518	423	-24115	9327	-22397	-150	-130	-121	-64	-64	-58	-104	40	-154	18	30	-91	-19	-56	86	-29	-3
0.270833	-149	-18815	-10797	-32738	-1444	-19143	-2348	-32720	969	-21610	-18296	-13983	-520	-25432	-19835	-23940	602	-18955	7617	-32680	98	-20305	5215	-22427	-215	-19645	7946	-29492	362	-23340	10479	-22045	-148	-126	-121	-67	-62	-57	-105	42	-150	20	33	-73	-15	-58	84	-28	2
0.271667	-143	-21549	-10788	-32757	-1460	-17848	-1971	-32639	505	-20182	-18829	-13659	-455	-23818	-20104	-23124	507	-22421	6191	-32695	539	-20683	5648	-22935	-195	-19293	9187	-29311	386	-22469	11622	-21612	-149	-127	-121	-63	-62	-57	-103	34	-148	17	33	-73	-23	-53	81	-28	2
0.272500	-162	-23989	-10843	-32749	-1401	-16666	-1643	-32384	494	-18870	-19262	-13569	-414	-22233	-20378	-22258	288	-25548	5083	-32692	437	-21093	6129	-23526	-176	-19005	10380	-28982	408	-21554	12729	-20996	-149	-127	-119	-66	-63	-55	-107	40	-149	19	35	-72	-21	-56	81	-29	0
0.273333	-137	-26114	-10924	-32754	-1288	-15617	-1379	-32053	600	-17711	-19587	-13723	-479	-20729	-20639	-21355	258	-28273	4308	-32694	424	-21530	6655	-24191	-219	-18805	11492	-28541	412	-20650	13782	-20348	-146	-129	-120	-64	-63	-61	-104	37	-149	18	38	-77	-26	-59	82	-29	0
0.274167	-57	-27929	-11010	-32761	-1242	-14714	-1211	-31643	366	-16748	-19789	-14103	-459	-19358	-20854	-20454	318	-30545	3856	-32701	532	-21956	7238	-24903	-236	-18709	12506	-27994	370	-19787	14767	-19635	-135	-128	-122	-62	-63	-60	-105	41	-151	20	36	-74	-22	-56	85	-27	-3
0.275000	-34	-29432	-11049	-32753	-1185	-13957	-1134	-31178	46	-15995	-19872	-14689	-475	-18153	-21015	-19561	214	-31782	3704	-32693	635	-22388	7860	-25634	-195	-18727	13406	-27372	261	-19027	15657	-18890	-151	-126	-122	-62	-61	-58	-102	41	-149	19	33	-73	-23	-60	78	-33	-1
0.275833	-74	-30648	-11013	-32764	-1159	-13364	-1194	-30640	-23	-15473	-19847	-15448	-455	-17152	-21096	-18695	122	-32306	3819	-32706	375	-22808	8516	-26389	-170	-18859	14183	-26693	177	-18404	16461	-18119	-154	-131	-124	-66	-65	-59	-109	37	-152	17	30	-75	-6	-57	78	-29	0
0.276667	-65	-31582	-10857	-32749	-1031	-12923	-1386	-30010	-117	-15172	-19717	-16356	-419	-16366	-21088	-17868	-127	-32526	4174	-32689	571	-23186	9216	-27142	-263	-19097	14836	-25979	138	-17948	17156	-17355	-151	-130	-125	-64	-64	-47	-104	40	-154	16	33	-76	-21	-59	75	-32	-3
0.277500	-47	-32204	-10545	-32762	-973	-12644	-1724	-29315	-217	-15087	-19503	-17370	-442	-15805	-20976	-17125	-246	-32633	4720	-32703	491	-23523	9939	-27870	-301	-19444	15366	-25226	64	-17685	17738	-16608	-150	-129	-121	-65	-65	-60	-107	39	-153	16	33	-76	-22	-57	80	-30	0
0.278333	-74	-32471	-10054	-32744	-983	-12521	-2208	-28508	-138	-15206	-19235	-18440	-560	-15478	-20770	-16446	-301	-32668	5417	-32685	281	-23801	10692	-28562	-259	-19876	15781	-24523	114	-17631	18203	-15906	-151	-131	-122	-68	-63	-59	-104	40	-148	18	32	-78	-26	-57	81	-31	-5
0.279167	-75	-32590	-9366	-32755	-963	-12545	-2845	-27612	-204	-15502	-18884	-19518	-534	-15361	-20466	-15840	-325	-32698	6226	-32697	284	-23995	11461	-29200	-243	-20376	16085	-23817	90	-17784	18556	-15257	-153	-126	-121	-64	-64	-60	-103	37	-152	15	30	-76	-22	-57	81	-33	-4
0.280000	-133	-32635	-8467	-32736	-988	-12720	-3623	-26613	-382	-15943	-18522	-20563	-533	-15443	-20074	-15313	-96	-32712	7117	-32680	213	-24105	12246	-29756	-199	-20908	16298	-23139	27	-18137	18802	-14668	-165	-131	-127	-66	-61	-59	-120	41	-150	12	57	-74	-19	-55	80	-30	-5
0.280833	-181	-32662	-7348	-32754	-1026	-13042	-4526	-25536	-552	-16494	-18145	-21535	-773	-15697	-19608	-14864	-187	-32710	8064	-32693	153	-24123	13028	-30222	-259	-21457	16430	-22505	231	-18664	18953	-14150	-151	-127	-121	-66	-61	-60	-104	40	-151	16	36	-77	-22	-57	82	-29	0
0.281667	-132	-32616	-6040	-32744	-988	-13511	-5546	-24381	-615	-17125	-17772	-22386	-1290	-16100	-19082	-14476	-272	-32728	9027	-32690	23	-24033	13805	-30584	-304	-21985	16503	-21911	335	-19348	19021	-13710	-149	-131	-120	-69	-67	-63	-105	36	-154	12	28	-82	-23	-58	79	-33	0
0.282500	-112	-32346	-4559	-32755	-888	-14117	-6665	-23172	-572	-17796	-17413	-23091	-2067	-16610	-18514	-14199	75	-32713	9990	-32690	84	-23835	14570	-30820	-255	-22465	16532	-21361	103	-20131	19024	-13343	-151	-128	-118	-67	-65	-63	-103	38	-152	13	29	-75	-27	-61	78	-31	-3
0.283333	-155	-31950	-2941	-32759	-835	-14854	-7863	-21908	-583	-18480	-17077	-23607	-2218	-17199	-17911	-13967	-27	-32671	10932	-32703	201	-23534	15315	-30956	-181	-22871	16534	-20854	-90	-20973	18978	-13059	-149	-128	-121	-69	-70	-63	-108	37	-153	13	32	-79	-25	-56	84	-30	-1
0.284167	-160	-31452	-1230	-32752	-713	-15725	-9124	-20631	-530	-19146	-16774	-23931	-1823	-17833	-17330	-13791	89	-32334	11833	-32689	-298	-23113	16035	-30954	-217	-23185	16519	-20392	-116	-21830	18898	-12846	-151	-130	-122	-68	-64	-61	-105	38	-155	15	32	-75	-24	-63	79	-31	-6
0.285000	-121	-30878	534	-32765	-672	-16739	-10417	-19357	-529	-19761	-16503	-24042	-1572	-18478	-16747	-13663	301	-31903	12696	-32701	45	-22614	16711	-30824	-259	-23379	16507	-19968	-148	-22646	18803	-12698	-151	-129	-122	-65	-64	-60	-110	34	-155	16	33	-75	-21	-57	80	-28	-1
0.285833	-87	-30234	2291	-32747	-654	-17823	-11706	-18130	-551	-20314	-16257	-23919	-1293	-19119	-16189	-13571	229	-31484	13503	-32683	-100	-22026	17332	-30566	-193	-23448	16506	-19577	-372	-23380	18702	-12619	-151	-126	-121	-64	-61	-61	-104	39	-152	16	34	-72	-25	-57	82	-29	0
0.286667	-93	-29539	3974	-32762	-533	-19024	-12979	-16974	-595	-20792	-16033	-23600	-938	-19733	-15682	-13503	229	-31132	14238	-32697	-46	-21377	17890	-30197	-183	-23388	16517	-19220	-512	-24015	18618	-12594	-151	-127	-126	-64	-61	-59	-105	40	-149	16	33	-78	-19	-59	82	-28	1
0.287500	-100	-28800	5536	-32740	-540	-20293	-14200	-15925	-592	-21179	-15818	-23083	-619	-20301	-15225	-13455	244	-30862	14903	-32677	78	-20677	18373	-29716	-194	-23199	16544	-18885	-522	-24485	18538	-12616	-151	-130	-122	-62	-62	-59	-103	40	-149	16	35	-75	-18	-57	73	-29	-5
0.288333	-70	-28027	6935	-32759	-663	-21615	-15347	-14969	-397	-21477	-15595	-22387	-481	-20813	-14823	-13412	273	-30663	15506	-32694	1	-19955	18762	-29140	-170	-22873	16594	-18576	-610	-24777	18518	-12682	-150	-127	-120	-63	-64	-57	-108	41	-149	17	33	-76	-26	-60	82	-30	-3
0.289167	-50	-27216	8124	-32738	-658	-22974	-16396	-14247	-256	-21683	-15346	-21545	-276	-21256	-14480	-13369	327	-30523	16019	-32677	-181	-19215	19054	-28476	-142	-22439	16665	-18303	-815	-24877	18514	-12773	-153	-131	-125	-69	-63	-58	-104	39	-153	17	34	-75	-23	-59	86	-30	-1
0.290000	-41	-26367	9098	-32754	-524	-24334	-17321	-13671	-198	-21814	-15069	-20590	-21	-21637	-14197	-13317	261	-30405	16473	-32693	-48	-18507	19236	-27757	-174	-21913	16746	-18022	-886	-24778	18542	-12905	-151	-131	-125	-67	-65	-63	-110	36	-152	13	29	-81	-25	-59	74	-33	-4
0.290833	-9	-25500	9811	-32744	-405	-25657	-18088	-13292	-202	-21869	-14735	-19557	210	-21952	-13973	-13244	243	-30267	16852	-32685	-118	-17833	19305	-26993	-174	-21312	16837	-17766	-879	-24481	18603	-13040	-149	-126	-121	-66	-65	-58	-108	38	-154	16	33	-77	-23	-60	79	-30	-5
0.291667	16	-24607	10270	-32754	-337	-26933	-18688	-13108	-215	-21859	-14343	-18474	382	-22206	-13793	-13146	478	-30104	17163	-32689	-255	-17216	19257	-26213	-160	-20669	16929	-17529	-1015	-24011	18667	-13187	-151	-125	-121	-66	-65	-58	-103	54	-152	18	35	-75	-24	-63	81	-31	0
0.292500	-1	-23699	10475	-32751	-271	-28057	-19106	-13133	-116	-21809	-13877	-17378	390	-22408	-13649	-13019	389	-29853	17403	-32694	-181	-16669	19090	-25432	-210	-20007	17017	-17315	-1033	-23387	18777	-13337	-148	-128	-121	-68	-60	-58	-105	39	-150	20	35	-78	-19	-55	82	-29	2
0.293333	-21	-22769	10436	-32747	-118	-29076	-19336	-13350	-18	-21740	-13340	-16309	521	-22575	-13537	-12862	404	-29484	17579	-32690	-225	-16211	18797	-24670	-249	-19352	17084	-17119	-1018	-22653	18878	-13492	-149	-124	-110	-65	-61	-58	-103	42	-153	20	35	-74	-23	-59	80	-28	0
0.294167	-75	-21833	10185	-32760	-31	-29947	-19371	-13743	-109	-21659	-12734	-15295	605	-22703	-13441	-12670	493	-28966	17693	-32685	-134	-15840	18392	-23951	-207	-18734	17127	-16947	-1014	-21840	18943	-13638	-148	-125	-120	-62	-60	-56	-107	39	-148	21	35	-73	-14	-52	81	-29	4
0.295000	-91	-20872	9747	-32742	-29	-30636	-19208	-14277	-138	-21595	-12062	-14372	520	-22821	-13346	-12439	181	-28265	17747	-32587	-134	-15578	17888	-23291	-148	-18181	17132	-16797	-981	-20998	19006	-13776	-121	-127	-117	-64	-59	-56	-104	41	-150	20	35	-76	-18	-56	78	-31	-1
0.295833	-107	-19896	9163	-32761	33	-31146	-18861	-14932	-109	-21556	-11343	-13552	501	-22935	-13254	-12170	-62	-27369	17742	-32483	-219	-15416	17288	-22708	-177	-17706	17093	-16686	-1023	-20161	19008	-13896	-149	-127	-122	-69	-62	-58	-109	37	-153	16	27	-74	-24	-56	78	-31	0
0.296667	-178	-18898	8480	-32744	128	-31444	-18336	-15657	-124	-21555	-10585	-12845	612	-23049	-13142	-11862	-418	-26273	17682	-32333	42	-15348	16621	-22199	-233	-17333	17014	-16594	-1063	-19370	18952	-13999	-150	-127	-121	-67	-60	-59	-103	36	-153	17	21	-74	-21	-59	79	-35	0
0.297500	-198	-17883	7749	-32759	253	-31548	-17653	-16424	-34	-21615	-9802	-12270	770	-23174	-13007	-11518	-414	-24972	17578	-32180	-235	-15374	15890	-21784	-236	-17069	16879	-16533	-969	-18663	18828	-14080	-150	-128	-121	-66	-60	-60	-108	36	-153	15	32	-74	-21	-60	77	-32	-10
0.298333	-145	-16850	7012	-32742	248	-31455	-16843	-17184	142	-21728	-9020	-11825	587	-23326	-12844	-11113	-104	-23483	17422	-32045	-99	-15496	15116	-21460	-207	-16925	16693	-16506	-748	-18096	18625	-14145	-151	-134	-121	-41	-66	-59	-110	36	-152	15	29	-80	-26	-60	77	-33	0
0.299167	-131	-15799	6293	-32755	286	-31168	-15899	-17901	133	-21904	-8272	-11509	458	-23489	-12649	-10722	-394	-21814	17228	-31903	-135	-15686	14329	-21230	-148	-16899	16455	-16505	-532	-17664	18346	-14175	-150	-131	-124	-68	-65	-60	-110	39	-150	12	28	-88	-23	-59	79	-31	-1
0.300000	-150	-14721	5669	-32736	379	-30695	-14885	-18525	76	-22137	-7573	-11300	435	-23676	-12412	-10281	-270	-19997	16990	-31777	-285	-15946	13535	-21089	-152	-16998	16177	-16530	-415	-17395	17986	-14188	-154	-133	-121	-70	-63	-60	-104	26	-158	16	30	-74	-23	-58	80	-35	-3
0.300833	-189	-13623	5139	-32753	296	-30073	-13821	-19030	111	-22427	-6951	-11201	482	-23886	-12156	-9812	-63	-18055	16725	-31669	-217	-16268	12765	-21044	-138	-17205	15852	-16581	-358	-17311	17550	-14176	-148	-130	-120	-68	-63	-58	-108	37	-152	13	29	-85	-23	-58	77	-33	0
0.301667	-213	-12473	4731	-32744	283	-29308	-12749	-19376	49	-22757	-6429	-11183	675	-24118	-11843	-9325	-65	-16038	16430	-31588	-182	-16643	12023	-21057	-119	-17514	15496	-16651	-318	-17403	17046	-14133	-147	-127	-124	-69	-64	-63	-107	38	-150	29	30	-74	-21	-60	78	-31	0
0.302500	-190	-11384	4469	-32748	370	-28439	-11692	-19539	-19	-23133	-6032	-11235	796	-24358	-11512	-8819	-91	-13980	16113	-31526	-388	-17060	11333	-21146	-174	-17922	15109	-16741	-246	-17661	16504	-14069	-150	-131	-120	-66	-64	-59	-105	36	-152	15	30	-78	-22	-61	76	-36	-3
0.303333	-181	-10260	4353	-32755	293	-27493	-10697	-19505	-35	-23522	-5763	-11327	544	-24600	-11162	-8314	-128	-11931	15782	-31493	-313	-17497	10717	-21289	-204	-18394	14712	-16844	-161	-18071	15929	-13977	-150	-130	-102	-68	-63	-63	-110	46	-153	16	32	-61	-21	-64	78	-32	-1
0.304167	-189	-9127	4384	-32745	309	-26494	-9774	-19265	-111	-23916	-5658	-11440	438	-24838	-10797	-7804	-458	-9909	15441	-31484	-85	-18006	10172	-21481	-172	-18936	14304	-16957	-64	-18617	15342	-13868	-150	-127	-120	-67	-65	-62	-104	38	-150	12	32	-77	-26	-62	75	-35	0
0.305000	-138	-7992	4545	-32760	335	-25472	-8953	-18817	-44	-24300	-5714	-11559	483	-25057	-10421	-7297	-393	-7941	15099	-31498	-228	-18527	9705	-21702	-158	-19513	13900	-17074	62	-19265	14765	-13734	-149	-129	-116	-62	-62	-58	-104	37	-150	12	33	-75	-21	-59	79	-31	0
0.305833	-65	-6865	4848	-32742	314	-24464	-8262	-18175	-9	-24652	-5901	-11660	412	-25258	-10049	-6802	-403	-6061	14762	-31521	-172	-19073	9327	-21939	-150	-20120	13524	-17190	121	-19995	14209	-13587	-148	-128	-120	-64	-62	-58	-105	40	-150	17	35	-69	-21	-59	81	-31	-6
0.306667	-76	-5753	5241	-32754	322	-23502	-7727	-17359	-151	-24952	-6253	-11729	445	-25427	-9695	-6322	-385	-4292	14442	-31550	-210	-19643	9037	-22190	-137	-20740	13163	-17310	104	-20775	13700	-13422	-151	-127	-121	-67	-65	-61	-105	35	-158	12	26	-74	-25	-61	79	-32	-6
0.307500	-125	-4686	5699	-32738	268	-22612	-7343	-16401	-206	-25188	-6756	-11767	291	-25554	-9363	-5869	-174	-2658	14144	-31590	-217	-20233	8836	-22432	-168	-21361	12836	-17423	198	-21574	13253	-13255	-152	-134	-120	-65	-62	-60	-103	38	-152	16	34	-74	-14	-57	80	-30	-3
0.308333	-120	-3649	6192	-32754	204	-21803	-7121	-15317	-194	-25339	-7384	-11747	124	-25628	-9070	-5442	-111	-1161	13886	-31577	-160	-20847	8716	-22669	-134	-21965	12548	-17533	380	-22360	12887	-13085	-149	-117	-120	-66	-62	-61	-103	16	-149	16	33	-76	-22	-56	80	-28	0
0.309167	-137	-2677	6692	-32733	168	-21096	-7063	-14164	-59	-25395	-8119	-11678	302	-25645	-8825	-5058	-92	193	13668	-31546	-220	-21478	8679	-22886	-107	-22544	12308	-17633	416	-23103	12608	-12918	-151	-131	-122	-69	-62	-62	-102	36	-152	16	15	-78	-19	-59	80	-29	0
0.310000	-145	-1761	7175	-32750	192	-20500	-7161	-12979	-4	-25349	-8939	-11565	808	-25605	-8643	-4717	-73	1413	13488	-31467	-94	-22128	8709	-23079	-141	-23099	12118	-17721	511	-23783	12418	-12758	-150	-128	-119	-63	-63	-60	-103	15	-151	17	34	-77	-22	-58	84	-28	-3
0.310833	-164	-917	7598	-32743	212	-20019	-7404	-11806	-80	-25194	-9822	-11395	1818	-25501	-8523	-4428	47	2498	13369	-31330	-404	-22783	8807	-23241	-133	-23609	11982	-17810	537	-24384	12326	-12607	-148	-128	-119	-65	-64	-62	-104	37	-149	19	35	-74	-21	-58	80	-30	-1
0.311667	-188	-149	7940	-32747	188	-19655	-7778	-10692	-126	-24929	-10740	-11193	2039	-25304	-8483	-4172	613	3464	13304	-31118	-404	-23438	8955	-23387	-150	-24080	11893	-17885	537	-24894	12325	-12477	-150	-120	-118	-64	-60	-60	-101	36	-151	21	33	-74	-19	-57	82	-28	0
0.312500	-177	533	8167	-32767	236	-19399	-8266	-9671	-242	-24559	-11676	-10961	1626	-25099	-8522	-3979	434	4317	13299	-30833	-129	-24092	9165	-23497	-185	-24511	11852	-17960	467	-25301	12409	-12365	-151	-122	-120	-62	-60	-60	-102	37	-148	21	36	-74	-18	-53	85	-21	0
0.313333	-163	1130	8269	-32740	205	-19235	-8845	-8767	-228	-24086	-12594	-10714	1441	-24821	-8646	-3851	546	5083	13348	-30465	-256	-24726	9370	-23588	-153	-24898	11856	-18029	454	-25607	12566	-12281	-133	-125	-118	-63	-60	-61	-102	41	-146	21	30	-59	-19	-59	85	-27	-1
0.314167	-128	1652	8229	-32754	191	-19168	-9505	-8018	-180	-23531	-13490	-10471	1112	-24478	-8858	-3773	498	5764	13447	-30024	-68	-25357	9624	-23657	-176	-25252	11897	-18115	488	-25809	12786	-12218	-148	-122	-121	-63	-61	-59	-101	40	-151	19	49	-73	-17	-55	86	-26	2
0.315000	-86	2099	8036	-32735	202	-19164	-10213	-7437	-160	-22883	-14325	-10237	759	-24099	-9157	-3760	503	6379	13594	-29509	-79	-25955	9892	-23713	-258	-25566	11962	-18169	378	-25925	13046	-12188	-152	-130	-104	-66	-60	-60	-103	34	-153	18	33	-77	-22	-59	78	-32	-1
0.315833	-82	2486	7676	-32755	250	-19221	-10956	-7050	37	-22233	-15093	-10024	620	-23691	-9538	-3807	443	6947	13784	-28926	-252	-26515	10170	-23757	-213	-25854	12055	-18245	305	-25957	13337	-12179	-150	-128	-124	-67	-63	-63	-104	36	-152	4	30	-79	-23	-56	81	-30	-3
0.316667	-111	2826	7168	-32732	235	-19313	-11705	-6836	125	-21520	-15770	-9843	291	-23246	-10016	-3902	482	7469	14001	-28292	-224	-27028	10457	-23799	-201	-26086	12163	-18321	301	-25917	13647	-12198	-153	-132	-126	-68	-64	-51	-109	37	-154	18	35	-78	-22	-56	80	-30	-4
0.317500	-66	3130	6518	-32751	241	-19426	-12463	-6811	68	-20799	-16362	-9705	89	-22792	-10541	-4059	70	7953	14239	-27628	24	-27481	10741	-23845	-237	-26293	12281	-18405	210	-25823	13952	-12238	-151	-131	-126	-67	-62	-60	-105	41	-159	16	32	-78	-23	-57	81	-21	-4
0.318333	-42	3415	5735	-32741	222	-19552	-13198	-6963	90	-20085	-16856	-9622	-34	-22338	-11133	-4264	-16	8396	14480	-26962	-129	-27874	11015	-23902	-195	-26482	12396	-18492	303	-25686	14236	-12298	-154	-128	-125	-88	-66	-60	-109	39	-154	19	34	-75	-24	-59	81	-28	-3
0.319167	-85	3698	4836	-32746	270	-19668	-13910	-7269	-36	-19403	-17256	-9593	-297	-21888	-11786	-4513	103	8802	14717	-26302	-151	-28196	11282	-23972	-189	-26634	12505	-18575	471	-25525	14493	-12374	-149	-127	-122	-68	-64	-60	-104	35	-150	21	35	-77	-25	-59	88	-33	-4
0.320000	-70	3991	3845	-32752	303	-19777	-14577	-7701	-3	-18778	-17565	-9620	-441	-21463	-12468	-4798	82	9167	14935	-25689	-132	-28440	11532	-24065	-259	-26763	12595	-18686	399	-25348	14714	-12456	-143	-128	-121	-64	-59	-61	-104	40	-147	19	35	-75	-19	-57	82	-28	0
0.320833	-65	4309	2772	-32712	209	-19855	-15196	-8246	30	-18219	-17790	-9710	-625	-21045	-13186	-5123	89	9491	15126	-25142	-197	-28602	11768	-24179	-296	-26859	12670	-18789	330	-25168	14886	-12546	-148	-127	-120	-65	-63	-58	-104	39	-149	21	37	-75	-22	-55	82	-27	-5
0.321667	-56	4653	1652	-32632	202	-19917	-15757	-8867	-115	-17750	-17943	-9851	-724	-20665	-13917	-5474	46	9764	15273	-24687	-181	-28686	11978	-24321	-316	-26928	12734	-18895	303	-24989	15012	-12633	-150	-130	-120	-66	-64	-38	-107	39	-154	17	37	-74	-22	-58	82	-29	-4
0.322500	-56	5038	516	-32486	312	-19945	-16256	-9539	-85	-17372	-18041	-10052	-769	-20321	-14649	-5851	84	9978	15346	-24344	-249	-28684	12167	-24484	-331	-26967	12731	-19003	353	-24822	15085	-12715	-152	-130	-122	-66	-62	-60	-104	38	-153	18	30	-76	-25	-59	81	-35	-6
0.323333	-73	5466	-619	-32329	257	-19949	-16694	-10257	-5	-17098	-18094	-10297	-858	-20011	-15372	-6236	201	10138	15417	-24132	-7	-28600	12324	-24670	-267	-26969	12721	-19106	322	-24663	15112	-12781	-154	-126	-125	-60	-66	-63	-110	36	-155	12	25	-83	-26	-61	78	-34	-5
0.324167	-98	5929	-1735	-32140	267	-19920	-17065	-10936	-31	-16930	-18111	-10583	-955	-19744	-16070	-6630	-31	10229	15406	-24058	-53	-28436	12461	-24876	-267	-26934	12665	-19196	315	-24513	15097	-12829	-155	-134	-125	-69	-64	-59	-107	38	-155	23	34	-76	-24	-58	80	-32	-7
0.325000	-122	6441	-2789	-31912	213	-19869	-17360	-11612	-55	-16866	-18106	-10899	-1039	-19513	-16731	-7028	279	10261	15334	-24129	-260	-28196	12564	-25098	-282	-26859	12611	-19283	432	-24369	15043	-12855	-148	-129	-119	-66	-61	-63	-104	40	-151	15	32	-77	-25	-58	82	-30	-3
0.325833	-142	6978	-3785	-31656	177	-19801	-17585	-12242	-101	-16897	-18091	-11238	-982	-19320	-17348	-7424	45	10223	15207	-24347	216	-27886	12643	-25331	-216	-26742	12517	-19352	335	-24224	14958	-12856	-146	-129	-119	-69	-62	-60	-103	42	-151	16	40	-73	-19	-58	84	-29	-1
0.326667	-121	7523	-4689	-31368	222	-19729	-17737	-12821	-83	-17029	-18081	-11590	-911	-19166	-17918	-7817	225	10115	15028	-24701	104	-27516	12687	-25570	-196	-26585	12399	-19411	156	-24081	14848	-12837	-150	-128	-142	-66	-62	-58	-103	44	-150	19	34	-70	-22	-60	81	-29	0
0.327500	-78	8081	-5498	-31051	178	-19657	-17825	-13343	-26	-17242	-18084	-11972	-934	-19044	-18429	-8198	98	9947	14799	-25175	225	-27097	12700	-25782	-164	-26383	12258	-19458	130	-23922	14727	-12794	-151	-127	-120	-65	-66	-59	-105	39	-150	25	36	-73	-19	-56	82	-30	-1
0.328333	-76	8612	-6194	-30706	175	-19580	-17838	-13801	-77	-17527	-18092	-12357	-1037	-18952	-18877	-8578	-56	9715	14531	-25752	232	-26628	12688	-26032	-203	-26140	12104	-19488	176	-23750	14594	-12730	-150	-128	-120	-67	-61	-57	-104	41	-134	18	37	-73	-22	-59	79	-33	1
0.329167	-85	9081	-6766	-30335	254	-19525	-17788	-14199	-160	-17866	-18124	-12740	-1142	-18884	-19253	-8935	4	9433	14238	-26420	119	-26122	12646	-26242	-208	-25866	11939	-19503	188	-23559	14466	-12649	-149	-130	-120	-67	-62	-58	-108	38	-150	32	35	-75	-23	-59	81	-33	-1
0.330000	-64	9548	-7212	-29936	160	-19483	-17669	-14533	-129	-18244	-18164	-13121	-1136	-18846	-19558	-9283	68	9101	13921	-27116	124	-25590	12585	-26425	-186	-25533	11769	-19505	162	-23337	14340	-12552	-151	-129	-110	-46	-58	-56	-103	37	-150	19	34	-73	-17	-58	78	-32	-1
0.330833	-119	9921	-7542	-29517	184	-19465	-17493	-14819	-65	-18642	-18217	-13482	-1024	-18818	-19797	-9623	-310	8735	13599	-27830	469	-25050	12500	-26582	-147	-25176	11600	-19497	80	-23091	14221	-12443	-150	-128	-120	-66	-60	-49	-109	40	-150	13	33	-73	-17	-53	79	-32	1
0.331667	-117	10199	-7741	-29079	198	-19468	-17263	-15059	-223	-19048	-18280	-13880	-1002	-18813	-19971	-9953	-343	8335	13273	-28549	141	-24505	12402	-26705	-124	-24792	11431	-19483	57	-22817	14118	-12332	-152	-131	-125	-68	-66	-59	-104	39	-152	12	34	-77	-25	-58	79	-31	-4
0.332500	-142	10374	-7814	-28631	85	-19498	-16990	-15266	-292	-19449	-18344	-14262	-962	-18821	-20078	-10275	-144	7926	12962	-29216	82	-23955	12292	-26790	-156	-24377	11275	-19460	257	-22507	14030	-12219	-150	-127	-120	-69	-62	-58	-107	41	-151	17	34	-78	-34	-58	79	-29	0
0.333333	-170	10441	-7777	-28171	104	-19552	-16674	-15458	-245	-19829	-18394	-14636	-946	-18839	-20124	-10593	-321	7498	12665	-29800	209	-23419	12177	-26835	-147	-23944	11135	-19433	491	-22178	13955	-12102	-148	-131	-120	-66	-60	-56	-107	41	-151	18	38	-74	-17	-58	84	-27	0
0.334167	-120	10387	-7635	-27714	113	-19640	-16334	-15626	-300	-20184	-18446	-15022	-942	-18874	-20121	-10907	-240	7069	12390	-30279	148	-22894	12060	-26839	-72	-23501	11005	-19409	674	-21830	13889	-12019	-148	-129	-121	-64	-57	-57	-104	42	-150	16	33	-76	-22	-58	82	-28	2
0.335000	-179	10205	-7400	-27260	101	-19747	-15980	-15804	-174	-20502	-18475	-15411	-838	-18930	-20075	-11225	-194	6640	12134	-30641	90	-22400	11940	-26803	-78	-23052	10894	-19385	588	-21470	13829	-11941	-149	-129	-121	-64	-62	-59	-104	41	-152	16	35	-75	-24	-57	81	-28	-5
0.335833	-281	9897	-7089	-26808	79	-19877	-15633	-15990	-130	-20775	-18489	-15811	-867	-19001	-19994	-11547	-219	6213	11899	-30851	-530	-21932	11827	-26730	-96	-22608	10798	-19369	401	-21112	13769	-11883	-150	-128	-122	-66	-64	-59	-110	41	-151	18	18	-77	-24	-62	79	-27	-3
0.336667	-329	9468	-6716	-26376	12	-20025	-15299	-16197	-208	-21003	-18481	-16264	-871	-19088	-19883	-11875	38	5796	11687	-30906	-686	-21502	11731	-26622	-116	-22175	10721	-19359	434	-20746	13711	-11843	-150	-128	-121	-65	-63	-61	-74	42	-150	17	34	-74	-22	-57	84	-28	-1
0.337500	-316	8944	-6301	-25959	-44	-20180	-14986	-16407	-204	-21183	-18444	-16659	-699	-19196	-19755	-12210	-210	5389	11492	-30795	-441	-21103	11649	-26482	-183	-21754	10663	-19356	318	-20400	13645	-11829	-151	-126	-119	-64	-60	-58	-105	40	-152	17	34	-75	-22	-58	80	-28	-4
0.338333	-258	8315	-5854	-25565	7	-20340	-14717	-16654	-201	-21312	-18386	-17110	-680	-19314	-19620	-12554	188	4993	11311	-30525	-935	-20747	11577	-26313	-173	-21361	10619	-19362	114	-20074	13571	-11833	-149	-124	-119	-64	-66	-62	-131	38	-151	21	36	-75	-25	-56	85	-25	0
0.339167	-188	7607	-5401	-25195	67	-20504	-14494	-16926	-221	-21400	-18306	-17581	-677	-19471	-19481	-12908	41	4608	11131	-30096	-842	-20423	11532	-26124	-128	-20991	10590	-19373	141	-19780	13479	-11860	-150	-127	-119	-63	-65	-58	-105	41	-152	18	35	-76	-25	-57	82	-28	-1
0.340000	-246	6829	-4949	-24853	-25	-20661	-14338	-17220	-174	-21473	-18213	-18077	-684	-19642	-19351	-13266	-111	4230	10942	-29513	-1117	-20145	11496	-25924	-100	-20658	10571	-19395	236	-19522	13374	-11903	-150	-127	-120	-51	-62	-60	-107	38	-155	15	35	-75	-21	-59	82	-29	-3
0.340833	-215	6001	-4521	-24543	-36	-20810	-14251	-17543	-191	-21454	-18113	-18590	-680	-19835	-19230	-13638	53	3858	10748	-28801	-887	-19905	11482	-25705	-85	-20359	10568	-19417	271	-19307	13251	-11964	-150	-126	-122	-63	-65	-58	-102	42	-152	21	34	-79	-23	-57	84	-25	-3
0.341667	-202	5153	-4120	-24262	-40	-20934	-14225	-17885	-204	-21429	-18002	-19121	-692	-20042	-19123	-14011	-72	3494	10534	-27984	-710	-19701	11478	-25482	-73	-20107	10565	-19439	183	-19131	13109	-12031	-151	-97	-118	-64	-64	-59	-104	41	-154	18	34	-74	-25	-57	84	-26	-5
0.342500	-231	4286	-3772	-24013	-97	-21038	-14283	-18240	-217	-21371	-17901	-19669	-1441	-20262	-19038	-14392	-105	3134	10297	-27087	-221	-19540	11490	-25261	-64	-19883	10571	-19461	241	-19003	12953	-12109	-155	-128	-124	-66	-65	-59	-107	40	-153	25	36	-73	-23	-57	82	-26	6
0.343333	-203	3434	-3475	-23795	-146	-21116	-14409	-18618	-172	-21296	-17810	-20236	-2279	-20490	-18971	-14769	30	2777	10031	-26143	-227	-19414	11504	-25037	-87	-19711	10582	-19471	371	-18923	12785	-12184	-151	-130	-120	-68	-62	-56	-104	41	-148	18	35	-78	-23	-56	81	-26	-3
0.344167	-145	2600	-3243	-23612	-164	-21167	-14616	-19003	-98	-21200	-17740	-20802	-2064	-20720	-18926	-15146	-273	2423	9733	-25173	23	-19322	11523	-24823	-101	-19575	10601	-19474	245	-18882	12600	-12256	-152	-127	-119	-66	-62	-60	-107	39	-153	18	35	-72	-22	-60	81	-29	-3
0.345000	-139	1807	-3074	-23453	-256	-21184	-14876	-19394	-100	-21085	-17698	-21371	-1721	-20941	-18900	-15514	-316	2069	9402	-24209	-53	-19261	11533	-24611	-133	-19486	10617	-19463	44	-18882	12418	-12313	-151	-127	-119	-62	-65	-60	-103	43	-151	20	35	-74	-26	-53	85	-27	0
0.345833	-135	1058	-2971	-23326	-277	-21173	-15188	-19788	-109	-20957	-17683	-21931	-1602	-21147	-18888	-15866	-65	1723	9035	-23290	-245	-19211	11553	-24409	-160	-19432	10635	-19428	52	-18908	12238	-12359	-148	-120	-120	-64	-62	-62	-103	43	-148	22	37	-70	-22	-51	87	-24	5
0.346667	-82	368	-2935	-23226	-271	-21128	-15537	-20183	-137	-20824	-17702	-22476	-1265	-21334	-18894	-16207	-269	1384	8640	-22427	-88	-19219	11558	-24223	-181	-19411	10655	-19371	76	-18970	12063	-12390	-151	-122	-117	-64	-61	-56	-103	43	-153	20	37	-70	-21	-55	81	-25	0
0.347500	-68	-256	-2964	-23150	-318	-21056	-15916	-20568	-121	-20685	-17761	-23009	-1043	-21489	-18910	-16524	-320	1048	8219	-21654	-132	-19238	11547	-24041	-205	-19431	10672	-19295	-42	-19046	11904	-12399	-147	-128	-120	-66	-62	-60	-105	42	-153	19	42	-73	-21	-53	85	-28	0
0.348333	-97	-815	-3057	-23094	-325	-20957	-16302	-20951	-167	-20561	-17858	-23507	-824	-21613	-18935	-16814	-190	722	7776	-20967	-130	-19276	11522	-23872	-185	-19479	10692	-19191	-130	-19140	11758	-12389	-150	-132	-120	-66	-62	-62	-110	39	-153	16	32	-76	-22	-58	78	-32	-1
0.349167	-105	-1304	-3184	-23060	-499	-20838	-16686	-21322	-91	-20397	-17969	-23965	-458	-21687	-18967	-17070	-202	415	7332	-20379	-199	-19329	11480	-23711	-179	-19543	10718	-19054	-95	-19236	11642	-12351	-150	-126	-122	-68	-62	-63	-128	38	-152	17	33	-76	-24	-45	78	-29	-3
0.350000	-107	-1726	-3354	-23031	-624	-20697	-17041	-21678	49	-20250	-18100	-24377	-210	-21709	-18981	-17282	-61	120	6864	-19892	-168	-19393	11424	-23555	-155	-19629	10743	-18892	-112	-19331	11556	-12295	-154	-127	-124	-67	-63	-61	-107	38	-151	15	32	-75	-22	-58	80	-29	-3
0.350833	-114	-2089	-3554	-23033	-601	-20542	-17360	-22018	13	-20099	-18255	-24732	-63	-21675	-18998	-17453	-207	-151	6410	-19498	184	-19470	11351	-23411	-180	-19729	10770	-18700	-233	-19416	11501	-12213	-150	-127	-121	-66	-62	-60	-110	35	-151	15	33	-69	-21	-60	78	-30	-3
0.351667	-86	-2393	-3769	-23038	-583	-20379	-17628	-22338	6	-19953	-18411	-25028	26	-21589	-19009	-17573	102	-397	5966	-19200	-82	-19549	11264	-23261	-205	-19833	10803	-18484	-46	-19488	11483	-12115	-151	-129	-120	-72	-62	-61	-105	41	-150	19	33	-78	-22	-58	81	-31	-1
0.352500	-51	-2645	-3995	-23050	-501	-20215	-17832	-22637	150	-19806	-18560	-25256	283	-21446	-19004	-17635	216	-618	5544	-18981	178	-19626	11154	-23127	-161	-19943	10840	-18247	491	-19542	11490	-12003	-149	-127	-121	-65	-60	-59	-105	42	-153	9	32	-73	-18	-58	81	-31	-1
0.353333	-63	-2853	-4219	-23066	-376	-20055	-17963	-22915	210	-19665	-18694	-25410	423	-21250	-18986	-17638	-84	-815	5148	-18821	211	-19705	11033	-22990	-216	-20048	10877	-17992	344	-19571	11543	-11880	-155	-129	-124	-67	-63	-57	-104	39	-151	15	33	-74	-23	-56	81	-32	0
0.354167	-113	-3019	-4435	-23088	-313	-19901	-18016	-23166	177	-19528	-18797	-25488	364	-20983	-18955	-17579	8	-978	4792	-18706	281	-19779	10901	-22863	-220	-20142	10921	-17721	-47	-19575	11609	-11756	-146	-127	-120	-66	-62	-56	-105	40	-151	16	32	-75	-19	-68	79	-29	1
0.355000	-139	-3156	-4641	-23113	-319	-19763	-17999	-23393	175	-19393	-18867	-25486	516	-20681	-18898	-17457	-1	-1118	4463	-18624	286	-19850	10755	-22738	-190	-20225	10962	-17445	-161	-19548	11706	-11635	-148	-129	-121	-69	-64	-58	-105	40	-149	15	33	-78	-19	-62	78	-34	-9
0.355833	-124	-3263	-4824	-23141	-300	-19645	-17876	-23590	156	-19266	-18883	-25407	609	-20336	-18826	-17261	-238	-1249	4178	-18557	320	-19908	10598	-22621	-233	-20290	10998	-17175	-309	-19497	11818	-11519	-149	-130	-122	-69	-61	-21	-113	38	-152	13	28	-79	-22	-63	77	-36	-1
0.356667	-125	-3351	-4990	-23170	-287	-19539	-17681	-23772	8	-19145	-18871	-25235	632	-19951	-18729	-16993	-202	-1315	3938	-18496	-33	-19957	10436	-22506	-255	-20324	11035	-16875	-371	-19412	11944	-11427	-152	-133	-126	-68	-66	-62	-112	38	-153	12	27	-80	-24	-65	74	-34	-3
0.357500	-130	-3421	-5134	-23190	-255	-19456	-17410	-23891	-42	-19029	-18791	-24974	802	-19535	-18609	-16645	-173	-1373	3742	-18421	-17	-19989	10271	-22400	-237	-20349	11073	-16635	-440	-19303	12085	-11347	-150	-131	-122	-69	-67	-62	-108	37	-154	17	33	-79	-29	-55	81	-31	0
0.358333	-160	-3475	-5251	-23210	-168	-19385	-17058	-23986	-87	-18914	-18643	-24643	856	-19096	-18459	-16228	-539	-1409	3587	-18331	149	-20010	10103	-22297	-235	-20332	11101	-16387	-568	-19160	12228	-11289	-150	-132	-119	-68	-66	-58	-111	40	-153	17	33	-79	-23	-61	78	-31	-3
0.359167	-189	-3519	-5350	-23224	-102	-19336	-16637	-24047	-178	-18801	-18437	-24215	819	-18649	-18281	-15735	-255	-1425	3471	-18223	115	-20009	9931	-22206	-258	-20283	11127	-16161	-698	-18992	12364	-11275	-149	-129	-122	-73	-61	-62	-108	41	-151	18	33	-61	-23	-62	77	-33	0
0.360000	-233	-3559	-5434	-23237	-41	-19302	-16167	-24071	-172	-18694	-18175	-23713	999	-18197	-18082	-15180	-169	-1429	3388	-18092	118	-19991	9756	-22119	-265	-20199	11145	-15956	-748	-18794	12493	-11283	-148	-128	-129	-68	-60	-61	-111	39	-149	20	34	-75	-19	-59	81	-30	1
0.360833	-279	-3591	-5506	-23240	56	-19277	-15645	-24070	-112	-18591	-17851	-23140	1044	-17754	-17856	-14558	-289	-1428	3337	-17950	35	-19952	9586	-22038	-243	-20082	11149	-15783	-742	-18578	12614	-11330	-149	-129	-114	-67	-61	-61	-105	40	-153	17	34	-77	-19	-59	80	-33	0
0.361667	-239	-3620	-5571	-23235	69	-19261	-15091	-24006	-53	-18479	-17473	-22498	925	-17318	-17604	-13875	-159	-1421	3312	-17799	172	-19894	9424	-21972	-310	-19930	11144	-15637	-699	-18341	12718	-11406	-163	-128	-120	-66	-63	-60	-109	40	-153	17	36	-76	-22	-58	80	-28	1
0.362500	-243	-3648	-5624	-23225	71	-19244	-14511	-23914	-40	-18369	-17045	-21785	734	-16901	-17328	-13150	-99	-1418	3308	-17653	166	-19814	9252	-21905	-296	-19737	11130	-15522	-589	-18089	12812	-11512	-150	-130	-121	-65	-67	-59	-110	38	-150	17	35	-76	-21	-57	82	-26	-1
0.363333	-285	-3670	-5677	-23191	114	-19217	-13913	-23784	-47	-18247	-16577	-21015	954	-16516	-17031	-12384	140	-1414	3320	-17516	11	-19699	9093	-21852	-245	-19512	11108	-15436	-421	-17819	12892	-11640	-149	-129	-120	-62	-62	-60	-105	41	-152	16	30	-79	-22	-59	84	-31	-5
0.364167	-254	-3694	-5729	-23159	112	-19184	-13301	-23616	-96	-18117	-16065	-20198	1093	-16163	-16719	-11591	-60	-1413	3349	-17407	166	-19560	8943	-21798	-258	-19250	11084	-15382	-376	-17539	12960	-11793	-153	-130	-122	-68	-63	-63	-108	36	-153	18	30	-78	-21	-58	82	-33	-1
0.365000	-234	-3715	-5779	-23099	107	-19131	-12695	-23415	-122	-17974	-15530	-19335	678	-15847	-16389	-10779	-152	-1451	3382	-17340	-281	-19393	8805	-21749	-292	-18958	11050	-15356	-482	-17252	13017	-11959	-154	-129	-126	-68	-65	-65	-108	38	-154	12	30	-78	-27	-57	80	-34	-7
0.365833	-223	-3728	-5847	-23019	147	-19050	-12092	-23174	-78	-17813	-14968	-18436	298	-15569	-16044	-9961	112	-1490	3426	-17297	-26	-19194	8685	-21697	-294	-18627	11027	-15340	-559	-16948	13080	-12125	-150	-126	-120	-70	-64	-59	-103	42	-150	19	35	-78	-21	-57	84	-29	0
0.366667	-181	-3734	-5871	-22913	190	-18940	-11504	-22892	-80	-17631	-14392	-17514	155	-15329	-15680	-9153	-154	-1546	3470	-17308	87	-18964	8586	-21647	-323	-18277	10994	-15354	-620	-16645	13134	-12301	-149	-128	-120	-66	-61	-60	-105	40	-151	16	37	-77	-19	-55	84	-29	-3
0.367500	-171	-3743	-5911	-22782	153	-18803	-10935	-22599	-43	-17435	-13810	-16566	135	-15139	-15313	-8386	60	-1623	3518	-17368	-241	-18709	8504	-21593	-307	-17906	10975	-15377	-724	-16333	13196	-12474	-149	-126	-119	-67	-61	-61	-104	37	-154	19	34	-80	-18	-56	82	-32	2
0.368333	-180	-3739	-5936	-22617	182	-18627	-10383	-22240	40	-17216	-13225	-15620	267	-14991	-14941	-7636	-35	-1714	3567	-17471	-177	-18424	8447	-21536	-264	-17512	10959	-15418	-872	-16028	13265	-12637	-148	-125	-121	-65	-60	-59	-105	39	-147	19	34	-76	-18	-67	80	-28	-3
0.369167	-181	-3731	-5950	-22421	262	-18411	-9857	-21866	-88	-16975	-12649	-14678	769	-14889	-14573	-6952	-35	-1825	3601	-17615	-49	-18116	8417	-21470	-273	-17110	10956	-15459	-923	-15707	13344	-12789	-158	-122	-127	-67	-66	-62	-110	37	-151	20	36	-77	-24	-58	80	-31	0
0.370000	-149	-3726	-5943	-22186	280	-18160	-9343	-21461	-205	-16718	-12085	-13753	1394	-14828	-14188	-6336	156	-1946	3636	-17791	-237	-17783	8417	-21392	-305	-16701	10963	-15505	-947	-15389	13437	-12928	-149	-125	-121	-65	-61	-60	-105	39	-152	21	34	-77	-21	-56	80	-35	0
0.370833	-118	-3686	-5906	-21907	264	-17870	-8854	-21032	-195	-16440	-11543	-12852	1246	-14802	-13806	-5793	106	-2083	3663	-17981	-26	-17431	8443	-21311	-264	-16286	11002	-15550	-935	-15068	13550	-13049	-151	-127	-112	-63	-59	-61	-107	39	-151	22	34	-75	-21	-59	82	-30	-3
0.371667	-100	-3642	-5840	-21595	330	-17548	-8390	-20574	-361	-16152	-11018	-11986	832	-14836	-13427	-5343	-257	-2223	3687	-18180	190	-17066	8507	-21218	-206	-15879	11030	-15589	-930	-14750	13680	-13154	-149	-126	-120	-65	-60	-62	-103	40	-149	20	60	-75	-3	-60	81	-32	0
0.372500	-79	-3586	-5742	-21241	325	-17198	-7946	-20096	-596	-15847	-10516	-11162	669	-14872	-13048	-4987	-77	-2373	3702	-18369	-116	-16694	8597	-21114	-251	-15477	11085	-15626	-962	-14425	13828	-13243	-147	-126	-117	-67	-62	-59	-107	38	-153	21	36	-104	-19	-56	81	-30	3
0.373333	-118	-3512	-5602	-20865	375	-16811	-7522	-19584	-646	-15530	-10049	-10397	642	-14944	-12670	-4744	27	-2513	3707	-18530	-47	-16316	8701	-20998	-256	-15084	11153	-15652	-905	-14099	13984	-13319	-154	-129	-119	-65	-60	-58	-105	40	-154	19	35	-77	-19	-57	80	-32	-7
0.374167	-153	-3422	-5429	-20442	457	-16412	-7115	-19061	-574	-15208	-9611	-9687	522	-15038	-12299	-4600	105	-2650	3703	-18656	-155	-15938	8864	-20873	-265	-14708	11236	-15666	-854	-13769	14149	-13372	-149	-130	-120	-63	-61	-60	-104	39	-152	17	34	-74	-19	-55	82	-31	0
0.375000	-121	-3311	-5212	-19983	554	-15988	-6722	-18490	-543	-14879	-9205	-9057	265	-15145	-11938	-4573	68	-2779	3694	-18733	-258	-15563	9033	-20738	-279	-14346	11325	-15677	-923	-13438	14314	-13423	-152	-132	-122	-67	-62	-59	-109	39	-152	16	34	-76	-17	-57	80	-31	-1
0.375833	-91	-3164	-4959	-19508	620	-15553	-6351	-17910	-552	-14555	-8834	-8493	244	-15256	-11584	-4658	-102	-2890	3672	-18760	-78	-15198	9220	-20592	-259	-14001	11421	-15677	-883	-13100	14479	-13460	-151	-127	-120	-67	-65	-63	-105	38	-151	16	32	-79	-22	-58	80	-31	1
0.376667	-115	-3010	-4671	-19019	630	-15109	-5999	-17302	-514	-14227	-8487	-8008	247	-15362	-11239	-4855	75	-2983	3640	-18715	-42	-14841	9421	-20443	-214	-13670	11517	-15664	-738	-12757	14635	-13485	-151	-132	-126	-68	-64	-62	-108	40	-152	15	36	-76	-23	-58	81	-32	4
0.377500	-122	-2817	-4347	-18522	652	-14659	-5659	-16667	-440	-13905	-8173	-7599	8	-15459	-10903	-5158	-185	-3053	3605	-18622	258	-14493	9627	-20287	-215	-13354	11610	-15631	-700	-12407	14770	-13504	-150	-130	-120	-68	-64	-60	-107	41	-152	18	34	-78	-23	-58	86	-29	0
0.378333	-113	-2602	-4006	-18024	672	-14205	-5343	-16005	-362	-13582	-7887	-7264	-162	-15532	-10596	-5567	-379	-3100	3556	-18467	40	-14156	9836	-20120	-251	-13050	11693	-15615	-703	-12048	14884	-13513	-146	-130	-122	-66	-62	-61	-105	40	-151	16	36	-75	-24	-58	84	-50	-1
0.379167	-132	-2359	-3646	-17539	631	-13751	-5044	-15313	-324	-13270	-7632	-7036	-228	-15577	-10280	-6066	156	-3129	3504	-18255	-1	-13829	10039	-19943	-263	-12759	11761	-15585	-670	-11687	14960	-13518	-149	-128	-120	-77	-63	-61	-102	38	-146	17	34	-75	-24	-59	85	-32	-1
0.380000	-165	-2088	-3278	-17072	747	-13298	-4767	-14603	-292	-12963	-7398	-6841	-227	-15585	-9999	-6658	-131	-3136	3444	-18010	111	-13518	10224	-19766	-260	-12474	11807	-15547	-562	-11315	14994	-13511	-149	-128	-120	-65	-62	-62	-105	41	-149	17	37	-76	-21	-57	101	-31	0
0.380833	-172	-1800	-2906	-16637	786	-12853	-4511	-13861	-332	-12665	-7193	-6745	-126	-15554	-9739	-7330	30	-3124	3379	-17701	-180	-13200	10398	-19596	-267	-12191	11835	-15507	-521	-10939	14985	-13501	-150	-127	-119	-67	-64	-60	-104	43	-152	18	36	-79	-25	-57	86	-31	-3
0.381667	-206	-1492	-2541	-16271	656	-12416	-4285	-13113	-367	-12377	-7008	-6724	-125	-15470	-9498	-8075	-70	-3100	3311	-17384	-36	-12892	10537	-19400	-267	-11908	11824	-15468	-459	-10554	14925	-13475	-151	-130	-125	-67	-64	-63	-110	37	-154	16	13	-78	-25	-60	80	-33	-4
0.382500	-160	-1171	-2191	-15957	590	-11983	-4083	-12340	-338	-12093	-6843	-6777	-234	-15333	-9283	-8880	-154	-3064	3246	-17044	21	-12575	10651	-19210	-272	-11615	11787	-15418	-354	-10162	14814	-13436	-150	-130	-120	-67	-64	-61	-103	41	-155	15	32	-76	-22	-59	82	-33	-5
0.383333	-90	-847	-1852	-15707	673	-11555	-3906	-11546	-307	-11810	-6700	-6897	-203	-15135	-9091	-9730	6	-3019	3189	-16699	-137	-12253	10724	-19015	-270	-11304	11716	-15387	-251	-9760	14651	-13381	-153	-129	-121	-65	-62	-61	-109	38	-154	15	29	-80	-19	-58	81	-32	0
0.384167	-119	-513	-1539	-15542	788	-11128	-3764	-10744	-328	-11526	-6576	-7083	-184	-14883	-8925	-10619	314	-2975	3137	-16354	-208	-11915	10765	-18817	-266	-10980	11611	-15348	-280	-9349	14433	-13310	-150	-130	-126	-63	-64	-63	-109	40	-153	17	30	-78	-24	-60	81	-33	-3
0.385000	-162	-191	-1255	-15462	700	-10709	-3638	-9931	-266	-11254	-6471	-7328	-285	-14566	-8779	-11527	-21	-2930	3090	-16013	20	-11561	10760	-18614	-212	-10638	11472	-15310	-462	-8930	14168	-13222	-152	-128	-121	-68	-64	-61	-105	39	-153	16	24	-80	-23	-58	85	-32	-1
0.385833	-176	119	-1047	-15471	447	-10278	-3541	-9115	-110	-10972	-6382	-7624	-268	-14196	-8655	-12469	85	-2900	3069	-15683	-95	-11175	10717	-18407	-138	-10270	11302	-15273	-402	-8499	13853	-13096	-149	-131	-121	-65	-62	-59	-103	41	-151	17	35	-75	-21	-56	85	-32	-3
0.386667	-121	406	-778	-15564	309	-9881	-3475	-8309	-1	-10693	-6311	-7976	-223	-13762	-8550	-13417	198	-2873	3058	-15370	78	-10776	10628	-18199	-134	-9874	11095	-15240	-267	-8056	13490	-12981	-148	-125	-122	-63	-62	-59	-113	40	-149	19	33	-79	-21	-56	85	-34	-3
0.387500	-75	660	-583	-15740	175	-9475	-3431	-7510	29	-10405	-6253	-8369	-281	-13287	-8457	-14360	-27	-2869	3061	-15079	164	-10340	10498	-17989	-82	-9449	10861	-15209	-287	-7605	13096	-12838	-150	-127	-120	-62	-64	-58	-105	41	-150	17	36	-77	-22	-58	85	-29	-1
0.388333	-112	881	-431	-15985	9	-9069	-3416	-6728	-13	-10114	-6218	-8837	-86	-12757	-8374	-15287	164	-2876	3084	-14807	97	-9878	10327	-17768	-92	-8994	10593	-15180	-306	-7142	12670	-12673	-146	-128	-121	-64	-61	-58	-107	36	-133	16	34	-79	-23	-59	85	-32	-3
0.389167	-124	1077	-311	-16287	-177	-8664	-3419	-5966	91	-9816	-6200	-9331	-111	-12192	-8299	-16194	77	-2901	3113	-14552	79	-9382	10122	-17550	-139	-8508	10304	-15153	-254	-6666	12216	-12498	-151	-129	-122	-67	-80	-62	-107	38	-154	15	33	-77	-24	-60	81	-29	-1
0.390000	-108	1170	-227	-16618	-305	-8260	-3441	-5237	394	-9513	-6205	-9862	-352	-11591	-8226	-17086	161	-2942	3163	-14309	-21	-8862	9887	-17327	-165	-8001	9993	-15127	-231	-6187	11749	-12312	-151	-128	-125	-69	-64	-61	-109	35	-155	26	30	-80	-26	-62	78	-33	-5
0.390833	-108	1232	-176	-16969	-424	-7867	-3485	-4546	481	-9198	-6225	-10425	-307	-10963	-8143	-17896	245	-2994	3220	-14086	79	-8312	9623	-17101	-183	-7463	9667	-15102	-257	-5690	11268	-12114	-151	-125	-121	-66	-62	-65	-111	38	-150	17	34	-46	-23	-60	81	-29	0
0.391667	-101	1240	-152	-17299	-523	-7468	-3534	-3891	290	-8870	-6258	-11015	-292	-10317	-8052	-18673	-69	-3052	3284	-13876	-137	-7757	9344	-16870	-148	-6906	9324	-15070	-201	-5182	10786	-11917	-151	-126	-124	-70	-64	-59	-108	38	-152	17	35	-78	-19	-69	78	-31	0
0.392500	-73	1183	-155	-17600	-633	-7080	-3597	-3283	279	-8539	-6314	-11634	-472	-9653	-7934	-19392	387	-3115	3351	-13668	-362	-7183	9045	-16641	-51	-6331	8966	-15041	-227	-4664	10310	-11723	-147	-134	-119	-70	-60	-61	-107	40	-149	16	34	-76	-21	-57	85	-28	0
0.393333	-99	1072	-188	-17829	-649	-6698	-3666	-2727	249	-8203	-6383	-12270	-561	-8989	-7802	-20038	124	-3182	3413	-13467	192	-6602	8740	-16408	-23	-5739	8607	-15012	-195	-4141	9838	-11535	-150	-124	-118	-66	-59	-56	-104	41	-150	22	36	-74	-27	-55	84	-30	2
0.394167	-141	907	-238	-17977	-730	-6330	-3745	-2222	331	-7838	-6464	-12917	-550	-8331	-7648	-20611	60	-3244	3477	-13264	-114	-6020	8422	-16174	-57	-5145	8237	-14982	-183	-3613	9374	-11362	-149	-122	-116	-62	-59	-57	-105	39	-151	22	38	-69	-19	-53	85	-26	2
0.395000	-129	689	-313	-18025	-754	-5965	-3833	-1775	522	-7504	-6602	-13574	-581	-7691	-7473	-21097	62	-3297	3521	-13061	-61	-5447	8110	-15942	8	-4543	7865	-14951	-181	-3089	8923	-11204	-147	-124	-119	-65	-63	-55	-103	40	-136	20	38	-75	-21	-55	84	-28	-1
0.395833	-104	429	-408	-17957	-742	-5616	-3924	-1388	502	-7149	-6662	-14224	-636	-7067	-7275	-21499	47	-3340	3553	-12859	29	-4890	7800	-15715	-33	-3956	7492	-14923	-138	-2565	8481	-11075	-147	-126	-119	-67	-60	-59	-105	39	-152	16	37	-76	-19	-55	85	-26	-11
0.396667	-96	140	-511	-17757	-700	-5282	-4021	-1060	189	-6786	-6772	-14865	-581	-6464	-7046	-21810	-22	-3372	3566	-12643	-124	-4349	7501	-15485	-120	-3375	7133	-14888	-149	-2039	8051	-10965	-153	-127	-118	-66	-63	-57	-76	37	-153	20	37	-75	-21	-55	85	-30	-5
0.397500	-120	-171	-615	-17422	-711	-4987	-4124	-793	-81	-6411	-6882	-15494	-625	-5886	-6801	-22015	192	-3382	3569	-12415	-291	-3832	7205	-15264	-100	-2807	6770	-14857	-110	-1525	7629	-10877	-151	-125	-122	-68	-63	-57	-104	41	-153	17	30	-73	-22	-56	84	-28	-3
0.398333	-112	-491	-723	-16956	-741	-4657	-4231	-576	391	-6025	-6998	-16134	-825	-5341	-6535	-22131	-147	-3376	3541	-12179	78	-3351	6917	-15041	-83	-2263	6414	-14825	-105	-1023	7218	-10821	-153	-131	-125	-69	-66	-59	-103	40	-155	17	34	-84	-23	-58	80	-31	-8
0.399167	-118	-807	-831	-16367	-769	-4363	-4347	-414	630	-5638	-7105	-16674	-785	-4838	-6257	-22141	-342	-3351	3501	-11926	-173	-2890	6642	-14827	-96	-1744	6075	-14787	-55	-538	6815	-10783	-153	-129	-120	-67	-63	-56	-107	40	-156	15	35	-75	-22	-55	82	-28	-4
0.400000	-137	-1107	-926	-15658	-758	-4078	-4459	-298	387	-5235	-7196	-17203	-555	-4367	-5971	-22055	-189	-3305	3430	-11653	-344	-2469	6376	-14611	-85	-1250	5745	-14752	-51	-69	6409	-10777	-151	-131	-119	-65	-62	-57	-104	41	-151	21	37	-73	-22	-51	84	-28	0
0.400833	-154	-1381	-1012	-14856	-644	-3808	-4582	-231	242	-4818	-7279	-17687	-528	-3934	-5674	-21877	-315	-3243	3353	-11366	-345	-2085	6117	-14405	-130	-798	5427	-14712	-130	370	6007	-10789	-148	-128	-119	-65	-59	-56	-101	41	-152	16	34	-72	-21	-52	96	-27	0
0.401667	-168	-1619	-1091	-13986	-668	-3545	-4702	-203	50	-4391	-7350	-18122	-668	-3539	-5384	-21602	-360	-3161	3244	-11062	-455	-1740	5858	-14207	-160	-374	5115	-14681	-119	791	5584	-10824	-150	-127	-122	-85	-60	-57	-103	42	-150	20	35	-73	-19	-52	85	-27	-1
0.402500	-146	-1814	-1151	-13064	-711	-3288	-4824	-216	-219	-3953	-7414	-18495	-576	-3183	-5104	-21254	-332	-3065	3122	-10736	-422	-1431	5602	-14018	-176	-7	4812	-14650	-39	1182	5157	-10877	-148	-125	-121	-65	-57	-56	-104	41	-151	19	32	-76	-22	-55	86	-28	0
0.403333	-191	-1957	-1198	-12124	-642	-3025	-4954	-252	-252	-3495	-7456	-18802	-550	-2867	-4838	-20827	-94	-2974	2972	-10395	-545	-1160	5338	-13835	-190	350	4516	-14605	-17	1540	4718	-10938	-150	-126	-118	-66	-63	-58	-101	39	-152	18	35	-76	-22	-58	86	-30	-1
0.404167	-196	-2046	-1231	-11188	-642	-2756	-5074	-319	-81	-3027	-7482	-19044	-614	-2583	-4589	-20334	216	-2833	2813	-10030	-421	-916	5067	-13654	-223	655	4225	-14580	-136	1873	4259	-11010	-150	-126	-119	-64	-61	-57	-108	41	-152	19	34	-76	-22	-57	84	-28	-8
0.405000	-176	-2081	-1245	-10271	-685	-2478	-5185	-410	-160	-2546	-7494	-19208	-423	-2335	-4368	-19778	-151	-2696	2629	-9647	-366	-706	4782	-13487	-241	929	3934	-14545	-154	2174	3787	-11081	-151	-108	-120	-63	-63	-57	-102	41	-174	18	36	-73	-25	-55	86	-29	-3
0.405833	-170	-2054	-1251	-9400	-646	-2181	-5279	-511	-216	-2053	-7492	-19298	-279	-2116	-4161	-19168	175	-2561	2433	-9245	-739	-526	4488	-13327	-197	1164	3643	-14517	-125	2448	3294	-11157	-145	-122	-117	-64	-63	-57	-101	44	-147	20	35	-75	-24	-53	81	-24	0
0.406667	-154	-1982	-1245	-8611	-602	-1868	-5360	-623	-256	-1549	-7472	-19306	-235	-1926	-3983	-18524	18	-2387	2221	-8836	-152	-373	4173	-13173	-185	1359	3347	-14479	-228	2690	2779	-11231	-149	-128	-119	-65	-70	-60	-103	40	-153	18	35	-76	-23	-60	82	-27	-5
0.407500	-181	-1865	-1234	-7909	-540	-1540	-5420	-756	-342	-1062	-7445	-19238	-177	-1767	-3833	-17857	-189	-2216	1992	-8393	-464	-242	3840	-13026	-166	1524	3048	-14446	-403	2902	2257	-11297	-158	-126	-119	-63	-60	-55	-104	39	-150	21	35	-75	-22	-55	79	-27	-3
0.408333	-179	-1701	-1221	-7296	-411	-1185	-5441	-886	-289	-520	-7386	-19077	-214	-1638	-3704	-17172	-19	-2031	1754	-7941	-673	-134	3483	-12883	-205	1662	2738	-14411	-419	3085	1720	-11345	-149	-124	-120	-63	-63	-61	-102	43	-151	20	33	-87	-22	-58	84	-28	2
0.409167	-145	-1508	-1211	-6787	-430	-808	-5432	-1020	-326	-1	-7332	-18832	-144	-1503	-3600	-16480	35	-1837	1503	-7476	-461	-51	3109	-12754	-249	1769	2421	-14374	-411	3231	1173	-11385	-149	-124	-119	-64	-64	-59	-101	39	-151	20	35	-77	-23	-59	82	-28	0
0.410000	-156	-1298	-1209	-6380	-352	-419	-5378	-1153	-523	512	-7250	-18499	-245	-1393	-3511	-15795	-29	-1623	1242	-7001	-266	15	2719	-12617	-227	1849	2100	-14335	-553	3356	638	-11403	-151	-126	-121	-66	-62	-58	-105	38	-151	20	34	-74	-22	-55	82	-26	-3
0.410833	-176	-1076	-1190	-6073	-343	-10	-5275	-1286	-438	1012	-7155	-18082	-448	-1299	-3437	-15129	164	-1390	977	-6515	-513	63	2313	-12492	-266	1904	1766	-14291	-693	3447	97	-11401	-148	-125	-121	-62	-62	-56	-105	43	-149	21	43	-74	-22	-58	82	-28	0
0.411667	-179	-855	-1233	-5861	-341	398	-5114	-1413	-338	1494	-7039	-17575	-483	-1213	-3367	-14479	-159	-1143	711	-6026	-112	90	1893	-12366	-292	1934	1425	-14243	-742	3500	-430	-11378	-149	-125	-119	-62	-62	-59	-104	41	-153	22	42	-76	-23	-55	84	-26	2
0.412500	-171	-646	-1268	-5724	-267	812	-4914	-1541	-239	1953	-6902	-16979	-585	-1138	-3297	-13863	-474	-876	443	-5530	-178	101	1469	-12242	-254	1941	1077	-14188	-643	3523	-943	-11334	-145	-122	-119	-64	-63	-55	-100	42	-150	22	38	-74	-19	-55	84	-28	1
0.413333	-148	-457	-1320	-5653	-272	1212	-4644	-1663	-17	2380	-6734	-16303	-612	-1065	-3219	-13277	-283	-595	177	-5042	-434	93	1035	-12124	-260	1925	723	-14129	-552	3512	-1429	-11268	-145	-124	-118	-61	-57	-55	-100	40	-150	21	23	-73	-19	-53	85	-26	1
0.414167	-144	-299	-1392	-5640	-314	1596	-4316	-1782	223	2768	-6541	-15545	-384	-1004	-3131	-12733	-293	-294	-82	-4552	-328	69	606	-12001	-320	1887	362	-14056	-545	3461	-1890	-11179	-144	-122	-119	-66	-61	-52	-101	45	-148	22	38	-74	-22	-52	86	-26	1
0.415000	-181	-174	-1481	-5673	-307	1947	-3931	-1905	288	3102	-6315	-14721	-207	-952	-3027	-12224	-254	19	-336	-4074	-160	24	173	-11889	-296	1820	0	-13987	-490	3360	-2318	-11073	-150	-126	-149	-67	-62	-62	-107	36	-156	16	34	-76	-22	-59	81	-29	-3
0.415833	-176	-93	-1589	-5753	-199	2255	-3487	-2026	173	3375	-6055	-13825	-284	-908	-2895	-11759	-270	346	-572	-3612	60	-33	-237	-11769	-287	1733	-356	-13906	-448	3228	-2710	-10950	-149	-126	-122	-67	-64	-59	-108	39	-153	16	33	-79	-23	-53	79	-32	-6
0.416667	-150	-51	-1703	-5826	-161	2513	-2988	-2143	80	3581	-5744	-12868	-276	-875	-2728	-11315	-391	689	-774	-3170	36	-105	-637	-11648	-313	1617	-710	-13811	-369	3046	-3054	-10806	-152	-126	-118	-66	-66	-60	-108	37	-141	16	32	-77	-25	-60	79	-32	-4
0.417500	-156	-56	-1825	-5927	-232	2704	-2443	-2266	46	3708	-5388	-11874	-139	-859	-2527	-10906	-236	1036	-982	-2755	176	-191	-1017	-11522	-266	1484	-1056	-13707	-328	2816	-3356	-10662	-151	-127	-129	-66	-63	-58	-109	40	-151	17	32	-76	-25	-58	82	-29	-3
0.418333	-129	-98	-1948	-6043	-199	2824	-1859	-2391	91	3750	-4989	-10843	-98	-871	-2289	-10520	-434	1382	-1138	-2367	453	-289	-1376	-11403	-255	1316	-1390	-13591	-329	2538	-3609	-10484	-149	-127	-124	-65	-63	-56	-105	40	-152	15	33	-77	-24	-56	82	-30	-3
0.419167	-121	-188	-2072	-6167	-121	2862	-1234	-2529	195	3704	-4534	-9792	-217	-907	-2008	-10151	-279	1722	-1301	-2020	-57	-396	-1710	-11276	-292	1128	-1714	-13466	-373	2213	-3821	-10314	-150	-115	-126	-66	-62	-57	-109	39	-153	16	33	-75	-23	-61	81	-30	-1
0.420000	-156	-307	-2187	-6303	-136	2816	-589	-2670	229	3561	-3990	-8737	-252	-974	-1694	-9791	-154	2049	-1420	-1714	415	-511	-2017	-11143	-275	914	-2022	-13328	-349	1838	-3986	-10134	-147	-126	-121	-64	-60	-60	-103	21	-147	17	33	-77	-24	-55	84	-30	0
0.420833	-155	-468	-2296	-6446	-50	2683	69	-2834	61	3322	-3485	-7699	-104	-1080	-1338	-9434	-520	2373	-1512	-1451	518	-632	-2291	-11014	-195	673	-2312	-13180	-306	1421	-4111	-9954	-149	-125	-121	-68	-63	-59	-104	38	-148	18	33	-75	-22	-55	94	-28	1
0.421667	-119	-652	-2398	-6598	7	2468	729	-3003	-14	2984	-2901	-6688	-126	-1224	-948	-9071	-380	2674	-1580	-1241	375	-754	-2533	-10889	-211	402	-2597	-13016	-215	958	-4197	-9778	-149	-121	-120	-64	-62	-55	-108	41	-152	16	35	-76	-22	-57	81	-30	-5
0.422500	-144	-860	-2454	-6764	-30	2168	1372	-3186	-68	2554	-2277	-5715	-210	-1431	-528	-8700	-234	2946	-1620	-1085	587	-882	-2745	-10761	-181	108	-2856	-12841	-179	457	-4251	-9603	-149	-147	-126	-69	-64	-61	-105	40	-153	13	35	-76	-23	-59	82	-32	-3
0.423333	-178	-1083	-2504	-6934	27	1789	1998	-3388	-172	2027	-1628	-4798	-327	-1684	-69	-8310	-230	3184	-1635	-975	770	-1003	-2921	-10633	-127	-212	-3098	-12654	-134	-76	-4269	-9434	-150	-128	-122	-70	-59	-61	-109	37	-153	20	32	-80	-27	-60	85	-31	-4
0.424167	-228	-1318	-2529	-7118	41	1339	2594	-3606	-126	1420	-961	-3952	-342	-1986	367	-7903	-51	3389	-1628	-939	594	-1123	-3062	-10504	-156	-556	-3326	-12444	0	-630	-4266	-9275	-148	-127	-122	-67	-66	-63	-110	39	-152	15	34	-76	-23	-59	81	-32	0
0.425000	-205	-1560	-2524	-7297	46	838	3145	-3837	-100	743	-286	-3181	-259	-2341	830	-7466	-158	3563	-1602	-946	940	-1236	-3164	-10377	-78	-916	-3534	-12223	37	-1200	-4242	-9112	-146	-127	-121	-67	-67	-58	-113	40	-151	15	34	-77	-24	-58	81	-30	-1
0.425833	-163	-1798	-2508	-7482	33	292	3649	-4076	-69	13	387	-2496	-267	-2737	1296	-7003	-386	3699	-1558	-1012	990	-1342	-3230	-10252	-59	-1290	-3714	-11983	-7	-1780	-4206	-8957	-147	-126	-124	-65	-65	-60	-105	41	-149	16	37	-74	-19	-48	86	-27	0
0.426667	-246	-2032	-2435	-7649	-50	-283	4087	-4329	138	-759	1035	-1913	-234	-3182	1755	-6514	-206	3790	-1504	-1120	940	-1439	-3263	-10128	-39	-1681	-3892	-11730	-3	-2363	-4158	-8810	-150	-122	-117	-63	-62	-57	-103	41	-148	20	37	-76	-24	-56	85	-30	-3
0.427500	-292	-2258	-2352	-7779	-10	-880	4454	-4592	284	-1561	1657	-1422	-87	-3663	2193	-6012	-280	3843	-1439	-1285	1134	-1538	-3266	-10007	34	-2081	-4048	-11459	90	-2934	-4101	-8677	-147	-127	-120	-64	-62	-58	-103	42	-150	19	36	-73	-21	-55	87	-26	2
0.428333	-259	-2474	-2233	-7929	49	-1476	4751	-4865	271	-2376	2231	-1034	35	-4172	2602	-5487	-292	3852	-1367	-1488	1101	-1622	-3232	-9887	-4	-2489	-4181	-11172	114	-3491	-4047	-8525	-146	-125	-119	-58	-58	-53	-103	41	-149	25	38	-77	-19	-55	84	-29	0
0.429167	-228	-2673	-2090	-8014	-1	-2070	4967	-5132	306	-3186	2751	-742	176	-4689	2979	-4948	-327	3824	-1299	-1746	1078	-1710	-3170	-9771	-19	-2900	-4298	-10877	61	-4029	-3991	-8386	-150	-125	-119	-65	-62	-56	-104	41	-153	20	37	-74	-25	-53	88	-26	-1
0.430000	-208	-2852	-1907	-8042	-17	-2637	5111	-5403	297	-3965	3204	-550	343	-5201	3310	-4401	-361	3758	-1227	-2010	1068	-1789	-3083	-9651	21	-3306	-4391	-10558	116	-4531	-3937	-8244	-148	-127	-120	-40	-61	-53	-104	43	-152	21	36	-76	-21	-56	82	-29	0
0.430833	-199	-3035	-1692	-7998	46	-3183	5170	-5666	222	-4701	3577	-439	465	-5696	3602	-3849	-5	3656	-1155	-2313	956	-1873	-2972	-9524	47	-3703	-4465	-10238	231	-5002	-3884	-8101	-147	-124	-120	-64	-59	-58	-104	41	-168	20	36	-73	-22	-56	87	-28	1
0.431667	-178	-3143	-1438	-7866	36	-3684	5156	-5919	94	-5384	3836	-412	619	-6161	3836	-3303	7	3518	-1087	-2641	1085	-1960	-2841	-9399	39	-4091	-4518	-9912	282	-5441	-3833	-7956	-150	-126	-112	-66	-64	-61	-107	39	-150	18	32	-79	-24	-58	82	-31	-1
0.432500	-180	-3238	-1147	-7663	129	-4142	5066	-6158	-114	-5998	4066	-456	814	-6574	4029	-2757	-1	3351	-1023	-2973	583	-2051	-2691	-9279	36	-4462	-4540	-9568	359	-5835	-3778	-7798	-150	-122	-118	-62	-62	-58	-105	37	-150	21	36	-75	-19	-53	85	-27	0
0.433333	-213	-3331	-807	-7353	184	-4548	4914	-6370	-62	-6525	4179	-559	670	-6923	4159	-2233	141	3160	-958	-3315	750	-2151	-2544	-9117	44	-4812	-4540	-9229	420	-6188	-3728	-7635	-146	-126	-116	-64	-72	-57	-103	44	-150	20	34	-77	-18	-51	86	-28	-3
0.434167	-217	-3386	-435	-6954	138	-4909	4701	-6561	22	-6962	4200	-708	489	-7191	4239	-1735	-245	2939	-895	-3653	787	-2258	-2356	-8963	38	-5144	-4511	-8891	387	-6502	-3676	-7453	-148	-124	-116	-63	-60	-55	-102	39	-148	20	35	-70	-31	-53	87	-28	4
0.435000	-200	-3415	-21	-6457	102	-5224	4435	-6726	40	-7303	4135	-901	483	-7375	4257	-1274	-216	2692	-833	-3988	549	-2384	-2179	-8799	49	-5447	-4457	-8562	369	-6767	-3635	-7264	-151	-126	-118	-63	-57	-57	-107	40	-147	21	34	-74	-21	-57	85	-29	0
0.435833	-183	-3422	439	-5875	101	-5498	4123	-6857	192	-7554	3984	-1118	573	-7459	4219	-852	-204	2424	-772	-4309	508	-2530	-2002	-8626	53	-5727	-4374	-8246	416	-7003	-3592	-7050	-152	-128	-119	-65	-64	-56	-108	37	-153	19	33	-75	-25	-57	81	-31	0
0.436667	-160	-3405	931	-5226	-30	-5727	3785	-6954	223	-7707	3760	-1353	776	-7441	4126	-452	44	2143	-702	-4595	260	-2693	-1823	-8437	105	-5977	-4258	-7928	368	-7200	-3553	-6818	-153	-128	-118	-64	-64	-58	-102	37	-152	20	34	-77	-23	-53	82	-33	-4
0.437500	-138	-3370	1450	-4520	-160	-5922	3423	-7014	13	-7756	3474	-1596	670	-7318	3983	-110	246	1846	-621	-4852	-170	-2869	-1648	-8240	130	-6205	-4114	-7627	242	-7359	-3524	-6557	-149	-127	-120	-66	-62	-59	-103	40	-152	20	34	-77	-19	-56	85	-29	1
0.438333	-149	-3319	1992	-3783	-265	-6098	3051	-7035	-201	-7726	3133	-1842	395	-7098	3789	179	176	1533	-529	-5076	-167	-3070	-1476	-8023	135	-6401	-3933	-7344	293	-7502	-3504	-6275	-148	-129	-112	-63	-60	-59	-102	43	-148	18	35	-73	-45	-53	84	-34	-4
0.439167	-95	-3261	2544	-3025	-213	-6258	2672	-7023	-255	-7624	2757	-2081	309	-6778	3549	412	-88	1210	-421	-5258	-76	-3291	-1312	-7801	132	-6576	-3710	-7079	277	-7614	-3497	-5955	-150	-126	-119	-63	-63	-60	-102	37	-152	17	32	-75	-22	-56	84	-32	0
0.440000	-55	-3190	3105	-2273	-134	-6395	2308	-6970	-230	-7449	2355	-2309	63	-6377	3264	587	224	881	-298	-5395	-418	-3530	-1158	-7568	62	-6721	-3492	-6833	161	-7709	-3517	-5616	-150	-133	-120	-61	-63	-61	-107	38	-151	26	33	-74	-23	-57	80	-31	-5
0.440833	-105	-3098	3660	-1557	-105	-6555	1959	-6883	-136	-7226	1941	-2524	-40	-5908	2945	692	202	552	-148	-5482	-528	-3787	-1013	-7327	17	-6854	-3236	-6603	222	-7774	-3554	-5233	-150	-128	-120	-63	-60	-59	-109	39	-150	18	32	-73	-21	-57	82	-34	0
0.441667	-116	-3057	4198	-893	-83	-6700	1647	-6760	-53	-6957	1536	-2727	-178	-5372	2585	741	87	224	17	-5522	-794	-4063	-877	-7072	6	-6967	-2966	-6391	224	-7833	-3622	-4821	-151	-131	-124	-64	-62	-59	-102	41	-153	18	32	-74	-26	-57	84	-32	-3
0.442500	-86	-2989	4703	-308	-43	-6860	1373	-6612	-126	-6669	1141	-2915	-228	-4799	2200	721	204	-92	207	-5513	-910	-4356	-759	-6809	-31	-7067	-2683	-6195	125	-7900	-3719	-4383	-150	-129	-120	-65	-63	-60	-105	39	-149	12	28	-76	-26	-59	81	-33	0
0.443333	-87	-2935	5165	182	-75	-7031	1142	-6435	-153	-6361	782	-3089	785	-4211	1789	625	52	-397	428	-5465	-886	-4659	-653	-6534	-56	-7154	-2392	-6008	127	-7905	-3853	-3919	-149	-131	-121	-66	-63	-60	-104	56	-149	17	32	-76	-22	-59	79	-33	0
0.444167	-111	-2898	5579	561	-56	-7216	962	-6239	-152	-6066	464	-3253	1334	-3625	1361	461	199	-680	656	-5374	-1011	-4979	-563	-6253	-88	-7240	-2112	-5832	53	-7924	-4024	-3432	-150	-130	-121	-69	-61	-60	-104	38	-150	12	27	-80	-21	-60	80	-33	-7
0.445000	-135	-2854	5932	825	-36	-7420	842	-6029	-130	-5776	198	-3411	801	-3056	921	219	214	-941	912	-5249	-782	-5310	-497	-5963	-130	-7324	-1839	-5658	40	-7934	-4241	-2895	-150	-129	-124	-65	-61	-59	-104	36	-149	17	33	-76	-21	-59	80	-34	0
0.445833	-129	-2826	6223	964	-12	-7634	782	-5806	-141	-5511	-8	-3563	472	-2522	484	-90	-22	-1163	1192	-5080	-1060	-5644	-448	-5660	-137	-7405	-1583	-5487	44	-7930	-4494	-2405	-145	-127	-119	-65	-59	-60	-104	38	-147	18	34	-75	-22	-58	82	-31	0
0.446667	-130	-2811	6428	983	-29	-7861	780	-5574	-66	-5275	-150	-3717	235	-2038	33	-500	177	-1355	1485	-4922	-1155	-5983	-423	-5351	-144	-7488	-1375	-5314	12	-7920	-4787	-1882	-147	-129	-120	-69	-59	-57	-103	39	-145	20	34	-74	-23	-58	81	-30	2
0.447500	-133	-2805	6578	871	-4	-8086	838	-5343	-52	-5076	-235	-3879	153	-1617	-401	-930	-266	-1506	1781	-4741	-830	-6322	-425	-5037	-188	-7584	-1203	-5130	56	-7897	-5120	-1359	-146	-131	-124	-68	-61	-57	-103	40	-148	15	35	-76	-21	-57	81	-25	0
0.448333	-124	-2808	6647	653	-1	-8311	952	-5111	-81	-4913	-259	-4046	342	-1283	-817	-1456	-97	-1627	2087	-4556	-1153	-6657	-458	-4711	-228	-7680	-1083	-4937	-52	-7868	-5478	-854	-160	-132	-141	-67	-64	-61	-108	35	-155	17	46	-80	-25	-61	80	-35	-6
0.449167	-153	-2816	6652	332	-9	-8524	1121	-4885	-28	-4785	-230	-4224	690	-995	-1205	-2040	-135	-1685	2393	-4369	-1060	-6986	-518	-4380	-268	-7775	-1020	-4727	-267	-7828	-5864	-359	-148	-130	-119	-66	-61	-60	-107	35	-152	18	33	-75	-25	-59	79	-34	-4
0.450000	-128	-2821	6591	-72	-26	-8705	1345	-4656	69	-4679	-148	-4413	512	-796	-1543	-2670	-184	-1707	2696	-4203	-822	-7293	-612	-4039	-327	-7876	-1022	-4495	-232	-7781	-6258	107	-153	-131	-124	-69	-65	-65	-105	37	-151	16	33	-78	-22	-58	79	-32	-3
0.450833	-127	-2830	6484	-540	21	-8863	1611	-4437	-9	-4608	-28	-4614	56	-677	-1873	-3359	-200	-1684	2988	-4041	-961	-7585	-730	-3692	-311	-7972	-1098	-4242	-200	-7725	-6666	544	-148	-129	-120	-67	-61	-59	-108	40	-149	17	33	-78	-22	-58	79	-31	0
0.451667	-149	-2834	6328	-1060	-19	-8970	1909	-4225	-262	-4551	112	-4830	-373	-608	-2135	-4082	-116	-1630	3260	-3917	-922	-7849	-891	-3349	-274	-8061	-1248	-3962	-275	-7688	-7068	942	-151	-129	-120	-65	-63	-57	-104	38	-150	-1	34	-76	-22	-57	80	-33	-1
0.452500	-164	-2828	6154	-1603	1	-9025	2233	-4019	-620	-4502	274	-5070	-578	-602	-2339	-4834	-408	-1531	3513	-3806	-508	-8082	-1081	-3005	-320	-8143	-1478	-3653	-362	-7601	-7453	1300	-121	-128	-121	-66	-59	-59	-107	39	-152	18	35	-77	-21	-68	84	-29	-1
0.453333	-198	-2814	5941	-2164	37	-9022	2571	-3819	-567	-4454	433	-5310	-689	-638	-2487	-5602	-296	-1409	3741	-3729	-715	-8282	-1305	-2649	-339	-8208	-1786	-3315	-449	-7536	-7812	1610	-146	-128	-124	-64	-61	-59	-116	38	-145	19	34	-75	-21	-59	84	-28	0
0.454167	-141	-2787	5735	-2714	-10	-8955	2921	-3622	-336	-4401	586	-5571	-987	-710	-2572	-6370	-320	-1262	3954	-3672	-672	-8449	-1562	-2299	-298	-8256	-2166	-2947	-334	-7474	-8125	1870	-144	-124	-118	-63	-58	-57	-105	37	-146	18	35	-76	-21	-57	70	-30	0
0.455000	-116	-2759	5527	-3255	-73	-8844	3264	-3427	-393	-4338	718	-5834	-1254	-798	-2594	-7132	-414	-1106	4100	-3651	-462	-8575	-1837	-1956	-320	-8281	-2617	-2550	-301	-7413	-8384	2087	-142	-127	-121	-62	-63	-59	-107	41	-147	13	35	-73	-18	-57	80	-30	0
0.455833	-158	-2708	5337	-3766	-55	-8618	3592	-3244	-477	-4253	815	-6107	-1589	-892	-2555	-7876	-216	-941	4229	-3653	-346	-8640	-2137	-1619	-361	-8280	-3128	-2126	-402	-7361	-8584	2254	-146	-128	-125	-68	-62	-59	-110	36	-151	12	36	-78	-26	-62	79	-31	-1
0.456667	-198	-2648	5168	-4232	-63	-8351	3900	-3056	-592	-4145	882	-6368	-1855	-973	-2454	-8576	-246	-776	4321	-3686	-277	-8687	-2456	-1286	-361	-8245	-3686	-1665	-426	-7312	-8687	2360	-148	-132	-124	-69	-65	-65	-111	37	-152	16	32	-79	-27	-62	77	-35	-4
0.457500	-177	-2574	5031	-4649	-134	-8025	4177	-2881	-653	-4013	904	-6627	-2216	-1031	-2300	-9226	-185	-620	4377	-3730	-516	-8669	-2779	-958	-297	-8175	-4287	-1172	-325	-7276	-8713	2465	-150	-127	-121	-67	-62	-61	-110	37	-151	15	28	-76	-23	-62	78	-34	-4
0.458333	-120	-2479	4933	-5016	-124	-7642	4417	-2696	-517	-3852	890	-6866	-2726	-1059	-2095	-9808	-81	-459	4397	-3795	-343	-8606	-3112	-637	-304	-8066	-4912	-646	-310	-7233	-8629	2518	-148	-129	-124	-66	-65	-64	-96	35	-151	16	29	-79	-27	-59	79	-31	-1
0.459167	-143	-2374	4869	-5327	-42	-7222	4616	-2526	-384	-3667	833	-7087	-2903	-1047	-1851	-10316	-464	-359	4379	-3876	-231	-8490	-3435	-322	-307	-7915	-5542	-100	-337	-7217	-8438	2539	-147	-126	-124	-65	-61	-60	-109	40	-150	15	30	-75	-21	-58	78	-32	0
0.460000	-166	-2257	4843	-5592	-85	-6764	4763	-2368	-496	-3477	739	-7284	-2890	-991	-1573	-10747	69	-264	4325	-3968	-360	-8336	-3749	-17	-260	-7734	-6170	473	-394	-7205	-8137	2537	-145	-125	-121	-66	-61	-59	-109	58	-149	17	32	-73	-18	-58	80	-29	-1
0.460833	-164	-2131	4850	-5802	-62	-6283	4864	-2225	-823	-3237	609	-7457	-2849	-891	-1281	-11104	-144	-180	4239	-4063	250	-8142	-4041	247	-322	-7516	-6772	1060	-377	-7204	-7727	2516	-149	-126	-121	-66	-61	-60	-107	41	-149	17	34	-74	-24	-58	80	-30	0
0.461667	-162	-1998	4883	-5972	-87	-5804	4908	-2094	-843	-3004	452	-7600	-2662	-721	-974	-11380	-173	-163	4123	-4164	75	-7916	-4301	553	-328	-7270	-7338	1656	-370	-7209	-7200	2478	-151	-119	-122	-67	-64	-59	-113	37	-152	17	35	-76	-22	-57	79	-29	-3
0.462500	-153	-1861	4938	-6096	-122	-5321	4903	-1989	-565	-2760	275	-7716	-2400	-562	-670	-11590	-225	-154	3978	-4271	86	-7663	-4522	818	-300	-6997	-7854	2251	-333	-7226	-6574	2423	-149	-127	-121	-67	-63	-58	-107	39	-150	16	33	-75	-22	-50	79	-31	-1
0.463333	-163	-1726	5006	-6190	-187	-4854	4851	-1913	-538	-2513	86	-7802	-2369	-340	-372	-11740	-234	-177	3807	-4365	187	-7390	-4699	1067	-326	-6705	-8299	2844	-242	-7246	-5855	2360	-148	-129	-125	-67	-62	-58	-108	38	-153	9	33	-76	-21	-57	81	-29	0
0.464167	-174	-1593	5067	-6251	-161	-4407	4756	-1877	-421	-2269	-103	-7867	-2309	-98	-98	-11851	-147	-225	3624	-4459	156	-7101	-4818	1291	-287	-6400	-8655	3414	-220	-7273	-5060	2283	-154	-130	-122	-65	-63	-61	-108	40	-156	13	30	-78	-24	-57	78	-31	-6
0.465000	-194	-1467	5140	-6287	-174	-3992	4621	-1888	-239	-2044	-287	-7914	-2129	162	148	-11936	118	-299	3409	-4551	35	-6807	-4876	1499	-259	-6090	-8916	3952	-133	-7304	-4194	2202	-150	-129	-130	-70	-67	-63	-108	37	-156	13	33	-78	-25	-57	79	-32	-4
0.465833	-198	-1348	5190	-6297	-164	-3611	4460	-1940	-171	-1796	-455	-7946	-1758	438	366	-11983	-132	-383	3190	-4630	470	-6508	-4855	1680	-291	-5768	-9063	4453	-82	-7333	-3273	2109	-150	-127	-118	-67	-62	-59	-104	43	-150	18	37	-75	-26	-52	80	-33	-3
0.466667	-185	-1241	5219	-6290	-124	-3278	4275	-2044	-9	-1571	-601	-7970	-1418	710	546	-12102	-135	-480	2962	-4695	128	-6226	-4762	1824	-314	-5471	-9099	4899	-76	-7363	-2326	2007	-148	-127	-124	-70	-66	-55	-104	40	-152	13	33	-75	-21	-55	81	-28	0
0.467500	-196	-1104	5215	-6274	-105	-2978	4072	-2204	140	-1359	-727	-7995	-1353	966	680	-12220	-82	-583	2725	-4747	-92	-5958	-4603	1930	-297	-5182	-9003	5280	-114	-7391	-1372	1892	-149	-128	-120	-66	-60	-59	-104	42	-150	20	33	-76	-24	-53	82	-30	-1
0.468333	-256	-1083	5177	-6246	-96	-2740	3857	-2419	296	-1163	-824	-8024	-1234	1203	771	-12368	-257	-687	2491	-4783	86	-5718	-4333	1999	-285	-4923	-8782	5587	-176	-7414	-428	1759	-148	-125	-120	-64	-60	-58	-105	40	-153	19	29	-74	-21	-55	82	-26	0
0.469167	-245	-1038	5102	-6198	-110	-2553	3641	-2690	211	-983	-889	-8066	-870	1405	812	-12567	-125	-763	2258	-4801	91	-5503	-3986	2018	-242	-4684	-8443	5810	-129	-7431	490	1613	-152	-126	-118	-62	-63	-60	-102	41	-149	21	36	-74	-21	-64	84	-26	-4
0.470000	-207	-1015	4984	-6144	-121	-2421	3430	-3009	-42	-820	-926	-8127	-471	1572	811	-12803	-110	-868	2032	-4790	197	-5326	-3560	1996	-213	-4491	-7961	5941	-118	-7435	1360	1452	-147	-122	-117	-62	-103	-60	-105	43	-151	19	38	-73	-23	-52	85	-28	-1
0.470833	-191	-1013	4829	-6076	-134	-2352	3229	-3364	-113	-679	-937	-8221	-202	1690	764	-13074	1	-938	1818	-4761	205	-5181	-3049	1920	-195	-4327	-7361	5978	-149	-7427	2172	1269	-150	-128	-118	-61	-63	-59	-104	43	-149	22	38	-96	-19	-57	82	-28	0
0.471667	-193	-1030	4637	-6000	-125	-2346	3037	-3760	-66	-561	-925	-8333	29	1760	670	-13398	161	-987	1624	-4702	340	-5095	-2464	1787	-182	-4204	-6653	5916	-141	-7406	2915	1071	-147	-124	-117	-62	-61	-57	-75	42	-150	19	39	-72	-22	-53	87	-25	1
0.472500	-189	-1081	4416	-5914	-133	-2410	2864	-4176	-237	-470	-893	-8460	381	1776	537	-13736	-188	-1017	1453	-4617	447	-5043	-1807	1606	-208	-4116	-5829	5760	-113	-7364	3568	849	-147	-126	-120	-62	-61	-60	-103	42	-144	21	36	-73	-18	-53	79	-24	0
0.473333	-150	-1149	4167	-5816	-155	-2536	2702	-4610	-766	-414	-849	-8625	876	1734	369	-14103	142	-1022	1300	-4506	-56	-5037	-1085	1364	-215	-4086	-4920	5512	-119	-7304	4136	618	-149	-125	-110	-63	-61	-58	-103	40	-151	18	33	-72	-18	-56	85	-25	-1
0.474167	-173	-1240	3898	-5711	-95	-2737	2550	-5050	-934	-400	-797	-8812	1216	1635	161	-14390	5	-1004	1159	-4378	413	-5071	-303	1078	-191	-4080	-3925	5172	-182	-7217	4608	369	-147	-127	-118	-63	-59	-56	-101	43	-149	21	39	-73	-15	-47	86	-26	-3
0.475000	-232	-1338	3619	-5606	-139	-3010	2412	-5482	-1012	-430	-747	-9013	1170	1479	-73	-14681	-75	-962	1095	-4234	291	-5145	521	744	-108	-4120	-2871	4756	-174	-7109	4983	119	-148	-127	-117	-63	-61	-58	-102	42	-149	18	34	-75	-19	-58	86	-26	0
0.475833	-223	-1448	3331	-5499	-318	-3365	2273	-5894	-1132	-526	-706	-9227	1058	1266	-339	-14919	-57	-903	1039	-4091	102	-5252	1376	370	-88	-4185	-1770	4272	-282	-6974	5268	-144	-150	-128	-119	-65	-63	-59	-104	39	-154	19	41	-76	-22	-58	84	-30	-3
0.476667	-234	-1563	3053	-5402	-405	-3788	2123	-6284	-1126	-689	-686	-9444	1073	997	-632	-15084	-97	-823	1017	-3965	-98	-5385	2250	-33	-149	-4279	-643	3727	-391	-6804	5467	-405	-151	-130	-120	-66	-64	-58	-105	40	-152	17	33	-76	-23	-57	84	-29	0
0.477500	-201	-1679	2780	-5317	-303	-4287	1970	-6635	-1106	-934	-690	-9650	1004	673	-948	-15168	111	-727	1025	-3866	-116	-5539	3139	-464	-119	-4398	504	3148	-331	-6605	5579	-662	-151	-131	-120	-66	-65	-57	-103	44	-155	19	32	-73	-21	-53	86	-28	-5
0.478333	-179	-1782	2536	-5257	-380	-4859	1787	-6951	-916	-1278	-727	-9843	782	304	-1286	-15164	484	-621	1069	-3812	-294	-5702	4022	-913	-127	-4529	1645	2534	-269	-6372	5614	-908	-146	-127	-116	-65	-65	-59	-104	40	-148	21	36	-77	-23	-57	85	-29	-1
0.479167	-154	-1879	2310	-5227	-582	-5498	1575	-7223	-566	-1709	-802	-10003	433	-109	-1637	-15083	187	-512	1140	-3824	200	-5869	4903	-1370	-128	-4673	2763	1911	-224	-6110	5588	-1140	-147	-126	-118	-66	-61	-57	-102	40	-149	21	36	-75	-18	-56	88	-30	5
0.480000	-164	-1951	2102	-5234	-857	-6202	1321	-7457	-436	-2251	-920	-10139	254	-567	-2003	-14867	-76	-396	1239	-3920	222	-6033	5759	-1830	-211	-4818	3839	1281	-284	-5820	5501	-1356	-146	-127	-119	-51	-61	-57	-102	41	-150	18	36	-75	-23	-57	87	-27	0
0.480833	-198	-2007	1933	-5289	-1074	-6960	1023	-7660	-408	-2884	-1084	-10238	46	-1055	-2371	-14581	72	-288	1355	-4107	-60	-6185	6582	-2282	-271	-4967	4869	670	-368	-5496	5365	-1551	-151	-125	-119	-65	-64	-60	-104	39	-150	19	36	-76	-21	-57	88	-29	0
0.481667	-193	-2056	1790	-5397	-912	-7763	676	-7826	-183	-3644	-1296	-10300	-240	-1579	-2742	-14215	-17	-176	1488	-4394	-41	-6315	7359	-2721	-201	-5107	5827	72	-476	-5149	5185	-1723	-148	-129	-122	-70	-63	-63	-105	37	-151	16	33	-80	-26	-60	82	-29	-3
0.482500	-195	-2041	1673	-5570	-696	-8601	287	-7974	33	-4483	-1552	-10328	-255	-2118	-3090	-13777	-14	-55	1632	-4795	-133	-6419	8082	-3133	-186	-5229	6726	-489	-595	-4780	4980	-1865	-148	-128	-119	-65	-66	-64	-105	40	-150	16	32	-77	-25	-59	86	-31	-3
0.483333	-183	-2007	1586	-5801	-565	-9444	-137	-8108	172	-5402	-1851	-10326	-344	-2660	-3409	-13294	24	28	1786	-5298	-83	-6483	8745	-3522	-237	-5332	7532	-1012	-758	-4394	4745	-1977	-147	-127	-116	-66	-63	-62	-107	38	-151	15	32	-76	-21	-60	82	-32	-1
0.484167	-118	-1950	1521	-6102	-409	-10283	-600	-8249	328	-6381	-2182	-10305	-402	-3201	-3686	-12773	-83	125	1932	-5905	-118	-6508	9337	-3882	-283	-5412	8243	-1482	-841	-4001	4499	-2057	-150	-129	-124	-67	-67	-60	-108	36	-141	17	30	-77	-24	-64	80	-31	-3
0.485000	-119	-1865	1473	-6471	-322	-11104	-1087	-8401	398	-7396	-2550	-10273	-205	-3726	-3907	-12242	96	215	2069	-6602	-198	-6498	9856	-4199	-280	-5456	8854	-1899	-831	-3605	4239	-2107	-149	-127	-120	-65	-64	-60	-103	39	-153	18	33	-76	-24	-57	84	-33	0
0.485833	-170	-1749	1442	-6906	-221	-11889	-1583	-8583	314	-8415	-2934	-10249	121	-4217	-4048	-11705	-26	300	2199	-7376	114	-6435	10287	-4486	-251	-5465	9359	-2263	-774	-3211	3971	-2122	-149	-125	-118	-63	-58	-58	-103	36	-154	19	30	-75	-21	-56	84	-30	2
0.486667	-131	-1611	1423	-7406	-90	-12618	-2072	-8808	314	-9413	-3334	-10241	539	-4676	-4113	-11182	89	396	2306	-8205	-320	-6334	10631	-4733	-251	-5440	9757	-2580	-685	-2830	3693	-2109	-150	-126	-117	-62	-61	-57	-103	40	-151	18	37	-74	-22	-56	77	-29	-1
0.487500	-134	-1448	1405	-7957	39	-13276	-2544	-9088	372	-10366	-3734	-10273	771	-5090	-4081	-10684	10	493	2392	-9067	-10	-6191	10884	-4950	-297	-5374	10047	-2852	-553	-2463	3418	-2066	-150	-125	-117	-63	-59	-59	-102	40	-151	17	36	-76	-9	-56	86	-27	0
0.488333	-145	-1278	1386	-8560	52	-13847	-2979	-9435	429	-11247	-4137	-10353	925	-5433	-3950	-10210	-249	596	2443	-9931	-105	-6004	11040	-5134	-314	-5265	10230	-3074	-374	-2117	3139	-1998	-149	-130	-118	-63	-62	-60	-102	41	-152	17	34	-76	-24	-55	84	-31	-5
0.489167	-144	-1100	1367	-9203	-21	-14330	-3364	-9864	493	-12018	-4518	-10490	1239	-5710	-3707	-9762	-23	724	2471	-10780	-184	-5779	11105	-5292	-338	-5115	10308	-3253	-305	-1800	2864	-1910	-147	-126	-118	-59	-60	-59	-107	39	-149	16	33	-76	-19	-47	84	-32	2
0.490000	-162	-916	1335	-9871	74	-14708	-3683	-10382	480	-12648	-4866	-10700	1814	-5912	-3390	-9330	-93	851	2467	-11590	97	-5522	11082	-5422	-385	-4921	10290	-3401	-211	-1514	2589	-1803	-121	-129	-122	-67	-64	-62	-104	40	-153	15	32	-77	-21	-57	80	-31	-3
0.490833	-105	-729	1304	-10556	138	-14972	-3919	-10984	466	-13121	-5184	-10980	2119	-6026	-2975	-8896	-218	1009	2432	-12331	105	-5233	10948	-5530	-388	-4688	10175	-3521	-77	-1229	2323	-1677	-151	-126	-120	-63	-65	-60	-81	41	-155	16	30	-77	-25	-57	84	-30	-3
0.491667	-81	-547	1263	-11238	61	-15121	-4066	-11684	646	-13425	-5444	-11334	2075	-6055	-2479	-8443	13	1203	2369	-12988	-449	-4920	10735	-5621	-327	-4410	9976	-3616	64	-1014	2063	-1540	-150	-127	-121	-67	-63	-60	-103	42	-148	15	32	-76	-23	-57	82	-28	0
0.492500	-120	-371	1218	-11903	46	-15157	-4111	-12476	804	-13545	-5661	-11765	1789	-5995	-1930	-7954	64	1424	2278	-13537	-407	-4588	10436	-5701	-287	-4105	9696	-3705	223	-806	1818	-1395	-147	-127	-118	-64	-65	-58	-103	43	-151	15	35	-75	-21	-56	85	-29	1
0.493333	-112	-207	1165	-12550	151	-15086	-4086	-13359	953	-13478	-5815	-12259	1538	-5867	-1352	-7416	-156	1677	2165	-13980	-409	-4239	10058	-5771	-266	-3760	9347	-3777	378	-620	1589	-1249	-145	-122	-118	-66	-62	-56	-101	42	-148	20	37	-73	-18	-55	80	-28	3
0.494167	-103	-50	1112	-13157	98	-14919	-3960	-14325	1191	-13231	-5908	-12808	1242	-5664	-773	-6821	-7	1969	2036	-14303	-583	-3887	9604	-5842	-265	-3392	8939	-3850	304	-458	1379	-1104	-145	-124	-115	-64	-59	-58	-101	32	-149	19	36	-76	-23	-58	86	-26	2
0.495000	-139	85	1056	-13720	80	-14657	-3756	-15370	1414	-12819	-5940	-13393	960	-5410	-242	-6135	-109	2290	1888	-14515	-569	-3529	9085	-5912	-269	-3008	8476	-3927	165	-318	1197	-969	-148	-126	-118	-65	-63	-61	-93	41	-148	18	37	-72	-25	-55	81	-29	13
0.495833	-173	210	1017	-14230	108	-14322	-3492	-16469	1498	-12268	-5919	-13999	715	-5125	278	-5370	-69	2641	1740	-14617	-970	-3178	8516	-5984	-249	-2612	7973	-4011	101	-190	1042	-838	-149	-130	-120	-83	-61	-61	-107	42	-151	16	35	-76	-23	-59	79	-29	-3
0.496667	-194	329	960	-14678	82	-13924	-3184	-17609	1608	-11595	-5836	-14602	284	-4820	693	-4520	-12	3026	1590	-14627	-882	-2834	7904	-6060	-219	-2197	7443	-4104	-98	-68	932	-723	-148	-128	-120	-65	-62	-62	-107	41	-148	18	33	-73	-21	-59	80	-28	-1
0.497500	-205	435	934	-15057	128	-13487	-2858	-18777	1663	-10838	-5707	-15182	-160	-4523	990	-3611	-182	3434	1453	-14552	-609	-2505	7264	-6158	-238	-1801	6890	-4211	-243	42	863	-624	-158	-130	-121	-67	-62	-60	-105	41	-152	13	34	-72	-23	-58	79	-30	-4
0.498333	-253	535	925	-15367	211	-13004	-2536	-19960	1483	-10036	-5534	-15715	-225	-4263	1143	-2648	270	3858	1341	-14418	-810	-2193	6599	-6265	-224	-1404	6329	-4332	-138	150	844	-547	-154	-131	-125	-68	-65	-64	-109	36	-152	13	28	-78	-23	-60	79	-35	-4
0.499167	-292	632	938	-15610	199	-12509	-2245	-21138	1086	-9224	-5327	-16183	-273	-4058	1137	-1654	329	4301	1246	-14242	-809	-1901	5933	-6382	-110	-1017	5774	-4460	-170	254	881	-491	-147	-129	-120	-70	-62	-60	-105	44	-151	18	36	-73	-23	-61	79	-29	-1
0.500000	-298	738	985	-15787	249	-12010	-1999	-22280	670	-8440	-5097	-16563	-490	-3933	962	-667	501	4755	1188	-14044	-1355	-1641	5273	-6521	-110	-658	5225	-4604	-286	360	977	-455	-148	-129	-121	-66	-63	-59	-105	41	-154	22	36	-75	-19	-55	81	-27	0
0.500833	-313	844	1054	-15908	224	-11522	-1830	-23379	481	-7721	-4862	-16851	-664	-3903	595	282	810	5205	1167	-13846	-649	-1403	4636	-6675	-111	-313	4698	-4754	-299	456	1127	-447	-150	-131	-122	-66	-60	-67	-107	43	-152	21	34	-75	-22	-57	85	-29	7
0.501667	-352	963	1157	-15972	223	-11064	-1756	-24419	287	-7098	-4621	-17029	-784	-3980	50	1155	262	5651	1201	-13667	195	-1202	4031	-6838	-25	-30	4200	-4916	-296	547	1350	-466	-149	-128	-119	-65	-61	-59	-108	38	-152	18	33	-75	-16	-57	82	-29	2
0.502500	-384	1093	1290	-15989	269	-10632	-1790	-25382	-56	-6590	-4421	-17099	-840	-4181	-676	1899	312	6079	1258	-13524	279	-1034	3467	-7043	-8	225	3733	-5079	-335	628	1630	-513	-179	-132	-124	-65	-63	-62	-107	38	-149	18	35	-75	-25	-57	81	-29	-4
0.503333	-405	1241	1455	-15971	366	-10255	-1936	-26264	-257	-6221	-4187	-17059	-845	-4488	-1556	2480	279	6493	1374	-13421	314	-908	2968	-7261	25	435	3314	-5242	-387	695	1963	-587	-149	-130	-124	-67	-66	-60	-107	38	-154	13	32	-79	-22	-56	76	-30	-5
0.504167	-341	1408	1653	-15926	371	-9887	-2195	-27050	-319	-5995	-4011	-16920	-900	-4903	-2577	2864	162	6877	1529	-13372	562	-813	2515	-7497	50	598	2946	-5403	-324	745	2345	-686	-150	-144	-126	-69	-65	-59	-110	38	-152	17	30	-78	-22	-59	81	-28	-3
0.505000	-303	1600	1881	-15864	337	-9581	-2563	-27735	-488	-5919	-3877	-16686	-774	-5413	-3709	3022	-214	7240	1737	-13369	568	-751	2143	-7749	2	711	2633	-5556	-276	776	2779	-808	-147	-129	-125	-67	-64	-59	-108	28	-150	17	30	-76	-24	-59	84	-30	0
0.505833	-233	1818	2138	-15795	367	-9314	-3049	-28312	-596	-5984	-3784	-16379	-641	-5997	-4934	2918	-801	7572	1978	-13428	622	-727	1849	-8019	56	776	2383	-5695	-187	775	3257	-959	-147	-129	-128	-68	-58	-62	-105	37	-146	17	30	-77	-17	-56	85	-28	2
0.506667	113	2068	2417	-15731	466	-9100	-3566	-28783	-617	-6187	-3748	-16022	-551	-6645	-6210	2544	-1955	7866	2255	-13533	825	-740	1637	-8305	92	787	2203	-5826	-6	744	3761	-1135	-147	-130	-125	-69	-63	-61	-105	37	-152	16	30	-79	-19	-59	80	-30	-5
0.507500	428	2331	2715	-15681	449	-8933	-4167	-29185	-670	-6506	-3762	-15630	-487	-7324	-7502	1888	-2211	8127	2552	-13681	739	-787	1510	-8606	66	750	2065	-5917	72	684	4289	-1336	-150	-131	-125	-69	-66	-58	-108	59	-150	16	32	-77	-17	-59	80	-30	2
0.508333	378	2651	3032	-15645	437	-8808	-4797	-29395	-708	-6924	-3838	-15231	-340	-8004	-8766	966	-2288	8353	2870	-13857	694	-859	1469	-8918	33	644	2006	-6028	121	587	4832	-1551	-147	-131	-126	-68	-59	-60	-108	37	-150	15	15	-79	-25	-60	81	-27	-1
0.509167	422	2952	3356	-15640	465	-8744	-5431	-29534	-776	-7422	-3969	-14847	-324	-8635	-9974	-225	-2601	8545	3197	-14060	729	-960	1513	-9243	-12	545	2019	-6101	293	460	5377	-1790	-150	-129	-121	-70	-62	-60	-108	36	-151	17	32	-79	-18	-58	81	-31	0
0.510000	506	3292	3681	-15660	450	-8738	-6037	-29559	-729	-7984	-4165	-14510	-459	-9297	-11092	-1653	-2640	8704	3526	-14270	810	-1087	1641	-9574	-31	382	2093	-6156	523	297	5921	-2048	-150	-130	-122	-69	-64	-58	-107	35	-153	17	34	-78	-22	-58	81	-31	-5
0.510833	256	3651	4014	-15715	470	-8810	-6592	-29462	-593	-8576	-4418	-14233	-368	-9853	-12093	-3303	-3181	8833	3848	-14482	755	-1235	1849	-9913	-78	196	2237	-6206	745	107	6453	-2331	-145	-129	-126	-69	-65	-61	-111	37	-148	15	30	-79	-18	-59	79	-29	0
0.511667	194	4018	4341	-15806	510	-8947	-7059	-29238	-549	-9208	-4733	-14044	-146	-10358	-12956	-5138	-2973	8930	4157	-14683	589	-1402	2134	-10256	-90	-24	2443	-6213	962	-107	6969	-2624	-147	-128	-121	-67	-59	-57	-105	36	-150	18	32	-76	-21	-58	80	-36	4
0.512500	273	4396	4654	-15931	503	-9179	-7422	-28886	-498	-9842	-5106	-13949	-167	-10779	-13641	-7114	-2720	9002	4443	-14867	751	-1582	2485	-10603	-101	-258	2711	-6219	1049	-339	7466	-2934	-147	-127	-124	-68	-61	-57	-105	35	-148	18	33	-76	-16	-56	80	-28	1
0.513333	125	4780	4956	-16081	475	-9505	-7665	-28390	-451	-10482	-5535	-13965	-176	-11120	-14161	-9198	-3031	9054	4703	-15029	493	-1777	2902	-10954	-183	-507	3043	-6209	1098	-589	7933	-3264	-145	-126	-117	-64	-56	-58	-105	40	-147	19	34	-74	-19	-59	84	-28	1
0.514167	-80	5159	5238	-16265	463	-9945	-7779	-27751	-370	-11118	-6030	-14107	-139	-11390	-14496	-11335	-1568	9080	4925	-15171	363	-1978	3378	-11308	-235	-763	3421	-6206	1064	-834	8375	-3604	-142	-128	-121	-65	-57	-58	-110	36	-147	16	35	-73	-19	-55	84	-28	3
0.515000	-447	5532	5504	-16474	508	-10486	-7754	-26967	-238	-11739	-6547	-14369	-231	-11598	-14668	-13462	-623	9085	5117	-15291	568	-2188	3898	-11667	-260	-1021	3847	-6194	916	-1107	8780	-3968	-151	-131	-127	-68	-62	-60	-113	38	-152	13	32	-83	-24	-61	79	-32	-5
0.515833	-879	5891	5734	-16707	434	-11137	-7602	-26046	-78	-12343	-7126	-14753	-397	-11755	-14673	-15642	105	9072	5271	-15392	278	-2400	4459	-12023	-297	-1273	4315	-6184	724	-1369	9164	-4340	-151	-130	-111	-67	-67	-62	-110	36	-153	13	32	-76	-25	-58	80	-32	-3
0.516667	-1052	6242	5975	-16943	406	-11874	-7324	-24974	43	-12924	-7743	-15251	-323	-11875	-14536	-17719	710	9038	5396	-15480	179	-2595	5051	-12380	-270	-1514	4816	-6179	638	-1627	9525	-4731	-151	-131	-122	-67	-62	-62	-107	37	-152	15	32	-76	-24	-53	82	-32	-6
0.517500	-1283	6570	6193	-17186	443	-12699	-6964	-23776	94	-13488	-8405	-15866	-310	-11988	-14283	-19694	1317	8991	5475	-15568	124	-2788	5659	-12741	-220	-1745	5352	-6185	502	-1874	9863	-5134	-149	-129	-122	-65	-62	-59	-107	41	-153	12	32	-75	-21	-56	78	-32	-5
0.518333	-982	6876	6373	-17430	385	-13587	-6499	-22453	86	-14029	-9098	-16582	-301	-12107	-13950	-21553	2406	8924	5522	-15661	-165	-2964	6280	-13109	-205	-1957	5908	-6206	126	-2116	10175	-5547	-150	-129	-124	-67	-61	-58	-107	37	-156	16	32	-74	-16	-59	79	-29	0
0.519167	-290	7163	6550	-17668	320	-14516	-6006	-21025	116	-14520	-9818	-17378	-367	-12256	-13574	-23230	2736	8837	5544	-15769	-316	-3129	6904	-13475	-187	-2156	6467	-6243	-81	-2352	10477	-5970	-148	-129	-119	-64	-60	-58	-118	42	-150	18	32	-75	-22	-57	81	-29	0
0.520000	-172	7415	6717	-17894	315	-15459	-5504	-19512	71	-15027	-10567	-18241	-449	-12443	-13195	-24742	1923	8724	5534	-15910	-87	-3274	7520	-13837	-196	-2334	7037	-6300	-313	-2577	10764	-6404	-148	-127	-119	-66	-60	-57	-102	41	-150	21	36	-73	-18	-58	78	-31	4
0.520833	-85	7651	6877	-18102	257	-16379	-5036	-17940	6	-15479	-11335	-19155	-332	-12692	-12848	-26070	1528	8588	5506	-16084	-307	-3400	8118	-14227	-218	-2506	7597	-6379	-515	-2805	11035	-6839	-146	-127	-117	-63	-59	-60	-104	42	-148	18	34	-75	-21	-59	82	-28	-5
0.521667	-7	7852	7034	-18296	249	-17246	-4639	-16333	-10	-15889	-12122	-20093	-269	-13005	-12574	-27180	1150	8414	5428	-16309	-376	-3501	8697	-14616	-193	-2664	8145	-6477	-649	-3040	11314	-7314	-148	-126	-118	-60	-62	-60	-103	38	-150	19	36	-75	-19	-57	81	-29	-3
0.522500	-21	8022	7191	-18465	226	-18015	-4359	-14720	-16	-16277	-12934	-21047	-245	-13374	-12414	-28055	2014	8215	5384	-16581	-449	-3584	9237	-15003	-205	-2824	8671	-6608	-820	-3293	11576	-7771	-152	-129	-124	-65	-62	-58	-107	40	-149	19	36	-76	-23	-59	80	-32	-3
0.523333	-25	8167	7353	-18614	141	-18656	-4233	-13130	-138	-16558	-13752	-21965	-259	-13789	-12403	-28684	2329	7965	5297	-16899	-503	-3640	9737	-15401	-254	-2992	9171	-6753	-894	-3564	11838	-8230	-153	-132	-124	-66	-67	-64	-109	38	-156	20	30	-76	-23	-60	77	-32	-6
0.524167	71	8278	7522	-18735	96	-19129	-4300	-11595	-350	-16786	-14582	-22833	-356	-14235	-12569	-29059	1830	7673	5197	-17265	-603	-3693	10194	-15800	-287	-3171	9636	-6920	-960	-3865	12091	-8702	-151	-129	-124	-76	-65	-62	-107	38	-155	18	32	-78	-25	-60	78	-32	-6
0.525000	312	8364	7710	-18846	39	-19392	-4585	-10144	-505	-16927	-15401	-23609	-288	-14686	-12924	-29161	2155	7328	5083	-17678	-970	-3725	10596	-16194	-317	-3369	10054	-7102	-953	-4202	12337	-9139	-151	-130	-124	-57	-63	-65	-109	42	-151	18	33	-78	-24	-60	79	-29	-1
0.525833	439	8424	7910	-18930	-25	-19427	-5115	-8808	-682	-16973	-16221	-24268	-194	-15120	-13493	-28988	2117	6926	4958	-18117	-927	-3747	10945	-16583	-299	-3600	10430	-7295	-798	-4585	12573	-9584	-148	-127	-96	-63	-63	-57	-104	42	-151	19	35	-76	-22	-57	79	-30	0
0.526667	473	8455	8128	-19003	16	-19217	-5907	-7622	-723	-16912	-17039	-24799	-154	-15506	-14278	-28533	1901	6463	4810	-18591	-1109	-3774	11230	-16966	-309	-3875	10753	-7504	-790	-5023	12803	-10013	-151	-128	-122	-66	-61	-59	-107	38	-151	40	34	-75	-21	-57	82	-29	0
0.527500	500	8453	8366	-19069	-4	-18753	-6958	-6590	-751	-16743	-17855	-25167	-32	-15826	-15274	-27807	2805	5943	4641	-19073	-1452	-3810	11455	-17334	-299	-4196	11025	-7726	-737	-5508	13014	-10431	-151	-127	-120	-66	-32	-57	-107	39	-149	18	35	-77	-22	-58	81	-30	0
0.528333	457	8428	8612	-19131	-46	-18041	-8266	-5736	-888	-16455	-18663	-25350	90	-16046	-16458	-26807	2617	5374	4445	-19554	-1073	-3865	11613	-17689	-277	-4569	11242	-7951	-694	-6063	13201	-10827	-150	-129	-121	-65	-61	-63	-105	43	-152	18	36	-77	-23	-57	85	-27	1
0.529167	460	8374	8886	-19170	-53	-17086	-9818	-5053	-887	-16046	-19456	-25360	192	-16145	-17800	-25558	2422	4770	4206	-20029	-1227	-3946	11718	-18022	-255	-5002	11404	-8187	-705	-6659	13363	-11212	-150	-130	-124	-65	-61	-60	-104	37	-147	16	35	-77	-23	-55	82	-29	-1
0.530000	230	8288	9174	-19269	-53	-15912	-11576	-4555	-754	-15527	-20253	-25125	202	-16108	-19268	-24071	2057	4140	3921	-20482	-1077	-4068	11758	-18330	-206	-5485	11511	-8424	-614	-7299	13499	-11576	-148	-129	-120	-64	-59	-57	-107	37	-150	15	35	-77	-18	-55	85	-28	1
0.530833	-294	8172	9485	-19356	-78	-14553	-13502	-4237	-633	-14899	-21001	-24702	398	-15929	-20828	-22370	1649	3502	3554	-20906	-1136	-4237	11742	-18614	-215	-6009	11570	-8673	-569	-7976	13596	-11936	-149	-147	-121	-65	-62	-58	-109	38	-149	18	34	-76	-16	-51	84	-29	0
0.531667	-721	8031	9808	-19467	-38	-13081	-15557	-4091	-669	-14176	-21754	-24073	585	-15603	-22464	-20486	1496	2884	3119	-21289	-1706	-4468	11670	-18852	-184	-6581	11577	-8927	-445	-8685	13653	-12282	-151	-128	-138	-67	-62	-62	-110	35	-152	15	29	-81	-23	-56	96	-31	-1
0.532500	-994	7857	10148	-19601	-144	-11502	-17687	-4095	-626	-13366	-22497	-23243	585	-15134	-24025	-18450	1435	2312	2590	-21628	-2046	-4758	11557	-19057	-128	-7182	11555	-9196	-313	-9399	13685	-12625	-149	-131	-120	-65	-61	-61	-105	38	-152	17	37	-75	-21	-52	86	-26	-3
0.533333	-713	7683	10497	-19758	-219	-9886	-19836	-4232	-542	-12485	-23212	-22214	552	-14540	-25540	-16319	757	1815	1966	-21921	-1417	-5123	11396	-19229	-109	-7809	11463	-9475	-323	-10106	13675	-12969	-150	-125	-119	-65	-61	-58	-103	38	-151	15	36	-74	-18	-51	86	-27	0
0.534167	-198	7444	10852	-19951	-164	-8281	-21945	-4479	-532	-11554	-23903	-21029	605	-13848	-26928	-14144	-124	1412	1217	-22172	-1341	-5563	11200	-19363	-107	-8440	11353	-9778	-285	-10795	13623	-13323	-143	-125	-117	-72	-60	-60	-104	39	-149	19	37	-75	-16	-55	86	-28	1
0.535000	-4	7218	11198	-20175	-189	-6747	-23951	-4822	-494	-10603	-24563	-19715	440	-13083	-28140	-11955	-747	1129	335	-22382	-1205	-6085	10967	-19456	-21	-9069	11213	-10106	-102	-11445	13540	-13701	-150	-104	-116	-64	-35	-57	-105	40	-152	17	35	-76	-21	-51	84	-30	0
0.535833	13	6975	11520	-20445	-251	-5326	-25787	-5228	-371	-9643	-25170	-18289	225	-12265	-29133	-9794	-1296	989	-696	-22554	-911	-6681	10703	-19514	15	-9677	11048	-10469	-18	-12048	13428	-14112	-150	-120	-121	-69	-65	-58	-104	38	-153	18	34	-77	-22	-53	85	-29	3
0.536667	103	6750	11809	-20724	-254	-4047	-27400	-5671	-316	-8698	-25724	-16774	226	-11418	-29872	-7701	-1907	1015	-1872	-22699	-802	-7354	10423	-19542	49	-10255	10873	-10874	-29	-12595	13291	-14568	-149	-126	-117	-65	-66	-58	-98	41	-152	18	35	-75	-23	-55	82	-28	-3
0.537500	217	6548	12030	-21038	-317	-2951	-28747	-6131	-285	-7778	-26199	-15191	278	-10602	-30323	-5732	-1775	1208	-3209	-22823	-688	-8091	10120	-19536	82	-10795	10689	-11326	143	-13063	13140	-15091	-150	-127	-115	-64	-66	-58	-104	43	-154	19	37	-73	-23	-52	86	-29	-3
0.538333	566	6383	12194	-21370	-349	-2048	-29792	-6592	-200	-6904	-26578	-13591	242	-9821	-30471	-3905	-886	1579	-4697	-22933	-498	-8886	9789	-19509	104	-11283	10513	-11839	287	-13463	12978	-15673	-148	-126	-116	-65	-60	-57	-107	43	-150	16	40	-74	-22	-57	85	-27	0
0.539167	835	6281	12245	-21723	-296	-1354	-30507	-7032	-153	-6086	-26841	-11976	-84	-9104	-30306	-2247	-1030	2129	-6344	-23044	-194	-9743	9442	-19456	135	-11720	10341	-12400	348	-13786	12825	-16338	-149	-122	-119	-64	-60	-60	-107	43	-148	18	35	-73	-19	-52	85	-27	1
0.540000	734	6247	12173	-22089	-243	-868	-30888	-7441	-153	-5347	-26968	-10391	-174	-8473	-29829	-773	-1741	2852	-8146	-23163	-114	-10634	9076	-19401	122	-12097	10184	-13060	336	-14037	12668	-17099	-149	-124	-120	-64	-62	-56	-107	43	-139	20	36	-76	-30	-58	82	-30	-3
0.540833	682	6298	11948	-22462	-241	-577	-30917	-7812	-82	-4685	-26945	-8877	-74	-7937	-29048	512	-810	3743	-10060	-23292	-335	-11547	8686	-19332	79	-12418	10053	-13773	364	-14216	12534	-17956	-147	-125	-116	-65	-64	-59	-107	42	-150	20	37	-73	-23	-55	82	-27	0
0.541667	602	6454	11560	-22829	-223	-456	-30595	-8122	7	-4098	-26754	-7425	-231	-7506	-27977	1599	-646	4782	-12050	-23429	251	-12453	8289	-19267	58	-12672	9948	-14569	321	-14335	12426	-18909	-148	-126	-117	-60	-62	-56	-104	44	-153	19	35	-75	-22	-56	82	-29	-4
0.542500	507	6705	10976	-23195	-243	-488	-29952	-8377	36	-3593	-26390	-6046	-413	-7182	-26658	2476	-432	5949	-13999	-23571	290	-13346	7874	-19214	13	-12874	9879	-15444	237	-14397	12350	-19952	-125	-125	-119	-65	-62	-59	-108	41	-152	20	37	-72	-23	-55	84	-28	0
0.543333	471	7052	10181	-23548	-240	-621	-28996	-8574	-8	-3160	-25845	-4777	-412	-6963	-25138	3160	80	7230	-15892	-23722	573	-14198	7454	-19177	-27	-13025	9848	-16397	192	-14427	12314	-21077	-148	-125	-117	-68	-63	-56	-104	41	-149	24	36	-80	-22	-59	82	-27	0
0.544167	315	7490	9169	-23897	-293	-832	-27765	-8709	-104	-2799	-25127	-3618	-516	-6835	-23466	3656	490	8607	-17589	-23860	658	-14991	7027	-19170	-72	-13150	9864	-17414	208	-14426	12317	-22266	-151	-127	-119	-68	-74	-59	-108	38	-154	20	36	-77	-24	-58	82	-28	-3
0.545000	119	7998	7916	-24226	-211	-1071	-26296	-8779	5	-2476	-24244	-2583	-678	-6786	-21700	3981	842	10066	-19012	-23980	663	-15691	6602	-19198	-51	-13186	9926	-18496	301	-14414	12358	-23506	-156	-125	-115	-64	-62	-58	-105	49	-149	20	37	-77	-23	-58	82	-28	0
0.545833	95	8564	6433	-24542	-182	-1302	-24649	-8783	19	-2231	-23210	-1667	-538	-6792	-19892	4151	969	11579	-20041	-24069	612	-16282	6192	-19272	-74	-13209	10036	-19628	281	-14396	12444	-24770	-148	-124	-117	-63	-59	-55	-102	38	-149	22	37	-70	-15	-55	82	-26	2
0.546667	135	9162	4739	-24847	-238	-1486	-22871	-8727	70	-2009	-22061	-882	-478	-6844	-18102	4172	1014	13126	-20573	-24120	988	-16755	5797	-19393	-101	-13205	10192	-20811	172	-14398	12562	-26035	-150	-125	-118	-60	-61	-56	-91	45	-143	23	36	-75	-19	-55	85	-28	2
0.547500	91	9771	2840	-25138	-200	-1600	-21017	-8615	144	-1814	-20803	-221	-334	-6924	-16379	4069	1190	14691	-20524	-24108	931	-17097	5432	-19571	-138	-13199	10397	-22036	148	-14414	12716	-27270	-150	-122	-118	-64	-61	-55	-103	43	-151	19	35	-76	-21	-57	84	-26	2
0.548333	-42	10373	780	-25429	-216	-1624	-19129	-8445	150	-1629	-19472	306	-153	-7007	-14785	3847	1282	16253	-19823	-24049	853	-17296	5108	-19803	-95	-13148	10648	-23280	21	-14473	12886	-28441	-152	-131	-124	-66	-64	-46	-107	41	-152	17	21	-77	-23	-59	84	-29	-3
0.549167	-198	10960	-1384	-25704	-217	-1536	-17248	-8220	225	-1452	-18111	722	-138	-7080	-13350	3531	834	17786	-18416	-23929	987	-17356	4841	-20113	-118	-13109	10947	-24523	-62	-14560	13071	-29509	-149	-126	-122	-48	-61	-57	-102	38	-153	16	34	-75	-18	-56	85	-26	1
0.550000	-203	11520	-3578	-25992	-188	-1333	-15427	-7939	252	-1273	-16750	1012	-65	-7131	-12113	3121	614	19268	-16280	-23765	1048	-17285	4652	-20493	-233	-13081	11283	-25751	-76	-14692	13249	-30448	-151	-126	-122	-68	-59	-58	-103	39	-149	19	35	-76	-24	-55	85	-27	-1
0.550833	-283	12059	-5732	-26275	-170	-1024	-13715	-7620	270	-1103	-15436	1190	-41	-7148	-11092	2631	673	20678	-13445	-23573	1160	-17103	4552	-20933	-267	-13073	11650	-26939	-110	-14877	13419	-31239	-150	-127	-122	-65	-62	-57	-102	39	-154	17	34	-77	-13	-57	85	-25	0
0.551667	-420	12573	-7752	-26567	-176	-633	-12147	-7258	362	-931	-14192	1260	45	-7135	-10299	2068	380	21972	-9981	-23371	1101	-16832	4556	-21439	-242	-13093	12046	-28066	-114	-15093	13549	-31848	-149	-128	-125	-59	-63	-58	-103	41	-150	20	37	-76	-18	-55	88	-28	-3
0.552500	-517	13086	-9550	-26864	-177	-174	-10722	-6867	452	-769	-13053	1228	71	-7089	-9737	1432	109	23145	-5963	-23179	1140	-16497	4684	-22002	-238	-13152	12466	-29128	-138	-15352	13637	-32258	-147	-125	-119	-63	-60	-57	-101	41	-149	19	37	-75	-18	-59	89	-25	0
0.553333	-595	13610	-11057	-27169	-223	331	-9477	-6450	350	-612	-12041	1102	135	-7010	-9396	742	-301	24153	-1528	-23031	1292	-16139	4933	-22627	-286	-13260	12899	-30092	-256	-15655	13673	-32461	-148	-125	-119	-65	-61	-59	-102	42	-148	20	38	-73	-22	-56	88	-21	1
0.554167	-645	14173	-12206	-27479	-191	839	-8401	-6019	223	-486	-11165	884	123	-6906	-9251	-5	-299	24982	3181	-22944	729	-15782	5331	-23307	-338	-13430	13334	-30957	-286	-15978	13653	-32435	-148	-124	-121	-63	-59	-56	-103	43	-146	20	37	-75	-23	-55	87	-24	4
0.555000	-655	14796	-12960	-27804	-137	1327	-7504	-5582	236	-390	-10490	587	4	-6790	-9281	-796	-466	25635	7974	-22939	1021	-15464	5876	-24022	-318	-13663	13773	-31699	-203	-16316	13566	-32201	-145	-129	-118	-63	-63	-57	-102	42	-150	19	33	-74	-18	-55	85	-26	0
0.555833	-718	15499	-13289	-28115	-132	1752	-6796	-5159	90	-344	-9964	216	135	-6676	-9451	-1632	-908	26101	12640	-23019	969	-15220	6568	-24776	-300	-13957	14199	-32271	-184	-16663	13424	-31694	-150	-128	-121	-65	-63	-58	-108	39	-152	16	33	-76	-22	-58	82	-27	-3
0.556667	-794	16306	-13216	-28440	-148	2084	-6243	-4759	1	-353	-9605	-212	139	-6561	-9700	-2497	-1017	26391	16998	-23203	764	-15081	7401	-25550	-299	-14319	14613	-32505	-174	-16998	13239	-30993	-152	-129	-122	-68	-67	-64	-109	38	-155	18	34	-78	-27	-60	82	-29	-5
0.557500	-825	17227	-12781	-28731	-159	2295	-5835	-4386	8	-435	-9379	-701	125	-6469	-10035	-3373	-1261	26523	20872	-23452	640	-15054	8389	-26314	-308	-14740	15012	-32621	-182	-17307	13039	-30061	-159	-126	-121	-67	-65	-58	-104	38	-154	18	35	-76	-25	-58	79	-30	-1
0.558333	-869	18272	-12062	-29016	-112	2366	-5555	-4061	-31	-594	-9293	-1236	196	-6394	-10373	-4250	-1512	26525	24093	-23764	586	-15165	9502	-27114	-321	-15218	15385	-32649	-207	-17568	12844	-28925	-150	-127	-122	-67	-67	-59	-107	38	-150	18	33	-74	-22	-56	93	-27	0
0.559167	-892	19442	-11166	-29256	-76	2280	-5373	-3795	-82	-843	-9299	-1805	97	-6356	-10676	-5111	-1416	26430	26526	-24100	332	-15427	10751	-27880	-349	-15744	15731	-32681	-225	-17776	12679	-27604	-130	-127	-119	-63	-62	-59	-104	40	-150	20	35	-75	-22	-56	84	-29	0
0.560000	-848	20701	-10198	-29459	-11	2019	-5279	-3604	-129	-1196	-9387	-2403	-51	-6365	-10926	-5946	-1592	26278	28066	-24436	326	-15832	12100	-28633	-372	-16303	16047	-32672	-305	-17911	12569	-26127	-148	-127	-118	-64	-65	-57	-102	38	-149	21	37	-77	-17	-52	84	-28	5
0.560833	-830	22064	-9292	-29616	8	1588	-5247	-3490	-191	-1643	-9523	-3023	-70	-6417	-11091	-6740	-1980	26097	28629	-24732	226	-16364	13526	-29341	-346	-16884	16328	-32691	-290	-17948	12548	-24523	-153	-126	-119	-66	-62	-58	-102	39	-150	20	39	-76	-22	-56	84	-29	0
0.561667	-830	23482	-8567	-29725	-57	995	-5246	-3469	-189	-2185	-9673	-3657	-53	-6510	-11152	-7472	-1801	25926	28214	-24954	-72	-17013	15008	-30004	-334	-17471	16571	-32672	-249	-17926	12651	-22841	-171	-128	-121	-62	-62	-57	-104	38	-159	23	33	-75	-22	-55	86	-29	-5
0.562500	-855	24921	-8118	-29775	-50	250	-5293	-3536	-107	-2821	-9806	-4298	258	-6650	-11089	-8134	-1754	25788	26869	-25076	-237	-17738	16522	-30614	-292	-18048	16785	-32688	-255	-17795	12896	-21136	-151	-129	-121	-65	-62	-56	-103	38	-150	20	37	-76	-22	-56	84	-30	0
0.563333	-866	26341	-8018	-29768	-81	-631	-5341	-3698	-99	-3548	-9897	-4944	436	-6835	-10902	-8715	-1643	25695	24697	-25085	-499	-18519	18053	-31173	-193	-18607	16965	-32672	-324	-17573	13300	-19448	-150	-127	-121	-64	-61	-60	-104	46	-151	18	33	-77	-24	-61	82	-28	-3
0.564167	-836	27695	-8303	-29719	-109	-1630	-5387	-3965	-173	-4344	-9920	-5588	172	-7057	-10593	-9218	-1749	25642	21861	-24971	-746	-19311	19571	-31673	-174	-19125	17113	-32686	-303	-17261	13878	-17835	-151	-129	-124	-66	-64	-61	-107	37	-153	18	34	-75	-24	-58	82	-31	-5
0.565000	-856	28949	-8983	-29613	-76	-2720	-5423	-4306	-99	-5196	-9863	-6224	98	-7309	-10170	-9626	-2056	25620	18536	-24745	-989	-20070	21045	-32110	-188	-19595	17228	-32673	-236	-16874	14625	-16338	-152	-129	-113	-67	-65	-64	-109	29	-154	16	30	-80	-26	-62	79	-32	-3
0.565833	-867	30056	-10020	-29461	-76	-3877	-5444	-4732	-63	-6088	-9701	-6857	20	-7585	-9645	-9953	-2081	25601	14970	-24418	-1101	-20761	22458	-32452	-141	-19996	17322	-32684	-282	-16431	15557	-14996	-152	-128	-124	-63	-64	-58	-104	39	-153	20	38	-76	-22	-57	85	-30	-1
0.566667	-803	30982	-11338	-29316	-95	-5062	-5442	-5228	-24	-7004	-9422	-7482	-31	-7878	-9042	-10208	-2218	25581	11414	-24032	-877	-21333	23778	-32634	-36	-20332	17383	-32671	-316	-15905	16642	-13874	-148	-125	-126	-68	-61	-60	-105	41	-148	19	32	-78	-18	-58	85	-28	0
0.567500	-757	31682	-12856	-29155	-108	-6270	-5426	-5783	64	-7921	-9076	-8107	95	-8190	-8392	-10396	-1792	25466	8088	-23619	-1297	-21764	24989	-32688	-80	-20595	17428	-32682	-208	-15360	17860	-12997	-148	-127	-120	-65	-64	-60	-104	40	-153	21	34	-75	-21	-57	84	-28	-1
0.568333	-705	32136	-14452	-28995	-80	-7468	-5392	-6388	96	-8831	-8622	-8733	91	-8509	-7722	-10535	-1499	25217	5235	-23226	-957	-22020	26074	-32736	-149	-20774	17451	-32639	-203	-14807	19178	-12393	-148	-125	-119	-65	-52	-41	-107	40	-150	20	36	-74	-22	-58	82	-29	0
0.569167	-660	32308	-16017	-28859	0	-8620	-5344	-7032	58	-9713	-8086	-9357	-132	-8829	-7059	-10635	-1968	24828	3024	-22896	-687	-22084	27016	-32725	-107	-20869	17465	-32570	-323	-14260	20559	-12047	-149	-127	-122	-65	-64	-62	-103	41	-151	17	34	-73	-25	-56	82	-28	-3
0.570000	-645	32163	-17435	-28755	-60	-9770	-5287	-7687	25	-10547	-7492	-9989	-258	-9153	-6430	-10719	-1935	24195	1568	-22675	-643	-21938	27811	-32748	-103	-20874	17471	-32509	-360	-13740	21960	-12051	-148	-141	-121	-67	-62	-58	-103	27	-147	19	37	-79	-22	-60	82	-28	1
0.570833	-595	31672	-18609	-28707	-84	-10829	-5224	-8346	77	-11315	-6863	-10629	-191	-9472	-5863	-10806	-1849	23289	1066	-22603	-578	-21590	28438	-32761	-87	-20795	17474	-32422	-269	-13256	23341	-12315	-147	-126	-124	-64	-62	-59	-105	40	-148	18	36	-76	-17	-59	82	-28	1
0.571667	-513	30801	-19439	-28730	-147	-11812	-5158	-8998	-29	-12012	-6226	-11288	-281	-9796	-5379	-10910	-1271	22080	1431	-22704	-638	-21039	28901	-32750	-79	-20631	17489	-32348	-268	-12836	24651	-12846	-148	-128	-122	-64	-44	-56	-104	41	-150	18	36	-75	0	-60	84	-29	1
0.572500	-410	29526	-19869	-28786	-137	-12727	-5093	-9634	-79	-12633	-5595	-11963	-219	-10111	-5005	-11052	-1095	20549	2655	-23003	-564	-20312	29195	-32728	-109	-20375	17519	-32217	-190	-12482	25839	-13615	-151	-125	-118	-66	-63	-59	-107	40	-147	18	37	-74	-22	-56	86	-27	0
0.573333	-389	27848	-19871	-28927	-195	-13514	-5034	-10234	43	-13167	-5010	-12668	-112	-10444	-4757	-11243	-822	18687	4616	-23504	-298	-19433	29325	-32747	-134	-20030	17565	-32109	-138	-12211	26860	-14573	-153	-127	-120	-65	-63	-58	-108	40	-150	16	35	-76	-22	-59	81	-31	-1
0.574167	-383	25737	-19443	-29142	-252	-14227	-4983	-10821	-56	-13616	-4490	-13392	-257	-10746	-4635	-11493	-549	16488	7185	-24196	-204	-18422	29296	-32732	-88	-19606	17646	-31931	-255	-12017	27690	-15685	-147	-127	-122	-65	-59	-56	-105	42	-149	17	37	-73	-19	-56	82	-27	2
0.575000	-311	23201	-18606	-29416	-212	-14839	-4933	-11321	-30	-13978	-4052	-14137	-454	-11063	-4655	-11811	-300	13967	10196	-25072	-518	-17327	29113	-32743	-91	-19102	17752	-31700	-204	-11903	28298	-16888	-149	-127	-118	-66	-61	-53	-97	41	-149	19	38	-74	-23	-61	85	-30	0
0.575833	-257	20232	-17423	-29752	-205	-15375	-4900	-11797	26	-14255	-3720	-14903	-608	-11385	-4801	-12191	-163	11147	13428	-26098	-855	-16186	28780	-32743	-102	-18533	17898	-31416	-118	-11867	28678	-18141	-154	-131	-121	-67	-62	-59	-107	37	-155	13	36	-76	-23	-59	77	-32	-1
0.576667	-187	16886	-15977	-30136	-165	-15809	-4873	-12220	-46	-14459	-3501	-15690	-856	-11709	-5076	-12647	308	8070	16659	-27226	-1069	-15043	28313	-32742	-52	-17885	18078	-31064	-43	-11899	28820	-19379	-152	-129	-122	-66	-62	-58	-104	38	-150	17	33	-76	-21	-58	84	-31	-3
0.577500	-134	13206	-14366	-30549	-130	-16157	-4859	-12596	-59	-14594	-3404	-16489	-1030	-12033	-5470	-13155	388	4829	19673	-28410	-814	-13931	27719	-32746	-88	-17181	18304	-30641	46	-11988	28734	-20540	-149	-129	-124	-67	-61	-57	-104	40	-153	13	33	-75	-23	-58	78	-34	-1
0.578333	-103	9241	-12703	-30981	-173	-16426	-4856	-12923	-63	-14669	-3433	-17309	-1115	-12358	-5964	-13718	317	1453	22272	-29611	-642	-12894	27005	-32741	-139	-16421	18570	-30149	119	-12117	28431	-21584	-154	-127	-119	-70	-63	-59	-108	41	-151	19	20	-74	-22	-60	87	-28	-1
0.579167	-53	5059	-11085	-31418	-202	-16620	-4865	-13199	-115	-14692	-3579	-18069	-1246	-12676	-6531	-14308	522	-1965	24288	-30760	-602	-11952	26187	-32751	-159	-15626	18865	-29601	236	-12274	27952	-22455	-151	-127	-119	-66	-60	-56	-105	42	-150	13	32	-72	-17	-57	90	-27	4
0.580000	-12	729	-9617	-31847	-211	-16746	-4879	-13448	-135	-14678	-3836	-18826	-1131	-12984	-7156	-14925	656	-5356	25582	-31797	-147	-11143	25280	-32734	-155	-14800	19194	-28999	335	-12442	27322	-23129	-151	-132	-120	-65	-81	-56	-105	43	-148	20	42	-73	-21	-56	86	-29	0
0.580833	47	-3686	-8372	-32253	-173	-16808	-4910	-13659	-174	-14636	-4192	-19547	-901	-13289	-7815	-15531	926	-8663	26061	-32315	-235	-10486	24298	-32752	-136	-13964	19547	-28359	332	-12607	26578	-23575	-148	-127	-115	-63	-65	-58	-103	45	-152	20	36	-77	-24	-58	67	-29	1
0.581667	102	-8036	-7446	-32547	-174	-16816	-4944	-13839	-208	-14570	-4622	-20218	-910	-13582	-8487	-16136	1537	-11815	25670	-32535	-331	-9990	23257	-32737	-161	-13131	19905	-27693	330	-12756	25783	-23775	-151	-132	-122	-68	-69	-62	-108	39	-154	34	32	-77	-23	-61	84	-32	-4
0.582500	108	-12244	-6860	-32676	-190	-16782	-4992	-13997	-203	-14507	-5115	-20829	-1021	-13865	-9145	-16706	1232	-14770	24433	-32625	38	-9663	22173	-32753	-171	-12309	20282	-27014	269	-12873	24942	-23719	-151	-110	-119	-67	-60	-61	-104	40	-147	16	33	-76	-21	-59	87	-32	-10
0.583333	87	-16247	-6642	-32719	-191	-16704	-5037	-14138	-170	-14441	-5640	-21354	-946	-14135	-9771	-17216	1374	-17491	22399	-32666	98	-9501	21081	-32733	-176	-11524	20659	-26339	90	-12951	24140	-23424	-151	-127	-121	-69	-65	-63	-103	40	-149	18	30	-77	-23	-58	85	-29	2
0.584167	155	-19983	-6779	-32744	-203	-16593	-5091	-14273	-187	-14394	-6191	-21804	-819	-14400	-10345	-17661	1238	-19945	19678	-32680	287	-9496	19928	-32750	-245	-10787	21020	-25685	18	-12995	23410	-22896	-155	-131	-121	-66	-65	-59	-104	40	-154	18	32	-76	-26	-61	84	-35	-5
0.585000	228	-23380	-7232	-32758	-213	-16467	-5140	-14406	-214	-14375	-6724	-22145	-701	-14662	-10849	-18023	1157	-22119	16378	-32695	440	-9637	18795	-32731	-269	-10117	21371	-25062	16	-12960	22776	-22163	-154	-128	-121	-66	-65	-53	-102	40	-154	18	34	-73	-24	-56	86	-30	0
0.585833	185	-26396	-7981	-32753	-154	-16327	-5189	-14544	-82	-14388	-7230	-22402	-724	-14930	-11279	-18295	1186	-24003	12660	-32686	282	-9902	17678	-32747	-253	-9528	21692	-24486	-67	-12930	22259	-21249	-148	-128	-118	-63	-61	-56	-104	44	-150	18	34	-73	-13	-58	87	-26	2
0.586667	129	-28974	-8929	-32761	-237	-16184	-5233	-14696	2	-14443	-7694	-22550	-876	-15213	-11623	-18467	1291	-25603	8710	-32701	138	-10278	16582	-32724	-269	-9031	21976	-23954	-99	-12840	21881	-20192	-147	-127	-120	-62	-62	-58	-103	40	-145	17	35	-70	-19	-53	88	-25	2
0.587500	96	-30987	-9996	-32751	-250	-16051	-5267	-14871	-122	-14552	-8107	-22600	-783	-15519	-11881	-18545	851	-26918	4703	-32686	260	-10739	15528	-32740	-249	-8641	22221	-23479	-132	-12723	21658	-19041	-149	-124	-120	-66	-62	-57	-99	44	-148	20	34	-70	-23	-55	86	-27	0
0.588333	87	-31957	-11104	-32762	-254	-15939	-5304	-15068	-221	-14723	-8448	-22553	-695	-15857	-12048	-18522	684	-27951	826	-32701	-518	-11260	14523	-32725	-245	-8365	22430	-23055	-182	-12585	21582	-17833	-149	-124	-125	-63	-63	-58	-94	42	-149	21	39	-70	-19	-53	88	-27	0
0.589167	97	-32367	-12173	-32746	-240	-15850	-5315	-15299	-215	-14949	-8715	-22422	-641	-16238	-12130	-18407	778	-28798	-2772	-32684	-932	-11824	13577	-32740	-231	-8207	22578	-22688	-351	-12416	21636	-16616	-150	-126	-120	-65	-61	-56	-99	44	-152	19	36	-75	-22	-52	88	-27	-1
0.590000	146	-32544	-13136	-32764	-100	-15802	-5317	-15561	-245	-15239	-8904	-22215	-589	-16672	-12132	-18208	757	-29415	-5955	-32701	-928	-12409	12702	-32728	-260	-8168	22691	-22359	-479	-12296	21806	-15419	-150	-122	-120	-66	-59	-61	-107	40	-150	18	35	-75	-22	-57	86	-27	-4
0.590833	156	-32610	-13928	-32748	-67	-15791	-5311	-15859	-294	-15593	-9023	-21949	-423	-17159	-12065	-17942	631	-29867	-8610	-32683	-929	-12987	11919	-32639	-184	-8252	22742	-22060	-369	-12201	22066	-14278	-153	-126	-120	-65	-62	-57	-103	40	-150	18	35	-73	-22	-55	85	-9	-1
0.591667	38	-32655	-14504	-32763	-61	-15836	-5291	-16187	-265	-16006	-9074	-21631	-315	-17709	-11935	-17598	605	-30162	-10690	-32695	-460	-13546	11225	-32463	-124	-8447	22743	-21782	-408	-12120	22391	-13219	-150	-129	-118	-62	-62	-57	-107	44	-152	18	34	-72	-22	-51	84	-27	-1
0.592500	-68	-32655	-14828	-32740	-41	-15930	-5259	-16553	-195	-16475	-9068	-21282	-442	-18327	-11761	-17216	831	-30345	-12163	-32569	73	-14069	10635	-32198	-124	-8750	22688	-21504	-520	-12085	22735	-12275	-149	-125	-116	-61	-63	-56	-102	43	-148	20	38	-72	-21	-55	85	-26	-3
0.593333	-97	-32674	-14900	-32754	-53	-16101	-5226	-16956	39	-17007	-9021	-20915	-351	-19009	-11548	-16803	767	-30434	-13032	-32403	232	-14559	10154	-31868	-127	-9159	22574	-21219	-641	-12108	23074	-11478	-148	-126	-117	-61	-62	-56	-107	42	-151	20	36	-74	-19	-51	86	-25	0
0.594167	-51	-32664	-14732	-32736	16	-16335	-5185	-17386	211	-17580	-8941	-20556	-119	-19748	-11317	-16380	422	-30450	-13335	-32256	-291	-15006	9787	-31458	-79	-9651	22410	-20913	-900	-12194	23374	-10821	-151	-126	-120	-62	-58	-56	-99	42	-148	21	36	-88	-18	-52	86	-27	0
0.595000	-19	-32675	-14337	-32752	-53	-16631	-5147	-17849	136	-18199	-8852	-20208	-28	-20544	-11079	-15959	836	-30400	-13109	-32164	-409	-15386	9543	-30971	-121	-10223	22188	-20573	-1300	-12343	23606	-10314	-167	-124	-118	-61	-61	-56	-100	40	-150	18	35	-75	-19	-52	86	-29	3
0.595833	-22	-32632	-13762	-32733	-28	-17004	-5113	-18329	75	-18845	-8757	-19893	-144	-21379	-10843	-15554	577	-30296	-12444	-32141	536	-15720	9422	-30406	-178	-10846	21923	-20193	-1397	-12562	23743	-9965	-148	-127	-121	-65	-62	-58	-105	37	-149	19	35	-75	-18	-55	80	-29	1
0.596667	28	-32238	-13045	-32752	-16	-17435	-5098	-18819	35	-19513	-8678	-19615	-264	-22244	-10619	-15167	699	-30132	-11427	-32182	374	-16002	9428	-29750	-155	-11512	21606	-19764	-1458	-12846	23773	-9756	-150	-127	-118	-63	-64	-55	-103	40	-151	16	42	-78	-24	-57	80	-31	-1
0.597500	23	-31669	-12244	-32745	-29	-17919	-5098	-19311	-4	-20192	-8624	-19383	-12	-23121	-10417	-14817	747	-29911	-10163	-32282	549	-16232	9562	-29011	-153	-12205	21247	-19285	-1578	-13188	23687	-9689	-149	-127	-120	-69	-67	-60	-105	40	-152	18	32	-77	-18	-57	80	-30	-13
0.598333	20	-31038	-11418	-32752	-15	-18451	-5123	-19825	-44	-20879	-8612	-19204	215	-23987	-10249	-14515	859	-29624	-8759	-32421	829	-16419	9822	-28187	-199	-12913	20842	-18755	-1385	-13584	23463	-9756	-168	-128	-124	-79	-64	-60	-108	37	-156	13	24	-78	-28	-61	78	-33	-5
0.599167	50	-30397	-10618	-32750	-6	-19027	-5179	-20269	-28	-21553	-8644	-19072	179	-24819	-10115	-14256	869	-29270	-7307	-32630	869	-16564	10213	-27285	-211	-13613	20408	-18174	-1266	-14012	23127	-9934	-152	-129	-122	-65	-62	-59	-107	35	-150	17	35	-73	-24	-57	80	-32	-4
0.600000	-1	-29747	-9878	-32750	-25	-19623	-5263	-20710	29	-22196	-8723	-18991	-64	-25605	-10024	-14050	878	-28820	-5881	-32654	824	-16671	10723	-26319	-206	-14292	19943	-17561	-1309	-14474	22677	-10210	-148	-126	-120	-66	-64	-57	-104	39	-148	16	34	-77	-23	-61	79	-32	0
0.600833	-33	-29093	-9254	-32760	-28	-20242	-5390	-21111	-34	-22815	-8858	-18959	-90	-26319	-9974	-13896	418	-28279	-4572	-32695	1342	-16759	11328	-25304	-203	-14944	19448	-16919	-1185	-14951	22121	-10574	-149	-128	-122	-70	-62	-58	-98	37	-141	18	36	-78	-19	-59	80	-30	0
0.601667	18	-28419	-8772	-32747	-10	-20861	-5553	-21466	-28	-23396	-9036	-18994	-3	-26957	-9977	-13789	283	-27638	-3439	-32691	1305	-16820	12057	-24255	-179	-15556	18941	-16257	-1018	-15434	21487	-11006	-150	-130	-120	-65	-63	-58	-104	39	-149	13	35	-75	-23	-60	79	-33	-1
0.602500	19	-27706	-8456	-32762	-19	-21473	-5758	-21761	3	-23934	-9287	-19009	-88	-27490	-10016	-13724	350	-26887	-2514	-32717	1171	-16869	12854	-23189	-126	-16122	18423	-15597	-837	-15916	20810	-11479	-150	-130	-126	-67	-62	-56	-108	38	-151	18	30	-77	-21	-57	78	-33	-1
0.603333	1	-26926	-8311	-32746	13	-22061	-6000	-21998	0	-24423	-9571	-19073	-187	-27921	-10084	-13697	297	-26022	-1815	-32695	1136	-16914	13716	-22110	-151	-16637	17906	-14950	-711	-16381	20098	-11996	-149	-128	-125	-67	-64	-57	-107	36	-150	17	34	-77	-22	-60	77	-35	-3
0.604167	27	-26062	-8337	-32763	15	-22626	-6276	-22165	34	-24864	-9881	-19144	-327	-28239	-10222	-13698	223	-25044	-1351	-32708	1041	-16952	14633	-21055	-170	-17097	17396	-14330	-586	-16824	19395	-12520	-152	-131	-120	-68	-66	-60	-108	36	-156	12	32	-77	-26	-60	78	-36	-6
0.605000	1	-25087	-8532	-32744	-10	-23151	-6579	-22252	40	-25246	-10217	-19213	-296	-28445	-10375	-13721	73	-23948	-1084	-32689	1001	-17000	15566	-20031	-120	-17504	16900	-13752	-441	-17240	18709	-13051	-153	-132	-121	-67	-60	-58	-105	39	-151	17	34	-76	-23	-58	80	-35	-5
0.605833	-51	-23962	-8869	-32758	-25	-23630	-6902	-22277	36	-25580	-10566	-19283	-243	-28545	-10556	-13750	105	-22733	-1008	-32702	716	-17058	16495	-19063	-102	-17862	16433	-13231	-333	-17627	18077	-13577	-150	-127	-120	-64	-61	-60	-105	41	-152	15	32	-83	-23	-55	84	-29	-12
0.606667	-77	-22710	-9331	-32735	-49	-24057	-7241	-22221	-30	-25860	-10913	-19299	-458	-28546	-10761	-13788	115	-21425	-1075	-32686	667	-17131	17397	-18172	-63	-18170	15993	-12760	-256	-17987	17521	-14085	-154	-133	-122	-65	-64	-62	-105	38	-152	15	35	-76	-24	-59	80	-31	-4
0.607500	-104	-21321	-9888	-32754	-98	-24437	-7585	-22101	-114	-26105	-11260	-19290	-710	-28460	-10980	-13815	-343	-20021	-1239	-32700	659	-17227	18241	-17369	-17	-18440	15591	-12385	-149	-18316	17038	-14563	-149	-128	-120	-63	-61	-58	-108	41	-150	16	34	-77	-19	-59	80	-29	0
0.608333	-83	-19788	-10506	-32674	-100	-24760	-7922	-21911	-178	-26301	-11572	-19240	-696	-28329	-11205	-13829	-31	-18544	-1462	-32682	26	-17349	19008	-16650	-74	-18670	15237	-12093	-1	-18622	16667	-14997	-147	-127	-119	-68	-52	-58	-104	42	-151	19	34	-74	-23	-56	84	-29	0
0.609167	-68	-18136	-11156	-32493	-70	-25034	-8245	-21671	-293	-26461	-11855	-19143	-630	-28089	-11426	-13827	-360	-17011	-1695	-32695	461	-17494	19674	-16022	-117	-18872	14927	-11855	27	-18906	16400	-15385	-149	-125	-120	-65	-62	-58	-105	42	-133	46	33	-76	-24	-57	82	-28	-4
0.610000	-115	-16376	-11814	-32261	-51	-25256	-8540	-21383	-351	-26587	-12089	-18997	-598	-27836	-11644	-13807	-510	-15432	-1896	-32689	346	-17674	20214	-15552	-113	-19047	14670	-11708	87	-19173	16240	-15717	-149	-122	-120	-26	-63	-56	-103	40	-150	19	34	-74	-19	-56	84	-27	1
0.610833	-102	-14532	-12441	-31973	-27	-25430	-8798	-21062	-374	-26681	-12278	-18801	-370	-27554	-11842	-13761	-360	-13825	-2041	-32692	226	-17886	20616	-15178	-107	-19205	14458	-11638	144	-19424	16180	-15989	-145	-126	-136	-63	-59	-56	-103	41	-150	16	37	-72	-22	-56	84	-28	0
0.611667	-68	-12649	-13011	-31659	-68	-25559	-9014	-20710	-343	-26750	-12402	-18553	-317	-27259	-12018	-13694	-614	-12217	-2096	-32695	231	-18134	20860	-14925	-124	-19339	14294	-11639	142	-19662	16210	-16195	-146	-125	-119	-64	-64	-59	-105	41	-149	18	37	-73	-17	-58	87	-26	2
0.612500	-81	-10753	-13499	-31317	-6	-25648	-9173	-20363	-283	-26792	-12468	-18260	-478	-26961	-12156	-13606	-655	-10599	-2051	-32688	114	-18406	20947	-14778	-149	-19462	14174	-11708	278	-19890	16316	-16318	-147	-121	-120	-63	-59	-58	-103	43	-148	20	39	-73	-21	-57	98	-24	0
0.613333	-24	-8885	-13882	-30975	-35	-25697	-9272	-20007	-218	-26812	-12466	-17925	-593	-26698	-12260	-13504	-411	-9073	-1905	-32697	-79	-18719	20863	-14741	-185	-19577	14090	-11829	264	-20104	16481	-16372	-147	-122	-117	-62	-62	-85	-103	43	-151	20	40	-69	-24	-53	86	-27	0
0.614167	-30	-7096	-14165	-30627	-73	-25713	-9304	-19668	-236	-26811	-12401	-17568	-532	-26411	-12320	-13391	-556	-7575	-1659	-32686	292	-19061	20623	-14804	-207	-19679	14035	-11999	201	-20305	16684	-16346	-145	-124	-119	-66	-57	-56	-98	43	-147	18	36	-72	-17	-56	86	-26	0
0.615000	-84	-5399	-14323	-30300	-39	-25694	-9273	-19354	-289	-26785	-12273	-17193	-340	-26165	-12328	-13272	-800	-6142	-1326	-32717	118	-19436	20220	-14957	-253	-19770	13994	-12200	212	-20489	16899	-16243	-147	-128	-120	-66	-65	-60	-109	39	-153	19	36	-72	-23	-58	81	-29	-4
0.615833	-122	-3833	-14355	-30003	-40	-25645	-9167	-19076	-418	-26736	-12088	-16804	-403	-25935	-12291	-13159	-762	-4784	-922	-32686	-61	-19827	19681	-15177	-316	-19847	13968	-12428	197	-20659	17105	-16076	-153	-129	-118	-67	-62	-58	-108	16	-154	16	36	-75	-22	-60	81	-29	-4
0.616667	-150	-2421	-14262	-29746	19	-25571	-8994	-18833	-490	-26651	-11849	-16408	-527	-25717	-12196	-13049	-813	-3514	-473	-32703	-33	-20240	19014	-15447	-402	-19911	13939	-12668	185	-20806	17284	-15803	-149	-128	-119	-67	-64	-62	-109	36	-150	19	37	-76	-22	-61	81	-26	-4
0.617500	-139	-1194	-14052	-29538	34	-25455	-8750	-18641	-327	-26531	-11559	-16023	-463	-25507	-12055	-12954	-882	-2323	1	-32683	-154	-20657	18244	-15759	-395	-19965	13897	-12916	181	-20926	17418	-15483	-153	-128	-118	-66	-65	-76	-104	36	-152	17	35	-75	-23	-59	91	-32	-1
0.618333	-184	-173	-13745	-29400	-33	-25301	-8453	-18496	-201	-26374	-11230	-15664	-309	-25297	-11860	-12877	-997	-1281	461	-32702	-151	-21081	17386	-16091	-365	-20005	13834	-13164	161	-21024	17488	-15096	-148	-128	-118	-64	-63	-58	-108	37	-153	19	38	-75	-25	-57	81	-28	-1
0.619167	-191	644	-13347	-29329	-81	-25110	-8082	-18402	-184	-26169	-10872	-15330	-145	-25082	-11627	-12830	-1042	-322	895	-32681	-335	-21504	16457	-16422	-441	-20034	13735	-13403	95	-21093	17474	-14666	-149	-128	-118	-66	-72	-56	-104	41	-150	19	41	-76	-22	-56	82	-30	-4
0.620000	-176	1248	-12887	-29340	-87	-24880	-7664	-18366	-105	-25921	-10498	-15036	-38	-24848	-11358	-12808	-689	536	1270	-32693	-316	-21911	15490	-16741	-473	-20057	13598	-13631	85	-21137	17370	-14194	-150	-130	-117	-64	-63	-56	-104	41	-153	16	37	-76	-21	-57	85	-29	0
0.620833	-202	1653	-12379	-29424	-48	-24600	-7207	-18376	-34	-25621	-10097	-14781	78	-24595	-11062	-12825	-776	1289	1582	-32676	-62	-22299	14510	-17025	-465	-20070	13413	-13844	102	-21150	17173	-13694	-154	-129	-120	-62	-58	-59	-103	42	-150	18	35	-74	-23	-56	85	-29	-3
0.621667	-234	1865	-11854	-29581	-48	-24274	-6708	-18437	-13	-25271	-9719	-14572	224	-24301	-10743	-12866	-565	1950	1823	-32693	-637	-22658	13540	-17269	-487	-20080	13178	-14042	139	-21142	16881	-13181	-149	-127	-117	-66	-61	-55	-101	42	-149	16	34	-78	-18	-55	85	-26	-1
0.622500	-232	1902	-11338	-29815	-47	-23892	-6187	-18543	-50	-24860	-9332	-14412	387	-23971	-10414	-12946	-358	2514	1947	-32676	-410	-22973	12602	-17461	-443	-20091	12892	-14224	190	-21109	16490	-12667	-153	-127	-121	-67	-60	-59	-99	41	-149	17	35	-77	-21	-56	79	-31	-1
0.623333	-173	1792	-10850	-30098	-56	-23463	-5647	-18675	-138	-24396	-8958	-14307	647	-23606	-10084	-13054	-382	3002	1996	-32694	-566	-23243	11714	-17592	-386	-20098	12555	-14392	132	-21062	16017	-12165	-150	-130	-113	-68	-67	-61	-105	39	-154	16	33	-82	-24	-58	78	-33	-6
0.624167	-224	1551	-10431	-30431	-138	-22978	-5094	-18837	-39	-23887	-8617	-14253	697	-23196	-9757	-13188	8	3423	1965	-32689	-576	-23448	10900	-17655	-393	-20107	12180	-14546	71	-20998	15471	-11684	-152	-130	-129	-70	-68	-61	-104	40	-168	-11	32	-77	-25	-58	81	-33	-4
0.625000	-269	1229	-10094	-30785	-109	-22438	-4535	-19013	50	-23318	-8269	-14242	755	-22747	-9446	-13340	19	3792	1862	-32693	-553	-23582	10181	-17646	-464	-20118	11776	-14685	29	-20919	14870	-11228	-152	-127	-121	-66	-65	-62	-104	40	-151	33	33	-79	-28	-57	82	-33	0
0.625833	-193	859	-9862	-31156	-64	-21850	-3986	-19196	44	-22708	-7959	-14271	874	-22262	-9152	-13508	-151	4126	1704	-32686	-677	-23633	9582	-17568	-455	-20126	11352	-14809	-41	-20832	14216	-10815	-150	-126	-119	-65	-63	-59	-112	40	-151	20	36	-75	-21	-56	82	-26	4
0.626667	-134	415	-9765	-31519	-101	-21224	-3453	-19384	97	-22066	-7683	-14370	694	-21752	-8887	-13683	47	4425	1505	-32686	-952	-23598	9105	-17426	-390	-20138	10918	-14933	-63	-20741	13536	-10442	-144	-126	-121	-65	-59	-61	-103	45	-148	17	34	-75	-22	-56	85	-27	1
0.627500	-164	-4	-9819	-31858	-143	-20570	-2952	-19560	121	-21399	-7461	-14498	706	-21228	-8655	-13865	-27	4710	1286	-32671	-632	-23471	8762	-17227	-378	-20155	10490	-15044	-270	-20651	12849	-10118	-131	-127	-118	-65	-63	-61	-104	21	-156	22	35	-74	-18	-53	84	-28	-1
0.628333	-165	-398	-10025	-32159	-150	-19886	-2477	-19718	58	-20707	-7226	-14667	1029	-20700	-8458	-14039	-287	4991	1068	-32521	-713	-23239	8565	-16973	-377	-20160	10087	-15152	-688	-20566	12168	-9844	-151	-126	-119	-62	-62	-59	-102	40	-151	22	33	-73	-19	-52	81	-30	0
0.629167	-118	-748	-10390	-32402	-122	-19191	-2040	-19859	18	-20016	-7045	-14869	1137	-20175	-8298	-14208	16	5279	864	-32303	-1067	-22909	8517	-16681	-342	-20165	9727	-15256	-888	-20486	11522	-9620	-149	-126	-121	-65	-61	-63	-110	41	-148	20	38	-75	-22	-55	82	-29	0
0.630000	-105	-1026	-10912	-32563	-135	-18492	-1650	-19980	4	-19333	-6895	-15101	1071	-19677	-8182	-14362	2	5571	689	-32003	-799	-22476	8629	-16360	-308	-20163	9427	-15361	-662	-20421	10922	-9447	-150	-127	-118	-65	-61	-59	-104	41	-151	19	34	-75	-19	-55	84	-31	0
0.630833	-120	-1228	-11555	-32677	-167	-17822	-1321	-20066	6	-18676	-6778	-15357	853	-19210	-8101	-14499	70	5903	553	-31659	-815	-21954	8887	-16028	-300	-20144	9201	-15466	-516	-20363	10394	-9314	-150	-124	-117	-65	-62	-58	-104	38	-151	21	34	-76	-19	-53	84	-29	0
0.631667	-141	-1339	-12318	-32668	-122	-17180	-1055	-20128	86	-18062	-6688	-15632	649	-18797	-8064	-14639	123	6245	475	-31260	-926	-21347	9300	-15695	-303	-20122	9072	-15573	-449	-20323	9929	-9222	-152	-127	-119	-70	-64	-60	-108	36	-151	19	35	-77	-23	-56	80	-33	-4
0.632500	-237	-1355	-13155	-32604	-137	-16593	-863	-20150	114	-17502	-6627	-15923	670	-18438	-8058	-14684	-7	6623	457	-30810	-884	-20665	9850	-15368	-272	-20070	9048	-15678	-365	-20294	9576	-9158	-152	-127	-117	-63	-59	-60	-107	41	-150	18	37	-74	-22	-52	84	-27	-1
0.633333	-230	-1281	-14033	-32413	-208	-16070	-749	-20152	-8	-17006	-6594	-16220	480	-18153	-8089	-14777	220	7014	492	-30322	-953	-19923	10536	-15069	-211	-20008	9142	-15782	-297	-20282	9324	-9104	-147	-131	-117	-63	-62	-56	-103	41	-153	21	38	-72	-21	-53	82	-30	-3
0.634167	-72	-1119	-14913	-32157	-193	-15632	-730	-20123	-13	-16598	-6590	-16522	54	-17945	-8180	-14826	139	7431	583	-29799	-685	-19135	11345	-14804	-194	-19926	9364	-15893	-232	-20286	9191	-9113	-138	-122	-110	-63	-61	-59	-103	40	-141	22	37	-73	-23	-52	85	-27	0
0.635000	-100	-887	-15759	-31805	-118	-15288	-802	-20069	43	-16282	-6618	-16823	-101	-17824	-8260	-14845	93	7854	725	-29245	-865	-18324	12261	-14587	-281	-19825	9710	-16007	-145	-20309	9172	-9118	-151	-124	-118	-64	-62	-59	-104	39	-149	19	36	-74	-21	-61	86	-28	-5
0.635833	-126	-585	-16534	-31381	-161	-15052	-974	-20004	-92	-16073	-6676	-17093	-152	-17784	-8393	-14860	223	8279	901	-28674	-698	-17512	13257	-14433	-303	-19714	10184	-16120	-59	-20348	9278	-9128	-151	-126	-118	-64	-66	-59	-105	38	-151	19	34	-74	-21	-53	81	-33	-1
0.636667	-107	-235	-17190	-30879	-187	-14926	-1244	-19920	-165	-15967	-6765	-17402	-206	-17827	-8556	-14855	-368	8699	1113	-28089	-544	-16720	14318	-14340	-234	-19575	10777	-16235	6	-20398	9510	-9146	-149	-128	-122	-62	-63	-56	-105	41	-151	7	35	-74	-21	-53	81	-31	-1
0.637500	-48	156	-17703	-30313	-172	-14915	-1609	-19825	-92	-15973	-6887	-17671	-272	-17945	-8744	-14824	-63	9099	1354	-27507	-675	-15961	15424	-14320	-228	-19427	11489	-16355	106	-20460	9858	-9160	-146	-126	-124	-64	-62	-57	-104	40	-152	15	12	-74	-19	-55	81	-30	1
0.638333	-7	575	-18053	-29683	-163	-15018	-2064	-19722	-122	-16081	-7040	-17919	-382	-18131	-8957	-14792	63	9456	1610	-26931	-415	-15264	16553	-14374	-217	-19263	12307	-16469	170	-20523	10318	-9168	-150	-126	-120	-64	-62	-56	-104	39	-150	21	36	-73	-18	-55	70	-29	-1
0.639167	-29	1010	-18216	-28999	-163	-15235	-2612	-19622	-245	-16294	-7226	-18146	-492	-18363	-9198	-14743	-127	9766	1882	-26378	-186	-14638	17686	-14508	-190	-19090	13206	-16582	189	-20594	10879	-9168	-156	-127	-120	-63	-65	-56	-102	39	-152	3	35	-77	-22	-57	82	-28	0
0.640000	-84	1454	-18197	-28257	-154	-15554	-3236	-19519	-249	-16595	-7446	-18351	-501	-18656	-9457	-14687	126	10018	2138	-25851	-324	-14103	18794	-14714	-216	-18904	14184	-16697	243	-20660	11527	-9159	-150	-128	-126	-66	-65	-57	-109	35	-156	19	35	-74	-22	-56	79	-28	-3
0.640833	-161	1909	-17997	-27466	-141	-15967	-3927	-19425	-112	-16982	-7704	-18524	-501	-18972	-9743	-14618	280	10181	2445	-25356	-55	-13675	19859	-14999	-213	-18712	15201	-16799	287	-20714	12256	-9136	-148	-101	-119	-91	-65	-57	-104	38	-150	18	35	-78	-21	-53	84	-29	0
0.641667	-205	2353	-17616	-26637	-112	-16452	-4661	-19330	-94	-17422	-7988	-18670	-382	-19288	-10043	-14537	-167	10259	2729	-24905	356	-13354	20849	-15357	-205	-18512	16249	-16900	362	-20754	13053	-9100	-147	-128	-122	-68	-63	-55	-103	37	-149	20	37	-79	-18	-58	84	-27	0
0.642500	-115	2794	-17089	-25771	-133	-17004	-5430	-19249	-76	-17916	-8309	-18786	-476	-19617	-10357	-14451	84	10247	3020	-24504	601	-13145	21761	-15770	-212	-18308	17308	-16996	407	-20775	13893	-9027	-148	-128	-125	-68	-63	-58	-103	39	-151	20	18	-74	-24	-59	82	-29	0
0.643333	-59	3237	-16440	-24878	-171	-17592	-6216	-19174	37	-18438	-8654	-18872	-594	-19919	-10688	-14352	43	10132	3318	-24152	1209	-13061	22571	-16246	-178	-18102	18353	-17078	455	-20771	14766	-9005	-150	-121	-124	-68	-62	-60	-107	37	-151	19	33	-77	-22	-56	81	-29	-4
0.644167	-91	3650	-15689	-23954	-137	-18204	-7003	-19106	161	-18974	-9004	-18926	-632	-20199	-11025	-14233	-51	9917	3624	-23846	1121	-13077	23271	-16769	-169	-17895	19354	-17156	635	-20740	15657	-8949	-151	-130	-124	-57	-65	-68	-102	38	-150	18	33	-74	-26	-58	78	-30	-3
0.645000	-152	4065	-14870	-23011	-74	-18824	-7769	-19048	251	-19497	-9402	-18950	-905	-20430	-11363	-14114	146	9606	3968	-23592	722	-13202	23854	-17328	-179	-17692	20297	-17224	1025	-20664	16536	-8889	-148	-127	-121	-66	-62	-61	-105	40	-150	18	37	-76	-22	-56	82	-27	-3
0.645833	-199	4478	-13998	-22055	-86	-19423	-8488	-18996	32	-19996	-9792	-18941	-928	-20616	-11700	-13963	-91	9204	4290	-23383	729	-13413	24312	-17913	-124	-17487	21162	-17285	1108	-20556	17407	-8832	-147	-124	-113	-61	-44	-60	-104	43	-149	21	38	-73	-18	-56	84	-29	0
0.646667	-168	4880	-13116	-21103	-92	-19999	-9158	-18949	-165	-20457	-10184	-18905	-809	-20750	-12026	-13786	79	8715	4648	-23222	452	-13705	24643	-18513	-173	-17294	21927	-17341	914	-20405	18256	-8783	-148	-122	-119	-66	-60	-56	-103	42	-152	22	42	-75	-18	-52	88	-28	1
0.647500	-188	5272	-12242	-20166	-108	-20524	-9754	-18915	-29	-20872	-10570	-18839	-765	-20830	-12307	-13611	78	8156	5025	-23101	151	-14063	24855	-19114	-207	-17107	22586	-17404	881	-20219	19054	-8764	-151	-125	-119	-63	-62	-57	-102	39	-151	20	35	-74	-18	-53	82	-26	-1
0.648333	-179	5644	-11393	-19260	-111	-20993	-10269	-18885	72	-21230	-10937	-18752	-740	-20855	-12640	-13403	-187	7546	5401	-23010	-807	-14467	24945	-19716	-205	-16932	23122	-17479	728	-19997	19802	-8741	-152	-127	-119	-64	-67	-60	-105	38	-155	16	36	-78	-21	-56	81	-29	0
0.649167	-148	6001	-10582	-18400	-79	-21386	-10655	-18856	-68	-21521	-11280	-18643	-717	-20831	-12904	-13185	133	6895	5828	-22958	-1072	-14898	24929	-20299	-265	-16765	23529	-17528	575	-19735	20486	-8748	-150	-128	-124	-63	-60	-57	-111	43	-150	17	37	-75	-22	-55	85	-27	-4
0.650000	-214	6332	-9816	-17596	-74	-21741	-11000	-18839	-225	-21743	-11586	-18507	-646	-20764	-13134	-12934	-340	6220	6257	-22925	-533	-15344	24809	-20866	-218	-16618	23803	-17603	558	-19448	21097	-8788	-150	-127	-117	-63	-62	-61	-104	45	-152	16	32	-75	-25	-55	85	-28	-3
0.650833	-287	6639	-9101	-16885	-83	-22006	-11209	-18822	-230	-21898	-11844	-18351	-349	-20661	-13326	-12671	-46	5527	6692	-22916	-675	-15787	24600	-21387	-161	-16478	23949	-17688	421	-19139	21639	-8862	-148	-125	-122	-77	-62	-59	-104	43	-150	15	36	-76	-23	-53	84	-26	-5
0.651667	-256	6905	-8437	-16289	-64	-22199	-11310	-18803	-162	-21993	-12055	-18184	-85	-20531	-13470	-12393	-96	4844	7124	-22918	-544	-16215	24319	-21865	-171	-16374	23963	-17799	310	-18807	22101	-8974	-148	-124	-118	-63	-63	-57	-105	36	-148	18	37	-76	-22	-53	81	-12	1
0.652500	-259	7121	-7821	-15836	-66	-22325	-11306	-18790	-50	-22031	-12207	-17996	63	-20376	-13568	-12106	-394	4172	7550	-22933	-333	-16617	23972	-22339	-187	-16283	23857	-17928	217	-18474	22491	-9119	-148	-124	-118	-64	-68	-56	-101	44	-147	19	39	-76	-14	-51	85	-28	1
0.653333	-328	7290	-7248	-15534	-39	-22388	-11203	-18772	1	-22022	-12298	-17797	166	-20234	-13603	-11817	-353	3525	7958	-22949	-270	-16982	23573	-22762	-212	-16218	23637	-18089	78	-18143	22777	-9312	-147	-126	-118	-62	-60	-55	-101	45	-145	23	39	-76	-19	-56	84	-26	4
0.654167	-257	7394	-6716	-15419	3	-22415	-10999	-18750	-32	-21989	-12320	-17584	-31	-20096	-13584	-11529	-19	2911	8338	-22971	-122	-17309	23135	-23148	-177	-16178	23313	-18282	51	-17819	22995	-9540	-148	-120	-119	-65	-67	-57	-99	44	-150	21	38	-75	-22	-52	85	-28	1
0.655000	-218	7429	-6211	-15503	26	-22394	-10712	-18722	-144	-21918	-12273	-17371	-303	-19952	-13508	-11247	-432	2333	8682	-23006	350	-17589	22676	-23498	-133	-16163	22899	-18512	-17	-17517	23136	-9816	-148	-122	-118	-64	-59	-57	-104	44	-156	22	36	-74	-22	-56	81	-28	-1
0.655833	-258	7384	-5732	-15805	-81	-22346	-10359	-18692	-281	-21846	-12160	-17149	-1025	-19841	-13372	-10977	-475	1787	8979	-23018	377	-17827	22192	-23825	-195	-16178	22422	-18775	-76	-17248	23204	-10134	-151	-126	-120	-66	-75	-57	-109	36	-150	18	35	-76	-21	-56	79	-29	-1
0.656667	-242	7259	-5267	-16318	-150	-22277	-9943	-18645	-238	-21770	-11984	-16925	-1672	-19762	-13185	-10730	-181	1286	9218	-23037	423	-18020	21710	-24125	-334	-16219	21885	-19079	-66	-17013	23204	-10485	-154	-127	-124	-68	-62	-59	-110	39	-154	16	33	-76	-25	-59	79	-35	-5
0.657500	-177	7049	-4819	-17044	-92	-22226	-9486	-18584	-114	-21698	-11741	-16696	-1613	-19712	-12939	-10485	-148	829	9399	-23054	416	-18172	21237	-24409	-301	-16291	21321	-19422	-39	-16819	23153	-10863	-149	-128	-124	-69	-63	-60	-111	38	-151	16	35	-76	-23	-57	81	-31	0
0.658333	-208	6764	-4374	-17965	-80	-22129	-8988	-18501	-217	-21633	-11437	-16464	-1425	-19699	-12648	-10304	-150	402	9518	-23069	398	-18292	20782	-24684	-167	-16390	20748	-19804	68	-16673	23052	-11272	-152	-127	-122	-68	-63	-62	-104	39	-149	17	34	-75	-25	-56	80	-30	-3
0.659167	-220	6382	-3945	-19066	-46	-22066	-8480	-18401	-344	-21591	-11101	-16237	-1040	-19727	-12322	-10133	-31	8	9562	-23079	445	-18391	20348	-24960	-132	-16505	20181	-20224	275	-16575	22911	-11698	-155	-128	-122	-69	-61	-56	-105	38	-154	15	35	-77	-19	-55	81	-30	0
0.660000	-225	5916	-3528	-20332	-56	-22017	-7971	-18272	-366	-21569	-10695	-16016	-632	-19795	-11966	-10004	400	-360	9529	-23092	290	-18470	19946	-25243	-8	-16650	19646	-20677	421	-16529	22738	-12139	-154	-129	-122	-69	-66	-59	-104	41	-149	17	35	-75	-22	-57	84	-30	-1
0.660833	-238	5366	-3123	-21709	-53	-21990	-7475	-18125	-421	-21566	-10271	-15803	-345	-19901	-11590	-9905	680	-705	9428	-23099	389	-18542	19583	-25541	158	-16817	19152	-21162	282	-16535	22542	-12587	-148	-126	-120	-68	-62	-60	-105	40	-151	16	34	-77	-19	-58	79	-29	0
0.661667	-208	4730	-2744	-23157	28	-21988	-7010	-17946	-503	-21579	-9825	-15598	-328	-20044	-11201	-9854	336	-1033	9254	-23106	225	-18612	19261	-25857	96	-16996	18719	-21672	147	-16585	22329	-13034	-149	-129	-122	-65	-61	-61	-103	41	-154	19	35	-74	-21	-60	85	-28	-1
0.662500	-202	4035	-2392	-24632	-6	-22005	-6584	-17743	-713	-21609	-9370	-15398	-359	-20215	-10815	-9835	840	-1348	9021	-23114	-113	-18692	18988	-26199	-55	-17192	18355	-22207	132	-16679	22120	-13476	-150	-127	-120	-68	-62	-44	-103	39	-149	18	34	-76	-26	-59	80	-28	1
0.663333	-199	3260	-2074	-26072	55	-22040	-6209	-17510	-718	-21644	-8913	-15209	-85	-20407	-10447	-9856	685	-1645	8725	-23126	204	-18782	18764	-26569	-48	-17400	18073	-22757	-50	-16809	21887	-13895	-150	-129	-122	-69	-65	-64	-104	38	-149	16	35	-76	-25	-61	82	-32	-3
0.664167	-158	2435	-1797	-27451	89	-22094	-5887	-17249	-495	-21684	-8474	-15031	74	-20611	-10102	-9911	648	-1939	8380	-23134	-201	-18889	18592	-26967	-67	-17615	17879	-23298	-114	-16949	21704	-14287	-152	-131	-122	-73	-64	-40	-104	37	-151	17	30	-81	-22	-62	81	-29	-4
0.665000	-163	1560	-1568	-28689	63	-22156	-5628	-16964	-422	-21717	-8060	-14860	64	-20794	-9783	-10000	699	-2222	7988	-23152	-277	-19008	18473	-27391	0	-17831	17776	-23834	-224	-17135	21515	-14650	-153	-133	-122	-81	-65	-66	-110	34	-155	13	28	-81	-24	-60	82	-31	-7
0.665833	-219	644	-1391	-29735	41	-22216	-5436	-16652	-390	-21741	-7681	-14698	72	-21016	-9529	-10116	589	-2499	7578	-23163	-173	-19143	18417	-27843	49	-18033	17769	-24353	-353	-17313	21350	-14971	-150	-127	-121	-65	-63	-60	-104	36	-151	19	34	-75	-22	-58	82	-29	-1
0.666667	-205	-288	-1264	-30544	49	-22268	-5306	-16324	-383	-21744	-7349	-14540	252	-21196	-9316	-10262	455	-2768	7141	-23181	-309	-19290	18407	-28292	60	-18228	17841	-24850	-423	-17489	21210	-15247	-149	-129	-120	-64	-63	-60	-104	38	-151	12	41	-73	-26	-59	85	-26	0
0.667500	-186	-1237	-1204	-31088	0	-22310	-5249	-15979	-372	-21733	-7084	-14393	367	-21335	-9167	-10431	648	-3031	6696	-23205	-594	-19454	18450	-28758	13	-18408	17990	-25313	-498	-17653	21093	-15485	-152	-129	-118	-66	-63	-58	-101	39	-153	17	33	-76	-19	-56	86	-27	-6
0.668333	-162	-2181	-1193	-31334	42	-22328	-5259	-15626	-155	-21695	-6877	-14248	500	-21472	-9084	-10617	313	-3284	6260	-23222	-264	-19616	18536	-29236	-44	-18574	18213	-25723	-482	-17798	21002	-15644	-150	-128	-118	-64	-63	-58	-101	36	-153	17	37	-76	-17	-57	70	-26	-1
0.669167	-126	-3116	-1237	-31268	64	-22316	-5323	-15264	33	-21636	-6745	-14105	669	-21546	-9077	-10824	223	-3536	5834	-23259	-417	-19781	18668	-29702	-17	-18694	18484	-26085	-490	-17910	20931	-15761	-142	-129	-120	-64	-60	-59	-103	39	-151	19	35	-76	-21	-59	86	-27	0
0.670000	-101	-4035	-1335	-30869	44	-22274	-5450	-14904	41	-21546	-6690	-13969	609	-21570	-9135	-11037	18	-3770	5424	-23293	-383	-19951	18832	-30161	39	-18792	18793	-26384	-580	-17986	20884	-15817	-152	-129	-120	-63	-61	-58	-102	40	-151	16	33	-77	-17	-56	86	-15	1
0.670833	-83	-4931	-1473	-30145	73	-22191	-5613	-14524	-186	-21433	-6707	-13837	757	-21538	-9259	-11265	-442	-4005	5048	-23331	-141	-20080	19022	-30586	61	-18857	19128	-26608	-614	-18020	20849	-15815	-149	-110	-118	-63	-60	-57	-103	41	-149	18	38	-76	-16	-56	86	-27	-1
0.671667	-67	-5774	-1636	-29109	-28	-22070	-5818	-14200	-419	-21291	-6802	-13707	1057	-21443	-9452	-11497	-584	-4219	4707	-23344	19	-20193	19230	-30980	-8	-18882	19461	-26758	-619	-17996	20828	-15753	-147	-125	-119	-62	-59	-57	-101	64	-150	21	35	-74	-19	-53	88	-27	22
0.672500	-47	-6567	-1816	-27789	-79	-21909	-6044	-13871	-286	-21128	-6966	-13576	1084	-21289	-9702	-11733	-666	-4424	4413	-23421	135	-20276	19443	-31331	-57	-18863	19788	-26824	-598	-17927	20804	-15628	-147	-124	-121	-63	-62	-57	-125	42	-149	19	36	-70	-21	-53	87	-25	1
0.673333	-108	-7311	-2003	-26212	-43	-21714	-6286	-13564	-319	-20938	-7199	-13459	750	-21077	-9999	-11966	-586	-4617	4162	-23469	-200	-20330	19650	-31630	-86	-18802	20073	-26804	-650	-17803	20799	-15451	-153	-124	-119	-62	-60	-56	-102	40	-151	22	37	-72	-24	-57	82	-26	-1
0.674167	-184	-7951	-2184	-24445	-43	-21480	-6534	-13280	-346	-20729	-7488	-13343	616	-20805	-10339	-12196	-492	-4792	3955	-23519	-229	-20326	19847	-31865	-81	-18696	20310	-26690	-783	-17620	20736	-15214	-147	-121	-117	-86	-62	-61	-102	43	-147	22	38	-72	-19	-56	87	-25	0
0.675000	-230	-8525	-2322	-22507	0	-21209	-6773	-13019	-290	-20502	-7819	-13239	852	-20487	-10699	-12418	-903	-4948	3804	-23569	-47	-20280	20025	-32035	-109	-18547	20493	-26489	-841	-17388	20672	-14926	-148	-136	-117	-64	-64	-56	-108	44	-149	22	37	-75	-22	-55	85	-26	1
0.675833	-237	-9018	-2435	-20486	-38	-20914	-6998	-12796	-198	-20259	-8191	-13145	906	-20115	-11078	-12633	-532	-5096	3691	-23619	-325	-20187	20162	-32133	-104	-18361	20592	-26205	-735	-17103	20584	-14588	-152	-125	-121	-70	-65	-56	-104	40	-153	20	38	-76	-19	-56	86	-28	-15
0.676667	-190	-9421	-2495	-18450	-101	-20599	-7190	-12604	-100	-20012	-8592	-13069	844	-19705	-11467	-12839	-698	-5232	3629	-23671	207	-20046	20260	-32150	-42	-18132	20607	-25827	-638	-16773	20463	-14208	-151	-122	-119	-65	-63	-58	-105	41	-144	21	38	-74	-12	-55	81	-29	-1
0.677500	-167	-9722	-2496	-16458	-101	-20272	-7354	-12449	-1	-19745	-8996	-13015	743	-19260	-11847	-13023	-784	-5333	3616	-23717	127	-19859	20307	-32092	-5	-17871	20530	-25363	-713	-16405	20305	-13784	-151	-122	-120	-52	-65	-55	-103	40	-152	19	38	-74	-24	-55	84	-26	0
0.678333	-225	-9927	-2428	-14575	-43	-19936	-7475	-12323	202	-19471	-9406	-12968	419	-18794	-12208	-13194	-785	-5396	3642	-23758	79	-19630	20297	-31937	71	-17577	20356	-24827	-695	-16000	20104	-13326	-152	-125	-118	-66	-62	-56	-103	42	-146	19	36	-73	-19	-55	84	-21	0
0.679167	-270	-10035	-2294	-12858	-92	-19594	-7560	-12233	209	-19193	-9815	-12951	432	-18317	-12550	-13348	-843	-5499	3708	-23792	224	-19367	20215	-31702	49	-17263	20084	-24211	-610	-15569	19860	-12836	-148	-122	-117	-63	-55	-53	-103	41	-150	19	35	-73	-18	-51	86	-28	0
0.680000	-217	-10046	-2095	-11343	-74	-19259	-7603	-12174	4	-18905	-10206	-12964	638	-17834	-12860	-13486	-727	-5559	3809	-23817	475	-19071	20062	-31386	-128	-16931	19724	-23533	-685	-15126	19571	-12328	-148	-124	-120	-65	-59	-57	-81	45	-145	20	36	-70	-19	-55	86	-25	0
0.680833	-128	-9959	-1829	-10074	1	-18949	-7616	-12148	-83	-18616	-10580	-12990	663	-17357	-13139	-13599	-279	-5601	3951	-23834	795	-18759	19831	-30982	-219	-16595	19272	-22796	-714	-14671	19239	-11788	-152	-127	-119	-63	-62	-58	-102	44	-148	17	35	-74	-19	-52	80	-27	0
0.681667	-99	-9782	-1507	-9083	10	-18617	-7577	-12151	-108	-18325	-10924	-13046	690	-16885	-13383	-13693	-390	-5630	4117	-23811	1556	-18437	19517	-30502	-186	-16257	18741	-22002	-706	-14217	18863	-11244	-155	-126	-121	-74	-67	-61	-104	39	-152	16	35	-76	-4	-57	84	-30	-5
0.682500	-112	-9520	-1134	-8388	4	-18320	-7517	-12176	-49	-18030	-11244	-13120	793	-16429	-13590	-13768	-661	-5634	4321	-23817	1247	-18116	19128	-29949	-177	-15924	18140	-21161	-701	-13768	18453	-10688	-150	-126	-120	-68	-63	-62	-105	41	-150	16	34	-77	-22	-58	79	-28	-3
0.683333	-79	-9195	-729	-7989	10	-18034	-7425	-12226	27	-17728	-11531	-13216	832	-15994	-13758	-13821	-478	-5628	4542	-23775	1026	-17805	18654	-29320	-142	-15604	17481	-20286	-641	-13342	18005	-10129	-150	-128	-121	-68	-64	-62	-110	39	-150	17	43	-75	-23	-56	84	-28	-3
0.684167	-92	-8774	-313	-7876	24	-17763	-7318	-12292	-50	-17430	-11785	-13326	861	-15582	-13892	-13857	-342	-5611	4795	-23702	1014	-17502	18103	-28627	-107	-15305	16774	-19386	-676	-12933	17537	-9580	-152	-128	-122	-65	-65	-61	-107	39	-151	17	34	-76	-24	-62	80	-30	0
0.685000	-136	-8309	113	-8041	1	-17511	-7199	-12390	-91	-17130	-12002	-13457	799	-15197	-13997	-13878	-167	-5574	5071	-23587	848	-17227	17470	-27885	-90	-15031	16042	-18457	-669	-12554	17047	-9032	-166	-129	-121	-69	-63	-62	-112	38	-155	19	35	-74	-22	-56	80	-27	-4
0.685833	-88	-7790	535	-8449	64	-17273	-7073	-12488	-80	-16833	-12192	-13587	726	-14827	-14076	-13880	-166	-5524	5368	-23419	779	-16976	16780	-27093	-112	-14786	15287	-17510	-633	-12206	16539	-8496	-148	-128	-117	-66	-60	-59	-102	42	-148	20	37	-75	-23	-58	77	-27	1
0.686667	-31	-7244	912	-9068	116	-17032	-6955	-12604	-90	-16536	-12353	-13724	652	-14479	-14137	-13876	-155	-5468	5678	-23198	458	-16764	16005	-26267	-133	-14576	14522	-16552	-610	-11896	16020	-7967	-147	-127	-120	-64	-62	-61	-105	41	-148	20	35	-57	-18	-56	87	-27	2
0.687500	0	-6672	1247	-9851	143	-16805	-6842	-12732	-128	-16246	-12488	-13858	706	-14155	-14181	-13870	-4	-5401	5998	-22912	382	-16582	15176	-25420	-47	-14399	13752	-15589	-598	-11632	15491	-7468	-149	-127	-113	-64	-62	-60	-102	42	-151	22	35	-73	-21	-56	85	-30	-4
0.688333	-16	-6092	1521	-10756	184	-16586	-6748	-12867	-108	-15957	-12595	-13986	863	-13843	-14217	-13857	-314	-5327	6332	-22551	585	-16444	14289	-24552	38	-14254	12996	-14627	-497	-11406	14966	-6988	-150	-125	-119	-61	-61	-59	-102	41	-155	20	35	-73	-21	-56	86	-27	0
0.689167	-50	-5535	1724	-11735	157	-16364	-6674	-13005	-196	-15670	-12673	-14101	596	-13543	-14253	-13842	16	-5246	6664	-22107	90	-16329	13347	-23680	26	-14148	12271	-13659	-550	-11229	14445	-6544	-149	-127	-119	-64	-42	-60	-102	41	-147	19	35	-77	-21	-53	86	-30	-1
0.690000	-19	-4950	1842	-12752	113	-16145	-6624	-13152	-308	-15395	-12718	-14209	295	-13254	-14279	-13834	89	-5159	6986	-21574	244	-16248	12370	-22819	56	-14075	11542	-12741	-532	-11093	13928	-6128	-148	-131	-119	-67	-66	-62	-105	39	-156	17	30	-77	-22	-69	81	-32	-4
0.690833	-31	-4402	1879	-13752	149	-15921	-6598	-13297	-216	-15122	-12776	-14291	327	-12966	-14307	-13831	-287	-5067	7302	-20941	70	-16186	11373	-21964	103	-14023	10868	-11810	-461	-11006	13422	-5742	-151	-132	-121	-66	-60	-63	-103	39	-152	21	37	-73	-24	-60	82	-30	-3
0.691667	-34	-3880	1835	-14692	181	-15685	-6596	-13440	-129	-14854	-12792	-14346	261	-12675	-14339	-13828	-75	-4965	7597	-20216	-117	-16148	10364	-21133	81	-13994	10217	-10930	-553	-10942	12926	-5399	-151	-142	-120	-64	-62	-59	-102	38	-150	18	35	-76	-25	-56	93	-28	0
0.692500	-36	-3398	1708	-15549	115	-15443	-6608	-13582	-172	-14584	-12788	-14383	243	-12383	-14357	-13836	58	-4854	7853	-19389	-251	-16112	9354	-20330	43	-13977	9600	-10064	-548	-10918	12442	-5100	-146	-126	-124	-66	-63	-56	-102	40	-148	20	36	-74	-22	-56	85	-26	-1
0.693333	-68	-2955	1504	-16294	94	-15190	-6666	-13717	-184	-14318	-12767	-14396	85	-12085	-14369	-13851	-10	-4733	8062	-18464	-367	-16076	8335	-19550	0	-13977	9014	-9236	-439	-10928	11974	-4853	-149	-130	-118	-63	-57	-58	-103	44	-150	25	38	-75	-23	-55	87	-28	-11
0.694167	-141	-2556	1238	-16910	60	-14927	-6731	-13848	-172	-14050	-12727	-14382	-164	-11784	-14391	-13870	302	-4603	8214	-17449	-432	-16026	7378	-18806	-40	-13978	8466	-8462	-406	-10966	11515	-4664	-147	-125	-117	-68	-62	-60	-101	42	-146	22	37	-76	-17	-53	87	-28	1
0.695000	-265	-2208	915	-17385	-33	-14653	-6829	-13967	-107	-13780	-12665	-14331	-311	-11477	-14393	-13893	338	-4466	8298	-16349	51	-15955	6445	-18103	-99	-13967	7941	-7717	-415	-11031	11070	-4531	-146	-122	-120	-64	-63	-57	-102	34	-149	18	35	-74	-19	-58	84	-26	1
0.695833	-311	-1903	547	-17717	58	-14356	-6934	-14079	-55	-13509	-12590	-14296	-269	-11160	-14382	-13915	13	-4302	8303	-15180	480	-15855	5562	-17437	-147	-13951	7442	-7029	-397	-11109	10631	-4475	-151	-128	-124	-64	-63	-62	-105	39	-150	16	35	-75	-21	-57	84	-28	-9
0.696667	-283	-1646	155	-17902	81	-14072	-7055	-14179	-99	-13225	-12503	-14232	-105	-10835	-14353	-13933	136	-4131	8259	-13944	609	-15716	4739	-16804	-184	-13917	6966	-6397	-389	-11206	10200	-4466	-150	-126	-120	-65	-62	-59	-103	34	-151	19	36	-77	-24	-57	80	-32	0
0.697500	-248	-1424	-238	-17958	-7	-13763	-7173	-14263	-164	-12933	-12395	-14146	-143	-10500	-14293	-13944	20	-3937	8061	-12700	320	-15528	3988	-16205	-212	-13856	6506	-5820	-343	-11304	9777	-4530	-151	-126	-110	-67	-64	-59	-107	38	-151	18	35	-76	-23	-57	85	-30	0
0.698333	-235	-1242	-625	-17888	58	-13442	-7313	-14333	-144	-12621	-12275	-14052	-410	-10160	-14213	-13943	-115	-3727	7805	-11441	17	-15288	3315	-15636	-245	-13763	6061	-5308	-323	-11411	9350	-4664	-150	-128	-121	-69	-62	-61	-109	35	-154	17	33	-76	-24	-60	84	-31	-5
0.699167	-230	-1097	-991	-17727	70	-13113	-7446	-14393	-147	-12294	-12149	-13950	-535	-9804	-14095	-13927	-186	-3494	7469	-10203	-210	-14989	2733	-15088	-316	-13634	5631	-4858	-250	-11504	8938	-4854	-149	-125	-121	-67	-61	-61	-107	38	-149	19	32	-75	-21	-55	82	-28	-1
0.700000	-161	-976	-1318	-17478	-9	-12759	-7569	-14427	-30	-11948	-12002	-13843	-624	-9438	-13948	-13864	-308	-3248	7044	-9008	-534	-14626	2248	-14565	-332	-13469	5208	-4480	-224	-11596	8517	-5129	-156	-126	-118	-67	-61	-59	-105	41	-152	18	36	-76	-22	-53	82	-33	-3
0.700833	-74	-886	-1590	-17162	-24	-12399	-7689	-14452	57	-11582	-11845	-13738	-587	-9061	-13770	-13821	-203	-2974	6549	-7898	-678	-14200	1858	-14060	-268	-13259	4796	-4172	-185	-11669	8090	-5457	-147	-127	-120	-63	-63	-60	-108	38	-153	15	36	-75	-24	-60	81	-30	1
0.701667	-66	-802	-1805	-16819	-4	-12024	-7802	-14462	70	-11192	-11688	-13634	-673	-8645	-13558	-13729	-371	-2696	5996	-6899	-597	-13717	1563	-13559	-172	-13005	4396	-3934	-36	-11727	7665	-5846	-149	-127	-125	-67	-63	-60	-122	38	-151	17	34	-78	-13	-57	82	-30	0
0.702500	-126	-738	-1954	-16461	4	-11644	-7895	-14485	123	-10787	-11526	-13538	-725	-8269	-13315	-13613	-329	-2398	5397	-6038	-1121	-13174	1365	-13067	-180	-12713	3995	-3764	-92	-11762	7229	-6290	-151	-129	-119	-66	-59	-61	-104	36	-156	15	34	-77	-24	-59	82	-32	0
0.703333	-201	-685	-2038	-16095	-73	-11234	-7982	-14449	225	-10348	-11355	-13451	-748	-7849	-13047	-13478	79	-2094	4776	-5341	-916	-12581	1253	-12569	-368	-12373	3626	-3667	-57	-11772	6791	-6779	-150	-130	-122	-67	-63	-64	-104	34	-150	17	34	-75	-26	-60	79	-43	-4
0.704167	-211	-632	-2047	-15740	-142	-10808	-8052	-14426	339	-9895	-11185	-13366	-824	-7417	-12755	-13297	-310	-1779	4151	-4824	-738	-11935	1231	-12062	-464	-11995	3227	-3642	-10	-11744	6347	-7307	-152	-128	-121	-69	-65	-62	-107	37	-152	13	28	-79	-24	-59	80	-32	-5
0.705000	-185	-591	-2007	-15402	-173	-10360	-8108	-14385	340	-9412	-11011	-13291	-879	-6960	-12446	-13102	-396	-1464	3535	-4502	-934	-11246	1284	-11555	-501	-11576	2867	-3682	-83	-11688	5901	-7869	-131	-133	-122	-67	-64	-62	-107	36	-145	17	34	-77	-22	-60	79	-32	-3
0.705833	-188	-546	-1902	-15086	-186	-9895	-8147	-14343	355	-8904	-10839	-13226	-819	-6489	-12112	-12883	-493	-1141	2962	-4383	-956	-10529	1406	-11033	-535	-11126	2525	-3794	6	-11592	5452	-8462	-147	-124	-117	-66	-59	-60	-103	37	-148	18	35	-77	-19	-59	79	-30	3
0.706667	-208	-496	-1757	-14793	-223	-9406	-8169	-14286	403	-8382	-10666	-13170	-783	-5997	-11772	-12646	-480	-824	2438	-4474	-822	-9788	1579	-10499	-500	-10649	2195	-3971	126	-11458	5004	-9072	-151	-130	-124	-66	-64	-63	-105	38	-151	17	35	-75	-21	-59	79	-30	-4
0.707500	-184	-478	-1582	-14519	-236	-8899	-8186	-14227	442	-7842	-10494	-13122	-808	-5482	-11424	-12399	-376	-509	1997	-4761	-782	-9029	1800	-9943	-492	-10138	1888	-4217	210	-11276	4563	-9695	-148	-127	-122	-66	-63	-58	-107	37	-148	18	34	-81	-24	-62	79	-30	4
0.708333	-148	-404	-1390	-14254	-302	-8357	-8180	-14140	474	-7274	-10319	-13078	-885	-4949	-11069	-12140	-256	-198	1642	-5238	-673	-8266	2059	-9383	-448	-9602	1605	-4526	248	-11049	4141	-10327	-150	-128	-119	-65	-47	-60	-104	37	-154	22	34	-76	-22	-58	85	-51	-3
0.709167	-190	-357	-1197	-13983	-318	-7792	-8168	-14046	362	-6694	-10143	-13043	-891	-4402	-10715	-11884	-532	97	1395	-5882	-565	-7498	2343	-8805	-419	-9055	1352	-4903	151	-10779	3729	-10963	-161	-129	-121	-64	-64	-59	-108	38	-151	18	33	-77	-22	-58	78	-32	-4
0.710000	-202	-306	-1017	-13715	-328	-7206	-8150	-13946	277	-6105	-9969	-13012	-924	-3845	-10365	-11639	-379	390	1255	-6670	-766	-6750	2631	-8221	-545	-8491	1126	-5333	104	-10464	3348	-11596	-150	-128	-120	-65	-57	-60	-104	34	-151	16	42	-77	-21	-58	81	-32	0
0.710833	-203	-257	-861	-13417	-374	-6590	-8117	-13826	356	-5499	-9793	-12986	-946	-3276	-10017	-11401	-289	672	1222	-7557	-603	-6002	2931	-7628	-577	-7923	934	-5823	57	-10104	2989	-12227	-148	-127	-120	-65	-62	-62	-104	40	-148	18	36	-75	-23	-60	84	-32	0
0.711667	-211	-206	-736	-13085	-435	-5948	-8081	-13694	477	-4891	-9608	-12965	-859	-2699	-9671	-11177	-303	943	1300	-8533	-545	-5315	3215	-7040	-679	-7352	777	-6371	90	-9688	2668	-12850	-147	-130	-119	-64	-60	-59	-107	39	-150	11	35	-73	-19	-58	81	-30	2
0.712500	-208	-158	-648	-12713	-437	-5312	-8031	-13538	454	-4276	-9421	-12949	-854	-2122	-9320	-10980	-289	1198	1474	-9531	-511	-4649	3490	-6452	-813	-6767	650	-6977	34	-9228	2382	-13470	-147	-126	-119	-65	-60	-56	-104	39	-149	20	35	-76	-19	-56	85	-29	0
0.713333	-191	-109	-600	-12290	-423	-4650	-7974	-13375	373	-3655	-9222	-12938	-780	-1559	-8974	-10806	-275	1442	1729	-10522	-507	-4021	3754	-5871	-652	-6205	564	-7631	-53	-8723	2146	-14071	-147	-124	-120	-62	-61	-57	-101	49	-139	20	35	-74	-21	-57	86	-29	5
0.714167	-153	-55	-592	-11809	-409	-3987	-7906	-13189	368	-3036	-9014	-12933	-678	-991	-8626	-10663	194	1674	2051	-11466	-719	-3429	3961	-5294	-482	-5631	518	-8331	-59	-8174	1952	-14674	-144	-126	-120	-63	-57	-57	-102	40	-151	20	36	-73	-19	-56	86	-14	1
0.715000	-160	5	-616	-11259	-351	-3307	-7829	-12997	363	-2425	-8794	-12940	-748	-452	-8275	-10555	445	1892	2420	-12337	-563	-2891	4156	-4744	-472	-5075	501	-9077	-62	-7589	1803	-15266	-148	-127	-124	-66	-93	-60	-105	37	-155	15	32	-76	-24	-58	81	-32	-4
0.715833	-162	63	-677	-10652	-322	-2643	-7735	-12781	320	-1824	-8556	-12951	-828	64	-7914	-10487	276	2096	2818	-13083	-719	-2401	4323	-4211	-504	-4518	529	-9859	35	-6970	1705	-15851	-147	-126	-125	-72	-65	-60	-105	39	-149	18	34	-79	-41	-60	81	-29	-4
0.716667	-159	139	-744	-9994	-407	-1982	-7622	-12552	243	-1233	-8303	-12971	-725	571	-7534	-10448	664	2285	3216	-13679	-754	-1959	4455	-3704	-462	-3976	592	-10673	-29	-6312	1653	-16426	-143	-127	-121	-67	-64	-61	-105	41	-156	18	33	-77	-25	-59	82	-29	-3
0.717500	-148	217	-820	-9289	-443	-1343	-7489	-12313	149	-655	-8028	-13000	-615	1032	-7139	-10442	344	2459	3602	-14115	-537	-1562	4559	-3220	-334	-3435	698	-11515	-114	-5625	1649	-16992	-174	-126	-122	-65	-64	-59	-107	38	-152	18	36	-75	-24	-57	81	-29	5
0.718333	-111	319	-891	-8544	-477	-729	-7333	-12068	81	-97	-7742	-13044	-559	1459	-6733	-10467	488	2618	3949	-14373	-689	-1218	4632	-2771	-265	-2905	844	-12381	-204	-4933	1692	-17539	-148	-124	-122	-64	-65	-60	-105	40	-150	19	38	-76	-25	-56	81	-26	0
0.719167	-108	423	-951	-7804	-429	-141	-7145	-11837	52	430	-7412	-13096	-458	1851	-6307	-10524	608	2758	4246	-14402	-582	-912	4692	-2356	-272	-2390	1029	-13255	-223	-4218	1770	-18078	-133	-124	-122	-63	-63	-58	-107	41	-149	19	36	-75	-19	-50	85	-26	1
0.720000	-104	542	-985	-7025	-348	409	-6927	-11568	53	926	-7070	-13171	-466	2195	-5866	-10609	564	2881	4502	-14251	-480	-646	4710	-1980	-250	-1891	1252	-14138	-79	-3506	1877	-18600	-148	-128	-119	-63	-59	-57	-104	40	-151	18	38	-74	-21	-53	85	-28	-1
0.720833	-72	674	-999	-6278	-287	919	-6675	-11313	17	1386	-6702	-13255	-405	2497	-5402	-10712	625	2960	4648	-13916	-451	-417	4721	-1645	-230	-1396	1518	-15023	-80	-2798	2015	-19101	-151	-121	-118	-64	-62	-57	-103	43	-149	18	34	-95	-21	-55	85	-25	0
0.721667	-102	822	-953	-5567	-272	1382	-6384	-11068	-34	1810	-6311	-13356	-435	2755	-4903	-10837	1001	3070	4745	-13411	-468	-215	4723	-1347	-218	-924	1828	-15898	-184	-2099	2163	-19579	-154	-124	-98	-63	-61	-57	-102	42	-149	20	35	-81	-19	-55	82	-28	0
0.722500	-156	974	-878	-4889	-219	1795	-6062	-10832	-110	2186	-5900	-13476	-427	2965	-4437	-10969	656	3132	4769	-12753	-251	-45	4709	-1100	-145	-458	2172	-16766	-204	-1424	2329	-20025	-150	-124	-122	-66	-66	-57	-104	41	-154	17	32	-76	-21	-57	85	-28	-1
0.723333	-90	1139	-762	-4319	-215	2158	-5696	-10603	-195	2514	-5461	-13600	-406	3124	-3938	-11115	826	3163	4730	-11970	-211	105	4695	-885	-153	-8	2564	-17609	-231	-785	2495	-20440	-156	-128	-122	-66	-65	-46	-107	38	-156	16	34	-78	-27	-58	82	-34	-8
0.724167	-39	1310	-600	-3813	-239	2467	-5285	-10389	-170	2797	-5002	-13758	-321	3240	-3431	-11257	1063	3193	4641	-11083	-255	243	4684	-721	-166	434	2993	-18417	-356	-178	2660	-20810	-152	-127	-121	-66	-64	-60	-108	38	-159	15	34	-78	-22	-59	81	-32	-7
0.725000	-26	1488	-401	-3391	-190	2728	-4843	-10179	-27	3026	-4516	-13913	-258	3305	-2919	-11391	917	3195	4505	-10126	-287	368	4669	-591	-70	866	3462	-19186	-368	383	2819	-21133	-152	-129	-126	-68	-65	-58	-104	41	-151	18	33	-76	-22	-56	84	-31	-3
0.725833	-83	1669	-158	-3072	-145	2939	-4357	-9986	-126	3199	-4018	-14072	-323	3330	-2402	-11516	855	3178	4347	-9133	-239	484	4666	-505	-5	1287	3957	-19901	-332	890	2965	-21404	-147	-126	-119	-66	-61	-57	-103	42	-151	17	37	-77	-19	-58	88	-21	-1
0.726667	-79	1862	110	-2857	-132	3094	-3842	-9809	-293	3317	-3501	-14234	-331	3306	-1885	-11629	776	3141	4172	-8139	-130	590	4666	-462	0	1698	4487	-20552	-328	1341	3091	-21620	-148	-125	-118	-65	-62	-60	-105	42	-149	15	35	-74	-18	-57	82	-26	0
0.727500	-87	2045	405	-2748	-65	3204	-3291	-9644	-170	3376	-2975	-14400	-180	3225	-1370	-11720	743	3089	4002	-7175	-129	687	4676	-463	-95	2101	5040	-21136	-329	1727	3196	-21769	-149	-122	-117	-65	-59	-57	-101	38	-150	19	36	-75	-23	-55	84	-28	0
0.728333	-155	2228	717	-2737	-91	3267	-2716	-9494	-200	3376	-2432	-14558	-196	3104	-866	-11795	673	3016	3841	-6267	33	777	4693	-499	-87	2502	5616	-21635	-355	2051	3275	-21859	-148	-122	-117	-70	-61	-59	-102	38	-148	18	33	-74	-22	-56	82	-26	2
0.729167	-145	2410	1037	-2818	-124	3287	-2110	-9354	-296	3317	-1900	-14702	-313	2935	-366	-11839	347	2927	3708	-5402	-203	860	4717	-575	-8	2893	6196	-22041	-367	2304	3327	-21878	-147	-125	-118	-64	-65	-57	-103	40	-149	18	36	-73	-22	-56	90	-27	8
0.730000	-163	2583	1365	-2981	-111	3263	-1490	-9225	-143	3202	-1356	-14831	-236	2717	129	-11860	486	2822	3603	-4711	-434	930	4747	-687	-40	3281	6779	-22353	-290	2480	3357	-21825	-147	-126	-124	-68	-63	-57	-103	40	-142	20	33	-74	-18	-55	85	-26	0
0.730833	-184	2759	1692	-3216	-60	3202	-856	-9100	-153	3030	-824	-14942	-110	2457	608	-11846	5	2705	3536	-4096	-65	993	4786	-839	-51	3660	7355	-22553	-210	2592	3359	-21699	-146	-126	-121	-65	-62	-57	-103	63	-152	16	33	-75	-21	-57	81	-28	0
0.731667	-187	2923	2006	-3500	-57	3104	-217	-8984	-220	2806	-293	-15027	-102	2154	1092	-11774	-42	2578	3507	-3613	-320	1042	4822	-1028	-13	4037	7904	-22642	-248	2636	3344	-21510	-151	-127	-122	-66	-55	-58	-111	54	-153	16	30	-74	-21	-58	79	-31	-1
0.732500	-182	3089	2317	-3820	-33	2974	422	-8875	-242	2530	228	-15082	-61	1808	1562	-11722	-193	2448	3521	-3266	-168	1081	4860	-1249	-57	4409	8427	-22614	-200	2613	3301	-21245	-151	-127	-122	-66	-63	-60	-103	40	-154	16	35	-72	-26	-56	79	-30	-4
0.733333	-195	3245	2611	-4162	-72	2823	1057	-8760	-301	2208	744	-15088	-134	1421	2032	-11605	-242	2314	3568	-3057	33	1106	4899	-1512	-59	4767	8914	-22465	-131	2524	3251	-20904	-149	-127	-121	-66	-60	-60	-102	39	-153	17	37	-69	-26	-53	78	-25	-1
0.734167	-160	3401	2887	-4510	-75	2617	1686	-8644	-375	1843	1244	-15080	-180	1001	2492	-11460	-231	2179	3639	-2985	114	1122	4941	-1813	-1	5111	9342	-22193	-99	2386	3180	-20508	-148	-124	-119	-64	-59	-59	-102	44	-147	20	35	-76	-24	-53	82	-28	0
0.735000	-99	3550	3147	-4858	-44	2431	2295	-8530	-414	1436	1688	-15031	-178	527	2947	-11275	49	2044	3722	-3045	-21	1120	4956	-2156	-28	5432	9702	-21812	-82	2185	3099	-20046	-145	-125	-119	-63	-58	-58	-102	42	-148	18	38	-75	-19	-56	85	-27	0
0.735833	-131	3693	3383	-5179	13	2195	2877	-8409	-429	995	2182	-14938	-127	58	3396	-11053	-352	1916	3809	-3233	195	1109	4969	-2539	6	5726	9985	-21322	-101	1933	3003	-19527	-150	-126	-121	-68	-62	-60	-102	39	-153	16	36	-79	-22	-56	81	-29	-7
0.736667	-132	3830	3605	-5476	9	1948	3430	-8283	-362	524	2624	-14809	-163	-454	3844	-10815	-517	1796	3892	-3524	93	1088	4965	-2966	73	5987	10181	-20723	-59	1636	2909	-18952	-149	-128	-122	-65	-64	-63	-105	36	-152	12	33	-78	-23	-57	81	-29	0
0.737500	-105	3962	3802	-5723	28	1668	3954	-8144	-269	32	3051	-14629	-78	-979	4287	-10536	-406	1698	3955	-3900	118	1064	4949	-3433	51	6213	10290	-20024	38	1308	2808	-18324	-148	-127	-126	-63	-60	-59	-102	41	-149	19	34	-62	-18	-62	84	-28	2
0.738333	-105	4089	3989	-5929	61	1379	4434	-7997	-285	-476	3455	-14417	28	-1519	4722	-10230	-623	1592	3998	-4340	192	1033	4915	-3949	8	6384	10299	-19245	-72	950	2697	-17645	-141	-122	-120	-64	-62	-58	-105	42	-150	21	38	-77	-23	-57	81	-29	-1
0.739167	-91	4206	4153	-6087	61	1075	4884	-7835	-332	-993	3839	-14165	-128	-2060	5151	-9905	-649	1503	4001	-4822	73	1002	4861	-4514	-32	6500	10205	-18392	-158	568	2604	-16926	-150	-126	-121	-66	-62	-60	-102	42	-149	29	37	-76	-23	-55	84	-27	1
0.740000	-94	4316	4300	-6194	71	761	5285	-7655	-349	-1517	4196	-13884	-263	-2609	5572	-9556	-693	1423	3961	-5318	35	970	4783	-5124	-10	6544	9999	-17490	-50	168	2502	-16159	-153	-126	-121	-65	-40	-60	-104	42	-151	20	36	-79	-24	-58	81	-29	-3
0.740833	-163	4412	4431	-6258	132	440	5635	-7469	-359	-2033	4533	-13566	-152	-3132	5982	-9189	-658	1351	3876	-5793	-44	942	4690	-5775	39	6519	9697	-16532	-45	-230	2405	-15340	-148	-128	-121	-65	-57	-62	-103	43	-150	19	37	-75	-22	-57	81	-30	-7
0.741667	-127	4528	4555	-6263	69	121	5944	-7258	-291	-2531	4844	-13210	-22	-3641	6388	-8807	-490	1286	3746	-6222	147	924	4580	-6469	9	6415	9293	-15550	-77	-632	2306	-14478	-149	-127	-120	-43	-64	-61	-103	44	-148	16	34	-79	-23	-58	81	-29	0
0.742500	-115	4571	4660	-6234	60	-200	6202	-7027	-213	-3013	5130	-12826	19	-4126	6771	-8416	-704	1221	3566	-6576	262	911	4446	-7200	-47	6204	8793	-14547	-173	-1022	2212	-13574	-150	-127	-121	-67	-64	-64	-105	41	-152	20	35	-78	-17	-58	82	-32	-1
0.743333	-194	4627	4755	-6163	213	-515	6413	-6779	-201	-3468	5391	-12417	21	-4581	7147	-8000	-220	1153	3347	-6831	-131	907	4301	-7970	-21	5937	8207	-13544	-333	-1402	2121	-12656	-151	-127	-122	-66	-63	-64	-103	50	-152	18	33	-76	-26	-60	80	-35	-4
0.744167	-142	4669	4838	-6062	183	-825	6573	-6506	-145	-3890	5620	-11987	-83	-4981	7499	-7626	-373	1078	3092	-6971	280	906	4142	-8767	-34	5567	7546	-12556	-434	-1752	2043	-11651	-149	-125	-122	-67	-68	-69	-104	40	-154	17	32	-80	-27	-43	82	-30	-1
0.745000	-112	4687	4901	-5938	103	-1116	6694	-6207	-118	-4267	5822	-11545	-52	-5337	7826	-7228	-504	995	2801	-6979	-40	915	3974	-9577	-91	5108	6820	-11592	-358	-2082	1966	-10637	-151	-127	-121	-64	-65	-61	-104	40	-151	15	33	-78	-22	-59	81	-32	-4
0.745833	-131	4684	4953	-5794	146	-1391	6771	-5887	-206	-4602	5993	-11078	23	-5634	8135	-6833	-319	898	2483	-6841	-301	921	3805	-10402	-95	4565	6049	-10667	-310	-2364	1901	-9583	-151	-129	-121	-65	-60	-43	-103	41	-156	18	36	-76	-21	-56	85	-31	2
0.746667	-149	4662	4987	-5644	171	-1644	6807	-5562	-235	-4880	6131	-10602	99	-5879	8413	-6441	-353	784	2145	-6567	-274	924	3634	-11214	-41	3944	5240	-9784	-331	-2616	1844	-8503	-148	-128	-124	-64	-60	-60	-107	41	-151	20	32	-76	-22	-59	82	-28	-4
0.747500	-188	4610	4997	-5481	153	-1875	6806	-5217	-215	-5107	6233	-10112	157	-6056	8664	-6057	-402	652	1797	-6158	-127	917	3466	-12033	4	3247	4401	-8956	-353	-2832	1806	-7403	-147	-126	-120	-66	-60	-63	-100	41	-147	17	30	-76	-19	-59	84	-27	1
0.748333	-190	4526	4981	-5326	82	-2078	6770	-4845	-187	-5277	6307	-9618	16	-6174	8883	-5678	-264	482	1436	-5624	-280	894	3309	-12833	-5	2482	3555	-8183	-338	-3002	1784	-6296	-151	-121	-120	-70	-66	-62	-102	37	-155	15	32	-79	-22	-58	79	-31	-6
0.749167	-195	4413	4939	-5177	84	-2263	6706	-4459	-184	-5390	6331	-9123	8	-6224	9072	-5306	-521	298	1080	-4976	-228	851	3157	-13599	29	1678	2721	-7471	-234	-3122	1782	-5181	-150	-126	-121	-67	-63	-60	-107	37	-152	13	32	-81	-19	-56	80	-34	-5
0.750000	-214	4273	4865	-5036	132	-2411	6622	-4060	-208	-5438	6337	-8618	42	-6207	9225	-4943	-672	91	714	-4238	-318	784	3042	-14322	43	839	1913	-6825	-182	-3194	1797	-4090	-151	-129	-122	-70	-64	-62	-111	38	-153	16	30	-79	-22	-63	81	-19	0
0.750833	-219	4102	4767	-4906	127	-2541	6518	-3656	-230	-5434	6299	-8113	0	-6131	9343	-4580	-434	-155	362	-3439	-323	685	2938	-14984	-38	-15	1140	-6242	-73	-3238	1841	-2969	-148	-125	-121	-70	-63	-61	-108	38	-150	18	29	-81	-24	-60	82	-31	2
0.751667	-203	3897	4627	-4792	126	-2639	6402	-3234	-223	-5374	6237	-7603	60	-5990	9424	-4223	-510	-385	16	-2616	-303	551	2858	-15585	-50	-869	418	-5710	59	-3236	1911	-1893	-147	-127	-121	-69	-62	-59	-104	36	-149	16	32	-77	-19	-56	84	-30	1
0.752500	-179	3663	4459	-4693	144	-2720	6280	-2814	-158	-5270	6145	-7097	41	-5805	9473	-3870	-479	-649	-317	-1795	-304	373	2801	-16108	-47	-1709	-248	-5232	129	-3197	2001	-850	-147	-128	-121	-68	-64	-56	-105	37	-149	13	33	-78	-23	-58	82	-30	0
0.753333	-187	3398	4278	-4610	195	-2782	6158	-2384	-275	-5120	6029	-6581	-63	-5575	9482	-3525	-419	-922	-637	-1008	-225	154	2763	-16550	-42	-2508	-837	-4805	241	-3129	2112	150	-147	-104	-120	-70	-60	-59	-107	37	-149	20	33	-78	-19	-55	84	-29	0
0.754167	-117	3103	4015	-4541	210	-2830	6039	-1954	-311	-4932	5893	-6063	-26	-5305	9456	-3186	-443	-1209	-941	-275	-182	-110	2750	-16897	20	-3257	-1343	-4413	450	-3036	2239	1094	-150	-125	-120	-64	-59	-28	-100	38	-149	19	37	-69	-21	-55	85	-30	1
0.755000	-35	2777	3745	-4484	211	-2873	5932	-1523	-211	-4718	5746	-5537	118	-5013	9388	-2857	-317	-1493	-1234	369	-21	-428	2751	-17148	49	-3935	-1765	-4055	539	-2924	2380	1983	-147	-125	-118	-64	-59	-59	-108	35	-148	19	35	-77	-21	-57	81	-28	0
0.755833	-70	2423	3446	-4459	217	-2915	5842	-1091	-236	-4487	5585	-5010	132	-4688	9282	-2532	-531	-1780	-1511	902	355	-786	2763	-17291	-90	-4534	-2097	-3729	273	-2805	2527	2794	-150	-127	-117	-66	-67	-61	-100	37	-150	17	35	-78	-25	-57	81	-31	-3
0.756667	-122	2050	3123	-4415	116	-2961	5770	-660	-367	-4241	5419	-4472	109	-4388	9139	-2218	-235	-2061	-1767	1301	59	-1185	2780	-17333	-420	-5041	-2335	-3404	-176	-2676	2681	3538	-154	-129	-125	-68	-65	-62	-110	37	-155	12	30	-79	-23	-58	79	-32	-4
0.757500	-158	1660	2788	-4386	77	-3007	5726	-228	-319	-3988	5259	-3919	112	-4074	8966	-1915	-108	-2313	-1997	1570	268	-1619	2803	-17251	-641	-5442	-2474	-3083	-589	-2539	2832	4198	-153	-129	-128	-70	-62	-58	-104	46	-149	17	33	-78	-26	-56	81	-35	-4
0.758333	-130	1262	2445	-4365	108	-3065	5714	206	-276	-3734	5114	-3335	77	-3772	8763	-1625	-339	-2545	-2204	1688	294	-2091	2816	-17067	-569	-5743	-2522	-2769	-694	-2413	2972	4770	-149	-127	-121	-68	-65	-59	-107	39	-153	15	34	-77	-22	-58	84	-30	2
0.759167	-125	856	2097	-4347	-10	-3138	5733	636	-247	-3492	4979	-2746	74	-3491	8530	-1342	-160	-2727	-2383	1659	365	-2596	2816	-16771	-417	-5938	-2482	-2451	-484	-2289	3092	5252	-151	-127	-120	-70	-65	-59	-104	38	-150	19	35	-84	-25	-56	84	-27	-1
0.760000	-131	447	1762	-4338	-66	-3227	5786	1069	-166	-3268	4866	-2137	86	-3240	8268	-1090	-161	-2932	-2533	1477	356	-3122	2797	-16370	-346	-6038	-2369	-2123	-307	-2179	3188	5640	-148	-125	-122	-64	-60	-56	-103	41	-149	16	35	-75	-19	-56	85	-27	2
0.760833	-124	42	1417	-4323	-19	-3326	5875	1498	-68	-3064	4780	-1507	-31	-3023	7977	-853	-200	-3077	-2653	1177	326	-3668	2744	-15872	-342	-6044	-2182	-1786	-313	-2081	3255	5931	-150	-125	-122	-67	-58	-55	-104	40	-152	20	38	-75	-18	-53	84	-30	0
0.761667	-171	-348	1105	-4311	-34	-3443	5995	1913	140	-2887	4727	-854	-70	-2848	7675	-639	-47	-3178	-2735	750	67	-4220	2659	-15286	-360	-5975	-1939	-1442	-355	-1994	3280	6122	-149	-122	-117	-67	-61	-57	-101	42	-150	19	52	-77	-17	-55	84	-28	3
0.762500	-217	-723	810	-4302	-185	-3578	6150	2320	170	-2737	4711	-183	-101	-2717	7347	-452	-66	-3249	-2782	228	206	-4777	2537	-14618	-285	-5846	-1652	-1091	-497	-1922	3273	6213	-147	-126	-121	-67	-64	-33	-103	41	-152	18	37	-76	-24	-56	84	-32	0
0.763333	-228	-1076	522	-4288	-154	-3704	6333	2697	56	-2621	4729	510	-136	-2632	7019	-286	-165	-3277	-2790	-371	142	-5331	2371	-13871	-204	-5676	-1334	-736	-497	-1864	3215	6205	-148	-126	-117	-67	-68	-58	-104	40	-152	16	37	-77	-26	-57	82	-29	-6
0.764167	-196	-1404	312	-4272	-150	-3841	6548	3113	46	-2519	4790	1224	-155	-2602	6679	-148	-22	-3268	-2762	-1028	-149	-5883	2160	-13067	-195	-5459	-999	-382	-359	-1809	3113	6099	-151	-125	-118	-67	-65	-64	-109	40	-128	17	37	-77	-26	-59	80	-32	0
0.765000	-148	-1699	112	-4264	-215	-3978	6782	3488	124	-2475	4886	1949	-265	-2612	6336	-28	-201	-3213	-2697	-1723	-142	-6418	1907	-12217	-171	-5246	-666	-44	-257	-1772	2972	5895	-150	-129	-124	-68	-63	-63	-109	36	-152	16	35	-78	-26	-62	78	-34	-1
0.765833	-181	-1959	-50	-4250	-160	-4111	7039	3852	179	-2450	5021	2686	-341	-2669	5995	74	-98	-3121	-2595	-2433	-211	-6930	1615	-11328	-118	-5036	-341	277	-59	-1735	2790	5597	-150	-124	-118	-66	-63	-60	-91	41	-149	19	37	-76	-19	-58	80	-30	1
0.766667	-200	-2180	-171	-4233	-171	-4227	7312	4195	148	-2445	5192	3432	-443	-2768	5661	155	-18	-2988	-2463	-3132	-296	-7413	1292	-10430	-134	-4851	-56	562	10	-1702	2568	5206	-149	-124	-119	-65	-63	-59	-108	39	-150	20	37	-77	-22	-60	76	-29	0
0.767500	-174	-2356	-255	-4223	-223	-4330	7583	4515	122	-2468	5392	4183	-549	-2911	5334	225	-95	-2835	-2313	-3807	-374	-7867	936	-9530	-204	-4700	190	809	-25	-1674	2312	4727	-148	-128	-121	-65	-62	-58	-108	41	-151	18	35	-72	-19	-56	80	-29	0
0.768333	-214	-2497	-289	-4218	-158	-4410	7856	4820	187	-2507	5609	4921	-586	-3090	5033	276	263	-2643	-2143	-4438	-453	-8283	557	-8639	-181	-4605	378	1001	108	-1644	2021	4166	-151	-124	-118	-65	-61	-58	-104	39	-150	19	36	-76	-15	-58	81	-31	0
0.769167	-207	-2598	-327	-4216	-158	-4469	8111	5099	140	-2558	5842	5651	-873	-3301	4738	323	79	-2427	-1960	-5020	-252	-8660	161	-7778	-151	-4565	500	1129	279	-1624	1708	3532	-152	-126	-118	-67	-61	-59	-107	39	-153	17	35	-79	-22	-56	81	-30	1
0.770000	-197	-2658	-319	-4245	-198	-4504	8366	5352	85	-2624	6084	6360	-1014	-3538	4464	362	35	-2194	-1778	-5545	-580	-8994	-237	-6957	-232	-4579	547	1184	280	-1597	1377	2833	-149	-127	-122	-65	-60	-59	-104	40	-148	13	34	-75	-21	-56	78	-33	0
0.770833	-228	-2684	-286	-4226	-195	-4507	8589	5580	78	-2696	6320	7029	-912	-3799	4208	404	365	-1944	-1598	-5999	-345	-9278	-634	-6198	-260	-4660	522	1170	94	-1571	1033	2079	-148	-125	-119	-65	-61	-58	-105	37	-150	15	34	-76	-22	-56	81	-31	2
0.771667	-191	-2676	-218	-4244	-162	-4480	8787	5786	141	-2765	6545	7693	-954	-4075	3963	447	-90	-1681	-1433	-6381	-133	-9508	-1021	-5503	-215	-4771	420	1077	-163	-1534	676	1267	-148	-125	-119	-63	-59	-59	-110	40	-145	16	36	-76	-18	-58	78	-26	1
0.772500	-202	-2635	-137	-4269	-240	-4430	8940	5968	179	-2835	6743	8307	-890	-4366	3744	501	-78	-1411	-1282	-6695	-135	-9686	-1389	-4885	-250	-4952	237	901	-387	-1497	326	450	-147	-127	-121	-67	-62	-59	-105	40	-153	16	32	-100	-17	-57	80	-32	0
0.773333	-206	-2571	-45	-4305	-223	-4350	9052	6133	250	-2903	6911	8868	-868	-4661	3537	562	-112	-1148	-1158	-6945	-15	-9802	-1735	-4344	-302	-5147	-13	648	-769	-1450	-25	-420	-131	-126	-126	-70	-62	-60	-105	40	-149	13	29	-78	-23	-58	79	-32	1
0.774167	-171	-2485	60	-4347	-194	-4248	9115	6279	149	-2974	7033	9381	-936	-4957	3342	639	-198	-887	-1045	-7126	205	-9858	-2053	-3886	-311	-5349	-317	325	-1092	-1375	-363	-1271	-151	-127	-119	-65	-61	-59	-102	40	-148	16	33	-76	-25	-58	84	-31	-1
0.775000	-167	-2385	182	-4403	-169	-4120	9129	6409	58	-3033	7106	9833	-833	-5249	3155	732	-115	-628	-964	-7260	151	-9850	-2336	-3524	-324	-5544	-675	-60	-1048	-1307	-702	-2112	-148	-127	-125	-66	-61	-58	-107	57	-151	18	34	-80	-23	-57	81	-9	-1
0.775833	-199	-2256	312	-4471	-207	-3977	9081	6529	67	-3095	7119	10220	-736	-5539	2968	839	37	-384	-913	-7341	286	-9780	-2596	-3224	-289	-5713	-1072	-503	-916	-1219	-1026	-2940	-148	-131	-125	-68	-59	-61	-107	36	-149	15	30	-81	-19	-62	81	-32	-3
0.776667	-198	-2127	443	-4551	-199	-3820	8974	6636	76	-3160	7053	10545	-591	-5821	2779	963	-180	-156	-900	-7384	677	-9646	-2818	-3014	-280	-5835	-1483	-983	-751	-1100	-1338	-3727	-148	-130	-124	-70	-62	-62	-107	38	-152	16	27	-77	-21	-62	80	-33	0
0.777500	-177	-1994	587	-4641	-201	-3653	8811	6737	-80	-3227	6923	10795	-667	-6085	2587	1109	-128	39	-860	-7388	696	-9447	-3011	-2878	-321	-5894	-1908	-1497	-617	-965	-1635	-4469	-150	-126	-121	-65	-63	-48	-108	39	-149	18	32	-75	-21	-60	80	-33	1
0.778333	-183	-1857	733	-4743	-193	-3483	8586	6831	-80	-3293	6717	10978	-685	-6330	2389	1267	-34	232	-860	-7369	770	-9194	-3183	-2807	-344	-5878	-2329	-2028	-552	-787	-1916	-5161	-145	-127	-124	-65	-62	-60	-110	38	-150	18	34	-76	-19	-57	82	-30	4
0.779167	-184	-1721	887	-4859	-120	-3312	8304	6927	-35	-3368	6434	11080	-534	-6562	2178	1438	32	390	-866	-7337	807	-8879	-3330	-2803	-354	-5774	-2730	-2565	-417	-585	-2186	-5805	-148	-127	-119	-65	-58	-59	-104	40	-148	19	34	-80	-21	-59	84	-32	0
0.780000	-220	-1597	1044	-4991	-166	-3152	7961	7016	-221	-3454	6080	11112	-507	-6769	1961	1613	-83	519	-873	-7290	879	-8521	-3469	-2848	-349	-5581	-3109	-3095	-304	-356	-2441	-6394	-150	-128	-120	-68	-60	-58	-105	40	-167	18	35	-74	-23	-57	85	-29	-5
0.780833	-219	-1477	1213	-5136	-228	-3002	7572	7099	-334	-3556	5651	11075	-369	-6955	1721	1792	-287	621	-870	-7243	889	-8121	-3595	-2936	-389	-5297	-3444	-3613	-173	-93	-2688	-6950	-152	-125	-118	-67	-58	-59	-104	38	-148	18	35	-75	-23	-58	81	-29	-1
0.781667	-206	-1372	1382	-5289	-147	-2870	7124	7174	-252	-3666	5160	10936	-379	-7113	1467	1974	-144	671	-855	-7199	570	-7692	-3725	-3040	-446	-4926	-3754	-4115	-66	197	-2932	-7463	-150	-129	-122	-68	-65	-59	-108	2	-155	13	33	-80	-24	-61	81	-30	-6
0.782500	-223	-1286	1558	-5454	-193	-2761	6654	7241	-131	-3796	4605	10751	-508	-7248	1201	2143	-130	738	-817	-7159	591	-7238	-3856	-3218	-409	-4465	-4017	-4590	-7	522	-3163	-7957	-151	-128	-125	-68	-64	-58	-105	18	-152	17	30	-79	-22	-59	82	-30	0
0.783333	-221	-1209	1746	-5640	-183	-2670	6105	7301	-30	-3939	4003	10484	-397	-7354	930	2300	-109	752	-755	-7124	33	-6774	-3994	-3399	-371	-3940	-4236	-5031	-26	872	-3387	-8422	-151	-129	-124	-69	-64	-60	-107	38	-151	12	34	-80	-24	-62	82	-32	-6
0.784167	-250	-1155	1937	-5825	-180	-2622	5536	7343	36	-4101	3359	10149	-499	-7433	648	2434	378	735	-661	-7098	-345	-6308	-4146	-3590	-355	-3353	-4410	-5440	-129	1247	-3609	-8892	-152	-130	-122	-68	-62	-59	-108	15	-149	17	34	-79	-21	-63	81	-33	-1
0.785000	-224	-1116	2136	-6017	-138	-2605	4935	7360	-6	-4277	2686	9750	-614	-7485	361	2551	-124	701	-530	-7081	-323	-5855	-4312	-3789	-341	-2733	-4544	-5813	-187	1636	-3822	-9367	-151	-128	-120	-68	-84	-62	-105	38	-153	15	33	-61	-26	-58	86	-30	-4
0.785833	-224	-1096	2340	-6202	-87	-2626	4312	7358	-101	-4464	2003	9256	-627	-7507	77	2637	-57	638	-370	-7072	-809	-5429	-4488	-3987	-313	-2092	-4642	-6148	-341	2041	-4031	-9866	-139	-126	-120	-64	-63	-58	-103	41	-151	19	36	-80	-22	-56	86	-27	-3
0.786667	-197	-1093	2548	-6386	-60	-2682	3666	7324	-79	-4665	1307	8755	-679	-7504	-202	2691	114	557	-174	-7065	-1054	-5042	-4679	-4180	-280	-1460	-4716	-6452	-715	2453	-4239	-10397	-148	-128	-115	-64	-62	-58	-102	43	-152	16	37	-76	-16	-52	84	-27	0
0.787500	-184	-1109	2745	-6556	-64	-2790	2999	7254	-144	-4886	610	8168	-645	-7481	-496	2704	180	456	46	-7060	-1302	-4704	-4883	-4357	-306	-850	-4759	-6725	-982	2866	-4457	-10961	-150	-127	-118	-66	-59	-55	-99	42	-152	19	37	-75	-16	-56	84	-30	1
0.788333	-196	-1136	2945	-6708	-32	-2945	2318	7139	-271	-5093	-76	7522	-570	-7437	-736	2679	123	385	296	-7053	-1517	-4433	-5093	-4518	-246	-279	-4788	-6973	-825	3267	-4646	-11567	-147	-125	-117	-66	-60	-57	-100	41	-150	15	32	-77	-21	-58	82	-29	0
0.789167	-223	-1178	3129	-6836	-70	-3153	1625	6983	-242	-5316	-733	6830	-665	-7373	-979	2626	256	226	554	-7044	-1505	-4233	-5308	-4649	-155	219	-4807	-7189	-639	3650	-4848	-12208	-149	-101	-121	-66	-63	-60	-103	42	-149	17	38	-78	-21	-57	81	-30	0
0.790000	-179	-1228	3299	-6933	-96	-3407	926	6777	-236	-5543	-1361	6090	-591	-7300	-1201	2521	-58	99	826	-7021	-1492	-4115	-5521	-4750	-120	638	-4816	-7385	-595	4009	-5040	-12882	-150	-130	-125	-66	-63	-60	-104	34	-152	13	34	-79	-25	-60	78	-30	-1
0.790833	-168	-1288	3455	-7000	-100	-3717	222	6528	-185	-5773	-1944	5314	-530	-7208	-1397	2386	-23	-19	1107	-6985	-2114	-4078	-5713	-4812	-67	968	-4813	-7545	-498	4343	-5222	-13583	-148	-128	-105	-67	-63	-62	-107	39	-152	19	33	-77	-22	-57	78	-30	-1
0.791667	-166	-1337	3597	-7027	-58	-4071	-477	6231	-159	-5993	-2467	4504	-309	-7113	-1574	2220	104	-137	1381	-6935	-2601	-4130	-5887	-4833	-47	1188	-4810	-7689	-439	4626	-5396	-14282	-150	-128	-118	-64	-61	-59	-103	40	-151	11	34	-77	-19	-58	79	-32	0
0.792500	-155	-1375	3711	-7023	-34	-4475	-1176	5890	-174	-6248	-3005	3637	-97	-7007	-1714	2028	85	-243	1645	-6871	-3175	-4273	-6024	-4811	-101	1298	-4802	-7810	-367	4859	-5551	-14967	-132	-128	-120	-64	-60	-59	-107	39	-152	18	27	-77	-21	-56	82	-29	1
0.793333	-161	-1433	3799	-6982	-97	-4925	-1861	5502	-196	-6443	-3457	2788	-298	-6907	-1827	1816	61	-336	1883	-6790	-3730	-4505	-6121	-4742	-93	1281	-4787	-7905	-379	5021	-5685	-15611	-146	-112	-124	-62	-64	-58	-103	41	-148	18	36	-65	-23	-56	82	-31	-3
0.794167	-143	-1472	3851	-6920	-108	-5422	-2541	5073	-264	-6665	-3862	1914	-307	-6809	-1906	1615	-104	-413	2094	-6693	-3784	-4824	-6166	-4642	-30	1146	-4761	-7988	-267	5105	-5792	-16183	-147	-124	-121	-59	-60	-62	-103	42	-150	16	37	-74	-21	-56	85	-28	0
0.795000	-159	-1497	3873	-6835	-34	-5957	-3202	4611	-302	-6887	-4212	1037	-55	-6715	-1955	1351	-171	-474	2265	-6586	-3487	-5225	-6150	-4505	-60	881	-4720	-8031	-19	5090	-5870	-16660	-147	-128	-119	-64	-61	-60	-103	40	-165	18	38	-74	-17	-57	82	-29	1
0.795833	-165	-1506	3860	-6750	-35	-6534	-3842	4118	-231	-7111	-4516	166	-145	-6633	-1973	1115	-87	-517	2404	-6472	-2342	-5695	-6074	-4340	-102	494	-4663	-8062	86	4970	-5906	-17014	-150	-127	-121	-69	-61	-58	-105	38	-152	15	32	-76	-22	-56	81	-32	0
0.796667	-112	-1496	3811	-6665	-53	-7135	-4448	3607	-217	-7335	-4770	-686	-212	-6558	-1956	881	-225	-540	2496	-6355	-963	-6231	-5919	-4159	-76	-12	-4588	-8071	296	4736	-5898	-17223	-152	-132	-122	-67	-62	-57	-103	40	-156	16	36	-76	-12	-55	81	-32	-4
0.797500	-70	-1467	3733	-6594	-87	-7755	-5021	3083	-284	-7556	-4973	-1513	-326	-6489	-1905	659	247	-537	2547	-6241	361	-6808	-5693	-3971	-91	-626	-4477	-8064	511	4386	-5846	-17269	-148	-135	-122	-66	-63	-64	-108	42	-151	17	34	-76	-25	-58	81	-28	-1
0.798333	-59	-1410	3623	-6556	-28	-8383	-5552	2554	-337	-7775	-5136	-2309	-402	-6434	-1822	454	30	-516	2547	-6141	2174	-7424	-5398	-3793	-139	-1342	-4348	-8049	536	3903	-5747	-17144	-153	-130	-128	-69	-65	-59	-109	38	-155	21	32	-77	-27	-59	80	-31	-4
0.799167	-55	-1331	3482	-6556	1	-9014	-6037	2021	-201	-7989	-5258	-3057	-284	-6382	-1709	273	84	-470	2513	-6058	2749	-8068	-5029	-3638	-130	-2153	-4190	-8032	602	3306	-5604	-16840	-149	-128	-121	-60	-59	-58	-109	36	-153	17	34	-76	-21	-59	82	-31	0
0.800000	-63	-1221	3316	-6605	29	-9623	-6469	1500	-104	-8183	-5336	-3753	-340	-6332	-1560	111	69	-404	2438	-6015	3208	-8723	-4602	-3531	-122	-3033	-4008	-8028	930	2584	-5421	-16377	-150	-128	-121	-67	-61	-59	-110	38	-150	13	34	-76	-25	-58	84	-28	0
0.800833	-40	-1087	3129	-6722	12	-10204	-6816	990	-94	-8361	-5388	-4399	-388	-6282	-1379	-17	81	-316	2330	-5990	3518	-9370	-4129	-3489	-74	-3987	-3800	-8047	1095	1755	-5209	-15764	-148	-129	-120	-64	-81	-55	-104	41	-151	17	34	-76	-21	-59	81	-27	-1
0.801667	-85	-926	2918	-6913	-8	-10739	-7152	506	-34	-8508	-5412	-4981	-265	-6225	-1166	-127	-30	-210	2192	-6022	3702	-10004	-3623	-3540	-21	-4991	-3614	-8102	1066	819	-4973	-15026	-150	-127	-121	-65	-44	-58	-110	41	-151	17	35	-75	-24	-57	81	-31	0
0.802500	-121	-737	2691	-7170	-62	-11211	-7399	35	-144	-8615	-5415	-5512	-262	-6160	-926	-198	212	-88	2028	-6107	3914	-10613	-3105	-3694	-18	-6040	-3415	-8217	1076	-210	-4725	-14191	-148	-129	-119	-68	-64	-58	-105	42	-151	12	35	-74	-25	-60	82	-31	-6
0.803333	-90	-521	2451	-7510	-92	-11610	-7566	-406	-58	-8679	-5396	-5975	-210	-6074	-659	-250	-125	63	1856	-6250	4005	-11185	-2589	-3970	13	-7115	-3220	-8398	853	-1295	-4483	-13303	-151	-125	-119	-69	-64	-60	-109	39	-153	15	36	-75	-24	-56	82	-31	-4
0.804167	-114	-275	2212	-7918	-90	-11920	-7668	-830	359	-8677	-5357	-6380	-247	-5967	-366	-277	-277	204	1674	-6449	2966	-11716	-2086	-4384	-21	-8194	-3049	-8664	566	-2419	-4258	-12392	-147	-116	-120	-68	-63	-83	-108	39	-151	15	33	-75	-23	-64	79	-32	-3
0.805000	-110	-7	1967	-8394	-166	-12126	-7697	-1229	265	-8612	-5308	-6721	-602	-5829	-46	-281	23	377	1490	-6715	2139	-12199	-1626	-4936	-5	-9256	-2901	-9024	342	-3545	-4066	-11494	-149	-127	-114	-66	-63	-57	-109	38	-150	17	34	-74	-28	-59	82	-29	-4
0.805833	-104	292	1728	-8928	-218	-12219	-7652	-1605	-487	-8476	-5247	-7008	-1340	-5655	293	-266	-212	553	1314	-7034	1092	-12626	-1207	-5634	172	-10283	-2785	-9488	270	-4660	-3926	-10634	-149	-124	-116	-57	-59	-58	-107	40	-153	18	36	-74	-22	-60	81	-32	0
0.806667	-114	608	1499	-9505	-207	-12199	-7541	-1959	-1179	-8254	-5177	-7246	-1733	-5439	636	-233	-241	743	1148	-7408	-272	-13009	-887	-6477	292	-11265	-2705	-10073	471	-5733	-3849	-9848	-152	-127	-119	-66	-60	-60	-109	34	-152	13	35	-74	-23	-58	82	-36	0
0.807500	-28	946	1292	-10114	-247	-12056	-7367	-2301	-1244	-7951	-5094	-7444	-1160	-5174	1021	-193	-282	943	1003	-7820	-329	-13337	-629	-7455	293	-12158	-2661	-10786	372	-6726	-3846	-9155	-148	-128	-118	-66	-58	-56	-108	40	-150	17	38	-73	-19	-60	81	-30	-3
0.808333	-10	1298	1096	-10732	-141	-11797	-7136	-2636	-1409	-7561	-4998	-7597	-595	-4873	1402	-141	-318	1152	881	-8266	-174	-13624	-454	-8574	290	-12967	-2644	-11623	216	-7613	-3929	-8561	-148	-125	-120	-66	-59	-59	-107	40	-150	11	43	-69	-21	-57	84	-29	0
0.809167	-59	1661	934	-11354	-112	-11419	-6847	-2961	-1412	-7097	-4916	-7723	-245	-4520	1780	-84	-84	1362	778	-8730	-635	-13869	-392	-9802	329	-13654	-2659	-12582	222	-8376	-4107	-8083	-151	-128	-120	-66	-62	-59	-110	40	-153	16	36	-74	-23	-60	82	-28	-5
0.810000	-125	2036	801	-11953	-184	-10934	-6514	-3293	-1091	-6553	-4773	-7820	362	-4118	2155	-25	-481	1579	702	-9203	-1253	-14080	-412	-11150	382	-14209	-2684	-13649	135	-8960	-4369	-7704	-148	-124	-119	-65	-62	-59	-109	40	-153	18	34	-73	-21	-60	81	-29	1
0.810833	-187	2415	699	-12520	-266	-10351	-6142	-3625	-738	-5948	-4627	-7895	943	-3674	2518	35	-196	1800	656	-9664	-1350	-14269	-513	-12521	399	-14617	-2715	-14810	34	-9393	-4716	-7424	-149	-124	-120	-65	-62	-58	-104	42	-148	18	36	-76	-22	-56	84	-29	0
0.811667	-197	2795	639	-13035	-237	-9681	-5741	-3970	-205	-5284	-4490	-7964	1390	-3182	2870	90	-159	2021	636	-10107	-633	-14427	-686	-13966	308	-14873	-2740	-16050	95	-9647	-5137	-7217	-149	-122	-119	-65	-61	-97	-107	40	-150	19	35	-76	-21	-56	84	-30	1
0.812500	-200	3172	616	-13488	-180	-8945	-5319	-4327	268	-4579	-4321	-8031	1820	-2657	3191	144	-154	2240	641	-10520	-494	-14578	-916	-15438	262	-14966	-2739	-17337	112	-9729	-5604	-7071	-148	-125	-104	-66	-65	-57	-102	42	-148	20	39	-73	-19	-56	82	-28	2
0.813333	-217	3539	637	-13876	-53	-8154	-4881	-4698	727	-3841	-4138	-8055	1988	-2098	3481	189	159	2455	671	-10885	189	-14718	-1176	-16922	226	-14903	-2703	-18643	38	-9645	-6096	-6959	-147	-121	-119	-67	-59	-55	-103	43	-151	21	41	-75	-23	-56	77	-25	1
0.814167	-259	3887	695	-14192	103	-7324	-4434	-5092	1152	-3090	-3935	-8085	2026	-1523	3727	224	433	2665	714	-11214	576	-14855	-1450	-18390	140	-14696	-2611	-19919	125	-9419	-6573	-6864	-148	-120	-120	-63	-62	-61	-104	39	-150	22	38	-73	-18	-53	84	-28	5
0.815000	-208	4226	788	-14441	243	-6473	-3988	-5504	1376	-2343	-3714	-8119	1913	-937	3918	246	684	2871	771	-11496	755	-14995	-1707	-19822	95	-14349	-2459	-21138	234	-9077	-7008	-6763	-149	-127	-124	-64	-65	-59	-108	39	-152	18	36	-75	-25	-60	80	-29	1
0.815833	-124	4537	913	-14629	330	-5620	-3550	-5943	1507	-1616	-3478	-8152	1676	-343	4053	257	1240	3072	837	-11729	1085	-15123	-1911	-21200	59	-13893	-2231	-22252	296	-8637	-7356	-6631	-124	-125	-125	-66	-64	-60	-110	37	-151	18	35	-75	-21	-59	78	-30	-6
0.816667	-176	4828	1068	-14749	396	-4776	-3121	-6384	1428	-916	-3226	-8172	1567	246	4122	253	1232	3267	908	-11901	1593	-15275	-2047	-22517	106	-13346	-1924	-23237	292	-8150	-7578	-6449	-149	-130	-121	-67	-63	-60	-108	38	-151	20	46	-75	-25	-58	80	-31	-1
0.817500	-264	5093	1251	-14819	587	-3957	-2712	-6835	1200	-253	-2964	-8189	1499	819	4126	237	1134	3456	981	-12065	1456	-15414	-2083	-23757	75	-12730	-1526	-24044	412	-7637	-7631	-6212	-149	-126	-118	-65	-62	-79	-107	38	-149	20	33	-74	-22	-56	82	-28	2
0.818333	-273	5331	1451	-14856	834	-3170	-2319	-7328	1029	357	-2693	-8200	1293	1369	4047	200	1242	3645	1042	-12189	1303	-15556	-1995	-24928	-22	-12072	-1056	-24672	665	-7155	-7484	-5930	-152	-127	-125	-65	-60	-58	-102	45	-148	18	32	-74	-22	-56	82	-30	-3
0.819167	-253	5530	1663	-14867	872	-2432	-1956	-7824	827	902	-2417	-8206	1092	1878	3887	148	1029	3806	1094	-12298	1174	-15698	-1777	-26020	-87	-11464	-512	-25076	985	-6727	-7101	-5582	-153	-126	-121	-63	-61	-61	-109	38	-148	16	36	-73	-21	-57	82	-31	2
0.820000	-236	5719	1885	-14873	722	-1741	-1616	-8318	683	1381	-2143	-8202	1109	2351	3643	70	235	3965	1128	-12406	1011	-15843	-1400	-27022	-104	-10866	87	-25252	916	-6390	-6450	-5196	-150	-128	-120	-64	-62	-60	-109	39	-149	10	34	-74	-18	-60	81	-25	-3
0.820833	-200	5874	2107	-14890	544	-1113	-1310	-8825	557	1786	-1876	-8185	979	2777	3318	-27	-514	4124	1144	-12525	1033	-15970	-876	-27934	-169	-10352	726	-25203	533	-6165	-5500	-4768	-151	-127	-119	-64	-63	-60	-108	39	-151	17	33	-75	-23	-59	80	-31	2
0.821667	-189	6002	2326	-14928	348	-544	-1028	-9323	213	2121	-1620	-8162	769	3151	2910	-153	-137	4265	1138	-12670	787	-16095	-190	-28765	-335	-9942	1389	-24939	326	-6076	-4268	-4325	-152	-128	-124	-69	-63	-61	-104	56	-151	18	32	-75	-21	-58	81	-32	1
0.822500	-260	6113	2530	-15003	111	-31	-783	-9838	-152	2354	-1377	-8133	920	3469	2417	-305	-526	4400	1108	-12854	602	-16220	631	-29510	-401	-9667	2055	-24465	139	-6131	-2731	-3892	-153	-127	-121	-67	-63	-62	-107	35	-150	15	28	-78	-22	-59	78	-33	-5
0.823333	-383	6202	2720	-15124	-116	423	-574	-10321	-369	2569	-1151	-8095	890	3724	1850	-489	-1435	4525	1051	-13086	756	-16341	1586	-30179	-369	-9546	2700	-23818	81	-6334	-916	-3489	-155	-132	-127	-73	-65	-63	-104	35	-152	15	29	-79	-24	-62	77	-35	-6
0.824167	-449	6279	2899	-15294	-217	822	-393	-10808	-606	2692	-952	-8049	776	3923	1218	-699	-1017	4643	979	-13367	397	-16457	2657	-30765	-389	-9592	3316	-23028	109	-6675	1163	-3147	-156	-134	-124	-70	-63	-64	-103	35	-158	13	28	-81	-23	-62	78	-34	-5
0.825000	-512	6349	3051	-15526	-234	1178	-240	-11279	-696	2760	-767	-7990	837	4061	502	-937	-629	4753	883	-13713	601	-16579	3809	-31282	-395	-9805	3888	-22136	21	-7145	3451	-2864	-155	-128	-119	-68	-66	-43	-103	33	-151	15	30	-107	-26	-60	77	-34	-5
0.825833	-581	6399	3191	-15811	-256	1487	-117	-11738	-555	2769	-614	-7935	787	4137	-217	-1203	-276	4860	767	-14117	487	-16715	5011	-31724	-331	-10194	4409	-21187	-57	-7724	5919	-2699	-151	-130	-122	-62	-60	-62	-109	36	-149	15	32	-76	-26	-62	75	-30	1
0.826667	-592	6483	3308	-16149	-260	1756	-24	-12183	-470	2733	-486	-7875	696	4142	-1005	-1506	104	4958	636	-14580	361	-16882	6224	-32100	-317	-10735	4886	-20213	-152	-8397	8509	-2667	-148	-128	-121	-67	-65	-60	-104	37	-151	16	29	-74	-23	-59	79	-30	1
0.827500	-512	6549	3400	-16535	-387	1992	30	-12613	-475	2678	-391	-7820	712	4076	-1832	-1842	-36	5050	492	-15095	215	-17081	7412	-32421	-412	-11425	5329	-19267	-173	-9128	11139	-2795	-146	-127	-114	-67	-59	-61	-103	40	-147	16	30	-75	-22	-59	79	-29	2
0.828333	-432	6616	3472	-16962	-522	2198	70	-13042	-538	2534	-326	-7774	505	3938	-2678	-2212	-170	5134	340	-15654	21	-17341	8537	-32603	-463	-12237	5754	-18390	-169	-9891	13750	-3094	-153	-127	-119	-66	-61	-63	-105	38	-143	19	35	-81	-21	-59	82	-31	1
0.829167	-341	6689	3531	-17410	-548	2383	77	-13465	-819	2386	-290	-7728	251	3721	-3539	-2613	-546	5218	182	-16253	-511	-17666	9569	-32696	-427	-13140	6181	-17624	-108	-10657	16254	-3586	-163	-125	-122	-69	-63	-62	-104	40	-148	13	35	-77	-22	-59	79	-32	0
0.830000	-206	6763	3575	-17881	-667	2545	56	-13874	-1298	2213	-283	-7708	76	3435	-4396	-3044	-1272	5296	24	-16878	-550	-18068	10462	-32710	-420	-14070	6634	-16993	133	-11398	18606	-4261	-152	-129	-120	-67	-61	-61	-104	38	-151	17	34	-76	-23	-51	82	-32	-3
0.830833	234	6845	3611	-18348	-769	2693	7	-14287	-1572	2011	-303	-7686	-257	3058	-5260	-3505	-1984	5379	-126	-17512	-669	-18547	11200	-32738	-497	-15024	7149	-16522	236	-12102	20746	-5141	-151	-128	-120	-68	-60	-60	-104	37	-152	19	35	-76	-22	-56	78	-30	-1
0.831667	491	6946	3645	-18805	-773	2818	-62	-14688	-1646	1796	-353	-7687	-720	2598	-6114	-4006	-2440	5455	-270	-18143	-1082	-19109	11781	-32740	-555	-15954	7749	-16230	576	-12755	22632	-6204	-152	-130	-120	-69	-65	-65	-110	35	-155	15	32	-79	-31	-59	77	-34	-3
0.832500	235	7045	3679	-19239	-751	2928	-166	-15124	-1711	1545	-432	-7701	-980	2044	-6954	-4529	-2914	5538	-401	-18761	-1253	-19730	12192	-32744	-565	-16815	8473	-16118	1277	-13337	24219	-7421	-151	-125	-119	-68	-64	-63	-103	39	-150	19	35	-77	-21	-57	81	-31	0
0.833333	298	7157	3727	-19631	-807	3013	-294	-15549	-1567	1276	-540	-7729	-1031	1407	-7768	-5076	-3041	5620	-518	-19352	-1382	-20392	12446	-32744	-631	-17569	9331	-16200	1396	-13848	25488	-8770	-156	-126	-119	-67	-61	-58	-103	36	-152	17	37	-76	-21	-55	85	-31	2
0.834167	374	7273	3784	-19986	-914	3070	-464	-15991	-1201	969	-678	-7773	-1029	677	-8567	-5654	-2762	5700	-625	-19900	-1365	-21072	12527	-32731	-663	-18196	10342	-16461	1515	-14295	26425	-10210	-151	-128	-120	-52	-61	-58	-103	41	-151	18	37	-75	-22	-53	84	-29	0
0.835000	269	7398	3870	-20293	-961	3088	-672	-16444	-955	629	-858	-7827	-503	-139	-9337	-6251	-2716	5783	-720	-20396	-1529	-21728	12499	-32560	-694	-18647	11516	-16896	1987	-14688	27050	-11703	-151	-126	-120	-66	-69	-60	-102	42	-196	16	36	-76	-23	-55	84	-26	0
0.835833	245	7533	3979	-20547	-905	3061	-928	-16913	-666	240	-1073	-7895	879	-1046	-10084	-6874	-2696	5859	-809	-20881	-1493	-22313	12389	-32187	-935	-18898	12850	-17482	1740	-15040	27408	-13202	-155	-128	-127	-69	-63	-61	-108	40	-152	17	36	-78	-25	-58	81	-30	-3
0.836667	193	7680	4126	-20753	-897	2983	-1233	-17403	-319	-206	-1337	-7965	1820	-2044	-10810	-7518	-2197	5935	-884	-21267	-1161	-22772	12235	-31666	-1132	-18952	14337	-18193	1265	-15360	27486	-14657	-151	-127	-124	-69	-78	-58	-108	39	-154	16	26	-77	-23	-53	80	-34	-3
0.837500	149	7837	4318	-20904	-818	2849	-1597	-17902	-38	-702	-1642	-8038	1786	-3099	-11513	-8175	-1073	6002	-954	-21607	-1683	-23072	12082	-30976	-1078	-18774	15981	-19009	938	-15668	27381	-16009	-151	-127	-121	-60	-64	-58	-103	41	-150	18	37	-75	-22	-53	85	-27	0
0.838333	202	8010	4558	-21015	-695	2645	-2030	-18416	172	-1274	-2008	-8130	1607	-4230	-12188	-8843	273	6064	-999	-21885	-1492	-23153	11985	-30103	-975	-18387	17731	-19891	649	-15966	27135	-17214	-151	-127	-121	-65	-63	-59	-121	44	-154	17	37	-77	-26	-56	82	-10	-1
0.839167	144	8190	4852	-21090	-584	2363	-2547	-18946	241	-1915	-2442	-8169	1438	-5403	-12841	-9519	1087	6108	-1100	-22112	-1170	-22972	11981	-29034	-900	-17775	19566	-20804	375	-16258	26808	-18230	-152	-129	-134	-69	-62	-60	-104	37	-155	18	38	-75	-23	-55	85	-29	1
0.840000	120	8394	5217	-21136	-458	1997	-3157	-19487	295	-2630	-2954	-8212	1450	-6608	-13472	-10197	2172	6142	-1180	-22284	-1219	-22496	12115	-27768	-888	-17023	21436	-21714	20	-16552	26456	-19013	-152	-129	-130	-68	-64	-64	-104	40	-155	16	33	-78	-27	-58	84	-30	-1
0.840833	106	8614	5651	-21163	-350	1542	-3867	-20040	351	-3424	-3552	-8245	1462	-7821	-14073	-10866	3419	6165	-1273	-22411	-1079	-21690	12426	-26280	-818	-16100	23309	-22548	-170	-16818	26141	-19542	-150	-125	-122	-66	-62	-63	-105	43	-148	18	36	-74	-23	-55	86	-27	12
0.841667	9	8853	6165	-21179	-252	1007	-4691	-20586	344	-4283	-4244	-8256	1341	-9033	-14648	-11484	4523	6157	-1386	-22489	-1014	-20545	12937	-24592	-705	-15071	25133	-23353	-146	-17055	25900	-19793	-150	-127	-121	-51	-62	-69	-105	39	-149	18	37	-76	-22	-58	97	-30	0
0.842500	-57	9110	6764	-21199	-103	374	-5642	-21136	351	-5212	-5046	-8241	1039	-10210	-15190	-12181	4861	6137	-1517	-22531	-1226	-19071	13654	-22701	-654	-13963	26889	-24020	68	-17229	25784	-19751	-151	-128	-124	-65	-62	-61	-109	40	-150	18	35	-76	-24	-57	87	-29	-1
0.843333	-210	9388	7448	-21232	-60	-339	-6721	-21688	362	-6214	-5973	-8200	589	-11334	-15694	-12813	4926	6090	-1675	-22543	-1197	-17257	14608	-20589	-580	-12822	28487	-24541	32	-17314	25806	-19418	-149	-129	-121	-67	-63	-60	-104	37	-154	17	37	-74	-28	-58	80	-29	-8
0.844167	-633	9684	8219	-21280	122	-1144	-7930	-22229	353	-7256	-7010	-8138	201	-12367	-16147	-13418	4410	6026	-1855	-22531	-1522	-15147	15774	-18305	-578	-11694	29920	-24881	-93	-17278	25993	-18809	-162	-130	-122	-68	-64	-62	-104	38	-155	17	35	-75	-23	-56	82	-27	0
0.845000	-646	9992	9070	-21360	171	-2017	-9225	-22749	321	-8319	-8150	-8055	-178	-13287	-16546	-13989	3910	5937	-2060	-22503	-2225	-12788	17141	-15891	-557	-10623	31158	-25015	-172	-17100	26343	-17954	-153	-126	-122	-66	-62	-65	-104	39	-151	18	37	-73	-21	-57	80	-30	-1
0.845833	-424	10322	9996	-21466	209	-2950	-10619	-23247	242	-9379	-9382	-7949	-466	-14069	-16878	-14554	3409	5838	-2292	-22459	-1855	-10240	18673	-13362	-412	-9628	32186	-24920	-368	-16755	26842	-16856	-151	-127	-119	-62	-62	-58	-102	41	-154	18	38	-73	-21	-53	86	-12	0
0.846667	-377	10660	10972	-21616	267	-3922	-12024	-23703	184	-10396	-10690	-7838	-794	-14700	-17147	-15086	2999	5723	-2550	-22417	-1382	-7577	20336	-10763	-339	-8732	32767	-24590	-589	-16222	27472	-15584	-149	-126	-121	-62	-56	-58	-101	44	-148	22	37	-74	-15	-53	86	-24	-1
0.847500	-232	10993	11977	-21803	291	-4922	-13399	-24122	50	-11377	-12061	-7735	-1066	-15151	-17310	-15596	2423	5601	-2831	-22382	-1379	-4881	22081	-8141	-325	-7949	32767	-24001	-875	-15507	28206	-14174	-149	-130	-116	-65	-60	-57	-101	41	-150	18	38	-74	-19	-53	86	-27	1
0.848333	-189	11320	12982	-22033	356	-5939	-14699	-24488	-90	-12254	-13439	-7648	-1289	-15413	-17391	-16097	1548	5477	-3129	-22356	-1499	-2231	23851	-5513	-269	-7264	32767	-23160	-1128	-14617	28996	-12687	-149	-128	-125	-65	-63	-61	-104	39	-151	16	37	-94	-25	-58	84	-28	-6
0.849167	-231	11635	13969	-22305	380	-6945	-15829	-24792	-135	-13017	-14798	-7593	-1561	-15466	-17361	-16587	1021	5365	-3436	-22345	-1613	306	25643	-2938	-249	-6681	32767	-22063	-1358	-13561	29819	-11161	-147	-128	-121	-64	-63	-59	-107	42	-148	18	35	-75	-21	-55	80	-31	-1
0.850000	-276	11925	14891	-22619	388	-7915	-16711	-25017	-177	-13569	-16075	-7580	-1779	-15306	-17204	-17082	535	5281	-3746	-22354	-1173	2652	27346	-471	-235	-6176	32767	-20730	-1496	-12367	30634	-9637	-149	-129	-121	-67	-70	-59	-104	40	-150	21	37	-74	-23	-57	79	-27	0
0.850833	-225	12179	15716	-22968	466	-8841	-17248	-25153	-153	-13947	-17237	-7636	-1956	-14941	-16954	-17592	-235	5208	-4039	-22390	-1266	4703	28921	1864	-170	-5726	32767	-19175	-1394	-11076	31411	-8162	-149	-125	-116	-67	-59	-59	-105	40	-151	23	35	-77	-23	-55	82	-28	0
0.851667	-119	12374	16390	-23351	442	-9701	-17393	-25191	30	-14108	-18236	-7764	-2149	-14371	-16570	-18127	-541	5177	-4292	-22458	-1061	6416	30330	3985	-135	-5301	32767	-17410	-1239	-9703	32110	-6783	-152	-128	-119	-66	-64	-60	-105	41	-152	19	44	-77	-22	-53	82	-29	-1
0.852500	-36	12490	16871	-23760	452	-10489	-17073	-25115	297	-14049	-19027	-8002	-2097	-13622	-16067	-18693	-987	5207	-4470	-22550	-255	7760	31546	5882	-63	-4862	32767	-15462	-1378	-8317	32714	-5532	-146	-126	-119	-67	-61	-57	-107	42	-146	18	37	-76	-21	-57	84	-27	1
0.853333	107	12508	17102	-24197	498	-11205	-16237	-24911	374	-13757	-19563	-8355	-2146	-12726	-15448	-19301	-1102	5289	-4546	-22674	-60	8718	32535	7534	27	-4381	32767	-13378	-1831	-6960	32767	-4420	-145	-122	-117	-64	-62	-58	-105	45	-146	20	39	-76	-21	-42	81	-27	4
0.854167	180	12400	17041	-24651	456	-11862	-14845	-24565	162	-13250	-19814	-8844	-2105	-11730	-14730	-19957	-1353	5444	-4470	-22820	312	9295	32767	8910	25	-3848	32767	-11213	-1917	-5676	32767	-3467	-151	-121	-119	-62	-59	-55	-102	44	-148	20	37	-70	-18	-56	80	-28	1
0.855000	179	12143	16622	-25118	457	-12466	-12902	-24071	116	-12555	-19745	-9478	-1876	-10672	-13930	-20669	-1581	5680	-4193	-22991	842	9495	32767	9991	91	-3227	32514	-8995	-1649	-4495	32767	-2680	-145	-122	-117	-64	-62	-58	-103	41	-147	20	37	-73	-21	-53	81	-29	0
0.855833	198	11700	15810	-25597	501	-13016	-10424	-23418	187	-11708	-19349	-10273	-1837	-9606	-13033	-21451	-1584	6007	-3676	-23181	1044	9356	32767	10770	144	-2507	32146	-6777	-1649	-3458	32767	-2037	-149	-127	-119	-65	-64	-59	-104	38	-154	17	34	-76	-23	-57	78	-26	0
0.856667	192	11059	14578	-26074	360	-13546	-7457	-22597	201	-10749	-18622	-11228	-1762	-8579	-12085	-22279	-1244	6430	-2886	-23383	1215	8935	32767	11255	182	-1688	31810	-4602	-2012	-2577	32767	-1542	-149	-131	-125	-67	-64	-62	-112	40	-154	12	34	-78	-26	-59	82	-30	-4
0.857500	74	10208	12906	-26543	273	-14069	-4081	-21611	412	-9732	-17561	-12360	-1571	-7642	-11093	-23166	-1044	6953	-1760	-23586	1699	8300	32767	11458	248	-766	31514	-2492	-2677	-1866	32767	-1168	-151	-129	-120	-66	-60	-61	-105	41	-146	16	33	-75	-23	-57	96	-30	-5
0.858333	-25	9146	10789	-27003	262	-14599	-358	-20459	611	-8691	-16187	-13654	-1275	-6849	-10080	-24098	-877	7586	-376	-23792	1677	7515	32767	11380	268	266	31253	-507	-2857	-1331	32767	-900	-149	-137	-120	-68	-64	-59	-107	38	-154	16	32	-75	-22	-56	79	-30	1
0.859167	-61	7883	8228	-27447	277	-15153	3612	-19153	790	-7700	-14548	-15098	-994	-6247	-9074	-25072	-901	8317	1309	-23992	1737	6647	32767	11051	220	1362	31024	1309	-2542	-959	32643	-714	-152	-129	-125	-65	-62	-58	-103	40	-150	17	28	-76	-26	-58	82	-29	-6
0.860000	-94	6451	5249	-27874	250	-15743	7639	-17724	1019	-6816	-12693	-16671	-830	-5872	-8091	-26049	-1029	9159	3227	-24194	1541	5777	32286	10483	260	2504	30821	2918	-2460	-750	32088	-596	-149	-114	-124	-65	-64	-60	-104	44	-153	16	29	-75	-23	-58	82	-28	0
0.860833	-120	4875	1884	-28283	229	-16355	11555	-16206	1126	-6096	-10676	-18352	-628	-5748	-7154	-27070	-955	10104	5299	-24385	1186	4980	31449	9717	264	3659	30626	4283	-2349	-649	31449	-523	-148	-128	-125	-68	-63	-56	-109	40	-152	19	33	-76	-22	-60	81	-28	-3
0.861667	-117	3230	-1765	-28667	225	-16988	15238	-14640	1128	-5582	-8575	-20105	-475	-5899	-6265	-28067	-850	11148	7412	-24585	1021	4312	30510	8766	211	4784	30418	5366	-2202	-654	30754	-487	-150	-124	-120	-65	-63	-62	-107	38	-153	15	28	-76	-23	-60	82	-29	1
0.862500	-115	1589	-5619	-29023	193	-17617	18541	-13057	1044	-5311	-6438	-21902	-239	-6328	-5458	-29026	-773	12271	9443	-24786	551	3822	29499	7671	181	5861	30179	6204	-2063	-716	30018	-477	-148	-129	-127	-70	-63	-61	-108	38	-148	16	28	-76	-23	-61	80	-31	-1
0.863333	-153	38	-9554	-29354	135	-18222	21319	-11519	893	-5315	-4358	-23711	-99	-7034	-4741	-29927	-732	13472	11271	-24999	464	3540	28431	6452	176	6847	29876	6724	-1827	-802	29263	-484	-125	-128	-125	-68	-64	-62	-104	38	-150	12	44	-78	-25	-62	84	-28	-5
0.864167	-229	-1347	-13495	-29655	161	-18775	23452	-10063	738	-5604	-2407	-25468	-81	-7985	-4120	-30750	-1167	14743	12750	-25232	269	3488	27329	5130	168	7712	29484	6950	-1653	-879	28491	-515	-150	-128	-126	-72	-66	-62	-127	36	-150	12	29	-78	-22	-61	79	-28	-1
0.865000	-282	-2469	-17350	-29928	170	-19245	24819	-8753	537	-6176	-663	-27142	-216	-9152	-3604	-31479	-1129	16067	13783	-25492	3	3664	26218	3738	132	8421	29027	6877	-1413	-926	27732	-564	-150	-133	-125	-73	-66	-66	-108	34	-155	12	30	-80	-29	-65	78	-33	0
0.865833	-310	-3259	-21042	-30169	157	-19596	25339	-7629	344	-7008	820	-28686	-294	-10480	-3183	-32079	-1357	17441	14230	-25783	551	4059	25121	2300	76	8968	28444	6526	-1153	-905	26959	-636	-148	-129	-125	-70	-65	-63	-107	37	-153	18	32	-76	-18	-59	80	-31	2
0.866667	-321	-3639	-24426	-30367	198	-19789	24968	-6735	98	-8074	1994	-30072	-325	-11934	-2866	-32455	-1315	18837	14152	-26109	425	4636	24050	830	80	9325	27737	5908	-1137	-816	26204	-746	-148	-129	-121	-67	-61	-65	-105	40	-150	19	37	-74	-21	-57	82	-28	-1
0.867500	-342	-3566	-27428	-30530	196	-19803	23689	-6104	-182	-9343	2814	-31288	-514	-13448	-2617	-32622	-1198	20235	13400	-26493	485	5344	23005	-662	79	9490	26895	5044	-1039	-654	25460	-899	-148	-128	-122	-64	-64	-58	-108	37	-162	17	35	-75	-23	-57	82	-28	0
0.868333	-340	-2994	-29969	-30652	111	-19621	21540	-5757	-303	-10761	3249	-32139	-512	-14957	-2512	-32680	-1173	21620	12033	-26898	619	6141	22005	-2167	63	9442	25923	3971	-833	-424	24718	-1074	-149	-127	-119	-66	-70	-58	-103	37	-151	18	35	-79	-24	-58	81	-31	-1
0.869167	-304	-1917	-31523	-30728	187	-19228	18557	-5717	-317	-12261	3293	-32488	-596	-16388	-2458	-32724	-1348	22973	10131	-27356	539	6968	21036	-3684	49	9213	24833	2723	-686	-137	23980	-1340	-150	-129	-124	-67	-58	-60	-104	21	-152	13	34	-77	-22	-56	79	-30	-1
0.870000	-277	-318	-32186	-30735	148	-18609	14855	-5983	-315	-13790	2931	-32652	-892	-17683	-2482	-32734	-1353	24278	7772	-27853	523	7767	20105	-5205	52	8792	23639	1344	1931	180	23221	-1645	-150	-128	-150	-65	-63	-61	-103	38	-148	18	36	-77	-23	-56	86	-30	0
0.870833	-269	1755	-32471	-30712	112	-17792	10564	-6545	-429	-15281	2215	-32703	-908	-18795	-2565	-32526	-1512	25533	5118	-28379	1019	8469	19220	-6721	79	8198	22357	-128	5034	510	22447	-1994	-148	-127	-120	-51	-43	-58	-101	39	-150	16	38	-77	-23	-49	85	-27	2
0.871667	-332	4247	-32589	-30627	182	-16791	5839	-7383	-578	-16662	1149	-32745	-734	-19679	-2712	-32075	-1475	26698	2333	-28925	945	9021	18372	-8248	61	7462	21015	-1652	3388	821	21640	-2392	-150	-128	-124	-66	-60	-58	-102	41	-149	13	38	-77	-22	-55	85	-28	-1
0.872500	-360	7073	-32651	-30483	243	-15638	833	-8470	-514	-17908	-220	-32736	-648	-20305	-2915	-31419	-1236	27770	-392	-29471	821	9377	17554	-9736	81	6585	19626	-3195	1799	1075	20796	-2831	-148	-126	-118	-66	-61	-64	-104	39	-150	18	35	-79	-19	-55	79	-29	1
0.873333	-336	10155	-32676	-30294	264	-14385	-4279	-9776	-471	-18963	-1830	-32759	-641	-20638	-3182	-30605	-1044	28727	-2869	-30018	743	9502	16765	-11233	99	5600	18230	-4712	1243	1247	19904	-3289	-150	-130	-124	-68	-39	-58	-107	40	-151	19	36	-76	-22	-56	80	-29	-3
0.874167	-333	13404	-32686	-30066	190	-13066	-9300	-11263	-551	-19802	-3613	-32748	-573	-20688	-3512	-29672	-724	29571	-4904	-30544	653	9361	16007	-12705	114	4532	16855	-6175	603	1303	18982	-3762	-148	-125	-116	-64	-60	-56	-97	45	-150	21	37	-74	-23	-52	85	-26	-5
0.875000	-313	16692	-32299	-29814	99	-11741	-14044	-12872	-686	-20393	-5493	-32760	-551	-20460	-3920	-28643	-687	30293	-6420	-31051	696	8944	15282	-14155	127	3418	15529	-7551	459	1225	18013	-4232	-147	-127	-118	-65	-60	-57	-105	40	-152	22	37	-75	-30	-53	85	-29	0
0.875833	-268	19963	-31227	-29530	37	-10482	-18413	-14563	-685	-20759	-7413	-32764	-634	-19989	-4423	-27559	-488	30888	-7233	-31520	535	8241	14584	-15560	103	2230	14277	-8829	244	984	17002	-4694	-149	-127	-119	-67	-63	-58	-96	40	-151	17	33	-73	-22	-59	81	-29	0
0.876667	-214	23078	-29812	-29256	42	-9348	-22262	-16267	-648	-20863	-9298	-32758	-564	-19288	-5031	-26456	196	31347	-7285	-31940	537	7273	13926	-16908	108	1032	13118	-9982	63	576	15968	-5126	-150	-134	-120	-67	-66	-60	-107	40	-150	20	36	-78	-22	-56	81	-29	0
0.877500	-149	25944	-28214	-29020	95	-8388	-25492	-18014	-595	-20762	-11088	-32767	-482	-18422	-5759	-25386	47	31671	-6527	-32303	490	6060	13312	-18181	174	-178	12077	-11011	-99	-4	14926	-5516	-149	-124	-119	-67	-63	-58	-100	41	-150	21	35	-78	-26	-56	80	-31	-10
0.878333	-148	28460	-26565	-28822	50	-7649	-28048	-19703	-507	-20474	-12722	-32751	-421	-17444	-6617	-24391	57	31852	-4985	-32544	76	4627	12735	-19380	201	-1386	11155	-11903	-284	-750	13894	-5861	-146	-125	-122	-66	-64	-58	-102	41	-152	18	34	-74	-23	-53	84	-27	0
0.879167	-266	30560	-24914	-28678	28	-7171	-29892	-21326	-754	-20040	-14150	-32700	-386	-16425	-7610	-23513	354	31880	-2700	-32621	268	2999	12211	-20471	158	-2578	10374	-12663	-283	-1649	12883	-6158	-150	-124	-119	-63	-61	-57	-102	33	-146	19	35	-76	-22	-53	84	-29	0
0.880000	-313	32191	-23352	-28611	23	-6989	-31016	-22847	-999	-19497	-15336	-32553	-438	-15409	-8741	-22776	569	31737	241	-32671	-137	1235	11744	-21461	93	-3751	9727	-13306	-310	-2683	11920	-6409	-163	-125	-119	-64	-60	-57	-102	41	-150	21	36	-75	-23	-55	82	-26	2
0.880833	-251	32767	-21921	-28629	60	-7115	-31442	-24249	-871	-18907	-16272	-32440	-447	-14472	-10012	-22207	649	31399	3682	-32675	-68	-624	11336	-22300	71	-4904	9213	-13849	-500	-3840	11014	-6624	-152	-128	-122	-64	-61	-58	-101	22	-152	23	35	-75	-25	-57	84	-29	-4
0.881667	-255	32767	-20660	-28740	135	-7558	-31220	-25521	-666	-18312	-16900	-32352	-271	-13662	-11412	-21827	639	30841	7425	-32701	-52	-2523	10989	-23024	61	-6036	8819	-14317	-545	-5100	10187	-6817	-151	-129	-125	-67	-68	-61	-104	39	-154	16	28	-78	-26	-59	80	-31	-7
0.882500	-303	32767	-19581	-28941	236	-8300	-30416	-26659	-373	-17756	-17272	-32322	-60	-13025	-12912	-21638	718	30039	11292	-32682	-63	-4413	10709	-23599	51	-7140	8536	-14732	-510	-6417	9461	-6996	-150	-128	-127	-64	-63	-60	-102	41	-148	17	33	-75	-25	-60	81	-29	-1
0.883333	-275	32767	-18681	-29223	240	-9319	-29106	-27655	-222	-17275	-17385	-32329	127	-12602	-14490	-21638	873	28969	15108	-32698	-235	-6269	10492	-24037	28	-8230	8347	-15120	-525	-7774	8835	-7191	-149	-128	-127	-64	-63	-62	-105	28	-150	16	30	-76	-23	-60	81	-29	-4
0.884167	-221	32559	-17961	-29586	332	-10590	-27374	-28520	-309	-16910	-17264	-32374	138	-12426	-16115	-21814	637	27616	18692	-32685	147	-8070	10340	-24335	23	-9293	8235	-15507	-608	-9141	8354	-7417	-151	-127	-122	-68	-66	-61	-108	37	-170	15	34	-78	-25	-60	78	-29	-1
0.885000	-214	31092	-17388	-30014	491	-12063	-25342	-29291	-358	-16694	-16952	-32444	63	-12501	-17750	-22148	271	25920	21911	-32696	118	-9769	10247	-24503	-55	-10341	8177	-15930	-578	-10490	7964	-7695	-148	-128	-122	-69	-63	-61	-107	37	-151	16	30	-79	-26	-58	80	-30	-1
0.885833	-211	29143	-16928	-30487	564	-13682	-23122	-29892	-361	-16627	-16487	-32517	99	-12826	-19360	-22605	58	23902	24610	-32695	-137	-11349	10207	-24546	-52	-11359	8162	-16395	-544	-11802	7748	-8043	-151	-126	-120	-67	-62	-60	-107	40	-168	19	35	-72	-22	-57	82	-27	3
0.886667	-224	26778	-16551	-30978	573	-15385	-20800	-30422	-509	-16716	-15923	-32588	256	-13404	-20918	-23156	-187	21569	26680	-32690	-42	-12801	10208	-24473	-59	-12362	8168	-16935	-534	-13035	7634	-8485	-147	-126	-120	-64	-60	-59	-108	41	-148	19	38	-74	-21	-58	81	-29	3
0.887500	-217	24049	-16216	-31483	614	-17115	-18542	-30869	-498	-16969	-15315	-32616	359	-14197	-22374	-23762	-171	18923	28059	-32699	-125	-14104	10246	-24312	-110	-13347	8183	-17558	-599	-14252	7642	-9030	-149	-127	-119	-64	-60	-61	-117	40	-150	19	37	-75	-22	-56	84	-30	0
0.888333	-186	21024	-15887	-31972	855	-18812	-16379	-31252	-333	-17369	-14714	-32614	196	-15182	-23705	-24386	-160	15994	28728	-32688	-65	-15269	10301	-24066	-128	-14306	8188	-18270	-698	-15361	7756	-9683	-149	-127	-120	-72	-61	-61	-104	39	-148	19	37	-74	-21	-61	81	-30	6
0.889167	-193	17766	-15519	-32416	1072	-20422	-14370	-31577	-400	-17893	-14180	-32523	166	-16301	-24867	-24981	-114	12819	28710	-32702	-100	-16310	10359	-23763	-252	-15235	8210	-19073	-669	-16377	7981	-10446	-150	-126	-121	-66	-64	-57	-108	38	-150	18	35	-77	-28	-57	85	-31	0
0.890000	-201	14351	-15085	-32611	1091	-21880	-12613	-31859	-284	-18508	-13746	-32368	306	-17521	-25869	-25522	168	9424	28048	-32690	-239	-17221	10452	-23414	-307	-16134	8209	-19940	-648	-17305	8283	-11321	-151	-129	-125	-67	-65	-61	-109	39	-152	13	33	-76	-24	-57	78	-32	-4
0.890833	-208	10785	-14559	-32711	1762	-23146	-11138	-32107	-18	-19194	-13462	-32093	124	-18780	-26669	-25969	-146	5862	26835	-32701	-228	-18013	10525	-23035	-253	-16988	8214	-20899	-669	-18135	8676	-12286	-152	-166	-124	-65	-62	-59	-107	39	-155	15	35	-83	-21	-56	82	-30	-3
0.891667	-238	7190	-13920	-32728	2203	-24176	-9963	-32313	11	-19899	-13348	-31711	122	-20048	-27273	-26307	-94	2218	25194	-32678	-739	-18703	10580	-22646	-321	-17795	8216	-21900	-659	-18889	9140	-13342	-154	-129	-125	-68	-63	-60	-109	36	-154	16	34	-76	-21	-58	78	-32	-4
0.892500	-224	3615	-13177	-32754	1421	-24951	-9100	-32504	-8	-20603	-13432	-31205	98	-21263	-27687	-26504	119	-1435	23254	-32698	-514	-19304	10610	-22261	-394	-18548	8227	-22931	-618	-19556	9623	-14452	-150	-126	-124	-66	-60	-62	-105	40	-153	25	35	-76	-24	-57	84	-29	7
0.893333	-229	97	-12327	-32738	904	-25456	-8527	-32639	114	-21270	-13720	-30576	74	-22382	-27914	-26558	-51	-4999	21150	-32680	-562	-19828	10621	-21891	-322	-19243	8258	-23958	-470	-20140	10160	-15603	-150	-128	-122	-65	-60	-58	-104	41	-150	21	37	-76	-22	-55	84	-29	0
0.894167	-250	-3301	-11394	-32758	467	-25687	-8224	-32702	93	-21869	-14210	-29835	-16	-23371	-27983	-26469	33	-8393	19014	-32693	-618	-20289	10603	-21558	-280	-19864	8314	-24956	-337	-20648	10719	-16762	-148	-126	-124	-64	-58	-58	-103	42	-150	19	30	-80	-18	-53	84	-28	2
0.895000	-239	-6534	-10393	-32738	71	-25642	-8158	-32712	-57	-22373	-14891	-28955	-169	-24207	-27907	-26240	-23	-11581	16943	-32676	-733	-20694	10558	-21269	-325	-20405	8417	-25890	-346	-21087	11289	-17905	-147	-128	-121	-67	-58	-59	-104	43	-150	23	34	-75	-22	-55	84	-30	0
0.895833	-236	-9606	-9354	-32757	-189	-25361	-8286	-32737	-164	-22772	-15741	-27980	-119	-24870	-27726	-25882	-201	-14504	15065	-32692	-520	-21043	10483	-21039	-360	-20861	8566	-26733	-387	-21456	11865	-19010	-150	-153	-125	-68	-62	-62	-105	37	-149	20	21	-78	-22	-55	81	-32	-3
0.896667	-190	-12483	-8324	-32735	-530	-24853	-8558	-32723	-274	-23034	-16728	-26913	16	-25341	-27457	-25404	-44	-17095	13451	-32680	-578	-21343	10390	-20871	-362	-21217	8774	-27458	-345	-21760	12448	-20044	-149	-121	-126	-70	-64	-60	-108	38	-150	17	29	-76	-25	-58	81	-24	-1
0.897500	-159	-15165	-7329	-32755	-835	-24157	-8926	-32742	-260	-23169	-17832	-25764	90	-25622	-27140	-24835	215	-19313	12161	-32692	-445	-21597	10280	-20776	-386	-21483	9045	-28043	-336	-21999	13024	-20983	-146	-130	-119	-68	-63	-59	-108	37	-152	19	27	-76	-17	-56	82	-27	-4
0.898333	-159	-17636	-6406	-32750	-1051	-23323	-9345	-32723	-239	-23166	-18996	-24571	135	-25720	-26804	-24207	125	-21134	11216	-32695	-395	-21809	10169	-20757	-390	-21653	9381	-28467	-337	-22174	13584	-21804	-145	-131	-127	-70	-68	-62	-109	38	-155	17	30	-79	-19	-58	79	-33	-3
0.899167	-177	-19901	-5601	-32754	-1303	-22382	-9766	-32740	87	-23032	-20189	-23364	184	-25640	-26467	-23542	208	-22545	10628	-32685	-476	-21976	10057	-20818	-340	-21726	9783	-28722	-290	-22289	14128	-22493	-152	-128	-122	-67	-62	-59	-87	37	-169	19	30	-75	-21	-59	81	-28	0
0.900000	-201	-21950	-4907	-32760	-1429	-21378	-10151	-32719	526	-22777	-21355	-22160	276	-25400	-26150	-22847	162	-23559	10367	-32698	-321	-22105	9949	-20966	-296	-21723	10232	-28796	-255	-22345	14647	-23039	-151	-128	-121	-68	-65	-62	-109	38	-153	21	30	-75	-22	-55	82	-31	9
0.900833	-156	-23800	-4350	-32748	-1428	-20359	-10486	-32731	414	-22420	-22466	-21000	236	-25029	-25861	-22161	164	-24192	10404	-32683	-300	-22208	9856	-21198	-279	-21647	10718	-28724	-171	-22350	15123	-23437	-151	-128	-122	-68	-63	-58	-105	37	-150	19	33	-74	-24	-57	81	-31	-1
0.901667	-167	-25450	-3932	-32767	-1534	-19367	-10728	-32712	204	-21983	-23481	-19905	239	-24542	-25608	-21509	149	-24491	10686	-32699	-355	-22293	9783	-21515	-287	-21525	11233	-28481	25	-22310	15590	-23682	-152	-130	-120	-72	-63	-61	-108	38	-153	19	33	-77	-22	-55	80	-31	-3
0.902500	-138	-26899	-3639	-32747	-1525	-18425	-10878	-32577	103	-21473	-24385	-18898	247	-23979	-25385	-20906	-33	-24509	11155	-32682	-497	-22364	9730	-21917	-328	-21378	11754	-28095	235	-22238	15993	-23774	-150	-127	-120	-69	-61	-60	-103	36	-151	20	35	-78	-24	-56	108	-32	-1
0.903333	-139	-28130	-3449	-32765	-1494	-17569	-10936	-32276	139	-20937	-25101	-18008	187	-23357	-25187	-20365	233	-24302	11750	-32699	-616	-22442	9700	-22406	-296	-21220	12262	-27594	145	-22137	16339	-23723	-154	-127	-120	-69	-66	-61	-105	36	-153	17	35	-78	-21	-58	84	-30	-1
0.904167	-164	-29222	-3337	-32737	-1529	-16806	-10893	-31833	142	-20381	-25654	-17249	187	-22698	-24998	-19896	109	-23968	12405	-32690	-338	-22538	9693	-22965	-236	-21087	12736	-27002	42	-22031	16618	-23541	-152	-130	-119	-68	-69	-61	-104	39	-153	15	32	-78	-24	-57	84	-31	-5
0.905000	-141	-30110	-3267	-32758	-1474	-16161	-10769	-31255	80	-19832	-26006	-16641	214	-22034	-24799	-19501	-19	-23508	13078	-32695	-652	-22670	9717	-23593	-256	-20995	13158	-26348	36	-21922	16829	-23237	-150	-127	-124	-67	-63	-59	-105	35	-151	16	42	-75	-23	-56	81	-32	0
0.905833	-102	-30826	-3198	-32755	-1469	-15640	-10575	-30534	40	-19305	-26166	-16187	44	-21375	-24580	-19183	257	-23055	13715	-32676	-542	-22845	9766	-24272	-235	-20967	13509	-25665	-1	-21813	16956	-22829	-152	-130	-121	-65	-62	-52	-117	41	-150	20	38	-74	-19	-59	86	-28	0
0.906667	-118	-31376	-3098	-32767	-1418	-15239	-10339	-29670	-122	-18825	-26131	-15889	89	-20740	-24317	-18938	-52	-22661	14265	-32694	-351	-23076	9839	-24991	-217	-21022	13776	-24983	-151	-21782	17004	-22336	-150	-130	-121	-70	-64	-60	-104	37	-153	16	34	-77	-25	-56	86	-25	-3
0.907500	-114	-31773	-2933	-32755	-1381	-14971	-10079	-28657	-126	-18406	-25908	-15744	164	-20129	-23999	-18764	-21	-22378	14778	-32676	-444	-23363	9936	-25728	-182	-21168	13959	-24324	-255	-21783	16966	-21781	-147	-130	-124	-67	-62	-61	-103	47	-149	17	35	-76	-22	-56	85	-27	0
0.908333	-63	-32006	-2667	-32767	-1408	-14808	-9822	-27485	-201	-18049	-25518	-15740	102	-19592	-23617	-18646	-79	-22248	15091	-32689	-412	-23710	10058	-26476	-184	-21422	14046	-23720	-235	-21853	16849	-21180	-151	-130	-118	-65	-59	-63	-107	39	-151	17	36	-79	-23	-55	87	-25	-3
0.909167	-103	-32108	-2285	-32751	-1559	-14753	-9591	-26170	-239	-17776	-24979	-15859	23	-19095	-23163	-18599	-156	-22299	15319	-32668	-311	-24111	10204	-27205	-185	-21775	14046	-23188	-194	-22003	16659	-20554	-149	-128	-122	-60	-63	-57	-105	38	-150	17	36	-77	-21	-55	84	-29	1
0.910000	-118	-32075	-1769	-32763	-2030	-14784	-9416	-24733	167	-17572	-24334	-16086	32	-18656	-22645	-18557	51	-22554	15430	-32685	-483	-24558	10375	-27899	-196	-22222	13967	-22748	-345	-22248	16404	-19914	-148	-126	-120	-66	-63	-60	-105	38	-150	19	34	-79	-24	-57	85	-27	0
0.910833	-139	-31872	-1121	-32761	-2149	-14917	-9317	-23197	714	-17459	-23610	-16388	18	-18272	-22066	-18559	150	-23004	15432	-32691	-363	-25029	10570	-28522	-238	-22751	13820	-22404	-460	-22584	16087	-19280	-150	-127	-119	-63	-64	-65	-104	45	-151	17	36	-78	-26	-56	86	-29	-4
0.911667	-149	-31558	-345	-32759	-1770	-15124	-9298	-21587	815	-17426	-22831	-16752	-184	-17947	-21432	-18578	-74	-23642	15348	-32683	-133	-25512	10792	-29068	-194	-23357	13622	-22163	-439	-23024	15744	-18665	-151	-128	-118	-64	-63	-59	-103	39	-155	19	35	-75	-24	-58	94	-28	-1
0.912500	-139	-31126	539	-32765	-1644	-15389	-9417	-19923	553	-17464	-22027	-17144	-334	-17675	-20759	-18609	60	-24436	15195	-32693	-255	-25987	11041	-29521	-147	-23988	13390	-22016	-424	-23557	15375	-18081	-148	-128	-118	-61	-61	-61	-109	40	-148	19	35	-75	-22	-58	81	-27	0
0.913333	-151	-30574	1510	-32752	-1427	-15711	-9573	-18244	431	-17573	-21228	-17542	-238	-17465	-20075	-18640	46	-25329	14994	-32679	-165	-26428	11315	-29867	-207	-24659	13152	-21963	-539	-24176	15008	-17528	-149	-128	-118	-61	-60	-58	-104	43	-151	18	36	-74	-18	-56	85	-28	-1
0.914167	-186	-29924	2527	-32765	-977	-16091	-9877	-16569	334	-17743	-20465	-17905	-210	-17311	-19393	-18667	220	-26285	14770	-32693	-177	-26825	11614	-30093	-254	-25328	12925	-21987	-591	-24862	14657	-17023	-145	-126	-117	-63	-57	-57	-103	40	-139	21	37	-75	-17	-56	87	-29	0
0.915000	-203	-29178	3558	-32751	-833	-16521	-10283	-14967	35	-17970	-19756	-18241	-214	-17231	-18749	-18687	374	-27248	14540	-32679	-211	-27153	11937	-30198	-247	-25971	12728	-22074	-390	-25600	14345	-16566	-153	-130	-120	-64	-62	-61	-104	40	-150	15	36	-77	-24	-60	80	-31	-3
0.915833	-166	-28354	4539	-32767	-876	-17008	-10790	-13466	-116	-18245	-19117	-18507	-254	-17211	-18157	-18697	248	-28157	14326	-32699	-142	-27393	12273	-30177	-225	-26555	12589	-22206	-306	-26355	14090	-16148	-151	-129	-120	-64	-69	-62	-107	38	-151	18	32	-77	-21	-59	81	-28	0
0.916667	-144	-27458	5502	-32748	-690	-17533	-11371	-12090	151	-18554	-18551	-18685	-321	-17257	-17631	-18695	291	-28915	14145	-32679	-216	-27535	12625	-30028	-220	-27062	12514	-22358	-434	-27107	13909	-15778	-153	-130	-120	-65	-61	-59	-104	40	-151	16	33	-78	-19	-60	84	-32	-5
0.917500	-142	-26517	6340	-32764	-602	-18116	-12023	-10885	184	-18911	-18065	-18778	-161	-17386	-17193	-18679	293	-29562	14011	-32693	84	-27576	12984	-29773	-215	-27482	12521	-22517	-487	-27821	13804	-15443	-150	-129	-122	-66	-61	-61	-107	40	-151	15	33	-77	-21	-63	79	-29	0
0.918333	-177	-25535	7037	-32744	-513	-18754	-12720	-9867	-191	-19264	-17657	-18768	-10	-17586	-16859	-18654	239	-29961	13907	-32674	-79	-27509	13335	-29430	-231	-27790	12608	-22661	-490	-28467	13794	-15151	-151	-131	-124	-65	-63	-59	-104	41	-150	19	33	-76	-23	-56	80	-29	-1
0.919167	-187	-24534	7577	-32761	-452	-19454	-13450	-9056	-378	-19653	-17309	-18664	-51	-17876	-16626	-18616	544	-30098	13846	-32689	-186	-27343	13680	-28958	-229	-27984	12779	-22781	-287	-29012	13877	-14888	-149	-118	-126	-67	-60	-59	-105	41	-150	15	27	-76	-21	-60	81	-27	1
0.920000	-158	-23526	7898	-32742	-397	-20204	-14180	-8471	-207	-20054	-17037	-18468	-80	-18248	-16497	-18571	217	-29961	13864	-32672	23	-27085	14005	-28440	-225	-28057	13038	-22852	-82	-29440	14053	-14657	-150	-129	-124	-68	-60	-58	-104	41	-148	18	35	-83	-23	-60	84	-29	0
0.920833	-141	-22509	8105	-32755	-265	-21015	-14891	-8124	-108	-20464	-16799	-18184	-121	-18706	-16465	-18511	149	-29505	13905	-32685	-333	-26750	14297	-27880	-229	-28016	13344	-22876	-102	-29733	14318	-14446	-149	-127	-119	-64	-67	-61	-105	39	-150	18	35	-78	-22	-59	81	-28	-3
0.921667	-121	-21505	8088	-32742	-178	-21877	-15554	-8011	-285	-20875	-16580	-17833	-118	-19251	-16514	-18438	84	-28756	13971	-32674	-294	-26350	14545	-27301	-196	-27871	13714	-22843	-51	-29877	14635	-14252	-149	-129	-124	-68	-59	-58	-101	42	-149	19	36	-75	-18	-60	84	-32	-1
0.922500	-137	-20511	7901	-32753	-229	-22783	-16150	-8137	-327	-21297	-16385	-17422	-132	-19880	-16627	-18349	193	-27715	14053	-32689	-143	-25913	14742	-26723	-211	-27630	14117	-22754	-56	-29869	15013	-14076	-150	-130	-124	-67	-62	-61	-102	41	-170	16	36	-78	-23	-59	85	-31	-4
0.923333	-146	-19527	7555	-32748	-187	-23725	-16659	-8484	-253	-21727	-16126	-16973	17	-20580	-16781	-18237	259	-26415	14139	-32667	-240	-25456	14879	-26170	-234	-27308	14536	-22601	-169	-29711	15419	-13915	-152	-126	-127	-72	-69	-65	-105	36	-153	13	28	-81	-24	-63	78	-31	0
0.924167	-150	-18572	7083	-32755	-182	-24701	-17063	-9039	-219	-22147	-15850	-16507	-7	-21350	-16943	-18098	355	-24882	14218	-32603	-296	-24988	14956	-25658	-181	-26923	14948	-22403	-196	-29381	15836	-13762	-143	-130	-127	-72	-64	-64	-107	35	-153	15	19	-77	-25	-63	79	-31	-1
0.925000	-160	-17619	6516	-32758	-128	-25685	-17340	-9775	-215	-22565	-15512	-16038	-146	-22159	-17089	-17921	109	-23159	14269	-32534	-73	-24541	14955	-25212	-179	-26500	15340	-22158	-174	-28930	16240	-13618	-151	-131	-125	-74	-66	-66	-107	39	-153	16	30	-83	-25	-62	81	-31	-5
0.925833	-144	-16670	5876	-32748	-83	-26663	-17480	-10658	-197	-22965	-15106	-15583	-144	-23008	-17193	-17703	160	-21305	14291	-32436	-273	-24121	14892	-24842	-253	-26057	15663	-21878	-216	-28358	16604	-13483	-148	-130	-122	-68	-59	-61	-102	34	-152	17	37	-75	-21	-58	82	-27	-1
0.926667	-138	-15723	5217	-32757	-42	-27613	-17481	-11661	-195	-23383	-14622	-15163	-126	-23875	-17224	-17440	46	-19368	14273	-32366	-158	-23754	14754	-24563	-291	-25610	15925	-21576	-267	-27686	16908	-13360	-149	-125	-121	-67	-59	-62	-104	39	-146	16	37	-74	-21	-55	86	-27	1
0.927500	-150	-14781	4569	-32746	124	-28515	-17339	-12761	-257	-23786	-14048	-14787	-139	-24744	-17171	-17126	-97	-17406	14230	-32282	-156	-23439	14551	-24379	-247	-25180	16109	-21259	-234	-26949	17127	-13260	-146	-125	-121	-68	-62	-60	-104	41	-147	19	35	-74	-18	-59	80	-27	0
0.928333	-150	-13841	3961	-32734	247	-29364	-17051	-13884	-305	-24181	-13388	-14472	-161	-25590	-17004	-16759	-34	-15466	14097	-32216	-274	-23187	14281	-24292	-195	-24776	16200	-20943	-262	-26174	17263	-13164	-150	-126	-121	-67	-63	-60	-103	37	-149	19	37	-75	-16	-57	85	-31	2
0.929167	-179	-12900	3421	-32742	317	-30131	-16618	-15024	-160	-24575	-12647	-14222	-52	-26396	-16721	-16344	-388	-13595	13938	-32160	-109	-22988	13961	-24292	-183	-24412	16192	-20631	-205	-25381	17290	-13091	-151	-126	-117	-67	-60	-59	-103	39	-151	16	34	-70	-19	-56	81	-28	-3
0.930000	-162	-11948	2966	-32761	378	-30806	-16053	-16131	-120	-24967	-11829	-14041	88	-27134	-16309	-15854	-473	-11813	13742	-32120	-119	-22854	13595	-24382	-194	-24090	16088	-20337	-97	-24603	17213	-13032	-151	-126	-121	-66	-62	-61	-103	37	-150	18	34	-73	-23	-58	82	-28	5
0.930833	-159	-11001	2620	-32743	432	-31372	-15388	-17162	-221	-25350	-10952	-13933	93	-27804	-15768	-15321	-385	-10160	13510	-32092	-69	-22764	13204	-24543	-222	-23812	15885	-20054	-105	-23860	17027	-13001	-149	-129	-124	-72	-63	-58	-102	38	-150	16	34	-74	-18	-56	79	-29	-1
0.931667	-176	-10053	2384	-32761	557	-31822	-14585	-18090	-202	-25734	-10033	-13893	17	-28382	-15103	-14738	-755	-8652	13255	-32080	-246	-22718	12788	-24776	-198	-23584	15593	-19798	-131	-23170	16737	-12988	-153	-128	-122	-69	-62	-60	-104	34	-155	10	33	-76	-23	-58	82	-31	-5
0.932500	-167	-9115	2268	-32744	583	-32141	-13713	-18878	-213	-26087	-9085	-13917	-131	-28862	-14320	-14119	-350	-7300	12995	-32072	-426	-22697	12368	-25050	-210	-23384	15230	-19563	-64	-22551	16361	-13001	-117	-129	-121	-65	-61	-60	-105	41	-149	18	35	-74	-25	-58	87	-25	0
0.933333	-187	-8182	2263	-32757	571	-32338	-12760	-19505	-189	-26484	-8123	-13994	-212	-29236	-13444	-13460	-366	-6104	12740	-32076	-41	-22688	11947	-25359	-203	-23221	14799	-19354	-13	-22010	15898	-13036	-150	-152	-120	-66	-62	-60	-104	39	-150	16	32	-74	-21	-55	86	-41	-1
0.934167	-197	-7277	2347	-32735	597	-32389	-11787	-19957	-159	-26847	-7187	-14116	-121	-29487	-12500	-12788	-406	-5048	12492	-32083	-298	-22680	11538	-25687	-142	-23070	14326	-19161	45	-21557	15406	-13093	-151	-128	-113	-66	-61	-58	-105	40	-125	20	35	-73	-18	-55	86	-25	-1
0.935000	-205	-6392	2515	-32750	632	-32325	-10776	-20220	-219	-27202	-6299	-14275	-178	-29664	-11513	-12114	-285	-4137	12270	-32092	-235	-22657	11136	-26019	-195	-22933	13817	-18990	87	-21190	14857	-13172	-149	-125	-118	-63	-62	-61	-104	40	-150	18	34	-77	-22	-53	87	-22	-3
0.935833	-214	-5539	2734	-32736	655	-32138	-9770	-20290	-279	-27541	-5482	-14484	-206	-29730	-10501	-11446	-267	-3328	12073	-32096	-152	-22610	10760	-26339	-296	-22792	13289	-18831	150	-20898	14293	-13277	-148	-129	-121	-67	-57	-57	-104	40	-147	17	35	-74	-18	-58	87	-28	-3
0.936667	-208	-4721	2990	-32752	696	-31837	-8788	-20173	-329	-27861	-4761	-14647	-184	-29708	-9496	-10803	-453	-2602	11921	-32078	-215	-22523	10403	-26633	-287	-22639	12778	-18687	162	-20673	13730	-13396	-150	-126	-119	-65	-60	-60	-108	40	-151	18	34	-73	-24	-59	80	-27	0
0.937500	-165	-3940	3254	-32749	598	-31437	-7852	-19875	-361	-28153	-4148	-14831	-268	-29615	-8525	-10193	-389	-1942	11809	-32044	-195	-22391	10064	-26891	-275	-22453	12257	-18541	99	-20519	13191	-13531	-150	-129	-119	-64	-65	-61	-105	39	-151	20	35	-90	-21	-56	85	-26	-5
0.938333	-163	-3203	3501	-32748	589	-30945	-6982	-19415	-359	-28420	-3670	-15005	-256	-29443	-7623	-9637	-670	-1318	11747	-31977	185	-22208	9741	-27114	-277	-22234	11773	-18403	109	-20375	12696	-13682	-148	-126	-119	-67	-65	-57	-104	38	-154	20	35	-82	-27	-57	82	-26	-6
0.939167	-189	-2511	3707	-32751	600	-30382	-6195	-18815	-301	-28643	-3339	-15144	-288	-29231	-6815	-9145	-710	-710	11727	-31880	20	-21974	9431	-27280	-282	-21978	11320	-18262	155	-20286	12246	-13839	-151	-125	-119	-65	-65	-61	-104	41	-151	38	35	-70	-24	-57	85	-27	-3
0.940000	-199	-1856	3858	-32748	549	-29764	-5507	-18108	-337	-28820	-3166	-15270	-230	-28994	-6120	-8715	-663	-97	11748	-31738	126	-21693	9131	-27401	-297	-21692	10906	-18133	71	-20213	11874	-14004	-153	-127	-122	-68	-66	-62	-105	38	-152	0	32	-77	-27	-59	80	-28	1
0.940833	-186	-1230	3925	-32760	515	-29108	-4942	-17320	-352	-28950	-3156	-15346	-198	-28737	-5551	-8368	-1002	542	11810	-31553	288	-21365	8837	-27472	-319	-21357	10535	-17994	73	-20139	11575	-14175	-150	-127	-121	-67	-63	-59	-109	38	-151	19	30	-75	-19	-57	84	-31	0
0.941667	88	-629	3909	-32746	458	-28429	-4490	-16487	-185	-29024	-3310	-15393	-385	-28478	-5123	-8094	-982	1205	11903	-31320	135	-21004	8544	-27504	-318	-20993	10221	-17866	197	-20066	11350	-14347	-149	-126	-121	-66	-63	-60	-105	37	-153	3	35	-75	-28	-57	79	-31	-3
0.942500	282	-39	3795	-32758	397	-27757	-4186	-15642	-109	-29037	-3627	-15397	-321	-28233	-4814	-7898	-921	1898	12022	-31039	155	-20622	8255	-27480	-269	-20602	9946	-17741	220	-19980	11205	-14516	-155	-128	-94	-64	-66	-62	-108	38	-149	18	34	-79	-23	-57	82	-30	-3
0.943333	145	547	3580	-32746	383	-27088	-4025	-14812	-168	-28984	-4101	-15373	-275	-28010	-4713	-7776	-835	2618	12162	-30705	156	-20228	7965	-27424	-253	-20197	9716	-17641	241	-19886	11132	-14683	-152	-128	-121	-68	-62	-60	-105	39	-153	18	29	-76	-22	-55	81	-33	-3
0.944167	106	1148	3258	-32754	385	-26452	-4014	-14033	-254	-28868	-4724	-15310	-308	-27818	-4740	-7745	-564	3356	12310	-30322	331	-19837	7675	-27340	-237	-19788	9533	-17556	278	-19778	11130	-14840	-154	-127	-122	-68	-65	-63	-97	34	-152	18	33	-77	-23	-59	80	-32	2
0.945000	95	1772	2841	-32664	319	-25852	-4157	-13329	-259	-28684	-5471	-15231	-319	-27658	-4923	-7729	-717	4112	12472	-29892	374	-19469	7396	-27234	-227	-19393	9383	-17500	367	-19665	11188	-14989	-152	-128	-126	-67	-65	-62	-113	36	-152	17	34	-78	-25	-59	80	-32	-5
0.945833	29	2430	2336	-32554	276	-25298	-4451	-12721	-263	-28432	-6327	-15131	-329	-27534	-5217	-7784	-296	4867	12635	-29415	115	-19125	7130	-27109	-249	-19022	9276	-17478	396	-19562	11300	-15121	-147	-124	-121	-64	-60	-60	-110	40	-149	17	32	-74	-21	-55	84	-28	-1
0.946667	-9	3127	1751	-32389	195	-24798	-4887	-12237	-246	-28117	-7282	-15023	-321	-27445	-5653	-7886	-256	5609	12795	-28899	583	-18832	6884	-26980	-206	-18692	9191	-17493	139	-19432	11446	-15247	-153	-125	-117	-63	-61	-59	-103	39	-148	19	27	-74	-18	-55	81	-30	-1
0.947500	-34	3861	1102	-32210	87	-24359	-5463	-11886	-198	-27744	-8314	-14917	-329	-27388	-6196	-8045	-349	6308	12944	-28355	397	-18599	6659	-26856	-220	-18419	9150	-17551	-405	-19336	11619	-15351	-147	-126	-119	-72	-61	-62	-113	39	-151	17	32	-75	-22	-59	84	-29	-1
0.948333	0	4635	400	-32025	173	-23973	-6173	-11662	-151	-27319	-9403	-14823	-298	-27357	-6836	-8174	-135	6959	13089	-27789	269	-18419	6476	-26733	-219	-18206	9127	-17663	-762	-19253	11816	-15440	-153	-130	-124	-70	-64	-63	-107	36	-149	15	29	-74	-22	-59	79	-33	-1
0.949167	-39	5435	-337	-31764	176	-23636	-6997	-11576	-138	-26841	-10519	-14744	-305	-27332	-7556	-8337	-17	7554	13225	-27204	229	-18349	6339	-26616	-144	-18068	9137	-17806	-618	-19193	12024	-15511	-150	-129	-128	-67	-47	-59	-107	43	-151	12	29	-76	-18	-57	79	-30	-1
0.950000	-62	6260	-1102	-31490	191	-23342	-7918	-11616	-164	-26325	-11642	-14686	-307	-27309	-8334	-8502	-154	8078	13350	-26601	167	-18337	6251	-26504	-173	-18015	9176	-17995	-534	-19166	12233	-15532	-155	-129	-126	-67	-63	-62	-107	37	-154	16	27	-78	-22	-57	78	-32	0
0.950833	-51	7097	-1868	-31197	182	-23087	-8920	-11781	-199	-25778	-12759	-14656	-323	-27280	-9163	-8693	108	8530	13471	-25999	-29	-18405	6241	-26407	-230	-18043	9241	-18218	-541	-19168	12439	-15533	-150	-129	-126	-67	-65	-61	-107	40	-151	13	32	-79	-21	-59	79	-31	2
0.951667	-112	7911	-2630	-30882	173	-22866	-9980	-12051	-189	-25210	-13839	-14663	-376	-27206	-10021	-8862	127	8893	13576	-25402	305	-18549	6294	-26319	-139	-18154	9346	-18471	-849	-19204	12647	-15502	-151	-128	-124	-68	-61	-60	-104	13	-150	16	35	-75	-21	-57	84	-31	-5
0.952500	-158	8702	-3371	-30543	140	-22663	-11085	-12417	-171	-24632	-14887	-14702	-277	-27145	-10881	-9020	-60	9184	13674	-24814	212	-18762	6419	-26234	-97	-18343	9480	-18748	-998	-19274	12847	-15438	-149	-127	-120	-64	-59	-60	-104	36	-147	17	33	-76	-17	-55	79	-31	3
0.953333	-143	9434	-4088	-30190	172	-22483	-12212	-12861	-131	-24034	-15879	-14779	-243	-27022	-11805	-9173	201	9388	13754	-24249	-43	-19039	6620	-26158	-152	-18608	9651	-19041	-757	-19375	13040	-15335	-148	-128	-121	-65	-62	-59	-104	38	-151	17	35	-74	-21	-49	84	-28	1
0.954167	-133	10093	-4765	-29827	229	-22303	-13348	-13361	-5	-23448	-16808	-14898	-367	-26855	-12692	-9318	388	9519	13817	-23717	58	-19372	6901	-26079	-213	-18943	9853	-19332	-522	-19496	13227	-15187	-147	-127	-119	-65	-63	-60	-104	49	-146	19	34	-75	-25	-58	85	-25	1
0.955000	-135	10654	-5403	-29454	205	-22128	-14466	-13910	4	-22870	-17655	-15049	-449	-26637	-13578	-9455	380	9577	13849	-23222	35	-19747	7249	-26007	-190	-19326	10091	-19613	-385	-19638	13405	-15019	-145	-128	-120	-66	-66	-61	-107	40	-149	18	34	-77	-21	-59	79	-26	2
0.955833	-210	11100	-5998	-29081	248	-21953	-15542	-14486	-36	-22322	-18427	-15239	-421	-26366	-14442	-9598	264	9567	13847	-22786	16	-20150	7667	-25920	-178	-19750	10358	-19885	-281	-19791	13577	-14812	-150	-127	-121	-65	-62	-59	-107	40	-149	17	32	-76	-26	-59	77	-28	1
0.956667	-331	11413	-6537	-28719	256	-21771	-16559	-15074	-11	-21804	-19111	-15463	-434	-26041	-15294	-9735	300	9498	13797	-22420	-19	-20571	8139	-25827	-170	-20198	10654	-20130	-109	-19948	13756	-14567	-152	-130	-126	-72	-65	-61	-110	38	-151	11	30	-79	-24	-60	76	-31	-5
0.957500	-338	11584	-7006	-28363	216	-21581	-17499	-15660	4	-21325	-19708	-15721	-454	-25661	-16116	-9877	561	9387	13690	-22126	-100	-20986	8668	-25725	-121	-20650	10980	-20338	30	-20096	13938	-14294	-152	-130	-122	-66	-64	-59	-109	40	-154	15	34	-78	-22	-61	78	-31	0
0.958333	-329	11614	-7437	-28026	236	-21386	-18346	-16241	-44	-20884	-20212	-16004	-580	-25234	-16908	-10047	211	9232	13521	-21924	88	-21395	9230	-25610	-155	-21097	11336	-20508	-197	-20229	14114	-14000	-150	-128	-122	-66	-63	-65	-110	39	-152	17	34	-76	-23	-60	82	-28	0
0.959167	-340	11489	-7803	-27706	189	-21180	-19099	-16808	-61	-20497	-20625	-16314	-937	-24762	-17666	-10186	422	9041	13279	-21826	-238	-21782	9827	-25477	-191	-21521	11677	-20638	-2365	-20331	14296	-13701	-150	-129	-121	-68	-63	-59	-105	38	-151	18	34	-77	-23	-59	80	-30	-3
0.960000	-301	11218	-8113	-27414	239	-20975	-19739	-17359	-118	-20168	-20965	-16647	-1781	-24290	-18374	-10359	630	8818	12955	-21840	33	-22133	10433	-25331	-168	-21907	12033	-20719	-4335	-20433	14476	-13370	-149	-129	-120	-66	-65	-62	-107	40	-150	17	35	-76	-23	-56	84	-31	0
0.960833	-293	10814	-8362	-27143	305	-20770	-20266	-17884	-149	-19897	-21217	-17003	-2213	-23791	-19072	-10547	301	8568	12552	-21969	99	-22446	11045	-25184	-141	-22245	12381	-20755	-3219	-20500	14650	-13053	-149	-126	-120	-65	-62	-60	-105	39	-148	17	34	-78	-22	-58	78	-30	-7
0.961667	-277	10273	-8556	-26909	237	-20580	-20684	-18386	-138	-19689	-21383	-17375	-1929	-23285	-19724	-10748	371	8295	12069	-22221	21	-22713	11634	-25021	-121	-22526	12713	-20751	-2466	-20531	14825	-12732	-149	-130	-120	-66	-63	-60	-104	38	-149	24	36	-77	-21	-59	81	-30	0
0.962500	-248	9656	-8692	-26700	142	-20400	-20987	-18864	-393	-19517	-21530	-17768	-1665	-22795	-20335	-10961	404	8003	11521	-22592	-47	-22922	12198	-24853	-93	-22744	13022	-20710	-2162	-20536	14986	-12426	-148	-133	-121	-68	-62	-60	-104	38	-148	17	33	-77	-21	-59	80	-32	-3
0.963333	-243	8902	-8778	-26526	147	-20247	-21190	-19320	-557	-19458	-21599	-18168	-1450	-22327	-20901	-11184	246	7682	10908	-23076	37	-23082	12721	-24689	-49	-22898	13295	-20626	-1429	-20510	15135	-12135	-150	-131	-121	-66	-63	-61	-109	38	-153	18	32	-72	-25	-59	82	-31	0
0.964167	-191	8100	-8812	-26377	97	-20117	-21298	-19752	-563	-19451	-21620	-18584	-1157	-21923	-21433	-11413	231	7355	10253	-23677	-110	-23181	13203	-24520	-82	-22975	13524	-20518	-938	-20462	15263	-11879	-154	-131	-126	-68	-65	-61	-110	37	-153	13	29	-80	-27	-59	79	-33	-5
0.965000	-167	7251	-8795	-26254	36	-20019	-21321	-20168	-621	-19477	-21601	-19010	-1079	-21517	-21913	-11632	133	7001	9559	-24377	184	-23231	13622	-24368	-99	-22992	13698	-20389	-492	-20391	15369	-11648	-151	-134	-127	-70	-65	-64	-113	36	-158	7	32	-79	-42	-63	77	-33	-6
0.965833	-153	6367	-8732	-26154	-9	-19956	-21275	-20554	-470	-19567	-21545	-19437	-909	-21195	-22346	-11865	-96	6629	8869	-25150	159	-23222	13984	-24218	-66	-22940	13830	-20241	-176	-20301	15448	-11445	-158	-130	-127	-66	-61	-61	-103	40	-151	16	34	-75	-18	-58	81	-33	1
0.966667	-121	5488	-8619	-26067	-28	-19931	-21164	-20920	-353	-19704	-21466	-19863	-569	-20933	-22730	-12073	84	6235	8194	-25978	-105	-23164	14266	-24089	-79	-22830	13900	-20086	199	-20202	15492	-11276	-147	-127	-119	-65	-59	-59	-105	40	-150	13	33	-74	-18	-58	80	-29	2
0.967500	-143	4605	-8473	-26005	33	-19953	-21016	-21264	-318	-19882	-21377	-20297	-320	-20735	-23067	-12273	124	5816	7555	-26843	34	-23070	14480	-23980	-98	-22673	13908	-19931	798	-20095	15507	-11148	-150	-131	-121	-63	-61	-61	-103	41	-152	17	35	-76	-21	-58	81	-31	0
0.968333	-147	3761	-8293	-25957	0	-20010	-20836	-21590	-211	-20100	-21266	-20721	-115	-20609	-23345	-12447	126	5377	6973	-27699	-288	-22939	14614	-23893	-142	-22470	13854	-19777	1169	-20004	15475	-11056	-149	-127	-120	-64	-60	-61	-105	41	-151	16	28	-75	-19	-60	79	-30	0
0.969167	-136	2945	-8078	-25916	-33	-20117	-20634	-21894	-128	-20336	-21154	-21138	84	-20541	-23573	-12602	77	4920	6463	-28524	-521	-22779	14679	-23828	-168	-22248	13729	-19633	1291	-19907	15408	-11001	-149	-129	-121	-65	-62	-81	-104	38	-152	19	35	-74	-18	-56	82	-32	-3
0.970000	-132	2176	-7843	-25883	-3	-20255	-20424	-22177	-153	-20593	-21046	-21539	-19	-20551	-23744	-12723	18	4437	6043	-29286	-730	-22599	14668	-23786	-181	-22002	13576	-19501	1449	-19830	15301	-10973	-150	-128	-121	-63	-66	-56	-98	42	-150	16	30	-76	-21	-56	81	-17	0
0.970833	-173	1450	-7589	-25854	-52	-20428	-20213	-22435	-222	-20850	-20935	-21919	207	-20605	-23856	-12815	197	3925	5721	-29946	-1531	-22406	14589	-23768	-189	-21747	13347	-19379	1490	-19764	15149	-10987	-148	-128	-126	-65	-62	-59	-103	40	-149	18	35	-78	-22	-53	82	-24	0
0.971667	-189	781	-7319	-25828	-53	-20627	-20004	-22666	-184	-21116	-20833	-22270	607	-20700	-23909	-12872	88	3392	5510	-30478	-1360	-22203	14445	-23768	-161	-21498	13097	-19270	1615	-19717	14963	-11014	-149	-128	-120	-63	-52	-58	-101	40	-149	19	36	-84	-21	-53	80	-32	0
0.972500	-176	162	-7046	-25798	-90	-20844	-19804	-22872	-163	-21355	-20736	-22596	732	-20834	-23905	-12898	110	2841	5399	-30858	-1412	-22008	14244	-23790	-187	-21253	12797	-19174	1900	-19694	14739	-11067	-148	-128	-120	-63	-64	-44	-100	41	-150	20	37	-77	-22	-56	80	-28	0
0.973333	-167	-400	-6766	-25766	-154	-21078	-19623	-23051	-164	-21585	-20650	-22881	861	-20990	-23840	-12891	227	2269	5395	-31065	-1261	-21817	13987	-23829	-207	-21030	12465	-19092	1914	-19687	14485	-11137	-148	-128	-118	-67	-60	-60	-103	40	-150	18	33	-75	-22	-56	81	-29	0
0.974167	-177	-922	-6502	-25744	-136	-21317	-19441	-23203	-97	-21784	-20572	-23117	886	-21151	-23719	-12854	-359	1679	5475	-31087	-918	-21629	13693	-23872	-154	-20823	12120	-19007	1895	-19698	14209	-11217	-149	-126	-122	-66	-64	-58	-101	41	-146	21	38	-75	-21	-55	86	-26	2
0.975000	-225	-1395	-6241	-25696	-197	-21546	-19267	-23320	9	-21951	-20478	-23311	871	-21311	-23547	-12789	-296	1083	5632	-30908	-646	-21457	13358	-23920	-158	-20649	11754	-18935	1954	-19725	13912	-11305	-151	-127	-124	-62	-48	-57	-103	41	-151	20	38	-85	-26	-56	84	-26	0
0.975833	-205	-1841	-6001	-25655	-246	-21762	-19108	-23406	34	-22077	-20427	-23438	988	-21459	-23321	-12706	-409	476	5842	-30531	-236	-21297	13002	-23960	-208	-20499	11387	-18860	2017	-19758	13601	-11398	-150	-136	-122	-66	-65	-57	-104	42	-154	20	35	-75	-22	-55	81	-28	-1
0.976667	-150	-2260	-5788	-25609	-193	-21953	-18952	-23460	-65	-22161	-20369	-23514	1028	-21583	-23048	-12605	-543	-131	6086	-29958	-253	-21153	12621	-24012	-229	-20379	11026	-18785	2109	-19797	13284	-11488	-151	-126	-118	-63	-64	-57	-96	41	-151	20	36	-77	-23	-56	82	-28	-1
0.977500	-177	-2647	-5605	-25559	-248	-22113	-18794	-23479	-127	-22196	-20302	-23521	1067	-21671	-22739	-12494	-374	-729	6342	-29207	-428	-21020	12237	-24030	-190	-20282	10677	-18700	2280	-19831	12970	-11570	-148	-127	-122	-66	-65	-58	-103	42	-151	20	38	-76	-22	-53	84	-27	1
0.978333	-125	-3014	-5456	-25503	-363	-22235	-18639	-23458	-129	-22179	-20243	-23464	980	-21748	-22397	-12375	-334	-1306	6581	-28295	-168	-20904	11852	-24025	-160	-20208	10344	-18609	2647	-19855	12668	-11645	-147	-127	-118	-64	-61	-56	-103	42	-148	19	38	-75	-21	-56	84	-24	-1
0.979167	-57	-3368	-5338	-25442	-228	-22313	-18493	-23402	-88	-22118	-20172	-23333	692	-21731	-22023	-12258	-643	-1869	6787	-27248	-49	-20793	11467	-24000	-159	-20131	10041	-18508	2709	-19863	12395	-11710	-151	-127	-116	-62	-55	-56	-105	39	-149	21	36	-73	-21	-51	86	-28	-3
0.980000	-163	-3705	-5268	-25375	-217	-22336	-18308	-23310	78	-22007	-20103	-23136	506	-21692	-21637	-12147	-359	-2404	6942	-26080	-174	-20686	11104	-23947	-122	-20099	9766	-18391	2402	-19850	12110	-11768	-151	-125	-116	-63	-59	-43	-102	44	-150	21	39	-74	-23	-57	85	-27	0
0.980833	-210	-4030	-5229	-25305	-308	-22316	-18140	-23170	179	-21847	-20025	-22871	453	-21608	-21236	-12049	-271	-2911	7028	-24844	131	-20591	10750	-23859	-114	-20057	9526	-18269	2174	-19813	11873	-11814	-151	-124	-117	-65	-66	-58	-108	39	-149	20	39	-78	-19	-57	86	-28	1
0.981667	-147	-4339	-5225	-25230	-339	-22241	-17955	-23017	202	-21653	-19939	-22529	344	-21480	-20826	-11963	-259	-3385	7035	-23575	153	-20496	10426	-23734	-138	-20024	9321	-18132	1957	-19745	11655	-11860	-153	-129	-120	-64	-65	-59	-108	38	-155	13	34	-76	-25	-58	82	-32	-6
0.982500	-153	-4615	-5246	-25154	-359	-22119	-17769	-22820	269	-21425	-19844	-22154	464	-21308	-20424	-11894	-105	-3818	6963	-22312	141	-20395	10129	-23576	-186	-19974	9157	-17982	1796	-19617	11483	-11896	-149	-125	-117	-67	-63	-58	-109	38	-152	17	35	-78	-24	-58	84	-29	0
0.983333	-138	-4896	-5272	-25072	-292	-21940	-17566	-22584	336	-21163	-19722	-21707	614	-21097	-20025	-11844	-198	-4212	6806	-21091	313	-20289	9874	-23380	-245	-19922	9046	-17824	1472	-19497	11341	-11933	-152	-129	-121	-68	-62	-57	-108	40	-154	16	34	-75	-21	-56	84	-34	-8
0.984167	-149	-5132	-5332	-24984	-251	-21724	-17358	-22320	302	-20880	-19575	-21207	575	-20856	-19648	-11814	-179	-4557	6571	-19942	241	-20178	9648	-23158	-240	-19852	8952	-17657	1148	-19322	11235	-11971	-151	-127	-120	-74	-66	-63	-110	38	-152	17	34	-77	-23	-60	84	-30	-3
0.985000	-214	-5339	-5383	-24894	-243	-21469	-17141	-22027	305	-20581	-19488	-20675	464	-20588	-19293	-11804	-137	-4868	6265	-18893	294	-20058	9464	-22898	-173	-19766	8903	-17495	948	-19112	11169	-12016	-151	-126	-122	-69	-63	-59	-108	38	-152	16	33	-76	-24	-58	81	-31	-6
0.985833	-265	-5506	-5421	-24798	-216	-21182	-16934	-21713	379	-20279	-19286	-20089	535	-20297	-18960	-11806	-161	-5131	5909	-17968	55	-19932	9319	-22619	-164	-19662	8894	-17325	667	-18872	11143	-12068	-149	-125	-119	-66	-61	-57	-107	39	-151	17	34	-73	-19	-55	85	-25	1
0.986667	-266	-5631	-5443	-24698	-219	-20871	-16684	-21378	425	-19973	-19104	-19485	632	-19995	-18658	-11826	147	-5343	5513	-17186	-4	-19796	9206	-22319	-220	-19538	8923	-17161	475	-18608	11146	-12134	-147	-124	-119	-60	-63	-56	-103	43	-149	21	29	-72	-22	-55	84	-27	1
0.987500	-228	-5717	-5438	-24601	-161	-20554	-16448	-21029	391	-19679	-18915	-18857	950	-19685	-18382	-11855	-258	-5541	5092	-16559	229	-19652	9133	-22017	-234	-19398	8978	-17005	205	-18322	11183	-12212	-144	-122	-119	-80	-61	-57	-104	42	-149	17	34	-75	-19	-57	81	-28	1
0.988333	-216	-5754	-5404	-24500	-205	-20235	-16198	-20668	283	-19393	-18698	-18217	1481	-19376	-18136	-11893	-60	-5693	4663	-16083	25	-19505	9090	-21698	-208	-19243	9069	-16857	-77	-18024	11257	-12318	-149	-127	-121	-66	-59	-57	-108	41	-150	18	17	-74	-19	-57	84	-30	0
0.989167	-243	-5746	-5329	-24399	-195	-19917	-15931	-20303	283	-19131	-18443	-17568	1541	-19065	-17920	-11928	44	-5795	4256	-15759	-9	-19357	9071	-21388	-228	-19076	9184	-16725	-158	-17724	11357	-12435	-150	-125	-121	-66	-62	-58	-107	41	-151	17	32	-76	-18	-55	79	-28	0
0.990000	-218	-5695	-5219	-24296	-136	-19613	-15651	-19936	202	-18891	-18211	-16941	1488	-18762	-17730	-11959	138	-5870	3868	-15574	74	-19210	9073	-21092	-225	-18889	9327	-16611	-269	-17428	11486	-12569	-152	-129	-125	-70	-77	-64	-107	37	-153	16	34	-79	-19	-61	80	-30	-3
0.990833	-201	-5599	-5070	-24191	-51	-19333	-15347	-19569	147	-18675	-17937	-16282	1493	-18469	-17554	-11974	268	-5898	3530	-15509	105	-19062	9102	-20806	-214	-18700	9494	-16513	-414	-17125	11650	-12712	-150	-128	-120	-65	-64	-61	-105	40	-151	16	34	-81	-23	-57	89	-25	-3
0.991667	-179	-5468	-4881	-24085	-102	-19073	-15011	-19200	266	-18479	-17631	-15646	1216	-18178	-17383	-11970	452	-5887	3239	-15549	219	-18919	9137	-20547	-257	-18506	9688	-16427	-361	-16855	11840	-12868	-150	-128	-111	-67	-61	-60	-108	38	-151	19	36	-77	-25	-60	80	-27	0
0.992500	-150	-5306	-4661	-23977	-130	-18875	-14646	-18836	201	-18315	-17306	-15017	1053	-17901	-17223	-11938	69	-5832	3014	-15668	374	-18778	9179	-20312	-197	-18310	9904	-16368	-385	-16598	12059	-13029	-148	-126	-117	-66	-63	-59	-107	41	-149	18	36	-78	-23	-60	81	-30	3
0.993333	-159	-5123	-4423	-23866	-62	-18648	-14237	-18486	70	-18172	-16953	-14407	932	-17631	-17076	-11880	52	-5731	2851	-15850	29	-18651	9224	-20106	-195	-18124	10139	-16324	-349	-16368	12305	-13186	-149	-127	-118	-64	-66	-49	-105	40	-150	20	36	-78	-16	-56	84	-31	2
0.994167	-148	-4924	-4177	-23747	-29	-18491	-13785	-18123	123	-18057	-16565	-13819	590	-17372	-16885	-11788	165	-5599	2750	-16063	-21	-18525	9272	-19941	-251	-17936	10393	-16303	-262	-16165	12572	-13338	-147	-126	-118	-63	-61	-57	-108	41	-149	21	38	-75	-22	-56	81	-27	-5
0.995000	-131	-4724	-3932	-23617	-74	-18366	-13281	-17804	356	-17960	-16156	-13238	420	-17121	-16694	-11669	146	-5423	2709	-16302	-70	-18409	9301	-19813	-264	-17761	10663	-16297	-313	-15987	12861	-13483	-148	-130	-124	-65	-61	-61	-83	42	-150	17	34	-76	-21	-56	84	-27	0
0.995833	-145	-4517	-3704	-23471	-79	-18269	-12728	-17481	369	-17879	-15715	-12707	325	-16882	-16477	-11511	216	-5206	2725	-16540	-27	-18303	9327	-19721	-200	-17592	10937	-16309	-584	-15838	13169	-13612	-149	-128	-120	-66	-60	-60	-107	39	-152	11	34	-75	-22	-58	91	-30	0
0.996667	-162	-4327	-3505	-23299	-67	-18203	-12124	-17164	38	-17810	-15241	-12179	189	-16630	-16222	-11326	172	-4956	2791	-16769	51	-18201	9344	-19663	-174	-17435	11249	-16329	-685	-15711	13502	-13720	-147	-130	-122	-65	-60	-63	-109	39	-144	16	35	-76	-23	-56	84	-27	-5
0.997500	-108	-4155	-3353	-23099	-11	-18155	-11463	-16857	17	-17753	-14731	-11684	36	-16419	-15933	-11105	257	-4676	2894	-16960	-173	-18098	9359	-19644	-264	-17283	11563	-16360	-612	-15604	13838	-13802	-150	-128	-122	-65	-62	-60	-107	38	-150	15	32	-77	-23	-56	79	-31	-3
0.998333	-117	-4005	-3250	-22860	-103	-18126	-10770	-16552	87	-17692	-14184	-11209	-153	-16196	-15598	-10869	311	-4369	3021	-17160	77	-17998	9346	-19657	-236	-17137	11886	-16396	-768	-15502	14183	-13854	-148	-131	-122	-67	-64	-63	-115	29	-153	13	30	-78	-23	-60	79	-31	-6
0.999167	-150	-3882	-3209	-22577	-100	-18105	-9981	-16252	22	-17637	-13606	-10762	-172	-15987	-15215	-10607	17	-4047	3178	-17313	58	-17888	9341	-19694	-136	-16995	12218	-16443	-826	-15408	14535	-13874	-152	-127	-119	-67	-61	-60	-110	39	-149	20	34	-79	-18	-74	78	-30	-1
1.000000	-164	-3789	-3226	-22244	-99	-18084	-9160	-15950	-17	-17569	-12990	-10342	-204	-15775	-14779	-10336	331	-3713	3335	-17449	-269	-17768	9329	-19759	-131	-16856	12548	-16469	-834	-15316	14891	-13861	-152	-129	-125	-65	-62	-61	-109	42	-152	13	34	-75	-21	-57	82	-29	0
1.000833	-245	-3726	-3316	-21851	-151	-18051	-8309	-15653	-113	-17494	-12345	-9948	-402	-15577	-14301	-10063	45	-3380	3498	-17561	143	-17641	9319	-19821	-154	-16712	12877	-16496	-869	-15216	15220	-13817	-150	-130	-122	-66	-62	-62	-111	38	-149	15	32	-77	-21	-57	76	-22	-1
1.001667	-259	-3687	-3462	-21401	-142	-18008	-7432	-15355	-119	-17383	-11671	-9591	-644	-15386	-13768	-9791	34	-3048	3652	-17655	-150	-17494	9308	-19945	-159	-16565	13196	-16516	-860	-15101	15537	-13740	-150	-131	-124	-66	-66	-61	-111	39	-152	12	33	-76	-23	-60	81	-30	-1
1.002500	-191	-3668	-3663	-20898	-126	-17947	-6545	-15044	-121	-17297	-10975	-9263	-1252	-15209	-13193	-9532	-96	-2740	3791	-17738	-86	-17331	9309	-20055	-207	-16404	13499	-16523	-860	-14965	15830	-13639	-151	-133	-122	-68	-64	-61	-110	38	-151	15	33	-79	-23	-59	79	-32	1
1.003333	-230	-3668	-3898	-20340	-93	-17862	-5659	-14731	-215	-17166	-10258	-8974	-1986	-15048	-12587	-9291	-47	-2456	3915	-17816	53	-17145	9321	-20179	-246	-16229	13784	-16525	-882	-14799	16101	-13508	-150	-130	-124	-72	-64	-63	-110	37	-152	15	26	-79	-24	-57	80	-34	0
1.004167	-220	-3675	-4158	-19731	-21	-17747	-4784	-14405	-465	-17015	-9528	-8722	-1941	-14892	-11949	-9082	76	-2210	4013	-17890	7	-16938	9350	-20301	-289	-16028	14039	-16506	-867	-14605	16310	-13359	-151	-131	-126	-70	-62	-62	-113	38	-153	12	32	-80	-33	-59	78	-35	-3
1.005000	-141	-3674	-4413	-19079	-64	-17600	-3950	-14071	-564	-16842	-8794	-8509	-1734	-14757	-11283	-8899	274	-1997	4093	-17948	-233	-16707	9400	-20422	-301	-15816	14253	-16472	-853	-14375	16481	-13193	-148	-132	-124	-69	-64	-62	-110	38	-148	10	30	-81	-19	-58	78	-36	0
1.005833	-164	-3659	-4650	-18394	-61	-17416	-3159	-13725	-432	-16636	-8055	-8338	-1646	-14632	-10609	-8758	-17	-1829	4145	-18009	108	-16447	9474	-20535	-300	-15566	14439	-16414	-922	-14107	16604	-13016	-147	-129	-129	-67	-58	-59	-108	42	-147	15	29	-111	-12	-58	80	-32	3
1.006667	-189	-3615	-4847	-17689	21	-17195	-2434	-13369	-304	-16406	-7331	-8204	-1582	-14527	-9922	-8657	63	-1705	4178	-18059	-145	-16171	9569	-20643	-339	-15296	14571	-16346	-975	-13804	16663	-12824	-152	-132	-124	-69	-62	-64	-111	39	-154	12	29	-82	-26	-60	79	-33	-5
1.007500	-156	-3548	-4986	-16982	2	-16937	-1791	-12987	-202	-16149	-6620	-8106	-1591	-14432	-9249	-8600	336	-1634	4195	-18100	-146	-15870	9695	-20741	-305	-14988	14658	-16255	-964	-13462	16668	-12646	-150	-132	-127	-70	-62	-60	-109	37	-151	-3	28	-77	-24	-58	80	-31	0
1.008333	-115	-3425	-5044	-16285	-6	-16645	-1230	-12596	-186	-15853	-5930	-8053	-1467	-14352	-8574	-8592	284	-1602	4197	-18127	23	-15554	9826	-20818	-385	-14645	14689	-16153	-899	-13087	16610	-12461	-149	-129	-120	-66	-60	-64	-110	39	-149	15	32	-78	-23	-61	80	-32	0
1.009167	-138	-3266	-5011	-15622	33	-16308	-768	-12193	-208	-15539	-5270	-8033	-1475	-14279	-7941	-8634	311	-1612	4188	-18136	-35	-15218	9990	-20897	-430	-14276	14665	-16033	-831	-12682	16491	-12281	-147	-125	-122	-67	-64	-60	-109	37	-149	12	35	-75	-23	-57	78	-35	8
1.010000	-149	-3054	-4884	-15003	88	-15942	-408	-11774	-114	-15201	-4690	-8049	-1577	-14213	-7333	-8722	26	-1659	4167	-18119	-38	-14868	10167	-20922	-404	-13876	14580	-15906	-836	-12252	16316	-12108	-148	-126	-116	-66	-62	-60	-109	39	-149	16	33	-76	-22	-61	79	-29	0
1.010833	-99	-2785	-4642	-14449	111	-15543	-159	-11347	-92	-14825	-4105	-8094	-1184	-14150	-6775	-8852	36	-1732	4140	-18078	-208	-14509	10356	-20938	-415	-13451	14441	-15763	-797	-11802	16080	-11948	-150	-134	-124	-65	-68	-61	-105	39	-151	19	34	-73	-22	-57	82	-30	-4
1.011667	-80	-2481	-4297	-13973	69	-15110	-13	-10913	-183	-14446	-3609	-8165	-80	-14083	-6261	-9034	261	-1826	4117	-18004	23	-14139	10546	-20929	-358	-12969	14244	-15611	-717	-11333	15797	-11793	-146	-124	-125	-65	-63	-59	-104	39	-148	17	32	-76	-23	-59	81	-27	0
1.012500	-101	-2091	-3860	-13591	99	-14654	25	-10472	-195	-14041	-3178	-8257	593	-14002	-5805	-9254	-21	-1931	4094	-17891	149	-13762	10738	-20888	-344	-12526	13992	-15447	-656	-10850	15474	-11653	-151	-127	-120	-65	-63	-60	-107	50	-150	21	38	-72	-23	-57	82	-28	3
1.013333	-115	-1677	-3326	-13311	99	-14172	-31	-10028	-288	-13630	-2813	-8371	494	-13914	-5410	-9516	362	-2038	4074	-17745	-439	-13381	10920	-20821	-281	-12032	13688	-15282	-558	-10368	15111	-11534	-149	-124	-114	-62	-59	-56	-105	39	-148	20	37	-72	-21	-60	80	-28	-1
1.014167	-96	-1231	-2745	-13139	131	-13668	-182	-9583	-306	-13176	-2523	-8498	576	-13807	-5082	-9812	253	-2140	4060	-17569	98	-13005	11090	-20725	-223	-11529	13344	-15114	-437	-9881	14726	-11399	-147	-126	-119	-64	-64	-58	-104	40	-147	21	36	-73	-23	-50	101	-25	0
1.015000	-76	-764	-2110	-13082	174	-13143	-406	-9126	-300	-12734	-2315	-8639	581	-13675	-4822	-10143	8	-2230	4052	-17355	108	-12619	11230	-20599	-294	-11024	12961	-14946	-325	-9400	14317	-11292	-146	-126	-120	-66	-61	-59	-103	37	-149	16	36	-73	-18	-60	81	-32	9
1.015833	-63	-279	-1442	-13137	107	-12611	-701	-8711	-469	-12282	-2186	-8789	365	-13510	-4624	-10507	-1	-2299	4046	-17106	61	-12234	11352	-20442	-264	-10515	12549	-14777	-343	-8914	13897	-11184	-148	-130	-120	-66	-72	-59	-104	36	-154	18	36	-75	-30	-56	82	-29	-3
1.016667	-75	202	-772	-13287	85	-12052	-1066	-8286	-623	-11828	-2124	-8946	222	-13312	-4491	-10898	-91	-2341	4045	-16822	107	-11841	11442	-20260	-231	-10002	12116	-14613	-346	-8434	13472	-11085	-149	-127	-97	-66	-64	-58	-105	36	-152	16	35	-73	-18	-57	76	-31	-4
1.017500	-95	672	-119	-13530	148	-11506	-1421	-7879	-723	-11371	-2141	-9109	271	-13071	-4420	-11286	-110	-2358	4041	-16507	101	-11445	11495	-20052	-275	-9501	11660	-14444	-298	-7956	13054	-10984	-148	-127	-120	-66	-64	-61	-103	38	-153	18	37	-72	-33	-56	82	-27	-8
1.018333	-108	1120	486	-13854	109	-10949	-1824	-7474	-913	-10909	-2228	-9289	232	-12790	-4406	-11753	143	-2343	4033	-16162	-128	-11034	11508	-19802	-269	-9002	11199	-14283	-405	-7481	12647	-10890	-154	-128	-119	-63	-60	-56	-101	39	-154	19	36	-72	-23	-56	84	-31	-4
1.019167	-118	1527	1033	-14234	85	-10387	-2243	-7094	-1055	-10452	-2377	-9477	127	-12464	-4445	-12209	-186	-2305	4020	-15794	351	-10614	11482	-19563	-223	-8509	10735	-14123	-438	-7007	12259	-10795	-145	-124	-118	-62	-61	-58	-122	36	-150	19	43	-70	-21	-53	85	-29	1
1.020000	-104	1892	1498	-14664	162	-9827	-2654	-6726	-1034	-9999	-2578	-9674	-12	-12099	-4531	-12686	-494	-2238	3989	-15398	294	-10178	11411	-19299	-208	-8032	10277	-13974	-424	-6541	11887	-10703	-144	-127	-119	-65	-60	-56	-103	39	-150	17	37	-72	-21	-57	82	-35	-1
1.020833	-91	2204	1870	-15113	130	-9278	-3054	-6382	-963	-9552	-2831	-9896	-134	-11690	-4660	-13173	-396	-2151	3945	-14986	34	-9730	11314	-19019	-233	-7567	9830	-13830	-471	-6067	11540	-10606	-149	-136	-117	-63	-66	-62	-104	40	-152	13	36	-73	-23	-55	85	-26	0
1.021667	-120	2457	2140	-15567	85	-8742	-3439	-6057	-940	-9111	-3125	-10136	-108	-11238	-4815	-13676	-504	-2049	3880	-14554	113	-9261	11179	-18727	-188	-7112	9397	-13693	-470	-5585	11214	-10510	-150	-129	-121	-65	-61	-57	-99	39	-151	16	36	-77	-18	-57	86	-26	-1
1.022500	-113	2646	2303	-16006	126	-8226	-3789	-5756	-735	-8677	-3452	-10403	-120	-10771	-4996	-14181	-456	-1929	3797	-14112	43	-8779	11006	-18441	-117	-6667	8980	-13567	-482	-5099	10909	-10417	-149	-128	-120	-70	-63	-60	-102	38	-152	15	32	-78	-24	-56	88	-31	0
1.023333	-84	2773	2336	-16407	147	-7725	-4111	-5474	-559	-8247	-3802	-10702	-66	-10229	-5190	-14688	-434	-1806	3688	-13658	76	-8282	10805	-18144	-119	-6227	8584	-13447	-431	-4612	10623	-10329	-152	-132	-129	-69	-66	-64	-108	36	-153	13	30	-80	-26	-60	82	-31	-6
1.024167	-55	2836	2302	-16762	85	-7243	-4394	-5215	-518	-7824	-4172	-11030	-9	-9679	-5390	-15185	-454	-1670	3564	-13193	-55	-7750	10583	-17847	-160	-5791	8213	-13331	-457	-4103	10356	-10240	-149	-131	-125	-68	-65	-66	-97	38	-154	10	30	-77	-19	-60	84	-30	-3
1.025000	-68	2840	2152	-17062	91	-6783	-4635	-4969	-238	-7404	-4543	-11393	13	-9110	-5586	-15670	-171	-1542	3412	-12719	-116	-7224	10335	-17547	-101	-5354	7870	-13228	-492	-3589	10100	-10160	-150	-130	-126	-69	-64	-60	-107	39	-151	16	30	-78	-21	-57	79	-29	-5
1.025833	-116	2797	1911	-17266	53	-6350	-4836	-4751	-32	-6987	-4921	-11786	-63	-8523	-5768	-16138	-391	-1405	3247	-12241	124	-6672	10088	-17250	-56	-4917	7549	-13130	-402	-3061	9851	-10073	-150	-128	-121	-66	-63	-60	-107	68	-149	17	35	-76	-19	-57	82	-27	1
1.026667	-115	2705	1591	-17401	-66	-5949	-5008	-4552	-56	-6576	-5295	-12215	-359	-7931	-5937	-16578	-227	-1283	3064	-11771	-417	-6122	9827	-16952	-76	-4478	7254	-13044	-389	-2524	9609	-10001	-151	-128	-121	-67	-62	-59	-103	38	-147	18	36	-76	-17	-58	85	-31	1
1.027500	-77	2571	1207	-17452	-102	-5577	-5133	-4376	26	-6175	-5668	-12689	-629	-7338	-6087	-16988	24	-1163	2867	-11306	4	-5570	9561	-16656	-53	-4036	6966	-12973	-492	-1986	9356	-9942	-146	-127	-127	-64	-60	-59	-105	41	-150	26	36	-78	-24	-58	86	-29	0
1.028333	-124	2402	766	-17422	-75	-5240	-5241	-4218	184	-5777	-6029	-13184	-649	-6752	-6211	-17358	-254	-1051	2661	-10851	44	-5024	9286	-16364	-40	-3586	6706	-12902	-406	-1442	9080	-9894	-149	-128	-118	-65	-63	-61	-103	40	-150	17	37	-77	-23	-56	87	-32	0
1.029167	-156	2210	292	-17309	-148	-4932	-5305	-4086	284	-5387	-6377	-13725	-611	-6185	-6305	-17680	-213	-946	2456	-10407	-177	-4480	9012	-16073	-11	-3133	6462	-12852	-367	-902	8827	-9859	-148	-127	-120	-67	-61	-61	-110	39	-153	17	33	-77	-24	-58	82	-33	0
1.030000	-160	2009	-213	-17115	-182	-4651	-5350	-3976	429	-5004	-6708	-14250	-631	-5639	-6376	-17948	-313	-847	2245	-9985	-332	-3956	8734	-15780	-8	-2680	6225	-12809	-372	-363	8539	-9843	-150	-128	-121	-66	-62	-66	-108	39	-149	13	34	-75	-22	-57	82	-34	-3
1.030833	-178	1794	-735	-16844	-138	-4403	-5383	-3886	551	-4635	-7022	-14805	-653	-5126	-6422	-18157	-372	-749	2045	-9581	-356	-3455	8460	-15491	2	-2215	6001	-12780	-198	156	8227	-9831	-149	-136	-121	-67	-63	-61	-108	37	-150	15	33	-77	-24	-61	81	-31	1
1.031667	-160	1583	-1261	-16523	-163	-4180	-5397	-3818	576	-4277	-7317	-15353	-634	-4638	-6441	-18304	-136	-655	1849	-9203	-535	-2977	8180	-15205	-19	-1758	5786	-12771	-126	675	7897	-9842	-154	-131	-124	-68	-64	-65	-113	35	-151	15	32	-79	-23	-60	77	-32	0
1.032500	-149	1380	-1780	-16110	-166	-3980	-5398	-3773	616	-3926	-7594	-15901	-639	-4184	-6438	-18384	-270	-559	1653	-8879	-294	-2525	7900	-14920	-41	-1297	5579	-12754	-153	1174	7538	-9866	-147	-130	-122	-67	-63	-60	-110	42	-153	17	34	-77	-23	-61	79	-33	-4
1.033333	-116	1194	-2285	-15657	-120	-3798	-5390	-3741	276	-3612	-7847	-16421	-577	-3768	-6418	-18392	-577	-459	1522	-8531	-404	-2111	7608	-14631	-26	-845	5369	-12759	-216	1646	7164	-9899	-147	-129	-119	-66	-60	-38	-108	39	-146	16	35	-75	-19	-61	82	-31	2
1.034167	-107	1025	-2770	-15160	-219	-3627	-5378	-3741	-284	-3265	-8077	-16910	-569	-3398	-6388	-18338	-333	-354	1385	-8237	-624	-1724	7311	-14345	-8	-403	5167	-12775	-183	2090	6762	-9955	-148	-127	-119	-63	-60	-62	-103	42	-149	16	35	-73	-19	-60	82	-32	-1
1.035000	-132	874	-3231	-14619	-241	-3462	-5363	-3758	-227	-2955	-8284	-17348	-678	-3072	-6349	-18212	-247	-245	1261	-7971	-578	-1382	6996	-14070	-47	22	4950	-12804	-120	2506	6344	-10015	-146	-126	-119	-63	-61	-57	-105	41	-152	5	36	-74	-21	-55	86	-29	1
1.035833	-156	741	-3663	-14047	-222	-3288	-5348	-3789	-96	-2662	-8469	-17738	-599	-2787	-6309	-18025	-18	-131	1157	-7739	-787	-1075	6667	-13800	-119	429	4744	-12846	-228	2884	5895	-10089	-151	-128	-119	-66	-63	-60	-104	44	-152	16	43	-75	-19	-58	82	-31	1
1.036667	-152	625	-4056	-13443	-259	-3157	-5338	-3844	-233	-2382	-8631	-18062	-471	-2549	-6271	-17775	163	-17	1067	-7524	-676	-809	6312	-13539	-163	808	4524	-12885	-271	3231	5427	-10162	-148	-130	-120	-66	-61	-59	-105	42	-152	16	32	-75	-25	-57	82	-29	0
1.037500	-150	536	-4405	-12811	-239	-2986	-5330	-3907	-174	-2110	-8767	-18312	-480	-2354	-6236	-17476	19	101	995	-7333	-609	-576	5936	-13287	-170	1165	4299	-12943	-232	3536	4944	-10241	-153	-129	-119	-65	-60	-59	-103	25	-149	17	33	-75	-23	-56	81	-34	-4
1.038333	-184	457	-4703	-12156	-237	-2800	-5336	-3989	53	-1848	-8871	-18482	-592	-2200	-6205	-17127	155	226	928	-7156	-708	-377	5531	-13046	-229	1500	4059	-13002	-335	3800	4446	-10313	-118	-127	-118	-63	-62	-62	-104	41	-150	16	35	-74	-23	-58	84	-28	-1
1.039167	-193	390	-4952	-11486	-240	-2594	-5333	-4074	166	-1588	-8951	-18564	-603	-2094	-6181	-16739	23	343	864	-6990	-578	-211	5100	-12819	-256	1786	3812	-13064	-391	4026	3935	-10383	-150	-129	-120	-64	-59	-58	-104	42	-149	19	36	-75	-13	-55	85	-28	-3
1.040000	-218	332	-5141	-10789	-250	-2358	-5344	-4179	345	-1342	-9002	-18561	-503	-2024	-6163	-16323	-60	454	797	-6844	-1179	-75	4637	-12609	-213	2041	3544	-13133	-318	4208	3412	-10445	-151	-130	-120	-66	-64	-60	-105	40	-151	13	32	-78	-24	-57	79	-30	-3
1.040833	-198	270	-5275	-10082	-270	-2099	-5364	-4260	554	-1094	-9024	-18463	-458	-2004	-6145	-15881	315	553	722	-6659	-979	33	4151	-12412	-268	2263	3274	-13198	-465	4348	2888	-10494	-151	-127	-119	-67	-65	-58	-102	42	-173	18	37	-74	-21	-56	86	-29	-1
1.041667	-169	215	-5331	-9361	-228	-1809	-5378	-4353	481	-844	-9016	-18280	-321	-1985	-6133	-15423	94	648	646	-6484	-679	115	3636	-12232	-300	2444	2980	-13264	-613	4450	2358	-10529	-150	-128	-121	-63	-62	-60	-104	41	-153	17	35	-73	-24	-57	84	-28	0
1.042500	-184	150	-5330	-8634	-220	-1486	-5403	-4439	628	-598	-8975	-18004	-376	-2008	-6116	-14956	207	724	530	-6297	-680	173	3100	-12065	-308	2589	2674	-13324	-615	4495	1833	-10547	-150	-129	-121	-68	-67	-56	-104	42	-153	20	27	-72	-25	-53	85	-25	-5
1.043333	-182	76	-5259	-7911	-220	-1137	-5422	-4514	739	-354	-8909	-17648	-335	-2056	-6090	-14491	151	785	406	-6090	-631	211	2548	-11916	-332	2694	2351	-13381	-623	4506	1314	-10545	-149	-127	-115	-63	-63	-58	-104	43	-152	18	34	-76	-27	-56	84	-27	0
1.044167	-174	-13	-5126	-7200	-211	-759	-5437	-4582	555	-98	-8803	-17213	-217	-2119	-6053	-14030	43	827	260	-5857	-618	231	1982	-11780	-304	2759	2025	-13431	-675	4468	801	-10536	-151	-130	-120	-67	-65	-60	-105	42	-151	20	37	-75	-19	-56	82	-27	-1
1.045000	-194	-120	-4931	-6499	-191	-362	-5438	-4638	498	154	-8672	-16708	-138	-2189	-5998	-13581	77	852	78	-5602	-618	231	1407	-11658	-279	2788	1688	-13474	-655	4383	306	-10506	-150	-125	-116	-66	-64	-59	-102	43	-150	21	35	-74	-23	-68	82	-26	0
1.045833	-186	-245	-4677	-5830	-279	47	-5424	-4674	521	407	-8503	-16145	99	-2267	-5921	-13139	64	862	-119	-5324	-361	218	842	-11550	-301	2786	1350	-13508	-507	4260	-171	-10459	-147	-117	-118	-64	-61	-59	-101	44	-148	30	37	-70	-18	-50	85	-24	3
1.046667	-176	-397	-4372	-5206	-323	465	-5385	-4695	359	659	-8305	-15533	336	-2332	-5816	-12707	-203	857	-346	-5021	-230	191	271	-11449	-339	2743	1010	-13532	-518	4085	-636	-10401	-146	-122	-119	-64	-61	-56	-100	44	-148	22	40	-74	-19	-55	85	-25	0
1.047500	-170	-565	-4029	-4627	-252	877	-5323	-4702	119	904	-8083	-14867	310	-2393	-5679	-12292	55	832	-599	-4696	-311	144	-277	-11360	-363	2662	659	-13551	-572	3865	-1074	-10336	-149	-127	-118	-65	-61	-59	-102	41	-152	24	38	-74	-21	-51	87	-28	0
1.048333	-145	-758	-3650	-4108	-247	1278	-5229	-4699	240	1144	-7819	-14187	254	-2439	-5512	-11893	156	800	-865	-4355	-39	89	-810	-11277	-341	2550	314	-13563	-532	3597	-1493	-10258	-152	-127	-122	-67	-63	-60	-101	41	-152	19	34	-77	-23	-57	79	-32	-15
1.049167	-155	-969	-3250	-3663	-256	1656	-5100	-4676	389	1372	-7534	-13479	346	-2458	-5305	-11498	-4	768	-1137	-4003	-105	18	-1320	-11196	-285	2407	-23	-13556	-371	3291	-1883	-10175	-148	-126	-119	-64	-67	-62	-103	39	-149	20	37	-75	-24	-50	85	-29	0
1.050000	-121	-1189	-2837	-3291	-246	2017	-4924	-4640	175	1587	-7207	-12766	337	-2454	-5067	-11107	-96	727	-1427	-3643	-30	-59	-1793	-11115	-219	2230	-350	-13544	-315	2939	-2251	-10089	-151	-129	-120	-64	-62	-59	-103	37	-152	18	36	-61	-19	-56	81	-35	-5
1.050833	-86	-1429	-2420	-3010	-231	2331	-4711	-4600	108	1782	-6856	-12053	63	-2418	-4786	-10713	-198	696	-1711	-3283	316	-155	-2231	-11044	-170	2022	-672	-13518	-344	2548	-2576	-9994	-148	-125	-119	-65	-63	-58	-104	38	-151	19	38	-76	-21	-56	81	-28	-1
1.051667	-135	-1674	-2013	-2821	-235	2604	-4449	-4554	56	1962	-6481	-11360	-132	-2352	-4473	-10307	-74	672	-1988	-2932	470	-258	-2630	-10964	-149	1778	-982	-13480	-277	2112	-2921	-9896	-151	-127	-121	-65	-63	-59	-102	40	-150	17	37	-77	-22	-57	84	-31	0
1.052500	-126	-1922	-1627	-2728	-328	2824	-4143	-4530	21	2112	-6077	-10679	-127	-2254	-4126	-9882	-181	666	-2243	-2596	907	-371	-2976	-10884	-146	1505	-1285	-13432	-268	1643	-3224	-9795	-149	-126	-120	-69	-60	-58	-104	40	-151	15	28	-77	-19	-56	85	-28	0
1.053333	-115	-2169	-1268	-2732	-217	2992	-3795	-4469	101	2239	-5648	-10030	-130	-2122	-3751	-9445	-284	670	-2479	-2282	618	-491	-3278	-10799	-196	1199	-1581	-13365	-197	1140	-3509	-9696	-148	-127	-119	-64	-63	-60	-104	41	-150	19	36	-75	-18	-55	84	-29	0
1.054167	-117	-2407	-944	-2822	-230	3102	-3406	-4439	108	2331	-5194	-9415	-155	-1964	-3352	-8975	180	700	-2679	-2002	663	-623	-3534	-10711	-134	866	-1867	-13285	-73	605	-3780	-9594	-147	-126	-125	-68	-62	-56	-104	40	-149	15	35	-75	-19	-55	84	-28	0
1.055000	-90	-2641	-663	-2998	-222	3154	-2979	-4416	156	2396	-4723	-8843	-155	-1789	-2932	-8479	-229	749	-2869	-1758	1297	-761	-3737	-10615	-87	507	-2142	-13189	-63	56	-4039	-9488	-146	-126	-121	-65	-57	-57	-104	42	-146	16	32	-75	-15	-55	84	-29	10
1.055833	-78	-2853	-414	-3252	-155	3139	-2527	-4413	283	2418	-4239	-8308	-238	-1599	-2498	-7948	-183	820	-2987	-1556	1137	-905	-3898	-10522	-144	119	-2415	-13074	-45	-517	-4293	-9383	-150	-127	-120	-67	-59	-59	-105	51	-149	15	30	-79	-22	-59	78	-29	0
1.056667	-113	-3052	-215	-3559	-165	3077	-2048	-4428	224	2404	-3742	-7820	-133	-1408	-2053	-7380	-320	912	-3077	-1409	1366	-1059	-4012	-10417	-112	-288	-2681	-12942	-10	-1103	-4535	-9273	-153	-133	-125	-72	-69	-63	-112	34	-150	11	32	-82	-25	-62	78	-33	0
1.057500	-181	-3221	-48	-3900	-218	2955	-1554	-4465	87	2352	-3230	-7364	66	-1215	-1592	-6769	-440	1031	-3114	-1304	1575	-1205	-4074	-10300	-39	-712	-2940	-12802	71	-1688	-4769	-9154	-148	-130	-119	-67	-65	-60	-109	34	-152	11	26	-82	-23	-62	78	-32	-1
1.058333	-136	-3369	73	-4263	-149	2788	-1046	-4516	1	2259	-2709	-6936	270	-1041	-1128	-6126	-203	1161	-3124	-1258	1351	-1355	-4094	-10178	-62	-1150	-3194	-12628	170	-2268	-4998	-9035	-150	-130	-122	-68	-66	-60	-109	37	-150	12	27	-80	-19	-61	79	-30	-3
1.059167	-85	-3489	179	-4616	-168	2572	-531	-4593	-174	2121	-2182	-6538	350	-890	-664	-5442	77	1314	-3059	-1266	1304	-1499	-4072	-10042	-10	-1598	-3449	-12436	176	-2842	-5219	-8904	-147	-130	-118	-66	-60	-61	-107	40	-150	13	34	-78	-23	-61	81	-30	3
1.060000	-136	-3581	250	-4951	-117	2314	-22	-4682	-378	1944	-1664	-6157	189	-775	-206	-4735	-291	1475	-2961	-1331	1630	-1645	-4012	-9900	81	-2051	-3696	-12225	201	-3398	-5434	-8772	-147	-130	-126	-72	-61	-61	-105	37	-148	13	33	-80	-22	-59	80	-28	0
1.060833	-112	-3646	308	-5233	-80	2021	472	-4793	-451	1716	-1152	-5798	-22	-719	249	-4001	-214	1645	-2836	-1450	1276	-1782	-3919	-9746	19	-2495	-3936	-11996	233	-3933	-5637	-8635	-149	-129	-118	-65	-61	-59	-73	41	-152	13	32	-77	-24	-62	76	-30	0
1.061667	-102	-3678	355	-5457	-88	1698	945	-4910	-464	1458	-650	-5441	-230	-701	695	-3251	-189	1817	-2675	-1618	1101	-1912	-3794	-9583	17	-2935	-4168	-11744	284	-4425	-5830	-8485	-146	-127	-120	-66	-63	-61	-112	41	-151	17	32	-79	-23	-58	79	-27	-3
1.062500	-151	-3686	403	-5596	-97	1353	1391	-5037	-363	1153	-162	-5083	-370	-741	1126	-2499	-363	1979	-2484	-1832	1009	-2032	-3642	-9409	93	-3360	-4390	-11472	245	-4889	-6008	-8329	-149	-133	-120	-67	-59	-60	-108	41	-151	15	30	-76	-62	-62	78	-29	-1
1.063333	-119	-3664	454	-5648	-18	984	1781	-5166	-238	813	302	-4721	-300	-843	1542	-1764	-148	2136	-2275	-2085	807	-2151	-3468	-9223	96	-3772	-4603	-11184	151	-5315	-6166	-8163	-148	-129	-124	-67	-61	-62	-110	37	-150	15	30	-78	-21	-61	79	-31	0
1.064167	-108	-3615	522	-5604	51	600	2188	-5287	-47	441	745	-4353	-255	-1006	1935	-1047	-266	2275	-2051	-2376	904	-2258	-3270	-9027	106	-4164	-4795	-10885	198	-5698	-6317	-7989	-150	-134	-121	-67	-65	-62	-108	37	-154	22	30	-77	-23	-62	77	-33	-4
1.065000	-118	-3546	610	-5454	-61	201	2524	-5400	32	35	1169	-3971	-311	-1228	2309	-367	-256	2397	-1816	-2697	738	-2365	-3058	-8829	89	-4530	-4969	-10574	160	-6038	-6420	-7798	-150	-132	-126	-68	-66	-63	-113	35	-151	15	41	-80	-26	-61	78	-31	-8
1.065833	-124	-3454	722	-5202	-186	-202	2827	-5487	-189	-382	1556	-3575	-230	-1497	2656	273	6	2500	-1580	-3026	762	-2461	-2822	-8612	68	-4865	-5115	-10245	80	-6329	-6508	-7593	-145	-129	-119	-65	-62	-59	-107	41	-150	19	34	-75	-19	-59	82	-32	0
1.066667	-135	-3331	859	-4856	-70	-613	3086	-5545	-332	-824	1915	-3162	-83	-1809	2984	850	-247	2577	-1343	-3370	689	-2557	-2585	-8394	91	-5175	-5234	-9914	22	-6576	-6570	-7371	-149	-129	-119	-64	-60	-60	-108	39	-151	19	36	-74	-8	-60	82	-30	0
1.067500	-149	-3196	1022	-4428	-1	-1030	3296	-5577	-285	-1279	2240	-2742	32	-2162	3272	1351	128	2623	-1119	-3715	329	-2654	-2335	-8174	63	-5458	-5326	-9578	69	-6787	-6608	-7136	-165	-125	-121	-68	-63	-58	-105	42	-151	20	30	-73	-23	-57	82	-31	0
1.068333	-163	-3045	1210	-3939	-28	-1452	3464	-5573	-288	-1737	2531	-2314	87	-2528	3525	1766	-119	2642	-904	-4053	472	-2754	-2088	-7945	59	-5714	-5387	-9242	120	-6950	-6613	-6880	-146	-127	-121	-67	-61	-58	-105	39	-151	20	37	-73	-18	-53	80	-27	2
1.069167	-162	-2880	1421	-3406	-40	-1899	3594	-5525	-334	-2175	2786	-1891	168	-2907	3745	2082	-76	2627	-705	-4374	19	-2860	-1834	-7725	53	-5948	-5412	-8910	40	-7077	-6604	-6626	-147	-127	-119	-67	-59	-58	-105	39	-148	21	35	-72	-18	-58	84	-29	2
1.070000	-148	-2714	1652	-2850	3	-2313	3689	-5436	-202	-2646	3002	-1482	387	-3278	3925	2294	-7	2578	-517	-4675	-51	-2979	-1590	-7501	19	-6170	-5406	-8585	-23	-7165	-6571	-6309	-147	-128	-121	-66	-59	-57	-105	39	-151	18	36	-70	-22	-56	84	-28	0
1.070833	-158	-2526	1892	-2291	40	-2747	3750	-5297	-26	-3090	3182	-1085	540	-3630	4059	2392	-18	2495	-345	-4939	-119	-3107	-1351	-7278	38	-6345	-5358	-8277	-19	-7218	-6535	-5991	-152	-129	-120	-66	-63	-59	-97	37	-150	21	36	-74	-21	-55	85	-29	0
1.071667	-164	-2338	2139	-1763	86	-3182	3789	-5115	-80	-3514	3331	-719	685	-3957	4158	2384	189	2379	-187	-5166	-131	-3250	-1126	-7068	43	-6523	-5283	-7963	-28	-7241	-6472	-5648	-148	-126	-117	-63	-60	-58	-107	40	-148	25	38	-75	-21	-53	82	-27	0
1.072500	-155	-2159	2386	-1286	34	-3620	3804	-4889	-254	-3921	3448	-392	758	-4243	4209	2249	344	2228	-42	-5346	-406	-3407	-916	-6854	-13	-6676	-5174	-7672	-133	-7234	-6415	-5284	-172	-127	-124	-64	-60	-57	-103	42	-146	18	38	-75	-22	-56	86	-26	-1
1.073333	-165	-1982	2622	-883	78	-4060	3812	-4652	-343	-4316	3529	-108	625	-4478	4224	2005	-43	2040	94	-5478	-203	-3586	-730	-6653	-76	-6832	-5040	-7395	-105	-7204	-6365	-4902	-151	-126	-120	-69	-62	-58	-107	39	-151	17	35	-76	-19	-58	82	-27	0
1.074167	-197	-1820	2841	-567	140	-4502	3808	-4315	-257	-4682	3591	123	677	-4649	4198	1652	-88	1821	222	-5560	-408	-3780	-563	-6457	-70	-6973	-4875	-7134	-76	-7146	-6325	-4499	-149	-127	-119	-68	-59	-56	-104	42	-151	23	37	-70	-21	-55	84	-26	0
1.075000	-185	-1660	3041	-350	131	-4945	3817	-3974	-63	-5026	3626	296	1008	-4772	4140	1198	149	1573	355	-5593	-661	-3994	-425	-6265	-82	-7113	-4701	-6889	-62	-7071	-6297	-4074	-147	-124	-119	-64	-63	-73	-102	42	-149	20	36	-65	-23	-55	86	-27	0
1.075833	-156	-1526	3207	-247	111	-5388	3829	-3606	13	-5343	3641	397	1178	-4824	4049	655	61	1291	475	-5572	-873	-4224	-317	-6087	-118	-7249	-4505	-6662	0	-6982	-6299	-3638	-152	-128	-121	-66	-61	-57	-100	39	-152	21	38	-75	-21	-55	84	-28	-4
1.076667	-179	-1408	3340	-262	-9	-5827	3857	-3232	-143	-5640	3639	428	958	-4819	3928	32	-49	1001	603	-5504	-948	-4469	-247	-5911	-119	-7389	-4312	-6463	-38	-6872	-6325	-3187	-149	-128	-119	-67	-64	-59	-104	41	-152	17	35	-76	-6	-58	81	-27	-5
1.077500	-163	-1331	3438	-397	-158	-6259	3899	-2848	-251	-5908	3632	385	397	-4748	3795	-646	-42	660	735	-5399	-775	-4726	-210	-5740	-145	-7520	-4112	-6254	-149	-6757	-6381	-2731	-147	-126	-121	-66	-65	-59	-75	43	-150	23	36	-74	-22	-56	86	-26	0
1.078333	-112	-1267	3496	-634	-237	-6681	3980	-2459	-299	-6154	3617	266	-84	-4624	3650	-1361	90	340	871	-5251	-911	-4988	-212	-5564	-174	-7652	-3928	-6074	-188	-6635	-6468	-2272	-151	-125	-119	-67	-63	-57	-103	41	-152	19	35	-75	-25	-58	89	-30	-1
1.079167	-44	-1245	3513	-973	-193	-7092	4082	-2078	-296	-6371	3606	80	-88	-4457	3499	-2126	279	-42	1011	-5078	-707	-5261	-253	-5393	-174	-7777	-3754	-5898	-128	-6508	-6589	-1820	-172	-125	-117	-66	-60	-58	-104	42	-150	20	37	-75	-22	-55	81	-28	1
1.080000	-17	-1246	3496	-1395	-79	-7486	4216	-1716	-196	-6561	3602	-179	-168	-4238	3351	-2828	-126	-409	1161	-4885	-698	-5530	-337	-5219	-144	-7897	-3604	-5735	-126	-6385	-6738	-1373	-148	-124	-118	-63	-63	-58	-105	42	-152	21	37	-75	-26	-58	80	-29	-1
1.080833	-79	-1285	3437	-1890	-59	-7847	4377	-1375	-148	-6723	3602	-498	-448	-4003	3215	-3571	143	-780	1313	-4675	-1237	-5796	-460	-5038	-189	-8006	-3484	-5575	-195	-6263	-6915	-942	-151	-124	-119	-66	-64	-59	-107	41	-148	19	38	-78	-21	-58	84	-30	0
1.081667	-74	-1356	3352	-2426	-88	-8212	4571	-1076	-129	-6854	3618	-894	-477	-3735	3093	-4275	105	-1146	1467	-4467	-610	-6057	-627	-4852	-240	-8097	-3398	-5423	-243	-6155	-7112	-529	-152	-130	-121	-67	-64	-62	-108	38	-154	18	34	-79	-24	-72	78	-34	-4
1.082500	-55	-1460	3239	-2986	-149	-8537	4796	-805	-100	-6960	3653	-1299	-404	-3449	2997	-4931	-60	-1505	1626	-4263	-681	-6294	-823	-4652	-242	-8169	-3347	-5258	-234	-6053	-7312	-138	-151	-127	-122	-65	-62	-46	-108	39	-151	18	33	-78	-23	-59	81	-34	-1
1.083333	-50	-1585	3112	-3552	-187	-8813	5050	-576	-119	-7024	3713	-1762	313	-3162	2930	-5527	44	-1839	1784	-4073	-750	-6510	-1055	-4443	-301	-8215	-3339	-5074	-252	-5972	-7514	217	-152	-127	-124	-66	-64	-61	-110	38	-152	16	30	-78	-24	-61	77	-33	-4
1.084167	-91	-1738	2975	-4100	-141	-9060	5341	-392	-135	-7053	3793	-2244	885	-2876	2889	-6060	94	-2154	1938	-3902	-681	-6708	-1321	-4214	-299	-8231	-3373	-4904	-225	-5916	-7700	546	-149	-129	-122	-67	-66	-65	-109	37	-155	13	32	-77	-24	-60	79	-36	-5
1.085000	-132	-1910	2840	-4619	-101	-9256	5624	-249	-58	-7038	3895	-2740	347	-2572	2887	-6522	-45	-2432	2089	-3754	-634	-6873	-1611	-3967	-293	-8220	-3449	-4700	-293	-5881	-7855	837	-149	-126	-121	-69	-62	-56	-107	39	-152	16	32	-81	-22	-60	78	-35	-5
1.085833	-145	-2095	2712	-5085	-101	-9405	5938	-153	34	-6980	4019	-3235	123	-2329	2916	-6907	17	-2688	2234	-3640	-813	-7005	-1925	-3703	-292	-8165	-3567	-4474	-340	-5873	-7969	1092	-147	-126	-122	-66	-105	-62	-107	38	-151	18	35	-76	-21	-55	80	-32	3
1.086667	-163	-2291	2600	-5502	-79	-9494	6267	-104	147	-6873	4163	-3720	55	-2073	2974	-7225	-316	-2894	2366	-3556	-437	-7103	-2261	-3423	-269	-8082	-3730	-4215	-287	-5902	-8028	1304	-149	-125	-121	-64	-58	-60	-105	40	-147	18	35	-76	-18	-58	84	-30	1
1.087500	-141	-2490	2509	-5851	-153	-9529	6598	-96	161	-6726	4324	-4186	-227	-1836	3061	-7469	-532	-3055	2481	-3509	-488	-7165	-2609	-3121	-271	-7950	-3932	-3920	-275	-5965	-8017	1477	-147	-124	-124	-63	-63	-57	-105	40	-149	16	35	-73	-23	-57	82	-28	1
1.088333	-154	-2687	2449	-6129	-179	-9506	6923	-120	150	-6523	4496	-4617	-411	-1614	3175	-7654	-311	-3165	2583	-3494	-476	-7187	-2963	-2798	-290	-7781	-4166	-3586	-361	-6060	-7927	1610	-150	-125	-118	-64	-60	-61	-107	41	-148	18	34	-85	-19	-58	84	-31	-4
1.089167	-216	-2876	2415	-6336	-183	-9414	7246	-189	125	-6273	4674	-5005	-516	-1405	3307	-7781	-459	-3230	2674	-3514	-190	-7171	-3320	-2460	-252	-7580	-4433	-3218	-387	-6183	-7747	1706	-148	-127	-124	-68	-63	-69	-107	38	-150	16	33	-75	-25	-58	85	-29	1
1.090000	-227	-3058	2421	-6469	-256	-9263	7556	-256	96	-5975	4853	-5338	-679	-1215	3452	-7868	-533	-3237	2741	-3566	-125	-7123	-3673	-2109	-239	-7345	-4719	-2784	-333	-6343	-7475	1761	-153	-130	-126	-69	-62	-65	-110	37	-151	15	32	-77	-24	-58	79	-32	-5
1.090833	-193	-3214	2461	-6538	-200	-9060	7852	-358	210	-5632	5027	-5615	-961	-1029	3604	-7913	-624	-3188	2802	-3642	-107	-7031	-4001	-1741	-270	-7077	-5013	-2301	-250	-6523	-7092	1789	-147	-127	-121	-68	-63	-59	-107	35	-150	16	33	-76	-24	-56	81	-29	-3
1.091667	-203	-3351	2538	-6542	-169	-8774	8125	-454	404	-5247	5207	-5825	-1198	-854	3757	-7914	-671	-3094	2844	-3738	-119	-6912	-4310	-1365	-277	-6784	-5313	-1769	-235	-6730	-6606	1787	-150	-128	-122	-82	-67	-59	-105	38	-150	11	33	-77	-22	-56	85	-29	-1
1.092500	-265	-3470	2651	-6493	-109	-8443	8375	-543	470	-4830	5345	-5986	-1287	-678	3907	-7927	-336	-2946	2877	-3854	32	-6755	-4589	-978	-271	-6474	-5614	-1177	-309	-6954	-6023	1768	-148	-128	-122	-65	-61	-59	-105	17	-148	17	34	-74	-21	-56	85	-26	3
1.093333	-284	-3550	2786	-6397	-27	-8061	8589	-661	313	-4376	5476	-6045	-1429	-505	4045	-7916	-521	-2760	2893	-3983	277	-6563	-4831	-586	-271	-6152	-5896	-531	-354	-7177	-5337	1722	-149	-129	-122	-66	-61	-57	-105	40	-152	20	36	-81	-22	-55	85	-28	-1
1.094167	-268	-3609	2953	-6264	-36	-7631	8768	-749	-7	-3904	5580	-6054	-1493	-331	4160	-7901	-301	-2529	2905	-4113	-155	-6371	-5029	-196	-294	-5820	-6156	162	-283	-7417	-4573	1660	-147	-124	-119	-64	-62	-60	-103	40	-149	20	35	-74	-23	-56	87	-24	0
1.095000	-215	-3636	3128	-6105	53	-7163	8909	-821	-442	-3418	5643	-6001	-1420	-154	4256	-7888	-264	-2252	2904	-4252	328	-6157	-5175	194	-298	-5494	-6381	905	-282	-7648	-3733	1591	-147	-125	-134	-69	-65	-59	-101	41	-145	22	38	-74	-23	-53	88	-25	0
1.095833	-215	-3649	3310	-5923	114	-6671	9010	-875	-842	-2933	5687	-5895	-1584	26	4324	-7885	-667	-1990	2897	-4393	204	-5926	-5264	569	-338	-5184	-6570	1674	-267	-7862	-2835	1521	-148	-128	-119	-67	-60	-61	-104	39	-147	20	34	-77	-21	-55	85	-27	0
1.096667	-255	-3623	3495	-5734	18	-6157	9066	-910	-836	-2447	5669	-5739	-1788	214	4366	-7888	-392	-1693	2879	-4535	28	-5697	-5291	937	-331	-4888	-6706	2475	-172	-8059	-1894	1445	-147	-127	-121	-67	-61	-63	-102	39	-147	5	34	-76	-18	-56	81	-30	0
1.097500	-214	-3579	3691	-5529	66	-5631	9081	-924	-746	-1979	5649	-5538	-2095	414	4383	-7901	-421	-1389	2858	-4663	225	-5470	-5251	1292	-309	-4613	-6776	3294	-229	-8226	-931	1365	-151	-125	-120	-66	-63	-61	-100	38	-152	17	35	-77	-23	-58	84	-31	-3
1.098333	-256	-3519	3827	-5331	107	-5112	9055	-919	-821	-1533	5617	-5309	-2367	622	4371	-7922	-328	-1085	2825	-4792	357	-5253	-5140	1624	-356	-4366	-6782	4115	-276	-8354	24	1311	-152	-129	-122	-67	-66	-76	-107	34	-152	1	34	-80	-24	-59	79	-32	-29
1.099167	-303	-3437	3998	-5132	41	-4598	8960	-903	-677	-1114	5479	-5067	-2513	836	4336	-7951	-66	-789	2782	-4908	-23	-5041	-4945	1929	-385	-4148	-6704	4921	-197	-8441	963	1261	-149	-128	-138	-68	-62	-61	-105	37	-150	17	34	-79	-24	-59	80	-19	0
1.100000	-265	-3342	4075	-4941	64	-4104	8888	-870	-563	-714	5351	-4810	-2572	1061	4288	-7989	-212	-508	2726	-5024	153	-4855	-4680	2241	-326	-3969	-6549	5707	-137	-8473	1858	1222	-150	-131	-136	-67	-61	-61	-107	37	-151	17	35	-77	-22	-60	81	-28	-1
1.100833	-252	-3240	4153	-4757	57	-3641	8755	-839	-603	-386	5202	-4561	-2318	1295	4221	-8033	-432	-250	2660	-5125	136	-4688	-4335	2512	-197	-3828	-6304	6447	-163	-8464	2683	1191	-150	-130	-124	-67	-62	-60	-103	38	-151	17	34	-78	-22	-59	80	-32	-3
1.101667	-276	-3136	4190	-4579	20	-3214	8587	-811	-558	-86	5029	-4333	-2296	1539	4145	-8092	-143	-26	2585	-5218	-112	-4552	-3922	2751	-100	-3715	-5971	7131	-232	-8397	3442	1174	-151	-128	-121	-67	-64	-61	-109	35	-152	27	32	-77	-25	-59	78	-30	0
1.102500	-289	-3029	4190	-4419	32	-2822	8398	-796	-661	170	4846	-4132	-2319	1781	4060	-8158	-124	166	2484	-5311	-72	-4444	-3436	2964	-144	-3645	-5547	7745	-270	-8275	4101	1162	-151	-128	-121	-65	-60	-61	-108	37	-152	16	35	-78	-22	-60	78	-32	-7
1.103333	-255	-2928	4146	-4272	-25	-2485	8186	-801	-781	385	4652	-3973	-2191	2032	3979	-8254	-174	323	2368	-5392	-298	-4358	-2885	3147	-190	-3605	-5039	8272	-202	-8113	4658	1164	-149	-127	-126	-69	-66	-62	-108	35	-152	19	32	-77	-22	-67	81	-31	-1
1.104167	-218	-2828	4066	-4138	-49	-2189	7962	-834	-704	561	4462	-3859	-2262	2283	3897	-8384	-94	445	2234	-5470	-277	-4331	-2277	3295	-165	-3595	-4439	8701	-59	-7906	5100	1167	-155	-127	-124	-68	-67	-62	-107	37	-154	17	34	-75	-26	-62	78	-34	-4
1.105000	-212	-2752	3943	-4012	-5	-1943	7732	-904	-581	699	4276	-3808	-2428	2540	3826	-8553	-42	528	2082	-5540	-252	-4321	-1592	3414	-136	-3618	-3751	9015	-59	-7658	5438	1175	-148	-127	-115	-67	-61	-60	-108	36	-151	16	29	-76	-21	-59	84	-31	0
1.105833	-252	-2651	3783	-3910	-18	-1746	7501	-1022	-495	805	4099	-3819	-2331	2797	3765	-8789	130	575	1909	-5608	-383	-4340	-868	3482	-169	-3658	-3019	9217	-107	-7380	5658	1175	-153	-129	-124	-64	-62	-60	-105	38	-155	19	35	-75	-19	-59	79	-29	0
1.106667	-216	-2599	3591	-3823	-88	-1592	7275	-1189	-449	889	3934	-3898	-1896	3052	3715	-9090	3	593	1718	-5651	-65	-4391	-105	3535	-198	-3721	-2215	9290	-17	-7077	5762	1167	-151	-129	-125	-66	-64	-60	-109	37	-158	13	30	-75	-25	-60	80	-32	-4
1.107500	-187	-2497	3370	-3755	-52	-1485	7055	-1408	-505	955	3782	-4055	-1503	3303	3680	-9479	125	583	1501	-5691	-544	-4461	690	3533	-246	-3789	-1348	9232	-52	-6755	5768	1149	-148	-129	-124	-69	-61	-58	-108	37	-152	19	32	-74	-23	-59	82	-30	-1
1.108333	-245	-2461	3124	-3710	-63	-1411	6844	-1681	-461	1003	3645	-4280	-1235	3547	3656	-9951	306	545	1302	-5720	-602	-4552	1507	3504	-289	-3879	-449	9047	-79	-6425	5694	1112	-149	-129	-122	-65	-62	-60	-107	37	-150	18	32	-76	-22	-58	84	-31	0
1.109167	-255	-2410	2835	-3681	-122	-1377	6658	-2013	-468	1041	3527	-4582	-620	3776	3641	-10516	10	493	1076	-5741	-385	-4661	2348	3428	-248	-3962	475	8738	-73	-6093	5503	1055	-152	-129	-125	-67	-62	-59	-110	37	-151	18	35	-83	-24	-58	79	-29	-4
1.110000	-263	-2373	2579	-3684	-196	-1361	6479	-2396	-494	1064	3425	-4952	78	3982	3610	-11166	317	433	860	-5746	-380	-4776	3194	3310	-252	-4052	1410	8310	-98	-5768	5265	984	-151	-130	-122	-59	-66	-63	-114	38	-151	15	33	-77	-26	-59	81	-30	1
1.110833	-201	-2341	2290	-3711	-250	-1421	6321	-2845	-459	1071	3332	-5390	432	4155	3616	-11907	181	365	641	-5739	-265	-4895	4040	3151	-322	-4134	2344	7775	-182	-5447	4970	890	-150	-130	-125	-70	-64	-60	-109	39	-137	19	32	-76	-22	-57	82	-29	0
1.111667	-179	-2308	2002	-3768	-258	-1498	6174	-3332	-394	1057	3243	-5895	873	4304	3595	-12716	24	304	430	-5722	-297	-5007	4876	2950	-395	-4211	3255	7143	-152	-5137	4642	781	-148	-126	-126	-68	-62	-102	-109	39	-149	13	29	-77	-19	-58	84	-29	0
1.112500	-179	-2273	1715	-3853	-235	-1616	6034	-3851	-218	1026	3162	-6454	1454	4399	3561	-13571	201	251	233	-5691	-779	-5110	5695	2712	-360	-4275	4151	6431	-112	-4843	4300	675	-147	-126	-124	-67	-59	-58	-111	37	-147	20	34	-75	-21	-56	81	-29	0
1.113333	-172	-2234	1440	-3963	-171	-1777	5898	-4406	-144	952	3079	-7090	1846	4436	3509	-14449	225	218	72	-5656	-685	-5201	6486	2437	-342	-4332	4991	5656	-116	-4560	3949	509	-145	-127	-122	-66	-61	-57	-104	39	-145	20	36	-94	-22	-57	84	-27	-1
1.114167	-187	-2194	1177	-4113	-103	-1994	5757	-4987	-165	838	2986	-7721	2031	4400	3428	-15334	-144	210	-87	-5623	-190	-5274	7254	2121	-361	-4373	5788	4832	-100	-4287	3611	355	-147	-126	-119	-67	-65	-59	-105	41	-147	18	36	-75	-19	-56	85	-27	0
1.115000	-166	-2148	932	-4295	-224	-2265	5609	-5580	-47	664	2866	-8416	1989	4289	3312	-16193	160	206	-214	-5597	-129	-5320	7986	1774	-304	-4400	6520	3991	-156	-4027	3290	197	-146	-126	-121	-70	-59	-60	-105	38	-151	17	30	-76	-24	-58	81	-30	1
1.115833	-160	-2081	698	-4519	-257	-2600	5438	-6190	143	424	2741	-9130	1844	4093	3155	-16996	82	239	-310	-5590	103	-5341	8674	1400	-288	-4407	7184	3115	-256	-3773	3001	39	-148	-130	-126	-70	-65	-62	-107	36	-149	17	21	-74	-23	-56	78	-31	-3
1.116667	-127	-2009	498	-4777	-228	-2996	5244	-6784	207	99	2577	-9861	1713	3787	2951	-17719	-180	300	-375	-5607	17	-5334	9317	1000	-321	-4405	7767	2247	-307	-3525	2766	-109	-153	-132	-122	-69	-63	-64	-111	37	-150	13	34	-78	-24	-60	79	-30	-1
1.117500	-171	-1920	320	-5070	-216	-3459	5008	-7364	197	-314	2376	-10596	1391	3386	2696	-18331	-144	390	-417	-5666	101	-5291	9911	585	-369	-4378	8275	1415	-273	-3276	2556	-249	-148	-130	-126	-68	-65	-61	-109	39	-151	16	36	-75	-19	-57	80	-31	-1
1.118333	-202	-1814	177	-5409	-142	-4001	4720	-7927	345	-837	2126	-11326	1081	2872	2396	-18815	-214	511	-429	-5777	325	-5218	10442	160	-355	-4336	8701	605	-255	-3024	2409	-369	-149	-128	-119	-67	-63	-60	-112	38	-149	18	35	-76	-22	-58	79	-29	0
1.119167	-185	-1695	53	-5785	-142	-4617	4380	-8468	523	-1469	1829	-12033	1020	2254	2043	-19145	-148	659	-422	-5960	347	-5113	10925	-273	-346	-4275	9042	-148	-158	-2770	2311	-471	-148	-128	-121	-70	-62	-63	-105	39	-151	18	22	-76	-15	-56	82	-28	1
1.120000	-173	-1557	-29	-6196	-158	-5306	3973	-8978	545	-2215	1473	-12717	774	1526	1639	-19325	-167	828	-393	-6224	590	-4974	11336	-701	-356	-4201	9300	-850	8	-2512	2269	-549	-147	-129	-120	-67	-61	-59	-105	33	-147	19	36	-75	-21	-55	79	-27	1
1.120833	-202	-1406	-84	-6672	-73	-6062	3500	-9453	430	-3070	1063	-13355	526	702	1192	-19349	-184	1019	-355	-6575	347	-4809	11688	-1125	-348	-4111	9474	-1483	88	-2248	2268	-597	-147	-129	-119	-66	-62	-61	-105	38	-147	19	40	-70	-23	-56	98	-28	0
1.121667	-214	-1245	-109	-7178	-63	-6876	2958	-9897	412	-4025	594	-13951	431	-212	709	-19212	111	1223	-313	-7023	400	-4612	11976	-1533	-325	-4003	9570	-2057	-23	-1975	2307	-621	-149	-130	-121	-57	-57	-60	-107	41	-148	17	36	-77	-18	-58	81	-29	0
1.122500	-179	-1067	-108	-7726	-53	-7735	2348	-10314	414	-5070	67	-14504	305	-1194	206	-18932	-321	1437	-267	-7565	782	-4394	12193	-1926	-303	-3879	9601	-2565	-74	-1697	2399	-619	-149	-130	-122	-66	-64	-64	-110	38	-149	17	35	-99	-23	-58	85	-31	-9
1.123333	-162	-884	-82	-8308	-41	-8625	1682	-10711	493	-6187	-491	-15009	81	-2220	-310	-18511	-256	1662	-230	-8194	325	-4162	12340	-2298	-207	-3738	9565	-3013	-8	-1421	2514	-594	-152	-131	-122	-72	-69	-64	-110	30	-153	16	30	-83	-26	-59	79	-33	-5
1.124167	-141	-695	-29	-8921	-44	-9528	957	-11097	502	-7338	-1143	-15461	-119	-3260	-813	-17970	-317	1896	-211	-8904	-44	-3909	12420	-2643	-152	-3572	9468	-3392	47	-1131	2660	-543	-149	-130	-126	-67	-66	-61	-113	36	-151	12	33	-77	-18	-58	80	-31	-3
1.125000	-172	-498	42	-9553	1	-10415	200	-11475	437	-8491	-1813	-15866	-303	-4285	-1288	-17335	-252	2133	-188	-9679	-309	-3641	12442	-2959	-126	-3392	9328	-3719	16	-845	2820	-481	-153	-130	-126	-72	-63	-58	-109	36	-153	17	34	-77	-18	-56	80	-35	-4
1.125833	-213	-298	139	-10202	-28	-11269	-573	-11855	460	-9604	-2475	-16218	-302	-5260	-1712	-16619	-80	2379	-187	-10498	-535	-3364	12391	-3252	-81	-3186	9154	-4001	-292	-555	2995	-401	-148	-128	-121	-65	-58	-53	-105	39	-150	19	35	-75	-18	-56	86	-25	4
1.126667	-166	-94	244	-10861	-120	-12070	-1345	-12257	342	-10654	-3165	-16562	-62	-6175	-2078	-15844	168	2629	-206	-11342	-596	-3081	12278	-3518	-113	-2950	8942	-4245	-573	-263	3175	-320	-150	-124	-124	-73	-59	-58	-103	41	-150	18	38	-75	-19	-55	84	-29	-3
1.127500	-166	93	364	-11510	-96	-12795	-2102	-12694	185	-11596	-3859	-16874	44	-6976	-2363	-15037	-46	2879	-237	-12175	-326	-2804	12099	-3763	-138	-2715	8703	-4458	-658	23	3356	-243	-146	-125	-122	-63	-61	-56	-103	38	-150	13	37	-74	-24	-56	84	-25	-1
1.128333	-148	286	493	-12139	-105	-13418	-2813	-13171	94	-12393	-4558	-17170	39	-7639	-2549	-14214	-31	3135	-284	-12980	-776	-2529	11868	-3991	-88	-2438	8452	-4648	-619	305	3543	-179	-119	-125	-119	-62	-57	-53	-107	50	-148	18	38	-73	-16	-53	85	-26	0
1.129167	-138	469	626	-12746	-119	-13933	-3465	-13706	20	-13014	-5163	-17459	529	-8148	-2639	-13381	122	3398	-346	-13728	-1136	-2260	11577	-4208	-24	-2147	8190	-4824	-712	583	3696	-127	-149	-126	-119	-62	-61	-56	-105	43	-152	1	33	-75	-17	-55	85	-12	0
1.130000	-121	640	753	-13313	-163	-14314	-4057	-14300	201	-13433	-5747	-17747	1682	-8481	-2622	-12556	132	3663	-422	-14403	-1204	-2003	11241	-4409	-7	-1831	7930	-4996	-934	847	3852	-100	-127	-128	-124	-62	-62	-56	-105	40	-150	22	35	-76	-22	-53	86	-28	0
1.130833	-77	804	879	-13837	-185	-14565	-4497	-14964	528	-13640	-6269	-18033	2405	-8635	-2511	-11724	1	3944	-496	-14976	-1144	-1753	10864	-4614	-5	-1499	7670	-5166	-1067	1103	4000	-100	-148	-126	-121	-64	-61	-52	-102	41	-151	16	28	-74	-23	-53	86	-29	0
1.131667	-62	952	990	-14295	-216	-14669	-4844	-15699	726	-13616	-6710	-18333	2457	-8604	-2312	-10893	-127	4233	-573	-15441	-899	-1528	10454	-4824	-31	-1150	7421	-5343	-1115	1358	4139	-136	-150	-130	-125	-67	-65	-56	-107	37	-154	18	34	-81	-25	-56	82	-31	-3
1.132500	-88	1089	1107	-14693	-147	-14630	-5060	-16499	696	-13375	-7068	-18629	2569	-8396	-2033	-10053	-9	4539	-634	-15786	-425	-1304	10023	-5039	-43	-787	7180	-5525	-1108	1594	4276	-200	-147	-127	-119	-63	-64	-57	-104	40	-154	16	34	-75	-23	-57	82	-29	-3
1.133333	-114	1215	1209	-15011	-31	-14456	-5132	-17367	598	-12914	-7325	-18924	2592	-8021	-1705	-9182	-26	4853	-690	-16005	-210	-1106	9571	-5270	21	-411	6963	-5716	-1108	1824	4408	-303	-154	-127	-122	-65	-57	-57	-103	40	-151	18	27	-75	-21	-56	87	-31	2
1.134167	-152	1361	1297	-15256	60	-14152	-5069	-18306	642	-12262	-7481	-19208	2333	-7508	-1353	-8318	-197	5186	-723	-16109	-437	-920	9110	-5524	112	-36	6761	-5921	-1027	2037	4540	-445	-149	-122	-120	-61	-59	-58	-103	42	-148	19	35	-74	-21	-50	87	-29	2
1.135000	-180	1448	1374	-15427	-8	-13739	-4871	-19289	710	-11451	-7533	-19468	1692	-6889	-1003	-7403	349	5531	-736	-16105	-852	-753	8651	-5797	110	344	6585	-6126	-995	2239	4691	-623	-147	-121	-121	-64	-60	-57	-103	43	-145	23	37	-76	-17	-55	87	-27	1
1.135833	-196	1553	1433	-15532	-99	-13231	-4548	-20305	706	-10525	-7487	-19709	1075	-6202	-684	-6442	229	5899	-725	-16009	-785	-608	8197	-6103	79	700	6423	-6342	-971	2422	4829	-837	-148	-126	-124	-63	-65	-58	-91	42	-147	16	33	-78	-25	-56	86	-29	-1
1.136667	-249	1649	1484	-15564	-212	-12656	-4127	-21367	830	-9525	-7341	-19898	489	-5481	-421	-5439	481	6246	-684	-15839	-625	-478	7761	-6436	2	1050	6292	-6556	-833	2589	4993	-1082	-150	-128	-122	-65	-65	-75	-104	37	-152	18	35	-74	-24	-56	84	-33	-5
1.137500	-331	1752	1527	-15539	-304	-12038	-3623	-22425	859	-8489	-7101	-20032	-15	-4770	-242	-4398	785	6615	-603	-15595	-57	-365	7350	-6794	-48	1380	6177	-6763	-644	2741	5178	-1347	-147	-125	-119	-65	-60	-61	-104	53	-149	17	34	-74	-23	-59	84	-31	-1
1.138333	-420	1852	1565	-15476	-297	-11396	-3056	-23476	740	-7477	-6778	-20090	-429	-4122	-173	-3322	647	6978	-488	-15352	153	-272	6969	-7183	-46	1688	6108	-6957	-541	2874	5391	-1631	-137	-125	-119	-65	-75	-59	-102	42	-148	20	35	-77	-23	-55	82	-29	0
1.139167	-410	1963	1602	-15369	-197	-10756	-2502	-24507	663	-6536	-6382	-20071	-888	-3570	-227	-2235	96	7337	-336	-15077	199	-194	6621	-7604	-18	1955	6047	-7132	-356	2982	5626	-1931	-146	-128	-120	-64	-62	-58	-104	40	-151	17	46	-76	-22	-59	86	-29	0
1.140000	-457	2078	1638	-15247	-262	-10150	-1955	-25487	487	-5725	-5935	-19944	-1247	-3156	-432	-1162	13	7685	-148	-14826	115	-139	6313	-8052	-64	2183	6020	-7280	-44	3068	5891	-2244	-148	-128	-124	-68	-67	-62	-109	38	-150	15	32	-80	-23	-61	82	-33	-1
1.140833	-539	2210	1686	-15120	-254	-9586	-1461	-26403	318	-5070	-5454	-19727	-1427	-2907	-775	-115	-446	8014	80	-14598	649	-91	6050	-8514	-110	2378	6017	-7394	108	3132	6193	-2548	-149	-127	-119	-63	-62	-59	-107	40	-149	20	34	-76	-24	-64	85	-29	-1
1.141667	-524	2355	1740	-15006	-104	-9092	-1052	-27244	183	-4604	-4931	-19394	-1601	-2847	-1275	870	-684	8326	345	-14416	896	-57	5850	-9000	-64	2509	6044	-7469	248	3170	6526	-2858	-151	-129	-120	-75	-62	-62	-105	39	-152	18	34	-75	-21	-57	85	-32	-4
1.142500	-468	2519	1820	-14915	-85	-8684	-759	-27998	102	-4358	-4403	-18951	-1723	-2989	-1929	1752	-826	8612	646	-14290	994	-29	5656	-9502	-77	2638	6092	-7501	480	3178	6890	-3158	-149	-130	-121	-63	-63	-58	-104	37	-146	18	35	-74	-22	-61	84	-32	-4
1.143333	-389	2704	1911	-14869	-5	-8370	-609	-28646	49	-4334	-3889	-18403	-1702	-3337	-2710	2493	-904	8865	971	-14236	1061	-19	5527	-10011	-110	2706	6169	-7482	742	3167	7288	-3441	-151	-129	-121	-65	-69	-63	-110	35	-152	18	34	-76	-26	-58	85	-29	0
1.144167	-223	2905	2032	-14865	86	-8160	-616	-29184	12	-4540	-3408	-17756	-1616	-3876	-3635	3053	-647	9089	1319	-14247	981	-15	5440	-10529	-117	2733	6269	-7415	995	3121	7698	-3714	-148	-131	-122	-66	-62	-62	-104	41	-146	18	34	-72	-23	-60	81	-31	-3
1.145000	101	3126	2178	-14919	74	-8065	-788	-29603	-127	-4957	-2980	-17025	-1533	-4579	-4643	3394	-561	9273	1689	-14337	850	-10	5389	-11042	-126	2723	6390	-7294	1129	3058	8132	-3968	-150	-130	-108	-66	-64	-60	-105	38	-150	16	37	-73	-19	-57	85	-30	-5
1.145833	299	3368	2355	-15032	167	-8067	-1124	-29913	-428	-5567	-2625	-16221	-1371	-5424	-5759	3489	-1430	9428	2080	-14486	707	15	5382	-11545	-99	2687	6543	-7122	1177	2964	8583	-4208	-146	-127	-118	-62	-59	-59	-102	41	-147	22	38	-73	-19	-55	80	-29	3
1.146667	291	3629	2567	-15200	211	-8182	-1620	-30099	-716	-6338	-2344	-15368	-1155	-6372	-6952	3311	-3457	9547	2471	-14704	787	1	5403	-12035	-165	2621	6702	-6899	1107	2844	9042	-4430	-148	-126	-113	-66	-61	-57	-102	41	-148	22	37	-74	-22	-52	85	-26	0
1.147500	245	3900	2806	-15455	188	-8394	-2252	-30167	-843	-7221	-2179	-14479	-938	-7388	-8203	2829	-3288	9631	2866	-14975	683	18	5453	-12505	-188	2536	6878	-6633	1143	2703	9492	-4643	-150	-122	-118	-64	-62	-58	-102	41	-155	22	36	-75	-16	-55	82	-29	0
1.148333	124	4181	3073	-15753	220	-8702	-3008	-30118	-945	-8192	-2131	-13586	-752	-8414	-9469	2047	-1132	9683	3251	-15290	225	40	5522	-12962	-201	2417	7069	-6328	1213	2534	9930	-4838	-148	-128	-120	-64	-62	-59	-108	38	-150	18	35	-75	-22	-61	82	-28	0
1.149167	-8	4469	3367	-16101	220	-9082	-3852	-29949	-1057	-9205	-2212	-12711	-607	-9455	-10742	969	-880	9709	3625	-15635	681	79	5621	-13386	-254	2317	7269	-5992	1011	2345	10356	-5024	-150	-126	-122	-65	-61	-60	-104	40	-154	17	35	-74	-19	-57	82	-30	-4
1.150000	-716	4762	3686	-16488	248	-9529	-4730	-29662	-1082	-10185	-2427	-11884	-423	-10334	-11989	-390	-784	9707	3982	-16005	536	128	5730	-13788	-303	2193	7465	-5630	734	2133	10753	-5206	-152	-128	-122	-66	-62	-60	-108	39	-152	16	35	-74	-22	-59	82	-27	-4
1.150833	-1960	5062	4025	-16908	273	-10031	-5641	-29252	-1038	-11147	-2809	-11133	-375	-11160	-13197	-2010	-238	9685	4319	-16379	484	196	5856	-14153	-263	2068	7671	-5260	525	1892	11114	-5384	-150	-125	-125	-67	-65	-59	-107	43	-153	18	32	-68	-24	-58	82	-27	0
1.151667	-1981	5362	4384	-17343	210	-10570	-6507	-28723	-1031	-12011	-3315	-10486	-266	-11859	-14343	-3862	-40	9641	4631	-16757	422	281	5989	-14498	-241	1931	7865	-4884	320	1623	11440	-5562	-148	-128	-118	-66	-62	-59	-105	39	-153	18	35	-73	-22	-58	82	-26	-1
1.152500	-832	5655	4749	-17778	314	-11139	-7297	-28058	-988	-12766	-3989	-9962	-81	-12417	-15404	-5900	280	9579	4915	-17128	204	381	6135	-14812	-255	1794	8051	-4517	140	1328	11713	-5746	-146	-127	-120	-66	-59	-60	-104	40	-114	18	37	-70	-18	-58	84	-26	0
1.153333	-207	5954	5122	-18202	302	-11725	-7985	-27262	-958	-13401	-4821	-9587	-197	-12822	-16367	-8068	1337	9501	5170	-17487	-45	493	6285	-15103	-237	1643	8218	-4168	-25	994	11937	-5934	-147	-125	-117	-46	-61	-58	-102	41	-152	35	33	-72	-18	-56	84	-25	0
1.154167	-7	6237	5489	-18608	226	-12320	-8544	-26328	-923	-13891	-5800	-9379	-258	-13078	-17212	-10326	2651	9404	5401	-17823	197	618	6442	-15377	-255	1486	8366	-3853	-283	628	12100	-6136	-145	-126	-119	-63	-59	-56	-103	41	-150	20	39	-73	-18	-51	59	-27	2
1.155000	196	6521	5856	-18981	328	-12902	-8946	-25258	-828	-14239	-6916	-9354	-221	-13201	-17930	-12594	3255	9294	5584	-18147	19	747	6614	-15638	-268	1304	8499	-3576	-520	224	12210	-6342	-144	-125	-116	-62	-58	-58	-104	45	-147	18	38	-74	-18	-56	77	-25	2
1.155833	115	6796	6216	-19315	357	-13475	-9225	-24067	-793	-14457	-8153	-9519	-302	-13216	-18521	-14829	3001	9158	5737	-18446	-168	871	6762	-15884	-228	1098	8581	-3355	-707	-228	12256	-6576	-149	-128	-122	-66	-61	-62	-107	40	-150	16	37	-74	-19	-60	76	-30	0
1.156667	93	7065	6561	-19605	302	-14017	-9268	-22751	-729	-14563	-9498	-9877	-453	-13147	-18981	-16976	2612	8995	5859	-18730	-309	983	6922	-16129	-233	853	8636	-3195	-764	-730	12250	-6798	-154	-129	-125	-68	-65	-64	-111	36	-158	9	30	-81	-26	-60	78	-33	-6
1.157500	208	7323	6893	-19845	343	-14513	-9207	-21319	-685	-14566	-10932	-10425	-518	-13022	-19310	-18962	2507	8808	5943	-19001	-558	1077	7096	-16361	-240	576	8667	-3092	-793	-1269	12199	-7041	-150	-128	-125	-66	-61	-61	-107	47	-151	16	32	-75	-22	-58	80	-30	0
1.158333	375	7580	7215	-20028	301	-14953	-9034	-19777	-693	-14491	-12433	-11154	-514	-12884	-19513	-20746	2183	8586	5995	-19233	-472	1138	7244	-16597	-272	241	8656	-3061	-739	-1865	12099	-7295	-150	-129	-121	-68	-62	-63	-108	40	-150	13	35	-79	-19	-59	80	-29	0
1.159167	600	7825	7518	-20167	226	-15330	-8786	-18139	-550	-14366	-13970	-12043	-317	-12775	-19607	-22282	1482	8318	6006	-19462	-518	1152	7398	-16840	-280	-155	8624	-3101	-607	-2503	11958	-7553	-152	-130	-121	-67	-64	-73	-107	38	-152	15	34	-78	-22	-73	80	-31	-1
1.160000	774	8086	7812	-20263	225	-15627	-8512	-16437	-533	-14222	-15526	-13076	-110	-12716	-19608	-23537	899	8005	5975	-19683	-701	1105	7543	-17087	-224	-615	8549	-3220	-646	-3193	11789	-7810	-149	-129	-121	-65	-64	-62	-105	40	-152	13	33	-76	-24	-59	81	-30	-3
1.160833	888	8282	8100	-20320	165	-15833	-8267	-14701	-461	-14077	-17064	-14230	-84	-12741	-19562	-24484	312	7636	5898	-19894	-645	997	7676	-17338	-251	-1141	8453	-3408	-815	-3921	11601	-8089	-148	-129	-122	-67	-65	-62	-109	37	-148	15	35	-80	-22	-59	82	-30	0
1.161667	1009	8490	8415	-20349	131	-15938	-8108	-12938	-420	-13956	-18566	-15471	74	-12866	-19407	-25106	529	7217	5773	-20100	-1029	808	7801	-17597	-272	-1746	8327	-3668	-1111	-4695	11396	-8367	-147	-131	-122	-65	-63	-59	-109	37	-150	15	37	-78	-26	-72	81	-29	-3
1.162500	1021	8673	8655	-20362	191	-15931	-8079	-11196	-492	-13865	-20008	-16767	193	-13107	-19255	-25392	552	6744	5587	-20304	-764	529	7922	-17859	-213	-2417	8184	-3999	-1054	-5493	11190	-8653	-148	-130	-125	-65	-64	-69	-109	39	-151	13	33	-96	-23	-60	84	-30	-5
1.163333	912	8837	8930	-20358	159	-15811	-8234	-9497	-635	-13824	-21374	-18073	36	-13458	-19108	-25334	149	6235	5340	-20499	-913	168	7995	-18120	-251	-3150	8034	-4391	-788	-6315	10996	-8951	-149	-126	-124	-66	-66	-60	-108	37	-152	15	34	-81	-26	-62	80	-30	0
1.164167	747	8967	9210	-20368	116	-15561	-8615	-7863	-839	-13830	-22629	-19340	-28	-13895	-18994	-24950	158	5688	5014	-20703	-1058	-288	8068	-18377	-289	-3937	7880	-4839	-862	-7135	10822	-9272	-150	-130	-127	-67	-72	-65	-108	37	-150	11	35	-92	-21	-60	80	-45	0
1.165000	400	9062	9502	-20378	92	-15189	-9246	-6335	-787	-13881	-23767	-20523	55	-14407	-18943	-24248	247	5123	4604	-20903	-1093	-827	8132	-18628	-292	-4762	7742	-5333	-940	-7942	10673	-9615	-152	-135	-128	-69	-65	-62	-110	34	-155	11	30	-81	-24	-64	76	-43	-4
1.165833	-72	9114	9812	-20413	94	-14698	-10131	-4930	-633	-13955	-24770	-21571	202	-14947	-18973	-23246	606	4570	4102	-21101	-1009	-1458	8184	-18856	-288	-5595	7631	-5871	-664	-8711	10577	-9990	-150	-137	-124	-63	-64	-63	-109	39	-149	13	33	-79	-22	-59	81	-28	0
1.166667	-240	9121	10146	-20466	67	-14078	-11305	-3665	-639	-14039	-25635	-22441	261	-15489	-19130	-21967	1117	4039	3491	-21296	-1059	-2150	8228	-19053	-215	-6431	7551	-6443	-436	-9444	10526	-10413	-149	-129	-126	-67	-62	-60	-105	40	-152	18	36	-78	-24	-60	79	-31	-5
1.167500	-62	9067	10493	-20559	2	-13363	-12721	-2565	-567	-14124	-26370	-23099	236	-15978	-19425	-20456	601	3561	2764	-21494	-730	-2909	8263	-19235	-129	-7246	7520	-7049	-316	-10105	10530	-10890	-149	-126	-124	-64	-63	-60	-105	37	-151	16	34	-83	-16	-58	80	-31	0
1.168333	24	8964	10854	-20690	21	-12551	-14373	-1637	-402	-14176	-26968	-23504	372	-16377	-19858	-18750	-88	3165	1914	-21689	-631	-3713	8306	-19373	-88	-8020	7546	-7679	-130	-10692	10599	-11432	-146	-127	-121	-63	-59	-60	-108	40	-148	16	35	-76	-23	-62	79	-32	0
1.169167	242	8805	11240	-20857	-33	-11657	-16240	-886	-255	-14169	-27433	-23623	434	-16645	-20445	-16885	-76	2849	926	-21887	-798	-4560	8328	-19475	-84	-8731	7635	-8335	-95	-11187	10733	-12050	-150	-129	-124	-67	-64	-61	-105	28	-180	15	35	-78	-24	-60	80	-29	1
1.170000	549	8595	11572	-21075	-27	-10696	-18253	-317	-51	-14089	-27782	-23447	357	-16746	-21182	-14916	-365	2700	-217	-22088	-653	-5424	8365	-19532	-39	-9359	7796	-9014	-32	-11586	10933	-12751	-148	-129	-122	-67	-61	-60	-105	38	-148	19	35	-77	-23	-56	79	-32	0
1.170833	472	8343	11996	-21332	-32	-9703	-20349	71	209	-13910	-28021	-22954	404	-16650	-22043	-12871	-653	2674	-1514	-22292	-659	-6293	8404	-19542	44	-9892	8032	-9725	147	-11881	11205	-13543	-146	-129	-119	-66	-43	-60	-104	38	-152	17	35	-75	-21	-61	80	-30	1
1.171667	286	8062	12341	-21622	-112	-8690	-22473	295	350	-13612	-28169	-22155	421	-16344	-23027	-10808	-909	2810	-2957	-22499	-609	-7149	8444	-19495	74	-10326	8342	-10476	231	-12081	11540	-14437	-150	-131	-118	-65	-60	-60	-102	39	-149	18	34	-75	-21	-46	78	-32	-4
1.172500	249	7769	12646	-21962	-174	-7679	-24554	359	378	-13172	-28238	-21050	391	-15824	-24083	-8781	-1330	3115	-4562	-22716	-530	-7967	8483	-19437	21	-10648	8721	-11282	334	-12185	11947	-15423	-148	-128	-119	-65	-65	-61	-103	38	-149	17	36	-74	-21	-63	82	-27	1
1.173333	253	7483	12878	-22329	-143	-6699	-26522	288	461	-12607	-28251	-19673	210	-15098	-25187	-6844	-1542	3588	-6313	-22944	-520	-8790	8523	-19328	32	-10872	9166	-12148	833	-12212	12407	-16507	-150	-128	-125	-67	-64	-60	-85	37	-153	15	32	-77	-22	-60	77	-33	-4
1.174167	260	7210	13014	-22718	-152	-5761	-28327	88	347	-11894	-28212	-18050	136	-14188	-26280	-5033	-2003	4232	-8196	-23172	-237	-9554	8559	-19188	26	-10987	9671	-13076	1351	-12164	12916	-17678	-146	-126	-119	-64	-63	-52	-108	40	-151	18	35	-73	-17	-56	80	-29	2
1.175000	379	6991	13027	-23130	-191	-4871	-29891	-207	216	-11045	-28136	-16232	116	-13128	-27325	-3392	-1847	5029	-10201	-23415	-437	-10277	8577	-19028	26	-11020	10215	-14083	1311	-12078	13469	-18930	-147	-126	-117	-65	-63	-60	-102	43	-147	20	35	-82	-22	-57	84	-28	5
1.175833	470	6819	12885	-23562	-161	-4071	-31180	-586	87	-10076	-28041	-14282	77	-11958	-28266	-1943	-973	5972	-12263	-23674	-184	-10945	8585	-18866	67	-10980	10783	-15171	1215	-11951	14019	-20258	-148	-129	-121	-65	-64	-60	-104	60	-153	16	33	-75	-22	-58	80	-28	-1
1.176667	421	6709	12541	-24000	-150	-3348	-32051	-1032	-42	-9007	-27920	-12235	227	-10717	-29069	-719	-1222	7039	-14334	-23930	-44	-11565	8577	-18709	25	-10882	11366	-16342	1050	-11838	14590	-21636	-150	-132	-124	-66	-63	-62	-105	37	-151	15	33	-74	-22	-62	79	-30	-3
1.177500	421	6674	11971	-24440	-178	-2712	-32426	-1523	-77	-7858	-27775	-10146	94	-9461	-29677	271	-1008	8211	-16309	-24181	-73	-12131	8549	-18572	-22	-10746	11951	-17598	884	-11723	15155	-23034	-150	-129	-121	-65	-68	-56	-105	39	-152	19	33	-79	-21	-58	82	-28	0
1.178333	559	6708	11136	-24873	-172	-2154	-32585	-2041	-142	-6641	-27612	-8095	50	-8234	-30053	1016	-814	9460	-18114	-24422	62	-12640	8503	-18485	-53	-10594	12519	-18923	855	-11645	15680	-24438	-150	-132	-127	-66	-60	-60	-105	41	-150	18	36	-76	-21	-59	82	-29	-1
1.179167	603	6806	10002	-25290	-164	-1672	-32660	-2581	-142	-5405	-27411	-6130	78	-7095	-30176	1521	-940	10759	-19625	-24643	274	-13117	8443	-18423	-117	-10451	13050	-20309	735	-11630	16155	-25819	-152	-129	-122	-65	-59	-62	-105	39	-150	17	34	-75	-22	-58	81	-30	-3
1.180000	348	6947	8548	-25697	-142	-1251	-32494	-3130	-96	-4177	-27165	-4318	-67	-6076	-30020	1793	-618	12089	-20753	-24831	253	-13542	8362	-18442	-177	-10329	13541	-21731	579	-11683	16556	-27146	-151	-132	-126	-67	-61	-57	-104	39	-150	15	32	-76	-19	-57	81	-28	-3
1.180833	145	7126	6720	-26084	-172	-884	-31840	-3683	27	-2989	-26866	-2693	-200	-5215	-29564	1856	-32	13434	-21372	-24977	288	-13931	8277	-18548	-196	-10242	13967	-23176	566	-11813	16860	-28406	-148	-129	-122	-66	-63	-60	-107	38	-149	15	32	-78	-19	-55	80	-30	1
1.181667	-12	7320	4563	-26442	-208	-549	-30830	-4228	99	-1866	-26499	-1299	-246	-4537	-28817	1729	-586	14752	-21389	-25067	408	-14284	8182	-18742	-179	-10211	14324	-24620	491	-12033	17051	-29552	-151	-132	-128	-72	-64	-62	-110	36	-153	18	29	-79	-25	-62	81	-31	0
1.182500	-113	7521	2125	-26776	-190	-237	-29507	-4769	96	-843	-26055	-159	-375	-4058	-27783	1453	-145	16041	-20742	-25100	411	-14603	8097	-19029	-171	-10242	14606	-26035	296	-12332	17122	-30563	-151	-129	-127	-73	-64	-28	-111	37	-153	15	27	-79	-25	-58	82	-21	-4
1.183333	-259	7721	-557	-27071	-129	76	-27926	-5278	146	72	-25515	700	-316	-3783	-26497	1053	317	17266	-19319	-25081	643	-14895	8026	-19424	-202	-10343	14806	-27389	208	-12718	17051	-31424	-153	-130	-126	-69	-66	-66	-107	40	-150	15	30	-79	-26	-59	79	-30	0
1.184167	-339	7912	-3370	-27339	-115	390	-26126	-5787	193	846	-24884	1269	-313	-3707	-25000	561	443	18417	-17172	-25004	667	-15156	7976	-19922	-266	-10518	14921	-28648	211	-13145	16835	-32108	-150	-129	-125	-68	-67	-62	-107	38	-133	16	33	-77	-30	-59	82	-30	-4
1.185000	-365	8102	-6207	-27584	-57	711	-24175	-6270	239	1460	-24154	1557	-373	-3818	-23346	12	960	19500	-14275	-24890	771	-15406	7964	-20521	-315	-10762	14945	-29797	147	-13623	16473	-32475	-151	-129	-126	-68	-68	-65	-105	40	-153	17	30	-78	-29	-58	85	-28	-3
1.185833	-471	8314	-8920	-27797	-63	1046	-22125	-6734	234	1915	-23311	1572	-337	-4087	-21581	-569	981	20438	-10687	-24746	819	-15618	7998	-21209	-382	-11072	14900	-30818	58	-14122	15968	-32605	-148	-125	-124	-76	-61	-59	-104	43	-151	19	33	-77	-22	-56	85	-28	0
1.186667	-558	8566	-11355	-27986	-21	1386	-20038	-7173	195	2204	-22417	1344	-256	-4487	-19773	-1168	959	21282	-6502	-24603	731	-15795	8085	-21976	-468	-11444	14777	-31695	29	-14626	15321	-32685	-151	-125	-121	-65	-66	-61	-103	41	-152	20	33	-75	-21	-53	86	-31	2
1.187500	-608	8881	-13360	-28158	-67	1725	-17968	-7585	94	2321	-21421	884	-238	-4993	-17995	-1760	983	22000	-1834	-24478	954	-15970	8229	-22818	-443	-11867	14570	-32279	-72	-15104	14553	-32685	-148	-125	-119	-65	-62	-58	-103	41	-151	20	35	-74	-24	-57	82	-28	2
1.188333	-676	9292	-14800	-28312	-132	2048	-15960	-7963	75	2279	-20362	243	-246	-5562	-16310	-2336	864	22593	3165	-24395	604	-16112	8439	-23716	-418	-12329	14310	-32505	-240	-15534	13692	-32457	-149	-103	-120	-65	-62	-60	-103	43	-151	18	35	-76	-22	-53	86	-39	0
1.189167	-734	9829	-15560	-28463	-176	2342	-14051	-8313	223	2096	-19259	-546	-245	-6164	-14777	-2890	1215	23060	8285	-24366	422	-16225	8725	-24654	-422	-12832	13996	-32616	-318	-15896	12750	-31948	-149	-126	-121	-66	-44	-59	-103	43	-153	9	34	-75	-16	-60	82	-29	-3
1.190000	-765	10521	-15562	-28608	-218	2582	-12289	-8621	291	1752	-18136	-1434	-229	-6764	-13449	-3418	629	23410	13368	-24417	559	-16322	9082	-25609	-400	-13353	13650	-32649	-442	-16169	11780	-31212	-153	-126	-122	-69	-65	-63	-107	38	-156	16	33	-74	-24	-62	80	-35	-3
1.190833	-840	11392	-14771	-28743	-240	2758	-10713	-8884	370	1307	-17013	-2390	-313	-7341	-12359	-3922	305	23673	18223	-24546	251	-16389	9525	-26558	-421	-13877	13289	-32681	-439	-16336	10817	-30275	-149	-126	-122	-67	-61	-58	-103	42	-142	15	35	-74	-19	-60	80	-30	1
1.191667	-905	12465	-13231	-28878	-246	2847	-9319	-9102	414	763	-15908	-3367	-348	-7852	-11511	-4407	177	23854	22651	-24758	206	-16447	10033	-27485	-357	-14407	12923	-32674	-383	-16404	9904	-29173	-148	-126	-120	-68	-61	-62	-103	40	-151	16	36	-74	-21	-57	85	-30	1
1.192500	-912	13731	-11040	-29019	-265	2827	-8140	-9270	201	131	-14868	-4353	-203	-8309	-10941	-4882	130	23975	26494	-25042	30	-16490	10626	-28370	-329	-14930	12574	-32693	-394	-16359	9095	-27943	-150	-124	-112	-67	-61	-58	-104	41	-151	20	37	-56	-17	-58	81	-31	0
1.193333	-882	15183	-8354	-29170	-240	2688	-7174	-9397	177	-558	-13841	-5306	-23	-8686	-10632	-5348	-55	24075	29601	-25390	-273	-16530	11284	-29203	-367	-15456	12253	-32674	-462	-16217	8444	-26612	-151	-124	-119	-67	-63	-59	-103	42	-152	20	37	-73	-22	-58	86	-30	0
1.194167	-872	16797	-5369	-29320	-273	2412	-6416	-9477	251	-1284	-12922	-6194	-174	-8985	-10574	-5815	-51	24174	31892	-25769	-406	-16572	12008	-29960	-268	-15930	11993	-32690	-508	-15992	7987	-25246	-151	-121	-111	-62	-63	-56	-100	44	-148	23	37	-72	-36	-56	85	-28	0
1.195000	-844	18554	-2273	-29478	-282	1991	-5865	-9522	104	-2040	-12090	-7012	-446	-9213	-10722	-6290	-908	24295	32767	-26170	-249	-16604	12797	-30646	-176	-16400	11796	-32671	-492	-15692	7767	-23865	-148	-124	-115	-62	-59	-59	-104	40	-161	21	40	-70	-25	-27	86	-26	0
1.195833	-875	20424	680	-29642	-288	1430	-5494	-9530	119	-2835	-11364	-7752	-332	-9376	-11045	-6784	-1176	24457	32767	-26558	-813	-16694	13636	-31249	-112	-16855	11668	-32688	-516	-15344	7804	-22519	-152	-135	-121	-67	-60	-58	-102	40	-171	17	34	-76	-23	-59	82	-32	-4
1.196667	-909	22342	3253	-29810	-280	722	-5295	-9520	88	-3561	-10740	-8410	-184	-9487	-11492	-7289	-979	24664	32767	-26907	-1244	-16790	14521	-31770	-48	-17291	11638	-32673	-495	-14986	8146	-21250	-150	-128	-118	-67	-61	-58	-103	41	-150	15	39	-76	-21	-59	86	-28	1
1.197500	-874	24254	5264	-29974	-237	-114	-5227	-9492	30	-4312	-10210	-8983	-319	-9563	-12002	-7811	-1040	24921	32287	-27191	-1210	-16907	15449	-32199	-27	-17706	11703	-32688	-509	-14633	8779	-20115	-152	-112	-118	-67	-63	-59	-103	39	-150	16	35	-75	-22	-58	80	-30	-3
1.198333	-858	26093	6563	-30129	-266	-1052	-5277	-9467	54	-5053	-9775	-9474	-334	-9621	-12521	-8340	-1213	25205	30389	-27396	-1083	-17060	16406	-32525	8	-18115	11865	-32673	-426	-14326	9708	-19149	-152	-130	-122	-68	-64	-60	-112	38	-152	12	33	-76	-25	-60	76	-46	-3
1.199167	-858	27790	7060	-30279	-265	-2122	-5410	-9447	9	-5777	-9423	-9895	-339	-9674	-12993	-8871	-1927	25472	27909	-27508	-966	-17244	17401	-32644	81	-18513	12129	-32657	-352	-14080	10917	-18377	-151	-131	-122	-55	-61	-60	-109	41	-153	16	34	-76	-22	-61	80	-30	0
1.200000	-836	29308	6719	-30412	-150	-3256	-5602	-9447	-16	-6481	-9138	-10254	-341	-9743	-13363	-9395	-2027	25756	25018	-27522	-1099	-17463	18409	-32718	59	-18910	12480	-32592	-453	-13935	12378	-17836	-150	-129	-119	-70	-63	-58	-104	38	-150	16	33	-80	-21	-59	81	-29	-1
1.200833	-868	30585	5527	-30529	-151	-4449	-5823	-9486	-66	-7165	-8904	-10566	-260	-9840	-13603	-9912	-1862	25944	21901	-27443	-945	-17711	19429	-32724	111	-19310	12916	-32565	-426	-13904	14025	-17535	-151	-132	-121	-67	-60	-59	-103	39	-152	18	33	-77	-22	-59	82	-28	-3
1.201667	-807	31571	3592	-30626	-168	-5671	-6054	-9570	-105	-7854	-8720	-10850	139	-9977	-13668	-10402	-2220	26005	18789	-27287	-850	-17987	20444	-32749	126	-19708	13420	-32552	-389	-14008	15846	-17493	-152	-128	-118	-65	-64	-58	-104	37	-150	17	32	-77	-22	-57	81	-29	0
1.202500	-703	32235	1042	-30700	-179	-6902	-6280	-9709	-39	-8516	-8547	-11106	413	-10167	-13545	-10863	-1564	25895	15863	-27068	-875	-18281	21441	-32735	122	-20111	13984	-32575	-449	-14251	17760	-17702	-152	-128	-122	-67	-67	-53	-107	39	-151	18	33	-91	-25	-57	80	-28	-3
1.203333	-629	32545	-1945	-30743	-127	-8114	-6481	-9908	27	-9225	-8384	-11366	351	-10415	-13228	-11288	-1834	25566	13313	-26816	-354	-18590	22415	-32754	145	-20517	14587	-32614	-479	-14627	19697	-18149	-149	-130	-122	-68	-63	-59	-103	38	-154	17	30	-79	-22	-58	79	-29	-1
1.204167	-621	32464	-5166	-30770	-96	-9317	-6645	-10175	132	-9922	-8219	-11627	261	-10712	-12721	-11688	-1847	24972	11277	-26553	-398	-18906	23354	-32737	107	-20913	15221	-32668	-403	-15132	21598	-18805	-152	-136	-120	-72	-63	-59	-102	36	-141	19	33	-77	-21	-57	82	-28	0
1.205000	-620	31974	-8420	-30778	-115	-10453	-6763	-10507	226	-10637	-8038	-11909	77	-11067	-12040	-11996	-1611	24086	9871	-26314	-246	-19217	24230	-32753	119	-21289	15856	-32692	-382	-15729	23397	-19647	-150	-130	-119	-67	-75	-58	-107	37	-151	18	36	-75	-32	-59	95	-28	1
1.205833	-579	31039	-11537	-30770	-131	-11532	-6838	-10900	138	-11363	-7840	-12210	-113	-11472	-11231	-12276	-1448	22860	9161	-26129	-148	-19522	25029	-32740	141	-21637	16487	-32695	-341	-16404	25045	-20617	-151	-132	-119	-65	-63	-57	-102	40	-152	19	38	-76	-21	-53	86	-25	-1
1.206667	-551	29641	-14328	-30757	-101	-12542	-6866	-11348	54	-12113	-7622	-12546	-138	-11925	-10309	-12513	-1150	21311	9164	-26023	-13	-19807	25736	-32751	43	-21939	17095	-32702	-296	-17130	26481	-21723	-151	-130	-121	-68	-65	-60	-105	41	-146	30	34	-79	-23	-59	84	-27	-4
1.207500	-517	27769	-16664	-30748	-124	-13481	-6856	-11850	128	-12885	-7385	-12918	-142	-12418	-9329	-12709	-608	19430	9855	-26021	25	-20065	26323	-32733	-41	-22184	17687	-32694	-296	-17862	27663	-22866	-148	-128	-117	-63	-63	-60	-101	40	-151	22	40	-76	-21	-56	86	-26	1
1.208333	-458	25441	-18424	-30739	-103	-14343	-6807	-12391	121	-13663	-7137	-13327	-84	-12941	-8344	-12861	-683	17246	11143	-26136	435	-20295	26781	-32751	-12	-22354	18234	-32644	-281	-18559	28548	-24006	-147	-126	-119	-65	-60	-60	-104	42	-147	21	38	-75	-18	-55	85	-29	-9
1.209167	-374	22674	-19559	-30754	-83	-15147	-6731	-12953	51	-14454	-6884	-13770	-168	-13479	-7403	-12991	-368	14798	12930	-26385	318	-20492	27092	-32729	-28	-22434	18737	-32508	-276	-19185	29127	-25093	-149	-96	-115	-66	-53	-59	-103	40	-150	22	37	-74	-22	-52	86	-26	0
1.210000	-276	19491	-20051	-30787	-63	-15877	-6643	-13524	-48	-15241	-6642	-14248	-282	-14031	-6552	-13120	156	12115	15073	-26764	359	-20646	27244	-32748	-93	-22412	19190	-32328	-315	-19719	29391	-26080	-150	-125	-118	-66	-62	-60	-105	41	-173	19	38	-77	-27	-57	80	-26	0
1.210833	-231	15912	-19928	-30883	-62	-16553	-6552	-14083	-250	-16023	-6421	-14756	-260	-14584	-5831	-13240	375	9238	17397	-27263	549	-20761	27229	-32729	-97	-22284	19595	-32066	-223	-20115	29360	-26931	-150	-132	-118	-67	-63	-58	-104	37	-150	19	38	-75	-22	-55	82	-26	0
1.211667	-219	12023	-19257	-30954	-104	-17179	-6462	-14617	-343	-16780	-6241	-15292	-296	-15143	-5283	-13370	554	6250	19733	-27873	429	-20834	27039	-32746	-98	-22049	19964	-31754	-186	-20373	29047	-27602	-149	-125	-118	-69	-61	-57	-102	33	-152	21	37	-77	-19	-52	88	-27	1
1.212500	-182	7876	-18149	-31087	-97	-17771	-6385	-15114	-313	-17513	-6107	-15852	-285	-15696	-4922	-13525	659	3204	21916	-28558	-144	-20870	26670	-32726	-168	-21701	20279	-31383	-281	-20467	28490	-28065	-152	-124	-117	-69	-62	-84	-103	38	-148	22	37	-74	-22	-51	89	-27	0
1.213333	-137	3553	-16730	-31249	-55	-18326	-6334	-15551	-320	-18212	-6041	-16430	-468	-16240	-4788	-13710	782	148	23782	-29301	-624	-20865	26132	-32745	-205	-21251	20576	-30968	-234	-20408	27735	-28293	-153	-124	-117	-63	-62	-55	-101	42	-152	18	40	-75	-21	-52	88	-30	2
1.214167	-115	-872	-15149	-31443	-10	-18865	-6316	-15927	-420	-18865	-6050	-17022	-613	-16777	-4873	-13941	1078	-2799	25200	-30073	-414	-20826	25423	-32726	-221	-20712	20845	-30514	-255	-20190	26832	-28265	-148	-125	-115	-62	-60	-57	-104	40	-152	25	40	-74	-15	-52	88	-27	0
1.215000	-70	-5285	-13537	-31665	-10	-19385	-6334	-16217	-531	-19463	-6141	-17612	-448	-17310	-5186	-14221	933	-5634	26061	-30849	-216	-20757	24566	-32743	-258	-20103	21086	-30045	-338	-19841	25831	-28030	-162	-126	-102	-64	-64	-60	-104	41	-151	16	35	-77	-23	-55	86	-31	-1
1.215833	-19	-9614	-12037	-31908	-25	-19892	-6390	-16430	-539	-20006	-6325	-18205	-461	-17827	-5706	-14560	1293	-8306	26280	-31593	-513	-20660	23576	-32731	-259	-19441	21312	-29563	-307	-19374	24784	-27526	-150	-127	-118	-66	-65	-62	-105	38	-155	19	36	-76	-26	-55	87	-30	0
1.216667	-26	-13752	-10768	-32155	-15	-20381	-6477	-16551	-507	-20494	-6600	-18787	-570	-18338	-6418	-14951	1101	-10780	25821	-32219	-58	-20540	22474	-32744	-301	-18752	21523	-29090	-148	-18821	23753	-26799	-154	-134	-118	-66	-64	-59	-105	38	-158	-1	34	-75	-25	-57	84	-30	-5
1.217500	0	-17646	-9819	-32409	2	-20861	-6613	-16593	-407	-20891	-6959	-19352	-579	-18847	-7287	-15388	1044	-13035	24679	-32500	-74	-20401	21288	-32742	-303	-18053	21728	-28630	97	-18214	22788	-25861	-145	-128	-120	-69	-59	-58	-102	38	-150	18	35	-75	-18	-55	86	-28	4
1.218333	41	-21229	-9254	-32607	17	-21315	-6773	-16553	-313	-21242	-7400	-19897	-398	-19338	-8278	-15867	1117	-15070	22892	-32600	-117	-20252	20035	-32742	-227	-17373	21925	-28198	352	-17597	21924	-24753	-151	-127	-120	-66	-60	-53	-104	38	-147	21	38	-75	-18	-56	84	-28	2
1.219167	50	-24437	-9072	-32708	-28	-21757	-6960	-16456	-271	-21529	-7911	-20409	-351	-19820	-9346	-16387	856	-16877	20522	-32663	-400	-20099	18742	-32746	-183	-16738	22106	-27804	237	-17007	21197	-23497	-151	-127	-119	-67	-60	-60	-107	36	-152	18	35	-75	-22	-57	84	-28	6
1.220000	11	-27229	-9356	-32727	23	-22172	-7157	-16306	-153	-21758	-8475	-20883	-206	-20289	-10450	-16926	798	-18479	17638	-32667	-681	-19945	17436	-32737	-200	-16171	22271	-27453	4	-16459	20631	-22136	-151	-130	-119	-65	-63	-72	-103	40	-151	18	35	-72	-25	-55	86	-28	-3
1.220833	24	-29583	-9991	-32753	-19	-22554	-7367	-16130	-115	-21936	-9076	-21312	1	-20742	-11552	-17472	1145	-19883	14388	-32689	-899	-19794	16150	-32747	-201	-15689	22417	-27146	47	-16004	20236	-20697	-151	-126	-119	-63	-64	-59	-104	39	-152	19	37	-84	-23	-55	85	-26	2
1.221667	22	-31315	-10941	-32740	-93	-22890	-7566	-15936	-180	-22074	-9693	-21687	63	-21181	-12617	-18016	931	-21121	10880	-32678	-483	-19660	14915	-32735	-174	-15308	22534	-26885	27	-15649	20013	-19228	-151	-129	-119	-64	-58	-58	-102	42	-148	20	42	-75	-23	-55	84	-29	0
1.222500	6	-32096	-12122	-32761	-73	-23200	-7746	-15757	-199	-22179	-10321	-22015	69	-21595	-13600	-18536	701	-22214	7243	-32696	-187	-19544	13735	-32749	-201	-15040	22611	-26659	-151	-15425	19951	-17761	-151	-127	-120	-67	-62	-60	-103	39	-152	18	33	-75	-22	-56	82	-30	0
1.223333	68	-32432	-13458	-32743	-88	-23462	-7952	-15606	-63	-22258	-10929	-22281	68	-21988	-14482	-19021	855	-23204	3608	-32683	419	-19450	12635	-32738	-240	-14887	22641	-26460	-384	-15338	20033	-16336	-153	-131	-128	-73	-66	-64	-108	34	-150	17	33	-79	-28	-59	80	-31	-6
1.224167	139	-32566	-14834	-32762	-68	-23676	-8108	-15518	27	-22326	-11503	-22476	85	-22348	-15232	-19449	667	-24091	102	-32695	1008	-19355	11638	-32748	-174	-14840	22618	-26272	-618	-15381	20243	-14986	-153	-126	-120	-66	-65	-59	-104	36	-158	17	34	-75	-25	-57	82	-32	-4
1.225000	106	-32637	-16170	-32746	-70	-23846	-8232	-15470	-23	-22382	-12021	-22603	-8	-22673	-15835	-19810	415	-24927	-3184	-32686	1188	-19291	10763	-32733	-102	-14914	22526	-26079	-807	-15565	20537	-13737	-152	-129	-127	-67	-64	-55	-104	12	-153	18	33	-76	-23	-58	81	-31	-1
1.225833	132	-32651	-17375	-32757	-38	-23977	-8320	-15512	25	-22441	-12476	-22672	-271	-22968	-16287	-20091	106	-25720	-6121	-32692	1398	-19242	10017	-32664	-150	-15087	22362	-25875	-1004	-15861	20880	-12612	-150	-127	-118	-66	-64	-57	-102	40	-152	20	35	-77	0	-58	84	-29	0
1.226667	171	-32673	-18385	-32743	-10	-24068	-8367	-15649	-18	-22513	-12857	-22679	-487	-23229	-16583	-20299	-115	-26484	-8660	-32685	1517	-19212	9420	-32478	-183	-15351	22120	-25618	-1120	-16267	21245	-11632	-141	-127	-116	-65	-64	-58	-103	39	-152	21	37	-72	-23	-55	85	-28	-1
1.227500	171	-32663	-19131	-32752	-12	-24145	-8387	-15888	-201	-22605	-13158	-22609	-539	-23462	-16733	-20399	-56	-27226	-10757	-32689	1586	-19194	8965	-32234	-179	-15691	21781	-25314	-1104	-16754	21588	-10821	-148	-127	-117	-66	-59	-59	-102	42	-148	18	37	-73	-22	-58	84	-27	0
1.228333	147	-32685	-19596	-32750	-3	-24196	-8374	-16221	-116	-22717	-13376	-22490	-549	-23667	-16750	-20402	-353	-27946	-12403	-32695	1793	-19192	8661	-31915	-246	-16090	21362	-24947	-1119	-17297	21877	-10184	-150	-124	-98	-65	-63	-59	-90	41	-149	20	39	-74	-22	-55	78	-26	2
1.229167	124	-32672	-19755	-32748	-11	-24242	-8333	-16654	-182	-22859	-13510	-22324	-497	-23837	-16650	-20331	18	-28639	-13602	-32686	1156	-19184	8506	-31523	-289	-16529	20848	-24500	-1180	-17870	22084	-9724	-144	-126	-117	-64	-63	-58	-105	41	-151	18	37	-74	-23	-60	80	-30	0
1.230000	118	-32490	-19617	-32757	-38	-24273	-8272	-17173	-238	-23005	-13567	-22118	-443	-23990	-16456	-20163	68	-29287	-14394	-32664	1322	-19190	8500	-31062	-262	-16993	20263	-23967	-1099	-18440	22189	-9439	-147	-121	-118	-65	-62	-60	-109	37	-151	19	58	-76	-17	-56	78	-29	-1
1.230833	103	-32025	-19209	-32749	45	-24314	-8199	-17772	39	-23208	-13561	-21869	-595	-24126	-16193	-19913	-276	-29879	-14744	-32593	1213	-19193	8634	-30522	-243	-17462	19611	-23344	-860	-19003	22173	-9324	-150	-126	-119	-65	-62	-60	-108	39	-150	19	36	-73	-5	-58	80	-29	0
1.231667	94	-31476	-18568	-32763	84	-24367	-8125	-18420	111	-23418	-13494	-21589	-701	-24247	-15878	-19586	-50	-30392	-14769	-32566	880	-19198	8903	-29909	-237	-17922	18887	-22639	-705	-19520	22038	-9373	-126	-128	-121	-67	-65	-61	-111	35	-153	12	30	-80	-26	-59	80	-30	-3
1.232500	72	-30904	-17750	-32750	3	-24418	-8061	-19108	-62	-23637	-13388	-21315	-635	-24357	-15537	-19195	-87	-30797	-14499	-32543	642	-19199	9296	-29234	-251	-18356	18121	-21834	-620	-19982	21779	-9565	-149	-128	-122	-63	-64	-58	-108	39	-152	16	37	-76	-23	-58	81	-29	-4
1.233333	89	-30335	-16807	-32759	27	-24481	-8017	-19806	-36	-23871	-13250	-21016	-625	-24460	-15196	-18768	-95	-31077	-13998	-32587	431	-19203	9796	-28453	-155	-18762	17331	-20960	-586	-20373	21405	-9890	-148	-127	-118	-64	-61	-58	-110	36	-151	20	35	-76	-3	-56	81	-28	-3
1.234167	97	-29769	-15811	-32767	22	-24546	-7999	-20504	66	-24112	-13104	-20725	-628	-24557	-14867	-18275	300	-31209	-13328	-32629	58	-19211	10399	-27616	-177	-19131	16533	-20024	-603	-20692	20926	-10321	-149	-124	-119	-66	-60	-58	-103	41	-148	19	33	-75	-16	-56	81	-38	3
1.235000	54	-29197	-14805	-32757	-59	-24608	-8024	-21171	13	-24292	-12980	-20443	-568	-24652	-14563	-17771	284	-31176	-12548	-32691	231	-19230	11078	-26735	-180	-19455	15743	-19047	-530	-20934	20367	-10843	-145	-126	-117	-48	-60	-58	-105	39	-150	18	35	-76	-18	-57	86	-26	0
1.235833	19	-28601	-13855	-32741	-41	-24672	-8096	-21782	7	-24483	-12850	-20183	-511	-24748	-14320	-17254	77	-30958	-11712	-32691	321	-19272	11811	-25820	-154	-19737	14986	-18051	-372	-21103	19746	-11443	-152	-126	-121	-63	-62	-58	-105	37	-153	0	34	-76	-22	-60	89	-32	-1
1.236667	37	-27963	-13008	-32760	27	-24720	-8224	-22322	16	-24643	-12770	-19940	-570	-24833	-14115	-16734	382	-30542	-10868	-32709	76	-19324	12579	-24891	-193	-19977	14277	-17049	-340	-21205	19086	-12085	-146	-129	-125	-64	-63	-60	-109	38	-153	29	30	-76	-21	-59	80	-31	0
1.237500	21	-27274	-12296	-32744	32	-24741	-8399	-22768	-101	-24770	-12732	-19722	-577	-24928	-13964	-16224	300	-29926	-10048	-32693	-110	-19406	13367	-23956	-160	-20179	13627	-16064	-281	-21251	18426	-12750	-155	-130	-120	-63	-63	-58	-107	40	-150	16	36	-75	-21	-60	82	-27	-3
1.238333	-39	-26450	-11757	-32757	-67	-24731	-8628	-23121	-190	-24851	-12738	-19527	-440	-25014	-13863	-15730	268	-29097	-9278	-32699	-245	-19523	14143	-23045	-198	-20344	13055	-15121	-191	-21252	17781	-13411	-149	-145	-121	-64	-58	-61	-105	41	-151	-1	30	-75	-21	-62	82	-30	2
1.239167	-60	-25541	-11400	-32740	-113	-24675	-8906	-23362	-126	-24888	-12797	-19372	-403	-25088	-13810	-15264	168	-28076	-8574	-32689	-318	-19680	14887	-22176	-259	-20484	12568	-14244	-163	-21217	17170	-14060	-150	-128	-122	-66	-64	-60	-109	38	-150	16	33	-76	-21	-58	78	-29	-3
1.240000	-49	-24505	-11233	-32757	-126	-24585	-9232	-23482	-139	-24886	-12907	-19240	-566	-25153	-13796	-14810	205	-26858	-7941	-32703	-478	-19882	15573	-21373	-317	-20606	12166	-13448	-91	-21168	16619	-14664	-153	-110	-122	-68	-63	-62	-108	38	-153	15	7	-80	-22	-61	78	-32	-3
1.240833	-67	-23330	-11253	-32740	-92	-24442	-9586	-23488	-231	-24827	-13056	-19131	-471	-25203	-13814	-14410	438	-25455	-7376	-32683	-413	-20130	16181	-20647	-298	-20708	11848	-12746	-60	-21109	16138	-15212	-151	-129	-121	-67	-61	-59	-104	38	-151	18	35	-77	-22	-59	82	-29	-1
1.241667	-78	-22009	-11449	-32754	-74	-24246	-9961	-23383	-351	-24730	-13242	-19040	-274	-25236	-13862	-14031	182	-23904	-6874	-32698	-56	-20428	16678	-20026	-256	-20810	11645	-12153	10	-21057	15731	-15692	-150	-130	-120	-73	-65	-56	-103	39	-152	17	32	-79	-18	-60	81	-31	0
1.242500	-80	-20566	-11794	-32689	-81	-24005	-10345	-23175	-375	-24592	-13455	-18968	-243	-25252	-13913	-13685	308	-22226	-6429	-32680	-500	-20777	17056	-19512	-247	-20907	11509	-11674	-7	-21023	15410	-16087	-152	-129	-127	-67	-62	-62	-104	40	-150	15	30	-77	-21	-59	82	-31	0
1.243333	-115	-19009	-12262	-32566	-109	-23720	-10726	-22881	-402	-24427	-13679	-18903	-294	-25248	-13983	-13367	529	-20452	-6022	-32697	-386	-21172	17290	-19119	-212	-21007	11441	-11320	-25	-21008	15173	-16395	-151	-127	-122	-66	-63	-61	-107	38	-152	15	33	-79	-25	-60	82	-29	-3
1.244167	-138	-17359	-12820	-32379	-108	-23393	-11090	-22506	-495	-24230	-13897	-18842	-313	-25224	-14026	-13084	43	-18609	-5642	-32690	-240	-21610	17376	-18843	-190	-21112	11437	-11066	29	-21019	15010	-16601	-136	-127	-124	-68	-65	-61	-105	41	-151	16	32	-77	-24	-62	80	-28	-1
1.245000	-181	-15639	-13434	-32138	-120	-23025	-11419	-22074	-395	-24029	-14103	-18786	-355	-25177	-14066	-12826	133	-16727	-5276	-32695	-438	-22085	17302	-18688	-204	-21227	11472	-10955	63	-21057	14916	-16710	-149	-128	-124	-67	-60	-59	-104	39	-150	17	32	-77	-22	-58	80	-28	3
1.245833	-229	-13871	-14067	-31856	-55	-22656	-11696	-21603	-327	-23811	-14270	-18713	-291	-25111	-14087	-12595	37	-14824	-4913	-32691	-443	-22584	17070	-18651	-158	-21345	11534	-10935	19	-21122	14864	-16718	-147	-126	-120	-65	-61	-62	-101	42	-151	23	36	-75	-23	-53	84	-26	0
1.246667	-219	-12103	-14684	-31531	0	-22267	-11908	-21107	-342	-23596	-14392	-18633	-219	-25024	-14095	-12385	-15	-12941	-4547	-32689	-390	-23094	16685	-18713	-180	-21469	11606	-11012	-39	-21209	14849	-16630	-149	-125	-119	-62	-61	-58	-102	52	-151	17	37	-74	-25	-59	82	-24	0
1.247500	-251	-10378	-15252	-31199	-62	-21881	-12056	-20610	-242	-23390	-14457	-18532	-257	-24926	-14053	-12198	13	-11108	-4189	-32697	-625	-23618	16153	-18865	-237	-21605	11665	-11176	27	-21323	14841	-16458	-149	-124	-118	-64	-66	-63	-103	43	-148	18	37	-73	-22	-55	84	-24	1
1.248333	-268	-8716	-15735	-30820	-198	-21508	-12119	-20124	-91	-23198	-14450	-18416	-383	-24814	-13993	-12055	93	-9340	-3831	-32690	-547	-24127	15478	-19093	-227	-21738	11697	-11415	164	-21426	14830	-16201	-155	-126	-121	-94	-64	-60	-105	39	-149	16	28	-78	-22	-59	79	-31	-3
1.249167	-309	-7148	-16119	-30455	-176	-21160	-12090	-19666	21	-23022	-14369	-18267	-215	-24693	-13909	-11896	-227	-7660	-3481	-32701	-267	-24616	14693	-19367	-228	-21867	11698	-11700	64	-21543	14782	-15873	-149	-129	-120	-66	-62	-62	-104	40	-154	16	37	-74	-22	-55	82	-28	-5
1.250000	-356	-5743	-16374	-30086	-130	-20838	-11957	-19246	283	-22866	-14200	-18097	-104	-24564	-13793	-11776	-264	-6087	-3139	-32686	-463	-25066	13821	-19657	-293	-21989	11644	-12027	-92	-21656	14718	-15489	-153	-126	-121	-65	-62	-59	-108	39	-150	18	36	-74	-25	-58	82	-29	-1
1.250833	-311	-4461	-16494	-29742	-88	-20548	-11736	-18875	335	-22734	-13950	-17902	-121	-24427	-13651	-11677	-91	-4616	-2822	-32701	-466	-25461	12886	-19951	-335	-22097	11530	-12371	4	-21756	14592	-15051	-154	-128	-119	-65	-62	-60	-107	39	-142	18	37	-73	-22	-53	85	-28	-3
1.251667	-252	-3362	-16473	-29437	-73	-20276	-11415	-18560	248	-22622	-13622	-17683	-103	-24288	-13486	-11601	-74	-3271	-2543	-32684	-426	-25792	11924	-20211	-384	-22190	11353	-12725	43	-21839	14397	-14581	-152	-143	-122	-64	-60	-58	-102	41	-146	17	36	-75	-22	-53	84	-30	-1
1.252500	-264	-2436	-16311	-29182	-152	-20092	-11010	-18306	275	-22524	-13218	-17440	104	-24141	-13297	-11548	-153	-2066	-2306	-32698	-438	-26043	10966	-20432	-420	-22263	11114	-13073	-6	-21899	14136	-14084	-148	-128	-118	-64	-61	-60	-103	40	-155	18	39	-76	-18	-52	74	-27	0
1.253333	-227	-1691	-16022	-28985	-134	-19919	-10520	-18097	141	-22439	-12743	-17178	302	-23995	-13094	-11521	-233	-974	-2129	-32680	-308	-26196	10043	-20579	-389	-22313	10815	-13403	33	-21934	13796	-13582	-149	-128	-119	-62	-60	-57	-100	29	-151	22	41	-72	-19	-51	89	-28	-3
1.254167	-197	-1116	-15613	-28862	-95	-19782	-9952	-17974	84	-22359	-12216	-16903	320	-23839	-12875	-11515	-336	-15	-2011	-32695	-375	-26247	9182	-20642	-404	-22332	10459	-13704	85	-21939	13393	-13074	-147	-122	-118	-61	-62	-57	-100	41	-150	18	39	-67	-19	-51	88	-24	1
1.255000	-206	-704	-15110	-28823	-75	-19667	-9323	-17895	86	-22279	-11640	-16618	197	-23681	-12649	-11535	-387	821	-1959	-32676	-215	-26195	8427	-20613	-365	-22321	10064	-13970	54	-21913	12919	-12581	-146	-125	-119	-69	-66	-57	-102	45	-145	22	38	-74	-17	-51	86	-26	0
1.255833	-155	-434	-14530	-28867	-60	-19581	-8652	-17867	18	-22196	-11041	-16339	301	-23514	-12412	-11581	-423	1540	-1977	-32691	-403	-26028	7797	-20476	-371	-22290	9629	-14194	-14	-21866	12384	-12103	-150	-128	-118	-63	-63	-59	-103	40	-151	16	43	-76	-21	-56	84	-28	-3
1.256667	-158	-296	-13913	-28994	-88	-19510	-7947	-17881	-88	-22098	-10432	-16061	334	-23344	-12171	-11653	27	2147	-2058	-32678	-539	-25744	7313	-20238	-442	-22222	9183	-14381	-107	-21794	11807	-11650	-153	-139	-127	-69	-65	-60	-109	37	-156	13	33	-75	-22	-57	79	-31	-3
1.257500	-190	-219	-13277	-29198	-127	-19444	-7228	-17933	-131	-21985	-9813	-15786	311	-23159	-11930	-11746	-276	2669	-2188	-32691	-320	-25345	6985	-19884	-422	-22123	8739	-14515	-155	-21708	11208	-11216	-149	-128	-119	-62	-65	-61	-103	41	-153	17	35	-76	-28	-57	85	-28	-4
1.258333	-161	-215	-12659	-29466	-174	-19375	-6508	-18002	-118	-21847	-9185	-15525	318	-22967	-11684	-11854	-308	3101	-2366	-32680	-520	-24839	6872	-19432	-377	-21999	8318	-14609	-116	-21585	10607	-10822	-150	-128	-124	-66	-33	-57	-107	40	-150	18	35	-76	-25	-56	82	-28	-1
1.259167	-155	-243	-12086	-29799	-69	-19310	-5806	-18090	-152	-21692	-8642	-15289	360	-22772	-11440	-11982	-352	3470	-2574	-32689	-477	-24230	6933	-18891	-331	-21850	7941	-14652	-154	-21466	10014	-10459	-149	-128	-125	-62	-61	-59	-107	40	-150	15	37	-76	-25	-55	85	-28	0
1.260000	-155	-284	-11593	-30169	-43	-19234	-5140	-18192	-196	-21516	-8121	-15068	262	-22574	-11209	-12125	-352	3787	-2804	-32691	-349	-23536	7187	-18279	-375	-21689	7637	-14682	-405	-21351	9463	-10129	-151	-129	-122	-61	-64	-61	-104	40	-155	18	37	-76	-19	-53	84	-29	0
1.260833	-104	-299	-11199	-30562	-125	-19160	-4527	-18297	-237	-21326	-7655	-14879	309	-22380	-10978	-12282	-380	4072	-3030	-32688	-411	-22767	7624	-17612	-422	-21512	7416	-14671	-637	-21246	8956	-9830	-151	-127	-121	-65	-62	-60	-105	36	-150	21	37	-77	-21	-55	84	-28	1
1.261667	-47	-281	-10939	-30968	-210	-19082	-3992	-18395	-231	-21124	-7257	-14717	359	-22191	-10770	-12442	-169	4327	-3248	-32696	-482	-21953	8249	-16926	-368	-21330	7297	-14641	-740	-21176	8530	-9563	-150	-128	-121	-65	-63	-61	-105	41	-154	17	37	-74	-21	-52	84	-27	-4
1.262500	-105	-210	-10820	-31352	-86	-19008	-3535	-18488	-217	-20919	-6941	-14592	86	-22016	-10570	-12607	-481	4574	-3410	-32683	-346	-21098	9030	-16223	-241	-21143	7295	-14594	-594	-21084	8190	-9320	-149	-129	-121	-65	-65	-60	-105	40	-153	12	36	-73	-21	-57	79	-29	-3
1.263333	-128	-67	-10852	-31710	-79	-18943	-3175	-18565	-178	-20709	-6706	-14490	-260	-21859	-10389	-12777	-447	4822	-3570	-32655	-569	-20231	9950	-15534	-249	-20955	7425	-14540	-356	-21034	7956	-9107	-149	-128	-120	-66	-62	-60	-112	38	-151	19	24	-76	-3	-56	79	-29	-3
1.264167	-95	145	-11044	-32017	-171	-18888	-2911	-18635	-166	-20518	-6551	-14422	-172	-21729	-10234	-12941	-240	5085	-3660	-32494	-564	-19362	10999	-14873	-362	-20772	7689	-14489	-314	-21019	7832	-8912	-152	-128	-122	-67	-61	-61	-107	35	-151	16	35	-81	-22	-59	79	-32	-5
[truncated: 10,482 more rows]
[truncated: 15 more columns]
