# Supplementary material for: Novel Methods for Surface EMG Analysis and Exploration Based on Multi-Modal Gaussian Mixture Models
Source: PLoS One. 2016 Jun 30;11(6):e0157239. doi: 10.1371/journal.pone.0157239 (PMC4928879; doi:10.1371/journal.pone.0157239)
Supplement: S1 File — (ZIP) [file pone.0157239.s001.zip › Haf_horses_trot_data/Haf_h13_t1_kin.trc]

PathFileType	4	(X/Y/Z)	D:\Users\zsoldosr\Desktop\HaflingerProjektEMGBiopsy\RawData\M2\Susannet1r.trc
DataRate	CameraRate	NumFrames	NumMarkers	Units	OrigDataRate	OrigDataStartFrame	OrigNumFrames
120.00	120.00	1200	7	mm	120.00	1	1200
Frame#	Time	Head			Withers			Sacrum			HFL			HFR			HHL			HHR
		X1	Y1	Z1	X2	Y2	Z2	X3	Y3	Z3	X4	Y4	Z4	X5	Y5	Z5	X6	Y6	Z6	X7	Y7	Z7
1	0.000	897.91907	403.12613	1371.16370	-235.27205	306.63803	1331.00024	-1142.43848	303.80447	1296.38367	480.04095	423.61389	56.42725	-259.78464	218.54092	9.29403	-1419.32007	519.65479	5.88399	-656.51263	235.84755	73.65753
2	0.008	898.92877	403.18024	1370.58850	-233.76051	305.29764	1332.73083	-1141.74792	304.06726	1298.00256	494.13632	417.41910	49.69043	-278.18317	218.57887	12.04499	-1439.64160	521.03528	14.08229	-642.73657	227.66484	65.34167
3	0.017	899.86774	403.17285	1369.93994	-232.33369	303.94354	1334.14258	-1141.08972	304.32034	1299.30420	504.89926	411.65106	42.33772	-294.25885	217.89494	15.17056	-1458.88110	522.18591	22.52464	-631.21405	218.92456	56.51403
4	0.025	900.67883	403.06931	1369.15637	-231.05751	302.58441	1334.98633	-1140.48730	304.53159	1300.03040	510.71921	406.65869	34.24540	-306.64090	215.59769	19.54876	-1476.05481	522.81744	31.51322	-623.58459	209.38486	46.96259
5	0.033	901.32721	402.86234	1368.19275	-229.97003	301.25342	1335.11169	-1139.94324	304.66922	1300.03784	511.53214	402.74850	25.76796	-314.45926	210.75603	26.65605	-1490.11267	522.90308	41.45052	-620.78705	199.15485	36.71558
6	0.042	901.79590	402.55322	1367.02051	-229.08186	299.99573	1334.45496	-1139.46130	304.71619	1299.30786	507.52878	400.22122	17.46346	-316.34021	203.02411	37.43137	-1499.82898	522.70117	52.50211	-623.26941	188.62579	25.94147
7	0.050	902.08081	402.14706	1365.62500	-228.37749	298.86237	1333.01099	-1139.07495	304.65704	1297.91943	498.56949	399.21878	9.98437	-310.84091	193.17882	50.64914	-1504.15686	522.43573	64.00128	-631.13599	178.59950	15.18883
8	0.058	902.19733	401.66385	1363.99963	-227.81647	297.90948	1330.81201	-1138.81384	304.48215	1296.02380	484.63507	399.44150	4.00509	-297.90302	182.67563	63.29046	-1502.88367	522.31732	74.33020	-644.21112	170.42645	5.70592
9	0.067	902.18231	401.13528	1362.13989	-227.34450	297.19003	1327.91577	-1138.64709	304.19034	1293.82373	466.27808	400.20224	-0.07547	-279.09528	172.48949	73.09909	-1496.81934	522.63788	81.68903	-662.07092	165.51343	-0.97728
10	0.075	902.08643	400.58469	1360.04041	-226.91557	296.74176	1324.40039	-1138.48328	303.75009	1291.53406	444.39395	401.09042	-2.35970	-256.50531	162.59056	80.15089	-1487.07141	523.41400	85.17737	-683.93994	164.22389	-4.28281
11	0.083	901.96954	400.02066	1357.70056	-226.51166	296.58490	1320.36658	-1138.23010	303.07962	1289.33948	419.98178	402.28366	-3.35155	-231.83902	152.62610	85.77666	-1474.13562	524.17810	85.15770	-708.48132	165.50249	-5.11082
12	0.092	901.89355	399.45084	1355.13184	-226.15540	296.72400	1315.93604	-1137.85181	302.08334	1287.35657	394.26587	403.91855	-3.68797	-206.25436	142.74594	90.81973	-1457.72766	524.44019	82.59150	-734.09131	167.81897	-4.92886
13	0.100	901.90613	398.88394	1352.36560	-225.92226	297.13974	1311.24097	-1137.37146	300.68652	1285.61218	368.40970	405.77655	-3.82344	-180.45120	133.54675	95.22271	-1437.27551	524.14154	78.21850	-759.70276	170.16484	-4.76774
14	0.108	902.02679	398.31503	1349.45410	-225.94305	297.78046	1306.41333	-1136.80640	298.83853	1284.06482	343.00745	407.69669	-3.93038	-154.71625	125.48778	98.68224	-1412.47986	523.45123	72.54857	-785.00171	172.21265	-4.97948
15	0.117	902.24652	397.72449	1346.46387	-226.37662	298.57886	1301.58264	-1136.12549	296.48672	1282.64001	318.12515	409.68466	-4.08529	-128.98441	118.56215	101.25635	-1383.66370	522.30969	66.35653	-809.97754	174.01517	-5.43626
16	0.125	902.53851	397.09488	1343.46680	-227.35088	299.48102	1296.87805	-1135.30579	293.67789	1281.22205	293.59485	411.69052	-4.35666	-102.98302	112.41692	103.38886	-1351.84155	520.40399	60.78260	-834.65417	175.72002	-5.88214
17	0.133	902.86963	396.41928	1340.53809	-228.89201	300.44614	1292.42395	-1134.42444	290.94522	1279.63196	269.20181	413.60962	-4.72432	-76.41521	106.67608	105.52988	-1318.46167	517.49231	56.94453	-859.09082	177.41937	-6.18943
18	0.142	903.20557	395.69528	1337.75146	-230.87872	301.41064	1288.32629	-1133.66431	289.34811	1277.69592	244.84866	415.39917	-5.06638	-49.07097	101.21635	107.78805	-1284.89038	513.53198	55.45438	-883.37036	179.11255	-6.37307
19	0.150	903.51611	394.92261	1335.17078	-233.07954	302.26260	1284.66357	-1133.23181	289.61826	1275.39197	220.58331	417.07034	-5.26205	-20.84283	96.22219	109.89519	-1251.93164	508.52338	56.13707	-907.56104	180.75545	-6.49101
20	0.158	903.78265	394.10745	1332.84338	-235.27431	302.86203	1281.49927	-1133.27527	291.51749	1272.88318	196.44232	418.64435	-5.29256	8.25842	91.96256	111.44883	-1219.71338	502.41675	58.25633	-931.70618	182.32001	-6.57372
21	0.167	904.00635	393.26196	1330.80273	-237.35059	303.08456	1278.90674	-1133.81165	294.29544	1270.38062	172.36215	420.16678	-5.24837	38.11322	88.54926	112.17761	-1187.94714	495.20590	61.17865	-955.84094	183.81445	-6.61030
22	0.175	904.20874	392.39664	1329.07202	-239.29704	302.85788	1276.96814	-1134.69336	297.32370	1268.03394	148.25360	421.66336	-5.26418	68.57037	85.95453	112.02567	-1156.31323	486.98807	64.76817	-979.99805	185.29041	-6.57687
23	0.183	904.42297	391.52078	1327.66724	-241.14291	302.19199	1275.74023	-1135.67859	300.21246	1265.92749	124.08188	423.06726	-5.43277	99.51801	84.16083	111.04889	-1124.70190	477.91129	69.08340	-1004.19421	186.83078	-6.48702
24	0.192	904.67822	390.64969	1326.60168	-242.90132	301.19092	1275.23047	-1136.57715	302.76410	1264.09241	99.87018	424.30008	-5.75363	130.91211	83.20557	109.28741	-1093.17102	468.21948	73.90952	-1028.43359	188.49814	-6.39873
25	0.200	904.98920	389.80457	1325.89001	-244.52945	300.02371	1275.41516	-1137.34497	304.96243	1262.52747	75.62170	425.47147	-6.10428	162.74655	83.12956	106.77242	-1061.75903	458.21127	78.72884	-1052.73364	190.30200	-6.35345
26	0.208	905.35754	389.00235	1325.54614	-245.92453	298.87387	1276.27393	-1138.04504	306.90161	1261.26379	51.24060	426.91214	-6.25423	194.97668	83.94260	103.60387	-1030.35901	447.99997	83.03142	-1077.13318	192.23042	-6.32645
27	0.217	905.78003	388.24344	1325.57422	-246.96454	297.89621	1277.80310	-1138.73792	308.68347	1260.41406	26.62881	428.83792	-6.05934	227.48325	85.61867	99.94427	-998.71765	437.56827	86.57735	-1101.67688	194.25009	-6.24302
28	0.225	906.25391	387.50427	1325.96155	-247.56178	297.18811	1279.99939	-1139.41162	310.36063	1260.14148	1.81662	431.09204	-5.63882	260.12289	88.10349	95.92924	-966.56714	427.01709	89.37832	-1126.37744	196.24127	-6.02904
29	0.233	906.78131	386.74634	1326.67651	-247.68646	296.78845	1282.83606	-1139.95947	311.90710	1260.57214	-23.11829	433.36887	-5.24370	292.80954	91.34872	91.62713	-933.82208	416.63098	91.56159	-1151.19043	198.02138	-5.64177
30	0.242	907.37268	385.94321	1327.67444	-247.35193	296.70236	1286.25110	-1140.19385	313.19775	1261.72815	-48.16711	435.48593	-5.02542	325.56723	95.30025	87.13122	-900.71191	406.88434	93.32761	-1176.07886	199.51178	-5.08496
31	0.250	908.04596	385.10223	1328.90454	-246.59505	296.91656	1290.14783	-1139.95581	314.08102	1263.54333	-73.37604	437.42175	-4.96370	358.52640	99.84069	82.68710	-867.76288	398.23001	94.84181	-1201.11108	200.86169	-4.44341
32	0.258	908.82263	384.26108	1330.31262	-245.47343	297.39383	1294.40759	-1139.27942	314.54163	1265.95947	-98.78589	439.24893	-4.93057	391.77652	104.79552	78.73080	-835.62372	390.70248	96.04137	-1226.42285	202.33203	-3.87791
33	0.267	909.72192	383.46521	1331.84290	-244.06602	298.07669	1298.90588	-1138.38220	314.74249	1268.96973	-124.39001	441.01862	-4.80656	425.02127	109.96033	75.82023	-804.86450	383.97900	96.62064	-1252.07178	204.03168	-3.51144
34	0.275	910.75055	382.74585	1333.44482	-242.45949	298.91162	1303.52441	-1137.46277	314.87787	1272.53442	-150.14471	442.74728	-4.56468	457.24606	115.07701	74.36213	-775.92084	377.87244	96.19929	-1277.98254	205.83635	-3.31834
35	0.283	911.89435	382.11285	1335.07947	-240.72586	299.86942	1308.15259	-1136.58423	315.04449	1276.50146	-176.01318	444.51184	-4.26456	486.76932	119.85648	74.11685	-749.17389	372.56494	94.45779	-1303.97949	207.53775	-3.14433
36	0.292	913.11969	381.56573	1336.71545	-238.91039	300.94482	1312.68225	-1135.73169	315.23462	1280.62585	-201.93396	446.40872	-3.93994	511.80765	124.13036	73.95239	-725.00848	368.43335	91.18319	-1329.73706	208.95738	-2.76145
37	0.300	914.37866	381.10931	1338.32202	-237.03915	302.14337	1317.00171	-1134.89319	315.36206	1284.63013	-227.70648	448.41418	-3.39268	531.18823	127.96838	72.39375	-703.76990	365.81305	86.27557	-1354.71948	209.98053	-1.86582
38	0.308	915.61053	380.75327	1339.87244	-235.13426	303.46576	1320.98877	-1134.07910	315.27887	1288.26147	-252.91528	450.37314	-2.07260	544.70435	131.58942	68.64478	-685.68793	364.94278	79.74181	-1378.38879	210.64339	-0.16909
39	0.317	916.74481	380.49600	1341.35059	-233.21983	304.89392	1324.51440	-1133.30957	314.85239	1291.34827	-276.90619	452.14682	0.72474	552.98401	135.22180	63.03746	-670.87848	365.97797	71.63854	-1400.54053	211.15259	2.39841
40	0.325	917.71130	380.31195	1342.74854	-231.32286	306.38086	1327.45740	-1132.60486	314.09451	1293.82385	-298.75177	453.83353	5.51378	557.00793	139.02559	56.47717	-659.40729	368.84082	61.94758	-1421.31799	211.71988	5.63521
41	0.333	918.45624	380.15631	1344.05957	-229.47490	307.85229	1329.71936	-1131.97351	313.16470	1295.68567	-317.24255	455.84457	12.54731	557.55664	142.94159	49.60732	-651.34607	373.21027	50.58688	-1440.92188	212.44785	9.19958
42	0.342	918.95422	379.98624	1345.27039	-227.70587	309.23053	1331.23511	-1131.39551	312.22760	1296.93811	-330.99512	458.70044	22.05573	554.95520	146.59428	42.54428	-646.82050	378.91321	37.68829	-1459.34399	213.35748	12.77133
43	0.350	919.20789	379.77936	1346.35803	-226.02864	310.46509	1331.97095	-1130.81909	311.37924	1297.58081	-338.62921	462.75732	34.36220	549.19922	149.52562	35.25399	-646.08392	386.14532	23.92971	-1476.24341	214.39383	16.28326
44	0.358	919.23743	379.52618	1347.29724	-224.43228	311.53473	1331.91528	-1130.18054	310.68546	1297.63794	-339.04053	468.02328	49.42255	540.13062	151.61496	28.01609	-649.59558	395.10901	10.73444	-1490.96729	215.49858	20.09106
45	0.367	919.07690	379.21606	1348.06616	-222.89709	312.42819	1331.07690	-1129.43225	310.20560	1297.17725	-332.02954	474.13342	66.12862	527.39294	153.21552	21.50257	-657.95026	405.37402	0.15210	-1502.63623	216.72876	24.69794
46	0.375	918.77728	378.84509	1348.64453	-221.41809	313.13986	1329.49463	-1128.57227	309.97867	1296.30396	-318.87592	480.60196	82.43646	510.48251	154.80627	16.46857	-671.55762	415.45096	-6.14027	-1510.19922	218.06509	30.13406
47	0.383	918.40503	378.42944	1349.00977	-220.01596	313.68225	1327.24731	-1127.65039	310.01440	1295.14136	-301.89178	487.20407	96.51671	489.36374	156.57498	13.26918	-690.23004	423.23288	-8.33630	-1512.58984	219.06731	35.62722
48	0.392	918.03320	377.99704	1349.13977	-218.73259	314.09332	1324.45142	-1126.73267	310.29434	1293.80481	-283.14227	493.99097	107.67886	465.07895	158.41980	11.61287	-712.89465	427.34799	-8.46449	-1509.12793	219.01985	39.90493
49	0.400	917.72766	377.56754	1349.02148	-217.62302	314.43118	1321.24695	-1125.83215	310.73630	1292.36462	-263.54712	500.61145	116.04805	439.30679	160.19730	10.88643	-737.80591	428.27380	-8.43000	-1499.79797	217.47430	41.85615
50	0.408	917.53247	377.14853	1348.65857	-216.75192	314.75809	1317.78503	-1124.89148	311.14371	1290.82373	-243.01147	505.95074	121.81178	413.33261	161.84105	10.60671	-763.40826	428.14801	-8.61663	-1484.98193	214.47562	41.06028
51	0.417	917.45654	376.74731	1348.07922	-216.19186	315.12384	1314.21533	-1123.89124	311.28284	1289.15344	-221.22357	509.19830	125.35793	387.69138	163.34970	10.47524	-788.94855	428.97278	-8.57713	-1465.00488	210.40222	37.85633
52	0.425	917.47028	376.37808	1347.33411	-216.01810	315.55557	1310.66956	-1122.94751	311.03894	1287.35571	-198.23969	510.76001	127.61659	362.48392	164.74306	10.27355	-814.19360	430.61761	-8.44704	-1440.08887	205.79741	33.03296
53	0.433	917.51648	376.06293	1346.48950	-216.29858	316.04572	1307.24170	-1122.24792	310.42093	1285.48755	-174.36926	511.51569	129.55318	337.67502	166.04607	9.88998	-839.02966	431.48700	-8.93383	-1410.66467	201.24088	27.51704
54	0.442	917.52850	375.82584	1345.62585	-217.07498	316.54730	1303.98315	-1121.94336	309.43784	1283.63831	-149.83447	511.92429	131.62163	313.18167	167.30400	9.37371	-863.49835	431.16254	-10.10106	-1377.59766	197.16302	22.28426
55	0.450	917.44702	375.68622	1344.83313	-218.32401	317.00687	1300.91797	-1122.11597	308.04163	1281.89941	-124.71948	511.99615	133.80992	288.87234	168.56512	8.88087	-887.81085	430.89508	-11.16710	-1342.09058	193.68848	18.33947
56	0.458	917.23206	375.66064	1344.19299	-219.91731	317.43420	1298.06482	-1122.76721	306.17444	1280.33691	-99.07288	511.51340	135.85194	264.59195	169.87109	8.54710	-912.15381	431.82980	-11.50668	-1305.35107	190.73595	16.49887
57	0.467	916.86768	375.76328	1343.76062	-221.64505	317.94370	1295.44763	-1123.81238	303.89252	1278.97327	-72.94330	510.29593	137.42715	240.22711	171.26785	8.40299	-936.59967	434.18423	-11.10121	-1268.26392	188.32382	17.08776
58	0.475	916.35980	375.99905	1343.56177	-223.31667	318.69260	1293.09900	-1125.09155	301.52383	1277.77222	-46.34705	508.41638	138.33844	215.74078	172.77711	8.36127	-961.16559	437.60947	-10.24133	-1231.33374	186.72873	19.88531
59	0.483	915.73096	376.36130	1343.60632	-224.83932	319.76480	1291.07397	-1126.35974	299.63620	1276.62292	-19.22235	506.27380	138.61488	191.15430	174.36761	8.26872	-985.84326	441.36115	-9.34247	-1194.93140	186.36099	24.30322
60	0.492	915.01392	376.83575	1343.90466	-226.20703	321.12473	1289.46155	-1127.32849	298.68237	1275.38220	8.53900	504.53320	138.46378	166.51004	175.99542	8.02824	-1010.56067	444.63324	-8.77733	-1159.51746	187.50522	29.63885
61	0.500	914.24487	377.39713	1344.47449	-227.45021	322.65152	1288.36072	-1127.82751	298.63257	1273.96851	37.03305	503.41611	137.84915	141.81799	177.65765	7.69965	-1035.23560	447.12003	-8.58879	-1125.53052	190.15984	35.31727
62	0.508	913.45770	377.99921	1345.33533	-228.60103	324.17749	1287.83679	-1127.88965	298.96924	1272.39771	66.36191	502.01450	136.16151	117.03119	179.34377	7.46417	-1059.92029	448.97589	-8.54566	-1093.00867	194.10794	40.98690
63	0.517	912.67749	378.58350	1346.50000	-229.67599	325.51785	1287.90991	-1127.66638	299.06943	1270.77832	96.54492	499.31198	132.82007	92.09753	180.95984	7.47184	-1084.78052	450.42413	-8.47217	-1061.38599	199.08922	46.44575
64	0.525	911.91577	379.11237	1347.96960	-230.66045	326.51349	1288.57520	-1127.33008	298.63275	1269.31506	127.37143	495.61255	128.03192	67.00601	182.41867	7.70576	-1109.92590	451.55865	-8.37648	-1029.78308	204.86375	51.54186
65	0.533	911.17371	379.59320	1349.72827	-231.49425	327.07016	1289.82288	-1127.04211	297.76321	1268.25110	158.50378	492.14020	122.56799	41.78003	183.80232	7.98834	-1135.34265	452.35986	-8.35501	-997.53076	211.13312	56.16061
66	0.542	910.45142	380.06802	1351.74524	-232.08055	327.16577	1291.64209	-1126.92139	296.75330	1267.78271	189.64117	489.82062	117.11990	16.46973	185.27974	8.14707	-1160.93896	453.06747	-8.40242	-964.39636	217.47040	60.27013
67	0.550	909.75555	380.57663	1353.97998	-232.32262	326.83035	1294.01111	-1126.99622	295.87146	1268.02417	220.63025	488.63885	111.88996	-8.87186	186.90578	8.14713	-1186.58032	454.41138	-8.31252	-930.43701	223.40312	63.93011
68	0.558	909.10175	381.12994	1356.38049	-232.15921	326.12234	1296.88696	-1127.18884	295.25946	1269.00781	251.69003	487.60812	106.44006	-34.22839	188.68237	8.03479	-1212.14453	456.86526	-7.95981	-895.85748	228.58215	67.23544
69	0.567	908.51648	381.72302	1358.87756	-231.57701	325.11502	1300.19885	-1127.36267	294.92468	1270.69775	283.36554	485.43945	100.04522	-59.64005	190.65359	7.88366	-1237.63098	459.90753	-7.54317	-861.04260	232.84642	70.24239
70	0.575	908.03668	382.36084	1361.39526	-230.60588	323.89127	1303.84912	-1127.38464	294.80515	1273.01868	316.04785	481.45786	92.36898	-85.17603	192.80017	7.80485	-1263.16846	462.66760	-7.30516	-826.58435	236.11989	72.92597
71	0.583	907.70685	383.05615	1363.86511	-229.30542	322.53940	1307.72034	-1127.16589	294.84814	1275.88379	349.64319	475.89355	83.78397	-110.85950	195.03276	7.84645	-1288.84924	464.87802	-7.28752	-793.16254	238.30006	75.16866
72	0.592	907.57166	383.81149	1366.22852	-227.74535	321.14618	1311.68713	-1126.69226	295.05371	1279.21118	383.54172	469.60834	75.22013	-136.63705	197.25658	7.92808	-1314.62268	466.81430	-7.42337	-761.34540	239.27521	76.77511
73	0.600	907.66028	384.61343	1368.43164	-225.99294	319.78418	1315.62708	-1126.03040	295.45816	1282.90564	416.60437	463.71735	67.75473	-162.39801	199.30409	7.96466	-1340.29517	468.85190	-7.50862	-731.51331	238.96442	77.50563
74	0.608	907.96716	385.43704	1370.42883	-224.11534	318.49097	1319.42358	-1125.27258	296.07040	1286.80188	447.25055	459.04547	61.94580	-187.92537	200.96503	8.00927	-1365.49268	471.30276	-7.00099	-703.98297	237.29951	77.08848
75	0.617	908.44733	386.25073	1372.18872	-222.17992	317.26321	1322.96460	-1124.49219	296.84555	1290.64197	473.79529	455.66013	57.32771	-212.80385	202.18152	8.30093	-1389.69434	474.34171	-5.03830	-679.11969	234.25165	75.22675
76	0.625	909.02905	387.02237	1373.69629	-220.24504	316.08084	1326.13623	-1123.77515	297.70633	1294.13965	494.93521	453.06567	52.72463	-236.39265	203.06503	9.18698	-1412.42859	477.93924	-0.89546	-657.25134	229.91319	71.67959
77	0.633	909.63080	387.72760	1374.94641	-218.35532	314.93018	1328.82019	-1123.22253	298.53754	1297.03931	510.22116	450.77734	47.15009	-257.89099	203.69983	10.88447	-1433.49561	481.83719	5.45737	-638.55444	224.51743	66.39604
78	0.642	910.17670	388.35800	1375.93860	-216.54779	313.80716	1330.90613	-1122.87659	299.20776	1299.13098	520.22418	448.58453	40.40797	-276.52945	204.04628	13.30611	-1452.96252	485.56534	13.33230	-623.12469	218.34879	59.56852
79	0.650	910.60992	388.91647	1376.67590	-214.86060	312.71933	1332.30652	-1122.69922	299.64709	1300.28125	526.05475	446.49997	32.98111	-291.82413	203.88513	16.32012	-1470.84937	488.68082	21.96525	-611.15601	211.59933	51.54432
80	0.658	910.90222	389.40396	1377.16394	-213.33150	311.68726	1332.96106	-1122.61646	299.87982	1300.46143	528.46680	444.68573	25.51053	-303.52335	202.61053	20.40051	-1486.88232	491.08365	31.23855	-603.03418	204.30341	42.65098
81	0.667	911.05377	389.82077	1377.40466	-211.98599	310.73489	1332.83716	-1122.53162	300.01593	1299.73962	527.33459	443.37885	18.41022	-311.00098	199.34634	26.82784	-1500.52478	492.91391	41.74751	-599.28015	196.42993	33.07349
82	0.675	911.08447	390.17758	1377.38843	-210.82541	309.88824	1331.93445	-1122.32422	300.20694	1298.26294	521.90344	442.79443	11.93676	-312.83215	193.78273	36.46771	-1510.99402	494.19519	53.92950	-600.41125	188.11104	22.97159
83	0.683	911.02417	390.49890	1377.09314	-209.82664	309.18829	1330.28235	-1121.90344	300.52469	1296.22925	511.46329	443.00461	6.43379	-307.56943	186.82364	48.08903	-1517.37646	494.91891	66.89666	-606.82166	179.97539	12.89354
84	0.692	910.90973	390.81705	1376.49219	-208.95517	308.69080	1327.93274	-1121.26904	300.87619	1293.84558	495.90063	443.82816	2.25159	-295.05121	179.97713	58.80229	-1519.06909	495.44934	78.33718	-618.71082	173.31680	4.11307
85	0.700	910.78534	391.15656	1375.57043	-208.18373	308.45041	1324.95837	-1120.49683	301.05496	1291.29712	475.81561	444.98068	-0.51324	-276.61002	174.07515	66.60354	-1516.05957	496.43033	86.02202	-635.91852	169.53139	-1.88860
86	0.708	910.70038	391.52005	1374.33252	-207.50909	308.50519	1321.45313	-1119.67273	300.85782	1288.74316	452.34515	446.38242	-2.06679	-254.17374	168.82953	71.78157	-1508.73682	498.21686	89.44449	-657.58051	168.98750	-4.67560
87	0.717	910.70435	391.88809	1372.79675	-206.96320	308.86771	1317.52673	-1118.83459	300.17416	1286.31665	426.95480	448.09268	-2.79458	-229.48325	163.58646	75.76069	-1497.53003	500.57764	89.74396	-682.04779	170.68930	-5.25517
88	0.725	910.83771	392.22437	1370.98596	-206.61436	309.52399	1313.29663	-1117.96777	299.01144	1284.09192	401.04767	450.04572	-3.07653	-203.84991	158.16522	79.42139	-1482.56885	502.96432	88.25367	-707.55627	173.21475	-5.06618
89	0.733	911.11560	392.47989	1368.93103	-206.56174	310.43661	1308.87830	-1117.05859	297.47488	1282.05774	375.47125	452.10028	-3.16050	-178.08838	152.92975	82.69299	-1463.60303	505.03128	85.47798	-733.03101	175.65410	-4.98400
90	0.742	911.51434	392.60663	1366.68188	-206.92134	311.54236	1304.38000	-1116.13562	295.73700	1280.14978	350.45047	454.18021	-3.21251	-152.44849	148.38263	85.14346	-1440.37024	506.82629	81.28091	-758.13495	177.75768	-5.20956
91	0.750	911.97943	392.58313	1364.31165	-207.78952	312.74664	1299.90515	-1115.25439	294.00781	1278.30554	325.89948	456.24319	-3.37481	-126.72440	144.81390	86.62376	-1413.02417	508.43295	75.71661	-782.85999	179.65762	-5.61184
92	0.758	912.44763	392.42545	1361.90991	-209.18791	313.93442	1295.55920	-1114.48279	292.51526	1276.47388	301.63959	458.24615	-3.70245	-100.56931	142.17726	87.43470	-1382.26160	509.55890	69.55784	-807.28748	181.53258	-6.03371
93	0.767	912.86786	392.16684	1359.56970	-211.02841	315.00128	1291.44446	-1113.93018	291.49158	1274.59680	277.48770	460.19162	-4.09955	-73.72995	140.17532	88.04108	-1349.23230	509.63928	64.04363	-831.51648	183.41725	-6.40028
94	0.775	913.21429	391.83435	1357.36890	-213.13744	315.87823	1287.65649	-1113.75989	291.14417	1272.62085	253.35455	462.14468	-4.39190	-46.08113	138.49200	88.70720	-1315.21851	508.29950	60.19212	-855.61926	185.24422	-6.68599
95	0.783	913.49335	391.44492	1355.35999	-215.33244	316.52975	1284.29346	-1114.09631	291.61398	1270.53174	229.24281	464.12915	-4.48644	-17.58572	137.00902	89.35912	-1281.11597	505.57693	58.36111	-879.63812	186.96394	-6.87464
96	0.792	913.73889	391.01089	1353.57397	-217.49075	316.93158	1281.46777	-1114.89563	292.91751	1268.35571	205.15808	466.05963	-4.42487	11.74823	135.83739	89.70204	-1247.17822	501.73721	58.35016	-903.61121	188.59372	-6.97042
97	0.800	913.99512	390.54694	1352.02979	-219.55968	317.05426	1279.28967	-1115.94849	294.89151	1266.13098	181.10873	467.86661	-4.31783	41.87943	135.18674	89.45316	-1213.27600	497.00540	59.79229	-927.57239	190.19034	-6.99554
98	0.808	914.29541	390.07281	1350.74182	-221.52153	316.88297	1277.82776	-1116.99878	297.23059	1263.90698	157.12134	469.55798	-4.28962	72.72559	135.19791	88.51184	-1179.32996	491.46616	62.46210	-951.55603	191.78903	-6.95470
99	0.817	914.65302	389.60162	1349.72583	-223.35320	316.46014	1277.09546	-1117.85706	299.64218	1261.78699	133.16638	471.08609	-4.43245	104.19327	135.86128	86.97286	-1145.51587	485.09644	66.24546	-975.62097	193.39105	-6.85247
100	0.825	915.06555	389.13403	1349.00171	-225.00259	315.89563	1277.07349	-1118.49573	301.98419	1259.95410	109.14395	472.38062	-4.73893	136.21198	137.07562	85.03164	-1112.13684	477.82446	70.82942	-999.81873	195.02007	-6.73398
101	0.833	915.52246	388.67740	1348.59009	-226.39336	315.33005	1277.73608	-1119.05078	304.24850	1258.62195	84.96091	473.59354	-5.05085	168.72748	138.77069	82.86220	-1079.32886	469.64197	75.59177	-1024.14575	196.73148	-6.64679
102	0.842	916.01099	388.25797	1348.50781	-227.44946	314.88852	1279.06384	-1119.67285	306.44189	1257.93469	60.55673	475.09207	-5.12497	201.69360	140.96339	80.54114	-1046.87402	460.75391	79.91923	-1048.58899	198.55661	-6.57843
103	0.850	916.52368	387.89606	1348.75964	-228.11310	314.65759	1281.04248	-1120.37598	308.48868	1257.90308	35.92651	477.06586	-4.87927	235.07660	143.67932	78.09327	-1014.32202	451.55093	83.51444	-1073.17236	200.49265	-6.48369
104	0.858	917.06354	387.57904	1349.33240	-228.34842	314.68961	1283.64990	-1121.01648	310.21484	1258.42969	11.13742	479.29739	-4.51427	268.84177	146.87091	75.58659	-981.33325	442.42755	86.36362	-1097.92249	202.51187	-6.34295
105	0.867	917.64233	387.28415	1350.19312	-228.14409	315.01080	1286.84155	-1121.41199	311.46069	1259.44458	-13.78210	481.44489	-4.26680	302.93137	150.46646	73.14717	-947.87311	433.73215	88.58994	-1122.82788	204.51341	-6.11880
106	0.875	918.27753	387.01196	1351.29578	-227.51833	315.61780	1290.54395	-1121.50964	312.23871	1261.03833	-38.88922	483.37268	-4.17685	337.29373	154.41568	70.93390	-914.12677	425.69693	90.33462	-1147.84241	206.32520	-5.71146
107	0.883	918.99237	386.77066	1352.58606	-226.52151	316.47397	1294.66077	-1121.37292	312.70346	1263.37085	-64.20496	485.15244	-4.13317	371.92514	158.65979	69.16443	-880.40332	418.31311	91.66037	-1172.94775	207.84911	-5.08165
108	0.892	919.81622	386.55627	1354.00269	-225.23164	317.52347	1299.08423	-1121.00525	312.96277	1266.44421	-89.69330	486.88623	-4.00450	406.73404	163.11768	68.16496	-847.15735	411.52103	92.54733	-1198.23267	209.20200	-4.37858
109	0.900	920.78082	386.37137	1355.47742	-223.74246	318.71628	1303.70300	-1120.33020	313.03589	1270.08948	-115.35046	488.60272	-3.73816	441.20566	167.66179	68.30547	-814.96027	405.46777	92.88858	-1223.84155	210.62048	-3.82446
110	0.908	921.90845	386.23822	1356.94019	-222.14656	320.02179	1308.41089	-1119.36145	312.98599	1274.14978	-141.18933	490.32666	-3.39830	474.15414	172.06645	69.70059	-784.37793	400.42267	92.45271	-1249.79260	212.19225	-3.49359
111	0.917	923.19678	386.18326	1358.32898	-220.51573	321.42456	1313.10925	-1118.24658	312.95563	1278.53809	-167.15613	492.12106	-3.09354	503.90079	176.05247	71.79343	-755.89264	396.58334	90.93089	-1275.85352	213.74948	-3.25442
112	0.925	924.61450	386.21759	1359.60120	-218.88689	322.91702	1317.69861	-1117.13416	313.05722	1283.12756	-193.05865	493.99268	-2.78427	528.88501	179.46744	73.30839	-729.89606	394.05063	88.03248	-1301.54895	215.01514	-2.82496
113	0.933	926.10468	386.33527	1360.73291	-217.26451	324.49448	1322.06628	-1116.08777	313.30087	1287.70215	-218.54236	495.84564	-2.06784	548.22803	182.38846	72.94289	-706.66284	392.88348	83.54713	-1326.29175	215.82698	-1.83721
114	0.942	927.58990	386.52267	1361.71167	-215.63872	326.14740	1326.08057	-1115.11841	313.60461	1292.01147	-243.16492	497.53998	-0.19398	561.85583	185.00099	70.23676	-686.33173	393.15399	77.41724	-1349.63159	216.25964	0.00913
115	0.950	928.98499	386.76251	1362.53394	-214.00310	327.85394	1329.60059	-1114.24463	313.83191	1295.83508	-266.42249	498.96738	3.61106	570.26208	187.43915	65.64649	-668.99292	395.08707	69.83449	-1371.44214	216.54863	2.73813
116	0.958	930.21503	387.04205	1363.20215	-212.35919	329.57407	1332.50208	-1113.51709	313.86075	1299.02283	-287.57306	500.15726	9.85859	574.15271	189.73929	59.86028	-654.79443	399.02286	61.14125	-1391.85229	216.94061	6.06222
117	0.967	931.22803	387.36041	1363.71533	-210.70978	331.25244	1334.69739	-1112.99707	313.69183	1301.49939	-305.39124	501.41348	18.82865	574.15686	191.83244	53.28346	-643.93066	404.98126	51.49859	-1411.02563	217.64386	9.59251
118	0.975	932.00128	387.71420	1364.06140	-209.05347	332.83441	1336.13489	-1112.71240	313.49451	1303.24048	-318.19855	503.31271	30.70437	570.70068	193.55733	46.11857	-636.56335	412.37180	40.78391	-1428.95227	218.82745	13.10200
119	0.983	932.54010	388.08026	1364.22009	-207.38667	334.27844	1336.78418	-1112.59644	313.44608	1304.25500	-324.30151	506.40228	45.36492	563.98877	194.76227	38.61763	-632.83856	420.32544	28.96335	-1445.26147	220.55116	16.71642
120	0.992	932.86743	388.42188	1364.17090	-205.70999	335.55304	1336.63257	-1112.43469	313.49188	1304.57703	-322.66852	510.77359	61.82907	554.00854	195.45497	31.13850	-633.09564	428.38571	16.65822	-1459.16553	222.70290	20.92906
121	1.000	933.01959	388.71121	1363.89478	-204.03392	336.62997	1335.68994	-1111.93457	313.37924	1304.27014	-313.65485	515.98816	78.19501	540.57471	195.89960	24.14503	-638.01703	436.68500	5.42164	-1469.60132	225.00803	26.19704
122	1.008	933.05042	388.94571	1363.36914	-202.38281	337.48996	1333.99622	-1110.92419	312.97299	1303.44702	-299.15314	521.48810	92.59328	523.45068	196.56418	18.29409	-648.26123	445.11945	-2.83966	-1475.47046	227.03641	32.32409
123	1.017	933.03064	389.14694	1362.56958	-200.79729	338.13535	1331.62952	-1109.49060	312.45108	1302.27087	-281.61761	526.92657	104.16019	502.65372	197.83154	14.24451	-663.85474	452.63272	-7.23275	-1475.98608	228.28769	38.30408
124	1.025	933.03857	389.34467	1361.47632	-199.33307	338.59674	1328.70874	-1107.91028	312.14703	1300.90430	-262.74335	532.14618	113.03749	478.85471	199.68056	12.07804	-684.09906	457.92700	-8.61733	-1470.93884	228.40996	42.80879
125	1.033	933.14935	389.55975	1360.07764	-198.05441	338.92798	1325.38159	-1106.46472	312.24185	1299.44812	-243.05786	537.09570	119.78670	453.30734	201.77159	11.18423	-707.77698	460.93451	-8.60664	-1460.52319	227.34985	44.85794
126	1.042	933.42108	389.80106	1358.37463	-197.02983	339.18967	1321.80188	-1105.33789	312.66592	1297.93420	-222.45850	541.64276	124.92238	427.22037	203.82130	10.84855	-733.28766	462.72537	-8.29852	-1444.94336	225.29974	44.20251
127	1.050	933.87402	390.07297	1356.38928	-196.33348	339.43277	1318.11023	-1104.63074	313.25134	1296.35889	-200.81763	545.45337	128.80399	401.30801	205.71587	10.64768	-759.12787	463.86719	-8.27502	-1424.29980	222.55339	41.28332
128	1.058	934.47852	390.38480	1354.17065	-196.04395	339.68811	1314.42664	-1104.36902	313.85193	1294.70032	-178.19165	548.25269	131.77190	375.83163	207.40434	10.39605	-784.50238	464.30310	-8.79174	-1398.77979	219.44676	36.94275
129	1.067	935.16022	390.75912	1351.79053	-196.23741	339.95004	1310.84534	-1104.48071	314.33807	1292.91248	-154.75079	550.11908	134.24306	350.81516	208.90445	10.02681	-809.35736	464.52597	-9.58917	-1368.89331	216.38617	32.14049
130	1.075	935.82074	391.22931	1349.33350	-196.96745	340.17184	1307.43152	-1104.83252	314.60312	1290.95154	-130.61047	551.49890	136.64774	326.18668	210.31633	9.53277	-833.95209	465.41516	-10.16088	-1335.54761	213.78799	27.76812
131	1.083	936.36902	391.82233	1346.89087	-198.22147	340.30835	1304.22754	-1105.33398	314.59659	1288.83557	-105.79138	552.74243	139.15019	301.82388	211.75639	8.97708	-858.50293	467.49374	-10.16274	-1299.83167	211.88367	24.54953
132	1.092	936.75293	392.54962	1344.54834	-199.87515	340.39859	1301.26770	-1105.99646	314.31866	1286.64941	-80.35150	553.57660	141.45425	277.60330	213.30486	8.50956	-883.08032	470.75540	-9.52007	-1262.66235	210.65074	22.99312
133	1.100	936.97070	393.41171	1342.37012	-201.70970	340.60733	1298.58435	-1106.86462	313.80640	1284.49036	-54.39874	553.50366	143.11986	253.45609	214.98381	8.26843	-907.62500	474.51984	-8.53499	-1224.64026	210.02977	23.34657
134	1.108	937.05463	394.40356	1340.39172	-203.51700	341.14160	1296.20911	-1107.90369	313.13330	1282.43469	-27.97549	552.55273	143.93672	229.34094	216.75989	8.24001	-932.03271	477.74020	-7.75512	-1186.22241	210.15422	25.55521
135	1.117	937.04614	395.51419	1338.63037	-205.19595	342.09894	1294.18860	-1108.96765	312.37253	1280.52930	-1.03284	551.21869	143.89984	205.20682	218.53958	8.26125	-956.28107	479.91959	-7.48302	-1147.99194	211.31277	29.28386
136	1.125	936.98242	396.72043	1337.10095	-206.74678	343.40924	1292.59668	-1109.86658	311.53305	1278.76831	26.51346	549.89874	143.06110	181.04111	220.22168	8.16433	-980.45300	481.40060	-7.58942	-1110.73071	213.72592	34.02979
137	1.133	936.89667	397.98572	1335.82129	-208.20763	344.90790	1291.51709	-1110.45483	310.56393	1277.10974	54.72910	548.59070	141.43648	156.87347	221.80983	7.92288	-1004.64490	482.76917	-7.78708	-1075.15247	217.40192	39.28610
138	1.142	936.81622	399.26337	1334.81152	-209.60699	346.41913	1291.00830	-1110.67896	309.42117	1275.55762	83.61490	547.04883	138.97345	132.67422	223.36649	7.68100	-1028.90039	484.34097	-7.86344	-1041.45703	222.21272	44.65548
139	1.150	936.75470	400.49673	1334.08972	-210.93929	347.77548	1291.09460	-1110.59497	308.09109	1274.20105	113.08035	545.07593	135.58852	108.35492	224.87401	7.62668	-1053.23242	486.10385	-7.74432	-1009.11292	228.03662	49.85509
140	1.158	936.70947	401.63269	1333.66736	-212.15579	348.82111	1291.78857	-1110.34546	306.58969	1273.17676	142.99170	542.65033	131.22493	83.87054	226.29137	7.81765	-1077.66980	487.90842	-7.47428	-977.14825	234.72334	54.68794
141	1.167	936.67072	402.64963	1333.54639	-213.17148	349.44119	1293.10828	-1110.09290	305.00348	1272.63098	173.27774	539.91022	125.92860	59.22153	227.68201	8.13932	-1102.25220	489.68466	-7.11828	-944.73651	241.94736	59.04827
142	1.175	936.63708	403.56323	1333.71375	-213.88333	349.58832	1295.06384	-1109.95557	303.49042	1272.70325	203.96609	537.03265	119.88504	34.40900	229.16322	8.42126	-1127.01636	491.41919	-6.74481	-911.55615	249.22914	62.92496
143	1.183	936.62030	404.40826	1334.13562	-214.20004	349.27060	1297.62891	-1109.97119	302.19623	1273.50281	235.11900	534.06458	113.32696	9.43866	230.83125	8.53446	-1152.02271	493.04919	-6.46919	-877.71130	256.13147	66.38252
144	1.192	936.63989	405.22751	1334.75916	-214.07320	348.52563	1300.72693	-1110.09521	301.19315	1275.08264	266.75983	530.85162	106.40872	-15.67903	232.74977	8.41994	-1177.33228	494.58847	-6.34923	-843.52271	262.37823	69.52289
145	1.200	936.71814	406.06268	1335.52246	-213.50842	347.41232	1304.24780	-1110.23743	300.49854	1277.42383	298.83832	527.14380	99.20927	-40.94104	234.85892	8.15195	-1202.92700	496.24423	-6.27165	-809.46149	267.79990	72.41132
146	1.208	936.87903	406.93274	1336.36694	-212.55267	346.01663	1308.07385	-1110.31116	300.10519	1280.43689	331.25870	522.76129	91.82793	-66.34422	236.96875	7.93190	-1228.72302	498.20425	-6.11374	-776.14227	272.24762	74.99371
147	1.217	937.14740	407.82813	1337.23938	-211.27594	344.44699	1312.09180	-1110.25854	299.98230	1283.97632	363.94113	517.69543	84.47957	-91.87189	238.96567	7.91265	-1254.65393	500.34717	-5.97798	-744.21411	275.58047	77.08598
148	1.225	937.54718	408.73190	1338.08667	-209.75806	342.80527	1316.19324	-1110.05029	300.07883	1287.85815	396.70813	512.11133	77.54002	-117.49452	240.89549	8.06476	-1280.62415	502.40210	-6.00011	-714.20392	277.68219	78.44539
149	1.233	938.09155	409.63425	1338.85913	-208.07951	341.16058	1320.27637	-1109.68933	300.33289	1291.87329	428.92828	506.30533	71.45094	-143.15222	242.76634	8.24664	-1306.36804	504.41650	-5.88109	-686.52997	278.46524	78.81330
150	1.242	938.77197	410.52676	1339.51221	-206.31627	339.55115	1324.23999	-1109.22266	300.66998	1295.80115	459.28766	500.68008	66.44327	-168.68668	244.43839	8.37823	-1331.41003	506.82086	-4.78619	-661.61298	277.83301	77.91990
151	1.250	939.55408	411.39481	1340.00964	-204.53671	337.99762	1327.96924	-1108.73755	301.01077	1299.42102	486.04071	495.60010	62.21362	-193.75360	245.76891	8.60400	-1355.20044	509.95630	-1.82194	-639.76880	275.64523	75.54887
152	1.258	940.38275	412.22217	1340.32886	-202.79749	336.50781	1331.32715	-1108.32837	301.29834	1302.52832	507.62170	491.15613	57.90257	-217.76563	246.72264	9.29126	-1377.37134	513.70337	3.33058	-621.04053	271.82190	71.62078
153	1.267	941.19568	413.00278	1340.46436	-201.14165	335.07877	1334.16943	-1108.05347	301.52124	1304.95776	523.24152	487.15970	52.59024	-239.92055	247.33412	10.74461	-1397.89612	517.66846	10.28824	-605.32233	266.47449	66.21786
154	1.275	941.93585	413.73959	1340.42480	-199.60284	333.70538	1336.37573	-1107.91370	301.71991	1306.60156	533.15405	483.36810	45.92638	-259.36465	247.61736	12.94100	-1416.96655	521.50653	18.40407	-592.62207	259.83759	59.57187
155	1.283	942.55591	414.43536	1340.22241	-198.21115	332.38870	1337.87000	-1107.86475	301.95859	1307.42175	538.37329	479.63031	38.27000	-275.48425	247.39980	15.70169	-1434.66492	524.86084	27.24482	-583.18292	252.10373	52.00377
156	1.292	943.02155	415.09354	1339.86182	-196.99298	331.12933	1338.61658	-1107.84961	302.27277	1307.44580	539.92493	475.92191	30.26752	-288.03281	246.14862	19.27217	-1450.64197	527.26892	36.81529	-577.43280	243.36781	43.78476
157	1.300	943.31818	415.72382	1339.33508	-195.96259	329.92517	1338.60327	-1107.81921	302.64328	1306.74194	538.17847	472.39844	22.39857	-296.62045	243.06987	24.73421	-1464.03931	528.49207	47.41748	-575.84076	233.71652	35.01045
158	1.308	943.45142	416.33759	1338.62646	-195.11298	328.79510	1337.83069	-1107.72656	303.01575	1305.39880	532.75958	469.40979	14.95108	-300.04166	237.65388	33.28607	-1473.75513	528.83887	59.05766	-578.78882	223.45084	25.67170
159	1.317	943.44287	416.93964	1337.71899	-194.41623	327.79510	1336.31201	-1107.52380	303.33502	1303.52429	522.98114	467.38431	8.32519	-296.75833	230.31696	44.54412	-1478.93201	528.98834	70.74799	-586.49506	213.37009	16.01598
160	1.325	943.32861	417.52658	1336.59546	-193.83208	326.99506	1334.07678	-1107.18372	303.56110	1301.25000	508.40726	466.58508	3.11399	-286.28812	222.39148	56.07802	-1479.38574	529.60492	80.56487	-598.96173	204.88269	6.99696
161	1.333	943.15710	418.09464	1335.23889	-193.32013	326.44272	1331.17847	-1106.71497	303.66278	1298.73450	489.23773	466.93512	-0.29480	-269.70728	215.20442	65.34387	-1475.57288	531.04114	86.82666	-615.98517	199.50079	0.10360
162	1.342	942.98438	418.64386	1333.63464	-192.85568	326.15375	1327.69849	-1106.13977	303.60629	1296.15002	466.37442	468.15958	-2.08006	-248.87811	209.12224	71.71670	-1468.09253	533.19470	89.27858	-637.07495	197.75102	-3.76587
163	1.350	942.86713	419.16910	1331.77234	-192.44434	326.12115	1323.74622	-1105.47864	303.35489	1293.64258	441.21454	469.99841	-2.81992	-225.58908	203.59404	76.29677	-1457.22192	535.72113	88.92158	-661.12903	198.72774	-5.09609
164	1.358	942.85120	419.65076	1329.64990	-192.12938	326.31921	1319.45032	-1104.76563	302.88989	1291.29077	415.22324	472.18759	-3.06202	-201.21219	197.98672	80.34850	-1442.78064	538.41980	86.83688	-686.56458	200.94746	-5.15179
165	1.367	942.95398	420.06296	1327.28516	-191.99423	326.70163	1314.94299	-1104.04199	302.23358	1289.09692	389.41187	474.41907	-3.13832	-176.59158	192.26463	84.31522	-1424.34717	541.31824	83.46633	-712.14850	203.35309	-4.98333
166	1.375	943.15271	420.38687	1324.72791	-192.15842	327.21259	1310.34424	-1103.33325	301.43484	1287.00940	364.13336	476.46115	-3.24783	-152.00674	186.95193	87.91759	-1401.69116	544.41241	78.84234	-737.38690	205.56602	-5.06584
167	1.383	943.39172	420.61624	1322.05688	-192.75551	327.80569	1305.75793	-1102.66138	300.53439	1284.95728	339.34122	478.33847	-3.47385	-127.32535	182.55641	90.75407	-1375.04236	547.36060	73.17735	-762.21625	207.62785	-5.42134
168	1.392	943.60748	420.75885	1319.36755	-193.88252	328.44919	1301.27563	-1102.08167	299.56622	1282.89587	314.90643	480.28500	-3.74753	-102.26552	179.15657	92.74474	-1345.09058	549.45508	67.21918	-786.72937	209.63846	-5.88668
169	1.400	943.75415	420.83328	1316.75757	-195.53302	329.10568	1296.97998	-1101.71240	298.61887	1280.83215	290.70718	482.41745	-3.96520	-76.55771	176.49271	94.13633	-1312.93640	550.03815	62.10548	-811.04791	211.59109	-6.32016
170	1.408	943.81519	420.85880	1314.31494	-197.56482	329.70605	1292.94360	-1101.72424	297.93362	1278.80078	266.62469	484.58606	-4.11826	-50.00105	174.24567	95.23811	-1279.93616	548.96649	58.87201	-835.24146	213.44516	-6.65872
171	1.417	943.80255	420.84619	1312.10657	-199.75793	330.15857	1289.23560	-1102.25354	297.88965	1276.82544	242.57837	486.56650	-4.27979	-22.50694	172.21252	96.20020	-1247.31470	546.54077	57.95607	-859.32581	215.21506	-6.88324
172	1.425	943.74652	420.79416	1310.17249	-201.93207	330.38995	1285.94104	-1103.29749	298.78012	1274.90857	218.54391	488.27393	-4.50941	5.90915	170.35612	96.94971	-1215.75537	543.04254	58.97538	-883.30621	216.94908	-6.99440
173	1.433	943.68353	420.69507	1308.53345	-204.01158	330.36618	1283.16882	-1104.67908	300.59869	1273.04138	194.50964	489.81290	-4.78578	35.20331	168.74687	97.26632	-1185.24402	538.50043	61.09080	-907.23254	218.67242	-7.02757
174	1.442	943.64691	420.54788	1307.20618	-205.99709	330.09094	1281.02112	-1106.10889	303.05597	1271.21484	170.43280	491.37714	-5.03248	65.34216	167.45056	96.96275	-1155.28735	532.84534	63.71432	-931.20679	220.39359	-7.03024
175	1.450	943.65991	420.36417	1306.21326	-207.90523	329.60806	1279.55103	-1107.31433	305.74850	1269.42920	146.27155	493.08014	-5.18058	96.29660	166.47980	96.02136	-1125.36670	526.06891	66.75764	-955.30457	222.12766	-7.00904
176	1.458	943.73004	420.16037	1305.58325	-209.72542	329.00446	1278.75562	-1108.13953	308.30389	1267.69055	122.03766	494.87119	-5.21132	128.04269	165.81905	94.56159	-1095.25098	518.24463	70.26272	-979.52118	223.87515	-6.94626
177	1.467	943.84863	419.94626	1305.34302	-211.40012	328.40128	1278.60974	-1108.55542	310.46289	1266.01257	97.77301	496.62619	-5.16300	160.54947	165.44016	92.72207	-1064.98352	509.53763	73.98951	-1003.82837	225.62608	-6.85329
178	1.475	943.99738	419.71921	1305.50977	-212.83083	327.93069	1279.10327	-1108.62634	312.16458	1264.46143	73.47009	498.30820	-5.07710	193.76703	165.32346	90.59193	-1034.67773	500.14810	77.40694	-1028.24194	227.41101	-6.75684
179	1.483	944.15765	419.46579	1306.08508	-213.90848	327.70239	1280.24951	-1108.48596	313.58551	1263.23120	49.03290	500.03693	-4.94706	227.64136	165.48634	88.23511	-1004.32318	490.32993	80.10356	-1052.80225	229.29762	-6.65536
180	1.492	944.32062	419.17053	1307.04993	-214.55244	327.77719	1282.06299	-1108.31970	314.99936	1262.63306	24.35623	501.96307	-4.75325	262.11368	165.94427	85.75470	-973.77832	480.51614	82.11599	-1077.52686	231.30658	-6.51779
181	1.500	944.49609	418.82751	1308.36670	-214.73161	328.16501	1284.53162	-1108.30835	316.56003	1262.95691	-0.56021	504.05710	-4.52324	297.08493	166.67073	83.29507	-942.92322	471.11172	83.70863	-1102.39307	233.33873	-6.29477
182	1.508	944.71448	418.44196	1309.98401	-214.45593	328.83908	1287.60486	-1108.52344	318.22229	1264.33508	-25.63361	506.11877	-4.31435	332.38168	167.67801	80.97675	-911.76666	462.13034	84.95334	-1127.34485	235.20123	-5.92377
183	1.517	945.01685	418.02197	1311.84021	-213.75911	329.74963	1291.19934	-1108.86646	319.78699	1266.69849	-50.81689	507.99286	-4.15976	367.78763	169.12735	78.85945	-880.46387	453.33255	85.69813	-1152.35034	236.75275	-5.37491
184	1.525	945.44348	417.57690	1313.86548	-212.69292	330.83948	1295.20728	-1109.10413	320.98499	1269.80823	-76.14929	509.69113	-4.04892	403.09567	171.27434	77.01271	-849.35651	444.74176	85.87315	-1177.49500	238.06796	-4.72284
185	1.533	946.02728	417.13022	1315.98706	-211.32471	332.05762	1299.50500	-1108.94751	321.60144	1273.35327	-101.69720	511.33759	-3.92765	437.98050	174.22717	75.65668	-818.95258	436.79926	85.61898	-1202.95142	239.39632	-4.12566
186	1.542	946.78540	416.72156	1318.13403	-209.72644	333.36374	1303.96582	-1108.15869	321.62860	1277.08801	-127.45715	513.03607	-3.74390	471.68832	177.72522	75.12722	-789.73077	429.91058	85.03286	-1228.79175	240.90201	-3.69624
187	1.550	947.70837	416.38177	1320.24414	-207.95761	334.73041	1308.47388	-1106.71655	321.36020	1280.92004	-153.33929	514.80072	-3.50813	502.89017	181.20966	75.47354	-762.01685	424.11633	83.96401	-1254.84741	242.50624	-3.39824
188	1.558	948.75989	416.11267	1322.27209	-206.05510	336.14255	1312.92578	-1104.89368	321.25809	1284.85962	-179.20923	516.58887	-3.21565	529.98706	184.22543	75.97953	-736.10406	419.35254	82.11674	-1280.70972	243.96619	-3.02974
189	1.567	949.88739	415.89734	1324.18982	-204.04114	337.59030	1317.21692	-1103.07324	321.61282	1288.87830	-204.85760	518.31757	-2.64343	551.68579	186.74893	75.30595	-712.36298	415.68176	79.17709	-1305.82446	245.03720	-2.27340
190	1.575	951.02698	415.71826	1325.98401	-201.94003	339.06091	1321.22559	-1101.50500	322.38443	1292.83130	-229.94489	519.85492	-1.25968	567.37793	189.03468	72.40314	-691.19800	413.18066	74.85267	-1329.68518	245.63953	-0.81211
191	1.583	952.10431	415.56314	1327.65039	-199.78633	340.53708	1324.81555	-1100.27332	323.37350	1296.50305	-253.97736	521.11090	1.60602	577.18750	191.26572	67.23686	-672.99298	411.96152	68.94408	-1352.05310	245.93811	1.49107
192	1.592	953.04797	415.42191	1329.18701	-197.62286	341.99774	1327.85486	-1099.38428	324.38730	1299.68347	-276.21362	522.21997	6.49765	581.82813	193.48578	60.53462	-658.07080	412.38354	61.41300	-1373.02051	246.22357	4.47184
193	1.600	953.80518	415.28522	1330.58691	-195.49503	343.41745	1330.23328	-1098.80872	325.25336	1302.21228	-295.53577	523.61609	13.73474	582.23853	195.68680	53.01076	-646.62604	414.92639	52.33276	-1392.83032	246.72769	7.76300
194	1.608	954.34875	415.15167	1331.83362	-193.44440	344.76593	1331.87109	-1098.48389	325.84946	1303.99438	-310.52820	525.86035	23.53782	579.09729	197.74878	44.96793	-638.73602	419.84470	41.82933	-1411.55310	247.52435	11.04655
195	1.617	954.67883	415.03250	1332.90308	-191.50253	346.01022	1332.71667	-1098.30920	326.16049	1305.00256	-319.76434	529.34143	36.14311	572.59314	199.39900	36.55031	-634.51697	427.12823	30.22473	-1428.87573	248.50531	14.28771
196	1.625	954.82147	414.94321	1333.77087	-189.68616	347.11935	1332.74463	-1098.16345	326.24994	1305.27136	-322.12518	534.06458	51.47892	562.51318	200.47310	28.21691	-634.28571	436.32288	18.20692	-1444.15991	249.48289	17.85274
197	1.633	954.82214	414.89279	1334.41846	-187.99968	348.06790	1331.96375	-1097.96228	326.21844	1304.87390	-317.31488	539.60077	68.49274	548.44226	201.22574	20.91688	-638.57947	446.00021	6.89104	-1456.56372	250.35092	22.32117
198	1.642	954.73627	414.88113	1334.82983	-186.44748	348.83920	1330.42847	-1097.69800	326.22363	1303.90356	-306.36523	545.25952	85.10040	530.08569	202.17963	15.68195	-647.93317	454.15393	-2.20658	-1465.04858	251.01883	27.90122
199	1.650	954.62189	414.90460	1334.98547	-185.04742	349.43079	1328.24365	-1097.36487	326.43350	1302.49988	-291.30853	550.50476	99.25221	507.79147	203.61224	12.81173	-662.52502	459.77444	-7.78350	-1468.51270	251.16582	33.92865
200	1.658	954.53711	414.96548	1334.86719	-183.83632	349.86115	1325.55286	-1096.86670	326.93716	1300.87366	-274.03625	555.28235	110.09947	482.82852	205.39189	11.63918	-682.02063	463.47177	-9.79512	-1466.19580	250.28946	39.06422
201	1.667	954.53235	415.07462	1334.47046	-182.86800	350.17621	1322.51782	-1096.11206	327.77213	1299.24622	-255.44824	559.86157	118.08025	456.81259	207.29012	11.25085	-705.38531	466.11285	-9.62130	-1457.99194	248.10844	42.05250
202	1.675	954.63495	415.24133	1333.80908	-182.20908	350.44763	1319.29773	-1095.17920	328.95792	1297.71252	-235.61676	564.28699	124.09094	430.82870	209.17206	11.08312	-730.82367	467.66058	-9.02537	-1444.25916	244.76927	42.35466
203	1.683	954.83478	415.46411	1332.91675	-181.93146	350.74750	1316.03174	-1094.28662	330.41315	1296.17163	-214.46246	568.09735	128.77991	405.24289	210.94695	10.87796	-756.60681	468.01544	-8.97244	-1425.35815	240.64571	40.24791
204	1.692	955.08209	415.73361	1331.85583	-182.09889	351.10620	1312.82617	-1093.61633	331.87558	1294.43823	-192.09583	570.73840	132.49669	380.06485	212.55466	10.52869	-781.94031	467.97949	-9.40619	-1401.52124	236.11966	36.51574
205	1.700	955.30219	416.04227	1330.71802	-182.75299	351.49292	1309.74902	-1093.19312	332.93030	1292.42932	-168.74530	571.99451	135.49600	355.25089	213.97650	10.03766	-806.79913	468.49173	-9.95277	-1373.09619	231.59441	32.07754
206	1.708	955.42139	416.39014	1329.60925	-183.89485	351.84479	1306.83691	-1092.92651	333.21783	1290.23071	-144.64252	571.89343	137.99608	330.75211	215.24001	9.47815	-831.38446	469.72940	-10.43232	-1340.73608	227.51132	27.77351
207	1.717	955.38794	416.78250	1328.62695	-185.45120	352.13437	1304.11243	-1092.78113	332.74246	1288.00769	-119.96167	570.70483	140.23404	306.45041	216.45872	8.95243	-855.85352	471.36853	-10.78821	-1305.35278	224.16783	24.31330
208	1.725	955.18158	417.22656	1327.84595	-187.25214	352.43146	1301.60034	-1092.85193	331.87640	1285.88403	-94.76605	568.99707	142.46071	282.20468	217.77782	8.56135	-880.27100	473.11920	-10.97547	-1267.91528	221.59126	22.27471
209	1.733	954.81335	417.73337	1327.31372	-189.08188	352.89365	1299.33301	-1093.25073	330.98993	1283.89819	-69.01013	567.15924	144.68814	257.95786	219.25827	8.33970	-904.66541	474.94388	-10.95035	-1229.24292	219.74432	22.02702
210	1.742	954.31616	418.31525	1327.05530	-190.78293	353.66745	1297.35669	-1094.00256	330.20178	1282.02258	-42.61554	565.09717	146.57378	233.72040	220.88278	8.21511	-929.07043	477.09164	-10.62926	-1190.00195	218.79305	23.61287
211	1.750	953.72729	418.97247	1327.08362	-192.30524	354.78503	1295.74194	-1095.03284	329.45584	1280.19336	-15.54318	562.59229	147.66106	209.49442	222.59639	8.09055	-953.51440	479.84555	-9.95786	-1150.88892	219.02107	26.75484
212	1.758	953.07184	419.68219	1327.41284	-193.67065	356.15170	1294.57666	-1096.17163	328.66919	1278.35791	12.24673	559.52844	147.57080	185.27072	224.32030	7.93370	-977.98950	483.02750	-9.10597	-1112.72021	220.55144	31.03021
213	1.767	952.36188	420.39813	1328.06165	-194.92479	357.60144	1293.93469	-1097.20410	327.78015	1276.52222	40.85986	555.86829	146.08372	161.03281	225.99567	7.77876	-1002.45630	486.02478	-8.39178	-1076.23462	223.28998	36.04766
214	1.775	951.60736	421.06488	1329.04590	-196.11026	358.95236	1293.85254	-1097.97998	326.74384	1274.75977	70.39142	551.91437	143.34410	136.72607	227.58351	7.70653	-1026.90137	488.42404	-7.95704	-1041.69592	227.07854	41.47544
215	1.783	950.82330	421.64417	1330.37012	-197.24712	360.03772	1294.33850	-1098.46960	325.54727	1273.18982	100.81287	548.23975	139.79398	112.27570	229.03487	7.79485	-1051.35852	490.30310	-7.69495	-1008.62451	231.79073	46.99401
216	1.792	950.02869	422.13196	1332.02222	-198.31940	360.72296	1295.39734	-1098.73010	324.23529	1271.94971	131.98822	544.98907	135.68974	87.65900	230.36211	8.03013	-1075.87695	491.96686	-7.44635	-976.01208	237.26738	52.31226
217	1.800	949.24194	422.54874	1333.97095	-199.27272	360.92310	1297.03760	-1098.86719	322.91364	1271.17517	163.73007	541.72400	130.94902	62.91696	231.70784	8.29062	-1100.51343	493.60339	-7.16817	-942.91748	243.21774	57.23685
218	1.808	948.47571	422.91544	1336.16431	-200.02242	360.61432	1299.25610	-1099.01038	321.71799	1270.99561	195.81955	537.95074	125.46313	38.06970	233.21274	8.45315	-1125.32983	495.11969	-6.97108	-908.90027	249.25546	61.71808
219	1.817	947.74078	423.24933	1338.53699	-200.47482	359.82614	1302.02002	-1099.25623	320.76495	1271.52722	228.06982	533.40106	119.26469	13.08188	234.89778	8.47708	-1150.36572	496.29425	-7.01666	-873.98798	255.03275	65.83014
220	1.825	947.05872	423.58221	1341.01978	-200.55721	358.62906	1305.26477	-1099.61890	320.11902	1272.84827	260.38760	528.00891	112.47392	-12.07349	236.76993	8.38143	-1175.63770	497.24847	-7.26723	-838.47980	260.29959	69.68198
221	1.833	946.46472	423.95819	1343.54285	-200.24069	357.12634	1308.90076	-1100.03882	319.78772	1274.96960	292.74280	521.89935	105.24545	-37.37871	238.83421	8.24219	-1201.15295	498.64471	-7.36632	-802.90857	264.86285	73.30457
222	1.842	945.99860	424.40173	1346.03784	-199.54469	355.43536	1312.82153	-1100.42700	319.74011	1277.81934	325.13550	515.31763	97.71875	-62.80008	240.97719	8.17333	-1226.90173	500.94153	-7.06176	-768.03082	268.54514	76.58212
223	1.850	945.69537	424.90112	1348.44250	-198.52557	353.66086	1316.91589	-1100.69849	319.93799	1281.25110	357.63339	508.47284	90.03052	-88.31775	243.04990	8.20703	-1252.83618	503.70914	-6.60737	-734.65088	271.18881	79.26938
224	1.858	945.58087	425.42737	1350.70251	-197.25977	351.88269	1321.07813	-1100.77869	320.34528	1285.06836	390.38037	501.54227	82.47607	-113.89980	244.99353	8.26653	-1278.81006	506.28375	-6.34452	-703.40649	272.66968	81.05464
225	1.867	945.66309	425.95712	1352.77258	-195.82646	350.15369	1325.20349	-1100.61389	320.90826	1289.04565	423.37750	494.78870	75.60414	-139.44440	246.77794	8.29559	-1304.48523	508.68448	-6.04432	-674.72021	272.88580	81.60443
226	1.875	945.92401	426.47675	1354.61621	-194.29738	348.49289	1329.17969	-1100.20776	321.54865	1292.94006	456.01569	488.54544	69.95557	-164.73082	248.33659	8.38367	-1329.33716	511.46606	-4.83684	-648.87061	271.73627	80.62147
227	1.883	946.32135	426.97250	1356.20447	-192.73845	346.88947	1332.88416	-1099.64502	322.20422	1296.52222	486.73477	483.06738	65.53705	-189.31209	249.60190	8.80835	-1352.85071	514.98322	-1.76525	-626.02667	269.12143	77.94391
228	1.892	946.79694	427.42496	1357.51404	-191.21155	345.32178	1336.19202	-1099.06567	322.88260	1299.62476	513.25159	478.37259	61.52935	-212.40160	250.52759	9.90602	-1374.75586	519.01782	3.47370	-606.22986	264.98871	73.61205
229	1.900	947.28516	427.81851	1358.53064	-189.76895	343.76880	1338.98474	-1098.60925	323.64175	1302.14709	533.47369	474.28131	56.70174	-233.01683	251.06670	11.79905	-1395.03503	523.04791	10.38817	-589.43115	259.39911	67.85872
230	1.908	947.72406	428.15561	1359.25354	-188.45056	342.21130	1341.15442	-1098.35706	324.49918	1304.00122	546.66125	470.62234	50.29461	-250.39093	251.07565	14.36747	-1413.69897	526.64209	18.27579	-575.65338	252.54532	61.04045
231	1.917	948.06799	428.45450	1359.69458	-187.28821	340.64276	1342.60986	-1098.29736	325.38763	1305.07129	553.77222	467.32718	42.49615	-264.21744	250.10106	17.74589	-1430.61230	529.53119	26.78589	-565.17505	244.68967	53.51584
232	1.925	948.29211	428.72961	1359.86646	-186.30707	339.08701	1343.28870	-1098.35083	326.20926	1305.25659	556.38232	464.46130	34.07954	-274.23773	247.32422	22.89667	-1445.45251	531.64160	36.09760	-558.52185	236.07602	45.51270
233	1.933	948.38837	428.97955	1359.77222	-185.51906	337.60123	1343.16882	-1098.42346	326.90826	1304.54602	555.20905	462.32489	25.72931	-279.43878	242.05251	31.16299	-1457.64001	533.20825	46.71769	-556.24713	226.91772	37.06611
234	1.942	948.36133	429.19336	1359.40222	-184.91373	336.25769	1342.26038	-1098.44006	327.48080	1303.03601	549.78613	461.37018	17.79419	-278.15338	234.52194	42.54653	-1466.32764	534.60107	58.71788	-558.70374	217.51662	28.10458
235	1.950	948.22968	429.36249	1358.73914	-184.45290	335.12128	1340.58899	-1098.35742	327.92816	1300.89246	539.37354	461.81619	10.58798	-269.43790	226.06383	54.80328	-1470.74585	536.04327	70.85403	-565.98920	208.47835	18.74090
236	1.958	948.02795	429.48773	1357.76685	-184.07622	334.23727	1338.18835	-1098.16785	328.21051	1298.30859	523.94537	463.28717	4.66629	-254.04489	218.15532	65.16044	-1470.67847	537.72418	80.86440	-578.06073	200.87524	9.67858
237	1.967	947.80164	429.58240	1356.47681	-183.72107	333.63217	1335.10730	-1097.88843	328.23605	1295.47571	504.34631	464.98441	0.56646	-233.86917	211.30164	72.66278	-1466.50842	539.88232	87.07270	-594.80682	195.95853	2.23271
238	1.975	947.59814	429.66794	1354.86877	-183.35075	333.31659	1331.42126	-1097.54016	327.90039	1292.56604	481.70959	466.46667	-1.66072	-210.85512	205.00171	78.28792	-1458.78906	542.49567	89.49654	-615.78564	194.27223	-2.49464
239	1.983	947.46191	429.75372	1352.95203	-182.97505	333.28445	1327.23694	-1097.13220	327.14923	1289.72485	457.07721	467.97647	-2.51837	-186.48019	198.65343	83.31309	-1447.75830	545.32373	89.31658	-639.79736	195.12537	-4.54322
240	1.992	947.42902	429.81952	1350.74805	-182.65216	333.51767	1322.68140	-1096.65662	326.01358	1287.05103	431.48248	469.76700	-2.71714	-161.71716	192.25282	88.15359	-1433.15967	548.27942	87.56240	-665.14191	197.20869	-4.95882
241	2.000	947.51617	429.82452	1348.29517	-182.47948	333.99515	1317.88013	-1096.09204	324.60379	1284.56555	405.79681	471.66467	-2.80642	-137.02884	186.30614	92.47508	-1414.50403	551.29950	84.44431	-690.57593	199.51538	-4.89121
242	2.008	947.71307	429.73132	1345.65295	-182.58545	334.69159	1312.94617	-1095.43298	323.08194	1282.21338	380.47238	473.45218	-3.03997	-112.41446	181.29779	95.88116	-1391.55029	554.06232	79.83112	-715.70422	201.63881	-4.97561
243	2.017	947.98694	429.51697	1342.90466	-183.11172	335.56897	1307.98462	-1094.72766	321.64584	1279.92651	355.63306	475.15527	-3.44104	-87.62320	177.30774	98.36444	-1364.61743	556.17493	74.05795	-740.54871	203.57001	-5.29829
244	2.025	948.29407	429.16852	1340.14795	-184.16953	336.57327	1303.09949	-1094.08289	320.52914	1277.69629	331.22955	476.86594	-3.92291	-62.37915	174.05527	100.26480	-1334.57813	557.40375	68.09776	-765.17279	205.38928	-5.70287
245	2.033	948.59119	428.68109	1337.47839	-185.77641	337.62616	1298.39404	-1093.64441	319.96478	1275.55432	307.11145	478.63885	-4.35743	-36.48630	171.19455	101.94872	-1302.62744	557.52155	63.09134	-789.60406	207.13332	-6.08810
246	2.042	948.84491	428.06412	1334.97852	-187.81323	338.61304	1293.96423	-1093.55774	320.11789	1273.48682	283.12482	480.54419	-4.61377	-9.85614	168.53409	103.56577	-1269.92151	556.23804	59.79330	-813.83850	208.83299	-6.44662
247	2.050	949.03912	427.34723	1332.71704	-190.06061	339.40289	1289.89941	-1093.89880	321.04468	1271.40710	259.17889	482.57477	-4.65239	17.51059	166.07813	105.03372	-1237.23535	553.48914	58.36011	-837.88373	210.51852	-6.74726
248	2.058	949.17468	426.57346	1330.74731	-192.30975	339.89627	1286.29626	-1094.59583	322.68381	1269.22388	235.23517	484.61923	-4.56223	45.57138	163.97412	106.15886	-1204.82861	549.50574	58.53521	-861.80011	212.19301	-6.92080
249	2.067	949.26294	425.77835	1329.10608	-194.44441	340.04486	1283.26489	-1095.41528	324.87381	1266.93713	211.26620	486.57993	-4.47286	74.27197	162.40137	106.77592	-1172.60071	544.50995	59.99591	-885.67383	213.85583	-6.96098
250	2.075	949.32056	424.97525	1327.81946	-196.43402	339.83698	1280.90381	-1096.06958	327.40625	1264.68518	187.25122	488.35864	-4.48394	103.54529	161.44901	106.82632	-1140.47266	538.52136	62.55810	-909.57544	215.52090	-6.94488
251	2.083	949.36700	424.16345	1326.90869	-198.28448	339.30374	1279.26160	-1096.38647	330.09399	1262.68213	163.18594	489.85785	-4.63818	133.29474	161.08893	106.32868	-1108.68079	531.46442	66.06366	-933.55298	217.19576	-6.93587
252	2.092	949.42010	423.34991	1326.38843	-199.99277	338.55051	1278.33533	-1096.39624	332.81024	1261.09827	139.05563	491.12933	-4.88975	163.44043	161.25023	105.31274	-1077.61865	523.35339	70.12411	-957.63452	218.87880	-6.92637
253	2.100	949.49390	422.55585	1326.26575	-201.52058	337.74835	1278.10364	-1096.25610	335.47568	1260.00610	114.82092	492.41183	-5.11383	194.01456	161.88910	103.79285	-1047.39771	514.28784	74.11745	-981.83649	220.56537	-6.87376
254	2.108	949.60071	421.80164	1326.54248	-202.79599	337.06845	1278.55286	-1096.10486	338.03479	1259.41479	90.45502	493.94330	-5.19146	225.13425	162.99005	101.78088	-1017.66809	504.41064	77.51389	-1006.17181	222.22562	-6.73997
255	2.117	949.75507	421.09354	1327.21497	-203.73647	336.62097	1279.68115	-1095.99951	340.45471	1259.33350	65.95935	495.77307	-5.08994	256.87143	164.54416	99.32150	-987.87555	494.02188	80.13071	-1030.62207	223.80031	-6.49409
256	2.125	949.97375	420.42682	1328.26794	-204.27312	336.44537	1281.48975	-1095.93982	342.70844	1259.81116	41.32910	497.77661	-4.85687	289.21561	166.53650	96.51217	-957.62427	483.57370	82.05497	-1055.15564	225.27432	-6.12709
257	2.133	950.27216	419.79651	1329.67004	-204.36134	336.53751	1283.96448	-1095.90112	344.75629	1260.92627	16.52704	499.77747	-4.58121	322.12161	168.92773	93.48183	-926.85437	473.40994	83.42528	-1079.82996	226.77516	-5.68780
258	2.142	950.66620	419.20306	1331.37537	-203.98221	336.87805	1287.05835	-1095.84985	346.57593	1262.74280	-8.48593	501.66064	-4.34852	355.49820	171.68170	90.35649	-895.80975	463.60126	84.30585	-1104.75195	228.48111	-5.25465
259	2.150	951.17664	418.65143	1333.32544	-203.14627	337.44537	1290.68835	-1095.72998	348.18747	1265.28540	-33.70227	503.43677	-4.18258	389.17587	174.84422	87.26177	-864.89587	454.17914	84.74247	-1129.91382	230.38478	-4.84416
260	2.158	951.82288	418.14502	1335.44995	-201.89943	338.21683	1294.74951	-1095.44495	349.61816	1268.53418	-59.08130	505.18881	-4.03856	422.93246	178.52753	84.39356	-834.54004	445.39017	84.84866	-1155.23364	232.30261	-4.40688
261	2.167	952.61615	417.68179	1337.67590	-200.31856	339.17099	1299.13000	-1094.89209	350.86072	1272.41907	-84.59961	506.96265	-3.85964	456.44601	182.75716	82.09274	-805.09570	437.48865	84.69851	-1180.72437	234.11581	-3.93040
262	2.175	953.56146	417.25937	1339.93835	-198.49203	340.29214	1303.71484	-1094.02246	351.87909	1276.81519	-110.26343	508.74573	-3.64172	489.06155	187.33687	80.77279	-776.80920	430.53293	84.22193	-1206.47583	235.85144	-3.48286
263	2.183	954.66205	416.88052	1342.18384	-196.49741	341.56873	1308.38928	-1092.87561	352.66492	1281.55200	-136.06677	510.52740	-3.44124	519.58496	191.85651	80.57959	-749.89081	424.57922	83.27676	-1232.46375	237.53708	-3.11505
264	2.192	955.91095	416.55151	1344.36877	-194.38962	342.99008	1313.04041	-1091.56763	353.26889	1286.43762	-161.92194	512.33868	-3.25796	546.46265	195.90347	80.91620	-724.61920	419.81586	81.68839	-1258.39111	239.07927	-2.71346
265	2.200	957.27692	416.28162	1346.45862	-192.20599	344.54538	1317.55286	-1090.22327	353.73016	1291.27576	-187.62274	514.22760	-2.84482	568.34460	199.34026	80.43229	-701.35229	416.43851	79.20566	-1283.70386	240.33603	-1.95257
266	2.208	958.70007	416.08243	1348.42944	-189.97908	346.21735	1321.80383	-1088.91333	354.00641	1295.87256	-212.83069	516.15808	-1.66509	584.54846	202.29492	77.85275	-680.45386	414.47418	75.50288	-1307.83179	241.29816	-0.44538
267	2.217	960.10034	415.95819	1350.26416	-187.74393	347.97687	1325.66589	-1087.66406	354.01642	1300.04932	-237.01837	517.96930	0.87333	595.12195	204.95828	72.87840	-662.22900	413.75974	70.26932	-1330.48877	242.12389	1.98338
268	2.225	961.39417	415.89670	1351.95117	-185.53931	349.78674	1329.01245	-1086.50989	353.72690	1303.66150	-259.37036	519.60443	5.15721	600.67346	207.54543	66.15337	-646.92401	414.23398	63.37199	-1351.74487	242.99390	5.17670
269	2.233	962.51788	415.87347	1353.48169	-183.40593	351.60727	1331.72864	-1085.52844	353.19501	1306.60303	-278.74762	521.42590	11.42141	602.09265	210.23959	58.51525	-634.76752	416.28168	54.96858	-1371.83911	244.03751	8.79231
270	2.242	963.44061	415.86230	1354.84473	-181.38063	353.39575	1333.72156	-1084.81848	352.55817	1308.79663	-293.89227	524.14075	20.00707	600.16968	212.96663	50.45698	-625.96295	420.58411	45.39385	-1390.86230	245.36349	12.52345
271	2.250	964.15576	415.84033	1356.02148	-179.48772	355.10474	1334.92700	-1084.44263	351.99261	1310.18420	-303.68689	528.31805	31.41451	595.30396	215.35684	42.17722	-620.60474	427.42728	34.88597	-1408.45728	247.04221	16.27798
272	2.258	964.66553	415.79883	1356.98389	-177.73332	356.69031	1335.31006	-1084.38660	351.66202	1310.73669	-307.19073	534.00189	45.87957	587.46399	217.04475	33.92607	-618.74359	436.46732	23.67927	-1423.84155	249.12083	20.26759
273	2.267	964.98053	415.75391	1357.69946	-176.11090	358.12598	1334.86621	-1084.56030	351.67221	1310.47766	-303.89532	540.69971	62.63768	576.28540	218.02400	26.22554	-620.69739	447.30893	12.62389	-1436.14404	251.69128	24.84586
274	2.275	965.13074	415.73499	1358.14050	-174.61584	359.40848	1333.62573	-1084.82910	352.04758	1309.50488	-294.37238	547.66577	79.68809	561.24609	218.74185	19.81043	-627.13214	459.26190	3.32589	-1444.60059	254.68274	30.13577
275	2.283	965.17529	415.76620	1358.28748	-173.25546	360.54993	1331.65857	-1085.04761	352.73535	1307.99072	-280.35388	554.30566	94.68672	542.08337	219.76993	15.30631	-638.61462	470.24384	-2.90507	-1448.54016	257.46906	35.77469
276	2.292	965.20099	415.86395	1358.12524	-172.05055	361.56366	1329.07483	-1085.08484	353.63171	1306.15869	-263.80200	560.39917	106.26178	519.32263	221.32253	12.75554	-655.11945	477.50928	-6.19900	-1447.49194	259.03333	40.96523
277	2.300	965.30157	416.03754	1357.64038	-171.03569	362.45844	1326.01624	-1084.84375	354.61642	1304.24426	-245.92902	565.97388	114.48782	494.28201	223.20959	11.55983	-675.90100	480.14972	-7.80887	-1441.32092	258.70892	44.73819
278	2.308	965.54590	416.27847	1356.82788	-170.25732	363.24817	1322.64136	-1084.28479	355.58545	1302.44470	-227.03186	571.03717	120.31454	468.38443	225.17137	11.04855	-699.63092	479.92975	-8.75103	-1430.07251	256.56299	46.31482
279	2.317	965.95349	416.55554	1355.70215	-169.76953	363.96490	1319.10852	-1083.45044	356.47351	1300.86707	-206.98688	575.46130	124.76523	442.53781	227.05026	10.85231	-724.80048	479.37775	-9.26997	-1413.75183	253.13541	45.43766
280	2.325	966.49451	416.83286	1354.30469	-169.63203	364.65271	1315.55847	-1082.47961	357.25726	1299.48645	-185.77704	579.05426	128.53032	417.09750	228.77309	10.73997	-750.26990	479.71231	-9.44530	-1392.37183	249.04782	42.48273
281	2.333	967.10931	417.09778	1352.70093	-169.90750	365.33453	1312.09814	-1081.58545	357.92191	1298.14771	-163.63940	581.64044	131.93008	392.10611	230.32782	10.48254	-775.48956	480.73895	-9.56287	-1366.15845	244.77689	38.29916
282	2.342	967.72900	417.37219	1350.97180	-170.64670	365.98148	1308.79370	-1080.96741	358.39407	1296.65063	-140.87421	583.08301	135.02412	367.48727	231.72922	9.96311	-800.33069	481.95694	-9.84964	-1335.70056	240.63593	33.89680
283	2.350	968.29053	417.70245	1349.20093	-171.85226	366.52151	1305.67786	-1080.71655	358.54187	1294.88855	-117.60046	583.40881	137.79816	343.14932	233.02678	9.27414	-824.86487	483.22598	-10.27834	-1301.92029	236.88898	30.15734
284	2.358	968.74976	418.14029	1347.46313	-173.43230	366.90558	1302.77026	-1080.83215	358.32916	1292.90527	-93.75269	582.96210	140.32536	319.00424	234.32059	8.64613	-849.22528	484.77124	-10.60579	-1265.82251	233.77487	27.68860
285	2.367	969.09064	418.72464	1345.81262	-175.19600	367.19223	1300.09424	-1081.31604	357.91760	1290.81543	-69.28882	582.17273	142.68996	294.94455	235.69240	8.26989	-873.53070	486.99310	-10.48281	-1228.23157	231.46915	26.83189
286	2.375	969.32166	419.47150	1344.27893	-176.93338	367.54745	1297.68335	-1082.17957	357.52338	1288.70154	-44.23438	581.15552	144.77933	270.87399	237.15240	8.15956	-897.84784	490.08044	-9.75080	-1189.77368	230.14815	27.71115
287	2.383	969.46161	420.36874	1342.87659	-178.51791	368.12714	1295.58948	-1083.36426	357.23965	1286.59265	-18.54868	579.72253	146.24921	246.77765	238.68222	8.17012	-922.17261	493.60010	-8.71180	-1151.07251	230.02533	30.23325
288	2.392	969.53217	421.37543	1341.62146	-179.93452	368.96783	1293.89063	-1084.69556	357.00705	1284.50183	7.85867	577.73975	146.72810	222.69888	240.29189	8.12957	-946.46490	496.77667	-7.87749	-1112.95435	231.24304	34.10925
289	2.400	969.55920	422.43744	1340.53772	-181.23820	369.99127	1292.67371	-1085.90918	356.61868	1282.46375	35.01447	575.33905	146.05251	198.63644	242.00032	7.96359	-970.71667	499.24890	-7.46368	-1076.39954	233.76936	38.93555
290	2.408	969.56982	423.51581	1339.65466	-182.50336	371.07315	1291.99780	-1086.76123	355.77280	1280.54309	62.89203	572.76910	144.27164	174.51096	243.75912	7.74490	-994.97223	501.19608	-7.32576	-1042.09363	237.44762	44.26480
291	2.417	969.58459	424.59732	1339.00134	-183.78812	372.08661	1291.88184	-1087.17407	354.31348	1278.82141	91.51971	570.06689	141.43446	150.24091	245.44009	7.62432	-1019.29565	502.87204	-7.27018	-1009.91302	242.14085	49.66689
292	2.425	969.61340	425.67184	1338.59961	-185.11555	372.91302	1292.32263	-1087.25806	352.41415	1277.39111	121.01373	566.82965	137.39561	125.81656	246.92973	7.70190	-1043.71838	504.38699	-7.21063	-978.92065	247.76381	54.81009
293	2.433	969.65753	426.71121	1338.45886	-186.46503	373.45557	1293.31470	-1087.20190	350.41437	1276.34753	151.37225	562.75348	132.05330	101.27859	248.24522	7.96671	-1068.21289	505.83875	-7.09220	-947.94739	254.14352	59.50610
294	2.442	969.71411	427.68286	1338.57886	-187.76631	373.64816	1294.85425	-1087.18591	348.58328	1275.78369	182.30554	558.46057	125.82179	76.64053	249.54631	8.31336	-1092.75220	507.38373	-6.87157	-916.20990	260.91229	63.68865
295	2.450	969.78101	428.56842	1338.94922	-188.90627	373.44775	1296.93396	-1087.34155	347.08463	1275.79163	213.43793	555.03577	119.49986	51.86288	251.00847	8.59652	-1117.39502	509.11212	-6.57120	-883.47827	267.60223	67.38446
296	2.458	969.85803	429.36197	1339.53955	-189.75897	372.84003	1299.53540	-1087.71155	346.00888	1276.44470	244.61157	552.81335	113.58714	26.91620	252.74202	8.70182	-1142.27319	510.94025	-6.26909	-849.90344	273.83771	70.69344
297	2.467	969.94971	430.07364	1340.29724	-190.22594	371.85840	1302.61877	-1088.24695	345.36313	1277.76331	275.98706	550.92096	107.78663	1.83899	254.78813	8.61319	-1167.49023	512.70166	-6.05574	-815.87518	279.41891	73.72920
298	2.475	970.07153	430.74411	1341.15918	-190.25723	370.57849	1306.11597	-1088.85461	345.06577	1279.70654	307.85181	547.97662	101.31497	-23.31055	257.02783	8.44815	-1193.01367	514.33386	-5.96422	-781.99988	284.25894	76.53560
299	2.483	970.25323	431.43552	1342.06177	-189.84724	369.09265	1309.93384	-1089.43274	344.98633	1282.19373	340.28699	543.28870	93.78729	-48.52824	259.21060	8.36331	-1218.68909	515.94098	-5.93862	-749.01593	288.27939	79.05327
300	2.492	970.53009	432.19601	1342.94507	-189.02464	367.49475	1313.96252	-1089.86597	345.01538	1285.12341	373.12402	537.15869	85.55334	-73.85052	261.20306	8.38923	-1244.40112	517.67169	-5.93621	-717.58014	291.37680	81.14680
301	2.500	970.92938	433.03326	1343.75525	-187.84866	365.86829	1318.08337	-1090.03296	345.11148	1288.38037	406.12509	530.20508	77.32844	-99.27933	263.04840	8.43303	-1270.11560	519.61212	-5.94698	-688.12628	293.46045	82.62370
302	2.508	971.45996	433.91742	1344.44995	-186.40428	364.27216	1322.17432	-1089.87891	345.28345	1291.83545	438.83719	523.01636	69.86950	-124.71954	264.77502	8.43544	-1295.64124	521.91016	-5.73676	-660.95477	294.45444	83.21208
303	2.517	972.10626	434.80338	1345.00073	-184.78815	362.74203	1326.11243	-1089.46875	345.54654	1295.34131	470.16687	516.31787	63.76410	-149.94472	266.30362	8.48502	-1320.45789	524.86829	-4.63177	-636.39813	294.26508	82.56337
304	2.525	972.83282	435.65036	1345.38843	-183.09126	361.30026	1329.77393	-1088.93140	345.89932	1298.72107	498.36868	510.69580	58.98471	-174.52985	267.52451	8.82965	-1343.94543	528.68945	-1.78759	-614.83289	292.79932	80.33459
305	2.533	973.59253	436.43088	1345.59778	-181.39008	359.95239	1333.03149	-1088.38379	346.30023	1301.75195	521.63287	506.05243	54.62347	-197.79663	268.40338	9.75669	-1365.76819	533.21887	3.18406	-596.55298	290.03802	76.30340
306	2.542	974.33398	437.13214	1345.61450	-179.75021	358.68665	1335.75806	-1087.92395	346.67719	1304.19092	538.82056	501.85901	49.49520	-218.91699	268.97186	11.38261	-1385.96094	537.97986	9.86597	-581.68854	286.07666	70.45349
307	2.550	975.01367	437.75064	1345.42493	-178.23529	357.48431	1337.83960	-1087.62402	346.99097	1305.84216	549.98315	497.81726	43.09345	-237.16685	269.16522	13.60125	-1404.68091	542.37842	17.39468	-570.28094	281.05627	63.00613
308	2.558	975.60590	438.28787	1345.02063	-176.90469	356.32651	1339.18945	-1087.49402	347.25601	1306.59973	556.21051	493.96216	35.81282	-252.14098	268.63043	16.40806	-1421.94946	546.05157	25.23273	-562.45361	275.05771	54.33130
309	2.567	976.10046	438.75372	1344.39978	-175.79631	355.20203	1339.75598	-1087.46631	347.48996	1306.44104	558.61230	490.47638	28.36927	-263.57184	266.60657	20.48124	-1437.53613	549.05969	33.63129	-558.50970	268.06183	44.75022
310	2.575	976.49500	439.16602	1343.56433	-174.91031	354.12088	1339.52087	-1087.41785	347.67017	1305.40918	557.34875	487.66705	21.20594	-270.67639	262.19751	27.20252	-1450.89209	551.57574	43.38306	-558.85638	260.02097	34.44605
311	2.583	976.79199	439.54053	1342.51941	-174.20859	353.11823	1338.49158	-1087.22766	347.73157	1303.60498	551.74261	485.95145	14.47169	-271.94104	255.24333	37.27365	-1461.16199	553.61047	54.95136	-563.83221	251.15358	23.66235
312	2.592	976.99939	439.88593	1341.27539	-173.62822	352.24197	1336.69739	-1086.83850	347.59683	1301.18860	541.17413	485.66431	8.40622	-266.10931	246.87201	49.19455	-1467.42261	555.27667	67.48908	-573.60864	242.39020	13.11197
313	2.600	977.13257	440.20981	1339.84363	-173.10352	351.53860	1334.18799	-1086.27515	347.22760	1298.38538	525.68903	486.68542	3.48708	-253.33597	238.76216	60.04123	-1469.07849	557.04248	78.73648	-588.20135	235.42065	4.16783
314	2.608	977.21997	440.52051	1338.22766	-172.59030	351.05319	1331.03247	-1085.60803	346.64294	1295.45166	505.91360	488.34659	0.09517	-235.12820	231.81621	67.99725	-1466.09387	559.39557	86.33250	-607.33862	231.77643	-1.78206
315	2.617	977.30457	440.82367	1336.41895	-172.08183	350.83246	1327.32764	-1084.90161	345.88495	1292.59741	482.80603	490.03339	-1.83902	-213.41559	225.72694	73.51130	-1458.87109	562.40985	89.52146	-630.09955	231.57846	-4.48267
316	2.625	977.43341	441.12433	1334.40466	-171.61180	350.91302	1323.20496	-1084.18750	345.00513	1289.95081	457.63950	491.65891	-2.77820	-189.82314	219.75592	78.06393	-1447.90808	565.84283	89.46846	-654.91162	233.52885	-5.01311
317	2.633	977.64270	441.42960	1332.18311	-171.24966	351.30487	1318.82043	-1083.47168	344.07864	1287.58350	431.80447	493.35992	-3.20992	-165.45580	213.62846	82.52914	-1433.41687	569.39429	87.82210	-680.28967	236.14902	-4.78020
318	2.642	977.94403	441.73776	1329.77832	-171.09363	351.98260	1314.33289	-1082.76038	343.16241	1285.51428	406.25699	495.22302	-3.38097	-140.92274	207.66054	86.80638	-1415.16577	572.75494	85.25803	-705.49396	238.64636	-4.64716
319	2.650	978.31555	442.02228	1327.24658	-171.25479	352.88141	1309.88013	-1082.06653	342.20966	1283.69177	381.25931	497.32367	-3.40402	-116.39310	202.35246	90.42268	-1392.80359	575.67316	81.55809	-730.39911	240.86531	-4.83679
320	2.658	978.70502	442.23523	1324.67468	-171.81979	353.89990	1305.56335	-1081.39294	341.07889	1282.01941	356.68018	499.63174	-3.45253	-91.70331	197.98364	93.12713	-1366.40039	578.05103	76.64913	-755.06488	242.93634	-5.21484
321	2.667	979.04938	442.33484	1322.16736	-172.80386	354.91577	1301.44482	-1080.75684	339.72711	1280.40942	332.37372	501.93976	-3.68394	-66.54462	194.48448	95.04745	-1336.67957	579.80133	71.15699	-779.54187	244.98198	-5.59021
322	2.675	979.29718	442.30771	1319.82434	-174.13292	355.81281	1297.55908	-1080.26428	338.40729	1278.80457	308.26181	504.01541	-4.07486	-40.63008	191.58609	96.50160	-1304.82983	580.58594	66.13087	-803.86053	246.98456	-5.87342
323	2.683	979.42444	442.16550	1317.71960	-175.67873	356.50836	1293.94055	-1080.11792	337.57397	1277.15234	284.24225	505.81799	-4.44796	-13.77904	189.01126	97.73001	-1272.10815	579.89954	62.53601	-828.05017	248.86073	-6.08225
324	2.692	979.44171	441.93414	1315.89331	-177.32411	356.95706	1290.65845	-1080.50854	337.57181	1275.38391	260.20401	507.52112	-4.65331	14.05273	186.58630	98.75561	-1239.40479	577.48706	60.89681	-852.13489	250.59689	-6.26564
325	2.700	979.39185	441.64236	1314.36182	-179.00356	357.13361	1287.82007	-1081.48816	338.46545	1273.45251	236.11334	509.29126	-4.69210	42.81131	184.30540	99.40904	-1206.98511	573.57715	61.15512	-876.13904	252.25494	-6.43569
326	2.708	979.33478	441.30774	1313.13428	-180.69385	357.03458	1285.52808	-1082.91052	340.10449	1271.39673	211.99649	511.13345	-4.66366	72.41354	182.28345	99.47458	-1174.67126	568.63269	62.88754	-900.11292	253.88994	-6.56552
327	2.717	979.32153	440.93243	1312.22754	-182.38669	356.70020	1283.83813	-1084.47791	342.24899	1269.33118	187.87747	512.93988	-4.66967	102.76938	180.61557	98.85826	-1142.35425	562.87872	65.69540	-924.13257	255.53159	-6.61929
328	2.725	979.37518	440.51675	1311.66663	-184.07449	356.21793	1282.75598	-1085.89221	344.65247	1267.39526	163.75839	514.61609	-4.76449	133.80728	179.32698	97.62799	-1110.28113	556.19794	69.27645	-948.25403	257.20453	-6.57895
329	2.733	979.49030	440.07559	1311.47437	-185.74681	355.69464	1282.26099	-1086.98474	347.09705	1265.71692	139.60742	516.18903	-4.91424	165.51614	178.42531	95.91183	-1078.82739	548.46051	73.22346	-972.48206	258.91351	-6.46847
330	2.742	979.64441	439.63770	1311.66370	-187.38367	355.22156	1282.33594	-1087.71826	349.39569	1264.36572	115.36298	517.78339	-5.02058	197.92947	177.93768	93.79166	-1048.07202	539.76807	77.00422	-996.80444	260.63187	-6.34045
331	2.750	979.81042	439.22897	1312.23328	-188.94073	354.85583	1282.98828	-1088.15222	351.41345	1263.36304	90.98489	519.50879	-5.00608	231.06656	177.93469	91.29750	-1017.67371	530.44550	80.19044	-1021.23279	262.35040	-6.22201
332	2.758	979.96765	438.86246	1313.16748	-190.33662	354.63065	1284.24756	-1088.44836	353.11990	1262.79199	66.47705	521.40607	-4.85495	264.87845	178.50186	88.49540	-987.14716	520.92450	82.60401	-1045.78748	264.13809	-6.10297
333	2.767	980.11163	438.53659	1314.43506	-191.46193	354.58005	1286.14221	-1088.83765	354.58881	1262.83801	41.84991	523.43219	-4.60781	299.23666	179.64818	85.54154	-956.16992	511.58487	84.26370	-1070.47375	266.06882	-5.95786
334	2.775	980.25897	438.23715	1315.98901	-192.21011	354.74185	1288.67297	-1089.47693	355.90607	1263.67664	17.08200	525.45386	-4.36364	333.96536	181.33487	82.61897	-924.66101	502.63562	85.28251	-1095.27771	268.07169	-5.72852
335	2.783	980.44348	437.94974	1317.77026	-192.50984	355.13330	1291.80371	-1090.31836	357.07016	1265.34302	-7.86768	527.30963	-4.23628	368.85928	183.56900	79.87373	-892.76031	494.01941	85.74066	-1120.16492	269.95123	-5.33709
336	2.792	980.70392	437.67072	1319.71777	-192.34116	355.73755	1295.46790	-1091.17334	357.99417	1267.71118	-32.98785	528.90961	-4.25121	403.72879	186.35693	77.45473	-860.80188	485.57526	85.67285	-1145.11719	271.57236	-4.77639
337	2.800	981.07214	437.40039	1321.77234	-191.73120	356.51535	1299.57690	-1091.86401	358.60275	1270.60120	-58.22949	530.33417	-4.29573	438.44955	189.63870	75.58767	-829.24268	477.52542	85.23158	-1170.19006	272.97864	-4.14909
338	2.808	981.57306	437.14032	1323.87109	-190.73788	357.42056	1304.02234	-1092.24146	358.90506	1273.89001	-83.62903	531.87201	-4.18211	472.76950	193.27917	74.60860	-798.55640	470.44305	84.61956	-1195.49268	274.32602	-3.58778
339	2.817	982.22656	436.90421	1325.94714	-189.43301	358.41205	1308.67981	-1092.15076	358.97144	1277.51196	-109.25580	533.74982	-3.82986	505.86490	197.01251	74.82574	-769.12109	464.60382	83.78749	-1221.09241	275.71228	-3.15676
340	2.825	983.03613	436.71191	1327.94299	-187.88908	359.46179	1313.41504	-1091.46240	358.86899	1281.38892	-135.03363	535.84009	-3.35401	536.16138	200.49458	76.03128	-741.19702	459.78574	82.37717	-1246.87793	277.08569	-2.81188
341	2.833	983.97223	436.56763	1329.81763	-186.17055	360.55264	1318.08667	-1090.11926	358.63004	1285.38452	-160.74146	537.86426	-2.80197	561.80249	203.56746	77.06716	-715.06488	455.63516	79.90211	-1272.43945	278.28311	-2.38077
342	2.842	984.97107	436.45514	1331.54614	-184.33080	361.67334	1322.54395	-1088.20020	358.25842	1289.31165	-186.07385	539.65479	-1.84652	581.40515	206.34349	76.30463	-691.13568	451.95865	75.93222	-1297.16895	279.14148	-1.55726
343	2.850	985.95068	436.35471	1333.11816	-182.41669	362.81982	1326.63416	-1085.98950	357.74548	1292.96448	-210.55695	541.11243	0.16909	594.52246	208.96178	72.84682	-669.90674	449.02448	70.34065	-1320.59595	279.65829	-0.01646
344	2.858	986.82977	436.25876	1334.53455	-180.47644	363.99118	1330.21436	-1083.88806	357.07745	1296.15417	-233.41833	542.26471	3.95026	601.68652	211.49988	67.07445	-651.84528	447.71661	63.42485	-1342.62317	280.04755	2.34983
345	2.867	987.54218	436.17123	1335.79797	-178.56287	365.18076	1333.16626	-1082.20264	356.27786	1298.74634	-253.54297	543.47009	10.03771	604.06897	214.07678	59.99387	-637.23621	448.83398	55.49337	-1363.38721	280.56241	5.33607
346	2.875	988.04749	436.09311	1336.90381	-176.72566	366.37418	1335.40149	-1081.07800	355.51740	1300.68396	-269.61133	545.38110	18.82982	602.83276	216.70680	52.34758	-626.14001	452.40714	46.42677	-1382.92175	281.28314	8.60148
347	2.883	988.33051	436.01428	1337.84033	-174.99736	367.55081	1336.86108	-1080.57556	355.14746	1301.97607	-280.33105	548.60535	30.67807	598.59485	219.05702	44.38806	-618.58905	458.21487	36.02299	-1401.02222	282.13660	11.90818
348	2.892	988.39240	435.92096	1338.59290	-173.38620	368.68069	1337.51050	-1080.68457	355.52460	1302.66956	-284.55035	553.36584	45.63032	591.39941	220.60846	36.26033	-614.77887	466.33722	24.63527	-1417.33911	283.08264	15.27717
349	2.900	988.24982	435.80850	1339.14111	-171.88277	369.72598	1337.33862	-1081.24841	356.74292	1302.82446	-281.57043	559.41736	62.84534	580.99597	221.20862	28.40770	-615.05377	476.60287	13.34170	-1431.39551	284.16513	19.07461
350	2.908	987.94141	435.68777	1339.45288	-170.47725	370.65298	1336.35974	-1081.93286	358.48773	1302.47546	-271.87170	566.24298	80.45445	567.01440	221.40436	21.58300	-619.79022	487.78888	3.73412	-1442.43115	285.34326	23.81737
351	2.917	987.52698	435.58096	1339.49329	-169.17401	371.44073	1334.62134	-1082.33484	360.17236	1301.62988	-257.31781	573.30853	96.31952	549.12646	222.01357	16.51439	-629.31287	497.70337	-2.78088	-1449.33203	286.32944	29.59161
352	2.925	987.07471	435.51157	1339.24402	-167.99475	372.07950	1332.21240	-1082.18762	361.30823	1300.35608	-240.13855	580.17505	109.03763	527.48022	223.36937	13.43938	-643.84375	504.32053	-6.08057	-1450.96899	286.66119	35.62278
353	2.933	986.64484	435.49377	1338.70569	-166.97664	372.56900	1329.26978	-1081.48828	361.78345	1298.84583	-221.71625	586.49036	118.36037	503.07083	225.21745	11.92369	-663.22662	507.25217	-7.36346	-1446.74658	285.95184	40.55845
354	2.942	986.28003	435.53104	1337.88770	-166.17346	372.91684	1325.96814	-1080.44763	361.82703	1297.33435	-202.40192	591.97961	124.93195	477.38705	227.22935	11.27156	-686.45715	508.23090	-7.72581	-1436.71313	284.06534	43.20849
355	2.950	986.00153	435.62244	1336.80518	-165.65735	373.13214	1322.49414	-1079.33569	361.76169	1295.94397	-182.10101	596.49146	129.73740	451.59457	229.25308	10.99803	-711.77460	509.45700	-7.50090	-1421.15015	281.13388	43.09059
356	2.958	985.80615	435.76630	1335.48950	-165.51422	373.21942	1319.01453	-1078.36011	361.78506	1294.61694	-160.76501	600.00281	133.64157	426.18588	231.14809	10.84262	-737.49738	511.24988	-7.12691	-1400.24805	277.47464	40.51563
357	2.967	985.66614	435.96597	1333.99548	-165.82321	373.17416	1315.65723	-1077.64648	361.91904	1293.20703	-138.52374	602.56775	137.21101	401.20425	232.76593	10.59530	-762.73065	512.46985	-7.32751	-1374.18896	273.46890	36.34625
358	2.975	985.53796	436.23715	1332.39441	-166.61604	372.99310	1312.50806	-1077.27686	362.08484	1291.61707	-115.62103	604.29028	140.75099	376.54141	234.13989	10.09379	-787.40985	513.01654	-8.13984	-1343.43091	269.51230	31.64666
359	2.983	985.37708	436.59967	1330.75903	-167.83435	372.71646	1309.61121	-1077.30554	362.19046	1289.84814	-92.28693	605.35291	144.40228	352.10318	235.45042	9.36898	-811.82562	513.86926	-8.95838	-1308.86255	265.99149	27.40107
360	2.992	985.14960	437.06543	1329.14709	-169.32768	372.46689	1306.97314	-1077.74597	362.17896	1287.97009	-68.59503	605.94971	148.14954	327.83865	236.81198	8.67590	-836.13989	515.12982	-9.54738	-1271.62085	263.16937	24.38131
361	3.000	984.84058	437.63715	1327.59521	-170.91696	372.41687	1304.57947	-1078.56616	362.03113	1286.07520	-44.38397	606.00946	151.68657	303.69485	238.24736	8.27856	-860.36261	516.28363	-10.00680	-1232.75659	261.12952	23.11544
362	3.008	984.45874	438.30920	1326.12219	-172.48177	372.69153	1302.42993	-1079.70911	361.74405	1284.24792	-19.38208	605.24573	154.51022	279.59952	239.76160	8.20846	-884.52002	517.66815	-10.15276	-1193.09119	259.90543	23.85879
363	3.017	984.03015	439.07050	1324.73682	-173.99895	373.30444	1300.57166	-1081.12024	361.31488	1282.54199	6.51840	603.60449	156.28371	255.48477	241.34113	8.25731	-908.63202	519.94501	-9.77019	-1153.31641	259.58606	26.54227
364	3.025	983.58636	439.90723	1323.44531	-175.51773	374.17554	1299.09058	-1082.72620	360.73236	1280.95374	33.17587	601.35608	156.92255	231.33218	242.98401	8.19402	-932.73553	522.90833	-9.08275	-1114.19580	260.30228	30.78616
365	3.033	983.16162	440.79968	1322.25854	-177.11217	375.18140	1298.06689	-1084.37012	359.98035	1279.42212	60.39331	598.88220	156.44360	207.17059	244.71738	7.97541	-956.98071	525.80267	-8.50976	-1076.61621	262.18445	36.03707
366	3.042	982.79028	441.72021	1321.19348	-178.84320	376.18982	1297.54175	-1085.82800	359.05130	1277.88562	88.05560	596.60657	154.92383	183.00906	246.52681	7.74241	-981.47131	528.25525	-8.18624	-1041.25244	265.28262	41.73457
367	3.050	982.49854	442.63837	1320.27441	-180.73547	377.07901	1297.52295	-1086.94568	357.94632	1276.35132	116.10992	594.80347	152.43378	158.80484	248.32666	7.65633	-1006.09363	530.37708	-7.94665	-1008.07147	269.50595	47.41551
368	3.058	982.29883	443.52695	1319.52759	-182.76263	377.75070	1298.01172	-1087.73682	356.67026	1274.91357	144.58502	593.12054	148.82346	134.49698	249.99236	7.79152	-1030.70190	532.31030	-7.65560	-976.24231	274.65485	52.75980
369	3.067	982.19208	444.36578	1318.97437	-184.83957	378.13327	1299.02051	-1088.34216	355.25604	1273.72375	173.62119	590.60468	143.71565	110.05746	251.43526	8.11248	-1055.31677	534.07471	-7.38120	-944.62268	280.44940	57.58270
370	3.075	982.17072	445.14783	1318.62561	-186.83302	378.17883	1300.57361	-1088.92175	353.80331	1272.96057	203.43521	586.45618	136.91261	85.49686	252.73294	8.46118	-1080.04626	535.67151	-7.27623	-912.37195	286.50989	61.80536
371	3.083	982.22101	445.88394	1318.47839	-188.59375	377.86334	1302.69177	-1089.56982	352.46799	1272.80493	234.14233	580.59827	128.74475	60.80118	254.12004	8.65225	-1104.89795	537.16168	-7.31947	-879.17914	292.38205	65.45283
372	3.092	982.33093	446.60010	1318.51636	-189.98912	377.18689	1305.37000	-1090.29492	351.39099	1273.39294	265.41382	573.69141	119.89044	35.93796	255.76451	8.64785	-1129.74695	538.71625	-7.23025	-845.15540	297.64249	68.64046
373	3.100	982.49835	447.32895	1318.71423	-190.92020	376.17609	1308.56409	-1091.04541	350.63644	1274.77185	296.59219	566.60468	110.85461	10.94284	257.63730	8.56850	-1154.58948	540.47821	-6.83953	-810.73468	302.00494	71.50305
374	3.108	982.73523	448.09738	1319.04150	-191.33012	374.89038	1312.19238	-1091.74585	350.18683	1276.89758	327.36868	559.71313	101.72768	-14.12665	259.62881	8.54084	-1179.64941	542.37646	-6.36161	-776.60754	305.33130	74.10245
375	3.117	983.06476	448.91675	1319.46130	-191.21103	373.41589	1316.14978	-1092.32739	349.97824	1279.66809	358.02484	552.84430	92.45117	-39.29977	261.67938	8.58227	-1205.06482	544.23969	-6.07246	-743.53070	307.55640	76.36826
376	3.125	983.50739	449.78329	1319.92480	-190.60698	371.83820	1320.31934	-1092.74451	349.93637	1282.94751	389.02698	545.78723	83.22792	-64.63358	263.76764	8.61288	-1230.73804	546.00476	-6.02266	-712.12030	308.60928	78.10898
377	3.133	984.06500	450.68341	1320.37671	-189.60773	370.21936	1324.57568	-1092.97559	349.99249	1286.56592	420.51614	538.66187	74.69142	-90.08885	265.83408	8.56660	-1256.49768	547.81030	-6.07209	-682.83069	308.37506	79.06487
378	3.142	984.71655	451.59369	1320.76953	-188.32925	368.59918	1328.78345	-1093.01550	350.09134	1290.31946	451.82288	531.87122	67.58969	-115.48085	267.72458	8.49723	-1282.08044	549.96027	-5.87187	-656.07324	306.73212	78.92014
379	3.150	985.42334	452.48593	1321.07422	-186.88835	367.00659	1332.79822	-1092.88855	350.20789	1293.99060	481.20325	525.75049	62.08236	-140.43689	269.22571	8.61361	-1307.00818	552.71619	-4.80735	-632.25616	303.64499	77.31555
380	3.158	986.13287	453.33966	1321.27856	-185.38818	365.46295	1336.47119	-1092.67529	350.36746	1297.37878	506.24652	520.27081	57.34152	-164.37016	270.22174	9.23728	-1330.70447	556.10547	-2.16564	-611.66949	299.18558	73.97562
381	3.167	986.78333	454.14557	1321.38000	-183.91905	363.97827	1339.65918	-1092.50159	350.63516	1300.31482	524.96564	515.16382	52.06504	-186.50603	270.76831	10.65654	-1352.78918	559.87781	2.42872	-594.39063	293.46008	68.87869
382	3.175	987.31622	454.89618	1321.37927	-182.56171	362.54959	1342.23511	-1092.46777	351.06180	1302.64819	536.84924	510.30643	45.47021	-205.97423	270.91782	12.93420	-1373.26917	563.60114	8.73338	-580.37292	286.57864	62.29774
383	3.183	987.68719	455.58148	1321.27661	-181.38321	361.17065	1344.09753	-1092.57373	351.62933	1304.23584	542.98755	505.78958	37.73172	-222.07397	270.51819	15.92009	-1392.42480	566.86090	16.16654	-569.66040	278.68948	54.67376
384	3.192	987.86829	456.19977	1321.07129	-180.42506	359.84549	1345.17603	-1092.71924	352.24649	1304.95703	545.04694	501.68869	29.57185	-234.49048	269.12262	19.72826	-1410.41528	569.41583	24.36169	-562.51178	269.94370	46.41513
385	3.200	987.84485	456.76657	1320.76245	-179.69260	358.59348	1345.43298	-1092.78979	352.81049	1304.77563	543.92542	498.09695	21.64566	-242.90666	265.99301	25.30701	-1426.86804	571.22565	33.44668	-559.28528	260.43658	37.75055
386	3.208	987.61420	457.30429	1320.34619	-179.15331	357.44574	1344.86011	-1092.73621	353.27335	1303.80640	539.27991	495.35397	14.35273	-246.33028	260.44775	33.95476	-1440.78540	572.31427	43.83146	-560.22882	250.31941	28.74565
387	3.217	987.18506	457.82690	1319.80969	-178.74651	356.43588	1343.47107	-1092.56616	353.61539	1302.28052	530.17975	493.91910	8.04211	-243.38678	252.55075	45.64121	-1450.84692	572.73785	55.62043	-565.44214	240.03993	19.53942
388	3.225	986.57916	458.33710	1319.13086	-178.40170	355.58893	1341.30054	-1092.29419	353.76941	1300.42041	516.08752	493.93658	3.11751	-233.58188	243.39694	58.23823	-1455.90295	572.89905	67.90525	-575.02380	230.57689	10.67717
389	3.233	985.83472	458.82703	1318.28711	-178.05988	354.92487	1338.41418	-1091.93152	353.61899	1298.37476	497.30505	495.06793	-0.17515	-217.93423	234.39662	69.11778	-1455.47766	573.53503	78.60867	-589.15533	223.41087	3.20235
390	3.242	985.01288	459.27884	1317.25916	-177.69498	354.47598	1334.92224	-1091.49622	353.05875	1296.24182	474.78021	496.80569	-1.97076	-198.31747	226.22293	77.24560	-1449.94775	575.09235	85.61656	-607.82983	219.75418	-1.83768
391	3.250	984.19489	459.67474	1316.02454	-177.32990	354.28503	1330.97900	-1091.02344	352.04495	1294.09998	449.83447	498.77512	-2.72946	-176.47928	218.67209	83.34310	-1440.09644	577.38849	88.36418	-630.29871	219.51723	-4.23544
392	3.258	983.45819	460.01068	1314.55847	-177.03413	354.37781	1326.76929	-1090.59229	350.61465	1292.02380	423.91455	500.71695	-2.98255	-153.60490	211.41185	88.50988	-1426.46582	579.93024	87.93161	-655.00140	221.38031	-4.81908
393	3.267	982.84387	460.29565	1312.84583	-176.90413	354.74310	1322.48242	-1090.30054	348.88266	1290.07495	398.10211	502.50607	-3.11909	-130.37970	204.49153	93.22442	-1409.09277	582.38440	85.57219	-680.38177	223.91191	-4.70959
394	3.275	982.34302	460.53619	1310.89575	-177.03894	355.33496	1318.28052	-1090.18604	347.03149	1288.28333	372.80331	504.25162	-3.32720	-107.12245	198.21390	97.41303	-1387.69360	584.74603	81.67705	-705.62573	226.34061	-4.62227
395	3.283	981.91016	460.72336	1308.75122	-177.51672	356.08392	1314.27295	-1090.21326	345.28436	1286.66260	347.98206	506.17926	-3.63225	-83.83014	192.81650	100.92818	-1362.10986	587.06830	76.21080	-730.55029	228.51271	-4.78371
396	3.292	981.48865	460.83640	1306.48303	-178.37103	356.91321	1310.50940	-1090.35388	343.85083	1285.23523	323.51453	508.37518	-3.97145	-60.26135	188.30261	103.79253	-1332.70203	589.07654	69.66302	-755.20264	230.54211	-5.14515
397	3.300	981.03778	460.85721	1304.17358	-179.57465	357.74908	1306.99561	-1090.65955	342.85248	1283.99683	299.29456	510.67276	-4.27335	-36.08591	184.50037	106.12636	-1300.52698	590.10913	63.42823	-779.67236	232.52840	-5.58457
398	3.308	980.55157	460.78171	1301.89648	-181.04967	358.51041	1303.72827	-1091.23328	342.28879	1282.84387	275.20126	512.80884	-4.49064	-11.03236	181.21054	107.99868	-1267.33301	589.51752	59.31963	-804.01282	234.45415	-5.99656
399	3.317	980.05530	460.61557	1299.70020	-182.70668	359.10190	1300.72266	-1092.14063	342.10760	1281.59534	251.11530	514.68964	-4.60270	15.02261	178.27783	109.36862	-1235.08752	587.19073	58.37243	-828.21936	236.25713	-6.29810
400	3.325	979.58856	460.36285	1297.60608	-184.48524	359.44391	1298.01477	-1093.38171	342.29028	1280.10181	226.97623	516.46234	-4.62160	42.07364	175.63060	110.09677	-1204.99792	583.52515	60.01059	-852.29199	237.93629	-6.45032
401	3.333	979.19092	460.02744	1295.62415	-186.37070	359.50732	1295.64758	-1094.91821	342.85529	1278.32092	202.81183	518.33466	-4.57545	70.05521	173.29738	110.00122	-1176.86804	578.90918	62.70593	-876.29492	239.55045	-6.48983
402	3.342	978.88770	459.62061	1293.77344	-188.38733	359.30920	1293.65942	-1096.67151	343.83585	1276.33740	178.68814	520.34692	-4.50130	98.89536	171.35210	108.94966	-1149.47095	573.47961	65.33874	-900.33411	241.16161	-6.49779
403	3.350	978.68091	459.15958	1292.08679	-190.57553	358.88873	1292.08643	-1098.52161	345.25665	1274.33716	154.60272	522.31653	-4.47477	128.54660	169.83783	106.94396	-1121.53198	567.20874	67.75051	-924.48615	242.81432	-6.52397
404	3.358	978.55548	458.65768	1290.60181	-192.95930	358.29584	1290.97449	-1100.34924	347.08945	1272.51990	130.46460	524.05225	-4.57665	158.96939	168.73360	104.14104	-1092.44031	560.01227	70.33041	-948.75562	244.52115	-6.54620
405	3.367	978.48773	458.12286	1289.35132	-195.51364	357.59488	1290.38708	-1102.08923	349.23575	1271.01196	106.19666	525.57019	-4.79963	190.11679	168.01332	100.77096	-1062.29944	551.88666	73.36557	-973.09290	246.25540	-6.50363
406	3.375	978.45294	457.56580	1288.36194	-198.14081	356.87234	1290.39880	-1103.76099	351.56427	1269.85986	81.81049	527.00586	-5.03831	221.94788	167.71570	97.03101	-1031.60156	542.97510	76.70389	-997.46802	247.99466	-6.37064
407	3.383	978.43506	456.99445	1287.65210	-200.67238	356.23367	1291.07861	-1105.42456	353.95871	1269.08667	57.34558	528.48779	-5.15635	254.39908	167.91879	93.07285	-1000.87927	533.48718	79.85117	-1021.92352	249.76570	-6.19488
408	3.392	978.43237	456.40408	1287.22620	-202.91010	355.77826	1292.47290	-1107.08911	356.32755	1268.75537	32.77847	530.17542	-5.05807	287.33762	168.71527	89.03762	-970.44702	523.62207	82.33625	-1046.54102	251.62309	-6.05228
409	3.400	978.45587	455.78595	1287.06445	-204.68689	355.56824	1294.59546	-1108.67859	358.57925	1268.98059	8.04333	532.16864	-4.75879	320.56058	170.21841	85.04419	-940.35913	513.56824	84.00560	-1071.36670	253.57574	-5.96404
410	3.408	978.52252	455.13757	1287.12085	-205.90964	355.61652	1297.42554	-1110.05688	360.61945	1269.85901	-16.89429	534.33514	-4.39088	353.85098	172.48370	81.19226	-910.58276	503.55280	84.99203	-1096.36877	255.53880	-5.85497
411	3.417	978.64990	454.46039	1287.32861	-206.56537	355.90283	1300.90759	-1111.09070	362.38397	1271.39868	-42.00592	536.40698	-4.10011	387.07053	175.42621	77.65522	-881.12665	493.90311	85.48145	-1121.47266	257.39020	-5.60070
412	3.425	978.85754	453.75635	1287.61072	-206.70291	356.39600	1304.94775	-1111.73804	363.85339	1273.54260	-67.23755	538.22845	-3.92755	420.16116	178.88429	74.76169	-852.08594	485.13123	85.61021	-1146.63855	259.08292	-5.14902
413	3.433	979.16675	453.02911	1287.89380	-206.40878	357.06171	1309.41541	-1112.06104	365.03412	1276.23486	-92.57629	539.84180	-3.80246	452.92227	182.68930	72.95197	-823.68579	477.79449	85.47886	-1171.87964	260.66470	-4.57401
414	3.442	979.59204	452.28653	1288.11890	-205.78514	357.86627	1314.15540	-1112.14221	365.96689	1279.42273	-118.04437	541.41089	-3.64399	484.65121	186.61644	72.53997	-796.23694	472.00458	85.03641	-1197.23303	262.17010	-3.98260
415	3.450	980.12994	451.54404	1288.24048	-204.93401	358.77795	1318.99817	-1112.01855	366.78094	1283.02759	-143.63666	543.10126	-3.43950	513.96252	190.41426	73.23696	-770.04443	467.32733	83.98814	-1222.74072	263.55652	-3.43103
416	3.458	980.75708	450.82269	1288.22131	-203.94968	359.76019	1323.76929	-1111.67041	367.69507	1286.93018	-169.26672	544.98785	-3.16614	539.08594	193.94753	73.85645	-745.43115	463.34598	81.95570	-1248.36377	264.77744	-2.92575
417	3.467	981.42993	450.13702	1288.02979	-202.91183	360.77533	1328.30103	-1111.02283	368.90448	1290.94019	-194.69098	546.99933	-2.60439	558.53503	197.22385	72.87202	-722.84094	460.11011	78.71985	-1273.82007	265.79550	-2.36478
418	3.475	982.08240	449.48145	1287.64526	-201.87347	361.80219	1332.43994	-1110.00134	370.42639	1294.80334	-219.43359	548.89856	-1.28990	571.70630	200.34499	69.50246	-702.84473	458.05551	74.26817	-1298.57300	266.53369	-1.45557
419	3.483	982.63263	448.83203	1287.05994	-200.85913	362.83881	1336.05139	-1108.71204	371.95361	1298.30591	-242.81995	550.44989	1.32287	579.06482	203.50945	64.12266	-685.94830	457.56757	68.58164	-1322.12463	266.99811	0.15607
420	3.492	983.00146	448.16345	1286.27344	-199.88333	363.88556	1339.02173	-1107.59534	372.83466	1301.35229	-264.08588	551.81506	5.74680	581.76453	206.86670	57.66536	-672.38794	458.65704	61.46642	-1344.35767	267.40338	2.59588
421	3.500	983.12933	447.45834	1285.28284	-198.96983	364.93231	1341.26331	-1107.22925	372.47849	1303.91248	-282.38190	553.69470	12.45437	580.88745	210.22092	50.83337	-662.14343	461.16138	52.73258	-1365.52808	268.03986	5.65366
422	3.508	982.98279	446.70090	1284.07776	-198.15164	365.96155	1342.71716	-1107.85889	370.94278	1305.96924	-296.73993	556.80048	21.80854	576.90637	213.01646	43.83229	-655.07990	465.14545	42.48203	-1385.88074	269.02988	8.98266
423	3.517	982.55090	445.86935	1282.64001	-197.46072	366.95190	1343.34888	-1109.17236	368.85278	1307.53857	-306.13293	561.32959	34.04669	569.75769	214.72122	36.65160	-651.08453	470.90582	31.19394	-1405.24414	270.24066	12.34920
424	3.525	981.84216	444.94037	1280.94690	-196.91956	367.87518	1343.14587	-1110.54321	366.72894	1308.64026	-309.55585	567.04309	49.11647	559.19214	215.26775	29.46032	-650.18372	478.41345	19.64610	-1422.97363	271.44785	15.70216
425	3.533	980.88702	443.90631	1278.97241	-196.53882	368.70285	1342.12317	-1111.49829	364.78082	1309.24072	-306.41376	573.45416	66.04301	544.94739	215.22444	22.76081	-652.58923	486.64630	8.82315	-1438.19775	272.55402	19.17267
426	3.542	979.74304	442.78741	1276.68567	-196.32359	369.42145	1340.33203	-1112.00940	363.26852	1309.27820	-297.26129	579.97723	82.70451	526.86548	215.46988	17.28205	-658.67029	493.96674	-0.07371	-1450.02612	273.59320	23.05901
427	3.550	978.49768	441.62006	1274.04736	-196.28214	370.03308	1337.86523	-1112.37231	362.59265	1308.72546	-283.89746	586.25488	96.85544	505.19571	216.53372	13.59577	-669.00214	499.59833	-5.86355	-1457.58179	274.49808	27.56046
428	3.558	977.25946	440.43469	1271.00940	-196.42752	370.54260	1334.85132	-1112.87952	362.98502	1307.61633	-268.38470	592.32715	107.49799	480.85526	218.29489	11.68468	-684.34619	504.14624	-8.15942	-1460.02368	274.84875	32.37281
429	3.567	976.13141	439.24866	1267.52258	-196.77666	370.95264	1331.44312	-1113.63147	364.31116	1306.04834	-252.01117	598.45599	115.22995	455.15982	220.33234	10.99346	-704.86908	508.27469	-7.89327	-1456.77856	274.02563	36.62249
430	3.575	975.18091	438.07245	1263.55542	-197.35277	371.26044	1327.80530	-1114.55957	366.16260	1304.17542	-235.07794	604.79736	121.40787	429.16727	222.35718	10.85117	-729.17395	511.45316	-6.85145	-1447.80127	271.74561	39.24025
431	3.583	974.42316	436.92181	1259.11121	-198.18726	371.44910	1324.09827	-1115.54919	368.07904	1302.17529	-217.32306	610.98120	127.01599	403.39200	224.26361	10.75391	-754.94208	512.65338	-6.54474	-1433.44824	268.27975	39.49840
432	3.592	973.81934	435.82327	1254.23743	-199.31110	371.50015	1320.46680	-1116.54944	369.72424	1300.17322	-198.46082	615.91095	132.16339	378.00980	225.98090	10.46739	-780.57477	512.11670	-7.30701	-1414.12817	264.17328	37.38103
433	3.600	973.28345	434.80643	1249.03198	-200.73456	371.43451	1317.03040	-1117.60437	370.92792	1298.17175	-178.50720	618.43451	136.51479	353.06589	227.43393	10.00855	-805.67029	511.47543	-8.47311	-1390.20972	259.95322	33.55728
434	3.608	972.70471	433.89862	1243.63696	-202.43315	371.33960	1313.87451	-1118.81763	371.64273	1296.08789	-157.71002	618.42365	140.07529	328.50473	228.66185	9.49323	-830.39386	512.13470	-9.29704	-1362.20593	256.01920	29.05508
435	3.617	971.98553	433.13193	1238.21033	-204.35739	371.35065	1311.04639	-1120.28308	371.90674	1293.86548	-136.25409	616.76465	143.30290	304.17880	229.85321	9.02764	-854.97382	514.45435	-9.42507	-1330.92407	252.62579	24.92382
436	3.625	971.07312	432.53970	1232.88672	-206.46014	371.60468	1308.56274	-1122.01025	371.79822	1291.52759	-114.10846	614.30322	146.49094	279.94839	231.16690	8.70132	-879.54285	518.01782	-8.87416	-1297.35449	249.90359	22.01698
437	3.633	969.96283	432.13370	1227.75171	-208.71799	372.19574	1306.42737	-1123.91882	371.37000	1289.14954	-91.11810	611.34460	149.43015	255.75308	232.62898	8.54528	-904.08179	521.83209	-8.03378	-1262.39380	247.92801	20.85181
438	3.642	968.68665	431.89343	1222.84741	-211.13574	373.14529	1304.64966	-1125.91895	370.62811	1286.81091	-67.21088	608.02539	151.68393	231.57968	234.21495	8.49008	-928.45984	524.91022	-7.40583	-1226.72839	246.82739	21.52560
439	3.650	967.29755	431.78140	1218.19788	-213.73976	374.40399	1303.24902	-1127.96558	369.55783	1284.54541	-42.49573	604.52722	152.85818	207.42929	235.87469	8.42747	-952.53845	527.00043	-7.20387	-1190.94922	246.78827	23.76809
440	3.658	965.84772	431.75980	1213.83105	-216.56152	375.87473	1302.24622	-1130.03882	368.16119	1282.34131	-17.15112	600.95630	152.66722	183.30020	237.53859	8.29756	-976.24896	528.30664	-7.42162	-1155.68384	247.91028	27.15380
441	3.667	964.37469	431.80243	1209.78259	-219.61441	377.43375	1301.65662	-1132.14478	366.49261	1280.19312	8.73279	597.40790	151.07486	159.16238	239.19933	8.11982	-999.79169	529.02759	-7.97499	-1121.58521	250.11336	31.31306
442	3.675	962.90814	431.90067	1206.08752	-222.87392	378.94550	1301.49939	-1134.33984	364.64807	1278.13171	35.20233	594.05511	148.37605	134.95911	240.89352	7.96232	-1023.73566	529.67438	-8.51018	-1089.10669	253.22784	35.96173
443	3.683	961.47791	432.05057	1202.77856	-226.26854	380.27509	1301.80762	-1136.68823	362.71274	1276.23315	62.37421	590.77966	144.85950	110.64334	242.58682	7.88505	-1048.41260	531.00177	-8.54565	-1058.18579	257.13788	40.79545
444	3.692	960.10724	432.23993	1199.89014	-229.68520	381.30084	1302.62439	-1139.17212	360.72363	1274.61633	90.35315	586.68896	140.32674	86.20419	244.16415	7.93553	-1073.41943	532.99536	-8.12170	-1028.17578	261.80249	45.45348
445	3.700	958.80225	432.45801	1197.44910	-232.98949	381.92249	1303.98804	-1141.66406	358.67566	1273.40271	119.09393	580.91394	134.44766	61.63199	245.55429	8.14255	-1098.30127	534.68475	-7.87088	-998.19421	267.14252	49.62309
446	3.708	957.55078	432.70737	1195.45886	-236.05284	382.06390	1305.91919	-1143.99292	356.58713	1272.69678	148.22086	574.26385	127.75229	36.88925	246.85358	8.43648	-1123.23120	535.54181	-8.16136	-967.60596	272.92081	53.17051
447	3.717	956.33185	432.99594	1193.89771	-238.77287	381.68280	1308.40430	-1146.04712	354.56909	1272.62109	177.29544	568.50952	121.31752	11.96304	248.31265	8.64861	-1148.52710	536.40094	-8.53977	-936.21631	278.76108	56.16850
448	3.725	955.12915	433.32288	1192.72656	-241.08054	380.78552	1311.38574	-1147.82837	352.80673	1273.32715	206.37964	563.78601	115.29918	-13.10866	250.14235	8.66663	-1173.99658	538.48560	-8.27548	-904.17419	284.29852	58.79267
449	3.733	953.94080	433.67587	1191.89636	-242.94353	379.43106	1314.76770	-1149.41370	351.45374	1274.92090	235.93503	558.56982	108.86838	-38.27559	252.31070	8.53602	-1199.19824	541.88983	-7.30404	-871.87866	289.27899	61.17445
450	3.742	952.77734	434.03683	1191.34985	-244.37392	377.71579	1318.43701	-1150.86902	350.53229	1277.36914	266.23703	551.85687	101.49922	-63.49770	254.57986	8.39847	-1224.07715	545.52509	-6.30149	-839.94141	293.51553	63.30738
451	3.750	951.65009	434.38464	1191.02051	-245.42747	375.75140	1322.28455	-1152.21851	349.94000	1280.49609	297.23212	543.76068	93.43271	-88.76120	256.73706	8.37671	-1249.03442	548.41260	-5.79611	-809.07025	296.79086	65.04572
452	3.758	950.56177	434.69363	1190.83569	-246.18260	373.64630	1326.20740	-1153.46631	349.56015	1284.06055	328.70700	534.68719	85.21574	-114.09610	258.73044	8.48907	-1274.50195	550.47223	-5.68065	-779.89362	298.83054	66.16978
453	3.767	949.51117	434.93829	1190.72632	-246.71419	371.48282	1330.10217	-1154.59998	349.33548	1287.81042	360.11990	525.15326	77.43085	-139.54156	260.59589	8.64177	-1300.55359	552.15411	-5.62006	-752.87756	299.37280	66.44344
454	3.775	948.49573	435.09970	1190.63904	-247.08234	369.30493	1333.86511	-1155.59778	349.22113	1291.48096	390.20313	516.01056	70.57309	-165.07498	262.33920	8.72593	-1326.78589	553.89496	-5.37283	-728.35461	298.22186	65.64602
455	3.783	947.50092	435.16400	1190.54309	-247.33449	367.13852	1337.39600	-1156.45959	349.12595	1294.80518	416.99261	508.02585	64.65169	-190.52747	263.89468	8.77210	-1352.49451	556.00299	-4.55888	-706.57440	295.25397	63.60253
456	3.792	946.49097	435.12421	1190.42590	-247.51111	365.01932	1340.59546	-1157.21362	348.97220	1297.58215	438.45001	501.32654	58.96516	-215.46451	265.15094	9.04309	-1377.04993	558.62939	-2.51700	-687.74634	290.45853	60.20010
457	3.800	945.42004	434.98788	1190.28101	-247.64977	362.99405	1343.36353	-1157.91931	348.78531	1299.73889	453.29871	495.61185	52.55545	-239.15202	266.03400	9.92523	-1400.18799	561.65790	1.29877	-672.07794	283.96237	55.40951
458	3.808	944.25391	434.77127	1190.10547	-247.78613	361.10260	1345.60229	-1158.66882	348.65329	1301.29370	461.62427	490.66049	44.92484	-260.71802	266.56073	11.63379	-1422.02051	564.72247	6.89704	-659.80255	275.96692	49.33989
459	3.817	942.97882	434.49075	1189.90234	-247.95222	359.36868	1347.22656	-1159.54419	348.62415	1302.26379	464.68338	486.42218	36.30835	-279.38342	266.76007	14.02123	-1442.82373	567.31982	13.82116	-651.18872	266.69708	42.25402
460	3.825	941.59467	434.17032	1189.67749	-248.17317	357.80679	1348.17627	-1160.56384	348.69769	1302.63147	463.85541	482.87357	27.32792	-294.65314	266.45813	16.83917	-1462.75037	568.97125	21.54110	-646.52173	256.44022	34.46418
461	3.833	940.10101	433.84613	1189.43115	-248.46356	356.43546	1348.41882	-1161.67261	348.86139	1302.36963	459.64111	480.01160	18.53965	-306.31805	265.06683	20.40523	-1481.56262	569.52332	29.84553	-646.05969	245.63000	26.20262
462	3.842	938.48792	433.54791	1189.15601	-248.82349	355.28107	1347.93896	-1162.77661	349.07263	1301.47766	451.57629	478.01593	10.49730	-314.00168	261.73721	25.93330	-1498.46912	569.38898	38.97376	-650.02344	234.96971	17.69250
463	3.850	936.74591	433.27905	1188.84387	-249.23639	354.36914	1346.72705	-1163.78967	349.24646	1300.02222	438.92789	477.20868	4.00159	-316.71765	255.98903	34.65622	-1512.22961	569.29541	49.21783	-658.68213	225.57120	9.48035
464	3.858	934.88818	433.02271	1188.49207	-249.67213	353.71796	1344.78540	-1164.65515	349.29456	1298.15759	421.43576	477.62891	-0.29159	-313.40030	248.25043	46.23761	-1521.54333	569.62506	60.20824	-672.37720	218.80693	2.60997
465	3.867	932.95685	432.76215	1188.10229	-250.09933	353.34180	1342.15247	-1165.36389	349.15375	1296.09729	399.66022	478.87869	-2.51207	-303.99213	239.72211	58.43933	-1525.54431	570.29932	70.65854	-691.13904	215.56226	-1.91693
466	3.875	931.00897	432.48874	1187.67371	-250.50601	353.25024	1338.92029	-1165.96545	348.78735	1294.05957	374.94083	480.53979	-3.43372	-289.63824	231.59288	68.81265	-1524.14746	571.42773	78.92104	-714.04010	215.48227	-4.00304
467	3.883	929.09528	432.19513	1187.19849	-250.91908	353.43970	1335.22168	-1166.53638	348.20694	1292.21606	348.95407	482.41327	-3.78288	-271.87073	224.30014	76.49092	-1517.95154	573.39294	83.91504	-739.24652	217.25168	-4.50623
468	3.892	927.23969	431.86395	1186.67749	-251.40907	353.88614	1331.20105	-1167.13098	347.48856	1290.65039	322.99329	484.36462	-3.89950	-251.90764	217.60495	82.15400	-1507.71301	576.14130	85.75031	-765.04547	219.58839	-4.44347
469	3.900	925.43280	431.46033	1186.14319	-252.07480	354.54398	1326.99255	-1167.76257	346.71936	1289.33813	297.55408	486.31393	-3.87246	-230.57495	211.22208	86.77178	-1493.85925	579.05713	85.39671	-790.59973	221.81390	-4.41199
470	3.908	923.64392	430.93860	1185.66382	-253.01994	355.35040	1322.71460	-1168.39746	345.92648	1288.18872	272.54654	488.33044	-3.76254	-208.45886	205.18678	90.77035	-1476.42957	581.52570	83.60574	-815.73303	223.79994	-4.59263
471	3.917	921.84021	430.25705	1185.32300	-254.33173	356.22928	1318.47107	-1168.96875	345.06186	1287.13599	247.74458	490.50830	-3.68967	-185.91470	199.79216	94.07696	-1455.37683	583.25586	80.42001	-840.50104	225.68001	-4.94144
472	3.925	919.99750	429.38547	1185.20300	-256.05881	357.08536	1314.34595	-1169.45093	344.05939	1286.16858	223.03436	492.77414	-3.77555	-163.00171	195.33389	96.53150	-1430.88977	584.18665	75.78125	-865.02625	227.57333	-5.34113
473	3.933	918.10321	428.30936	1185.37549	-258.18939	357.80652	1310.39160	-1169.94617	342.98859	1285.25415	198.41492	494.93433	-4.03431	-139.54268	191.86261	98.16653	-1403.51379	584.25610	70.17365	-889.42200	229.47969	-5.68463
474	3.942	916.15637	427.03552	1185.89575	-260.64893	358.29633	1306.62866	-1170.67139	342.13242	1284.27356	173.91827	496.91440	-4.34586	-115.29440	189.14162	99.18518	-1374.10583	583.32782	64.59046	-913.75537	231.34032	-5.90324
475	3.950	914.16370	425.59521	1186.79736	-263.33539	358.50775	1303.08533	-1171.82983	341.82458	1283.08264	149.56256	498.80298	-4.57923	-90.06578	186.81552	99.78323	-1343.61682	581.28955	60.11443	-938.05060	233.12289	-5.98314
476	3.958	912.13483	424.03641	1188.09619	-266.16830	358.43982	1299.83606	-1173.49683	342.28729	1281.64661	125.34076	500.65393	-4.72531	-63.73659	184.58917	100.04132	-1312.71912	578.08026	57.45653	-962.30933	234.84096	-5.97475
477	3.967	910.08282	422.40585	1189.80005	-269.10663	358.12518	1296.99097	-1175.60547	343.61053	1280.07019	101.21509	502.38654	-4.88513	-36.27133	182.32552	99.92057	-1281.61792	573.66138	56.73024	-986.54962	236.52382	-5.94804
478	3.975	908.02478	420.73996	1191.91492	-272.13293	357.63449	1294.64709	-1177.99377	345.72372	1278.49292	77.11499	503.88339	-5.16463	-7.73730	180.05429	99.31844	-1250.27954	568.04065	57.63414	-1010.80396	238.19591	-5.92691
479	3.983	905.97534	419.07440	1194.44128	-275.22870	357.07092	1292.85815	-1180.44702	348.38348	1276.98499	52.94626	505.18018	-5.54825	21.73807	177.87245	98.16415	-1218.81934	561.33038	59.80729	-1035.08423	239.87520	-5.89053
480	3.992	903.93835	417.44962	1197.37500	-278.35507	356.54504	1291.63892	-1182.74243	351.26248	1275.52625	28.61426	506.53201	-5.86539	52.05319	175.85379	96.46526	-1187.64966	553.76093	62.97120	-1059.39624	241.57329	-5.81512
481	4.000	901.90741	415.89557	1200.71240	-281.44565	356.15140	1290.98853	-1184.73267	354.06497	1274.07703	4.07843	508.15729	-5.97632	83.17642	174.05838	94.28791	-1157.21497	545.56897	66.76618	-1083.77051	243.30334	-5.69234
482	4.008	899.87799	414.41754	1204.45557	-284.40961	355.96265	1290.91272	-1186.40857	356.58807	1272.68799	-20.62027	510.00143	-5.92060	115.10089	172.57375	91.74417	-1127.55457	536.88043	70.62451	-1108.25610	245.07802	-5.52639
483	4.017	897.85748	413.00375	1208.60828	-287.14072	356.03278	1291.42847	-1187.84729	358.71649	1271.52234	-45.42108	511.90173	-5.77960	147.75400	171.52029	88.97231	-1098.20801	527.68457	73.96273	-1132.91003	246.89001	-5.32680
484	4.025	895.85962	411.64224	1213.15955	-289.53506	356.39490	1292.55029	-1189.10291	360.38031	1270.76685	-70.30054	513.79248	-5.56749	180.92520	170.97453	86.10854	-1068.57837	517.96234	76.47660	-1157.79175	248.73549	-5.11256
485	4.033	893.89056	410.32211	1218.07422	-291.51593	357.05377	1294.26953	-1190.18018	361.55920	1270.54761	-95.26007	515.65417	-5.33329	214.27872	170.90309	83.26981	-1038.33240	507.97037	78.24002	-1182.93372	250.64755	-4.91087
486	4.042	891.95093	409.02802	1223.30005	-293.04956	357.97543	1296.54517	-1191.10461	362.35052	1270.91528	-120.32556	517.46973	-5.16650	247.51962	171.28345	80.50902	-1007.51947	498.26721	79.56754	-1208.30859	252.62604	-4.71947
487	4.050	890.05188	407.74969	1228.77930	-294.14200	359.09140	1299.31152	-1191.96936	362.96948	1271.86523	-145.56238	519.25684	-5.06380	280.57504	172.25105	77.83809	-976.46265	489.30731	80.72843	-1233.82690	254.55530	-4.48705
488	4.058	888.21771	406.49197	1234.45227	-294.82745	360.32892	1302.48584	-1192.85315	363.60513	1273.36340	-171.03790	521.03851	-4.93178	313.49051	174.02254	75.38045	-945.62665	481.10861	81.72399	-1259.37976	256.26041	-4.15988
489	4.067	886.47748	405.26810	1240.25452	-295.15997	361.64124	1305.97009	-1193.71399	364.31161	1275.37573	-196.77252	522.81830	-4.71438	345.99014	176.70407	73.42514	-915.54559	473.44269	82.34420	-1284.93237	257.65952	-3.74748
490	4.075	884.85388	404.09219	1246.12024	-295.20425	363.01239	1309.64832	-1194.50220	365.15430	1277.87756	-222.71350	524.60370	-4.45258	377.04501	180.12645	72.19734	-886.79730	466.34500	82.37167	-1310.57410	258.88034	-3.34046
491	4.083	883.34796	402.97601	1251.99170	-295.02304	364.44394	1313.38623	-1195.42017	366.50027	1280.81396	-248.72247	526.40869	-4.22761	404.95456	183.82063	71.42223	-859.97906	460.28058	81.61514	-1336.40674	260.15967	-3.02695
492	4.092	881.93311	401.92352	1257.82947	-294.66647	365.93939	1317.03870	-1196.90222	369.01422	1284.05627	-274.62219	528.24426	-4.00475	428.04941	187.31728	70.12155	-835.59241	455.72958	79.79887	-1362.34814	261.56982	-2.77230
493	4.100	880.56238	400.92987	1263.61230	-294.17023	367.49890	1320.46008	-1199.22424	373.14114	1287.39929	-300.23743	530.11670	-3.47909	445.43704	190.50461	67.15500	-813.90356	452.86200	76.59562	-1388.03870	262.93558	-2.37731
494	4.108	879.17468	399.99139	1269.33167	-293.56232	369.12024	1323.51257	-1202.21143	378.58392	1290.59412	-325.28119	532.02216	-2.12706	457.17923	193.55171	62.11614	-794.99377	451.75143	71.79720	-1412.95752	264.03601	-1.51776
495	4.117	877.70325	399.12280	1274.98022	-292.87042	370.79398	1326.07483	-1205.35376	384.40555	1293.40344	-349.16211	533.95135	0.53424	463.96854	196.54401	55.53607	-778.98303	452.53729	65.30820	-1436.69495	264.81378	0.10284
496	4.125	876.09174	398.35626	1280.54077	-292.12228	372.49295	1328.05554	-1208.11597	389.57367	1295.65735	-370.96271	535.94287	4.79007	466.70822	199.32143	48.21382	-766.14465	455.25940	57.00084	-1459.14209	265.40250	2.54037
497	4.133	874.30780	397.70987	1285.98743	-291.34204	374.16589	1329.39453	-1210.13818	393.36908	1297.27344	-389.63794	538.23254	10.86954	466.12448	201.57671	40.58001	-756.77863	459.87054	46.79403	-1480.44043	266.02005	5.58186
498	4.142	872.34302	397.16547	1291.29077	-290.55069	375.73810	1330.05286	-1211.27490	395.48325	1298.24280	-404.20734	541.33057	19.17660	462.42911	203.02148	32.79325	-751.04871	466.39297	34.94349	-1500.82617	266.86237	8.91576
499	4.150	870.20459	396.67975	1296.42151	-289.77124	377.12268	1330.00488	-1211.54919	395.93985	1298.60217	-413.75018	545.75873	30.28353	455.15854	203.62288	25.27224	-749.01776	474.71048	22.30212	-1520.41382	268.01819	12.28059
500	4.158	867.91174	396.20313	1301.34888	-289.03229	378.24835	1329.24841	-1211.08691	394.96967	1298.41040	-417.32538	551.60889	44.48512	443.31808	203.83586	18.92500	-750.84216	483.96866	10.43709	-1538.90283	269.40274	15.53276
501	4.167	865.50140	395.69440	1306.04456	-288.36829	379.08725	1327.82019	-1210.06116	392.90332	1297.73120	-414.29913	558.35522	61.03450	426.10983	204.42810	14.65635	-756.93085	492.29956	1.16776	-1555.48608	270.83725	18.72208
502	4.175	863.03204	395.13486	1310.48730	-287.81760	379.66098	1325.79749	-1208.65833	390.10233	1296.62683	-405.10107	565.18176	77.88361	404.03006	205.83649	12.54873	-767.94409	497.69788	-4.65554	-1569.10986	272.24979	22.12817
503	4.183	860.57690	394.52835	1314.66211	-287.42087	380.02588	1323.28601	-1207.06140	386.92346	1295.15686	-391.38672	571.58557	92.60098	378.98080	207.82559	11.81098	-784.45215	499.68103	-7.66128	-1578.76465	273.74557	26.02343
504	4.192	858.20825	393.88678	1318.55872	-287.22458	380.25391	1320.40308	-1205.44446	383.70221	1293.38208	-375.11957	577.58191	103.73798	353.00455	209.89215	11.57161	-806.09698	500.00632	-8.80656	-1583.55518	275.29651	30.25979
505	4.200	855.97351	393.22412	1322.17749	-287.28595	380.42377	1317.26782	-1203.96838	380.73950	1291.37195	-357.56464	583.44220	111.42789	327.22501	211.74718	11.38247	-831.11957	501.12573	-8.53807	-1582.67603	276.30536	34.18658
506	4.208	853.87744	392.54935	1325.54126	-287.67606	380.61337	1314.00037	-1202.77515	378.28058	1289.21057	-339.06006	589.37695	116.87273	301.86374	213.36658	11.13450	-857.21814	503.80368	-7.43143	-1575.62329	275.90405	36.96363
507	4.217	851.88678	391.85425	1328.70166	-288.48056	380.87964	1310.71399	-1201.97424	376.48227	1286.99951	-319.37579	595.06329	121.21115	276.73477	214.83842	10.84733	-882.83618	506.94107	-6.48778	-1562.43726	273.75952	37.91453
508	4.225	849.94482	391.12109	1331.73633	-289.79022	381.23584	1307.50146	-1201.62476	375.37817	1284.84888	-298.21851	599.28595	124.74869	251.67966	216.22942	10.53336	-907.60150	509.47488	-6.35105	-1543.49829	270.23096	36.78130
509	4.233	847.98859	390.34427	1334.73621	-291.67722	381.64496	1304.42395	-1201.72046	374.86438	1282.84924	-275.64386	600.71997	127.29236	226.73990	217.55353	10.18125	-931.90790	511.33685	-6.87834	-1519.26355	266.03433	33.81882
510	4.242	845.96741	389.54233	1337.78503	-294.15796	382.04755	1301.51343	-1202.18945	374.71902	1281.03113	-252.13452	599.59241	129.14174	202.04233	218.84467	9.80097	-956.22076	512.85443	-7.54227	-1490.36230	261.99594	29.71405
511	4.250	843.85217	388.75803	1340.93665	-297.14969	382.43390	1298.78259	-1202.91760	374.64233	1279.34937	-228.27930	597.88239	131.28360	177.61938	220.18158	9.45050	-980.70007	514.24463	-7.93313	-1457.71655	258.72296	25.45789
512	4.258	841.63611	388.04510	1344.21277	-300.46277	382.90280	1296.23621	-1203.79480	374.32718	1277.72510	-204.30316	597.06628	134.25323	153.38098	221.62706	9.20545	-1005.29199	515.61359	-7.98472	-1422.45728	256.35776	22.16084
513	4.267	839.33337	387.44623	1347.61694	-303.87109	383.62488	1293.89063	-1204.78491	373.61627	1276.11230	-179.85712	596.41797	137.30203	129.19687	223.19101	9.06880	-1029.89575	517.03339	-7.88559	-1385.72253	254.79742	20.73121
514	4.275	836.97284	386.97739	1351.14990	-307.20804	384.72943	1291.80298	-1205.96643	372.64279	1274.51196	-154.43475	594.46338	139.27773	104.96274	224.83322	8.94231	-1054.37622	518.59564	-7.82697	-1348.48486	254.09634	21.54787
515	4.283	834.58496	386.63007	1354.82043	-310.39441	386.22141	1290.08142	-1207.45410	371.72241	1272.92944	-127.93945	590.97119	139.78816	80.62955	226.48648	8.74145	-1078.64966	520.33502	-7.87162	-1311.55542	254.53308	24.37815
516	4.292	832.19080	386.38675	1358.64636	-313.39948	387.99106	1288.84961	-1209.25818	371.09839	1271.35669	-100.61670	586.59442	139.02641	56.19864	228.10754	8.50233	-1102.81958	522.14020	-7.95271	-1275.66565	256.36041	28.62489
517	4.300	829.79669	386.22775	1362.65015	-316.19626	389.87943	1288.19324	-1211.25854	370.83679	1269.82117	-72.72528	581.92639	137.22234	31.70099	229.69879	8.32185	-1127.06177	523.86926	-7.95209	-1241.37183	259.60687	33.71713
518	4.308	827.39648	386.12613	1366.85425	-318.74301	391.72906	1288.13538	-1213.31274	370.89258	1268.41321	-44.44867	577.44141	134.61118	7.17868	231.28209	8.23130	-1151.47119	525.46259	-7.85340	-1208.76929	264.07654	39.30838
519	4.317	824.97516	386.05624	1371.27563	-320.98907	393.40274	1288.64990	-1215.33179	371.16888	1267.25378	-15.85767	573.47632	131.44980	-17.36977	232.86626	8.18718	-1176.14136	526.90942	-7.75892	-1177.32568	269.47803	45.14861
520	4.325	822.51599	386.00653	1375.91895	-322.89252	394.79071	1289.69092	-1217.24158	371.51505	1266.44092	13.11517	570.00989	127.87494	-42.02341	234.39163	8.16564	-1201.21228	528.21808	-7.71228	-1146.09692	275.53674	50.91121
521	4.333	820.00964	385.97083	1380.77332	-324.44604	395.78967	1291.22644	-1218.95703	371.79413	1266.02563	42.65155	566.22906	123.59143	-66.86224	235.75220	8.19273	-1226.71289	529.47961	-7.61411	-1114.20068	281.98029	56.24088
522	4.342	817.46094	385.94135	1385.81140	-325.69162	396.27081	1293.26135	-1220.43823	372.00363	1266.04590	72.90317	560.89221	118.01964	-91.88020	237.00903	8.27132	-1252.42981	530.92908	-7.36036	-1081.16699	288.48410	60.92415
523	4.350	814.88818	385.91803	1390.99036	-326.67929	396.13425	1295.82092	-1221.71411	372.28012	1266.58960	103.71909	553.90735	111.19502	-117.01315	238.48167	8.34609	-1278.02820	532.75897	-7.00999	-1046.96826	294.69519	64.98032
524	4.358	812.32397	385.90768	1396.25354	-327.41248	395.41248	1298.89783	-1222.83130	372.76440	1267.78223	134.69391	546.48224	103.86717	-142.22949	240.40843	8.36758	-1303.33887	534.88190	-6.73723	-1011.90698	300.31656	68.58490
525	4.367	809.81537	385.90860	1401.53467	-327.86371	394.26624	1302.41785	-1223.80054	373.45129	1269.67371	165.56299	539.45105	96.53738	-167.56454	242.63504	8.34694	-1328.48132	537.04688	-6.63180	-976.55225	305.17422	71.87705
526	4.375	807.41608	385.91061	1406.76440	-328.02078	392.89148	1306.25317	-1224.58057	374.18304	1272.17236	196.38336	532.66180	89.14861	-193.06985	244.83774	8.32348	-1353.69678	539.08301	-6.68292	-941.66046	309.19974	74.82062
527	4.383	805.17365	385.91022	1411.87927	-327.89636	391.44543	1310.25281	-1225.11658	374.79721	1275.12805	227.38956	525.81262	81.66925	-218.73586	246.86594	8.31353	-1379.15417	540.97424	-6.88649	-907.99811	312.33893	77.22078
528	4.392	803.12421	385.91174	1416.82800	-327.51804	390.01721	1314.27124	-1225.37561	375.25116	1278.44238	258.68655	519.04620	74.49287	-244.46086	248.73262	8.30690	-1404.90088	542.82483	-7.17454	-876.19598	314.48334	78.81221
529	4.400	801.28802	385.91248	1421.57263	-326.92218	388.63983	1318.18506	-1225.33557	375.59918	1282.06140	289.84546	512.79614	68.19412	-270.07181	250.45592	8.30511	-1430.81409	544.80505	-7.28939	-846.73816	315.51221	79.29711
530	4.408	799.66217	385.89252	1426.08008	-326.14777	387.31808	1321.89087	-1224.97864	375.90073	1285.88611	319.64264	507.39075	62.95995	-295.32101	251.98676	8.40437	-1456.49341	547.10468	-6.76796	-819.97961	315.36749	78.35556
531	4.417	798.21509	385.82321	1430.31628	-325.23215	386.03979	1325.29199	-1224.35132	376.19443	1289.71814	346.21777	502.85010	58.27231	-319.81934	253.23779	8.85327	-1481.30225	549.87683	-4.98576	-796.15552	314.01556	75.71906
532	4.425	796.89075	385.68317	1434.24951	-324.21057	384.78357	1328.29077	-1223.62378	376.53320	1293.29761	367.73395	498.96759	53.16201	-342.99139	254.18906	9.93543	-1504.66663	553.13617	-1.36671	-775.45557	311.37604	71.27802
533	4.433	795.62274	385.46179	1437.85962	-323.11652	383.53931	1330.79236	-1223.02148	376.97241	1296.38806	383.28726	495.54895	46.83940	-364.15192	254.91039	11.74280	-1526.35681	556.65472	4.27501	-758.09344	307.38046	65.12217
534	4.442	794.34595	385.15918	1441.13733	-321.98596	382.31921	1332.70984	-1222.68738	377.52142	1298.82605	393.33755	492.57141	39.16993	-382.69312	255.37935	14.15645	-1546.42236	560.06061	11.61658	-744.29913	302.07358	57.50060
535	4.450	793.00226	384.79391	1444.07581	-320.86511	381.14746	1333.96875	-1222.65100	378.14948	1300.50647	399.06396	490.15924	30.62717	-398.27948	255.26454	17.18012	-1564.87817	563.03046	20.02312	-734.33038	295.58771	48.75277
536	4.458	791.54706	384.40167	1446.66174	-319.80722	380.05438	1334.51343	-1222.88782	378.83228	1301.35669	401.14545	488.51129	21.90298	-410.75604	253.86911	21.42429	-1581.51843	565.26288	28.93495	-728.55206	288.05786	39.21809
537	4.467	789.95618	384.02341	1448.87549	-318.85956	379.08325	1334.31409	-1223.34131	379.56989	1301.34509	399.17218	487.83871	13.66528	-419.52994	250.40768	28.10667	-1595.91284	566.60913	38.36651	-727.46948	279.68317	29.17000
538	4.475	788.22693	383.69641	1450.69897	-318.05484	378.28931	1333.37219	-1223.91736	380.36121	1300.50806	392.10822	488.24213	6.60883	-423.12195	244.73561	37.86236	-1607.38171	567.45929	48.93963	-731.60706	270.98419	18.97256
539	4.483	786.37494	383.44196	1452.12146	-317.41000	377.72775	1331.72339	-1224.51294	381.16537	1298.96423	379.17416	489.57648	1.39016	-419.96179	237.83789	49.33925	-1615.09875	568.50397	60.79419	-741.30316	263.06668	9.48268
540	4.492	784.43262	383.25577	1453.14478	-316.92950	377.43805	1329.43396	-1225.04663	381.88000	1296.90649	360.52084	491.45593	-1.73544	-409.74927	231.17407	59.80914	-1618.48425	570.11096	72.47797	-756.55988	257.42645	2.06586
541	4.500	782.45044	383.11365	1453.78760	-316.61499	377.43097	1326.59399	-1225.45776	382.35809	1294.56958	337.45276	493.48697	-3.10103	-393.68439	225.45709	67.49835	-1617.46997	572.35950	81.66380	-776.80688	255.00974	-2.30993
542	4.508	780.49506	382.98233	1454.08130	-316.48193	377.68930	1323.30994	-1225.70361	382.46088	1292.17920	312.00397	495.48889	-3.37253	-373.60309	220.28075	72.76070	-1612.35608	575.21912	87.01968	-800.57764	255.41814	-3.94826
543	4.517	778.63385	382.83072	1454.06262	-316.57617	378.18375	1319.69336	-1225.72791	382.10187	1289.88611	285.98288	497.42706	-3.19291	-351.19220	214.87541	76.98401	-1603.51270	578.35101	88.97542	-825.87866	257.34106	-4.05642
544	4.525	776.91235	382.63754	1453.77026	-316.98187	378.88535	1315.84961	-1225.43652	381.25781	1287.72266	260.27069	499.26736	-3.01318	-327.64981	209.01749	80.98212	-1591.07813	581.24768	88.82854	-851.30664	259.60623	-3.76054
545	4.533	775.34149	382.38354	1453.24878	-317.81396	379.75739	1311.87341	-1224.78003	379.96207	1285.64172	234.94016	501.03125	-3.03220	-303.60669	203.23189	84.53641	-1574.79785	583.70508	87.45364	-876.49310	261.68381	-3.65165
546	4.542	773.90057	382.04245	1452.55481	-319.18573	380.73294	1307.84949	-1223.87097	378.32077	1283.60010	209.80045	502.85266	-3.22779	-279.22699	198.29041	87.01534	-1554.31702	585.81036	84.86555	-901.52130	263.55399	-3.86032
547	4.550	772.54865	381.59082	1451.76025	-321.15628	381.69806	1303.85376	-1222.98633	376.59042	1281.59814	184.75372	504.80664	-3.53747	-254.41727	194.58865	88.13630	-1529.69116	587.50574	80.83257	-926.44476	265.36502	-4.26151
548	4.558	771.23645	381.02243	1450.94617	-323.68393	382.49774	1299.95166	-1222.45581	375.20886	1279.66333	159.82233	506.80377	-3.94785	-229.02228	191.96768	88.19038	-1501.54700	588.55963	75.76887	-951.28784	267.19836	-4.66112
549	4.567	769.92242	380.34296	1450.19312	-326.61774	382.98529	1296.19678	-1222.52063	374.63214	1277.80493	135.03088	508.74319	-4.40039	-202.92824	190.00612	87.74299	-1470.91541	588.88361	70.84824	-976.09802	269.04956	-4.92236
550	4.575	768.58191	379.56244	1449.56848	-329.74353	383.08963	1292.64807	-1223.25305	375.08344	1275.97009	110.33771	510.63022	-4.78241	-176.06064	188.34596	87.26809	-1438.95276	588.41266	67.18789	-1000.90924	270.89508	-5.03275
551	4.583	767.20392	378.70215	1449.11670	-332.86206	382.81073	1289.40186	-1224.57117	376.45981	1274.04370	85.66516	512.53296	-5.02036	-148.35690	186.80836	86.98978	-1406.54541	586.89874	65.22289	-1025.73145	272.71686	-5.08500
552	4.592	765.79199	377.79034	1448.86584	-335.84052	382.15613	1286.59216	-1226.30542	378.45074	1271.90210	60.94571	514.50659	-5.11309	-119.79395	185.42001	86.86801	-1373.99963	584.15460	64.89286	-1050.57690	274.51093	-5.16508
553	4.600	764.36420	376.84100	1448.84180	-338.60510	381.13718	1284.34363	-1228.25110	380.70367	1269.48694	36.12823	516.53009	-5.13705	-90.40898	184.38840	86.66136	-1341.16064	580.16846	65.99229	-1075.46729	276.30130	-5.26485
554	4.608	762.94360	375.85101	1449.07104	-341.10120	379.82483	1282.72693	-1230.19226	382.89795	1266.84937	11.18286	518.48901	-5.22246	-60.25722	183.94469	86.09525	-1307.88452	574.93091	68.30265	-1100.41943	278.12375	-5.31804
555	4.617	761.54938	374.82608	1449.57544	-343.26056	378.36945	1281.75818	-1231.93323	384.79480	1264.14746	-13.88794	520.28271	-5.43099	-29.38078	184.14893	85.07375	-1274.41064	568.45776	71.61347	-1125.45117	280.00333	-5.29079
556	4.625	760.19159	373.79709	1450.37048	-344.99847	376.96521	1281.42480	-1233.34729	386.32587	1261.60706	-39.05682	521.95160	-5.68601	2.16669	184.86223	83.73496	-1241.29065	560.92566	75.62656	-1150.60376	281.95050	-5.19637
557	4.633	758.87268	372.80563	1451.46301	-346.24115	375.79361	1281.70947	-1234.39661	387.58038	1259.46240	-64.28912	523.62634	-5.88100	34.30667	185.92145	82.27777	-1208.94067	552.64771	79.87520	-1175.92090	283.94446	-5.04383
558	4.642	757.59705	371.88208	1452.84888	-346.95871	374.98019	1282.59546	-1235.11096	388.67868	1257.90051	-89.56256	525.38965	-5.97246	66.97797	187.30748	80.78092	-1177.23145	543.92004	83.78944	-1201.39160	285.91248	-4.82809
559	4.650	756.37958	371.03113	1454.50952	-347.17465	374.58707	1284.06213	-1235.56519	389.72125	1257.04004	-114.87970	527.26587	-5.94609	100.16168	189.11864	79.21159	-1145.55249	534.91302	86.90856	-1226.94604	287.77679	-4.56860
560	4.658	755.24506	370.22549	1456.40906	-346.95032	374.62292	1286.07861	-1235.86133	390.79138	1256.93298	-140.25665	529.25897	-5.79546	133.80795	191.42491	77.55056	-1113.29883	525.80194	89.09852	-1252.50586	289.54559	-4.31475
561	4.667	754.22748	369.41714	1458.49548	-346.35849	375.05215	1288.60181	-1236.09119	391.88702	1257.56226	-165.70807	531.31409	-5.55748	167.74564	194.19415	75.85545	-1080.24390	516.95959	90.53228	-1278.03784	291.30188	-4.09422
562	4.675	753.37347	368.56290	1460.70728	-345.46982	375.80774	1291.57275	-1236.30823	392.90662	1258.87048	-191.26154	533.32507	-5.30618	201.73129	197.29974	74.20772	-1046.51123	508.83386	91.47334	-1303.57324	293.08643	-3.88748
563	4.683	752.73889	367.64758	1462.97839	-344.36047	376.80640	1294.91418	-1236.52222	393.75369	1260.82605	-216.96265	535.23572	-5.08474	235.60043	200.52014	72.67284	-1012.43469	501.68423	92.11274	-1329.17615	294.87177	-3.68216
564	4.692	752.37830	366.69214	1465.23938	-343.11740	377.96393	1298.53662	-1236.69263	394.37161	1263.43311	-242.82391	537.06616	-4.89372	269.31253	203.58553	71.39310	-978.52338	495.58862	92.54184	-1354.91357	296.65347	-3.51113
565	4.700	752.33527	365.73547	1467.41882	-341.81964	379.21667	1302.34705	-1236.71814	394.67706	1266.65259	-268.79755	538.84772	-4.74414	302.77292	206.26472	70.70904	-945.40582	490.52823	92.69251	-1380.82202	298.45737	-3.39893
566	4.708	752.63391	364.80551	1469.44824	-340.51498	380.53497	1306.24817	-1236.46387	394.57254	1270.32764	-294.80737	540.61603	-4.63137	335.51535	208.41040	71.01408	-913.71082	486.34576	92.24450	-1406.86230	300.23328	-3.30122
567	4.717	753.26587	363.91052	1471.26563	-339.21500	381.91299	1310.12952	-1235.85010	394.04581	1274.20129	-320.74481	542.44135	-4.43005	366.46317	210.04082	72.23188	-884.01544	482.85568	90.72532	-1432.86157	301.81665	-3.10308
568	4.725	754.18195	363.05139	1472.81531	-337.90356	383.35565	1313.86621	-1234.95056	393.25055	1278.01624	-346.41364	544.36609	-3.79998	393.99503	211.36601	73.40186	-856.86206	480.04480	87.70509	-1458.44263	303.03735	-2.61261
569	4.733	755.29840	362.23624	1474.05005	-336.55258	384.87378	1317.33044	-1233.97241	392.49432	1281.60010	-371.42145	546.29736	-2.19967	416.40445	212.59122	73.05730	-832.71729	478.11215	82.89124	-1483.07007	303.87839	-1.55276
570	4.742	756.51465	361.48163	1474.93896	-335.14322	386.47617	1320.40112	-1233.10583	392.06509	1284.86768	-395.03833	548.06354	0.91779	432.58835	213.77339	70.25753	-811.90619	477.49161	76.19424	-1506.28394	304.49069	0.31773
571	4.750	757.73303	360.80615	1475.46863	-333.68256	388.15878	1322.96729	-1232.42334	392.02744	1287.75598	-416.16760	549.71399	5.95455	442.52322	214.95323	65.20123	-794.67413	478.83334	67.72868	-1527.90601	305.02307	3.01056
572	4.758	758.87207	360.22681	1475.63489	-332.20499	389.89856	1324.93250	-1231.91077	392.21783	1290.16577	-433.49188	551.77948	13.30028	447.06760	216.21541	58.78584	-781.28656	482.63770	57.62740	-1548.04370	305.53711	6.27345
573	4.767	759.87268	359.75598	1475.43140	-330.75677	391.64978	1326.21912	-1231.52905	392.40982	1291.97070	-445.69598	555.08875	23.49927	447.18240	217.48045	51.74522	-771.99713	488.87378	45.91613	-1566.97070	306.14026	9.73819
574	4.775	760.69824	359.39819	1474.84900	-329.37463	393.34564	1326.77124	-1231.24109	392.46100	1293.06726	-451.59308	560.17358	37.01387	443.28989	218.40269	44.27575	-766.99469	497.10315	32.78714	-1584.91357	306.98486	13.18127
575	4.783	761.33130	359.15149	1473.88135	-328.07529	394.91443	1326.55933	-1231.01501	392.35159	1293.40808	-450.27960	566.86658	53.53944	435.29556	218.64626	36.34437	-766.44922	506.66443	19.14129	-1601.72192	308.03610	16.80661
576	4.792	761.77472	359.00439	1472.53064	-326.85913	396.30457	1325.58411	-1230.81152	392.13647	1293.00928	-441.72412	574.46008	71.49016	423.03555	218.33527	28.25394	-770.55524	516.38940	6.84340	-1616.68506	309.15735	21.17098
577	4.800	762.05750	358.93362	1470.81067	-325.72293	397.49716	1323.87915	-1230.57422	391.87674	1291.95178	-427.32654	582.10779	88.38300	406.61880	218.16707	20.93327	-779.55975	524.43115	-2.05133	-1628.72168	310.51813	26.56164
578	4.808	762.23694	358.91092	1468.75073	-324.67413	398.50427	1321.51099	-1230.24170	391.60638	1290.37634	-409.42163	589.23175	102.05453	386.49033	218.87253	15.53274	-793.76788	529.34308	-6.79115	-1636.64478	312.45465	32.44068
579	4.817	762.38995	358.90726	1466.39380	-323.73956	399.35968	1318.57715	-1229.77051	391.35629	1288.46521	-390.01886	595.87042	111.81717	363.43753	220.54158	12.48753	-813.13629	531.67798	-8.26457	-1639.32422	314.72226	37.68008
580	4.825	762.59729	358.89230	1463.79199	-322.96695	400.10236	1315.19934	-1229.15430	391.20746	1286.41235	-370.03278	602.58881	118.60715	338.58597	222.66197	11.22689	-836.55298	533.39288	-7.91769	-1636.05798	316.35620	41.30224
581	4.833	762.92767	358.83621	1461.00464	-322.42270	400.76666	1311.51416	-1228.42859	391.30557	1284.39087	-349.43488	609.71869	123.98987	313.08072	224.72571	10.91661	-862.00458	535.58087	-6.99470	-1626.88501	316.47861	42.89079
582	4.842	763.42371	358.71695	1458.09546	-322.18643	401.38580	1307.66443	-1227.66602	391.81036	1282.52979	-327.81549	616.38977	128.84724	287.59964	226.53139	11.00353	-887.79071	538.01343	-6.32327	-1612.22351	314.89914	42.48379
583	4.850	764.09406	358.53265	1455.13013	-322.34763	401.98196	1303.78601	-1226.94397	392.78369	1280.89465	-304.85907	620.71057	132.98329	262.30679	228.05414	11.12083	-913.20300	540.24847	-6.15841	-1592.34521	312.01108	40.33890
584	4.858	764.91199	358.30981	1452.17908	-322.99820	402.53937	1299.99377	-1226.29199	394.05533	1279.46436	-280.63428	621.80389	136.16287	237.20667	229.34410	11.01339	-938.15790	542.07629	-6.36932	-1567.43750	308.47333	36.86475
585	4.867	765.81586	358.09567	1449.32019	-324.20673	403.00189	1296.37244	-1225.70020	395.25485	1278.13550	-255.67041	621.26978	139.13965	212.35703	230.52736	10.62971	-962.75763	543.53040	-6.76223	-1537.99561	304.95862	32.69511
586	4.875	766.71716	357.94281	1446.63672	-325.96899	403.31808	1292.98242	-1225.22876	396.05609	1276.78223	-230.55994	621.37305	142.89233	187.80954	231.76942	10.10852	-987.15857	544.86224	-7.17751	-1504.98828	301.97318	28.70673
587	4.883	767.52423	357.90189	1444.21033	-328.15656	403.51154	1289.87866	-1225.04041	396.34070	1275.31445	-205.29437	622.19690	147.15413	163.50668	233.18367	9.61717	-1011.47217	546.31256	-7.49411	-1469.61670	299.72217	25.85971
588	4.892	768.17120	358.01947	1442.11243	-330.52661	403.72198	1287.12134	-1225.27368	396.15173	1273.69348	-179.33771	622.01740	150.70116	139.31339	234.74846	9.23532	-1035.71252	547.96497	-7.66369	-1432.89819	298.12350	24.91384
589	4.900	768.63190	358.32553	1440.40027	-332.81912	404.15317	1284.77185	-1225.93494	395.61200	1271.91992	-152.44110	620.03064	152.93622	115.13095	236.35913	8.96528	-1059.89221	549.75708	-7.71104	-1395.48535	297.08807	26.15408
590	4.908	768.91211	358.80960	1439.11682	-334.85999	404.94806	1282.88989	-1226.91406	394.87482	1270.01160	-124.91339	617.15814	154.29941	90.92630	237.95355	8.76765	-1084.09448	551.54730	-7.69903	-1357.84399	296.82721	29.27497
591	4.917	769.03601	359.40833	1438.29077	-336.58359	406.12067	1281.53772	-1228.05286	394.07831	1267.99719	-97.12305	614.43024	155.25166	66.68332	239.51239	8.58991	-1108.42676	553.18378	-7.70805	-1320.51917	297.79807	33.57861
592	4.925	769.03552	360.02716	1437.93848	-337.99301	407.59503	1280.77051	-1229.21179	393.32129	1265.94165	-69.14014	611.84906	155.57326	42.38376	241.01544	8.40781	-1132.95581	554.57220	-7.80765	-1284.12585	300.31488	38.42397
593	4.933	768.94080	360.58533	1438.06726	-339.11267	409.26559	1280.61804	-1230.29102	392.64819	1263.96899	-40.84192	608.82349	154.70425	18.01041	242.46585	8.24723	-1157.65247	555.77917	-7.97340	-1249.03088	304.28378	43.52515
594	4.942	768.77325	361.04980	1438.67542	-339.95819	411.01624	1281.07813	-1231.20300	392.04773	1262.24597	-12.13901	604.97302	152.36823	-6.45724	243.88747	8.14647	-1182.38525	557.03754	-8.01781	-1215.06567	309.32977	48.81201
595	4.950	768.54834	361.43726	1439.74231	-340.53748	412.70978	1282.13586	-1231.89392	391.51013	1260.94885	16.93494	600.56177	148.81529	-31.04018	245.27570	8.11291	-1207.09167	558.52930	-7.76502	-1181.54956	315.09824	54.11892
596	4.958	768.28223	361.79321	1441.22327	-340.86746	414.17886	1283.78857	-1232.39917	391.09555	1260.24097	46.30756	596.51111	144.66191	-55.75346	246.56729	8.15582	-1231.92053	560.19855	-7.28475	-1147.65796	321.36279	59.13739
597	4.967	767.99512	362.16800	1443.05762	-340.96417	415.25552	1286.04846	-1232.82483	390.93658	1260.25684	76.08441	593.47882	140.29568	-80.59682	247.74176	8.28427	-1257.02795	561.87750	-6.77690	-1112.87402	327.84827	63.63123
598	4.975	767.71246	362.60077	1445.17969	-340.81870	415.83392	1288.91284	-1233.26953	391.17889	1261.08862	106.57593	590.95056	135.39984	-105.54935	248.98027	8.42506	-1282.34094	563.51886	-6.35656	-1077.11353	334.12201	67.58022
599	4.983	767.46527	363.11481	1447.52246	-340.40887	415.90549	1292.33655	-1233.75781	391.88123	1262.76074	137.71866	588.10461	129.55061	-130.59909	250.56165	8.45443	-1307.66248	565.19556	-6.07051	-1040.53992	339.79779	71.11016
600	4.992	767.29016	363.71658	1450.01660	-339.73450	415.54486	1296.22900	-1234.22266	392.94437	1265.21228	168.71915	584.83929	122.95056	-155.77208	252.56993	8.34606	-1332.89600	566.94806	-5.97615	-1003.46704	344.73431	74.34885
601	5.000	767.22791	364.39667	1452.59265	-338.82715	414.87091	1300.46802	-1234.54968	394.15543	1268.32239	199.07220	581.17523	115.91611	-181.11124	254.82355	8.22829	-1358.11060	568.75214	-6.10596	-966.43555	348.93240	77.32829
602	5.008	767.31860	365.13477	1455.18530	-337.73145	414.00525	1304.91821	-1234.62939	395.29492	1271.93079	229.42593	576.77930	108.31619	-206.64206	257.08127	8.25683	-1383.47876	570.58063	-6.40258	-930.20166	352.32819	79.95007
603	5.017	767.59460	365.90305	1457.73792	-336.48611	413.04221	1309.45337	-1234.37000	396.20578	1275.83337	260.66156	571.47565	100.08031	-232.34109	259.21164	8.44354	-1409.10278	572.46509	-6.75125	-895.54382	354.77539	81.99982
604	5.025	768.07214	366.66736	1460.20264	-335.11682	412.03632	1313.96753	-1233.70056	396.82089	1279.79858	292.71628	565.57684	91.70020	-258.10925	261.17621	8.66641	-1434.82532	574.56409	-6.98068	-863.07397	356.15939	83.17834
605	5.033	768.74506	367.39435	1462.53772	-333.63776	411.00339	1318.36865	-1232.60925	397.18201	1283.62061	324.40710	559.79755	84.00661	-283.77673	262.99170	8.84484	-1460.24194	577.11047	-6.68892	-833.20605	356.42221	83.14278
606	5.042	769.58057	368.06506	1464.70459	-332.05762	409.93341	1322.56543	-1231.20349	397.43585	1287.17761	353.80927	554.86060	77.51462	-309.06787	264.70563	9.10159	-1484.83984	580.21808	-5.16106	-806.21753	355.49142	81.59177
607	5.050	770.51807	368.68292	1466.67297	-330.38934	408.80801	1326.45190	-1229.71667	397.77267	1290.42920	378.92413	550.94232	71.84547	-333.51950	266.30795	9.78772	-1508.10522	583.76227	-1.71720	-782.28784	353.26996	78.36918
608	5.058	771.47803	369.26740	1468.42297	-328.65527	407.61292	1329.90417	-1228.41858	398.33313	1293.34460	398.40259	547.68549	65.92852	-356.47455	267.68558	11.30869	-1529.67249	587.44458	3.77018	-761.50928	349.71130	73.51255
609	5.067	772.37860	369.84598	1469.94250	-326.88278	406.34869	1332.79492	-1227.49707	399.16315	1295.85474	412.01620	544.71704	58.91286	-377.16071	268.67822	13.85000	-1549.46582	590.93030	10.85180	-743.95660	344.85385	67.22646
610	5.075	773.14661	370.45691	1471.22473	-325.09717	405.03748	1335.01855	-1227.02515	400.23410	1297.87036	420.59351	541.92474	50.80176	-394.83905	269.14487	17.27218	-1567.62720	593.96802	19.06637	-729.83057	338.79987	59.79762
611	5.083	773.72235	371.14917	1472.27136	-323.32330	403.71866	1336.50269	-1226.99146	401.48203	1299.31201	425.20428	539.46429	42.24940	-409.00189	268.92502	21.43252	-1584.22815	596.47437	28.45644	-719.57501	331.70453	51.49510
612	5.092	774.06470	371.96182	1473.09192	-321.59586	402.44434	1337.21021	-1227.28687	402.83023	1300.11011	426.13828	537.78345	33.90969	-419.30841	267.72482	26.76940	-1599.00635	598.44653	39.50228	-713.86450	323.76331	42.50003
613	5.100	774.15491	372.89679	1473.69800	-319.95901	401.28644	1337.13647	-1227.65710	404.18378	1300.20776	422.69116	537.47339	25.98039	-425.05756	265.22934	34.23850	-1611.23462	599.74707	52.39869	-713.44977	315.24927	32.89873
614	5.108	774.00037	373.91043	1474.10181	-318.44891	400.33801	1336.30383	-1227.77747	405.42834	1299.59326	413.95193	538.78308	18.26472	-424.98087	261.48538	44.08015	-1619.84961	600.22870	66.09966	-718.93018	306.67044	22.85518
615	5.117	773.63550	374.92569	1474.32300	-317.07855	399.68460	1334.74976	-1227.43140	406.45474	1298.32605	399.73520	541.27234	10.76031	-418.12360	257.05179	54.85775	-1623.96655	600.18524	78.25680	-730.49768	298.96906	13.01361
616	5.125	773.11456	375.85449	1474.39136	-315.84143	399.36960	1332.51904	-1226.57813	407.18433	1296.51807	380.84280	544.05908	4.19380	-404.81946	252.60016	64.43365	-1623.35522	600.33765	86.67235	-747.70160	293.44470	4.71786
617	5.133	772.49274	376.62857	1474.33716	-314.72821	399.39459	1329.67358	-1225.26709	407.59982	1294.32275	358.59988	546.44165	-0.39357	-386.49121	248.39140	71.76915	-1618.43201	601.18719	90.92858	-769.38446	291.04520	-0.67475
618	5.142	771.80444	377.23288	1474.16797	-313.74097	399.73984	1326.30286	-1223.56628	407.74524	1291.92664	334.27411	548.34308	-2.66696	-364.79138	244.30295	77.25816	-1609.83813	602.62109	92.31097	-793.87854	291.55057	-2.99947
619	5.150	771.05756	377.72360	1473.86206	-312.90472	400.36963	1322.52100	-1221.55884	407.65662	1289.49841	308.90143	550.11841	-3.26448	-341.10312	240.29805	81.64359	-1597.85742	604.29108	92.17165	-819.45984	293.75934	-3.40380
620	5.158	770.25836	378.19635	1473.40186	-312.28098	401.22940	1318.44641	-1219.34399	407.32794	1287.12695	283.26697	552.00806	-3.12550	-316.45319	236.61301	85.20794	-1582.16211	606.13165	90.72705	-844.96527	296.44156	-3.23914
621	5.167	769.43469	378.71790	1472.80994	-311.97000	402.25522	1314.18481	-1217.02002	406.77808	1284.80652	257.77277	553.99402	-2.88386	-291.48148	233.52351	87.86371	-1562.18555	608.29456	87.46394	-870.09650	298.88947	-3.25188
622	5.175	768.61938	379.29242	1472.14063	-312.08942	403.38214	1309.82935	-1214.71411	406.11938	1282.47888	232.48405	556.01080	-2.80650	-266.42157	231.11722	89.54501	-1537.67114	610.74475	82.27183	-895.05328	300.91113	-3.57128
623	5.183	767.82745	379.87302	1471.45459	-312.73291	404.53058	1305.46533	-1212.63196	405.54425	1280.09277	207.39294	558.01575	-2.98789	-241.20842	229.25633	90.41772	-1508.95081	613.10876	75.98420	-919.99310	302.66205	-3.99622
624	5.192	767.05579	380.39166	1470.81018	-313.91980	405.58630	1301.16943	-1211.02014	405.25922	1277.62085	182.54932	559.93390	-3.45846	-215.63391	227.67885	90.83352	-1476.97644	614.83759	70.03593	-944.88959	304.39502	-4.32869
625	5.200	766.29102	380.79715	1470.27075	-315.55530	406.41315	1297.01013	-1210.06104	405.43546	1275.03003	157.96167	561.74707	-4.10360	-189.42392	226.18474	91.07996	-1443.13623	615.47406	65.71622	-969.67029	306.24463	-4.54328
626	5.208	765.51758	381.07477	1469.90198	-317.44614	406.90039	1293.05786	-1209.80676	406.18951	1272.25195	133.51239	563.61194	-4.62973	-162.31544	224.76663	91.16708	-1408.79443	614.87781	63.60596	-994.31140	308.17767	-4.69992
627	5.217	764.72729	381.23410	1469.75696	-319.38480	406.99652	1289.40015	-1210.17029	407.54755	1269.19507	109.07019	565.65173	-4.84472	-134.17978	223.56438	90.90743	-1374.76929	613.16345	63.48509	-1018.82813	310.08679	-4.83000
628	5.225	763.92560	381.29028	1469.86658	-321.22699	406.69202	1286.14832	-1210.93359	409.37012	1265.78918	84.61877	567.73895	-4.87409	-105.05829	222.69586	90.17986	-1341.17371	610.38031	64.69122	-1043.24695	311.91455	-4.93831
629	5.233	763.12781	381.26379	1470.24670	-322.89346	405.99362	1283.41577	-1211.78833	411.33936	1262.04187	60.19720	569.72223	-4.92640	-75.07375	222.14519	89.04440	-1307.71875	606.44324	66.66382	-1067.60413	313.69012	-5.01871
630	5.242	762.35413	381.18466	1470.90161	-324.32889	404.94061	1281.28406	-1212.45911	413.12827	1258.09094	35.80362	571.64459	-5.04427	-44.33325	221.84479	87.61823	-1274.13782	601.34235	69.20838	-1091.95703	315.48282	-5.05162
631	5.250	761.62964	381.08466	1471.82373	-325.47028	403.63083	1279.78821	-1212.82263	414.61850	1254.20178	11.40723	573.59705	-5.17320	-12.89864	221.81120	85.94302	-1240.36694	595.18872	72.32928	-1116.37585	317.35571	-5.03977
632	5.258	760.98096	380.98978	1473.00146	-326.23724	402.20761	1278.93018	-1212.89746	415.90741	1250.67383	-13.02289	575.57428	-5.27343	19.18933	222.12265	84.00845	-1206.44775	588.13788	75.93597	-1140.90771	319.33994	-5.01759
633	5.267	760.42828	380.91476	1474.42578	-326.54749	400.82037	1278.69946	-1212.74927	417.15060	1247.73621	-37.51373	577.50452	-5.32509	51.89896	222.80872	81.83728	-1172.38477	580.39563	79.73627	-1165.55884	321.40280	-4.98946
634	5.275	759.98401	380.85159	1476.08704	-326.35046	399.59229	1279.07996	-1212.43091	418.44986	1245.51392	-62.08856	579.32642	-5.32478	85.23270	223.81461	79.50839	-1138.11963	572.24548	83.38326	-1190.32983	323.43835	-4.89739
635	5.283	759.66162	380.76657	1477.96631	-325.65091	398.60797	1280.04736	-1211.97083	419.81018	1244.04187	-86.78925	581.09741	-5.25777	119.21399	225.06995	77.11917	-1103.57520	564.03564	86.65671	-1215.23926	325.34183	-4.68764
636	5.292	759.48212	380.62085	1480.03064	-324.49854	397.91934	1281.56921	-1211.39087	421.14850	1243.30518	-111.68378	583.00000	-5.06079	153.80161	226.58304	74.75341	-1068.68408	556.10040	89.45745	-1240.29590	327.10315	-4.38905
637	5.300	759.47681	380.39609	1482.23267	-322.95850	397.55350	1283.60938	-1210.73120	422.36319	1243.29663	-136.82092	585.10992	-4.71952	188.83932	228.44347	72.48452	-1033.42261	548.65619	91.69478	-1265.48999	328.79163	-4.08546
638	5.308	759.68683	380.10001	1484.51782	-321.09216	397.51010	1286.12366	-1210.02515	423.38263	1244.04175	-162.18402	587.27698	-4.35146	224.12357	230.73459	70.37208	-997.89020	541.72791	93.22125	-1290.81714	330.47223	-3.83822
639	5.317	760.15796	379.75510	1486.83069	-318.95856	397.75827	1289.05334	-1209.22034	424.15375	1245.56958	-187.71558	589.33228	-4.07733	259.48697	233.46315	68.46159	-962.38739	535.20605	93.87823	-1316.28540	332.17355	-3.66534
640	5.325	760.93005	379.38818	1489.11560	-316.61880	398.24762	1292.32410	-1208.17065	424.63104	1247.85742	-213.38495	591.20898	-3.93920	294.74368	236.54927	66.86067	-927.41821	529.17999	93.64283	-1341.91675	333.90964	-3.55297
641	5.333	762.02661	379.02396	1491.31250	-314.12796	398.93005	1295.84814	-1206.73047	424.77490	1250.79004	-239.17755	592.83240	-3.98920	329.48392	239.82787	65.82027	-893.59943	524.17212	92.63478	-1367.74414	335.67377	-3.46615
642	5.342	763.45087	378.68216	1493.35876	-311.51944	399.77368	1299.51978	-1204.82043	424.53159	1254.16528	-265.01636	594.10242	-4.26655	362.87546	243.05850	65.60813	-861.52557	520.82367	90.87793	-1393.75537	337.39215	-3.36537
643	5.350	765.18506	378.38165	1495.19641	-308.79987	400.75922	1303.21167	-1202.44299	423.86047	1257.75732	-290.74664	595.07184	-4.53799	393.68643	246.04184	66.08536	-831.69513	519.40082	88.13800	-1419.79248	338.92358	-3.18716
644	5.358	767.18518	378.14319	1496.77734	-305.96051	401.87341	1306.78003	-1199.71289	422.85532	1261.39148	-316.13635	596.06201	-4.06605	420.57504	248.74736	66.35538	-804.51221	519.64777	84.02359	-1445.48242	340.13934	-2.76998
645	5.367	769.38159	377.98239	1498.06165	-302.99619	403.11154	1310.07605	-1196.85400	421.79526	1264.95740	-340.68585	597.42822	-1.82848	442.44424	251.21144	65.13529	-780.28998	521.12201	78.21924	-1470.29736	341.02530	-1.81331
646	5.375	771.68787	377.90918	1499.01526	-299.91882	404.47418	1312.96277	-1194.10229	420.97446	1268.35498	-363.33411	599.27490	2.95878	458.68741	253.36392	61.69994	-759.27167	523.68927	70.63208	-1493.76343	341.70505	0.00257
647	5.383	774.01093	377.93488	1499.61035	-296.75739	405.95743	1315.32568	-1191.59277	420.47296	1271.44849	-382.51105	601.66187	10.72518	469.34488	255.09358	56.31513	-741.70001	527.56549	61.29240	-1515.62402	342.32684	2.76863
648	5.392	776.26654	378.07080	1499.82214	-293.55090	407.54108	1317.07483	-1189.33789	420.11819	1274.07605	-396.58807	604.94397	21.86443	475.06375	256.35999	49.73766	-727.84448	532.91962	50.18222	-1535.85938	342.99585	6.24242
649	5.400	778.39600	378.32037	1499.62854	-290.34216	409.17603	1318.13916	-1187.28479	419.63745	1276.08533	-404.13055	609.51685	36.71819	476.65091	257.08929	42.54241	-717.94543	539.59497	37.36932	-1554.65405	343.88300	10.02378
650	5.408	780.37103	378.67413	1499.01282	-287.17203	410.78912	1318.46387	-1185.37280	418.83212	1277.36694	-403.91669	615.25256	54.89823	474.41299	257.12326	34.98685	-712.20557	547.08429	23.50615	-1572.17505	345.21674	13.86757
651	5.417	782.19220	379.10800	1497.96655	-284.07489	412.31213	1318.02051	-1183.55701	417.66522	1277.87939	-395.55695	621.53632	74.68124	467.83987	256.50513	27.39347	-710.91425	554.50708	10.25742	-1588.08789	347.06445	17.94548
652	5.425	783.88794	379.58752	1496.49011	-281.08179	413.70184	1316.81775	-1181.81213	416.25677	1277.66736	-380.37067	627.95715	93.45915	455.99234	255.80424	20.55878	-714.60925	560.83502	-0.09056	-1601.36304	349.31281	22.77283
653	5.433	785.51392	380.08310	1494.59595	-278.23013	414.93036	1314.90442	-1180.12292	414.81799	1276.86731	-361.01172	634.69812	109.07735	438.45309	255.85336	15.52296	-724.08618	565.63483	-6.07416	-1610.68567	351.85278	28.66526
654	5.442	787.14612	380.58295	1492.31445	-275.56744	415.97351	1312.37061	-1178.46313	413.56165	1275.69434	-339.92401	642.08478	120.84334	416.11307	256.97720	12.69371	-739.91925	569.11755	-8.21222	-1614.91223	354.47083	35.20652
655	5.450	788.86871	381.08844	1489.69397	-273.14639	416.82031	1309.34924	-1176.78760	412.64972	1274.40271	-318.17584	649.74414	129.32059	390.96292	258.77856	11.52157	-761.46350	571.22186	-8.39307	-1613.26514	356.55481	41.30861
656	5.458	790.75995	381.60327	1486.79224	-271.02664	417.48425	1306.00659	-1175.05762	412.20190	1273.22144	-295.52136	656.28406	135.30237	364.99149	260.73978	11.19197	-786.53442	571.85797	-8.26745	-1605.50537	357.31824	45.76488
657	5.467	792.87341	382.13660	1483.67297	-269.28494	417.99911	1302.51489	-1173.27161	412.29935	1272.29114	-271.42230	660.41132	139.41841	339.28104	262.63062	11.18319	-812.62915	571.82080	-8.45889	-1591.88647	356.40521	47.79125
658	5.475	795.21814	382.70584	1480.41162	-268.01898	418.39566	1299.02612	-1171.46863	412.92352	1271.63452	-246.00610	662.54004	142.66025	314.02261	264.39285	11.21135	-838.29602	572.19122	-8.88243	-1572.72021	354.00989	47.26091
659	5.483	797.75024	383.32742	1477.09705	-267.33344	418.67029	1295.66016	-1169.70752	413.88821	1271.16223	-219.88855	664.13708	146.15848	289.08035	266.01410	11.09181	-863.25012	573.50037	-9.25896	-1548.14844	350.56671	44.62938
660	5.492	800.38110	384.01187	1473.83032	-267.29871	418.77545	1292.50098	-1168.05273	414.90131	1270.71521	-193.29297	665.38306	150.06831	264.40250	267.52887	10.72803	-887.73944	575.96533	-9.32517	-1518.50586	346.66891	40.71230
661	5.500	802.99884	384.76654	1470.72021	-267.88519	418.65723	1289.60461	-1166.58630	415.73401	1270.13904	-166.00232	665.22791	153.69643	240.03220	269.00653	10.17717	-912.03210	579.56879	-8.94231	-1484.72510	343.04410	36.51620
662	5.508	805.49670	385.59152	1467.87219	-268.92078	418.32877	1287.00757	-1165.40430	416.28067	1269.34521	-138.05975	663.58478	156.77066	215.93887	270.52219	9.64388	-936.23798	583.65015	-8.24671	-1448.15637	340.17706	33.14719
663	5.517	807.79651	386.47653	1465.37488	-270.13556	417.91321	1284.73645	-1164.57422	416.48126	1268.32336	-109.76764	661.38379	159.51700	191.98813	272.11804	9.30299	-960.36157	587.19452	-7.59004	-1410.00586	338.04633	31.58773
664	5.525	809.86206	387.40878	1463.29810	-271.28009	417.59366	1282.82666	-1164.10217	416.29410	1267.11523	-81.18793	658.94318	161.79716	168.06363	273.78931	9.14812	-984.39728	589.73608	-7.24419	-1371.03589	336.46265	32.33242
665	5.533	811.69696	388.37308	1461.69788	-272.21155	417.50790	1281.34766	-1163.93994	415.75443	1265.78247	-52.21350	655.95197	163.12688	144.11652	275.50888	9.04463	-1008.36792	591.52869	-7.22989	-1331.66418	335.54321	35.21758
666	5.542	813.32648	389.33990	1460.61633	-272.89093	417.68469	1280.40222	-1164.01501	414.99637	1264.39453	-22.87140	652.37927	163.22260	120.11594	277.22833	8.88595	-1032.34644	593.00488	-7.37321	-1292.19458	335.70663	39.60828
667	5.550	814.78162	390.27112	1460.07935	-273.33609	418.06100	1280.08826	-1164.24829	414.19397	1263.04431	6.69946	648.55511	162.08113	96.04062	278.88922	8.68256	-1056.43945	594.42145	-7.46859	-1252.98291	337.27417	44.79096
668	5.558	816.09436	391.13882	1460.09326	-273.57874	418.53723	1280.45935	-1164.55273	413.48044	1261.86267	36.40054	644.77338	159.76180	71.89386	280.45996	8.53195	-1080.69849	595.85004	-7.41264	-1214.38281	340.18631	50.29383
669	5.567	817.29431	391.92435	1460.63684	-273.63248	419.01248	1281.51965	-1164.82166	412.89136	1260.97876	66.26624	641.06763	156.28258	47.68048	281.93158	8.52004	-1105.08398	597.32458	-7.20124	-1176.48242	344.11133	55.90474
670	5.575	818.40747	392.61404	1461.66370	-273.47485	419.39175	1283.24573	-1164.91821	412.35089	1260.46191	96.43210	637.33191	151.69583	23.37906	283.32483	8.63640	-1129.54004	598.87842	-6.88977	-1138.92493	348.73428	61.46049
671	5.583	819.46295	393.21390	1463.11279	-273.04584	419.58948	1285.60693	-1164.72339	411.74963	1260.34619	126.99393	633.59595	146.18610	-1.05978	284.74237	8.77215	-1154.10095	600.42761	-6.57619	-1101.08496	353.86945	66.70383
672	5.592	820.49347	393.76434	1464.91345	-272.26666	419.53815	1288.56396	-1164.21216	411.06744	1260.72534	157.88718	630.17798	140.11908	-25.68114	286.27972	8.84048	-1178.90308	601.87543	-6.31570	-1062.50684	359.30444	71.36317
673	5.600	821.52692	394.33679	1466.98340	-271.07849	419.19794	1292.05200	-1163.44641	410.39819	1261.78015	188.95120	627.35352	133.88089	-50.48846	287.90051	8.86323	-1204.00647	603.35114	-6.06838	-1023.16315	364.66608	75.31401
674	5.608	822.58850	395.01285	1469.22620	-269.47946	418.56223	1295.97314	-1162.50244	409.86829	1263.69775	220.26276	624.38989	127.31200	-75.44905	289.57062	8.88115	-1229.27612	605.07416	-5.82144	-983.30878	369.56247	78.59702
675	5.617	823.70831	395.85538	1471.53296	-267.52890	417.65723	1300.21045	-1161.42175	409.55444	1266.54590	252.30338	619.52869	119.56361	-100.53253	291.36349	8.89446	-1254.56555	607.02606	-5.67425	-943.27722	373.75781	81.30434
676	5.625	824.91827	396.89001	1473.78772	-265.31738	416.53595	1304.65161	-1160.20325	409.46576	1270.21667	285.52448	611.87378	110.14561	-125.74350	293.32242	8.91806	-1279.89795	608.98651	-5.71623	-903.51636	377.11496	83.47204
677	5.633	826.24969	398.09222	1475.88684	-262.93292	415.27209	1309.19775	-1158.81946	409.57208	1274.48438	319.82642	602.68811	99.91240	-151.11377	295.38153	8.97185	-1305.35510	610.86676	-5.91147	-864.67371	379.50299	85.00294
678	5.642	827.74323	399.36893	1477.77759	-260.44281	413.95343	1313.75745	-1157.23340	409.81952	1279.08459	354.61746	594.14783	90.51228	-176.64313	297.40723	9.04668	-1330.88171	612.84875	-6.09471	-827.48956	380.84589	85.65000
679	5.650	829.44281	400.58582	1479.47180	-257.88724	412.66254	1318.23792	-1155.41052	410.12952	1283.75574	389.11328	587.35938	83.04139	-202.18547	299.23370	9.17272	-1356.18359	615.16187	-5.91461	-792.57233	381.14014	85.11504
680	5.658	831.35980	401.65308	1481.00305	-255.28191	411.45142	1322.54053	-1153.33789	410.40793	1288.25830	422.21173	582.01630	77.47292	-227.34711	300.72809	9.51445	-1380.72717	617.87537	-4.70107	-760.28625	380.32672	83.18600
681	5.667	833.44897	402.56921	1482.37451	-252.63197	410.32642	1326.55554	-1151.06677	410.57739	1292.37512	452.23285	577.34467	72.95102	-251.50485	301.86584	10.36362	-1403.95129	620.96326	-1.58145	-730.82025	378.22650	79.79225
682	5.675	835.62146	403.38147	1483.55286	-249.94872	409.25427	1330.15845	-1148.75903	410.65598	1295.94604	477.28204	572.82977	68.27228	-273.88464	302.69824	11.98316	-1425.53967	624.34784	3.96050	-704.31958	374.68701	74.98946
683	5.683	837.77625	404.13297	1484.49170	-247.25766	408.18655	1333.21777	-1146.66003	410.79138	1298.91602	496.21130	568.36047	62.43056	-293.61200	303.20804	14.42322	-1445.44092	627.69647	11.64975	-680.96686	369.72858	68.94864
684	5.692	839.82727	404.84753	1485.15186	-244.60126	407.08621	1335.62000	-1144.97949	411.14990	1301.29785	509.28656	564.04089	55.11215	-309.86786	303.16449	17.60382	-1463.66528	630.38037	20.72367	-661.00671	363.50916	61.92899
685	5.700	841.71698	405.54160	1485.50671	-242.03748	405.93933	1337.29175	-1143.80872	411.79614	1303.10181	517.74457	559.93817	46.74512	-322.11807	302.09454	21.77608	-1480.00928	631.99304	30.68321	-644.76782	356.21451	54.18929
686	5.708	843.41663	406.23019	1485.53870	-239.62766	404.75833	1338.20166	-1143.12891	412.68396	1304.31458	522.59882	556.00073	38.03541	-329.91678	299.42349	27.88118	-1493.90540	632.78674	41.70435	-632.68341	347.98087	45.89895
687	5.717	844.92084	406.92502	1485.23718	-237.41396	403.58060	1338.34644	-1142.81470	413.66406	1304.88770	523.92804	552.16101	29.45424	-332.34476	294.81177	36.91303	-1504.54614	633.24829	54.13312	-625.26141	338.86792	37.12578
688	5.725	846.24139	407.64029	1484.59241	-235.40022	402.46603	1337.73352	-1142.60437	414.47382	1304.73364	521.17358	548.53839	21.17977	-328.19437	288.57101	48.42721	-1511.18665	633.49512	67.37416	-622.96881	328.99466	27.92274
689	5.733	847.40350	408.39017	1483.58948	-233.55182	401.48807	1336.37292	-1142.16663	414.83649	1303.80042	513.82806	545.53241	13.44852	-317.06381	281.66556	60.17369	-1513.46729	633.48676	79.53718	-626.06726	318.88895	18.55273
690	5.742	848.44391	409.17487	1482.21326	-231.81450	400.71271	1334.28064	-1141.27124	414.63251	1302.16907	501.80988	543.60590	6.78361	-299.91882	275.04138	69.86379	-1511.55713	633.44879	88.59161	-634.53448	309.79163	9.79240
691	5.750	849.40588	409.98203	1480.45764	-230.13831	400.18463	1331.48950	-1139.88135	413.92337	1300.03735	485.39313	542.96521	1.76986	-278.50650	268.98511	76.92640	-1505.98901	633.65204	93.80257	-648.18933	303.35599	2.86795
692	5.758	850.33868	410.79391	1478.32971	-228.49557	399.93301	1328.06128	-1138.08862	412.84741	1297.64197	465.04358	543.48474	-1.37901	-254.51620	263.30389	82.18783	-1497.26978	634.12573	95.85044	-666.72656	300.56516	-1.33388
693	5.767	851.30414	411.58423	1475.84668	-226.89578	399.97858	1324.08984	-1136.00867	411.54523	1295.20398	441.55536	544.87726	-2.98779	-229.19759	257.93652	86.47231	-1485.45178	634.82483	95.77137	-689.25470	300.94238	-3.03520
694	5.775	852.37451	412.32288	1473.03284	-225.39943	400.32581	1319.69434	-1133.72180	410.11234	1292.86279	416.21918	546.83734	-3.66328	-203.36192	253.10910	89.97840	-1470.03101	635.76172	94.02250	-714.09180	303.06363	-3.33559
695	5.783	853.60669	412.98996	1469.92212	-224.12218	400.94995	1315.00867	-1131.26062	408.56934	1290.62451	390.41357	549.05591	-3.93258	-177.45914	249.00223	92.59750	-1450.35193	636.86096	90.49553	-739.59790	305.63458	-3.33737
696	5.792	855.01697	413.57245	1466.56226	-223.21519	401.80081	1310.16724	-1128.64795	406.89758	1288.39880	364.94858	551.28302	-4.11147	-151.62386	245.51805	94.35323	-1426.13745	637.86853	85.26396	-764.94507	308.01828	-3.56461
697	5.800	856.58264	414.04965	1463.01831	-222.81914	402.81927	1305.29565	-1125.98547	405.14490	1286.12341	339.99237	553.41376	-4.33894	-125.73668	242.39180	95.51237	-1397.74854	638.41260	79.14722	-789.92651	310.14050	-3.98109
698	5.808	858.25757	414.39664	1459.37341	-223.00371	403.93478	1300.51514	-1123.50110	403.50739	1283.84070	315.45245	555.46088	-4.62624	-99.52811	239.42593	96.41229	-1366.14807	638.10419	73.50188	-814.53955	312.14929	-4.36661
699	5.817	859.98492	414.60062	1455.72266	-223.71524	405.03284	1295.94543	-1121.47180	402.26819	1281.62500	291.20148	557.48267	-4.92061	-72.72533	236.61876	97.22206	-1332.66553	636.68701	69.50868	-838.86401	314.13354	-4.63775
700	5.825	861.70941	414.67023	1452.15955	-224.77530	405.93622	1291.70068	-1120.09009	401.66467	1279.48499	267.10083	559.53021	-5.14803	-45.16238	234.12231	97.85644	-1298.62842	634.10498	67.53459	-863.01074	316.06754	-4.86404
701	5.833	863.39111	414.63287	1448.76343	-225.96049	406.45044	1287.88794	-1119.39771	401.82248	1277.36365	243.03796	561.60620	-5.24798	-16.80292	232.06535	98.14043	-1264.95483	630.39209	67.12163	-887.05048	317.90649	-5.08883
702	5.842	865.01379	414.52478	1445.59241	-227.10300	406.44034	1284.61121	-1119.30786	402.73120	1275.19043	218.99927	563.64911	-5.24618	12.26617	230.39494	98.06026	-1231.91760	625.55865	67.62193	-911.01575	319.65704	-5.25742
703	5.850	866.58600	414.37988	1442.68567	-228.11870	405.86194	1281.96777	-1119.64563	404.24341	1272.93274	195.06036	565.58423	-5.24815	41.88565	228.93234	97.77951	-1199.26880	619.61908	68.73424	-934.94849	321.38226	-5.32884
704	5.858	868.13428	414.22144	1440.07349	-228.97066	404.75116	1280.02808	-1120.16699	406.12985	1270.62512	171.24869	567.40698	-5.32395	71.93698	227.59534	97.41730	-1166.66064	612.66241	70.50056	-958.90460	323.15793	-5.34079
705	5.867	869.69263	414.06412	1437.78674	-229.63010	403.21765	1278.81445	-1120.60681	408.14862	1268.36438	147.46451	569.18323	-5.45928	102.40622	226.49203	96.92023	-1133.97900	604.82983	73.05181	-982.91748	325.00247	-5.33125
706	5.875	871.28589	413.92520	1435.85413	-230.05359	401.44263	1278.30823	-1120.79065	410.12091	1266.28528	123.59198	570.94995	-5.61895	133.32669	225.80415	96.13074	-1101.31152	596.30182	76.37209	-1006.97485	326.85590	-5.28922
707	5.883	872.91864	413.82227	1434.29126	-230.18143	399.64301	1278.47961	-1120.70532	411.99567	1264.52893	99.60370	572.66772	-5.78354	164.69565	225.64368	94.91830	-1068.75586	587.24036	80.14111	-1031.04578	328.61621	-5.19133
708	5.892	874.58038	413.75595	1433.09814	-229.96106	398.00323	1279.30933	-1120.42944	413.79846	1263.20520	75.49579	574.32849	-5.90137	196.47562	225.98453	93.27222	-1036.35107	577.65302	83.79947	-1055.12781	330.19269	-5.00732
709	5.900	876.26160	413.69754	1432.26318	-229.37039	396.62610	1280.78491	-1120.02087	415.51096	1262.37915	51.18054	576.10547	-5.82750	228.64987	226.68866	91.28129	-1004.08679	567.53412	86.88493	-1079.27515	331.61511	-4.70844
710	5.908	877.96594	413.59760	1431.76404	-228.41537	395.53961	1282.88550	-1119.47717	417.03644	1262.08899	26.55170	578.23621	-5.43301	261.24173	227.62746	89.04520	-971.90546	557.19061	89.29782	-1103.59119	333.10367	-4.34364
711	5.917	879.71460	413.41006	1431.56555	-227.11221	394.73883	1285.57324	-1118.76953	418.26062	1262.38135	1.67618	580.60901	-4.88596	294.26114	228.80426	86.63650	-939.73529	547.17444	91.17338	-1128.17456	334.86353	-4.01049
712	5.925	881.54303	413.11078	1431.62000	-225.48059	394.21707	1288.79065	-1117.88513	419.11304	1263.32910	-23.25836	582.73926	-4.58943	327.62650	230.32172	84.11909	-907.54321	537.83923	92.58125	-1153.06055	336.83002	-3.70797
713	5.933	883.49390	412.70374	1431.86694	-223.54979	393.96417	1292.46130	-1116.80225	419.56317	1264.99341	-48.19794	584.30933	-4.73351	361.18735	232.21643	81.57460	-875.41223	529.11578	93.44248	-1178.22290	338.79620	-3.35192
714	5.942	885.60724	412.21936	1432.23450	-221.36153	393.95258	1296.49670	-1115.48560	419.62030	1267.36890	-73.25195	585.49365	-5.10948	394.82693	234.39905	79.14006	-843.60852	520.76782	93.65792	-1203.61572	340.67932	-2.93688
715	5.950	887.91144	411.70334	1432.64673	-218.96642	394.14282	1300.80225	-1113.97473	419.39044	1270.38049	-98.55499	586.73926	-5.34020	428.41409	236.75267	77.07884	-812.53156	512.85242	93.23492	-1229.19556	342.51199	-2.56418
716	5.958	890.41797	411.20004	1433.03577	-216.41713	394.50275	1305.27612	-1112.39380	419.04401	1273.89783	-124.14313	588.28491	-5.26583	461.54471	239.18410	75.79583	-782.57428	505.87714	92.27616	-1254.91187	344.28448	-2.30949
717	5.967	893.11816	410.74020	1433.34814	-213.75778	395.01135	1309.80591	-1110.81531	418.66290	1277.72229	-149.91010	590.06207	-5.00180	493.25259	241.55458	75.58887	-754.04767	500.35434	90.77851	-1280.63257	345.88568	-2.10561
718	5.975	895.98322	410.33878	1433.53967	-211.01765	395.64996	1314.26843	-1109.18091	418.15842	1281.59058	-175.71423	592.07764	-4.48562	522.00562	243.70715	76.12946	-727.25208	496.31656	88.45054	-1306.04224	347.14899	-1.72678
719	5.983	898.96448	409.99774	1433.56958	-208.21765	396.40308	1318.53052	-1107.38196	417.34888	1285.23499	-201.37091	594.31702	-3.25955	546.17053	245.63531	76.20959	-702.59534	493.48520	84.82099	-1330.66309	347.95261	-0.84245
720	5.992	901.98926	409.71045	1433.40198	-205.38388	397.26080	1322.45044	-1105.37292	416.12729	1288.46411	-226.41791	596.32581	-0.72350	564.60461	247.46683	74.35510	-680.57104	491.71732	79.48198	-1354.05054	348.33698	0.84994
721	6.000	904.96417	409.46954	1433.01025	-202.55858	398.20612	1325.88660	-1103.22485	414.59262	1291.20264	-249.94830	597.60236	3.73470	576.97339	249.29895	69.89519	-661.61511	491.16565	72.23234	-1375.99780	348.51025	3.41782
722	6.008	907.79529	409.27148	1432.37695	-199.79645	399.20306	1328.71545	-1101.10876	412.99875	1293.46130	-270.62073	598.34509	10.77136	583.75928	251.18599	63.33071	-646.01013	492.16840	63.12057	-1396.57629	348.73041	6.61516
723	6.017	910.41296	409.10803	1431.49292	-197.14661	400.20300	1330.84534	-1099.19788	411.57001	1295.26440	-286.83832	599.36084	20.95797	585.95056	253.09763	55.68258	-633.89490	495.01309	52.37003	-1415.97156	349.20969	10.05505
724	6.025	912.78113	408.95975	1430.35913	-194.63844	401.15717	1332.21741	-1097.57446	410.40915	1296.61121	-297.03107	601.37683	34.54401	584.51318	254.73746	47.66195	-625.35779	499.88785	40.33913	-1434.16333	350.04831	13.49659
725	6.033	914.89270	408.81287	1428.98145	-192.27921	402.01648	1332.79932	-1096.21912	409.52545	1297.47314	-299.93805	604.75037	51.22011	579.98401	255.59033	39.48133	-620.58240	507.02094	27.68978	-1450.66772	351.20584	17.08141
726	6.042	916.76288	408.67581	1427.35754	-190.05873	402.72809	1332.57898	-1095.03796	408.84149	1297.78308	-295.12024	609.67993	69.85863	572.35645	255.36404	31.31343	-619.91785	516.36432	15.54063	-1464.59180	352.58786	21.31090
727	6.050	918.42432	408.55884	1425.47498	-187.96262	403.24573	1331.56482	-1093.87891	408.15753	1297.44226	-283.50018	616.02753	88.43663	561.15613	254.47046	23.74130	-623.74756	526.83118	5.35760	-1474.88867	354.08459	26.59443
728	6.058	919.92371	408.44916	1423.32178	-185.98802	403.54800	1329.79028	-1092.57727	407.24390	1296.40564	-267.01715	622.69092	104.55862	545.70544	253.91252	17.67384	-632.29926	536.24103	-1.60676	-1480.56689	355.44321	32.65267
729	6.067	921.31830	408.32446	1420.89636	-184.14865	403.64642	1327.32043	-1091.07422	406.09033	1294.77795	-247.62994	628.20636	116.72805	525.75806	254.43771	13.77306	-645.65930	542.51929	-5.24971	-1480.92432	356.18481	38.42160
730	6.075	922.67358	408.17569	1418.20789	-182.47116	403.58066	1324.25586	-1089.47156	404.97000	1292.78870	-226.72656	632.24402	125.19666	502.16299	255.93083	11.89891	-663.79498	545.21838	-6.73588	-1475.73120	355.73941	42.61282
731	6.083	924.05609	408.00885	1415.27625	-180.99268	403.41046	1320.72754	-1087.93286	404.20123	1290.67700	-204.99249	635.39624	131.15321	476.63260	257.81076	11.25508	-686.12036	545.99658	-7.21565	-1465.07983	353.73410	44.33655
732	6.092	925.51440	407.83820	1412.13440	-179.76022	403.20892	1316.88379	-1086.57373	403.90970	1288.60828	-182.55078	637.99890	135.56935	450.70175	259.69870	11.06899	-711.12231	547.06482	-7.08108	-1449.06470	350.19727	43.34303
733	6.100	927.06268	407.68262	1408.83118	-178.83212	403.03964	1312.87549	-1085.44214	403.96182	1286.65527	-159.37738	640.14355	139.16000	425.09305	261.50986	10.91853	-736.94519	548.84711	-6.75023	-1427.71289	345.51599	39.97668
734	6.108	928.67932	407.56097	1405.43787	-178.27911	402.91711	1308.84351	-1084.55237	404.09634	1284.83020	-135.53033	641.94153	142.54413	399.92508	263.23532	10.61154	-762.39001	550.21802	-6.91598	-1401.19922	340.27014	35.00477
735	6.117	930.31586	407.48712	1402.04858	-178.17665	402.78851	1304.90784	-1083.91699	404.14374	1283.14417	-110.99005	643.06079	145.90605	375.15005	264.85971	10.08049	-787.22510	550.93439	-7.62591	-1370.11157	335.07544	29.39575
736	6.125	931.90942	407.47403	1398.76941	-178.57855	402.55817	1301.16211	-1083.52991	404.06281	1281.62268	-85.62335	642.76160	148.97307	350.72379	266.38898	9.39368	-811.68970	551.86041	-8.32143	-1335.53418	330.42361	24.13199
737	6.133	933.39630	407.53543	1395.70081	-179.46977	402.14600	1297.67456	-1083.32117	403.78250	1280.24487	-59.45453	640.85718	151.56798	326.57010	267.86890	8.74781	-835.93134	553.14191	-8.84592	-1298.76270	326.51019	20.08624
738	6.142	934.72455	407.67978	1392.92444	-180.71712	401.56464	1294.50427	-1083.17920	403.13580	1278.89746	-32.72626	637.97632	153.77982	302.57059	269.35620	8.33840	-859.99866	554.36682	-9.34598	-1260.83228	323.21906	17.90988
739	6.150	935.86340	407.91037	1390.50024	-182.07590	400.96002	1291.71851	-1083.02393	402.01147	1277.44556	-5.63599	634.75555	155.59314	278.62491	270.88770	8.19647	-884.02838	555.92010	-9.57429	-1222.32935	320.41556	17.92284
740	6.158	936.80939	408.23016	1388.46936	-183.29163	400.54559	1289.39038	-1082.80603	400.47153	1275.81799	21.78464	631.42236	156.80676	254.68961	272.49045	8.18575	-908.12433	558.46942	-9.21054	-1183.58875	318.24915	20.05871
741	6.167	937.58325	408.63196	1386.86133	-184.21820	400.46277	1287.58569	-1082.48145	398.68726	1274.02649	49.56543	627.99438	157.24976	230.74380	274.17117	8.15155	-932.23285	561.77686	-8.46233	-1145.01660	317.07755	23.89989
742	6.175	938.21674	409.08328	1385.70166	-184.84229	400.69833	1286.36365	-1082.07483	396.85635	1272.19727	77.68893	624.44238	156.85619	206.74496	275.91486	8.02698	-956.28101	564.98157	-7.82098	-1107.21057	317.14752	28.83218
743	6.183	938.73907	409.53061	1385.01050	-185.22536	401.12225	1285.77942	-1081.68323	395.07455	1270.52563	106.07602	620.73163	155.59561	182.63525	277.71774	7.83273	-980.30505	567.58704	-7.50812	-1070.71704	318.44748	34.28129
744	6.192	939.17328	409.91492	1384.79993	-185.43704	401.57489	1285.87036	-1081.34253	393.19336	1269.12793	134.67294	616.73260	153.34290	158.38513	279.52869	7.65998	-1004.40350	569.66235	-7.41382	-1035.60864	320.81299	39.87915
745	6.200	939.53906	410.18500	1385.06946	-185.50958	401.91898	1286.64502	-1080.99194	390.97305	1268.02698	163.55463	612.11353	149.84619	134.00854	281.19919	7.63552	-1028.65991	571.41174	-7.35216	-1001.33582	324.06470	45.44137
746	6.208	939.85767	410.31631	1385.80078	-185.42264	402.05035	1288.09216	-1080.57837	388.39063	1267.27722	192.92651	606.57813	144.96553	109.52350	282.64304	7.81607	-1053.13818	572.92590	-7.21788	-967.06598	328.02795	50.83506
747	6.217	940.15167	410.32892	1386.95764	-185.11755	401.89285	1290.19238	-1080.11426	385.67706	1267.01306	222.86902	600.46198	139.02936	84.93066	284.00235	8.10594	-1077.89648	574.23053	-6.99521	-932.19983	332.42056	55.93279
748	6.225	940.44116	410.27661	1388.49011	-184.52690	401.39197	1292.90991	-1079.63989	383.13635	1267.39856	253.04401	594.78802	132.79716	60.21909	285.53488	8.32098	-1102.91516	575.43286	-6.70205	-896.59070	336.80829	60.66227
749	6.233	940.74463	410.21371	1390.33704	-183.60541	400.51599	1296.17615	-1079.17139	380.99860	1268.56921	282.98035	590.05170	126.74992	35.36411	287.35898	8.34631	-1128.03833	576.79059	-6.35625	-860.40924	340.78616	65.01550
750	6.242	941.08575	410.17523	1392.42712	-182.34845	399.26129	1299.88989	-1078.68323	379.35516	1270.58142	312.60980	585.26160	120.54356	10.34424	289.37854	8.23275	-1153.12769	578.56921	-5.98588	-823.97791	344.15555	68.99825
751	6.250	941.49823	410.17529	1394.68225	-180.78995	397.65958	1303.93262	-1078.12598	378.17346	1273.38818	342.20752	578.97528	113.53178	-14.83664	291.43616	8.13728	-1178.23730	580.80530	-5.65538	-787.76569	346.86768	72.58109
752	6.258	942.02100	410.20966	1397.02502	-178.98679	395.77808	1308.18152	-1077.44556	377.36871	1276.85864	372.06079	570.74615	105.53250	-40.15366	293.48126	8.16881	-1203.53345	583.24738	-5.46221	-752.41162	348.85883	75.67573
753	6.267	942.68463	410.26389	1399.38403	-177.00079	393.70160	1312.52002	-1076.59424	376.86459	1280.81335	402.37698	560.99371	96.76443	-65.57761	295.55276	8.31344	-1229.06543	585.59979	-5.46420	-718.60785	349.97144	78.11589
754	6.275	943.50195	410.31982	1401.69922	-174.88651	391.50900	1316.84375	-1075.53723	376.60214	1285.04004	433.20767	550.35974	87.61580	-91.06113	297.61295	8.47856	-1254.60681	587.86420	-5.49715	-686.91101	349.97052	79.65527
755	6.283	944.46735	410.35587	1403.92310	-172.68442	389.26135	1321.06445	-1074.26758	376.50809	1289.29553	464.25983	539.60803	78.79477	-116.47472	299.47815	8.57320	-1279.68115	590.33984	-4.94646	-657.68970	348.59845	80.00658
756	6.292	945.55798	410.34918	1406.02283	-170.42120	387.00165	1325.10022	-1072.82336	376.46646	1293.32690	494.68478	529.39020	71.10222	-141.54276	300.92529	8.65435	-1303.76953	593.23047	-2.82444	-631.22314	345.63354	78.88580
757	6.300	946.73242	410.27945	1407.97778	-168.11920	384.76038	1328.86035	-1071.28491	376.34924	1296.91309	522.93750	519.97559	64.76941	-165.78357	301.82349	9.04407	-1326.49915	596.38550	1.60739	-607.74194	340.92761	76.07079
758	6.308	947.93152	410.13596	1409.77344	-165.80585	382.55481	1332.23816	-1069.75269	376.09750	1299.90137	546.95599	511.48883	59.19124	-188.46613	302.16708	10.16271	-1347.64648	599.47998	8.22497	-587.36096	334.43439	71.50469
759	6.317	949.08807	409.92447	1411.39355	-163.51453	380.38116	1335.11951	-1068.32300	375.73868	1302.20862	564.97351	504.07501	53.29295	-208.71426	302.00394	12.17856	-1367.04663	602.33569	16.26279	-570.06049	326.23386	65.37005
760	6.325	950.14099	409.66498	1412.81812	-161.28081	378.22159	1337.39673	-1067.05029	375.32312	1303.79199	576.59973	497.70633	46.25040	-225.79050	301.28546	14.93316	-1384.53137	604.98578	25.14605	-555.80652	316.52493	58.04500
761	6.333	951.04443	409.38446	1414.03125	-159.13855	376.06708	1338.98254	-1065.90747	374.90134	1304.63245	583.03522	492.15369	38.03605	-239.32993	299.63245	18.43697	-1399.87854	607.40033	34.96544	-544.71973	305.58234	49.96963
762	6.342	951.76544	409.10870	1415.02466	-157.11739	373.93109	1339.81934	-1064.81262	374.52594	1304.73352	585.99457	487.20056	29.28701	-249.06378	296.23859	23.53761	-1412.68494	609.20587	46.19070	-537.13660	293.69849	41.50591
763	6.350	952.27899	408.85175	1415.78906	-155.23831	371.84814	1339.87866	-1063.71936	374.20236	1304.11853	586.33459	482.84482	20.75910	-254.09152	290.31754	31.59463	-1422.23401	609.94855	58.87104	-533.49664	281.16547	32.83843
764	6.358	952.57312	408.61496	1416.30676	-153.50415	369.87677	1339.15503	-1062.66431	373.86395	1302.83911	583.61066	479.34882	13.01758	-252.87714	281.94128	42.77100	-1427.67529	609.74091	71.83617	-534.17340	268.41315	23.98616
765	6.367	952.66089	408.39334	1416.55444	-151.89536	368.09683	1337.66113	-1061.68970	373.42773	1301.00647	576.74902	477.02966	6.47836	-244.46735	272.32907	54.97950	-1428.53918	609.32532	82.81525	-539.43726	256.31711	15.05593
766	6.375	952.58228	408.17953	1416.51013	-150.37973	366.58542	1335.42896	-1060.75281	372.85034	1298.80383	564.97003	475.96201	1.46309	-229.45709	262.99347	65.39595	-1425.01917	609.35199	89.89454	-549.53479	246.36707	6.72953
767	6.383	952.39825	407.97202	1416.15967	-148.92738	365.38940	1332.51001	-1059.78015	372.11639	1296.43860	548.19031	475.94226	-1.91622	-209.57031	254.58228	72.82155	-1417.73938	609.80011	92.91042	-564.65857	240.11754	0.30931
768	6.392	952.18341	407.77808	1415.50000	-147.52379	364.52039	1328.97839	-1058.75757	371.20941	1294.08508	527.03613	476.72931	-3.87694	-186.66960	246.72810	78.05647	-1407.24890	610.24084	93.10172	-584.57239	237.98747	-3.31259
769	6.400	952.01660	407.60394	1414.53503	-146.18286	363.96841	1324.93433	-1057.67310	370.10980	1291.86182	502.82104	478.16745	-4.88201	-162.22229	238.89468	82.40517	-1393.54590	610.54022	91.59514	-608.06104	238.83238	-4.55640
770	6.408	951.97144	407.44720	1413.27039	-144.96057	363.71295	1320.50159	-1056.43713	368.79364	1289.80090	477.20847	480.04474	-5.38238	-137.20886	231.03412	86.41827	-1376.06519	610.98523	88.59106	-633.19824	240.97884	-4.62508
771	6.417	952.10388	407.29202	1411.71777	-143.96153	363.72324	1315.81445	-1054.94080	367.24191	1287.82361	451.49988	482.06229	-5.63916	-112.13678	223.47061	89.89280	-1354.22046	611.66797	83.84093	-658.52075	243.31900	-4.51897
772	6.425	952.43713	407.10406	1409.90759	-143.32716	363.96091	1311.00330	-1053.17334	365.47372	1285.79260	426.25366	484.02560	-5.80178	-87.08923	216.50642	92.50163	-1327.96106	612.15002	77.59369	-683.54419	245.47145	-4.66957
773	6.433	952.95239	406.83865	1407.89612	-143.20160	364.38266	1306.18933	-1051.26990	363.59003	1283.62659	401.50211	485.92511	-6.04000	-61.85680	210.21358	94.20748	-1297.97925	611.85028	70.99240	-708.27069	247.46370	-5.03787
774	6.442	953.59540	406.45630	1405.76074	-143.67369	364.93451	1301.48413	-1049.48767	361.80322	1281.36548	377.10071	487.80457	-6.48488	-36.12416	204.45483	95.23485	-1265.58057	610.40271	65.51344	-732.76477	249.41182	-5.42731
775	6.450	954.29742	405.92917	1403.58716	-144.70822	365.53430	1296.98718	-1048.10657	360.37915	1279.10742	352.92566	489.64929	-7.09279	-9.61739	199.04086	95.83273	-1232.23047	607.62079	62.09944	-757.08588	251.34975	-5.75571
776	6.458	955.00208	405.24396	1401.45349	-146.12463	366.05106	1292.78406	-1047.26794	359.49948	1276.89966	328.91620	491.43005	-7.64122	17.82150	193.86227	96.13299	-1199.00232	603.45789	60.79934	-781.28552	253.22873	-6.05413
777	6.467	955.68591	404.40305	1399.41785	-147.67723	366.31613	1288.95874	-1046.89404	359.18604	1274.72327	305.01486	493.16519	-7.90505	46.21207	188.90680	96.15967	-1166.30371	598.02515	61.00101	-805.38843	254.99454	-6.32400
778	6.475	956.36481	403.41879	1397.51660	-149.18088	366.17981	1285.61487	-1046.78784	359.35938	1272.55286	281.13690	494.90015	-7.87373	75.46545	184.22321	95.87359	-1134.01624	591.48541	62.04952	-829.40375	256.65704	-6.50955
779	6.483	957.08167	402.30859	1395.77368	-150.56248	365.56555	1282.87256	-1046.80200	359.94958	1270.40491	257.20172	496.67395	-7.74560	105.45807	179.92653	95.20790	-1101.89343	583.92340	63.77396	-853.36115	258.29489	-6.58949
780	6.492	957.88159	401.09561	1394.21106	-151.81828	364.48444	1280.82629	-1046.91016	360.96951	1268.35742	233.15016	498.49518	-7.69372	136.09326	176.15614	94.11256	-1069.90820	575.31805	66.36792	-877.32068	259.98862	-6.61142
781	6.500	958.78778	399.81219	1392.85400	-152.95021	363.02777	1279.50720	-1047.14771	362.49576	1266.54126	208.96411	500.33725	-7.72413	167.30276	172.91988	92.58494	-1038.28284	565.60480	69.83790	-901.35431	261.74887	-6.62497
782	6.508	959.79272	398.50171	1391.73425	-153.92619	361.35535	1278.89099	-1047.51355	364.51752	1265.07727	184.68033	502.16510	-7.75982	199.02594	170.07339	90.65954	-1007.25305	554.82574	73.74223	-925.51923	263.52081	-6.62241
783	6.517	960.86865	397.20792	1390.88867	-154.67230	359.65851	1278.94153	-1047.90320	366.81595	1264.01599	160.33701	503.95813	-7.75010	231.22708	167.51538	88.39314	-976.84454	543.21948	77.45659	-949.82288	265.24475	-6.55069
784	6.525	961.98511	395.96414	1390.35034	-155.09531	358.10196	1279.64514	-1048.11145	369.05927	1263.36060	135.92218	505.72333	-7.67794	263.93118	165.29552	85.85941	-946.83240	531.09418	80.54890	-974.20361	266.87872	-6.35611
785	6.533	963.12372	394.79633	1390.13635	-155.11691	356.79123	1281.00854	-1047.94128	370.98013	1263.14050	111.39539	507.48959	-7.54270	297.19437	163.50696	83.13979	-916.85876	518.72791	82.89927	-998.60718	268.42285	-6.02716
786	6.542	964.28168	393.71835	1390.24207	-154.69809	355.78220	1283.03271	-1047.34729	372.45505	1263.44275	86.71875	509.28778	-7.36079	331.02103	162.15271	80.33282	-886.59875	506.44235	84.60999	-1023.09680	269.97052	-5.62415
787	6.550	965.46637	392.71881	1390.64075	-153.84360	355.09686	1285.68457	-1046.44629	373.48145	1264.37537	61.84875	511.15549	-7.14100	365.36258	161.15109	77.56275	-855.89526	494.56006	85.83839	-1047.81116	271.63519	-5.24331
788	6.558	966.69379	391.77182	1391.28809	-152.59286	354.72766	1288.89221	-1045.39502	374.12128	1266.00854	36.75256	513.12610	-6.87384	400.17569	160.46652	74.96427	-824.84656	483.26419	86.67361	-1072.81348	273.42673	-4.92110
789	6.567	967.98907	390.85858	1392.12671	-151.00864	354.64386	1292.56311	-1044.30542	374.47589	1268.34998	11.45816	515.13800	-6.59468	435.39261	160.19804	72.69817	-793.80347	472.67773	87.17437	-1098.05103	275.28076	-4.60750
790	6.575	969.38220	389.96597	1393.09436	-149.16547	354.80234	1296.60120	-1043.24060	374.67166	1271.35693	-13.97446	517.02240	-6.38422	470.79715	160.50937	71.01943	-763.21594	462.98001	87.41442	-1123.44092	277.13565	-4.24513
791	6.583	970.89874	389.08539	1394.13269	-147.13353	355.15509	1300.90637	-1042.22437	374.81769	1274.95557	-39.53632	518.74915	-6.21254	505.84171	161.48364	70.30741	-733.44354	454.33273	87.38075	-1148.95898	278.93738	-3.82667
792	6.592	972.55353	388.22592	1395.18713	-144.96472	355.65143	1305.37134	-1041.23071	374.95416	1279.03320	-65.24847	520.53729	-5.94185	539.45337	163.01726	70.85683	-704.72430	446.82965	86.89340	-1174.61572	280.62973	-3.37253
793	6.600	974.35101	387.40939	1396.20251	-142.69041	356.24222	1309.88281	-1040.17920	375.02820	1283.41479	-91.06110	522.50366	-5.57753	570.08435	164.83661	72.38658	-677.31323	440.51147	85.64490	-1200.31152	282.14444	-2.87627
794	6.608	976.28369	386.64429	1397.12537	-140.33005	356.89478	1314.32117	-1038.96960	374.92020	1287.86438	-116.82867	524.47504	-5.17372	596.18884	166.68649	73.78062	-651.62134	435.41101	83.29928	-1225.69617	283.37646	-2.21440
795	6.617	978.32190	385.90900	1397.91162	-137.90219	357.60428	1318.55566	-1037.52441	374.49210	1292.11670	-142.32690	526.26324	-4.37962	616.81421	168.53027	73.63021	-628.18738	431.69836	79.62749	-1250.20703	284.21469	-1.08951
796	6.625	980.40594	385.16748	1398.53284	-135.43144	358.38556	1322.44531	-1035.83374	373.63483	1295.92847	-167.13068	527.77539	-2.43917	631.80457	170.52264	71.19605	-607.51947	429.69867	74.57112	-1273.34375	284.66577	0.81271
797	6.633	982.45490	384.40253	1398.97620	-132.95044	359.25406	1325.85266	-1034.01733	372.35992	1299.14917	-190.38342	529.01215	1.39860	641.55420	172.80594	66.75061	-589.97681	429.63898	68.14023	-1294.96521	284.90985	3.53917
798	6.642	984.38641	383.62311	1399.23889	-130.49983	360.20352	1328.65918	-1032.29163	370.86356	1301.74792	-210.72797	530.35754	7.72503	646.67261	175.35207	60.98873	-575.71533	431.47934	60.29810	-1315.28662	285.20209	6.78742
799	6.650	986.13263	382.84204	1399.31799	-128.12228	361.18698	1330.77478	-1030.81653	369.40057	1303.74902	-226.59894	532.58398	17.00338	647.81384	177.90794	54.32127	-564.69458	435.12402	51.03524	-1334.53467	285.72086	10.13112
800	6.658	987.64832	382.06671	1399.20129	-125.84971	362.12250	1332.13672	-1029.61768	368.08182	1305.15088	-236.65192	536.34302	29.53125	645.55420	180.06711	46.84228	-556.86328	440.68314	40.54507	-1352.56506	286.43839	13.36014
801	6.667	988.91376	381.31116	1398.86438	-123.69643	362.93097	1332.70471	-1028.63318	366.87100	1305.91809	-239.94672	541.82214	45.28343	640.18848	181.48074	38.76389	-552.43048	448.25095	29.24323	-1368.83862	287.17377	16.69972
802	6.675	989.93622	380.60071	1398.27588	-121.66486	363.56836	1332.46277	-1027.76929	365.71628	1306.02075	-236.08887	548.59406	63.38826	631.59082	182.09807	30.63139	-551.86121	457.46576	17.79029	-1382.66772	287.82547	20.72557
803	6.683	990.75092	379.96283	1397.40466	-119.75700	364.02289	1331.42627	-1026.92175	364.59500	1305.46472	-225.65948	555.68152	81.78703	619.26941	182.29601	23.23413	-555.59149	467.37296	7.34910	-1393.21460	288.37454	25.87400
804	6.692	991.41516	379.41003	1396.22827	-117.98540	364.30307	1329.64734	-1026.00330	363.50485	1304.30139	-210.40967	562.39783	98.15434	602.65588	182.68658	17.45035	-563.75244	476.42465	-0.62061	-1399.37598	288.57071	31.85126
805	6.700	991.99811	378.92517	1394.74438	-116.37755	364.43484	1327.21326	-1024.96802	362.48907	1302.62732	-192.51801	568.84363	111.18512	581.77271	183.64096	13.82632	-576.19897	482.83548	-5.44432	-1400.16431	287.86130	37.56217
806	6.708	992.57440	378.47211	1392.97278	-114.96976	364.45551	1324.23816	-1023.81512	361.65134	1300.57690	-173.37469	574.96924	120.66492	557.78442	185.08926	12.13098	-592.94128	485.88306	-7.75300	-1395.26709	285.77914	41.68113
807	6.717	993.21906	378.02185	1390.94641	-113.79943	364.40692	1320.85364	-1022.59705	361.12534	1298.30237	-153.17792	579.95825	126.94846	532.42480	186.78348	11.58573	-613.95569	486.95123	-8.52067	-1384.97913	282.26395	43.33502
808	6.725	993.99231	377.55978	1388.70020	-112.90703	364.33530	1317.20020	-1021.42273	360.98428	1295.93945	-131.63477	583.07690	130.83414	506.86520	188.52597	11.45682	-638.20618	488.15265	-8.32356	-1369.63110	277.59946	42.38377
809	6.733	994.91925	377.07938	1386.27209	-112.34404	364.28317	1313.41907	-1020.43671	361.14282	1293.57019	-108.73138	584.51447	133.45007	481.49161	190.16727	11.31393	-663.77576	489.85114	-7.81014	-1349.31836	272.20273	39.26975
810	6.742	995.98096	376.57770	1383.71655	-112.17604	364.26807	1309.63879	-1019.79810	361.41470	1291.23328	-84.80481	585.01520	135.78348	456.38565	191.61795	10.98738	-689.19458	491.00342	-7.73413	-1324.12622	266.50024	34.75513
811	6.750	997.12451	376.05444	1381.11548	-112.47409	364.26691	1305.95972	-1019.63727	361.67615	1288.97607	-60.21478	585.01019	138.27823	431.57132	192.92094	10.45636	-714.08270	491.68063	-8.11133	-1294.45435	260.91687	29.72422
812	6.758	998.27570	375.51642	1378.57385	-113.28832	364.22412	1302.44482	-1019.96130	361.86398	1286.84924	-35.16388	584.41199	140.90620	407.03622	194.20316	9.77526	-738.66449	493.10175	-8.34374	-1261.12402	255.84529	25.04190
813	6.767	999.34796	374.97934	1376.20264	-114.60188	364.08514	1299.13037	-1020.60547	361.83646	1284.83130	-9.70593	582.96893	143.44896	382.76114	195.54503	9.05301	-763.08301	495.23651	-8.37970	-1225.18298	251.49777	21.46749
814	6.775	1000.26447	374.46381	1374.09912	-116.28520	363.85516	1296.05139	-1021.33130	361.38992	1282.82104	16.18866	580.56000	145.67398	358.72037	196.96782	8.41783	-787.28284	496.72592	-8.76274	-1187.56738	247.87946	19.55125
815	6.783	1000.98425	373.99408	1372.33447	-118.10666	363.64984	1293.26099	-1021.97485	360.43750	1280.74829	42.52643	577.33215	147.43993	334.84341	198.46307	7.96157	-811.29559	497.29599	-9.51234	-1148.94238	245.00943	19.52563
816	6.792	1001.50616	373.59335	1370.95703	-119.82965	363.65503	1290.82764	-1022.48767	359.07846	1278.64453	69.25677	573.65015	148.71649	311.01419	199.98196	7.69505	-835.28345	497.97665	-10.07577	-1109.84302	243.05573	21.32008
817	6.800	1001.85120	373.27112	1369.99915	-121.31974	363.99838	1288.82544	-1022.88141	357.48199	1276.59119	96.36560	569.78265	149.43994	287.11905	201.48648	7.55126	-859.34546	499.05038	-10.34195	-1070.93628	242.24358	24.64353
818	6.808	1002.04553	373.01178	1369.48560	-122.56542	364.66876	1287.33386	-1023.16626	355.75232	1274.64600	123.95435	565.60712	149.33940	263.08176	202.98187	7.45553	-883.49719	499.97684	-10.64451	-1033.10242	242.72855	29.06570
819	6.817	1002.11530	372.77704	1369.43726	-123.62418	365.54761	1286.43469	-1023.32385	353.89606	1272.84583	152.23083	560.66760	147.97227	238.87943	204.48114	7.38562	-907.76599	500.84503	-10.98474	-997.14893	244.51871	34.14626
820	6.825	1002.08533	372.52441	1369.87122	-124.56197	366.47586	1286.18701	-1023.33221	351.86993	1271.25208	181.31076	554.75781	145.10979	214.56110	205.99945	7.37321	-932.18518	502.27222	-11.01930	-963.29260	247.48105	39.52677
821	6.833	1001.97693	372.23099	1370.79333	-125.41518	367.29449	1286.60583	-1023.20190	349.63983	1269.97229	210.97177	548.47028	141.09323	190.19650	207.51559	7.47263	-956.78369	504.54257	-10.51816	-930.89478	251.44591	44.91065
822	6.842	1001.80212	371.90186	1372.18750	-126.17451	367.86606	1287.67200	-1022.98407	347.22235	1269.13513	240.89983	542.52582	136.45702	165.76996	208.94540	7.69388	-981.59259	507.39133	-9.58786	-898.83923	256.24857	50.03471
823	6.850	1001.56604	371.55688	1374.01099	-126.78973	368.09250	1289.35828	-1022.75854	344.71716	1268.86316	271.10733	536.82867	131.36418	141.17715	210.27719	7.95812	-1006.55255	510.04987	-8.68906	-866.23962	261.62848	54.70553
824	6.858	1001.28021	371.21576	1376.20337	-127.18813	367.92380	1291.63721	-1022.59888	342.31342	1269.27783	301.74460	531.01263	125.83838	116.34946	211.68280	8.15610	-1031.46277	511.93829	-8.21761	-832.77203	267.18796	58.86474
825	6.867	1000.97186	370.89941	1378.69836	-127.29767	367.34354	1294.46960	-1022.51910	340.23441	1270.48743	332.74127	525.18103	120.08974	91.33926	213.36447	8.23474	-1056.18958	513.59229	-7.98381	-798.52820	272.52573	62.59251
826	6.875	1000.68036	370.63736	1381.42651	-127.07041	366.35175	1297.79358	-1022.45923	338.63278	1272.54492	363.92419	519.28986	114.13428	66.24985	215.32420	8.21833	-1080.92883	515.86450	-7.62729	-763.86151	277.36499	65.99969
827	6.883	1000.44812	370.46313	1384.31299	-126.49463	364.97009	1301.52588	-1022.33136	337.51367	1275.41650	395.34088	512.32239	107.40056	41.08878	217.40596	8.19195	-1106.11047	518.57306	-7.28842	-729.40015	281.53793	69.08687
828	6.892	1000.31683	370.39600	1387.27966	-125.58598	363.25366	1305.56689	-1022.06812	336.76349	1278.98108	427.29205	503.00104	99.24229	15.75888	219.50998	8.25073	-1131.97253	521.06030	-7.23141	-695.96252	284.89743	71.69117
829	6.900	1000.32458	370.42755	1390.25305	-124.37111	361.29123	1309.81177	-1021.62537	336.25266	1283.04761	459.92838	491.63443	90.04031	-9.79752	221.61258	8.39575	-1158.24048	523.20355	-7.27455	-664.28064	287.24734	73.56589
830	6.908	1000.49158	370.52551	1393.16956	-122.88193	359.19156	1314.16064	-1020.96985	335.89777	1287.37622	492.88248	480.25580	81.24611	-35.52275	223.64398	8.50851	-1184.31287	525.26312	-7.00560	-634.79529	288.34589	74.49690
831	6.917	1000.80762	370.64948	1395.97778	-121.15958	357.05295	1318.51221	-1020.09027	335.64789	1291.69983	525.35718	470.55017	74.06311	-61.24405	225.48224	8.51856	-1209.74463	527.50360	-6.10567	-607.72205	287.97272	74.32987
832	6.925	1001.23627	370.76193	1398.63696	-119.25773	354.93735	1322.75098	-1019.02313	335.46613	1295.76648	556.24023	462.73178	68.59438	-86.61160	227.04137	8.60164	-1234.32837	530.12634	-4.18787	-583.22223	285.94626	72.95180
833	6.933	1001.72528	370.82910	1401.11792	-117.23860	352.87329	1326.74683	-1017.87476	335.34930	1299.40625	583.97937	456.24561	64.04488	-111.01505	228.31316	9.16310	-1257.82935	533.23511	-0.65985	-561.42963	282.10382	70.30877
834	6.942	1002.21167	370.82886	1403.40442	-115.16531	350.87158	1330.36145	-1016.81384	335.33823	1302.55994	606.79016	450.53745	59.20838	-133.58353	229.29889	10.58535	-1279.98438	536.76892	4.89512	-542.38635	276.38171	66.41934
835	6.950	1002.63086	370.77008	1405.48816	-113.09925	348.93024	1333.45691	-1015.99921	335.46750	1305.20325	623.56152	445.30481	53.07277	-153.37991	229.91843	12.94769	-1300.67285	540.42212	12.35640	-526.08594	268.91177	61.37331
836	6.958	1002.92993	370.69174	1407.35681	-111.09769	347.03595	1335.91089	-1015.48889	335.70184	1307.23889	634.67139	440.46609	45.38213	-169.73956	229.95056	16.07999	-1319.83972	543.59943	21.22471	-512.61615	259.98184	55.35542
837	6.967	1003.07428	370.63266	1408.98926	-109.20396	345.17181	1337.63660	-1015.22858	335.95496	1308.51038	641.52893	436.05756	36.68049	-182.37430	228.88054	20.15761	-1337.18335	545.62701	30.98916	-502.25565	249.93462	48.62867
838	6.975	1003.04541	370.60873	1410.36328	-107.44044	343.32959	1338.58838	-1015.10571	336.16147	1308.91504	645.17535	432.24545	27.80194	-190.86807	225.88774	26.23872	-1351.89722	546.23059	41.37460	-495.43460	239.11224	41.42221
839	6.983	1002.83594	370.61887	1411.46179	-105.81094	341.52448	1338.75073	-1014.98779	336.28528	1308.46460	645.49591	429.38019	19.38475	-194.02765	220.39900	35.54913	-1362.76001	545.75421	52.25737	-492.56696	227.85724	33.82610
840	6.992	1002.45020	370.65427	1412.26782	-104.30370	339.80780	1338.12659	-1014.74689	336.28046	1307.26392	641.61108	427.90878	11.85583	-190.31952	212.80472	47.67654	-1368.67383	544.87665	63.21204	-493.90454	216.58455	25.81345
841	7.000	1001.90833	370.69427	1412.76257	-102.89482	338.25992	1336.73389	-1014.29749	336.09555	1305.46924	632.78296	428.01901	5.58410	-179.25916	204.39523	60.08707	-1369.33081	544.31287	73.23682	-499.58533	205.93866	17.45213
842	7.008	1001.24951	370.71222	1412.93091	-101.56134	336.95789	1334.60486	-1013.61407	335.69971	1303.25757	619.05457	429.25192	0.79480	-161.96609	196.38057	70.20023	-1365.40320	544.66095	81.11752	-509.81256	196.95346	9.26938
843	7.017	1000.52502	370.69876	1412.76611	-100.29411	335.94910	1331.78833	-1012.71051	335.07419	1300.80396	601.13501	430.74368	-2.52656	-140.37402	189.04860	77.47202	-1357.97253	546.09802	86.10373	-524.84857	190.86118	2.36259
844	7.025	999.79138	370.67020	1412.26990	-99.09843	335.25162	1328.35864	-1011.62427	334.19809	1298.26343	579.81897	432.04092	-4.54161	-116.29550	182.02325	83.00181	-1347.64453	548.22614	88.17958	-544.55902	188.30942	-2.22908
845	7.033	999.11115	370.64792	1411.45300	-97.99765	334.86090	1324.41711	-1010.43127	333.05673	1295.75562	555.89758	433.32025	-5.56070	-91.03442	175.10992	87.81870	-1334.15015	550.45972	87.68030	-567.84668	188.72224	-4.39700
846	7.042	998.55249	370.63431	1410.33350	-97.04982	334.74924	1320.08313	-1009.24786	331.65631	1293.35327	530.47717	434.79755	-6.01987	-65.36267	168.59067	92.06698	-1316.74292	552.51251	84.87148	-592.91620	190.71371	-4.98580
847	7.050	998.16943	370.60901	1408.94153	-96.35951	334.87509	1315.48376	-1008.17664	330.04431	1291.07336	504.74304	436.44775	-6.23101	-39.62946	162.87144	95.39700	-1294.89380	554.36206	80.04590	-618.32532	193.05222	-5.01891
848	7.058	997.97815	370.54398	1407.32825	-96.07141	335.20172	1310.74695	-1007.25568	328.31818	1288.88098	479.38828	438.20010	-6.34857	-13.88824	158.09805	97.65274	-1268.68335	555.78424	73.81099	-643.50073	195.15749	-5.09500
849	7.067	997.95367	370.41528	1405.56689	-96.34395	335.70834	1305.99207	-1006.49048	326.59592	1286.71082	454.51682	440.00439	-6.55836	11.99121	154.06650	99.13760	-1238.81958	556.21979	67.16269	-668.37933	197.00426	-5.34436
850	7.075	998.04736	370.19882	1403.74207	-97.29314	336.38849	1301.32129	-1005.91980	324.99951	1284.50732	429.95630	441.81036	-7.00085	38.22696	150.42896	100.34571	-1206.45630	555.23633	61.36679	-693.01147	198.76752	-5.68327
851	7.083	998.20972	369.86475	1401.93921	-98.91367	337.22250	1296.81934	-1005.63763	323.67917	1282.27197	405.54181	443.59702	-7.59568	65.03647	146.97481	101.56987	-1172.89648	552.82227	57.58648	-717.45789	200.53896	-6.03561
852	7.092	998.40308	369.38422	1400.23364	-101.03618	338.12698	1292.55701	-1005.76044	322.80389	1280.05334	381.21725	445.36414	-8.13045	92.54971	143.71780	102.76772	-1139.31055	549.14813	56.28531	-741.78369	202.30403	-6.36940
853	7.100	998.60217	368.74139	1398.68115	-103.39247	338.94296	1288.60059	-1006.35187	322.49902	1277.87000	357.01181	447.11273	-8.47103	120.79013	140.78375	103.69423	-1106.52283	544.34650	56.95512	-766.03809	204.03679	-6.64452
854	7.108	998.79272	367.93951	1397.32324	-105.75984	339.49313	1285.03198	-1007.34509	322.79849	1275.68176	332.96667	448.82391	-8.63781	149.72177	138.28009	104.12766	-1074.77295	538.56848	58.62519	-790.24414	205.72928	-6.81808
855	7.117	998.97644	367.00385	1396.19946	-108.04454	339.65851	1281.96631	-1008.53082	323.63953	1273.45874	309.05670	450.44427	-8.72203	179.27908	136.26035	103.99160	-1043.66956	531.97266	60.68137	-814.40814	207.37454	-6.89397
856	7.125	999.17023	365.97787	1395.35046	-110.24306	339.42160	1279.52625	-1009.64429	324.87875	1271.22595	285.15771	451.94601	-8.78567	209.37717	134.74019	103.30966	-1012.56042	524.54761	63.13369	-838.54956	208.97482	-6.92797
857	7.133	999.39099	364.91092	1394.81287	-112.36443	338.86783	1277.79114	-1010.48743	326.34680	1269.04883	261.10794	453.39853	-8.83831	239.92856	133.71753	102.11275	-981.00201	516.18719	66.25716	-862.72668	210.56226	-6.96944
858	7.142	999.63776	363.84750	1394.61865	-114.38139	338.15741	1276.77600	-1011.02179	327.96075	1267.05286	236.81903	454.92944	-8.85336	270.88687	133.23581	100.38214	-948.94379	506.98981	70.12134	-887.00220	212.17712	-7.00409
859	7.150	999.88940	362.82526	1394.79724	-116.21903	337.47272	1276.45740	-1011.41370	329.78214	1265.43762	212.31400	456.59286	-8.78836	302.27213	133.40340	98.06781	-916.64648	497.20813	74.35295	-911.39465	213.85426	-6.98642
860	7.158	1000.12085	361.87393	1395.36914	-117.78041	336.96042	1276.81079	-1011.90076	331.87595	1264.37720	187.67795	458.31735	-8.61406	334.12051	134.26672	95.18581	-884.49164	486.99579	78.32531	-935.89807	215.64523	-6.91557
861	7.167	1000.31885	361.00836	1396.33887	-118.98457	336.70471	1277.82495	-1012.51379	334.09665	1263.88391	162.98276	460.03058	-8.35700	366.42990	135.74448	91.87805	-852.73694	476.52097	81.65871	-960.52014	217.55692	-6.81055
862	7.175	1000.48450	360.22491	1397.69580	-119.78027	336.73441	1279.49304	-1013.02985	336.07031	1263.82471	138.21857	461.77008	-8.09992	399.13895	137.75034	88.35839	-821.35883	466.10980	84.39333	-985.28467	219.47426	-6.64155
863	7.183	1000.62982	359.50742	1399.41223	-120.13583	337.04135	1281.79456	-1013.22839	337.44476	1264.09058	113.31613	463.58932	-7.90842	432.11575	140.27295	84.80580	-790.14832	456.00250	86.63475	-1010.20874	221.26196	-6.37682
864	7.192	1000.77795	358.83533	1401.43945	-120.03566	337.59937	1284.68408	-1013.07483	338.19986	1264.72876	88.23581	465.44147	-7.77351	465.20273	143.33472	81.33002	-758.98035	446.24841	88.33501	-1035.28711	222.91870	-6.05293
865	7.200	1000.96106	358.19006	1403.71729	-119.49538	338.37698	1288.09106	-1012.63843	338.66846	1265.89807	62.97128	467.28418	-7.59431	498.30264	146.95325	78.07880	-728.00671	436.96878	89.46117	-1060.49597	224.54782	-5.71986
866	7.208	1001.21478	357.56146	1406.18579	-118.57180	339.33987	1291.92981	-1011.93158	339.28232	1267.72070	37.50110	469.22940	-7.21289	531.35730	151.08215	75.38511	-697.60547	428.44397	90.08512	-1085.82104	226.22395	-5.37555
867	7.217	1001.57446	356.94934	1408.78809	-117.34798	340.45050	1296.10730	-1010.88324	340.38779	1270.19739	11.81738	471.40326	-6.57893	564.08667	155.52829	73.76849	-668.19275	420.92020	90.22637	-1111.28601	227.94171	-5.00160
868	7.225	1002.07251	356.35785	1411.46570	-115.90609	341.67349	1300.52625	-1009.45837	342.16986	1273.22485	-14.02716	473.66187	-5.91216	595.62805	159.93115	73.63421	-640.14709	414.52975	89.70773	-1136.93359	229.64929	-4.60084
869	7.233	1002.72638	355.79263	1414.16125	-114.30833	342.98111	1305.07959	-1007.81378	344.55194	1276.64978	-39.95508	475.66003	-5.58785	624.48474	163.89459	74.69990	-613.88013	409.34436	88.18091	-1162.73950	231.27898	-4.16670
870	7.242	1003.52216	355.26151	1416.82629	-112.59482	344.35199	1309.64221	-1006.36401	347.09787	1280.30750	-65.89410	477.24500	-5.74172	648.94507	167.26192	75.68861	-589.87952	405.43683	85.27636	-1188.48560	232.71751	-3.61264
871	7.250	1004.40912	354.77243	1419.42126	-110.79220	345.76938	1314.07104	-1005.60217	349.10965	1284.02454	-91.69366	478.59628	-5.93279	667.68726	170.20911	74.95814	-568.63434	403.03937	80.77328	-1213.69788	233.79913	-2.70105
872	7.258	1005.30872	354.33209	1421.91345	-108.92198	347.22488	1318.21350	-1005.67883	350.10187	1287.60620	-116.97772	479.98578	-5.18963	680.24060	173.01093	71.66853	-550.49438	402.55371	74.60810	-1237.81299	234.44370	-1.10274
873	7.267	1006.13049	353.94461	1424.27820	-107.00497	348.71713	1321.91931	-1006.22534	350.15848	1290.84851	-140.97931	481.61960	-2.40246	687.08704	175.82919	66.21230	-535.60278	404.14621	66.67020	-1260.49902	234.78192	1.35446
874	7.275	1006.78992	353.61237	1426.49878	-105.06236	350.23615	1325.05225	-1006.70911	349.63159	1293.56226	-162.45807	483.71255	3.28296	689.30042	178.67412	59.55415	-524.00073	407.56329	56.78058	-1281.76953	235.05940	4.51234
875	7.283	1007.22345	353.34521	1428.55969	-103.11807	351.74652	1327.50159	-1006.78394	348.72797	1295.58569	-179.89801	486.59802	12.37152	687.94019	181.34624	52.39238	-515.75116	412.66479	45.06102	-1301.77026	235.45142	7.98598
876	7.292	1007.39282	353.16049	1430.44092	-101.20128	353.18842	1329.18945	-1006.29742	347.50775	1296.80469	-191.81561	490.78839	25.16337	683.60840	183.42592	44.92868	-510.95148	419.72964	32.15094	-1320.50012	235.97983	11.39125
877	7.300	1007.28473	353.06247	1432.11731	-99.34209	354.49390	1330.07007	-1005.22937	346.02838	1297.18958	-196.86133	496.79840	41.63688	676.39160	184.55692	37.22170	-509.80396	428.91776	19.10772	-1337.67322	236.52193	14.57033
878	7.308	1006.91278	353.02353	1433.55981	-97.56479	355.60526	1330.12585	-1003.69763	344.42340	1296.81409	-194.07965	504.63748	60.79906	666.07751	184.82959	29.59779	-512.68518	439.57327	7.37869	-1352.72632	236.86444	17.79964
879	7.317	1006.31647	352.99316	1434.73877	-95.88974	356.48517	1329.36951	-1001.96753	342.93961	1295.84033	-183.70966	513.55005	80.36137	652.33813	184.84319	22.71568	-519.90417	449.96072	-1.50458	-1364.83667	236.80008	21.72314
880	7.325	1005.55133	352.92798	1435.62769	-94.34219	357.12613	1327.85229	-1000.41803	341.92084	1294.48401	-167.67096	522.64014	97.77840	634.82458	185.32808	17.32594	-531.54980	457.94879	-6.81377	-1372.88379	236.18985	26.71127
881	7.333	1004.67896	352.81177	1436.20752	-92.95573	357.55597	1325.66687	-999.43481	341.70813	1292.96826	-148.71002	531.60461	111.72949	613.52490	186.57738	13.85013	-547.83630	462.62457	-9.06164	-1375.58154	234.88388	32.13215
882	7.342	1003.76495	352.65222	1436.46777	-91.76955	357.82507	1322.93921	-999.23596	342.46823	1291.47156	-128.79974	540.37286	122.25298	589.25769	188.30002	12.07724	-568.80664	465.18579	-9.28551	-1372.00024	232.66072	36.50826
883	7.350	1002.87939	352.47409	1436.41162	-90.82889	357.99597	1319.81128	-999.72150	344.04544	1290.08801	-108.40265	548.39685	129.84662	563.46692	190.09024	11.40598	-593.30042	467.53024	-8.39534	-1362.06787	229.37776	38.48828
884	7.358	1002.08728	352.31897	1436.06250	-90.18779	358.14969	1316.41956	-1000.49915	345.98865	1288.82117	-87.12354	554.90540	135.03683	537.39819	191.79591	11.30271	-619.24829	470.22107	-7.26674	-1346.37891	225.14584	37.59753
885	7.367	1001.42896	352.23761	1435.46631	-89.90808	358.37967	1312.88025	-1001.13708	347.77789	1287.61707	-64.70038	559.70819	138.55856	511.67178	193.40067	11.38049	-645.09949	472.68146	-6.58946	-1325.55615	220.33092	34.26447
886	7.375	1000.90729	352.26566	1434.68970	-90.05998	358.74927	1309.28943	-1001.43054	349.01968	1286.40295	-41.30017	563.33948	141.31477	486.42404	194.87604	11.29895	-670.36157	474.57175	-6.51150	-1300.01465	215.43324	29.43969
887	7.383	1000.48718	352.40198	1433.81299	-90.72099	359.24692	1305.72900	-1001.43390	349.48087	1285.11865	-17.23666	566.39575	143.97539	461.55276	196.22952	10.85409	-695.16443	476.05994	-6.79950	-1270.28638	210.96838	24.20781
888	7.392	1000.10303	352.61856	1432.92163	-91.95821	359.78772	1302.26575	-1001.32367	349.13889	1283.74817	7.27008	569.06641	146.78954	436.92245	197.53220	10.11481	-719.75891	477.40756	-7.19791	-1237.32568	207.37122	19.55921
889	7.400	999.68115	352.89172	1432.09448	-93.78876	360.26361	1298.94946	-1001.28699	348.23532	1282.34021	32.14783	571.23407	149.69473	412.47934	198.86348	9.34979	-744.26770	478.78397	-7.56451	-1202.37500	204.84055	16.31055
890	7.408	999.17102	353.21979	1431.39636	-96.13013	360.62247	1295.82996	-1001.45770	347.12445	1280.98157	57.44809	572.67603	152.43039	388.22440	200.26347	8.78778	-768.67981	480.28592	-7.81790	-1166.57056	203.31718	15.03461
891	7.417	998.56201	353.61731	1430.87952	-98.77477	360.94293	1292.97986	-1001.86511	346.03949	1279.72083	83.21057	573.27100	154.68829	364.13968	201.74005	8.44364	-792.96887	481.97641	-7.88043	-1130.69812	202.72198	15.95164
892	7.425	997.87048	354.09766	1430.58728	-101.44713	361.42636	1290.49219	-1002.42554	345.02139	1278.52661	109.35272	573.10052	156.24124	340.15921	203.29082	8.17196	-817.16431	483.81476	-7.77049	-1095.18665	203.09152	18.89359
893	7.433	997.11768	354.65894	1430.55273	-103.92955	362.27005	1288.45544	-1003.00092	343.99976	1277.31604	135.75833	572.28729	156.92285	316.18472	204.89507	7.86841	-841.31287	485.49869	-7.70957	-1060.28259	204.54063	23.36266
894	7.442	996.31903	355.28894	1430.80286	-106.13724	363.52570	1286.95007	-1003.50256	342.91232	1276.02551	162.41898	570.90601	156.60405	292.13937	206.53896	7.56312	-865.42529	486.44940	-8.03450	-1026.26636	207.24115	28.68996
895	7.450	995.48206	355.98013	1431.36157	-108.08357	365.07877	1286.05945	-1003.97375	341.78833	1274.68945	189.44159	569.04980	155.19781	268.02182	208.22905	7.34163	-889.49884	486.25766	-8.91657	-993.40051	211.29160	34.30213
896	7.458	994.60529	356.72800	1432.25159	-109.81262	366.73761	1285.85681	-1004.54303	340.71570	1273.45605	216.93207	566.83179	152.64117	243.85062	209.92072	7.27584	-913.59790	485.37131	-10.07840	-961.64398	216.58084	39.87604
897	7.467	993.68176	357.51343	1433.49133	-111.36250	368.32126	1286.37317	-1005.26685	339.71796	1272.49573	244.89218	564.37946	148.92815	219.56607	211.50946	7.42634	-937.86877	484.89700	-10.95434	-930.52039	222.88889	45.25207
898	7.475	992.70789	358.30301	1435.08948	-112.75122	369.69638	1287.59155	-1006.04553	338.71094	1271.90662	273.24786	561.83221	144.13214	195.07706	212.93814	7.78659	-962.41919	485.47568	-11.25364	-899.32501	229.99826	50.30880
899	7.483	991.68890	359.07477	1437.03882	-113.97048	370.78159	1289.47278	-1006.71924	337.60452	1271.73669	301.94604	559.18750	138.33403	170.37515	214.26952	8.21275	-987.21783	486.89246	-11.13014	-867.50610	237.61697	54.94998
900	7.492	990.63892	359.83438	1439.30969	-114.98441	371.53534	1291.97449	-1007.22015	336.42407	1272.05786	330.96985	556.15808	131.56589	145.53070	215.65163	8.51956	-1012.15405	488.71124	-10.83022	-834.89484	245.32672	59.14666
901	7.500	989.57697	360.60168	1441.84741	-115.73438	371.94064	1295.04517	-1007.60651	335.31860	1272.95447	360.28751	552.35046	123.84435	120.60611	217.23421	8.63058	-1037.13818	490.79675	-10.41949	-801.62915	252.70432	62.95335
902	7.508	988.52808	361.39536	1444.58118	-116.15992	371.99426	1298.60864	-1007.97052	334.46112	1274.46753	389.82770	547.66187	115.27925	95.59747	219.09917	8.58780	-1062.12244	493.40546	-9.78390	-767.97559	259.47458	66.46516
903	7.517	987.52954	362.23404	1447.43958	-116.23029	371.70349	1302.55896	-1008.34705	333.94504	1276.58667	419.50055	542.46619	106.17982	70.43765	221.19608	8.50154	-1087.11829	496.80753	-8.83495	-734.28918	265.52118	69.73573
904	7.525	986.62793	363.13193	1450.36035	-115.95734	371.09662	1306.77344	-1008.69214	333.76257	1279.27478	449.30606	537.32043	96.98729	45.05896	223.34328	8.50645	-1112.26880	500.62146	-7.76726	-701.05884	270.77008	72.72208
905	7.533	985.86743	364.08655	1453.28833	-115.37783	370.23999	1311.13245	-1008.91357	333.86493	1282.46936	479.36746	532.55066	88.17458	19.47504	225.37764	8.66139	-1137.82520	503.95981	-6.96161	-668.86182	275.12793	75.28033
906	7.542	985.28064	365.07898	1456.17505	-114.52915	369.23151	1315.53125	-1008.93646	334.20596	1286.05225	509.59647	528.24951	80.31885	-6.20424	227.26494	8.88048	-1163.89771	506.40302	-6.56945	-638.22778	278.51678	77.18247
907	7.550	984.87885	366.09048	1458.97876	-113.44089	368.16672	1319.87732	-1008.75732	334.70889	1289.82983	539.20679	524.46704	73.94588	-31.82297	229.01767	9.03617	-1190.19128	508.33536	-6.34994	-609.58521	280.87198	78.15057
908	7.558	984.63983	367.11212	1461.65967	-112.14279	367.10922	1324.07813	-1008.41406	335.25180	1293.56934	566.56763	521.20068	68.96399	-57.14462	230.60356	9.18051	-1216.07910	510.40250	-5.75947	-583.33850	282.12225	77.89761
909	7.567	984.50409	368.13171	1464.17542	-110.67486	366.08618	1328.02600	-1007.94006	335.74902	1297.07776	589.62512	518.31647	64.41568	-81.72162	231.96820	9.67333	-1240.95630	512.98114	-4.01176	-559.88416	282.22241	76.16608
910	7.575	984.38782	369.12711	1466.48840	-109.08720	365.09869	1331.59485	-1007.40491	336.22296	1300.25146	606.85974	515.62878	59.07103	-104.84860	233.08736	10.99987	-1264.47925	515.99237	-0.38152	-539.48376	281.17307	72.81690
911	7.583	984.20483	370.08777	1468.57166	-107.43593	364.13327	1334.65259	-1006.94373	336.75574	1303.02698	618.22192	513.03943	52.28775	-125.65373	233.94176	13.35589	-1286.55396	519.04993	5.30584	-522.19281	279.01654	67.93468
912	7.592	983.88586	371.02594	1470.40442	-105.78331	363.17465	1337.08362	-1006.68396	337.38910	1305.28333	625.16541	510.47913	44.27069	-143.31476	234.39465	16.49689	-1307.20325	521.80176	12.64816	-507.99792	275.85474	61.80697
913	7.600	983.38800	371.96170	1471.96643	-104.19084	362.21561	1338.80432	-1006.67041	338.09891	1306.83472	629.49512	507.78690	35.69733	-157.33002	234.10027	20.22238	-1326.36060	524.11047	21.12883	-497.03503	271.82687	54.75777
914	7.608	982.69275	372.91144	1473.23816	-102.70404	361.25839	1339.76428	-1006.85944	338.83743	1307.52246	631.83350	504.91986	27.22599	-167.43423	232.55699	25.11236	-1343.64624	525.98315	30.47245	-489.66953	267.00027	46.98033
915	7.617	981.79669	373.88339	1474.20105	-101.34398	360.31830	1339.93945	-1007.14142	339.55176	1307.28638	631.21814	502.26514	19.25180	-172.98978	229.32283	32.43417	-1358.28284	527.41583	40.62996	-486.36331	261.30859	38.49858
916	7.625	980.70172	374.87396	1474.84021	-100.11302	359.43298	1339.32751	-1007.37244	340.17233	1306.17542	626.22327	500.46130	12.04073	-172.75775	224.39029	42.70024	-1369.22302	528.35010	51.51158	-487.45200	254.70175	29.29217
917	7.633	979.41602	375.87439	1475.14600	-99.00876	358.66470	1337.94580	-1007.42969	340.64191	1304.34705	616.10718	499.86780	5.94816	-165.77551	218.44016	54.42089	-1375.50623	528.97418	62.62086	-493.05301	247.46887	19.58756
918	7.642	977.96436	376.87799	1475.11353	-98.03355	358.08643	1335.83142	-1007.26263	340.95239	1302.03955	600.99072	500.33038	1.32682	-152.34949	212.45753	65.03294	-1376.78406	529.92145	72.80904	-503.19366	240.51469	10.21293
919	7.650	976.39441	377.87933	1474.74390	-97.19597	357.75995	1333.04602	-1006.88757	341.09723	1299.48315	581.52856	501.45422	-1.71264	-133.94145	206.94713	73.06782	-1373.57373	531.79309	80.60081	-517.94360	235.24406	2.54893
920	7.658	974.77673	378.87515	1474.04858	-96.51411	357.71802	1329.68237	-1006.34979	341.00385	1296.82349	558.64124	502.98669	-3.38684	-112.31143	201.75706	78.87899	-1366.79285	534.66522	85.14198	-537.17944	232.76677	-2.31160
921	7.667	973.19940	379.86121	1473.04993	-96.02525	357.95874	1325.85901	-1005.71613	340.57108	1294.14600	533.52136	504.81262	-4.15992	-88.89424	196.65071	83.51685	-1356.98767	538.20178	86.69230	-560.04785	233.02780	-4.44308
922	7.675	971.75037	380.82239	1471.77917	-95.79672	358.46121	1321.70325	-1005.08594	339.76764	1291.53198	507.54898	506.73950	-4.50872	-64.66220	191.72806	87.55974	-1344.01099	542.00854	85.98766	-584.94714	234.95844	-4.89665
923	7.683	970.49542	381.73141	1470.27637	-95.92996	359.20767	1317.33423	-1004.57837	338.67752	1289.06079	481.76337	508.59674	-4.70746	-40.17090	187.30457	90.96447	-1327.29224	545.87793	83.47746	-610.37976	237.40622	-4.79086
924	7.692	969.46405	382.55774	1468.59094	-96.54790	360.18222	1312.85327	-1004.29865	337.46753	1286.77539	456.48694	510.42227	-4.89240	-15.59808	183.63165	93.51261	-1306.37280	549.73389	79.35044	-635.63318	239.74559	-4.75546
925	7.700	968.64294	383.27719	1466.78687	-97.76140	361.34833	1308.33850	-1004.30865	336.32236	1284.65918	431.58667	512.34479	-5.20534	9.14932	180.77689	95.17923	-1281.30408	553.32855	73.99795	-660.58105	241.88026	-4.94409
926	7.708	967.98102	383.87762	1464.94299	-99.61725	362.63135	1303.84851	-1004.62701	335.39883	1282.64148	406.90955	514.40253	-5.72418	34.28085	178.65411	96.18795	-1252.71008	556.16687	68.26237	-685.25934	243.93782	-5.27910
927	7.717	967.40503	384.35504	1463.14844	-102.04759	363.91327	1299.43726	-1005.27020	334.81848	1280.61646	382.41025	516.53076	-6.35102	60.03070	177.10109	96.84639	-1221.64478	557.85321	63.25711	-709.74365	245.98753	-5.66222
928	7.725	966.83923	384.70425	1461.49268	-104.87093	365.04941	1295.16846	-1006.28479	334.65430	1278.48547	358.07825	518.63062	-6.88003	86.59207	175.95432	97.34644	-1189.29578	558.31781	59.90242	-734.11572	247.99278	-6.03188
929	7.733	966.22601	384.91577	1460.05554	-107.87430	365.91064	1291.12866	-1007.70288	334.91086	1276.21692	333.91132	520.62598	-7.15544	114.05023	175.11292	97.68387	-1156.56421	557.59357	58.49207	-758.39038	249.88690	-6.32496
930	7.742	965.53809	384.98877	1458.90039	-110.91077	366.40985	1287.43604	-1009.46497	335.56354	1273.86328	309.90570	522.48206	-7.17093	142.37735	174.55212	97.73637	-1123.85352	555.68896	58.73659	-782.52393	251.60229	-6.46819
931	7.750	964.77344	384.94928	1458.07324	-113.92159	366.49277	1284.22546	-1011.37305	336.53094	1271.49707	285.99283	524.22107	-7.06606	171.49405	174.28120	97.38390	-1091.25122	552.71704	60.26238	-806.50610	253.10788	-6.44045
932	7.758	963.94214	384.84872	1457.60657	-116.89009	366.14215	1281.61292	-1013.11084	337.56702	1269.15222	262.03555	525.93024	-7.00501	201.31952	174.31342	96.56551	-1058.82202	548.81299	62.92012	-830.41467	254.49188	-6.32721
933	7.767	963.05756	384.74423	1457.52344	-119.78677	365.40952	1279.67236	-1014.40570	338.41901	1266.84131	237.92810	527.68286	-7.03249	231.79459	174.66959	95.28434	-1026.72864	544.00989	66.66444	-854.36267	255.93027	-6.25674
934	7.775	962.13037	384.68335	1457.84009	-122.53496	364.42685	1278.44543	-1015.21497	339.10501	1264.60742	213.66949	529.47516	-7.07931	262.91104	175.40623	93.58167	-995.16846	538.35980	71.28927	-878.42462	257.53824	-6.28011
935	7.783	961.16272	384.69485	1458.56335	-125.01132	363.37408	1277.96082	-1015.71362	339.84729	1262.56812	189.33105	531.28674	-7.07855	294.69046	176.58136	91.52525	-964.23999	532.00146	76.26117	-902.65765	259.33432	-6.35980
936	7.792	960.14948	384.78595	1459.68567	-127.08587	362.42148	1278.23914	-1016.12506	340.83591	1260.90027	164.95947	533.11511	-7.00381	327.10739	178.14899	89.22233	-933.85992	525.07080	80.87301	-927.13623	261.31229	-6.43292
937	7.800	959.09033	384.95096	1461.18140	-128.67393	361.68616	1279.28284	-1016.58801	342.13275	1259.76367	140.52069	534.95013	-6.84042	360.05618	179.98840	86.79715	-903.77185	517.68628	84.63120	-951.88245	263.44199	-6.44001
938	7.808	957.99951	385.17789	1463.00781	-129.75583	361.22293	1281.06543	-1017.14880	343.68414	1259.25903	115.94568	536.78278	-6.61431	393.36862	182.05969	84.37594	-873.63171	510.05716	87.43179	-976.81036	265.62674	-6.35789
939	7.817	956.90680	385.44034	1465.10669	-130.35466	361.04068	1283.53101	-1017.83691	345.37234	1259.44446	91.17865	538.62579	-6.39280	426.85843	184.44643	82.10583	-843.15802	502.48807	89.38235	-1001.81018	267.71021	-6.21169
940	7.825	955.85388	385.69281	1467.41064	-130.51027	361.12296	1286.60266	-1018.70038	347.06482	1260.35022	66.17755	540.52563	-6.17585	460.38870	187.22586	80.15015	-812.30298	495.20129	90.57333	-1026.82446	269.53403	-5.99664
941	7.833	954.89172	385.89050	1469.85107	-130.27614	361.43839	1290.18933	-1019.74036	348.63403	1261.98901	40.94531	542.50159	-5.89219	493.87039	190.33812	78.70878	-781.33942	488.33762	91.08620	-1051.84180	271.05307	-5.64616
942	7.842	954.07568	386.01947	1472.36365	-129.72337	361.94223	1294.18921	-1020.81714	349.96658	1264.35376	15.54102	544.46948	-5.54118	527.08691	193.58966	78.08168	-750.77466	482.18127	91.09533	-1076.91846	272.41388	-5.14592
943	7.850	953.45813	386.10757	1474.88965	-128.93011	362.58328	1298.49500	-1021.65051	350.98080	1267.38647	-9.99445	546.38501	-5.16871	559.39392	196.72160	78.56009	-721.12872	477.04190	90.70786	-1102.18018	273.84653	-4.60475
944	7.858	953.07758	386.20621	1477.37183	-127.95941	363.31866	1303.00037	-1021.98315	351.65070	1270.95728	-35.66644	548.29565	-4.81094	589.54236	199.52521	79.97871	-692.77863	472.85559	89.71687	-1127.72632	275.46008	-4.14572
945	7.867	952.94415	386.35913	1479.74951	-126.84744	364.12592	1307.59583	-1021.77899	352.02917	1274.88770	-61.43829	550.04639	-4.63992	615.87341	202.00128	81.32488	-666.01428	469.30292	87.73000	-1153.53064	277.15988	-3.77402
946	7.875	953.03033	386.58759	1481.96362	-125.61259	365.00189	1312.15576	-1021.21649	352.24820	1278.98608	-87.17072	551.36365	-4.73253	636.86255	204.33661	81.10101	-641.15820	466.34412	84.49018	-1179.38049	278.71832	-3.36931
947	7.883	953.27502	386.89606	1483.96606	-124.27017	365.95267	1316.52905	-1020.50873	352.47131	1283.06519	-112.61511	552.35999	-4.42983	651.74194	206.70255	78.32404	-618.53992	464.28900	79.93725	-1204.87073	279.91351	-2.73244
948	7.892	953.59064	387.27850	1485.72522	-122.83797	366.98657	1320.55310	-1019.80634	352.82730	1286.94800	-137.27997	553.44537	-2.40323	660.82507	209.18199	73.12521	-598.42981	463.48126	74.11829	-1229.51538	280.68048	-1.61432
949	7.900	953.87482	387.71579	1487.21912	-121.33891	368.10883	1324.08276	-1019.20337	353.35870	1290.48706	-160.23981	554.86157	2.52931	665.23474	211.79276	66.38322	-581.12506	464.13510	67.14185	-1252.94250	281.17093	0.19157
950	7.908	954.03210	388.17804	1488.42505	-119.80612	369.30664	1327.00854	-1018.72876	353.99524	1293.57947	-180.16119	556.70264	10.97261	666.17664	214.42545	58.93342	-566.98499	466.22699	59.06280	-1275.02698	281.64117	2.69659
951	7.917	953.99182	388.63599	1489.31799	-118.28317	370.53375	1329.25513	-1018.37054	354.59695	1296.14453	-195.49530	559.11792	23.09475	664.35010	216.82047	51.16911	-556.24768	469.60077	49.82795	-1295.87280	282.31567	5.68408
952	7.925	953.71448	389.06818	1489.87305	-116.81510	371.71909	1330.77039	-1018.12732	355.04788	1298.10156	-204.60492	562.25372	38.66001	659.90161	218.67729	43.24508	-548.98737	474.36960	39.47001	-1315.60437	283.31281	8.84467
953	7.933	953.19305	389.46399	1490.06592	-115.43723	372.79388	1331.52185	-1017.99377	355.30719	1299.38330	-206.01617	566.16791	56.68380	652.69421	219.84814	35.42097	-545.36841	480.95807	28.34542	-1334.04688	284.52554	11.96524
954	7.942	952.45209	389.83060	1489.87878	-114.16986	373.70657	1331.49500	-1017.93384	355.40665	1299.96252	-199.24017	570.90466	75.24365	642.42615	220.53867	28.10562	-545.77655	489.50858	17.20906	-1350.61743	285.63562	15.10637
955	7.950	951.54144	390.18771	1489.30896	-113.02161	374.42358	1330.69617	-1017.90198	355.41650	1299.85950	-185.64178	576.56555	92.17410	628.60559	221.26663	21.75526	-550.66895	499.18457	7.17170	-1364.48682	286.39154	18.67508
956	7.958	950.52496	390.54681	1488.36682	-111.99998	374.93210	1329.16394	-1017.86481	355.40457	1299.13599	-168.01520	583.25159	106.25661	610.78601	222.46182	16.85357	-560.33215	508.30859	-0.48860	-1374.67456	286.76263	23.13821
957	7.967	949.47437	390.90854	1487.07153	-111.12563	375.24719	1326.98035	-1017.79944	355.43179	1297.90015	-148.95282	590.92133	117.59474	589.13086	224.12808	13.71128	-574.77234	515.52551	-4.93455	-1380.07910	286.76089	28.38181
958	7.975	948.46942	391.27649	1485.44861	-110.44075	375.41748	1324.26526	-1017.69501	355.56653	1296.30127	-129.66119	599.17529	126.82378	564.71069	226.01529	12.15477	-593.78552	520.65680	-6.44564	-1379.73291	286.23730	33.37678
959	7.983	947.59528	391.66235	1483.53271	-110.00876	375.52228	1321.15869	-1017.57062	355.86743	1294.49487	-110.05640	607.17322	134.23929	539.00098	227.95753	11.63005	-616.65796	524.25775	-6.24990	-1373.21948	284.94452	36.68703
960	7.992	946.92621	392.08298	1481.37305	-109.91023	375.65082	1317.80249	-1017.49963	356.35202	1292.60303	-89.58698	613.96838	139.80627	513.08411	229.88683	11.55095	-641.80896	526.74860	-5.65608	-1360.76733	282.76541	37.34870
961	8.000	946.49786	392.55359	1479.03516	-110.23544	375.86694	1314.32825	-1017.61755	357.00525	1290.70276	-67.98291	619.07715	143.74783	487.41641	231.73195	11.47136	-667.48572	528.23242	-5.44075	-1342.84802	279.80969	35.29353
962	8.008	946.29187	393.07532	1476.60059	-111.07140	376.18127	1310.84705	-1018.09528	357.82233	1288.83728	-45.45551	622.73682	146.79295	462.08475	233.42595	11.15557	-692.73755	528.75464	-5.85567	-1319.85010	276.36810	31.17743
963	8.017	946.24548	393.63116	1474.16345	-112.48579	376.54962	1307.43396	-1019.05414	358.80225	1287.01782	-22.39716	625.51770	149.78949	437.05521	234.94272	10.58681	-717.44220	528.59558	-6.83173	-1292.20947	272.88376	25.99694
964	8.025	946.27081	394.20081	1471.82349	-114.51004	376.89099	1304.12378	-1020.46375	359.88174	1285.22632	1.00397	627.63135	153.14812	412.29190	236.32697	9.88350	-741.85400	528.58136	-7.96764	-1260.66138	269.85480	20.78844
965	8.033	946.27405	394.77945	1469.67993	-117.11642	377.12125	1300.93091	-1022.16211	360.93958	1283.45789	24.83582	628.83093	156.70816	387.78311	237.67072	9.21309	-766.22882	529.48077	-8.78463	-1226.22253	267.58737	16.47568
966	8.042	946.17688	395.37778	1467.82178	-120.18243	377.22263	1297.88916	-1023.99243	361.87170	1281.74255	49.16434	629.05573	160.10811	363.52292	239.05690	8.71406	-790.58472	530.85632	-9.30772	-1189.93372	266.05017	13.79589
967	8.050	945.93073	396.00552	1466.32336	-123.47577	377.31711	1295.07568	-1025.87634	362.60760	1280.10022	73.84979	628.65521	163.05522	339.49075	240.55176	8.41367	-814.81934	531.81189	-9.83812	-1152.64673	265.05743	13.21876
968	8.058	945.51550	396.66113	1465.24622	-126.72674	377.64343	1292.59399	-1027.78162	363.09375	1278.51489	98.76614	627.82520	165.22775	315.60172	242.19589	8.22056	-838.98132	532.59454	-10.25597	-1115.00171	264.57745	14.83902
969	8.067	944.92944	397.33157	1464.64148	-129.75896	378.41370	1290.53418	-1029.65784	363.30301	1276.95471	123.97986	626.34814	166.25618	291.69901	243.95578	8.02583	-863.22284	534.16144	-10.19048	-1077.54810	264.81317	18.34362
970	8.075	944.18036	397.99426	1464.55017	-132.54445	379.67554	1288.96509	-1031.39929	363.21368	1275.39294	149.59448	623.97742	165.92978	267.66080	245.73372	7.81467	-887.59955	536.87756	-9.57834	-1040.90283	266.02780	23.15508
971	8.083	943.27881	398.62701	1465.00171	-135.14362	381.29755	1287.95032	-1032.89685	362.76712	1273.82031	175.55194	620.82031	164.33357	243.46170	247.45772	7.66346	-912.06903	540.17719	-8.76694	-1005.72162	268.35345	28.66864
972	8.092	942.23383	399.22296	1466.00745	-137.62181	383.05930	1287.54932	-1034.13440	361.90427	1272.24573	201.70721	617.26135	161.70311	219.11392	249.10449	7.64348	-936.59692	543.11115	-8.19111	-972.37280	271.74841	34.42764
973	8.100	941.05609	399.79456	1467.55444	-140.00505	384.74695	1287.80029	-1035.19543	360.63943	1270.70520	228.05449	613.47876	158.09683	194.63461	250.63034	7.76939	-961.18616	545.26746	-7.92333	-940.59192	276.07980	40.15642
974	8.108	939.76654	400.36493	1469.60876	-142.26996	386.19440	1288.71509	-1036.16382	359.07681	1269.32117	254.72714	609.20959	153.31525	170.04507	251.98541	8.02000	-985.84515	546.95465	-7.69980	-909.54224	281.20651	45.67098
975	8.117	938.39960	400.95770	1472.12341	-144.35231	387.28406	1290.28552	-1037.06274	357.39752	1268.32776	281.69037	604.25256	147.30763	145.33206	253.20657	8.34547	-1010.58862	548.52881	-7.38617	-878.30414	286.96808	50.80388
976	8.125	936.99597	401.59030	1475.04065	-146.16412	387.93991	1292.48816	-1037.90503	355.80688	1267.97327	308.54596	598.92236	140.48151	120.45367	254.43697	8.65142	-1035.44507	550.06805	-7.10194	-846.35382	293.09970	55.44859
977	8.133	935.59412	402.26865	1478.29004	-147.61850	388.12277	1295.27905	-1038.71521	354.45975	1268.40601	334.89996	593.41193	133.19595	95.40536	255.87363	8.82898	-1060.42944	551.60791	-6.93333	-813.66089	299.21735	59.63185
978	8.142	934.22827	402.98911	1481.79041	-148.65909	387.83118	1298.58374	-1039.47302	353.44919	1269.66919	360.93329	586.89563	125.06557	70.22754	257.64203	8.84589	-1085.53931	553.24969	-6.81321	-780.48822	304.95911	63.47522
979	8.150	932.93195	403.74704	1485.45862	-149.27878	387.10168	1302.29517	-1040.11267	352.81683	1271.75073	387.25732	578.24780	115.40006	44.94986	259.68152	8.80329	-1110.78210	555.05920	-6.61764	-747.23499	310.12982	67.06628
980	8.158	931.74164	404.53168	1489.21826	-149.51251	386.00085	1306.29285	-1040.59229	352.55035	1274.59180	414.21567	567.80811	104.39549	19.56055	261.84146	8.83810	-1136.19263	557.03821	-6.25487	-714.44751	314.68076	70.35275
981	8.167	930.69373	405.31281	1493.00073	-149.41284	384.61688	1310.46484	-1040.92883	352.61569	1278.07263	441.76260	557.38922	93.31287	-5.98380	264.00641	8.96145	-1161.85144	559.11786	-5.80868	-682.79810	318.58450	73.13823
982	8.175	929.81293	406.04825	1496.74121	-149.03116	383.05170	1314.71289	-1041.17383	352.98291	1282.01953	469.79868	548.45996	83.56415	-31.69974	266.04926	9.06048	-1187.83325	561.18542	-5.52123	-652.92297	321.76202	75.17131
983	8.183	929.10114	406.70850	1500.37903	-148.41351	381.40442	1318.94373	-1041.37305	353.59253	1286.22302	497.91119	541.21985	75.99339	-57.47025	267.83792	9.05324	-1214.01709	563.21204	-5.42842	-625.28888	324.08789	76.23135
984	8.192	928.53644	407.29062	1503.86157	-147.60585	379.75012	1323.06042	-1041.55396	354.32159	1290.44409	524.73822	535.10461	70.50150	-82.98621	269.32367	9.03371	-1239.96484	565.32465	-5.07271	-600.20984	325.39355	76.13390
985	8.200	928.07300	407.81372	1507.14563	-146.66255	378.12872	1326.95471	-1041.73987	355.02039	1294.42749	548.01025	529.42639	65.90874	-107.73988	270.50858	9.32236	-1265.07153	567.70660	-3.62459	-577.93518	325.46353	74.70599
986	8.208	927.64154	408.30066	1510.19409	-145.65031	376.54684	1330.50500	-1041.97412	355.59567	1297.93945	565.61102	523.77124	60.59714	-130.99707	271.36060	10.35233	-1288.87854	570.39514	-0.31317	-558.69421	324.09598	71.82169
987	8.217	927.16223	408.75623	1512.97522	-144.63669	374.99274	1333.58850	-1042.33984	356.05472	1300.80408	576.92529	518.13727	53.60416	-151.84967	271.80804	12.38745	-1311.26538	573.18677	5.11797	-542.69141	321.21417	67.46356
988	8.225	926.56329	409.16525	1515.46570	-143.67197	373.45081	1336.09619	-1042.91248	356.47070	1302.91284	583.15674	512.71228	45.04329	-169.47681	271.73489	15.33712	-1332.33740	575.76508	12.34051	-530.12152	316.88477	61.73021
989	8.233	925.79071	409.51395	1517.65112	-142.78101	371.90433	1337.94165	-1043.66931	356.91821	1304.21228	586.13171	507.60822	35.63881	-183.46347	270.86234	19.07341	-1352.14185	577.92255	20.82648	-521.23163	311.20212	54.79592
990	8.242	924.80988	409.80475	1519.51563	-141.96680	370.34183	1339.06506	-1044.49365	357.43091	1304.68713	586.70630	502.96027	26.14127	-193.68018	268.63611	24.14495	-1370.41504	579.65393	30.21780	-516.34198	304.20358	46.84007
991	8.250	923.60553	410.05075	1521.03174	-141.22209	368.77698	1339.43506	-1045.27344	357.98599	1304.35852	584.24426	499.22116	17.15372	-199.54480	264.41858	31.79468	-1386.42236	580.96387	40.32112	-515.75916	295.93329	37.97655
992	8.258	922.18066	410.26474	1522.16577	-140.54352	367.26596	1339.04272	-1045.95215	358.52023	1303.29492	577.41711	497.05841	9.28488	-199.71402	258.05377	42.50503	-1398.99841	581.64874	50.85502	-519.64502	286.64124	28.31881
993	8.267	920.55505	410.45370	1522.88721	-139.93802	365.89880	1337.89600	-1046.50989	358.97095	1301.62280	565.39124	496.77487	3.18052	-193.09277	250.27284	54.69266	-1406.92334	581.58771	61.28540	-527.97620	277.05353	18.27790
994	8.275	918.76654	410.62341	1523.17749	-139.42043	364.76282	1336.02161	-1046.94031	359.29172	1299.50940	548.40442	497.92761	-0.84291	-179.98520	242.28461	65.70173	-1409.57983	581.27588	70.85994	-540.62915	268.55063	8.90661
995	8.283	916.87201	410.78494	1523.03406	-139.01080	363.91196	1333.47241	-1047.24316	359.42245	1297.12061	527.44312	499.68372	-3.06528	-161.94742	234.87102	74.01859	-1407.36694	581.64258	78.73734	-557.48010	262.80063	1.69338
996	8.292	914.94647	410.94812	1522.47095	-138.73709	363.36356	1330.32849	-1047.42334	359.28009	1294.60083	503.66571	501.49280	-4.09945	-140.84225	228.04266	80.00282	-1401.32715	583.17700	84.22199	-578.25867	260.65399	-2.46920
997	8.300	913.07697	411.10895	1521.51514	-138.64307	363.11148	1326.69141	-1047.50317	358.80423	1292.08740	478.26184	503.23370	-4.53370	-118.18488	221.52621	84.77909	-1392.25964	585.56537	87.03053	-602.08380	261.43604	-4.03239
998	8.308	911.34698	411.25220	1520.20215	-138.79898	363.14407	1322.67480	-1047.54272	357.99893	1289.70361	452.37256	504.92862	-4.78424	-94.93692	215.33348	88.99867	-1380.16113	588.27972	87.24687	-627.44934	263.66867	-4.24026
999	8.317	909.81213	411.36832	1518.57324	-139.30823	363.45251	1318.39233	-1047.64648	356.93298	1287.51465	426.71811	506.63806	-5.04142	-71.54855	209.77875	92.61075	-1364.44434	591.09937	85.00035	-653.04761	266.21600	-4.13676
1000	8.325	908.48431	411.45639	1516.67993	-140.30074	364.02109	1313.94507	-1047.91541	355.72061	1285.50977	401.46686	508.47034	-5.34824	-48.13614	205.10249	95.36021	-1344.57532	593.91864	80.47161	-678.34058	268.61993	-4.19914
1001	8.333	907.33374	411.50369	1514.58936	-141.90300	364.81332	1309.41614	-1048.37378	354.49979	1283.63440	376.54019	510.47665	-5.73130	-24.63551	201.28062	97.21193	-1320.48755	596.47125	74.28682	-703.29858	270.83426	-4.48492
1002	8.342	906.30597	411.47437	1512.38416	-144.18332	365.77020	1304.87683	-1048.98218	353.40250	1281.82227	351.89398	512.58484	-6.19562	-0.88129	198.15758	98.37634	-1292.68323	598.43726	67.69510	-728.00995	272.92380	-4.87962
1003	8.350	905.34027	411.32800	1510.15930	-147.09023	366.80817	1300.39502	-1049.72998	352.52939	1279.99255	327.52032	514.67834	-6.65935	23.33109	195.55534	99.15495	-1262.33350	599.51410	62.31206	-752.54858	274.93826	-5.27232
1004	8.358	904.38306	411.03696	1508.01257	-150.43295	367.80652	1296.04175	-1050.64600	351.95691	1278.05200	303.35205	516.69666	-6.99105	48.17978	193.26418	99.79292	-1231.24597	599.33795	59.47256	-776.95844	276.92319	-5.61317
1005	8.367	903.39661	410.57922	1506.03418	-153.95132	368.61420	1291.90112	-1051.73254	351.77655	1275.94604	279.27838	518.64978	-7.12437	73.78088	191.11975	100.35052	-1201.23608	597.66650	59.42705	-801.26154	278.90451	-5.87799
1006	8.375	902.36249	409.93655	1504.29736	-157.43695	369.09012	1288.08667	-1052.98218	352.10678	1273.70911	255.20801	520.57672	-7.11343	100.20123	189.12158	100.67474	-1173.15796	594.61584	61.21673	-825.46777	280.84335	-6.04045
1007	8.383	901.27600	409.11288	1502.85437	-160.79134	369.13382	1284.74170	-1054.41235	353.02441	1271.43726	231.08624	522.48511	-7.08473	127.44717	187.37038	100.54014	-1146.54468	590.48029	63.52911	-849.59375	282.68073	-6.10786
1008	8.392	900.13495	408.14349	1501.74341	-163.98297	368.69470	1282.00464	-1056.02368	354.49548	1269.22339	206.89832	524.33459	-7.13840	155.44086	185.91541	99.81870	-1120.18921	585.46973	65.64077	-873.68811	284.42191	-6.13887
1009	8.400	898.93457	407.08340	1500.99524	-166.97803	367.79797	1279.96765	-1057.74902	356.37784	1267.13196	182.66928	526.06543	-7.29525	184.08582	184.72943	98.51418	-1093.01807	579.77802	67.67538	-897.83301	286.12247	-6.18404
1010	8.408	897.67621	405.98297	1500.63391	-169.70670	366.57224	1278.66748	-1059.44287	358.45139	1265.19592	158.44174	527.60303	-7.54136	213.35284	183.74960	96.70789	-1064.55713	573.61865	70.17866	-922.09705	287.80969	-6.21962
1011	8.417	896.37561	404.86560	1500.67859	-172.07280	365.22192	1278.10730	-1060.95068	360.48148	1263.43359	134.19916	528.97552	-7.82190	243.28052	182.89702	94.49410	-1034.90979	567.00568	73.45074	-946.49359	289.47986	-6.17555
1012	8.425	895.06122	403.73016	1501.14368	-173.99088	363.95581	1278.27771	-1062.22253	362.32187	1261.89746	109.80728	530.45734	-7.96264	273.92465	182.14107	91.93178	-1004.53937	559.73175	77.23635	-971.00598	291.14813	-6.02396
1013	8.433	893.76593	402.56866	1502.02625	-175.42067	362.92755	1279.15906	-1063.31287	363.95282	1260.69507	85.14331	532.31384	-7.80308	305.29996	181.53098	89.10114	-974.00024	551.67395	80.96384	-995.62329	292.82513	-5.79195
1014	8.442	892.52454	401.37518	1503.29138	-176.37286	362.21054	1280.71301	-1064.28198	365.40475	1259.94702	60.22849	534.49017	-7.39305	337.33658	181.11169	86.19594	-943.65759	542.94867	84.14949	-1020.33691	294.48578	-5.51112
1015	8.450	891.37421	400.15460	1504.86926	-176.88647	361.80521	1282.88379	-1065.16016	366.67783	1259.74438	35.12830	536.81018	-6.87155	369.88260	180.88950	83.46960	-913.57031	533.84845	86.62375	-1045.15869	296.13406	-5.21465
1016	8.458	890.34991	398.93207	1506.65820	-177.00772	361.66754	1285.60437	-1065.96265	367.73383	1260.13928	9.86676	539.16498	-6.32691	402.74521	180.90840	81.11005	-883.60449	524.77374	88.48775	-1070.14404	297.82010	-4.93878
1017	8.467	889.48462	397.74280	1508.54346	-176.79424	361.73672	1288.80188	-1066.65100	368.50824	1261.15149	-15.51682	541.33789	-5.89931	435.72562	181.26505	79.24349	-853.64081	516.02966	89.83994	-1095.34460	299.54303	-4.66500
1018	8.475	888.81903	396.60928	1510.42798	-176.32635	361.94974	1292.39624	-1067.13867	368.93909	1262.78638	-40.97174	543.06848	-5.75107	468.51382	182.02359	78.04641	-823.74823	507.76935	90.63199	-1120.75854	301.25073	-4.32459
1019	8.483	888.40491	395.53473	1512.24536	-175.69476	362.25174	1296.29968	-1067.38696	369.03430	1265.04456	-66.51025	544.40540	-5.84398	500.39102	183.14862	77.72426	-794.22839	500.28662	90.84363	-1146.35742	302.93930	-3.90752
1020	8.492	888.29163	394.51468	1513.94788	-174.96797	362.60431	1300.41724	-1067.43933	368.89429	1267.89917	-92.19629	545.69226	-5.95617	530.04822	184.46979	78.19844	-765.47760	494.01190	90.56139	-1172.13525	304.64410	-3.49201
1021	8.500	888.50928	393.54697	1515.49158	-174.17122	362.98691	1304.64307	-1067.35974	368.66266	1271.27173	-118.03552	547.19312	-5.92599	555.89600	185.73044	78.76183	-737.83838	489.13254	89.76967	-1198.09253	306.34451	-3.14297
1022	8.508	889.05292	392.62741	1516.83423	-173.29482	363.40125	1308.85315	-1067.19849	368.49335	1275.03027	-143.88947	548.84167	-5.71896	576.70618	186.80539	78.23861	-711.63409	485.47925	88.19989	-1224.14490	307.91718	-2.82928
1023	8.517	889.87158	391.74615	1517.93970	-172.31964	363.87466	1312.90649	-1067.00964	368.52594	1278.99146	-169.49561	550.36560	-5.15388	591.99683	187.81747	75.70240	-687.29034	482.85406	85.45149	-1250.02344	309.18274	-2.41595
1024	8.525	890.87152	390.89529	1518.77869	-171.23944	364.44931	1316.65833	-1066.84631	368.77423	1282.92639	-194.48834	551.69153	-3.55922	601.93347	188.93845	71.05157	-665.34015	481.36255	81.19664	-1275.28027	310.02505	-1.68437
1025	8.533	891.93787	390.06836	1519.32214	-170.06918	365.16010	1319.97839	-1066.73132	369.04227	1286.58911	-218.23096	553.03723	0.02645	607.06665	190.18045	64.86363	-646.25513	481.23398	75.22108	-1299.44556	310.48883	-0.40356
1026	8.542	892.96344	389.25131	1519.53979	-168.84088	366.00867	1322.76111	-1066.65417	369.04120	1289.76929	-239.62421	554.64001	6.26423	608.10498	191.37352	57.81026	-630.26978	482.39655	67.38613	-1322.24951	310.75922	1.52742
1027	8.550	893.86700	388.43173	1519.40833	-167.59744	366.95047	1324.92444	-1066.58679	368.59283	1292.33179	-257.24292	556.79486	15.43230	605.65833	192.19209	50.30410	-617.44165	484.57474	57.70963	-1343.71826	311.04498	4.01369
1028	8.558	894.59650	387.61618	1518.91626	-166.38411	367.91296	1326.40479	-1066.49915	367.72766	1294.22266	-269.67181	560.02771	27.73252	600.03845	192.24457	42.56267	-607.89221	487.76126	46.45617	-1364.05823	311.49863	6.85254
1029	8.567	895.12659	386.81946	1518.06348	-165.23569	368.82187	1327.15649	-1066.36963	366.62219	1295.43298	-275.70819	564.90210	43.20375	591.22046	191.32137	34.78249	-601.92957	492.27972	34.09779	-1383.45801	312.21094	9.81684
1030	8.575	895.45795	386.03961	1516.85693	-164.17294	369.61145	1327.15601	-1066.19214	365.46072	1295.95483	-274.57013	571.61005	61.16307	578.89465	189.70647	27.26181	-599.98914	498.47995	21.39373	-1401.88794	313.16388	12.73714
1031	8.583	895.61560	385.25690	1515.31116	-163.21184	370.22873	1326.41272	-1065.98193	364.38116	1295.78333	-266.35223	579.52295	79.72787	562.67297	188.26170	20.59649	-602.56775	506.39020	9.68122	-1418.94995	314.16992	15.71793
1032	8.592	895.64215	384.44766	1513.44690	-162.37479	370.64526	1324.97693	-1065.77051	363.50128	1294.96509	-252.35211	587.15479	96.21890	542.54456	187.95468	15.64683	-610.08472	515.10345	0.64365	-1433.84155	314.95401	19.23159
1033	8.600	895.59210	383.59509	1511.29260	-161.69618	370.87274	1322.94043	-1065.59192	362.92722	1293.63062	-234.66925	593.08594	108.58780	519.23608	189.07097	12.84677	-622.69519	522.53235	-4.85968	-1445.37000	315.29727	23.69260
1034	8.608	895.52911	382.70099	1508.88367	-161.21780	370.96573	1320.42200	-1065.48169	362.75375	1291.98425	-215.25629	597.08325	116.60889	494.05106	191.07263	11.71921	-640.29773	526.91406	-7.44800	-1452.15576	315.07996	28.81285
1035	8.617	895.51880	381.78650	1506.26440	-160.98227	371.00238	1317.54297	-1065.48462	363.05624	1290.24829	-195.28180	600.23059	121.69655	468.25259	193.27682	11.39257	-662.32355	528.82733	-8.21693	-1453.18518	314.24109	33.55954
1036	8.625	895.61316	380.87781	1503.49219	-161.03931	371.05460	1314.41260	-1065.64807	363.81348	1288.58179	-175.07941	603.79077	125.62041	442.54092	195.34575	11.24294	-687.30969	530.39728	-7.83186	-1448.28369	312.72397	36.82329
1037	8.633	895.83563	380.00146	1500.63965	-161.46060	371.16107	1311.12671	-1065.99158	364.83014	1287.02039	-154.36383	607.77344	129.28870	417.09055	197.20387	10.99909	-713.31628	532.52350	-6.97764	-1437.95068	310.47815	38.03556
1038	8.642	896.17407	379.19263	1497.78687	-162.34477	371.30679	1307.76794	-1066.49939	365.82944	1285.50537	-132.70435	611.09485	132.76103	391.91739	198.83914	10.59944	-738.97528	534.60168	-6.48835	-1422.75342	307.54916	37.23887
1039	8.650	896.58270	378.48831	1495.01746	-163.79918	371.42023	1304.40454	-1067.16235	366.65121	1283.98230	-110.01160	612.97937	136.05649	367.06198	200.24435	10.04643	-763.90222	536.46729	-6.61058	-1402.97461	304.16965	34.81708
1040	8.658	896.98907	377.90631	1492.41809	-165.89211	371.40863	1301.09180	-1067.98145	367.27542	1282.42517	-86.52814	613.43915	139.37538	342.54379	201.46509	9.39230	-788.29810	538.51135	-7.00045	-1378.79041	300.71869	31.31570
1041	8.667	897.30518	377.44147	1490.07568	-168.58516	371.23291	1297.88293	-1068.89038	367.66364	1280.76147	-62.50079	612.74341	142.75546	318.32663	202.62721	8.79906	-812.43909	540.52362	-7.38954	-1350.61841	297.53027	27.47562
1042	8.675	897.44391	377.08020	1488.06787	-171.69281	370.97559	1294.84399	-1069.77722	367.71649	1278.89099	-37.99835	611.01373	145.94458	294.32852	203.88065	8.45219	-836.51141	542.12286	-7.68866	-1319.24609	294.74545	24.20870
1043	8.683	897.34106	376.80487	1486.45764	-174.93266	370.83194	1292.05371	-1070.65259	367.40723	1276.81812	-12.96939	608.28888	148.62520	270.41354	205.31505	8.35951	-860.64697	543.60345	-7.79034	-1285.66382	292.37170	22.34557
1044	8.692	896.97131	376.58539	1485.29626	-178.05206	371.01074	1289.59033	-1071.68994	366.83688	1274.67358	12.59070	604.79651	150.66888	246.45322	206.92081	8.32833	-884.89380	545.39532	-7.67825	-1250.77954	290.42529	22.36914
1045	8.700	896.34650	376.37726	1484.62769	-180.91643	371.62167	1287.52698	-1073.04468	366.13434	1272.60181	38.54840	601.01855	152.15395	222.39941	208.61696	8.19334	-909.20660	547.41101	-7.52461	-1215.23950	289.02646	24.32418
1046	8.708	895.49762	376.14090	1484.48499	-183.49959	372.63391	1285.94128	-1074.69727	365.37033	1270.68152	64.70160	597.44287	153.19304	198.25290	210.31897	7.98119	-933.53589	549.37036	-7.51073	-1179.46423	288.45514	27.86538
1047	8.717	894.45331	375.86111	1484.88037	-185.83142	373.90814	1284.90942	-1076.48169	364.55890	1268.93164	90.95102	594.19873	153.72043	174.02875	211.99239	7.82107	-957.85803	551.18048	-7.64094	-1143.80176	289.07138	32.44263
1048	8.725	893.23376	375.53949	1485.80127	-187.95291	375.25058	1284.48364	-1078.22644	363.69263	1267.35071	117.41736	590.85736	153.37759	149.75555	213.63745	7.79013	-982.14899	552.84186	-7.76461	-1108.61523	291.06055	37.59283
1049	8.733	891.86078	375.18466	1487.21667	-189.88789	376.46344	1284.68347	-1079.86475	362.77570	1265.96350	144.36469	586.60681	151.64897	125.43845	215.22218	7.88496	-1006.43091	554.35760	-7.74839	-1074.18237	294.26648	43.09715
1050	8.742	890.36761	374.81940	1489.08093	-191.63312	377.38843	1285.50793	-1081.41382	361.83054	1264.82739	171.98660	580.72900	148.17950	101.03238	216.69221	8.06419	-1030.80518	555.75305	-7.61645	-1040.48303	298.33234	48.84808
1051	8.750	888.79718	374.47855	1491.33325	-193.15848	377.93106	1286.95032	-1082.87268	360.86514	1263.99976	200.19540	573.22205	143.10614	76.48062	218.07930	8.26863	-1055.38965	557.05951	-7.47417	-1007.11237	302.97644	54.63796
1052	8.758	887.19476	374.19766	1493.89722	-194.41202	378.05597	1289.00098	-1084.19116	359.87421	1263.53906	228.52045	565.29321	137.26141	51.76096	219.51845	8.43381	-1080.23438	558.34381	-7.33685	-973.50769	308.04764	60.15466
1053	8.767	885.60620	374.00781	1496.68982	-195.33664	377.76788	1291.63696	-1085.32874	358.90753	1263.55640	256.37289	558.67932	131.72453	26.87842	221.15523	8.50136	-1105.27405	559.78094	-7.12332	-939.31879	313.32983	65.14487
1054	8.775	884.08221	373.92770	1499.63379	-195.89522	377.09946	1294.80688	-1086.27283	358.08386	1264.21570	283.61237	553.66980	126.71732	1.84558	223.05351	8.44957	-1130.37109	561.57324	-6.77908	-904.55298	318.44629	69.51749
1055	8.783	882.68127	373.95230	1502.66003	-196.08752	376.10785	1298.42529	-1087.01453	357.50464	1265.66125	310.68845	548.46704	121.33446	-23.32408	225.11325	8.35263	-1155.46545	563.69128	-6.38538	-869.44214	322.99899	73.30673
1056	8.792	881.46582	374.05493	1505.70239	-195.94916	374.86691	1302.38220	-1087.55798	357.18967	1267.94458	338.18198	541.10626	114.60513	-48.63376	227.14268	8.32899	-1180.67249	565.84473	-6.12358	-834.33191	326.71307	76.56421
1057	8.800	880.48718	374.20792	1508.69104	-195.53625	373.45432	1306.55933	-1087.94043	357.10043	1270.99817	366.41895	531.41980	106.40689	-74.09198	229.05588	8.39959	-1206.16260	567.83624	-6.08801	-799.73303	329.46399	79.24184
1058	8.808	879.77441	374.39697	1511.55640	-194.90520	371.94415	1310.84033	-1088.22009	357.18005	1274.65515	395.42838	521.00696	97.51941	-99.66214	230.91133	8.48024	-1231.96753	569.73737	-6.21913	-766.32922	331.21469	81.13182
1059	8.817	879.33563	374.61026	1514.23914	-194.10063	370.40298	1315.11377	-1088.44116	357.35175	1278.69263	424.97342	511.60382	89.08160	-125.24765	232.78072	8.50424	-1257.93079	571.69873	-6.38522	-734.79810	331.90790	81.93570
1060	8.825	879.15985	374.82434	1516.69775	-193.15785	368.87766	1319.27161	-1088.61450	357.51724	1282.86096	454.35864	503.74646	81.81259	-150.65826	234.59349	8.56983	-1283.73633	573.84137	-6.31901	-705.62085	331.40533	81.40546
1061	8.833	879.21094	375.00159	1518.90186	-192.11278	367.37933	1323.19946	-1088.72327	357.59796	1286.90906	482.13171	496.97549	75.58678	-175.47208	236.13631	9.03536	-1308.93005	576.29608	-5.42831	-679.05725	329.50378	79.41429
1062	8.842	879.41998	375.09647	1520.82227	-191.01054	365.88455	1326.76782	-1088.72180	357.59781	1290.62646	506.28543	490.63245	69.54298	-198.94925	237.25137	10.36809	-1333.04553	579.10956	-2.88851	-655.24103	326.00534	75.92216
1063	8.850	879.68921	375.08401	1522.42627	-189.90445	364.35657	1329.84229	-1088.54016	357.63596	1293.86572	525.11566	484.36847	62.65991	-220.14240	237.91721	12.76263	-1355.83215	582.08063	1.81947	-634.28198	320.80615	70.93779
1064	8.858	879.91772	374.98996	1523.68079	-188.84384	362.76859	1332.31238	-1088.15771	357.88812	1296.51733	538.11096	478.39169	54.52540	-238.14752	238.10475	15.96994	-1377.28931	584.83875	8.50190	-616.33826	313.93384	64.54024
1065	8.867	880.03229	374.87653	1524.56323	-187.86032	361.11249	1334.10999	-1087.69250	358.44968	1298.49097	546.10046	473.18381	45.53462	-252.39587	237.61542	19.70841	-1397.39661	587.12390	16.50986	-601.69031	305.50635	56.89208
1066	8.875	879.99792	374.79935	1525.06616	-186.96349	359.40091	1335.20105	-1087.37720	359.26968	1299.73706	550.33020	468.96890	36.37253	-262.66000	235.99161	24.40529	-1415.92798	588.87231	25.29176	-590.79688	295.69388	48.19719
1067	8.883	879.80878	374.78192	1525.18774	-186.14789	357.67401	1335.57263	-1087.41431	360.22137	1300.25342	551.22186	465.71014	27.47500	-268.46844	232.65154	31.28292	-1432.53992	589.94745	34.67080	-584.26971	284.73050	38.64390
1068	8.892	879.47919	374.81039	1524.92053	-185.40341	356.00290	1335.22681	-1087.82153	361.16165	1300.03760	548.10040	463.45001	18.93685	-268.65930	227.35789	41.03762	-1446.73706	590.09686	44.81121	-582.75012	272.98813	28.42138
1069	8.900	879.04120	374.83859	1524.25171	-184.72331	354.47845	1334.17566	-1088.38904	361.91263	1299.05444	540.01825	462.34454	10.89486	-262.10413	220.62790	52.40221	-1457.68152	589.51080	55.90197	-586.72430	261.22092	17.95458
1070	8.908	878.54114	374.81659	1523.16846	-184.10699	353.18970	1332.43384	-1088.83594	362.30792	1297.32031	526.66272	462.36343	3.96218	-248.86813	213.49654	62.81335	-1464.41858	588.98206	67.42221	-596.37817	250.86031	8.28882
1071	8.917	878.02985	374.73080	1521.66699	-183.55647	352.20270	1330.02051	-1089.03796	362.31287	1295.02734	508.58209	463.13229	-1.01157	-230.32675	206.75342	70.60191	-1466.47266	589.15430	77.69775	-611.57910	243.71193	0.94342
1072	8.925	877.55560	374.61246	1519.75903	-183.07626	351.55273	1326.97290	-1089.04797	362.01965	1292.50793	486.77841	464.23099	-3.75356	-208.34320	200.54521	75.95692	-1464.06543	590.04346	84.83435	-631.75964	240.76295	-3.16068
1073	8.933	877.16638	374.50394	1517.46997	-182.68585	351.25183	1323.36182	-1088.93298	361.50244	1290.05188	462.37042	465.53751	-4.88066	-184.53580	194.71623	79.95907	-1457.73340	591.34186	88.21993	-655.56183	241.31018	-4.50598
1074	8.942	876.91125	374.41751	1514.82983	-182.43741	351.29825	1319.29468	-1088.69238	360.74039	1287.79333	436.60843	467.07922	-5.30301	-160.02966	189.24565	83.34232	-1447.84485	592.80188	88.69125	-681.05139	243.61208	-4.43626
1075	8.950	876.83167	374.32458	1511.86755	-182.42706	351.67441	1314.90344	-1088.28198	359.66513	1285.71973	410.64240	468.78162	-5.54641	-135.47409	184.27438	86.17883	-1434.36475	594.29279	87.32743	-706.75702	246.19963	-4.14729
1076	8.958	876.94562	374.18381	1508.61658	-182.79042	352.34323	1310.32300	-1087.63818	358.22656	1283.71997	385.07025	470.57935	-5.72859	-111.09631	179.91086	88.30301	-1416.93921	595.63770	84.54232	-732.18323	248.45987	-4.22633
1077	8.967	877.23840	373.97552	1505.12915	-183.66638	353.25201	1305.67957	-1086.72583	356.45038	1281.66919	359.94516	472.49658	-5.92514	-86.77756	176.12976	89.75450	-1395.29858	596.55817	80.30927	-757.33386	250.42172	-4.68166
1078	8.975	877.66663	373.70416	1501.48206	-185.13266	354.32324	1301.08875	-1085.64807	354.53146	1279.52991	335.14600	474.50827	-6.26862	-62.20093	172.82498	90.79044	-1369.67236	596.81152	74.86947	-782.24182	252.29680	-5.22966
1079	8.983	878.17175	373.37030	1497.76538	-187.15201	355.43161	1296.65271	-1084.71594	352.86386	1277.36353	310.59131	476.51343	-6.74355	-37.02956	169.90182	91.62405	-1340.86475	596.18097	69.07185	-806.91516	254.19107	-5.64087
1080	8.992	878.69794	372.95224	1494.06775	-189.57433	356.41614	1292.45764	-1084.33594	351.86053	1275.23108	286.21655	478.43848	-7.16809	-11.03380	167.31183	92.27676	-1310.03564	594.37213	64.02834	-831.40759	256.09076	-5.89424
1081	9.000	879.20557	372.42041	1490.46606	-192.20541	357.13181	1288.58154	-1084.77612	351.74072	1273.09998	261.93295	480.25583	-7.43473	15.87366	165.05103	92.65734	-1278.32410	591.21381	60.51300	-855.80444	257.94031	-6.07867
1082	9.008	879.67676	371.75833	1487.01990	-194.88579	357.47986	1285.11511	-1086.03699	352.52606	1270.86047	237.67088	481.93909	-7.61354	43.67731	163.14217	92.71909	-1246.44873	586.83929	58.72104	-880.14453	259.70993	-6.24303
1083	9.017	880.11407	370.96863	1483.77429	-197.51236	357.40384	1282.17065	-1087.86792	354.09476	1268.39160	213.40283	483.52802	-7.78863	72.29343	161.57697	92.51416	-1214.57703	581.42352	58.41304	-904.42206	261.42935	-6.37514
1084	9.025	880.53314	370.06808	1480.77563	-200.01334	356.89478	1279.85632	-1089.88000	356.18903	1265.61450	189.09662	485.18958	-7.91957	101.59836	160.30426	92.09757	-1182.56641	574.99603	59.26992	-928.65643	263.12177	-6.43349
1085	9.033	880.95178	369.08435	1478.07776	-202.32310	356.01324	1278.23401	-1091.75073	358.50131	1262.56165	164.74445	487.00201	-7.97987	131.50064	159.31705	91.42786	-1150.33667	567.60547	61.20144	-952.89575	264.74164	-6.36452
1086	9.042	881.38135	368.05554	1475.73120	-204.37234	354.89288	1277.30640	-1093.36084	360.78027	1259.41345	140.41504	488.76569	-8.10653	161.98041	158.67902	90.41671	-1118.06653	559.35034	64.22459	-977.18658	266.27090	-6.17665
1087	9.050	881.82477	367.02222	1473.77124	-206.09094	353.70786	1277.04077	-1094.73132	362.84869	1256.42761	116.12152	490.31924	-8.37532	193.05573	158.44214	89.04490	-1086.07336	550.27838	68.07767	-1001.58936	267.83124	-5.99370
1088	9.058	882.28094	366.01746	1472.21729	-207.42355	352.62408	1277.40063	-1095.89966	364.59708	1253.85242	91.70807	491.87131	-8.57283	224.74982	158.60815	87.38493	-1054.49927	540.42505	72.13770	-1026.14856	269.55981	-5.92934
1089	9.067	882.74768	365.06677	1471.07434	-208.34763	351.76001	1278.36096	-1096.88428	365.99792	1251.89197	67.02234	493.70624	-8.47239	257.05490	159.13237	85.55112	-1023.13318	529.93994	75.78250	-1050.80811	271.39481	-5.91854
1090	9.075	883.22510	364.18555	1470.33301	-208.87439	351.17725	1279.90344	-1097.71851	367.10870	1250.68433	42.09442	495.81335	-8.13459	289.89316	159.91170	83.66661	-991.55115	519.16180	78.74844	-1075.48242	273.16965	-5.78818
1091	9.083	883.72394	363.37009	1469.96716	-209.03084	350.89624	1282.00476	-1098.46729	368.03625	1250.30017	17.03149	498.07050	-7.70146	323.13351	160.86537	81.84121	-959.40784	508.49106	81.08298	-1100.22192	274.89188	-5.48170
1092	9.092	884.27283	362.59949	1469.92957	-208.84868	350.90985	1284.62598	-1099.18713	368.88016	1250.76892	-8.13733	500.46106	-7.18618	356.65744	162.06143	80.15794	-926.60022	498.25998	82.92050	-1125.15955	276.70190	-5.09314
1093	9.100	884.91565	361.84662	1470.15332	-208.37192	351.19308	1287.70471	-1099.86243	369.66785	1252.07129	-33.44073	502.91138	-6.63307	390.39517	163.65971	78.71228	-893.26556	488.81055	84.40894	-1150.34155	278.61658	-4.70383
1094	9.108	885.70380	361.08618	1470.56226	-207.66251	351.71774	1291.15710	-1100.37842	370.30145	1254.09595	-58.88580	505.22937	-6.17836	424.25992	165.74219	77.68394	-859.74286	480.43683	85.67258	-1175.71838	280.52344	-4.31229
1095	9.117	886.69080	360.30865	1471.08289	-206.78761	352.45203	1294.89392	-1100.57983	370.62204	1256.67615	-84.44159	507.29639	-5.86371	457.92679	168.25641	77.36040	-826.55048	473.14444	86.68377	-1201.24121	282.33881	-3.91252
1096	9.125	887.92133	359.53183	1471.65149	-205.79703	353.34558	1298.83337	-1100.37866	370.58478	1259.71570	-110.08093	509.10858	-5.63778	490.52274	171.03534	78.00158	-794.32623	466.70563	87.18339	-1226.92798	284.05157	-3.54717
1097	9.133	889.41345	358.79254	1472.21289	-204.71083	354.33548	1302.89490	-1099.81311	370.31363	1263.21875	-135.80365	510.64978	-5.54621	520.56750	173.83025	79.47768	-763.68359	460.99435	86.79353	-1252.82898	285.68454	-3.26295
1098	9.142	891.15039	358.12955	1472.71338	-203.52643	355.37457	1306.98303	-1099.00977	369.95789	1267.16028	-161.57788	511.85211	-5.71669	546.43616	176.44737	80.92519	-735.08264	456.16415	85.22871	-1278.88074	287.22595	-3.03346
1099	9.150	893.08337	357.57004	1473.09534	-202.23492	356.44955	1310.97913	-1098.09851	369.56168	1271.38452	-187.26788	512.73993	-6.01165	566.98694	178.91757	80.96714	-708.83234	452.57550	82.37328	-1304.77783	288.55701	-2.71668
1100	9.158	895.13916	357.12134	1473.30505	-200.83376	357.57477	1314.74902	-1097.16199	369.07391	1275.63440	-212.57568	513.59076	-5.67672	581.81030	181.44946	78.57170	-685.15710	450.51590	78.15619	-1329.97778	289.50867	-2.04454
1101	9.167	897.22662	356.77536	1473.30554	-199.33180	358.77243	1318.16016	-1096.23730	368.40604	1279.63745	-236.88617	514.81787	-3.54152	591.13110	184.21837	73.72379	-664.26379	449.98611	72.45019	-1353.90051	290.03857	-0.68229
1102	9.175	899.24677	356.52136	1473.07947	-197.75009	360.05161	1321.09790	-1095.34009	367.48605	1283.17859	-259.10864	516.75397	1.35778	595.62537	187.27293	67.19984	-646.42847	450.98007	65.19569	-1376.23730	290.29962	1.56461
1103	9.183	901.10858	356.35339	1472.61841	-196.11887	361.39413	1323.47009	-1094.49170	366.33118	1286.13831	-277.76898	519.61481	9.45013	596.14954	190.52985	59.82795	-632.02954	453.81815	56.50730	-1397.05920	290.53165	4.56316
1104	9.192	902.74683	356.26840	1471.91187	-194.46935	362.74756	1325.20020	-1093.72144	365.04364	1288.47253	-291.36725	523.52100	20.80606	593.40503	193.73161	52.06124	-621.44104	458.87872	46.52092	-1416.62695	290.93329	7.92841
1105	9.200	904.12946	356.25577	1470.94727	-192.82578	364.02869	1326.22192	-1093.03577	363.70230	1290.15308	-298.64960	528.53894	35.39430	587.71948	196.50906	44.06593	-614.90625	466.11865	35.33113	-1435.11536	291.57086	11.28776
1106	9.208	905.25092	356.29184	1469.71191	-191.20386	365.14621	1326.48389	-1092.40479	362.32355	1291.14673	-298.67511	534.71399	52.84676	579.04529	198.60345	35.98350	-612.57605	475.03552	23.34762	-1452.41382	292.28708	14.58541
1107	9.217	906.12976	356.35046	1468.19287	-189.61661	366.03424	1325.96375	-1091.79016	360.93958	1291.44519	-291.25494	541.98303	71.86737	567.10413	200.06088	28.14912	-614.58569	484.80829	11.72660	-1468.04907	292.77625	18.26784
1108	9.225	906.81305	356.41724	1466.37988	-188.08148	366.67615	1324.68103	-1091.17163	359.65576	1291.09631	-277.63287	549.99188	90.18512	551.56653	201.25688	21.24528	-620.91888	494.10278	2.17293	-1481.17285	292.89850	22.98870
1109	9.233	907.36829	356.49109	1464.27026	-186.62482	367.10596	1322.69751	-1090.54285	358.61279	1290.21167	-260.20197	558.14783	105.53040	532.30457	202.65219	16.11480	-631.42383	501.15131	-4.13371	-1490.57520	292.77124	28.86156
1110	9.242	907.86774	356.57950	1461.87036	-185.28363	367.38800	1320.10901	-1089.89001	357.91968	1288.95764	-241.20123	566.05835	116.92172	509.74808	204.40343	13.09309	-646.30792	505.01752	-7.35268	-1494.92188	292.38470	35.04244
1111	9.250	908.37805	356.69626	1459.20178	-184.10292	367.59021	1317.04272	-1089.18750	357.63300	1287.53687	-221.72455	573.61780	124.91200	485.00052	206.33035	11.70246	-665.94574	506.88290	-8.38437	-1493.32056	291.37479	40.15711
1112	9.258	908.95221	356.86005	1456.30542	-183.13483	367.76596	1313.64783	-1088.43359	357.76358	1286.14063	-201.75726	580.47498	130.62381	459.35641	208.23846	11.19910	-689.63391	508.96530	-8.00666	-1485.71436	289.35291	43.09689
1113	9.267	909.61914	357.08423	1453.23657	-182.44655	367.94614	1310.07471	-1087.69434	358.25333	1284.87939	-180.84833	585.95313	134.93484	433.66129	210.04579	11.05822	-715.40411	512.04346	-6.96828	-1472.57446	286.25058	43.47710
1114	9.275	910.37445	357.36389	1450.06030	-182.12598	368.13763	1306.45691	-1087.09570	358.94019	1283.75037	-158.74420	589.68915	138.46959	408.22598	211.69853	10.93961	-741.39301	515.18781	-6.08498	-1454.29639	282.31732	41.58101
1115	9.283	911.18445	357.67737	1446.85303	-182.27304	368.32288	1302.90393	-1086.76135	359.61285	1282.67957	-135.55359	591.88068	141.71574	383.13089	213.17082	10.62623	-766.73022	517.48901	-5.84892	-1431.05640	277.99054	38.05199
1116	9.292	911.99811	358.00848	1443.70569	-182.97498	368.46176	1299.49951	-1086.74158	360.11935	1281.58765	-111.54468	592.90271	144.93719	358.39993	214.51727	10.07089	-791.30304	518.83118	-6.29709	-1403.11841	273.76257	33.65781
1117	9.300	912.75500	358.36664	1440.72119	-184.26268	368.50800	1296.30872	-1086.97546	360.36536	1280.41589	-86.96802	593.07135	148.16730	333.99954	215.82950	9.40039	-815.36987	519.60406	-7.15462	-1371.12769	270.01273	29.23963
1118	9.308	913.39569	358.78552	1438.00122	-186.05951	368.45264	1293.38867	-1087.35840	360.26065	1279.15369	-61.97882	592.63257	151.27449	309.82492	217.17058	8.83231	-839.31805	520.44604	-7.97814	-1336.11548	266.88425	25.69653
1119	9.317	913.88208	359.29794	1435.62769	-188.16725	368.37476	1290.78906	-1087.87561	359.74963	1277.87793	-36.59930	591.66718	153.97543	285.74521	218.59508	8.50948	-863.37402	521.80048	-8.42817	-1299.23193	264.39417	23.80768
1120	9.325	914.20715	359.90277	1433.64441	-190.33487	368.43506	1288.53674	-1088.63501	358.87476	1276.74707	-10.78735	590.11932	155.95705	261.68228	220.13042	8.39932	-887.49915	523.51501	-8.51464	-1261.45044	262.68274	23.97741
1121	9.333	914.38672	360.56229	1432.04199	-192.37573	368.77936	1286.61694	-1089.78516	357.80746	1275.95947	15.46115	587.95862	157.08301	237.64175	221.74863	8.35217	-911.55688	525.00781	-8.51461	-1223.44275	262.02509	26.13017
1122	9.342	914.45142	361.23868	1430.74744	-194.23541	369.43048	1284.96277	-1091.39709	356.77310	1275.64648	42.07678	585.23199	157.44345	213.66904	223.42476	8.22195	-935.48236	525.80023	-8.67004	-1185.56372	262.53967	29.78109
1123	9.350	914.45032	361.91724	1429.62671	-195.97502	370.27219	1283.45801	-1093.34106	355.85767	1275.69910	68.90805	582.12842	157.33246	189.76755	225.14450	7.97994	-959.31915	525.98016	-8.99365	-1147.85828	263.87131	34.21183
1124	9.358	914.25568	362.95886	1429.47815	-197.23961	371.68008	1283.26025	-1094.20837	355.47229	1274.71167	95.65678	579.88074	156.62781	165.07780	226.87770	7.60579	-984.70160	530.84106	-7.59081	-1111.89307	267.07321	39.15223
1125	9.367	914.07336	363.77069	1429.45081	-198.59828	372.38049	1283.61182	-1092.24036	350.36185	1271.94067	123.34394	576.96722	154.28888	140.99570	228.51804	7.65999	-1009.15668	532.63123	-7.79004	-1077.89819	271.98126	44.14413
1126	9.375	913.67053	364.74619	1430.39392	-199.97253	373.50360	1284.59644	-1093.44910	351.11346	1272.46765	150.77904	573.09534	150.36977	116.57839	230.44200	7.71975	-1033.60425	533.65027	-8.34435	-1045.44019	276.75900	49.82654
1127	9.383	913.01361	365.73050	1431.60278	-200.98503	373.95325	1286.03247	-1093.42114	349.17709	1271.61438	178.90958	569.66943	145.78419	92.11756	231.80957	8.11095	-1058.08752	536.08459	-7.42726	-1013.18097	282.96338	54.96903
1128	9.392	912.62915	366.05460	1433.20044	-201.94429	374.17307	1288.28882	-1092.76331	347.16547	1271.31531	208.62138	562.73602	139.10645	67.60876	233.29051	8.49368	-1082.95313	537.20917	-7.87298	-978.89630	289.56696	59.55430
1129	9.400	912.17389	366.83655	1435.07251	-202.54651	373.98764	1291.05762	-1093.87549	344.43481	1271.84912	237.11998	558.06989	132.43291	42.71358	234.32237	8.93260	-1108.00659	538.85388	-6.46796	-944.03076	295.93488	63.40657
1130	9.408	911.65125	368.15466	1437.36560	-202.60550	373.31885	1294.53406	-1094.50415	343.76160	1273.42627	264.77097	555.44269	127.47769	18.00135	235.83322	8.72395	-1132.87878	540.36591	-6.14489	-908.31891	302.30072	66.54378
1131	9.417	911.28400	368.95703	1439.63623	-202.22578	372.48126	1298.62256	-1094.70874	342.53436	1275.50647	294.82397	551.61249	121.02425	-7.61570	238.02351	8.63326	-1158.35352	541.59613	-6.41961	-872.27759	307.07260	69.70521
1132	9.425	910.95197	370.48590	1442.17346	-201.68813	370.93558	1302.73755	-1094.47534	342.23859	1279.06128	324.64639	545.26013	113.50903	-32.62035	240.77408	8.23536	-1182.69495	544.10748	-7.64584	-836.30731	310.88129	72.62502
1133	9.433	910.98083	369.92068	1444.53210	-200.65414	369.02380	1307.07874	-1094.12927	341.94876	1282.93958	353.15799	540.91504	106.93124	-57.72327	242.33813	8.09302	-1208.20117	545.83704	-6.63197	-800.16626	314.33157	75.31397
1134	9.442	909.96765	373.43222	1445.33484	-199.55746	367.61597	1311.56799	-1094.19946	342.23471	1286.96021	385.68256	523.93335	94.10286	-83.14637	244.29492	8.31331	-1233.76746	548.10254	-6.25742	-766.55078	316.86136	77.23786
1135	9.450	910.24884	374.57388	1447.42383	-198.45079	365.42575	1316.04407	-1093.68628	342.11084	1291.49658	415.50461	515.01971	86.04212	-108.57660	245.73193	9.11952	-1259.28918	550.08118	-6.16019	-735.41895	317.57422	78.43333
1136	9.458	910.64569	375.44003	1449.30566	-196.72920	363.33380	1320.40137	-1093.29639	342.06000	1296.25574	444.55429	507.86389	78.87335	-134.25681	247.70425	8.91497	-1285.36523	552.33673	-5.31917	-706.72784	317.19281	78.28922
1137	9.467	911.23480	376.74033	1451.41760	-194.94867	361.81561	1324.97144	-1092.86926	341.77139	1300.70520	472.71204	500.88794	72.57449	-158.77477	249.79990	8.80035	-1309.90747	554.09045	-6.31699	-680.24615	315.22531	77.12852
1138	9.475	911.79657	377.05881	1453.14417	-193.24297	359.63388	1328.87537	-1092.40662	342.26721	1305.04639	498.74741	495.14203	67.69338	-183.95656	251.04388	8.69374	-1333.39417	557.51746	-2.60144	-657.13654	312.13879	74.00888
1139	9.483	912.59937	378.18463	1454.31860	-191.48621	357.78784	1332.79602	-1090.54456	342.82944	1308.08276	520.41095	489.70093	62.62980	-206.72404	250.78354	10.18653	-1355.56091	561.07025	4.55570	-637.18964	306.83603	69.90125
1140	9.492	913.60138	379.21741	1455.38293	-189.98320	356.05719	1335.87573	-1090.30261	343.56873	1310.79639	535.00153	484.23587	56.78043	-228.64488	252.22308	12.25283	-1376.96228	562.78802	12.75848	-620.02454	300.33356	63.98887
1141	9.500	914.17920	379.89316	1456.24817	-188.31413	354.30243	1338.30505	-1090.30627	343.52191	1313.01843	542.90210	479.34595	48.03930	-246.89729	252.29179	15.68774	-1395.23267	566.21265	21.71258	-606.02521	291.86523	57.70889
1142	9.508	914.53296	379.91013	1456.72205	-186.92448	352.25803	1340.10083	-1089.15051	344.56616	1313.68445	546.39532	475.39899	39.44634	-261.33670	251.37689	19.80762	-1412.45593	567.41913	30.13082	-594.56885	283.21103	50.31734
1143	9.517	914.84808	380.85052	1457.10669	-185.83150	350.51932	1341.28833	-1090.93420	343.85342	1313.68066	549.10498	470.85016	29.80691	-271.46997	250.57404	23.30041	-1428.46350	567.14819	38.69224	-586.98279	273.46527	42.90113
1144	9.525	915.15839	381.31085	1457.04712	-184.90306	349.05728	1341.47559	-1092.03271	343.48734	1313.19812	547.94153	467.75598	22.02073	-279.73230	249.50995	25.05227	-1441.58691	565.74335	48.40487	-583.72211	263.25287	35.16398
1145	9.533	915.27679	381.69919	1456.42200	-183.85895	347.41779	1340.97278	-1090.88708	345.02142	1312.11169	542.75891	465.62064	13.85111	-283.59750	242.85561	34.81254	-1451.58752	566.66803	61.51668	-585.13110	252.54071	27.18266
1146	9.542	915.19891	381.72232	1455.90784	-183.09645	345.68417	1339.98206	-1090.87036	344.80911	1310.01514	532.47046	464.73047	6.13559	-278.25427	235.14043	49.10213	-1456.15088	562.32159	73.90833	-591.16388	242.49348	18.90778
1147	9.550	915.21082	382.72729	1454.79297	-182.48378	344.28568	1338.30359	-1091.91797	344.42059	1307.17456	517.46649	465.36386	-1.56137	-265.81155	226.56491	61.98535	-1455.63354	561.42279	83.41385	-601.69849	233.55801	9.81646
1148	9.558	914.71899	383.37534	1453.49792	-181.88464	343.69202	1335.52600	-1091.56934	344.14749	1304.21204	495.78687	468.51764	-3.30859	-248.07806	221.70015	68.33366	-1451.18518	562.78345	87.52026	-616.78601	225.27390	0.38725
1149	9.567	914.29962	383.53903	1451.63318	-181.14133	343.09061	1332.33740	-1090.29248	345.69608	1303.34778	475.04294	468.13290	-4.54092	-227.64032	216.50533	72.85525	-1442.28784	564.11786	88.09560	-635.74420	224.26991	-3.19962
1150	9.575	913.85846	383.72272	1449.65845	-180.70782	342.85434	1328.30774	-1090.42480	345.18951	1300.45642	448.66550	469.65326	-4.94405	-204.84064	211.70863	77.30438	-1431.74890	565.13129	87.45196	-662.11481	226.72525	-3.46437
1151	9.583	913.40302	384.20975	1447.17566	-180.27180	342.81934	1324.29150	-1089.42798	345.03345	1297.55688	422.62888	471.92404	-5.51728	-181.27954	205.80376	81.72652	-1417.70508	566.35126	86.19393	-687.30908	228.47668	-3.82067
1152	9.592	913.20123	384.91885	1444.52649	-180.03600	342.90143	1319.84277	-1089.51599	341.29562	1294.25427	397.07724	474.39896	-6.07184	-157.32715	200.51865	86.03439	-1398.43298	566.95514	83.72536	-711.44751	230.72333	-3.82460
1153	9.600	913.35535	384.81882	1441.93042	-180.00589	343.00351	1315.22278	-1087.97632	340.51178	1292.67383	372.24615	475.18445	-6.39911	-133.07411	195.91965	89.26508	-1373.79370	571.29120	78.95364	-736.67566	232.40353	-4.39475
1154	9.608	913.50519	385.55829	1438.78210	-180.35837	343.13721	1310.58289	-1087.38586	339.85782	1290.31177	347.57364	477.68979	-6.09787	-108.73800	191.27243	91.46679	-1346.14197	573.49023	72.27432	-761.68304	234.20605	-4.99357
1155	9.617	913.86688	385.47641	1435.84790	-181.06206	344.50439	1306.25208	-1087.62231	338.77234	1287.62903	322.78226	479.72305	-6.46653	-84.01336	188.17464	92.49689	-1314.39490	573.44733	64.71918	-786.48663	235.67316	-5.03492
1156	9.625	914.05377	385.93872	1432.83826	-183.18787	345.99475	1302.01111	-1087.28589	338.45013	1285.94421	298.35266	481.66879	-6.73414	-57.92330	185.58498	93.13382	-1280.57617	572.53455	59.64045	-810.98676	237.76675	-5.51379
1157	9.633	914.18585	385.98285	1429.87744	-186.52588	347.30478	1297.70715	-1087.31702	337.42813	1283.26807	274.51865	482.45673	-7.78887	-31.59272	182.69661	93.72923	-1246.39636	570.80243	56.83297	-835.27222	239.88699	-6.01110
1158	9.642	914.22217	385.83987	1427.35657	-188.54601	347.49075	1293.93140	-1083.43530	335.03113	1279.51660	250.04416	484.68466	-7.91161	-4.08815	180.24850	94.12264	-1212.86194	567.29913	56.94215	-859.47644	241.49359	-6.11299
1159	9.650	914.20612	385.47632	1424.92578	-190.52544	346.90518	1289.81982	-1087.40173	336.47980	1277.58008	225.82092	486.99622	-7.71943	24.67098	177.64270	94.19585	-1180.86816	562.42560	58.43966	-883.73700	243.46481	-6.45232
1160	9.658	914.12830	384.99518	1422.89246	-192.63303	346.73239	1286.49487	-1086.81165	336.11365	1273.99182	201.71469	488.25656	-7.75829	53.70126	175.41805	94.10033	-1149.52808	556.98407	59.67770	-907.50763	244.85670	-6.28826
1161	9.667	913.99982	384.20999	1421.21094	-194.55336	346.10773	1284.21729	-1088.15027	339.03857	1271.65210	177.63252	489.89304	-8.15929	84.06924	173.26064	93.72794	-1117.88721	551.62976	61.57955	-931.90472	246.88780	-6.35951
1162	9.675	913.92938	383.92648	1419.62646	-196.28789	344.72382	1282.73035	-1091.26379	342.07318	1269.37463	153.60971	491.75089	-7.77243	114.56195	171.03128	93.19623	-1086.11365	543.92578	64.22601	-956.14728	248.44807	-6.50063
1163	9.683	914.17883	383.41440	1418.44043	-197.91991	343.23633	1281.83093	-1090.25500	343.83163	1266.94177	128.96609	493.29947	-8.22860	146.14886	170.04953	91.83981	-1055.08582	534.75244	68.25056	-980.62744	250.33302	-6.42167
1164	9.692	914.28784	382.75290	1417.61108	-199.39856	341.71494	1281.41284	-1090.95154	345.73792	1264.34460	105.15122	495.28073	-8.27357	178.21407	168.40474	90.76133	-1024.27649	525.35114	72.82056	-1004.70941	251.95284	-6.34427
1165	9.700	914.65771	382.13129	1417.11963	-200.42786	340.50116	1281.74744	-1091.74426	348.22672	1262.48328	80.34641	497.29556	-8.41951	211.17403	167.64583	89.47510	-994.12585	515.88879	76.40820	-1029.12769	253.69141	-6.16474
1166	9.708	914.65198	381.49283	1416.85742	-200.87991	339.83713	1282.49219	-1093.88342	350.30502	1261.91614	56.27591	498.26465	-8.43259	244.43607	166.00691	87.83317	-964.43927	506.07343	78.96732	-1053.86816	255.42201	-6.15848
1167	9.717	915.05719	381.32550	1417.12415	-200.97124	339.57315	1284.13562	-1091.82544	349.89841	1260.30420	31.14926	500.61871	-8.25872	278.36893	165.49045	86.15791	-933.78735	495.09836	80.34269	-1077.87720	256.60977	-5.42100
1168	9.725	915.26758	381.27686	1417.37109	-200.77144	339.41333	1286.08496	-1091.77429	351.87527	1260.58643	6.07424	502.06381	-8.07926	312.99066	165.17564	84.32916	-902.70148	486.18280	81.80187	-1102.87939	258.33618	-5.12990
1169	9.733	915.45850	380.51331	1417.82251	-200.25183	339.27234	1288.66003	-1091.77454	352.77991	1260.81091	-18.86811	504.00766	-7.88631	348.00674	165.42271	82.03786	-871.26440	475.60040	82.67348	-1127.71411	260.16769	-4.73457
1170	9.742	916.11194	379.36789	1418.70984	-199.15788	339.63934	1292.03345	-1094.92017	357.25717	1264.79517	-43.93941	505.95950	-7.83595	382.88693	165.65782	80.88441	-838.96582	465.61755	82.26244	-1152.99194	262.10831	-4.63455
1171	9.750	916.61627	379.43173	1419.44397	-197.78210	340.39978	1295.55896	-1094.47546	357.73322	1267.01184	-69.72418	507.44974	-8.20289	417.24295	166.31494	79.26356	-807.67285	458.65393	82.30539	-1178.35205	263.68826	-3.97872
1172	9.758	917.27637	378.76614	1420.36877	-196.37915	341.06805	1299.38806	-1090.94971	354.14639	1266.59753	-94.90591	509.45499	-7.44132	451.27225	167.88635	78.05538	-776.74304	452.46213	82.44979	-1203.70984	265.47650	-3.30655
1173	9.767	918.54639	378.84708	1421.38928	-194.85324	341.75537	1303.45337	-1090.36023	353.86301	1270.40161	-120.04415	509.19452	-8.98171	484.95856	169.78279	77.14331	-747.04993	446.70016	82.30013	-1229.70593	267.51163	-2.98518
1174	9.775	920.00909	377.88702	1422.13037	-192.78868	342.15353	1307.89880	-1089.38123	354.15866	1274.09302	-146.70207	515.30536	-5.44473	518.48212	172.10593	77.16698	-718.93506	442.07947	81.38689	-1255.86572	268.97763	-2.81584
1175	9.783	921.28394	378.03122	1422.69836	-190.77072	342.96097	1311.99695	-1087.85815	353.71649	1278.58350	-172.41724	516.75012	-4.76779	548.66705	172.77795	79.86366	-692.89600	439.31915	79.46437	-1281.57532	270.65161	-2.51687
1176	9.792	923.21375	377.93030	1423.27771	-188.55367	343.89468	1315.84998	-1086.85229	354.22699	1282.67456	-197.86659	518.68304	-4.60925	569.64941	174.74641	81.02326	-669.00177	437.08255	76.17500	-1307.16113	271.67001	-1.94125
1177	9.800	925.08026	377.70148	1423.56738	-186.35541	344.16049	1319.79602	-1087.69739	357.75021	1287.10901	-222.68048	518.22021	-5.39583	587.01532	176.02898	78.62172	-648.26215	435.82986	71.17673	-1331.13025	271.89557	-1.23519
1178	9.808	926.83990	377.48959	1423.59363	-184.09840	345.01154	1323.04419	-1086.65491	358.08698	1290.34937	-246.76349	519.96924	-2.12171	598.62817	177.69260	72.71585	-630.18359	436.19656	64.56194	-1353.45776	271.97815	1.40370
1179	9.817	928.73395	377.36606	1423.47290	-182.04054	345.83267	1325.62646	-1086.23059	358.97610	1293.20654	-268.69052	521.47626	3.66269	604.60248	178.89063	65.95937	-615.11902	439.63611	57.81891	-1374.18738	272.84146	4.37971
1180	9.825	930.19568	377.85193	1423.23035	-179.76529	347.33939	1327.68518	-1084.74561	358.34369	1295.64172	-287.12787	524.56970	12.77061	605.87463	180.94209	58.56655	-603.64874	444.38016	50.26247	-1393.89453	272.76852	7.77547
1181	9.833	931.77228	377.67590	1422.64172	-177.80028	348.62076	1329.06726	-1080.57239	352.61856	1295.91138	-299.37869	527.75238	23.09727	604.53687	183.06882	50.79523	-595.30109	449.60590	40.38319	-1412.65417	273.30392	11.27670
1182	9.842	933.00665	377.82144	1421.78491	-175.91550	349.95090	1329.59363				-306.36136	533.46234	36.53856	600.15131	185.35486	42.48637	-590.46924	456.58640	29.65868	-1430.28516	274.79861	14.20697
1183	9.850	934.03864	378.09241	1420.85657	-174.22026	350.83203	1329.40259				-308.30618	538.93585	52.19065	592.21399	186.03386	33.11571	-589.59662	467.36136	19.30023	-1446.98352	276.00864	17.31281
1184	9.858	935.11713	378.34833	1419.55090	-172.44052	351.47864	1328.33472	-1078.38428	354.56018	1297.56445	-300.94952	543.18933	69.49410	580.94043	185.61250	24.93178	-592.07147	476.34641	7.53983	-1461.40149	277.10449	20.18213
1185	9.867	935.59125	378.61343	1417.98157	-170.84280	351.94168	1326.59399	-1078.24841	353.64880	1295.92578	-286.22684	553.74200	89.59360	566.71375	184.79144	17.38817	-598.56067	485.96695	-3.45479	-1472.24634	277.06186	26.09373
1186	9.875	936.25427	378.91269	1416.06714	-169.60872	352.32828	1324.07996	-1077.59583	353.13779	1294.28162	-269.43976	561.35455	103.47828	546.98340	185.81306	12.50102	-614.23212	488.19086	-8.91483	-1478.85974	278.08698	32.20272
1187	9.883	936.80750	379.20105	1414.06042	-168.19505	352.93274	1321.09338	-1074.99341	346.70175	1291.08691	-251.45390	567.15216	111.83015	519.88068	188.43726	13.42679	-622.67798	498.89185	-5.48052	-1480.49939	280.25330	37.44452
1188	9.892	937.09570	379.62869	1411.81494	-167.26816	353.13312	1317.44177	-1074.62390	348.13104	1288.80188	-232.89702	571.69489	117.41671	495.25812	190.38945	11.44440	-645.33929	500.94431	-5.38822	-1474.62805	279.78162	40.22818
1189	9.900	937.79834	379.50937	1409.25439	-166.52199	353.27826	1313.77026	-1073.65210	347.29550	1286.53357	-213.07368	577.67078	122.12218	470.10077	192.09454	11.48713	-671.30066	503.19626	-6.10496	-1464.44299	277.05899	40.69545
1190	9.908	938.69556	380.40598	1406.68823	-166.02571	353.18597	1309.77466	-1074.64636	352.42340	1284.49353	-191.85912	579.94080	124.46586	444.98532	193.57117	11.13746	-696.35846	504.43939	-6.02378	-1450.02795	273.73767	39.16554
1191	9.917	939.75555	380.54953	1403.78784	-165.85045	353.55188	1305.73987	-1072.08777	350.28943	1282.67517	-169.49780	584.29218	128.81763	419.49817	195.96271	10.62134	-721.45483	506.19839	-5.77649	-1431.04187	269.79813	35.76847
1192	9.925	941.00891	381.18335	1400.88672	-165.97145	353.84424	1301.94653	-1073.89307	351.72754	1280.46155	-145.75822	583.38202	130.44084	394.92780	196.93161	10.38110	-746.13391	507.85760	-5.81468	-1407.52295	266.04764	31.50291
1193	9.933	942.14484	381.90875	1397.90601	-166.44688	354.72144	1298.33777	-1075.25391	353.07562	1280.74561	-121.65106	585.73724	134.33189	370.24878	198.16174	9.95715	-770.49799	508.81451	-6.50704	-1379.05823	262.47784	26.65149
1194	9.942	942.98853	382.91876	1395.22913	-167.47473	355.58395	1295.09436	-1074.97144	352.55197	1277.71179	-96.63534	584.97180	136.97276	346.00446	199.68236	8.74582	-794.10248	510.72696	-7.40526	-1347.16980	258.45743	22.46563
1195	9.950	943.50879	383.62692	1392.60571	-169.51176	355.63367	1292.08093	-1074.40515	351.51108	1275.68176	-71.52944	584.63013	140.52467	322.41568	200.86324	8.03736	-817.85956	512.06232	-7.87395	-1314.18274	257.53870	18.49905
1196	9.958	944.20734	385.71576	1390.55347	-173.04784	354.77875	1289.10486	-1074.16309	351.21365	1274.23865	-45.61341	581.46832	142.49249	298.47809	201.84831	8.15612	-842.34125	513.62585	-8.12444	-1279.80188	255.45171	17.67083
1197	9.967	944.24170	386.75217	1388.77588	-175.25093	353.78403	1286.73157	-1075.05542	350.61325	1272.17810	-19.29166	579.90405	144.71652	274.69876	203.38687	8.62219	-866.19354	514.48438	-8.28645	-1244.99670	254.11702	18.71206
1198	9.975	944.15210	388.09399	1387.38501	-176.81110	354.71619	1284.56799	-1075.72449	349.51605	1270.62292	6.29763	579.79047	147.97676	250.63248	205.58849	8.39651	-888.87659	513.25842	-9.32685	-1209.11548	253.41394	21.18864
1199	9.983	944.10913	390.07230	1386.35474	-178.44681	356.26572	1282.56592	-1076.50769	351.57617	1269.80713	33.97379	576.92920	148.82056	227.16884	206.94832	7.82891	-914.02802	511.48676	-10.71805	-1173.08325	253.89726	25.17570
1200	9.992	943.91687	391.35080	1385.77710	-179.70103	357.24612	1281.34729	-1078.01172	346.96585	1268.76978	61.70995	573.10547	148.91757	203.08186	208.90675	7.34465	-938.21765	513.36194	-10.59414	-1137.47009	256.10266	29.72942
