# Supplementary material for: Novel Methods for Surface EMG Analysis and Exploration Based on Multi-Modal Gaussian Mixture Models
Source: PLoS One. 2016 Jun 30;11(6):e0157239. doi: 10.1371/journal.pone.0157239 (PMC4928879; doi:10.1371/journal.pone.0157239)
Supplement: S1 File — (ZIP) [file pone.0157239.s001.zip › Haf_horses_trot_data/Haf_h13_t2_emg.anc]

File_Type:	Analog R/C ASCII	Generation#:	2
Board_Type:	NI USB-6225	Polarity:	Bipolar
Trial_Name:	Susannet	Trial#:	2	Duration(Sec.):	9.999166	#Channels:	64
BitDepth:	16	PreciseRate:	1200.000000
Name	LDL	acc1x	acc1y	acc1z	GM1L	acc2x	acc2y	acc2z	GM2L	acc3x	acc3y	acc3z	GM3L	acc4x	acc4y	acc4z	LDR	acc5x	acc5y	acc5z	GM1R	acc6x	acc6y	acc6z	GM2R	acc7x	acc7y	acc7z	GM3R	acc8x	acc8y	acc8z	BLDL	acc9x	acc9y	acc9z	BGM1L	acc10x	acc10y	acc10z	BGM2L	acc11x	acc11y	acc11z	BGM3L	acc12x	acc12y	acc12z	BLDR
Rate	1200	1200	1200	1200	1200	1200	1200	1200	1200	1200	1200	1200	1200	1200	1200	1200	1200	1200	1200	1200	1200	1200	1200	1200	1200	1200	1200	1200	1200	1200	1200	1200	1200	1200	1200	1200	1200	1200	1200	1200	1200	1200	1200	1200	1200	1200	1200	1200	1200
Range	5000	5000	5000	5000	5000	5000	5000	5000	5000	5000	5000	5000	5000	5000	5000	5000	5000	5000	5000	5000	5000	5000	5000	5000	5000	5000	5000	5000	5000	5000	5000	5000	5000	5000	5000	5000	5000	5000	5000	5000	5000	5000	5000	5000	5000	5000	5000	5000	5000
0.000000	-155	4296	-4547	-22165	-29	-19130	-7703	-16624	-386	-18596	-8760	-15275	-1200	-16580	-9214	-11394	360	-1978	6557	-21129	440	-18471	20414	-27197	-252	-15396	22658	-19360	-206	-16422	25193	-8957	-149	-107	-121	-63	-63	-61	-112	40	-153	49	32	-55	-21	-59	80	-29	-1
0.000833	-187	3626	-3995	-21785	-124	-18983	-7049	-16522	-355	-18439	-8332	-15024	-999	-16543	-8858	-11427	750	-2299	6564	-20966	159	-18740	20569	-27363	-195	-15744	22452	-19556	-146	-16366	25223	-9139	-155	-128	-119	-65	-60	-56	-109	40	-148	18	33	-76	-13	-56	80	-27	-1
0.001667	-216	2877	-3437	-21512	-62	-18845	-6380	-16431	-287	-18278	-7878	-14813	-1011	-16516	-8485	-11475	550	-2575	6522	-20828	331	-18971	20747	-27493	-138	-16111	22203	-19741	166	-16314	25166	-9292	-148	-127	-120	-66	-63	-60	-88	41	-149	18	32	-77	-19	-57	80	-28	0
0.002500	-152	2071	-2898	-21330	-23	-18698	-5702	-16325	-203	-18107	-7397	-14619	-779	-16495	-8099	-11529	688	-2817	6442	-20708	256	-19167	20948	-27583	-156	-16480	21919	-19928	431	-16267	25031	-9437	-152	-127	-122	-70	-64	-58	-107	39	-150	18	29	-77	-29	-57	81	-29	0
0.003333	-110	1231	-2391	-21214	-70	-18543	-5034	-16214	-110	-17973	-6905	-14445	-457	-16465	-7703	-11593	1026	-3024	6306	-20625	70	-19321	21150	-27640	-138	-16842	21601	-20108	345	-16240	24827	-9550	-155	-126	-148	-66	-64	-58	-107	41	-152	17	22	-79	-21	-57	80	-28	0
0.004167	-139	364	-1939	-21146	-12	-18383	-4382	-16082	-219	-17746	-6399	-14287	-316	-16436	-7308	-11666	766	-3201	6211	-20561	-44	-19444	21343	-27674	-46	-17186	21270	-20277	322	-16231	24558	-9629	-147	-126	-121	-66	-64	-60	-109	42	-147	18	35	-77	-21	-58	69	-27	0
0.005000	-122	-452	-1552	-21097	-48	-18210	-3762	-15953	-219	-17557	-5903	-14154	-222	-16395	-6920	-11742	736	-3357	6078	-20520	-130	-19520	21512	-27689	-41	-17508	20920	-20434	297	-16223	24233	-9677	-147	-127	-121	-68	-64	-79	-111	42	-147	19	33	-55	-19	-61	80	-28	-1
0.005833	-130	-1256	-1246	-21042	-77	-18027	-3184	-15803	-184	-17359	-5425	-14037	-52	-16345	-6542	-11819	627	-3490	5949	-20513	-189	-19559	21646	-27692	-15	-17789	20581	-20573	200	-16221	23864	-9696	-150	-126	-122	-66	-61	-61	-109	40	-154	16	33	-76	-21	-62	82	-29	0
0.006667	-193	-2011	-1014	-20969	-5	-17827	-2658	-15636	-222	-17156	-4976	-13944	74	-16290	-6191	-11894	554	-3614	5832	-20533	-296	-19559	21744	-27680	8	-18023	20215	-20699	313	-16229	23456	-9686	-150	-105	-121	-69	-61	-60	-107	36	-159	12	33	-79	-22	-61	76	-31	-1
0.007500	-178	-2706	-868	-20812	-42	-17608	-2191	-15453	-264	-16942	-4557	-13863	318	-16219	-5853	-11964	833	-3720	5740	-20573	-360	-19512	21802	-27659	-1	-18204	19884	-20805	417	-16225	23028	-9642	-148	-128	-120	-68	-61	-60	-108	37	-148	17	35	-70	-22	-60	84	-29	0
0.008333	-111	-3322	-787	-20594	-13	-17371	-1774	-15250	-394	-16714	-4174	-13795	652	-16138	-5552	-12032	417	-3814	5668	-20637	-328	-19421	21809	-27630	24	-18333	19568	-20857	389	-16216	22585	-9575	-153	-124	-118	-65	-58	-56	-105	41	-149	21	28	-73	-21	-57	84	-27	1
0.009167	-119	-3866	-778	-20295	69	-17114	-1425	-15032	-423	-16478	-3848	-13745	816	-16046	-5288	-12089	798	-3901	5626	-20721	-507	-19297	21770	-27588	44	-18408	19278	-20886	412	-16199	22142	-9489	-152	-127	-118	-65	-62	-56	-105	40	-156	17	35	-75	-19	-58	82	-31	3
0.010000	-174	-4332	-817	-19900	77	-16839	-1135	-14806	-342	-16238	-3572	-13706	1038	-15952	-5074	-12154	645	-3979	5611	-20829	-218	-19128	21686	-27533	23	-18423	19016	-20880	388	-16177	21698	-9390	-153	-128	-122	-41	-63	-58	-105	38	-152	17	39	-80	-22	-60	81	-32	-4
0.010833	-218	-4730	-902	-19415	51	-16547	-920	-14566	-384	-15990	-3355	-13676	1184	-15846	-4909	-12186	138	-4051	5624	-20973	-427	-18921	21565	-27469	0	-18385	18793	-20823	443	-16132	21271	-9277	-152	-130	-121	-69	-63	-60	-108	37	-154	15	33	-80	-25	-59	81	-32	-1
0.011667	-255	-5055	-1003	-18835	55	-16239	-757	-14316	-425	-15737	-3196	-13656	1028	-15735	-4796	-12220	264	-4112	5667	-21093	-424	-18680	21415	-27384	1	-18287	18621	-20720	569	-16070	20860	-9156	-152	-129	-122	-69	-65	-61	-108	39	-153	17	35	-76	-24	-62	81	-28	-5
0.012500	-251	-5319	-1109	-18193	12	-15933	-660	-14054	-335	-15480	-3106	-13640	951	-15618	-4737	-12246	161	-4163	5737	-21236	-389	-18411	21245	-27279	-24	-18153	18466	-20566	458	-15981	20478	-9030	-149	-128	-122	-69	-61	-59	-105	38	-151	18	33	-90	-23	-61	82	-28	-3
0.013333	-214	-5528	-1210	-17500	-49	-15615	-620	-13793	-190	-15223	-3078	-13621	964	-15494	-4742	-12264	-85	-4207	5827	-21391	-285	-18120	21065	-27151	-65	-17976	18364	-20352	209	-15875	20120	-8906	-152	-128	-122	-70	-63	-58	-83	37	-151	18	34	-76	-21	-56	82	-32	1
0.014167	-198	-5687	-1304	-16787	-53	-15302	-635	-13532	-161	-14969	-3119	-13622	887	-15368	-4811	-12286	-3	-4235	5936	-21550	-383	-17813	20865	-26994	-9	-17770	18292	-20085	63	-15749	19792	-8783	-149	-114	-120	-69	-62	-57	-103	38	-149	18	33	-76	-24	-59	82	-27	5
0.015000	-225	-5810	-1328	-16070	-38	-14991	-699	-13277	-91	-14720	-3221	-13615	576	-15234	-4954	-12304	-308	-4259	6053	-21707	-90	-17498	20671	-26808	-6	-17548	18252	-19756	-63	-15599	19485	-8667	-150	-131	-122	-69	-68	-61	-109	38	-154	13	34	-77	-23	-61	82	-30	-5
0.015833	-251	-5907	-1338	-15386	10	-14698	-814	-13029	-53	-14485	-3384	-13608	461	-15100	-5140	-12319	-724	-4272	6190	-21857	-94	-17177	20481	-26588	-97	-17309	18242	-19374	-351	-15428	19210	-8548	-153	-127	-120	-68	-65	-58	-107	36	-154	19	35	-76	-21	-59	84	-31	1
0.016667	-249	-5982	-1302	-14761	39	-14424	-964	-12794	-164	-14257	-3599	-13600	475	-14953	-5397	-12340	-545	-4271	6333	-22007	-286	-16867	20289	-26338	-115	-17070	18247	-18942	-518	-15246	18951	-8438	-149	-128	-121	-69	-85	-62	-109	32	-152	18	34	-76	-22	-58	81	-31	0
0.017500	-212	-6034	-1221	-14223	80	-14174	-1149	-12575	-147	-14050	-3869	-13593	481	-14808	-5718	-12367	-783	-4260	6483	-22146	-187	-16575	20107	-26052	-152	-16835	18275	-18454	-474	-15057	18710	-8330	-152	-128	-119	-66	-60	-63	-107	36	-152	18	34	-75	-27	-61	78	-34	-3
0.018333	-166	-6078	-1106	-13803	72	-13956	-1367	-12379	-102	-13864	-4184	-13589	602	-14650	-6093	-12395	-799	-4241	6639	-22270	-225	-16303	19928	-25733	-204	-16617	18274	-17928	-444	-14850	18483	-8220	-153	-126	-124	-69	-63	-59	-108	34	-155	17	37	-75	-24	-58	81	-29	-4
0.019167	-150	-6110	-956	-13505	18	-13767	-1609	-12201	-19	-13694	-4539	-13585	570	-14484	-6507	-12441	-731	-4210	6801	-22380	-241	-16069	19742	-25372	-117	-16415	18276	-17364	-635	-14649	18258	-8113	-153	-134	-120	-67	-60	-61	-107	37	-152	13	35	-76	-23	-57	80	-32	-6
0.020000	-208	-6139	-782	-13354	-22	-13616	-1871	-12051	103	-13546	-4920	-13582	567	-14309	-6969	-12488	-805	-4163	6974	-22465	29	-15863	19550	-24977	-100	-16230	18257	-16768	-724	-14450	18028	-7972	-149	-127	-119	-66	-63	-60	-108	40	-151	17	37	-76	-18	-58	86	-28	0
0.020833	-225	-6157	-610	-13348	-48	-13501	-2139	-11925	182	-13423	-5329	-13577	671	-14127	-7462	-12544	-354	-4115	7184	-22526	809	-15700	19345	-24541	-167	-16071	18207	-16152	-719	-14263	17799	-7868	-149	-125	-120	-65	-59	-57	-101	39	-149	18	35	-75	-21	-55	87	-30	-1
0.021667	-201	-6171	-409	-13492	-79	-13422	-2419	-11822	108	-13327	-5759	-13579	632	-13933	-7986	-12607	-796	-4056	7360	-22567	1074	-15586	19109	-24074	-239	-15942	18111	-15527	-801	-14096	17552	-7740	-145	-125	-120	-64	-60	-62	-103	39	-149	19	37	-77	-19	-53	81	-27	2
0.022500	-217	-6181	-220	-13775	-47	-13376	-2699	-11778	-30	-13253	-6194	-13585	622	-13735	-8527	-12680	-584	-3988	7574	-22595	242	-15515	18837	-23577	-303	-15834	17975	-14894	-973	-13953	17282	-7603	-148	-127	-122	-67	-64	-60	-102	41	-149	19	43	-75	-23	-42	84	-28	-1
0.023333	-162	-6180	-56	-14182	-1	-13361	-2974	-11750	-96	-13204	-6632	-13563	510	-13527	-9069	-12763	-177	-3911	7810	-22544	433	-15487	18531	-23055	-301	-15754	17765	-14273	-1065	-13836	16995	-7466	-149	-128	-125	-70	-62	-60	-107	38	-150	17	32	-80	-26	-60	79	-31	-4
0.024167	-138	-6174	72	-14702	2	-13381	-3245	-11757	-283	-13172	-7068	-13602	304	-13313	-9604	-12815	-612	-3829	8069	-22471	396	-15497	18174	-22496	-346	-15683	17507	-13655	-1077	-13740	16696	-7317	-152	-127	-122	-65	-63	-58	-104	40	-153	20	37	-74	-23	-58	82	-30	0
0.025000	-142	-6154	177	-15272	40	-13419	-3497	-11790	-555	-13154	-7486	-13608	316	-13089	-10119	-12878	-314	-3699	8360	-22349	164	-15541	17760	-21915	-374	-15627	17187	-13069	-1153	-13682	16370	-7172	-150	-126	-122	-63	-63	-59	-99	19	-149	22	38	-74	-25	-56	81	-27	-3
0.025833	-121	-6122	237	-15906	2	-13473	-3734	-11854	-475	-13152	-7885	-13612	320	-12864	-10603	-12925	-317	-3634	8673	-22176	188	-15608	17283	-21317	-386	-15573	16809	-12514	-1164	-13647	16029	-7035	-147	-124	-124	-62	-66	-59	-107	34	-152	22	38	-74	-22	-57	82	-27	1
0.026667	-148	-6088	260	-16556	-4	-13528	-3950	-11944	-154	-13155	-8275	-13617	259	-12636	-11056	-12957	-334	-3531	9015	-21936	204	-15690	16774	-20700	-306	-15525	16371	-11994	-1213	-13636	15671	-6906	-151	-124	-120	-63	-63	-58	-105	41	-151	20	37	-75	-19	-55	82	-32	0
0.027500	-163	-6029	243	-17185	95	-13585	-4145	-12062	-92	-13160	-8617	-13617	440	-12405	-11471	-12968	-109	-3421	9383	-21635	-75	-15780	16197	-20080	-240	-15459	15879	-11515	-1206	-13651	15304	-6795	-145	-121	-120	-64	-60	-55	-105	41	-148	21	34	-76	-17	-55	85	-25	1
0.028333	-133	-5971	184	-17770	45	-13633	-4313	-12193	-31	-13168	-8937	-13610	371	-12171	-11803	-12956	-39	-3307	9775	-21264	-28	-15859	15571	-19445	-318	-15382	15344	-11086	-1137	-13683	14934	-6708	-151	-122	-119	-60	-59	-52	-84	44	-153	24	36	-72	-18	-53	87	-28	0
0.029167	-139	-5902	108	-18280	17	-13668	-4464	-12355	-35	-13164	-9224	-13594	301	-11938	-12085	-12915	-383	-3193	10181	-20827	-18	-15925	14898	-18812	-308	-15283	14766	-10710	-1100	-13726	14565	-6662	-149	-122	-118	-62	-61	-55	-103	38	-151	19	37	-72	-21	-51	82	-24	-17
0.030000	-201	-5825	-7	-18694	-17	-13680	-4590	-12527	-144	-13146	-9471	-13566	325	-11710	-12302	-12853	-146	-3073	10597	-20305	-132	-15967	14191	-18184	-283	-15152	14162	-10395	-1129	-13776	14203	-6650	-150	-128	-121	-62	-63	-56	-103	42	-149	21	37	-77	-24	-57	85	-28	-1
0.030833	-207	-5745	-128	-19000	-17	-13658	-4691	-12710	-227	-13112	-9681	-13537	230	-11477	-12452	-12758	-156	-2939	11015	-19715	-8	-15972	13463	-17571	-306	-14981	13540	-10120	-1086	-13815	13856	-6690	-150	-127	-120	-65	-63	-57	-107	38	-152	13	35	-76	-14	-56	84	-30	-15
0.031667	-225	-5658	-256	-19174	-38	-13602	-4771	-12899	-293	-13050	-9856	-13491	159	-11239	-12526	-12631	-199	-2822	11410	-19058	49	-15923	12726	-16969	-150	-14794	12922	-9899	-1011	-13848	13529	-6780	-155	-131	-124	-69	-64	-60	-107	37	-152	16	33	-77	-26	-60	82	-31	-9
0.032500	-238	-5564	-374	-19217	-44	-13502	-4831	-13093	-150	-12956	-9990	-13426	184	-10990	-12515	-12480	-232	-2684	11786	-18330	125	-15826	11995	-16386	-57	-14555	12303	-9731	-948	-13848	13234	-6924	-149	-129	-121	-64	-62	-57	-104	25	-151	13	34	-77	-23	-57	85	-30	-4
0.033333	-216	-5466	-473	-19129	-72	-13350	-4868	-13270	-87	-12829	-10079	-13344	138	-10731	-12476	-12298	-429	-2540	12115	-17546	165	-15665	11280	-15826	-210	-14265	11700	-9606	-874	-13826	12964	-7130	-147	-128	-121	-68	-66	-56	-107	40	-151	18	34	-76	-24	-56	84	-29	0
0.034167	-204	-5358	-545	-18920	-171	-13163	-4893	-13460	-34	-12658	-10139	-13254	105	-10461	-12360	-12100	-134	-2389	12383	-16699	217	-15443	10590	-15292	-206	-13941	11120	-9522	-686	-13765	12736	-7398	-149	-126	-116	-65	-64	-55	-105	39	-149	19	38	-75	-24	-57	85	-28	0
0.035000	-166	-5247	-587	-18599	-118	-12922	-4899	-13634	143	-12446	-10162	-13150	225	-10167	-12203	-11888	-194	-2225	12573	-15838	374	-15153	9942	-14788	-87	-13574	10578	-9479	-484	-13662	12529	-7717	-152	-125	-121	-66	-62	-56	-103	49	-151	21	35	-74	-22	-53	87	-28	0
0.035833	-185	-5126	-594	-18179	-76	-12625	-4901	-13795	262	-12195	-10154	-13035	250	-9862	-11988	-11661	-243	-2058	12676	-14937	-116	-14796	9342	-14321	-98	-13172	10071	-9463	-409	-13518	12362	-8099	-150	-124	-118	-65	-63	-58	-101	39	-151	20	38	-67	-23	-56	85	-38	1
0.036667	-241	-5001	-557	-17686	-145	-12289	-4892	-13942	411	-11901	-10095	-12915	122	-9528	-11744	-11436	222	-1865	12672	-14030	-151	-14379	8802	-13887	-187	-12738	9611	-9474	-411	-13322	12222	-8537	-154	-122	-119	-66	-63	-58	-105	37	-151	20	36	-72	-25	-58	85	-27	0
0.037500	-206	-4859	-488	-17141	-128	-11899	-4874	-14066	471	-11567	-10051	-12789	24	-9163	-11478	-11211	-327	-1664	12557	-13132	13	-13904	8330	-13488	-262	-12262	9191	-9508	-281	-13074	12113	-9019	-148	-125	-122	-66	-63	-57	-104	39	-150	17	35	-72	-23	-58	81	-29	0
0.038333	-159	-4708	-376	-16542	-66	-11474	-4854	-14169	313	-11180	-9965	-12657	28	-8764	-11194	-10994	36	-1451	12320	-12261	-238	-13370	7928	-13125	-238	-11767	8817	-9554	-68	-12779	12032	-9533	-150	-129	-120	-66	-64	-59	-104	37	-154	20	37	-73	-23	-57	85	-30	0
0.039167	-141	-4544	-233	-15983	-124	-11009	-4835	-14252	131	-10762	-9856	-12529	46	-8337	-10906	-10789	-17	-1224	11962	-11438	-206	-12784	7595	-12791	-206	-11244	8491	-9611	-77	-12433	11957	-10080	-155	-129	-125	-67	-66	-58	-109	36	-153	18	33	-85	-22	-59	86	-30	-4
0.040000	-146	-4369	-59	-15413	-143	-10506	-4811	-14310	128	-10306	-9731	-12400	-146	-7879	-10618	-10613	-116	-987	11479	-10672	-236	-12152	7331	-12508	-240	-10709	8205	-9673	-65	-12041	11895	-10640	-155	-127	-120	-67	-67	-60	-115	37	-153	16	29	-75	-25	-57	84	-32	-5
0.040833	-133	-4181	130	-14861	-88	-9978	-4787	-14339	220	-9806	-9590	-12277	-208	-7384	-10334	-10452	37	-750	10877	-9981	-437	-11471	7146	-12243	-269	-10156	7973	-9733	-33	-11600	11844	-11208	-147	-126	-122	-67	-62	-53	-105	37	-151	20	37	-72	-23	-56	85	-33	5
0.041667	-112	-3975	343	-14356	-181	-9422	-4764	-14343	227	-9291	-9436	-12165	-204	-6862	-10065	-10325	288	-481	10178	-9387	-417	-10769	7017	-12019	-313	-9609	7764	-9791	-178	-11123	11779	-11778	-122	-114	-117	-65	-60	-55	-105	41	-148	19	36	-74	-17	-57	85	-28	2
0.042500	-86	-3760	550	-13904	-185	-8854	-4749	-14319	211	-8727	-9277	-12061	-100	-6311	-9809	-10222	-291	-229	9377	-8896	-325	-10037	6948	-11823	-373	-9052	7595	-9847	-149	-10607	11706	-12338	-151	-128	-120	-68	-63	-58	-107	39	-149	30	38	-74	-24	-56	86	-29	0
0.043333	-74	-3534	779	-13510	-160	-8277	-4738	-14272	231	-8147	-9098	-11972	-93	-5734	-9570	-10156	-117	23	8511	-8531	-569	-9282	6933	-11649	-397	-8497	7447	-9901	-79	-10064	11610	-12873	-148	-125	-118	-66	-62	-56	-103	39	-156	19	33	-75	-24	-56	84	-28	0
0.044167	-111	-3299	945	-13177	-172	-7689	-4736	-14199	319	-7545	-8936	-11893	-99	-5136	-9349	-10121	-142	266	7589	-8280	-543	-8514	6960	-11498	-378	-7945	7323	-9944	-112	-9487	11491	-13378	-146	-124	-122	-68	-64	-60	-104	38	-149	19	37	-77	-22	-57	82	-27	4
0.045000	-147	-3059	1121	-12901	-205	-7095	-4741	-14104	413	-6928	-8757	-11833	-60	-4524	-9153	-10120	-454	501	6646	-8160	-593	-7727	7025	-11365	-359	-7398	7220	-9987	-45	-8891	11339	-13842	-147	-128	-122	-67	-61	-57	-105	39	-148	19	36	-75	-21	-59	82	-27	2
0.045833	-119	-2811	1270	-12676	-196	-6497	-4750	-13978	319	-6297	-8577	-11785	-131	-3901	-8958	-10145	-389	721	5697	-8165	-594	-6941	7118	-11240	-287	-6861	7130	-10033	-84	-8277	11163	-14262	-148	-126	-119	-66	-62	-56	-105	40	-150	24	33	-75	-19	-55	86	-24	1
0.046667	-117	-2561	1394	-12488	-167	-5899	-4766	-13819	245	-5658	-8399	-11753	-236	-3274	-8784	-10207	-543	922	4781	-8296	-607	-6153	7234	-11126	-264	-6335	7055	-10080	-111	-7648	10945	-14632	-148	-126	-119	-66	-62	-53	-103	40	-146	18	37	-74	-19	-53	84	-29	-3
0.047500	-135	-2308	1487	-12339	-153	-5305	-4792	-13671	198	-5017	-8219	-11737	-223	-2642	-8619	-10289	-432	1097	3929	-8542	-814	-5375	7361	-11000	-241	-5822	6987	-10137	-7	-7012	10698	-14940	-148	-124	-118	-63	-63	-58	-107	40	-152	22	34	-70	-24	-53	87	-28	-1
0.048333	-132	-2054	1561	-12202	-155	-4718	-4822	-13481	236	-4367	-8042	-11734	-324	-2013	-8456	-10396	-406	1247	3164	-8898	-673	-4616	7495	-10900	-172	-5317	6924	-10212	33	-6372	10419	-15199	-152	-128	-121	-64	-63	-57	-105	37	-148	15	34	-75	-22	-57	84	-29	-5
0.049167	-113	-1805	1590	-12074	-97	-4135	-4866	-13270	290	-3718	-7865	-11753	-507	-1401	-8298	-10520	-662	1376	2508	-9343	-703	-3875	7632	-10779	-203	-4821	6872	-10300	-26	-5728	10110	-15377	-148	-126	-118	-63	-60	-53	-107	39	-144	17	35	-72	-18	-55	81	-27	0
0.050000	-90	-1554	1607	-11937	-142	-3559	-4912	-13040	286	-3069	-7686	-11778	-542	-803	-8139	-10659	-50	1468	1986	-9864	-756	-3153	7761	-10643	-205	-4336	6825	-10417	3	-5088	9779	-15498	-150	-131	-121	-68	-62	-64	-105	39	-154	17	33	-77	-22	-58	81	-30	-5
0.050833	-59	-1306	1606	-11788	-100	-2979	-4957	-12797	276	-2429	-7511	-11819	-565	-223	-7971	-10806	-486	1542	1610	-10443	-693	-2460	7879	-10490	-163	-3859	6781	-10563	111	-4454	9425	-15553	-150	-129	-122	-68	-64	-59	-105	38	-152	25	32	-79	-23	-58	82	-30	-5
0.051667	-64	-1060	1594	-11604	-40	-2411	-5003	-12534	287	-1792	-7332	-11867	-644	336	-7796	-10965	-194	1592	1388	-11048	-867	-1802	7984	-10322	-211	-3383	6753	-10735	67	-3823	9054	-15543	-151	-126	-122	-66	-67	-59	-108	39	-151	16	34	-75	-25	-56	81	-30	-3
0.052500	-116	-809	1586	-11388	-94	-1854	-5056	-12261	361	-1178	-7154	-11935	-629	874	-7606	-11126	-102	1627	1327	-11654	-591	-1177	8072	-10128	-251	-2915	6722	-10950	-88	-3199	8676	-15467	-150	-127	-121	-65	-64	-57	-104	40	-152	16	35	-77	-31	-59	78	-30	-1
0.053333	-88	-564	1579	-11134	-97	-1306	-5104	-11972	367	-570	-6965	-12003	-565	1382	-7412	-11288	-102	1646	1420	-12237	-624	-596	8133	-9908	-257	-2440	6707	-11202	-107	-2581	8295	-15327	-149	-128	-125	-79	-76	-59	-105	41	-153	16	30	-77	-21	-57	81	-29	-1
0.054167	-80	-314	1586	-10851	-19	-771	-5143	-11679	263	15	-6798	-12085	-509	1860	-7197	-11453	6	1656	1639	-12772	-730	-49	8169	-9660	-210	-1964	6693	-11496	-172	-1976	7915	-15127	-149	-126	-120	-67	-60	-55	-101	39	-151	17	34	-76	-22	-58	79	-29	0
0.055000	-60	-62	1610	-10515	-78	-248	-5175	-11389	198	574	-6614	-12175	-426	2317	-6969	-11618	461	1660	2033	-13236	-723	455	8173	-9384	-127	-1478	6686	-11829	-158	-1382	7544	-14870	-146	-126	-120	-67	-60	-58	-107	38	-148	18	30	-75	-21	-56	81	-28	0
0.055833	-31	195	1659	-10152	-66	260	-5191	-11078	163	1105	-6431	-12282	-412	2720	-6733	-11781	235	1662	2518	-13607	-470	917	8150	-9082	-178	-988	6682	-12205	-33	-806	7178	-14563	-148	-126	-122	-67	-65	-59	-110	41	-147	17	34	-78	-21	-57	77	-31	0
0.056667	-33	453	1733	-9764	-75	741	-5198	-10777	107	1597	-6258	-12392	-421	3096	-6485	-11945	459	1672	3083	-13864	-597	1333	8091	-8760	-263	-496	6660	-12612	-96	-243	6826	-14206	-154	-129	-125	-68	-65	-61	-109	36	-158	13	32	-78	-24	-60	77	-34	-1
0.057500	-47	719	1841	-9360	-103	1189	-5184	-10490	36	2051	-6078	-12512	-337	3439	-6224	-12107	639	1693	3718	-13993	-642	1711	8011	-8412	-194	15	6683	-13046	-102	302	6494	-13811	-154	-131	-126	-68	-62	-59	-92	35	-153	16	33	-79	-23	-59	80	-35	7
0.058333	-78	997	1982	-8939	-75	1614	-5143	-10203	44	2467	-5890	-12637	-404	3744	-5946	-12257	431	1728	4381	-13989	-649	2050	7887	-8040	-151	535	6681	-13507	-129	828	6178	-13380	-151	-129	-122	-69	-66	-60	-104	40	-152	12	29	-80	-23	-59	78	-31	0
0.059167	-120	1270	2154	-8521	-39	1999	-5080	-9924	21	2835	-5698	-12771	-398	4014	-5661	-12406	300	1778	5044	-13848	-632	2352	7736	-7664	-162	1067	6673	-13976	-246	1329	5879	-12930	-153	-130	-126	-69	-64	-57	-109	38	-167	12	30	-79	-22	-59	78	-33	-4
0.060000	-85	1549	2353	-8108	-55	2354	-4990	-9660	-79	3155	-5501	-12915	-289	4243	-5366	-12549	140	1852	5685	-13567	-503	2623	7559	-7255	-76	1605	6663	-14448	-273	1811	5603	-12470	-151	-129	-120	-67	-63	-57	-108	41	-151	16	33	-79	-21	-59	79	-32	0
0.060833	-61	1842	2588	-7698	-60	2667	-4873	-9410	-80	3429	-5286	-13057	-249	4434	-5057	-12686	220	1934	6280	-13166	-548	2864	7358	-6849	-58	2155	6642	-14911	-294	2259	5343	-11994	-148	-127	-119	-70	-62	-58	-104	41	-146	19	34	-78	-19	-59	82	-29	1
0.061667	-116	2135	2834	-7313	-31	2931	-4757	-9178	-60	3639	-5069	-13210	-287	4579	-4742	-12818	325	2035	6801	-12657	-385	3076	7133	-6443	-79	2695	6605	-15359	-291	2674	5098	-11526	-146	-126	-118	-69	-62	-58	-104	39	-149	18	37	-78	-23	-61	81	-28	2
0.062500	-133	2420	3100	-6951	38	3150	-4549	-8963	-97	3797	-4839	-13372	-358	4688	-4408	-12939	45	2143	7222	-12060	-334	3264	6892	-6043	-57	3240	6551	-15780	-243	3060	4864	-11091	-149	-125	-121	-65	-63	-56	-107	40	-150	17	36	-75	-22	-57	84	-30	0
0.063333	-76	2700	3370	-6606	-62	3325	-4346	-8765	-130	3912	-4553	-13532	-458	4753	-4075	-13049	705	2262	7543	-11386	-503	3431	6638	-5657	-50	3776	6479	-16149	-251	3404	4645	-10686	-146	-126	-119	-65	-55	-58	-104	42	-148	18	36	-76	-22	-61	81	-32	-1
0.064167	-49	2979	3641	-6293	-102	3448	-4116	-8589	-184	3965	-4311	-13694	-525	4772	-3725	-13145	239	2384	7750	-10672	-128	3573	6369	-5279	-80	4300	6389	-16488	-339	3708	4436	-10322	-148	-127	-117	-66	-64	-60	-108	39	-149	19	34	-76	-26	-53	86	-31	0
0.065000	-87	3241	3911	-6001	-75	3524	-3849	-8434	-280	3955	-4015	-13857	-476	4745	-3358	-13225	147	2500	7832	-9932	-310	3703	6098	-4927	-122	4803	6277	-16759	-400	3965	4230	-10016	-152	-127	-122	-49	-66	-60	-108	41	-154	18	30	-75	-26	-60	80	-33	-5
0.065833	-128	3494	4167	-5732	-3	3555	-3559	-8296	-322	3913	-3709	-14003	-418	4676	-2976	-13287	235	2614	7804	-9185	-160	3816	5828	-4592	-121	5281	6147	-16958	-440	4179	4034	-9774	-149	-128	-96	-64	-60	-57	-103	39	-151	1	38	-69	-18	-56	85	-29	0
0.066667	-129	3733	4409	-5473	-38	3547	-3238	-8151	-285	3816	-3359	-14169	-352	4555	-2575	-13326	58	2714	7674	-8461	-138	3912	5552	-4286	-185	5727	6003	-17085	-380	4340	3834	-9618	-150	-128	-119	-64	-60	-55	-102	39	-150	19	38	-70	-19	-53	81	-29	-1
0.067500	-133	3952	4635	-5235	-32	3498	-2897	-8061	-234	3670	-2994	-14308	-334	4385	-2152	-13344	-74	2799	7442	-7777	-141	3989	5288	-4011	-228	6135	5840	-17129	-266	4451	3628	-9541	-149	-125	-117	-62	-61	-47	-104	44	-149	10	36	-73	-22	-58	87	-26	0
0.068333	-211	4152	4828	-5009	10	3413	-2530	-7974	-281	3479	-2604	-14446	-484	4162	-1714	-13331	201	2858	7140	-7151	-137	4047	5027	-3767	-195	6497	5662	-17096	-280	4507	3420	-9568	-150	-126	-117	-63	-57	-56	-99	44	-150	20	40	-69	-18	-53	88	-30	1
0.069167	-195	4331	5006	-4794	-14	3290	-2143	-7884	-344	3240	-2189	-14557	-382	3888	-1262	-13300	-216	2896	6791	-6590	87	4080	4765	-3556	-223	6810	5478	-16978	-336	4506	3204	-9692	-149	-121	-116	-61	-58	-55	-104	46	-148	20	36	-70	-10	-53	84	-28	0
0.070000	-179	4493	5144	-4585	-1	3110	-1740	-7812	-339	2963	-1753	-14662	-338	3561	-792	-13237	-260	2903	6374	-6101	-7	4089	4507	-3376	-294	7068	5274	-16783	-252	4446	2949	-9926	-150	-125	-119	-67	-67	-56	-103	44	-149	19	37	-74	-23	-53	85	-29	0
0.070833	-150	4624	5259	-4378	30	2949	-1316	-7755	-382	2642	-1303	-14748	-473	3177	-308	-13147	35	2884	5943	-5687	-36	4075	4249	-3235	-246	7266	5076	-16509	-98	4338	2731	-10256	-149	-126	-120	-58	-63	-57	-105	41	-151	20	33	-92	-25	-58	80	-28	1
0.071667	-87	4736	5347	-4173	19	2743	-874	-7699	-353	2289	-833	-14800	-388	2741	194	-13025	-64	2837	5513	-5349	-51	4032	3997	-3123	-183	7406	4874	-16163	-3	4181	2472	-10663	-147	-125	-117	-62	-64	-57	-104	44	-152	19	37	-68	-21	-55	82	-33	1
0.072500	-76	4831	5407	-3965	10	2519	-434	-7651	-250	1901	-359	-14830	-427	2248	708	-12874	8	2764	5101	-5081	-76	3966	3743	-3044	-199	7478	4667	-15754	-53	3963	2197	-11211	-149	-131	-120	-64	-61	-61	-103	41	-152	20	35	-72	-23	-57	82	-30	-4
0.073333	-57	4912	5441	-3767	19	2272	21	-7606	-248	1477	125	-14833	-434	1706	1226	-12699	-191	2664	4721	-4902	38	3862	3479	-2998	-172	7485	4454	-15290	-131	3709	1904	-11815	-152	-133	-122	-65	-44	-63	-110	39	-156	16	35	-74	-25	-58	79	-33	-6
0.074167	-44	4971	5454	-3569	26	2013	482	-7559	-332	1026	614	-14806	-387	1119	1743	-12489	-75	2548	4387	-4775	94	3737	3214	-2977	-179	7434	4250	-14777	-120	3405	1594	-12477	-149	-128	-121	-63	-61	-58	-109	41	-151	17	50	-73	-22	-58	80	-30	-3
0.075000	-28	5029	5451	-3379	13	1742	951	-7506	-352	549	1096	-14756	-290	489	2259	-12251	315	2427	4106	-4711	106	3576	2933	-2986	-229	7311	4041	-14252	-74	3069	1275	-13188	-149	-108	-119	-62	-59	-57	-102	40	-150	20	37	-72	-23	-55	84	-28	7
0.075833	-104	5071	5421	-3202	36	1459	1420	-7450	-336	50	1565	-14654	-318	-174	2761	-11995	-90	2288	3873	-4696	210	3384	2643	-3015	-242	7126	3827	-13704	-105	2697	935	-13927	-160	-129	-124	-63	-75	-58	-105	40	-151	13	35	-78	-23	-55	81	-30	-4
0.076667	-201	5102	5373	-3039	45	1161	1883	-7396	-343	-474	2016	-14530	-397	-871	3244	-11714	383	2146	3704	-4716	-141	3165	2334	-3075	-177	6882	3611	-13146	-162	2302	577	-14699	-147	-127	-121	-64	-62	-59	-107	41	-151	15	32	-75	-22	-57	81	-7	0
0.077500	-177	5134	5315	-2897	85	861	2335	-7325	-403	-1005	2438	-14373	-269	-1596	3709	-11415	226	2000	3584	-4766	211	2920	2010	-3149	-148	6581	3394	-12599	-176	1878	211	-15423	-148	-128	-126	-64	-64	-62	-105	41	-149	15	33	-76	-23	-56	81	-31	0
0.078333	-164	5161	5247	-2783	92	552	2773	-7249	-404	-1552	2855	-14188	-150	-2332	4150	-11099	-181	1865	3511	-4830	218	2648	1673	-3248	-224	6220	3158	-12063	-178	1447	-164	-16123	-151	-129	-120	-55	-64	-60	-105	40	-152	16	34	-76	-23	-56	81	-31	-3
0.079167	-190	5189	5169	-2690	78	240	3198	-7162	-398	-2101	3220	-13968	37	-3072	4551	-10770	154	1739	3473	-4899	200	2355	1317	-3362	-165	5812	2920	-11559	-53	991	-542	-16763	-149	-129	-122	-68	-68	-60	-107	38	-153	15	34	-77	-24	-57	81	-30	0
0.080000	-210	5222	5091	-2629	75	-75	3603	-7057	-439	-2648	3557	-13723	-28	-3805	4919	-10436	-26	1623	3469	-4959	308	2048	955	-3493	-98	5362	2669	-11093	-36	540	-922	-17316	-148	-128	-148	-64	-61	-59	-105	40	-150	15	34	-77	-25	-57	84	-28	0
0.080833	-220	5261	5003	-2602	64	-389	3985	-6936	-488	-3182	3860	-13444	-203	-4517	5246	-10100	-163	1514	3467	-5000	392	1721	586	-3631	-141	4863	2405	-10671	-75	90	-1297	-17768	-147	-130	-119	-65	-59	-69	-104	41	-149	20	37	-75	-30	-58	81	-30	3
0.081667	-184	5297	4919	-2627	50	-704	4333	-6809	-501	-3705	4106	-13143	-84	-5207	5523	-9764	208	1430	3468	-5010	218	1381	211	-3786	-188	4326	2123	-10305	-78	-361	-1674	-18106	-150	-127	-124	-67	-63	-59	-108	37	-149	13	30	-81	-36	-60	78	-31	-3
0.082500	-190	5334	4833	-2650	28	-1014	4643	-6663	-422	-4235	4323	-12810	13	-5860	5759	-9436	-35	1351	3451	-4979	475	1028	-159	-3944	-186	3758	1827	-9978	-109	-806	-2030	-18302	-152	-130	-121	-66	-65	-61	-108	39	-154	18	12	-81	-21	-57	81	-32	-1
0.083333	-228	5401	4760	-2719	51	-1313	4922	-6499	-350	-4662	4486	-12456	-11	-6463	5948	-9113	-247	1286	3413	-4900	383	679	-518	-4111	-143	3158	1511	-9712	-51	-1238	-2378	-18352	-149	-128	-121	-65	-63	-61	-109	38	-154	18	32	-81	-24	-60	79	-33	-1
0.084167	-229	5426	4688	-2821	6	-1606	5160	-6322	-409	-5087	4612	-12072	-135	-7004	6089	-8811	39	1241	3333	-4768	213	320	-849	-4281	-95	2536	1184	-9492	-56	-1653	-2702	-18249	-150	-129	-121	-66	-65	-65	-109	43	-151	16	32	-78	-19	-63	80	-32	0
0.085000	-229	5468	4622	-2943	-77	-1888	5358	-6120	-428	-5471	4689	-11676	-202	-7483	6183	-8519	-138	1195	3207	-4571	274	-41	-1198	-4452	-147	1899	840	-9318	-104	-2055	-3001	-17985	-152	-118	-120	-67	-62	-62	-108	36	-149	19	34	-79	-22	-60	78	-33	0
0.085833	-214	5501	4565	-3097	-61	-2160	5514	-5919	-328	-5802	4728	-11258	-76	-7883	6228	-8248	-29	1137	3020	-4306	212	-401	-1498	-4627	-148	1246	488	-9179	-137	-2426	-3269	-17559	-146	-130	-120	-68	-62	-63	-111	37	-127	15	33	-79	-19	-60	81	-31	-1
0.086667	-206	5529	4510	-3263	-66	-2393	5635	-5693	-306	-6078	4720	-10823	-21	-8209	6239	-7993	68	1130	2773	-3969	346	-759	-1765	-4803	-69	589	124	-9072	-128	-2775	-3509	-16969	-147	-130	-121	-65	-61	-60	-109	38	-149	17	34	-78	-22	-70	80	-33	-4
0.087500	-195	5538	4455	-3436	-142	-2654	5716	-5452	-301	-6297	4673	-10366	-17	-8457	6205	-7758	90	1104	2463	-3572	456	-1116	-1999	-4983	-34	-62	-240	-8982	-165	-3098	-3711	-16231	-148	-126	-119	-67	-62	-60	-110	38	-150	18	32	-76	-19	-59	82	-29	-3
0.088333	-173	5524	4402	-3616	-152	-2877	5759	-5194	-286	-6458	4587	-9892	-163	-8617	6131	-7544	402	1076	2096	-3105	279	-1473	-2192	-5160	-75	-717	-614	-8900	-318	-3389	-3872	-15355	-152	-127	-120	-64	-61	-60	-105	41	-148	19	34	-77	-18	-58	82	-32	0
0.089167	-189	5495	4342	-3795	-149	-3089	5769	-4923	-284	-6562	4479	-9404	-283	-8697	6023	-7348	-164	1046	1661	-2575	174	-1829	-2348	-5351	-114	-1356	-990	-8820	-308	-3645	-3990	-14352	-146	-126	-122	-68	-62	-47	-131	39	-150	15	29	-79	-19	-58	107	-29	1
0.090000	-221	5428	4274	-3969	-148	-3288	5747	-4634	-221	-6610	4301	-8904	-185	-8700	5881	-7174	19	1011	1167	-1991	-412	-2189	-2462	-5550	-125	-1982	-1364	-8724	-280	-3868	-4074	-13244	-153	-132	-143	-70	-67	-65	-109	36	-153	10	26	-82	-24	-62	78	-39	-4
0.090833	-190	5326	4189	-4129	-183	-3478	5706	-4336	-153	-6602	4118	-8392	-277	-8625	5714	-7008	394	976	616	-1355	-267	-2549	-2536	-5750	-77	-2574	-1723	-8601	-220	-4047	-4108	-12039	-151	-125	-124	-69	-63	-67	-110	36	-153	4	27	-78	-24	-62	79	-33	-4
0.091667	-172	5194	4089	-4265	-141	-3653	5649	-4014	-64	-6536	3904	-7863	-387	-8479	5527	-6850	-205	938	44	-678	-35	-2904	-2560	-5957	-56	-3134	-2062	-8445	-292	-4182	-4091	-10751	-152	-129	-128	-69	-65	-60	-107	38	-154	17	17	-78	-22	-59	81	-42	-3
0.092500	-183	5021	3956	-4376	-113	-3807	5579	-3684	-24	-6426	3675	-7326	-328	-8263	5318	-6700	-139	901	-561	-8	-93	-3261	-2554	-6176	-43	-3656	-2409	-8240	-378	-4279	-4029	-9413	-149	-130	-126	-67	-48	-61	-105	38	-155	13	30	-81	-25	-61	79	-29	-5
0.093333	-183	4808	3814	-4460	-221	-3953	5499	-3340	96	-6274	3427	-6772	-250	-7993	5093	-6552	-201	851	-1185	664	-199	-3621	-2507	-6405	-34	-4135	-2723	-7985	-272	-4332	-3925	-8040	-151	-149	-125	-72	-66	-60	-109	36	-152	17	29	-78	-24	-61	77	-29	-1
0.094167	-201	4556	3638	-4524	-224	-4087	5411	-2987	108	-6081	3169	-6216	-173	-7676	4860	-6398	-258	801	-1773	1322	-200	-3982	-2430	-6648	-72	-4569	-3018	-7671	-236	-4341	-3773	-6652	-150	-127	-124	-69	-60	-59	-105	37	-146	18	32	-79	-21	-59	84	-29	1
0.095000	-194	4261	3439	-4557	-103	-4233	5327	-2625	12	-5856	2904	-5651	-43	-7317	4621	-6237	42	742	-2434	1925	-341	-4344	-2317	-6902	-46	-4950	-3279	-7295	-93	-4317	-3583	-5272	-149	-127	-122	-69	-61	-60	-103	39	-150	17	34	-65	-23	-59	81	-29	2
0.095833	-154	3933	3174	-4552	-109	-4331	5247	-2260	29	-5608	2641	-5092	-3	-6928	4376	-6067	-1	675	-3031	2476	-234	-4711	-2205	-7166	-65	-5276	-3517	-6867	81	-4248	-3364	-3924	-151	-124	-125	-69	-62	-60	-103	40	-149	20	32	-77	-26	-60	80	-30	1
0.096667	-208	3557	2886	-4521	-95	-4436	5174	-1890	93	-5337	2386	-4530	63	-6512	4135	-5873	-531	601	-3605	2940	-88	-5078	-2063	-7442	-162	-5545	-3722	-6371	118	-4144	-3104	-2601	-146	-128	-125	-70	-65	-60	-103	39	-148	12	33	-75	-22	-58	80	-30	-3
0.097500	-235	3155	2566	-4465	-88	-4529	5110	-1522	135	-5059	2136	-3969	17	-6081	3892	-5661	-213	521	-4137	3306	-145	-5443	-1921	-7728	-182	-5766	-3894	-5830	321	-4014	-2816	-1342	-150	-128	-125	-69	-63	-61	-109	37	-132	16	32	-76	-23	-60	76	-31	-3
0.098333	-188	2723	2211	-4378	-55	-4615	5056	-1158	247	-4771	1903	-3404	-137	-5642	3660	-5425	-221	433	-4615	3557	-5	-5809	-1774	-8014	-96	-5940	-4035	-5238	537	-3860	-2512	-151	-152	-129	-128	-74	-66	-63	-111	36	-155	16	20	-79	-26	-61	77	-33	-5
0.099167	-161	2282	1827	-4279	-18	-4690	5022	-798	403	-4482	1694	-2847	-178	-5205	3436	-5164	-180	340	-5035	3688	154	-6162	-1627	-8301	-36	-6059	-4130	-4615	518	-3682	-2186	953	-151	-128	-124	-70	-69	-59	-104	40	-152	16	32	-79	-29	-60	76	-34	-3
0.100000	-138	1830	1423	-4124	-120	-4743	4995	-440	317	-4192	1519	-2291	35	-4767	3236	-4859	-130	246	-5387	3688	242	-6515	-1487	-8583	-145	-6144	-4192	-3969	415	-3490	-1854	1962	-150	-127	-126	-67	-64	-60	-107	38	-152	16	34	-77	-26	-59	81	-27	1
0.100833	-139	1370	1003	-4013	-186	-4784	4994	-92	250	-3911	1377	-1740	-39	-4345	3047	-4526	-293	147	-5668	3557	253	-6849	-1356	-8853	-419	-6194	-4213	-3320	54	-3295	-1520	2855	-151	-122	-118	-65	-63	-58	-109	43	-151	21	36	-75	-21	-57	80	-31	0
0.101667	-113	904	564	-3873	-216	-4820	4998	235	316	-3643	1274	-1202	-163	-3942	2862	-4161	-60	49	-5883	3290	133	-7176	-1249	-9112	-609	-6228	-4203	-2690	-439	-3104	-1195	3636	-149	-125	-121	-67	-61	-73	-104	41	-150	20	35	-77	-19	-58	82	-29	-3
0.102500	-93	453	128	-3736	-203	-4845	5020	552	294	-3397	1208	-667	-178	-3563	2711	-3765	-322	-56	-6025	2904	298	-7488	-1164	-9348	-482	-6269	-4160	-2086	-482	-2920	-872	4287	-148	-125	-121	-73	-65	-59	-102	42	-148	21	36	-78	-21	-55	81	-30	0
0.103333	-91	17	-304	-3612	-224	-4850	5058	847	222	-3164	1187	-145	-153	-3207	2571	-3336	-471	-153	-6097	2444	75	-7776	-1103	-9564	-413	-6275	-4090	-1513	-277	-2751	-583	4804	-147	-127	-121	-64	-62	-59	-103	41	-154	15	36	-48	-22	-56	80	-29	0
0.104167	-32	-397	-721	-3496	-289	-4850	5108	1109	212	-2976	1211	373	-41	-2886	2449	-2881	-29	-251	-6104	1816	223	-8043	-1071	-9746	-408	-6301	-3990	-1037	-144	-2602	-316	5186	-147	-128	-122	-63	-59	-57	-105	-3	-151	19	39	-73	-21	-57	79	-28	1
0.105000	-58	-780	-1115	-3401	-224	-4838	5170	1388	220	-2779	1280	880	-94	-2598	2341	-2400	-423	-338	-6047	1128	549	-8288	-1067	-9902	-320	-6345	-3870	-625	-105	-2480	-75	5432	-149	-127	-119	-65	-61	-58	-102	32	-156	18	36	-78	-22	-53	81	-30	1
0.105833	-76	-1129	-1482	-3328	-228	-4814	5242	1626	213	-2623	1395	1373	-208	-2353	2245	-1903	-210	-422	-5937	383	516	-8503	-1090	-10018	-200	-6409	-3730	-304	-136	-2386	116	5536	-150	-127	-122	-65	-61	-62	-105	41	-149	18	37	-77	-24	-55	82	-28	-4
0.106667	-111	-1440	-1814	-3278	-249	-4786	5320	1839	195	-2501	1541	1856	-326	-2149	2158	-1385	-228	-496	-5779	-401	591	-8691	-1141	-10100	-110	-6495	-3583	-86	-428	-2323	267	5505	-154	-114	-122	-66	-67	-63	-109	38	-155	17	33	-67	-27	-58	80	-35	0
0.107500	-129	-1707	-2095	-3254	-212	-4745	5399	2025	123	-2405	1731	2315	-454	-1981	2079	-861	-66	-557	-5577	-1203	481	-8843	-1212	-10145	-132	-6595	-3422	28	-748	-2297	381	5346	-150	-127	-118	-62	-65	-62	-104	42	-150	19	37	-75	-23	-55	84	-29	0
0.108333	-76	-1934	-2325	-3250	-129	-4692	5485	2196	115	-2336	1954	2763	-460	-1860	2010	-331	-13	-602	-5346	-1997	229	-8953	-1300	-10160	-172	-6719	-3263	29	-667	-2288	440	5053	-148	-125	-120	-63	-60	-58	-102	40	-150	20	36	-74	-29	-57	81	-28	0
0.109167	-94	-2114	-2499	-3278	-191	-4630	5563	2341	111	-2318	2200	3192	-515	-1786	1945	193	81	-644	-5090	-2784	211	-9056	-1408	-10144	-159	-6857	-3108	-87	-493	-2309	454	4643	-144	-127	-119	-63	-60	-61	-109	40	-147	20	35	-73	-18	-55	81	-31	4
0.110000	-90	-2249	-2621	-3321	-188	-4559	5635	2458	73	-2290	2459	3592	-459	-1773	1872	700	-410	-675	-4820	-3531	212	-9117	-1528	-10103	-84	-6999	-2959	-303	-471	-2361	417	4131	-145	-127	-121	-66	-59	-60	-114	37	-149	16	33	-75	-23	-61	76	-32	0
0.110833	-77	-2338	-2683	-3391	-183	-4480	5713	2555	45	-2308	2724	3966	-365	-1778	1797	1192	-161	-699	-4540	-4232	-21	-9151	-1658	-10036	-122	-7139	-2832	-619	-494	-2428	336	3520	-148	-128	-121	-65	-66	-63	-110	36	-150	16	33	-78	-27	-57	80	-32	-3
0.111667	-86	-2385	-2681	-3470	-174	-4390	5740	2634	-41	-2347	2991	4311	-497	-1841	1716	1662	-56	-710	-4259	-4869	-30	-9145	-1784	-9953	-211	-7263	-2709	-1021	-428	-2506	211	2825	-150	-130	-120	-63	-63	-60	-105	38	-150	13	28	-77	-22	-57	80	-34	-3
0.112500	-88	-2389	-2619	-3569	-111	-4295	5763	2693	-55	-2417	3244	4619	-563	-1951	1634	2102	-274	-716	-3982	-5431	-212	-9123	-1910	-9858	-145	-7361	-2610	-1498	-235	-2592	53	2068	-149	-126	-124	-65	-65	-60	-108	38	-151	17	32	-74	-22	-57	81	-31	-3
0.113333	-107	-2357	-2501	-3669	-102	-4187	5766	2733	-64	-2505	3481	4898	-661	-2116	1538	2498	-269	-721	-3711	-5922	-267	-9085	-2033	-9758	-177	-7421	-2523	-2032	-187	-2673	-143	1257	-151	-128	-120	-65	-62	-58	-105	41	-151	16	29	-74	-19	-57	81	-32	-1
0.114167	-122	-2291	-2332	-3782	-128	-4077	5739	2758	-173	-2616	3686	5132	-667	-2295	1445	2859	-324	-725	-3451	-6318	-293	-9006	-2156	-9654	-229	-7436	-2456	-2605	-164	-2740	-360	414	-144	-126	-119	-64	-62	-61	-108	-1	-158	17	34	-75	-22	-56	81	-31	0
0.115000	-96	-2189	-2108	-3896	-79	-3958	5684	2774	-279	-2739	3860	5335	-702	-2525	1339	3168	-70	-729	-3200	-6644	-459	-8921	-2268	-9554	-258	-7389	-2408	-3197	-127	-2796	-601	-447	-152	-130	-125	-67	-65	-64	-108	38	-152	13	30	-73	-29	-61	79	-32	-8
0.115833	-102	-2061	-1841	-4014	-98	-3838	5591	2777	-218	-2882	3987	5494	-763	-2786	1233	3433	-23	-737	-2959	-6905	-435	-8822	-2372	-9463	-361	-7277	-2373	-3784	-95	-2814	-851	-1301	-152	-126	-121	-69	-63	-60	-109	39	-153	16	33	-78	-22	-57	78	-30	-4
0.116667	-160	-1909	-1529	-4128	-102	-3712	5452	2788	-98	-3030	4069	5604	-557	-3075	1131	3653	-270	-750	-2729	-7057	-757	-8712	-2470	-9378	-402	-7094	-2349	-4357	-115	-2805	-1110	-2145	-150	-129	-124	-57	-62	-58	-104	39	-153	15	32	-77	-24	-59	79	-31	-4
0.117500	-135	-1735	-1187	-4245	-92	-3587	5299	2790	-100	-3193	4093	5691	-504	-3393	1025	3823	228	-769	-2502	-7153	-801	-8595	-2562	-9299	-421	-6843	-2335	-4899	-160	-2753	-1366	-2958	-150	-128	-127	-67	-63	-58	-104	36	-153	15	32	-77	-22	-58	78	-33	0
0.118333	-166	-1547	-816	-4359	-28	-3467	5114	2795	-135	-3362	4069	5729	-477	-3725	928	3938	-228	-797	-2266	-7188	-533	-8472	-2634	-9250	-407	-6514	-2321	-5393	-170	-2657	-1616	-3725	-151	-130	-125	-68	-62	-63	-107	39	-152	17	33	-76	-23	-60	79	-32	-1
0.119167	-194	-1348	-424	-4477	-32	-3351	4877	2808	-102	-3535	3985	5729	-388	-4071	838	4013	-65	-827	-2067	-7165	-728	-8347	-2733	-9210	-418	-6120	-2311	-5826	-219	-2513	-1847	-4434	-146	-129	-120	-47	-66	-60	-109	35	-154	16	33	-81	-24	-59	79	-31	0
0.120000	-201	-1142	-16	-4595	-36	-3240	4611	2835	-150	-3716	3851	5694	-410	-4418	759	4037	-118	-866	-1855	-7096	-676	-8212	-2808	-9177	-421	-5660	-2303	-6188	-272	-2315	-2060	-5072	-151	-128	-125	-68	-62	-61	-108	38	-152	18	34	-76	-21	-57	81	-28	-1
0.120833	-174	-923	408	-4712	-49	-3140	4308	2874	-173	-3897	3668	5627	-409	-4763	705	4019	-120	-907	-1635	-6986	-695	-8076	-2880	-9160	-454	-5154	-2287	-6471	-231	-2067	-2247	-5636	-152	-125	-120	-64	-58	-56	-103	39	-152	20	35	-77	-21	-55	85	-30	1
0.121667	-181	-714	827	-4840	-49	-3054	3970	2931	-216	-4076	3440	5530	-488	-5103	658	3951	-114	-955	-1414	-6851	-535	-7935	-2955	-9158	-458	-4609	-2272	-6678	-303	-1773	-2409	-6122	-148	-126	-119	-75	-65	-58	-105	39	-150	19	52	-80	-19	-55	81	-30	-1
0.122500	-170	-500	1244	-4969	-16	-2984	3598	3006	-160	-4249	3167	5400	-557	-5425	630	3862	143	-1002	-1194	-6695	-361	-7792	-3026	-9160	-446	-4046	-2257	-6809	-392	-1435	-2535	-6518	-171	-130	-121	-64	-64	-61	-103	40	-151	15	35	-78	-26	-60	84	-29	-4
0.123333	-139	-304	1649	-5104	64	-2928	3197	3105	-107	-4423	2863	5247	-482	-5732	616	3726	-358	-1055	-969	-6527	-124	-7645	-3094	-9193	-493	-3470	-2232	-6867	-481	-1052	-2632	-6836	-152	-130	-122	-68	-59	-62	-109	38	-153	11	30	-80	-31	-60	81	-33	-3
0.124167	-148	-128	2049	-5252	38	-2890	2757	3222	-103	-4585	2528	5068	-375	-6010	633	3567	-167	-1100	-737	-6348	-187	-7479	-3157	-9212	-487	-2888	-2206	-6856	-540	-634	-2690	-7075	-149	-126	-129	-65	-55	-59	-109	38	-150	19	34	-78	-22	-62	81	-29	-3
0.125000	-167	64	2432	-5400	1	-2871	2312	3368	21	-4736	2179	4870	-421	-6253	662	3382	67	-1158	-501	-6168	-119	-7306	-3211	-9241	-544	-2329	-2179	-6790	-458	-180	-2714	-7258	-151	-125	-124	-66	-64	-70	-108	35	-153	38	33	-77	-24	-57	86	-24	-6
0.125833	-186	234	2793	-5555	-11	-2873	1839	3530	122	-4882	1817	4656	-498	-6466	706	3179	-53	-1184	-265	-5993	-102	-7109	-3268	-9273	-667	-1799	-2157	-6684	-316	294	-2706	-7390	-149	-127	-125	-65	-63	-60	-108	38	-152	17	30	-77	-26	-58	81	-29	-4
0.126667	-170	369	3135	-5720	15	-2900	1344	3710	87	-5013	1452	4417	-470	-6643	766	2954	36	-1195	-21	-5828	-88	-6896	-3312	-9308	-643	-1306	-2135	-6544	-224	794	-2666	-7502	-150	-126	-122	-67	-41	-60	-107	37	-153	19	34	-63	-24	-57	84	-28	-1
0.127500	-158	489	3421	-5886	47	-2945	835	3909	-9	-5137	1088	4163	-395	-6772	834	2713	-172	-1247	223	-5665	-139	-6655	-3350	-9341	-443	-862	-2120	-6391	-155	1308	-2598	-7622	-150	-126	-118	-64	-61	-59	-103	38	-147	20	36	-76	-21	-56	84	-30	-1
0.128333	-189	585	3738	-6047	1	-3023	313	4105	-131	-5242	729	3894	-338	-6855	912	2461	-165	-1270	470	-5524	-406	-6391	-3371	-9378	-305	-474	-2122	-6246	-138	1827	-2507	-7765	-147	-127	-120	-63	-61	-58	-103	39	-153	17	37	-75	-24	-56	84	-27	0
0.129167	-162	654	3997	-6211	-43	-3125	-214	4315	-154	-5341	380	3582	-386	-6921	994	2200	196	-1298	712	-5392	-408	-6098	-3387	-9411	-309	-135	-2132	-6120	-58	2348	-2402	-7972	-150	-126	-124	-65	-59	-58	-103	41	-148	22	34	-74	-21	-55	85	-26	1
0.130000	-132	698	4224	-6368	-34	-3260	-755	4516	-207	-5424	45	3254	-279	-6937	1075	1937	-304	-1326	950	-5279	-659	-5771	-3394	-9442	-218	135	-2161	-6027	3	2860	-2282	-8261	-146	-129	-121	-65	-62	-60	-107	35	-148	15	36	-79	-22	-57	82	-29	-3
0.130833	-193	707	4420	-6538	-55	-3425	-1295	4703	-228	-5500	-271	2911	-189	-6924	1149	1659	5	-1348	1189	-5182	-1106	-5423	-3390	-9455	-112	354	-2201	-5985	-107	3363	-2156	-8653	-151	-130	-135	-69	-64	-62	-109	39	-152	16	35	-77	-24	-59	82	-29	-4
0.131667	-242	699	4591	-6638	5	-3617	-1830	4875	-222	-5568	-570	2547	-103	-6879	1215	1386	-247	-1378	1424	-5095	-976	-5056	-3376	-9477	-79	517	-2256	-5992	-285	3833	-2027	-9158	-151	-130	-124	-69	-95	-65	-109	38	-155	13	32	-82	-29	-59	82	-30	-9
0.132500	-231	660	4726	-6729	42	-3849	-2349	5016	-194	-5627	-847	2151	70	-6800	1278	1119	-176	-1405	1661	-5027	-1416	-4663	-3343	-9472	6	629	-2321	-6057	-277	4312	-1892	-9776	-150	-128	-125	-69	-66	-62	-105	41	-149	16	34	-76	-23	-57	82	-30	1
0.133333	-247	604	4838	-6826	22	-4114	-2853	5128	-269	-5681	-1106	1740	75	-6702	1331	856	-81	-1438	1884	-4967	-1448	-4271	-3306	-9445	51	693	-2401	-6187	-203	4735	-1766	-10510	-151	-129	-120	-65	-62	-77	-104	40	-150	19	33	-76	-22	-56	82	-31	-1
0.134167	-272	526	4918	-6876	18	-4414	-3336	5191	-352	-5730	-1345	1315	156	-6585	1365	605	-142	-1471	2100	-4922	-1353	-3888	-3259	-9388	112	716	-2484	-6371	-199	5119	-1647	-11332	-147	-126	-119	-68	-66	-55	-103	43	-150	21	38	-73	-19	-53	85	-28	1
0.135000	-249	431	4973	-6895	86	-4761	-3793	5210	-316	-5792	-1574	876	244	-6457	1387	365	-70	-1507	2307	-4895	-1347	-3523	-3194	-9299	154	690	-2571	-6614	-86	5451	-1541	-12230	-149	-127	-118	-65	-60	-58	-110	45	-154	22	37	-76	-22	-55	86	-29	0
0.135833	-219	325	4995	-6877	-25	-5155	-4216	5170	-213	-5855	-1787	414	80	-6327	1398	142	296	-1546	2505	-4887	-1497	-3196	-3118	-9167	155	632	-2654	-6905	7	5728	-1446	-13175	-146	-124	-120	-67	-61	-60	-103	42	-150	21	6	-72	-21	-52	87	-27	0
0.136667	-212	205	4991	-6821	-24	-5579	-4605	5067	-168	-5934	-1993	-51	82	-6189	1391	-61	-218	-1586	2693	-4888	-1244	-2924	-3029	-8988	226	530	-2728	-7229	-23	5931	-1367	-14130	-149	-125	-117	-64	-59	-59	-102	43	-161	22	39	-75	-17	-52	85	-29	-1
0.137500	-187	79	4960	-6735	-13	-6046	-4922	4901	-208	-6026	-2185	-518	421	-6053	1378	-238	-410	-1620	2866	-4912	-1284	-2726	-2926	-8763	219	400	-2788	-7579	18	6062	-1293	-15052	-148	-122	-117	-64	-62	-57	-107	40	-148	23	37	-73	-17	-50	81	-26	0
0.138333	-181	-39	4909	-6621	-86	-6555	-5198	4673	-159	-6128	-2373	-983	632	-5922	1349	-390	-97	-1663	3019	-4953	-948	-2607	-2805	-8486	280	224	-2820	-7941	67	6097	-1237	-15896	-149	-124	-120	-64	-77	-62	-105	43	-150	22	37	-76	-23	-56	81	-26	-4
0.139167	-197	-156	4817	-6487	-86	-7091	-5421	4374	-144	-6247	-2555	-1438	516	-5800	1314	-515	-206	-1664	3155	-5018	-527	-2587	-2663	-8164	276	2	-2822	-8310	28	6036	-1176	-16631	-152	-126	-117	-72	-66	-60	-107	40	-155	19	36	-75	-22	-55	97	-29	-1
0.140000	-169	-256	4731	-6340	-41	-7644	-5570	4017	-133	-6382	-2736	-1879	328	-5701	1274	-614	-102	-1664	3271	-5105	-348	-2671	-2492	-7798	126	-263	-2781	-8665	25	5866	-1115	-17225	-153	-128	-118	-65	-61	-59	-107	41	-154	22	36	-75	-18	-53	82	-32	-3
0.140833	-181	-344	4612	-6196	-35	-8210	-5659	3605	-49	-6528	-2898	-2296	187	-5568	1235	-672	-191	-1646	3378	-5216	70	-2870	-2283	-7400	26	-573	-2683	-9002	-66	5597	-1041	-17643	-150	-122	-115	-62	-59	-58	-101	42	-151	21	37	-73	-22	-51	93	-28	1
0.141667	-241	-412	4474	-6068	-52	-8766	-5682	3144	55	-6675	-3058	-2687	112	-5461	1194	-711	-254	-1610	3457	-5357	399	-3185	-2044	-6985	58	-941	-2535	-9320	-17	5178	-958	-17871	-148	-125	-119	-64	-65	-58	-103	42	-147	23	37	-73	-25	-50	87	-27	-1
0.142500	-211	-501	4319	-5976	-1	-9301	-5640	2646	66	-6829	-3213	-3047	8	-5356	1160	-718	95	-1546	3516	-5526	904	-3614	-1763	-6569	86	-1377	-2331	-9617	144	4656	-851	-17899	-149	-127	-117	-64	-61	-58	-102	41	-152	22	35	-77	-22	-44	87	-30	8
0.143333	-193	-479	4146	-5930	97	-9802	-5535	2110	109	-6967	-3363	-3374	-10	-5250	1129	-728	-186	-1467	3552	-5729	1249	-4155	-1440	-6168	-39	-1881	-2054	-9890	306	4022	-718	-17720	-148	-125	-116	-63	-55	-59	-99	41	-149	21	38	-73	-23	-53	87	-27	0
0.144167	-196	-470	3961	-5946	81	-10256	-5370	1546	155	-7119	-3497	-3663	-210	-5143	1110	-675	265	-1356	3570	-5967	1074	-4796	-1067	-5802	-212	-2452	-1714	-10139	359	3257	-552	-17350	-148	-124	-119	-64	-60	-57	-100	43	-147	19	33	-76	-22	-52	88	-27	0
0.145000	-193	-437	3758	-6036	30	-10640	-5150	975	166	-7240	-3622	-3894	-477	-5028	1101	-626	268	-1233	3564	-6235	1528	-5522	-649	-5493	-279	-3090	-1304	-10377	245	2382	-356	-16809	-147	-122	-117	-65	-65	-57	-104	63	-147	19	37	-75	-19	-56	85	-26	1
0.145833	-198	-376	3551	-6187	9	-10942	-4880	400	200	-7329	-3727	-4130	-568	-4903	1109	-563	-79	-1075	3536	-6536	1481	-6327	-190	-5262	-288	-3796	-843	-10611	154	1411	-131	-16111	-146	-127	-117	-66	-60	-57	-104	40	-148	19	38	-76	-18	-43	84	-26	2
0.146667	-258	-285	3337	-6472	20	-11147	-4565	-170	305	-7377	-3815	-4298	-680	-4759	1131	-490	55	-901	3489	-6867	1545	-7176	304	-5134	-227	-4554	-324	-10847	210	356	120	-15293	-146	-124	-118	-66	-59	-57	-105	42	-150	21	36	-73	-19	-56	85	-26	0
0.147500	-271	-167	3124	-6826	5	-11243	-4224	-727	402	-7379	-3888	-4442	-790	-4602	1163	-415	-66	-706	3423	-7225	1601	-8053	824	-5122	-236	-5364	235	-11101	371	-771	386	-14394	-154	-124	-116	-63	-64	-56	-103	41	-150	20	38	-79	-25	-57	84	-27	0
0.148333	-221	-22	2909	-7265	13	-11225	-3857	-1255	283	-7324	-3937	-4555	-746	-4417	1219	-335	-35	-504	3335	-7614	1748	-8932	1359	-5249	-243	-6221	818	-11389	379	-1925	657	-13460	-148	-128	-121	-67	-64	-62	-109	13	-153	17	35	-77	-23	-57	84	-29	-3
0.149167	-234	153	2703	-7775	-10	-11083	-3468	-1774	94	-7199	-3966	-4641	-717	-4216	1281	-258	251	-289	3236	-8024	1631	-9790	1905	-5522	-138	-7093	1425	-11709	298	-3088	923	-12517	-145	-125	-119	-65	-60	-56	-103	41	-146	19	36	-76	-19	-59	82	-38	0
0.150000	-275	335	2510	-8347	-72	-10817	-3088	-2245	-170	-7007	-3969	-4697	-978	-3987	1366	-184	-112	-72	3118	-8451	1718	-10618	2440	-5956	-83	-7978	2025	-12086	310	-4237	1165	-11606	-164	-128	-121	-67	-63	-58	-109	36	-154	12	35	-79	-16	-58	81	-33	-1
0.150833	-234	540	2333	-8974	-79	-10433	-2701	-2702	-391	-6738	-3948	-4746	-1287	-3736	1456	-114	-297	150	2984	-8896	1433	-11384	2956	-6547	-119	-8847	2613	-12517	304	-5345	1373	-10757	-152	-130	-121	-68	-65	-60	-111	39	-153	15	32	-76	-11	-60	79	-52	-7
0.151667	-161	774	2185	-9628	-122	-9929	-2324	-3118	-497	-6385	-3901	-4781	-1620	-3445	1563	-46	3	374	2843	-9345	1069	-12080	3438	-7296	-121	-9689	3172	-13010	262	-6403	1541	-9960	-152	-129	-121	-66	-66	-62	-109	43	-154	13	32	-76	-24	-61	79	-31	-1
0.152500	-141	1017	2057	-10292	-136	-9322	-1959	-3505	-692	-5960	-3832	-4803	-1735	-3146	1672	17	-200	575	2681	-9792	1062	-12688	3876	-8190	-78	-10472	3691	-13569	285	-7367	1654	-9288	-152	-132	-125	-68	-65	-57	-107	38	-154	13	33	-88	-25	-60	79	-31	-4
0.153333	-151	1273	1968	-10944	-170	-8620	-1620	-3862	-839	-5460	-3743	-4826	-1544	-2814	1785	74	-104	800	2532	-10232	1132	-13206	4261	-9222	-68	-11199	4161	-14191	232	-8234	1703	-8704	-119	-131	-118	-69	-63	-57	-105	42	-151	34	30	-80	-21	-58	81	-32	1
0.154167	-165	1536	1912	-11565	-145	-7844	-1304	-4198	-1052	-4889	-3617	-4803	-1305	-2462	1899	123	-269	1000	2376	-10659	1046	-13636	4589	-10386	-61	-11840	4581	-14869	187	-8974	1687	-8213	-147	-127	-120	-68	-66	-59	-104	39	-149	18	33	-77	-25	-56	80	-30	1
0.155000	-208	1808	1896	-12140	-91	-6997	-1012	-4520	-1184	-4266	-3479	-4880	-832	-2088	2003	164	-390	1182	2220	-11063	877	-13972	4855	-11653	-66	-12382	4931	-15596	147	-9577	1605	-7813	-150	-131	-118	-67	-61	-64	-103	39	-151	17	33	-77	-22	-60	81	-34	-4
0.155833	-243	2077	1917	-12655	-45	-6112	-757	-4831	-981	-3597	-3322	-4912	-459	-1701	2093	205	131	1359	2069	-11441	639	-14220	5056	-12999	-53	-12808	5227	-16357	135	-10048	1460	-7483	-150	-129	-122	-67	-64	-64	-105	38	-151	15	33	-76	-26	-61	80	-31	-1
0.156667	-234	2346	1985	-13091	-31	-5178	-526	-5138	-769	-2900	-3149	-4952	-460	-1302	2191	235	-78	1509	1923	-11785	526	-14415	5205	-14399	-31	-13125	5452	-17139	162	-10382	1267	-7200	-151	-122	-124	-69	-66	-61	-107	44	-153	11	30	-81	-26	-63	76	-35	-7
0.157500	-218	2604	2091	-13477	-111	-4284	-326	-5443	-630	-2184	-2960	-4994	-819	-888	2230	263	132	1657	1793	-12082	9	-14537	5325	-15828	-56	-13321	5633	-17922	161	-10574	1042	-6935	-150	-131	-121	-67	-62	-62	-108	37	-152	17	35	-78	-23	-57	81	-34	0
0.158333	-185	2862	2240	-13716	-148	-3373	-158	-5752	-419	-1461	-2756	-5047	-664	-473	2264	282	525	1784	1676	-12341	79	-14618	5366	-17264	-42	-13405	5758	-18692	123	-10652	802	-6672	-147	-135	-121	-67	-63	-61	-103	38	-147	12	33	-91	-23	-60	79	-34	-5
0.159167	-137	3105	2423	-13901	-122	-2495	8	-6076	-107	-756	-2541	-5098	-19	-58	2273	295	303	1902	1585	-12558	-4	-14670	5398	-18690	35	-13382	5850	-19417	69	-10619	571	-6389	-149	-130	-119	-66	-63	-62	-112	35	-150	17	35	-78	-24	-50	80	-30	-3
0.160000	-45	3334	2639	-14008	-150	-1653	133	-6415	287	-77	-2318	-5155	295	344	2249	298	707	2011	1508	-12735	-64	-14707	5423	-20076	56	-13267	5885	-20078	57	-10501	373	-6060	-149	-126	-104	-62	-61	-58	-104	40	-151	18	36	-77	-23	-56	82	-30	-5
0.160833	-3	3544	2864	-14046	-111	-860	269	-6761	574	557	-2085	-5215	487	738	2193	293	782	2118	1449	-12885	4	-14745	5450	-21407	71	-13086	5896	-20648	38	-10313	237	-5680	-149	-127	-117	-64	-62	-57	-103	41	-151	19	37	-75	-21	-57	86	-28	0
0.161667	-9	3741	3147	-14029	-67	-130	380	-7129	620	1137	-1850	-5279	532	1100	2110	273	689	2217	1407	-12990	33	-14800	5493	-22670	140	-12859	5883	-21114	-10	-10110	184	-5241	-150	-127	-112	-64	-63	-59	-103	43	-148	21	36	-75	-21	-56	85	-28	-3
0.162500	33	3911	3413	-13976	-119	523	480	-7510	555	1643	-1614	-5345	690	1438	1964	243	988	2314	1380	-13082	-124	-14877	5556	-23859	148	-12608	5843	-21450	67	-9884	247	-4735	-146	-125	-120	-62	-60	-59	-103	41	-149	19	36	-73	-23	-56	85	-29	0
0.163333	77	4064	3690	-13897	-56	1107	572	-7902	584	2089	-1367	-5366	719	1744	1791	196	1280	2413	1367	-13166	56	-14982	5672	-24963	121	-12360	5786	-21645	147	-9671	445	-4181	-148	-125	-124	-65	-63	-56	-103	41	-148	21	37	-75	-18	-56	87	-26	-1
0.164167	63	4193	3967	-13821	91	1610	658	-8305	646	2450	-1121	-5483	728	1999	1586	133	970	2520	1368	-13249	34	-15129	5831	-25992	59	-12140	5706	-21689	318	-9499	794	-3592	-149	-127	-119	-62	-64	-56	-102	43	-151	16	35	-78	-23	-53	84	-28	-1
0.165000	30	4296	4221	-13752	84	2052	744	-8712	509	2731	-875	-5551	803	2202	1342	47	1025	2628	1367	-13349	-148	-15308	6040	-26936	26	-11975	5617	-21576	370	-9366	1299	-2987	-150	-129	-125	-69	-62	-60	-108	43	-153	19	37	-77	-24	-60	81	-28	-5
0.165833	32	4386	4464	-13713	106	2415	825	-9120	323	2933	-630	-5625	610	2348	1068	-51	725	2748	1378	-13432	-70	-15519	6304	-27788	3	-11872	5514	-21309	274	-9296	1980	-2383	-153	-124	-121	-65	-64	-56	-102	42	-154	20	36	-77	-24	-57	86	-29	0
0.166667	54	4461	4688	-13706	106	2716	914	-9515	303	3061	-383	-5691	819	2435	765	-169	429	2879	1383	-13596	-124	-15759	6614	-28560	-45	-11861	5398	-20903	182	-9288	2829	-1816	-149	-127	-127	-65	-63	-58	-102	39	-150	18	38	-76	-19	-57	84	-27	-1
0.167500	79	4522	4898	-13752	58	2964	999	-9901	290	3115	-134	-5764	1897	2454	436	-317	768	3024	1389	-13772	-75	-16025	6962	-29256	-28	-11952	5277	-20373	5	-9354	3841	-1312	-148	-121	-118	-63	-60	-55	-105	45	-148	22	37	-75	-21	-63	81	-25	0
0.168333	47	4567	5074	-13859	164	3146	1075	-10276	304	3104	112	-5838	2333	2390	88	-488	1245	3171	1378	-13993	-184	-16311	7341	-29884	-24	-12106	5136	-19742	-92	-9473	5005	-909	-147	-119	-120	-64	-65	-56	-102	46	-149	22	39	-73	-22	-52	86	-24	-1
0.169167	-11	4608	5214	-14018	173	3284	1172	-10636	242	3031	357	-5916	1965	2264	-276	-686	-138	3329	1361	-14252	-372	-16601	7733	-30447	-30	-12367	4999	-19047	-133	-9644	6292	-632	-148	-125	-120	-64	-60	-56	-102	47	-148	22	38	-69	-21	-56	85	-25	3
0.170000	-95	4640	5359	-14248	111	3379	1258	-10980	36	2913	598	-5989	1729	2053	-652	-911	-1941	3486	1314	-14563	-13	-16903	8128	-30953	-72	-12715	4865	-18316	-196	-9848	7687	-503	-153	-124	-122	-65	-63	-57	-105	45	-152	21	36	-74	-23	-56	80	-28	0
0.170833	-220	4674	5472	-14551	171	3435	1345	-11309	66	2726	836	-6073	1470	1759	-1035	-1167	-1945	3651	1253	-14916	-264	-17199	8504	-31401	-151	-13100	4738	-17588	-275	-10071	9154	-538	-151	-126	-122	-67	-64	-56	-104	43	-151	19	34	-75	-24	-56	78	-27	-1
0.171667	-325	4710	5576	-14860	162	3462	1430	-11617	57	2514	1074	-6146	1135	1389	-1418	-1452	-1975	3821	1179	-15304	-255	-17487	8855	-31794	-225	-13571	4643	-16892	-310	-10293	10677	-765	-144	-125	-122	-68	-61	-59	-105	44	-147	20	34	-77	-22	-55	82	-26	-1
0.172500	-401	4759	5673	-15234	72	3467	1518	-11906	60	2271	1302	-6221	781	940	-1800	-1767	-2494	3986	1081	-15736	-47	-17754	9162	-32139	-248	-14049	4586	-16262	-249	-10507	12204	-1179	-152	-126	-119	-67	-63	-58	-105	42	-155	20	34	-77	-23	-58	80	-27	-5
0.173333	-453	4815	5769	-15635	16	3446	1600	-12185	36	1999	1513	-6292	490	418	-2174	-2115	-2120	4146	967	-16169	-293	-18005	9410	-32430	-257	-14527	4594	-15734	-206	-10697	13712	-1790	-155	-126	-122	-68	-63	-58	-109	38	-154	17	35	-78	-23	-59	77	-30	-3
0.174167	-430	4891	5912	-16057	-1	3387	1679	-12458	-128	1699	1738	-6357	310	-173	-2539	-2492	-1702	4311	842	-16620	-366	-18228	9605	-32615	-208	-14972	4695	-15327	-166	-10859	15162	-2587	-150	-126	-120	-65	-64	-58	-103	43	-149	21	34	-75	-23	-53	82	-27	0
0.175000	-421	4982	6004	-16486	-130	3317	1770	-12717	-263	1380	1942	-6420	215	-826	-2889	-2897	-1675	4463	699	-17078	-471	-18427	9731	-32693	-184	-15365	4902	-15070	-249	-10982	16511	-3558	-147	-126	-122	-66	-63	-57	-104	42	-155	17	35	-74	-21	-53	84	-26	2
0.175833	-372	5097	6158	-16910	-286	3222	1853	-12976	-548	1039	2126	-6474	284	-1539	-3221	-3339	-1969	4617	547	-17524	-654	-18598	9799	-32724	-214	-15688	5247	-14975	-411	-11075	17744	-4702	-149	-127	-119	-66	-61	-58	-104	19	-136	20	37	-75	-22	-55	85	-28	0
0.176667	-245	5227	6341	-17326	-442	3095	1930	-13249	-800	670	2294	-6525	397	-2309	-3547	-3818	-1375	4764	395	-17957	-683	-18739	9805	-32747	-268	-15912	5752	-15044	-426	-11149	18844	-5999	-151	-125	-119	-68	-61	-58	-141	41	-152	19	34	-77	-21	-56	85	-27	-1
0.177500	-254	5380	6563	-17713	-528	2943	2003	-13520	-912	273	2431	-6567	1068	-3128	-3859	-4331	-1640	4904	239	-18357	-768	-18849	9766	-32738	-274	-16025	6430	-15275	-324	-11195	19781	-7407	-149	-126	-125	-67	-60	-58	-104	41	-153	15	35	-74	-25	-55	85	-28	-4
0.178333	-463	5558	6831	-18069	-549	2754	2069	-13806	-1082	-155	2541	-6602	1808	-3986	-4158	-4874	-1937	5040	88	-18719	-1021	-18919	9699	-32754	-281	-16019	7308	-15663	-292	-11245	20552	-8897	-148	-125	-119	-65	-63	-61	-104	18	-152	16	33	-79	-23	-59	82	-30	0
0.179167	-756	5757	7142	-18390	-523	2525	2114	-14116	-1351	-624	2616	-6633	2088	-4874	-4441	-5448	-1993	5168	-57	-19041	-1116	-18947	9622	-32710	-308	-15890	8384	-16179	-48	-11306	21157	-10436	-152	-127	-120	-67	-64	-61	-107	43	-153	19	35	-76	-5	-57	81	-28	-1
0.180000	-711	5980	7509	-18676	-511	2246	2148	-14439	-1569	-1136	2642	-6660	2178	-5779	-4712	-6050	-2271	5296	-188	-19310	-1305	-18915	9562	-32516	-335	-15633	9658	-16802	236	-11382	21605	-11974	-152	-126	-117	-43	-61	-58	-105	44	-150	18	33	-75	-24	-57	85	-27	1
0.180833	-545	6228	7926	-18910	-527	1918	2158	-14781	-1618	-1701	2616	-6680	2178	-6697	-4992	-6689	-2264	5412	-305	-19536	-1370	-18821	9543	-32178	-376	-15263	11124	-17498	263	-11500	21920	-13483	-147	-124	-116	-64	-61	-58	-104	67	-146	20	36	-74	-19	-57	84	-26	0
0.181667	-492	6498	8393	-19111	-529	1522	2130	-15144	-1588	-2332	2519	-6729	1872	-7629	-5266	-7363	-1721	5515	-422	-19715	-1209	-18650	9589	-31719	-422	-14796	12750	-18244	411	-11667	22120	-14926	-152	-128	-119	-66	-62	-60	-107	38	-153	17	34	-76	-28	-58	80	-28	-5
0.182500	-392	6779	8908	-19280	-458	1053	2059	-15526	-1320	-3031	2344	-6738	1474	-8564	-5552	-8069	-414	5613	-522	-19847	-1264	-18390	9739	-31126	-376	-14240	14529	-18989	774	-11891	22233	-16243	-152	-127	-119	-64	-64	-60	-107	39	-153	20	34	-77	-24	-55	82	-35	-3
0.183333	-343	7089	9467	-19408	-446	514	1935	-15915	-957	-3804	2085	-6770	1204	-9481	-5842	-8798	710	5700	-609	-19938	-1057	-18025	10008	-30390	-407	-13617	16430	-19710	715	-12172	22309	-17406	-150	-128	-119	-63	-60	-59	-105	40	-150	27	35	-77	-21	-58	81	-29	0
0.184167	-369	7408	10059	-19521	-503	-114	1751	-16322	-862	-4661	1726	-6815	700	-10380	-6146	-9560	1285	5766	-696	-19997	-1024	-17544	10413	-29494	-498	-12956	18406	-20363	465	-12504	22358	-18383	-151	-130	-119	-65	-64	-61	-105	41	-154	17	34	-75	-19	-56	85	-26	-6
0.185000	-327	7741	10678	-19613	-620	-830	1489	-16733	-907	-5596	1256	-6878	119	-11256	-6473	-10347	2453	5816	-771	-20027	-1189	-16934	10987	-28437	-555	-12274	20411	-20918	829	-12879	22428	-19140	-149	-126	-120	-63	-64	-59	-109	41	-134	16	32	-75	-21	-59	81	-30	0
0.185833	-265	8094	11314	-19696	-592	-1642	1134	-17139	-716	-6602	664	-6964	-309	-12085	-6827	-11155	2157	5845	-854	-20042	-964	-16197	11720	-27209	-574	-11604	22398	-21353	1203	-13281	22557	-19656	-151	-127	-119	-66	-64	-91	-107	41	-151	17	33	-74	-23	-56	82	-30	0
0.186667	-240	8452	11949	-19777	-538	-2538	680	-17531	-398	-7678	-59	-7078	-784	-12874	-7214	-11997	2291	5846	-936	-20042	-958	-15332	12627	-25817	-513	-10966	24318	-21642	1050	-13697	22758	-19921	-159	-127	-120	-70	-59	-56	-107	42	-150	20	35	-72	-19	-57	81	-29	-3
0.187500	-204	8831	12574	-19869	-518	-3525	109	-17898	-193	-8805	-930	-7222	-1144	-13610	-7643	-12859	2505	5821	-1027	-20038	-780	-14343	13695	-24258	-438	-10384	26133	-21773	1035	-14085	23064	-19917	-146	-127	-118	-65	-59	-57	-104	41	-149	23	37	-74	-17	-55	86	-26	4
0.188333	-160	9216	13157	-19973	-413	-4594	-586	-18226	130	-9976	-1964	-7411	-1549	-14280	-8109	-13748	2398	5759	-1136	-20044	-651	-13242	14917	-22538	-415	-9875	27796	-21738	1101	-14430	23473	-19651	-150	-129	-117	-64	-60	-56	-102	42	-151	20	37	-70	-19	-56	84	-30	0
0.189167	-60	9610	13688	-20096	-298	-5744	-1427	-18513	284	-11184	-3162	-7641	-1710	-14880	-8623	-14651	2325	5664	-1258	-20062	-606	-12044	16281	-20663	-317	-9457	29269	-21537	979	-14697	23998	-19142	-149	-125	-118	-64	-64	-57	-104	40	-150	19	30	-72	-22	-57	79	-26	0
0.190000	4	9992	14145	-20230	-354	-6968	-2415	-18738	277	-12385	-4521	-7920	-1735	-15401	-9188	-15557	2393	5530	-1406	-20101	-419	-10772	17755	-18670	-239	-9140	30516	-21180	765	-14850	24618	-18403	-154	-138	-124	-68	-66	-60	-108	30	-152	13	32	-78	-27	-60	77	-32	-6
0.190833	-6	10377	14510	-20426	-276	-8249	-3542	-18901	456	-13563	-6047	-8259	-1741	-15840	-9801	-16507	1675	5364	-1575	-20160	50	-9447	19314	-16564	-262	-8923	31535	-20673	382	-14868	25341	-17446	-150	-130	-122	-69	-62	-58	-109	35	-154	13	29	-76	-19	-58	82	-35	-1
0.191667	78	10774	14764	-20631	-83	-9568	-4795	-18975	528	-14686	-7727	-8644	-1615	-16187	-10460	-17465	1138	5167	-1758	-20242	46	-8095	20935	-14377	-200	-8805	32323	-20032	-33	-14732	26152	-16301	-150	-131	-122	-72	-64	-57	-107	40	-153	18	34	-74	-24	-58	84	-29	2
0.192500	118	11152	14887	-20872	-39	-10909	-6156	-18975	439	-15738	-9530	-9101	-1584	-16440	-11166	-18438	791	4945	-1962	-20353	333	-6751	22568	-12117	-102	-8774	32767	-19281	-338	-14421	27016	-15013	-153	-126	-124	-67	-67	-57	-107	46	-153	16	28	-76	-25	-57	82	-30	0
0.193333	110	11506	14851	-21141	32	-12253	-7593	-18885	445	-16686	-11446	-9616	-1610	-16603	-11912	-19423	706	4689	-2181	-20492	598	-5447	24184	-9844	-120	-8815	32767	-18427	-491	-13941	27903	-13631	-150	-129	-126	-67	-64	-57	-104	39	-150	17	32	-74	-26	-57	84	-29	-1
0.194167	118	11825	14632	-21446	47	-13570	-9068	-18706	472	-17530	-13467	-10202	-1562	-16671	-12685	-20413	852	4425	-2402	-20661	669	-4207	25750	-7562	-176	-8908	32767	-17512	-648	-13288	28776	-12160	-152	-126	-121	-67	-65	-59	-104	39	-153	18	34	-77	-32	-60	85	-28	0
0.195000	156	12094	14226	-21777	42	-14854	-10529	-18446	334	-18214	-15503	-10849	-1385	-16647	-13477	-21409	646	4157	-2626	-20864	765	-3052	27234	-5323	-170	-9020	32767	-16544	-838	-12485	29607	-10677	-149	-126	-124	-70	-80	-55	-104	40	-154	19	34	-77	-22	-57	82	-31	-1
0.195833	121	12298	13597	-22137	110	-16063	-11908	-18111	197	-18732	-17520	-11564	-1266	-16539	-14269	-22406	564	3907	-2834	-21093	602	-2011	28590	-3158	-158	-9123	32767	-15563	-919	-11549	30363	-9214	-147	-126	-119	-66	-64	-53	-105	39	-153	15	34	-77	-25	-58	84	-10	0
0.196667	47	12416	12743	-22515	88	-17184	-13143	-17698	315	-19067	-19465	-12342	-1282	-16353	-15054	-23403	465	3643	-3011	-21356	556	-1108	29801	-1104	-169	-9184	32757	-14573	-1004	-10513	31032	-7791	-150	-127	-122	-67	-73	-59	-102	37	-153	18	34	-77	-24	-55	81	-33	-4
0.197500	18	12438	11653	-22910	128	-18188	-14175	-17235	300	-19210	-21286	-13184	-1179	-16097	-15818	-24395	-417	3427	-3141	-21643	549	-349	30846	808	-197	-9179	32341	-13591	-1094	-9409	31567	-6452	-151	-126	-121	-68	-65	-59	-104	38	-147	15	33	-78	-28	-59	80	-31	-5
0.198333	84	12332	10325	-23324	144	-19066	-14946	-16717	234	-19158	-22937	-14089	-736	-15795	-16535	-25366	-40	3244	-3204	-21959	276	260	31714	2553	-247	-9071	31861	-12632	-1215	-8276	31973	-5229	-153	-119	-128	-72	-66	-63	-113	35	-153	11	29	-82	-24	-62	78	-34	-5
0.199167	106	12095	8759	-23743	188	-19799	-15399	-16167	322	-18910	-24361	-15048	-598	-15416	-17182	-26315	-257	3110	-3169	-22287	612	729	32409	4111	-164	-8831	31355	-11701	-1263	-7159	32227	-4128	-155	-129	-122	-70	-63	-61	-108	36	-154	16	32	-78	-26	-60	77	-34	-5
0.200000	69	11701	6976	-24158	248	-20406	-15495	-15591	503	-18474	-25493	-16052	-636	-15020	-17745	-27233	-373	3036	-3005	-22640	327	1064	32767	5454	-137	-8440	30842	-10808	-1272	-6087	32324	-3169	-150	-126	-120	-66	-65	-61	-109	35	-151	18	33	-75	-26	-55	82	-28	0
0.200833	5	11144	4956	-24578	271	-20811	-15205	-15001	735	-17873	-26309	-17093	-591	-14624	-18209	-28104	-341	3020	-2667	-23011	309	1281	32767	6562	-150	-7890	30347	-9961	-1362	-5095	32261	-2363	-148	-124	-118	-67	-60	-56	-105	39	-149	17	35	-75	-19	-53	84	-29	0
0.201667	-67	10394	2721	-25004	216	-21092	-14540	-14418	795	-17131	-26788	-18180	-583	-14190	-18554	-28938	-638	3057	-2144	-23398	336	1396	32767	7413	-102	-7173	29868	-9152	-1459	-4214	32030	-1701	-147	-127	-117	-64	-61	-58	-105	38	-151	19	36	-76	-18	-53	85	-29	0
0.202500	-97	9458	303	-25427	265	-21231	-13498	-13855	744	-16272	-26901	-19295	-538	-13797	-18771	-29716	-771	3154	-1379	-23791	213	1441	32767	8014	-64	-6313	29438	-8377	-1473	-3455	31636	-1186	-151	-127	-117	-63	-40	-58	-103	40	-150	18	36	-75	-17	-58	81	-29	-3
0.203333	-142	8325	-2267	-25838	237	-21242	-12140	-13311	877	-15321	-26643	-20442	-482	-13419	-18839	-30423	-363	3312	-354	-24190	-17	1442	32767	8362	-46	-5278	29041	-7634	-1479	-2836	31100	-802	-149	-126	-139	-64	-61	-57	-103	35	-154	17	34	-76	-21	-52	85	-29	-3
0.204167	-114	7011	-4951	-26253	281	-21141	-10436	-12797	839	-14320	-26017	-21602	-413	-13088	-18761	-31060	-840	3524	951	-24590	206	1428	32767	8450	-86	-4108	28676	-6921	-1446	-2365	30420	-549	-151	-128	-118	-64	-65	-57	-105	38	-151	21	37	-74	-23	-52	82	-26	-3
0.205000	243	5549	-7701	-26664	315	-20942	-8530	-12336	658	-13312	-25055	-22769	-442	-12815	-18529	-31602	-1010	3794	2505	-24984	112	1428	32307	8293	-117	-2826	28341	-6236	-1440	-2032	29626	-393	-148	-103	-118	-63	-67	-58	-105	38	-152	17	34	-77	-22	-55	81	-28	0
0.205833	446	3957	-10515	-27053	224	-20675	-6483	-11923	575	-12334	-23794	-23932	-523	-12608	-18152	-32057	-733	4119	4297	-25375	-46	1464	31674	7899	-152	-1472	28024	-5579	-1474	-1819	28735	-337	-150	-129	-101	-66	-60	-58	-104	39	-152	19	37	-76	-23	-55	82	-29	-1
0.206667	301	2291	-13336	-27432	244	-20358	-4387	-11582	493	-11413	-22280	-25070	-592	-12477	-17638	-32396	-818	4518	6261	-25748	-90	1553	30919	7290	-216	-83	27705	-4949	-1508	-1724	27757	-358	-150	-129	-118	-68	-62	-62	-109	38	-150	18	33	-79	-25	-57	80	-28	-1
0.207500	191	621	-16101	-27790	220	-20007	-2334	-11322	381	-10650	-20556	-26184	-697	-12410	-16999	-32612	-626	4995	8300	-26101	-135	1723	30043	6488	-233	1312	27373	-4334	-1569	-1711	26741	-439	-148	-126	-117	-64	-62	-58	-107	46	-148	19	38	-75	-22	-55	82	-28	0
0.208333	35	-964	-18786	-28118	170	-19642	-428	-11152	306	-10011	-18671	-27259	-1038	-12423	-16254	-32667	-543	5572	10309	-26429	-310	1967	29073	5524	-198	2668	27007	-3754	-1428	-1767	25704	-579	-148	-127	-119	-63	-78	-57	-108	42	-148	18	36	-77	-24	-55	85	-27	3
0.209167	-69	-2380	-21354	-28410	168	-19272	1246	-11097	213	-9565	-16706	-28275	-1921	-12511	-15434	-32605	-581	6260	12164	-26729	-528	2295	28023	4408	-170	3940	26593	-3208	-952	-1855	24679	-763	-146	-127	-116	-65	-64	-57	-105	43	-151	19	44	-76	-19	-55	85	-28	3
0.210000	-110	-3545	-23755	-28669	104	-18920	2600	-11172	72	-9350	-14728	-29228	-2464	-12667	-14577	-32345	-448	7080	13728	-26996	-604	2704	26869	3175	-177	5084	26116	-2710	-550	-1982	23689	-988	-148	-129	-121	-65	-63	-58	-107	41	-149	19	34	-77	-24	-60	81	-30	0
0.210833	-127	-4375	-25970	-28878	114	-18585	3555	-11389	-128	-9369	-12796	-30096	-2249	-12884	-13697	-31908	-598	8051	14874	-27231	-551	3178	25667	1863	-207	6072	25566	-2263	-549	-2066	22752	-1255	-154	-127	-120	-66	-65	-60	-108	39	-150	20	64	-74	-24	-66	80	-32	0
0.211667	-213	-4784	-27945	-29029	125	-18268	4064	-11760	-72	-9643	-10962	-30878	-2027	-13158	-12844	-31270	-178	9198	15472	-27428	-618	3694	24429	498	-211	6885	24940	-1890	-690	-2148	21889	-1562	-149	-129	-121	-65	-65	-58	-108	42	-149	21	36	-75	-26	-57	79	-30	-1
0.212500	-243	-4710	-29642	-29119	55	-17981	4094	-12285	3	-10162	-9287	-31564	-1886	-13469	-12031	-30434	-316	10522	15420	-27593	-85	4252	23162	-891	-235	7493	24229	-1569	-608	-2189	21117	-1903	-149	-128	-126	-66	-63	-59	-110	40	-151	19	29	-82	-19	-57	82	-29	-3
0.213333	-195	-4109	-31074	-29142	102	-17713	3632	-12969	-361	-10948	-7807	-32157	-1651	-13812	-11308	-29405	-504	12014	14650	-27721	-86	4806	21881	-2278	-179	7879	23435	-1351	-555	-2189	20432	-2286	-153	-128	-115	-66	-63	-59	-103	60	-150	19	35	-77	-22	-57	80	-33	-3
0.214167	-241	-2922	-31996	-29100	236	-17463	2671	-13831	-708	-11914	-6566	-32503	-1350	-14167	-10702	-28198	-306	13676	13137	-27828	35	5328	20584	-3660	-97	8027	22564	-1209	-604	-2157	19843	-2706	-150	-128	-119	-67	-61	-61	-105	40	-152	19	34	-73	-14	-57	81	-29	0
0.215000	-266	-1264	-32390	-28990	250	-17231	1231	-14841	-800	-13086	-5602	-32663	-1145	-14525	-10242	-26832	-285	15483	10903	-27913	171	5793	19297	-5002	-121	7985	21626	-1182	-560	-2079	19340	-3171	-152	-130	-122	-63	-67	-61	-105	40	-151	16	30	-80	-19	-60	77	-33	-3
0.215833	-260	953	-32569	-28818	277	-17008	-637	-15997	-781	-14395	-4930	-32720	-936	-14870	-9945	-25333	-301	17425	7978	-27985	247	6175	18027	-6301	-78	7709	20620	-1259	-445	-1974	18899	-3670	-147	-131	-124	-68	-62	-59	-104	41	-151	18	33	-75	-22	-59	81	-29	-1
0.216667	-275	3633	-32627	-28583	277	-16792	-2858	-17270	-692	-15788	-4548	-32750	-708	-15196	-9828	-23737	-21	19454	4502	-28054	73	6434	16786	-7539	-7	7235	19575	-1450	-394	-1851	18508	-4214	-151	-131	-124	-66	-63	-61	-105	41	-153	18	32	-77	-26	-60	80	-30	-5
0.217500	-299	6653	-32669	-28300	201	-16584	-5352	-18634	-649	-17209	-4462	-32740	-566	-15484	-9903	-22094	-183	21517	616	-28128	370	6560	15583	-8716	-56	6583	18493	-1752	-394	-1737	18147	-4786	-149	-129	-130	-73	-64	-62	-107	41	-152	13	30	-78	-23	-61	80	-27	-4
0.218333	-234	9945	-32682	-27983	219	-16378	-8045	-20074	-481	-18616	-4655	-32764	-464	-15741	-10170	-20447	-427	23569	-3485	-28221	333	6529	14417	-9828	-156	5770	17374	-2167	-370	-1637	17789	-5383	-152	-131	-127	-82	-65	-63	-109	38	-156	13	26	-77	-26	-62	78	-33	2
0.219167	-165	13404	-32695	-27645	206	-16181	-10899	-21562	-443	-19957	-5107	-32757	-346	-15952	-10621	-18842	-170	25564	-7588	-28333	205	6330	13290	-10892	-135	4822	16250	-2677	-421	-1578	17414	-5991	-146	-133	-113	-70	-64	-63	-107	38	-152	11	22	-79	-23	-61	80	-29	-1
0.220000	-170	16884	-32719	-27296	227	-15991	-13790	-23059	-560	-21164	-5763	-32765	-155	-16119	-11239	-17327	-262	27434	-11490	-28467	336	5950	12215	-11890	-68	3783	15132	-3271	-598	-1569	16997	-6601	-148	-129	-122	-70	-64	-61	-109	39	-148	16	34	-77	-17	-59	79	-32	0
0.220833	-122	20292	-32695	-26958	223	-15811	-16624	-24533	-550	-22211	-6624	-32754	-57	-16243	-12001	-15954	-287	29130	-15020	-28640	278	5399	11201	-12835	-57	2668	14027	-3950	-699	-1634	16516	-7191	-148	-133	-120	-66	-60	-57	-104	38	-149	15	35	-84	-23	-59	84	-30	0
0.221667	-86	23509	-32565	-26664	196	-15665	-19319	-25953	-477	-23048	-7613	-32761	52	-16336	-12879	-14752	-277	30617	-17980	-28853	306	4677	10246	-13729	-16	1508	12951	-4690	-688	-1768	15958	-7759	-148	-126	-125	-67	-62	-61	-105	37	-148	17	32	-75	-19	-59	80	-32	3
0.222500	-152	26405	-32163	-26393	159	-15546	-21804	-27286	-543	-23676	-8689	-32764	-30	-16409	-13852	-13769	-355	31836	-20146	-29100	280	3804	9356	-14573	-27	331	11908	-5481	-724	-2049	15306	-8282	-151	-127	-120	-64	-64	-61	-109	36	-151	19	34	-77	-26	-61	77	-31	-1
0.223333	-165	28893	-31652	-26251	93	-15474	-24004	-28503	-623	-24060	-9814	-32760	89	-16450	-14870	-13027	-99	32767	-21423	-29384	182	2783	8538	-15370	-74	-849	10901	-6302	-641	-2410	14567	-8742	-202	-132	-122	-69	-67	-62	-109	34	-153	13	33	-79	-25	-58	79	-33	-3
0.224167	-142	30840	-31102	-26176	45	-15455	-25873	-29594	-503	-24218	-10933	-32767	291	-16471	-15892	-12553	-174	32767	-21688	-29693	309	1680	7797	-16142	-15	-2004	9945	-7135	-493	-2883	13739	-9123	-150	-129	-122	-68	-53	-62	-109	36	-152	15	30	-75	5	-57	77	-31	-1
0.225000	-163	32277	-30544	-26203	18	-15501	-27363	-30534	-315	-24144	-11995	-32696	284	-16532	-16882	-12339	270	32767	-20898	-30026	-15	471	7134	-16852	-58	-3130	9050	-7946	-482	-3458	12835	-9423	-154	-127	-119	-67	-64	-62	-109	33	-150	17	34	-77	-28	-57	81	-32	-1
0.225833	-141	32767	-29994	-26345	49	-15606	-28441	-31326	-190	-23869	-12963	-32592	389	-16587	-17816	-12393	847	32767	-19033	-30376	279	-789	6557	-17528	-94	-4201	8215	-8771	-463	-4139	11868	-9632	-153	-126	-118	-64	-62	-61	-110	36	-150	19	34	-75	-23	-57	79	-33	-3
0.226667	-149	32767	-29466	-26606	120	-15789	-29104	-31969	-64	-23428	-13814	-32396	571	-16667	-18653	-12705	567	32767	-16187	-30737	250	-2073	6068	-18167	-117	-5222	7452	-9548	-373	-4906	10864	-9749	-148	-125	-118	-66	-61	-59	-119	36	-149	19	36	-77	-19	-56	85	-29	-14
0.227500	-147	32767	-28961	-26982	140	-16033	-29339	-32400	-98	-22848	-14514	-32216	585	-16777	-19382	-13240	627	32767	-12494	-31095	81	-3352	5672	-18755	-180	-6191	6761	-10277	-349	-5751	9844	-9780	-151	-128	-141	-64	-60	-58	-104	39	-149	19	36	-75	-19	-53	85	-29	-5
0.228333	-78	32574	-28479	-27460	162	-16340	-29168	-32600	-74	-22173	-15054	-32019	673	-16924	-19975	-13983	490	32060	-8114	-31444	273	-4609	5366	-19298	-176	-7103	6145	-10992	-319	-6650	8849	-9727	-148	-126	-115	-64	-61	-58	-107	37	-152	19	35	-76	-18	-52	81	-28	0
0.229167	-125	31427	-28003	-28028	234	-16696	-28604	-32667	111	-21430	-15424	-31802	713	-17110	-20388	-14886	384	30876	-3261	-31774	256	-5821	5162	-19791	-128	-7957	5636	-11650	-198	-7587	7914	-9606	-150	-126	-118	-65	-62	-72	-104	40	-150	20	37	-74	-24	-53	81	-31	0
0.230000	-198	29900	-27529	-28663	383	-17093	-27672	-32709	163	-20680	-15627	-31560	741	-17328	-20737	-15905	348	29398	1845	-32087	6	-6985	5055	-20231	-204	-8762	5213	-12264	-86	-8520	7069	-9436	-148	-128	-118	-64	-61	-60	-110	38	-150	17	32	-78	-23	-56	81	-31	0
0.230833	-154	28061	-27036	-29370	447	-17515	-26410	-32713	95	-19944	-15668	-31305	742	-17584	-20922	-17009	145	27617	6980	-32363	192	-8075	5050	-20610	-158	-9512	4896	-12844	-44	-9477	6348	-9237	-148	-130	-124	-69	-65	-62	-109	45	-152	17	30	-79	-24	-56	81	-31	0
0.231667	-107	25992	-26504	-30066	421	-17930	-24872	-32735	52	-19260	-15571	-30980	1348	-17864	-20973	-18153	-452	25572	11819	-32566	120	-9085	5146	-20925	-168	-10215	4684	-13393	-33	-10384	5779	-9021	-151	-132	-122	-68	-66	-63	-112	35	-153	9	30	-80	-25	-59	78	-33	-4
0.232500	-100	23793	-25926	-30767	370	-18321	-23106	-32724	51	-18641	-15356	-30614	2361	-18159	-20908	-19283	-306	23288	16184	-32637	-101	-10001	5346	-21173	-252	-10851	4597	-13917	114	-11241	5391	-8818	-149	-131	-132	-69	-66	-61	-110	40	-152	16	35	-74	-24	-57	82	-31	0
0.233333	-133	21555	-25268	-31437	301	-18664	-21159	-32735	0	-18103	-15050	-30192	2283	-18457	-20769	-20359	20	20787	19921	-32674	-15	-10832	5637	-21349	-195	-11485	4622	-14439	141	-12029	5203	-8652	-149	-128	-120	-66	-63	-61	-110	39	-153	18	35	-76	-24	-56	75	-29	-1
0.234167	-151	19325	-24523	-32066	228	-18944	-19077	-32709	-7	-17658	-14693	-29701	1881	-18749	-20572	-21346	6	18078	22894	-32691	-145	-11583	6022	-21469	-165	-12061	4775	-14965	63	-12729	5220	-8539	-150	-121	-120	-66	-67	-63	-105	39	-154	15	36	-75	-24	-52	82	-31	0
0.235000	-107	17166	-23670	-32468	137	-19139	-16906	-32732	53	-17301	-14317	-29152	1952	-19021	-20350	-22245	42	15206	25027	-32692	-38	-12264	6498	-21526	-174	-12597	5044	-15510	85	-13337	5440	-8503	-151	-126	-119	-65	-63	-61	-107	40	-152	17	37	-77	-24	-58	61	-31	-1
0.235833	-69	15126	-22684	-32645	17	-19240	-14703	-32704	93	-17015	-13955	-28527	1765	-19255	-20132	-23005	54	12176	26288	-32703	-57	-12863	7034	-21529	-159	-13097	5428	-16084	52	-13846	5861	-8555	-150	-128	-120	-66	-64	-64	-109	41	-150	17	34	-76	-25	-58	81	-29	0
0.236667	-88	13200	-21560	-32701	-70	-19216	-12510	-32682	41	-16797	-13640	-27841	1483	-19444	-19922	-23626	305	9025	26688	-32690	-346	-13405	7664	-21487	-164	-13565	5924	-16697	91	-14257	6477	-8715	-149	-130	-122	-65	-63	-59	-107	41	-149	17	35	-73	-23	-58	80	-31	-4
0.237500	-111	11451	-20290	-32746	-180	-19085	-10369	-32634	60	-16620	-13398	-27084	1174	-19576	-19756	-24098	484	5799	26296	-32707	-146	-13890	8332	-21402	-163	-13993	6516	-17343	90	-14569	7260	-8982	-149	-128	-122	-64	-63	-62	-105	39	-151	16	34	-78	-24	-58	81	-30	-1
0.238333	-118	9804	-18872	-32744	-279	-18824	-8313	-32630	49	-16466	-13249	-26270	929	-19645	-19652	-24426	437	2532	25225	-32691	-428	-14333	9047	-21289	-222	-14390	7206	-18083	114	-14795	8181	-9362	-151	-130	-124	-68	-62	-59	-108	40	-152	18	32	-77	-21	-59	79	-29	-3
0.239167	-113	8292	-17309	-32767	-453	-18451	-6369	-32627	-17	-16315	-13217	-25413	646	-19648	-19611	-24607	523	-735	23622	-32706	-336	-14733	9785	-21160	-255	-14758	7953	-18847	306	-14933	9207	-9838	-153	-130	-124	-65	-67	-61	-110	56	-158	17	33	-79	-24	-58	80	-29	-3
0.240000	-118	6884	-15606	-32748	-591	-17962	-4562	-32646	-99	-16144	-13298	-24518	406	-19575	-19641	-24669	-177	-3942	21662	-32690	-72	-15101	10545	-21021	-217	-15091	8761	-19663	528	-15019	10307	-10434	-156	-133	-122	-68	-63	-62	-108	38	-155	11	32	-77	-23	-60	81	-28	-9
0.240833	-153	5524	-13771	-32738	-669	-17371	-2919	-32666	-188	-15943	-13500	-23605	306	-19434	-19727	-24615	45	-7069	19509	-32700	-263	-15438	11297	-20883	-160	-15389	9603	-20486	592	-15050	11447	-11097	-150	-125	-119	-51	-63	-59	-102	40	-148	17	35	-75	-21	-53	84	-26	2
0.241667	-137	4174	-11822	-32742	-715	-16701	-1465	-32671	-161	-15699	-13815	-22691	192	-19233	-19869	-24476	112	-10075	17345	-32681	-424	-15750	12025	-20765	-215	-15662	10446	-21340	458	-15061	12586	-11848	-150	-127	-122	-64	-62	-61	-104	43	-153	19	36	-75	-23	-59	84	-24	-1
0.242500	-139	2796	-9790	-32755	-773	-15974	-217	-32659	-75	-15421	-14238	-21795	40	-18980	-20045	-24262	291	-12929	15345	-32695	-566	-16042	12720	-20672	-285	-15916	11274	-22189	386	-15058	13698	-12652	-148	-124	-119	-63	-62	-58	-104	43	-150	17	37	-75	-23	-53	82	-26	-3
0.243333	-162	1351	-7707	-32736	-724	-15202	817	-32586	-82	-15098	-14753	-20929	-64	-18686	-20238	-24005	560	-15614	13636	-32684	-762	-16311	13358	-20609	-242	-16147	12079	-23021	400	-15074	14745	-13491	-149	-127	-121	-63	-60	-56	-102	43	-151	39	35	-75	-19	-56	85	-42	0
0.244167	-173	-187	-5588	-32754	-730	-14404	1636	-32477	-36	-14748	-15338	-20118	-165	-18369	-20424	-23726	672	-18099	12333	-32693	-737	-16564	13932	-20587	-219	-16371	12824	-23812	372	-15119	15697	-14347	-156	-122	-118	-60	-61	-55	-98	45	-152	19	35	-74	-21	-55	85	-26	0
0.245000	-205	-1854	-3480	-32736	-702	-13635	2233	-32278	34	-14380	-15960	-19376	-413	-18038	-20578	-23439	210	-20380	11506	-32685	-702	-16801	14426	-20611	-200	-16565	13494	-24524	269	-15216	16542	-15195	-149	-125	-119	-63	-61	-58	-100	41	-150	18	36	-70	-19	-50	80	-26	0
0.245833	-180	-3646	-1392	-32751	-664	-12882	2607	-32000	57	-14020	-16594	-18721	-611	-17711	-20676	-23159	206	-22431	11203	-32692	-871	-17021	14831	-20686	-200	-16796	14076	-25144	149	-15372	17261	-16022	-149	-141	-119	-62	-62	-57	-104	44	-153	20	36	-75	-22	-55	85	-43	0
0.246667	-181	-5589	622	-32748	-701	-12181	2765	-31619	21	-13684	-17217	-18163	-462	-17402	-20699	-22898	111	-24231	11414	-32689	-749	-17224	15139	-20811	-235	-17014	14559	-25650	136	-15601	17846	-16809	-147	-125	-117	-61	-62	-38	-101	45	-139	18	35	-73	-18	-55	86	-27	2
0.247500	-184	-7656	2533	-32731	-745	-11554	2688	-31128	0	-13399	-17807	-17714	-505	-17121	-20628	-22669	-164	-25813	12120	-32686	-595	-17426	15345	-20989	-224	-17247	14941	-26031	161	-15922	18292	-17529	-146	-124	-115	-63	-60	-59	-101	43	-148	21	37	-75	-21	-55	86	-26	0
0.248333	-167	-9835	4307	-32689	-710	-11015	2468	-30522	-100	-13173	-18336	-17378	-555	-16887	-20453	-22476	-476	-27147	13234	-32699	-251	-17630	15445	-21218	-224	-17508	15204	-26273	141	-16324	18598	-18179	-151	-125	-118	-65	-64	-60	-104	42	-152	18	35	-77	-19	-58	82	-27	-1
0.249167	-174	-12100	5929	-32644	-637	-10577	2034	-29786	-238	-13038	-18786	-17165	-358	-16707	-20168	-22316	-637	-28222	14677	-32686	-90	-17838	15453	-21500	-233	-17781	15372	-26365	67	-16820	18781	-18733	-149	-125	-118	-62	-59	-57	-103	42	-149	18	36	-74	-22	-58	82	-28	0
0.250000	-203	-14417	7391	-32647	-568	-10246	1434	-28922	-228	-13005	-19125	-17068	-396	-16568	-19768	-22195	-592	-29077	16349	-32701	-267	-18068	15361	-21829	-203	-18093	15439	-26310	-43	-17397	18846	-19196	-153	-126	-119	-63	-67	-62	-109	38	-154	19	36	-76	-28	-62	81	-27	0
0.250833	-243	-16754	8674	-32660	-593	-10036	684	-27942	-393	-13088	-19364	-17099	-652	-16499	-19266	-22103	-759	-29719	18153	-32685	-110	-18322	15178	-22201	-208	-18439	15421	-26114	-64	-18067	18814	-19552	-152	-129	-120	-66	-64	-70	-107	39	-152	19	35	-80	-22	-61	79	-31	-3
0.251667	-217	-19070	9778	-32730	-556	-9953	-182	-26850	-569	-13293	-19474	-17233	-837	-16484	-18662	-22052	-893	-30159	19965	-32701	-285	-18611	14922	-22607	-208	-18818	15329	-25785	-49	-18792	18698	-19799	-151	-128	-120	-63	-62	-62	-107	37	-155	18	29	-74	-25	-58	80	-29	-1
0.252500	-197	-21305	10688	-32746	-551	-9986	-1153	-25654	-573	-13615	-19462	-17468	-785	-16523	-17977	-21980	-353	-30419	21689	-32682	-293	-18944	14611	-23041	-160	-19230	15180	-25331	-81	-19589	18522	-19941	-148	-129	-119	-66	-59	-60	-104	37	-150	17	33	-75	-19	-58	77	-28	-3
0.253333	-240	-23427	11428	-32767	-479	-10143	-2197	-24388	-514	-14049	-19323	-17792	-620	-16610	-17230	-21933	-794	-30523	23233	-32698	241	-19325	14250	-23505	-174	-19686	14995	-24780	-162	-20424	18298	-19970	-147	-126	-120	-65	-62	-61	-104	40	-150	17	22	-76	-19	-61	79	-25	-3
0.254167	-227	-25384	11989	-32761	-396	-10422	-3302	-23030	-429	-14581	-19072	-18181	-636	-16748	-16449	-21886	-694	-30494	24513	-32680	70	-19764	13864	-23985	-164	-20172	14794	-24159	-115	-21284	18056	-19900	-155	-128	-120	-65	-60	-59	-105	87	-150	19	33	-75	-22	-58	81	-28	-1
0.255000	-258	-27142	12384	-32767	-365	-10813	-4441	-21648	-323	-15198	-18714	-18622	-695	-16921	-15657	-21832	-642	-30357	25496	-32693	246	-20267	13462	-24479	-163	-20677	14592	-23492	-136	-22150	17803	-19729	-153	-129	-121	-64	-63	-57	-103	40	-155	16	28	-72	-19	-58	80	-30	-6
0.255833	-270	-28680	12630	-32749	-320	-11334	-5588	-20235	-253	-15869	-18260	-19084	-730	-17119	-14882	-21764	-671	-30138	26152	-32676	430	-20828	13077	-24973	-228	-21229	14416	-22807	-200	-23000	17556	-19475	-181	-127	-125	-66	-63	-59	-108	39	-150	17	34	-75	-23	-58	78	-29	-4
0.256667	-234	-29969	12749	-32766	-276	-11917	-6725	-18823	-147	-16576	-17729	-19555	-626	-17342	-14147	-21675	-757	-29859	26468	-32695	253	-21447	12717	-25462	-246	-21761	14270	-22135	-357	-23824	17322	-19133	-152	-128	-124	-69	-66	-67	-107	35	-156	13	30	-78	-25	-60	75	-30	-1
0.257500	-285	-30999	12750	-32750	-287	-12607	-7828	-17436	-79	-17289	-17142	-20005	-552	-17579	-13465	-21563	-552	-29546	26457	-32679	216	-22107	12411	-25928	-217	-22305	14183	-21495	-446	-24581	17124	-18720	-154	-127	-125	-69	-64	-59	-108	34	-151	16	32	-75	-22	-60	77	-30	-3
0.258333	-277	-31764	12662	-32763	-237	-13373	-8884	-16086	-95	-17979	-16497	-20415	-631	-17820	-12860	-21421	-1113	-29215	26161	-32691	520	-22810	12162	-26376	-196	-22850	14151	-20916	-355	-25275	16953	-18247	-151	-129	-125	-67	-64	-60	-109	34	-153	12	29	-74	-24	-59	79	-31	0
0.259167	-212	-32277	12498	-32755	-199	-14210	-9886	-14779	-77	-18633	-15823	-20764	-681	-18061	-12350	-21249	-919	-28894	25614	-32688	303	-23538	11990	-26790	-180	-23385	14195	-20413	-439	-25883	16826	-17723	-155	-129	-126	-72	-69	-64	-107	37	-153	15	29	-77	-28	-56	80	-31	-3
0.260000	-248	-32506	12279	-32760	-151	-15119	-10825	-13552	-5	-19230	-15138	-21041	-667	-18306	-11949	-21046	-544	-28591	24869	-32689	387	-24280	11903	-27166	-202	-23898	14305	-20001	-582	-26395	16733	-17158	-150	-126	-124	-68	-63	-60	-105	40	-149	16	32	-76	-17	-55	81	-26	-3
0.260833	-222	-32588	12020	-32758	-155	-16073	-11681	-12419	-11	-19738	-14449	-21220	-693	-18541	-11634	-20813	-837	-28313	24031	-32695	472	-25016	11909	-27491	-218	-24365	14488	-19685	-699	-26804	16677	-16568	-148	-124	-121	-65	-64	-60	-103	43	-149	20	35	-74	-24	-55	85	-25	0
0.261667	-252	-32424	11733	-32757	-163	-17062	-12449	-11403	-24	-20165	-13774	-21316	-661	-18783	-11438	-20555	-692	-28080	23113	-32682	380	-25720	12006	-27766	-207	-24801	14730	-19483	-779	-27108	16648	-15965	-149	-124	-122	-66	-63	-56	-105	42	-148	18	34	-75	-23	-53	80	-27	2
0.262500	-270	-32080	11429	-32763	-96	-18077	-13130	-10520	-44	-20492	-13124	-21302	-552	-19013	-11341	-20269	-544	-27890	22200	-32697	468	-26385	12196	-27974	-217	-25190	15027	-19379	-695	-27310	16659	-15360	-151	-121	-120	-64	-62	-59	-103	41	-150	18	35	-72	-19	-53	86	-27	2
0.263333	-242	-31559	11129	-32752	-31	-19096	-13702	-9778	-60	-20727	-12498	-21190	-540	-19232	-11334	-19958	-299	-27736	21347	-32681	419	-26980	12472	-28109	-212	-25524	15368	-19377	-683	-27404	16689	-14770	-150	-122	-122	-64	-58	-55	-102	43	-149	19	35	-77	-21	-53	81	-29	-1
0.264167	-213	-30901	10851	-32765	-14	-20110	-14186	-9197	361	-20873	-11901	-20985	-572	-19492	-11411	-19631	60	-27616	20598	-32697	449	-27492	12825	-28182	-165	-25799	15734	-19455	-690	-27409	16741	-14205	-149	-126	-121	-65	-62	-56	-104	78	-150	19	35	-74	-23	-52	84	-26	-1
0.265000	-248	-30119	10540	-32749	34	-21103	-14567	-8782	847	-20936	-11355	-20694	-601	-19721	-11552	-19302	-248	-27516	19983	-32684	368	-27911	13246	-28179	-199	-26013	16112	-19600	-695	-27331	16797	-13672	-155	-129	-121	-69	-65	-61	-108	43	-154	16	34	-76	-24	-59	90	-31	-8
0.265833	-284	-29239	10256	-32766	15	-22067	-14846	-8541	690	-20935	-10837	-20330	-598	-19969	-11734	-18920	257	-27418	19523	-32650	-13	-28214	13723	-28094	-205	-26159	16490	-19791	-783	-27176	16872	-13177	-150	-125	-120	-66	-58	-57	-105	42	-152	15	34	-72	-19	-69	86	-25	-3
0.266667	-263	-28271	9995	-32746	6	-22968	-15011	-8473	595	-20879	-10349	-19902	-513	-20220	-11946	-18534	154	-27313	19226	-32519	355	-28394	14235	-27934	-169	-26241	16843	-20010	-728	-26977	16941	-12730	-152	-126	-120	-67	-60	-34	-102	39	-150	18	35	-73	-18	-41	82	-29	-3
0.267500	-255	-27246	9750	-32718	11	-23812	-15082	-8584	541	-20793	-9904	-19432	-363	-20482	-12166	-18133	275	-27167	19083	-32363	148	-28459	14761	-27708	-182	-26260	17161	-20240	-621	-26729	17006	-12336	-149	-122	-118	-69	-61	-57	-101	42	-148	16	35	-73	-18	-53	85	-26	-1
0.268333	-268	-26185	9509	-32639	116	-24586	-15047	-8870	342	-20700	-9487	-18937	-321	-20755	-12381	-17716	426	-26971	19069	-32162	94	-28385	15287	-27429	-246	-26217	17432	-20456	-627	-26453	17062	-12003	-149	-122	-118	-66	-57	-50	-102	44	-148	21	37	-55	-17	-55	86	-25	4
0.269167	-297	-25094	9286	-32596	73	-25279	-14913	-9325	349	-20616	-9099	-18432	-322	-21034	-12570	-17280	448	-26698	19156	-31936	104	-28193	15792	-27053	-287	-26105	17634	-20641	-516	-26162	17104	-11727	-150	-121	-121	-65	-62	-57	-103	44	-150	19	36	-73	-19	-55	86	-25	1
0.270000	-280	-24000	9064	-32536	63	-25882	-14673	-9935	196	-20559	-8736	-17929	-366	-21321	-12727	-16831	412	-26331	19305	-31683	52	-27885	16258	-26640	-274	-25969	17768	-20781	-415	-25866	17122	-11510	-149	-126	-121	-68	-70	-57	-104	40	-149	18	37	-73	-19	-56	82	-28	1
0.270833	-221	-22867	8846	-32514	40	-26399	-14331	-10695	84	-20550	-8398	-17452	-340	-21613	-12839	-16359	805	-25846	19479	-31405	-171	-27470	16672	-26187	-250	-25774	17817	-20863	-310	-25576	17113	-11347	-148	-126	-121	-64	-63	-61	-103	40	-149	16	34	-76	-21	-56	81	-28	0
0.271667	-221	-21790	8630	-32497	-6	-26815	-13893	-11570	182	-20581	-8075	-17001	-270	-21904	-12895	-15864	649	-25235	19634	-31107	-3	-26965	17021	-25702	-232	-25540	17792	-20869	-223	-25289	17077	-11234	-149	-126	-121	-67	-66	-58	-103	40	-150	18	39	-74	-24	-58	84	-27	-1
0.272500	-198	-20681	8417	-32517	-13	-27138	-13366	-12539	176	-20681	-7778	-16594	-273	-22189	-12890	-15352	420	-24479	19733	-30791	-129	-26385	17291	-25196	-257	-25271	17678	-20804	-220	-25013	17011	-11168	-139	-126	-118	-64	-61	-57	-107	40	-147	19	38	-75	-23	-61	82	-27	-1
0.273333	-151	-19627	8203	-32520	4	-27369	-12760	-13578	122	-20837	-7497	-16225	-343	-22463	-12823	-14826	603	-23582	19739	-30480	-310	-25755	17474	-24689	-326	-24983	17482	-20669	-121	-24754	16908	-11138	-151	-127	-121	-69	-67	-62	-93	36	-151	17	37	-76	-25	-62	73	-32	-4
0.274167	-184	-18571	7985	-32545	34	-27510	-12070	-14666	30	-21063	-7238	-15905	-249	-22724	-12698	-14293	616	-22537	19643	-30165	-414	-25081	17572	-24177	-304	-24670	17217	-20456	24	-24502	16776	-11141	-151	-129	-118	-67	-74	-61	-104	37	-153	16	38	-73	-21	-59	79	-34	-1
0.275000	-180	-17530	7772	-32603	-25	-27567	-11317	-15750	-91	-21338	-6991	-15628	-135	-22961	-12509	-13743	735	-21353	19420	-29865	-388	-24393	17578	-23687	-259	-24349	16881	-20186	59	-24258	16609	-11167	-152	-130	-118	-65	-64	-61	-110	36	-152	16	36	-75	-24	-60	80	-26	-4
0.275833	-160	-16496	7555	-32646	32	-27546	-10510	-16809	-110	-21656	-6766	-15392	-79	-23182	-12272	-13200	674	-20019	19066	-29591	-352	-23705	17502	-23223	-256	-24018	16483	-19862	70	-24017	16411	-11211	-151	-128	-118	-65	-63	-60	-107	41	-154	17	37	-74	12	-58	80	-31	-6
0.276667	-183	-15476	7342	-32732	25	-27460	-9676	-17803	-109	-22006	-6570	-15201	-127	-23385	-11984	-12667	648	-18562	18600	-29349	-459	-23043	17339	-22806	-220	-23688	16054	-19497	181	-23768	16174	-11263	-150	-121	-120	-65	-61	-61	-104	42	-154	17	38	-73	-25	-58	82	-29	-3
0.277500	-229	-14469	7130	-32746	4	-27306	-8826	-18700	-156	-22373	-6400	-15016	-82	-23567	-11665	-12153	716	-16995	18033	-29162	-453	-22415	17107	-22434	-172	-23359	15579	-19106	256	-23509	15905	-11326	-154	-127	-121	-67	-62	-59	-105	37	-153	13	36	-74	-23	-59	80	-30	2
0.278333	-227	-13476	6920	-32767	72	-27105	-7982	-19474	-212	-22742	-6258	-14847	47	-23749	-11310	-11667	124	-15339	17393	-29026	-442	-21844	16805	-22122	-189	-23037	15081	-18697	243	-23233	15624	-11383	-151	-128	-122	-66	-63	-62	-108	37	-155	13	35	-75	-21	-59	80	-28	-1
0.279167	-241	-12503	6717	-32755	30	-26855	-7157	-20095	-181	-23099	-6146	-14706	46	-23868	-10935	-11225	420	-13615	16714	-28951	-745	-21327	16450	-21866	-222	-22718	14573	-18291	269	-22944	15314	-11460	-153	-127	-121	-66	-66	-59	-104	38	-151	16	38	-79	-22	-56	82	-29	-3
0.280000	-184	-11515	6519	-32767	-11	-26565	-6366	-20539	-181	-23429	-6067	-14535	-57	-23990	-10545	-10831	362	-11840	16029	-28940	-349	-20870	16048	-21680	-246	-22417	14064	-17895	306	-22624	14992	-11498	-150	-125	-118	-63	-61	-56	-92	37	-152	17	37	-74	-21	-52	85	-25	-1
0.280833	-183	-10542	6320	-32747	13	-26244	-5612	-20792	-180	-23714	-6020	-14403	-161	-24095	-10146	-10498	62	-10038	15368	-29016	-376	-20486	15604	-21549	-266	-22120	13566	-17528	329	-22290	14659	-11548	-146	-125	-118	-63	-64	-55	-101	43	-152	22	38	-70	-24	-52	87	-50	0
0.281667	-253	-9572	6121	-32766	29	-25908	-4984	-20847	-120	-23956	-6019	-14234	-139	-24195	-9755	-10228	138	-8242	14771	-29164	-403	-20179	15124	-21511	-260	-21843	13074	-17201	329	-21933	14317	-11606	-149	-127	-121	-66	-64	-58	-103	41	-152	13	27	-79	-23	-53	84	-29	0
0.282500	-201	-8615	5908	-32741	20	-25555	-4424	-20701	-142	-24137	-6055	-14046	-107	-24290	-9369	-10035	-21	-6476	14265	-29370	-522	-19935	14615	-21524	-273	-21575	12614	-16917	246	-21557	13986	-11643	-147	-126	-119	-65	-62	-55	-102	41	-149	18	37	-76	-18	-52	85	-24	1
0.283333	-162	-7648	5693	-32761	16	-25193	-3966	-20354	-245	-24257	-6149	-13838	-109	-24368	-8994	-9912	-181	-4763	13874	-29634	-462	-19751	14082	-21599	-231	-21327	12165	-16664	257	-21176	13662	-11689	-148	-126	-116	-62	-62	-55	-113	43	-153	34	36	-78	-23	-52	84	-27	0
0.284167	-193	-6692	5451	-32753	-30	-24835	-3621	-19822	-231	-24317	-6251	-13612	-60	-24442	-8646	-9865	253	-3134	13611	-29960	-596	-19628	13514	-21730	-204	-21091	11750	-16471	352	-20791	13359	-11738	-152	-126	-117	-62	-65	-60	-105	41	-151	18	35	-77	-23	-55	84	-27	-3
0.285000	-178	-5734	5186	-32759	-34	-24484	-3379	-19128	-207	-24326	-6412	-13366	0	-24514	-8324	-9885	-26	-1617	13489	-30317	-383	-19547	12922	-21912	-234	-20874	11359	-16329	315	-20419	13083	-11793	-151	-125	-119	-58	-64	-56	-101	39	-150	18	35	-75	-23	-56	82	-27	0
0.285833	-142	-4770	4877	-32760	25	-24140	-3257	-18289	-236	-24281	-6612	-13108	6	-24580	-8031	-9971	-458	-183	13496	-30711	-348	-19503	12301	-22124	-191	-20676	10994	-16229	291	-20055	12836	-11858	-149	-126	-120	-64	-63	-57	-103	40	-151	19	35	-58	-21	-53	84	-29	1
0.286667	-98	-3795	4530	-32755	3	-23816	-3251	-17336	-351	-24197	-6855	-12837	13	-24641	-7772	-10114	-348	1114	13633	-31102	-431	-19481	11645	-22363	-149	-20489	10655	-16173	268	-19730	12613	-11934	-149	-120	-118	-62	-64	-55	-105	58	-150	20	37	-77	-23	-53	81	-30	0
0.287500	-118	-2811	4128	-32763	-39	-23521	-3382	-16301	-439	-24088	-7139	-12566	-1	-24696	-7546	-10301	-616	2268	13872	-31494	-329	-19481	10960	-22627	-159	-20324	10330	-16156	287	-19427	12406	-12029	-149	-127	-120	-64	-64	-56	-104	41	-151	18	34	-74	-22	-53	85	-28	-1
0.288333	-204	-1815	3675	-32748	-52	-23252	-3566	-15220	-420	-23936	-7463	-12301	-44	-24756	-7368	-10523	-667	3275	14196	-31875	-366	-19487	10249	-22899	-163	-20175	10032	-16170	321	-19184	12278	-12140	-148	-126	-117	-63	-59	-52	-101	41	-147	19	35	-75	-18	-53	85	-32	1
0.289167	-270	-806	3161	-32742	-8	-23017	-3874	-14119	-337	-23817	-7825	-12049	20	-24803	-7231	-10765	-673	4121	14566	-32211	-275	-19502	9500	-23179	-79	-20045	9737	-16206	257	-18988	12152	-12270	-150	-125	-135	-65	-62	-58	-102	39	-151	17	33	-73	-23	-55	84	-28	-4
0.290000	-198	209	2599	-32612	28	-22819	-4266	-13043	-370	-23689	-8212	-11822	-9	-24852	-7154	-11017	-822	4816	14950	-32489	-187	-19514	8728	-23454	-93	-19937	9458	-16265	254	-18853	12048	-12428	-153	-129	-120	-74	-65	-62	-112	34	-151	12	32	-91	-24	-62	76	-34	-5
0.290833	-96	1230	1976	-32461	10	-22666	-4741	-12021	-359	-23576	-8659	-11626	85	-24895	-7122	-11260	-712	5368	15323	-32627	-139	-19525	7938	-23711	-193	-19845	9188	-16327	316	-18775	11971	-12596	-153	-131	-120	-69	-65	-60	-108	33	-155	9	29	-79	-21	-60	80	-31	-3
0.291667	-84	2272	1314	-32255	-22	-22549	-5262	-11066	-419	-23480	-9124	-11464	91	-24916	-7146	-11483	-1116	5776	15648	-32660	29	-19526	7164	-23946	-169	-19767	8927	-16397	269	-18757	11906	-12787	-154	-132	-121	-68	-65	-61	-108	33	-154	13	29	-78	-24	-60	78	-33	-4
0.292500	-64	3313	615	-32022	-21	-22472	-5842	-10220	-512	-23418	-9614	-11339	104	-24956	-7227	-11672	-1041	6053	15900	-32686	-249	-19524	6392	-24156	-109	-19711	8675	-16461	185	-18794	11850	-12996	-152	-128	-121	-68	-62	-61	-108	37	-153	15	27	-76	-22	-52	80	-32	0
0.293333	2	4345	-114	-31760	-44	-22441	-6456	-9498	-460	-23388	-10132	-11268	158	-24982	-7383	-11826	-686	6206	16046	-32681	114	-19522	5644	-24335	-113	-19669	8430	-16527	120	-18886	11800	-13219	-153	-132	-124	-58	-63	-62	-107	38	-154	15	33	-75	-24	-58	81	-33	-3
0.294167	10	5358	-859	-31470	-96	-22452	-7129	-8911	-478	-23395	-10670	-11246	19	-25004	-7568	-11927	-873	6244	16082	-32699	246	-19526	4935	-24486	-103	-19646	8198	-16578	85	-19027	11741	-13451	-147	-128	-119	-68	-66	-61	-108	39	-151	15	28	-78	-22	-61	80	-30	-1
0.295000	-42	6341	-1613	-31157	-58	-22502	-7771	-8469	-417	-23429	-11224	-11279	-68	-25027	-7830	-11983	-507	6189	15988	-32592	198	-19546	4283	-24607	-82	-19635	7984	-16643	97	-19197	11681	-13692	-147	-129	-122	-70	-62	-60	-104	40	-148	13	33	-76	-34	-59	85	-28	0
0.295833	-67	7283	-2369	-30818	-18	-22577	-8449	-8179	-337	-23492	-11791	-11366	-10	-25048	-8138	-11982	-443	6046	15760	-32328	180	-19564	3709	-24698	-167	-19650	7787	-16691	-39	-19397	11606	-13931	-151	-128	-118	-68	-60	-61	-104	38	-149	16	32	-75	-24	-60	82	-31	0
0.296667	-69	8160	-3115	-30457	15	-22680	-9127	-8040	-276	-23572	-12360	-11504	-96	-25064	-8510	-11931	-341	5841	15406	-31936	207	-19615	3229	-24761	-165	-19675	7617	-16742	-92	-19609	11522	-14171	-149	-129	-122	-70	-65	-59	-103	39	-149	16	30	-75	-21	-59	81	-32	-1
0.297500	-38	8959	-3846	-30077	25	-22815	-9802	-8049	-214	-23670	-12930	-11699	-177	-25089	-8932	-11834	-135	5583	14936	-31419	102	-19685	2849	-24804	-122	-19717	7471	-16797	86	-19832	11422	-14405	-156	-131	-120	-68	-65	-60	-110	37	-153	16	30	-77	-16	-62	80	-31	-4
0.298333	-13	9654	-4552	-29685	-6	-22954	-10470	-8196	-202	-23766	-13497	-11944	-194	-25113	-9399	-11695	-221	5289	14359	-30792	262	-19787	2595	-24829	-130	-19780	7367	-16857	98	-20038	11315	-14618	-155	-132	-116	-74	-68	-64	-111	37	-155	13	19	-79	-27	-62	77	-34	-6
0.299167	-25	10231	-5234	-29283	-4	-23100	-11121	-8467	-65	-23856	-14052	-12234	-200	-25137	-9901	-11518	-497	4978	13708	-30055	222	-19913	2472	-24832	-117	-19851	7303	-16922	7	-20232	11206	-14807	-150	-131	-127	-69	-63	-58	-105	39	-153	15	30	-76	-26	-62	78	-33	-3
0.300000	-33	10680	-5875	-28870	-5	-23240	-11750	-8860	-10	-23930	-14579	-12561	-180	-25157	-10428	-11313	-77	4663	12999	-29220	61	-20070	2485	-24828	-88	-19940	7288	-17001	9	-20392	11100	-14980	-151	-126	-121	-69	-63	-60	-109	37	-152	17	33	-72	-22	-55	84	-28	0
0.300833	-46	10988	-6490	-28443	18	-23368	-12358	-9344	-46	-23977	-15081	-12925	-208	-25178	-10982	-11086	-112	4360	12254	-28288	219	-20254	2638	-24813	-117	-20038	7321	-17096	-28	-20517	10988	-15116	-150	-127	-119	-67	-60	-56	-105	41	-149	20	33	-73	-17	-55	81	-29	-1
0.301667	-49	11132	-7071	-28043	-22	-23484	-12943	-9912	92	-23998	-15550	-13321	-298	-25202	-11552	-10847	-147	4065	11494	-27290	80	-20467	2923	-24800	-118	-20149	7402	-17213	-55	-20606	10912	-15225	-152	-145	-119	-66	-60	-56	-103	47	-150	16	34	-72	-21	-53	84	-27	0
0.302500	-13	11102	-7612	-27645	-36	-23577	-13501	-10544	174	-23984	-15985	-13737	-322	-25223	-12136	-10616	-64	3802	10739	-26232	61	-20697	3339	-24789	-45	-20265	7538	-17351	25	-20658	10838	-15304	-151	-127	-119	-64	-62	-59	-104	43	-148	21	36	-74	-23	-55	87	-28	0
0.303333	-33	10957	-8122	-27260	-46	-23652	-14030	-11226	70	-23931	-16385	-14182	-378	-25237	-12719	-10382	-153	3574	10013	-25133	158	-20937	3870	-24782	-3	-20390	7724	-17515	8	-20660	10794	-15347	-149	-124	-120	-65	-59	-55	-101	42	-149	17	34	-80	-24	-52	86	-27	0
0.304167	-86	10637	-8595	-26900	-30	-23695	-14534	-11954	88	-23845	-16736	-14632	-481	-25242	-13302	-10166	57	3383	9320	-24018	37	-21188	4514	-24781	-31	-20517	7960	-17702	33	-20627	10777	-15360	-147	-126	-122	-66	-61	-59	-107	42	-148	19	34	-74	-23	-55	84	-28	0
0.305000	-73	10179	-9027	-26562	-9	-23714	-15009	-12707	161	-23731	-17045	-15079	-556	-25235	-13873	-9966	-88	3238	8679	-22905	165	-21434	5246	-24781	-34	-20645	8237	-17910	107	-20553	10799	-15340	-147	-126	-120	-56	-62	-55	-103	42	-148	17	36	-73	-7	-52	84	-27	-1
0.305833	-65	9588	-9442	-26250	32	-23699	-15451	-13468	144	-23581	-17303	-15552	-604	-25212	-14431	-9791	-25	3157	8082	-21817	-171	-21667	6056	-24793	-31	-20774	8554	-18132	-19	-20447	10855	-15294	-150	-126	-118	-66	-63	-59	-104	42	-149	20	38	-74	-23	-53	85	-27	-5
0.306667	-129	8892	-9784	-25968	3	-23660	-15867	-14234	143	-23417	-17517	-16013	-673	-25179	-14956	-9639	457	3079	7546	-20788	-43	-21883	6915	-24807	-30	-20896	8904	-18376	-74	-20317	10983	-15218	-149	-129	-122	-69	-64	-62	-105	41	-159	19	30	-77	-26	-57	82	-30	-1
0.307500	-158	8105	-10101	-25720	19	-23605	-16250	-14991	135	-23240	-17686	-16459	-673	-25121	-15503	-9512	-45	3058	7061	-19839	182	-22064	7812	-24822	32	-21030	9285	-18623	-11	-20169	11093	-15122	-150	-124	-117	-65	-63	-58	-108	41	-149	21	37	-73	-26	-52	82	-28	-1
0.308333	-116	7259	-10361	-25496	45	-23525	-16603	-15729	124	-23049	-17813	-16896	-621	-25041	-16006	-9405	312	3079	6634	-19006	-8	-22211	8724	-24836	18	-21112	9684	-18881	-62	-20005	11269	-15007	-150	-124	-118	-66	-63	-56	-103	39	-149	19	36	-75	-32	-53	81	-29	0
0.309167	-105	6376	-10569	-25304	38	-23433	-16930	-16448	106	-22865	-17896	-17317	-735	-24944	-16486	-9330	294	3129	6247	-18313	-35	-22321	9633	-24850	-39	-21208	10092	-19140	-21	-19838	11487	-14874	-147	-128	-119	-64	-61	-55	-104	42	-150	19	35	-73	-17	-52	82	-27	3
0.310000	-205	5469	-10726	-25143	89	-23335	-17234	-17149	91	-22707	-17954	-17726	-934	-24831	-16919	-9279	317	3192	5895	-17784	-48	-22391	10516	-24861	-72	-21295	10512	-19391	11	-19681	11733	-14736	-150	-127	-124	-67	-63	-57	-107	39	-152	21	36	-74	-23	-55	80	-29	-3
0.310833	-227	4569	-10818	-25011	142	-23240	-17514	-17822	72	-22566	-17982	-18110	-997	-24703	-17382	-9251	409	3274	5573	-17449	-246	-22420	11353	-24865	-152	-21370	10921	-19632	-118	-19538	12008	-14585	-152	-128	-124	-64	-62	-59	-108	40	-155	16	36	-80	-22	-53	84	-30	0
0.311667	-234	3693	-10848	-24900	74	-23151	-17800	-18446	-18	-22459	-17988	-18471	-965	-24560	-17796	-9240	431	3359	5275	-17323	-306	-22405	12137	-24849	-196	-21433	11321	-19854	-303	-19415	12307	-14430	-151	-130	-121	-65	-58	-57	-107	38	-150	20	36	-77	-22	-55	80	-32	0
0.312500	-241	2862	-10798	-24808	49	-23060	-18009	-19039	-111	-22388	-17977	-18807	-869	-24405	-18185	-9244	-131	3444	4996	-17423	29	-22351	12854	-24830	-158	-21483	11707	-20054	-488	-19312	12627	-14270	-148	-128	-119	-62	-61	-56	-105	38	-150	19	34	-77	-19	-58	81	-27	0
0.313333	-264	2089	-10684	-24732	45	-22990	-18227	-19592	-208	-22359	-17957	-19125	-802	-24244	-18559	-9250	47	3514	4724	-17747	44	-22269	13489	-24795	-149	-21525	12077	-20227	-522	-19238	12952	-14111	-151	-126	-120	-69	-66	-59	-103	41	-149	21	36	-74	-21	-55	82	-28	1
0.314167	-264	1383	-10490	-24673	0	-22945	-18399	-20109	-223	-22373	-17937	-19425	-833	-24087	-18905	-9301	236	3563	4465	-18299	35	-22163	14038	-24744	-169	-21563	12420	-20374	-378	-19199	13277	-13951	-150	-128	-113	-67	-61	-58	-109	36	-149	20	34	-78	-24	-56	81	-28	-1
0.315000	-198	756	-10227	-24620	0	-22915	-18619	-20587	-179	-22435	-17913	-19697	-816	-23929	-19228	-9353	189	3582	4198	-19076	-73	-22039	14497	-24681	-118	-21598	12732	-20486	-299	-19187	13600	-13798	-154	-129	-122	-68	-65	-63	-109	24	-154	7	33	-78	-24	-59	80	-32	-7
0.315833	-172	208	-9890	-24573	-29	-22916	-18788	-21026	-211	-22537	-17901	-19955	-592	-23781	-19518	-9415	337	3572	3978	-20046	1	-21904	14858	-24607	-121	-21622	13008	-20561	-344	-19209	13909	-13643	-151	-130	-120	-65	-62	-60	-108	39	-149	17	34	-77	-24	-57	80	-29	-1
0.316667	-166	-258	-9483	-24554	-16	-22936	-18932	-21419	-240	-22668	-17884	-20190	-460	-23639	-19777	-9489	329	3522	3755	-21192	59	-21775	15120	-24515	-184	-21647	13244	-20581	-335	-19255	14195	-13490	-149	-128	-124	-65	-64	-58	-110	40	-153	21	35	-75	-23	-58	82	-32	-1
0.317500	-142	-645	-9017	-24488	-58	-22988	-19054	-21776	-274	-22842	-17886	-20409	-415	-23512	-20001	-9578	487	3432	3554	-22468	-253	-21650	15284	-24421	-204	-21668	13435	-20597	-360	-19331	14445	-13341	-151	-130	-124	-66	-64	-61	-110	39	-152	17	30	-76	-43	-62	80	-31	-5
0.318333	-182	-956	-8497	-24447	-124	-23059	-19149	-22093	-270	-23028	-17893	-20617	-383	-23414	-20182	-9679	527	3297	3386	-23841	-465	-21551	15347	-24317	-213	-21694	13583	-20560	-334	-19431	14660	-13189	-152	-119	-121	-67	-50	-64	-108	38	-152	16	32	-75	-25	-61	80	-32	-4
0.319167	-189	-1190	-7937	-24405	-62	-23155	-19207	-22381	-114	-23237	-17916	-20815	-198	-23329	-20312	-9801	256	3121	3247	-25257	-1256	-21473	15322	-24196	-155	-21721	13681	-20488	-353	-19545	14832	-13046	-155	-129	-125	-68	-64	-61	-107	37	-152	18	30	-77	-25	-60	79	-31	-1
0.320000	-181	-1366	-7346	-24363	-84	-23268	-19228	-22638	-1	-23440	-17943	-21003	146	-23262	-20395	-9932	661	2911	3151	-26670	-1536	-21419	15206	-24087	-141	-21746	13723	-20378	-294	-19668	14955	-12900	-147	-129	-125	-65	-62	-57	-108	37	-150	0	32	-75	-22	-58	81	-27	-1
0.320833	-176	-1492	-6732	-24316	-82	-23390	-19209	-22856	56	-23640	-17977	-21175	147	-23214	-20423	-10087	75	2658	3088	-28019	-1078	-21397	15011	-23972	-201	-21769	13729	-20236	-228	-19797	15018	-12744	-150	-127	-120	-65	-61	-57	-105	40	-150	18	37	-74	-17	-60	85	-30	0
0.321667	-128	-1567	-6120	-24266	-63	-23527	-19147	-23060	196	-23828	-18017	-21366	106	-23188	-20400	-10259	82	2373	3075	-29257	-1332	-21409	14734	-23860	-210	-21795	13653	-20070	-248	-19939	15018	-12594	-151	-126	-120	-66	-63	-61	-81	38	-149	15	34	-77	-23	-59	81	-31	0
0.322500	-116	-1615	-5519	-24222	-137	-23667	-19036	-23242	301	-23989	-18055	-21515	304	-23176	-20313	-10450	-35	2083	3101	-30321	-1065	-21450	14386	-23749	-172	-21813	13537	-19885	-112	-20062	14953	-12449	-151	-126	-122	-68	-64	-58	-109	38	-151	18	34	-75	-21	-60	82	-31	28
0.323333	-122	-1632	-4944	-24171	-154	-23801	-18885	-23407	432	-24120	-18091	-21677	422	-23181	-20181	-10658	-112	1766	3172	-31163	-630	-21516	13975	-23644	-198	-21821	13354	-19666	-5	-20184	14824	-12299	-150	-127	-124	-70	-66	-61	-109	27	-154	16	29	-82	-24	-60	78	-32	-3
0.324167	-141	-1628	-4414	-24124	-78	-23927	-18676	-23557	646	-24210	-18119	-21834	445	-23192	-19987	-10884	-23	1396	3271	-31757	-187	-21592	13512	-23543	-208	-21817	13122	-19438	1	-20286	14633	-12155	-150	-128	-125	-70	-66	-61	-107	36	-149	16	34	-78	-21	-60	76	-32	0
0.325000	-135	-1618	-3934	-24065	-146	-24035	-18435	-23694	527	-24257	-18133	-21985	523	-23210	-19747	-11124	219	1054	3402	-32060	-165	-21676	12993	-23445	-214	-21798	12829	-19201	85	-20367	14375	-12009	-149	-127	-125	-68	-79	-62	-108	38	-151	8	36	-79	-25	-60	77	-33	-1
0.325833	-126	-1600	-3519	-24008	-166	-24123	-18144	-23823	318	-24259	-18129	-22123	533	-23228	-19465	-11383	-454	709	3553	-32054	-73	-21758	12435	-23350	-249	-21749	12490	-18952	139	-20421	14062	-11864	-154	-126	-120	-66	-64	-62	-109	22	-153	15	13	-79	-24	-56	80	-31	-19
0.326667	-151	-1584	-3176	-23948	-170	-24185	-17820	-23949	258	-24210	-18115	-22256	391	-23240	-19151	-11654	-369	375	3714	-31722	-103	-21832	11851	-23256	-287	-21692	12099	-18702	135	-20452	13693	-11725	-151	-126	-120	-62	-59	-60	-107	43	-147	18	35	-76	-19	-57	80	-31	-1
0.327500	-146	-1565	-2904	-23885	-198	-24216	-17470	-24069	158	-24117	-18083	-22374	-181	-23244	-18811	-11924	-107	49	3870	-31080	13	-21889	11248	-23168	-282	-21607	11671	-18457	147	-20453	13283	-11597	-148	-126	-119	-69	-61	-58	-105	37	-152	18	38	-82	-19	-57	81	-29	0
0.328333	-113	-1552	-2711	-23823	-154	-24215	-17089	-24197	166	-23983	-18040	-22475	-959	-23238	-18462	-12201	-145	-254	4015	-30131	97	-21917	10637	-23072	-298	-21490	11205	-18215	104	-20423	12835	-11475	-149	-127	-119	-64	-62	-60	-104	42	-138	19	36	-75	-21	-58	82	-28	0
0.329167	-122	-1541	-2589	-23757	-197	-24176	-16714	-24294	93	-23803	-17978	-22558	-996	-23208	-18114	-12471	9	-535	4118	-28898	190	-21909	10026	-22978	-328	-21347	10715	-17978	67	-20364	12369	-11360	-148	-126	-118	-64	-56	-58	-107	41	-148	18	35	-74	-11	-56	88	-27	0
0.330000	-160	-1531	-2531	-23689	-227	-24090	-16326	-24405	19	-23595	-17907	-22617	-712	-23164	-17785	-12716	-94	-804	4224	-27417	300	-21867	9427	-22877	-298	-21175	10216	-17757	52	-20271	11895	-11263	-158	-144	-122	-67	-62	-60	-104	39	-151	35	35	-74	-24	-55	81	-29	-1
0.330833	-159	-1543	-2524	-23620	-227	-23991	-15950	-24512	-56	-23364	-17834	-22649	-628	-23094	-17486	-12985	13	-1048	4273	-25741	73	-21786	8859	-22775	-268	-20981	9712	-17551	30	-20148	11423	-11180	-149	-130	-124	-66	-64	-60	-108	38	-151	10	34	-79	-24	-57	79	-27	-3
0.331667	-121	-1514	-2561	-23554	-300	-23851	-15592	-24614	-197	-23108	-17752	-22644	-719	-22998	-17225	-13218	155	-1276	4273	-23920	57	-21667	8335	-22658	-239	-20764	9219	-17355	-21	-19996	10970	-11116	-146	-132	-127	-70	-66	-61	-108	36	-155	12	30	-78	-25	-59	78	-31	-6
0.332500	-125	-1495	-2611	-23487	-234	-23656	-15253	-24707	-251	-22841	-17675	-22605	-577	-22866	-17000	-13419	-328	-1482	4236	-22042	-48	-21503	7867	-22531	-254	-20524	8758	-17173	-66	-19806	10558	-11059	-148	-127	-125	-66	-62	-59	-105	44	-150	18	32	-76	-25	-57	81	-27	0
0.333333	-166	-1461	-2667	-23427	-220	-23434	-14940	-24786	-274	-22539	-17601	-22514	-269	-22703	-16865	-13594	138	-1674	4149	-20120	-294	-21309	7461	-22394	-264	-20270	8330	-17003	128	-19593	10190	-11029	-152	-126	-121	-66	-65	-59	-104	37	-151	19	37	-73	-21	-57	80	-29	0
0.334167	-207	-1418	-2719	-23366	-252	-23182	-14662	-24858	-321	-22282	-17540	-22387	-259	-22506	-16785	-13731	-57	-1843	4017	-18273	224	-21085	7130	-22243	-256	-20006	7950	-16855	141	-19357	9882	-11019	-174	-127	-120	-64	-63	-56	-104	40	-151	20	37	-75	-24	-57	82	-29	0
0.335000	-207	-1359	-2752	-23316	-264	-22912	-14417	-24919	-352	-22010	-17489	-22216	-122	-22277	-16767	-13835	-43	-1996	3854	-16541	25	-20838	6879	-22084	-241	-19736	7636	-16720	-15	-19100	9664	-11033	-149	-129	-119	-68	-62	-57	-105	38	-150	13	33	-76	-21	-55	84	-27	0
0.335833	-189	-1287	-2756	-23277	-248	-22620	-14206	-24966	-365	-21748	-17455	-21993	224	-22016	-16818	-13906	-15	-2144	3659	-14971	123	-20576	6720	-21894	-232	-19472	7392	-16598	-44	-18824	9515	-11071	-149	-127	-119	-63	-63	-56	-105	44	-149	23	37	-73	-18	-55	85	-28	-1
0.336667	-150	-1199	-2745	-23245	-191	-22310	-14020	-24995	-412	-21498	-17433	-21727	317	-21724	-16925	-13928	-119	-2265	3455	-13616	171	-20307	6656	-21741	-266	-19209	7230	-16496	-124	-18537	9462	-11130	-149	-127	-119	-64	-58	-53	-103	40	-151	20	35	-75	-19	-53	81	-30	1
0.337500	-134	-1107	-2667	-23223	-137	-21994	-13863	-25005	-456	-21252	-17422	-21419	281	-21399	-17078	-13916	-85	-2370	3246	-12508	55	-20041	6678	-21556	-265	-18967	7152	-16412	-118	-18246	9510	-11216	-151	-129	-122	-65	-62	-60	-104	40	-152	18	46	-76	-24	-53	81	-31	-5
0.338333	-201	-1004	-2573	-23211	-136	-21681	-13718	-24993	-418	-21021	-17418	-21063	405	-21058	-17298	-13860	210	-2450	3057	-11660	-145	-19781	6801	-21370	-252	-18725	7168	-16343	-251	-17942	9660	-11323	-154	-133	-120	-66	-65	-58	-104	37	-154	13	30	-77	-26	-57	79	-31	-4
0.339167	-250	-897	-2450	-23208	-30	-21370	-13579	-24956	-480	-20791	-17409	-20669	434	-20666	-17531	-13770	-292	-2498	2884	-11082	193	-19532	7012	-21185	-239	-18501	7284	-16288	-356	-17645	9909	-11458	-150	-131	-126	-69	-65	-57	-109	36	-152	16	15	-79	-23	-58	76	-30	0
0.340000	-219	-784	-2297	-23213	25	-21062	-13435	-24900	-520	-20572	-17399	-20243	318	-20264	-17770	-13639	-309	-2515	2753	-10764	115	-19310	7303	-20998	-223	-18301	7492	-16253	-150	-17349	10255	-11607	-151	-128	-126	-66	-62	-62	-102	36	-150	17	33	-79	-26	-62	78	-31	-3
0.340833	-198	-673	-2156	-23222	86	-20772	-13274	-24812	-477	-20342	-17369	-19779	145	-19842	-18012	-13475	-83	-2490	2667	-10700	71	-19102	7675	-20812	-216	-18117	7794	-16225	-111	-17056	10704	-11777	-146	-126	-121	-66	-65	-59	-103	40	-152	17	35	-77	-21	-58	82	-29	3
0.341667	-205	-577	-2013	-23228	150	-20500	-13083	-24702	-460	-20113	-17316	-19294	28	-19406	-18230	-13280	-326	-2427	2626	-10857	35	-18923	8105	-20642	-224	-17950	8181	-16214	-181	-16783	11230	-11952	-149	-128	-122	-59	-61	-59	-109	38	-152	16	34	-75	-22	-59	78	-32	-1
0.342500	-200	-493	-1894	-23228	88	-20233	-12860	-24559	-412	-19880	-17232	-18787	86	-18955	-18401	-13050	-235	-2320	2635	-11204	-332	-18768	8585	-20473	-190	-17817	8648	-16211	-91	-16517	11836	-12171	-146	-128	-124	-65	-62	-57	-109	36	-150	15	34	-60	-21	-59	79	-31	-4
0.343333	-180	-428	-1813	-23222	46	-19995	-12596	-24390	-379	-19633	-17099	-18238	299	-18497	-18520	-12798	-292	-2170	2689	-11706	-549	-18635	9102	-20322	-199	-17693	9191	-16218	-95	-16274	12497	-12385	-145	-156	-122	-64	-60	-58	-109	38	-171	17	34	-75	-22	-60	76	-32	-1
0.344167	-204	-379	-1829	-23199	74	-19779	-12280	-24193	-375	-19373	-16920	-17732	1158	-18047	-18566	-12520	-139	-1981	2781	-12318	-436	-18531	9641	-20157	-289	-17590	9792	-16233	-133	-16052	13205	-12608	-145	-129	-121	-68	-63	-56	-104	36	-151	16	33	-77	-21	-59	79	-33	0
0.345000	-217	-357	-1822	-23157	71	-19579	-11905	-23939	-324	-19102	-16684	-17196	2207	-17599	-18530	-12223	175	-1752	2900	-12999	-365	-18444	10192	-20061	-356	-17498	10442	-16251	-107	-15847	13941	-12811	-151	-130	-124	-64	-59	-56	-108	35	-150	16	33	-77	-23	-59	78	-38	0
0.345833	-231	-354	-1929	-23083	84	-19395	-11475	-23696	-215	-18813	-16377	-16656	2175	-17165	-18406	-11906	-257	-1479	3040	-13714	-227	-18370	10735	-19957	-361	-17417	11121	-16265	-67	-15665	14693	-13017	-150	-128	-124	-63	-62	-58	-119	20	-150	16	30	-76	-22	-61	75	-32	0
0.346667	-214	-376	-2114	-22975	95	-19221	-10987	-23388	-251	-18504	-16004	-16122	1820	-16746	-18182	-11569	158	-1178	3182	-14411	-527	-18316	11265	-19868	-362	-17345	11825	-16282	70	-15499	15444	-13214	-147	-127	-124	-66	-59	-52	-102	42	-149	18	33	-77	-18	-58	80	-31	0
0.347500	-229	-413	-2377	-22832	61	-19060	-10448	-23066	-301	-18189	-15566	-15598	1635	-16362	-17861	-11222	3	-856	3317	-15070	-163	-18264	11762	-19804	-377	-17281	12543	-16290	409	-15352	16175	-13392	-146	-127	-121	-64	-60	-57	-105	40	-151	17	32	-78	-17	-60	78	-12	4
0.348333	-273	-470	-2713	-22651	36	-18903	-9861	-22706	-210	-17852	-15050	-15078	1533	-15977	-17445	-10865	-208	-524	3428	-15667	-233	-18214	12214	-19756	-350	-17211	13254	-16292	747	-15220	16871	-13549	-151	-127	-117	-66	-67	-56	-107	41	-152	17	32	-78	-23	-61	77	-32	0
0.349167	-252	-540	-3116	-22421	43	-18743	-9235	-22310	-198	-17508	-14467	-14575	1299	-15633	-16932	-10500	0	-180	3515	-16168	-245	-18158	12625	-19722	-315	-17133	13944	-16280	591	-15098	17504	-13675	-151	-129	-120	-63	-63	-58	-103	42	-153	15	36	-73	-22	-60	79	-30	-12
0.350000	-230	-607	-3572	-22144	13	-18567	-8567	-21877	-238	-17154	-13815	-14083	1097	-15330	-16336	-10135	-46	149	3568	-16579	-169	-18091	12979	-19711	-285	-17046	14604	-16257	310	-14983	18068	-13777	-148	-127	-122	-74	-64	-61	-109	41	-151	15	34	-76	-22	-62	78	-32	-5
0.350833	-235	-679	-4074	-21811	-5	-18378	-7884	-21416	-187	-16801	-13113	-13614	1004	-15063	-15671	-9771	-172	466	3582	-16890	57	-18014	13271	-19734	-260	-16946	15214	-16222	154	-14869	18552	-13839	-149	-129	-125	-65	-65	-61	-107	55	-152	-4	34	-78	-27	-63	77	-31	-19
0.351667	-224	-745	-4600	-21438	-55	-18167	-7187	-20925	-238	-16436	-12357	-13155	842	-14827	-14930	-9408	135	753	3559	-17099	-43	-17900	13508	-19726	-245	-16828	15767	-16176	-22	-14744	18949	-13869	-152	-128	-122	-64	-63	-60	-103	40	-153	15	36	-74	-22	-58	81	-33	0
0.352500	-227	-801	-5128	-21015	-26	-17924	-6486	-20405	-234	-16068	-11562	-12757	636	-14630	-14134	-9053	27	1010	3511	-17219	158	-17763	13685	-19746	-196	-16681	16260	-16112	-135	-14612	19248	-13860	-153	-125	-121	-64	-49	-60	-108	40	-151	16	35	-77	-22	-58	77	-30	-3
0.353333	-217	-839	-5641	-20554	52	-17648	-5799	-19861	-228	-15721	-10713	-12292	419	-14467	-13302	-8715	-298	1219	3433	-17256	136	-17596	13803	-19780	-190	-16504	16678	-16036	-251	-14463	19440	-13805	-148	-126	-122	-69	-61	-59	-107	43	-149	16	37	-74	-21	-60	82	-28	0
0.354167	-210	-855	-6124	-20060	29	-17332	-5134	-19289	-223	-15358	-9862	-11891	-72	-14344	-12445	-8394	-51	1394	3342	-17230	42	-17395	13863	-19814	-229	-16289	17021	-15952	-302	-14294	19525	-13723	-151	-129	-120	-63	-60	-61	-105	45	-150	16	37	-74	-13	-60	80	-28	0
0.355000	-236	-850	-6547	-19537	46	-16971	-4494	-18675	-133	-15011	-8991	-11513	-395	-14249	-11572	-8102	-12	1486	3243	-17153	177	-17154	13875	-19848	-190	-16057	17272	-15859	-335	-14103	19507	-13603	-147	-128	-125	-64	-61	-60	-104	43	-152	18	32	-76	-23	-57	84	-25	0
0.355833	-174	-816	-6904	-19002	87	-16568	-3899	-18081	-178	-14663	-8129	-11153	-301	-14185	-10711	-7846	7	1532	3150	-17030	116	-16876	13838	-19880	-166	-15771	17443	-15760	-511	-13875	19382	-13451	-149	-125	-127	-66	-61	-60	-107	45	-150	18	34	-74	-24	-58	81	-25	0
0.356667	-130	-750	-7169	-18454	111	-16114	-3352	-17449	-240	-14318	-7281	-10823	-338	-14140	-9856	-7630	-100	1518	3069	-16921	183	-16561	13766	-19913	-148	-15455	17522	-15662	-592	-13624	19160	-13278	-150	-129	-124	-67	-66	-61	-108	38	-152	15	33	-79	-28	-59	78	-29	-3
0.357500	-138	-671	-7334	-17921	108	-15616	-2865	-16801	-170	-13984	-6455	-10513	-195	-14114	-9026	-7457	-170	1445	3012	-16750	6	-16206	13663	-19927	-138	-15099	17517	-15550	-570	-13320	18854	-13073	-160	-129	-125	-67	-68	-62	-107	41	-152	16	34	-78	-25	-58	81	-29	-1
0.358333	-121	-560	-7375	-17395	61	-15070	-2427	-16125	-124	-13642	-5658	-10232	60	-14094	-8230	-7344	168	1314	2984	-16595	-597	-15810	13535	-19933	-205	-14698	17422	-15442	-675	-12988	18466	-12853	-152	-124	-126	-66	-65	-61	-109	40	-153	15	33	-78	-24	-60	80	-30	-5
0.359167	-109	-427	-7298	-16902	122	-14483	-2061	-15433	-221	-13303	-4908	-9974	-131	-14075	-7476	-7284	-201	1146	2987	-16423	-439	-15381	13387	-19915	-210	-14260	17251	-15336	-718	-12604	18020	-12620	-156	-129	-122	-65	-64	-46	-110	39	-154	15	34	-76	-24	-57	81	-32	-6
0.360000	-155	-283	-7094	-16447	228	-13848	-1749	-14732	-206	-12962	-4209	-9756	-225	-14058	-6778	-7296	-32	900	3025	-16283	-569	-14917	13229	-19882	-168	-13780	17000	-15232	-583	-12190	17520	-12378	-150	-131	-121	-64	-61	-60	-108	43	-152	19	34	-74	-21	-57	84	-28	9
0.360833	-152	-119	-6763	-16035	142	-13183	-1506	-14001	-196	-12619	-3573	-9567	-97	-14028	-6129	-7375	288	625	3088	-16130	-313	-14423	13065	-19820	-174	-13270	16687	-15127	-589	-11736	16990	-12127	-148	-125	-119	-63	-64	-59	-103	44	-150	20	37	-73	-22	-50	86	-24	1
0.361667	-127	40	-6315	-15679	135	-12488	-1325	-13258	-193	-12267	-3008	-9421	63	-13982	-5540	-7531	-149	311	3192	-15974	-187	-13903	12904	-19741	-170	-12732	16306	-15020	-591	-11245	16427	-11888	-150	-129	-120	-64	-60	-57	-103	42	-147	19	36	-74	-5	-51	86	-27	0
0.362500	-166	196	-5757	-15381	182	-11770	-1213	-12498	-159	-11911	-2514	-9316	213	-13905	-5006	-7759	-7	-27	3314	-15830	-147	-13360	12743	-19633	-168	-12170	15871	-14934	-594	-10720	15860	-11643	-151	-129	-119	-67	-60	-58	-102	43	-154	21	36	-74	-19	-51	86	-29	-4
0.363333	-169	330	-5100	-15140	125	-11044	-1154	-11724	-169	-11538	-2089	-9255	97	-13796	-4533	-8069	-168	-383	3454	-15673	21	-12799	12586	-19503	-191	-11574	15392	-14841	-629	-10169	15289	-11413	-145	-125	-121	-65	-60	-57	-104	43	-150	21	35	-74	-21	-53	86	-26	0
0.364167	-131	445	-4370	-14958	68	-10304	-1159	-10930	-197	-11151	-1749	-9241	94	-13643	-4124	-8449	-387	-745	3605	-15506	76	-12223	12434	-19343	-189	-10972	14871	-14754	-538	-9595	14726	-11194	-150	-126	-119	-65	-61	-61	-104	41	-148	19	34	-75	-24	-58	88	-27	0
0.365000	-113	519	-3577	-14828	-42	-9561	-1214	-10112	-182	-10749	-1480	-9274	245	-13448	-3773	-8901	-21	-1107	3754	-15329	-147	-11636	12298	-19167	-238	-10367	14328	-14665	-500	-9004	14192	-10992	-153	-130	-126	-68	-67	-63	-107	38	-155	16	34	-77	-22	-57	84	-33	-6
0.365833	-107	551	-2743	-14741	-95	-8831	-1316	-9289	-131	-10330	-1289	-9337	98	-13197	-3473	-9418	91	-1451	3903	-15127	137	-11033	12172	-18958	-217	-9738	13769	-14575	-530	-8396	13682	-10801	-151	-125	-120	-66	-62	-58	-109	41	-152	21	35	-73	-21	-58	81	-28	-3
0.366667	-96	541	-1882	-14684	-77	-8107	-1455	-8446	-379	-9884	-1171	-9485	-250	-12877	-3220	-9994	-194	-1779	4041	-14906	370	-10429	12056	-18735	-124	-9125	13200	-14482	-493	-7777	13199	-10620	-150	-125	-120	-63	-61	-58	-107	1	-153	22	21	-75	-22	-55	84	-29	0
0.367500	-116	472	-1023	-14654	-211	-7401	-1629	-7589	-559	-9418	-1126	-9668	-549	-12494	-3020	-10627	184	-2079	4163	-14666	90	-9813	11947	-18489	-93	-8514	12627	-14389	-472	-7155	12749	-10461	-134	-126	-121	-64	-61	-58	-102	42	-152	22	35	-74	-18	-53	85	-30	1
0.368333	-109	347	-187	-14639	-254	-6722	-1833	-6730	-438	-8928	-1148	-9894	-715	-12043	-2860	-11303	-38	-2344	4263	-14400	139	-9205	11846	-18231	-172	-7909	12056	-14287	-421	-6527	12326	-10312	-146	-122	-120	-65	-58	-55	-102	41	-149	21	36	-73	-18	-52	84	-26	1
0.369167	-86	165	611	-14629	-220	-6068	-2064	-5836	-341	-8414	-1234	-10167	-733	-11517	-2742	-12014	-171	-2571	4338	-14107	137	-8591	11752	-17956	-216	-7314	11493	-14184	-352	-5908	11938	-10174	-148	-122	-118	-62	-60	-53	-101	45	-146	22	39	-70	-16	-52	85	-28	0
0.370000	-84	-65	1347	-14617	-262	-5441	-2279	-4986	-404	-7877	-1385	-10486	-923	-10919	-2658	-12742	-49	-2748	4386	-13783	101	-7983	11659	-17676	-199	-6752	10948	-14075	-270	-5299	11567	-10052	-147	-126	-119	-64	-62	-53	-104	43	-152	18	35	-76	-15	-55	71	-30	0
0.370833	-80	-338	2017	-14580	-286	-4850	-2507	-4120	-352	-7313	-1584	-10859	-1110	-10258	-2602	-13484	-155	-2886	4398	-13430	163	-7380	11564	-17389	-189	-6185	10425	-13962	-241	-4707	11220	-9940	-142	-128	-121	-65	-63	-56	-102	42	-153	20	34	-75	-19	-56	82	-30	-4
0.371667	-76	-651	2612	-14528	-284	-4292	-2725	-3267	-655	-6730	-1827	-11234	-1154	-9524	-2589	-14227	120	-2966	4393	-13038	38	-6793	11471	-17101	-161	-5643	9929	-13845	-231	-4122	10886	-9835	-149	-125	-121	-62	-61	-55	-105	43	-150	20	34	-75	-21	-55	82	-27	0
0.372500	-40	-979	3123	-14445	-282	-3763	-2919	-2434	-1268	-6120	-2108	-11651	-1274	-8719	-2589	-14957	-26	-3001	4358	-12612	235	-6217	11369	-16809	-144	-5131	9460	-13717	-264	-3552	10554	-9737	-148	-124	-119	-66	-63	-60	-105	43	-152	20	35	-73	-23	-57	84	-26	0
0.373333	-75	-1315	3542	-14326	-258	-3271	-3089	-1628	-1229	-5498	-2430	-12091	-1240	-7865	-2618	-15666	-101	-2990	4300	-12146	-40	-5660	11263	-16522	-156	-4627	8997	-13588	-241	-3003	10224	-9645	-151	-127	-120	-68	-62	-57	-107	41	-154	18	32	-80	-24	-58	80	-32	-1
0.374167	-111	-1649	3867	-14174	-302	-2808	-3222	-852	-972	-4852	-2778	-12540	-1222	-6952	-2660	-16337	435	-2928	4216	-11647	-176	-5124	11146	-16236	-143	-4143	8594	-13455	-288	-2471	9896	-9550	-150	-128	-119	-67	-64	-59	-104	41	-153	16	15	-69	-22	-56	84	-28	-4
0.375000	-126	-1960	4104	-13979	-288	-2366	-3303	-108	-802	-4195	-3140	-12986	-1172	-6003	-2720	-16965	-83	-2836	4125	-11109	21	-4604	11016	-15956	-119	-3680	8208	-13322	-512	-1968	9551	-9464	-153	-127	-120	-65	-62	-58	-105	42	-150	19	34	-84	-23	-52	80	-29	-3
0.375833	-147	-2236	4259	-13742	-257	-1950	-3345	579	-546	-3523	-3515	-13419	-1061	-5021	-2794	-17537	22	-2695	4029	-10534	-93	-4111	10868	-15685	-109	-3235	7849	-13188	-624	-1480	9193	-9374	-147	-125	-117	-68	-63	-58	-107	43	-149	17	32	-76	-19	-57	84	-29	2
0.376667	-93	-2475	4331	-13472	-313	-1555	-3339	1219	-432	-2850	-3901	-13837	-1153	-4035	-2911	-18058	0	-2536	3916	-9934	-113	-3653	10707	-15426	-131	-2805	7498	-13064	-480	-1022	8812	-9287	-150	-128	-122	-68	-65	-58	-108	46	-153	17	33	-76	-22	-55	81	-10	-7
0.377500	-92	-2660	4327	-13173	-234	-1180	-3284	1791	-297	-2178	-4288	-14219	-1157	-3027	-2991	-18516	-6	-2347	3801	-9311	-105	-3220	10516	-15177	-97	-2396	7174	-12950	-471	-587	8409	-9197	-148	-126	-122	-92	-60	-82	-105	44	-150	16	28	-79	-24	-56	84	-29	-1
0.378333	-118	-2792	4262	-12831	-139	-816	-3181	2303	-155	-1502	-4673	-14552	-995	-2028	-3104	-18906	78	-2134	3690	-8671	-338	-2824	10304	-14938	-148	-1999	6870	-12842	-566	-171	7983	-9110	-146	-128	-122	-70	-67	-62	-109	41	-152	18	34	-76	-23	-41	80	-30	-3
0.379167	-98	-2847	4142	-12451	-207	-460	-3037	2748	-76	-828	-5043	-14831	-826	-1049	-3227	-19226	174	-1930	3588	-8020	-274	-2462	10060	-14708	-160	-1611	6580	-12749	-628	218	7534	-9023	-150	-134	-125	-67	-66	-61	-108	39	-162	17	34	-79	-27	-59	79	-31	0
0.380000	-96	-2848	3969	-12044	-170	-112	-2854	3132	38	-166	-5395	-15037	-684	-101	-3353	-19476	-285	-1710	3496	-7377	-62	-2130	9789	-14488	-92	-1238	6300	-12667	-653	585	7061	-8935	-146	-126	-120	-66	-61	-60	-107	41	-150	19	33	-76	-19	-55	81	-28	1
0.380833	-56	-2791	3759	-11605	-174	239	-2644	3442	211	484	-5727	-15167	-701	808	-3488	-19657	-116	-1487	3415	-6738	-468	-1831	9490	-14283	-88	-883	6026	-12608	-509	930	6570	-8836	-147	-129	-121	-66	-58	-63	-105	40	-148	17	35	-75	-21	-57	81	-30	-3
0.381667	-76	-2686	3511	-11131	-203	579	-2417	3679	389	1112	-6032	-15208	-788	1653	-3627	-19772	-95	-1273	3348	-6133	-567	-1569	9147	-14094	-72	-549	5756	-12571	-587	1246	6055	-8763	-149	-131	-122	-67	-62	-64	-110	37	-153	15	30	-77	-32	-58	79	-31	-1
0.382500	-119	-2537	3232	-10632	-154	920	-2187	3858	382	1722	-6310	-15158	-714	2450	-3768	-19822	-141	-1063	3296	-5565	-550	-1336	8774	-13910	-136	-221	5483	-12555	-665	1537	5529	-8681	-150	-130	-124	-64	-57	-58	-108	41	-148	19	34	-77	-19	-55	80	-32	-3
0.383333	-59	-2355	2936	-10089	-132	1261	-1959	3980	424	2316	-6550	-15005	-660	3178	-3905	-19803	-115	-849	3255	-5047	-638	-1134	8365	-13743	-208	81	5201	-12561	-545	1801	4986	-8603	-149	-129	-122	-67	-63	-59	-108	40	-151	17	30	-78	-18	-56	82	-28	-4
0.384167	-57	-2158	2620	-9515	-182	1569	-1754	4048	446	2883	-6757	-14756	-613	3825	-4042	-19729	-270	-676	3224	-4586	-647	-961	7912	-13585	-179	371	4910	-12587	-544	2037	4436	-8527	-152	-129	-126	-65	-67	-60	-108	39	-151	19	34	-76	-22	-59	80	-31	0
0.385000	-95	-1950	2294	-8899	-172	1929	-1575	4061	483	3431	-6924	-14410	-707	4415	-4173	-19597	-56	-499	3201	-4192	-658	-815	7418	-13439	-210	633	4604	-12621	-579	2241	3881	-8453	-149	-130	-126	-65	-63	-61	-109	36	-150	18	33	-78	-27	-58	81	-31	0
0.385833	-96	-1747	1947	-8239	-154	2252	-1433	4040	560	3955	-7044	-13961	-849	4920	-4292	-19415	-122	-335	3186	-3868	-435	-694	6890	-13303	-281	880	4283	-12704	-544	2421	3324	-8386	-149	-122	-124	-66	-64	-63	-108	38	-150	20	30	-77	-22	-56	84	-31	0
0.386667	-130	-1558	1599	-7533	-99	2568	-1339	3986	409	4449	-7126	-13425	-789	5351	-4400	-19177	-332	-185	3169	-3626	-573	-590	6326	-13182	-260	1095	3940	-12786	-531	2566	2758	-8321	-148	-128	-121	-64	-61	-61	-105	39	-150	17	35	-76	-23	-57	79	-31	-4
0.387500	-124	-1401	1240	-6790	-83	2868	-1299	3902	351	4917	-7160	-12810	-770	5716	-4489	-18894	287	-47	3146	-3454	-660	-510	5727	-13073	-197	1285	3577	-12879	-540	2683	2198	-8263	-147	-126	-121	-62	-58	-56	-122	37	-149	20	38	-74	-17	-56	77	-29	2
0.388333	-126	-1273	882	-6010	-81	3154	-1312	3805	430	5354	-7152	-12119	-715	6001	-4560	-18573	-210	76	3121	-3362	-280	-446	5103	-12970	-207	1447	3189	-12987	-582	2762	1641	-8203	-148	-127	-119	-62	-60	-56	-102	40	-150	21	38	-74	-19	-53	81	-29	-1
0.389167	-122	-1188	527	-5205	-36	3411	-1377	3687	535	5753	-7100	-11375	-349	6228	-4606	-18208	-281	193	3085	-3345	-407	-397	4438	-12881	-280	1576	2781	-13099	-533	2805	1100	-8148	-147	-133	-122	-65	-63	-53	-104	43	-150	20	36	-76	-23	-53	84	-27	0
0.390000	-146	-1150	179	-4392	-8	3644	-1488	3561	487	6114	-7000	-10598	4	6371	-4628	-17817	-313	296	3029	-3393	-109	-362	3753	-12803	-283	1669	2347	-13211	-380	2809	558	-8101	-155	-133	-127	-65	-64	-60	-109	38	-152	19	35	-78	-30	-58	78	-31	-6
0.390833	-139	-1147	-159	-3569	-94	3847	-1641	3426	386	6425	-6855	-9804	43	6449	-4621	-17395	-268	399	2965	-3506	162	-343	3058	-12734	-305	1730	1864	-13326	-402	2774	39	-8056	-152	-129	-122	-65	-66	-59	-108	34	-158	18	35	-80	-25	-56	78	-32	-1
0.391667	-133	-1180	-468	-2759	-70	4018	-1812	3287	405	6688	-6660	-8984	136	6467	-4576	-16938	-173	501	2889	-3662	396	-331	2351	-12667	-288	1759	1433	-13426	-407	2703	-469	-8009	-149	-128	-121	-65	-65	-62	-107	30	-152	20	35	-75	-19	-55	87	-31	-1
0.392500	-165	-1244	-750	-1980	-50	4174	-1987	3146	525	6889	-6428	-8187	59	6423	-4491	-16458	251	595	2803	-3851	591	-324	1648	-12609	-326	1752	949	-13515	-301	2588	-955	-7967	-151	-127	-119	-76	-62	-57	-104	40	-153	20	35	-74	-21	-55	82	-30	0
0.393333	-219	-1343	-996	-1259	-24	4245	-2177	2993	699	7019	-6152	-7419	112	6310	-4373	-15967	-252	705	2703	-4069	955	-337	947	-12565	-337	1693	458	-13587	-286	2429	-1418	-7932	-151	-125	-120	-64	-64	-59	-104	39	-151	20	49	-74	-22	-52	85	-30	-3
0.394167	-202	-1459	-1199	-619	1	4299	-2330	2833	660	7072	-5834	-6699	218	6132	-4217	-15462	-222	812	2594	-4294	820	-354	258	-12517	-248	1610	-39	-13640	-293	2230	-1855	-7895	-149	-126	-118	-63	-61	-57	-104	44	-151	19	38	-76	-23	-56	84	-27	-1
0.395000	-195	-1589	-1351	-70	-8	4305	-2467	2653	590	7039	-5482	-6043	225	5881	-4023	-14949	13	855	2475	-4521	1000	-386	-390	-12481	-274	1480	-535	-13671	-251	1991	-2258	-7862	-149	-125	-118	-64	-60	-59	-105	40	-154	18	36	-74	-19	-59	81	-26	0
0.395833	-238	-1722	-1450	352	17	4267	-2539	2463	533	6912	-5098	-5459	123	5566	-3789	-14437	-70	932	2350	-4733	1218	-423	-1047	-12440	-292	1313	-1024	-13676	-144	1710	-2637	-7830	-151	-130	-120	-64	-62	-56	-104	41	-152	18	36	-73	-21	-56	85	-27	-3
0.396667	-232	-1852	-1487	640	-5	4183	-2550	2249	425	6691	-4691	-4962	147	5174	-3524	-13921	119	1012	2220	-4926	1057	-471	-1647	-12402	-239	1109	-1507	-13657	-78	1400	-2984	-7800	-149	-127	-120	-69	-62	-58	-105	41	-153	-6	30	-76	-23	-57	85	-44	-4
0.397500	-223	-1976	-1467	775	-126	4025	-2492	2005	425	6362	-4268	-4559	81	4696	-3225	-13421	5	1081	2089	-5088	1140	-533	-2209	-12362	-182	874	-1970	-13607	84	1053	-3302	-7772	-151	-126	-121	-66	-67	-58	-105	39	-153	19	32	-74	-28	-60	81	-27	-3
0.398333	-219	-2091	-1381	747	-144	3864	-2354	1738	466	5926	-3814	-4253	160	4138	-2900	-12926	-22	1149	1953	-5212	1113	-607	-2719	-12316	-198	586	-2423	-13529	250	656	-3581	-7741	-153	-130	-126	-72	-66	-61	-111	36	-156	13	26	-79	-23	-63	77	-33	-9
0.399167	-200	-2185	-1240	555	-39	3632	-2133	1433	426	5383	-3354	-4042	451	3495	-2547	-12450	110	1211	1821	-5285	1122	-693	-3178	-12263	-217	278	-2847	-13410	225	239	-3830	-7704	-152	-129	-124	-64	-67	-61	-112	34	-152	17	32	-78	-25	-60	78	-30	-3
0.400000	-196	-2264	-1037	202	6	3357	-1822	1100	366	4746	-2886	-3924	429	2773	-2189	-11999	-315	1268	1691	-5314	1011	-784	-3578	-12194	-182	-61	-3248	-13264	207	-185	-4044	-7657	-152	-126	-124	-68	-64	-59	-108	38	-150	26	28	-75	-23	-61	80	-31	-1
0.400833	-171	-2322	-788	-310	-45	3037	-1438	730	508	4014	-2424	-3897	313	1975	-1793	-11565	377	1317	1560	-5297	697	-890	-3916	-12121	-115	-427	-3616	-13088	122	-633	-4227	-7604	-150	-126	-119	-65	-55	-57	-105	36	-152	17	33	-74	-21	-56	81	-30	0
0.401667	-176	-2371	-497	-968	-46	2673	-985	321	702	3201	-1969	-3956	124	1100	-1409	-11162	184	1359	1429	-5235	1089	-1008	-4194	-12031	-67	-814	-3960	-12881	16	-1098	-4388	-7539	-148	-127	-122	-67	-61	-56	-103	39	-148	18	35	-74	-21	-57	84	-29	-1
0.402500	-199	-2408	-174	-1741	-112	2268	-483	-113	689	2313	-1536	-4092	222	151	-1025	-10787	148	1396	1291	-5136	850	-1134	-4408	-11926	-66	-1220	-4277	-12648	13	-1567	-4524	-7461	-147	-130	-121	-66	-60	-57	-104	40	-152	16	30	-77	-16	-57	81	-31	2
0.403333	-180	-2438	167	-2610	-90	1829	56	-584	510	1376	-1116	-4284	298	-851	-650	-10448	292	1419	1157	-4993	873	-1272	-4557	-11805	-35	-1641	-4555	-12390	90	-2037	-4639	-7367	-149	-128	-122	-68	-63	-58	-105	39	-151	17	34	-76	-25	-51	80	-30	0
0.404167	-173	-2460	523	-3539	-55	1350	615	-1076	440	396	-722	-4529	282	-1872	-296	-10137	245	1445	1027	-4847	770	-1418	-4652	-11661	12	-2065	-4806	-12114	73	-2495	-4738	-7258	-142	-126	-122	-67	-65	-61	-105	37	-151	17	29	-76	-21	-59	80	-30	2
0.405000	-205	-2480	878	-4493	-31	848	1177	-1594	422	-597	-365	-4809	282	-2907	32	-9859	366	1456	895	-4674	655	-1567	-4686	-11497	12	-2487	-5016	-11810	28	-2941	-4828	-7130	-148	-128	-125	-69	-63	-59	-110	38	-148	18	32	-73	-19	-59	79	-31	1
0.405833	-183	-2504	1231	-5446	-127	323	1718	-2122	297	-1574	-45	-5109	58	-3936	329	-9608	814	1473	765	-4492	607	-1730	-4661	-11309	-10	-2904	-5216	-11494	0	-3362	-4915	-6975	-147	-131	-122	-67	-61	-60	-107	39	-151	17	32	-76	-21	-59	80	-32	0
0.406667	-182	-2532	1563	-6346	-45	-212	2216	-2652	200	-2519	216	-5415	-95	-4926	589	-9387	584	1480	639	-4320	852	-1891	-4588	-11111	-14	-3307	-5363	-11167	43	-3759	-5000	-6803	-149	-131	-125	-70	-65	-63	-113	34	-150	16	29	-88	-22	-61	77	-32	0
0.407500	-142	-2564	1873	-7169	-24	-756	2658	-3190	145	-3415	491	-5714	-167	-5872	811	-9184	930	1491	524	-4156	563	-2048	-4456	-10879	1	-3690	-5481	-10821	28	-4126	-5083	-6600	-160	-129	-101	-64	-63	-63	-105	37	-151	16	33	-76	-24	-59	81	-33	-3
0.408333	-67	-2602	2156	-7879	-23	-1300	3034	-3716	81	-4250	706	-5999	-201	-6736	992	-8988	2076	1506	420	-4013	485	-2212	-4283	-10637	11	-4055	-5576	-10468	-16	-4456	-5179	-6370	-150	-129	-126	-67	-61	-59	-105	39	-156	15	29	-75	-19	-56	82	-30	0
0.409167	-101	-2643	2406	-8451	0	-1840	3323	-4228	46	-5000	870	-6251	-69	-7503	1128	-8799	3380	1519	329	-3898	435	-2367	-4072	-10358	-18	-4380	-5630	-10106	-36	-4751	-5279	-6116	-147	-126	-125	-66	-58	-50	-108	38	-147	19	34	-75	-18	-55	80	-30	1
0.410000	-137	-2688	2625	-8867	-31	-2376	3518	-4734	-47	-5658	997	-6473	-7	-8146	1215	-8610	4308	1540	251	-3815	281	-2520	-3823	-10069	4	-4682	-5664	-9745	-48	-5000	-5388	-5839	-149	-127	-124	-66	-62	-66	-107	39	-148	18	30	-79	-23	-56	88	-46	0
0.410833	-137	-2739	2805	-9116	-53	-2900	3615	-5218	-145	-6207	1079	-6653	-139	-8663	1256	-8407	3874	1556	189	-3768	302	-2674	-3553	-9788	8	-4945	-5663	-9379	-80	-5215	-5512	-5532	-151	-118	-124	-70	-69	-63	-108	39	-150	17	30	-78	-24	-59	80	-32	-1
0.411667	-168	-2780	2958	-9168	-25	-3402	3613	-5666	-105	-6641	1117	-6785	-115	-9022	1269	-8176	3377	1577	159	-3754	-28	-2805	-3256	-9440	-3	-5169	-5636	-9017	-132	-5383	-5643	-5206	-148	-128	-118	-68	-60	-60	-105	38	-147	19	27	-75	-21	-58	81	-31	0
0.412500	-155	-2815	3082	-9040	132	-3880	3517	-6089	-151	-6955	1117	-6864	-16	-9227	1234	-7906	3247	1600	148	-3773	-113	-2936	-2947	-9104	66	-5352	-5576	-8643	-104	-5508	-5780	-4850	-149	-127	-126	-69	-62	-60	-104	36	-148	18	33	-76	-22	-53	81	-28	2
0.413333	-180	-2841	3186	-8739	120	-4330	3330	-6483	-66	-7153	1075	-6895	45	-9276	1167	-7596	2249	1628	167	-3821	61	-3054	-2629	-8761	58	-5499	-5489	-8280	-149	-5597	-5929	-4482	-151	-125	-122	-65	-62	-57	-110	55	-149	20	35	-76	-16	-56	80	-31	-1
0.414167	-138	-2853	3262	-8278	-78	-4759	3059	-6842	-170	-7239	1000	-6904	449	-9173	1077	-7229	2032	1653	214	-3896	-573	-3166	-2308	-8406	-18	-5610	-5373	-7920	-238	-5650	-6073	-4107	-150	-131	-121	-65	-60	-59	-108	38	-148	20	33	-77	-21	-55	84	-30	0
0.415000	-68	-2846	3336	-7680	-255	-5156	2724	-7170	-482	-7225	874	-6813	1217	-8925	971	-6811	1297	1672	286	-3993	-492	-3269	-1992	-8044	-35	-5690	-5234	-7566	-169	-5676	-6218	-3691	-153	-131	-126	-69	-66	-60	-120	38	-153	17	29	-78	-24	-48	82	-30	-6
0.415833	-104	-2820	3394	-6966	-308	-5527	2333	-7469	-682	-7121	727	-6706	1043	-8548	829	-6328	553	1690	390	-4099	-639	-3360	-1681	-7678	-38	-5732	-5068	-7210	-73	-5664	-6360	-3272	-149	-124	-121	-67	-65	-58	-107	41	-150	18	30	-79	-23	-55	82	-27	0
0.416667	-127	-2768	3449	-6167	-206	-5862	1912	-7710	-656	-6928	557	-6564	414	-8058	684	-5783	305	1699	519	-4217	-706	-3448	-1389	-7314	-53	-5750	-4881	-6863	-63	-5630	-6475	-2849	-150	-129	-127	-70	-68	-57	-109	38	-155	17	33	-77	-19	-57	80	-29	-3
0.417500	-144	-2691	3504	-5323	-111	-6171	1469	-7931	-590	-6688	365	-6392	522	-7481	530	-5188	-375	1698	676	-4333	-745	-3531	-1116	-6951	-8	-5746	-4673	-6520	-77	-5574	-6578	-2422	-148	-130	-124	-70	-66	-62	-109	37	-152	17	30	-79	-25	-58	78	-33	-4
0.418333	-158	-2594	3558	-4469	-17	-6449	1022	-8109	-644	-6399	157	-6202	330	-6846	371	-4546	-771	1691	850	-4444	-753	-3615	-870	-6596	-46	-5725	-4449	-6177	-61	-5496	-6656	-1998	-149	-129	-127	-68	-67	-72	-111	38	-155	15	30	-79	-16	-59	73	-32	-4
0.419167	-126	-2468	3608	-3636	-32	-6699	593	-8246	-656	-6084	-59	-5985	-38	-6174	202	-3867	-597	1658	1042	-4544	-1009	-3695	-652	-6236	-59	-5692	-4206	-5835	-27	-5410	-6707	-1584	-150	-128	-125	-67	-64	-64	-109	38	-154	15	33	-78	-25	-60	79	-33	-4
0.420000	-152	-2332	3667	-2850	-84	-6925	187	-8346	-560	-5753	-269	-5743	-131	-5489	34	-3171	-1184	1614	1247	-4628	-796	-3780	-466	-5884	0	-5651	-3953	-5499	37	-5308	-6712	-1184	-148	-126	-125	-68	-63	-60	-111	34	-152	16	33	-77	-22	-57	84	-28	15
0.420833	-118	-2177	3762	-2141	-42	-7117	-164	-8404	-465	-5433	-469	-5552	-281	-4830	-132	-2475	-1816	1555	1456	-4694	-897	-3870	-316	-5540	-81	-5611	-3702	-5161	107	-5196	-6683	-802	-151	-130	-119	-66	-62	-58	-111	43	-153	18	36	-76	-19	-56	82	-29	-4
0.421667	-87	-2012	3764	-1545	-9	-7286	-468	-8423	-441	-5133	-653	-5348	-442	-4211	-299	-1799	-1670	1475	1626	-4744	-1104	-3967	-212	-5209	-125	-5574	-3450	-4828	20	-5086	-6618	-440	-146	-125	-119	-66	-63	-58	-109	38	-151	18	46	-76	-22	-57	81	-29	-1
0.422500	-136	-1842	3798	-1121	1	-7425	-708	-8401	-344	-4871	-817	-5166	-456	-3652	-468	-1158	-2051	1376	1871	-4773	-1040	-4072	-148	-4886	-112	-5543	-3207	-4493	36	-4974	-6510	-108	-174	-132	-124	-66	-58	-60	-105	39	-149	16	33	-74	-19	-55	81	-28	1
0.423333	-132	-1665	3822	-738	20	-7544	-877	-8346	-207	-4646	-948	-5016	-376	-3175	-626	-582	-2226	1261	2071	-4786	-1027	-4193	-143	-4569	-150	-5525	-2979	-4161	73	-4868	-6365	187	-151	-131	-122	-68	-64	-61	-109	32	-154	12	32	-79	-25	-56	80	-29	-4
0.424167	-129	-1503	3818	-539	29	-7634	-979	-8255	-167	-4466	-1040	-4904	-419	-2789	-783	-90	-2296	1135	2251	-4777	-883	-4319	-170	-4251	-171	-5515	-2766	-3819	19	-4763	-6179	447	-149	-129	-125	-66	-64	-59	-108	36	-150	18	33	-77	-22	-56	80	-30	-3
0.425000	-152	-1341	3810	-470	6	-7694	-1002	-8127	-254	-4337	-1082	-4832	-436	-2485	-918	303	-2487	994	2420	-4746	-839	-4455	-257	-3945	-129	-5521	-2578	-3476	4	-4668	-5963	659	-148	-129	-121	-67	-64	-64	-108	35	-147	15	35	-77	-23	-58	78	-19	0
0.425833	-141	-1190	3771	-546	-48	-7731	-947	-7972	-197	-4258	-1079	-4813	-493	-2302	-1032	579	-2131	843	2568	-4699	-837	-4596	-386	-3638	-121	-5538	-2422	-3122	9	-4579	-5711	842	-148	-129	-119	-65	-62	-60	-108	38	-152	16	36	-76	-24	-53	82	-31	-4
0.426667	-125	-1057	3699	-719	-58	-7742	-825	-7796	-143	-4232	-1032	-4852	-624	-2206	-1127	724	-2407	682	2691	-4639	-582	-4743	-578	-3332	-129	-5571	-2307	-2766	-27	-4508	-5440	965	-150	-129	-119	-66	-62	-60	-102	42	-151	17	35	-75	-24	-55	82	-32	-5
0.427500	-90	-944	3600	-998	-88	-7722	-636	-7601	-207	-4250	-924	-4948	-790	-2191	-1186	732	-2240	517	2796	-4565	-960	-4891	-814	-3030	-139	-5611	-2228	-2393	-139	-4449	-5149	1044	-151	-126	-118	-64	-62	-58	-104	37	-149	19	37	-73	-22	-52	80	-28	0
0.428333	-113	-845	3475	-1359	-121	-7676	-390	-7389	-233	-4302	-771	-5104	-868	-2255	-1211	597	-1928	352	2868	-4485	-664	-5041	-1092	-2720	-134	-5664	-2199	-2008	-87	-4408	-4849	1080	-150	-129	-117	-62	-62	-56	-103	41	-149	17	39	-72	-19	-53	82	-30	0
0.429167	-110	-768	3324	-1774	-93	-7603	-91	-7167	-224	-4389	-570	-5321	-873	-2378	-1187	326	-2258	190	2924	-4398	-581	-5181	-1418	-2408	-138	-5719	-2217	-1618	-114	-4382	-4544	1073	-146	-126	-117	-65	-59	-57	-102	42	-148	18	38	-77	-19	-52	85	-28	2
0.430000	-100	-718	3146	-2237	-113	-7502	257	-6939	-205	-4488	-327	-5587	-1032	-2543	-1123	-77	-1991	25	2946	-4313	-693	-5314	-1783	-2091	-196	-5785	-2285	-1205	-215	-4382	-4250	1022	-149	-129	-119	-65	-63	-59	-99	43	-153	19	37	-74	-25	-55	87	-28	-6
0.430833	-108	-682	2946	-2721	-205	-7381	633	-6723	-114	-4608	-56	-5909	-1265	-2733	-1008	-595	-2156	-135	2947	-4217	-628	-5440	-2180	-1779	-201	-5849	-2408	-784	-171	-4402	-3970	931	-154	-131	-121	-64	-66	-62	-107	38	-155	18	33	-77	-27	-58	81	-38	-5
0.431667	-56	-665	2731	-3197	-150	-7229	1039	-6484	-105	-4720	257	-6257	-1419	-2926	-839	-1217	-2097	-279	2920	-4133	-436	-5550	-2599	-1441	-208	-5900	-2580	-342	-147	-4440	-3709	811	-150	-131	-124	-68	-65	-62	-108	37	-152	16	32	-78	-25	-61	78	-31	-5
0.432500	-23	-665	2513	-3660	-74	-7053	1458	-6257	-238	-4813	579	-6630	-1566	-3104	-612	-1916	-1703	-425	2884	-4043	-535	-5633	-3027	-1107	-253	-5937	-2794	120	-155	-4500	-3468	666	-147	-129	-120	-66	-64	-58	-107	40	-150	17	34	-75	-23	-59	82	-27	-1
0.433333	-93	-676	2293	-4090	-48	-6852	1898	-6027	-225	-4885	924	-7015	-1877	-3248	-326	-2665	-1714	-569	2829	-3962	-299	-5700	-3463	-767	-250	-5955	-3064	595	-203	-4576	-3263	505	-151	-130	-120	-67	-63	-60	-105	36	-156	18	33	-72	-23	-56	82	-29	-1
0.434167	-174	-700	2077	-4486	-51	-6636	2332	-5820	-108	-4927	1270	-7398	-1939	-3349	2	-3452	-2055	-687	2749	-3897	-101	-5743	-3898	-417	-205	-5959	-3375	1089	-264	-4679	-3089	329	-148	-108	-119	-67	-61	-58	-102	39	-151	17	33	-72	-23	-56	79	-31	-3
0.435000	-171	-728	1872	-4838	-90	-6395	2769	-5580	-193	-4934	1612	-7766	-1701	-3384	382	-4252	-1485	-806	2663	-3835	-235	-5763	-4324	-69	-191	-5936	-3721	1595	-317	-4799	-2951	150	-150	-128	-120	-64	-63	-60	-105	39	-154	16	30	-73	-23	-55	82	-27	-1
0.435833	-134	-768	1686	-5148	-22	-6135	3202	-5352	-327	-4897	1945	-8108	-1815	-3366	797	-5037	-1515	-919	2559	-3793	-118	-5757	-4720	283	-201	-5886	-4094	2112	-250	-4938	-2847	-26	-147	-130	-120	-66	-62	-58	-104	39	-151	17	35	-73	-18	-58	86	-27	0
0.436667	-93	-811	1524	-5415	-24	-5860	3622	-5136	-727	-4813	2239	-8416	-1854	-3277	1245	-5802	-1689	-1026	2447	-3754	-134	-5725	-5083	626	-225	-5813	-4489	2630	-259	-5094	-2767	-197	-145	-131	-119	-66	-62	-59	-107	39	-149	17	30	-77	-23	-59	81	-29	0
0.437500	-144	-861	1389	-5634	-127	-5573	4001	-4918	-817	-4675	2541	-8675	-1498	-3114	1715	-6521	-1592	-1126	2329	-3732	-63	-5672	-5405	967	-262	-5711	-4890	3152	-329	-5269	-2742	-357	-149	-128	-122	-68	-64	-58	-105	38	-152	16	28	-75	-24	-59	82	-31	16
0.438333	-188	-911	1291	-5815	-133	-5277	4426	-4708	-545	-4491	2795	-8887	-1362	-2888	2193	-7186	-1613	-1210	2206	-3721	-5	-5594	-5678	1299	-282	-5582	-5297	3668	-283	-5459	-2697	-496	-150	-132	-119	-64	-65	-62	-107	45	-152	12	28	-75	-23	-64	79	-27	-4
0.439167	-188	-966	1225	-5960	-66	-4979	4801	-4502	-451	-4253	3023	-9038	-1278	-2601	2670	-7784	-1177	-1293	2080	-3725	-59	-5500	-5894	1612	-313	-5433	-5690	4175	-241	-5664	-2685	-619	-149	-132	-122	-74	-67	-63	-108	37	-154	15	29	-78	-28	-61	80	-35	-5
0.440000	-222	-1020	1198	-6070	-9	-4662	5175	-4311	-461	-3970	3212	-9139	-1334	-2264	3138	-8320	-1027	-1364	1955	-3735	328	-5378	-6043	1905	-350	-5262	-6061	4661	-277	-5879	-2684	-722	-150	-129	-122	-44	-65	-60	-107	38	-151	11	27	-78	-25	-63	78	-32	-5
0.440833	-173	-1075	1207	-6160	21	-4350	5535	-4132	-513	-3641	3367	-9182	-1279	-1886	3588	-8790	-939	-1416	1830	-3751	191	-5241	-6119	2176	-350	-5073	-6391	5124	-269	-6086	-2671	-799	-148	-131	-118	-66	-59	-60	-105	38	-153	15	33	-75	-22	-58	84	-29	-5
0.441667	-153	-1128	1249	-6219	-46	-4031	5893	-3961	-573	-3274	3489	-9174	-969	-1465	4005	-9205	-402	-1454	1708	-3782	244	-5087	-6125	2417	-359	-4876	-6681	5547	-283	-6328	-2658	-860	-151	-135	-121	-63	-59	-59	-108	40	-150	59	34	-74	-22	-57	79	-29	0
0.442500	-190	-1181	1326	-6261	-61	-3724	6237	-3822	-487	-2882	3575	-9122	-681	-1046	4382	-9560	-817	-1472	1592	-3815	369	-4923	-6058	2622	-388	-4671	-6915	5931	-250	-6562	-2618	-900	-152	-126	-120	-63	-62	-61	-103	40	-148	17	30	-68	-23	-57	84	-28	1
0.443333	-219	-1241	1424	-6294	-70	-3431	6569	-3700	-412	-2463	3630	-9033	-473	-614	4718	-9880	-553	-1473	1480	-3863	137	-4753	-5916	2789	-412	-4466	-7076	6259	-166	-6796	-2556	-936	-151	-126	-122	-69	-63	-60	-104	41	-150	18	30	-77	-21	-57	81	-29	-1
0.444167	-216	-1292	1550	-6314	-151	-3163	6889	-3612	-607	-2031	3645	-8920	-386	-184	4987	-10169	-621	-1447	1374	-3910	274	-4579	-5701	2911	-365	-4268	-7169	6522	-201	-7027	-2454	-944	-147	-131	-120	-65	-58	-62	-107	41	-150	16	32	-76	-19	-60	81	-30	-1
0.445000	-243	-1348	1690	-6320	-171	-2909	7198	-3552	-703	-1595	3661	-8772	-181	234	5217	-10435	-552	-1402	1280	-3966	301	-4399	-5412	2990	-344	-4079	-7170	6717	-248	-7247	-2315	-972	-148	-127	-122	-66	-64	-61	-103	42	-169	19	32	-76	-21	-52	82	-31	-1
0.445833	-260	-1394	1845	-6309	-53	-2692	7488	-3526	-552	-1161	3628	-8612	101	633	5359	-10697	-391	-1320	1181	-4026	127	-4224	-5055	3015	-340	-3901	-7076	6830	-245	-7453	-2129	-994	-150	-130	-120	-62	-61	-61	-103	40	-147	20	34	-76	-22	-60	80	-29	0
0.446667	-248	-1435	2006	-6290	-92	-2516	7755	-3536	-315	-744	3587	-8443	317	1010	5455	-10931	-154	-1213	1124	-4101	58	-4053	-4626	2991	-288	-3735	-6888	6860	-250	-7635	-1896	-1021	-146	-127	-120	-64	-61	-60	-105	38	-151	20	32	-74	-23	-57	84	-28	0
0.447500	-283	-1470	2163	-6257	-107	-2392	8001	-3575	-236	-351	3530	-8269	638	1362	5486	-11231	-550	-1074	1062	-4184	185	-3886	-4139	2919	-251	-3592	-6603	6802	-210	-7791	-1617	-1060	-153	-128	-120	-64	-64	-60	-103	41	-151	18	33	-76	-19	-57	86	-29	1
0.448333	-300	-1491	2320	-6214	-65	-2320	8207	-3652	-93	8	3458	-8093	980	1679	5456	-11511	-234	-907	1012	-4282	-127	-3737	-3597	2786	-214	-3473	-6214	6647	-239	-7918	-1284	-1113	-148	-133	-121	-68	-63	-62	-105	36	-152	13	29	-79	-21	-59	82	-30	-5
0.449167	-289	-1504	2456	-6164	-73	-2313	8373	-3766	13	325	3372	-7920	1190	1968	5369	-11797	-142	-713	977	-4397	-137	-3604	-3000	2606	-212	-3365	-5720	6396	-240	-8004	-905	-1186	-147	-128	-122	-68	-60	-59	-102	40	-149	19	34	-74	-21	-56	84	-28	-1
0.450000	-289	-1495	2587	-6102	-52	-2371	8496	-3908	-4	584	3282	-7757	1301	2217	5221	-12118	-159	-479	951	-4537	-300	-3485	-2358	2370	-180	-3286	-5137	6056	-217	-8039	-490	-1282	-151	-129	-124	-63	-62	-63	-103	39	-151	16	33	-79	-22	-60	81	-29	0
0.450833	-257	-1468	2690	-6045	-41	-2495	8558	-4081	57	778	3180	-7606	1210	2430	5012	-12376	-131	-252	931	-4710	-601	-3382	-1679	2088	-158	-3228	-4467	5626	-176	-8031	-40	-1406	-167	-134	-125	-69	-63	-64	-110	37	-151	17	35	-80	-22	-60	78	-32	-1
0.451667	-248	-1427	2777	-5987	-61	-2715	8562	-4286	116	898	3032	-7472	1021	2604	4756	-12671	-137	9	921	-4910	-651	-3315	-959	1761	-210	-3186	-3716	5117	-252	-7978	448	-1550	-150	-131	-120	-66	-65	-61	-108	40	-154	16	33	-76	-24	-59	80	-33	-1
0.452500	-265	-1365	2834	-5941	-30	-2970	8502	-4514	75	936	2952	-7347	949	2741	4444	-12890	125	282	916	-5155	-740	-3265	-212	1400	-198	-3163	-2895	4529	-437	-7852	958	-1715	-149	-127	-122	-67	-62	-60	-108	38	-151	18	32	-78	-21	-62	81	-29	0
0.453333	-275	-1274	2863	-5915	-42	-3306	8392	-4767	164	883	2817	-7248	825	2834	4078	-13091	130	564	908	-5439	-494	-3239	555	999	-177	-3160	-2017	3878	-666	-7680	1483	-1905	-150	-130	-121	-70	-63	-60	-103	40	-151	17	17	-75	-22	-58	80	-30	-5
0.454167	-287	-1169	2862	-5916	-94	-3710	8164	-5051	394	731	2652	-7174	626	2877	3676	-13233	-91	845	900	-5773	-712	-3243	1345	585	-279	-3170	-1095	3169	-976	-7453	2016	-2107	-150	-127	-121	-65	-52	-56	-105	39	-154	18	35	-74	-21	-57	81	-31	-1
0.455000	-284	-1040	2834	-5955	-126	-4174	7887	-5354	506	480	2520	-7124	507	2871	3232	-13314	644	1124	887	-6157	-548	-3271	2147	113	-276	-3194	-147	2423	-1009	-7176	2542	-2321	-149	-128	-121	-64	-58	-60	-103	42	-149	21	36	-79	-19	-56	84	-29	0
0.455833	-200	-893	2790	-6040	-96	-4694	7535	-5680	535	127	2346	-7107	299	2811	2758	-13315	182	1383	866	-6593	262	-3323	2953	-350	-194	-3231	811	1645	-912	-6855	3062	-2546	-150	-126	-119	-68	-61	-60	-103	41	-151	22	35	-79	-25	-56	81	-29	0
0.456667	-172	-727	2689	-6191	-68	-5254	7105	-6028	489	-322	2155	-7134	112	2692	2255	-13240	287	1651	831	-7083	26	-3405	3759	-827	-252	-3281	1761	856	-1025	-6494	3563	-2778	-152	-130	-125	-67	-66	-47	-105	38	-152	15	32	-79	-27	-60	79	-31	-9
0.457500	-184	-551	2582	-6386	-26	-5856	6623	-6402	495	-877	1951	-7199	-110	2514	1742	-13082	424	1895	788	-7603	-150	-3500	4566	-1299	-310	-3313	2700	61	-1041	-6096	4049	-3001	-152	-127	-121	-65	-65	-58	-105	37	-153	17	37	-76	-25	-60	78	-39	-6
0.458333	-159	-360	2454	-6653	-283	-6475	6082	-6794	460	-1516	1724	-7309	-668	2278	1233	-12860	433	2124	740	-8162	-285	-3614	5359	-1769	-321	-3394	3619	-720	-850	-5674	4499	-3214	-150	-126	-121	-70	-67	-62	-114	39	-154	17	33	-76	-21	-60	79	-31	-3
0.459167	-143	-156	2313	-6987	-431	-7112	5482	-7214	321	-2246	1479	-7474	-1367	1978	742	-12549	363	2338	677	-8743	-457	-3744	6143	-2223	-318	-3472	4500	-1479	-720	-5236	4916	-3408	-151	-131	-119	-65	-63	-61	-104	39	-152	18	35	-76	-24	-52	80	-32	-5
0.460000	-136	40	2158	-7398	-428	-7771	4836	-7662	109	-3053	1215	-7697	-1929	1620	281	-12202	774	2534	595	-9352	-550	-3869	6909	-2660	-286	-3539	5331	-2209	-643	-4793	5299	-3580	-151	-122	-118	-66	-63	-59	-103	40	-154	17	35	-76	-22	-55	85	-30	0
0.460833	-105	241	1997	-7878	-334	-8409	4162	-8135	-28	-3917	936	-7980	-1898	1210	-128	-11812	277	2722	524	-9962	-410	-3996	7651	-3066	-263	-3608	6107	-2895	-560	-4353	5632	-3727	-152	-128	-118	-64	-63	-56	-102	43	-152	19	28	-69	-21	-55	88	-24	0
0.461667	-159	437	1832	-8426	-220	-9060	3463	-8641	-153	-4827	640	-8325	-1349	749	-482	-11397	300	2904	435	-10574	-1089	-4124	8363	-3449	-311	-3686	6822	-3541	-481	-3928	5929	-3842	-149	-122	-117	-60	-61	-56	-124	41	-151	20	36	-73	-17	-53	86	-26	-1
0.462500	-208	624	1668	-9037	-221	-9680	2753	-9174	-329	-5758	331	-8736	-871	241	-765	-10949	614	3078	344	-11172	-1040	-4243	9042	-3778	-351	-3762	7475	-4140	-392	-3527	6184	-3922	-147	-125	-118	-66	-62	-58	-102	42	-149	21	37	-110	-19	-56	88	-27	-1
0.463333	-179	802	1515	-9697	-354	-10278	2052	-9749	-597	-6695	10	-9214	-567	-294	-960	-10535	407	3254	257	-11747	-480	-4341	9678	-4101	-323	-3837	8065	-4693	-210	-3159	6386	-3969	-149	-122	-115	-68	-58	-57	-101	41	-151	21	37	-70	-67	-59	86	-28	0
0.464167	-150	966	1370	-10400	-371	-10844	1367	-10369	-717	-7623	-317	-9749	115	-842	-1068	-10106	396	3430	173	-12296	-300	-4421	10268	-4371	-363	-3909	8585	-5193	-60	-2824	6545	-3977	-150	-125	-117	-65	-65	-59	-107	40	-151	20	35	-70	-21	-55	87	-41	-3
0.465000	-152	1121	1243	-11135	-302	-11364	707	-11037	-685	-8501	-641	-10344	1372	-1392	-1082	-9675	232	3619	93	-12813	-7	-4473	10812	-4602	-397	-3969	9037	-5647	-85	-2532	6658	-3952	-153	-125	-118	-68	-66	-59	-110	40	-151	17	36	-75	-27	-58	81	-28	-7
0.465833	-120	1259	1134	-11894	-266	-11836	97	-11754	-855	-9316	-962	-10983	2091	-1922	-991	-9232	318	3828	30	-13294	189	-4491	11314	-4797	-296	-4017	9428	-6049	-39	-2275	6734	-3887	-148	-125	-117	-65	-62	-58	-103	41	-151	15	44	-72	-23	-56	85	-27	-3
0.466667	-114	1385	1053	-12643	-215	-12242	-448	-12516	-837	-10030	-1268	-11660	2559	-2419	-808	-8772	711	4054	-17	-13734	439	-4482	11755	-4949	-279	-4048	9756	-6414	50	-2068	6738	-3788	-150	-128	-120	-67	-63	-57	-105	42	-151	20	37	-73	-21	-55	86	-27	0
0.467500	-158	1510	1002	-13384	-165	-12586	-923	-13339	-462	-10636	-1560	-12365	3134	-2873	-542	-8278	162	4308	-40	-14139	535	-4430	12136	-5060	-324	-4063	10023	-6740	102	-1904	6754	-3656	-147	-122	-117	-65	-62	-58	-101	43	-149	21	36	-82	-23	-52	89	-25	2
0.468333	-145	1623	977	-14102	-181	-12863	-1319	-14217	-216	-11109	-1829	-13095	3305	-3272	-203	-7740	629	4562	-46	-14513	198	-4342	12461	-5147	-269	-4055	10241	-7035	220	-1772	6715	-3501	-148	-133	-119	-64	-62	-58	-101	43	-148	19	38	-69	-22	-53	88	-25	0
0.469167	-116	1731	984	-14779	-117	-13064	-1631	-15155	-4	-11445	-2066	-13826	3270	-3593	188	-7148	343	4887	-26	-14845	667	-4221	12727	-5205	-291	-4025	10404	-7299	319	-1680	6626	-3325	-145	-122	-116	-63	-58	-55	-103	46	-148	20	37	-70	-18	-56	85	-26	1
0.470000	-154	1842	1024	-15408	-110	-13193	-1887	-16159	123	-11630	-2274	-14534	2878	-3841	602	-6486	445	5215	19	-15158	430	-4072	12928	-5235	-403	-3968	10522	-7539	404	-1614	6540	-3136	-146	-126	-115	-65	-63	-59	-104	42	-145	18	36	-75	-18	-53	86	-26	0
0.470833	-141	1954	1091	-15979	-116	-13242	-2004	-17211	451	-11658	-2441	-15219	1966	-4019	1014	-5754	931	5558	90	-15441	216	-3888	13067	-5258	-441	-3888	10590	-7760	473	-1575	6416	-2938	-148	-127	-118	-66	-62	-59	-104	40	-151	17	26	-73	-41	-58	84	-29	-4
0.471667	-139	2073	1188	-16486	-161	-13215	-2060	-18306	1075	-11536	-2563	-15842	1115	-4110	1403	-4933	1127	5928	202	-15706	90	-3681	13152	-5264	-398	-3779	10620	-7963	404	-1542	6282	-2729	-148	-127	-120	-66	-60	-58	-134	39	-151	17	36	-72	-23	-57	80	-29	-1
0.472500	-234	2211	1337	-16910	-272	-13108	-2041	-19438	1341	-11275	-2639	-16406	476	-4135	1727	-4039	1204	6310	340	-15941	128	-3457	13177	-5260	-335	-3641	10610	-8151	471	-1521	6141	-2521	-148	-128	-122	-65	-63	-55	-102	41	-150	16	35	-76	-23	-56	81	-28	-1
0.473333	-251	2359	1506	-17263	-256	-12932	-1957	-20593	1552	-10883	-2668	-16884	-91	-4104	1957	-3079	1497	6698	530	-16154	-166	-3225	13146	-5267	-335	-3480	10560	-8325	501	-1497	5995	-2326	-152	-128	-122	-67	-66	-59	-105	60	-153	22	32	-78	-24	-60	77	-33	0
0.474167	-248	2521	1703	-17534	-276	-12692	-1819	-21779	1752	-10381	-2644	-17266	-557	-4020	2066	-2076	879	7090	714	-16338	183	-2986	13066	-5270	-262	-3295	10484	-8484	411	-1475	5857	-2132	-151	-129	-122	-66	-62	-60	-107	40	-152	17	32	-77	-22	-59	80	-30	0
0.475000	-240	2714	1938	-17721	-351	-12384	-1637	-22958	1577	-9794	-2571	-17535	-858	-3905	2031	-1048	672	7482	955	-16493	721	-2749	12942	-5286	-260	-3088	10374	-8628	373	-1425	5734	-1958	-150	-126	-120	-77	-65	-58	-103	41	-151	18	32	-76	-25	-59	80	-30	-1
0.475833	-234	2927	2196	-17833	-318	-12022	-1436	-24120	1253	-9144	-2453	-17687	-985	-3768	1834	-29	308	7860	1223	-16626	590	-2522	12779	-5321	-216	-2878	10237	-8760	321	-1365	5632	-1803	-149	-126	-120	-66	-63	-60	-105	41	-148	19	32	-77	-19	-58	81	-29	0
0.476667	-232	3161	2503	-17878	-239	-11631	-1237	-25265	1056	-8472	-2301	-17729	-1162	-3639	1448	946	-357	8220	1522	-16723	299	-2316	12575	-5381	-126	-2643	10054	-8878	285	-1287	5548	-1657	-148	-127	-119	-64	-61	-58	-107	32	-152	18	33	-75	-22	-59	78	-32	1
0.477500	-198	3414	2778	-17859	-193	-11176	-1051	-26362	849	-7797	-2128	-17655	-1349	-3517	890	1830	-10	8566	1845	-16789	147	-2134	12351	-5463	-80	-2406	9893	-8961	131	-1184	5507	-1572	-151	-130	-120	-65	-64	-60	-107	38	-155	18	33	-82	-25	-59	80	-30	-6
0.478333	-177	3695	3092	-17785	-231	-10702	-899	-27395	502	-7164	-1936	-17477	-1536	-3425	145	2578	182	8858	2186	-16826	-300	-1978	12107	-5570	15	-2171	9691	-9063	-16	-1063	5499	-1497	-152	-129	-118	-67	-64	-67	-105	39	-158	16	25	-77	-25	-60	81	-32	-6
0.479167	-316	3990	3421	-17672	-186	-10230	-786	-28359	115	-6538	-1741	-17211	-1547	-3370	-758	3160	306	9132	2548	-16834	-850	-1857	11845	-5709	45	-1940	9479	-9136	3	-925	5535	-1453	-152	-129	-121	-64	-67	-62	-105	36	-154	15	29	-76	-27	-57	89	-28	-3
0.480000	-560	4297	3754	-17525	-58	-9705	-738	-29230	-162	-6008	-1558	-16871	-1505	-3357	-1834	3533	819	9365	2917	-16806	-753	-1768	11585	-5872	108	-1710	9265	-9173	50	-767	5622	-1438	-148	-129	-116	-63	-61	-59	-105	39	-150	18	35	-73	-23	-57	84	-26	-1
0.480833	-540	4625	4098	-17355	-21	-9205	-761	-29996	-397	-5571	-1404	-16478	-1478	-3395	-2981	3671	347	9563	3323	-16750	-176	-1717	11326	-6067	163	-1499	9050	-9202	42	-583	5760	-1458	-147	-124	-117	-61	-60	-57	-102	39	-147	21	36	-75	-21	-55	84	-26	-3
0.481667	-373	4954	4433	-17175	22	-8712	-855	-30655	-580	-5238	-1288	-16061	-1295	-3486	-4251	3534	329	9717	3674	-16681	12	-1710	11074	-6290	119	-1303	8836	-9211	5	-426	5938	-1511	-149	-121	-120	-67	-63	-59	-105	39	-151	19	34	-76	-22	-56	81	-27	-3
0.482500	-214	5287	4759	-17004	88	-8248	-1029	-31192	-758	-5022	-1231	-15640	-1192	-3621	-5579	3109	-518	9827	4048	-16588	525	-1728	10839	-6533	89	-1129	8644	-9198	78	-250	6174	-1597	-150	-126	-117	-63	-60	-57	-98	40	-149	21	35	-74	-18	-55	82	-29	1
0.483333	-47	5618	5077	-16835	159	-7820	-1265	-31592	-859	-4919	-1238	-15229	-945	-3794	-6923	2385	-2280	9905	4413	-16490	439	-1785	10623	-6808	81	-975	8472	-9164	150	-76	6457	-1716	-148	-125	-93	-63	-63	-58	-107	38	-176	18	36	-74	-22	-56	84	-26	-3
0.484167	87	5940	5401	-16687	232	-7449	-1561	-31854	-706	-4928	-1321	-14870	-828	-4001	-8248	1367	-3500	9947	4755	-16388	781	-1877	10436	-7107	89	-851	8326	-9113	145	80	6803	-1864	-149	-126	-120	-63	-64	-58	-103	39	-153	21	36	-74	-14	-55	80	-28	-1
0.485000	125	6252	5665	-16562	299	-7154	-1901	-31966	-620	-5053	-1494	-14562	-730	-4223	-9511	67	-5289	9956	5080	-16288	1322	-1996	10280	-7425	89	-751	8221	-9039	119	229	7173	-2034	-147	-126	-120	-65	-74	-56	-102	39	-152	21	35	-74	-21	-55	85	-27	0
0.485833	120	6549	5926	-16478	349	-6941	-2256	-31914	-679	-5260	-1754	-14326	-624	-4451	-10682	-1497	-6383	9934	5384	-16200	1560	-2139	10156	-7762	111	-681	8162	-8949	-199	352	7595	-2238	-148	-129	-121	-65	-61	-57	-100	41	-151	23	37	-72	-19	-56	87	-27	-4
0.486667	62	6828	6160	-16423	318	-6841	-2611	-31697	-689	-5551	-2108	-14183	-676	-4680	-11734	-3310	-5620	9891	5669	-16129	1170	-2300	10069	-8114	70	-643	8154	-8835	-535	452	8065	-2471	-148	-127	-120	-63	-65	-58	-98	41	-149	21	35	-73	-23	-51	85	-27	0
0.487500	-97	7082	6374	-16398	296	-6868	-2942	-31301	-698	-5895	-2543	-14130	-496	-4897	-12638	-5328	-5398	9825	5928	-16085	1345	-2485	10022	-8484	34	-629	8207	-8698	-593	536	8571	-2718	-148	-126	-120	-64	-61	-53	-104	40	-150	22	39	-72	-22	-51	87	-23	5
0.488333	-360	7320	6558	-16413	398	-7017	-3234	-30727	-776	-6304	-3077	-14179	-325	-5093	-13377	-7503	-4940	9748	6157	-16066	1435	-2675	10009	-8866	-21	-645	8315	-8549	-458	586	9109	-2987	-147	-125	-117	-63	-62	-56	-99	40	-150	23	35	-72	-21	-51	88	-24	1
0.489167	-789	7529	6718	-16465	351	-7328	-3463	-29963	-793	-6732	-3685	-14321	-250	-5267	-13939	-9800	-3604	9653	6359	-16084	1369	-2877	10033	-9266	-72	-690	8500	-8371	-279	609	9674	-3271	-146	-128	-120	-63	-58	-58	-98	45	-150	23	36	-69	-19	-53	87	-18	1
0.490000	-1462	7712	6838	-16545	302	-7779	-3621	-29015	-713	-7186	-4363	-14567	-120	-5429	-14322	-12161	-2441	9553	6538	-16136	1347	-3088	10088	-9678	-69	-763	8742	-8183	-197	597	10255	-3581	-166	-127	-146	-67	-65	-59	-104	36	-154	20	34	-75	-26	-58	80	-30	-5
0.490833	-2075	7867	6961	-16659	291	-8371	-3701	-27894	-710	-7668	-5103	-14905	-59	-5576	-14529	-14545	-1512	9443	6689	-16225	1125	-3296	10174	-10103	-119	-850	9046	-7973	-91	568	10862	-3897	-149	-128	-124	-64	-49	-60	-105	37	-152	19	33	-73	-23	-56	82	-28	-3
0.491667	-2148	8001	7061	-16786	266	-9075	-3698	-26591	-775	-8111	-5881	-15327	22	-5728	-14566	-16903	-742	9331	6824	-16349	950	-3494	10297	-10527	-159	-957	9420	-7747	-116	508	11487	-4227	-153	-129	-121	-66	-63	-58	-104	40	-151	20	36	-77	-21	-57	82	-29	-4
0.492500	-1913	8121	7150	-16936	277	-9908	-3624	-25142	-774	-8581	-6701	-15830	101	-5900	-14443	-19186	227	9212	6936	-16503	748	-3689	10438	-10984	-138	-1073	9842	-7501	-150	426	12123	-4563	-148	-126	-117	-63	-56	-58	-104	35	-152	21	36	-75	-21	-55	82	-28	-3
0.493333	-1507	8211	7227	-17099	267	-10817	-3495	-23544	-738	-9060	-7553	-16418	85	-6115	-14194	-21355	1059	9080	7025	-16700	520	-3870	10621	-11447	-183	-1197	10313	-7247	5	315	12756	-4910	-151	-128	-122	-63	-64	-57	-103	41	-152	21	36	-78	-22	-55	84	-29	-3
0.494167	-894	8284	7304	-17280	263	-11784	-3331	-21831	-634	-9551	-8420	-17072	-3	-6383	-13842	-23363	1420	8962	7090	-16920	483	-4034	10784	-11923	-213	-1328	10828	-6984	137	189	13396	-5263	-152	-127	-121	-64	-66	-57	-102	38	-165	17	34	-77	-21	-50	84	-18	0
0.495000	-434	8340	7381	-17461	280	-12776	-3156	-19990	-478	-10059	-9283	-17783	-67	-6731	-13405	-25185	2550	8794	7138	-17171	-68	-4181	10981	-12416	-186	-1448	11380	-6710	162	36	14022	-5630	-148	-127	-122	-65	-61	-58	-104	41	-149	21	36	-75	-18	-58	93	-44	1
0.495833	-92	8376	7475	-17651	298	-13761	-3003	-18146	-322	-10594	-10144	-18534	-94	-7182	-12933	-26783	3414	8630	7163	-17451	-117	-4305	11185	-12919	-185	-1573	11944	-6437	210	-135	14640	-5970	-148	-126	-120	-64	-59	-57	-107	41	-150	21	34	-77	-19	-58	84	-29	0
0.496667	594	8394	7572	-17845	294	-14691	-2905	-16245	-241	-11154	-10983	-19310	-103	-7738	-12469	-28144	3492	8441	7163	-17751	-353	-4406	11395	-13438	-150	-1692	12520	-6156	315	-332	15250	-6336	-147	-129	-119	-65	-63	-57	-105	41	-150	22	33	-75	-23	-57	80	-31	-1
0.497500	1068	8404	7698	-18036	261	-15537	-2898	-14355	-262	-11744	-11806	-20095	-160	-8416	-12019	-29237	4352	8224	7118	-18064	-638	-4482	11607	-13967	-146	-1807	13090	-5878	275	-564	15829	-6689	-151	-129	-121	-66	-67	-65	-107	42	-154	20	32	-77	-28	-57	79	-31	-4
0.498333	1012	8393	7846	-18227	189	-16264	-3013	-12500	-233	-12366	-12607	-20867	-96	-9204	-11657	-30043	4481	7972	7084	-18401	-839	-4525	11820	-14513	-211	-1924	13628	-5599	20	-818	16374	-7041	-151	-131	-126	-70	-67	-63	-112	35	-155	11	33	-79	-25	-60	77	-23	-8
0.499167	1103	8368	8020	-18415	138	-16836	-3284	-10699	-139	-13010	-13375	-21594	-201	-10098	-11412	-30556	4471	7692	7005	-18739	-913	-4537	12042	-15071	-197	-2041	14173	-5323	-28	-1103	16883	-7379	-151	-130	-122	-67	-63	-60	-114	39	-152	17	34	-78	-21	-50	76	-32	-6
0.500000	1172	8336	8232	-18599	142	-17230	-3730	-9002	-187	-13657	-14104	-22246	-392	-11071	-11315	-30766	4770	7356	6898	-19091	-1017	-4517	12250	-15633	-199	-2170	14655	-5050	35	-1422	17346	-7694	-138	-128	-125	-67	-64	-60	-108	39	-153	15	30	-78	-19	-56	81	-30	-3
0.500833	1125	8287	8475	-18783	171	-17430	-4366	-7437	-302	-14300	-14795	-22791	-205	-12104	-11402	-30679	4435	6982	6755	-19448	-1032	-4460	12465	-16199	-193	-2305	15093	-4784	75	-1782	17755	-7992	-150	-128	-121	-64	-58	-57	-102	42	-149	-3	34	-76	-18	-51	86	-33	-1
0.501667	1037	8221	8756	-18969	227	-17422	-5217	-6024	-224	-14923	-15459	-23221	-46	-13176	-11703	-30289	3544	6565	6568	-19817	-1045	-4374	12670	-16772	-167	-2471	15461	-4523	21	-2191	18102	-8285	-148	-127	-119	-65	-61	-55	-103	40	-153	16	36	-76	-19	-53	84	-29	-7
0.502500	917	8139	9083	-19163	155	-17204	-6281	-4781	-111	-15496	-16092	-23500	-111	-14257	-12236	-29609	3497	6106	6332	-20186	-1188	-4259	12859	-17347	-196	-2653	15761	-4272	5	-2645	18380	-8547	-146	-126	-120	-64	-59	-58	-104	1	-149	21	37	-74	-19	-56	82	-27	0
0.503333	526	8043	9433	-19359	191	-16783	-7551	-3715	-111	-16005	-16713	-23613	-121	-15291	-13001	-28641	3030	5623	6039	-20545	-1097	-4120	13041	-17913	-165	-2874	15978	-4035	-127	-3141	18584	-8788	-146	-130	-120	-62	-59	-57	-108	42	-149	17	35	-76	-21	-55	86	-28	5
0.504167	-88	7933	9784	-19565	242	-16170	-9020	-2840	-70	-16411	-17323	-23541	-186	-16241	-14000	-27424	1786	5131	5679	-20909	-1130	-3959	13201	-18474	-134	-3123	16120	-3806	-262	-3677	18709	-8999	-147	-128	-117	-67	-63	-69	-108	39	-155	19	36	-76	-23	-55	85	-28	2
0.505000	-137	7811	10180	-19775	143	-15377	-10671	-2157	-217	-16693	-17936	-23275	9	-17065	-15220	-25970	-2068	4649	5237	-21289	-1185	-3781	13337	-19022	-173	-3408	16166	-3597	-152	-4247	18747	-9181	-125	-129	-118	-63	-60	-59	-105	42	-149	19	36	-73	-22	-55	78	-28	-1
0.505833	-119	7675	10598	-20000	34	-14439	-12471	-1671	-526	-16820	-18565	-22814	193	-17713	-16630	-24329	-4632	4198	4695	-21650	-1106	-3595	13437	-19547	-149	-3724	16123	-3410	-154	-4837	18698	-9336	-150	-127	-119	-101	-63	-60	-105	38	-148	20	37	-75	-25	-55	85	-26	-1
0.506667	-232	7531	11028	-20237	68	-13387	-14380	-1362	-356	-16783	-19229	-22175	62	-18161	-18211	-22520	-3614	3806	4041	-22002	-1183	-3410	13503	-20054	-128	-4071	15982	-3249	-191	-5441	18562	-9472	-151	-132	-118	-67	-64	-58	-105	38	-150	0	36	-79	-25	-59	81	-32	-9
0.507500	-17	7379	11467	-20487	121	-12258	-16369	-1226	-154	-16550	-19932	-21358	185	-18367	-19917	-20586	-3217	3504	3271	-22332	-961	-3229	13526	-20522	-139	-4435	15764	-3117	-38	-6050	18328	-9577	-148	-127	-119	-81	-61	-56	-104	40	-151	19	37	-74	-19	-55	81	-29	0
0.508333	433	7229	11910	-20746	119	-11081	-18386	-1238	-164	-16118	-20695	-20379	442	-18316	-21714	-18587	-2291	3317	2366	-22645	-1157	-3070	13489	-20954	-82	-4829	15453	-3027	20	-6667	18033	-9666	-150	-128	-119	-64	-60	-56	-107	42	-147	21	38	-73	-18	-60	85	-28	0
0.509167	522	7106	12335	-21023	38	-9900	-20409	-1382	29	-15485	-21520	-19274	454	-17996	-23522	-16548	-1115	3256	1322	-22938	-1114	-2938	13389	-21346	-46	-5209	15064	-2981	-56	-7216	17654	-9739	-147	-124	-116	-63	-55	-56	-103	43	-151	20	37	-88	-18	-55	86	-26	0
0.510000	497	7002	12739	-21313	22	-8738	-22380	-1641	177	-14657	-22402	-18077	600	-17422	-25296	-14528	-1835	3349	121	-23219	-887	-2850	13217	-21687	-78	-5598	14599	-3001	-135	-7750	17198	-9815	-148	-127	-122	-66	-61	-57	-105	40	-150	18	35	-76	-9	-58	81	-29	-3
0.510833	701	6937	13114	-21619	60	-7634	-24265	-1991	171	-13658	-23344	-16813	701	-16610	-26968	-12554	-1003	3594	-1239	-23472	-877	-2814	12969	-21992	-103	-5981	14072	-3082	-136	-8248	16682	-9894	-150	-131	-119	-65	-62	-60	-105	60	-150	15	34	-78	-23	-59	81	-30	-6
0.511667	580	6936	13445	-21931	-17	-6605	-26010	-2409	217	-12504	-24313	-15503	761	-15578	-28475	-10656	-258	3996	-2747	-23706	-793	-2843	12640	-22238	-22	-6334	13498	-3240	-139	-8653	16117	-9990	-151	-129	-120	-66	-65	-58	-104	39	-151	-4	33	-75	-21	-56	80	-30	-3
0.512500	350	7015	13730	-22244	-119	-5676	-27587	-2872	198	-11225	-25308	-14184	804	-14361	-29773	-8816	624	4546	-4391	-23916	-769	-2942	12221	-22422	-47	-6657	12883	-3486	-163	-9012	15524	-10109	-149	-124	-118	-62	-63	-62	-105	36	-148	19	36	-77	-25	-59	81	-30	0
0.513333	339	7191	13945	-22563	-88	-4862	-28946	-3363	123	-9861	-26306	-12870	695	-13017	-30800	-7105	2465	5222	-6174	-24110	-805	-3123	11720	-22548	-96	-6948	12231	-3839	-94	-9290	14885	-10278	-148	-126	-120	-64	-59	-58	-109	38	-147	21	37	-74	-21	-56	80	-33	-1
0.514167	325	7487	14080	-22882	-120	-4158	-30096	-3879	110	-8436	-27274	-11590	541	-11597	-31532	-5513	3832	6003	-8077	-24288	-724	-3399	11127	-22612	-63	-7204	11561	-4300	-64	-9501	14245	-10496	-150	-128	-139	-68	-62	-59	-108	40	-150	10	34	-76	-22	-61	78	-33	-1
0.515000	318	7916	14124	-23193	-60	-3573	-31007	-4386	142	-7010	-28166	-10375	428	-10167	-31925	-4043	3227	6849	-10050	-24452	-544	-3776	10452	-22623	-36	-7410	10892	-4879	-36	-9642	13617	-10777	-152	-131	-124	-66	-63	-60	-112	36	-153	18	34	-80	-25	-62	81	-34	-4
0.515833	266	8467	14043	-23488	-124	-3104	-31661	-4886	87	-5628	-28954	-9232	438	-8780	-31981	-2694	3461	7735	-12062	-24602	-731	-4242	9714	-22566	-81	-7574	10235	-5573	-57	-9703	13009	-11134	-144	-131	-124	-68	-63	-62	-107	38	-153	18	33	-79	-22	-57	82	-33	-4
0.516667	141	9157	13826	-23801	-228	-2732	-32064	-5356	38	-4320	-29599	-8168	362	-7453	-31683	-1440	3565	8623	-14031	-24735	-716	-4806	8912	-22466	-95	-7696	9604	-6396	-133	-9723	12433	-11582	-150	-128	-124	-67	-66	-64	-107	33	-150	13	33	-79	-21	-61	81	-32	-1
0.517500	37	9947	13432	-24088	-156	-2449	-32213	-5801	-3	-3158	-30076	-7182	80	-6309	-31045	-292	3256	9468	-15888	-24862	-815	-5463	8073	-22316	-63	-7784	9013	-7352	-75	-9693	11904	-12132	-178	-131	-127	-69	-64	-60	-109	37	-148	17	35	-80	-23	-58	82	-34	-4
0.518333	20	10827	12835	-24373	-171	-2238	-32116	-6206	-19	-2080	-30354	-6280	-74	-5345	-30081	768	2933	10230	-17541	-24968	-847	-6206	7204	-22125	-132	-7849	8467	-8445	80	-9629	11427	-12783	-149	-132	-122	-68	-63	-61	-110	40	-154	15	34	-93	-24	-59	82	-32	-5
0.519167	61	11753	11988	-24650	-254	-2068	-31777	-6568	-33	-1193	-30406	-5461	-179	-4586	-28828	1744	2208	10881	-18876	-25062	-556	-7021	6326	-21904	-164	-7886	7992	-9662	128	-9550	11023	-13551	-167	-130	-124	-69	-65	-62	-87	37	-150	-3	33	-77	-25	-58	80	-31	-3
0.520000	45	12684	10864	-24922	-255	-1952	-31197	-6883	-143	-499	-30215	-4721	-429	-4055	-27327	2646	1854	11404	-19808	-25127	-463	-7911	5467	-21663	-143	-7907	7595	-11002	95	-9472	10691	-14430	-153	-130	-120	-68	-62	-60	-109	40	-153	15	33	-69	-22	-58	75	-29	-3
0.520833	30	13573	9421	-25187	-235	-1839	-30393	-7148	-122	1	-29766	-4049	-431	-3762	-25635	3475	1449	11762	-20240	-25162	-105	-8851	4645	-21416	-158	-7949	7283	-12447	211	-9404	10437	-15429	-149	-125	-120	-64	-63	-57	-104	44	-148	12	37	-74	-18	-53	87	-27	-1
0.521667	28	14370	7642	-25485	-230	-1721	-29384	-7358	-119	302	-29064	-3441	-378	-3705	-23809	4257	586	11960	-20073	-25167	122	-9824	3883	-21173	-168	-7998	7064	-13997	269	-9371	10256	-16543	-148	-122	-119	-63	-60	-56	-105	40	-149	19	37	-75	-12	-53	81	-31	0
0.522500	-51	15037	5533	-25764	-297	-1596	-28193	-7516	-98	419	-28112	-2895	-537	-3866	-21908	4922	959	12003	-19235	-25138	102	-10822	3202	-20952	-200	-8081	6935	-15640	196	-9386	10158	-17755	-154	-125	-121	-67	-57	-57	-107	40	-154	18	34	-73	-22	-56	85	-28	0
0.523333	-97	15537	3112	-26100	-275	-1448	-26828	-7614	-35	356	-26916	-2399	-611	-4224	-20010	5518	76	11907	-17702	-25073	282	-11819	2623	-20754	-224	-8203	6906	-17348	88	-9465	10125	-19056	-155	-131	-124	-68	-63	-59	-109	40	-155	15	34	-77	-25	-56	85	-31	-9
0.524167	-135	15851	420	-26432	-238	-1270	-25321	-7661	-12	145	-25507	-1953	-508	-4733	-18169	6014	-188	11703	-15478	-24972	145	-12797	2156	-20605	-264	-8376	6975	-19102	63	-9616	10161	-20409	-147	-126	-122	-80	-62	-63	-108	40	-151	38	33	-78	-23	-59	85	-28	0
0.525000	-207	15986	-2456	-26784	-221	-1054	-23702	-7643	-31	-185	-23921	-1548	-316	-5358	-16448	6398	-432	11436	-12528	-24839	450	-13755	1831	-20507	-296	-8617	7137	-20864	159	-9874	10251	-21800	-151	-129	-128	-67	-64	-61	-108	41	-149	16	34	-77	-21	-56	86	-27	-3
0.525833	-221	15953	-5434	-27157	-234	-811	-21995	-7583	-42	-604	-22208	-1193	-327	-6055	-14894	6641	-867	11159	-8921	-24683	660	-14661	1652	-20479	-298	-8949	7380	-22606	105	-10188	10381	-23186	-151	-128	-121	-48	-63	-58	-108	41	-153	17	32	-77	-27	-56	84	-31	-4
0.526667	-225	15777	-8390	-27555	-227	-549	-20249	-7453	8	-1077	-20407	-878	-197	-6777	-13546	6723	-1038	10925	-4770	-24520	589	-15509	1625	-20529	-277	-9366	7695	-24299	6	-10631	10544	-24550	-149	-126	-121	-67	-64	-63	-105	41	-150	19	34	-75	-22	-59	81	-31	-1
0.527500	-220	15513	-11183	-27928	-256	-269	-18490	-7287	-6	-1574	-18577	-614	-42	-7493	-12422	6627	-723	10793	-199	-24351	616	-16282	1759	-20667	-235	-9882	8068	-25917	111	-11173	10721	-25834	-150	-125	-121	-65	-63	-58	-96	39	-147	19	35	-74	-17	-56	82	-32	3
0.528333	-273	15217	-13735	-28369	-251	13	-16743	-7086	-41	-2059	-16747	-401	-66	-8144	-11551	6336	-1325	10824	4658	-24192	861	-16983	2045	-20900	-216	-10512	8492	-27440	160	-11822	10905	-27015	-147	-124	-120	-64	-60	-57	-105	39	-149	23	35	-75	-18	-52	86	-27	-1
0.529167	-395	14957	-15905	-28772	-243	291	-15033	-6851	-51	-2511	-14971	-250	-66	-8710	-10929	5834	-1233	11063	9611	-24052	489	-17602	2490	-21227	-190	-11243	8943	-28828	1	-12579	11071	-28048	-141	-126	-120	-63	-62	-59	-108	41	-150	20	28	-72	-22	-58	85	-30	-1
0.530000	-438	14791	-17604	-29183	-210	546	-13386	-6600	-113	-2907	-13302	-143	-126	-9163	-10544	5124	-891	11548	14487	-23945	466	-18145	3086	-21659	-166	-12087	9412	-30065	-212	-13430	11228	-28901	-151	-126	-122	-68	-58	-58	-104	39	-153	13	33	-76	-21	-58	82	-31	-5
0.530833	-391	14783	-18761	-29574	-184	769	-11830	-6335	-284	-3236	-11784	-113	-199	-9485	-10382	4204	-1051	12305	19154	-23868	524	-18614	3815	-22179	-135	-13028	9875	-31153	-299	-14348	11349	-29544	-153	-130	-125	-70	-62	-62	-107	39	-153	19	29	-75	-22	-59	81	-31	-3
0.531667	-455	14994	-19308	-29934	-201	943	-10397	-6077	-409	-3489	-10446	-155	-170	-9666	-10410	3085	-1002	13352	23433	-23819	404	-19006	4669	-22783	-147	-14050	10322	-31990	-232	-15332	11441	-29951	-154	-131	-124	-70	-68	-59	-108	35	-156	13	28	-74	-27	-59	77	-33	-5
0.532500	-436	15459	-19248	-30215	-171	1063	-9101	-5815	-379	-3658	-9310	-275	-418	-9704	-10589	1786	-999	14675	27151	-23795	362	-19326	5635	-23474	-144	-15139	10753	-32388	-232	-16353	11522	-30101	-153	-128	-121	-69	-57	-58	-104	39	-153	19	34	-76	-25	-59	81	-33	-3
0.533333	-358	16207	-18588	-30519	-132	1118	-7947	-5612	-548	-3751	-8393	-480	-617	-9609	-10876	343	-1008	16257	30200	-23786	204	-19595	6699	-24230	-139	-16281	11146	-32561	-242	-17388	11531	-29983	-151	-127	-120	-68	-63	-62	-104	41	-150	18	51	-78	-24	-63	80	-30	-1
0.534167	-362	17228	-17412	-30733	-131	1087	-6958	-5436	-1000	-3788	-7710	-765	-655	-9395	-11234	-1203	-1003	18042	32491	-23783	290	-19819	7827	-25044	-131	-17453	11501	-32624	-338	-18407	11529	-29599	-152	-125	-119	-68	-63	-65	-105	38	-152	21	23	-75	-25	-59	81	-29	1
0.535000	-323	18496	-15808	-30876	-77	992	-6130	-5309	-1169	-3784	-7265	-1141	-759	-9085	-11620	-2815	-1574	19989	32767	-23774	350	-20006	9032	-25895	-134	-18628	11806	-32668	-522	-19380	11507	-28957	-148	-124	-121	-65	-59	-59	-102	39	-147	18	33	-74	-19	-60	81	-32	5
0.535833	-298	20021	-13889	-30963	-107	809	-5475	-5246	-959	-3761	-7042	-1600	-597	-8708	-11984	-4448	-961	22026	32767	-23743	80	-20173	10275	-26776	-132	-19777	12065	-32664	-523	-20283	11484	-28071	-152	-130	-121	-68	-62	-59	-102	36	-153	17	33	-76	-21	-57	80	-32	0
0.536667	-292	21718	-11773	-30982	-74	543	-4982	-5250	-690	-3743	-7026	-2142	-319	-8291	-12296	-6073	-1353	24071	32767	-23693	436	-20320	11541	-27654	-122	-20878	12276	-32684	-414	-21095	11458	-26975	-151	-126	-118	-67	-64	-60	-104	39	-151	8	33	-76	-21	-59	81	-31	-4
0.537500	-270	23525	-9623	-30938	0	194	-4649	-5353	-557	-3744	-7188	-2762	236	-7858	-12523	-7634	-1747	26016	32767	-23601	178	-20460	12812	-28516	-104	-21903	12447	-32669	-434	-21791	11463	-25704	-151	-126	-118	-70	-62	-60	-105	38	-136	17	32	-77	-24	-59	81	-31	0
0.538333	-277	25358	-7560	-30840	-12	-225	-4457	-5490	-479	-3793	-7500	-3462	734	-7440	-12640	-9098	-1349	27755	32586	-23493	105	-20592	14073	-29341	-57	-22834	12583	-32688	-489	-22347	11535	-24327	-148	-129	-125	-70	-62	-59	-103	38	-152	15	32	-77	-19	-57	81	-30	-1
0.539167	-293	27127	-5706	-30693	-36	-714	-4401	-5732	-367	-3909	-7918	-4229	664	-7071	-12635	-10418	-924	29202	30775	-23364	155	-20728	15311	-30126	-64	-23651	12696	-32678	-523	-22755	11667	-22899	-154	-128	-124	-69	-62	-60	-99	37	-153	16	33	-79	-24	-59	84	-33	-3
0.540000	-356	28735	-4152	-30517	-7	-1270	-4453	-6054	-287	-4099	-8401	-5054	997	-6764	-12497	-11584	-1094	30266	28597	-23232	47	-20857	16517	-30848	-73	-24331	12793	-32684	-434	-23005	11891	-21487	-154	-131	-126	-70	-67	-63	-110	35	-153	42	33	-79	-25	-61	77	-34	-3
0.540833	-348	30119	-2970	-30317	-49	-1881	-4592	-6448	-177	-4372	-8910	-5925	1107	-6540	-12217	-12548	-1025	30876	26214	-23112	-171	-20967	17686	-31491	-108	-24863	12895	-32690	-380	-23089	12230	-20142	-147	-105	-120	-66	-61	-58	-103	42	-149	20	35	-75	-26	-59	81	-29	0
0.541667	-325	31197	-2206	-30113	-111	-2538	-4806	-6912	-92	-4733	-9402	-6843	936	-6415	-11815	-13331	-1279	30949	23803	-23051	126	-21073	18789	-32057	-111	-25249	12998	-32676	-420	-23017	12699	-18939	-151	-129	-118	-64	-61	-65	-105	43	-150	16	33	-76	-22	-53	84	-30	0
0.542500	-320	31894	-1887	-29922	-84	-3231	-5065	-7435	-48	-5188	-9844	-7785	1041	-6396	-11305	-13921	-893	30444	21533	-23028	-3	-21146	19826	-32450	-145	-25480	13120	-32682	-397	-22792	13301	-17935	-154	-127	-119	-60	-61	-56	-104	40	-151	19	34	-77	-19	-56	81	-34	-3
0.543333	-434	32164	-1988	-29760	-48	-3958	-5358	-8014	44	-5724	-10211	-8761	945	-6493	-10702	-14327	-667	29319	19531	-23114	-122	-21201	20785	-32625	-173	-25563	13270	-32639	-313	-22433	14042	-17175	-149	-128	-116	-62	-59	-56	-107	38	-153	17	36	-74	-22	-57	84	-28	-4
0.544167	-446	31966	-2468	-29648	-72	-4709	-5661	-8617	129	-6336	-10471	-9750	866	-6706	-10037	-14568	-1406	27571	17893	-23307	-75	-21213	21666	-32689	-148	-25498	13456	-32552	-206	-21957	14914	-16699	-120	-128	-119	-64	-65	-58	-105	40	-159	16	33	-75	-21	-60	85	-29	0
0.545000	-383	31271	-3247	-29586	-92	-5484	-5952	-9275	111	-7010	-10609	-10740	747	-7023	-9342	-14672	-728	25229	16685	-23623	-407	-21187	22458	-32745	-166	-25301	13685	-32497	-167	-21391	15903	-16519	-148	-128	-118	-65	-64	-58	-105	40	-160	18	29	-81	-21	-56	84	-28	0
0.545833	-385	30057	-4338	-29594	-128	-6279	-6222	-9937	205	-7734	-10609	-11736	552	-7450	-8642	-14672	129	22301	15929	-24077	-579	-21111	23166	-32729	-141	-24978	13967	-32488	-174	-20750	16989	-16650	-150	-129	-119	-67	-63	-58	-107	37	-152	17	35	-75	-21	-56	81	-27	1
0.546667	-363	28308	-5570	-29659	-152	-7081	-6459	-10606	200	-8492	-10460	-12722	768	-7972	-7985	-14609	-230	18857	15609	-24667	-538	-20989	23775	-32749	-90	-24552	14296	-32518	-203	-20070	18151	-17078	-149	-127	-119	-62	-61	-59	-107	40	-149	17	33	-77	-23	-58	76	-28	-1
0.547500	-369	26058	-6898	-29798	-121	-7896	-6656	-11262	195	-9271	-10208	-13703	1021	-8595	-7349	-14513	525	14983	15661	-25384	-458	-20820	24290	-32731	-78	-24034	14676	-32562	-138	-19358	19360	-17781	-148	-126	-128	-65	-62	-61	-108	42	-150	13	37	-76	-18	-55	84	-29	-4
0.548333	-314	23338	-8239	-30007	-117	-8720	-6808	-11901	246	-10060	-9826	-14675	733	-9305	-6809	-14431	223	10767	16005	-26212	-523	-20607	24705	-32751	-4	-23436	15107	-32654	210	-18657	20558	-18718	-151	-128	-120	-67	-61	-59	-111	39	-150	13	34	-78	-21	-60	71	-32	-5
0.549167	-235	20195	-9541	-30274	-124	-9553	-6901	-12521	204	-10850	-9343	-15630	332	-10073	-6377	-14393	527	6315	16494	-27120	-1005	-20356	25019	-32730	6	-22794	15592	-32672	487	-17979	21736	-19832	-149	-114	-120	-65	-64	-58	-105	41	-152	17	35	-74	-22	-53	84	-28	0
0.550000	-263	16698	-10727	-30585	-98	-10396	-6968	-13098	144	-11622	-8786	-16568	-73	-10902	-6068	-14431	640	1730	17033	-28094	-680	-20065	25246	-32742	-114	-22114	16110	-32699	350	-17357	22838	-21078	-153	-128	-121	-64	-62	-61	-108	39	-155	16	36	-77	-22	-59	79	-33	-3
0.550833	-277	12894	-11792	-30942	-114	-11256	-6984	-13637	181	-12381	-8186	-17489	-379	-11787	-5890	-14566	239	-2892	17484	-29100	-731	-19764	25354	-32747	-179	-21415	16670	-32675	120	-16797	23852	-22384	-151	-130	-124	-57	-62	-64	-110	37	-153	11	34	-78	-21	-62	78	-29	1
0.551667	-202	8847	-12700	-31322	-130	-12119	-6960	-14120	318	-13117	-7573	-18357	-505	-12708	-5851	-14816	325	-7387	17726	-30090	-608	-19453	25378	-32744	-131	-20710	17258	-32699	6	-16315	24751	-23698	-152	-131	-124	-66	-64	-59	-108	41	-153	16	33	-77	-27	-58	79	-32	-5
0.552500	-182	4663	-13444	-31705	-98	-12996	-6907	-14560	338	-13827	-6975	-19245	-625	-13664	-5950	-15185	316	-11657	17654	-31040	-196	-19144	25301	-32757	-4	-20021	17871	-32680	-46	-15925	25509	-24941	-153	-127	-121	-70	-64	-60	-105	40	-152	13	32	-82	-25	-57	80	-30	-3
0.553333	-154	416	-14046	-32087	-91	-13886	-6832	-14924	371	-14518	-6422	-20091	-822	-14638	-6179	-15674	267	-15642	17182	-31900	-115	-18858	25127	-32738	-4	-19354	18508	-32693	-138	-15629	26116	-26056	-151	-129	-125	-68	-63	-60	-107	40	-151	13	33	-74	-46	-57	79	-29	-3
0.554167	-135	-3797	-14510	-32442	-145	-14787	-6747	-15243	434	-15200	-5947	-20900	-1113	-15623	-6537	-16271	691	-19273	16275	-32361	-417	-18605	24857	-32751	-70	-18725	19152	-32685	-205	-15441	26568	-26976	-149	-127	-122	-65	-64	-56	-107	41	-149	17	36	-76	-26	-57	80	-28	-1
0.555000	-150	-7873	-14880	-32629	-139	-15709	-6655	-15500	441	-15863	-5565	-21676	-1359	-16603	-6999	-16960	644	-22500	14910	-32558	2	-18396	24500	-32729	-69	-18144	19801	-32685	-234	-15347	26868	-27698	-151	-128	-119	-69	-63	-60	-104	43	-148	16	33	-79	-21	-59	78	-30	3
0.555833	-168	-11770	-15182	-32702	-67	-16637	-6572	-15705	459	-16519	-5303	-22406	-1499	-17572	-7544	-17719	327	-25287	13106	-32630	154	-18243	24035	-32748	-126	-17625	20441	-32697	-272	-15355	27025	-28123	-151	-127	-122	-70	-63	-60	-105	38	-152	16	33	-78	-23	-60	77	-31	1
0.556667	-174	-15444	-15446	-32749	-88	-17572	-6493	-15862	469	-17169	-5168	-23087	-1644	-18490	-8161	-18524	658	-27610	10923	-32682	-5	-18152	23529	-32731	-220	-17171	21064	-32677	-240	-15448	27054	-28330	-155	-130	-127	-72	-66	-64	-110	36	-156	12	29	-80	-25	-59	77	-36	-8
0.557500	-169	-18836	-15705	-32746	-112	-18498	-6431	-15980	437	-17818	-5164	-23716	-1710	-19418	-8818	-19336	596	-29458	8451	-32678	76	-18125	22940	-32744	-214	-16777	21666	-32556	-235	-15617	26982	-28227	-153	-144	-125	-69	-65	-62	-107	37	-154	13	30	-80	-26	-59	77	-33	-4
0.558333	-127	-21903	-15959	-32765	-104	-19406	-6387	-16061	430	-18460	-5285	-24276	-1691	-20271	-9487	-20122	606	-30854	5791	-32699	261	-18167	22286	-32733	-191	-16456	22239	-32310	-248	-15855	26824	-27852	-152	-131	-126	-68	-66	-62	-113	36	-153	13	15	-82	-24	-60	76	-32	-5
0.559167	-85	-24616	-16229	-32744	-150	-20288	-6363	-16112	389	-19117	-5529	-24772	-1610	-21064	-10150	-20849	558	-31841	3073	-32681	321	-18248	21583	-32740	-250	-16198	22771	-32001	-211	-16159	26605	-27220	-152	-131	-125	-69	-64	-62	-115	39	-155	17	32	-80	-23	-59	78	-34	-4
0.560000	-86	-26953	-16503	-32760	-103	-21134	-6360	-16163	382	-19743	-5882	-25191	-1545	-21783	-10779	-21490	373	-32340	435	-32696	300	-18389	20835	-32759	-285	-16010	23248	-31627	-235	-16460	26348	-26365	-154	-130	-124	-67	-64	-65	-107	43	-151	16	28	-79	-25	-59	80	-34	1
0.560833	-182	-28931	-16770	-32742	-137	-21922	-6374	-16211	392	-20359	-6310	-25523	-1601	-22414	-11359	-22012	697	-32559	-1994	-32689	170	-18564	20069	-32732	-270	-15879	23673	-31192	-304	-16794	26075	-25323	-147	-127	-121	-67	-62	-62	-102	41	-146	21	34	-77	-19	-57	81	-28	0
0.561667	-241	-30503	-17001	-32753	-174	-22641	-6407	-16275	365	-20957	-6800	-25776	-1552	-22956	-11871	-22401	458	-32634	-4070	-32689	21	-18767	19292	-32746	-269	-15810	24019	-30714	-294	-17135	25789	-24134	-148	-125	-120	-65	-61	-58	-126	40	-147	19	32	-76	-17	-57	79	-28	2
0.562500	-277	-31690	-17162	-32759	-90	-23273	-6456	-16371	251	-21530	-7330	-25936	-1408	-23401	-12308	-22638	666	-32666	-5696	-32701	-583	-18983	18519	-32720	-311	-15791	24285	-30181	-377	-17462	25516	-22855	-151	-127	-121	-65	-63	-62	-108	38	-148	19	35	-78	-17	-57	80	-45	0
0.563333	-298	-32259	-17250	-32747	-135	-23806	-6511	-16509	325	-22063	-7870	-26011	-1497	-23747	-12667	-22722	798	-32485	-6804	-32686	-685	-19185	17762	-32741	-274	-15818	24478	-29607	-427	-17767	25256	-21535	-148	-127	-119	-65	-63	-59	-108	44	-148	18	32	-79	-17	-59	80	-30	-4
0.564167	-285	-32500	-17201	-32762	-121	-24239	-6572	-16705	781	-22546	-8399	-25996	-1465	-23982	-12907	-22644	182	-32201	-7355	-32700	-756	-19379	17027	-32699	-169	-15885	24572	-28995	-415	-18029	25018	-20220	-149	-126	-96	-65	-66	-62	-107	28	-152	19	33	-77	-22	-58	80	-28	-3
0.565000	-267	-32592	-16999	-32745	-57	-24562	-6625	-16959	987	-22991	-8887	-25900	-1337	-24146	-13067	-22416	408	-31853	-7345	-32682	-778	-19534	16336	-32580	-190	-15977	24570	-28357	-473	-18252	24797	-18961	-152	-134	-125	-68	-64	-64	-110	35	-151	15	28	-64	-21	-60	77	-33	-5
0.565833	-232	-32644	-16631	-32761	-96	-24769	-6676	-17287	759	-23368	-9318	-25723	-1254	-24222	-13140	-22052	276	-31479	-6773	-32682	-838	-19647	15699	-32403	-238	-16094	24477	-27691	-489	-18419	24603	-17790	-151	-130	-124	-66	-63	-60	-105	37	-153	15	29	-79	-21	-58	80	-31	-1
0.566667	-231	-32663	-16064	-32738	-117	-24865	-6692	-17676	718	-23675	-9674	-25472	-1148	-24224	-13136	-21549	8	-31108	-5715	-32579	-978	-19715	15115	-32153	-248	-16220	24284	-27011	-598	-18533	24386	-16742	-150	-130	-122	-66	-65	-80	-107	37	-152	19	34	-75	-23	-48	79	-27	-3
0.567500	-169	-32669	-15321	-32750	-98	-24865	-6698	-18144	605	-23913	-9955	-25161	-1076	-24178	-13070	-20991	111	-30741	-4254	-32485	-1890	-19725	14598	-31846	-250	-16359	23993	-26323	-695	-18592	24178	-15843	-149	-127	-127	-65	-62	-61	-103	43	-151	17	33	-75	-23	-59	86	-29	-4
0.568333	-41	-32684	-14421	-32751	-126	-24765	-6675	-18679	413	-24088	-10148	-24795	-988	-24103	-12958	-20357	230	-30392	-2518	-32428	-2135	-19684	14148	-31483	-212	-16500	23618	-25625	-624	-18605	23958	-15124	-151	-126	-120	-63	-62	-60	-103	41	-149	18	34	-74	-19	-53	93	-29	0
0.569167	-46	-32669	-13362	-32745	-86	-24597	-6625	-19288	193	-24205	-10244	-24391	-935	-24014	-12812	-19691	-308	-30039	-602	-32397	-1471	-19586	13760	-31053	-227	-16638	23158	-24938	-732	-18573	23710	-14583	-147	-129	-120	-62	-60	-59	-102	41	-148	21	36	-74	-24	-55	81	-28	1
0.570000	-94	-32684	-12213	-32758	-129	-24370	-6550	-19957	107	-24260	-10299	-23955	-834	-23934	-12654	-19021	-236	-29669	1359	-32433	-1245	-19440	13434	-30557	-280	-16775	22620	-24256	-859	-18503	23425	-14220	-148	-127	-120	-69	-61	-63	-107	41	-152	18	24	-74	-26	-56	84	-28	-3
0.570833	-72	-32581	-10981	-32745	-101	-24099	-6442	-20676	27	-24271	-10275	-23507	-556	-23881	-12499	-18376	-296	-29259	3244	-32489	-494	-19251	13171	-29996	-282	-16907	22025	-23592	-836	-18404	23108	-14034	-155	-126	-120	-63	-60	-60	-107	40	-155	17	34	-76	-23	-59	84	-26	-4
0.571667	-107	-32380	-9725	-32759	-72	-23807	-6314	-21409	-81	-24243	-10201	-23052	-517	-23863	-12346	-17766	-224	-28776	4911	-32604	12	-19028	12970	-29372	-350	-17033	21386	-22939	-763	-18292	22751	-14003	-147	-128	-125	-66	-57	-57	-104	40	-151	15	45	-75	-18	-55	84	-28	-4
0.572500	-153	-32127	-8495	-32736	-88	-23506	-6165	-22158	-103	-24185	-10097	-22597	-534	-23899	-12252	-17221	-212	-28197	6329	-32652	61	-18780	12822	-28688	-439	-17151	20721	-22307	-786	-18175	22348	-14123	-150	-128	-125	-66	-65	-58	-104	40	-151	17	35	-75	-26	-56	85	-29	-1
0.573333	-158	-31847	-7336	-32755	-113	-23246	-6010	-22902	-191	-24111	-9985	-22162	-456	-23990	-12201	-16755	-332	-27489	7361	-32695	463	-18522	12723	-27952	-449	-17264	20031	-21687	-771	-18067	21909	-14362	-152	-128	-125	-67	-65	-59	-108	40	-153	18	30	-81	-29	-59	79	-31	-1
0.574167	-227	-31548	-6325	-32750	-134	-23004	-5849	-23613	-195	-24029	-9878	-21744	-975	-24132	-12169	-16371	23	-26646	7980	-32698	916	-18247	12668	-27155	-402	-17370	19350	-21076	-761	-17964	21447	-14700	-149	-127	-124	-68	-46	-57	-105	43	-151	20	34	-75	-22	-58	85	-28	1
0.575000	-241	-31199	-5417	-32752	-121	-22807	-5694	-24277	-149	-23947	-9798	-21344	-1292	-24327	-12200	-16071	-14	-25639	8179	-32698	1432	-17976	12653	-26324	-332	-17481	18692	-20486	-595	-17899	20963	-15106	-152	-129	-121	-65	-63	-58	-101	47	-153	21	35	-75	-24	-56	85	-30	-3
0.575833	-210	-30802	-4721	-32763	-77	-22647	-5556	-24870	-207	-23880	-9757	-20974	-1059	-24562	-12279	-15853	-64	-24460	7951	-32709	1343	-17722	12675	-25449	-307	-17583	18069	-19902	-560	-17860	20478	-15566	-150	-124	-119	-66	-62	-55	-105	43	-148	20	35	-74	-21	-56	86	-28	0
0.576667	-266	-30316	-4233	-32746	-118	-22583	-5440	-25409	-197	-23835	-9779	-20644	-1013	-24834	-12416	-15709	351	-23110	7306	-32693	1486	-17482	12729	-24551	-314	-17695	17491	-19329	-659	-17869	19983	-16053	-150	-124	-120	-66	-64	-58	-103	41	-151	25	36	-75	-28	-56	84	-28	-5
0.577500	-293	-29723	-3968	-32762	-73	-22567	-5363	-25792	-120	-23814	-9865	-20344	-929	-25126	-12583	-15629	-88	-21605	6374	-32708	1752	-17272	12810	-23642	-301	-17816	16972	-18764	-480	-17920	19511	-16541	-148	-128	-122	-68	-62	-58	-105	40	-153	17	32	-75	-21	-57	84	-29	0
0.578333	-282	-29006	-3921	-32743	-41	-22604	-5323	-26081	-160	-23822	-10020	-20078	-835	-25429	-12786	-15597	293	-19954	5162	-32685	1617	-17095	12918	-22716	-274	-17942	16517	-18198	-383	-18024	19065	-17014	-151	-132	-127	-67	-61	-57	-100	39	-151	21	34	-77	-21	-57	84	-29	0
0.579167	-191	-28131	-4086	-32758	-119	-22694	-5329	-26258	-217	-23872	-10239	-19823	-695	-25722	-13007	-15594	268	-18189	3784	-32702	1620	-16956	13045	-21784	-254	-18080	16137	-17633	-401	-18189	18664	-17455	-150	-128	-121	-67	-62	-57	-104	38	-153	17	33	-76	-23	-56	86	-31	-4
0.580000	-145	-27095	-4445	-32736	-65	-22839	-5379	-26308	-217	-23940	-10513	-19604	-582	-25995	-13229	-15608	284	-16317	2331	-32683	1554	-16857	13204	-20853	-227	-18229	15829	-17075	-333	-18381	18310	-17858	-151	-128	-122	-66	-72	-57	-103	38	-149	36	38	-76	-22	-56	85	-26	-1
0.580833	-204	-25869	-4970	-32751	-36	-23013	-5477	-26237	-266	-24037	-10834	-19397	-434	-26236	-13444	-15616	319	-14414	889	-32696	1342	-16804	13383	-19932	-245	-18392	15613	-16517	-272	-18631	18008	-18206	-132	-126	-117	-65	-63	-56	-102	44	-149	16	36	-76	-23	-53	87	-29	-3
0.581667	-191	-24453	-5645	-32744	-190	-23222	-5618	-26050	-341	-24164	-11184	-19208	-297	-26444	-13638	-15620	420	-12465	-457	-32696	1123	-16806	13581	-19025	-251	-18573	15428	-15970	-231	-18930	17762	-18489	-152	-131	-120	-66	-66	-60	-108	41	-152	-1	32	-74	-22	-58	84	-30	-6
0.582500	-202	-22865	-6425	-32752	-142	-23443	-5798	-25758	-388	-24317	-11551	-19025	-285	-26608	-13795	-15598	-133	-10546	-1608	-32692	922	-16853	13801	-18146	-236	-18757	15322	-15439	-249	-19268	17575	-18733	-148	-129	-119	-64	-61	-55	-105	41	-152	22	34	-75	-22	-57	86	-30	-1
0.583333	-242	-21112	-7270	-32757	-98	-23658	-6007	-25367	-438	-24470	-11908	-18845	-309	-26716	-13904	-15545	38	-8687	-2514	-32694	527	-16953	14033	-17298	-255	-18957	15270	-14894	-294	-19639	17438	-18909	-150	-126	-118	-65	-61	-58	-110	38	-147	19	35	-75	-22	-58	82	-29	0
0.584167	-203	-19216	-8151	-32745	-125	-23868	-6240	-24900	-474	-24646	-12241	-18675	-225	-26788	-13958	-15454	49	-6930	-3113	-32688	294	-17108	14282	-16487	-238	-19166	15254	-14383	-663	-20005	17353	-19025	-150	-126	-117	-65	-59	-59	-119	40	-151	18	36	-77	-23	-57	81	-31	-5
0.585000	-173	-17207	-9029	-32760	-90	-24061	-6482	-24373	-393	-24815	-12528	-18498	-93	-26806	-13947	-15326	-47	-5303	-3416	-32701	24	-17323	14538	-15726	-252	-19386	15265	-13897	-1015	-20443	17298	-19084	-149	-128	-128	-66	-63	-59	-109	39	-153	7	30	-79	-22	-59	82	-28	0
0.585833	-165	-15103	-9876	-32743	-61	-24230	-6731	-23802	-357	-24981	-12746	-18322	-142	-26793	-13864	-15165	-14	-3817	-3405	-32680	-30	-17585	14801	-15029	-258	-19624	15296	-13440	-901	-20860	17275	-19084	-153	-128	-119	-66	-62	-59	-109	38	-152	18	30	-75	-24	-55	81	-29	-3
0.586667	-150	-12941	-10668	-32715	-36	-24374	-6967	-23216	-378	-25143	-12890	-18137	-73	-26747	-13711	-14984	-300	-2498	-3080	-32693	-30	-17905	15062	-14408	-304	-19838	15321	-13027	-786	-21282	17264	-19038	-150	-128	-118	-65	-68	-58	-108	41	-149	17	32	-76	-17	-57	84	-27	1
0.587500	-177	-10761	-11371	-32611	-21	-24473	-7188	-22629	-339	-25291	-12941	-17957	168	-26680	-13492	-14745	-64	-1371	-2503	-32678	-197	-18277	15315	-13869	-356	-20070	15338	-12652	-722	-21694	17261	-18927	-148	-126	-121	-68	-61	-58	-105	38	-153	18	33	-74	-21	-56	82	-43	1
0.588333	-213	-8607	-11969	-32529	-17	-24543	-7382	-22064	-357	-25427	-12893	-17775	244	-26597	-13205	-14507	-52	-430	-1706	-32688	-183	-18699	15545	-13431	-301	-20306	15327	-12330	-566	-22096	17247	-18802	-147	-124	-120	-64	-61	-57	-103	42	-150	17	32	-75	-21	-58	85	-27	0
0.589167	-254	-6519	-12454	-32450	33	-24582	-7550	-21532	-386	-25546	-12747	-17592	236	-26513	-12860	-14261	-431	312	-755	-32697	-405	-19167	15752	-13102	-289	-20544	15286	-12055	-532	-22474	17212	-18624	-146	-126	-116	-68	-61	-60	-104	37	-147	17	35	-74	-19	-52	81	-29	-4
0.590000	-265	-4534	-12814	-32337	-42	-24592	-7679	-21055	-396	-25643	-12497	-17419	346	-26434	-12475	-14027	216	873	283	-32721	-584	-19681	15919	-12897	-314	-20785	15202	-11857	-523	-22829	17139	-18407	-152	-127	-122	-66	-74	-62	-109	37	-155	16	30	-78	-26	-66	76	-32	-3
0.590833	-267	-2684	-13053	-32262	-51	-24583	-7772	-20638	-555	-25727	-12177	-17254	486	-26363	-12050	-13797	-293	1268	1356	-32703	-371	-20233	16046	-12808	-337	-21017	15071	-11711	-373	-23141	17075	-18144	-153	-128	-124	-68	-64	-61	-109	33	-158	15	29	-75	-24	-60	86	-31	-7
0.591667	-262	-992	-13158	-32187	46	-24542	-7813	-20290	-682	-25787	-11770	-17100	570	-26302	-11602	-13587	4	1513	2385	-32683	-630	-20805	16122	-12846	-371	-21248	14889	-11633	-223	-23426	16892	-17847	-154	-132	-121	-68	-64	-60	-105	38	-154	11	28	-77	-22	-57	79	-29	-9
0.592500	-248	490	-13146	-32130	-9	-24494	-7820	-20021	-711	-25834	-11302	-16961	567	-26255	-11140	-13406	45	1625	3316	-32692	-577	-21400	16137	-13015	-357	-21466	14655	-11618	-112	-23661	16673	-17508	-149	-126	-119	-66	-60	-61	-109	39	-150	17	28	-78	-21	-58	84	-28	0
0.593333	-239	1751	-13025	-32096	-110	-24439	-7782	-19825	-701	-25861	-10800	-16844	404	-26222	-10689	-13262	-110	1624	4088	-32679	-465	-22005	16078	-13303	-298	-21678	14366	-11671	22	-23860	16463	-17131	-149	-127	-122	-68	-62	-58	-107	39	-151	20	28	-76	-22	-59	80	-29	-1
0.594167	-246	2775	-12804	-32083	-32	-24382	-7712	-19708	-610	-25876	-10265	-16751	420	-26201	-10262	-13152	-250	1543	4670	-32692	-493	-22611	15942	-13710	-214	-21880	14028	-11782	50	-24013	16186	-16718	-152	-105	-117	-67	-63	-57	-105	41	-154	17	30	-76	-24	-56	81	-29	-1
0.595000	-280	3537	-12505	-32084	-108	-24325	-7607	-19657	-531	-25876	-9738	-16672	669	-26187	-9869	-13086	52	1396	5054	-32693	-510	-23210	15726	-14221	-219	-22062	13645	-11949	59	-24123	15871	-16272	-151	-128	-118	-67	-65	-60	-107	42	-151	19	34	-77	-23	-60	81	-28	0
0.595833	-293	4060	-12115	-32094	-170	-24275	-7473	-19672	-497	-25864	-9236	-16645	820	-26173	-9528	-13060	-438	1206	5174	-32688	-252	-23785	15432	-14819	-225	-22229	13215	-12172	202	-24190	15519	-15792	-147	-124	-119	-66	-61	-57	-103	40	-152	21	34	-81	-27	-56	77	-28	-1
0.596667	-276	4341	-11727	-32132	-132	-24239	-7317	-19741	-534	-25842	-8772	-16631	679	-26151	-9237	-13073	-426	981	5077	-32699	-408	-24335	15057	-15484	-221	-22381	12756	-12436	301	-24214	15144	-15278	-151	-126	-120	-67	-61	-60	-105	38	-155	20	25	-76	-22	-57	81	-31	-4
0.597500	-182	4400	-11302	-32157	-100	-24204	-7142	-19851	-597	-25808	-8364	-16648	648	-26121	-9014	-13124	-191	766	4771	-32683	-451	-24843	14614	-16193	-245	-22510	12272	-12738	275	-24198	14745	-14736	-153	-127	-120	-68	-64	-60	-103	38	-150	17	30	-77	-25	-58	78	-31	-3
0.598333	-101	4249	-10882	-32182	-74	-24182	-6955	-20001	-592	-25763	-8033	-16691	740	-26069	-8863	-13204	-411	555	4275	-32707	-484	-25299	14097	-16928	-260	-22614	11769	-13072	243	-24145	14336	-14169	-154	-128	-125	-69	-65	-63	-110	35	-159	13	29	-80	-26	-62	77	-31	-5
0.599167	-84	3930	-10504	-32187	-125	-24156	-6756	-20169	-540	-25697	-7775	-16764	550	-25993	-8781	-13306	-441	365	3622	-32682	-486	-25692	13539	-17660	-294	-22694	11264	-13419	310	-24051	13925	-13625	-154	-128	-125	-69	-65	-58	-105	36	-152	16	32	-80	-27	-59	79	-32	-22
0.600000	-116	3484	-10189	-32148	-122	-24126	-6543	-20345	-395	-25619	-7608	-16853	359	-25885	-8776	-13416	-441	213	2860	-32693	-350	-26018	12947	-18359	-309	-22752	10766	-13774	352	-23920	13519	-12994	-150	-126	-122	-56	-63	-58	-103	40	-153	16	33	-78	-25	-52	85	-29	-5
0.600833	-119	2949	-9973	-32052	-101	-24083	-6326	-20522	-127	-25513	-7522	-16960	457	-25743	-8835	-13536	-358	98	2028	-32679	-346	-26271	12343	-18998	-276	-22781	10292	-14128	325	-23756	13125	-12394	-148	-124	-121	-65	-61	-55	-99	44	-148	21	37	-73	-30	-55	87	-26	0
0.601667	-99	2365	-9881	-31885	-96	-24027	-6105	-20694	-119	-25392	-7523	-17089	560	-25574	-8963	-13653	-227	27	1177	-32686	-235	-26433	11744	-19565	-187	-22786	9843	-14471	239	-23566	12737	-11807	-149	-121	-118	-64	-62	-49	-103	41	-148	20	36	-75	-21	-56	86	-28	0
0.602500	-150	1770	-9944	-31634	-65	-23954	-5884	-20862	-86	-25239	-7605	-17227	488	-25372	-9154	-13775	-667	3	346	-32695	-220	-26521	11170	-20036	-146	-22777	9437	-14794	269	-23346	12364	-11228	-149	-122	-121	-64	-63	-56	-103	45	-149	21	39	-70	-22	-51	86	-27	0
0.603333	-134	1212	-10170	-31279	-129	-23845	-5661	-21028	-8	-25059	-7756	-17377	450	-25139	-9413	-13878	-43	29	-413	-32677	-454	-26511	10656	-20398	-218	-22741	9070	-15095	312	-23103	12012	-10680	-147	-126	-120	-63	-62	-52	-101	45	-149	15	38	-75	-23	-60	84	-28	-3
0.604167	-139	723	-10563	-30824	-181	-23710	-5448	-21126	2	-24851	-7968	-17532	448	-24881	-9659	-13968	-223	107	-1071	-32594	-126	-26416	10213	-20634	-159	-22689	8771	-15363	230	-22842	11684	-10159	-141	-126	-120	-66	-69	-57	-102	41	-152	21	42	-73	-19	-57	87	-27	-4
0.605000	-153	328	-11116	-30263	-137	-23536	-5231	-21237	77	-24617	-8221	-17684	386	-24608	-9962	-14043	-257	233	-1602	-32415	-257	-26228	9876	-20744	-44	-22629	8539	-15598	233	-22576	11376	-9683	-150	-124	-124	-66	-61	-53	-78	42	-150	22	33	-76	-22	-57	86	-28	-3
0.605833	-143	39	-11819	-29597	-127	-23325	-5027	-21320	189	-24354	-8510	-17841	330	-24317	-10277	-14079	-176	423	-1993	-32198	-161	-25951	9663	-20723	-96	-22560	8383	-15793	263	-22301	11101	-9254	-152	-125	-121	-64	-63	-56	-105	39	-153	22	36	-77	-19	-56	87	-29	0
0.606667	-147	-133	-12639	-28855	-135	-23087	-4839	-21375	202	-24068	-8809	-17987	246	-24024	-10603	-14105	-282	648	-2232	-31951	-81	-25591	9592	-20579	-170	-22481	8310	-15953	223	-22042	10852	-8878	-156	-129	-125	-66	-63	-60	-109	37	-153	17	37	-76	-25	-61	82	-30	-3
0.607500	-173	-200	-13536	-28053	-80	-22820	-4675	-21407	170	-23758	-9113	-18135	296	-23736	-10921	-14110	-376	942	-2317	-31666	-95	-25146	9691	-20319	-130	-22422	8332	-16073	210	-21784	10643	-8554	-150	-126	-121	-66	-61	-56	-107	41	-150	20	34	-77	-15	-57	86	-27	0
0.608333	-195	-171	-14457	-27220	-93	-22526	-4530	-21412	204	-23431	-9410	-18266	248	-23450	-11236	-14104	18	1289	-2261	-31358	-224	-24619	9958	-19958	-152	-22318	8452	-16157	258	-21557	10466	-8292	-153	-116	-121	-62	-62	-62	-108	40	-154	20	41	-75	-24	-59	85	-28	-1
0.609167	-173	-52	-15358	-26391	-99	-22234	-4428	-21398	166	-23089	-9689	-18387	146	-23185	-11514	-14072	-303	1688	-2075	-31051	52	-24017	10409	-19504	-102	-22240	8671	-16206	268	-21364	10339	-8090	-144	-122	-119	-64	-59	-56	-102	41	-148	21	38	-80	-21	-57	82	-29	1
0.610000	-117	101	-16190	-25603	-82	-21937	-4375	-21367	273	-22756	-9948	-18497	184	-22939	-11777	-14047	-472	2130	-1792	-30680	-83	-23358	11039	-18995	-42	-22172	8985	-16248	188	-21215	10260	-7953	-147	-127	-124	-64	-62	-59	-105	38	-150	15	37	-75	-21	-58	82	-27	-5
0.610833	-154	287	-16906	-24886	-143	-21652	-4368	-21315	355	-22431	-10183	-18594	253	-22724	-12017	-14044	-267	2621	-1427	-30320	-306	-22642	11839	-18451	-97	-22109	9396	-16263	185	-21112	10231	-7875	-151	-127	-120	-65	-64	-60	-105	36	-151	13	33	-75	-23	-64	81	-32	-5
0.611667	-164	471	-17475	-24274	-75	-21391	-4450	-21244	294	-22111	-10387	-18677	185	-22532	-12224	-13997	-434	3152	-1006	-29951	-305	-21883	12802	-17888	-87	-22050	9906	-16266	273	-21062	10265	-7860	-147	-128	-120	-66	-64	-60	-104	37	-152	13	30	-75	-23	-59	82	-30	-1
0.612500	-160	649	-17853	-23778	-60	-21165	-4546	-21153	206	-21821	-10565	-18735	43	-22366	-12407	-13981	-377	3708	-558	-29572	-263	-21097	13893	-17340	-103	-21987	10508	-16269	251	-21067	10369	-7854	-149	-128	-124	-68	-62	-63	-102	39	-150	15	33	-74	-18	-62	84	-29	0
0.613333	-191	780	-18027	-23420	-145	-20987	-4742	-21048	34	-21560	-10723	-18780	-233	-22222	-12566	-13978	-326	4284	-99	-29200	-208	-20302	15097	-16837	-143	-21924	11196	-16247	142	-21123	10549	-7909	-172	-129	-124	-65	-61	-61	-108	41	-148	16	30	-77	-25	-61	81	-28	0
0.614167	-185	873	-18004	-23204	-82	-20860	-5014	-20922	-69	-21335	-10858	-18805	-454	-22100	-12703	-13976	-492	4867	336	-28812	-96	-19509	16379	-16390	-139	-21853	11964	-16290	218	-21229	10811	-8000	-148	-126	-125	-67	-64	-62	-107	37	-150	12	28	-74	-22	-62	78	-27	-1
0.615000	-138	917	-17785	-23108	-59	-20795	-5361	-20780	-60	-21153	-10985	-18814	-231	-22008	-12828	-13996	-243	5433	747	-28469	119	-18733	17703	-16043	-174	-21769	12797	-16326	303	-21381	11135	-8112	-149	-131	-125	-65	-67	-63	-110	35	-153	10	28	-78	-24	-66	74	-33	-4
0.615833	-129	913	-17401	-23139	-62	-20786	-5789	-20623	71	-21013	-11107	-18796	-148	-21897	-12934	-14026	-539	5979	1118	-28115	185	-17993	19031	-15797	-161	-21658	13691	-16378	204	-21560	11558	-8238	-149	-130	-125	-70	-90	-62	-110	34	-152	13	29	-75	-23	-63	78	-30	0
0.616667	-135	885	-16883	-23250	-59	-20837	-6274	-20443	21	-20917	-11226	-18756	-117	-21802	-13042	-14063	-18	6483	1439	-27780	-118	-17306	20335	-15672	-179	-21526	14620	-16462	126	-21765	12062	-8378	-155	-131	-124	-68	-63	-61	-109	34	-155	12	29	-76	-25	-63	75	-38	-6
0.617500	-126	833	-16239	-23448	-48	-20948	-6820	-20251	-91	-20874	-11351	-18692	-27	-21702	-13146	-14105	-155	6927	1714	-27459	280	-16689	21546	-15684	-208	-21358	15576	-16576	53	-21984	12654	-8518	-151	-132	-125	-69	-65	-64	-124	34	-153	10	28	-80	-26	-62	77	-31	-5
0.618333	-141	784	-15551	-23680	-75	-21109	-7416	-20037	-134	-20871	-11492	-18611	-97	-21601	-13250	-14152	-509	7296	1944	-27156	139	-16154	22665	-15835	-223	-21153	16557	-16722	22	-22195	13321	-8659	-151	-138	-125	-72	-64	-64	-109	37	-153	12	28	-80	-23	-62	76	-36	-3
0.619167	-151	761	-14842	-23921	-66	-21312	-8043	-19815	-240	-20909	-11630	-18503	-227	-21483	-13353	-14194	-232	7576	2138	-26868	13	-15714	23647	-16130	-193	-20913	17537	-16903	28	-22391	14061	-8789	-152	-131	-124	-70	-66	-68	-111	35	-153	10	27	-82	-22	-65	74	-35	0
0.620000	-127	778	-14146	-24147	-39	-21550	-8688	-19575	-155	-20979	-11781	-18370	-158	-21353	-13461	-14228	-213	7755	2306	-26602	-276	-15372	24475	-16563	-189	-20628	18504	-17118	24	-22556	14866	-8908	-150	-130	-125	-73	-29	-61	-107	37	-152	12	28	-77	-22	-59	76	-33	-1
0.620833	-156	861	-13479	-24337	0	-21802	-9324	-19330	-160	-21080	-11936	-18219	-55	-21206	-13568	-14252	-272	7826	2459	-26342	-572	-15139	25122	-17130	-250	-20305	19443	-17368	103	-22679	15733	-9021	-149	-129	-120	-66	-58	-59	-107	60	-146	15	34	-75	-24	-59	76	-31	-1
0.621667	-154	1015	-12868	-24480	-23	-22064	-9935	-19081	-306	-21200	-12090	-18049	38	-21044	-13672	-14262	5	7783	2617	-26104	-775	-15018	25578	-17817	-275	-19952	20338	-17651	215	-22747	16648	-9126	-150	-128	-126	-67	-61	-60	-111	41	-146	15	32	-76	-18	-58	79	-32	0
0.622500	-166	1253	-12332	-24558	-28	-22319	-10504	-18837	-247	-21321	-12247	-17864	0	-20872	-13776	-14257	-264	7619	2772	-25874	77	-15006	25844	-18606	-270	-19578	21176	-17963	294	-22761	17596	-9228	-147	-132	-124	-67	-60	-58	-109	37	-154	13	25	-80	-24	-59	79	-36	-3
0.623333	-255	1578	-11861	-24572	-12	-22556	-11017	-18585	-218	-21477	-12387	-17662	-184	-20694	-13863	-14232	-506	7341	2951	-25656	653	-15102	25919	-19489	-219	-19176	21957	-18309	281	-22709	18571	-9320	-163	-132	-130	-70	-65	-63	-113	34	-158	12	29	-77	-25	-61	75	-36	-7
0.624167	-246	1985	-11452	-24523	-85	-22760	-11447	-18354	-259	-21620	-12500	-17452	-461	-20513	-13933	-14188	-181	6957	3157	-25447	275	-15295	25825	-20441	-185	-18762	22665	-18675	273	-22590	19550	-9402	-151	-132	-124	-67	-63	-63	-108	37	-128	25	34	-77	-21	-59	80	-34	-3
0.625000	-181	2466	-11084	-24416	-148	-22922	-11779	-18125	-346	-21753	-12581	-17230	-714	-20330	-13969	-14115	-317	6477	3393	-25240	405	-15573	25575	-21431	-180	-18353	23289	-19056	259	-22404	20519	-9488	-146	-133	-125	-69	-63	-61	-109	36	-155	9	30	-78	-23	-58	79	-34	-3
0.625833	-189	3000	-10747	-24272	-73	-23048	-12004	-17916	-359	-21873	-12621	-17007	-843	-20162	-13976	-14025	-276	5910	3659	-25040	519	-15928	25197	-22435	-112	-17947	23828	-19445	131	-22155	21467	-9570	-149	-129	-124	-72	-64	-58	-104	34	-150	15	34	-78	-24	-53	80	-32	0
0.626667	-231	3577	-10411	-24101	-59	-23124	-12114	-17723	-245	-21978	-12612	-16784	-1176	-20013	-13940	-13909	-180	5272	3961	-24840	428	-16349	24717	-23441	-38	-17571	24272	-19841	76	-21853	22375	-9655	-150	-129	-125	-67	-64	-62	-109	38	-153	12	34	-77	-26	-56	81	-15	0
0.627500	-214	4161	-10064	-23923	-50	-23150	-12102	-17555	-301	-22068	-12546	-16558	-1447	-19882	-13860	-13775	-127	4581	4284	-24640	364	-16804	24172	-24418	-31	-17225	24623	-20230	75	-21503	23237	-9746	-150	-131	-126	-67	-64	-62	-107	39	-153	15	35	-62	-21	-56	81	-33	-4
0.628333	-164	4730	-9683	-23748	-60	-23137	-11970	-17401	-386	-22142	-12411	-16341	-1248	-19782	-13721	-13622	246	3854	4633	-24438	352	-17296	23589	-25349	-87	-16920	24883	-20614	9	-21116	24019	-9843	-148	-127	-122	-66	-62	-59	-108	39	-147	18	35	-75	-22	-51	84	-27	0
0.629167	-109	5256	-9255	-23609	-112	-23085	-11721	-17273	-320	-22201	-12211	-16131	-1187	-19714	-13525	-13447	-162	3111	4984	-24238	650	-17803	23002	-26220	-41	-16662	25046	-20977	232	-20708	24730	-9933	-149	-125	-126	-64	-60	-58	-112	39	-149	17	37	-74	-25	-56	82	-28	2
0.630000	-45	5713	-8773	-23500	-66	-23003	-11352	-17161	-217	-22247	-11948	-15935	-1133	-19690	-13271	-13270	-176	2361	5334	-24032	384	-18308	22445	-27004	78	-16469	25116	-21314	607	-20287	25344	-10031	-149	-127	-120	-64	-60	-58	-108	38	-151	18	35	-74	-19	-57	80	-33	-3
0.630833	-33	6085	-8224	-23443	-88	-22904	-10889	-17074	-211	-22282	-11599	-15755	-930	-19704	-12961	-13082	77	1622	5670	-23834	508	-18807	21932	-27696	95	-16337	25097	-21624	506	-19869	25856	-10121	-148	-130	-124	-67	-64	-63	-109	37	-154	16	39	-76	-23	-58	80	-32	-3
0.631667	-78	6346	-7618	-23428	-42	-22786	-10331	-16998	-395	-22308	-11221	-15584	-890	-19758	-12591	-12888	-357	917	5985	-23633	450	-19277	21497	-28277	66	-16268	24989	-21894	384	-19468	26259	-10212	-155	-133	-126	-68	-65	-65	-110	36	-158	11	29	-78	-26	-60	77	-34	-8
0.632500	-96	6484	-6960	-23457	-24	-22670	-9706	-16934	-470	-22334	-10774	-15430	-566	-19845	-12160	-12681	-99	249	6268	-23430	344	-19709	21152	-28750	62	-16262	24820	-22119	417	-19077	26574	-10283	-155	-128	-122	-65	-64	-59	-108	36	-159	13	32	-77	-22	-57	76	-30	0
0.633333	-116	6493	-6259	-23523	-49	-22553	-9022	-16871	-420	-22337	-10266	-15290	-701	-19968	-11685	-12475	-98	-357	6506	-23231	247	-20100	20897	-29104	68	-16315	24574	-22302	315	-18722	26750	-10353	-150	-130	-126	-67	-64	-59	-108	38	-152	15	34	-77	-21	-57	80	-18	0
0.634167	-127	6368	-5535	-23617	-5	-22448	-8297	-16817	-334	-22350	-9726	-15164	-1545	-20120	-11161	-12274	-70	-912	6698	-23037	220	-20448	20772	-29356	55	-16428	24267	-22441	175	-18407	26832	-10384	-151	-128	-124	-67	-62	-60	-109	37	-151	17	34	-77	-25	-60	81	-34	1
0.635000	-114	6108	-4811	-23723	-47	-22359	-7546	-16750	-233	-22361	-9153	-15053	-1614	-20292	-10615	-12082	282	-1403	6834	-22850	21	-20744	20710	-29500	-22	-16599	23910	-22534	57	-18123	26804	-10400	-149	-127	-126	-67	-64	-63	-107	39	-152	17	30	-76	-22	-58	81	-31	0
0.635833	107	5719	-4096	-23818	-102	-22289	-6795	-16708	-219	-22366	-8566	-14962	-1470	-20485	-10046	-11894	281	-1838	6918	-22669	140	-20989	20746	-29550	-108	-16810	23513	-22574	-53	-17914	26677	-10387	-152	-127	-130	-66	-63	-59	-105	38	-147	16	34	-74	-23	-59	78	-32	0
0.636667	527	5209	-3421	-23895	-80	-22240	-6059	-16646	-274	-22370	-7970	-14880	-1360	-20686	-9456	-11718	-147	-2206	6947	-22501	216	-21187	20857	-29522	-88	-17056	23085	-22573	-28	-17734	26462	-10346	-151	-128	-122	-66	-61	-60	-112	37	-150	17	33	-76	-19	-57	81	-31	-1
0.637500	561	4603	-2800	-23926	-114	-22206	-5351	-16570	-225	-22367	-7393	-14812	-955	-20888	-8849	-11561	85	-2518	6927	-22342	88	-21331	21029	-29415	-88	-17335	22638	-22534	10	-17600	26168	-10278	-148	-130	-128	-69	-61	-61	-107	38	-150	17	36	-75	-21	-59	81	-33	-3
0.638333	406	3921	-2253	-23903	-82	-22189	-4689	-16488	-198	-22354	-6828	-14758	-619	-21084	-8294	-11413	36	-2777	6866	-22198	135	-21433	21243	-29257	-105	-17633	22181	-22448	46	-17510	25804	-10170	-151	-128	-122	-69	-65	-63	-105	37	-152	12	32	-78	-24	-61	82	-32	-5
0.639167	369	3168	-1782	-23800	-58	-22177	-4081	-16371	-211	-22331	-6299	-14712	-334	-21260	-7743	-11291	183	-2988	6769	-22069	32	-21488	21466	-29050	-78	-17934	21728	-22329	-49	-17448	25401	-10040	-152	-130	-132	-67	-63	-62	-108	36	-150	18	28	-78	-25	-59	78	-33	-1
0.640000	254	2379	-1393	-23619	-60	-22162	-3537	-16269	-162	-22287	-5812	-14676	-46	-21412	-7231	-11179	132	-3155	6653	-21953	-69	-21503	21692	-28818	-35	-18235	21288	-22174	-176	-17416	24953	-9877	-151	-128	-124	-67	-65	-60	-108	39	-153	13	30	-80	-26	-58	81	-38	-3
0.640833	144	1566	-1091	-23340	-31	-22170	-3069	-16129	-225	-22219	-5369	-14643	-11	-21530	-6743	-11085	2	-3286	6522	-21848	-290	-21477	21905	-28561	-76	-18510	20883	-21981	-304	-17397	24493	-9687	-149	-130	-121	-65	-64	-57	-103	42	-150	34	35	-69	-19	-53	85	-26	0
0.641667	85	757	-867	-22959	-70	-22113	-2674	-15971	-271	-22123	-4992	-14613	210	-21611	-6345	-11014	487	-3409	6394	-21758	-377	-21425	22077	-28311	-97	-18772	20518	-21767	-382	-17399	24012	-9486	-149	-126	-117	-65	-60	-58	-105	39	-149	17	35	-74	-24	-57	80	-29	1
0.642500	47	-51	-720	-22502	-115	-22056	-2361	-15794	-274	-21997	-4676	-14589	494	-21649	-5998	-10965	306	-3479	6276	-21684	-90	-21342	22195	-28069	-78	-19005	20180	-21519	-414	-17393	23536	-9264	-147	-124	-117	-60	-60	-61	-104	43	-147	21	37	-69	-22	-53	84	-26	3
0.643333	-7	-818	-632	-21954	-8	-21973	-2135	-15600	-256	-21840	-4425	-14569	714	-21644	-5723	-10931	244	-3554	6176	-21628	-393	-21230	22261	-27847	-94	-19203	19896	-21250	-547	-17383	23078	-9041	-150	-124	-119	-67	-60	-56	-102	40	-150	20	35	-74	-21	-53	82	-28	0
0.644167	-66	-1544	-594	-21337	-26	-21852	-1990	-15389	-304	-21646	-4246	-14547	904	-21583	-5513	-10917	704	-3614	6101	-21586	-407	-21092	22262	-27649	-56	-19358	19668	-20954	-531	-17357	22642	-8817	-149	-127	-117	-65	-60	-51	-105	42	-151	16	36	-73	-23	-46	82	-26	-1
0.645000	-46	-2220	-594	-20662	-64	-21711	-1920	-15163	-475	-21419	-4137	-14524	874	-21473	-5398	-10921	-53	-3675	6066	-21555	-324	-20926	22200	-27475	-96	-19469	19512	-20631	-465	-17307	22234	-8588	-153	-125	-120	-66	-63	-57	-103	40	-154	18	35	-74	-22	-52	80	-29	-18
0.645833	-46	-2836	-607	-19948	-30	-21481	-1923	-14927	-390	-21157	-4094	-14503	891	-21310	-5357	-10939	219	-3727	6071	-21542	-431	-20741	22077	-27330	-146	-19537	19387	-20285	-578	-17248	21871	-8396	-150	-122	-118	-66	-61	-56	-102	41	-151	18	34	-75	-21	-55	82	-28	1
0.646667	-107	-3391	-624	-19216	-31	-21241	-1989	-14676	-251	-20858	-4111	-14475	1034	-21096	-5385	-10994	44	-3781	6118	-21541	-291	-20540	21907	-27208	-187	-19550	19329	-19911	-636	-17126	21532	-8205	-148	-124	-119	-66	-62	-56	-103	40	-147	19	38	-75	-16	-53	81	-27	1
0.647500	-117	-3875	-629	-18491	-62	-20955	-2113	-14430	-168	-20536	-4192	-14454	1158	-20831	-5490	-11023	-76	-3831	6213	-21552	-271	-20318	21692	-27104	-224	-19522	19317	-19511	-631	-16984	21211	-8041	-146	-122	-121	-65	-61	-56	-103	49	-150	18	35	-74	-22	-55	82	-26	0
0.648333	-110	-4293	-619	-17792	-25	-20627	-2285	-14181	-28	-20185	-4332	-14414	1250	-20520	-5661	-11084	68	-3883	6341	-21576	-429	-20087	21451	-27015	-211	-19456	19351	-19079	-679	-16796	20958	-7905	-153	-126	-119	-67	-65	-63	-107	38	-152	16	36	-80	-24	-56	82	-30	-6
0.649167	-191	-4642	-578	-17141	-45	-20272	-2494	-13939	-26	-19817	-4514	-14383	1259	-20174	-5887	-11144	84	-3931	6515	-21606	-410	-19835	21199	-26922	-216	-19346	19420	-18614	-589	-16596	20718	-7795	-149	-128	-114	-67	-60	-58	-104	40	-152	19	36	-76	-19	-57	82	-29	0
0.650000	-223	-4923	-513	-16553	-44	-19889	-2728	-13700	-26	-19429	-4741	-14340	1222	-19783	-6159	-11235	-617	-3973	6723	-21648	-264	-19575	20944	-26822	-245	-19205	19507	-18123	-466	-16358	20497	-7715	-148	-124	-119	-66	-63	-59	-105	38	-153	18	35	-77	-19	-55	81	-29	0
0.650833	-297	-5148	-405	-16042	-11	-19486	-2978	-13485	5	-19038	-5006	-14297	1008	-19367	-6482	-11328	-441	-4017	6953	-21706	-429	-19310	20695	-26703	-193	-19035	19601	-17604	-470	-16088	20276	-7672	-152	-126	-122	-66	-52	-59	-107	38	-153	12	32	-77	-25	-58	79	-32	-6
0.651667	-359	-5319	-271	-15618	3	-19074	-3234	-13287	20	-18645	-5297	-14249	787	-18924	-6829	-11419	-283	-4048	7206	-21765	-411	-19038	20469	-26546	-151	-18839	19695	-17055	-474	-15798	20083	-7644	-150	-128	-121	-67	-65	-61	-107	38	-153	12	30	-78	-23	-59	80	-31	0
0.652500	-352	-5427	-112	-15289	32	-18656	-3484	-13108	42	-18254	-5610	-14192	701	-18465	-7199	-11523	-323	-4077	7471	-21829	-313	-18774	20266	-26350	-212	-18625	19772	-16479	-475	-15485	19875	-7646	-150	-130	-122	-67	-62	-59	-108	41	-151	17	32	-77	-22	-58	78	-30	-1
0.653333	-376	-5494	64	-15059	41	-18256	-3719	-12960	55	-17875	-5942	-14134	551	-17995	-7585	-11631	-332	-4091	7748	-21897	-333	-18515	20089	-26097	-231	-18394	19813	-15879	-532	-15168	19660	-7666	-150	-127	-120	-67	-62	-61	-107	36	-150	17	30	-79	-27	-60	56	-33	-1
0.654167	-427	-5519	250	-14929	11	-17869	-3937	-12839	58	-17513	-6279	-14069	619	-17519	-7972	-11723	-475	-4099	8020	-21975	-318	-18269	19930	-25779	-205	-18152	19816	-15261	-594	-14848	19427	-7700	-149	-128	-121	-66	-62	-52	-108	37	-151	16	30	-76	-23	-59	79	-29	-1
0.655000	-463	-5515	442	-14886	6	-17505	-4130	-12753	53	-17172	-6623	-14002	887	-17051	-8362	-11831	-276	-4095	8290	-22046	-307	-18036	19791	-25393	-251	-17909	19763	-14628	-560	-14544	19162	-7741	-149	-129	-119	-65	-62	-60	-108	39	-145	17	33	-78	-22	-59	77	-32	0
0.655833	-473	-5487	623	-14937	-11	-17171	-4289	-12700	67	-16859	-6964	-13930	866	-16595	-8736	-11930	-239	-4082	8549	-22121	-91	-17821	19641	-24935	-273	-17667	19628	-13993	-578	-14241	18882	-7787	-151	-128	-121	-48	-62	-62	-111	36	-150	17	28	-78	-22	-58	80	-30	0
0.656667	-436	-5439	786	-15055	-9	-16869	-4423	-12684	8	-16578	-7302	-13855	938	-16157	-9107	-12027	-546	-4065	8794	-22188	-57	-17632	19489	-24411	-280	-17427	19450	-13357	-677	-13972	18562	-7835	-154	-129	-125	-70	-63	-61	-110	34	-155	-11	27	-83	-23	-62	79	-39	-7
0.657500	-437	-5388	918	-15239	-50	-16614	-4520	-12703	-1	-16329	-7640	-13776	768	-15739	-9456	-12107	13	-4039	9026	-22244	-165	-17465	19311	-23812	-289	-17186	19181	-12727	-582	-13719	18220	-7875	-151	-130	-125	-68	-65	-62	-113	35	-130	12	29	-79	-24	-62	77	-32	-4
0.658333	-497	-5347	1029	-15459	-3	-16390	-4579	-12745	-55	-16104	-7942	-13690	389	-15340	-9788	-12178	-457	-4006	9237	-22284	187	-17325	19096	-23145	-237	-16951	18829	-12110	-492	-13505	17844	-7902	-152	-132	-125	-67	-66	-63	-109	35	-153	12	32	-81	-26	-63	77	-33	-4
0.659167	-492	-5266	1106	-15711	-6	-16209	-4606	-12821	-259	-15919	-8242	-13605	371	-14974	-10099	-12237	-332	-3969	9440	-22301	127	-17210	18813	-22420	-235	-16720	18396	-11520	-598	-13321	17439	-7915	-162	-130	-126	-69	-64	-59	-108	37	-156	12	28	-83	-22	-60	78	-32	-1
0.660000	-392	-5215	1134	-15953	-31	-16061	-4603	-12921	-493	-15750	-8524	-13514	312	-14629	-10389	-12276	-424	-3935	9620	-22284	121	-17118	18457	-21639	-216	-16491	17886	-10958	-641	-13175	17010	-7919	-152	-130	-125	-68	-60	-61	-107	39	-153	33	32	-80	-21	-57	84	-32	-4
0.660833	-354	-5166	1126	-16243	-16	-15942	-4573	-13043	-492	-15613	-8790	-13419	292	-14311	-10655	-12301	-487	-3900	9794	-22228	-1	-17045	18022	-20821	-187	-16267	17307	-10437	-647	-13067	16561	-7909	-151	-126	-119	-69	-60	-60	-104	40	-151	17	34	-78	-22	-59	82	-31	0
0.661667	-346	-5130	1073	-16499	6	-15849	-4522	-13184	-465	-15488	-9031	-13324	387	-14019	-10906	-12307	-518	-3870	9956	-22127	-52	-16991	17497	-19982	-227	-16044	16657	-9954	-727	-12997	16089	-7890	-150	-128	-124	-65	-63	-63	-108	42	-151	17	28	-76	-23	-56	81	-34	-3
0.662500	-309	-5111	982	-16731	24	-15775	-4495	-13341	-477	-15384	-9260	-13228	262	-13751	-11139	-12289	-65	-3848	10105	-21967	-161	-16951	16851	-19125	-272	-15823	15942	-9525	-775	-12957	15600	-7867	-149	-131	-120	-62	-58	-60	-105	40	-150	18	34	-77	-21	-58	81	-31	0
0.663333	-264	-5103	850	-16932	-17	-15715	-4394	-13504	-470	-15283	-9472	-13129	192	-13493	-11349	-12252	-288	-3839	10254	-21741	-113	-16917	16116	-18274	-264	-15597	15179	-9147	-672	-12946	15107	-7842	-148	-128	-122	-63	-61	-59	-105	37	-150	16	34	-75	-29	-58	85	-29	0
0.664167	-235	-5105	689	-17094	-8	-15653	-4317	-13677	-506	-15174	-9660	-13032	216	-13248	-11541	-12198	-165	-3824	10394	-21446	-292	-16879	15278	-17430	-236	-15367	14374	-8827	-607	-12964	14603	-7823	-151	-129	-117	-65	-60	-59	-108	36	-153	16	28	-83	-22	-59	78	-33	-4
0.665000	-248	-5116	502	-17216	9	-15586	-4247	-13856	-477	-15074	-9840	-12933	127	-13008	-11713	-12118	-111	-3827	10522	-21073	-271	-16837	14346	-16613	-309	-15133	13540	-8567	-551	-13001	14105	-7809	-150	-129	-124	-66	-65	-65	-110	34	-154	11	28	-76	-25	-69	77	-36	-4
0.665833	-274	-5136	294	-17290	23	-15505	-4181	-14029	-468	-14949	-9986	-12836	33	-12764	-11863	-12021	-31	-3834	10645	-20605	-388	-16772	13348	-15829	-331	-14892	12699	-8359	-579	-13037	13613	-7811	-151	-129	-125	-65	-61	-59	-107	38	-152	17	34	-76	-22	-58	80	-33	-3
0.666667	-310	-5146	80	-17335	40	-15389	-4118	-14190	-384	-14805	-10131	-12741	-161	-12509	-11986	-11894	158	-3839	10755	-20051	-431	-16688	12290	-15093	-317	-14641	11850	-8207	-624	-13087	13123	-7835	-149	-128	-121	-65	-62	-60	-107	39	-136	13	33	-77	-23	-53	81	-28	-1
0.667500	-296	-5174	-129	-17336	17	-15254	-4074	-14346	-213	-14631	-10244	-12633	-108	-12237	-12086	-11774	-76	-3854	10846	-19406	-221	-16575	11198	-14413	-311	-14381	11013	-8111	-503	-13132	12642	-7886	-148	-128	-120	-64	-59	-59	-103	40	-151	19	35	-75	-22	-58	82	-29	-3
0.668333	-254	-5171	-334	-17303	-22	-15082	-4044	-14494	-77	-14422	-10346	-12531	109	-11950	-12159	-11632	78	-3863	10912	-18669	-294	-16432	10096	-13792	-260	-14110	10190	-8069	-466	-13167	12172	-7972	-150	-122	-120	-64	-60	-56	-103	39	-149	19	35	-75	-19	-59	84	-30	0
0.669167	-217	-5167	-524	-17245	-19	-14869	-4032	-14628	8	-14176	-10427	-12428	69	-11657	-12206	-11483	354	-3873	10948	-17850	-251	-16248	8995	-13229	-210	-13836	9399	-8068	-515	-13190	11719	-8095	-146	-124	-120	-81	-61	-62	-104	40	-145	20	35	-74	-18	-59	82	-26	1
0.670000	-167	-5132	-687	-17166	3	-14616	-4036	-14751	12	-13886	-10486	-12332	40	-11305	-12220	-11330	-96	-3873	10939	-16947	-135	-16022	7933	-12735	-205	-13552	8648	-8114	-497	-13190	11276	-8257	-147	-122	-121	-64	-61	-58	-104	40	-149	19	34	-87	-19	-59	80	-29	2
0.670833	-185	-5126	-828	-17076	-87	-14322	-4062	-14861	-29	-13554	-10531	-12232	49	-10939	-12202	-11179	614	-3865	10875	-15977	-419	-15759	6926	-12306	-197	-13264	7939	-8196	-438	-13162	10852	-8462	-147	-128	-124	-64	-61	-60	-99	35	-153	16	34	-77	-21	-59	80	-30	-1
0.671667	-170	-5078	-932	-16975	-112	-13982	-4099	-14954	73	-13182	-10553	-12142	8	-10556	-12156	-11033	237	-3840	10758	-14949	-196	-15447	6013	-11934	-154	-12969	7293	-8303	-373	-13114	10442	-8707	-151	-127	-122	-64	-53	-58	-105	39	-152	18	32	-77	-21	-58	84	-33	-5
0.672500	-148	-5016	-996	-16872	-142	-13603	-4154	-15033	60	-12764	-10553	-12049	7	-10135	-12061	-10892	54	-3796	10580	-13889	-434	-15095	5189	-11627	-167	-12673	6702	-8435	-307	-13028	10051	-8992	-150	-126	-127	-65	-63	-61	-107	38	-152	15	30	-77	-22	-60	79	-29	-3
0.673333	-196	-4932	-1029	-16769	-164	-13184	-4225	-15093	197	-12304	-10532	-11964	55	-9693	-11938	-10762	195	-3734	10324	-12818	-357	-14704	4483	-11368	-196	-12373	6172	-8589	-177	-12915	9673	-9317	-152	-132	-127	-66	-66	-64	-109	35	-154	15	30	-80	-29	-63	80	-33	-4
0.674167	-169	-4830	-1024	-16669	-148	-12730	-4310	-15139	301	-11805	-10483	-11880	128	-9245	-11778	-10644	36	-3638	10003	-11751	-319	-14266	3907	-11154	-240	-12062	5712	-8749	-85	-12760	9317	-9672	-151	-128	-124	-66	-64	-59	-108	38	-152	12	28	-88	-18	-60	78	-31	0
0.675000	-100	-4712	-981	-16573	-146	-12236	-4391	-15162	316	-11266	-10407	-11803	240	-8734	-11581	-10546	-18	-3519	9609	-10714	-365	-13784	3457	-10983	-266	-11747	5326	-8936	-129	-12573	8978	-10054	-148	-130	-128	-69	-60	-61	-108	38	-150	12	35	-78	-19	-62	80	-32	0
0.675833	-46	-4572	-912	-16478	-161	-11713	-4486	-15171	439	-10707	-10304	-11734	164	-8228	-11356	-10459	386	-3366	9135	-9722	-276	-13266	3147	-10846	-240	-11428	5006	-9094	-151	-12353	8649	-10470	-149	-105	-121	-66	-62	-63	-107	39	-150	15	32	-76	-23	-62	79	-30	-5
0.676667	-53	-4427	-817	-16385	-153	-11170	-4585	-15156	425	-10121	-10180	-11673	25	-7706	-11105	-10408	-135	-3184	8592	-8813	330	-12718	2967	-10739	-257	-11105	4760	-9266	-151	-12101	8349	-10911	-149	-128	-128	-68	-66	-64	-94	36	-149	16	32	-80	-17	-61	79	-30	-7
0.677500	-59	-4268	-705	-16288	-142	-10605	-4681	-15122	352	-9524	-10028	-11625	-92	-7172	-10828	-10343	-391	-2970	7991	-8003	278	-12135	2916	-10654	-218	-10764	4573	-9439	-43	-11819	8058	-11363	-148	-128	-124	-67	-64	-62	-111	37	-150	16	30	-79	-22	-61	78	-32	2
0.678333	-57	-4108	-589	-16193	-153	-10026	-4784	-15070	384	-8914	-9850	-11586	-200	-6629	-10527	-10315	-120	-2731	7341	-7311	132	-11532	2977	-10588	-100	-10438	4454	-9608	-29	-11506	7789	-11830	-154	-129	-124	-69	-63	-65	-111	35	-158	16	22	-78	-24	-62	80	-32	-4
0.679167	-88	-3942	-464	-16082	-183	-9436	-4880	-14995	524	-8297	-9644	-11600	-33	-6088	-10213	-10303	-164	-2458	6661	-6758	94	-10901	3146	-10525	-17	-10088	4397	-9778	-29	-11167	7549	-12298	-152	-130	-126	-70	-64	-64	-111	32	-154	15	30	-79	-27	-59	79	-31	-7
0.680000	-112	-3777	-351	-15946	-221	-8834	-4968	-14897	661	-7679	-9416	-11544	77	-5539	-9886	-10300	-98	-2172	5968	-6336	-49	-10257	3405	-10468	-127	-9730	4399	-9943	28	-10808	7316	-12786	-148	-129	-121	-67	-62	-64	-108	51	-150	16	34	-76	-23	-58	82	-31	-3
0.680833	-136	-3611	-223	-15782	-255	-8224	-5048	-14771	663	-7066	-9164	-11541	-214	-4996	-9552	-10314	-286	-1850	5276	-6075	-66	-9592	3741	-10411	-163	-9343	4452	-10110	-46	-10422	7112	-13268	-149	-127	-100	-67	-60	-62	-104	42	-148	18	35	-75	-23	-55	85	-27	0
0.681667	-139	-3453	-164	-15585	-262	-7614	-5116	-14623	537	-6457	-8900	-11552	-223	-4461	-9211	-10339	-552	-1515	4614	-5970	-137	-8921	4137	-10352	-163	-8954	4545	-10299	-108	-10023	6931	-13759	-150	-131	-121	-67	-60	-62	-108	36	-132	11	32	-80	-22	-59	81	-30	-4
0.682500	-153	-3310	-115	-15360	-236	-7009	-5176	-14454	537	-5860	-8621	-11581	-247	-3933	-8871	-10381	-206	-1177	3994	-6017	192	-8257	4576	-10287	-188	-8540	4692	-10500	10	-9603	6779	-14243	-147	-129	-120	-68	-62	-62	-107	40	-151	19	36	-76	-22	-59	84	-28	-3
0.683333	-166	-3162	-84	-15061	-241	-6409	-5214	-14256	465	-5267	-8327	-11619	-404	-3410	-8531	-10424	-641	-832	3451	-6183	743	-7592	5044	-10208	-220	-8095	4868	-10714	105	-9171	6655	-14732	-148	-124	-121	-67	-61	-62	-107	41	-148	18	30	-78	-24	-57	82	-25	1
0.684167	-153	-3028	-93	-14722	-246	-5809	-5244	-14034	232	-4682	-8024	-11676	-443	-2899	-8197	-10478	-266	-486	2988	-6528	249	-6936	5533	-10121	-291	-7660	5081	-10951	110	-8727	6563	-15214	-144	-127	-119	-66	-62	-63	-108	39	-153	18	35	-73	-22	-57	82	-30	0
0.685000	-78	-2908	-120	-14322	-206	-5212	-5254	-13794	97	-4111	-7716	-11727	-509	-2404	-7869	-10536	-357	-150	2634	-6966	508	-6288	6023	-10025	-197	-7206	5315	-11221	131	-8275	6496	-15691	-148	-127	-120	-66	-60	-60	-105	38	-152	16	35	-74	-21	-58	67	-30	-4
0.685833	-53	-2796	-195	-13870	-164	-4625	-5249	-13526	137	-3552	-7407	-11796	-468	-1918	-7543	-10596	-798	176	2387	-7502	328	-5665	6505	-9918	-148	-6708	5571	-11522	45	-7813	6468	-16146	-148	-126	-120	-66	-62	-61	-107	39	-150	17	36	-75	-19	-56	81	-28	-1
0.686667	-69	-2688	-287	-13352	-162	-4048	-5219	-13238	194	-3000	-7103	-11868	-459	-1451	-7226	-10666	-498	482	2247	-8112	-1	-5063	6976	-9800	-204	-6210	5840	-11863	-93	-7345	6468	-16624	-148	-124	-119	-68	-60	-49	-104	37	-150	20	37	-75	-25	-58	84	-29	2
0.687500	-65	-2587	-398	-12791	-98	-3480	-5140	-12936	192	-2464	-6800	-11962	-453	-989	-6907	-10734	-445	766	2262	-8782	45	-4495	7416	-9674	-205	-5706	6114	-12244	-145	-6866	6503	-17072	-147	-124	-121	-62	-61	-56	-105	41	-150	19	39	-70	-24	-55	84	-28	-1
0.688333	-136	-2491	-524	-12182	-58	-2933	-5113	-12618	88	-1939	-6504	-12057	-387	-548	-6596	-10806	-409	1023	2369	-9478	149	-3966	7824	-9541	-158	-5173	6392	-12673	-148	-6386	6566	-17504	-150	-125	-118	-62	-59	-55	-102	40	-139	20	38	-73	-19	-53	86	-30	-1
0.689167	-112	-2398	-652	-11536	-93	-2394	-5038	-12288	76	-1424	-6215	-12166	-385	-122	-6288	-10889	149	1253	2586	-10177	-179	-3478	8188	-9415	-150	-4678	6660	-13140	-233	-5903	6650	-17906	-146	-121	-117	-72	-70	-56	-104	41	-148	21	38	-76	-17	-53	84	-26	3
0.690000	-26	-2306	-780	-10873	-85	-1881	-4947	-11949	141	-926	-5938	-12278	-517	283	-5991	-10976	-8	1447	2888	-10864	-112	-3039	8509	-9284	-160	-4174	6918	-13654	-329	-5429	6754	-18287	-148	-126	-126	-68	-64	-59	-104	44	-152	18	32	-75	-19	-58	81	-30	-1
0.690833	-58	-2211	-896	-10185	-64	-1386	-4846	-11610	139	-451	-5670	-12406	-441	672	-5678	-11070	-387	1611	3273	-11517	-202	-2640	8780	-9158	-164	-3667	7161	-14203	-308	-4951	6881	-18629	-150	-128	-122	-66	-65	-59	-104	38	-152	12	33	-76	-25	-58	81	-30	-6
0.691667	-90	-2106	-992	-9489	-33	-907	-4726	-11257	174	13	-5410	-12533	-432	1049	-5370	-11174	-120	1740	3715	-12117	-326	-2296	9003	-9037	-193	-3177	7390	-14784	-351	-4473	7018	-18932	-149	-125	-124	-64	-64	-60	-109	38	-138	19	34	-78	-27	-58	80	-29	-3
0.692500	-69	-1995	-1059	-8799	-21	-455	-4593	-10908	215	456	-5149	-12669	-503	1410	-5055	-11277	-65	1846	4189	-12638	-186	-1995	9173	-8921	-233	-2709	7589	-15393	-287	-4001	7163	-19186	-145	-127	-121	-64	-63	-57	-103	40	-151	16	35	-74	-22	-57	79	-31	1
0.693333	-77	-1876	-1091	-8131	-83	-29	-4459	-10565	72	878	-4897	-12819	-560	1755	-4709	-11392	63	1915	4674	-13074	-126	-1751	9284	-8848	-318	-2261	7762	-16027	-315	-3539	7308	-19380	-149	-125	-121	-64	-65	-61	-105	38	-151	19	35	-77	-25	-56	84	-29	-4
0.694167	-112	-1741	-1089	-7494	-103	368	-4307	-10223	12	1269	-4645	-12970	-683	2082	-4403	-11517	3	1956	5140	-13407	196	-1547	9341	-8767	-361	-1838	7895	-16671	-235	-3093	7450	-19514	-150	-127	-121	-64	-60	-57	-104	44	-148	13	35	-74	-19	-56	84	-29	-6
0.695000	-183	-1597	-1051	-6891	-81	742	-4146	-9895	99	1625	-4393	-13132	-659	2385	-4073	-11651	8	1968	5576	-13627	209	-1387	9338	-8716	-363	-1456	7998	-17315	-76	-2665	7568	-19580	-150	-124	-122	-63	-62	-56	-107	36	-161	17	37	-74	-21	-53	80	-29	0
0.695833	-204	-1440	-966	-6335	-35	1084	-3971	-9580	59	1954	-4139	-13303	-562	2664	-3738	-11789	457	1958	5955	-13729	16	-1264	9278	-8685	-353	-1092	8058	-17946	-153	-2264	7667	-19572	-150	-128	-124	-64	-62	-59	-104	39	-150	16	37	-75	-22	-56	82	-29	0
0.696667	-190	-1270	-847	-5823	-40	1393	-3783	-9271	-22	2244	-3855	-13476	-521	2924	-3392	-11935	183	1925	6272	-13710	110	-1173	9171	-8678	-333	-780	8078	-18554	-120	-1891	7739	-19488	-147	-125	-121	-67	-57	-58	-104	39	-152	16	33	-79	-32	-58	81	-27	-1
0.697500	-214	-1089	-693	-5371	-66	1668	-3580	-8982	-21	2499	-3614	-13657	-496	3161	-3043	-12089	406	1868	6500	-13563	-346	-1104	9009	-8694	-306	-495	8056	-19127	-59	-1548	7778	-19315	-151	-127	-127	-69	-65	-58	-108	39	-151	15	33	-77	-26	-61	81	-30	0
0.698333	-218	-888	-501	-4973	-116	1912	-3364	-8710	123	2707	-3341	-13842	-527	3370	-2692	-12241	719	1797	6642	-13301	-200	-1073	8803	-8729	-245	-250	7993	-19663	-112	-1247	7777	-19093	-154	-133	-125	-70	-63	-62	-105	35	-154	13	29	-88	-27	-62	79	-35	-5
0.699167	-203	-682	-280	-4630	-65	2118	-3129	-8456	53	2877	-3047	-14023	-461	3551	-2336	-12393	220	1716	6694	-12926	-87	-1011	8558	-8782	-225	-26	7903	-20131	-144	-982	7738	-18781	-151	-128	-127	-68	-75	-61	-111	36	-152	16	33	-78	-22	-59	79	-29	-4
0.700000	-218	-455	-33	-4334	-35	2306	-2866	-8213	-34	3009	-2703	-14196	-453	3705	-1976	-12538	366	1625	6656	-12441	-137	-962	8278	-8853	-176	168	7767	-20528	-214	-766	7658	-18400	-150	-127	-125	-66	-63	-60	-111	33	-151	17	33	-78	-22	-63	79	-30	-1
0.700833	-224	-218	241	-4084	-81	2453	-2580	-7984	-1	3099	-2408	-14363	-428	3823	-1613	-12671	266	1524	6527	-11857	-122	-904	7978	-8925	-90	325	7612	-20840	-171	-582	7543	-17960	-148	-124	-118	-63	-62	-59	-110	38	-147	21	36	-76	-22	-56	84	-28	-3
0.701667	-143	27	532	-3881	-27	2572	-2269	-7777	-137	3143	-2072	-14524	-323	3905	-1255	-12796	246	1413	6314	-11195	-131	-824	7659	-9003	-45	489	7426	-21071	-146	-458	7377	-17462	-147	-127	-119	-67	-60	-58	-104	40	-148	19	32	-83	-21	-58	81	-30	0
0.702500	-173	284	835	-3716	68	2656	-1938	-7594	-158	3140	-1716	-14675	-341	3949	-889	-12902	373	1294	6030	-10487	-475	-724	7330	-9084	-31	629	7220	-21197	-208	-379	7172	-16915	-145	-125	-118	-65	-61	-58	-108	37	-151	19	35	-73	-18	-58	81	-28	2
0.703333	-238	547	1157	-3579	42	2716	-1581	-7419	-150	3093	-1339	-14809	-483	3950	-525	-12988	331	1166	5682	-9722	-426	-596	7004	-9149	-73	768	7002	-21224	-243	-338	6935	-16334	-146	-129	-119	-64	-59	-59	-105	40	-148	19	51	-74	-21	-55	84	-28	-3
0.704167	-194	810	1484	-3472	-13	2744	-1200	-7257	-166	3004	-947	-14928	-420	3912	-159	-13051	-44	1040	5292	-8943	-279	-429	6686	-9204	-87	902	6777	-21141	-162	-342	6673	-15738	-145	-128	-118	-66	-64	-62	-105	39	-150	9	33	-77	-25	-58	80	-31	-1
0.705000	-207	1094	1821	-3389	-8	2746	-793	-7111	-120	2875	-542	-15013	-371	3825	209	-13085	225	907	4867	-8160	-442	-231	6388	-9235	-77	1043	6555	-20956	-161	-378	6378	-15114	-151	-127	-121	-70	-63	-60	-111	38	-151	18	30	-73	-22	-59	82	-27	-1
0.705833	-224	1371	2166	-3324	89	2721	-411	-6977	-187	2704	-128	-15080	-454	3694	576	-13087	55	773	4426	-7394	-373	-7	6109	-9238	-76	1191	6337	-20669	-305	-453	6070	-14496	-149	-128	-121	-66	-61	-61	-107	38	-149	16	34	-77	-24	-62	85	-28	1
0.706667	-184	1660	2524	-3278	50	2672	77	-6874	-233	2498	295	-15120	-447	3517	947	-13057	-24	633	3974	-6672	-379	265	5858	-9218	-100	1353	6132	-20285	-253	-546	5744	-13886	-151	-128	-121	-69	-64	-62	-113	36	-150	13	33	-77	-24	-67	78	-30	-1
0.707500	-181	1940	2888	-3236	-4	2599	534	-6736	-206	2252	724	-15133	-422	3293	1326	-12987	45	503	3540	-6005	-405	549	5644	-9153	-164	1535	5946	-19806	-166	-679	5410	-13281	-149	-120	-120	-65	-63	-57	-103	42	-151	18	37	-76	-23	-58	84	-27	-1
0.708333	-165	2229	3261	-3211	64	2506	1005	-6622	-302	1980	1159	-15106	-444	3032	1712	-12881	-107	367	3099	-5423	-470	881	5455	-9063	-240	1725	5773	-19248	-219	-779	5075	-12708	-146	-128	-116	-65	-60	-58	-108	38	-153	17	37	-73	-21	-56	82	-27	-1
0.709167	-145	2505	3638	-3196	67	2392	1481	-6521	-322	1669	1607	-15053	-247	2715	2101	-12739	215	240	2736	-4934	-548	1216	5306	-8929	-217	1929	5626	-18626	-187	-899	4737	-12164	-147	-121	-117	-53	-59	-53	-103	42	-146	20	39	-69	-16	-55	85	-25	0
0.710000	-196	2776	4020	-3196	74	2259	1963	-6423	-201	1331	2028	-14972	-164	2361	2495	-12563	15	113	2383	-4557	-334	1557	5173	-8771	-131	2151	5498	-17954	-132	-1031	4399	-11655	-145	-122	-118	-63	-59	-56	-104	42	-152	18	36	-73	-19	-57	87	-23	1
0.710833	-190	3039	4397	-3211	165	2105	2433	-6327	-194	967	2447	-14855	-277	1963	2887	-12353	-211	-9	2068	-4294	-576	1890	5073	-8582	-105	2373	5391	-17249	-161	-1150	4066	-11183	-150	-135	-121	-68	-61	-57	-103	38	-150	18	36	-77	-22	-58	82	-28	-7
0.711667	-142	3282	4778	-3247	91	1934	2897	-6236	-329	579	2853	-14713	-325	1531	3288	-12107	211	-117	1801	-4152	-396	2216	4994	-8368	-98	2605	5300	-16524	-187	-1250	3732	-10751	-150	-126	-81	-63	-62	-55	-105	42	-151	18	33	-77	-23	-56	84	-26	-3
0.712500	-133	3514	5118	-3300	38	1754	3347	-6147	-469	181	3245	-14530	-265	1061	3692	-11829	-449	-218	1585	-4123	-151	2518	4910	-8139	-141	2829	5230	-15791	-213	-1340	3410	-10351	-151	-125	-119	-66	-64	-56	-101	41	-152	20	37	-73	-21	-53	85	-26	11
0.713333	-135	3725	5502	-3368	40	1558	3775	-6063	-417	-237	3619	-14323	-319	559	4094	-11531	-215	-301	1415	-4193	-313	2800	4846	-7900	-195	3050	5170	-15069	-222	-1412	3085	-9990	-148	-122	-118	-62	-60	-55	-101	41	-146	19	36	-75	-22	-58	82	-27	2
0.714167	-147	3914	5835	-3461	47	1330	4177	-5977	-326	-661	3971	-14085	-277	28	4493	-11210	-130	-379	1286	-4364	-256	3039	4805	-7656	-154	3253	5118	-14377	-257	-1468	2765	-9656	-149	-126	-120	-44	-69	-55	-104	42	-149	18	34	-75	-21	-56	80	-28	0
0.715000	-156	4081	6143	-3570	60	1142	4556	-5889	-371	-1094	4295	-13824	-205	-517	4878	-10878	-142	-439	1184	-4605	-237	3237	4737	-7414	-165	3436	5057	-13728	-164	-1507	2444	-9346	-153	-128	-122	-66	-65	-56	-104	43	-153	22	33	-76	-24	-58	80	-39	-8
0.715833	-158	4241	6422	-3703	62	923	4904	-5800	-341	-1523	4592	-13533	-34	-1081	5257	-10537	-121	-486	1160	-4892	-393	3396	4659	-7182	-195	3601	5015	-13128	-29	-1526	2127	-9047	-149	-129	-122	-64	-65	-57	-104	38	-154	22	36	-76	-27	-57	84	-28	-5
0.716667	-115	4331	6659	-3848	18	707	5207	-5700	-363	-1938	4853	-13217	64	-1662	5616	-10190	62	-509	1148	-5202	-199	3507	4569	-6969	-174	3729	4928	-12594	-17	-1538	1802	-8760	-152	-127	-119	-67	-43	-58	-104	40	-151	20	34	-76	-26	-61	82	-28	-6
0.717500	-143	4416	6847	-4006	29	490	5503	-5598	-447	-2352	5085	-12883	-13	-2240	5957	-9846	-566	-517	1166	-5508	81	3567	4456	-6777	-150	3822	4835	-12117	-104	-1541	1475	-8471	-149	-126	-121	-64	-65	-59	-104	40	-154	16	33	-79	-21	-58	81	-30	-3
0.718333	-149	4470	6989	-4186	-9	274	5745	-5481	-396	-2748	5282	-12521	-63	-2834	6273	-9507	-575	-514	1203	-5780	-143	3576	4298	-6619	-138	3885	4721	-11709	-206	-1540	1147	-8162	-149	-130	-127	-67	-65	-53	-105	38	-153	18	32	-77	-22	-55	80	-30	-5
0.719167	-100	4498	7074	-4373	5	60	5952	-5356	-375	-3114	5440	-12140	-79	-3421	6557	-9179	-390	-495	1253	-5995	-116	3541	4164	-6489	-147	3907	4577	-11364	-380	-1539	814	-7838	-144	-136	-120	-66	-64	-59	-107	39	-151	18	32	-80	-24	-59	84	-31	-1
0.720000	-119	4498	7102	-4562	6	-148	6124	-5217	-301	-3486	5539	-11739	-101	-4001	6809	-8869	-315	-463	1309	-6127	-137	3463	3984	-6400	-215	3893	4408	-11068	-546	-1542	483	-7486	-148	-127	-119	-65	-79	-61	-107	45	-151	20	35	-75	-18	-59	81	-29	0
0.720833	-116	4478	7079	-4747	-48	-350	6271	-5057	-313	-3815	5650	-11320	-68	-4562	7021	-8578	-305	-418	1362	-6154	-144	3341	3792	-6350	-241	3840	4206	-10824	-408	-1555	155	-7103	-150	-125	-121	-63	-61	-59	-103	41	-151	21	34	-77	-22	-57	81	-28	0
0.721667	-115	4435	6996	-4934	-73	-548	6369	-4878	-400	-4117	5697	-10891	-150	-5107	7190	-8312	-417	-393	1397	-6070	-214	3178	3572	-6343	-187	3747	3963	-10613	-263	-1574	-168	-6679	-150	-129	-119	-64	-63	-60	-101	41	-154	17	35	-74	-25	-57	82	-29	-4
0.722500	-137	4373	6860	-5100	-3	-736	6440	-4676	-288	-4388	5706	-10443	-97	-5628	7314	-8074	-231	-318	1416	-5864	-313	2985	3346	-6380	-183	3619	3687	-10421	-166	-1603	-490	-6207	-148	-129	-120	-65	-62	-62	-107	43	-150	17	36	-76	-22	-58	81	-22	-1
0.723333	-115	4296	6675	-5258	27	-924	6478	-4453	-249	-4638	5675	-9987	-33	-6116	7397	-7846	-251	-270	1398	-5536	-122	2755	3110	-6462	-213	3469	3374	-10230	-139	-1643	-776	-5693	-152	-128	-120	-68	-65	-50	-110	40	-153	17	32	-80	-23	-59	78	-27	-1
0.724167	-121	4211	6450	-5397	9	-1102	6491	-4202	-282	-4840	5609	-9519	-60	-6560	7429	-7688	-526	-221	1345	-5087	-199	2512	2879	-6578	-188	3282	3032	-10025	-91	-1688	-1043	-5130	-152	-129	-110	-67	-62	-60	-110	38	-152	16	30	-77	-23	-60	77	-32	-4
0.725000	-117	4119	6190	-5508	-16	-1276	6476	-3922	-203	-5014	5513	-9048	-24	-6962	7417	-7537	153	-183	1259	-4535	-298	2235	2645	-6738	-110	3074	2660	-9787	-92	-1731	-1279	-4520	-150	-127	-124	-69	-62	-60	-109	16	-154	12	32	-77	-21	-57	76	-34	0
0.725833	-99	4018	5902	-5594	-28	-1453	6443	-3617	-275	-5155	5385	-8567	18	-7309	7361	-7414	-314	-150	1113	-3887	-22	1946	2428	-6928	-103	2849	2273	-9501	-239	-1802	-1480	-3868	-149	-129	-125	-68	-64	-59	-110	41	-150	15	36	-76	-22	-61	78	-30	-1
0.726667	-94	3922	5600	-5662	-77	-1617	6392	-3285	-351	-5265	5225	-8082	-83	-7604	7264	-7314	-203	-129	925	-3177	-45	1639	2215	-7147	-102	2603	1863	-9150	-378	-1814	-1637	-3173	-150	-127	-119	-66	-64	-60	-109	40	-149	16	33	-79	-28	-58	80	-30	0
0.727500	-130	3819	5285	-5695	-85	-1789	6324	-2927	-378	-5343	5047	-7594	-117	-7840	7126	-7234	-187	-124	692	-2435	6	1328	2020	-7385	-79	2347	1448	-8724	-343	-1829	-1752	-2442	-151	-126	-122	-67	-63	-58	-107	41	-153	18	34	-75	-24	-57	81	-28	6
0.728333	-132	3718	4967	-5695	-75	-1959	6247	-2551	-417	-5393	4843	-7096	-60	-8013	6953	-7174	-119	-131	419	-1677	-91	1004	1841	-7640	-139	2074	1024	-8204	-201	-1833	-1808	-1688	-149	-130	-121	-66	-51	-57	-105	44	-151	18	35	-75	-24	-56	80	-28	-1
0.729167	-136	3612	4657	-5666	-55	-2132	6161	-2150	-288	-5413	4624	-6592	1	-8124	6752	-7125	-141	-151	104	-942	-253	676	1677	-7910	-129	1801	616	-7586	-256	-1806	-1816	-921	-144	-125	-131	-67	-61	-58	-107	41	-147	19	38	-73	-16	-52	81	-32	1
0.730000	-148	3503	4361	-5607	-124	-2312	6071	-1733	-328	-5404	4393	-6081	-136	-8171	6523	-7080	216	-185	-243	-249	-274	332	1526	-8177	-72	1516	202	-6876	-383	-1741	-1772	-136	-147	-125	-122	-64	-59	-61	-105	43	-148	16	35	-75	-21	-57	81	-31	0
0.730833	-150	3384	4073	-5522	-113	-2501	5981	-1307	-352	-5375	4147	-5572	-190	-8160	6277	-7049	-206	-239	-619	368	91	1	1385	-8449	-83	1198	-184	-6070	-277	-1642	-1677	635	-151	-130	-121	-69	-64	-62	-111	40	-155	12	33	-76	-23	-58	75	-30	-1
0.731667	-152	3265	3808	-5410	-98	-2699	5897	-874	-267	-5324	3892	-5054	-75	-8088	6012	-7001	-257	-299	-1007	884	-133	-333	1260	-8703	-131	919	-545	-5181	-61	-1500	-1531	1399	-153	-131	-124	-70	-64	-58	-112	37	-158	1	30	-77	-25	-60	74	-32	-8
0.732500	-132	3137	3567	-5270	-109	-2886	5819	-443	-397	-5248	3661	-4526	-146	-7950	5740	-6954	-135	-363	-1390	1289	-251	-664	1142	-8932	-166	612	-876	-4207	29	-1306	-1340	2156	-152	-129	-122	-68	-64	-61	-108	39	-155	9	33	-77	-22	-57	81	-30	-4
0.733333	-125	2988	3351	-5112	-102	-3084	5760	0	-366	-5151	3428	-3983	-115	-7766	5464	-6883	-122	-431	-1790	1566	-286	-997	1027	-9135	-160	300	-1178	-3169	58	-1072	-1117	2867	-150	-131	-125	-67	-64	-62	-108	46	-152	12	34	-76	-23	-51	78	-30	-1
0.734167	-129	2829	3156	-4934	-83	-3287	5708	426	-259	-5039	3204	-3432	-45	-7537	5185	-6797	-17	-501	-2122	1707	-476	-1326	905	-9305	-122	-24	-1459	-2091	240	-790	-867	3542	-149	-130	-121	-67	-63	-42	-111	41	-151	16	33	-79	-23	-59	79	-29	-1
0.735000	-115	2652	2975	-4747	-95	-3493	5672	853	-236	-4917	3002	-2865	-9	-7261	4909	-6690	-227	-572	-2449	1711	-524	-1660	782	-9437	-33	-361	-1677	-995	344	-480	-603	4168	-150	-126	-118	-63	-63	-62	-107	42	-151	17	33	-75	-23	-57	82	-29	-3
0.735833	-119	2452	2803	-4542	-96	-3700	5653	1264	-143	-4783	2818	-2287	1	-6971	4631	-6559	-189	-639	-2740	1588	-627	-1995	646	-9524	-40	-712	-1881	87	355	-137	-332	4737	-148	-127	-121	-66	-62	-60	-108	39	-151	17	32	-79	-22	-59	80	-28	-1
0.736667	-128	2228	2643	-4339	-91	-3905	5650	1655	-88	-4645	2656	-1697	-64	-6654	4357	-6398	103	-702	-2981	1347	-388	-2334	495	-9564	-58	-1076	-2053	1155	460	232	-67	5244	-146	-128	-122	-67	-60	-59	-107	36	-153	18	33	-77	-21	-56	81	-30	0
0.737500	-86	1987	2484	-4131	-86	-4099	5668	2022	-57	-4503	2535	-1092	-16	-6320	4081	-6218	-135	-753	-3174	1001	-156	-2675	332	-9552	40	-1460	-2199	2160	667	614	175	5690	-152	-129	-122	-67	-63	-62	-105	38	-152	17	32	-73	-22	-59	80	-29	-4
0.738333	-69	1723	2321	-3934	-155	-4289	5699	2371	-32	-4361	2426	-473	17	-5980	3812	-5997	354	-798	-3310	571	-427	-3025	149	-9487	68	-1864	-2326	3079	659	997	394	6061	-151	-127	-124	-67	-62	-64	-110	37	-152	30	28	-78	-25	-61	80	-30	-1
0.739167	-94	1441	2149	-3746	-121	-4473	5748	2697	54	-4224	2370	157	-1	-5643	3543	-5756	-103	-833	-3400	80	-85	-3383	-50	-9375	-154	-2283	-2441	3895	299	1372	573	6348	-151	-132	-124	-66	-62	-60	-105	38	-149	13	32	-79	-24	-61	80	-31	-5
0.740000	-63	1142	1970	-3563	-95	-4630	5811	2998	207	-4096	2352	793	-118	-5317	3279	-5483	-44	-849	-3432	-468	-117	-3749	-270	-9206	-422	-2717	-2540	4579	-97	1725	702	6552	-166	-129	-125	-67	-64	-63	-112	38	-156	11	25	-67	-24	-62	80	-32	-3
0.740833	-24	831	1772	-3400	13	-4775	5890	3271	306	-3972	2349	1432	-309	-5009	3019	-5183	185	-857	-3418	-1033	6	-4124	-503	-8985	-552	-3159	-2651	5126	-455	2048	785	6673	-147	-127	-121	-66	-64	-62	-103	43	-149	17	24	-76	-30	-57	82	-28	-1
0.741667	-39	518	1566	-3252	46	-4897	5982	3518	332	-3854	2392	2067	-376	-4724	2757	-4861	322	-849	-3357	-1603	183	-4507	-748	-8728	-583	-3614	-2732	5503	-456	2321	805	6695	-146	-126	-120	-69	-64	-61	-104	38	-150	18	35	-81	-23	-59	84	-29	-1
0.742500	-48	195	1338	-3133	12	-4996	6079	3735	395	-3761	2461	2695	-350	-4440	2496	-4517	563	-838	-3269	-2170	395	-4904	-1005	-8428	-489	-4076	-2833	5726	-243	2543	767	6621	-149	-122	-124	-66	-61	-60	-86	41	-152	17	35	-75	-21	-57	84	-18	-1
0.743333	-40	-117	1102	-3024	-9	-5070	6185	3922	440	-3677	2558	3310	-397	-4229	2234	-4161	1235	-809	-3156	-2710	299	-5303	-1273	-8107	-444	-4539	-2947	5772	-185	2692	664	6442	-148	-122	-119	-65	-61	-61	-101	67	-147	17	34	-77	-24	-57	81	-30	1
0.744167	-51	-426	856	-2962	-87	-5117	6286	4082	375	-3610	2682	3904	-584	-4035	1978	-3783	830	-775	-3029	-3219	613	-5714	-1542	-7761	-438	-4994	-3072	5647	-237	2760	502	6161	-149	-128	-124	-64	-64	-61	-108	38	-150	16	34	-78	-25	-43	84	-22	0
0.745000	-85	-720	604	-2917	-113	-5134	6390	4209	389	-3559	2826	4478	-589	-3874	1722	-3398	493	-734	-2899	-3689	493	-6127	-1812	-7389	-425	-5438	-3212	5360	-300	2794	290	5759	-150	-129	-121	-69	-61	-60	-104	38	-151	17	34	-80	-19	-58	84	-30	-3
0.745833	-97	-993	349	-2900	-109	-5128	6488	4310	402	-3524	2983	5000	-531	-3747	1472	-2981	619	-682	-2769	-4126	320	-6538	-2079	-7009	-360	-5857	-3367	4911	-224	2732	20	5289	-148	-129	-122	-68	-65	-58	-107	40	-153	-3	34	-79	-51	-56	84	-26	0
0.746667	-82	-1242	98	-2905	-97	-5091	6573	4381	349	-3503	3147	5503	-562	-3660	1221	-2600	435	-629	-2649	-4512	415	-6942	-2340	-6629	-277	-6243	-3527	4324	-128	2594	-289	4694	-152	-129	-122	-67	-59	-59	-105	40	-151	15	35	-77	-22	-57	81	-29	4
0.747500	-121	-1464	-136	-2939	-195	-5026	6650	4426	383	-3498	3294	5948	-507	-3609	981	-2192	344	-575	-2548	-4863	231	-7341	-2599	-6251	-240	-6588	-3708	3629	-132	2383	-641	4006	-148	-128	-124	-66	-62	-59	-86	39	-150	13	35	-79	-27	-56	81	-29	0
0.748333	-150	-1651	-349	-2998	-174	-4935	6701	4446	328	-3501	3460	6329	-486	-3595	744	-1786	257	-517	-2466	-5178	173	-7715	-2847	-5886	-170	-6876	-3896	2822	40	2112	-1016	3227	-151	-131	-130	-70	-68	-64	-110	38	-153	13	32	-79	-25	-61	80	-31	-7
0.749167	-155	-1803	-539	-3080	-122	-4829	6725	4439	226	-3519	3594	6694	-555	-3618	521	-1384	72	-459	-2399	-5447	231	-8065	-3083	-5513	-130	-7097	-4061	1950	68	1793	-1405	2380	-150	-127	-122	-65	-61	-56	-105	52	-151	18	52	-77	-21	-57	84	-31	-3
0.750000	-150	-1912	-694	-3183	-194	-4696	6726	4419	172	-3538	3707	6989	-609	-3670	309	-989	163	-402	-2363	-5689	204	-8385	-3315	-5192	-136	-7244	-4229	1025	-184	1435	-1805	1459	-150	-127	-121	-66	-63	-43	-108	39	-150	18	34	-78	-22	-57	80	-30	-1
0.750833	-138	-1986	-817	-3304	-195	-4551	6686	4371	198	-3573	3782	7211	-670	-3764	104	-615	-233	-351	-2344	-5909	240	-8670	-3543	-4874	-181	-7311	-4385	87	-340	1041	-2204	491	-152	-130	-122	-68	-51	-62	-110	37	-154	18	32	-80	-26	-59	80	-33	-5
0.751667	-171	-2022	-897	-3444	-181	-4398	6606	4309	158	-3609	3823	7380	-705	-3885	-80	-240	119	-302	-2342	-6106	-221	-8904	-3751	-4580	-247	-7282	-4522	-845	-396	647	-2590	-512	-152	-130	-126	-70	-65	-62	-110	36	-152	17	30	-78	-25	-58	81	-30	-3
0.752500	-197	-2016	-938	-3600	-212	-4228	6485	4240	112	-3651	3813	7488	-783	-4037	-252	131	132	-257	-2351	-6279	-66	-9092	-3955	-4311	-236	-7162	-4632	-1744	-460	254	-2959	-1536	-153	-130	-144	-72	-64	-60	-107	38	-149	15	32	-76	-22	-66	79	-33	-4
0.753333	-194	-1978	-931	-3769	-151	-4065	6322	4156	109	-3694	3756	7535	-773	-4206	-405	447	-195	-222	-2361	-6435	-186	-9221	-4160	-4070	-306	-6939	-4715	-2590	-584	-124	-3300	-2548	-150	-129	-120	-70	-64	-53	-109	36	-153	17	33	-77	-22	-57	81	-30	0
0.754167	-199	-1904	-883	-3949	-191	-3894	6107	4070	126	-3737	3644	7526	-721	-4400	-542	757	-74	-189	-2372	-6573	-285	-9298	-4354	-3849	-360	-6622	-4768	-3368	-652	-475	-3608	-3540	-151	-132	-122	-66	-67	-60	-105	36	-153	17	35	-76	-23	-58	80	-32	0
0.755000	-172	-1805	-790	-4141	-272	-3734	5840	3980	13	-3789	3474	7458	-749	-4604	-658	1041	-235	-161	-2365	-6697	-259	-9313	-4547	-3658	-387	-6213	-4788	-4054	-742	-738	-3883	-4496	-149	-128	-121	-46	-62	-59	-107	38	-156	13	30	-78	-24	-57	81	-30	-5
0.755833	-141	-1683	-661	-4347	-187	-3580	5519	3894	-66	-3833	3249	7370	-791	-4827	-744	1292	-412	-139	-2348	-6801	-166	-9272	-4734	-3495	-408	-5720	-4777	-4628	-919	-963	-4115	-5379	-151	-132	-122	-68	-63	-61	-105	39	-169	16	33	-78	-25	-58	84	-32	-3
0.756667	-154	-1540	-486	-4585	-129	-3443	5148	3808	-22	-3887	2969	7170	-768	-5056	-842	1514	-1	-117	-2299	-6893	-257	-9172	-4917	-3358	-334	-5153	-4743	-5081	-958	-1112	-4310	-6204	-155	-129	-122	-70	-64	-64	-112	36	-154	11	25	-83	-26	-61	79	-34	-4
0.757500	-186	-1378	-286	-4782	-174	-3322	4725	3727	-11	-3937	2639	6959	-754	-5282	-904	1705	-363	-128	-2221	-6965	-109	-9017	-5095	-3249	-393	-4516	-4678	-5423	-814	-1182	-4455	-6934	-150	-131	-124	-69	-64	-73	-108	36	-153	13	28	-78	-22	-59	81	-33	0
0.758333	-170	-1201	-47	-5001	-156	-3191	4261	3660	-61	-3988	2262	6711	-663	-5498	-945	1865	-649	-82	-2106	-7003	-188	-8809	-5263	-3165	-434	-3828	-4600	-5649	-706	-1162	-4557	-7568	-150	-134	-124	-68	-63	-66	-109	37	-151	9	27	-80	-27	-61	79	-33	-3
0.759167	-177	-1028	205	-5229	-171	-3132	3746	3606	-60	-4047	1844	6432	-714	-5698	-965	1987	-366	-68	-1955	-7029	-214	-8559	-5423	-3117	-370	-3107	-4509	-5719	-582	-1051	-4620	-8096	-154	-130	-121	-68	-63	-64	-144	38	-153	11	30	-79	-25	-59	72	-30	-1
0.760000	-217	-850	478	-5457	-135	-3065	3195	3563	-66	-4104	1395	6107	-776	-5886	-976	2075	-468	-50	-1762	-7027	16	-8265	-5572	-3085	-336	-2372	-4414	-5697	-420	-854	-4646	-8519	-149	-130	-121	-69	-64	-60	-105	37	-153	15	30	-80	-22	-60	81	-32	-4
0.760833	-234	-672	762	-5687	-59	-3026	2610	3535	-138	-4161	919	5789	-602	-6043	-961	2137	-384	-28	-1534	-7003	183	-7944	-5709	-3087	-253	-1640	-4323	-5568	-282	-572	-4635	-8835	-148	-127	-118	-63	-62	-57	-107	39	-160	17	32	-76	-25	-57	84	-30	-1
0.761667	-234	-505	1048	-5916	-35	-2981	2000	3520	-145	-4223	434	5436	-494	-6171	-940	2161	-371	-19	-1273	-6956	461	-7597	-5833	-3121	-197	-932	-4249	-5361	-55	-214	-4605	-9061	-150	-145	-119	-66	-62	-60	-107	39	-151	15	33	-78	-16	-59	82	-30	-1
0.762500	-187	-345	1324	-6139	-26	-3008	1387	3519	-126	-4287	-60	5064	-513	-6263	-900	2161	-402	6	-980	-6894	412	-7234	-5939	-3193	-195	-263	-4198	-5088	84	223	-4538	-9199	-148	-126	-120	-63	-62	-58	-102	39	-151	13	33	-77	-24	-58	81	-30	0
0.763333	-185	-185	1595	-6356	-27	-3029	726	3534	-127	-4349	-550	4676	-506	-6320	-848	2137	-150	0	-669	-6810	194	-6864	-6026	-3276	-200	352	-4166	-4766	84	721	-4460	-9267	-150	-125	-102	-62	-62	-55	-103	40	-150	17	33	-75	-23	-56	80	-28	-4
0.764167	-215	-65	1849	-6568	-46	-3075	72	3563	-131	-4416	-1034	4279	-516	-6336	-788	2088	-578	0	-346	-6711	227	-6495	-6104	-3421	-180	896	-4174	-4425	87	1261	-4376	-9281	-149	-129	-118	-65	-62	-63	-105	37	-156	15	7	-79	-24	-61	81	-30	8
0.765000	-216	17	2075	-6763	-34	-3157	-581	3603	-95	-4482	-1493	3870	-370	-6320	-725	2022	-291	-9	-15	-6608	-311	-6129	-6159	-3590	-174	1358	-4210	-4086	12	1841	-4288	-9268	-155	-139	-126	-78	-66	-63	-109	35	-153	16	29	-81	-26	-61	79	-33	-4
0.765833	-220	151	2281	-6947	-74	-3229	-1223	3647	-103	-4545	-1923	3477	-258	-6259	-654	1951	36	-18	319	-6500	-327	-5769	-6196	-3781	-233	1735	-4285	-3763	-164	2450	-4195	-9237	-153	-128	-132	-67	-61	-59	-104	38	-152	10	29	-79	-26	-58	84	-30	0
0.766667	-215	242	2457	-7103	-52	-3329	-1844	3707	-187	-4598	-2312	3041	-220	-6162	-581	1872	-448	-47	648	-6377	-564	-5427	-6212	-3999	-198	2018	-4383	-3473	-507	3070	-4148	-9226	-152	-127	-121	-70	-67	-62	-102	38	-151	17	34	-77	-22	-56	81	-30	-1
0.767500	-221	320	2607	-7232	-70	-3452	-2445	3765	-181	-4652	-2663	2606	-181	-6027	-503	1791	-203	-78	957	-6257	-755	-5102	-6211	-4237	-110	2214	-4514	-3243	-744	3697	-4040	-9261	-149	-124	-120	-70	-63	-60	-107	39	-150	17	28	-104	-23	-63	78	-28	-1
0.768333	-223	381	2716	-7342	-145	-3597	-3023	3817	-242	-4702	-2973	2170	-230	-5868	-427	1710	-205	-129	1241	-6148	-871	-4806	-6195	-4489	-151	2317	-4667	-3078	-833	4319	-3989	-9359	-153	-128	-121	-66	-63	-60	-104	38	-149	17	34	-75	-18	-58	82	-29	3
0.769167	-173	429	2793	-7414	-127	-3765	-3561	3859	-324	-4748	-3238	1721	-185	-5687	-350	1636	-289	-184	1496	-6052	-903	-4523	-6164	-4745	-248	2344	-4835	-2993	-839	4928	-3934	-9554	-146	-124	-120	-66	-58	-57	-101	40	-147	17	34	-76	-17	-58	81	-28	2
0.770000	-218	465	2830	-7456	-143	-3952	-4071	3882	-286	-4795	-3443	1256	-5	-5481	-275	1573	-100	-255	1713	-5944	-1033	-4267	-6119	-5001	-279	2298	-5007	-2983	-628	5515	-3909	-9865	-147	-125	-119	-64	-66	-57	-105	39	-149	18	35	-74	-18	-60	80	-30	-1
0.770833	-250	488	2831	-7458	-210	-4164	-4540	3881	-296	-4835	-3610	769	29	-5272	-202	1515	-70	-335	1892	-5856	-955	-4035	-6056	-5242	-245	2190	-5172	-3058	-528	6069	-3905	-10305	-151	-127	-124	-68	-67	-60	-103	42	-153	15	35	-77	-26	-61	78	-33	-3
0.771667	-203	495	2802	-7427	-160	-4408	-4967	3845	-415	-4878	-3722	270	-3	-5056	-121	1480	-628	-423	2032	-5782	-1136	-3824	-5980	-5463	-110	2028	-5316	-3212	-570	6607	-3919	-10873	-150	-126	-121	-69	-60	-59	-104	40	-154	18	34	-77	-21	-57	81	-30	1
0.772500	-219	510	2742	-7356	-108	-4669	-5345	3784	-443	-4917	-3790	-253	11	-4838	-41	1440	-424	-516	2131	-5717	-1498	-3639	-5885	-5645	-84	1848	-5436	-3440	-542	7080	-3941	-11581	-148	-128	-122	-67	-61	-59	-103	37	-150	16	35	-74	-21	-58	80	-31	1
0.773333	-201	511	2653	-7252	-101	-4968	-5682	3677	-373	-4966	-3820	-799	139	-4625	43	1451	-336	-610	2191	-5665	-1698	-3481	-5777	-5793	-149	1628	-5517	-3741	-492	7508	-3985	-12400	-151	-131	-126	-72	-64	-60	-107	37	-156	11	29	-82	-27	-62	77	-33	-5
0.774167	-186	501	2532	-7120	-94	-5288	-5976	3522	-318	-5014	-3808	-1360	185	-4407	136	1468	-384	-700	2212	-5624	-1947	-3353	-5642	-5885	-48	1396	-5543	-4093	-360	7870	-4029	-13317	-148	-128	-124	-68	-60	-62	-104	37	-150	13	47	-79	-24	-61	79	-32	0
0.775000	-189	498	2401	-6964	-77	-5637	-6219	3319	-238	-5088	-3763	-1939	253	-4230	242	1500	-348	-782	2209	-5593	-2145	-3260	-5487	-5927	7	1150	-5523	-4500	-166	8162	-4081	-14296	-149	-128	-122	-18	-60	-58	-105	37	-153	16	36	-77	-23	-59	80	-36	-1
0.775833	-212	486	2246	-6793	-129	-6016	-6413	3069	-271	-5128	-3694	-2544	233	-4053	357	1554	-339	-854	2169	-5590	-2358	-3205	-5305	-5907	-42	884	-5426	-4934	82	8360	-4130	-15274	-145	-127	-120	-66	-62	-60	-87	38	-146	18	35	-75	-25	-57	81	-30	3
0.776667	-213	480	2074	-6638	-135	-6418	-6562	2763	-353	-5203	-3605	-3131	153	-3892	487	1625	-55	-920	2108	-5582	-2462	-3197	-5091	-5832	-83	602	-5276	-5401	223	8450	-4170	-16290	-150	-130	-121	-66	-61	-59	-105	39	-151	16	34	-76	-23	-59	76	-32	-3
0.777500	-203	470	1889	-6448	-128	-6844	-6662	2405	-333	-5287	-3496	-3733	204	-3742	624	1715	-190	-965	2031	-5594	-1821	-3242	-4845	-5698	-111	303	-5054	-5882	227	8425	-4200	-17212	-149	-129	-122	-67	-62	-55	-109	39	-150	13	34	-75	-24	-61	80	-31	0
0.778333	-189	467	1697	-6295	-159	-7281	-6727	2001	-271	-5383	-3380	-4338	185	-3607	798	1823	-238	-997	1939	-5627	-1271	-3342	-4556	-5513	-105	-23	-4761	-6374	106	8283	-4209	-18021	-148	-132	-120	-68	-68	-61	-105	40	-153	16	34	-78	-26	-59	77	-32	-1
0.779167	-202	470	1497	-6174	-116	-7730	-6739	1557	-82	-5488	-3257	-4923	1	-3476	986	1944	147	-1011	1841	-5678	-735	-3504	-4229	-5287	-151	-386	-4407	-6868	191	7968	-4192	-18669	-150	-127	-121	-57	-63	-60	-105	36	-154	17	35	-76	-24	-59	86	-33	0
0.780000	-205	483	1292	-6090	-70	-8179	-6704	1075	112	-5597	-3130	-5502	-57	-3355	1193	2080	-259	-1003	1741	-5752	-44	-3728	-3858	-5029	-171	-784	-3996	-7355	364	7520	-4152	-19131	-150	-127	-121	-67	-61	-58	-103	37	-150	18	37	-75	-18	-59	80	-31	0
0.780833	-193	502	1092	-6056	-110	-8621	-6625	559	212	-5711	-3006	-6045	-126	-3238	1421	2229	79	-971	1647	-5860	529	-4030	-3445	-4767	-186	-1234	-3539	-7862	335	6926	-4076	-19370	-147	-126	-87	-66	-60	-59	-102	39	-151	8	35	-57	-21	-55	82	-27	0
0.781667	-203	530	894	-6091	-41	-9036	-6504	24	207	-5829	-2893	-6556	-204	-3126	1665	2383	62	-923	1550	-5980	1389	-4405	-2994	-4519	-141	-1740	-3047	-8361	544	6168	-3975	-19381	-150	-129	-122	-68	-64	-58	-109	38	-149	15	37	-75	-22	-59	75	-31	-6
0.782500	-173	570	706	-6201	-24	-9425	-6345	-530	167	-5938	-2782	-7024	-393	-3016	1929	2547	2	-850	1462	-6139	2155	-4840	-2504	-4301	-66	-2306	-2529	-8864	916	5264	-3835	-19152	-174	-128	-117	-66	-64	-59	-105	40	-149	19	32	-79	-19	-56	85	-25	0
0.783333	-147	627	532	-6374	-12	-9759	-6139	-1081	328	-6026	-2667	-7453	-477	-2901	2213	2719	21	-755	1377	-6332	2405	-5329	-1981	-4139	-23	-2936	-1994	-9386	1033	4218	-3665	-18688	-149	-146	-121	-67	-65	-60	-103	41	-152	16	35	-74	-21	-57	79	-28	0
0.784167	-142	699	372	-6643	-26	-10038	-5900	-1636	345	-6101	-2567	-7825	-544	-2786	2499	2884	198	-643	1302	-6559	2784	-5890	-1438	-4062	59	-3630	-1444	-9925	1055	3053	-3462	-18029	-148	-125	-118	-68	-65	-59	-114	38	-150	15	34	-76	-24	-59	91	-32	-3
0.785000	-124	786	236	-6986	30	-10249	-5620	-2187	138	-6145	-2464	-8151	-623	-2670	2807	3054	-296	-515	1229	-6826	3327	-6495	-875	-4090	99	-4382	-927	-10487	1029	1787	-3238	-17186	-171	-126	-122	-67	-67	-58	-104	39	-151	17	35	-76	-24	-57	81	-27	0
0.785833	-178	884	121	-7410	98	-10377	-5310	-2720	-17	-6154	-2364	-8413	-701	-2550	3116	3220	-103	-367	1163	-7124	3001	-7141	-296	-4235	103	-5184	-421	-11085	1009	440	-2994	-16208	-148	-124	-119	-68	-63	-58	-102	40	-153	22	38	-76	-22	-58	81	-30	-1
0.786667	-151	998	35	-7900	62	-10418	-4970	-3236	-36	-6124	-2268	-8629	-947	-2420	3425	3372	-49	-208	1098	-7464	2717	-7817	269	-4523	82	-6025	54	-11731	912	-938	-2740	-15124	-149	-125	-119	-67	-60	-59	-104	39	-150	18	37	-57	-24	-56	84	-28	2
0.787500	-141	1130	-18	-8444	69	-10366	-4604	-3729	-230	-6050	-2170	-8765	-1050	-2288	3725	3521	-105	-40	1037	-7832	2366	-8502	817	-4960	36	-6888	494	-12420	649	-2355	-2482	-13990	-153	-121	-119	-66	-62	-60	-102	41	-151	17	36	-76	-16	-59	82	-29	1
0.788333	-159	1273	-22	-9025	74	-10218	-4224	-4202	-649	-5918	-2073	-8904	-1006	-2144	4020	3652	51	136	976	-8231	1893	-9198	1328	-5560	-41	-7756	891	-13173	429	-3737	-2230	-12870	-149	-124	-119	-64	-60	-57	-107	40	-151	18	37	-77	-22	-55	80	-26	-1
0.789167	-158	1425	-19	-9634	-65	-9973	-3814	-4646	-745	-5720	-1968	-8974	-1087	-1994	4293	3767	-90	316	912	-8651	1580	-9881	1802	-6314	-33	-8638	1236	-13984	350	-5058	-2006	-11741	-150	-125	-120	-66	-62	-59	-102	43	-151	18	55	-75	-21	-56	85	-28	0
0.790000	-119	1592	36	-10240	-161	-9638	-3400	-5074	-837	-5486	-1867	-9004	-947	-1837	4539	3868	125	495	842	-9095	1438	-10556	2208	-7236	8	-9486	1528	-14861	313	-6287	-1819	-10706	-135	-129	-121	-67	-66	-59	-108	38	-156	13	32	-80	-25	-59	79	-32	16
0.790833	-134	1761	128	-10834	-149	-9216	-2981	-5482	-1108	-5188	-1762	-9000	-994	-1666	4757	3943	251	672	766	-9552	1343	-11196	2554	-8298	20	-10280	1777	-15793	249	-7388	-1671	-9770	-152	-150	-137	-69	-64	-60	-111	39	-153	15	32	-108	-24	-63	78	-32	-4
0.791667	-159	1951	273	-11380	-128	-8711	-2558	-5869	-1143	-4828	-1651	-8960	-1568	-1479	4934	4005	-75	852	698	-10013	493	-11805	2819	-9495	57	-11014	1979	-16775	191	-8361	-1576	-8939	-151	-129	-121	-72	-63	-60	-104	38	-154	15	30	-81	-21	-60	79	-34	-4
0.792500	-150	2138	443	-11872	-251	-8140	-2137	-6263	-1056	-4414	-1537	-8898	-1453	-1276	5077	4039	608	1021	619	-10469	-27	-12365	2999	-10806	98	-11657	2141	-17800	99	-9125	-1536	-8241	-150	-128	-124	-68	-64	-44	-102	0	-153	17	35	-76	-21	-58	81	-31	-1
0.793333	-199	2332	662	-12284	-336	-7534	-1727	-6604	-910	-3955	-1419	-8814	-871	-1054	5171	4055	218	1183	544	-10912	86	-12875	3102	-12211	136	-12208	2268	-18858	97	-9719	-1548	-7672	-153	-127	-121	-67	-63	-58	-107	36	-151	15	34	-79	-23	-62	78	-31	0
0.794167	-251	2525	910	-12622	-355	-6850	-1332	-6970	-468	-3452	-1303	-8713	-619	-816	5208	4043	313	1332	468	-11343	-314	-13341	3107	-13696	133	-12652	2369	-19921	29	-10128	-1609	-7222	-149	-131	-125	-69	-65	-62	-109	33	-152	15	32	-76	-22	-62	79	-31	1
0.795000	-253	2719	1191	-12865	-326	-6156	-947	-7333	-219	-2908	-1184	-8595	-207	-562	5191	4008	400	1484	396	-11748	-266	-13749	3086	-15230	104	-12971	2454	-20968	-194	-10340	-1704	-6872	-149	-127	-124	-68	-60	-59	-108	39	-151	17	33	-79	-22	-59	80	-32	0
0.795833	-269	2909	1489	-13033	-307	-5439	-585	-7717	-158	-2349	-1063	-8465	401	-281	5117	3948	367	1622	323	-12131	41	-14105	2981	-16787	75	-13168	2536	-21966	-263	-10378	-1807	-6609	-150	-129	-124	-65	-65	-63	-100	38	-148	12	33	-76	-23	-58	80	-29	-1
0.796667	-260	3090	1811	-13120	-172	-4724	-242	-8084	167	-1779	-943	-8330	1009	9	4979	3865	340	1749	258	-12483	279	-14404	2850	-18343	52	-13235	2620	-22892	-259	-10256	-1926	-6402	-154	-127	-122	-67	-62	-59	-105	39	-156	16	32	-75	-23	-58	77	-33	-1
0.797500	-259	3268	2143	-13141	-190	-4021	57	-8479	452	-1206	-822	-8186	1221	320	4781	3757	891	1873	199	-12801	551	-14656	2703	-19887	40	-13172	2719	-23726	-314	-9994	-2006	-6225	-147	-129	-122	-72	-62	-61	-120	37	-151	16	54	-78	-24	-60	78	-32	-1
0.798333	-249	3433	2474	-13122	-133	-3329	369	-8881	648	-634	-699	-8033	1272	638	4519	3622	802	1988	145	-13084	813	-14856	2570	-21382	41	-12991	2836	-24434	-355	-9626	-2032	-6049	-156	-131	-125	-74	-64	-62	-109	35	-154	12	29	-81	-26	-62	74	-33	-4
0.799167	-215	3584	2801	-13074	45	-2670	637	-9309	862	-83	-577	-7865	1447	969	4204	3474	949	2110	103	-13343	551	-15010	2468	-22825	56	-12699	2985	-24976	-280	-9190	-1970	-5851	-153	-132	-124	-68	-66	-62	-108	35	-153	9	29	-78	-24	-59	79	-33	-5
0.800000	-213	3742	3118	-13018	49	-2034	887	-9730	867	440	-443	-7688	1454	1295	3831	3303	1314	2218	68	-13572	598	-15121	2430	-24188	57	-12312	3161	-25345	-254	-8714	-1798	-5611	-133	-131	-127	-69	-64	-58	-107	36	-151	16	29	-80	-22	-55	81	-29	-3
0.800833	-248	3863	3423	-12978	25	-1436	1115	-10170	780	930	-304	-7537	1339	1614	3410	3115	1744	2345	46	-13780	562	-15190	2470	-25465	-25	-11860	3366	-25527	-285	-8228	-1505	-5317	-148	-126	-119	-64	-62	-56	-115	39	-151	20	34	-75	-21	-56	85	-28	1
0.801667	-229	3982	3692	-12978	27	-875	1318	-10619	713	1373	-163	-7306	1276	1924	2936	2897	3208	2471	19	-13975	314	-15224	2599	-26648	-41	-11373	3595	-25512	-233	-7777	-1013	-4957	-147	-125	-121	-67	-62	-56	-103	39	-147	20	36	-72	-19	-53	89	-28	2
0.802500	-240	4089	3933	-13038	102	-359	1511	-11064	663	1763	-19	-7092	1245	2210	2420	2661	3789	2607	0	-14170	297	-15232	2864	-27724	-24	-10883	3828	-25296	-135	-7379	-355	-4535	-149	-122	-153	-66	-61	-53	-100	41	-149	19	34	-70	-22	-53	86	-26	1
0.803333	-271	4187	4127	-13169	188	124	1664	-11517	485	2104	135	-6878	1111	2470	1869	2402	3164	2753	-25	-14371	218	-15207	3237	-28692	-69	-10413	4074	-24878	4	-7065	480	-4054	-148	-108	-119	-63	-60	-57	-104	40	-148	22	38	-72	-24	-52	85	-26	0
0.804167	-238	4274	4291	-13379	178	572	1807	-11967	192	2394	297	-6653	975	2688	1289	2120	2534	2926	-53	-14586	192	-15165	3730	-29560	-81	-10002	4312	-24282	115	-6848	1507	-3530	-150	-127	-119	-65	-62	-76	-103	39	-151	17	38	-74	-19	-55	81	-27	0
0.805000	-217	4355	4405	-13677	231	988	1933	-12406	46	2625	467	-6413	914	2864	691	1813	1330	3093	-94	-14827	73	-15103	4358	-30315	-72	-9683	4536	-23525	120	-6736	2722	-2977	-151	-126	-118	-65	-63	-58	-103	41	-152	20	36	-72	-22	-56	87	-25	-5
0.805833	-235	4434	4476	-14059	215	1385	2052	-12828	-53	2803	644	-6164	904	2988	77	1484	1334	3290	-139	-15100	-285	-15028	5086	-30963	-96	-9480	4740	-22637	51	-6748	4105	-2424	-152	-124	-119	-64	-62	-48	-99	40	-148	21	35	-73	-21	-53	82	-27	0
0.806667	-317	4512	4508	-14524	279	1751	2156	-13235	-109	2929	829	-5915	838	3054	-543	1128	681	3501	-203	-15416	-59	-14955	5903	-31516	-103	-9416	4913	-21648	-18	-6876	5651	-1899	-153	-125	-121	-63	-64	-62	-107	38	-153	20	36	-56	-28	-61	85	-29	-1
0.807500	-385	4597	4499	-15054	259	2095	2246	-13616	-125	3007	1017	-5656	732	3049	-1163	747	11	3731	-276	-15760	-221	-14888	6805	-31966	-127	-9496	5075	-20586	-132	-7117	7327	-1442	-148	-118	-117	-63	-60	-55	-101	42	-149	21	37	-74	-15	-53	86	-27	0
0.808333	-337	4701	4460	-15637	132	2426	2331	-13975	-137	3039	1214	-5400	753	2975	-1769	346	-363	3981	-370	-16147	-276	-14842	7740	-32345	-159	-9740	5221	-19500	-194	-7461	9088	-1082	-149	-124	-119	-67	-59	-55	-102	44	-148	19	35	-74	-32	-50	87	-26	0
0.809167	-247	4788	4387	-16257	108	2740	2401	-14307	-145	3027	1402	-5138	661	2825	-2357	-88	-408	4236	-476	-16558	-236	-14834	8688	-32572	-179	-10139	5370	-18418	-194	-7896	10902	-866	-137	-126	-117	-64	-57	-52	-86	46	-150	22	33	-68	-17	-51	90	-25	-1
0.810000	-232	4904	4298	-16893	159	3034	2467	-14618	-242	2975	1596	-4884	756	2591	-2927	-549	-386	4504	-589	-17000	-269	-14879	9616	-32684	-251	-10682	5534	-17394	-166	-8409	12718	-825	-149	-124	-119	-65	-60	-56	-103	43	-149	20	36	-73	-21	-59	86	-25	0
0.810833	-220	5030	4195	-17535	-11	3309	2515	-14915	-346	2888	1781	-4642	1586	2272	-3475	-1028	-110	4776	-727	-17463	-675	-14993	10478	-32714	-193	-11352	5737	-16461	-146	-8982	14497	-985	-151	-128	-122	-67	-62	-57	-103	40	-153	0	36	-75	-24	-58	85	-29	-6
0.811667	-158	5185	4091	-18155	-120	3561	2562	-15186	-551	2764	1953	-4409	1730	1868	-3989	-1550	-705	5057	-861	-17928	-740	-15180	11257	-32744	-162	-12118	6007	-15647	-99	-9599	16208	-1367	-150	-126	-122	-65	-63	-56	-107	50	-150	19	34	-75	-3	-59	84	-26	-1
0.812500	-117	5349	3999	-18738	-114	3796	2602	-15432	-837	2612	2114	-4182	843	1377	-4478	-2098	-2075	5334	-1007	-18381	-954	-15447	11919	-32731	-248	-12950	6371	-14963	74	-10247	17822	-1981	-149	-127	-119	-68	-62	-60	-102	15	-153	20	39	-73	-23	-58	85	-26	0
0.813333	10	5540	3916	-19265	-151	4006	2633	-15681	-1062	2426	2261	-3973	430	796	-4932	-2668	-4224	5608	-1149	-18811	-1108	-15805	12451	-32750	-277	-13812	6850	-14449	185	-10912	19302	-2831	-151	-124	-119	-67	-62	-58	-102	43	-152	21	36	-77	-24	-41	80	-29	0
0.814167	59	5757	3876	-19728	-242	4188	2653	-15920	-1206	2200	2372	-3782	298	144	-5356	-3271	-5990	5869	-1295	-19219	-1302	-16238	12837	-32730	-304	-14674	7477	-14110	215	-11576	20608	-3904	-150	-128	-121	-39	-63	-62	-108	38	-154	16	35	-76	-22	-57	82	-30	-3
0.815000	26	5993	3867	-20122	-366	4339	2672	-16149	-1358	1940	2472	-3610	128	-592	-5752	-3894	-5971	6119	-1434	-19576	-1458	-16749	13079	-32750	-361	-15480	8257	-13962	318	-12238	21730	-5167	-154	-128	-125	-68	-63	-61	-108	39	-153	15	32	-77	-24	-62	78	-44	-5
0.815833	103	6253	3901	-20445	-423	4446	2677	-16389	-1460	1636	2528	-3449	105	-1383	-6118	-4543	-6081	6358	-1564	-19881	-1335	-17314	13183	-32690	-340	-16193	9220	-13995	590	-12871	22668	-6588	-151	-127	-121	-68	-60	-62	-109	36	-151	15	34	-76	-18	-59	80	-31	0
0.816667	77	6544	4007	-20688	-442	4516	2687	-16630	-1463	1292	2548	-3318	168	-2239	-6462	-5219	-6364	6554	-1682	-20120	-1438	-17910	13158	-32495	-266	-16786	10361	-14208	804	-13500	23411	-8142	-152	-128	-122	-68	-64	-60	-109	38	-148	15	32	-78	-22	-63	77	-17	0
0.817500	25	6855	4174	-20861	-462	4530	2687	-16914	-1288	900	2519	-3209	244	-3149	-6791	-5920	-5629	6770	-1795	-20297	-1567	-18513	13029	-32160	-310	-17220	11675	-14593	1010	-14101	23980	-9756	-151	-126	-125	-70	-64	-62	-109	35	-159	13	30	-78	-24	-62	78	-33	-3
0.818333	41	7183	4408	-20962	-529	4496	2683	-17159	-1085	448	2436	-3124	483	-4099	-7108	-6642	-5082	6944	-1894	-20405	-1461	-19082	12829	-31686	-454	-17468	13167	-15138	1464	-14674	24378	-11377	-154	-131	-127	-69	-63	-62	-109	35	-155	12	30	-79	-21	-63	79	-32	-5
0.819167	35	7536	4713	-21030	-528	4403	2669	-17448	-826	-66	2293	-3069	1044	-5078	-7416	-7347	-3579	7095	-1986	-20439	-1712	-19583	12590	-31081	-523	-17529	14823	-15795	1523	-15212	24632	-12942	-153	-134	-122	-68	-62	-59	-108	35	-153	11	28	-85	-24	-61	77	-32	0
0.820000	-36	7904	5096	-21047	-482	4242	2633	-17755	-540	-644	2085	-3019	1577	-6077	-7723	-8126	-2562	7239	-2066	-20418	-1348	-19984	12358	-30321	-520	-17383	16605	-16553	1535	-15705	24767	-14389	-152	-130	-122	-67	-63	-60	-109	40	-150	18	32	-94	-23	-61	80	-30	-3
0.820833	-75	8293	5557	-21038	-446	4001	2572	-18077	-195	-1291	1794	-2979	2035	-7074	-8035	-8880	-2335	7323	-2141	-20345	-1584	-20228	12175	-29398	-508	-17038	18479	-17378	1869	-16150	24820	-15663	-150	-124	-121	-63	-62	-60	-105	38	-147	16	33	-77	-22	-58	84	-27	0
0.821667	-91	8699	6093	-21010	-418	3685	2465	-18412	82	-2010	1416	-3010	2145	-8065	-8354	-9637	-1189	7397	-2205	-20230	-1641	-20290	12082	-28300	-562	-16519	20409	-18228	1880	-16536	24823	-16729	-149	-126	-120	-65	-62	-58	-104	37	-149	16	32	-76	-18	-58	81	-40	1
0.822500	-151	9114	6704	-20988	-429	3268	2296	-18763	18	-2811	932	-3050	1748	-9052	-8699	-10421	-404	7446	-2282	-20086	-1551	-20134	12113	-27035	-566	-15849	22344	-19072	1959	-16855	24804	-17528	-153	-125	-119	-63	-60	-60	-103	41	-148	15	34	-77	-25	-59	84	-29	2
0.823333	-176	9538	7384	-20977	-333	2750	2052	-19113	108	-3691	332	-3099	1346	-10000	-9060	-11188	77	7474	-2355	-19931	-1418	-19728	12317	-25586	-546	-15045	24266	-19874	2008	-17076	24802	-18032	-151	-127	-126	-66	-63	-63	-108	38	-152	13	33	-78	-24	-63	81	-32	1
0.824167	-127	9974	8122	-20989	-293	2120	1703	-19459	247	-4656	-400	-3177	951	-10913	-9439	-11950	1260	7466	-2430	-19772	-1284	-19041	12720	-23934	-585	-14172	26111	-20596	1554	-17193	24852	-18217	-152	-127	-119	-64	-64	-56	-105	50	-155	15	33	-78	-26	-60	81	-32	-1
0.825000	-83	10427	8920	-21028	-326	1367	1243	-19794	279	-5696	-1256	-3273	330	-11763	-9840	-12699	1677	7441	-2509	-19632	-834	-18057	13342	-22105	-538	-13246	27824	-21202	1150	-17180	24968	-18079	-153	-126	-122	-63	-63	-58	-108	38	-153	15	12	-77	-26	-59	82	-30	-31
0.825833	-81	10869	9757	-21113	-241	494	658	-20092	302	-6796	-2251	-3399	-188	-12554	-10246	-13434	1686	7395	-2595	-19517	-717	-16791	14196	-20118	-405	-12311	29371	-21658	798	-17031	25181	-17625	-152	-129	-118	-62	-65	-55	-105	41	-153	17	33	-77	-24	-56	85	-31	-3
0.826667	-59	11316	10619	-21237	-153	-496	-65	-20375	217	-7945	-3380	-3548	-582	-13267	-10702	-14165	1930	7326	-2687	-19452	-618	-15257	15270	-17996	-270	-11418	30720	-21942	422	-16736	25493	-16871	-149	-127	-118	-65	-60	-58	-104	40	-155	18	34	-74	-22	-56	84	-30	-3
0.827500	-39	11759	11480	-21405	-77	-1599	-913	-20591	-22	-9123	-4642	-3735	-998	-13897	-11161	-14889	1456	7242	-2779	-19438	-55	-13474	16557	-15752	-266	-10576	31850	-22036	34	-16282	25910	-15852	-152	-126	-121	-67	-59	-55	-103	42	-155	20	33	-73	-21	-53	86	-28	-3
0.828333	50	12196	12317	-21618	-52	-2811	-1881	-20741	-206	-10304	-6034	-3958	-1201	-14432	-11627	-15605	1514	7148	-2869	-19492	326	-11487	18030	-13421	-274	-9812	32767	-21923	-344	-15680	26428	-14617	-149	-124	-116	-63	-62	-56	-102	43	-151	17	36	-75	-21	-52	91	-24	1
0.829167	88	12608	13097	-21870	-34	-4104	-2947	-20805	-124	-11462	-7533	-4237	-1448	-14854	-12093	-16327	1565	7045	-2957	-19615	484	-9345	19659	-11005	-194	-9134	32767	-21595	-628	-14930	27034	-13219	-148	-118	-117	-62	-59	-56	-104	43	-148	1	37	-69	-19	-52	87	-24	0
0.830000	97	12993	13787	-22163	19	-5482	-4092	-20767	-86	-12562	-9121	-4572	-1781	-15162	-12558	-17062	1255	6943	-3039	-19817	388	-7091	21411	-8562	-154	-8549	32767	-21061	-787	-14052	27718	-11736	-150	-124	-117	-62	-62	-53	-103	41	-152	19	36	-74	-19	-53	85	-25	0
0.830833	66	13346	14358	-22500	114	-6916	-5264	-20611	-49	-13561	-10758	-4986	-1790	-15343	-13011	-17824	1337	6842	-3104	-20100	383	-4807	23217	-6123	-134	-8045	32767	-20301	-1078	-13061	28444	-10211	-150	-126	-122	-70	-61	-58	-103	41	-152	17	33	-76	-23	-56	84	-27	-3
0.831667	-22	13652	14772	-22861	140	-8361	-6422	-20322	-68	-14425	-12425	-5478	-1755	-15394	-13438	-18614	729	6756	-3142	-20459	637	-2563	25026	-3716	-111	-7612	32767	-19355	-1323	-12003	29198	-8694	-154	-130	-121	-69	-61	-59	-107	42	-159	8	30	-80	-27	-58	81	-29	-3
0.832500	-36	13895	14986	-23245	173	-9798	-7517	-19892	-195	-15128	-14076	-6060	-1789	-15309	-13832	-19446	972	6683	-3126	-20883	264	-414	26784	-1373	-109	-7215	32767	-18215	-1313	-10873	29956	-7260	-149	-126	-121	-65	-64	-59	-103	39	-149	20	34	-75	-23	-53	80	-24	-1
0.833333	9	14072	14977	-23637	191	-11204	-8489	-19314	-183	-15631	-15681	-6751	-1756	-15092	-14181	-20320	1417	6636	-3047	-21367	320	1565	28428	869	-66	-6839	32767	-16917	-1564	-9726	30672	-5958	-150	-124	-120	-66	-65	-60	-105	41	-150	18	34	-76	-26	-56	81	-26	-1
0.834167	1	14148	14701	-24040	175	-12546	-9304	-18606	-185	-15927	-17195	-7561	-1696	-14756	-14479	-21246	889	6610	-2883	-21896	174	3320	29916	2987	-22	-6457	32767	-15484	-2013	-8588	31327	-4831	-149	-122	-122	-69	-63	-59	-103	49	-151	16	12	-77	-24	-52	82	-27	0
0.835000	-64	14110	14132	-24448	183	-13805	-9898	-17696	-184	-15999	-18572	-8478	-1580	-14310	-14713	-22215	733	6605	-2597	-22474	68	4815	31219	4936	-39	-6041	32767	-13953	-2205	-7501	31895	-3900	-151	-125	-120	-65	-62	-58	-102	41	-153	19	35	-76	-22	-55	85	-30	0
0.835833	-129	13929	13233	-24852	243	-14958	-10234	-16668	80	-15842	-19765	-9525	-1515	-13775	-14877	-23230	371	6623	-2150	-23083	235	5998	32269	6679	-77	-5569	32767	-12345	-2186	-6488	32349	-3188	-148	-126	-120	-66	-64	-57	-108	40	-152	19	36	-75	-22	-55	82	-26	0
0.836667	-230	13591	11989	-25249	311	-15999	-10269	-15511	600	-15471	-20740	-10689	-1513	-13176	-14971	-24280	89	6660	-1513	-23697	528	6858	32767	8221	-148	-5019	32706	-10706	-2130	-5574	32670	-2699	-149	-124	-119	-66	-62	-58	-105	44	-151	44	37	-78	-22	-55	80	-28	1
0.837500	-350	13064	10386	-25637	271	-16907	-9981	-14219	912	-14900	-21464	-11980	-1285	-12531	-14980	-25355	159	6713	-660	-24304	538	7391	32767	9490	-185	-4386	32328	-9056	-2050	-4780	32767	-2422	-150	-127	-121	-67	-63	-27	-104	37	-153	17	33	-76	-18	-56	79	-27	1
0.838333	-360	12343	8427	-26006	166	-17681	-9363	-12887	995	-14161	-21909	-13393	-1175	-11883	-14909	-26433	62	6764	430	-24888	827	7605	32767	10515	-183	-3656	31978	-7423	-1913	-4114	32767	-2344	-151	-128	-120	-64	-64	-59	-103	42	-153	19	34	-77	-25	-56	81	-29	-3
0.839167	-375	11420	6121	-26354	125	-18330	-8419	-11459	1167	-13281	-22057	-14910	-1010	-11257	-14754	-27498	-430	6854	1768	-25438	897	7526	32767	11275	-213	-2838	31666	-5848	-1761	-3592	32711	-2437	-152	-127	-126	-70	-64	-58	-115	41	-154	17	33	-79	-23	-56	84	-28	0
0.840000	-465	10297	3479	-26687	136	-18841	-7160	-9995	1251	-12315	-21902	-16515	-714	-10687	-14511	-28527	-67	6942	3341	-25945	657	7184	32767	11763	-197	-1939	31397	-4355	-1787	-3205	32407	-2666	-154	-133	-126	-70	-66	-61	-107	38	-154	16	34	-76	-22	-56	84	-33	-1
0.840833	-483	8995	528	-26987	213	-19236	-5644	-8537	1181	-11305	-21444	-18187	-663	-10201	-14189	-29486	105	7055	5140	-26398	678	6632	32767	11978	-146	-973	31174	-2971	-1732	-2958	31953	-2971	-146	-127	-118	-64	-62	-55	-102	49	-151	17	37	-75	-21	-53	88	-26	2
0.841667	-451	7543	-2666	-27263	171	-19509	-3922	-7122	1176	-10316	-20699	-19888	-679	-9827	-13791	-30380	163	7194	7089	-26801	495	5921	32657	11913	-176	30	30980	-1724	-1668	-2801	31350	-3395	-149	-125	-121	-57	-61	-55	-103	42	-150	20	39	-77	-21	-55	85	-28	-3
0.842500	-360	5986	-6021	-27510	87	-19678	-2081	-5798	1188	-9392	-19710	-21612	-593	-9590	-13323	-31178	150	7398	9122	-27137	435	5119	31835	11581	-167	1048	30800	-637	-1614	-2751	30626	-3823	-149	-124	-117	-68	-62	-55	-102	43	-150	20	39	-74	-19	-55	87	-28	2
0.843333	-340	4395	-9480	-27725	82	-19743	-199	-4603	983	-8579	-18490	-23329	-469	-9511	-12777	-31871	132	7658	11137	-27428	371	4280	30863	10999	-170	2056	30620	279	-1536	-2774	29799	-4244	-146	-126	-122	-67	-64	-59	-104	41	-149	16	37	-74	-23	-55	87	-26	1
0.844167	-445	2836	-12967	-27903	130	-19699	1634	-3566	801	-7927	-17099	-24996	-458	-9599	-12217	-32358	414	8005	13037	-27668	8	3477	29760	10171	-146	3023	30411	991	-1502	-2840	28902	-4635	-150	-125	-119	-64	-62	-59	-104	38	-150	18	38	-73	-23	-58	84	-30	0
0.845000	-561	1391	-16447	-28046	84	-19590	3330	-2738	750	-7473	-15582	-26583	-462	-9856	-11596	-32579	257	8469	14710	-27874	128	2750	28553	9129	-132	3914	30156	1497	-1391	-2923	27962	-4973	-149	-127	-119	-65	-63	-59	-108	38	-149	20	37	-75	-22	-56	85	-28	0
0.845833	-521	136	-19761	-28146	16	-19376	4788	-2141	577	-7235	-14002	-28054	-411	-10280	-10944	-32657	335	9070	16044	-28050	-59	2163	27285	7895	-191	4711	29825	1776	-311	-3000	27004	-5244	-147	-126	-122	-66	-59	-57	-103	40	-149	18	34	-74	-21	-55	85	-30	0
0.846667	-409	-845	-22917	-28209	52	-19076	5928	-1805	476	-7257	-12418	-29381	-461	-10857	-10272	-32716	910	9822	16922	-28213	52	1743	25969	6493	-178	5392	29406	1853	2404	-3056	26052	-5441	-147	-125	-118	-65	-62	-61	-104	40	-149	18	36	-73	-21	-55	82	-25	0
0.847500	-419	-1482	-25795	-28227	35	-18695	6687	-1747	353	-7517	-10883	-30557	-567	-11569	-9603	-32725	589	10747	17250	-28370	273	1514	24648	4953	-171	5940	28872	1706	2549	-3065	25134	-5563	-151	-119	-136	-65	-61	-58	-104	42	-149	19	37	-74	-21	-56	85	-30	0
0.848333	-382	-1712	-28330	-28206	19	-18236	7005	-1976	106	-8020	-9445	-31572	-677	-12389	-8944	-32740	864	11840	16941	-28536	136	1485	23327	3296	-223	6339	28203	1346	1218	-3023	24271	-5616	-148	-128	-121	-65	-63	-57	-104	38	-155	12	36	-74	-23	-58	81	-30	-3
0.849167	-313	-1492	-30482	-28138	105	-17710	6857	-2492	-353	-8768	-8160	-32261	-747	-13280	-8313	-32746	883	13107	15957	-28707	450	1642	22037	1544	-180	6588	27407	793	1087	-2918	23475	-5607	-150	-126	-118	-63	-60	-53	-101	40	-148	18	39	-72	-17	-53	86	-31	3
0.850000	-215	-793	-31743	-28026	131	-17112	6214	-3293	-664	-9686	-7072	-32537	-776	-14201	-7728	-32580	880	14534	14268	-28897	635	1978	20780	-280	-95	6672	26455	59	471	-2759	22745	-5574	-145	-126	-118	-66	-59	-57	-107	55	-150	17	34	-75	-19	-74	84	-29	1
0.850833	-122	391	-32278	-27876	187	-16466	5089	-4359	-596	-10782	-6217	-32672	-811	-15127	-7213	-32155	1079	16108	11865	-29112	520	2450	19577	-2132	-22	6601	25390	-826	-142	-2543	22079	-5511	-153	-128	-125	-69	-62	-58	-109	35	-152	16	35	-76	-23	-58	81	-33	-6
0.851667	-126	2062	-32512	-27688	267	-15781	3507	-5668	-732	-12004	-5615	-32711	-960	-16000	-6777	-31503	1385	17813	8817	-29345	646	3021	18440	-4003	15	6381	24201	-1838	-410	-2287	21483	-5440	-151	-128	-122	-68	-59	-60	-111	35	-153	16	33	-80	-24	-60	80	-29	0
0.852500	-133	4162	-32620	-27465	334	-15072	1519	-7176	-784	-13298	-5272	-32745	-982	-16804	-6436	-30674	950	19601	5213	-29595	803	3641	17367	-5864	-61	6020	22900	-2949	-586	-2002	20926	-5382	-148	-127	-122	-69	-66	-59	-109	37	-154	15	37	-74	-25	-58	79	-28	-3
0.853333	-80	6630	-32655	-27218	283	-14365	-805	-8860	-763	-14631	-5200	-32747	-884	-17495	-6209	-29690	817	21430	1181	-29855	640	4255	16365	-7707	-67	5523	21500	-4138	-856	-1707	20402	-5345	-149	-127	-122	-70	-59	-59	-110	37	-151	19	27	-63	-19	-59	81	-28	-3
0.854167	-82	9385	-32686	-26964	234	-13677	-3390	-10687	-805	-15953	-5383	-32758	-779	-18060	-6109	-28566	689	23259	-3111	-30124	457	4810	15428	-9529	-59	4909	20038	-5354	-1046	-1429	19887	-5341	-148	-122	-118	-68	-66	-61	-107	38	-149	17	38	-74	-25	-59	79	-28	0
0.855000	-51	12347	-32686	-26700	249	-13032	-6165	-12611	-688	-17218	-5802	-32764	-738	-18456	-6156	-27327	600	25060	-7436	-30385	253	5260	14555	-11299	-67	4189	18540	-6573	-1037	-1192	19354	-5382	-150	-124	-119	-66	-63	-60	-109	37	-149	17	33	-77	-22	-59	77	-53	0
0.855833	-38	15400	-32702	-26460	273	-12461	-9019	-14581	-634	-18387	-6422	-32757	-635	-18695	-6359	-25989	555	26757	-11633	-30643	340	5552	13737	-12999	-98	3379	17034	-7759	-1132	-1014	18778	-5459	-148	-125	-121	-67	-63	-60	-110	34	-150	17	35	-78	-23	-60	80	-31	1
0.856667	-21	18450	-32399	-26253	239	-11989	-11861	-16551	-625	-19431	-7224	-32767	-371	-18777	-6734	-24589	312	28337	-15483	-30884	323	5647	13008	-14621	-160	2490	15547	-8887	-1276	-925	18165	-5573	-151	-128	-124	-73	-64	-62	-110	58	-154	11	30	-78	-24	-63	74	-33	-5
0.857500	12	21372	-31642	-26100	250	-11647	-14621	-18497	-602	-20321	-8152	-32759	-349	-18694	-7287	-23157	466	29753	-18782	-31096	80	5518	12325	-16138	-153	1559	14107	-9926	-1289	-934	17472	-5712	-150	-128	-121	-73	-91	-63	-113	34	-151	16	29	-79	-25	-62	79	-32	-3
0.858333	21	24070	-30675	-26017	265	-11441	-17205	-20361	-589	-21046	-9168	-32767	-386	-18473	-8019	-21738	266	30974	-21347	-31285	249	5150	11702	-17548	-174	533	12720	-10857	-1405	-1065	16687	-5870	-152	-128	-125	-68	-66	-64	-111	36	-153	11	32	-79	-25	-61	77	-31	-6
0.859167	51	26434	-29648	-26015	301	-11396	-19588	-22141	-569	-21594	-10229	-32752	-270	-18127	-8925	-20375	-241	31980	-23015	-31445	107	4525	11127	-18851	-129	-520	11425	-11659	-1507	-1325	15819	-6017	-151	-129	-122	-68	-64	-61	-110	35	-151	11	29	-77	-21	-59	78	-29	-5
0.860000	52	28381	-28633	-26116	247	-11530	-21663	-23797	-495	-21962	-11283	-32708	-221	-17727	-10002	-19114	481	32752	-23671	-31572	27	3653	10604	-20020	-51	-1599	10238	-12313	-1517	-1722	14859	-6179	-153	-130	-124	-66	-65	-64	-109	34	-149	12	29	-77	-25	-58	101	-31	-3
0.860833	18	29859	-27689	-26323	118	-11844	-23426	-25307	-481	-22164	-12302	-32591	-270	-17219	-11217	-17974	189	32767	-23231	-31665	339	2552	10136	-21052	-98	-2703	9170	-12832	-1649	-2255	13828	-6314	-145	-127	-120	-65	-58	-58	-105	40	-150	12	32	-78	-19	-58	81	-29	-1
0.861667	45	30830	-26858	-26641	114	-12336	-24832	-26659	-506	-22218	-13233	-32508	-334	-16719	-12565	-16999	230	32767	-21681	-31732	174	1244	9715	-21941	-70	-3823	8227	-13210	-1824	-2927	12720	-6431	-151	-128	-124	-78	-64	-58	-105	40	-153	18	32	-73	-19	-57	80	-31	0
0.862500	106	31281	-26165	-27080	132	-13003	-25875	-27851	-427	-22148	-14072	-32436	-149	-16238	-14021	-16216	139	32767	-19075	-31776	177	-236	9333	-22695	-57	-4955	7410	-13472	-1731	-3741	11572	-6524	-147	-127	-130	-63	-60	-62	-104	38	-149	15	32	-75	-23	-57	84	-30	1
0.863333	130	31207	-25628	-27587	111	-13806	-26555	-28869	-268	-21980	-14776	-32389	-38	-15812	-15532	-15663	-53	32767	-15528	-31804	21	-1840	8999	-23286	-102	-6099	6717	-13621	-1583	-4671	10409	-6601	-148	-126	-120	-67	-64	-59	-105	51	-150	16	34	-77	-21	-57	88	-30	-7
0.864167	111	30642	-25236	-28186	150	-14737	-26892	-29730	-189	-21756	-15338	-32364	-138	-15478	-17058	-15288	-282	32626	-11205	-31817	-119	-3529	8705	-23745	-83	-7251	6145	-13691	-1575	-5706	9261	-6665	-149	-129	-121	-65	-63	-59	-116	40	-151	15	30	-79	-25	-60	84	-31	-4
0.865000	116	29630	-24987	-28850	133	-15782	-26898	-30445	-59	-21498	-15740	-32323	-286	-15260	-18564	-15164	-178	31704	-6287	-31830	-241	-5281	8448	-24066	-90	-8407	5693	-13704	-1424	-6842	8159	-6735	-154	-130	-126	-69	-69	-65	-110	36	-144	17	27	-77	-26	-63	81	-34	-6
0.865833	149	28229	-24856	-29546	113	-16893	-26609	-31024	-19	-21247	-15981	-32287	-310	-15175	-19996	-15246	-679	30456	-954	-31834	-121	-7021	8246	-24250	-94	-9540	5350	-13690	-1168	-8037	7146	-6814	-150	-130	-120	-67	-63	-59	-104	38	-152	17	33	-73	-22	-62	75	-30	0
0.866667	167	26504	-24801	-30249	191	-18031	-26064	-31468	-135	-21021	-16074	-32211	-319	-15236	-21326	-15522	-352	28878	4496	-31853	-184	-8728	8067	-24314	-156	-10661	5100	-13692	-947	-9288	6244	-6933	-150	-127	-128	-65	-65	-59	-109	37	-150	17	30	-74	-21	-60	82	-30	0
0.867500	128	24546	-24794	-30941	437	-19155	-25307	-31815	-208	-20852	-16031	-32104	-62	-15444	-22517	-15974	162	26976	9765	-31877	-107	-10349	7940	-24272	-172	-11753	4939	-13725	-788	-10569	5488	-7104	-150	-132	-134	-66	-63	-58	-102	42	-150	19	35	-75	-18	-59	82	-33	2
0.868333	113	22441	-24784	-31594	457	-20237	-24390	-32079	-250	-20753	-15875	-31932	356	-15803	-23527	-16565	-18	24763	14655	-31919	102	-11866	7845	-24116	-160	-12818	4859	-13824	-688	-11850	4902	-7344	-146	-129	-117	-64	-60	-56	-103	46	-153	18	35	-72	-19	-58	87	-25	1
0.869167	96	20266	-24732	-32186	300	-21234	-23347	-32267	-219	-20728	-15638	-31695	361	-16295	-24351	-17263	140	22266	18991	-31983	204	-13253	7789	-23880	-139	-13824	4850	-14017	-564	-13111	4514	-7676	-149	-129	-118	-63	-69	-57	-101	42	-147	20	35	-69	-18	-57	86	-28	1
0.870000	47	18093	-24589	-32525	273	-22126	-22212	-32419	-241	-20780	-15347	-31382	328	-16899	-24962	-18023	2	19515	22628	-32067	71	-14509	7779	-23576	-155	-14803	4904	-14327	-463	-14322	4322	-8108	-149	-126	-119	-63	-61	-57	-102	41	-161	19	34	-70	-22	-56	82	-28	0
0.870833	12	15961	-24312	-32644	273	-22878	-21032	-32503	-263	-20897	-15042	-30969	305	-17594	-25375	-18814	-228	16523	25464	-32172	-186	-15595	7794	-23221	-222	-15708	5024	-14767	-414	-15468	4344	-8657	-148	-129	-122	-65	-60	-60	-105	38	-151	17	33	-75	-23	-58	82	-29	-1
0.871667	9	13929	-23859	-32717	106	-23468	-19832	-32604	-309	-21071	-14756	-30472	202	-18344	-25581	-19600	-321	13346	27434	-32289	-129	-16530	7860	-22828	-208	-16522	5204	-15334	-297	-16530	4577	-9331	-147	-127	-119	-66	-64	-58	-104	40	-154	23	33	-78	-24	-58	81	-28	0
0.872500	-65	12035	-23208	-32726	-21	-23851	-18634	-32648	-142	-21270	-14520	-29871	93	-19124	-25605	-20344	-849	10035	28508	-32417	-87	-17309	7966	-22408	-154	-17261	5446	-16042	-181	-17492	5017	-10120	-151	-129	-120	-66	-64	-58	-104	39	-152	20	35	-75	-19	-59	81	-29	0
0.873333	-115	10287	-22330	-32749	-114	-24095	-17463	-32717	16	-21481	-14363	-29168	-50	-19900	-25470	-21023	-24	6648	28744	-32555	-370	-17948	8102	-21984	-171	-17910	5751	-16883	-170	-18339	5642	-11024	-153	-127	-122	-68	-66	-63	-105	37	-152	17	30	-77	-12	-60	79	-31	-5
0.874167	-136	8682	-21227	-32752	-228	-24133	-16325	-32723	-62	-21676	-14308	-28341	-125	-20637	-25205	-21606	-15	3222	28214	-32652	-72	-18454	8291	-21557	-181	-18452	6122	-17832	-44	-19052	6429	-12020	-151	-129	-144	-68	-66	-61	-105	41	-155	20	34	-78	-23	-57	81	-30	-5
0.875000	-166	7210	-19876	-32750	-269	-23980	-15218	-32743	-111	-21834	-14376	-27493	-107	-21309	-24848	-22080	-7	-184	27045	-32690	-262	-18848	8515	-21149	-193	-18893	6556	-18869	15	-19635	7379	-13102	-147	-125	-121	-68	-62	-60	-110	41	-150	17	36	-76	-19	-55	75	-29	0
0.875833	-178	5843	-18289	-32764	-371	-23668	-14163	-32718	-25	-21926	-14580	-26550	-83	-21902	-24435	-22438	137	-3529	25366	-32706	-125	-19148	8772	-20767	-208	-19233	7052	-19968	33	-20088	8431	-14244	-147	-126	-120	-67	-59	-60	-103	37	-150	21	37	-76	-17	-57	82	-27	0
0.876667	-194	4525	-16478	-32758	-552	-23208	-13147	-32737	-55	-21946	-14919	-25557	-144	-22398	-24008	-22681	210	-6743	23373	-32694	-101	-19373	9061	-20421	-208	-19472	7614	-21103	76	-20416	9568	-15412	-151	-125	-122	-67	-63	-58	-126	39	-155	17	35	-76	-22	-57	81	-31	-4
0.877500	-211	3231	-14481	-32760	-590	-22632	-12181	-32726	-32	-21883	-15390	-24537	-139	-22785	-23591	-22810	406	-9800	21247	-32711	-300	-19542	9378	-20121	-197	-19610	8229	-22235	138	-20626	10752	-16599	-152	-128	-122	-67	-64	-62	-109	36	-155	17	36	-80	-24	-61	82	-31	-3
0.878333	-197	1922	-12328	-32745	-718	-21966	-11249	-32732	140	-21729	-15983	-23509	-142	-23067	-23227	-22827	696	-12669	19153	-32688	-508	-19666	9720	-19862	-193	-19667	8905	-23326	191	-20731	11958	-17752	-154	-129	-122	-64	-57	-66	-104	40	-156	17	36	-77	-23	-57	82	-29	-5
0.879167	-186	551	-10051	-32755	-788	-21252	-10357	-32736	180	-21486	-16678	-22493	-186	-23240	-22928	-22757	207	-15339	17266	-32703	-256	-19770	10075	-19659	-227	-19645	9624	-24347	154	-20748	13145	-18854	-150	-127	-120	-65	-60	-59	-110	39	-152	16	33	-78	-21	-57	79	-26	-1
0.880000	-194	-916	-7688	-32721	-741	-20502	-9486	-32728	140	-21153	-17453	-21511	-186	-23315	-22710	-22614	-304	-17808	15693	-32684	-424	-19859	10441	-19514	-180	-19562	10381	-25263	190	-20696	14287	-19875	-151	-131	-121	-62	-60	-63	-104	41	-159	17	36	-95	-25	-57	82	-28	-3
0.880833	-184	-2505	-5264	-32644	-758	-19754	-8639	-32741	233	-20755	-18271	-20591	-91	-23306	-22577	-22408	-432	-20061	14543	-32700	-558	-19952	10808	-19431	-161	-19436	11145	-26050	239	-20594	15361	-20789	-148	-125	-120	-61	-61	-56	-103	42	-149	20	35	-76	-19	-52	86	-26	2
0.881667	-187	-4249	-2836	-32531	-715	-19041	-7821	-32723	154	-20312	-19110	-19752	-15	-23230	-22529	-22173	-620	-22108	13884	-32685	-540	-20059	11162	-19416	-162	-19283	11935	-26687	270	-20469	16339	-21592	-148	-117	-120	-67	-64	-61	-103	38	-150	16	40	-79	-24	-57	82	-27	-3
0.882500	-203	-6141	-452	-32463	-673	-18386	-7041	-32741	-11	-19848	-19937	-19009	52	-23103	-22551	-21928	-677	-23930	13756	-32703	-692	-20183	11495	-19470	-138	-19131	12671	-27153	340	-20335	17201	-22242	-148	-127	-118	-63	-62	-62	-103	42	-151	18	36	-76	-22	-56	69	-26	0
0.883333	-230	-8175	1847	-32431	-672	-17825	-6287	-32715	-17	-19375	-20711	-18386	93	-22941	-22615	-21667	-991	-25536	14136	-32698	-741	-20331	11793	-19599	-141	-18994	13417	-27443	371	-20223	17929	-22742	-151	-129	-120	-66	-63	-62	-104	39	-151	16	36	-86	-23	-58	84	-29	1
0.884167	-240	-10335	4015	-32423	-646	-17317	-5574	-32593	-115	-18930	-21413	-17864	29	-22768	-22699	-21431	-1238	-26935	14984	-32691	-817	-20508	12051	-19811	-159	-18897	14075	-27556	355	-20149	18512	-23064	-148	-127	-120	-66	-60	-62	-105	38	-149	17	33	-76	-22	-58	81	-31	-4
0.885000	-220	-12600	6011	-32475	-618	-16925	-4905	-32349	-114	-18556	-21998	-17489	86	-22594	-22767	-21222	-1055	-28135	16216	-32703	-815	-20723	12254	-20101	-182	-18857	14666	-27497	391	-20128	18936	-23225	-150	-127	-121	-65	-63	-42	-111	39	-147	13	33	-77	-22	-58	82	-29	-1
0.885833	-205	-14925	7839	-32535	-561	-16632	-4297	-31984	-23	-18220	-22452	-17254	66	-22433	-22790	-21047	-1262	-29154	17753	-32689	-661	-20969	12396	-20473	-188	-18891	15148	-27277	448	-20179	19202	-23223	-150	-128	-118	-66	-66	-59	-104	37	-117	19	34	-79	-23	-57	80	-30	0
0.886667	-248	-17300	9476	-32655	-517	-16445	-3756	-31499	-74	-17990	-22755	-17161	-11	-22293	-22728	-20908	-727	-30006	19474	-32701	-924	-21252	12470	-20927	-240	-19029	15513	-26922	456	-20305	19315	-23053	-150	-131	-117	-66	-62	-61	-105	37	-152	16	35	-75	-19	-57	80	-30	-3
0.887500	-253	-19653	10898	-32717	-506	-16353	-3294	-30900	-270	-17862	-22897	-17198	-55	-22182	-22568	-20816	-606	-30702	21264	-32684	-574	-21568	12480	-21460	-240	-19224	15761	-26450	455	-20521	19276	-22739	-150	-130	-119	-66	-62	-62	-104	38	-153	1	36	-73	-25	-56	82	-31	-4
0.888333	-206	-21935	12108	-32760	-499	-16349	-2919	-30173	-418	-17844	-22872	-17365	35	-22101	-22247	-20754	-817	-31254	23013	-32696	-670	-21915	12426	-22066	-240	-19530	15876	-25886	474	-20812	19106	-22285	-147	-126	-119	-63	-61	-58	-102	40	-149	15	33	-73	-18	-56	84	-29	0
0.889167	-159	-24095	13105	-32747	-466	-16437	-2650	-29314	-282	-17943	-22688	-17645	141	-22053	-21821	-20728	-629	-31687	24604	-32680	-647	-22289	12311	-22743	-220	-19942	15870	-25265	414	-21216	18814	-21723	-153	-128	-118	-62	-57	-56	-103	40	-146	21	36	-77	-18	-57	82	-31	0
0.890000	-180	-26098	13893	-32767	-456	-16596	-2486	-28321	-282	-18149	-22318	-18023	94	-22033	-21240	-20726	-495	-31997	25965	-32697	-523	-22688	12146	-23485	-248	-20448	15736	-24617	411	-21689	18421	-21069	-151	-111	-121	-67	-63	-60	-108	36	-151	13	30	-78	-22	-60	77	-34	-4
0.890833	-102	-27888	14486	-32751	-423	-16825	-2442	-27207	-318	-18454	-21862	-18484	101	-22039	-20516	-20733	-517	-32215	27033	-32682	-249	-23106	11949	-24267	-257	-21023	15507	-23972	488	-22230	17955	-20334	-149	-132	-126	-69	-63	-60	-99	38	-151	13	28	-77	-58	-59	79	-32	-5
0.891667	-73	-29456	14904	-32767	-418	-17103	-2478	-25974	-173	-18838	-21259	-19001	123	-22057	-19657	-20745	-293	-32325	27763	-32693	-372	-23525	11742	-25087	-257	-21671	15207	-23346	576	-22833	17449	-19543	-151	-129	-119	-67	-66	-63	-107	38	-154	15	30	-78	-25	-57	79	-32	-4
0.892500	-156	-30765	15167	-32748	-406	-17433	-2709	-24642	-243	-19283	-20553	-19534	51	-22077	-18682	-20752	-282	-32364	28130	-32682	-97	-23945	11539	-25917	-260	-22361	14830	-22767	575	-23486	16899	-18719	-151	-130	-125	-67	-57	-61	-105	39	-148	15	34	-74	-21	-56	81	-33	-4
0.893333	-154	-31767	15288	-32761	-326	-17801	-3020	-23235	-356	-19776	-19779	-20094	99	-22101	-17647	-20743	-623	-32312	28147	-32693	95	-24354	11355	-26749	-249	-23087	14425	-22257	445	-24168	16364	-17884	-150	-132	-125	-67	-67	-61	-105	40	-153	18	33	-77	-22	-57	80	-33	-1
0.894167	-185	-32303	15302	-32752	-335	-18205	-3452	-21768	-105	-20287	-18954	-20630	103	-22115	-16561	-20713	-415	-32197	27841	-32690	-15	-24746	11214	-27564	-247	-23816	14035	-21822	322	-24859	15858	-17059	-151	-130	-122	-68	-66	-62	-103	39	-150	16	33	-76	-23	-60	80	-30	0
0.895000	-242	-32511	15193	-32757	-326	-18642	-3996	-20273	541	-20797	-18116	-21134	45	-22117	-15497	-20654	-313	-32010	27263	-32690	25	-25109	11135	-28341	-242	-24535	13645	-21481	138	-25540	15408	-16262	-153	-130	-119	-65	-63	-61	-108	37	-151	17	35	-76	-24	-60	79	-30	-1
0.895833	-248	-32619	15021	-32762	-265	-19107	-4634	-18782	601	-21285	-17281	-21576	53	-22096	-14432	-20558	-203	-31765	26462	-32698	20	-25441	11132	-29059	-188	-25215	13319	-21227	15	-26195	15042	-15498	-150	-127	-120	-64	-66	-59	-109	40	-151	17	36	-76	2	-56	81	-29	-1
0.896667	-220	-32643	14786	-32752	-252	-19587	-5367	-17326	319	-21727	-16472	-21940	124	-22053	-13462	-20422	-191	-31457	25518	-32686	0	-25730	11221	-29702	-203	-25840	13067	-21062	-70	-26803	14763	-14751	-150	-127	-119	-63	-66	-60	-104	39	-152	17	34	-76	-24	-60	78	-31	-3
0.897500	-203	-32669	14508	-32767	-303	-20092	-6175	-15940	298	-22108	-15713	-22244	167	-21985	-12596	-20252	-270	-31097	24506	-32703	26	-25961	11402	-30258	-273	-26392	12911	-20979	-163	-27345	14593	-14141	-152	-127	-119	-66	-64	-59	-112	33	-153	15	34	-79	-23	-59	79	-30	-4
0.898333	-203	-32443	14195	-32752	-286	-20606	-7046	-14655	233	-22419	-15011	-22380	86	-21899	-11875	-20051	70	-30677	23492	-32683	-22	-26139	11686	-30712	-271	-26862	12860	-20968	-238	-27809	14539	-13565	-159	-131	-129	-67	-64	-60	-110	66	-154	10	29	-81	-24	-62	77	-36	-9
0.899167	-207	-31911	13855	-32767	-281	-21130	-7947	-13494	159	-22649	-14374	-22432	-51	-21783	-11312	-19814	-186	-30204	22552	-32698	113	-26255	12073	-31057	-267	-27232	12933	-21018	-373	-28176	14616	-13063	-151	-128	-122	-69	-64	-58	-108	36	-154	15	32	-79	-23	-64	79	-30	-1
0.900000	-232	-31177	13504	-32740	-318	-21658	-8885	-12477	76	-22790	-13804	-22363	-12	-21629	-10930	-19530	-6	-29680	21738	-32681	-164	-26320	12550	-31284	-221	-27502	13117	-21095	-444	-28443	14806	-12625	-153	-130	-121	-66	-66	-61	-111	35	-154	16	34	-78	-27	-58	81	-29	-4
0.900833	-240	-30287	13140	-32762	-280	-22190	-9830	-11638	178	-22847	-13310	-22175	-67	-21508	-10722	-19224	384	-29090	21080	-32620	73	-26320	13116	-31391	-182	-27669	13412	-21202	-373	-28593	15116	-12291	-149	-124	-119	-64	-61	-52	-95	41	-152	18	34	-74	-22	-55	84	-26	-1
0.901667	-227	-29278	12753	-32740	-217	-22707	-10764	-10992	574	-22824	-12876	-21877	-165	-21361	-10696	-18899	194	-28453	20606	-32460	89	-26268	13739	-31382	-202	-27760	13805	-21321	-452	-28639	15521	-12022	-155	-119	-119	-65	-62	-53	-102	39	-150	18	39	-77	-19	-53	86	-29	-1
0.902500	-252	-28174	12376	-32755	-231	-23219	-11672	-10559	724	-22730	-12513	-21481	-129	-21218	-10840	-18551	320	-27742	20334	-32256	-96	-26170	14405	-31265	-233	-27718	14278	-21434	-529	-28581	16009	-11826	-148	-125	-119	-63	-59	-24	-108	41	-150	19	36	-77	-22	-58	86	-28	2
0.903333	-273	-26999	11986	-32743	-183	-23710	-12523	-10335	601	-22573	-12189	-20991	-156	-21089	-11127	-18191	116	-27012	20236	-32007	-13	-26030	15092	-31036	-256	-27619	14812	-21520	-566	-28423	16558	-11699	-150	-125	-118	-66	-62	-55	-109	41	-150	19	37	-78	-21	-56	85	-30	1
0.904167	-262	-25772	11595	-32755	-143	-24175	-13310	-10329	500	-22394	-11894	-20434	-164	-20978	-11529	-17810	36	-26212	20290	-31708	22	-25859	15777	-30707	-222	-27453	15379	-21575	-703	-28181	17145	-11633	-147	-125	-122	-64	-59	-56	-104	40	-147	16	35	-78	-21	-56	101	-31	1
0.905000	-270	-24506	11195	-32757	-117	-24616	-14015	-10542	377	-22180	-11613	-19825	-160	-20906	-11999	-17424	394	-25363	20484	-31372	-197	-25665	16433	-30297	-158	-27237	15957	-21576	-613	-27869	17734	-11620	-150	-127	-121	-55	-63	-57	-104	43	-150	18	37	-77	-23	-56	84	-31	1
0.905833	-305	-23212	10802	-32759	-120	-25022	-14615	-10952	392	-21953	-11337	-19191	-274	-20869	-12550	-17023	342	-24460	20747	-30998	-3	-25460	17032	-29814	-166	-26990	16511	-21533	-535	-27502	18307	-11652	-150	-125	-121	-68	-61	-57	-104	40	-154	18	36	-78	-25	-60	82	-32	-3
0.906667	-354	-21890	10406	-32767	-79	-25392	-15098	-11551	442	-21742	-11045	-18546	-342	-20875	-13097	-16614	-141	-23502	21034	-30601	80	-25253	17558	-29274	-163	-26730	17019	-21429	-577	-27099	18832	-11724	-152	-129	-129	-70	-65	-62	-105	38	-152	11	29	-77	-23	-59	80	-30	-1
0.907500	-362	-20558	10018	-32755	-17	-25717	-15454	-12311	295	-21554	-10729	-17917	-525	-20931	-13625	-16191	-1	-22499	21303	-30180	-53	-25048	17983	-28695	-105	-26464	17463	-21264	-604	-26674	19293	-11819	-153	-126	-122	-65	-61	-58	-102	34	-151	13	35	-79	-17	-59	80	-33	2
0.908333	-362	-19218	9650	-32765	-16	-25996	-15658	-13201	187	-21397	-10369	-17304	-618	-21033	-14088	-15755	70	-21444	21492	-29756	11	-24860	18298	-28099	-125	-26210	17820	-21042	-474	-26251	19658	-11936	-151	-126	-126	-66	-63	-58	-107	37	-150	17	33	-79	-19	-56	82	-29	0
0.909167	-325	-17886	9302	-32749	-35	-26236	-15738	-14199	105	-21298	-9969	-16743	-410	-21190	-14468	-15319	213	-20353	21570	-29337	-104	-24690	18486	-27490	-141	-25981	18071	-20769	-337	-25847	19907	-12057	-149	-125	-120	-64	-60	-55	-102	44	-150	19	36	-77	-17	-57	84	-31	3
0.910000	-318	-16559	8956	-32764	10	-26434	-15666	-15271	72	-21256	-9526	-16245	-329	-21398	-14735	-14858	360	-19220	21502	-28947	-76	-24549	18538	-26902	-128	-25787	18205	-20457	-268	-25482	20024	-12184	-149	-125	-139	-68	-62	-61	-104	39	-153	15	33	-76	-24	-58	81	-29	0
0.910833	-355	-15247	8668	-32747	-11	-26595	-15447	-16372	-15	-21287	-9046	-15822	-317	-21641	-14874	-14405	263	-18054	21261	-28603	-21	-24429	18456	-26340	-126	-25624	18212	-20118	-215	-25159	19996	-12310	-153	-129	-127	-66	-64	-61	-111	39	-153	15	30	-80	-22	-62	78	-33	-8
0.911667	-324	-13942	8393	-32764	21	-26712	-15095	-17448	-97	-21385	-8526	-15476	-117	-21929	-14868	-13935	246	-16850	20847	-28317	-281	-24336	18241	-25821	-99	-25501	18094	-19752	-270	-24894	19823	-12418	-148	-128	-129	-69	-64	-58	-107	37	-151	15	28	-79	-22	-58	79	-32	0
0.912500	-270	-12665	8160	-32743	-33	-26795	-14610	-18509	-26	-21544	-7983	-15190	44	-22245	-14705	-13465	4	-15619	20276	-28103	-125	-24261	17903	-25354	-133	-25408	17860	-19375	-263	-24681	19497	-12512	-147	-128	-124	-68	-59	-61	-108	38	-151	13	32	-78	-18	-60	79	-29	0
0.913333	-241	-11416	7963	-32761	-52	-26848	-14011	-19474	-28	-21775	-7429	-15012	44	-22586	-14398	-12994	167	-14369	19529	-27981	-438	-24209	17455	-24947	-137	-25359	17506	-19002	-109	-24529	19033	-12582	-151	-129	-125	-70	-58	-60	-108	37	-152	15	29	-77	-23	-60	79	-30	-3
0.914167	-268	-10218	7792	-32742	69	-26871	-13314	-20328	-165	-22062	-6865	-14891	95	-22933	-13956	-12532	473	-13109	18670	-27956	-481	-24166	16908	-24604	-73	-25315	17054	-18640	-98	-24438	18438	-12632	-151	-131	-128	-70	-59	-62	-111	35	-151	15	32	-76	-28	-60	79	-33	1
0.915000	-300	-9058	7660	-32758	101	-26868	-12535	-21042	-338	-22397	-6328	-14835	343	-23282	-13398	-12083	-432	-11838	17733	-28027	-263	-24142	16284	-24331	-148	-25294	16524	-18312	-93	-24397	17735	-12660	-153	-132	-127	-74	-64	-64	-109	37	-152	11	30	-82	-28	-62	78	-33	-3
0.915833	-267	-7965	7557	-32752	95	-26835	-11698	-21589	-392	-22763	-5827	-14833	322	-23637	-12736	-11655	-305	-10532	16753	-28189	-404	-24120	15610	-24120	-206	-25280	15939	-17986	30	-24390	16947	-12664	-152	-127	-125	-64	-68	-63	-110	35	-153	16	34	-77	-22	-62	77	-33	-4
0.916667	-219	-6921	7453	-32754	103	-26808	-10825	-21939	-382	-23146	-5381	-14870	257	-23949	-11999	-11252	-469	-9268	15794	-28431	-494	-24095	14910	-23973	-235	-25257	15319	-17717	87	-24415	16096	-12648	-147	-130	-125	-73	-63	-60	-110	38	-153	16	34	-79	-24	-61	79	-30	-4
0.917500	-223	-5958	7404	-32762	77	-26692	-9942	-22098	-360	-23543	-5008	-14936	377	-24263	-11214	-10885	-525	-7986	14907	-28739	-496	-24065	14200	-23882	-281	-25224	14686	-17489	93	-24449	15211	-12616	-152	-128	-125	-70	-64	-60	-112	34	-150	16	33	-76	-38	-61	78	-35	0
0.918333	-235	-5071	7330	-32742	98	-26575	-9077	-22055	-358	-23932	-4731	-15012	364	-24531	-10422	-10567	-250	-6702	14149	-29081	-597	-24025	13511	-23843	-288	-25169	14062	-17308	125	-24490	14325	-12573	-150	-129	-126	-69	-61	-61	-108	33	-150	15	36	-75	-24	-58	79	-35	-1
0.919167	-206	-4263	7252	-32764	91	-26436	-8248	-21803	-367	-24304	-4548	-15098	209	-24770	-9639	-10303	-160	-5425	13557	-29437	-497	-23983	12840	-23843	-292	-25084	13471	-17169	131	-24512	13473	-12528	-149	-127	-126	-72	-63	-62	-112	34	-155	13	33	-74	-23	-60	80	-32	-3
0.920000	-191	-3534	7142	-32747	139	-26263	-7475	-21355	-419	-24637	-4489	-15168	235	-24984	-8910	-10093	-637	-4160	13170	-29777	-239	-23928	12250	-23874	-246	-24964	12938	-17080	137	-24509	12681	-12482	-153	-129	-125	-70	-63	-57	-108	36	-152	16	36	-75	-25	-57	82	-32	-1
0.920833	-234	-2882	7011	-32761	98	-26058	-6780	-20730	-430	-24935	-4547	-15214	151	-25152	-8245	-9948	-515	-2903	13016	-30077	-405	-23862	11724	-23926	-254	-24812	12475	-17030	209	-24465	11986	-12435	-147	-126	-121	-65	-63	-60	-107	40	-150	15	38	-69	-19	-56	85	-30	-1
0.921667	-238	-2295	6825	-32742	98	-25825	-6177	-19945	-412	-25184	-4734	-15227	0	-25287	-7680	-9865	-673	-1670	13101	-30311	-359	-23792	11256	-23991	-277	-24629	12087	-17020	228	-24380	11388	-12408	-150	-127	-121	-63	-60	-56	-103	42	-147	19	35	-73	-18	-49	87	-30	0
0.922500	-254	-1778	6581	-32758	136	-25572	-5671	-19039	-431	-25375	-5046	-15206	43	-25394	-7228	-9844	-573	-461	13412	-30462	-354	-23724	10871	-24063	-266	-24415	11785	-17045	219	-24252	10919	-12394	-149	-126	-120	-68	-64	-57	-104	38	-151	13	38	-74	-21	-53	88	-28	0
0.923333	-259	-1307	6265	-32741	74	-25299	-5315	-18033	-499	-25510	-5479	-15148	-38	-25471	-6907	-9894	-419	706	13934	-30516	-404	-23654	10554	-24135	-282	-24171	11566	-17099	314	-24080	10594	-12414	-154	-132	-125	-69	-42	-60	-110	38	-153	15	35	-77	-28	-57	81	-33	-3
0.924167	-219	-872	5875	-32758	80	-25012	-5058	-16951	-574	-25581	-6027	-15042	-305	-25518	-6718	-9991	-472	1825	14632	-30459	-285	-23579	10305	-24196	-284	-23905	11428	-17172	359	-23858	10390	-12448	-149	-127	-121	-66	-59	-58	-107	40	-152	16	30	-67	-22	-56	84	-30	0
0.925000	-241	-451	5399	-32737	42	-24715	-4915	-15835	-556	-25595	-6666	-14881	-397	-25537	-6670	-10139	-78	2877	15450	-30297	-268	-23510	10103	-24247	-288	-23624	11363	-17254	349	-23596	10341	-12514	-153	-129	-122	-72	-69	-59	-108	38	-150	15	35	-76	-21	-60	84	-29	0
0.925833	-319	-27	4836	-32731	-107	-24431	-4892	-14723	-473	-25551	-7395	-14699	-369	-25522	-6757	-10328	10	3859	16352	-30030	-90	-23449	9939	-24284	-245	-23342	11355	-17357	396	-23326	10423	-12599	-153	-128	-119	-69	-61	-58	-104	40	-150	17	33	-81	-23	-55	86	-27	1
0.926667	-319	409	4178	-32624	-180	-24160	-4976	-13651	-506	-25456	-8191	-14468	-296	-25512	-6976	-10542	-269	4757	17257	-29671	-104	-23396	9796	-24307	-215	-23061	11387	-17458	379	-23026	10621	-12713	-150	-128	-122	-68	-62	-59	-105	38	-152	15	36	-76	-22	-56	84	-27	-5
0.927500	-263	879	3433	-32467	-183	-23915	-5164	-12647	-612	-25325	-9037	-14205	-337	-25476	-7316	-10780	334	5559	18118	-29238	-178	-23353	9654	-24315	-270	-22792	11442	-17567	303	-22724	10924	-12850	-151	-129	-118	-67	-61	-60	-103	39	-151	17	36	-77	-24	-57	82	-29	2
0.928333	-210	1386	2607	-32273	-103	-23711	-5439	-11761	-587	-25155	-9925	-13928	-453	-25425	-7755	-11018	24	6258	18875	-28755	58	-23314	9501	-24312	-258	-22539	11508	-17668	300	-22423	11304	-13007	-147	-128	-109	-66	-61	-58	-104	40	-150	19	37	-76	-19	-55	89	-28	3
0.929167	-204	1949	1705	-32020	-62	-23544	-5798	-10936	-483	-24963	-10827	-13632	-475	-25366	-8284	-11252	105	6845	19480	-28244	32	-23280	9329	-24299	-196	-22309	11561	-17772	339	-22145	11732	-13178	-148	-124	-117	-64	-59	-60	-96	40	-147	20	39	-74	-18	-53	85	-27	2
0.930000	-167	2562	734	-31727	-43	-23432	-6234	-10273	-494	-24754	-11727	-13342	-338	-25304	-8877	-11465	74	7324	19885	-27730	201	-23249	9109	-24281	-148	-22115	11584	-17875	327	-21888	12197	-13352	-148	-126	-120	-67	-58	-57	-104	36	-151	17	34	-76	-21	-57	84	-28	0
0.930833	-120	3236	-296	-31383	-17	-23364	-6735	-9755	-504	-24540	-12568	-13064	-349	-25237	-9523	-11659	230	7695	20071	-27238	128	-23219	8854	-24266	-188	-21931	11566	-17975	268	-21670	12629	-13536	-150	-120	-121	-70	-65	-60	-105	36	-159	13	32	-79	-24	-61	94	-30	-7
0.931667	-79	3973	-1357	-30992	9	-23347	-7294	-9394	-455	-24326	-13453	-12809	-385	-25170	-10195	-11821	409	7960	20009	-26788	106	-23177	8552	-24254	-223	-21791	11500	-18076	259	-21484	13043	-13707	-153	-131	-126	-72	-63	-65	-110	34	-155	10	29	-82	-25	-62	77	-32	-7
0.932500	-64	4752	-2435	-30554	-22	-23377	-7897	-9174	-415	-24112	-14254	-12585	-454	-25099	-10878	-11938	650	8136	19722	-26400	120	-23123	8232	-24237	-199	-21664	11377	-18169	219	-21333	13408	-13856	-153	-136	-122	-68	-61	-62	-105	38	-150	15	34	-63	-23	-59	81	-29	-1
0.933333	-79	5579	-3506	-30066	16	-23435	-8539	-9098	-444	-23909	-15001	-12399	-442	-25029	-11552	-12008	158	8239	19209	-26096	412	-23050	7881	-24236	-236	-21587	11194	-18279	93	-21220	13696	-13987	-150	-128	-141	-69	-63	-61	-105	35	-151	15	32	-81	-21	-58	80	-29	1
0.934167	-78	6426	-4569	-29546	44	-23520	-9227	-9159	-374	-23716	-15687	-12269	-322	-24965	-12208	-12033	404	8272	18486	-25868	236	-22957	7514	-24238	-284	-21484	10961	-18379	25	-21137	13894	-14099	-153	-129	-122	-70	-66	-60	-104	36	-152	-4	32	-80	-21	-58	82	-31	-1
0.935000	-58	7279	-5598	-29014	78	-23622	-9952	-9347	-258	-23543	-16310	-12201	-647	-24904	-12837	-12022	647	8257	17602	-25734	258	-22839	7148	-24255	-238	-21413	10676	-18493	96	-21077	13997	-14179	-152	-127	-121	-67	-62	-58	-104	40	-155	18	34	-80	-23	-57	84	-29	-4
0.935833	-33	8118	-6591	-28407	67	-23722	-10711	-9650	-262	-23379	-16859	-12190	-724	-24853	-13431	-11953	514	8202	16572	-25690	330	-22696	6799	-24278	-221	-21353	10354	-18611	111	-21041	13994	-14226	-148	-128	-122	-74	-64	-61	-103	42	-150	11	36	-75	-21	-58	81	-30	2
0.936667	6	8927	-7520	-27810	94	-23808	-11495	-10047	-260	-23230	-17345	-12257	-438	-24806	-13982	-11882	587	8123	15451	-25730	175	-22525	6513	-24314	-225	-21297	10009	-18738	122	-21013	13894	-14239	-150	-127	-125	-64	-62	-59	-104	42	-149	18	30	-75	-24	-57	79	-29	-1
0.937500	51	9669	-8382	-27210	126	-23861	-12303	-10525	-223	-23088	-17762	-12389	-367	-24760	-14494	-11760	456	8027	14285	-25829	208	-22335	6254	-24353	-187	-21245	9654	-18873	146	-20986	13709	-14220	-147	-128	-121	-70	-62	-61	-103	39	-150	16	30	-77	-23	-57	82	-26	-3
0.938333	75	10320	-9158	-26617	96	-23871	-13124	-11089	-272	-22953	-18124	-12594	-410	-24719	-14967	-11621	494	7925	13116	-26032	118	-22120	6092	-24399	-211	-21190	9306	-19013	41	-20953	13450	-14170	-150	-126	-121	-65	-63	-59	-103	39	-152	19	35	-79	-22	-59	79	-36	-1
0.939167	101	10863	-9848	-26047	160	-23827	-13958	-11667	-246	-22812	-18423	-12861	-441	-24675	-15401	-11469	529	7821	11979	-26262	174	-21893	6021	-24446	-245	-21130	8984	-19157	-78	-20902	13143	-14090	-152	-129	-127	-65	-63	-65	-107	39	-155	18	21	-78	-22	-60	82	-30	0
0.940000	105	11274	-10446	-25497	178	-23717	-14800	-12298	-113	-22671	-18675	-13198	-394	-24638	-15811	-11310	140	7715	10906	-26526	222	-21655	6061	-24493	-184	-21069	8701	-19303	-90	-20837	12805	-13990	-153	-129	-126	-69	-68	-62	-105	37	-152	17	32	-81	-21	-60	79	-33	-4
0.940833	72	11540	-10949	-24998	146	-23540	-15631	-12962	-107	-22519	-18878	-13593	-393	-24582	-16193	-11148	659	7614	9917	-26793	-23	-21408	6221	-24523	-197	-20998	8478	-19442	-75	-20741	12469	-13865	-148	-126	-121	-58	-60	-52	-103	42	-152	19	36	-73	-19	-61	82	-27	-1
0.941667	55	11653	-11331	-24537	165	-23283	-16439	-13629	-96	-22348	-19046	-14027	-430	-24519	-16560	-10997	315	7502	9041	-27094	394	-21168	6497	-24538	-141	-20922	8322	-19576	-329	-20622	12146	-13729	-151	-128	-121	-64	-63	-56	-102	42	-152	21	37	-79	-27	-56	84	-28	-4
0.942500	113	11598	-11670	-24130	120	-22970	-17213	-14311	-113	-22166	-19190	-14506	-530	-24451	-16925	-10851	250	7382	8276	-27374	275	-20939	6889	-24558	12	-20851	8243	-19703	-1791	-20469	11859	-13588	-150	-125	-119	-66	-61	-55	-102	43	-127	20	35	-77	-19	-52	87	-24	0
0.943333	93	11371	-11897	-23788	129	-22590	-17976	-14983	-164	-21963	-19308	-15025	-584	-24363	-17292	-10739	259	7239	7626	-27635	198	-20730	7389	-24559	-38	-20775	8250	-19818	-3442	-20296	11631	-13427	-150	-129	-121	-66	-60	-57	-103	43	-149	20	34	-75	-22	-53	85	-27	0
0.944167	63	10986	-12037	-23501	131	-22163	-18677	-15656	-118	-21745	-19418	-15569	-535	-24253	-17670	-10643	62	7068	7094	-27869	108	-20541	7985	-24541	-103	-20701	8341	-19919	-2782	-20100	11480	-13307	-148	-125	-119	-64	-62	-59	-103	41	-148	19	51	-77	-21	-57	81	-26	0
0.945000	87	10443	-12099	-23281	135	-21695	-19332	-16322	-102	-21505	-19512	-16119	-629	-24124	-18065	-10570	-45	6859	6659	-28072	141	-20383	8668	-24509	-119	-20631	8524	-19989	-2122	-19889	11418	-13181	-151	-127	-111	-64	-67	-57	-102	43	-151	20	36	-79	-23	-53	84	-26	-3
0.945833	78	9760	-12083	-23117	75	-21206	-19921	-16976	-131	-21253	-19610	-16676	-627	-23971	-18479	-10525	264	6609	6317	-28236	41	-20249	9415	-24467	-75	-20561	8784	-20064	-1992	-19667	11448	-13077	-149	-126	-121	-63	-63	-56	-100	39	-150	16	34	-79	-23	-56	79	-27	-1
0.946667	37	8951	-11999	-23016	-3	-20707	-20445	-17618	-101	-20990	-19710	-17245	-479	-23785	-18922	-10506	-153	6306	6030	-28365	288	-20152	10203	-24390	-14	-20497	9121	-20105	-1455	-19443	11569	-12967	-147	-124	-120	-66	-61	-62	-103	42	-150	21	36	-80	-22	-57	85	-28	1
0.947500	9	8042	-11858	-22968	38	-20228	-20890	-18243	-185	-20730	-19813	-17803	-431	-23577	-19388	-10512	-254	5946	5797	-28453	112	-20081	11007	-24342	-45	-20439	9517	-20125	-1127	-19220	11782	-12890	-151	-122	-119	-64	-60	-58	-99	34	-149	22	39	-76	-35	-56	84	-27	2
0.948333	13	7061	-11664	-22967	94	-19779	-21264	-18840	-220	-20469	-19925	-18347	-386	-23338	-19874	-10538	-63	5532	5602	-28510	-24	-20044	11801	-24274	5	-20388	9963	-20130	-930	-19011	12081	-12833	-151	-126	-121	-66	-67	-62	-104	39	-152	17	35	-77	-26	-57	82	-27	0
0.949167	-4	6019	-11427	-23010	72	-19372	-21559	-19423	-93	-20219	-20042	-18873	-322	-23079	-20379	-10584	-356	5067	5417	-28520	87	-20031	12574	-24203	32	-20338	10449	-20107	-779	-18816	12430	-12793	-151	-124	-119	-68	-61	-58	-112	41	-153	19	37	-75	-19	-53	85	-26	-3
0.950000	-31	4960	-11150	-23089	57	-19031	-21778	-19975	-84	-19986	-20172	-19374	-222	-22795	-20887	-10641	-344	4546	5236	-28493	60	-20037	13296	-24136	-15	-20300	10950	-20078	-645	-18646	12832	-12767	-148	-128	-124	-64	-60	-59	-103	40	-154	13	36	-76	-22	-57	85	-23	0
0.950833	-11	3885	-10843	-23200	70	-18753	-21926	-20506	-95	-19750	-20277	-19853	-184	-22502	-21408	-10714	-420	3978	5024	-28430	171	-20060	13951	-24078	-14	-20260	11447	-20034	-328	-18504	13255	-12753	-154	-129	-131	-65	-63	-62	-105	40	-152	-9	33	-78	-24	-59	80	-30	-5
0.951667	-118	2828	-10517	-23331	-15	-18563	-22008	-21003	-65	-19599	-20450	-20303	-298	-22194	-21923	-10792	-535	3371	4831	-28321	305	-20093	14520	-24027	-47	-20243	11939	-19979	-77	-18392	13691	-12744	-151	-127	-124	-67	-61	-63	-105	39	-150	13	33	-67	-19	-57	82	-28	0
0.952500	-165	1808	-10176	-23481	-64	-18461	-22022	-21461	-92	-19455	-20594	-20725	-152	-21877	-22423	-10870	-225	2733	4599	-28164	345	-20128	14997	-23995	-83	-20184	12399	-19908	153	-18308	14116	-12738	-133	-127	-122	-66	-62	-61	-107	38	-152	17	36	-77	-23	-60	82	-30	-1
0.953333	-134	837	-9819	-23622	-4	-18446	-21986	-21883	-129	-19357	-20743	-21119	-458	-21569	-22897	-10954	-544	2083	4351	-27952	281	-20168	15368	-23977	-95	-20148	12822	-19840	327	-18260	14507	-12733	-148	-127	-120	-67	-61	-61	-107	39	-150	16	34	-78	-25	-60	84	-29	1
0.954167	-137	-60	-9471	-23774	15	-18519	-21896	-22265	3	-19300	-20890	-21478	-1475	-21268	-23337	-11031	-15	1423	4087	-27690	-108	-20197	15624	-23979	-76	-20112	13197	-19767	418	-18244	14848	-12718	-150	-128	-121	-73	-62	-60	-108	39	-153	16	34	-79	-5	-57	84	-29	0
0.955000	-132	-882	-9122	-23918	-46	-18674	-21764	-22603	98	-19289	-21036	-21807	-1806	-20981	-23726	-11106	-169	767	3813	-27363	122	-20214	15777	-24009	-61	-20075	13505	-19693	559	-18253	15122	-12684	-153	-125	-119	-66	-63	-60	-105	37	-149	17	34	-76	-22	-58	84	-30	-1
0.955833	-205	-1624	-8780	-24050	-44	-18903	-21599	-22892	-41	-19323	-21167	-22100	-1583	-20716	-24066	-11160	-602	124	3531	-26979	-119	-20223	15812	-24039	-108	-20036	13743	-19618	714	-18289	15321	-12657	-154	-127	-119	-66	-67	-62	-105	39	-150	19	37	-77	-26	-59	82	-30	-3
0.956667	-233	-2284	-8443	-24169	-69	-19199	-21403	-23134	-70	-19400	-21291	-22364	-1491	-20483	-24340	-11236	-429	-499	3257	-26530	-643	-20215	15740	-24095	-179	-19996	13900	-19550	923	-18350	15427	-12599	-152	-131	-126	-69	-66	-62	-109	37	-156	10	33	-78	-21	-63	79	-32	-9
0.957500	-200	-2865	-8122	-24274	-64	-19545	-21197	-23325	-100	-19511	-21398	-22585	-1145	-20267	-24538	-11289	-426	-1086	2999	-26009	-1198	-20187	15563	-24162	-232	-19956	13986	-19471	958	-18423	15449	-12526	-150	-145	-121	-64	-63	-62	-111	37	-150	16	36	-76	-22	-62	81	-29	-1
0.958333	-233	-3352	-7801	-24360	30	-19922	-20949	-23464	-124	-19649	-21482	-22763	-758	-20106	-24657	-11331	-262	-1632	2765	-25429	-932	-20147	15297	-24233	-189	-19917	13987	-19399	967	-18513	15375	-12460	-151	-126	-122	-66	-62	-61	-108	37	-152	16	33	-77	-24	-60	75	-31	0
0.959167	-240	-3761	-7489	-24422	33	-20321	-20701	-23557	-128	-19810	-21522	-22905	-427	-19967	-24694	-11364	42	-2131	2556	-24782	-1035	-20092	14935	-24311	-181	-19884	13906	-19318	1102	-18608	15212	-12324	-150	-128	-122	-69	-64	-63	-109	37	-154	15	38	-73	-24	-61	81	-29	0
0.960000	-172	-4096	-7182	-24461	2	-20728	-20433	-23602	-206	-19988	-21577	-23006	-151	-19870	-24641	-11392	-314	-2583	2380	-24103	-811	-20029	14500	-24381	-170	-19851	13750	-19235	1129	-18730	14974	-12206	-153	-128	-124	-69	-65	-58	-110	39	-150	17	33	-76	-24	-57	81	-23	-5
0.960833	-169	-4364	-6870	-24486	-40	-21127	-20168	-23606	-164	-20166	-21583	-23060	19	-19802	-24505	-11400	-602	-2981	2241	-23362	-446	-19943	14000	-24445	-197	-19822	13521	-19140	1120	-18811	14650	-12068	-152	-128	-121	-64	-64	-58	-107	41	-150	15	42	-73	-19	-55	86	-27	-1
0.961667	-181	-4569	-6553	-24495	-61	-21510	-19890	-23567	-66	-20337	-21557	-23066	154	-19770	-24282	-11414	-219	-3317	2138	-22593	-331	-19859	13444	-24491	-213	-19800	13228	-19048	1105	-18909	14260	-11929	-151	-128	-121	-63	-62	-55	-102	42	-151	18	34	-73	-21	-53	86	-28	0
0.962500	-225	-4710	-6227	-24487	-62	-21856	-19610	-23475	-55	-20496	-21498	-23023	223	-19768	-23982	-11418	-427	-3634	2069	-21810	-195	-19773	12848	-24515	-205	-19793	12868	-18919	985	-19006	13816	-11786	-147	-127	-119	-64	-59	-56	-107	38	-150	16	37	-75	-19	-52	85	-28	0
0.963333	-240	-4802	-5892	-24466	-69	-22160	-19322	-23396	-43	-20636	-21405	-22934	392	-19785	-23603	-11420	-478	-3884	2039	-21029	-171	-19693	12222	-24519	-236	-19801	12459	-18788	946	-19095	13349	-11644	-151	-129	-121	-67	-61	-52	-104	41	-150	19	35	-74	-23	-55	84	-28	-1
0.964167	-236	-4846	-5539	-24435	-66	-22413	-19035	-23267	-65	-20746	-21256	-22785	646	-19824	-23160	-11427	-361	-4076	2040	-20265	-130	-19610	11581	-24485	-323	-19793	12007	-18637	974	-19174	12829	-11515	-152	-128	-119	-64	-63	-51	-105	39	-152	16	35	-78	-23	-55	93	-33	-3
0.965000	-224	-4847	-5174	-24401	-112	-22611	-18739	-23121	-24	-20822	-21115	-22590	732	-19870	-22662	-11429	-440	-4220	2076	-19539	-29	-19560	10932	-24418	-353	-19806	11526	-18470	950	-19236	12308	-11391	-156	-130	-121	-68	-66	-61	-110	38	-152	17	34	-79	-29	-58	80	-33	-8
0.965833	-233	-4811	-4790	-24364	-188	-22744	-18438	-22956	34	-20865	-20929	-22341	684	-19917	-22117	-11426	-82	-4307	2139	-18863	87	-19491	10302	-24308	-286	-19829	11027	-18286	952	-19295	11800	-11281	-154	-127	-122	-65	-63	-58	-107	41	-153	17	35	-77	-25	-58	81	-30	-4
0.966667	-307	-4735	-4389	-24318	-194	-22808	-18122	-22779	40	-20862	-20705	-22033	713	-19953	-21538	-11441	-405	-4321	2228	-18252	145	-19445	9696	-24158	-273	-19854	10505	-18082	877	-19332	11306	-11186	-150	-128	-122	-65	-63	-59	-109	41	-151	19	34	-79	-23	-58	82	-31	0
0.967500	-329	-4621	-3978	-24267	-270	-22804	-17802	-22593	13	-20822	-20455	-21680	620	-19980	-20931	-11461	-346	-4327	2341	-17726	-345	-19415	9128	-23962	-305	-19886	10023	-17861	742	-19357	10851	-11113	-146	-126	-118	-62	-61	-56	-104	2	-133	19	38	-76	-24	-56	86	-27	-3
0.968333	-274	-4482	-3563	-24230	-329	-22741	-17478	-22399	-107	-20750	-20183	-21275	525	-19986	-20317	-11488	113	-4253	2467	-17294	-204	-19400	8607	-23729	-313	-19923	9533	-17624	612	-19357	10433	-11066	-147	-125	-118	-61	-62	-57	-109	42	-148	22	35	-74	-17	-53	81	-28	2
0.969167	-253	-4310	-3151	-24191	-305	-22617	-17145	-22209	-133	-20639	-19887	-20828	491	-19974	-19701	-11531	-152	-4132	2603	-16965	-166	-19399	8140	-23454	-267	-19962	9069	-17388	622	-19345	10062	-11035	-145	-125	-119	-63	-69	-52	-105	44	-146	22	36	-74	-21	-55	84	-29	2
0.970000	-243	-4101	-2759	-24158	-321	-22439	-16794	-22019	-69	-20502	-19572	-20344	465	-19925	-19114	-11581	-36	-3965	2755	-16739	-162	-19409	7731	-23153	-282	-19996	8636	-17146	558	-19312	9756	-11036	-146	-124	-118	-64	-59	-56	-108	40	-146	20	36	-75	-18	-50	81	-30	1
0.970833	-253	-3906	-2387	-24130	-279	-22211	-16433	-21831	-74	-20342	-19245	-19836	550	-19849	-18551	-11653	-180	-3747	2904	-16619	-172	-19436	7394	-22819	-211	-20023	8249	-16908	386	-19265	9507	-11065	-158	-125	-119	-64	-42	-59	-105	42	-150	20	34	-78	-21	-58	80	-32	-4
0.971667	-215	-3675	-2044	-24115	-232	-21946	-16059	-21654	-49	-20165	-18900	-19300	631	-19737	-18023	-11729	-239	-3478	3059	-16594	-142	-19467	7128	-22469	-177	-20041	7908	-16677	269	-19191	9331	-11111	-151	-129	-121	-64	-64	-57	-102	40	-158	18	36	-77	-19	-58	81	-21	-1
0.972500	-171	-3423	-1762	-24097	-235	-21647	-15665	-21475	44	-19973	-18534	-18744	559	-19591	-17538	-11826	11	-3168	3217	-16653	-225	-19504	6930	-22098	-276	-20038	7623	-16460	146	-19095	9225	-11189	-152	-131	-125	-65	-56	-58	-117	38	-152	18	33	-78	-21	-59	80	-32	-5
0.973333	-202	-3163	-1534	-24084	-258	-21332	-15252	-21304	29	-19780	-18175	-18174	246	-19414	-17101	-11929	22	-2816	3371	-16793	29	-19546	6803	-21731	-248	-20016	7395	-16263	-9	-18978	9190	-11292	-151	-131	-124	-68	-62	-60	-109	34	-153	15	29	-79	-22	-58	76	-36	0
0.974167	-197	-2898	-1375	-24076	-113	-21002	-14816	-21139	-132	-19583	-17791	-17602	220	-19199	-16720	-12044	-257	-2415	3519	-16988	123	-19579	6745	-21352	-187	-19961	7242	-16086	-33	-18833	9223	-11417	-152	-130	-125	-67	-62	-60	-96	37	-149	17	29	-76	-21	-57	76	-32	0
0.975000	-207	-2617	-1287	-24060	-61	-20678	-14355	-20977	-257	-19384	-17395	-17035	424	-18961	-16394	-12160	178	-2016	3667	-17225	-178	-19611	6745	-20991	-217	-19886	7147	-15942	-56	-18668	9323	-11554	-147	-128	-120	-66	-61	-60	-107	38	-150	17	33	-80	-22	-59	79	-30	-1
0.975833	-220	-2347	-1286	-24041	-109	-20321	-13856	-20818	-200	-19194	-16991	-16479	476	-18702	-16122	-12280	0	-1585	3807	-17495	-134	-19627	6812	-20647	-205	-19780	7121	-15826	-164	-18480	9484	-11725	-152	-130	-122	-64	-64	-58	-105	39	-152	20	34	-75	-22	-57	80	-31	-3
0.976667	-148	-2077	-1369	-24015	-95	-19993	-13358	-20663	-97	-19018	-16579	-15943	546	-18424	-15898	-12399	-148	-1144	3934	-17771	-181	-19630	6923	-20327	-238	-19646	7157	-15749	-33	-18272	9706	-11907	-151	-131	-121	-66	-60	-60	-105	37	-150	17	32	-95	-21	-60	80	-31	-1
0.977500	-120	-1826	-1540	-23974	-96	-19684	-12831	-20517	-48	-18854	-16164	-15427	689	-18135	-15725	-12517	-52	-710	4059	-18051	-118	-19618	7070	-20040	-284	-19475	7263	-15704	428	-18046	9985	-12103	-151	-145	-120	-66	-63	-63	-108	37	-149	18	32	-75	-19	-57	78	-32	-1
0.978333	-148	-1590	-1790	-23913	-72	-19392	-12281	-20363	-59	-18700	-15731	-14936	633	-17844	-15592	-12616	-205	-288	4170	-18309	-82	-19581	7254	-19785	-205	-19277	7431	-15696	631	-17806	10312	-12308	-150	-129	-122	-65	-63	-61	-105	37	-152	17	34	-78	-34	-58	79	-30	-1
0.979167	-177	-1378	-2117	-23824	-41	-19122	-11716	-20200	-82	-18560	-15292	-14466	677	-17555	-15481	-12706	56	103	4274	-18548	-177	-19521	7463	-19574	-213	-19053	7660	-15723	356	-17555	10685	-12519	-153	-135	-121	-64	-63	-57	-108	37	-152	17	34	-76	-22	-59	80	-32	-1
0.980000	-115	-1192	-2506	-23720	-52	-18876	-11131	-20035	-11	-18425	-14851	-14047	1590	-17278	-15395	-12780	39	453	4369	-18752	92	-19425	7691	-19399	-270	-18802	7948	-15773	214	-17292	11093	-12733	-150	-130	-122	-65	-63	-60	-107	38	-152	18	35	-78	-18	-58	79	-33	-3
0.980833	-74	-1040	-2954	-23557	-11	-18651	-10517	-19861	-26	-18309	-14399	-13648	2393	-17013	-15299	-12826	90	753	4455	-18921	-228	-19304	7932	-19269	-250	-18529	8291	-15864	191	-17026	11539	-12940	-145	-128	-119	-66	-74	-59	-102	40	-151	18	36	-74	-21	-53	84	-30	1
0.981667	-104	-919	-3437	-23363	-46	-18447	-9931	-19674	7	-18189	-13950	-13289	2227	-16773	-15244	-12860	524	993	4536	-19053	-131	-19152	8175	-19191	-236	-18243	8679	-15974	183	-16764	12005	-13148	-152	-130	-119	-66	-63	-64	-108	37	-152	13	34	-76	-23	-58	80	-31	-5
0.982500	-95	-840	-3945	-23134	90	-18272	-9339	-19474	84	-18122	-13503	-12964	2176	-16560	-15165	-12855	-48	1157	4606	-19146	86	-18971	8423	-19135	-222	-17944	9112	-16100	96	-16498	12503	-13338	-147	-128	-121	-70	-65	-59	-105	36	-151	15	30	-74	-22	-56	81	-26	0
0.983333	-98	-799	-4449	-22863	241	-18107	-8745	-19251	109	-17961	-13047	-12669	2032	-16373	-15063	-12827	132	1249	4671	-19218	-126	-18762	8667	-19122	-221	-17635	9580	-16235	9	-16239	13016	-13511	-149	-132	-125	-67	-59	-59	-107	38	-149	15	34	-75	-36	-58	82	-28	-5
0.984167	-153	-788	-4933	-22549	256	-17957	-8171	-19018	197	-17845	-12598	-12405	1649	-16222	-14939	-12768	106	1261	4726	-19220	-33	-18527	8906	-19148	-238	-17326	10082	-16376	-94	-15988	13524	-13666	-148	-129	-121	-62	-61	-58	-104	36	-151	17	32	-77	-24	-53	80	-28	2
0.985000	-199	-815	-5373	-22203	234	-17774	-7609	-18755	248	-17721	-12150	-12170	973	-16100	-14783	-12684	21	1191	4778	-19212	-44	-18269	9138	-19200	-232	-17021	10602	-16509	-134	-15730	14030	-13791	-149	-127	-119	-66	-62	-63	-108	36	-151	18	34	-76	-11	-59	82	-29	0
0.985833	-213	-871	-5753	-21813	163	-17683	-7084	-18474	210	-17592	-11721	-11968	409	-16002	-14588	-12567	-26	1042	4815	-19175	-239	-17997	9368	-19281	-252	-16721	11134	-16635	-191	-15515	14530	-13893	-148	-125	-118	-65	-82	-62	-109	37	-151	16	35	-77	-22	-57	81	-31	-1
0.986667	-174	-958	-6053	-21411	69	-17546	-6583	-18172	234	-17449	-11274	-11785	141	-15958	-14358	-12431	121	818	4830	-19112	-126	-17707	9589	-19379	-247	-16429	11673	-16733	-318	-15288	15013	-13962	-150	-127	-118	-66	-65	-63	-108	39	-149	22	35	-77	-22	-57	79	-28	1
0.987500	-155	-1061	-6253	-20982	87	-17407	-6125	-17838	234	-17298	-10850	-11627	-131	-15955	-14083	-12269	-320	526	4866	-19023	89	-17411	9810	-19496	-227	-16152	12210	-16811	-403	-15051	15470	-13997	-146	-126	-98	-64	-59	-60	-104	39	-148	20	38	-78	-18	-55	82	-26	1
0.988333	-145	-1182	-6340	-20546	110	-17262	-5708	-17489	275	-17130	-10432	-11496	-201	-15926	-13770	-12097	-13	176	4872	-18911	-227	-17114	10020	-19622	-233	-15888	12736	-16862	-477	-14845	15897	-14002	-146	-122	-119	-64	-60	-57	-105	38	-152	16	35	-75	-21	-55	84	-25	1
0.989167	-191	-1316	-6310	-20112	88	-17097	-5339	-17113	252	-16968	-10026	-11381	-345	-15940	-13425	-11912	-21	-221	4870	-18796	-377	-16817	10233	-19752	-222	-15637	13237	-16876	-552	-14628	16277	-13972	-147	-125	-115	-65	-56	-56	-110	39	-149	20	38	-77	-21	-53	82	-28	-1
0.990000	-194	-1452	-6148	-19689	39	-16923	-5019	-16718	115	-16754	-9636	-11289	-736	-15966	-13049	-11730	-142	-667	4849	-18654	-603	-16525	10433	-19891	-218	-15401	13721	-16853	-590	-14409	16599	-13922	-153	-127	-119	-66	-63	-63	-111	36	-155	15	33	-76	-22	-65	75	-30	0
0.990833	-158	-1586	-5856	-19301	30	-16728	-4749	-16300	90	-16547	-9262	-11219	-925	-15999	-12649	-11556	-52	-1119	4816	-18492	-522	-16241	10637	-20022	-184	-15171	14134	-16797	-616	-14178	16866	-13836	-154	-130	-120	-67	-63	-61	-108	37	-150	16	33	-78	-23	-58	81	-31	-7
0.991667	-145	-1706	-5431	-18946	18	-16508	-4526	-15867	91	-16317	-8895	-11164	-901	-16023	-12220	-11391	-310	-1586	4771	-18313	-285	-15960	10832	-20135	-168	-14947	14513	-16703	-613	-13934	17069	-13719	-151	-126	-121	-67	-63	-63	-105	36	-151	15	30	-79	-23	-57	80	-30	-3
0.992500	-204	-1808	-4883	-18637	47	-16265	-4352	-15416	-46	-16066	-8538	-11133	-957	-16033	-11779	-11256	-4	-2051	4712	-18115	-328	-15690	11022	-20252	-206	-14722	14838	-16573	-668	-13677	17200	-13578	-152	-130	-144	-67	-82	-61	-108	39	-153	16	32	-78	-24	-57	81	-32	-4
0.993333	-202	-1884	-4213	-18390	82	-15993	-4229	-14959	-158	-15806	-8200	-11121	-1007	-16028	-11335	-11149	194	-2493	4646	-17890	-483	-15425	11203	-20357	-201	-14492	15100	-16410	-781	-13396	17257	-13415	-150	-126	-121	-69	-62	-60	-108	38	-152	15	30	-83	-19	-56	81	-31	4
0.994167	-196	-1950	-3452	-18217	145	-15692	-4152	-14500	-173	-15522	-7877	-11135	-1045	-15989	-10890	-11088	-154	-2917	4566	-17649	-1097	-15165	11372	-20421	-158	-14254	15297	-16216	-725	-13099	17232	-13240	-150	-126	-126	-66	-63	-61	-105	41	-154	15	32	-67	-24	-58	79	-32	-3
0.995000	-202	-1972	-2608	-18109	110	-15363	-4120	-14018	-154	-15218	-7572	-11173	-1179	-15928	-10458	-11076	461	-3297	4485	-17383	-962	-14898	11529	-20476	-143	-13999	15420	-16004	-667	-12776	17128	-13051	-148	-129	-121	-65	-57	-60	-110	39	-149	17	32	-86	-22	-60	79	6	2
0.995833	-185	-1973	-1702	-18081	64	-15005	-4126	-13536	-227	-14893	-7280	-11231	-1366	-15819	-10042	-11120	-15	-3636	4392	-17095	-351	-14634	11662	-20505	-150	-13724	15468	-15770	-718	-12430	16950	-12858	-152	-126	-122	-66	-64	-61	-108	38	-152	15	33	-78	-22	-57	81	-30	0
0.996667	-207	-1938	-761	-18124	8	-14615	-4168	-13080	-407	-14548	-7012	-11324	-1426	-15671	-9651	-11226	191	-3920	4301	-16790	-516	-14356	11774	-20510	-197	-13427	15440	-15528	-748	-12060	16693	-12653	-150	-127	-126	-67	-64	-46	-107	38	-153	13	29	-77	-25	-59	75	-30	-3
0.997500	-207	-1879	184	-18247	11	-14194	-4241	-12618	-566	-14185	-6767	-11460	-1223	-15460	-9282	-11398	166	-4154	4208	-16466	-307	-14063	11862	-20488	-173	-13107	15333	-15279	-692	-11658	16367	-12452	-152	-129	-126	-65	-80	-58	-109	36	-155	16	33	-77	-22	-57	80	-32	0
0.998333	-203	-1796	1112	-18423	60	-13744	-4346	-12165	-477	-13794	-6539	-11595	-1030	-15205	-8952	-11644	104	-4329	4122	-16137	-251	-13754	11919	-20443	-134	-12769	15151	-15033	-654	-11237	15972	-12261	-152	-132	-125	-68	-65	-60	-116	34	-154	15	29	-81	-28	-61	73	-35	-7
0.999167	-204	-1693	1992	-18659	81	-13264	-4475	-11730	-308	-13382	-6337	-11776	-719	-14893	-8658	-11950	270	-4438	4043	-15795	-205	-13422	11940	-20357	-189	-12367	14899	-14789	-717	-10790	15529	-12066	-153	-131	-126	-69	-67	-61	-110	34	-153	8	30	-79	-22	-62	80	-33	0
1.000000	-159	-1571	2795	-18932	-47	-12749	-4615	-11293	-401	-12945	-6159	-11989	-540	-14528	-8398	-12323	504	-4511	3979	-15445	-88	-13054	11931	-20249	-238	-11952	14580	-14555	-713	-10323	15040	-11874	-152	-133	-126	-65	-65	-59	-109	37	-152	13	11	-79	-22	-58	79	-32	-3
1.000833	-151	-1437	3515	-19226	-18	-12201	-4773	-10878	-400	-12483	-6006	-12236	-483	-14111	-8179	-12752	82	-4489	3927	-15101	158	-12659	11885	-20107	-245	-11504	14199	-14334	-633	-9829	14517	-11691	-149	-128	-145	-68	-61	-59	-108	40	-149	16	33	-78	-21	-55	79	-31	0
1.001667	-178	-1298	4122	-19530	-42	-11621	-4942	-10473	-264	-11999	-5881	-12517	-81	-13632	-7993	-13239	89	-4436	3891	-14741	43	-12227	11806	-19936	-189	-11024	13767	-14131	-583	-9330	13964	-11519	-148	-128	-119	-65	-61	-52	-103	42	-151	6	37	-76	-21	-55	82	-31	2
1.002500	-119	-1160	4604	-19836	-168	-11018	-5120	-10088	-236	-11490	-5794	-12833	37	-13111	-7851	-13777	136	-4334	3870	-14425	174	-11768	11686	-19745	-132	-10529	13274	-13950	-540	-8809	13393	-11357	-147	-129	-122	-64	-57	-55	-104	40	-150	13	32	-78	-17	-56	82	-30	0
1.003333	-119	-1030	4945	-20093	-197	-10393	-5296	-9723	-227	-10963	-5729	-13183	-107	-12517	-7737	-14347	-34	-4196	3873	-14102	202	-11278	11532	-19522	-122	-10000	12748	-13790	-418	-8280	12810	-11207	-149	-126	-121	-65	-61	-57	-102	40	-149	18	35	-105	-24	-57	84	-28	0
1.004167	-165	-912	5133	-20307	-267	-9742	-5474	-9371	-155	-10408	-5701	-13565	-195	-11889	-7658	-14937	-24	-4020	3892	-13789	174	-10756	11344	-19282	-107	-9456	12185	-13648	-363	-7742	12235	-11071	-149	-127	-130	-64	-57	-57	-104	40	-150	18	33	-79	-24	-59	81	-29	-3
1.005000	-120	-808	5193	-20456	-307	-9070	-5642	-9039	88	-9830	-5698	-13972	-151	-11277	-7601	-15532	-258	-3820	3948	-13487	257	-10204	11132	-19018	-121	-8902	11603	-13528	-382	-7197	11669	-10948	-147	-127	-121	-66	-62	-57	-101	41	-150	18	27	-74	-21	-57	82	-39	0
1.005833	-131	-721	5106	-20514	-308	-8386	-5802	-8719	246	-9235	-5730	-14399	-144	-10597	-7565	-16118	-119	-3595	3994	-13192	214	-9636	10889	-18742	-102	-8337	11010	-13430	-258	-6654	11126	-10840	-148	-110	-125	-67	-62	-60	-104	40	-149	19	33	-77	-23	-59	79	-30	0
1.006667	-147	-655	4874	-20477	-339	-7691	-5946	-8418	228	-8617	-5793	-14855	-533	-9887	-7538	-16682	133	-3360	4065	-12912	329	-9049	10626	-18452	-66	-7779	10404	-13349	-142	-6109	10601	-10744	-152	-131	-124	-67	-62	-62	-107	57	-151	13	34	-77	-24	-58	80	-31	-5
1.007500	-131	-612	4529	-20319	-255	-6990	-6068	-8131	329	-7981	-5879	-15317	-859	-9152	-7517	-17202	-212	-3112	4164	-12630	368	-8450	10352	-18150	-75	-7215	9810	-13287	-210	-5552	10106	-10660	-147	-125	-119	-65	-59	-56	-103	40	-146	18	36	-74	-17	-57	81	-31	1
1.008333	-96	-589	4075	-20043	-198	-6288	-6163	-7856	322	-7327	-5986	-15788	-759	-8394	-7497	-17664	215	-2861	4288	-12350	86	-7852	10064	-17844	-100	-6662	9225	-13241	-169	-5018	9641	-10593	-150	-122	-117	-63	-62	-59	-103	39	-149	20	36	-74	-24	-52	86	-26	0
1.009167	-95	-586	3539	-19642	-223	-5597	-6237	-7596	180	-6653	-6120	-16262	-544	-7628	-7470	-18054	-194	-2616	4385	-12069	398	-7247	9772	-17534	-104	-6119	8647	-13208	-217	-4475	9208	-10546	-148	-122	-117	-44	-57	-58	-100	42	-149	20	38	-74	-18	-53	86	-27	0
1.010000	-128	-604	2941	-19114	-283	-4913	-6278	-7347	211	-5967	-6267	-16730	-496	-6860	-7429	-18366	-262	-2378	4504	-11782	110	-6655	9469	-17229	-81	-5592	8099	-13190	-370	-3952	8809	-10511	-151	-124	-118	-63	-58	-55	-101	45	-151	20	37	-72	-17	-52	98	-28	2
1.010833	-138	-642	2295	-18459	-288	-4245	-6295	-7124	181	-5277	-6415	-17182	-553	-6094	-7377	-18576	-144	-2152	4616	-11485	205	-6073	9164	-16924	-93	-5075	7576	-13185	-406	-3436	8433	-10499	-154	-127	-122	-66	-61	-57	-103	38	-150	19	36	-74	-21	-57	82	-30	0
1.011667	-166	-693	1629	-17696	-281	-3603	-6280	-6882	122	-4580	-6598	-17610	-567	-5335	-7298	-18679	-100	-1937	4731	-11174	202	-5512	8866	-16629	-162	-4587	7085	-13187	-357	-2930	8087	-10503	-150	-124	-120	-67	-74	-60	-103	39	-151	22	37	-74	-24	-39	84	-26	1
1.012500	-127	-756	971	-16851	-220	-2984	-6236	-6647	84	-3875	-6764	-17996	-516	-4583	-7190	-18669	-117	-1736	4818	-10854	47	-4971	8576	-16342	-110	-4106	6633	-13197	-337	-2433	7762	-10530	-150	-127	-124	-66	-57	-58	-104	40	-149	18	35	-72	-21	-53	82	-26	0
1.013333	-95	-828	342	-15867	-253	-2388	-6165	-6425	-476	-3170	-6927	-18344	-486	-3848	-7054	-18550	189	-1548	4893	-10516	-146	-4456	8285	-16065	-67	-3646	6209	-13210	-380	-1945	7452	-10575	-150	-122	-118	-66	-62	-58	-103	42	-150	21	36	-74	-24	-52	85	-27	-3
1.014167	-95	-905	-247	-14831	-272	-1830	-6066	-6223	-1198	-2464	-7080	-18635	-543	-3143	-6885	-18305	-64	-1381	4951	-10167	109	-3965	8000	-15800	-73	-3180	5822	-13231	-320	-1472	7156	-10639	-151	-124	-120	-66	-64	-57	-102	40	-150	18	36	-75	-23	-52	82	-28	-1
1.015000	-79	-985	-759	-13741	-277	-1296	-5949	-5966	-1067	-1767	-7220	-18866	-497	-2468	-6687	-17954	-59	-1217	4972	-9809	-94	-3507	7719	-15546	-80	-2745	5466	-13258	-298	-1017	6866	-10723	-150	-127	-124	-67	-66	-60	-105	41	-155	15	36	-78	-25	-57	80	-28	-5
1.015833	-146	-1072	-1226	-12607	-264	-798	-5814	-5712	-878	-1080	-7335	-19014	-539	-1832	-6456	-17491	85	-1089	4965	-9434	-139	-3077	7443	-15306	-130	-2309	5150	-13278	-297	-573	6584	-10820	-151	-124	-117	-66	-62	-58	-104	42	-151	19	36	-73	-22	-52	85	-27	-5
1.016667	-130	-1144	-1589	-11449	-202	-321	-5656	-5467	-893	-412	-7411	-19082	-495	-1238	-6194	-16928	-155	-960	4906	-9052	1	-2676	7168	-15075	-129	-1890	4856	-13310	-220	-144	6291	-10938	-147	-129	-119	-66	-66	-58	-107	41	-185	16	32	-74	-25	-57	81	-27	0
1.017500	-65	-1214	-1871	-10290	-221	123	-5495	-5192	-595	245	-7489	-19053	-449	-679	-5901	-16277	-197	-844	4848	-8671	-61	-2289	6889	-14858	-135	-1475	4591	-13340	-194	270	5987	-11065	-150	-126	-119	-67	-61	-59	-107	40	-150	19	33	-73	-23	-53	84	-26	1
1.018333	-73	-1281	-2060	-9147	-264	551	-5320	-4897	-408	886	-7531	-18923	-489	-171	-5584	-15553	-197	-734	4741	-8288	-59	-1958	6604	-14652	-104	-1063	4339	-13376	-282	676	5676	-11204	-150	-126	-120	-66	-62	-39	-102	42	-152	18	35	-60	-22	-55	84	-9	-3
1.019167	-78	-1339	-2167	-8031	-233	963	-5146	-4562	-426	1507	-7543	-18685	-240	287	-5243	-14776	-141	-635	4596	-7914	-107	-1638	6325	-14457	-83	-660	4101	-13414	-277	1063	5349	-11354	-149	-126	-117	-66	-64	-57	-109	38	-155	18	30	-74	-24	-55	84	-27	-1
1.020000	-79	-1387	-2197	-6959	-236	1369	-4967	-4195	-397	2105	-7534	-18337	22	695	-4892	-13957	16	-535	4427	-7537	-22	-1338	6003	-14292	-173	-258	3873	-13452	-238	1438	4997	-11497	-152	-128	-120	-66	-62	-52	-104	38	-150	1	33	-77	-18	-53	82	-21	-4
1.020833	-111	-1424	-2147	-5926	-197	1757	-4786	-3793	-245	2691	-7497	-17874	5	1055	-4524	-13115	-357	-434	4230	-7170	127	-1061	5680	-14092	-161	118	3649	-13494	-358	1803	4623	-11637	-145	-127	-116	-63	-60	-52	-107	44	-148	20	34	-75	-15	-52	88	-32	3
1.021667	-142	-1445	-2036	-4959	-171	2179	-4616	-3345	-101	3258	-7446	-17298	-61	1364	-4154	-12262	257	-333	4025	-6814	-215	-802	5342	-13918	-149	515	3419	-13538	-340	2152	4222	-11777	-144	-125	-116	-63	-59	-56	-102	43	-147	41	37	-73	-19	-52	85	-27	2
1.022500	-130	-1462	-1875	-4061	-162	2583	-4449	-2864	-119	3788	-7370	-16614	-99	1632	-3783	-11426	331	-227	3781	-6473	204	-563	4976	-13756	-176	881	3187	-13584	-256	2485	3796	-11906	-152	-124	-119	-63	-62	-56	-103	43	-155	17	33	-77	-18	-52	73	-32	-1
1.023333	-128	-1472	-1681	-3237	-147	2996	-4282	-2354	-114	4304	-7274	-15823	-75	1858	-3414	-10629	-98	-133	3542	-6147	105	-343	4587	-13604	-212	1240	2923	-13637	-335	2801	3343	-12027	-150	-126	-122	-67	-63	-59	-110	40	-153	18	33	-75	-25	-58	59	-31	-5
1.024167	-102	-1461	-1458	-2497	-154	3411	-4120	-1775	45	4800	-7172	-14932	-233	2047	-3060	-9879	42	-7	3306	-5826	90	-136	4177	-13451	-257	1576	2655	-13689	-336	3103	2874	-12122	-146	-127	-117	-69	-62	-58	-105	40	-151	18	35	-77	-23	-56	82	-28	-1
1.025000	-124	-1445	-1222	-1843	-136	3836	-3946	-1170	123	5265	-7046	-13952	-411	2214	-2715	-9198	29	107	3067	-5520	80	56	3740	-13307	-251	1893	2366	-13741	-349	3385	2383	-12201	-148	-126	-124	-67	-62	-57	-105	39	-170	16	34	-75	-21	-58	85	-30	1
1.025833	-155	-1417	-986	-1304	-103	4259	-3767	-539	174	5700	-6904	-12902	-464	2353	-2389	-8600	-80	227	2837	-5216	-1	232	3282	-13169	-234	2178	2060	-13793	-309	3640	1884	-12260	-148	-128	-121	-66	-60	-57	-108	40	-143	18	35	-75	-23	-56	81	-27	2
1.026667	-119	-1383	-757	-786	-134	4678	-3572	122	244	6106	-6745	-11788	-474	2482	-2086	-8091	254	349	2610	-4926	-236	391	2805	-13040	-233	2437	1734	-13844	-307	3871	1370	-12292	-147	-136	-121	-67	-63	-60	-103	40	-151	11	36	-76	-23	-56	84	-28	-1
1.027500	-130	-1341	-542	-400	-205	5076	-3359	792	92	6471	-6568	-10643	-249	2601	-1802	-7680	225	469	2407	-4639	72	537	2314	-12916	-264	2661	1390	-13914	-483	4073	853	-12301	-150	-122	-119	-66	-62	-56	-105	41	-150	20	37	-88	-23	-58	80	-30	0
1.028333	-164	-1293	-352	-109	-173	5456	-3128	1483	62	6805	-6363	-9459	-22	2723	-1537	-7375	-126	581	2212	-4356	94	664	1804	-12802	-285	2853	1031	-13930	-343	4242	343	-12285	-148	-124	-119	-66	-58	-56	-109	40	-149	21	39	-74	-17	-53	82	-27	3
1.029167	-144	-1240	-189	85	-139	5804	-2861	2154	143	7091	-6128	-8264	-9	2844	-1300	-7176	5	706	2034	-4077	64	778	1285	-12686	-260	3008	650	-13963	-76	4361	-163	-12244	-148	-122	-116	-66	-61	-53	-102	41	-150	20	38	-73	-18	-56	85	-30	1
1.030000	-143	-1185	-52	176	-126	6105	-2564	2817	91	7320	-5861	-7085	1	2973	-1077	-7083	-145	822	1868	-3805	308	873	755	-12581	-303	3123	265	-13991	-167	4454	-653	-12183	-148	-126	-120	-65	-61	-56	-109	38	-149	21	40	-73	-23	-53	80	-30	0
1.030833	-181	-1137	49	165	-112	6356	-2227	3461	-86	7496	-5558	-5932	93	3104	-876	-7087	-176	899	1708	-3540	-59	946	228	-12482	-264	3194	-133	-14012	-250	4487	-1126	-12102	-152	-131	-120	-68	-63	-58	-107	37	-156	16	35	-74	-22	-53	80	-29	-6
1.031667	-202	-1092	122	54	-70	6533	-1854	4057	-164	7601	-5216	-4846	-94	3240	-686	-7181	-129	979	1567	-3285	-147	1002	-296	-12391	-290	3226	-532	-14014	-279	4470	-1574	-11991	-152	-132	-125	-70	-65	-61	-107	34	-156	11	32	-80	-25	-60	78	-32	-7
1.032500	-196	-1052	171	-164	-27	6643	-1439	4607	-82	7638	-4823	-3784	-166	3378	-507	-7354	-283	1050	1438	-3038	-126	1043	-802	-12298	-319	3225	-921	-13999	-352	4401	-1991	-11866	-150	-130	-124	-70	-62	-61	-109	46	-150	18	37	-77	-22	-59	84	-29	-1
1.033333	-212	-1021	202	-477	26	6670	-980	5093	0	7591	-4381	-2804	5	3518	-286	-7586	-31	1105	1321	-2809	-285	1064	-1293	-12211	-289	3177	-1312	-13965	-391	4270	-2365	-11720	-149	-129	-121	-69	-62	-59	-115	36	-152	16	33	-80	-22	-56	82	-32	0
1.034167	-218	-1002	209	-887	-35	6615	-489	5511	216	7460	-3881	-1916	97	3647	-128	-7871	-413	1140	1210	-2602	19	1069	-1762	-12131	-299	3092	-1685	-13898	-469	4074	-2723	-11557	-151	-131	-126	-70	-64	-58	-105	37	-152	12	36	-77	-21	-56	82	-28	-5
1.035000	-216	-1002	213	-1382	19	6458	42	5847	342	7228	-3329	-1126	158	3757	53	-8186	-271	1164	1109	-2418	-117	1056	-2206	-12056	-285	2970	-2043	-13838	-411	3817	-3036	-11386	-150	-127	-122	-69	-64	-58	-109	41	-148	17	30	-77	-19	-59	84	-30	-1
1.035833	-236	-1018	216	-1962	66	6210	603	6096	326	6911	-2728	-441	70	3839	283	-8513	1	1163	1010	-2267	207	1027	-2621	-11978	-253	2809	-2378	-13740	-413	3503	-3311	-11201	-148	-128	-122	-69	-61	-60	-107	38	-148	19	35	-75	-23	-57	80	-30	1
1.036667	-207	-1057	200	-2610	54	5876	1186	6231	581	6497	-2086	133	-86	3884	509	-8837	-497	1161	916	-2151	281	984	-2995	-11905	-272	2610	-2695	-13615	-556	3128	-3545	-11006	-151	-131	-125	-67	-57	-59	-105	38	-153	16	33	-76	-24	-59	79	-31	-1
1.037500	-208	-1118	199	-3297	59	5458	1778	6302	586	5986	-1402	604	-268	3881	762	-9139	-160	1142	834	-2080	377	922	-3332	-11830	-299	2382	-2977	-13469	-491	2696	-3754	-10805	-149	-130	-124	-68	-63	-61	-110	39	-150	18	34	-78	-24	-58	81	-30	-5
1.038333	-245	-1206	209	-4014	38	4947	2372	6282	328	5389	-686	967	-183	3810	1035	-9401	-145	1112	758	-2051	636	852	-3623	-11755	-269	2118	-3236	-13297	-424	2211	-3926	-10599	-148	-129	-125	-65	-66	-61	-109	36	-152	19	36	-76	-27	-59	78	-31	0
1.039167	-223	-1316	229	-4735	-1	4402	2962	6115	465	4707	49	1227	-118	3678	1335	-9605	-310	1083	687	-2074	718	773	-3870	-11676	-220	1818	-3470	-13113	-498	1690	-4069	-10392	-151	-133	-128	-69	-61	-64	-110	35	-149	16	32	-77	-23	-62	85	-31	-1
1.040000	-210	-1451	273	-5436	41	3784	3536	5877	677	3955	795	1393	-219	3458	1658	-9745	15	1042	624	-2148	547	682	-4068	-11591	-227	1491	-3668	-12896	-490	1127	-4187	-10183	-160	-137	-124	-69	-63	-64	-109	36	-153	16	30	-78	-25	-61	77	-32	-5
1.040833	-189	-1610	342	-6095	10	3124	4092	5549	798	3143	1536	1480	-201	3160	2005	-9797	-5	1016	578	-2269	774	586	-4212	-11494	-196	1143	-3835	-12667	-522	549	-4272	-9966	-149	-128	-125	-67	-61	-61	-104	39	-150	22	35	-74	-19	-56	84	-29	1
1.041667	-202	-1788	439	-6677	-17	2440	4610	5150	688	2296	2264	1492	-171	2783	2369	-9773	-708	983	545	-2440	855	480	-4305	-11386	-161	766	-3975	-12435	-537	-52	-4341	-9761	-143	-133	-119	-69	-62	-59	-104	42	-151	13	35	-73	-18	-55	81	-27	-5
1.042500	-217	-1987	563	-7172	6	1737	5082	4670	551	1415	2953	1435	-61	2301	2747	-9657	-496	954	521	-2660	535	369	-4350	-11275	-136	368	-4086	-12171	-464	-660	-4397	-9556	-149	-126	-121	-63	-61	-59	-107	38	-152	17	32	-74	-9	-57	80	-31	3
1.043333	-183	-2194	722	-7550	66	1036	5502	4128	595	528	3601	1346	205	1746	3130	-9457	-362	946	509	-2918	607	249	-4344	-11143	-130	-46	-4163	-11910	-398	-1265	-4443	-9352	-149	-129	-121	-66	-60	-64	-107	40	-149	17	35	-75	-17	-60	81	-30	1
1.044167	-186	-2411	911	-7793	110	344	5859	3540	449	-363	4188	1206	295	1115	3512	-9174	-449	937	514	-3214	670	128	-4287	-10997	-117	-479	-4221	-11644	-292	-1853	-4444	-9158	-152	-126	-118	-63	-60	-60	-108	42	-153	17	34	-75	-21	-59	81	-29	2
1.045000	-145	-2635	1127	-7926	129	-328	6147	2888	315	-1222	4707	1040	215	429	3876	-8823	-444	934	527	-3542	665	-3	-4183	-10834	-101	-919	-4248	-11374	-111	-2419	-4502	-8967	-151	-129	-118	-64	-61	-60	-107	39	-151	15	36	-75	-21	-58	80	-30	0
1.045833	-122	-2851	1388	-7906	74	-970	6364	2241	293	-2041	5144	854	171	-302	4218	-8400	-462	952	560	-3888	557	-136	-4035	-10657	-108	-1379	-4254	-11105	-79	-2950	-4528	-8781	-149	-126	-119	-64	-62	-60	-108	41	-160	18	35	-75	-24	-58	77	-36	0
1.046667	-171	-3064	1682	-7749	102	-1574	6500	1557	260	-2802	5487	662	180	-1052	4529	-7929	-158	970	596	-4246	346	-281	-3845	-10455	-78	-1808	-4237	-10834	-221	-3437	-4560	-8599	-147	-110	-117	-65	-65	-60	-108	39	-151	21	37	-75	-23	-57	86	-28	-1
1.047500	-194	-3254	2014	-7456	85	-2133	6557	871	263	-3489	5736	466	269	-1816	4803	-7421	-260	993	647	-4607	560	-421	-3610	-10237	-76	-2249	-4196	-10573	-254	-3884	-4592	-8416	-147	-128	-120	-63	-60	-58	-104	40	-149	9	35	-72	-16	-58	84	-29	-1
1.048333	-190	-3429	2373	-7052	9	-2653	6533	182	158	-4108	5884	275	539	-2557	5020	-6894	-297	1017	704	-4958	236	-579	-3352	-9999	-108	-2679	-4134	-10311	-178	-4295	-4630	-8239	-150	-153	-122	-64	-61	-60	-112	38	-149	-3	34	-76	-23	-61	84	-30	0
1.049167	-191	-3577	2757	-6552	-99	-3122	6428	-492	38	-4634	5927	85	755	-3259	5175	-6360	161	1040	761	-5295	103	-729	-3057	-9738	-160	-3096	-4055	-10055	-70	-4617	-4674	-8058	-146	-125	-121	-62	-61	-57	-105	41	-148	19	34	-75	-21	-58	85	-28	1
1.050000	-149	-3695	3163	-5981	-239	-3535	6248	-1152	-144	-5076	5877	-94	612	-3897	5273	-5829	-211	1060	824	-5604	266	-903	-2739	-9463	-118	-3498	-3955	-9807	23	-4903	-4718	-7875	-152	-127	-118	-66	-62	-57	-108	51	-155	17	35	-74	-23	-56	84	-29	-1
1.050833	-143	-3777	3589	-5356	-332	-3937	5996	-1787	-352	-5414	5727	-271	297	-4457	5290	-5316	126	1072	883	-5886	164	-1083	-2406	-9168	4	-3869	-3838	-9568	124	-5136	-4782	-7681	-149	-130	-120	-65	-64	-58	-108	39	-155	19	33	-78	-17	-57	84	-14	-3
1.051667	-176	-3817	4014	-4704	-311	-4289	5682	-2391	-376	-5674	5487	-428	194	-4921	5238	-4836	118	1069	939	-6129	92	-1268	-2058	-8863	-25	-4226	-3701	-9347	275	-5310	-4847	-7483	-150	-128	-118	-66	-62	-57	-105	36	-151	17	30	-79	-19	-58	81	-31	0
1.052500	-189	-3829	4436	-4060	-251	-4610	5313	-2958	-275	-5844	5177	-610	128	-5277	5106	-4383	310	1054	977	-6329	-4	-1468	-1705	-8542	-66	-4541	-3547	-9109	374	-5441	-4918	-7255	-150	-126	-121	-66	-64	-59	-108	39	-151	17	32	-78	-21	-58	81	-29	-1
1.053333	-155	-3796	4843	-3442	-173	-4901	4897	-3488	-300	-5937	4795	-780	77	-5515	4900	-3963	350	1024	1046	-6482	-131	-1676	-1350	-8211	-9	-4832	-3379	-8891	383	-5528	-4988	-7011	-148	-126	-118	-66	-62	-61	-109	38	-153	18	35	-78	-22	-59	81	-29	0
1.054167	-104	-3726	5186	-2880	-163	-5176	4449	-3982	-373	-5972	4360	-954	22	-5627	4618	-3583	466	973	1091	-6585	-181	-1901	-1002	-7870	23	-5091	-3190	-8679	291	-5573	-5060	-6742	-149	-128	-119	-67	-67	-59	-104	40	-152	19	33	-75	-22	-58	82	2	0
1.055000	-116	-3622	5552	-2386	-39	-5440	3973	-4433	-300	-5952	3885	-1140	-7	-5621	4273	-3245	144	903	1132	-6637	-161	-2131	-664	-7523	54	-5317	-2991	-8479	214	-5591	-5133	-6445	-149	-128	-117	-64	-62	-58	-122	40	-149	22	32	-76	-22	-57	82	-29	1
1.055833	-124	-3476	5828	-1982	-14	-5692	3495	-4840	-267	-5891	3391	-1333	-162	-5500	3879	-2944	243	811	1162	-6646	-392	-2383	-343	-7175	51	-5520	-2781	-8285	206	-5585	-5199	-6114	-151	-129	-118	-66	-63	-60	-107	37	-148	32	32	-78	-23	-56	80	-30	0
1.056667	-146	-3319	6043	-1671	-31	-5941	3017	-5213	-421	-5814	2888	-1550	-240	-5280	3403	-2681	200	699	1189	-6612	-377	-2636	-45	-6829	3	-5688	-2565	-8101	217	-5565	-5270	-5745	-153	-133	-122	-97	-63	-61	-105	37	-152	13	30	-78	-23	-59	78	-30	-1
1.057500	-181	-3128	6182	-1473	29	-6188	2556	-5537	-505	-5716	2388	-1783	146	-4969	2910	-2449	275	575	1239	-6536	-500	-2911	229	-6481	0	-5830	-2339	-7918	222	-5534	-5329	-5333	-147	-129	-118	-68	-63	-61	-108	36	-149	18	33	-78	-21	-55	82	-30	0
1.058333	-162	-2923	6261	-1378	78	-6435	2136	-5832	-523	-5619	1918	-2037	1266	-4594	2377	-2251	339	435	1230	-6424	-629	-3188	471	-6139	13	-5954	-2106	-7749	96	-5506	-5386	-4883	-153	-130	-111	-69	-62	-63	-105	38	-154	18	33	-80	-19	-59	80	-32	-5
1.059167	-146	-2702	6222	-1383	104	-6688	1749	-6075	-466	-5537	1470	-2322	1767	-4177	1834	-2083	-43	287	1241	-6287	-722	-3472	682	-5798	-52	-6067	-1878	-7562	112	-5484	-5437	-4390	-152	-132	-122	-67	-61	-62	-110	35	-154	12	32	-79	-24	-58	81	-31	0
1.060000	-159	-2478	6115	-1496	103	-6942	1419	-6287	-379	-5474	1078	-2633	1255	-3741	1285	-1953	101	129	1248	-6123	-960	-3762	863	-5460	-73	-6153	-1645	-7386	81	-5471	-5478	-3856	-153	-132	-125	-74	-66	-64	-108	34	-151	18	34	-77	-25	-59	81	-30	-1
1.060833	-122	-2252	5919	-1683	99	-7199	1154	-6469	-394	-5439	735	-2974	1005	-3315	763	-1847	97	-22	1247	-5940	-725	-4049	1009	-5127	-81	-6237	-1426	-7198	35	-5469	-5516	-3281	-147	-128	-119	-65	-62	-58	-103	42	-161	17	36	-76	-21	-53	85	-27	0
1.061667	-99	-2025	5647	-1952	60	-7455	959	-6613	-334	-5481	455	-3346	774	-2920	246	-1785	-230	-177	1240	-5747	-781	-4336	1117	-4799	-103	-6314	-1214	-7009	55	-5487	-5552	-2664	-147	-130	-120	-73	-59	-58	-104	40	-152	20	38	-72	-21	-59	81	-28	0
1.062500	-127	-1812	5300	-2281	-27	-7713	838	-6731	-230	-5464	243	-3749	264	-2582	-230	-1765	412	-321	1225	-5553	-1017	-4619	1188	-4480	-92	-6389	-1024	-6812	-26	-5529	-5587	-2014	-147	-127	-119	-80	-61	-58	-104	40	-150	19	36	-77	-21	-56	86	-27	1
1.063333	-160	-1618	4889	-2657	-39	-7958	800	-6820	-93	-5525	95	-4181	-217	-2306	-655	-1790	-184	-460	1198	-5363	-702	-4888	1223	-4168	-130	-6467	-853	-6597	-75	-5589	-5624	-1338	-149	-129	-120	-61	-65	-60	-104	43	-151	19	36	-74	-22	-55	85	-28	-3
1.064167	-101	-1430	4427	-3060	-116	-8197	838	-6886	-8	-5616	19	-4631	-752	-2120	-1026	-1864	-118	-577	1163	-5178	-1012	-5147	1221	-3857	-169	-6547	-688	-6367	-77	-5668	-5658	-645	-152	-127	-119	-64	-62	-59	-105	39	-151	18	37	-76	-24	-61	82	-31	1
1.065000	-87	-1271	3929	-3507	-181	-8421	958	-6930	-31	-5729	7	-5106	-1142	-2019	-1325	-1995	-174	-686	1113	-5008	-946	-5393	1182	-3555	-208	-6631	-592	-6121	-161	-5765	-5706	67	-150	-129	-136	-70	-65	-65	-110	40	-131	13	34	-77	-25	-60	78	-33	-4
1.065833	-102	-1138	3406	-3913	-181	-8625	1153	-6953	-122	-5857	61	-5601	-1534	-2030	-1548	-2175	-216	-767	1052	-4843	-796	-5612	1119	-3251	-238	-6717	-506	-5849	-265	-5874	-5741	786	-149	-128	-121	-76	-62	-58	-105	41	-153	24	35	-78	-21	-67	81	-32	0
1.066667	-88	-1025	2903	-4333	-144	-8797	1428	-6953	-127	-5990	178	-6101	-1652	-2114	-1689	-2417	-144	-825	974	-4696	-768	-5811	1022	-2954	-265	-6794	-464	-5556	-230	-5990	-5786	1506	-151	-134	-122	-66	-63	-58	-107	40	-151	17	37	-75	-23	-55	84	-30	1
1.067500	-77	-941	2355	-4726	-199	-8934	1761	-6937	-67	-6121	347	-6601	-1531	-2290	-1744	-2715	98	-868	886	-4569	-660	-5982	897	-2663	-305	-6876	-455	-5236	-219	-6110	-5834	2210	-148	-126	-119	-63	-64	-56	-104	41	-153	20	39	-73	-22	-53	85	-28	-3
1.068333	-107	-890	1855	-5095	-146	-9034	2154	-6914	6	-6239	561	-7109	-1407	-2535	-1705	-3067	-499	-883	781	-4464	-328	-6125	745	-2375	-285	-6953	-493	-4892	-344	-6226	-5885	2901	-146	-126	-116	-66	-66	-55	-102	42	-151	18	38	-73	-18	-56	85	-28	4
1.069167	-122	-869	1387	-5433	-80	-9098	2591	-6877	52	-6340	813	-7614	-1478	-2843	-1580	-3480	-366	-883	656	-4376	-475	-6246	571	-2084	-286	-7024	-578	-4521	-357	-6342	-5931	3560	-147	-128	-120	-63	-60	-58	-101	43	-148	22	38	-72	-19	-52	86	-27	-1
1.070000	-158	-875	958	-5732	-126	-9112	3070	-6833	-1	-6411	1094	-8099	-1892	-3186	-1378	-3939	-102	-859	518	-4306	-369	-6333	380	-1806	-302	-7085	-702	-4125	-365	-6446	-5965	4192	-145	-127	-119	-64	-58	-58	-101	43	-147	16	33	-75	-21	-55	85	-28	4
1.070833	-138	-916	578	-5998	-70	-9085	3572	-6790	80	-6447	1398	-8573	-2264	-3550	-1085	-4436	-345	-821	361	-4255	-301	-6396	167	-1530	-335	-7127	-874	-3707	-368	-6537	-5998	4774	-149	-127	-122	-64	-58	-59	-117	40	-150	19	35	-77	-23	-58	82	-27	0
1.071667	-103	-979	257	-6218	-46	-8999	4089	-6746	191	-6445	1714	-9025	-2653	-3909	-746	-5001	-320	-762	192	-4226	-301	-6425	-49	-1259	-370	-7147	-1091	-3264	-343	-6610	-5997	5313	-148	-128	-120	-65	-64	-58	-107	37	-148	17	33	-78	-21	-57	82	-33	0
1.072500	-136	-1075	-9	-6401	-155	-8864	4610	-6689	-86	-6394	2036	-9448	-2957	-4245	-325	-5581	-429	-673	10	-4210	-104	-6426	-274	-989	-350	-7144	-1344	-2794	-372	-6660	-5972	5804	-147	-127	-122	-67	-65	-59	-110	29	-151	16	34	-75	-21	-60	84	-29	0
1.073333	-160	-1185	-212	-6535	-163	-8679	5124	-6661	-474	-6319	2355	-9843	-2835	-4541	144	-6194	-341	-602	-176	-4204	-98	-6400	-506	-728	-376	-7114	-1644	-2303	-365	-6694	-5904	6244	-149	-130	-124	-70	-62	-63	-111	36	-155	16	29	-79	-25	-62	78	-31	-4
1.074167	-169	-1325	-360	-6638	-104	-8447	5620	-6631	-490	-6161	2673	-10207	-3023	-4767	657	-6821	-69	-504	-368	-4214	70	-6338	-730	-465	-378	-7052	-1973	-1785	-405	-6701	-5780	6609	-151	-130	-122	-67	-62	-62	-109	39	-151	15	32	-77	-22	-59	85	-29	-5
1.075000	-162	-1475	-447	-6686	-78	-8157	6099	-6602	-473	-5978	2975	-10527	-3598	-4922	1194	-7465	-612	-394	-561	-4230	122	-6263	-944	-214	-366	-6948	-2330	-1250	-468	-6677	-5606	6916	-155	-128	-120	-67	-66	-60	-104	38	-151	16	30	-76	-23	-59	79	-29	-3
1.075833	-198	-1636	-488	-6704	-111	-7829	6540	-6585	-458	-5754	3274	-10811	-3547	-4991	1743	-8106	-120	-267	-754	-4253	-53	-6159	-1147	32	-309	-6811	-2711	-701	-499	-6633	-5360	7161	-149	-128	-117	-65	-64	-63	-107	35	-152	16	30	-79	-23	-57	82	-29	0
1.076667	-188	-1807	-486	-6687	-88	-7452	6948	-6576	-382	-5501	3544	-11063	-3121	-4973	2292	-8764	-275	-134	-945	-4285	464	-6029	-1327	267	-304	-6641	-3106	-146	-464	-6569	-5062	7346	-149	-127	-121	-67	-63	-57	-108	39	-153	18	27	-74	-21	-58	80	-29	-4
1.077500	-158	-1985	-448	-6635	-62	-7085	7304	-6578	-396	-5228	3788	-11270	-2786	-4866	2825	-9420	-332	2	-1136	-4316	233	-5891	-1486	488	-309	-6438	-3502	419	-348	-6487	-4641	7464	-150	-129	-121	-66	-60	-59	-116	35	-147	15	29	-76	-18	-57	81	-28	0
1.078333	-148	-2161	-386	-6555	-109	-6686	7619	-6586	-541	-4940	4004	-11438	-2369	-4664	3331	-10081	-275	148	-1293	-4347	374	-5736	-1617	697	-267	-6200	-3899	992	-339	-6380	-4164	7516	-149	-131	-122	-65	-56	-61	-108	37	-150	19	30	-75	-21	-61	81	-30	0
1.079167	-135	-2327	-306	-6447	-146	-6287	7881	-6593	-769	-4639	4193	-11567	-1944	-4387	3794	-10735	-338	300	-1446	-4373	586	-5577	-1707	884	-264	-5937	-4287	1556	-334	-6284	-3604	7504	-149	-130	-121	-68	-63	-60	-110	35	-154	15	29	-79	-25	-58	79	-29	1
1.080000	-167	-2485	-215	-6315	-115	-5905	8099	-6598	-783	-4339	4352	-11656	-1572	-4048	4208	-11397	-512	456	-1588	-4394	486	-5407	-1757	1051	-259	-5656	-4647	2114	-313	-6164	-2964	7433	-151	-147	-124	-64	-64	-58	-109	39	-151	17	32	-76	-25	-57	85	-30	-1
1.080833	-181	-2624	-122	-6157	-122	-5544	8274	-6603	-684	-4055	4481	-11693	-944	-3650	4565	-12061	-207	615	-1701	-4402	148	-5236	-1761	1190	-270	-5354	-4962	2662	-301	-6045	-2249	7308	-147	-129	-117	-66	-61	-41	-102	39	-148	20	36	-76	-23	-55	86	-27	4
1.081667	-176	-2739	-35	-5985	-134	-5228	8405	-6591	-646	-3787	4574	-11695	-454	-3220	4850	-12734	-470	770	-1798	-4396	409	-5077	-1722	1300	-256	-5047	-5235	3190	-301	-5919	-1473	7118	-150	-121	-122	-73	-63	-62	-108	38	-151	16	33	-78	-23	-58	80	-35	-3
1.082500	-199	-2835	34	-5798	-128	-4974	8489	-6579	-551	-3556	4629	-11666	85	-2770	5069	-13413	-576	925	-1865	-4374	402	-4925	-1629	1378	-230	-4738	-5455	3680	-391	-5799	-632	6879	-147	-129	-118	-66	-63	-58	-104	33	-149	16	36	-76	-22	-58	81	-29	-3
1.083333	-184	-2898	93	-5609	-75	-4785	8539	-6541	-387	-3362	4656	-11583	524	-2321	5208	-14090	-208	1075	-1917	-4337	379	-4787	-1480	1417	-231	-4436	-5603	4150	-492	-5681	244	6592	-150	-127	-121	-68	-46	-58	-108	40	-151	18	34	-76	-22	-56	84	-30	-3
1.084167	-171	-2932	135	-5419	-114	-4679	8553	-6491	-398	-3210	4648	-11470	880	-1901	5274	-14758	-248	1222	-1941	-4284	538	-4668	-1280	1415	-168	-4150	-5678	4575	-486	-5572	1141	6259	-151	-126	-120	-67	-60	-58	-104	39	-149	19	41	-76	-21	-58	82	-30	1
1.085000	-179	-2933	151	-5234	-191	-4675	8525	-6421	-388	-3123	4607	-11326	1226	-1526	5268	-15411	-227	1352	-1940	-4220	423	-4574	-1020	1369	-87	-3881	-5665	4959	-478	-5468	2050	5890	-149	-125	-120	-63	-62	-60	-107	37	-150	17	36	-73	-25	-57	81	-30	2
1.085833	-196	-2895	148	-5062	-165	-4761	8495	-6340	-263	-3096	4538	-11158	1453	-1215	5193	-16032	-328	1474	-1913	-4143	230	-4506	-701	1290	-94	-3635	-5563	5292	-508	-5371	2950	5483	-149	-125	-120	-66	-52	-60	-108	37	-150	18	35	-75	-21	-57	79	-32	0
1.086667	-217	-2824	114	-4914	-97	-4961	8430	-6245	-165	-3145	4441	-10970	1551	-992	5049	-16603	-292	1588	-1865	-4063	-88	-4462	-329	1158	-98	-3420	-5365	5567	-449	-5283	3827	5049	-158	-125	-120	-65	-63	-58	-103	39	-151	18	35	-72	-24	-53	82	-28	0
1.087500	-193	-2720	74	-4793	-79	-5264	8345	-6129	-190	-3267	4319	-10772	1441	-868	4850	-17114	85	1683	-1790	-3982	-319	-4466	97	992	-49	-3236	-5070	5791	-442	-5194	4666	4586	-147	-127	-100	-65	-62	-57	-104	41	-147	19	36	-100	-1	-53	84	-30	-4
1.088333	-165	-2581	6	-4712	-51	-5677	8239	-6018	-315	-3475	4172	-10564	1317	-856	4604	-17530	-363	1762	-1695	-3909	-333	-4494	575	783	-76	-3092	-4671	5952	-448	-5110	5430	4111	-147	-126	-119	-66	-56	-56	-102	41	-153	18	36	-73	-18	-52	82	-28	1
1.089167	-203	-2412	-70	-4661	-68	-6193	8114	-5905	-264	-3769	4011	-10362	1212	-969	4313	-17858	12	1825	-1596	-3852	-650	-4561	1091	534	-111	-2974	-4169	6050	-367	-5033	6156	3619	-147	-127	-121	-66	-61	-61	-103	41	-151	20	40	-74	-22	-55	84	-28	3
1.090000	-217	-2217	-164	-4666	-33	-6798	7972	-5800	-219	-4155	3827	-10181	931	-1203	3992	-18063	-134	1868	-1448	-3823	-277	-4665	1661	245	-137	-2894	-3577	6082	-316	-4950	6782	3122	-149	-128	-124	-70	-52	-61	-108	37	-151	17	33	-79	-25	-58	82	-28	-1
1.090833	-193	-2003	-272	-4730	73	-7503	7808	-5708	-161	-4619	3636	-10021	830	-1560	3652	-18145	-400	1896	-1309	-3830	-400	-4795	2273	-68	-174	-2849	-2893	6058	-301	-4856	7318	2622	-149	-131	-122	-86	-65	-61	-107	13	-152	17	35	-78	-23	-59	92	-31	0
1.091667	-165	-1761	-374	-4836	27	-8268	7629	-5636	-183	-5163	3432	-9891	550	-2029	3305	-18100	-79	1906	-1143	-3883	-423	-4955	2901	-407	-173	-2835	-2129	5970	-210	-4755	7754	2119	-150	-130	-126	-68	-66	-62	-108	35	-154	16	32	-79	-27	-60	86	-30	-3
1.092500	-170	-1504	-479	-5013	-21	-9089	7430	-5590	-275	-5783	3225	-9799	147	-2602	2964	-17927	-112	1904	-971	-3996	-371	-5126	3559	-766	-188	-2837	-1285	5830	-74	-4632	8089	1640	-147	-128	-126	-70	-68	-64	-105	39	-152	11	32	-77	-24	-58	80	-29	-4
1.093333	-153	-1237	-581	-5241	61	-9935	7208	-5568	-180	-6465	3009	-9759	-198	-3260	2644	-17634	-207	1890	-790	-4170	-245	-5310	4236	-1136	-232	-2867	-375	5634	-4	-4487	8322	1171	-152	-116	-121	-67	-64	-62	-107	37	-149	17	33	-77	-23	-61	76	-29	0
1.094167	-128	-972	-673	-5533	-12	-10805	6957	-5591	-79	-7210	2790	-9775	-492	-3975	2351	-17247	24	1867	-609	-4413	-541	-5502	4916	-1522	-268	-2909	586	5393	33	-4313	8453	719	-147	-127	-122	-66	-64	-62	-109	38	-152	15	30	-101	-19	-58	79	-28	-5
1.095000	-152	-692	-756	-5878	-185	-11670	6681	-5648	-58	-7992	2566	-9851	-830	-4740	2103	-16774	-81	1841	-423	-4764	-314	-5687	5603	-1901	-301	-2963	1582	5104	6	-4116	8485	288	-149	-125	-119	-69	-61	-62	-105	38	-150	17	34	-76	-19	-59	77	-29	0
1.095833	-148	-420	-823	-6281	-224	-12519	6376	-5754	-91	-8798	2341	-9993	-927	-5512	1909	-16242	-479	1811	-237	-5194	-318	-5861	6279	-2278	-251	-3027	2604	4783	-57	-3873	8424	-113	-151	-127	-122	-67	-61	-64	-108	38	-150	20	34	-75	-24	-59	80	-26	-1
1.096667	-136	-150	-880	-6733	-105	-13332	6045	-5909	-239	-9612	2111	-10202	-446	-6276	1769	-15666	-284	1781	-49	-5714	-494	-6009	6941	-2650	-231	-3089	3629	4426	-107	-3599	8277	-494	-148	-124	-118	-65	-62	-63	-105	39	-151	17	36	-77	-22	-60	79	-35	-3
1.097500	-155	105	-916	-7230	-30	-14076	5684	-6122	-243	-10418	1882	-10485	168	-6994	1699	-15064	-260	1756	142	-6320	-466	-6129	7577	-3010	-305	-3146	4646	4046	-110	-3294	8054	-848	-150	-130	-122	-66	-62	-64	-107	37	-156	15	34	-78	-23	-57	81	-26	-3
1.098333	-129	348	-912	-7765	-136	-14750	5311	-6392	-237	-11190	1645	-10846	937	-7651	1713	-14461	-219	1742	278	-7010	-560	-6211	8172	-3353	-310	-3192	5641	3638	-208	-2956	7773	-1178	-153	-131	-122	-82	-66	-63	-109	37	-152	13	30	-82	-25	-57	77	-32	-5
1.099167	-88	574	-930	-8328	-138	-15337	4910	-6734	-237	-11909	1408	-11289	1681	-8210	1810	-13865	-181	1756	428	-7761	-403	-6244	8730	-3669	-329	-3218	6603	3219	-210	-2577	7412	-1468	-150	-128	-125	-72	-63	-63	-108	38	-155	37	32	-79	-23	-57	82	-31	0
1.100000	-102	790	-902	-8904	45	-15816	4511	-7143	-156	-12550	1177	-11791	2329	-8641	1993	-13285	-241	1760	562	-8569	-238	-6224	9236	-3974	-360	-3221	7507	2807	-112	-2178	7012	-1736	-156	-131	-121	-68	-64	-60	-109	36	-154	18	33	-76	-24	-56	80	-30	-3
1.100833	-95	990	-857	-9495	114	-16182	4107	-7636	-195	-13073	949	-12389	2894	-8934	2262	-12717	-11	1803	685	-9423	-412	-6148	9685	-4244	-382	-3193	8340	2364	23	-1751	6579	-1967	-148	-126	-119	-69	-60	-58	-103	40	-150	20	39	-77	-23	-49	85	-24	2
1.101667	-98	1170	-788	-10089	114	-16428	3732	-8208	-187	-13483	727	-13020	2744	-9077	2614	-12165	-371	1867	784	-10297	-267	-6011	10070	-4490	-355	-3139	9086	1935	225	-1312	6103	-2174	-149	-128	-120	-67	-60	-58	-104	42	-150	19	37	-75	-9	-55	85	-26	0
1.102500	-132	1333	-702	-10678	87	-16555	3327	-8872	-118	-13763	497	-13731	2480	-9082	3043	-11620	-18	1953	868	-11175	-426	-5820	10385	-4711	-355	-3052	9735	1503	386	-858	5603	-2357	-147	-125	-124	-56	-61	-58	-110	40	-148	20	35	-77	-19	-58	81	-25	0
1.103333	-129	1476	-601	-11246	-88	-16561	2962	-9628	-88	-13894	278	-14496	2418	-8891	3536	-11065	312	2069	928	-12035	-196	-5572	10626	-4903	-355	-2927	10276	1078	450	-413	5090	-2513	-146	-124	-120	-68	-58	-55	-103	41	-148	21	35	-72	-17	-55	84	-28	0
1.104167	-132	1612	-486	-11789	-189	-16443	2626	-10478	-18	-13878	62	-15295	2079	-8564	4067	-10472	-289	2212	971	-12854	-305	-5278	10789	-5071	-358	-2771	10718	659	374	22	4569	-2646	-146	-125	-119	-64	-61	-58	-108	41	-148	19	35	-74	-24	-57	82	-31	0
1.105000	-119	1741	-357	-12305	-270	-16219	2317	-11425	85	-13704	-141	-16094	1735	-8103	4614	-9891	-26	2381	997	-13617	-909	-4938	10874	-5218	-367	-2577	11036	254	370	442	4043	-2759	-148	-126	-118	-65	-68	-59	-108	40	-150	18	36	-76	-23	-55	81	-27	-1
1.105833	-160	1835	-214	-12785	-350	-15889	2037	-12453	466	-13386	-336	-16929	1422	-7534	5153	-9248	12	2578	1008	-14309	-585	-4555	10884	-5344	-282	-2355	11232	-139	367	834	3525	-2853	-147	-125	-118	-64	-63	-59	-99	38	-153	17	42	-76	-24	-58	78	-29	-3
1.106667	-237	1938	-70	-13219	-376	-15477	1784	-13563	856	-12934	-527	-17713	1132	-6885	5642	-8543	-10	2807	1003	-14915	405	-4148	10812	-5450	-305	-2107	11314	-526	180	1192	3009	-2933	-147	-129	-121	-68	-61	-65	-109	37	-150	15	34	-78	-22	-61	80	-30	0
1.107500	-275	2037	80	-13610	-410	-14992	1556	-14707	1046	-12370	-706	-18442	918	-6178	6057	-7767	328	3064	994	-15413	-42	-3717	10677	-5537	-325	-1833	11282	-896	140	1517	2520	-3001	-150	-125	-117	-62	-64	-58	-104	44	-149	19	36	-75	-18	-55	78	-31	3
1.108333	-272	2135	236	-13947	-566	-14443	1342	-15967	854	-11699	-877	-19097	600	-5444	6366	-6921	566	3342	979	-15820	-407	-3281	10468	-5616	-254	-1539	11124	-1261	106	1794	2053	-3061	-148	-103	-121	-63	-60	-63	-107	40	-150	17	38	-76	-23	-53	84	-28	6
1.109167	-259	2233	387	-14238	-666	-13863	1144	-17237	820	-10960	-1041	-19648	171	-4745	6524	-6018	459	3647	960	-16117	-632	-2846	10216	-5682	-258	-1236	10889	-1609	-56	2020	1612	-3114	-148	-125	-119	-67	-60	-56	-104	42	-151	18	39	-75	-19	-55	96	-26	0
1.110000	-308	2336	534	-14483	-667	-13259	937	-18534	1072	-10181	-1182	-20077	-87	-4096	6515	-5057	951	3969	947	-16314	-1078	-2420	9873	-5747	-257	-932	10552	-1951	-22	2192	1213	-3165	-148	-129	-120	-64	-59	-58	-107	41	-152	15	36	-74	-19	-56	84	-27	2
1.110833	-302	2440	677	-14687	-585	-12656	714	-19825	1118	-9393	-1353	-20362	-198	-3535	6298	-4061	1178	4305	936	-16411	-1058	-2021	9496	-5805	-191	-631	10137	-2281	28	2319	852	-3219	-150	-131	-124	-64	-61	-63	-105	40	-151	15	36	-76	-23	-58	81	-27	0
1.111667	-245	2560	812	-14851	-429	-12068	464	-21130	1177	-8627	-1506	-20492	-356	-3085	5867	-3039	1748	4659	939	-16427	-637	-1650	9076	-5863	-153	-342	9658	-2601	-78	2393	515	-3276	-151	-129	-122	-64	-62	-60	-108	40	-152	16	30	-82	-23	-57	80	-29	-1
1.112500	-235	2685	948	-14978	-413	-11503	185	-22390	1111	-7901	-1652	-20456	-531	-2766	5207	-2039	3056	5021	960	-16369	-332	-1309	8639	-5916	-126	-66	9137	-2909	-104	2404	286	-3336	-151	-128	-124	-65	-64	-62	-104	38	-151	16	34	-76	-23	-58	81	-31	0
1.113333	-233	2828	1084	-15078	-343	-10978	-151	-23609	828	-7244	-1803	-20259	-689	-2594	4319	-1022	4273	5392	1003	-16254	-568	-1012	8173	-5969	-92	181	8570	-3210	-166	2399	90	-3403	-143	-127	-122	-63	-59	-57	-108	39	-149	16	35	-77	-21	-58	78	-29	-4
1.114167	-216	2982	1222	-15168	-200	-10501	-540	-24786	608	-6681	-1951	-19897	-825	-2576	3208	-91	4717	5766	1064	-16104	-423	-763	7687	-6027	-14	404	7988	-3498	-248	2332	-41	-3479	-150	-130	-124	-66	-64	-65	-105	39	-151	8	35	-76	-22	-60	82	-31	1
1.115000	-212	3152	1361	-15265	-154	-10076	-991	-25892	243	-6221	-2107	-19394	-1039	-2709	1895	750	4300	6121	1158	-15931	123	-553	7201	-6082	46	590	7404	-3781	-199	2230	-98	-3565	-151	-130	-126	-66	-67	-64	-110	38	-153	13	28	-80	-28	-63	76	-43	-5
1.115833	-213	3334	1513	-15321	0	-9713	-1505	-26926	-91	-5905	-2266	-18759	-1101	-2974	404	1483	3965	6483	1270	-15750	60	-391	6719	-6136	33	741	6825	-4040	-173	2101	-81	-3661	-150	-132	-115	-67	-63	-63	-109	38	-149	13	32	-76	-22	-60	79	-31	-5
1.116667	-214	3534	1680	-15397	77	-9404	-2072	-27866	-170	-5708	-2424	-18014	-991	-3366	-1237	2076	4324	6838	1428	-15605	541	-267	6255	-6193	59	852	6277	-4292	-187	1939	3	-3765	-149	-128	-125	-66	-62	-58	-105	41	-150	13	32	-76	-22	-61	77	-34	0
1.117500	-120	3745	1861	-15495	101	-9170	-2702	-28717	-280	-5657	-2595	-17181	-976	-3864	-2990	2501	4257	7173	1605	-15434	1039	-194	5808	-6251	111	920	5759	-4525	-273	1754	177	-3881	-148	-131	-125	-66	-62	-62	-107	38	-152	8	32	-78	-24	-59	79	-30	-3
1.118333	-30	3969	2059	-15614	127	-8998	-3352	-29470	-491	-5723	-2779	-16289	-1039	-4438	-4800	2742	4515	7493	1810	-15329	1009	-150	5392	-6309	95	948	5285	-4748	-349	1551	435	-4008	-152	-128	-127	-65	-63	-60	-104	37	-152	15	30	-75	-27	-62	77	-35	-4
1.119167	38	4203	2275	-15755	145	-8901	-4036	-30123	-533	-5926	-2976	-15362	-999	-5061	-6624	2782	2794	7787	2042	-15271	1270	-153	5014	-6371	8	929	4865	-4950	-337	1330	762	-4141	-154	-133	-125	-66	-63	-55	-118	37	-155	10	32	-76	-22	-60	78	-32	-6
1.120000	217	4437	2503	-15922	263	-8878	-4725	-30670	-549	-6246	-3184	-14430	-947	-5705	-8421	2608	-504	8060	2295	-15255	1436	-186	4681	-6438	26	878	4514	-5129	-283	1101	1172	-4283	-149	-132	-125	-65	-60	-60	-109	40	-147	13	32	-75	-21	-61	89	-29	-3
1.120833	278	4687	2776	-16119	304	-8920	-5396	-31102	-610	-6659	-3414	-13510	-889	-6340	-10137	2226	-4391	8310	2569	-15292	1393	-252	4402	-6507	52	781	4237	-5282	-322	864	1664	-4430	-147	-127	-118	-63	-59	-58	-103	40	-151	15	16	-72	-21	-56	84	-29	0
1.121667	274	4929	3058	-16342	293	-9046	-6018	-31422	-593	-7161	-3664	-12640	-735	-6940	-11731	1622	-7132	8530	2852	-15384	1556	-343	4185	-6585	12	648	4035	-5416	-456	616	2226	-4590	-150	-127	-121	-64	-61	-56	-103	39	-149	18	33	-75	-21	-56	81	-28	-1
1.122500	312	5177	3353	-16586	398	-9256	-6579	-31650	-631	-7732	-3951	-11822	-626	-7496	-13192	801	-8439	8719	3152	-15524	1726	-461	4025	-6683	-29	477	3907	-5526	-724	360	2863	-4755	-149	-126	-121	-59	-64	-56	-105	39	-150	16	33	-69	-21	-61	81	-30	1
1.123333	252	5413	3663	-16874	447	-9548	-7059	-31707	-597	-8352	-4266	-11084	-728	-7987	-14466	-224	-7806	8874	3449	-15709	1447	-612	3930	-6792	-41	276	3862	-5640	-824	96	3568	-4928	-126	-130	-121	-67	-66	-60	-104	38	-151	15	29	-76	-22	-61	79	-29	-3
1.124167	93	5648	3986	-17168	387	-9924	-7437	-31657	-607	-9016	-4631	-10448	-781	-8397	-15535	-1437	-6918	9006	3749	-15931	1376	-782	3907	-6921	-68	46	3899	-5668	-681	-167	4335	-5107	-149	-130	-122	-67	-62	-62	-107	41	-150	16	5	-77	-22	-59	79	-30	0
1.125000	-194	5872	4316	-17474	366	-10379	-7693	-31452	-633	-9686	-5040	-9920	-621	-8730	-16388	-2824	-6207	9105	4046	-16181	1247	-948	3954	-7073	-57	-207	4024	-5698	-635	-431	5158	-5295	-148	-147	-121	-69	-65	-64	-107	35	-150	17	32	-76	-21	-56	77	-41	-1
1.125833	-747	6088	4650	-17783	373	-10919	-7815	-31088	-538	-10362	-5505	-9534	-468	-8989	-17015	-4363	-5811	9178	4328	-16455	1014	-1143	4074	-7258	-30	-478	4223	-5707	-585	-711	6028	-5488	-151	-128	-120	-62	-63	-61	-104	40	-153	13	33	-78	-24	-62	80	-34	0
1.126667	-1216	6304	4984	-18089	326	-11541	-7803	-30551	-393	-11021	-6037	-9294	-465	-9179	-17425	-6059	-5112	9225	4603	-16741	797	-1353	4261	-7491	-65	-778	4500	-5693	-574	-957	6941	-5690	-148	-128	-121	-66	-63	-62	-110	36	-150	17	32	-77	-22	-60	81	-29	0
1.127500	-1253	6496	5311	-18390	302	-12230	-7653	-29836	-382	-11665	-6645	-9225	-505	-9327	-17626	-7873	-3515	9244	4853	-17034	477	-1569	4517	-7717	-92	-1052	4844	-5663	-594	-1216	7892	-5905	-148	-116	-119	-67	-63	-55	-107	37	-151	18	32	-56	-21	-58	79	-29	0
1.128333	-1619	6637	5635	-18664	319	-12983	-7381	-28923	-376	-12274	-7333	-9339	-411	-9439	-17635	-9794	-1944	9242	5085	-17331	445	-1799	4840	-8001	-99	-1345	5252	-5622	-424	-1473	8869	-6125	-142	-128	-119	-65	-61	-57	-107	37	-150	15	36	-74	-18	-53	85	-26	-3
1.129167	-1679	6861	5932	-18919	273	-13784	-6993	-27805	-291	-12858	-8114	-9636	-325	-9549	-17487	-11781	-1014	9219	5297	-17618	128	-2030	5207	-8325	-120	-1648	5719	-5570	-344	-1720	9853	-6360	-147	-126	-118	-66	-57	-59	-105	42	-150	20	35	-73	-17	-57	82	-26	0
1.130000	-1301	7031	6224	-19150	188	-14621	-6519	-26482	-268	-13388	-8986	-10131	-391	-9662	-17212	-13794	854	9171	5480	-17908	-82	-2268	5637	-8688	-121	-1944	6242	-5515	-182	-1959	10841	-6604	-145	-125	-120	-66	-59	-59	-105	39	-150	11	35	-73	-21	-57	86	-28	-4
1.130833	-937	7186	6500	-19347	250	-15461	-5995	-24960	-323	-13882	-9940	-10812	-424	-9809	-16858	-15811	1645	9097	5638	-18191	76	-2510	6110	-9093	-141	-2230	6784	-5463	93	-2202	11818	-6859	-153	-129	-124	-66	-61	-61	-113	36	-149	13	35	-69	-21	-58	78	-29	-3
1.131667	-128	7337	6758	-19512	262	-16281	-5459	-23269	-311	-14319	-10981	-11675	-432	-9997	-16467	-17792	1735	8996	5769	-18462	-444	-2754	6619	-9533	-149	-2509	7363	-5418	105	-2442	12776	-7123	-153	-129	-126	-69	-67	-64	-111	36	-156	10	29	-79	-27	-55	78	-32	-8
1.132500	374	7464	7005	-19646	190	-17041	-4955	-21406	-270	-14712	-12092	-12694	-390	-10235	-16077	-19692	-617	8882	5877	-18720	-639	-2986	7167	-10004	-142	-2771	7975	-5380	-82	-2674	13720	-7389	-154	-132	-122	-68	-63	-60	-108	39	-155	19	33	-77	-21	-60	81	-30	-8
1.133333	422	7608	7249	-19736	220	-17702	-4534	-19408	-284	-15020	-13271	-13857	-337	-10525	-15748	-21452	-2818	8740	5967	-18972	-781	-3209	7738	-10508	-167	-3027	8602	-5358	-126	-2910	14622	-7662	-150	-128	-121	-68	-62	-58	-109	36	-151	13	32	-77	-21	-61	81	-31	0
1.134167	528	7731	7480	-19799	228	-18237	-4251	-17305	-254	-15278	-14502	-15124	-348	-10872	-15526	-23035	-2095	8565	6028	-19222	-1013	-3433	8321	-11039	-137	-3270	9243	-5356	-58	-3164	15472	-7936	-149	-126	-124	-69	-62	-58	-107	40	-150	18	32	-78	-18	-49	81	-28	0
1.135000	545	7839	7710	-19830	124	-18601	-4158	-15115	-203	-15476	-15772	-16464	-305	-11266	-15450	-24382	-1057	8351	6067	-19466	-1130	-3640	8933	-11602	-141	-3509	9884	-5378	-92	-3411	16264	-8211	-150	-127	-120	-66	-60	-57	-108	42	-151	17	33	-77	-23	-59	82	-27	-5
1.135833	601	7928	7942	-19834	122	-18770	-4296	-12896	-255	-15592	-17046	-17832	-129	-11692	-15557	-25464	-1232	8102	6083	-19716	-912	-3844	9543	-12177	-156	-3742	10519	-5418	-105	-3719	16987	-8472	-150	-111	-122	-68	-64	-62	-108	47	-150	19	34	-74	-22	-59	84	-28	-1
1.136667	743	8001	8182	-19830	115	-18713	-4701	-10697	-156	-15632	-18321	-19175	-99	-12135	-15868	-26229	-648	7812	6076	-19968	-1098	-4020	10154	-12764	-110	-3970	11138	-5492	70	-4037	17632	-8731	-146	-125	-117	-69	-60	-58	-104	42	-147	18	35	-77	-19	-59	81	-27	1
1.137500	783	8055	8428	-19805	130	-18408	-5398	-8558	-112	-15592	-19574	-20451	-133	-12577	-16408	-26654	-263	7471	6047	-20227	-1094	-4190	10757	-13359	-130	-4200	11736	-5589	129	-4399	18193	-8973	-151	-129	-119	-66	-59	-60	-107	11	-152	15	32	-75	-22	-57	84	-28	0
1.138333	706	8081	8693	-19778	47	-17841	-6402	-6519	-78	-15456	-20794	-21629	-195	-12985	-17175	-26704	-97	7089	5993	-20491	-1175	-4338	11349	-13951	-180	-4425	12305	-5719	-93	-4794	18658	-9205	-150	-126	-119	-68	-63	-57	-104	40	-151	19	34	-77	-25	-59	85	-29	-3
1.139167	624	8083	8980	-19748	-29	-17026	-7709	-4620	27	-15224	-21967	-22631	-220	-13341	-18161	-26372	477	6647	5907	-20761	-1308	-4472	11921	-14542	-188	-4657	12835	-5879	-99	-5207	19021	-9409	-149	-127	-110	-66	-65	-61	-107	39	-152	16	33	-77	-23	-60	84	-30	-1
1.140000	409	8058	9294	-19722	-13	-15959	-9312	-2867	23	-14892	-23079	-23453	-145	-13624	-19340	-25664	888	6201	5788	-21058	-1216	-4586	12474	-15114	-264	-4889	13315	-6071	109	-5675	19263	-9600	-156	-130	-122	-73	-65	-58	-108	38	-155	17	29	-77	-25	-61	82	-31	-6
1.140833	90	8003	9638	-19704	-4	-14654	-11165	-1324	98	-14452	-24123	-24024	-120	-13805	-20681	-24581	1639	5700	5636	-21311	-1220	-4671	13001	-15666	-243	-5115	13747	-6286	138	-6178	19406	-9756	-149	-124	-119	-65	-60	-57	-103	40	-149	18	34	-73	-19	-56	86	-28	2
1.141667	-384	7921	10025	-19700	19	-13158	-13234	-3	160	-13897	-25090	-24340	-87	-13862	-22159	-23145	1692	5175	5440	-21588	-1089	-4741	13494	-16186	-128	-5338	14106	-6534	55	-6717	19425	-9898	-151	-127	-120	-64	-61	-55	-103	41	-150	20	35	-76	-21	-56	87	-27	1
1.142500	-645	7805	10444	-19711	2	-11509	-15472	1080	-13	-13238	-25992	-24350	87	-13795	-23732	-21398	706	4628	5186	-21863	-1071	-4794	13940	-16680	-156	-5563	14390	-6818	162	-7302	19317	-10017	-148	-125	-117	-59	-58	-57	-102	39	-153	19	33	-76	-17	-56	87	-28	0
1.143333	-232	7680	10903	-19747	-19	-9760	-17815	1917	-104	-12471	-26822	-24101	240	-13591	-25340	-19394	1394	4077	4867	-22131	-1338	-4828	14336	-17133	-178	-5781	14594	-7132	219	-7879	19087	-10126	-147	-125	-118	-65	-63	-56	-107	43	-147	22	36	-73	-19	-59	87	-31	0
1.144167	-195	7536	11394	-19804	8	-7947	-20206	2502	-26	-11598	-27586	-23535	177	-13249	-26918	-17177	787	3544	4471	-22390	-1018	-4857	14670	-17551	-105	-5984	14703	-7487	200	-8482	18742	-10225	-148	-125	-118	-64	-61	-67	-107	41	-170	22	33	-73	-23	-56	85	-27	0
1.145000	-285	7387	11922	-19886	-23	-6126	-22583	2844	-68	-10631	-28276	-22677	88	-12769	-28414	-14827	295	3044	3972	-22640	-1108	-4885	14933	-17924	-34	-6176	14717	-7875	266	-9086	18280	-10331	-113	-122	-119	-66	-65	-57	-101	43	-150	20	36	-66	-21	-56	86	-28	0
1.145833	-148	7250	12490	-19992	-30	-4352	-24861	2954	-17	-9582	-28901	-21550	88	-12160	-29774	-12396	633	2605	3350	-22870	-993	-4922	15105	-18256	-22	-6359	14626	-8305	235	-9675	17715	-10448	-154	-121	-118	-64	-65	-56	-105	41	-150	21	37	-74	-26	-57	85	-28	0
1.146667	-277	7138	13088	-20124	-81	-2670	-26967	2853	20	-8469	-29458	-20172	170	-11435	-30945	-9939	835	2246	2591	-23087	-879	-4974	15177	-18542	-41	-6522	14431	-8777	166	-10231	17052	-10601	-146	-125	-115	-65	-59	-58	-103	44	-146	16	39	-73	-17	-50	85	-28	0
1.147500	-365	7074	13705	-20273	-66	-1136	-28856	2554	-28	-7307	-29947	-18582	320	-10614	-31873	-7528	1359	1994	1634	-23280	-797	-5061	15133	-18788	-34	-6680	14125	-9306	213	-10772	16300	-10806	-147	-124	-117	-62	-59	-77	-104	50	-151	21	39	-73	-16	-59	84	-28	1
1.148333	-321	7082	14333	-20454	-93	220	-30479	2092	-60	-6107	-30367	-16788	451	-9710	-32322	-5238	2396	1877	517	-23457	-850	-5196	14954	-18993	2	-6826	13705	-9894	265	-11231	15482	-11080	-151	-128	-116	-66	-67	-61	-105	40	-155	20	34	-75	-13	-57	82	-31	3
1.149167	-352	7159	14953	-20644	-149	1372	-31712	1481	-108	-4891	-30712	-14855	377	-8757	-32520	-3117	2026	1911	-817	-23611	-468	-5385	14643	-19159	-8	-6951	13192	-10538	188	-11643	14612	-11431	-150	-99	-116	-63	-61	-57	-105	42	-149	21	37	-66	-21	-57	82	-28	0
1.150000	-338	7339	15569	-20851	-51	2312	-32281	766	-167	-3678	-30971	-12825	377	-7773	-32590	-1203	2203	2114	-2319	-23747	-520	-5646	14174	-19297	-15	-7080	12581	-11249	143	-11988	13718	-11879	-148	-126	-117	-64	-62	-58	-104	40	-150	22	40	-51	-19	-56	85	-24	0
1.150833	-269	7616	16073	-21080	-24	3017	-32514	-13	-318	-2499	-31140	-10753	412	-6798	-32639	464	2545	2497	-4000	-23863	-465	-5984	13559	-19406	-24	-7208	11886	-12031	257	-12262	12806	-12440	-150	-128	-121	-66	-60	-63	-103	41	-152	19	30	-77	-22	-61	82	-28	0
1.151667	-129	7991	16502	-21319	-111	3498	-32633	-869	-410	-1374	-31206	-8676	263	-5849	-32495	1870	2040	3062	-5801	-23955	-221	-6400	12775	-19505	-41	-7341	11134	-12883	253	-12469	11904	-13126	-151	-127	-119	-66	-62	-61	-107	37	-149	13	32	-74	-21	-58	79	-32	-1
1.152500	-101	8452	16753	-21563	-130	3777	-32649	-1719	-322	-313	-31157	-6641	191	-4936	-31952	3000	1768	3798	-7668	-24022	-280	-6893	11885	-19580	-91	-7479	10335	-13811	165	-12603	11038	-13933	-152	-128	-118	-66	-61	-60	-102	39	-153	19	33	-74	-19	-60	81	-28	-5
1.153333	-154	8984	16792	-21807	-141	3877	-32698	-2564	-144	656	-30981	-4684	350	-4103	-31096	3845	1493	4707	-9535	-24061	-183	-7458	10847	-19665	-141	-7640	9506	-14817	235	-12669	10231	-14879	-151	-127	-117	-64	-60	-59	-107	38	-154	16	50	-74	-21	-58	82	-30	0
1.154167	-194	9560	16556	-22052	-51	3833	-32646	-3372	49	1534	-30660	-2855	357	-3366	-30003	4415	1084	5755	-11307	-24073	-35	-8092	9691	-19751	-129	-7820	8680	-15894	251	-12685	9498	-15939	-150	-130	-120	-68	-63	-61	-100	40	-152	35	33	-107	-23	-60	81	-28	-3
1.155000	-225	10153	15982	-22289	-46	3688	-32111	-4120	57	2289	-30196	-1190	208	-2743	-28737	4735	954	6920	-12897	-24055	150	-8781	8446	-19828	-105	-8039	7878	-17042	232	-12649	8864	-17124	-148	-132	-119	-67	-60	-61	-103	39	-154	13	33	-78	-22	-60	81	-30	-3
1.155833	-174	10718	15002	-22516	-173	3455	-31183	-4790	17	2919	-29575	283	176	-2246	-27335	4825	136	8175	-14211	-23999	535	-9507	7141	-19989	-79	-8286	7136	-18250	258	-12589	8339	-18410	-150	-129	-121	-72	-64	-61	-107	36	-152	17	32	-74	-23	-62	79	-30	0
1.156667	-77	11248	13579	-22733	-183	3203	-29959	-5367	-84	3417	-28805	1533	91	-1884	-25855	4715	156	9499	-15135	-23915	235	-10257	5813	-20152	-75	-8577	6461	-19510	222	-12519	7936	-19799	-153	-131	-122	-72	-64	-63	-105	35	-152	12	29	-82	-25	-60	80	-30	-6
1.157500	-66	11693	11710	-22949	-183	2954	-28540	-5843	-90	3781	-27886	2547	-125	-1658	-24327	4436	-15	10839	-15586	-23800	528	-10995	4499	-20361	-97	-8911	5886	-20806	167	-12445	7659	-21249	-154	-130	-121	-69	-67	-61	-104	36	-154	17	30	-78	-22	-59	79	-30	-1
1.158333	-132	12041	9400	-23147	-217	2746	-26969	-6197	-31	4018	-26819	3316	-337	-1569	-22819	4022	-568	12173	-15483	-23663	558	-11713	3236	-20614	-125	-9290	5419	-22142	159	-12397	7512	-22741	-151	-131	-120	-70	-63	-62	-108	36	-153	13	29	-79	-26	-63	79	-52	1
1.159167	-99	12275	6675	-23357	-164	2600	-25297	-6449	-60	4126	-25635	3835	-420	-1610	-21366	3497	-449	13478	-14777	-23517	591	-12389	2053	-20926	-150	-9718	5077	-23478	217	-12391	7488	-24243	-152	-130	-125	-56	-64	-64	-107	33	-153	15	28	-79	-22	-59	78	-33	-3
1.160000	19	12412	3602	-23570	-122	2531	-23542	-6592	-16	4109	-24357	4101	-432	-1777	-20035	2895	-455	14735	-13434	-23369	645	-13017	990	-21300	-182	-10191	4870	-24796	233	-12444	7570	-25720	-151	-128	-120	-68	-62	-64	-105	38	-152	16	34	-75	-43	-59	79	-31	-1
1.160833	96	12422	239	-23809	-201	2541	-21775	-6637	-18	3984	-23019	4126	-348	-2045	-18822	2241	-644	15933	-11432	-23240	566	-13543	96	-21736	-211	-10706	4799	-26079	263	-12562	7764	-27142	-147	-129	-120	-67	-62	-52	-105	37	-148	13	34	-74	-21	-57	82	-28	-1
1.161667	106	12361	-3287	-24080	-271	2642	-20020	-6577	-35	3757	-21646	3930	-327	-2407	-17772	1539	-426	17057	-8806	-23136	467	-13993	-604	-22239	-221	-11266	4857	-27306	257	-12773	8021	-28485	-150	-127	-117	-70	-60	-59	-104	38	-153	18	33	-76	-22	-55	81	-31	-3
1.162500	98	12246	-6814	-24405	-277	2811	-18325	-6452	-49	3448	-20283	3531	-371	-2842	-16892	818	-778	18111	-5623	-23083	767	-14356	-1093	-22809	-203	-11863	5036	-28456	291	-13080	8341	-29710	-150	-132	-119	-67	-63	-59	-103	37	-154	17	35	-76	-22	-57	84	-30	-1
1.163333	111	12116	-10224	-24786	-267	3036	-16708	-6267	-69	3057	-18955	2950	-169	-3333	-16196	80	-1106	19089	-1961	-23094	663	-14627	-1342	-23441	-221	-12499	5337	-29512	500	-13484	8692	-30792	-153	-125	-118	-64	-61	-57	-99	37	-150	18	36	-72	-21	-57	76	-30	-1
1.164167	98	12011	-13409	-25223	-268	3287	-15204	-6044	-34	2602	-17683	2213	58	-3849	-15684	-658	-616	20005	2059	-23164	495	-14804	-1353	-24134	-266	-13151	5725	-30457	759	-13986	9053	-31701	-152	-128	-120	-65	-68	-61	-109	38	-151	13	34	-75	-19	-58	80	-30	1
1.165000	33	11978	-16249	-25733	-196	3543	-13823	-5793	-43	2097	-16522	1355	39	-4388	-15342	-1403	-719	20864	6273	-23325	601	-14906	-1113	-24880	-262	-13831	6194	-31282	656	-14566	9402	-32317	-155	-131	-125	-69	-66	-59	-107	26	-154	13	32	-79	-24	-60	91	-34	-5
1.165833	-12	12061	-18666	-26314	-184	3771	-12594	-5541	-137	1553	-15489	409	-6	-4920	-15156	-2139	-713	21691	10554	-23503	572	-14942	-624	-25661	-266	-14516	6724	-31972	474	-15213	9719	-32553	-150	-132	-122	-66	-63	-58	-108	35	-154	12	30	-79	-23	-57	82	-29	-1
1.166667	-38	12309	-20564	-26945	-230	3943	-11514	-5301	-139	985	-14592	-591	217	-5426	-15097	-2873	-545	22503	14716	-23743	619	-14923	98	-26471	-232	-15193	7301	-32388	373	-15907	9989	-32661	-153	-131	-122	-67	-60	-60	-107	78	-153	16	30	-75	-19	-59	81	-30	0
1.167500	-41	12750	-21890	-27619	-193	4022	-10607	-5098	-215	386	-13859	-1620	351	-5919	-15146	-3609	-590	23304	18619	-24006	546	-14882	1031	-27292	-232	-15868	7895	-32549	136	-16634	10203	-32686	-149	-126	-120	-63	-60	-56	-107	41	-148	18	34	-76	-19	-53	82	-31	0
1.168333	-18	13403	-22624	-28314	-186	3988	-9869	-4943	-183	-230	-13281	-2660	228	-6371	-15266	-4334	-109	24104	22082	-24266	438	-14840	2151	-28107	-170	-16522	8502	-32628	54	-17357	10349	-32719	-148	-126	-119	-65	-61	-48	-104	42	-152	19	37	-75	-18	-52	85	-26	1
1.169167	0	14281	-22803	-29010	-194	3813	-9299	-4848	-40	-859	-12872	-3683	138	-6782	-15427	-5056	-215	24915	24998	-24497	642	-14812	3438	-28912	-134	-17150	9103	-32654	-93	-18043	10431	-32541	-148	-120	-118	-65	-58	-55	-103	44	-149	18	36	-77	-21	-52	86	-21	2
1.170000	95	15379	-22408	-29688	-137	3494	-8884	-4829	-63	-1506	-12607	-4666	211	-7154	-15598	-5766	-36	25719	27239	-24668	208	-14819	4852	-29682	-233	-17748	9683	-32669	-320	-18665	10455	-31998	-148	-125	-117	-59	-61	-57	-101	44	-148	20	37	-73	-19	-53	89	-26	3
1.170833	77	16692	-21564	-30315	-164	3005	-8620	-4888	-81	-2166	-12495	-5595	244	-7481	-15759	-6455	245	26524	28754	-24762	337	-14892	6360	-30405	-248	-18306	10224	-32683	-320	-19201	10419	-31166	-149	-126	-119	-65	-60	-58	-107	43	-150	18	37	-75	-23	-57	82	-27	0
1.171667	25	18204	-20351	-30882	-205	2352	-8495	-5028	-99	-2867	-12496	-6462	60	-7773	-15872	-7125	-113	27301	29498	-24760	318	-15055	7933	-31068	-212	-18817	10734	-32681	-393	-19622	10382	-30091	-155	-128	-120	-67	-64	-62	-107	42	-150	35	35	-77	-23	-56	84	-27	-4
1.172500	112	19859	-18859	-31352	-196	1552	-8473	-5248	-194	-3525	-12585	-7260	-81	-8028	-15916	-7758	364	28023	29475	-24646	244	-15282	9530	-31656	-220	-19282	11197	-32692	-544	-19910	10327	-28830	-150	-127	-120	-66	-61	-57	-105	45	-151	16	34	-76	-19	-56	84	-28	0
1.173333	411	21615	-17280	-31714	-239	609	-8559	-5542	-165	-4218	-12741	-7987	-77	-8260	-15868	-8363	425	28644	28738	-24437	251	-15605	11111	-32183	-252	-19700	11626	-32679	-587	-20052	10299	-27433	-153	-129	-128	-66	-63	-61	-108	40	-153	18	33	-77	-18	-59	81	-32	-3
1.174167	539	23407	-15671	-31957	-190	-437	-8712	-5912	-97	-4928	-12926	-8647	-277	-8467	-15736	-8918	567	29142	27378	-24133	173	-16007	12668	-32511	-254	-20061	12011	-32693	-682	-20040	10322	-25941	-152	-127	-118	-67	-63	-61	-104	43	-152	18	36	-73	-27	-58	80	-30	-1
1.175000	362	25187	-14163	-32074	-132	-1610	-8920	-6343	-81	-5639	-13111	-9238	-532	-8656	-15482	-9420	775	29458	25513	-23764	-47	-16503	14162	-32643	-207	-20374	12355	-32675	-642	-19871	10429	-24420	-152	-129	-102	-65	-62	-57	-105	42	-152	16	34	-73	-21	-55	82	-28	-5
1.175833	286	26868	-12872	-32060	-178	-2819	-9154	-6818	-63	-6353	-13267	-9758	-673	-8839	-15156	-9864	678	29554	23295	-23367	-44	-17068	15569	-32702	-53	-20639	12664	-32690	-573	-19565	10638	-22930	-153	-127	-118	-63	-60	-57	-101	40	-147	18	37	-75	-18	-52	84	-29	1
1.176667	184	28423	-11863	-31934	-151	-4076	-9395	-7338	-40	-7061	-13370	-10261	-720	-9017	-14721	-10255	305	29382	20863	-22957	-205	-17693	16877	-32732	91	-20863	12936	-32671	-592	-19124	10980	-21506	-148	-127	-112	-64	-61	-55	-107	42	-151	17	36	-73	-19	-56	81	-26	0
1.177500	0	29759	-11212	-31697	-183	-5340	-9630	-7887	-34	-7771	-13404	-10683	-896	-9208	-14200	-10600	486	28898	18378	-22603	-490	-18361	18066	-32735	44	-21046	13184	-32690	-479	-18581	11467	-20215	-150	-127	-120	-63	-64	-55	-104	44	-150	19	36	-73	-23	-55	84	-28	-1
1.178333	-143	30784	-10946	-31371	-135	-6583	-9836	-8452	-138	-8475	-13345	-11102	-943	-9403	-13599	-10892	162	28066	16009	-22326	-577	-19047	19135	-32753	6	-21194	13406	-32660	-423	-17956	12103	-19112	-153	-111	-118	-65	-60	-59	-103	49	-153	16	34	-74	-17	-55	84	-30	0
1.179167	-194	31503	-11063	-30979	-51	-7769	-10002	-9015	-44	-9150	-13183	-11512	-699	-9608	-12946	-11143	150	26865	13869	-22179	-909	-19724	20080	-32740	94	-21317	13616	-32657	-531	-17280	12892	-18237	-151	-127	-122	-68	-62	-58	-101	41	-151	18	34	-74	-23	-57	84	-28	-3
1.180000	-202	31847	-11541	-30548	-101	-8899	-10112	-9576	-36	-9810	-12913	-11916	-607	-9831	-12257	-11366	220	25281	12066	-22187	-997	-20374	20902	-32754	15	-21375	13818	-32650	-620	-16590	13822	-17623	-151	-126	-118	-65	-61	-56	-101	42	-152	6	34	-75	-23	-57	82	-30	-1
1.180833	-274	31773	-12325	-30107	-111	-9935	-10170	-10115	-185	-10436	-12534	-12333	-648	-10067	-11551	-11570	-235	23305	10653	-22366	-704	-20965	21605	-32734	25	-21415	14018	-32669	-599	-15920	14871	-17286	-149	-122	-118	-65	-61	-58	-103	41	-150	21	35	-73	-19	-58	84	-29	-5
1.181667	-289	31247	-13346	-29681	-100	-10865	-10136	-10627	-40	-11027	-12062	-12773	-627	-10331	-10851	-11775	-125	20930	9673	-22738	-722	-21473	22187	-32752	66	-21422	14215	-32707	-586	-15309	16017	-17240	-139	-128	-119	-67	-63	-58	-102	41	-152	21	29	-76	-25	-60	79	-29	0
1.182500	-235	30236	-14523	-29317	-136	-11692	-10049	-11110	80	-11583	-11501	-13240	-509	-10608	-10170	-11998	63	18195	9123	-23307	-723	-21884	22659	-32729	-8	-21395	14420	-32695	-667	-14767	17240	-17483	-150	-125	-117	-65	-60	-59	-103	37	-149	21	35	-72	-19	-56	85	-30	1
1.183333	-268	28732	-15742	-29020	-62	-12397	-9882	-11545	-23	-12093	-10867	-13743	-128	-10912	-9534	-12250	-13	15159	8965	-24050	-981	-22171	23034	-32745	-85	-21320	14631	-32709	-583	-14335	18482	-17979	-149	-125	-118	-64	-62	-58	-104	40	-170	22	33	-73	-22	-60	82	-30	-1
1.184167	-391	26748	-16925	-28833	-47	-12987	-9666	-11932	-102	-12567	-10178	-14285	119	-11235	-8954	-12538	252	11850	9129	-24959	-791	-22331	23319	-32732	-173	-21210	14857	-32689	-461	-14025	19711	-18733	-151	-124	-119	-63	-59	-59	-102	41	-151	20	35	-75	-19	-58	84	-28	1
1.185000	-401	24298	-17984	-28756	-27	-13482	-9392	-12284	-74	-13001	-9464	-14861	294	-11589	-8453	-12876	-604	8331	9529	-25992	-469	-22350	23521	-32744	-238	-21062	15100	-32699	-557	-13848	20902	-19665	-155	-127	-118	-65	-62	-59	-102	40	-155	19	35	-74	-49	-58	85	-33	-1
1.185833	-436	21414	-18843	-28808	26	-13889	-9070	-12584	-35	-13387	-8743	-15470	321	-11963	-8040	-13292	-377	4673	10070	-27124	-426	-22232	23645	-32743	-266	-20867	15358	-32680	-626	-13812	22002	-20734	-148	-122	-118	-64	-61	-58	-102	41	-152	18	37	-74	-18	-57	84	-31	0
1.186667	-526	18117	-19448	-28984	47	-14219	-8717	-12836	47	-13741	-8043	-16108	207	-12359	-7721	-13757	216	929	10642	-28300	-105	-21981	23701	-32738	-314	-20627	15642	-32694	-584	-13903	22992	-21896	-138	-125	-119	-65	-62	-59	-102	44	-152	20	38	-73	-22	-56	84	-29	-1
1.187500	-514	14501	-19756	-29276	107	-14501	-8344	-13038	8	-14070	-7386	-16766	-13	-12797	-7502	-14294	-95	-2780	11149	-29476	1	-21601	23689	-32751	-315	-20347	15936	-32682	-500	-14111	23843	-23082	-149	-122	-120	-62	-61	-56	-100	43	-150	20	33	-72	-17	-67	85	-27	2
1.188333	-492	10584	-19759	-29674	174	-14749	-7968	-13202	-83	-14377	-6793	-17439	-104	-13259	-7387	-14890	-174	-6342	11496	-30603	-137	-21114	23610	-32734	-367	-20020	16260	-32689	-466	-14422	24539	-24229	-148	-125	-122	-64	-57	-56	-101	43	-149	23	36	-67	-22	-55	85	-27	1
1.189167	-458	6479	-19452	-30158	55	-14981	-7597	-13325	-75	-14674	-6279	-18114	-46	-13753	-7376	-15540	216	-9731	11619	-31650	-66	-20535	23462	-32748	-378	-19648	16599	-32682	-486	-14809	25048	-25282	-147	-125	-119	-64	-57	-58	-100	41	-148	18	36	-74	-23	-53	82	-38	3
1.190000	-405	2249	-18871	-30701	-4	-15219	-7243	-13397	-55	-14966	-5864	-18780	-74	-14277	-7466	-16284	-946	-12855	11466	-32268	147	-19885	23244	-32731	-310	-19244	16957	-32647	-472	-15247	25403	-26191	-149	-126	-97	-64	-66	-60	-104	41	-149	19	30	-70	-21	-56	81	-29	0
1.190833	-406	-2017	-18061	-31279	3	-15478	-6918	-13474	-62	-15264	-5559	-19422	-231	-14828	-7644	-16941	-810	-15681	11018	-32509	20	-19186	22958	-32747	-324	-18811	17328	-32504	-453	-15712	25578	-26905	-148	-129	-121	-65	-65	-62	-104	38	-154	11	17	-78	-23	-59	79	-30	-5
1.191667	-372	-6241	-17041	-31868	10	-15768	-6623	-13508	-33	-15565	-5366	-20024	-306	-15399	-7900	-17661	-348	-18178	10285	-32624	74	-18468	22606	-32729	-345	-18357	17718	-32251	-498	-16150	25601	-27395	-151	-129	-122	-61	-79	-64	-109	35	-153	15	30	-76	-23	-57	80	-31	-4
1.192500	-322	-10309	-15898	-32369	12	-16096	-6371	-13532	-3	-15878	-5286	-20581	-401	-15993	-8224	-18361	-497	-20290	9305	-32658	69	-17750	22185	-32745	-372	-17884	18117	-31942	-483	-16564	25487	-27620	-152	-128	-124	-65	-62	-59	-104	39	-153	16	30	-75	-21	-55	80	-30	0
1.193333	-346	-14173	-14674	-32613	30	-16472	-6167	-13547	40	-16201	-5315	-21086	-442	-16593	-8586	-19025	-376	-22016	8139	-32686	89	-17064	21696	-32730	-396	-17408	18527	-31575	-495	-16921	25258	-27589	-154	-127	-121	-67	-67	-62	-105	38	-151	15	35	-81	-21	-58	82	-29	-1
1.194167	-379	-17787	-13449	-32685	40	-16897	-6010	-13567	73	-16559	-5452	-21532	-497	-17197	-8999	-19634	-447	-23361	6863	-32679	212	-16427	21139	-32743	-358	-16937	18936	-31163	-542	-17201	24942	-27278	-154	-130	-129	-63	-62	-60	-108	38	-152	15	32	-76	-19	-57	79	-29	-3
1.195000	-345	-21093	-12241	-32740	-21	-17371	-5897	-13604	-4	-16920	-5677	-21908	-584	-17791	-9417	-20167	-218	-24331	5570	-32698	163	-15856	20511	-32746	-365	-16480	19343	-30710	-564	-17393	24565	-26716	-150	-129	-122	-67	-64	-63	-107	39	-152	12	34	-77	-21	-55	79	-28	1
1.195833	-340	-24051	-11090	-32733	-30	-17881	-5826	-13662	-44	-17307	-5983	-22212	-658	-18364	-9830	-20609	-29	-24963	4332	-32679	310	-15368	19821	-32736	-353	-16056	19740	-30228	-619	-17488	24158	-25916	-150	-130	-122	-67	-59	-60	-107	41	-148	18	40	-76	-22	-60	84	-34	1
1.196667	-343	-26639	-10030	-32767	-6	-18425	-5789	-13753	-65	-17698	-6349	-22444	-603	-18909	-10224	-20940	-219	-25291	3271	-32694	269	-14977	19083	-32749	-310	-15669	20119	-29729	-545	-17485	23747	-24900	-152	-127	-119	-28	-59	-60	-100	41	-152	17	30	-74	-21	-57	84	-28	0
1.197500	-357	-28816	-9102	-32742	-14	-18987	-5786	-13889	-136	-18097	-6761	-22606	-595	-19418	-10600	-21161	554	-25375	2450	-32682	292	-14692	18297	-32733	-301	-15332	20485	-29213	-516	-17389	23348	-23715	-153	-129	-122	-67	-63	-60	-105	38	-150	16	32	-74	-22	-51	81	-29	-1
1.198333	-348	-30585	-8241	-32758	-23	-19554	-5808	-14069	-95	-18495	-7204	-22701	-599	-19887	-10907	-21265	113	-25255	1947	-32696	536	-14514	17476	-32752	-283	-15030	20812	-28695	-434	-17213	22982	-22410	-151	-132	-114	-68	-62	-64	-110	35	-153	12	28	-65	-25	-64	76	-31	-5
1.199167	-272	-31784	-7511	-32758	-26	-20113	-5840	-14314	-10	-18892	-7647	-22727	-596	-20299	-11155	-21244	18	-24994	1797	-32698	206	-14435	16642	-32733	-270	-14783	21115	-28171	-370	-16959	22667	-21013	-153	-130	-121	-69	-67	-64	-109	37	-154	15	34	-82	-24	-60	79	-31	-4
1.200000	-255	-32294	-6874	-32755	-9	-20649	-5872	-14627	-102	-19271	-8087	-22695	-497	-20658	-11346	-21105	-111	-24632	2017	-32689	288	-14454	15785	-32748	-282	-14589	21376	-27668	-454	-16654	22405	-19582	-151	-132	-127	-68	-64	-73	-105	38	-153	12	29	-78	-21	-60	79	-33	0
1.200833	-258	-32522	-6321	-32763	-14	-21146	-5897	-14980	-146	-19640	-8495	-22604	-548	-20969	-11468	-20861	1	-24250	2603	-32701	502	-14567	14940	-32726	-246	-14448	21596	-27163	-458	-16312	22201	-18161	-155	-130	-120	-67	-62	-61	-105	36	-151	17	32	-78	-19	-56	82	-32	0
1.201667	-263	-32597	-5828	-32749	0	-21606	-5903	-15409	-59	-19991	-8862	-22476	-595	-21242	-11527	-20524	211	-23872	3509	-32615	189	-14751	14115	-32737	-220	-14347	21767	-26677	-383	-15946	22048	-16782	-151	-125	-119	-64	-59	-58	-93	40	-152	19	36	-76	-17	-57	81	-33	-1
1.202500	-236	-32649	-5387	-32765	-69	-22011	-5894	-15899	-141	-20328	-9189	-22313	-517	-21475	-11527	-20106	516	-23538	4681	-32487	-328	-15005	13318	-32637	-216	-14291	21874	-26199	-397	-15602	21942	-15481	-147	-130	-118	-67	-62	-58	-95	39	-152	19	33	-76	-16	-58	84	-27	0
1.203333	-178	-32651	-4979	-32748	-60	-22354	-5847	-16445	-236	-20647	-9462	-22121	-507	-21692	-11474	-19635	-57	-23286	6038	-32356	-357	-15302	12569	-32457	-201	-14266	21931	-25725	-424	-15267	21866	-14310	-155	-130	-95	-63	-60	-59	-107	39	-153	12	33	-75	-23	-56	84	-28	-5
1.204167	-184	-32665	-4592	-32759	12	-22631	-5775	-17046	-243	-20950	-9660	-21906	-352	-21890	-11374	-19123	-112	-23121	7478	-32280	-943	-15630	11871	-32224	-243	-14262	21925	-25252	-374	-14971	21820	-13274	-152	-128	-117	-65	-63	-61	-105	37	-153	18	32	-77	-25	-59	85	-31	-1
1.205000	-185	-32664	-4228	-32740	-34	-22847	-5660	-17679	-241	-21241	-9805	-21684	-311	-22087	-11245	-18591	120	-23055	8913	-32260	-2317	-15975	11250	-31923	-245	-14275	21857	-24771	-424	-14723	21780	-12403	-152	-129	-120	-67	-66	-60	-105	37	-147	26	34	-77	-22	-60	85	-31	0
1.205833	-206	-32677	-3901	-32731	-109	-22996	-5519	-18348	-235	-21517	-9890	-21452	-418	-22299	-11104	-18060	68	-23079	10251	-32300	-3056	-16316	10703	-31581	-181	-14300	21723	-24270	-461	-14533	21734	-11698	-151	-127	-117	-66	-64	-59	-107	37	-153	19	36	-80	-21	-59	84	-31	-4
1.206667	-242	-32497	-3534	-32647	-109	-23094	-5345	-19021	-179	-21790	-9922	-21218	-317	-22532	-10961	-17544	11	-23190	11389	-32393	-2454	-16639	10243	-31184	-167	-14327	21524	-23720	-343	-14410	21670	-11161	-153	-133	-121	-67	-67	-31	-109	36	-152	17	29	-77	-25	-60	82	-32	-1
1.207500	-260	-32110	-3222	-32602	-128	-23139	-5150	-19694	-150	-22053	-9908	-20989	-269	-22794	-10805	-17055	-169	-23348	12253	-32518	-2090	-16926	9880	-30729	-131	-14349	21276	-23174	-293	-14358	21585	-10795	-149	-131	-118	-66	-60	-59	-105	40	-151	20	33	-75	-25	-59	87	-30	4
1.208333	-242	-31653	-2942	-32576	-93	-23145	-4938	-20340	-221	-22318	-9854	-20757	-314	-23092	-10718	-16611	-120	-23537	12774	-32641	-1648	-17169	9617	-30222	-98	-14369	20952	-22551	-269	-14382	21462	-10594	-148	-128	-118	-64	-56	-60	-105	41	-150	22	33	-74	-22	-57	82	-29	0
1.209167	-154	-31163	-2723	-32564	-108	-23119	-4728	-20958	-242	-22592	-9780	-20534	-305	-23433	-10653	-16219	137	-23731	12908	-32673	-442	-17365	9454	-29655	-80	-14385	20580	-21873	-248	-14456	21299	-10540	-146	-126	-118	-61	-60	-58	-107	40	-151	23	36	-72	-27	-60	82	-29	1
1.210000	-73	-30653	-2566	-32631	-115	-23073	-4521	-21519	-195	-22867	-9694	-20316	-229	-23806	-10617	-15884	-271	-23886	12636	-32701	131	-17498	9398	-29020	-168	-14399	20153	-21140	-286	-14598	21102	-10621	-148	-129	-116	-69	-60	-60	-108	38	-148	21	49	-73	-19	-57	84	-27	2
1.210833	-23	-30129	-2509	-32695	-83	-23025	-4337	-22022	-146	-23148	-9623	-20111	-128	-24221	-10660	-15614	353	-23985	11946	-32692	389	-17575	9447	-28337	-223	-14425	19678	-20345	-348	-14803	20863	-10817	-153	-132	-119	-65	-62	-60	-108	39	-152	13	33	-77	-22	-60	82	-32	-7
1.211667	-17	-29576	-2499	-32755	-75	-22976	-4185	-22448	-138	-23438	-9559	-19907	-281	-24655	-10748	-15397	99	-23983	10876	-32708	1128	-17597	9593	-27603	-237	-14449	19171	-19494	-266	-15050	20585	-11109	-150	-128	-122	-65	-52	-59	-109	37	-154	15	32	-76	-19	-59	82	-31	0
1.212500	-119	-28976	-2644	-32745	-79	-22932	-4074	-22782	-108	-23723	-9520	-19720	-388	-25106	-10901	-15226	95	-23863	9477	-32691	940	-17567	9859	-26814	-328	-14492	18639	-18577	-246	-15347	20296	-11476	-152	-128	-120	-65	-65	-65	-108	39	-149	18	34	-75	-23	-57	84	-39	-11
1.213333	-247	-28319	-2877	-32765	-101	-22903	-4011	-23026	-75	-24006	-9515	-19514	-237	-25553	-11073	-15100	156	-23599	7814	-32703	1041	-17490	10178	-25986	-314	-14565	18080	-17614	-305	-15690	19984	-11898	-152	-127	-124	-67	-63	-58	-90	39	-152	16	29	-77	-19	-59	80	-29	-1
1.214167	-260	-27587	-3214	-32748	-86	-22893	-4009	-23177	-51	-24276	-9547	-19325	-181	-25994	-11299	-15007	79	-23185	5962	-32684	1223	-17386	10596	-25115	-277	-14665	17515	-16617	-240	-16041	19667	-12360	-154	-129	-124	-67	-66	-58	-105	39	-155	19	33	-74	-21	-60	81	-32	-5
1.215000	-210	-26757	-3656	-32765	-22	-22902	-4068	-23235	-35	-24531	-9627	-19136	-208	-26394	-11572	-14940	74	-22604	4016	-32700	1542	-17272	11090	-24223	-230	-14811	16952	-15603	-215	-16391	19351	-12842	-150	-130	-125	-69	-63	-62	-110	38	-152	10	28	-79	-22	-64	78	-31	-4
1.215833	-225	-25824	-4202	-32761	-81	-22930	-4190	-23208	50	-24758	-9748	-18953	-234	-26743	-11829	-14877	450	-21866	2061	-32697	1483	-17153	11648	-23306	-223	-14999	16415	-14581	-333	-16765	19054	-13324	-148	-130	-119	-67	-62	-60	-104	38	-152	19	34	-73	-22	-51	81	-30	0
1.216667	-266	-24764	-4818	-32759	-65	-22970	-4366	-23092	103	-24930	-9904	-18763	-276	-27024	-12102	-14814	137	-20961	192	-32693	1599	-17048	12255	-22389	-262	-15241	15897	-13577	-336	-17150	18774	-13820	-148	-129	-119	-64	-61	-56	-109	38	-149	17	33	-75	-22	-61	79	-30	1
1.217500	-292	-23581	-5517	-32765	-26	-23025	-4610	-22909	51	-25099	-10102	-18575	-290	-27228	-12366	-14740	-32	-19914	-1507	-32702	1345	-16980	12900	-21475	-249	-15544	15411	-12599	-266	-17538	18520	-14277	-148	-129	-118	-66	-60	-60	-110	38	-149	17	42	-73	-19	-61	81	-30	-3
1.218333	-336	-22277	-6252	-32755	-74	-23091	-4904	-22675	13	-25208	-10334	-18390	-331	-27352	-12608	-14643	107	-18738	-2969	-32691	848	-16954	13567	-20551	-217	-15905	14967	-11666	-219	-17929	18291	-14724	-151	-129	-121	-66	-64	-59	-108	34	-153	16	34	-75	-23	-61	80	-36	-3
1.219167	-386	-20858	-7034	-32766	-47	-23160	-5237	-22387	-41	-25266	-10587	-18203	-284	-27379	-12814	-14524	-69	-17455	-4144	-32706	512	-16984	14248	-19658	-250	-16325	14573	-10801	-181	-18317	18104	-15132	-153	-127	-122	-68	-65	-59	-105	37	-153	18	38	-77	-24	-62	82	-32	-1
1.220000	-317	-19334	-7816	-32748	-18	-23222	-5608	-22074	-86	-25279	-10844	-18021	-166	-27318	-12975	-14366	-23	-16088	-4988	-32684	209	-17089	14927	-18792	-273	-16801	14236	-10015	-151	-18704	17941	-15510	-166	-129	-124	-66	-64	-62	-104	40	-152	19	32	-75	-23	-61	82	-31	-4
1.220833	-300	-17727	-8595	-32763	-99	-23292	-6002	-21748	-107	-25243	-11105	-17836	-73	-27164	-13086	-14174	21	-14635	-5494	-32697	33	-17259	15586	-17975	-218	-17317	13957	-9328	-112	-19091	17820	-15836	-148	-129	-120	-64	-60	-59	-102	40	-139	16	35	-75	-18	-58	86	-11	0
1.221667	-311	-16031	-9357	-32741	-142	-23350	-6399	-21424	-93	-25167	-11346	-17618	26	-26938	-13139	-13953	18	-13194	-5651	-32676	-168	-17510	16213	-17207	-223	-17872	13736	-8751	-98	-19474	17718	-16122	-148	-126	-122	-65	-57	-56	-103	43	-150	22	35	-75	-19	-58	82	-27	0
1.222500	-291	-14294	-10058	-32757	-97	-23403	-6801	-21122	-70	-25059	-11567	-17488	40	-26647	-13138	-13702	279	-11721	-5478	-32692	-218	-17839	16783	-16503	-258	-18461	13565	-8288	-110	-19868	17632	-16359	-149	-126	-120	-65	-59	-57	-101	40	-150	21	33	-76	-19	-56	82	-32	0
1.223333	-259	-12542	-10718	-32741	-80	-23447	-7190	-20847	-110	-24925	-11755	-17321	-60	-26303	-13083	-13430	-234	-10270	-5012	-32685	-67	-18240	17290	-15875	-275	-19062	13447	-7947	-160	-20265	17552	-16545	-149	-129	-124	-69	-63	-63	-99	37	-150	19	32	-78	-22	-61	80	-31	0
1.224167	-206	-10808	-11307	-32754	-93	-23486	-7557	-20606	-155	-24773	-11895	-17165	-198	-25930	-12971	-13130	141	-8849	-4288	-32686	-424	-18702	17729	-15316	-308	-19666	13381	-7728	-137	-20661	17509	-16673	-148	-128	-119	-67	-63	-60	-104	39	-150	21	35	-79	-25	-46	82	-28	0
1.225000	-253	-9075	-11825	-32753	-129	-23512	-7887	-20411	-263	-24614	-11987	-17013	-333	-25537	-12820	-12824	84	-7484	-3379	-32696	-242	-19225	18088	-14836	-323	-20262	13347	-7628	-26	-21053	17404	-16749	-150	-129	-126	-65	-60	-55	-107	40	-151	17	33	-78	-22	-58	84	-31	-1
1.225833	-313	-7416	-12271	-32750	-160	-23535	-8183	-20263	-400	-24460	-12014	-16868	-288	-25151	-12632	-12521	-218	-6187	-2331	-32685	-270	-19787	18358	-14438	-313	-20828	13349	-7647	-75	-21450	17308	-16765	-151	-128	-119	-66	-61	-58	-103	39	-149	20	32	-78	-18	-57	80	-30	-1
1.226667	-271	-5828	-12633	-32746	-91	-23555	-8428	-20161	-325	-24318	-11987	-16732	-302	-24777	-12419	-12225	-11	-4959	-1215	-32700	-251	-20380	18507	-14122	-299	-21357	13365	-7777	-125	-21836	17186	-16722	-147	-125	-117	-65	-58	-58	-104	41	-150	21	34	-75	-19	-57	80	-29	1
1.227500	-227	-4339	-12933	-32661	-80	-23570	-8627	-20124	-287	-24199	-11908	-16612	-406	-24433	-12191	-11947	-69	-3821	-104	-32681	-223	-20986	18581	-13884	-324	-21838	13389	-8010	-135	-22217	17044	-16624	-150	-127	-115	-63	-60	-58	-100	42	-139	20	38	-76	-19	-55	84	-30	-1
1.228333	-207	-2978	-13154	-32583	-108	-23589	-8773	-20129	-394	-24104	-11775	-16503	-420	-24129	-11960	-11696	-122	-2770	945	-32696	-185	-21594	18535	-13727	-329	-22261	13406	-8340	-186	-22586	16863	-16465	-146	-128	-119	-64	-60	-82	-102	42	-151	17	37	-73	-17	-52	86	-25	-1
1.229167	-154	-1747	-13313	-32463	-138	-23604	-8866	-20169	-333	-24041	-11598	-16403	-539	-23870	-11735	-11486	61	-1809	1881	-32676	-293	-22190	18379	-13637	-336	-22618	13415	-8749	-109	-22923	16640	-16252	-147	-126	-116	-63	-59	-57	-101	43	-149	22	40	-74	-18	-53	86	-27	0
1.230000	-98	-652	-13409	-32352	-120	-23619	-8904	-20249	-317	-24001	-11383	-16317	-505	-23660	-11524	-11311	-95	-928	2661	-32693	-105	-22764	18118	-13610	-354	-22906	13396	-9231	-36	-23235	16379	-15983	-146	-124	-118	-82	-58	-57	-100	42	-147	16	34	-75	-18	-53	87	-29	5
1.230833	-146	285	-13459	-32230	-125	-23638	-8894	-20357	-407	-23991	-11141	-16246	-389	-23486	-11341	-11187	-463	-132	3247	-32674	-243	-23306	17751	-13636	-297	-23121	13346	-9766	-21	-23517	16073	-15668	-147	-130	-122	-65	-60	-59	-104	22	-150	20	33	-76	-21	-57	84	-28	-1
1.231667	-174	1076	-13466	-32104	-117	-23648	-8840	-20454	-268	-24004	-10885	-16189	-518	-23357	-11188	-11110	-361	589	3633	-32694	-281	-23796	17302	-13702	-279	-23262	13270	-10335	-112	-23753	15732	-15306	-153	-130	-138	-65	-66	-61	-110	36	-158	13	32	-80	-24	-59	80	-32	-8
1.232500	-205	1711	-13436	-31973	-69	-23652	-8740	-20620	-187	-24016	-10623	-16146	-435	-23251	-11065	-11084	-400	1248	3807	-32680	-262	-24230	16777	-13785	-341	-23332	13136	-10941	-282	-23938	15359	-14894	-149	-129	-120	-82	-66	-61	-104	38	-149	18	33	-79	-22	-59	82	-29	0
1.233333	-220	2207	-13373	-31822	-90	-23635	-8593	-20751	-121	-24034	-10360	-16092	-212	-23173	-10967	-11107	-188	1849	3777	-32689	-361	-24602	16186	-13889	-280	-23338	12968	-11553	-254	-24075	14954	-14449	-150	-130	-118	-61	-62	-62	-110	36	-152	17	32	-77	-23	-58	78	-29	1
1.234167	-180	2558	-13303	-31678	-122	-23602	-8411	-20878	-4	-24042	-10112	-16090	-142	-23100	-10906	-11176	-104	2401	3556	-32677	-247	-24913	15576	-13984	-233	-23294	12754	-12181	-171	-24161	14526	-13976	-151	-129	-121	-69	-63	-62	-107	36	-151	17	36	-79	-22	-58	80	-30	-3
1.235000	-187	2781	-13212	-31521	-131	-23533	-8191	-20990	-66	-24034	-9888	-16083	-171	-23024	-10878	-11289	-163	2900	3172	-32578	-213	-25153	14883	-14067	-257	-23206	12503	-12789	-187	-24202	14080	-13477	-150	-128	-119	-52	-67	-58	-105	36	-152	16	32	-79	-21	-59	80	-30	-1
1.235833	-185	2879	-13122	-31375	-77	-23438	-7942	-21087	-91	-23989	-9691	-16087	-124	-22928	-10869	-11437	163	3371	2647	-32465	-300	-25323	14218	-14116	-256	-23086	12219	-13378	-215	-24168	13628	-12961	-150	-129	-120	-66	-60	-60	-109	43	-153	16	34	-77	-21	-40	84	-31	0
1.236667	-188	2870	-13036	-31225	-47	-23300	-7663	-21157	-100	-23904	-9529	-16104	-102	-22815	-10886	-11625	-59	3813	2033	-32310	-170	-25420	13543	-14127	-217	-22945	11910	-13943	-164	-24102	13172	-12436	-151	-134	-119	-66	-62	-60	-105	39	-150	17	34	-77	-23	-59	81	-29	-5
1.237500	-193	2765	-12962	-31080	-73	-23125	-7362	-21206	-100	-23770	-9401	-16131	-60	-22646	-10913	-11836	245	4231	1361	-32148	-412	-25449	12923	-14095	-205	-22798	11582	-14471	-44	-23988	12720	-11907	-150	-127	-120	-69	-62	-58	-108	37	-154	17	32	-78	-21	-55	81	-30	11
1.238333	-217	2574	-12908	-30954	-70	-22896	-7039	-21224	-65	-23583	-9312	-16171	122	-22485	-10954	-12067	419	4622	675	-31977	-147	-25403	12354	-13996	-207	-22654	11243	-14960	-33	-23839	12283	-11390	-152	-131	-113	-72	-62	-56	-107	38	-151	18	32	-78	-24	-59	81	-33	-3
1.239167	-184	2326	-12882	-30819	-111	-22621	-6698	-21217	-35	-23336	-9254	-16221	237	-22266	-10981	-12309	-147	4998	13	-31799	-86	-25289	11862	-13848	-254	-22520	10909	-15398	-221	-23659	11866	-10887	-150	-130	-124	-68	-62	-61	-109	37	-154	15	21	-80	-23	-61	79	-30	-4
1.240000	-180	2027	-12893	-30692	-166	-22295	-6349	-21180	27	-23015	-9224	-16281	236	-22014	-11031	-12558	75	5355	-586	-31615	-112	-25103	11456	-13643	-208	-22399	10599	-15788	-493	-23454	11474	-10410	-153	-132	-126	-77	-69	-61	-111	43	-155	12	30	-82	-23	-61	77	-34	-8
1.240833	-251	1704	-12944	-30551	-145	-21920	-5985	-21120	-38	-22660	-9224	-16349	187	-21729	-11053	-12804	51	5704	-1091	-31425	-60	-24836	11166	-13386	-147	-22291	10323	-16116	-487	-23224	11118	-9955	-151	-130	-122	-69	-64	-56	-109	39	-154	15	32	-50	-23	-59	69	-29	-1
1.241667	-201	1397	-13049	-30383	-133	-21501	-5612	-21026	66	-22236	-9237	-16418	271	-21403	-11056	-13042	-76	6039	-1473	-31236	101	-24499	11004	-13116	-138	-22204	10097	-16396	-403	-22982	10801	-9538	-147	-126	-122	-70	-64	-61	-107	37	-154	16	33	-77	-24	-59	79	-30	3
1.242500	-154	1060	-13211	-30211	-161	-21048	-5251	-20925	235	-21768	-9256	-16503	146	-21069	-11042	-13274	-50	6363	-1712	-31045	-99	-24089	10971	-12768	-110	-22129	9922	-16610	-470	-22733	10524	-9163	-149	-125	-124	-70	-62	-58	-110	38	-150	25	32	-79	-25	-62	79	-21	0
1.243333	-181	775	-13435	-29996	-158	-20570	-4904	-20783	242	-21254	-9279	-16587	11	-20720	-11004	-13483	-59	6674	-1813	-30859	-107	-23607	11076	-12429	-108	-22066	9821	-16776	-276	-22482	10289	-8836	-150	-128	-119	-67	-67	-58	-109	40	-149	16	36	-77	-17	-55	82	-31	1
1.244167	-203	538	-13731	-29732	-112	-20071	-4566	-20633	322	-20734	-9298	-16685	275	-20379	-10944	-13677	-422	6966	-1757	-30663	-6	-23053	11335	-12092	-160	-22002	9798	-16882	-81	-22226	10106	-8561	-149	-126	-121	-69	-62	-58	-109	39	-150	17	34	-77	-22	-57	78	-30	0
1.245000	-186	352	-14082	-29416	-178	-19565	-4252	-20467	352	-20192	-9302	-16781	224	-20049	-10861	-13851	-189	7259	-1551	-30465	-214	-22424	11700	-11773	-124	-21929	9862	-16939	-92	-21976	9973	-8330	-148	-124	-120	-73	-65	-60	-109	38	-153	17	34	-79	-22	-58	80	-28	1
1.245833	-184	234	-14493	-29020	-186	-19063	-3971	-20283	331	-19648	-9292	-16884	91	-19779	-10762	-14001	-240	7531	-1202	-30258	-231	-21722	12210	-11485	-69	-21838	10022	-16951	-23	-21722	9898	-8150	-148	-126	-120	-66	-61	-59	-110	40	-149	18	35	-85	-22	-56	78	-29	0
1.246667	-164	185	-14942	-28565	-137	-18575	-3731	-20089	344	-19125	-9263	-16987	244	-19469	-10641	-14125	-280	7786	-724	-30040	-273	-20961	12846	-11254	-80	-21722	10274	-16918	17	-21473	9903	-8022	-147	-126	-121	-68	-63	-57	-104	39	-155	15	34	-75	-22	-55	80	-30	0
1.247500	-131	200	-15413	-28044	-127	-18132	-3543	-19881	379	-18637	-9219	-17090	371	-19246	-10520	-14232	-356	8018	-142	-29808	-280	-20151	13577	-11084	-63	-21567	10626	-16844	86	-21225	9929	-7936	-152	-127	-119	-68	-63	-58	-105	38	-154	19	32	-75	-22	-56	80	-29	-5
1.248333	-94	274	-15883	-27463	-177	-17729	-3416	-19667	375	-18199	-9157	-17187	346	-19078	-10400	-14316	-532	8224	523	-29563	-266	-19303	14388	-11004	-60	-21368	11066	-16740	126	-20987	10045	-7894	-149	-128	-120	-70	-34	-58	-105	39	-154	15	32	-75	-24	-58	80	-30	-1
1.249167	-95	390	-16325	-26832	-179	-17389	-3351	-19444	488	-17822	-9085	-17279	211	-18972	-10291	-14378	-179	8400	1248	-29298	-287	-18426	15272	-11011	-56	-21107	11609	-16604	112	-20743	10222	-7887	-150	-129	-120	-66	-61	-56	-103	43	-149	17	34	-74	-19	-55	84	-27	-3
1.250000	-170	542	-16701	-26164	-195	-17143	-3359	-19213	735	-17520	-9001	-17361	277	-18926	-10205	-14421	-392	8544	2002	-29011	-93	-17533	16207	-11121	-73	-20805	12227	-16452	156	-20505	10487	-7915	-150	-127	-119	-64	-60	-59	-107	44	-150	20	35	-73	-23	-57	81	-28	0
1.250833	-178	700	-16996	-25471	-138	-16922	-3451	-18986	746	-17311	-8920	-17434	262	-18957	-10156	-14454	-466	8640	2760	-28706	-359	-16648	17156	-11337	-100	-20426	12923	-16280	126	-20273	10797	-7967	-150	-128	-121	-68	-64	-55	-107	41	-149	17	34	-80	-24	-58	80	-28	0
1.251667	-128	856	-17179	-24777	-103	-16817	-3621	-18757	655	-17197	-8852	-17493	189	-19045	-10141	-14472	242	8690	3504	-28377	-320	-15782	18103	-11659	-98	-20002	13676	-16102	157	-20042	11193	-8035	-142	-128	-118	-66	-62	-58	-103	38	-152	18	32	-77	-24	-59	80	-30	-4
1.252500	-133	987	-17228	-24092	-111	-16803	-3873	-18525	607	-17182	-8793	-17535	182	-19200	-10178	-14481	-349	8689	4214	-28040	-87	-14958	19038	-12085	-167	-19522	14484	-15915	264	-19807	11665	-8114	-149	-124	-117	-63	-64	-60	-105	43	-151	20	33	-73	-26	-49	81	-30	-1
1.253333	-128	1085	-17129	-23432	-129	-16880	-4201	-18277	576	-17264	-8766	-17563	161	-19408	-10265	-14476	-144	8623	4869	-27687	-143	-14184	19925	-12608	-172	-18996	15330	-15717	314	-19575	12209	-8194	-149	-126	-119	-64	-64	-58	-103	42	-149	18	30	-74	-17	-58	81	-32	0
1.254167	-120	1136	-16878	-22806	-104	-17045	-4606	-18080	497	-17445	-8767	-17573	231	-19661	-10410	-14465	-134	8484	5453	-27326	-4	-13490	20745	-13228	-126	-18433	16192	-15553	372	-19343	12822	-8276	-147	-125	-119	-67	-62	-58	-107	38	-152	11	35	-73	-21	-56	81	-30	0
1.255000	-90	1134	-16474	-22224	-108	-17299	-5081	-17873	372	-17715	-8812	-17565	253	-19945	-10615	-14450	-216	8295	5969	-26958	145	-12877	21493	-13931	-131	-17841	17062	-15385	327	-19115	13492	-8345	-149	-126	-120	-67	-63	-56	-101	42	-152	20	36	-74	-26	-59	82	-29	-3
1.255833	-33	1089	-15931	-21683	-116	-17631	-5616	-17672	243	-18067	-8902	-17545	185	-20246	-10867	-14423	-102	8024	6407	-26594	43	-12361	22143	-14707	-87	-17234	17920	-15237	291	-18887	14221	-8406	-147	-125	-117	-62	-64	-64	-104	40	-151	19	37	-73	-18	-58	86	-29	0
1.256667	-16	993	-15261	-21187	-134	-18032	-6200	-17489	168	-18493	-9043	-17507	30	-20557	-11182	-14393	22	7673	6763	-26232	38	-11953	22690	-15536	-86	-16631	18756	-15112	284	-18667	15002	-8456	-138	-130	-118	-67	-65	-59	-104	37	-150	17	32	-76	-27	-59	81	-30	-3
1.257500	8	864	-14496	-20736	-90	-18490	-6816	-17322	73	-18969	-9235	-17459	36	-20862	-11530	-14348	-556	7252	7051	-25892	208	-11652	23124	-16411	-124	-16041	19553	-15007	260	-18443	15824	-8486	-149	-128	-117	-66	-63	-58	-104	38	-152	12	32	-76	-22	-59	80	-28	0
1.258333	73	713	-13659	-20322	-62	-18984	-7448	-17167	-86	-19477	-9474	-17394	11	-21141	-11923	-14295	-302	6757	7261	-25567	-40	-11471	23442	-17307	-188	-15470	20296	-14929	317	-18219	16668	-8502	-152	-132	-121	-65	-62	-57	-104	38	-153	16	34	-75	-21	-57	82	-31	-4
1.259167	56	557	-12777	-19946	-62	-19505	-8088	-17027	-236	-20008	-9760	-17321	-132	-21386	-12332	-14228	-222	6201	7421	-25263	-55	-11400	23653	-18224	-240	-14938	20977	-14886	334	-18006	17526	-8504	-149	-131	-118	-64	-64	-61	-104	30	-150	17	33	-78	-23	-59	82	-31	0
1.260000	20	409	-11877	-19612	-127	-20041	-8716	-16913	-259	-20538	-10079	-17246	-39	-21587	-12750	-14144	-321	5585	7529	-24986	448	-11438	23738	-19136	-208	-14449	21587	-14872	355	-17792	18386	-8495	-151	-133	-119	-67	-65	-59	-104	38	-154	17	34	-74	-21	-60	84	-30	-3
1.260833	37	292	-10977	-19314	-139	-20575	-9316	-16816	-223	-21057	-10431	-17165	50	-21733	-13160	-14046	-243	4921	7594	-24735	919	-11571	23727	-20034	-171	-14026	22106	-14895	483	-17584	19231	-8476	-150	-129	-118	-62	-67	-57	-104	42	-153	19	34	-74	-24	-57	89	-28	-4
1.261667	50	217	-10091	-19074	-138	-21087	-9867	-16737	-292	-21535	-10795	-17083	77	-21821	-13552	-13921	-268	4216	7623	-24514	576	-11811	23630	-20901	-153	-13666	22538	-14951	825	-17383	20048	-8475	-145	-125	-117	-62	-63	-58	-105	44	-148	18	37	-74	-18	-50	86	-26	2
1.262500	-13	191	-9238	-18893	-70	-21572	-10392	-16683	-400	-21973	-11175	-17005	-25	-21855	-13912	-13780	-47	3486	7630	-24325	257	-12121	23448	-21717	-141	-13381	22877	-15048	799	-17189	20829	-8449	-151	-126	-119	-62	-59	-59	-105	42	-148	17	32	-72	-19	-57	84	-28	1
1.263333	-33	225	-8422	-18791	-35	-22010	-10798	-16659	-483	-22353	-11549	-16927	-187	-21826	-14223	-13619	-117	2742	7615	-24166	434	-12502	23200	-22488	-119	-13166	23115	-15175	562	-16995	21554	-8449	-147	-127	-117	-62	-62	-55	-105	43	-151	19	34	-73	-19	-58	85	-30	-4
1.264167	-1	326	-7642	-18781	-93	-22394	-11149	-16633	-545	-22668	-11911	-16853	-287	-21740	-14483	-13434	-449	1999	7586	-24030	171	-12930	22907	-23197	-65	-13034	23258	-15343	482	-16817	22211	-8464	-150	-126	-117	-64	-63	-58	-104	41	-149	19	34	-76	-23	-56	82	-31	-5
1.265000	38	490	-6896	-18878	-85	-22718	-11417	-16635	-601	-22909	-12241	-16787	-655	-21606	-14661	-13226	278	1266	7544	-23922	-130	-13409	22574	-23845	-58	-12980	23299	-15546	373	-16642	22796	-8501	-150	-129	-121	-64	-68	-60	-108	36	-156	13	32	-79	-24	-58	80	-33	-4
1.265833	10	700	-6171	-19095	-12	-22976	-11593	-16652	-654	-23076	-12529	-16719	-956	-21411	-14765	-13002	-147	561	7500	-23827	80	-13911	22229	-24414	-38	-12991	23259	-15781	332	-16475	23301	-8562	-150	-133	-118	-63	-63	-57	-110	40	-151	18	34	-79	-21	-56	80	-30	-1
[truncated: 10,480 more rows]
[truncated: 15 more columns]
