# Supplementary material for: Novel Methods for Surface EMG Analysis and Exploration Based on Multi-Modal Gaussian Mixture Models
Source: PLoS One. 2016 Jun 30;11(6):e0157239. doi: 10.1371/journal.pone.0157239 (PMC4928879; doi:10.1371/journal.pone.0157239)
Supplement: S1 File — (ZIP) [file pone.0157239.s001.zip › Haf_horses_trot_data/Haf_h13_t2_kin.trc]

PathFileType	4	(X/Y/Z)	D:\Users\zsoldosr\Desktop\HaflingerProjektEMGBiopsy\RawData\M2\Susannet2r.trc
DataRate	CameraRate	NumFrames	NumMarkers	Units	OrigDataRate	OrigDataStartFrame	OrigNumFrames
120.00	120.00	1200	7	mm	120.00	1	1200
Frame#	Time	Head			Withers			Sacrum			HFL			HFR			HHL			HHR
		X1	Y1	Z1	X2	Y2	Z2	X3	Y3	Z3	X4	Y4	Z4	X5	Y5	Z5	X6	Y6	Z6	X7	Y7	Z7
1	0.000	926.62036	442.90961	1453.49341	-168.24261	312.89020	1339.33984	-1071.17395	332.79214	1307.36975	576.06763	428.74460	23.44663	-232.43314	214.99028	22.16302	-1406.85034	547.70483	35.43158	-568.37219	251.67235	39.90940
2	0.008	926.20074	441.39957	1453.56738	-167.20226	311.63647	1339.16492	-1072.58435	334.25934	1307.06274	570.00629	427.50214	15.36189	-240.82103	210.17920	28.04099	-1419.60571	547.06860	45.93919	-568.28137	241.71796	31.42694
3	0.017	925.73346	440.07547	1453.55408	-166.24789	310.44034	1338.65723	-1073.76392	335.51044	1306.43396	561.33173	427.09421	7.97467	-245.45645	203.73293	36.63308	-1429.90833	546.18481	57.03197	-570.83844	231.57813	22.62360
4	0.025	925.17438	439.01801	1453.37317	-165.44131	309.37671	1337.56909	-1074.51599	336.32385	1305.23828	548.50128	427.75195	2.03265	-243.68282	195.51930	47.94193	-1435.97656	545.39575	68.20992	-577.76166	221.64371	13.66202
5	0.033	924.49774	438.21060	1452.95984	-164.81122	308.53116	1335.77246	-1074.79065	336.57843	1303.42810	531.32910	428.99976	-2.03028	-234.82722	186.68604	59.41792	-1437.12097	545.51312	77.77724	-589.71124	213.17604	5.48037
6	0.042	923.71161	437.61108	1452.27319	-164.36099	307.97910	1333.25000	-1074.71143	336.32202	1301.17358	510.46042	430.27765	-4.36839	-220.02812	178.30206	68.61689	-1433.62842	546.90686	84.00796	-606.64758	207.76758	-0.55875
7	0.050	922.86176	437.19406	1451.29834	-164.08473	307.76837	1330.07214	-1074.46313	335.69583	1298.72156	486.81680	431.53528	-5.50678	-201.14455	170.50365	75.17624	-1426.18384	549.04437	86.46796	-627.94794	206.02789	-3.77716
8	0.058	922.01770	436.92932	1450.03662	-163.98618	307.91666	1326.36633	-1074.19727	334.82690	1296.26001	461.49844	433.00574	-5.99935	-179.84084	162.81561	80.25896	-1415.27502	551.20660	86.06550	-652.23785	207.01955	-4.78532
9	0.067	921.24323	436.73669	1448.48816	-164.09595	308.42233	1322.28320	-1074.02234	333.81042	1293.90173	435.62958	434.71838	-6.22286	-157.27399	154.96521	84.90623	-1400.88074	553.24573	83.92377	-677.77100	209.21536	-4.76260
10	0.075	920.57495	436.50391	1446.65332	-164.47937	309.27386	1317.96704	-1074.01086	332.73938	1291.71106	409.93445	436.53271	-6.34358	-134.10645	147.20123	89.27028	-1382.55286	555.34540	80.45363	-703.35797	211.57860	-4.57220
11	0.083	920.02435	436.15811	1444.55078	-165.23129	310.44278	1313.54309	-1074.17041	331.68857	1289.68665	384.62964	438.36288	-6.48444	-110.59445	140.00876	92.92630	-1359.84961	557.33667	75.51912	-728.62903	213.75237	-4.57782
12	0.092	919.58484	435.68378	1442.22791	-166.45412	311.85736	1309.11755	-1074.42810	330.68430	1287.74829	359.70691	440.16483	-6.80280	-86.69667	133.74704	95.47253	-1332.81067	558.65363	69.30779	-753.58124	215.75421	-4.81397
13	0.100	919.23120	435.07883	1439.75757	-168.20825	313.37292	1304.77905	-1074.67688	329.73758	1285.78979	335.13647	441.90887	-7.34262	-62.22562	128.50510	96.85900	-1302.20654	558.86475	62.91276	-778.27429	217.66910	-5.18423
14	0.108	918.92255	434.33435	1437.22522	-170.45404	314.77640	1300.59790	-1074.86633	328.90878	1283.75000	310.85416	443.64713	-7.92900	-36.99741	124.14967	97.35236	-1269.49805	557.81848	58.00104	-802.76129	219.53479	-5.58462
15	0.117	918.61926	433.44232	1434.70935	-173.04584	315.84625	1296.63721	-1075.06836	328.31729	1281.62634	286.73004	445.47183	-8.28861	-10.91420	120.45029	97.32798	-1236.47119	555.43256	55.80735	-827.07770	221.36409	-5.93851
16	0.125	918.30109	432.39014	1432.26782	-175.80479	316.42151	1292.97644	-1075.44580	328.09705	1279.43726	262.64133	447.38455	-8.30832	16.03400	117.19283	97.08550	-1204.59375	551.77661	56.32650	-851.26538	223.15257	-6.19054
17	0.133	917.96906	431.16241	1429.93933	-178.60004	316.42047	1289.72937	-1076.13306	328.34277	1277.17700	238.53479	449.29181	-8.13606	43.82578	114.28059	96.72816	-1174.39465	547.06531	58.45006	-875.37537	224.87289	-6.30684
18	0.142	917.63861	429.77478	1427.75903	-181.36055	315.82596	1287.02563	-1077.13953	329.04938	1274.81116	214.39075	451.11761	-8.00499	72.42889	111.78183	96.12411	-1145.37524	541.35004	60.94423	-899.46094	226.51660	-6.30942
19	0.150	917.33435	428.30441	1425.77881	-184.03767	314.68793	1284.96204	-1078.35168	330.09100	1272.33801	190.19745	452.85254	-8.03857	101.79089	109.86954	95.00437	-1116.56592	534.54272	63.34456	-923.57349	228.13860	-6.27695
20	0.158	917.08246	426.86078	1424.06531	-186.57486	313.14059	1283.57153	-1079.59595	331.29004	1269.84204	165.96158	454.51575	-8.21546	131.86819	108.70135	93.16594	-1087.21155	526.70074	65.98566	-947.75269	229.82509	-6.27160
21	0.167	916.89612	425.51593	1422.67725	-188.89597	311.39005	1282.83911	-1080.71802	332.53818	1267.47119	141.68280	456.13812	-8.41980	162.62411	108.32140	90.63483	-1057.09888	518.05243	69.33154	-972.02795	231.60481	-6.28632
22	0.175	916.76587	424.28784	1421.64966	-190.90965	309.66116	1282.74036	-1081.67358	333.86249	1265.38965	117.34393	457.78378	-8.52053	193.99954	108.65209	87.62671	-1026.44531	508.80933	73.35500	-996.41125	233.40298	-6.26874
23	0.183	916.66565	423.17529	1420.98853	-192.53018	308.13638	1283.26355	-1082.52747	335.31570	1263.73645	92.92676	459.51846	-8.47390	225.92221	109.58540	84.34155	-995.57166	499.09268	77.50412	-1020.87769	235.10526	-6.15787
24	0.192	916.56897	422.17258	1420.67236	-193.69643	306.92154	1284.40625	-1083.34436	336.83408	1262.60229	68.38269	461.34073	-8.35567	258.31601	111.08185	80.85672	-964.67285	489.03946	81.18824	-1045.40649	236.68506	-5.90984
25	0.200	916.46307	421.26480	1420.66699	-194.37656	306.05005	1286.16138	-1084.13123	338.28748	1262.04993	43.62610	463.19861	-8.26085	291.08621	113.16067	77.23593	-933.78198	478.89551	84.21753	-1070.05542	238.26257	-5.54434
26	0.208	916.35468	420.42581	1420.93762	-194.56842	305.51099	1288.50354	-1084.86560	339.57465	1262.14355	18.60657	465.06671	-8.21075	324.10660	115.80095	73.64217	-902.84338	468.93518	86.72218	-1094.91602	239.99779	-5.14738
27	0.217	916.26593	419.61682	1421.44763	-194.30389	305.27570	1291.37988	-1085.51978	340.61462	1262.94653	-6.63422	466.96365	-8.17822	357.25967	118.91808	70.28330	-871.81964	459.26483	88.74971	-1119.99463	241.89374	-4.77015
28	0.225	916.22925	418.79309	1422.15405	-193.65405	305.31018	1294.70947	-1086.05786	341.34641	1264.49341	-32.00317	468.89478	-8.13391	390.51132	122.43668	67.33894	-840.80933	449.88879	90.15660	-1145.21826	243.77249	-4.36800
29	0.233	916.28503	417.92450	1423.00403	-192.72391	305.57660	1298.39197	-1086.41162	341.75143	1266.73730	-57.45569	470.80576	-8.04536	423.87039	126.29215	65.03168	-810.12256	440.99066	90.85303	-1170.55579	245.50826	-3.90227
30	0.242	916.47992	417.00934	1423.93665	-191.62358	306.03198	1302.31982	-1086.47986	341.84848	1269.53674	-83.02563	472.63358	-7.88961	457.13150	130.33594	63.71697	-780.20447	432.95837	90.93434	-1196.07971	247.17093	-3.44000
31	0.250	916.85675	416.06503	1424.88782	-190.42638	306.62872	1306.38745	-1086.22217	341.71820	1272.74719	-108.74823	474.39301	-7.69986	489.50766	134.30997	63.71372	-751.45770	426.20615	90.54230	-1221.88477	248.87148	-3.08947
32	0.258	917.43671	415.10699	1425.79810	-189.15164	307.32257	1310.49158	-1085.73193	341.51511	1276.29236	-134.59875	476.17050	-7.53849	519.48938	137.98108	64.79796	-724.18909	420.94049	89.61255	-1247.92883	250.58363	-2.86272
33	0.267	918.20483	414.13950	1426.61987	-187.78787	308.08661	1314.52307	-1085.15710	341.37268	1280.08545	-160.47876	478.03574	-7.33745	545.23889	141.30130	65.84761	-698.73242	416.98163	87.75958	-1273.91748	252.14090	-2.60128
34	0.275	919.11005	413.16656	1427.32068	-186.32553	308.91638	1318.35803	-1084.57690	341.30576	1283.94116	-186.16595	479.96756	-6.73945	565.32312	144.39986	65.33256	-675.56134	414.03897	84.47482	-1299.32446	253.35373	-1.99352
35	0.283	920.07617	412.19977	1427.87927	-184.77411	309.82050	1321.86084	-1083.98193	341.21652	1287.61328	-211.22852	481.87515	-5.09755	579.25964	147.44363	62.39479	-655.23730	412.20288	79.42815	-1323.59106	254.16478	-0.69297
36	0.292	921.01855	411.24707	1428.27966	-183.16577	310.80493	1324.89661	-1083.35181	340.96234	1290.88574	-234.93640	483.73566	-1.67219	587.59351	150.54105	57.32801	-638.23303	411.92795	72.56339	-1346.41431	254.70181	1.46929
37	0.300	921.85681	410.30707	1428.50452	-181.55040	311.86011	1327.34729	-1082.71521	340.41513	1293.61218	-256.21033	485.74243	4.12740	591.45227	153.66093	50.98709	-624.80908	413.56775	63.96994	-1367.87439	255.18066	4.34912
38	0.308	922.52057	409.38083	1428.53564	-179.98512	312.95349	1329.12390	-1082.12097	339.51892	1295.70313	-273.74347	488.33075	12.70159	591.81384	156.50116	43.99005	-615.00214	416.99887	53.68049	-1388.25049	255.81047	7.59965
39	0.317	922.95416	408.47757	1428.35840	-178.51935	314.03244	1330.16638	-1081.59534	338.36072	1297.11890	-286.26654	492.03003	24.36247	589.06104	158.53581	36.58408	-608.69757	421.70261	41.66719	-1407.65234	256.72015	10.89965
40	0.325	923.12720	407.60159	1427.96387	-177.18045	315.03180	1330.43799	-1081.14343	337.14319	1297.86523	-292.67303	497.20010	39.22918	582.99182	159.40341	29.07388	-605.87469	427.42001	28.27360	-1425.75635	257.85132	14.10837
41	0.333	923.04633	406.73828	1427.34570	-175.97298	315.87878	1329.92969	-1080.75012	336.02859	1297.96277	-292.11475	503.76599	56.72939	572.95813	159.34132	22.15336	-606.89636	434.56793	14.75588	-1441.87109	259.00040	17.34474
42	0.342	922.75714	405.86267	1426.49243	-174.89377	316.50955	1328.66675	-1080.36902	334.99606	1297.42651	-284.51343	511.14160	75.15125	558.14966	159.17371	16.71954	-612.46893	443.43994	3.26099	-1455.21057	260.02176	20.96314
43	0.350	922.33435	404.96527	1425.38733	-173.94958	316.90219	1326.71350	-1079.93896	333.87344	1296.29175	-271.12268	518.59650	92.09963	538.34106	159.70451	13.30342	-623.21344	453.02637	-4.22290	-1465.01270	260.88071	25.27285
44	0.358	921.86816	404.06021	1424.01941	-173.16460	317.09500	1324.16931	-1079.46289	332.63193	1294.67468	-254.16437	525.73285	105.73977	514.62134	161.10992	11.69091	-639.21594	461.29810	-7.41545	-1470.48218	261.48059	30.09767
45	0.367	921.44910	403.16843	1422.39258	-172.57617	317.17203	1321.15698	-1079.06934	331.61743	1292.78394	-235.61719	532.41956	115.58337	488.97000	163.03445	11.16747	-659.85236	466.95273	-7.86862	-1470.85803	261.51846	34.62516
46	0.375	921.14972	402.30487	1420.52783	-172.22969	317.23544	1317.80823	-1078.92554	331.27618	1290.83118	-216.35681	538.46246	122.23908	462.98331	165.09862	11.03649	-683.79279	470.30978	-7.34599	-1465.71143	260.62473	37.77205
47	0.383	921.01093	401.47968	1418.46326	-172.18007	317.37625	1314.24988	-1079.07263	331.67032	1288.92883	-196.32501	543.57574	126.69884	437.28970	167.10481	10.86813	-709.31653	472.36859	-6.74454	-1455.10852	258.64700	38.75397
48	0.392	921.03363	400.69989	1416.25439	-172.49786	317.64597	1310.59302	-1079.41663	332.44040	1287.08911	-175.22015	547.51642	129.82022	411.93167	168.94415	10.50681	-735.05176	473.81165	-6.36676	-1439.36401	255.70396	37.42355
49	0.400	921.17792	399.96725	1413.97424	-173.27257	318.03726	1306.92834	-1079.91113	333.25208	1285.30469	-152.98004	550.20648	132.22470	386.85666	170.54649	9.98716	-760.39087	474.97394	-6.36331	-1418.75867	252.06668	34.24454
50	0.408	921.37213	399.28006	1411.70911	-174.60008	318.48132	1303.32642	-1080.64636	334.08719	1283.58911	-129.81555	551.78333	134.37978	362.08524	171.93207	9.39153	-785.22980	476.08752	-6.78757	-1393.60547	248.11670	30.03127
51	0.417	921.53003	398.63959	1409.54797	-176.54237	318.87732	1299.83691	-1081.68738	334.99332	1281.92700	-105.96600	552.44684	136.56642	337.63303	173.22208	8.78557	-809.64020	477.27322	-7.49839	-1364.51123	244.31001	25.68209
52	0.425	921.57416	398.05261	1407.57227	-179.06749	319.15903	1296.49829	-1082.95874	335.80157	1280.24988	-81.56793	552.33630	138.85521	313.43771	174.52943	8.27282	-833.74860	478.38531	-8.22581	-1332.44238	241.02034	22.05537
53	0.433	921.45691	397.52835	1405.85120	-182.01140	319.36627	1293.35742	-1084.36230	336.26056	1278.50476	-56.73364	551.65881	141.23672	289.38766	175.88342	7.97924	-857.69934	479.20605	-8.76393	-1298.44165	238.37035	19.89172
54	0.442	921.16406	397.07520	1404.43848	-185.11676	319.65662	1290.47559	-1085.87756	336.25778	1276.71692	-31.54578	550.65613	143.61032	265.35422	177.30060	7.90179	-881.71179	479.97656	-9.01053	-1263.28979	236.30176	19.67374
55	0.450	920.70667	396.69501	1403.37170	-188.13974	320.21957	1287.92725	-1087.49817	335.83328	1274.95654	-5.95154	549.29346	145.60081	241.25085	178.83250	7.87693	-906.04620	481.31964	-8.93378	-1227.47583	234.86131	21.48870
56	0.458	920.11499	396.37952	1402.67444	-190.93250	321.15359	1285.80212	-1089.14319	335.08398	1273.25769	20.19696	547.31396	146.68832	217.07068	180.49796	7.75897	-930.71765	483.39151	-8.65334	-1191.43408	234.31322	25.01417
57	0.467	919.42853	396.11185	1402.36792	-193.44350	322.41541	1284.20508	-1090.65747	334.08932	1271.59741	46.99725	544.63342	146.57990	192.82663	182.23108	7.54546	-955.41473	485.64505	-8.41486	-1155.72986	234.95261	29.69768
58	0.475	918.68170	395.86481	1402.48035	-195.67293	323.86234	1283.23230	-1091.89038	332.89661	1269.94312	74.41580	541.42206	145.30856	168.52551	183.91661	7.33512	-979.87396	487.61658	-8.35268	-1120.97449	236.89218	35.03554
59	0.483	917.89569	395.60254	1403.04004	-197.63260	325.31961	1282.94324	-1092.78857	331.53625	1268.30176	102.33145	537.88043	143.03908	144.16208	185.46477	7.23801	-1004.15735	489.33850	-8.38146	-1087.47705	240.02069	40.72625
60	0.492	917.07904	395.30045	1404.06091	-199.32396	326.62402	1283.35449	-1093.41980	330.04108	1266.75525	130.66403	534.07111	139.88165	119.68741	186.85400	7.31680	-1028.50098	490.96088	-8.36494	-1054.94263	244.12689	46.59648
61	0.500	916.23108	394.96463	1405.53210	-200.73370	327.64462	1284.45776	-1093.91553	328.46310	1265.46973	159.42557	529.98059	135.90565	95.05597	188.14484	7.55096	-1053.06567	492.51712	-8.28345	-1022.59235	249.00635	52.44985
62	0.508	915.34839	394.62659	1407.41370	-201.83824	328.29190	1286.23267	-1094.39392	326.88229	1264.65674	188.63580	525.65204	131.23111	70.26657	189.47800	7.81621	-1077.89697	494.01828	-8.16904	-989.66199	254.39774	58.04718
63	0.517	914.43378	394.32397	1409.64148	-202.60583	328.52109	1288.64661	-1094.91357	325.41467	1264.51160	218.29044	521.04431	125.95340	45.32385	190.98506	7.96699	-1102.97827	495.51807	-7.96438	-955.78705	259.89667	63.21390
64	0.525	913.50562	394.08649	1412.13806	-203.00467	328.32584	1291.64612	-1095.47778	324.20493	1265.17395	248.44373	515.73865	119.97551	20.23351	192.70441	7.97549	-1128.20056	497.10071	-7.59468	-920.98822	265.04614	67.90675
65	0.533	912.60168	393.92676	1414.82214	-203.02626	327.72775	1295.14893	-1096.05920	323.36649	1266.70996	279.15588	509.17682	113.11026	-4.97206	194.62083	7.92207	-1153.41956	498.81326	-7.14707	-885.49072	269.50772	72.17410
66	0.542	911.77240	393.84000	1417.61292	-202.70157	326.77420	1299.05042	-1096.60730	322.90948	1269.10474	310.30121	501.36920	105.45623	-30.26556	196.67905	7.89989	-1178.63428	500.63733	-6.83060	-849.68018	273.11841	76.07738
67	0.550	911.07343	393.81400	1420.43384	-202.08928	325.53815	1303.23840	-1097.05310	322.75189	1272.27136	341.59851	492.88995	97.42600	-55.65558	198.77383	7.95558	-1203.99011	502.55585	-6.76768	-814.16187	275.81894	79.60555
68	0.558	910.55682	393.83514	1423.21643	-201.25064	324.10529	1307.60229	-1097.32874	322.80362	1276.07336	372.83380	484.20990	89.41446	-81.14999	200.82953	8.05022	-1229.59302	504.57861	-6.93483	-779.72742	277.55331	82.59834
69	0.567	910.26099	393.88727	1425.90076	-200.23285	322.55804	1312.03406	-1097.39038	323.01752	1280.34106	403.88165	475.58569	81.76797	-106.72423	202.82787	8.10800	-1255.39209	506.71457	-7.24033	-747.17108	278.21420	84.74300
70	0.575	910.20239	393.95282	1428.43835	-199.06859	320.96625	1316.42688	-1097.22534	323.37448	1284.87646	434.43881	467.34381	74.90674	-132.31882	204.73682	8.10538	-1281.18005	508.99786	-7.45207	-717.09760	277.66803	85.65321
71	0.583	910.36786	394.01389	1430.79163	-197.78720	319.37283	1320.67261	-1096.84900	323.84720	1289.44666	463.69769	459.83228	69.11317	-157.77429	206.46301	8.12410	-1306.58911	511.52786	-7.00883	-689.86841	275.81860	84.97020
72	0.592	910.70721	394.04776	1432.93323	-196.42491	317.78561	1324.66028	-1096.31201	324.38550	1293.80298	490.22733	453.19122	64.15860	-182.70766	207.86000	8.42316	-1331.08484	514.43304	-5.10587	-665.64880	272.60498	82.47083
73	0.600	911.13837	394.02582	1434.84485	-195.02417	316.19177	1328.27466	-1095.71558	324.94409	1297.73083	512.30170	447.28006	59.20583	-206.48050	208.79071	9.38627	-1354.11316	517.79651	-1.19595	-644.45508	267.95038	78.15540
74	0.608	911.56982	393.92719	1436.51013	-193.62529	314.58206	1331.39697	-1095.18359	325.51331	1301.07019	528.69580	441.83173	53.23853	-228.30457	209.22304	11.21841	-1375.39917	521.59259	4.62686	-626.21411	261.79251	72.24213
75	0.617	911.92413	393.75378	1437.90906	-192.26401	312.96732	1333.91687	-1094.80481	326.10406	1303.68445	539.43298	436.65930	45.76736	-247.40201	209.21082	13.74815	-1395.03564	525.59821	11.84480	-610.87189	254.18439	65.08514
76	0.625	912.14886	393.52423	1439.02466	-190.97693	311.38162	1335.75012	-1094.60876	326.71982	1305.45349	545.67157	431.70218	37.13684	-263.20673	208.65875	16.73379	-1413.16821	529.30603	19.96274	-598.52264	245.33316	57.07859
77	0.633	912.21735	393.25739	1439.85046	-189.79996	309.87161	1336.84802	-1094.56934	327.36145	1306.31360	548.62354	427.00549	28.15882	-275.42862	207.06009	20.52267	-1429.67273	532.10138	28.79172	-589.48956	235.52602	48.54715
78	0.642	912.12549	392.96219	1440.38879	-188.75694	308.48315	1337.19177	-1094.61340	328.03351	1306.28381	548.51520	422.79309	19.53548	-283.62534	203.59767	26.33480	-1444.16785	533.72510	38.63906	-584.27478	225.02203	39.65608
79	0.650	911.88287	392.63724	1440.63867	-187.85254	307.25919	1336.78174	-1094.65149	328.72134	1305.44727	544.59674	419.47629	11.65369	-286.68079	197.77509	35.29850	-1456.10718	534.44922	50.01330	-583.39661	214.06953	30.43937
80	0.658	911.50494	392.28378	1440.59094	-187.07092	306.24731	1335.63171	-1094.61780	329.37558	1303.93335	535.97998	417.43277	4.85406	-283.23041	190.06413	46.76392	-1464.75806	534.81836	62.57593	-587.25818	203.14732	20.98730
81	0.667	911.01172	391.91501	1440.23169	-186.37840	305.50317	1333.76953	-1094.48865	329.92450	1301.92004	522.33411	416.73056	-0.35994	-272.83536	181.77097	58.15735	-1469.35181	535.40674	74.48380	-596.13092	193.25105	11.75728
82	0.675	910.42877	391.54620	1439.55286	-185.73715	305.08212	1331.24414	-1094.28528	330.29907	1299.63086	504.00623	417.09094	-3.66461	-256.47690	174.06174	67.08527	-1469.47046	536.58582	83.32463	-610.13330	185.80721	3.80005
83	0.683	909.78973	391.18051	1438.56091	-185.12852	305.02011	1328.13098	-1094.05798	330.46094	1297.29272	481.88562	418.13690	-5.33510	-235.94083	167.13971	73.17060	-1465.25684	538.28595	87.89454	-629.00165	181.91600	-1.65093
84	0.692	909.14117	390.80661	1437.27722	-184.57193	305.31766	1324.53101	-1093.83337	330.39859	1295.05969	457.27405	419.61426	-6.06120	-212.97878	160.47389	77.59695	-1457.20142	540.13916	88.90373	-651.73431	181.42145	-4.23433
85	0.700	908.54419	390.40512	1435.73535	-184.12975	305.94830	1320.55896	-1093.57556	330.08774	1292.95874	431.57202	421.37018	-6.42344	-188.87889	153.64883	81.49254	-1445.65015	541.87177	87.93343	-676.67493	183.00040	-4.85496
86	0.708	908.05914	389.95471	1433.98169	-183.90370	306.88129	1316.32922	-1093.21423	329.49057	1290.91125	405.80118	423.27136	-6.66059	-164.34967	146.81845	85.07638	-1430.45081	543.41766	85.94507	-702.27246	185.26779	-4.80211
87	0.717	907.72308	389.43787	1432.06946	-184.02589	308.08331	1311.95020	-1092.69409	328.60229	1288.79639	380.41617	425.19876	-6.84141	-139.57982	140.47195	87.94292	-1411.14954	544.75653	82.90581	-727.70410	187.50354	-4.83170
88	0.725	907.54071	388.84531	1430.05261	-184.63420	309.49496	1307.52393	-1091.99475	327.47934	1286.51074	355.48996	427.06763	-7.06267	-114.46376	134.97314	89.73347	-1387.53796	545.75177	78.55721	-752.75488	189.53952	-5.08305
89	0.733	907.49133	388.16977	1427.98682	-185.82083	311.01053	1303.14612	-1091.14941	326.24908	1284.01929	330.94043	428.83746	-7.41999	-88.82387	130.37381	90.46464	-1360.01367	546.12549	73.20567	-777.45532	191.43858	-5.43670
90	0.742	907.53784	387.39536	1425.93298	-187.57166	312.47610	1298.90076	-1090.29260	325.10468	1281.37061	306.62381	430.53677	-7.88820	-62.49510	126.51195	90.43844	-1329.56445	545.59595	67.78152	-801.90857	193.28922	-5.79446
91	0.750	907.63446	386.49927	1423.95508	-189.75156	313.71512	1294.86243	-1089.68750	324.27173	1278.66565	282.37701	432.26407	-8.30098	-35.36082	123.16914	90.03627	-1297.43506	543.93646	63.29533	-826.20947	195.11702	-6.12038
92	0.758	907.73773	385.46692	1422.11414	-192.17072	314.58109	1291.11316	-1089.62488	323.97021	1275.99915	258.09491	434.11804	-8.46670	-7.39555	120.19102	89.54343	-1264.64050	540.96173	60.32058	-850.41614	196.90079	-6.38371
93	0.767	907.81842	384.31006	1420.46094	-194.67336	314.99506	1287.75891	-1090.24084	324.37189	1273.40442	233.76303	436.19116	-8.28023	21.35915	117.55048	89.05431	-1231.66406	536.64294	58.95225	-874.57263	198.61183	-6.55542
94	0.775	907.86890	383.06805	1419.03320	-197.16409	314.93738	1284.92139	-1091.44885	325.54736	1270.85791	209.42569	438.53366	-7.78408	50.86105	115.36263	88.47992	-1198.51453	531.14679	59.05957	-898.72046	200.23425	-6.63277
95	0.783	907.90173	381.78845	1417.85913	-199.58020	314.43024	1282.70203	-1093.01306	327.42896	1268.34412	185.14819	440.93533	-7.25734	81.07471	113.82021	87.62830	-1165.01819	524.69379	60.47790	-922.89587	201.78702	-6.64182
96	0.792	907.93945	380.51483	1416.95886	-201.86472	313.54193	1281.14783	-1094.65552	329.81412	1265.90723	160.96112	442.93994	-7.11304	111.95093	113.04071	86.35559	-1131.16260	517.43005	63.07487	-947.12830	203.31062	-6.61559
97	0.800	907.99713	379.28888	1416.34424	-203.95163	312.40097	1280.25818	-1096.15405	332.42642	1263.64404	136.81604	444.28992	-7.52141	143.44763	113.00322	84.68358	-1097.29224	509.41345	66.68954	-971.43304	204.83784	-6.57708
98	0.808	908.07129	378.14114	1416.02063	-205.76294	311.19061	1280.01440	-1097.39038	335.01025	1261.66577	112.60852	445.23572	-8.21459	175.56042	113.64465	82.74091	-1063.94141	500.65814	70.94466	-995.80969	206.40155	-6.53821
99	0.817	908.14142	377.07666	1415.99048	-207.22244	310.10550	1280.40234	-1098.33582	337.38101	1260.07739	88.24408	446.26270	-8.75221	208.29196	114.93800	80.62067	-1031.38892	491.19946	75.21258	-1020.24841	208.01074	-6.48086
100	0.825	908.18335	376.07941	1416.24951	-208.27525	309.29565	1281.41443	-1098.99988	339.40570	1258.96411	63.67517	447.60245	-8.92967	241.58655	116.89052	78.34789	-999.38373	481.22351	78.93654	-1044.74109	209.59808	-6.33580
101	0.833	908.19080	375.12488	1416.78235	-208.89839	308.84100	1283.04114	-1099.39734	341.01102	1258.38049	38.88855	449.16833	-8.86053	275.33246	119.53439	75.96230	-967.35522	471.11230	81.92639	-1069.31323	211.10182	-6.03213
102	0.842	908.18988	374.19144	1417.55994	-209.09705	308.76022	1285.26147	-1099.59094	342.27960	1258.38123	13.89203	450.83200	-8.74041	309.38657	122.89435	73.58971	-934.88275	461.23871	84.26313	-1094.04944	212.62247	-5.59650
103	0.850	908.23157	373.26990	1418.53809	-208.89584	309.03378	1288.03577	-1099.70850	343.45520	1259.05750	-11.28986	452.55084	-8.66744	343.55869	126.92293	71.41554	-901.93024	451.71051	86.04320	-1119.03589	214.33110	-5.14788
104	0.858	908.37219	372.36145	1419.65698	-208.33835	309.62659	1291.29834	-1099.81445	344.70081	1260.49731	-36.64362	454.30923	-8.63785	377.67264	131.49734	69.60687	-868.76398	442.45319	87.30505	-1144.27930	216.22173	-4.75765
105	0.867	908.66302	371.46869	1420.84851	-207.48604	310.49893	1294.96277	-1099.79578	345.90369	1262.71375	-62.17487	456.11752	-8.56549	411.66983	136.48264	68.33252	-835.83167	433.57104	88.11290	-1169.74695	218.12637	-4.38144
106	0.875	909.14655	370.59753	1422.04187	-206.40231	311.60703	1298.93665	-1099.46692	346.82712	1265.63477	-87.88373	458.09015	-8.29012	445.48434	141.71490	67.87444	-803.68896	425.42804	88.54801	-1195.45630	219.92841	-3.96601
107	0.883	909.85040	369.75949	1423.17090	-205.13281	312.90378	1303.12866	-1098.77417	347.36499	1269.14075	-113.76324	460.35251	-7.71975	478.66061	146.89821	68.58599	-772.88745	418.38754	88.56277	-1221.46216	221.63542	-3.55611
108	0.892	910.77924	368.95914	1424.18066	-203.70346	314.34433	1307.43958	-1097.83044	347.56232	1273.08459	-139.78888	462.81134	-7.01510	510.05179	151.64401	70.48946	-743.88721	412.68466	87.93091	-1247.73218	223.29605	-3.23286
109	0.900	911.91425	368.18515	1425.03137	-202.13408	315.88876	1311.75208	-1096.78918	347.48477	1277.28687	-165.86102	465.22784	-6.42097	537.96277	155.73524	72.75523	-717.07159	408.38965	86.32304	-1274.02466	224.92230	-2.95545
110	0.908	913.21381	367.42743	1425.69470	-200.44711	317.50397	1315.93372	-1095.75720	347.17548	1281.53418	-191.74292	467.53131	-5.82231	560.71960	159.30275	73.82780	-692.79169	405.37213	83.38197	-1299.89063	226.45724	-2.48252
111	0.917	914.61249	366.69611	1426.14783	-198.66655	319.17096	1319.84766	-1094.80127	346.72192	1285.61475	-216.99481	469.85391	-4.60501	577.29065	162.65433	72.43336	-671.35913	403.51953	78.81950	-1324.80591	227.78661	-1.44195
112	0.925	916.02545	366.01434	1426.37207	-196.81683	320.88556	1323.36328	-1093.97375	346.30017	1289.37866	-240.88635	472.31226	-1.96670	587.66089	166.00961	68.44696	-653.05048	402.99884	72.51250	-1348.37500	228.84698	0.47724
113	0.933	917.36157	365.40179	1426.35242	-194.92482	322.64197	1326.36511	-1093.30664	346.08893	1292.73535	-262.39148	474.93939	2.71391	592.74341	169.44655	62.67693	-638.17194	404.31409	64.55525	-1370.51257	229.74536	3.31966
114	0.942	918.54529	364.86960	1426.07495	-193.02051	324.41641	1328.75891	-1092.79272	346.11948	1295.59290	-280.36566	477.88599	9.83855	593.72400	172.91075	55.99055	-627.04169	408.11206	55.19013	-1391.43604	230.72148	6.82254
115	0.950	919.53363	364.41989	1425.52576	-191.13324	326.16718	1330.47217	-1092.38989	346.24799	1297.84143	-293.75903	481.62329	19.87116	591.32104	176.12262	48.78638	-619.84973	414.67618	44.59632	-1411.34973	231.98297	10.59184
116	0.958	920.31335	364.03888	1424.69556	-189.28766	327.84641	1331.45020	-1092.03503	346.27237	1299.39783	-301.61731	486.72803	33.35774	585.62634	178.58102	41.14022	-616.63623	423.57599	32.86846	-1430.05432	233.59515	14.34880
117	0.967	920.88806	363.70013	1423.58228	-187.50583	329.40726	1331.65417	-1091.65027	346.07495	1300.22681	-303.04297	493.34247	50.22208	576.47620	179.89258	33.23173	-617.49597	433.86481	20.43774	-1446.92090	235.56363	18.07568
118	0.975	921.27698	363.38721	1422.18738	-185.81152	330.80380	1331.06628	-1091.16650	345.69882	1300.33557	-297.62640	500.97720	68.94932	563.74426	180.22705	25.59800	-622.75543	444.32935	8.58613	-1461.18823	237.99258	22.00737
119	0.983	921.52087	363.10883	1420.50928	-184.23149	331.99667	1329.70276	-1090.54834	345.30185	1299.78967	-286.15509	508.95715	86.88014	547.33411	180.36072	19.09797	-632.77148	453.46463	-0.79239	-1472.08887	240.95277	26.44802
120	0.992	921.68103	362.88696	1418.54541	-182.79414	332.96991	1327.62500	-1089.79639	345.03613	1298.72791	-270.53479	516.85052	101.64839	527.25513	181.08875	14.54493	-647.56421	459.81744	-6.48951	-1478.74731	244.05176	31.44860
121	1.000	921.83234	362.73383	1416.29871	-181.53087	333.74399	1324.94141	-1088.94519	344.98599	1297.33521	-252.70148	524.28680	112.35072	503.99875	182.56970	12.07339	-666.79919	463.01349	-8.92252	-1480.29077	246.38057	36.55553
122	1.008	922.04944	362.64267	1413.78760	-180.47780	334.37366	1321.79749	-1088.07471	345.21027	1295.79346	-233.71814	530.79913	119.59061	478.71652	184.42198	11.02008	-689.71136	464.42871	-9.36913	-1476.23779	247.15337	40.83538
123	1.017	922.38947	362.59811	1411.05176	-179.67393	334.93738	1318.35608	-1087.31421	345.79980	1294.25269	-213.82330	536.12415	124.72134	452.73636	186.32338	10.62426	-714.83398	466.06744	-8.82687	-1466.63794	246.24899	43.25629
124	1.025	922.87634	362.59283	1408.15112	-179.16217	335.52432	1314.77100	-1086.81543	346.83032	1292.81628	-192.94617	540.27893	128.91922	426.90488	188.17224	10.48983	-740.45825	468.46088	-8.03806	-1451.75684	244.05467	43.24260
125	1.033	923.49121	362.62997	1405.16028	-178.99997	336.20880	1311.16699	-1086.67554	348.23068	1291.51990	-171.07104	543.33295	132.74106	401.48398	189.89249	10.38709	-765.58661	470.66797	-7.66749	-1431.80029	241.07829	40.94976
126	1.042	924.17419	362.71506	1402.16406	-179.26439	337.01022	1307.62756	-1086.84753	349.75333	1290.31335	-148.31488	545.38965	136.31665	376.46762	191.43927	10.09711	-790.22766	472.32678	-7.85541	-1407.00415	237.79837	37.10675
127	1.050	924.84650	362.86392	1399.25146	-180.03546	337.86966	1304.20081	-1087.15076	351.09061	1289.07959	-124.83899	546.62006	139.64172	351.80185	192.86339	9.54082	-814.82855	474.16351	-8.18701	-1377.83936	234.62144	32.69275
128	1.058	925.43958	363.11496	1396.50720	-181.35654	338.67853	1300.91956	-1087.39868	351.95352	1287.70264	-100.75836	547.14001	142.65936	327.41904	194.23286	8.87008	-839.55713	476.53836	-8.32667	-1345.05811	231.80899	28.68107
129	1.067	925.90942	363.51538	1394.00732	-183.17700	339.36069	1297.82703	-1087.50635	352.10150	1286.13354	-76.11218	546.98224	145.28148	303.22067	195.60922	8.33536	-864.22235	478.90176	-8.30596	-1309.59033	229.48773	25.88278
130	1.075	926.23712	364.09183	1391.81494	-185.32167	339.95398	1294.98804	-1087.53137	351.47308	1284.40076	-50.87292	546.22369	147.44255	279.08798	197.09175	8.05716	-888.67773	480.71753	-8.24402	-1272.38818	227.75766	24.80807
131	1.083	926.42487	364.83820	1389.97815	-187.55217	340.60233	1292.47791	-1087.66443	350.27533	1282.59143	-25.00128	545.05817	149.10365	254.93262	198.72128	7.95375	-912.99615	482.10461	-8.13905	-1234.31812	226.78879	25.54765
132	1.092	926.49005	365.72971	1388.53357	-189.68106	341.44684	1290.37146	-1088.10266	348.82666	1280.81873	1.48895	543.71674	150.17389	230.73734	200.39832	7.87338	-937.31287	483.52933	-7.96518	-1196.19788	226.86046	27.81221
133	1.100	926.45721	366.73798	1387.51453	-191.62369	342.52048	1288.74658	-1088.88293	347.34933	1279.16626	28.54688	542.34552	150.46396	206.54294	202.02658	7.73270	-961.65887	485.23669	-7.79889	-1158.85791	228.25168	31.17526
134	1.108	926.34961	367.82974	1386.95361	-193.36967	343.74118	1287.68738	-1089.87939	345.93939	1277.66846	56.18201	540.96753	149.72165	182.37497	203.63422	7.54819	-985.97424	487.09891	-7.75375	-1123.00293	231.03722	35.32671
135	1.117	926.18286	368.96323	1386.87695	-194.93796	344.97791	1287.26880	-1090.93494	344.62579	1276.34473	84.50705	539.49957	147.68245	158.17203	205.26379	7.42046	-1010.23511	488.85168	-7.84854	-1088.93335	235.06143	40.08119
136	1.125	925.96472	370.09738	1387.29370	-196.34398	346.09924	1287.53162	-1091.93530	343.37701	1275.21729	113.62729	537.84222	144.20549	133.83032	206.85294	7.46846	-1034.52319	490.34583	-8.00073	-1056.35303	240.09016	45.18246
137	1.133	925.69989	371.20313	1388.18994	-197.58171	346.98862	1288.47290	-1092.78491	342.08429	1274.30652	143.49747	536.04303	139.45128	109.31339	208.32384	7.70523	-1058.97803	491.63449	-8.08432	-1024.43091	245.89780	50.22631
138	1.142	925.39575	372.26715	1389.53125	-198.62332	347.56439	1290.05981	-1093.41296	340.65366	1273.66675	173.97156	534.23743	133.76189	84.64651	209.73546	8.00361	-1083.67651	492.87823	-7.99025	-992.17700	252.21591	54.84035
139	1.150	925.06482	373.29391	1391.26721	-199.42290	347.79810	1292.25146	-1093.83521	339.16006	1273.43872	204.96939	532.47705	127.40107	59.83578	211.24574	8.21607	-1108.56689	494.23282	-7.71777	-958.87952	258.68002	58.89743
140	1.158	924.72681	374.30286	1393.33325	-199.92023	347.70099	1295.00452	-1094.13757	337.84683	1273.81885	236.47159	531.09576	120.70653	34.87985	212.97836	8.26655	-1133.55054	495.79614	-7.40708	-924.28552	264.90314	62.51498
141	1.167	924.41217	375.32098	1395.65503	-200.05898	347.29852	1298.26318	-1094.38062	336.95062	1274.96497	268.43350	530.92847	114.23594	9.79720	214.97340	8.16043	-1158.60107	497.56699	-7.21270	-888.54846	270.59354	65.87735
142	1.175	924.15869	376.37265	1398.15820	-199.81181	346.62308	1301.94775	-1094.55322	336.53778	1276.93652	300.90234	532.09058	108.20105	-15.41272	217.13847	8.00495	-1183.76953	499.50781	-7.14970	-852.16418	275.58389	69.09020
143	1.183	924.00488	377.46365	1400.77173	-199.18915	345.71863	1305.95886	-1094.61548	336.47949	1279.69739	334.14642	532.86682	101.98845	-40.75958	219.28801	7.94250	-1209.09753	501.59143	-7.13412	-815.89240	279.77643	72.15252
144	1.192	923.98633	378.57358	1403.42688	-198.22656	344.64655	1310.18701	-1094.54578	336.55136	1283.14136	368.32947	531.11676	94.86039	-66.23447	221.31511	8.02162	-1234.61353	503.73950	-7.14131	-780.55530	283.07306	74.95476
145	1.200	924.13116	379.67221	1406.05579	-196.96420	343.48495	1314.52002	-1094.33752	336.56320	1287.11084	402.90482	526.63989	87.05213	-91.83652	223.21707	8.19014	-1260.35510	505.88745	-7.21270	-746.81079	285.36847	77.26321
146	1.208	924.45081	380.74124	1408.59534	-195.44148	342.30988	1318.84900	-1093.98022	336.45203	1291.39087	436.56207	521.13623	79.65645	-117.53247	224.98721	8.35809	-1286.21423	508.13177	-7.25134	-715.11426	286.57755	78.76070
147	1.217	924.93433	381.77881	1410.99353	-193.71167	341.16772	1323.07056	-1093.46826	336.31534	1295.68713	467.78973	516.18103	73.47421	-143.15874	226.58733	8.47465	-1311.77283	510.68167	-6.77913	-685.85895	286.62344	79.10547
148	1.225	925.54736	382.78696	1413.21216	-191.84865	340.07013	1327.07861	-1092.83167	336.35248	1299.65320	495.25311	512.21210	68.37468	-168.40140	227.97949	8.66159	-1336.39673	513.64581	-4.99706	-659.43835	285.42981	77.96714
149	1.233	926.23444	383.75482	1415.22363	-189.93500	339.01212	1330.75623	-1092.15515	336.72815	1303.00427	517.85864	508.98199	63.54353	-192.79193	229.13634	9.26554	-1359.50098	516.94165	-1.30737	-636.13788	282.94162	75.13148
150	1.242	926.92786	384.65598	1417.01099	-188.04742	337.98523	1333.97668	-1091.55786	337.46201	1305.61841	534.95544	506.08975	57.98418	-215.68381	230.03944	10.63998	-1380.79187	520.43073	4.24415	-616.06165	279.15009	70.62306
151	1.250	927.56396	385.46527	1418.56604	-186.24725	336.98285	1336.62073	-1091.13232	338.42249	1307.50684	546.62158	503.24121	51.01360	-236.32623	230.65028	12.83315	-1400.32104	524.01575	11.16596	-599.20850	274.10251	64.70586
152	1.258	928.09564	386.17377	1419.88074	-184.57777	336.00592	1338.59460	-1090.88501	339.36884	1308.69421	553.60266	500.33923	42.59875	-254.08031	230.83583	15.61655	-1418.29932	527.54852	19.04541	-585.62286	267.86517	57.77836
153	1.267	928.49463	386.78546	1420.94287	-183.06572	335.06595	1339.83740	-1090.73279	340.02139	1309.15588	556.81122	497.41376	33.31110	-268.61990	230.28047	18.95972	-1434.81873	530.81586	27.89136	-575.54834	260.48541	50.19538
154	1.275	928.74762	387.31509	1421.73914	-181.71974	334.18942	1340.31909	-1090.55518	340.24036	1308.84070	556.76788	494.54910	23.96792	-279.70694	228.41969	23.57888	-1449.65674	533.64386	38.21093	-569.45837	252.00589	42.07571
155	1.283	928.85156	387.79819	1422.25684	-180.52878	333.42371	1340.03284	-1090.24866	340.15839	1307.71558	553.38623	491.89026	15.27980	-286.51764	224.65315	30.72042	-1462.16162	535.86157	50.52673	-567.88281	242.53117	33.29546
156	1.292	928.81317	388.28571	1422.48669	-179.46690	332.82880	1338.98987	-1089.75549	340.03690	1305.82471	546.17224	489.68097	7.80515	-287.51349	218.98932	40.68647	-1471.26270	537.42139	64.23602	-571.19080	232.40306	23.78402
157	1.300	928.65222	388.81183	1422.42383	-178.50253	332.45416	1337.21802	-1089.07813	339.98831	1303.33142	534.58960	488.22406	2.05896	-281.47433	212.41188	51.71221	-1475.84448	538.73553	77.02691	-579.53021	222.50557	13.99810
158	1.308	928.40247	389.37326	1422.06763	-177.60953	332.32431	1334.76282	-1088.26721	339.88205	1300.46680	518.36230	487.73141	-1.68230	-268.56961	206.18027	61.19878	-1475.35254	540.44086	86.08935	-592.86365	214.38934	5.21442
159	1.317	928.10486	389.94373	1421.42249	-176.77939	332.44550	1331.69238	-1087.38623	339.52448	1297.45227	497.76080	488.22134	-3.68464	-250.25409	200.74004	67.96159	-1470.06311	542.75909	90.26190	-610.90100	209.60934	-0.99780
160	1.325	927.80212	390.49936	1420.50293	-176.02979	332.81964	1328.10022	-1086.48120	338.85492	1294.47546	473.83780	489.54346	-4.59916	-228.39349	195.63167	72.68083	-1460.74500	545.45892	90.76906	-632.86517	208.50798	-4.06777
161	1.333	927.54089	391.02460	1419.33521	-175.40517	333.44977	1324.09888	-1085.55164	337.94693	1291.66846	448.19330	491.43655	-5.01193	-204.58447	190.36163	76.54079	-1447.94971	548.30518	89.65189	-657.36084	209.94380	-4.90257
162	1.342	927.37024	391.50296	1417.95264	-174.97765	334.33365	1319.80908	-1084.56458	336.92081	1289.08765	422.22455	493.61615	-5.23661	-179.90919	185.00430	80.03994	-1431.56848	551.26404	87.81816	-682.83594	212.38318	-4.87037
163	1.350	927.33044	391.91141	1416.39355	-174.84988	335.45297	1315.34888	-1083.54797	335.87134	1286.72559	396.62506	495.88065	-5.41525	-154.92282	180.02225	82.92902	-1411.08911	554.33301	84.84379	-708.30518	214.89479	-4.80975
164	1.358	927.43945	392.22400	1414.70300	-175.14120	336.76733	1310.82581	-1082.62695	334.82809	1284.53467	371.52759	498.13174	-5.64749	-129.74493	175.80238	84.79722	-1386.17322	557.26434	80.17593	-733.43915	217.23203	-4.96966
165	1.367	927.68256	392.41870	1412.93567	-175.94487	338.20300	1306.33484	-1081.91223	333.79510	1282.45374	346.84805	500.32745	-5.99617	-104.22664	172.42647	85.54917	-1357.05322	559.53973	74.10898	-758.20715	219.45923	-5.31032
166	1.375	928.01306	392.47830	1411.15308	-177.27170	339.62784	1301.95972	-1081.41394	332.85352	1280.41980	322.46860	502.45123	-6.43998	-78.13727	169.75186	85.45493	-1324.67578	560.68604	67.80708	-782.68903	221.62595	-5.72217
167	1.383	928.37073	392.39038	1409.41846	-179.02145	340.85107	1297.77661	-1081.10791	332.17896	1278.35938	298.27725	504.50537	-6.86483	-51.28682	167.56033	84.93611	-1290.48645	560.49078	62.64701	-806.98517	223.69406	-6.11414
168	1.392	928.70831	392.15970	1407.79016	-181.02208	341.68179	1293.86670	-1081.01831	331.90649	1276.18945	274.17334	506.49600	-7.13616	-23.56712	165.64606	84.32635	-1255.80762	558.89990	59.47133	-831.14758	225.61639	-6.41844
169	1.400	929.00604	391.81671	1406.31750	-183.11148	342.00107	1290.33496	-1081.18604	332.04059	1273.84937	250.09967	508.40250	-7.22237	5.05789	163.92601	83.70840	-1221.29858	555.94366	58.32507	-855.21008	227.38556	-6.59225
170	1.408	929.27075	391.39694	1405.03516	-185.18059	341.78333	1287.30676	-1081.59460	332.56284	1271.36450	226.05127	510.18747	-7.22616	34.57846	162.49664	82.93549	-1187.00110	551.79346	58.80983	-879.22534	229.04129	-6.65071
171	1.417	929.52820	390.91586	1403.96094	-187.15704	341.07858	1284.89209	-1082.18005	333.54007	1268.87708	202.02271	511.86423	-7.27133	64.96640	161.54764	81.81461	-1152.81604	546.66785	60.58204	-903.24646	230.66096	-6.66928
172	1.425	929.80951	390.37399	1403.10120	-188.97948	339.99905	1283.14917	-1082.86279	335.02719	1266.57849	177.97333	513.50110	-7.40701	96.19788	161.25026	80.24352	-1118.91675	540.64630	63.48602	-927.30554	232.31473	-6.70899
173	1.433	930.13635	389.78033	1402.46143	-190.58432	338.70499	1282.08118	-1083.52710	336.91803	1264.61646	153.85785	515.14520	-7.60210	128.24161	161.66989	78.23927	-1085.76672	533.66431	67.29953	-951.42249	234.01808	-6.75098
174	1.442	930.51648	389.15753	1402.05286	-191.89819	337.37555	1281.66577	-1084.03198	338.96289	1263.06653	129.65945	516.80750	-7.77863	161.02972	162.69926	75.93082	-1053.74451	525.64551	71.48698	-975.62183	235.74345	-6.72783
175	1.450	930.94971	388.52670	1401.88586	-192.84573	336.18018	1281.88550	-1084.27490	340.90225	1261.96045	105.37427	518.50256	-7.88183	194.47565	164.13510	73.49496	-1022.75983	516.66492	75.35258	-999.92566	237.46080	-6.59921
176	1.458	931.43469	387.89594	1401.95972	-193.37158	335.25687	1282.73767	-1084.21814	342.56537	1261.32373	80.97220	520.26508	-7.90370	228.52408	165.88814	71.05199	-992.28809	507.10715	78.46405	-1024.33301	239.13596	-6.36956
177	1.467	931.97589	387.25916	1402.25549	-193.45592	334.69379	1284.22278	-1083.88757	343.90756	1261.19421	56.39764	522.12384	-7.84875	263.12106	168.04359	68.66039	-961.73553	497.53867	80.79545	-1048.83789	240.74883	-6.06133
178	1.475	932.58923	386.60461	1402.73645	-193.11092	334.52414	1286.32654	-1083.37915	344.99689	1261.62268	31.61377	524.05389	-7.74358	298.11783	170.69696	66.39807	-930.73248	488.29120	82.46822	-1073.47876	242.38206	-5.71203
179	1.483	933.30121	385.92484	1403.35620	-192.36597	334.74185	1289.00867	-1082.81824	345.93460	1262.67371	6.62689	525.98383	-7.63964	333.29440	173.85268	64.36751	-899.20679	479.35620	83.53893	-1098.32690	244.18358	-5.36258
180	1.492	934.14221	385.20969	1404.06812	-191.25739	335.31964	1292.20386	-1082.29102	346.77258	1264.42834	-18.54382	527.86273	-7.56183	368.51132	177.46286	62.66235	-867.34906	470.69653	84.04868	-1123.40759	246.15137	-4.99990
181	1.500	935.13995	384.44083	1404.82825	-189.82481	336.21515	1295.83057	-1081.81140	347.51111	1266.96167	-43.90735	529.74164	-7.44882	403.76266	181.42302	61.42969	-835.55499	462.48251	84.12582	-1148.69189	248.09433	-4.56045
182	1.508	936.31726	383.60214	1405.59131	-188.10838	337.37018	1299.79651	-1081.31750	348.13907	1270.29077	-69.48291	531.78876	-7.15722	438.98190	185.52814	60.95527	-804.31476	455.07513	83.95011	-1174.17896	249.88094	-4.04742
183	1.517	937.69135	382.68683	1406.30872	-186.14929	338.71463	1303.99963	-1080.70166	348.65146	1274.33691	-95.25189	534.10620	-6.60804	473.66562	189.49141	61.58562	-774.07288	448.85181	83.60376	-1199.92200	251.56503	-3.57130
184	1.525	939.26965	381.70056	1406.93018	-183.99289	340.18457	1308.32581	-1079.89087	349.05606	1278.92432	-121.14270	536.53723	-5.92391	506.61197	193.06189	63.34831	-745.20428	444.03305	82.94820	-1225.92505	253.20695	-3.21190
185	1.533	941.04150	380.66306	1407.41113	-181.68605	341.74448	1312.64734	-1078.87988	349.35022	1283.78918	-147.03839	538.81451	-5.26634	536.10864	196.19077	65.48042	-718.12469	440.63586	81.61116	-1251.97900	254.71257	-2.88878
186	1.542	942.97314	379.59845	1407.71655	-179.27332	343.38782	1316.82446	-1077.66174	349.46722	1288.59375	-172.77100	540.81201	-4.46991	560.50635	199.05423	66.53394	-693.32837	438.56836	79.13278	-1277.58545	255.89557	-2.34759
187	1.550	945.00775	378.52350	1407.81897	-176.79674	345.11761	1320.71204	-1076.21594	349.32770	1293.01196	-198.05042	542.48669	-2.93740	578.79907	201.86792	65.27892	-671.28363	437.83167	75.22833	-1302.11255	256.65216	-1.22271
188	1.558	947.06744	377.44312	1407.69678	-174.29283	346.92892	1324.17273	-1074.60815	348.97049	1296.85669	-222.31293	543.75366	0.06511	590.91931	204.71841	61.50708	-652.31812	438.57672	69.90305	-1325.12000	257.05844	0.77966
189	1.567	949.06451	376.35745	1407.33435	-171.78714	348.80420	1327.09094	-1073.01501	348.57468	1300.10071	-244.59247	544.70264	5.13837	597.60608	207.52350	55.86462	-636.57208	440.91058	63.28575	-1346.54346	257.30634	3.65166
190	1.575	950.92206	375.27927	1406.72400	-169.29739	350.71320	1329.37866	-1071.64795	348.38693	1302.77783	-263.58551	545.88928	12.78387	599.88489	209.97049	49.08567	-624.05322	444.80750	55.43818	-1366.57373	257.62692	7.05995
191	1.583	952.58813	374.23599	1405.86292	-166.84370	352.60928	1330.96729	-1070.64453	348.57996	1304.88708	-277.95929	548.09399	23.43842	598.52832	211.50139	41.57015	-614.75940	450.15997	46.32572	-1385.40796	258.27472	10.58879
192	1.592	954.03632	373.25037	1404.74927	-164.45189	354.43494	1331.80151	-1069.94153	349.05112	1306.36096	-286.61261	551.76306	37.27647	593.80322	211.62036	33.60875	-608.72778	456.63208	35.87830	-1402.99536	259.44128	14.05753
193	1.600	955.26141	372.32654	1403.38196	-162.14648	356.13553	1331.84668	-1069.28455	349.44162	1307.10327	-288.70581	556.81299	53.86028	585.40503	210.43182	25.80555	-606.03839	463.60571	24.23047	-1418.84595	261.18033	17.69749
194	1.608	956.27600	371.45718	1401.76208	-159.94701	357.66669	1331.10535	-1068.46533	349.46490	1307.06958	-283.90533	562.73352	71.78982	572.58545	208.86937	19.16905	-606.92554	470.69482	12.24253	-1432.06799	263.44745	22.03442
195	1.617	957.11084	370.63901	1399.89429	-157.87613	358.99786	1329.62903	-1067.51196	349.15894	1306.32373	-272.96478	568.78790	88.88744	554.78064	208.15155	14.63313	-611.89734	478.06604	1.76946	-1441.56274	266.04330	27.43731
196	1.625	957.81763	369.87936	1397.78955	-155.96994	360.11853	1327.51770	-1066.57971	348.77448	1305.03308	-257.71997	574.41815	103.20947	532.49426	208.82944	12.31842	-621.55334	485.80853	-5.14209	-1446.23401	268.47299	33.60235
197	1.633	958.46832	369.18976	1395.46863	-154.27826	361.04065	1324.90723	-1065.72717	348.48373	1303.40417	-240.11505	579.53900	114.03259	507.39432	210.52322	11.47994	-636.19739	493.29959	-7.84343	-1445.29773	270.07047	39.46388
198	1.642	959.14343	368.57639	1392.96387	-152.85930	361.79694	1321.94763	-1064.89746	348.27002	1301.59998	-221.24927	584.31317	121.85169	481.31760	212.57785	11.25471	-655.58710	499.45648	-7.68793	-1438.51575	270.36795	43.69158
199	1.650	959.90967	368.04407	1390.31946	-151.77831	362.44037	1318.78735	-1064.05725	348.05554	1299.68115	-201.30286	588.67975	127.59516	455.33109	214.62509	11.13589	-678.72504	503.58417	-6.69934	-1426.05518	269.31964	45.34526
200	1.658	960.79895	367.60309	1387.59387	-151.10814	363.03339	1315.56104	-1063.25671	347.83612	1297.60767	-180.07855	592.28284	131.98409	429.73721	216.56660	10.88413	-703.92651	506.00470	-5.99580	-1408.13062	267.22284	44.19646
201	1.667	961.80078	367.25922	1384.86133	-150.92459	363.61230	1312.38049	-1062.59363	347.69064	1295.33411	-157.48907	594.81860	135.44136	404.54404	218.37692	10.41818	-729.58582	507.62097	-5.72414	-1384.85413	264.50140	40.69548
202	1.675	962.86853	367.00403	1382.21082	-151.29108	364.15570	1309.32483	-1062.18665	347.71106	1292.91187	-133.69806	596.22998	138.24098	379.70529	220.02579	9.79768	-754.86017	508.89697	-5.86773	-1356.42358	261.54749	35.76618
203	1.683	963.93311	366.82523	1379.74048	-152.22728	364.60513	1306.43445	-1062.14294	347.93155	1290.46741	-109.01544	596.60431	140.61432	355.15622	221.51212	9.16307	-779.57062	509.54736	-6.61851	-1323.39514	258.68521	30.51183
204	1.692	964.91809	366.73291	1377.54822	-153.66368	364.94061	1303.72034	-1062.50708	348.31815	1288.12537	-83.74323	596.10559	142.80850	330.83786	222.90427	8.64466	-803.83374	509.18921	-8.06054	-1286.72363	256.17883	25.94829
205	1.700	965.75323	366.77100	1375.71484	-155.42351	365.24731	1301.18628	-1063.25000	348.80069	1285.97095	-58.07739	595.06543	145.10619	306.68430	224.32179	8.29320	-827.87756	508.24850	-9.73953	-1247.53491	254.20566	22.83199
206	1.708	966.38800	366.98169	1374.29504	-157.28534	365.69745	1298.84839	-1064.29333	349.27399	1284.01770	-32.03125	593.85815	147.63307	282.60294	225.82770	8.08008	-851.92529	507.95032	-10.86167	-1206.86865	252.86641	21.56862
207	1.717	966.80115	367.35858	1373.32556	-159.09050	366.44775	1296.75244	-1065.52197	349.59503	1282.19580	-5.41107	592.50317	150.06891	258.51282	227.37782	7.95117	-876.08344	509.25519	-10.96225	-1165.61353	252.30093	22.22081
208	1.725	966.99823	367.84521	1372.83765	-160.79187	367.54898	1294.98169	-1066.77930	349.63004	1280.41003	22.02802	590.72510	151.79390	234.38315	228.93985	7.85840	-900.34167	512.15363	-10.19825	-1124.66382	252.72878	24.59421
209	1.733	966.99988	368.36548	1372.85803	-162.42235	368.93848	1293.63892	-1067.88586	349.29611	1278.60693	50.37140	588.45428	152.34198	210.21982	230.54770	7.77638	-924.62128	515.79431	-9.16386	-1085.07568	254.29991	28.35611
210	1.742	966.83026	368.84558	1373.40332	-164.03705	370.48135	1292.80688	-1068.70691	348.56570	1276.80591	79.52539	585.91937	151.56635	186.03146	232.20900	7.71208	-948.82330	519.04907	-8.48762	-1047.86084	256.97141	33.12347
211	1.750	966.50989	369.22760	1374.47449	-165.66583	372.00516	1292.52563	-1069.20789	347.47910	1275.09790	109.35977	583.33984	149.55325	161.80093	233.85294	7.69546	-972.97870	521.36377	-8.32734	-1013.39844	260.58969	38.46770
212	1.758	966.05328	369.48523	1376.05518	-167.29224	373.32962	1292.80237	-1069.43420	346.13666	1273.60950	139.83273	580.76392	146.51706	137.47437	235.37689	7.78077	-997.31299	523.07587	-8.30755	-981.06622	265.04572	43.92908
213	1.767	965.47174	369.63455	1378.11255	-168.85709	374.30460	1293.63586	-1069.47302	344.65268	1272.46069	170.97095	578.07495	142.63460	112.99396	236.76518	8.00628	-1021.98126	524.76074	-8.07798	-949.57874	270.27176	49.10361
214	1.775	964.78204	369.72662	1380.59778	-170.26765	374.84061	1295.03198	-1069.43787	343.14404	1271.77405	202.78104	574.98767	137.89908	88.33548	238.18753	8.29676	-1046.86560	526.60883	-7.67698	-917.71027	276.09641	53.73042
215	1.783	964.01593	369.81702	1383.45020	-171.40764	374.91412	1297.00073	-1069.43384	341.74442	1271.69727	235.20755	571.17328	132.22043	63.50189	239.84116	8.49115	-1071.78943	528.51892	-7.27959	-884.75598	282.18134	57.75349
216	1.792	963.21783	369.93961	1386.60400	-172.16183	374.54962	1299.53613	-1069.51294	340.58600	1272.37610	268.04797	566.73083	125.76015	38.51773	241.67825	8.51910	-1096.73145	530.38617	-6.93412	-850.58435	288.11584	61.31615
217	1.800	962.43311	370.11496	1389.99304	-172.45151	373.79944	1302.59839	-1069.66394	339.76160	1273.89893	300.92978	562.47919	119.06805	13.42499	243.52568	8.46105	-1121.74329	532.15558	-6.64864	-815.54907	293.53461	64.62665
218	1.808	961.70313	370.36591	1393.54956	-172.25392	372.74057	1306.11414	-1069.82861	339.30063	1276.26038	333.56616	559.15100	112.63232	-11.76682	245.38196	8.43351	-1146.85437	533.77704	-6.54268	-780.38501	298.16452	67.77500
219	1.817	961.07080	370.70844	1397.19934	-171.59390	371.47302	1309.99097	-1069.92993	339.17047	1279.36182	366.06290	556.17102	106.27287	-37.10191	247.34818	8.47521	-1172.14636	535.16608	-6.77433	-745.99982	301.83115	70.65902
220	1.825	960.57965	371.13412	1400.86414	-170.52446	370.10178	1314.12695	-1069.89856	339.28973	1283.04395	398.87448	551.80945	99.26537	-62.60294	249.41602	8.53380	-1197.78845	536.41058	-7.21186	-713.19653	304.42316	73.04448
221	1.833	960.25732	371.60907	1404.47009	-169.11826	368.71500	1318.40820	-1069.68896	339.54962	1287.12781	432.31647	544.82312	91.24824	-88.20461	251.45203	8.55621	-1223.82324	538.05084	-7.35073	-682.53192	305.81384	74.63380
222	1.842	960.10022	372.09064	1407.95862	-167.46834	367.37039	1322.70825	-1069.28455	339.86188	1291.42322	465.94543	535.93707	82.94312	-113.75714	253.29738	8.56025	-1249.93311	540.55768	-6.77193	-654.39838	305.81686	75.09885
223	1.850	960.07593	372.54224	1411.28857	-165.68077	366.08676	1326.89014	-1068.70300	340.19778	1295.71423	498.40393	527.33240	75.65786	-138.99937	254.85107	8.65693	-1275.48450	543.66803	-5.27981	-629.11981	304.23318	74.13698
224	1.858	960.13684	372.93478	1414.43030	-163.85770	364.85095	1330.80823	-1067.99805	340.57480	1299.76611	527.87311	520.48602	69.91635	-163.46346	256.07043	9.12101	-1299.78149	546.90234	-2.45654	-606.87726	300.95908	71.54455
225	1.867	960.23016	373.24854	1417.36218	-162.08400	363.63754	1334.31421	-1067.25305	341.02084	1303.35303	552.58521	515.23132	64.90582	-186.41702	256.91422	10.33902	-1322.34705	550.23901	2.23095	-587.64685	296.04047	67.29007
226	1.875	960.30225	373.48178	1420.07251	-160.41933	362.42047	1337.27307	-1066.56689	341.56042	1306.28479	571.28931	510.77716	59.28180	-206.97293	257.33990	12.48682	-1343.08423	553.81238	8.77652	-571.34424	289.61505	61.58543
227	1.883	960.30438	373.65259	1422.55774	-158.89139	361.18259	1339.58313	-1066.02551	342.21091	1308.41846	583.86755	506.63803	52.22879	-224.37717	257.30243	15.36311	-1362.17566	557.42041	16.60905	-558.01337	281.85434	54.86772
228	1.892	960.19788	373.78693	1424.81580	-157.49675	359.92847	1341.18445	-1065.66199	342.96704	1309.66553	591.42676	502.65680	43.88429	-238.26758	256.56201	18.86215	-1379.78125	560.53497	25.19569	-547.88641	272.98059	47.63369
229	1.900	959.95563	373.90851	1426.84070	-156.21489	358.68384	1342.04858	-1065.44055	343.79565	1310.00671	595.29114	498.82297	35.01890	-248.45294	254.47285	23.72234	-1395.77612	562.63708	34.46955	-541.34387	263.29855	40.21885
230	1.908	959.56085	374.03781	1428.62024	-155.02493	357.48993	1342.16309	-1065.27563	344.64685	1309.50305	595.82068	495.29819	26.37387	-254.15614	250.27924	31.34923	-1409.61707	563.57367	44.77005	-538.82990	253.21329	32.66020
231	1.917	959.00513	374.18533	1430.13525	-153.90956	356.40530	1341.52527	-1065.05969	345.45203	1308.27612	592.32385	492.42499	18.25400	-253.83821	243.92162	42.17825	-1420.34717	563.60541	56.25411	-540.75201	243.23553	24.77822
232	1.925	958.29163	374.34363	1431.36499	-152.85193	355.49927	1340.14075	-1064.70435	346.11261	1306.47217	583.97198	490.51718	10.73105	-246.36264	236.44125	54.42081	-1426.93140	563.16937	68.10844	-547.42578	234.03285	16.53449
233	1.933	957.43988	374.50116	1432.29431	-151.83994	354.83203	1338.02258	-1064.18164	346.50055	1304.24109	570.64099	489.63507	4.17428	-232.16940	229.25496	65.29815	-1428.83740	562.79620	78.55597	-559.04797	226.55434	8.49722
234	1.942	956.48499	374.65628	1432.91565	-150.87213	354.44183	1335.19714	-1063.52649	346.49283	1301.74072	552.97418	489.60815	-0.71504	-213.02557	223.02946	73.39838	-1426.25732	563.00647	85.98540	-575.58868	221.85464	1.86783
235	1.950	955.47302	374.80090	1433.23035	-149.95726	354.34076	1331.71790	-1062.78076	346.05069	1299.14868	531.87506	490.24744	-3.59056	-190.92661	217.50146	79.25932	-1419.75146	563.92621	90.00697	-596.50635	220.36621	-2.34626
236	1.958	954.46130	374.90485	1433.24988	-149.11615	354.50830	1327.67322	-1061.93201	345.27789	1296.64111	508.22467	491.44925	-4.90037	-167.38034	212.23756	84.04671	-1409.73743	565.21033	91.28725	-620.47675	221.39745	-4.19043
237	1.967	953.51404	374.93246	1432.99646	-148.39366	354.89618	1323.18079	-1060.94006	344.36957	1294.32996	483.04767	493.09073	-5.43618	-143.30418	207.20207	88.33253	-1396.21790	566.50452	90.57047	-645.77130	223.62579	-4.58788
238	1.975	952.69025	374.86649	1432.50244	-147.87440	355.45306	1318.37268	-1059.82690	343.48547	1292.21265	457.42740	494.97742	-5.71982	-119.12973	202.64388	92.01284	-1378.89734	567.73627	88.11729	-671.18823	225.98384	-4.55715
239	1.983	952.02643	374.70770	1431.81226	-147.68724	356.14713	1313.38367	-1058.70581	342.68793	1290.18542	432.04025	496.97391	-5.94201	-94.92053	198.76944	94.83884	-1357.55933	568.87335	83.96159	-696.36884	228.04242	-4.68775
240	1.992	951.52527	374.45578	1430.98877	-147.98563	356.96838	1308.34387	-1057.73132	341.99759	1288.12256	407.01663	499.05255	-6.19068	-70.51883	195.60555	96.79250	-1332.33118	569.69305	78.43155	-721.32324	229.86478	-5.05281
241	2.000	951.16101	374.09567	1430.11890	-148.90068	357.91824	1303.37378	-1057.04663	341.46014	1285.96338	382.25821	501.16336	-6.55162	-45.67911	193.02138	98.08870	-1303.74048	569.89648	72.38010	-746.07141	231.67113	-5.46651
242	2.008	950.89233	373.60144	1429.30139	-150.47653	358.99179	1298.57922	-1056.72839	341.11365	1283.73242	357.71182	503.17120	-7.05686	-20.16322	190.83618	98.97546	-1272.70557	569.25146	66.93533	-770.62085	233.57581	-5.79815
243	2.017	950.66870	372.95505	1428.61536	-152.61551	360.15045	1294.04956	-1056.72949	340.95541	1281.48438	333.38800	504.97205	-7.60022	6.18118	188.94034	99.56059	-1240.37073	567.55896	62.98029	-794.99408	235.53239	-6.04956
244	2.025	950.43597	372.17102	1428.09131	-155.08484	361.29803	1289.85474	-1056.90857	341.07056	1279.24683	309.27051	506.61945	-7.97023	33.40265	187.31120	99.81264	-1207.69983	564.62787	60.80276	-819.23376	237.44211	-6.26473
245	2.033	950.15839	371.30157	1427.72156	-157.61861	362.29449	1286.05347	-1057.12012	341.68250	1277.00110	285.26453	508.26245	-8.05215	61.48825	185.94876	99.68739	-1175.13098	560.44757	60.22292	-843.39758	239.25574	-6.45531
246	2.042	949.83960	370.40860	1427.50146	-160.04193	363.00800	1282.72302	-1057.24939	342.90945	1274.70264	261.24060	509.97559	-7.96572	90.38297	184.84970	99.19089	-1142.67078	555.22424	61.00018	-867.54236	240.96573	-6.59473
247	2.050	949.51532	369.53235	1427.45203	-162.29622	363.35895	1279.97705	-1057.22473	344.60892	1272.34204	237.11670	511.72324	-7.92578	119.99820	184.03729	98.33664	-1110.30908	549.07452	63.01733	-891.71350	242.58731	-6.65910
248	2.058	949.22577	368.68439	1427.61096	-164.37080	363.34042	1277.93079	-1057.06787	346.52356	1270.00085	212.87878	513.45367	-8.00654	150.25751	183.54709	97.11645	-1078.27295	541.96820	66.15723	-915.93311	244.17169	-6.65180
249	2.067	948.99725	367.85617	1428.01953	-166.23865	363.02682	1276.64893	-1056.87781	348.44415	1267.83423	188.55066	515.14636	-8.12181	181.12683	183.36069	95.53503	-1046.90698	534.03943	70.11967	-940.20776	245.77547	-6.58875
250	2.075	948.83673	367.03244	1428.71631	-167.83507	362.55847	1276.13977	-1056.74646	350.29428	1266.00708	164.15710	516.80212	-8.17785	212.58539	183.41614	93.63765	-1016.35168	525.58008	74.34442	-964.56433	247.42633	-6.49025
251	2.083	948.73737	366.20651	1429.73267	-169.07036	362.09583	1276.38757	-1056.72888	352.19202	1264.67944	139.69269	518.46118	-8.14951	244.60721	183.67914	91.48965	-986.34589	516.69128	78.13934	-989.04407	249.14380	-6.37624
252	2.092	948.69019	365.37970	1431.08447	-169.86430	361.76993	1277.37378	-1056.84290	354.32553	1263.98767	115.11807	520.18005	-8.06823	277.19022	184.12997	89.15540	-956.35144	507.31375	81.01199	-1013.66235	250.96941	-6.24839
253	2.100	948.69458	364.55106	1432.76514	-170.17303	361.65350	1279.07471	-1057.01758	356.65714	1263.94971	90.39389	521.95776	-7.98945	310.36606	184.73186	86.69868	-925.86530	497.64023	82.91879	-1038.41321	252.92517	-6.09342
254	2.108	948.76141	363.72162	1434.74561	-169.98596	361.76236	1281.44971	-1057.06958	358.85547	1264.42249	65.51437	523.73010	-7.93632	344.14523	185.49380	84.19283	-894.63074	488.10818	84.10245	-1063.29065	254.93140	-5.90290
255	2.117	948.91040	362.90341	1436.98169	-169.31091	362.07889	1284.43469	-1056.83032	360.59091	1265.25098	40.49475	525.43433	-7.88529	378.43900	186.51410	81.74475	-862.69025	479.00519	84.77390	-1088.27527	256.83658	-5.65965
256	2.125	949.16772	362.11487	1439.41882	-168.17555	362.57468	1287.94446	-1056.30908	361.80505	1266.46155	15.32959	527.09369	-7.80027	413.06589	187.93826	79.50432	-830.38580	470.47711	85.09094	-1113.32788	258.53796	-5.30730
257	2.133	949.56378	361.36884	1441.99292	-166.64020	363.21967	1291.88013	-1055.63269	362.64709	1268.23267	-10.01422	528.80225	-7.65074	447.78952	189.91159	77.66323	-798.25793	462.81299	85.26199	-1138.44128	260.04501	-4.79293
258	2.142	950.12836	360.66766	1444.63428	-164.79492	363.98798	1296.13452	-1054.83752	363.26233	1270.69519	-35.54462	530.57300	-7.42923	482.19284	192.51402	76.47971	-766.82507	456.34570	85.41663	-1163.69922	261.47604	-4.16925
259	2.150	950.88678	360.01135	1447.27417	-162.73267	364.86838	1300.59778	-1053.86511	363.74789	1273.82336	-61.20929	532.32489	-7.18046	515.43433	195.64784	76.21509	-736.45642	451.17889	85.41351	-1189.22107	262.96872	-3.58289
260	2.158	951.85620	359.40985	1449.84863	-160.52098	365.86853	1305.15930	-1052.74109	364.23706	1277.46606	-86.94440	534.04065	-6.98336	546.18591	199.02750	76.83230	-707.45660	447.28448	84.91982	-1215.01147	264.52029	-3.11070
261	2.167	953.03729	358.88531	1452.29956	-158.19987	367.00391	1309.70398	-1051.61414	364.88947	1281.40955	-112.70563	535.78253	-6.84558	572.95605	202.35167	77.64753	-680.18994	444.66492	83.58740	-1240.80884	265.95087	-2.63471
262	2.175	954.40070	358.46014	1454.57593	-155.80190	368.27905	1314.10840	-1050.60217	365.76865	1285.42444	-138.38916	537.57971	-6.52924	594.62793	205.46591	77.45024	-655.07593	443.26096	81.05518	-1266.04126	267.05237	-1.85287
263	2.183	955.88446	358.14163	1456.63770	-153.36598	369.67926	1318.24292	-1049.69043	366.76099	1289.29041	-163.70984	539.39807	-5.43745	610.79626	208.37921	75.24770	-632.51819	443.01392	76.95023	-1290.04224	267.75809	-0.40461
264	2.192	957.40863	357.92529	1458.45679	-150.93292	371.18054	1321.98352	-1048.78833	367.62054	1292.80225	-188.07935	541.24451	-2.76179	621.71350	211.21010	70.93879	-612.89362	444.12729	71.02717	-1312.44348	268.19540	1.89867
265	2.200	958.89288	357.81213	1460.01563	-148.53523	372.76328	1325.22217	-1047.78479	368.06787	1295.78284	-210.49835	543.30701	2.16744	627.99817	214.12903	65.16205	-596.56323	447.07422	63.28274	-1333.33154	268.59546	4.91507
266	2.208	960.26880	357.80542	1461.30542	-146.19385	374.40997	1327.86890	-1046.56604	367.90076	1298.10364	-229.63647	545.92957	9.68890	630.33948	217.24780	58.57716	-583.79236	452.30853	53.90102	-1353.03052	269.16376	8.27552
267	2.217	961.48987	357.88959	1462.31860	-143.92236	376.09186	1329.84583	-1045.12598	367.13358	1299.69116	-244.15576	549.38818	19.91932	629.31458	220.45313	51.44666	-574.71747	459.99341	43.12469	-1371.72290	270.01132	11.64904
268	2.225	962.53278	358.02600	1463.04041	-141.73181	377.75964	1331.08459	-1043.63586	366.02133	1300.52344	-252.94751	553.74023	32.88996	625.28625	223.38696	43.81891	-569.48505	469.89328	31.27114	-1389.13928	271.11389	14.99497
269	2.233	963.38983	358.16940	1463.45068	-139.63161	379.34955	1331.53320	-1042.30444	364.87057	1300.62939	-255.18530	558.99023	48.41942	618.30481	225.68559	35.88836	-568.31061	481.47363	19.03988	-1404.56738	272.39624	18.65817
270	2.242	964.06122	358.28943	1463.53369	-137.62767	380.80096	1331.17029	-1041.19958	363.85257	1300.07910	-250.65161	565.35950	65.76611	608.05530	227.26935	28.15506	-571.36346	493.97144	7.89661	-1417.10449	273.92319	23.12947
271	2.250	964.55676	358.38092	1463.28381	-135.72531	382.07489	1330.01331	-1040.25012	363.01660	1298.96106	-240.19104	573.04407	83.37187	593.97607	228.45685	21.40345	-578.61145	505.93802	-0.35426	-1425.76001	275.76999	28.53254
272	2.258	964.90533	358.45966	1462.70703	-133.93823	383.15909	1328.11829	-1039.34509	362.37833	1297.37317	-225.43372	581.45984	99.11054	575.65442	229.75996	16.43830	-589.91559	515.08948	-5.01180	-1429.46765	277.60120	34.26225
273	2.267	965.16034	358.55225	1461.82239	-132.29491	384.05936	1325.57837	-1038.36511	361.90500	1295.44446	-207.96057	589.30316	111.31670	553.43628	231.44130	13.50683	-605.53632	519.97491	-7.01852	-1427.38599	278.67590	39.13949
274	2.275	965.39111	358.68555	1460.65723	-130.83867	384.79523	1322.52344	-1037.20105	361.50513	1293.34814	-188.80750	595.71985	119.80488	528.65796	233.35124	12.09540	-625.83020	521.85095	-7.59644	-1419.27515	278.39246	41.98624
275	2.283	965.66406	358.87921	1459.24390	-129.62604	385.40594	1319.11108	-1035.85828	361.16541	1291.26086	-168.42566	600.76343	125.62207	502.93027	235.23036	11.51105	-649.92584	523.31897	-7.33796	-1405.39917	276.67096	42.17656
276	2.292	966.02283	359.13757	1457.62463	-128.72488	385.94763	1315.50439	-1034.52515	361.06464	1289.30017	-146.86194	604.73608	129.98273	477.22226	236.97090	11.33172	-675.70532	525.12286	-6.91137	-1386.08191	273.88211	39.80038
277	2.300	966.47693	359.44601	1455.85461	-128.21034	386.46945	1311.84570	-1033.47083	361.46933	1287.50793	-124.06799	607.71686	133.65335	451.79361	238.58215	11.25586	-701.36072	526.11078	-7.17907	-1361.52905	270.59924	35.48871
278	2.308	967.00220	359.78644	1453.99841	-128.15796	386.97980	1308.23962	-1032.85596	362.47565	1285.85901	-100.10400	609.64624	136.93652	426.63730	240.09810	10.97658	-726.32056	525.95874	-8.24290	-1332.08276	267.39960	30.17760
279	2.317	967.55017	360.16046	1452.12805	-128.62651	387.42764	1304.75171	-1032.64172	363.82892	1284.25818	-75.14972	610.56079	139.87830	401.74783	241.55547	10.33357	-750.87689	525.86841	-9.39006	-1298.50171	264.75940	24.90614
280	2.325	968.06189	360.58850	1450.32385	-129.61838	387.73389	1301.42212	-1032.67334	365.04782	1282.59497	-49.45966	610.59583	142.44688	377.15823	242.99573	9.45169	-775.42999	526.98962	-9.95990	-1261.87866	262.96143	20.61020
281	2.333	968.48468	361.09079	1448.66565	-131.02711	387.87799	1298.28845	-1032.83008	365.75818	1280.84558	-23.28595	609.82007	144.58415	352.86563	244.46301	8.65613	-800.10309	529.52673	-9.76096	-1223.30896	262.06006	17.96553
282	2.342	968.78857	361.68332	1447.21973	-132.63162	387.96442	1295.40259	-1033.08972	365.84991	1279.06262	3.23059	608.26495	146.23396	328.77151	245.98824	8.21268	-824.77289	532.86963	-9.03144	-1183.67139	262.02832	17.32981
283	2.350	968.97369	362.38092	1446.03613	-134.18497	388.18222	1292.83191	-1033.48022	365.37515	1277.28894	30.07507	606.04565	147.38867	304.72989	247.58577	8.12589	-849.26733	536.10223	-8.24603	-1143.68579	262.93326	18.73011
284	2.358	969.06104	363.18701	1445.15576	-135.52774	388.68103	1290.65759	-1033.98401	364.43549	1275.53589	57.29333	603.35907	148.07259	280.64755	249.26450	8.17399	-873.54456	538.70001	-7.75179	-1104.15088	264.94714	21.88827
285	2.367	969.07263	364.07925	1444.61597	-136.61578	389.48083	1288.97351	-1034.49451	363.14478	1273.80347	84.94916	600.39886	148.24477	256.49918	251.00990	8.13175	-897.71240	540.71777	-7.59130	-1066.01270	268.20346	26.34178
286	2.375	969.01727	365.01089	1444.44702	-137.46986	390.48438	1287.87146	-1034.87769	361.59637	1272.09326	113.06165	597.23267	147.73151	232.26501	252.76451	7.95870	-921.91467	542.45172	-7.61839	-1030.02661	272.65384	31.59937
287	2.383	968.89392	365.92874	1444.66516	-138.12453	391.54184	1287.41199	-1035.05115	359.84900	1270.43811	141.55475	593.77197	146.28328	207.92719	254.45943	7.78087	-946.24432	544.15314	-7.66808	-996.26245	278.12384	37.21709
288	2.392	968.70605	366.79205	1445.27039	-138.60345	392.49857	1287.61072	-1034.98987	357.96854	1268.94177	170.35260	589.89813	143.71242	183.50128	256.05991	7.73382	-970.72705	545.89612	-7.65588	-963.95239	284.46729	42.82272
289	2.400	968.46973	367.58246	1446.24500	-138.91426	393.22150	1288.44983	-1034.68994	356.06146	1267.77515	199.47339	585.58575	140.00302	159.00674	257.57062	7.85912	-995.33856	547.62244	-7.54929	-931.90417	291.54022	48.14267
290	2.408	968.20929	368.31232	1447.55969	-139.05264	393.61649	1289.89502	-1034.16528	354.25366	1267.12610	228.94812	580.94006	135.30806	134.40912	259.03815	8.10270	-1020.04834	549.28931	-7.34396	-899.13684	299.05865	53.01183
291	2.417	967.95258	369.02164	1449.18152	-139.00337	393.63208	1291.90552	-1033.48230	352.67438	1267.15747	258.74036	576.11633	129.84644	109.63968	260.56625	8.34711	-1044.84595	550.89911	-7.12244	-865.21875	306.60141	57.38405
292	2.425	967.72913	369.75879	1451.07263	-138.73750	393.25589	1294.43518	-1032.76868	351.45999	1267.97742	288.82458	571.10388	123.79260	84.67923	262.25751	8.47970	-1069.73877	552.49908	-6.97857	-830.19720	313.74805	61.34962
293	2.433	967.56708	370.56281	1453.17896	-138.21945	392.51459	1297.42810	-1032.16052	350.72485	1269.60547	319.28986	565.61786	117.20821	59.55307	264.12268	8.48067	-1094.80103	554.17188	-6.88825	-794.42352	320.16785	65.07990
294	2.442	967.49023	371.45331	1455.43030	-137.42641	391.47296	1300.81250	-1031.73010	350.50699	1271.97119	350.29163	559.17932	109.98752	34.26566	266.10760	8.42878	-1120.19678	555.90656	-6.80680	-758.47339	325.61557	68.68871
295	2.450	967.52258	372.42459	1457.75391	-136.36224	390.22067	1304.50256	-1031.45837	350.73865	1274.96301	381.88336	551.31903	101.93151	8.83081	268.15674	8.42142	-1145.99231	557.62775	-6.73261	-723.07776	329.89020	72.13058
296	2.458	967.69427	373.45062	1460.08289	-135.05063	388.84601	1308.40979	-1031.26050	351.26425	1278.46851	413.93222	542.04535	93.11482	-16.69861	270.18945	8.48895	-1171.98718	559.38513	-6.58887	-688.94916	332.80255	75.20539
297	2.467	968.03595	374.49161	1462.35693	-133.51938	387.41205	1312.44983	-1031.03406	351.90445	1282.36096	446.22211	532.15216	84.15358	-42.27206	272.09067	8.57019	-1197.91541	561.26929	-6.31297	-656.62445	334.18048	77.60919
298	2.475	968.56598	375.49847	1464.51770	-131.79893	385.95459	1316.53442	-1030.69482	352.53314	1286.46973	478.51477	522.80066	75.96429	-67.81671	273.77182	8.58803	-1223.63904	563.26868	-5.92812	-626.52289	333.89154	78.97952
299	2.483	969.28113	376.43362	1466.51318	-129.92953	384.49405	1320.55786	-1030.18616	353.11398	1290.59277	510.29691	514.80615	69.28406	-93.15282	275.20099	8.57287	-1248.92664	565.46674	-5.14299	-599.11328	331.85400	78.94948
300	2.492	970.14954	377.29694	1468.30347	-127.95728	383.03448	1324.39478	-1029.48022	353.67300	1294.52710	540.43408	508.27484	64.21966	-117.89487	276.36469	8.75841	-1273.28870	568.15045	-3.11111	-574.85400	328.05432	77.22089
301	2.500	971.11206	378.12231	1469.86060	-125.92617	381.56210	1327.91138	-1028.59436	354.24063	1298.08386	567.16498	502.77667	60.00708	-141.37370	277.25012	9.53032	-1296.23315	571.46075	1.00946	-553.90540	322.58459	73.65752
302	2.508	972.09845	378.94852	1471.16077	-123.88016	380.06543	1330.97754	-1027.59607	354.82401	1301.09521	588.62238	497.83554	55.32722	-162.72647	277.86465	11.15484	-1317.55005	575.09363	7.33202	-536.08405	315.63501	68.37133
303	2.517	973.04517	379.79089	1472.18152	-121.86647	378.55194	1333.47583	-1026.57422	355.41769	1303.42529	603.79431	493.26428	49.10898	-181.15448	278.16058	13.59076	-1337.26697	578.51288	15.27056	-521.20782	307.42938	61.71350
304	2.525	973.90051	380.63046	1472.90417	-119.93276	377.03555	1335.30969	-1025.60950	356.01218	1304.98022	613.23114	489.11041	41.17014	-196.16008	277.82599	16.78337	-1355.37964	581.31696	24.19471	-509.37497	298.21011	54.13547
305	2.533	974.62396	381.42526	1473.31775	-118.12260	375.52448	1336.41101	-1024.76855	356.59656	1305.71021	618.51691	485.46622	32.17572	-207.42200	276.12964	21.31988	-1371.62146	583.27258	33.88474	-500.93463	288.27405	46.01183
306	2.542	975.18793	382.13455	1473.41772	-116.46645	374.03897	1336.74243	-1024.09216	357.17441	1305.61597	620.75439	482.50070	23.06809	-214.14351	272.17471	28.51003	-1385.37939	584.11829	44.41128	-496.33514	277.95795	37.54543
307	2.550	975.58215	382.74271	1473.19971	-114.97005	372.63153	1336.29456	-1023.56165	357.77100	1304.75464	619.65747	480.58990	14.55012	-214.73712	265.73355	39.00678	-1395.73145	583.68811	55.71219	-496.02661	267.62265	28.79861
308	2.558	975.81482	383.27057	1472.65723	-113.61227	371.37350	1335.07922	-1023.09094	358.40094	1303.22961	614.11108	480.14038	7.10116	-207.84534	257.86737	51.27685	-1401.72925	582.37573	67.14285	-500.44193	257.79346	19.85535
309	2.567	975.91003	383.76312	1471.78503	-112.35451	370.32782	1333.12354	-1022.56549	359.01819	1301.17969	603.34174	481.13522	1.26128	-193.69926	250.23961	62.39982	-1402.93274	581.13910	77.34489	-509.96692	249.40298	11.14617
310	2.575	975.90332	384.26419	1470.58643	-111.15707	369.54184	1330.46741	-1021.88452	359.50461	1298.78638	587.47461	482.95221	-2.56303	-174.05228	243.72321	70.58086	-1399.67126	580.83704	84.88207	-524.80054	243.68369	3.69108
311	2.583	975.84039	384.80237	1469.07654	-109.99929	369.04407	1327.17358	-1020.99640	359.70935	1296.25647	567.28467	484.85532	-4.57264	-151.03452	238.00266	76.21455	-1392.64392	581.66028	89.14902	-544.59070	241.38937	-1.36646
312	2.592	975.77832	385.39337	1467.27832	-108.89523	368.82895	1323.33862	-1019.92505	359.51996	1293.77173	543.87970	486.61890	-5.47349	-126.33697	232.43274	80.63704	-1382.29028	583.17877	90.48926	-568.03821	242.05522	-3.77166
313	2.600	975.78003	386.04346	1465.21814	-107.90127	368.85931	1319.08447	-1018.74854	358.93735	1291.44836	518.63324	488.43207	-5.90040	-101.01483	226.86774	84.61020	-1368.52844	584.83093	89.51588	-593.21503	244.30806	-4.39879
314	2.608	975.90057	386.74353	1462.92932	-107.12118	369.09183	1314.53882	-1017.54504	358.09076	1289.32373	492.87506	490.37296	-6.13016	-75.57954	221.66983	88.03867	-1350.92542	586.32672	86.58471	-618.62097	246.85542	-4.40532
315	2.617	976.17297	387.46063	1460.45642	-106.70261	369.49551	1309.81909	-1016.36707	357.16818	1287.35413	467.40146	492.29437	-6.27056	-50.17270	217.25839	90.54814	-1329.08191	587.57867	81.92068	-643.73053	249.06683	-4.48835
316	2.625	976.59656	388.14078	1457.85254	-106.80821	370.05984	1305.02844	-1015.24994	356.30502	1285.43127	442.40466	494.08746	-6.48281	-24.69785	213.74382	92.02082	-1303.01294	588.41217	75.98861	-668.56476	250.92653	-4.80686
317	2.633	977.13678	388.72043	1455.17859	-107.55830	370.78674	1300.26184	-1014.22473	355.51468	1283.42273	417.77747	495.82031	-6.92212	1.06880	210.87598	92.70069	-1273.31812	588.56311	69.65565	-693.19629	252.67897	-5.22086
318	2.642	977.73889	389.14175	1452.50806	-108.96228	371.65295	1295.61169	-1013.34662	354.75763	1281.21887	393.38251	497.61761	-7.57561	27.37051	208.28641	92.98418	-1241.06848	587.80688	64.02225	-717.66071	254.48744	-5.57732
319	2.650	978.34821	389.37006	1449.92847	-110.87453	372.57986	1291.16785	-1012.72546	354.10367	1278.77563	369.14307	499.50845	-8.24895	54.40805	205.75620	93.14365	-1207.49683	585.91205	59.95726	-741.99670	256.34674	-5.85740
320	2.658	978.92896	389.40662	1447.52991	-113.02867	373.45016	1287.01440	-1012.47583	353.80151	1276.14221	345.03561	501.42822	-8.70269	82.29700	203.25945	93.20370	-1173.59827	582.71539	57.73477	-766.23779	258.19360	-6.10577
321	2.667	979.47235	389.28537	1445.38916	-115.15914	374.15164	1283.24084	-1012.60840	354.16275	1273.44336	321.06259	503.29071	-8.83425	111.04712	200.86037	93.04180	-1139.84192	578.29608	57.12091	-790.38928	259.99817	-6.32485
322	2.675	979.99298	389.05029	1443.55774	-117.11115	374.60315	1279.96350	-1013.01221	355.35468	1270.79517	297.19315	505.02951	-8.75802	140.59702	198.63591	92.54559	-1106.26733	572.90088	57.77396	-814.44446	261.75491	-6.49141
323	2.683	980.51538	388.72986	1442.06421	-118.84560	374.75238	1277.32324	-1013.52930	357.28375	1268.24341	273.32639	506.63632	-8.67570	170.87164	196.63173	91.67052	-1072.86877	566.73413	59.56582	-838.42932	263.45358	-6.60279
324	2.692	981.05798	388.33582	1440.92773	-120.37469	374.57745	1275.43958	-1013.99286	359.66251	1265.79395	249.35486	508.17163	-8.68482	201.81580	194.85808	90.40957	-1039.85388	559.77930	62.46080	-862.41003	265.07822	-6.65366
325	2.700	981.62366	387.88071	1440.17126	-121.69809	374.10876	1274.36658	-1014.26282	362.15945	1263.48230	225.23871	509.70337	-8.74753	233.39999	193.30000	88.77292	-1007.54688	551.88135	66.17559	-886.45764	266.62701	-6.62494
326	2.708	982.20074	387.38904	1439.81909	-122.76649	373.43964	1274.09583	-1014.31256	364.51175	1261.41089	200.99100	511.25870	-8.78549	265.63010	191.91980	86.81527	-976.07123	543.08295	70.14896	-910.62183	268.14636	-6.52641
327	2.717	982.77222	386.89743	1439.88330	-123.49434	372.70053	1274.58997	-1014.25238	366.58807	1259.73596	176.63467	512.84937	-8.74942	298.56381	190.72552	84.62561	-945.17419	533.61328	73.77043	-934.93103	269.71881	-6.40579
328	2.725	983.32941	386.44293	1440.35913	-123.81065	372.01593	1275.80859	-1014.22064	368.39172	1258.61230	152.19147	514.48053	-8.64066	332.27530	189.79712	82.28979	-914.37305	523.64563	76.61854	-959.40625	271.41266	-6.30079
329	2.733	983.88141	386.04224	1441.22400	-123.69343	371.47525	1277.71350	-1014.22888	369.97629	1258.13953	127.65588	516.14124	-8.50318	366.76144	189.20328	79.89505	-883.23022	513.35468	78.59068	-984.05737	273.25571	-6.20432
330	2.742	984.45508	385.68835	1442.43628	-123.16003	371.13193	1280.26208	-1014.13776	371.35364	1258.34363	102.97870	517.82660	-8.37171	401.89420	188.97368	77.55016	-851.50531	503.00922	79.80619	-1008.85266	275.18762	-6.07427
331	2.750	985.09198	385.37140	1443.93945	-122.24150	371.01944	1283.39722	-1013.79846	372.49396	1259.20227	78.11591	519.52472	-8.24133	437.46518	189.13614	75.42319	-819.18066	492.94449	80.46927	-1033.71558	277.02063	-5.84543
332	2.758	985.84528	385.09027	1445.67017	-120.97678	371.15872	1287.03870	-1013.12885	373.35187	1260.68408	53.05322	521.20929	-8.09316	473.24399	189.76457	73.75137	-786.47070	483.53818	80.83382	-1058.58936	278.58176	-5.45631
333	2.767	986.77264	384.84106	1447.56250	-119.42409	371.54611	1291.08081	-1012.06250	373.86179	1262.75146	27.78430	522.90442	-7.91288	508.95016	191.02084	72.77764	-753.78687	475.04565	81.08698	-1083.52344	279.93469	-4.92725
334	2.775	987.92120	384.60815	1449.55139	-117.65921	372.14349	1295.40430	-1010.56970	373.99771	1265.36975	2.33179	524.67120	-7.69402	544.05859	193.03448	72.72473	-721.62402	467.51425	81.22737	-1108.65308	281.33090	-4.37569
335	2.783	989.31415	384.37952	1451.57532	-115.75160	372.89191	1299.89331	-1008.75739	373.86557	1268.54480	-23.25342	526.49548	-7.46114	577.54712	195.67880	73.71214	-690.44910	460.99799	81.10402	-1134.07434	282.93372	-3.90668
336	2.792	990.94849	384.16806	1453.57568	-113.73842	373.73810	1304.44043	-1006.84894	373.66959	1272.27979	-48.94073	528.31049	-7.28653	607.95190	198.58000	75.39386	-660.68408	455.70380	80.47796	-1159.75146	284.67639	-3.51878
337	2.800	992.79773	384.00922	1455.49768	-111.62213	374.65579	1308.94031	-1005.00525	373.57092	1276.46399	-74.69269	530.11566	-7.16615	633.85352	201.35622	76.72160	-632.79486	451.86688	78.99629	-1185.44678	286.32825	-3.08978
338	2.808	994.80823	383.93964	1457.29443	-109.39284	375.65488	1313.28186	-1003.21570	373.58636	1280.85693	-100.35651	531.93066	-6.74982	654.37549	203.79948	76.45638	-607.33789	449.55652	76.17496	-1210.68420	287.63315	-2.38398
339	2.817	996.89728	383.98471	1458.92712	-107.04926	376.76675	1317.34595	-1001.39734	373.59317	1285.17810	-125.51807	533.71069	-5.23066	669.30286	205.93245	74.01193	-584.81274	448.74304	71.59566	-1234.89319	288.45770	-1.10515
340	2.825	998.96545	384.15213	1460.36584	-104.60533	378.01080	1321.00989	-999.53015	373.40070	1289.17932	-149.35010	535.50293	-1.61505	678.94348	207.96625	69.64600	-565.48535	449.64484	65.23395	-1257.68225	288.88086	0.95278
341	2.833	1000.91943	384.42398	1461.58960	-102.08892	379.37482	1324.15955	-997.66602	372.84946	1292.67114	-170.56299	537.62445	4.82707	683.96912	210.15865	63.94675	-549.42316	452.69727	57.39728	-1278.98730	289.15573	3.74956
342	2.842	1002.68799	384.76288	1462.58301	-99.53640	380.82346	1326.69788	-995.89240	371.92111	1295.53076	-187.58783	540.54248	14.35768	685.22144	212.61794	57.34222	-536.64337	458.10791	48.31211	-1298.97705	289.56912	7.00058
343	2.850	1004.22473	385.12762	1463.33130	-96.98400	382.30389	1328.54565	-994.31006	370.75601	1297.68604	-198.95959	544.64130	26.94837	683.42444	215.14778	50.03052	-527.19617	465.81189	38.08224	-1317.77490	290.26727	10.37062
344	2.858	1005.50525	385.48303	1463.81885	-94.46032	383.73953	1329.63843	-992.98364	369.53046	1299.07581	-203.63330	550.11932	42.42146	678.92041	217.33171	42.17278	-521.19519	475.64441	27.03294	-1335.18237	291.17551	13.75163
345	2.867	1006.52521	385.81424	1464.03003	-91.98466	385.04129	1329.93213	-991.89197	368.35181	1299.64819	-201.17236	556.93182	60.15592	671.59558	218.86493	34.08310	-518.84290	487.04410	15.91668	-1350.62866	292.11371	17.46882
346	2.875	1007.30414	386.13440	1463.95398	-89.57218	386.13950	1329.41541	-990.93463	367.26709	1299.40833	-192.04755	564.81372	78.71407	660.91833	219.82878	26.33113	-520.45020	498.66190	5.94803	-1363.24707	292.96371	22.13745
347	2.883	1007.88879	386.46545	1463.58508	-87.23953	387.00513	1328.11975	-989.99207	366.31674	1298.45361	-177.77948	573.36865	96.07020	646.09814	220.69406	19.76636	-526.34143	508.59290	-1.51505	-1371.89038	293.64194	28.00168
348	2.892	1008.34888	386.81754	1462.91980	-85.00676	387.64911	1326.12146	-988.98950	365.57999	1296.96094	-160.37585	582.00519	110.43272	626.75061	222.00043	15.24279	-536.77789	515.17725	-5.95888	-1375.28674	293.89807	34.32890
349	2.900	1008.77173	387.19171	1461.95435	-82.90188	388.10907	1323.53735	-987.92273	365.16824	1295.14941	-141.36694	590.01532	121.04806	603.68042	223.90431	12.95811	-552.12073	517.94543	-8.21732	-1372.53052	293.27649	39.65705
350	2.908	1009.25043	387.58630	1460.69019	-80.96763	388.43542	1320.51294	-986.84973	365.15552	1293.24512	-121.36011	596.94702	128.37816	578.56470	226.09177	12.21593	-572.41864	518.38818	-9.33945	-1363.51636	291.40640	42.65897
351	2.917	1009.85999	387.99820	1459.14368	-79.26328	388.68176	1317.20435	-985.88177	365.53021	1291.44080	-100.34698	602.69397	133.52748	552.82129	228.15340	12.07627	-596.44342	519.32196	-9.49540	-1348.73157	288.29688	42.75270
352	2.925	1010.63678	388.42575	1457.34814	-77.86423	388.88840	1313.76099	-985.15125	366.16248	1289.84961	-78.21606	607.29834	137.55034	527.12561	229.91876	11.98441	-622.06451	522.26752	-8.67637	-1328.64429	284.31116	40.15998
353	2.933	1011.57874	388.86652	1455.34924	-76.86269	389.06366	1310.31116	-984.70056	366.71088	1288.47449	-55.01563	610.84662	141.13513	501.69040	231.44734	11.75008	-647.67450	525.84778	-7.69760	-1303.50562	279.96835	35.64347
354	2.942	1012.65814	389.31406	1453.20374	-76.35928	389.17847	1306.95007	-984.37585	366.71774	1287.22534	-30.91003	613.38867	144.54060	476.56564	232.85645	11.29517	-672.67938	527.76123	-7.64950	-1273.68652	275.82742	30.18585
355	2.950	1013.83032	389.76578	1450.97937	-76.43564	389.17725	1303.73645	-983.91290	366.15149	1285.98682	-6.02246	614.95880	147.70886	451.74698	234.22038	10.61455	-697.15527	527.66254	-8.68744	-1239.98328	272.33618	24.81305
356	2.958	1015.03723	390.23087	1448.75269	-77.10568	389.01572	1300.70068	-983.15741	365.67609	1284.69385	19.60925	615.67938	150.47688	427.19925	235.58344	9.85768	-721.43433	527.15100	-9.99912	-1203.52588	269.61526	20.50113
357	2.967	1016.21332	390.72461	1446.60181	-78.26280	388.73550	1297.86670	-982.19855	365.89651	1283.35999	45.94513	615.63928	152.67477	402.88443	237.00359	9.23409	-745.72675	527.60999	-10.82488	-1165.43750	267.53668	17.98825
358	2.975	1017.30157	391.25967	1444.60107	-79.68151	388.51239	1295.26904	-981.31274	366.63483	1282.04480	72.87311	614.79382	154.15810	378.77963	238.53577	8.81296	-770.02026	529.13770	-11.03609	-1126.60327	266.04727	17.61119
359	2.983	1018.27307	391.84464	1442.81787	-81.11338	388.58505	1292.95215	-980.75513	367.30731	1280.80322	100.25815	613.15393	154.86238	354.84592	240.18030	8.50062	-794.24573	531.16089	-10.89628	-1087.70068	265.29718	19.30807
360	2.992	1019.12610	392.47940	1441.30518	-82.40316	389.10431	1290.97327	-980.59369	367.55499	1279.65601	128.05780	610.91376	154.79718	331.00583	241.88831	8.19875	-818.40753	533.21820	-10.67787	-1049.39124	265.53583	22.70253
361	3.000	1019.86371	393.14545	1440.10132	-83.51855	390.05133	1289.41895	-980.72314	367.32169	1278.59070	156.31079	608.33051	153.97684	307.16202	243.60358	7.91078	-842.59491	535.27216	-10.47223	-1012.43103	266.95020	27.23096
362	3.008	1020.47998	393.80710	1439.24072	-84.50165	391.27930	1288.39258	-980.96295	366.68726	1277.58313	185.01303	605.54218	152.33633	283.21823	245.27863	7.70211	-866.90643	537.64471	-10.16775	-977.45630	269.55670	32.31697
363	3.017	1020.96863	394.42545	1438.75305	-85.41051	392.59943	1287.97119	-981.14484	365.75604	1276.62708	214.14059	602.51263	149.69768	259.10818	246.87476	7.63511	-891.34106	540.56287	-9.61204	-944.53882	273.24139	37.49831
364	3.025	1021.33405	394.96884	1438.65137	-86.27820	393.83752	1288.18054	-981.16840	364.61115	1275.76392	243.76691	599.08447	145.83183	234.83615	248.35266	7.76649	-915.79541	543.67407	-8.87775	-912.97406	277.86951	42.44055
365	3.033	1021.59399	395.41599	1438.93066	-87.09250	394.84970	1289.00964	-981.01099	363.30710	1275.10010	274.02161	594.94806	140.53445	210.45959	249.69559	8.11474	-940.20978	546.36444	-8.22223	-881.60315	283.30392	46.90042
366	3.042	1021.77716	395.76468	1439.57422	-87.79491	395.52112	1290.43945	-980.71130	361.88864	1274.78503	304.96686	589.66650	133.70180	186.00790	250.99362	8.55997	-964.67188	548.53503	-7.73958	-849.44885	289.30615	50.73777
367	3.050	1021.91943	396.03909	1440.54639	-88.29513	395.77249	1292.45093	-980.34924	360.44421	1274.96790	336.44962	583.20990	125.56975	161.44437	252.42230	8.88720	-989.32434	550.52234	-7.32582	-816.12793	295.47269	53.96073
368	3.058	1022.05933	396.27686	1441.78882	-88.49712	395.57251	1295.00977	-980.00928	359.13916	1275.77087	367.98715	576.52881	116.91659	136.71289	254.07097	8.98786	-1014.19421	552.48425	-6.93380	-781.77960	301.34729	56.70854
369	3.067	1022.23352	396.51111	1443.22913	-88.32937	394.94443	1298.05530	-979.73273	358.15536	1277.26965	399.08820	570.74915	108.56587	111.81436	255.89627	8.92221	-1039.16235	554.34259	-6.61082	-746.81818	306.58893	59.15956
370	3.075	1022.47852	396.76382	1444.79407	-87.76968	393.96365	1301.50110	-979.50116	357.59473	1279.47498	429.80316	565.63843	100.53926	86.82376	257.82648	8.81989	-1064.12915	556.03278	-6.38969	-711.83826	311.01239	61.41575
371	3.083	1022.83295	397.03888	1446.41821	-86.84821	392.73669	1305.24634	-979.26764	357.44992	1282.33337	460.80090	559.59552	92.07358	61.78497	259.79623	8.79405	-1089.14661	557.59839	-6.25542	-677.54895	314.51624	63.42613
372	3.092	1023.33221	397.32654	1448.04578	-85.62196	391.36453	1309.18921	-978.99579	357.65131	1285.74011	492.85687	551.36151	82.66856	36.62070	261.74841	8.86712	-1114.34570	559.19214	-6.17438	-644.57080	317.00665	65.02306
373	3.100	1023.99469	397.62753	1449.62671	-84.14406	389.92398	1313.23193	-978.67163	358.12991	1289.54333	526.04602	541.70636	73.10564	11.25162	263.64423	8.95242	-1139.79797	560.96515	-6.12098	-613.29749	318.35724	66.02568
374	3.108	1024.80981	397.96292	1451.11145	-82.45551	388.46796	1317.27576	-978.28601	358.83081	1293.53760	559.39014	532.91345	65.03156	-14.19016	265.40063	8.98852	-1165.36414	563.01361	-5.92293	-584.01117	318.40674	66.27178
375	3.117	1025.73535	398.35449	1452.45300	-80.59219	387.02399	1321.21350	-977.80469	359.68314	1297.47632	591.23584	526.43787	59.29404	-39.27194	266.87552	9.10470	-1190.54529	565.49152	-4.99875	-557.06433	317.00470	65.55783
376	3.125	1026.70374	398.80710	1453.61108	-78.58874	385.59967	1324.92163	-977.17749	360.58652	1301.10400	619.59442	521.91656	55.03919	-63.28116	267.99527	9.64993	-1214.63745	568.50812	-2.48807	-532.89038	314.07068	63.61921
377	3.133	1027.63416	399.30634	1454.55017	-76.48243	384.19250	1328.25842	-976.39880	361.42987	1304.18469	642.49951	518.23773	50.44920	-85.30865	268.79242	11.02653	-1237.18848	571.85883	2.14013	-511.86682	309.61719	60.25162
378	3.142	1028.44812	399.81244	1455.23804	-74.31878	382.78955	1331.07483	-975.54303	362.12689	1306.52856	658.95245	514.70160	44.16158	-104.42595	269.25537	13.41595	-1258.20972	575.10138	8.71361	-494.20770	303.74268	55.48067
379	3.150	1029.08325	400.25546	1455.65051	-72.15236	381.36786	1333.23792	-974.74585	362.65253	1308.03906	669.64050	511.24738	36.10462	-119.95450	269.15778	16.81541	-1277.89758	577.86292	16.67496	-480.00793	296.62384	49.58903
380	3.158	1029.49536	400.56064	1455.77087	-70.04466	379.90808	1334.64978	-974.16089	363.06384	1308.75610	676.22675	508.09259	27.23779	-131.55078	267.90466	21.64173	-1296.17468	579.97839	25.60907	-469.39426	288.50113	42.94648
381	3.167	1029.65051	400.69876	1455.58521	-68.05679	378.41528	1335.25415	-973.88275	363.46088	1308.79700	679.68427	505.52524	18.73378	-138.63333	264.65201	29.07469	-1312.40918	581.42181	35.42112	-462.58878	279.60828	35.80285
382	3.175	1029.52051	400.71786	1455.07983	-66.23221	376.92981	1335.03186	-973.85785	363.88599	1308.22058	679.41974	503.96289	11.37550	-139.76410	259.01700	39.95618	-1325.45300	582.14825	46.14510	-459.79495	270.11377	28.23499
383	3.183	1029.08960	400.71875	1454.24316	-64.58316	375.51697	1333.98914	-973.88251	364.26572	1306.99524	674.00629	503.78583	5.46795	-133.44437	251.71082	53.11430	-1333.97351	582.17712	57.56924	-461.09796	260.28806	20.28000
384	3.192	1028.36816	400.80423	1453.06323	-63.09603	374.24969	1332.15674	-973.72003	364.46475	1305.10742	662.61792	504.90454	1.04452	-119.67749	244.10837	65.68102	-1337.03870	581.92548	68.87885	-466.60864	250.86955	12.21933
385	3.200	1027.40161	401.04984	1451.52393	-61.75171	373.19937	1329.59753	-973.23956	364.37451	1302.64929	645.72455	506.67633	-1.97966	-100.13306	237.10403	75.51152	-1334.64392	582.15063	78.66068	-476.69608	243.19870	4.89968
386	3.208	1026.26868	401.48895	1449.61218	-60.54861	372.42667	1326.40918	-972.46680	363.93555	1299.80762	624.58386	508.48126	-3.77528	-76.97229	230.62274	82.63461	-1327.61584	583.34430	85.54585	-491.85184	238.63510	-0.47594
387	3.217	1025.08008	402.09076	1447.34204	-59.51945	371.96948	1322.71265	-971.54120	363.12326	1296.81372	600.55542	510.18884	-4.65564	-51.92377	224.26776	88.21497	-1316.86682	585.35437	89.03344	-511.99268	237.50568	-3.33832
388	3.225	1023.97925	402.74283	1444.77405	-58.73656	371.83359	1318.63525	-970.64545	361.97055	1293.88843	574.98907	511.89746	-5.06216	-26.05283	218.07298	92.95967	-1302.68396	587.72229	89.55550	-535.80292	238.81836	-4.27946
389	3.233	1023.10870	403.28796	1442.00244	-58.30754	371.98538	1314.30481	-969.94971	360.59705	1291.18689	549.08105	513.62134	-5.34356	0.13202	212.46097	96.81517	-1284.67590	590.10889	87.74060	-561.22107	241.15175	-4.35270
390	3.242	1022.54614	403.60696	1439.11877	-58.36578	372.35645	1309.84241	-969.56763	359.17886	1288.75647	523.51593	515.36780	-5.63577	26.48294	207.77695	99.55418	-1262.35095	592.22839	83.91208	-586.75256	243.54147	-4.30841
391	3.250	1022.27631	403.65244	1436.19397	-59.05002	372.86792	1305.34985	-969.51666	357.87375	1286.54321	498.45126	517.18585	-5.97776	53.03513	204.02571	101.21175	-1235.72119	593.73822	78.38625	-611.91467	245.66272	-4.46505
392	3.258	1022.21960	403.41736	1433.29150	-60.46365	373.46664	1300.90454	-969.69592	356.72684	1284.44434	473.79742	519.10065	-6.38565	79.88535	200.90982	102.09678	-1205.41028	594.38324	71.92496	-636.69318	247.59813	-4.82391
393	3.267	1022.27405	402.90570	1430.48779	-62.61480	374.14886	1296.57617	-969.93884	355.63855	1282.37024	449.42206	521.08905	-6.84368	107.15604	198.06213	102.60283	-1172.37793	594.01654	65.65665	-661.16022	249.48727	-5.25303
394	3.275	1022.34760	402.13840	1427.87830	-65.36201	374.93951	1292.44348	-970.15515	354.52634	1280.27856	425.22482	523.08569	-7.30802	134.99252	195.27063	103.01842	-1137.65723	592.48969	60.64429	-685.42517	251.35213	-5.64754
395	3.283	1022.38129	401.17062	1425.56067	-68.42950	375.83112	1288.58960	-970.41309	353.49774	1278.15576	401.15118	525.02319	-7.71834	163.53308	192.52057	103.40726	-1102.14233	589.70905	57.53435	-709.58820	253.17813	-5.95064
396	3.292	1022.35040	400.07925	1423.60986	-71.52925	376.73535	1285.08728	-970.88409	352.77609	1275.98682	377.17694	526.87445	-8.03256	192.87152	189.90317	103.61315	-1066.40332	585.76550	56.46182	-733.69757	254.98456	-6.13036
397	3.300	1022.24829	398.92596	1422.06934	-74.50223	377.49030	1282.01123	-971.76477	352.54465	1273.76672	353.29620	528.66229	-8.24527	223.03192	187.49348	103.40613	-1030.74805	580.89777	57.26009	-757.76770	256.78629	-6.20099
398	3.308	1022.07373	397.74020	1420.96460	-77.34387	377.91995	1279.46228	-973.17426	352.88943	1271.54944	329.49875	530.42609	-8.35871	253.98178	185.28873	102.63346	-995.50916	575.29742	59.74623	-781.81140	258.56024	-6.22609
399	3.317	1021.82574	396.52844	1420.31970	-80.11314	377.91217	1277.56042	-975.00189	353.78278	1269.46741	305.72388	532.15381	-8.36497	285.67422	183.23410	101.25980	-961.17047	568.96442	63.68002	-805.85046	260.27240	-6.26564
400	3.325	1021.50317	395.29648	1420.15576	-82.83328	377.46881	1276.40149	-976.90912	355.08957	1267.65027	281.86374	533.79529	-8.27294	318.06039	181.26303	99.34779	-928.14392	561.79230	68.51562	-829.91382	261.94254	-6.33520
401	3.333	1021.10962	394.07224	1420.47986	-85.45258	376.70013	1276.02856	-978.54242	356.61746	1266.12891	257.83112	535.37524	-8.13413	351.08908	179.38919	97.00661	-896.47302	553.82867	73.46004	-854.02618	263.64050	-6.39386
402	3.342	1020.65637	392.90005	1421.27917	-87.86530	375.77127	1276.44080	-979.71613	358.18658	1264.87000	233.59927	537.01141	-7.99853	384.72495	177.78587	94.31287	-865.79944	545.32825	77.82153	-878.20319	265.41043	-6.36831
403	3.350	1020.15631	391.80457	1422.52710	-89.96106	374.83914	1277.61646	-980.44061	359.69373	1263.88135	209.17566	538.77649	-7.85632	418.91776	176.66396	91.30492	-835.57129	536.47668	81.20592	-902.48120	267.27670	-6.24973
404	3.358	1019.61865	390.76733	1424.18652	-91.65981	374.01596	1279.52246	-980.86340	361.14066	1263.26526	184.56958	540.63232	-7.67436	453.52408	176.12537	88.06268	-805.29376	527.23602	83.48123	-926.93683	269.25922	-6.12100
405	3.367	1019.05505	389.74313	1426.20850	-92.91142	373.36823	1282.10974	-981.15002	362.56613	1263.17432	159.80347	542.49921	-7.47112	488.30649	176.16849	84.78233	-774.69653	517.54840	84.71330	-951.63391	271.28064	-6.01497
406	3.375	1018.49268	388.69708	1428.53308	-93.67949	372.93384	1285.30896	-981.36499	363.93262	1263.71826	134.91727	544.31671	-7.30263	523.04883	176.68677	81.82494	-743.81329	507.67001	85.16376	-976.55798	273.18121	-5.84529
407	3.383	1017.97858	387.62482	1431.09180	-93.94234	372.72964	1289.03564	-981.48645	365.12808	1264.93567	109.91620	546.10297	-7.16664	557.57715	177.46809	79.70903	-712.98273	498.17371	85.20973	-1001.63513	274.88635	-5.53531
408	3.392	1017.56934	386.54190	1433.81445	-93.71599	372.74384	1293.19604	-981.50342	366.06790	1266.83057	84.74576	547.93347	-6.97758	591.48743	178.30322	78.94099	-682.70813	489.49023	85.08187	-1026.81055	276.46851	-5.11764
409	3.400	1017.31403	385.45978	1436.63635	-93.07016	372.93835	1297.68665	-981.44226	366.75092	1269.37524	59.35309	549.79260	-6.68599	623.78552	179.08855	79.60314	-653.44232	481.68527	84.71619	-1052.09644	278.05728	-4.68774
410	3.408	1017.24170	384.37234	1439.49927	-92.11297	373.26935	1302.39124	-981.33435	367.24640	1272.48218	33.73926	551.59064	-6.37136	652.88721	179.83653	80.90195	-625.50665	474.74680	83.87029	-1077.55237	279.71552	-4.32353
411	3.417	1017.35431	383.26508	1442.34436	-90.95094	373.70709	1307.18274	-981.19733	367.65729	1276.00769	7.95129	553.32721	-6.16308	677.13391	180.63715	81.30919	-599.18011	468.76471	82.23235	-1103.20068	281.37405	-4.03542
412	3.425	1017.62128	382.13666	1445.11462	-89.65377	374.24316	1311.92969	-981.03082	368.08423	1279.78247	-17.92017	555.05151	-6.06883	695.49341	181.61336	79.56403	-574.81598	463.83621	79.45619	-1128.92065	282.88419	-3.73724
413	3.433	1017.97803	381.00507	1447.76538	-88.24655	374.88928	1316.49792	-980.83118	368.61133	1283.63257	-43.67407	556.71973	-5.78184	707.97021	182.91270	75.57802	-552.88733	460.07690	75.27599	-1154.38184	284.10999	-3.22588
414	3.442	1018.33722	379.89362	1450.26880	-86.72627	375.66901	1320.75012	-980.62878	369.29858	1287.38855	-68.86798	558.24719	-4.51720	715.46423	184.68713	70.20319	-533.90576	457.76648	69.65114	-1179.10229	284.99762	-2.19123
415	3.450	1018.60535	378.81885	1452.60986	-85.08767	376.59430	1324.55530	-980.49841	370.15570	1290.89160	-92.70654	559.69684	-1.10822	719.11316	186.97136	64.29743	-518.22388	457.29620	62.72966	-1202.66992	285.62799	-0.34110
416	3.458	1018.70068	377.78845	1454.77600	-83.34271	377.63895	1327.79944	-980.49078	371.10379	1293.99292	-114.04907	561.35144	5.53053	719.58691	189.52791	58.20109	-505.93298	458.86606	54.63852	-1224.95923	286.15735	2.39664
417	3.467	1018.56738	376.80432	1456.74780	-81.52184	378.73517	1330.39026	-980.55188	371.97360	1296.55334	-131.56342	563.56665	15.96708	716.92847	191.88724	51.89616	-496.99707	462.36206	45.41039	-1246.06250	286.68658	5.79026
418	3.475	1018.17682	375.86713	1458.49353	-79.66606	379.79501	1332.25732	-980.56702	372.58939	1298.45923	-143.92468	566.57495	30.17622	710.94922	193.66028	45.35856	-491.43298	467.57718	35.16628	-1266.01685	287.26340	9.41490
419	3.483	1017.51837	374.97375	1459.97705	-77.82259	380.73819	1333.35181	-980.48114	372.87561	1299.63574	-149.94495	570.46301	47.55489	701.64063	194.83078	38.63605	-489.33484	474.27942	24.29047	-1284.61597	287.93228	12.87213
420	3.492	1016.59680	374.11191	1461.17102	-76.04017	381.51361	1333.64539	-980.31012	372.87454	1300.05322	-148.81647	575.28894	66.75745	689.24109	195.71523	31.71876	-490.83923	482.00787	13.52248	-1301.33691	288.67822	16.00144
421	3.500	1015.43878	373.26523	1462.06030	-74.36270	382.10684	1333.13330	-980.07703	372.69543	1299.74268	-140.70844	581.10315	85.76000	674.02661	196.65254	24.77595	-496.18152	490.11069	4.09014	-1315.34937	289.37317	18.99829
422	3.508	1014.09393	372.42633	1462.63892	-72.82860	382.53061	1331.84546	-979.80383	372.47253	1298.81921	-127.18298	587.83771	102.64178	656.04297	197.80170	18.62058	-505.56689	497.83374	-2.62635	-1325.63220	289.72992	22.32607
423	3.517	1012.62946	371.60605	1462.90662	-71.47624	382.80664	1329.85632	-979.53589	372.32852	1297.47046	-110.54028	595.15149	116.45896	635.15613	199.23511	14.35741	-518.93903	504.25354	-6.13449	-1331.11548	289.26624	26.26381
424	3.525	1011.12988	370.82935	1462.86853	-70.35231	382.96069	1327.28650	-979.32343	372.32700	1295.90295	-92.53088	602.43860	127.27455	611.61230	201.00241	12.36134	-536.24506	508.71890	-7.28263	-1330.88916	287.50031	30.33645
425	3.533	1009.69318	370.11789	1462.53418	-69.51819	383.03952	1324.28833	-979.17706	372.45166	1294.29224	-73.79761	609.13995	135.62099	586.31689	202.97621	11.95662	-557.44122	511.48590	-7.36084	-1324.51001	284.27411	33.30732
426	3.542	1008.40967	369.46893	1461.92383	-69.04663	383.12616	1321.02100	-979.11810	372.66083	1292.75110	-54.30389	614.93286	142.09891	560.33667	204.88438	12.07888	-581.69849	513.49390	-7.10440	-1312.07520	279.82501	33.88811
427	3.550	1007.33539	368.84491	1461.07568	-69.01111	383.32181	1317.62146	-979.26270	372.93652	1291.29443	-33.92163	619.61383	147.24092	534.41919	206.59877	12.02112	-607.38464	515.49377	-6.71630	-1293.92822	274.60794	31.52742
428	3.558	1006.47845	368.19427	1460.04810	-69.47923	383.68631	1314.18994	-979.74146	373.23059	1289.83020	-12.69263	623.04559	151.50269	508.91708	208.16708	11.62772	-633.13141	517.57343	-6.35566	-1270.47363	269.14630	26.68840
429	3.567	1005.79907	367.48752	1458.91675	-70.51196	384.18631	1310.78589	-980.57062	373.41772	1288.22937	9.19489	625.23535	155.27167	483.87277	209.63411	11.03677	-658.40497	519.49487	-6.22275	-1242.49927	263.99426	20.59424
430	3.575	1005.22253	366.73355	1457.76355	-72.15851	384.70840	1307.43188	-981.67065	373.36246	1286.45044	31.58362	626.33643	158.84126	459.18649	211.03069	10.41300	-683.21436	521.16003	-6.39364	-1211.66162	259.65637	14.79951
431	3.583	1004.66571	365.97556	1456.66431	-74.43208	385.12714	1304.13586	-982.92297	373.01608	1284.60620	54.44629	626.50830	162.34146	434.72653	212.40968	9.85867	-707.69177	522.52332	-6.85224	-1180.22144	256.37985	10.83628
432	3.592	1004.05945	365.27533	1455.68445	-77.25873	385.38885	1300.92664	-984.18829	372.44458	1282.90808	77.81561	625.82190	165.70193	410.38254	213.81303	9.39936	-731.93298	523.38580	-7.56346	-1149.73828	254.09305	9.79478
433	3.600	1003.35583	364.68875	1454.87781	-80.43667	385.58759	1297.87524	-985.36328	371.78470	1281.55273	101.70691	624.32452	168.69699	386.12033	215.27370	8.98987	-756.04858	523.81055	-8.31105	-1120.10059	252.69846	11.84261
434	3.608	1002.52966	364.24615	1454.28882	-83.68393	385.96771	1295.07849	-986.42395	371.16116	1280.62708	126.07825	622.09113	171.01874	361.96823	216.81557	8.56807	-780.19836	524.50934	-8.66467	-1090.27368	252.27618	16.21622
435	3.617	1001.57709	363.95096	1453.95862	-86.77239	386.78992	1292.62720	-987.37396	370.62497	1280.07251	150.81067	619.21423	172.37358	337.94388	218.41856	8.14523	-804.46716	526.05713	-8.48493	-1059.70862	252.90201	21.81579
436	3.625	1000.50574	363.78983	1453.92908	-89.61492	388.15363	1290.60474	-988.19818	370.16913	1279.73889	175.74536	615.77783	172.57809	313.99301	220.03769	7.83039	-828.78680	528.10962	-8.18641	-1028.64539	254.52780	27.76944
437	3.633	999.32104	363.74255	1454.24084	-92.23002	389.94690	1289.10730	-988.88348	369.73438	1279.45801	200.75543	611.84851	171.58292	290.00729	221.64304	7.71189	-853.08142	530.06439	-8.14563	-997.51630	257.10587	33.61184
438	3.642	998.02185	363.78525	1454.92505	-94.66505	391.93842	1288.22620	-989.42261	369.16180	1279.08154	225.79785	607.52948	169.42151	265.90485	223.20802	7.75151	-877.39258	531.79199	-8.26273	-966.47125	260.64301	39.22910
439	3.650	996.60468	363.88992	1455.99707	-96.95538	393.88300	1288.00049	-989.82324	368.27890	1278.56909	250.94263	602.90173	166.09808	241.64246	224.70453	7.86372	-901.81830	533.38074	-8.27439	-935.32092	265.14481	44.71281
440	3.658	995.06927	364.02789	1457.45764	-99.11100	395.56879	1288.41003	-990.16968	367.09753	1278.08899	276.37106	597.85242	161.50139	217.17789	226.11497	8.04027	-926.40900	534.86121	-8.10826	-903.78369	270.56406	50.19738
441	3.667	993.41949	364.17499	1459.29370	-101.10974	396.83527	1289.41724	-990.60803	365.81369	1277.94434	302.27069	592.13251	155.49573	192.50760	227.44911	8.30040	-951.14624	536.30957	-7.86287	-871.79919	276.74741	55.72507
442	3.675	991.66681	364.31970	1461.47473	-102.89672	397.59277	1291.00427	-991.21802	364.60281	1278.36597	328.63272	585.72070	148.18074	167.68893	228.76422	8.57962	-975.99963	537.84906	-7.62344	-839.62329	283.43591	61.16407
443	3.683	989.83490	364.46790	1463.94995	-104.39915	397.83136	1293.16736	-991.96063	363.52829	1279.42761	355.15665	579.11884	140.03900	142.77225	230.13454	8.77636	-1000.96716	539.50964	-7.36908	-807.65491	290.32489	66.24069
444	3.692	987.95825	364.63324	1466.65161	-105.55624	397.60907	1295.88293	-992.76416	362.62216	1281.11926	381.51611	572.97742	131.66409	117.76666	231.63219	8.84941	-1026.04956	541.23242	-7.05398	-776.19067	297.08984	70.69352
445	3.700	986.08069	364.82758	1469.50220	-106.34325	397.02252	1299.08459	-993.59314	361.92456	1283.40869	407.75220	567.29163	123.28759	92.66187	233.35580	8.82647	-1051.22314	542.97198	-6.71633	-745.34088	303.39108	74.39896
446	3.708	984.25629	365.05759	1472.42444	-106.77242	396.17371	1302.66895	-994.41351	361.44000	1286.24341	434.19556	561.40424	114.70733	67.42422	235.35641	8.79189	-1076.46338	544.72382	-6.43987	-715.19830	308.92374	77.34117
447	3.717	982.54260	365.32141	1475.34937	-106.87865	395.15228	1306.51917	-995.13916	361.12863	1289.54016	461.15100	554.75745	105.65234	41.99957	237.50677	8.83519	-1101.80676	546.52362	-6.24552	-686.04181	313.46204	79.51588
448	3.725	980.98547	365.60760	1478.21887	-106.70351	394.03220	1310.52393	-995.64343	360.94385	1293.17102	488.90024	547.03632	96.04875	16.37869	239.57436	8.94204	-1127.35266	548.43439	-6.09247	-658.28259	316.81744	80.89503
449	3.733	979.60797	365.89490	1480.98621	-106.28228	392.86038	1314.58154	-995.82312	360.84567	1296.95313	517.42865	538.12225	86.16129	-9.34160	241.43228	9.00594	-1153.14282	550.49823	-5.92253	-632.26709	318.79901	81.42363
450	3.742	978.40521	366.15405	1483.61047	-105.63736	391.64587	1318.59570	-995.67725	360.80347	1300.68066	545.60803	528.74109	76.72107	-34.94263	243.09033	9.02028	-1178.99243	552.73212	-5.54917	-608.26343	319.25357	80.97873
451	3.750	977.34100	366.35999	1486.05225	-104.78305	390.37402	1322.46606	-995.34760	360.84213	1304.19568	571.14514	520.21594	68.37031	-60.03860	244.54613	9.23353	-1204.40686	555.16956	-4.45174	-586.61163	318.08228	79.34137
452	3.758	976.35449	366.50320	1488.27405	-103.74065	389.03107	1326.07703	-995.04199	361.04309	1307.39795	591.74915	513.07056	60.73919	-84.01512	245.72507	10.06812	-1228.75244	557.86548	-1.84254	-567.73096	315.23685	76.26122
453	3.767	975.37726	366.58469	1490.24609	-102.55321	387.61481	1329.29456	-994.90692	361.45340	1310.17957	606.27069	506.85455	52.66744	-106.06597	246.56270	11.83427	-1251.63037	560.84381	2.82830	-551.93469	310.78210	71.57804
454	3.775	974.34729	366.61273	1491.94824	-101.28601	386.13080	1331.98218	-995.01031	362.05475	1312.40576	615.06903	501.13495	43.34492	-125.36874	247.02991	14.50018	-1273.04321	564.01367	9.43861	-539.32288	304.93762	65.32396
455	3.783	973.21460	366.60797	1493.36243	-100.01428	384.58441	1334.02344	-995.40668	362.81787	1313.96423	619.54724	495.86957	32.89061	-141.34390	246.99335	17.83533	-1293.17896	567.07666	17.37012	-529.87286	298.00058	57.75954
456	3.792	971.94391	366.59921	1494.46631	-98.81281	382.98358	1335.33569	-996.14441	363.73013	1314.80640	620.94507	491.22174	22.12167	-153.78543	246.02556	21.97092	-1312.04321	569.60095	26.05305	-523.60541	290.21567	49.28429
457	3.800	970.51691	366.61700	1495.23767	-97.74835	381.34991	1335.87109	-997.22491	364.79636	1314.95142	619.26514	487.54630	12.15365	-162.44725	243.43968	27.84451	-1329.14990	571.36694	35.28725	-520.72028	281.73328	40.23492
458	3.808	968.92804	366.68539	1495.66528	-96.86746	379.72137	1335.61731	-998.57886	366.02692	1314.47168	613.33069	485.42212	4.12290	-166.33820	238.76793	36.56848	-1343.46411	572.44470	45.06700	-521.60889	272.71036	30.76171
459	3.817	967.17908	366.81036	1495.75049	-96.18932	378.15402	1334.59998	-1000.05554	367.36981	1313.44812	601.87640	485.25052	-1.21266	-164.00562	232.34181	47.83510	-1353.72351	572.88281	55.19328	-526.71118	263.52136	21.00532
460	3.825	965.28320	366.97733	1495.49915	-95.71570	376.72488	1332.87573	-1001.43140	368.63675	1311.90747	584.64935	486.66461	-3.96430	-154.88281	225.21704	59.43658	-1359.00427	572.79059	65.09779	-536.37659	255.01166	11.54198
461	3.833	963.27820	367.15222	1494.91711	-95.44924	375.52225	1330.51941	-1002.50098	369.56140	1309.84229	562.67346	488.73865	-5.01569	-139.94061	218.36452	69.01495	-1359.19373	572.75311	73.92767	-550.80798	248.51309	3.59202
462	3.842	961.23425	367.28568	1494.01941	-95.40505	374.61810	1327.61841	-1003.20013	369.96414	1307.30762	537.76703	490.80286	-5.32746	-120.98051	212.04077	75.91402	-1354.96143	573.62817	80.83839	-569.86456	245.17245	-1.64410
463	3.850	959.24548	367.32770	1492.84192	-95.61701	374.04474	1324.26953	-1003.61627	369.81900	1304.44897	511.76950	492.68228	-5.47985	-99.68031	206.02078	80.99666	-1347.12463	575.72882	85.31985	-592.68390	244.95374	-4.03839
464	3.858	957.40564	367.24405	1491.44348	-96.14490	373.79861	1320.57068	-1003.89655	369.18088	1301.43018	485.83362	494.42807	-5.67967	-77.20094	200.22539	85.23413	-1335.96350	578.54810	87.25147	-617.67151	246.64490	-4.55956
465	3.867	955.78210	367.02521	1489.89929	-97.07732	373.85873	1316.61450	-1004.16132	368.11206	1298.35950	460.27850	496.14752	-5.93943	-54.24043	194.93832	88.91411	-1321.13574	581.37274	86.75191	-643.23871	248.94534	-4.33152
466	3.875	954.39514	366.69049	1488.28455	-98.51904	374.19431	1312.48914	-1004.45911	366.67117	1295.28125	435.03983	497.90631	-6.26252	-31.15297	190.53882	91.87179	-1302.16785	583.80927	84.08632	-668.56274	251.18292	-4.08454
467	3.883	953.20374	366.29004	1486.65674	-100.55368	374.76199	1308.27759	-1004.77600	364.93707	1292.21313	410.06592	499.71771	-6.68952	-7.99503	187.17839	93.98383	-1278.95984	585.71326	79.70764	-693.53912	253.22664	-4.17863
468	3.892	952.11884	365.88754	1485.06177	-103.18826	375.49438	1304.05750	-1005.12445	363.06345	1289.18835	385.35312	501.61615	-7.22260	15.40581	184.69727	95.36374	-1251.95593	586.90070	74.33570	-718.28821	255.18193	-4.63783
469	3.900	951.04590	365.51984	1483.55530	-106.31461	376.29010	1299.90112	-1005.65247	361.35547	1286.27295	360.87326	503.61908	-7.78190	39.34381	182.79886	96.26161	-1222.07031	587.07373	68.90195	-742.88989	257.13785	-5.23073
470	3.908	949.92426	365.17490	1482.20618	-109.73511	377.02783	1295.88220	-1006.60034	360.22226	1283.52454	336.56888	505.65433	-8.22976	64.11258	181.24731	96.86831	-1190.42395	585.98431	64.27867	-767.37683	259.06924	-5.69528
471	3.917	948.73511	364.80936	1481.08167	-113.25078	377.59448	1292.08936	-1008.09631	359.91125	1280.91809	312.36639	507.62091	-8.44732	89.88669	179.90904	97.19444	-1157.90869	583.56274	60.98833	-791.77576	260.90112	-5.91735
472	3.925	947.48334	364.37872	1480.23901	-116.73700	377.88922	1288.63965	-1010.04938	360.32779	1278.34009	288.18121	509.47388	-8.44436	116.69070	178.75433	97.09278	-1124.91516	579.94165	59.22290	-816.11853	262.60010	-5.95288
473	3.933	946.17834	363.86194	1479.72339	-120.14784	377.81470	1285.66577	-1012.26367	361.20135	1275.66821	263.94681	511.21564	-8.37109	144.45038	177.84538	96.38995	-1091.53149	575.37573	59.08936	-840.43732	264.21555	-5.94338
474	3.942	944.82806	363.26727	1479.56506	-123.46937	377.30630	1283.27881	-1014.58838	362.33221	1272.84070	239.63361	512.86627	-8.36217	173.06699	177.22394	95.02496	-1057.98242	570.03662	60.68781	-864.75732	265.84045	-5.99794
475	3.950	943.43896	362.61865	1479.77930	-126.66821	376.38464	1281.53931	-1016.95093	363.65323	1269.88013	215.23865	514.46332	-8.41192	202.48679	176.83163	93.08777	-1024.85669	563.90991	63.92113	-889.09326	267.53662	-6.12651
476	3.958	942.02020	361.94894	1480.36694	-129.66757	375.16321	1280.46643	-1019.31793	365.19562	1266.89929	190.77789	516.05554	-8.43239	232.70883	176.59476	90.73835	-992.86444	556.89709	68.24863	-913.46051	269.30182	-6.25569
477	3.967	940.58929	361.29529	1481.31250	-132.36426	373.81174	1280.06445	-1021.65015	367.01480	1264.08179	166.26575	517.67474	-8.38180	263.72897	176.56438	88.09580	-962.31476	548.97339	72.77222	-937.89197	271.07788	-6.27599
478	3.975	939.16974	360.67630	1482.58728	-134.67241	372.51898	1280.33582	-1023.86737	369.04413	1261.61804	141.69232	519.31592	-8.31369	295.48746	176.91745	85.22406	-932.85938	540.31757	76.73662	-962.42322	272.79550	-6.11342
479	3.983	937.78387	360.08118	1484.15161	-136.55777	371.45618	1281.27368	-1025.86267	371.05139	1259.65479	117.02454	520.97424	-8.29699	327.85745	177.79665	82.21165	-903.73462	531.31140	79.86420	-987.07117	274.44214	-5.80535
480	3.992	936.45239	359.49109	1485.95984	-138.03944	370.73831	1282.84924	-1027.58179	372.83362	1258.31006	92.21136	522.70557	-8.30398	360.63986	179.19643	79.22030	-874.19598	522.37170	82.19472	-1011.85980	276.08493	-5.48211
481	4.000	935.20093	358.90088	1487.96338	-139.16708	370.40411	1285.00793	-1029.05383	374.36697	1257.68335	67.20773	524.58411	-8.22903	393.57553	181.01698	76.44469	-843.81427	513.80823	83.83145	-1036.83057	277.80307	-5.24633
482	4.008	934.06641	358.31842	1490.10864	-139.99393	370.42361	1287.67798	-1030.31287	375.67523	1257.79565	42.01593	526.56903	-8.03330	426.46201	183.16534	74.03783	-812.56708	505.81418	84.91872	-1061.99585	279.59790	-5.07913
483	4.017	933.09558	357.75403	1492.33630	-140.56125	370.72498	1290.78101	-1031.35291	376.68137	1258.56616	16.66882	528.51398	-7.79915	459.25485	185.59367	72.12695	-780.78070	498.40973	85.64918	-1087.32080	281.40100	-4.87548
484	4.025	932.33417	357.21036	1494.58594	-140.90166	371.22934	1294.23499	-1032.19592	377.30121	1259.91711	-8.83502	530.36035	-7.59868	491.90549	188.26965	70.93941	-749.00653	491.48938	86.14964	-1112.76782	283.16293	-4.56117
485	4.033	931.81683	356.67834	1496.80164	-141.04834	371.87534	1297.94995	-1032.94287	377.59470	1261.86743	-34.52649	532.16785	-7.43748	523.99426	191.10201	70.80483	-717.90082	485.16974	86.40965	-1138.34888	284.90042	-4.16062
486	4.042	931.56201	356.14667	1498.92957	-141.02968	372.62106	1301.82593	-1033.69067	377.70840	1264.45337	-60.40540	533.94208	-7.35390	554.48340	193.91917	71.81595	-688.11188	479.84570	86.24181	-1164.12280	286.64832	-3.75752
487	4.050	931.56689	355.62170	1500.91931	-140.85620	373.43948	1305.76038	-1034.39636	377.69513	1267.55969	-86.41443	535.63287	-7.36894	581.82593	196.58081	73.34044	-660.22156	475.79105	85.24425	-1190.11047	288.37643	-3.40723
488	4.058	931.80273	355.13208	1502.73047	-140.52089	374.32544	1309.64783	-1034.89368	377.49744	1270.91016	-112.40131	537.27856	-7.25069	604.42310	199.08365	74.00156	-634.74658	472.87848	82.87618	-1216.17529	289.95810	-3.07632
489	4.067	932.21344	354.70294	1504.33362	-140.01288	375.30103	1313.36731	-1035.04749	377.08942	1274.23755	-138.00854	538.99280	-6.36315	621.18774	201.50763	72.47273	-612.08350	470.69061	78.64252	-1241.96313	291.22119	-2.61394
490	4.075	932.71936	354.33530	1505.70190	-139.32820	376.40115	1316.77844	-1034.84070	376.51843	1277.36951	-162.52014	540.89343	-3.77197	631.90747	203.93459	68.39423	-592.44690	469.07800	72.35266	-1266.96008	292.07660	-1.75863
491	4.083	933.22577	354.02353	1506.80591	-138.47467	377.64795	1319.74121	-1034.36462	375.82349	1280.15649	-184.80969	543.16895	1.40153	637.21423	206.45688	62.38739	-575.98798	468.69009	64.28229	-1290.70703	292.62674	-0.24664
492	4.092	933.63824	353.77267	1507.61755	-137.47401	379.03415	1322.14282	-1033.79199	374.99481	1282.43445	-203.52960	546.12311	9.66162	638.14075	209.10005	55.26576	-562.99237	470.61218	54.94679	-1313.04700	293.10852	2.01958
493	4.100	933.88025	353.58484	1508.11658	-136.36044	380.51666	1323.90820	-1033.30188	374.01620	1284.07983	-217.39331	550.06873	21.16335	635.50879	211.61803	47.47853	-553.81934	475.32874	44.60863	-1334.15881	293.73743	4.89673
494	4.108	933.90497	353.44714	1508.29236	-135.17528	382.02121	1324.99182	-1032.98853	372.93057	1285.05237	-225.24426	555.27679	35.90813	629.60144	213.47926	39.26172	-548.68701	482.35767	33.21208	-1354.29517	294.61499	8.05725
495	4.117	933.69940	353.33728	1508.14087	-133.96091	383.45959	1325.36462	-1032.84534	371.84253	1285.37390	-226.09143	562.03406	53.58480	620.26404	214.25844	31.02817	-547.67065	490.71329	20.99554	-1373.45166	295.66742	11.14759
496	4.125	933.28265	353.23007	1507.66443	-132.75922	384.75018	1325.00903	-1032.81628	370.85556	1285.08813	-219.62177	570.40131	72.94082	607.14087	214.14813	23.51603	-550.81586	499.05692	9.07375	-1391.28076	296.63669	14.02310
497	4.133	932.69952	353.10715	1506.87390	-131.61479	385.83167	1323.92932	-1032.84424	370.04453	1284.25977	-206.85156	579.78113	91.60563	589.88525	213.97571	17.63134	-558.12634	505.86700	-0.71393	-1407.21606	297.23337	16.94380
498	4.142	932.01239	352.96494	1505.78833	-130.57660	386.67444	1322.17004	-1032.89233	369.46741	1283.00293	-189.95184	589.18835	107.23239	568.58948	214.55110	13.96877	-569.67041	510.46817	-6.84121	-1420.45313	297.33884	20.46412
499	4.150	931.29419	352.80905	1504.43176	-129.69772	387.28857	1319.81958	-1032.93872	369.15829	1281.48975	-171.15027	597.97229	118.88477	544.26440	216.04091	12.30661	-585.82880	513.72607	-9.16625	-1429.81885	297.03046	24.82930
500	4.158	930.62317	352.64685	1502.82971	-129.03500	387.72073	1316.99683	-1032.96948	369.11435	1279.91394	-151.70337	605.89612	127.07554	518.52673	218.05347	11.78083	-606.72369	517.08502	-8.83671	-1433.97180	296.35077	29.40873
501	4.167	930.07104	352.48819	1501.00891	-128.64789	388.04343	1313.83289	-1032.99060	369.27914	1278.42712	-131.80701	612.82361	132.86761	492.63290	220.13960	11.60813	-631.15283	520.95166	-7.40857	-1432.02441	295.13397	32.96191
502	4.175	929.68439	352.34384	1499.00269	-128.60066	388.33987	1310.45483	-1033.04810	369.53918	1277.09436	-111.21259	618.62421	137.22922	467.03989	222.06296	11.43750	-657.01099	524.53644	-6.13903	-1423.98669	293.17001	34.48142
503	4.183	929.47156	352.22354	1496.86084	-128.96805	388.67551	1306.97742	-1033.23828	369.81958	1275.90833	-89.76978	623.18188	140.85622	441.74814	223.77000	11.16060	-682.76514	527.16699	-5.60443	-1410.46851	290.42535	33.69539
504	4.192	929.40277	352.14157	1494.65723	-129.83398	389.06250	1303.49854	-1033.66528	370.17575	1274.83240	-67.55957	626.46252	144.20692	416.72897	225.27963	10.71786	-707.91772	528.99207	-5.77288	-1392.04810	287.09302	30.95468
505	4.200	929.41986	352.12061	1492.48669	-131.27710	389.44141	1300.09131	-1034.35339	370.65646	1273.80408	-44.74866	628.56006	147.54239	392.00784	226.63132	10.12381	-732.51447	530.49438	-6.38044	-1369.07825	283.56631	26.91046
506	4.208	929.45221	352.18396	1490.45166	-133.33800	389.70551	1296.80273	-1035.23840	371.13394	1272.74316	-21.42743	629.58661	150.90581	367.57895	227.91202	9.50066	-756.72723	531.90295	-7.15567	-1341.99756	280.36154	22.34120
507	4.217	929.43359	352.34601	1488.64783	-135.96577	389.77869	1293.67078	-1036.25928	371.39191	1271.61023	2.40210	629.62659	154.15073	343.39877	229.23752	8.99603	-780.69312	533.07910	-7.87832	-1311.62610	277.94562	18.11956
508	4.225	929.31610	352.61310	1487.15417	-138.97888	389.71143	1290.74988	-1037.39075	371.28735	1270.42981	26.75000	628.82495	157.03165	319.39481	230.68733	8.68062	-804.50623	533.90179	-8.39151	-1279.03662	276.48737	15.13294
509	4.233	929.07397	352.99213	1486.02722	-142.11079	389.70526	1288.11487	-1038.59619	370.79193	1269.25928	51.59387	627.38141	159.28171	295.45163	232.28091	8.49937	-828.30878	534.69220	-8.61700	-1245.20386	275.80029	14.06714
510	4.242	928.69977	353.48901	1485.30640	-145.13286	390.00397	1285.84387	-1039.84216	369.97943	1268.15784	76.88501	625.44061	160.68811	271.44894	233.96329	8.32775	-852.28638	535.98450	-8.60103	-1210.82959	275.67020	15.17216
511	4.250	928.19403	354.09747	1485.02002	-147.93878	390.73706	1284.01050	-1041.15552	368.99615	1267.15784	102.57965	623.07556	161.16275	247.32428	235.65308	8.10751	-876.52301	537.88641	-8.49915	-1176.38818	276.19769	18.19632
512	4.258	927.55493	354.79901	1485.19043	-150.52588	391.86731	1282.69141	-1042.57007	367.98492	1266.22668	128.65323	620.35229	160.72334	223.10086	237.34462	7.90777	-900.96313	540.00830	-8.43027	-1142.25415	277.74042	22.55055
513	4.267	926.77600	355.57080	1485.83264	-152.92776	393.25095	1281.96606	-1044.00879	367.00223	1265.26074	155.10880	617.27765	159.34235	198.84076	239.05681	7.84300	-925.54449	542.02814	-8.34163	-1108.75488	280.58878	27.62700
514	4.275	925.85382	356.38568	1486.94897	-155.16302	394.70712	1281.89697	-1045.31897	366.03918	1264.17407	182.00037	613.71143	156.85384	174.56088	240.71574	7.96332	-950.22284	543.89642	-8.13446	-1076.05310	284.76575	33.04738
515	4.283	924.79718	357.21515	1488.52478	-157.21773	396.05362	1282.50769	-1046.43164	365.10144	1263.02954	209.39771	609.50873	153.11691	150.20627	242.22098	8.22184	-974.91833	545.60065	-7.85950	-1043.99060	290.07947	38.63432
516	4.292	923.62756	358.03830	1490.52307	-159.05051	397.13385	1283.78149	-1047.40393	364.19781	1262.04773	237.29715	604.72498	148.23502	125.68338	243.58159	8.50219	-999.62848	547.15240	-7.63472	-1012.08569	296.26541	44.21637
517	4.300	922.37433	358.84479	1492.88293	-160.60576	397.84241	1285.67981	-1048.32312	363.32733	1261.48987	265.57291	599.57507	142.54033	100.92770	244.90273	8.70373	-1024.46863	548.61591	-7.49836	-979.72418	303.04739	49.54892
518	4.308	921.07239	359.63715	1495.52612	-161.82906	398.12860	1288.16064	-1049.23352	362.55594	1261.56946	294.01111	594.21759	136.38031	75.96365	246.28831	8.82786	-1049.50171	550.03333	-7.40411	-946.45294	310.09631	54.41169
519	4.317	919.76758	360.43286	1498.36963	-162.68121	397.98392	1291.18091	-1050.12683	362.01093	1262.43408	322.41772	588.54797	129.90233	50.86520	247.84906	8.91780	-1074.65405	551.46442	-7.27721	-912.16919	317.01816	58.71902
520	4.325	918.51971	361.25299	1501.33374	-163.14818	397.43781	1294.68347	-1050.95447	361.76352	1264.15808	350.75555	582.18274	123.02369	25.66821	249.69461	8.95868	-1099.81775	553.01190	-7.09850	-877.05768	323.44141	62.53409
521	4.333	917.39612	362.10565	1504.34583	-163.24368	396.55502	1298.58826	-1051.65857	361.78082	1266.73425	379.20801	574.70428	115.60567	0.36578	251.76915	8.94547	-1125.00439	554.77362	-6.88271	-841.45679	329.11234	65.98483
522	4.342	916.45673	362.98230	1507.33875	-163.00339	395.42172	1302.79565	-1052.20972	361.98373	1270.08337	408.12579	565.95929	107.61656	-25.04988	253.85503	8.93695	-1150.39343	556.77490	-6.58946	-805.87268	333.92343	69.11826
523	4.350	915.74286	363.86938	1510.24988	-162.47380	394.12500	1307.19519	-1052.61487	362.31024	1274.07825	437.79004	556.29150	99.31458	-50.56667	255.80841	8.94977	-1176.14990	558.91229	-6.23820	-771.00732	337.85703	71.80493
524	4.358	915.27490	364.75986	1513.02222	-161.70103	392.73340	1311.67065	-1052.88684	362.73480	1278.57275	467.90240	546.66223	91.47429	-76.14539	257.63931	8.93469	-1202.17773	561.04230	-6.00099	-737.63019	340.86780	73.77676
525	4.367	915.05096	365.64441	1515.60620	-160.72453	391.28784	1316.10474	-1053.01563	363.26590	1283.40857	497.24774	538.18738	84.96906	-101.68575	259.38617	8.90759	-1228.16284	563.15436	-5.94666	-706.37158	342.83929	74.73026
526	4.375	915.04169	366.49896	1517.96191	-159.57710	389.80801	1320.38025	-1052.98291	363.92853	1288.40430	523.95520	531.26080	79.76226	-126.92452	261.00000	9.05667	-1253.75891	565.40277	-5.73322	-677.61456	343.64828	74.40660
527	4.383	915.18982	367.29459	1520.05664	-158.28928	388.30417	1324.38074	-1052.80859	364.72717	1293.34277	546.08600	525.45258	74.72427	-151.37164	262.36884	9.72955	-1278.64490	567.92950	-4.56580	-651.54791	343.16895	72.64744
528	4.392	915.41699	368.01611	1521.86230	-156.89639	386.77890	1327.99353	-1052.55969	365.61633	1297.96094	562.43579	520.20618	68.59653	-174.36449	263.42944	11.25206	-1302.57214	570.65472	-1.53343	-628.27258	341.22964	69.43124
529	4.400	915.63806	368.66803	1523.35486	-155.44202	385.22009	1331.11401	-1052.29443	366.50012	1301.96826	573.29651	515.26428	60.88538	-195.12851	264.16824	13.67051	-1325.34302	573.35559	3.77920	-607.87909	337.68030	64.85820
530	4.408	915.77869	369.27094	1524.51416	-153.97568	383.60437	1333.64978	-1052.02051	367.26773	1305.11304	580.20447	510.58347	51.94302	-212.90791	264.48456	16.74063	-1346.66895	575.93951	11.03985	-590.52222	332.49329	59.08920
531	4.417	915.78662	369.85910	1525.32153	-152.54764	381.91925	1335.52490	-1051.72498	367.86810	1307.25757	584.53119	506.17233	42.47759	-227.22775	264.08893	20.33509	-1366.18811	578.46484	19.57594	-576.50153	325.74814	52.29078
532	4.425	915.63495	370.47919	1525.75928	-151.20171	380.18286	1336.68250	-1051.44482	368.37671	1308.40979	586.28723	502.13388	32.99336	-237.81921	262.53149	24.98678	-1383.66418	580.83203	28.91352	-566.29663	317.54645	44.60433
533	4.433	915.31793	371.17593	1525.81177	-149.96808	378.44733	1337.08606	-1051.31396	368.97580	1308.70508	584.33966	498.78012	23.60687	-243.99460	259.37030	31.79666	-1398.99182	582.59009	38.98510	-560.49860	308.00198	36.13575
534	4.442	914.84192	371.96640	1525.46716	-148.86154	376.79510	1336.72107	-1051.49915	369.82455	1308.33521	577.57813	496.54102	14.46619	-244.40915	254.54208	41.17074	-1411.88049	583.31750	49.93032	-559.64178	297.37909	27.01089
535	4.450	914.21967	372.82281	1524.72339	-147.88734	375.32562	1335.59399	-1052.02747	370.89954	1307.44043	565.68164	495.71072	6.30630	-237.96121	248.69507	51.67185	-1421.66211	583.19653	61.53365	-564.04456	286.37137	17.57266
536	4.458	913.47064	373.68765	1523.58984	-147.04970	374.12503	1333.73462	-1052.69995	371.96396	1306.07019	549.08478	496.18347	0.22929	-224.85229	242.89040	60.89880	-1427.61511	582.96405	72.70651	-573.79388	276.38016	8.69025
537	4.467	912.62305	374.51208	1522.08691	-146.35779	373.24164	1331.20044	-1053.21558	372.71399	1304.26147	528.66315	497.41617	-3.27820	-206.54599	237.77884	67.53642	-1429.45288	583.35071	81.78061	-588.81628	269.25812	1.71336
538	4.475	911.71875	375.27692	1520.24756	-145.82639	372.68616	1328.08191	-1053.37354	372.94855	1302.12048	505.43311	498.88589	-4.81354	-184.92894	233.24365	72.03265	-1427.38806	584.61615	87.63313	-608.69977	266.14465	-2.40331
539	4.483	910.81940	375.97803	1518.11865	-145.47591	372.44556	1324.49609	-1053.15271	372.63007	1299.82031	480.41718	500.47394	-5.40954	-161.63177	228.88634	75.52170	-1421.78687	586.50446	90.42323	-632.25751	266.49130	-3.96542
540	4.492	909.99860	376.60425	1515.75952	-145.34267	372.50385	1320.57190	-1052.65442	371.85818	1297.54211	454.64301	502.22217	-5.73452	-137.76773	224.62195	78.64219	-1412.75928	588.66248	91.06213	-657.65668	268.64084	-4.16554
541	4.500	909.31757	377.13083	1513.23938	-145.49629	372.85965	1316.43066	-1052.00659	370.78604	1295.40308	428.91647	504.08551	-5.96688	-113.86865	220.75264	81.30972	-1399.99255	590.97760	90.17967	-683.36951	271.17456	-4.05005
542	4.508	908.80347	377.53152	1510.63196	-146.04248	373.51715	1312.17480	-1051.28540	369.50674	1293.40430	403.57224	506.02518	-6.13507	-89.95525	217.61076	83.20797	-1383.01123	593.39624	87.85435	-708.76550	273.49792	-4.08519
543	4.517	908.44604	377.79044	1508.00647	-147.09581	374.44809	1307.88367	-1050.51904	368.02908	1291.45166	378.60928	508.04541	-6.36853	-65.76489	215.22050	84.28180	-1361.62354	595.68176	84.15514	-733.78436	275.60590	-4.33224
544	4.525	908.20898	377.89209	1505.42102	-148.72433	375.55807	1303.61511	-1049.77612	366.40576	1289.44324	353.95551	510.12091	-6.80750	-40.99724	213.33359	84.78059	-1336.14893	597.50299	79.57934	-758.50256	277.64175	-4.69398
545	4.533	908.04578	377.81589	1502.92761	-150.89536	376.69150	1299.41418	-1049.23682	364.85925	1287.34302	329.54752	512.19183	-7.39221	-15.44644	211.70973	85.00313	-1307.39514	598.55176	74.95024	-783.01117	279.63428	-5.06055
546	4.542	907.91077	377.55188	1500.58032	-153.47322	377.68192	1295.33228	-1049.13635	363.69415	1285.15674	305.30374	514.23413	-7.86563	10.99614	210.24892	85.10593	-1276.50195	598.56262	71.08585	-807.38239	281.54816	-5.38308
547	4.550	907.76532	377.10852	1498.43420	-156.28464	378.40875	1291.45117	-1049.62280	363.10947	1282.85901	281.12000	516.27185	-8.02526	38.39136	208.91833	85.08556	-1244.62463	597.38574	68.54385	-831.66071	283.40240	-5.66621
548	4.558	907.58282	376.50989	1496.53723	-159.18959	378.79913	1287.89783	-1050.69836	363.20218	1280.40491	256.90710	518.27173	-7.93951	66.75717	207.67447	84.87794	-1212.53723	594.99200	67.47393	-855.88257	285.23041	-5.89725
549	4.567	907.35272	375.80017	1494.92725	-162.09540	378.79672	1284.82532	-1052.26721	364.05646	1277.79285	232.62994	520.11700	-7.86580	96.05655	206.44966	84.46853	-1180.43677	591.39893	67.65911	-880.07373	287.00040	-6.02361
550	4.575	907.07855	375.03845	1493.63184	-164.92586	378.37393	1282.36389	-1054.15784	365.66736	1275.04639	208.29639	521.76904	-7.96586	126.20834	205.19595	83.89991	-1148.12500	586.68872	68.80409	-904.24524	288.63928	-6.00291
551	4.583	906.77185	374.27454	1492.66602	-167.58853	377.57324	1280.58728	-1056.14063	367.84677	1272.18311	183.90991	523.35498	-8.16936	157.11920	203.96851	83.19111	-1115.42188	581.01648	70.79449	-928.42761	290.13657	-5.85291
552	4.592	906.44464	373.53287	1492.03601	-169.96799	376.51639	1279.52271	-1058.01697	370.30078	1269.25610	159.46967	525.01257	-8.32582	188.72397	202.90251	82.31151	-1082.45874	574.49554	73.63570	-952.70453	291.61310	-5.66495
553	4.600	906.10797	372.82080	1491.74036	-171.95074	375.37537	1279.17798	-1059.67822	372.74255	1266.39319	135.00189	526.73480	-8.39433	220.97867	202.06123	81.24303	-1049.61841	567.13910	77.15575	-977.17444	293.25919	-5.55267
554	4.608	905.77789	372.14154	1491.76770	-173.46024	374.32306	1279.55505	-1061.07068	374.93555	1263.77051	110.52759	528.40833	-8.43950	253.83829	201.37668	80.02194	-1017.19531	558.94324	80.82729	-1001.87524	295.19788	-5.56901
555	4.617	905.48199	371.49658	1492.08997	-174.47382	373.49091	1280.64111	-1062.18457	376.74527	1261.56519	85.98047	529.99969	-8.48762	287.26468	200.75475	78.72295	-985.08972	550.03107	84.00751	-1026.77441	297.38419	-5.67104
556	4.625	905.26001	370.88226	1492.65845	-175.01547	372.95560	1282.40137	-1063.07141	378.17169	1259.92676	61.19281	531.67548	-8.44746	321.19321	200.18271	77.43426	-952.87921	540.79468	86.38667	-1051.81909	299.61417	-5.74267
557	4.633	905.16125	370.28403	1493.41028	-175.13290	372.74121	1284.78284	-1063.78149	379.27295	1258.94775	36.05469	533.57495	-8.25586	355.47861	199.73900	76.24047	-920.18842	531.79266	88.06251	-1076.95276	301.64484	-5.64916
558	4.642	905.24231	369.67896	1494.28101	-174.87756	372.82483	1287.72131	-1064.28796	380.06274	1258.63770	10.65839	535.56042	-8.01623	389.94174	199.54698	75.21185	-886.93756	523.41510	89.22345	-1102.11768	303.35214	-5.31666
559	4.650	905.55859	369.04645	1495.21155	-174.30240	373.15256	1291.13892	-1064.52466	380.51877	1258.95972	-14.84222	537.44885	-7.83351	424.46902	199.71410	74.44908	-853.33533	515.79456	89.95384	-1127.31860	304.83954	-4.80382
560	4.658	906.15173	368.37640	1496.14685	-173.46762	373.66220	1294.93921	-1064.48438	380.68002	1259.92334	-40.43164	539.30334	-7.63777	458.94266	200.27734	74.15553	-819.77124	508.99493	90.28220	-1152.64990	306.34537	-4.26032
561	4.667	907.04114	367.67816	1497.03381	-172.43535	374.30182	1299.01086	-1064.23572	380.67609	1261.60364	-66.19385	541.32959	-7.27921	492.90842	201.15335	74.61865	-786.71539	503.07306	90.21650	-1178.21851	308.00613	-3.79015
562	4.675	908.22760	366.98312	1497.82153	-171.25679	375.04144	1303.23865	-1063.85278	380.65598	1264.03271	-92.14215	543.64709	-6.70278	525.23718	202.12509	75.98109	-754.69086	497.99045	89.67139	-1204.07153	309.78790	-3.40689
563	4.683	909.69757	366.32782	1498.45972	-169.96255	375.87509	1307.50635	-1063.37964	380.73560	1267.10754	-118.15015	546.17053	-5.99905	554.22778	203.00499	77.76066	-724.27118	493.65375	88.41362	-1230.15796	311.56564	-3.08530
564	4.692	911.41925	365.73407	1498.90283	-168.55884	376.81314	1311.68982	-1062.84045	380.98456	1270.60742	-144.02466	548.64563	-5.20654	578.23523	203.83727	78.67631	-695.99500	490.06750	86.10578	-1256.27832	313.16412	-2.76646
565	4.700	913.33636	365.20563	1499.11206	-167.03703	377.87524	1315.64929	-1062.23950	381.39343	1274.25525	-169.51587	550.80627	-3.99354	596.31567	204.79370	77.40900	-670.27325	487.35648	82.39145	-1282.05957	314.40692	-2.31302
566	4.708	915.36975	364.73755	1499.05457	-165.39534	379.08029	1319.23950	-1061.55286	381.83655	1277.76416	-194.15601	552.47961	-1.65711	608.44824	205.95876	73.59088	-647.40784	485.66968	76.97115	-1307.00977	315.20291	-1.48619
567	4.717	917.42383	364.32721	1498.70544	-163.65417	380.42896	1322.33289	-1060.74341	382.08902	1280.87573	-217.05676	553.72943	2.57357	615.35083	207.34862	67.84789	-627.68384	485.16574	69.66908	-1330.67444	315.60458	-0.01775
568	4.725	919.39905	363.97461	1498.05066	-161.85649	381.88953	1324.83423	-1059.81409	381.93561	1283.40234	-236.86200	555.05695	9.33225	618.01672	208.93372	61.02384	-611.41840	486.13843	60.48661	-1352.83826	315.79437	2.21055
569	4.733	921.21320	363.67358	1497.08423	-160.05722	383.39395	1326.67725	-1058.84155	381.31372	1285.25403	-252.03601	557.14832	19.01285	617.20068	210.49057	53.56495	-598.88593	489.09741	49.62283	-1373.60303	316.02301	5.04211
570	4.742	922.81934	363.40863	1495.80139	-158.30960	384.84607	1327.81091	-1057.92383	380.35889	1286.42725	-261.27820	560.32520	31.68349	613.21472	211.56596	45.57665	-590.24817	494.58099	37.49739	-1393.26294	316.52197	8.13923
571	4.750	924.20288	363.16525	1494.19702	-156.65544	386.14481	1328.19531	-1057.11523	379.30591	1286.95959	-263.71289	564.68286	47.11920	606.04297	211.74840	37.25725	-585.67212	502.59576	24.79802	-1412.02454	317.34082	11.26222
572	4.758	925.36963	362.94214	1492.27002	-155.12085	387.21365	1327.80615	-1056.41650	378.35165	1286.88428	-259.14319	570.66858	64.70930	595.44519	211.08583	29.13570	-585.44971	512.10968	12.63419	-1429.72485	318.23944	14.53638
573	4.767	926.34210	362.75241	1490.02808	-153.71828	388.02277	1326.64954	-1055.80469	377.61386	1286.23230	-248.47900	578.63873	83.01278	581.03992	210.26518	22.00741	-589.90442	521.42938	2.67710	-1445.70508	318.90375	18.47095
574	4.775	927.16168	362.61072	1487.49023	-152.45497	388.59384	1324.77441	-1055.26770	377.17883	1285.08350	-233.52655	587.72955	99.67916	562.58398	210.19211	16.68265	-599.39050	529.11377	-3.54694	-1458.80786	319.33185	23.55263
575	4.783	927.88324	362.51486	1484.68799	-151.34119	388.98453	1322.27222	-1054.81812	377.13751	1283.59863	-216.06091	596.16541	112.59226	540.42590	211.20422	13.48463	-614.38550	534.43939	-6.00837	-1467.49500	319.79752	29.57446
576	4.792	928.56744	362.44189	1481.66541	-150.39677	389.26120	1319.26587	-1054.47937	377.56259	1281.98022	-197.16876	602.83075	121.28287	515.76233	212.86641	11.98834	-634.82306	537.55072	-6.20398	-1470.29639	320.30411	35.42922
577	4.800	929.27448	362.36282	1478.47925	-149.65820	389.47583	1315.89270	-1054.25586	378.42691	1280.40015	-177.23743	607.79041	126.87965	490.12479	214.62047	11.45557	-659.17999	539.33075	-5.71421	-1466.52600	320.32678	39.77287
578	4.808	930.05243	362.25818	1475.19629	-149.18228	389.65933	1312.28760	-1054.10352	379.53455	1278.94873	-156.28558	611.53619	130.90945	464.46762	216.28575	11.32017	-685.08875	540.69019	-5.35516	-1456.55249	319.24768	41.82696
579	4.817	930.92383	362.13092	1471.88538	-149.04341	389.82523	1308.57178	-1053.95276	380.61780	1277.64124	-134.30701	614.37305	134.40953	439.02194	217.89940	11.23151	-710.83881	542.03973	-5.39748	-1441.15503	316.86090	41.52456
580	4.825	931.87933	362.01089	1468.61597	-149.32648	389.96411	1304.84814	-1053.79456	381.54407	1276.46619	-111.39740	616.32251	137.78268	413.81967	219.47234	10.96661	-735.87122	543.44318	-5.84011	-1420.75220	313.45142	39.18032
581	4.833	932.87848	361.94189	1465.45862	-150.10983	390.03848	1301.19971	-1053.68848	382.34473	1275.39282	-87.70923	617.27325	141.06752	388.94406	220.97348	10.43476	-760.30792	544.85559	-6.50072	-1395.44629	309.58841	35.28289
582	4.842	933.85852	361.96094	1462.48560	-151.42598	390.00751	1297.69250	-1053.64941	383.05032	1274.34448	-63.37341	617.21057	144.20706	364.43387	222.39000	9.71512	-784.41406	546.15106	-7.16758	-1365.59180	305.87473	30.54904
583	4.850	934.75330	362.09106	1459.76941	-153.20688	389.87888	1294.38525	-1053.64673	383.61264	1273.24426	-38.45850	616.29541	147.09947	340.22507	223.77609	9.02668	-808.39673	547.20740	-7.73749	-1332.08862	302.76086	25.92471
584	4.858	935.51129	362.34601	1457.37598	-155.26147	389.75095	1291.34131	-1053.74438	383.95441	1272.09436	-12.99738	614.71002	149.57893	316.20187	225.23535	8.58013	-832.44592	548.07324	-8.21508	-1296.17102	300.42200	22.40504
585	4.867	936.10443	362.73138	1455.35852	-157.33873	389.79477	1288.63342	-1054.08630	383.98083	1270.95483	12.96924	612.51208	151.46286	292.24338	226.84552	8.39463	-856.65729	549.03595	-8.60464	-1258.97693	298.77194	20.79079
586	4.875	936.52698	363.24152	1453.75806	-159.24203	390.16125	1286.34009	-1054.70032	383.53839	1269.83862	39.39056	609.71222	152.62737	268.24710	228.57822	8.29900	-880.94556	550.57605	-8.78529	-1221.31738	297.71414	21.43332
587	4.883	936.78864	363.85660	1452.60339	-160.89009	390.89236	1284.54358	-1055.43823	382.50070	1268.68713	66.22760	606.42297	153.04709	244.16000	230.30263	8.14558	-905.21362	552.91370	-8.65656	-1183.78027	297.40002	24.11387
588	4.892	936.90314	364.54099	1451.91284	-162.29016	391.91452	1283.32776	-1056.16345	381.03790	1267.48706	93.45544	602.83521	152.72589	219.99292	231.94292	7.95415	-929.49133	555.56287	-8.38381	-1146.89734	298.18848	28.23126
589	4.900	936.88049	365.25262	1451.69617	-163.48279	393.08783	1282.76270	-1056.85278	379.61334	1266.33765	121.04950	599.05219	151.57045	195.79501	233.56389	7.83442	-953.83081	557.88477	-8.19058	-1111.11206	300.37411	33.17522
590	4.908	936.72894	365.96481	1451.95691	-164.50127	394.25415	1282.88403	-1057.45496	378.51907	1265.33484	149.00140	595.05261	149.40616	171.57800	235.21936	7.85295	-978.21375	559.73517	-8.08158	-1076.57324	303.97784	38.56169
591	4.917	936.46222	366.68011	1452.68726	-165.35120	395.26788	1283.68567	-1057.84814	377.65247	1264.50183	177.31775	590.80554	146.12787	147.25714	236.82129	8.01637	-1002.61041	561.24353	-7.97202	-1042.97180	308.76428	44.16840
592	4.925	936.10565	367.42065	1453.85950	-166.00940	396.01624	1285.13892	-1057.99500	376.80823	1263.87830	205.99094	586.24493	141.75513	122.72214	238.25000	8.29149	-1027.06958	562.54169	-7.83159	-1009.59290	314.39697	49.75789
593	4.933	935.69574	368.20169	1455.42444	-166.43033	396.42850	1287.21533	-1058.00073	375.94922	1263.59546	235.05206	581.12817	136.33643	97.95724	239.55901	8.56777	-1051.71545	563.78833	-7.63986	-975.62781	320.53140	55.05900
594	4.942	935.27399	369.01477	1457.31543	-166.55618	396.47540	1289.89087	-1058.00867	375.21057	1263.85645	264.63623	575.03564	129.84189	73.04013	240.96410	8.71403	-1076.64258	565.11395	-7.37443	-940.56372	326.79034	59.90761
595	4.950	934.88379	369.83826	1459.45654	-166.34467	396.16556	1293.12683	-1058.09668	374.77441	1264.86621	294.89786	567.65869	122.22509	48.05237	242.61031	8.72780	-1101.81128	566.56860	-7.06476	-904.32507	332.75839	64.33096
596	4.958	934.57196	370.65735	1461.77026	-165.79907	395.53488	1296.84973	-1058.25110	374.73169	1266.75037	325.76352	559.40369	113.76369	23.02245	244.46243	8.72074	-1127.06555	568.17603	-6.78130	-867.16693	338.08203	68.44739
597	4.967	934.38525	371.46820	1464.18408	-164.96678	394.63107	1300.94971	-1058.39673	375.02271	1269.50940	356.76791	551.55975	105.23664	-2.08932	246.42094	8.77696	-1152.29944	569.96008	-6.56670	-829.59265	342.56818	72.30447
598	4.975	934.36536	372.26581	1466.63123	-163.91347	393.50766	1305.29761	-1058.44678	375.49744	1273.02686	387.51440	544.93335	97.23981	-27.36252	248.44470	8.88464	-1177.58801	571.92657	-6.42216	-792.33643	346.14319	75.82623
599	4.983	934.54553	373.04041	1469.04968	-162.70073	392.22290	1309.76697	-1058.33533	376.02405	1277.11816	418.34048	538.54724	89.51028	-52.82607	250.53981	8.95105	-1203.06702	574.03516	-6.34569	-756.24225	348.74557	78.83392
600	4.992	934.94446	373.79303	1471.38721	-161.37334	390.83514	1314.24561	-1058.02405	376.54779	1281.58777	449.81073	531.18939	81.77067	-78.38123	252.64629	8.89616	-1228.72290	576.24463	-6.32679	-722.03333	350.29358	81.05710
601	5.000	935.55804	374.54547	1473.60339	-159.95200	389.39276	1318.63489	-1057.51282	377.07797	1286.25513	481.53259	523.44415	74.68457	-103.82240	254.58075	8.78801	-1254.33203	578.61938	-6.20992	-690.17926	350.68933	82.17426
602	5.008	936.35449	375.31458	1475.65955	-158.43349	387.91977	1322.84167	-1056.82629	377.62067	1290.93335	511.92932	516.65472	68.97997	-128.88602	256.14978	8.88902	-1279.46606	581.26764	-5.47150	-660.95648	349.82285	81.88940
603	5.017	937.27637	376.07690	1477.50879	-156.80295	386.41602	1326.77014	-1055.94104	378.09991	1295.38684	538.81812	511.17001	64.24826	-153.19199	257.31049	9.56553	-1303.55249	584.18591	-3.24699	-634.54675	347.58734	80.00151
604	5.025	938.24805	376.78040	1479.10339	-155.05502	384.87286	1330.31677	-1054.78699	378.40479	1299.34583	560.17566	506.49969	59.18474	-176.11061	258.15039	11.11366	-1326.11499	587.29620	1.16072	-611.05981	343.87997	76.47614
605	5.033	939.18494	377.39508	1480.40686	-153.20883	383.28302	1333.37280	-1053.39758	378.56921	1302.60278	575.09650	502.16360	52.63853	-196.76164	258.71078	13.57733	-1346.99121	590.51996	7.75723	-590.54413	338.63092	71.49092
606	5.042	940.00378	377.93546	1481.39600	-151.30807	381.64377	1335.83716	-1051.97729	378.80063	1305.06177	584.35834	498.01312	44.31631	-214.29410	258.86938	16.72643	-1366.24207	593.69464	15.95948	-573.06451	331.88110	65.37037
607	5.050	940.63855	378.43890	1482.05664	-149.41176	379.96057	1337.62830	-1050.78088	379.29291	1306.70740	589.79541	494.09167	34.75526	-228.24101	258.30933	20.42334	-1383.84216	596.49902	25.19138	-558.82172	323.81775	58.42630
608	5.058	941.05493	378.94385	1482.38147	-147.58182	378.25760	1338.68933	-1050.01123	380.10153	1307.59302	592.79065	490.50952	24.88503	-238.36581	256.51492	25.23317	-1399.48889	598.52411	35.36200	-548.19843	314.73312	50.82890
609	5.067	941.25256	379.47858	1482.36816	-145.86890	376.59216	1338.98743	-1049.78503	381.16507	1307.82825	593.29633	487.53778	15.61877	-243.94609	252.96703	32.34771	-1412.64368	599.51294	46.77473	-541.66248	304.94434	42.59598
610	5.075	941.25421	380.04935	1482.01355	-144.30243	375.05072	1338.50989	-1050.04980	382.34113	1307.50061	590.17987	485.60083	7.71451	-243.60571	247.61241	42.21494	-1422.61670	599.64423	59.37029	-539.58856	294.73245	33.69816
611	5.083	941.09241	380.64307	1481.30957	-142.89166	373.71970	1337.26208	-1050.52588	383.41718	1306.61707	582.20905	484.99088	1.77975	-236.34869	241.14026	53.37954	-1428.72583	599.49188	71.96151	-542.13055	284.43054	24.22892
612	5.092	940.80280	381.24655	1480.24353	-141.63139	372.65652	1335.26990	-1050.84265	384.17480	1305.15295	568.75220	485.57831	-1.98662	-222.57851	234.58449	63.41585	-1430.57422	599.62677	82.48827	-549.24738	274.70270	14.64997
613	5.100	940.42322	381.85873	1478.80566	-140.50499	371.88846	1332.59094	-1050.77844	384.49261	1303.14526	550.01929	486.90955	-4.01380	-203.88315	228.57651	70.94525	-1428.20862	600.35272	89.37204	-560.82428	266.75293	6.04827
614	5.108	939.99805	382.48611	1477.00037	-139.49651	371.42984	1329.32080	-1050.34290	384.35342	1300.71387	527.09229	488.60330	-5.00369	-182.11397	223.07501	76.30775	-1422.03699	601.70807	92.60415	-576.77289	261.89529	-0.18492
615	5.117	939.58545	383.12811	1474.85620	-138.61676	371.28482	1325.58057	-1049.67029	383.76932	1298.01758	501.70758	490.47800	-5.47686	-158.76073	217.77986	80.56274	-1412.45923	603.46979	93.27286	-596.87939	260.49615	-3.46822
616	5.125	939.25684	383.76764	1472.42358	-137.92329	371.43713	1321.49341	-1048.90271	382.75046	1295.21167	475.57764	492.36310	-5.72520	-134.78735	212.61992	84.36064	-1399.40112	605.33899	92.22449	-620.26807	261.60596	-4.53983
617	5.133	939.07587	384.37372	1469.76355	-137.51865	371.85342	1317.17078	-1048.14954	381.34637	1292.42004	449.70352	494.10388	-5.92731	-110.63991	207.83525	87.68688	-1382.27893	607.25275	89.50869	-645.35657	263.85089	-4.59166
618	5.142	939.07092	384.91168	1466.94482	-137.53331	372.49902	1312.71509	-1047.47864	379.68668	1289.71802	424.33795	495.73251	-6.20912	-86.34824	203.73810	90.25355	-1360.48804	609.26154	84.91661	-670.77893	266.29642	-4.42012
619	5.150	939.22589	385.35425	1464.04688	-138.09531	373.34003	1308.22388	-1046.90906	377.94989	1287.12512	399.40161	497.42694	-6.64496	-61.74132	200.45453	91.92616	-1333.94946	611.21796	78.78305	-695.98126	268.56335	-4.39199
620	5.158	939.49249	385.68188	1461.15820	-139.27628	374.31854	1303.78503	-1046.42078	376.29636	1284.62146	374.77448	499.31174	-7.22422	-36.60689	197.86823	92.84686	-1303.31567	612.73932	72.24878	-720.90369	270.63379	-4.62079
621	5.167	939.80994	385.87512	1458.37012	-141.03168	375.32394	1299.46545	-1045.99182	374.84741	1282.17810	350.37244	501.35928	-7.84049	-10.74850	195.75276	93.31448	-1269.81201	613.25439	66.71844	-745.59521	272.60873	-5.05589
622	5.175	940.12140	385.91309	1455.76550	-143.19357	376.19467	1295.31531	-1045.63159	373.69208	1279.75171	326.15170	503.44006	-8.31997	15.95116	193.92761	93.59409	-1234.87732	612.17047	63.07383	-770.10022	274.54333	-5.56307
623	5.183	940.38617	385.78265	1453.41064	-145.54747	376.76028	1291.39758	-1045.38074	372.89069	1277.26636	302.06287	505.41855	-8.52369	43.50760	192.33904	93.77467	-1199.71021	609.21857	61.37509	-794.43182	276.44226	-5.99222
624	5.192	940.58398	385.49747	1451.35706	-147.93004	376.88992	1287.82251	-1045.29285	372.51035	1274.65967	278.01956	507.24164	-8.48804	71.88248	191.03386	93.78902	-1164.92712	604.58887	61.13625	-818.61285	278.29324	-6.24426
625	5.200	940.71271	385.10645	1449.64404	-150.25903	376.51474	1284.73694	-1045.42603	372.64117	1271.95264	253.93152	508.97205	-8.39926	101.01456	190.06429	93.55860	-1130.58911	598.68958	61.86213	-842.72229	280.07990	-6.33107
626	5.208	940.77991	384.66913	1448.29919	-152.49658	375.63705	1282.26636	-1045.82080	373.32031	1269.24390	229.75391	510.69717	-8.39525	130.82901	189.44736	93.06718	-1096.57129	591.81720	63.47339	-866.84448	281.79584	-6.34364
627	5.217	940.79187	384.22449	1447.34558	-154.60422	374.33884	1280.47131	-1046.45886	374.46527	1266.64685	205.49829	512.43005	-8.46670	161.26578	189.17851	92.31600	-1062.92749	584.05719	66.23816	-891.01880	283.43991	-6.35490
628	5.225	940.74713	383.79095	1446.80359	-156.51660	372.77472	1279.35974	-1047.25403	375.92398	1264.26636	181.18732	514.15790	-8.53918	192.29175	189.20973	91.29496	-1029.91821	575.38525	70.22557	-915.26917	285.02600	-6.37301
629	5.233	940.64093	383.38095	1446.68384	-158.14047	371.14078	1278.92261	-1048.10144	377.59451	1262.21729	156.82800	515.90668	-8.57369	223.88657	189.48372	89.99868	-997.75470	565.79718	74.92316	-939.63013	286.61801	-6.35538
630	5.242	940.47565	383.00186	1446.97559	-159.38205	369.62735	1279.15552	-1048.93445	379.48117	1260.62732	132.42401	517.65735	-8.59382	256.05310	190.03609	88.42884	-966.40259	555.46344	79.53014	-964.12860	288.30139	-6.26254
631	5.250	940.26624	382.64783	1447.64319	-160.18201	368.37778	1280.05750	-1049.74353	381.59113	1259.59485	107.95956	519.29785	-8.64887	288.80771	190.94301	86.60463	-935.60919	544.69641	83.47137	-988.76831	290.12238	-6.11912
632	5.258	940.04248	382.29834	1448.63171	-160.52606	367.47479	1281.61987	-1050.53857	383.80920	1259.15869	83.36575	520.81354	-8.73350	322.11966	192.18788	84.58197	-905.02222	533.67566	86.50524	-1013.53516	292.07401	-5.99167
633	5.267	939.85004	381.92923	1449.87573	-160.42929	366.95270	1283.81616	-1051.27637	385.92139	1259.32605	58.53070	522.42328	-8.74884	355.89066	193.71919	82.44153	-874.29926	522.50568	88.61908	-1038.41309	294.08282	-5.89265
634	5.275	939.74359	381.52563	1451.31042	-159.92082	366.81131	1286.59546	-1051.80786	387.68262	1260.10962	33.39343	524.31262	-8.61606	389.97293	195.55969	80.28571	-843.24628	511.51718	89.95271	-1063.40466	296.01056	-5.74091
635	5.283	939.77686	381.08990	1452.87622	-159.04459	367.01797	1289.88147	-1051.92700	388.86273	1261.52759	8.01636	526.37982	-8.37736	424.19748	197.75620	78.25226	-811.95496	501.12924	90.65691	-1088.52454	297.73917	-5.42873
636	5.292	939.99683	380.64270	1454.51318	-157.86137	367.50742	1293.58008	-1051.52014	389.33527	1263.58569	-17.48651	528.41345	-8.09639	458.42996	200.29440	76.52023	-780.79950	491.53802	90.81691	-1113.76233	299.26782	-4.91516
637	5.300	940.44000	380.20697	1456.15588	-156.44022	368.19202	1297.59106	-1050.66309	389.15640	1266.26514	-43.05719	530.31433	-7.79630	492.48862	203.07265	75.36279	-750.25806	482.73792	90.47766	-1139.10291	300.70679	-4.26975
638	5.308	941.12579	379.79346	1457.73535	-154.84782	368.98318	1301.81165	-1049.55798	388.54959	1269.51892	-68.71765	532.10242	-7.53696	525.79907	205.90817	75.12246	-720.72217	474.80838	89.64231	-1164.60852	302.17621	-3.64512
639	5.317	942.05505	379.41290	1459.18884	-153.14389	369.82104	1306.13330	-1048.40210	387.83539	1273.27124	-94.51123	533.83478	-7.40775	557.12390	208.61174	75.85517	-692.48810	468.11575	88.24913	-1190.36597	303.69769	-3.16331
640	5.325	943.21149	379.08722	1460.46753	-151.37561	370.69662	1310.43738	-1047.32922	387.33929	1277.40686	-120.39600	535.52734	-7.35231	584.79565	211.10567	76.84186	-665.89264	462.97412	86.05981	-1216.25684	305.13797	-2.77414
641	5.333	944.55530	378.84155	1461.53564	-149.56760	371.64621	1314.59766	-1046.40112	387.22040	1281.74561	-146.15649	537.18610	-6.90124	607.30652	213.44928	76.67384	-641.40460	459.31891	82.62276	-1241.83691	306.28326	-2.21270
642	5.342	946.01495	378.69470	1462.37024	-147.71901	372.72214	1318.48450	-1045.59668	387.34344	1286.03662	-171.28516	538.86780	-5.11429	623.79858	215.74194	74.17341	-619.55969	457.11264	77.55105	-1266.53088	307.05795	-1.10072
643	5.350	947.49402	378.65216	1462.96118	-145.82080	373.96036	1321.96814	-1044.81921	387.38379	1290.00732	-194.82318	540.71460	-0.95809	634.27698	218.05876	69.23296	-600.76965	456.65384	70.75870	-1289.94055	307.62170	0.83490
644	5.358	948.89471	378.69681	1463.30664	-143.88086	375.35785	1324.92395	-1043.95032	387.03610	1293.42456	-215.35840	543.00562	6.23276	639.51270	220.49113	62.62793	-585.21301	458.31128	62.39456	-1311.92395	308.16302	3.55629
645	5.367	950.14178	378.79327	1463.40259	-141.93280	376.86621	1327.24353	-1042.95911	386.17709	1296.14087	-231.31818	546.07739	16.65696	640.57288	223.07541	55.20115	-572.95056	462.29855	52.69817	-1332.48999	308.72275	6.72844
646	5.375	951.19019	378.91232	1463.23560	-140.02245	378.40262	1328.84412	-1041.95264	384.94885	1298.11218	-241.35614	550.17871	30.24350	638.22949	225.54704	47.37560	-564.11377	468.58612	41.87577	-1351.66943	309.26138	9.95726
647	5.383	952.02258	379.04706	1462.78479	-138.18536	379.86945	1329.67236	-1041.07214	383.64673	1299.34949	-244.50623	555.55121	46.73992	632.69275	227.34805	39.28135	-558.96484	476.93500	30.18198	-1369.38257	309.72372	13.06775
648	5.392	952.64471	379.20206	1462.03284	-136.43718	381.17401	1329.70557	-1040.36609	382.47821	1299.86426	-240.32031	562.51544	65.38810	623.74170	228.11594	31.17173	-557.83362	486.95285	18.31176	-1385.36670	310.05908	16.27316
649	5.400	953.08209	379.38074	1460.96985	-134.78406	382.24930	1328.95288	-1039.77515	381.46960	1299.68286	-229.37488	571.07690	84.46097	610.95178	228.16380	23.69498	-561.02948	497.76440	7.61083	-1399.08728	310.27609	20.11375
650	5.408	953.38245	379.58636	1459.58691	-133.23839	383.07309	1327.45862	-1039.18860	380.56381	1298.88086	-213.50244	580.48816	101.54391	593.93005	228.33417	17.75972	-568.64240	507.73669	-0.42625	-1409.54077	310.35562	25.02197
651	5.417	953.61652	379.82544	1457.87830	-131.82526	383.67230	1325.29834	-1038.51782	379.73901	1297.57800	-194.98840	589.62982	114.78632	572.77844	229.29112	13.97734	-580.46857	515.02637	-5.21746	-1415.30164	310.03595	30.70100
652	5.425	953.86609	380.10745	1455.85095	-130.58209	384.10828	1322.57520	-1037.74780	379.06744	1295.91870	-175.39166	597.76654	123.88585	548.54993	231.02917	12.15137	-596.47015	518.91779	-7.45937	-1415.13477	308.84695	35.98362
653	5.433	954.20221	380.44034	1453.53003	-129.55881	384.45590	1319.41772	-1036.93689	378.70663	1294.06104	-155.15692	604.70044	129.80905	522.88989	233.09949	11.50239	-616.76764	520.74011	-8.13683	-1408.66748	306.44897	39.46197
654	5.442	954.66876	380.82355	1450.95764	-128.81833	384.78717	1315.96899	-1036.17859	378.79926	1292.15222	-134.13318	610.43823	133.84721	497.03036	235.10828	11.32862	-640.60168	522.56250	-7.84430	-1396.32739	302.84595	40.28989
655	5.450	955.27435	381.25589	1448.19263	-128.43710	385.15430	1312.36731	-1035.56970	379.33301	1290.29163	-112.19348	614.98291	136.99326	471.38907	236.91821	11.23955	-666.11975	524.72534	-7.30975	-1378.68445	298.32135	38.48264
656	5.458	955.98944	381.75308	1445.31287	-128.50418	385.57123	1308.72974	-1035.20129	380.11478	1288.52368	-89.40125	618.37061	139.85616	446.01828	238.57686	11.01901	-691.62543	525.99432	-7.41146	-1356.07080	293.31158	34.70060
657	5.467	956.75061	382.33862	1442.41370	-129.11076	386.00116	1305.14380	-1035.15833	380.91516	1286.87927	-65.90729	620.70337	142.78256	420.98428	240.18378	10.55438	-716.50525	526.01471	-8.31283	-1328.79822	288.30392	29.89434
658	5.475	957.47961	383.00952	1439.59351	-130.32138	386.35950	1301.66333	-1035.49121	381.58060	1285.38489	-41.86267	622.10352	145.90233	396.33218	241.76865	9.85567	-740.95032	525.82428	-9.44416	-1297.52405	283.73114	25.05257
659	5.483	958.10602	383.72668	1436.94226	-132.12921	386.55472	1298.32385	-1036.17639	381.97568	1284.00256	-17.36182	622.69653	149.11475	372.01657	243.25697	9.08448	-765.25525	526.31006	-10.30726	-1263.30884	279.87497	21.06230
660	5.492	958.58289	384.45245	1434.53918	-134.40878	386.57590	1295.16931	-1037.12903	381.94388	1282.63440	7.58612	622.60455	152.12762	347.94809	244.61679	8.48116	-789.53632	527.65820	-10.71636	-1227.30066	276.82242	18.60638
661	5.500	958.89410	385.18811	1432.45361	-136.91617	386.55933	1292.26855	-1038.24170	381.39151	1281.22778	33.03003	621.92987	154.58435	324.03049	245.98625	8.15985	-813.84796	529.91016	-10.55495	-1190.36743	274.54370	18.07970
662	5.508	959.04779	385.96362	1430.74341	-139.38370	386.73434	1289.70801	-1039.38000	380.33316	1279.81714	59.01227	620.73779	156.21991	300.16501	247.52248	8.00974	-838.25085	533.05737	-9.79417	-1153.07007	273.07254	19.54433
663	5.517	959.05621	386.80383	1429.44873	-141.63817	387.27020	1287.57385	-1040.39026	378.84061	1278.46826	85.50720	619.03967	156.93024	276.25830	249.20607	7.86043	-862.72449	536.63373	-8.71175	-1115.93530	272.55753	22.74307
664	5.525	958.91840	387.71774	1428.59045	-143.62645	388.17465	1285.95190	-1041.16162	377.02161	1277.24207	112.42920	616.88397	156.72440	252.23514	250.89877	7.69051	-887.15906	539.83246	-7.81210	-1079.62939	273.14206	27.20366
665	5.533	958.61761	388.70764	1428.17090	-145.36353	389.32367	1284.93127	-1041.67969	375.05850	1276.21057	139.69690	614.46045	155.62656	228.06329	252.51801	7.60359	-911.47601	542.20898	-7.42254	-1044.80090	274.91394	32.40050
666	5.542	958.13074	389.78198	1428.17590	-146.88199	390.54773	1284.58862	-1042.01343	373.15524	1275.44836	167.28528	611.95837	153.60675	203.77390	254.08276	7.65706	-935.69153	543.93298	-7.48066	-1011.71228	277.91336	37.88207
667	5.550	957.44275	390.96497	1428.57983	-148.20114	391.68787	1284.96045	-1042.23499	371.38812	1274.99329	195.23654	609.32947	150.58751	179.42996	255.62216	7.80746	-959.89917	545.36603	-7.67987	-979.98236	282.10120	43.31506
668	5.558	956.56622	392.27271	1429.36487	-149.31192	392.61282	1286.03760	-1042.35681	369.66882	1274.85474	223.59207	606.33014	146.51456	155.03415	257.12622	7.99075	-984.23706	546.69836	-7.73117	-948.72809	287.33054	48.46906
669	5.567	955.55530	393.65622	1430.54419	-150.18239	393.22263	1287.78491	-1042.37915	367.86368	1275.07397	252.32495	602.75195	141.41679	130.49484	258.59818	8.17686	-1008.79504	548.04181	-7.53964	-917.06970	293.29953	53.19730
670	5.575	954.48840	395.00238	1432.14075	-150.77307	393.45374	1290.15991	-1042.35693	365.94495	1275.76233	281.37921	598.47266	135.40286	105.72733	260.11060	8.34277	-1033.53906	549.56677	-7.19122	-884.56140	299.56091	57.44255
671	5.583	953.42938	396.21786	1434.13428	-151.04901	393.27795	1293.11145	-1042.36414	364.05228	1277.07202	310.69870	593.50854	128.68059	80.75415	261.78616	8.44232	-1058.40723	551.33960	-6.82200	-851.20905	305.68353	61.25055
672	5.592	952.41632	397.28293	1436.44824	-150.99272	392.69196	1296.56482	-1042.41943	362.39954	1279.12952	340.19409	588.20447	121.59779	55.67810	263.65356	8.46598	-1083.46558	553.23041	-6.55171	-817.28833	311.39651	64.73020
673	5.600	951.47931	398.23093	1438.98364	-150.61830	391.71899	1300.41907	-1042.46985	361.12149	1281.98279	369.74652	582.94733	114.46862	30.56839	265.57416	8.50121	-1108.88831	555.04596	-6.51318	-783.27563	316.55579	67.94855
674	5.608	950.65112	399.11218	1441.64722	-149.96815	390.42014	1304.56433	-1042.44385	360.20517	1285.57593	399.31250	577.44122	107.24396	5.39177	267.44711	8.63616	-1134.72864	556.69788	-6.75758	-749.83289	321.02966	70.85190
675	5.617	949.96185	399.97278	1444.35596	-149.09143	388.88855	1308.90186	-1042.31860	359.54169	1289.75183	429.12305	570.59882	99.52379	-19.93558	269.34662	8.83465	-1160.75146	558.29712	-7.04484	-717.66504	324.66290	73.28911
676	5.625	949.43042	400.84039	1447.03491	-148.02737	387.22620	1313.34497	-1042.12866	359.02213	1294.28516	459.55823	561.61572	91.17284	-45.45374	271.33719	8.97006	-1186.60669	560.04749	-6.97034	-687.29913	327.32001	75.09166
677	5.633	949.06146	401.70993	1449.61987	-146.80623	385.51743	1317.80884	-1041.92627	358.56982	1298.92957	490.44598	551.32275	82.96521	-71.09554	273.30756	8.95712	-1212.07983	562.12531	-6.29737	-659.02185	328.88409	76.10670
678	5.642	948.84644	402.53830	1452.05884	-145.45570	383.80954	1322.19958	-1041.75134	358.12701	1303.45886	520.62451	541.75385	76.12132	-96.63501	275.03189	8.87350	-1236.96082	564.69971	-4.78327	-633.03387	329.18738	76.16826
679	5.650	948.75952	403.26788	1454.30994	-144.00110	382.11462	1326.40881	-1041.60974	357.68063	1307.68652	548.30481	534.09735	70.94627	-121.63969	276.32382	9.01593	-1260.85620	567.79602	-1.87149	-609.59320	328.02606	75.07364
680	5.658	948.75452	403.86523	1456.34229	-142.46616	380.42688	1330.31616	-1041.47412	357.29382	1311.45984	571.62500	527.98053	66.38536	-145.45338	277.14975	9.80468	-1283.39697	571.10760	2.90212	-588.98340	325.32333	72.60860
681	5.667	948.77295	404.33774	1458.13892	-140.88170	378.73340	1333.79651	-1041.33337	357.05710	1314.63843	589.22424	522.58118	60.98952	-167.27966	277.58890	11.51514	-1304.48181	574.22162	9.40277	-571.39081	321.22577	68.65696
682	5.675	948.75604	404.72229	1459.69189	-139.29492	377.01984	1336.72986	-1041.22876	357.00073	1317.08643	600.95300	517.47345	54.01579	-186.36867	277.67667	14.05299	-1324.18091	576.99103	17.14435	-556.85303	315.95703	63.34869
683	5.683	948.65167	405.06622	1460.99658	-137.76828	375.27924	1339.01123	-1041.22534	357.09573	1318.70886	607.97913	512.56097	45.73367	-202.21529	277.28131	17.11926	-1342.44751	579.48438	25.81745	-545.37018	309.63513	57.03825
684	5.692	948.42004	405.40509	1462.04736	-136.36530	373.52191	1340.56152	-1041.36475	357.31863	1319.49207	611.76337	507.84558	36.97150	-214.61902	275.95456	20.84688	-1358.90625	581.60632	35.40865	-537.10309	302.29279	50.07649
685	5.700	948.03973	405.74167	1462.83203	-135.13316	371.78098	1341.33350	-1041.62573	357.65634	1319.49194	612.81165	503.45096	28.43672	-223.26881	272.93512	26.27812	-1372.82788	582.87830	45.91463	-532.42676	293.97775	42.63746
686	5.708	947.51001	406.04520	1463.32886	-134.09100	370.10718	1341.30933	-1041.91626	358.07294	1318.79846	610.46661	499.71710	20.35103	-227.10268	267.69934	34.61889	-1383.28296	582.80212	56.98407	-531.76526	284.79224	34.72862
687	5.717	946.84143	406.27667	1463.51660	-133.22601	368.55981	1340.49463	-1042.12805	358.49667	1317.51404	603.72729	497.12198	12.70347	-224.62720	260.62686	45.54041	-1389.50293	581.61401	67.76849	-535.39709	274.96725	26.32241
688	5.725	946.04590	406.41699	1463.38403	-132.50182	367.20203	1338.91309	-1042.19775	358.81296	1315.73682	592.11554	495.98328	5.82428	-215.22878	252.92499	56.74045	-1391.31665	580.42914	77.11198	-543.40637	265.08118	17.60237
689	5.733	945.14209	406.47064	1462.93018	-131.87604	366.09088	1336.60498	-1042.10571	358.88422	1313.54675	575.97095	496.16547	0.45447	-199.82637	245.75537	65.80114	-1389.20972	580.36938	84.04297	-555.74603	256.30939	9.25828
690	5.742	944.16669	406.45782	1462.16138	-131.31551	365.26099	1333.62830	-1041.84814	358.60376	1311.01477	556.17297	497.16333	-2.92563	-180.22015	239.42799	72.12911	-1383.86133	581.65479	88.20258	-572.27344	250.20631	2.45852
691	5.750	943.17603	406.40845	1461.08826	-130.80771	364.71429	1330.06335	-1041.42444	357.93066	1308.23877	533.62634	498.52509	-4.62766	-158.15996	233.53714	76.75307	-1375.58691	583.67810	89.78765	-592.61792	247.69661	-1.85469
692	5.758	942.23676	406.35056	1459.72278	-130.37480	364.42703	1326.01392	-1040.83691	356.89142	1305.35376	509.13855	500.09088	-5.40116	-134.93221	227.74811	80.79843	-1364.12256	585.79083	89.12451	-615.87921	248.24323	-3.76084
693	5.767	941.41077	406.29965	1458.08240	-130.08443	364.36783	1321.60156	-1040.10266	355.57867	1302.49182	483.65814	501.82657	-5.77536	-111.36403	222.18761	84.60914	-1348.88550	587.75745	86.39100	-640.67151	250.38591	-4.21951
694	5.775	940.73962	406.25507	1456.19861	-130.04878	364.50696	1316.95581	-1039.25928	354.13867	1299.73779	458.09424	503.67062	-5.95267	-87.88345	217.18248	87.96186	-1329.46436	589.56439	81.78406	-665.81372	252.89606	-4.22715
695	5.783	940.23456	406.20020	1454.12231	-130.41251	364.81293	1312.20300	-1038.37390	352.71713	1297.11536	432.88934	505.58136	-6.07446	-64.53757	212.90910	90.61035	-1305.90784	591.10590	75.88332	-690.82678	255.21976	-4.30083
696	5.792	939.87628	406.10745	1451.92358	-131.32233	365.25266	1307.45178	-1037.57556	351.40607	1294.58997	408.06064	507.54065	-6.32408	-41.09145	209.30933	92.57478	-1278.70459	592.11469	69.69711	-715.66663	257.30118	-4.52751
697	5.800	939.62823	405.94073	1449.68311	-132.86954	365.79877	1302.78601	-1037.05212	350.27426	1292.09680	383.52005	509.50812	-6.81974	-17.20360	206.19458	94.09016	-1248.71545	592.27783	64.30623	-740.33044	259.27191	-4.82616
698	5.808	939.45245	405.65750	1447.48108	-135.02213	366.42484	1298.27380	-1036.98779	349.43188	1289.58777	359.21442	511.45981	-7.48863	7.43074	203.38193	95.36874	-1217.08142	591.30463	60.46224	-764.80212	261.20984	-5.15207
699	5.817	939.32043	405.22232	1445.38574	-137.59659	367.07236	1293.98315	-1037.51367	349.00085	1287.03540	335.10077	513.42194	-8.07872	32.98746	200.76996	96.44019	-1184.88879	588.97266	58.36805	-789.10376	263.11499	-5.50918
700	5.825	939.21918	404.62381	1443.44702	-140.32910	367.62231	1289.99768	-1038.65637	349.04123	1284.39880	311.11334	515.39545	-8.36347	59.47122	198.30449	97.22117	-1152.77966	585.28375	57.74686	-813.27490	264.97165	-5.84875
701	5.833	939.15173	403.88123	1441.69641	-143.01418	367.91809	1286.42969	-1040.25916	349.55334	1281.64038	287.16205	517.31091	-8.34545	86.77756	195.92793	97.64242	-1120.92920	580.48401	58.19935	-837.35693	266.76642	-6.07444
702	5.842	939.12939	403.04193	1440.15588	-145.57390	367.82294	1283.41589	-1041.99500	350.50134	1278.77527	263.16251	519.11340	-8.21636	114.81177	193.62497	97.63799	-1089.32251	574.84637	59.54676	-861.41431	268.51370	-6.15666
703	5.850	939.16071	402.16330	1438.84949	-148.00948	367.26642	1281.07813	-1043.54675	351.79953	1275.89050	239.07114	520.83105	-8.14544	143.52255	191.44705	97.10885	-1057.96265	568.42920	61.81958	-885.51617	270.25854	-6.15624
704	5.858	939.24255	401.28473	1437.80615	-150.32513	366.27179	1279.47925	-1044.79431	353.34207	1273.13831	214.86871	522.53296	-8.16083	172.88315	189.44241	95.98736	-1026.92554	561.03412	64.94086	-909.68597	272.02899	-6.13898
705	5.867	939.35773	400.42502	1437.05420	-152.48732	364.96191	1278.61902	-1045.82275	355.06818	1270.70911	190.54462	524.25378	-8.20488	202.91846	187.61684	94.29490	-996.34424	552.52020	68.52954	-933.91968	273.80862	-6.11740
706	5.875	939.48199	399.60272	1436.61621	-154.42264	363.52411	1278.46997	-1046.75500	356.93765	1268.76990	166.13483	525.96771	-8.23252	233.70847	185.95251	92.11275	-966.30017	543.10449	72.05466	-958.24500	275.58728	-6.06693
707	5.883	939.59827	398.84320	1436.50696	-156.05220	362.14520	1279.00623	-1047.59351	358.85220	1267.41077	141.69778	527.64410	-8.23146	265.32681	184.42268	89.55286	-936.70898	533.21478	75.10441	-982.71960	277.42084	-5.97813
708	5.892	939.70496	398.16290	1436.73132	-157.33075	360.96091	1280.20532	-1048.25598	360.67450	1266.65112	117.21423	529.33081	-8.17209	297.79642	183.01273	86.77634	-907.33215	523.23083	77.50157	-1007.37573	279.36783	-5.87426
709	5.900	939.81543	397.55127	1437.27881	-158.25037	360.04260	1282.03711	-1048.73108	362.32147	1266.49512	92.59021	531.13525	-8.01482	331.07004	181.78064	83.96639	-877.88892	513.45245	79.24912	-1032.17773	281.38162	-5.76353
710	5.908	939.95410	396.97128	1438.12024	-158.81372	359.41068	1284.45984	-1049.09155	363.76141	1266.94482	67.76169	533.08954	-7.79051	364.99496	180.88571	81.26060	-848.20404	504.01904	80.38124	-1057.04297	283.32663	-5.59444
711	5.917	940.15070	396.38327	1439.20959	-159.01483	359.05185	1287.42163	-1049.34290	364.91745	1267.94312	42.72986	535.07898	-7.59937	399.31937	180.52100	78.77969	-818.32788	494.79239	80.87718	-1081.92236	285.07275	-5.27597
712	5.925	940.43628	395.76758	1440.48901	-158.84871	358.93042	1290.86243	-1049.39929	365.68079	1269.38867	17.51782	536.95996	-7.49787	433.75565	180.83147	76.70859	-788.55652	485.56131	80.74416	-1106.84839	286.58725	-4.76138
713	5.933	940.84155	395.12457	1441.89648	-158.33372	358.99829	1294.70972	-1049.23633	366.05591	1271.26038	-7.84814	538.71039	-7.42192	467.94235	181.86366	75.30720	-759.34863	476.42084	80.09012	-1131.92542	287.99179	-4.12483
714	5.942	941.39569	394.46692	1443.37354	-157.51791	359.20621	1298.87439	-1048.94153	366.21228	1273.64063	-33.33496	540.37860	-7.28784	501.23587	183.53784	74.82711	-731.17047	467.87787	79.05779	-1157.27197	289.46213	-3.50910
715	5.950	942.12280	393.81812	1444.86841	-156.46120	359.51917	1303.25232	-1048.60889	366.36566	1276.57300	-58.92096	541.96497	-7.15920	532.53821	185.62776	75.28739	-704.35291	460.49615	77.69453	-1182.92236	291.03806	-3.00203
716	5.958	943.03693	393.20667	1446.33557	-155.21291	359.93292	1307.72913	-1048.27759	366.65649	1279.95874	-84.59851	543.46625	-7.17910	560.40515	187.78154	76.15039	-679.10858	454.50201	75.86388	-1208.75317	292.58356	-2.60031
717	5.967	944.12933	392.65384	1447.73291	-153.80475	360.46964	1312.18286	-1047.94434	367.11420	1283.58960	-110.33990	544.96014	-7.25321	583.46899	189.71690	76.26118	-655.70465	449.87677	73.29156	-1234.44202	293.87625	-2.19708
718	5.975	945.35632	392.17261	1449.02136	-152.26048	361.15155	1316.47949	-1047.55359	367.65793	1287.22656	-136.01880	546.55249	-6.80002	600.89441	191.42110	74.44563	-634.57916	446.72308	69.69470	-1259.46912	294.72369	-1.51672
719	5.983	946.64301	391.77740	1450.16687	-150.60660	361.98175	1320.47253	-1047.00806	368.11636	1290.64893	-161.22681	548.24487	-4.87684	612.56433	193.09079	70.33496	-616.27509	445.38446	64.84831	-1283.29114	295.10321	-0.17489
720	5.992	947.89722	391.48462	1451.14417	-148.87465	362.94193	1324.01355	-1046.26270	368.29022	1293.66968	-185.08508	549.96326	-0.61969	619.02478	194.94846	64.44166	-601.25751	446.16617	58.57249	-1305.63989	295.19370	2.03997
721	6.000	949.02362	391.29736	1451.93689	-147.10051	363.99677	1326.97107	-1045.39868	368.03589	1296.14099	-206.26025	551.81702	6.47167	621.25525	197.07999	57.48551	-589.75037	448.99615	50.72813	-1326.62866	295.24121	4.96374
722	6.008	949.94183	391.19424	1452.53625	-145.32401	365.09805	1329.24292	-1044.57312	367.33221	1297.96045	-223.22656	554.19757	16.59596	620.27124	199.34332	49.88757	-581.69952	453.43317	41.23533	-1346.54077	295.44891	8.18956
723	6.017	950.60571	391.13867	1452.93323	-143.58568	366.18890	1330.75940	-1043.92468	366.32217	1299.07983	-234.62164	557.54053	29.76922	616.73486	201.46935	41.84915	-576.88074	459.06073	30.20950	-1365.48364	295.92032	11.36615
724	6.025	951.00623	391.09509	1453.10974	-141.92140	367.21167	1331.48010	-1043.51807	365.24979	1299.49805	-239.42126	562.09326	45.74466	610.71997	203.26663	33.68056	-575.12421	465.99622	18.35812	-1383.15479	296.54300	14.43576
725	6.033	951.16248	391.03583	1453.04236	-140.36047	368.11945	1331.39246	-1043.32715	364.30481	1299.24048	-237.04578	567.80981	63.65897	601.60388	204.74393	25.99593	-576.48254	474.78799	7.27369	-1398.89990	297.02942	17.74074
726	6.042	951.11169	390.94086	1452.71277	-138.92958	368.88644	1330.51526	-1043.26709	363.56372	1298.35730	-227.85303	574.34387	81.79936	588.25208	206.13687	19.64810	-581.09906	485.22931	-1.09990	-1411.87073	297.19922	21.86250
727	6.050	950.90643	390.80118	1452.11206	-137.65839	369.51093	1328.90601	-1043.24854	363.04431	1296.93823	-213.49811	581.23596	98.12115	569.87000	207.74174	15.33201	-589.11865	495.34286	-5.82422	-1420.97961	297.01691	27.07158
728	6.058	950.61292	390.62201	1451.23608	-136.58224	370.00604	1326.66394	-1043.20471	362.73865	1295.11169	-196.19922	588.07916	111.20580	547.06592	209.60329	13.03622	-601.11377	502.59299	-7.67369	-1424.95850	296.30011	32.76300
729	6.067	950.30756	390.42142	1450.08533	-135.74355	370.39221	1323.92639	-1043.11633	362.62894	1293.02563	-177.51617	594.51953	120.76174	521.72961	211.52565	12.06850	-618.01135	506.50372	-8.06042	-1422.85889	294.67419	37.59468
730	6.075	950.06805	390.22855	1448.66943	-135.19623	370.70105	1320.85278	-1043.04590	362.72900	1290.82458	-157.94019	600.28302	127.40057	495.69101	213.38855	11.70794	-639.74463	508.75677	-7.82177	-1414.51758	291.87332	40.29592
731	6.083	949.95740	390.07819	1447.01123	-135.00964	370.97610	1317.59998	-1043.13257	363.06979	1288.63306	-137.34802	605.15778	132.03363	469.84964	215.22226	11.54643	-664.53821	510.46851	-7.49129	-1400.39160	287.95325	40.30451
732	6.092	950.00006	389.99884	1445.15076	-135.26244	371.25397	1314.30212	-1043.52258	363.61362	1286.54175	-115.58105	608.90192	135.40633	444.40988	217.02089	11.34672	-690.19116	511.45132	-7.57155	-1380.98914	283.25290	37.81438
733	6.100	950.16620	390.00256	1443.14673	-136.02724	371.53152	1311.05457	-1044.27710	364.22873	1284.58459	-92.73523	611.30884	138.01138	419.37607	218.66150	10.95534	-715.55414	512.16174	-7.95039	-1356.58130	278.23083	33.51924
734	6.108	950.38086	390.08023	1441.07434	-137.35277	371.74887	1307.90967	-1045.31604	364.74170	1282.72412	-69.11389	612.37421	140.19301	394.72403	220.05710	10.35272	-740.52087	513.73682	-8.11140	-1327.45996	273.36618	28.35795
735	6.117	950.55304	390.20792	1439.01843	-139.23389	371.82343	1304.89136	-1046.48315	364.99893	1280.89832	-45.01318	612.28247	142.20464	370.37460	221.29362	9.65948	-765.21063	515.93817	-8.14816	-1294.32129	269.11746	23.33699
736	6.125	950.60388	390.36456	1437.06384	-141.56873	371.73148	1302.02185	-1047.70288	364.93900	1279.10278	-20.57416	611.21240	144.15025	346.22903	222.52580	9.05839	-789.59595	517.30072	-8.64359	-1258.22180	265.72601	19.38354
737	6.133	950.48511	390.54309	1435.28528	-144.14963	371.57266	1299.33936	-1049.01660	364.61938	1277.39307	4.21240	609.21942	145.91507	322.22018	223.85712	8.67786	-813.69806	517.42010	-9.62128	-1220.20947	263.13928	17.14957
738	6.142	950.18878	390.74896	1433.74194	-146.73689	371.53458	1296.89551	-1050.47070	364.14081	1275.81384	29.40912	606.28223	147.22438	298.28799	225.35464	8.49947	-837.69513	517.38409	-10.48204	-1181.14197	261.31039	16.85385
739	6.150	949.74017	390.99268	1432.47498	-149.16696	371.76425	1294.75256	-1052.03882	363.55093	1274.35400	55.04907	602.43689	147.81335	274.36789	227.02771	8.38482	-861.74481	518.14642	-10.83042	-1141.79041	260.37622	18.33048
740	6.158	949.17505	391.27765	1431.51208	-151.39377	372.27258	1292.99219	-1053.63086	362.82410	1272.96375	81.14996	597.94208	147.57648	250.39102	228.80542	8.22077	-885.86389	519.85193	-10.72694	-1102.99573	260.50476	21.22823
741	6.167	948.52112	391.59125	1430.87134	-153.45357	372.95999	1291.70898	-1055.14124	361.90912	1271.61438	107.75861	593.26239	146.54395	226.28799	230.59111	8.03873	-909.99084	522.43152	-10.32950	-1065.64233	261.72403	25.20144
742	6.175	947.79559	391.90994	1430.56763	-155.41351	373.69559	1290.97742	-1056.48499	360.78165	1270.35388	134.92465	588.68311	144.67413	202.04849	232.29156	7.96481	-934.09198	525.79663	-9.71017	-1030.34644	263.89111	29.96088
743	6.183	947.00574	392.20956	1430.61731	-157.33136	374.35803	1290.82751	-1057.59619	359.46213	1269.29199	162.66095	584.01831	141.76527	177.73917	233.83400	8.06328	-958.23059	529.43750	-8.96522	-997.06592	266.84113	35.16376
744	6.192	946.14972	392.46548	1431.03601	-159.23187	374.84009	1291.25378	-1058.44446	357.99576	1268.53809	190.92969	578.88593	137.66225	153.39920	235.20734	8.29299	-982.55115	532.52081	-8.26031	-965.03442	270.51364	40.37521
745	6.200	945.22595	392.65521	1431.82532	-161.10291	375.04956	1292.23853	-1059.08154	356.43286	1268.17517	219.63028	573.08380	132.44604	128.97348	236.50513	8.56008	-1007.16187	534.66736	-7.69434	-933.16370	274.83554	45.22393
746	6.208	944.24353	392.77454	1432.96423	-162.89662	374.91824	1293.76685	-1059.63098	354.84494	1268.27478	248.62292	566.61011	126.37794	104.40485	237.91356	8.74872	-1032.00476	536.22943	-7.25811	-900.58740	279.57977	49.54999
747	6.217	943.22278	392.84537	1434.40894	-164.53047	374.41232	1295.82349	-1060.21704	353.34286	1268.91748	277.75903	559.52521	119.72056	79.72391	239.59073	8.77335	-1056.89612	537.74500	-6.91548	-866.92749	284.41153	53.39854
748	6.225	942.18671	392.90558	1436.10205	-165.90396	373.53415	1298.38135	-1060.91077	352.04999	1270.19055	306.92102	551.91089	112.64040	54.98041	241.54401	8.64324	-1081.72205	539.45428	-6.64619	-832.26880	288.98706	56.91885
749	6.233	941.15552	392.99057	1437.98157	-166.93304	372.31610	1301.39209	-1061.71277	351.05975	1272.15735	336.09079	543.96295	105.30135	30.15060	243.62062	8.47698	-1106.50354	541.31030	-6.47809	-797.07300	293.00931	60.24854
750	6.242	940.15436	393.11755	1439.98376	-167.57626	370.81131	1304.78174	-1062.56030	350.42191	1274.83069	365.37582	535.86865	97.91638	5.18007	245.64163	8.42590	-1131.31238	543.23993	-6.43053	-762.08710	296.26453	63.41618
751	6.250	939.22150	393.28833	1442.04407	-167.83414	369.08554	1308.45593	-1063.36304	350.14246	1278.15967	395.03979	527.38354	90.58044	-19.95364	247.55768	8.52563	-1156.26294	545.25171	-6.42444	-728.15002	298.62311	66.29375
752	6.258	938.40216	393.50024	1444.09973	-167.73238	367.21521	1312.31421	-1064.04993	350.18182	1282.02747	425.50623	517.80286	83.25005	-45.25400	249.43124	8.64922	-1181.49133	547.32410	-6.39283	-695.96704	300.00070	68.62437
753	6.267	937.73120	393.73868	1446.09363	-167.31226	365.27762	1316.25720	-1064.59607	350.46475	1286.25916	456.94830	506.83273	76.14001	-70.68390	251.29410	8.65058	-1207.02197	549.36725	-6.37278	-666.04932	300.29541	70.10145
754	6.275	937.21918	393.97095	1447.97449	-166.63370	363.33337	1320.18445	-1065.01599	350.89294	1290.63391	488.46228	495.49811	69.95998	-96.08917	253.04532	8.53862	-1232.66663	551.34473	-6.28919	-638.80444	299.33905	70.43093
755	6.283	936.84753	394.16580	1449.69836	-165.77339	361.41757	1323.98633	-1065.34143	351.35510	1294.90308	517.82642	485.45645	65.19790	-121.16331	254.50613	8.52202	-1258.00757	553.41962	-5.66550	-614.57874	296.95465	69.35930
756	6.292	936.57123	394.31281	1451.23340	-164.80991	359.53897	1327.54333	-1065.59863	351.75031	1298.81775	542.41516	477.37259	61.16811	-145.42555	255.58788	8.93534	-1282.49744	555.88806	-3.67261	-593.58453	293.08264	66.71797
757	6.300	936.32751	394.41898	1452.56323	-163.81021	357.68921	1330.72864	-1065.78870	352.02191	1302.15479	560.47760	470.75360	56.37004	-168.15462	256.34354	10.10621	-1305.67358	558.85175	0.31411	-575.86542	287.81891	62.49492
758	6.308	936.04565	394.49695	1453.68164	-162.82796	355.86234	1333.41382	-1065.90210	352.17651	1304.74011	571.92999	465.03613	49.76995	-188.44521	256.84479	12.17407	-1327.33801	562.03418	6.19271	-561.42773	281.33502	56.88737
759	6.317	935.65851	394.55704	1454.58386	-161.90620	354.06400	1335.48132	-1065.95801	352.27438	1306.47278	578.18359	460.08557	41.41090	-205.51649	256.97418	15.04530	-1347.59766	564.95172	13.37159	-550.42786	273.78613	50.27921
760	6.325	935.11432	394.59686	1455.26172	-161.07712	352.30957	1336.84338	-1066.01477	352.39911	1307.33545	580.89880	455.97552	32.05606	-218.96341	256.21338	18.82628	-1366.63440	567.20776	21.40272	-543.20801	265.30206	43.09464
761	6.333	934.38470	394.60138	1455.70630	-160.35699	350.62643	1337.45532	-1066.13672	352.61182	1307.37744	580.68042	452.85748	22.56953	-228.45351	253.69469	24.43304	-1384.28052	568.65808	30.22803	-540.16809	256.06451	35.59333
762	6.342	933.46472	394.56537	1455.90710	-159.74022	349.05347	1337.30896	-1066.35388	352.91275	1306.67419	576.94067	451.04260	13.59511	-233.03595	248.76407	33.12962	-1399.79590	569.35010	39.94804	-541.62207	246.40427	27.79335
763	6.350	932.36725	394.50562	1455.85034	-159.20010	347.63614	1336.41711	-1066.64258	353.23938	1305.31079	568.74683	450.86609	5.72745	-231.23946	241.69609	44.74064	-1412.00159	569.39001	50.45729	-547.77173	236.90668	19.64708
764	6.358	931.11487	394.44501	1455.52466	-158.70200	346.42599	1334.80347	-1066.93958	353.47906	1303.40942	555.66095	452.23352	-0.28195	-222.32843	233.69229	56.88023	-1419.66223	569.03442	61.19028	-558.77563	228.53735	11.43423
765	6.367	929.73706	394.39810	1454.92688	-158.22290	345.48138	1332.50391	-1067.18848	353.48416	1301.15442	538.04279	454.40497	-3.93755	-207.13980	225.92598	66.84933	-1422.04834	568.87299	71.03047	-574.67786	222.56682	4.08726
766	6.375	928.27380	394.36664	1454.06274	-157.76587	344.85776	1329.57153	-1067.38074	353.10864	1298.77136	516.75818	456.52774	-5.56726	-187.52187	218.67422	73.88617	-1419.34680	569.52740	78.57866	-595.05737	219.91830	-1.15494
767	6.383	926.78094	394.33191	1452.94250	-157.36227	344.58258	1326.08411	-1067.53894	352.26602	1296.45996	492.81177	458.31979	-6.10489	-165.34143	211.55548	79.04182	-1412.41101	571.00677	82.89654	-618.71155	220.31746	-3.79053
768	6.392	925.32617	394.25415	1451.58350	-157.06929	344.63254	1322.14490	-1067.66370	350.98526	1294.33569	467.35693	459.95615	-6.35506	-141.98996	204.36951	83.49477	-1401.98962	572.70148	84.09303	-643.93182	222.41957	-4.51276
769	6.400	923.97559	394.08655	1450.01599	-156.97299	344.93942	1317.87085	-1067.71643	349.41650	1292.42090	441.53107	461.58298	-6.62296	-118.31859	197.40198	87.55501	-1388.21619	574.07434	82.97021	-669.35944	224.88423	-4.45807
770	6.408	922.78003	393.79233	1448.28479	-157.19514	345.41574	1313.37708	-1067.64441	347.75406	1290.66626	415.98871	463.25299	-6.90197	-94.69449	191.09816	90.93140	-1370.75525	575.05023	80.16131	-694.50952	227.05579	-4.38995
771	6.417	921.76349	393.35223	1446.44885	-157.88719	345.97897	1308.76721	-1067.41956	346.13867	1288.97119	390.85724	465.01691	-7.19454	-71.11957	185.68982	93.42374	-1349.29321	575.77704	75.90925	-719.45056	228.88100	-4.56479
772	6.425	920.91681	392.76682	1444.57581	-159.19720	346.57938	1304.13306	-1067.07129	344.64264	1287.20825	366.06961	466.86633	-7.58401	-47.41304	181.05972	95.23841	-1323.95837	576.18774	70.52911	-744.29688	230.58038	-4.93118
773	6.433	920.20508	392.05139	1442.73120	-161.21259	347.21890	1299.56213	-1066.69226	343.34335	1285.27173	341.54321	468.72089	-8.08525	-23.35272	176.86542	96.78375	-1295.47668	575.82452	64.77504	-769.05573	232.32452	-5.34959
774	6.442	919.58661	391.22000	1440.97070	-163.89984	347.92490	1295.14490	-1066.44543	342.37811	1283.12866	317.20331	470.51074	-8.54737	1.27203	172.79004	98.32268	-1265.04077	574.18011	59.83693	-793.67273	234.09824	-5.72320
775	6.450	919.02869	390.27655	1439.34082	-167.08130	348.68390	1290.96912	-1066.56836	341.92392	1280.82654	292.99249	472.22879	-8.77944	26.64111	168.70804	99.82278	-1233.98572	571.10907	56.91709	-818.09991	235.81033	-6.00598
776	6.458	918.51569	389.21906	1437.87915	-170.49655	349.39813	1287.11328	-1067.27490	342.12360	1278.45154	268.84741	473.89102	-8.77915	52.87082	164.68391	101.04813	-1203.36572	566.77838	56.51689	-842.35718	237.43982	-6.17879
777	6.467	918.05463	388.04581	1436.61743	-173.92873	349.91113	1283.65955	-1068.59375	342.99228	1276.06836	244.68860	475.49457	-8.74773	79.98874	160.85237	101.75130	-1173.60950	561.39270	58.14140	-866.53015	239.04822	-6.26203
778	6.475	917.66742	386.76245	1435.58423	-177.27991	350.07770	1280.71814	-1070.34143	344.38730	1273.70642	220.46701	477.05896	-8.84548	107.96811	157.29291	101.79400	-1144.50427	555.07709	60.84170	-890.70081	240.69136	-6.30172
779	6.483	917.36682	385.38541	1434.80579	-180.53177	349.82697	1278.42065	-1072.24048	346.07904	1271.39331	196.19189	478.63895	-9.03799	136.77237	153.98424	101.16431	-1115.53271	547.87842	64.02038	-914.90778	242.38290	-6.32831
780	6.492	917.14136	383.93903	1434.30688	-183.66072	349.18893	1276.87439	-1074.04382	347.84949	1269.17639	171.89508	480.26471	-9.19986	166.34805	150.88159	99.93362	-1086.28906	539.73883	67.63509	-939.16925	244.12566	-6.35275
781	6.500	916.96326	382.45639	1434.10901	-186.58914	348.28052	1276.12695	-1075.61462	349.57861	1267.13428	147.57120	481.94925	-9.25358	196.63791	148.04401	98.18499	-1056.68127	530.59839	71.75763	-963.50690	245.90918	-6.36447
782	6.508	916.80518	380.97977	1434.22644	-189.19077	347.26712	1276.17676	-1076.94531	351.29474	1265.39563	123.16705	483.72809	-9.19279	227.62943	145.59291	95.98797	-1026.85303	520.63654	76.15497	-987.94153	247.70351	-6.32738
783	6.517	916.65045	379.55029	1434.66296	-191.33560	346.31293	1277.00000	-1078.09473	353.07385	1264.11853	98.63559	485.58276	-9.06336	259.33255	143.57581	93.43694	-996.94476	510.24670	80.31722	-1012.47974	249.50462	-6.21816
784	6.525	916.49939	378.18909	1435.40930	-192.93854	345.53564	1278.55957	-1079.10547	354.85522	1263.42200	73.96353	487.38995	-8.93514	291.69424	141.99210	90.67684	-966.93445	499.78265	83.83554	-1037.13123	251.36043	-6.06105
785	6.533	916.37085	376.87842	1436.44507	-193.97356	344.98950	1280.80078	-1079.98450	356.44449	1263.34497	49.14197	489.08273	-8.83975	324.55173	140.86011	87.89613	-936.69922	489.49219	86.67398	-1061.93896	253.32730	-5.89414
786	6.542	916.30035	375.56607	1437.74524	-194.45612	344.68277	1283.65308	-1080.70923	357.67596	1263.84839	24.16718	490.76221	-8.75119	357.67593	140.21011	85.29417	-906.15674	479.54114	88.99191	-1086.94360	255.40099	-5.70912
787	6.550	916.33490	374.20026	1439.27966	-194.42422	344.60229	1287.03796	-1081.23352	358.50137	1264.84680	-0.93604	492.53775	-8.63642	390.87143	140.11858	83.01665	-875.31860	469.96573	90.83209	-1112.08862	257.44647	-5.43801
788	6.558	916.52002	372.76743	1440.99780	-193.93683	344.72101	1290.86804	-1081.55066	359.00766	1266.30579	-26.14209	494.39694	-8.48081	424.00656	140.71817	81.15417	-844.33069	460.84940	92.15100	-1137.22046	259.21747	-4.99455
789	6.567	916.88171	371.30780	1442.81543	-193.08199	344.99536	1295.04126	-1081.73901	359.37820	1268.30872	-51.44751	496.27792	-8.28095	456.85995	142.12421	79.84007	-813.54370	452.54892	92.99585	-1162.27588	260.60684	-4.37002
790	6.575	917.42175	369.89542	1444.63159	-191.96831	345.37021	1299.44458	-1081.87756	359.75577	1270.95386	-76.85767	498.13702	-8.05613	488.83591	144.34296	79.27847	-783.46143	445.43750	93.42103	-1187.40674	261.83807	-3.70183
791	6.583	918.12988	368.59833	1446.36670	-190.69308	345.79166	1303.96252	-1081.94214	360.14273	1274.21594	-102.38635	499.94135	-7.85879	518.78674	147.15930	79.53093	-754.55597	439.52902	93.30730	-1212.82007	263.20639	-3.17274
792	6.592	918.99261	367.45203	1447.97449	-189.31900	346.22467	1308.48303	-1081.82043	360.44211	1277.93274	-128.03149	501.67767	-7.73368	545.20947	150.17467	80.12495	-727.19385	434.63931	92.39120	-1238.52173	264.72040	-2.82564
793	6.600	919.98755	366.45444	1449.42969	-187.88168	346.66711	1312.89233	-1081.43103	360.56339	1281.87451	-153.70276	503.37045	-7.58407	566.81860	153.09691	79.97817	-701.73755	430.77884	90.38488	-1264.21240	266.13635	-2.49695
794	6.608	921.07416	365.57877	1450.71436	-186.40701	347.15039	1317.07068	-1080.81641	360.48660	1285.81201	-179.16931	505.05548	-7.00457	583.04065	155.93753	78.02534	-678.58643	428.14255	86.99915	-1289.34570	267.22345	-1.86259
795	6.617	922.19012	364.79706	1451.81055	-184.91605	347.72644	1320.89771	-1080.11511	360.26974	1289.55249	-203.99677	506.80753	-5.25927	594.04480	158.91727	73.96281	-658.10474	426.88898	81.98189	-1313.34290	267.92944	-0.55824
796	6.625	923.25763	364.09894	1452.70081	-183.42307	348.44327	1324.26318	-1079.48743	360.03503	1292.95654	-227.42065	508.83224	-1.53318	600.43481	162.25072	68.26677	-640.60522	427.21854	75.24580	-1335.90088	268.39301	1.58679
797	6.633	924.19775	363.49103	1453.37170	-181.93854	349.31668	1327.07129	-1079.06567	359.88818	1295.92432	-248.31030	511.39917	4.69602	602.90002	165.95425	61.60773	-626.37366	429.49457	66.88268	-1357.11133	268.85156	4.40786
798	6.642	924.94983	362.97824	1453.81140	-180.47447	350.31784	1329.24133	-1078.90747	359.80310	1298.36304	-265.36267	514.66608	13.56007	601.96497	169.77182	54.39502	-615.61719	433.97107	56.99350	-1377.24585	269.47870	7.56992
799	6.650	925.47974	362.54724	1454.00696	-179.04529	351.38412	1330.70715	-1078.97571	359.63483	1300.17236	-277.40161	518.68866	25.04024	597.89563	173.29741	46.79000	-608.41406	440.48215	45.61391	-1396.39868	270.26559	10.80774
800	6.658	925.77557	362.17230	1453.94214	-177.66354	352.43710	1331.41699	-1079.17102	359.25598	1301.26416	-283.52295	523.63434	39.14072	590.73535	176.21538	38.93901	-604.83105	448.61520	32.97132	-1414.30896	271.07739	14.02500
801	6.667	925.84015	361.83249	1453.59851	-176.33858	353.39886	1331.33862	-1079.37622	358.65692	1301.59375	-283.12250	529.80939	55.61633	580.34607	178.44658	31.13086	-605.12354	458.12866	19.90842	-1430.48120	271.80307	17.40083
802	6.675	925.69257	361.51385	1452.96350	-175.08353	354.20572	1330.47119	-1079.48865	357.93079	1301.18420	-276.24548	537.29352	73.42049	566.40625	180.14389	23.90409	-609.66748	468.80853	8.03541	-1444.26965	272.44226	21.40393
803	6.683	925.37378	361.19699	1452.03857	-173.92496	354.82010	1328.85840	-1079.43750	357.18036	1300.12903	-264.05359	545.65662	90.63179	548.55762	181.60156	18.04478	-618.51642	479.74362	-0.81073	-1454.72876	273.04465	26.34333
804	6.692	924.94733	360.85730	1450.83789	-172.90317	355.24423	1326.58972	-1079.18640	356.44724	1298.57239	-248.45422	554.07050	105.22651	526.92480	183.09694	14.17409	-631.27094	489.14270	-5.81418	-1460.61377	273.45999	31.78138
805	6.700	924.49280	360.48547	1449.38220	-172.06270	355.52133	1323.78748	-1078.73584	355.74460	1296.67859	-231.04120	561.68323	116.12196	502.57529	184.78133	12.23158	-647.79028	495.31702	-7.85579	-1460.85706	273.20892	36.57387
806	6.708	924.09009	360.09741	1447.69446	-171.44843	355.71539	1320.58972	-1078.14807	355.16333	1294.60706	-212.55420	568.01807	123.58450	477.04868	186.65839	11.55465	-668.32837	498.14465	-8.39153	-1455.12756	271.79227	39.52260
807	6.717	923.79724	359.71811	1445.80212	-171.11308	355.89465	1317.14075	-1077.56885	354.90472	1292.50085	-193.12628	572.99902	128.70009	451.38065	188.58266	11.38602	-692.32220	499.30164	-8.16132	-1443.77759	269.05029	39.99456
808	6.725	923.63397	359.36456	1443.74438	-171.12572	356.11978	1313.57947	-1077.19666	355.13995	1290.46643	-172.70679	576.73651	132.61067	425.88931	190.34422	11.22289	-718.00714	500.39453	-7.58149	-1427.27515	265.18756	38.08290
809	6.733	923.58350	359.04446	1441.57617	-171.57051	356.41583	1310.02148	-1077.20703	355.82861	1288.54492	-151.31879	579.41772	136.12717	400.61325	191.82980	10.87173	-743.68896	501.69803	-7.25188	-1405.88953	260.66592	34.35785
810	6.742	923.60254	358.75891	1439.36670	-172.53238	356.74399	1306.54504	-1077.67773	356.72235	1286.70508	-129.09406	581.17188	139.61821	375.58530	193.09637	10.31960	-768.73999	503.26349	-7.34945	-1379.87378	256.08798	29.57912
811	6.750	923.63538	358.50983	1437.19263	-174.06667	357.00562	1303.19031	-1078.55444	357.51736	1284.87109	-106.16956	581.98718	143.08307	350.85214	194.28120	9.64445	-793.32605	505.32101	-7.57101	-1349.77600	251.97786	24.61662
812	6.758	923.62750	358.31555	1435.12805	-176.15141	357.10272	1299.97766	-1079.70300	357.95404	1282.98035	-82.63159	581.85754	146.35474	326.40909	195.49669	9.01901	-817.67883	507.40729	-7.82281	-1316.53760	248.58499	20.41487
813	6.767	923.53333	358.21176	1433.23926	-178.64284	357.04211	1296.93457	-1081.03040	357.83969	1281.03552	-58.53845	580.88385	149.24089	302.15518	196.82619	8.61839	-841.87585	508.91638	-8.16879	-1281.27930	245.92725	17.77692
814	6.775	923.31903	358.22815	1431.58679	-181.29559	356.98581	1294.10889	-1082.54895	357.06046	1279.10657	-33.93842	579.16040	151.55042	277.95407	198.30229	8.46188	-866.02692	510.02570	-8.47802	-1244.96985	244.00848	17.11457
815	6.783	922.96686	358.36813	1430.22534	-183.87250	357.16183	1291.56519	-1084.29236	355.57593	1277.28381	-8.85962	576.76208	153.12300	253.72403	199.87875	8.40344	-890.26410	511.24527	-8.59403	-1208.32007	242.96339	18.41700
816	6.792	922.47614	358.61356	1429.19714	-186.24805	357.71021	1289.38477	-1086.18872	353.41849	1275.62415	16.69720	573.88049	153.88675	229.45999	201.49806	8.28580	-914.62158	512.83087	-8.52052	-1171.94006	243.02206	21.36942
817	6.800	921.85492	358.94650	1428.52991	-188.41307	358.61929	1287.66785	-1088.05469	350.80478	1274.14563	42.75073	570.75061	153.81966	205.19443	203.14090	8.08142	-939.05212	514.75525	-8.38203	-1136.50024	244.37578	25.49000
818	6.808	921.11267	359.35596	1428.24280	-190.41586	359.77280	1286.50818	-1089.67957	348.24332	1272.84546	69.31146	567.47314	152.85562	180.92868	204.80400	7.88301	-963.46429	516.72839	-8.34063	-1102.64771	247.07332	30.28708
819	6.817	920.25861	359.82141	1428.34961	-192.31151	361.01074	1285.95325	-1090.92383	346.28702	1271.68750	96.34741	564.03809	150.89233	156.61008	206.46960	7.79276	-987.81897	518.48346	-8.41766	-1070.62842	251.00227	35.37450
820	6.825	919.30182	360.30820	1428.85254	-194.13721	362.16122	1285.99329	-1091.78552	345.10043	1270.60718	123.81158	560.41199	147.86281	132.19305	208.08452	7.85032	-1012.24255	520.16870	-8.42258	-1039.98706	255.95471	40.47523
821	6.833	918.25574	360.78229	1429.73840	-195.90228	363.06903	1286.58850	-1092.35205	344.40192	1269.57471	151.68805	556.50824	143.76065	107.67447	209.59015	8.02748	-1036.90967	522.04114	-8.21969	-1009.76135	261.70987	45.36181
822	6.842	917.14209	361.22577	1430.97974	-197.58289	363.62421	1287.70276	-1092.73804	343.76254	1268.67798	179.98819	552.14471	138.63426	83.04581	211.01251	8.24559	-1061.85352	523.95642	-7.91892	-979.03455	268.01025	49.83781
823	6.850	915.98474	361.64709	1432.53711	-199.12186	363.77045	1289.31897	-1093.10034	342.89453	1268.13953	208.73676	547.12219	132.59618	58.27710	212.48882	8.41507	-1086.96106	525.62555	-7.65034	-947.33820	274.49530	53.79405
824	6.858	914.80505	362.08252	1434.36316	-200.43738	363.49634	1291.43457	-1093.60059	341.78781	1268.21802	237.92484	541.33221	125.80437	33.37143	214.13777	8.47880	-1112.04785	527.08447	-7.38184	-914.66394	280.76593	57.25896
825	6.867	913.62927	362.57556	1436.40442	-201.44627	362.82928	1294.04041	-1094.31042	340.64902	1269.09741	267.41351	534.84912	118.43568	8.36757	215.95924	8.43005	-1136.99341	528.57709	-7.09306	-881.27930	286.51935	60.36504
826	6.875	912.49396	363.14685	1438.59875	-202.09631	361.83154	1297.10181	-1095.18213	339.71378	1270.84644	296.92163	528.15778	110.79322	-16.71759	217.91858	8.31368	-1161.87402	530.28204	-6.87093	-847.62073	291.58316	63.23511
827	6.883	911.43958	363.79205	1440.87488	-202.37907	360.58331	1300.55334	-1096.08997	339.11673	1273.42188	326.25037	521.94061	103.25900	-41.89543	220.02280	8.19488	-1186.88794	532.27301	-6.75929	-814.29523	295.82712	65.87944
828	6.892	910.49976	364.50714	1443.15662	-202.31343	359.15741	1304.30664	-1096.89368	338.88828	1276.70154	355.61633	515.97095	95.80657	-67.18654	222.23416	8.12854	-1212.19641	534.48462	-6.70903	-782.00562	299.07831	68.18994
829	6.900	909.69788	365.29883	1445.36597	-201.92661	357.60916	1308.26233	-1097.48926	339.00327	1280.52637	385.58527	508.85858	87.94651	-92.60339	224.38014	8.15335	-1237.83594	536.71783	-6.70136	-751.33655	301.17474	69.98806
830	6.908	909.04395	366.17874	1447.42664	-201.25133	355.98486	1312.31726	-1097.83203	339.39328	1284.71521	416.37189	499.81360	79.62493	-118.09393	226.26643	8.23952	-1263.66089	538.84113	-6.76352	-722.64532	302.04892	71.05779
831	6.917	908.52197	367.16687	1449.27161	-200.33133	354.32690	1316.36182	-1097.93408	339.93716	1289.06177	447.14410	490.02460	71.72480	-143.51320	227.86252	8.30250	-1289.31348	540.98041	-6.69722	-696.19513	301.67368	71.16747
832	6.925	908.08002	368.29959	1450.85229	-199.22397	352.66479	1320.27332	-1097.85168	340.49747	1293.34314	476.07211	481.49298	65.13925	-168.61636	229.26099	8.40969	-1314.27576	543.44250	-5.83579	-672.28168	299.99371	70.09621
833	6.933	907.64740	369.60019	1452.15845	-197.99573	351.01242	1323.91357	-1097.67468	340.95602	1297.33228	500.94501	475.03571	59.57735	-192.96524	230.46973	8.91869	-1338.04395	546.44556	-3.32050	-651.17242	296.95364	67.67319
834	6.942	907.17310	371.01749	1453.23401	-196.71468	349.37683	1327.13647	-1097.48694	341.18365	1300.80750	519.89996	470.08701	53.71309	-215.86279	231.38196	10.25128	-1360.36560	549.93127	1.28711	-633.01898	292.54001	63.83640
835	6.950	906.63727	372.42862	1454.15125	-195.44727	347.75989	1329.80713	-1097.33423	341.07214	1303.57690	532.27405	465.85712	46.37757	-236.45731	231.94052	12.50864	-1381.32239	553.56097	7.76186	-617.90009	286.81943	58.67977
836	6.958	906.02460	373.73090	1454.95105	-194.25763	346.15869	1331.81860	-1097.27869	340.70273	1305.51440	539.07446	461.96088	37.38846	-253.97501	232.11163	15.45536	-1401.12671	556.82953	15.48666	-605.94122	279.95105	52.42071
837	6.967	905.30774	374.90091	1455.61877	-193.20160	344.57645	1333.09900	-1097.45313	340.40619	1306.57971	542.15045	458.32373	27.51227	-267.96793	231.60657	19.03617	-1419.76746	559.23425	23.84070	-597.40051	272.11142	45.27544
838	6.975	904.45734	375.97015	1456.10669	-192.31523	343.02829	1333.60925	-1097.95068	340.51859	1306.79297	542.56268	455.06992	17.90066	-278.17276	229.77580	23.96807	-1436.77661	560.51575	32.60573	-592.64990	263.41415	37.35796
839	6.983	903.45245	376.98145	1456.36499	-191.60501	341.54166	1333.33813	-1098.66382	341.06772	1306.17944	539.77893	452.51062	9.50503	-283.82489	225.97081	31.48270	-1451.30493	560.92688	42.17434	-592.07214	253.95940	28.71934
840	6.992	902.28400	377.96838	1456.35852	-191.05168	340.16492	1332.29639	-1099.33362	341.77426	1304.76697	532.33960	451.02908	2.89385	-283.47479	220.18330	41.78992	-1462.37231	561.08984	53.02141	-595.99072	244.06198	19.55278
841	7.000	900.95782	378.95001	1456.07007	-190.62895	338.97034	1330.51367	-1099.75867	342.31592	1302.65283	519.18671	450.81241	-1.68145	-276.07089	213.30286	52.96317	-1469.13452	561.43060	64.67404	-604.68536	234.61235	10.52738
842	7.008	899.50183	379.92542	1455.49976	-190.31989	338.03381	1328.04077	-1099.90479	342.50592	1300.05078	500.53467	451.66129	-4.37441	-262.03891	206.47546	62.27210	-1471.21045	562.09869	75.35230	-618.38098	227.18138	2.90576
843	7.017	897.97388	380.87769	1454.66357	-190.12236	337.40692	1324.95728	-1099.85059	342.29346	1297.25073	477.73535	453.15717	-5.73481	-243.02115	200.17010	68.54939	-1468.81909	563.33167	82.97694	-636.97644	223.21713	-2.10137
844	7.025	896.45667	381.79065	1453.58728	-190.05388	337.10788	1321.37268	-1099.69666	341.69376	1294.52393	452.54443	454.96170	-6.37588	-220.88794	194.10095	72.63116	-1462.48193	565.25543	86.63548	-659.56165	222.79570	-4.34061
845	7.033	895.03143	382.65848	1452.29956	-190.16301	337.12506	1317.41125	-1099.51794	340.73520	1292.04260	426.50296	456.84460	-6.70710	-197.13000	187.95059	75.85085	-1452.59790	567.48254	86.99992	-684.42920	224.58029	-4.78207
846	7.042	893.75000	383.48029	1450.83154	-190.54034	337.41919	1313.18970	-1099.35022	339.46506	1289.85107	400.58853	458.63843	-6.92462	-172.74042	181.86403	78.76019	-1439.20337	569.45923	85.41054	-709.94788	227.06995	-4.60052
847	7.050	892.62567	384.24762	1449.22302	-191.31491	337.93240	1308.80798	-1099.20093	337.97137	1287.87891	375.14679	460.33441	-7.12206	-148.24803	176.28406	81.13429	-1421.99048	570.96851	82.72050	-735.32312	229.45343	-4.51017
848	7.058	891.63708	384.94128	1447.52783	-192.62454	338.60513	1304.35059	-1099.05554	336.36127	1285.98804	350.16135	462.07303	-7.37333	-123.80006	171.52083	82.66247	-1400.65454	571.95508	79.04649	-760.42035	231.54230	-4.73856
849	7.067	890.73816	385.54272	1445.81738	-194.56206	339.37457	1299.89502	-1098.88721	334.72156	1284.04468	325.54861	463.97330	-7.71070	-99.28003	167.56546	83.41742	-1375.33032	572.22437	74.38246	-785.25708	233.44910	-5.20742
850	7.075	889.87769	386.04196	1444.17529	-197.11742	340.15695	1295.52295	-1098.73816	333.14554	1281.99072	301.21475	466.02267	-8.09174	-74.42227	164.22192	83.77487	-1346.74023	571.55505	69.18008	-809.84424	235.31416	-5.72240
851	7.083	889.01532	386.43414	1442.68591	-200.15141	340.84857	1291.32227	-1098.78577	331.79117	1279.84912	277.02893	468.11353	-8.42098	-48.94342	161.26236	84.07275	-1316.02173	569.79144	64.34158	-834.21838	237.17114	-6.12486
852	7.092	888.12347	386.71802	1441.41882	-203.44128	341.35162	1287.37939	-1099.23767	330.85196	1277.64905	252.86703	470.13931	-8.61209	-22.63249	158.50981	84.39393	-1284.34192	566.74762	60.76687	-858.43365	239.00330	-6.36118
853	7.100	887.18890	386.90024	1440.42163	-206.78113	341.59482	1283.78821	-1100.18823	330.48608	1275.39148	228.66965	472.04114	-8.65954	4.64461	155.89963	84.58479	-1252.45715	562.28229	58.94238	-882.55212	240.80527	-6.46814
854	7.108	886.22021	386.99997	1439.72229	-210.04758	341.52829	1280.66675	-1101.61487	330.79245	1273.08276	204.44943	473.80231	-8.64978	32.93988	153.47873	84.40820	-1220.57495	556.47424	58.88731	-906.64575	242.56281	-6.50305
855	7.117	885.24573	387.04745	1439.33752	-213.18530	341.11890	1278.14600	-1103.42102	331.79376	1270.75867	180.24475	475.44836	-8.70436	62.22461	151.37280	83.68143	-1188.63269	549.58917	60.37365	-930.77600	244.27495	-6.49701
856	7.125	884.29144	387.07147	1439.28271	-216.16229	340.37659	1276.33081	-1105.44165	333.40558	1268.48608	156.06815	477.02515	-8.89488	92.43088	149.72502	82.35023	-1156.65430	541.90503	63.16983	-954.98187	245.99098	-6.46954
857	7.133	883.36115	387.09415	1439.57556	-218.93402	339.38248	1275.27527	-1107.47961	335.44232	1266.35486	131.88913	478.57309	-9.17406	123.46286	148.58145	80.51685	-1124.87305	533.58948	67.06499	-979.28522	247.75009	-6.44389
858	7.142	882.43970	387.14297	1440.22827	-221.42355	338.27655	1274.98975	-1109.39038	337.67853	1264.45862	107.63782	480.14575	-9.40359	155.20865	147.88062	78.37958	-1093.60474	524.66962	71.66031	-1003.69202	249.51399	-6.42196
859	7.150	881.51062	387.24918	1441.23755	-223.53468	337.21545	1275.46143	-1111.13171	339.91977	1262.89355	83.23444	481.80212	-9.47472	187.60602	147.59077	76.09596	-1062.98474	515.16595	76.32581	-1028.19629	251.20622	-6.35671
860	7.158	880.56482	387.43506	1442.58447	-225.19250	336.32956	1276.66638	-1112.72217	342.02832	1261.77295	58.62531	483.55594	-9.38451	220.64236	147.75957	73.74306	-1032.78564	505.26416	80.50094	-1052.77686	252.78580	-6.16888
861	7.167	879.59998	387.71494	1444.24255	-226.36890	335.69397	1278.56934	-1114.14929	343.89215	1261.20581	33.79877	485.35907	-9.21084	254.23557	148.41931	71.43287	-1002.51288	495.25961	83.93250	-1077.41602	254.28410	-5.82771
862	7.175	878.62463	388.09650	1446.17773	-227.07300	335.32715	1281.12219	-1115.32080	345.38647	1261.23157	8.78546	487.14734	-9.04373	288.17581	149.53810	69.36795	-971.70587	485.39658	86.61131	-1102.14087	255.82315	-5.41995
863	7.183	877.66589	388.57462	1448.34351	-227.32770	335.21542	1284.25952	-1116.13879	346.42590	1261.81458	-16.36194	488.88187	-8.93578	322.25278	151.08551	67.71902	-940.19189	475.80786	88.61954	-1127.02588	257.51871	-5.05322
864	7.192	876.76825	389.13391	1450.67859	-227.16191	335.33633	1287.89563	-1116.62439	347.07397	1262.94995	-41.61072	490.56403	-8.89086	356.39279	153.08176	66.56700	-908.15161	466.56537	90.07768	-1152.13220	259.33011	-4.70905
865	7.200	875.98041	389.76501	1453.11145	-226.62598	335.66394	1291.92737	-1116.88672	347.50226	1264.70654	-66.99146	492.28903	-8.81966	390.57590	155.55286	66.06518	-876.02570	457.76547	91.13561	-1177.47083	261.13232	-4.30957
866	7.208	875.34290	390.47546	1455.57129	-225.80246	336.16513	1296.23975	-1116.98303	347.82480	1267.12659	-92.57257	494.25031	-8.52022	424.52817	158.46260	66.53719	-844.37250	449.55878	91.89445	-1203.04333	262.89066	-3.86761
867	7.217	874.88428	391.27808	1457.99744	-224.78961	336.79965	1300.71582	-1116.92993	348.07983	1270.17737	-118.36890	496.56067	-7.86799	457.38461	161.65646	68.22172	-813.75525	442.13937	92.29469	-1228.87341	264.64743	-3.47550
868	7.225	874.61597	392.17941	1460.34058	-223.66786	337.52530	1305.24609	-1116.76819	348.30005	1273.78381	-144.30286	499.06451	-7.03543	487.63455	164.87964	70.75973	-784.67261	435.67310	92.05858	-1254.93665	266.39236	-3.19591
869	7.233	874.52332	393.18207	1462.56018	-222.47861	338.30957	1309.72717	-1116.47900	348.45850	1277.79541	-170.25244	501.47379	-6.31681	513.56860	167.93063	72.96597	-757.54919	430.22873	90.75266	-1281.05603	268.00638	-2.98347
870	7.242	874.56439	394.28458	1464.62427	-221.23141	339.14340	1314.05029	-1115.97034	348.44708	1281.96765	-196.08478	503.64914	-5.67513	533.96252	170.79358	73.42860	-732.75018	425.87518	87.98189	-1306.85571	269.31818	-2.65134
871	7.250	874.67572	395.47925	1466.51025	-219.92496	340.04318	1318.09717	-1115.23987	348.19531	1286.04065	-221.56360	505.56897	-4.57775	548.47192	173.63098	71.48843	-710.55444	422.77118	83.53455	-1331.83105	270.20752	-1.88597
872	7.258	874.78076	396.75821	1468.19958	-218.55731	341.03299	1321.74805	-1114.43591	347.72784	1289.80566	-246.16833	507.17801	-2.26656	557.57739	176.70370	67.49567	-691.15210	421.18469	77.40579	-1355.53137	270.68445	-0.37048
873	7.267	874.80054	398.11530	1469.67175	-217.13232	342.11633	1324.89343	-1113.73450	347.12109	1293.12097	-268.99573	508.55789	1.93032	562.21838	180.25305	62.18470	-674.72900	421.60968	69.81853	-1377.74414	270.89453	1.99276
874	7.275	874.66766	399.53677	1470.90503	-215.66989	343.26413	1327.44287	-1113.23645	346.48373	1295.91357	-288.84888	510.21826	8.57368	563.28528	184.35675	56.02802	-661.52979	424.65918	61.08533	-1398.53540	271.05426	4.96928
875	7.283	874.33691	400.99646	1471.88342	-214.20404	344.42584	1329.32886	-1112.95471	345.91653	1298.14771	-304.46942	512.92419	18.17785	561.25244	188.84494	49.14993	-651.80444	430.63885	51.32322	-1418.11548	271.36868	8.14468
876	7.292	873.78857	402.46426	1472.59888	-212.76790	345.53940	1330.50464	-1112.83862	345.43018	1299.76843	-314.72876	517.18457	31.05867	556.19922	193.37967	41.64462	-645.71808	439.32391	40.45318	-1436.61450	271.90427	11.20777
877	7.300	873.02576	403.91446	1473.04724	-211.38417	346.53912	1330.93787	-1112.81482	344.96100	1300.69470	-318.67047	523.00574	46.97636	548.06384	197.67061	33.84985	-643.35901	450.08914	28.55823	-1453.86072	272.42776	14.20821
878	7.308	872.06836	405.32483	1473.22314	-210.06512	347.37228	1330.60730	-1112.81555	344.47128	1300.86902	-315.74329	529.95605	64.73357	536.72058	201.60938	26.36064	-644.83850	462.08826	16.31915	-1469.31787	272.49167	17.67084
879	7.317	870.94958	406.67938	1473.11975	-208.82086	348.00903	1329.51416	-1112.77356	343.98865	1300.30933	-306.43536	537.52759	82.30731	521.81702	205.17654	19.96016	-650.29736	474.04034	5.18297	-1482.13416	271.84726	22.25191
880	7.325	869.71497	407.97980	1472.73645	-207.67142	348.44534	1327.70398	-1112.61426	343.56796	1299.12146	-292.46680	545.46301	97.73667	502.92300	208.28308	15.40225	-659.76990	484.13303	-3.14271	-1491.14258	270.62787	27.94579
881	7.333	868.42267	409.24615	1472.08362	-206.65063	348.70560	1325.27515	-1112.27246	343.24994	1297.47290	-275.86926	553.43933	109.89617	480.28146	210.81860	12.84995	-673.29895	491.21530	-7.74133	-1495.03955	268.99039	33.69209
882	7.342	867.14343	410.50104	1471.18213	-205.80431	348.83755	1322.36633	-1111.72388	343.06836	1295.55603	-257.90771	560.84338	118.69820	455.20505	212.86815	11.68896	-691.16589	495.91937	-9.08834	-1492.94189	266.78778	37.98425
883	7.350	865.95245	411.75568	1470.05933	-205.19220	348.89914	1319.13416	-1111.02356	343.10135	1293.55188	-238.92010	567.20190	124.90200	429.30453	214.71472	11.14803	-713.21777	499.55249	-8.60083	-1484.80872	263.72064	39.81613
884	7.358	864.91083	413.00595	1468.75171	-204.89008	348.94379	1315.73169	-1110.32751	343.48465	1291.59900	-218.80566	572.37073	129.53539	403.53653	216.55846	10.78636	-738.01050	502.34100	-7.79676	-1471.15979	259.65762	39.06196
885	7.367	864.04852	414.23999	1467.30457	-204.98581	349.00629	1312.28577	-1109.85303	344.30148	1289.76660	-197.48303	576.31750	133.34392	378.16086	218.36989	10.42161	-763.57825	503.80984	-7.60748	-1452.46777	254.77345	36.24421
886	7.375	863.35577	415.45667	1465.76978	-205.57181	349.08884	1308.88086	-1109.79480	345.44568	1288.04736	-175.05292	579.07855	136.72371	353.18222	220.01445	10.00722	-788.82874	504.37314	-8.01109	-1428.98157	249.49045	32.13015
887	7.383	862.78619	416.67026	1464.20435	-206.72757	349.15295	1305.56140	-1110.26257	346.67343	1286.39685	-151.74780	580.77142	139.86185	328.55734	221.42786	9.58524	-813.63464	505.06342	-8.54739	-1401.02930	244.33722	27.48952
888	7.392	862.27075	417.89532	1462.67334	-208.48280	349.13458	1302.35754	-1111.24780	347.76904	1284.78564	-127.84460	581.48096	142.78955	304.18387	222.70718	9.20108	-838.12787	506.01590	-9.13362	-1369.30981	239.78716	23.07450
889	7.400	861.73999	419.13940	1461.24487	-210.76932	349.00537	1299.31372	-1112.62158	348.59723	1283.21399	-103.56049	581.24011	145.43893	279.94858	224.03120	8.86670	-862.40100	506.90921	-9.81341	-1334.81860	236.07516	19.63708
890	7.408	861.14355	420.40585	1459.98022	-213.40248	348.84308	1296.49548	-1114.20093	349.10703	1281.72949	-78.94080	580.13928	147.71796	255.80106	225.49242	8.60429	-886.56842	508.27753	-10.18258	-1298.53418	233.19402	17.80989
891	7.417	860.45514	421.69003	1458.92896	-216.14117	348.81924	1293.97107	-1115.83032	349.34210	1280.41333	-53.88538	578.35876	149.52335	231.71124	227.05516	8.45282	-910.73083	510.82547	-9.83268	-1261.24524	231.16553	17.91282
892	7.425	859.66858	422.98282	1458.12891	-218.79436	349.08582	1291.79529	-1117.40405	349.33948	1279.27124	-28.28491	576.07312	150.72502	207.62686	228.64935	8.40010	-934.91168	514.18317	-8.98808	-1223.62158	230.17461	19.87031
893	7.433	858.79230	424.28751	1457.61108	-221.27530	349.67108	1290.02673	-1118.84875	349.02451	1278.17468	-2.07800	573.40210	151.17450	183.52527	230.26039	8.34606	-959.10022	517.34229	-8.25011	-1186.37280	230.43205	23.30261
894	7.442	857.84216	425.62332	1457.40540	-223.57835	350.47836	1288.74597	-1120.10852	348.28204	1276.96924	24.75732	570.46643	150.69550	159.41165	231.91324	8.19543	-983.30286	519.76111	-7.95181	-1150.29932	232.06668	27.72322
895	7.450	856.83209	427.01428	1457.54358	-225.73376	351.34711	1288.03406	-1121.17346	347.11652	1275.63708	52.19910	567.36169	149.08327	135.24844	233.60602	7.97971	-1007.54761	521.56238	-7.98175	-1116.05396	235.08499	32.72375
896	7.458	855.76514	428.47992	1458.05383	-227.77667	352.10300	1287.93628	-1122.13855	345.72534	1274.35901	80.18704	564.08063	146.22449	110.97375	235.29909	7.82722	-1031.86279	523.11279	-8.05981	-1083.72546	239.36980	38.00341
897	7.467	854.63287	430.01248	1458.94421	-229.72769	352.59113	1288.45630	-1123.15112	344.37399	1273.40918	108.64709	560.54639	142.20203	86.56396	236.93465	7.84916	-1056.30920	524.74872	-8.00122	-1052.66150	244.75293	43.27343
898	7.475	853.42535	431.54684	1460.19043	-231.57932	352.69537	1289.57813	-1124.26001	343.14880	1272.97131	137.51486	556.66052	137.21542	62.02795	238.46477	8.07035	-1081.01733	526.61285	-7.81516	-1021.81128	251.03035	48.23945
899	7.483	852.14697	432.98364	1461.73999	-233.28574	352.34006	1291.28418	-1125.39661	341.93619	1273.08655	166.72943	552.32483	131.47241	37.37552	239.91287	8.38588	-1106.02209	528.52832	-7.62206	-990.31909	257.88464	52.70654
900	7.492	850.82703	434.26144	1463.52844	-234.76523	351.49020	1293.55908	-1126.49829	340.67563	1273.76477	196.20779	547.52850	125.18656	12.59248	241.41045	8.60207	-1131.11646	530.13666	-7.47424	-957.83875	264.88406	56.66405
901	7.500	849.51306	435.38898	1465.49243	-235.92645	350.16266	1296.37817	-1127.54944	339.46344	1275.05640	225.83023	542.35559	118.56460	-12.35484	243.11823	8.59255	-1156.13464	531.26575	-7.38314	-924.45996	271.61166	60.24876
902	7.508	848.25720	436.41928	1467.57410	-236.70450	348.43033	1299.68994	-1128.52576	338.41681	1277.01685	255.44464	536.76617	111.69223	-37.47478	245.08157	8.39792	-1181.17432	532.26709	-7.37947	-890.56519	277.77979	63.61298
903	7.517	847.10742	437.41776	1469.72412	-237.07640	346.39948	1303.40930	-1129.37439	337.57709	1279.65613	284.98889	530.46838	104.49093	-62.73593	247.16464	8.17763	-1206.33752	533.88995	-7.33130	-856.78870	283.20935	66.79714
904	7.525	846.10107	438.43793	1471.89880	-237.05185	344.18045	1307.42773	-1130.04199	336.92282	1282.91711	314.67557	523.13690	96.89810	-88.11008	249.16768	8.07994	-1231.63647	536.42133	-7.06929	-823.93231	287.72195	69.68343
905	7.533	845.26178	439.49634	1474.05176	-236.66138	341.87442	1311.62964	-1130.49292	336.40729	1286.67517	344.95276	514.60046	89.01917	-113.59711	251.03525	8.12326	-1257.19104	539.21484	-6.75506	-792.74390	291.09802	72.03021
906	7.542	844.59888	440.56146	1476.13171	-235.95905	339.56174	1315.89783	-1130.70447	335.98523	1290.75696	376.05545	504.97351	81.18467	-139.18536	252.84949	8.20325	-1283.10779	541.58606	-6.60606	-763.76123	293.13181	73.53902
907	7.550	844.10730	441.57141	1478.08643	-235.02707	337.28619	1320.11316	-1130.68213	335.63779	1294.97217	407.26337	495.07037	74.06926	-164.79001	254.58914	8.21779	-1309.11023	543.68652	-6.35975	-737.35760	293.65887	73.90963
908	7.558	843.76801	442.47104	1479.86694	-233.96136	335.05743	1324.15625	-1130.50049	335.39847	1299.13501	436.61075	486.19608	68.27447	-190.16046	256.05795	8.21160	-1334.43164	546.18652	-5.31632	-713.82196	292.54770	72.87729
909	7.567	843.54810	443.24222	1481.43164	-232.84750	332.86868	1327.90955	-1130.27515	335.30548	1303.03821	461.59711	479.02997	63.41869	-214.76328	257.10983	8.45680	-1358.25708	549.51239	-2.71328	-693.35095	289.73715	70.24544
910	7.575	843.39685	443.90051	1482.75037	-231.75078	330.70807	1331.25610	-1130.08496	335.31458	1306.41968	480.31857	473.28174	58.17889	-237.80585	257.79361	9.32341	-1380.34741	553.44006	1.88140	-676.03717	285.28104	65.92865
911	7.583	843.24768	444.46533	1483.80188	-230.72208	328.57080	1334.07788	-1129.99487	335.36249	1309.03577	492.34561	468.37650	51.41283	-258.45166	258.19199	11.00076	-1400.98975	557.29852	8.23682	-661.92188	279.34015	60.01842
912	7.592	843.03149	444.94189	1484.57141	-229.80557	326.47400	1336.26440	-1130.13000	335.49701	1310.78918	498.83954	463.92657	42.96285	-276.08209	258.14835	13.47318	-1420.39551	560.54510	15.63220	-651.08032	272.12787	52.82573
913	7.600	842.69464	445.32919	1485.04919	-229.03690	324.45102	1337.72754	-1130.64185	335.84286	1311.75000	501.48538	459.80905	33.50242	-290.37256	257.08356	16.98917	-1438.45166	563.06287	23.57317	-643.67694	263.82602	44.80297
914	7.608	842.20636	445.62848	1485.22778	-228.43388	322.53589	1338.41248	-1131.60242	336.48376	1312.06116	501.05734	456.16040	23.88871	-300.86273	254.09645	22.56115	-1454.84741	564.99548	32.26951	-639.96997	254.56824	36.33603
915	7.617	841.54926	445.83987	1485.10046	-227.99077	320.76089	1338.29883	-1132.92224	337.37552	1311.80762	497.03696	453.30533	14.76410	-306.33224	248.55782	31.39841	-1469.05872	566.45917	42.37189	-640.27539	244.58427	27.58813
916	7.625	840.70795	445.96283	1484.66089	-227.68169	319.15857	1337.39746	-1134.34021	338.29819	1310.95203	488.40540	451.60913	6.71861	-305.13742	240.83752	43.18744	-1480.20654	567.42963	54.17989	-644.92419	234.41869	18.64140
917	7.633	839.67627	445.99887	1483.90344	-227.47452	317.76337	1335.74402	-1135.54126	338.92642	1309.42236	474.62796	451.25949	0.52013	-296.57236	232.28613	55.47223	-1487.22778	568.02850	66.82119	-654.24005	225.11142	9.94871
918	7.642	838.47571	445.95114	1482.82715	-227.34534	316.61694	1333.39148	-1136.33459	339.00293	1307.28247	456.08191	452.04544	-3.28993	-281.57938	224.20892	65.61589	-1489.40088	568.82574	78.19370	-668.46985	218.12016	2.61131
919	7.650	837.16321	445.83157	1481.44006	-227.28372	315.76068	1330.40845	-1136.72437	338.45291	1304.77795	433.81982	453.43195	-5.02535	-262.07147	216.88518	72.95774	-1486.66699	570.41211	86.16237	-687.49500	214.58487	-2.20144
920	7.658	835.82697	445.66577	1479.75806	-227.29735	315.21396	1326.88232	-1136.84253	337.36469	1302.20691	409.14691	454.98886	-5.65902	-239.94830	209.77725	78.54870	-1479.44250	572.73334	90.05299	-710.38574	214.36826	-4.31903
921	7.667	834.56769	445.47858	1477.80115	-227.42323	314.96332	1322.91748	-1136.82373	335.89243	1299.76929	383.38538	456.60953	-6.01024	-216.61151	202.49895	83.46172	-1468.23035	575.20624	90.78811	-735.43494	216.15753	-4.70208
922	7.675	833.46997	445.27759	1475.59326	-227.73668	314.97433	1318.62415	-1136.71301	334.16501	1297.51038	357.58154	458.32901	-6.34067	-192.87170	195.29729	87.89548	-1453.31128	577.34808	89.61194	-761.01959	218.56682	-4.51108
923	7.683	832.58044	445.05075	1473.16748	-228.35143	315.21091	1314.10913	-1136.48608	332.26221	1295.36609	332.21246	460.17581	-6.58059	-169.04109	188.73276	91.50247	-1434.64160	579.01428	87.06006	-786.36230	220.85570	-4.43713
924	7.692	831.90466	444.76770	1470.57312	-229.41103	315.64352	1309.47058	-1136.14722	330.24802	1293.25000	307.27777	462.13763	-6.69433	-145.08333	183.16574	94.04515	-1412.08325	580.10992	83.10723	-811.36841	222.88513	-4.69089
925	7.700	831.42065	444.39032	1467.87427	-231.05881	316.23569	1304.80103	-1135.78076	328.19562	1291.08679	282.61774	464.12863	-6.81153	-120.77238	178.54834	95.66993	-1385.78369	580.41455	77.91406	-836.11511	224.80835	-5.16546
926	7.708	831.09229	443.89532	1465.13464	-233.37241	316.91821	1300.19275	-1135.54431	326.21667	1288.81616	258.10046	466.07578	-7.08352	-95.87381	174.52919	96.76808	-1356.38757	579.73108	72.26381	-860.65448	226.76160	-5.64189
927	7.717	830.87854	443.28189	1462.40662	-236.28903	317.57666	1295.73938	-1135.64844	324.52094	1286.44165	233.66486	468.01129	-7.47698	-70.24185	170.71231	97.68910	-1324.93982	577.89978	67.26103	-885.02374	228.73618	-5.97912
928	7.725	830.74402	442.56012	1459.73669	-239.59291	318.06485	1291.53198	-1136.27356	323.39017	1284.03516	209.31778	469.98111	-7.80317	-43.78636	166.87874	98.54777	-1292.52380	574.70813	63.72784	-909.27185	230.66757	-6.15134
929	7.733	830.67126	441.74121	1457.16748	-243.00847	318.23825	1287.66150	-1137.45520	323.03735	1281.65906	185.07642	471.97482	-7.94643	-16.43970	163.02837	99.21805	-1259.87805	570.04895	61.96959	-933.45276	232.53679	-6.19815
930	7.742	830.66541	440.83356	1454.73584	-246.32784	317.99405	1284.23486	-1139.06799	323.51550	1279.32019	160.91666	473.98297	-7.97646	11.82509	159.29291	99.45091	-1227.30798	564.08679	61.92953	-957.60370	234.36496	-6.19188
931	7.750	830.74744	439.84467	1452.46985	-249.45549	317.29211	1281.37878	-1140.89539	324.73007	1277.00146	136.80029	475.98639	-8.04744	40.98260	155.80585	99.05363	-1194.91809	557.09705	63.40838	-981.75922	236.17244	-6.19894
932	7.758	830.94269	438.78647	1450.39063	-252.36346	316.15057	1279.21082	-1142.70923	326.47400	1274.71057	112.69037	477.92657	-8.22753	70.96997	152.59714	98.01821	-1162.88904	549.20233	66.13531	-1005.96112	237.96785	-6.23317
933	7.767	831.26880	437.68112	1448.51611	-255.03220	314.64282	1277.79956	-1144.34106	328.47708	1272.49463	88.52792	479.77829	-8.43537	101.73138	149.61725	96.45831	-1131.54028	540.36841	69.67557	-1030.23364	239.74884	-6.26092
934	7.775	831.72699	436.56418	1446.86267	-257.41257	312.89957	1277.15588	-1145.72363	330.48694	1270.42859	64.24457	481.57275	-8.54292	133.25809	146.84517	94.45675	-1101.13525	530.60504	73.39183	-1054.57983	241.51901	-6.24071
935	7.783	832.30048	435.47250	1445.44458	-259.42068	311.09128	1277.25830	-1146.87024	332.32526	1268.60571	39.80151	483.32312	-8.51760	165.54379	144.30664	92.05228	-1071.59546	520.08405	76.63762	-1079.00781	243.31638	-6.14896
936	7.792	832.96204	434.42120	1444.26892	-260.97116	309.38669	1278.07739	-1147.82751	333.89514	1267.13599	15.20044	485.00647	-8.44884	198.50546	142.02644	89.33033	-1042.42004	509.08392	79.00826	-1103.54797	245.18466	-5.99361
937	7.800	833.68542	433.39273	1443.32813	-262.01660	307.91208	1279.58105	-1148.65039	335.18152	1266.13196	-9.53558	486.62445	-8.44142	231.98187	140.01622	86.44217	-1012.96436	497.91901	80.40723	-1128.24414	247.11946	-5.81015
938	7.808	834.45447	432.34308	1442.59644	-262.55585	306.73596	1281.72668	-1149.39038	336.22693	1265.68164	-34.39417	488.23459	-8.50138	265.78308	138.27533	83.56203	-982.82007	486.89166	80.96225	-1153.11890	249.07257	-5.62094
939	7.817	835.27063	431.21793	1442.03296	-262.61542	305.88116	1284.45618	-1150.06274	337.06628	1265.83240	-59.40063	489.91046	-8.55456	299.73233	136.85718	80.83669	-951.95044	476.15344	80.88643	-1178.15527	250.96313	-5.38129
940	7.825	836.15381	429.97775	1441.58594	-262.23703	305.34366	1287.69360	-1150.61560	337.69299	1266.60034	-84.58142	491.69571	-8.54048	333.71494	135.94998	78.36421	-920.61792	465.69958	80.37866	-1203.31921	252.68172	-4.99813
941	7.833	837.13867	428.63065	1441.20215	-261.48193	305.10364	1291.34534	-1150.97046	338.09906	1268.00610	-109.92407	493.58838	-8.42910	367.65067	135.75732	76.30341	-889.32684	455.68188	79.64314	-1228.60278	254.18997	-4.45251
942	7.842	838.27344	427.24731	1440.84314	-260.43427	305.12726	1295.30103	-1151.09961	338.32281	1270.08105	-135.41986	495.51715	-8.21554	401.21677	136.29359	74.99328	-858.73730	446.46939	78.83833	-1254.05664	255.62338	-3.87654
943	7.850	839.61017	425.92499	1440.49060	-259.18857	305.36395	1299.43799	-1151.02588	338.42725	1272.80396	-161.08582	497.37823	-7.95236	433.47873	137.34329	74.75340	-829.46484	438.22928	77.88313	-1279.76196	257.16696	-3.44204
944	7.858	841.17847	424.72961	1440.12708	-257.82797	305.75223	1303.62598	-1150.76086	338.43668	1276.03613	-186.92847	499.13892	-7.72667	462.90073	138.56734	75.37307	-801.96619	430.81506	76.44818	-1305.72705	258.83224	-3.19087
945	7.867	842.96381	423.68024	1439.71423	-256.40497	306.24118	1307.73462	-1150.27856	338.30081	1279.52893	-212.91357	500.84766	-7.56278	487.87863	139.70866	75.80878	-776.58844	424.13272	74.17870	-1331.80151	260.45630	-3.01012
946	7.875	844.90985	422.76816	1439.19153	-254.93417	306.81726	1311.63879	-1149.56152	337.91815	1282.99548	-238.89282	502.55112	-7.26072	507.38309	140.78024	74.66303	-753.61792	418.30746	70.82832	-1357.64404	261.84943	-2.68839
947	7.883	846.93433	421.96909	1438.49695	-253.40150	307.50705	1315.22595	-1148.68640	337.23276	1286.19617	-264.50806	504.24280	-6.27009	521.22437	142.01071	71.20573	-733.30103	413.54144	66.23384	-1382.73999	262.86761	-1.92388
948	7.892	848.94635	421.24786	1437.58960	-251.78549	308.34628	1318.40112	-1147.82031	336.33359	1288.99512	-289.16711	505.92810	-3.81944	529.86414	143.63586	65.79469	-715.88971	410.04614	60.29863	-1406.58850	263.46579	-0.40007
949	7.900	850.86139	420.56757	1436.45313	-250.07901	309.34341	1321.08301	-1147.09888	335.42993	1291.35071	-312.03711	507.74652	0.74823	534.03040	145.74667	59.21915	-701.67554	408.15063	53.02622	-1428.97717	263.76755	1.99908
950	7.908	852.61084	419.89716	1435.08472	-248.30200	310.46515	1323.19885	-1146.54370	334.67453	1293.25452	-332.05060	509.96088	7.77425	534.37390	148.15610	51.91051	-690.97369	408.37619	44.50989	-1450.03809	264.02869	5.07459
951	7.917	854.14758	419.21323	1433.48450	-246.49930	311.64313	1324.68127	-1146.08752	334.01428	1294.66736	-348.07336	512.81079	17.37749	531.29321	150.36905	43.91001	-684.05292	411.28693	34.87814	-1470.04639	264.50607	8.43925
952	7.925	855.45215	418.50354	1431.65259	-244.72533	312.79153	1325.46936	-1145.64453	333.27112	1295.50977	-359.13605	516.44885	29.65800	524.89551	151.86136	35.38594	-681.04602	417.07843	24.34539	-1489.09961	265.30035	11.73540
953	7.933	856.53015	417.77139	1429.58716	-243.02881	313.83014	1325.51672	-1145.16748	332.34418	1295.70752	-364.44128	521.10400	44.71117	514.93945	152.50482	27.01490	-681.95386	425.13681	13.52654	-1506.84619	266.24005	14.85526
954	7.942	857.40137	417.02930	1427.28552	-241.44641	314.70645	1324.80652	-1144.65283	331.29547	1295.24048	-363.36444	527.00848	62.13497	500.83054	152.76498	19.89907	-686.79132	433.98453	3.78527	-1522.53625	266.97824	18.09195
955	7.950	858.09985	416.28787	1424.74658	-240.00749	315.40552	1323.37183	-1144.11292	330.29147	1294.17017	-355.92224	533.73285	80.31709	482.08884	153.40053	15.00900	-695.69330	441.76947	-3.21985	-1535.30835	267.25327	21.99108
956	7.958	858.68256	415.54956	1421.97583	-238.74661	315.94333	1321.30518	-1143.56299	329.50955	1292.64343	-343.27435	540.13477	96.78503	459.20883	154.79251	12.44594	-708.92084	447.13058	-6.86648	-1544.31311	267.03912	26.82420
957	7.967	859.22375	414.81198	1418.98718	-237.70865	316.35837	1318.74353	-1143.03223	329.07431	1290.86511	-327.31689	545.43567	109.74750	433.82932	156.69904	11.40323	-726.73828	449.96844	-8.05567	-1548.70654	266.45807	32.06708
958	7.975	859.79633	414.07874	1415.80273	-236.94414	316.70526	1315.83899	-1142.58093	329.02930	1289.03137	-309.58191	549.69678	118.99047	407.74881	158.70749	10.96999	-748.85193	451.45383	-8.06678	-1547.76318	265.45529	36.47750
959	7.983	860.45569	413.35590	1412.45276	-236.50626	317.04236	1312.73840	-1142.30566	329.31204	1287.25378	-290.64185	553.15204	125.34964	381.97513	160.58516	10.67338	-773.91040	452.96558	-7.61590	-1541.05151	263.56772	38.83681
960	7.992	861.22681	412.64066	1408.98096	-236.45171	317.41251	1309.57068	-1142.30298	329.73639	1285.53760	-270.45001	555.70367	129.83414	356.72745	162.24915	10.37406	-799.98755	454.80402	-7.13107	-1528.48169	260.25183	38.63651
961	8.000	862.09106	411.93100	1405.45178	-236.84076	317.82239	1306.43823	-1142.62219	330.09064	1283.84961	-248.94080	557.09515	133.23517	331.89493	163.70245	10.05235	-825.58978	456.23367	-7.06320	-1510.20593	255.45882	36.12646
962	8.008	862.98761	411.23895	1401.94775	-237.73126	318.23727	1303.41248	-1143.26294	330.31097	1282.21521	-226.26855	557.18860	136.10507	307.33670	164.97989	9.70529	-850.21112	456.77621	-7.60890	-1486.53638	249.74487	31.97322
963	8.017	863.83368	410.58209	1398.56323	-239.15323	318.60626	1300.53589	-1144.17651	330.48584	1280.72058	-202.69806	555.97278	138.77538	282.98105	166.13625	9.32473	-874.19049	456.97797	-8.46497	-1457.98486	243.88425	27.01234
964	8.025	864.55316	409.97495	1395.39172	-241.05939	318.91370	1297.82544	-1145.26416	330.69388	1279.41797	-178.43665	553.55316	141.39890	258.80933	167.28250	8.93264	-898.10333	457.83832	-9.07338	-1425.34607	238.46869	22.17228
965	8.033	865.09808	409.43445	1392.51196	-243.29538	319.22028	1295.27783	-1146.43591	330.90042	1278.28625	-153.56250	550.18738	144.00433	234.81198	168.54572	8.59056	-922.22430	459.75305	-9.12482	-1389.67688	233.77603	18.37921
966	8.042	865.45453	408.98190	1389.98376	-245.65039	319.64554	1292.88989	-1147.66187	330.94604	1277.27344	-128.05316	546.14734	146.45787	210.99850	169.97961	8.35115	-946.44562	462.18335	-8.79061	-1352.09155	229.84004	16.34290
967	8.050	865.63293	408.63544	1387.85071	-247.95828	320.29498	1290.69690	-1148.90991	330.58112	1276.30115	-101.86829	541.57813	148.46269	187.37207	171.51262	8.20602	-970.54102	464.36450	-8.45820	-1313.56104	226.64352	16.35461
968	8.058	865.65424	408.40585	1386.14307	-250.14700	321.19043	1288.79602	-1150.07678	329.61929	1275.24744	-75.00348	536.57941	149.70302	163.83340	173.01192	8.08253	-994.43921	466.09784	-8.31915	-1274.97766	224.34724	18.26774
969	8.067	865.54114	408.29404	1384.88196	-252.21313	322.25476	1287.32141	-1151.03284	328.10907	1274.00684	-47.48853	531.31555	149.96655	140.20346	174.43246	7.90976	-1018.24561	467.67667	-8.29854	-1237.29370	223.25676	21.67264
970	8.075	865.31360	408.28510	1384.08240	-254.17784	323.35205	1286.38623	-1151.72583	326.31409	1272.58728	-19.35773	525.97107	149.14691	116.39255	175.85828	7.70078	-1042.07593	469.32809	-8.28173	-1201.34363	223.53047	26.13907
971	8.083	864.98657	408.35110	1383.75586	-256.05713	324.33261	1286.05212	-1152.25818	324.55704	1271.15637	9.37799	520.67230	147.22122	92.45935	177.38092	7.54684	-1065.96338	471.00244	-8.25183	-1167.45544	225.05093	31.33467
972	8.092	864.56921	408.46417	1383.90796	-257.84470	325.05688	1286.33716	-1152.82556	323.05841	1269.96301	38.71741	515.47809	144.23372	68.48785	178.98535	7.51909	-1089.91748	472.57471	-8.23620	-1135.24927	227.57303	36.93994
973	8.100	864.06665	408.61240	1384.53052	-259.50546	325.41888	1287.23804	-1153.53284	321.83929	1269.17920	68.63000	510.37045	140.26198	44.46301	180.57516	7.60610	-1114.00903	474.03772	-8.20179	-1103.79565	230.88184	42.54838
974	8.108	863.48370	408.80029	1385.59143	-260.97534	325.36145	1288.74292	-1154.34583	320.79428	1268.85925	99.05795	505.23349	135.38571	20.26651	182.05589	7.75758	-1138.36938	475.45773	-8.05579	-1072.03528	234.77924	47.75866
975	8.117	862.83167	409.02576	1387.03381	-262.17075	324.87006	1290.83545	-1155.21167	319.86792	1269.04614	129.97864	499.89294	129.67099	-4.21223	183.42480	7.92010	-1163.08960	476.86060	-7.78062	-1039.19116	238.98418	52.35968
976	8.125	862.13635	409.27005	1388.78687	-263.01468	323.96716	1293.49036	-1156.10767	319.11356	1269.83569	161.42004	494.24762	123.21513	-28.98312	184.85037	8.01883	-1188.08911	478.21231	-7.50379	-1004.96594	243.13206	56.38493
977	8.133	861.43823	409.50818	1390.77380	-263.46497	322.70966	1296.66174	-1156.99829	318.60968	1271.33374	193.39743	488.25983	116.15754	-53.97923	186.56010	8.00927	-1213.15491	479.48486	-7.38496	-969.54022	246.88402	60.01006
978	8.142	860.78357	409.71979	1392.91040	-263.52249	321.17453	1300.27441	-1157.82544	318.39325	1273.59192	225.90448	481.73486	108.57639	-79.12250	188.61298	7.94101	-1238.19373	480.86444	-7.43578	-933.47937	250.01480	63.39384
979	8.150	860.21674	409.89874	1395.10779	-263.21902	319.43991	1304.22900	-1158.52368	318.46069	1276.58154	258.86047	474.64688	100.63926	-104.37726	190.85568	7.91131	-1263.38940	482.76480	-7.49212	-897.61371	252.40269	66.53923
980	8.158	859.77386	410.03665	1397.28052	-262.59973	317.58084	1308.41382	-1159.03748	318.77982	1280.20276	292.11890	467.42609	92.74918	-129.77307	193.07140	7.97734	-1289.00134	485.27499	-7.44902	-862.85535	253.96191	69.25771
981	8.167	859.47400	410.09705	1399.35339	-261.71436	315.67557	1312.71350	-1159.33252	319.29013	1284.30322	325.71304	460.10349	85.14909	-155.34923	195.14340	8.09615	-1315.04565	487.92612	-7.38848	-829.95331	254.60655	71.26460
982	8.175	859.31873	410.03305	1401.26440	-260.61865	313.79477	1317.01367	-1159.39819	319.90668	1288.68726	359.60168	452.37103	77.95287	-181.06705	197.06729	8.16364	-1341.20227	490.39505	-7.30965	-799.37305	254.24724	72.28445
983	8.183	859.29791	409.83426	1402.97290	-259.37421	311.98087	1321.20374	-1159.25159	320.54855	1293.12769	392.91003	444.73972	71.60135	-206.76038	198.81512	8.17095	-1366.91492	492.95605	-6.85471	-771.39709	252.78116	72.06967
984	8.192	859.39557	409.55896	1404.46790	-258.04193	310.24554	1325.17468	-1158.96362	321.19107	1297.39490	423.81982	438.02252	66.34639	-232.08716	200.30296	8.31818	-1391.57959	496.00266	-5.35262	-746.26099	250.11534	70.40738
985	8.200	859.58502	409.30487	1405.75684	-256.67700	308.58096	1328.80945	-1158.66357	321.87799	1301.28613	450.13071	432.33408	61.54275	-256.48026	201.50655	8.95332	-1414.75488	499.58383	-2.14204	-724.17273	246.21419	67.18045
986	8.208	859.81616	409.12268	1406.84473	-255.32721	306.97379	1331.98010	-1158.46716	322.63559	1304.61438	470.00192	427.45837	55.98862	-279.19113	202.45071	10.36004	-1436.25769	503.51172	2.96512	-705.28003	241.08847	62.43482
987	8.217	860.01855	408.97958	1407.72620	-254.03145	305.41418	1334.56055	-1158.40576	323.39349	1307.19458	482.78958	423.32819	48.75789	-299.46747	203.07307	12.55515	-1456.15967	507.55292	9.54564	-689.68781	234.76137	56.39157
988	8.225	860.12628	408.80881	1408.38635	-252.82190	303.89813	1336.45129	-1158.45117	324.04056	1308.87939	489.30215	419.96387	39.76398	-316.78238	203.15646	15.35528	-1474.66809	511.40021	17.00902	-677.57141	227.29243	49.36512
989	8.233	860.09369	408.56738	1408.80847	-251.72742	302.43436	1337.59351	-1158.57153	324.52463	1309.61023	490.94318	417.34796	29.70008	-330.90405	202.24492	18.86706	-1491.84021	514.64990	25.15566	-669.29077	218.80737	41.61454
990	8.242	859.89392	408.25476	1408.98303	-250.77252	301.05566	1337.96118	-1158.74451	324.86914	1309.42896	488.50153	415.45325	19.52465	-341.51465	199.60866	24.02322	-1507.31543	516.96820	34.38216	-665.34857	209.47081	33.25801
991	8.250	859.51581	407.90079	1408.90588	-249.97314	299.81464	1337.55151	-1158.94897	325.12885	1308.45898	481.73773	414.35895	10.16023	-347.58221	194.67720	32.11618	-1520.26990	518.33710	45.32015	-666.22278	199.52249	24.36967
992	8.258	858.96265	407.54456	1408.56946	-249.33160	298.76740	1336.38330	-1159.15369	325.33820	1306.86670	470.01059	414.22427	2.54751	-347.49463	187.75026	43.10250	-1529.61401	519.08594	57.85301	-672.21350	189.55267	15.27192
993	8.267	858.25629	407.21628	1407.95911	-248.83353	297.96460	1334.49768	-1159.30920	325.47061	1304.82532	453.21069	415.02704	-2.55983	-340.24323	180.04274	54.76501	-1534.40015	519.66937	70.30232	-683.37726	180.81502	6.87558
994	8.275	857.44531	406.91940	1407.06226	-248.45215	297.44485	1331.95593	-1159.36499	325.42474	1302.49573	432.10223	416.41638	-5.18703	-326.32904	172.75626	64.42365	-1534.24243	520.45013	80.01995	-699.56665	174.89050	0.51202
995	8.283	856.60529	406.62604	1405.87964	-248.16342	297.22760	1328.83948	-1159.29810	325.05841	1300.01819	407.99069	418.00494	-6.21832	-307.42383	166.15646	71.20295	-1529.37500	521.55371	85.22414	-720.30017	172.55374	-3.04794
996	8.292	855.82086	406.29630	1404.42712	-247.96661	297.31555	1325.24780	-1159.12329	324.26001	1297.50171	382.31482	419.63690	-6.65361	-285.41843	159.72232	76.09776	-1520.34277	522.82385	86.24782	-744.33807	173.10919	-4.28391
997	8.300	855.16156	405.90393	1402.73267	-247.90109	297.70126	1321.29358	-1158.86096	323.00885	1295.00330	356.32379	421.28146	-6.97345	-261.77295	153.04060	80.35896	-1507.60071	523.97247	84.82371	-769.86133	175.10371	-4.37483
998	8.308	854.66577	405.44669	1400.83472	-248.05524	298.36191	1317.09546	-1158.49695	321.37793	1292.51770	330.72034	422.95923	-7.20538	-237.34897	146.28101	84.37061	-1491.19104	524.80872	82.29222	-795.50732	177.38846	-4.29703
999	8.317	854.33508	404.93030	1398.78259	-248.56267	299.25027	1312.77332	-1158.00061	319.48599	1290.00684	305.59262	424.74115	-7.31194	-212.49863	139.95859	87.74639	-1470.77124	525.36719	78.81409	-820.83051	179.46606	-4.47984
1000	8.325	854.13580	404.34647	1396.64197	-249.57300	300.29251	1308.44043	-1157.38660	317.46808	1287.46582	280.76651	426.63306	-7.37715	-187.22363	134.51703	90.00424	-1446.07593	525.75549	74.11372	-845.81927	181.31209	-4.89029
1001	8.333	854.01038	403.67883	1394.49207	-251.18924	301.38434	1304.19592	-1156.76697	315.49521	1284.95190	256.12875	428.55811	-7.52884	-161.36137	130.09995	91.08417	-1417.37415	525.82788	68.42480	-870.51660	183.07776	-5.32051
1002	8.342	853.89673	402.92316	1392.41333	-253.39764	302.38452	1300.12122	-1156.35522	313.78220	1282.51575	231.65955	430.44830	-7.81861	-134.77094	126.57507	91.36481	-1385.57788	525.11725	62.62605	-894.98907	184.85526	-5.64329
1003	8.350	853.74780	402.09485	1390.47290	-256.04724	303.13528	1296.28394	-1156.38025	312.54996	1280.12878	207.34866	432.27438	-8.16897	-107.39978	123.67273	91.34032	-1351.98901	523.06750	57.77085	-919.30957	186.62413	-5.84259
1004	8.358	853.54297	401.22156	1388.72375	-258.91211	303.51566	1292.75403	-1156.97180	311.98007	1277.71497	183.15817	434.04276	-8.43426	-79.23216	121.09167	91.35397	-1317.81287	519.39728	54.63826	-943.52002	188.32986	-5.94976
1005	8.367	853.28845	400.32892	1387.20935	-261.78897	303.47150	1289.62683	-1158.09534	312.16382	1275.21423	159.03601	435.78592	-8.55510	-50.26057	118.64683	91.49540	-1283.75659	514.36725	53.56158	-967.64514	189.95305	-6.01633
1006	8.375	853.01129	399.42920	1385.96204	-264.55029	302.99976	1287.02490	-1159.54785	313.05161	1272.60632	134.93332	437.50922	-8.61818	-20.48448	116.43310	91.57656	-1249.99292	508.56506	54.45250	-991.72028	191.51410	-6.06886
1007	8.383	852.74774	398.51892	1385.00159	-267.13440	302.14075	1285.05701	-1161.06360	314.48062	1269.92371	110.81442	439.16473	-8.74416	10.09596	114.75926	91.23661	-1216.43311	502.38647	56.96175	-1015.77405	193.02951	-6.06578
1008	8.392	852.52686	397.58466	1384.34277	-269.50922	300.99362	1283.77539	-1162.45679	316.25061	1267.26245	86.65475	440.74185	-8.93987	41.43958	113.86487	90.19060	-1183.04639	495.69077	60.61808	-1039.82397	194.51538	-5.96469
1009	8.400	852.36115	396.62094	1383.99963	-271.63416	299.71085	1283.17859	-1163.64368	318.15128	1264.76233	62.41968	442.33185	-9.08375	73.42444	113.74613	88.42771	-1150.00439	487.86838	64.81373	-1063.93018	196.07529	-5.82138
1010	8.408	852.24957	395.64478	1383.97876	-273.44250	298.46228	1283.24536	-1164.59875	319.98062	1262.56677	38.07581	444.00946	-9.08498	105.91290	114.24106	86.16961	-1117.53650	478.53854	68.90880	-1088.18066	197.84596	-5.72910
1011	8.417	852.18420	394.68561	1384.27466	-274.85767	297.39377	1283.95422	-1165.34277	321.58868	1260.79382	13.62292	445.72751	-9.00401	138.85910	115.22298	83.64265	-1085.60461	468.17148	72.52367	-1112.58826	199.76775	-5.67172
1012	8.425	852.15771	393.76141	1384.87061	-275.81775	296.59784	1285.28479	-1165.93250	322.90332	1259.53491	-10.93762	447.40335	-8.97070	172.28192	116.69965	80.92457	-1053.77612	457.63147	75.57845	-1137.08765	201.60400	-5.53414
1013	8.433	852.17108	392.87015	1385.73889	-276.28430	296.11014	1287.21301	-1166.43433	323.92300	1258.87598	-35.64294	449.04456	-9.03752	206.12006	118.74869	78.01653	-1021.49323	447.37805	78.04129	-1161.67297	203.26166	-5.23680
1014	8.442	852.23694	392.00528	1386.83984	-276.24573	295.92819	1289.70471	-1166.90259	324.68954	1258.90784	-60.52026	450.73242	-9.14408	240.19479	121.39339	74.99316	-988.47711	437.44891	79.82367	-1186.46570	204.90375	-4.81338
1015	8.450	852.37885	391.17026	1388.12561	-275.72427	296.03082	1292.70630	-1167.36780	325.25647	1259.71497	-85.52948	452.47113	-9.21410	274.35880	124.55598	72.03174	-954.89703	427.94406	80.93718	-1211.58203	206.69814	-4.37572
1016	8.458	852.62927	390.37244	1389.54333	-274.77744	296.39108	1296.14111	-1167.80640	325.65952	1261.34753	-110.62445	454.14954	-9.23244	308.62631	128.11180	69.36285	-921.21851	419.17688	81.58556	-1236.98462	208.59911	-4.00751
1017	8.467	853.02380	389.61115	1391.03967	-273.48859	296.98315	1299.91187	-1168.10559	325.89386	1263.78662	-135.85645	455.77304	-9.17449	343.06601	131.95688	67.29224	-887.95856	411.34854	81.98270	-1262.54663	210.45761	-3.72562
1018	8.475	853.59265	388.87347	1392.56335	-271.95084	297.77756	1303.90735	-1168.09778	325.92551	1266.93164	-161.34192	457.55920	-8.97457	377.45407	135.98833	66.23473	-855.58942	404.40912	82.12473	-1288.21362	212.22530	-3.52444
1019	8.483	854.35291	388.14117	1394.06616	-270.25204	298.73520	1308.00964	-1167.65881	325.73465	1270.61499	-187.10992	459.60547	-8.67607	410.87247	140.02426	66.50146	-824.57703	398.34070	81.76673	-1314.01514	213.93861	-3.38244
1020	8.492	855.30090	387.41312	1395.50403	-268.46320	299.81317	1312.10242	-1166.76294	325.33807	1274.61890	-213.05487	461.71863	-8.43543	441.63412	143.83006	67.77812	-795.40387	393.32391	80.54060	-1339.91626	215.60339	-3.23042
1021	8.500	856.40686	386.71771	1396.83826	-266.63058	300.97522	1316.07336	-1165.47314	324.76141	1278.69519	-239.02429	463.71790	-8.23586	467.85080	147.27866	68.85349	-768.56445	389.59430	78.07556	-1365.65796	217.13940	-2.90585
1022	8.508	857.61432	386.09085	1398.03918	-264.77432	302.20142	1319.81519	-1163.92932	324.00189	1282.60315	-264.80249	465.61484	-7.68159	488.28348	150.42664	68.25117	-744.54224	387.28629	74.08322	-1390.73682	218.41016	-2.12138
1023	8.517	858.84436	385.55023	1399.08435	-262.89752	303.49374	1323.22375	-1162.33191	323.03653	1286.15259	-289.96021	467.50058	-6.05528	502.75375	153.40927	65.30550	-723.70813	386.38376	68.38797	-1414.61719	219.36655	-0.54639
1024	8.525	860.00964	385.09344	1399.95471	-261.00439	304.86603	1326.19763	-1160.87854	321.88763	1289.23083	-313.72229	469.52982	-2.57553	511.92831	156.33432	60.45618	-706.24805	386.81372	60.95160	-1437.02441	220.12709	1.97684
1025	8.533	861.03503	384.70349	1400.63354	-259.11365	306.31955	1328.63928	-1159.68579	320.68002	1291.80481	-334.94678	471.95773	3.28412	516.78125	159.26038	54.52122	-692.24359	388.68420	51.91605	-1458.03540	220.87889	5.27031
1026	8.542	861.87128	384.35260	1401.10742	-257.25543	307.82559	1330.46143	-1158.76733	319.58130	1293.87927	-352.30536	475.03946	11.72311	518.08533	162.11304	47.95924	-681.78040	392.25079	41.51430	-1477.88708	221.78815	8.92192
1027	8.550	862.49396	384.01154	1401.36206	-255.45561	309.32535	1331.59082	-1158.06555	318.67157	1295.43127	-364.59973	478.95587	22.84342	516.19458	164.57529	40.86190	-675.00488	397.56723	29.97542	-1496.64258	222.97282	12.57015
1028	8.558	862.89520	383.66003	1401.38416	-253.72266	310.74194	1331.97168	-1157.49329	317.92538	1296.39697	-370.94299	483.86649	36.78860	511.08371	166.22282	33.39713	-672.23163	404.46896	17.82976	-1513.94153	224.46007	16.15339
1029	8.567	863.08240	383.28906	1401.16748	-252.05055	312.00140	1331.57141	-1156.95874	317.29581	1296.71472	-370.80530	489.97644	53.44170	502.42679	166.92744	26.10473	-674.00665	412.79150	6.40570	-1529.06360	226.24571	19.98523
1030	8.575	863.08569	382.90564	1400.71167	-250.43634	313.05441	1330.39282	-1156.36853	316.75378	1296.37073	-364.25964	497.36469	71.77386	489.68314	167.16809	19.82130	-680.84058	422.12634	-2.34571	-1541.19312	228.38031	24.51778
1031	8.583	862.95923	382.54175	1400.01648	-248.89717	313.88699	1328.48193	-1155.64075	316.27588	1295.42188	-352.27600	505.49792	89.54615	472.37814	167.75903	15.28762	-692.90125	431.35803	-7.07241	-1549.48901	230.74606	29.85987
1032	8.592	862.77136	382.24045	1399.08179	-247.47325	314.51788	1325.92700	-1154.74121	315.86282	1294.00110	-336.50293	513.31549	104.27101	450.71536	169.11606	12.62616	-710.10120	438.90875	-8.18457	-1553.03809	232.74579	35.45734
1033	8.600	862.59326	382.02826	1397.91455	-246.21623	314.98700	1322.85059	-1153.71985	315.59491	1292.29565	-318.54272	520.10638	114.82106	425.99197	171.00575	11.28002	-731.87866	443.84641	-7.44363	-1551.10669	233.52753	40.22867
1034	8.608	862.48767	381.90665	1396.53149	-245.17831	315.34573	1319.40051	-1152.71191	315.63547	1290.49683	-299.30200	525.78870	121.79630	400.01877	173.01453	10.60737	-756.68689	446.59915	-6.47257	-1543.46545	232.58617	43.04371
1035	8.617	862.49677	381.86005	1394.96057	-244.41370	315.65338	1315.73486	-1151.88733	316.13528	1288.74536	-278.94971	530.42737	126.51721	374.08078	174.90938	10.28300	-782.56189	448.30453	-5.98031	-1530.26782	230.01163	43.22903
1036	8.625	862.63281	381.86905	1393.24683	-243.98538	315.96320	1312.00293	-1151.39307	317.14642	1287.11462	-257.39294	534.01147	130.10292	348.63913	176.60063	10.13441	-808.22668	449.75311	-6.05806	-1511.68652	226.27048	40.80932
1037	8.633	862.87457	381.92987	1391.45703	-243.96626	316.29541	1308.32520	-1151.31836	318.62094	1285.64233	-234.66699	536.52869	133.21132	323.67276	178.08340	9.98043	-833.28839	451.11288	-6.61998	-1487.84668	221.92444	36.41474
1038	8.642	863.17218	382.06262	1389.67737	-244.42566	316.62274	1304.78186	-1151.64636	320.33813	1284.35437	-210.92957	538.01221	136.13217	298.98557	179.44360	9.69014	-857.83221	452.26157	-7.48063	-1459.08813	217.47319	31.02287
1039	8.650	863.46289	382.29266	1388.00195	-245.39569	316.88934	1301.41614	-1152.22803	321.74808	1283.23413	-186.32947	538.52655	138.93167	274.40067	180.79852	9.25450	-882.05902	453.08322	-8.35323	-1426.17542	213.27361	25.73073
1040	8.658	863.68842	382.62878	1386.51721	-246.82228	317.06857	1298.25122	-1152.89661	322.16635	1282.18970	-160.99927	538.14563	141.56650	249.86752	182.22786	8.78566	-906.11261	453.61389	-8.99675	-1390.18860	209.51019	21.57863
1041	8.667	863.80688	383.06516	1385.28625	-248.53944	317.22717	1295.31091	-1153.57825	321.36484	1281.10181	-135.05896	537.00122	143.97746	225.42038	183.76074	8.44244	-930.13562	454.19037	-9.30847	-1352.24805	206.26863	19.31522
1042	8.675	863.79767	383.59317	1384.34460	-250.32321	317.52231	1292.63391	-1154.22815	319.75058	1279.90674	-108.54913	535.29102	146.07184	201.09006	185.37657	8.29694	-954.30457	455.33505	-9.31923	-1313.35254	203.69281	19.18704
1043	8.683	863.66296	384.20041	1383.70886	-252.00000	318.10233	1290.27905	-1154.76843	317.85754	1278.59570	-81.41357	533.18774	147.64589	176.87460	187.03448	8.25397	-978.69629	457.27502	-9.16431	-1274.40332	202.08340	20.95687
1044	8.692	863.42535	384.86905	1383.38855	-253.50307	318.99875	1288.33313	-1155.12903	315.92020	1277.16150	-53.57874	530.80353	148.44676	152.72925	188.70685	8.13688	-1003.21228	459.69211	-8.99432	-1236.30029	201.81183	24.14081
1045	8.700	863.11780	385.58533	1383.39246	-254.84515	320.11685	1286.90015	-1155.28015	313.93381	1275.60376	-25.02515	528.22229	148.30453	128.57214	190.37164	7.86323	-1027.71155	462.05185	-8.89322	-1199.88953	203.09555	28.28408
1046	8.708	862.76782	386.34152	1383.72754	-256.06671	321.30276	1286.06519	-1155.23584	311.88110	1273.99658	4.20886	525.52850	147.15146	104.34128	192.01981	7.53015	-1052.16626	464.06653	-8.85321	-1165.65454	205.87270	33.06099
1047	8.717	862.38934	387.12476	1384.39673	-257.19797	322.39389	1285.86719	-1155.05017	309.83185	1272.51367	34.03687	522.82794	144.97560	80.01486	193.65355	7.33369	-1076.63770	465.78458	-8.79445	-1133.37964	209.91217	38.16750
1048	8.725	861.98688	387.91183	1385.39441	-258.23779	323.24182	1286.30859	-1154.79297	307.89096	1271.35876	64.35535	520.16980	141.80458	55.55362	195.22136	7.40135	-1101.19043	467.36249	-8.61656	-1102.13965	214.97060	43.23558
1049	8.733	861.56653	388.67838	1386.69995	-259.15158	323.74142	1287.37463	-1154.52686	306.13309	1270.68750	95.08640	517.44354	137.70572	30.90921	196.64438	7.68481	-1125.88794	468.86276	-8.26897	-1070.72705	220.77548	47.91614
1050	8.742	861.14117	389.41183	1388.27649	-259.87970	323.85098	1289.04700	-1154.31665	304.61917	1270.60547	126.16531	514.45941	132.77274	6.10844	197.99185	7.98305	-1150.80872	470.27966	-7.82356	-1038.21387	226.94290	52.02823
1051	8.750	860.73047	390.11990	1390.07434	-260.35068	323.58252	1291.30444	-1154.23193	303.44205	1271.20447	157.52151	511.08185	127.09080	-18.76813	199.50294	8.08861	-1176.00452	471.68542	-7.43400	-1004.22388	233.02022	55.62259
1052	8.758	860.36108	390.82779	1392.03540	-260.50198	322.97137	1294.10999	-1154.30933	302.70435	1272.55640	189.08603	507.23462	120.71087	-43.69206	201.32404	7.95205	-1201.40784	473.23853	-7.18027	-968.88470	238.60153	58.90570
1053	8.767	860.06641	391.56055	1394.09692	-260.30301	322.05264	1297.39941	-1154.50818	302.43756	1274.67749	220.83289	502.79370	113.62672	-68.71228	203.33662	7.70321	-1226.83496	475.05551	-7.04704	-932.71594	243.41522	62.07049
1054	8.775	859.88190	392.32816	1396.19556	-259.76096	320.86417	1301.08569	-1154.71985	302.55756	1277.51514	252.85669	497.40204	105.72312	-93.89114	205.31783	7.54509	-1252.16650	477.10587	-7.04733	-896.52124	247.32710	65.15757
1055	8.783	859.84302	393.13272	1398.26868	-258.90485	319.46558	1305.06946	-1154.82983	302.90298	1280.95801	285.31473	490.62283	96.90941	-119.24570	207.16908	7.60308	-1277.48572	479.22739	-7.19839	-861.17725	250.25098	68.04892
1056	8.792	859.98169	393.97461	1400.25867	-257.76807	317.94101	1309.24548	-1154.76807	303.31674	1284.84985	318.18298	482.63510	87.53527	-144.75903	208.95461	7.80639	-1302.96411	481.30460	-7.41652	-827.37476	252.09422	70.55010
1057	8.800	860.31799	394.83899	1402.11694	-256.38940	316.37332	1313.50293	-1154.51025	303.69653	1289.00696	351.07919	474.48135	78.53757	-170.39685	210.76855	7.97606	-1328.62695	483.41589	-7.55666	-795.53418	252.77260	72.43382
1058	8.808	860.85083	395.69092	1403.80469	-254.82364	314.81284	1317.72815	-1154.06726	304.00095	1293.23535	383.18124	467.31000	70.92444	-196.03278	212.57535	8.04495	-1354.23596	485.75824	-7.37852	-765.97418	252.20255	73.41385
1059	8.817	861.55579	396.49603	1405.28784	-253.13910	313.27078	1321.80481	-1153.48865	304.25455	1297.35242	413.10339	461.56076	65.00005	-221.35376	214.19145	8.15130	-1379.31909	488.49829	-6.35292	-739.06250	250.30775	73.15320
1060	8.825	862.38916	397.23108	1406.53748	-251.39961	311.74167	1325.60864	-1152.86584	304.53046	1301.18787	438.96628	456.88992	59.98062	-245.84033	215.43077	8.58900	-1403.28564	491.69839	-3.75352	-715.13489	247.07848	71.36972
1061	8.833	863.29303	397.87369	1407.53479	-249.64929	310.22757	1329.00781	-1152.31177	304.89017	1304.56335	458.95908	452.73016	54.43465	-268.80817	216.23418	9.64277	-1425.62695	495.30402	0.81772	-694.36652	242.59138	67.96899
1062	8.842	864.19629	398.39575	1408.26953	-247.91406	308.73962	1331.87671	-1151.90918	305.35748	1307.30505	472.26169	448.85352	47.27632	-289.51157	216.62961	11.37662	-1446.16211	499.13879	7.07052	-676.78876	236.95947	63.10789
1063	8.850	865.01941	398.77328	1408.73303	-246.21606	307.29340	1334.11230	-1151.65894	305.94681	1309.29053	479.61411	445.33801	38.39434	-307.34494	216.56096	13.66240	-1465.08130	502.90134	14.35918	-662.42053	230.30984	57.12349
1064	8.858	865.69128	399.00488	1408.91772	-244.58649	305.91171	1335.64014	-1151.49951	306.66861	1310.46411	482.69199	442.21542	28.49089	-322.02231	215.66252	16.60833	-1482.62073	506.24124	22.38428	-651.43359	222.79555	50.35014
1065	8.867	866.16901	399.11774	1408.81909	-243.06653	304.62115	1336.40918	-1151.38330	307.50513	1310.81384	482.59631	439.48453	18.58046	-333.30264	213.11057	21.11614	-1498.66418	508.81598	31.52157	-644.21606	214.55708	42.96584
1066	8.875	866.44427	399.15448	1408.43628	-241.69817	303.44974	1336.39075	-1151.29651	308.40421	1310.37048	478.92685	437.41025	9.65738	-340.26291	208.00601	28.66220	-1512.57874	510.35092	42.43331	-641.24023	205.71382	34.96629
1067	8.883	866.53528	399.15970	1407.77112	-240.50885	302.43576	1335.58752	-1151.21277	309.29163	1309.22400	470.33267	436.45108	2.56918	-341.23700	200.35785	39.69421	-1523.28711	510.95016	55.18653	-642.85181	196.47731	26.30006
1068	8.892	866.47693	399.17200	1406.82434	-239.49850	301.62534	1334.03577	-1151.06580	310.07227	1307.50293	455.88547	436.77762	-2.15775	-334.97946	191.49683	52.33213	-1529.62280	511.24725	68.48412	-649.19098	187.36111	17.19000
1069	8.900	866.31848	399.20929	1405.59644	-238.64493	301.05670	1331.80188	-1150.77795	310.61771	1305.32532	435.96393	438.08557	-4.59333	-321.75443	183.07677	63.60808	-1530.88855	511.95251	79.82568	-660.28491	179.41605	8.48323
1070	8.908	866.12537	399.25769	1404.09082	-237.92847	300.75247	1328.98059	-1150.31360	310.77927	1302.78625	412.12860	439.89713	-5.44219	-303.17242	175.78568	71.97905	-1527.12671	513.37366	87.00430	-676.11926	174.02458	1.51830
1071	8.917	865.97339	399.27850	1402.31677	-237.35400	300.72049	1325.68640	-1149.71570	310.43658	1299.98389	386.37433	441.82278	-5.62930	-281.23380	169.18640	78.04561	-1518.87878	515.37976	89.74758	-696.38428	171.94788	-2.76933
1072	8.925	865.93207	399.22360	1400.29077	-236.95879	300.95676	1322.03491	-1149.09302	309.54434	1297.02124	360.28491	443.62994	-5.77315	-257.52393	162.59245	83.15061	-1506.72363	517.59747	89.55472	-719.99097	172.63666	-4.59358
1073	8.933	866.04614	399.04849	1398.04138	-236.81461	301.44724	1318.12817	-1148.55896	308.16357	1293.98450	334.58762	445.31686	-6.01933	-232.93430	155.90640	87.92492	-1490.88086	519.67792	87.93500	-745.22839	174.76216	-4.96088
1074	8.942	866.32233	398.72327	1395.61694	-237.02606	302.16440	1314.05664	-1148.17468	306.46420	1290.93896	309.35187	447.05911	-6.24681	-207.80020	149.64731	92.10401	-1471.12671	521.49152	85.22150	-770.71625	177.19946	-4.86189
1075	8.950	866.73120	398.23819	1393.08887	-237.71283	303.06003	1309.90308	-1147.93225	304.66943	1287.94238	284.44550	448.97458	-6.35499	-182.16980	144.39407	95.18301	-1447.13892	523.08215	81.01451	-795.90039	179.44366	-4.89737
1076	8.958	867.22040	397.60175	1390.54688	-238.96495	304.05420	1305.74194	-1147.76270	302.95636	1285.04346	259.76364	451.02002	-6.39929	-155.99930	140.34650	96.96544	-1418.95044	524.40802	75.27974	-820.71436	181.45525	-5.23548
1077	8.967	867.72815	396.83679	1388.08777	-240.78223	305.02505	1301.64063	-1147.57471	301.39523	1282.24597	235.23633	453.10229	-6.50740	-129.23584	137.29654	97.67450	-1387.15564	525.08160	68.77921	-845.23639	183.33478	-5.73649
1078	8.975	868.19257	395.97311	1385.80225	-243.04282	305.82443	1297.66162	-1147.31689	300.00293	1279.49072	210.82822	455.15259	-6.74187	-101.81708	134.85016	97.77599	-1352.83887	524.47272	62.67784	-869.59137	185.14645	-6.20438
1079	8.983	868.56628	395.03339	1383.76819	-245.54414	306.33112	1293.87244	-1147.03906	298.86301	1276.71143	186.53940	457.11694	-7.06472	-73.65573	132.67577	97.69737	-1317.24878	522.25745	58.03309	-893.85779	186.91943	-6.53196
1080	8.992	868.82983	394.03146	1382.04419	-248.08945	306.49081	1290.36780	-1146.92041	298.18143	1273.90991	162.36523	458.98019	-7.38781	-44.66699	130.64474	97.60885	-1281.32935	518.77423	55.51384	-918.02454	188.66016	-6.68557
1081	9.000	868.99432	392.98105	1380.66638	-250.54448	306.29919	1287.27808	-1147.18103	298.20728	1271.16321	138.28766	460.76471	-7.66319	-14.81795	128.83401	97.37577	-1245.49829	514.63788	55.26800	-942.08240	190.35403	-6.69022
1082	9.008	869.09094	391.89423	1379.65491	-252.83563	305.77264	1284.74048	-1147.89941	299.08188	1268.57532	114.27664	462.48962	-7.89955	15.86224	127.45225	96.67715	-1209.92542	509.98563	56.94683	-966.10144	192.00325	-6.63594
1083	9.017	869.15240	390.78064	1379.02393	-254.91930	304.95529	1282.85291	-1148.93188	300.75269	1266.24866	90.26968	464.16422	-8.09388	47.32001	126.71208	95.23724	-1174.98218	504.16373	59.88182	-990.17615	193.65083	-6.62231
1084	9.025	869.19867	389.65253	1378.78076	-256.74841	303.93494	1281.65771	-1150.00623	302.99948	1264.26855	66.20264	465.79364	-8.22747	79.49948	126.68406	93.02965	-1141.23291	496.44382	63.40805	-1014.34534	195.34950	-6.67241
1085	9.033	869.23486	388.51859	1378.92078	-258.25058	302.83353	1281.15955	-1150.86023	305.50397	1262.67834	42.04370	467.39374	-8.30912	112.33813	127.26831	90.27721	-1108.93091	487.01221	67.11223	-1038.59338	197.10733	-6.71532
1086	9.042	869.26050	387.37753	1379.42773	-259.33362	301.77850	1281.34766	-1151.32275	307.93497	1261.49011	17.76849	469.00769	-8.37213	145.78949	128.33055	87.25065	-1077.72034	476.73129	70.70589	-1062.88318	198.84508	-6.64588
1087	9.050	869.27814	386.22726	1380.27368	-259.91574	300.87772	1282.20459	-1151.35461	310.06097	1260.73608	-6.66559	470.68637	-8.43091	179.84521	129.83855	84.07972	-1046.89844	466.25055	73.88122	-1087.17273	200.42651	-6.39960
1088	9.058	869.30096	385.06647	1381.41895	-259.95206	300.20630	1283.70679	-1151.03748	311.80148	1260.49512	-31.31250	472.45026	-8.46127	214.46976	131.83014	80.78574	-1015.83099	455.86389	76.43929	-1111.48364	201.82379	-5.99089
1089	9.067	869.35736	383.88339	1382.81372	-259.44238	299.80917	1285.82153	-1150.49780	313.16446	1260.86157	-56.19952	474.26010	-8.44850	249.50748	134.31917	77.43992	-984.14319	445.69812	78.33945	-1135.97656	203.23996	-5.49308
1090	9.075	869.49005	382.65616	1384.39624	-258.42456	299.71008	1288.50134	-1149.84326	314.17865	1261.90112	-81.28723	476.04547	-8.40090	284.73105	137.31781	74.18536	-951.74023	435.75067	79.62352	-1160.83459	204.91313	-4.99207
1091	9.083	869.75000	381.36554	1386.09045	-256.96381	299.91467	1291.67651	-1149.14465	314.89087	1263.65430	-106.50476	477.77991	-8.30438	319.97647	140.86833	71.16273	-918.83423	426.15613	80.46899	-1186.08032	206.83092	-4.54115
1092	9.092	870.18634	380.01196	1387.81201	-255.14203	300.41061	1295.25439	-1148.41626	315.37463	1266.15881	-131.82928	479.49188	-8.13211	355.16867	144.94684	68.54517	-885.93152	417.31995	81.16720	-1211.60864	208.78671	-4.13610
1093	9.100	870.83862	378.62372	1389.48010	-253.04633	301.16931	1299.12744	-1147.59705	315.69339	1269.42297	-157.30151	481.21762	-7.89477	390.19797	149.36060	66.64091	-853.67029	409.53802	81.84558	-1237.33411	210.63367	-3.75991
1094	9.108	871.73724	377.23810	1391.02600	-250.75870	302.14481	1303.18396	-1146.56348	315.84744	1273.36060	-182.97144	482.99750	-7.65058	424.66672	153.76926	65.86839	-822.62744	402.78857	82.30780	-1263.22961	212.38193	-3.45027
1095	9.117	872.90234	375.88080	1392.39575	-248.35004	303.27765	1307.31201	-1145.20728	315.78107	1277.77527	-208.83478	484.85962	-7.46103	457.59323	157.82965	66.42643	-793.25476	396.95840	82.16821	-1289.25415	214.10046	-3.25250
1096	9.125	874.33228	374.56726	1393.55090	-245.87552	304.50940	1311.39868	-1143.52454	315.43677	1282.41406	-234.78558	486.73816	-7.29270	487.39987	161.38409	67.75739	-765.94666	391.99918	81.01871	-1315.22510	215.74968	-3.07423
1097	9.133	875.98712	373.30103	1394.46423	-243.37199	305.79898	1315.32751	-1141.60974	314.77798	1287.02136	-260.58704	488.49298	-6.83811	512.39465	164.49768	68.45972	-741.11285	387.94894	78.52037	-1340.72168	217.13342	-2.60648
1098	9.142	877.78528	372.06821	1395.11389	-240.86079	307.13501	1318.97864	-1139.60950	313.79041	1291.36182	-285.85156	490.08151	-5.39849	531.41602	167.30025	67.10217	-719.14667	385.04596	74.49337	-1365.18494	218.08009	-1.42273
1099	9.150	879.62384	370.85437	1395.48462	-238.35455	308.53256	1322.23425	-1137.69690	312.52097	1295.25427	-309.97931	491.67941	-2.10874	544.21582	169.87817	63.24054	-700.33069	383.73746	68.94533	-1388.21411	218.64328	0.75673
1100	9.158	881.40936	369.66498	1395.56909	-235.86455	310.00748	1324.98535	-1136.00671	311.11353	1298.60437	-332.04193	493.60168	3.61383	551.44946	172.30463	57.52912	-684.79065	384.33310	61.94930	-1409.75635	219.06964	3.84297
1101	9.167	883.07910	368.52167	1395.36450	-233.40933	311.55106	1327.13770	-1134.56189	309.72449	1301.38232	-350.76550	496.08569	11.87333	554.21338	174.56874	50.91278	-672.55182	386.72113	53.54833	-1430.01257	219.64398	7.43547
1102	9.175	884.60132	367.44574	1394.86523	-231.01761	313.12122	1328.61328	-1133.27734	308.37329	1303.56409	-364.76147	499.18176	22.51514	553.37732	176.35864	43.91228	-663.63806	390.53677	43.78949	-1449.13403	220.56793	11.09735
1103	9.183	885.96680	366.44763	1394.06104	-228.71521	314.65060	1329.34961	-1132.02783	306.96268	1305.11230	-372.84607	502.96353	35.45275	549.26086	177.10469	36.64527	-658.14667	395.46848	32.80992	-1466.88599	221.88269	14.62498
1104	9.192	887.18396	365.52716	1392.94238	-226.50958	316.06796	1329.30615	-1130.72412	305.45752	1306.00049	-374.26337	507.86630	50.70110	541.71484	176.50424	29.30066	-656.34595	401.43158	21.07186	-1482.61792	223.57840	18.16059
1105	9.200	888.27704	364.68158	1391.50146	-224.39503	317.32025	1328.47925	-1129.35156	303.97375	1306.23157	-368.96887	514.40039	67.82423	530.27014	175.05400	22.47036	-658.80988	408.54715	9.69160	-1495.56348	225.78429	22.08319
1106	9.208	889.28589	363.90826	1389.73560	-222.37657	318.38123	1326.91260	-1127.96228	302.71152	1305.83740	-357.91034	522.19244	85.23228	514.35889	173.89246	16.99180	-666.33167	416.68842	0.39781	-1505.03333	228.59573	26.71036
1107	9.217	890.26758	363.20258	1387.65173	-220.48605	319.24707	1324.69397	-1126.63342	301.84952	1304.87036	-342.79358	529.93475	100.59905	493.91299	173.93820	13.40001	-679.40454	424.77594	-5.40754	-1510.37256	231.63321	31.94268
1108	9.225	891.29028	362.55972	1385.26721	-218.77551	319.93158	1321.94678	-1125.43384	301.50089	1303.40588	-325.30933	536.57825	112.32301	469.97275	175.24365	11.54677	-697.65686	430.90060	-7.92813	-1510.92798	233.98302	37.07819
1109	9.233	892.41785	361.97498	1382.60718	-217.30025	320.46762	1318.81311	-1124.42847	301.74261	1301.55664	-306.47742	541.90851	120.29619	444.31052	177.24367	10.82151	-719.84375	433.95062	-8.71611	-1506.20691	234.76012	41.01687
1110	9.242	893.69244	361.44055	1379.71008	-216.11031	320.90942	1315.44019	-1123.69336	302.60724	1299.46558	-286.58197	546.07599	125.44604	418.36002	179.37712	10.60024	-744.39941	435.04541	-8.91886	-1496.03064	233.69019	42.78460
1111	9.250	895.12421	360.95547	1376.63586	-215.25833	321.32040	1311.96924	-1123.28235	303.95605	1297.25720	-265.55884	549.19611	128.95872	392.76468	181.36292	10.43626	-769.97675	436.25452	-8.72359	-1480.42944	231.10855	41.97330
1112	9.258	896.68701	360.53699	1373.46338	-214.81110	321.74423	1308.52087	-1123.14368	305.37036	1294.99585	-243.37341	551.29730	131.76804	367.63937	183.14052	10.11103	-795.60779	438.02985	-8.39698	-1459.50061	227.58926	38.83859
1113	9.267	898.32635	360.21411	1370.28284	-214.84515	322.17752	1305.17957	-1123.10718	306.26651	1292.68298	-220.12134	552.38086	134.39688	342.89816	184.74356	9.63134	-820.73779	439.42606	-8.47865	-1433.47192	223.65427	34.14488
1114	9.275	899.97546	360.01401	1367.18896	-215.41833	322.56653	1301.99304	-1123.05103	306.26205	1290.28564	-195.97180	552.51666	137.04716	318.44119	186.22076	9.09658	-845.30743	440.46729	-8.90542	-1402.86670	219.70511	28.89000
1115	9.283	901.56830	359.95895	1364.27307	-216.52057	322.84924	1298.99023	-1123.05347	305.44833	1287.79028	-171.12317	551.85132	139.72362	294.19272	187.61821	8.59234	-869.54907	442.28433	-9.06828	-1368.58093	216.06238	24.04382
1116	9.292	903.05060	360.06744	1361.61511	-218.02525	323.04065	1296.19983	-1123.29163	304.21304	1285.23694	-145.72943	550.47937	142.27106	270.07605	188.98532	8.19535	-893.60785	445.14148	-8.77044	-1331.70471	212.90121	20.42165
1117	9.300	904.38684	360.34961	1359.28101	-219.70430	323.28171	1293.65247	-1123.85254	302.88818	1282.70801	-119.80237	548.39417	144.39490	246.02322	190.35884	7.96783	-917.51794	448.10168	-8.37041	-1293.20496	210.23996	18.61399
1118	9.308	905.55920	360.80402	1357.32544	-221.33496	323.76727	1291.38196	-1124.68958	301.63245	1280.29578	-93.23767	545.65393	145.80486	222.01035	191.77823	7.89331	-941.36353	450.40637	-8.15544	-1253.83350	208.15762	18.89017
1119	9.317	906.56512	361.41116	1355.79395	-222.80322	324.60733	1289.44482	-1125.66089	300.45828	1278.04749	-65.95483	542.48505	146.37865	198.05225	193.31149	7.84760	-965.22876	452.05316	-8.13740	-1214.33887	206.90793	21.16965
1120	9.325	907.41510	362.12085	1354.72314	-224.10915	325.76160	1287.92969	-1126.57007	299.26443	1275.92383	-37.97363	539.12622	146.10538	174.14706	194.97099	7.70392	-989.13879	453.35446	-8.26735	-1175.65979	206.75098	25.10877
1121	9.333	908.12604	362.86115	1354.14014	-225.30893	327.08240	1286.92981	-1127.23291	297.91916	1273.84656	-9.37183	535.70557	144.94472	150.24631	196.67712	7.46778	-1013.17047	454.61523	-8.50391	-1138.77612	207.76781	30.23226
1122	9.342	908.71393	363.56903	1354.05933	-226.46182	328.38754	1286.50073	-1127.54871	296.35132	1271.79041	19.77185	532.30652	142.85211	126.27185	198.36153	7.25132	-1037.51440	456.14856	-8.74767	-1104.22864	209.87613	36.05373
1123	9.350	909.18787	364.20673	1354.48071	-227.59750	329.50491	1286.65186	-1127.53137	294.57086	1269.82422	49.39960	528.98560	139.87048	102.15448	199.98749	7.15931	-1062.25134	458.09991	-8.87302	-1071.70007	212.97629	42.15837
1124	9.358	909.54614	364.76276	1355.38831	-228.70093	330.29178	1287.36987	-1127.29407	292.65201	1268.09387	79.48849	525.69867	136.14388	77.86313	201.50957	7.24378	-1087.09192	460.16217	-8.76862	-1040.12415	217.00301	48.22299
1125	9.367	909.78357	365.25580	1356.74768	-229.71069	330.64429	1288.64209	-1126.99854	290.72159	1266.78491	110.05313	522.27313	131.84801	53.38730	202.94148	7.47250	-1111.65466	461.89423	-8.36134	-1008.31494	221.82477	53.98169
1126	9.375	909.90497	365.73120	1358.50293	-230.53003	330.50394	1290.46362	-1126.78943	288.93878	1266.09253	141.11002	518.40607	127.08582	28.73135	204.41022	7.70542	-1136.00110	463.28406	-7.75886	-975.51587	227.15028	59.22326
1127	9.383	909.92993	366.23727	1360.57788	-231.05103	329.86679	1292.83044	-1126.73718	287.45776	1266.18823	172.64685	513.76068	121.86063	3.94949	206.04478	7.80062	-1160.52783	464.66949	-7.23079	-941.48108	232.56461	63.88181
1128	9.392	909.88892	366.79895	1362.88623	-231.18576	328.78857	1295.72192	-1126.81982	286.38235	1267.18018	204.66858	508.12009	116.12920	-20.89606	207.87675	7.73503	-1185.39917	466.28253	-6.93950	-906.33575	237.64052	68.09257
1129	9.400	909.82227	367.41339	1365.34363	-230.88876	327.37079	1299.08789	-1126.95251	285.72949	1269.08472	237.16977	501.44092	109.89263	-45.82611	209.87529	7.58634	-1210.45154	468.12225	-6.83613	-870.51721	242.03004	72.06735
1130	9.408	909.78076	368.06839	1367.87305	-230.15729	325.73337	1302.85449	-1127.02966	285.43066	1271.82947	269.93677	494.02454	103.36299	-70.91338	211.95676	7.48532	-1235.59485	470.08206	-6.78058	-834.75159	245.50060	75.89362
1131	9.417	909.82092	368.75900	1370.40283	-229.01622	323.99460	1306.93286	-1126.95410	285.37424	1275.27734	302.54633	486.60684	97.00912	-96.17589	214.00958	7.55015	-1260.94116	472.03281	-6.70570	-799.90918	247.91853	79.44360
1132	9.425	909.99579	369.48615	1372.86438	-227.50772	322.25729	1311.22498	-1126.65759	285.45679	1279.25024	334.74512	479.83972	91.27150	-121.56503	216.00101	7.76169	-1286.52112	473.87408	-6.74499	-766.75354	249.21861	82.42123
1133	9.433	910.34491	370.24420	1375.19604	-225.69147	320.59030	1315.62561	-1126.10730	285.61176	1283.53503	366.73163	473.69418	86.22169	-147.02011	217.95099	7.95664	-1312.18018	475.49551	-7.04942	-735.79498	249.35359	84.46631
1134	9.442	910.88190	371.01605	1377.34827	-223.64458	319.01947	1320.02234	-1125.30029	285.80856	1287.88831	398.86884	467.68103	81.62049	-172.45273	219.78374	8.00854	-1337.64160	476.98541	-7.21965	-707.34863	248.22224	85.23916
1135	9.450	911.58612	371.77893	1379.28394	-221.45436	317.53546	1324.29297	-1124.26245	286.04263	1292.06982	430.98471	461.55682	77.27468	-197.63779	221.31406	8.03060	-1362.35522	479.11365	-6.07829	-681.64142	245.66125	84.47598
1136	9.458	912.40753	372.51648	1380.97961	-219.20898	316.10989	1328.30530	-1123.06824	286.32709	1295.88696	461.85141	455.49634	73.07174	-222.09610	222.37895	8.40253	-1385.59045	482.74017	-2.47430	-658.81885	241.54254	82.03693
1137	9.467	913.28003	373.22864	1382.42554	-216.99213	314.71475	1331.92432	-1121.85510	286.67133	1299.20117	489.27969	449.69595	68.60638	-245.07709	222.94318	9.53049	-1406.94971	487.57016	3.69141	-638.91278	235.89725	77.92629
1138	9.475	914.13617	373.92563	1383.61865	-214.88165	313.33417	1335.02136	-1120.78406	287.07074	1301.90234	510.94067	444.20789	63.10517	-265.69940	223.09935	11.50698	-1426.52844	492.42996	11.53822	-621.88574	228.94164	72.28622
1139	9.483	914.92120	374.61011	1384.55823	-212.94467	311.96371	1337.48340	-1119.96448	287.53049	1303.91174	525.68457	439.15500	55.98289	-283.20804	222.92072	14.06659	-1444.59082	496.36655	20.11541	-607.75549	220.96802	65.39352
1140	9.492	915.59979	375.26807	1385.24451	-211.22729	310.60754	1339.22144	-1119.42798	288.07278	1305.18616	534.26929	434.82068	47.41202	-297.18753	222.17311	17.04722	-1461.20398	498.97556	29.12998	-596.72192	212.22021	57.61737
1141	9.500	916.15460	375.87439	1385.67627	-209.74808	309.28076	1340.17896	-1119.14771	288.71170	1305.70032	538.40564	431.47009	38.20087	-307.39783	220.11560	21.06855	-1475.96948	500.33844	39.07477	-589.20142	202.88138	49.30222
1142	9.508	916.57935	376.40540	1385.84558	-208.49832	308.01514	1340.33557	-1119.04236	289.43704	1305.45520	539.03247	429.19806	29.10790	-313.14035	215.79408	27.56056	-1488.02808	500.80759	50.61150	-585.71899	193.13411	40.63872
1143	9.517	916.87653	376.85675	1385.73950	-207.44600	306.85522	1339.69910	-1118.97559	290.20126	1304.49597	535.75879	427.99231	20.38591	-313.01532	208.90970	37.36427	-1496.39966	500.77075	63.46872	-586.73755	183.22169	31.61638
1144	9.525	917.05847	377.25143	1385.34558	-206.54285	305.84732	1338.29211	-1118.78955	290.91464	1302.90076	527.73944	427.79532	12.06582	-305.85913	200.44186	49.14202	-1500.43921	500.67889	75.91052	-592.55206	173.59824	22.18651
1145	9.533	917.14551	377.62396	1384.65515	-205.73532	305.03641	1336.14539	-1118.36816	291.47137	1300.78333	514.70300	428.39630	4.59282	-291.88876	192.08714	60.01870	-1500.10681	500.93042	85.60730	-603.28271	165.15173	12.71168
1146	9.542	917.16089	377.99857	1383.66406	-204.97571	304.46747	1333.29895	-1117.67493	291.78424	1298.30505	497.22266	429.39044	-1.12600	-272.64349	184.96082	68.01352	-1495.85986	501.63184	91.22238	-618.84601	159.12041	4.34417
1147	9.550	917.13147	378.38126	1382.37842	-204.22937	304.17679	1329.80811	-1116.75464	291.80548	1295.67529	476.31647	430.41888	-4.54300	-250.03049	178.97958	73.28851	-1488.27954	502.61520	93.13194	-638.77863	156.36963	-1.46266
1148	9.558	917.09253	378.76193	1380.82117	-203.48383	304.17667	1325.74939	-1115.72375	291.50818	1293.12439	452.95203	431.51959	-6.07729	-225.61761	173.42232	77.19498	-1477.62085	503.65634	92.63322	-662.01349	156.59535	-4.22166
1149	9.567	917.08594	379.12305	1379.03345	-202.76627	304.44916	1321.22681	-1114.72461	290.83273	1290.81824	428.00861	433.00519	-6.64975	-200.48929	167.80688	80.78407	-1463.58813	504.74039	90.63863	-687.01355	158.52829	-4.86192
1150	9.575	917.14868	379.44766	1377.06958	-202.15785	304.95776	1316.37085	-1113.82483	289.72604	1288.76770	402.44394	434.90051	-6.91465	-175.28510	162.22017	84.23033	-1445.62329	506.02606	87.25684	-712.43311	160.91185	-4.76378
1151	9.583	917.29913	379.71896	1374.98877	-201.79085	305.66559	1311.32556	-1112.93579	288.33862	1286.82495	377.03735	436.89386	-7.10810	-150.19113	157.06262	87.17118	-1423.39172	507.39694	82.35806	-737.64819	163.08485	-4.78889
1152	9.592	917.53204	379.91577	1372.84888	-201.82368	306.54001	1306.23132	-1111.86963	287.04401	1284.76746	352.06934	438.79419	-7.30280	-125.02094	152.63562	89.29671	-1397.04468	508.29718	76.24162	-762.58594	164.95337	-5.13071
1153	9.600	917.82306	380.01492	1370.70630	-202.39050	307.54047	1301.21399	-1110.56970	286.08331	1282.43823	327.46945	440.62231	-7.56449	-99.44392	148.93674	90.62813	-1367.29517	508.20593	69.85053	-787.29004	166.71091	-5.60601
1154	9.608	918.13696	380.00085	1368.62256	-203.53220	308.59802	1296.38086	-1109.25867	285.43604	1279.85962	303.10242	442.39490	-7.92413	-73.16724	145.74434	91.40179	-1335.32373	507.01743	64.40842	-811.77136	168.50154	-6.01543
1155	9.617	918.43835	379.87561	1366.66882	-205.14488	309.60556	1291.82336	-1108.28723	285.13947	1277.17773	278.85556	444.10358	-8.31333	-46.00490	142.83980	91.85049	-1302.38196	504.80405	60.72654	-836.05676	170.29083	-6.31692
1156	9.625	918.70178	379.66058	1364.92188	-207.00478	310.44000	1287.62671	-1107.89392	285.40591	1274.50513	254.65369	445.78137	-8.61070	-17.91171	140.14835	92.11272	-1269.28906	501.53479	58.82261	-860.20154	171.99515	-6.54853
1157	9.633	918.91718	379.38632	1363.44666	-208.87651	311.00772	1283.88367	-1108.09216	286.42975	1271.86865	230.48282	447.46231	-8.76978	11.03824	137.69809	92.24810	-1236.27344	497.21973	58.25487	-884.26465	173.60805	-6.72071
1158	9.642	919.08917	379.07953	1362.28162	-210.61134	311.27014	1280.70129	-1108.65857	288.25592	1269.26794	206.36145	449.15802	-8.83792	40.74237	135.51160	92.25848	-1203.24280	491.98993	58.70073	-908.29688	175.17783	-6.82112
1159	9.650	919.23370	378.75787	1361.44055	-212.15489	311.23276	1278.18579	-1109.24402	290.73947	1266.71375	182.28787	450.87567	-8.87115	71.13696	133.60365	92.09098	-1170.12036	485.89511	60.10939	-932.33984	176.73743	-6.84780
1160	9.658	919.37378	378.43164	1360.93091	-213.49982	310.93210	1276.40649	-1109.58093	293.58154	1264.23621	158.22385	452.58252	-8.91805	102.18701	132.05640	91.65469	-1137.00012	478.85840	62.50298	-956.43787	178.30148	-6.80438
1161	9.667	919.53680	378.10526	1360.76465	-214.64426	310.44662	1275.37756	-1109.59998	296.45935	1261.91113	134.10922	454.20563	-9.02703	133.85379	130.99646	90.87856	-1104.12500	470.82129	65.71902	-980.62628	179.89940	-6.71459
1162	9.675	919.75262	377.78015	1360.95325	-215.56921	309.89798	1275.07715	-1109.35608	299.12204	1259.86230	109.88547	455.72525	-9.18750	166.09903	130.46655	89.76624	-1071.71497	461.85376	69.28195	-1004.90112	181.57532	-6.63684
1163	9.683	920.04785	377.46259	1361.49719	-216.23807	309.41428	1275.47424	-1108.90540	301.40540	1258.21643	85.51807	457.21872	-9.31345	198.90726	130.38783	88.37296	-1039.76025	452.19489	72.62243	-1029.25244	183.35522	-6.60196
1164	9.692	920.43689	377.16876	1362.38000	-216.61349	309.08469	1276.54395	-1108.27258	303.24005	1257.06958	61.00104	458.78842	-9.31964	232.29001	130.67393	86.75469	-1007.97803	442.19006	75.42297	-1053.71289	185.21878	-6.54861
1165	9.700	920.92151	376.91302	1363.57056	-216.66644	308.94382	1278.27014	-1107.49805	304.65564	1256.48853	36.34485	460.45493	-9.20114	266.27435	131.33308	84.97505	-975.97913	432.18164	77.67155	-1078.31165	187.08640	-6.37226
1166	9.708	921.49878	376.68933	1365.02722	-216.36682	308.99326	1280.63757	-1106.66235	305.74905	1256.52783	11.55762	462.16672	-9.02161	300.82736	132.46127	83.13446	-943.50043	422.43958	79.45930	-1103.00342	188.81801	-6.01561
1167	9.717	922.17065	376.47772	1366.70483	-215.67796	309.23288	1283.61560	-1105.82532	306.64182	1257.26257	-13.37866	463.95880	-8.80344	335.75595	134.16135	81.35272	-910.53015	413.03265	80.78809	-1127.72522	190.31242	-5.49712
1168	9.725	922.95013	376.26422	1368.55835	-214.57393	309.66986	1287.14319	-1104.97131	307.44919	1258.79272	-38.49457	465.99881	-8.46597	370.80380	136.48546	79.72039	-877.32605	403.85779	81.58836	-1152.52856	191.67401	-4.90708
1169	9.733	923.86230	376.04413	1370.54333	-213.06438	310.30981	1291.12952	-1104.04712	308.23483	1261.18677	-63.78571	468.37256	-7.93327	405.83499	139.45544	78.32446	-844.37982	395.08337	81.92858	-1177.56470	193.14764	-4.36131
1170	9.742	924.93683	375.82449	1372.61230	-211.20135	311.14700	1295.46533	-1103.01868	309.01541	1264.42786	-89.20374	470.86697	-7.28103	440.70322	143.06384	77.38367	-812.27252	387.27658	82.01831	-1202.93384	194.84985	-3.91795
1171	9.750	926.19623	375.63477	1374.71008	-209.06372	312.16104	1300.03625	-1101.87488	309.83243	1268.40710	-114.70813	473.13449	-6.68982	474.85196	147.16226	77.29612	-781.46808	380.82928	81.91391	-1228.61621	196.68709	-3.57080
1172	9.758	927.65094	375.51929	1376.77698	-206.73045	313.32440	1304.73010	-1100.59229	310.69934	1272.92407	-140.30347	475.09149	-6.27617	507.06381	151.35861	78.31339	-752.24567	375.67871	81.40171	-1254.49402	198.48514	-3.28847
1173	9.767	929.29810	375.51068	1378.75964	-204.25902	314.61459	1309.43616	-1099.12915	311.49277	1277.70947	-165.97992	476.94656	-6.02084	535.64673	155.17944	79.93850	-724.81067	371.67352	80.15970	-1280.31738	200.08109	-2.97959
1174	9.775	931.11261	375.61273	1380.61877	-201.68080	316.02130	1314.03857	-1097.47083	312.01581	1282.49243	-191.62830	478.85568	-5.70939	559.03271	158.42343	80.79211	-699.41992	368.84061	77.88446	-1305.63782	201.34131	-2.40556
1175	9.783	933.03766	375.81161	1382.32935	-199.01369	317.54605	1318.41150	-1095.65051	312.10083	1287.04797	-217.00293	480.73444	-4.83811	576.36816	161.23575	79.45444	-676.42902	367.37720	74.34350	-1329.87402	202.21007	-1.19220
1176	9.792	934.98969	376.09079	1383.87708	-196.28009	319.18866	1322.42358	-1093.72925	311.66562	1291.20544	-241.65228	482.37625	-2.70223	587.71338	163.84061	75.50974	-656.25708	367.62680	69.42126	-1352.57581	202.78870	0.93510
1177	9.800	936.87567	376.43372	1385.25659	-193.51740	320.93066	1325.95007	-1091.80115	310.82553	1294.84778	-264.78253	483.74814	1.36317	593.89221	166.42236	69.62221	-639.27356	369.94519	63.08603	-1373.65869	203.31633	3.89767
1178	9.808	938.61426	376.83658	1386.46704	-190.77438	322.73279	1328.88098	-1090.00342	309.89893	1297.89099	-285.16882	485.24084	7.85294	596.06763	169.18860	62.69356	-625.68054	374.46228	55.30845	-1393.35669	204.01961	7.32390
1179	9.817	940.14948	377.31500	1387.50171	-188.09845	324.54010	1331.12244	-1088.47229	309.17767	1300.25293	-301.32715	487.46735	17.06135	595.17944	172.23315	55.16354	-615.51379	381.00272	46.04779	-1411.90869	204.96179	10.85794
1180	9.825	941.45264	377.87775	1388.34155	-185.52309	326.28561	1332.59814	-1087.27515	308.74719	1301.85840	-311.91949	490.81677	29.05865	591.64075	175.36427	47.07514	-608.77521	389.28845	35.39973	-1429.23071	206.03523	14.43127
1181	9.833	942.51978	378.50281	1388.96033	-183.06390	327.89890	1333.25586	-1086.39124	308.57321	1302.67590	-315.99915	495.47696	43.69604	585.43958	178.22859	38.57032	-605.57239	399.07547	23.82387	-1444.84326	207.15347	18.35454
1182	9.842	943.36975	379.14871	1389.33752	-180.72467	329.32596	1333.07446	-1085.75146	308.66760	1302.73389	-313.14520	501.62329	60.39815	576.31848	180.60054	30.19301	-606.19446	409.73535	12.18919	-1457.96838	208.43294	23.13579
1183	9.850	944.04187	379.77679	1389.46240	-178.50612	330.55170	1332.07043	-1085.27917	309.10843	1302.11035	-303.83643	509.05518	77.74945	563.77588	182.56651	22.80139	-611.15564	419.86877	1.77230	-1467.55444	210.01016	28.98357
1184	9.858	944.59235	380.36829	1389.32971	-176.41139	331.60147	1330.30127	-1084.88538	309.93842	1300.92725	-289.58325	516.89069	93.66463	547.16943	184.40732	17.24146	-621.07312	427.95795	-5.90345	-1472.40601	211.61731	35.35212
1185	9.867	945.09021	380.93530	1388.93250	-174.45151	332.51639	1327.86438	-1084.45056	311.08313	1299.35095	-272.27014	524.09302	106.43149	526.35559	186.28891	13.85091	-636.27771	433.60144	-9.91132	-1471.64905	212.55676	41.04322
1186	9.875	945.60602	381.50568	1388.26099	-172.65306	333.32870	1324.89209	-1083.83643	312.35553	1297.57300	-253.28473	530.14563	115.59592	502.34055	188.16064	12.18624	-656.40930	437.82986	-10.64143	-1465.11694	212.22177	44.79562
1187	9.883	946.19745	382.09558	1387.31140	-171.06242	334.05637	1321.54175	-1082.93481	313.52902	1295.77063	-233.20441	535.06696	121.83231	476.84848	189.92137	11.46777	-680.18152	441.77084	-9.47478	-1453.11865	210.48657	45.85173
1188	9.892	946.89740	382.70758	1386.09778	-169.74228	334.71661	1317.97717	-1081.72534	314.43787	1294.06750	-212.03857	539.03424	126.20111	451.18857	191.55283	11.16753	-705.62946	445.06345	-8.09608	-1435.92163	207.61746	44.18973
1189	9.900	947.70471	383.33719	1384.65894	-168.76599	335.33774	1314.35010	-1080.30371	315.05032	1292.51257	-189.65527	542.12335	129.57866	425.82895	193.09367	11.02048	-731.08319	446.45483	-7.77975	-1413.62769	204.05490	40.40981
1190	9.908	948.58203	383.97351	1383.06250	-168.21236	335.94437	1310.78516	-1078.83850	315.41306	1291.07385	-166.09143	544.30316	132.50954	400.78134	194.59065	10.80018	-755.95313	445.98077	-8.64756	-1386.41931	200.26851	35.44070
1191	9.917	949.46558	384.61340	1381.40076	-168.15044	336.52740	1307.36938	-1077.48132	315.50739	1289.63525	-141.56561	545.56683	135.28745	376.00516	196.09065	10.31997	-780.46277	445.30389	-9.83064	-1354.79163	196.66670	30.25266
1192	9.925	950.28375	385.27216	1379.77441	-168.60316	337.04474	1304.15222	-1076.33691	315.28052	1288.04248	-116.28979	545.99524	138.02487	351.52615	197.60692	9.59031	-804.93677	445.96527	-10.45033	-1319.59985	193.58835	25.66853
1193	9.933	950.97729	385.97025	1378.27197	-169.49625	337.47818	1301.15894	-1075.49695	314.81870	1286.23438	-90.37061	545.70532	140.65709	327.35349	199.09381	8.85078	-829.47284	448.30029	-10.20624	-1281.87695	191.25694	22.31130
1194	9.942	951.51678	386.72162	1376.96021	-170.63959	337.90353	1298.41125	-1075.03601	314.33575	1284.32898	-63.84888	544.79181	142.97864	303.37888	200.49838	8.35791	-853.98694	451.60236	-9.38274	-1242.54077	189.71797	20.60784
1195	9.950	951.90997	387.54001	1375.88757	-171.79660	338.48203	1295.94226	-1074.94861	314.00089	1282.52234	-36.73499	543.31842	144.74132	279.43240	201.85214	8.15544	-878.36017	454.79346	-8.55158	-1202.30908	188.97144	20.74421
1196	9.958	952.18799	388.44321	1375.08691	-172.79924	339.35687	1293.80371	-1075.12305	313.81909	1280.90332	-9.04388	541.37964	145.77049	255.41101	203.25766	8.08276	-902.56927	457.24554	-8.09208	-1161.91638	189.17218	22.63686
1197	9.967	952.38092	389.44849	1374.57092	-173.59676	340.56104	1292.06262	-1075.39539	313.62268	1279.39355	19.16180	539.16425	146.02464	231.28818	204.76538	7.96961	-926.69922	458.99872	-8.01791	-1122.34058	190.60387	25.99930
1198	9.975	952.50952	390.56714	1374.32581	-174.21892	342.02029	1290.76355	-1075.61975	313.18948	1277.84924	47.82166	536.82495	145.52342	207.06635	206.33972	7.79337	-950.86438	460.35129	-8.17811	-1084.62573	193.43033	30.45305
1199	9.983	952.59351	391.79163	1374.30212	-174.72456	343.62283	1289.86621	-1075.71838	312.41849	1276.19580	76.92380	534.32532	144.31389	182.78574	207.91489	7.65393	-975.14136	461.56845	-8.41248	-1049.25000	197.47382	35.60439
1200	9.992	952.65521	393.08209	1374.40710	-175.17436	345.28012	1289.21228	-1075.71423	311.40997	1274.46240	106.35522	531.63440	142.62601	158.49716	209.45616	7.60117	-999.51886	462.79178	-8.62964	-1015.54034	202.21475	41.08534
