# Supplementary material for: Novel Methods for Surface EMG Analysis and Exploration Based on Multi-Modal Gaussian Mixture Models
Source: PLoS One. 2016 Jun 30;11(6):e0157239. doi: 10.1371/journal.pone.0157239 (PMC4928879; doi:10.1371/journal.pone.0157239)
Supplement: S1 File — (ZIP) [file pone.0157239.s001.zip › Haf_horses_trot_data/Haf_h13_t3_emg.anc]

File_Type:	Analog R/C ASCII	Generation#:	2
Board_Type:	NI USB-6225	Polarity:	Bipolar
Trial_Name:	Susannet	Trial#:	3	Duration(Sec.):	9.999166	#Channels:	64
BitDepth:	16	PreciseRate:	1200.000000
Name	LDL	acc1x	acc1y	acc1z	GM1L	acc2x	acc2y	acc2z	GM2L	acc3x	acc3y	acc3z	GM3L	acc4x	acc4y	acc4z	LDR	acc5x	acc5y	acc5z	GM1R	acc6x	acc6y	acc6z	GM2R	acc7x	acc7y	acc7z	GM3R	acc8x	acc8y	acc8z	BLDL	acc9x	acc9y	acc9z	BGM1L	acc10x	acc10y	acc10z	BGM2L	acc11x	acc11y	acc11z	BGM3L	acc12x	acc12y	acc12z	BLDR
Rate	1200	1200	1200	1200	1200	1200	1200	1200	1200	1200	1200	1200	1200	1200	1200	1200	1200	1200	1200	1200	1200	1200	1200	1200	1200	1200	1200	1200	1200	1200	1200	1200	1200	1200	1200	1200	1200	1200	1200	1200	1200	1200	1200	1200	1200	1200	1200	1200	1200
Range	5000	5000	5000	5000	5000	5000	5000	5000	5000	5000	5000	5000	5000	5000	5000	5000	5000	5000	5000	5000	5000	5000	5000	5000	5000	5000	5000	5000	5000	5000	5000	5000	5000	5000	5000	5000	5000	5000	5000	5000	5000	5000	5000	5000	5000	5000	5000	5000	5000
0.000000	-256	-1709	-2771	-843	-101	9592	-3571	3070	559	11110	-6343	-4172	-154	7852	-4028	-12243	229	1683	3636	399	455	428	-2081	-12254	-76	456	-2093	-12546	-178	-127	-4521	-7465	-155	-130	-125	-72	-64	-64	-110	34	-155	13	27	-81	-22	-60	77	-36	-6
0.000833	-208	-1752	-2210	-1093	-96	9440	-3249	3345	554	10749	-6155	-3496	-228	7632	-3933	-12710	47	1755	3583	260	658	287	-2451	-12084	-55	148	-2496	-12523	-264	-424	-4746	-7367	-143	-127	-127	-70	-66	-61	-114	32	-154	17	28	-79	-24	-59	76	-31	-4
0.001667	-161	-1797	-1605	-1410	-64	9189	-2882	3620	518	10297	-5912	-2936	-225	7356	-3783	-13205	80	1814	3522	67	375	122	-2771	-11902	-64	-172	-2883	-12474	-260	-750	-4936	-7270	-151	-129	-126	-70	-61	-62	-110	36	-149	17	32	-79	-25	-61	77	-30	7
0.002500	-169	-1849	-930	-1787	-77	8852	-2474	3867	232	9754	-5611	-2489	-406	7021	-3573	-13705	364	1871	3462	-169	578	-64	-3046	-11713	-95	-517	-3246	-12408	-239	-1065	-5073	-7178	-151	-129	-124	-69	-64	-65	-108	36	-154	13	30	-82	-23	-58	76	-31	0
0.003333	-231	-1904	-206	-2211	-65	8426	-2061	4095	90	9129	-5261	-2168	-546	6633	-3305	-14207	-28	1882	3387	-452	560	-259	-3274	-11514	-137	-863	-3584	-12319	-307	-1404	-5175	-7090	-150	-128	-133	-72	-64	-60	-104	36	-151	11	32	-82	-21	-60	81	-30	-15
0.004167	-200	-1967	550	-2666	-53	7910	-1547	4282	143	8432	-4873	-1961	-386	6187	-2986	-14690	70	1887	3328	-773	408	-463	-3453	-11310	-91	-1218	-3896	-12213	-301	-1751	-5236	-7006	-153	-127	-125	-70	-64	-61	-108	36	-151	15	26	-82	-25	-58	79	-29	-3
0.005000	-173	-2040	1336	-3146	-61	7316	-1046	4432	266	7682	-4445	-1884	-369	5674	-2624	-15146	25	1873	3270	-1121	467	-665	-3586	-11102	-18	-1566	-4178	-12085	-233	-2098	-5262	-6923	-152	-129	-125	-70	-66	-60	-110	39	-151	15	34	-79	-23	-61	77	-29	-4
0.005833	-202	-2090	2125	-3627	-19	6653	-534	4539	126	6881	-4007	-1909	-436	5101	-2215	-15564	-29	1844	3222	-1496	453	-863	-3666	-10893	2	-1910	-4437	-11946	-338	-2443	-5247	-6842	-156	-128	-125	-72	-66	-72	-109	39	-153	23	30	-82	-24	-60	79	-34	-5
0.006667	-158	-2156	2899	-4099	16	5929	-28	4597	86	6044	-3549	-2030	-196	4461	-1775	-15933	28	1789	3186	-1890	336	-1051	-3711	-10686	-49	-2240	-4665	-11786	-426	-2788	-5200	-6766	-154	-132	-129	-73	-69	-64	-112	34	-156	12	30	-79	-28	-62	74	-35	-6
0.007500	-154	-2188	3644	-4547	-49	5153	474	4601	264	5167	-3087	-2234	-86	3771	-1312	-16240	145	1724	3172	-2275	480	-1221	-3693	-10472	-46	-2553	-4861	-11605	-458	-3121	-5108	-6687	-151	-107	-124	-67	-67	-62	-83	37	-155	13	33	-80	-30	-61	81	-30	-3
0.008333	-164	-2215	4360	-4955	20	4342	967	4556	-33	4274	-2622	-2497	-223	3013	-831	-16476	-196	1643	3168	-2667	484	-1374	-3639	-10258	-49	-2845	-5022	-11409	-503	-3432	-4986	-6605	-151	-127	-120	-70	-68	-61	-105	40	-151	19	37	-78	-21	-55	82	-30	-4
0.009167	-150	-2225	5022	-5314	73	3480	1434	4450	-219	3368	-2175	-2813	-257	2215	-343	-16635	43	1551	3177	-3049	149	-1505	-3537	-10053	-100	-3113	-5151	-11202	-371	-3724	-4836	-6524	-148	-126	-120	-66	-63	-60	-101	42	-150	16	37	-77	-29	-60	82	-29	0
0.010000	-168	-2213	5634	-5620	43	2598	1865	4283	-274	2456	-1755	-3153	-9	1378	109	-16719	11	1437	3195	-3426	29	-1618	-3403	-9846	-117	-3357	-5240	-10984	-325	-3994	-4655	-6437	-150	-128	-120	-66	-60	-60	-105	41	-153	19	39	-74	-21	-59	86	-28	-4
0.010833	-156	-2182	6188	-5852	-3	1694	2257	4059	-652	1548	-1357	-3511	-18	504	551	-16713	9	1316	3226	-3765	137	-1706	-3231	-9645	-117	-3574	-5289	-10759	-413	-4243	-4453	-6340	-147	-121	-118	-69	-60	-57	-102	41	-147	25	40	-75	-18	-55	86	-28	2
0.011667	-167	-2127	6694	-6001	0	785	2605	3775	-972	650	-989	-3866	-183	-385	963	-16615	94	1186	3265	-4081	235	-1774	-3036	-9449	-92	-3761	-5304	-10523	-455	-4462	-4230	-6240	-148	-126	-117	-65	-66	-59	-107	40	-148	20	39	-74	-22	-55	86	-27	1
0.012500	-180	-2050	7119	-6072	12	-126	2897	3433	-910	-239	-654	-4214	-155	-1282	1320	-16426	-50	1046	3308	-4364	242	-1836	-2809	-9253	-76	-3923	-5278	-10284	-492	-4654	-3995	-6123	-149	-125	-117	-66	-60	-59	-105	41	-150	22	30	-77	-23	-58	84	-31	0
0.013333	-135	-1943	7503	-6047	8	-1026	3134	3037	-688	-1100	-349	-4524	-272	-2162	1632	-16138	173	902	3341	-4612	178	-1879	-2564	-9053	-126	-4054	-5213	-10037	-336	-4809	-3748	-5991	-149	-127	-118	-64	-61	-57	-104	41	-152	18	39	-74	-22	-56	87	-30	-3
0.014167	-128	-1821	7833	-5924	19	-1916	3315	2588	-551	-1935	-72	-4797	-269	-3036	1881	-15763	-9	748	3380	-4824	205	-1910	-2304	-8857	-141	-4159	-5098	-9793	-252	-4938	-3503	-5846	-151	-125	-133	-66	-60	-56	-102	41	-170	20	39	-75	-21	-52	85	-32	-1
0.015000	-152	-1675	8120	-5709	54	-2788	3437	2092	-471	-2733	171	-5030	11	-3839	2061	-15294	-232	596	3411	-5002	-161	-1943	-2039	-8665	-94	-4237	-4969	-9548	-309	-5040	-3264	-5683	-148	-127	-121	-66	-64	-59	-109	38	-156	15	34	-77	-25	-69	80	-31	-1
0.015833	-158	-1512	8374	-5401	-12	-3628	3515	1560	-459	-3495	390	-5213	302	-4608	2178	-14726	364	443	3433	-5138	-146	-1965	-1764	-8457	-104	-4289	-4761	-9300	-277	-5107	-3030	-5493	-151	-128	-118	-65	-61	-56	-105	50	-153	22	37	-75	-22	-56	84	-28	-3
0.016667	-145	-1334	8600	-5007	-5	-4432	3508	995	-436	-4213	590	-5344	419	-5313	2225	-14075	47	329	3447	-5241	96	-1998	-1497	-8257	-110	-4324	-4541	-9057	-240	-5146	-2821	-5282	-148	-128	-119	-65	-62	-56	-105	42	-153	18	35	-76	-22	-55	86	-26	0
0.017500	-107	-1143	8796	-4534	49	-5198	3464	409	-362	-4890	770	-5419	258	-5942	2205	-13344	81	142	3449	-5299	-193	-2041	-1238	-8048	-148	-4342	-4282	-8807	-227	-5159	-2640	-5051	-150	-122	-117	-65	-61	-58	-102	40	-147	26	37	-69	-21	-55	84	-28	1
0.018333	-66	-948	8975	-4013	92	-5926	3367	-207	-189	-5524	923	-5452	3	-6493	2120	-12545	-40	2	3439	-5332	-111	-2100	-997	-7838	-267	-4353	-4006	-8565	-146	-5148	-2495	-4802	-165	-130	-119	-67	-61	-59	-109	40	-148	17	32	-77	-24	-58	80	-29	-1
0.019167	-79	-755	9138	-3446	151	-6615	3223	-832	-55	-6113	1062	-5446	-315	-6955	1969	-11678	47	-134	3413	-5339	-103	-2186	-780	-7616	-254	-4349	-3710	-8323	-159	-5112	-2389	-4528	-152	-131	-122	-67	-55	-56	-107	39	-149	17	35	-76	-24	-57	81	-30	-1
0.020000	-72	-556	9276	-2850	67	-7255	3046	-1458	-49	-6654	1184	-5392	-419	-7322	1770	-10753	141	-253	3386	-5313	-293	-2287	-583	-7393	-191	-4345	-3403	-8081	-243	-5050	-2329	-4234	-147	-128	-119	-68	-65	-57	-105	38	-154	17	28	-75	-21	-59	80	-30	0
0.020833	-57	-361	9442	-2266	-39	-7845	2818	-2070	-16	-7144	1290	-5313	-302	-7601	1527	-9783	300	-361	3350	-5260	-371	-2419	-421	-7165	-217	-4336	-3092	-7832	-207	-4960	-2319	-3925	-147	-129	-120	-65	-65	-60	-108	42	-152	19	36	-75	-23	-57	79	-29	0
0.021667	-100	-169	9578	-1702	-12	-8384	2616	-2678	-48	-7592	1377	-5208	-255	-7791	1239	-8776	-188	-455	3309	-5183	-186	-2576	-294	-6929	-213	-4333	-2788	-7587	-95	-4862	-2365	-3598	-151	-130	-120	-66	-61	-57	-104	36	-152	18	34	-76	-25	-62	79	-30	0
0.022500	-101	12	9698	-1182	-66	-8882	2364	-3257	-113	-8005	1441	-5092	-456	-7909	924	-7750	126	-532	3263	-5098	-444	-2770	-207	-6689	-198	-4340	-2496	-7329	-110	-4743	-2463	-3263	-149	-135	-120	-66	-65	-62	-107	29	-148	17	33	-79	-24	-61	78	-30	-3
0.023333	-51	190	9809	-728	-187	-9333	2133	-3821	-39	-8381	1484	-4971	-652	-7957	592	-6717	285	-580	3214	-4995	-434	-2988	-164	-6447	-203	-4357	-2235	-7063	-153	-4608	-2623	-2919	-156	-134	-125	-67	-63	-61	-111	35	-152	16	29	-79	-28	-64	74	-33	-5
0.024167	-102	350	9893	-363	-252	-9737	1890	-4333	-23	-8722	1507	-4855	-745	-7940	253	-5687	97	-611	3174	-4878	-411	-3227	-153	-6193	-222	-4378	-2001	-6785	-147	-4452	-2823	-2568	-150	-133	-121	-68	-103	-63	-109	37	-153	12	30	-76	-24	-63	77	-31	-3
0.025000	-112	505	9938	-95	-238	-10093	1665	-4839	-88	-9020	1506	-4752	-888	-7879	-77	-4690	211	-611	3134	-4751	-455	-3489	-189	-5941	-212	-4415	-1812	-6501	-40	-4293	-3077	-2220	-150	-131	-127	-68	-64	-62	-110	37	-152	16	28	-79	-25	-64	76	-34	-3
0.025833	-86	642	9991	57	-243	-10413	1460	-5289	56	-9300	1483	-4672	-869	-7786	-405	-3720	113	-587	3100	-4623	-373	-3767	-269	-5687	-160	-4460	-1674	-6200	-21	-4122	-3368	-1877	-153	-132	-122	-69	-67	-64	-111	36	-154	13	33	-79	-25	-62	76	-32	-3
0.026667	-152	763	9983	91	-263	-10684	1293	-5696	123	-9546	1434	-4628	-1023	-7677	-702	-2812	62	-534	3070	-4490	-511	-4056	-384	-5401	-176	-4516	-1594	-5887	-150	-3953	-3698	-1544	-151	-130	-125	-66	-66	-59	-109	35	-154	16	30	-62	-22	-61	75	-36	-5
0.027500	-151	870	9938	0	-184	-10915	1159	-6058	5	-9764	1365	-4620	-1176	-7563	-970	-1955	160	-451	3050	-4356	-380	-4345	-543	-5181	-172	-4575	-1579	-5550	-162	-3778	-4057	-1221	-150	-122	-122	-68	-68	-60	-112	38	-155	16	33	-79	-23	-61	80	-32	-4
0.028333	-134	960	9856	-215	-145	-11104	1068	-6370	-40	-9959	1280	-4660	-1167	-7459	-1199	-1182	-151	-340	3035	-4227	-478	-4629	-731	-4922	-165	-4641	-1629	-5197	-172	-3608	-4423	-921	-148	-110	-118	-68	-65	-60	-105	41	-148	17	35	-78	-21	-59	81	-31	-1
0.029167	-177	1027	9700	-543	-168	-11257	1022	-6647	-52	-10131	1182	-4758	-1283	-7372	-1390	-506	275	-208	3021	-4107	-661	-4903	-956	-4671	-154	-4711	-1752	-4839	-208	-3450	-4798	-639	-147	-128	-121	-65	-60	-59	-107	29	-151	15	34	-73	-21	-56	80	-30	0
0.030000	-185	1074	9496	-980	-119	-11364	1026	-6881	-34	-10271	1071	-4895	-995	-7314	-1529	66	-241	-57	3009	-3996	-285	-5158	-1207	-4417	-135	-4779	-1945	-4460	-173	-3304	-5165	-391	-153	-129	-120	-63	-59	-58	-105	40	-151	16	33	-77	-21	-56	82	-32	7
0.030833	-180	1090	9239	-1503	-90	-11435	1076	-7079	-21	-10387	956	-5086	-75	-7285	-1618	534	-333	123	3000	-3900	-505	-5390	-1485	-4176	-161	-4839	-2211	-4064	-164	-3181	-5517	-166	-148	-128	-122	-66	-60	-57	-109	38	-147	15	36	-76	-22	-58	79	-30	0
0.031667	-220	1095	8933	-2092	-127	-11468	1173	-7240	18	-10470	842	-5329	298	-7303	-1660	882	-449	312	2986	-3820	-561	-5588	-1779	-3935	-151	-4896	-2541	-3652	-154	-3083	-5839	25	-153	-131	-122	-68	-64	-62	-112	37	-155	13	34	-85	-29	-59	74	-33	-5
0.032500	-237	1073	8580	-2727	-150	-11437	1316	-7379	136	-10519	732	-5614	88	-7347	-1636	1118	-396	516	2973	-3753	-465	-5741	-2079	-3691	-162	-4938	-2923	-3221	-158	-3009	-6109	193	-145	-129	-121	-66	-64	-62	-113	37	-154	16	28	-77	-27	-58	80	-33	1
0.033333	-195	997	8183	-3376	-139	-11401	1503	-7482	251	-10521	642	-5934	150	-7415	-1562	1242	-386	723	2951	-3703	-334	-5851	-2398	-3446	-170	-4960	-3353	-2769	-188	-2969	-6323	323	-149	-130	-127	-66	-62	-59	-108	36	-151	15	32	-78	-24	-56	80	-30	0
0.034167	-196	972	7757	-4021	-186	-11298	1727	-7580	345	-10486	573	-6279	67	-7508	-1434	1256	-251	930	2928	-3676	-422	-5909	-2702	-3203	-168	-4967	-3822	-2296	-145	-2963	-6474	425	-149	-128	-121	-63	-64	-61	-109	39	-150	16	33	-79	-24	-56	82	-29	1
0.035000	-218	888	7294	-4643	-190	-11153	1980	-7651	435	-10401	530	-6639	-33	-7614	-1254	1169	-731	1132	2891	-3666	-163	-5918	-3003	-2959	-190	-4957	-4313	-1805	-118	-2991	-6545	493	-147	-127	-119	-67	-63	-59	-108	41	-149	17	36	-79	-22	-58	82	-30	1
0.035833	-200	794	6819	-5217	-168	-10956	2257	-7716	323	-10271	491	-7004	-64	-7724	-1026	989	-781	1327	2849	-3678	-133	-5871	-3290	-2714	-174	-4919	-4818	-1297	-131	-3058	-6533	537	-146	-122	-117	-65	-62	-59	-104	39	-150	18	34	-77	-22	-53	82	-30	0
0.036667	-201	682	6333	-5723	-196	-10714	2549	-7774	201	-10083	533	-7356	-299	-7824	-754	728	-549	1518	2791	-3711	-67	-5776	-3559	-2467	-165	-4864	-5321	-766	-147	-3162	-6437	558	-146	-124	-117	-65	-61	-57	-101	50	-146	21	35	-73	-17	-53	85	-28	1
0.037500	-233	566	5848	-6142	-132	-10429	2846	-7825	29	-9844	586	-7686	-414	-7897	-448	418	-572	1651	2721	-3756	-80	-5630	-3805	-2212	-203	-4784	-5810	-221	-186	-3297	-6248	553	-145	-122	-116	-64	-60	-57	-103	39	-150	19	36	-74	-22	-55	87	-28	3
0.038333	-200	437	5373	-6474	-159	-10104	3144	-7875	-169	-9555	677	-7981	-384	-7944	-110	57	-434	1774	2638	-3822	-352	-5446	-4019	-1955	-216	-4686	-6264	337	-223	-3467	-5976	532	-147	-128	-119	-67	-63	-60	-104	39	-150	16	36	-74	-22	-53	81	-31	0
0.039167	-133	308	4917	-6713	-162	-9742	3435	-7913	-259	-9218	801	-8232	-466	-7944	250	-328	-515	1867	2535	-3891	-385	-5219	-4199	-1691	-211	-4574	-6673	900	-176	-3661	-5621	491	-150	-126	-132	-66	-65	-61	-108	40	-154	16	34	-66	-25	-59	81	-31	-1
0.040000	-141	177	4487	-6841	-146	-9345	3712	-7941	-412	-8826	963	-8420	-564	-7883	633	-720	-475	1933	2418	-3992	-435	-4967	-4336	-1416	-178	-4444	-7022	1467	-149	-3873	-5188	443	-154	-131	-122	-66	-66	-62	-109	37	-154	32	33	-92	-25	-58	82	-33	-5
0.040833	-200	51	4094	-6897	-179	-8913	3976	-7959	-404	-8397	1156	-8539	-839	-7759	1026	-1106	-201	1967	2286	-4083	-248	-4684	-4421	-1128	-163	-4297	-7294	2028	-142	-4131	-4686	390	-152	-127	-121	-65	-64	-58	-105	50	-151	18	34	-73	-25	-57	82	-31	-3
0.041667	-205	-67	3730	-6850	-162	-8458	4226	-7950	-334	-7929	1382	-8594	-1259	-7556	1435	-1465	-616	1993	2138	-4183	-35	-4390	-4459	-841	-151	-4146	-7488	2588	-128	-4318	-4118	331	-151	-127	-120	-63	-65	-59	-109	37	-151	17	35	-72	-24	-56	79	-26	-1
0.042500	-201	-174	3411	-6728	-78	-7987	4448	-7931	-496	-7431	1636	-8571	-1581	-7289	1835	-1786	-13	1940	1966	-4286	-259	-4092	-4445	-540	-163	-3977	-7590	3128	-84	-4541	-3514	275	-150	-126	-119	-65	-60	-73	-104	44	-155	16	35	-69	-23	-55	84	-31	-4
0.043333	-213	-272	3134	-6545	-36	-7511	4645	-7876	-1014	-6908	1910	-8471	-1512	-6947	2240	-2060	-162	1885	1783	-4382	72	-3802	-4379	-233	-248	-3823	-7595	3642	-80	-4752	-2876	219	-147	-124	-118	-65	-63	-59	-105	42	-150	18	37	-73	-23	-52	86	-26	2
0.044167	-229	-363	2896	-6317	-39	-7023	4820	-7798	-1206	-6377	2198	-8305	-1388	-6511	2630	-2288	-289	1803	1572	-4484	-69	-3518	-4252	77	-229	-3643	-7494	4122	-162	-4944	-2227	165	-148	-127	-118	-64	-62	-59	-104	43	-150	19	36	-72	-22	-53	86	-30	-4
0.045000	-200	-441	2692	-6054	-38	-6549	4975	-7697	-1006	-5839	2499	-8074	-1402	-6054	3010	-2460	-153	1699	1344	-4599	-105	-3255	-4069	384	-222	-3480	-7293	4555	-159	-5107	-1573	118	-149	-125	-118	-64	-60	-53	-107	42	-151	12	33	-69	-21	-52	82	-30	1
0.045833	-213	-515	2519	-5774	-23	-6091	5109	-7569	-1018	-5305	2803	-7791	-1130	-5516	3374	-2588	-248	1580	1096	-4673	-92	-3024	-3836	697	-237	-3318	-6989	4938	-82	-5253	-934	73	-151	-128	-122	-65	-65	-61	-104	42	-151	16	35	-75	-22	-52	82	-29	-3
0.046667	-237	-578	2377	-5500	70	-5653	5228	-7420	-997	-4786	3109	-7472	-852	-4924	3726	-2673	-345	1456	829	-4762	-110	-2825	-3543	1037	-239	-3168	-6588	5264	-64	-5360	-313	33	-146	-127	-122	-66	-62	-57	-104	36	-150	15	33	-74	-19	-53	85	-29	-1
0.047500	-237	-638	2251	-5240	32	-5247	5341	-7262	-819	-4281	3415	-7120	-1032	-4296	4064	-2728	-22	1322	545	-4844	-305	-2660	-3200	1293	-300	-3026	-6082	5525	-85	-5432	262	-10	-152	-131	-121	-65	-63	-62	-105	52	-151	18	34	-72	-24	-55	84	-29	-3
0.048333	-250	-694	2138	-5002	33	-4875	5446	-7072	-600	-3802	3709	-6755	-1361	-3635	4392	-2764	-148	1199	246	-4924	-50	-2536	-2805	1576	-257	-2894	-5496	5714	-49	-5463	801	-48	-154	-128	-121	-68	-68	-58	-108	41	-152	16	32	-79	-24	-55	84	-39	0
0.049167	-213	-752	2028	-4794	68	-4534	5558	-6886	-376	-3350	3998	-6394	-1510	-2959	4702	-2796	-252	1083	-65	-5004	-50	-2445	-2363	1843	-182	-2764	-4831	5834	-26	-5456	1289	-86	-147	-126	-120	-63	-62	-55	-104	41	-147	20	41	-75	-23	-53	85	-26	1
0.050000	-164	-809	1921	-4627	25	-4236	5677	-6701	-223	-2933	4265	-6053	-1270	-2278	4999	-2846	-61	984	-389	-5080	-21	-2395	-1879	2086	-257	-2657	-4108	5873	-92	-5417	1715	-133	-146	-129	-118	-64	-63	-60	-107	42	-152	17	34	-76	-23	-57	82	-28	-3
0.050833	-176	-876	1806	-4503	49	-3989	5810	-6529	-268	-2553	4516	-5739	-1153	-1607	5288	-2925	-52	900	-719	-5159	140	-2385	-1361	2313	-277	-2556	-3330	5838	-148	-5339	2084	-182	-147	-156	-120	-68	-66	-57	-104	42	-150	16	35	-75	-24	-57	85	-27	0
0.051667	-186	-945	1674	-4416	82	-3793	5953	-6374	-532	-2213	4741	-5465	-1189	-951	5561	-3057	-109	840	-1050	-5230	140	-2406	-815	2491	-258	-2469	-2514	5727	-136	-5234	2393	-241	-148	-127	-118	-66	-62	-63	-105	39	-148	17	32	-77	-23	-50	81	-30	-1
0.052500	-180	-1027	1527	-4375	94	-3644	6115	-6249	-792	-1910	4947	-5244	-1094	-317	5825	-3253	-223	803	-1374	-5303	142	-2461	-239	2633	-282	-2394	-1669	5540	-126	-5099	2651	-310	-150	-126	-84	-65	-63	-62	-105	36	-153	15	20	-76	-23	-58	81	-32	-3
0.053333	-155	-1115	1361	-4370	80	-3543	6299	-6152	-836	-1648	5133	-5078	-912	277	6073	-3522	-146	793	-1692	-5367	-38	-2539	361	2739	-227	-2334	-815	5289	-186	-4945	2851	-385	-150	-128	-119	-64	-61	-60	-105	36	-150	19	35	-76	-22	-58	81	-33	-5
0.054167	-179	-1213	1177	-4397	38	-3492	6503	-6091	-828	-1417	5292	-4973	-549	833	6310	-3876	118	812	-1992	-5426	-84	-2647	972	2805	-210	-2286	32	4970	-250	-4766	3005	-468	-147	-128	-117	-66	-64	-61	-107	64	-152	15	34	-75	-22	-58	84	-31	-3
0.055000	-177	-1319	971	-4447	60	-3493	6730	-6067	-759	-1223	5426	-4930	-81	1335	6530	-4321	-165	859	-2271	-5477	101	-2768	1597	2825	-233	-2249	887	4596	-194	-4578	3118	-557	-149	-126	-119	-66	-63	-58	-103	40	-150	16	19	-75	-25	-58	95	-31	0
0.055833	-170	-1423	747	-4522	51	-3566	6971	-6081	-573	-1068	5533	-4936	269	1794	6734	-4861	311	935	-2526	-5523	-171	-2900	2224	2798	-237	-2226	1665	4172	-164	-4370	3194	-654	-147	-118	-121	-63	-44	-60	-107	39	-151	16	36	-75	-19	-58	84	-29	0
0.056667	-117	-1534	507	-4609	41	-3638	7225	-6139	-430	-949	5611	-5028	736	2188	6908	-5486	252	1027	-2752	-5557	283	-3043	2854	2721	-225	-2218	2429	3697	-265	-4159	3243	-764	-151	-130	-119	-66	-59	-58	-107	38	-154	19	36	-77	-23	-57	80	-35	-1
0.057500	-111	-1645	262	-4714	47	-3778	7477	-6239	-456	-863	5671	-5154	1232	2530	7056	-6193	-92	1152	-2939	-5589	133	-3191	3474	2593	-213	-2212	3150	3196	-299	-3935	3272	-867	-149	-126	-115	-62	-60	-57	-128	40	-153	19	38	-74	-19	-56	84	-28	0
0.058333	-130	-1756	9	-4824	17	-3957	7729	-6371	-474	-816	5693	-5351	1232	2806	7171	-6965	140	1286	-3092	-5616	-21	-3338	4086	2418	-189	-2222	3811	2662	-282	-3712	3282	-981	-152	-131	-119	-66	-63	-61	-107	40	-151	17	33	-76	-26	-58	80	-30	-4
0.059167	-141	-1833	-245	-4953	-131	-4185	7962	-6547	-481	-825	5692	-5592	1236	3010	7246	-7786	92	1438	-3209	-5649	25	-3479	4686	2192	-141	-2239	4416	2111	-287	-3476	3263	-1094	-149	-128	-119	-70	-65	-58	-109	38	-152	16	30	-76	-23	-57	82	-29	1
0.060000	-163	-1917	-498	-5097	-164	-4451	8174	-6751	-497	-857	5660	-5887	1481	3150	7277	-8639	-48	1603	-3294	-5695	-65	-3606	5263	1923	-121	-2257	4951	1556	-323	-3237	3249	-1206	-151	-129	-124	-66	-60	-59	-104	32	-150	16	35	-75	-21	-56	81	-29	-1
0.060833	-137	-1974	-742	-5277	-109	-4754	8344	-6996	-550	-957	5597	-6218	1594	3208	7260	-9504	196	1780	-3335	-5754	-195	-3721	5814	1613	-154	-2284	5427	998	-283	-2996	3223	-1315	-146	-128	-119	-64	-63	-35	-102	40	-149	19	34	-79	-21	-53	85	-28	0
0.061667	-130	-2017	-971	-5444	-151	-5094	8466	-7250	-575	-1106	5504	-6595	1622	3153	7188	-10360	135	1963	-3350	-5830	44	-3815	6336	1266	-152	-2306	5838	440	-286	-2742	3187	-1426	-149	-128	-121	-68	-62	-57	-104	47	-149	22	32	-76	-8	-56	86	-27	-1
0.062500	-128	-2039	-1185	-5660	-133	-5472	8521	-7541	-361	-1327	5366	-7021	1792	3090	7062	-11189	-306	2147	-3335	-5967	77	-3891	6821	887	-119	-2329	6185	-107	-256	-2481	3146	-1530	-147	-117	-121	-65	-63	-56	-104	49	-152	19	32	-76	-23	-55	85	-26	-3
0.063333	-126	-2037	-1388	-5927	-293	-5877	8509	-7850	-182	-1614	5196	-7485	1949	2913	6874	-11974	-79	2334	-3297	-6138	20	-3939	7273	477	-104	-2349	6474	-637	-183	-2214	3095	-1633	-151	-125	-122	-65	-64	-55	-103	42	-151	21	37	-74	-22	-56	88	-27	-1
0.064167	-92	-2010	-1564	-6230	-555	-6309	8414	-8187	-120	-1981	4983	-7996	2025	2652	6624	-12697	0	2528	-3239	-6363	71	-3961	7681	41	-80	-2355	6704	-1148	-271	-1941	3042	-1733	-147	-126	-121	-51	-59	-56	-104	42	-151	20	34	-79	-22	-53	85	-26	1
0.065000	-118	-1961	-1719	-6595	-509	-6796	8228	-8535	-193	-2419	4732	-8542	2022	2309	6315	-13350	7	2716	-3168	-6650	75	-3960	8024	-412	-112	-2355	6878	-1631	-328	-1659	2974	-1830	-148	-130	-125	-70	-67	-62	-110	38	-154	25	33	-80	-24	-62	79	-29	-4
0.065833	-147	-1888	-1855	-7009	-400	-7295	7951	-8899	-423	-2933	4432	-9123	1658	1898	5951	-13933	-117	2913	-3087	-6994	323	-3919	8359	-869	-188	-2313	7003	-2084	-331	-1367	2899	-1915	-149	-127	-122	-77	-64	-59	-110	42	-151	18	34	-80	-26	-60	79	-28	0
0.066667	-122	-1787	-1965	-7474	-325	-7817	7588	-9266	-437	-3521	4093	-9723	1351	1417	5528	-14437	-193	3104	-2996	-7405	447	-3849	8624	-1331	-211	-2295	7099	-2508	-252	-1066	2819	-1998	-150	-128	-126	-69	-65	-59	-107	40	-151	19	33	-83	-26	-50	84	-30	-3
0.067500	-149	-1668	-2051	-7995	-208	-8358	7132	-9642	-302	-4180	3694	-10374	1378	877	5053	-14869	22	3298	-2908	-7877	370	-3739	8842	-1789	-218	-2236	7151	-2906	-169	-763	2731	-2072	-152	-130	-122	-69	-68	-58	-104	40	-152	18	32	-78	-25	-58	79	-31	-3
0.068333	-181	-1526	-2118	-8561	-130	-8912	6586	-10021	-242	-4903	3256	-11034	1195	294	4539	-15227	-215	3495	-2816	-8402	570	-3601	9007	-2241	-233	-2145	7170	-3264	-234	-453	2644	-2137	-148	-125	-121	-65	-63	-56	-108	38	-149	20	36	-74	-19	-56	80	-29	0
0.069167	-127	-1364	-2162	-9169	-56	-9478	5957	-10404	-56	-5678	2765	-11709	910	-324	3984	-15537	-118	3694	-2728	-8977	178	-3428	9120	-2682	-273	-2040	7167	-3597	-267	-148	2542	-2189	-145	-137	-119	-65	-60	-58	-102	44	-147	32	36	-73	-21	-57	84	-28	3
0.070000	-98	-1192	-2189	-9821	-62	-10051	5257	-10786	189	-6489	2231	-12395	820	-971	3402	-15787	148	3894	-2645	-9595	2	-3229	9180	-3106	-239	-1907	7140	-3900	-274	154	2448	-2238	-147	-126	-120	-66	-63	-49	-104	41	-148	24	36	-77	-17	-56	85	-26	3
0.070833	-113	-1007	-2198	-10495	-70	-10610	4506	-11165	477	-7320	1654	-13083	683	-1606	2801	-15999	-270	4105	-2566	-10237	-355	-2998	9174	-3505	-267	-1748	7090	-4161	-371	449	2352	-2281	-147	-128	-120	-65	-59	-57	-103	43	-149	20	37	-74	-17	-55	86	-29	0
0.071667	-120	-816	-2186	-11176	-67	-11157	3707	-11541	689	-8147	1042	-13761	438	-2241	2193	-16170	-104	4322	-2489	-10884	-1022	-2732	9163	-3881	-318	-1563	7029	-4414	-431	738	2268	-2308	-149	-127	-121	-64	-62	-57	-104	42	-153	19	36	-76	-21	-66	84	-31	2
0.072500	-92	-591	-2156	-11857	-113	-11676	2885	-11919	637	-8947	394	-14433	258	-2857	1588	-16317	-120	4542	-2416	-11528	-853	-2463	9086	-4229	-305	-1353	6956	-4635	-421	1010	2191	-2335	-153	-129	-120	-65	-65	-58	-105	39	-149	17	33	-76	-21	-59	85	-32	-4
0.073333	-64	-419	-2110	-12522	-92	-12152	2053	-12302	481	-9701	-276	-15088	167	-3431	1008	-16425	8	4775	-2340	-12149	-490	-2167	8967	-4557	-265	-1118	6871	-4839	-373	1264	2137	-2346	-150	-130	-121	-66	-65	-62	-108	37	-156	17	32	-75	-27	-59	81	-32	-6
0.074167	-87	-215	-2045	-13162	-14	-12581	1229	-12688	435	-10379	-958	-15718	215	-3952	465	-16499	175	5021	-2261	-12732	-734	-1844	8826	-4848	-277	-851	6780	-5018	-332	1496	2105	-2353	-150	-130	-122	-67	-61	-58	-104	38	-154	18	33	-78	-21	-55	84	-31	-4
0.075000	-195	-9	-1954	-13757	-68	-12938	432	-13082	432	-10954	-1642	-16316	-46	-4405	-33	-16528	71	5287	-2168	-13271	-563	-1509	8649	-5113	-350	-573	6677	-5181	-283	1741	2104	-2351	-148	-128	-120	-67	-63	-57	-112	37	-151	16	33	-74	-22	-56	81	-28	0
0.075833	-289	193	-1847	-14306	-166	-13217	-314	-13484	472	-11407	-2317	-16882	-248	-4796	-479	-16507	-336	5565	-2074	-13738	-136	-1167	8458	-5350	-323	-256	6577	-5328	-283	1953	2138	-2347	-150	-129	-121	-65	-61	-58	-103	42	-148	17	35	-76	-18	-56	85	-30	0
0.076667	-324	389	-1714	-14795	-237	-13416	-998	-13901	544	-11722	-2973	-17408	-315	-5113	-862	-16424	-148	5852	-1964	-14136	-256	-815	8242	-5563	-331	66	6463	-5464	-276	2144	2204	-2330	-149	-128	-118	-64	-62	-56	-107	42	-147	20	35	-76	-23	-55	86	-26	-18
0.077500	-422	584	-1564	-15219	-249	-13521	-1606	-14336	614	-11886	-3608	-17893	-370	-5351	-1185	-16255	-251	6160	-1842	-14458	-205	-459	8021	-5752	-372	407	6347	-5590	-211	2323	2308	-2319	-147	-122	-121	-65	-59	-57	-104	40	-148	21	34	-74	-16	-51	86	-29	0
0.078333	-432	770	-1388	-15574	-217	-13532	-2127	-14803	587	-11891	-4204	-18323	-64	-5519	-1440	-15999	-277	6474	-1705	-14701	-354	-108	7795	-5925	-308	755	6218	-5714	-274	2482	2452	-2305	-148	-126	-122	-65	-64	-57	-102	39	-151	17	43	-76	-21	-55	86	-29	0
0.079167	-456	954	-1199	-15862	-216	-13446	-2556	-15296	522	-11745	-4748	-18706	136	-5624	-1638	-15646	-236	6798	-1557	-14872	-352	235	7563	-6082	-262	1110	6096	-5821	-268	2623	2638	-2297	-150	-130	-122	-66	-61	-56	-107	35	-149	17	34	-75	-21	-53	84	-28	1
0.080000	-501	1141	-974	-16081	-135	-13255	-2877	-15825	742	-11445	-5230	-19006	171	-5667	-1804	-15155	-40	7135	-1381	-14968	-299	572	7336	-6226	-264	1472	5968	-5920	-290	2750	2861	-2277	-147	-128	-119	-65	-62	-59	-103	40	-150	18	33	-76	-22	-53	77	-27	0
0.080833	-493	1330	-733	-16235	-61	-12980	-3096	-16384	872	-10999	-5647	-19238	248	-5670	-1882	-14534	753	7473	-1190	-15000	-620	902	7111	-6359	-235	1831	5843	-6004	-327	2865	3124	-2264	-149	-130	-121	-67	-61	-59	-104	40	-150	19	30	-75	-21	-55	85	-29	7
0.081667	-543	1525	-464	-16327	-82	-12615	-3199	-16977	704	-10434	-5994	-19389	391	-5636	-1954	-13773	1076	7808	-985	-14986	-385	1203	6915	-6487	-171	2181	5710	-6077	-248	2961	3420	-2249	-150	-129	-122	-67	-64	-50	-103	38	-152	13	32	-78	-25	-56	84	-31	-4
0.082500	-570	1721	-183	-16371	-48	-12184	-3205	-17582	768	-9769	-6264	-19446	364	-5581	-2011	-12871	1060	8136	-761	-14924	-238	1489	6732	-6612	-142	2530	5597	-6125	-229	3065	3755	-2232	-152	-129	-121	-68	-63	-62	-67	39	-150	18	34	-77	-23	-53	84	-28	1
0.083333	-484	1933	127	-16361	-88	-11688	-3109	-18258	977	-9025	-6448	-19408	126	-5518	-2065	-11831	1263	8459	-523	-14834	50	1751	6558	-6742	-137	2851	5481	-6159	-170	3103	4105	-2217	-149	-130	-119	-64	-66	-60	-103	40	-151	17	33	-76	-29	-53	82	-29	-7
0.084167	-242	2152	453	-16324	-190	-11173	-2927	-18938	1025	-8249	-6550	-19267	-70	-5469	-2132	-10668	457	8767	-274	-14736	263	1990	6410	-6873	-151	3161	5380	-6173	-247	3153	4483	-2201	-150	-130	-124	-67	-67	-61	-107	39	-151	16	34	-75	-24	-57	84	-30	-6
0.085000	-130	2383	793	-16258	-256	-10607	-2670	-19634	1117	-7479	-6571	-19028	-306	-5441	-2230	-9399	1157	9059	-17	-14637	142	2196	6289	-7011	-165	3436	5291	-6161	-264	3173	4873	-2188	-150	-127	-121	-66	-65	-60	-129	40	-153	17	18	-78	-25	-62	81	-42	-5
0.085833	12	2635	1153	-16178	-320	-10063	-2358	-20345	1058	-6751	-6508	-18686	-578	-5446	-2369	-8037	1807	9323	259	-14555	401	2368	6179	-7164	-145	3678	5215	-6125	61	3175	5281	-2179	-147	-127	-135	-67	-67	-63	-108	38	-151	16	32	-76	-23	-59	82	-21	0
0.086667	256	2899	1519	-16092	-289	-9547	-2005	-21041	967	-6106	-6367	-18255	-735	-5499	-2550	-6621	1462	9562	539	-14504	539	2509	6102	-7311	-93	3879	5162	-6055	67	3148	5693	-2170	-150	-128	-121	-70	-62	-60	-99	38	-151	18	34	-76	-22	-58	84	-33	0
0.087500	275	3177	1901	-16010	-200	-9078	-1640	-21731	838	-5572	-6146	-17731	-921	-5596	-2786	-5184	411	9771	822	-14479	536	2607	6051	-7475	-73	4034	5131	-5960	-12	3101	6110	-2167	-150	-128	-119	-66	-66	-59	-107	37	-152	17	34	-77	-24	-58	82	-30	0
0.088333	149	3471	2285	-15942	-263	-8682	-1269	-22393	627	-5196	-5854	-17132	-1305	-5751	-3075	-3778	-258	9947	1115	-14499	675	2677	6029	-7653	-112	4136	5124	-5838	285	3020	6517	-2170	-147	-127	-121	-64	-60	-56	-107	38	-151	21	35	-95	-19	-58	80	-29	-3
0.089167	153	3784	2675	-15895	-176	-8372	-921	-23027	534	-4989	-5500	-16473	-1468	-5959	-3420	-2419	-1268	10086	1406	-14570	803	2704	6030	-7844	-88	4177	5141	-5694	591	2910	6916	-2178	-147	-125	-116	-65	-63	-55	-103	39	-151	19	34	-73	-18	-55	82	-27	-1
0.090000	236	4101	3072	-15879	-51	-8172	-620	-23605	361	-4979	-5098	-15772	-1567	-6226	-3814	-1160	-2302	10191	1700	-14726	409	2687	6057	-8050	-75	4160	5184	-5521	856	2760	7306	-2213	-153	-129	-120	-69	-66	-72	-110	40	-149	19	33	-81	-23	-59	77	-30	-3
0.090833	217	4416	3487	-15897	-44	-8078	-376	-24132	118	-5173	-4645	-15045	-1660	-6535	-4251	-21	-3136	10260	1996	-14872	245	2644	6120	-8264	-80	4085	5257	-5326	1026	2585	7684	-2251	-148	-125	-111	-68	-61	-57	-105	43	-151	16	33	-78	-19	-58	82	-27	1
0.091667	13	4775	3875	-15950	32	-8096	-199	-24582	16	-5553	-4163	-14323	-1500	-6887	-4712	940	-3025	10291	2291	-15092	138	2550	6204	-8496	-30	3942	5357	-5116	1266	2372	8046	-2319	-148	-130	-126	-67	-62	-56	-107	41	-152	21	30	-76	-1	-57	82	-28	-3
0.092500	-730	5110	4273	-16045	107	-8236	-112	-24960	-58	-6119	-3661	-13579	-1319	-7274	-5235	1697	-2182	10287	2586	-15354	112	2446	6313	-8740	-34	3747	5492	-4892	1490	2128	8389	-2415	-148	-127	-119	-69	-64	-58	-103	40	-150	17	29	-79	-24	-58	82	-28	-1
0.093333	-1554	5460	4663	-16179	142	-8478	-118	-25254	-297	-6839	-3155	-12917	-1065	-7681	-5761	2205	-1765	10246	2874	-15652	68	2307	6452	-8995	-43	3478	5655	-4661	1211	1856	8716	-2539	-149	-126	-121	-69	-60	-57	-109	39	-150	21	33	-75	-21	-57	81	-29	-1
0.094167	-1732	5804	5053	-16354	210	-8826	-218	-25463	-504	-7681	-2659	-12298	-845	-8095	-6293	2456	-1377	10173	3157	-15974	77	2146	6615	-9264	-52	3169	5846	-4431	912	1559	9023	-2701	-148	-127	-120	-69	-64	-61	-104	38	-150	18	32	-77	-21	-55	80	-28	0
0.095000	-1982	6137	5436	-16569	225	-9235	-414	-25574	-529	-8591	-2195	-11762	-579	-8534	-6825	2431	-385	10064	3433	-16319	492	1970	6796	-9542	-111	2817	6065	-4201	724	1242	9309	-2900	-147	-127	-119	-67	-43	-55	-104	41	-153	21	35	-75	-19	-56	81	-28	2
0.095833	-2013	6466	5811	-16822	239	-9712	-701	-25601	-598	-9532	-1785	-11321	-354	-8905	-7359	2112	-358	9930	3698	-16668	552	1782	7016	-9831	-109	2424	6306	-3987	377	902	9581	-3144	-131	-128	-119	-65	-59	-58	-103	41	-149	19	35	-75	-23	-56	84	-30	0
0.096667	-1737	6778	6173	-17103	308	-10222	-1069	-25522	-694	-10452	-1416	-10973	-380	-9278	-7882	1505	-1014	9776	3956	-17022	267	1588	7247	-10132	-158	2007	6578	-3785	79	546	9836	-3435	-138	-122	-117	-66	-61	-59	-102	40	-146	20	36	-94	-19	-52	82	-26	3
0.097500	-1677	7072	6529	-17413	242	-10747	-1515	-25369	-669	-11313	-1159	-10745	-429	-9620	-8397	619	-526	9565	4192	-17367	486	1393	7500	-10443	-151	1562	6866	-3609	-184	175	10076	-3773	-147	-124	-125	-64	-58	-60	-104	42	-148	21	37	-74	-19	-58	82	-26	5
0.098333	-1386	7344	6868	-17746	226	-11269	-2020	-25124	-698	-12069	-985	-10631	-457	-9926	-8902	-540	347	9336	4399	-17704	204	1192	7757	-10766	-101	1100	7169	-3463	-462	-203	10304	-4160	-152	-128	-121	-72	-65	-65	-111	36	-152	16	29	-78	-23	-48	80	-32	-1
0.099167	-1041	7588	7193	-18094	267	-11758	-2571	-24794	-810	-12683	-927	-10632	-483	-10189	-9402	-1927	-313	9082	4583	-18019	43	998	8031	-11100	-133	632	7490	-3352	-592	-584	10517	-4579	-148	-129	-125	-68	-64	-60	-102	40	-151	13	33	-77	-24	-58	78	-32	0
0.100000	-625	7805	7514	-18441	328	-12199	-3144	-24377	-792	-13125	-982	-10732	-417	-10416	-9900	-3524	316	8801	4742	-18313	-83	803	8312	-11442	-163	163	7823	-3278	-683	-969	10747	-5044	-151	-127	-124	-68	-68	-62	-107	36	-159	15	41	-76	-23	-57	80	-31	0
0.100833	-113	7997	7832	-18788	398	-12572	-3729	-23881	-728	-13382	-1176	-10931	-164	-10571	-10408	-5314	1414	8487	4863	-18582	-227	614	8601	-11795	-150	-302	8157	-3248	-1103	-1361	10962	-5545	-147	-127	-118	-67	-62	-62	-105	40	-152	15	33	-75	-24	-59	80	-29	-1
0.101667	247	8150	8146	-19130	330	-12876	-4317	-23310	-664	-13458	-1514	-11223	-189	-10676	-10937	-7261	1869	8142	4939	-18835	-533	414	8895	-12161	-206	-781	8495	-3268	-1546	-1761	11191	-6076	-147	-127	-119	-67	-66	-61	-108	39	-155	8	34	-76	-21	-58	81	-34	0
0.102500	540	8267	8458	-19453	345	-13097	-4888	-22663	-555	-13346	-2011	-11585	-168	-10807	-11489	-9306	1255	7763	4976	-19070	-651	211	9183	-12538	-264	-1257	8831	-3343	-1491	-2182	11415	-6626	-150	-128	-120	-65	-62	-65	-104	41	-152	13	35	-76	-22	-57	80	-30	-5
0.103333	758	8338	8769	-19762	320	-13241	-5439	-21952	-553	-13076	-2658	-12011	175	-10891	-12073	-11409	893	7357	4959	-19285	-850	-8	9463	-12935	-260	-1736	9165	-3472	-1282	-2578	11651	-7191	-150	-127	-122	-67	-63	-59	-109	38	-156	13	33	-75	-22	-59	77	-17	0
0.104167	838	8371	9090	-20042	283	-13302	-5947	-21173	-586	-12664	-3456	-12479	329	-10960	-12700	-13527	968	6912	4890	-19478	-798	-249	9738	-13333	-242	-2217	9489	-3656	-1128	-3002	11896	-7762	-153	-128	-122	-65	-64	-60	-105	40	-152	12	34	-76	-19	-58	81	-31	-3
0.105000	991	8359	9425	-20295	283	-13290	-6454	-20324	-524	-12163	-4408	-12991	322	-11038	-13367	-15609	890	6429	4770	-19669	-611	-522	10020	-13752	-212	-2714	9800	-3896	-965	-3444	12155	-8335	-148	-128	-137	-67	-64	-62	-107	39	-150	10	32	-76	-23	-60	80	-32	0
0.105833	949	8294	9777	-20521	198	-13209	-6923	-19422	-542	-11600	-5508	-13525	305	-11127	-14086	-17647	755	5903	4590	-19850	-413	-844	10258	-14185	-190	-3219	10100	-4193	-781	-3903	12422	-8916	-151	-131	-127	-72	-64	-61	-109	40	-154	12	30	-78	-24	-60	80	-15	-3
0.106667	735	8187	10160	-20715	156	-13070	-7369	-18459	-550	-11027	-6750	-14086	258	-11256	-14850	-19576	545	5341	4363	-20029	-180	-1203	10505	-14629	-147	-3751	10387	-4549	-759	-4396	12706	-9489	-152	-132	-122	-70	-65	-66	-111	37	-158	9	26	-83	-29	-62	75	-34	-7
0.107500	871	8027	10562	-20883	183	-12885	-7796	-17439	-408	-10483	-8139	-14683	198	-11434	-15655	-21364	423	4736	4088	-20201	-304	-1625	10746	-15080	-154	-4303	10671	-4970	-725	-4907	13005	-10045	-152	-129	-121	-73	-65	-62	-109	36	-153	12	30	-76	-26	-62	77	-32	-1
0.108333	1002	7833	11008	-21027	180	-12657	-8233	-16353	-263	-10007	-9649	-15294	66	-11666	-16492	-22974	504	4051	3762	-20371	-344	-2119	10982	-15546	-146	-4885	10947	-5418	-587	-5450	13314	-10592	-153	-128	-124	-69	-64	-60	-107	38	-153	24	29	-76	-24	-59	80	-32	-7
0.109167	1229	7590	11489	-21147	175	-12391	-8690	-15221	-270	-9644	-11263	-15931	-59	-11963	-17359	-24404	320	3427	3386	-20541	-236	-2697	11212	-16022	-48	-5491	11218	-5923	-384	-6024	13631	-11135	-147	-126	-120	-68	-64	-59	-103	40	-149	15	36	-75	-19	-59	80	-28	0
0.110000	1401	7313	12009	-21258	116	-12124	-9181	-14044	-283	-9428	-12984	-16605	-213	-12323	-18245	-25611	1104	2727	2952	-20708	-461	-3350	11436	-16499	-8	-6133	11479	-6480	-351	-6633	13950	-11675	-148	-128	-122	-64	-64	-44	-107	39	-149	17	36	-78	-28	-60	80	-29	1
0.110833	1336	7003	12558	-21355	91	-11840	-9720	-12837	-187	-9360	-14779	-17299	-249	-12787	-19142	-26602	833	2021	2467	-20880	-267	-4086	11656	-16978	-32	-6793	11744	-7079	-361	-7279	14274	-12216	-147	-128	-125	-67	-60	-59	-104	39	-149	16	35	-72	-18	-56	84	-28	5
0.111667	1285	6682	13142	-21449	128	-11550	-10325	-11619	-167	-9459	-16630	-18021	-195	-13297	-20046	-27343	681	1328	1905	-21028	-391	-4897	11871	-17448	-49	-7477	12008	-7722	-333	-7945	14599	-12763	-148	-125	-136	-65	-60	-57	-104	39	-149	19	34	-76	-22	-58	79	-28	3
0.112500	1086	6357	13735	-21550	101	-11266	-11017	-10362	-161	-9722	-18527	-18761	-301	-13858	-20948	-27837	878	680	1258	-21206	-224	-5780	12074	-17912	-34	-8180	12282	-8402	-290	-8640	14921	-13332	-149	-126	-120	-66	-63	-61	-109	40	-147	19	35	-73	-22	-59	84	-25	1
0.113333	988	6050	14325	-21661	24	-10980	-11807	-9116	-210	-10128	-20428	-19509	-374	-14450	-21835	-28073	574	104	504	-21367	-102	-6719	12274	-18355	-68	-8876	12558	-9122	-172	-9350	15243	-13929	-151	-128	-121	-65	-66	-58	-107	42	-151	16	35	-75	-23	-58	82	-29	0
0.114167	946	5783	14905	-21780	57	-10695	-12705	-7885	-119	-10654	-22299	-20248	-164	-15046	-22701	-28063	325	-361	-375	-21521	-79	-7716	12459	-18777	-109	-9560	12844	-9871	-62	-10068	15557	-14558	-150	-127	-119	-65	-60	-57	-109	40	-152	17	34	-74	-22	-58	85	-28	-4
0.115000	777	5574	15442	-21924	43	-10415	-13714	-6693	160	-11265	-24112	-20952	-47	-15623	-23554	-27810	1015	-688	-1399	-21670	-73	-8736	12626	-19160	-73	-10219	13141	-10652	19	-10783	15863	-15234	-152	-130	-120	-66	-64	-59	-113	39	-154	17	32	-76	-26	-59	82	-33	-3
0.115833	657	5475	15913	-22090	-30	-10138	-14834	-5560	212	-11916	-25830	-21607	-191	-16145	-24379	-27323	1016	-833	-2574	-21812	181	-9764	12769	-19520	-96	-10828	13445	-11457	103	-11484	16165	-15963	-149	-127	-117	-65	-61	-58	-109	39	-151	18	35	-72	-18	-57	82	-25	0
0.116667	573	5437	16297	-22275	-74	-9848	-16061	-4484	98	-12568	-27425	-22184	-88	-16586	-25189	-26606	672	-763	-3911	-21943	-125	-10789	12878	-19801	-117	-11389	13757	-12297	247	-12171	16460	-16765	-150	-127	-118	-64	-60	-58	-103	41	-153	11	36	-72	-22	-55	84	-25	0
0.117500	413	5551	16551	-22487	-100	-9555	-17392	-3493	11	-13180	-28882	-22670	63	-16925	-25968	-25689	571	-441	-5402	-22072	-436	-11786	12954	-20053	-75	-11888	14081	-13166	363	-12824	16756	-17623	-149	-110	-116	-63	-61	-57	-105	42	-151	21	35	-72	-22	-56	82	-26	3
0.118333	296	5802	16637	-22717	-5	-9247	-18806	-2606	-191	-13708	-30168	-23005	107	-17125	-26721	-24593	10	141	-7049	-22188	-470	-12738	12979	-20253	-79	-12314	14402	-14076	469	-13438	17038	-18556	-152	-133	-120	-64	-62	-59	-104	38	-150	15	32	-72	-22	-58	74	-28	-3
0.119167	219	6219	16518	-22970	72	-8920	-20299	-1837	-221	-14112	-31288	-23245	128	-17167	-27431	-23343	-225	1017	-8759	-22299	-395	-13635	12954	-20409	-77	-12656	14722	-15013	515	-13997	17305	-19552	-153	-117	-124	-66	-63	-58	-108	37	-152	16	28	-79	-21	-58	81	-30	-4
0.120000	176	6807	16155	-23229	97	-8559	-21829	-1190	-116	-14357	-32072	-23282	233	-17044	-28096	-21957	-367	2178	-10556	-22388	-315	-14454	12869	-20513	-64	-12907	15040	-15975	495	-14498	17606	-20605	-144	-128	-120	-66	-66	-57	-104	39	-149	17	34	-75	-19	-59	84	-27	0
0.120833	157	7581	15512	-23495	82	-8162	-23371	-708	-228	-14420	-32440	-23143	218	-16739	-28689	-20461	-591	3670	-12334	-22464	-398	-15183	12721	-20577	-87	-13107	15340	-16972	472	-14936	17885	-21723	-149	-127	-117	-63	-64	-57	-105	39	-159	17	32	-78	-19	-57	82	-30	0
0.121667	35	8532	14559	-23757	59	-7713	-24886	-374	-348	-14285	-32583	-22816	185	-16260	-29217	-18878	-322	5423	-14045	-22521	-442	-15820	12505	-20607	-125	-13162	15623	-18004	431	-15307	18166	-22895	-153	-129	-118	-65	-67	-58	-107	59	-153	18	34	-77	-19	-57	81	-30	-1
0.122500	-124	9654	13270	-24007	92	-7264	-26350	-202	-440	-13953	-32658	-22290	190	-15613	-29649	-17262	-727	7431	-15589	-22560	-298	-16352	12222	-20611	-153	-13178	15882	-19078	416	-15610	18438	-24057	-152	-126	-118	-64	-66	-57	-105	41	-152	16	32	-74	-26	-58	80	-30	16
0.123333	-183	10927	11637	-24242	58	-6734	-27726	-188	-325	-13421	-32677	-21581	159	-14818	-29976	-15623	-623	9654	-16879	-22586	-407	-16787	11870	-20608	-151	-13124	16108	-20178	474	-15844	18702	-25242	-152	-128	-121	-65	-52	-62	-108	37	-153	15	33	-78	-42	-61	79	-29	-1
0.124167	-245	12332	9662	-24454	62	-6176	-28984	-337	-405	-12702	-32702	-20705	9	-13908	-30184	-13985	-500	12048	-17834	-22591	-24	-17123	11481	-20603	-136	-13022	16301	-21303	536	-16006	18953	-26399	-154	-126	-120	-65	-62	-56	-105	41	-151	15	33	-52	-21	-59	80	-28	0
0.125000	-351	13848	7348	-24654	123	-5571	-30077	-638	-456	-11839	-32661	-19673	8	-12913	-30249	-12383	-531	14558	-18375	-22593	42	-17367	11011	-20623	-165	-12889	16453	-22442	622	-16102	19170	-27510	-148	-127	-118	-60	-64	-59	-110	33	-152	15	35	-76	-23	-60	84	-29	-3
0.125833	-384	15434	4727	-24836	143	-4947	-30988	-1097	-281	-10848	-32323	-18520	84	-11877	-30160	-10825	-257	17130	-18418	-22600	141	-17519	10525	-20677	-205	-12740	16559	-23594	605	-16140	19348	-28549	-150	-127	-121	-65	-63	-59	-107	40	-152	15	30	-76	-26	-60	81	-31	0
0.126667	-363	17042	1860	-25014	92	-4305	-31688	-1696	-478	-9780	-31708	-17274	224	-10824	-29892	-9335	-600	19686	-17900	-22620	317	-17586	10024	-20781	-199	-12594	16618	-24741	594	-16121	19467	-29478	-149	-128	-120	-63	-62	-59	-108	38	-154	17	34	-77	-23	-57	81	-33	-1
0.127500	-417	18624	-1197	-25189	-35	-3670	-32162	-2420	-1232	-8675	-30902	-15962	432	-9825	-29442	-7933	-968	22156	-16768	-22670	356	-17581	9529	-20960	-151	-12461	16615	-25877	589	-16062	19504	-30271	-150	-127	-120	-65	-63	-58	-108	39	-153	16	36	-75	-25	-58	81	-31	-3
0.128333	-391	20129	-4350	-25381	-91	-3054	-32404	-3274	-1993	-7565	-29955	-14627	640	-8933	-28798	-6620	-619	24472	-15008	-22762	174	-17506	9055	-21224	-162	-12362	16592	-26981	492	-15953	19449	-30904	-150	-121	-119	-62	-86	-56	-107	39	-152	16	37	-72	-19	-53	85	-27	2
0.129167	-319	21526	-7527	-25602	-115	-2471	-32379	-4210	-2008	-6507	-28899	-13309	716	-8129	-27962	-5416	-630	26565	-12653	-22921	409	-17375	8628	-21578	-240	-12314	16508	-28033	637	-15817	19277	-31359	-150	-125	-118	-63	-58	-55	-103	44	-150	19	37	-74	-24	-55	88	-26	1
0.130000	-309	22754	-10661	-25867	-156	-1951	-32111	-5234	-1824	-5542	-27770	-12039	642	-7513	-26944	-4313	-1116	28385	-9677	-23131	461	-17199	8271	-22038	-294	-12323	16381	-29012	881	-15654	18979	-31613	-151	-120	-117	-64	-63	-55	-103	42	-150	16	36	-75	-23	-55	84	-27	0
0.130833	-326	23799	-13683	-26175	-250	-1509	-31582	-6318	-1572	-4699	-26589	-10855	764	-7083	-25757	-3307	-785	29883	-6199	-23428	336	-16988	8009	-22604	-230	-12400	16217	-29915	696	-15477	18555	-31666	-149	-128	-121	-65	-61	-57	-109	41	-147	16	33	-76	-19	-52	86	-42	0
0.131667	-291	24632	-16503	-26503	-253	-1164	-30814	-7446	-1298	-4015	-25386	-9765	939	-6863	-24429	-2407	-817	31045	-2313	-23794	382	-16753	7852	-23276	-180	-12549	16022	-30728	489	-15289	17993	-31503	-151	-127	-122	-69	-63	-59	-109	37	-153	13	32	-79	-22	-58	78	-33	-4
0.132500	-273	25240	-19080	-26947	-228	-930	-29810	-8589	-1008	-3500	-24170	-8794	910	-6847	-22990	-1602	-880	31860	1842	-24222	390	-16498	7831	-24038	-189	-12769	15819	-31439	330	-15095	17327	-31117	-151	-130	-124	-69	-59	-59	-108	40	-150	15	33	-77	-22	-57	81	-30	0
0.133333	-283	25645	-21351	-27398	-257	-814	-28580	-9732	-562	-3166	-22970	-7954	771	-7040	-21498	-884	-882	32358	6081	-24705	468	-16243	7951	-24892	-170	-13055	15599	-32051	174	-14907	16558	-30523	-149	-126	-125	-72	-74	-60	-105	38	-152	16	30	-81	-24	-56	82	-29	0
0.134167	-301	25855	-23310	-27876	-212	-830	-27158	-10847	-307	-3028	-21814	-7245	629	-7421	-19992	-250	-890	32551	10236	-25211	483	-15993	8228	-25809	-154	-13405	15389	-32417	88	-14725	15725	-29727	-151	-129	-122	-67	-64	-59	-103	42	-153	16	33	-75	-22	-56	81	-29	0
0.135000	-291	25905	-24945	-28358	-207	-968	-25573	-11915	-171	-3075	-20711	-6674	613	-7965	-18532	312	-505	32484	14135	-25722	405	-15766	8662	-26774	-235	-13809	15191	-32577	-99	-14561	14854	-28748	-147	-124	-121	-65	-59	-52	-107	40	-151	17	33	-77	-23	-58	84	-27	1
0.135833	-346	25833	-26255	-28830	-236	-1250	-23869	-12907	-53	-3300	-19680	-6219	934	-8643	-17161	803	-852	32200	17614	-26206	359	-15587	9256	-27757	-201	-14257	15018	-32633	-240	-14412	13986	-27602	-149	-125	-118	-68	-58	-61	-104	43	-148	19	34	-75	-14	-58	85	-27	2
0.136667	-407	25687	-27250	-29257	-178	-1684	-22080	-13812	30	-3680	-18728	-5879	902	-9419	-15925	1236	-830	31747	20527	-26624	-4	-15405	10011	-28734	-170	-14738	14875	-32671	-363	-14280	13162	-26334	-159	-125	-118	-68	-59	-55	-103	45	-151	21	33	-74	-19	-56	81	-26	6
0.137500	-409	25514	-27960	-29619	-216	-2156	-20251	-14612	266	-4193	-17861	-5622	624	-10243	-14882	1607	-595	31185	22744	-26953	178	-15294	10896	-29678	-234	-15240	14773	-32667	-365	-14168	12433	-24983	-146	-125	-118	-64	-59	-56	-121	43	-150	18	36	-73	-22	-56	85	-11	0
0.138333	-421	25344	-28419	-29888	-218	-2752	-18413	-15299	452	-4814	-17085	-5444	374	-11069	-14073	1915	-1200	30556	24191	-27166	158	-15239	11920	-30577	-268	-15749	14711	-32696	-380	-14082	11839	-23596	-148	-126	-118	-70	-60	-65	-108	40	-148	18	36	-77	-21	-58	77	-31	2
0.139167	-461	25258	-28663	-30061	-213	-3433	-16609	-15857	466	-5502	-16404	-5315	-49	-11868	-13524	2162	-857	29905	24834	-27235	-212	-15246	13047	-31404	-240	-16249	14693	-32678	-468	-14008	11428	-22216	-151	-128	-118	-67	-64	-60	-110	39	-150	17	34	-79	-24	-60	81	-30	0
0.140000	-479	25252	-28707	-30107	-187	-4165	-14869	-16273	535	-6222	-15813	-5214	-137	-12563	-13243	2353	-1128	29264	24674	-27146	-351	-15306	14291	-32118	-183	-16729	14713	-32694	-509	-13946	11232	-20890	-189	-132	-119	-69	-64	-60	-109	40	-152	16	29	-80	-24	-57	78	-34	-8
0.140833	-513	25354	-28598	-30029	-197	-4910	-13238	-16562	601	-6941	-15309	-5117	-326	-13141	-13243	2486	-1361	28651	23786	-26894	-350	-15425	15592	-32484	-210	-17164	14767	-32675	-621	-13886	11285	-19650	-148	-127	-120	-68	-62	-60	-105	41	-153	13	49	-77	-22	-59	81	-32	-3
0.141667	-501	25576	-28342	-29817	-231	-5658	-11728	-16701	662	-7623	-14883	-5007	-535	-13573	-13519	2545	-970	28072	22262	-26480	-590	-15589	16933	-32630	-223	-17556	14848	-32690	-666	-13831	11602	-18566	-150	-130	-122	-67	-65	-58	-104	40	-150	17	33	-75	-22	-60	81	-33	1
0.142500	-470	25905	-27947	-29491	-257	-6387	-10391	-16713	640	-8247	-14524	-4873	-579	-13835	-14045	2526	-805	27526	20272	-25921	-666	-15822	18299	-32707	-174	-17891	14948	-32673	-682	-13769	12196	-17655	-149	-126	-120	-72	-62	-60	-107	41	-150	15	29	-69	-24	-58	80	-30	-24
0.143333	-503	26310	-27430	-29060	-282	-7070	-9214	-16595	593	-8791	-14232	-4710	-772	-13908	-14791	2446	-1269	26981	17985	-25243	-717	-16091	19660	-32721	-126	-18161	15042	-32684	-814	-13696	13049	-16968	-152	-127	-122	-69	-64	-61	-104	42	-153	16	29	-75	-23	-56	79	-31	0
0.144167	-541	26756	-26790	-28566	-323	-7693	-8224	-16368	603	-9210	-14011	-4508	-1080	-13791	-15706	2280	-1119	26408	15588	-24472	-938	-16388	20988	-32747	-87	-18364	15137	-32671	-797	-13606	14144	-16512	-151	-129	-120	-67	-62	-64	-105	41	-147	16	29	-77	-26	-56	81	-30	-4
0.145000	-560	27185	-26021	-28016	-322	-8232	-7448	-16039	640	-9515	-13808	-4272	-1173	-13494	-16747	2030	-1090	25758	13244	-23662	-921	-16702	22253	-32732	-93	-18494	15215	-32682	-784	-13496	15443	-16308	-151	-127	-117	-72	-67	-59	-103	39	-151	17	35	-77	-23	-58	82	-31	1
0.145833	-635	27524	-25119	-27444	-329	-8686	-6838	-15638	635	-9700	-13665	-4015	-1148	-13023	-17864	1686	-871	24978	11148	-22849	-803	-17028	23427	-32752	-109	-18561	15265	-32683	-842	-13363	16913	-16361	-149	-130	-121	-66	-62	-63	-107	38	-153	17	32	-78	-23	-60	82	-31	0
0.146667	-682	27696	-24085	-26906	-354	-9032	-6443	-15169	677	-9753	-13558	-3727	-1259	-12403	-18980	1262	-665	24009	9439	-22087	-681	-17343	24492	-32734	-43	-18563	15290	-32685	-820	-13202	18488	-16663	-150	-129	-119	-69	-64	-62	-109	40	-151	15	34	-78	-21	-58	78	-32	0
0.147500	-641	27623	-22917	-26419	-293	-9280	-6246	-14663	690	-9694	-13482	-3440	-1397	-11661	-20044	769	-740	22815	8227	-21430	-579	-17641	25422	-32753	-52	-18507	15287	-32714	-787	-13020	20103	-17195	-152	-129	-120	-65	-64	-63	-108	32	-149	18	35	-77	-26	-59	80	-33	-4
0.148333	-607	27217	-21624	-26032	-204	-9428	-6235	-14134	610	-9529	-13436	-3161	-1391	-10833	-20993	188	-389	21327	7579	-20921	-550	-17907	26199	-32735	-94	-18402	15278	-32706	-755	-12815	21684	-17933	-150	-127	-122	-73	-67	-65	-102	38	-152	13	32	-78	-25	-59	81	-33	-3
0.149167	-607	26412	-20219	-25760	-211	-9475	-6401	-13600	628	-9274	-13418	-2920	-1351	-9948	-21757	-443	-231	19519	7552	-20594	-377	-18124	26819	-32745	-64	-18253	15216	-32711	-656	-12597	23172	-18834	-148	-127	-118	-64	-61	-57	-103	40	-151	16	36	-77	-24	-57	78	-31	0
0.150000	-593	25137	-18705	-25636	-217	-9442	-6730	-13083	682	-8960	-13425	-2721	-1341	-9050	-22351	-1129	-198	17346	8053	-20496	-368	-18299	27250	-32729	27	-18077	15156	-32692	-711	-12354	24506	-19875	-149	-126	-119	-65	-65	-60	-105	35	-149	15	36	-74	-21	-55	80	-30	0
0.150833	-604	23345	-17113	-25671	-213	-9341	-7200	-12598	650	-8605	-13462	-2598	-1414	-8179	-22696	-1868	492	14806	9097	-20640	-190	-18420	27488	-32744	43	-17882	15101	-32704	-716	-12141	25626	-21010	-149	-124	-119	-66	-65	-62	-107	39	-152	15	37	-65	-25	-57	80	-30	0
0.151667	-644	21028	-15482	-25875	-215	-9210	-7799	-12152	610	-8242	-13530	-2561	-1325	-7361	-22777	-2631	72	11913	10561	-21041	86	-18485	27536	-32733	17	-17672	15054	-32686	-653	-11924	26495	-22190	-148	-126	-124	-67	-62	-61	-107	36	-152	16	33	-77	-24	-57	84	-24	0
0.152500	-615	18188	-13840	-26244	-194	-9007	-8492	-11761	556	-7895	-13621	-2621	-1271	-6638	-22599	-3416	436	8691	12323	-21682	-35	-18494	27387	-32742	5	-17462	15030	-32701	-720	-11741	27074	-23368	-149	-129	-121	-68	-57	-62	-137	35	-153	12	37	-78	-19	-58	81	-31	-3
0.153333	-586	14850	-12218	-26760	-134	-8827	-9247	-11426	486	-7592	-13737	-2799	-1138	-6042	-22164	-4208	588	5186	14253	-22555	-56	-18451	27036	-32744	-24	-17238	15043	-32682	-677	-11588	27347	-24490	-149	-128	-116	-66	-59	-59	-108	35	-154	13	38	-77	-21	-58	79	-28	0
0.154167	-562	11068	-10652	-27407	-110	-8661	-10072	-11141	495	-7359	-13873	-3091	-956	-5599	-21502	-4999	578	1451	16207	-23626	1	-18359	26496	-32748	-81	-17042	15098	-32693	-544	-11488	27309	-25527	-153	-130	-122	-65	-62	-60	-107	40	-151	16	37	-76	-27	-60	81	-29	-1
0.155000	-513	6893	-9168	-28157	-117	-8547	-10902	-10910	428	-7214	-14025	-3524	-893	-5329	-20634	-5779	627	-2460	18068	-24857	-1	-18230	25789	-32758	-150	-16839	15207	-32676	-463	-11452	26985	-26431	-150	-127	-119	-67	-62	-59	-104	40	-152	15	35	-77	-19	-57	82	-42	-3
0.155833	-439	2426	-7799	-28971	-185	-8496	-11713	-10762	365	-7181	-14189	-4076	-861	-5247	-19611	-6547	948	-6403	19676	-26192	93	-18069	24887	-32752	-149	-16644	15372	-32659	-395	-11485	26385	-27180	-150	-122	-119	-67	-60	-58	-105	39	-151	18	36	-77	-23	-57	82	-27	-4
0.156667	-358	-2233	-6571	-29815	-161	-8534	-12488	-10594	369	-7274	-14360	-4749	-695	-5358	-18469	-7300	570	-10317	20949	-27582	277	-17893	23845	-32767	-130	-16460	15591	-32511	-393	-11602	25564	-27748	-153	-129	-121	-67	-63	-59	-107	37	-153	16	33	-58	-24	-59	82	-28	-5
0.157500	-354	-6884	-5498	-30655	-109	-8679	-13195	-10487	261	-7493	-14525	-5545	-681	-5673	-17258	-8032	568	-14129	21797	-28993	98	-17703	22677	-32754	-130	-16271	15875	-32278	-410	-11794	24565	-28102	-145	-126	-131	-64	-65	-57	-103	47	-148	20	37	-76	-18	-56	85	-25	2
0.158333	-326	-11460	-4582	-31443	-144	-8940	-13813	-10397	163	-7852	-14682	-6446	-751	-6177	-16039	-8742	603	-17765	22166	-30280	67	-17516	21385	-32767	-155	-16094	16202	-31974	-408	-12057	23447	-28257	-152	-127	-122	-75	-63	-59	-104	40	-154	15	33	-82	-27	-57	84	-29	-3
0.159167	-292	-15852	-3840	-32168	-172	-9339	-14330	-10324	207	-8351	-14818	-7420	-572	-6863	-14867	-9433	566	-21148	22031	-31501	84	-17335	20001	-32746	-142	-15915	16576	-31579	-414	-12442	22273	-28190	-153	-128	-122	-68	-67	-61	-108	38	-154	16	33	-85	-24	-58	80	-23	-1
0.160000	-264	-19966	-3251	-32511	-158	-9869	-14707	-10252	94	-8981	-14921	-8468	-494	-7712	-13770	-10103	528	-24221	21392	-32195	178	-17167	18565	-32763	-160	-15739	16976	-31117	-374	-12866	21109	-27911	-148	-125	-120	-67	-63	-60	-103	39	-150	17	34	-81	-22	-59	82	-28	2
0.160833	-302	-23727	-2812	-32649	-158	-10537	-14962	-10171	62	-9737	-14981	-9538	-547	-8709	-12806	-10763	342	-26931	20277	-32485	74	-17023	17092	-32744	-242	-15561	17395	-30583	-392	-13376	19997	-27420	-162	-128	-121	-69	-63	-60	-107	38	-149	12	33	-79	-21	-57	82	-29	0
0.161667	-267	-27017	-2506	-32738	-147	-11331	-15064	-10079	205	-10605	-14995	-10652	-562	-9839	-11991	-11415	665	-29222	18754	-32597	-22	-16899	15613	-32759	-246	-15390	17810	-29984	-337	-13931	18988	-26739	-153	-122	-118	-64	-62	-60	-105	40	-151	18	32	-96	-23	-59	84	-29	0
0.162500	-194	-29797	-2313	-32735	-142	-12245	-15024	-9995	183	-11580	-14948	-11781	-526	-11059	-11356	-12055	603	-31054	16891	-32650	317	-16798	14158	-32738	-219	-15224	18212	-29322	-320	-14515	18134	-25884	-151	-128	-118	-66	-63	-59	-105	37	-152	20	34	-78	-21	-57	82	-28	1
0.163333	-252	-31457	-2206	-32747	-126	-13266	-14841	-9848	-8	-12647	-14843	-12832	-447	-12355	-10913	-12688	-176	-31997	14784	-32675	338	-16720	12748	-32754	-214	-15070	18581	-28621	-441	-15119	17456	-24878	-151	-126	-117	-63	-60	-57	-104	41	-151	19	36	-78	-24	-59	84	-28	0
0.164167	-280	-32158	-2170	-32754	-126	-14385	-14524	-9701	-12	-13783	-14670	-13859	-514	-13693	-10658	-13315	915	-32407	12525	-32692	-12	-16661	11392	-32736	-217	-14932	18906	-27887	-449	-15729	16972	-23750	-147	-127	-122	-64	-64	-61	-104	43	-150	20	33	-78	-22	-58	81	-28	0
0.165000	-253	-32451	-2181	-32752	-96	-15573	-14081	-9563	50	-14972	-14432	-14818	-499	-15051	-10586	-13940	813	-32572	10180	-32689	19	-16622	10135	-32754	-254	-14819	19160	-27135	-411	-16314	16681	-22531	-170	-132	-124	-69	-67	-61	-109	38	-152	16	32	-79	-27	-67	79	-32	-3
0.165833	-200	-32593	-2211	-32764	-103	-16807	-13546	-9416	-101	-16191	-14131	-15665	-445	-16400	-10670	-14561	461	-32662	7863	-32700	-130	-16596	8991	-32735	-294	-14727	19357	-26378	-384	-16856	16590	-21234	-151	-129	-120	-66	-66	-60	-110	40	-141	17	34	-76	-21	-58	79	-31	-1
0.166667	-121	-32629	-2254	-32754	-72	-18062	-12918	-9288	-235	-17425	-13772	-16478	-410	-17733	-10892	-15165	880	-32680	5659	-32686	-218	-16582	7975	-32751	-328	-14670	19465	-25637	-435	-17356	16653	-19900	-152	-129	-122	-68	-66	-63	-105	39	-151	15	35	-82	-24	-61	79	-32	-4
0.167500	-84	-32667	-2288	-32764	-90	-19318	-12241	-9186	-143	-18663	-13357	-17179	-394	-19020	-11213	-15755	803	-32711	3636	-32704	-767	-16585	7096	-32730	-398	-14651	19487	-24920	-581	-17780	16862	-18563	-153	-128	-121	-68	-70	-60	-108	37	-152	19	36	-78	-24	-60	82	-29	0
0.168333	-32	-32662	-2321	-32748	-74	-20545	-11512	-9117	-56	-19898	-12901	-17754	-634	-20254	-11603	-16320	457	-32700	1834	-32690	-765	-16596	6348	-32746	-436	-14672	19413	-24247	-569	-18130	17172	-17255	-148	-129	-124	-65	-61	-56	-105	40	-149	16	36	-75	-23	-59	82	-29	1
0.169167	4	-32680	-2340	-32761	-67	-21743	-10766	-9143	-126	-21108	-12414	-18250	-935	-21425	-12018	-16853	721	-32704	285	-32688	-484	-16622	5774	-32729	-428	-14740	19249	-23625	-509	-18398	17540	-15994	-149	-125	-117	-64	-58	-52	-103	40	-149	21	38	-74	-21	-57	82	-27	4
0.170000	-5	-32666	-2343	-32741	-57	-22877	-10029	-9233	-113	-22276	-11916	-18651	-861	-22531	-12428	-17343	245	-32319	-992	-32684	-270	-16652	5341	-32743	-493	-14853	18992	-23073	-539	-18578	17915	-14816	-148	-122	-117	-63	-62	-58	-103	42	-149	21	36	-73	-18	-57	84	-29	0
0.170833	40	-32545	-2373	-32741	-96	-23918	-9324	-9417	-33	-23390	-11419	-18976	-770	-23558	-12787	-17789	149	-31638	-1988	-32683	-325	-16706	5050	-32727	-542	-15011	18646	-22593	-501	-18671	18268	-13735	-149	-124	-122	-68	-64	-64	-109	39	-150	18	33	-74	-19	-57	85	-28	1
0.171667	79	-31900	-2402	-32663	-117	-24872	-8668	-9704	-32	-24442	-10937	-19234	-778	-24517	-13099	-18171	260	-30796	-2722	-32523	-211	-16771	4909	-32620	-479	-15204	18224	-22179	-528	-18685	18555	-12778	-152	-128	-120	-65	-60	-56	-104	43	-151	19	34	-70	-21	-53	87	-29	-4
0.172500	62	-30994	-2441	-32580	-124	-25695	-8075	-10102	52	-25421	-10481	-19437	-652	-25423	-13306	-18482	76	-29898	-3218	-32350	-112	-16854	4899	-32428	-386	-15453	17731	-21839	-465	-18627	18745	-11954	-150	-130	-119	-60	-61	-57	-112	40	-151	17	36	-74	-21	-57	85	-27	-1
0.173333	108	-29983	-2513	-32499	-119	-26453	-7557	-10614	956	-26323	-10076	-19604	-540	-26208	-13406	-18723	167	-28950	-3515	-32206	-143	-16957	5019	-32163	-341	-15728	17182	-21570	-395	-18510	18818	-11283	-152	-133	-122	-72	-66	-61	-108	38	-151	17	34	-80	-26	-48	81	-32	-6
0.174167	193	-28942	-2621	-32476	-68	-27077	-7123	-11244	1735	-27131	-9729	-19741	-360	-26938	-13386	-18882	86	-27971	-3647	-32114	-241	-17074	5266	-31857	-331	-16029	16589	-21348	-397	-18341	18767	-10760	-153	-135	-119	-69	-64	-61	-105	41	-153	16	35	-101	-22	-57	82	-30	-1
0.175000	148	-27892	-2770	-32478	-35	-27584	-6778	-11968	1414	-27842	-9456	-19864	-211	-27585	-13252	-18946	42	-26996	-3656	-32099	-436	-17203	5623	-31491	-308	-16348	15966	-21180	-332	-18147	18584	-10396	-151	-131	-121	-67	-60	-60	-105	40	-151	15	36	-75	-23	-56	80	-28	-4
0.175833	137	-26849	-2964	-32536	-47	-27986	-6522	-12792	1125	-28448	-9267	-19989	-282	-28163	-13017	-18918	279	-26001	-3575	-32151	-376	-17350	6079	-31076	-304	-16680	15326	-21044	-296	-17926	18274	-10180	-156	-126	-118	-64	-63	-53	-130	38	-152	18	37	-74	-21	-53	84	-26	-5
0.176667	354	-25815	-3210	-32609	-32	-28285	-6364	-13688	1005	-28943	-9170	-20120	-334	-28669	-12671	-18815	-23	-25001	-3446	-32260	-245	-17511	6636	-30602	-263	-17026	14680	-20932	-234	-17722	17848	-10123	-150	-127	-118	-64	-61	-53	-104	45	-149	20	36	-73	-24	-55	87	-26	-1
0.177500	420	-24781	-3504	-32713	29	-28490	-6296	-14643	716	-29333	-9170	-20266	-197	-29119	-12254	-18619	530	-23995	-3296	-32416	-500	-17680	7249	-30068	-229	-17356	14036	-20829	-153	-17535	17336	-10197	-146	-125	-110	-62	-61	-57	-102	45	-149	20	36	-74	-18	-53	87	-27	3
0.178333	244	-23739	-3851	-32735	43	-28621	-6305	-15646	562	-29610	-9262	-20434	-92	-29458	-11790	-18355	331	-22978	-3151	-32573	-253	-17853	7935	-29465	-183	-17688	13412	-20723	-148	-17382	16759	-10402	-151	-154	-125	-66	-61	-58	-103	43	-151	19	33	-73	-23	-56	82	-30	0
0.179167	46	-22670	-4239	-32762	-41	-28690	-6399	-16666	417	-29784	-9451	-20622	-68	-29742	-11303	-18021	155	-21946	-3024	-32658	-230	-18030	8674	-28813	-202	-18010	12815	-20598	-109	-17273	16155	-10718	-152	-128	-122	-59	-64	-59	-104	39	-150	16	36	-73	-22	-52	81	-29	-3
0.180000	-113	-21555	-4663	-32755	-52	-28689	-6553	-17669	232	-29838	-9715	-20819	-12	-29951	-10812	-17630	220	-20880	-2919	-32675	-19	-18208	9451	-28095	-231	-18299	12262	-20439	-86	-17223	15545	-11120	-147	-127	-122	-67	-62	-59	-104	43	-149	18	37	-74	-22	-58	87	-26	1
0.180833	-203	-20375	-5115	-32763	-22	-28637	-6760	-18642	19	-29798	-10056	-21041	-133	-30090	-10349	-17190	195	-19781	-2846	-32695	25	-18379	10248	-27332	-258	-18598	11746	-20245	-61	-17227	14967	-11599	-150	-129	-124	-68	-60	-59	-105	42	-148	19	35	-76	-25	-57	86	-28	-1
0.181667	-258	-19136	-5590	-32753	58	-28542	-7017	-19553	-234	-29661	-10454	-21244	-215	-30163	-9940	-16731	-98	-18670	-2800	-32696	81	-18549	11045	-26528	-270	-18864	11286	-19997	56	-17323	14442	-12130	-155	-130	-125	-69	-65	-61	-105	36	-155	16	33	-50	-23	-58	79	-31	2
0.182500	-171	-17829	-6073	-32762	-8	-28409	-7297	-20396	-500	-29433	-10893	-21450	-132	-30163	-9605	-16256	-130	-17506	-2772	-32699	-63	-18704	11832	-25686	-279	-19107	10878	-19708	92	-17477	14003	-12682	-154	-126	-124	-64	-62	-61	-104	40	-150	15	32	-77	-25	-58	84	-30	0
0.183333	-11	-16469	-6557	-32753	-90	-28242	-7612	-21143	-756	-29125	-11348	-21631	-169	-30101	-9359	-15784	-396	-16333	-2743	-32699	-122	-18856	12585	-24825	-270	-19331	10531	-19359	72	-17704	13657	-13245	-152	-128	-124	-67	-66	-61	-104	38	-152	16	36	-77	-28	-57	82	-31	-3
0.184167	69	-15045	-7037	-32759	-62	-28049	-7939	-21802	-877	-28753	-11784	-21795	-40	-29984	-9214	-15332	-518	-15134	-2714	-32697	-306	-19003	13299	-23953	-246	-19540	10237	-18963	64	-17997	13415	-13802	-149	-126	-122	-67	-65	-61	-110	24	-152	15	34	-75	-23	-62	81	-31	-4
0.185000	70	-13584	-7515	-32757	-90	-27832	-8272	-22337	-908	-28324	-12252	-21920	164	-29819	-9177	-14910	-81	-13920	-2674	-32709	-436	-19149	13949	-23091	-218	-19734	10003	-18515	11	-18352	13285	-14323	-152	-126	-122	-68	-64	-64	-110	40	-153	16	32	-77	-23	-59	77	-33	-1
0.185833	179	-12086	-7981	-32754	-103	-27585	-8594	-22762	-934	-27864	-12664	-22005	278	-29610	-9245	-14528	-113	-12693	-2608	-32695	-493	-19290	14515	-22248	-186	-19919	9818	-18034	-43	-18747	13260	-14808	-151	-127	-127	-68	-63	-61	-116	40	-150	16	32	-77	-25	-58	82	-30	0
0.186667	359	-10587	-8429	-32757	-57	-27325	-8913	-23072	-916	-27378	-13016	-22035	506	-29359	-9420	-14196	-186	-11474	-2510	-32703	-857	-19441	14987	-21442	-221	-20089	9692	-17517	-48	-19201	13333	-15234	-152	-125	-121	-67	-69	-63	-105	42	-151	12	34	-77	-25	-57	82	-29	0
0.187500	313	-9115	-8861	-32667	-32	-27042	-9216	-23281	-924	-26889	-13308	-22010	661	-29085	-9671	-13922	-254	-10269	-2380	-32694	-947	-19601	15346	-20690	-227	-20269	9606	-16976	-104	-19675	13481	-15591	-148	-129	-121	-66	-63	-77	-107	39	-152	17	34	-75	-22	-58	80	-29	0
0.188333	246	-7686	-9280	-32484	-93	-26743	-9500	-23376	-961	-26408	-13521	-21928	697	-28793	-9989	-13709	-250	-9094	-2219	-32702	-689	-19779	15585	-19992	-241	-20440	9569	-16425	-97	-20158	13688	-15874	-148	-125	-120	-67	-62	-62	-108	41	-151	21	35	-75	-22	-57	84	-27	0
0.189167	191	-6327	-9684	-32250	-39	-26427	-9760	-23384	-932	-25952	-13648	-21790	695	-28490	-10364	-13561	36	-7950	-2030	-32686	-363	-19978	15698	-19366	-254	-20616	9566	-15879	-160	-20657	13934	-16070	-147	-126	-119	-63	-59	-60	-101	43	-150	16	37	-74	-47	-60	82	-28	0
0.190000	7	-5063	-10083	-32007	-48	-26098	-9998	-23318	-860	-25542	-13685	-21594	486	-28190	-10765	-13459	-351	-6857	-1820	-32704	70	-20216	15665	-18828	-259	-20803	9561	-15352	-204	-21147	14185	-16191	-154	-127	-121	-66	-64	-64	-105	38	-153	19	34	-77	-41	-58	82	-31	0
0.190833	-22	-3884	-10476	-31754	-39	-25763	-10203	-23196	-705	-25187	-13631	-21355	455	-27900	-11171	-13418	-84	-5806	-1600	-32689	28	-20479	15505	-18369	-293	-20994	9647	-14840	-131	-21620	14419	-16224	-149	-127	-122	-65	-65	-65	-107	42	-151	16	33	-77	-23	-60	80	-30	-1
0.191667	-51	-2820	-10859	-31508	-6	-25425	-10382	-23009	-679	-24886	-13483	-21070	547	-27617	-11563	-13414	25	-4815	-1384	-32703	475	-20784	15208	-17996	-232	-21193	9718	-14371	-202	-22067	14618	-16183	-153	-128	-118	-67	-62	-63	-108	39	-152	16	33	-77	-21	-59	81	-30	0
0.192500	-188	-1887	-11247	-31273	-11	-25082	-10525	-22801	-720	-24651	-13255	-20749	490	-27352	-11917	-13451	-256	-3882	-1184	-32685	606	-21125	14787	-17712	-273	-21405	9804	-13941	-398	-22485	14758	-16065	-151	-127	-122	-67	-60	-61	-103	42	-153	11	32	-74	-22	-59	81	-31	0
0.193333	-274	-1078	-11644	-31058	22	-24749	-10643	-22575	-707	-24491	-12958	-20402	522	-27107	-12218	-13511	-85	-3018	-1010	-32706	519	-21509	14252	-17514	-326	-21626	9895	-13561	-703	-22862	14823	-15887	-149	-128	-120	-68	-64	-62	-107	37	-149	16	34	-74	-19	-56	84	-29	0
0.194167	-292	-386	-12050	-30872	18	-24425	-10726	-22341	-629	-24396	-12598	-20045	650	-26887	-12450	-13583	-196	-2211	-878	-32684	544	-21935	13621	-17394	-297	-21853	9989	-13232	-833	-23191	14796	-15653	-150	-119	-120	-63	-63	-61	-107	41	-152	17	35	-74	-22	-61	79	-27	-1
0.195000	-249	187	-12474	-30723	-6	-24118	-10780	-22106	-565	-24359	-12196	-19683	566	-26686	-12621	-13662	-247	-1462	-797	-32702	636	-22400	12915	-17342	-276	-22090	10071	-12960	-737	-23474	14680	-15369	-148	-126	-117	-65	-64	-58	-104	40	-152	18	55	-74	-24	-57	84	-26	-1
0.195833	-286	669	-12919	-30616	43	-23834	-10799	-21884	-583	-24381	-11770	-19331	546	-26504	-12720	-13739	7	-768	-776	-32680	459	-22901	12158	-17355	-232	-22337	10140	-12743	-655	-23713	14462	-15053	-151	-126	-128	-66	-59	-57	-101	41	-148	19	37	-72	-16	-55	80	-29	-3
0.196667	-354	1053	-13389	-30548	37	-23581	-10788	-21688	-535	-24450	-11331	-18991	564	-26332	-12744	-13795	-181	-128	-817	-32696	546	-23436	11370	-17417	-204	-22589	10197	-12583	-595	-23903	14147	-14713	-148	-122	-116	-64	-57	-61	-102	40	-148	19	40	-69	-19	-57	86	-26	3
0.197500	-323	1369	-13880	-30529	7	-23361	-10744	-21506	-470	-24552	-10897	-18669	476	-26173	-12705	-13840	-515	461	-924	-32680	456	-23992	10582	-17515	-179	-22845	10233	-12473	-445	-24057	13756	-14360	-149	-125	-116	-63	-62	-62	-101	40	-161	22	37	-72	-24	-59	82	-27	0
0.198333	-300	1615	-14403	-30568	-27	-23178	-10673	-21349	-595	-24681	-10485	-18393	519	-26021	-12617	-13856	-170	1007	-1095	-32700	159	-24567	9813	-17647	-210	-23111	10237	-12417	-294	-24173	13289	-14010	-144	-129	-124	-69	-65	-61	-105	35	-153	11	33	-77	-24	-62	79	-30	-4
0.199167	-318	1828	-14954	-30633	-49	-23033	-10571	-21214	-564	-24813	-10109	-18150	476	-25865	-12496	-13849	-216	1519	-1284	-32683	244	-25144	9098	-17784	-173	-23369	10227	-12394	-216	-24249	12774	-13658	-155	-128	-122	-72	-68	-61	-104	39	-152	15	32	-82	-25	-61	80	-32	-6
0.200000	-328	2004	-15527	-30736	-41	-22920	-10439	-21089	-505	-24931	-9777	-17935	386	-25699	-12329	-13806	-203	2007	-1561	-32698	118	-25720	8453	-17923	-134	-23622	10192	-12402	-145	-24305	12227	-13311	-150	-129	-122	-69	-63	-63	-104	36	-164	13	30	-76	-23	-61	81	-26	0
0.200833	-314	2199	-16121	-30874	-33	-22838	-10272	-20982	-492	-25029	-9489	-17766	364	-25518	-12163	-13749	-200	2469	-1877	-32680	-14	-26272	7900	-18047	-115	-23872	10132	-12444	-146	-24337	11664	-12978	-151	-129	-121	-69	-60	-60	-105	36	-152	16	32	-76	-24	-59	78	-32	-1
0.201667	-339	2378	-16746	-31031	-57	-22792	-10083	-20882	-412	-25093	-9293	-17628	302	-25310	-12005	-13671	-218	2918	-2189	-32694	13	-26793	7465	-18144	-102	-24119	10052	-12505	-80	-24357	11115	-12653	-151	-129	-122	-68	-61	-59	-104	38	-151	15	34	-76	-22	-58	81	-31	0
0.202500	-359	2569	-17383	-31186	-46	-22762	-9876	-20785	-350	-25104	-9144	-17529	237	-25062	-11858	-13580	187	3350	-2505	-32675	-21	-27273	7147	-18234	-77	-24352	9960	-12580	62	-24371	10593	-12358	-150	-128	-120	-69	-62	-58	-101	38	-150	8	35	-76	-21	-59	80	-29	-1
0.203333	-319	2768	-18023	-31381	-69	-22751	-9647	-20684	-249	-25062	-9068	-17458	250	-24818	-11746	-13483	-137	3783	-2802	-32701	206	-27706	6954	-18281	-104	-24580	9854	-12666	91	-24385	10123	-12051	-151	-127	-121	-69	-61	-60	-105	36	-149	18	30	-67	-22	-59	81	-31	1
0.204167	-332	3000	-18670	-31547	-50	-22750	-9400	-20563	-195	-24954	-9051	-17413	112	-24529	-11677	-13395	-23	4202	-3073	-32677	102	-28071	6901	-18283	-141	-24791	9748	-12756	114	-24410	9730	-11765	-147	-131	-125	-68	-59	-60	-102	40	-149	15	33	-76	-22	-59	82	-33	-3
0.205000	-359	3244	-19307	-31697	-150	-22754	-9144	-20462	-233	-24784	-9099	-17393	-12	-24207	-11654	-13314	581	4629	-3293	-32690	213	-28363	6977	-18252	-132	-24989	9649	-12848	252	-24445	9404	-11492	-150	-128	-120	-67	-63	-60	-107	39	-149	15	32	-79	-24	-59	81	-32	-1
0.205833	-303	3501	-19927	-31826	-199	-22748	-8854	-20334	-179	-24547	-9199	-17392	29	-23857	-11681	-13256	246	5045	-3462	-32679	259	-28575	7184	-18177	-115	-25160	9562	-12938	266	-24490	9175	-11218	-148	-131	-126	-68	-65	-59	-108	38	-150	17	30	-77	-24	-60	80	-33	-1
0.206667	-251	3774	-20508	-31915	-181	-22729	-8608	-20190	-109	-24249	-9350	-17389	-50	-23471	-11753	-13221	478	5466	-3567	-32676	139	-28696	7511	-18066	-135	-25317	9491	-13028	212	-24556	9044	-10953	-155	-133	-125	-70	-67	-62	-119	35	-156	12	32	-82	-27	-62	77	-40	-6
0.207500	-283	4004	-21042	-31965	-114	-22689	-8344	-20034	-149	-23888	-9538	-17394	-197	-23065	-11866	-13224	360	5882	-3596	-32580	184	-28721	7948	-17921	-133	-25442	9460	-13111	256	-24631	9016	-10640	-147	-131	-125	-72	-63	-63	-107	39	-154	15	32	-78	-24	-62	80	-35	0
0.208333	-297	4309	-21492	-31957	-84	-22619	-8070	-19854	-128	-23471	-9752	-17397	-64	-22639	-12010	-13253	97	6300	-3542	-32425	278	-28617	8491	-17744	-114	-25537	9464	-13193	280	-24721	9076	-10417	-146	-129	-124	-67	-64	-61	-105	40	-150	15	33	-77	-24	-60	84	-32	1
0.209167	-268	4558	-21865	-31905	-56	-22518	-7803	-19663	-120	-23023	-9983	-17392	71	-22193	-12175	-13318	155	6704	-3416	-32232	199	-28475	9121	-17543	-156	-25597	9519	-13274	339	-24814	9250	-10150	-142	-127	-119	-66	-63	-52	-104	40	-141	17	37	-74	-18	-57	81	-29	0
0.210000	-290	4780	-22139	-31793	-117	-22384	-7546	-19469	-170	-22526	-10221	-17384	-206	-21750	-12357	-13423	62	7109	-3204	-31995	243	-28199	9819	-17318	-152	-25623	9624	-13359	374	-24917	9493	-9884	-149	-127	-119	-66	-62	-56	-119	41	-149	17	37	-79	-21	-59	81	-29	1
0.210833	-276	4965	-22298	-31639	-110	-22218	-7300	-19263	-150	-22016	-10460	-17365	-466	-21303	-12538	-13564	-463	7494	-2925	-31735	258	-27832	10568	-17113	-115	-25603	9787	-13448	390	-25019	9807	-9623	-147	-126	-122	-33	-61	-59	-105	39	-149	16	36	-77	-22	-60	81	-29	1
0.211667	-243	5109	-22341	-31414	-81	-22014	-7050	-19060	-119	-21498	-10689	-17333	-537	-20863	-12706	-13733	-281	7853	-2579	-31439	252	-27365	11349	-16894	-104	-25545	10008	-13544	390	-25108	10183	-9367	-150	-126	-118	-66	-60	-56	-102	39	-153	18	36	-73	-21	-60	80	-31	-8
0.212500	-300	5189	-22264	-31145	-116	-21784	-6821	-18858	-159	-20982	-10900	-17293	-574	-20436	-12854	-13937	-270	8185	-2175	-31122	430	-26819	12137	-16685	-125	-25428	10286	-13650	364	-25179	10591	-9126	-150	-126	-120	-64	-58	-56	-110	40	-151	20	34	-75	-22	-60	82	-29	2
0.213333	-378	5247	-22070	-30817	-113	-21521	-6572	-18662	-197	-20478	-11082	-17246	-543	-20031	-12967	-14149	-307	8478	-1722	-30782	326	-26190	12924	-16489	-144	-25258	10626	-13765	364	-25219	11025	-8903	-149	-126	-121	-64	-62	-57	-104	41	-150	19	38	-74	-22	-60	79	-32	-1
0.214167	-359	5245	-21774	-30433	-78	-21235	-6329	-18473	-148	-20002	-11226	-17189	-400	-19647	-13034	-14381	-326	8720	-1230	-30428	235	-25492	13697	-16317	-111	-25033	10999	-13894	443	-25247	11463	-8694	-149	-128	-119	-81	-65	-60	-108	41	-153	20	36	-74	-23	-58	82	-27	0
0.215000	-370	5201	-21396	-29982	-35	-20925	-6068	-18302	-132	-19549	-11332	-17127	-391	-19305	-13059	-14621	-482	8905	-704	-30059	246	-24735	14417	-16170	-115	-24739	11392	-14034	538	-25168	11879	-8513	-153	-128	-124	-69	-62	-59	-104	40	-153	17	33	-65	-22	-61	79	-31	-1
0.215833	-428	5125	-20952	-29476	-60	-20605	-5788	-18144	-171	-19134	-11391	-17057	-377	-18984	-13023	-14862	-224	9019	-146	-29682	182	-23926	15074	-16051	-113	-24379	11872	-14183	529	-25048	12281	-8357	-147	-126	-119	-82	-59	-59	-104	39	-151	18	33	-73	-21	-55	82	-28	1
0.216667	-409	5027	-20474	-28901	-81	-20265	-5476	-17998	-167	-18762	-11393	-16981	-223	-18698	-12940	-15094	-275	9053	421	-29310	212	-23087	15652	-15966	-120	-23953	12331	-14344	460	-24862	12635	-8239	-149	-128	-118	-63	-60	-57	-100	42	-149	17	37	-75	-21	-53	84	-29	0
0.217500	-369	4921	-19983	-28261	-46	-19924	-5137	-17876	-121	-18432	-11342	-16908	1	-18445	-12804	-15322	-366	9004	1001	-28951	46	-22226	16137	-15921	-168	-23456	12812	-14515	483	-24593	12937	-8161	-148	-127	-119	-64	-44	-59	-105	41	-150	17	36	-75	-22	-57	82	-26	2
0.218333	-284	4792	-19502	-27582	-84	-19584	-4758	-17767	-62	-18146	-11231	-16839	46	-18231	-12620	-15535	133	8882	1579	-28608	57	-21354	16523	-15906	-117	-22895	13271	-14704	489	-24245	13180	-8124	-149	-126	-122	-63	-62	-59	-104	41	-152	15	35	-77	-24	-59	81	-30	1
0.219167	98	4678	-19052	-26839	-52	-19244	-4334	-17646	68	-17908	-11063	-16773	-133	-18045	-12392	-15712	-353	8608	2155	-28283	146	-20477	16801	-15932	-58	-22276	13721	-14888	470	-23814	13360	-8130	-155	-129	-122	-65	-64	-63	-105	38	-154	15	34	-77	-24	-57	81	-33	-4
0.220000	366	4585	-18620	-26047	-93	-18908	-3860	-17604	129	-17706	-10831	-16708	-129	-17900	-12124	-15899	-134	8269	2741	-27978	-76	-19610	16985	-15987	-115	-21593	14146	-15081	412	-23302	13480	-8173	-152	-126	-121	-64	-62	-63	-107	40	-150	15	35	-76	-23	-59	79	-32	-4
0.220833	252	4513	-18216	-25224	-187	-18579	-3349	-17511	18	-17545	-10538	-16652	-29	-17776	-11817	-16046	-116	7828	3323	-27700	-72	-18765	17076	-16079	-143	-20867	14537	-15279	378	-22704	13545	-8263	-147	-128	-122	-65	-63	-60	-105	42	-154	15	34	-79	-19	-58	81	-14	-3
0.221667	202	4477	-17829	-24388	-180	-18263	-2800	-17486	41	-17418	-10187	-16591	-114	-17678	-11478	-16177	-117	7296	3904	-27444	-143	-17951	17086	-16198	-81	-20109	14893	-15488	369	-22053	13562	-8401	-152	-126	-119	-66	-63	-62	-104	39	-148	18	33	-75	-26	-61	77	-31	0
0.222500	181	4472	-17422	-23558	-92	-17963	-2217	-17447	261	-17316	-9772	-16561	-103	-17603	-11113	-16284	-136	6685	4483	-27214	-208	-17169	17033	-16350	-62	-19318	15217	-15703	328	-21338	13550	-8572	-149	-128	-121	-69	-62	-61	-105	37	-150	16	33	-75	-21	-62	79	-33	1
0.223333	96	4501	-16971	-22750	-67	-17672	-1632	-17404	276	-17244	-9301	-16525	-304	-17548	-10721	-16388	-3	6000	5063	-27005	-246	-16433	16934	-16527	-86	-18515	15497	-15929	266	-20592	13505	-8791	-153	-131	-125	-69	-63	-64	-110	38	-152	15	29	-98	-24	-63	73	-34	-6
0.224167	81	4550	-16458	-21994	-109	-17401	-1033	-17367	264	-17190	-8780	-16503	-496	-17507	-10312	-16452	-337	5264	5642	-26806	-67	-15739	16817	-16725	-55	-17715	15748	-16160	228	-19817	13467	-9031	-151	-127	-122	-69	-64	-62	-132	39	-151	11	30	-77	-22	-62	77	-30	0
0.225000	67	4622	-15806	-21302	-142	-17137	-441	-17319	390	-17147	-8213	-16486	-528	-17476	-9879	-16511	-141	4485	6228	-26616	-57	-15091	16708	-16946	-10	-16949	15974	-16401	188	-19036	13438	-9307	-151	-130	-126	-68	-63	-63	-86	40	-150	13	29	-78	-21	-59	77	-49	-1
0.225833	25	4708	-15014	-20714	-87	-16895	121	-17271	558	-17103	-7618	-16478	-527	-17457	-9434	-16558	24	3691	6811	-26424	300	-14500	16630	-17184	16	-16173	16191	-16650	155	-18267	13444	-9604	-151	-121	-124	-68	-67	-63	-109	38	-154	13	29	-77	-24	-62	78	-31	-3
0.226667	7	4784	-14060	-20244	-96	-16672	638	-17214	633	-17104	-6991	-16475	-476	-17446	-8980	-16600	-56	2888	7384	-26228	676	-13963	16608	-17440	-16	-15458	16397	-16917	155	-17528	13504	-9927	-153	-130	-127	-69	-65	-39	-110	35	-152	15	29	-75	-22	-59	77	-31	-5
0.227500	23	4845	-12923	-19919	-156	-16479	1091	-17151	580	-17106	-6356	-16482	-418	-17446	-8516	-16625	-65	2114	7948	-26022	445	-13481	16659	-17711	-49	-14774	16614	-17196	153	-16840	13629	-10254	-151	-130	-125	-70	-67	-68	-109	37	-154	12	27	-78	-23	-58	77	-33	-5
0.228333	-26	4872	-11602	-19758	-159	-16307	1459	-17072	633	-17115	-5714	-16496	-459	-17447	-8048	-16644	-136	1378	8491	-25799	159	-13056	16803	-17993	-81	-14180	16856	-17478	80	-16215	13856	-10586	-150	-127	-121	-68	-63	-59	-105	40	-149	13	34	-73	-17	-59	80	-28	-1
0.229167	-69	4852	-10109	-19772	-130	-16169	1733	-16995	507	-17145	-5092	-16512	-439	-17460	-7584	-16653	-4	700	9003	-25556	-126	-12687	17054	-18289	-161	-13642	17129	-17775	30	-15667	14178	-10918	-147	-126	-118	-65	-66	-59	-104	38	-150	17	33	-75	-19	-55	82	-26	3
0.230000	-103	4769	-8464	-19978	-137	-16074	1899	-16884	245	-17176	-4501	-16532	-491	-17480	-7131	-16655	95	87	9477	-25298	-65	-12368	17414	-18594	-170	-13173	17447	-18083	-47	-15206	14608	-11241	-149	-129	-120	-69	-64	-59	-101	40	-147	17	37	-75	-19	-56	81	-29	0
0.230833	-143	4615	-6698	-20373	-136	-16017	1965	-16782	96	-17235	-3958	-16559	-412	-17507	-6692	-16651	-204	-432	9903	-25020	-165	-12114	17878	-18914	-197	-12780	17808	-18396	-97	-14840	15158	-11555	-150	-128	-126	-67	-64	-60	-104	39	-149	12	30	-75	-19	-55	80	-29	2
0.231667	-178	4373	-4882	-20938	-119	-16004	1868	-16666	40	-17316	-3476	-16583	-379	-17546	-6277	-16636	256	-870	10263	-24725	-402	-11929	18448	-19238	-215	-12459	18230	-18714	-103	-14576	15823	-11854	-150	-130	-126	-72	-64	-62	-109	33	-127	15	30	-77	-24	-59	77	-33	-3
0.232500	-252	4053	-3052	-21667	-113	-16041	1669	-16562	-48	-17421	-3066	-16598	-598	-17591	-5890	-16605	-119	-1197	10559	-24416	-158	-11794	19112	-19567	-202	-12207	18715	-19026	-206	-14382	16609	-12120	-148	-127	-120	-67	-62	-60	-117	39	-149	15	32	-77	-19	-61	79	-30	2
0.233333	-281	3653	-1281	-22524	-125	-16123	1354	-16411	-161	-17539	-2735	-16631	-1248	-17647	-5542	-16553	-107	-1435	10776	-24099	-277	-11718	19856	-19923	-233	-12024	19258	-19334	-286	-14307	17496	-12361	-152	-130	-125	-69	-64	-60	-109	34	-151	15	34	-77	-19	-59	80	-31	-6
0.234167	-283	3151	365	-23468	-97	-16251	936	-16278	-110	-17686	-2497	-16646	-1651	-17712	-5237	-16489	-94	-1573	10921	-23782	-288	-11694	20660	-20237	-236	-11911	19845	-19631	-326	-14299	18470	-12569	-149	-127	-120	-69	-63	-60	-105	37	-149	15	33	-77	-18	-58	81	-30	0
0.235000	-270	2627	1835	-24491	-110	-16432	416	-16140	-171	-17854	-2352	-16660	-1629	-17788	-4984	-16403	-220	-1630	10977	-23473	-430	-11726	21502	-20570	-176	-11859	20483	-19906	-309	-14357	19517	-12743	-150	-129	-126	-67	-65	-59	-112	39	-149	11	37	-76	-22	-58	81	-29	-1
0.235833	-270	2025	3076	-25514	-102	-16651	-149	-16005	-352	-18044	-2305	-16661	-1653	-17876	-4792	-16288	-325	-1611	10959	-23177	-418	-11825	22360	-20895	-146	-11864	21145	-20164	-303	-14468	20618	-12880	-149	-121	-117	-64	-62	-57	-104	38	-151	18	35	-75	-19	-56	84	-28	-11
0.236667	-297	1381	4031	-26494	-130	-16913	-821	-15872	-396	-18244	-2352	-16659	-1457	-17981	-4658	-16151	28	-1534	10860	-22909	-435	-11972	23199	-21214	-166	-11925	21828	-20393	-271	-14620	21742	-12979	-146	-125	-134	-68	-61	-57	-105	41	-146	49	36	-72	-16	-56	82	-26	1
0.237500	-241	715	4679	-27384	-129	-17200	-1499	-15749	-415	-18426	-2494	-16649	-1062	-18090	-4591	-15985	-390	-1419	10696	-22666	-306	-12175	24003	-21521	-154	-12035	22514	-20596	-3	-14791	22867	-13054	-148	-124	-119	-57	-59	-57	-101	43	-149	17	36	-74	-19	-53	84	-26	1
0.238333	-243	47	5000	-28146	-29	-17520	-2193	-15631	-358	-18676	-2719	-16632	-813	-18215	-4588	-15794	-360	-1282	10466	-22466	-384	-12444	24753	-21815	-161	-12190	23182	-20765	296	-14973	23962	-13071	-150	-126	-122	-67	-65	-59	-108	38	-150	18	32	-74	-24	-57	77	-29	0
0.239167	-272	-607	5002	-28735	16	-17851	-2883	-15534	-324	-18892	-3018	-16610	-594	-18347	-4654	-15579	-73	-1134	10189	-22303	-386	-12735	25424	-22094	-165	-12388	23819	-20900	213	-15148	24996	-13065	-151	-128	-131	-66	-65	-69	-104	36	-152	15	33	-78	-27	-60	82	-29	-1
0.240000	-243	-1230	4698	-29126	-31	-18184	-3530	-15431	-388	-19098	-3370	-16572	-346	-18481	-4779	-15337	55	-997	9896	-22186	-220	-13081	26001	-22355	-156	-12615	24403	-21004	89	-15298	25949	-13037	-151	-130	-125	-72	-63	-62	-114	32	-154	13	33	-78	-24	-63	77	-32	-3
0.240833	-266	-1815	4120	-29298	-15	-18514	-4124	-15352	-510	-19289	-3772	-16531	-309	-18614	-4956	-15067	231	-884	9538	-22105	-147	-13456	26470	-22591	-162	-12870	24923	-21075	50	-15419	26804	-12976	-151	-128	-122	-68	-62	-61	-108	36	-150	15	32	-78	-22	-62	72	-32	-1
0.241667	-250	-2342	3320	-29236	-25	-18818	-4638	-15285	-656	-19451	-4197	-16472	-315	-18744	-5184	-14772	45	-809	9188	-22072	-131	-13859	26827	-22804	-142	-13146	25355	-21111	60	-15499	27532	-12900	-150	-127	-125	-44	-65	-61	-104	37	-152	16	33	-78	-22	-87	71	-31	-3
0.242500	-203	-2804	2347	-28947	7	-19097	-5069	-15238	-698	-19555	-4643	-16418	-216	-18861	-5451	-14462	69	-779	8844	-22073	18	-14274	27056	-22993	-110	-13435	25696	-21132	66	-15537	28113	-12815	-152	-124	-125	-67	-62	-61	-109	38	-150	16	33	-76	-24	-62	81	-31	-1
0.243333	-215	-3221	1272	-28446	1	-19341	-5406	-15207	-628	-19679	-5089	-16349	60	-18968	-5751	-14132	432	-803	8508	-22113	184	-14709	27165	-23160	-96	-13738	25934	-21103	-33	-15530	28541	-12721	-147	-127	-122	-66	-65	-61	-105	42	-150	13	35	-76	-24	-58	81	-30	0
0.244167	-201	-3570	161	-27753	-28	-19540	-5634	-15196	-568	-19736	-5527	-16278	215	-19058	-6069	-13796	126	-887	8192	-22181	196	-15133	27147	-23310	-62	-14042	26061	-21072	-119	-15462	28805	-12631	-149	-125	-122	-67	-62	-58	-103	42	-150	18	32	-78	-23	-59	82	-29	0
0.245000	-180	-3869	-930	-26898	-26	-19692	-5761	-15205	-562	-19749	-5938	-16209	312	-19117	-6399	-13453	539	-1027	7901	-22276	6	-15552	27012	-23437	-26	-14342	26072	-21017	-101	-15379	28906	-12543	-147	-126	-121	-67	-62	-61	-104	39	-152	19	35	-76	-19	-59	81	-33	0
0.245833	-235	-4123	-1933	-25917	-19	-19790	-5781	-15214	-520	-19720	-6318	-16127	423	-19151	-6735	-13113	363	-1227	7647	-22387	191	-15959	26770	-23541	-42	-14632	25971	-20951	-135	-15250	28844	-12467	-151	-126	-124	-65	-65	-59	-103	37	-152	17	34	-79	-25	-60	82	-31	0
0.246667	-282	-4342	-2796	-24863	0	-19834	-5715	-15277	-418	-19644	-6654	-16044	505	-19149	-7068	-12777	252	-1474	7421	-22513	-197	-16323	26429	-23633	-94	-14904	25764	-20892	-131	-15084	28631	-12401	-148	-128	-121	-67	-64	-59	-105	39	-152	16	35	-78	-40	-59	81	-32	-4
0.247500	-254	-4536	-3479	-23776	9	-19822	-5543	-15339	-421	-19526	-6949	-15967	677	-19114	-7388	-12453	330	-1767	7230	-22641	-357	-16653	26005	-23709	-97	-15153	25450	-20826	-6	-14899	28269	-12357	-152	-127	-141	-69	-64	-60	-108	34	-150	16	34	-81	-25	-64	78	-32	-3
0.248333	-241	-4716	-3963	-22704	2	-19762	-5304	-15414	-476	-19367	-7190	-15887	661	-19032	-7687	-12137	295	-2083	7063	-22767	-316	-16943	25503	-23773	-114	-15376	25050	-20757	19	-14700	27774	-12323	-151	-130	-122	-69	-62	-61	-112	38	-151	18	34	-72	-24	-59	78	-31	0
0.249167	-281	-4884	-4232	-21676	29	-19649	-5000	-15498	-577	-19169	-7378	-15789	517	-18911	-7966	-11864	200	-2421	6926	-22885	-304	-17180	24947	-23818	-141	-15562	24578	-20692	-74	-14496	27173	-12299	-146	-127	-119	-63	-59	-59	-102	40	-147	20	38	-73	-23	-56	81	-30	1
0.250000	-219	-5060	-4287	-20728	-44	-19492	-4648	-15585	-746	-18938	-7510	-15724	530	-18740	-8217	-11602	451	-2773	6802	-22999	-385	-17368	24341	-23863	-167	-15715	24026	-20634	-167	-14290	26470	-12295	-147	-126	-121	-65	-59	-58	-104	37	-150	1	34	-74	-21	-56	81	-30	1
0.250833	-169	-5248	-4145	-19898	-59	-19296	-4268	-15678	-669	-18680	-7597	-15640	500	-18528	-8449	-11379	20	-3118	6689	-23100	-127	-17499	23710	-23899	-178	-15827	23428	-20581	-237	-14094	25684	-12302	-150	-126	-120	-66	-62	-58	-108	40	-154	18	35	-74	-23	-57	77	-29	2
0.251667	-182	-5450	-3831	-19202	-33	-19077	-3880	-15767	-508	-18404	-7639	-15562	275	-18272	-8652	-11194	-139	-3457	6583	-23195	-130	-17581	23053	-23923	-176	-15902	22795	-20533	-300	-13913	24840	-12310	-150	-127	-119	-51	-62	-58	-108	34	-151	17	36	-76	-23	-59	82	-29	0
0.252500	-212	-5665	-3382	-18650	-59	-18838	-3492	-15851	-516	-18109	-7639	-15482	161	-17979	-8834	-11040	159	-3779	6474	-23266	-216	-17607	22396	-23943	-215	-15938	22135	-20487	-368	-13755	23961	-12320	-150	-127	-120	-66	-49	-58	-103	38	-152	17	33	-74	-21	-60	81	-32	-4
0.253333	-222	-5901	-2839	-18246	-65	-18575	-3127	-15928	-438	-17808	-7607	-15399	130	-17644	-8998	-10928	-110	-4075	6359	-23329	-185	-17581	21729	-23954	-272	-15924	21463	-20441	-495	-13608	23064	-12326	-152	-125	-119	-64	-64	-59	-108	35	-153	18	37	-73	-22	-67	80	-29	-3
0.254167	-195	-6146	-2248	-17973	-60	-18301	-2792	-15989	-334	-17496	-7551	-15317	141	-17276	-9149	-10858	-114	-4319	6227	-23383	-147	-17508	21080	-23953	-264	-15881	20799	-20386	-557	-13487	22160	-12321	-149	-128	-122	-64	-62	-58	-105	39	-153	18	37	-74	-22	-56	79	-32	0
0.255000	-165	-6404	-1643	-17823	-65	-18032	-2506	-16036	-267	-17188	-7465	-15229	291	-16887	-9310	-10831	-214	-4531	6082	-23414	63	-17390	20444	-23945	-255	-15805	20137	-20321	-577	-13381	21268	-12301	-150	-126	-117	-64	-63	-59	-105	36	-151	18	38	-75	-19	-55	81	-30	0
0.255833	-159	-6666	-1072	-17772	-76	-17759	-2271	-16065	-304	-16882	-7375	-15144	306	-16477	-9419	-10840	-281	-4699	5921	-23462	165	-17237	19832	-23917	-251	-15698	19502	-20241	-630	-13304	20393	-12253	-152	-125	-119	-64	-63	-59	-105	42	-149	20	36	-73	-25	-56	84	-30	-14
0.256667	-166	-6924	-573	-17797	-11	-17500	-2118	-16076	-372	-16585	-7282	-15053	151	-16045	-9552	-10895	-30	-4829	5742	-23495	226	-17052	19248	-23878	-222	-15565	18884	-20140	-742	-13234	19549	-12191	-103	-122	-120	-66	-65	-60	-108	38	-152	16	35	-74	-23	-57	80	-29	0
0.257500	-173	-7174	-177	-17869	24	-17250	-2020	-16066	-390	-16295	-7195	-14956	180	-15619	-9684	-10975	-407	-4907	5550	-23515	315	-16842	18697	-23814	-197	-15415	18295	-20003	-727	-13177	18747	-12085	-150	-129	-117	-63	-59	-56	-104	40	-151	18	39	-70	-17	-55	82	-29	-4
0.258333	-182	-7408	107	-17952	-39	-17010	-2001	-16036	-382	-16014	-7114	-14853	387	-15187	-9821	-11092	-68	-4940	5349	-23537	-82	-16614	18163	-23731	-195	-15247	17739	-19835	-729	-13133	17985	-11971	-148	-128	-118	-65	-64	-62	-107	61	-151	17	36	-75	-23	-59	80	-36	-4
0.259167	-184	-7622	260	-18034	-62	-16781	-2057	-15990	-446	-15746	-7056	-14750	440	-14764	-9970	-11242	-46	-4938	5142	-23556	58	-16371	17684	-23617	-269	-15071	17208	-19634	-786	-13090	17251	-11826	-151	-129	-118	-68	-66	-59	-107	38	-151	18	34	-79	-25	-57	86	-29	-1
0.260000	-129	-7798	282	-18085	-56	-16560	-2184	-15919	-476	-15484	-7019	-14638	382	-14378	-10124	-11410	-393	-4895	4935	-23572	-115	-16120	17204	-23476	-304	-14893	16704	-19386	-705	-13048	16619	-11641	-152	-138	-124	-67	-62	-59	-107	37	-154	17	35	-76	-26	-59	84	-27	-7
0.260833	-85	-7940	182	-18089	-51	-16350	-2375	-15846	-293	-15234	-7008	-14523	401	-13951	-10286	-11600	-198	-4815	4743	-23583	-436	-15870	16764	-23295	-280	-14717	16231	-19094	-701	-13004	16015	-11436	-153	-129	-119	-65	-62	-58	-102	37	-151	18	36	-76	-23	-57	76	-31	-1
0.261667	-121	-8044	-21	-18032	-62	-16146	-2630	-15758	-135	-14986	-7021	-14402	480	-13566	-10451	-11804	-265	-4703	4560	-23588	-561	-15625	16340	-23097	-275	-14545	15777	-18751	-734	-12959	15457	-11206	-148	-127	-119	-84	-59	-58	-104	42	-149	17	38	-74	-22	-57	84	-27	-1
0.262500	-168	-8106	-306	-17921	-15	-15952	-2932	-15661	-151	-14747	-7072	-14278	544	-13211	-10624	-12019	-302	-4575	4402	-23587	-543	-15391	15937	-22866	-257	-14379	15338	-18360	-720	-12904	14960	-10962	-149	-127	-118	-68	-63	-57	-103	40	-151	18	38	-77	-16	-56	84	-28	1
0.263333	-184	-8124	-651	-17740	-34	-15757	-3277	-15553	-191	-14510	-7147	-14156	622	-12883	-10790	-12229	-77	-4410	4272	-23575	-736	-15174	15540	-22579	-232	-14231	14911	-17927	-789	-12846	14538	-10703	-152	-127	-121	-67	-61	-56	-109	35	-151	12	35	-74	-21	-57	81	-28	1
0.264167	-173	-8092	-1022	-17511	-120	-15562	-3655	-15447	-309	-14277	-7257	-14029	566	-12571	-10956	-12460	-318	-4236	4171	-23554	-598	-14971	15147	-22264	-238	-14090	14494	-17446	-838	-12783	14128	-10444	-151	-129	-121	-66	-62	-58	-109	40	-151	18	35	-75	-23	-59	82	-27	-5
0.265000	-177	-8017	-1400	-17232	-94	-15359	-4054	-15336	-359	-14046	-7393	-13908	507	-12289	-11103	-12677	-629	-4042	4116	-23520	-560	-14796	14753	-21917	-238	-13974	14076	-16929	-774	-12712	13792	-10189	-148	-129	-125	-68	-66	-58	-109	36	-153	11	32	-77	-26	-61	79	-29	-4
0.265833	-176	-7901	-1752	-16929	-90	-15156	-4458	-15226	-204	-13812	-7545	-13787	443	-12024	-11254	-12890	-245	-3839	4108	-23463	-694	-14639	14362	-21533	-215	-13863	13666	-16372	-745	-12633	13514	-9937	-153	-131	-122	-69	-66	-58	-108	41	-156	17	34	-75	-24	-59	81	-18	-6
0.266667	-178	-7737	-2048	-16608	-95	-14934	-4852	-15122	-39	-13571	-7717	-13671	344	-11777	-11374	-13086	-268	-3606	4135	-23381	-496	-14504	13964	-21113	-257	-13765	13252	-15783	-645	-12549	13282	-9702	-153	-132	-124	-66	-62	-58	-111	38	-154	12	33	-78	-24	-57	82	-28	-6
0.267500	-159	-7536	-2281	-16294	-55	-14704	-5230	-15016	37	-13328	-7907	-13554	335	-11545	-11471	-13271	-286	-3374	4206	-23278	-352	-14389	13556	-20677	-267	-13673	12838	-15171	-575	-12463	13099	-9491	-152	-130	-127	-70	-65	-58	-109	38	-154	15	35	-99	-27	-59	81	-30	0
0.268333	-139	-7298	-2433	-15995	-29	-14464	-5582	-14920	102	-13080	-8104	-13445	340	-11327	-11539	-13436	-367	-3130	4329	-23142	-308	-14296	13141	-20207	-268	-13590	12418	-14538	-546	-12373	12964	-9304	-149	-128	-126	-66	-67	-60	-107	40	-149	15	35	-78	-34	-56	86	-28	0
0.269167	-142	-7028	-2498	-15734	-19	-14203	-5901	-14826	64	-12823	-8295	-13343	253	-11114	-11579	-13578	-516	-2875	4487	-22974	-342	-14213	12717	-19713	-281	-13507	11997	-13897	-498	-12274	12866	-9154	-148	-127	-119	-67	-60	-53	-104	42	-147	21	36	-73	-21	-56	82	-25	0
0.270000	-145	-6734	-2480	-15516	34	-13916	-6177	-14744	50	-12563	-8490	-13258	250	-10910	-11587	-13700	-214	-2606	4684	-22775	-321	-14141	12283	-19200	-268	-13425	11580	-13262	-428	-12193	12801	-9037	-148	-125	-125	-67	-62	-55	-107	43	-148	17	33	-76	-19	-55	86	-29	1
0.270833	-178	-6406	-2392	-15350	28	-13638	-6402	-14668	182	-12296	-8676	-13174	243	-10708	-11565	-13797	-373	-2334	4910	-22537	-80	-14073	11851	-18674	-233	-13336	11167	-12637	-400	-12075	12765	-8965	-150	-128	-124	-67	-61	-56	-101	41	-150	17	37	-74	-19	-59	87	-31	0
0.271667	-243	-6051	-2227	-15242	-1	-13330	-6578	-14603	351	-12030	-8842	-13107	45	-10504	-11502	-13870	-273	-2049	5168	-22261	-206	-14006	11415	-18141	-230	-13236	10754	-12023	-442	-11971	12771	-8934	-148	-126	-124	-65	-61	-56	-105	42	-151	18	36	-75	-17	-56	82	-28	2
0.272500	-232	-5698	-2014	-15191	2	-13017	-6691	-14543	387	-11752	-8992	-13052	-40	-10298	-11413	-13910	124	-1758	5436	-21948	33	-13929	10989	-17593	-221	-13117	10351	-11435	-388	-11864	12750	-8945	-149	-129	-126	-65	-62	-57	-107	40	-152	16	36	-76	-21	-58	84	-30	0
0.273333	-187	-5323	-1765	-15193	-10	-12687	-6755	-14484	371	-11477	-9122	-13007	-48	-10088	-11291	-13924	-316	-1458	5721	-21594	76	-13835	10573	-17042	-253	-12982	9957	-10882	-383	-11748	12755	-8999	-151	-131	-124	-70	-63	-66	-107	40	-153	17	29	-79	-24	-59	82	-32	-1
0.274167	-124	-4941	-1498	-15247	-50	-12342	-6763	-14435	381	-11194	-9222	-12975	-148	-9868	-11137	-13911	-147	-1154	6002	-21194	-210	-13718	10171	-16489	-300	-12819	9588	-10359	-380	-11630	12765	-9090	-151	-134	-124	-68	-62	-60	-107	46	-152	17	33	-78	-24	-58	97	-32	-4
0.275000	-36	-4548	-1224	-15326	-46	-11988	-6712	-14379	297	-10912	-9297	-12948	-186	-9642	-10960	-13857	-370	-845	6288	-20748	-229	-13570	9791	-15940	-248	-12633	9235	-9880	-293	-11501	12761	-9221	-153	-128	-121	-65	-64	-58	-104	40	-152	18	33	-77	-23	-57	85	-31	1
0.275833	-45	-4142	-965	-15444	-100	-11629	-6618	-14326	291	-10622	-9323	-12901	-127	-9402	-10756	-13770	-453	-514	6553	-20258	-179	-13389	9438	-15396	-177	-12416	8917	-9448	-305	-11368	12745	-9386	-149	-128	-121	-63	-60	-58	-112	41	-147	19	37	-74	-19	-58	86	-29	0
0.276667	-13	-3739	-741	-15578	-53	-11268	-6485	-14272	340	-10339	-9332	-12919	-142	-9155	-10537	-13651	-148	-228	6792	-19722	-356	-13175	9109	-14867	-215	-12172	8625	-9064	-356	-11226	12706	-9566	-147	-130	-119	-64	-59	-57	-102	43	-148	17	35	-76	-18	-55	87	-27	4
0.277500	-23	-3340	-546	-15721	-45	-10911	-6315	-14214	217	-10053	-9292	-12914	-309	-8897	-10300	-13502	-18	64	6996	-19152	-262	-12918	8812	-14347	-219	-11903	8369	-8732	-334	-11080	12635	-9812	-145	-128	-120	-65	-59	-58	-102	42	-150	18	38	-78	-18	-55	88	-27	-1
0.278333	-74	-2950	-398	-15859	-43	-10558	-6120	-14161	154	-9772	-9264	-12916	-324	-8630	-10054	-13327	-461	347	7159	-18537	-277	-12622	8532	-13838	-235	-11602	8138	-8454	-296	-10926	12533	-10060	-147	-128	-118	-64	-64	-58	-104	40	-154	20	34	-77	-23	-56	87	-30	-5
0.279167	-101	-2539	-309	-15989	-51	-10212	-5906	-14080	159	-9495	-9192	-12919	-237	-8349	-9809	-13126	-183	612	7273	-17886	-449	-12285	8280	-13347	-195	-11288	7952	-8232	-300	-10768	12390	-10335	-149	-129	-120	-65	-64	-61	-108	38	-150	13	36	-75	-19	-60	81	-30	0
0.280000	-111	-2182	-264	-16098	-23	-9868	-5679	-13995	138	-9218	-9090	-12922	-316	-8062	-9557	-12891	-199	849	7333	-17185	-337	-11908	8054	-12871	-207	-10935	7800	-8062	-273	-10603	12214	-10619	-151	-131	-120	-66	-60	-58	-103	41	-149	15	36	-76	-23	-58	85	-28	0
0.280833	-119	-1823	-265	-16168	4	-9539	-5446	-13890	135	-8946	-8983	-12921	-429	-7765	-9337	-12639	-284	1060	7329	-16464	-353	-11499	7845	-12416	-258	-10567	7681	-7945	-215	-10433	11990	-10916	-145	-128	-117	-66	-67	-59	-103	40	-150	18	35	-78	-22	-57	82	-29	0
0.281667	-99	-1476	-305	-16207	6	-9224	-5212	-13801	201	-8677	-8861	-12919	-391	-7454	-9064	-12367	-249	1245	7266	-15707	-367	-11062	7646	-11983	-216	-10191	7586	-7878	-203	-10259	11722	-11224	-152	-130	-121	-68	-64	-61	-105	36	-154	16	35	-79	-28	-60	82	-32	-15
0.282500	-107	-1150	-377	-16215	-9	-8928	-4987	-13688	212	-8409	-8724	-12907	-328	-7167	-8828	-12073	-380	1390	7132	-14937	-426	-10599	7452	-11569	-194	-9796	7525	-7853	-215	-10076	11411	-11534	-150	-127	-119	-67	-67	-60	-99	39	-150	20	35	-77	-23	-57	89	-38	0
0.283333	-97	-847	-464	-16170	-51	-8638	-4769	-13562	252	-8143	-8587	-12891	-275	-6793	-8599	-11771	-104	1502	6933	-14147	-507	-10118	7256	-11175	-190	-9398	7475	-7880	-177	-9892	11061	-11847	-150	-136	-124	-67	-64	-58	-103	39	-151	17	35	-77	-25	-58	82	-27	0
0.284167	-66	-569	-569	-16094	-52	-8362	-4568	-13428	253	-7880	-8446	-12863	-273	-6451	-8383	-11462	-61	1569	6666	-13353	-392	-9628	7048	-10809	-191	-9001	7441	-7941	-99	-9700	10671	-12157	-151	-131	-122	-66	-60	-59	-100	39	-153	17	29	-76	-19	-56	82	-30	-4
0.285000	-74	-322	-671	-15975	36	-8103	-4353	-13289	266	-7622	-8309	-12835	-265	-6095	-8181	-11155	-128	1599	6338	-12550	-479	-9138	6805	-10472	-245	-8604	7411	-8048	-154	-9505	10238	-12469	-147	-126	-129	-62	-64	-58	-104	40	-149	18	36	-78	-24	-58	81	-28	-1
0.285833	-151	-102	-764	-15816	19	-7854	-4210	-13140	350	-7363	-8180	-12790	-187	-5729	-7992	-10847	380	1591	5949	-11760	-498	-8652	6577	-10156	-254	-8216	7379	-8182	-227	-9304	9772	-12777	-152	-128	-120	-65	-66	-61	-103	30	-151	17	28	-77	-25	-57	82	-28	0
0.286667	-182	93	-840	-15615	32	-7618	-4056	-12988	361	-7104	-8060	-12744	-281	-5352	-7809	-10553	-63	1545	5518	-10994	-145	-8178	6306	-9853	-236	-7838	7337	-8357	-199	-9055	9277	-13081	-151	-129	-120	-64	-64	-61	-104	37	-152	19	36	-77	-24	-56	82	-28	-3
0.287500	-156	245	-889	-15378	6	-7386	-3925	-12835	290	-6844	-7946	-12691	-247	-4976	-7641	-10270	7	1468	5047	-10254	484	-7718	6009	-9610	-218	-7475	7275	-8559	-152	-8874	8755	-13378	-150	-130	-125	-66	-65	-62	-104	39	-150	16	35	-77	-25	-52	82	-62	-3
0.288333	-171	378	-909	-15100	20	-7156	-3812	-12673	313	-6583	-7850	-12626	-158	-4575	-7480	-10002	-158	1365	4559	-9550	692	-7296	5684	-9377	-234	-7124	7197	-8789	-169	-8640	8217	-13666	-150	-127	-119	-63	-64	-59	-102	40	-151	19	36	-77	-24	-52	85	-29	-1
0.289167	-184	494	-892	-14796	19	-6924	-3712	-12509	365	-6312	-7756	-12556	-272	-4167	-7321	-9760	-136	1244	4059	-8892	372	-6890	5340	-9171	-208	-6792	7090	-9046	-148	-8398	7667	-13949	-148	-125	-119	-62	-61	-60	-102	41	-159	20	40	-75	-17	-52	84	-27	15
0.290000	-216	567	-844	-14452	2	-6699	-3633	-12343	256	-6039	-7675	-12489	-171	-3774	-7173	-9543	-104	1104	3560	-8292	286	-6521	4973	-8997	-158	-6481	6947	-9335	-92	-8146	7105	-14227	-150	-127	-121	-68	-65	-62	-107	39	-151	17	34	-77	-22	-55	77	-31	0
0.290833	-242	623	-763	-14080	-36	-6449	-3589	-12175	217	-5760	-7596	-12413	-152	-3367	-7020	-9354	138	962	3090	-7751	301	-6180	4596	-8849	-190	-6182	6775	-9641	-87	-7872	6546	-14495	-144	-125	-124	-62	-66	-62	-105	42	-149	19	38	-75	-22	-53	80	-26	0
0.291667	-234	676	-642	-13674	-87	-6130	-3518	-12000	155	-5466	-7518	-12334	-203	-2957	-6867	-9182	-324	825	2651	-7277	425	-5877	4215	-8725	-173	-5902	6569	-9976	-70	-7593	5985	-14749	-149	-124	-124	-64	-63	-57	-108	41	-150	18	37	-75	-22	-60	82	-19	0
0.292500	-255	715	-495	-13245	-128	-5915	-3481	-11819	84	-5165	-7436	-12258	-170	-2549	-6702	-9051	-275	699	2264	-6876	179	-5595	3845	-8629	-109	-5637	6328	-10335	-52	-7293	5449	-15011	-147	-131	-122	-67	-64	-62	-107	40	-151	32	35	-77	-24	-57	84	-29	0
0.293333	-206	750	-324	-12789	-176	-5623	-3451	-11626	155	-4847	-7351	-12183	-230	-2150	-6535	-8946	-218	588	1945	-6550	195	-5345	3489	-8554	-45	-5383	6054	-10713	-79	-6982	4922	-15254	-147	-125	-151	-66	-62	-60	-108	41	-151	20	35	-76	-23	-58	79	-31	0
0.294167	-146	786	-139	-12310	-176	-5304	-3432	-11432	157	-4517	-7249	-12107	-200	-1747	-6352	-8868	-267	510	1701	-6292	375	-5117	3167	-8497	-94	-5140	5759	-11113	-114	-6658	4432	-15489	-149	-127	-120	-65	-50	-63	-104	40	-147	18	34	-75	-22	-57	75	-29	0
0.295000	-128	830	59	-11802	-177	-4958	-3420	-11226	73	-4173	-7130	-12043	-262	-1358	-6156	-8817	-128	470	1521	-6101	372	-4903	2888	-8457	-90	-4898	5448	-11532	-162	-6329	3967	-15711	-146	-122	-122	-66	-61	-56	-103	40	-148	22	36	-73	-25	-56	80	-27	1
0.295833	-108	885	263	-11275	-169	-4590	-3410	-11005	-65	-3817	-6992	-11987	-274	-973	-5944	-8793	-328	477	1432	-5974	285	-4707	2659	-8431	-21	-4660	5122	-11964	-83	-5987	3538	-15926	-148	-125	-118	-64	-60	-58	-107	43	-148	19	38	-73	-18	-56	82	-27	0
0.296667	-59	956	460	-10731	-211	-4190	-3403	-10779	-110	-3434	-6831	-11924	-212	-601	-5714	-8793	-359	514	1423	-5903	259	-4518	2498	-8415	-25	-4423	4795	-12417	-105	-5648	3152	-16130	-148	-122	-119	-65	-59	-57	-102	44	-148	20	35	-73	-21	-56	87	-56	2
0.297500	-64	1040	653	-10179	-164	-3774	-3400	-10546	25	-3046	-6643	-11876	-171	-228	-5468	-8813	-288	603	1508	-5884	384	-4335	2401	-8399	-47	-4185	4468	-12884	-168	-5311	2809	-16322	-146	-121	-120	-64	-60	-45	-107	42	-147	19	36	-75	-17	-55	82	-28	2
0.298333	-129	1142	826	-9616	-126	-3324	-3391	-10304	-33	-2637	-6428	-11841	-137	127	-5211	-8858	-493	750	1651	-5903	148	-4150	2380	-8393	-52	-3944	4150	-13363	-65	-4988	2509	-16501	-149	-128	-124	-67	-61	-60	-109	40	-151	15	33	-79	-26	-63	78	-35	-3
0.299167	-163	1262	980	-9052	-205	-2857	-3382	-10051	-41	-2216	-6179	-11816	-179	474	-4925	-8898	191	946	1866	-5947	-6	-3959	2443	-8374	-51	-3692	3874	-13841	-16	-4673	2273	-16664	-151	-127	-121	-69	-64	-62	-111	42	-151	18	30	-77	-22	-55	79	-33	-1
0.300000	-146	1404	1118	-8475	-164	-2360	-3358	-9791	59	-1782	-5902	-11798	-271	812	-4635	-8974	-164	1189	2138	-6006	228	-3755	2587	-8350	-35	-3431	3618	-14319	-146	-4378	2080	-16809	-153	-129	-122	-65	-65	-59	-108	41	-153	15	33	-77	-24	-59	77	-33	-1
0.300833	-158	1566	1231	-7901	-149	-1852	-3329	-9530	-36	-1337	-5596	-11784	-307	1141	-4322	-9047	-60	1475	2452	-6073	-87	-3542	2801	-8316	-26	-3162	3409	-14789	-419	-4107	1946	-16930	-150	-125	-121	-59	-66	-58	-110	43	-151	17	33	-79	-23	-59	79	-31	0
0.301667	-143	1743	1324	-7331	-121	-1328	-3283	-9270	-49	-889	-5268	-11788	-307	1458	-4000	-9127	150	1797	2794	-6131	-191	-3315	3087	-8272	-77	-2872	3239	-15247	-434	-3866	1872	-17031	-147	-126	-122	-66	-63	-60	-108	42	-150	18	33	-77	-22	-60	80	-32	1
0.302500	-99	1937	1395	-6776	-198	-803	-3226	-9006	12	-444	-4913	-11798	-322	1758	-3660	-9211	338	2146	3146	-6178	-240	-3080	3433	-8212	-131	-2605	3121	-15691	-287	-3659	1827	-17109	-148	-127	-121	-68	-69	-61	-109	43	-151	19	34	-77	-22	-59	80	-31	2
0.303333	-95	2131	1448	-6235	-223	-275	-3150	-8753	-59	19	-4544	-11819	-310	2042	-3316	-9283	445	2509	3492	-6205	-235	-2835	3830	-8140	-80	-2320	3058	-16109	-258	-3491	1842	-17156	-146	-127	-116	-65	-61	-59	-103	42	-151	15	33	-76	-17	-59	80	-30	0
0.304167	-75	2334	1484	-5712	-165	247	-3058	-8507	-204	463	-4158	-11837	-423	2303	-2964	-9351	743	2880	3821	-6197	-341	-2583	4261	-8057	-100	-2037	3046	-16491	-180	-3367	1897	-17171	-148	-128	-121	-62	-60	-63	-108	42	-153	18	36	-76	-10	-43	84	-31	1
0.305000	-44	2532	1515	-5205	-127	760	-2945	-8267	-217	894	-3773	-11863	-384	2549	-2609	-9413	120	3249	4122	-6155	-204	-2327	4718	-7958	-171	-1755	3092	-16837	-254	-3285	1988	-17154	-147	-128	-122	-65	-63	-61	-104	43	-152	19	35	-75	-24	-61	79	-32	-8
0.305833	-14	2729	1541	-4718	-102	1251	-2816	-8045	-193	1311	-3384	-11892	-243	2767	-2243	-9457	-7	3602	4383	-6079	-234	-2072	5178	-7859	-135	-1482	3189	-17143	-286	-3247	2133	-17104	-152	-126	-119	-67	-65	-61	-109	41	-152	18	30	-79	-22	-56	81	-32	-1
0.306667	-52	2928	1566	-4255	-111	1726	-2663	-7833	-214	1701	-2997	-11927	-308	2957	-1881	-9492	227	3929	4593	-5968	-262	-1820	5633	-7751	-103	-1224	3333	-17394	-115	-3256	2294	-17012	-149	-130	-122	-68	-67	-61	-110	39	-153	15	33	-82	-31	-58	77	-36	-4
0.307500	-82	3093	1604	-3821	-62	2169	-2495	-7641	-250	2069	-2615	-11955	-292	3120	-1510	-9506	230	4216	4759	-5809	-229	-1577	6065	-7640	-145	-979	3529	-17609	-150	-3301	2483	-16877	-153	-130	-127	-67	-64	-63	-111	39	-155	16	26	-77	-25	-61	80	-34	-3
0.308333	-48	3258	1645	-3400	-39	2584	-2304	-7456	-243	2413	-2235	-11982	-286	3246	-1142	-9492	471	4462	4869	-5614	-213	-1343	6468	-7523	-217	-752	3764	-17761	-274	-3386	2687	-16693	-150	-132	-122	-65	-63	-60	-108	42	-152	17	34	-76	-23	-61	80	-32	1
0.309167	-68	3406	1727	-3004	-101	2967	-2097	-7286	-179	2720	-1864	-11998	-307	3343	-776	-9453	285	4660	4929	-5385	-182	-1121	6825	-7412	-289	-545	4037	-17852	-280	-3500	2899	-16465	-146	-122	-116	-60	-62	-60	-105	42	-149	18	39	-72	-21	-58	75	-27	1
0.310000	-116	3531	1817	-2636	-70	3308	-1879	-7139	-212	2982	-1510	-12017	-225	3389	-420	-9390	144	4790	4946	-5125	-183	-931	7135	-7306	-325	-370	4333	-17890	-273	-3647	3109	-16194	-147	-127	-120	-64	-61	-57	-105	40	-149	19	36	-78	-21	-57	82	-30	1
0.310833	-156	3641	1932	-2295	-91	3606	-1650	-7009	-292	3201	-1166	-12032	-119	3401	-84	-9296	408	4860	4918	-4838	-184	-766	7376	-7213	-321	-224	4649	-17870	-205	-3816	3319	-15871	-145	-128	-120	-63	-61	-60	-107	41	-148	17	36	-74	-18	-57	85	-27	0
0.311667	-130	3732	2067	-1956	-107	3861	-1412	-6896	-325	3376	-843	-12031	-131	3371	270	-9179	108	4863	4860	-4544	-143	-619	7556	-7134	-287	-114	4982	-17793	-190	-4006	3511	-15502	-149	-125	-119	-63	-59	-58	-103	40	-147	20	36	-74	-17	-57	81	-32	1
0.312500	-115	3801	2231	-1670	-26	4072	-1171	-6799	-298	3494	-527	-12016	-227	3294	598	-9031	587	4801	4777	-4214	-361	-513	7666	-7068	-260	-38	5316	-17663	-171	-4196	3684	-15093	-149	-126	-120	-64	-60	-59	-107	38	-150	19	35	-70	-45	-57	84	-29	0
0.313333	-161	3852	2416	-1392	-32	4243	-925	-6708	-310	3588	-218	-12012	-150	3179	917	-8850	256	4679	4681	-3892	-25	-429	7711	-7018	-236	2	5649	-17489	-95	-4394	3824	-14639	-153	-127	-122	-66	-62	-59	-103	38	-151	16	33	-76	-21	-57	82	-34	1
0.314167	-151	3884	2623	-1143	-91	4369	-682	-6644	-363	3622	81	-11982	-225	3025	1221	-8648	96	4505	4593	-3574	-77	-379	7698	-6993	-239	9	5975	-17265	-16	-4586	3954	-14148	-146	-128	-121	-67	-63	-81	-108	40	-148	17	34	-76	-18	-58	82	-31	1
0.315000	-116	3902	2846	-917	-81	4450	-432	-6580	-338	3606	374	-11949	-310	2829	1509	-8420	291	4278	4483	-3269	-77	-362	7622	-6985	-252	-21	6276	-17004	-8	-4770	4045	-13630	-150	-128	-124	-69	-60	-61	-107	38	-153	15	29	-77	-22	-61	77	-35	-3
0.315833	-155	3909	3084	-719	-98	4494	-193	-6528	-284	3570	661	-11896	-304	2605	1784	-8163	126	4009	4397	-2990	-29	-375	7499	-6990	-200	-85	6560	-16704	9	-4934	4108	-13059	-148	-128	-122	-66	-63	-63	-104	38	-155	18	36	-73	-18	-59	82	-31	-3
0.316667	-219	3905	3337	-549	-60	4502	52	-6475	-200	3446	950	-11834	-359	2347	2047	-7894	137	3713	4329	-2743	-130	-423	7325	-7019	-194	-183	6805	-16380	77	-5082	4136	-12476	-149	-126	-121	-64	-63	-62	-103	39	-152	18	34	-74	-24	-58	81	-11	0
0.317500	-223	3887	3582	-418	-46	4487	288	-6425	-171	3298	1231	-11742	-342	2065	2294	-7616	543	3389	4276	-2544	-241	-503	7113	-7073	-195	-318	7013	-16030	3	-5207	4138	-11872	-149	-128	-121	-66	-65	-62	-105	36	-148	18	12	-77	-21	-56	81	-30	0
0.318333	-263	3856	3829	-323	-51	4407	521	-6377	-294	3113	1511	-11661	-425	1759	2527	-7302	-108	3059	4239	-2394	34	-616	6867	-7149	-179	-489	7174	-15666	-32	-5312	4109	-11252	-149	-127	-120	-65	-62	-62	-105	36	-152	15	35	-77	-22	-63	80	-32	-3
0.319167	-215	3818	4065	-272	-49	4305	755	-6321	-302	2895	1787	-11550	-568	1438	2748	-6993	-481	2721	4224	-2312	-28	-762	6597	-7250	-237	-688	7288	-15291	82	-5389	4060	-10622	-148	-131	-121	-58	-65	-63	-130	34	-154	13	33	-79	-22	-51	81	-31	0
0.320000	-218	3776	4297	-243	-34	4173	992	-6259	-154	2645	2058	-11423	-521	1109	2957	-6683	-103	2394	4224	-2288	-182	-946	6314	-7367	-200	-916	7347	-14909	67	-5442	3989	-9993	-153	-132	-124	-67	-65	-64	-107	38	-150	13	32	-77	-26	-60	79	-32	-3
0.320833	-235	3723	4503	-300	-73	4012	1221	-6189	-158	2376	2324	-11274	-448	780	3160	-6370	-259	2082	4237	-2334	-83	-1134	6019	-7507	-86	-1165	7349	-14528	23	-5472	3905	-9361	-151	-130	-124	-70	-65	-61	-108	27	-155	11	34	-80	-22	-59	80	-30	-1
0.321667	-172	3663	4694	-389	-78	3829	1453	-6101	-31	2085	2576	-11102	-388	446	3344	-6063	-230	1798	4257	-2447	-22	-1367	5724	-7665	-112	-1440	7291	-14142	47	-5489	3817	-8737	-150	-130	-124	-66	-63	-61	-105	38	-151	11	34	-77	-22	-59	80	-28	-4
0.322500	-141	3603	4862	-533	-88	3619	1683	-6005	188	1779	2819	-10910	-289	116	3524	-5762	-259	1536	4287	-2627	-117	-1625	5424	-7847	-155	-1747	7171	-13761	30	-5488	3723	-8124	-150	-130	-142	-59	-65	-64	-108	36	-153	12	35	-78	-29	-59	82	-31	-1
0.323333	-207	3535	5006	-725	-81	3384	1919	-5881	177	1460	3046	-10696	-264	-204	3690	-5476	-354	1308	4312	-2872	-178	-1903	5127	-8055	-143	-2068	6988	-13388	41	-5474	3624	-7531	-167	-131	-126	-69	-65	-64	-111	36	-152	10	30	-79	-23	-62	78	-32	-4
0.324167	-208	3464	5117	-964	-35	3116	2152	-5743	126	1141	3250	-10463	-208	-517	3850	-5199	-182	1115	4334	-3167	-146	-2211	4841	-8272	-147	-2404	6749	-13018	-4	-5454	3538	-6946	-149	-131	-122	-68	-62	-58	-107	36	-160	11	35	-77	-22	-57	80	-31	-4
0.325000	-158	3395	5210	-1249	-21	2851	2417	-5576	123	828	3439	-10201	-154	-809	3998	-4937	-426	955	4351	-3506	-69	-2533	4565	-8513	-122	-2753	6453	-12657	-94	-5430	3450	-6385	-153	-132	-122	-69	-64	-61	-110	39	-153	15	34	-78	-23	-60	80	-29	0
0.325833	-153	3326	5275	-1579	-26	2554	2629	-5390	90	521	3595	-9917	-251	-1093	4136	-4686	-34	828	4356	-3880	-207	-2882	4296	-8776	-144	-3118	6105	-12305	-119	-5414	3375	-5840	-149	-130	-122	-68	-67	-62	-110	37	-153	13	34	-76	-22	-60	79	-29	1
0.326667	-184	3255	5312	-1948	-7	2242	2866	-5181	56	216	3719	-9610	-164	-1361	4256	-4458	-19	728	4345	-4267	-50	-3237	4040	-9051	-149	-3483	5707	-11954	-107	-5391	3311	-5314	-152	-133	-121	-67	-59	-59	-107	37	-152	16	30	-77	-19	-63	80	-34	-1
0.327500	-182	3181	5330	-2346	6	1913	3099	-4952	26	-74	3811	-9279	-163	-1614	4359	-4246	-370	661	4326	-4656	-233	-3618	3795	-9349	-119	-3855	5262	-11614	-12	-5381	3254	-4809	-149	-133	-120	-69	-68	-59	-110	39	-150	28	33	-77	-21	-58	80	-30	0
0.328333	-170	3111	5327	-2762	-6	1578	3326	-4695	0	-344	3879	-8920	-280	-1855	4451	-4049	-132	613	4289	-5023	-125	-3995	3561	-9668	-98	-4218	4790	-11270	-8	-5378	3213	-4322	-149	-128	-129	-67	-62	-56	-103	43	-147	19	38	-78	-24	-56	86	-28	1
0.329167	-182	3044	5309	-3192	70	1229	3546	-4416	-83	-604	3907	-8541	-114	-2080	4522	-3869	-165	583	4239	-5352	13	-4382	3341	-9987	-132	-4580	4290	-10930	-149	-5377	3176	-3856	-146	-126	-116	-63	-58	-55	-102	44	-150	22	37	-72	-19	-55	87	-27	-3
0.330000	-199	2970	5272	-3630	118	872	3754	-4123	-263	-845	3898	-8141	-46	-2297	4572	-3715	-342	555	4167	-5624	-61	-4768	3127	-10329	-191	-4931	3757	-10594	-126	-5393	3140	-3414	-149	-126	-117	-65	-61	-56	-107	44	-149	19	37	-74	-21	-59	84	-28	1
0.330833	-180	2903	5227	-4058	112	507	3947	-3811	-339	-1074	3856	-7718	-41	-2506	4599	-3574	-85	541	4084	-5819	-294	-5148	2921	-10680	-154	-5260	3254	-10256	-14	-5414	3107	-2985	-148	-126	-120	-66	-62	-56	-104	44	-154	18	35	-77	-21	-56	86	-28	0
0.331667	-152	2826	5167	-4465	33	149	4125	-3498	-291	-1284	3781	-7278	-148	-2713	4598	-3449	-257	521	3983	-5930	-203	-5517	2723	-11038	-70	-5565	2742	-9919	-50	-5440	3077	-2576	-152	-128	-122	-67	-64	-59	-105	39	-152	20	30	-77	-26	-58	80	-32	-4
0.332500	-156	2751	5105	-4846	-14	-207	4280	-3174	-385	-1489	3673	-6811	-185	-2908	4569	-3342	-534	501	3886	-5927	-164	-5864	2538	-11400	-87	-5844	2234	-9567	-50	-5463	3044	-2185	-147	-125	-119	-66	-65	-57	-128	40	-150	19	19	-76	-23	-57	78	-27	0
0.333333	-215	2677	5041	-5184	-16	-568	4425	-2833	-412	-1670	3547	-6319	-154	-3105	4519	-3250	-200	473	3745	-5818	-283	-6193	2355	-11768	-111	-6087	1755	-9206	-76	-5485	3004	-1804	-149	-126	-120	-70	-65	-57	-108	41	-153	19	33	-77	-21	-56	84	-28	0
0.334167	-213	2599	4979	-5477	-6	-904	4548	-2496	-344	-1847	3394	-5813	-74	-3291	4442	-3169	-289	443	3606	-5587	-213	-6492	2179	-12131	-88	-6295	1303	-8836	-114	-5505	2956	-1435	-149	-126	-119	-65	-62	-60	-107	43	-151	18	34	-98	-23	-59	80	-27	2
0.335000	-148	2508	4912	-5724	-19	-1237	4651	-2160	-345	-2019	3225	-5270	64	-3476	4335	-3102	-253	383	3455	-5241	-135	-6763	2018	-12485	-98	-6463	890	-8449	-17	-5508	2897	-1084	-151	-124	-119	-65	-60	-56	-102	42	-151	22	38	-75	-23	-56	86	-32	0
0.335833	-152	2411	4849	-5902	-66	-1560	4735	-1825	-359	-2182	3047	-4701	-93	-3684	4202	-3043	-262	318	3288	-4781	-101	-6997	1862	-12828	-218	-6588	519	-8054	63	-5503	2806	-746	-148	-124	-118	-63	-62	-52	-102	42	-137	25	37	-73	-22	-59	84	-26	2
0.336667	-183	2303	4789	-6020	-65	-1874	4797	-1502	-351	-2339	2861	-4141	-189	-3841	4037	-2992	-426	242	3105	-4226	-135	-7196	1712	-13150	-324	-6675	194	-7635	161	-5476	2754	-408	-146	-122	-117	-63	-64	-52	-102	44	-147	23	40	-74	-17	-51	86	-29	1
0.337500	-137	2182	4726	-6074	-94	-2172	4849	-1186	-341	-2495	2674	-3543	-240	-4012	3845	-2947	-211	149	2910	-3581	-95	-7349	1572	-13451	-305	-6708	-82	-7197	214	-5430	2662	-90	-147	-124	-117	-63	-61	-53	-103	49	-149	23	36	-73	-19	-56	84	-26	2
0.338333	-79	2053	4662	-6063	-115	-2475	4881	-886	-183	-2650	2492	-2923	-304	-4177	3632	-2899	-472	41	2696	-2875	59	-7468	1440	-13725	-345	-6710	-307	-6739	-30	-5387	2573	220	-149	-127	-118	-66	-61	-56	-103	41	-152	22	37	-73	-24	-57	84	-29	-5
0.339167	-81	1902	4597	-5989	-77	-2745	4902	-598	-90	-2801	2326	-2294	-250	-4332	3391	-2855	-500	-45	2471	-2128	-316	-7545	1318	-13966	-506	-6663	-484	-6265	-351	-5274	2466	520	-149	-128	-119	-65	-74	-59	-107	40	-150	20	36	-74	-24	-67	80	-29	-1
0.340000	-77	1741	4525	-5861	-103	-3015	4916	-324	-161	-2952	2170	-1647	-288	-4473	3133	-2800	-81	-191	2228	-1357	-317	-7584	1215	-14167	-565	-6589	-614	-5766	-532	-5159	2362	810	-154	-129	-120	-68	-66	-60	-109	36	-144	17	33	-80	-24	-65	80	-31	-4
0.340833	-80	1567	4451	-5671	-87	-3245	4934	-64	-189	-3094	2037	-988	-256	-4592	2860	-2731	-444	-311	1972	-596	4	-7579	1110	-14319	-439	-6476	-695	-5250	-652	-5012	2252	1103	-154	-128	-121	-66	-63	-59	-105	38	-149	17	35	-76	-23	-59	82	-32	0
0.341667	-103	1384	4371	-5441	-94	-3524	4944	180	-69	-3229	1933	-321	-206	-4693	2573	-2649	-357	-429	1705	135	141	-7538	1018	-14424	-346	-6340	-740	-4720	-575	-4841	2149	1368	-150	-131	-119	-67	-61	-58	-105	37	-154	18	13	-78	-22	-58	80	-31	-1
0.342500	-119	1188	4288	-5183	-90	-3766	4962	409	53	-3367	1855	352	-210	-4773	2280	-2541	-367	-539	1432	809	13	-7471	937	-14478	-283	-6183	-751	-4178	-552	-4644	2043	1625	-173	-127	-121	-67	-63	-55	-107	49	-151	19	30	-76	-22	-58	79	-33	-3
0.343333	-105	987	4195	-4871	-92	-4004	4977	625	63	-3502	1802	1022	-239	-4832	1985	-2428	-239	-645	1145	1402	124	-7380	851	-14478	-243	-6015	-734	-3634	-602	-4425	1938	1872	-148	-127	-120	-65	-67	-59	-105	40	-154	20	35	-74	-27	-58	81	-28	-3
0.344167	-109	783	4088	-4570	-131	-4227	5005	829	-29	-3635	1779	1681	-200	-4870	1687	-2273	-27	-731	859	1895	173	-7261	774	-14415	-280	-5838	-705	-3095	-723	-4174	1836	2101	-152	-101	-119	-66	-63	-55	-105	40	-150	20	36	-78	-24	-58	82	-33	-5
0.345000	-126	577	3971	-4249	-167	-4470	5038	1015	21	-3767	1786	2329	-150	-4880	1413	-2123	-19	-801	569	2271	192	-7126	691	-14303	-246	-5664	-662	-2567	-718	-3901	1738	2316	-147	-129	-118	-64	-61	-56	-108	38	-152	20	36	-69	-22	-58	80	-31	-1
0.345833	-151	374	3845	-3923	-124	-4690	5081	1193	77	-3899	1814	2952	-144	-4872	1137	-1933	-314	-853	283	2520	236	-6982	606	-14128	-202	-5499	-617	-2070	-681	-3613	1635	2501	-150	-129	-120	-66	-66	-61	-107	40	-151	18	35	-74	-21	-59	80	-33	-4
0.346667	-148	179	3709	-3620	-115	-4909	5123	1358	111	-4032	1868	3547	-152	-4839	882	-1711	129	-884	6	2634	135	-6834	505	-13905	-211	-5343	-577	-1590	-538	-3305	1534	2672	-150	-130	-122	-66	-66	-60	-102	36	-153	9	35	-74	-24	-58	81	-32	0
0.347500	-134	-5	3568	-3336	-143	-5119	5173	1507	145	-4172	1931	4105	-108	-4805	649	-1468	127	-892	-256	2610	261	-6686	399	-13633	-182	-5200	-543	-1150	-249	-2983	1425	2805	-151	-131	-139	-66	-63	-59	-108	37	-150	16	33	-77	-21	-58	79	-33	-4
0.348333	-145	-172	3419	-3070	-163	-5322	5226	1648	73	-4312	2018	4623	-171	-4751	450	-1199	88	-878	-501	2453	130	-6536	274	-13314	-191	-5074	-522	-763	-128	-2646	1315	2917	-153	-132	-124	-68	-63	-59	-109	37	-155	15	32	-80	-24	-58	81	-34	-4
0.349167	-145	-319	3268	-2854	-112	-5512	5279	1780	127	-4448	2108	5099	-146	-4692	278	-907	15	-835	-724	2164	80	-6388	137	-12948	-225	-4954	-514	-424	-84	-2299	1192	2997	-143	-126	-121	-63	-48	-51	-100	43	-149	21	35	-75	-21	-53	87	-28	0
0.350000	-159	-441	3122	-2665	-176	-5695	5325	1899	105	-4593	2197	5517	-69	-4626	136	-598	-227	-774	-920	1773	120	-6254	-24	-12557	-219	-4854	-534	-149	29	-1953	1051	3035	-150	-127	-124	-63	-61	-59	-105	40	-152	15	34	-75	-21	-55	79	-30	-1
0.350833	-170	-538	2977	-2525	-191	-5861	5356	2009	-26	-4736	2282	5875	-173	-4570	29	-270	80	-699	-1089	1272	81	-6129	-203	-12138	-239	-4758	-555	55	96	-1607	882	3036	-150	-130	-126	-65	-63	-58	-104	39	-149	18	35	-74	-24	-55	84	-29	-4
0.351667	-207	-597	2841	-2417	-143	-6009	5373	2106	-51	-4881	2348	6172	-212	-4502	-45	71	86	-603	-1223	684	158	-6021	-401	-11708	-225	-4669	-635	194	165	-1257	698	2997	-147	-128	-120	-65	-62	-57	-104	40	-151	15	45	-78	-23	-57	84	-28	-3
0.352500	-185	-634	2716	-2361	-127	-6148	5363	2188	-9	-5022	2398	6402	-99	-4501	-85	418	-92	-503	-1330	34	-249	-5921	-616	-11263	-164	-4573	-714	259	189	-916	487	2918	-148	-136	-124	-66	-59	-58	-105	36	-150	11	36	-74	-22	-56	82	-29	0
0.353333	-147	-631	2605	-2347	-155	-6266	5327	2259	9	-5162	2417	6567	-74	-4494	-93	768	359	-388	-1395	-671	-325	-5839	-851	-10812	-176	-4475	-821	256	165	-583	244	2801	-148	-126	-121	-66	-62	-59	-105	38	-150	18	35	-78	-23	-56	82	-29	-1
0.354167	-188	-601	2520	-2375	-139	-6364	5259	2310	-114	-5294	2409	6667	-96	-4511	-67	1097	-63	-276	-1431	-1391	-166	-5763	-1096	-10368	-138	-4358	-939	185	164	-296	-24	2647	-152	-127	-121	-67	-65	-82	-109	37	-154	18	35	-75	-23	-53	82	-27	-1
0.355000	-176	-535	2452	-2419	-145	-6441	5156	2373	-202	-5416	2367	6695	-197	-4552	-18	1462	151	-155	-1430	-2125	-349	-5699	-1350	-9935	-80	-4226	-1078	57	61	36	-321	2455	-149	-126	-119	-62	-59	-60	-105	42	-149	20	36	-76	-23	-56	82	-26	-1
0.355833	-177	-444	2409	-2545	-154	-6502	5011	2417	-142	-5528	2318	6663	-177	-4623	55	1794	-38	-42	-1401	-2854	-380	-5647	-1607	-9521	-121	-4069	-1245	-122	4	328	-647	2232	-148	-124	-119	-66	-62	-57	-103	40	-149	21	38	-75	-19	-53	84	-27	1
0.356667	-205	-320	2387	-2674	-166	-6540	4825	2450	-144	-5631	2165	6562	-130	-4720	144	2107	-24	63	-1339	-3556	-509	-5604	-1864	-9132	-143	-3889	-1400	-358	-33	593	-1000	1974	-149	-128	-125	-65	-64	-56	-105	41	-151	18	30	-75	-18	-57	81	-27	0
0.357500	-205	-183	2386	-2835	-134	-6561	4592	2487	-221	-5718	2001	6406	-108	-4834	248	2396	129	158	-1247	-4214	-704	-5562	-2109	-8757	-197	-3680	-1571	-616	-159	847	-1365	1696	-147	-128	-122	-78	-62	-57	-99	44	-148	22	34	-75	-22	-52	85	-26	4
0.358333	-206	-15	2417	-3004	-171	-6559	4321	2506	-234	-5795	1801	6189	-134	-4971	364	2658	311	241	-1131	-4816	-639	-5529	-2344	-8409	-255	-3439	-1756	-911	-162	1075	-1745	1389	-145	-126	-119	-64	-63	-58	-103	42	-148	20	37	-76	-25	-57	85	-27	1
0.359167	-187	160	2463	-3202	-153	-6540	3997	2525	-181	-5856	1586	5920	-176	-5121	481	2884	-247	310	-993	-5381	-521	-5501	-2565	-8091	-279	-3176	-1946	-1217	-223	1289	-2135	1057	-151	-128	-120	-65	-67	-75	-109	42	-152	18	36	-75	-24	-56	80	-28	-3
0.360000	-171	351	2534	-3404	-73	-6503	3638	2547	-174	-5902	1285	5608	-218	-5278	593	3072	-129	360	-837	-5867	-562	-5467	-2759	-7799	-343	-2888	-2140	-1528	-437	1487	-2522	734	-150	-129	-121	-66	-63	-61	-108	42	-151	15	34	-76	-25	-57	80	-27	-4
0.360833	-205	538	2620	-3614	-98	-6447	3243	2584	-165	-5933	985	5260	-320	-5433	701	3220	-42	395	-665	-6281	-458	-5432	-2923	-7539	-342	-2580	-2331	-1843	-680	1676	-2904	378	-150	-129	-120	-67	-62	-61	-107	42	-149	16	35	-73	-19	-56	84	-27	0
0.361667	-189	724	2723	-3824	-129	-6378	2812	2589	-65	-5946	660	4868	-243	-5581	792	3327	-128	419	-482	-6624	-455	-5391	-3055	-7312	-320	-2249	-2524	-2136	-750	1855	-3268	11	-148	-126	-119	-66	-62	-57	-104	30	-150	20	36	-76	-19	-57	89	-26	3
0.362500	-122	906	2837	-4036	-110	-6296	2372	2612	-55	-5949	317	4447	-222	-5719	881	3376	-61	420	-294	-6896	-313	-5347	-3157	-7115	-310	-1909	-2716	-2424	-774	2024	-3608	-379	-149	-129	-119	-67	-65	-60	-103	40	-150	17	35	-75	-19	-56	85	-26	0
0.363333	-166	1071	2960	-4239	-96	-6205	1872	2639	-32	-5937	-39	3995	-303	-5840	935	3374	-243	407	-104	-7095	-220	-5289	-3227	-6949	-260	-1563	-2904	-2696	-713	2217	-3919	-786	-150	-127	-119	-66	-60	-58	-108	40	-150	19	34	-72	-23	-58	79	-31	-1
0.364167	-183	1221	3092	-4439	-47	-6101	1367	2657	-58	-5918	-395	3522	-279	-5931	972	3318	-181	382	80	-7234	-286	-5226	-3270	-6824	-258	-1209	-3085	-2955	-578	2411	-4191	-1221	-150	-126	-101	-66	-62	-62	-107	39	-153	17	33	-75	-23	-57	84	-28	0
0.365000	-155	1348	3219	-4625	-48	-5991	853	2678	-104	-5882	-746	3024	-359	-5995	980	3205	-94	340	259	-7313	-29	-5147	-3280	-6734	-301	-858	-3264	-3193	-501	2617	-4424	-1689	-152	-128	-125	-67	-65	-60	-110	42	-152	15	30	-79	-25	-60	78	-31	3
0.365833	-180	1450	3346	-4805	-50	-5871	335	2690	-131	-5837	-1085	2515	-329	-6024	963	3041	-259	285	435	-7331	34	-5056	-3259	-6679	-324	-512	-3425	-3418	-390	2843	-4608	-2189	-153	-128	-121	-81	-65	-60	-110	34	-151	18	34	-76	-19	-59	80	-32	-3
0.366667	-180	1531	3474	-4965	32	-5748	-178	2696	-166	-5776	-1402	1991	-263	-6018	917	2823	352	229	594	-7298	-70	-4949	-3220	-6661	-369	-177	-3578	-3632	-83	3098	-4741	-2734	-152	-130	-121	-70	-66	-60	-109	37	-155	16	30	-81	-23	-60	80	-33	-3
0.367500	-147	1578	3595	-5116	64	-5626	-687	2688	-217	-5712	-1700	1465	-349	-5973	851	2551	70	157	745	-7221	64	-4832	-3161	-6680	-384	145	-3716	-3842	283	3381	-4818	-3315	-152	-133	-121	-76	-65	-60	-109	36	-159	16	33	-78	-23	-60	80	-31	-1
0.368333	-162	1607	3712	-5242	2	-5504	-1180	2668	-282	-5636	-1968	915	-249	-5897	759	2230	97	82	864	-7110	-125	-4701	-3087	-6727	-334	454	-3833	-4028	395	3689	-4847	-3940	-149	-127	-120	-68	-58	-58	-108	38	-148	18	36	-76	-17	-60	72	-32	1
0.369167	-220	1610	3811	-5353	6	-5389	-1661	2634	-268	-5553	-2201	372	-161	-5784	650	1879	133	5	995	-6966	-22	-4570	-3004	-6801	-318	739	-3931	-4219	383	4028	-4815	-4576	-147	-124	-119	-65	-60	-55	-104	38	-151	21	36	-75	-17	-56	82	-28	3
0.370000	-213	1583	3901	-5449	26	-5282	-2117	2561	-198	-5464	-2402	-170	-283	-5648	497	1487	170	-76	1092	-6799	92	-4433	-2921	-6891	-277	999	-4004	-4408	377	4387	-4738	-5298	-152	-126	-118	-65	-62	-64	-104	40	-150	19	35	-77	-19	-60	82	-29	-1
0.370833	-185	1536	3978	-5528	49	-5190	-2550	2469	-138	-5365	-2567	-707	-321	-5483	334	1049	104	-152	1170	-6607	142	-4297	-2837	-7000	-177	1216	-4048	-4592	306	4767	-4613	-6029	-148	-128	-117	-64	-62	-56	-105	38	-152	20	36	-76	-24	-58	85	-29	0
0.371667	-200	1471	4037	-5586	-11	-5113	-2952	2353	-50	-5269	-2696	-1241	-191	-5304	155	592	399	-234	1206	-6409	-46	-4154	-2755	-7104	-85	1407	-4062	-4775	135	5163	-4441	-6777	-151	-127	-118	-67	-64	-56	-103	37	-141	18	33	-77	-18	-58	79	-31	-3
0.372500	-184	1400	4082	-5626	-7	-5060	-3326	2199	42	-5172	-2796	-1761	-242	-5111	-38	123	-26	-304	1278	-6197	-61	-4062	-2683	-7206	-31	1560	-4041	-4953	126	5562	-4203	-7534	-149	-124	-119	-65	-62	-61	-103	39	-154	16	33	-76	-24	-60	84	-29	-3
0.373333	-164	1307	4107	-5655	-8	-5026	-3673	2019	18	-5073	-2857	-2278	-187	-4918	-238	-358	-166	-374	1308	-5986	-229	-3977	-2618	-7291	-27	1673	-3985	-5126	202	5959	-3983	-8291	-152	-132	-125	-72	-69	-61	-110	36	-160	17	32	-83	-24	-64	79	-33	-5
0.374167	-206	1218	4101	-5670	5	-5024	-3987	1806	-72	-4981	-2895	-2774	7	-4714	-439	-839	-11	-430	1328	-5765	-181	-3913	-2555	-7346	80	1741	-3888	-5283	209	6346	-3697	-9024	-151	-131	-125	-68	-63	-58	-101	41	-152	15	28	-78	-25	-59	84	-29	-4
0.375000	-218	1127	4114	-5662	60	-5041	-4266	1570	15	-4875	-2897	-3243	-107	-4521	-632	-1309	-52	-475	1337	-5551	-16	-3885	-2493	-7364	136	1764	-3741	-5429	193	6702	-3387	-9726	-149	-128	-122	-67	-62	-58	-107	46	-150	20	35	-75	-25	-60	85	-25	0
0.375833	-182	1055	4089	-5658	47	-5085	-4506	1309	280	-4785	-2878	-3684	-151	-4327	-820	-1775	131	-507	1353	-5349	-160	-3893	-2428	-7345	92	1738	-3555	-5558	148	7019	-3050	-10390	-148	-126	-96	-65	-59	-58	-104	42	-147	20	34	-76	-21	-57	81	-27	0
0.376667	-184	986	4043	-5653	64	-5160	-4718	1031	430	-4702	-2840	-4104	-168	-4145	-994	-2220	96	-529	1360	-5164	-218	-3954	-2353	-7283	104	1649	-3325	-5676	212	7285	-2688	-11001	-146	-122	-119	-66	-59	-51	-102	43	-147	22	39	-75	-21	-57	87	-25	-24
0.377500	-181	934	3986	-5656	2	-5265	-4898	733	136	-4635	-2790	-4490	-355	-3974	-1147	-2643	6	-533	1374	-4998	-196	-4064	-2258	-7175	82	1504	-3048	-5776	281	7485	-2317	-11543	-145	-122	-120	-64	-59	-55	-103	45	-148	21	34	-77	-18	-57	87	-26	1
0.378333	-160	890	3901	-5684	2	-5389	-5042	424	-115	-4579	-2728	-4846	-525	-3813	-1272	-3040	196	-529	1390	-4861	-164	-4231	-2142	-7019	87	1296	-2727	-5856	474	7603	-1922	-12016	-147	-122	-121	-64	-60	-53	-102	44	-148	23	36	-74	-21	-57	82	-27	0
0.379167	-173	876	3809	-5734	36	-5541	-5156	108	-69	-4542	-2657	-5164	-413	-3662	-1371	-3406	-211	-508	1421	-4758	-104	-4444	-1993	-6827	189	1020	-2364	-5927	1126	7630	-1512	-12422	-151	-124	-120	-105	-62	-59	-104	42	-151	19	33	-77	-25	-57	84	-29	0
0.380000	-184	880	3691	-5816	-26	-5713	-5233	-200	43	-4514	-2580	-5447	-277	-3518	-1429	-3738	80	-471	1463	-4691	-307	-4715	-1793	-6593	233	689	-1957	-5987	1538	7568	-1089	-12747	-149	-124	-125	-67	-64	-56	-105	42	-149	18	34	-75	-22	-57	84	-29	-1
0.380833	-173	910	3566	-5939	17	-5891	-5268	-505	205	-4503	-2502	-5691	-201	-3381	-1446	-4035	-68	-420	1522	-4663	-21	-5038	-1551	-6348	215	291	-1516	-6041	1258	7378	-661	-13014	-149	-124	-122	-66	-62	-56	-107	43	-150	18	32	-77	-21	-58	101	-29	0
0.381667	-168	968	3426	-6110	25	-6075	-5293	-801	246	-4492	-2425	-5895	-153	-3242	-1433	-4300	-266	-355	1595	-4681	-35	-5404	-1264	-6086	125	-146	-1043	-6102	1112	7131	-223	-13224	-153	-128	-126	-74	-70	-62	-107	40	-156	18	32	-78	-26	-58	81	-38	-3
0.382500	-159	1052	3282	-6331	-8	-6260	-5272	-1077	231	-4503	-2356	-6064	-348	-3105	-1348	-4525	-299	-276	1691	-4746	-102	-5805	-916	-5823	47	-639	-539	-6177	916	6759	222	-13389	-150	-127	-122	-67	-64	-59	-104	41	-155	18	35	-76	-27	-60	80	-31	-6
0.383333	-164	1164	3137	-6609	32	-6428	-5214	-1336	383	-4503	-2281	-6191	-449	-2959	-1229	-4717	-262	-186	1800	-4856	-111	-6257	-517	-5576	57	-1180	-10	-6284	695	6295	666	-13537	-150	-127	-121	-67	-55	-59	-104	36	-151	20	35	-76	-17	-58	80	-34	-1
0.384167	-160	1297	2991	-6942	66	-6577	-5132	-1584	457	-4499	-2217	-6292	-563	-2816	-1067	-4869	-430	-87	1922	-5019	30	-6705	-76	-5364	36	-1754	526	-6430	587	5737	1108	-13679	-149	-127	-116	-66	-64	-59	-104	39	-151	19	37	-78	-23	-59	82	-28	0
0.385000	-174	1465	2852	-7338	28	-6698	-5014	-1812	370	-4475	-2169	-6354	-577	-2660	-858	-4991	-221	24	2057	-5231	-168	-7187	415	-5206	-12	-2351	1076	-6629	367	5098	1543	-13836	-150	-127	-120	-66	-62	-63	-111	39	-152	19	35	-78	-24	-39	81	-30	0
0.385833	-194	1649	2734	-7814	-59	-6784	-4862	-2024	137	-4434	-2131	-6395	-409	-2498	-616	-5083	-452	143	2193	-5486	-18	-7670	931	-5094	10	-2967	1621	-6897	168	4382	1972	-14029	-150	-131	-121	-67	-65	-62	-107	41	-152	18	39	-76	-28	-60	80	-29	-4
0.386667	-185	1859	2623	-8291	-90	-6828	-4690	-2220	-96	-4361	-2105	-6407	-456	-2327	-337	-5145	-748	271	2333	-5785	81	-8150	1469	-5081	8	-3584	2157	-7242	-23	3615	2383	-14272	-150	-125	-119	-67	-56	-61	-105	39	-150	19	34	-77	-23	-58	80	-29	0
0.387500	-150	2083	2539	-8828	-32	-6828	-4484	-2407	-297	-4249	-2099	-6405	-644	-2143	-33	-5180	-592	401	2462	-6124	127	-8612	2015	-5146	-17	-4201	2671	-7681	-281	2800	2775	-14573	-149	-127	-122	-69	-64	-57	-108	38	-150	18	36	-79	-24	-60	79	-30	-1
0.388333	-127	2325	2479	-9395	-9	-6752	-4256	-2592	-458	-4098	-2103	-6384	-1178	-1951	290	-5189	-676	534	2600	-6494	237	-9063	2552	-5316	-45	-4809	3179	-8205	-446	1967	3133	-14939	-147	-128	-119	-66	-64	-57	-105	41	-158	18	37	-75	-21	-57	81	-27	0
0.389167	-137	2579	2450	-9978	-83	-6624	-3988	-2772	-443	-3892	-2119	-6357	-2335	-1750	622	-5175	-546	674	2717	-6898	99	-9492	3081	-5591	-94	-5393	3650	-8829	-513	1120	3450	-15362	-151	-128	-119	-65	-61	-55	-104	40	-149	20	35	-75	-21	-53	80	-29	0
0.390000	-109	2842	2450	-10574	-137	-6439	-3736	-2959	-476	-3644	-2153	-6325	-2578	-1546	954	-5146	-368	814	2822	-7329	32	-9902	3568	-5981	-178	-5961	4080	-9559	-556	275	3723	-15842	-153	-129	-125	-72	-64	-59	-109	36	-158	17	30	-75	-21	-59	78	-30	-5
0.390833	-74	3110	2473	-11155	-173	-6192	-3452	-3155	-641	-3347	-2202	-6294	-1976	-1334	1268	-5099	-181	953	2912	-7774	-28	-10282	4019	-6471	-222	-6497	4481	-10376	-582	-559	3942	-16356	-150	-127	-120	-66	-63	-57	-105	38	-132	18	33	-76	-22	-58	78	-31	-1
0.391667	-74	3386	2535	-11695	-153	-5890	-3156	-3360	-800	-2998	-2258	-6263	-1643	-1108	1570	-5031	196	1101	2983	-8237	4	-10641	4413	-7090	-196	-7006	4833	-11293	-714	-1377	4106	-16884	-151	-129	-120	-66	-67	-57	-109	36	-181	18	35	-77	-24	-58	79	-28	-4
0.392500	-104	3658	2619	-12215	-109	-5516	-2848	-3576	-862	-2607	-2326	-6245	-1081	-888	1843	-4960	90	1247	3034	-8705	283	-10975	4754	-7809	-193	-7493	5149	-12297	-800	-2141	4198	-17403	-152	-128	-121	-70	-63	-57	-107	39	-150	16	33	-78	-22	-58	81	-30	-5
0.393333	-127	3920	2721	-12684	-100	-5092	-2538	-3818	-805	-2181	-2405	-6239	-389	-663	2076	-4875	612	1390	3067	-9174	174	-11293	5028	-8639	-204	-7957	5419	-13362	-745	-2873	4230	-17886	-151	-135	-122	-68	-64	-58	-108	35	-153	16	34	-77	-23	-59	80	-33	0
0.394167	-184	4191	2845	-13084	-180	-4637	-2222	-4076	-756	-1732	-2484	-6250	-9	-438	2263	-4792	782	1534	3087	-9645	392	-11597	5237	-9558	-196	-8395	5650	-14485	-813	-3565	4198	-18312	-149	-126	-119	-65	-61	-58	-105	39	-149	19	35	-76	-21	-60	79	-29	0
0.395000	-185	4434	2983	-13419	-159	-4137	-1910	-4349	-675	-1266	-2561	-6278	363	-215	2398	-4697	629	1683	3093	-10112	514	-11900	5378	-10558	-213	-8811	5840	-15643	-809	-4201	4118	-18628	-148	-126	-121	-64	-74	-52	-105	39	-151	21	37	-73	-21	-55	84	-26	2
0.395833	-143	4673	3125	-13692	17	-3606	-1603	-4656	-437	-799	-2642	-6332	579	0	2469	-4620	900	1830	3085	-10573	649	-12192	5454	-11629	-152	-9220	5988	-16816	-785	-4828	3985	-18850	-149	-128	-120	-64	-64	-53	-103	42	-152	17	34	-74	-11	-55	85	-26	-3
0.396667	-133	4897	3270	-13886	56	-3073	-1304	-4977	-258	-304	-2716	-6401	757	206	2479	-4514	1020	1970	3072	-11016	647	-12513	5471	-12762	-98	-9610	6104	-17994	-773	-5414	3822	-18930	-150	-127	-120	-64	-62	-60	-104	40	-152	20	35	-75	-17	-55	86	-29	1
0.397500	-161	5115	3410	-14020	45	-2506	-1018	-5318	-114	104	-2784	-6497	890	395	2419	-4431	1131	2112	3054	-11451	583	-12827	5436	-13940	-149	-9996	6204	-19157	-736	-5976	3646	-18886	-147	-126	-119	-64	-57	-57	-102	41	-148	21	37	-74	-18	-58	84	-23	0
0.398333	-92	5311	3535	-14103	-11	-1958	-755	-5681	143	512	-2847	-6602	926	569	2293	-4353	1352	2245	3031	-11867	424	-13178	5352	-15165	-174	-10384	6271	-20282	-831	-6525	3480	-18686	-149	-137	-129	-68	-64	-57	-107	36	-154	10	29	-78	-22	-62	80	-31	-5
0.399167	-53	5494	3652	-14145	-74	-1420	-492	-6060	515	879	-2895	-6747	866	716	2095	-4277	1247	2373	3010	-12264	505	-13543	5240	-16400	-82	-10760	6330	-21344	-897	-7063	3346	-18349	-153	-132	-126	-68	-63	-59	-108	37	-153	16	32	-78	-26	-57	80	-32	-3
0.400000	-113	5669	3746	-14152	13	-891	-246	-6448	556	1204	-2927	-6895	812	844	1836	-4211	1178	2501	2995	-12644	527	-13931	5102	-17647	-82	-11139	6371	-22344	-830	-7597	3263	-17876	-152	-128	-124	-67	-63	-57	-109	38	-152	12	32	-76	-22	-60	80	-29	0
0.400833	-88	5837	3821	-14150	-51	-390	-11	-6845	441	1476	-2969	-7052	1150	940	1507	-4151	1586	2623	2982	-13002	349	-14339	4955	-18890	-162	-11519	6410	-23255	-843	-8154	3258	-17284	-152	-127	-125	-67	-67	-56	-108	24	-150	18	32	-76	-21	-58	85	-30	0
0.401667	-83	6000	3879	-14148	-160	75	205	-7275	477	1684	-2954	-7223	1958	994	1119	-4105	1534	2742	2977	-13347	168	-14766	4807	-20117	-129	-11903	6437	-24078	-921	-8731	3348	-16602	-150	-126	-121	-67	-62	-60	-109	42	-152	17	32	-73	-23	-58	80	-29	0
0.402500	-136	6155	3911	-14163	-24	510	407	-7669	387	1827	-2942	-7398	2419	1015	673	-4073	1417	2842	2971	-13672	98	-15204	4680	-21322	-114	-12287	6462	-24800	-875	-9331	3556	-15859	-151	-130	-125	-65	-62	-57	-107	43	-147	16	36	-70	-19	-56	85	-27	-3
0.403333	-152	6306	3917	-14210	87	902	591	-8089	299	1906	-2919	-7577	2019	986	177	-4051	1008	2956	2966	-13987	78	-15651	4577	-22499	-122	-12674	6467	-25409	-785	-9957	3891	-15091	-150	-126	-126	-59	-62	-57	-108	45	-152	13	33	-75	-19	-57	84	-29	0
0.404167	-169	6458	3898	-14286	103	1248	762	-8512	288	1919	-2881	-7749	1596	904	-359	-4045	318	3051	2957	-14296	-102	-16098	4517	-23642	-107	-13060	6468	-25906	-676	-10611	4366	-14325	-149	-125	-120	-66	-58	-57	-103	40	-147	19	43	-72	-22	-56	82	-28	0
0.405000	-169	6608	3859	-14462	174	1553	917	-8943	287	1867	-2830	-7919	1442	765	-952	-4059	-150	3142	2947	-14604	-320	-16534	4507	-24739	-141	-13449	6450	-26287	-593	-11292	4980	-13598	-149	-94	-119	-64	-61	-57	-102	44	-151	18	38	-75	-21	-56	87	-27	0
0.405833	-169	6758	3791	-14665	214	1810	1063	-9373	189	1752	-2768	-8079	1194	564	-1573	-4092	-1252	3229	2945	-14913	-221	-16945	4560	-25782	-128	-13834	6415	-26552	-566	-11993	5735	-12935	-150	-127	-122	-65	-70	-60	-105	42	-152	13	45	-75	-19	-55	86	-17	-4
0.406667	-183	6912	3704	-14937	233	2013	1188	-9805	58	1574	-2698	-8227	786	309	-2227	-4146	-2315	3314	2878	-15227	-499	-17323	4684	-26784	-117	-14218	6354	-26708	-614	-12711	6630	-12374	-156	-160	-124	-68	-66	-58	-110	36	-154	15	33	-79	-24	-58	81	-32	-5
0.407500	-216	7065	3601	-15275	124	2193	1300	-10241	-41	1346	-2621	-8361	437	-16	-2906	-4225	-2511	3397	2818	-15547	-338	-17657	4886	-27699	-201	-14587	6288	-26758	-704	-13430	7654	-11923	-153	-129	-120	-68	-64	-60	-108	38	-158	15	37	-74	-25	-56	82	-28	-6
0.408333	-230	7226	3487	-15665	103	2324	1401	-10673	-78	1069	-2528	-8474	199	-403	-3593	-4323	-2559	3484	2741	-15875	-56	-17933	5174	-28564	-234	-14950	6202	-26710	-614	-14102	8785	-11602	-151	-126	-119	-66	-65	-56	-107	41	-152	18	35	-77	-21	-55	85	-26	2
0.409167	-313	7390	3360	-16109	89	2424	1494	-11116	-78	748	-2437	-8577	4	-844	-4289	-4449	-1998	3573	2638	-16218	-87	-18147	5549	-29358	-252	-15294	6120	-26573	-414	-14808	10006	-11418	-149	-127	-119	-66	-63	-56	-103	44	-149	18	38	-72	-21	-56	87	-25	-1
0.410000	-406	7557	3220	-16590	36	2483	1565	-11566	-197	413	-2349	-8665	93	-1353	-5001	-4610	-1332	3662	2507	-16579	-98	-18300	6006	-30085	-241	-15615	6037	-26372	-411	-15448	11290	-11375	-149	-124	-114	-62	-59	-55	-97	42	-152	18	39	-74	-23	-55	86	-28	3
0.410833	-481	7718	3071	-17106	25	2507	1615	-12030	-147	-25	-2258	-8739	304	-1921	-5719	-4811	-659	3759	2349	-16960	-79	-18365	6550	-30741	-214	-15909	5983	-26109	-351	-16034	12619	-11463	-148	-127	-117	-64	-73	-57	-104	42	-151	19	39	-75	-18	-50	86	-26	2
0.411667	-590	7871	2924	-17624	-33	2499	1652	-12499	-91	-460	-2174	-8826	412	-2551	-6429	-5042	16	3862	2170	-17350	-232	-18386	7176	-31325	-237	-16169	5978	-25811	-200	-16547	13994	-11668	-148	-122	-117	-67	-60	-52	-104	44	-150	19	36	-75	-22	-56	86	-28	0
0.412500	-639	8027	2771	-18153	-207	2461	1664	-12986	-212	-925	-2094	-8862	301	-3232	-7143	-5316	583	3967	1962	-17753	-88	-18329	7872	-31833	-208	-16387	6040	-25483	-86	-16986	15327	-11976	-150	-122	-117	-65	-66	-60	-105	41	-149	16	37	-73	-23	-58	88	-28	-1
0.413333	-601	8170	2622	-18653	-207	2390	1653	-13491	-309	-1423	-2028	-8918	369	-3956	-7842	-5632	383	4077	1735	-18165	-15	-18196	8640	-32279	-186	-16553	6195	-25153	-73	-17331	16643	-12353	-150	-126	-121	-62	-60	-59	-107	59	-149	18	37	-74	-28	-62	84	-27	-1
0.414167	-451	8301	2475	-19130	-227	2290	1617	-14016	-264	-1946	-1975	-8970	487	-4719	-8524	-5969	561	4192	1494	-18584	-147	-18002	9478	-32547	-165	-16666	6466	-24824	-148	-17576	17922	-12780	-151	-124	-119	-64	-62	-58	-105	41	-150	19	36	-78	-18	-56	84	-27	0
0.415000	-335	8420	2346	-19560	-376	2153	1544	-14555	-486	-2518	-1944	-9022	450	-5509	-9195	-6396	698	4312	1231	-18998	-60	-17747	10366	-32669	-144	-16716	6873	-24530	-137	-17748	19133	-13231	-152	-127	-119	-63	-63	-56	-108	40	-150	15	36	-77	-23	-61	81	-32	0
0.415833	-354	8513	2209	-19945	-477	1979	1436	-15109	-858	-3055	-1941	-9082	471	-6321	-9840	-6856	633	4433	967	-19404	-202	-17436	11304	-32701	-154	-16698	7444	-24245	-109	-17771	20280	-13667	-149	-130	-118	-63	-66	-61	-105	41	-149	18	36	-74	-11	-60	85	-29	0
0.416667	-285	8589	2100	-20265	-468	1767	1297	-15673	-1148	-3638	-1970	-9129	662	-7151	-10466	-7358	551	4553	689	-19793	-232	-17079	12278	-32734	-149	-16608	8175	-24016	-182	-17729	21348	-14073	-146	-130	-121	-63	-61	-58	-104	42	-150	16	33	-74	-22	-60	81	-29	0
0.417500	-508	8628	2005	-20526	-491	1502	1098	-16239	-1578	-4246	-2042	-9186	722	-7982	-11066	-7910	-214	4671	409	-20162	-228	-16686	13281	-32726	-164	-16446	9116	-23831	-158	-17603	22333	-14420	-152	-127	-120	-65	-61	-59	-105	38	-147	43	36	-76	-21	-58	80	-28	0
0.418333	-753	8625	1924	-20725	-549	1190	847	-16816	-1803	-4881	-2165	-9241	655	-8816	-11649	-8513	-1619	4778	120	-20503	-440	-16249	14313	-32746	-201	-16213	10240	-23702	-26	-17416	23217	-14693	-150	-130	-116	-67	-63	-59	-105	40	-148	1	33	-80	-21	-62	78	-31	-1
0.419167	-473	8593	1870	-20872	-595	808	532	-17389	-1677	-5532	-2352	-9297	418	-9629	-12198	-9165	-3140	4872	-171	-20812	-339	-15777	15370	-32733	-254	-15912	11556	-23624	138	-17176	24053	-14870	-154	-132	-124	-69	-63	-61	-108	37	-154	18	29	-79	-23	-61	80	-32	-1
0.420000	-225	8516	1850	-20961	-569	364	158	-17945	-1550	-6205	-2606	-9346	106	-10433	-12724	-9861	-4018	4956	-475	-21084	-505	-15279	16441	-32742	-227	-15540	13049	-23592	338	-16896	24798	-14946	-151	-124	-122	-66	-62	-59	-109	39	-151	16	30	-77	-21	-63	77	-31	0
0.420833	-149	8395	1827	-21008	-533	-156	-290	-18482	-1322	-6889	-2937	-9388	68	-11178	-13223	-10603	-4575	5018	-813	-21314	-592	-14758	17520	-32730	-234	-15109	14696	-23604	549	-16596	25490	-14907	-154	-131	-125	-67	-64	-88	-111	36	-149	16	29	-77	-19	-62	77	-32	0
0.421667	-94	8226	1853	-21019	-482	-744	-810	-18993	-944	-7594	-3354	-9427	-43	-11903	-13702	-11390	-5576	5055	-1114	-21500	-341	-14210	18602	-32585	-333	-14630	16473	-23642	1001	-16293	26119	-14754	-152	-131	-125	-67	-88	-59	-110	37	-155	16	33	-75	-21	-61	77	-35	-5
0.422500	-145	8010	1911	-21005	-484	-1423	-1411	-19462	-670	-8312	-3877	-9463	-309	-12578	-14153	-12213	-4865	5067	-1463	-21643	-391	-13648	19675	-32203	-382	-14101	18363	-23702	1777	-15993	26689	-14490	-150	-131	-121	-69	-63	-62	-112	35	-155	15	26	-78	-26	-63	79	-30	-3
0.423333	-121	7754	2001	-20983	-484	-2186	-2099	-19890	-264	-9046	-4513	-9500	-444	-13203	-14586	-13069	-4793	5037	-1846	-21750	-413	-13062	20743	-31738	-421	-13547	20306	-23762	2256	-15729	27209	-14124	-158	-132	-126	-68	-66	-64	-111	30	-153	11	27	-81	-27	-64	75	-34	-5
0.424167	-18	7445	2130	-20960	-419	-3049	-2878	-20272	161	-9781	-5270	-9537	-506	-13762	-15026	-13959	-4095	4977	-2262	-21814	-446	-12449	21801	-31088	-451	-12968	22256	-23798	2242	-15444	27693	-13656	-150	-132	-124	-67	-61	-61	-91	35	-156	16	30	-76	-25	-59	77	-30	-13
0.425000	-9	7103	2306	-20940	-308	-3995	-3743	-20582	401	-10510	-6150	-9580	-650	-14257	-15396	-14869	-2399	4872	-2729	-21851	-564	-11817	22836	-30281	-439	-12382	24169	-23799	2396	-15200	28124	-13100	-154	-108	-121	-67	-64	-61	-108	35	-149	15	32	-78	-23	-59	77	-33	-1
0.425833	-74	6732	2527	-20941	-308	-5041	-4699	-20839	592	-11235	-7166	-9643	-888	-14686	-15783	-15809	-719	4724	-3249	-21860	-587	-11172	23841	-29307	-447	-11809	25991	-23747	2584	-14975	28516	-12461	-152	-133	-122	-68	-83	-61	-111	60	-153	12	30	-79	-23	-60	79	-30	-5
0.426667	-38	6332	2803	-20972	-301	-6175	-5735	-21027	618	-11944	-8309	-9729	-910	-15051	-16162	-16776	385	4531	-3837	-21852	-474	-10512	24811	-28152	-420	-11251	27677	-23621	2245	-14761	28861	-11758	-155	-136	-121	-69	-61	-60	-109	35	-150	12	35	-79	-24	-61	79	-34	0
0.427500	76	5928	3138	-21032	-235	-7389	-6846	-21156	442	-12637	-9591	-9853	-781	-15344	-16531	-17735	2255	4297	-4480	-21831	-703	-9841	25734	-26808	-380	-10719	29192	-23411	1743	-14553	29161	-11004	-151	-130	-125	-69	-67	-65	-110	33	-156	10	32	-78	-6	-62	78	-32	-3
0.428333	123	5503	3541	-21125	-172	-8672	-8003	-21214	351	-13301	-10992	-10023	-704	-15567	-16883	-18737	3808	4030	-5188	-21801	-628	-9156	26614	-25248	-344	-10227	30493	-23093	1591	-14330	29413	-10214	-152	-128	-121	-64	-62	-58	-102	35	-150	18	35	-77	-21	-58	84	-30	-1
0.429167	141	5144	4032	-21256	-169	-10016	-9245	-21212	179	-13924	-12493	-10249	-652	-15723	-17228	-19718	4252	3741	-5958	-21779	-676	-8468	27442	-23497	-289	-9800	31553	-22664	1280	-14102	29609	-9391	-147	-126	-121	-63	-61	-58	-105	39	-148	20	34	-75	-16	-56	81	-28	2
0.430000	224	4796	4615	-21429	-170	-11403	-10499	-21154	88	-14499	-14077	-10550	-638	-15821	-17555	-20699	4539	3436	-6790	-21765	-774	-7789	28209	-21563	-263	-9439	32363	-22123	696	-13852	29754	-8558	-149	-135	-120	-65	-59	-57	-105	40	-150	18	33	-75	-19	-57	84	-30	0
0.430833	326	4501	5311	-21631	-164	-12805	-11754	-21050	75	-15025	-15719	-10924	-647	-15863	-17867	-21673	4846	3134	-7669	-21775	-547	-7128	28904	-19461	-236	-9161	32767	-21461	391	-13571	29833	-7711	-147	-129	-119	-64	-57	-38	-105	39	-151	12	36	-77	-19	-58	82	-30	0
0.431667	357	4279	6132	-21857	-101	-14201	-12988	-20896	72	-15480	-17389	-11392	-500	-15854	-18145	-22626	5038	2845	-8575	-21802	-325	-6498	29532	-17216	-197	-8967	32767	-20680	121	-13255	29861	-6873	-151	-131	-121	-66	-63	-61	-109	36	-153	13	30	-80	-23	-59	79	-31	8
0.432500	264	4150	7090	-22129	-33	-15566	-14169	-20723	111	-15872	-19063	-11953	-402	-15803	-18389	-23547	4881	2605	-9494	-21849	53	-5900	30089	-14838	-223	-8862	32767	-19769	-462	-12899	29834	-6039	-149	-127	-120	-66	-63	-60	-108	37	-151	15	33	-65	-24	-57	85	-38	-3
0.433333	195	4122	8187	-22411	13	-16869	-15269	-20508	192	-16181	-20692	-12616	-522	-15702	-18582	-24425	4598	2424	-10401	-21924	148	-5346	30582	-12370	-207	-8857	32767	-18762	-971	-12505	29754	-5232	-151	-124	-127	-68	-64	-58	-107	38	-150	17	33	-78	-21	-58	81	-31	0
0.434167	124	4215	9456	-22706	28	-18102	-16256	-20271	172	-16409	-22239	-13378	-624	-15578	-18717	-25246	4593	2336	-11261	-22015	45	-4844	31005	-9861	-148	-8930	32642	-17653	-957	-12074	29629	-4440	-148	-129	-119	-65	-59	-57	-104	41	-153	11	34	-76	-18	-55	85	-30	-3
0.435000	96	4419	10862	-23009	87	-19237	-17094	-20023	242	-16556	-23660	-14236	-633	-15431	-18792	-26013	3241	2362	-12045	-22142	343	-4410	31360	-7361	-83	-9082	32065	-16469	-961	-11617	29457	-3690	-146	-125	-120	-66	-86	-55	-104	41	-147	18	35	-78	-18	-53	81	-28	10
0.435833	106	4748	12403	-23319	46	-20251	-17757	-19759	305	-16618	-24926	-15195	-676	-15270	-18795	-26709	2866	2530	-12698	-22275	148	-4047	31641	-4925	-135	-9295	31330	-15215	-1037	-11134	29243	-2966	-172	-126	-117	-63	-59	-57	-103	41	-152	18	35	-73	-22	-58	84	-27	0
0.436667	74	5184	14038	-23634	32	-21136	-18211	-19475	191	-16601	-25989	-16222	-677	-15102	-18700	-27319	2911	2866	-13176	-22414	232	-3754	31860	-2604	-173	-9553	30481	-13915	-1101	-10631	28994	-2292	-147	-124	-119	-67	-61	-52	-103	43	-151	20	36	-73	-22	-55	86	-26	3
0.437500	262	5720	15735	-23941	36	-21876	-18432	-19178	276	-16506	-26831	-17348	-684	-14936	-18510	-27837	2683	3404	-13425	-22551	276	-3543	32007	-446	-122	-9824	29541	-12584	-1187	-10121	28719	-1671	-145	-124	-118	-63	-58	-43	-102	42	-147	20	34	-75	-13	-53	87	-23	16
0.438333	429	6324	17436	-24249	112	-22471	-18398	-18858	379	-16352	-27407	-18525	-684	-14778	-18230	-28253	2189	4145	-13394	-22673	90	-3397	32086	1502	-116	-10080	28565	-11251	-1198	-9620	28410	-1112	-147	-126	-129	-65	-60	-57	-103	22	-148	20	38	-73	-21	-56	84	-29	1
0.439167	316	6973	19094	-24558	142	-22929	-18093	-18513	459	-16142	-27711	-19758	-729	-14637	-17844	-28559	2116	5118	-13037	-22779	15	-3323	32093	3179	-184	-10290	27579	-9913	-1195	-9130	28082	-620	-149	-126	-121	-68	-62	-58	-105	41	-152	18	33	-77	-25	-59	82	-27	0
0.440000	266	7642	20646	-24868	98	-23243	-17510	-18133	399	-15877	-27714	-21015	-873	-14508	-17353	-28747	1665	6329	-12306	-22850	225	-3311	32033	4545	-204	-10420	26624	-8603	-1186	-8662	27734	-198	-141	-128	-125	-69	-69	-61	-108	38	-151	13	34	-76	-23	-60	74	-28	-4
0.440833	280	8292	22016	-25173	68	-23427	-16661	-17714	314	-15597	-27416	-22283	-809	-14403	-16764	-28808	1073	7775	-11165	-22879	50	-3343	31905	5572	-155	-10443	25733	-7332	-1169	-8219	27371	155	-149	-127	-115	-67	-63	-56	-107	41	-152	15	35	-76	-24	-60	82	-27	-3
0.441667	229	8887	23133	-25481	77	-23490	-15556	-17265	362	-15293	-26815	-23541	-725	-14313	-16074	-28744	236	9415	-9607	-22867	-93	-3418	31697	6246	-160	-10329	24924	-6108	-1202	-7816	26989	425	-151	-126	-121	-67	-63	-60	-109	39	-152	19	37	-73	-22	-57	84	-29	0
0.442500	116	9380	23904	-25787	91	-23451	-14230	-16818	331	-15015	-25920	-24788	-730	-14251	-15308	-28545	-860	11228	-7634	-22802	-138	-3503	31415	6564	-205	-10060	24203	-4942	-1296	-7440	26597	619	-150	-124	-120	-68	-62	-56	-104	43	-149	22	35	-74	-23	-57	82	-28	-1
0.443333	77	9736	24264	-26105	111	-23345	-12729	-16335	313	-14741	-24748	-25988	-747	-14207	-14488	-28220	-1797	13144	-5254	-22717	-139	-3598	31040	6521	-241	-9629	23601	-3847	-1282	-7120	26193	728	-148	-126	-121	-68	-64	-40	-107	42	-150	19	35	-75	-19	-53	85	-26	0
0.444167	87	9919	24135	-26423	140	-23129	-11081	-15855	349	-14530	-23330	-27129	-920	-14185	-13631	-27767	-2369	15116	-2503	-22589	-43	-3680	30579	6142	-238	-9033	23111	-2820	-1289	-6845	25771	760	-147	-125	-119	-69	-86	-55	-104	43	-149	21	32	-73	-19	-55	76	-27	1
0.445000	34	9895	23452	-26752	140	-22883	-9371	-15398	295	-14386	-21695	-28189	-1670	-14179	-12761	-27189	-2513	17079	593	-22439	-172	-3731	30022	5454	-198	-8273	22728	-1875	-1338	-6617	25335	719	-149	-125	-117	-66	-63	-56	-104	42	-152	23	36	-74	-21	-52	85	-28	0
0.445833	10	9635	22167	-27086	113	-22596	-7649	-14991	264	-14329	-19889	-29160	-2486	-14188	-11909	-26493	-2583	18953	3929	-22286	-116	-3739	29368	4498	-207	-7370	22444	-1010	-1354	-6439	24871	601	-150	-126	-119	-66	-61	-58	-108	42	-159	21	36	-65	-22	-58	78	-27	-1
0.446667	15	9134	20257	-27421	160	-22287	-5999	-14652	364	-14379	-17948	-30029	-2474	-14206	-11097	-25682	-3016	20655	7401	-22142	23	-3694	28614	3324	-213	-6339	22247	-223	-1347	-6309	24398	423	-148	-125	-119	-68	-63	-58	-107	39	-151	20	35	-75	-23	-57	81	-27	4
0.447500	43	8396	17729	-27751	189	-21959	-4472	-14415	384	-14544	-15901	-30800	-2217	-14236	-10359	-24781	-2751	22107	10901	-22020	-331	-3582	27767	1987	-238	-5227	22117	483	-1240	-6225	23905	184	-151	-130	-120	-69	-69	-58	-105	43	-152	18	32	-76	-22	-57	84	-7	-7
0.448333	3	7445	14608	-28068	158	-21632	-3148	-14302	405	-14828	-13808	-31461	-2091	-14269	-9711	-23796	-2753	23261	14316	-21941	-27	-3406	26823	524	-225	-4047	22034	1103	-1129	-6178	23398	-104	-151	-129	-120	-70	-65	-69	-112	40	-153	18	34	-74	-23	-56	78	-29	-3
0.449167	5	6333	10941	-28372	220	-21302	-2076	-14341	379	-15233	-11726	-32014	-1878	-14311	-9185	-22746	-2600	24072	17520	-21913	-13	-3166	25796	-981	-211	-2860	21981	1638	-1179	-6170	22879	-431	-150	-125	-119	-64	-63	-55	-104	41	-151	21	37	-70	-22	-55	81	-29	0
0.450000	1024	5113	6764	-28647	323	-20982	-1309	-14550	253	-15757	-9702	-32428	-1585	-14359	-8790	-21656	-2140	24519	20383	-21959	-27	-2871	24690	-2489	-199	-1716	21924	2072	-1365	-6197	22347	-803	-151	-128	-120	-67	-62	-56	-104	40	-156	20	34	-75	-22	-56	85	-27	-1
0.450833	2010	3851	2186	-28889	326	-20662	-896	-14945	243	-16391	-7784	-32628	-1442	-14423	-8548	-20540	-1898	24593	22741	-22085	129	-2541	23534	-3950	-191	-662	21846	2407	-1309	-6251	21806	-1212	-150	-141	-124	-57	-60	-57	-103	41	-152	20	34	-74	-23	-55	82	-27	-4
0.451667	1179	2655	-2664	-29081	288	-20358	-856	-15535	303	-17123	-6019	-32695	-1305	-14508	-8466	-19418	-1991	24317	24457	-22292	259	-2189	22337	-5321	-169	281	21727	2635	-1155	-6331	21256	-1655	-152	-128	-121	-66	-60	-55	-105	40	-150	19	34	-74	-19	-55	84	-28	0
0.452500	687	1625	-7599	-29217	311	-20061	-1199	-16320	282	-17926	-4437	-32748	-999	-14620	-8539	-18321	-1597	23736	25405	-22584	142	-1841	21118	-6580	-143	1012	21549	2745	-1089	-6429	20707	-2120	-150	-129	-126	-100	-63	-56	-107	42	-151	20	30	-73	-22	-56	82	-28	-5
0.453333	624	856	-12491	-29291	349	-19778	-1926	-17300	244	-18792	-3084	-32741	-838	-14768	-8764	-17271	-1549	22916	25504	-22958	333	-1512	19886	-7700	-162	1544	21296	2732	-1136	-6545	20163	-2610	-151	-131	-124	-70	-63	-59	-104	38	-155	17	32	-76	-21	-56	84	-28	-3
0.454167	352	432	-17216	-29291	327	-19496	-3016	-18451	305	-19682	-1977	-32761	-615	-14950	-9127	-16260	-1503	21927	24701	-23409	332	-1234	18676	-8684	-141	1847	20969	2587	-1274	-6670	19628	-3127	-153	-129	-124	-65	-56	-56	-102	37	-150	20	36	-73	-22	-53	84	-30	0
0.455000	191	441	-21666	-29218	279	-19230	-4425	-19752	205	-20576	-1163	-32744	-322	-15181	-9610	-15390	-1056	20862	22976	-23928	239	-1028	17501	-9524	-82	1894	20552	2311	-1148	-6799	19101	-3663	-145	-121	-119	-62	-62	-55	-103	39	-149	18	38	-76	-18	-56	80	-17	1
0.455833	-38	937	-25691	-29068	204	-18983	-6106	-21165	9	-21443	-628	-32766	-250	-15463	-10193	-14590	-965	19802	20394	-24502	269	-923	16387	-10185	-119	1681	20048	1896	-1116	-6941	18578	-4216	-149	-131	-122	-68	-63	-58	-103	42	-149	19	41	-74	-17	-57	86	-28	-1
0.456667	-206	1955	-29142	-28846	150	-18754	-7995	-22665	-258	-22260	-382	-32748	-182	-15802	-10858	-13924	-746	18841	17077	-25122	192	-928	15337	-10736	-147	1215	19450	1334	-1190	-7080	18056	-4784	-150	-128	-124	-67	-62	-59	-107	40	-153	18	33	-76	-32	-60	84	-28	-1
0.457500	-301	3487	-31176	-28559	147	-18557	-10022	-24204	-315	-22992	-424	-32763	-25	-16187	-11555	-13391	-675	18060	13189	-25763	193	-1052	14381	-11177	-114	519	18772	642	-964	-7223	17544	-5356	-147	-127	-122	-65	-61	-53	-104	42	-147	18	35	-73	-17	-52	85	-27	1
0.458333	-391	5518	-32024	-28203	62	-18391	-12123	-25745	-223	-23634	-735	-32747	89	-16621	-12269	-12997	-658	17529	8931	-26424	300	-1318	13511	-11544	-95	-393	18013	-179	-855	-7365	17029	-5929	-147	-141	-120	-66	-62	-56	-104	41	-150	20	35	-75	-24	-56	84	-27	0
0.459167	-512	7980	-32409	-27809	25	-18273	-14240	-27253	-310	-24163	-1306	-32765	213	-17102	-12967	-12764	-415	17296	4525	-27091	298	-1729	12744	-11861	-129	-1471	17192	-1119	-717	-7510	16507	-6491	-150	-129	-127	-67	-65	-59	-107	46	-151	9	33	-75	-21	-56	82	-28	0
0.460000	-612	10820	-32560	-27372	47	-18209	-16271	-28668	-318	-24552	-2109	-32698	158	-17615	-13619	-12684	-658	17395	199	-27749	322	-2253	12079	-12160	-94	-2681	16313	-2157	-555	-7652	15975	-7039	-149	-128	-121	-66	-61	-59	-104	39	-150	19	35	-77	-25	-56	84	-29	-1
0.460833	-667	13928	-32641	-26923	52	-18208	-18154	-29969	-248	-24792	-3100	-32563	292	-18151	-14210	-12732	-151	17846	-3741	-28391	94	-2902	11524	-12467	-79	-3973	15407	-3276	-508	-7794	15420	-7562	-151	-127	-122	-72	-63	-59	-108	42	-151	20	34	-76	-22	-58	81	-27	-1
0.461667	-717	17193	-32663	-26472	15	-18280	-19830	-31114	-229	-24912	-4255	-32397	400	-18706	-14726	-12980	-43	18635	-7053	-29000	325	-3660	11069	-12805	-138	-5303	14469	-4469	-439	-7972	14851	-8044	-150	-126	-119	-62	-62	-56	-103	44	-150	19	35	-76	-22	-56	82	-30	0
0.462500	-775	20493	-32691	-26045	46	-18425	-21235	-32005	-204	-24885	-5539	-32187	436	-19259	-15150	-13342	-195	19735	-9575	-29568	254	-4509	10705	-13190	-129	-6639	13515	-5712	-293	-8100	14253	-8485	-145	-126	-121	-44	-65	-58	-104	43	-152	17	34	-76	-19	-53	94	-27	0
0.463333	-787	23696	-32683	-25657	131	-18656	-22342	-32441	-287	-24737	-6904	-31965	465	-19806	-15479	-13839	489	21095	-11188	-30109	261	-5431	10419	-13654	-130	-7934	12568	-6974	-197	-8249	13637	-8869	-156	-128	-121	-66	-61	-58	-108	41	-149	18	35	-76	-22	-58	79	-29	-6
0.464167	-817	26672	-32520	-25332	155	-18971	-23102	-32593	-489	-24476	-8297	-31710	514	-20327	-15725	-14446	467	22664	-11866	-30601	269	-6411	10206	-14175	-151	-9147	11646	-8232	-131	-8439	13007	-9189	-148	-128	-120	-67	-65	-60	-107	42	-150	18	35	-76	-18	-58	80	-28	2
0.465000	-860	29310	-31487	-25083	240	-19368	-23489	-32678	-628	-24127	-9679	-31440	512	-20813	-15899	-15156	600	24372	-11423	-31056	261	-7420	10058	-14793	-128	-10253	10751	-9480	-61	-8629	12360	-9437	-150	-132	-127	-69	-63	-61	-107	38	-154	12	29	-77	-27	-60	78	-14	-4
0.465833	-830	31508	-30013	-24921	278	-19836	-23496	-32692	-625	-23720	-11013	-31133	495	-21253	-16011	-15948	861	26129	-10059	-31466	196	-8439	9938	-15425	-139	-11214	9914	-10674	9	-8832	11734	-9620	-152	-128	-121	-69	-70	-64	-109	40	-154	15	33	-77	-24	-56	80	-31	-3
0.466667	-787	32767	-28408	-24872	269	-20358	-23123	-32720	-578	-23268	-12252	-30804	478	-21643	-16091	-16801	549	27849	-7850	-31825	306	-9445	9860	-16128	-172	-12032	9130	-11813	75	-9058	11073	-9726	-151	-128	-125	-68	-64	-61	-110	41	-155	10	30	-79	-24	-61	70	-33	-5
0.467500	-813	32767	-26854	-24897	447	-20934	-22391	-32709	-731	-22800	-13387	-30435	481	-21978	-16153	-17703	228	29457	-4936	-32147	309	-10433	9795	-16861	-95	-12705	8413	-12891	105	-9306	10456	-9759	-152	-128	-120	-67	-65	-62	-110	43	-155	16	33	-76	-23	-52	82	-33	-5
0.468333	-857	32767	-25514	-25066	655	-21537	-21317	-32726	-865	-22334	-14375	-30034	540	-22252	-16228	-18630	185	30872	-1517	-32417	230	-11375	9743	-17609	-48	-13211	7776	-13887	170	-9577	9874	-9730	-150	-126	-122	-65	-68	-60	-103	41	-152	17	32	-79	-21	-56	82	-32	0
0.469167	-800	32767	-24346	-25328	538	-22159	-19925	-32709	-858	-21891	-15203	-29600	700	-22468	-16329	-19562	-36	32017	2182	-32594	143	-12284	9695	-18343	-83	-13601	7218	-14798	205	-9869	9343	-9649	-150	-125	-118	-62	-59	-58	-110	30	-150	21	33	-73	-18	-53	82	-27	0
0.470000	-775	32767	-23559	-25699	404	-22751	-18271	-32725	-815	-21492	-15860	-29142	803	-22614	-16479	-20492	-61	32767	5925	-32642	98	-13131	9632	-19053	-112	-13857	6750	-15625	189	-10191	8874	-9534	-151	-127	-119	-62	-63	-57	-108	42	-150	18	33	-64	-19	-55	82	-32	-3
0.470833	-772	32767	-23116	-26152	363	-23311	-16397	-32712	-800	-21137	-16345	-28658	1233	-22698	-16687	-21404	-139	32767	9472	-32685	213	-13920	9567	-19702	-83	-14002	6377	-16371	234	-10534	8487	-9398	-148	-128	-117	-64	-66	-60	-110	41	-148	17	36	-73	-22	-58	82	-30	0
0.471667	-746	31036	-23037	-26708	249	-23795	-14390	-32568	-741	-20835	-16658	-28151	2210	-22744	-16963	-22286	-152	32767	12624	-32681	160	-14643	9495	-20282	-70	-14069	6098	-17044	263	-10911	8181	-9256	-149	-127	-118	-67	-62	-58	-105	42	-147	18	32	-76	-21	-55	81	-31	-1
0.472500	-766	28622	-23299	-27321	131	-24182	-12291	-32252	-669	-20588	-16818	-27620	2631	-22720	-17302	-23121	136	32414	15223	-32701	9	-15296	9416	-20781	-116	-14081	5910	-17659	205	-11313	7979	-9135	-151	-127	-121	-60	-60	-59	-105	40	-153	17	34	-75	-11	-55	82	-31	-3
0.473333	-815	25666	-23848	-27968	-14	-24450	-10094	-31870	-666	-20383	-16835	-27074	2318	-22649	-17699	-23904	-39	31164	17152	-32689	110	-15885	9339	-21188	-93	-14052	5820	-18221	213	-11735	7880	-9059	-155	-131	-125	-67	-66	-62	-110	36	-158	11	32	-77	-26	-60	78	-36	-5
0.474167	-825	22246	-24618	-28646	-116	-24567	-7910	-31478	-754	-20227	-16731	-26520	2076	-22527	-18136	-24617	-22	29306	18338	-32706	-208	-16410	9275	-21500	-131	-14014	5829	-18743	196	-12171	7899	-9032	-125	-127	-125	-68	-64	-61	-109	40	-154	16	29	-75	-19	-57	81	-32	-1
0.475000	-815	18436	-25524	-29331	-189	-24523	-5778	-31100	-741	-20059	-16532	-25960	1843	-22365	-18594	-25268	299	26816	18739	-32686	-111	-16868	9231	-21715	-184	-13987	5927	-19231	223	-12621	8021	-9087	-151	-127	-120	-66	-63	-59	-104	37	-154	17	34	-76	-23	-57	74	-30	-3
0.475833	-754	14282	-26488	-30003	-287	-24306	-3761	-30747	-610	-19915	-16267	-25409	1560	-22160	-19059	-25846	11	23715	18373	-32702	-100	-17264	9207	-21850	-164	-13992	6112	-19705	314	-13080	8228	-9222	-148	-125	-118	-59	-62	-58	-104	40	-152	17	36	-74	-17	-56	82	-30	0
0.476667	-651	9899	-27410	-30641	-453	-23910	-1892	-30421	-443	-19766	-15967	-24864	1282	-21923	-19502	-26356	246	20057	17307	-32684	-243	-17593	9220	-21907	-191	-14038	6367	-20178	252	-13547	8571	-9460	-150	-126	-122	-63	-59	-56	-104	41	-148	13	36	-73	-21	-56	82	-28	2
0.477500	-652	5375	-28202	-31232	-549	-23333	-225	-30129	-306	-19599	-15653	-24330	1085	-21658	-19898	-26786	146	15922	15654	-32700	-70	-17862	9274	-21922	-188	-14144	6701	-20649	234	-14009	8979	-9795	-143	-121	-118	-62	-61	-52	-107	44	-148	17	37	-72	-16	-55	85	-26	3
0.478333	-618	796	-28787	-31770	-578	-22590	1223	-29853	-202	-19400	-15351	-23822	845	-21370	-20221	-27145	17	11377	13544	-32679	-8	-18071	9378	-21896	-160	-14307	7082	-21130	270	-14459	9456	-10232	-147	-126	-118	-65	-58	-57	-104	43	-146	19	35	-72	-18	-55	84	-27	0
0.479167	-553	-3735	-29104	-32251	-639	-21681	2426	-29597	-59	-19163	-15089	-23345	698	-21058	-20466	-27425	180	6537	11134	-32697	-131	-18222	9534	-21872	-159	-14543	7552	-21622	237	-14898	9991	-10763	-151	-128	-122	-76	-61	-59	-108	39	-147	13	32	-73	-21	-60	78	-29	-3
0.480000	-510	-8129	-29091	-32542	-792	-20625	3368	-29341	37	-18881	-14864	-22889	500	-20733	-20575	-27632	149	1446	8561	-32680	-72	-18309	9755	-21855	-147	-14830	8043	-22112	204	-15311	10570	-11378	-151	-128	-121	-67	-64	-57	-105	40	-150	16	34	-59	-22	-56	80	-30	0
0.480833	-442	-12310	-28712	-32674	-827	-19460	4035	-29083	62	-18556	-14704	-22474	326	-20393	-20570	-27763	-398	-3693	6022	-32696	-28	-18337	10033	-21878	-139	-15178	8590	-22609	187	-15695	11179	-12060	-148	-127	-122	-68	-61	-58	-107	36	-150	10	32	-75	-22	-57	81	-27	0
0.481667	-413	-16215	-27962	-32707	-781	-18216	4429	-28809	90	-18197	-14610	-22095	246	-20048	-20436	-27832	-356	-8708	3662	-32681	-321	-18314	10368	-21954	-172	-15573	9153	-23088	278	-16053	11798	-12799	-154	-131	-125	-69	-66	-59	-112	35	-155	13	30	-76	-24	-59	79	-35	-4
0.482500	-404	-19786	-26830	-32747	-808	-16926	4557	-28508	72	-17806	-14582	-21759	66	-19702	-20165	-27831	-287	-13491	1609	-32692	-428	-18234	10756	-22095	-201	-16001	9746	-23569	287	-16372	12414	-13559	-144	-126	-120	-65	-63	-59	-109	42	-160	4	33	-77	-22	-59	81	-29	0
0.483333	-335	-22985	-25342	-32735	-832	-15618	4447	-28165	30	-17387	-14595	-21461	-180	-19360	-19768	-27769	-354	-17975	-33	-32680	-404	-18112	11190	-22313	-184	-16455	10346	-24012	199	-16660	13024	-14329	-150	-126	-124	-69	-65	-58	-109	38	-153	17	34	-76	-21	-56	80	-31	0
0.484167	-276	-25782	-23532	-32754	-758	-14321	4102	-27777	49	-16971	-14666	-21216	-280	-19026	-19257	-27647	-256	-22062	-1197	-32690	-439	-17950	11665	-22609	-191	-16923	10956	-24411	215	-16918	13610	-15085	-152	-125	-120	-65	-65	-59	-114	38	-151	17	32	-77	-21	-56	82	-29	0
0.485000	-272	-28162	-21434	-32740	-719	-13082	3556	-27338	38	-16564	-14765	-21019	-357	-18715	-18646	-27475	-317	-25696	-1856	-32681	-515	-17763	12171	-22986	-224	-17392	11564	-24752	212	-17146	14166	-15810	-149	-128	-121	-69	-63	-58	-110	38	-150	16	35	-77	-21	-59	84	-30	-5
0.485833	-220	-30116	-19105	-32755	-717	-11937	2844	-26843	105	-16191	-14885	-20871	-357	-18430	-17928	-27261	-260	-28796	-1996	-32691	-483	-17573	12686	-23432	-255	-17848	12166	-25031	154	-17356	14699	-16477	-153	-127	-120	-73	-66	-62	-109	39	-152	16	32	-80	-25	-60	81	-29	0
0.486667	-189	-31548	-16615	-32749	-716	-10913	1997	-26289	150	-15863	-15002	-20765	-427	-18171	-17202	-27000	-309	-31001	-1652	-32688	-303	-17375	13209	-23936	-215	-18281	12757	-25222	258	-17550	15200	-17073	-153	-130	-120	-70	-66	-64	-110	38	-153	17	33	-75	-25	-59	81	-35	-4
0.487500	-166	-32195	-14023	-32755	-668	-10036	1045	-25675	197	-15596	-15101	-20713	-619	-17947	-16420	-26708	-498	-31975	-869	-32690	-549	-17193	13725	-24481	-173	-18680	13346	-25329	375	-17741	15674	-17582	-151	-128	-120	-67	-63	-63	-108	38	-164	25	32	-78	-28	-60	80	-33	-3
0.488333	-134	-32477	-11389	-32753	-629	-9331	45	-25006	184	-15396	-15160	-20698	-735	-17767	-15629	-26385	3	-32390	271	-32696	-658	-17037	14227	-25052	-196	-19038	13923	-25340	280	-17929	16126	-17995	-155	-127	-121	-68	-66	-60	-107	41	-151	17	33	-76	-19	-57	82	-30	0
0.489167	-120	-32581	-8776	-32750	-583	-8803	-1015	-24282	146	-15292	-15169	-20732	-712	-17631	-14852	-26048	-224	-32565	1664	-32688	-503	-16917	14708	-25625	-224	-19352	14484	-25254	243	-18130	16567	-18308	-148	-126	-117	-70	-63	-60	-109	38	-149	20	35	-77	-26	-60	78	-31	2
0.490000	-72	-32668	-6219	-32755	-547	-8482	-2063	-23518	183	-15273	-15109	-20804	-658	-17550	-14110	-25700	98	-32656	3282	-32699	-616	-16852	15157	-26177	-207	-19623	15028	-25086	211	-18344	16985	-18518	-153	-130	-121	-73	-62	-63	-111	35	-151	6	28	-80	-23	-62	79	-34	2
0.490833	-77	-32656	-3787	-32755	-509	-8363	-3076	-22721	126	-15356	-14972	-20885	-634	-17520	-13422	-25333	252	-32678	5003	-32686	-434	-16840	15574	-26678	-180	-19836	15563	-24814	90	-18583	17405	-18622	-149	-127	-119	-66	-61	-59	-109	39	-152	18	33	-77	-22	-59	76	-30	0
0.491667	-110	-32679	-1519	-32760	-415	-8445	-4034	-21893	98	-15526	-14744	-21041	-736	-17540	-12798	-24971	288	-32707	6717	-32698	-373	-16900	15941	-27118	-169	-20002	16085	-24456	66	-18856	17824	-18627	-152	-127	-121	-66	-65	-65	-110	37	-151	18	33	-78	-26	-58	82	-33	0
0.492500	-119	-32667	545	-32748	-259	-8727	-4921	-21045	106	-15786	-14422	-21199	-757	-17621	-12241	-24605	454	-32699	8368	-32685	-509	-17020	16299	-27474	-136	-20127	16599	-24035	-7	-19152	18247	-18545	-149	-121	-121	-66	-58	-61	-108	39	-152	17	35	-78	-26	-62	78	-32	-3
0.493333	-86	-32577	2379	-32760	-314	-9204	-5722	-20194	77	-16129	-14018	-21368	-723	-17758	-11768	-24262	569	-32721	9891	-32697	-401	-17217	16610	-27737	-177	-20207	17102	-23565	-47	-19477	18698	-18383	-149	-130	-117	-67	-66	-61	-109	37	-150	19	35	-80	-7	-58	81	-30	-7
0.494167	-50	-32079	3973	-32748	-280	-9858	-6419	-19337	78	-16536	-13516	-21546	-834	-17948	-11372	-23927	136	-32707	11259	-32684	-73	-17469	16905	-27883	-246	-20256	17601	-23053	-52	-19828	19126	-18152	-149	-126	-118	-83	-61	-60	-107	40	-149	19	34	-77	-22	-58	81	-31	0
0.495000	-44	-31351	5330	-32762	-200	-10682	-7034	-18498	140	-17005	-12936	-21718	-924	-18184	-11042	-23603	174	-32524	12452	-32693	-134	-17785	17182	-27918	-206	-20272	18094	-22519	-96	-20203	19585	-17861	-149	-125	-117	-63	-61	-58	-104	37	-150	10	37	-75	-18	-55	82	-28	2
0.495833	-61	-30465	6454	-32744	-176	-11636	-7536	-17677	105	-17511	-12275	-21885	-823	-18470	-10786	-23299	144	-31920	13440	-32678	-52	-18144	17443	-27835	-167	-20265	18576	-21985	-34	-20589	20053	-17530	-150	-128	-118	-59	-64	-56	-102	42	-150	16	37	-76	-21	-56	85	-27	0
0.496667	-75	-29465	7342	-32761	-187	-12715	-7942	-16891	43	-18039	-11554	-22037	-784	-18797	-10571	-23014	123	-31165	14234	-32683	27	-18536	17712	-27641	-145	-20241	19048	-21459	-35	-20986	20529	-17164	-147	-126	-117	-63	-59	-58	-104	41	-150	13	36	-76	-21	-58	86	-27	1
0.497500	-79	-28372	8009	-32743	-176	-13880	-8257	-16144	3	-18576	-10780	-22169	-786	-19164	-10407	-22749	122	-30401	14841	-32677	-65	-18937	17953	-27335	-187	-20198	19509	-20959	-85	-21371	20997	-16781	-149	-127	-118	-63	-61	-56	-105	42	-146	20	37	-74	-21	-56	82	-25	1
0.498333	-85	-27190	8476	-32761	-203	-15113	-8488	-15446	-49	-19112	-9968	-22270	-753	-19561	-10262	-22510	35	-29688	15288	-32696	-139	-19341	18208	-26933	-218	-20154	19949	-20505	-197	-21741	21447	-16387	-150	-128	-122	-65	-62	-61	-107	38	-154	13	33	-78	-26	-60	81	-33	-6
0.499167	-74	-25927	8749	-32746	-166	-16393	-8653	-14799	-66	-19631	-9135	-22336	-788	-19984	-10128	-22286	126	-29057	15607	-32679	-105	-19724	18481	-26433	-169	-20093	20368	-20107	-264	-22072	21878	-15994	-154	-130	-120	-66	-64	-61	-108	35	-151	12	30	-78	-24	-59	79	-30	-4
0.500000	-81	-24567	8836	-32761	-188	-17677	-8748	-14207	163	-20103	-8289	-22362	-737	-20419	-9985	-22077	46	-28501	15828	-32694	44	-20066	18760	-25863	-166	-20035	20760	-19760	-247	-22356	22273	-15599	-151	-130	-124	-66	-62	-59	-107	38	-152	5	35	-77	-23	-49	81	-28	-4
0.500833	-119	-23122	8828	-32742	-354	-18953	-8789	-13680	675	-20540	-7450	-22346	-762	-20863	-9823	-21884	-183	-28037	15992	-32677	-80	-20357	19053	-25234	-155	-19975	21124	-19479	-322	-22579	22620	-15218	-153	-129	-119	-65	-59	-57	-107	40	-150	16	36	-76	-21	-56	82	-30	-3
0.501667	-38	-21595	8665	-32757	-282	-20183	-8789	-13223	1051	-20921	-6629	-22285	-626	-21318	-9630	-21702	236	-27636	16119	-32693	-197	-20550	19347	-24569	-122	-19886	21441	-19261	-376	-22739	22909	-14843	-149	-126	-116	-65	-62	-59	-103	38	-149	16	34	-75	-19	-57	81	-27	1
0.502500	-9	-20001	8397	-32743	-124	-21358	-8746	-12839	902	-21250	-5838	-22174	-474	-21766	-9400	-21537	-235	-27283	16236	-32674	91	-20713	19644	-23879	-105	-19810	21718	-19109	-294	-22819	23135	-14485	-149	-126	-102	-67	-62	-58	-103	39	-149	18	29	-75	-22	-55	85	-29	-1
0.503333	-27	-18342	8035	-32755	-118	-22452	-8677	-12532	704	-21532	-5092	-22044	-409	-22212	-9126	-21363	-162	-26944	16365	-32692	-78	-20767	19933	-23182	-113	-19727	21936	-19023	-267	-22821	23283	-14151	-148	-127	-118	-64	-60	-55	-101	41	-152	15	33	-75	-19	-51	86	-28	0
0.504167	16	-16638	7623	-32735	-90	-23455	-8567	-12299	657	-21758	-4390	-21866	-367	-22643	-8807	-21196	-36	-26586	16521	-32674	-16	-20728	20208	-22501	-134	-19626	22106	-18958	-296	-22742	23356	-13837	-149	-125	-119	-68	-65	-56	-103	42	-173	18	35	-75	-23	-53	86	-26	-3
0.505000	21	-14893	7150	-32748	-39	-24353	-8427	-12155	587	-21941	-3753	-21658	-463	-23060	-8439	-21024	-38	-26173	16708	-32688	-10	-20598	20459	-21843	-187	-19514	22208	-18949	-257	-22587	23346	-13541	-149	-122	-118	-66	-61	-55	-104	42	-152	20	33	-95	-21	-55	84	-28	0
0.505833	-19	-13118	6634	-32738	74	-25131	-8246	-12092	510	-22056	-3174	-21407	-469	-23453	-8033	-20843	59	-25682	16923	-32675	-80	-20386	20669	-21230	-219	-19395	22249	-18966	-92	-22377	23261	-13268	-148	-128	-121	-70	-49	-60	-105	41	-153	19	33	-74	-23	-56	79	-30	1
0.506667	-59	-11359	6101	-32753	81	-25786	-8020	-12119	470	-22207	-2668	-21177	-487	-23827	-7583	-20647	370	-25073	17166	-32690	-136	-20097	20829	-20689	-186	-19257	22217	-19003	93	-22063	23100	-13019	-153	-133	-124	-67	-64	-63	-107	35	-151	11	32	-79	-26	-59	81	-26	-7
0.507500	-116	-9639	5550	-32749	-18	-26319	-7743	-12232	375	-22308	-2220	-20906	-468	-24179	-7105	-20432	30	-24327	17428	-32682	175	-19742	20943	-20173	-161	-19099	22134	-19039	-7	-21712	22877	-12795	-152	-130	-121	-72	-64	-60	-103	36	-149	16	34	-77	-23	-56	82	-33	0
0.508333	-83	-7955	5014	-32752	-100	-26722	-7404	-12423	303	-22393	-1841	-20632	-542	-24502	-6602	-20194	33	-23428	17688	-32686	75	-19336	20990	-19738	-182	-18925	21982	-19063	-21	-21320	22599	-12594	-147	-128	-118	-67	-60	-62	-104	37	-148	19	34	-78	-25	-61	82	-30	0
0.509167	-45	-6361	4489	-32746	-46	-27010	-6999	-12712	313	-22480	-1530	-20356	-592	-24794	-6091	-19926	285	-22364	17930	-32685	-100	-18899	20970	-19382	-186	-18734	21773	-19072	34	-20912	22279	-12420	-143	-125	-118	-67	-58	-62	-101	40	-151	22	37	-69	-18	-56	82	-29	2
0.510000	-59	-4873	3985	-32747	38	-27188	-6526	-13039	180	-22576	-1288	-20091	-445	-25050	-5587	-19634	198	-21143	18142	-32684	-110	-18443	20882	-19106	-165	-18539	21511	-19061	-70	-20486	21925	-12276	-148	-128	-119	-63	-61	-57	-101	41	-147	51	37	-75	-22	-57	85	-31	16
0.510833	-59	-3495	3509	-32750	59	-27264	-5987	-13458	-57	-22683	-1108	-19835	-477	-25276	-5093	-19319	254	-19753	18294	-32694	-74	-18004	20725	-18907	-207	-18325	21199	-19016	-87	-20063	21548	-12160	-147	-136	-120	-67	-63	-58	-102	41	-149	19	36	-75	-22	-56	79	-27	0
0.511667	-76	-2271	3082	-32746	62	-27257	-5383	-13930	-319	-22811	-990	-19592	-457	-25448	-4621	-18969	126	-18224	18382	-32661	-64	-17581	20504	-18788	-221	-18118	20855	-18941	-93	-19657	21161	-12074	-146	-126	-119	-65	-60	-57	-101	43	-150	19	37	-74	-22	-57	98	-28	1
0.512500	-79	-1207	2645	-32754	81	-27177	-4719	-14445	-470	-22958	-929	-19321	-476	-25618	-4182	-18593	-35	-16577	18390	-32622	-96	-17206	20222	-18745	-234	-17913	20473	-18852	-213	-19279	20781	-12021	-148	-128	-118	-66	-62	-47	-104	38	-148	19	36	-76	-18	-57	80	-29	0
0.513333	-43	-316	2364	-32746	127	-27035	-3999	-15000	-409	-23127	-927	-19121	-540	-25728	-3784	-18189	113	-14833	18309	-32548	-13	-16888	19888	-18767	-265	-17717	20072	-18681	-224	-18945	20415	-11991	-147	-127	-117	-66	-62	-56	-102	42	-149	20	39	-78	-22	-59	81	-31	3
0.514167	-62	403	2093	-32757	129	-26852	-3235	-15573	-293	-23311	-971	-18901	-435	-25790	-3429	-17759	-173	-13026	18136	-32503	-116	-16634	19514	-18857	-216	-17540	19678	-18505	-134	-18656	20071	-11992	-149	-129	-118	-69	-59	-59	-103	40	-149	20	34	-74	-22	-56	82	-28	2
0.515000	-64	942	1877	-32746	108	-26626	-2447	-16147	-334	-23507	-1068	-18687	-247	-25810	-3132	-17314	292	-11185	17863	-32444	-360	-16460	19110	-19005	-235	-17391	19242	-18304	-233	-18409	19752	-12018	-152	-129	-120	-67	-63	-59	-107	38	-151	17	33	-78	-24	-50	78	-32	-5
0.515833	-57	1312	1750	-32760	107	-26381	-1655	-16706	-418	-23705	-1206	-18473	-75	-25782	-2883	-16839	119	-9329	17507	-32411	-77	-16366	18691	-19204	-245	-17271	18832	-18078	-371	-18216	19466	-12058	-143	-126	-117	-64	-61	-61	-107	40	-151	19	36	-75	-22	-58	84	-28	-3
0.516667	-57	1520	1654	-32743	138	-26118	-875	-17219	-229	-23898	-1383	-18249	98	-25707	-2691	-16349	-56	-7514	17077	-32384	-223	-16357	18272	-19441	-248	-17192	18430	-17847	-351	-18080	19212	-12125	-150	-125	-116	-66	-59	-59	-109	41	-151	20	34	-60	-22	-57	81	-31	0
0.517500	-23	1578	1640	-32758	184	-25850	-147	-17700	440	-24078	-1594	-18014	115	-25584	-2553	-15847	129	-5762	16586	-32388	-250	-16424	17847	-19716	-270	-17153	18040	-17608	-291	-17997	18996	-12198	-148	-127	-119	-62	-61	-58	-103	43	-150	16	35	-76	-17	-53	85	-28	0
0.518333	-22	1501	1687	-32741	155	-25575	535	-18108	716	-24242	-1834	-17768	60	-25420	-2470	-15347	235	-4108	16051	-32404	-367	-16566	17435	-20027	-242	-17160	17671	-17378	-329	-17967	18801	-12290	-152	-126	-121	-66	-63	-57	-105	39	-150	36	33	-75	-22	-56	79	-32	-1
0.519167	-30	1315	1801	-32759	148	-25304	1123	-18436	434	-24370	-2096	-17500	144	-25217	-2440	-14843	-16	-2570	15491	-32449	-398	-16774	17034	-20365	-255	-17220	17321	-17164	-380	-17978	18634	-12381	-151	-130	-117	-66	-64	-62	-109	37	-152	13	32	-76	-21	-61	80	-31	11
0.520000	-31	1025	1972	-32743	157	-25021	1606	-18663	326	-24454	-2374	-17206	145	-24976	-2453	-14343	80	-1152	14934	-32501	-432	-17030	16659	-20710	-263	-17324	16993	-16971	-282	-18027	18489	-12475	-152	-133	-120	-66	-64	-59	-127	39	-158	15	32	-78	-25	-57	80	-30	-8
0.520833	-62	663	2197	-32760	156	-24733	1966	-18785	202	-24491	-2671	-16883	74	-24703	-2511	-13840	-374	118	14397	-32579	-199	-17324	16308	-21069	-239	-17475	16689	-16805	-170	-18106	18354	-12556	-153	-128	-120	-66	-64	-58	-103	37	-158	16	33	-75	-15	-55	84	-29	-3
0.521667	-73	256	2473	-32736	184	-24426	2179	-18788	66	-24471	-2972	-16532	116	-24390	-2628	-13350	-764	1233	13906	-32644	-167	-17641	15976	-21431	-245	-17667	16403	-16671	-250	-18215	18227	-12639	-153	-121	-121	-65	-65	-57	-107	37	-151	17	35	-69	-23	-56	80	-27	-5
0.522500	-55	-182	2782	-32753	172	-24117	2239	-18677	39	-24385	-3270	-16149	142	-24082	-2738	-12868	-383	2192	13475	-32710	-199	-17968	15659	-21796	-258	-17906	16131	-16575	-369	-18344	18099	-12704	-151	-129	-119	-64	-62	-60	-105	39	-153	12	35	-73	-24	-59	81	-29	-1
0.523333	-96	-629	3119	-32736	131	-23781	2142	-18437	-63	-24238	-3570	-15742	97	-23759	-2897	-12411	-283	2996	13128	-32689	-107	-18288	15356	-22158	-296	-18176	15871	-16518	-338	-18488	17959	-12761	-150	-133	-122	-67	-61	-60	-107	35	-152	19	33	-75	-24	-58	84	-31	-7
0.524167	-82	-1061	3467	-32757	69	-23423	1885	-18077	-272	-24042	-3868	-15308	130	-23429	-3076	-11960	-297	3658	12877	-32709	-171	-18593	15056	-22510	-288	-18469	15619	-16501	-258	-18639	17812	-12807	-150	-127	-119	-65	-61	-58	-104	41	-153	13	34	-73	-23	-58	85	-27	0
0.525000	-59	-1456	3821	-32733	88	-23028	1480	-17611	-274	-23775	-4151	-14856	39	-23101	-3277	-11533	-334	4193	12726	-32690	-139	-18878	14752	-22851	-249	-18775	15368	-16519	-258	-18804	17640	-12824	-151	-127	-124	-65	-59	-58	-107	37	-150	17	33	-73	-25	-57	82	-28	-4
0.525833	-78	-1804	4162	-32751	91	-22613	934	-17044	-210	-23470	-4432	-14393	-83	-22796	-3497	-11121	-196	4619	12665	-32703	-99	-19135	14439	-23179	-263	-19093	15111	-16576	-306	-18980	17442	-12837	-150	-125	-121	-65	-63	-56	-108	40	-154	15	34	-75	-21	-56	80	-14	0
0.526667	-75	-2089	4471	-32734	33	-22169	253	-16391	-367	-23116	-4735	-13923	-13	-22508	-3732	-10730	92	4943	12752	-32690	-115	-19358	14105	-23486	-212	-19409	14847	-16658	-281	-19142	17217	-12832	-150	-127	-121	-65	-66	-57	-107	42	-151	18	35	-76	-25	-58	81	-29	-1
0.527500	-66	-2287	4743	-32752	80	-21705	-526	-15668	-590	-22727	-4989	-13451	-88	-22247	-3976	-10362	-235	5184	12926	-32709	-55	-19545	13750	-23768	-181	-19722	14567	-16773	-242	-19322	16964	-12828	-150	-128	-120	-67	-64	-59	-105	40	-150	17	32	-76	-21	-55	82	-29	2
0.528333	-110	-2410	4953	-32735	184	-21212	-1392	-14888	-590	-22318	-5258	-12983	-77	-22020	-4229	-10012	179	5357	13195	-32645	-346	-19709	13361	-24032	-168	-20021	14277	-16900	-284	-19500	16689	-12814	-151	-129	-120	-67	-63	-53	-99	42	-149	18	35	-70	-19	-50	87	-29	-3
0.529167	-112	-2438	5105	-32746	146	-20709	-2322	-14072	-526	-21901	-5542	-12538	72	-21830	-4486	-9677	317	5487	13554	-32492	-76	-19839	12942	-24273	-183	-20297	13966	-17045	-313	-19683	16389	-12803	-147	-124	-117	-64	-58	-53	-103	42	-146	20	37	-75	-19	-53	85	-29	5
0.530000	-95	-2363	5171	-32731	80	-20191	-3291	-13254	-544	-21482	-5828	-12117	-28	-21684	-4746	-9366	-44	5583	13981	-32245	-21	-19957	12495	-24486	-202	-20551	13639	-17197	-328	-19874	16054	-12779	-147	-127	-118	-65	-64	-55	-100	42	-150	21	41	-74	-19	-53	86	-27	2
0.530833	-92	-2187	5155	-32748	86	-19712	-4267	-12451	-735	-21078	-6131	-11728	-99	-21589	-5031	-9081	138	5655	14470	-31908	-124	-20062	12016	-24686	-190	-20783	13294	-17356	-391	-20072	15701	-12785	-148	-128	-120	-66	-61	-55	-103	21	-154	20	35	-74	-24	-55	85	-34	0
0.531667	-101	-1916	5047	-32743	60	-19238	-5237	-11682	-858	-20703	-6455	-11376	-178	-21526	-5335	-8810	104	5721	14994	-31498	-126	-20171	11512	-24832	-193	-20995	12936	-17505	-411	-20282	15334	-12794	-153	-128	-90	-68	-64	-59	-110	40	-154	19	33	-75	-22	-56	87	-31	0
0.532500	-97	-1544	4844	-32715	-4	-18795	-6161	-10967	-650	-20361	-6804	-11066	-378	-21511	-5616	-8557	-31	5796	15547	-31003	2	-20277	11000	-24961	-197	-21179	12590	-17657	-375	-20491	14967	-12816	-151	-128	-122	-66	-61	-55	-104	39	-149	20	36	-76	-22	-55	82	-28	2
0.533333	-137	-1077	4552	-32612	-3	-18392	-7036	-10321	-599	-20047	-7180	-10795	-287	-21539	-5919	-8317	157	5888	16105	-30435	-184	-20402	10471	-25063	-201	-21349	12199	-17795	-479	-20714	14596	-12855	-149	-126	-124	-66	-65	-57	-100	39	-148	16	35	-76	-19	-57	87	-26	1
0.534167	-184	-523	4173	-32448	0	-18046	-7845	-9757	-632	-19785	-7582	-10580	-88	-21607	-6230	-8101	18	5989	16657	-29787	-36	-20545	9947	-25141	-196	-21507	11833	-17918	-533	-20941	14235	-12909	-151	-126	-119	-66	-62	-55	-102	40	-153	20	36	-76	-21	-55	87	-24	2
0.535000	-228	102	3708	-32270	10	-17759	-8572	-9297	-517	-19564	-8015	-10413	-87	-21705	-6525	-7897	-307	6119	17182	-29070	-8	-20720	9439	-25192	-143	-21652	11481	-18026	-626	-21175	13891	-12986	-174	-127	-118	-65	-61	-56	-102	41	-149	21	36	-73	-23	-53	87	-27	0
0.535833	-167	770	3173	-32030	-27	-17545	-9213	-8949	-510	-19398	-8483	-10297	-249	-21834	-6889	-7712	8	6271	17673	-28301	-64	-20919	8955	-25223	-87	-21796	11142	-18120	-928	-21416	13559	-13080	-147	-126	-119	-63	-61	-57	-102	41	-163	23	37	-73	-23	-57	85	-26	-8
0.536667	-153	1550	2577	-31762	-15	-17408	-9766	-8714	-462	-19276	-8980	-10226	-196	-21984	-7239	-7542	-126	6446	18110	-27486	70	-21147	8517	-25234	-86	-21943	10823	-18201	-1018	-21654	13260	-13192	-146	-124	-116	-62	-59	-55	-100	41	-149	21	38	-74	-17	-52	88	-26	0
0.537500	-145	2328	1937	-31443	-25	-17340	-10229	-8598	-414	-19194	-9511	-10204	-100	-22149	-7603	-7389	-231	6648	18478	-26646	62	-21402	8130	-25227	-148	-22092	10534	-18267	-879	-21893	12991	-13319	-147	-126	-117	-62	-58	-56	-99	45	-146	23	39	-73	-15	-55	87	-26	4
0.538333	-124	3126	1262	-31093	-75	-17352	-10613	-8606	-377	-19147	-10064	-10224	-142	-22314	-7980	-7258	-206	6863	18763	-25796	190	-21680	7798	-25208	-145	-22259	10281	-18323	-789	-22124	12754	-13458	-145	-124	-114	-66	-57	-59	-107	41	-149	19	37	-57	-21	-55	84	-27	-1
0.539167	-144	3921	567	-30701	-100	-17438	-10910	-8729	-322	-19141	-10638	-10290	-190	-22479	-8383	-7141	-256	7094	18960	-24956	235	-21972	7545	-25182	-161	-22439	10069	-18371	-682	-22350	12558	-13597	-154	-126	-120	-65	-63	-59	-105	40	-150	19	35	-76	-24	-57	84	-29	0
0.540000	-152	4710	-131	-30272	-105	-17591	-11149	-8970	-397	-19151	-11222	-10390	-334	-22623	-8802	-7026	28	7339	19058	-24145	155	-22275	7369	-25139	-166	-22627	9898	-18411	-460	-22555	12404	-13757	-152	-130	-124	-66	-63	-62	-108	36	-152	16	34	-76	-24	-56	84	-28	-4
0.540833	-213	5473	-826	-29806	-81	-17798	-11322	-9309	-324	-19178	-11807	-10517	-334	-22745	-9244	-6950	-127	7600	19052	-23383	247	-22565	7287	-25088	-141	-22826	9782	-18444	-287	-22735	12289	-13903	-153	-127	-120	-63	-61	-57	-104	37	-153	19	35	-68	-23	-55	80	-32	0
0.541667	-258	6192	-1486	-29312	-41	-18022	-11455	-9738	-287	-19207	-12385	-10676	-181	-22831	-9703	-6878	-102	7848	18934	-22693	-58	-22846	7289	-25034	-154	-23028	9709	-18476	-193	-22895	12215	-14041	-148	-128	-120	-65	-66	-61	-107	25	-153	18	35	-77	-23	-56	80	-29	0
0.542500	-223	6849	-2113	-28796	-76	-18338	-11556	-10245	-331	-19236	-12956	-10849	-232	-22883	-10186	-6819	32	8096	18704	-22091	28	-23095	7385	-24977	-130	-23240	9673	-18508	-102	-23027	12177	-14167	-147	-128	-125	-66	-62	-61	-103	41	-152	16	33	-73	-26	-56	79	-30	-1
0.543333	-211	7440	-2700	-28270	-61	-18657	-11644	-10827	-277	-19267	-13512	-11047	-377	-22890	-10687	-6780	-243	8324	18363	-21598	86	-23321	7565	-24918	-84	-23448	9713	-18540	-55	-23125	12173	-14285	-155	-126	-119	-64	-65	-60	-108	38	-151	21	36	-73	-25	-53	82	-27	0
0.544167	-197	7939	-3230	-27735	-41	-18985	-11726	-11465	-229	-19287	-14034	-11263	-499	-22846	-11211	-6756	6	8529	17905	-21216	-22	-23501	7830	-24860	-85	-23645	9779	-18578	-87	-23174	12199	-14357	-150	-125	-120	-65	-61	-59	-103	41	-150	17	29	-75	-24	-56	82	-27	-3
0.545000	-220	8343	-3710	-27200	-49	-19318	-11821	-12122	-180	-19298	-14528	-11493	-568	-22747	-11751	-6748	-266	8699	17341	-21007	1	-23634	8167	-24807	-84	-23828	9888	-18613	-49	-23211	12248	-14413	-148	-127	-118	-64	-60	-59	-104	39	-152	17	37	-74	-19	-56	80	-25	0
0.545833	-210	8640	-4125	-26676	-4	-19638	-11928	-12845	-173	-19293	-14985	-11736	-527	-22603	-12326	-6760	-213	8822	16679	-20933	12	-23721	8568	-24750	-69	-23989	10028	-18659	11	-23208	12310	-14440	-150	-127	-120	-65	-64	-59	-105	40	-148	13	35	-77	-22	-56	82	-28	-16
0.546667	-219	8827	-4474	-26177	27	-19940	-12068	-13538	-220	-19298	-15399	-11991	-523	-22401	-12912	-6793	27	8891	15930	-21017	-73	-23744	9020	-24701	-104	-24122	10202	-18706	-33	-23153	12390	-14433	-150	-126	-121	-62	-61	-61	-110	39	-153	16	33	-76	-22	-58	79	-29	-1
0.547500	-255	8900	-4761	-25702	-101	-20213	-12245	-14286	-202	-19262	-15777	-12254	-673	-22157	-13511	-6848	-53	8896	15123	-21261	-17	-23717	9507	-24656	-93	-24213	10395	-18753	34	-23070	12471	-14394	-155	-128	-121	-66	-67	-60	-108	38	-153	18	26	-79	-26	-59	80	-30	-7
0.548333	-201	8857	-4983	-25253	-58	-20454	-12459	-15005	-216	-19235	-16104	-12531	-546	-21866	-14119	-6908	-545	8825	14247	-21668	-8	-23641	10019	-24619	-73	-24271	10615	-18801	166	-22947	12555	-14323	-153	-132	-126	-70	-65	-60	-109	33	-156	10	28	-78	-25	-60	79	-30	-1
0.549167	-100	8689	-5147	-24855	-9	-20651	-12719	-15705	-211	-19209	-16394	-12816	-407	-21540	-14735	-6999	-237	8676	13342	-22219	-104	-23510	10552	-24578	-113	-24273	10850	-18841	208	-22785	12638	-14215	-149	-128	-120	-66	-62	-56	-104	37	-150	18	36	-76	-19	-58	81	-28	-1
0.550000	-49	8431	-5250	-24487	-21	-20819	-13020	-16383	-195	-19184	-16639	-13116	-478	-21168	-15350	-7104	-282	8444	12413	-22914	-42	-23342	11079	-24551	-94	-24231	11084	-18887	246	-22596	12710	-14072	-149	-128	-120	-67	-75	-58	-105	38	-152	16	33	-76	-22	-57	84	-27	-1
0.550833	-44	8055	-5304	-24159	18	-20942	-13365	-17033	-273	-19167	-16834	-13429	-497	-20812	-15965	-7235	-363	8113	11488	-23723	13	-23147	11585	-24525	-56	-24140	11321	-18926	251	-22381	12765	-13906	-152	-129	-124	-67	-62	-60	-119	39	-147	17	36	-74	-25	-58	85	-26	15
0.551667	-50	7585	-5313	-23879	-22	-21028	-13749	-17630	-207	-19170	-17025	-13756	-546	-20431	-16572	-7382	-257	7699	10600	-24625	-40	-22921	12061	-24508	-77	-24004	11547	-18947	314	-22138	12803	-13710	-151	-127	-122	-66	-63	-60	-110	39	-151	12	33	-75	-24	-60	82	-28	-1
0.552500	-63	7030	-5280	-23643	-44	-21078	-14164	-18209	-88	-19182	-17163	-14104	-479	-20055	-17159	-7549	-355	7210	9754	-25586	-3	-22683	12498	-24497	-105	-23805	11765	-18984	327	-21878	12838	-13501	-151	-130	-125	-69	-63	-57	-109	37	-152	43	34	-75	-22	-58	81	-30	-1
0.553333	-28	6402	-5212	-23447	10	-21110	-14610	-18736	-108	-19220	-17284	-14466	-333	-19692	-17734	-7732	-151	6600	8998	-26571	67	-22441	12887	-24489	-142	-23604	11964	-19002	278	-21603	12854	-13270	-150	-128	-120	-69	-63	-59	-75	37	-151	15	34	-77	-19	-57	80	-28	-1
0.554167	-51	5720	-5112	-23298	-4	-21095	-15055	-19219	-190	-19273	-17380	-14853	-423	-19356	-18249	-7934	-253	5929	8324	-27544	159	-22199	13218	-24485	-161	-23348	12140	-19006	343	-21319	12855	-13031	-151	-128	-124	-69	-60	-57	-105	41	-150	18	32	-73	-21	-56	84	-28	0
0.555000	-108	4991	-4992	-23173	-67	-21070	-15517	-19657	-228	-19350	-17469	-15254	-404	-19053	-18739	-8142	-390	5191	7757	-28473	-136	-21967	13485	-24483	-152	-23067	12284	-19002	435	-21032	12844	-12785	-152	-129	-122	-65	-62	-58	-103	39	-154	16	33	-76	-21	-56	85	-29	-3
0.555833	-131	4225	-4853	-23084	-66	-21029	-15976	-20045	-258	-19444	-17537	-15673	-97	-18789	-19183	-8366	49	4390	7309	-29314	-208	-21754	13685	-24487	-151	-22763	12399	-18989	380	-20745	12819	-12543	-147	-128	-122	-65	-62	-43	-103	40	-150	16	36	-45	-18	-58	84	-29	0
0.556667	-131	3446	-4700	-23025	-41	-20989	-16422	-20390	-288	-19561	-17610	-16112	-154	-18582	-19582	-8594	-311	3542	6981	-30033	24	-21564	13813	-24493	-173	-22453	12475	-18960	340	-20461	12788	-12308	-149	-129	-122	-68	-64	-59	-107	38	-155	12	29	-79	-23	-60	81	-30	-1
0.557500	-113	2659	-4546	-22990	-22	-20946	-16843	-20695	-317	-19686	-17677	-16563	-268	-18428	-19924	-8827	24	2668	6780	-30595	-61	-21387	13874	-24484	-189	-22127	12520	-18928	347	-20184	12756	-12078	-150	-129	-124	-66	-63	-58	-102	39	-151	19	34	-73	-22	-59	85	-31	-1
0.558333	-103	1896	-4387	-22959	11	-20902	-17231	-20959	-202	-19822	-17748	-17024	21	-18323	-20207	-9054	-76	1780	6698	-30976	58	-21243	13863	-24494	-260	-21805	12515	-18881	378	-19918	12720	-11869	-150	-128	-122	-67	-63	-56	-105	33	-150	9	29	-80	-24	-58	82	-29	-3
0.559167	-120	1141	-4241	-22967	26	-20866	-17584	-21191	-117	-19967	-17825	-17493	171	-18272	-20434	-9279	-59	894	6710	-31159	240	-21111	13785	-24491	-251	-21487	12475	-18819	404	-19668	12679	-11682	-150	-131	-124	-69	-60	-57	-105	37	-150	18	33	-79	-23	-58	80	-32	0
0.560000	-116	425	-4096	-22954	1	-20835	-17891	-21394	-155	-20104	-17906	-17964	22	-18277	-20603	-9494	32	25	6821	-31119	142	-20994	13645	-24483	-202	-21175	12388	-18742	371	-19434	12640	-11516	-149	-127	-119	-76	-59	-60	-108	38	-149	16	30	-78	-24	-58	84	-30	-3
0.560833	-135	-258	-3969	-22966	-100	-20815	-18147	-21566	-190	-20243	-17996	-18454	-169	-18329	-20710	-9691	284	-816	6998	-30852	136	-20887	13447	-24468	-246	-20872	12263	-18660	454	-19213	12600	-11376	-154	-128	-120	-66	-65	-58	-108	38	-151	20	34	-77	-22	-56	81	-31	0
0.561667	-158	-897	-3856	-22967	-143	-20806	-18348	-21719	-115	-20368	-18077	-18884	-177	-18422	-20768	-9874	-14	-1602	7223	-30351	404	-20786	13196	-24444	-224	-20581	12095	-18562	553	-19009	12561	-11265	-152	-116	-102	-64	-62	-59	-101	40	-151	21	33	-76	-23	-55	84	-32	0
0.562500	-196	-1482	-3767	-22963	-194	-20802	-18497	-21855	-86	-20475	-18204	-19322	-220	-18545	-20770	-10031	-81	-2332	7468	-29632	195	-20684	12898	-24405	-210	-20306	11887	-18447	672	-18824	12517	-11183	-149	-126	-119	-65	-65	-60	-103	41	-149	16	37	-86	-23	-55	85	-29	1
0.563333	-156	-2011	-3697	-22951	-177	-20804	-18595	-21980	-76	-20559	-18319	-19741	-365	-18701	-20737	-10166	-102	-2993	7710	-28701	178	-20575	12551	-24359	-227	-20041	11643	-18324	755	-18656	12475	-11131	-145	-125	-117	-66	-59	-60	-102	29	-149	20	36	-75	-21	-60	81	-27	3
0.564167	-150	-2491	-3655	-22932	-227	-20806	-18649	-22097	-113	-20633	-18443	-20131	-379	-18870	-20668	-10276	-212	-3580	7923	-27595	18	-20450	12173	-24297	-228	-19786	11366	-18191	701	-18494	12428	-11107	-145	-125	-115	-64	-61	-60	-103	39	-172	19	36	-75	-18	-56	86	-31	-5
0.565000	-173	-2924	-3638	-22910	-223	-20806	-18657	-22208	-215	-20672	-18574	-20489	-355	-19033	-20573	-10359	-236	-4098	8090	-26333	-101	-20303	11763	-24220	-208	-19548	11057	-18056	571	-18349	12365	-11110	-156	-126	-118	-68	-62	-60	-103	37	-155	16	33	-78	-24	-63	79	-33	-3
0.565833	-204	-3304	-3647	-22866	-133	-20802	-18632	-22326	-208	-20678	-18710	-20806	-610	-19199	-20455	-10417	-212	-4536	8197	-24967	-69	-20141	11342	-24118	-182	-19311	10733	-17894	408	-18208	12298	-11137	-149	-127	-119	-66	-69	-62	-107	39	-147	16	34	-77	-27	-58	85	-30	-4
0.566667	-256	-3635	-3681	-22817	-100	-20772	-18570	-22438	-167	-20648	-18845	-21087	-1276	-19345	-20326	-10446	-24	-4897	8221	-23539	-211	-19944	10895	-24000	-207	-19079	10380	-17734	288	-18072	12211	-11189	-150	-126	-119	-65	-65	-60	-108	39	-155	17	36	-78	-25	-60	80	-32	-1
0.567500	-194	-3922	-3737	-22763	-86	-20732	-18490	-22554	-149	-20585	-18985	-21319	-1819	-19462	-20194	-10449	-13	-5181	8168	-22105	-153	-19727	10443	-23859	-206	-18847	10020	-17566	185	-17929	12116	-11255	-153	-128	-121	-66	-66	-62	-109	37	-150	8	36	-76	-25	-58	82	-29	-4
0.568333	-144	-4168	-3812	-22707	-51	-20661	-18399	-22673	-129	-20485	-19112	-21506	-1743	-19549	-20073	-10431	-254	-5395	8024	-20706	-363	-19483	9994	-23692	-153	-18613	9653	-17394	151	-17789	11998	-11352	-151	-128	-119	-65	-63	-59	-107	42	-132	17	36	-74	-24	-57	82	-29	-3
0.569167	-207	-4371	-3901	-22648	-98	-20565	-18298	-22796	-49	-20352	-19261	-21640	-1568	-19590	-19957	-10389	239	-5547	7784	-19381	-459	-19215	9546	-23501	-168	-18374	9291	-17220	124	-17636	11868	-11433	-149	-122	-117	-63	-62	-60	-108	39	-148	21	41	-72	-19	-55	82	-27	1
0.570000	-187	-4543	-4012	-22589	-41	-20440	-18203	-22924	-103	-20183	-19393	-21757	-1281	-19594	-19866	-10331	-57	-5645	7488	-18180	-111	-18927	9109	-23290	-186	-18139	8928	-17052	50	-17480	11714	-11538	-148	-122	-116	-65	-58	-55	-104	40	-148	19	38	-75	-19	-56	82	-28	2
0.570833	-184	-4683	-4130	-22549	-6	-20282	-18114	-23058	-191	-19997	-19522	-21777	-973	-19545	-19793	-10259	106	-5694	7113	-17129	-321	-18629	8690	-23059	-177	-17894	8580	-16885	10	-17314	11541	-11650	-147	-126	-119	-64	-60	-55	-103	40	-150	19	37	-70	-16	-53	69	-27	1
0.571667	-225	-4796	-4239	-22511	-85	-20089	-18038	-23190	-181	-19751	-19642	-21774	-882	-19446	-19748	-10174	-30	-5701	6685	-16251	-247	-18318	8289	-22804	-158	-17645	8246	-16723	45	-17136	11346	-11761	-150	-125	-117	-64	-64	-58	-103	43	-149	20	39	-73	-24	-56	85	-28	-1
0.572500	-201	-4873	-4346	-22493	-132	-19872	-17976	-23320	-155	-19498	-19765	-21724	-733	-19296	-19724	-10073	-107	-5674	6222	-15576	-306	-18004	7919	-22520	-174	-17396	7933	-16574	93	-16945	11143	-11875	-149	-129	-122	-65	-62	-59	-107	40	-152	15	37	-74	-25	-59	82	-30	-6
0.573333	-199	-4926	-4431	-22491	-77	-19616	-17929	-23447	-227	-19215	-19866	-21627	-377	-19096	-19728	-9963	-104	-5613	5746	-15080	-556	-17694	7581	-22251	-169	-17143	7651	-16439	75	-16748	10927	-11991	-156	-131	-122	-65	-63	-61	-109	40	-151	16	36	-77	-25	-59	80	-31	-6
0.574167	-207	-4949	-4494	-22510	-82	-19332	-17895	-23573	-222	-18909	-19958	-21488	-118	-18847	-19748	-9835	168	-5532	5273	-14774	-932	-17389	7277	-21948	-202	-16889	7408	-16315	127	-16541	10713	-12091	-148	-130	-122	-66	-60	-57	-103	57	-152	13	38	-74	-21	-55	85	-30	0
0.575000	-204	-4942	-4519	-22545	-42	-19021	-17866	-23675	-145	-18582	-20034	-21302	101	-18548	-19787	-9698	-264	-5424	4815	-14643	-780	-17095	7017	-21644	-203	-16633	7198	-16207	95	-16328	10495	-12198	-154	-114	-119	-66	-58	-57	-104	41	-150	16	38	-75	-21	-58	82	-29	0
0.575833	-190	-4905	-4509	-22603	-28	-18691	-17842	-23776	-76	-18244	-20061	-21074	386	-18213	-19833	-9546	-115	-5293	4364	-14663	-771	-16817	6802	-21340	-162	-16383	7031	-16117	-19	-16113	10290	-12288	-147	-125	-119	-64	-62	-57	-116	44	-151	17	36	-70	-18	-64	85	-28	1
0.576667	-146	-4835	-4454	-22683	-68	-18341	-17817	-23857	-32	-17887	-20132	-20804	526	-17842	-19890	-9379	399	-5148	4032	-14819	-437	-16565	6630	-21032	-196	-16136	6910	-16049	-146	-15903	10092	-12375	-149	-130	-119	-63	-60	-58	-104	44	-149	19	37	-70	-17	-55	81	-29	3
0.577500	-128	-4737	-4356	-22782	-63	-17987	-17778	-23922	-26	-17530	-20145	-20493	953	-17448	-19937	-9192	306	-4985	3721	-15066	76	-16328	6502	-20733	-210	-15904	6828	-15999	-147	-15690	9922	-12451	-148	-126	-121	-64	-59	-49	-102	43	-149	17	36	-70	-17	-53	87	-26	5
0.578333	-166	-4612	-4194	-22902	-84	-17634	-17727	-23967	-40	-17162	-20132	-20143	2185	-17018	-19977	-8991	247	-4803	3470	-15386	57	-16121	6425	-20439	-180	-15675	6805	-15971	-144	-15487	9779	-12521	-149	-126	-124	-63	-59	-56	-104	45	-147	19	34	-70	-15	-53	84	-29	0
0.579167	-190	-4452	-4023	-23034	-104	-17259	-17646	-23990	-35	-16796	-20085	-19760	2888	-16588	-19994	-8772	218	-4606	3291	-15741	78	-15938	6391	-20150	-217	-15464	6830	-15964	45	-15298	9669	-12585	-149	-127	-120	-67	-60	-57	-108	42	-150	29	33	-75	-23	-57	79	-28	-1
0.580000	-161	-4263	-3797	-23174	-107	-16901	-17517	-23991	91	-16425	-19997	-19333	2569	-16151	-19991	-8531	251	-4382	3170	-16108	-287	-15771	6417	-19897	-202	-15261	6911	-15981	497	-15118	9602	-12632	-150	-133	-122	-70	-64	-58	-104	42	-152	16	34	-77	-21	-56	82	-31	-3
0.580833	-147	-4040	-3534	-23319	-131	-16546	-17359	-23961	109	-16063	-19872	-18872	2365	-15718	-19950	-8268	309	-4135	3116	-16462	-548	-15625	6476	-19652	-193	-15080	7043	-16014	465	-14953	9584	-12677	-150	-130	-118	-69	-60	-60	-125	40	-153	17	34	-79	-23	-57	84	-31	-3
0.581667	-181	-3794	-3255	-23465	-50	-16207	-17162	-23916	66	-15707	-19693	-18373	2114	-15285	-19868	-7988	-45	-3874	3099	-16787	-280	-15498	6587	-19433	-245	-14909	7228	-16066	225	-14802	9612	-12716	-153	-130	-122	-67	-64	-63	-109	38	-152	13	33	-77	-21	-61	84	-33	-3
0.582500	-129	-3525	-2953	-23600	-108	-15890	-16906	-23826	198	-15357	-19468	-17835	1913	-14876	-19745	-7685	484	-3582	3129	-17061	-549	-15387	6761	-19224	-264	-14755	7467	-16136	200	-14662	9701	-12743	-149	-128	-120	-69	-63	-59	-104	36	-151	16	30	-81	-24	-58	103	-30	2
0.583333	-81	-3214	-2653	-23721	-125	-15579	-16583	-23708	217	-15010	-19174	-17272	1479	-14481	-19572	-7367	248	-3270	3186	-17283	-366	-15283	6940	-19039	-213	-14615	7758	-16214	171	-14537	9843	-12761	-151	-129	-122	-70	-68	-57	-103	41	-152	17	33	-76	-19	-57	84	-34	0
0.584167	-96	-2928	-2372	-23817	-33	-15292	-16203	-23557	119	-14683	-18842	-16681	1178	-14116	-19349	-7039	118	-2941	3270	-17445	-443	-15188	7169	-18876	-184	-14490	8088	-16309	27	-14421	10035	-12780	-148	-125	-120	-68	-62	-56	-108	41	-145	18	34	-76	-25	-58	81	-29	1
0.585000	-98	-2614	-2120	-23886	-49	-15024	-15772	-23375	68	-14362	-18451	-16067	1126	-13790	-19085	-6702	120	-2592	3356	-17562	-383	-15098	7428	-18734	-203	-14378	8450	-16409	-113	-14312	10278	-12788	-149	-128	-121	-42	-65	-57	-107	40	-150	17	36	-79	-21	-57	80	-30	0
0.585833	-137	-2301	-1913	-23919	-87	-14777	-15287	-23150	61	-14059	-18005	-15446	887	-13503	-18771	-6369	-162	-2227	3452	-17629	-245	-15010	7707	-18611	-213	-14278	8853	-16517	-245	-14207	10568	-12793	-149	-127	-114	-68	-62	-55	-105	42	-152	17	29	-76	-29	-58	80	-30	0
0.586667	-173	-1997	-1767	-23909	-27	-14562	-14758	-22885	107	-13768	-17511	-14794	693	-13251	-18416	-6041	-260	-1857	3543	-17660	-241	-14930	7999	-18507	-215	-14192	9276	-16617	-404	-14076	10907	-12789	-151	-129	-120	-68	-67	-62	-107	39	-152	19	33	-76	-25	-57	80	-31	1
0.587500	-190	-1707	-1689	-23844	-47	-14330	-14188	-22575	159	-13502	-16968	-14142	682	-13047	-18027	-5729	136	-1481	3630	-17672	-465	-14828	8303	-18418	-212	-14114	9715	-16717	-491	-13982	11275	-12784	-151	-127	-124	-68	-55	-59	-105	40	-151	9	30	-76	-24	-61	78	-30	-16
0.588333	-128	-1447	-1695	-23730	-77	-14133	-13600	-22216	143	-13231	-16383	-13494	620	-12883	-17604	-5437	-117	-1109	3716	-17675	-284	-14732	8606	-18343	-213	-14042	10162	-16800	-566	-13855	11678	-12770	-151	-131	-120	-66	-63	-60	-107	39	-151	18	34	-76	-22	-57	80	-29	-4
0.589167	-108	-1203	-1779	-23557	-28	-13942	-12968	-21803	58	-12982	-15763	-12852	348	-12768	-17156	-5171	-338	-746	3792	-17676	-343	-14629	8908	-18280	-264	-13974	10610	-16876	-685	-13706	12096	-12753	-150	-126	-120	-64	-63	-56	-107	39	-136	18	34	-75	-28	-58	78	-31	1
0.590000	-153	-1005	-1958	-23317	-72	-13765	-12337	-21333	6	-12749	-15121	-12225	161	-12691	-16698	-4952	-131	-391	3862	-17696	-251	-14525	9191	-18230	-283	-13910	11028	-16936	-671	-13543	12523	-12739	-153	-129	-119	-67	-65	-62	-110	35	-152	15	34	-77	-23	-61	80	-33	-5
0.590833	-160	-843	-2227	-23018	-74	-13598	-11702	-20809	80	-12534	-14462	-11627	-36	-12656	-16232	-4775	-238	-61	3931	-17740	-121	-14406	9466	-18184	-276	-13844	11458	-16974	-721	-13357	12958	-12705	-148	-128	-116	-68	-64	-59	-104	42	-150	17	33	-75	-11	-58	79	-30	0
0.591667	-146	-718	-2570	-22652	-84	-13435	-11073	-20218	51	-12326	-13800	-11047	-262	-12658	-15760	-4651	-234	240	4001	-17807	-274	-14286	9709	-18148	-297	-13773	11841	-16981	-723	-13142	13390	-12672	-149	-125	-119	-66	-64	-61	-109	38	-150	17	33	-75	-23	-61	79	-29	0
0.592500	-105	-643	-2986	-22221	-63	-13274	-10466	-19576	-45	-12138	-13129	-10502	-266	-12690	-15302	-4602	-219	508	4063	-17926	-204	-14155	9936	-18117	-287	-13697	12192	-16968	-727	-12904	13784	-12641	-150	-126	-121	-66	-65	-57	-110	63	-152	15	33	-76	-23	-59	77	-13	-1
0.593333	-81	-614	-3452	-21735	113	-13120	-9885	-18863	-58	-11955	-12482	-10001	-384	-12751	-14856	-4620	-234	730	4125	-18037	-196	-14028	10132	-18088	-297	-13610	12485	-16920	-820	-12636	14160	-12598	-148	-126	-119	-68	-67	-56	-108	38	-158	18	36	-78	-19	-58	80	-28	-1
0.594167	-105	-611	-3955	-21194	326	-12964	-9333	-18084	-87	-11795	-11851	-9553	-514	-12837	-14437	-4731	112	912	4183	-18187	-276	-13872	10306	-18059	-287	-13505	12766	-16844	-769	-12347	14493	-12551	-149	-126	-120	-65	-61	-35	-105	42	-150	16	35	-76	-23	-58	81	-31	0
0.595000	-126	-653	-4479	-20602	270	-12813	-8819	-17252	-188	-11653	-11254	-9137	-440	-12934	-14046	-4913	-125	1036	4238	-18359	-61	-13736	10445	-18036	-256	-13384	12982	-16736	-742	-12031	14780	-12519	-151	-113	-117	-63	-58	-59	-104	39	-152	20	38	-75	-19	-56	82	-30	-11
0.595833	-110	-724	-4996	-19963	231	-12660	-8348	-16358	-413	-11510	-10692	-8782	-259	-13044	-13691	-5193	74	1111	4286	-18541	-325	-13574	10563	-18006	-291	-13249	13141	-16600	-732	-11701	15012	-12437	-161	-125	-117	-63	-60	-61	-110	40	-147	19	37	-74	-19	-58	81	-28	1
0.596667	-99	-817	-5488	-19297	165	-12514	-7926	-15420	-716	-11384	-10175	-8482	-164	-13154	-13370	-5567	60	1131	4338	-18712	-58	-13412	10655	-17981	-305	-13087	13246	-16435	-704	-11346	15189	-12365	-149	-124	-119	-62	-60	-56	-105	40	-150	19	37	-75	-18	-55	75	-28	1
0.597500	-160	-925	-5932	-18608	88	-12365	-7546	-14435	-903	-11271	-9706	-8236	-368	-13258	-13096	-6039	-183	1097	4333	-18868	6	-13234	10722	-17953	-267	-12900	13296	-16242	-730	-10983	15290	-12295	-149	-124	-121	-63	-63	-59	-103	41	-149	17	37	-76	-17	-57	84	-30	-3
0.598333	-169	-1038	-6313	-17922	96	-12216	-7218	-13414	-927	-11168	-9291	-8050	-451	-13348	-12839	-6602	-28	1007	4317	-18997	-104	-13050	10762	-17929	-268	-12697	13292	-16033	-733	-10613	15317	-12216	-152	-130	-124	-69	-63	-47	-107	33	-158	12	33	-77	-25	-63	79	-33	-7
0.599167	-143	-1149	-6607	-17240	101	-12061	-6914	-12360	-948	-11073	-8925	-7915	-398	-13418	-12631	-7259	-78	865	4284	-19084	-127	-12849	10782	-17893	-211	-12456	13239	-15805	-653	-10238	15301	-12130	-152	-132	-126	-67	-62	-63	-102	35	-153	11	34	-79	-23	-72	79	-19	-5
0.600000	-102	-1242	-6804	-16566	138	-11897	-6649	-11283	-849	-10981	-8603	-7832	-461	-13451	-12439	-7993	-118	691	4219	-19117	23	-12642	10785	-17857	-190	-12190	13140	-15559	-672	-9842	15219	-12033	-151	-131	-125	-68	-64	-61	-109	34	-152	12	32	-81	-23	-58	80	-23	0
0.600833	-130	-1317	-6882	-15935	103	-11724	-6403	-10198	-861	-10894	-8333	-7803	-342	-13445	-12280	-8817	56	468	4118	-19090	-128	-12400	10768	-17814	-240	-11891	12997	-15301	-675	-9481	15051	-11929	-152	-109	-124	-69	-67	-59	-110	37	-153	15	35	-75	-24	-58	79	-32	-5
0.601667	-146	-1361	-6848	-15327	1	-11532	-6185	-9113	-910	-10807	-8112	-7829	-396	-13391	-12125	-9721	-62	217	3984	-18993	54	-12150	10734	-17765	-247	-11568	12812	-15037	-628	-9105	14824	-11809	-150	-128	-121	-69	-64	-61	-108	37	-154	13	30	-78	-27	-58	79	-32	-3
0.602500	-114	-1369	-6704	-14810	-9	-11325	-5980	-8044	-866	-10715	-7949	-7898	-334	-13283	-11982	-10684	-441	-60	3811	-18828	237	-11893	10677	-17710	-233	-11212	12593	-14776	-652	-8736	14548	-11690	-151	-131	-124	-59	-68	-62	-105	35	-152	16	36	-79	-21	-55	84	-32	0
0.603333	-109	-1335	-6437	-14344	16	-11098	-5781	-6997	-938	-10617	-7780	-8018	-79	-13112	-11837	-11692	-203	-351	3612	-18595	107	-11593	10600	-17650	-299	-10834	12338	-14521	-589	-8368	14229	-11556	-148	-129	-122	-65	-61	-59	-103	38	-150	13	33	-79	-22	-53	82	-30	-1
0.604167	-100	-1266	-6073	-13953	-15	-10843	-5581	-5981	-924	-10503	-7656	-8176	-154	-12876	-11681	-12733	-212	-648	3381	-18287	167	-11283	10501	-17580	-304	-10433	12064	-14271	-741	-8011	13856	-11420	-146	-126	-124	-50	-62	-60	-104	39	-148	20	35	-77	-19	-56	84	-27	0
0.605000	-96	-1157	-5606	-13624	0	-10556	-5375	-5007	-724	-10377	-7560	-8374	-23	-12573	-11504	-13797	-235	-946	3122	-17911	168	-10951	10376	-17504	-276	-10013	11761	-14034	-1016	-7653	13451	-11277	-150	-131	-119	-68	-63	-58	-104	39	-153	17	33	-79	-22	-57	84	-36	-1
0.605833	-102	-1010	-5067	-13367	62	-10239	-5157	-4089	-682	-10220	-7477	-8610	47	-12198	-11299	-14882	-297	-1242	2841	-17477	269	-10604	10236	-17422	-267	-9577	11439	-13814	-832	-7301	13016	-11125	-150	-133	-125	-63	-63	-58	-105	35	-155	16	33	-77	-24	-57	82	-31	-1
0.606667	-112	-826	-4465	-13176	19	-9883	-4922	-3231	-627	-10037	-7399	-8884	4	-11746	-11052	-15950	-427	-1516	2550	-16991	287	-10239	10066	-17333	-255	-9125	11097	-13613	-696	-6942	12561	-10975	-153	-130	-126	-73	-67	-63	-108	35	-153	11	32	-80	-26	-62	77	-31	-5
0.607500	-110	-617	-3818	-13034	-23	-9487	-4672	-2442	-427	-9814	-7329	-9191	-72	-11225	-10761	-16997	-35	-1768	2255	-16464	217	-9861	9879	-17228	-285	-8660	10749	-13423	-682	-6575	12102	-10807	-154	-131	-125	-72	-69	-60	-105	37	-152	17	32	-91	-1	-57	80	-32	-3
0.608333	-102	-383	-3143	-12927	-66	-9044	-4392	-1717	-288	-9546	-7230	-9518	-189	-10629	-10413	-18006	-147	-1988	1964	-15894	291	-9464	9667	-17113	-267	-8187	10386	-13254	-531	-6202	11633	-10640	-149	-128	-142	-55	-62	-58	-103	40	-151	15	28	-78	-21	-57	81	-30	-1
0.609167	-132	-135	-2470	-12853	-91	-8558	-4090	-1067	-141	-9226	-7130	-9866	-287	-9967	-10006	-18954	-154	-2180	1682	-15299	-111	-9063	9431	-16990	-199	-7708	10023	-13093	-422	-5816	11169	-10469	-148	-125	-119	-68	-61	-57	-102	33	-151	18	35	-75	-19	-56	84	-30	2
0.610000	-120	113	-1807	-12789	-63	-8034	-3770	-504	39	-8860	-7014	-10243	-387	-9251	-9549	-19835	-21	-2334	1418	-14689	81	-8636	9173	-16859	-178	-7232	9646	-12956	-373	-5419	10708	-10300	-147	-124	-119	-66	-60	-58	-107	41	-148	18	35	-76	-19	-61	82	-28	1
0.610833	-156	355	-1173	-12736	-81	-7476	-3440	-19	397	-8443	-6877	-10631	-531	-8482	-9014	-20636	-482	-2453	1178	-14076	204	-8219	8900	-16718	-189	-6759	9269	-12829	-289	-5006	10268	-10135	-149	-127	-121	-69	-65	-57	-98	40	-150	18	36	-76	-19	-59	81	-28	0
0.611667	-137	584	-584	-12665	-184	-6890	-3106	387	933	-7967	-6719	-11038	-673	-7666	-8466	-21342	-112	-2528	969	-13482	-14	-7795	8611	-16569	-169	-6294	8885	-12720	-258	-4576	9835	-9963	-147	-125	-121	-64	-60	-53	-103	42	-147	18	35	-74	-46	-57	84	-28	1
0.612500	-97	790	-45	-12602	-187	-6281	-2771	715	1411	-7438	-6545	-11445	-520	-6821	-7850	-21937	-112	-2571	797	-12875	142	-7376	8307	-16410	-150	-5837	8503	-12613	-220	-4131	9416	-9808	-150	-148	-120	-68	-63	-59	-104	40	-166	19	35	-75	-19	-57	82	-30	2
0.613333	-148	983	439	-12511	-162	-5656	-2442	971	1406	-6848	-6347	-11857	-492	-5955	-7198	-22422	-317	-2565	666	-12303	235	-6957	7991	-16245	-159	-5383	8122	-12514	-195	-3675	9016	-9651	-148	-121	-119	-65	-61	-57	-109	40	-149	20	34	-74	-19	-58	78	-29	7
0.614167	-196	1113	860	-12405	-266	-5022	-2152	1162	959	-6211	-6130	-12261	-581	-5081	-6520	-22772	-156	-2525	580	-11758	-90	-6546	7671	-16063	-121	-4947	7745	-12419	-165	-3204	8636	-9506	-151	-125	-120	-67	-65	-58	-105	39	-150	17	35	-72	-21	-52	81	-28	-1
0.615000	-185	1221	1225	-12278	-368	-4398	-1883	1287	669	-5530	-5902	-12656	-853	-4219	-5830	-22998	-81	-2451	542	-11251	-6	-6143	7352	-15887	-96	-4522	7369	-12338	-166	-2737	8268	-9354	-153	-127	-122	-67	-66	-58	-107	36	-153	15	33	-76	-27	-61	70	-35	-4
0.615833	-219	1291	1537	-12146	-326	-3782	-1665	1377	369	-4803	-5664	-13031	-1073	-3366	-5129	-23095	-499	-2338	552	-10776	98	-5749	7032	-15691	-111	-4109	7004	-12243	-184	-2255	7914	-9247	-150	-128	-121	-68	-65	-58	-109	41	-151	18	35	-70	-21	-57	79	-28	1
0.616667	-248	1322	1816	-12002	-297	-3185	-1490	1396	327	-4043	-5421	-13381	-953	-2537	-4428	-23057	-225	-2185	612	-10341	-27	-5365	6718	-15495	-120	-3710	6641	-12157	-111	-1774	7568	-9132	-147	-125	-117	-63	-59	-56	-105	40	-146	20	36	-73	-21	-63	80	-28	2
0.617500	-186	1318	2022	-11868	-342	-2623	-1373	1394	416	-3261	-5180	-13703	-832	-1740	-3752	-22894	-234	-2029	710	-9950	-27	-4996	6407	-15292	-122	-3319	6284	-12071	-94	-1300	7224	-9032	-147	-121	-119	-65	-61	-36	-107	43	-145	20	36	-70	-18	-58	82	-31	2
0.618333	-170	1273	2202	-11743	-426	-2093	-1326	1360	542	-2463	-4948	-13993	-745	-990	-3112	-22617	-225	-1843	851	-9604	-117	-4637	6103	-15089	-98	-2945	5925	-11984	-80	-839	6880	-8944	-147	-124	-120	-63	-61	-56	-107	38	-150	19	37	-74	-24	-59	78	-32	1
0.619167	-210	1193	2350	-11638	-401	-1601	-1340	1310	590	-1661	-4732	-14232	-718	-301	-2523	-22225	-245	-1640	1015	-9297	-9	-4296	5804	-14881	-90	-2581	5574	-11903	-78	-393	6533	-8867	-149	-126	-120	-65	-66	-61	-109	38	-151	17	39	-75	-22	-59	79	-33	0
0.620000	-217	1086	2466	-11551	-356	-1149	-1417	1252	357	-865	-4537	-14443	-798	327	-1992	-21733	-336	-1422	1207	-9026	8	-3961	5518	-14668	-126	-2215	5226	-11822	-85	26	6176	-8794	-150	-127	-122	-63	-64	-60	-107	42	-152	19	35	-72	-23	-57	80	-33	-5
0.620833	-250	957	2556	-11506	-334	-730	-1554	1193	337	-80	-4365	-14589	-765	894	-1527	-21151	42	-1193	1413	-8786	-259	-3645	5239	-14457	-129	-1885	4881	-11744	-47	423	5810	-8727	-150	-126	-115	-64	-64	-59	-105	39	-151	19	37	-73	-22	-58	84	-30	0
0.621667	-243	803	2620	-11448	-248	-346	-1737	1134	510	667	-4226	-14689	-698	1384	-1143	-20499	-104	-963	1629	-8578	-13	-3336	4968	-14244	-92	-1556	4539	-11672	-45	787	5420	-8664	-149	-126	-119	-63	-63	-58	-103	39	-150	18	37	-74	-21	-56	80	-31	-3
0.622500	-238	637	2654	-11432	-211	-1	-1968	1085	436	1380	-4121	-14733	-655	1803	-831	-19811	-215	-730	1841	-8398	-94	-3050	4698	-14041	-121	-1233	4191	-11606	-55	1124	5016	-8601	-146	-127	-124	-69	-64	-56	-112	40	-148	16	34	-74	-36	-56	84	-28	-1
0.623333	-205	455	2658	-11427	-256	317	-2226	1053	260	2050	-4051	-14719	-721	2147	-612	-19052	510	-508	2039	-8236	-212	-2774	4430	-13841	-181	-925	3842	-11554	-66	1420	4584	-8541	-145	-126	-122	-67	-62	-59	-108	38	-152	16	35	-77	-22	-61	79	-32	-3
0.624167	-198	270	2629	-11434	-243	613	-2506	1031	136	2669	-4017	-14661	-711	2421	-471	-18291	23	-288	2220	-8086	4	-2508	4167	-13637	-161	-631	3492	-11511	-12	1681	4138	-8467	-151	-127	-119	-65	-63	-59	-109	38	-152	17	36	-76	-23	-58	84	-28	-4
0.625000	-217	88	2564	-11427	-172	903	-2779	1027	-43	3228	-4017	-14519	-489	2627	-413	-17530	22	-80	2370	-7945	-181	-2260	3898	-13445	-158	-351	3135	-11480	29	1905	3661	-8395	-151	-128	-120	-66	-64	-60	-105	41	-150	16	35	-76	-22	-58	85	-9	-5
0.625833	-222	-100	2456	-11400	-114	1172	-3038	1034	-153	3722	-4046	-14339	-597	2771	-428	-16779	-1	112	2488	-7810	-109	-2025	3623	-13258	-212	-91	2777	-11462	17	2077	3157	-8310	-150	-134	-119	-69	-66	-59	-105	37	-151	11	33	-79	-23	-56	82	-28	0
0.626667	-221	-282	2301	-11334	-170	1440	-3261	1058	-126	4143	-4097	-14113	-662	2850	-512	-16071	47	287	2566	-7674	35	-1802	3345	-13076	-202	151	2410	-11457	-12	2218	2643	-8219	-151	-127	-120	-67	-65	-60	-104	40	-152	10	35	-78	-18	-56	81	-30	-1
0.627500	-202	-456	2097	-11213	-163	1701	-3441	1085	44	4490	-4174	-13838	-615	2878	-650	-15407	189	451	2600	-7532	-59	-1601	3057	-12902	-190	371	2044	-11465	-39	2324	2105	-8117	-152	-126	-121	-68	-67	-61	-108	35	-155	17	35	-77	-21	-57	82	-30	-4
0.628333	-215	-623	1844	-11028	-188	1961	-3556	1118	243	4766	-4258	-13521	-715	2858	-833	-14808	421	587	2592	-7384	-143	-1410	2758	-12732	-200	570	1671	-11486	-4	2388	1545	-8009	-151	-126	-119	-66	-62	-59	-103	42	-151	20	36	-75	-21	-53	82	-28	-1
0.629167	-207	-768	1536	-10756	-186	2218	-3596	1150	315	4972	-4345	-13173	-615	2797	-1044	-14280	-8	707	2539	-7211	0	-1236	2444	-12571	-189	740	1299	-11518	-28	2420	977	-7895	-149	-121	-118	-65	-60	-58	-99	41	-149	17	36	-73	-16	-53	81	-28	1
0.630000	-121	-910	1176	-10395	-147	2470	-3564	1178	329	5098	-4424	-12792	-379	2696	-1280	-13837	76	804	2446	-7052	-199	-1086	2125	-12410	-174	879	926	-11558	-27	2409	399	-7773	-149	-126	-118	-63	-60	-58	-102	43	-147	18	38	-83	-19	-56	84	-28	0
0.630833	-134	-1038	774	-9955	-122	2704	-3440	1189	415	5143	-4496	-12394	-396	2560	-1519	-13482	121	879	2309	-6872	-120	-956	1791	-12260	-197	982	552	-11612	-97	2364	-187	-7646	-151	-127	-119	-66	-62	-60	-104	39	-152	15	34	-77	-18	-58	84	-29	1
0.631667	-207	-1150	336	-9419	-90	2917	-3238	1181	497	5121	-4544	-11981	-293	2397	-1750	-13218	15	928	2144	-6675	-109	-845	1446	-12117	-240	1051	184	-11668	-168	2284	-776	-7526	-153	-131	-125	-69	-66	-62	-108	36	-153	15	33	-60	-25	-60	79	-35	-5
0.632500	-210	-1250	-124	-8809	-111	3103	-2953	1155	367	5016	-4564	-11556	-160	2205	-1963	-13040	-10	954	1953	-6459	-127	-754	1093	-11972	-212	1085	-181	-11724	-103	2173	-1355	-7398	-155	-127	-121	-68	-64	-61	-107	39	-153	32	30	-79	-24	-59	80	-32	-1
0.633333	-180	-1327	-589	-8127	-104	3255	-2587	1107	353	4850	-4544	-11125	-297	1987	-2146	-12950	-163	987	1739	-6209	10	-687	729	-11833	-230	1083	-537	-11784	-39	2014	-1921	-7275	-152	-128	-126	-66	-66	-58	-108	39	-151	17	33	-79	-24	-57	90	-29	-4
0.634167	-122	-1392	-1046	-7404	-65	3362	-2157	1028	377	4606	-4488	-10702	-229	1743	-2272	-12941	-74	1017	1517	-5982	-160	-639	361	-11698	-223	1041	-886	-11838	-104	1843	-2464	-7151	-149	-135	-120	-66	-66	-60	-108	40	-155	15	32	-63	-22	-58	80	-31	-1
0.635000	-81	-1448	-1492	-6646	-55	3406	-1679	922	200	4304	-4387	-10287	-177	1468	-2387	-13002	0	986	1287	-5714	-96	-611	-14	-11564	-190	966	-1219	-11889	-98	1627	-2987	-7034	-149	-130	-122	-67	-59	-59	-109	39	-153	16	33	-76	-22	-60	80	-29	0
0.635833	-56	-1481	-1891	-5896	-60	3389	-1155	786	179	3930	-4243	-9886	-291	1165	-2445	-13126	-277	970	1066	-5427	-111	-619	-390	-11432	-220	850	-1541	-11933	-146	1372	-3473	-6922	-148	-128	-119	-65	-56	-60	-103	41	-148	17	33	-76	-22	-57	82	-31	0
0.636667	-73	-1505	-2240	-5174	-111	3293	-615	621	270	3498	-4052	-9508	-174	824	-2436	-13300	362	943	852	-5113	-377	-644	-764	-11300	-216	701	-1846	-11968	-172	1092	-3927	-6813	-144	-126	-120	-69	-63	-59	-109	40	-145	19	33	-76	-21	-55	92	-28	4
0.637500	-112	-1516	-2520	-4516	-135	3125	-66	430	196	3004	-3822	-9153	-122	442	-2378	-13508	-76	916	656	-4823	-83	-695	-1130	-11177	-181	514	-2145	-11995	-178	776	-4340	-6721	-146	-128	-118	-66	-60	-59	-128	39	-149	16	27	-76	-19	-56	84	-28	0
0.638333	-119	-1524	-2721	-3944	-146	2867	469	211	197	2450	-3555	-8819	-292	21	-2273	-13738	-61	884	481	-4508	-148	-770	-1492	-11058	-193	294	-2426	-12008	-190	431	-4711	-6620	-147	-121	-119	-67	-61	-56	-109	40	-150	18	34	-73	-19	-57	78	-31	-3
0.639167	-113	-1517	-2837	-3486	-142	2526	983	-33	216	1849	-3235	-8526	-276	-444	-2125	-13975	69	849	334	-4184	-34	-872	-1852	-10945	-208	43	-2694	-12013	-195	50	-5036	-6531	-151	-130	-122	-66	-67	-61	-108	37	-155	15	29	-79	-24	-60	79	-32	-5
0.640000	-145	-1504	-2863	-3164	-126	2105	1467	-299	209	1198	-2927	-8256	-352	-957	-1931	-14205	81	821	215	-3862	-92	-994	-2188	-10832	-150	-235	-2946	-11998	-150	-346	-5303	-6450	-152	-131	-128	-70	-68	-62	-112	36	-153	12	28	-79	-27	-60	79	-33	-1
0.640833	-158	-1492	-2789	-2993	-64	1607	1904	-582	142	507	-2585	-8033	-366	-1516	-1701	-14410	-1	796	133	-3538	-134	-1134	-2506	-10726	-101	-539	-3177	-11971	-82	-769	-5519	-6376	-152	-108	-124	-67	-62	-60	-108	37	-153	18	34	-76	-25	-60	82	-30	0
0.641667	-147	-1473	-2623	-2987	-88	1048	2293	-871	123	-206	-2217	-7806	-193	-2105	-1434	-14573	395	779	82	-3236	-152	-1297	-2802	-10624	-94	-866	-3399	-11927	-145	-1209	-5681	-6311	-147	-127	-120	-70	-65	-60	-109	37	-148	18	30	-75	-19	-60	81	-30	-1
0.642500	-108	-1456	-2366	-3146	-139	431	2625	-1175	159	-955	-1850	-7631	-135	-2780	-1145	-14697	56	764	68	-2946	85	-1476	-3067	-10531	-34	-1215	-3613	-11864	-190	-1672	-5793	-6252	-149	-126	-120	-65	-60	-59	-107	41	-152	9	34	-75	-24	-60	81	-29	0
0.643333	-83	-1441	-2034	-3467	-115	-236	2900	-1492	109	-1727	-1482	-7482	-168	-3479	-839	-14765	-135	749	80	-2690	-58	-1675	-3314	-10439	-26	-1584	-3822	-11786	-152	-2129	-5851	-6204	-149	-126	-117	-67	-62	-56	-103	39	-150	20	35	-74	-21	-56	84	-28	-1
0.644167	-160	-1437	-1637	-3938	-34	-941	3122	-1820	101	-2515	-1120	-7364	-203	-4203	-513	-14770	-7	744	128	-2461	-26	-1885	-3512	-10356	-60	-1971	-3990	-11688	-150	-2597	-5865	-6162	-145	-130	-119	-64	-60	-56	-108	38	-148	19	35	-74	-21	-56	82	-27	1
0.645000	-174	-1439	-1189	-4543	-34	-1670	3292	-2150	157	-3287	-769	-7269	-234	-4960	-202	-14705	-113	740	200	-2274	144	-2114	-3690	-10279	-36	-2365	-4160	-11573	-199	-3065	-5830	-6129	-147	-126	-116	-65	-61	-59	-111	43	-148	20	36	-73	-18	-58	84	-29	2
0.645833	-94	-1458	-701	-5252	-31	-2405	3414	-2490	327	-4055	-439	-7201	-178	-5717	101	-14571	99	738	294	-2133	62	-2349	-3821	-10207	37	-2783	-4315	-11440	-206	-3523	-5759	-6102	-145	-127	-118	-94	-62	-58	-104	40	-148	18	34	-76	-21	-57	81	-29	-1
0.646667	-112	-1487	-200	-6032	56	-3140	3496	-2831	330	-4798	-100	-7144	-170	-6474	409	-14357	57	734	406	-2042	70	-2588	-3918	-10143	24	-3181	-4458	-11285	-152	-3974	-5649	-6079	-149	-127	-119	-72	-61	-57	-102	37	-151	19	34	-74	-18	-57	80	-29	0
0.647500	-133	-1529	302	-6837	47	-3854	3547	-3190	318	-5513	157	-7114	-231	-7210	695	-14081	-85	719	539	-2007	199	-2832	-3970	-10082	-16	-3600	-4602	-11106	-139	-4411	-5510	-6064	-153	-128	-122	-66	-64	-60	-104	38	-152	18	34	-78	-25	-58	79	-33	-5
0.648333	-134	-1591	791	-7638	-52	-4548	3570	-3535	355	-6188	424	-7098	-333	-7902	969	-13728	110	706	680	-2026	328	-3079	-3985	-10028	-39	-4014	-4702	-10915	-148	-4828	-5352	-6047	-150	-130	-121	-66	-66	-62	-109	34	-155	13	35	-78	-33	-61	79	-29	-1
0.649167	-173	-1666	1249	-8390	-12	-5236	3583	-3891	92	-6801	669	-7088	-310	-8538	1216	-13311	-260	687	835	-2088	343	-3318	-3944	-9964	-86	-4418	-4795	-10690	-160	-5213	-5168	-6028	-148	-126	-119	-65	-62	-56	-101	42	-149	20	35	-76	-18	-55	81	-27	0
0.650000	-206	-1755	1670	-9063	-25	-5825	3584	-4253	-85	-7348	891	-7087	-75	-9090	1446	-12828	153	653	1009	-2211	74	-3557	-3872	-9912	-119	-4819	-4868	-10452	-145	-5574	-4978	-6009	-149	-125	-119	-65	-60	-66	-104	38	-152	18	36	-77	-19	-53	81	-27	-1
0.650833	-179	-1861	2043	-9617	-8	-6402	3580	-4623	-210	-7827	1089	-7095	52	-9564	1644	-12291	179	607	1155	-2378	308	-3787	-3756	-9853	-66	-5201	-4922	-10193	-77	-5920	-4786	-5985	-150	-126	-122	-66	-61	-57	-102	41	-153	18	35	-92	-19	-57	81	-28	-4
0.651667	-179	-1982	2358	-10019	28	-6927	3572	-4995	-288	-8230	1267	-7107	35	-9930	1818	-11700	10	543	1318	-2590	164	-4005	-3604	-9798	-48	-5569	-4954	-9912	-48	-6219	-4587	-5947	-147	-139	-121	-65	-60	-56	-104	39	-150	16	35	-75	-18	-57	78	-27	2
0.652500	-194	-2143	2619	-10257	-40	-7400	3563	-5372	-318	-8548	1429	-7118	106	-10194	1961	-11064	33	464	1480	-2831	179	-4215	-3412	-9735	-81	-5914	-4962	-9599	-64	-6499	-4396	-5896	-150	-129	-122	-65	-63	-56	-100	39	-146	17	36	-78	-17	-53	80	-27	0
0.653333	-141	-2253	2827	-10309	-42	-7827	3555	-5750	-448	-8793	1568	-7126	349	-10345	2102	-10390	52	365	1630	-3096	197	-4406	-3198	-9667	-84	-6239	-4941	-9304	-25	-6748	-4214	-5829	-151	-127	-119	-65	-62	-58	-103	40	-152	18	35	-67	-19	-56	81	-45	-1
0.654167	-162	-2401	2988	-10166	44	-8208	3547	-6132	-575	-8954	1697	-7124	345	-10386	2160	-9680	-73	245	1779	-3380	217	-4587	-2952	-9591	-94	-6529	-4881	-8983	-40	-6973	-4042	-5742	-151	-128	-126	-63	-61	-59	-104	39	-149	20	37	-75	-25	-57	82	-27	0
0.655000	-205	-2546	3103	-9827	40	-8540	3531	-6509	-671	-9044	1814	-7115	288	-10326	2222	-8938	271	104	1896	-3672	88	-4752	-2680	-9506	-122	-6795	-4802	-8651	-48	-7174	-3875	-5630	-148	-124	-119	-64	-58	-43	-99	37	-146	18	35	-76	-18	-55	82	-27	0
0.655833	-173	-2696	3188	-9306	99	-8835	3508	-6886	-580	-9066	1906	-7092	439	-10168	2249	-8168	-59	-52	2053	-3956	306	-4903	-2402	-9413	-88	-7023	-4681	-8315	-26	-7358	-3726	-5492	-146	-126	-122	-63	-62	-55	-101	38	-147	19	36	-77	-21	-45	81	-27	1
0.656667	-160	-2835	3258	-8617	102	-9092	3481	-7248	-541	-9032	1988	-7059	389	-9928	2258	-7377	-346	-233	2177	-4224	206	-5042	-2094	-9306	-92	-7225	-4531	-7980	-43	-7514	-3589	-5328	-149	-126	-120	-65	-62	-57	-104	39	-158	18	32	-79	-22	-57	79	-30	0
0.657500	-160	-2968	3312	-7791	2	-9313	3421	-7601	-655	-8947	2059	-7007	312	-9619	2244	-6570	42	-430	2285	-4464	197	-5163	-1791	-9181	-142	-7388	-4336	-7637	33	-7656	-3465	-5130	-150	-129	-120	-64	-59	-57	-101	40	-149	17	38	-74	-21	-55	82	-28	-3
0.658333	-121	-3082	3374	-6853	7	-9500	3357	-7936	-678	-8827	2118	-6941	450	-9261	2211	-5754	-115	-642	2397	-4675	298	-5276	-1486	-9043	-129	-7520	-4111	-7303	26	-7790	-3350	-4903	-150	-126	-120	-64	-65	-74	-103	40	-151	16	36	-78	-24	-62	80	-30	0
0.659167	-84	-3187	3442	-5838	49	-9661	3266	-8254	-539	-8682	2160	-6863	641	-8871	2159	-4940	-110	-867	2476	-4843	154	-5385	-1186	-8891	-73	-7616	-3851	-6974	55	-7901	-3247	-4648	-151	-128	-126	-59	-65	-61	-108	39	-151	17	34	-78	-24	-60	79	-30	-3
0.660000	-116	-3273	3532	-4772	-42	-9792	3147	-8541	-514	-8524	2197	-6772	626	-8473	2096	-4125	-187	-1096	2557	-4967	68	-5486	-893	-8714	-116	-7692	-3559	-6656	1	-8003	-3148	-4361	-154	-126	-122	-68	-49	-60	-105	39	-151	1	32	-79	-24	-59	81	-30	0
0.660833	-132	-3340	3641	-3704	-179	-9890	3016	-8792	-666	-8359	2210	-6671	509	-8062	2026	-3337	-259	-1336	2623	-5038	-42	-5585	-612	-8524	-147	-7738	-3240	-6336	-101	-8087	-3057	-4041	-150	-131	-125	-68	-64	-60	-107	40	-154	17	41	-79	-22	-58	84	0	-1
0.661667	-136	-3386	3790	-2667	-220	-9963	2865	-9006	-762	-8202	2216	-6564	335	-7675	1952	-2523	71	-1575	2683	-5058	-94	-5682	-351	-8312	-111	-7757	-2891	-6032	-44	-8160	-2971	-3696	-154	-128	-121	-67	-61	-63	-104	41	-150	18	44	-75	-26	-57	85	-30	0
0.662500	-130	-3410	3961	-1702	-200	-10006	2699	-9180	-692	-8057	2216	-6455	364	-7312	1876	-1772	-308	-1806	2734	-5034	13	-5783	-110	-8081	-87	-7755	-2518	-5732	-22	-8214	-2883	-3325	-149	-126	-120	-65	-65	-62	-107	42	-150	16	35	-75	-21	-56	84	-31	-1
0.663333	-131	-3418	4152	-835	-165	-10021	2520	-9309	-523	-7935	2203	-6355	641	-6989	1802	-1051	6	-2031	2782	-4956	-279	-5890	109	-7831	-75	-7738	-2133	-5433	-49	-8250	-2806	-2940	-150	-126	-118	-66	-62	-60	-107	37	-151	20	36	-75	-4	-58	81	-31	0
0.664167	-148	-3400	4365	-82	-110	-10029	2331	-9391	-338	-7830	2185	-6266	1470	-6712	1737	-388	137	-2239	2800	-4837	-176	-6008	302	-7563	-116	-7706	-1739	-5143	-66	-8264	-2728	-2537	-148	-127	-119	-69	-66	-60	-107	43	-152	16	34	-78	-24	-57	85	-30	-3
0.665000	-169	-3370	4591	524	-6	-9962	2155	-9450	-237	-7750	2161	-6185	1866	-6485	1682	216	-129	-2433	2819	-4681	-354	-6132	464	-7283	-149	-7669	-1352	-4865	-18	-8261	-2658	-2128	-154	-130	-122	-73	-65	-63	-109	39	-155	-5	32	-78	-24	-60	77	-36	-5
0.665833	-155	-3328	4822	981	-24	-9883	1989	-9420	-179	-7697	2137	-6142	1218	-6298	1641	750	0	-2596	2832	-4492	-360	-6264	601	-6986	-154	-7612	-965	-4579	8	-8222	-2587	-1706	-149	-126	-122	-69	-62	-65	-110	38	-152	13	34	-77	-22	-60	81	-32	-4
0.666667	-122	-3267	5055	1278	-72	-9766	1846	-9361	-133	-7659	2119	-6101	943	-6154	1619	1207	-80	-2729	2851	-4281	-270	-6404	712	-6672	-239	-7558	-604	-4293	-58	-8158	-2521	-1289	-124	-129	-121	-68	-66	-62	-109	38	-149	15	36	-79	-25	-60	79	-31	0
0.667500	-181	-3202	5262	1413	-45	-9625	1730	-9261	-111	-7624	2105	-6110	701	-6045	1617	1571	-117	-2824	2860	-4058	-187	-6550	791	-6349	-252	-7497	-264	-4008	-44	-8061	-2446	-882	-151	-129	-120	-70	-64	-64	-111	35	-152	15	32	-79	-24	-57	81	-31	-1
0.668333	-213	-3138	5449	1389	-50	-9446	1652	-9125	-87	-7613	2101	-6138	96	-5967	1628	1831	148	-2881	2868	-3829	-486	-6700	842	-6019	-231	-7429	43	-3710	-91	-7928	-2400	-488	-151	-129	-121	-67	-63	-60	-108	40	-156	19	37	-77	-12	-60	80	-33	-5
0.669167	-134	-3069	5608	1222	-94	-9242	1614	-8952	-91	-7597	2112	-6193	-238	-5903	1686	1992	2	-2894	2880	-3594	-375	-6852	883	-5677	-231	-7355	311	-3406	-124	-7758	-2344	-104	-146	-125	-119	-65	-63	-58	-103	40	-153	18	38	-75	-22	-56	80	-28	0
0.670000	-129	-3003	5724	920	-143	-9016	1630	-8748	-143	-7539	2138	-6281	-241	-5848	1747	2041	-350	-2861	2891	-3373	-259	-7005	860	-5333	-239	-7280	523	-3100	-125	-7560	-2306	243	-148	-126	-119	-66	-63	-65	-103	44	-148	20	36	-77	-19	-56	82	-30	-1
0.670833	-154	-2943	5793	504	-235	-8763	1697	-8536	-129	-7486	2181	-6394	-391	-5796	1848	1987	-153	-2781	2901	-3171	-385	-7152	825	-4991	-286	-7199	679	-2783	-153	-7332	-2272	569	-148	-126	-122	-63	-60	-58	-105	39	-151	16	34	-80	-19	-56	81	-29	0
0.671667	-166	-2891	5817	-49	-194	-8497	1817	-8295	-105	-7411	2241	-6526	-638	-5706	1942	1826	-189	-2651	2918	-2990	-329	-7290	767	-4649	-268	-7110	775	-2457	-280	-7072	-2260	851	-149	-124	-119	-66	-62	-60	-107	40	-150	17	39	-75	-23	-59	79	-30	-3
0.672500	-179	-2851	5793	-572	-220	-8220	1989	-8054	-130	-7306	2319	-6672	-826	-5644	2066	1572	-145	-2470	2934	-2832	-333	-7406	682	-4315	-248	-7018	800	-2123	-224	-6783	-2247	1106	-151	-128	-120	-65	-64	-60	-105	40	-158	13	35	-76	-22	-60	80	-30	0
0.673333	-166	-2819	5722	-1185	-240	-7935	2215	-7802	-180	-7162	2414	-6828	-935	-5532	2203	1223	-146	-2243	2955	-2740	-284	-7519	577	-3983	-213	-6916	751	-1783	-233	-6483	-2255	1309	-162	-133	-125	-68	-63	-63	-111	35	-154	26	34	-79	-23	-63	76	-34	-4
0.674167	-151	-2792	5613	-1823	-182	-7648	2493	-7548	-142	-6986	2531	-6983	-964	-5386	2350	812	-336	-1960	2982	-2622	-145	-7604	452	-3655	-185	-6802	637	-1435	-260	-6166	-2261	1483	-150	-129	-122	-66	-64	-58	-103	38	-154	12	34	-78	-19	-58	80	-29	0
0.675000	-169	-2773	5469	-2461	-196	-7344	2827	-7294	-76	-6762	2667	-7124	-1060	-5197	2509	336	-121	-1629	3003	-2561	-162	-7659	315	-3339	-198	-6686	432	-1081	-186	-5845	-2286	1603	-148	-131	-126	-66	-55	-59	-105	39	-151	13	35	-76	-22	-57	79	-30	-1
0.675833	-165	-2756	5298	-3082	-208	-7073	3201	-7045	-43	-6508	2811	-7247	-1085	-4974	2669	-182	-398	-1247	3029	-2532	-34	-7686	160	-3032	-246	-6557	160	-725	-196	-5521	-2318	1684	-146	-129	-120	-67	-59	-56	-104	40	-150	12	33	-77	-17	-56	81	-32	0
0.676667	-154	-2738	5109	-3669	-113	-6799	3610	-6801	-60	-6214	2967	-7344	-1199	-4704	2830	-732	-334	-830	3051	-2535	-254	-7679	-10	-2743	-214	-6419	-176	-368	-151	-5211	-2365	1726	-147	-128	-122	-67	-58	-72	-100	40	-148	18	35	-75	-21	-59	81	-27	0
0.677500	-152	-2721	4912	-4209	-79	-6537	4048	-6561	-306	-5892	3123	-7408	-1272	-4400	2987	-1286	16	-369	3069	-2572	-109	-7640	-185	-2459	-233	-6278	-593	-13	-203	-4916	-2393	1724	-147	-127	-120	-67	-59	-58	-103	39	-147	17	32	-76	-15	-70	82	-28	3
0.678333	-163	-2694	4709	-4695	-103	-6284	4505	-6329	-736	-5542	3284	-7433	-1027	-4061	3136	-1835	-366	110	3076	-2642	-53	-7570	-369	-2189	-294	-6131	-1063	340	-318	-4648	-2433	1686	-147	-131	-121	-64	-60	-57	-102	38	-150	15	36	-64	-22	-58	81	-29	0
0.679167	-165	-2661	4522	-5113	-78	-6045	4979	-6101	-723	-5178	3440	-7412	-1137	-3695	3268	-2366	-53	621	3081	-2720	-223	-7463	-553	-1935	-219	-5983	-1578	682	-269	-4414	-2468	1609	-136	-130	-122	-67	-63	-58	-108	36	-153	13	30	-81	-22	-59	81	-33	3
0.680000	-204	-2610	4344	-5470	-27	-5820	5458	-5889	-507	-4797	3591	-7341	-1201	-3305	3394	-2858	-108	1149	3073	-2830	-72	-7321	-737	-1686	-222	-5831	-2122	1019	-246	-4217	-2492	1509	-143	-132	-125	-69	-63	-62	-107	32	-148	15	33	-79	-22	-61	79	-32	0
0.680833	-196	-2540	4194	-5750	-7	-5610	5930	-5660	-492	-4415	3730	-7221	-1278	-2900	3512	-3317	-201	1689	3065	-2952	121	-7148	-909	-1447	-237	-5677	-2688	1342	-387	-4061	-2505	1380	-149	-127	-121	-70	-62	-61	-107	37	-148	15	30	-79	-23	-61	79	-34	8
0.681667	-180	-2459	4069	-5953	45	-5412	6394	-5443	-438	-4034	3854	-7058	-1524	-2480	3587	-3714	-19	2222	3031	-3094	-108	-6947	-1072	-1221	-221	-5528	-3260	1654	-406	-3948	-2492	1230	-153	-131	-126	-69	-69	-63	-112	34	-153	12	30	-80	-26	-64	76	-34	-6
0.682500	-200	-2350	3972	-6077	34	-5226	6833	-5234	-367	-3666	3964	-6845	-1477	-2060	3675	-4059	3	2755	3000	-3232	-83	-6715	-1212	-997	-255	-5379	-3817	1962	-289	-3885	-2451	1071	-150	-130	-124	-66	-64	-62	-109	38	-154	17	32	-78	-24	-59	77	-30	-3
0.683333	-147	-2218	3911	-6188	76	-5052	7251	-5020	-291	-3300	4057	-6601	-1217	-1640	3745	-4323	-465	3263	2961	-3384	35	-6462	-1334	-778	-270	-5236	-4350	2244	-323	-3860	-2384	895	-150	-131	-120	-67	-69	-61	-110	39	-151	15	30	-78	-22	-59	78	-31	-1
0.684167	-132	-2062	3879	-6199	133	-4871	7637	-4813	-232	-2954	4127	-6305	-997	-1228	3798	-4589	-287	3756	2906	-3538	-127	-6188	-1428	-562	-240	-5097	-4836	2506	-389	-3885	-2285	715	-149	-127	-124	-67	-62	-60	-109	39	-150	16	32	-75	-9	-61	78	-31	0
0.685000	-151	-1890	3867	-6176	132	-4706	7984	-4619	-376	-2635	4176	-5998	-1018	-832	3839	-4789	-268	4219	2844	-3696	-91	-5905	-1497	-350	-252	-4966	-5260	2747	-280	-3949	-2150	526	-144	-126	-81	-66	-62	-62	-110	37	-149	20	33	-76	-24	-57	79	-28	2
0.685833	-155	-1695	3881	-6107	90	-4538	8283	-4434	-611	-2338	4205	-5676	-873	-453	3864	-4959	-270	4641	2793	-3849	-253	-5612	-1528	-144	-249	-4840	-5611	2960	-301	-4048	-1981	336	-147	-128	-124	-67	-63	-61	-119	39	-148	17	32	-76	-23	-61	78	-28	0
0.686667	-167	-1482	3912	-5986	111	-4375	8532	-4263	-665	-2061	4203	-5350	-488	-83	3882	-5117	-277	5028	2692	-4002	-207	-5316	-1523	57	-245	-4721	-5868	3140	-258	-4175	-1770	143	-141	-127	-121	-69	-67	-63	-112	38	-149	17	33	-76	-22	-58	79	-29	-3
0.687500	-166	-1257	3950	-5823	153	-4208	8733	-4113	-696	-1806	4184	-5036	-309	265	3884	-5272	-405	5360	2605	-4144	-116	-5023	-1475	250	-294	-4605	-6050	3283	-215	-4330	-1524	-52	-150	-128	-122	-66	-65	-61	-111	35	-153	17	33	-76	-21	-61	79	-32	-1
0.688333	-195	-1020	3996	-5636	150	-4044	8877	-3986	-845	-1571	4142	-4735	-367	601	3882	-5430	-195	5658	2512	-4285	-138	-4740	-1385	436	-326	-4487	-6090	3379	-197	-4494	-1240	-246	-150	-121	-122	-65	-62	-61	-107	38	-149	17	34	-74	-19	-56	82	-28	-3
0.689167	-211	-776	4036	-5430	163	-3903	8968	-3890	-976	-1350	4077	-4470	-697	919	3862	-5663	-246	5901	2403	-4408	30	-4460	-1241	611	-292	-4373	-6032	3431	-118	-4664	-925	-443	-147	-122	-118	-63	-63	-57	-105	42	-151	21	37	-73	-21	-53	85	-31	1
0.690000	-172	-535	4066	-5206	223	-3680	9003	-3832	-906	-1146	3995	-4248	-557	1228	3831	-5929	-373	6096	2284	-4529	-202	-4206	-1059	765	-272	-4259	-5860	3425	-116	-4834	-591	-650	-148	-129	-121	-67	-57	-59	-112	38	-154	16	35	-74	-21	-58	79	-29	-3
0.690833	-171	-294	4077	-4973	128	-3494	8981	-3815	-801	-957	3886	-4100	-378	1522	3785	-6256	104	6245	2163	-4635	-202	-3970	-822	905	-290	-4139	-5575	3361	-145	-4991	-232	-858	-148	-126	-119	-64	-61	-56	-108	41	-169	20	36	-70	-22	-55	81	-28	-4
0.691667	-205	-57	4070	-4731	52	-3304	8909	-3848	-721	-771	3764	-3932	-443	1819	3727	-6653	-374	6348	2020	-4731	4	-3759	-545	1018	-282	-4011	-5184	3231	-205	-5131	144	-1075	-147	-129	-126	-64	-61	-58	-103	38	-154	17	34	-70	-22	-57	84	-27	1
0.692500	-188	173	4038	-4489	-19	-3113	8782	-3914	-557	-594	3623	-3926	-436	2107	3654	-7135	-213	6401	1869	-4814	-206	-3573	-222	1119	-293	-3885	-4690	3024	-258	-5245	526	-1305	-153	-129	-120	-63	-62	-60	-104	40	-151	20	37	-77	-23	-56	84	-25	-3
0.693333	-169	387	3977	-4254	-126	-2935	8600	-4041	-475	-421	3470	-3961	-320	2389	3564	-7681	-15	6414	1711	-4887	-147	-3419	149	1161	-290	-3749	-4108	2775	-242	-5322	913	-1533	-149	-127	-118	-83	-65	-57	-105	38	-158	19	35	-73	-21	-56	86	-26	-1
0.694167	-117	587	3886	-4036	-100	-2765	8373	-4216	-507	-253	3303	-4074	-125	2665	3460	-8298	18	6388	1535	-4950	-198	-3290	563	1182	-249	-3605	-3446	2449	-182	-5364	1289	-1796	-151	-127	-121	-64	-63	-57	-103	40	-148	10	34	-73	-22	-52	86	-27	-3
0.695000	-127	768	3765	-3836	-9	-2617	8097	-4473	-644	-93	3126	-4269	9	2938	3336	-8978	-5	6326	1355	-5000	-300	-3193	1020	1161	-262	-3455	-2719	2062	-34	-5364	1652	-2053	-144	-125	-120	-62	-59	-38	-100	37	-149	20	39	-69	-15	-52	88	-24	2
0.695833	-196	940	3612	-3661	-32	-2492	7776	-4731	-568	63	2939	-4551	252	3202	3195	-9691	131	6220	1158	-5042	-177	-3124	1517	1109	-280	-3302	-1940	1612	0	-5317	2009	-2327	-152	-126	-120	-64	-60	-56	-102	40	-149	20	36	-70	-23	-53	87	-27	0
0.696667	-170	1093	3430	-3519	-118	-2402	7410	-5063	-413	198	2746	-4917	474	3450	3037	-10438	-317	6089	956	-5080	35	-3085	2041	1010	-231	-3145	-1135	1113	-62	-5223	2343	-2613	-150	-124	-118	-63	-59	-60	-99	43	-149	20	39	-74	-21	-51	88	-26	2
0.697500	-165	1224	3223	-3420	-307	-2358	7008	-5440	-126	318	2544	-5364	765	3680	2854	-11188	-130	5926	736	-5119	-234	-3075	2589	876	-182	-2989	-304	561	-17	-5085	2645	-2903	-147	-127	-117	-63	-60	-57	-103	44	-160	19	39	-73	-18	-57	86	-26	1
0.698333	-199	1338	2992	-3366	-353	-2367	6561	-5861	118	408	2334	-5890	1376	3884	2658	-11926	-72	5738	507	-5162	-340	-3089	3160	694	-142	-2840	523	-24	-84	-4901	2922	-3203	-151	-130	-119	-66	-64	-61	-113	41	-158	15	32	-78	-24	-56	80	-29	-6
0.699167	-223	1430	2736	-3374	-290	-2434	6073	-6319	50	463	2104	-6478	1687	4053	2435	-12626	-190	5523	268	-5214	-334	-3118	3749	490	-117	-2662	1341	-634	-147	-4667	3169	-3496	-151	-130	-125	-70	-67	-58	-107	38	-153	17	32	-75	-25	-59	75	-30	-5
0.700000	-205	1531	2467	-3425	-344	-2555	5546	-6787	114	475	1864	-7124	1742	4192	2193	-13278	-274	5296	41	-5283	-240	-3165	4348	249	-120	-2551	2136	-1256	-119	-4404	3387	-3787	-152	-107	-120	-68	-63	-53	-105	39	-153	15	35	-79	-26	-57	82	-30	-1
0.700833	-208	1608	2181	-3550	-409	-2740	4977	-7285	264	440	1608	-7814	1664	4272	1923	-13869	-366	5057	-206	-5381	-116	-3226	4955	-15	-124	-2422	2898	-1882	-127	-4105	3573	-4075	-150	-127	-120	-67	-65	-69	-104	39	-152	-6	34	-75	-22	-58	82	-28	-15
0.701667	-213	1688	1885	-3742	-326	-2987	4361	-7799	109	335	1320	-8544	1531	4302	1618	-14393	-258	4807	-463	-5511	-84	-3290	5542	-299	-174	-2323	3619	-2505	-251	-3773	3716	-4347	-150	-130	-119	-66	-65	-59	-97	38	-155	16	35	-78	-25	-59	82	-31	-1
0.702500	-179	1733	1579	-4008	-296	-3298	3710	-8316	226	163	1003	-9300	1360	4270	1284	-14841	-124	4557	-748	-5685	206	-3358	6120	-597	-162	-2210	4297	-3110	-374	-3419	3854	-4614	-149	-128	-119	-65	-63	-59	-103	37	-153	16	34	-77	-22	-58	81	-30	-1
0.703333	-148	1790	1273	-4342	-290	-3670	2987	-8842	551	-85	638	-10072	994	4170	923	-15210	-283	4311	-1006	-5911	151	-3423	6677	-905	-112	-2129	4927	-3694	-406	-3054	3954	-4857	-149	-126	-118	-62	-64	-57	-108	47	-150	18	36	-75	-27	-61	81	-28	0
0.704167	-139	1838	956	-4751	-205	-4104	2257	-9359	623	-418	234	-10834	563	4002	498	-15498	91	4075	-1291	-6191	-85	-3486	7208	-1213	-111	-2067	5502	-4239	-497	-2675	4028	-5085	-149	-129	-120	-66	-61	-60	-108	41	-151	18	32	-77	-25	-58	81	-30	0
0.705000	-131	1883	637	-5217	-120	-4580	1463	-9865	640	-828	-227	-11585	148	3762	45	-15711	-361	3853	-1588	-6534	184	-3532	7704	-1520	-69	-2022	6022	-4747	-583	-2296	4052	-5291	-148	-129	-119	-64	-61	-57	-105	41	-181	13	35	-77	-21	-59	79	-33	-5
0.705833	-143	1922	320	-5784	-133	-5105	629	-10358	680	-1316	-741	-12306	-202	3458	-443	-15864	-335	3650	-1891	-6939	53	-3570	8150	-1819	-102	-1985	6485	-5207	-683	-1922	4089	-5475	-149	-127	-122	-64	-66	-55	-112	40	-152	17	35	-78	-22	-58	79	-29	0
0.706667	-195	1967	1	-6387	-113	-5662	-238	-10833	591	-1869	-1317	-12986	-534	3086	-975	-15930	-243	3475	-2196	-7399	80	-3590	8546	-2100	-115	-1973	6891	-5616	-770	-1557	4085	-5634	-155	-122	-122	-70	-68	-62	-109	36	-156	15	32	-80	-27	-63	74	-35	-5
0.707500	-143	2009	-302	-7046	-17	-6248	-1134	-11292	473	-2484	-1958	-13624	-815	2668	-1538	-15937	-247	3334	-2496	-7912	-29	-3588	8886	-2372	-85	-1960	7249	-5978	-717	-1203	4065	-5765	-152	-131	-127	-68	-66	-61	-110	33	-152	13	24	-77	-23	-59	79	-30	0
0.708333	-113	2058	-599	-7735	16	-6841	-2046	-11725	302	-3144	-2661	-14191	-1199	2202	-2126	-15880	-179	3227	-2789	-8467	-76	-3560	9169	-2626	-124	-1951	7556	-6280	-597	-870	4022	-5871	-147	-128	-125	-68	-63	-68	-105	36	-149	16	36	-77	-22	-58	79	-33	-3
0.709167	-135	2108	-878	-8453	-146	-7455	-2969	-12140	196	-3823	-3412	-14683	-1458	1725	-2733	-15758	296	3163	-3066	-9053	-269	-3510	9386	-2861	-146	-1939	7809	-6527	-530	-558	3963	-5949	-148	-126	-124	-67	-59	-58	-105	38	-152	19	35	-72	-19	-56	84	-27	2
0.710000	-94	2163	-1148	-9196	-167	-8058	-3887	-12535	241	-4508	-4226	-15100	-1321	1223	-3357	-15577	-127	3141	-3329	-9658	-110	-3434	9536	-3079	-112	-1919	8017	-6721	-464	-272	3877	-6007	-151	-127	-121	-63	-75	-57	-104	42	-149	18	38	-73	-19	-56	81	-27	1
0.710833	-57	2220	-1403	-9937	-229	-8663	-4796	-12922	262	-5188	-5083	-15440	-1204	719	-3990	-15326	-162	3157	-3563	-10278	-208	-3332	9616	-3287	-148	-1886	8175	-6869	-339	-17	3776	-6039	-149	-124	-121	-63	-60	-57	-100	40	-150	18	38	-73	-24	-55	84	-29	-4
0.711667	-119	2283	-1632	-10678	-274	-9248	-5673	-13296	329	-5834	-5968	-15697	-1017	220	-4627	-15005	143	3221	-3770	-10893	-221	-3212	9629	-3483	-141	-1830	8289	-6975	-299	211	3653	-6054	-149	-133	-121	-62	-61	-57	-102	40	-150	20	40	-74	-16	-53	85	-27	-1
0.712500	-156	2354	-1838	-11394	-253	-9809	-6498	-13669	464	-6428	-6876	-15866	-579	-251	-5247	-14593	61	3326	-3936	-11485	-58	-3062	9574	-3666	-112	-1760	8354	-7041	-255	415	3519	-6045	-146	-127	-120	-68	-61	-56	-102	40	-152	17	37	-69	-14	-53	84	-25	-4
0.713333	-153	2430	-2013	-12077	-342	-10340	-7264	-14047	533	-6952	-7778	-15954	-351	-698	-5848	-14094	-110	3470	-4057	-12046	5	-2886	9452	-3853	-125	-1650	8375	-7070	-212	593	3377	-6018	-165	-130	-120	-64	-61	-55	-101	39	-152	23	39	-73	-18	-57	85	-28	-3
0.714167	-155	2519	-2163	-12720	-481	-10826	-7950	-14441	734	-7393	-8667	-15957	-101	-1102	-6422	-13492	-268	3658	-4130	-12585	-75	-2685	9269	-4038	-112	-1514	8353	-7075	-214	747	3210	-5975	-148	-127	-121	-66	-62	-57	-103	37	-153	18	37	-74	-24	-56	81	-28	4
0.715000	-170	2614	-2273	-13315	-515	-11269	-8540	-14859	940	-7732	-9499	-15886	471	-1465	-6980	-12777	-115	3873	-4151	-13037	-271	-2464	9026	-4224	-129	-1339	8285	-7048	-194	878	3041	-5918	-151	-95	-125	-66	-64	-62	-102	38	-153	16	37	-77	-24	-57	80	-29	-5
0.715833	-216	2721	-2347	-13861	-419	-11649	-9018	-15301	963	-7969	-10265	-15755	916	-1781	-7456	-11928	1	4135	-4114	-13449	-245	-2214	8742	-4417	-156	-1131	8175	-7024	-128	997	2872	-5837	-148	-126	-116	-64	-60	-43	-101	42	-151	18	36	-77	-17	-57	84	-24	0
0.716667	-252	2835	-2376	-14337	-357	-11963	-9364	-15777	969	-8092	-10941	-15531	902	-2055	-7904	-10950	-451	4416	-4014	-13803	-342	-1942	8409	-4613	-143	-887	8027	-6986	-24	1102	2705	-5749	-148	-127	-117	-65	-58	-56	-103	41	-149	20	39	-74	-18	-56	82	-27	2
0.717500	-274	2970	-2361	-14757	-382	-12213	-9584	-16301	928	-8113	-11515	-15265	781	-2289	-8309	-9840	4	4728	-3860	-14098	-913	-1653	8036	-4838	-136	-613	7835	-6941	-35	1193	2543	-5644	-147	-122	-119	-64	-62	-53	-100	42	-156	18	35	-76	-18	-56	86	-26	2
0.718333	-300	3112	-2308	-15115	-321	-12395	-9667	-16872	882	-8039	-11959	-14950	609	-2491	-8662	-8610	-85	5051	-3659	-14334	-575	-1345	7634	-5073	-154	-305	7603	-6903	-95	1274	2383	-5536	-148	-132	-121	-63	-64	-56	-103	42	-151	1	38	-75	-21	-58	84	-28	0
0.719167	-339	3262	-2214	-15398	-250	-12503	-9617	-17496	761	-7887	-12272	-14604	347	-2678	-8968	-7268	-167	5391	-3403	-14524	-139	-1025	7206	-5332	-152	17	7333	-6868	-34	1349	2264	-5421	-150	-129	-119	-65	-65	-57	-105	38	-153	17	37	-80	-23	-59	85	-28	-1
0.720000	-370	3426	-2073	-15650	-263	-12542	-9432	-18165	694	-7669	-12428	-14231	59	-2839	-9225	-5832	35	5739	-3100	-14662	-136	-694	6770	-5606	-147	363	7037	-6842	33	1421	2161	-5298	-150	-129	-121	-65	-62	-56	-103	40	-150	13	38	-78	-19	-59	84	-28	-4
0.720833	-357	3602	-1888	-15868	-253	-12509	-9126	-18875	662	-7418	-12436	-13838	-212	-3002	-9438	-4315	292	6092	-2752	-14760	-313	-357	6324	-5904	-143	716	6717	-6827	86	1491	2089	-5169	-146	-128	-119	-66	-60	-61	-102	39	-149	17	35	-79	-19	-59	82	-30	0
0.721667	-385	3790	-1665	-16029	-111	-12414	-8714	-19616	530	-7149	-12288	-13441	-446	-3164	-9614	-2751	441	6444	-2372	-14831	-167	-19	5877	-6222	-139	1073	6372	-6822	183	1556	2059	-5042	-149	-130	-124	-70	-63	-58	-102	43	-149	16	36	-77	-23	-57	85	-27	-3
0.722500	-476	3988	-1401	-16150	-17	-12265	-8220	-20397	435	-6901	-11996	-13040	-689	-3342	-9755	-1198	694	6828	-1958	-14870	-553	310	5437	-6562	-119	1422	6007	-6834	155	1615	2075	-4918	-152	-129	-119	-64	-64	-59	-110	41	-149	16	37	-81	-23	-59	82	-29	-4
0.723333	-436	4192	-1102	-16250	-1	-12067	-7657	-21182	280	-6691	-11558	-12658	-798	-3538	-9859	380	340	7120	-1531	-14900	-639	633	5007	-6929	-139	1759	5641	-6857	99	1669	2137	-4798	-151	-135	-122	-67	-66	-50	-104	39	-152	13	34	-79	-21	-62	80	-29	-4
0.724167	-300	4405	-773	-16338	60	-11833	-7056	-21977	112	-6549	-11012	-12297	-718	-3763	-9956	1860	190	7434	-1084	-14911	-555	946	4598	-7307	-206	2068	5261	-6895	30	1716	2251	-4688	-152	-128	-120	-66	-62	-58	-105	39	-150	18	35	-78	-21	-60	70	-29	0
0.725000	-224	4626	-411	-16409	175	-11574	-6436	-22751	-38	-6488	-10353	-11963	-848	-4014	-10031	3221	456	7737	-625	-14937	-271	1234	4209	-7714	-215	2357	4893	-6935	-5	1750	2419	-4588	-149	-126	-120	-67	-62	-62	-109	38	-151	16	36	-79	-23	-60	80	-30	0
0.725833	-141	4849	-22	-16477	261	-11291	-5838	-23485	-201	-6531	-9635	-11682	-1040	-4302	-10098	4426	543	8029	-161	-14959	60	1501	3850	-8137	-222	2600	4530	-6989	90	1770	2647	-4499	-148	-132	-122	-66	-64	-60	-108	22	-153	13	30	-79	-23	-61	78	-30	1
0.726667	30	5077	387	-16555	263	-11007	-5285	-24162	-280	-6673	-8865	-11436	-909	-4627	-10158	5430	917	8259	293	-15002	257	1740	3516	-8568	-211	2808	4190	-7044	28	1775	2924	-4414	-148	-132	-126	-70	-66	-62	-108	39	-151	11	33	-79	-23	-59	81	-31	-5
0.727500	192	5305	821	-16636	263	-10724	-4806	-24767	-306	-6922	-8084	-11252	-1014	-4993	-10235	6194	1143	8480	743	-15055	901	1947	3221	-9009	-178	2970	3868	-7101	-46	1763	3250	-4357	-152	-134	-121	-66	-64	-60	-120	37	-155	13	34	-79	-27	-62	67	-34	-4
0.728333	214	5533	1284	-16735	348	-10449	-4425	-25281	-327	-7263	-7317	-11124	-1158	-5386	-10305	6681	471	8676	1176	-15136	1152	2121	2960	-9463	-137	3086	3585	-7161	97	1729	3625	-4305	-150	-131	-122	-70	-63	-69	-111	38	-150	17	34	-77	-21	-58	85	-28	1
0.729167	323	5766	1739	-16848	466	-10184	-4159	-25680	-398	-7681	-6601	-11065	-905	-5810	-10396	6871	-63	8839	1593	-15239	822	2266	2740	-9937	-121	3148	3337	-7216	47	1666	4040	-4263	-146	-127	-120	-68	-60	-59	-107	38	-147	18	37	-74	-18	-58	82	-30	1
0.730000	389	5990	2221	-16983	422	-9940	-4043	-25955	-414	-8166	-5960	-11080	-787	-6251	-10508	6734	1410	8975	1989	-15381	759	2371	2558	-10366	-149	3160	3127	-7270	-161	1585	4488	-4231	-149	-127	-125	-65	-64	-59	-108	37	-148	17	36	-76	-18	-57	85	-32	1
0.730833	314	6211	2713	-17139	388	-9720	-4061	-26101	-498	-8687	-5432	-11167	-653	-6717	-10657	6254	2727	9075	2362	-15549	441	2441	2418	-10818	-208	3122	2966	-7322	-376	1470	4955	-4210	-149	-128	-124	-66	-63	-59	-108	53	-151	18	35	-76	-23	-59	77	-30	2
0.731667	257	6425	3216	-17319	354	-9525	-4245	-26098	-604	-9219	-5031	-11327	-527	-7195	-10835	5428	741	9144	2706	-15754	602	2472	2324	-11260	-224	3033	2848	-7367	-678	1332	5443	-4196	-177	-130	-125	-69	-66	-62	-112	34	-155	19	33	-79	-26	-59	80	-31	-1
0.732500	293	6632	3730	-17512	279	-9350	-4574	-25951	-608	-9712	-4772	-11550	-482	-7666	-11051	4273	-796	9191	3031	-15984	595	2484	2261	-11690	-230	2904	2783	-7401	-634	1177	5940	-4177	-151	-126	-124	-70	-62	-60	-108	37	-152	19	32	-75	-24	-59	80	-34	0
0.733333	254	6834	4252	-17716	283	-9189	-5047	-25654	-517	-10160	-4675	-11844	-512	-8112	-11314	2801	-666	9207	3326	-16242	553	2461	2243	-12100	-193	2731	2765	-7423	-408	997	6440	-4158	-152	-130	-125	-68	-61	-61	-97	35	-152	19	32	-74	-22	-56	82	-32	0
0.734167	18	7018	4777	-17928	345	-9046	-5653	-25208	-463	-10525	-4747	-12189	-493	-8532	-11630	1040	-951	9199	3593	-16528	562	2416	2272	-12499	-124	2528	2800	-7437	-221	797	6922	-4143	-148	-126	-124	-68	-64	-60	-109	39	-154	19	36	-74	-23	-58	80	-32	-3
0.735000	-354	7194	5311	-18144	345	-8920	-6368	-24634	-551	-10788	-4992	-12577	-339	-8902	-11999	-970	-877	9170	3837	-16832	541	2334	2338	-12875	-149	2297	2882	-7424	-111	588	7395	-4114	-148	-124	-122	-72	-64	-57	-108	40	-152	18	33	-74	-22	-56	84	-29	0
0.735833	-994	7359	5845	-18357	296	-8806	-7160	-23932	-631	-10926	-5413	-12965	-211	-9213	-12436	-3204	-442	9120	4060	-17145	222	2237	2447	-13224	-170	2044	3012	-7421	111	365	7844	-4078	-151	-126	-121	-67	-60	-58	-104	40	-154	21	36	-96	-22	-56	84	-30	-1
0.736667	-1545	7508	6383	-18556	232	-8699	-8013	-23126	-564	-10925	-5991	-13443	-145	-9450	-12945	-5606	-170	9049	4259	-17466	225	2119	2590	-13558	-132	1772	3181	-7406	247	136	8271	-4030	-146	-124	-119	-67	-60	-57	-103	40	-150	23	36	-75	-19	-51	85	-27	6
0.737500	-1884	7633	6916	-18742	253	-8599	-8885	-22231	-562	-10786	-6732	-13905	-82	-9605	-13522	-8126	414	8966	4441	-17789	154	1985	2773	-13862	-164	1485	3388	-7350	-19	-100	8665	-3974	-145	-125	-125	-64	-58	-52	-103	36	-149	19	46	-74	-23	-55	84	-27	2
0.738333	-2077	7736	7444	-18901	198	-8503	-9758	-21259	-678	-10525	-7612	-14369	5	-9672	-14159	-10710	1645	8854	4596	-18098	-12	1831	2989	-14147	-223	1188	3630	-7297	-82	-328	9024	-3913	-146	-125	-119	-67	-59	-56	-105	41	-162	19	36	-74	-18	-55	81	-27	0
0.739167	-1791	7819	7972	-19035	165	-8413	-10601	-20232	-656	-10109	-8615	-14838	52	-9661	-14859	-13313	1729	8721	4732	-18394	-78	1663	3240	-14409	-197	885	3883	-7232	79	-566	9347	-3846	-153	-130	-120	-66	-61	-58	-104	40	-154	18	33	-74	-14	-57	81	-30	-6
0.740000	-1582	7874	8492	-19133	197	-8321	-11385	-19171	-549	-9615	-9719	-15302	18	-9574	-15606	-15870	1872	8571	4852	-18673	-215	1471	3525	-14657	-184	578	4189	-7159	-70	-787	9639	-3771	-149	-127	-121	-70	-67	-61	-109	36	-156	13	30	-79	-24	-57	80	-32	-3
0.740833	-1409	7904	9008	-19195	200	-8238	-12093	-18095	-464	-9038	-10901	-15770	-19	-9428	-16388	-18352	1810	8399	4954	-18916	-275	1270	3840	-14878	-211	276	4505	-7075	-142	-1020	9906	-3702	-151	-128	-127	-67	-67	-58	-104	37	-152	18	37	-76	-21	-53	82	-29	-3
0.741667	-1169	7908	9529	-19211	159	-8146	-12703	-16999	-388	-8428	-12143	-16241	51	-9238	-17190	-20703	89	8192	5033	-19131	-305	1051	4185	-15096	-203	-40	4831	-6993	144	-1246	10144	-3645	-150	-128	-119	-65	-62	-59	-105	40	-154	16	36	-77	-18	-56	82	-32	-3
0.742500	-1112	7877	10043	-19190	184	-8061	-13216	-15930	-434	-7811	-13435	-16733	-386	-9036	-17989	-22892	-1494	7951	5093	-19310	-296	802	4554	-15302	-190	-358	5177	-6915	431	-1476	10363	-3601	-147	-127	-121	-67	-61	-59	-109	42	-151	34	37	-75	-19	-56	82	-28	0
0.743333	-907	7820	10557	-19129	191	-7984	-13624	-14878	-422	-7227	-14755	-17256	-1334	-8850	-18760	-24865	-2186	7674	5123	-19454	-85	555	4951	-15509	-216	-690	5536	-6845	177	-1710	10564	-3588	-145	-124	-119	-64	-79	-57	-107	43	-150	18	35	-73	-22	-53	84	-28	2
0.744167	-891	7728	11065	-19033	140	-7909	-13937	-13851	-305	-6741	-16076	-17819	-1469	-8708	-19492	-26613	-2710	7347	5117	-19567	-311	275	5377	-15724	-228	-1034	5886	-6787	-53	-1954	10756	-3606	-149	-127	-121	-67	-58	-57	-107	41	-155	19	38	-73	-25	-56	81	-31	0
0.745000	-1791	7606	11551	-18898	97	-7842	-14158	-12865	-268	-6352	-17371	-18425	-1218	-8628	-20168	-28102	-2660	6983	5080	-19643	-243	-32	5817	-15925	-201	-1390	6243	-6749	2	-2211	10962	-3670	-147	-126	-120	-64	-60	-58	-107	40	-151	18	39	-75	-19	-52	82	-28	1
0.745833	-1674	7451	12098	-18740	137	-7782	-14311	-11923	-184	-6096	-18664	-19079	-1172	-8640	-20776	-29331	-1965	6566	5002	-19690	-320	-357	6280	-16140	-203	-1767	6607	-6738	-7	-2481	11122	-3788	-150	-128	-120	-70	-63	-59	-107	39	-152	17	36	-74	-25	-46	80	-30	-3
0.746667	-533	7272	12617	-18565	94	-7732	-14422	-11030	-129	-6000	-19910	-19780	-1043	-8758	-21313	-30269	-369	6129	4876	-19711	-574	-704	6758	-16364	-208	-2160	6963	-6756	41	-2774	11312	-3961	-149	-128	-119	-66	-64	-58	-109	38	-154	18	35	-80	-28	-58	80	-31	0
0.747500	-220	7067	13130	-18373	16	-7692	-14516	-10181	-108	-6066	-21109	-20526	-859	-8990	-21776	-30934	-1121	5653	4702	-19716	-641	-1073	7242	-16600	-199	-2580	7329	-6811	124	-3089	11511	-4216	-150	-129	-127	-53	-61	-59	-109	39	-149	11	32	-77	-23	-51	81	-32	-3
0.748333	76	6848	13645	-18180	36	-7673	-14627	-9379	-59	-6302	-22257	-21311	-685	-9337	-22175	-31291	-2338	5156	4472	-19698	-693	-1457	7739	-16848	-137	-3030	7692	-6902	120	-3429	11720	-4545	-160	-130	-124	-67	-65	-64	-113	37	-152	12	30	-81	-24	-59	79	-32	-5
0.749167	367	6616	14152	-17995	32	-7620	-14785	-8622	-8	-6690	-23323	-22085	-528	-9784	-22516	-31366	-2031	4658	4179	-19670	-671	-1857	8251	-17098	-141	-3485	8070	-7022	116	-3789	11952	-4948	-148	-124	-122	-66	-63	-55	-104	38	-155	16	38	-74	-22	-56	82	-31	1
0.750000	491	6376	14663	-17822	-1	-7585	-15018	-7901	33	-7213	-24311	-22850	-576	-10317	-22821	-31173	-1800	4173	3826	-19635	-486	-2270	8758	-17353	-196	-3965	8438	-7190	168	-4169	12195	-5430	-150	-127	-120	-64	-62	-59	-104	42	-149	17	37	-76	-25	-55	94	-29	-3
0.750833	430	6157	15151	-17678	39	-7555	-15357	-7233	67	-7851	-25223	-23574	-464	-10913	-23107	-30693	-2019	3711	3388	-19605	-349	-2686	9261	-17614	-179	-4460	8813	-7395	106	-4571	12446	-6018	-154	-127	-120	-67	-64	-58	-105	41	-149	18	34	-79	-21	-57	82	-31	1
0.751667	630	5947	15611	-17564	-15	-7526	-15825	-6624	42	-8572	-26052	-24230	-251	-11564	-23404	-29965	-1210	3303	2865	-19583	-574	-3114	9756	-17879	-138	-4969	9189	-7644	20	-4993	12721	-6684	-149	-126	-119	-64	-60	-57	-104	39	-147	18	35	-78	-19	-57	80	-27	1
0.752500	869	5762	16043	-17489	-60	-7490	-16424	-6049	-74	-9330	-26788	-24788	-116	-12213	-23720	-28979	-875	2974	2239	-19579	-723	-3503	10235	-18128	-79	-5475	9568	-7924	4	-5425	13005	-7440	-147	-127	-124	-67	-64	-62	-105	42	-148	16	34	-77	-16	-57	80	-28	2
0.753333	1101	5626	16417	-17457	-48	-7453	-17171	-5524	-96	-10116	-27436	-25211	144	-12830	-24070	-27767	-402	2744	1499	-19591	-712	-3958	10687	-18373	-84	-5989	9947	-8240	-52	-5870	13281	-8269	-146	-127	-120	-64	-63	-59	-105	43	-149	18	34	-75	-24	-57	81	-28	-1
0.754167	1553	5550	16721	-17477	-108	-7407	-18062	-5051	-84	-10854	-27977	-25473	320	-13377	-24461	-26343	2	2645	623	-19633	-731	-4378	11108	-18605	-145	-6488	10322	-8578	-43	-6305	13576	-9171	-146	-126	-121	-65	-64	-61	-105	44	-130	18	36	-76	-23	-56	80	-28	-3
0.755000	1714	5549	16935	-17540	-102	-7349	-19073	-4617	-80	-11519	-28415	-25547	542	-13823	-24893	-24737	-258	2685	-414	-19709	-684	-4787	11494	-18817	-147	-6969	10700	-8939	-46	-6744	13857	-10132	-147	-125	-119	-68	-61	-57	-102	42	-149	19	35	-74	-23	-57	80	-31	0
0.755833	1534	5638	17034	-17660	-133	-7292	-20185	-4293	-103	-12073	-28742	-25411	778	-14137	-25363	-22967	-135	2898	-1622	-19821	-672	-5191	11824	-19010	-129	-7429	11055	-9315	-100	-7173	14123	-11155	-153	-125	-120	-63	-60	-34	-104	40	-147	19	36	-72	-18	-53	82	-30	1
0.756667	1356	5830	17001	-17829	-163	-7223	-21366	-4025	-141	-12496	-28960	-25068	876	-14280	-25861	-21063	-338	3300	-3012	-19984	-510	-5586	12098	-19178	-91	-7853	11395	-9705	-63	-7591	14364	-12222	-150	-127	-121	-66	-61	-61	-109	40	-150	15	36	-75	-23	-50	79	-33	-1
0.757500	1267	6137	16808	-18042	-162	-7151	-22586	-3834	-218	-12761	-29062	-24490	957	-14253	-26363	-19060	-435	3896	-4572	-20184	-670	-5972	12305	-19316	-69	-8239	11728	-10104	-22	-7987	14589	-13310	-148	-125	-119	-57	-64	-58	-103	43	-148	19	55	-75	-17	-53	80	-30	0
0.758333	1189	6563	16430	-18294	-122	-7069	-23784	-3730	-270	-12859	-29042	-23692	976	-14049	-26841	-16994	250	4689	-6291	-20424	-644	-6348	12441	-19432	-103	-8585	12033	-10512	-108	-8366	14771	-14417	-154	-126	-120	-66	-61	-56	-103	41	-152	15	35	-74	-19	-56	81	-33	-4
0.759167	1053	7119	15848	-18582	-129	-6991	-24948	-3727	-227	-12772	-28904	-22689	886	-13669	-27270	-14906	-141	5673	-8135	-20708	-488	-6741	12495	-19519	-63	-8881	12311	-10927	-129	-8719	14920	-15534	-151	-128	-121	-69	-64	-61	-131	39	-153	15	35	-76	-21	-57	76	-31	6
0.760000	966	7798	15024	-18900	-135	-6907	-25996	-3827	-153	-12512	-28640	-21497	764	-13132	-27617	-12806	818	6847	-10065	-21019	-632	-7098	12483	-19588	-40	-9121	12565	-11349	-119	-9048	15026	-16642	-150	-128	-121	-68	-64	-61	-105	39	-151	16	36	-76	-24	-57	79	-32	-4
0.760833	849	8606	13934	-19235	-42	-6825	-26922	-4027	-180	-12093	-28257	-20138	834	-12463	-27839	-10729	1947	8197	-11998	-21351	-471	-7469	12384	-19630	-83	-9311	12790	-11794	-118	-9347	15090	-17747	-152	-131	-118	-70	-61	-61	-103	38	-143	17	33	-75	-22	-57	79	-29	-3
0.761667	783	9520	12557	-19583	-73	-6735	-27654	-4334	-218	-11532	-27755	-18634	849	-11691	-27910	-8710	2411	9688	-13844	-21687	-201	-7838	12215	-19655	-78	-9447	12986	-12260	-130	-9628	15113	-18832	-150	-131	-119	-67	-58	-60	-103	40	-152	19	35	-75	-21	-55	84	-30	0
0.762500	747	10523	10877	-19927	-67	-6633	-28163	-4749	-230	-10854	-27124	-17010	831	-10860	-27800	-6777	2459	11286	-15493	-22016	-69	-8208	11976	-19670	-46	-9531	13162	-12769	-181	-9888	15097	-19900	-150	-127	-118	-64	-59	-62	-104	41	-176	15	37	-73	-18	-53	85	-48	0
0.763333	659	11602	8881	-20269	-125	-6536	-28433	-5267	-318	-10073	-26382	-15304	832	-10021	-27484	-4954	2797	12967	-16857	-22321	124	-8583	11675	-19702	-62	-9565	13313	-13328	-147	-10134	15045	-20943	-151	-129	-97	-63	-59	-58	-103	42	-149	17	35	-75	-19	-56	85	-31	-4
0.764167	532	12729	6584	-20608	-187	-6433	-28440	-5897	-319	-9266	-25534	-13561	832	-9222	-26952	-3262	2096	14684	-17819	-22588	345	-8962	11320	-19697	-58	-9563	13446	-13947	-111	-10366	14959	-21951	-151	-128	-118	-67	-64	-61	-105	41	-155	13	33	-76	-19	-58	84	-33	0
0.765000	388	13881	3998	-20931	-104	-6318	-28169	-6603	-321	-8392	-24593	-11811	759	-8507	-26201	-1722	1842	16405	-18272	-22804	284	-9353	10937	-19721	-75	-9523	13542	-14635	8	-10590	14851	-22933	-154	-132	-120	-69	-66	-65	-109	39	-154	16	32	-79	-26	-62	93	-31	-5
0.765833	292	15034	1177	-21237	-74	-6195	-27633	-7377	-498	-7550	-23592	-10090	775	-7907	-25219	-328	1514	18097	-18128	-22955	491	-9741	10512	-19762	-135	-9450	13677	-15396	310	-10799	14706	-23877	-150	-128	-118	-66	-64	-62	-105	29	-154	11	33	-75	-24	-62	80	-32	-1
0.766667	279	16153	-1781	-21524	-121	-6056	-26801	-8197	-392	-6743	-22469	-8419	991	-7454	-24021	901	1001	19704	-17325	-23045	464	-10137	10087	-19828	-159	-9365	13776	-16249	507	-11007	14598	-24786	-155	-131	-121	-68	-65	-61	-108	36	-156	15	30	-76	-23	-60	75	-35	-5
0.767500	290	17202	-4766	-21800	-121	-5903	-25740	-9046	-271	-6006	-21304	-6824	1221	-7178	-22643	1950	863	21189	-15822	-23073	345	-10541	9670	-19937	-158	-9276	13897	-17190	539	-11216	14471	-25643	-152	-131	-121	-85	-63	-69	-110	38	-155	12	29	-79	-24	-60	80	-32	-5
0.768333	253	18161	-7654	-22069	-125	-5728	-24448	-9893	-265	-5354	-20100	-5331	1902	-7086	-21110	2833	445	22517	-13625	-23043	416	-10952	9272	-20087	-154	-9185	14013	-18220	390	-11418	14352	-26454	-151	-130	-119	-68	-64	-58	-109	37	-151	15	34	-77	-22	-60	78	-29	1
0.769167	242	19006	-10314	-22337	-117	-5538	-22953	-10723	-205	-4806	-18866	-3960	2538	-7177	-19462	3541	302	23669	-10760	-22970	422	-11377	8913	-20285	-191	-9121	14141	-19328	271	-11620	14252	-27195	-148	-127	-117	-69	-59	-59	-105	39	-151	16	27	-82	-18	-57	82	-30	-1
0.770000	202	19712	-12643	-22613	-172	-5323	-21302	-11498	-291	-4385	-17624	-2723	2255	-7442	-17747	4082	228	24612	-7251	-22868	475	-11809	8601	-20546	-225	-9085	14274	-20507	280	-11827	14170	-27877	-151	-128	-120	-68	-62	-57	-107	40	-151	17	34	-74	-19	-58	85	-29	-3
0.770833	113	20267	-14501	-22906	-126	-5092	-19538	-12192	-393	-4066	-16392	-1638	2040	-7860	-16005	4462	-190	25351	-3214	-22752	310	-12252	8346	-20866	-266	-9092	14415	-21747	198	-12020	14117	-28475	-150	-125	-120	-65	-63	-59	-107	39	-149	12	34	-77	-23	-58	80	-30	2
0.771667	-16	20666	-15754	-23227	-103	-4845	-17702	-12779	-474	-3920	-15184	-701	1799	-8413	-14282	4696	145	25867	1215	-22644	208	-12701	8154	-21252	-238	-9157	14571	-23014	143	-12222	14090	-28980	-150	-127	-121	-65	-62	-57	-107	39	-151	17	35	-75	-22	-59	80	-11	0
0.772500	-96	20921	-16342	-23572	-67	-4582	-15829	-13238	-576	-3874	-14012	88	1457	-9061	-12635	4793	-462	26169	5869	-22558	549	-13166	8059	-21698	-234	-9283	14734	-24335	128	-12419	14118	-29373	-149	-127	-121	-63	-64	-58	-107	39	-154	18	34	-77	-24	-59	81	-29	-1
0.773333	-136	21034	-16234	-23955	-32	-4307	-13985	-13553	-557	-3938	-12897	716	1240	-9758	-11105	4758	-435	26280	10560	-22515	394	-13638	8033	-22222	-246	-9488	14902	-25640	0	-12615	14135	-29641	-150	-133	-127	-70	-63	-61	-108	38	-151	13	30	-77	-25	-60	79	-32	-3
0.774167	-141	21038	-15419	-24363	-52	-4031	-12161	-13706	-454	-4103	-11856	1196	815	-10470	-9738	4615	-549	26231	15113	-22516	464	-14119	8104	-22799	-252	-9772	15076	-26910	-100	-12803	14194	-29766	-144	-126	-122	-66	-61	-59	-96	38	-152	17	44	-76	-25	-58	85	-30	2
0.775000	-141	20968	-13937	-24803	-107	-3747	-10453	-13682	-291	-4334	-10895	1533	382	-11154	-8559	4370	-545	26063	19401	-22555	485	-14614	8262	-23440	-233	-10135	15250	-28122	-171	-12992	14272	-29727	-153	-130	-124	-66	-61	-62	-107	38	-150	16	38	-74	-23	-58	82	-28	0
0.775833	-129	20855	-11895	-25260	-41	-3473	-8852	-13482	-78	-4623	-10032	1730	315	-11782	-7600	4038	-506	25809	23226	-22689	396	-15114	8516	-24127	-219	-10591	15419	-29251	-240	-13184	14369	-29502	-149	-128	-120	-66	-62	-58	-105	38	-150	17	38	-78	-24	-55	85	-27	1
0.776667	-101	20742	-9450	-25734	-44	-3216	-7402	-13118	55	-4949	-9281	1798	309	-12318	-6877	3625	-211	25518	26416	-22852	299	-15618	8847	-24859	-232	-11133	15582	-30276	-313	-13371	14471	-29094	-149	-126	-122	-66	-67	-57	-109	40	-147	18	39	-74	-22	-53	82	-27	2
0.777500	-112	20680	-6765	-26208	-56	-2981	-6120	-12596	286	-5288	-8642	1743	7	-12735	-6396	3151	-547	25237	28878	-23057	740	-16127	9260	-25618	-200	-11759	15734	-31191	-342	-13577	14580	-28479	-149	-122	-125	-64	-59	-56	-105	42	-148	18	38	-73	-17	-57	81	-26	3
0.778333	-184	20703	-4017	-26675	-82	-2780	-5023	-11922	484	-5626	-8117	1580	-287	-13025	-6150	2619	-636	25001	30541	-23296	857	-16643	9753	-26408	-189	-12468	15875	-31971	-409	-13789	14694	-27671	-149	-124	-122	-64	-63	-58	-108	42	-148	19	38	-76	-17	-53	86	-21	2
0.779167	-257	20851	-1384	-27115	-153	-2617	-4100	-11123	448	-5947	-7711	1312	-355	-13172	-6140	2041	-650	24846	31363	-23547	728	-17161	10320	-27210	-196	-13260	15998	-32394	-581	-14024	14815	-26674	-151	-128	-125	-68	-66	-60	-107	49	-150	18	35	-77	-22	-60	81	-28	1
0.780000	-218	21149	951	-27530	-124	-2502	-3374	-10230	439	-6230	-7423	957	-422	-13172	-6335	1418	-1089	24794	31319	-23793	710	-17677	10950	-28007	-212	-14107	16105	-32555	-679	-14272	14927	-25509	-152	-127	-120	-67	-62	-62	-109	38	-153	18	37	-76	-23	-57	84	-30	-1
0.780833	-246	21620	2812	-27895	-204	-2440	-2833	-9258	298	-6473	-7248	526	-624	-13033	-6716	763	-1216	24860	30560	-24014	569	-18184	11641	-28779	-246	-15008	16191	-32642	-728	-14553	15060	-24190	-152	-129	-120	-66	-62	-59	-107	41	-152	17	35	-76	-21	-59	80	-32	-1
0.781667	-351	22269	4114	-28214	-319	-2441	-2474	-8281	155	-6667	-7176	27	-753	-12762	-7253	71	-1325	25042	29062	-24202	327	-18688	12373	-29518	-234	-15943	16251	-32657	-819	-14861	15218	-22780	-150	-131	-124	-68	-65	-63	-109	36	-154	17	34	-98	-24	-58	81	-29	-3
0.782500	-344	23085	4745	-28467	-351	-2506	-2281	-7293	101	-6816	-7204	-527	-672	-12378	-7910	-642	-1453	25334	27005	-24334	35	-19175	13157	-30211	-182	-16895	16299	-32684	-919	-15198	15411	-21304	-150	-122	-121	-60	-62	-58	-107	41	-152	18	34	-77	-22	-59	79	-31	-3
0.783333	-326	24060	4685	-28668	-300	-2645	-2241	-6333	175	-6914	-7316	-1130	-739	-11909	-8639	-1373	-1386	25701	24544	-24407	-216	-19651	13974	-30848	-207	-17861	16316	-32672	-999	-15570	15658	-19830	-152	-127	-120	-67	-63	-60	-108	40	-148	18	33	-79	-23	-58	81	-28	0
0.784167	-282	25152	3953	-28811	-238	-2855	-2337	-5440	132	-6975	-7502	-1771	-897	-11343	-9414	-2127	-1617	26116	21856	-24412	-679	-20112	14828	-31432	-216	-18817	16311	-32696	-1195	-15977	15965	-18405	-152	-131	-120	-66	-62	-66	-108	42	-154	18	35	-76	-22	-57	81	-33	-3
0.785000	-289	26324	2593	-28903	-245	-3141	-2548	-4649	-56	-7007	-7737	-2430	-985	-10741	-10189	-2898	-818	26531	19121	-24357	-1298	-20553	15702	-31948	-223	-19739	16292	-32675	-1288	-16410	16348	-17077	-151	-128	-122	-66	-60	-61	-109	41	-154	16	34	-76	-23	-59	81	-31	-3
0.785833	-398	27527	694	-28949	-201	-3501	-2858	-3982	-97	-7022	-8026	-3115	-1031	-10124	-10939	-3687	-982	26894	16526	-24244	-1050	-20972	16601	-32385	-203	-20613	16252	-32691	-1169	-16865	16812	-15902	-156	-127	-120	-67	-66	-60	-104	39	-150	17	36	-77	-24	-57	79	-31	-4
0.786667	-468	28677	-1617	-28967	-234	-3924	-3242	-3465	-118	-7029	-8326	-3815	-957	-9494	-11631	-4489	-1324	27158	14238	-24095	-1166	-21362	17509	-32595	-207	-21426	16197	-32675	-858	-17328	17377	-14919	-150	-133	-122	-68	-66	-61	-107	41	-155	10	34	-78	-22	-58	80	-30	-5
0.787500	-511	29709	-4175	-28967	-292	-4411	-3682	-3102	-156	-7039	-8650	-4523	-882	-8880	-12227	-5305	-1189	27251	12400	-23919	-1200	-21718	18432	-32684	-229	-22162	16142	-32691	-527	-17790	18026	-14175	-158	-130	-142	-68	-64	-60	-107	37	-155	16	32	-78	-24	-59	78	-35	-6
0.788333	-689	30555	-6839	-28953	-255	-4948	-4157	-2921	-132	-7061	-8967	-5234	-794	-8302	-12713	-6121	-1069	27133	11110	-23748	-1291	-22040	19361	-32727	-247	-22809	16108	-32673	-530	-18216	18759	-13690	-148	-128	-122	-67	-62	-60	-104	38	-147	15	34	-77	-23	-59	82	-32	-1
0.789167	-805	31137	-9478	-28946	-163	-5525	-4654	-2912	-79	-7107	-9259	-5943	-704	-7767	-13067	-6933	-1045	26754	10427	-23612	-1379	-22324	20306	-32732	-235	-23346	16047	-32681	-504	-18605	19567	-13481	-148	-127	-121	-65	-74	-57	-104	42	-147	20	36	-77	-21	-55	81	-27	2
0.790000	-697	31394	-11958	-28954	-222	-6137	-5161	-3090	-94	-7189	-9534	-6654	-755	-7299	-13325	-7744	-870	26063	10371	-23534	-1524	-22567	21252	-32753	-177	-23775	16017	-32665	-409	-18937	20422	-13573	-151	-129	-126	-70	-61	-58	-112	39	-154	13	32	-77	-23	-63	80	-31	-1
0.790833	-655	31253	-14188	-28988	-248	-6769	-5657	-3437	-90	-7304	-9765	-7364	-847	-6894	-13360	-8545	-973	25017	10927	-23546	-969	-22757	22198	-32740	-168	-24077	16021	-32625	-420	-19188	21321	-13934	-151	-130	-122	-68	-64	-58	-108	38	-152	19	33	-77	-25	-58	80	-29	-4
0.791667	-668	30669	-16052	-29056	-146	-7398	-6127	-3943	-42	-7455	-9947	-8065	-910	-6558	-13281	-9326	-734	23633	12018	-23663	-681	-22894	23133	-32755	-130	-24252	16054	-32559	-388	-19340	22227	-14553	-151	-128	-121	-50	-60	-58	-107	40	-151	20	32	-79	-23	-59	80	-28	0
0.792500	-642	29593	-17506	-29165	-101	-8025	-6569	-4585	40	-7647	-10076	-8770	-977	-6296	-13070	-10084	-427	21890	13537	-23906	-595	-22974	24049	-32734	-50	-24300	16132	-32526	-320	-19388	23114	-15395	-152	-118	-124	-68	-64	-59	-103	40	-153	19	36	-76	-22	-57	82	-32	-1
0.793333	-612	28002	-18525	-29304	-128	-8634	-6972	-5357	97	-7889	-10145	-9473	-1018	-6110	-12743	-10813	-573	19795	15358	-24291	-237	-22998	24949	-32754	-99	-24211	16254	-32513	-168	-19320	23952	-16419	-151	-127	-125	-62	-64	-60	-105	39	-150	19	33	-80	-22	-57	82	-27	0
0.794167	-547	25879	-19102	-29493	-136	-9220	-7330	-6231	-22	-8141	-10161	-10171	-1114	-6025	-12299	-11506	-541	17378	17330	-24811	-55	-22963	25793	-32741	-91	-24000	16432	-32516	-103	-19131	24715	-17577	-151	-130	-121	-67	-62	-57	-104	39	-151	20	35	-77	-21	-56	82	-27	-1
0.795000	-506	23253	-19317	-29717	-193	-9773	-7637	-7179	0	-8480	-10121	-10875	-1037	-6022	-11784	-12163	-319	14664	19310	-25445	12	-22859	26585	-32751	-86	-23660	16659	-32542	-78	-18835	25379	-18818	-152	-127	-122	-64	-51	-61	-105	41	-153	18	35	-74	-24	-57	92	-26	1
0.795833	-494	20109	-19184	-29979	-163	-10282	-7887	-8179	136	-8828	-10021	-11580	-986	-6099	-11216	-12784	-6	11688	21134	-26238	179	-22688	27300	-32729	-87	-23241	16938	-32560	16	-18430	25921	-20101	-150	-125	-122	-65	-63	-59	-104	42	-151	23	36	-72	-30	-57	85	-26	1
0.796667	-456	16524	-18798	-30256	-93	-10763	-8078	-9209	80	-9211	-9879	-12292	-1131	-6285	-10619	-13364	223	8519	22652	-27108	316	-22454	27907	-32748	-95	-22653	17261	-32589	13	-17955	26328	-21368	-152	-133	-121	-62	-64	-57	-105	42	-149	20	35	-72	-25	-57	84	-27	0
0.797500	-409	12555	-18247	-30558	-165	-11202	-8214	-10236	21	-9624	-9693	-13014	-1254	-6567	-10024	-13907	1	5220	23742	-28045	503	-22163	28405	-32729	-67	-22000	17629	-32580	1	-17384	26584	-22561	-147	-124	-119	-64	-62	-60	-107	43	-151	20	37	-72	-18	-55	85	-27	3
0.798333	-394	8278	-17614	-30866	-215	-11617	-8293	-11248	109	-10070	-9475	-13762	-1217	-6963	-9460	-14415	585	1846	24303	-29014	254	-21808	28758	-32748	-60	-21270	18025	-32568	10	-16786	26688	-23650	-150	-127	-122	-65	-62	-73	-109	39	-153	17	34	-75	-25	-64	84	-29	0
0.799167	-394	3772	-16993	-31159	-204	-12013	-8321	-12229	140	-10546	-9233	-14481	-1092	-7464	-8958	-14886	614	-1529	24277	-29986	416	-21400	28960	-32731	-111	-20476	18469	-32491	28	-16169	26653	-24580	-152	-130	-116	-67	-65	-63	-110	39	-151	17	32	-73	-25	-60	80	-29	0
0.800000	-409	-866	-16441	-31472	-166	-12385	-8283	-13149	156	-11045	-8974	-15220	-1023	-8075	-8526	-15321	125	-4837	23617	-30935	363	-20943	28998	-32750	-165	-19639	18897	-32389	77	-15567	26475	-25332	-153	-128	-128	-66	-70	-61	-110	38	-153	18	34	-73	-23	-60	79	-31	-5
0.800833	-385	-5536	-16018	-31755	-133	-12757	-8203	-13996	214	-11572	-8719	-15950	-1000	-8796	-8188	-15728	234	-8033	22320	-31776	208	-20449	28851	-32728	-141	-18778	19347	-32219	114	-14999	26184	-25886	-152	-128	-125	-65	-65	-62	-111	37	-151	15	34	-74	-25	-58	81	-27	-4
0.801667	-369	-10086	-15761	-32009	-124	-13151	-8076	-14760	248	-12135	-8468	-16677	-1002	-9641	-7951	-16111	213	-11035	20434	-32316	250	-19921	28527	-32745	-134	-17923	19794	-31991	71	-14489	25793	-26222	-178	-130	-121	-63	-62	-58	-108	53	-156	17	35	-75	-22	-56	81	-32	-4
0.802500	-213	-14438	-15670	-32242	-90	-13539	-7912	-15438	228	-12724	-8242	-17399	-1004	-10601	-7831	-16470	171	-13848	18027	-32543	386	-19381	28007	-32731	-155	-17076	20236	-31717	72	-14066	25333	-26341	-152	-127	-122	-63	-64	-58	-108	40	-150	17	36	-75	-22	-56	82	-28	2
0.803333	-19	-18525	-15749	-32433	-92	-13983	-7717	-16023	239	-13364	-8047	-18101	-960	-11668	-7820	-16814	431	-16443	15185	-32637	287	-18825	27307	-32741	-155	-16271	20659	-31366	29	-13741	24834	-26243	-150	-127	-121	-63	-73	-59	-110	41	-138	18	35	-73	-22	-58	95	-27	-1
0.804167	-57	-22285	-15961	-32610	-129	-14486	-7501	-16517	235	-14039	-7890	-18772	-832	-12835	-7922	-17131	503	-18796	12015	-32672	437	-18277	26424	-32740	-170	-15530	21053	-30967	15	-13530	24326	-25943	-151	-126	-117	-65	-61	-60	-107	39	-152	17	36	-76	-23	-57	86	-48	-5
0.805000	-84	-25595	-16258	-32693	-99	-15045	-7263	-16919	220	-14759	-7783	-19416	-639	-14086	-8124	-17438	262	-20906	8624	-32674	533	-17737	25385	-32742	-151	-14865	21410	-30529	61	-13435	23828	-25462	-153	-128	-127	-64	-63	-60	-105	42	-149	16	35	-74	-21	-56	82	-29	-3
0.805833	-19	-28488	-16596	-32745	-66	-15666	-7023	-17236	344	-15526	-7731	-20021	-692	-15403	-8412	-17719	506	-22773	5151	-32695	431	-17232	24208	-32751	-144	-14301	21732	-30044	56	-13461	23363	-24816	-152	-129	-121	-64	-64	-59	-110	39	-152	13	34	-76	-8	-60	81	-29	-4
0.806667	-11	-30745	-16911	-32741	-38	-16369	-6778	-17475	372	-16332	-7738	-20578	-720	-16784	-8770	-17993	677	-24404	1717	-32684	515	-16766	22916	-32746	-168	-13839	22004	-29527	11	-13607	22961	-24041	-156	-136	-130	-69	-66	-63	-108	35	-152	11	28	-81	-27	-62	79	-34	-7
0.807500	-95	-31858	-17150	-32767	-68	-17144	-6554	-17642	267	-17178	-7800	-21079	-685	-18194	-9177	-18234	904	-25797	-1540	-32700	343	-16353	21543	-32749	-154	-13481	22235	-28981	88	-13853	22629	-23163	-153	-130	-125	-68	-65	-63	-109	37	-154	11	30	-79	-25	-63	79	-30	-4
0.808333	-143	-32330	-17253	-32745	-122	-17968	-6329	-17747	247	-18057	-7913	-21521	-655	-19594	-9609	-18446	753	-26986	-4519	-32703	84	-15988	20103	-32738	-128	-13240	22411	-28423	98	-14190	22372	-22225	-152	-131	-126	-67	-65	-48	-111	38	-152	13	34	-79	-22	-58	78	-29	-3
0.809167	-178	-32511	-17187	-32760	-108	-18853	-6125	-17803	153	-18946	-8083	-21895	-600	-20972	-10048	-18619	614	-27987	-7137	-32698	144	-15694	18638	-32749	-154	-13119	22532	-27847	-45	-14603	22204	-21246	-148	-126	-119	-63	-61	-56	-103	41	-150	13	35	-80	-19	-56	84	-27	0
0.810000	-184	-32607	-16928	-32738	-99	-19776	-5947	-17822	-102	-19880	-8294	-22204	-488	-22296	-10474	-18761	887	-28835	-9364	-32678	98	-15478	17169	-32730	-262	-13112	22590	-27308	-69	-15079	22102	-20267	-148	-126	-125	-65	-62	-59	-96	38	-149	16	37	-77	-22	-57	84	-27	0
0.810833	-110	-32643	-16456	-32752	-100	-20728	-5798	-17820	-318	-20809	-8542	-22444	-401	-23544	-10875	-18850	666	-29545	-11144	-32692	40	-15341	15738	-32646	-260	-13210	22585	-26775	-125	-15594	22061	-19307	-151	-124	-121	-64	-62	-57	-104	36	-150	17	34	-70	-21	-57	81	-33	2
0.811667	-113	-32665	-15787	-32742	-130	-21682	-5680	-17807	-409	-21719	-8815	-22611	-351	-24690	-11233	-18890	778	-30144	-12476	-32679	-197	-15289	14360	-32451	-197	-13400	22522	-26265	-273	-16137	22077	-18392	-148	-122	-121	-65	-65	-61	-103	41	-150	18	36	-75	-22	-55	84	-26	3
0.812500	-150	-32667	-14927	-32751	-182	-22625	-5595	-17787	-331	-22615	-9107	-22717	-271	-25709	-11532	-18866	1046	-30637	-13355	-32659	-150	-15319	13072	-32215	-210	-13681	22385	-25797	-309	-16685	22120	-17554	-148	-124	-124	-66	-62	-59	-103	40	-152	15	34	-74	-21	-55	80	-26	1
0.813333	-205	-32681	-13932	-32746	-139	-23532	-5545	-17787	-390	-23478	-9406	-22756	-204	-26588	-11767	-18774	494	-31055	-13821	-32666	-346	-15433	11880	-31921	-218	-14035	22192	-25339	-414	-17219	22174	-16794	-153	-125	-119	-65	-63	-58	-103	40	-149	19	37	-75	-24	-58	81	-30	1
0.814167	-241	-32672	-12816	-32758	-122	-24392	-5536	-17790	-523	-24290	-9697	-22737	-236	-27305	-11933	-18643	656	-31395	-13907	-32595	-665	-15626	10812	-31580	-232	-14439	21933	-24932	-568	-17729	22223	-16137	-104	-125	-119	-64	-60	-60	-104	38	-151	18	36	-74	-27	-60	87	-29	2
0.815000	-229	-32685	-11659	-32753	-84	-25182	-5536	-17821	-375	-25039	-9967	-22653	-207	-27861	-12030	-18440	566	-31667	-13667	-32512	-655	-15898	9891	-31195	-238	-14894	21619	-24562	-648	-18201	22241	-15586	-169	-127	-122	-69	-65	-62	-105	39	-149	-7	34	-78	-22	-58	80	-28	-1
0.815833	-207	-32418	-10489	-32752	-57	-25883	-5575	-17881	-301	-25713	-10212	-22537	-196	-28245	-12058	-18165	454	-31862	-13153	-32433	-527	-16223	9128	-30760	-236	-15354	21254	-24221	-819	-18623	22220	-15138	-150	-126	-118	-64	-60	-59	-102	41	-151	20	36	-74	-23	-57	84	-26	2
0.816667	-178	-31865	-9374	-32758	-52	-26482	-5629	-17970	-361	-26301	-10417	-22339	-310	-28475	-12023	-17835	559	-31983	-12442	-32417	-672	-16611	8528	-30292	-233	-15868	20838	-23909	-1009	-18994	22142	-14802	-150	-122	-121	-67	-62	-60	-105	41	-150	13	37	-75	-22	-57	82	-28	0
0.817500	-153	-31204	-8358	-32749	-59	-26975	-5709	-18093	-236	-26802	-10585	-22166	-300	-28551	-11940	-17452	628	-32010	-11586	-32427	-867	-17035	8097	-29788	-227	-16375	20379	-23624	-1024	-19312	21995	-14577	-149	-126	-118	-63	-61	-58	-103	45	-148	19	36	-72	-18	-58	82	-25	-1
0.818333	-153	-30521	-7500	-32759	-12	-27360	-5806	-18253	-208	-27209	-10706	-21938	-170	-28491	-11804	-17025	212	-31946	-10675	-32505	-1031	-17506	7832	-29251	-275	-16883	19891	-23357	-979	-19571	21778	-14439	-149	-122	-117	-64	-63	-60	-103	42	-151	-1	36	-72	-18	-48	85	-29	1
0.819167	-156	-29829	-6830	-32748	-49	-27638	-5914	-18449	-218	-27521	-10778	-21701	-124	-28322	-11664	-16568	343	-31769	-9735	-32593	-747	-17986	7734	-28695	-262	-17383	19384	-23103	-963	-19784	21488	-14403	-150	-120	-118	-65	-62	-61	-104	41	-152	18	34	-74	-26	-59	80	-30	-3
0.820000	-162	-29143	-6365	-32763	-58	-27801	-6036	-18665	-133	-27738	-10799	-21435	-80	-28053	-11486	-16087	343	-31461	-8809	-32678	-483	-18482	7805	-28117	-207	-17867	18859	-22850	-957	-19939	21134	-14442	-151	-115	-118	-68	-65	-62	-107	40	-149	19	37	-76	-21	-56	81	-26	1
0.820833	-172	-28437	-6121	-32746	3	-27859	-6154	-18907	-35	-27859	-10773	-21168	1	-27716	-11309	-15596	452	-31008	-7935	-32682	-490	-18985	8030	-27521	-148	-18332	18337	-22590	-936	-20055	20713	-14554	-150	-127	-118	-65	-61	-59	-108	43	-151	26	34	-72	-23	-46	79	-27	-4
0.821667	-146	-27698	-6107	-32761	-41	-27824	-6281	-19164	-3	-27892	-10708	-20891	77	-27326	-11134	-15094	447	-30401	-7140	-32704	-267	-19442	8392	-26918	-156	-18779	17806	-22317	-802	-20126	20248	-14724	-149	-124	-116	-63	-64	-58	-103	40	-150	30	36	-72	-21	-56	82	-28	0
0.822500	-116	-26885	-6307	-32744	-79	-27701	-6403	-19423	-35	-27845	-10606	-20612	74	-26915	-10978	-14613	188	-29628	-6426	-32691	-64	-19888	8878	-26299	-198	-19205	17283	-22023	-677	-20197	19742	-14941	-152	-126	-120	-62	-62	-60	-104	42	-147	19	34	-73	-25	-64	84	-30	-4
0.823333	-87	-26021	-6705	-32761	-48	-27504	-6533	-19690	-101	-27726	-10477	-20333	5	-26502	-10843	-14146	387	-28687	-5804	-32710	-38	-20305	9474	-25677	-178	-19613	16774	-21712	-664	-20242	19216	-15195	-151	-129	-125	-70	-64	-60	-108	39	-152	13	35	-75	-25	-60	80	-28	-1
0.824167	-115	-25034	-7272	-32745	-108	-27245	-6660	-19950	-84	-27544	-10330	-20054	-59	-26109	-10739	-13717	461	-27571	-5262	-32690	311	-20673	10165	-25038	-197	-20002	16288	-21363	-511	-20256	18686	-15474	-152	-131	-119	-63	-62	-60	-104	41	-151	18	36	-76	-18	-58	84	-28	-4
0.825000	-176	-23915	-7965	-32761	-62	-26933	-6803	-20187	15	-27303	-10164	-19767	-39	-25748	-10663	-13294	231	-26275	-4782	-32704	233	-20994	10919	-24400	-233	-20364	15828	-20984	-382	-20313	18164	-15764	-144	-128	-122	-64	-62	-60	-105	41	-152	16	6	-75	-23	-59	82	-29	-1
0.825833	-193	-22642	-8761	-32743	2	-26587	-6889	-20401	188	-27025	-10001	-19478	23	-25434	-10624	-12981	580	-24817	-4348	-32688	174	-21262	11716	-23753	-216	-20702	15388	-20577	-378	-20362	17660	-16068	-151	-130	-122	-68	-67	-59	-104	41	-153	19	33	-79	-23	-58	81	-30	-14
0.826667	-212	-21218	-9609	-32767	-29	-26212	-6998	-20587	348	-26716	-9851	-19188	-40	-25143	-10619	-12686	-15	-23214	-3959	-32701	379	-21476	12529	-23107	-178	-21021	14968	-20133	-239	-20428	17188	-16369	-151	-131	-121	-66	-75	-58	-107	41	-154	15	30	-76	-26	-59	80	-28	-5
0.827500	-255	-19647	-10478	-32742	-44	-25822	-7123	-20730	312	-26382	-9712	-18886	-3	-24968	-10646	-12447	88	-21484	-3583	-32682	101	-21635	13341	-22462	-179	-21315	14573	-19659	-187	-20509	16759	-16664	-152	-131	-125	-69	-60	-59	-109	36	-152	17	33	-77	-23	-58	78	-31	-5
0.828333	-264	-17920	-11324	-32755	-63	-25425	-7243	-20834	176	-26034	-9600	-18575	114	-24823	-10697	-12260	75	-19651	-3203	-32698	-12	-21744	14126	-21813	-161	-21586	14198	-19164	-203	-20622	16378	-16936	-149	-128	-122	-62	-59	-64	-107	40	-151	23	32	-78	-19	-59	86	-28	1
0.829167	-275	-16063	-12138	-32734	-41	-25027	-7363	-20885	85	-25679	-9512	-18255	37	-24732	-10772	-12124	0	-17741	-2816	-32683	-63	-21799	14865	-21178	-189	-21826	13848	-18648	-186	-20764	16047	-17183	-147	-134	-119	-69	-61	-62	-102	43	-147	20	37	-79	-19	-56	85	-29	1
0.830000	-277	-14090	-12841	-32750	42	-24633	-7470	-20892	111	-25333	-9466	-17934	56	-24690	-10865	-12043	79	-15767	-2410	-32695	-87	-21819	15524	-20561	-274	-22043	13501	-18126	-166	-20922	15759	-17410	-147	-126	-119	-64	-63	-61	-105	33	-151	17	35	-77	-24	-57	82	-30	-1
0.830833	-291	-12037	-13469	-32734	-11	-24257	-7625	-20853	191	-25002	-9454	-17609	-65	-24691	-10973	-12005	184	-13787	-1997	-32686	-4	-21807	16088	-19977	-335	-22228	13174	-17606	-162	-21117	15524	-17602	-150	-127	-125	-69	-68	-60	-105	39	-152	23	38	-78	-25	-56	81	-28	5
0.831667	-284	-9925	-13978	-32750	-45	-23897	-7761	-20766	116	-24684	-9487	-17284	-163	-24722	-11086	-12008	-462	-11802	-1564	-32695	102	-21768	16542	-19428	-310	-22381	12848	-17099	-181	-21336	15322	-17759	-152	-130	-122	-66	-66	-67	-128	39	-152	15	33	-81	-30	-60	80	-31	-5
0.832500	-304	-7803	-14377	-32747	-75	-23553	-7916	-20636	36	-24383	-9557	-16955	-48	-24766	-11205	-12048	-277	-9827	-1125	-32693	-34	-21714	16877	-18920	-276	-22499	12523	-16593	-119	-21569	15157	-17868	-149	-130	-124	-68	-65	-62	-109	39	-152	15	35	-77	-23	-59	81	-29	-3
0.833333	-281	-5680	-14656	-32749	-88	-23225	-8075	-20460	32	-24100	-9667	-16627	-23	-24818	-11315	-12107	-271	-7939	-692	-32691	21	-21650	17078	-18464	-259	-22589	12198	-16128	-125	-21820	15009	-17940	-156	-126	-124	-72	-64	-62	-108	39	-153	15	35	-82	-26	-60	81	-31	-3
0.834167	-235	-3628	-14823	-32747	3	-22918	-8238	-20248	-4	-23844	-9807	-16308	-191	-24863	-11426	-12193	-378	-6120	-272	-32694	-18	-21599	17143	-18071	-292	-22645	11876	-15689	-46	-22075	14874	-17963	-149	-129	-124	-69	-66	-66	-107	39	-149	15	33	-102	-23	-59	82	-29	0
0.835000	-294	-1663	-14887	-32748	19	-22624	-8410	-20012	-82	-23615	-9950	-16006	-344	-24892	-11526	-12287	-324	-4392	115	-32689	-13	-21559	17056	-17753	-333	-22673	11550	-15296	-86	-22337	14739	-17940	-145	-126	-120	-68	-60	-55	-107	40	-152	15	35	-76	-24	-60	78	-27	1
0.835833	-316	188	-14857	-32753	2	-22358	-8575	-19748	-131	-23404	-10174	-15719	-335	-24892	-11614	-12385	-586	-2774	455	-32697	114	-21550	16835	-17514	-343	-22675	11228	-14956	-217	-22583	14590	-17867	-146	-126	-119	-66	-61	-63	-105	41	-167	19	35	-75	-22	-58	82	-13	0
0.836667	-251	1875	-14758	-32743	105	-22115	-8746	-19475	-233	-23215	-10389	-15459	-197	-24860	-11700	-12480	-391	-1284	740	-32688	76	-21571	16477	-17353	-333	-22658	10903	-14668	-375	-22821	14421	-17747	-146	-125	-120	-66	-64	-64	-103	41	-148	20	37	-77	-23	-59	82	-30	3
0.837500	-234	3378	-14597	-32755	44	-21881	-8902	-19194	-302	-23050	-10619	-15224	-100	-24781	-11775	-12567	-297	70	949	-32699	167	-21635	15991	-17274	-349	-22614	10579	-14441	-574	-23034	14227	-17580	-150	-124	-122	-64	-62	-59	-107	41	-150	17	36	-73	-24	-56	85	-27	1
0.838333	-241	4674	-14407	-32743	4	-21673	-9050	-18914	-297	-22904	-10855	-15022	-52	-24663	-11854	-12640	-599	1272	1080	-32683	78	-21743	15393	-17281	-360	-22563	10260	-14267	-459	-23223	13996	-17373	-150	-127	-120	-65	-61	-96	-108	42	-153	17	37	-74	-25	-58	78	-32	-4
0.839167	-251	5755	-14192	-32762	36	-21501	-9188	-18643	-272	-22776	-11090	-14855	-76	-24501	-11911	-12701	-85	2342	1132	-32701	-131	-21907	14684	-17373	-369	-22501	9948	-14159	-241	-23378	13727	-17127	-151	-128	-124	-68	-64	-60	-113	38	-151	15	33	-77	-22	-62	81	-32	0
0.840000	-291	6625	-13977	-32748	47	-21309	-9296	-18391	-245	-22656	-11324	-14723	-131	-24297	-11974	-12721	-494	3267	1101	-32686	25	-22115	13902	-17526	-411	-22434	9651	-14104	-272	-23496	13415	-16842	-152	-130	-126	-72	-66	-67	-111	36	-154	13	32	-78	-26	-62	78	-35	-5
0.840833	-305	7286	-13775	-32766	4	-21154	-9373	-18150	-246	-22549	-11539	-14631	-235	-24046	-12029	-12759	-477	4069	1004	-32702	-134	-22359	13066	-17738	-379	-22364	9365	-14095	-225	-23564	13074	-16512	-152	-131	-121	-67	-63	-59	-108	37	-153	20	37	-74	-22	-58	84	-29	-5
0.841667	-283	7754	-13594	-32743	-7	-21005	-9408	-17937	-266	-22438	-11728	-14563	-333	-23753	-12078	-12759	-432	4752	843	-32684	-116	-22632	12187	-17994	-350	-22294	9097	-14130	-113	-23592	12691	-16156	-154	-131	-124	-68	-65	-56	-104	38	-152	16	36	-76	-25	-58	81	-29	-5
0.842500	-254	7976	-13455	-32758	-78	-20873	-9404	-17750	-369	-22330	-11896	-14538	-336	-23432	-12124	-12740	-419	5325	630	-32700	-147	-22931	11297	-18285	-343	-22224	8842	-14201	-55	-23578	12282	-15768	-148	-127	-122	-67	-64	-60	-107	40	-149	13	33	-75	-21	-57	82	-29	-1
0.843333	-253	8030	-13365	-32740	-28	-20749	-9354	-17599	-543	-22217	-12034	-14544	-373	-23086	-12163	-12710	-377	5797	388	-32681	-170	-23232	10410	-18594	-277	-22159	8608	-14299	32	-23520	11849	-15353	-148	-127	-120	-65	-67	-58	-108	38	-146	18	37	-76	-18	-60	79	-31	-1
0.844167	-269	7914	-13330	-32755	-7	-20638	-9251	-17471	-556	-22093	-12135	-14580	-423	-22721	-12191	-12667	-202	6190	136	-32697	-237	-23525	9540	-18904	-194	-22091	8378	-14415	103	-23423	11406	-14925	-149	-127	-120	-63	-61	-59	-104	39	-153	16	35	-76	-21	-58	84	-28	-1
0.845000	-237	7642	-13357	-32740	-22	-20525	-9090	-17378	-494	-21964	-12195	-14640	-227	-22347	-12213	-12619	-626	6513	-124	-32681	43	-23793	8738	-19192	-200	-22023	8185	-14540	185	-23291	10955	-14483	-152	-127	-121	-63	-68	-57	-102	39	-150	18	36	-75	-25	-58	85	-31	-4
0.845833	-215	7240	-13443	-32753	-24	-20411	-8875	-17320	-521	-21814	-12212	-14723	-128	-21968	-12217	-12557	-607	6778	-355	-32694	-44	-24012	8000	-19446	-228	-21945	8000	-14658	204	-23129	10508	-14017	-147	-127	-120	-63	-63	-58	-104	39	-153	19	54	-75	-23	-58	82	-31	0
0.846667	-231	6721	-13590	-32740	-60	-20293	-8604	-17287	-532	-21654	-12185	-14822	-103	-21598	-12203	-12535	-443	6995	-542	-32678	-112	-24173	7357	-19656	-186	-21864	7833	-14777	240	-22937	10077	-13552	-150	-130	-119	-63	-65	-58	-105	40	-150	18	36	-76	-22	-62	80	-32	-3
0.847500	-236	6119	-13792	-32759	-87	-20166	-8283	-17288	-453	-21466	-12115	-14940	-79	-21237	-12161	-12505	-503	7184	-670	-32692	3	-24250	6818	-19807	-247	-21768	7680	-14867	301	-22721	9675	-13076	-152	-131	-121	-68	-62	-57	-109	38	-154	13	25	-79	-22	-59	77	-31	0
0.848333	-246	5460	-14043	-32737	-82	-20027	-7915	-17308	-311	-21254	-11988	-15063	-65	-20899	-12095	-12502	-360	7339	-721	-32678	-93	-24243	6400	-19885	-254	-21649	7547	-14945	298	-22488	9310	-12605	-151	-131	-125	-68	-64	-60	-108	38	-154	17	30	-78	-25	-60	79	-34	-5
0.849167	-218	4766	-14333	-32755	-49	-19865	-7489	-17343	-277	-21022	-11819	-15185	13	-20577	-11988	-12489	-411	7492	-685	-32692	-94	-24122	6121	-19884	-188	-21506	7444	-14989	388	-22226	8996	-12129	-149	-130	-121	-63	-63	-56	-104	40	-149	11	35	-76	-19	-62	79	-31	-3
0.850000	-228	4057	-14653	-32733	-34	-19682	-7029	-17399	-296	-20760	-11595	-15317	-17	-20292	-11850	-12520	-418	7629	-555	-32675	-90	-23897	5983	-19808	-183	-21337	7373	-15009	404	-21966	8751	-11667	-147	-130	-120	-67	-64	-61	-107	40	-150	18	37	-77	-21	-60	84	-28	-5
0.850833	-219	3357	-14993	-32675	-103	-19475	-6544	-17466	-189	-20483	-11331	-15430	67	-20038	-11671	-12551	-227	7763	-328	-32600	-53	-23559	5996	-19626	-173	-21146	7330	-15005	286	-21685	8525	-11216	-151	-128	-121	-64	-62	-57	-109	41	-151	17	35	-78	-27	-57	79	-29	0
0.851667	-184	2680	-15345	-32480	-129	-19238	-6042	-17542	16	-20184	-11025	-15545	331	-19814	-11454	-12656	-505	7893	-10	-32430	24	-23107	6160	-19404	-139	-20924	7328	-14969	274	-21398	8384	-10782	-153	-131	-120	-64	-62	-57	-103	41	-151	19	36	-76	-19	-56	84	-31	0
0.852500	-197	2051	-15673	-32222	-115	-18994	-5536	-17626	105	-19868	-10682	-15655	404	-19632	-11202	-12783	56	8029	405	-32207	-164	-22554	6472	-19092	-138	-20672	7370	-14916	356	-21103	8312	-10374	-149	-127	-120	-62	-62	-57	-107	43	-147	19	44	-75	-22	-59	85	-28	0
0.853333	-182	1477	-15989	-31891	-118	-18722	-5037	-17710	93	-19543	-10304	-15756	352	-19493	-10909	-12902	2	8157	894	-31941	128	-21905	6934	-18709	-160	-20393	7470	-14841	363	-20806	8311	-9990	-150	-126	-119	-65	-65	-58	-107	40	-151	19	37	-78	-23	-57	85	-28	-1
0.854167	-58	973	-16239	-31489	-135	-18436	-4553	-17790	6	-19216	-9905	-15846	336	-19392	-10606	-13062	-164	8288	1455	-31619	-27	-21165	7544	-18271	-154	-20094	7631	-14754	298	-20510	8382	-9641	-150	-127	-117	-63	-62	-58	-109	39	-152	20	36	-75	-22	-47	80	-27	0
0.855000	279	540	-16482	-31028	-149	-18145	-4106	-17874	-75	-18894	-9494	-15927	302	-19348	-10277	-13243	-155	8405	2071	-31263	-11	-20367	8279	-17787	-116	-19770	7865	-14657	266	-20219	8550	-9325	-147	-125	-118	-65	-64	-56	-103	39	-149	20	36	-75	-18	-55	82	-28	5
0.855833	474	187	-16630	-30504	-167	-17857	-3705	-17947	47	-18590	-9081	-16000	189	-19319	-9943	-13438	-100	8513	2731	-30864	-44	-19513	9134	-17279	-105	-19440	8168	-14563	308	-19944	8734	-9046	-148	-126	-118	-64	-62	-56	-101	42	-148	20	36	-75	-22	-56	82	-26	0
0.856667	332	-94	-16695	-29937	-81	-17588	-3366	-18015	226	-18318	-8676	-16063	180	-19345	-9610	-13662	-145	8597	3410	-30433	-155	-18642	10085	-16759	-158	-19099	8547	-14473	293	-19682	9012	-8815	-143	-125	-120	-67	-64	-59	-109	37	-151	19	36	-76	-22	-57	79	-28	0
0.857500	328	-305	-16655	-29335	-113	-17345	-3100	-18075	171	-18081	-8296	-16123	159	-19411	-9301	-13884	156	8663	4092	-29965	-176	-17758	11117	-16235	-168	-18757	9015	-14386	195	-19440	9354	-8620	-151	-126	-116	-65	-63	-55	-102	43	-152	20	34	-73	-18	-55	85	-29	-3
0.858333	335	-444	-16506	-28717	-158	-17139	-2914	-18125	30	-17890	-7940	-16170	108	-19512	-9016	-14107	-117	8696	4766	-29470	104	-16892	12232	-15726	-124	-18420	9570	-14322	206	-19231	9751	-8476	-152	-127	-120	-66	-61	-59	-109	39	-152	20	20	-75	-22	-55	84	-29	0
0.859167	241	-525	-16241	-28095	-115	-16986	-2814	-18166	-31	-17759	-7636	-16220	218	-19653	-8782	-14326	-297	8687	5408	-28953	-14	-16050	13385	-15243	-115	-18096	10206	-14279	266	-19060	10200	-8377	-151	-127	-122	-66	-62	-62	-104	37	-151	18	35	-77	-23	-59	84	-33	-4
0.860000	166	-553	-15866	-27483	-161	-16897	-2813	-18201	38	-17699	-7387	-16266	278	-19830	-8605	-14536	-132	8642	6013	-28419	-105	-15266	14561	-14802	-115	-17786	10915	-14252	239	-18926	10696	-8321	-151	-128	-120	-63	-62	-61	-104	38	-151	16	36	-73	-21	-56	84	-31	-1
0.860833	146	-537	-15372	-26902	-166	-16876	-2907	-18220	148	-17706	-7208	-16312	161	-20024	-8498	-14732	-182	8549	6569	-27873	-4	-14550	15737	-14411	-104	-17504	11705	-14252	248	-18836	11235	-8303	-147	-125	-120	-64	-62	-58	-103	40	-150	21	35	-73	-23	-57	84	-31	2
0.861667	133	-476	-14775	-26366	-122	-16938	-3100	-18232	161	-17789	-7093	-16357	64	-20244	-8462	-14903	-91	8406	7063	-27329	-120	-13921	16880	-14089	-104	-17245	12545	-14275	253	-18789	11806	-8327	-146	-151	-122	-65	-63	-61	-105	40	-152	20	37	-72	-19	-58	85	-25	1
0.862500	64	-389	-14089	-25880	-111	-17068	-3386	-18236	94	-17948	-7063	-16405	22	-20486	-8512	-15049	-168	8208	7498	-26794	-145	-13386	17978	-13835	-137	-17015	13453	-14325	198	-18795	12403	-8383	-149	-126	-120	-68	-62	-58	-102	41	-151	20	35	-70	-23	-57	86	-31	-4
0.863333	-29	-271	-13343	-25463	-141	-17287	-3769	-18233	-44	-18188	-7127	-16455	-87	-20746	-8646	-15168	-211	7947	7864	-26279	-144	-12963	18997	-13663	-132	-16821	14385	-14395	218	-18840	13020	-8467	-151	-125	-119	-65	-59	-58	-102	37	-165	20	36	-73	-23	-56	86	-30	0
0.864167	-44	-125	-12549	-25104	-129	-17582	-4239	-18219	-88	-18490	-7272	-16522	-343	-20974	-8878	-15251	0	7638	8165	-25790	-8	-12650	19928	-13572	-92	-16651	15346	-14489	230	-18934	13640	-8574	-149	-126	-121	-65	-62	-57	-103	40	-151	21	37	-76	-24	-57	82	-29	-6
0.865000	-79	41	-11729	-24813	-137	-17952	-4787	-18198	-16	-18855	-7504	-16588	-461	-21210	-9191	-15300	-292	7271	8417	-25325	519	-12456	20742	-13577	-79	-16518	16300	-14601	195	-19061	14264	-8697	-152	-129	-124	-68	-68	-66	-107	37	-158	16	33	-77	-25	-60	81	-32	-7
0.865833	-156	237	-10911	-24584	-127	-18365	-5397	-18169	-30	-19269	-7824	-16659	-319	-21435	-9585	-15316	71	6846	8619	-24896	763	-12374	21433	-13663	-48	-16410	17251	-14728	191	-19210	14887	-8834	-153	-128	-121	-69	-64	-57	-109	38	-151	16	36	-77	-21	-60	79	-32	-4
0.866667	-196	467	-10115	-24409	-169	-18842	-6056	-18135	-172	-19713	-8215	-16734	-329	-21635	-10049	-15292	247	6378	8776	-24512	855	-12406	21981	-13841	-39	-16334	18166	-14873	171	-19382	15504	-8973	-151	-117	-124	-69	-61	-60	-107	37	-151	13	32	-76	-23	-59	80	-32	0
0.867500	-212	722	-9363	-24290	-167	-19336	-6750	-18097	-253	-20184	-8681	-16815	-425	-21804	-10574	-15235	-109	5864	8903	-24172	539	-12546	22383	-14100	-44	-16274	19036	-15033	146	-19566	16107	-9119	-153	-131	-127	-69	-64	-59	-105	39	-156	15	33	-76	-19	-57	78	-34	3
0.868333	-257	1005	-8670	-24221	-177	-19852	-7464	-18059	-300	-20666	-9205	-16904	-367	-21934	-11145	-15147	67	5325	9002	-23874	413	-12781	22636	-14446	-41	-16239	19846	-15202	76	-19746	16684	-9260	-150	-127	-125	-69	-68	-61	-107	39	-170	13	33	-78	-25	-58	80	-31	-1
0.869167	-271	1319	-8041	-24177	-120	-20367	-8181	-18010	-257	-21132	-9771	-16994	-91	-22027	-11742	-15026	138	4753	9085	-23623	290	-13118	22750	-14862	-92	-16215	20574	-15382	62	-19910	17245	-9400	-151	-128	-125	-66	-61	-57	-105	41	-148	18	39	-75	-24	-58	81	-27	-4
0.870000	-263	1665	-7492	-24178	-86	-20874	-8883	-17967	-235	-21583	-10372	-17087	-47	-22077	-12354	-14882	89	4162	9174	-23416	240	-13511	22721	-15352	-96	-16215	21211	-15582	149	-20056	17776	-9546	-150	-144	-125	-64	-62	-58	-105	36	-152	17	35	-76	-23	-59	80	-29	0
0.870833	-236	2038	-6989	-24221	-101	-21349	-9551	-17928	-380	-21994	-10963	-17179	-235	-22086	-12969	-14724	306	3556	9257	-23272	-19	-13979	22565	-15896	-95	-16219	21742	-15792	116	-20172	18279	-9687	-149	-126	-125	-68	-64	-56	-103	43	-148	17	38	-76	-18	-59	81	-8	0
0.871667	-227	2435	-6551	-24294	-98	-21779	-10168	-17893	-427	-22364	-11610	-17275	-267	-22045	-13569	-14540	239	2950	9351	-23134	-136	-14495	22304	-16490	-62	-16251	22164	-16023	19	-20244	18755	-9838	-147	-127	-120	-72	-60	-59	-104	37	-150	17	36	-79	-22	-58	79	-29	1
0.872500	-241	2842	-6161	-24401	-75	-22156	-10726	-17862	-354	-22670	-12219	-17369	-100	-21969	-14135	-14346	-97	2350	9448	-23052	-85	-15049	21947	-17128	-47	-16253	22473	-16273	42	-20280	19196	-9991	-150	-130	-124	-68	-63	-61	-110	37	-155	16	34	-79	-25	-63	79	-33	-3
0.873333	-234	3259	-5798	-24535	-84	-22475	-11211	-17841	-427	-22920	-12806	-17462	-110	-21860	-14653	-14164	205	1765	9559	-23003	-116	-15628	21517	-17798	-115	-16291	22662	-16551	40	-20268	19612	-10158	-153	-132	-137	-70	-67	-66	-112	35	-153	11	28	-85	-25	-65	77	-35	-5
0.874167	-245	3666	-5451	-24730	-98	-22726	-11606	-17830	-470	-23102	-13345	-17542	-182	-21708	-15108	-13970	136	1204	9683	-22978	-155	-16208	21045	-18489	-125	-16325	22743	-16841	0	-20203	19998	-10335	-151	-131	-124	-69	-66	-62	-111	36	-154	15	33	-82	-22	-61	80	-34	-1
0.875000	-260	4061	-5092	-24946	-65	-22901	-11900	-17818	-387	-23219	-13824	-17618	-235	-21534	-15491	-13777	133	666	9810	-22974	-338	-16789	20549	-19190	-130	-16367	22711	-17162	-27	-20094	20353	-10521	-151	-130	-126	-67	-65	-59	-109	35	-152	13	30	-77	-22	-59	78	-32	0
0.875833	-211	4421	-4719	-25208	-42	-23005	-12100	-17817	-315	-23258	-14235	-17678	-263	-21337	-15798	-13594	155	157	9943	-22990	-389	-17382	20051	-19894	-166	-16417	22584	-17511	175	-19942	20674	-10725	-150	-130	-124	-69	-59	-61	-110	36	-149	11	33	-79	-22	-57	81	-32	-1
0.876667	-204	4731	-4324	-25504	17	-23049	-12192	-17817	-275	-23247	-14566	-17733	-329	-21134	-16019	-13422	-50	-324	10066	-23021	-356	-17891	19574	-20597	-160	-16496	22363	-17886	475	-19752	20955	-10946	-152	-129	-120	-65	-62	-61	-107	36	-150	17	36	-77	-18	-61	76	-33	1
0.877500	-233	4973	-3874	-25839	61	-23030	-12187	-17831	-277	-23178	-14807	-17752	-350	-20924	-16151	-13262	162	-770	10179	-23061	-358	-18398	19120	-21289	-130	-16547	22058	-18292	351	-19532	21223	-11183	-147	-129	-120	-66	-65	-60	-108	40	-149	18	34	-76	-22	-59	81	-32	1
0.878333	-271	5133	-3399	-26221	34	-22955	-12081	-17840	-271	-23066	-14957	-17790	-268	-20717	-16191	-13122	-56	-1186	10269	-23108	-167	-18858	18747	-21973	-101	-16632	21692	-18726	262	-19299	21441	-11434	-151	-130	-120	-66	-62	-49	-107	35	-172	16	34	-78	-21	-59	76	-33	1
0.879167	-321	5199	-2886	-26590	3	-22839	-11885	-17853	-202	-22918	-15007	-17792	-251	-20524	-16145	-12998	-122	-1572	10329	-23159	-259	-19280	18424	-22643	-77	-16728	21280	-19179	240	-19049	21624	-11694	-151	-130	-122	-67	-62	-63	-111	33	-150	15	36	-79	-19	-60	79	-32	-1
0.880000	-332	5161	-2346	-26995	-53	-22690	-11604	-17860	-174	-22738	-14960	-17782	-368	-20349	-16019	-12894	392	-1937	10353	-23213	-49	-19647	18179	-23283	-75	-16829	20821	-19651	99	-18799	21765	-11954	-153	-134	-119	-66	-64	-58	-109	37	-154	15	30	-76	-21	-60	77	-34	-15
0.880833	-331	4998	-1787	-27388	-56	-22519	-11253	-17866	-194	-22557	-14813	-17743	-250	-20193	-15813	-12802	342	-2277	10340	-23259	54	-19962	18013	-23901	-141	-16956	20358	-20137	52	-18558	21872	-12210	-150	-130	-120	-68	-64	-62	-112	37	-152	15	30	-70	0	-60	81	-31	0
0.881667	-333	4731	-1227	-27758	-50	-22331	-10852	-17864	-152	-22354	-14573	-17689	-153	-20061	-15540	-12726	569	-2598	10275	-23300	-70	-20227	17920	-24489	-186	-17100	19885	-20626	-21	-18333	21933	-12462	-159	-131	-124	-69	-66	-64	-110	35	-153	15	29	-78	-26	-59	77	-35	-5
0.882500	-380	4340	-684	-28085	-72	-22147	-10386	-17852	-190	-22161	-14244	-17616	-268	-19957	-15200	-12664	408	-2898	10169	-23338	-170	-20432	17915	-25045	-165	-17252	19429	-21115	-82	-18124	21963	-12686	-151	-128	-122	-68	-64	-60	-101	35	-154	15	33	-42	-21	-59	77	-32	-1
0.883333	-419	3845	-173	-28344	-72	-21959	-9899	-17800	-215	-21971	-13835	-17526	-771	-19881	-14814	-12618	53	-3180	10012	-23371	-112	-20589	17975	-25575	-132	-17419	18992	-21589	-109	-17947	21950	-12884	-153	-132	-124	-67	-64	-59	-109	40	-152	12	33	-76	-18	-58	79	-32	-5
0.884167	-389	3242	283	-28519	-93	-21792	-9396	-17790	-256	-21799	-13356	-17413	-1477	-19834	-14389	-12580	38	-3446	9812	-23387	-119	-20697	18097	-26080	-127	-17598	18599	-22041	-178	-17799	21899	-13046	-148	-128	-120	-69	-63	-60	-105	59	-150	17	32	-78	-24	-57	79	-45	-1
0.885000	-320	2543	673	-28587	-189	-21640	-8891	-17743	-228	-21641	-12831	-17289	-1520	-19814	-13941	-12555	137	-3704	9562	-23416	-168	-20755	18271	-26552	-111	-17784	18252	-22464	-195	-17681	21809	-13163	-150	-127	-125	-66	-61	-57	-105	40	-150	17	32	-77	-22	-57	81	-31	0
0.885833	-238	1770	977	-28532	-128	-21516	-8402	-17685	-258	-21505	-12253	-17151	-1151	-19799	-13477	-12535	-266	-3942	9274	-23432	-50	-20764	18478	-26997	-99	-17977	17959	-22847	-254	-17602	21688	-13229	-147	-120	-126	-68	-62	-58	-105	39	-151	13	32	-80	-27	-57	81	-29	-1
0.886667	-262	930	1186	-28334	-112	-21415	-7945	-17621	-281	-21389	-11650	-17007	-939	-19848	-13007	-12527	-79	-4173	8951	-23444	-63	-20751	18706	-27409	-153	-18176	17724	-23180	-270	-17539	21537	-13240	-152	-130	-124	-68	-61	-57	-104	39	-152	17	35	-77	-22	-57	80	-31	0
0.887500	-293	52	1300	-27991	-141	-21342	-7521	-17549	-201	-21293	-11033	-16853	-822	-19889	-12543	-12521	-147	-4373	8607	-23456	36	-20693	18948	-27796	-181	-18369	17542	-23461	-280	-17513	21361	-13194	-150	-129	-121	-69	-62	-59	-107	38	-174	15	30	-80	-22	-57	80	-31	-3
0.888333	-296	-843	1312	-27495	-82	-21297	-7142	-17468	-230	-21207	-10414	-16693	-623	-19951	-12096	-12519	-164	-4561	8245	-23450	70	-20604	19184	-28153	-130	-18554	17431	-23674	-334	-17485	21176	-13083	-150	-128	-122	-70	-69	-59	-105	42	-144	15	34	-77	-25	-58	80	-29	-1
0.889167	-301	-1719	1227	-26849	-63	-21267	-6815	-17380	-315	-21130	-9817	-16536	-522	-20010	-11673	-12520	-156	-4725	7879	-23449	78	-20484	19406	-28480	-152	-18725	17368	-23825	-371	-17494	20963	-12915	-150	-130	-119	-66	-62	-59	-105	40	-149	15	35	-77	-21	-53	82	-33	1
0.890000	-272	-2607	1046	-26057	-93	-21251	-6549	-17290	-354	-21065	-9244	-16384	-607	-20081	-11288	-12530	-137	-4863	7493	-23450	139	-20346	19595	-28786	-159	-18887	17356	-23904	-411	-17497	20745	-12698	-153	-133	-121	-70	-65	-61	-107	36	-155	15	35	-78	-23	-61	70	-32	-3
0.890833	-229	-3452	787	-25131	-57	-21250	-6345	-17195	-331	-21008	-8722	-16240	-339	-20150	-10935	-12544	382	-4967	7123	-23446	-14	-20182	19754	-29058	-178	-19020	17385	-23909	-413	-17489	20516	-12418	-149	-130	-121	-69	-63	-62	-107	39	-151	17	34	-79	-7	-59	82	-28	-1
0.891667	-180	-4243	463	-24100	-52	-21246	-6197	-17094	-305	-20941	-8244	-16095	3	-20215	-10629	-12556	481	-5043	6759	-23441	164	-20010	19866	-29302	-164	-19127	17452	-23839	-396	-17465	20291	-12098	-154	-128	-120	-68	-67	-60	-105	39	-151	20	35	-79	-23	-57	84	-27	20
0.892500	-120	-4964	90	-22981	-48	-21241	-6111	-16994	-122	-20873	-7832	-15967	121	-20271	-10370	-12575	409	-5077	6410	-23437	243	-19814	19933	-29515	-133	-19202	17539	-23701	-452	-17421	20059	-11744	-153	-128	-122	-65	-63	-61	-94	38	-151	16	35	-75	-23	-60	80	-30	-1
0.893333	-147	-5612	-315	-21808	-14	-21225	-6082	-16891	-15	-20798	-7486	-15843	130	-20315	-10160	-12598	1002	-5091	6082	-23438	196	-19616	19942	-29703	-233	-19245	17642	-23489	-531	-17353	19834	-11363	-151	-128	-124	-50	-67	-64	-109	37	-150	15	33	-76	-21	-60	80	-31	-3
0.894167	-167	-6181	-737	-20596	39	-21189	-6106	-16787	-108	-20709	-7220	-15735	201	-20351	-9999	-12624	383	-5061	5777	-23433	271	-19404	19903	-29852	-235	-19249	17750	-23211	-602	-17249	19609	-10961	-148	-128	-122	-67	-64	-48	-108	37	-149	17	32	-77	-27	-60	81	-35	-6
0.895000	-60	-6667	-1157	-19374	-15	-21138	-6172	-16676	-169	-20606	-7028	-15642	342	-20367	-9890	-12653	454	-4995	5487	-23433	82	-19188	19810	-29969	-218	-19215	17849	-22872	-653	-17104	19388	-10551	-148	-126	-124	-67	-63	-60	-108	37	-149	18	34	-75	-23	-58	80	-30	0
0.895833	-84	-7066	-1560	-18169	-29	-21052	-6274	-16541	-302	-20488	-6922	-15556	222	-20362	-9824	-12681	328	-4898	5219	-23422	73	-18967	19674	-30045	-274	-19144	17927	-22476	-624	-16929	19162	-10139	-148	-129	-135	-67	-69	-60	-104	40	-153	20	35	-74	-24	-58	80	-30	1
0.896667	-102	-7381	-1941	-17008	-17	-20942	-6409	-16456	-361	-20362	-6887	-15488	204	-20340	-9809	-12716	241	-4776	4972	-23430	95	-18745	19485	-30085	-240	-19033	17975	-22029	-590	-16711	18936	-9738	-148	-126	-122	-67	-60	-61	-108	35	-148	18	34	-75	-19	-60	81	-30	1
0.897500	-129	-7616	-2263	-15931	9	-20802	-6564	-16345	-402	-20203	-6932	-15439	194	-20298	-9841	-12747	268	-4625	4745	-23427	-42	-18533	19258	-30078	-201	-18886	17985	-21535	-586	-16464	18702	-9352	-148	-128	-122	-59	-62	-63	-107	37	-147	19	36	-56	-21	-57	81	-32	-1
0.898333	-169	-7769	-2545	-14938	-93	-20636	-6733	-16233	-436	-20060	-7043	-15378	0	-20230	-9910	-12778	356	-4458	4530	-23431	-149	-18319	18991	-30026	-218	-18710	17948	-21006	-693	-16180	18457	-8994	-152	-130	-128	-68	-65	-62	-110	32	-154	15	29	-78	-23	-60	79	-38	-4
0.899167	-158	-7863	-2771	-14041	-95	-20438	-6915	-16123	-242	-19892	-7224	-15344	-27	-20143	-10020	-12811	-271	-4270	4327	-23434	-186	-18107	18698	-29924	-245	-18497	17860	-20440	-782	-15871	18194	-8662	-154	-131	-126	-68	-64	-70	-108	34	-159	15	32	-82	-23	-60	77	-39	-5
0.900000	-172	-7887	-2936	-13233	-33	-20208	-7080	-16014	-29	-19708	-7455	-15309	45	-20025	-10160	-12829	-103	-4074	4133	-23441	-357	-17902	18372	-29765	-259	-18262	17718	-19847	-836	-15543	17917	-8354	-155	-131	-126	-70	-64	-67	-110	30	-156	12	30	-80	-26	-63	80	-34	-4
0.900833	-194	-7856	-3050	-12569	-14	-19955	-7250	-15908	33	-19518	-7735	-15263	-13	-19883	-10333	-12844	-70	-3870	3944	-23439	-174	-17697	18013	-29547	-255	-18002	17518	-19231	-791	-15191	17614	-8088	-167	-132	-126	-66	-64	-61	-107	34	-150	15	32	-77	-23	-58	79	-35	-7
0.901667	-206	-7776	-3114	-12014	-50	-19683	-7403	-15801	43	-19316	-8057	-15257	-76	-19713	-10529	-12844	-360	-3663	3756	-23446	-196	-17502	17638	-29272	-188	-17723	17257	-18600	-597	-14834	17288	-7848	-149	-129	-127	-68	-63	-60	-110	35	-153	16	30	-78	-23	-42	81	-33	0
0.902500	-290	-7652	-3126	-11591	-64	-19398	-7536	-15698	87	-19109	-8406	-15232	-4	-19521	-10751	-12841	-357	-3466	3570	-23461	-296	-17314	17244	-28938	-169	-17429	16931	-17956	-629	-14476	16932	-7652	-150	-130	-122	-72	-61	-60	-105	37	-152	16	32	-82	-22	-61	81	-33	-4
0.903333	-345	-7492	-3102	-11299	-90	-19104	-7649	-15608	201	-18905	-8792	-15207	123	-19299	-10994	-12824	-515	-3278	3383	-23465	-318	-17132	16827	-28538	-216	-17129	16547	-17308	-635	-14121	16535	-7487	-152	-130	-125	-67	-63	-61	-107	36	-154	16	28	-75	-23	-56	81	-32	-1
0.904167	-270	-7298	-3049	-11140	-121	-18799	-7740	-15520	241	-18686	-9187	-15181	447	-19057	-11255	-12797	-627	-3098	3201	-23482	-405	-16957	16387	-28070	-194	-16818	16108	-16662	-510	-13782	16139	-7361	-153	-129	-142	-69	-63	-64	-107	36	-151	18	30	-78	-22	-55	81	-32	0
0.905000	-214	-7072	-2973	-11114	-68	-18493	-7809	-15447	125	-18465	-9587	-15154	698	-18786	-11531	-12756	-620	-2944	3008	-23500	-308	-16787	15926	-27562	-204	-16508	15616	-16025	-508	-13459	15707	-7260	-152	-130	-124	-67	-62	-62	-107	38	-151	13	33	-78	-36	-59	81	-31	-1
0.905833	-215	-6818	-2883	-11221	-69	-18197	-7854	-15381	17	-18240	-9984	-15122	726	-18505	-11822	-12706	-946	-2803	2820	-23530	-464	-16625	15452	-26968	-194	-16198	15079	-15403	-422	-13158	15247	-7206	-154	-132	-125	-74	-63	-64	-110	39	-151	16	28	-80	-23	-57	77	-33	-7
0.906667	-219	-6534	-2789	-11461	-63	-17905	-7881	-15332	52	-18024	-10384	-15087	744	-18194	-12124	-12666	-397	-2682	2637	-23559	-683	-16469	14951	-26338	-150	-15897	14505	-14802	-357	-12881	14767	-7171	-158	-132	-130	-73	-67	-65	-112	24	-156	11	27	-82	-27	-45	76	-38	-8
0.907500	-212	-6239	-2702	-11821	-48	-17623	-7888	-15289	28	-17798	-10764	-15044	863	-17864	-12436	-12579	-762	-2577	2462	-23586	-311	-16312	14433	-25656	-174	-15588	13901	-14216	-439	-12629	14278	-7167	-155	-132	-130	-74	-72	-64	-112	36	-156	12	28	-80	-26	-61	76	-33	-4
0.908333	-210	-5905	-2615	-12289	-84	-17352	-7878	-15254	-171	-17563	-11131	-14996	797	-17515	-12749	-12499	-686	-2481	2310	-23610	-376	-16163	13892	-24924	-210	-15287	13272	-13668	-473	-12403	13798	-7184	-149	-131	-128	-72	-66	-62	-109	38	-154	12	29	-83	-26	-58	80	-31	-4
0.909167	-206	-5555	-2546	-12863	-28	-17089	-7850	-15229	-316	-17324	-11469	-14938	675	-17150	-13082	-12414	-645	-2399	2157	-23624	-435	-16011	13327	-24156	-188	-14989	12634	-13140	-426	-12200	13317	-7225	-144	-128	-155	-68	-59	-59	-108	38	-151	17	35	-83	-21	-57	82	-27	0
0.910000	-177	-5158	-2497	-13532	15	-16840	-7823	-15212	-355	-17086	-11791	-14872	625	-16775	-13373	-12327	-604	-2330	2054	-23625	-496	-15861	12737	-23367	-162	-14698	11989	-12663	-396	-12028	12842	-7295	-150	-129	-125	-67	-62	-60	-107	39	-151	15	30	-80	-22	-56	82	-35	7
0.910833	-113	-4805	-2459	-14283	-15	-16608	-7790	-15209	-414	-16845	-12082	-14808	652	-16395	-13679	-12243	-590	-2264	1998	-23609	-532	-15712	12126	-22561	-160	-14409	11354	-12224	-343	-11877	12381	-7387	-152	-129	-125	-69	-63	-60	-111	40	-147	18	34	-77	-22	-56	80	-30	-1
0.911667	-99	-4403	-2478	-15088	-62	-16385	-7763	-15207	-349	-16599	-12350	-14754	623	-16001	-13977	-12156	-207	-2196	1971	-23561	-596	-15550	11491	-21739	-215	-14119	10723	-11828	-299	-11744	11942	-7498	-149	-128	-125	-68	-62	-60	-107	39	-150	13	34	-77	-23	-55	81	-27	0
0.912500	-141	-4000	-2509	-15935	-66	-16171	-7743	-15209	-135	-16345	-12591	-14655	501	-15599	-14260	-12073	-717	-2130	1997	-23480	-324	-15409	10844	-20923	-214	-13837	10118	-11482	-301	-11627	11536	-7635	-150	-131	-125	-70	-64	-60	-105	38	-154	12	35	-76	-21	-56	79	-29	0
0.913333	-118	-3591	-2564	-16798	-51	-15970	-7739	-15216	-102	-16095	-12813	-14573	422	-15195	-14527	-12001	-732	-2056	2072	-23353	-434	-15259	10182	-20113	-185	-13550	9542	-11185	-301	-11524	11159	-7791	-150	-130	-122	-72	-62	-61	-108	36	-152	16	30	-78	-23	-56	77	-32	-4
0.914167	-113	-3194	-2643	-17651	22	-15770	-7746	-15224	-208	-15833	-12998	-14482	318	-14789	-14766	-11934	-521	-1967	2202	-23172	-648	-15096	9511	-19317	-141	-13261	8997	-10932	-251	-11429	10821	-7965	-152	-130	-126	-78	-64	-59	-111	33	-151	15	32	-77	-21	-61	80	-32	-1
0.915000	-62	-2797	-2744	-18479	-14	-15573	-7771	-15222	-213	-15570	-13158	-14388	248	-14385	-14978	-11867	-742	-1865	2392	-22931	-584	-14933	8837	-18555	-129	-12974	8494	-10736	-221	-11341	10518	-8158	-152	-132	-126	-74	-65	-61	-113	35	-152	13	30	-80	-27	-63	74	-34	0
0.915833	-35	-2429	-2864	-19254	-10	-15378	-7814	-15221	-102	-15306	-13294	-14299	268	-13975	-15149	-11811	-545	-1744	2635	-22619	-584	-14754	8185	-17801	-177	-12676	8037	-10574	-187	-11249	10265	-8371	-147	-131	-124	-70	-64	-60	-110	35	-150	16	32	-78	-23	-58	78	-33	1
0.916667	-6	-2074	-2987	-19941	84	-15178	-7867	-15205	5	-15034	-13396	-14164	207	-13563	-15282	-11748	-602	-1602	2930	-22228	-585	-14566	7550	-17085	-155	-12378	7624	-10459	-144	-11156	10043	-8599	-150	-128	-122	-69	-68	-60	-109	35	-152	17	33	-76	-25	-61	73	-29	0
0.917500	27	-1752	-3122	-20535	37	-14976	-7935	-15183	132	-14757	-13478	-14062	12	-13154	-15372	-11696	-637	-1442	3262	-21759	-682	-14358	6941	-16407	-143	-12071	7253	-10375	-178	-11058	9861	-8841	-149	-131	-119	-65	-85	-60	-108	39	-150	17	35	-77	-18	-58	81	-32	0
0.918333	0	-1465	-3262	-21008	-42	-14766	-8030	-15150	122	-14478	-13530	-13940	-57	-12749	-15411	-11648	-274	-1266	3644	-21203	-630	-14135	6369	-15763	-133	-11762	6934	-10330	-159	-10956	9715	-9095	-148	-130	-124	-67	-62	-60	-105	42	-149	15	32	-75	-19	-60	80	-30	2
0.919167	-24	-1213	-3400	-21354	43	-14554	-8128	-15110	-29	-14197	-13560	-13806	-82	-12344	-15401	-11601	-690	-1078	4009	-20565	-580	-13894	5840	-15156	-107	-11448	6659	-10306	-158	-10848	9593	-9365	-154	-129	-122	-68	-66	-46	-103	37	-150	17	29	-76	-25	-60	78	-33	0
0.920000	-36	-1008	-3531	-21560	41	-14327	-8239	-15045	-41	-13909	-13556	-13668	-287	-11946	-15339	-11546	-76	-866	4398	-19836	-832	-13617	5392	-14584	-173	-11127	6425	-10305	-177	-10735	9500	-9644	-152	-130	-125	-66	-65	-61	-110	34	-153	13	33	-76	-26	-62	77	-35	-1
0.920833	-82	-841	-3647	-21618	-28	-14090	-8348	-14966	-14	-13616	-13526	-13512	-279	-11547	-15217	-11485	-195	-642	4783	-19023	-425	-13332	4973	-14064	-180	-10805	6235	-10315	-182	-10607	9432	-9932	-141	-128	-122	-69	-64	-58	-109	39	-150	13	30	-76	-19	-60	79	-34	-1
0.921667	-114	-717	-3750	-21529	11	-13841	-8452	-14878	-60	-13320	-13469	-13354	-105	-11148	-15041	-11417	-421	-412	5140	-18133	-510	-13009	4648	-13542	-92	-10479	6083	-10339	-149	-10477	9374	-10232	-148	-129	-122	-67	-60	-73	-108	40	-150	15	40	-77	-19	-59	80	-34	0
0.922500	-76	-635	-3833	-21303	42	-13581	-8554	-14773	-48	-13012	-13382	-13184	-11	-10757	-14810	-11343	-246	-181	5460	-17180	-454	-12663	4394	-13064	-87	-10156	5966	-10370	-105	-10338	9330	-10519	-151	-122	-121	-65	-63	-59	-111	34	-152	17	33	-74	-22	-58	79	-33	0
0.923333	-85	-591	-3890	-20944	-12	-13303	-8642	-14653	30	-12692	-13264	-13003	-11	-10368	-14533	-11259	-196	52	5731	-16168	-225	-12285	4222	-12603	-95	-9830	5877	-10412	-153	-10201	9287	-10870	-152	-130	-126	-65	-68	-58	-110	36	-155	15	33	-77	-26	-57	76	-36	-4
0.924167	-73	-579	-3931	-20478	16	-13016	-8721	-14521	6	-12365	-13113	-12821	1	-9981	-14202	-11154	-152	277	5920	-15105	-217	-11872	4139	-12167	-92	-9505	5830	-10451	-204	-10047	9250	-11202	-152	-129	-122	-66	-62	-57	-88	38	-153	17	34	-76	-21	-57	82	-29	-1
0.925000	-79	-596	-3933	-19907	15	-12697	-8768	-14369	-66	-12026	-12928	-12628	-43	-9592	-13829	-11041	477	494	6043	-14008	-256	-11410	4112	-11744	-152	-9189	5800	-10496	-178	-9895	9199	-11558	-150	-127	-122	-66	-63	-57	-111	36	-152	17	36	-73	-23	-60	81	-31	-3
0.925833	-170	-638	-3918	-19268	12	-12371	-8796	-14206	36	-11652	-12715	-12435	-137	-9210	-13419	-10913	156	690	6079	-12892	69	-10961	4209	-11334	-237	-8879	5803	-10547	-229	-9743	9144	-11929	-148	-99	-120	-66	-66	-59	-110	37	-151	17	33	-74	-23	-59	82	-31	-1
0.926667	-147	-698	-3881	-18571	19	-12017	-8800	-14028	212	-11321	-12462	-12241	-215	-8830	-12969	-10771	-284	870	6031	-11780	-70	-10463	4361	-10931	-376	-8574	5824	-10605	-325	-9583	9073	-12328	-176	-127	-120	-66	-62	-61	-108	38	-148	17	18	-76	-22	-57	81	-33	-4
0.927500	-97	-767	-3815	-17844	-35	-11649	-8776	-13857	334	-10918	-12192	-12050	-294	-8444	-12492	-10614	6	1023	5888	-10685	-126	-9942	4574	-10527	-504	-8272	5863	-10676	-241	-9420	8989	-12745	-144	-120	-125	-70	-64	-58	-109	36	-154	16	33	-78	-25	-57	84	-30	-1
0.928333	-119	-844	-3730	-17108	-77	-11256	-8725	-13645	295	-10512	-11888	-11858	-288	-8057	-11995	-10454	-113	1155	5659	-9628	-41	-9401	4850	-10120	-482	-7974	5927	-10758	-113	-9254	8882	-13197	-152	-127	-120	-63	-63	-58	-109	36	-151	18	35	-75	-15	-56	82	-33	-4
0.929167	-116	-917	-3627	-16379	-141	-10841	-8640	-13433	318	-10082	-11553	-11714	-218	-7662	-11465	-10272	-153	1266	5355	-8634	-56	-8843	5166	-9749	-380	-7688	6003	-10858	-193	-9076	8758	-13665	-113	-125	-119	-63	-63	-58	-130	41	-152	18	36	-74	-18	-53	87	-27	0
0.930000	-130	-981	-3512	-15674	-120	-10403	-8527	-13215	423	-9635	-11195	-11499	-289	-7269	-10950	-10094	-125	1353	4969	-7730	13	-8278	5510	-9362	-355	-7404	6090	-10993	-250	-8899	8608	-14170	-148	-125	-122	-63	-60	-62	-108	39	-148	21	39	-74	-24	-58	85	-30	1
0.930833	-118	-1064	-3385	-15006	-115	-9954	-8387	-12997	353	-9168	-10821	-11340	-238	-6871	-10419	-9913	-182	1421	4530	-6938	-100	-7714	5868	-8985	-387	-7129	6179	-11155	-272	-8709	8432	-14704	-147	-122	-121	-62	-61	-56	-105	40	-150	19	34	-78	-22	-67	86	-28	1
0.931667	-145	-1089	-3254	-14386	-190	-9486	-8229	-12769	339	-8682	-10426	-11192	-16	-6466	-9883	-9736	76	1470	4042	-6279	-138	-7154	6222	-8617	-411	-6854	6271	-11350	-403	-8507	8241	-15275	-151	-130	-127	-68	-50	-61	-111	39	-155	18	37	-77	-22	-60	80	-31	-4
0.932500	-198	-1117	-3121	-13830	-161	-9010	-8045	-12536	467	-8179	-10017	-11056	-74	-6042	-9348	-9563	-223	1511	3538	-5779	-66	-6604	6561	-8256	-378	-6580	6366	-11583	-607	-8283	8028	-15886	-149	-129	-122	-65	-62	-59	-109	35	-151	18	29	-79	-18	-56	80	-30	-1
0.933333	-187	-1129	-2988	-13309	-74	-8521	-7833	-12299	437	-7645	-9591	-10932	-8	-5613	-8823	-9401	52	1541	3018	-5447	-317	-6074	6854	-7905	-250	-6304	6454	-11858	-785	-8052	7789	-16474	-148	-129	-124	-67	-65	-60	-108	38	-151	29	33	-76	-26	-58	80	-31	-4
0.934167	-183	-1124	-2867	-12850	-75	-8020	-7605	-12056	331	-7102	-9162	-10832	161	-5173	-8299	-9251	49	1568	2510	-5288	77	-5564	7134	-7574	-259	-6026	6528	-12174	-647	-7790	7536	-17097	-148	-128	-120	-66	-50	-60	-104	38	-151	18	33	-78	-24	-56	84	-27	-5
0.935000	-174	-1102	-2753	-12441	-130	-7514	-7363	-11808	373	-6545	-8730	-10741	98	-4721	-7772	-9116	-325	1592	2028	-5319	77	-5082	7345	-7263	-354	-5745	6596	-12530	-475	-7513	7267	-17730	-148	-126	-121	-66	-60	-57	-103	39	-150	19	36	-76	-21	-53	82	-29	0
0.935833	-177	-1061	-2646	-12074	-158	-7015	-7106	-11562	366	-5981	-8299	-10676	93	-4265	-7287	-9009	-196	1623	1586	-5532	480	-4635	7491	-6980	-283	-5457	6636	-12931	-395	-7212	6978	-18367	-146	-125	-119	-66	-61	-60	-103	39	-149	17	35	-76	-22	-59	82	-22	3
0.936667	-141	-1009	-2555	-11750	-165	-6515	-6839	-11308	361	-5402	-7872	-10624	38	-3799	-6822	-8918	-322	1654	1203	-5915	1154	-4228	7567	-6722	-219	-5160	6664	-13365	-325	-6884	6692	-18994	-149	-126	-121	-65	-64	-61	-103	41	-149	20	35	-80	-22	-56	85	-26	1
0.937500	-121	-945	-2479	-11453	-119	-6018	-6551	-11049	405	-4828	-7452	-10597	-90	-3319	-6309	-8852	-264	1688	890	-6455	1019	-3858	7570	-6494	-241	-4854	6653	-13840	-194	-6531	6396	-19607	-143	-125	-121	-63	-58	-57	-101	41	-145	19	36	-75	-21	-58	86	-27	3
0.938333	-165	-861	-2420	-11182	-130	-5535	-6263	-10786	319	-4249	-7041	-10586	-85	-2840	-5836	-8822	91	1725	649	-7135	627	-3529	7499	-6299	-225	-4536	6624	-14352	-114	-6158	6102	-20196	-144	-127	-119	-64	-62	-60	-107	42	-149	18	35	-77	-22	-58	80	-28	1
0.939167	-163	-770	-2373	-10930	-195	-5054	-5967	-10516	320	-3679	-6639	-10601	-173	-2364	-5374	-8805	-82	1760	489	-7923	660	-3238	7356	-6138	-139	-4212	6550	-14892	-145	-5764	5806	-20750	-152	-129	-121	-68	-67	-61	-107	39	-152	19	30	-78	-22	-61	76	-32	0
0.940000	-137	-685	-2340	-10691	-162	-4585	-5660	-10238	365	-3117	-6249	-10620	-293	-1889	-4933	-8820	-380	1796	406	-8794	554	-2993	7147	-6013	-90	-3877	6472	-15443	-111	-5353	5523	-21261	-152	-131	-127	-72	-65	-65	-112	32	-154	13	26	-79	-26	-65	77	-33	-3
0.940833	-119	-584	-2318	-10453	-198	-4121	-5349	-9947	243	-2570	-5873	-10683	-426	-1414	-4455	-8854	66	1834	415	-9703	428	-2782	6892	-5918	-63	-3529	6365	-16001	-93	-4926	5262	-21721	-150	-130	-121	-67	-63	-63	-105	36	-152	17	35	-79	-24	-62	67	-33	-1
0.941667	-118	-478	-2298	-10220	-172	-3664	-5026	-9646	195	-2037	-5500	-10745	-375	-943	-3995	-8913	-64	1848	494	-10618	382	-2608	6590	-5855	-22	-3177	6235	-16562	-50	-4486	5016	-22115	-149	-130	-122	-67	-60	-63	-108	36	-149	16	32	-80	-21	-60	81	-30	0
0.942500	-143	-370	-2279	-9984	-128	-3208	-4695	-9336	166	-1524	-5137	-10830	-427	-493	-3547	-8987	-81	1871	645	-11493	275	-2470	6259	-5829	11	-2797	6088	-17119	88	-4047	4796	-22449	-146	-128	-121	-66	-63	-63	-109	37	-149	13	35	-79	-21	-63	77	-32	0
0.943333	-174	-264	-2264	-9750	-125	-2769	-4362	-9017	72	-1030	-4778	-10942	-551	-52	-3094	-9086	-16	1873	852	-12295	253	-2357	5923	-5834	-21	-2455	5933	-17658	35	-3611	4612	-22711	-150	-132	-122	-65	-62	-62	-112	37	-151	15	36	-79	-22	-61	80	-32	0
0.944167	-148	-150	-2240	-9514	-76	-2324	-4011	-8684	61	-567	-4423	-11037	-427	371	-2647	-9190	-124	1856	1104	-12990	205	-2271	5572	-5866	-3	-2097	5778	-18169	-57	-3188	4461	-22880	-135	-128	-121	-66	-64	-60	-108	41	-152	17	33	-79	-19	-60	80	-32	-1
0.945000	-125	-57	-2208	-9275	-92	-1882	-3648	-8346	116	-117	-4057	-11157	-320	780	-2197	-9306	337	1841	1386	-13551	88	-2205	5245	-5926	10	-1741	5632	-18639	80	-2783	4350	-23004	-148	-132	-119	-66	-61	-63	-108	37	-150	18	37	-78	-21	-59	82	-33	0
0.945833	-174	42	-2134	-9027	-130	-1437	-3274	-8003	56	299	-3707	-11280	-85	1161	-1756	-9432	215	1778	1697	-13945	151	-2159	4952	-6010	16	-1395	5499	-19065	119	-2404	4280	-23036	-152	-131	-127	-65	-63	-62	-109	38	-152	13	34	-79	-19	-58	79	-34	-4
0.946667	-211	133	-2099	-8789	-88	-994	-2884	-7657	0	689	-3343	-11407	-19	1529	-1313	-9558	305	1709	2006	-14153	-126	-2125	4705	-6119	16	-1061	5387	-19437	147	-2057	4260	-22982	-147	-133	-133	-68	-65	-62	-110	39	-156	12	33	-79	-21	-59	80	-35	-6
0.947500	-189	218	-2013	-8544	-130	-555	-2489	-7310	58	1050	-2968	-11535	-129	1868	-873	-9686	540	1625	2315	-14169	-194	-2101	4520	-6248	-48	-753	5312	-19748	108	-1749	4280	-22852	-153	-133	-125	-70	-64	-65	-112	38	-153	12	32	-81	-25	-64	80	-35	-6
0.948333	-189	301	-1905	-8300	-126	-103	-2078	-6968	58	1387	-2580	-11657	-168	2186	-457	-9806	-12	1528	2605	-13991	-208	-2086	4396	-6392	-107	-448	5271	-19988	11	-1489	4349	-22642	-155	-132	-127	-73	-67	-66	-95	33	-158	10	29	-81	-26	-65	76	-35	-1
0.949167	-172	378	-1769	-8053	-115	346	-1642	-6627	-72	1703	-2175	-11770	-264	2487	-11	-9916	312	1427	2877	-13615	-265	-2063	4357	-6542	-42	-165	5279	-20151	-3	-1270	4466	-22351	-150	-129	-85	-65	-62	-60	-108	40	-149	17	32	-76	-21	-57	80	-32	0
0.950000	-121	448	-1607	-7795	-142	803	-1192	-6295	-135	1997	-1756	-11866	-286	2765	409	-10009	210	1311	3120	-13054	-272	-2043	4397	-6710	-111	81	5343	-20231	-118	-1114	4617	-21988	-149	-131	-122	-70	-62	-62	-107	41	-154	12	32	-69	-18	-59	84	-33	0
0.950833	-130	510	-1387	-7532	-148	1249	-727	-5981	-118	2260	-1319	-11953	-272	3023	824	-10091	114	1213	3329	-12363	-199	-2012	4520	-6885	-211	308	5461	-20228	-178	-1009	4808	-21550	-151	-131	-122	-65	-61	-61	-105	39	-150	16	33	-83	-24	-58	81	-32	-3
0.951667	-134	574	-1202	-7270	-50	1691	-249	-5682	-177	2503	-858	-12030	-405	3259	1236	-10151	306	1112	3508	-11495	-222	-1974	4720	-7067	-139	500	5632	-20143	-108	-968	5021	-21034	-150	-131	-124	-68	-64	-59	-107	41	-176	17	29	-77	-24	-58	80	-32	1
0.952500	-130	630	-961	-6988	-18	2114	245	-5405	-256	2729	-395	-12084	-474	3477	1644	-10187	391	1016	3653	-10536	-168	-1937	5003	-7247	-118	667	5863	-19974	-111	-980	5272	-20454	-154	-129	-125	-68	-65	-62	-105	39	-152	16	30	-78	-21	-55	79	-36	-3
0.953333	-203	683	-697	-6695	-26	2527	750	-5153	-327	2921	91	-12129	-414	3676	2045	-10195	-131	941	3770	-9522	-178	-1853	5355	-7430	-184	808	6145	-19719	-115	-1052	5514	-19806	-149	-128	-126	-66	-62	-59	-111	38	-151	5	32	-77	-23	-60	77	-53	-1
0.954167	-202	740	-388	-6387	-16	2923	1265	-4919	-425	3112	593	-12150	-427	3851	2438	-10176	16	879	3861	-8474	-366	-1769	5768	-7623	-201	916	6481	-19384	-131	-1176	5770	-19097	-148	-130	-120	-68	-65	-59	-103	39	-150	17	34	-79	-18	-57	79	-31	-4
0.955000	-165	793	-104	-6058	-16	3292	1793	-4713	-306	3271	1124	-12152	-511	4009	2832	-10129	135	840	3939	-7424	-301	-1667	6227	-7780	-252	995	6855	-18979	-64	-1348	6017	-18329	-147	-128	-119	-67	-60	-61	-110	42	-146	17	33	-79	-21	-58	80	-31	1
0.955833	-142	842	214	-5715	11	3632	2353	-4536	-228	3412	1621	-12138	-539	4146	3220	-10053	89	816	4001	-6435	-258	-1544	6720	-7957	-267	1046	7262	-18509	-63	-1564	6255	-17507	-149	-129	-122	-69	-63	-61	-104	38	-150	16	34	-75	-23	-59	80	-31	0
0.956667	-149	893	559	-5351	41	3936	2859	-4383	-307	3519	2138	-12105	-458	4259	3627	-9944	79	816	4061	-5522	-136	-1407	7223	-8104	-199	1073	7683	-17985	-22	-1821	6469	-16627	-153	-129	-124	-66	-64	-63	-109	36	-155	11	30	-81	-24	-61	79	-34	-1
0.957500	-152	940	910	-4979	-1	4204	3386	-4250	-323	3619	2662	-12049	-425	4351	4004	-9809	-86	839	4123	-4724	-70	-1249	7728	-8244	-186	1080	8122	-17402	157	-2105	6656	-15701	-147	-128	-122	-68	-62	-59	-107	40	-149	16	34	-76	-21	-57	82	-29	0
0.958333	-133	997	1278	-4591	-21	4435	3916	-4134	-344	3693	3184	-11972	-442	4422	4399	-9642	118	882	4192	-4066	-294	-1082	8214	-8374	-172	1061	8551	-16788	163	-2413	6799	-14742	-151	-129	-121	-64	-61	-59	-108	29	-118	17	33	-76	-23	-57	80	-32	-1
0.959167	-146	1042	1647	-4199	18	4617	4434	-4040	-371	3738	3699	-11874	-363	4462	4796	-9462	26	934	4269	-3565	-193	-904	8668	-8489	-135	1024	8972	-16147	139	-2736	6898	-13749	-149	-129	-120	-44	-65	-60	-108	40	-154	15	30	-76	-22	-57	80	-31	-1
0.960000	-155	1093	2025	-3801	3	4753	4941	-3957	-435	3756	4201	-11764	-349	4474	5194	-9257	-103	1000	4363	-3238	-277	-716	9067	-8585	-168	968	9347	-15495	276	-3070	6952	-12752	-151	-127	-122	-67	-62	-58	-104	35	-155	17	29	-76	-24	-59	80	-29	0
0.960833	-158	1138	2406	-3408	-58	4849	5431	-3880	-365	3755	4687	-11612	-290	4465	5603	-9032	465	1070	4471	-3091	-287	-529	9411	-8665	-150	896	9700	-14836	232	-3393	6954	-11681	-150	-128	-120	-67	-66	-59	-105	38	-149	18	36	-76	-35	-56	78	-29	-6
0.961667	-164	1177	2792	-3029	2	4900	5900	-3805	-338	3725	5156	-11443	-212	4418	6009	-8808	-7	1144	4600	-3122	-129	-346	9680	-8733	-115	808	9961	-14184	76	-3715	6906	-10621	-147	-128	-122	-66	-61	-63	-104	39	-151	19	36	-80	-22	-58	79	-29	0
0.962500	-164	1212	3180	-2671	46	4901	6353	-3732	-402	3671	5613	-11245	-225	4344	6423	-8568	91	1210	4743	-3329	-290	-174	9868	-8788	-169	702	10174	-13546	10	-4012	6806	-9555	-158	-127	-121	-67	-62	-58	-105	39	-151	20	36	-75	-19	-57	77	-30	1
0.963333	-167	1238	3561	-2342	-3	4863	6772	-3659	-422	3592	6046	-11019	-311	4239	6830	-8335	-25	1266	4895	-3687	-282	-14	9968	-8835	-178	581	10307	-12936	-5	-4289	6651	-8491	-145	-125	-120	-70	-60	-59	-120	42	-146	21	38	-74	-24	-56	82	-26	2
0.964167	-168	1260	3937	-2050	-28	4777	7200	-3571	-372	3474	6451	-10765	-245	4100	7235	-8104	43	1303	5051	-4186	-129	121	9993	-8867	-169	446	10356	-12358	3	-4530	6454	-7437	-148	-122	-119	-66	-63	-58	-105	41	-149	20	36	-75	-23	-56	85	-23	3
0.965000	-163	1273	4307	-1796	15	4661	7531	-3479	-393	3340	6832	-10481	-134	3929	7632	-7881	33	1318	5207	-4806	-98	232	9927	-8902	-240	288	10309	-11825	-44	-4738	6210	-6399	-152	-129	-126	-68	-67	-60	-108	38	-153	19	15	-78	-24	-63	80	-30	-3
0.965833	-147	1279	4665	-1593	0	4506	7860	-3376	-463	3172	7187	-10167	-265	3728	8021	-7675	337	1309	5356	-5495	-97	314	9789	-8934	-256	123	10182	-11322	-97	-4902	5932	-5374	-149	-128	-120	-67	-64	-63	-108	42	-150	19	36	-75	-26	-74	82	-30	-1
0.966667	-134	1279	5008	-1421	22	4325	8162	-3252	-387	2989	7517	-9821	-286	3506	8404	-7479	-103	1274	5498	-6228	-7	361	9588	-8968	-262	-60	9965	-10866	-173	-5026	5587	-4372	-149	-128	-122	-66	-64	-61	-109	40	-150	18	33	-75	-24	-62	80	-32	0
0.967500	-121	1280	5339	-1333	23	4112	8433	-3112	-378	2780	7820	-9437	-176	3240	8771	-7306	0	1205	5620	-6984	-260	372	9325	-9010	-280	-258	9660	-10442	-142	-5099	5260	-3388	-150	-127	-122	-69	-65	-61	-110	40	-151	19	30	-77	-25	-60	77	-30	-1
0.968333	-127	1274	5651	-1287	-17	3890	8675	-2957	-431	2551	8103	-9024	-170	2950	9118	-7147	153	1105	5716	-7713	-211	352	9019	-9064	-293	-473	9272	-10045	-234	-5132	4959	-2433	-149	-128	-119	-64	-57	-60	-105	41	-150	20	37	-69	-24	-61	77	-32	-3
0.969167	-107	1264	5938	-1292	-25	3649	8885	-2780	-396	2308	8355	-8584	-45	2648	9450	-7009	-44	976	5782	-8396	-112	286	8683	-9132	-328	-702	8816	-9671	-406	-5113	4617	-1507	-152	-126	-117	-63	-63	-57	-105	40	-149	21	38	-73	-18	-56	85	-30	0
0.970000	-102	1255	6203	-1354	-23	3400	9068	-2584	-413	2055	8582	-8106	59	2327	9749	-6891	-62	825	5809	-8995	-27	183	8325	-9218	-342	-944	8297	-9315	-392	-5064	4278	-614	-147	-130	-118	-62	-58	-52	-102	42	-150	11	38	-72	-17	-57	84	-32	2
0.970833	-122	1238	6442	-1470	-35	3138	9221	-2373	-387	1792	8779	-7609	12	1986	10022	-6783	-208	631	5796	-9483	-166	42	7960	-9324	-303	-1199	7731	-8952	-341	-4981	3950	250	-150	-125	-117	-63	-61	-57	-103	41	-153	16	40	-74	-23	-55	87	-29	1
0.971667	-94	1224	6655	-1628	6	2885	9352	-2141	-250	1525	8955	-7084	23	1632	10264	-6682	-11	424	5739	-9829	-531	-141	7603	-9451	-252	-1462	7125	-8588	-264	-4874	3644	1079	-147	-126	-132	-63	-60	-56	-108	40	-150	4	37	-75	-21	-56	79	-32	0
0.972500	-95	1206	6832	-1826	17	2628	9454	-1898	-273	1260	9099	-6536	45	1273	10468	-6610	94	195	5637	-10020	-394	-378	7255	-9604	-257	-1735	6493	-8188	-204	-4752	3340	1867	-147	-125	-119	-64	-61	-58	-104	41	-152	19	37	-73	-24	-55	80	-31	0
0.973333	-136	1186	6982	-2072	11	2382	9535	-1627	-442	1003	9233	-5969	-1	906	10638	-6536	-234	-43	5511	-10040	-391	-610	6928	-9776	-240	-2015	5845	-7748	-236	-4617	3129	2614	-153	-130	-121	-75	-64	-58	-109	39	-158	16	24	-77	-28	-61	78	-35	-6
0.974167	-170	1164	7098	-2342	-11	2142	9596	-1347	-460	755	9297	-5389	-149	544	10772	-6455	252	-287	5293	-9883	-565	-888	6634	-9967	-178	-2296	5209	-7257	-204	-4492	2937	3331	-150	-129	-119	-66	-63	-56	-105	38	-153	16	35	-75	-22	-59	84	-29	1
0.975000	-174	1148	7189	-2635	-3	1922	9648	-1015	-483	527	9362	-4797	-155	190	10866	-6374	-309	-533	5060	-9549	-204	-1192	6365	-10172	-137	-2581	4585	-6707	-56	-4346	2782	3999	-149	-137	-102	-64	-63	-57	-105	39	-152	15	74	-75	-23	-57	82	-31	-5
0.975833	-115	1083	7247	-2942	5	1713	9685	-728	-445	308	9395	-4194	-112	-161	10920	-6282	-173	-773	4806	-9043	-253	-1514	6129	-10392	-22	-2863	3988	-6088	7	-4218	2675	4627	-147	-126	-120	-64	-59	-55	-107	41	-150	17	40	-72	-21	-56	80	-26	4
0.976667	-124	1102	7283	-3260	35	1520	9704	-396	-262	111	9393	-3591	-72	-522	10930	-6185	-105	-1006	4477	-8383	-19	-1853	5918	-10609	80	-3142	3426	-5388	37	-4106	2622	5213	-148	-127	-131	-60	-62	-55	-107	42	-148	21	36	-75	-22	-55	82	-27	1
0.977500	-155	1075	7288	-3578	120	1337	9720	-58	-245	-63	9362	-2986	-53	-844	10898	-6067	-198	-1223	4137	-7590	58	-2198	5727	-10812	25	-3423	2899	-4628	16	-4007	2613	5748	-147	-122	-119	-63	-58	-56	-104	43	-150	19	33	-73	-18	-60	85	-24	1
0.978333	-104	1044	7263	-3886	331	1173	9727	290	-217	-220	9297	-2383	-99	-1172	10821	-5940	-462	-1431	3776	-6692	5	-2551	5552	-11034	-263	-3703	2424	-3789	-322	-3926	2650	6222	-151	-127	-120	-62	-61	-56	-102	39	-150	17	24	-75	-21	-52	99	-28	-3
0.979167	-55	1009	7223	-4184	235	1009	9724	643	-43	-380	9202	-1790	-195	-1495	10695	-5796	-515	-1608	3398	-5710	-32	-2909	5383	-11223	-542	-3983	2005	-2892	-741	-3859	2729	6640	-149	-102	-121	-67	-63	-58	-105	39	-153	15	30	-77	-25	-55	82	-26	1
0.980000	-32	967	7154	-4473	124	854	9721	1026	-15	-490	9073	-1212	-328	-1809	10521	-5638	-917	-1769	2998	-4669	112	-3268	5210	-11390	-562	-4261	1636	-1942	-861	-3801	2837	6998	-148	-129	-131	-67	-60	-55	-103	41	-141	17	33	-75	-19	-56	81	-26	0
0.980833	-50	924	7073	-4730	82	704	9716	1354	-171	-606	8912	-650	-305	-2116	10304	-5447	-758	-1908	2608	-3613	41	-3613	5034	-11511	-429	-4545	1331	-961	-690	-3748	2979	7281	-153	-127	-121	-64	-62	-56	-104	38	-154	13	34	-76	-21	-55	81	-28	0
0.981667	-103	874	6973	-4958	43	557	9723	1701	-80	-708	8726	-103	-146	-2421	10039	-5277	-489	-2026	2210	-2580	66	-3954	4841	-11596	-283	-4810	1080	30	-589	-3697	3143	7494	-155	-131	-125	-67	-66	-59	-110	38	-155	13	33	-76	-23	-57	79	-29	-5
0.982500	-119	819	6857	-5158	6	400	9703	2042	220	-811	8507	417	-47	-2720	9731	-5074	-522	-2122	1834	-1595	234	-4278	4633	-11622	-240	-5081	880	1025	-451	-3643	3322	7637	-147	-127	-120	-67	-61	-58	-104	40	-149	15	34	-80	-26	-56	85	-30	0
0.983333	-116	761	6730	-5312	-90	241	9699	2373	232	-911	8268	921	-91	-3018	9377	-4811	-385	-2202	1462	-685	310	-4596	4394	-11595	-156	-5347	732	1996	-245	-3580	3501	7698	-148	-128	-124	-69	-64	-56	-104	39	-152	17	37	-67	-25	-55	84	-26	-4
0.984167	-105	704	6589	-5433	-137	67	9692	2690	318	-1020	7998	1388	-127	-3314	8981	-4644	-385	-2265	1120	105	313	-4901	4131	-11502	-76	-5611	624	2903	-108	-3503	3674	7683	-149	-129	-121	-66	-62	-57	-103	40	-150	15	36	-78	-26	-57	85	-26	0
0.985000	-147	615	6431	-5517	-202	-119	9683	2986	399	-1132	7708	1831	-231	-3608	8544	-4417	-177	-2318	774	820	235	-5199	3840	-11348	-119	-5864	560	3737	-82	-3415	3829	7581	-154	-128	-120	-67	-64	-61	-105	39	-151	17	38	-77	-19	-57	81	-28	0
0.985833	-162	529	6265	-5532	-285	-326	9669	3253	377	-1264	7399	2243	-373	-3904	8065	-4184	26	-2360	493	1376	166	-5485	3525	-11127	-152	-6107	524	4460	-116	-3307	3963	7408	-149	-128	-122	-67	-61	-59	-104	40	-152	15	32	-76	-24	-57	81	-55	-5
0.986667	-133	435	6076	-5565	-281	-548	9651	3495	386	-1409	7080	2620	-460	-4200	7551	-3949	-469	-2403	227	1779	193	-5763	3197	-10843	-165	-6336	517	5076	-105	-3182	4063	7152	-151	-125	-125	-67	-65	-58	-108	39	-151	17	35	-74	-22	-58	81	-27	-3
0.987500	-115	318	5885	-5537	-314	-791	9622	3706	354	-1573	6743	2977	-440	-4493	7008	-3704	21	-2438	-6	2037	-72	-6033	2834	-10500	-259	-6547	528	5549	17	-3037	4124	6826	-151	-129	-122	-66	-67	-57	-107	40	-154	17	34	-75	-23	-59	80	-34	-5
0.988333	-132	195	5678	-5476	-290	-1055	9581	3898	398	-1757	6398	3295	-482	-4779	6442	-3435	-81	-2479	-204	2139	21	-6295	2499	-10093	-329	-6732	556	5878	131	-2874	4144	6434	-151	-127	-117	-68	-64	-65	-107	41	-152	17	36	-72	-24	-63	80	-30	0
0.989167	-146	62	5462	-5379	-230	-1338	9525	4036	369	-1961	6050	3585	-710	-5060	5857	-3210	-79	-2521	-369	2099	-69	-6556	2148	-9635	-214	-6893	593	6047	187	-2703	4117	5980	-146	-126	-120	-66	-61	-57	-100	40	-150	18	37	-75	-21	-58	84	-28	6
0.990000	-142	-86	5229	-5266	-266	-1642	9439	4143	297	-2184	5697	3842	-837	-5328	5257	-2960	103	-2570	-503	1914	27	-6814	1807	-9141	-155	-7021	635	6051	312	-2520	4036	5468	-150	-127	-122	-67	-65	-83	-112	37	-151	16	36	-75	-23	-60	80	-33	-1
0.990833	-107	-249	4986	-5129	-313	-1965	9363	4213	244	-2437	5349	4070	-806	-5586	4649	-2701	89	-2623	-600	1608	34	-7061	1486	-8615	-180	-7107	676	5895	364	-2338	3904	4903	-148	-125	-121	-66	-63	-57	-104	40	-150	18	40	-76	-18	-60	82	-29	1
0.991667	-88	-418	4746	-4978	-235	-2302	9248	4255	212	-2663	5004	4279	-774	-5830	4045	-2435	36	-2679	-675	1197	-72	-7307	1193	-8070	-164	-7160	719	5586	319	-2152	3725	4274	-150	-128	-119	-68	-62	-59	-105	40	-139	17	36	-76	-23	-57	85	-30	-1
0.992500	-144	-598	4484	-4821	-215	-2651	9110	4252	99	-2980	4663	4460	-904	-6054	3444	-2160	497	-2739	-714	702	-73	-7539	932	-7518	-221	-7162	760	5130	278	-1972	3501	3654	-149	-127	-120	-70	-63	-60	-105	40	-153	17	35	-66	-25	-61	80	-32	0
0.993333	-152	-785	4228	-4662	-242	-3011	8941	4213	-47	-3277	4324	4616	-976	-6250	2865	-1891	63	-2794	-736	135	182	-7765	705	-6969	-206	-7127	795	4549	187	-1818	3240	2981	-150	-127	-122	-67	-70	-60	-108	38	-149	25	35	-74	-24	-59	84	-29	-3
0.994167	-163	-973	3970	-4503	-260	-3382	8745	4147	-85	-3586	4008	4757	-936	-6432	2308	-1607	-147	-2867	-738	-477	234	-7976	524	-6433	-178	-7041	827	3854	16	-1669	2943	2298	-147	-128	-117	-67	-59	-57	-103	40	-148	16	36	-74	-21	-57	84	-28	-1
0.995000	-196	-1165	3712	-4358	-195	-3762	8519	4047	-41	-3904	3696	4881	-906	-6580	1779	-1314	156	-2930	-716	-1126	288	-8175	379	-5920	-164	-6912	852	3074	-109	-1540	2617	1583	-147	-127	-118	-67	-68	-58	-109	40	-151	19	37	-74	-19	-59	80	-25	3
0.995833	-193	-1354	3473	-4227	-170	-4139	8265	3919	16	-4228	3398	4985	-779	-6708	1287	-1017	-65	-2987	-685	-1785	286	-8350	263	-5438	-169	-6741	871	2230	-335	-1428	2273	891	-148	-128	-119	-64	-59	-57	-103	41	-149	15	37	-96	-18	-57	86	-29	-3
0.996667	-160	-1534	3215	-4117	-245	-4519	7982	3764	-53	-4548	3105	5077	-713	-6812	832	-711	28	-3033	-650	-2443	151	-8505	205	-5009	-199	-6528	878	1353	-656	-1334	1923	187	-147	-122	-120	-64	-69	-56	-104	40	-149	18	36	-74	-17	-56	85	-27	1
0.997500	-178	-1705	2984	-4035	-218	-4892	7677	3590	-64	-4872	2828	5144	-668	-6893	422	-401	-122	-3067	-604	-3082	125	-8628	167	-4625	-139	-6278	873	431	-685	-1257	1568	-510	-147	-125	-119	-65	-59	-53	-103	42	-147	20	36	-74	-21	-56	85	-28	0
0.998333	-176	-1862	2763	-3977	-176	-5259	7343	3396	-50	-5193	2559	5199	-586	-6952	61	-83	-375	-3093	-578	-3685	195	-8726	143	-4301	-104	-5994	852	-468	-586	-1189	1223	-1194	-153	-128	-120	-65	-64	-59	-108	19	-154	13	35	-74	-23	-58	80	-33	-3
0.999167	-187	-2009	2565	-3958	-200	-5616	6987	3189	-73	-5508	2303	5229	-621	-6997	-248	232	-41	-3092	-551	-4255	315	-8791	138	-4030	-144	-5677	814	-1339	-650	-1118	896	-1854	-151	-130	-121	-68	-67	-59	-107	36	-153	15	34	-77	-24	-59	79	-31	7
1.000000	-179	-2129	2386	-3968	-179	-5960	6621	2975	-167	-5806	2066	5235	-508	-7020	-492	552	-340	-3074	-531	-4779	350	-8814	133	-3829	-179	-5336	756	-2158	-699	-1055	594	-2490	-149	-114	-120	-70	-65	-58	-109	33	-155	15	32	-77	-18	-56	81	-27	-1
1.000833	-138	-2223	2232	-4012	-149	-6280	6243	2761	-370	-6092	1839	5230	-383	-7031	-685	870	19	-3036	-527	-5250	122	-8798	124	-3682	-202	-4971	674	-2910	-634	-977	321	-3109	-150	-129	-121	-66	-62	-60	-104	41	-152	17	33	-76	-6	-55	82	-31	24
1.001667	-153	-2311	2100	-4090	-161	-6585	5860	2539	-446	-6360	1625	5190	-442	-7034	-822	1186	450	-2971	-535	-5665	359	-8744	98	-3605	-159	-4590	566	-3592	-567	-882	81	-3713	-150	-125	-118	-64	-63	-59	-104	38	-150	15	35	-75	-21	-55	81	-28	1
1.002500	-181	-2349	1994	-4198	-117	-6864	5461	2321	-520	-6611	1425	5120	-488	-7038	-907	1501	318	-2888	-560	-6030	168	-8650	46	-3583	-60	-4197	430	-4201	-656	-767	-119	-4294	-147	-128	-119	-67	-65	-59	-103	45	-150	16	38	-75	-19	-55	82	-29	-3
1.003333	-189	-2374	1915	-4336	-161	-7120	5069	2102	-561	-6837	1241	5010	-365	-7041	-931	1775	397	-2782	-597	-6343	97	-8532	-36	-3624	-100	-3795	262	-4736	-783	-611	-284	-4885	-146	-127	-121	-66	-57	-57	-102	44	-151	13	33	-75	-21	-53	85	-26	1
1.004167	-173	-2377	1856	-4507	-143	-7351	4677	1884	-518	-7053	1064	4868	-262	-7046	-911	2042	363	-2661	-651	-6602	-24	-8369	-160	-3719	-117	-3389	66	-5200	-631	-422	-413	-5452	-147	-128	-120	-66	-61	-55	-103	42	-152	21	36	-85	-21	-55	85	-27	0
1.005000	-203	-2357	1827	-4662	-48	-7555	4293	1666	-460	-7246	905	4679	-331	-7055	-845	2311	314	-2521	-714	-6815	-332	-8179	-326	-3869	-75	-2983	-166	-5576	-492	-194	-513	-6056	-144	-127	-121	-61	-60	-55	-107	43	-150	19	36	-73	-19	-57	80	-28	2
1.005833	-242	-2317	1814	-4885	-90	-7732	3914	1447	-252	-7413	764	4452	-228	-7076	-732	2532	527	-2369	-785	-6986	-732	-7964	-539	-4062	-110	-2579	-429	-5900	-587	76	-585	-6684	-145	-129	-125	-66	-64	-57	-104	41	-151	16	36	-75	-22	-52	81	-22	-4
1.006667	-212	-2253	1831	-5095	-129	-7879	3550	1226	-100	-7561	629	4171	-185	-7111	-580	2727	270	-2209	-856	-7118	-766	-7731	-802	-4301	-173	-2183	-720	-6182	-808	401	-635	-7361	-156	-131	-125	-68	-65	-61	-107	37	-153	15	32	-79	-26	-59	79	-33	-4
1.007500	-201	-2181	1854	-5308	-152	-8001	3195	997	-193	-7682	515	3846	-199	-7158	-393	2882	-73	-2044	-925	-7213	-786	-7479	-1103	-4568	-189	-1790	-1033	-6419	-913	765	-669	-8079	-148	-132	-124	-70	-65	-57	-108	38	-152	18	34	-76	-27	-59	81	-31	-3
1.008333	-220	-2080	1909	-5502	-141	-8087	2863	763	-275	-7778	420	3474	-193	-7189	-172	2999	220	-1873	-979	-7273	-873	-7222	-1450	-4857	-179	-1412	-1372	-6636	-659	1164	-699	-8848	-151	-124	-125	-68	-66	-79	-109	39	-148	18	35	-78	-47	-56	80	-27	0
1.009167	-222	-1994	1973	-5689	-55	-8155	2541	521	-276	-7852	344	3061	-251	-7261	68	3071	64	-1707	-1022	-7302	-850	-6960	-1830	-5163	-205	-1047	-1722	-6827	-481	1608	-724	-9672	-148	-126	-120	-66	-64	-57	-102	41	-150	19	38	-90	-22	-53	84	-27	12
1.010000	-218	-1861	2043	-5855	-30	-8204	2237	265	-266	-7899	279	2600	-183	-7324	328	3099	10	-1544	-1046	-7302	-930	-6719	-2239	-5467	-256	-714	-2085	-7018	-380	2067	-761	-10525	-145	-128	-120	-68	-56	-55	-105	42	-149	19	35	-77	-19	-55	85	-27	3
1.010833	-233	-1739	2122	-5988	-9	-8228	1947	-11	-279	-7947	234	2095	10	-7395	579	3072	12	-1395	-1047	-7278	-916	-6505	-2676	-5765	-242	-410	-2452	-7205	-212	2542	-813	-11463	-147	-126	-120	-67	-62	-58	-107	41	-150	19	38	-76	-23	-56	86	-28	1
1.011667	-219	-1612	2204	-6090	-16	-8248	1669	-306	-200	-7972	207	1551	88	-7462	866	2996	-18	-1257	-1023	-7229	-724	-6321	-3126	-6039	-245	-144	-2818	-7393	-254	3022	-885	-12410	-147	-128	-116	-64	-81	-58	-103	42	-149	20	36	-74	-21	-58	82	-30	2
1.012500	-241	-1480	2283	-6148	-72	-8262	1403	-620	-76	-7981	194	982	5	-7527	1139	2869	212	-1136	-966	-7156	-594	-6188	-3584	-6278	-250	77	-3180	-7579	-313	3494	-979	-13359	-148	-126	-118	-67	-62	-60	-103	43	-149	19	34	-74	-26	-59	85	-29	0
1.013333	-264	-1347	2355	-6164	-69	-8279	1152	-956	-120	-7984	195	371	-88	-7589	1399	2698	-113	-1032	-882	-7062	-627	-6104	-4041	-6459	-224	243	-3535	-7767	-248	3938	-1092	-14293	-150	-127	-122	-66	-61	-57	-104	41	-146	12	36	-78	-22	-59	80	-29	2
1.014167	-249	-1213	2417	-6141	-77	-8302	907	-1312	-194	-7980	215	-258	-110	-7641	1647	2481	-38	-944	-773	-6945	-913	-6089	-4486	-6586	-246	343	-3847	-7938	332	4351	-1240	-15182	-151	-130	-118	-67	-62	-58	-108	39	-152	39	36	-76	-21	-57	84	-33	0
1.015000	-257	-1079	2470	-6066	-159	-8335	675	-1693	-184	-7971	248	-908	-142	-7686	1879	2220	245	-876	-624	-6809	-787	-6141	-4914	-6646	-298	380	-4173	-8105	1624	4704	-1416	-16006	-151	-132	-121	-48	-66	-61	-108	37	-153	13	32	-78	-25	-60	78	-35	-3
1.015833	-243	-945	2507	-5960	-99	-8392	449	-2082	-216	-7964	295	-1564	-131	-7710	2083	1925	-255	-826	-447	-6652	-774	-6268	-5304	-6624	-287	340	-4449	-8242	1748	5003	-1607	-16736	-147	-129	-121	-68	-61	-60	-109	37	-151	16	33	-76	-21	-57	84	-30	0
1.016667	-237	-816	2535	-5813	-51	-8460	236	-2473	-204	-7959	354	-2219	-178	-7720	2264	1605	-103	-790	-249	-6482	-692	-6468	-5654	-6526	-230	226	-4696	-8344	1225	5226	-1818	-17353	-149	-126	-120	-68	-62	-57	-107	38	-150	18	35	-76	-22	-58	79	-30	-3
1.017500	-241	-681	2547	-5643	-70	-8560	21	-2880	-187	-7961	421	-2880	-161	-7715	2421	1258	-196	-771	-14	-6298	-738	-6740	-5959	-6348	-221	34	-4905	-8439	1462	5362	-2039	-17824	-147	-128	-121	-65	-63	-58	-108	39	-168	17	35	-77	-19	-59	82	-29	1
1.018333	-266	-556	2541	-5466	-10	-8681	-182	-3280	-130	-7991	493	-3529	-145	-7695	2536	903	-262	-769	192	-6111	-991	-7076	-6208	-6097	-212	-276	-5078	-8489	1499	5397	-2271	-18149	-150	-129	-119	-51	-61	-60	-107	40	-154	16	37	-76	-22	-57	84	-30	-6
1.019167	-235	-441	2518	-5291	-23	-8840	-392	-3678	-60	-8008	564	-4161	-23	-7664	2621	522	-119	-789	424	-5939	-1021	-7476	-6399	-5783	-145	-662	-5208	-8504	1266	5328	-2502	-18317	-151	-128	-122	-70	-67	-65	-109	36	-156	15	32	-78	-27	-59	81	-32	-9
1.020000	-208	-326	2484	-5123	-121	-9020	-601	-4061	-119	-8052	638	-4781	47	-7620	2675	145	-28	-816	656	-5745	-625	-7923	-6512	-5408	-149	-1123	-5298	-8486	1153	5155	-2723	-18321	-153	-130	-126	-66	-61	-60	-108	38	-150	17	28	-78	-22	-59	80	-32	-4
1.020833	-169	-221	2440	-5000	-76	-9221	-807	-4417	-201	-8113	708	-5351	42	-7562	2703	-222	-389	-883	881	-5568	-224	-8406	-6558	-5003	-243	-1662	-5338	-8446	972	4870	-2936	-18165	-149	-128	-121	-67	-61	-53	-113	40	-152	15	33	-76	-18	-57	82	-31	-4
1.021667	-156	-124	2389	-4908	-55	-9443	-992	-4745	-171	-8187	770	-5896	87	-7503	2700	-585	-152	-918	1091	-5412	16	-8904	-6531	-4571	-272	-2272	-5350	-8383	868	4479	-3135	-17868	-152	-128	-121	-83	-63	-60	-108	40	-151	20	35	-77	-18	-59	80	-34	-4
1.022500	-196	-39	2324	-4873	-59	-9678	-1228	-5043	-139	-8276	819	-6408	90	-7432	2691	-928	-41	-983	1282	-5279	370	-9412	-6438	-4141	-177	-2961	-5314	-8318	808	3985	-3321	-17441	-149	-128	-125	-68	-61	-60	-104	37	-134	16	30	-75	-23	-59	81	-31	0
1.023333	-190	42	2258	-4898	9	-9921	-1443	-5301	-77	-8374	855	-6882	15	-7360	2630	-1259	-184	-1063	1448	-5176	566	-9914	-6285	-3729	-158	-3673	-5250	-8271	633	3398	-3494	-16922	-153	-130	-125	-57	-65	-61	-109	37	-154	16	29	-81	-25	-59	79	-34	-6
1.024167	-141	111	2180	-4984	54	-10167	-1651	-5520	138	-8474	874	-7311	-138	-7272	2566	-1564	-241	-1144	1587	-5102	780	-10395	-6078	-3350	-210	-4432	-5159	-8249	395	2738	-3653	-16327	-151	-127	-121	-67	-65	-60	-105	37	-154	13	34	-79	-27	-63	81	-30	-4
1.025000	-120	172	2103	-5130	4	-10396	-1857	-5685	322	-8565	881	-7695	-162	-7191	2499	-1852	-440	-1228	1691	-5065	874	-10839	-5826	-3048	-237	-5208	-5050	-8281	261	2010	-3816	-15705	-151	-129	-124	-67	-62	-63	-112	40	-152	16	29	-77	-22	-58	81	-33	-5
1.025833	-137	236	2016	-5341	21	-10608	-2064	-5812	377	-8641	862	-8039	-79	-7097	2426	-2118	-215	-1318	1765	-5062	819	-11243	-5550	-2822	-279	-5997	-4933	-8379	33	1235	-3985	-15060	-151	-127	-122	-67	-64	-61	-104	36	-154	1	33	-77	-23	-58	70	-33	-1
1.026667	-153	287	1921	-5621	13	-10791	-2264	-5891	385	-8696	820	-8340	-139	-6997	2348	-2368	-217	-1403	1801	-5100	1284	-11590	-5264	-2690	-257	-6768	-4787	-8562	-135	425	-4166	-14451	-158	-130	-126	-67	-65	-62	-107	38	-154	17	34	-77	-21	-61	82	-32	0
1.027500	-155	348	1821	-5918	-22	-10939	-2457	-5925	495	-8719	757	-8605	-139	-6887	2282	-2594	-288	-1476	1808	-5172	1259	-11879	-4982	-2664	-206	-7524	-4686	-8849	-189	-393	-4367	-13892	-150	-128	-124	-67	-64	-61	-109	35	-151	15	29	-80	-24	-58	82	-8	0
1.028333	-150	402	1714	-6263	-25	-11040	-2636	-5921	471	-8695	673	-8830	-29	-6760	2235	-2807	153	-1552	1773	-5279	994	-12115	-4713	-2756	-199	-8236	-4576	-9248	-356	-1198	-4598	-13412	-152	-131	-126	-67	-65	-61	-111	40	-127	18	35	-75	-24	-57	81	-32	-3
1.029167	-116	469	1594	-6603	-7	-11088	-2797	-5879	229	-8628	569	-9013	-119	-6614	2181	-3003	-276	-1608	1720	-5413	870	-12286	-4469	-2978	-135	-8868	-4468	-9759	-556	-1971	-4865	-13025	-146	-125	-119	-66	-60	-58	-103	41	-151	21	35	-74	-16	-53	85	-28	0
1.030000	-107	540	1459	-7001	-23	-11081	-2942	-5805	47	-8512	447	-9167	-190	-6457	2155	-3188	-15	-1655	1632	-5574	587	-12410	-4267	-3326	-23	-9468	-4366	-10395	-708	-2701	-5172	-12737	-146	-126	-119	-64	-62	-59	-102	44	-149	23	37	-69	-22	-53	85	-27	8
1.030833	-103	627	1319	-7378	-94	-11018	-3063	-5713	79	-8320	300	-9297	-60	-6274	2145	-3370	-1	-1684	1525	-5758	710	-12485	-4106	-3800	63	-9965	-4287	-11150	-690	-3366	-5520	-12551	-148	-121	-120	-63	-58	-59	-111	41	-148	19	34	-74	-18	-55	85	-28	4
1.031667	-118	724	1160	-7745	-143	-10908	-3161	-5603	175	-8079	137	-9387	82	-6068	2156	-3545	21	-1699	1397	-5963	596	-12528	-3990	-4400	121	-10367	-4207	-12016	-695	-3960	-5907	-12462	-150	-128	-124	-69	-63	-61	-104	37	-151	16	33	-75	-19	-53	79	-32	-4
1.032500	-135	833	993	-8101	-49	-10703	-3230	-5487	95	-7776	-43	-9460	129	-5832	2186	-3714	1	-1685	1261	-6168	137	-12540	-3911	-5110	211	-10657	-4117	-12982	-868	-4465	-6326	-12447	-149	-127	-121	-64	-61	-60	-105	41	-152	17	34	-77	-24	-56	84	-28	-1
1.033333	-139	967	820	-8426	-119	-10449	-3257	-5361	-4	-7404	-232	-9501	229	-5562	2237	-3867	93	-1651	1120	-6372	-74	-12542	-3865	-5926	234	-10831	-4017	-14020	-923	-4871	-6753	-12494	-152	-129	-124	-79	-64	-61	-104	43	-154	17	34	-77	-26	-58	84	-29	-4
1.034167	-119	1114	642	-8731	-293	-10141	-3253	-5243	-32	-6988	-431	-9521	314	-5275	2303	-4018	-277	-1597	977	-6581	97	-12538	-3838	-6843	188	-10901	-3894	-15124	-956	-5183	-7192	-12574	-150	-125	-122	-66	-63	-59	-104	42	-158	21	34	-75	-25	-56	84	-32	-1
1.035000	-130	1282	457	-9021	-501	-9778	-3213	-5140	-170	-6522	-638	-9519	200	-4950	2378	-4160	-46	-1521	840	-6783	63	-12542	-3816	-7847	153	-10847	-3738	-16258	-1096	-5397	-7614	-12666	-150	-127	-124	-64	-65	-61	-105	42	-151	18	38	-74	-23	-56	84	-27	2
1.035833	-172	1468	274	-9290	-516	-9367	-3134	-5056	-354	-6022	-852	-9478	-80	-4605	2461	-4289	96	-1418	727	-6975	182	-12563	-3786	-8925	148	-10691	-3544	-17400	-1248	-5513	-8004	-12736	-147	-102	-122	-63	-61	-58	-105	41	-170	17	34	-75	-22	-55	84	-29	-3
1.036667	-165	1666	92	-9554	-438	-8918	-3014	-4978	-322	-5492	-1066	-9452	-177	-4238	2555	-4406	18	-1300	584	-7155	415	-12607	-3724	-10067	192	-10434	-3304	-18521	-1307	-5550	-8326	-12757	-148	-126	-122	-63	-63	-57	-103	45	-151	18	21	-73	-18	-55	84	-25	3
1.037500	-97	1882	-75	-9791	-466	-8440	-2859	-4932	-229	-4949	-1281	-9387	-62	-3855	2645	-4516	59	-1165	478	-7329	594	-12678	-3609	-11271	265	-10101	-3013	-19604	-1439	-5523	-8557	-12706	-144	-125	-119	-65	-60	-55	-101	43	-148	20	35	-72	-26	-53	85	-24	2
1.038333	-86	2103	-230	-10037	-428	-7932	-2667	-4914	-274	-4403	-1491	-9296	-79	-3463	2730	-4585	-73	-1015	382	-7493	681	-12780	-3426	-12539	252	-9713	-2671	-20604	-1412	-5439	-8669	-12564	-148	-122	-119	-61	-60	-58	-105	43	-148	18	36	-73	-21	-55	81	-25	0
1.039167	-87	2335	-372	-10287	-443	-7412	-2444	-4931	-534	-3865	-1696	-9190	-124	-3076	2802	-4640	-15	-857	295	-7653	586	-12912	-3150	-13860	160	-9285	-2289	-21513	-1312	-5331	-8637	-12313	-150	-129	-120	-67	-65	-60	-107	36	-149	6	30	-81	-24	-58	79	-29	-3
1.040000	-76	2561	-488	-10556	-424	-6895	-2182	-4972	-608	-3353	-1887	-9051	-44	-2693	2858	-4673	161	-693	218	-7809	598	-13068	-2774	-15227	126	-8854	-1864	-22304	-1248	-5203	-8436	-11952	-153	-131	-124	-68	-67	-64	-111	39	-155	15	32	-79	-24	-59	76	-31	-5
1.040833	-86	2793	-578	-10839	-307	-6355	-1896	-5047	-497	-2871	-2061	-8891	47	-2320	2898	-4672	-122	-518	153	-7958	465	-13232	-2278	-16633	126	-8434	-1402	-22952	-1038	-5079	-8044	-11465	-151	-127	-124	-66	-64	-58	-109	39	-149	17	34	-76	-24	-60	77	-29	1
1.041667	-97	3025	-639	-11139	-216	-5836	-1583	-5139	-565	-2427	-2222	-8700	154	-1969	2912	-4640	309	-341	91	-8123	330	-13418	-1664	-18071	62	-8069	-912	-23467	-836	-4990	-7428	-10874	-153	-128	-122	-69	-65	-63	-105	40	-149	13	18	-77	-23	-56	91	-29	0
1.042500	-137	3242	-669	-11463	-86	-5329	-1273	-5262	-715	-2036	-2360	-8489	211	-1643	2898	-4577	-65	-170	40	-8292	425	-13599	-927	-19535	-31	-7767	-412	-23835	-826	-4947	-6600	-10186	-149	-129	-119	-66	-64	-59	-103	39	-151	15	12	-77	-21	-57	80	-31	-3
1.043333	-166	3447	-670	-11812	-25	-4848	-908	-5407	-853	-1700	-2477	-8256	361	-1354	2857	-4485	127	2	-14	-8482	136	-13786	-79	-21023	-76	-7561	95	-24059	-737	-4960	-5550	-9431	-146	-128	-121	-67	-63	-59	-109	40	-148	15	34	-76	-15	-56	79	-26	4
1.044167	-145	3646	-639	-12183	23	-4389	-556	-5572	-960	-1451	-2576	-8005	491	-1112	2777	-4369	171	164	-69	-8681	123	-13946	878	-22518	-16	-7475	597	-24155	-565	-5054	-4289	-8627	-148	-128	-119	-65	-59	-42	-107	39	-149	18	40	-78	-21	-59	79	-28	1
1.045000	-161	3827	-583	-12581	125	-3953	-202	-5754	-764	-1202	-2643	-7737	372	-911	2661	-4230	25	332	-130	-8915	-30	-14097	1914	-23995	-12	-7515	1089	-24136	-425	-5227	-2820	-7814	-149	-126	-125	-67	-63	-59	-107	38	-151	16	32	-74	-15	-57	80	-28	0
1.045833	-129	3995	-507	-12992	208	-3573	153	-5949	-540	-1049	-2687	-7450	198	-762	2507	-4073	132	485	-193	-9169	-101	-14223	3016	-25440	-80	-7692	1565	-24014	-389	-5486	-1165	-7019	-146	-127	-122	-65	-63	-58	-105	62	-149	15	33	-76	-23	-58	76	-31	0
1.046667	-133	4146	-408	-13419	142	-3219	488	-6157	-479	-958	-2704	-7172	77	-661	2311	-3903	448	642	-268	-9453	-149	-14329	4154	-26838	-60	-8006	2020	-23815	-353	-5846	691	-6274	-148	-129	-126	-68	-63	-60	-109	37	-151	11	33	-76	-22	-59	82	-28	-6
1.047500	-196	4283	-298	-13851	200	-2889	811	-6368	-379	-926	-2698	-6874	19	-611	2074	-3726	26	794	-345	-9765	-49	-14411	5304	-28153	-72	-8474	2464	-23567	-321	-6290	2658	-5621	-153	-130	-125	-84	-64	-60	-118	38	-155	13	30	-81	-22	-61	79	-30	-3
1.048333	-215	4403	-168	-14284	346	-2628	1105	-6593	-337	-947	-2665	-6591	103	-616	1801	-3555	87	955	-431	-10103	-372	-14477	6434	-29377	-134	-9068	2900	-23293	-336	-6824	4718	-5088	-152	-132	-126	-69	-62	-62	-112	33	-154	12	30	-79	-23	-62	77	-32	-6
1.049167	-177	4518	-38	-14714	368	-2387	1382	-6817	-262	-1015	-2608	-6310	5	-667	1486	-3389	325	1105	-517	-10461	-453	-14529	7529	-30475	-174	-9774	3340	-23009	-310	-7404	6830	-4696	-155	-129	-124	-69	-62	-60	-114	39	-152	12	58	-77	-24	-59	80	-32	-4
1.050000	-128	4625	93	-15121	363	-2183	1631	-7044	-56	-1130	-2521	-6042	-124	-754	1142	-3232	556	1274	-613	-10847	-488	-14579	8543	-31443	-182	-10576	3788	-22737	-267	-8067	8956	-4466	-149	-128	-122	-66	-65	-60	-108	34	-154	12	32	-76	-25	-53	81	-30	-3
1.050833	-165	4723	225	-15523	457	-2020	1839	-7276	1	-1287	-2421	-5799	-193	-890	755	-3108	1035	1442	-711	-11251	-612	-14652	9458	-32175	-160	-11455	4270	-22508	-172	-8782	11050	-4420	-152	-142	-124	-67	-65	-59	-105	41	-150	16	33	-75	-23	-56	80	-30	-4
1.051667	-191	4818	344	-15896	515	-1895	2005	-7510	128	-1480	-2304	-5582	-231	-1067	332	-2991	1045	1622	-808	-11674	-627	-14752	10248	-32492	-198	-12388	4797	-22308	0	-9548	13071	-4562	-150	-129	-121	-69	-62	-60	-108	27	-151	15	32	-79	-19	-56	80	-31	0
1.052500	-148	4913	445	-16242	501	-1801	2135	-7752	139	-1701	-2170	-5398	-185	-1278	-124	-2956	830	1809	-903	-12109	-840	-14895	10903	-32638	-221	-13352	5385	-22157	160	-10349	14961	-4892	-152	-129	-122	-75	-62	-61	-105	37	-152	16	32	-76	-23	-57	79	-33	0
1.053333	-98	5006	537	-16555	445	-1750	2217	-8008	41	-1956	-2028	-5250	-282	-1522	-609	-2936	35	2011	-992	-12554	-960	-15104	11407	-32707	-217	-14321	6099	-22056	293	-11175	16685	-5403	-152	-127	-121	-68	-65	-61	-105	38	-152	15	47	-77	-21	-56	79	-31	1
1.054167	-114	5104	608	-16832	407	-1726	2260	-8268	225	-2219	-1872	-5140	-352	-1797	-1118	-2971	-1340	2217	-1081	-13005	-941	-15386	11765	-32720	-168	-15265	6896	-22001	437	-12022	18214	-6091	-149	-132	-124	-68	-61	-59	-105	40	-164	15	34	-76	-21	-56	80	-29	-4
1.055000	-107	5202	659	-17081	449	-1737	2256	-8541	356	-2525	-1720	-5071	-276	-2099	-1653	-3050	-987	2438	-1153	-13462	-1106	-15750	11972	-32745	-223	-16166	7794	-21984	527	-12852	19519	-6893	-148	-128	-119	-66	-62	-58	-82	41	-149	17	32	-76	-18	-56	81	-28	0
1.055833	-111	5306	688	-17292	411	-1781	2212	-8828	250	-2837	-1566	-5048	-322	-2429	-2208	-3182	-1185	2662	-1226	-13915	-900	-16187	12046	-32733	-298	-16994	8851	-21995	545	-13680	20596	-7830	-148	-129	-116	-65	-60	-60	-107	41	-153	16	35	-73	-21	-56	82	-29	-3
1.056667	-158	5417	710	-17471	231	-1861	2119	-9134	-5	-3158	-1421	-5071	-473	-2795	-2789	-3369	-1572	2897	-1283	-14364	-1200	-16697	12005	-32754	-304	-17736	10008	-22028	588	-14488	21433	-8843	-154	-131	-120	-67	-76	-62	-108	36	-153	30	29	-77	-24	-59	82	-31	-6
1.057500	-218	5521	689	-17619	73	-1976	1980	-9460	-12	-3526	-1284	-5139	-1102	-3193	-3383	-3606	-1414	3130	-1325	-14822	-1110	-17258	11884	-32735	-265	-18361	11316	-22060	644	-15249	22052	-9896	-149	-126	-120	-65	-63	-55	-102	42	-151	19	37	-74	-22	-52	85	-25	0
1.058333	-265	5635	707	-17746	-31	-2117	1809	-9800	121	-3906	-1163	-5255	-1728	-3624	-3990	-3894	-943	3368	-1360	-15268	-908	-17843	11708	-32752	-300	-18863	12698	-22093	694	-15949	22457	-10925	-149	-127	-118	-63	-63	-58	-103	42	-150	20	36	-76	-19	-55	84	-29	0
1.059167	-360	5740	690	-17852	-111	-2302	1585	-10150	-33	-4306	-1067	-5417	-1710	-4097	-4621	-4234	-473	3600	-1384	-15713	-728	-18432	11518	-32732	-390	-19219	14187	-22114	644	-16579	22684	-11915	-151	-129	-122	-67	-61	-63	-107	40	-153	17	34	-75	-22	-60	81	-31	-3
1.060000	-448	5843	675	-17943	-263	-2522	1319	-10558	-62	-4737	-999	-5623	-1408	-4617	-5231	-4599	281	3831	-1399	-16151	-723	-18970	11367	-32490	-510	-19418	15736	-22112	653	-17100	22780	-12804	-152	-129	-119	-66	-64	-60	-103	41	-154	18	34	-77	-15	-55	85	-30	1
1.060833	-474	5932	664	-18031	-354	-2778	1016	-10971	-240	-5188	-960	-5871	-472	-5183	-5861	-5048	425	4059	-1399	-16587	-427	-19435	11285	-31973	-559	-19451	17332	-22078	868	-17509	22780	-13567	-163	-126	-120	-65	-60	-61	-104	42	-149	19	35	-72	-25	-57	85	-29	10
1.061667	-472	6017	665	-18119	-285	-3075	666	-11411	-825	-5674	-966	-6163	606	-5812	-6503	-5517	456	4278	-1391	-17025	-348	-19754	11314	-31298	-597	-19322	18938	-22007	988	-17793	22728	-14163	-149	-127	-118	-66	-66	-58	-103	23	-150	18	34	-77	-22	-56	84	-29	0
1.062500	-466	6088	687	-18220	-321	-3420	265	-11863	-1185	-6194	-1022	-6493	851	-6493	-7149	-6021	314	4493	-1379	-17444	-453	-19906	11489	-30486	-625	-19026	20540	-21891	1080	-17924	22681	-14558	-149	-124	-117	-66	-61	-57	-104	57	-151	20	36	-73	-23	-56	85	-32	-3
1.063333	-384	6140	727	-18333	-477	-3805	-193	-12341	-1347	-6749	-1141	-6860	1206	-7235	-7798	-6556	-885	4696	-1364	-17865	-277	-19852	11834	-29540	-628	-18561	22104	-21735	1184	-17901	22673	-14734	-152	-125	-118	-65	-65	-53	-105	42	-148	16	33	-75	-22	-58	84	-28	1
1.064167	-354	6178	798	-18472	-478	-4248	-717	-12840	-1395	-7339	-1321	-7250	1532	-8033	-8446	-7115	-1693	4892	-1340	-18290	40	-19550	12377	-28448	-600	-17946	23581	-21520	1506	-17715	22741	-14680	-152	-133	-121	-67	-63	-69	-103	35	-150	16	34	-74	-18	-56	85	-31	0
1.065000	-417	6208	903	-18636	-524	-4748	-1316	-13349	-1045	-7967	-1585	-7670	1567	-8875	-9115	-7686	-1801	5076	-1323	-18704	77	-18974	13123	-27207	-574	-17188	24968	-21249	1921	-17370	22917	-14387	-152	-130	-125	-68	-64	-60	-108	34	-153	10	33	-77	-26	-62	78	-34	-6
1.065833	-466	6204	1053	-18840	-613	-5303	-2001	-13866	-589	-8625	-1931	-8105	1761	-9777	-9780	-8273	-2040	5258	-1303	-19118	-66	-18105	14077	-25824	-495	-16300	26258	-20904	1991	-16860	23222	-13853	-147	-128	-120	-68	-66	-63	-111	37	-152	16	32	-77	-25	-61	81	-30	-3
1.066667	-401	6201	1252	-19077	-523	-5918	-2775	-14380	-29	-9295	-2372	-8552	1747	-10713	-10454	-8860	-2059	5435	-1292	-19513	-47	-16941	15227	-24268	-445	-15306	27373	-20494	1705	-16194	23673	-13093	-151	-131	-111	-69	-63	-58	-105	35	-153	11	30	-77	-26	-65	78	-32	-6
1.067500	-342	6184	1499	-19352	-491	-6586	-3653	-14893	553	-10008	-2922	-9002	1419	-11674	-11130	-9447	-2227	5602	-1288	-19902	-75	-15495	16557	-22554	-460	-14215	28370	-19993	1300	-15393	24257	-12135	-153	-128	-120	-62	-67	-63	-113	36	-153	11	28	-78	-27	-63	78	-33	-3
1.068333	-191	6161	1802	-19660	-462	-7308	-4641	-15401	631	-10740	-3580	-9462	1196	-12646	-11811	-10029	-2176	5759	-1291	-20276	-462	-13787	18039	-20662	-457	-13054	29218	-19405	1024	-14477	24968	-11001	-150	-129	-122	-70	-66	-61	-109	38	-152	25	33	-79	-24	-61	77	-34	-1
1.069167	-72	6133	2165	-20014	-421	-8076	-5744	-15904	631	-11469	-4345	-9911	1109	-13601	-12481	-10603	-2582	5921	-1309	-20636	-177	-11834	19656	-18607	-390	-11843	29919	-18705	834	-13465	25791	-9732	-147	-130	-118	-68	-62	-63	-109	23	-150	15	35	-75	-21	-59	81	-30	-4
1.070000	-120	6106	2596	-20395	-357	-8882	-6952	-16373	813	-12190	-5213	-10350	1020	-14525	-13148	-11158	-2184	6072	-1341	-20983	-188	-9696	21346	-16402	-327	-10608	30482	-17901	755	-12388	26688	-8369	-146	-129	-119	-66	-60	-59	-98	41	-145	15	35	-74	-23	-60	80	-30	2
1.070833	-136	6084	3095	-20801	-296	-9712	-8264	-16836	986	-12889	-6189	-10779	706	-15393	-13788	-11704	-701	6219	-1391	-21316	-288	-7444	23089	-14070	-313	-9368	30912	-16975	746	-11270	27626	-6945	-152	-122	-121	-68	-60	-58	-108	38	-149	16	30	-74	-17	-58	82	-27	0
1.071667	-95	6072	3663	-21245	-306	-10524	-9653	-17278	943	-13552	-7253	-11195	476	-16181	-14406	-12251	279	6356	-1460	-21628	-408	-5133	24799	-11635	-326	-8137	31224	-15910	911	-10138	28573	-5511	-148	-128	-119	-67	-61	-58	-109	35	-149	16	34	-119	-23	-59	77	-31	0
1.072500	-96	6070	4315	-21695	-243	-11313	-11113	-17701	730	-14153	-8400	-11556	328	-16866	-14976	-12794	1062	6484	-1549	-21928	-644	-2838	26456	-9121	-301	-6928	31430	-14697	802	-9021	29484	-4111	-151	-129	-115	-68	-62	-60	-111	34	-151	15	34	-77	-22	-60	80	-29	0
1.073333	-57	6083	5045	-22154	-159	-12041	-12607	-18108	677	-14692	-9619	-12004	-17	-17417	-15492	-13343	2342	6606	-1661	-22214	-1023	-625	28012	-6538	-252	-5750	31547	-13326	471	-7950	30318	-2785	-149	-129	-122	-69	-64	-62	-109	24	-151	12	30	-80	-26	-62	76	-36	-3
1.074167	-32	6110	5862	-22612	-179	-12697	-14123	-18508	495	-15134	-10874	-12394	-171	-17818	-15926	-13903	3146	6712	-1791	-22485	-681	1459	29434	-3928	-229	-4617	31590	-11810	285	-6936	31054	-1581	-148	-128	-120	-69	-63	-72	-110	36	-150	17	32	-79	-21	-58	80	-31	0
1.075000	-23	6162	6765	-23055	-159	-13235	-15599	-18878	306	-15464	-12136	-12769	-205	-18045	-16275	-14477	2680	6810	-1944	-22745	-302	3329	30677	-1331	-241	-3543	31567	-10159	59	-6011	31651	-487	-151	-128	-125	-65	-62	-60	-110	36	-151	25	28	-78	-24	-59	79	-32	-3
1.075833	64	6240	7757	-23484	-160	-13647	-17021	-19237	237	-15684	-13392	-13142	-289	-18086	-16519	-15080	2917	6893	-2109	-22988	-232	4917	31719	1177	-182	-2533	31488	-8375	-130	-5182	32095	438	-149	-128	-119	-65	-62	-59	-105	39	-152	16	35	-76	-21	-57	81	-30	-1
1.076667	210	6334	8828	-23892	-131	-13916	-18275	-19586	-165	-15761	-14607	-13520	-432	-17948	-16656	-15729	2999	6960	-2278	-23228	112	6200	32547	3587	-120	-1590	31361	-6498	-413	-4450	32365	1180	-160	-128	-121	-67	-63	-56	-103	41	-148	13	36	-75	-19	-56	82	-30	0
1.077500	250	6450	9971	-24265	-83	-14048	-19384	-19923	-317	-15732	-15763	-13899	-398	-17619	-16669	-16417	2772	7010	-2480	-23451	254	7152	32767	5835	-119	-716	31187	-4535	-671	-3824	32446	1731	-146	-117	-119	-63	-59	-57	-103	39	-147	18	35	-73	-18	-57	82	-28	0
1.078333	130	6586	11179	-24614	-38	-14036	-20265	-20243	-39	-15559	-16820	-14283	-230	-17123	-16560	-17158	2434	7036	-2678	-23668	143	7775	32767	7905	-115	85	30969	-2546	-867	-3308	32341	2097	-147	-126	-121	-64	-63	-58	-102	41	-148	18	39	-72	-7	-56	84	-29	-1
1.079167	124	6739	12438	-24929	-35	-13895	-20875	-20552	-112	-15263	-17754	-14669	-350	-16462	-16327	-17959	1941	7047	-2872	-23875	45	8061	32767	9735	-108	799	30706	-578	-894	-2888	32037	2280	-179	-128	-127	-63	-62	-58	-103	40	-148	12	32	-76	-19	-55	85	-30	-4
1.080000	144	6905	13732	-25217	-1	-13646	-21161	-20838	-289	-14855	-18532	-15083	-507	-15679	-15975	-18817	2008	7034	-3061	-24068	-16	8031	32767	11301	-142	1429	30400	1314	-91	-2561	31549	2290	-150	-127	-127	-67	-63	-56	-103	38	-151	18	34	-73	-17	-57	80	-27	-3
1.080833	29	7089	15055	-25477	95	-13312	-21087	-21102	-247	-14341	-19145	-15498	-524	-14791	-15510	-19746	1235	7012	-3226	-24245	130	7721	32767	12576	-115	1971	30043	3088	2053	-2306	30879	2155	-151	-126	-122	-66	-63	-57	-105	41	-150	18	32	-76	-22	-56	82	-45	0
1.081667	0	7284	16354	-25708	130	-12930	-20622	-21325	-204	-13748	-19566	-15928	-458	-13825	-14949	-20736	725	6971	-3365	-24410	131	7170	32670	13536	-97	2417	29631	4676	2074	-2117	30042	1887	-158	-131	-125	-68	-64	-58	-113	39	-158	17	32	-77	-25	-58	82	-31	-6
1.082500	-14	7476	17598	-25917	124	-12532	-19745	-21500	-76	-13089	-19788	-16373	-499	-12824	-14292	-21778	705	6925	-3442	-24546	437	6437	31944	14174	-111	2778	29162	6047	435	-1978	29062	1505	-150	-126	-121	-69	-65	-58	-107	42	-153	18	35	-77	-24	-56	87	-28	-1
1.083333	-62	7666	18746	-26100	194	-12151	-18458	-21618	263	-12385	-19801	-16835	-574	-11830	-13583	-22863	-235	6867	-3458	-24640	549	5571	31042	14472	-110	3041	28635	7138	-41	-1877	27969	1062	-150	-127	-121	-69	-65	-59	-103	40	-150	25	35	-75	-22	-53	84	-26	-3
1.084167	114	7825	19740	-26267	217	-11815	-16755	-21657	660	-11667	-19611	-17320	-521	-10880	-12835	-23974	-356	6815	-3384	-24744	499	4620	29988	14434	-95	3205	28037	7923	-635	-1805	26780	560	-147	-127	-121	-64	-59	-56	-103	42	-151	17	37	-75	-23	-55	82	-28	-1
1.085000	371	7966	20515	-26414	184	-11561	-14675	-21605	760	-10950	-19228	-17819	-635	-10019	-12073	-25106	-513	6770	-3198	-24796	545	3645	28810	14066	-138	3275	27384	8375	-1096	-1758	25533	27	-150	-125	-124	-68	-62	-59	-107	41	-153	18	37	-75	-18	-56	82	-40	0
1.085833	234	8055	21007	-26540	209	-11401	-12251	-21442	753	-10264	-18661	-18349	-638	-9268	-11324	-26244	-560	6738	-2864	-24813	696	2697	27546	13350	-154	3255	26670	8479	-1374	-1736	24264	-514	-148	-127	-119	-66	-62	-61	-103	41	-152	18	35	-76	-28	-58	84	-29	0
1.086667	41	8077	21139	-26649	288	-11355	-9532	-21143	895	-9619	-17935	-18908	-415	-8660	-10601	-27359	-154	6728	-2370	-24797	717	1821	26229	12411	-154	3146	25903	8233	-1694	-1726	22983	-1047	-151	-127	-125	-66	-65	-61	-109	41	-150	17	34	-76	-30	-56	79	-30	-5
1.087500	9	8017	20858	-26722	207	-11421	-6586	-20714	947	-9040	-17062	-19506	-418	-8228	-9938	-28427	99	6755	-1692	-24740	798	1054	24893	11180	-103	2956	25074	7642	-1937	-1743	21743	-1547	-150	-130	-120	-74	-63	-61	-107	40	-153	18	35	-75	-27	-59	81	-28	-4
1.088333	-58	7862	20100	-26788	150	-11599	-3481	-20128	855	-8533	-16076	-20140	-389	-7974	-9345	-29427	-223	6811	-820	-24655	879	407	23569	9719	-86	2692	24217	6737	-2055	-1777	20563	-2010	-151	-128	-120	-66	-66	-59	-112	42	-148	19	34	-79	-25	-55	82	-29	-4
1.089167	-133	7600	18830	-26814	131	-11874	-281	-19384	826	-8113	-15009	-20819	-243	-7906	-8844	-30342	125	6919	244	-24540	640	-96	22285	8061	-100	2366	23313	5547	-2152	-1841	19461	-2426	-143	-126	-122	-65	-63	-51	-104	43	-149	16	37	-73	-21	-57	82	-27	-3
1.090000	-131	7219	17012	-26811	113	-12233	2884	-18492	670	-7800	-13893	-21534	-115	-8032	-8446	-31152	120	7067	1501	-24410	537	-471	21066	6253	-114	1983	22390	4125	-2236	-1940	18456	-2798	-147	-130	-119	-67	-64	-60	-105	38	-162	16	36	-79	-24	-56	82	-30	-3
1.090833	-158	6702	14644	-26786	75	-12652	5908	-17476	536	-7601	-12758	-22299	-173	-8343	-8158	-31846	-81	7263	2922	-24268	442	-704	19940	4342	-102	1552	21455	2522	-2185	-2075	17554	-3121	-149	-128	-117	-64	-62	-60	-103	43	-150	16	34	-73	-24	-60	81	-28	2
1.091667	-170	6058	11763	-26736	114	-13091	8696	-16346	433	-7513	-11627	-23097	-238	-8816	-7979	-32347	-316	7510	4461	-24152	402	-830	18903	2362	-87	1100	20508	792	-2177	-2247	16758	-3394	-149	-117	-120	-67	-61	-61	-110	40	-151	17	34	-77	-18	-56	81	-28	-3
1.092500	-164	5289	8400	-26668	112	-13542	11162	-15137	256	-7551	-10531	-23939	-260	-9444	-7887	-32563	-935	7798	6067	-24055	425	-870	17980	357	-115	598	19555	-1009	-2189	-2453	16077	-3631	-149	-125	-119	-64	-65	-59	-107	41	-151	18	36	-77	-22	-57	80	-30	-3
1.093333	-272	4396	4617	-26591	125	-13942	13211	-13890	56	-7718	-9498	-24810	-445	-10185	-7900	-32667	-978	8129	7678	-24011	298	-848	17150	-1645	-93	108	18607	-2807	-2170	-2694	15499	-3823	-149	-127	-120	-66	-63	-69	-105	36	-154	16	37	-77	-22	-56	77	-31	0
1.094167	-355	3410	502	-26514	115	-14294	14787	-12640	-3	-8018	-8547	-25699	-511	-11018	-8000	-32706	-1133	8494	9234	-24031	464	-797	16420	-3586	-63	-397	17671	-4547	-2072	-2959	15017	-3994	-148	-127	-118	-64	-59	-61	-108	40	-147	15	35	-76	-23	-62	81	-29	-1
1.095000	-413	2337	-3849	-26443	97	-14573	15802	-11447	-193	-8468	-7693	-26600	-637	-11911	-8170	-32731	-1437	8895	10633	-24138	206	-755	15775	-5450	-59	-907	16749	-6189	-1959	-3246	14615	-4143	-149	-128	-120	-66	-62	-42	-108	38	-147	15	35	-77	-19	-56	81	-42	0
1.095833	-476	1222	-8282	-26388	110	-14757	16224	-10351	-449	-9000	-6962	-27489	-1222	-12821	-8395	-32734	-998	9330	11876	-24330	30	-740	15221	-7206	-41	-1424	15846	-7680	-1851	-3538	14272	-4284	-150	-110	-119	-62	-59	-58	-105	40	-145	17	34	-75	-33	-56	82	-29	0
1.096667	-315	112	-12684	-26359	115	-14838	15987	-9416	-613	-9673	-6359	-28352	-2021	-13728	-8661	-32509	-1412	9800	12797	-24623	142	-787	14682	-8850	-73	-1907	14957	-9004	-1733	-3834	13953	-4424	-146	-125	-117	-62	-77	-59	-111	40	-162	16	34	-74	-18	-59	82	-27	0
1.097500	685	-923	-16946	-26357	91	-14819	15157	-8662	-814	-10454	-5895	-29200	-2331	-14604	-8952	-32042	-1265	10313	13354	-25019	-73	-896	14202	-10346	-51	-2394	14080	-10136	-1766	-4118	13687	-4580	-150	-128	-119	-66	-60	-57	-107	41	-146	16	33	-73	-19	-55	81	-29	-1
1.098333	1818	-1837	-20962	-26384	84	-14717	13684	-8146	-754	-11343	-5582	-29991	-2105	-15404	-9256	-31360	-1160	10873	13485	-25510	-115	-1135	13731	-11713	-56	-2883	13213	-11063	-1705	-4385	13401	-4750	-152	-130	-120	-67	-63	-49	-108	36	-155	11	32	-77	-23	-57	86	-33	-6
1.099167	1219	-2557	-24629	-26441	111	-14534	11609	-7888	-623	-12313	-5424	-30756	-1946	-16115	-9561	-30498	-1009	11500	13133	-26076	-190	-1457	13264	-12926	-88	-3354	12366	-11778	-1496	-4619	13095	-4954	-148	-138	-124	-69	-63	-60	-112	39	-151	12	34	-76	-22	-60	79	-31	-3
1.100000	749	-2996	-27862	-26521	106	-14299	9011	-7907	-574	-13342	-5408	-31382	-1703	-16716	-9853	-29450	-1011	12209	12259	-26710	-318	-1885	12780	-13991	-107	-3823	11528	-12303	-1257	-4820	12751	-5191	-150	-128	-122	-67	-60	-73	-111	37	-149	13	33	-80	-19	-60	78	-29	1
1.100833	704	-3100	-30469	-26618	75	-14032	5957	-8219	-395	-14414	-5581	-31962	-1459	-17187	-10133	-28213	-761	13022	10842	-27391	-386	-2406	12275	-14907	-88	-4288	10702	-12649	-1078	-4994	12340	-5476	-151	-129	-122	-69	-63	-61	-105	38	-150	18	36	-75	-22	-58	80	-29	1
1.101667	364	-2807	-31733	-26719	184	-13773	2544	-8818	-343	-15515	-5900	-32414	-1302	-17531	-10403	-26802	-996	13943	8920	-28073	-231	-3016	11737	-15686	-85	-4755	9880	-12854	-1038	-5109	11871	-5816	-152	-136	-119	-65	-64	-61	-109	39	-151	29	34	-77	-26	-56	81	-31	-3
1.102500	161	-2078	-32280	-26819	206	-13544	-1121	-9680	-360	-16599	-6368	-32617	-1178	-17743	-10658	-25239	-810	14985	6541	-28746	-232	-3690	11164	-16338	-85	-5224	9066	-12940	-1118	-5202	11323	-6217	-149	-129	-126	-66	-62	-58	-107	42	-150	16	36	-75	-23	-53	82	-25	1
1.103333	-3	-879	-32504	-26907	202	-13375	-4921	-10801	-294	-17680	-6979	-32694	-1096	-17835	-10903	-23546	-483	16153	3809	-29375	-58	-4418	10554	-16883	-94	-5707	8262	-12957	-1173	-5284	10694	-6677	-150	-133	-118	-66	-63	-59	-108	41	-137	16	36	-78	-23	-55	84	-27	-3
1.104167	-151	791	-32619	-26981	209	-13295	-8745	-12139	-280	-18704	-7704	-32738	-868	-17818	-11149	-21749	-169	17447	781	-29942	-28	-5179	9910	-17327	-86	-6189	7475	-12933	-949	-5357	9985	-7210	-150	-131	-120	-79	-63	-57	-105	37	-154	19	37	-74	-19	-55	90	-28	-1
1.105000	-219	2913	-32652	-27027	183	-13318	-12477	-13652	-337	-19666	-8534	-32753	-648	-17711	-11408	-19883	137	18864	-2361	-30426	-7	-5954	9239	-17692	-114	-6682	6700	-12917	-811	-5448	9208	-7813	-148	-130	-127	-64	-60	-57	-104	50	-151	17	35	-76	-28	-57	81	-29	-1
1.105833	-253	5458	-32685	-27051	213	-13460	-16014	-15285	-429	-20540	-9432	-32759	-479	-17538	-11689	-17968	-116	20389	-5419	-30832	157	-6709	8554	-17987	-170	-7183	5948	-12935	-732	-5574	8366	-8500	-152	-129	-124	-67	-65	-61	-108	38	-151	16	37	-76	-25	-56	81	-29	-5
1.106667	-272	8339	-32685	-27053	294	-13725	-19290	-16993	-423	-21318	-10376	-32767	-426	-17328	-12010	-16060	-69	21991	-8228	-31090	131	-7436	7867	-18233	-159	-7693	5224	-13030	-610	-5765	7457	-9266	-152	-133	-125	-70	-50	-62	-113	36	-153	3	30	-81	-27	-63	77	-35	-7
1.107500	-306	11483	-32708	-27044	262	-14116	-22209	-18734	-394	-21980	-11342	-32765	-372	-17110	-12372	-14207	80	23638	-10622	-31252	274	-8119	7188	-18428	-145	-8204	4534	-13218	-498	-6036	6560	-10099	-152	-130	-121	-69	-67	-64	-110	35	-152	17	35	-77	-26	-58	82	-32	-3
1.108333	-390	14787	-32693	-27020	214	-14612	-24698	-20460	-447	-22520	-12264	-32767	-145	-16905	-12786	-12458	24	25289	-12447	-31311	193	-8730	6535	-18595	-188	-8719	3883	-13516	-425	-6405	5636	-11007	-150	-131	-124	-69	-64	-61	-150	36	-155	13	35	-77	-26	-62	79	-32	-6
1.109167	-407	18159	-32631	-27000	145	-15216	-26736	-22127	-417	-22932	-13173	-32758	-29	-16741	-13257	-10857	802	26904	-13550	-31267	44	-9283	5907	-18738	-153	-9224	3301	-13941	-370	-6886	4737	-11974	-148	-128	-121	-64	-62	-58	-108	38	-151	20	38	-73	-19	-55	84	-27	0
1.110000	-357	21488	-32032	-26992	97	-15890	-28269	-23693	-322	-23263	-13982	-32762	157	-16649	-13800	-9448	383	28428	-13846	-31137	277	-9761	5327	-18864	-103	-9719	2750	-14491	-373	-7504	3868	-12993	-145	-121	-119	-66	-61	-58	-103	39	-147	21	39	-74	-19	-55	86	-29	1
1.110833	-370	24651	-31192	-27015	57	-16624	-29298	-25124	-435	-23382	-14690	-32572	235	-16634	-14399	-8266	258	29814	-13264	-30946	32	-10166	4801	-19000	-80	-10200	2277	-15167	-553	-8250	3062	-14063	-148	-126	-119	-65	-60	-59	-105	40	-149	18	34	-73	-17	-56	90	-27	2
1.111667	-432	27509	-30234	-27073	122	-17389	-29832	-26407	-522	-23429	-15273	-32284	336	-16736	-15061	-7338	141	31012	-11800	-30701	108	-10498	4340	-19092	-124	-10661	1884	-15957	-563	-9138	2341	-15158	-150	-128	-116	-60	-58	-57	-105	42	-149	21	39	-75	-19	-56	85	-31	2
1.112500	-524	29957	-29306	-27174	126	-18153	-29897	-27525	-560	-23365	-15711	-31906	425	-16885	-15766	-6695	-113	31994	-9502	-30435	147	-10763	3942	-19196	-135	-11089	1573	-16850	-369	-10143	1732	-16251	-149	-126	-120	-63	-61	-59	-108	40	-151	21	36	-75	-21	-58	89	-29	-1
1.113333	-638	31909	-28449	-27338	114	-18890	-29526	-28473	-716	-23203	-16010	-31467	506	-17148	-16507	-6337	-446	32710	-6478	-30166	25	-10978	3613	-19289	-121	-11482	1344	-17819	-284	-11260	1257	-17335	-149	-125	-120	-64	-64	-57	-103	51	-151	19	36	-77	-22	-56	82	-29	-3
1.114167	-688	32767	-27680	-27553	67	-19577	-28754	-29251	-634	-22961	-16147	-30971	581	-17488	-17257	-6263	-272	32767	-2881	-29912	-115	-11138	3356	-19380	-200	-11836	1216	-18833	-260	-12442	929	-18367	-147	-126	-121	-67	-62	-58	-109	39	-151	16	33	-74	-19	-58	94	-27	0
1.115000	-671	32767	-26992	-27827	69	-20194	-27647	-29868	-410	-22645	-16148	-30420	524	-17902	-18007	-6469	-705	32767	1157	-29690	-33	-11273	3168	-19460	-181	-12148	1181	-19876	-223	-13686	753	-19354	-151	-130	-122	-68	-61	-60	-108	38	-143	17	33	-80	-26	-60	81	-30	-3
1.115833	-672	32767	-26376	-28155	22	-20719	-26252	-30345	-560	-22275	-16014	-29801	574	-18349	-18734	-6929	-656	32767	5421	-29528	-98	-11374	3052	-19532	-141	-12408	1251	-20916	-96	-14938	753	-20244	-147	-125	-122	-66	-59	-58	-104	40	-151	15	35	-75	-16	-45	85	-26	1
1.116667	-641	32767	-25810	-28541	-21	-21133	-24636	-30695	-641	-21861	-15768	-29119	500	-18828	-19432	-7614	-179	32530	9658	-29421	-171	-11467	3000	-19592	-169	-12628	1416	-21930	-39	-16195	926	-21037	-150	-129	-122	-65	-59	-57	-103	43	-150	17	33	-73	-17	-55	81	-28	0
1.117500	-601	32767	-25265	-28937	-58	-21439	-22872	-30950	-523	-21420	-15441	-28371	459	-19308	-20071	-8487	-248	31644	13690	-29387	-355	-11561	3013	-19646	-116	-12806	1680	-22895	-38	-17392	1272	-21706	-150	-126	-124	-66	-63	-57	-103	39	-151	17	33	-75	-24	-56	85	-27	0
1.118333	-607	31212	-24717	-29378	-67	-21630	-21015	-31120	-531	-20951	-15050	-27562	505	-19773	-20640	-9508	-223	30393	17339	-29425	-332	-11667	3084	-19692	-132	-12948	2040	-23782	77	-18499	1785	-22198	-150	-127	-120	-67	-65	-58	-104	40	-151	17	33	-76	-22	-59	74	-28	-1
1.119167	-556	29011	-24120	-29833	-45	-21707	-19107	-31248	-552	-20513	-14638	-26702	486	-20197	-21130	-10631	-168	28784	20475	-29541	-321	-11791	3211	-19742	-184	-13063	2481	-24575	214	-19474	2453	-22531	-155	-128	-122	-67	-63	-58	-104	37	-154	16	30	-78	-19	-57	81	-31	-6
1.120000	-557	26313	-23429	-30290	-110	-21673	-17204	-31340	-411	-20072	-14239	-25796	486	-20565	-21530	-11809	-120	26822	22990	-29722	-393	-11946	3391	-19787	-176	-13152	3010	-25253	269	-20297	3258	-22679	-151	-128	-125	-67	-64	-58	-107	41	-151	17	29	-76	-22	-60	80	-29	-3
1.120833	-576	23171	-22617	-30737	-75	-21545	-15360	-31415	-415	-19653	-13877	-24857	396	-20862	-21840	-12995	-74	24512	24806	-29962	-290	-12130	3626	-19838	-184	-13233	3602	-25791	251	-20931	4195	-22636	-149	-126	-124	-64	-63	-58	-104	40	-150	13	30	-78	-22	-59	81	-28	-1
1.121667	-567	19686	-21664	-31163	136	-21332	-13604	-31489	-236	-19260	-13579	-23900	338	-21086	-22061	-14201	-529	21888	25880	-30255	-218	-12350	3911	-19901	-205	-13310	4258	-26226	274	-21368	5240	-22394	-146	-128	-121	-67	-58	-59	-104	37	-149	17	35	-76	-22	-60	80	-29	-1
1.122500	-541	15962	-20556	-31557	297	-21051	-11962	-31576	291	-18906	-13371	-22938	313	-21227	-22188	-15267	163	18975	26247	-30583	-457	-12611	4241	-19983	-203	-13398	4960	-26518	397	-21597	6366	-21962	-150	-125	-125	-67	-63	-59	-104	41	-150	19	30	-78	-24	-61	79	-27	-1
1.123333	-517	12082	-19300	-31914	158	-20713	-10451	-31680	842	-18581	-13275	-21988	291	-21287	-22239	-16277	163	15813	25932	-30936	-275	-12902	4611	-20092	-249	-13507	5705	-26672	433	-21609	7544	-21345	-153	-127	-125	-68	-66	-60	-107	35	-167	13	32	-79	-21	-60	77	-32	-5
1.124167	-511	8130	-17903	-32222	15	-20340	-9068	-31806	904	-18297	-13295	-21077	474	-21266	-22212	-17169	-171	12451	25049	-31294	-325	-13234	5033	-20231	-282	-13639	6469	-26695	385	-21418	8751	-20568	-151	-127	-121	-65	-61	-59	-104	37	-149	18	34	-77	-22	-61	81	-41	0
1.125000	-488	4193	-16387	-32487	-26	-19937	-7849	-31951	705	-18049	-13432	-20212	1041	-21175	-22124	-17935	-138	8896	23699	-31658	-319	-13594	5492	-20414	-185	-13803	7246	-26601	420	-21038	9950	-19662	-152	-128	-120	-69	-63	-59	-104	36	-150	15	36	-77	-21	-60	78	-32	0
1.125833	-466	296	-14790	-32649	-167	-19525	-6775	-32104	637	-17837	-13693	-19424	1651	-21026	-21982	-18562	-119	5212	22018	-31995	-245	-13980	5984	-20648	-161	-14008	8029	-26397	395	-20494	11120	-18643	-149	-129	-121	-66	-62	-61	-107	39	-152	7	35	-79	-24	-64	81	-28	0
1.126667	-441	-3435	-13176	-32718	-206	-19121	-5843	-32260	575	-17651	-14056	-18718	1469	-20829	-21783	-19052	146	1440	20140	-32323	-101	-14381	6506	-20932	-256	-14250	8761	-26085	403	-19806	12242	-17554	-151	-127	-127	-67	-61	-60	-108	38	-148	13	37	-77	-26	-61	80	-29	-4
1.127500	-420	-6950	-11597	-32748	-302	-18710	-5052	-32422	454	-17490	-14518	-18103	1328	-20599	-21577	-19403	693	-2353	18210	-32539	-249	-14795	7056	-21277	-249	-14538	9486	-25707	441	-19021	13283	-16429	-150	-128	-124	-66	-67	-58	-107	37	-150	17	33	-80	-36	-62	77	-30	0
1.128333	-444	-10229	-10100	-32754	-407	-18315	-4385	-32544	352	-17348	-15049	-17600	1267	-20344	-21344	-19630	422	-6096	16343	-32644	-81	-15214	7628	-21681	-204	-14846	10171	-25247	446	-18169	14227	-15310	-148	-128	-125	-66	-63	-62	-108	39	-150	11	36	-78	-19	-60	82	-30	0
1.129167	-420	-13252	-8751	-32752	-456	-17933	-3838	-32671	372	-17215	-15620	-17209	958	-20080	-21068	-19748	329	-9724	14661	-32665	-79	-15630	8213	-22146	-181	-15190	10811	-24736	430	-17292	15055	-14233	-149	-180	-118	-64	-60	-56	-103	38	-149	18	36	-75	-22	-59	81	-41	1
1.130000	-375	-16019	-7592	-32760	-512	-17566	-3399	-32701	667	-17091	-16207	-16934	729	-19820	-20792	-19777	598	-13223	13216	-32694	-64	-16040	8797	-22672	-216	-15554	11391	-24185	362	-16431	15752	-13235	-147	-126	-118	-63	-63	-59	-103	40	-147	19	37	-74	-22	-57	85	-28	0
1.130833	-377	-18545	-6647	-32751	-575	-17215	-3062	-32733	956	-16972	-16791	-16774	543	-19573	-20505	-19734	465	-16558	12092	-32688	-29	-16429	9377	-23251	-240	-15939	11903	-23615	340	-15626	16311	-12333	-148	-126	-120	-66	-57	-57	-107	40	-149	9	35	-75	-23	-59	79	-24	0
1.131667	-337	-20816	-5960	-32766	-631	-16885	-2824	-32657	749	-16855	-17338	-16724	388	-19340	-20206	-19639	366	-19678	11293	-32708	-51	-16802	9939	-23880	-271	-16324	12348	-23027	361	-14899	16753	-11564	-154	-127	-124	-70	-64	-62	-111	34	-151	18	34	-76	-21	-59	80	-31	0
1.132500	-300	-22849	-5481	-32751	-643	-16560	-2670	-32523	484	-16734	-17833	-16774	295	-19128	-19889	-19505	-12	-22538	10828	-32690	56	-17142	10487	-24541	-256	-16704	12730	-22436	355	-14284	17057	-10934	-151	-127	-121	-67	-63	-58	-107	38	-152	17	36	-77	-22	-58	78	-50	-3
1.133333	-323	-24640	-5224	-32763	-656	-16240	-2593	-32266	359	-16608	-18248	-16913	148	-18935	-19554	-19372	-283	-25108	10697	-32706	-12	-17456	11000	-25232	-231	-17073	13042	-21846	278	-13805	17256	-10456	-152	-129	-121	-69	-68	-59	-109	39	-153	19	37	-78	-22	-57	84	-28	0
1.134167	-327	-26224	-5157	-32749	-676	-15930	-2595	-31904	191	-16483	-18571	-17128	-55	-18768	-19203	-19209	20	-27360	10823	-32690	-23	-17736	11480	-25941	-220	-17423	13286	-21274	232	-13480	17346	-10133	-151	-126	-121	-68	-64	-59	-107	39	-154	19	36	-77	-44	-59	82	-31	-1
1.135000	-276	-27606	-5196	-32765	-678	-15628	-2665	-31424	69	-16362	-18790	-17408	-77	-18618	-18833	-19070	-353	-29306	11160	-32707	149	-17977	11916	-26644	-202	-17740	13471	-20723	233	-13310	17360	-9953	-151	-126	-121	-65	-62	-59	-109	35	-153	17	36	-78	-25	-58	84	-27	0
1.135833	-234	-28806	-5304	-32746	-597	-15325	-2826	-30814	-26	-16248	-18900	-17729	-15	-18491	-18417	-18955	16	-30882	11643	-32689	-107	-18182	12308	-27329	-204	-18020	13592	-20197	270	-13303	17304	-9908	-150	-127	-126	-63	-61	-55	-105	41	-149	15	32	-74	-22	-59	86	-27	-4
1.136667	-236	-29839	-5412	-32762	-607	-15037	-3027	-30072	-128	-16150	-18908	-18098	-199	-18375	-18025	-18863	128	-31924	12194	-32701	3	-18350	12647	-27979	-222	-18265	13669	-19692	195	-13450	17206	-9964	-148	-125	-120	-64	-58	-57	-109	40	-151	19	36	-74	-19	-57	85	-25	2
1.137500	-189	-30684	-5444	-32742	-612	-14758	-3348	-29201	-200	-16069	-18816	-18444	-243	-18274	-17590	-18806	-85	-32368	12756	-32681	36	-18502	12939	-28575	-220	-18468	13708	-19217	121	-13750	17083	-10138	-149	-125	-121	-64	-58	-56	-104	42	-146	20	37	-62	-15	-53	86	-27	-1
1.138333	-163	-31381	-5338	-32759	-521	-14503	-3678	-28200	-283	-16019	-18636	-18809	-325	-18188	-17142	-18777	288	-32560	13262	-32699	91	-18585	13181	-29115	-168	-18635	13714	-18770	188	-14168	16956	-10362	-147	-125	-118	-64	-58	-57	-109	41	-150	17	36	-74	-17	-56	84	-28	2
1.139167	-148	-31925	-5041	-32742	-527	-14280	-4159	-27073	-401	-16009	-18381	-19159	-501	-18112	-16688	-18782	258	-32641	13660	-32684	-33	-18662	13387	-29572	-96	-18761	13702	-18357	190	-14696	16843	-10629	-160	-129	-125	-65	-65	-58	-104	40	-151	18	34	-80	-22	-55	82	-32	-1
1.140000	-119	-32317	-4499	-32761	-505	-14097	-4675	-25834	-483	-16046	-18073	-19483	-670	-18039	-16240	-18809	162	-32690	13924	-32700	-59	-18705	13529	-29947	-102	-18857	13683	-17974	121	-15306	16750	-10906	-154	-131	-126	-69	-65	-57	-108	36	-161	13	30	-80	-26	-59	79	-34	-5
1.140833	-130	-32531	-3680	-32744	-599	-13966	-5238	-24499	-460	-16128	-17721	-19763	-713	-17992	-15798	-18859	318	-32701	14040	-32680	-152	-18722	13650	-30211	-161	-18908	13675	-17616	16	-15948	16701	-11167	-151	-130	-124	-66	-64	-58	-107	38	-146	19	28	-81	-22	-57	81	-29	-3
1.141667	-86	-32623	-2583	-32757	-610	-13892	-5864	-23087	-480	-16266	-17361	-19991	-658	-17953	-15384	-18921	-162	-32713	14001	-32695	-145	-18705	13744	-30375	-169	-18945	13678	-17289	-95	-16625	16695	-11385	-151	-130	-127	-66	-63	-58	-104	38	-153	13	32	-79	-19	-57	81	-30	0
1.142500	-107	-32531	-1212	-32743	-445	-13894	-6539	-21611	-498	-16463	-16981	-20176	-669	-17933	-15007	-18995	-648	-32719	13818	-32679	-156	-18678	13817	-30426	-169	-18959	13713	-16986	-186	-17314	16737	-11570	-151	-133	-127	-65	-63	-60	-107	39	-151	16	32	-79	-21	-56	81	-33	-5
1.143333	-64	-32269	418	-32758	-458	-13972	-7266	-20090	-506	-16753	-16621	-20297	-668	-17933	-14672	-19072	-165	-32720	13518	-32695	-336	-18632	13870	-30369	-163	-18961	13776	-16710	-182	-17975	16817	-11687	-148	-128	-122	-64	-66	-59	-108	38	-151	18	35	-76	-23	-56	80	-28	-3
1.144167	-31	-31828	2241	-32737	-409	-14146	-8036	-18539	-556	-17044	-16293	-20361	-742	-17962	-14397	-19148	-169	-32730	13120	-32675	-471	-18578	13918	-30198	-137	-18958	13884	-16457	-102	-18585	16939	-11730	-150	-130	-122	-64	-63	-60	-109	41	-149	19	34	-75	-41	-58	81	-29	0
1.145000	-75	-31183	4212	-32754	-280	-14398	-8830	-16991	-535	-17412	-16002	-20364	-811	-18017	-14184	-19218	-308	-32592	12683	-32692	-593	-18515	13966	-29924	-154	-18947	14029	-16240	-11	-19134	17096	-11708	-163	-128	-119	-66	-64	-59	-105	39	-151	33	36	-77	-22	-56	84	-31	0
1.145833	-72	-30336	6254	-32740	-305	-14751	-9638	-15466	-446	-17822	-15753	-20296	-817	-18105	-14042	-19283	-291	-32220	12231	-32683	-579	-18447	14018	-29549	-176	-18950	14222	-16047	80	-19605	17270	-11617	-152	-129	-120	-66	-62	-62	-103	44	-152	19	36	-74	-33	-58	82	-30	-4
1.146667	-17	-29271	8278	-32754	-258	-15182	-10452	-13987	-494	-18264	-15556	-20161	-809	-18221	-13976	-19335	-386	-31696	11819	-32692	-634	-18385	14071	-29088	-176	-18954	14442	-15889	78	-19996	17456	-11474	-148	-128	-122	-62	-64	-60	-107	40	-151	19	34	-78	-27	-58	81	-28	-3
1.147500	-57	-28002	10198	-32748	-158	-15692	-11253	-12573	-526	-18725	-15401	-20001	-783	-18371	-13978	-19377	-122	-31074	11474	-32676	-742	-18326	14136	-28552	-165	-18974	14702	-15757	59	-20296	17637	-11295	-151	-132	-125	-68	-68	-62	-107	38	-152	4	34	-76	-24	-59	80	-28	-5
1.148333	-80	-26525	11935	-32755	-45	-16268	-12037	-11239	-480	-19200	-15288	-19771	-738	-18555	-14047	-19415	-277	-30360	11240	-32695	-661	-18284	14204	-27954	-166	-19009	14989	-15665	-24	-20507	17802	-11090	-150	-133	-125	-72	-66	-64	-108	35	-153	13	29	-85	-26	-62	79	-32	-6
1.149167	-36	-24853	13415	-32754	57	-16899	-12784	-9990	-469	-19639	-15200	-19485	-628	-18755	-14170	-19434	-80	-29533	11136	-32692	-675	-18249	14293	-27302	-179	-19049	15299	-15594	-45	-20624	17947	-10879	-148	-128	-119	-66	-59	-61	-103	40	-151	19	36	-74	-19	-56	85	-28	6
1.150000	-47	-22999	14581	-32751	30	-17564	-13476	-8863	-508	-20059	-15135	-19157	-557	-18979	-14341	-19449	397	-28588	11180	-32685	-417	-18232	14379	-26623	-131	-19111	15613	-15565	5	-20678	18052	-10685	-151	-124	-120	-64	-62	-58	-107	35	-150	20	36	-74	-24	-59	80	-28	1
1.150833	-69	-20975	15370	-32751	97	-18250	-14116	-7859	-516	-20439	-15080	-18789	-414	-19226	-14546	-19451	-127	-27497	11368	-32695	-287	-18243	14488	-25933	-135	-19185	15917	-15570	-65	-20660	18106	-10521	-149	-127	-121	-69	-66	-61	-104	41	-149	17	34	-75	-22	-56	70	-29	-1
1.151667	-33	-18803	15751	-32751	161	-18939	-14679	-6993	-507	-20763	-15023	-18395	-373	-19480	-14772	-19448	24	-26257	11705	-32688	-58	-18279	14544	-25255	-197	-19274	16218	-15611	-57	-20591	18109	-10407	-151	-127	-110	-67	-62	-58	-104	40	-152	16	35	-75	-21	-57	81	-29	-1
1.152500	-61	-16584	15714	-32754	111	-19607	-15161	-6268	-497	-21020	-14938	-17970	-528	-19741	-14993	-19433	-59	-24855	12170	-32696	174	-18347	14609	-24600	-182	-19385	16468	-15681	-11	-20487	18051	-10351	-151	-129	-120	-70	-64	-61	-109	41	-150	16	33	-74	-22	-57	82	-27	3
1.153333	-73	-14252	15261	-32748	96	-20242	-15553	-5688	-497	-21176	-14825	-17526	-527	-20004	-15220	-19417	-87	-23289	12749	-32684	119	-18446	14651	-23968	-198	-19481	16688	-15781	-102	-20363	17935	-10367	-151	-127	-119	-68	-61	-60	-108	40	-147	17	34	-78	-23	-60	78	-31	0
1.154167	-66	-11910	14416	-32758	81	-20834	-15852	-5252	-483	-21304	-14665	-17069	-427	-20260	-15371	-19386	192	-21574	13412	-32696	-26	-18583	14663	-23388	-275	-19599	16862	-15907	-191	-20235	17761	-10458	-148	-128	-122	-68	-62	-59	-105	36	-148	16	33	-76	-21	-58	74	-33	0
1.155000	-95	-9576	13220	-32746	55	-21362	-16044	-4966	-361	-21328	-14448	-16608	-430	-20506	-15494	-19339	240	-19691	14141	-32680	37	-18755	14643	-22862	-220	-19724	16976	-16054	-214	-20112	17525	-10627	-148	-105	-121	-68	-60	-60	-108	40	-153	13	34	-75	-23	-59	78	-31	0
1.155833	-86	-7276	11732	-32758	57	-21822	-16132	-4819	-336	-21271	-14172	-16151	-552	-20740	-15558	-19272	-241	-17676	14888	-32612	109	-18968	14578	-22413	-193	-19854	17031	-16215	-216	-20006	17243	-10869	-151	-126	-119	-66	-63	-63	-110	43	-151	15	33	-74	-23	-59	80	-30	-6
1.156667	49	-5058	10025	-32749	21	-22205	-16112	-4810	-294	-21145	-13818	-15701	-537	-20962	-15553	-19188	-144	-15580	15626	-32450	44	-19210	14466	-21995	-186	-19990	17015	-16391	-164	-19940	16912	-11179	-177	-138	-125	-74	-64	-63	-108	38	-150	13	29	-78	-23	-62	79	-35	-3
1.157500	119	-3000	8179	-32763	3	-22513	-15994	-4931	-283	-20962	-13428	-15260	-402	-21167	-15468	-19079	-115	-13425	16328	-32263	2	-19488	14299	-21657	-189	-20126	16933	-16570	-216	-19907	16543	-11539	-149	-125	-120	-65	-63	-60	-110	38	-150	16	9	-77	-15	-59	81	-29	4
1.158333	71	-1083	6278	-32744	5	-22733	-15770	-5162	-341	-20731	-12957	-14840	-430	-21358	-15301	-18941	-23	-11258	16957	-32046	-96	-19795	14087	-21384	-250	-20270	16781	-16752	-303	-19919	16146	-11950	-165	-127	-118	-66	-64	-60	-108	36	-150	16	34	-75	-28	-59	80	-33	-3
1.159167	66	642	4399	-32742	-39	-22894	-15455	-5504	-287	-20467	-12439	-14444	-456	-21530	-15055	-18769	-90	-9122	17489	-31816	-33	-20140	13813	-21173	-260	-20418	16560	-16929	-245	-19995	15726	-12382	-148	-128	-120	-68	-66	-62	-110	36	-153	16	30	-77	-23	-61	82	-30	0
1.160000	27	2155	2610	-32743	-94	-22988	-15062	-5929	-342	-20190	-11877	-14079	-423	-21690	-14736	-18565	-307	-7070	17902	-31584	28	-20505	13494	-21010	-253	-20574	16279	-17099	-287	-20076	15298	-12829	-152	-131	-119	-67	-61	-63	-108	38	-150	12	34	-76	-19	-59	80	-33	-4
1.160833	-3	3440	984	-32759	-75	-23032	-14570	-6430	-348	-19918	-11283	-13735	-460	-21835	-14345	-18319	-24	-5137	18174	-31359	-109	-20895	13132	-20903	-250	-20733	15942	-17263	-363	-20215	14865	-13275	-148	-127	-125	-68	-73	-63	-112	33	-151	13	34	-77	-19	-59	85	-32	-3
1.161667	-16	4488	-401	-32742	-47	-23043	-14024	-6981	-249	-19670	-10677	-13439	-513	-21980	-13893	-18032	-78	-3377	18323	-31157	54	-21302	12733	-20832	-233	-20899	15554	-17407	-298	-20414	14436	-13706	-152	-127	-115	-65	-65	-60	-109	38	-148	16	36	-78	-22	-57	82	-31	0
1.162500	-53	5295	-1525	-32759	-9	-23013	-13422	-7571	-307	-19456	-10065	-13167	-403	-22114	-13391	-17700	-259	-1833	18310	-30986	-94	-21715	12305	-20797	-238	-21075	15118	-17541	-264	-20606	14025	-14103	-149	-125	-120	-64	-61	-58	-110	40	-152	16	33	-69	-18	-57	85	-28	1
1.163333	-33	5863	-2340	-32737	-61	-22972	-12779	-8203	-366	-19295	-9468	-12933	-491	-22252	-12857	-17334	146	-541	18149	-30850	-203	-22138	11856	-20787	-280	-21261	14646	-17659	-234	-20846	13628	-14464	-151	-128	-119	-63	-62	-33	-103	37	-151	16	34	-77	-21	-58	85	-32	-3
1.164167	-46	6200	-2842	-32755	-130	-22932	-12102	-8801	-353	-19202	-8903	-12738	-540	-22386	-12304	-16932	-353	492	17849	-30769	-44	-22562	11395	-20817	-286	-21461	14151	-17768	-210	-21096	13260	-14781	-149	-127	-120	-66	-62	-59	-109	47	-154	15	32	-76	-21	-57	85	-28	0
1.165000	-101	6327	-3009	-32734	-138	-22899	-11411	-9405	-269	-19180	-8384	-12582	-452	-22528	-11744	-16497	-60	1247	17421	-30746	-212	-22985	10938	-20835	-290	-21670	13642	-17865	-204	-21362	12919	-15036	-169	-131	-122	-77	-68	-62	-110	37	-154	16	32	-79	-26	-58	79	-32	-5
1.165833	-133	6246	-2934	-32755	-155	-22877	-10718	-9981	-208	-19233	-7920	-12451	-515	-22666	-11187	-16030	-117	1737	16887	-30809	-147	-23388	10498	-20874	-268	-21889	13125	-17953	-214	-21627	12617	-15238	-150	-128	-124	-94	-66	-84	-110	38	-156	12	29	-76	-21	-57	84	-30	-1
1.166667	-174	5984	-2560	-32735	-285	-22877	-10034	-10507	-239	-19358	-7524	-12353	-525	-22804	-10645	-15539	-217	1966	16270	-30872	-121	-23775	10079	-20925	-217	-22115	12614	-18034	-229	-21898	12353	-15379	-152	-132	-124	-67	-64	-61	-108	40	-155	15	33	-75	-33	-57	82	-33	-7
1.167500	-193	5561	-1961	-32755	-321	-22888	-9377	-10983	-283	-19563	-7203	-12279	-552	-22945	-10132	-15034	5	1966	15597	-31016	-294	-24140	9712	-20984	-229	-22352	12119	-18114	-182	-22164	12130	-15480	-152	-128	-125	-62	-63	-61	-109	37	-156	12	30	-81	-24	-52	82	-29	1
1.168333	-197	4999	-1180	-32735	-298	-22923	-8753	-11394	-196	-19855	-6956	-12242	-574	-23080	-9660	-14527	198	1763	14876	-31216	-353	-24478	9383	-21042	-242	-22614	11646	-18198	-103	-22421	11953	-15526	-150	-128	-130	-68	-63	-60	-108	38	-150	16	29	-76	-23	-59	80	-30	0
1.169167	-178	4327	-260	-32749	-242	-22969	-8174	-11733	-154	-20157	-6795	-12218	-468	-23203	-9243	-14009	-284	1413	14156	-31443	-161	-24780	9116	-21109	-234	-22846	11211	-18284	-69	-22668	11825	-15527	-149	-122	-118	-70	-61	-57	-104	43	-148	18	47	-76	-21	-53	86	-26	2
1.170000	-183	3555	732	-32730	-220	-23004	-7652	-11991	-194	-20527	-6709	-12213	-435	-23318	-8852	-13505	-372	938	13442	-31709	-314	-25046	8920	-21180	-218	-23095	10825	-18374	-120	-22904	11744	-15520	-149	-124	-119	-64	-60	-55	-102	42	-146	20	38	-73	-17	-48	84	-27	1
1.170833	-162	2707	1757	-32748	-213	-23093	-7200	-12176	-133	-20929	-6719	-12229	-504	-23424	-8556	-13017	-534	402	12758	-31988	-266	-25277	8790	-21263	-224	-23348	10482	-18487	-168	-23133	11705	-15434	-148	-130	-120	-62	-60	-58	-104	44	-149	19	35	-75	-18	-56	82	-26	0
1.171667	-185	1811	2749	-32736	-149	-23156	-6821	-12290	18	-21340	-6779	-12254	-414	-23506	-8278	-12553	-585	-149	12129	-32270	-224	-25462	8739	-21357	-190	-23590	10200	-18606	-87	-23348	11712	-15356	-148	-122	-120	-65	-62	-55	-104	41	-151	20	37	-74	-21	-55	85	-27	3
1.172500	-200	884	3670	-32746	-119	-23211	-6527	-12323	164	-21793	-6927	-12294	-176	-23568	-8084	-12114	-410	-707	11565	-32513	-319	-25602	8774	-21465	-182	-23825	9975	-18747	-32	-23552	11767	-15260	-131	-125	-120	-64	-60	-58	-104	39	-141	17	29	-76	-24	-57	82	-28	0
1.173333	-127	-52	4480	-32748	-104	-23249	-6331	-12313	251	-22159	-7128	-12342	-103	-23603	-7949	-11712	-466	-1158	11077	-32637	-348	-25701	8890	-21591	-178	-24044	9818	-18895	-67	-23734	11863	-15152	-149	-129	-122	-69	-64	-61	-109	39	-150	16	33	-77	-22	-58	81	-27	6
1.174167	-116	-979	5154	-32750	-62	-23267	-6195	-12229	375	-22528	-7398	-12397	-40	-23608	-7877	-11343	-277	-1546	10672	-32669	-456	-25743	9098	-21732	-200	-24244	9735	-19064	-43	-23898	12005	-15033	-150	-126	-122	-57	-60	-58	-108	39	-152	16	35	-74	-22	-59	81	-29	-4
1.175000	-171	-1884	5673	-32763	-4	-23249	-6153	-12135	503	-22848	-7700	-12449	290	-23577	-7863	-11013	-149	-1780	10351	-32697	-360	-25750	9390	-21896	-201	-24419	9723	-19240	-34	-24038	12183	-14906	-149	-125	-120	-67	-62	-60	-105	40	-148	16	36	-73	-21	-59	85	-28	0
1.175833	-177	-2755	6020	-32745	39	-23216	-6226	-12005	448	-23113	-8054	-12506	470	-23516	-7909	-10714	-270	-1900	10115	-32692	-403	-25705	9769	-22078	-142	-24562	9785	-19428	-42	-24158	12407	-14775	-147	-125	-119	-66	-61	-68	-103	42	-149	19	36	-75	-24	-56	84	-27	2
1.176667	-138	-3578	6219	-32754	27	-23151	-6327	-11867	443	-23317	-8438	-12568	539	-23414	-8014	-10458	423	-1877	9955	-32708	-517	-25621	10217	-22286	-162	-24672	9911	-19625	-59	-24244	12666	-14627	-147	-125	-120	-61	-59	-55	-104	41	-147	18	40	-70	-18	-49	85	-24	-1
1.177500	-134	-4345	6187	-32743	38	-23056	-6528	-11736	461	-23452	-8853	-12641	416	-23286	-8176	-10240	222	-1716	9869	-32691	-214	-25496	10737	-22513	-133	-24749	10110	-19828	-88	-24305	12952	-14477	-147	-122	-118	-61	-59	-49	-103	43	-150	17	40	-69	-19	-57	86	-26	0
1.178333	-154	-5037	6016	-32757	-15	-22941	-6799	-11624	440	-23516	-9294	-12691	284	-23126	-8383	-10055	505	-1430	9846	-32708	-311	-25337	11314	-22762	-49	-24788	10372	-20046	-120	-24324	13268	-14312	-129	-122	-119	-63	-60	-56	-103	41	-147	20	37	-72	-19	-53	88	-25	26
1.179167	-124	-5650	5690	-32743	20	-22804	-7127	-11551	357	-23506	-9748	-12759	385	-22942	-8644	-9904	495	-1033	9880	-32619	-167	-25137	11942	-23034	-105	-24793	10694	-20244	-86	-24310	13601	-14142	-148	-113	-116	-62	-61	-53	-103	42	-150	20	40	-72	-22	-52	86	-30	-1
1.180000	-163	-6180	5236	-32762	140	-22656	-7501	-11521	364	-23431	-10214	-12828	437	-22741	-8950	-9788	454	-569	9968	-32341	-100	-24912	12608	-23330	-177	-24756	11070	-20448	-39	-24254	13954	-13956	-151	-126	-120	-62	-60	-58	-108	40	-151	21	38	-70	-16	-57	85	-27	-3
1.180833	-228	-6610	4648	-32740	212	-22499	-7909	-11547	323	-23291	-10685	-12892	375	-22520	-9302	-9695	545	-39	10102	-31840	-221	-24659	13295	-23629	-198	-24675	11493	-20641	-151	-24163	14320	-13753	-152	-126	-122	-63	-76	-58	-104	40	-149	20	38	-75	-23	-53	85	-28	-5
1.181667	-219	-6936	3972	-32761	123	-22326	-8333	-11632	242	-23090	-11159	-12974	226	-22293	-9676	-9625	767	509	10271	-31201	-208	-24382	13981	-23952	-208	-24572	11956	-20830	-193	-24027	14693	-13537	-155	-129	-121	-66	-62	-59	-107	33	-155	15	36	-77	-21	-58	84	-29	-4
1.182500	-212	-7160	3227	-32744	148	-22159	-8764	-11781	135	-22843	-11627	-13054	105	-22068	-10099	-9586	286	1056	10476	-30395	85	-24083	14661	-24276	-159	-24423	12456	-21003	-162	-23856	15065	-13283	-148	-130	-121	-66	-61	-56	-105	38	-150	19	35	-73	-21	-56	80	-28	-3
1.183333	-195	-7265	2426	-32758	164	-22004	-9185	-11993	11	-22548	-12091	-13140	-18	-21833	-10540	-9553	264	1567	10713	-29436	86	-23767	15313	-24608	-126	-24246	12975	-21167	-181	-23650	15440	-13061	-150	-126	-120	-61	-64	-58	-103	39	-153	15	36	-73	-19	-55	85	-28	1
1.184167	-194	-7264	1587	-32744	104	-21862	-9589	-12273	-21	-22223	-12544	-13237	-100	-21618	-11002	-9542	483	2018	10959	-28326	168	-23439	15916	-24944	-146	-24041	13502	-21317	-203	-23420	15795	-12812	-151	-129	-122	-64	-65	-67	-108	30	-150	19	37	-77	-21	-56	79	-27	-1
1.185000	-164	-7151	724	-32757	114	-21738	-9965	-12621	-33	-21898	-12981	-13344	-115	-21419	-11474	-9547	385	2384	11223	-27063	191	-23096	16458	-25278	-154	-23819	14020	-21450	-242	-23160	16138	-12558	-150	-128	-121	-64	-62	-58	-107	38	-151	16	34	-76	-23	-57	84	-27	0
1.185833	-154	-6925	-155	-32746	172	-21640	-10297	-13028	-73	-21555	-13394	-13468	-197	-21246	-11949	-9565	257	2657	11489	-25683	104	-22745	16913	-25605	-139	-23574	14523	-21567	-266	-22887	16454	-12302	-152	-130	-116	-68	-63	-58	-108	42	-152	17	33	-76	-21	-58	81	-29	-5
1.186667	-164	-6590	-1029	-32757	146	-21574	-10582	-13493	-120	-21226	-13783	-13606	-273	-21096	-12424	-9588	112	2826	11755	-24204	115	-22391	17260	-25900	-139	-23316	14984	-21660	-270	-22601	16727	-12052	-151	-125	-120	-65	-64	-58	-109	37	-154	17	32	-77	-24	-57	81	-29	-1
1.187500	-159	-6160	-1901	-32743	125	-21539	-10813	-14004	-229	-20917	-14144	-13772	-231	-20984	-12888	-9625	136	2882	12000	-22672	101	-22031	17488	-26215	-184	-23048	15389	-21736	-257	-22322	16966	-11841	-154	-129	-124	-67	-61	-61	-137	35	-150	17	35	-76	-25	-56	81	-29	0
1.188333	-173	-5628	-2762	-32699	135	-21541	-10987	-14564	-361	-20640	-14466	-13948	-223	-20909	-13331	-9664	208	2832	12220	-21115	180	-21671	17583	-26494	-215	-22776	15721	-21791	-243	-22039	17146	-11578	-150	-128	-124	-65	-65	-62	-107	35	-150	17	34	-77	-26	-58	82	-31	-4
1.189167	-149	-5023	-3599	-32538	191	-21586	-11098	-15160	-417	-20401	-14748	-14134	-270	-20875	-13742	-9707	-110	2689	12405	-19586	218	-21306	17535	-26746	-207	-22499	15968	-21822	-195	-21770	17273	-11384	-151	-108	-120	-67	-65	-59	-105	41	-151	19	25	-76	-21	-53	85	-27	0
1.190000	-132	-4346	-4430	-32290	159	-21665	-11160	-15791	-421	-20214	-14991	-14380	-394	-20881	-14120	-9754	102	2459	12530	-18109	3	-20946	17333	-26978	-223	-22223	16103	-21835	-208	-21528	17334	-11207	-154	-127	-122	-66	-63	-60	-107	37	-152	19	30	-72	-24	-59	80	-30	0
1.190833	-154	-3612	-5248	-31987	54	-21786	-11173	-16448	-362	-20088	-15186	-14643	-570	-20931	-14460	-9804	-134	2166	12614	-16755	225	-20590	16982	-27179	-188	-21956	16147	-21819	-672	-21310	17326	-11053	-149	-126	-121	-73	-64	-63	-108	39	-147	18	34	-75	-19	-59	82	-31	1
1.191667	-137	-2831	-6033	-31585	77	-21940	-11143	-17115	-411	-20020	-15333	-14932	-613	-21020	-14751	-9845	26	1838	12627	-15566	59	-20237	16491	-27346	-118	-21695	16065	-21786	-2364	-21123	17250	-10928	-150	-126	-121	-69	-63	-61	-109	37	-151	23	29	-78	-22	-59	79	-22	3
1.192500	-81	-2032	-6794	-31122	56	-22123	-11088	-17801	-305	-20017	-15437	-15258	-555	-21157	-14998	-9898	36	1483	12574	-14586	90	-19896	15869	-27478	-105	-21439	15862	-21725	-3082	-20961	17107	-10833	-151	-127	-124	-68	-67	-61	-108	38	-153	17	33	-77	-25	-57	82	-32	-1
1.193333	-78	-1227	-7511	-30578	37	-22326	-11020	-18494	-288	-20078	-15498	-15618	-601	-21329	-15199	-9947	-143	1150	12457	-13845	74	-19557	15131	-27582	-135	-21193	15541	-21641	-2153	-20832	16889	-10768	-148	-126	-124	-66	-61	-60	-109	38	-150	19	32	-85	-24	-60	76	-31	12
1.194167	-101	-434	-8185	-29978	62	-22542	-10961	-19191	-361	-20203	-15522	-16005	-532	-21537	-15337	-9991	-248	857	12272	-13388	-25	-19234	14299	-27637	-142	-20964	15112	-21537	-1823	-20733	16611	-10726	-149	-125	-121	-68	-55	-62	-111	37	-149	22	32	-77	-22	-59	80	-29	2
1.195000	-92	332	-8798	-29310	7	-22756	-10916	-19889	-299	-20388	-15502	-16428	-431	-21781	-15462	-10042	-19	628	12030	-13233	-218	-18920	13404	-27664	-136	-20745	14580	-21414	-1442	-20663	16274	-10725	-151	-127	-122	-68	-63	-60	-108	38	-149	18	33	-73	-18	-65	77	-31	4
1.195833	-95	1054	-9341	-28602	-4	-22966	-10916	-20580	-188	-20627	-15458	-16882	-409	-22050	-15530	-10091	-383	483	11742	-13394	46	-18625	12474	-27650	-109	-20545	13971	-21264	-947	-20617	15887	-10737	-148	-127	-120	-64	-62	-77	-108	38	-148	19	35	-77	-19	-55	80	-30	3
1.196667	-134	1707	-9795	-27863	7	-23151	-10963	-21260	-142	-20909	-15394	-17365	-300	-22355	-15566	-10145	-572	433	11412	-13874	37	-18319	11549	-27602	-150	-20366	13298	-21104	-689	-20586	15455	-10775	-151	-126	-118	-67	-61	-58	-107	42	-150	20	32	-75	-19	-52	81	-31	0
1.197500	-151	2261	-10150	-27125	29	-23314	-11081	-21926	-174	-21231	-15323	-17876	-304	-22669	-15579	-10207	-255	491	11060	-14663	-53	-18100	10654	-27519	-171	-20210	12578	-20922	-460	-20574	15001	-10822	-147	-128	-122	-66	-64	-56	-107	37	-151	15	34	-75	-22	-56	81	-30	-1
1.198333	-142	2757	-10396	-26388	63	-23433	-11275	-22577	-205	-21579	-15246	-18413	-276	-23002	-15581	-10277	-372	656	10659	-15739	104	-17882	9819	-27405	-127	-20076	11843	-20727	-260	-20580	14529	-10891	-153	-130	-124	-67	-63	-61	-105	35	-151	17	29	-78	-24	-58	78	-51	-5
1.199167	-128	3137	-10529	-25683	27	-23507	-11557	-23212	-144	-21940	-15172	-18973	-137	-23343	-15569	-10336	-258	918	10337	-17059	180	-17700	9075	-27255	-128	-19970	11112	-20525	2	-20592	14062	-10960	-154	-130	-127	-58	-63	-60	-108	35	-153	12	29	-82	-21	-60	79	-31	0
1.200000	-122	3405	-10531	-25008	-36	-23524	-11923	-23812	-70	-22298	-15114	-19542	-65	-23677	-15561	-10430	-270	1268	9987	-18601	285	-17558	8452	-27074	-91	-19891	10413	-20303	188	-20613	13608	-11037	-154	-132	-125	-67	-61	-59	-109	36	-151	16	29	-78	-19	-59	76	-33	-4
1.200833	-128	3561	-10405	-24393	-70	-23488	-12375	-24394	-32	-22642	-15078	-20123	-184	-24003	-15563	-10518	-451	1680	9662	-20297	415	-17466	7962	-26867	-24	-19854	9778	-20074	296	-20647	13179	-11114	-155	-129	-125	-67	-62	-59	-109	35	-153	16	29	-79	-23	-60	79	-31	1
1.201667	-131	3600	-10158	-23843	-60	-23385	-12909	-24942	56	-22957	-15074	-20712	-146	-24309	-15583	-10617	-315	2136	9390	-22091	384	-17442	7628	-26631	16	-19851	9213	-19834	534	-20686	12793	-11188	-152	-131	-125	-68	-64	-59	-108	36	-152	16	30	-90	-22	-60	80	-32	2
1.202500	-162	3524	-9787	-23368	-14	-23221	-13509	-25456	122	-23240	-15111	-21308	9	-24599	-15630	-10725	-579	2598	9119	-23916	306	-17453	7453	-26375	-15	-19896	8736	-19587	767	-20737	12461	-11260	-151	-127	-121	-65	-62	-59	-104	38	-149	17	32	-78	-22	-57	80	-30	0
1.203333	-231	3332	-9313	-22973	17	-23004	-14173	-25937	137	-23467	-15182	-21903	-95	-24852	-15707	-10845	-122	3032	8902	-25720	-151	-17541	7436	-26098	-66	-19986	8370	-19328	850	-20806	12188	-11327	-150	-127	-120	-67	-62	-61	-107	40	-149	18	35	-77	-22	-58	84	-30	-3
1.204167	-166	3041	-8737	-22657	-13	-22744	-14883	-26379	205	-23642	-15301	-22491	-498	-25066	-15817	-10967	-46	3412	8724	-27435	-259	-17702	7579	-25807	-74	-20129	8117	-19071	905	-20908	11988	-11389	-150	-127	-121	-67	-61	-58	-104	40	-149	13	36	-78	-21	-58	84	-28	0
1.205000	-203	2646	-8084	-22422	-92	-22437	-15621	-26785	234	-23745	-15464	-23056	-1010	-25232	-15975	-11096	-432	3710	8585	-29009	-626	-17936	7866	-25499	-63	-20346	7988	-18801	974	-20995	11858	-11436	-147	-128	-121	-69	-62	-58	-104	42	-150	15	33	-77	-21	-59	84	-29	9
1.205833	-270	2182	-7371	-22250	-104	-22102	-16362	-27151	230	-23784	-15675	-23605	-1405	-25341	-16170	-11231	-191	3895	8453	-30375	-609	-18243	8285	-25183	-92	-20558	7979	-18537	1148	-21130	11806	-11482	-148	-129	-115	-67	-61	-59	-105	40	-151	15	32	-79	-23	-59	84	-28	0
1.206667	-190	1647	-6615	-22163	-81	-21750	-17094	-27473	211	-23750	-15906	-24125	-1757	-25395	-16410	-11366	-216	3945	8340	-31487	-576	-18623	8811	-24860	-97	-20851	8090	-18261	1341	-21289	11828	-11519	-153	-132	-122	-70	-68	-61	-105	33	-158	17	32	-81	-26	-61	86	-35	-1
1.207500	-143	1063	-5838	-22124	-131	-21389	-17788	-27756	167	-23648	-16212	-24625	-1898	-25379	-16688	-11498	-237	3854	8241	-32195	-514	-19070	9432	-24531	-112	-21184	8307	-17982	1403	-21483	11928	-11543	-153	-131	-120	-67	-65	-56	-107	36	-158	16	32	-83	-27	-61	81	-31	-4
1.208333	-150	452	-5059	-22132	-170	-21033	-18437	-27992	230	-23468	-16523	-25075	-1592	-25292	-16998	-11623	155	3618	8129	-32494	-552	-19578	10113	-24201	-103	-21564	8654	-17699	1296	-21684	12092	-11556	-150	-131	-120	-69	-66	-62	-110	39	-151	16	33	-79	-21	-60	82	-29	-4
1.209167	-186	-161	-4301	-22171	-208	-20688	-19033	-28186	297	-23228	-16855	-25477	-1387	-25135	-17339	-11738	257	3210	8002	-32604	-458	-20141	10842	-23865	-57	-21970	9080	-17413	1188	-21920	12318	-11574	-149	-127	-117	-66	-58	-61	-104	43	-147	22	36	-79	-19	-57	85	-24	3
1.210000	-200	-769	-3575	-22240	-173	-20369	-19522	-28344	434	-22933	-17205	-25829	-1188	-24900	-17707	-11842	20	2665	7843	-32660	-471	-20751	11586	-23534	-105	-22410	9577	-17125	1087	-22177	12591	-11545	-148	-126	-116	-63	-63	-57	-103	44	-147	18	37	-76	-23	-55	87	-23	0
1.210833	-161	-1374	-2905	-22321	-134	-20093	-19942	-28465	497	-22595	-17564	-26133	-839	-24607	-18099	-11933	241	1975	7642	-32391	-656	-21402	12324	-23216	-151	-22870	10137	-16843	967	-22455	12901	-11529	-150	-118	-116	-64	-61	-53	-102	39	-151	19	37	-78	-19	-56	86	-29	-1
1.211667	-115	-1937	-2297	-22416	-166	-19861	-20266	-28549	364	-22218	-17918	-26374	-530	-24253	-18502	-12009	197	1182	7396	-31733	-741	-22076	13029	-22906	-148	-23338	10736	-16560	839	-22744	13241	-11499	-147	-125	-115	-65	-62	-59	-103	40	-146	22	38	-76	-23	-57	86	-26	2
1.212500	-95	-2457	-1762	-22506	-182	-19683	-20492	-28594	224	-21823	-18257	-26536	-341	-23826	-18914	-12070	93	305	7100	-30727	-591	-22758	13693	-22607	-112	-23808	11363	-16273	758	-23038	13592	-11466	-147	-121	-115	-62	-61	-53	-100	42	-150	22	39	-76	-23	-56	85	-30	0
1.213333	-103	-2924	-1318	-22590	-163	-19569	-20615	-28611	212	-21422	-18581	-26658	-263	-23366	-19314	-12106	-68	-616	6747	-29473	-263	-23440	14280	-22318	-108	-24246	11996	-15997	707	-23324	13944	-11424	-153	-124	-117	-61	-60	-58	-105	40	-151	21	36	-76	-22	-57	82	-27	-1
1.214167	-91	-3334	-969	-22660	-172	-19514	-20642	-28589	130	-21021	-18869	-26699	-113	-22871	-19702	-12124	-95	-1551	6344	-28001	-228	-24102	14794	-22049	-137	-24695	12616	-15726	638	-23593	14276	-11381	-149	-125	-119	-63	-59	-58	-107	41	-149	20	36	-76	-23	-56	81	-28	1
1.215000	-150	-3682	-712	-22715	-203	-19539	-20572	-28530	-156	-20646	-19119	-26661	6	-22353	-20042	-12119	52	-2463	5889	-26357	-361	-24740	15213	-21790	-160	-25090	13211	-15470	542	-23839	14588	-11337	-150	-129	-121	-66	-65	-58	-109	37	-153	16	29	-78	-23	-58	77	-30	-4
1.215833	-173	-3980	-557	-22754	-194	-19621	-20413	-28441	-168	-20303	-19330	-26549	84	-21830	-20387	-12093	-325	-3318	5396	-24603	-104	-25323	15540	-21564	-176	-25437	13769	-15216	431	-24043	14864	-11293	-148	-128	-118	-61	-62	-57	-107	39	-149	19	36	-75	-23	-55	81	-27	0
1.216667	-117	-4217	-491	-22770	-230	-19767	-20165	-28310	-99	-19994	-19474	-26357	236	-21304	-20666	-12045	-25	-4083	4874	-22807	-16	-25855	15759	-21353	-176	-25727	14273	-14978	385	-24207	15099	-11249	-148	-125	-120	-60	-64	-58	-105	38	-150	20	36	-77	-25	-53	84	-27	0
1.217500	-109	-4405	-509	-22773	-339	-19978	-19845	-28144	-207	-19742	-19576	-26093	320	-20793	-20895	-11978	436	-4733	4330	-21026	563	-26308	15880	-21165	-168	-25951	14710	-14755	336	-24314	15283	-11218	-145	-126	-119	-62	-62	-59	-103	40	-149	17	37	-75	-22	-55	84	-28	-3
1.218333	-166	-4554	-635	-22760	-246	-20247	-19459	-27948	-246	-19543	-19613	-25747	383	-20316	-21063	-11893	-101	-5248	3782	-19321	694	-26686	15891	-21005	-225	-26107	15089	-14550	247	-24363	15417	-11192	-150	-128	-120	-63	-63	-59	-103	53	-151	16	37	-75	-23	-53	81	-30	-1
1.219167	-196	-4669	-824	-22737	-193	-20565	-19013	-27681	-172	-19407	-19594	-25334	464	-19875	-21157	-11798	-70	-5624	3240	-17738	315	-26978	15809	-20868	-256	-26183	15385	-14371	179	-24344	15486	-11187	-149	-130	-121	-66	-61	-74	-107	37	-149	15	33	-76	-23	-57	80	-31	-7
1.220000	-184	-4759	-1086	-22701	-169	-20932	-18512	-27426	-133	-19336	-19514	-24851	591	-19477	-21190	-11690	-94	-5849	2717	-16317	304	-27174	15628	-20767	-235	-26178	15608	-14203	176	-24257	15512	-11192	-148	-126	-124	-66	-61	-59	-107	35	-151	35	33	-75	-19	-58	77	-31	7
1.220833	-221	-4830	-1395	-22657	-145	-21331	-17993	-27102	-50	-19319	-19374	-24304	696	-19129	-21138	-11568	-184	-5919	2234	-15108	264	-27275	15364	-20669	-258	-26086	15746	-14065	185	-24101	15485	-11213	-154	-129	-126	-66	-62	-59	-107	39	-150	13	33	-77	-22	-58	79	-40	0
1.221667	-235	-4885	-1747	-22607	-149	-21742	-17374	-26739	-94	-19354	-19174	-23693	873	-18828	-20996	-11440	-47	-5852	1807	-14138	204	-27270	15017	-20606	-301	-25915	15801	-13949	155	-23871	15414	-11253	-150	-130	-125	-66	-68	-61	-105	37	-150	12	33	-77	-23	-77	75	-32	-1
1.222500	-197	-4940	-2132	-22550	-161	-22170	-16749	-26327	-188	-19439	-18911	-23023	860	-18579	-20776	-11317	73	-5659	1438	-13428	471	-27166	14604	-20561	-310	-25653	15786	-13854	173	-23576	15304	-11316	-147	-95	-127	-68	-62	-58	-107	39	-152	13	33	-76	-25	-62	79	-31	-5
1.223333	-200	-4989	-2523	-22494	-90	-22594	-16090	-25879	-162	-19571	-18602	-22302	787	-18379	-20467	-11199	-342	-5371	1147	-12981	478	-26964	14130	-20542	-329	-25315	15686	-13788	139	-23221	15158	-11400	-151	-134	-129	-70	-66	-63	-110	36	-178	11	30	-80	-26	-64	76	-34	-7
1.224167	-213	-5043	-2920	-22436	-90	-23006	-15393	-25390	-218	-19725	-18237	-21540	902	-18222	-20078	-11086	-60	-5004	941	-12791	212	-26663	13604	-20537	-341	-24903	15525	-13740	28	-22809	14989	-11502	-150	-130	-127	-70	-62	-60	-104	39	-149	16	34	-75	-25	-59	79	-32	0
1.225000	-178	-5095	-3287	-22370	-86	-23384	-14663	-24851	-257	-19898	-17826	-20740	1014	-18093	-19608	-10977	-25	-4581	826	-12842	226	-26265	13047	-20537	-320	-24425	15298	-13718	36	-22347	14819	-11622	-151	-132	-125	-67	-65	-60	-109	36	-154	12	35	-78	-8	-60	79	-34	-4
1.225833	-147	-5149	-3640	-22307	-41	-23727	-13907	-24285	-187	-20105	-17371	-19910	1085	-17999	-19067	-10885	-46	-4143	799	-13115	204	-25792	12462	-20560	-317	-23887	15018	-13715	-14	-21847	14638	-11765	-153	-131	-125	-70	-67	-60	-105	36	-152	12	35	-78	-22	-63	76	-35	-5
1.226667	-156	-5209	-3952	-22239	-31	-24019	-13124	-23681	-156	-20245	-16883	-19064	1108	-17922	-18454	-10805	-97	-3693	869	-13559	94	-25239	11870	-20578	-359	-23308	14689	-13734	-41	-21319	14454	-11916	-152	-131	-120	-68	-64	-63	-110	36	-154	12	35	-80	-26	-64	77	-33	-1
1.227500	-128	-5263	-4218	-22172	26	-24247	-12293	-23054	-177	-20404	-16356	-18193	952	-17856	-17786	-10742	-246	-3306	1026	-14136	129	-24627	11275	-20597	-374	-22683	14320	-13772	-79	-20765	14281	-12087	-158	-131	-126	-75	-66	-65	-109	39	-159	15	33	-76	-26	-60	78	-35	-1
1.228333	-90	-5311	-4434	-22094	106	-24403	-11486	-22403	-179	-20538	-15798	-17323	735	-17788	-17069	-10699	-7	-2952	1273	-14793	127	-23954	10691	-20613	-359	-22033	13923	-13824	-125	-20204	14121	-12264	-150	-130	-125	-67	-62	-63	-108	38	-152	17	34	-81	-27	-61	77	-33	0
1.229167	-95	-5349	-4591	-22009	84	-24473	-10633	-21727	-170	-20627	-15208	-16446	826	-17716	-16316	-10670	-40	-2661	1596	-15476	59	-23240	10133	-20607	-365	-21364	13508	-13886	-178	-19636	13979	-12433	-145	-127	-119	-67	-63	-57	-82	41	-147	19	38	-75	-18	-55	86	-26	2
1.230000	-75	-5375	-4690	-21919	168	-24454	-9759	-21044	-179	-20677	-14601	-15584	1053	-17637	-15544	-10680	-302	-2450	1992	-16153	-150	-22490	9607	-20599	-391	-20697	13080	-13963	-206	-19083	13855	-12638	-148	-126	-118	-66	-60	-61	-101	41	-146	19	38	-94	-23	-57	82	-28	2
1.230833	-60	-5393	-4731	-21819	165	-24348	-8888	-20367	-232	-20682	-13979	-14745	1038	-17541	-14760	-10676	68	-2327	2443	-16772	22	-21727	9121	-20559	-339	-20042	12646	-14052	8	-18546	13748	-12831	-149	-129	-119	-68	-61	-57	-104	41	-150	20	37	-76	-19	-58	84	-8	-6
1.231667	-118	-5390	-4717	-21708	60	-24147	-8010	-19691	-214	-20631	-13359	-13929	1007	-17430	-13974	-10705	-327	-2282	2943	-17292	222	-20952	8692	-20502	-317	-19403	12218	-14151	412	-18026	13651	-13023	-151	-128	-126	-70	-68	-61	-113	39	-151	13	33	-76	-23	-58	80	-36	-6
1.232500	-141	-5381	-4654	-21576	42	-23853	-7148	-19024	-172	-20529	-12703	-13134	1366	-17291	-13199	-10749	-197	-2316	3480	-17685	-188	-20184	8323	-20433	-339	-18780	11808	-14249	434	-17530	13580	-13202	-148	-125	-122	-63	-61	-58	-108	38	-149	18	37	-75	-21	-59	86	-28	0
1.233333	-114	-5346	-4543	-21429	9	-23464	-6302	-18365	-184	-20368	-12052	-12362	2335	-17137	-12454	-10808	-200	-2417	4039	-17944	-270	-19427	8024	-20283	-297	-18196	11415	-14356	180	-17069	13519	-13377	-150	-125	-117	-70	-62	-59	-103	55	-149	18	36	-79	-18	-59	81	-27	0
1.234167	-114	-5299	-4396	-21258	0	-22992	-5482	-17729	-224	-20146	-11406	-11678	2495	-16959	-11742	-10878	-168	-2570	4603	-18059	-267	-18694	7791	-20164	-266	-17651	11048	-14463	70	-16638	13469	-13533	-149	-113	-119	-66	-60	-56	-103	41	-153	16	33	-75	-22	-58	82	-27	-1
1.235000	-154	-5243	-4224	-21061	79	-22440	-4703	-17110	-284	-19877	-10770	-11006	1976	-16752	-11080	-10959	-67	-2759	5173	-18036	-415	-17989	7634	-19985	-281	-17142	10722	-14568	-88	-16241	13425	-13675	-151	-125	-119	-64	-63	-56	-102	44	-151	18	35	-74	-11	-55	84	-26	0
1.235833	-198	-5175	-4035	-20829	-25	-21821	-3976	-16523	-234	-19559	-10145	-10394	1586	-16550	-10471	-11047	45	-2967	5734	-17893	-479	-17321	7557	-19781	-323	-16678	10428	-14674	-138	-15886	13384	-13801	-148	-119	-119	-67	-63	-53	-102	42	-151	18	33	-72	-21	-56	86	-23	8
1.236667	-200	-5112	-3835	-20573	-34	-21146	-3318	-15960	-179	-19194	-9543	-9838	1020	-16328	-9916	-11144	-385	-3149	6265	-17654	-205	-16701	7550	-19540	-322	-16255	10171	-14778	-97	-15541	13339	-13905	-148	-97	-121	-64	-62	-52	-101	44	-151	21	38	-75	-23	-53	86	-23	0
1.237500	-169	-5043	-3635	-20272	-3	-20435	-2734	-15418	-198	-18789	-8963	-9331	594	-16101	-9426	-11243	-222	-3370	6769	-17350	-188	-16127	7615	-19282	-326	-15879	9960	-14881	-191	-15235	13290	-13985	-149	-124	-113	-61	-61	-53	-100	44	-151	20	37	-75	-18	-52	88	-26	3
1.238333	-178	-4985	-3448	-19940	-10	-19682	-2232	-14904	-180	-18349	-8410	-8885	292	-15869	-9002	-11346	-178	-3539	7226	-17012	-251	-15605	7748	-19001	-346	-15534	9791	-14981	-375	-14953	13238	-14043	-150	-124	-117	-63	-58	-53	-98	46	-151	18	40	-72	-16	-53	86	-23	0
1.239167	-166	-4931	-3271	-19571	-5	-18918	-1820	-14406	-160	-17885	-7897	-8500	72	-15636	-8646	-11461	-254	-3666	7636	-16670	-260	-15132	7935	-18701	-329	-15233	9656	-15080	-463	-14690	13170	-14080	-151	-125	-119	-79	-63	-55	-101	39	-151	18	36	-76	-24	-53	86	-28	-5
1.240000	-191	-4889	-3111	-19157	15	-18145	-1504	-13931	-184	-17394	-7423	-8173	-183	-15408	-8361	-11572	-228	-3750	7981	-16356	-160	-14708	8174	-18394	-308	-14959	9563	-15175	-490	-14446	13093	-14096	-152	-130	-128	-65	-65	-60	-107	32	-151	16	32	-76	-25	-61	79	-30	-3
1.240833	-178	-4853	-2958	-18699	-51	-17377	-1283	-13465	-172	-16890	-6989	-7903	-497	-15184	-8131	-11684	-241	-3783	8272	-16073	-179	-14328	8462	-18075	-241	-14702	9506	-15261	-528	-14239	13007	-14082	-151	-127	-121	-64	-65	-58	-103	40	-153	15	35	-80	-24	-57	82	-29	-3
1.241667	-153	-4824	-2823	-18202	-50	-16622	-1176	-13003	-137	-16368	-6597	-7674	-565	-14966	-7961	-11794	-99	-3747	8490	-15851	-191	-13992	8780	-17759	-187	-14464	9485	-15345	-473	-13960	12915	-14051	-151	-128	-129	-67	-65	-58	-109	39	-158	17	36	-76	-22	-57	81	-28	0
1.242500	-120	-4795	-2693	-17667	-19	-15890	-1126	-12540	-198	-15844	-6253	-7505	-650	-14749	-7849	-11908	-14	-3670	8638	-15705	18	-13693	9118	-17429	-235	-14235	9494	-15422	-470	-13720	12809	-14001	-149	-105	-121	-63	-62	-58	-107	42	-149	19	37	-77	-24	-61	84	-27	2
1.243333	-90	-4771	-2567	-17098	-4	-15193	-1186	-12078	-275	-15318	-5956	-7384	-814	-14542	-7782	-12033	-291	-3553	8706	-15632	12	-13430	9459	-17146	-241	-14015	9523	-15494	-603	-13464	12703	-13933	-148	-126	-122	-64	-62	-59	-103	41	-148	18	37	-76	-22	-58	81	-30	0
1.244167	-111	-4742	-2441	-16507	38	-14517	-1335	-11604	-363	-14795	-5697	-7313	-1119	-14335	-7764	-12151	224	-3401	8702	-15623	-17	-13187	9833	-16859	-235	-13792	9569	-15560	-620	-13199	12590	-13848	-138	-126	-119	-63	-62	-58	-104	40	-150	18	36	-77	-21	-57	79	-31	1
1.245000	-138	-4708	-2301	-15890	266	-13879	-1560	-11121	-358	-14278	-5524	-7277	-1159	-14135	-7779	-12287	-88	-3226	8620	-15671	188	-12968	10178	-16597	-206	-13563	9630	-15619	-527	-12916	12466	-13755	-148	-127	-119	-64	-63	-60	-88	42	-148	18	36	-76	-23	-57	80	-29	0
1.245833	-168	-4659	-2140	-15265	310	-13279	-1849	-10623	-309	-13773	-5345	-7293	-996	-13939	-7829	-12430	-108	-3043	8470	-15757	-15	-12760	10511	-16356	-131	-13323	9702	-15673	-497	-12614	12344	-13648	-149	-124	-119	-63	-64	-62	-103	40	-151	19	35	-75	-6	-58	79	-30	0
1.246667	-172	-4585	-1952	-14649	242	-12706	-2192	-10122	-305	-13277	-5233	-7344	-1112	-13731	-7903	-12592	-372	-2866	8253	-15874	18	-12563	10812	-16150	-58	-13070	9770	-15721	-566	-12286	12226	-13534	-149	-128	-122	-65	-61	-61	-108	38	-148	12	34	-76	-22	-57	79	-32	-1
1.247500	-131	-4487	-1723	-14044	258	-12166	-2578	-9581	-321	-12791	-5157	-7435	-1110	-13522	-7998	-12776	-333	-2702	7986	-15985	1	-12364	11096	-15970	-133	-12795	9845	-15764	-570	-11937	12107	-13417	-149	-130	-124	-67	-63	-61	-107	36	-150	12	33	-79	-23	-58	76	-36	-1
1.248333	-158	-4359	-1454	-13478	244	-11649	-2994	-9038	-334	-12314	-5122	-7569	-1073	-13296	-8103	-12986	-104	-2568	7672	-16084	-36	-12161	11318	-15824	-156	-12498	9916	-15798	-511	-11559	11994	-13291	-151	-130	-125	-68	-67	-65	-113	37	-153	12	33	-79	-27	-61	77	-34	-4
1.249167	-218	-4191	-1135	-12959	218	-11147	-3420	-8480	-287	-11847	-5111	-7725	-1166	-13050	-8212	-13223	46	-2469	7333	-16144	-181	-11945	11511	-15699	-63	-12174	9985	-15822	-437	-11155	11892	-13165	-148	-128	-119	-64	-63	-56	-105	43	-153	17	34	-77	-19	-55	80	-31	-3
1.250000	-164	-3982	-768	-12494	234	-10654	-3848	-7909	-391	-11392	-5139	-7917	-1318	-12787	-8320	-13490	-318	-2413	6976	-16154	97	-11719	11654	-15610	-26	-11833	10045	-15844	-471	-10732	11791	-13038	-147	-129	-120	-62	-62	-59	-105	44	-152	16	30	-77	-24	-56	81	-31	0
1.250833	-144	-3732	-349	-12103	269	-10176	-4267	-7341	-472	-10936	-5186	-8155	-1289	-12503	-8428	-13807	-118	-2410	6607	-16108	66	-11458	11746	-15548	2	-11464	10094	-15853	-636	-10288	11693	-12911	-151	-131	-120	-64	-61	-60	-109	40	-147	19	36	-76	-19	-59	81	-29	0
1.251667	-146	-3444	112	-11798	279	-9694	-4668	-6756	-447	-10491	-5254	-8428	-1128	-12188	-8529	-14158	-26	-2454	6238	-15990	-18	-11192	11789	-15512	-50	-11075	10132	-15864	-615	-9815	11603	-12784	-147	-131	-120	-67	-60	-59	-105	40	-153	9	36	-78	-21	-56	84	-30	1
1.252500	-147	-3124	610	-11585	322	-9215	-5043	-6206	-579	-10046	-5350	-8748	-1143	-11842	-8616	-14557	-67	-2551	5899	-15793	105	-10899	11776	-15495	-133	-10659	10157	-15861	-560	-9329	11506	-12653	-149	-130	-120	-64	-60	-61	-105	38	-150	17	36	-78	-18	-56	78	-31	0
1.253333	-116	-2771	1129	-11466	320	-8730	-5372	-5660	-540	-9604	-5463	-9113	-1066	-11462	-8687	-14999	147	-2685	5583	-15526	37	-10584	11718	-15501	-69	-10225	10165	-15849	-818	-8827	11413	-12533	-149	-128	-120	-66	-60	-83	-105	41	-151	15	32	-79	-19	-59	81	-28	3
1.254167	-98	-2401	1652	-11444	195	-8247	-5651	-5130	-410	-9158	-5585	-9525	-761	-11045	-8737	-15481	-45	-2857	5303	-15180	-21	-10245	11610	-15515	-24	-9772	10168	-15826	-992	-8312	11310	-12406	-151	-114	-119	-66	-62	-60	-107	38	-150	18	33	-76	-22	-57	78	-30	-14
1.255000	-120	-2006	2174	-11513	116	-7742	-5906	-4632	-444	-8710	-5709	-9993	-538	-10597	-8773	-16001	27	-3048	5054	-14759	-33	-9885	11456	-15543	-68	-9302	10148	-15790	-825	-7796	11197	-12277	-146	-128	-121	-65	-63	-58	-104	39	-152	18	35	-77	-23	-57	80	-30	-1
1.255833	-141	-1611	2663	-11666	62	-7243	-6098	-4166	-470	-8256	-5871	-10512	-492	-10108	-8784	-16563	192	-3253	4850	-14278	17	-9503	11259	-15578	-81	-8825	10113	-15739	-700	-7274	11059	-12149	-149	-130	-121	-67	-64	-58	-107	41	-152	16	35	-77	-19	-57	84	-28	0
1.256667	-127	-1211	3108	-11889	-1	-6738	-6242	-3748	-491	-7801	-6037	-11085	-444	-9586	-8768	-17154	-250	-3460	4689	-13739	-52	-9117	11021	-15618	-61	-8343	10060	-15681	-712	-6748	10907	-12018	-150	-131	-120	-67	-65	-63	-109	35	-142	18	34	-79	-23	-60	80	-34	-1
1.257500	-142	-828	3485	-12170	-95	-6252	-6337	-3374	-421	-7342	-6208	-11724	-289	-9029	-8733	-17759	342	-3650	4570	-13157	-363	-8712	10753	-15654	-75	-7849	9989	-15599	-648	-6226	10725	-11882	-149	-129	-119	-66	-62	-60	-103	39	-149	21	37	-75	-22	-56	81	-29	1
1.258333	-152	-464	3785	-12482	-183	-5765	-6383	-3045	-264	-6873	-6390	-12410	-276	-8444	-8668	-18372	245	-3813	4490	-12546	-45	-8306	10454	-15687	-110	-7359	9893	-15510	-503	-5708	10509	-11744	-146	-128	-121	-67	-59	-59	-103	46	-149	23	42	-76	-23	-59	82	-28	1
1.259167	-165	-138	3986	-12820	-216	-5291	-6392	-2774	-283	-6404	-6587	-13140	-499	-7837	-8586	-18980	-81	-3952	4442	-11917	-143	-7895	10122	-15721	-132	-6874	9772	-15394	-466	-5226	10251	-11608	-150	-130	-121	-64	-63	-61	-105	39	-149	20	35	-78	-22	-59	80	-30	1
1.260000	-180	149	4075	-13148	-262	-4840	-6369	-2562	-253	-5939	-6816	-13938	-669	-7215	-8486	-19567	-43	-4039	4420	-11279	-143	-7482	9767	-15748	-179	-6394	9628	-15277	-459	-4711	9951	-11468	-153	-130	-121	-68	-63	-60	-110	38	-151	27	33	-76	-25	-63	80	-31	-1
1.260833	-161	396	4051	-13455	-324	-4415	-6325	-2403	-29	-5466	-7012	-14744	-664	-6581	-8369	-20112	22	-4094	4425	-10652	-180	-7075	9396	-15766	-176	-5921	9456	-15137	-366	-4229	9613	-11321	-150	-126	-120	-67	-65	-63	-104	39	-151	21	37	-77	-22	-59	81	-31	-3
1.261667	-176	590	3909	-13709	-296	-4015	-6253	-2305	-91	-4998	-7240	-15580	-635	-5939	-8237	-20605	-99	-4071	4448	-10045	-205	-6671	9006	-15774	-176	-5453	9255	-14993	-356	-3761	9224	-11176	-148	-147	-143	-67	-64	-59	-104	40	-144	19	36	-77	-19	-60	80	-31	0
1.262500	-202	731	3650	-13935	-352	-3657	-6179	-2266	-73	-4529	-7476	-16423	-679	-5301	-8093	-21024	278	-4008	4490	-9473	-375	-6275	8597	-15778	-160	-4995	9025	-14831	-313	-3302	8784	-11015	-144	-126	-120	-64	-61	-60	-107	39	-148	19	37	-73	-19	-61	82	-30	-1
1.263333	-199	820	3281	-14003	-423	-3328	-6101	-2279	168	-4064	-7725	-17264	-734	-4680	-7944	-21360	27	-3897	4538	-8954	-161	-5896	8180	-15775	-101	-4548	8751	-14671	-328	-2865	8301	-10889	-149	-126	-121	-68	-66	-59	-105	39	-151	21	34	-76	-18	-61	80	-32	-3
1.264167	-189	859	2816	-14020	-370	-3038	-6030	-2348	193	-3606	-7983	-18072	-754	-4079	-7793	-21586	-265	-3738	4593	-8486	-242	-5520	7745	-15767	-133	-4112	8447	-14502	-338	-2444	7771	-10744	-148	-128	-124	-69	-63	-60	-108	40	-152	20	33	-76	-17	-58	72	-31	3
[truncated: 10,482 more rows]
[truncated: 15 more columns]
