# Supplementary material for: Novel Methods for Surface EMG Analysis and Exploration Based on Multi-Modal Gaussian Mixture Models
Source: PLoS One. 2016 Jun 30;11(6):e0157239. doi: 10.1371/journal.pone.0157239 (PMC4928879; doi:10.1371/journal.pone.0157239)
Supplement: S1 File — (ZIP) [file pone.0157239.s001.zip › Haf_horses_trot_data/Haf_h13_t3_kin.trc]

PathFileType	4	(X/Y/Z)	D:\Users\zsoldosr\Desktop\HaflingerProjektEMGBiopsy\RawData\M2\Susannet3r.trc
DataRate	CameraRate	NumFrames	NumMarkers	Units	OrigDataRate	OrigDataStartFrame	OrigNumFrames
120.00	120.00	1200	7	mm	120.00	1	1200
Frame#	Time	Head			Withers			Sacrum			HFL			HFR			HHL			HHR
		X1	Y1	Z1	X2	Y2	Z2	X3	Y3	Z3	X4	Y4	Z4	X5	Y5	Z5	X6	Y6	Z6	X7	Y7	Z7
1	0.000	984.80579	393.09796	1480.22107	-69.86092	359.28836	1314.59973	-977.00024	353.91513	1294.25244	-6.98505	594.44885	149.79831	518.26459	209.01755	11.70813	-629.73560	499.37839	-5.94095	-1256.87036	242.10512	32.14143
2	0.008	984.90125	392.90723	1478.57617	-70.65646	360.38110	1311.20374	-977.64819	354.52780	1292.20776	16.61573	596.25116	153.53754	493.45535	210.56993	11.18439	-654.47461	500.11157	-6.26513	-1224.88733	237.88779	26.50274
3	0.017	985.01337	392.73328	1476.89783	-71.74021	361.27655	1307.82971	-978.30945	355.08313	1290.09460	40.50640	597.52148	157.10500	468.70279	212.09023	10.59099	-679.07593	500.52924	-6.90689	-1191.43237	234.06500	21.67425
4	0.025	985.14264	392.60098	1475.16663	-73.31232	361.82788	1304.51404	-978.99628	355.54108	1287.87524	64.90848	597.94171	160.38467	444.04681	213.51743	9.95393	-703.49268	500.48187	-7.94787	-1155.90784	230.94685	18.27320
5	0.033	985.27277	392.53879	1473.38623	-75.41002	362.00519	1301.32068	-979.76385	355.90408	1285.58923	89.89894	597.45276	163.26202	419.56390	214.88219	9.36646	-727.81763	500.47937	-9.02039	-1118.58032	228.72366	16.63883
6	0.042	985.38257	392.56537	1471.57837	-77.87469	361.95300	1298.34497	-980.71594	356.20383	1283.33484	115.40742	596.17468	165.54471	395.32703	216.30905	8.88084	-752.14014	501.19278	-9.67660	-1080.05774	227.48125	16.85954
7	0.050	985.45770	392.68015	1469.77466	-80.42194	361.96024	1295.68970	-981.93835	356.46808	1281.20764	141.29608	594.27374	167.01857	371.31506	217.85516	8.46843	-776.37561	502.31400	-10.00694	-1041.02710	227.27467	18.80437
8	0.058	985.49628	392.86200	1468.01501	-82.80598	362.30695	1293.43042	-983.42419	356.68716	1279.26611	167.43715	591.89246	167.56415	347.43518	219.49039	8.09079	-800.42712	503.25589	-10.30363	-1002.33496	228.17969	22.16732
9	0.067	985.50787	393.07684	1466.34644	-84.93407	363.09924	1291.61682	-985.04034	356.75580	1277.50867	193.78169	589.18921	167.13712	323.59851	221.17873	7.76920	-824.42035	504.56290	-10.37352	-965.00488	230.22285	26.57242
10	0.075	985.50739	393.29169	1464.81689	-86.84161	364.23914	1290.30786	-986.57532	356.45734	1275.86047	220.38434	586.31451	165.65456	299.74200	222.86650	7.55705	-848.56689	507.10849	-9.88203	-929.88330	233.31575	31.63573
11	0.083	985.50891	393.48514	1463.46606	-88.61102	365.52213	1289.57239	-987.85657	355.60507	1274.24915	247.32587	583.29340	162.96832	275.79279	224.48463	7.47833	-872.91089	510.57111	-9.00853	-897.08319	237.33427	36.95363
12	0.092	985.52411	393.64926	1462.32104	-90.31852	366.74448	1289.45410	-988.82428	354.20767	1272.72180	274.64102	580.00549	158.93494	251.65521	225.99803	7.53263	-897.35303	513.77850	-8.25878	-865.80945	242.20828	42.14462
13	0.100	985.56116	393.78781	1461.39954	-92.00798	367.75034	1289.94971	-989.50262	352.42877	1271.44861	302.31525	576.31073	153.49911	227.28326	227.40730	7.73045	-921.83398	516.08484	-7.87103	-834.86450	247.83929	46.95481
14	0.108	985.62494	393.91568	1460.71338	-93.68025	368.43362	1291.02441	-989.95490	350.44415	1270.62720	330.28720	572.20734	146.77327	202.73193	228.76938	8.05362	-946.38440	517.76947	-7.70006	-803.35492	253.96057	51.29613
15	0.117	985.71643	394.05685	1460.26306	-95.29380	368.73114	1292.64014	-990.27954	348.41559	1270.41467	358.46866	567.84937	139.03012	178.08023	230.21004	8.38830	-971.03479	519.34094	-7.54967	-770.97620	260.19601	55.19415
16	0.125	985.83575	394.23636	1460.03015	-96.77018	368.61591	1294.77148	-990.58612	346.54901	1270.90784	386.77606	563.34399	130.54172	153.33853	231.84120	8.57234	-995.78467	520.99207	-7.37377	-737.89203	266.25177	58.72102
17	0.133	985.99060	394.47223	1459.97754	-98.00908	368.08850	1297.39990	-990.94720	345.07736	1272.13867	415.14691	558.61115	121.46559	128.47003	233.70847	8.52316	-1020.64380	522.71033	-7.18432	-704.56781	271.95245	61.93101
18	0.142	986.20190	394.77261	1460.05762	-98.91466	367.18204	1300.49866	-991.39130	344.15024	1274.07898	443.62869	553.45941	111.88576	103.46082	235.77641	8.33092	-1045.62439	524.51172	-6.95067	-671.66614	277.12354	64.79611
19	0.150	986.50391	395.13971	1460.21936	-99.42143	365.97314	1304.01782	-991.91907	343.76572	1276.65527	472.52274	547.45551	101.80048	78.30832	237.90276	8.22439	-1070.73486	526.40588	-6.65958	-639.90643	281.54623	67.18689
20	0.158	986.93750	395.57089	1460.41016	-99.50654	364.56897	1307.87732	-992.50970	343.79443	1279.76221	502.33734	539.81097	91.19660	52.97211	239.93878	8.36828	-1096.04321	528.33569	-6.39397	-609.86279	285.02704	68.93699
21	0.167	987.53711	396.05075	1460.57495	-99.18536	363.07144	1311.97327	-993.12384	344.05286	1283.25696	533.29407	530.22974	80.52238	27.41696	241.85431	8.69069	-1121.64966	530.28430	-6.26850	-581.87329	287.43198	69.92174
22	0.175	988.31744	396.55612	1460.65674	-98.50250	361.55161	1316.18530	-993.69580	344.39273	1286.95850	564.60333	519.94177	70.96017	1.71606	243.68944	8.95554	-1147.50415	532.34326	-6.25868	-556.16895	288.62463	70.04817
23	0.183	989.26575	397.07672	1460.60168	-97.52786	360.04535	1320.38049	-994.13708	344.74268	1290.66284	594.37262	510.92981	63.61251	-23.88074	245.44138	9.02029	-1173.26733	534.64618	-6.06666	-533.00806	288.41867	69.18250
24	0.192	990.33734	397.61331	1460.36719	-96.35034	358.56290	1324.41370	-994.38538	345.08023	1294.16260	620.39093	504.06232	58.28841	-48.90143	247.01190	9.08119	-1198.37256	537.33380	-5.09862	-512.64838	286.64160	67.12096
25	0.200	991.46027	398.15176	1459.92505	-95.06317	357.10651	1328.13062	-994.45721	345.40991	1297.26990	640.98199	498.74069	53.52534	-72.60040	248.23218	9.67710	-1222.29419	540.50824	-2.64400	-495.30359	283.26340	63.67413
26	0.208	992.55261	398.65958	1459.26025	-93.75121	355.68405	1331.37573	-994.44678	345.77048	1299.84229	655.50714	494.06400	47.83848	-93.98810	248.96936	11.34780	-1244.81934	544.06238	1.70810	-481.17224	278.43857	58.82908
27	0.217	993.53619	399.11172	1458.36621	-92.48694	354.30640	1334.00745	-994.48724	346.21552	1301.78394	664.48975	489.63727	40.71349	-112.07428	249.14938	14.28478	-1266.06128	547.69012	7.81891	-470.41882	272.41266	52.83724
28	0.225	994.34052	399.50330	1457.23914	-91.32512	352.97754	1335.91724	-994.70483	346.77322	1303.03528	669.07379	485.54892	32.59847	-126.24194	248.51997	18.53209	-1286.19312	551.13861	15.23724	-463.11798	265.43301	46.12748
29	0.233	994.90863	399.83646	1455.87610	-90.29300	351.69501	1337.04138	-995.16479	347.43445	1303.57080	670.00793	482.11243	24.29327	-136.22656	246.45303	24.67792	-1305.10559	554.22571	23.58556	-459.26764	257.75336	39.10790
30	0.242	995.20691	400.10571	1454.27368	-89.38824	350.46356	1337.35535	-995.83093	348.15851	1303.39697	667.09906	479.72644	16.42635	-141.39117	242.26099	33.86584	-1322.18018	556.63898	32.71124	-458.82257	249.69359	31.99164
31	0.250	995.22833	400.29944	1452.42334	-88.58978	349.30740	1336.85742	-996.57776	348.87732	1302.54700	659.67902	478.72052	9.37737	-140.38977	235.87230	46.29205	-1336.28467	558.09528	42.57391	-461.72998	241.68382	24.76356
32	0.258	994.98724	400.41476	1450.30945	-87.87508	348.27451	1335.55920	-997.25574	349.50726	1301.08972	647.50293	479.02188	3.47311	-132.26807	228.09396	60.00095	-1346.01514	558.82166	53.00645	-468.05060	234.26836	17.35934
33	0.267	994.51697	400.47293	1447.91602	-87.23583	347.43500	1333.48950	-997.75732	349.96088	1299.14539	631.13776	480.05978	-0.93698	-117.65448	219.99481	72.19240	-1350.22583	559.61212	63.45242	-478.09131	228.14046	10.04013
34	0.275	993.87244	400.51230	1445.23511	-86.68568	346.86258	1330.70752	-998.05414	350.14905	1296.88342	611.46613	481.27509	-3.66356	-98.40833	212.09126	81.50094	-1348.69458	561.28424	72.73499	-492.33820	224.09393	3.64068
35	0.283	993.12811	400.56180	1442.26965	-86.25952	346.60278	1327.30872	-998.19659	349.99307	1294.49646	589.07507	482.60840	-4.91789	-76.46967	204.36932	88.37044	-1342.21924	564.16382	79.27906	-511.03009	222.60262	-0.84646
36	0.292	992.36737	400.62607	1439.02966	-86.00916	346.65567	1323.41492	-998.27777	349.45990	1292.16418	564.53009	484.23480	-5.30756	-53.22424	196.91141	93.73636	-1331.83252	567.98474	82.03600	-533.53192	223.33492	-3.12515
37	0.300	991.67419	400.68695	1435.53235	-86.00389	346.98679	1319.15564	-998.39331	348.59616	1290.02026	538.82941	486.09756	-5.46022	-29.47363	190.10852	98.05195	-1317.98218	572.14288	81.19186	-558.29211	225.32901	-3.82187
38	0.308	991.12598	400.71362	1431.80957	-86.33848	347.54938	1314.65747	-998.62585	347.52310	1288.11938	513.01752	487.99866	-5.67126	-5.61981	184.31441	101.37766	-1300.45532	576.11877	77.72176	-583.74011	227.65703	-3.86362
39	0.317	990.77374	400.67966	1427.91089	-87.13680	348.29391	1310.03540	-999.02814	346.38846	1286.41931	487.63550	489.85876	-5.97426	18.17233	179.56863	103.80205	-1278.85815	579.63422	72.55052	-609.06006	229.81992	-3.88862
40	0.325	990.62042	400.56998	1423.90271	-88.53488	349.16965	1305.38770	-999.59155	345.30637	1284.80017	462.73285	491.70404	-6.35779	41.92288	175.64322	105.58308	-1253.28235	582.45209	66.70216	-634.05969	231.74091	-4.12842
41	0.333	990.62170	400.37546	1419.86621	-90.63379	350.14517	1300.80066	-1000.25696	344.32639	1283.12073	438.14874	493.54904	-6.83411	65.81531	172.21574	107.04195	-1224.89185	584.28589	61.84180	-658.75653	233.55904	-4.53643
42	0.342	990.70935	400.09656	1415.89246	-93.43481	351.22668	1296.35437	-1000.98016	343.46310	1281.28320	413.72363	495.36353	-7.40086	90.11407	169.05109	108.37785	-1195.92822	584.79999	59.52380	-683.22260	235.38133	-4.96543
43	0.350	990.81592	399.74707	1412.07532	-96.79672	352.42194	1292.12329	-1001.79510	342.78860	1279.28369	389.39600	497.14694	-7.96323	115.05200	166.12088	109.54130	-1168.66357	583.62665	59.87486	-707.55219	237.21297	-5.29828
44	0.358	990.89160	399.34470	1408.50183	-100.46530	353.66541	1288.16858	-1002.82550	342.49530	1277.22571	365.19070	498.95627	-8.37056	140.76480	163.55017	110.28144	-1143.86182	580.73401	61.77542	-731.82336	239.02730	-5.49191
45	0.367	990.90674	398.90436	1405.24341	-104.18912	354.78439	1284.54395	-1004.20703	342.77682	1275.26367	341.13269	500.80103	-8.56258	167.29880	161.44519	110.33563	-1120.34741	576.62604	64.13342	-756.06775	240.79604	-5.56964
46	0.375	990.84222	398.43622	1402.35303	-107.83915	355.54968	1281.32410	-1005.96442	343.63144	1273.51599	317.19052	502.61115	-8.59149	194.62701	159.78030	109.60087	-1096.19360	571.79993	66.49142	-780.27478	242.50398	-5.60168
47	0.383	990.68384	397.94128	1399.86890	-111.42062	355.77469	1278.62415	-1007.96460	344.85959	1272.03943	293.28174	504.33911	-8.54536	222.66324	158.46123	108.13170	-1070.13171	566.29639	68.82803	-804.43262	244.17081	-5.66864
48	0.392	990.42426	397.41791	1397.82471	-114.98461	355.39340	1276.57056	-1009.97772	346.22382	1270.85583	269.31003	506.01080	-8.50902	251.32614	157.46719	106.01541	-1041.94971	559.93750	71.27448	-828.56140	245.83922	-5.80489
49	0.400	990.06482	396.87650	1396.25366	-118.53773	354.48001	1275.24939	-1011.81989	347.60861	1269.98193	245.21440	507.69278	-8.51712	280.58704	156.85756	103.30701	-1012.04407	552.64581	73.92882	-852.71899	247.56345	-5.97291
50	0.408	989.61218	396.33691	1395.18359	-122.00935	353.21802	1274.68835	-1013.49042	349.09885	1269.44690	220.98538	509.45056	-8.51865	310.43973	156.67133	100.05582	-980.88477	544.46912	76.79871	-876.98779	249.39986	-6.10250
51	0.417	989.07428	395.81223	1394.62903	-125.27569	351.83124	1274.87976	-1015.12042	350.86627	1269.27344	196.63269	511.31540	-8.43530	340.85315	156.87059	96.36597	-948.85327	535.59015	79.93736	-901.44183	251.36830	-6.14744
52	0.425	988.45770	395.30225	1394.58411	-128.20764	350.50723	1275.80835	-1016.75934	352.93628	1269.42041	172.15376	513.25232	-8.27011	371.75671	157.36642	92.42650	-916.39600	526.37036	83.49336	-926.09192	253.42532	-6.09936
53	0.433	987.76971	394.79788	1395.01709	-130.70259	349.36334	1277.45911	-1018.26996	355.08188	1269.76245	147.54379	515.15631	-8.12468	403.06012	158.13107	88.43462	-884.10632	517.17719	87.42650	-950.89075	255.51486	-5.98357
54	0.442	987.02368	394.28525	1395.87305	-132.69041	348.46237	1279.80884	-1019.47778	356.98999	1270.20435	122.80025	516.93958	-8.07959	434.65186	159.25078	84.51732	-852.51459	508.16876	91.29075	-975.80420	257.63068	-5.85551
55	0.450	986.24457	393.75189	1397.08435	-134.13414	347.83624	1282.81055	-1020.39563	358.58167	1270.86096	97.91335	518.63593	-8.10135	466.38196	160.80940	80.79076	-821.84619	499.32913	94.47996	-1000.82428	259.75122	-5.74149
56	0.458	985.46967	393.18829	1398.58228	-135.03819	347.49411	1286.38428	-1021.22162	360.07089	1272.03479	72.87872	520.36963	-8.08336	498.13562	162.80162	77.45200	-792.09607	490.64618	96.63120	-1025.91956	261.75034	-5.57906
57	0.467	984.74280	392.58466	1400.30200	-135.45554	347.42389	1290.42566	-1022.12811	361.65015	1273.96594	47.69119	522.21680	-7.94235	529.86322	165.17313	74.81140	-763.30060	482.24011	97.75288	-1051.03210	263.48032	-5.26410
58	0.475	984.10614	391.93597	1402.17957	-135.47708	347.59747	1294.82129	-1023.13141	363.27850	1276.66504	22.33020	524.13757	-7.67149	561.28558	167.83516	73.27193	-735.59442	474.26550	98.00586	-1076.15979	264.93726	-4.76681
59	0.483	983.59241	391.25467	1404.14880	-135.20061	347.98157	1299.45679	-1024.14282	364.81592	1279.97290	-3.20877	526.04578	-7.33780	591.46307	170.64282	73.10379	-709.03455	466.77414	97.44395	-1101.42041	266.28796	-4.19249
60	0.492	983.21710	390.57135	1406.14258	-134.69968	348.54642	1304.21851	-1025.07678	366.19864	1283.69189	-28.90410	527.88788	-7.07072	618.82727	173.44229	73.98303	-683.59058	459.99686	96.05978	-1126.94641	267.70782	-3.68527
61	0.500	982.97162	389.91965	1408.09668	-134.01472	349.26642	1308.99695	-1025.88232	367.42535	1287.63965	-54.73960	529.64551	-6.98724	641.80243	176.14478	74.76920	-659.38281	454.54193	93.89425	-1152.69299	269.21280	-3.25555
62	0.508	982.82129	389.32184	1409.95874	-133.16646	350.12067	1313.68591	-1026.49353	368.45966	1291.63000	-80.64905	531.32764	-7.00171	659.42633	178.75986	74.04102	-636.81909	450.84155	90.84376	-1178.36804	270.66055	-2.73646
63	0.517	982.70648	388.78259	1411.69861	-132.17625	351.09671	1318.17603	-1026.84607	369.21271	1295.46277	-106.39401	532.99390	-6.63925	671.53235	181.39078	71.06418	-616.47443	448.67365	86.50135	-1203.52710	271.88403	-1.87399
64	0.525	982.55188	388.28607	1413.30371	-131.07483	352.18860	1322.34729	-1026.96960	369.59457	1298.96338	-131.51588	534.74078	-5.06320	678.60101	184.15163	66.20133	-598.89441	447.60199	80.42174	-1227.75696	272.84302	-0.42811
65	0.533	982.28473	387.80716	1414.76196	-129.89862	353.38617	1326.07166	-1026.99353	369.54501	1302.01404	-155.29474	536.63776	-1.41618	681.43127	187.03249	60.40641	-584.47900	447.68066	72.51523	-1250.83545	273.65768	1.72754
66	0.542	981.85022	387.33286	1416.05225	-128.68887	354.66171	1329.22485	-1027.06531	369.08170	1304.54468	-176.70984	538.76483	4.83821	680.74780	189.86134	54.45184	-573.40649	449.54706	63.12776	-1272.78955	274.48877	4.53344
67	0.550	981.21179	386.86563	1417.15051	-127.49020	355.96658	1331.70496	-1027.29944	368.37814	1306.51880	-194.60515	541.30481	13.93015	676.97015	192.38043	48.59875	-565.61462	453.79071	52.72888	-1293.82629	275.44315	7.77604
68	0.558	980.34674	386.40814	1418.03687	-126.34279	357.24112	1333.44507	-1027.75122	367.71616	1307.92468	-207.93124	544.45404	25.94402	670.23181	194.34915	42.76396	-560.97076	460.12030	41.50306	-1314.05957	276.56958	11.19521
69	0.567	979.24963	385.95493	1418.69543	-125.27779	358.42990	1334.40527	-1028.38062	367.31143	1308.75952	-215.76178	548.32129	40.76488	660.53693	195.69882	36.75961	-559.49780	467.43973	29.42987	-1333.13953	277.84702	14.58410
70	0.575	977.93518	385.49594	1419.11365	-124.31911	359.49371	1334.56287	-1029.05188	367.22473	1309.02515	-217.28241	552.99585	57.71922	647.94055	196.67113	30.43920	-561.49371	475.09143	16.99973	-1350.23621	279.24185	17.85792
71	0.583	976.43024	385.02301	1419.28149	-123.48872	360.41367	1333.91675	-1029.59985	367.38736	1308.73596	-212.20341	558.48883	75.19794	632.62390	197.73065	23.99807	-567.51605	483.47733	5.74162	-1364.42468	280.82471	21.10266
72	0.592	974.76697	384.53183	1419.18652	-122.81496	361.18945	1332.50098	-1029.91772	367.67175	1307.93140	-201.40480	564.63312	91.07571	614.70685	199.25171	18.25517	-577.98132	492.94135	-2.33043	-1374.93140	282.60074	24.53069
73	0.600	972.98877	384.02042	1418.81555	-122.33852	361.83286	1330.39270	-1030.00867	368.02917	1306.70007	-186.83687	571.19342	103.93419	594.06146	201.23737	14.21019	-592.72845	502.41382	-6.26986	-1381.06116	284.12152	28.24953
74	0.608	971.16077	383.48911	1418.16150	-122.11086	362.36185	1327.71289	-1029.96936	368.54309	1305.17932	-170.40575	577.86542	113.69566	570.74133	203.38379	12.13116	-611.30170	509.63388	-7.22823	-1382.20251	284.57379	31.96526
75	0.617	969.36591	382.94315	1417.22241	-122.18670	362.80438	1324.61658	-1029.93518	369.27109	1303.49646	-153.05576	584.22693	121.10069	545.54706	205.43930	11.43975	-633.21100	513.22754	-7.30193	-1378.02881	283.41858	34.91286
76	0.625	967.68427	382.39462	1416.00562	-122.61734	363.20776	1321.26831	-1030.04907	370.11212	1301.71484	-134.89558	589.87848	126.94333	519.66180	207.36902	11.38766	-657.55609	514.44501	-7.45311	-1368.53687	280.76752	36.16999
77	0.633	966.16565	381.86407	1414.54065	-123.45158	363.63412	1317.81165	-1030.46912	370.89844	1299.84204	-115.80148	594.52313	131.74034	493.87695	209.20627	11.44740	-683.07874	515.69019	-7.42866	-1353.86450	277.16714	35.17830
78	0.642	964.81335	381.37973	1412.88538	-124.74258	364.13190	1314.34814	-1031.37207	371.56796	1297.88660	-95.78383	598.01672	135.80887	468.42737	210.93388	11.31323	-708.71643	517.53204	-7.30035	-1334.20337	273.23447	32.08564
79	0.650	963.58905	380.97043	1411.11267	-126.54874	364.70361	1310.93079	-1032.90515	372.19397	1295.89465	-75.01350	600.42590	139.43996	443.29620	212.51257	10.88907	-733.86926	518.72552	-7.74507	-1309.88025	269.42990	27.68001
80	0.658	962.42773	380.65506	1409.29932	-128.92062	365.28638	1307.57825	-1035.07617	372.85568	1293.91711	-53.68510	601.85242	142.87805	418.45871	213.96591	10.25070	-758.46240	518.78052	-8.91742	-1281.46838	265.97345	23.04869
81	0.667	961.25543	380.43832	1407.52466	-131.87321	365.76523	1304.30762	-1037.68945	373.49426	1291.94202	-31.89542	602.28241	146.22148	393.90033	215.38972	9.56780	-782.79614	518.66949	-10.19633	-1249.82825	262.94376	19.21995
82	0.675	960.01111	380.32135	1405.86377	-135.33981	366.05756	1301.16931	-1040.46094	373.88309	1289.89246	-9.62939	601.71222	149.42885	369.58679	216.85748	9.00903	-807.15405	519.25610	-11.03441	-1215.97485	260.43069	16.92439
83	0.683	958.66425	380.31512	1404.37451	-139.13763	366.23480	1298.25317	-1043.19788	373.73871	1287.70837	13.15765	600.22369	152.33948	345.47473	218.37985	8.64197	-831.58636	520.50812	-11.36776	-1180.82764	258.56479	16.50368
84	0.692	957.21313	380.43680	1403.09729	-143.02048	366.53214	1295.65698	-1045.82556	372.91476	1285.40454	36.44531	597.91003	154.71669	321.48383	219.93620	8.42215	-856.00055	522.10913	-11.35771	-1145.10962	257.51364	17.93353
85	0.700	955.67267	380.69415	1402.07141	-146.80493	367.18829	1293.45386	-1048.32202	371.54437	1283.04773	60.12638	594.84485	156.34668	297.49249	221.50941	8.27201	-880.31830	524.05249	-11.12920	-1109.49390	257.48825	20.92097
86	0.708	954.06689	381.07840	1401.34167	-150.43480	368.27521	1291.69983	-1050.70813	369.96298	1280.71582	84.06702	591.12976	157.06602	273.39731	223.11661	8.13636	-904.53369	526.66919	-10.67544	-1074.74329	258.66425	25.04640
87	0.717	952.41840	381.56699	1400.95398	-153.93605	369.68063	1290.45300	-1053.05237	368.48990	1278.51160	108.21100	587.03357	156.78815	249.16452	224.78531	8.00076	-928.69641	530.16785	-9.95546	-1041.59180	261.06036	29.90982
88	0.725	950.74084	382.12775	1400.94653	-157.35162	371.20175	1289.76038	-1055.40552	367.28580	1276.56348	132.65062	582.94623	155.54341	224.83713	226.50078	7.91362	-952.89722	534.08136	-9.11001	-1010.42993	264.52713	35.18621
89	0.733	949.03699	382.71704	1401.34619	-160.71097	372.62878	1289.63623	-1057.70349	366.32074	1274.95544	157.52692	578.92688	153.34663	200.47104	228.20039	7.94903	-977.22510	537.49603	-8.41524	-981.01764	268.89130	40.56435
90	0.742	947.29816	383.28220	1402.16736	-164.01773	373.78491	1290.07239	-1059.80225	365.45868	1273.71619	182.84341	574.55585	150.11005	176.05219	229.80316	8.11505	-1001.72382	539.89337	-8.01318	-952.48743	274.03003	45.73097
91	0.750	945.50903	383.78223	1403.41028	-167.24118	374.54547	1291.06555	-1061.65137	364.59714	1272.88074	208.45726	569.45819	145.81146	151.51010	231.26234	8.34119	-1026.44214	541.42377	-7.83110	-923.77393	279.73511	50.45822
92	0.758	943.65808	384.20462	1405.05811	-170.31369	374.85046	1292.62732	-1063.35706	363.71930	1272.50830	234.20955	563.67560	140.60416	126.79553	232.62466	8.54339	-1051.42651	542.57385	-7.70250	-894.15582	285.63855	54.66572
93	0.767	941.74670	384.56296	1407.07654	-173.13751	374.70709	1294.77051	-1065.04993	362.88171	1272.67078	260.00751	557.48370	134.71693	101.91281	234.02467	8.67369	-1076.58618	543.80322	-7.53143	-863.44885	291.36911	58.41281
94	0.775	939.79004	384.88892	1409.41614	-175.60649	374.17200	1297.48474	-1066.77600	362.18152	1273.44006	285.83087	551.12994	128.35440	76.90179	235.60428	8.74231	-1101.73364	545.29596	-7.34900	-831.87207	296.70001	61.84641
95	0.783	937.81158	385.21683	1412.01538	-177.63890	373.32098	1300.72156	-1068.51416	361.69067	1274.85925	311.68921	544.77081	121.68537	51.79752	237.41730	8.80435	-1126.80347	547.01514	-7.16075	-799.89923	301.52496	65.10762
96	0.792	935.83710	385.55753	1414.80591	-179.19989	372.22879	1304.39990	-1070.22546	361.41098	1276.92786	337.64206	538.37427	114.77362	26.59509	239.38417	8.91102	-1151.90820	548.91980	-6.88497	-768.18372	305.77176	68.22795
97	0.800	933.89600	385.89758	1417.72156	-180.29871	370.96030	1308.42004	-1071.87634	361.29132	1279.59912	363.92236	531.48926	107.43369	1.26343	241.38525	9.05415	-1177.19495	550.99487	-6.54444	-737.45868	309.33044	71.09406
98	0.808	932.02222	386.22598	1420.70667	-180.97348	369.56525	1312.67480	-1073.44287	361.26529	1282.77698	390.94547	523.31219	99.31464	-24.22211	243.38556	9.15359	-1202.73694	553.15283	-6.31776	-708.38867	312.00919	73.50242
99	0.817	930.24396	386.54425	1423.71191	-181.28503	368.07828	1317.05225	-1074.89429	361.25757	1286.31921	418.98499	513.52606	90.49893	-49.86432	245.39394	9.12578	-1228.52344	555.24640	-6.32782	-681.49554	313.57919	75.18629
100	0.825	928.57324	386.86035	1426.68921	-181.31760	366.52792	1321.43347	-1076.18091	361.18942	1290.04553	447.60358	503.28473	82.08349	-75.61108	247.37323	8.96592	-1254.38940	557.25098	-6.47199	-657.21198	313.87943	75.77637
101	0.833	927.00305	387.18103	1429.59460	-181.16919	364.94620	1325.69189	-1077.25562	361.00970	1293.74646	475.33075	494.50336	75.37030	-101.29504	249.20993	8.79859	-1279.92261	559.38379	-6.30669	-635.92041	312.84241	74.84413
102	0.842	925.50403	387.49695	1432.39282	-180.93369	363.36304	1329.69824	-1078.11194	360.72672	1297.21948	499.96442	487.89380	70.20531	-126.58887	250.72208	8.89623	-1304.57422	561.96881	-5.03987	-617.87994	310.42676	72.07782
103	0.850	924.02350	387.78418	1435.05872	-180.68977	361.79373	1333.32458	-1078.80640	360.42209	1300.30835	519.36237	482.67712	64.98643	-150.98218	251.78365	9.58972	-1327.93042	565.15222	-1.93828	-603.15698	306.59290	67.43741
104	0.858	922.49609	388.02917	1437.57446	-180.49814	360.24371	1336.44800	-1079.45105	360.21704	1302.89026	532.43500	478.00354	58.27658	-173.80322	252.42282	11.08861	-1349.89331	568.75250	3.13763	-591.69727	301.36606	61.15255
105	0.867	920.86316	388.23907	1439.92615	-180.39908	358.72598	1338.95850	-1080.17603	360.19946	1304.82788	539.71814	473.66827	49.76842	-194.32654	252.71400	13.34725	-1370.62378	572.44666	9.73765	-583.49298	294.86957	53.60524
106	0.875	919.08246	388.42828	1442.10120	-180.41071	357.26663	1340.77332	-1081.10571	360.37177	1305.96045	542.78027	469.76645	40.05520	-211.96252	252.61621	16.12038	-1390.33936	575.95972	17.28806	-578.70319	287.25418	45.20578
107	0.883	917.12891	388.60849	1444.08887	-180.53331	355.90240	1341.84253	-1082.34033	360.65775	1306.16394	542.83765	466.38449	30.00854	-226.42462	251.83234	19.35718	-1409.06445	578.92108	25.38638	-577.65991	278.64139	36.27289
108	0.892	914.99414	388.79095	1445.87634	-180.75726	354.67746	1342.14502	-1083.88782	360.98706	1305.43616	539.88251	463.66989	20.30927	-237.54803	249.72520	23.75881	-1426.39697	580.84387	33.89830	-580.77704	269.25589	26.98251
109	0.900	912.68121	388.98630	1447.44897	-181.07147	353.63010	1341.68115	-1085.62012	361.37909	1303.93481	532.96161	461.92786	11.43611	-244.66217	245.59659	30.63854	-1441.48755	581.56873	43.12102	-588.39960	259.71063	17.57923
110	0.908	910.19641	389.19055	1448.79443	-181.46838	352.78223	1340.46973	-1087.34937	361.90460	1301.93176	521.11761	461.45654	4.01129	-246.39435	239.31961	40.52402	-1453.23340	581.54535	53.51665	-600.67407	251.22217	8.79512
111	0.917	907.55139	389.37762	1449.90320	-181.94159	352.14774	1338.54419	-1088.92920	362.56946	1299.71790	504.22092	462.17993	-1.23279	-241.61237	231.66869	51.92825	-1460.58582	581.49512	64.72722	-617.52106	245.34404	1.85976
112	0.925	904.77783	389.51740	1450.76611	-182.48480	351.74579	1335.95032	-1090.28125	363.24695	1297.51477	483.12845	463.55634	-4.12122	-230.47852	223.84218	62.24297	-1462.99011	581.96637	74.96661	-638.52515	242.96594	-2.33386
113	0.933	901.93567	389.60291	1451.37354	-183.10254	351.59891	1332.74976	-1091.37500	363.70688	1295.42822	459.17734	465.07629	-5.34567	-214.36554	216.55751	69.91656	-1460.60034	583.20441	81.98732	-662.62787	243.53409	-4.01784
114	0.942	899.10248	389.65723	1451.71960	-183.82341	351.71851	1329.02441	-1092.18994	363.73529	1293.46338	433.68295	466.64911	-5.84772	-195.03308	209.68204	75.31762	-1453.98950	585.11542	84.88559	-688.24927	245.60791	-4.24180
115	0.950	896.35608	389.71173	1451.80432	-184.70428	352.09595	1324.87451	-1092.69824	363.26053	1291.57666	407.71747	468.34103	-6.15198	-173.99396	202.77521	79.67312	-1443.71338	587.25653	84.64408	-714.10730	247.98781	-4.04449
116	0.958	893.75635	389.77487	1451.63477	-185.82950	352.70615	1320.40808	-1092.90186	362.37152	1289.71960	381.88470	470.12372	-6.37088	-152.25885	195.79257	83.72881	-1430.04114	589.04303	82.81493	-739.74133	250.14204	-4.03515
117	0.967	891.32861	389.82169	1451.23535	-187.30869	353.51440	1315.73315	-1092.87769	361.24213	1287.85693	356.28546	471.95361	-6.54871	-130.30225	189.15968	87.41801	-1412.90881	590.10138	80.11275	-765.20532	252.00687	-4.35501
118	0.975	889.06061	389.81378	1450.66040	-189.26254	354.48093	1310.95496	-1092.77844	360.06772	1285.97998	330.85089	473.80408	-6.80043	-108.16974	183.34676	90.34303	-1392.15747	590.48126	76.46820	-790.58765	253.72131	-4.83173
119	0.983	886.91821	389.72491	1449.98962	-191.78456	355.55524	1306.18140	-1092.81555	359.05469	1284.09729	305.58929	475.65759	-7.17902	-85.66772	178.52788	92.31504	-1367.92041	590.40460	71.90086	-815.86304	255.45268	-5.25044
120	0.992	884.86890	389.54620	1449.30774	-194.88184	356.65540	1301.52197	-1093.23633	358.42014	1282.19861	280.50497	477.54193	-7.58414	-62.57367	174.56416	93.50474	-1340.83350	589.81262	66.97586	-840.97644	257.26608	-5.52098
121	1.000	882.89215	389.28055	1448.68750	-198.43320	357.65546	1297.08118	-1094.24023	358.35019	1280.23669	255.52097	479.48273	-7.88019	-38.73993	171.17909	94.24205	-1311.91846	588.39697	62.70748	-865.90552	259.08099	-5.65249
122	1.008	880.97864	388.93658	1448.18286	-202.21844	358.41437	1292.94897	-1095.85620	358.92078	1278.13940	230.58243	481.43185	-8.04643	-14.06055	168.13812	94.76337	-1282.20300	585.92010	60.10040	-890.66650	260.78445	-5.68019
123	1.017	879.13202	388.51559	1447.82446	-206.01093	358.82678	1289.21143	-1097.91980	360.05237	1275.83337	205.71312	483.31110	-8.15399	11.52582	165.33211	95.10419	-1252.32239	582.25665	59.57635	-915.33636	262.37991	-5.65599
124	1.025	877.37109	388.00397	1447.62012	-209.65240	358.84726	1285.97424	-1100.18640	361.55472	1273.27734	180.92598	485.10693	-8.26248	38.00928	162.79916	95.13211	-1222.40051	577.31085	60.86859	-940.02112	263.98215	-5.63256
125	1.033	875.72400	387.38263	1447.56958	-213.05997	358.48080	1283.36401	-1102.44849	363.20663	1270.49548	156.17793	486.84448	-8.42775	65.35648	160.66464	94.66911	-1192.27344	571.03119	63.42970	-964.77112	265.68613	-5.61563
126	1.042	874.21667	386.64737	1447.67993	-216.19113	357.77164	1281.48340	-1104.56726	364.79370	1267.57971	131.43611	488.49493	-8.71585	93.53854	158.99185	93.63811	-1161.85693	563.46808	66.82668	-989.56805	267.49490	-5.58764
127	1.050	872.86401	385.82785	1447.96765	-219.00708	356.80554	1280.36768	-1106.47168	366.16672	1264.68628	106.71106	490.03210	-9.10245	122.51819	157.74924	92.10252	-1131.36804	554.83948	70.82373	-1014.38379	269.36655	-5.56714
128	1.058	871.66406	384.98007	1448.44690	-221.45322	355.70935	1279.98938	-1108.16052	367.35809	1262.03906	81.99022	491.56573	-9.41656	152.26266	156.91418	90.17133	-1101.17041	545.49451	75.18832	-1039.23401	271.28470	-5.58715
129	1.067	870.59930	384.15170	1449.12805	-223.46786	354.62445	1280.29785	-1109.67383	368.56616	1259.89197	57.19040	493.29977	-9.45686	182.75153	156.51231	87.91870	-1071.36963	535.73822	79.51434	-1064.17163	273.25137	-5.62346
130	1.075	869.65125	383.35413	1450.02234	-225.00894	353.67029	1281.25122	-1111.04309	369.91992	1258.42505	32.24362	495.30020	-9.20535	213.94348	156.58205	85.40897	-1041.62891	525.69781	83.31203	-1089.20496	275.21652	-5.57777
131	1.083	868.81970	382.56174	1451.14014	-226.07132	352.92758	1282.81348	-1112.27686	371.31567	1257.66919	7.16628	497.38870	-8.86911	245.74191	157.16498	82.73598	-1011.41583	515.46680	86.26002	-1114.26721	277.09747	-5.36345
132	1.092	868.12946	381.72748	1452.48169	-226.68420	352.44080	1284.93616	-1113.38440	372.54623	1257.54919	-18.01538	499.34790	-8.65199	277.98248	158.31976	80.00634	-980.38458	505.36066	88.34599	-1139.32776	278.89044	-4.99826
133	1.100	867.62042	380.79559	1454.03296	-226.89682	352.22293	1287.55127	-1114.38391	373.49332	1257.98975	-43.30307	501.12335	-8.60381	310.42670	160.10536	77.32202	-948.52710	495.84045	89.76545	-1164.45459	280.66766	-4.56669
134	1.108	867.33270	379.71979	1455.75513	-226.76691	352.26001	1290.57935	-1115.26318	374.13248	1258.96594	-68.68846	502.79102	-8.67220	342.82050	162.54535	74.78762	-916.07971	487.21976	90.72167	-1189.73816	282.46960	-4.13401
135	1.117	867.28870	378.50543	1457.57373	-226.35791	352.51776	1293.93933	-1115.94531	374.46591	1260.49768	-94.17117	504.46420	-8.73434	374.99921	165.60780	72.54135	-883.43689	479.53226	91.29213	-1215.24316	284.27020	-3.73954
136	1.125	867.47687	377.24707	1459.38196	-225.73483	352.94943	1297.55054	-1116.34094	374.53302	1262.63318	-119.77888	506.26218	-8.61646	406.81146	169.19313	70.81462	-851.14252	472.71448	91.42564	-1240.99915	286.03741	-3.41449
137	1.133	867.86084	376.09729	1461.06580	-224.95676	353.50742	1301.32544	-1116.42896	374.41312	1265.39050	-145.54288	508.30664	-8.19284	437.79562	173.09988	69.91510	-819.82690	466.89093	91.00903	-1266.97327	287.78497	-3.17388
138	1.142	868.40509	375.18359	1462.52979	-224.07217	354.15967	1305.15967	-1116.25427	374.16367	1268.66711	-171.46654	510.68091	-7.48636	466.90869	176.99991	69.94533	-790.09912	462.25125	89.83183	-1293.06580	289.51669	-2.99994
139	1.150	869.07874	374.57141	1463.70325	-223.11526	354.89987	1308.93152	-1115.88770	373.79883	1272.23315	-197.47136	513.29553	-6.64110	492.66574	180.58670	70.32518	-762.49335	458.77579	87.54898	-1319.08997	291.13165	-2.81633
140	1.158	869.84515	374.27914	1464.53394	-222.10211	355.74319	1312.51514	-1115.41455	373.34821	1275.83228	-223.34288	515.85022	-5.65759	513.67035	183.84128	69.75377	-737.44354	456.37671	83.79058	-1344.71179	292.45081	-2.43782
141	1.167	870.66919	374.27692	1465.00427	-221.03760	356.71268	1315.79602	-1114.93884	372.91898	1279.28137	-248.67569	518.03491	-4.09660	529.12427	187.01151	67.06367	-715.24445	455.05066	78.25566	-1369.48267	293.37259	-1.55371
142	1.175	871.52960	374.46539	1465.15625	-219.93076	357.82309	1318.67676	-1114.57336	372.66412	1282.48145	-272.76984	519.73901	-1.20082	539.01581	190.27919	62.13688	-696.05688	454.73996	70.73416	-1393.00403	293.99384	0.12783
143	1.183	872.40686	374.69855	1465.07019	-218.80179	359.06967	1321.07324	-1114.39807	372.64264	1285.35339	-294.55811	521.20758	3.73538	543.98773	193.56429	55.74993	-680.02570	455.41870	61.18195	-1415.08704	294.54712	2.65001
144	1.192	873.26038	374.85767	1464.80261	-217.67615	360.42044	1322.90906	-1114.42175	372.72818	1287.78381	-312.72919	523.16852	11.29396	544.94672	196.57204	48.66512	-667.42755	457.56284	49.86504	-1435.79285	295.23523	5.75298
145	1.200	874.03040	374.90118	1464.35425	-216.57803	361.81400	1324.11389	-1114.59229	372.68884	1289.63098	-326.06384	526.60968	22.03598	542.59790	198.85358	41.15676	-658.66962	462.25708	37.42087	-1455.34106	296.13538	9.06155
146	1.208	874.66577	374.85034	1463.68018	-215.52478	363.16891	1324.62903	-1114.83093	372.33823	1290.76367	-333.64279	532.21887	36.34866	537.12866	199.94989	33.35150	-654.10712	470.17081	24.66339	-1473.89746	297.17505	12.34000
147	1.217	875.14563	374.74084	1462.71753	-214.52249	364.40414	1324.41882	-1115.05737	371.61664	1291.09521	-334.71756	539.82104	53.84991	528.06879	199.81705	25.76174	-653.89172	480.25851	12.45786	-1491.32361	298.18234	15.66466
148	1.225	875.48077	374.58957	1461.41296	-213.57498	365.46301	1323.48315	-1115.21387	370.58932	1290.61096	-328.87442	548.23132	72.73929	514.49738	199.20026	19.36313	-658.12280	490.23456	2.09613	-1507.08081	299.10471	19.42639
149	1.233	875.70245	374.40744	1459.73315	-212.70044	366.32626	1321.86511	-1115.28271	369.39328	1289.38660	-316.81003	556.15375	90.27356	495.86771	199.23422	15.04179	-667.25110	498.41992	-4.78256	-1520.28650	300.20239	24.00642
150	1.242	875.84668	374.24738	1457.66077	-211.93784	367.00827	1319.65088	-1115.27307	368.16525	1287.58350	-300.51160	563.23383	104.32603	472.92648	200.44107	12.85478	-682.03876	504.36899	-7.60249	-1529.69897	301.73401	29.24637
151	1.250	875.94788	374.21304	1455.20935	-211.34003	367.54788	1316.95886	-1115.19385	367.00049	1285.41650	-282.11996	569.73199	114.32171	447.55856	202.42917	12.03046	-702.48779	508.26959	-7.66534	-1533.84717	303.32205	34.29934
152	1.258	876.05579	374.36743	1452.44873	-210.96786	367.99435	1313.92151	-1115.04956	365.97113	1283.11035	-262.77481	575.71118	120.96590	421.56909	204.57692	11.72842	-726.95874	510.67160	-6.85796	-1531.67737	303.97766	38.09893
153	1.267	876.23981	374.65857	1449.49622	-210.89200	368.38669	1310.67139	-1114.86475	365.17041	1280.85950	-242.58505	580.97809	125.49680	395.83496	206.55396	11.51798	-753.05084	512.28625	-6.22970	-1523.14282	302.92465	39.92463
154	1.275	876.54834	374.98550	1446.46851	-211.19556	368.73349	1307.33228	-1114.71521	364.73096	1278.80530	-221.30121	585.33441	129.00502	370.50043	208.28136	11.26501	-779.10748	513.62146	-6.00101	-1508.87854	300.16711	39.56813
155	1.283	876.97693	375.28812	1443.45776	-211.96393	369.00439	1304.01160	-1114.73242	364.78778	1277.03833	-198.85443	588.65753	132.10753	345.49762	209.80196	10.91497	-804.54932	514.95264	-6.11716	-1489.40259	296.24692	37.20728
156	1.292	877.47980	375.55792	1440.54285	-213.25595	369.14780	1300.79236	-1115.06287	365.40460	1275.60840	-175.42250	590.88019	135.02100	320.75632	211.21536	10.44364	-829.39960	516.43378	-6.47026	-1464.89941	291.77927	33.30259
157	1.300	877.99335	375.82047	1437.79773	-215.05789	369.13977	1297.73157	-1115.79443	366.51611	1274.50562	-151.21443	592.02118	137.78850	296.19507	212.61624	9.91952	-853.89612	518.07532	-6.88336	-1435.68286	287.35538	28.56443
158	1.308	878.45074	376.11771	1435.28564	-217.24359	369.04211	1294.86987	-1116.88806	367.86621	1273.60693	-126.34860	592.23193	140.40208	271.73621	214.06287	9.48662	-878.25989	519.76520	-7.18517	-1402.57324	283.53845	23.91433
159	1.317	878.79163	376.48441	1433.05212	-219.59689	369.00903	1292.23999	-1118.18774	369.01044	1272.66614	-100.87924	591.72723	142.80420	247.34384	215.57846	9.23612	-902.59753	521.40460	-7.33204	-1366.72766	280.61316	20.37343
160	1.325	878.97302	376.94135	1431.12939	-221.90692	369.21048	1289.87708	-1119.51685	369.51141	1271.42444	-74.80859	590.67358	144.86960	223.01593	217.16014	9.13399	-926.93396	522.98718	-7.40453	-1329.24329	278.48282	18.79814
161	1.333	878.98029	377.50241	1429.55017	-224.04953	369.74268	1287.83801	-1120.74231	369.16101	1269.74048	-48.10311	589.15729	146.40625	198.75278	218.79433	9.06270	-951.24487	524.53510	-7.53211	-1290.99023	277.01227	19.54953
162	1.342	878.82617	378.16135	1428.35498	-225.98962	370.60287	1286.21082	-1121.80249	368.04819	1267.64429	-20.75107	587.25903	147.21378	174.52737	220.44815	8.90276	-975.50940	526.02100	-7.77904	-1252.72510	276.38785	22.36885
163	1.350	878.53601	378.87552	1427.57605	-227.74078	371.70911	1285.08923	-1122.74707	366.50949	1265.34277	7.22908	585.12213	147.16434	150.27008	222.07545	8.61879	-999.77881	527.44733	-8.05733	-1215.20667	277.03000	26.63436
164	1.358	878.13153	379.58661	1427.22534	-229.32968	372.92810	1284.53186	-1123.69690	364.95377	1263.14417	35.82940	582.86505	146.19984	125.91129	223.67874	8.30743	-1024.12671	528.91382	-8.21754	-1179.05347	279.20120	31.79291
165	1.367	877.62561	380.25269	1427.29797	-230.77338	374.11133	1284.54810	-1124.71033	363.63086	1261.29663	65.07007	580.47968	144.28261	101.43784	225.29758	8.13118	-1048.55566	530.45520	-8.21630	-1144.45544	282.80563	37.54685
166	1.375	877.02856	380.85629	1427.77795	-232.06772	375.12613	1285.11853	-1125.71484	362.55347	1259.89355	94.97044	577.89056	141.41484	76.85706	226.90033	8.18495	-1073.03772	531.99469	-8.12267	-1111.04126	287.54663	43.68698
167	1.383	876.35327	381.40460	1428.63757	-233.18500	375.86951	1286.21765	-1126.58105	361.61124	1258.92578	125.47844	575.03790	137.70390	52.14777	228.38750	8.43292	-1097.61121	533.50244	-7.98859	-1078.02905	293.12839	49.88797
168	1.392	875.61438	381.92844	1429.83459	-234.07895	376.26953	1287.82922	-1127.25940	360.74545	1258.40222	156.45346	571.84949	133.33235	27.30771	229.76118	8.73315	-1122.38489	534.99164	-7.79291	-1044.60425	299.24289	55.76295
169	1.400	874.83099	382.46317	1431.30920	-234.69550	376.28448	1289.94958	-1127.82397	360.04053	1258.42346	187.75529	568.19623	128.43513	2.38824	231.18459	8.91090	-1147.47278	536.46490	-7.51572	-1010.26581	305.48221	61.06038
170	1.408	874.03564	383.02560	1432.98352	-234.99002	375.90747	1292.57739	-1128.38501	359.65244	1259.14539	219.28604	563.92474	123.06408	-22.57568	232.81743	8.87578	-1172.87988	537.99878	-7.19733	-974.87952	311.39951	65.73941
171	1.417	873.28094	383.61313	1434.77051	-234.94659	375.17554	1295.69373	-1128.99194	359.65948	1260.68884	250.93683	558.92377	117.24598	-47.61731	234.67790	8.68528	-1198.42188	539.73083	-6.89478	-938.56458	316.65067	69.90811
172	1.425	872.63300	384.22409	1436.59082	-234.58704	374.17056	1299.24670	-1129.62268	360.00043	1263.08423	282.55594	553.25006	111.05679	-72.78333	236.66170	8.48604	-1223.89160	541.67444	-6.65139	-901.69519	321.02933	73.71596
173	1.433	872.15289	384.86813	1438.38135	-233.96359	372.99762	1303.15112	-1130.21948	360.53467	1266.27039	314.04413	547.12561	104.62300	-98.10046	238.66231	8.39898	-1249.32788	543.66937	-6.49317	-864.95221	324.38953	77.23624
174	1.442	871.88745	385.54688	1440.08899	-233.13812	371.75079	1307.30090	-1130.71802	361.13022	1270.11682	345.62088	540.41229	97.86134	-123.61798	240.66542	8.43038	-1274.94922	545.57941	-6.41760	-829.18616	326.59756	80.38460
175	1.450	871.87262	386.23709	1441.65979	-232.15936	370.49170	1311.58252	-1131.06299	361.70059	1274.44885	377.75342	532.63965	90.60276	-149.35675	242.68445	8.48879	-1300.83862	547.45227	-6.44903	-795.12744	327.57803	82.92767
176	1.458	872.12909	386.90115	1443.03955	-231.05225	369.24805	1315.87964	-1131.21448	362.19772	1279.06909	410.33771	524.28278	83.42842	-175.17120	244.63626	8.50475	-1326.81201	549.47296	-6.58025	-763.22772	327.33527	84.55739
177	1.467	872.64795	387.50284	1444.18079	-229.82895	368.02377	1320.07373	-1131.16492	362.60858	1283.77747	442.08994	516.81677	77.48621	-200.74524	246.35002	8.54152	-1352.48999	551.79248	-6.48651	-733.76044	325.87036	84.95636
178	1.475	873.38257	388.01791	1445.04529	-228.50925	366.81046	1324.04492	-1130.95935	362.96851	1288.38953	470.95502	511.00922	73.01193	-225.68250	247.69685	8.84177	-1377.37061	554.44183	-5.39876	-706.99408	323.12469	83.84879
179	1.483	874.25537	388.44235	1445.60693	-227.12402	365.59540	1327.67407	-1130.68213	363.34402	1292.73584	494.90872	506.39423	68.86859	-249.48859	248.68454	9.76943	-1400.91138	557.43195	-2.48271	-683.22394	319.04788	81.05617
180	1.492	875.17529	388.78226	1445.85645	-225.70380	364.36899	1330.84814	-1130.41284	363.77652	1296.64600	512.69952	502.27240	63.63102	-271.48840	249.41867	11.56939	-1422.70435	560.80127	2.56834	-662.67725	313.68069	76.54721
181	1.500	876.05853	389.03635	1445.79639	-224.27692	363.12686	1333.46704	-1130.19373	364.25589	1299.95251	524.45953	498.34445	56.69295	-290.90289	249.94589	14.14672	-1442.62146	564.44989	9.39823	-645.46783	307.18329	70.45241
182	1.508	876.84540	389.19864	1445.43201	-222.88132	361.86661	1335.44653	-1130.02502	364.74225	1302.51416	531.50323	494.59171	48.44941	-307.12555	250.09494	17.24830	-1460.81885	567.97101	17.43983	-631.68823	299.82166	63.01806
183	1.517	877.50726	389.27689	1444.76672	-221.56961	360.59634	1336.72205	-1129.87537	365.20047	1304.22778	535.07471	491.07611	39.70010	-319.84784	249.40002	21.03020	-1477.55542	570.78772	26.44315	-621.55554	291.85495	54.53764
184	1.525	878.04114	389.30301	1443.80347	-220.39664	359.35559	1337.25366	-1129.69873	365.64334	1305.03918	535.24127	487.98636	30.97227	-328.61560	247.18991	26.44319	-1492.82776	572.59155	36.70055	-615.47839	283.39380	45.27940
185	1.533	878.45557	389.32352	1442.54309	-219.39609	358.21887	1337.03064	-1129.45056	366.14203	1304.96704	531.10663	485.65887	22.33194	-332.25269	243.02428	34.59058	-1506.12305	573.58838	48.70386	-613.98853	274.41922	35.41622
186	1.542	878.75726	389.37677	1440.98242	-218.56485	357.27347	1336.06787	-1129.10278	366.76224	1304.11255	521.92627	484.37024	13.81262	-329.29645	237.24837	45.20206	-1516.56519	574.19623	62.10355	-617.57422	265.03833	25.09867
187	1.550	878.94763	389.47787	1439.11755	-217.86786	356.59247	1334.39417	-1128.65210	367.48685	1302.63782	507.85944	484.12283	6.02742	-319.28418	230.95985	56.16953	-1523.32349	574.65222	74.96816	-626.49005	255.89557	14.80579
188	1.558	879.03174	389.62332	1436.95105	-217.25656	356.21414	1332.04407	-1128.12000	368.19400	1300.74011	489.81616	484.63843	0.09470	-303.26611	225.24246	65.20697	-1525.94104	575.10748	84.72423	-640.60187	248.37828	5.72659
189	1.567	879.03107	389.80194	1434.49548	-216.69003	356.13181	1329.06421	-1127.54272	368.69070	1298.62476	468.80646	485.57773	-3.34666	-283.07379	220.44849	71.65987	-1524.38879	575.84021	90.10096	-659.35358	243.99858	-0.62332
190	1.575	878.99152	389.99265	1431.77759	-216.15417	356.30374	1325.52747	-1126.93433	368.78058	1296.45569	445.54126	486.80591	-4.82632	-260.43671	216.24863	76.40388	-1518.97095	576.99658	91.88261	-681.77582	243.13805	-3.67646
191	1.583	878.97742	390.16019	1428.83948	-215.67526	356.67838	1321.53601	-1126.24292	368.34698	1294.32764	420.67667	488.35742	-5.43692	-236.64746	212.22719	80.52033	-1510.03027	578.32648	91.77002	-706.44989	244.69284	-4.36835
192	1.592	879.05420	390.26718	1425.73682	-215.32513	357.21738	1317.21094	-1125.36145	367.41107	1292.28040	395.10141	490.16171	-5.85641	-212.55176	208.30476	84.44315	-1497.50317	579.51416	90.79198	-731.87421	247.14194	-4.16758
193	1.600	879.26807	390.28650	1422.53235	-215.22025	357.90179	1312.67456	-1124.19482	366.10260	1290.30273	369.60770	492.02768	-6.20583	-188.52618	204.72559	87.99717	-1480.90723	580.57605	88.85941	-757.17029	249.53821	-4.04895
194	1.608	879.62939	390.20178	1419.29028	-215.50742	358.72037	1308.04089	-1122.73169	364.56784	1288.31934	344.50217	493.88055	-6.45662	-164.48718	201.80615	90.84005	-1459.87573	581.65283	85.52433	-782.17285	251.59755	-4.29937
195	1.617	880.10919	390.00754	1416.07739	-216.32025	359.64987	1303.41748	-1121.06287	362.93304	1286.22485	319.75256	495.80255	-6.65334	-140.10114	199.67731	92.85249	-1434.61023	582.59473	80.84496	-806.94312	253.42155	-4.74939
196	1.625	880.65515	389.70560	1412.96655	-217.71204	360.63168	1298.90991	-1119.37317	361.36270	1283.96460	295.27332	497.84821	-6.87366	-115.06281	198.20700	94.23026	-1405.89233	582.93634	75.59678	-831.51770	255.23109	-5.16017
197	1.633	881.21918	389.29288	1410.04016	-219.60632	361.55588	1294.62402	-1117.95630	360.12143	1281.57092	270.97903	499.94656	-7.13663	-89.20569	197.15289	95.28716	-1374.85535	582.12042	70.89556	-855.92816	257.14709	-5.48223
198	1.642	881.77197	388.75717	1407.38745	-221.81604	362.27899	1290.66138	-1117.14697	359.53235	1279.11414	246.76909	501.96271	-7.39038	-62.45734	196.34915	96.20849	-1342.69995	579.83105	67.65609	-880.19843	259.10098	-5.76406
199	1.650	882.29999	388.08789	1405.09387	-224.13214	362.67670	1287.11804	-1117.13831	359.83002	1276.62744	222.59035	503.79959	-7.59679	-34.78845	195.72589	97.00906	-1310.32886	576.24878	66.23505	-904.33374	260.93939	-5.98112
200	1.658	882.80420	387.28061	1403.22363	-226.40463	362.68332	1284.09058	-1117.89014	361.04630	1274.08679	198.46037	505.46616	-7.78001	-6.22504	195.23839	97.66026	-1278.04785	571.76575	66.40826	-928.34985	262.57507	-6.05260
201	1.667	883.30237	386.33237	1401.80542	-228.55225	362.28699	1281.67419	-1119.19873	363.02319	1271.45361	174.38820	507.05316	-7.97707	23.13696	194.85506	98.14112	-1245.65710	566.47064	67.69802	-952.29639	264.03937	-5.94867
202	1.675	883.81555	385.26285	1400.82544	-230.52924	361.51938	1279.93896	-1120.79822	365.49017	1268.73669	150.32851	508.65179	-8.20067	53.19409	194.57314	98.38644	-1212.87195	560.11743	69.77854	-976.25415	265.46851	-5.73663
203	1.683	884.33740	384.15939	1400.22693	-232.29431	360.46878	1278.90613	-1122.43298	368.13486	1266.02478	126.22470	510.30920	-8.43633	83.90356	194.41861	98.30682	-1179.65894	552.52411	72.57226	-1000.31677	267.01682	-5.53942
204	1.692	884.82269	383.17279	1399.92786	-233.79388	359.27991	1278.55530	-1123.89746	370.64694	1263.46814	102.04460	512.03442	-8.62613	115.25378	194.43594	97.88809	-1146.25537	543.82013	76.01699	-1024.54797	268.74268	-5.45066
205	1.700	885.22736	382.42422	1399.87427	-234.96460	358.11673	1278.85498	-1125.03394	372.74155	1261.22766	77.76604	513.82349	-8.69800	147.21939	194.66615	97.20292	-1112.94287	534.31732	79.81334	-1048.95313	270.61319	-5.47487
206	1.708	885.56537	381.90848	1400.08569	-235.74857	357.11496	1279.78333	-1125.76367	374.23007	1259.43835	53.35272	515.67371	-8.63564	179.78946	195.13092	96.31271	-1079.77844	524.39014	83.48335	-1073.49817	272.57190	-5.52192
207	1.717	885.90906	381.50842	1400.62573	-236.10526	356.35587	1281.33093	-1126.13940	375.11713	1258.21045	28.75919	517.57056	-8.49173	212.97696	195.81465	95.20628	-1046.49805	514.45337	86.66171	-1098.13647	274.53925	-5.46056
208	1.725	886.33484	381.09628	1401.52539	-236.01706	355.87323	1283.48792	-1126.27759	375.56271	1257.63159	3.96259	519.45465	-8.34129	246.75800	196.66379	93.84464	-1012.70917	504.80942	89.20319	-1122.83582	276.43625	-5.21802
209	1.733	886.88715	380.59854	1402.75146	-235.49234	355.67731	1286.22461	-1126.22778	375.72290	1257.76257	-21.02660	521.25458	-8.23407	281.03033	197.65742	92.24937	-978.22656	495.58594	91.07559	-1147.62976	278.26239	-4.83216
210	1.742	887.58478	379.99252	1404.23022	-234.56677	355.77005	1289.47913	-1125.96973	375.67459	1258.65662	-46.17660	522.97968	-8.18451	315.63608	198.88901	90.51466	-943.22162	486.80640	92.26891	-1172.60559	280.06985	-4.38840
211	1.750	888.44250	379.29666	1405.87781	-233.30109	356.14392	1293.16589	-1125.48694	375.46948	1260.36340	-71.44395	524.71167	-8.17383	350.40198	200.53223	88.72536	-908.12524	478.40781	92.77586	-1197.81421	281.87253	-3.94589
212	1.758	889.48218	378.56332	1407.61499	-231.77026	356.77121	1297.19263	-1124.76331	375.17023	1262.87793	-96.80345	526.49377	-8.13704	385.12479	202.70128	86.96743	-873.49835	470.40411	92.63333	-1223.26172	283.65039	-3.54286
213	1.767	890.72803	377.84592	1409.36975	-230.04532	357.60129	1301.46619	-1123.76404	374.83185	1266.10168	-122.27718	528.30554	-8.00078	419.46274	205.36165	85.46792	-839.91833	463.14093	91.95124	-1248.95313	285.39624	-3.21576
214	1.775	892.19116	377.17075	1411.07520	-228.17526	358.58112	1305.88794	-1122.49817	374.50134	1269.87915	-147.91304	530.13525	-7.76404	452.75671	208.32779	84.58171	-807.84125	457.16745	90.82899	-1274.86145	287.10919	-2.98596
215	1.783	893.86212	376.54593	1412.66833	-226.18036	359.67883	1310.34729	-1121.04932	374.19901	1274.04260	-173.71448	531.99304	-7.48308	483.87170	211.27319	84.44762	-777.55554	452.74850	89.20653	-1300.86267	288.74353	-2.82329
216	1.792	895.71155	375.98428	1414.09424	-224.06018	360.88116	1314.72266	-1119.51111	373.87845	1278.40125	-199.57849	533.85577	-7.09692	511.30981	213.85106	84.53290	-749.28754	449.70776	86.80524	-1326.65991	290.15176	-2.57377
217	1.800	897.68915	375.50397	1415.31213	-221.81021	362.18250	1318.88855	-1117.94092	373.45480	1282.72290	-225.27992	535.64697	-6.23053	533.70563	215.92458	83.62492	-723.34406	447.82269	83.22837	-1351.73108	291.13159	-1.90480
218	1.808	899.72229	375.11075	1416.29553	-219.44009	363.58139	1322.72424	-1116.37317	372.84915	1286.75623	-250.39734	537.30670	-4.20872	550.32202	217.59357	80.57717	-700.12585	447.16415	78.15187	-1375.48889	291.62332	-0.44194
219	1.817	901.72375	374.80231	1417.02734	-216.98187	365.07108	1326.11560	-1114.83875	371.98993	1290.28674	-274.15060	538.92523	-0.33417	561.18829	219.02457	75.15738	-680.02924	448.07196	71.49142	-1397.60962	291.81100	1.92445
220	1.825	903.61542	374.58917	1417.49512	-214.48505	366.62485	1328.95789	-1113.37317	370.85550	1293.19238	-295.35962	540.80914	5.83182	566.96710	220.40289	68.06519	-663.40405	450.92615	63.37358	-1418.16101	291.96225	4.94004
221	1.833	905.35315	374.48706	1417.68848	-212.00693	368.19080	1331.16003	-1112.00964	369.52548	1295.45044	-312.66418	543.38647	14.46744	568.65753	221.90654	60.19157	-650.52637	455.73346	53.84737	-1437.41968	292.26233	8.22087
222	1.842	906.92639	374.49432	1417.60010	-209.59985	369.70758	1332.64880	-1110.75806	368.12369	1297.07959	-324.87921	547.08478	25.70761	567.13788	223.53499	51.99975	-641.53375	461.96490	42.76272	-1455.61938	292.77438	11.54479
223	1.850	908.33862	374.59055	1417.22729	-207.29581	371.13116	1333.36890	-1109.59021	366.72101	1298.08252	-331.21127	552.26733	39.70508	562.74878	225.03389	43.54933	-636.54724	469.26401	30.26730	-1472.73706	293.39490	15.08823
224	1.858	909.60016	374.75284	1416.56689	-205.10309	372.44287	1333.28552	-1108.45044	365.33798	1298.44531	-331.24585	558.91595	56.14359	555.22125	226.09682	34.92447	-635.89612	477.98465	17.39523	-1488.33508	293.95554	19.45494
225	1.867	910.73285	374.96475	1415.61072	-203.02097	373.63452	1332.39111	-1107.28430	364.02487	1298.17175	-325.01724	566.24530	73.56598	543.96851	226.70334	26.62241	-639.96991	488.03629	5.88342	-1501.50952	294.53842	25.17337
226	1.875	911.76941	375.21133	1414.34741	-201.05319	374.69275	1330.71509	-1106.06213	362.90787	1297.32056	-313.33145	573.16589	89.69678	528.47107	227.26279	19.62240	-648.73950	497.67850	-2.63693	-1510.97217	295.45471	31.97091
227	1.883	912.75159	375.47531	1412.77124	-199.21194	375.59695	1328.32971	-1104.78699	362.14551	1296.01794	-297.75952	579.18280	102.77081	508.67111	228.29929	14.86231	-661.81647	504.94547	-7.39687	-1515.39026	296.66312	38.66713
228	1.892	913.73242	375.73755	1410.88757	-197.51807	376.33170	1325.34534	-1103.49194	361.84244	1294.43445	-279.90485	584.41040	112.36473	485.35925	229.94099	12.40702	-679.12708	509.79520	-8.81455	-1513.94824	297.47653	43.84566
229	1.900	914.76959	375.97830	1408.71155	-196.00198	376.90607	1321.90417	-1102.23633	362.02267	1292.73950	-260.66882	589.02399	119.13182	460.06412	231.88776	11.42519	-700.60516	513.44946	-8.24119	-1506.60254	297.07285	46.59175
230	1.908	915.90643	376.18185	1406.26770	-194.71066	377.35767	1318.16797	-1101.09265	362.64648	1291.05957	-240.24931	593.05145	124.09691	434.26315	233.82449	11.05524	-725.06909	516.28577	-7.31123	-1493.68652	295.07767	46.71557
231	1.917	917.15552	376.34760	1403.59448	-193.71925	377.72784	1314.29810	-1100.12097	363.57104	1289.44336	-218.59952	596.38806	128.09073	408.72208	235.61180	10.86301	-750.60547	517.83148	-7.13356	-1475.41321	291.65121	44.53104
232	1.925	918.49695	376.49994	1400.75049	-193.12656	378.03000	1310.43530	-1099.34009	364.54929	1287.86218	-195.73380	598.86316	131.57619	383.56433	237.22858	10.63499	-776.00061	518.41620	-7.70549	-1451.85657	287.31772	40.57580
233	1.933	919.88367	376.68253	1397.81860	-193.02509	378.23929	1306.68689	-1098.71338	365.36197	1286.24866	-171.75255	600.40552	134.77682	358.71030	238.72993	10.24906	-801.00836	519.11383	-8.38597	-1423.24182	282.73196	35.51017
234	1.942	921.25153	376.94147	1394.90161	-193.45496	378.31494	1303.12866	-1098.18628	365.94489	1284.55530	-146.80182	601.08429	137.78152	334.12228	240.18344	9.72233	-825.68494	520.23853	-8.90317	-1390.16895	278.45816	30.13930
235	1.950	922.53528	377.30978	1392.11035	-194.35187	378.26031	1299.81604	-1097.78882	366.38348	1282.79565	-121.05524	600.97491	140.54100	309.77130	241.64160	9.18237	-850.08063	521.68286	-9.26567	-1353.62305	274.86578	25.37817
236	1.958	923.68274	377.79480	1389.55103	-195.52759	378.17868	1296.79419	-1097.65405	366.76953	1281.02795	-94.67532	600.14484	142.90683	285.58319	243.15910	8.75019	-874.29419	523.91425	-9.24147	-1314.76196	272.09341	22.08508
237	1.967	924.65973	378.37875	1387.30969	-196.73557	378.24615	1294.10217	-1097.85876	367.03891	1279.30420	-67.77588	598.73169	144.73378	261.46838	244.76459	8.45595	-898.43457	527.03461	-8.76757	-1274.62976	270.13739	20.83856
238	1.975	925.45129	379.03827	1385.44092	-197.78532	378.60284	1291.78394	-1098.29712	366.96951	1277.63428	-40.42970	596.88483	145.94844	237.34882	246.43724	8.26507	-922.58826	530.19232	-8.22795	-1234.05518	269.10492	21.76389
239	1.983	926.06555	379.75952	1383.97253	-198.59592	379.26590	1289.90479	-1098.74597	366.29706	1275.97290	-12.67570	594.70471	146.55589	213.16986	248.13435	8.13915	-946.82721	532.72504	-7.93143	-1193.78503	269.29712	24.53844
240	1.992	926.53314	380.53058	1382.92151	-199.16821	380.13596	1288.54285	-1098.97253	364.79895	1274.24670	15.48780	592.28113	146.58034	188.92542	249.83209	8.03244	-971.13538	534.72723	-7.85070	-1154.61194	270.96948	28.64143
241	2.000	926.89447	381.32501	1382.30139	-199.53955	381.06223	1287.75525	-1098.79236	362.40829	1272.43396	44.06664	589.63562	145.94794	164.64944	251.51947	7.90368	-995.43335	536.51245	-7.84740	-1117.23535	274.11761	33.62551
242	2.008	927.18372	382.10013	1382.11877	-199.75375	381.89481	1287.55957	-1098.14063	359.38617	1270.63489	73.02951	586.64807	144.46269	140.34735	253.15503	7.79395	-1019.72546	538.23694	-7.83208	-1081.86670	278.52570	39.14712
243	2.017	927.42334	382.81635	1382.36621	-199.84137	382.50159	1287.94775	-1097.11426	356.26700	1269.06433	102.32133	583.22107	141.98361	115.94666	254.67877	7.80696	-1044.12500	539.91040	-7.75480	-1047.94910	283.94611	44.85505
244	2.025	927.62933	383.46051	1383.02197	-199.80707	382.77393	1288.90857	-1095.91589	353.51642	1267.97253	131.90709	579.41626	138.56691	91.35834	256.09445	7.97129	-1068.74194	541.48541	-7.57103	-1014.38397	290.18228	50.37632
245	2.033	927.81531	384.04507	1384.05493	-199.62692	382.63986	1290.43225	-1094.74524	351.31934	1267.55432	161.80545	575.29657	134.37967	66.57574	257.51245	8.19668	-1093.59546	542.96448	-7.26845	-980.15393	296.97311	55.42259
246	2.042	927.99231	384.59015	1385.42334	-199.25406	382.07367	1292.50500	-1093.73010	349.68039	1267.91516	192.06236	570.83148	129.58000	41.65289	259.06189	8.36655	-1118.59497	544.46790	-6.90580	-944.76501	303.88443	59.90156
247	2.050	928.17310	385.11862	1387.07434	-198.63010	381.09338	1295.10120	-1092.92993	348.58643	1269.10315	222.66672	565.98083	124.28313	16.61978	260.80472	8.40597	-1143.61084	546.13776	-6.59548	-908.22473	310.43121	63.92090
248	2.058	928.38086	385.66232	1388.94702	-197.70667	379.75320	1298.17456	-1092.34912	348.03897	1271.13293	253.54099	560.66888	118.51609	-8.51514	262.76904	8.29408	-1168.62830	547.99542	-6.43021	-870.87524	316.26245	67.66231
249	2.067	928.65082	386.25421	1390.97424	-196.46840	378.13013	1301.65454	-1091.92615	347.99634	1273.97253	284.65582	554.70563	112.18031	-33.72839	264.93372	8.09951	-1193.77563	549.93347	-6.41377	-833.33582	321.17303	71.23341
250	2.075	929.02234	386.91058	1393.08252	-194.93825	376.30334	1305.45264	-1091.54993	348.34229	1277.52661	316.09415	547.76868	105.08044	-59.00366	267.16702	7.96171	-1219.16199	551.81128	-6.49779	-796.44006	325.01727	74.58282
251	2.083	929.53046	387.62115	1395.19360	-193.16197	374.34485	1309.47083	-1091.11572	348.91440	1281.63477	347.96161	539.59521	97.11539	-84.36005	269.29788	7.96557	-1244.78296	553.60168	-6.65177	-761.04211	327.67297	77.49948
252	2.092	930.20245	388.35159	1397.23206	-191.18570	372.32455	1313.61230	-1090.56360	349.55457	1286.09045	380.30310	530.49280	88.63708	-109.81110	271.23297	8.06790	-1270.53149	555.47589	-6.78161	-727.77618	329.03540	79.70271
253	2.100	931.05676	389.06268	1399.13208	-189.04565	370.30725	1317.78760	-1089.86707	350.15091	1290.66711	413.09039	521.41376	80.49949	-135.29370	272.95905	8.16284	-1296.13855	557.70886	-6.54057	-696.99390	328.98932	80.93161
254	2.108	932.09674	389.73334	1400.84009	-186.77419	368.33926	1321.90735	-1088.99854	350.64682	1295.13110	446.03333	513.24371	73.56577	-160.63995	274.45529	8.21227	-1321.08228	560.50836	-5.24859	-668.89502	327.39752	80.95184
255	2.117	933.30133	390.36346	1402.31482	-184.40811	366.44342	1325.86572	-1087.91333	351.01056	1299.26025	478.20737	506.27029	68.15399	-185.53833	275.64911	8.38126	-1344.69006	563.90015	-2.11710	-643.64905	324.15302	79.55281
256	2.125	934.62360	390.95496	1403.52991	-181.99268	364.62369	1329.53113	-1086.57715	351.22241	1302.88379	507.92291	500.26846	63.79652	-209.41608	276.47714	9.03850	-1366.44641	567.74133	3.22837	-621.42676	319.27496	76.59270
257	2.133	936.00153	391.49585	1404.47302	-179.58218	362.87003	1332.75781	-1085.03516	351.32669	1305.90100	533.08099	494.83545	59.41426	-231.40863	276.95538	10.48173	-1386.22754	571.76709	10.39724	-602.38342	312.93774	72.05859
258	2.142	937.37097	391.97214	1405.14050	-177.23822	361.16608	1335.40955	-1083.45605	351.43649	1308.23975	551.99286	489.74615	53.88556	-250.59613	277.10507	12.68055	-1404.26270	575.54181	18.60242	-586.63855	305.37958	66.11277
259	2.150	938.67859	392.38766	1405.53296	-175.02687	359.50024	1337.37976	-1082.05408	351.64008	1309.81848	564.31476	485.07138	46.67186	-266.34814	276.72504	15.47172	-1420.81274	578.62726	27.50293	-574.33179	296.82782	59.05544
260	2.158	939.89050	392.75803	1405.65186	-173.01215	357.87442	1338.60327	-1080.94629	351.95984	1310.57581	571.13245	480.97766	38.03545	-278.37512	275.18747	19.15272	-1435.78015	580.91595	37.59681	-565.72644	287.50473	51.16808
261	2.167	940.98767	393.09329	1405.49536	-171.24057	356.30640	1339.05383	-1080.10706	352.38589	1310.51086	573.75800	477.55023	28.72745	-286.19055	271.57169	24.84010	-1448.58276	582.46405	49.60391	-561.20209	277.60306	42.57435
262	2.175	941.95593	393.39664	1405.05701	-169.72180	354.82434	1338.73291	-1079.43945	352.88382	1309.68115	572.45380	474.86493	19.50375	-288.56116	265.34506	33.67383	-1458.28723	583.17535	63.21813	-561.12695	267.26907	33.27467
263	2.183	942.78625	393.66766	1404.32947	-168.42134	353.46320	1337.65723	-1078.84241	353.38715	1308.19250	566.48322	473.08618	10.95729	-284.07019	257.06500	45.15951	-1463.93481	583.11060	76.47700	-565.75867	256.78961	23.37786
264	2.192	943.48340	393.90146	1403.30762	-167.27081	352.26428	1335.84961	-1078.21960	353.81241	1306.19861	555.22504	472.36011	3.75060	-272.39636	248.23593	56.83082	-1464.96863	582.85583	86.79505	-575.23865	246.97905	13.45631
265	2.200	944.06964	394.09113	1401.98975	-166.18912	351.26471	1333.33887	-1077.48132	354.07828	1303.88110	538.97955	472.62177	-1.37022	-254.69672	240.27777	66.20140	-1461.47461	583.12396	92.85358	-589.57617	239.32095	4.76925
266	2.208	944.58228	394.23523	1400.38025	-165.11182	350.48120	1330.17163	-1076.56641	354.09607	1301.39844	518.73956	473.57889	-4.17715	-232.85767	233.57231	72.70023	-1454.04199	584.09930	95.31459	-608.47656	235.21216	-1.24227
267	2.217	945.07080	394.34283	1398.49268	-164.02026	349.91013	1326.42432	-1075.43970	353.75586	1298.83594	495.60458	474.94653	-5.32513	-208.64880	227.57233	77.40404	-1443.23364	585.49371	95.70423	-631.03912	234.71671	-4.14413
268	2.225	945.58936	394.43005	1396.35486	-162.95206	349.54349	1322.20776	-1074.08276	352.97910	1296.22583	470.69293	476.59802	-5.78494	-183.34906	221.68173	81.50024	-1429.05676	587.07721	94.87331	-655.71167	236.47749	-4.88281
269	2.233	946.18152	394.50787	1394.01086	-161.99478	349.38013	1317.65723	-1072.52930	351.81134	1293.62061	445.14462	478.43430	-6.13068	-157.73126	215.82121	85.40958	-1411.02026	588.82031	92.60475	-680.93835	238.96442	-4.78881
270	2.242	946.86737	394.57230	1391.51746	-161.27829	349.42062	1312.91272	-1070.88831	350.41577	1291.09375	419.75049	480.33102	-6.48958	-132.12128	210.31409	88.92638	-1388.66602	590.61896	88.43868	-705.94757	241.35063	-4.69172
271	2.250	947.64209	394.60605	1388.94287	-160.95901	349.64993	1308.10352	-1069.30652	348.96796	1288.66516	394.77042	482.24432	-6.86160	-106.43213	205.48280	91.72181	-1362.00903	592.07324	82.59819	-730.69098	243.44391	-4.85818
272	2.258	948.48181	394.58548	1386.36658	-161.17545	350.02548	1303.34448	-1067.91614	347.60339	1286.29041	370.17645	484.20724	-7.27222	-80.33319	201.40503	93.69396	-1331.67603	592.59064	76.13841	-755.26868	245.36385	-5.20918
273	2.267	949.35181	394.48914	1383.87207	-161.97583	350.47452	1298.73962	-1066.78149	346.44348	1283.91882	345.88171	486.24243	-7.71881	-53.53784	197.93887	95.00427	-1298.78271	591.75836	70.41235	-779.69928	247.26500	-5.57035
274	2.275	950.21429	394.30707	1381.53662	-163.25920	350.89014	1294.38440	-1065.87939	345.59189	1281.52417	321.79999	488.31345	-8.11336	-25.93121	194.84712	95.92216	-1264.59119	589.53156	66.38741	-803.98218	249.18694	-5.86657
275	2.283	951.03528	394.04343	1379.42456	-164.79367	351.14264	1290.36426	-1065.15881	345.09991	1279.07202	297.83087	490.33740	-8.33383	2.50482	191.91040	96.66526	-1230.07239	586.04565	64.26913	-828.12659	251.10165	-6.11484
276	2.292	951.79590	393.70770	1377.58765	-166.32750	351.11609	1286.76111	-1064.60486	345.02036	1276.49365	273.86334	492.24530	-8.37025	31.76096	189.00853	97.32551	-1195.65759	581.41058	63.67771	-852.15271	253.00134	-6.31736
277	2.300	952.50342	393.30844	1376.07117	-167.69626	350.73926	1283.66956	-1064.21423	345.47040	1273.74451	249.84540	494.02161	-8.37308	61.78006	186.15512	97.87950	-1161.37622	575.68506	64.18259	-876.10901	254.88229	-6.44334
278	2.308	953.18726	392.85980	1374.91602	-168.83536	349.99664	1281.19800	-1063.95361	346.55743	1270.90125	225.79280	495.70978	-8.48048	92.44296	183.45522	98.23666	-1127.20288	568.90857	65.68149	-900.07068	256.71756	-6.48186
279	2.317	953.87988	392.38794	1374.15356	-169.73419	348.93317	1279.43066	-1063.77576	348.28723	1268.17163	201.69984	497.39600	-8.65959	123.64676	181.00153	98.28339	-1093.30200	561.06842	68.25788	-924.11444	258.48932	-6.45224
280	2.325	954.60205	391.92325	1373.80164	-170.39783	347.64850	1278.38794	-1063.63354	350.51297	1265.78503	177.53119	499.13892	-8.78674	155.38010	178.83167	97.91644	-1059.98926	552.15851	71.73517	-948.29199	260.20590	-6.38144
281	2.333	955.36096	391.48749	1373.86267	-170.82654	346.27560	1278.03564	-1063.44592	352.92249	1263.87585	153.27919	500.90857	-8.81892	187.68146	176.95775	97.07177	-1027.44238	542.34045	75.53739	-972.61646	261.90125	-6.29874
282	2.342	956.15698	391.08951	1374.32593	-171.00842	344.94946	1278.33020	-1063.10474	355.17261	1262.47400	128.93176	502.63931	-8.81395	220.57278	175.36842	95.73623	-995.47540	531.90002	79.01515	-997.08093	263.64807	-6.22430
283	2.350	956.99384	390.72812	1375.16809	-170.92413	343.77945	1279.24756	-1062.56287	357.05832	1261.57935	104.42693	504.33362	-8.81323	254.05786	174.00922	93.94406	-963.63208	521.13501	81.79749	-1021.69531	265.53561	-6.15147
284	2.358	957.88049	390.39981	1376.35083	-170.55380	342.83841	1280.78064	-1061.86780	358.53256	1261.22351	79.70486	506.06616	-8.78754	288.16492	172.80861	91.75710	-931.47302	510.39194	83.84535	-1046.47046	267.58020	-6.05351
285	2.367	958.82697	390.10324	1377.82324	-169.87695	342.16599	1282.92102	-1061.08350	359.65286	1261.47681	54.77191	507.89691	-8.69006	322.98242	171.75931	89.24659	-898.77240	499.97150	85.27666	-1071.36621	269.64658	-5.88619
286	2.375	959.84656	389.83725	1379.52795	-168.87204	341.77429	1285.63904	-1060.23132	360.53754	1262.42383	29.67909	509.81949	-8.51187	358.56006	170.95508	86.52911	-865.56848	489.91254	86.15734	-1096.31006	271.50790	-5.57695
287	2.383	960.95886	389.59824	1381.40552	-167.52692	341.65417	1288.87256	-1059.26538	361.24243	1264.12280	4.45729	511.76221	-8.29688	394.72415	170.54010	83.79257	-832.18872	480.05212	86.44826	-1121.28040	273.04608	-5.06817
288	2.392	962.18591	389.37799	1383.39648	-165.85043	341.77927	1292.53101	-1058.07007	361.66589	1266.56274	-20.89523	513.60950	-8.10530	431.10272	170.64914	81.25285	-799.20850	470.37845	86.14624	-1146.35242	274.39441	-4.40918
289	2.400	963.55023	389.16879	1385.44177	-163.86574	342.11099	1296.51416	-1056.55371	361.68488	1269.64795	-46.37603	515.28674	-7.96138	467.28146	171.35950	79.14143	-767.23022	461.27878	85.38039	-1171.64307	275.80350	-3.75669
290	2.408	965.07660	388.97726	1387.48267	-161.59384	342.61578	1300.72876	-1054.73633	361.35684	1273.21692	-71.98067	516.85999	-7.84424	502.71539	172.64484	77.73148	-736.62732	453.29715	84.25592	-1197.21143	277.36182	-3.25332
291	2.417	966.78503	388.82678	1389.46460	-159.05170	343.27515	1305.08044	-1052.75037	360.94547	1277.11218	-97.71848	518.46625	-7.72672	536.44366	174.32832	77.21574	-707.52142	446.66513	82.65547	-1222.98999	278.92514	-2.90942
292	2.425	968.67413	388.73959	1391.34326	-156.26640	344.07224	1309.45459	-1050.77917	360.72253	1281.22009	-123.54706	520.13574	-7.56024	567.01434	176.08699	77.33606	-680.00604	441.34433	80.32077	-1248.68567	280.25739	-2.53283
293	2.433	970.70764	388.72433	1393.08728	-153.28467	344.98190	1313.70935	-1048.93152	360.72159	1285.39221	-149.27522	521.78577	-7.04498	592.86621	177.61832	77.10917	-654.36304	437.39459	77.04319	-1273.72168	281.17538	-1.73408
294	2.442	972.81616	388.78101	1394.66943	-150.16830	345.97925	1317.68872	-1047.15564	360.72336	1289.39966	-174.46802	523.38928	-5.41000	612.92004	178.84665	75.24156	-631.06659	434.95612	72.65388	-1297.46826	281.67038	-0.11517
295	2.450	974.91345	388.90381	1396.06519	-146.98624	347.04431	1321.24329	-1045.29041	360.41928	1293.00476	-198.30363	525.08093	-1.64536	626.88373	179.92743	71.04347	-610.63043	434.13498	67.01037	-1319.61987	281.94290	2.42554
296	2.458	976.91492	389.07556	1397.25879	-143.80719	348.15463	1324.24805	-1043.21045	359.57837	1296.03772	-219.49841	527.07239	4.94986	635.17163	181.07887	64.80433	-593.47327	435.14740	60.10425	-1340.28564	282.26025	5.60745
297	2.467	978.74847	389.27020	1398.24316	-140.68912	349.27902	1326.60657	-1040.94849	358.19589	1298.41675	-236.48486	529.47308	14.48633	638.68292	182.41699	57.26290	-579.82996	438.20764	51.97044	-1359.68640	282.77209	9.01943
298	2.475	980.36145	389.46494	1399.01306	-137.67200	350.38083	1328.24243	-1038.68140	356.50443	1300.13147	-247.76648	532.32056	26.74231	638.50903	183.85373	48.95324	-569.73682	443.28812	42.57316	-1377.75635	283.45410	12.40421
299	2.483	981.72742	389.64832	1399.56067	-134.77870	351.42056	1329.09546	-1036.58704	354.79013	1301.19824	-252.16632	535.87592	41.56215	635.50006	185.11148	40.15077	-563.19708	450.32501	32.06420	-1394.05713	284.21841	15.80830
300	2.492	982.84943	389.82101	1399.87537	-132.01959	352.35675	1329.12915	-1034.73730	353.25479	1301.61475	-249.07324	540.72449	58.71812	629.81635	185.97456	31.29570	-560.37329	459.20209	21.01979	-1407.97607	285.05829	19.65601
301	2.500	983.75629	389.99258	1399.94580	-129.39717	353.15271	1328.34387	-1033.12781	352.06091	1301.35754	-238.93320	547.23834	77.20633	620.70215	186.60214	23.31059	-561.48956	469.23386	10.47772	-1418.79956	286.02652	24.52672
302	2.508	984.49854	390.16977	1399.76184	-126.91355	353.78653	1326.78760	-1031.73743	351.37140	1300.42822	-223.37762	554.84827	94.94082	606.82324	187.44011	17.32870	-566.59088	479.14075	1.89780	-1425.63464	287.02750	30.50336
303	2.517	985.14539	390.34863	1399.31750	-124.58006	354.26309	1324.55652	-1030.52563	351.27460	1298.89941	-204.47276	562.28003	109.71141	587.52039	188.76990	13.87094	-575.70660	487.46854	-3.57909	-1427.50488	287.59464	36.70690
304	2.525	985.77545	390.53134	1398.61414	-122.42448	354.61981	1321.78772	-1029.40930	351.70132	1296.92212	-183.78754	568.57294	120.55329	563.95990	190.50908	12.39944	-589.25018	492.91705	-6.21397	-1423.70142	287.00793	41.64595
305	2.533	986.45996	390.74243	1397.66089	-120.49148	354.91360	1318.64124	-1028.27466	352.42337	1294.69055	-162.02692	573.45319	127.94780	538.43250	192.41638	11.90389	-607.63885	495.19064	-7.31589	-1414.02429	284.80444	44.05337
306	2.542	987.24725	391.01608	1396.47925	-118.83757	355.19858	1315.27637	-1027.03711	353.14655	1292.38171	-139.26340	576.99768	133.01196	512.64789	194.28680	11.67582	-630.26086	495.80182	-7.73409	-1398.61719	281.08957	43.45622
307	2.550	988.15356	391.37238	1395.11145	-117.52797	355.50455	1311.83533	-1025.71997	353.65854	1290.10022	-115.42789	579.35657	136.79886	487.21136	196.00203	11.42825	-655.34753	496.74899	-7.59324	-1377.70203	276.33408	40.21797
308	2.558	989.15894	391.81213	1393.62622	-116.63575	355.81943	1308.43689	-1024.47021	353.92676	1287.87219	-90.61259	580.61725	140.01793	462.16251	197.52789	11.06948	-681.00012	498.23224	-7.32949	-1351.56055	271.05548	35.24108
309	2.567	990.21344	392.32764	1392.11475	-116.23232	356.08548	1305.16748	-1023.45398	354.04926	1285.69678	-65.03059	580.80334	143.03461	437.41602	198.88841	10.56714	-706.12817	499.18530	-7.66338	-1320.67029	265.70825	29.58521
310	2.575	991.25037	392.90894	1390.68054	-116.35651	356.22855	1302.07251	-1022.71912	354.10626	1283.58533	-38.86029	579.97137	145.99597	412.90649	200.14877	9.94303	-730.64380	499.76016	-8.48484	-1285.84033	260.69565	24.20376
311	2.583	992.19568	393.54263	1389.42603	-116.96401	356.21976	1299.16675	-1022.18719	354.08261	1281.55615	-12.19640	578.24200	148.89940	388.61237	201.39388	9.28480	-754.96014	501.17978	-8.99881	-1248.20654	256.34509	19.85661
312	2.592	992.98053	394.21866	1388.43909	-117.89237	356.13531	1296.46106	-1021.77209	353.92758	1279.62842	14.92087	575.79071	151.59067	364.52991	202.69424	8.69263	-779.29260	503.39011	-9.03268	-1208.93298	252.81781	17.12489
313	2.600	993.56207	394.94125	1387.77954	-118.90129	356.15326	1293.98120	-1021.45746	353.63052	1277.82507	42.48281	572.75836	153.78947	340.62665	204.09286	8.22438	-803.52881	505.12473	-9.12597	-1168.83813	250.10808	16.42465
314	2.608	993.93494	395.72137	1387.47766	-119.78337	356.45432	1291.77759	-1021.25995	353.21051	1276.15698	70.48625	569.08392	155.15860	316.80927	205.61078	7.89225	-827.61572	506.14795	-9.43851	-1128.40552	248.22714	17.92371
315	2.617	994.12134	396.55637	1387.54553	-120.44189	357.10178	1289.93152	-1021.16254	352.66187	1274.62097	98.93266	564.62885	155.43553	292.93735	207.24423	7.66642	-851.67615	507.32990	-9.64452	-1088.14246	247.31186	21.41388
316	2.625	994.15369	397.42758	1387.99255	-120.87990	358.01794	1288.54700	-1021.10437	351.93088	1273.21570	127.85216	559.62079	154.60236	268.91180	208.95982	7.49649	-875.76019	508.86343	-9.72358	-1048.79944	247.50356	26.33222
317	2.633	994.06262	398.31079	1388.82947	-121.15147	359.04523	1287.71619	-1021.00757	350.94458	1271.94788	157.27052	554.67645	152.84319	244.75259	210.69136	7.38257	-899.84082	510.44937	-9.82643	-1011.16693	248.83047	31.99183
318	2.642	993.87000	399.17795	1390.06006	-121.32295	360.00226	1287.48511	-1020.79675	349.66788	1270.84167	187.16483	550.14917	150.21342	220.50858	212.33504	7.40400	-924.00214	512.43182	-9.72966	-975.56873	251.23439	37.83920
319	2.650	993.58887	399.99963	1391.67444	-121.44969	360.71948	1287.85400	-1020.42456	348.12735	1269.97144	217.50937	545.77155	146.48946	196.15314	213.80690	7.61411	-948.38007	515.01514	-9.24907	-941.52209	254.63129	43.54004
320	2.658	993.23181	400.75943	1393.64563	-121.56352	361.07120	1288.80530	-1019.88995	346.39014	1269.47620	248.34148	541.11664	141.44731	171.65689	215.14977	7.92941	-973.01086	517.60767	-8.59381	-908.00049	258.92859	48.90123
321	2.667	992.82013	401.45911	1395.92944	-121.66237	360.98776	1290.32263	-1019.21344	344.55865	1269.52673	279.73303	536.05029	135.12090	147.04416	216.53041	8.19495	-997.81909	519.82306	-7.95584	-874.10834	263.97589	53.77321
322	2.675	992.38788	402.10349	1398.46643	-121.70132	360.44357	1292.39014	-1018.42627	342.78741	1270.27502	311.70609	530.70349	127.77244	122.33130	218.11256	8.30958	-1022.70117	521.84039	-7.37637	-839.49805	269.47223	58.05206
323	2.683	991.97961	402.69006	1401.19153	-121.59535	359.44394	1294.98438	-1017.58704	341.26407	1271.81543	344.20053	525.32990	119.77789	97.48914	219.93939	8.26564	-1047.64404	523.78247	-6.92675	-804.27283	274.97684	61.74971
324	2.692	991.63983	403.21695	1404.04175	-121.24358	358.02094	1298.06628	-1016.75647	340.15198	1274.16492	377.16266	520.02795	111.46121	72.46524	221.88400	8.17244	-1072.71704	525.62756	-6.61755	-768.75378	280.05237	64.98431
325	2.700	991.40387	403.69495	1406.95410	-120.56583	356.23172	1301.57446	-1015.95331	339.53363	1277.26721	410.70435	514.30066	102.85217	47.23999	223.75824	8.19652	-1097.95825	527.41522	-6.34781	-733.41156	284.38220	67.86211
326	2.708	991.30005	404.15018	1409.86292	-119.52225	354.15851	1305.42688	-1015.15491	339.37500	1281.01025	445.04498	507.31549	93.84291	21.84641	225.53001	8.38698	-1123.37256	529.19604	-6.08545	-698.86053	287.78369	70.36861
327	2.717	991.35535	404.61267	1412.70410	-118.10854	351.90894	1309.53125	-1014.32904	339.53867	1285.23059	480.10059	499.01160	84.86040	-3.67560	227.32065	8.61653	-1148.98999	530.99976	-5.94575	-665.74860	290.15079	72.36218
328	2.725	991.58862	405.10260	1415.42200	-116.34843	349.59973	1313.78748	-1013.45630	339.85605	1289.71375	515.15240	490.40375	76.95911	-29.26947	229.18739	8.70487	-1174.75122	532.94415	-5.95791	-634.58148	291.37891	73.64959
329	2.733	991.99487	405.62900	1417.96716	-114.29323	347.32306	1318.07739	-1012.52325	340.20752	1294.22571	548.87476	482.57806	70.90622	-54.76422	231.02213	8.60279	-1200.31909	535.26538	-5.71321	-605.70856	291.32089	74.04251
330	2.742	992.53510	406.18713	1420.29797	-112.01767	345.12341	1322.26147	-1011.49103	340.57156	1298.57336	579.47784	475.93594	66.40527	-79.78522	232.62447	8.55109	-1225.15161	538.10889	-4.35445	-579.46527	289.78644	73.35092
331	2.750	993.14252	406.74652	1422.38440	-109.60658	343.00052	1326.18787	-1010.29858	341.01816	1302.62415	605.01746	470.29974	62.22362	-103.70807	233.84067	9.04891	-1248.74829	541.40759	-1.04063	-556.19397	286.59546	71.38435
332	2.758	993.74097	407.25125	1424.21008	-107.13978	340.93024	1329.70691	-1008.94653	341.62323	1306.25098	624.14941	465.31738	56.97888	-125.68201	234.64771	10.52410	-1270.75647	545.03015	4.48773	-536.11578	281.69403	68.03282
333	2.767	994.26178	407.64130	1425.77429	-104.68386	338.88663	1332.67944	-1007.54736	342.38510	1309.29333	636.92230	460.77963	49.95448	-144.80621	235.05179	13.02346	-1290.97656	548.84546	11.77906	-519.28467	275.23740	63.37187
334	2.775	994.65369	407.88199	1427.08679	-102.29044	336.85413	1334.98779	-1006.25043	343.22739	1311.60242	644.70557	456.62479	41.33656	-160.42847	234.84564	16.43728	-1309.29688	552.59698	20.15619	-505.73547	267.56165	57.64790
335	2.783	994.88715	407.98315	1428.15234	-99.99638	334.83057	1336.54822	-1005.15399	344.04382	1313.09595	649.07245	452.79666	31.86555	-172.17926	233.39487	21.23462	-1325.51416	555.80298	29.30256	-495.66925	259.08859	51.13912
336	2.792	994.95209	407.98947	1428.96460	-97.82370	332.82904	1337.31421	-1004.28821	344.73557	1313.75720	650.63599	449.34058	22.35135	-179.35992	229.79456	28.68286	-1339.17310	557.94763	39.38038	-489.42053	250.18362	44.04392
337	2.800	994.85211	407.94925	1429.51465	-95.77832	330.88513	1337.27197	-1003.62329	345.24255	1313.61279	648.88361	446.59686	13.44150	-180.48608	223.66521	39.51707	-1349.54053	558.92883	50.64164	-487.26862	241.05698	36.43790
338	2.808	994.59912	407.88644	1429.79517	-93.85194	329.06479	1336.43225	-1003.07538	345.55496	1312.73071	642.86920	445.04633	5.75842	-174.19763	215.84392	52.32007	-1355.76978	559.18689	62.75133	-489.35968	231.85408	28.29480
339	2.817	994.20947	407.78976	1429.80090	-92.02929	327.45410	1334.82471	-1002.52600	345.67740	1311.21838	631.92303	444.87292	-0.00995	-160.62885	207.85323	64.18995	-1357.30322	559.38232	74.31419	-495.77197	222.89453	19.67205
340	2.825	993.70282	407.62851	1429.53369	-90.29797	326.12848	1332.49683	-1001.84766	345.55127	1309.20313	616.00494	445.75610	-3.53157	-141.40070	200.60057	73.24165	-1354.22266	560.12012	83.38817	-506.61176	214.93735	11.05782
341	2.833	993.11066	407.38510	1429.00635	-88.65862	325.12436	1329.52026	-1000.92737	345.01578	1306.79871	595.74426	447.15442	-5.23384	-118.54291	193.89676	79.77086	-1347.09448	561.74109	88.82083	-521.98547	209.17458	3.56184
342	2.842	992.48761	407.06650	1428.23779	-87.13307	324.43179	1325.99451	-999.71674	343.89221	1304.09485	572.27826	448.75073	-5.95558	-93.73718	187.23441	85.04579	-1336.43140	564.05463	90.84714	-541.68384	206.53860	-1.60297
343	2.850	991.90924	406.68900	1427.25110	-85.77215	324.00757	1322.04053	-998.28302	342.13873	1301.19739	546.99243	450.49619	-6.32007	-68.12189	180.63196	89.76595	-1322.30713	566.44000	90.27862	-564.75293	206.82333	-4.14074
344	2.858	991.45239	406.26315	1426.08496	-84.66232	323.80038	1317.78796	-996.78015	339.91241	1298.26343	521.15082	452.35645	-6.56454	-42.30298	174.59320	93.79237	-1304.39209	568.44104	87.59657	-589.59344	208.82573	-4.88293
345	2.867	991.16595	405.78680	1424.80090	-83.92723	323.76971	1313.35730	-995.34882	337.48312	1295.43542	495.55643	454.26050	-6.75084	-16.47510	169.57104	96.74640	-1282.30981	570.07068	82.98728	-614.80743	211.34448	-4.91758
346	2.875	991.05292	405.24280	1423.47705	-83.71726	323.88373	1308.84546	-994.06848	335.10797	1292.74927	470.47556	456.18481	-6.97592	9.40530	165.62511	98.54999	-1255.99463	571.37878	76.85328	-639.82660	213.75415	-4.90580
347	2.883	991.07489	404.60251	1422.19531	-84.17274	324.11340	1304.32581	-993.00781	332.97006	1290.15381	445.80624	458.13361	-7.36435	35.49142	162.45491	99.52329	-1225.84607	572.00342	70.04175	-664.62964	215.90089	-5.07401
348	2.892	991.17017	403.83633	1421.03308	-85.35716	324.43665	1299.86218	-992.25983	331.18884	1287.60315	421.34982	460.08038	-7.93787	61.97235	159.65347	100.12975	-1192.71460	571.36023	63.66343	-689.24890	217.84683	-5.40313
349	2.900	991.27173	402.93674	1420.06311	-87.19073	324.83026	1295.52429	-991.90509	329.86151	1285.11011	397.00946	461.97162	-8.59271	89.02594	156.96692	100.66074	-1157.71484	569.13153	58.75191	-713.68274	219.69487	-5.79774
350	2.908	991.32373	401.93961	1419.35559	-89.44478	325.24777	1291.39001	-991.97296	329.08481	1282.72314	372.79199	463.79260	-9.17862	116.77585	154.38782	101.10863	-1121.89868	565.38940	55.90791	-737.96271	221.52374	-6.18361
351	2.917	991.29388	400.90488	1418.97351	-91.83687	325.61188	1287.54810	-992.41718	328.93338	1280.45911	348.71652	465.59045	-9.57471	145.27054	152.00928	101.29134	-1086.02026	560.36169	55.09068	-762.14551	223.36707	-6.48627
352	2.925	991.17444	399.87567	1418.96692	-94.16252	325.82422	1284.10852	-993.11108	329.41830	1278.27502	324.77914	467.39319	-9.74205	174.50732	149.86214	101.04393	-1050.53430	554.28094	55.81866	-786.28333	225.19017	-6.62459
353	2.933	990.97278	398.87299	1419.37085	-96.34491	325.78156	1281.20715	-993.89362	330.46088	1276.10840	300.93604	469.16339	-9.72954	204.44568	147.94995	100.27312	-1015.71960	547.31091	57.64888	-810.40332	226.93436	-6.60762
354	2.942	990.70313	397.91669	1420.20996	-98.38621	325.40353	1278.98083	-994.62024	331.91083	1273.93579	277.07239	470.87665	-9.62125	235.01544	146.30853	98.91911	-981.75256	539.49255	60.41367	-834.51270	228.60281	-6.56788
355	2.950	990.37653	397.02585	1421.50549	-100.29510	324.66846	1277.52490	-995.17639	333.60529	1271.80005	253.04718	472.56467	-9.49519	266.17624	144.96072	96.95810	-948.69995	530.80255	63.97896	-858.63239	230.25853	-6.62305
356	2.958	989.98975	396.20703	1423.27234	-102.03638	323.63422	1276.87573	-995.51459	335.43304	1269.80908	228.79716	474.25116	-9.41653	297.94559	143.89188	94.44495	-916.50763	521.25537	67.91650	-882.80908	231.94760	-6.74475
357	2.967	989.52777	395.45419	1425.50928	-103.52139	322.42346	1277.02551	-995.69751	337.36386	1268.13367	204.36389	475.93073	-9.39310	330.34833	143.07547	91.51100	-885.01105	511.02908	71.61017	-907.09729	233.68564	-6.80912
358	2.975	988.97974	394.75134	1428.19238	-104.64619	321.17847	1277.94580	-995.82477	339.41687	1266.97021	179.81044	477.60416	-9.35451	363.38892	142.50876	88.30125	-853.97095	500.48187	74.64056	-931.55127	235.50154	-6.74143
359	2.983	988.35272	394.07535	1431.27917	-105.34185	320.01797	1279.59668	-995.93097	341.60071	1266.46509	155.13704	479.29913	-9.22878	397.05890	142.22993	84.94960	-823.13147	489.94754	76.92093	-956.21289	237.40320	-6.56026
360	2.992	987.67090	393.40289	1434.71765	-105.58934	319.02457	1281.92639	-996.00354	343.84598	1266.66602	130.30324	481.06219	-9.01620	431.30841	142.26848	81.61848	-792.25427	479.58667	78.52506	-981.07977	239.29770	-6.31231
361	3.000	986.96570	392.71072	1438.45447	-105.39641	318.25714	1284.86890	-995.99414	345.91687	1267.52002	105.30138	482.90131	-8.77863	466.00244	142.61240	78.51496	-761.17932	469.39020	79.49105	-1006.10535	241.04672	-6.02739
362	3.008	986.27374	391.97128	1442.43372	-104.77435	317.75916	1288.34119	-995.78168	347.45886	1268.92871	80.16183	484.76367	-8.56877	500.92914	143.26804	75.89450	-729.98163	459.32510	79.83720	-1031.24841	242.62738	-5.71654
363	3.017	985.64172	391.15988	1446.59009	-103.74158	317.54938	1292.24304	-995.22894	348.26791	1270.83386	54.88942	486.58301	-8.38594	535.83167	144.28844	74.08642	-699.05176	449.57373	79.69731	-1056.50220	244.16783	-5.36920
364	3.025	985.11969	390.26987	1450.84937	-102.34151	317.61234	1296.45996	-994.25146	348.43411	1273.21851	29.42392	488.32367	-8.20345	570.29169	145.67273	73.43962	-668.90771	440.44641	79.23930	-1081.89307	245.80339	-4.97199
365	3.033	984.74524	389.32346	1455.13916	-100.64434	317.90286	1300.87073	-992.82635	348.17093	1276.04480	3.70300	490.01553	-8.02859	603.40576	147.26276	74.08089	-639.94519	432.09607	78.46610	-1107.47119	247.53163	-4.54704
366	3.042	984.53357	388.36667	1459.39636	-98.72311	318.36029	1305.35706	-991.03351	347.64612	1279.22754	-22.24504	491.73578	-7.90964	633.64960	148.80908	75.53567	-612.39594	424.56393	77.22899	-1133.25085	249.23109	-4.13137
367	3.050	984.47217	387.44742	1463.56982	-96.62855	318.92950	1309.80518	-989.06219	346.96927	1282.63391	-48.28006	493.51587	-7.78223	659.32825	150.13637	76.60100	-586.42535	417.95062	75.33300	-1159.08276	250.77621	-3.67709
368	3.058	984.51453	386.59512	1467.62061	-94.38736	319.58490	1314.10291	-987.08038	346.18121	1286.08142	-74.09738	495.31726	-7.21136	679.29315	151.24701	75.91141	-562.26550	412.48102	72.56731	-1184.54749	252.06079	-2.94851
369	3.067	984.58289	385.81406	1471.51843	-92.01736	320.33490	1318.13379	-985.12659	345.26797	1289.36475	-99.09659	497.15063	-5.30032	693.32764	152.37030	72.83276	-540.35120	408.56213	68.74478	-1209.05933	252.98074	-1.55201
370	3.075	984.58813	385.08203	1475.23682	-89.54041	321.20288	1321.77295	-983.22266	344.32632	1292.33826	-122.30547	499.17358	-0.98235	702.08197	153.87259	67.72527	-521.26953	406.63528	63.72525	-1232.18665	253.51492	0.79904
371	3.083	984.44977	384.36301	1478.74817	-86.98814	322.20618	1324.89587	-981.51385	343.62042	1294.95850	-142.43774	501.62732	6.49599	706.67865	155.94315	61.38080	-505.46140	406.90680	57.40623	-1253.85388	253.77248	4.00280
372	3.092	984.10486	383.63321	1482.02405	-84.40237	323.34109	1327.39636	-980.14178	343.22305	1297.17358	-158.12523	504.73752	17.39102	708.13538	158.37097	54.40155	-493.01483	409.35382	49.74865	-1274.19214	253.91440	7.62310
373	3.100	983.51550	382.89355	1485.03918	-81.82726	324.57004	1329.19568	-979.06775	342.80209	1298.82593	-168.15215	508.78671	31.68784	706.96252	160.67569	47.07389	-483.82773	413.92834	40.82790	-1293.24609	254.08316	11.20123
374	3.108	982.67749	382.15656	1487.76965	-79.29782	325.82208	1330.23743	-978.15582	342.04358	1299.75024	-171.47308	514.26190	49.19215	703.19617	162.41904	39.57423	-477.93082	420.69388	30.92964	-1310.79382	254.34993	14.50591
375	3.117	981.61658	381.42392	1490.18396	-76.83945	327.01389	1330.48157	-977.32581	341.02094	1299.89807	-167.43097	521.53308	68.93851	696.63544	163.45206	32.15167	-475.61169	429.60956	20.58877	-1326.32092	254.65353	17.66161
376	3.125	980.37366	380.67981	1492.24280	-74.47681	328.07880	1329.91003	-976.56305	340.02988	1299.33093	-156.47142	530.16565	88.63725	686.83752	163.99992	25.17677	-477.25903	439.88635	10.51858	-1339.08899	254.85422	21.15168
377	3.133	978.99725	379.91165	1493.91785	-72.23914	328.98444	1328.53955	-975.86682	339.31662	1298.16675	-140.45352	539.04724	105.60479	673.01123	164.56790	19.20384	-483.10968	449.75290	1.66463	-1348.17383	254.78427	25.45933
378	3.142	977.54767	379.13208	1495.20337	-70.16084	329.73135	1326.43469	-975.21906	338.97296	1296.54321	-121.73663	547.33173	118.50206	654.54266	165.64142	14.89623	-493.16940	457.49695	-4.84502	-1352.50293	254.09557	30.42031
379	3.150	976.10126	378.37250	1496.11133	-68.28189	330.34430	1323.70642	-974.59546	338.95718	1294.59180	-101.89455	554.79736	127.72718	631.94208	167.32507	12.50824	-507.47949	462.90353	-8.29988	-1351.15405	252.25102	34.97535
380	3.158	974.74597	377.67001	1496.66772	-66.64822	330.86792	1320.49768	-974.01428	339.20126	1292.42957	-81.39438	561.40082	134.37978	606.85126	169.34134	11.59427	-526.22211	467.11957	-9.01167	-1343.80029	248.92056	37.70974
381	3.167	973.56537	377.06476	1496.91406	-65.31570	331.35623	1316.96362	-973.54553	339.70035	1290.17358	-60.15092	566.95355	139.37123	580.93335	171.36469	11.44926	-548.96912	470.90286	-8.18982	-1330.72754	244.26956	37.69136
382	3.175	972.61548	376.58969	1496.90588	-64.35774	331.85114	1313.25732	-973.22186	340.46478	1287.92798	-38.04781	571.25940	143.30643	555.06616	173.20993	11.50360	-574.11395	473.65256	-7.29514	-1312.38647	238.77274	34.91921
383	3.183	971.91235	376.25854	1496.70569	-63.86641	332.36972	1309.51575	-972.94708	341.39319	1285.73535	-15.10498	574.29089	146.66562	529.50934	174.82814	11.37821	-599.79877	474.65591	-7.23774	-1289.11621	232.92224	30.18914
384	3.192	971.43646	376.06335	1496.37634	-63.94085	332.89694	1305.83972	-972.57733	342.26508	1283.56079	8.55143	576.11035	149.84714	504.33331	176.27776	10.94027	-625.12378	474.71887	-7.85002	-1261.33142	227.16833	24.64104
385	3.200	971.14063	375.97189	1495.97949	-64.66499	333.36813	1302.27991	-972.12036	342.87213	1281.34619	32.76264	576.74152	153.06461	479.53329	177.65018	10.28593	-650.09283	475.43323	-8.41972	-1229.81958	221.94649	19.34704
386	3.208	970.95880	375.93130	1495.58057	-66.07485	333.67178	1298.84595	-971.77679	343.12082	1279.08557	57.38089	576.16644	156.25267	455.01965	178.98190	9.60642	-674.83148	477.00519	-8.78169	-1195.72375	217.60664	15.12286
387	3.217	970.81622	375.89413	1495.25220	-68.11111	333.71863	1295.54443	-971.76807	343.03516	1276.85229	82.29594	574.41449	159.10919	430.69592	180.25928	9.05489	-699.28333	478.38220	-9.27564	-1160.14783	214.29425	12.52200
388	3.225	970.63879	375.84595	1495.06543	-70.57648	333.54999	1292.42395	-972.16992	342.70865	1274.76318	107.48195	571.70575	161.32236	406.50653	181.52794	8.65503	-723.49890	479.47571	-9.76605	-1123.78101	211.93582	11.87545
389	3.233	970.36292	375.80646	1495.08154	-73.16833	333.37869	1289.57910	-972.86285	342.24719	1272.92419	133.00775	568.43787	162.77087	382.42426	182.92273	8.30138	-747.70697	481.26093	-9.70328	-1086.95117	210.41649	13.26956
390	3.242	969.94312	375.80542	1495.35327	-75.61537	333.47858	1287.10986	-973.58630	341.70813	1271.39465	158.91321	564.90668	163.43384	358.45212	184.52185	7.88738	-771.98132	483.60297	-9.21319	-1049.99536	209.78424	16.47492
391	3.250	969.34967	375.85416	1495.92944	-77.79765	333.99426	1285.09717	-974.10638	341.04111	1270.15100	185.11584	561.11743	163.17720	334.58585	186.26782	7.44641	-796.17786	485.12793	-9.12685	-1013.53137	210.22879	20.97491
392	3.258	968.56250	375.93237	1496.85657	-79.73460	334.85980	1283.62085	-974.39172	340.09991	1269.07593	211.55931	556.95673	161.77293	310.74457	188.05074	7.12948	-820.24060	485.41995	-9.79651	-978.33356	211.89333	26.16548
393	3.267	967.57043	376.00290	1498.17346	-81.49843	335.88321	1282.76624	-974.61401	338.79401	1268.05701	238.34328	552.42487	159.08275	286.79593	189.76382	7.05408	-844.29517	485.52475	-10.70007	-944.87103	214.78029	31.57021
394	3.275	966.37482	376.03839	1499.90039	-83.15495	336.86230	1282.59143	-974.98755	337.22955	1267.12988	265.56573	547.57288	155.10773	262.64999	191.33228	7.20739	-868.45392	486.34854	-11.22709	-912.92920	218.79591	36.91235
395	3.283	964.99310	376.03357	1502.02832	-84.74103	337.63132	1283.10168	-975.60516	335.58527	1266.45667	293.17706	542.31250	149.93242	238.29169	192.75450	7.48977	-892.74829	487.90070	-11.23828	-881.70770	223.78792	42.06229
396	3.292	963.45850	376.00067	1504.51917	-86.25286	338.06906	1284.26355	-976.37036	333.90720	1266.17163	321.06635	536.44635	143.71579	213.75644	194.11525	7.80496	-917.23395	489.90833	-10.89731	-850.33093	229.52652	46.93508
397	3.300	961.81433	375.96405	1507.32166	-87.64107	338.10406	1286.03467	-977.07489	332.17609	1266.34766	349.12253	529.87561	136.67039	189.10623	195.56834	8.07481	-941.99750	492.37424	-10.31839	-818.29224	235.69653	51.41639
398	3.308	960.10895	375.95319	1510.38257	-88.81999	337.71481	1288.37415	-977.56427	330.46945	1267.07178	377.22336	522.66199	128.98581	164.37366	197.22939	8.22080	-967.01709	495.40686	-9.49675	-785.51001	241.95522	55.40240
399	3.317	958.39484	375.99103	1513.64648	-89.69009	336.92856	1291.24084	-977.82257	328.94962	1268.45056	405.35159	514.79883	120.74883	139.52292	199.08817	8.20124	-992.10535	498.69037	-8.55037	-752.17456	248.01575	58.88824
400	3.325	956.72974	376.09262	1517.04846	-90.16554	335.81308	1294.58838	-977.92133	327.77301	1270.56189	433.71976	506.05237	111.94630	114.51089	201.06659	8.07969	-1017.06879	501.56747	-7.77802	-718.68262	253.66107	61.94642
401	3.333	955.17383	376.27029	1520.51294	-90.19871	334.44666	1298.36145	-977.93408	327.02594	1273.43091	462.65024	496.30450	102.67843	89.33911	203.09315	8.00528	-1041.93750	503.78363	-7.36159	-685.65125	258.69077	64.60707
402	3.342	953.78027	376.52423	1523.96667	-89.78905	332.89212	1302.49060	-977.89526	326.69269	1277.01196	492.29169	485.96970	93.43185	64.00253	205.11957	8.06860	-1067.01318	505.73618	-7.23067	-653.80847	262.89807	66.78136
403	3.350	952.58661	376.83218	1527.34875	-88.97330	331.20334	1306.88745	-977.80066	326.67029	1281.16418	522.47919	475.87399	85.06100	38.45840	207.10431	8.21063	-1092.59436	507.91364	-7.25188	-623.72919	266.09680	68.29557
404	3.358	951.61340	377.16724	1530.61047	-87.81138	329.43893	1311.44214	-977.61206	326.83163	1285.65674	552.66516	466.81781	78.37086	12.74866	208.95554	8.31542	-1118.58069	510.40567	-7.32927	-595.71143	268.12823	68.96583
405	3.367	950.86023	377.51974	1533.71252	-86.37872	327.64777	1316.02405	-977.24902	327.08984	1290.20557	581.64905	459.14063	73.42410	-12.79047	210.51469	8.40236	-1144.44507	513.04431	-7.24606	-569.97150	268.81534	68.61546
406	3.375	950.29608	377.88428	1536.62146	-84.76048	325.85260	1320.48279	-976.62628	327.41147	1294.52124	607.43719	452.55054	69.17263	-37.43378	211.67213	8.75626	-1169.65308	515.82019	-6.48286	-546.85815	267.95166	67.05823
407	3.383	949.85541	378.23444	1539.30603	-83.04372	324.06079	1324.65430	-975.75275	327.79550	1298.37085	627.83862	446.52356	64.05692	-60.17749	212.45767	9.83920	-1193.94128	518.92694	-4.24906	-526.75226	265.39551	64.12935
408	3.392	949.44891	378.52698	1541.73779	-81.31041	322.28140	1328.37317	-974.78436	328.24545	1301.61658	641.71246	440.79639	57.05321	-80.00214	212.89598	12.02156	-1217.15332	522.34888	0.06515	-509.82056	261.14789	59.78717
409	3.400	948.98468	378.72821	1543.89063	-79.63003	320.52365	1331.49084	-973.94104	328.74908	1304.20508	649.78662	435.38190	48.15099	-96.21313	212.72906	15.53220	-1239.07129	525.67096	6.33972	-495.98303	255.32967	54.22247
410	3.408	948.38763	378.82986	1545.73718	-78.04951	318.78680	1333.89331	-973.37854	329.28693	1306.12256	653.97394	430.33759	38.07898	-108.53076	211.28357	20.92025	-1259.48926	528.44818	13.91339	-485.11945	248.15027	47.84534
411	3.417	947.61163	378.84149	1547.24854	-76.58853	317.06836	1335.50891	-973.15424	329.84100	1307.34509	655.63696	425.76840	27.75023	-116.45422	207.71754	29.34394	-1278.19971	530.54492	22.32087	-477.33215	239.89574	41.10102
412	3.425	946.64404	378.77399	1548.39661	-75.24792	315.38181	1336.30798	-973.26312	330.38782	1307.83643	654.49146	422.08612	17.89343	-118.55927	201.63033	41.54607	-1294.72144	532.11035	31.62925	-473.06012	230.91220	34.23447
413	3.433	945.49780	378.63324	1549.15515	-74.02409	313.75998	1336.29541	-973.66278	330.90533	1307.59534	649.15344	419.96213	9.09129	-113.26215	193.53925	56.25953	-1308.08459	533.37610	42.15063	-472.86456	221.61227	27.18529
414	3.442	944.19836	378.42007	1549.50427	-72.91685	312.25378	1335.49902	-974.28076	331.38785	1306.69800	638.56598	419.76672	2.01318	-100.44672	184.62813	70.53942	-1317.01050	534.51733	53.88211	-477.11871	212.52284	19.74967
415	3.450	942.78168	378.13229	1549.43555	-71.93053	310.92731	1333.95813	-975.03027	331.83588	1305.30151	622.84088	421.11267	-2.74158	-81.72467	175.86626	82.15724	-1320.47705	535.85010	65.99883	-486.00854	204.40857	12.01023
416	3.458	941.29877	377.77316	1548.95313	-71.07428	309.83685	1331.72339	-975.83301	332.21460	1303.60583	602.96771	423.08698	-5.16992	-59.30035	167.47765	91.02650	-1318.31982	537.93542	76.77476	-499.65735	198.32597	4.76262
417	3.467	939.81525	377.35669	1548.07520	-70.36427	309.01614	1328.86743	-976.59991	332.39423	1301.77124	580.06781	425.00177	-5.97519	-35.00592	159.38426	98.18847	-1311.25562	541.05420	84.39665	-517.96436	195.17802	-0.71612
418	3.475	938.40851	376.89816	1546.83740	-69.83221	308.48129	1325.49072	-977.18732	332.13586	1299.84119	555.14191	426.74744	-6.09688	-10.00909	151.80910	104.28438	-1300.17456	544.75812	88.18166	-540.22821	194.93228	-3.73619
419	3.483	937.16138	376.40442	1545.28711	-69.53780	308.23901	1321.70776	-977.45123	331.22852	1297.78394	529.22400	428.42749	-6.19688	15.10709	145.16672	109.30326	-1285.44751	548.25116	88.74466	-564.98169	196.57050	-4.80190
420	3.492	936.14600	375.87479	1543.47900	-69.57624	308.28549	1317.62854	-977.36841	329.67358	1295.60925	503.23788	430.07578	-6.46527	40.14273	139.67096	113.14282	-1266.91650	551.06519	86.99673	-590.53766	198.93686	-4.93771
421	3.500	935.40436	375.30255	1541.47510	-70.07523	308.59930	1313.34460	-977.02795	327.66211	1293.35608	477.68280	431.75458	-6.82007	65.11221	135.23514	115.94801	-1244.36597	553.17200	83.43037	-615.90869	201.33391	-4.88645
422	3.508	934.93951	374.67087	1539.34131	-71.17544	309.14175	1308.92896	-976.54633	325.43460	1291.01965	452.62894	433.58008	-7.20184	90.14764	131.55408	118.06308	-1217.89575	554.60236	78.37021	-640.95673	203.47704	-4.97927
423	3.517	934.72089	373.95615	1537.14148	-72.98683	309.87714	1304.44800	-976.09204	323.25598	1288.60388	427.93747	435.55954	-7.64038	115.43048	128.24106	119.85062	-1187.98108	555.19336	72.45108	-665.80682	205.34200	-5.26856
424	3.525	934.69757	373.14468	1534.93701	-75.52165	310.78674	1299.98303	-975.91034	321.40738	1286.17114	403.45029	437.54529	-8.16582	141.12314	125.01501	121.50732	-1155.41211	554.58600	66.59888	-690.50256	207.06148	-5.66307
425	3.533	934.81219	372.24741	1532.79102	-78.63423	311.83807	1295.64587	-976.22784	320.09845	1283.77747	379.08862	439.41080	-8.72478	167.33047	121.81502	122.96156	-1121.15063	552.38574	61.69545	-715.03589	208.78894	-6.04326
426	3.542	935.01056	371.29437	1530.76843	-82.03553	312.93716	1291.57458	-977.15698	319.43399	1281.42761	354.85696	441.16763	-9.18140	194.11459	118.76436	123.94682	-1086.01978	548.49237	58.36222	-739.40454	210.59207	-6.31359
427	3.550	935.24695	370.31564	1528.93579	-85.41557	313.92694	1287.91492	-978.66650	319.46835	1279.12024	330.77982	442.88220	-9.42264	221.49774	116.03837	124.20708	-1050.48926	543.22351	56.92680	-763.63831	212.42232	-6.43588
428	3.558	935.48651	369.33356	1527.35889	-88.58128	314.63202	1284.79968	-980.59729	320.22791	1276.88647	306.83423	444.57077	-9.45305	249.44553	113.72929	123.64043	-1014.84082	537.03937	57.48671	-787.80444	214.18576	-6.46246
429	3.567	935.70001	368.37195	1526.09534	-91.48425	314.90585	1282.33752	-982.71082	321.64816	1274.74988	282.91345	446.19492	-9.37410	277.90326	111.79855	122.27036	-979.51208	530.24683	59.96148	-811.95898	215.85634	-6.49245
430	3.575	935.85742	367.46158	1525.18921	-94.14424	314.66888	1280.60706	-984.73529	323.50842	1272.66040	258.87390	447.73013	-9.29767	306.86035	110.14845	120.14479	-945.15729	522.96271	64.02428	-836.11011	217.48279	-6.57847
431	3.583	935.93213	366.62399	1524.67004	-96.56764	313.94534	1279.64941	-986.42786	325.48972	1270.53638	234.64111	449.23007	-9.27409	336.35773	108.72591	117.28593	-912.29358	515.18823	68.97597	-860.26123	219.11276	-6.69994
432	3.592	935.91107	365.84814	1524.55432	-98.71674	312.87268	1279.46399	-987.66321	327.35629	1268.40039	210.24350	450.78436	-9.28122	366.42245	107.54299	113.71165	-880.91815	506.85803	73.88177	-884.46661	220.77660	-6.79664
433	3.600	935.79785	365.09912	1524.83862	-100.52412	311.65137	1280.01904	-988.47632	329.09949	1266.43164	185.74789	452.41931	-9.26482	397.00909	106.64719	109.49273	-850.50873	497.97473	78.03699	-908.82471	222.53331	-6.82003
434	3.608	935.61401	364.35526	1525.49658	-101.92833	310.46405	1281.26819	-989.02924	330.90170	1264.87756	161.18153	454.11639	-9.17218	428.01483	106.12260	104.78482	-820.36639	488.79449	81.26041	-933.40228	224.44777	-6.77402
435	3.617	935.40027	363.62689	1526.48596	-102.90437	309.43140	1283.15540	-989.51227	332.93011	1263.94128	136.50119	455.89264	-8.98650	459.33795	106.06409	99.79875	-789.97534	479.77448	83.71782	-958.17773	226.47900	-6.68630
436	3.625	935.21118	362.94281	1527.75171	-103.46690	308.62076	1285.61157	-990.02399	335.16992	1263.73059	111.65091	457.76978	-8.74492	490.90540	106.53861	94.74242	-759.18396	471.20517	85.56351	-983.09045	228.46951	-6.55322
437	3.633	935.10547	362.32553	1529.22681	-103.64949	308.06616	1288.55884	-990.54608	337.47562	1264.26843	86.64034	459.69400	-8.50725	522.64856	107.58349	89.84326	-728.19629	462.99091	86.79828	-1008.10925	230.26877	-6.33341
438	3.642	935.13782	361.77103	1530.83875	-103.48724	307.77692	1291.91760	-991.01239	339.69461	1265.51160	61.51110	461.53598	-8.34024	554.44141	109.16273	85.48708	-697.45428	454.88419	87.38118	-1033.23364	231.82439	-5.98092
439	3.650	935.35223	361.24820	1532.52051	-103.01707	307.74170	1295.60718	-991.37286	341.68759	1267.35522	36.25055	463.17667	-8.30228	585.89868	111.11835	82.25243	-667.49084	446.80731	87.29848	-1058.48987	233.22853	-5.51015
440	3.658	935.77838	360.72864	1534.20972	-102.27917	307.93451	1299.53601	-991.58667	343.27307	1269.64221	10.78140	464.67105	-8.36540	616.06274	113.21928	80.54742	-638.77484	438.95056	86.50235	-1083.93115	234.68335	-5.01673
441	3.667	936.43146	360.21613	1535.84680	-101.30798	308.32169	1303.59253	-991.56903	344.22736	1272.20483	-14.98026	466.30801	-8.39450	643.42560	115.30933	79.99174	-611.62836	431.66235	84.86057	-1109.60010	236.32069	-4.59198
442	3.675	937.30933	359.73663	1537.37988	-100.12752	308.86673	1307.64905	-991.22272	344.45776	1274.94641	-40.98639	468.29343	-8.26828	666.47675	117.43871	79.27858	-586.28979	425.25967	82.16803	-1135.44812	238.07005	-4.23637
443	3.683	938.38196	359.30859	1538.76575	-98.76213	309.53387	1311.57434	-990.54669	344.14920	1277.85095	-66.89912	470.47150	-7.80200	684.27979	119.79549	76.97684	-563.01965	420.02863	78.23126	-1161.24316	239.71120	-3.81724
444	3.692	939.58264	358.93045	1539.96179	-97.24527	310.30008	1315.24219	-989.65253	343.62854	1280.86304	-92.04785	472.63611	-6.32600	696.66949	122.51945	72.56672	-542.16693	416.33630	72.93187	-1186.57300	241.02266	-3.04568
445	3.700	940.81494	358.58728	1540.91870	-95.61398	311.17007	1318.53406	-988.67731	343.13788	1283.81445	-115.42189	474.90363	-2.65147	704.14502	125.63910	66.59960	-524.18628	414.54227	66.17041	-1211.02380	241.96355	-1.57432
446	3.708	941.97614	358.26288	1541.58398	-93.90248	312.16876	1321.34265	-987.73157	342.76950	1286.49304	-135.66624	477.54544	4.26080	707.54169	129.11618	59.96349	-509.54324	414.93878	57.87554	-1234.38855	242.75726	0.75584
447	3.717	942.98364	357.94611	1541.91260	-92.14137	313.31226	1323.57849	-986.91235	342.52820	1288.73840	-151.26804	480.73151	14.81761	707.57153	132.84023	53.20046	-498.56549	417.77518	48.11427	-1256.68860	243.68767	3.78965
448	3.725	943.79083	357.63196	1541.87158	-90.35634	314.58563	1325.16980	-986.29694	342.40967	1290.47058	-160.86182	484.74100	29.04233	704.55225	136.55295	46.42776	-491.41620	423.07809	37.09815	-1277.99292	244.80913	7.22951
449	3.733	944.38556	357.32651	1541.43835	-88.56689	315.93958	1326.05859	-985.90973	342.41379	1291.65161	-163.36919	490.23364	46.79512	698.48035	139.87599	39.59774	-488.23279	430.54114	25.24522	-1298.19788	245.96947	10.81950
450	3.742	944.77869	357.04333	1540.60156	-86.78848	317.30075	1326.19812	-985.71198	342.50281	1292.23694	-158.22586	497.72479	67.12092	689.24231	142.54045	32.69888	-489.29172	439.53320	13.48003	-1316.93555	247.04254	14.33480
451	3.750	944.99976	356.78662	1539.36279	-85.03836	318.59283	1325.56091	-985.61383	342.59958	1292.18445	-146.03836	506.73328	87.60414	676.72577	144.59244	25.86551	-494.99954	448.89124	3.35845	-1333.58777	248.02022	17.61251
452	3.758	945.09637	356.54935	1537.73328	-83.34380	319.75876	1324.15393	-985.49701	342.63116	1291.51160	-128.87694	516.07690	105.34070	660.80157	146.34818	19.60227	-505.68646	456.88300	-3.64464	-1347.27747	248.89301	20.75188
453	3.767	945.13269	356.32767	1535.72754	-81.74654	320.77039	1322.03418	-985.24799	342.55463	1290.33179	-109.29517	524.94794	118.76257	641.38324	148.13823	14.80762	-521.40955	462.00461	-7.34311	-1356.88574	249.43123	24.14727
454	3.775	945.18665	356.12598	1533.36023	-80.29947	321.63031	1319.31396	-984.79883	342.36694	1288.83264	-88.94310	533.09851	128.09912	618.75909	150.05829	12.06229	-541.71826	464.11578	-8.92435	-1361.24255	249.11440	28.04409
455	3.783	945.34698	355.94986	1530.65063	-79.05997	322.37149	1316.14746	-984.15686	342.12579	1287.22217	-68.26693	540.29474	134.41855	593.88672	151.99995	11.03986	-565.36969	464.54089	-9.62887	-1359.48254	247.40086	31.98088
456	3.792	945.69885	355.80249	1527.63574	-78.08958	323.04706	1312.70764	-983.41174	341.95679	1285.68384	-47.15150	546.21277	138.81097	568.06036	153.86261	10.94422	-590.65479	464.96799	-9.89657	-1351.34473	244.10651	34.81433
457	3.800	946.29889	355.69302	1524.37402	-77.46066	323.71442	1309.16040	-982.70892	341.98642	1284.34509	-25.47136	550.73145	142.22194	542.22559	155.59451	11.10489	-616.30029	466.42523	-9.71657	-1337.12500	239.51187	35.38173
458	3.808	947.15283	355.64178	1520.93872	-77.26014	324.41119	1305.64282	-982.20099	342.23657	1283.25623	-3.27972	554.01331	145.43179	516.76599	157.13768	11.09426	-641.81183	469.08667	-9.12929	-1317.30090	234.15456	33.19197
459	3.817	948.21454	355.66602	1517.41174	-77.58234	325.11530	1302.24048	-982.01862	342.63904	1282.40271	19.23910	556.29254	148.93155	491.73526	158.47597	10.73641	-667.08038	472.46637	-8.37269	-1292.28052	228.56625	28.69674
460	3.825	949.40570	355.77161	1513.88110	-78.51334	325.72653	1298.98438	-982.25568	343.15842	1281.75195	41.98071	557.67316	152.82278	467.04849	159.68292	10.09765	-692.05627	475.79120	-7.76204	-1262.63708	223.22133	23.10044
461	3.833	950.63867	355.97040	1510.43372	-80.10411	326.11075	1295.88000	-982.91925	343.81766	1281.27246	65.03011	558.17877	156.85876	442.58282	160.88422	9.37882	-716.74017	478.56714	-7.43875	-1229.58289	218.60986	17.85870
462	3.842	951.83069	356.28320	1507.14758	-82.31749	326.19830	1292.95435	-983.89325	344.59750	1280.90759	88.54785	557.90503	160.60611	418.25809	162.18094	8.77429	-741.20245	480.75961	-7.33352	-1195.03125	215.10092	14.19115
463	3.850	952.91437	356.71268	1504.09058	-84.97672	326.07788	1290.28040	-985.02673	345.36188	1280.57153	112.61577	556.94128	163.60107	394.06287	163.60272	8.35502	-765.51221	482.54510	-7.32113	-1160.87915	212.73483	12.85261
464	3.858	953.84290	357.23041	1501.32629	-87.80637	325.99313	1287.95166	-986.25293	345.87799	1280.17627	137.18686	555.28027	165.49471	370.01529	165.13841	8.03495	-789.69836	484.14948	-7.31078	-1127.93665	211.36667	14.05922
465	3.867	954.59119	357.80042	1498.91541	-90.57227	326.20407	1286.04321	-987.54797	345.91486	1279.64001	162.15050	553.03271	166.19415	346.10135	166.77872	7.68675	-813.77936	485.76108	-7.29647	-1095.65942	210.99413	17.47922
466	3.875	955.15295	358.40070	1496.91467	-93.17888	326.82245	1284.61035	-988.84308	345.36826	1278.89856	187.44235	550.50140	165.79501	322.24567	168.49713	7.31795	-837.79456	487.43503	-7.33574	-1063.21399	211.77380	22.40000
467	3.883	955.53241	359.01321	1495.37231	-95.64404	327.77094	1283.71484	-990.07623	344.30481	1277.94495	213.09477	547.91199	164.35405	298.33197	170.24100	7.07525	-861.79816	489.07196	-7.46810	-1030.61377	213.74811	28.03333
468	3.892	955.73334	359.61493	1494.32227	-98.03198	328.86887	1283.41992	-991.26062	342.89014	1276.85718	239.16080	545.24872	161.80255	274.26587	171.95605	7.06493	-885.84088	490.49060	-7.71961	-998.59656	216.73483	33.77919
469	3.900	955.75580	360.19540	1493.77710	-100.40749	329.92953	1283.75598	-992.46643	341.31564	1275.78955	265.62872	542.36200	158.03897	250.00351	173.58185	7.25386	-910.00366	491.66379	-8.05831	-967.67236	220.49600	39.34877
470	3.908	955.60126	360.76794	1493.71973	-102.79923	330.80646	1284.70935	-993.77045	339.75961	1274.92224	292.46729	539.13342	153.04686	225.51367	175.06409	7.55544	-934.40649	492.82938	-8.31429	-937.52252	224.92012	44.67698
471	3.917	955.28259	361.35440	1494.10291	-105.17491	331.40546	1286.24902	-995.18915	338.32910	1274.38721	319.67767	535.47467	146.92233	200.79047	176.41748	7.89826	-959.12323	494.16522	-8.32730	-907.27026	230.01508	49.70816
472	3.925	954.83362	361.97144	1494.86133	-107.43973	331.68082	1288.35278	-996.66302	337.06720	1274.27332	347.23318	531.31677	139.86076	175.89059	177.74063	8.19493	-984.13171	495.58047	-8.11761	-876.25037	235.68788	54.30693
473	3.933	954.30835	362.63025	1495.92273	-109.45920	331.62112	1291.00549	-998.12238	336.03937	1274.68994	375.01602	526.66095	132.12628	150.88541	179.16058	8.36098	-1009.34253	496.97003	-7.81310	-844.47021	241.56067	58.33947
474	3.942	953.76538	363.33499	1497.21228	-111.10382	331.24161	1294.17749	-999.51300	335.34735	1275.75476	402.91983	521.42719	123.91988	125.81873	180.79192	8.37967	-1034.63599	498.39392	-7.50396	-812.35651	247.11343	61.75394
475	3.950	953.25446	364.08176	1498.65417	-112.29418	330.58350	1297.80896	-1000.75537	335.05139	1277.53003	431.02512	515.36646	115.29558	100.70776	182.66661	8.32523	-1059.90332	499.96222	-7.22313	-780.26245	251.98700	64.58308
476	3.958	952.81555	364.86267	1500.17358	-113.01581	329.69971	1301.81726	-1001.74835	335.09653	1279.99536	459.50873	508.48196	106.40704	75.50519	184.67329	8.33238	-1085.08997	501.75192	-7.01206	-748.39734	256.06613	66.89461
477	3.967	952.48462	365.65930	1501.70178	-113.29888	328.63651	1306.11096	-1002.42938	335.31631	1283.04846	488.33963	501.47882	97.91940	50.10120	186.68005	8.47038	-1110.24536	503.82584	-6.90536	-717.09668	259.31729	68.71176
478	3.975	952.29266	366.43719	1503.17944	-113.19058	327.43787	1310.59290	-1002.80402	335.52097	1286.51953	517.29547	495.10327	90.71036	24.45328	188.66890	8.64650	-1135.56848	506.14783	-6.87076	-686.90100	261.64407	69.94669
479	3.983	952.25665	367.16547	1504.55554	-112.74590	326.15683	1315.15344	-1002.92267	335.59424	1290.19983	546.16473	488.89520	84.82261	-1.31976	190.64488	8.71746	-1161.28052	508.52002	-6.82760	-658.34796	262.90952	70.41103
480	3.992	952.36682	367.83780	1505.78625	-112.03422	324.84021	1319.66394	-1002.86462	335.53403	1293.87817	574.18549	481.74896	79.36343	-26.95953	192.50151	8.70735	-1187.27051	510.80856	-6.58666	-631.85004	263.00214	69.89281
481	4.000	952.58008	368.46637	1506.83606	-111.14149	323.51111	1323.97961	-1002.75873	335.43744	1297.37915	599.25873	473.76761	73.55479	-52.03149	194.07336	8.91947	-1212.90454	513.19476	-5.65793	-607.77808	261.83328	68.21024
482	4.008	952.82422	369.06287	1507.67517	-110.16060	322.17786	1327.95056	-1002.77301	335.44174	1300.58630	618.74945	466.17438	67.02269	-75.82257	195.27354	9.81045	-1237.35889	516.01709	-3.29262	-586.50702	259.36417	65.21849
483	4.017	953.01038	369.63086	1508.27942	-109.17575	320.84991	1331.43933	-1003.04492	335.63898	1303.42139	631.39270	459.67307	59.36180	-97.39880	196.07809	11.68939	-1260.19177	519.35632	1.03585	-568.32166	255.68141	60.84975
484	4.025	953.05243	370.17084	1508.63000	-108.25037	319.53909	1334.33289	-1003.63092	335.99493	1305.80298	637.98627	454.01837	50.33277	-115.90399	196.38219	14.57798	-1281.48193	522.91577	7.20604	-553.35590	250.99530	55.20364
485	4.033	952.88501	370.68256	1508.71277	-107.42699	318.24960	1336.54163	-1004.52673	336.33646	1307.64148	640.26001	448.73175	40.26834	-130.86871	195.88394	18.51584	-1301.42383	526.29633	14.63567	-541.69238	245.55557	48.56891
486	4.042	952.46893	371.16354	1508.51611	-106.73476	316.97772	1337.99622	-1005.74011	336.46249	1308.86938	639.30054	443.63354	29.88596	-142.08728	194.03487	24.12813	-1319.90881	529.18060	22.81602	-533.50116	239.56769	41.28309
487	4.050	951.78766	371.61197	1508.03003	-106.19033	315.72916	1338.65137	-1007.29749	336.28336	1309.44873	634.93982	438.98712	19.87582	-148.90680	190.23357	32.57040	-1336.39038	531.32349	31.63477	-529.06354	233.14313	33.53694
488	4.058	950.84332	372.03192	1507.24634	-105.79273	314.53473	1338.49219	-1009.11414	335.91623	1309.33752	626.35541	435.32758	10.84914	-149.87299	184.35326	44.15544	-1349.89648	532.75067	41.35457	-528.70410	226.33067	25.35635
489	4.067	949.65540	372.43185	1506.15881	-105.52581	313.45355	1337.53003	-1010.92920	335.73260	1308.48535	613.07721	433.10059	3.54358	-143.74945	177.06685	57.14710	-1359.20654	533.89551	52.19806	-532.71924	219.31468	16.86282
490	4.075	948.25708	372.81671	1504.76587	-105.37004	312.56033	1335.79614	-1012.46191	336.16461	1306.90027	595.50037	432.36276	-1.39565	-130.83282	169.38721	68.87404	-1363.33020	535.29236	63.63110	-541.38391	212.74013	8.66808
491	4.083	946.69385	373.18460	1503.07251	-105.31462	311.91763	1333.34143	-1013.58673	337.28992	1304.71582	574.56171	432.73752	-4.03992	-112.84454	161.85269	77.99351	-1362.07324	537.28833	74.04100	-554.98792	207.75592	1.93859
492	4.092	945.03101	373.53586	1501.08606	-105.36557	311.56064	1330.24158	-1014.33618	338.66104	1302.16431	551.13251	433.78369	-5.19571	-91.79565	154.39671	84.99703	-1356.08923	539.95514	81.51721	-573.56775	205.33698	-2.33083
493	4.100	943.35913	373.87582	1498.81494	-105.55145	311.50897	1326.59692	-1014.82837	339.61551	1299.49048	526.00427	435.31332	-5.71021	-69.19214	146.99429	90.84933	-1346.21948	543.02637	85.20992	-596.29248	205.43896	-4.20307
494	4.108	941.77655	374.20273	1496.27637	-105.92893	311.77725	1322.52515	-1015.21399	339.73752	1296.89294	500.11832	437.20032	-6.03397	-45.90924	140.07077	95.88401	-1332.81543	546.06274	85.72611	-621.36292	207.11749	-4.63475
495	4.117	940.36157	374.50586	1493.50366	-106.58887	312.37225	1318.14978	-1015.61707	339.01520	1294.49622	474.28119	439.22681	-6.30093	-22.37286	134.15463	99.92860	-1315.70776	548.78046	84.14833	-646.98682	209.39052	-4.57797
496	4.125	939.15704	374.77393	1490.54822	-107.65585	313.28433	1313.58423	-1016.08240	337.67383	1292.32642	448.83261	441.24371	-6.55222	1.22736	129.42383	102.88052	-1294.64246	551.01794	81.02666	-672.33508	211.69472	-4.54677
497	4.133	938.16541	374.99109	1487.47766	-109.26826	314.47577	1308.92847	-1016.57684	335.97943	1290.30078	423.76840	443.22672	-6.87567	24.84698	125.71600	104.92752	-1269.65796	552.41974	76.43654	-697.38171	213.82260	-4.71471
498	4.142	937.35040	375.13248	1484.37170	-111.53037	315.87244	1304.27075	-1017.06134	334.14618	1288.26819	398.99301	445.18814	-7.35062	48.61002	122.73989	106.43060	-1241.19873	552.52405	70.70702	-722.24225	215.79263	-5.05091
499	4.150	936.64978	375.17813	1481.31775	-114.44609	317.36365	1299.69238	-1017.56921	332.33115	1286.08508	374.43759	447.13858	-7.93431	72.77234	120.21980	107.72679	-1210.07556	551.17651	64.80486	-746.92957	217.68994	-5.43672
500	4.158	935.99805	375.12451	1478.40125	-117.87401	318.80591	1295.27722	-1018.20844	330.68982	1283.68872	350.07010	449.09140	-8.47685	97.57864	118.00605	108.95649	-1177.31360	548.55518	59.95551	-771.43811	219.53882	-5.78393
501	4.167	935.34711	374.98056	1475.69275	-121.56277	320.04083	1291.12036	-1019.11407	329.41943	1281.12842	325.87595	451.03278	-8.82584	123.14920	116.08204	110.01222	-1143.84692	544.83240	56.98696	-795.78931	221.31938	-6.05593
502	4.175	934.67480	374.76523	1473.24316	-125.26791	320.93164	1287.33093	-1020.38440	328.70624	1278.52112	301.83786	452.90436	-8.94513	149.48138	114.49203	110.64902	-1110.24634	540.08386	56.10495	-820.01520	223.03389	-6.22624
503	4.183	933.97760	374.50555	1471.08716	-128.84909	321.38577	1284.03284	-1021.99805	328.60486	1275.95923	277.88751	454.67807	-8.94774	176.51276	113.32397	110.64249	-1076.75330	534.39020	57.15197	-844.15509	224.73016	-6.29614
504	4.192	933.26050	374.22574	1469.25195	-132.26752	321.35590	1281.35083	-1023.80798	329.00912	1273.47180	253.89651	456.40192	-8.96945	204.17303	112.69319	109.87831	-1043.58643	527.80676	59.88643	-868.25604	226.47025	-6.32476
505	4.200	932.53162	373.93860	1467.76245	-135.52271	320.84958	1279.38184	-1025.65295	329.76941	1271.06665	229.76880	458.13132	-9.03285	232.42828	112.65364	108.35034	-1011.14124	520.39435	64.01503	-892.35760	228.26682	-6.36861
506	4.208	931.79749	373.65457	1466.64197	-138.59708	319.94330	1278.17834	-1027.45532	330.80133	1268.78918	205.51418	459.89130	-9.06461	261.30066	113.13568	106.10915	-979.82605	512.28326	69.02968	-916.49463	230.08354	-6.41768
507	4.217	931.05817	373.39587	1465.90735	-141.42911	318.77332	1277.75830	-1029.22058	332.07925	1266.74548	181.18918	461.71527	-9.01337	290.81982	114.01057	103.23006	-949.72021	503.60089	74.17783	-940.74060	231.91699	-6.43472
508	4.225	930.30804	373.18735	1465.56287	-143.92252	317.50305	1278.12036	-1030.99756	333.59137	1265.08423	156.79938	463.62500	-8.91159	320.96466	115.21832	99.82465	-920.45087	494.41705	78.76335	-965.19434	233.81946	-6.40873
509	4.233	929.54846	373.02859	1465.59607	-145.98849	316.28259	1279.24707	-1032.83398	335.30704	1263.94897	132.29097	465.55731	-8.82492	351.66425	116.78762	96.04591	-891.42236	484.78336	82.41537	-989.88031	235.81763	-6.33807
510	4.242	928.80072	372.88712	1465.98083	-147.58240	315.22137	1281.09863	-1034.69641	337.11710	1263.39526	107.60376	467.39835	-8.78607	382.82764	118.69749	92.07158	-862.12299	474.89337	85.09261	-1014.72705	237.83012	-6.21107
511	4.250	928.10541	372.72864	1466.68127	-148.70279	314.39084	1283.61133	-1036.43567	338.80560	1263.35510	82.71132	469.11310	-8.77841	414.35681	120.82378	88.09439	-832.27356	465.14240	86.97044	-1039.64941	239.68903	-6.01461
512	4.258	927.51202	372.54959	1467.65002	-149.37061	313.84247	1286.70154	-1037.89417	340.15335	1263.74207	57.62330	470.77563	-8.74979	446.14462	123.11811	84.31310	-801.89941	455.83109	88.26555	-1064.60522	241.27353	-5.72210
513	4.267	927.06940	372.37067	1468.82788	-149.61905	313.61102	1290.26892	-1039.01587	341.05255	1264.56567	32.36267	472.47488	-8.65001	478.07025	125.66963	80.97168	-771.36450	446.97858	89.10719	-1089.60693	242.62714	-5.29897
514	4.275	926.81818	372.20660	1470.15063	-149.50156	313.70160	1294.19458	-1039.81079	341.49121	1265.89917	6.94051	474.28198	-8.44290	509.93042	128.49713	78.43820	-741.25903	438.55838	89.53334	-1114.72388	243.93845	-4.76365
515	4.283	926.78638	372.05609	1471.55774	-149.09824	314.08539	1298.34570	-1040.28455	341.50735	1267.80164	-18.64744	476.29541	-8.07953	541.20392	131.46304	77.10882	-712.19006	430.70578	89.47566	-1140.04968	245.39233	-4.20311
516	4.292	926.98828	371.91431	1472.99414	-148.50009	314.71503	1302.58850	-1040.45093	341.20135	1270.28381	-44.40165	478.57495	-7.54236	570.79346	134.39142	77.03999	-684.65991	423.67841	88.72789	-1165.64478	247.02689	-3.70372
517	4.300	927.41827	371.77921	1474.40955	-147.77806	315.54611	1306.80322	-1040.37842	340.74170	1273.28528	-70.29546	480.98779	-6.95886	597.14435	137.15924	77.57404	-659.08191	417.73834	86.97545	-1191.48865	248.73123	-3.30306
518	4.308	928.04053	371.65237	1475.75598	-146.96976	316.54602	1310.88721	-1040.18079	340.31525	1276.66089	-96.23332	483.22891	-6.50832	618.80646	139.76715	77.43710	-635.82874	413.00079	83.84340	-1217.40808	250.32997	-2.96755
519	4.317	928.78656	371.54300	1476.99023	-146.09341	317.68915	1314.74780	-1039.96338	340.04913	1280.19885	-121.97820	485.00952	-6.04465	634.98145	142.37064	75.47209	-615.23206	409.45569	79.00179	-1243.01978	251.65897	-2.51075
520	4.325	929.56824	371.46057	1478.07532	-145.16193	318.95346	1318.29211	-1039.79822	339.95667	1283.65430	-147.05951	486.23932	-4.83072	645.69403	145.19597	71.38311	-597.55896	407.31042	72.35641	-1267.81628	252.64555	-1.55615
521	4.333	930.29596	371.40485	1478.98230	-144.18433	320.32294	1321.42554	-1039.73120	339.93842	1286.78455	-170.68747	487.24268	-1.67407	651.58423	148.44406	65.72720	-583.01965	407.11124	64.08185	-1291.38782	253.36179	0.25950
522	4.342	930.89587	371.37335	1479.68860	-143.17142	321.78586	1324.05908	-1039.78308	339.83792	1289.38477	-191.74689	488.72238	4.58514	653.44739	152.21492	59.26763	-571.76733	409.33722	54.39169	-1313.62122	253.99352	2.96949
523	4.350	931.31897	371.36807	1480.17725	-142.14758	323.32309	1326.11475	-1039.94604	339.54266	1291.31470	-208.94313	491.28635	14.58258	651.81891	156.38658	52.44354	-563.87152	414.01593	43.36650	-1334.65186	254.74159	6.21412
524	4.358	931.53821	371.38910	1480.43896	-141.14575	324.89847	1327.52515	-1040.19312	339.07010	1292.51526	-220.96783	495.19153	28.35626	646.87830	160.56880	45.36882	-559.40369	420.83896	31.15227	-1354.54016	255.69902	9.50140
525	4.367	931.54327	371.43304	1480.46753	-140.18431	326.45969	1328.23315	-1040.48401	338.53558	1293.00037	-226.50078	500.47263	45.38817	638.60925	164.31303	38.09804	-558.64795	429.59766	18.48276	-1373.07910	256.77948	12.53401
526	4.375	931.33960	371.49832	1480.25208	-139.25580	327.94623	1328.19678	-1040.77124	338.04068	1292.82007	-224.48489	506.95276	64.27222	627.01031	167.41925	30.79632	-562.11792	439.93167	6.93791	-1389.91187	257.75043	15.41132
527	4.383	930.94830	371.58121	1479.77124	-138.34363	329.30188	1327.39587	-1041.01343	337.63220	1292.04761	-215.10402	514.31177	82.69720	612.18793	169.99780	23.85841	-570.19153	450.31619	-1.71665	-1404.55225	258.32938	18.64244
528	4.392	930.40363	371.66724	1479.00049	-137.44963	330.48325	1325.84375	-1041.18286	337.33478	1290.80396	-200.31425	522.33624	98.50644	594.24036	172.31494	17.99757	-582.91046	458.33838	-6.75166	-1416.16443	258.27536	22.81523
529	4.400	929.75793	371.74210	1477.92236	-136.60974	331.46609	1323.59875	-1041.25854	337.16693	1289.26721	-182.73190	530.81061	110.84710	573.22223	174.59824	13.92892	-600.29431	462.80487	-8.85923	-1423.53003	257.43637	27.91735
530	4.408	929.08948	371.81281	1476.53040	-135.89000	332.25812	1320.76770	-1041.22339	337.13803	1287.64148	-164.07193	539.25348	120.12848	549.51184	176.86304	11.74672	-622.09027	465.00629	-9.17103	-1425.48108	255.73293	32.98576
531	4.417	928.49512	371.89996	1474.82886	-135.36975	332.90833	1317.49951	-1041.07751	337.25375	1286.10291	-144.81271	547.08148	127.16985	524.08154	178.97910	10.89585	-646.95032	467.06061	-8.51573	-1421.48499	253.12466	36.67339
532	4.425	928.06104	372.01157	1472.83557	-135.12994	333.49304	1313.96460	-1040.85693	337.49774	1284.75037	-124.83777	553.88550	132.60172	498.08218	180.88750	10.75816	-672.83044	469.31522	-7.77797	-1411.78625	249.65117	38.11230
533	4.433	927.83191	372.14203	1470.58398	-135.25571	334.08350	1310.32581	-1040.63855	337.79269	1283.58313	-104.02116	559.49243	136.85828	472.27322	182.59050	10.88238	-698.34778	470.70132	-7.77471	-1396.96936	245.49316	37.19915
534	4.442	927.79871	372.29465	1468.12231	-135.83963	334.71100	1306.71436	-1040.53247	338.04794	1282.53809	-82.40633	563.90851	140.37631	446.93860	184.08932	10.85945	-723.28918	471.31033	-8.37726	-1377.49353	240.93980	34.38782
535	4.450	927.90906	372.49017	1465.51147	-136.96857	335.34439	1303.21460	-1040.66809	338.27667	1281.57532	-60.16594	567.20953	143.61407	422.07166	185.45351	10.42402	-748.02179	472.52005	-8.76103	-1353.65833	236.33577	30.43176
536	4.458	928.08948	372.75287	1462.82727	-138.69623	335.90109	1299.86389	-1041.15820	338.60526	1280.72803	-37.48839	569.47992	146.92529	397.55511	186.78641	9.63052	-772.73004	474.68771	-8.67019	-1325.88831	232.07596	26.21613
537	4.467	928.27032	373.09628	1460.15686	-141.00858	336.30109	1296.67761	-1042.06189	339.15536	1280.06201	-14.44533	570.80737	150.43317	373.29813	188.12839	8.78088	-797.26685	476.93280	-8.53355	-1294.94922	228.51767	22.64018
538	4.475	928.40088	373.52072	1457.58374	-143.78510	336.55063	1293.68726	-1043.36853	339.92349	1279.58411	9.02376	571.27826	153.96481	349.27069	189.47978	8.17757	-821.50793	478.99930	-8.50134	-1261.83069	225.79985	20.45847
539	4.483	928.45569	374.01794	1455.17151	-146.80432	336.79422	1290.95483	-1044.98926	340.73065	1279.18970	33.01047	571.01703	157.12192	325.43884	190.86723	7.91870	-845.53668	481.29770	-8.37256	-1227.47070	223.83701	20.09853
540	4.492	928.43695	374.57672	1452.96277	-149.83771	337.25302	1288.55347	-1046.77661	341.29861	1278.71423	57.55272	570.21503	159.47844	301.69315	192.35471	7.86790	-869.50970	483.67911	-8.17159	-1192.67419	222.59918	21.56057
541	4.500	928.36615	375.19040	1450.99023	-152.75409	338.07748	1286.55334	-1048.59106	341.41608	1278.04211	82.60136	569.05981	160.74931	277.86877	193.98692	7.80215	-893.52136	485.70428	-8.04188	-1158.17651	222.32578	24.46438
542	4.508	928.26691	375.86353	1449.28479	-155.53140	339.25940	1285.03040	-1050.34668	341.02585	1277.14941	108.05194	567.65448	160.84145	253.86337	195.71658	7.61010	-917.59924	487.35846	-7.97038	-1124.60925	223.34425	28.30083
543	4.517	928.15192	376.60782	1447.87732	-158.20175	340.66724	1284.06421	-1052.01453	340.20731	1276.09229	133.82242	566.03906	159.79605	229.70468	197.43053	7.37666	-941.76062	488.78705	-7.92317	-1092.35181	225.75537	32.73503
544	4.525	928.01892	377.42752	1446.79590	-160.80469	342.12387	1283.71155	-1053.63989	339.15262	1275.01440	159.87758	564.21802	157.65811	205.45477	199.04121	7.29171	-966.04077	490.00409	-7.93326	-1061.40344	229.41400	37.61980
545	4.533	927.85522	378.30667	1446.06091	-163.36060	343.46121	1283.99170	-1055.30359	338.08862	1274.09998	186.22339	562.12518	154.41138	181.10620	200.50630	7.47108	-990.45239	491.10477	-8.00431	-1031.37061	234.12076	42.74213
546	4.542	927.64752	379.21207	1445.67957	-165.85506	344.55423	1284.90125	-1057.00928	337.13577	1273.46289	212.92072	559.65051	150.04791	156.62292	201.83853	7.84104	-1014.96356	492.36020	-8.05273	-1001.59644	239.67873	47.72434
547	4.550	927.39075	380.11169	1445.64417	-168.23309	345.33475	1286.43469	-1058.69202	336.28915	1273.13318	240.00562	556.72876	144.65240	132.00665	203.15181	8.18903	-1039.58350	493.91229	-7.97488	-971.40527	245.78639	52.22725
548	4.558	927.08954	380.99387	1445.93274	-170.40430	345.77704	1288.58704	-1060.33130	335.54858	1273.15161	267.37329	553.34247	138.38104	107.28003	204.61861	8.33636	-1064.39832	495.60077	-7.74502	-940.33582	252.02592	56.14437
549	4.567	926.75458	381.87375	1446.50745	-172.26428	345.87766	1291.33862	-1061.95007	334.98325	1273.61658	294.83432	549.44507	131.37317	82.44766	206.36034	8.25245	-1089.42554	497.26251	-7.41378	-908.25189	258.01990	59.57166
550	4.575	926.40417	382.78091	1447.31323	-173.73087	345.65543	1294.64026	-1063.53638	334.67035	1274.64294	322.27365	544.93408	123.74184	57.49414	208.35175	8.05794	-1114.54053	498.94217	-7.07343	-875.33990	263.53763	62.66033
551	4.583	926.06982	383.74121	1448.28406	-174.77185	345.15427	1298.41235	-1065.04053	334.63049	1276.30505	349.75781	539.74121	115.63005	32.40262	210.41290	7.95551	-1139.65833	500.72156	-6.83857	-842.04443	268.44302	65.50511
552	4.592	925.79425	384.76666	1449.35364	-175.40652	344.42758	1302.55359	-1066.42688	334.81769	1278.60803	377.56253	533.91907	107.20306	7.16086	212.39323	8.06462	-1164.88623	502.60672	-6.78637	-808.97144	272.60437	68.10899
553	4.600	925.62439	385.84845	1450.45972	-175.68634	343.52524	1306.94995	-1067.69373	335.15988	1281.49072	406.00192	527.69202	98.73524	-18.24969	214.30894	8.30572	-1190.38342	504.57745	-6.90430	-776.75378	275.87262	70.39117
554	4.608	925.60034	386.96106	1451.54211	-175.67343	342.49649	1311.48267	-1068.85278	335.61273	1284.84473	435.13110	521.36969	90.71381	-43.84668	216.20705	8.49732	-1216.14551	506.61407	-7.10461	-745.89941	278.12393	72.21365
555	4.617	925.74219	388.08078	1452.54724	-175.43082	341.38977	1316.03137	-1069.91101	336.15515	1288.53040	464.53391	515.00220	83.54385	-69.57922	218.03932	8.52799	-1241.99365	508.72961	-7.25209	-716.74762	279.29614	73.40642
556	4.625	926.03912	389.19073	1453.43298	-175.02319	340.24271	1320.47375	-1070.87573	336.75424	1292.38196	492.99054	508.57907	77.29815	-95.26489	219.71109	8.44551	-1267.65063	511.03467	-7.09484	-689.58118	279.37494	73.75771
557	4.633	926.44684	390.27277	1454.16919	-174.51544	339.07764	1324.68066	-1071.75891	337.37454	1296.21094	518.34088	502.52573	71.73119	-120.59009	221.14484	8.47619	-1292.73218	513.72467	-6.11973	-664.73328	278.36279	73.00842
558	4.642	926.89441	391.30533	1454.73254	-173.96542	337.90527	1328.52161	-1072.59033	337.99347	1299.80835	538.33099	497.19357	66.09624	-145.08698	222.31628	8.97139	-1316.75806	516.95239	-3.65471	-642.56866	276.27979	70.90610
559	4.650	927.29999	392.26965	1455.10059	-173.42070	336.72812	1331.87500	-1073.43494	338.61780	1302.96204	551.91956	492.41199	59.40871	-168.10199	223.24944	10.24604	-1339.33044	520.70880	0.66610	-623.38318	273.19055	67.30325
560	4.658	927.58887	393.16098	1455.25134	-172.92584	335.54654	1334.63550	-1074.36304	339.31519	1305.50256	559.80035	487.92410	51.26141	-188.86798	223.93030	12.38156	-1360.39819	524.77026	6.65628	-607.33191	269.21899	62.24730
561	4.667	927.70007	393.99414	1455.16650	-172.52527	334.36835	1336.71814	-1075.38525	340.14523	1307.31616	563.66376	483.58307	42.01617	-206.72675	224.20418	15.22957	-1380.19983	528.72437	13.83658	-594.50482	264.52722	55.98203
562	4.675	927.58667	394.79138	1454.83594	-172.25363	333.21362	1338.06165	-1076.44434	341.05634	1308.30859	564.74713	479.34387	32.33784	-221.34540	223.67679	18.81586	-1398.79407	532.08911	21.75772	-585.12543	259.24442	48.80850
563	4.683	927.22083	395.56857	1454.25952	-172.12650	332.11447	1338.63025	-1077.47583	341.92920	1308.40698	562.95703	475.49860	22.81367	-232.47729	221.69672	23.88905	-1415.79834	534.48297	30.25330	-579.64685	253.39488	40.88869
564	4.692	926.59741	396.33829	1453.44116	-172.13965	331.11380	1338.41321	-1078.44861	342.65411	1307.60754	557.30164	472.64471	13.90854	-239.27057	217.68887	31.67425	-1430.52588	535.84399	39.62408	-578.61365	246.93715	32.19434
565	4.700	925.72845	397.11600	1452.38000	-172.27380	330.26123	1337.42200	-1079.34741	343.14264	1305.99890	546.94336	471.25742	6.21149	-240.18079	211.75777	42.35619	-1442.09619	536.54156	50.33349	-582.45032	239.95015	22.75061
566	4.708	924.63684	397.91147	1451.06689	-172.50412	329.60583	1335.68848	-1080.14063	343.34863	1303.74548	531.80463	471.33728	0.47874	-234.08783	204.86519	54.03891	-1449.54712	537.20813	62.07323	-591.35663	232.94122	13.09563
567	4.717	923.35980	398.71600	1449.49084	-172.81250	329.19025	1333.26233	-1080.79639	343.27405	1301.04602	512.50177	472.41064	-2.93457	-221.37695	198.12683	64.12080	-1452.23486	538.43250	73.07337	-605.26910	227.05994	4.54090
568	4.725	921.95459	399.50571	1447.64514	-173.19737	329.04880	1330.21094	-1081.33093	342.93820	1298.09753	489.97827	473.91510	-4.49774	-203.72467	191.92343	71.54485	-1450.17847	540.44940	80.88406	-623.80511	223.63272	-1.41080
569	4.733	920.49695	400.25629	1445.52905	-173.67825	329.20541	1326.62109	-1081.80725	342.38098	1295.09497	465.28763	475.56906	-5.08560	-183.09534	185.91663	77.09737	-1443.88513	543.00250	84.27953	-646.12585	223.07439	-4.28791
570	4.742	919.06812	400.95212	1443.15112	-174.29877	329.66403	1322.59839	-1082.28491	341.69250	1292.23438	439.55533	477.28406	-5.35298	-161.01703	179.81561	81.94696	-1433.87451	545.60822	84.12996	-670.82678	224.55266	-4.99338
571	4.750	917.73590	401.58777	1440.53406	-175.13293	330.40140	1318.25439	-1082.79346	340.99112	1289.64441	413.71457	478.97885	-5.57693	-138.39240	173.86926	86.50830	-1420.33508	547.95367	82.16991	-696.36401	226.87308	-4.81519
572	4.758	916.53827	402.16510	1437.71863	-176.29074	331.37704	1313.69568	-1083.34338	340.33380	1287.30530	388.20566	480.64307	-5.83394	-115.61334	168.66905	90.49458	-1403.08069	550.00238	79.32996	-721.81665	229.26205	-4.57809
573	4.767	915.47516	402.68161	1434.76416	-177.90535	332.54578	1309.02539	-1083.93286	339.61560	1285.08228	363.08322	482.38672	-6.16280	-92.78278	164.61606	93.57012	-1381.85034	551.80597	75.50008	-746.98523	231.43159	-4.61168
574	4.775	914.51263	403.11710	1431.74719	-180.09174	333.85226	1304.34802	-1084.54626	338.62653	1282.83850	338.28903	484.31915	-6.57765	-69.84985	161.63898	95.77384	-1356.70801	553.25580	70.47598	-771.90753	233.39497	-4.92976
575	4.783	913.59888	403.44263	1428.75684	-182.88730	335.20944	1299.76611	-1085.21753	337.32712	1280.51147	313.76419	486.42865	-7.02087	-46.61414	159.38428	97.43730	-1328.24255	553.98108	64.75103	-796.59894	235.26868	-5.37931
576	4.792	912.68359	403.64648	1425.88403	-186.20549	336.48462	1295.36853	-1086.08472	335.98514	1278.12073	289.43518	488.59442	-7.37726	-22.79755	157.53568	98.89360	-1297.54578	553.55347	59.46690	-821.07971	237.13567	-5.81083
577	4.800	911.73309	403.74777	1423.20728	-189.84903	337.52509	1291.22607	-1087.31641	334.98535	1275.71680	265.20032	490.68024	-7.57437	1.81433	155.95061	100.28569	-1265.91211	551.82965	55.80834	-845.40039	239.02249	-6.14614
578	4.808	910.73737	403.78522	1420.78381	-193.59534	338.21051	1287.40833	-1088.99316	334.61975	1273.32886	240.97418	492.60968	-7.66122	27.32336	154.63463	101.53831	-1234.33765	548.93567	54.37945	-869.60291	240.91475	-6.33728
579	4.817	909.70654	403.79065	1418.65271	-197.28568	338.47162	1284.01404	-1091.04626	335.00638	1270.95947	216.72256	494.39694	-7.74841	53.75256	153.67964	102.43505	-1203.20264	544.96216	54.98381	-893.71344	242.75627	-6.36770
580	4.825	908.66089	403.77457	1416.84314	-200.84192	338.27197	1281.17188	-1093.29028	336.07544	1268.61169	192.44354	496.13342	-7.89374	81.07803	153.20868	102.74042	-1172.35901	539.93127	57.00346	-917.77197	244.47224	-6.28972
581	4.833	907.62067	403.73825	1415.37793	-204.22488	337.61203	1278.99329	-1095.50293	337.59726	1266.31262	168.15094	497.89847	-8.08681	109.25427	153.28668	102.33778	-1141.55054	533.91730	59.95872	-941.83112	246.04915	-6.19252
582	4.842	906.59418	403.69116	1414.27612	-207.39365	336.55875	1277.53198	-1097.48474	339.24411	1264.11169	143.86330	499.68011	-8.29755	138.23972	153.86002	101.28584	-1110.81787	526.97040	63.62718	-965.96429	247.60030	-6.13872
583	4.850	905.57324	403.65381	1413.55249	-210.28772	335.24838	1276.79443	-1099.14648	340.73495	1262.08826	119.56264	501.44830	-8.48012	167.99500	154.83475	99.72739	-1080.47449	519.12048	67.77647	-990.27881	249.29895	-6.13971
584	4.858	904.54706	403.64563	1413.21265	-212.82678	333.85226	1276.77539	-1100.56665	342.00201	1260.37781	95.18318	503.23816	-8.56732	198.44830	156.16129	97.78003	-1050.72351	510.56610	72.03181	-1014.83820	251.19894	-6.14843
585	4.867	903.51807	403.67194	1413.24878	-214.92654	332.53400	1277.47107	-1101.90186	343.18658	1259.15527	70.66992	505.08429	-8.52798	229.49329	157.78891	95.53944	-1021.37677	501.65060	76.00366	-1039.57129	253.15099	-6.06486
586	4.875	902.50342	403.72327	1413.63867	-216.52548	331.41608	1278.86951	-1103.24951	344.42471	1258.54443	46.01978	506.96671	-8.40764	261.04276	159.65962	93.11736	-991.96399	492.67126	79.42633	-1064.33667	254.97646	-5.82006
587	4.883	901.53094	403.78049	1414.34753	-217.60135	330.56589	1280.94031	-1104.58569	345.65494	1258.52808	21.23330	508.85107	-8.28217	293.02649	161.77431	90.62437	-962.07867	483.86417	82.20074	-1089.09167	256.70880	-5.47394
588	4.892	900.63593	403.82318	1415.32617	-218.17050	330.00858	1283.62964	-1105.78052	346.65427	1258.98425	-3.73579	510.70557	-8.19768	325.32324	164.16127	88.14274	-931.61438	475.44220	84.36208	-1113.93457	258.52631	-5.13798
589	4.900	899.85522	403.83923	1416.51233	-218.28613	329.74637	1286.86072	-1106.69519	347.21146	1259.84998	-28.92291	512.51807	-8.14133	357.77051	166.82330	85.70969	-900.74225	467.49814	85.98154	-1138.97290	260.45816	-4.81914
590	4.908	899.22473	403.82336	1417.83813	-218.03751	329.76193	1290.53870	-1107.30005	347.25748	1261.22827	-54.28435	514.32831	-8.05826	390.22998	169.72897	83.37791	-869.77759	459.98944	87.10288	-1164.22327	262.34003	-4.44660
591	4.917	898.78094	403.77600	1419.24219	-217.53165	330.01682	1294.55969	-1107.67517	346.87943	1263.29309	-79.73932	516.16193	-7.92137	422.53040	172.74849	81.40097	-839.12964	452.89996	87.77478	-1189.66028	264.07864	-4.01933
592	4.925	898.55542	403.71329	1420.67139	-216.85815	330.45850	1298.81921	-1107.90649	346.25497	1266.12610	-105.25964	517.98035	-7.75314	454.22705	175.61472	80.24547	-809.28333	446.32825	88.04118	-1215.30359	265.76334	-3.63472
593	4.933	898.56274	403.66614	1422.07910	-216.06491	331.03177	1303.21558	-1108.03101	345.60294	1269.67358	-130.89203	519.75714	-7.58507	484.34207	178.04407	80.14655	-780.70776	440.41849	87.84454	-1241.17883	267.46161	-3.37033
594	4.942	898.79175	403.66110	1423.41992	-215.16449	331.69263	1307.64539	-1108.06055	345.13989	1273.78210	-156.66107	521.50696	-7.43460	511.39105	179.92639	80.53745	-753.78644	435.25290	86.97350	-1267.20398	269.08371	-3.19105
595	4.950	899.20337	403.71127	1424.64600	-214.15564	332.42023	1311.99670	-1108.01306	344.96729	1278.21509	-182.46216	523.24103	-7.20099	533.80280	181.37399	80.08175	-728.84338	430.81750	85.12253	-1293.13354	270.48038	-2.95979
596	4.958	899.73676	403.82440	1425.71484	-213.03647	333.21735	1316.14648	-1107.91577	344.99530	1282.66797	-208.06232	524.94354	-6.47523	550.48242	182.58301	77.52258	-706.21619	427.11548	82.02482	-1318.55054	271.55780	-2.45284
597	4.967	900.31641	404.00391	1426.60107	-211.80731	334.09839	1319.96741	-1107.79846	345.02267	1286.83301	-233.09201	526.57935	-4.53177	561.24487	183.71429	72.56980	-686.29822	424.35519	77.55519	-1342.94543	272.32388	-1.37248
598	4.975	900.85724	404.23956	1427.29614	-210.47699	335.07236	1323.33875	-1107.67676	344.82547	1290.47754	-256.92398	528.20667	-0.60574	566.87573	184.90616	65.93291	-669.50452	422.99341	71.71703	-1365.94788	272.88843	0.51091
599	4.983	901.27820	404.50641	1427.79407	-209.07419	336.13089	1326.15613	-1107.53955	344.18719	1293.48169	-278.55316	530.05371	5.76102	568.60339	186.25743	58.56174	-656.20221	423.51831	64.53517	-1387.49878	273.38644	3.16435
600	4.992	901.52264	404.77310	1428.08289	-207.64835	337.24612	1328.33594	-1107.36841	343.01791	1295.83313	-296.68680	532.43494	14.65086	567.31976	187.71667	50.92966	-646.63770	426.22095	55.96793	-1407.76245	273.91452	6.29348
601	5.000	901.56543	405.00964	1428.14673	-206.25232	338.37894	1329.81506	-1107.17810	341.51743	1297.59277	-310.11258	535.73914	26.08044	563.23212	189.02707	43.02951	-640.88196	431.13611	45.94326	-1426.91479	274.58737	9.52264
602	5.008	901.40393	405.19455	1427.97229	-204.92319	339.49368	1330.54907	-1107.02527	340.11902	1298.83521	-317.97055	540.43567	40.18814	556.04059	189.85178	34.91185	-638.92035	438.07251	34.55559	-1444.94800	275.50967	12.60315
603	5.017	901.04950	405.32483	1427.55518	-203.68057	340.56354	1330.51270	-1106.96826	339.18164	1299.58618	-319.61292	546.60254	56.64403	545.22192	190.11194	27.05981	-640.89648	446.69080	22.34931	-1461.50098	276.56696	15.63636
604	5.025	900.52838	405.41516	1426.90173	-202.54254	341.55954	1329.70984	-1107.02454	338.74323	1299.80396	-314.64627	553.39587	73.83067	530.25372	190.25298	20.32901	-647.22809	456.30389	10.52029	-1475.85254	277.43381	19.14015
605	5.033	899.88623	405.48044	1426.02515	-201.54001	342.44394	1328.18640	-1107.16516	338.57642	1299.43604	-303.64273	559.76660	89.39597	510.98254	190.93181	15.55067	-658.36841	465.58914	0.82286	-1487.07983	277.88510	23.64883
606	5.042	899.18451	405.52161	1424.94397	-200.71759	343.18353	1326.03418	-1107.33801	338.43173	1298.50037	-288.42084	565.61884	101.87794	488.08856	192.37256	12.91349	-674.41974	473.12860	-5.21624	-1494.17590	277.87354	29.04171
607	5.050	898.48932	405.53067	1423.68201	-200.12799	343.76953	1323.37939	-1107.49414	338.20132	1297.10510	-271.01871	571.43390	111.26359	463.04590	194.28604	11.80463	-694.90759	478.33002	-7.50665	-1496.20435	277.25296	34.33944
608	5.058	897.85931	405.50464	1422.26721	-199.82703	344.22888	1320.36414	-1107.60706	337.92068	1295.39954	-252.54208	577.25122	118.24318	437.34256	196.32095	11.41389	-718.67596	481.57095	-7.45163	-1492.61841	275.71033	38.25886
609	5.067	897.33673	405.45041	1420.73035	-199.87317	344.62067	1317.12830	-1107.68213	337.69797	1293.52490	-233.09526	582.63794	123.52229	411.76740	198.28940	11.22400	-744.10333	483.66513	-6.61470	-1483.44360	273.07352	39.94125
610	5.075	896.93494	405.38342	1419.10620	-200.33206	345.01248	1313.79626	-1107.78748	337.66214	1291.60107	-212.45265	587.16132	127.62473	386.46658	200.09343	10.99869	-769.80841	485.12567	-5.92496	-1469.02319	269.50314	39.24774
611	5.083	896.63239	405.33536	1417.43713	-201.27536	345.43997	1310.46814	-1108.09167	337.94025	1289.72424	-190.60236	590.58325	130.90735	361.39038	201.67928	10.66718	-795.10364	485.72205	-5.96758	-1449.65173	265.37112	36.61137
612	5.092	896.38287	405.35986	1415.77466	-202.76147	345.88153	1307.21838	-1108.77844	338.57071	1287.93335	-167.78270	592.82056	133.62444	336.51813	203.06885	10.23677	-819.84326	485.09225	-7.05800	-1425.55518	261.07410	32.76491
613	5.100	896.13159	405.51355	1414.17834	-204.79510	346.28766	1304.10022	-1109.85767	339.36548	1286.17163	-144.25545	593.88379	135.97400	311.83862	204.36478	9.73840	-844.18835	483.80914	-8.84714	-1397.13037	256.91965	28.56267
614	5.108	895.82605	405.82294	1412.71448	-207.28003	346.66522	1301.15283	-1111.15576	339.95364	1284.33667	-120.15579	593.84509	138.09015	287.31586	205.68430	9.23973	-868.42480	483.16129	-10.45295	-1365.11475	253.10417	24.85052
615	5.117	895.42828	406.27271	1411.44946	-210.01883	347.14029	1298.40637	-1112.52576	340.04553	1282.38708	-95.50293	592.82776	140.02939	262.90149	207.08975	8.85536	-892.75067	483.95413	-11.20386	-1330.51233	249.76289	22.31456
616	5.125	894.92230	406.82700	1410.43567	-212.79449	347.91302	1295.88684	-1113.95898	339.61380	1280.36157	-70.29660	590.98431	141.74947	238.56082	208.58160	8.67371	-917.17090	486.20319	-11.00183	-1294.31030	247.02016	21.38557
617	5.133	894.30658	407.45261	1409.70557	-215.46634	349.12625	1293.63074	-1115.49292	338.81601	1278.31860	-44.58252	588.45807	143.09750	214.28711	210.14920	8.64801	-941.55273	489.50909	-10.13922	-1257.25781	245.01595	22.22107
618	5.142	893.58667	408.11661	1409.27747	-217.98911	350.77518	1291.70728	-1117.09729	337.82056	1276.29089	-18.43393	585.40723	143.90250	190.07892	211.79532	8.61042	-965.80463	493.10928	-9.11090	-1219.93909	243.94244	24.71035
619	5.150	892.77594	408.77441	1409.16296	-220.37167	352.73297	1290.21362	-1118.66528	336.73495	1274.28442	8.12221	582.00250	144.02255	165.89886	213.49095	8.43568	-990.02521	496.24667	-8.36662	-1182.97644	244.03146	28.52708
620	5.158	891.89441	409.37534	1409.36682	-222.63754	354.82144	1289.23438	-1120.09863	335.64645	1272.32349	35.12711	578.28442	143.26425	141.67169	215.16165	8.16541	-1014.38074	498.73935	-8.02409	-1147.04297	245.40924	33.26510
621	5.167	890.96411	409.88589	1409.88782	-224.80295	356.84796	1288.81042	-1121.38989	334.64252	1270.48584	62.63514	574.12781	141.41956	117.33710	216.74315	7.95303	-1038.89331	500.77795	-7.91673	-1112.59668	247.99236	38.57119
622	5.175	890.00531	410.30475	1410.71960	-226.86896	358.62729	1288.94739	-1122.57678	333.72903	1268.85303	90.69293	569.44824	138.41672	92.88470	218.21260	7.92796	-1063.50317	502.50131	-7.83160	-1079.56433	251.58879	44.16137
623	5.183	889.03516	410.65625	1411.84741	-228.81940	360.01062	1289.64307	-1123.64783	332.79208	1267.47668	119.30112	564.32861	134.36285	68.31366	219.56857	8.11822	-1088.22668	503.97015	-7.63302	-1047.31604	256.01105	49.76075
624	5.192	888.06580	410.97034	1413.24219	-230.61450	360.90042	1290.90222	-1124.58289	331.73352	1266.43787	148.34338	558.85706	129.45119	43.59781	220.87064	8.41409	-1113.12061	505.23654	-7.31463	-1015.02118	261.03470	55.08948
625	5.200	887.10596	411.26120	1414.85986	-232.18555	361.25165	1292.73718	-1125.43530	330.61108	1265.87891	177.64882	552.95404	123.85831	18.71863	222.30518	8.60038	-1138.21045	506.39432	-7.01908	-982.08014	266.34689	59.93127
626	5.208	886.16595	411.52893	1416.64478	-233.44788	361.07370	1295.15503	-1126.29272	329.62085	1265.95667	207.09384	546.51843	117.74460	-6.29883	224.04245	8.53425	-1163.48364	507.61063	-6.91355	-948.29089	271.59622	64.22825
627	5.217	885.26544	411.78232	1418.53406	-234.33487	360.42410	1298.13306	-1127.20093	328.97009	1266.79333	236.57761	539.65204	111.28191	-31.40784	226.00394	8.29639	-1188.82275	509.09476	-6.98696	-913.76733	276.46198	68.09622
628	5.225	884.44012	412.04565	1420.46021	-234.82446	359.39145	1301.60583	-1128.14832	328.75226	1268.44519	266.01172	532.60413	104.62665	-56.58722	227.93668	8.10959	-1214.05981	510.97525	-7.06135	-878.85077	280.70010	71.69450
629	5.233	883.73608	412.34650	1422.35535	-234.93677	358.07913	1305.47546	-1129.08289	328.92603	1270.89771	295.44293	525.54468	97.88964	-81.85443	229.71198	8.12321	-1239.22949	513.15015	-7.01269	-844.10870	284.16058	75.05437
630	5.242	883.19739	412.70358	1424.15576	-234.71118	356.59256	1309.62842	-1129.93848	329.39597	1274.08142	325.17972	518.25763	91.07412	-107.23651	231.43175	8.30522	-1264.54785	515.37134	-6.89691	-810.29932	286.74011	78.03366
631	5.250	882.85828	413.11658	1425.80896	-234.19098	355.02551	1313.94336	-1130.65796	330.08194	1277.87952	355.73587	510.05087	84.07736	-132.73639	233.24669	8.51443	-1290.12207	517.49103	-6.86640	-778.19055	288.32196	80.38728
632	5.258	882.73688	413.56998	1427.27344	-233.42584	353.44296	1318.29163	-1131.19507	330.91531	1282.12598	387.34293	500.55383	77.02209	-158.30981	235.13766	8.62912	-1315.85083	519.58325	-6.96073	-748.36768	288.77649	81.82637
633	5.267	882.82806	414.04547	1428.51355	-232.47571	351.86987	1322.53845	-1131.51208	331.80927	1286.60413	419.13425	490.69324	70.57568	-183.80316	236.91562	8.65761	-1341.44666	521.88910	-6.90407	-721.21747	287.99890	82.03387
634	5.275	883.09601	414.52338	1429.50061	-231.40436	350.30035	1326.54565	-1131.59705	332.66913	1291.05737	448.90292	482.03491	65.35038	-208.87054	238.39404	8.82056	-1366.45459	524.58527	-6.02847	-697.02374	285.93253	80.70370
635	5.283	883.47437	414.97821	1430.22058	-230.27319	348.72079	1330.17615	-1131.49170	333.44305	1295.22400	473.92599	475.18994	60.85057	-232.97052	239.50395	9.49154	-1390.41138	527.59991	-3.46724	-675.99500	282.56546	77.62775
636	5.292	883.88281	415.37964	1430.67456	-229.13980	347.12595	1333.30457	-1131.30298	334.15735	1298.88196	492.25726	469.66324	55.66037	-255.41516	240.29265	10.94243	-1413.01831	530.73413	1.32092	-658.21161	277.93207	72.77399
637	5.300	884.24988	415.70673	1430.87134	-228.05545	345.51981	1335.82776	-1131.16089	334.88742	1301.87329	503.71619	464.85745	48.75983	-275.44806	240.82574	13.13305	-1434.13831	533.81232	8.12074	-643.63763	272.13464	66.31985
638	5.308	884.52356	415.96545	1430.82019	-227.06177	343.91318	1337.67090	-1131.14807	335.69739	1304.09766	509.78802	460.59509	40.28125	-292.46216	241.00316	15.83264	-1453.70044	536.61963	16.13545	-632.27716	265.34604	58.62313
639	5.317	884.67108	416.18143	1430.52832	-226.19009	342.32813	1338.78772	-1131.27136	336.61722	1305.49402	512.19458	457.06738	31.12343	-306.20605	240.39209	19.09825	-1471.60950	538.90894	24.65557	-624.33582	257.75299	50.10022
640	5.325	884.67792	416.37329	1429.99622	-225.45892	340.80811	1339.15918	-1131.48438	337.65073	1306.03552	511.38934	454.68222	22.12302	-316.45868	238.23166	23.78729	-1487.63245	540.59644	33.61467	-620.20886	249.48090	41.06100
641	5.333	884.54395	416.54010	1429.21521	-224.86713	339.42416	1338.78564	-1131.71997	338.77271	1305.74121	506.46722	453.85712	13.65984	-322.27966	233.84647	31.21896	-1501.28076	541.78522	43.49573	-620.34424	240.64580	31.62394
642	5.342	884.27698	416.67261	1428.17432	-224.39178	338.25775	1337.68079	-1131.91821	339.91675	1304.69080	496.36099	454.69263	6.05624	-322.06586	227.36412	41.60069	-1511.84058	542.55530	54.55839	-625.11450	231.59196	21.86456
643	5.350	883.89490	416.77100	1426.86963	-223.99637	337.36835	1335.86902	-1132.04492	340.97104	1303.02551	480.99243	456.68100	0.03294	-314.83722	219.92943	53.02941	-1518.61694	542.99414	66.00162	-634.71869	223.15198	12.25074
644	5.358	883.43335	416.84470	1425.30566	-223.64838	336.78351	1333.38953	-1132.09448	341.79929	1300.92883	461.37985	458.89511	-3.74913	-301.20966	212.91454	62.86985	-1521.25293	543.41632	76.00958	-649.10822	216.64429	3.96161
645	5.367	882.94873	416.89804	1423.49500	-223.33685	336.51105	1330.30261	-1132.08130	342.28113	1298.60046	438.80634	460.71207	-5.48434	-282.93384	206.89340	69.96536	-1519.85376	544.19305	82.88313	-667.92578	213.23407	-1.64534
646	5.375	882.51062	416.92465	1421.45728	-223.08014	336.54156	1326.69482	-1132.02319	342.34140	1296.22266	414.25583	462.21112	-6.09149	-261.83765	201.51678	75.02678	-1514.77551	545.41693	86.18080	-690.34485	212.95003	-4.21997
647	5.383	882.18634	416.91150	1419.21558	-222.92749	336.84500	1322.67163	-1131.92480	341.97076	1293.92078	388.66238	463.72852	-6.38199	-239.27252	196.25014	79.27989	-1506.26001	546.94122	86.68345	-714.96887	214.63011	-4.74572
648	5.392	882.02319	416.83948	1416.79639	-222.96161	337.37811	1318.34448	-1131.76892	341.23889	1291.73499	362.95767	465.35358	-6.64114	-216.09442	190.97716	83.29561	-1494.20166	548.60059	85.35425	-740.31372	216.94997	-4.55835
649	5.400	882.03870	416.68027	1414.23560	-223.29895	338.09821	1313.82227	-1131.52393	340.26144	1289.61975	337.65118	467.01376	-6.85251	-192.73492	185.98712	86.91933	-1478.22021	550.30261	82.67576	-765.55164	219.15904	-4.46555
650	5.408	882.22485	416.40198	1411.58447	-224.07739	338.96902	1309.20898	-1131.16162	339.13907	1287.48523	312.77411	468.72186	-6.99857	-169.22778	181.65619	89.79433	-1458.01392	551.97827	78.89937	-790.54938	221.06590	-4.69130
651	5.417	882.55304	415.98041	1408.90881	-225.41937	339.95026	1304.60291	-1130.69421	337.95209	1285.26392	288.19824	470.54630	-7.13702	-145.32013	178.17296	91.78003	-1433.70520	553.41034	74.36605	-815.36145	222.80637	-5.14282
652	5.425	882.97845	415.40787	1406.27942	-227.37204	340.97452	1300.09424	-1130.21411	336.80859	1282.94971	263.81006	472.47485	-7.35651	-120.69659	175.45294	93.01870	-1405.92310	554.17102	69.55908	-839.97662	224.57961	-5.64430
653	5.433	883.44769	414.69769	1403.76428	-229.86035	341.93219	1295.76501	-1129.90454	335.87943	1280.57690	239.50288	474.42444	-7.67348	-95.15863	173.23257	93.77498	-1375.67749	553.86218	65.15204	-864.38251	226.43123	-6.05715
654	5.442	883.90924	413.88110	1401.42273	-232.70346	342.68848	1291.68787	-1130.00037	335.40149	1278.17004	215.18903	476.32349	-7.98453	-68.63928	171.22028	94.26122	-1344.12549	552.26581	61.85136	-888.62512	228.24739	-6.29884
655	5.450	884.32312	412.99622	1399.29932	-235.69623	343.12732	1287.93933	-1130.67810	335.61453	1275.72290	190.86052	478.13513	-8.19626	-41.11981	169.25189	94.54591	-1312.20728	549.27466	60.03040	-912.75482	229.90298	-6.34848
656	5.458	884.66956	412.07831	1397.42676	-238.68250	343.18134	1284.62378	-1131.92676	336.62457	1273.20911	166.59372	479.86200	-8.34494	-12.58356	167.37054	94.56593	-1280.32178	544.98248	59.66284	-936.79297	231.39201	-6.25266
657	5.467	884.95435	411.15118	1395.83496	-241.56219	342.83591	1281.87256	-1133.53003	338.31744	1270.61316	142.42995	481.53693	-8.52405	16.94666	165.69843	94.21783	-1248.39014	539.68408	60.56596	-960.80988	232.84065	-6.10544
658	5.475	885.20184	410.22620	1394.55273	-244.26047	342.13504	1279.80261	-1135.18933	340.41000	1267.96484	118.28119	483.18869	-8.75388	47.38629	164.26437	93.44710	-1216.26099	533.52435	62.56114	-984.93591	234.38385	-5.99675
659	5.483	885.43732	409.31699	1393.60010	-246.70160	341.18710	1278.47717	-1136.66650	342.60233	1265.36023	94.02812	484.83798	-8.97173	78.64185	163.02695	92.27959	-1184.00244	526.34900	65.47522	-1009.23340	236.04947	-5.95275
660	5.492	885.67444	408.44543	1392.98608	-248.79471	340.14929	1277.90540	-1137.85474	344.72324	1262.95032	69.63472	486.51059	-9.10960	110.65106	161.99796	90.78763	-1151.86682	518.04358	69.05881	-1033.65955	237.80852	-5.93688
661	5.500	885.91492	407.62866	1392.71008	-250.43970	339.18890	1278.07104	-1138.77026	346.73624	1260.90869	45.10824	488.22449	-9.14012	143.38434	161.27603	89.03381	-1120.07654	508.86420	72.92949	-1058.17529	239.66708	-5.91233
662	5.508	886.15833	406.87195	1392.75720	-251.55603	338.43652	1278.95471	-1139.49390	348.63901	1259.40332	20.44472	489.95691	-9.09102	176.84430	160.97018	87.05125	-1088.58521	499.30740	76.64612	-1082.80884	241.63889	-5.87169
663	5.517	886.41284	406.16882	1393.09534	-252.10535	337.96167	1280.53491	-1140.11438	350.39359	1258.56299	-4.35522	491.64914	-9.03717	211.00238	161.12265	84.86821	-1057.01086	489.72952	79.84013	-1107.60193	243.66840	-5.79901
664	5.525	886.70325	405.49316	1393.67847	-252.08994	337.78217	1282.77576	-1140.69641	351.94467	1258.44067	-29.27513	493.28375	-9.03796	245.68036	161.72716	82.54927	-1024.89673	480.28510	82.32045	-1132.53271	245.61835	-5.63477
665	5.533	887.06769	404.80530	1394.45361	-251.54419	337.88651	1285.61719	-1141.24939	353.28894	1259.03430	-54.30795	494.93286	-9.08443	280.56277	162.81877	80.19474	-992.03857	471.07269	84.07764	-1157.53809	247.36833	-5.30553
666	5.542	887.54663	404.08051	1395.36609	-250.53201	338.25052	1288.97595	-1141.68628	354.47095	1260.34558	-79.47630	496.67566	-9.10915	315.37354	164.51639	77.89112	-958.56714	462.04480	85.14166	-1182.62451	248.95357	-4.80424
667	5.550	888.17316	403.32571	1396.36279	-249.14484	338.84418	1292.75256	-1141.85193	355.51990	1262.39111	-104.80809	498.50891	-9.01816	349.97375	166.92693	75.72351	-924.86835	453.15652	85.56528	-1207.89539	250.53743	-4.23296
668	5.558	888.97113	402.56927	1397.38660	-247.49042	339.62958	1296.83948	-1141.64575	356.44687	1265.17041	-130.30560	500.38324	-8.75034	384.25494	169.98239	73.89803	-891.50159	444.85730	85.57491	-1233.44141	252.22639	-3.73442
669	5.567	889.95856	401.84155	1398.37292	-245.67221	340.55862	1301.12585	-1141.08179	357.25647	1268.62146	-155.96249	502.25937	-8.36426	417.92682	173.39459	72.81377	-859.07068	437.85175	85.41151	-1259.26013	253.99704	-3.38866
670	5.575	891.14795	401.16284	1399.25757	-243.76871	341.58511	1305.49817	-1140.21021	357.90576	1272.58862	-181.77415	504.11032	-8.02466	450.26227	176.75719	72.85808	-828.05823	432.28036	84.97006	-1285.27661	255.77092	-3.18312
671	5.583	892.53497	400.54532	1399.99023	-241.82434	342.68353	1309.84033	-1139.06079	358.29733	1276.83447	-207.68944	505.92572	-7.84244	479.98062	179.69611	73.88245	-798.77942	427.75958	83.85609	-1311.34143	257.46069	-3.03563
672	5.592	894.08716	400.00128	1400.53882	-239.85168	343.85510	1314.03894	-1137.69666	358.35519	1281.10461	-233.57327	507.70349	-7.67215	505.55011	182.07278	74.81286	-771.49170	424.10968	81.70781	-1337.16284	258.95264	-2.77842
673	5.600	895.74414	399.54425	1400.88025	-237.84274	345.12091	1317.98584	-1136.22693	358.09668	1285.19812	-259.19055	509.42496	-6.99878	525.74194	184.08383	74.12968	-746.50372	421.49890	78.27642	-1362.26843	260.13516	-2.10717
674	5.608	897.42529	399.18152	1400.99243	-235.78772	346.50775	1321.57385	-1134.76123	357.63321	1288.99268	-284.12097	511.12161	-5.07205	540.03650	186.04335	71.01525	-724.18530	420.10950	73.35890	-1386.14038	261.00049	-0.66105
675	5.617	899.04401	398.90872	1400.85718	-233.69458	348.02649	1324.69604	-1133.38074	357.07645	1292.41711	-307.63763	513.00977	-1.22737	548.75122	188.14978	65.88373	-704.93988	420.14114	66.85352	-1408.48376	261.66684	1.72239
676	5.625	900.52643	398.71426	1400.46667	-231.59604	349.65347	1327.25269	-1132.11609	356.45425	1295.40735	-328.69971	515.46832	4.92358	552.80005	190.50986	59.71992	-689.17059	422.03943	58.85004	-1429.36023	262.29523	4.85354
677	5.633	901.82300	398.59033	1399.81946	-229.53870	351.33032	1329.15906	-1130.95154	355.74399	1297.88672	-346.13397	518.81061	13.52933	553.10498	193.11841	53.12213	-677.19525	426.37650	49.55789	-1449.04797	263.05661	8.33992
678	5.642	902.91296	398.54224	1398.91162	-227.56332	352.98230	1330.34839	-1129.86365	354.92181	1299.76782	-358.88983	523.13184	24.61852	550.07983	195.68591	46.07471	-669.18280	433.46118	39.15905	-1467.73279	264.10950	11.86821
679	5.650	903.80383	398.58319	1397.73633	-225.68954	354.54221	1330.77356	-1128.83374	353.98373	1300.97058	-366.07782	528.40430	38.16818	543.60614	197.69931	38.44588	-665.23267	443.09775	27.85766	-1485.22034	265.49423	15.39975
680	5.658	904.52100	398.71347	1396.29285	-223.91840	355.96484	1330.41321	-1127.83020	352.96497	1301.45288	-366.91879	534.57257	53.90538	533.39636	198.85777	30.50340	-665.54077	454.50031	16.23962	-1500.89282	267.14063	19.22039
681	5.667	905.09338	398.90985	1394.59534	-222.24997	357.22983	1329.28003	-1126.80640	351.93607	1301.23535	-361.20526	541.50165	70.89677	519.28778	199.43820	23.05300	-670.50635	466.21704	5.65496	-1513.89746	269.03836	23.74705
682	5.675	905.54987	399.13950	1392.67163	-220.69672	358.33859	1327.42639	-1125.73254	350.99832	1300.40454	-349.90073	548.89575	87.45489	501.26855	200.09564	17.16653	-680.59338	476.22345	-2.19636	-1523.27710	271.16867	29.05984
683	5.683	905.92871	399.37885	1390.55383	-219.28360	359.31152	1324.94336	-1124.63074	350.27530	1299.09058	-334.78238	556.22675	101.69507	479.62543	201.27473	13.48532	-695.91614	482.66324	-6.63586	-1528.02002	273.16833	34.56406
684	5.692	906.28589	399.61929	1388.26794	-218.04440	360.17917	1321.95862	-1123.58545	349.89532	1297.43152	-317.41943	562.85461	112.46721	455.32367	202.92894	11.73018	-715.91821	485.23184	-8.53469	-1527.32776	274.33716	39.20559
685	5.700	906.68616	399.85672	1385.83081	-217.02209	360.96536	1318.62830	-1122.72961	349.99316	1295.55225	-298.61664	568.38354	119.90260	429.82437	204.76752	11.09398	-739.34161	485.75882	-9.04752	-1520.96790	274.11691	42.00928
686	5.708	907.17859	400.07776	1383.26160	-216.27267	361.68253	1315.11353	-1122.19556	350.69507	1293.57288	-278.54190	572.79163	125.03541	404.24817	206.56975	10.90512	-764.50861	486.55026	-8.74455	-1509.18738	272.40521	42.46795
687	5.717	907.77661	400.27121	1380.59497	-215.86554	362.34146	1311.55432	-1122.03809	352.01962	1291.61829	-257.13522	576.17828	128.96530	379.00482	208.25888	10.79604	-789.97571	488.22256	-8.15114	-1492.27905	269.44724	40.64262
688	5.725	908.45636	400.45831	1377.88940	-215.87521	362.94781	1308.05554	-1122.17786	353.75836	1289.78540	-234.44292	578.54340	132.37160	354.12497	209.82887	10.57763	-815.03931	489.90845	-7.94341	-1470.40662	265.65500	37.04061
689	5.733	909.16516	400.69287	1375.22180	-216.36261	363.48203	1304.68860	-1122.42456	355.52399	1288.09094	-210.67224	579.83032	135.51297	329.55835	211.26797	10.17680	-839.60913	490.78928	-8.49546	-1443.77856	261.50977	32.40982
690	5.742	909.83673	401.02313	1372.67664	-217.34030	363.90195	1301.49817	-1122.59875	356.96262	1286.46423	-186.05153	580.04242	138.39740	305.22330	212.57780	9.63202	-863.84167	490.81610	-9.66318	-1412.86035	257.48157	27.58305
691	5.750	910.41211	401.47089	1370.33569	-218.72699	364.20190	1298.51196	-1122.64368	357.89572	1284.80408	-160.71364	579.28082	140.93280	281.02551	213.83273	9.07038	-887.94037	490.66623	-10.88986	-1378.44897	253.93866	23.38295
692	5.758	910.85406	402.03967	1368.27075	-220.34024	364.47964	1295.75110	-1122.61597	358.28897	1283.04187	-134.67406	577.74609	143.03033	256.89926	215.11705	8.65717	-912.04443	491.11011	-11.63094	-1341.52136	251.03375	20.53281
693	5.767	911.14740	402.72134	1366.53760	-221.97049	364.91605	1293.24683	-1122.60669	358.17007	1281.15088	-107.89340	575.65594	144.62329	232.80533	216.44888	8.48648	-936.18524	492.50073	-11.68835	-1303.00415	248.79314	19.49840
694	5.775	911.29352	403.49734	1365.17163	-223.47784	365.66522	1291.05957	-1122.70068	357.61279	1279.14856	-80.37337	573.12885	145.64069	208.72827	217.83218	8.48202	-960.34418	494.97910	-11.10420	-1263.75305	247.43536	20.31310
695	5.783	911.30652	404.34424	1364.18994	-224.81973	366.75571	1289.28516	-1122.97388	356.76495	1277.12549	-52.18192	570.26166	146.01645	184.69257	219.29871	8.45415	-984.48962	498.49039	-10.09581	-1224.63159	247.38403	22.64110
696	5.792	911.21027	405.24017	1363.60010	-226.01761	368.08401	1288.02527	-1123.47510	355.81274	1275.22705	-23.40336	567.24255	145.69128	160.69305	220.87602	8.28243	-1008.59332	502.42596	-9.11144	-1186.45276	248.91536	26.08624
697	5.800	911.03137	406.16299	1363.40601	-227.11609	369.48047	1287.34839	-1124.18799	354.87341	1273.56201	5.91459	564.24286	144.59250	136.63910	222.54068	8.02712	-1032.68237	505.88281	-8.53930	-1149.83228	251.96413	30.40082
698	5.808	910.79321	407.08319	1363.60901	-228.15115	370.77319	1287.27710	-1124.99854	353.93079	1272.13806	35.79338	561.28754	142.63531	112.45609	224.21445	7.85413	-1056.82886	508.44354	-8.33923	-1114.99121	256.22302	35.41938
699	5.817	910.51526	407.97501	1364.20667	-229.13043	371.81830	1287.80420	-1125.70996	352.87643	1270.88477	66.30550	558.31549	139.76286	88.15161	225.81488	7.88590	-1081.08887	510.31461	-8.20200	-1081.56030	261.35968	40.87674
700	5.825	910.21320	408.83102	1365.18933	-230.02487	372.51523	1288.91431	-1126.15625	351.63803	1269.76721	97.50027	555.31055	136.02188	63.73187	227.29935	8.12167	-1105.51855	511.80804	-7.92941	-1048.63025	267.15408	46.35625
701	5.833	909.90161	409.64865	1366.53394	-230.76578	372.81769	1290.59521	-1126.33655	350.29987	1268.89697	129.36415	552.28748	131.57562	39.14423	228.71216	8.43611	-1130.19031	513.06689	-7.54956	-1015.17615	273.40152	51.46049
702	5.842	909.59631	410.41882	1368.19812	-231.25839	372.73047	1292.83862	-1126.39404	349.08289	1268.50488	161.82785	549.16449	126.59821	14.34076	230.18892	8.65195	-1155.14502	514.12347	-7.26722	-980.53955	279.75391	56.02837
703	5.850	909.31659	411.14471	1370.12012	-231.41492	372.28662	1295.62976	-1126.46753	348.20471	1268.81897	194.75377	545.79492	121.17327	-10.62927	231.88403	8.64729	-1180.35596	514.97760	-7.29835	-944.59155	285.78802	60.15930
704	5.858	909.08716	411.85269	1372.22876	-231.18484	371.52698	1298.93250	-1126.60132	347.76776	1269.98120	227.97331	542.13007	115.32387	-35.65131	233.89734	8.41577	-1205.75720	515.81226	-7.57722	-907.64227	291.19485	64.04739
705	5.867	908.94165	412.57047	1374.45618	-230.56317	370.49863	1302.67969	-1126.75989	347.75204	1272.02222	261.40054	538.14984	109.07087	-60.70062	236.16728	8.09778	-1231.30945	517.15381	-7.69270	-870.32684	295.80304	67.81328
706	5.875	908.92035	413.30621	1376.73926	-229.58057	369.26303	1306.77478	-1126.86890	348.06970	1274.86401	295.04480	533.65417	102.40265	-85.89172	238.44553	7.92516	-1257.00269	519.36835	-7.35590	-833.47400	299.48111	71.42799
707	5.883	909.06287	414.05096	1379.01550	-228.28610	367.89728	1311.10266	-1126.83508	348.60562	1278.34460	328.85291	528.53870	95.43086	-111.32806	240.52289	8.01169	-1282.80078	522.08490	-6.81654	-797.90692	302.12106	74.70817
708	5.892	909.39801	414.78989	1381.22498	-226.73172	366.47778	1315.54004	-1126.55847	349.24161	1282.25781	362.59720	523.24768	88.65132	-136.95837	242.41046	8.23486	-1308.64197	524.65729	-6.50578	-764.26331	303.66391	77.37326
709	5.900	909.93420	415.51086	1383.31628	-224.97076	365.05792	1319.96033	-1125.96289	349.88525	1286.38574	395.95316	518.33112	82.63411	-162.59772	244.17807	8.40298	-1334.37903	526.95984	-6.42836	-732.97821	304.07373	79.10841
710	5.908	910.65045	416.21002	1385.25244	-223.06625	363.66144	1324.23767	-1125.05676	350.48788	1290.52942	428.42499	513.75940	77.43832	-187.99591	245.75719	8.51063	-1359.61719	529.40363	-6.00669	-704.38507	303.32224	79.58131
711	5.917	911.49023	416.88669	1387.01013	-221.08524	362.29517	1328.25061	-1123.96606	351.05600	1294.53040	458.90714	509.20694	72.56761	-212.80511	247.05646	8.82290	-1383.73792	532.51361	-4.28246	-678.75842	301.40601	78.48825
712	5.925	912.37274	417.53418	1388.57495	-219.08261	360.96194	1331.87817	-1122.87244	351.63885	1298.24255	485.44498	504.57486	67.23565	-236.50183	248.12155	9.73365	-1406.24097	536.51709	-0.39997	-656.28168	298.34460	75.66264
713	5.933	913.21912	418.14160	1389.93823	-217.10040	359.66241	1334.99768	-1121.91589	352.27802	1301.48462	505.87567	500.01096	60.64289	-258.37531	249.03003	11.48864	-1427.00330	541.06409	5.80757	-637.03290	294.18512	71.16618
714	5.942	913.97137	418.70059	1391.09131	-215.17838	358.39877	1337.49670	-1121.16455	352.97687	1304.05579	519.22961	495.77261	52.40615	-277.64258	249.70987	13.99997	-1446.08484	545.44165	13.66893	-621.03961	289.03647	65.28140
715	5.950	914.59320	419.20633	1392.02136	-213.35941	357.18167	1339.28931	-1120.63770	353.71570	1305.80176	526.51874	492.14307	42.87876	-293.69556	249.86902	17.03053	-1463.45374	549.13696	22.25131	-608.38611	283.06635	58.38853
716	5.958	915.06445	419.65579	1392.71216	-211.68674	356.02774	1340.32117	-1120.31360	354.47198	1306.66382	529.66089	489.36633	32.93110	-306.20990	248.98511	20.75953	-1479.00000	552.10425	31.24791	-599.29596	276.42435	50.79826
717	5.967	915.37714	420.04785	1393.15308	-210.19400	354.96365	1340.56812	-1120.12109	355.23166	1306.68799	529.61694	487.61285	23.32957	-314.71503	246.42262	26.17183	-1492.49316	554.50879	41.21423	-594.12585	269.17139	42.62659
718	5.975	915.53235	420.38367	1393.34375	-208.89102	354.03644	1340.02991	-1119.93945	355.98260	1305.99023	525.82556	487.04242	14.45331	-318.04010	241.86191	34.36787	-1503.41235	556.34332	52.74260	-593.27710	261.32721	33.80753
719	5.983	915.53790	420.66632	1393.28662	-207.75745	353.30161	1338.72375	-1119.61792	356.68521	1304.69678	517.19006	487.76596	6.69073	-314.76257	235.75609	45.03683	-1511.02625	557.53583	65.29808	-597.10321	253.07275	24.32190
720	5.992	915.40619	420.90158	1392.97852	-206.75079	352.80017	1336.68445	-1119.03882	357.26895	1302.91614	503.28940	489.54416	0.75334	-304.47253	229.19550	56.06386	-1514.69580	558.39362	76.88854	-605.87445	245.06094	14.59265
721	6.000	915.15869	421.10028	1392.41235	-205.82495	352.55228	1333.96912	-1118.19055	357.66354	1300.75769	484.72211	491.71555	-2.86209	-288.24652	223.18878	65.18040	-1514.11023	559.56146	85.20421	-619.70251	238.57707	5.80583
722	6.008	914.83502	421.27466	1391.58960	-204.94983	352.56134	1330.66418	-1117.16870	357.80231	1298.34094	462.59723	493.70706	-4.53973	-267.90875	218.05731	71.70522	-1509.37573	561.46759	89.30058	-638.31622	234.98755	-0.48780
723	6.017	914.49255	421.43094	1390.52673	-204.12381	352.81573	1326.88135	-1116.10388	357.61362	1295.77307	438.09491	495.47128	-5.23169	-245.13818	213.49443	76.45625	-1500.89502	563.98303	89.98770	-660.78003	234.60825	-3.63898
724	6.025	914.19214	421.56732	1389.25854	-203.38263	353.29248	1322.74036	-1115.07605	357.05331	1293.12891	412.46036	497.22305	-5.66531	-221.10168	209.10904	80.48039	-1488.94312	566.65936	88.63704	-685.49939	236.41782	-4.49490
725	6.033	913.97467	421.67001	1387.83972	-202.80493	353.96631	1318.35327	-1114.06104	356.13406	1290.44189	386.76959	499.01501	-6.07831	-196.50525	204.83374	84.19354	-1473.33203	569.20685	85.97583	-710.87866	239.04518	-4.43367
726	6.042	913.84644	421.71384	1386.34204	-202.50989	354.81314	1313.82007	-1112.95056	354.91617	1287.70923	361.51627	500.79242	-6.44321	-171.72253	200.89433	87.41462	-1453.60791	571.62372	82.01261	-736.09534	241.60274	-4.33105
727	6.050	913.78491	421.67566	1384.84570	-202.63696	355.80017	1309.23096	-1111.63794	353.49756	1284.91431	336.70380	502.60657	-6.72546	-146.80206	197.54533	89.83594	-1429.51575	573.89917	76.71793	-761.03656	243.75981	-4.46708
728	6.058	913.75488	421.54532	1383.43030	-203.29718	356.86938	1304.66785	-1110.12048	352.01178	1282.05579	312.22943	504.56619	-6.96187	-121.51099	194.90866	91.36902	-1401.30530	575.72681	70.56378	-785.74414	245.59734	-4.80841
729	6.067	913.71991	421.32816	1382.17090	-204.50494	357.92282	1300.20618	-1108.56396	350.62589	1279.16577	288.00565	506.68509	-7.19603	-95.55463	192.96585	92.16730	-1369.83398	576.59570	64.54812	-810.21252	247.37100	-5.23407
730	6.075	913.64563	421.04541	1381.13647	-206.14230	358.82138	1295.91833	-1107.25537	349.54855	1276.31409	263.91476	508.85187	-7.42714	-68.76331	191.57184	92.48144	-1336.41016	576.13940	59.78931	-834.46143	249.22523	-5.64589
731	6.083	913.50311	420.72510	1380.38464	-208.00687	359.41635	1291.88159	-1106.44922	349.00754	1273.58191	239.85312	510.90677	-7.62062	-41.08124	190.50893	92.50934	-1302.32495	574.30481	56.95313	-858.54761	251.11951	-5.96955
732	6.092	913.27570	420.38702	1379.95935	-209.91339	359.60300	1288.19556	-1106.24036	349.18207	1271.00305	215.79498	512.75757	-7.75058	-12.50220	189.60097	92.31850	-1268.36169	571.23822	55.99240	-882.52759	252.95198	-6.15776
733	6.100	912.96136	420.03809	1379.89075	-211.75589	359.34952	1284.98767	-1106.56055	350.16055	1268.55090	191.77008	514.44678	-7.84637	16.94122	188.79466	91.87710	-1234.69336	567.10681	56.44384	-906.44507	254.65681	-6.21655
734	6.108	912.56616	419.68082	1380.19592	-213.49332	358.69016	1282.38379	-1107.24902	351.96109	1266.19775	167.78401	516.09521	-7.97520	47.19644	188.15137	91.13132	-1201.17883	561.95148	57.90415	-930.32617	256.21829	-6.17795
735	6.117	912.10443	419.32333	1380.87988	-215.10550	357.71371	1280.46484	-1108.10986	354.53970	1263.97180	143.78554	517.78351	-8.16766	78.21109	187.77107	90.05092	-1167.71667	555.64136	60.24254	-954.20703	257.69827	-6.07071
736	6.125	911.60492	418.98047	1381.93848	-216.55563	356.55603	1279.25476	-1108.92578	357.68158	1261.94250	119.72438	519.49286	-8.39140	109.91882	187.72188	88.64693	-1134.39111	548.06732	63.46854	-978.17627	259.25488	-5.95082
737	6.133	911.10699	418.66541	1383.36084	-217.77017	355.38266	1278.74109	-1109.48743	360.93906	1260.17468	95.58899	521.16174	-8.58316	142.26062	188.01059	86.97982	-1101.36426	539.42780	67.44674	-1002.33826	261.02435	-5.88427
738	6.142	910.64191	418.38242	1385.12634	-218.65289	354.35519	1278.90247	-1109.69604	363.85062	1258.73303	71.36119	522.78571	-8.68042	175.23547	188.59819	85.12900	-1068.64758	530.18115	71.77238	-1026.72888	262.95712	-5.85802
739	6.150	910.22272	418.12262	1387.20276	-219.12244	353.59158	1279.72253	-1109.59070	366.18591	1257.70398	46.98134	524.43146	-8.64247	208.87238	189.45116	83.15401	-1035.98877	520.64392	75.91694	-1051.28662	264.85406	-5.77446
740	6.158	909.85864	417.86511	1389.54663	-219.13376	353.14502	1281.19299	-1109.22571	367.91931	1257.18030	22.38035	526.16541	-8.48337	243.14343	190.57452	81.11323	-1003.00232	510.87009	79.49831	-1075.91870	266.58008	-5.55935
741	6.167	909.57513	417.58752	1392.10413	-218.67065	353.01514	1283.30396	-1108.61951	369.10504	1257.24341	-2.47177	527.99475	-8.28497	277.94061	192.01167	79.08801	-969.43866	501.03699	82.45698	-1100.61658	268.19147	-5.22808
742	6.175	909.41357	417.27756	1394.81079	-217.73309	353.17697	1286.02722	-1107.79077	369.82178	1257.96973	-27.54393	529.86182	-8.12932	313.11957	193.81006	77.17764	-935.34326	491.57462	84.93644	-1125.47375	269.85016	-4.83796
743	6.183	909.41687	416.93558	1397.59802	-216.34341	353.59885	1289.30164	-1106.74414	370.15057	1259.42676	-52.76752	531.68500	-8.03519	348.53201	195.99541	75.48476	-901.00983	482.75351	86.99781	-1150.57861	271.64499	-4.41816
744	6.192	909.62280	416.57181	1400.40088	-214.55911	354.24557	1293.03296	-1105.49487	370.19550	1261.65625	-78.09691	533.42816	-7.97766	384.02740	198.60411	74.10307	-866.88824	474.49875	88.54103	-1175.93787	273.51373	-3.96415
745	6.200	910.06165	416.20630	1403.15771	-212.46417	355.07874	1297.11011	-1104.13135	370.11386	1264.66052	-103.54671	535.12341	-7.91394	419.40570	201.66745	73.17947	-833.52179	466.73691	89.46033	-1201.51318	275.34155	-3.49691
746	6.208	910.75031	415.86768	1405.80884	-210.14087	356.05731	1301.42065	-1102.77087	370.07730	1268.38354	-129.16270	536.82275	-7.80693	454.24976	205.11014	72.99101	-801.42218	459.67734	89.73318	-1227.28772	277.08252	-3.09424
747	6.217	911.69116	415.58221	1408.30029	-207.64746	357.14606	1305.85510	-1101.46924	370.19742	1272.70276	-154.95802	538.56323	-7.65810	487.65088	208.67015	73.78169	-770.94653	453.66998	89.33582	-1253.23364	278.73059	-2.80873
748	6.225	912.87341	415.36218	1410.58521	-205.01801	358.33017	1310.30237	-1100.20520	370.46799	1277.43042	-180.85870	540.35870	-7.43417	518.12659	211.95206	75.27960	-742.32886	448.92844	88.14560	-1279.18604	280.23077	-2.55904
749	6.233	914.26849	415.20572	1412.62085	-202.27609	359.61020	1314.64331	-1098.90540	370.73895	1282.31067	-206.67934	542.16779	-6.85774	544.04504	214.67705	76.36836	-715.79370	445.40686	85.91901	-1304.74841	281.46918	-2.09069
750	6.242	915.82410	415.10464	1414.36975	-199.44498	360.97623	1318.74683	-1097.45361	370.75394	1287.04297	-232.08505	543.91052	-5.27060	564.28442	216.87038	75.59720	-691.59015	442.90955	82.36005	-1329.35730	282.34973	-1.02434
751	6.250	917.46692	415.05310	1415.80688	-196.55554	362.39584	1322.47681	-1095.72388	370.25244	1291.35388	-256.43430	545.61981	-1.81163	578.54443	218.71973	72.24169	-669.97723	441.35388	77.27310	-1352.53259	282.90814	0.94913
752	6.258	919.11615	415.05304	1416.92017	-193.65512	363.82843	1325.70728	-1093.68176	369.10901	1295.06897	-278.61691	547.52631	4.15280	587.25232	220.38760	66.70306	-651.25842	440.85022	70.60957	-1374.10645	283.32016	3.83480
753	6.267	920.70148	415.11047	1417.70544	-190.80164	365.24307	1328.33301	-1091.46997	367.44922	1298.11731	-297.17804	549.86902	12.74512	591.30994	221.99988	59.88272	-635.82617	441.72861	62.44042	-1394.19873	283.79675	7.32298
754	6.275	922.17438	415.22543	1418.15955	-188.04498	366.62149	1330.26868	-1089.33984	365.60034	1300.48462	-310.68906	552.73206	23.73884	591.70245	223.59698	52.41473	-624.12482	444.80579	53.07239	-1412.98486	284.54456	11.00342
755	6.283	923.50897	415.38687	1418.28076	-185.41579	367.94983	1331.44617	-1087.47974	363.87735	1302.16357	-318.03030	556.28186	36.98428	589.06372	225.05647	44.49356	-616.50732	451.07425	42.96597	-1430.41370	285.75104	14.63024
756	6.292	924.69696	415.57779	1418.06677	-182.92526	369.21445	1331.81946	-1085.93237	362.44891	1303.13501	-318.49124	560.98108	52.44065	583.49377	226.18930	36.23835	-613.11707	460.59381	32.34138	-1446.00952	287.48007	18.34275
757	6.300	925.74426	415.78934	1417.51196	-180.57092	370.39984	1331.37573	-1084.64624	361.37952	1303.38428	-312.02979	567.13989	69.49803	574.64404	226.96184	28.11876	-614.00159	472.08200	21.25595	-1458.94287	289.63541	22.64613
758	6.308	926.67664	416.03049	1416.60986	-178.34436	371.48703	1330.14331	-1083.54712	360.71552	1302.93408	-299.66916	574.37408	86.50744	561.86707	227.66521	21.05227	-619.31677	483.66086	10.34998	-1468.31189	291.99567	27.97846
759	6.317	927.54907	416.31763	1415.35938	-176.24210	372.45746	1328.19177	-1082.57458	360.51846	1301.86792	-283.24872	581.77667	101.40710	544.56311	228.75883	15.98869	-629.17578	493.56885	1.13650	-1473.33142	294.12134	34.13933
760	6.325	928.44025	416.65674	1413.76831	-174.27847	373.30112	1325.62744	-1081.69104	360.82819	1300.33435	-264.47427	588.47473	112.85544	522.90344	230.39473	13.17139	-643.40552	500.44870	-5.02464	-1473.39417	295.33359	40.10577
761	6.333	929.42834	417.03983	1411.85522	-172.49326	374.03009	1322.58545	-1080.86902	361.59802	1298.52722	-244.30536	594.01874	120.79017	498.23468	232.30505	11.95596	-661.77203	503.98203	-8.09242	-1468.14038	295.05670	44.47482
762	6.342	930.56683	417.45889	1409.64966	-170.94923	374.68039	1319.21680	-1080.07324	362.67206	1296.64050	-223.05943	598.38275	126.07673	472.36511	234.21906	11.49638	-683.92194	505.57550	-8.96922	-1457.47363	293.20032	46.21127
763	6.350	931.87457	417.91898	1407.19556	-169.72527	375.28757	1315.67529	-1079.25317	363.82800	1294.79456	-200.75485	601.69983	129.77675	446.49945	236.07614	11.28294	-708.74127	507.25299	-8.55883	-1441.44202	290.11487	45.09931
764	6.358	933.33618	418.43246	1404.55481	-168.90686	375.86490	1312.10327	-1078.35767	364.85846	1292.97266	-177.40689	604.07532	132.70477	421.02017	237.86595	11.06894	-734.51782	509.30292	-7.84121	-1420.14746	286.29266	41.67194
765	6.367	934.90460	419.00800	1401.80969	-168.57211	376.39795	1308.61438	-1077.36633	365.64468	1291.03979	-153.15392	605.55823	135.35001	395.91345	239.51985	10.71918	-759.95520	510.37985	-7.86238	-1393.83191	282.19574	36.85503
766	6.375	936.50739	419.65244	1399.06030	-168.77029	376.84543	1305.28149	-1076.32153	366.17795	1288.86865	-128.15047	606.20441	137.94211	371.12448	240.97876	10.20033	-784.69098	510.07208	-8.86736	-1363.05066	278.22247	31.63648
767	6.383	938.05957	420.37552	1396.41602	-169.48309	377.16794	1302.13989	-1075.33777	366.51352	1286.46851	-102.45898	606.09583	140.50726	346.64355	242.29755	9.59157	-808.98846	509.58911	-10.15542	-1328.71997	274.66965	26.92297
768	6.392	939.47888	421.18610	1393.98315	-170.57858	377.39413	1299.20691	-1074.58032	366.69199	1283.98645	-76.11630	605.26617	142.87872	322.42126	243.61485	9.03617	-833.18115	510.01440	-11.02060	-1291.89807	271.66379	23.48733
769	6.400	940.70367	422.08804	1391.84839	-171.82095	377.66156	1296.50281	-1074.19617	366.66730	1281.57373	-49.21313	603.73810	144.78622	298.32468	244.99648	8.64401	-857.41998	511.46991	-11.26307	-1253.48950	269.25330	21.82665
770	6.408	941.70825	423.08051	1390.07007	-172.97363	378.15625	1294.06287	-1074.22839	366.31976	1279.27661	-21.82806	601.64154	146.02927	274.23416	246.40524	8.43192	-881.75433	513.80066	-10.91289	-1214.16724	267.60507	22.07444
771	6.417	942.50330	424.15280	1388.68213	-173.90433	378.98615	1291.95129	-1074.58704	365.62076	1277.09546	6.05352	599.14392	146.53203	250.12720	247.84676	8.33471	-906.21503	516.90649	-10.06127	-1174.49878	266.96857	24.10424
772	6.425	943.12451	425.27338	1387.70557	-174.59409	380.11481	1290.26331	-1075.09070	364.72504	1275.08105	34.48487	596.33197	146.25653	226.01947	249.40933	8.26027	-930.76563	520.34271	-9.03313	-1135.14282	267.53049	27.61434
773	6.433	943.61749	426.38962	1387.15564	-175.07993	381.40045	1289.09668	-1075.53882	363.79236	1273.28723	63.48355	593.35187	145.17879	201.87909	251.12537	8.16236	-955.29034	523.40039	-8.29057	-1096.92310	269.37009	32.16563
774	6.442	944.02222	427.44827	1387.04114	-175.40533	382.66910	1288.51428	-1075.76245	362.80881	1271.69421	93.03018	590.47528	143.30865	177.64539	252.88992	8.07916	-979.71075	525.77960	-8.00833	-1060.55115	272.41693	37.30334
775	6.450	944.36145	428.42068	1387.35803	-175.60071	383.76569	1288.53503	-1075.63184	361.62631	1270.23999	123.10164	587.76276	140.59427	153.27612	254.53275	8.09491	-1004.05859	527.65094	-8.00369	-1026.13318	276.46289	42.65982
776	6.458	944.64380	429.30942	1388.08789	-175.68216	384.57309	1289.14990	-1075.08765	360.10547	1268.91772	153.71213	584.91895	136.90927	128.75159	255.95598	8.25522	-1028.42920	529.19366	-8.05019	-992.97034	281.29700	47.94532
777	6.467	944.87701	430.13629	1389.20105	-175.65152	385.00714	1290.33691	-1074.17908	358.24045	1267.85864	184.88316	581.62494	132.24124	104.08420	257.26410	8.49420	-1052.91345	530.56091	-8.02829	-959.95459	286.76526	52.90531
778	6.475	945.07928	430.92419	1390.65552	-175.49063	385.01108	1292.07019	-1073.03882	356.19107	1267.31799	216.57658	577.76416	126.76496	79.30853	258.70251	8.67229	-1077.56519	532.01056	-7.87126	-926.22711	292.64380	57.34870
779	6.483	945.28247	431.68353	1392.39465	-175.15598	384.56073	1294.32190	-1071.82764	354.21738	1267.55737	248.71707	573.40540	120.71979	54.43256	260.39835	8.70937	-1102.40369	533.72198	-7.55567	-891.47931	298.56348	61.23089
780	6.492	945.52637	432.41473	1394.35034	-174.58571	383.67230	1297.05896	-1070.68567	352.59329	1268.72949	281.22116	568.69556	114.28535	29.43484	262.28366	8.62471	-1127.43372	535.65033	-7.12301	-855.81946	304.13553	64.66661
781	6.500	945.84821	433.12085	1396.44849	-173.72398	382.40106	1300.23401	-1069.68982	351.52728	1270.84631	313.98492	563.66174	107.53474	4.29926	264.24805	8.49672	-1152.69324	537.62390	-6.67590	-819.62018	309.09131	67.82060
782	6.508	946.27802	433.81348	1398.61328	-172.54605	380.82666	1303.77844	-1068.83716	351.09464	1273.81506	346.96884	558.17297	100.52533	-20.98975	266.22424	8.42994	-1178.25098	539.50354	-6.34596	-783.50586	313.30673	70.76160
783	6.517	946.84326	434.51068	1400.77087	-171.06096	379.03674	1307.60388	-1068.06372	351.22980	1277.49304	380.29669	552.01642	93.38388	-46.43964	268.18182	8.47121	-1204.09521	541.28271	-6.20906	-748.29041	316.72836	73.38268
784	6.525	947.57538	435.22717	1402.85278	-169.29492	377.12091	1311.61133	-1067.27710	351.79459	1281.71692	414.10095	545.01062	86.31517	-71.99915	270.11127	8.55824	-1230.10815	543.02411	-6.25301	-714.76801	319.26776	75.43208
785	6.533	948.50342	435.96008	1404.79639	-167.27672	375.16614	1315.69995	-1066.39844	352.65179	1286.29626	448.26117	537.22345	79.63873	-97.56702	271.97845	8.60128	-1256.12305	544.80988	-6.34103	-683.49719	320.77960	76.62323
786	6.542	949.63892	436.68604	1406.54468	-165.03604	373.24203	1319.77002	-1065.38599	353.68039	1291.00281	482.27600	528.90637	73.63828	-123.01575	273.67773	8.59385	-1281.80981	546.88074	-6.00540	-654.76807	321.10602	76.72967
787	6.550	950.96466	437.37836	1408.05054	-162.61040	371.38486	1323.71948	-1064.21704	354.74847	1295.58545	514.96899	520.54626	68.40640	-148.08557	275.08313	8.68765	-1306.56396	549.59808	-4.38115	-628.73175	320.09106	75.61015
788	6.558	952.43292	438.02191	1409.28552	-160.05145	369.59973	1327.43384	-1062.88489	355.71457	1299.80957	544.30133	513.01685	63.77522	-172.25134	276.15198	9.20804	-1329.72815	553.11053	-0.65766	-605.50244	317.61139	73.19699
789	6.567	953.97302	438.60504	1410.23755	-157.42709	367.88055	1330.77539	-1061.44507	356.50671	1303.48816	568.08276	506.89578	59.05184	-194.74225	276.92636	10.47366	-1350.92432	557.21747	5.31856	-585.18018	313.66931	69.49007
790	6.575	955.50970	439.10590	1410.90417	-154.81413	366.22382	1333.59241	-1060.03125	357.16275	1306.47058	585.13513	501.97052	53.22625	-214.70239	277.41705	12.53695	-1370.12378	561.56476	13.01277	-567.86438	308.45288	64.56212
791	6.583	956.97943	439.50049	1411.28601	-152.28488	364.62775	1335.75171	-1058.78931	357.74292	1308.64001	595.86066	497.75296	45.78036	-231.42444	277.43085	15.27034	-1387.45105	565.80859	21.77865	-553.69165	302.28577	58.55925
792	6.592	958.33667	439.78372	1411.38208	-149.89899	363.08920	1337.16431	-1057.79236	358.27081	1309.95337	601.73810	493.95422	37.03753	-244.49774	276.37741	18.91872	-1402.92432	569.57788	31.39493	-542.89905	295.49487	51.67510
793	6.600	959.55151	439.97394	1411.18518	-147.69751	361.61087	1337.78674	-1056.99841	358.76331	1310.43530	604.00452	490.60431	27.76376	-253.44757	273.32343	24.55028	-1416.28564	572.39954	42.08393	-535.83820	288.26971	44.08684
794	6.608	960.60895	440.09695	1410.68274	-145.69505	360.21466	1337.61084	-1056.28284	359.23477	1310.11987	602.61560	488.11182	18.64667	-257.09564	267.66290	33.36374	-1426.93237	573.91309	54.00866	-532.89429	280.62854	35.88671
795	6.617	961.51154	440.17877	1409.86145	-143.87840	358.94678	1336.65320	-1055.51953	359.66373	1309.04468	596.52509	487.07040	10.24054	-253.89362	259.94260	44.94947	-1434.07397	574.35400	66.55939	-534.40442	272.59402	27.11731
796	6.625	962.27820	440.24936	1408.71240	-142.21518	357.86523	1334.94604	-1054.62646	359.98175	1307.28931	585.05829	487.70380	3.26039	-243.27106	251.72485	56.80264	-1437.16748	574.63129	78.13052	-540.63892	264.52917	18.00293
797	6.633	962.94165	440.33490	1407.23608	-140.66690	357.01944	1332.53467	-1053.56152	360.10358	1304.98950	568.75989	489.49023	-1.55127	-226.26678	244.39188	66.34123	-1436.19922	575.66162	86.93944	-551.78638	257.41232	9.29467
798	6.642	963.54889	440.43988	1405.44812	-139.20227	356.43872	1329.48206	-1052.31628	359.96790	1302.32520	548.75507	491.54776	-4.09180	-204.80792	238.18637	72.97181	-1431.52832	577.66888	92.16285	-567.86377	252.61102	2.25559
799	6.650	964.16217	440.54199	1403.37476	-137.80878	356.13007	1325.87451	-1050.93103	359.55273	1299.50635	525.92249	493.38995	-5.10434	-180.76807	232.48199	77.79333	-1423.49902	580.24097	94.16609	-588.43768	250.94360	-2.13232
800	6.658	964.85144	440.60898	1401.04346	-136.50513	356.07620	1321.81763	-1049.49463	358.87039	1296.74475	501.09363	495.08896	-5.52942	-155.55652	226.75929	81.96781	-1412.09839	582.92859	93.83549	-612.25732	251.94038	-4.00148
801	6.667	965.67755	440.61887	1398.48083	-135.35339	356.23798	1317.42725	-1048.08667	357.93326	1294.16614	475.37314	496.82260	-5.86020	-130.03339	221.12231	85.80508	-1396.91040	585.58185	91.80847	-637.52673	254.29942	-4.37963
802	6.675	966.67285	440.56610	1395.72168	-134.46115	356.56970	1312.82214	-1046.71558	356.73138	1291.73657	449.71024	498.64014	-6.15887	-104.51886	216.01053	88.98633	-1377.43201	588.17126	88.18819	-662.92053	256.88672	-4.30581
803	6.683	967.83044	440.45111	1392.81897	-133.96838	357.03848	1308.11743	-1045.33972	355.29019	1289.32019	424.46997	500.55273	-6.43378	-78.93695	211.69832	91.20403	-1353.48047	590.52460	82.99938	-688.05017	259.18942	-4.33664
804	6.692	969.10864	440.26529	1389.84558	-134.01413	357.62347	1303.41943	-1043.95068	353.72711	1286.81470	399.61615	502.54816	-6.79178	-53.05817	208.13306	92.52485	-1325.42505	592.31384	76.85374	-712.95581	261.20288	-4.59615
805	6.700	970.44641	439.98926	1386.88782	-134.67896	358.29108	1298.82227	-1042.62622	352.22845	1284.22974	375.04086	504.59006	-7.29611	-26.65692	205.06500	93.30223	-1294.16516	593.20343	70.96126	-737.64423	263.13098	-4.99815
806	6.708	971.78223	439.60443	1384.03198	-135.92123	358.96570	1294.40747	-1041.49780	351.01233	1281.65002	350.68250	506.65289	-7.86076	0.45367	202.24146	93.86937	-1260.92896	592.94336	66.46846	-762.10474	265.10641	-5.42111
807	6.717	973.06903	439.10495	1381.35303	-137.56146	359.52106	1290.24316	-1040.67163	350.30252	1279.13501	326.53439	508.68250	-8.31271	28.40018	199.55211	94.32335	-1226.91797	591.36322	63.81099	-786.39319	267.09152	-5.78145
808	6.725	974.28357	438.50229	1378.90991	-139.35968	359.81241	1286.39856	-1040.18591	350.28342	1276.66589	302.56952	510.61102	-8.52628	57.21231	197.00902	94.56026	-1192.89575	588.37439	62.68759	-810.58051	268.99756	-6.04161
809	6.733	975.43140	437.82513	1376.74878	-141.12758	359.73062	1282.97668	-1039.99915	351.04623	1274.18689	278.66830	512.44604	-8.52547	86.83502	194.61928	94.44646	-1159.05298	584.01276	62.60089	-834.70941	270.81384	-6.19896
810	6.742	976.53876	437.11694	1374.90552	-142.76840	359.23181	1280.12024	-1039.97778	352.53568	1271.66602	254.69202	514.24017	-8.45660	117.19971	192.37267	93.92261	-1125.27283	578.45770	63.35428	-858.81628	272.58423	-6.27526
811	6.750	977.63220	436.42426	1373.40723	-144.24017	358.34106	1277.96216	-1039.92615	354.53146	1269.11182	230.57069	516.01556	-8.44386	148.27841	190.32652	92.99063	-1091.51355	571.95306	65.09601	-882.94385	274.34741	-6.31117
812	6.758	978.72430	435.77298	1372.27295	-145.50974	357.14789	1276.56824	-1039.67432	356.72659	1266.57910	206.29604	517.76086	-8.50227	180.07239	188.58189	91.66990	-1057.98560	564.66412	67.96092	-907.13574	276.13184	-6.34686
813	6.767	979.81317	435.15570	1371.51440	-146.52533	355.79016	1275.93506	-1039.16370	358.86472	1264.18933	181.89966	519.43469	-8.59036	212.57028	187.17395	89.99535	-1024.98254	556.61609	71.66846	-931.41644	277.93246	-6.38381
814	6.775	980.89178	434.55408	1371.13586	-147.21375	354.42368	1276.03064	-1038.44751	360.81073	1262.10925	157.42407	521.02142	-8.66205	245.75653	186.06837	88.02374	-992.57098	547.78040	75.52031	-955.77789	279.68906	-6.36275
815	6.783	981.96008	433.96674	1371.12732	-147.50421	353.18396	1276.82495	-1037.60767	362.51596	1260.48767	132.87617	522.61896	-8.65245	279.65469	185.23984	85.82496	-960.50446	538.22253	78.83871	-980.20691	281.33160	-6.19537
816	6.792	983.02972	433.40381	1371.46069	-147.36017	352.15692	1278.29468	-1036.69312	363.95465	1259.42456	108.22214	524.35205	-8.52367	314.29413	184.69330	83.48885	-928.42639	528.19135	81.35712	-1004.72076	282.85260	-5.84887
817	6.800	984.11981	432.86530	1372.09229	-146.78662	351.37799	1280.41492	-1035.71838	365.10001	1258.98145	83.43146	526.20953	-8.33102	349.61929	184.44624	81.14214	-896.08215	518.03455	83.15886	-1029.38135	284.35193	-5.40920
818	6.808	985.25470	432.34061	1372.96924	-145.80814	350.86060	1283.14746	-1034.68884	365.93658	1259.19482	58.48901	528.08600	-8.15668	385.45953	184.52765	78.94568	-863.36267	508.03275	84.38986	-1054.26172	285.97348	-5.01245
819	6.817	986.46448	431.82782	1374.03650	-144.45013	350.61743	1286.42883	-1033.62122	366.47375	1260.08984	33.35991	529.93427	-8.01285	421.59460	184.98898	77.05437	-830.31567	498.37778	85.14540	-1079.37756	287.75266	-4.69712
820	6.825	987.78204	431.34164	1375.23987	-142.74287	350.64783	1290.16602	-1032.53601	366.74374	1261.68823	8.00412	531.76062	-7.86658	457.82672	185.89961	75.59631	-797.20966	489.17551	85.46717	-1104.67749	289.59735	-4.38877
821	6.833	989.23895	430.89789	1376.52246	-140.73038	350.92090	1294.24719	-1031.42639	366.79489	1264.00513	-17.56937	533.52582	-7.71878	493.91296	187.32178	74.72415	-764.50220	480.48080	85.34840	-1130.13403	291.43097	-4.03519
822	6.842	990.86169	430.50702	1377.82092	-138.46512	351.38797	1298.55469	-1030.24402	366.69156	1267.02661	-43.31942	535.19513	-7.60936	529.32892	189.24464	74.65868	-732.66602	472.50891	84.81865	-1155.79871	293.23926	-3.66812
823	6.850	992.66589	430.18149	1379.06909	-135.99226	352.00366	1302.97449	-1028.92419	366.51099	1270.67468	-69.21672	536.83795	-7.55649	563.03027	191.45282	75.53796	-702.01624	465.59082	83.93201	-1181.69861	294.97375	-3.31755
824	6.858	994.64581	429.93054	1380.20801	-133.34134	352.73169	1307.39490	-1027.42603	366.33072	1274.79822	-95.20222	538.56110	-7.46962	593.50488	193.53268	76.98923	-672.72815	459.85522	82.60268	-1207.67737	296.50369	-2.92878
825	6.867	996.76294	429.75211	1381.19519	-130.53427	353.54373	1311.69849	-1025.75183	366.21127	1279.19556	-121.09613	540.37616	-6.99858	619.25903	195.17241	77.89006	-645.05695	455.30405	80.55599	-1233.32983	297.65903	-2.32971
826	6.875	998.94690	429.64023	1382.00586	-127.59773	354.41769	1315.75537	-1023.93060	366.15021	1283.62878	-146.50888	542.18750	-5.43222	639.37854	196.39812	76.93172	-619.49133	452.11758	77.43272	-1258.07874	298.32391	-1.22097
827	6.883	1001.11011	429.59009	1382.62769	-124.56754	355.33896	1319.42957	-1021.99097	366.01712	1287.83203	-170.71492	543.95093	-1.87415	653.70758	197.47160	73.54924	-596.63391	450.56177	72.91185	-1281.42114	298.56583	0.68616
828	6.892	1003.16431	429.59259	1383.05688	-121.48933	356.30066	1322.59631	-1019.96289	365.57330	1291.54309	-192.55556	545.82581	4.36752	662.69922	198.68845	68.13572	-576.95050	450.73215	66.83067	-1303.18616	298.64502	3.40642
829	6.900	1005.03802	429.63242	1383.29688	-118.41797	357.29242	1325.15491	-1017.90173	364.63342	1294.56079	-210.53380	548.08105	13.54083	667.16565	200.20782	61.42369	-560.63666	452.54706	59.19440	-1323.51306	298.83209	6.62790
830	6.908	1006.69128	429.69266	1383.35168	-115.41086	358.28671	1327.02649	-1015.90735	363.24042	1296.79553	-223.13232	550.91980	25.56635	667.95404	201.89027	53.88021	-547.65814	455.80261	50.02461	-1342.54053	299.24420	9.97491
831	6.917	1008.11737	429.75708	1383.21399	-112.51371	359.23712	1328.14673	-1014.09271	361.63940	1298.25818	-229.13007	554.64685	40.32456	665.63812	203.33107	45.66039	-537.92310	460.21802	39.32302	-1360.08557	299.85431	13.30670
832	6.925	1009.33508	429.81534	1382.86206	-109.74661	360.09357	1328.46765	-1012.49567	360.06772	1298.99512	-227.77504	559.83209	57.54948	660.33813	204.18253	36.96117	-531.52142	465.65674	27.35034	-1375.59082	300.60846	16.88595
833	6.933	1010.38068	429.87048	1382.26843	-107.10352	360.82532	1327.96936	-1011.04358	358.63342	1299.04492	-219.13820	566.70673	76.12851	651.63531	204.49599	28.37904	-528.88586	472.30154	15.01420	-1388.26978	301.48645	21.31210
834	6.942	1011.30188	429.93631	1381.40979	-104.56908	361.42920	1326.67456	-1009.62207	357.37128	1298.45032	-204.51668	574.60809	93.93004	638.67438	204.77153	20.97388	-530.70801	480.28104	3.98373	-1397.13428	302.37677	26.99917
835	6.950	1012.15125	430.02505	1380.27356	-102.14039	361.91907	1324.65649	-1008.17035	356.34363	1297.28845	-186.03473	582.47711	108.88030	620.80505	205.61710	15.80256	-537.51123	488.96902	-3.87025	-1401.02722	302.88644	33.51028
836	6.958	1012.98376	430.13605	1378.86133	-99.83772	362.31332	1322.03748	-1006.73206	355.68784	1295.68250	-165.56248	589.53046	120.07769	598.53351	207.21713	13.11647	-549.32709	496.83792	-7.77652	-1399.02393	302.42203	39.52862
837	6.967	1013.86090	430.25995	1377.18530	-97.70422	362.62958	1318.97583	-1005.42419	355.56412	1293.79028	-144.03535	595.37048	127.85785	573.57727	209.21457	12.17898	-566.00507	502.38904	-8.77480	-1390.90039	300.56979	43.55621
838	6.975	1014.84363	430.40167	1375.26318	-95.80580	362.88641	1315.64197	-1004.34650	356.03308	1291.77686	-121.56570	599.86652	133.15671	547.70795	211.16835	11.98150	-587.22998	505.59814	-8.51563	-1377.01453	297.33337	44.67031
839	6.983	1015.97278	430.58682	1373.12134	-94.23000	363.10529	1312.19788	-1003.49731	356.95914	1289.77991	-97.94405	603.04285	136.92624	521.85455	212.91238	11.86685	-611.77942	507.78647	-7.87901	-1357.76111	293.01703	42.83330
840	6.992	1017.25037	430.83774	1370.80518	-93.07690	363.30374	1308.78479	-1002.76581	358.02902	1287.85681	-73.08969	605.00378	139.91275	496.28885	214.49207	11.57688	-637.63593	509.60480	-7.31829	-1333.34290	288.03641	38.73256
841	7.000	1018.63684	431.16040	1368.38477	-92.44466	363.48123	1305.50940	-1002.03149	358.91156	1285.95178	-47.21315	605.86420	142.64618	471.07684	215.96158	11.08896	-663.22217	510.61411	-7.32827	-1304.01062	282.85770	33.38160
842	7.008	1020.05927	431.55692	1365.94910	-92.40371	363.60925	1302.43079	-1001.27972	359.42734	1283.95740	-20.67242	605.69147	145.44418	446.21686	217.32172	10.47305	-688.11646	511.16232	-7.84025	-1270.35730	277.97119	27.78883
843	7.017	1021.42346	432.03201	1363.59619	-92.94768	363.65479	1299.56091	-1000.61078	359.56918	1281.82520	6.27213	604.51276	148.36800	421.66074	218.62114	9.80838	-712.64343	512.54193	-8.20584	-1233.35950	273.74432	22.86798
844	7.025	1022.63000	432.58270	1361.42603	-93.94740	363.64328	1296.88611	-1000.16711	359.42679	1279.61182	33.55796	602.34857	151.21405	397.35223	219.97520	9.16990	-737.10254	514.96118	-8.18720	-1194.13892	270.22299	19.43328
845	7.033	1023.60474	433.19308	1359.53125	-95.17501	363.69907	1294.39441	-1000.04626	359.11517	1277.42957	61.24894	599.29797	153.66940	373.24930	221.46780	8.62300	-761.52472	517.44965	-8.07222	-1153.63770	267.22513	18.05525
846	7.042	1024.32361	433.83771	1357.98743	-96.41200	363.98767	1292.09924	-1000.23120	358.69891	1275.35205	89.43535	595.64948	155.48337	349.32806	223.09479	8.19505	-785.90985	519.74176	-7.86852	-1112.50195	264.71411	18.90027
847	7.050	1024.80762	434.48746	1356.84998	-97.54486	364.59955	1290.06335	-1000.59442	358.16046	1273.37817	118.15492	591.72382	156.44882	325.54816	224.75719	7.88109	-810.27026	522.20624	-7.42424	-1071.29053	262.95154	21.74610
848	7.058	1025.09973	435.11224	1356.15576	-98.56792	365.49576	1288.40234	-1000.98175	357.45251	1271.49207	147.35065	587.59723	156.35320	301.79495	226.35342	7.67060	-834.47467	524.44983	-7.08276	-1030.77515	262.29050	26.09899
849	7.067	1025.24658	435.67520	1355.92578	-99.52793	366.54163	1287.24219	-1001.28888	356.55771	1269.72607	176.91881	583.21265	155.04922	277.89810	227.89095	7.55380	-858.31842	525.72479	-7.34473	-991.90875	262.91122	31.35476
850	7.075	1025.28528	436.13269	1356.16675	-100.47054	367.56091	1286.66418	-1001.46924	355.48431	1268.14844	206.80037	578.63977	152.51266	253.75580	229.43575	7.53669	-881.82068	526.05927	-8.19017	-955.34241	264.74576	36.98997
851	7.083	1025.23926	436.45255	1356.87195	-101.41252	368.37650	1286.69092	-1001.50317	354.22113	1266.83032	237.06169	574.08167	148.84766	229.42065	230.98976	7.64893	-905.40558	526.13904	-9.13628	-920.91504	267.63077	42.63939
852	7.092	1025.12183	436.62997	1358.02197	-102.34084	368.84290	1287.31165	-1001.38904	352.73022	1265.85962	267.88788	569.74603	144.25098	205.01440	232.46860	7.89637	-929.60321	526.73169	-9.64703	-887.67072	271.45261	48.03375
853	7.100	1024.94336	436.68695	1359.58447	-103.21761	368.86890	1288.51172	-1001.15070	350.99988	1265.35144	299.41312	565.63196	138.85522	180.57684	233.84882	8.20024	-954.50623	528.39838	-9.41231	-854.45776	276.06161	52.96231
854	7.108	1024.71716	436.66388	1361.51526	-103.97301	368.42139	1290.28467	-1000.83710	349.10388	1265.42798	331.55737	561.39648	132.61353	156.03766	235.28572	8.42690	-979.73969	531.04443	-8.58101	-820.55884	281.13272	57.31279
855	7.117	1024.46045	436.61075	1363.75708	-104.50088	367.51563	1292.62378	-1000.50458	347.21454	1266.20288	364.10297	556.57343	125.44719	131.31158	236.96899	8.49007	-1004.92584	533.89026	-7.67122	-785.86121	286.23441	61.09318
856	7.125	1024.19434	436.57550	1366.24158	-104.68380	366.20844	1295.50732	-1000.18390	345.55734	1267.76514	396.98438	550.88934	117.44012	106.38565	238.90669	8.40891	-1029.97241	536.30957	-7.06402	-750.65637	291.00089	64.39317
857	7.133	1023.94684	436.59546	1368.89355	-104.43803	364.59036	1298.88538	-999.86353	344.33136	1270.15198	430.47165	544.31207	108.82368	81.30597	240.92667	8.30785	-1054.98608	538.28845	-6.76899	-715.44867	295.17566	67.30373
858	7.142	1023.75061	436.70154	1371.63599	-103.74042	362.76807	1302.67786	-999.50653	343.63666	1273.32825	464.91379	536.93103	99.95094	56.09283	242.88005	8.34893	-1080.08948	540.11304	-6.59908	-680.89282	298.54266	69.82941
859	7.150	1023.63715	436.91858	1374.39795	-102.62627	360.84552	1306.78467	-999.07343	343.45599	1277.18750	500.19827	528.93445	91.37634	30.71033	244.75922	8.57845	-1105.37463	542.00140	-6.39185	-647.68530	300.88354	71.86832
860	7.158	1023.63214	437.24368	1377.12000	-101.17093	358.90845	1311.09680	-998.54413	343.69421	1281.56165	535.52985	520.64740	83.75666	5.15045	246.60042	8.84969	-1130.89917	543.98468	-6.16291	-616.36298	301.98071	73.26869
861	7.167	1023.75031	437.62924	1379.75317	-99.46585	357.01013	1315.49524	-997.93433	344.21890	1286.23010	569.66901	512.52637	77.54550	-20.46136	248.37106	8.96914	-1156.58582	546.04810	-5.99716	-587.24573	301.63104	73.85437
862	7.175	1023.98547	438.00354	1382.25659	-97.59868	355.16580	1319.84778	-997.27753	344.88046	1290.93591	601.13501	505.03174	72.67097	-45.81329	249.95883	8.94370	-1182.11670	548.29181	-5.66906	-560.60706	299.66269	73.40258
863	7.183	1024.30286	438.31277	1384.59998	-95.63979	353.35934	1324.01111	-996.58356	345.53867	1295.40955	628.28070	498.34857	68.34135	-70.33606	251.23544	9.11177	-1206.95386	550.91937	-4.40075	-536.77686	295.95340	71.67084
864	7.192	1024.63623	438.54132	1386.76843	-93.63354	351.56213	1327.83630	-995.81775	346.09985	1299.40063	649.60986	492.33716	63.31464	-93.13745	252.15308	10.01232	-1230.54907	554.06635	-1.20047	-516.03455	290.46799	68.49118
865	7.200	1024.89368	438.69592	1388.76038	-91.60125	349.75305	1331.17676	-994.93182	346.52588	1302.71619	664.42004	486.82996	56.62243	-113.17017	252.72760	12.02543	-1252.57751	557.63611	4.34967	-498.49872	283.32202	63.87230
866	7.208	1024.98303	438.78290	1390.58130	-89.55537	347.92535	1333.89929	-993.92926	346.81274	1305.25012	673.30353	481.82422	48.15816	-129.64001	252.79813	15.24057	-1272.92773	561.31323	11.79843	-484.17535	274.81918	58.04935
867	7.217	1024.84204	438.80084	1392.23303	-87.51137	346.08655	1335.89600	-992.91309	347.00168	1306.99854	677.78638	477.40442	38.65317	-142.17841	251.76361	19.97121	-1291.52502	564.66998	20.39857	-473.10657	265.39523	51.43919
868	7.225	1024.45068	438.73962	1393.70691	-85.49004	344.26196	1337.09546	-992.05853	347.19928	1308.04480	679.16364	473.67117	29.10402	-150.29547	248.73001	27.28211	-1308.15088	567.31531	29.74028	-465.45825	255.49341	44.48466
869	7.233	1023.81946	438.58005	1394.98389	-83.51387	342.49573	1337.46582	-991.47546	347.49075	1308.46826	677.64398	470.83847	20.19902	-152.70221	243.21182	38.18590	-1322.24951	569.01923	39.91388	-461.46802	245.49132	37.45007
870	7.242	1022.97144	438.30142	1396.04016	-81.60244	340.84692	1337.00964	-991.08490	347.82080	1308.27161	672.57391	469.23410	12.23920	-147.88947	235.78397	51.83433	-1332.80200	569.78571	51.19502	-461.34790	235.73215	30.31453
871	7.250	1021.93048	437.89368	1396.85291	-79.77189	339.38239	1335.75757	-990.68402	348.03085	1307.44556	663.24396	468.97296	5.48132	-135.61041	227.79520	65.37245	-1338.61072	570.05835	63.29685	-465.26520	226.60001	22.87403
872	7.258	1020.72797	437.36420	1397.40405	-78.03908	338.16763	1333.75537	-990.11414	347.98950	1306.06372	649.47906	469.67599	0.35315	-117.28424	220.24756	76.31828	-1339.02893	570.66553	74.77486	-473.41388	218.62123	15.07943
873	7.267	1019.41376	436.73560	1397.68201	-76.42241	337.25244	1331.05896	-989.32391	347.62402	1304.26904	631.72699	470.72443	-2.86432	-95.01447	213.17426	84.39079	-1334.39136	572.15344	83.52071	-486.02844	212.55133	7.49420
874	7.275	1018.05206	436.03903	1397.68054	-74.93858	336.65192	1327.74170	-988.30920	346.86572	1302.21411	610.68793	471.83246	-4.46030	-70.60736	206.23380	90.68790	-1325.60254	574.34753	88.25520	-503.19421	209.15346	1.30540
875	7.283	1016.71210	435.30096	1397.40088	-73.60996	336.34497	1323.90320	-987.06030	345.65533	1300.04541	587.08142	473.15149	-5.15323	-45.23499	199.51111	96.02024	-1313.38794	576.69550	89.34892	-524.47266	208.56003	-2.56179
876	7.292	1015.46484	434.52716	1396.85791	-72.48552	336.28903	1319.66650	-985.60840	344.01685	1297.90076	561.86652	474.78571	-5.57736	-19.51062	193.48769	100.43938	-1297.86816	578.73047	87.95538	-548.59662	209.96748	-4.26468
877	7.300	1014.37225	433.70288	1396.08667	-71.65775	336.43015	1315.16431	-984.09735	342.07483	1295.86218	536.15662	476.57782	-5.98401	6.27988	188.50690	103.74459	-1278.65112	580.22992	84.82253	-573.86523	212.20558	-4.70717
878	7.308	1013.46667	432.81140	1395.13843	-71.26340	336.71124	1310.52698	-982.73383	340.00705	1293.91907	510.70428	478.38885	-6.34517	32.04016	184.50148	105.97202	-1255.33447	581.18335	80.19812	-599.11621	214.46332	-4.73429
879	7.317	1012.73846	431.83975	1394.07275	-71.46399	337.08295	1305.87427	-981.66626	338.00626	1292.00293	485.72717	480.22501	-6.64532	57.87451	181.13608	107.46600	-1228.00183	581.55664	74.42221	-624.04260	216.48398	-4.80458
880	7.325	1012.14575	430.77060	1392.95581	-72.39725	337.51672	1301.30688	-980.95935	336.23990	1290.04077	461.14432	482.11475	-6.98813	84.04483	178.06604	108.65299	-1197.35083	581.06799	68.30804	-648.69415	218.35666	-5.04772
881	7.333	1011.63904	429.58997	1391.85962	-74.10052	338.01364	1296.90527	-980.65131	334.80737	1287.98450	436.80997	484.04520	-7.45287	110.81525	175.08273	109.76424	-1164.48877	579.30042	62.96002	-673.12793	220.21941	-5.42553
882	7.342	1011.17664	428.30518	1390.85950	-76.44753	338.58505	1292.73608	-980.77826	333.74298	1285.82288	412.60889	485.97495	-7.98489	138.32788	172.13976	110.72345	-1130.54871	576.01257	59.22813	-697.40533	222.10663	-5.85372
883	7.350	1010.72418	426.94333	1390.02808	-79.17090	339.19809	1288.85254	-981.35608	333.07162	1283.57837	388.48822	487.85477	-8.46034	166.60916	169.32014	111.27312	-1096.30835	571.27191	57.35441	-721.58588	223.97913	-6.22882
884	7.358	1010.25323	425.54242	1389.42700	-81.99607	339.73471	1285.29944	-982.36969	332.86914	1281.30249	364.46198	489.65460	-8.79732	195.63165	166.72189	111.20287	-1062.05347	565.34467	57.11717	-745.68677	225.80568	-6.46064
885	7.367	1009.74829	424.14929	1389.09790	-84.77907	340.01889	1282.14478	-983.77246	333.23706	1279.07874	340.56238	491.38742	-8.98296	225.34058	164.35376	110.46478	-1027.80872	558.52539	58.22929	-769.70868	227.59398	-6.54140
886	7.375	1009.20569	422.81042	1389.06836	-87.51246	339.89551	1279.50391	-985.44537	334.17932	1277.00757	316.78018	493.09995	-9.03564	255.68060	162.17873	109.10333	-993.69922	551.00323	60.55791	-793.67181	229.36044	-6.55064
887	7.383	1008.62085	421.55234	1389.36401	-90.22745	339.29990	1277.50977	-987.14130	335.52185	1275.15930	293.03595	494.82062	-8.98270	286.62500	160.18832	107.14093	-960.05078	542.82605	63.99493	-817.60931	231.10519	-6.58014
888	7.392	1007.98248	420.37799	1390.01123	-92.90949	338.28180	1276.25891	-988.56525	336.98923	1273.54248	269.19846	496.53381	-8.87213	318.18091	158.41487	104.54871	-927.19568	533.96759	68.19076	-841.57275	232.82483	-6.66629
889	7.400	1007.28326	419.28625	1391.03101	-95.47211	336.98505	1275.79395	-989.57465	338.36270	1272.12866	245.15974	498.23431	-8.76846	350.36298	156.93207	101.30481	-895.22369	524.36725	72.50266	-865.63428	234.53381	-6.76103
890	7.408	1006.53271	418.28143	1392.43262	-97.78367	335.59647	1276.12195	-990.27008	339.58673	1270.93091	220.90503	499.95337	-8.69728	383.14429	155.81241	97.49520	-863.91150	513.95758	76.26884	-889.84967	236.27077	-6.76230
891	7.417	1005.75671	417.36023	1394.21057	-99.72619	334.28397	1277.23376	-990.88568	340.76114	1270.06909	196.49390	501.69659	-8.61511	416.47003	155.05917	93.33495	-832.91425	502.87320	79.14956	-914.24774	238.07782	-6.62427
892	7.425	1004.98517	416.50583	1396.34143	-101.23382	333.15408	1279.10449	-991.57574	342.01334	1269.71289	171.96101	503.43228	-8.47937	450.30072	154.63077	89.06628	-801.99512	491.57217	81.16946	-938.84351	239.96382	-6.40805
893	7.433	1004.24500	415.69873	1398.78308	-102.27898	332.25674	1281.68677	-992.27649	343.37402	1269.95605	147.26540	505.16547	-8.31705	484.55627	154.55255	84.88139	-771.09149	480.52716	82.46407	-963.63885	241.88707	-6.18072
894	7.442	1003.56433	414.92761	1401.47876	-102.83988	331.61774	1284.90918	-992.78955	344.78253	1270.79224	122.35295	506.95276	-8.16763	519.05408	154.95142	80.98435	-740.33728	469.95978	83.11806	-988.61554	243.76053	-5.93249
895	7.450	1002.97632	414.18686	1404.36633	-102.89828	331.25339	1288.68115	-992.95032	346.15329	1272.18311	97.22540	508.83530	-8.00067	553.52948	155.91675	77.73380	-710.06689	459.94815	83.21230	-1013.72949	245.49109	-5.63510
896	7.458	1002.51324	413.46838	1407.38379	-102.46691	331.15979	1292.89465	-992.67639	347.41299	1274.09973	71.91745	510.77158	-7.76488	587.54382	157.34506	75.65923	-680.68695	450.50311	82.80617	-1038.95532	247.08862	-5.31683
897	7.467	1002.19452	412.76379	1410.46948	-101.60605	331.30466	1297.42981	-991.96167	348.50305	1276.51489	46.42928	512.63422	-7.50240	620.20776	158.95128	75.17093	-652.52063	441.59174	81.84804	-1064.34045	248.68849	-5.01999
898	7.475	1002.02051	412.07303	1413.56506	-100.40547	331.64001	1302.16394	-990.92145	349.37375	1279.38477	20.72536	514.33289	-7.33490	650.09937	160.41672	76.01849	-625.80084	433.33820	80.22997	-1089.95313	250.38403	-4.72878
899	7.483	1001.97778	411.39893	1416.61938	-98.94840	332.12415	1306.97876	-989.80310	350.02435	1282.63452	-5.19971	515.94318	-7.31065	675.67480	161.55469	76.97662	-600.80078	426.10385	77.85761	-1115.77856	252.11409	-4.39418
900	7.492	1002.04321	410.73672	1419.59033	-97.28974	332.73401	1311.75989	-988.86774	350.53784	1286.13623	-31.25248	517.62457	-7.28201	695.82599	162.40002	76.41788	-577.94897	420.31433	74.58720	-1141.65259	253.71141	-3.94990
901	7.500	1002.17767	410.08136	1422.44226	-95.46078	333.47049	1316.38391	-988.24036	351.01495	1289.71191	-57.15298	519.42816	-6.80063	710.16241	163.19159	73.48179	-557.73224	416.27753	70.18948	-1167.20569	254.99838	-3.23062
902	7.508	1002.31927	409.43539	1425.14758	-93.48759	334.35126	1320.71057	-987.87103	351.47562	1293.17346	-82.32321	521.28503	-5.00351	719.06378	164.23242	68.56617	-540.45728	414.04718	64.42291	-1191.91479	255.89731	-1.94258
903	7.517	1002.39264	408.79797	1427.68457	-91.40506	335.38562	1324.59277	-987.58679	351.82443	1296.35376	-105.81660	523.19098	-0.78578	723.53888	165.63692	62.69680	-526.21533	413.46075	57.17860	-1215.37378	256.48587	0.17930
904	7.525	1002.32782	408.15900	1430.03052	-89.25804	336.55447	1327.89819	-987.16846	351.88467	1299.10999	-126.37332	525.36133	6.73630	724.69250	167.18146	56.67384	-515.02893	414.43802	48.62010	-1237.50122	256.93140	3.14684
905	7.533	1002.07098	407.50912	1432.15674	-87.09436	337.81531	1330.52246	-986.48383	351.50876	1301.31934	-142.66730	528.26019	18.00072	723.06592	168.44473	50.77141	-506.90527	417.10492	39.13010	-1258.40198	257.36966	6.68358
906	7.542	1001.58545	406.84418	1434.03528	-84.95746	339.11874	1332.39209	-985.61279	350.71765	1302.88440	-153.54642	532.45782	33.08942	718.53387	169.09149	44.90171	-501.85809	421.54807	29.11529	-1278.06396	257.86749	10.39965
907	7.550	1000.85284	406.16290	1435.64246	-82.88159	340.41556	1333.46252	-984.78308	349.72742	1303.75903	-157.92627	538.07654	51.44772	710.75647	169.07889	38.81288	-500.01556	427.63562	19.01271	-1296.15503	258.49567	13.97564
908	7.558	999.87976	405.46579	1436.95581	-80.89317	341.65649	1333.71265	-984.16339	348.78418	1303.96338	-154.85817	544.35297	71.31209	699.57690	168.69498	32.21945	-501.69098	434.97379	9.51877	-1311.99573	259.33585	17.31907
909	7.567	998.70313	404.75323	1437.94934	-79.02019	342.79599	1333.14526	-983.77008	347.96692	1303.55347	-144.52074	550.44745	90.19372	685.11121	168.43602	25.22503	-507.29462	442.76572	1.64912	-1324.66809	260.29767	20.70862
910	7.575	997.39050	404.03400	1438.59338	-77.30173	343.79553	1331.79443	-983.55896	347.24591	1302.60278	-128.90607	556.42328	106.33503	667.55963	168.75833	18.80964	-517.05774	449.93704	-3.65875	-1333.12354	260.88855	24.65933
911	7.583	996.03522	403.33279	1438.86023	-75.78860	344.62671	1329.73560	-983.53296	346.71381	1301.23169	-110.72490	562.67615	119.34426	647.01746	169.83441	14.32337	-530.88507	455.67764	-6.22569	-1336.31189	260.29837	29.32518
912	7.592	994.74365	402.67230	1438.73560	-74.53726	345.28198	1327.08972	-983.74847	346.60434	1299.60669	-91.79495	569.07916	129.65393	623.78259	171.52615	12.23977	-548.72925	459.53928	-6.93839	-1333.47668	257.89752	33.94730
913	7.600	993.61548	402.06195	1438.22339	-73.60603	345.79233	1324.01526	-984.23114	347.05487	1297.88257	-72.64894	575.14526	137.81506	598.70673	173.51028	11.82244	-570.62543	461.32538	-7.08006	-1324.40857	253.65434	37.06035
914	7.608	992.72144	401.51495	1437.34204	-73.05722	346.23105	1320.68103	-984.87299	347.89871	1296.15771	-53.09028	580.41815	144.20798	572.84662	175.42825	11.95445	-595.74292	461.78821	-7.22717	-1309.32031	248.06102	37.37318
915	7.617	992.08850	401.05374	1436.12170	-72.95692	346.68719	1317.23633	-985.47559	348.74356	1294.47620	-32.80279	584.56744	149.15610	546.96759	177.08911	11.92161	-622.21301	462.46396	-7.20220	-1288.51208	241.77307	34.55515
916	7.625	991.70013	400.69669	1434.61121	-73.36824	347.22171	1313.79504	-985.95453	349.27356	1292.83020	-11.68113	587.39856	153.08319	521.43988	178.53618	11.54705	-648.44141	464.00485	-6.96468	-1262.30334	235.36932	29.34972
917	7.633	991.50653	400.45575	1432.88159	-74.34641	347.82941	1310.42896	-986.42841	349.40030	1291.16260	10.16166	588.89771	156.47278	496.32050	179.89001	10.94735	-673.91168	465.89371	-6.81644	-1231.33508	229.34685	23.12743
918	7.642	991.43756	400.34344	1431.01929	-75.93262	348.42343	1307.16589	-987.07422	349.17432	1289.40308	32.59072	589.24066	159.70840	471.52594	181.22165	10.29609	-698.76953	467.66003	-6.91798	-1196.88232	224.09377	17.38154
919	7.650	991.41681	400.36786	1429.11072	-78.13023	348.86960	1304.00806	-987.96075	348.68735	1287.53088	55.57539	588.67462	162.94443	446.99747	182.57346	9.72316	-723.27539	469.27002	-7.17654	-1160.78369	219.74930	13.37743
920	7.658	991.37933	400.52042	1427.23242	-80.85435	349.08853	1300.97058	-989.02765	348.02264	1285.58667	79.12114	587.38025	166.07877	422.71335	184.00626	9.27820	-747.59973	470.63770	-7.51985	-1124.82471	216.28516	11.87782
921	7.667	991.28491	400.78253	1425.44592	-83.89516	349.16946	1298.11035	-990.15503	347.22574	1283.61829	103.18658	585.46606	168.82318	398.61966	185.55374	8.91873	-771.79138	471.35617	-8.06284	-1089.83765	213.75046	13.03267
922	7.675	991.11646	401.14197	1423.79688	-86.97691	349.36942	1295.51428	-991.21863	346.31711	1281.64172	127.69925	582.99261	170.82184	374.63220	187.16399	8.55915	-795.83661	471.14584	-8.94856	-1055.44873	212.30327	16.49875
923	7.683	990.86914	401.58948	1422.32275	-89.89935	349.94937	1293.26636	-992.14465	345.33307	1279.68213	152.55765	579.91779	171.73227	350.69534	188.75677	8.16356	-819.77625	470.50308	-10.03344	-1021.02441	212.07706	21.62537
924	7.692	990.54187	402.10150	1421.06238	-92.61341	350.98956	1291.44519	-992.97845	344.36832	1277.84045	177.65373	576.17926	171.29803	326.78610	190.29900	7.80137	-843.73175	470.39963	-10.92002	-986.70215	213.04868	27.63284
925	7.700	990.13489	402.64041	1420.05762	-95.16782	352.36203	1290.13794	-993.87543	343.54926	1276.26611	202.98553	571.94000	169.47385	302.87842	191.79723	7.59306	-867.80206	471.26871	-11.36467	-953.27173	215.03177	33.82888
926	7.708	989.65399	403.17154	1419.34668	-97.62608	353.84186	1289.42419	-994.98859	342.93195	1275.05640	228.65375	567.51550	166.41104	278.90884	193.26640	7.57973	-892.02222	472.82611	-11.40724	-921.30505	217.84326	39.81019
927	7.717	989.11200	403.67044	1418.95691	-100.02799	355.21289	1289.33752	-996.35095	342.44287	1274.21252	254.72546	563.01971	162.23840	254.77740	194.69888	7.70229	-916.41724	474.81726	-11.09871	-890.59021	221.45004	45.48762
928	7.725	988.52319	404.12079	1418.90161	-102.38070	356.30988	1289.86060	-997.83356	341.90860	1273.67798	281.20731	558.33307	156.93044	230.42880	196.07077	7.91387	-941.02429	477.41336	-10.36600	-860.32056	225.92838	50.89326
929	7.733	987.89990	404.51944	1419.17944	-104.65951	357.02338	1290.95679	-999.23041	341.17014	1273.42297	308.06836	553.34082	150.40381	205.89230	197.42702	8.19305	-965.84387	480.73148	-9.23839	-829.76440	231.23961	55.97219
930	7.742	987.25616	404.88095	1419.77112	-106.81165	357.29474	1292.59961	-1000.40515	340.22931	1273.51721	335.22690	548.01111	142.69348	181.21252	198.90877	8.44309	-990.78168	484.19720	-8.09397	-798.72906	237.04584	60.54742
931	7.750	986.60864	405.23096	1420.63928	-108.75900	357.11444	1294.77551	-1001.33832	339.26706	1274.10059	362.65826	542.30621	133.98645	156.40677	200.63197	8.52570	-1015.71320	486.93085	-7.40471	-767.45105	242.81679	64.45473
932	7.758	985.97064	405.59808	1421.73389	-110.40866	356.51807	1297.46814	-1002.08661	338.50873	1275.29346	390.49124	536.15918	124.52717	131.47711	202.55429	8.43725	-1040.61646	488.74130	-7.22005	-736.24921	248.11687	67.67563
933	7.767	985.35291	406.01205	1422.99792	-111.67855	355.57391	1300.63879	-1002.74231	338.08783	1277.14954	418.81421	529.65668	114.65434	106.41534	204.50090	8.34765	-1065.57751	490.15775	-7.19206	-705.40094	252.74750	70.30013
934	7.775	984.77350	406.50266	1424.36951	-112.52246	354.36813	1304.22046	-1003.39178	338.00739	1279.64868	447.52069	523.03333	104.83984	81.20203	206.34937	8.41867	-1090.69043	491.71219	-7.02286	-675.26031	256.63077	72.38547
935	7.783	984.26086	407.09555	1425.78442	-112.93407	352.99188	1308.12610	-1004.08789	338.18781	1282.70715	476.56876	516.14355	95.46455	55.81635	208.13422	8.65040	-1116.00903	493.60016	-6.67060	-646.33502	259.63602	73.87971
936	7.792	983.84723	407.80115	1427.18494	-112.93527	351.52783	1312.25635	-1004.85815	338.53769	1286.19299	506.01160	508.49179	86.78997	30.26239	209.96178	8.90887	-1141.57996	495.76498	-6.28650	-619.14490	261.56967	74.65755
937	7.800	983.55823	408.60287	1428.52539	-112.57105	350.03574	1316.50037	-1005.71271	338.99554	1289.93689	535.29736	500.40619	79.29066	4.58862	211.88295	9.05320	-1167.40857	498.08960	-6.05403	-594.07526	262.26990	74.57420
938	7.808	983.39832	409.46045	1429.77136	-111.91352	348.54343	1320.73462	-1006.62616	339.53586	1293.74963	562.79584	493.20731	73.35664	-21.06769	213.80415	9.07942	-1193.28040	500.54315	-5.89502	-571.45984	261.64789	73.43619
939	7.817	983.33911	410.32959	1430.89392	-111.05602	347.05151	1324.82202	-1007.53613	340.15366	1297.42859	586.33771	487.55338	68.35719	-46.36627	215.50520	9.21602	-1218.66760	503.20624	-5.23677	-551.69006	259.68634	70.98273
940	7.825	983.32312	411.18201	1431.86865	-110.09204	345.55643	1328.61414	-1008.39734	340.83350	1300.74683	604.21869	482.74377	62.69475	-70.65546	216.79634	9.87504	-1242.95020	506.23251	-3.19853	-535.09711	256.46948	67.00664
941	7.833	983.27777	412.01111	1432.67822	-109.09785	344.07495	1331.96167	-1009.21667	341.53104	1303.46875	616.03003	477.87268	55.08313	-92.98749	217.64973	11.41623	-1265.77673	509.75775	0.83832	-521.78802	252.20798	61.53011
942	7.842	983.12793	412.82333	1433.31128	-108.13129	342.64136	1334.72693	-1009.96973	342.18735	1305.41663	622.82800	472.67255	45.41151	-112.34686	218.10005	13.91817	-1287.19336	513.75916	6.81446	-511.69714	247.18785	54.86997
943	7.850	982.80170	413.62399	1433.75879	-107.23759	341.27951	1336.79578	-1010.53204	342.74530	1306.52014	626.17773	467.41946	34.52237	-128.05133	217.95154	17.30797	-1307.40771	517.88025	14.15211	-504.78906	241.67882	47.50511
944	7.858	982.23999	414.40610	1434.00977	-106.44990	339.99103	1338.08740	-1010.81616	343.16272	1306.79114	626.74860	462.78146	23.58863	-139.91693	216.62251	21.91095	-1326.41833	521.37170	22.25632	-501.18878	235.89462	39.81706
945	7.867	981.40881	415.14914	1434.04688	-105.78619	338.77521	1338.56030	-1010.95630	343.46863	1306.29272	623.90814	459.61987	13.64754	-147.69208	213.35199	28.81282	-1343.76270	523.53625	30.89347	-501.15344	230.02650	31.90815
946	7.875	980.30170	415.82770	1433.85205	-105.25199	337.65475	1338.21094	-1011.24835	343.80225	1305.16052	616.53204	458.48468	5.50272	-150.32324	207.69170	39.04359	-1358.43555	524.34625	40.21779	-504.98041	224.30743	23.67466
947	7.883	978.93433	416.42484	1433.41772	-104.84796	336.68027	1337.06604	-1011.89160	344.29681	1303.56909	603.98773	459.18893	-0.25183	-146.45837	199.98679	51.94109	-1369.07178	524.40228	50.39409	-512.95502	219.09999	15.19167
948	7.892	977.34338	416.94208	1432.74548	-104.57564	335.91064	1335.17603	-1012.81500	344.90204	1301.62585	586.55652	460.88806	-3.56622	-135.84930	191.32491	64.95322	-1374.48901	524.50922	61.00996	-525.31140	214.98114	7.18250
949	7.900	975.58643	417.39056	1431.83301	-104.44165	335.38538	1332.61243	-1013.77295	345.40161	1299.37280	565.19287	462.71658	-5.10713	-119.73969	182.78589	75.66493	-1374.31860	525.40997	70.75569	-542.14716	212.61868	0.91140
950	7.908	973.73895	417.77759	1430.67261	-104.46427	335.11365	1329.46887	-1014.59094	345.60248	1296.89722	541.06976	464.41687	-5.71968	-99.99164	174.77214	83.56300	-1369.14429	527.45013	77.91484	-563.16614	212.29172	-2.78838
951	7.917	971.89215	418.10907	1429.25940	-104.67999	335.08862	1325.85144	-1015.26691	345.45184	1294.36096	515.43353	466.17441	-5.96231	-78.22186	167.17598	89.58373	-1359.90942	530.36047	81.51918	-587.27673	213.56464	-4.24869
952	7.925	970.14294	418.39471	1427.60107	-105.14648	335.30511	1321.86536	-1015.87817	345.01044	1291.93030	489.43707	468.04175	-6.13599	-55.51355	159.94641	94.65758	-1347.13916	533.56067	81.92749	-612.77777	215.64531	-4.48745
953	7.933	968.56787	418.63953	1425.72522	-105.94678	335.75616	1317.61182	-1016.47736	344.37604	1289.70239	463.75851	469.87228	-6.37152	-32.47125	153.30869	99.05643	-1330.72095	536.55646	80.09902	-638.33795	217.90601	-4.36194
954	7.942	967.19739	418.83224	1423.67896	-107.19281	336.41544	1313.19434	-1017.07465	343.62561	1287.66833	438.53503	471.62445	-6.68947	-9.34406	147.61905	102.64514	-1310.29529	539.03284	76.62523	-663.53162	220.01369	-4.32195
955	7.950	966.01215	418.94983	1421.52454	-109.01157	337.23166	1308.71704	-1017.66443	342.78067	1285.72327	413.65240	473.42255	-7.09052	13.86316	143.10577	105.30589	-1285.73804	540.85266	71.74199	-688.42694	221.89372	-4.52462
956	7.958	964.96149	418.97556	1419.33740	-111.49988	338.14334	1304.27759	-1018.26971	341.83762	1283.72839	388.99438	475.34671	-7.58380	37.28098	139.70563	107.13204	-1257.41479	541.95380	65.97704	-713.12115	223.64273	-4.92635
957	7.967	963.98676	418.90796	1417.20776	-114.65662	339.09430	1299.96484	-1019.01013	340.90707	1281.59998	364.52567	477.32019	-8.12648	61.08170	137.13763	108.37553	-1226.27173	542.10669	60.40529	-737.65472	225.37279	-5.36655
958	7.975	963.03308	418.75534	1415.22900	-118.33358	340.03073	1295.86157	-1020.09485	340.24933	1279.34265	340.25189	479.22125	-8.58742	85.42926	135.11066	109.26100	-1193.67798	540.94965	56.24691	-762.04181	227.13249	-5.69748
959	7.983	962.05713	418.52881	1413.47937	-122.26790	340.87982	1292.04102	-1021.67725	340.07626	1276.99976	316.15744	481.01117	-8.82895	110.47110	133.47636	109.84175	-1160.88757	538.35907	54.25791	-786.28467	228.90889	-5.87922
960	7.992	961.03802	418.24384	1412.01404	-126.20856	341.52878	1288.57263	-1023.75085	340.42334	1274.61060	292.20099	482.72867	-8.82626	136.32947	132.23322	110.02469	-1128.55054	534.60614	54.45655	-810.39893	230.66386	-5.96857
961	8.000	959.97986	417.92563	1410.87305	-130.03079	341.83453	1285.54492	-1026.18103	341.21692	1272.21582	268.31009	484.42017	-8.70531	163.08521	131.44566	109.66202	-1096.73499	530.08850	56.41736	-834.43494	232.38281	-6.04174
962	8.008	958.89667	417.60098	1410.08997	-133.73186	341.67996	1283.07239	-1028.74561	342.32852	1269.85632	244.37289	486.11111	-8.64017	190.73886	131.19225	108.60255	-1065.30139	525.03662	59.79034	-858.46216	234.08640	-6.13900
963	8.017	957.79797	417.28156	1409.69263	-137.34290	341.04031	1281.26343	-1031.18896	343.59888	1267.57214	220.31171	487.81195	-8.70027	219.18237	131.50539	106.76058	-1034.23779	519.45746	64.40370	-882.52148	235.80087	-6.25886
964	8.025	956.68689	416.96738	1409.69885	-140.85342	340.00113	1280.18286	-1033.34082	344.92261	1265.42297	196.14975	489.52344	-8.82161	248.28253	132.34677	104.17902	-1003.73920	513.21094	69.89442	-906.61493	237.52609	-6.35543
965	8.033	955.56445	416.66760	1410.11389	-144.18634	338.72006	1279.84888	-1035.19409	346.31259	1263.49951	171.94501	491.25098	-8.90500	277.98135	133.68539	101.00546	-973.99719	506.22861	75.55547	-930.76111	239.26428	-6.35920
966	8.042	954.43268	416.40283	1410.92773	-147.22153	337.36728	1280.25244	-1036.85107	347.81461	1261.89966	147.68947	493.01230	-8.90768	308.26282	135.51797	97.41974	-944.92969	498.74576	80.70734	-955.02722	241.06384	-6.24562
967	8.050	953.29590	416.18463	1412.11499	-149.84518	336.08105	1281.37354	-1038.40588	349.37546	1260.70349	123.31395	494.82837	-8.84448	339.07642	137.82564	93.58156	-916.15356	491.10822	85.00873	-979.48895	242.98993	-6.07506
968	8.058	952.16119	416.00052	1413.63770	-151.98416	334.96143	1283.18018	-1039.89624	350.86557	1259.98279	98.75444	496.71252	-8.74332	370.31461	140.59254	89.62576	-887.20923	483.35941	88.32459	-1004.17432	245.04645	-5.94480
969	8.067	951.04187	415.81339	1415.44714	-153.60400	334.08121	1285.62317	-1041.32861	352.18979	1259.81104	73.98296	498.64563	-8.63182	401.81808	143.82278	85.69843	-857.79742	475.34778	90.56705	-1029.04700	247.11681	-5.87761
970	8.075	949.95984	415.57391	1417.48743	-154.69244	333.48389	1288.63892	-1042.70215	353.32452	1260.25269	49.00390	500.57068	-8.52751	433.44592	147.49953	81.98618	-827.86963	467.17944	91.77045	-1054.02405	249.02286	-5.76609
971	8.083	948.94415	415.24701	1419.70093	-155.26007	333.17548	1292.15674	-1044.01184	354.28445	1261.34778	23.84178	502.45111	-8.41428	465.16937	151.52158	78.74636	-797.64221	459.28366	92.15784	-1079.02393	250.67603	-5.46634
972	8.092	948.02759	414.83685	1422.03101	-155.35739	333.12872	1296.09277	-1045.22986	355.08392	1263.10645	-1.47621	504.31049	-8.25691	496.97357	155.67401	76.36534	-767.57257	452.13510	92.04744	-1104.04333	252.14238	-4.94423
973	8.100	947.24500	414.38748	1424.42261	-155.07910	333.29950	1300.34387	-1046.27734	355.72086	1265.50720	-26.94475	506.17682	-8.04971	528.52979	159.72191	75.28862	-738.21313	446.05182	91.64942	-1129.19775	253.57254	-4.31425
974	8.108	946.62659	413.95593	1426.82104	-154.54097	333.64328	1304.79175	-1047.04773	356.18265	1268.48657	-52.58653	508.00610	-7.85594	558.86169	163.56650	75.63907	-710.02301	441.10132	90.88440	-1154.63562	255.07515	-3.74124
975	8.117	946.18427	413.58209	1429.17163	-153.84442	334.12418	1309.31226	-1047.47534	356.45679	1271.92712	-78.39331	509.69077	-7.80035	586.30664	167.22513	76.73816	-683.34241	437.08044	89.38873	-1180.38477	256.63995	-3.30758
976	8.125	945.89709	413.27673	1431.42139	-153.05457	334.71738	1313.77625	-1047.58630	356.54984	1275.66760	-104.25980	511.17059	-7.90930	609.02795	170.66193	77.14769	-658.50543	433.68826	86.70350	-1206.28955	258.16098	-2.95415
977	8.133	945.70929	413.02795	1433.53003	-152.20251	335.40793	1318.04858	-1047.50073	356.49942	1279.52112	-129.97379	512.56653	-7.77101	625.85095	173.80435	75.50864	-635.89813	430.80685	82.47490	-1232.01575	259.51205	-2.48685
978	8.142	945.54034	412.81522	1435.47534	-151.30013	336.19211	1321.98889	-1047.37708	356.33447	1283.28394	-155.15085	514.15643	-6.38634	636.76086	176.74039	71.46146	-615.92871	428.72021	76.61475	-1257.08386	260.63092	-1.59993
979	8.150	945.30292	412.62061	1437.24390	-150.35286	337.08002	1325.46277	-1047.34253	356.02884	1286.75208	-179.05788	516.12518	-2.60835	642.69885	179.73560	65.66826	-599.00208	428.12195	69.34731	-1281.05249	261.56238	0.01591
980	8.158	944.92273	412.43289	1438.81812	-149.36920	338.08105	1328.35657	-1047.45764	355.53925	1289.76233	-200.56053	518.44086	4.25381	644.84692	182.97797	59.03727	-585.48242	429.62857	60.92796	-1303.76221	262.43365	2.46194
981	8.167	944.35315	412.24741	1440.17505	-148.36493	339.17871	1330.58923	-1047.71912	354.89404	1292.22705	-218.37970	521.04474	14.35776	643.97498	186.29178	52.11087	-575.61780	433.19266	51.29427	-1325.36511	263.41165	5.54539
982	8.175	943.57709	412.06137	1441.29541	-147.35921	340.32397	1332.11084	-1048.07776	354.18967	1294.11389	-231.39333	524.01862	27.58758	640.31366	189.10704	45.08228	-569.55139	438.43268	40.28166	-1346.05774	264.63379	8.92916
983	8.183	942.59784	411.86969	1442.16479	-146.36813	341.44885	1332.89209	-1048.45728	353.49173	1295.39661	-238.64110	527.60559	43.60611	633.80994	190.83052	38.06680	-567.46887	445.49823	28.25081	-1365.70972	266.10544	12.30597
984	8.192	941.43011	411.66550	1442.76489	-145.40585	342.48676	1332.91687	-1048.77649	352.81293	1296.04846	-239.29956	532.06903	61.50636	624.32019	191.37085	31.19534	-569.66748	454.78082	16.25578	-1383.75269	267.71997	15.49227
985	8.200	940.09857	411.43924	1443.07581	-144.49142	343.39154	1332.18311	-1048.97363	352.18750	1296.07727	-233.20123	537.43951	79.46600	611.57587	191.28838	24.64269	-576.42664	465.52817	5.66664	-1399.40332	269.42145	18.53327
986	8.208	938.64142	411.18106	1443.08154	-143.65540	344.14563	1330.70996	-1049.02332	351.70346	1295.55103	-221.47806	543.56055	95.29823	595.21112	191.42415	18.85698	-587.77405	475.52682	-2.24127	-1411.87744	271.23395	21.74250
987	8.217	937.11200	410.88986	1442.77234	-142.94241	344.75595	1328.55090	-1048.95276	351.46280	1294.59473	-206.17294	550.22742	107.65875	575.13538	192.34880	14.57323	-603.40271	482.58716	-6.89195	-1420.39099	273.02704	25.45708
988	8.225	935.57800	410.57819	1442.14575	-142.40872	345.24759	1325.80347	-1048.84802	351.53729	1293.37341	-189.00964	557.07379	116.54127	551.92462	194.02615	12.17007	-622.92834	486.17499	-8.86992	-1424.12573	274.31067	29.58025
989	8.233	934.11597	410.26797	1441.21167	-142.11739	345.65683	1322.60828	-1048.83398	351.95383	1292.06763	-170.73628	563.62463	122.76104	526.72754	196.02130	11.23583	-645.84601	487.75034	-9.26449	-1422.45313	274.46185	33.36156
990	8.242	932.79633	409.98022	1439.99280	-142.13229	346.02597	1319.12952	-1049.04419	352.66986	1290.82605	-151.46765	569.50354	127.23805	500.75052	198.00110	11.04409	-671.02905	489.32010	-8.83062	-1415.23694	273.20175	35.72533
991	8.250	931.66376	409.73074	1438.52588	-142.51608	346.40128	1315.52588	-1049.58850	353.53253	1289.70911	-131.24408	574.48260	130.69014	474.79858	199.86006	11.06507	-696.91956	491.32104	-8.24126	-1402.72900	270.72986	35.89465
992	8.258	930.72479	409.53476	1436.86707	-143.33440	346.81793	1311.92432	-1050.52014	354.32828	1288.68237	-110.24490	578.49811	133.70242	449.20801	201.55168	10.96650	-722.42487	492.83182	-8.20403	-1385.23535	267.49506	33.79104
993	8.267	929.94904	409.40054	1435.09412	-144.65843	347.27026	1308.40674	-1051.80396	354.91232	1287.67310	-88.72960	581.62018	136.78075	424.04141	203.05901	10.56458	-747.34259	493.85684	-8.72386	-1363.07849	263.99176	29.99767
994	8.275	929.27826	409.31970	1433.29578	-146.55560	347.69556	1305.01306	-1053.32361	355.26331	1286.62073	-66.90790	583.93634	140.24791	399.25775	204.43427	9.89247	-771.97217	495.45413	-9.15125	-1336.80920	260.67722	25.47020
995	8.283	928.64160	409.27594	1431.55640	-149.05759	347.99985	1301.76245	-1054.96643	355.44577	1285.49487	-44.79966	585.49109	144.12480	374.78510	205.77202	9.16341	-796.52435	497.56918	-9.28743	-1307.29700	257.90271	21.24694
996	8.292	927.97662	409.26321	1429.94958	-152.10429	348.14175	1298.68384	-1056.70972	355.53632	1284.29236	-22.18046	586.31165	148.10939	350.54861	207.16933	8.59900	-820.98523	499.08179	-9.53816	-1275.55933	255.79416	18.24232
997	8.300	927.24799	409.29626	1428.53857	-155.51105	348.22614	1295.82959	-1058.59546	355.53137	1283.00977	1.22359	586.44116	151.69263	326.47076	208.66861	8.30183	-845.35193	500.13718	-9.87653	-1242.51428	254.24283	17.08368
998	8.308	926.44708	409.40723	1427.37585	-159.03189	348.49200	1293.26001	-1060.62244	355.29623	1281.61621	25.44735	585.94006	154.37970	302.44659	210.24225	8.21551	-869.68738	502.09509	-9.74914	-1208.84473	253.14426	17.99394
999	8.317	925.57690	409.62036	1426.50342	-162.48236	349.16565	1291.02673	-1062.69189	354.62112	1280.05908	50.25242	584.82031	155.84592	278.37231	211.87164	8.16193	-893.96564	505.18008	-9.09776	-1175.02075	252.60741	20.78244
1000	8.325	924.63928	409.92151	1425.95850	-165.79330	350.31335	1289.18665	-1064.67212	353.39478	1278.29749	75.32832	583.03790	155.96965	254.20706	213.55321	7.99987	-918.12634	508.26392	-8.46653	-1141.44861	252.89360	24.95867
1001	8.333	923.63086	410.26431	1425.77771	-168.97002	351.81717	1287.81458	-1066.49963	351.73694	1276.36731	100.52121	580.73059	154.89218	229.95682	215.24811	7.76545	-942.24048	510.60873	-8.18509	-1108.57446	254.22922	29.94123
1002	8.342	922.54431	410.60529	1425.99182	-172.03699	353.45395	1286.98108	-1068.21436	349.92654	1274.43396	125.90506	578.27460	152.91975	205.63376	216.92783	7.60843	-966.44995	512.33551	-8.16319	-1076.74414	256.68643	35.27542
1003	8.350	921.37042	410.92041	1426.61975	-175.00842	354.99268	1286.72144	-1069.89111	348.22864	1272.72986	151.58951	575.85931	150.16974	181.24982	218.59033	7.62313	-990.83728	513.77106	-8.22128	-1045.91858	260.18695	40.69024
1004	8.358	920.10272	411.19867	1427.66541	-177.87613	356.25671	1287.04199	-1071.53601	346.78015	1271.40991	177.55270	573.25848	146.48615	156.78040	220.19287	7.80827	-1015.42517	515.15790	-8.22510	-1015.58789	264.58319	45.98112
1005	8.367	918.74164	411.43796	1429.11572	-180.60623	357.14188	1287.94641	-1073.10217	345.59058	1270.51514	203.70961	570.09998	141.72815	132.14423	221.66331	8.12298	-1040.21777	516.61053	-8.10610	-985.03223	269.69513	50.93198
1006	8.375	917.29474	411.65115	1430.93738	-183.13846	357.60938	1289.44495	-1074.59631	344.63101	1270.05615	229.97984	566.16681	135.97220	107.30676	223.02518	8.46987	-1065.20605	518.09454	-7.87599	-953.70618	275.23697	55.37575
1007	8.383	915.77490	411.87024	1433.07910	-185.39157	357.66928	1291.54358	-1076.08850	343.90549	1270.08252	256.27759	561.54364	129.50182	82.33887	224.45303	8.70767	-1090.33374	519.57037	-7.58994	-921.41968	280.77383	59.27731
1008	8.392	914.19843	412.13126	1435.48022	-187.28726	357.36475	1294.22314	-1077.62573	343.44513	1270.68665	282.56326	556.53070	122.63256	57.29688	226.11954	8.76878	-1115.49011	521.11481	-7.31198	-888.25867	285.85706	62.73166
1009	8.400	912.58624	412.45178	1438.07642	-188.78026	356.75983	1297.42749	-1079.18726	343.25925	1271.96167	308.93369	551.28265	115.46573	32.15662	228.02145	8.70205	-1140.61133	522.84955	-7.08563	-854.48175	290.20374	65.87549
1010	8.408	910.96924	412.82642	1440.80347	-189.86694	355.92862	1301.06995	-1080.71753	343.31161	1273.94812	335.64465	545.53101	107.83623	6.87769	230.01591	8.61789	-1165.76953	524.80328	-6.94973	-820.54968	293.70581	68.78125
1011	8.417	909.38861	413.24088	1443.60083	-190.57455	354.94165	1305.04712	-1082.17236	343.55151	1276.60840	363.00668	538.77429	99.61102	-18.55963	232.00034	8.60448	-1191.10962	526.86292	-6.93914	-787.14185	296.30548	71.39671
1012	8.425	907.88849	413.68576	1446.41211	-190.94893	353.85156	1309.24902	-1083.52917	343.93848	1279.83350	391.14816	531.09912	91.29390	-44.13733	234.00760	8.64024	-1216.75391	528.88507	-7.00879	-755.03259	297.90564	73.53767
1013	8.433	906.50720	414.15619	1449.18091	-191.04504	352.68597	1313.56274	-1084.76538	344.41769	1283.47437	419.80646	523.67261	84.13799	-69.78955	236.06824	8.63741	-1242.73474	530.83160	-7.04949	-724.89868	298.37659	74.93149
1014	8.442	905.26855	414.64444	1451.85327	-190.92151	351.45502	1317.87537	-1085.84985	344.90091	1287.36462	448.29959	517.54028	78.97736	-95.42725	238.04143	8.58155	-1268.86035	532.77911	-6.94707	-697.20990	297.60205	75.28047
1015	8.450	904.17267	415.13583	1454.38440	-190.63898	350.16986	1322.07288	-1086.76160	345.29123	1291.31262	475.41107	512.41132	75.21270	-120.90674	239.71989	8.58843	-1294.62244	534.96643	-6.45497	-672.25928	295.50336	74.30232
1016	8.458	903.19208	415.60526	1456.73755	-190.25687	348.85406	1326.03784	-1087.51904	345.52704	1295.09839	499.24734	507.48755	71.42311	-145.93030	241.03329	8.88437	-1319.37170	537.74622	-5.02893	-650.23517	292.04553	71.78275
1017	8.467	902.27399	416.01932	1458.87842	-189.82640	347.54117	1329.64746	-1088.19141	345.61646	1298.50012	517.84143	502.56329	66.46320	-169.98975	242.03416	9.74693	-1342.65845	541.23639	-2.01979	-631.25342	287.24429	67.65875
1018	8.475	901.34900	416.35019	1460.77881	-189.38770	346.26575	1332.77893	-1088.87122	345.63129	1301.31494	530.36035	497.88873	59.88930	-192.38507	242.77771	11.35607	-1364.40466	545.15063	2.84318	-615.37994	281.19318	62.05350
1019	8.483	900.34723	416.58902	1462.42578	-188.97534	345.05212	1335.32178	-1089.64514	345.70291	1303.38953	537.60284	493.62216	51.85182	-212.32617	243.26779	13.65269	-1384.83508	549.03119	9.26973	-602.69916	274.07495	55.21922
1020	8.492	899.21613	416.74832	1463.82129	-188.62549	343.91400	1337.19006	-1090.59460	346.03470	1304.67590	541.07251	489.55215	42.74485	-229.18427	243.35196	16.45952	-1404.21350	552.52655	16.70504	-593.42432	266.08893	47.44098
1021	8.500	897.92651	416.85410	1464.97156	-188.37605	342.86475	1338.32617	-1091.76331	346.77939	1305.19751	541.48047	485.41022	32.98656	-242.70416	242.56090	19.92496	-1422.50232	555.41681	24.74058	-587.94965	257.36707	38.96691
1022	8.508	896.46448	416.92929	1465.87732	-188.26083	341.92508	1338.69995	-1093.08435	347.84625	1304.92969	538.28198	481.48538	23.08553	-252.67865	240.18260	24.93851	-1439.22083	557.41516	33.38681	-586.76709	248.03136	29.99149
1023	8.517	894.82654	416.98599	1466.53162	-188.30173	341.13080	1338.30774	-1094.39038	348.93976	1303.79700	530.57007	478.57416	13.70883	-258.21027	235.72069	32.71824	-1453.54761	558.26611	43.02325	-590.32593	238.43501	20.73655
1024	8.525	893.02344	417.03125	1466.92114	-188.50143	340.53275	1337.16650	-1095.52161	349.77756	1301.80859	518.02948	477.21912	5.66518	-257.75446	229.42668	43.33662	-1464.48926	558.13910	53.88046	-598.93195	229.44637	11.71106
1025	8.533	891.07916	417.06720	1467.02979	-188.84232	340.18140	1335.30652	-1096.41675	350.20529	1299.16235	501.09583	477.25214	-0.21864	-250.36316	222.32706	54.87933	-1471.11157	557.66284	65.27077	-612.66638	222.44843	3.95230
1026	8.542	889.02655	417.09164	1466.84790	-189.29559	340.11328	1332.76819	-1097.12781	350.19205	1296.22510	480.61554	478.07278	-3.60646	-236.65179	215.53462	64.80094	-1472.90649	557.59540	75.32456	-631.22272	218.67233	-1.37218
1027	8.550	886.91162	417.10727	1466.37781	-189.83820	340.34766	1329.61072	-1097.75854	349.79309	1293.39844	457.48715	479.21176	-5.06731	-218.37665	209.47136	71.99843	-1470.00146	558.43347	81.96733	-653.65643	218.19016	-3.93806
1028	8.558	884.79834	417.12112	1465.63672	-190.47195	340.88364	1325.92346	-1098.36658	349.08798	1290.94312	432.62622	480.56754	-5.61880	-197.39954	203.84940	77.16753	-1462.91797	560.09778	84.48792	-678.38440	219.81963	-4.54830
1029	8.567	882.75964	417.13425	1464.65601	-191.24059	341.69788	1321.82031	-1098.90051	348.13974	1288.88770	407.04453	482.17310	-5.93655	-175.09808	198.31310	81.51321	-1452.16272	562.01038	83.94226	-703.82019	222.15846	-4.36128
1030	8.575	880.85687	417.13699	1463.47632	-192.23672	342.75043	1317.41772	-1099.23413	346.99942	1287.08020	381.53183	483.99438	-6.17249	-152.29150	192.89969	85.59424	-1437.95239	563.59009	81.91711	-729.13086	224.40230	-4.19129
1031	8.583	879.12323	417.10718	1462.14319	-193.58957	343.99622	1312.81799	-1099.27466	345.71359	1285.31458	356.34882	485.94830	-6.32291	-129.33142	187.94739	89.23033	-1420.17017	564.63507	79.18460	-754.21698	226.34637	-4.36586
1032	8.592	877.55963	417.00833	1460.70630	-195.43323	345.38629	1308.11633	-1099.07556	344.35001	1283.44421	331.44611	487.92566	-6.48680	-106.24493	183.76718	92.06339	-1398.64990	565.17773	75.61040	-779.16467	228.09412	-4.82129
1033	8.600	876.14240	416.80032	1459.22131	-197.86276	346.84875	1303.41272	-1098.89880	343.07733	1281.44116	306.76538	489.83789	-6.76556	-82.89911	180.44870	94.01158	-1373.57166	565.08838	70.99294	-803.95544	229.81396	-5.32161
1034	8.608	874.83881	416.45703	1457.74817	-200.88397	348.27127	1298.81213	-1099.12903	342.18298	1279.36560	282.27319	491.67294	-7.13832	-59.09448	177.87497	95.29192	-1345.63452	564.05316	65.75594	-828.52948	231.60190	-5.69969
1035	8.617	873.61932	415.97095	1456.34888	-204.38095	349.51270	1294.41516	-1100.05103	341.94202	1277.26501	257.91040	493.47269	-7.51080	-34.60773	175.82977	96.20074	-1315.89893	561.93848	60.90645	-852.90985	233.45497	-5.94226
1036	8.625	872.45831	415.35080	1455.08228	-208.14154	350.44507	1290.31409	-1101.69043	342.47192	1275.10913	233.58392	495.29193	-7.78937	-9.27216	174.11069	96.91682	-1285.36902	558.85870	57.45258	-877.20264	235.30779	-6.10946
1037	8.633	871.33496	414.62344	1453.99426	-211.94122	350.99036	1286.60413	-1103.83557	343.68924	1272.81335	209.22372	497.15408	-7.92859	16.95996	172.62830	97.43043	-1254.57471	554.84479	55.89495	-901.50433	237.10718	-6.24261
1038	8.642	870.24329	413.82590	1453.11279	-215.61511	351.11465	1283.39917	-1106.17664	345.36087	1270.30676	184.83916	499.01038	-7.98424	44.05795	171.43094	97.60880	-1223.53125	549.76727	56.16695	-925.83923	238.86200	-6.34319
1039	8.650	869.19800	412.98932	1452.45313	-219.06699	350.81131	1280.82288	-1108.43652	347.19641	1267.58203	160.47101	500.80164	-8.06726	71.97186	170.60886	97.33283	-1192.09424	543.56476	57.91181	-950.17615	240.58472	-6.37326
1040	8.658	868.22607	412.13382	1452.02759	-222.23853	350.11783	1278.97241	-1110.44434	348.92822	1264.71387	136.11649	502.54099	-8.21536	100.64767	170.19191	96.57692	-1160.32837	536.32648	60.78808	-974.48541	242.22974	-6.28346
1041	8.667	867.34839	411.26923	1451.85449	-225.07736	349.13754	1277.89001	-1112.16138	350.38559	1261.85669	111.72273	504.26648	-8.37628	130.05881	170.15921	95.36909	-1128.59753	528.26337	64.53726	-998.78931	243.77774	-6.09565
1042	8.675	866.56842	410.39557	1451.95471	-227.51849	348.02094	1277.56958	-1113.64075	351.55292	1259.21826	87.22621	505.97263	-8.49876	160.23364	170.51398	93.72905	-1097.33411	519.59790	68.77763	-1023.18579	245.34760	-5.92936
1043	8.683	865.87946	409.51385	1452.34058	-229.48929	346.92593	1277.98291	-1114.95410	352.55746	1257.01453	62.59610	507.63617	-8.57733	191.20483	171.31761	91.68246	-1066.66003	510.39465	72.92166	-1047.77930	247.09326	-5.86832
1044	8.692	865.27594	408.63586	1453.00500	-230.93579	345.98804	1279.09460	-1116.15369	353.58112	1255.42542	37.84079	509.27637	-8.62010	222.91080	172.63730	89.29802	-1036.22278	500.71317	76.48595	-1072.55481	248.98262	-5.82936
1045	8.700	864.76044	407.77887	1453.92078	-231.84537	345.30386	1280.86072	-1117.26062	354.73846	1254.55701	12.96908	510.97977	-8.60332	255.15222	174.47701	86.69698	-1005.44324	490.90515	79.37486	-1097.40857	250.83870	-5.66431
1046	8.708	864.34283	406.95889	1455.04822	-232.24475	344.92352	1283.22327	-1118.27368	355.98352	1254.41113	-12.04026	512.81830	-8.50519	287.65997	176.78697	84.05801	-973.91589	481.51218	81.77651	-1122.30774	252.59328	-5.33884
1047	8.717	864.03906	406.18826	1456.33813	-232.18433	344.85541	1286.11121	-1119.18982	357.15051	1254.90857	-37.21120	514.73560	-8.38077	320.21811	179.53001	81.56196	-941.59827	472.89438	83.89810	-1147.31946	254.32535	-4.90942
1048	8.725	863.87500	405.46756	1457.73425	-231.73251	345.07898	1289.44629	-1119.98438	358.10458	1255.97180	-62.52324	516.60242	-8.31197	352.72195	182.70773	79.30417	-908.75635	465.06824	85.84172	-1172.51636	256.09988	-4.42728
1049	8.733	863.89020	404.77820	1459.17737	-230.98019	345.54999	1293.14551	-1120.58301	358.80368	1257.58667	-87.93378	518.37567	-8.28268	385.13062	186.31122	77.37483	-875.84070	457.93277	87.62793	-1197.93604	257.91672	-3.96050
1050	8.742	864.13062	404.09641	1460.61035	-230.03510	346.20639	1297.11792	-1120.91602	359.25568	1259.79785	-113.44635	520.12909	-8.18555	417.31323	190.24031	76.04728	-843.39734	451.53055	89.19406	-1223.59607	259.75262	-3.60028
1051	8.750	864.63184	403.41895	1461.97778	-228.99646	346.98935	1301.26404	-1120.98669	359.50302	1262.64612	-139.10089	521.95453	-7.95938	448.75208	194.24710	75.71946	-812.01923	446.05591	90.34683	-1249.48987	261.57220	-3.37131
1052	8.758	865.40387	402.76465	1463.22656	-227.92697	347.86389	1305.47852	-1120.84766	359.61880	1266.07727	-164.90012	523.85809	-7.67526	478.30756	198.00194	76.45189	-782.31226	441.76495	90.77691	-1275.55798	263.32721	-3.20490
1053	8.767	866.42816	402.15237	1464.30725	-226.84271	348.82492	1309.65039	-1120.55688	359.66876	1269.91003	-190.78271	525.74591	-7.43286	504.41742	201.29990	77.47462	-754.83838	438.79871	90.09583	-1301.65405	264.95193	-3.02001
1054	8.775	867.66315	401.58896	1465.17712	-225.72141	349.89792	1313.66248	-1120.17310	359.66333	1273.89587	-216.62111	527.54510	-7.08208	525.67145	204.17462	77.38103	-730.04431	437.12033	87.90495	-1327.50549	266.36292	-2.74427
1055	8.783	869.04614	401.07648	1465.80029	-224.52579	351.12830	1317.39453	-1119.74890	359.53003	1277.79907	-242.15265	529.29828	-6.05481	541.32574	206.80363	75.08508	-708.21857	436.77078	83.93226	-1352.69507	267.49173	-2.19532
1056	8.792	870.49664	400.62231	1466.14856	-223.23236	352.54788	1320.73352	-1119.31567	359.16592	1281.44141	-266.84076	531.10205	-3.58801	551.49670	209.41629	70.55614	-689.52209	437.97589	78.08878	-1376.76465	268.34445	-1.02813
1057	8.800	871.93201	400.23825	1466.20178	-221.84689	354.14328	1323.58215	-1118.88855	358.55643	1284.70715	-289.76678	533.08600	0.90015	556.96204	212.22900	64.56095	-674.08069	440.93167	70.39143	-1399.45044	269.02393	1.04901
1058	8.808	873.28204	399.93027	1465.94287	-220.40073	355.85254	1325.86401	-1118.46912	357.77219	1287.51147	-309.70706	535.48572	7.67563	558.62311	215.25040	57.84840	-662.04590	445.65598	60.87621	-1420.81677	269.69012	3.99761
1059	8.817	874.49268	399.68878	1465.35889	-218.93869	357.58920	1327.51611	-1118.03870	356.83173	1289.76514	-325.43585	538.59650	16.79054	557.00232	218.12955	50.68068	-653.56744	452.09180	49.64723	-1441.07214	270.51349	7.44823
1060	8.825	875.53229	399.48840	1464.44824	-217.50351	359.27197	1328.48022	-1117.57800	355.68839	1291.37476	-336.01715	542.72388	28.30307	552.13965	220.30328	43.02071	-648.76697	460.25525	37.07291	-1460.23779	271.58682	10.97061
1061	8.833	876.39825	399.29617	1463.21936	-216.12454	360.84033	1328.70325	-1117.09485	354.35568	1292.27051	-340.78671	548.20050	42.34051	543.81860	221.36890	34.97806	-647.82062	470.03552	23.96664	-1478.05273	272.85989	14.36748
1062	8.842	877.11047	399.07700	1461.68066	-214.81595	362.25687	1328.15442	-1116.61877	352.95923	1292.43762	-339.29651	555.11493	58.58057	531.78662	221.44481	27.06281	-651.05676	480.68671	11.68965	-1494.10730	274.22452	17.80923
1063	8.850	877.70154	398.80539	1459.83521	-213.58353	363.50494	1326.84436	-1116.17456	351.67731	1291.94275	-331.72464	562.99902	75.60096	515.85419	221.24500	20.19154	-658.83441	490.52472	1.90568	-1507.83228	275.63620	21.73681
1064	8.858	878.21228	398.48618	1457.68750	-212.43723	364.57983	1324.83215	-1115.76782	350.66028	1290.93408	-319.24780	570.99445	91.13872	496.07092	221.62122	15.31832	-671.37683	497.43597	-4.39195	-1518.37512	277.13251	26.47131
1065	8.867	878.68945	398.15540	1455.25305	-211.40265	365.48325	1322.21875	-1115.39160	350.00577	1289.60938	-303.57025	578.28094	103.30007	473.03821	222.87483	12.66842	-688.78186	500.43759	-7.63260	-1524.68335	278.65906	31.74422
1066	8.875	879.18158	397.85245	1452.56104	-210.52484	366.22473	1319.13306	-1115.04749	349.78958	1288.17273	-286.04916	584.44226	111.62397	447.99060	224.68417	11.53599	-710.61395	500.92404	-8.95007	-1525.82178	279.84732	36.63769
1067	8.883	879.73267	397.59079	1449.65430	-209.86896	366.81937	1315.71973	-1114.75000	350.03476	1286.78516	-267.31946	589.53143	117.01582	422.29779	226.67526	11.06087	-735.37488	501.63324	-9.07497	-1521.32813	280.16031	40.04870
1068	8.892	880.37469	397.35724	1446.58691	-209.52054	367.28156	1312.12683	-1114.51782	350.61307	1285.51746	-247.51947	593.73242	120.79789	396.78647	228.70250	10.80204	-761.13678	504.08737	-8.41728	-1511.26599	279.29810	41.25977
1069	8.900	881.12097	397.13620	1443.42224	-209.57895	367.61774	1308.48950	-1114.42041	351.30957	1284.35840	-226.67050	597.06702	123.94044	371.62787	230.66046	10.58337	-786.62744	507.46597	-7.62359	-1495.88403	277.35242	40.17676
1070	8.908	881.95703	396.92212	1440.23340	-210.13959	367.81848	1304.91760	-1114.57776	352.01230	1283.27026	-204.86565	599.45612	126.91783	346.73688	232.41051	10.27729	-811.46027	510.13208	-7.33801	-1475.35205	274.67761	37.18956
1071	8.917	882.83612	396.71591	1437.09937	-211.26086	367.86639	1301.49353	-1115.01404	352.71579	1282.21204	-182.24194	600.86884	129.84418	322.04987	233.92847	9.81964	-835.86957	511.76096	-7.59109	-1449.86646	271.73685	32.94462
1072	8.925	883.69189	396.53741	1434.09912	-212.91635	367.77557	1298.27515	-1115.60913	353.39938	1281.13684	-158.88992	601.35748	132.62677	297.52374	235.33821	9.26324	-860.31665	513.33490	-7.91223	-1419.88892	268.97604	28.24692
1073	8.933	884.46313	396.42896	1431.31152	-214.96280	367.64365	1295.30054	-1116.24744	353.96750	1280.00171	-134.81691	601.05109	135.11270	273.10529	236.75464	8.75607	-884.98395	515.45233	-7.98535	-1386.23206	266.69742	24.01350
1074	8.942	885.10925	396.41977	1428.81238	-217.18030	367.65253	1292.59229	-1116.90576	354.21735	1278.76306	-109.96243	600.11768	137.17352	248.73889	238.21617	8.45362	-909.66150	517.69928	-7.89546	-1349.92322	265.01013	21.11420
1075	8.950	885.61011	396.49759	1426.66492	-219.37570	367.97910	1290.17444	-1117.61426	353.91110	1277.36011	-84.25774	598.71002	138.72784	224.39050	239.75745	8.39088	-934.13873	519.60498	-7.83106	-1312.00305	263.95532	20.11737
1076	8.958	885.96045	396.62604	1424.91333	-221.45023	368.69016	1288.09998	-1118.41162	352.96899	1275.73877	-57.73115	596.94806	139.74539	200.07288	241.41699	8.41492	-958.47418	521.27612	-7.82281	-1273.46631	263.71820	21.09229
1077	8.967	886.16473	396.77457	1423.58276	-223.38000	369.72263	1286.45898	-1119.30505	351.53781	1273.90820	-30.54089	594.84924	140.20430	175.79703	243.18372	8.30812	-982.85840	522.97260	-7.81127	-1235.25732	264.65125	23.65680
1078	8.975	886.23560	396.92719	1422.68542	-225.16806	370.94128	1285.34790	-1120.24780	349.87991	1271.98230	-2.88264	592.29425	140.01462	151.51172	244.98680	8.02131	-1007.41376	524.71161	-7.76138	-1198.12817	267.02884	27.34172
1079	8.983	886.19177	397.07675	1422.22803	-226.81555	372.19327	1284.83032	-1121.16028	348.23386	1270.14246	25.11560	589.16187	138.99782	127.13461	246.74051	7.73082	-1032.12329	526.38141	-7.66899	-1162.47156	270.83795	31.92669
1080	8.992	886.05304	397.22156	1422.21228	-228.31165	373.33105	1284.92456	-1121.95605	346.71072	1268.52795	53.46254	585.49133	136.98535	102.62482	248.42267	7.62657	-1056.84521	527.87488	-7.57694	-1128.25964	275.84149	37.33010
1081	9.000	885.83411	397.36707	1422.63000	-229.63202	374.22800	1285.61792	-1122.56555	345.29791	1267.19287	82.29947	581.50513	133.96790	78.00101	250.05112	7.73606	-1081.47021	529.12628	-7.52720	-1095.04272	281.75916	43.27513
1082	9.008	885.54272	397.52451	1423.45776	-230.73590	374.79153	1286.88489	-1122.98059	343.96939	1266.17920	111.74028	577.33606	130.09508	53.27670	251.57893	7.96776	-1106.07617	530.25916	-7.47118	-1062.05835	288.32687	49.25909
1083	9.017	885.18439	397.70181	1424.65381	-231.56061	374.96460	1288.70190	-1123.27710	342.76550	1265.58569	141.70386	572.79877	125.55103	28.41180	252.98793	8.20226	-1130.86768	531.64258	-7.30212	-1028.50757	295.24176	54.83281
1084	9.025	884.77075	397.90060	1426.16077	-232.03323	374.72617	1291.05286	-1123.57092	341.79568	1265.56128	171.95706	567.66241	120.49258	3.37091	254.41595	8.34436	-1155.97327	533.50787	-7.00147	-993.84314	302.13400	59.82795
1085	9.033	884.32581	398.12692	1427.90613	-232.10672	374.09506	1293.91956	-1123.93933	341.18527	1266.25891	202.27844	561.89398	115.00877	-21.81274	256.02026	8.34900	-1181.31775	535.65778	-6.71011	-957.90906	308.63004	64.34914
1086	9.042	883.88635	398.39832	1429.80737	-231.78616	373.12656	1297.26135	-1124.37158	340.98859	1267.78552	232.52794	555.52344	109.10027	-47.08075	257.82385	8.22472	-1206.72119	537.77710	-6.55858	-920.95947	314.43848	68.58539
1087	9.050	883.49927	398.73511	1431.77991	-231.12064	371.89960	1301.00305	-1124.78699	341.14404	1270.16736	262.61145	548.63348	102.77780	-72.42188	259.74823	8.05671	-1232.13086	539.73682	-6.50050	-883.62897	319.36868	72.62282
1088	9.058	883.21576	399.14600	1433.74243	-230.17722	370.50171	1305.04089	-1125.09497	341.52478	1273.34180	292.50607	541.53003	96.16090	-97.85602	261.72049	7.97576	-1257.67480	541.56732	-6.44640	-846.81805	323.27573	76.38975
1089	9.067	883.08868	399.61829	1435.62268	-229.02060	369.01340	1309.25928	-1125.23877	342.03622	1277.17102	322.36960	534.57043	89.42097	-123.37726	263.71942	8.03320	-1283.45593	543.36835	-6.44235	-811.45154	325.99548	79.68444
1090	9.075	883.16528	400.12137	1437.36475	-227.70316	367.49051	1313.54126	-1125.20337	342.66281	1281.47070	352.57654	527.57782	82.62701	-148.94812	265.70743	8.13967	-1309.38123	545.24286	-6.54899	-778.25745	327.34070	82.20322
1091	9.083	883.46783	400.62500	1438.92432	-226.26648	365.95322	1317.76978	-1125.00830	343.43576	1286.03308	383.53592	519.72882	75.72611	-174.48804	267.55853	8.17685	-1335.16479	547.32428	-6.57492	-747.75360	327.15173	83.55070
1092	9.092	883.97906	401.11285	1440.26440	-224.75027	364.39877	1321.83179	-1124.72144	344.38174	1290.62415	415.08221	510.64673	68.86719	-199.80530	269.09225	8.18528	-1360.35864	549.78217	-5.95498	-720.32312	325.33386	83.28135
1093	9.100	884.65100	401.58072	1441.35730	-223.19882	362.82748	1325.62256	-1124.46948	345.50018	1294.97681	445.70135	501.39880	62.60004	-224.53668	270.18613	8.44068	-1384.42383	552.70013	-3.87447	-696.18243	321.84412	81.05049
1094	9.108	885.42273	402.02386	1442.18237	-221.65662	361.25266	1329.03870	-1124.37793	346.75140	1298.82507	472.66733	493.54919	57.14053	-248.11359	270.87711	9.29723	-1406.93188	556.03223	0.28332	-675.33691	316.67648	76.78133
1095	9.117	886.22998	402.42258	1442.72156	-220.16071	359.69318	1331.97144	-1124.46680	348.00696	1301.97266	493.44250	487.55280	51.62783	-269.79926	271.31335	10.89458	-1427.74243	559.65527	6.47007	-657.65826	309.88928	70.67852
1096	9.125	887.01044	402.74405	1442.96094	-218.74432	358.16681	1334.31299	-1124.62122	348.99704	1304.32825	507.16077	482.87189	44.88094	-288.86005	271.53931	13.05665	-1446.95032	563.39276	14.09142	-643.03870	301.63373	63.12202
1097	9.133	887.71155	402.96634	1442.89343	-217.44583	356.69254	1335.97168	-1124.68323	349.42435	1305.84900	514.88782	479.05011	36.60926	-304.78809	271.29257	15.59436	-1464.66187	566.94354	22.61688	-631.52673	292.14911	54.55844
1098	9.142	888.29584	403.09598	1442.51624	-216.30774	355.29794	1336.88379	-1124.58923	349.24948	1306.48120	518.42267	476.04785	27.47179	-317.31647	269.91431	18.86707	-1480.83350	569.75562	32.04901	-623.36554	281.71976	45.39685
1099	9.150	888.74335	403.15634	1441.82703	-215.36063	354.01749	1337.02026	-1124.42310	348.82138	1306.20215	518.67291	474.02887	18.40421	-325.92072	266.53055	24.05292	-1495.17236	571.29504	42.89295	-618.95349	270.62970	35.89424
1100	9.158	889.05188	403.16351	1440.82458	-214.60553	352.88348	1336.38745	-1124.30493	348.64117	1305.11304	515.08337	473.18884	10.17905	-329.29669	260.70898	32.31182	-1507.01685	571.59692	55.45264	-618.78351	259.23395	26.16121
1101	9.167	889.23444	403.11795	1439.50903	-214.01218	351.92706	1335.01746	-1124.25854	349.01053	1303.45093	506.49127	473.59277	3.42732	-325.92932	253.13016	43.14577	-1515.41602	571.25128	68.77348	-623.36182	248.24063	16.44944
1102	9.175	889.31519	403.01120	1437.88062	-213.53308	351.18289	1332.95618	-1124.21741	349.90179	1301.50208	492.38165	474.97211	-1.32213	-315.41498	245.37387	54.09147	-1519.51782	570.92908	80.47868	-633.12152	238.98109	7.57680
1103	9.183	889.33008	402.84076	1435.94287	-213.12097	350.68405	1330.25659	-1124.08508	351.00345	1299.49414	473.35916	476.75735	-4.00282	-298.89386	238.76523	62.71333	-1518.93579	571.05682	88.25716	-648.29126	233.01585	0.83952
1104	9.192	889.32770	402.62485	1433.70532	-212.74557	350.45554	1326.98621	-1123.78308	351.82562	1297.52649	450.71512	478.51648	-5.22562	-278.23120	233.43829	68.55118	-1513.83752	571.67352	91.63998	-668.50928	230.96738	-2.95212
1105	9.200	889.36328	402.39780	1431.18677	-212.41101	350.51016	1323.23694	-1123.28613	351.96539	1295.57617	425.91382	480.23779	-5.80875	-255.09271	228.62979	72.79090	-1504.72852	572.50110	92.01407	-692.35840	231.91202	-4.23980
1106	9.208	889.48822	402.18741	1428.42053	-212.16910	350.84290	1319.12219	-1122.59631	351.35712	1293.56787	400.32257	482.04181	-6.22113	-230.68390	223.66187	76.64674	-1491.99341	573.25092	90.99438	-717.75708	234.22295	-4.24621
1107	9.217	889.73846	401.99472	1425.45557	-212.12158	351.43030	1314.76343	-1121.69336	350.19891	1291.42480	374.86139	483.90854	-6.54921	-205.83215	218.45636	80.46642	-1475.56372	573.85675	89.13509	-743.18207	236.69296	-4.04346
1108	9.225	890.12048	401.79175	1422.35376	-212.40738	352.23260	1310.27502	-1120.54675	348.72763	1289.08569	349.80902	485.76846	-6.77414	-180.92023	213.39108	83.93332	-1455.09912	574.43884	86.10257	-768.19922	238.84305	-4.14904
1109	9.233	890.60583	401.54013	1419.18909	-213.16946	353.19186	1305.75818	-1119.18860	347.11920	1286.53882	325.09802	487.60620	-6.95120	-155.83350	208.90845	86.63756	-1430.48560	575.03522	81.61793	-792.91528	240.70609	-4.58558
1110	9.242	891.14142	401.21484	1416.04846	-214.49869	354.22604	1301.30273	-1117.77405	345.50592	1283.84790	300.65759	489.44376	-7.18881	-130.20239	205.20647	88.45038	-1402.13708	575.33069	76.04240	-817.43762	242.50542	-5.12790
1111	9.250	891.67053	400.81317	1413.02417	-216.37381	355.21649	1296.99292	-1116.55066	344.01587	1281.11621	276.43277	491.30453	-7.53670	-103.72198	202.18533	89.56195	-1370.95972	574.78564	70.35438	-841.79016	244.38123	-5.56923
1112	9.258	892.15137	400.34293	1410.19873	-218.64282	356.00931	1292.91003	-1115.73779	342.78397	1278.41199	252.33377	493.18134	-7.91615	-76.27045	199.55110	90.29677	-1338.12866	573.03754	65.73136	-865.97510	246.28766	-5.83403
1113	9.267	892.56055	399.80167	1407.63574	-221.08115	356.46475	1289.13977	-1115.46558	341.99915	1275.73584	228.29443	495.03610	-8.18848	-47.85181	196.96452	90.90040	-1304.69995	570.03076	62.92110	-889.99451	248.07191	-5.93286
1114	9.275	892.89093	399.17160	1405.38306	-223.49387	356.51483	1285.79004	-1115.81555	341.97699	1273.05701	204.28972	496.84204	-8.30331	-18.49963	194.23265	91.44495	-1271.25610	565.86761	61.94569	-913.86743	249.64041	-5.90539
1115	9.283	893.14996	398.43619	1403.47876	-225.77115	356.15991	1282.99451	-1116.79248	343.03784	1270.35620	180.28296	498.60321	-8.34550	11.75339	191.40646	91.85435	-1237.91077	560.66235	62.45679	-937.67297	251.07190	-5.81976
1116	9.292	893.35510	397.59885	1401.95325	-227.86880	355.43124	1280.87329	-1118.21375	345.16418	1267.64502	156.21997	500.33801	-8.42986	42.87564	188.67903	91.97997	-1204.60449	554.42737	64.18589	-961.54681	252.54839	-5.75016
1117	9.300	893.52881	396.68646	1400.82886	-229.76340	354.38751	1279.47937	-1119.73315	347.87787	1264.97571	132.08156	502.06555	-8.58215	74.85590	186.20000	91.70419	-1171.38330	547.05865	66.97769	-985.59296	254.17221	-5.71933
1118	9.308	893.69604	395.73746	1400.11792	-231.41943	353.13538	1278.79028	-1121.03430	350.57025	1262.44043	107.89755	503.79099	-8.73917	107.69202	183.99551	91.00426	-1138.50098	538.54083	70.59718	-1009.82007	255.91832	-5.70855
1119	9.317	893.88184	394.79099	1399.81812	-232.77469	351.82043	1278.74829	-1121.97388	352.83911	1260.15137	83.68762	505.49240	-8.83688	141.35052	182.02010	89.92954	-1106.26392	529.13409	74.61628	-1034.18530	257.73471	-5.70401
1120	9.325	894.10840	393.87805	1399.91260	-233.75000	350.59106	1279.30408	-1122.56775	354.52243	1258.22412	59.40696	507.15039	-8.86424	175.77032	180.21219	88.56090	-1074.67688	519.16553	78.42747	-1058.64966	259.58563	-5.67558
1121	9.333	894.39526	393.00681	1400.37097	-234.27631	349.56808	1280.43567	-1122.90942	355.63303	1256.78052	34.96372	508.79651	-8.84744	210.91299	178.54909	86.98602	-1043.29468	508.76440	81.45092	-1083.17383	261.41391	-5.55445
1122	9.342	894.76007	392.16107	1401.14709	-234.31989	348.82956	1282.14294	-1123.11047	356.34357	1255.94409	10.29374	510.48257	-8.81567	246.75616	177.10468	85.29596	-1011.52710	498.07712	83.45495	-1107.74146	263.16751	-5.30031
1123	9.350	895.21881	391.31677	1402.18103	-233.89160	348.40799	1284.42432	-1123.25061	356.91202	1255.82349	-14.58558	512.21735	-8.78014	283.18909	176.00795	83.60340	-979.02759	487.46545	84.58370	-1132.40735	264.89108	-4.95349
1124	9.358	895.78809	390.45581	1403.40662	-233.04074	348.29523	1287.24841	-1123.30347	357.45959	1256.48572	-39.60138	513.96692	-8.74228	319.93646	175.35994	82.02872	-945.80518	477.25610	85.06394	-1157.25061	266.69077	-4.56424
1125	9.367	896.49127	389.57376	1404.75928	-231.84314	348.45221	1290.54358	-1123.11365	357.85855	1257.94482	-64.70550	515.70013	-8.69911	356.64490	175.24652	80.65526	-912.17181	467.67007	85.05869	-1182.29236	268.58096	-4.13271
1126	9.375	897.36377	388.68094	1406.17749	-230.38187	348.82635	1294.21423	-1122.53638	357.98392	1260.19006	-89.91045	517.44196	-8.61450	393.04413	175.78946	79.54612	-878.66040	459.05377	84.72336	-1207.53113	270.46201	-3.67741
1127	9.383	898.45142	387.79572	1407.60156	-228.72531	349.36871	1298.16223	-1121.60376	357.96771	1263.19897	-115.25124	519.25134	-8.44298	428.89981	177.05856	78.86507	-845.88855	451.74353	84.13150	-1233.00281	272.25378	-3.28305
1128	9.392	899.79199	386.94336	1408.97302	-226.91705	350.04568	1302.29468	-1120.48462	358.02985	1266.88855	-140.77060	521.12122	-8.21042	463.67926	178.87610	78.93983	-814.36694	445.73834	83.16019	-1258.72754	273.96695	-3.02051
1129	9.400	901.39087	386.15292	1410.23621	-224.97989	350.84259	1306.51636	-1119.31604	358.20282	1271.07556	-166.50301	522.96918	-8.00642	496.25919	180.80330	79.95401	-784.37146	440.80566	81.58321	-1284.62451	275.62390	-2.86469
1130	9.408	903.21564	385.44339	1411.33997	-222.92548	351.75146	1310.72290	-1118.15479	358.37488	1275.51331	-192.38068	524.73962	-7.82608	525.07227	182.43816	81.33340	-756.05237	436.84900	79.20995	-1310.45227	277.15634	-2.68147
1131	9.417	905.20856	384.82089	1412.24072	-220.76312	352.75940	1314.79944	-1117.02759	358.45172	1279.94922	-218.17267	526.45099	-7.33238	548.67487	183.70580	81.66652	-729.66724	434.03030	75.87260	-1335.78552	278.41541	-2.22141
1132	9.425	907.29504	384.28598	1412.90503	-218.50711	353.85675	1318.62402	-1115.92395	358.36554	1284.14893	-243.45769	528.16046	-5.75063	566.27802	184.78925	79.66843	-705.65466	432.61621	71.38687	-1360.10669	279.29071	-1.14654
1133	9.433	909.38806	383.83041	1413.31458	-216.18347	355.04327	1322.06946	-1114.75281	358.03418	1287.91663	-267.49298	529.96588	-2.15189	577.92737	185.90613	75.18168	-684.55304	432.88245	65.63275	-1383.00598	279.81857	0.80168
1134	9.442	911.39838	383.43393	1413.46240	-213.83197	356.31058	1325.01245	-1113.42957	357.44885	1291.12903	-289.10449	532.03925	4.06851	584.40344	187.27782	69.02905	-666.87616	435.08740	58.59026	-1404.33167	280.16849	3.59229
1135	9.450	913.25085	383.07831	1413.34387	-211.49829	357.62329	1327.34595	-1112.04041	356.81583	1293.75403	-306.84772	534.59430	13.07196	586.84680	189.10330	62.09750	-652.98126	439.37186	50.24897	-1424.18506	280.55219	6.90411
1136	9.458	914.89777	382.76059	1412.95068	-209.22128	358.92560	1328.98682	-1110.81738	356.44077	1295.80652	-319.36179	537.89465	24.88533	586.14368	191.32724	54.79024	-643.01587	445.77411	40.64552	-1442.78320	281.15625	10.34433
1137	9.467	916.32227	382.48468	1412.27625	-207.02457	360.16415	1329.87622	-1109.90991	356.36209	1297.25732	-325.55344	542.35669	39.60200	582.53601	193.51288	47.17580	-637.01013	454.22491	29.99901	-1460.22131	282.07248	13.75108
1138	9.475	917.53259	382.24399	1411.31750	-204.91614	361.30325	1329.97485	-1109.23413	356.20090	1297.98938	-324.63394	548.30304	56.95130	575.78113	195.14581	39.33232	-635.04291	464.27328	18.82835	-1476.18884	283.22702	17.45553
1139	9.483	918.55499	382.02264	1410.07007	-202.89682	362.32486	1329.26331	-1108.52563	355.45523	1297.87439	-316.52716	555.34949	75.53972	565.52814	196.08957	31.49041	-637.31586	474.97766	8.23440	-1489.80859	284.42249	22.13901
1140	9.492	919.42914	381.81281	1408.52649	-200.97235	363.22086	1327.75183	-1107.54077	353.95944	1296.90784	-302.42978	562.48975	93.00934	551.52417	196.66260	24.13740	-643.98761	485.02670	-0.17609	-1499.74976	285.44974	28.10188
1141	9.500	920.20441	381.62378	1406.67859	-199.16156	363.99033	1325.49414	-1106.25696	352.08405	1295.26917	-284.49051	568.97968	107.37224	533.67499	197.35434	18.07892	-655.09778	492.77814	-5.40734	-1504.63110	286.08990	34.65045
1142	9.508	920.93799	381.47482	1404.52356	-197.49597	364.64651	1322.59558	-1104.86169	350.46417	1293.24231	-264.64703	574.65131	118.01185	512.21722	198.48929	13.99866	-670.88696	497.14252	-7.87398	-1503.56799	286.02325	40.38306
1143	9.517	921.69421	381.38354	1402.07202	-196.01801	365.21527	1319.21008	-1103.55225	349.53012	1291.08569	-243.86063	579.47400	125.47786	488.01703	200.04190	11.85505	-691.48657	499.13556	-8.50602	-1496.46350	284.87469	44.03288
1144	9.525	922.53650	381.35205	1399.35278	-194.78226	365.71674	1315.52429	-1102.41943	349.32425	1288.97192	-222.28870	583.33508	130.76039	462.43066	201.76903	11.01677	-715.84052	501.16611	-7.86900	-1483.70032	282.46664	45.00925
1145	9.533	923.50635	381.36505	1396.41077	-193.85718	366.16125	1311.72986	-1101.50330	349.65811	1286.99890	-199.81607	586.16022	134.78117	436.61877	203.47237	10.82631	-741.84143	504.23196	-6.61355	-1465.57080	278.98798	43.40590
1146	9.542	924.60132	381.41254	1393.30273	-193.32120	366.56464	1307.99084	-1100.86914	350.32401	1285.21704	-176.38559	587.95490	138.21410	411.14230	205.06592	10.79641	-767.74561	507.20602	-5.72547	-1442.12622	274.87604	39.77520
1147	9.550	925.77563	381.50656	1390.09668	-193.25311	366.94122	1304.42065	-1100.58472	351.18463	1283.64368	-152.07500	588.75043	141.45877	386.12726	206.52856	10.58892	-792.89398	508.66177	-5.93397	-1413.53601	270.62775	34.91852
1148	9.558	926.96368	381.66937	1386.87341	-193.71384	367.27499	1301.07910	-1100.63904	352.09845	1282.23669	-127.04089	588.65137	144.67554	361.52399	207.90170	10.07736	-817.36707	508.26358	-7.27010	-1380.46692	266.73236	29.75510
1149	9.567	928.10266	381.91373	1383.72302	-194.70917	367.52344	1297.99182	-1100.94543	352.83829	1280.88098	-101.41853	587.87378	147.85683	337.24060	209.25920	9.38874	-841.46863	506.91876	-9.11123	-1344.06580	263.57458	25.22593
1150	9.575	929.14154	382.23709	1380.73499	-196.14307	367.68015	1295.17480	-1101.43701	353.18250	1279.45496	-75.27173	586.56891	150.83978	313.18536	210.66083	8.79504	-865.46954	506.03665	-10.63897	-1305.56946	261.26187	22.16117
1151	9.583	930.04755	382.63449	1377.98608	-197.81851	367.83850	1292.64893	-1102.10278	353.03580	1277.89526	-48.63960	584.64398	153.28819	289.24921	212.16487	8.47921	-889.52954	506.40039	-11.42319	-1265.94019	259.68069	21.10855
1152	9.592	930.81744	383.11072	1375.53552	-199.52377	368.16052	1290.44470	-1102.93689	352.42667	1276.19922	-21.59048	581.85724	154.81044	265.32047	213.80666	8.40045	-913.68127	507.97116	-11.48989	-1225.85425	258.80447	22.20987
1153	9.600	931.47949	383.66937	1373.42480	-201.13177	368.76245	1288.61694	-1103.88831	351.44308	1274.40857	5.80089	578.12903	155.20772	241.36823	215.55157	8.38010	-937.86810	510.55804	-10.96522	-1185.95850	258.82553	25.20572
1154	9.608	932.07642	384.29660	1371.68091	-202.61960	369.63873	1287.24854	-1104.84583	350.17520	1272.58545	33.52870	573.81250	154.59877	217.43756	217.31848	8.27898	-962.03491	513.97601	-9.98637	-1147.04138	259.95926	29.57875
1155	9.617	932.64020	384.95859	1370.32153	-204.02493	370.67761	1286.41968	-1105.66479	348.68628	1270.79712	61.67852	569.55304	153.23433	193.54059	219.03229	8.09869	-986.19604	517.65192	-8.91110	-1109.85791	262.24625	34.77001
1156	9.625	933.17773	385.61090	1369.36047	-205.40054	371.72189	1286.16785	-1106.22375	347.01199	1269.12781	90.34042	565.75665	151.17851	169.62875	220.67490	7.92616	-1010.44318	520.80524	-8.22111	-1074.69006	265.57956	40.33258
1157	9.633	933.67773	386.21942	1368.81226	-206.78299	372.62131	1286.48511	-1106.47900	345.18076	1267.70264	119.52553	562.31573	148.21846	145.64063	222.27260	7.83623	-1034.92432	523.09821	-8.12164	-1041.05652	269.83472	45.93500
1158	9.642	934.12518	386.77481	1368.68848	-208.17087	373.25656	1287.35229	-1106.48450	343.24374	1266.68140	149.17490	558.81049	144.06496	121.52271	223.80254	7.87524	-1059.69812	524.72766	-8.40415	-1007.93433	274.90918	51.29327
1159	9.650	934.50708	387.28741	1368.98901	-209.51315	373.54623	1288.76440	-1106.36511	341.30185	1266.22375	179.22144	554.82281	138.60681	97.24463	225.21838	8.05006	-1084.51147	526.10217	-8.59976	-974.37012	280.62228	56.16922
1160	9.658	934.81494	387.77777	1369.69678	-210.71060	373.44623	1290.72998	-1106.25635	339.52170	1266.45642	209.62930	550.20148	132.02263	72.80008	226.58737	8.29542	-1108.96069	527.54742	-8.33531	-939.91888	286.62875	60.44370
1161	9.667	935.04974	388.27069	1370.77795	-211.63654	372.94202	1293.25134	-1106.24524	338.10263	1267.45471	240.33781	545.07666	124.66531	48.17923	228.04160	8.51496	-1133.04224	529.05188	-7.74211	-904.61017	292.50482	64.15570
1162	9.675	935.22217	388.78976	1372.18384	-212.17285	372.04999	1296.30957	-1106.34668	337.18500	1269.23108	271.21786	539.61682	116.85437	23.38129	229.62602	8.65025	-1157.24890	530.37781	-7.29601	-868.74615	297.90924	67.44308
1163	9.683	935.34796	389.34750	1373.85632	-212.24405	370.82666	1299.85779	-1106.51685	336.77960	1271.73889	302.20328	533.95258	108.82379	-1.56390	231.34930	8.68387	-1182.01184	531.54028	-7.18759	-832.82922	302.62476	70.43340
1164	9.692	935.44971	389.93890	1375.73401	-211.82974	369.35812	1303.82288	-1106.68433	336.77850	1274.89160	333.44556	528.20923	100.77151	-26.63922	233.24590	8.65297	-1207.33020	532.98083	-7.13955	-797.52277	306.47214	73.16086
1165	9.700	935.56097	390.55249	1377.75391	-210.95587	367.72818	1308.11011	-1106.78357	337.03094	1278.57617	365.26022	522.27448	92.84532	-51.86743	235.28247	8.64874	-1232.94763	535.02374	-6.90806	-763.50073	309.25629	75.55298
1166	9.708	935.72443	391.18661	1379.84985	-209.68091	365.99640	1312.60913	-1106.77075	337.42789	1282.65393	397.90659	515.59680	85.12954	-77.25616	237.36848	8.70692	-1258.65808	537.43396	-6.61865	-731.26752	310.81439	77.47862
1167	9.717	935.98230	391.84634	1381.95215	-208.08667	364.20395	1317.20435	-1106.61646	337.93277	1286.96619	431.18976	507.75330	77.84106	-102.74725	239.43739	8.75747	-1284.35254	539.85596	-6.39787	-701.14252	311.02719	78.78761
1168	9.725	936.35999	392.52768	1383.99829	-206.27100	362.38727	1321.77832	-1106.29565	338.53741	1291.33936	463.93280	499.46661	71.56992	-128.23596	241.39975	8.74057	-1309.80493	542.31024	-5.91668	-673.40125	309.76422	79.30201
1169	9.733	936.84729	393.21246	1385.94312	-204.33603	360.57654	1326.20740	-1105.81055	339.19174	1295.57886	493.98254	492.27850	66.78903	-153.56305	243.12299	8.73093	-1334.53516	545.06677	-4.37465	-648.36151	306.91556	78.79576
1170	9.742	937.38947	393.87656	1387.76099	-202.37256	358.79291	1330.35815	-1105.23328	339.77560	1299.47449	519.03162	486.92847	62.91069	-178.40265	244.52383	8.99151	-1357.99756	548.31970	-0.90505	-626.32654	302.49615	77.01910
1171	9.750	937.90070	394.50183	1389.43823	-200.44791	357.05545	1334.09338	-1104.70618	340.14194	1302.82947	537.60541	482.93494	58.43602	-202.18097	245.60968	9.92870	-1379.85840	552.03687	4.82374	-607.49353	296.69171	73.79899
1172	9.758	938.29333	395.08612	1390.96582	-198.60678	355.38293	1337.28394	-1104.38208	340.19727	1305.50012	549.73090	479.60931	52.21500	-224.12286	246.42084	11.84036	-1399.97852	556.00262	12.42890	-591.95441	289.82086	69.14630
1173	9.767	938.49896	395.63837	1392.33521	-196.87909	353.78720	1339.82031	-1104.36084	339.94244	1307.41370	556.87244	476.66705	44.27343	-243.39667	246.93808	14.64045	-1418.23376	559.85681	21.28844	-579.78357	282.24286	63.25156
1174	9.775	938.47638	396.15964	1393.53833	-195.28563	352.27750	1341.62341	-1104.64758	339.45999	1308.53979	560.82983	474.10507	35.51331	-259.35382	246.98537	18.00089	-1434.56702	562.90399	30.92490	-571.11328	274.23572	56.37503
1175	9.783	938.21326	396.63617	1394.56897	-193.84290	350.87375	1342.64673	-1105.10852	338.94257	1308.86023	562.42126	472.04770	26.88305	-271.65576	246.15509	21.96550	-1448.99573	564.25879	41.00481	-566.15253	265.91629	48.73800
1176	9.792	937.72095	397.05240	1395.41821	-192.56583	349.61011	1342.86792	-1105.46362	338.70944	1308.37256	561.18762	470.75415	18.85587	-279.91241	243.85794	27.42714	-1461.07739	563.83362	51.46177	-565.15845	257.28415	40.46420
1177	9.800	937.02393	397.40137	1396.06982	-191.46463	348.53067	1342.28320	-1105.41577	339.01218	1307.12878	556.17316	470.51318	11.53143	-283.14026	239.65987	35.54383	-1469.67236	562.66492	62.26791	-568.37109	248.37065	31.57873
1178	9.808	936.15027	397.68179	1396.50330	-190.53859	347.68155	1340.90588	-1104.86426	339.77295	1305.29248	546.75464	471.37109	5.10948	-280.08380	233.74792	46.20696	-1473.80615	561.82300	72.62163	-575.96216	239.46021	22.15711
1179	9.817	935.13159	397.89758	1396.69775	-189.77548	347.09583	1338.76538	-1103.97168	340.62796	1303.10669	532.91718	472.96909	0.09723	-270.35309	227.00638	57.45076	-1473.48706	561.71326	80.96703	-588.02588	231.34291	12.70599
1180	9.825	934.01099	398.06381	1396.63611	-189.15463	346.78180	1335.90698	-1103.01270	341.22491	1300.77502	515.13831	474.71899	-3.12889	-254.92438	220.46872	66.94168	-1469.46204	562.30170	86.13230	-604.52899	225.31030	4.43801
1181	9.833	932.84814	398.19998	1396.30762	-188.65054	346.72638	1332.39929	-1102.18799	341.40298	1298.40381	494.06149	476.26746	-4.80145	-235.50916	214.60986	73.79420	-1462.43616	563.39612	88.11129	-625.10376	222.44458	-1.26915
1182	9.842	931.71228	398.31430	1395.70935	-188.24229	346.90204	1328.34058	-1101.54272	341.15948	1296.03479	470.36774	477.73584	-5.56293	-213.74799	209.25415	78.66084	-1452.49341	564.89984	87.68237	-648.76080	222.62639	-4.02724
1183	9.850	930.66705	398.40030	1394.84534	-187.93494	347.26761	1323.85132	-1101.00928	340.58096	1293.68884	445.02057	479.36929	-5.95064	-190.85345	204.12831	82.54487	-1439.10620	566.84131	85.46793	-673.98560	224.59959	-4.73232
1184	9.858	929.75623	398.45007	1393.73022	-187.78278	347.77109	1319.05737	-1100.51575	339.82327	1291.39014	419.17310	481.15103	-6.22765	-167.57703	199.24702	85.93474	-1421.64136	569.05646	81.55546	-699.46844	227.06351	-4.63806
1185	9.867	928.99469	398.46472	1392.39661	-187.89877	348.36365	1314.08020	-1100.04419	339.08127	1289.15540	393.61191	482.94080	-6.50899	-144.25275	194.80678	88.80740	-1399.82593	571.08875	76.02067	-724.69092	229.35175	-4.54843
1186	9.875	928.37109	398.44681	1390.89832	-188.43933	349.01608	1309.03284	-1099.59460	338.50681	1286.97351	368.53275	484.73083	-6.86569	-120.84637	190.99387	91.01225	-1373.89380	572.47125	69.55866	-749.67468	231.35249	-4.72380
1187	9.883	927.85748	398.38541	1389.30542	-189.55530	349.71677	1304.01648	-1099.14526	338.09430	1284.81519	343.82446	486.59265	-7.31549	-97.11108	187.88925	92.52956	-1344.59729	572.95886	63.47581	-774.46857	233.22430	-5.08704
1188	9.892	927.40924	398.25195	1387.69336	-191.31654	350.44370	1299.12366	-1098.66980	337.68195	1282.65027	319.37415	488.54926	-7.77617	-72.81439	185.40305	93.49382	-1313.19226	572.44965	59.13185	-799.03540	235.12668	-5.48964
1189	9.900	926.96912	398.01144	1386.13330	-193.64722	351.13068	1294.44165	-1098.20081	337.18985	1280.43005	295.13000	490.55405	-8.11275	-47.81903	183.32811	94.08524	-1281.23560	570.75385	57.24700	-823.37451	237.08447	-5.86345
1190	9.908	926.49268	397.64465	1384.68054	-196.33304	351.65558	1290.05127	-1097.83984	336.79965	1278.07581	271.03458	492.51324	-8.26645	-22.03979	181.49724	94.40219	-1250.08423	567.62268	57.51348	-847.55994	239.02126	-6.17455
1191	9.917	925.97314	397.16589	1383.37048	-199.12402	351.87073	1286.03235	-1097.68933	336.80731	1275.52734	247.00177	494.35883	-8.30743	4.56683	179.85332	94.41409	-1220.34448	563.04041	58.93707	-871.67554	240.85718	-6.37003
1192	9.925	925.44153	396.61426	1382.22644	-201.84561	351.66214	1282.48865	-1097.81409	337.42703	1272.82617	222.96638	496.09961	-8.36545	32.01035	178.40791	94.03680	-1191.69214	557.24982	60.65250	-895.75867	242.57806	-6.42927
1193	9.933	924.95117	396.02429	1381.26929	-204.41531	351.00064	1279.55249	-1098.24316	338.73770	1270.13098	198.91524	497.76553	-8.52521	60.27563	177.18761	93.22325	-1163.22839	550.49396	62.42548	-919.81824	244.22574	-6.40179
1194	9.942	924.55640	395.40790	1380.52075	-206.79126	349.95837	1277.34509	-1098.94373	340.65469	1267.63245	174.84790	499.37692	-8.76743	89.30582	176.21573	91.96230	-1134.10840	542.92584	64.54527	-943.87134	245.86024	-6.36233
1195	9.950	924.29205	394.75888	1380.00317	-208.92963	348.68530	1275.93250	-1099.80884	342.94260	1265.46741	150.74399	501.00217	-8.98997	119.03931	175.51302	90.26885	-1103.97339	534.63464	67.33904	-967.94708	247.52982	-6.35198
1196	9.958	924.16919	394.06567	1379.73218	-210.77045	347.36575	1275.31921	-1100.67126	345.30725	1263.69458	126.57516	502.71732	-9.09889	149.47092	175.08432	88.22337	-1072.95740	525.64630	70.72591	-992.09753	249.24991	-6.35729
1197	9.967	924.18481	393.32462	1379.70483	-212.25183	346.17526	1275.46082	-1101.32007	347.49051	1262.30920	102.30998	504.48810	-9.08792	180.62265	174.90425	85.95670	-1041.45215	516.05634	74.22334	-1016.38214	251.00244	-6.32036
1198	9.975	924.32648	392.54907	1379.89368	-213.34985	345.23398	1276.26733	-1101.57849	349.33804	1261.26587	77.91278	506.20294	-9.02785	212.45435	174.90179	83.56987	-1009.82068	506.15021	77.34238	-1040.78833	252.72035	-6.15713
1199	9.983	924.56818	391.76334	1380.24536	-214.11804	344.56198	1277.58789	-1101.43042	350.84302	1260.49072	53.37314	507.78796	-8.99834	244.82126	174.96931	81.10430	-978.21271	496.24158	79.92069	-1065.22314	254.30515	-5.79578
1200	9.992	924.86652	390.98199	1380.68494	-214.69458	344.06427	1279.19482	-1101.03723	352.13782	1259.87061	28.73863	509.26300	-9.02061	277.48657	175.03462	78.58785	-946.62048	486.43597	82.14227	-1089.62805	255.74806	-5.26652
