# Supplementary material for: Novel Methods for Surface EMG Analysis and Exploration Based on Multi-Modal Gaussian Mixture Models
Source: PLoS One. 2016 Jun 30;11(6):e0157239. doi: 10.1371/journal.pone.0157239 (PMC4928879; doi:10.1371/journal.pone.0157239)
Supplement: S1 File — (ZIP) [file pone.0157239.s001.zip › Haf_horses_trot_data/Haf_h14_t1_emg.anc]

File_Type:	Analog R/C ASCII	Generation#:	2
Board_Type:	NI USB-6225	Polarity:	Bipolar
Trial_Name:	Tornadat	Trial#:	1	Duration(Sec.):	9.999166	#Channels:	64
BitDepth:	16	PreciseRate:	1200.000000
Name	LDL	acc1x	acc1y	acc1z	GM1L	acc2x	acc2y	acc2z	GM2L	acc3x	acc3y	acc3z	GM3L	acc4x	acc4y	acc4z	LDR	acc5x	acc5y	acc5z	GM1R	acc6x	acc6y	acc6z	GM2R	acc7x	acc7y	acc7z	GM3R	acc8x	acc8y	acc8z	BLDL	acc9x	acc9y	acc9z	BGM1L	acc10x	acc10y	acc10z	BGM2L	acc11x	acc11y	acc11z	BGM3L	acc12x	acc12y	acc12z	BLDR
Rate	1200	1200	1200	1200	1200	1200	1200	1200	1200	1200	1200	1200	1200	1200	1200	1200	1200	1200	1200	1200	1200	1200	1200	1200	1200	1200	1200	1200	1200	1200	1200	1200	1200	1200	1200	1200	1200	1200	1200	1200	1200	1200	1200	1200	1200	1200	1200	1200	1200
Range	5000	5000	5000	5000	5000	5000	5000	5000	5000	5000	5000	5000	5000	5000	5000	5000	5000	5000	5000	5000	5000	5000	5000	5000	5000	5000	5000	5000	5000	5000	5000	5000	5000	5000	5000	5000	5000	5000	5000	5000	5000	5000	5000	5000	5000	5000	5000	5000	5000
0.000000	-24	41	86	-60	-110	-33	11	-14	-15	6	-74	-64	-97	-14	-29	-57	-98	30	-79	-33	-103	-23	-100	-69	-65	-9	-100	-13	-75	-70	-146	-74	-2661	29395	-8867	-25720	1575	-23510	-5082	-27268	121	-16618	-6021	-7156	877	-13744	-14893	149	-5082
0.000833	-19	42	86	-59	-109	-30	12	-11	-19	5	-73	-66	-95	-14	-28	-57	-100	36	-85	-34	-103	-19	-97	-66	-63	0	-100	-13	-73	-76	-144	-73	-2435	29499	-10831	-26503	1423	-22607	-4949	-26329	-291	-15975	-5377	-6506	308	-13507	-14237	-12	-3627
0.001667	-26	39	86	-58	-110	-31	11	-13	-18	8	-72	-64	-95	-14	-29	-59	-102	34	-87	-33	-104	-22	-98	-70	-61	1	-101	-13	-72	-72	-147	-74	-2321	29120	-12639	-27387	1412	-21611	-4768	-25352	-77	-15253	-4950	-5974	245	-13312	-13505	-434	-3350
0.002500	-26	40	85	-59	-109	-32	17	-14	-19	3	-76	-65	-98	-13	-31	-62	-103	30	-88	-34	-105	-23	-104	-73	-64	-4	-103	-16	-73	-73	-167	-77	-2111	28255	-14137	-28333	1341	-20550	-4541	-24365	-506	-14498	-4757	-5574	623	-13180	-12727	-1081	-2899
0.003333	-30	37	80	-60	-111	-35	13	-14	-17	4	-75	-66	-95	-18	-31	-62	-104	29	-97	-36	-105	-26	-100	-70	-79	-4	-101	-14	-77	-72	-146	-77	-1998	26919	-15200	-29311	1184	-19441	-4304	-23376	-428	-13734	-4803	-5309	813	-13100	-11944	-1908	-2872
0.004167	-26	40	85	-60	-110	-36	8	-14	-22	1	-74	-90	-96	-18	-31	-61	-79	32	-86	-34	-109	-24	-101	-73	-67	-4	-100	-15	-77	-70	-147	-74	-2181	25137	-15720	-30281	1052	-18333	-4065	-22400	-412	-13005	-5114	-5188	785	-13090	-11194	-2886	-2630
0.005000	-27	39	87	-70	-112	-35	10	-13	-23	4	-72	-64	-99	-17	-33	-61	-105	33	-92	-36	-107	-22	-100	-72	-53	-1	-100	-15	-75	-70	-149	-75	-2429	22975	-15637	-31209	877	-17261	-3846	-21448	-1047	-12336	-5610	-5203	1279	-13152	-10506	-3967	-2011
0.005833	-24	39	85	-60	-120	-35	6	-15	-1	2	-75	-66	-98	-17	-57	-63	-102	29	-87	-39	-107	-23	-100	-74	-65	-3	-99	-9	-73	-73	-149	-69	-2412	20507	-14929	-32029	799	-16251	-3665	-20537	-56	-11763	-6336	-5360	418	-13288	-9937	-5113	-420
0.006667	-27	40	85	-61	-111	-35	9	-14	-21	3	-74	-66	-99	-19	-34	-68	-107	32	-86	-35	-111	-26	-101	-72	-67	-4	-102	-15	-77	-70	-150	-79	-2336	17807	-13614	-32449	615	-15336	-3536	-19662	966	-11315	-7236	-5654	-576	-13498	-9508	-6292	366
0.007500	-30	40	84	-61	-112	-40	6	-16	-23	-1	-75	-69	-97	-16	-34	-60	-102	28	-86	-35	-107	-23	-101	-70	-63	-1	-102	-15	-75	-73	-147	-74	-2578	14970	-11762	-32637	454	-14547	-3474	-18847	-400	-11005	-8258	-6079	611	-13770	-9237	-7452	-1597
0.008333	-25	37	85	-59	-109	-5	11	-14	-21	2	-74	-68	-97	-16	-31	-60	-101	34	-85	-36	-119	-24	-101	-70	-66	0	-101	-14	-76	-72	-146	-77	-2690	12073	-9464	-32698	339	-13884	-3490	-18094	593	-10867	-9363	-6618	-135	-14107	-9149	-8591	-1046
0.009167	-26	43	84	-63	-111	-35	8	8	-22	4	-76	-70	-97	-17	-29	-62	-100	25	-86	-38	-112	-27	-100	-70	-66	0	-101	-14	-76	-73	-151	-73	-2329	9179	-6851	-32747	178	-13399	-3593	-17413	242	-10891	-10501	-7260	-308	-14503	-9236	-9683	-424
0.010000	-27	41	86	-60	-110	-35	10	-15	-22	0	-73	-68	-95	-18	-25	-60	-98	32	-84	-34	-128	-24	-101	-69	-64	-3	-101	-3	-75	-72	-151	-75	-2095	6379	-4088	-32747	2	-13077	-3780	-16824	262	-11084	-11627	-7992	-178	-14948	-9501	-10718	-80
0.010833	-25	41	85	-63	-120	-38	12	-15	-17	5	-73	-67	-97	-16	-32	-60	-101	33	-87	-35	-110	-27	-101	-72	-65	-1	-105	-13	-76	-74	-150	-77	-1704	3731	-1343	-32749	-130	-12933	-4057	-16286	644	-11435	-12703	-8809	-838	-15438	-9929	-11679	16
0.011667	-28	41	90	-63	-112	-29	10	-16	-19	3	-76	-68	-100	-5	-32	-60	-100	33	-86	-33	-105	-30	-102	-70	-66	-19	-103	-13	-73	-72	-147	-76	-1218	1285	1219	-32752	-91	-12948	-4417	-15841	654	-11936	-13666	-9683	-1648	-15954	-10491	-12565	596
0.012500	-25	42	86	-57	-96	-34	12	-12	-18	6	-68	-64	-95	-17	-29	-59	-103	34	-82	-29	-105	-23	-98	-69	-60	2	-95	-10	-74	-68	-141	-74	-934	-935	3432	-32737	71	-13171	-4858	-15477	81	-12563	-14533	-10603	-702	-16497	-11151	-13372	-2045
0.013333	-24	43	88	-53	-111	-32	12	-12	-22	4	-72	-65	-96	-13	-26	-58	-99	36	-80	-32	-105	-23	-96	-70	-69	-1	-96	-12	-70	-69	-147	-75	-527	-2908	5171	-32759	74	-13458	-5373	-15200	34	-13292	-15235	-11552	-584	-17062	-11880	-14116	-2261
0.014167	-27	42	88	-62	-108	-34	5	-14	-19	6	-72	-74	-99	-13	-29	-75	-104	34	-85	-33	-108	-23	-97	-68	-61	0	-100	-13	-73	-69	-147	-62	94	-4650	6310	-32741	-75	-13912	-5940	-15006	-324	-14096	-15758	-12518	-1439	-17628	-12633	-14796	-494
0.015000	-23	44	77	-60	-111	-34	10	-14	-23	3	-74	-65	-100	-16	-32	-59	-102	53	-85	6	-104	-27	-102	-73	-67	-4	-100	-14	-74	-74	-148	-79	656	-6160	6819	-32766	-193	-14464	-6552	-14889	254	-14946	-16111	-13487	-2070	-18203	-13367	-15420	-267
0.015833	-27	40	79	-60	-112	-56	9	-14	-23	1	-76	-69	-99	-1	-32	-60	-98	29	-83	-35	-108	-26	-99	-70	-64	0	-100	-13	-70	-73	-150	-76	1259	-7464	6640	-32767	-403	-15087	-7180	-14841	15	-15811	-16253	-14441	-2075	-18769	-14035	-15996	-84
0.016667	-25	41	85	-62	-110	-34	11	-12	-21	4	-73	-53	-96	-14	-28	-60	-101	35	-83	-33	-103	-25	-100	-72	-65	0	-100	-12	-76	-69	-147	-74	1796	-8606	5755	-32764	-572	-15760	-7819	-14864	-36	-16671	-16228	-15365	-2076	-19319	-14600	-16525	-465
0.017500	-25	49	88	-62	-110	-33	15	-12	-21	8	-72	-60	-99	-16	-29	-59	-100	34	-81	-32	-107	-24	-99	-72	-62	1	-99	-15	-75	-73	-148	-74	2034	-9625	4255	-32732	-557	-16455	-8444	-14959	140	-17496	-16047	-16248	-2036	-19850	-15033	-17026	-1075
0.018333	-26	59	85	-60	-109	-33	13	-10	-19	5	-69	-63	-96	-14	-26	-60	-100	37	-82	-33	-109	-25	-92	-70	-76	3	-97	-13	-73	-72	-147	-76	2301	-10583	2198	-32635	-511	-17147	-9038	-15108	-409	-18258	-15703	-17073	-1370	-20345	-15301	-17496	-1046
0.019167	-23	44	88	-58	-108	-30	13	-15	-36	4	-72	-64	-94	-11	-26	-59	-99	37	-57	-30	-105	-22	-98	-70	-62	3	-98	-11	-70	-68	-147	-73	2566	-11516	-288	-32502	-574	-17804	-9570	-15313	-7	-18945	-15239	-17837	-1523	-20838	-15388	-17952	-59
0.020000	-25	43	58	-59	-110	-30	17	-13	-17	6	-69	-63	-96	-13	-24	-57	-97	35	-82	-30	-84	-21	-91	-70	-62	3	-95	-12	-73	-67	-146	-72	2690	-12457	-3036	-32414	-667	-18415	-10038	-15566	1497	-19535	-14678	-18518	-3001	-21296	-15285	-18391	810
0.020833	-19	45	90	-59	-105	-31	16	-13	-16	5	-70	-62	-95	-12	-25	-57	-96	39	-80	-28	-102	-19	-96	-70	-63	0	-93	-11	-73	-69	-146	-68	2944	-13451	-5898	-32362	-887	-18961	-10418	-15859	-487	-20039	-14036	-19124	-1206	-21723	-14999	-18819	-1532
0.021667	-25	42	89	-56	-107	-33	13	-12	-14	7	-69	-60	-93	-14	-25	-58	-98	35	-81	-28	-107	-18	-96	-67	-60	19	-96	-11	-74	-68	-145	-72	3003	-14531	-8720	-32361	-1043	-19435	-10705	-16187	147	-20440	-13342	-19644	-1024	-22121	-14534	-19234	-1764
0.022500	-26	42	87	-62	-108	-33	9	-17	-21	2	-38	-65	-113	-13	-29	-60	-99	33	-84	-35	-108	-23	-100	-72	-66	-4	-101	-12	-77	-73	-141	-76	2943	-15709	-11350	-32415	-918	-19835	-10889	-16549	-407	-20751	-12623	-20077	-964	-22493	-13907	-19634	-1131
0.023333	-26	40	79	-62	-112	-35	8	-19	-22	3	-76	-65	-97	-18	-33	-64	-103	21	-87	-10	-107	-25	-103	-75	-68	-1	-102	-15	-80	-73	-152	-82	2606	-16996	-13653	-32502	-836	-20156	-10956	-16934	-310	-20968	-11896	-20406	-799	-22832	-13147	-20024	-321
0.024167	-29	36	85	-63	-114	-33	26	-19	-22	2	-77	-67	-100	-17	-31	-58	-105	30	-85	-31	-109	-23	-101	-73	-68	-3	-99	-14	-76	-73	-148	-76	2542	-18398	-15503	-32634	-885	-20393	-10904	-17319	-120	-21105	-11178	-20673	-447	-23140	-12275	-20386	290
0.025000	-28	45	88	-61	-112	-34	8	-17	-22	5	-74	-63	-97	-18	-30	-63	-101	33	-83	-32	-107	-22	-102	-70	-95	-3	-100	-14	-76	-74	-152	-76	2609	-19886	-16806	-32706	-776	-20568	-10730	-17719	274	-21171	-10472	-20840	-889	-23427	-11331	-20731	1696
0.025833	-28	42	85	-60	-114	-36	9	-15	-17	4	-75	-65	-98	-15	-28	-60	-102	35	-81	-32	-109	-24	-100	-68	-64	-10	-101	-13	-75	-72	-147	-76	2397	-21449	-17487	-32742	-715	-20680	-10449	-18123	-309	-21188	-9835	-20933	504	-23685	-10351	-21045	-463
0.026667	-24	43	88	-58	-112	-33	10	-14	-21	22	-73	-64	-103	-13	-29	-58	-103	36	-83	-32	-111	-19	-97	-67	-59	-1	-101	-14	-76	-73	-147	-73	1996	-23051	-17526	-32747	-613	-20750	-10059	-18523	-61	-21166	-9220	-20958	1440	-23922	-9376	-21331	-2418
0.027500	-24	43	89	-60	-111	-34	10	-12	-21	7	-73	-64	-98	-10	-27	-57	-103	36	-83	-31	-105	-24	-100	-67	-61	0	-111	-14	-74	-70	-146	-72	1762	-24640	-16919	-32764	-560	-20796	-9571	-18895	-748	-21122	-8657	-20923	1188	-24134	-8429	-21587	-1456
0.028333	-26	44	89	-67	-112	-31	10	-12	-22	5	-76	-66	-99	-13	-27	-60	-100	36	-83	-31	-105	-22	-99	-68	-64	-1	-101	-9	-75	-72	-145	-75	1393	-26220	-15702	-32755	-530	-20820	-8996	-19306	-471	-21077	-8135	-20841	997	-24327	-7549	-21811	-1482
0.029167	-26	44	86	-61	-107	-34	10	-13	-17	5	-50	-66	-95	-11	-28	-58	-100	34	-88	-33	-104	-21	-98	-68	-64	-3	-102	-13	-72	-69	-146	-73	1114	-27713	-13934	-32767	-526	-20849	-8355	-19683	-623	-21038	-7655	-20729	1513	-24493	-6753	-21990	-1789
0.030000	-52	40	86	-56	-109	-33	13	-13	-13	5	-76	-61	-98	-12	-28	-57	-102	34	-85	-32	-95	-23	-99	-62	-64	-3	-101	-15	-74	-69	-146	-76	965	-29063	-11719	-32752	-577	-20880	-7670	-20049	-693	-21017	-7220	-20603	1730	-24639	-6059	-22136	-2388
0.030833	-27	39	84	-59	-124	-33	9	-14	-24	3	-77	-64	-97	-13	-31	-60	-107	32	-87	-34	-109	-25	-101	-70	-66	-4	-103	-11	-77	-72	-149	-77	457	-30236	-9170	-32746	-457	-20931	-6931	-20403	-456	-21005	-6814	-20468	1630	-24759	-5476	-22249	-2796
0.031667	-27	39	85	-60	-112	-35	9	-18	-25	1	-79	-66	-96	-16	-25	-60	-98	32	-88	-33	-108	-24	-101	-88	-67	-6	-102	-15	-76	-70	-153	-78	-90	-31188	-6409	-32764	-380	-21012	-6182	-20731	-548	-21026	-6437	-20346	1890	-24850	-5009	-22303	-2590
0.032500	-30	40	87	-61	-119	-35	9	-18	-22	3	-77	-64	-98	-14	-29	-62	-101	33	-86	-31	-104	-23	-99	-68	-64	0	-100	-13	-72	-66	-148	-75	253	-31894	-3564	-32741	-341	-21110	-5429	-21074	-511	-21070	-6075	-20243	1959	-24907	-4648	-22366	-1805
0.033333	-29	43	87	-57	-110	-36	12	-14	-21	4	-74	-60	-99	-13	-29	-57	-99	35	-83	-30	-104	-19	-98	-69	-63	20	-97	-13	-72	-65	-145	-73	259	-32319	-741	-32761	-144	-21240	-4672	-21407	1278	-21141	-5735	-20185	129	-24929	-4394	-22385	-369
0.034167	-24	42	91	-58	-110	-30	12	-12	-18	6	-73	-61	-97	-15	-27	-59	-99	37	-83	-33	-104	-21	-96	-69	-62	0	-98	-18	-70	-67	-142	-73	-411	-32454	1915	-32744	87	-21390	-3955	-21734	-137	-21228	-5412	-20164	1218	-24913	-4234	-22386	-1822
0.035000	-22	40	89	-59	-110	-34	15	-15	-17	5	-69	-61	-96	-4	-27	-58	-98	36	-49	-31	-109	-23	-99	-70	-63	-3	-99	-15	-74	-67	-147	-76	-538	-32292	4288	-32765	43	-21563	-3290	-22066	401	-21329	-5106	-20204	1318	-24856	-4147	-22370	-2274
0.035833	-23	42	91	-59	-112	-33	15	-13	-16	5	-69	-77	-95	-14	-30	-59	-99	37	-83	-31	-110	-23	-98	-108	-64	0	-99	-14	-75	-68	-153	-74	-414	-31800	6302	-32748	9	-21735	-2675	-22398	273	-21435	-4806	-20301	1088	-24753	-4107	-22349	-1598
0.036667	-25	43	89	-59	-110	-32	12	-13	-17	1	-68	-62	-95	-12	-15	-56	-99	37	-81	-36	-109	-23	-98	-67	-63	0	-96	-13	-69	-67	-145	-73	-617	-31025	7894	-32765	67	-21887	-2132	-22743	247	-21539	-4540	-20467	949	-24599	-4111	-22329	-897
0.037500	-26	44	89	-56	-107	-30	15	-12	-16	6	-60	-62	-96	-14	-28	-60	-99	35	-81	-31	-101	-22	-97	-68	-64	0	-97	-13	-75	-67	-146	-73	-686	-29913	9035	-32748	120	-22067	-1684	-23101	18	-21626	-4264	-20697	1068	-24404	-4135	-22318	-111
0.038333	-25	43	91	-61	-110	-31	12	-13	-18	5	-69	-63	-93	-14	-28	-58	-99	38	-81	-32	-105	-24	-98	-67	-61	0	-95	-12	-70	-64	-144	-72	-764	-28561	9714	-32759	409	-22203	-1279	-23468	539	-21696	-4030	-20990	-3	-24157	-4162	-22320	1221
0.039167	-24	43	88	-58	-108	-34	15	-11	-17	6	-70	-63	-115	-13	-34	-56	-101	34	-82	-29	-105	-21	-97	-68	-64	2	-94	-13	-75	-68	-162	-69	-693	-26927	9928	-32749	556	-22295	-985	-23848	-297	-21732	-3828	-21345	884	-23869	-4183	-22349	-227
0.040000	-24	42	87	-60	-109	-30	16	-10	-18	5	-69	-60	-94	-13	-32	-58	-97	34	-84	-32	-105	-23	-98	-69	-64	0	-96	-12	-72	-67	-145	-73	-602	-25071	9700	-32757	615	-22347	-790	-24246	-117	-21741	-3666	-21749	1765	-23518	-4194	-22405	-2067
0.040833	-26	44	87	-58	-113	-34	13	-19	-24	5	-75	-66	-97	-13	-29	-59	-98	35	-82	-32	-104	-22	-98	-65	-62	1	-99	-11	-72	-66	-146	-70	-564	-23037	9083	-32762	725	-22342	-684	-24651	-596	-21710	-3542	-22201	1260	-23171	-4183	-22488	-125
0.041667	-26	44	88	-56	-109	-30	16	-14	-18	8	-67	-79	-96	-13	-30	-57	-99	37	-83	-35	-104	-23	-99	-67	-63	2	-98	-10	-74	-67	-143	-72	-630	-20878	8130	-32755	819	-22283	-670	-25086	-572	-21641	-3469	-22690	480	-22779	-4157	-22613	1197
0.042500	-26	43	88	-57	-113	-32	12	-12	-26	5	-69	-60	-99	-12	-29	-59	-101	36	-83	-32	-105	-25	-100	-70	-65	0	-100	-14	-75	-70	-185	-73	-658	-18631	6919	-32767	1043	-22164	-750	-25480	-512	-21540	-3458	-23206	591	-22371	-4114	-22774	2095
0.043333	-27	42	86	-60	-114	-30	11	-13	-24	6	-70	-65	-96	-14	-30	-59	-104	34	-83	-33	-107	-22	-101	-69	-63	1	-100	-14	-73	-69	-149	-73	-507	-16345	5513	-32763	1131	-21983	-911	-25909	-633	-21403	-3497	-23723	824	-21970	-4063	-22969	2385
0.044167	-27	43	87	-63	-112	-31	12	-14	-21	5	-69	-65	-97	-12	-28	-58	-99	35	-85	-31	-103	-23	-99	-69	-64	0	-112	-11	-73	-69	-145	-73	-513	-14051	3990	-32767	1140	-21747	-1142	-26339	-559	-21244	-3595	-24244	757	-21556	-4010	-23203	1964
0.045000	-25	42	91	-56	-109	-27	15	-13	-17	5	-68	-64	-98	-15	-27	-62	-100	33	-83	-38	-104	-14	-98	-67	-65	1	-99	-10	-74	-70	-147	-74	-734	-11811	2431	-32750	1325	-21466	-1439	-26749	-811	-21086	-3752	-24747	1111	-21168	-3969	-23474	1885
0.045833	-25	41	86	-56	-109	-29	15	-13	-16	3	-66	-62	-92	-11	-28	-57	-100	36	-81	-30	-105	-24	-101	-69	-63	2	-98	-10	-74	-67	-145	-75	-854	-9680	905	-32767	1207	-21150	-1792	-27140	-1288	-20870	-3963	-25238	1627	-20816	-3944	-23772	2200
0.046667	-23	43	91	-55	-109	-25	17	-10	-15	11	-67	-62	-98	-15	-28	-53	-95	38	-81	-53	-104	-23	-98	-66	-64	3	-96	-10	-76	-67	-146	-72	-1003	-7628	-543	-32749	1070	-20801	-2185	-27507	604	-20684	-4228	-25689	-335	-20518	-3970	-24093	3532
0.047500	-24	46	90	-56	-113	-33	19	-14	-16	33	-67	-63	-95	-14	-26	-59	-96	37	-81	-32	-109	-24	-100	-65	-62	6	-101	-10	-73	-73	-145	-73	-905	-5746	-1848	-32767	1042	-20449	-2612	-27847	-214	-20511	-4545	-26099	267	-20275	-4005	-24433	2288
0.048333	-24	39	93	-58	-109	-31	12	-14	-17	5	-74	-65	-97	-18	-30	-60	-101	41	-65	-31	-108	-26	-103	-69	-62	-1	-102	1	-77	-74	-148	-76	-711	-4035	-2991	-32758	809	-20095	-3055	-28154	-308	-20361	-4897	-26479	835	-20106	-4105	-24790	659
0.049167	-27	37	86	-61	-114	-51	10	-18	-23	3	-75	-68	-100	-17	-30	-61	-103	34	-88	-38	-110	-26	-102	-69	-63	0	-102	-11	-73	-66	-147	-75	-972	-2492	-3939	-32763	650	-19749	-3497	-28417	-50	-20235	-5280	-26752	414	-20005	-4250	-25144	998
0.050000	-22	40	87	-59	-110	-32	10	-17	-21	4	-74	-68	-95	-16	-30	-63	-100	35	-86	-35	-105	-24	-99	-72	-62	0	-101	-13	-74	-70	-147	-76	-1359	-1141	-4682	-32758	602	-19443	-3926	-28641	-177	-20150	-5676	-26987	417	-19989	-4451	-25503	832
0.050833	-24	40	98	-59	-104	-32	11	-15	-16	2	-76	-65	-96	-21	-31	-62	-100	32	-90	-36	-108	-26	-96	-73	-58	-3	-104	-15	-73	-72	-148	-77	-1386	22	-5228	-32748	547	-19178	-4339	-28811	-188	-20106	-6088	-27159	1059	-20054	-4706	-25850	551
0.051667	-23	38	86	-60	-111	-33	9	-15	-18	0	-75	-55	-96	-19	-33	-61	-98	33	-88	-34	-107	-26	-103	-93	-65	-5	-102	-15	-73	-72	-148	-79	-1334	1000	-5564	-32760	542	-18971	-4716	-28930	547	-20109	-6500	-27261	366	-20201	-5007	-26178	661
0.052500	-22	40	87	-58	-105	-28	11	-14	-15	3	-72	-64	-93	-15	-31	-60	-99	30	-86	-30	-101	-25	-97	-69	-60	0	-101	-11	-70	-68	-146	-82	-1251	1802	-5733	-32741	467	-18825	-5048	-28996	20	-20156	-6893	-27307	1158	-20425	-5352	-26484	-1512
0.053333	-24	41	89	-58	-108	-31	11	-13	-16	4	-72	-63	-93	-18	-38	-60	-94	37	-88	-30	-103	-26	-97	-69	-62	-3	-98	-11	-70	-68	-145	-76	-1123	2451	-5743	-32760	384	-18763	-5335	-29008	133	-20254	-7276	-27292	2868	-20721	-5731	-26760	-5760
0.054167	-23	40	89	-57	-84	-29	13	-13	-15	3	-80	-66	-96	-17	-31	-63	-100	34	-83	-33	-103	-24	-99	-69	-62	10	-97	-13	-74	-70	-148	-77	-918	2962	-5620	-32744	150	-18781	-5562	-28964	-144	-20393	-7625	-27216	3837	-21081	-6138	-27008	-5776
0.055000	-23	42	86	-58	-109	-32	11	-14	-16	2	-73	-63	-97	5	-30	-60	-98	35	-84	-14	-104	-25	-98	-93	-62	0	-98	-13	-72	-69	-148	-77	-899	3351	-5401	-32757	-141	-18881	-5728	-28870	-101	-20577	-7945	-27088	7726	-21493	-6561	-27211	-5333
0.055833	-24	41	87	-62	-112	-33	11	-18	-16	5	-74	-66	-96	-17	-32	-60	-93	35	-86	-34	-103	-23	-98	-65	-60	0	-101	-14	-72	-70	-150	-77	-721	3635	-5104	-32747	-246	-19062	-5835	-28722	3	-20792	-8221	-26913	13178	-21945	-6983	-27383	-4934
0.056667	-25	42	85	-59	-112	-33	9	-16	-18	10	-78	-65	-97	-19	-34	-62	-99	30	-87	-34	-109	-28	-100	-73	-64	-4	-102	-14	-75	-72	-148	-77	-222	3840	-4757	-32764	-395	-19330	-5889	-28524	-342	-21041	-8424	-26699	12469	-22425	-7414	-27510	-4042
0.057500	-52	35	84	-60	-109	-34	8	-18	-18	1	-77	-64	-99	-21	-29	-61	-101	30	-88	-33	-108	-27	-100	-72	-63	-1	-99	-15	-76	-73	-150	-75	-38	4013	-4387	-32751	-456	-19664	-5877	-28279	-35	-21301	-8642	-26450	8837	-22917	-7814	-27591	-3399
0.058333	-24	37	87	-62	-109	-33	10	-14	-21	1	-74	-63	-96	-15	-30	-62	-100	33	-85	-32	-105	-25	-101	-69	-65	1	-96	-11	-73	-68	-147	-74	44	4099	-4007	-32761	-398	-20066	-5815	-27990	-82	-21574	-8767	-26171	7543	-23418	-8194	-27627	-2481
0.059167	-26	41	88	-59	-109	-30	12	-12	-17	9	-63	-65	-95	-15	-28	-59	-100	35	-83	-32	-103	-22	-96	-69	-61	1	-93	-12	-72	-69	-145	-74	293	4176	-3641	-32749	-377	-20507	-5701	-27664	-740	-21863	-8872	-25872	7014	-23891	-8547	-27619	-1338
0.060000	-26	44	90	-57	-108	-28	15	-9	-19	5	-73	-65	-93	-13	-27	-39	-95	35	-82	-33	-105	-17	-96	-66	-60	2	-96	-9	-72	-64	-143	-73	163	4238	-3301	-32751	-255	-21017	-5556	-27304	701	-22153	-8920	-25537	4263	-24359	-8860	-27564	587
0.060833	-22	44	91	-57	-109	-26	16	-11	-15	4	-70	-63	-93	-14	-27	-57	-97	37	-79	-28	-93	-19	-97	-68	-60	3	-100	-9	-72	-65	-146	-70	161	4290	-2992	-32750	-254	-21541	-5375	-26919	466	-22437	-8929	-25235	2512	-24801	-9136	-27463	856
0.061667	-24	44	91	-56	-107	-29	15	-10	-15	7	-70	-61	-94	-11	-45	-59	-100	37	-83	-36	-103	-19	-97	-65	-62	1	-96	-9	-69	-67	-145	-73	372	4340	-2729	-32738	-383	-22084	-5180	-26513	-426	-22717	-8899	-24891	1865	-25213	-9371	-27345	-633
0.062500	-25	46	91	-53	-109	-33	12	-13	-21	17	-75	-64	-97	-13	-28	-59	-100	36	-79	-31	-107	-22	-99	-67	-50	0	-99	-12	-70	-67	-146	-73	278	4399	-2507	-32753	-338	-22629	-4974	-26091	313	-22990	-8841	-24566	56	-25588	-9563	-27172	-679
0.063333	-26	45	89	-55	-110	-32	13	-12	-17	8	-69	-63	-95	-18	-29	-60	-101	34	-81	-16	-103	-23	-102	-69	-63	0	-98	-10	-75	-68	-145	-74	168	4457	-2325	-32733	-126	-23159	-4754	-25656	85	-23244	-8755	-24235	-1075	-25926	-9712	-26969	-1637
0.064167	-24	43	90	-58	-111	-33	13	-14	-16	3	-70	-64	-94	-13	-29	-58	-100	36	-82	-31	-105	-23	-99	-66	-64	-1	-97	-16	-73	-65	-146	-72	5	4524	-2180	-32755	37	-23671	-4538	-25221	123	-23484	-8639	-23908	-1611	-26223	-9815	-26730	-1662
0.065000	-26	46	90	-59	-108	-34	12	-11	-19	4	-72	-66	-96	-15	-33	-63	-103	34	-82	-32	-107	-24	-98	-69	-63	-1	-99	-14	-76	-72	-146	-77	-109	4586	-2073	-32744	-36	-24144	-4330	-24788	586	-23705	-8504	-23589	-3004	-26491	-9879	-26469	-23
0.065833	-28	43	88	-59	-110	-36	-23	-15	-19	5	-73	-64	-96	-16	-28	-61	-99	35	-80	-26	-104	-24	-101	-70	-63	0	-97	-11	-72	-109	-148	-74	-146	4646	-1999	-32761	-61	-24584	-4129	-24358	294	-23901	-8348	-23268	-3582	-26711	-9898	-26173	1601
0.066667	-25	44	90	-56	-107	-33	15	-12	-17	6	-69	-63	-96	-14	-23	-60	-98	36	-79	-31	-105	-21	-97	-67	-63	1	-96	-12	-73	-68	-147	-74	-378	4680	-1960	-32744	-112	-24968	-3941	-23939	285	-24093	-8174	-22963	-2812	-26904	-9880	-25859	511
0.067500	-18	44	92	-57	-111	-32	13	-11	-15	7	-70	-64	-95	-13	-28	-56	-98	39	-79	-31	-105	-21	-100	-67	-62	0	-97	-11	-70	-68	-144	-74	-586	4724	-1953	-32761	-95	-25301	-3769	-23534	364	-24265	-8013	-22666	-3084	-27065	-9805	-25524	1521
0.068333	-25	44	91	-58	-107	-30	12	-10	-15	7	-72	-64	-98	-15	-27	-56	-107	39	-82	-33	-104	-21	-97	-68	-63	0	-98	-10	-73	-69	-147	-73	-695	4728	-1970	-32746	52	-25575	-3609	-23151	124	-24420	-7828	-22382	-3902	-27205	-9723	-25177	2633
0.069167	-27	69	90	-59	-111	-24	10	-10	-18	24	-74	-64	-94	-13	-28	-58	-99	35	-81	-32	-105	-22	-98	-59	-62	-1	-97	5	-72	-69	-146	-75	-734	4704	-2014	-32757	177	-25813	-3462	-22786	431	-24556	-7644	-22108	-4049	-27323	-9587	-24821	2809
0.070000	-26	42	88	-57	-110	-31	25	-11	-17	6	-73	-60	-97	-13	-27	-32	-100	35	-82	-32	-104	-19	-99	-68	-64	0	-98	-13	-73	-70	-147	-77	-999	4643	-2086	-32748	166	-25991	-3329	-22457	303	-24707	-7456	-21848	-3766	-27425	-9420	-24453	2974
0.070833	-25	44	87	-59	-109	-34	10	-11	-19	5	-73	-65	-97	-14	-31	-60	-101	34	-85	-33	-108	-21	-98	-73	-62	-3	-100	-14	-75	-70	-146	-79	-1287	4541	-2191	-32749	-36	-26121	-3211	-22153	528	-24797	-7263	-21595	-3823	-27517	-9227	-24080	2497
0.071667	-26	40	89	-56	-111	-31	11	-12	-18	5	-76	-59	-98	-15	-30	-60	-98	37	-82	-32	-105	-23	-99	-72	-65	-3	-101	-14	-74	-67	-147	-77	-774	4401	-2318	-32751	-34	-26213	-3095	-21874	476	-24894	-7073	-21357	-3921	-27601	-8997	-23705	2180
0.072500	-29	41	88	-46	-108	-29	9	-10	-17	9	-73	-62	-92	-14	-29	-60	-100	35	-82	-35	-105	-19	-100	-70	-61	1	-96	-10	-73	-64	-148	-76	51	4215	-2475	-32735	-191	-26275	-2983	-21633	-290	-24997	-6877	-21125	-3566	-27679	-8742	-23331	2509
0.073333	-21	45	87	-57	-108	-32	10	-15	-24	3	-75	-65	-96	-16	-28	-34	-97	35	-84	-31	-105	-24	-101	-70	-64	-1	-100	-12	-76	-68	-148	-73	406	3984	-2667	-32752	-495	-26316	-2874	-21416	417	-25092	-6694	-20910	-4489	-27761	-8478	-22964	4261
0.074167	-28	40	82	-62	-133	-35	9	-13	-21	5	-77	-66	-97	-13	-29	-60	-101	34	-88	-34	-104	-22	-100	-69	-61	0	-99	-25	-74	-69	-147	-77	457	3710	-2887	-32734	-391	-26340	-2767	-21266	1244	-25175	-6506	-20703	-5752	-27835	-8193	-22600	5740
0.075000	-25	42	86	-59	-111	-33	8	-23	-19	5	-75	-67	-112	-15	-29	-58	-99	34	-86	-32	-103	-22	-99	-74	-61	2	-96	-13	-70	-68	-147	-75	360	3409	-3138	-32753	-445	-26353	-2666	-21138	-202	-25259	-6326	-20508	-4458	-27928	-7896	-22240	4368
0.075833	-28	43	87	-58	-108	-31	10	-10	-17	7	-75	-63	-94	-16	-21	-58	-100	36	-72	-31	-103	-22	-97	-70	-63	0	-101	-7	-73	-69	-150	-75	445	3046	-3418	-32734	-492	-26365	-2563	-21045	622	-25337	-6149	-20323	-4949	-28020	-7588	-21893	4137
0.076667	-24	41	89	-52	-107	-28	10	-12	-16	4	-73	-62	-93	-18	-29	-58	-96	36	-86	-27	-104	-23	-101	-72	-59	0	-96	-11	-72	-70	-151	-77	745	2688	-3724	-32679	-478	-26381	-2464	-20991	-199	-25411	-5977	-20146	-5243	-28115	-7307	-21553	3047
0.077500	-25	43	86	-58	-105	-33	9	-11	-13	5	-75	-64	-93	-15	-38	-56	-98	36	-86	-28	-100	-21	-101	-69	-59	0	-98	-13	-73	-70	-148	-74	764	2263	-4053	-32539	-750	-26401	-2366	-20972	-374	-25485	-5829	-19980	-5186	-28217	-7027	-21224	2074
0.078333	-25	42	87	-59	-111	-34	10	-12	-16	4	-66	-62	-95	-12	-30	-58	-97	38	-85	-30	-104	-25	-100	-68	-62	1	-94	-10	-70	-72	-147	-73	558	1845	-4397	-32386	-902	-26429	-2277	-20987	-440	-25550	-5690	-19824	-5675	-28308	-6761	-20901	2696
0.079167	-21	44	89	-61	-104	-31	13	-14	-17	5	-70	-64	-94	-15	-30	-59	-97	39	-81	-29	-104	-21	-99	-67	-58	4	-93	-12	-75	-69	-146	-70	493	1412	-4751	-32187	-672	-26461	-2189	-21034	-828	-25608	-5570	-19683	-6231	-28414	-6518	-20593	5135
0.080000	-21	42	89	-57	-104	-32	16	-8	-27	9	-66	-58	-93	-13	-26	-56	-96	40	-83	-26	-103	-18	-97	-62	-61	3	-96	-10	-77	-66	-144	-70	952	972	-5109	-31979	-595	-26496	-2116	-21110	-1127	-25656	-5472	-19542	-4764	-28508	-6309	-20296	4396
0.080833	-22	45	90	-59	-104	-31	15	-10	-14	7	-69	-62	-94	-13	-29	-57	-96	42	-101	-29	-105	-17	-98	-64	-59	2	-98	-14	-69	-67	-144	-70	1627	542	-5459	-31734	-508	-26529	-2054	-21214	-869	-25693	-5401	-19414	-3979	-28593	-6132	-20010	3939
0.081667	-23	43	89	-57	-108	-31	15	-11	8	6	-69	-63	-95	-14	-30	-60	-98	38	-86	-32	-108	-22	-99	-67	-78	0	-101	-13	-73	-72	-147	-75	2377	116	-5814	-31477	-546	-26563	-2013	-21343	-1482	-25718	-5355	-19307	-4125	-28667	-6005	-19737	4482
0.082500	-27	41	85	-65	-111	-34	10	-15	-21	0	-73	-68	-99	-16	-30	-59	-103	36	-87	-31	-104	-24	-101	-69	-64	0	-102	-13	-74	-73	-147	-76	2769	-297	-6131	-31191	-576	-26579	-1989	-21491	-1153	-25722	-5335	-19203	-3928	-28720	-5918	-19476	4411
0.083333	-42	37	84	-62	-109	-35	11	-13	-17	-34	-72	-62	-98	-14	-28	-58	-102	34	-85	-31	-105	-22	-99	-70	-63	-4	-94	-12	-73	-72	-147	-78	2862	-683	-6432	-30891	-455	-26561	-1991	-21657	-1271	-25700	-5352	-19106	-3278	-28751	-5874	-19227	4821
0.084167	-26	40	88	-61	-109	-34	12	-12	-22	5	-68	-61	-98	-31	-28	-58	-98	38	-81	-31	-107	-18	-98	-72	-63	0	-98	-13	-73	-69	-145	-76	3144	-1046	-6698	-30567	-370	-26545	-2015	-21833	-1162	-25658	-5407	-19022	-2897	-28754	-5880	-18984	4103
0.085000	-29	42	84	-60	-109	-32	8	-14	-18	6	-84	-62	-95	-12	-26	-61	-101	36	-81	-31	-104	-19	-98	-72	-60	-34	-99	-10	-72	-68	-146	-76	3261	-1383	-6929	-30233	-500	-26489	-2076	-22019	-1029	-25586	-5492	-18946	-2664	-28727	-5939	-18751	2351
0.085833	-23	43	87	-57	-108	-30	15	-14	-18	8	-66	-57	-92	-12	-29	-58	-102	38	-80	-29	-104	-14	-99	-70	-63	1	-97	-9	-69	-68	-146	-75	2900	-1685	-7124	-29891	-625	-26396	-2162	-22211	-1403	-25501	-5618	-18882	-1869	-28666	-6043	-18522	504
0.086667	-51	45	90	-58	-110	-32	13	-9	-16	7	-67	-62	-94	-12	-28	-52	-101	40	-80	-29	-112	-19	-97	-66	-61	1	-98	-10	-68	-67	-154	-79	2433	-1960	-7280	-29538	-458	-26269	-2289	-22404	-982	-25369	-5789	-18824	-1729	-28561	-6196	-18300	-117
0.087500	-24	44	88	-57	-103	-31	13	-11	-16	10	-68	-62	-95	-12	-24	-56	-99	39	-83	-35	-103	-17	-104	-66	-59	0	-97	-10	-72	-68	-143	-74	2033	-2206	-7398	-29184	-204	-26099	-2447	-22607	518	-25218	-6000	-18777	-3057	-28419	-6397	-18086	25
0.088333	-23	45	85	-60	-105	-28	15	-11	-15	45	-69	-60	-97	-14	-25	-57	-96	38	-82	-29	-103	-17	-98	-66	-60	0	-98	-9	-73	-70	-159	-74	1672	-2415	-7486	-28828	-231	-25893	-2660	-22802	-955	-25033	-6258	-18737	-1458	-28239	-6643	-17891	-1784
0.089167	-29	15	87	-59	-111	-33	12	-13	-19	9	-73	-63	-96	-13	-24	-56	-100	36	-81	-34	-108	-21	-100	-69	-65	0	-98	-11	-73	-69	-146	-73	906	-2598	-7537	-28476	-400	-25653	-2911	-23004	184	-24848	-6547	-18709	-1458	-28016	-6928	-17686	-1131
0.090000	-25	61	85	-59	-108	-33	13	-15	-21	6	-75	-66	-100	-16	-29	-59	-102	35	-86	-36	-109	-22	-100	-70	-62	-4	-102	-16	-76	-74	-150	-78	367	-2751	-7570	-28138	-602	-25384	-3205	-23191	-86	-24637	-6881	-18687	-1472	-27759	-7259	-17490	156
0.090833	-32	39	81	-62	-115	-38	9	-16	-25	4	-76	-66	-100	-17	-28	-61	-107	34	-84	-36	-111	-25	-103	-72	-67	-4	-101	-13	-76	-72	-150	-77	89	-2868	-7586	-27805	-448	-25086	-3544	-23381	77	-24403	-7253	-18661	-1372	-27459	-7613	-17286	1108
0.091667	-30	39	84	-60	-109	-35	12	-15	-24	4	-75	-66	-98	-16	-28	-61	-101	34	-85	-36	-107	-19	-101	-68	-65	-3	-102	-15	-78	-72	-149	-76	-75	-2955	-7606	-27484	-403	-24767	-3922	-23560	172	-24156	-7665	-18634	-1336	-27128	-8003	-17081	1364
0.092500	-24	40	86	-60	-113	-32	13	-12	-17	8	-72	-63	-98	-12	-27	-57	-99	36	-84	-34	-107	-19	-101	-68	-59	3	-98	-12	-73	-69	-145	-75	-516	-3013	-7605	-27185	-653	-24419	-4349	-23734	819	-23899	-8105	-18608	-2149	-26768	-8418	-16867	1546
0.093333	-25	45	86	-57	-111	-30	26	-11	-16	8	-72	-64	-93	-13	-26	-58	-102	36	-82	-34	-104	-18	-99	-69	-62	0	-99	-13	-69	-68	-145	-77	-1044	-3045	-7653	-26897	-552	-24089	-4822	-23904	343	-23642	-8574	-18574	-895	-26390	-8865	-16652	-1115
0.094167	-23	41	86	-58	-108	-31	12	-12	-16	6	-73	-63	-93	-18	-27	-56	-98	22	-86	-33	-101	-21	-96	-70	-60	-3	-98	-11	-72	-69	-146	-74	-1155	-3050	-7678	-26633	-151	-23753	-5331	-24064	727	-23376	-9068	-18524	-185	-25996	-9330	-16422	-3036
0.095000	-24	38	84	-60	-121	-33	13	-15	-33	3	-75	-64	-88	-14	-28	-59	-96	34	-82	-32	-104	-21	-100	-67	-61	-1	-99	-12	-72	-65	-147	-73	-1116	-3020	-7754	-26390	-68	-23427	-5878	-24219	194	-23121	-9580	-18476	-518	-25590	-9824	-16180	-2347
0.095833	-25	38	84	-60	-105	-33	13	-15	-18	5	-74	-82	-95	-14	-29	-61	-102	28	-83	-33	-105	-21	-99	-68	-63	-4	-99	-11	-70	-69	-148	-77	-1121	-2967	-7867	-26170	-183	-23110	-6457	-24364	394	-22867	-10117	-18402	-845	-25184	-10334	-15925	-2343
0.096667	-23	43	89	-70	-105	-32	16	-15	-17	5	-73	-62	-93	-13	-28	-59	-97	35	-83	-32	-102	-17	-100	-70	-62	-3	-100	-12	-68	-70	-150	-76	-642	-2882	-8018	-25974	-121	-22819	-7070	-24497	142	-22629	-10668	-18312	-555	-24783	-10855	-15652	-2208
0.097500	-27	42	85	-58	-109	-34	9	-17	-18	2	-87	-64	-95	-16	-28	-64	-99	34	-83	-34	-103	-23	-102	-70	-61	0	-100	-13	-72	-70	-150	-78	147	-2769	-8210	-25802	-90	-22543	-7700	-24618	-70	-22393	-11217	-18204	-149	-24392	-11391	-15362	-2240
0.098333	-23	36	86	-60	-109	-36	7	-18	-18	1	-75	-65	-95	-18	-29	-59	-102	34	-86	-33	-105	-26	-103	-75	-64	-6	-101	-14	-73	-77	-150	-78	297	-2624	-8451	-25679	-169	-22314	-8359	-24732	-246	-22174	-11773	-18073	9	-24009	-11927	-15053	-2273
0.099167	-26	39	85	-61	-109	-35	8	-16	-21	1	-75	-63	-100	-19	-31	-61	-99	34	-84	-33	-108	-23	-110	-73	-62	-1	-97	-13	-72	-70	-147	-77	424	-2440	-8728	-25521	-6	-22091	-9007	-24845	-745	-21970	-12312	-17910	497	-23642	-12470	-14721	-2117
0.100000	-25	44	87	-57	-112	-10	12	-13	-17	4	-72	-63	-97	-16	-28	-59	-98	34	-83	-31	-105	-19	-100	-70	-61	0	-96	-15	-72	-67	-147	-74	764	-2196	-9050	-25409	49	-21906	-9667	-24901	-830	-21765	-12848	-17720	1382	-23291	-13023	-14370	-1610
0.100833	-23	41	86	-57	-108	-31	12	-12	-16	4	-70	-61	-95	-15	-30	-60	-100	37	-83	-32	-104	-18	-100	-69	-66	1	-98	-13	-75	-70	-148	-75	659	-1985	-9405	-25321	148	-21746	-10321	-24972	1002	-21593	-13364	-17505	104	-22963	-13563	-14002	-608
0.101667	-32	42	89	-58	-111	-32	5	-12	-17	4	-72	-63	-93	-16	-31	-58	-99	38	-82	-32	-107	-21	-100	-70	-59	1	-99	-13	-73	-67	-147	-78	603	-1707	-9787	-25252	231	-21616	-10963	-25015	-800	-21404	-13866	-17263	1259	-22654	-14093	-13617	-2497
0.102500	-27	42	86	-59	-108	-33	8	-14	-22	4	-70	-66	-98	-17	-31	-59	-103	34	-85	-33	-105	-22	-98	-72	-65	-1	-102	-15	-76	-70	-150	-77	398	-1396	-10192	-25199	355	-21499	-11588	-25037	-422	-21239	-14340	-16994	1446	-22367	-14618	-13218	-3553
0.103333	-28	40	90	-62	-111	-34	8	-15	-41	3	-72	-65	-95	-18	-30	-61	-101	34	-85	-34	-108	-23	-99	-70	-66	-3	-101	-14	-74	-67	-150	-81	99	-1050	-10615	-25153	504	-21401	-12179	-25040	-474	-21081	-14781	-16699	1582	-22090	-15116	-12806	-3009
0.104167	-28	42	88	-62	-112	-34	10	-14	-21	4	-72	-66	-97	-15	-30	-59	-100	35	-84	-45	-107	-22	-100	-67	-65	0	-101	-15	-75	-68	-148	-73	-25	-666	-11044	-25133	461	-21310	-12735	-25014	-382	-20929	-15187	-16378	1691	-21832	-15600	-12381	-2338
0.105000	-26	39	84	-60	-111	-34	-10	-15	-22	5	-74	-61	-97	-15	-28	-56	-102	38	-90	-33	-102	-21	-98	-64	-65	3	-100	-14	-70	-68	-148	-75	-307	-250	-11484	-25120	437	-21226	-13256	-24961	-570	-20776	-15556	-16032	1641	-21584	-16057	-11951	-1968
0.105833	-24	42	87	-59	-112	-34	11	-12	-22	4	-82	-58	-98	-15	-29	-58	-104	34	-84	-28	-108	-22	-98	-68	-65	-1	-102	-13	-74	-68	-149	-75	-1100	205	-11927	-25117	504	-21144	-13729	-24879	142	-20624	-15907	-15668	864	-21348	-16483	-11523	-1006
0.106667	-31	40	82	-61	-110	-36	10	-15	-22	5	-73	-62	-98	-16	-32	-59	-103	30	-88	-48	-107	-22	-101	-69	-65	-3	-102	-14	-74	-68	-150	-75	-1601	685	-12364	-25121	604	-21061	-14149	-24764	-368	-20469	-16172	-15279	1797	-21112	-16877	-11101	-2302
0.107500	-26	39	86	-61	-115	-36	8	-18	-34	2	-74	-66	-97	-14	-29	-58	-102	28	-84	-33	-104	-21	-100	-68	-66	-4	-102	-11	-74	-68	-147	-73	-1878	1206	-12797	-25128	553	-20962	-14514	-24605	52	-20305	-16414	-14873	2193	-20890	-17230	-10675	-4115
0.108333	-16	40	89	-58	-112	-32	13	-19	-19	4	-72	-62	-98	-14	-29	-58	-105	33	-86	-33	-105	-21	-100	-67	-63	0	-100	-12	-73	-68	-148	-78	-2191	1750	-13234	-25144	464	-20854	-14800	-24420	-151	-20133	-16614	-14454	1260	-20665	-17544	-10296	-3108
0.109167	-27	39	88	-60	-112	-35	10	-16	-19	1	-69	-64	-93	-12	-30	-57	-102	35	-84	-33	-105	-23	-101	-72	-62	0	-100	-11	-72	-67	-149	-75	-2447	2330	-13660	-25163	457	-20731	-15076	-24190	213	-19946	-16774	-14024	464	-20439	-17819	-9917	-4135
0.110000	-25	38	87	-59	-112	-34	11	-15	-18	2	-72	-65	-98	-16	-31	-59	-100	32	-85	-33	-105	-31	-104	-69	-62	-3	-101	-12	-76	-70	-152	-76	-2421	2934	-14079	-25185	488	-20595	-15268	-23913	110	-19748	-16891	-13578	1283	-20212	-18061	-9567	-3528
0.110833	-25	41	89	-61	-110	-39	8	-16	-17	3	-75	-65	-98	-17	-28	-38	-101	33	-85	-38	-109	-22	-102	-68	-64	-5	-102	-11	-75	-73	-143	-75	-2290	3564	-14482	-25208	491	-20433	-15407	-23606	19	-19534	-16975	-13124	1752	-19967	-18239	-9246	-230
0.111667	-26	39	87	-60	-112	-29	11	-15	-21	4	-74	-66	-100	-17	-31	-58	-101	34	-85	-35	-109	-22	-102	-68	-64	0	-102	-15	-74	-72	-148	-75	-2154	4214	-14863	-25232	425	-20244	-15495	-23240	453	-19296	-17028	-12673	1187	-19714	-18390	-8958	801
0.112500	-22	41	88	-59	-110	-32	13	-11	-18	4	-72	-61	-94	-11	-27	-53	-97	36	-85	-34	-107	-22	-98	-68	-62	0	-99	-11	-75	-67	-147	-73	-1978	4886	-15215	-25255	514	-20028	-15542	-22830	40	-19031	-17057	-12209	1096	-19446	-18507	-8710	967
0.113333	-21	45	94	-56	-108	-31	19	-10	-18	8	-70	-64	-92	-12	-25	-58	-98	35	-83	-34	-101	-22	-97	-67	-56	-3	-103	-13	-70	-67	-147	-70	-1791	5569	-15531	-25281	439	-19784	-15556	-22383	-517	-18750	-17068	-11756	1542	-19168	-18593	-8514	977
0.114167	-22	41	89	-58	-104	-34	13	-12	-18	4	-72	-61	-94	6	-26	-61	-99	34	-87	-33	-102	-28	-95	-70	-63	-1	-100	-11	-70	-69	-149	-75	-1655	6262	-15795	-25315	284	-19518	-15543	-21898	1640	-18444	-17069	-11303	-200	-18876	-18657	-8361	1626
0.115000	-25	42	88	-58	-107	-32	12	-43	-18	1	-77	-63	-96	-13	-29	-62	-103	32	-86	-34	-105	-8	-100	-73	-63	-4	-103	-15	-72	-73	-151	-77	-1175	6960	-15991	-25344	209	-19228	-15512	-21372	810	-18113	-17069	-10863	379	-18556	-18696	-8250	382
0.115833	-26	37	81	-61	-108	-33	11	-17	-21	2	-75	-63	-97	-15	-30	-43	-100	32	-86	-34	-104	-23	-97	-70	-64	0	-100	-12	-74	-70	-149	-78	-879	7646	-16104	-25392	185	-18900	-15468	-20809	816	-17751	-17069	-10403	998	-18216	-18720	-8199	-1042
0.116667	-26	45	88	-58	-108	-33	11	-14	-17	2	-74	-63	-95	-16	-28	-49	-101	35	-86	-31	-104	-25	-97	-70	-65	-3	-101	-10	-76	-70	-149	-76	-1058	8330	-16107	-25412	240	-18550	-15428	-20211	1201	-17367	-17081	-10002	206	-17857	-18737	-8191	-717
0.117500	-26	40	85	-60	-111	-34	10	-14	-19	8	-76	-64	-95	-39	-29	-62	-101	33	-86	-31	-107	-21	-98	-69	-63	0	-102	-13	-72	-69	-149	-77	-904	8979	-15988	-25463	27	-18175	-15389	-19582	1122	-16958	-17107	-9600	-223	-17485	-18751	-8237	-774
0.118333	-24	42	86	-55	-110	-32	10	-14	-17	4	-77	-41	-93	-12	-30	-59	-98	33	-84	-33	-102	-22	-99	-69	-62	-3	-100	-12	-72	-72	-143	-75	-763	9591	-15716	-25481	66	-17778	-15371	-18930	1188	-16528	-17156	-9216	-156	-17101	-18765	-8323	-177
0.119167	-24	44	87	-57	-107	-31	15	-12	-17	2	-72	-62	-94	-13	-28	-57	-98	33	-84	-31	-101	-22	-93	-66	-61	0	-102	-12	-72	-68	-146	-74	-738	10146	-15268	-25513	168	-17352	-15364	-18256	1722	-16086	-17225	-8877	-1765	-16710	-18787	-8462	1157
0.120000	-59	43	85	-58	-107	-30	15	-17	-15	4	-73	-61	-93	-12	-27	-58	-95	37	-82	-30	-104	-23	-98	-66	-61	1	-98	-11	-72	-67	-159	-74	-232	10626	-14621	-25538	20	-16922	-15386	-17572	986	-15629	-17319	-8532	-1864	-16309	-18815	-8652	938
0.120833	-22	45	90	-59	-104	-31	16	-12	-16	7	-72	-63	-94	-40	-26	-58	-97	38	-83	-29	-102	-21	-93	-68	-59	1	-97	-12	-72	-67	-144	-64	-116	11009	-13766	-25553	-64	-16473	-15427	-16878	1076	-15167	-17435	-8229	-529	-15921	-18860	-8866	-771
0.121667	-23	44	82	-59	-108	-32	17	-12	-15	7	-70	-60	-93	-11	-26	-59	-97	38	-84	-31	-88	-19	-95	-67	-59	0	-98	-11	-70	-70	-147	-66	-222	11280	-12695	-25561	-208	-16019	-15497	-16173	826	-14703	-17579	-7962	-428	-15542	-18923	-9125	747
0.122500	-25	42	88	-58	-109	-33	13	-16	-18	3	-87	-63	-94	-11	-27	-63	-99	36	-83	-30	-102	-24	-99	-72	-64	-3	-103	-15	-74	-73	-149	-74	-62	11422	-11404	-25549	-533	-15562	-15589	-15478	1083	-14248	-17740	-7743	-1579	-15183	-18980	-9414	1841
0.123333	-28	40	82	-61	-110	-35	9	-18	-24	2	-75	-66	-98	-17	-31	-63	-105	32	-90	-34	-110	-26	-98	-76	-67	-3	-102	-16	-79	-74	-135	-79	-128	11417	-9891	-25523	-700	-15105	-15702	-14790	1634	-13800	-17911	-7552	-2402	-14846	-19059	-9736	1610
0.124167	-27	40	86	-63	-116	-38	9	-17	-23	2	-85	-66	-100	-15	-29	-60	-69	38	-86	-32	-112	-24	-99	-70	-65	0	-103	-15	-72	-73	-147	-76	-200	11252	-8165	-25463	-598	-14648	-15828	-14107	1408	-13366	-18092	-7401	-2719	-14536	-19145	-10075	1197
0.125000	-28	40	85	-55	-109	-33	12	-15	-18	5	-72	-65	-95	-11	-28	-60	-102	34	-86	-31	-103	-18	-98	-68	-61	1	-99	-13	-72	-72	-148	-95	-90	10909	-6277	-25374	-560	-14194	-15953	-13448	1472	-12950	-18263	-7285	-2845	-14259	-19220	-10434	690
0.125833	-27	41	89	-61	-110	-35	18	-15	-21	4	-70	-56	-95	-12	-26	-53	-100	35	-82	-30	-104	-21	-98	-69	-66	0	-101	-11	-70	-72	-148	-76	-39	10373	-4251	-25255	-818	-13754	-16082	-12815	1085	-12560	-18427	-7220	-2177	-14020	-19288	-10808	428
0.126667	-26	42	90	-59	-112	-33	15	-12	-15	7	-70	-63	-96	-13	-27	-57	-105	37	-84	-31	-110	-21	-98	-67	-63	1	-101	-11	-74	-72	-147	-76	-56	9641	-2135	-25107	-1155	-13319	-16211	-12206	228	-12192	-18576	-7192	-602	-13819	-19351	-11195	460
0.127500	-23	42	88	-57	-112	-34	12	-6	-15	20	-69	-63	-95	-11	-25	-57	-97	39	-80	-31	-107	-23	-98	-68	-60	2	-99	-9	-72	-69	-148	-75	-34	8708	19	-24920	-1248	-12896	-16321	-11627	1881	-11845	-18700	-7210	-1302	-13649	-19390	-11586	1406
0.128333	-25	36	89	-59	-104	-33	10	-12	-16	8	-66	-61	-97	-14	-27	-57	-99	38	-82	-29	-105	-19	-100	-68	-65	3	-99	-13	-75	-72	-150	-74	-88	7577	2157	-24695	-1440	-12482	-16409	-11081	1965	-11531	-18791	-7263	-1675	-13529	-19403	-11983	873
0.129167	-26	44	88	-59	-109	-35	13	-13	-19	8	-68	-53	-97	-10	-26	-58	-100	39	-82	-31	-108	-26	-100	-67	-63	3	-99	-11	-74	-70	-150	-75	-122	6243	4221	-24433	-2095	-12084	-16474	-10577	913	-11243	-18843	-7353	-802	-13423	-19382	-12375	-1081
0.130000	-23	42	90	-55	-107	-36	12	-13	-18	8	-67	-62	-96	-13	-28	-56	-100	37	-81	-30	-103	-14	-100	-68	-61	1	-100	-13	-75	-95	-149	-76	-378	4719	6147	-24126	-2595	-11686	-16505	-10111	888	-10979	-18854	-7472	-789	-13346	-19330	-12767	-421
0.130833	-25	37	85	-66	-111	-34	15	-13	-18	4	-68	-64	-97	-9	-28	-58	-103	36	-86	-36	-108	-23	-98	-70	-62	1	-101	-15	-73	-70	-149	-77	-604	3036	7883	-23780	-2615	-11295	-16499	-9679	-311	-10735	-18819	-7629	-526	-13275	-19227	-13151	215
0.131667	-27	38	86	-61	-113	-34	7	-14	-24	3	-73	-67	-101	-15	-30	-60	-108	35	-86	-33	-110	-21	-102	-74	-67	-3	-104	-36	-80	-74	-152	-78	-763	1209	9390	-23380	-2525	-10916	-16461	-9289	-524	-10503	-18743	-7798	-294	-13217	-19088	-13522	773
0.132500	-27	35	86	-62	-112	-38	9	-14	-22	3	-73	-63	-99	-17	-27	-60	-104	34	-83	-31	-105	-22	-99	-67	-63	0	-100	-10	-72	-68	-146	-72	-988	-730	10629	-22930	-2360	-10540	-16362	-8930	-97	-10281	-18613	-7975	-970	-13142	-18900	-13874	1573
0.133333	-24	41	89	-61	-107	-33	13	-15	-18	6	-73	-63	-92	-13	-24	-56	-102	37	-84	-27	-102	-22	-98	-68	-63	0	-101	-10	-73	-69	-146	-66	-746	-2750	11577	-22427	-2334	-10173	-16267	-8608	-527	-10072	-18444	-8166	-1364	-13057	-18677	-14209	1780
0.134167	-26	40	88	-57	-108	-31	12	-8	-18	7	-69	-61	-94	-11	-27	-56	-102	33	-82	-12	-108	-24	-100	-70	-63	0	-98	-12	-74	-68	-146	-74	-671	-4829	12199	-21868	-2708	-9810	-16118	-8320	-610	-9863	-18232	-8352	-148	-12946	-18417	-14523	-773
0.135000	-26	40	86	-57	-110	-46	9	-13	-22	3	-73	-62	-94	-14	-29	-58	-101	36	-81	-29	-101	-24	-97	-73	-65	-1	-99	-10	-72	-63	-144	-73	-828	-6904	12512	-21252	-2974	-9455	-15944	-8062	-654	-9654	-18000	-8535	211	-12793	-18123	-14811	-865
0.135833	-24	40	90	-57	-107	-31	29	-11	-21	4	-73	-61	-92	-14	-28	-56	-107	37	-82	-30	-103	-22	-97	-69	-64	0	-98	-8	-72	-76	-148	-77	-927	-8954	12508	-20577	-2875	-9115	-15741	-7853	-927	-9436	-17735	-8698	-339	-12611	-17808	-15072	-78
0.136667	-17	43	91	-57	-108	-33	13	-14	-18	8	-73	-61	-94	-15	-34	-59	-99	37	-82	-31	-104	-23	-100	-68	-60	2	-98	-10	-69	-70	-147	-75	-1274	-10946	12210	-19845	-2395	-8775	-15526	-7620	-377	-9208	-17453	-8843	-633	-12370	-17475	-15300	325
0.137500	-25	41	89	-56	-107	-32	13	-15	-19	4	-73	-63	-94	-16	-34	-59	-96	36	-83	-32	-105	-22	-100	-70	-62	0	-99	-13	-74	-70	-148	-72	-1641	-12830	11664	-19063	-1901	-8444	-15283	-7425	-780	-8968	-17160	-8949	-653	-12072	-17131	-15492	1057
0.138333	-24	39	88	-60	-109	-29	11	-14	-16	6	-69	-61	-95	-17	-27	-59	-100	38	-81	-32	-104	-26	-100	-70	-62	-1	-97	-9	-72	-69	-147	-73	-1648	-14568	10906	-18194	-1581	-8121	-15033	-7248	-748	-8708	-16858	-9022	-412	-11718	-16783	-15648	1466
0.139167	-23	39	92	-58	-107	-31	15	-12	-15	6	-72	-64	-97	2	-26	-56	-99	39	-79	-30	-143	-19	-97	-72	-61	0	-97	-14	-73	-70	-146	-74	-1482	-16142	10020	-17345	-1138	-7812	-14773	-7089	-470	-8428	-16557	-9064	-321	-11310	-16442	-15766	2056
0.140000	-23	40	90	-59	-99	-32	13	-12	-16	5	-73	-62	-97	-15	-30	-53	-99	36	-83	-34	-107	-24	-99	-70	-62	-5	-99	-15	-74	-72	-147	-76	-1269	-17500	8992	-16441	-826	-7519	-14504	-6941	-1112	-8128	-16275	-9059	435	-10840	-16111	-15847	2436
0.140833	-25	35	87	-60	-110	-33	11	-16	-15	3	-77	-66	-95	-16	-32	-60	-98	35	-84	-35	-104	-24	-96	-70	-63	-1	-101	-9	-72	-69	-147	-74	-919	-18608	7974	-15509	-350	-7234	-14235	-6799	-197	-7803	-15991	-9009	248	-10311	-15804	-15884	3329
0.141667	-26	39	89	-58	-107	-31	12	-15	-18	5	-70	-62	-93	-12	-31	-60	-100	32	-85	-32	-104	-24	-95	-69	-62	1	-100	-13	-49	-67	-151	-75	-685	-19457	6986	-14582	476	-6973	-13960	-6666	891	-7452	-15717	-8919	-130	-9738	-15510	-15880	3699
0.142500	-23	39	89	-64	-109	-32	10	-16	-21	1	-70	-62	-98	-16	-32	-60	-102	34	-85	-34	-107	-24	-97	-74	-69	-5	-103	-14	-73	-69	-149	-79	-384	-20027	6096	-13662	942	-6711	-13677	-6538	-787	-7075	-15460	-8791	2149	-9121	-15244	-15839	1492
0.143333	-26	43	93	-61	-111	-19	10	-13	-23	3	-74	-64	-99	-16	-33	-62	-100	35	-84	-35	-119	-25	-101	-73	-64	-3	-101	-14	-73	-75	-154	-78	11	-20306	5341	-12753	1364	-6484	-13382	-6414	459	-6672	-15210	-8621	2130	-8466	-14993	-15764	924
0.144167	-25	39	88	-60	-109	-33	11	-17	-24	4	-73	-63	-95	-15	-32	-61	-97	26	-86	-36	-105	-25	-101	-73	-63	0	-100	-14	-76	-72	-149	-76	363	-20293	4765	-11880	1756	-6256	-13080	-6295	174	-6245	-14971	-8423	1603	-7780	-14761	-15646	364
0.145000	-28	41	88	-60	-101	-36	13	-15	-16	3	-72	-62	-95	-15	-32	-58	-102	35	-86	-36	-105	-22	-98	-68	-66	0	-99	-13	-74	-83	-149	-75	834	-19991	4397	-11056	1883	-6027	-12766	-6179	97	-5793	-14731	-8202	1414	-7067	-14543	-15496	481
0.145833	-22	41	88	-59	-111	-39	13	-14	-18	5	-73	-62	-77	-17	-30	-57	-99	36	-83	-36	-107	-23	-100	-68	-61	0	-99	-12	-72	-69	-112	-75	1095	-19421	4245	-10292	2095	-5808	-12450	-6068	175	-5321	-14491	-7962	938	-6338	-14340	-15317	1028
0.146667	-24	41	91	-57	-107	-31	13	-12	-18	7	-70	-62	-95	-15	-27	-5	-98	35	-78	-33	-105	-21	-96	-68	-61	7	-101	-12	-73	-70	-148	-73	1396	-18608	4309	-9605	2397	-5586	-12093	-5964	215	-4828	-14245	-7715	-404	-5613	-14141	-15108	1561
0.147500	-25	40	85	-61	-110	-28	7	-13	-19	5	-72	-63	-95	-16	-27	-65	-100	34	-83	-36	-109	-21	-98	-69	-64	-1	-100	-12	-73	-69	-146	-76	1909	-17575	4568	-8998	2685	-5361	-11713	-5871	-320	-4321	-13984	-7473	127	-4883	-13939	-14880	-865
0.148333	-25	42	88	-59	-111	-35	35	-15	-21	4	-76	-68	-102	-15	-31	-59	-101	33	-86	-35	-111	-24	-102	-69	-66	-3	-100	-16	-76	-94	-146	-77	1662	-16375	5002	-8460	3254	-5123	-11350	-5781	-314	-3808	-13711	-7238	281	-4166	-13729	-14639	-1541
0.149167	-29	37	81	-63	-112	-36	9	-17	-25	-22	-74	-68	-98	-16	-32	-59	-107	32	-90	-39	-107	-24	-101	-69	-64	0	-99	-12	-74	-70	-146	-76	1338	-15016	5571	-8008	3680	-4869	-10942	-5696	-1115	-3281	-13408	-7019	-558	-3463	-13500	-14373	-253
0.150000	-26	38	86	-61	-109	-32	13	-15	-19	4	-75	-67	-95	-14	-31	-60	-104	34	-87	-36	-107	-21	-101	-72	-66	0	-103	-14	-76	-72	-150	-77	1394	-13561	6235	-7624	3922	-4593	-10529	-5619	-1009	-2755	-13081	-6829	-1461	-2774	-13244	-14101	-153
0.150833	-28	35	82	-63	-112	-34	13	-32	-18	0	-75	-65	-94	-18	-33	-61	-107	28	-88	-36	-108	-24	-101	-73	-66	-7	-100	-9	-75	-72	-197	-79	1500	-12046	6936	-7314	4031	-4294	-10088	-5551	-1462	-2229	-12717	-6669	-1623	-2122	-12958	-13824	-378
0.151667	-28	39	80	-62	-111	-36	15	-18	-22	1	-75	-68	-97	-16	-30	-59	-105	33	-85	-35	-87	-23	-99	-72	-65	-4	-101	-5	-74	-72	-146	-79	1582	-10513	7632	-7059	3946	-3963	-9635	-5494	-1505	-1705	-12312	-6549	-2256	-1491	-12632	-13539	-1275
0.152500	-26	40	86	-57	-111	-35	-30	-15	-15	5	-73	-63	-95	-13	-29	-61	-102	37	-82	-32	-103	-21	-97	-69	-65	0	-97	-10	-72	-70	-145	-90	1604	-9006	8279	-6842	3800	-3597	-9162	-5434	-1893	-1184	-11875	-6476	-2567	-892	-12263	-13256	-2312
0.153333	-23	41	87	-56	-108	-34	15	-14	-17	5	-69	-63	-93	-13	-29	-59	-101	36	-84	-32	-103	-22	-100	-73	-65	0	-97	-12	-70	-87	-147	-75	1605	-7562	8829	-6648	3727	-3201	-8684	-5381	-2910	-681	-11396	-6453	-1297	-332	-11853	-12990	-2825
0.154167	-24	42	86	-59	-109	-33	29	-14	-17	5	-72	-67	-96	-15	-8	-59	-99	37	-86	-34	-103	-22	-101	-73	-63	0	-98	-12	-75	-68	-148	-77	1415	-6193	9259	-6458	3566	-2767	-8190	-5328	-2727	-205	-10885	-6481	-1152	189	-11392	-12701	-2479
0.155000	-23	62	85	-65	-109	-38	13	-11	-17	6	-69	-63	-97	-16	-25	-57	-97	41	-85	-34	-107	-21	-100	-67	-61	0	-98	-10	-74	-68	-147	-73	1229	-4940	9510	-6258	3458	-2300	-7692	-5274	-1248	270	-10334	-6556	-2904	682	-10876	-12430	-1953
0.155833	-25	41	89	-60	-102	-35	11	-14	-16	3	-73	-65	-99	-5	-29	-58	-102	38	-83	-32	-110	-22	-100	-67	-63	1	-100	-14	-73	-70	-147	-73	1444	-3833	9591	-6020	3353	-1802	-7205	-5222	-3497	713	-9750	-6680	-773	1134	-10315	-12167	-4028
0.156667	-25	37	84	-62	-112	-36	11	-15	-18	1	-73	-67	-99	0	-32	-60	-103	33	-87	-36	-109	-26	-103	-70	-64	-1	-102	-14	-77	-70	-148	-77	1836	-2868	9486	-5737	3411	-1279	-6716	-5167	-2737	1132	-9139	-6851	-215	1546	-9708	-11917	-4361
0.157500	-26	37	84	-68	-112	-38	8	-16	-23	-1	-76	-65	-102	-17	-32	-60	-102	36	-85	-34	-110	-25	-101	-72	-63	-1	-102	-14	-77	-61	-147	-76	3360	-2051	9212	-5381	3418	-734	-6211	-5098	-3216	1526	-8503	-7053	-141	1920	-9056	-11673	-4134
0.158333	-29	35	81	-81	-109	-35	11	-15	-21	1	-74	-65	-96	-15	-30	-58	-101	35	-90	-33	-108	-22	-101	-70	-63	0	-102	-12	-73	-67	-147	-77	6808	-1385	8755	-4969	2960	-168	-5716	-5026	-3227	1889	-7843	-7279	261	2256	-8364	-11436	-3709
0.159167	-25	40	86	-59	-112	-33	10	-16	-19	3	-74	-65	-95	-14	-28	-59	-102	36	-82	-27	-108	-23	-100	-70	-66	-1	-99	-11	-73	-67	-147	-77	9270	-848	8158	-4469	2569	396	-5222	-4940	-3280	2228	-7167	-7527	348	2550	-7635	-11206	-2909
0.160000	-28	37	102	-56	-110	-34	11	-14	-19	3	-69	-63	-97	-14	-30	-59	-116	34	-83	-31	-105	-22	-100	-69	-64	3	-100	-13	-73	-66	-146	-79	7805	-439	7433	-3889	1619	953	-4729	-4848	-2947	2534	-6478	-7792	-629	2808	-6871	-10981	-1028
0.160833	-19	42	110	-58	-111	-33	11	-17	-15	5	-73	-62	-91	-13	-28	-56	-98	39	-82	-30	-104	-22	-100	-72	-63	0	-101	-12	-73	-66	-146	-75	4846	-135	6622	-3233	355	1489	-4235	-4741	-3604	2812	-5778	-8053	788	3021	-6084	-10758	-2092
0.161667	-25	39	87	-58	-105	-32	10	-13	-14	7	-70	-63	-92	-16	-38	-59	-98	39	-82	-28	-104	-23	-99	-70	-55	0	-100	-12	-70	-70	-149	-77	2215	82	5745	-2509	528	1994	-3735	-4623	-3107	3059	-5073	-8271	2014	3192	-5278	-10540	-2503
0.162500	-23	41	86	-58	-105	-36	7	-13	-17	3	-75	-63	-96	-16	-26	-58	-99	35	-85	-32	-108	-25	-102	-67	-62	-1	-101	-14	-75	-72	-149	-69	314	240	4846	-1722	517	2459	-3228	-4497	-3387	3275	-4362	-8531	1947	3323	-4458	-10321	-280
0.163333	-24	47	88	-60	-111	-36	9	-14	-15	6	-75	-66	-98	-19	-31	-59	-99	35	-86	-25	-100	-22	-101	-73	-65	0	-102	-13	-59	-69	-147	-78	-562	353	3950	-880	280	2876	-2704	-4361	-2829	3461	-3658	-8728	1698	3412	-3629	-10097	746
0.164167	-21	39	84	-61	-113	-34	9	-14	-22	4	-73	-65	-96	-17	-31	-58	-99	36	-84	-36	-108	-26	-102	-70	-62	-1	-104	-16	-72	-70	-151	-78	-613	449	3089	-9	129	3223	-2171	-4216	-2713	3612	-2955	-8877	1762	3460	-2792	-9863	1502
0.165000	-25	37	85	-59	-109	-34	8	-15	-19	4	-77	-69	-96	-18	-33	-61	-101	37	-88	-33	-108	-25	-102	-67	-62	-4	-107	-15	-75	-75	-148	-79	-758	536	2293	880	-53	3491	-1623	-4071	-2424	3731	-2253	-8985	1758	3457	-1956	-9623	1839
0.165833	-28	15	79	-65	-112	-36	7	-28	-22	3	-79	-67	-99	-18	-32	-62	-101	30	-88	-31	-104	-22	-98	-72	-62	-1	-100	-13	-66	-70	-145	-74	-1369	637	1578	1763	-238	3675	-1057	-3927	-2010	3816	-1552	-9029	1950	3417	-1119	-9367	1758
0.166667	-26	38	85	-60	-109	-33	11	-17	-19	2	-76	-65	-94	-13	-30	-60	-102	34	-80	-31	-105	-19	-111	-72	-64	-1	-104	-13	-73	-68	-147	-76	-2042	758	964	2622	-400	3765	-466	-3794	-1948	3859	-860	-9008	2606	3331	-293	-9096	1467
0.167500	-28	41	86	-55	-111	-32	12	-14	-21	4	-73	-64	-98	-14	-9	-61	-101	34	-87	-33	-108	-19	-101	-72	-62	0	-101	-13	-76	-69	-147	-76	-3329	901	448	3436	-557	3749	141	-3666	-1618	3858	-179	-8939	3035	3196	517	-8799	1565
0.168333	-11	43	86	-58	-112	-33	16	-13	-19	5	-76	-63	-95	-15	-30	-60	-100	36	-85	-34	-107	-21	-100	-72	-65	0	-102	-14	-74	-70	-148	-75	-5817	1067	49	4201	-638	3623	769	-3560	2345	3811	486	-8803	15	3018	1316	-8482	1148
0.169167	-25	41	89	-60	-107	-30	12	-15	6	4	-70	-66	-96	-16	-29	-60	-101	15	-85	-34	-103	-22	-102	-73	-58	2	-101	-13	-74	-72	-149	-75	-6679	1259	-248	4893	-653	3387	1415	-3487	3646	3722	1146	-8608	-1271	2793	2097	-8146	-4527
0.170000	-23	41	89	-60	-110	-36	13	-17	-19	3	-69	-66	-95	-14	-30	-62	-102	33	-86	-33	-105	-22	-102	-72	-63	0	-101	-14	-73	-72	-149	-74	-5655	1464	-439	5505	-759	3040	2079	-3429	2772	3565	1792	-8352	711	2524	2861	-7777	-8557
0.170833	-25	41	87	-60	-110	-34	-13	-25	-19	4	-75	-64	-100	-16	-34	-61	-100	33	-84	-36	-109	-22	-101	-74	-64	0	-85	-17	-76	-74	-151	-77	-5059	1679	-533	6027	-787	2585	2759	-3412	431	3368	2424	-8047	4347	2209	3601	-7384	-7061
0.171667	-28	40	87	-60	-113	-35	10	-15	-21	2	-72	-64	-98	-14	-30	-53	-117	29	-84	-34	-105	-22	-101	-74	-63	0	-100	-12	-72	-70	-147	-76	-4507	1895	-547	6463	-928	2032	3451	-3433	-623	3104	3048	-7696	5979	1859	4328	-6957	-2817
0.172500	-24	40	90	-55	-107	-33	9	-13	-22	3	-73	-65	-97	-41	-28	-59	-100	33	-84	-32	-102	-19	-98	-73	-64	0	-97	-11	-73	-78	-146	-75	-3782	2100	-479	6804	-1206	1382	4169	-3494	-1368	2779	3660	-7313	6883	1454	5028	-6508	1912
0.173333	-24	42	95	-61	-109	-32	11	-14	-18	5	-72	-64	-97	-13	-30	-61	-102	33	-81	-36	-111	-21	-100	-70	-65	2	-98	-14	-75	-73	-149	-75	-3217	2283	-355	7049	-1216	639	4890	-3614	28	2386	4254	-6906	5197	1012	5701	-6040	5610
0.174167	-26	40	86	-61	-113	-36	10	-17	-24	-7	-77	-80	-98	-16	-31	-60	-101	29	-86	-33	-108	-22	-100	-72	-66	-3	-99	-14	-72	-70	-148	-73	-2747	2436	-172	7216	-1372	-162	5626	-3774	-279	1948	4842	-6490	5430	536	6356	-5545	5330
0.175000	-23	39	86	-60	-109	-32	13	-14	-18	3	-70	-62	-94	-13	-28	-57	-108	33	-85	-32	-104	-11	-98	-69	-65	2	-97	-10	-72	-69	-145	-75	-2616	2551	51	7309	-1539	-1027	6373	-3992	522	1440	5426	-6064	6344	13	6989	-5037	3000
0.175833	-22	72	90	-58	-104	-32	16	-4	-19	3	-72	-64	-96	-14	-29	-58	-99	35	-82	-33	-102	-19	-98	-73	-65	1	-98	-11	-74	-62	-146	-73	-2450	2623	304	7329	-1439	-1933	7125	-4252	515	870	6002	-5649	5081	-550	7598	-4517	2991
0.176667	-24	41	91	-60	-108	-32	13	-14	-19	5	-70	-49	-93	-15	-29	-60	-101	35	-83	-27	-105	-23	-100	-70	-62	3	-97	-12	-73	-69	-147	-74	-2239	2644	600	7291	-1475	-2869	7890	-4569	640	248	6574	-5261	3655	-1145	8186	-3999	2736
0.177500	-21	43	94	-59	-68	-30	11	-13	-19	5	-73	-60	-63	-15	-28	-58	-100	35	-82	-30	-108	-23	-100	-70	-66	0	-97	-10	-75	-67	-145	-73	-1910	2628	916	7210	-1588	-3821	8672	-4938	788	-427	7150	-4899	3376	-1766	8747	-3484	2276
0.178333	-25	50	90	-84	-110	-34	11	-12	-15	5	-72	-62	-98	-14	-31	-58	-99	34	-82	-30	-104	-19	-96	-68	-65	3	-97	-15	-70	-67	-144	-74	-1461	2564	1248	7090	-1498	-4773	9450	-5349	707	-1143	7722	-4579	2928	-2416	9288	-2988	2138
0.179167	-22	45	91	-58	-109	-30	25	-11	-16	6	-68	-62	-92	-12	-16	-80	-98	38	-80	-32	-103	-21	-97	-66	-62	5	-96	-11	-66	-64	-142	-75	-1150	2456	1599	6948	-1338	-5715	10235	-5806	537	-1900	8297	-4315	2389	-3084	9809	-2509	2308
0.180000	-21	47	94	-58	-103	-30	16	-12	-14	12	-66	-62	-92	-11	-33	-56	-95	38	-80	-26	-102	-17	-95	-64	-60	3	-98	-8	-73	-66	-144	-74	-992	2314	1964	6792	-1212	-6630	11021	-6300	-313	-2685	8880	-4105	2187	-3782	10309	-2064	2349
0.180833	-19	53	90	-60	-108	-32	11	-4	-17	7	-70	-61	-92	-13	-28	-56	-98	39	-82	-29	-105	-19	-98	-66	-60	2	-95	-9	-69	-66	-145	-72	-869	2145	2328	6630	-1249	-7541	11799	-6835	-1334	-3497	9471	-3962	2594	-4488	10790	-1663	2538
0.181667	-24	43	90	-58	-111	-32	12	-12	-18	6	-72	-64	-97	-13	-32	-61	-98	35	-83	-31	-107	-22	-100	-66	-65	0	-100	-14	-75	-72	-146	-75	-890	1955	2700	6464	-1282	-8412	12573	-7408	429	-4339	10068	-3897	837	-5202	11251	-1313	3990
0.182500	-29	37	82	-63	-111	-39	4	-17	-17	1	-73	-68	-98	-17	-33	-61	-104	29	-85	-33	-109	-25	-102	-70	-63	-1	-102	-12	-76	-69	-145	-75	-724	1757	3072	6304	-1215	-9247	13347	-8020	-865	-5184	10685	-3903	1282	-5912	11698	-1011	3309
0.183333	-26	40	87	-61	-110	-34	8	-15	-21	0	-75	-66	-97	-17	-32	-62	-103	35	-85	-32	-108	-25	-99	-69	-62	-3	-100	-13	-77	-70	-147	-76	-623	1555	3452	6145	-1385	-10053	14102	-8627	-1478	-6042	11308	-3982	2085	-6612	12131	-776	2041
0.184167	-28	20	85	-61	-112	-35	5	-13	-19	2	-65	-65	-100	-17	-28	-62	-101	33	-87	-33	-107	-19	-100	-70	-64	-3	-99	-14	-74	-69	-147	-76	-494	1358	3828	5989	-1347	-10816	14859	-9264	-1233	-6872	11941	-4131	1751	-7298	12551	-609	2247
0.185000	-28	42	86	-57	-109	-31	10	-16	-22	4	-74	-64	-96	-13	-28	-60	-105	33	-93	-31	-107	-22	-98	-69	-66	1	-101	-13	-73	-66	-146	-72	-311	1169	4198	5838	-1244	-11544	15556	-9905	-1345	-7706	12581	-4347	1430	-7966	12961	-508	2035
0.185833	-26	39	86	-33	-111	-31	16	-12	-19	5	-74	-65	-98	-13	-29	-62	-103	33	-85	-31	-108	-21	-100	-51	-62	0	-99	-13	-75	-65	-145	-74	-92	995	4565	5671	-1180	-12241	16244	-10549	-1399	-8514	13238	-4630	966	-8605	13360	-488	1634
0.186667	-24	42	87	-57	-108	-30	8	-14	-18	5	-72	-63	-94	-9	-29	-58	-98	36	-77	-21	-104	-19	-97	-70	-62	-1	-99	-10	-70	-66	-144	-75	464	836	4921	5487	-937	-12907	16908	-11191	-526	-9304	13888	-4965	-1232	-9210	13749	-541	1626
0.187500	-25	45	90	-55	-110	-30	13	-10	-10	9	-69	-63	-95	-12	-27	-61	-99	36	-83	-30	-107	-19	-98	-69	-61	2	-97	-12	-73	-65	-152	-73	733	691	5274	5272	-565	-13549	17523	-11808	-962	-10058	14532	-5348	-1802	-9777	14126	-668	370
0.188333	-25	42	90	-59	-109	-32	8	-13	-17	6	-72	-63	-95	-11	-27	-60	-99	41	-82	-31	-104	-19	-101	-68	-61	1	-98	-12	-72	-59	-148	-69	476	557	5621	5014	-606	-14165	18087	-12413	-607	-10777	15172	-5769	-1202	-10295	14502	-868	-2695
0.189167	-24	40	87	-59	-103	-32	11	-21	-18	5	-72	-65	-98	-16	-29	-61	-101	33	-84	-31	-104	-21	-99	-69	-62	0	-99	-13	-74	-72	-147	-74	632	430	5963	4706	-788	-14747	18614	-12979	-722	-11457	15800	-6211	-2071	-10765	14861	-1144	-2083
0.190000	-19	38	82	-61	-111	-38	10	-14	-18	3	-73	-66	-112	-19	-31	-61	-104	35	-87	-39	-110	-25	-99	-72	-65	-1	-102	-16	-78	-72	-148	-75	1060	308	6298	4332	-716	-15307	19087	-13504	-413	-12085	16400	-6672	-3488	-11188	15217	-1489	-742
0.190833	-27	46	81	-61	-115	-35	10	-18	-23	0	-76	-72	-100	-18	-32	-63	-103	32	-87	-39	-110	-24	-100	-70	-65	-3	-102	-14	-77	-69	-148	-77	1363	191	6634	3898	-698	-15828	19511	-13966	556	-12664	16975	-7136	-3865	-11556	15570	-1903	295
0.191667	-30	36	80	-65	-114	-35	11	-18	-21	2	-75	-91	-98	-17	-27	-61	-102	34	-87	-43	-109	-27	-100	-70	-64	0	-103	-14	-77	-69	-149	-75	1410	72	6967	3399	-696	-16316	19875	-14363	1066	-13191	17524	-7591	-3732	-11872	15916	-2372	1194
0.192500	-25	45	87	-62	-107	-33	15	-12	-18	2	-52	-68	-97	-13	-26	-58	-100	36	-85	-35	-104	-18	-98	-68	-62	0	-101	-1	-73	-68	-162	-74	1501	-51	7306	2831	-818	-16764	20183	-14695	1904	-13648	18031	-8038	-4120	-12136	16252	-2908	1382
0.193333	-22	41	86	-58	-109	-30	15	-12	-14	6	-70	-64	-96	-12	-25	-65	-104	33	-90	-34	-103	-18	-97	-67	-66	0	-98	-12	-72	-67	-144	-74	1557	-187	7636	2185	-796	-17159	20412	-14938	2344	-14048	18486	-8468	-4370	-12357	16577	-3497	1256
0.194167	-23	40	84	-60	-113	-30	12	-15	-18	4	-72	-63	-90	-13	-26	-59	-99	36	-83	-34	-105	-21	-98	-73	-67	0	-99	-12	-74	-68	-146	-77	1558	-322	7969	1480	-621	-17509	20573	-15086	2026	-14380	18891	-8880	-3510	-12535	16899	-4160	1235
0.195000	-25	41	88	-58	-108	-30	16	-14	-17	7	-70	-63	-95	-12	-27	-62	-101	36	-82	-34	-105	-55	-96	-69	-61	2	-98	-12	-74	-67	-149	-75	1637	-475	8296	728	-634	-17790	20662	-15127	3965	-14643	19236	-9266	-4622	-12674	17208	-4871	2589
0.195833	-23	42	87	-58	-110	-33	9	-16	-18	6	-70	-64	-96	-13	-28	-57	-97	37	-83	-31	-107	-19	-98	-64	-61	1	-94	-7	-74	-67	-144	-75	1820	-616	8617	-62	-638	-17997	20674	-15065	4175	-14836	19512	-9632	-5180	-12781	17511	-5633	3023
0.196667	-22	43	88	-56	-107	-28	13	-12	-19	8	-68	-72	-93	-13	-30	-56	-98	37	-84	-8	-104	-22	-97	-69	-63	2	-98	-9	-74	-68	-147	-75	2017	-797	8930	-865	-546	-18129	20606	-14879	2933	-14960	19721	-9973	-3512	-12861	17794	-6448	1765
0.197500	-27	41	86	-57	-111	-35	12	-15	-18	5	-70	-63	-97	-16	-28	-57	-97	36	-83	-33	-105	-23	-100	-70	-61	3	-97	-13	-75	-67	-148	-75	1948	-969	9225	-1684	-263	-18175	20459	-14589	3785	-15009	19849	-10300	-3055	-12913	18067	-7299	1790
0.198333	-23	40	86	-59	-109	-32	12	-16	-18	4	-70	-65	-98	-16	-30	-60	-104	34	-85	-34	-108	-21	-99	-72	-66	0	-87	-12	-75	-70	-149	-79	1704	-1151	9524	-2482	-96	-18136	20235	-14173	3770	-14990	19899	-10607	-3176	-12941	18313	-8194	661
0.199167	-25	39	85	-62	-117	-36	7	-16	-14	7	-72	-65	-97	-15	-29	-59	-100	37	-83	-33	-105	-22	-97	-73	-60	2	-96	-10	-70	-68	-144	-74	1694	-1334	9805	-3245	-152	-18003	19936	-13645	3558	-14893	19869	-10896	-3183	-12946	18543	-9120	-947
0.200000	-27	41	87	-57	-109	-31	13	-14	-18	5	-70	-70	-96	-15	-29	-59	-97	36	-82	-13	-105	-22	-96	-69	-61	0	-97	-9	-72	-68	-146	-75	1626	-1530	10065	-3952	-256	-17773	19567	-13007	2971	-14728	19750	-11179	-3143	-12921	18740	-10071	-1333
0.200833	-25	42	93	-58	-109	-32	15	-9	-16	8	-67	-62	-97	-12	-27	-58	-100	35	-76	-32	-104	-21	-97	-90	-59	3	-97	-10	-73	-55	-145	-74	1555	-1736	10308	-4587	-333	-17460	19130	-12264	2102	-14503	19541	-11458	-2677	-12868	18903	-11033	-1130
0.201667	-23	43	89	-57	-109	-28	11	-12	-17	-24	-70	-63	-93	-13	-30	-56	-98	38	-81	-33	-104	-19	-98	-70	-61	0	-101	-7	-73	-70	-142	-75	1565	-1958	10533	-5132	-338	-17063	18631	-11431	1634	-14210	19230	-11735	-1446	-12788	19012	-11995	-3460
0.202500	-25	40	85	-60	-110	-32	10	-12	-18	6	-74	-67	-99	-18	-29	-58	-104	33	-86	-33	-107	-25	-100	-88	-66	-3	-102	-13	-76	-67	-147	-76	1551	-2199	10737	-5578	-443	-16582	18077	-10521	1131	-13858	18841	-12003	-1054	-12671	19075	-12943	-3293
0.203333	-27	40	86	-60	-111	-36	10	-14	-22	4	-74	-61	-100	-17	-29	-56	-101	35	-85	-24	-112	-23	-99	-72	-65	-3	-101	-12	-75	-68	-147	-73	1359	-2451	10926	-5902	-396	-16032	17485	-9551	552	-13453	18354	-12267	-1452	-12510	19085	-13855	-2236
0.204167	-30	39	85	-61	-112	-31	12	-14	-17	4	-73	-66	-97	-17	-30	-59	-104	33	-86	-31	-110	-23	-101	-72	-63	0	-101	-15	-74	-68	-147	-73	1165	-2738	11085	-6128	-323	-15424	16856	-8510	826	-12997	17784	-12519	-1254	-12302	19033	-14725	-1646
0.205000	-23	44	86	-61	-110	-30	11	-16	-22	4	-73	-67	-90	-14	-41	-56	-99	34	-86	-30	-104	-33	-98	-73	-65	-4	-101	-9	-73	-68	-146	-75	981	-3057	11226	-6214	-239	-14764	16207	-7457	538	-12499	17130	-12783	-649	-12041	18909	-15530	-824
0.205833	-19	40	87	-58	-132	-30	11	-12	-19	5	-70	-64	-97	-16	-33	-58	-103	34	-85	-31	-104	-22	-97	-70	-65	-8	-100	1	-73	-66	-148	-78	879	-3372	11332	-6181	-168	-14069	15542	-6392	649	-11959	16391	-12980	-732	-11751	18707	-16257	-370
0.206667	-25	38	86	-60	-108	-35	8	-15	-18	3	-72	-67	-96	-16	-18	-60	-102	33	-86	-33	-108	-25	-104	-72	-65	-1	-101	-14	-76	-60	-148	-79	928	-3729	11406	-6034	-176	-13354	14875	-5336	547	-11375	15575	-13173	-810	-11351	18423	-16877	30
0.207500	-28	39	86	-61	-112	-38	9	-17	-19	3	-76	-66	-99	-17	-31	-61	-98	33	-84	-28	-108	-24	-102	-70	-63	-1	-101	-12	-74	-70	-159	-75	920	-4103	11431	-5763	-160	-12618	14217	-4295	-309	-10782	14698	-13323	29	-10917	18069	-17378	230
0.208333	-25	41	84	-60	-109	-34	8	-13	-19	25	-73	-68	-97	-17	-30	-58	-101	13	-85	-30	-107	-28	-103	-70	-61	0	-100	-13	-73	-67	-147	-75	779	-4501	11418	-5385	-151	-11880	13577	-3303	468	-10157	13763	-13423	-506	-10422	17609	-17752	1140
0.209167	-24	41	86	-62	-103	-31	10	-17	-19	2	-74	-66	-99	-17	-28	-62	-97	33	-86	-31	-103	-23	-100	-72	-63	0	-102	-14	-76	-73	-153	-73	791	-4912	11340	-4917	-147	-11151	12956	-2381	1039	-9519	12782	-13464	-1715	-9876	17067	-17985	1511
0.210000	-27	38	81	-63	-112	-34	15	-7	-18	3	-75	-67	-96	-15	-29	-60	-99	35	-90	-33	-107	-22	-102	-72	-67	0	-100	-16	-74	-73	-150	-75	802	-5328	11204	-4371	-42	-10442	12367	-1537	-930	-8859	11765	-13431	-508	-9270	16436	-18064	-592
0.210833	-26	41	84	-61	-111	-33	11	-15	-21	1	-77	-68	-97	-14	-31	-60	-100	33	-86	-32	-105	-23	-102	-70	-65	-5	-101	-14	-74	-70	-150	-76	535	-5741	11011	-3755	114	-9760	11808	-783	-360	-8191	10714	-13311	-1145	-8618	15724	-17991	-1224
0.211667	-29	40	82	-62	-113	-30	10	-13	-13	4	-76	-66	-100	-16	-31	-62	-102	34	-87	-30	-111	-25	-102	-70	-65	-1	-103	-13	-75	-72	-163	-76	375	-6140	10749	-3100	249	-9105	11275	-119	-1514	-7494	9654	-13098	-1475	-7923	14932	-17751	-2122
0.212500	-25	42	86	-59	-111	-31	11	-13	-19	1	-73	-63	-97	-12	-27	-57	-98	36	-82	-30	-103	-19	-101	-68	-64	0	-99	-11	-73	-62	-147	-74	394	-6516	10420	-2423	305	-8475	10777	438	-1685	-6799	8595	-12778	-1412	-7205	14079	-17358	-2471
0.213333	-23	44	90	-57	-108	-32	23	-12	-14	4	-57	-63	-93	-13	-28	-59	-100	37	-82	-26	-103	-18	-101	-64	-60	3	-98	-10	-73	-67	-150	-75	239	-6864	10025	-1747	338	-7885	10299	882	-1545	-6093	7543	-12370	-1720	-6469	13156	-16819	-2329
0.214167	-23	42	88	-60	-116	-34	11	-13	-18	5	-68	-63	-97	-15	-28	-59	-101	39	-85	-28	-104	-21	-102	-60	-61	0	-99	-10	-70	-66	-149	-73	143	-7180	9561	-1101	333	-7329	9839	1213	-1617	-5381	6511	-11848	-2208	-5722	12178	-16127	-1800
0.215000	-25	46	87	-59	-90	-34	12	-12	-18	4	-69	-63	-94	-16	-32	-45	-99	36	-84	-29	-105	-23	-102	-69	-63	0	-99	-12	-74	-73	-158	-76	237	-7450	9041	-499	269	-6812	9389	1430	-2205	-4663	5514	-11220	-676	-4975	11150	-15311	-4356
0.215833	-12	45	84	-61	-111	-38	9	-14	-19	2	-73	-66	-96	-16	-29	-64	-98	36	-83	-31	-105	-29	-101	-68	-63	1	-102	-9	-73	-72	-148	-74	268	-7665	8480	29	121	-6317	8946	1560	-2206	-3934	4553	-10484	-100	-4226	10099	-14376	-5041
0.216667	-24	52	87	-60	-108	-36	-1	-14	-19	3	-74	-65	-95	-16	-30	-58	-96	39	-84	-30	-105	-22	-100	-67	-63	9	-101	-5	-75	-72	-146	-74	208	-7832	7890	468	70	-5851	8491	1554	-2897	-3196	3638	-9650	-886	-3502	9025	-13345	-3469
0.217500	-23	43	85	-62	-109	-32	12	-13	-17	7	-70	-64	-94	-12	-26	-55	-100	34	-81	-34	-105	-22	-98	-68	-61	1	-99	-12	-72	-69	-149	-76	112	-7939	7267	810	123	-5406	8009	1472	-2326	-2452	2777	-8721	-1490	-2796	7944	-12239	-2523
0.218333	-24	47	85	-61	-109	-33	13	-8	-21	9	-73	-65	-95	-12	-28	-60	-98	39	-83	-31	-102	-18	-97	-68	-63	0	-102	-10	-69	-68	-146	-75	0	-7993	6646	1045	249	-4979	7500	1302	-2181	-1691	1975	-7718	-1362	-2118	6870	-11079	-1423
0.219167	-24	44	82	-56	-107	-31	13	-10	-21	5	-69	-62	-95	-11	-27	-55	-99	35	-83	-28	-102	-17	-96	-66	-63	0	-98	-9	-75	-66	-143	-74	-82	-7996	6020	1163	288	-4564	6956	1057	-1959	-963	1238	-6648	-1255	-1474	5807	-9874	-1195
0.220000	-19	44	88	-57	-105	-31	13	-14	-15	5	-68	-62	-91	-11	-27	-52	-99	38	-79	-29	-102	-18	-97	-67	-66	1	-99	-8	-66	-68	-145	-75	-181	-7937	5421	1172	286	-4160	6360	740	-1695	-224	563	-5537	-1074	-848	4764	-8645	-1247
0.220833	-21	42	90	-57	-104	-30	13	-10	-17	5	-72	-61	-92	-4	-27	-86	-102	40	-79	-27	-103	-18	-86	-67	-62	1	-98	-9	-70	-66	-146	-77	-259	-7842	4860	1074	144	-3760	5712	375	-1807	503	-49	-4382	-136	-252	3758	-7424	-748
0.221667	-23	38	90	-58	-105	-32	15	-10	-17	8	-70	-62	-93	-11	-25	-51	-98	39	-77	-29	-103	-17	-97	-69	-65	1	-99	-9	-72	-67	-145	-76	-439	-7705	4342	890	-235	-3357	5004	-43	-1203	1208	-604	-3216	-208	312	2785	-6215	474
0.222500	-25	43	86	-59	-110	-38	11	-14	-18	5	-70	-66	-98	-16	-30	-59	-102	34	-80	-32	-100	-24	-101	-69	-65	-1	-97	-12	-78	-73	-150	-78	-655	-7536	3877	630	-432	-2969	4231	-505	625	1888	-1097	-2062	-1738	852	1862	-5063	2041
0.223333	-25	40	85	-69	-112	-40	8	-16	-24	3	-73	-66	-100	-17	-32	-61	-103	33	-86	-38	-113	-27	-102	-70	-67	-3	-102	-13	-78	-80	-152	-78	-521	-7338	3478	315	-500	-2568	3399	-992	-1031	2519	-1536	-928	740	1370	995	-3922	1055
0.224167	-27	38	86	-63	-113	-38	5	-17	-23	3	-75	-68	-100	-18	-32	-58	-104	34	-88	-33	-110	-23	-101	-70	-67	-1	-100	-14	-65	-74	-148	-77	510	-7115	3153	-22	-374	-2169	2520	-1497	-9	3112	-1905	165	959	1881	184	-2846	1338
0.225000	-26	40	86	-61	-108	-33	10	-14	-19	6	-72	-83	-96	-16	-30	-60	-103	34	-84	-34	-107	-22	-97	-72	-62	0	-100	-11	-74	-69	-173	-77	3809	-6882	2894	-375	-391	-1774	1592	-2016	-528	3639	-2251	1197	556	2369	-566	-1844	1901
0.225833	-27	45	89	-59	-114	-32	12	-15	-21	5	-72	-64	-98	-16	-48	-57	-99	36	-83	-33	-108	-19	-99	-70	-61	1	-100	-12	-74	-70	-151	-75	5254	-6633	2702	-714	-341	-1392	629	-2540	-412	4098	-2548	2151	445	2835	-1259	-926	2634
0.226667	-13	41	86	-61	-110	-33	12	-15	-16	-9	-73	-64	-98	-12	-28	-59	-104	35	-83	-31	-107	-18	-96	-77	-64	2	-99	-11	-70	-67	-146	-74	3426	-6381	2575	-1031	-441	-1024	-355	-3067	36	4476	-2804	3008	383	3278	-1895	-101	3111
0.227500	-21	44	88	-60	-108	-30	12	-14	-21	7	-74	-66	-97	-16	-27	-58	-101	35	-82	-34	-104	-19	-96	-72	-64	0	-100	-11	-74	-69	-147	-72	2625	-6129	2508	-1304	-511	-673	-1354	-3586	501	4751	-3037	3742	-758	3691	-2472	621	3767
0.228333	-23	43	90	-61	-108	-30	13	-13	-17	7	-69	-63	-100	-9	-26	-60	-99	34	-83	-31	-103	-19	-97	-70	-62	2	-99	-10	-72	-68	-148	-74	2210	-5872	2502	-1546	-345	-362	-2347	-4091	-186	4933	-3235	4352	473	4060	-2990	1233	1538
0.229167	-21	43	90	-59	-105	-33	12	-13	-16	6	-70	-64	-95	-14	-25	-57	-100	35	-81	-30	-115	-18	-100	-79	-62	0	-99	-11	-72	-68	-147	-73	1421	-5615	2527	-1712	-160	-88	-3307	-4579	277	5002	-3416	4820	1553	4390	-3455	1739	-130
0.230000	-25	41	89	-55	-105	-32	15	-13	-8	5	-70	-61	-96	-12	-25	-58	-98	35	-81	-32	-104	-19	-98	-68	-65	4	-98	-21	-72	-70	-148	-73	882	-5351	2587	-1832	258	137	-4223	-5039	-29	4965	-3583	5139	1257	4661	-3869	2121	671
0.230833	-23	41	86	-59	-112	-34	9	-13	-22	4	-74	-70	-98	-16	-30	-59	-121	33	-91	-34	-105	-24	-100	-72	-65	0	-98	-13	-75	-67	-148	-75	343	-5090	2667	-1908	659	308	-5081	-5464	928	4815	-3736	5303	1265	4868	-4234	2390	416
0.231667	-27	42	85	-44	-110	-34	10	-15	-23	4	-76	-65	-100	-17	-32	-62	-103	34	-86	-35	-108	-23	-101	-73	-69	0	-101	-13	-78	-73	-151	-75	-31	-4819	2758	-1953	848	413	-5872	-5853	1269	4550	-3885	5316	1765	4994	-4547	2528	210
0.232500	-26	42	87	-60	-111	-36	9	-16	-23	6	-73	-66	-97	-15	-28	-59	-101	36	-83	-33	-107	-17	-98	-67	-61	-7	-99	-11	-72	-67	-141	-69	-510	-4555	2848	-1967	959	468	-6569	-6198	1429	4196	-4030	5186	2147	5049	-4806	2553	24
0.233333	-23	46	90	-57	-105	-34	13	-11	-18	8	-70	-69	-97	-13	-26	-56	-97	39	-81	-28	-105	-22	-97	-67	-62	1	-98	-10	-73	-68	-145	-69	-821	-4281	2923	-1978	878	451	-7171	-6499	1728	3746	-4168	4907	2333	5008	-5022	2449	-412
0.234167	-21	45	86	-58	-104	-33	13	-10	-18	8	-73	-63	-97	-13	-25	-59	-101	8	-83	-33	-104	-19	-97	-68	-62	5	-96	-10	-73	-68	-144	-70	-1066	-4002	2977	-2002	704	374	-7666	-6752	1476	3223	-4312	4502	2451	4867	-5191	2226	-778
0.235000	-23	47	88	-59	-111	-24	13	-10	-19	6	-73	-62	-93	-12	-27	-56	-100	39	-81	-29	-104	-18	-95	-67	-63	4	-99	-11	-72	-66	-145	-70	-1219	-3719	2999	-2079	610	237	-8059	-6952	1374	2648	-4464	3989	2988	4628	-5317	1885	-667
0.235833	-30	43	87	-58	-109	-30	20	-10	-21	8	-72	-61	-109	-10	-27	-58	-100	39	-81	-28	-102	-25	-96	-68	-61	5	-98	-8	-74	-66	-146	-73	-1358	-3434	2990	-2140	538	50	-8338	-7100	3543	2047	-4622	3379	1620	4298	-5403	1436	194
0.236667	-27	46	89	-59	-98	-33	18	-13	-18	9	-73	-63	-96	-14	-26	-57	-100	37	-78	-28	-102	-21	-100	-72	-61	0	-99	-9	-73	-67	-144	-72	-1564	-3160	2939	-2292	386	-187	-8508	-7193	2157	1415	-4796	2690	2801	3874	-5440	886	-1421
0.237500	-25	46	87	-58	-109	-30	13	-14	-19	9	-73	-60	-96	-13	-28	-60	-102	38	-84	-29	-104	-19	-99	-70	-63	-3	-100	-11	-73	-67	-148	-74	-1683	-2850	2844	-2511	332	-460	-8576	-7233	3026	794	-4981	1952	3219	3364	-5442	251	-2068
0.238333	-25	44	90	-57	-112	-33	11	-12	-19	4	-70	-64	-96	-11	-25	-56	-94	39	-81	-29	-104	-22	-99	-68	-62	2	-99	-10	-73	-68	-142	-74	-1670	-2554	2713	-2812	364	-752	-8553	-7225	3347	202	-5178	1181	3119	2794	-5399	-449	-1267
0.239167	-22	45	88	-57	-116	-33	12	-11	-15	7	-72	-63	-98	-17	-28	-55	-96	41	-64	-28	-102	-28	-99	-68	-60	3	-100	-10	-69	-69	-147	-75	-1803	-2256	2541	-3191	385	-1061	-8451	-7166	4011	-352	-5386	403	2891	2166	-5331	-1221	-706
0.240000	-22	49	84	-59	-107	-42	12	-12	-18	7	-74	-63	-92	-15	-28	-58	-100	37	-85	-29	-107	-23	-98	-69	-63	0	-99	-11	-73	-70	-148	-69	-1882	-1963	2330	-3648	392	-1378	-8284	-7074	4688	-848	-5614	-366	3276	1502	-5230	-2032	-372
0.240833	-25	43	86	-61	-112	-33	12	-13	-21	10	-76	-65	-97	-16	-28	-57	-91	38	-83	-29	-103	-19	-100	-68	-62	3	-99	-14	-74	-67	-148	-73	-1936	-1665	2099	-4162	615	-1676	-8066	-6946	5754	-1262	-5852	-1107	2381	824	-5100	-2867	811
0.241667	-23	41	87	-60	-109	-32	-1	-12	-14	6	-73	-63	-95	-15	-27	-58	-97	37	-84	-32	-104	-22	-100	-69	-60	4	-95	-28	-70	-68	-145	-75	-1831	-1378	1843	-4758	764	-1957	-7811	-6791	5175	-1610	-6101	-1806	2521	148	-4956	-3711	-154
0.242500	-21	42	87	-61	-111	-33	11	-14	-19	1	-76	-65	-94	-15	-32	-60	-114	36	-88	-32	-104	-24	-102	-72	-66	2	-105	-13	-72	-72	-149	-77	-1850	-1096	1577	-5381	704	-2215	-7540	-6612	5315	-1889	-6361	-2450	2226	-506	-4803	-4540	-1458
0.243333	-27	37	81	-60	-105	-34	9	-12	-17	1	-75	-66	-99	-15	-28	-59	-103	30	-90	-33	-109	-24	-102	-74	-63	-3	-103	-14	-75	-70	-148	-79	-1784	-818	1303	-6040	751	-2442	-7269	-6421	4543	-2051	-6622	-3018	460	-1112	-4643	-5335	332
0.244167	-26	38	85	-59	-112	-35	9	-17	-22	2	-75	-64	-97	-17	-29	-59	-101	36	-86	-33	-107	-23	-99	-75	-66	0	-100	-13	-76	-68	-152	-78	-1512	-529	1040	-6710	868	-2634	-7005	-6229	4414	-2159	-6885	-3521	-1789	-1661	-4490	-6080	749
0.245000	-21	41	88	-60	-111	-34	11	-16	-24	11	-73	-64	-95	-15	-31	-63	-101	34	-85	-31	-105	-23	-101	-73	-65	0	-100	-12	-75	-73	-152	-77	-1289	-250	790	-7375	786	-2805	-6768	-6034	4098	-2198	-7143	-3938	-3812	-2148	-4347	-6764	396
0.245833	-24	43	87	-58	-109	-33	9	-17	-14	3	-72	-63	-96	-11	-29	-57	-99	34	-85	-31	-105	-24	-101	-72	-62	0	-100	-12	-74	-73	-149	-78	-1248	28	562	-8022	614	-2930	-6557	-5853	3092	-2196	-7387	-4271	-5831	-2562	-4229	-7364	140
0.246667	-22	43	89	-59	-109	-32	8	-12	-17	5	-73	-63	-95	-14	-29	-58	-98	35	-82	-31	-103	-27	-99	-69	-60	-1	-92	-11	-75	-70	-150	-78	-1263	309	359	-8620	488	-3038	-6384	-5681	1381	-2145	-7620	-4526	-7800	-2901	-4143	-7870	-624
0.247500	-22	44	89	-60	-108	-36	9	-14	-17	4	-72	-63	-97	-17	-28	-60	-100	34	-83	-31	-105	-26	-102	-72	-63	0	-98	-13	-73	-72	-149	-75	-1141	589	187	-9179	294	-3138	-6251	-5525	-1913	-2086	-7824	-4693	-8526	-3166	-4094	-8267	-977
0.248333	-25	43	96	-57	-110	-34	0	-16	-19	2	-73	-65	-97	-41	-29	-61	-97	33	-85	-34	-109	-25	-104	-70	-63	-3	-98	-17	-76	-75	-132	-78	-964	873	47	-9696	217	-3236	-6152	-5400	-5425	-2038	-8002	-4776	-5636	-3381	-4098	-8555	-655
0.249167	-27	41	85	-38	-114	-38	8	-19	-22	2	-77	-66	-96	-16	-30	-58	-102	30	-90	-35	-107	-26	-102	-67	-66	-1	-98	-13	-73	-74	-150	-78	-954	1166	-52	-10126	473	-3339	-6088	-5292	-4121	-1996	-8127	-4767	-4331	-3536	-4150	-8722	294
0.250000	-26	34	85	-61	-111	-35	10	-16	-17	1	-72	-66	-97	-16	-29	-60	-101	30	-88	-34	-107	-26	-103	-70	-67	-5	-107	-14	-72	-74	-150	-78	-856	1465	-114	-10500	516	-3465	-6053	-5211	-5097	-2030	-8223	-4684	-3866	-3660	-4263	-8774	-799
0.250833	-27	38	86	-65	-111	-38	11	-17	-11	3	-72	-65	-94	-17	-28	-60	-101	30	-87	-48	-108	-25	-102	-68	-63	-4	-102	-13	-75	-73	-153	-77	-801	1774	-142	-10817	451	-3627	-6035	-5156	-6076	-2111	-8254	-4504	-4382	-3761	-4433	-8714	-2228
0.251667	-28	37	86	-61	-111	-36	11	-18	-21	33	-74	-65	-98	-17	-29	-61	-103	33	-87	-33	-105	-25	-100	-75	-64	-4	-100	-13	-75	-73	-154	-40	-923	2088	-130	-11069	667	-3836	-6029	-5122	-6407	-2270	-8230	-4283	-2784	-3864	-4659	-8552	-2044
0.252500	-25	39	88	-59	-107	-35	12	-17	-17	6	-72	-77	-95	-13	-26	-59	-100	32	-86	-31	-103	-17	-100	-67	-61	0	-98	-10	-72	-69	-149	-78	-688	2407	-91	-11278	735	-4099	-6020	-5111	-7979	-2514	-8139	-4000	1462	-3980	-4928	-8294	-2086
0.253333	-22	45	91	-56	-105	-33	15	-16	-15	34	-70	-62	-90	-14	-28	-58	-98	34	-82	-31	-100	-22	-101	-67	-63	0	-97	-9	-69	-67	-150	-72	-508	2740	-21	-11445	688	-4427	-5982	-5129	-9854	-2856	-7982	-3613	2809	-4138	-5241	-7979	-1936
0.254167	-23	42	89	-58	-107	-32	17	-14	-14	5	-66	-57	-93	-13	-23	-57	-100	34	-85	-30	-103	-22	-98	-65	-62	3	-92	-7	-70	-68	-149	-77	-813	3073	70	-11591	829	-4828	-5974	-5160	-11634	-3290	-7761	-3199	-1711	-4345	-5578	-7606	-953
0.255000	-24	38	90	-58	-109	-32	15	-15	-14	5	-66	-62	-94	-13	-25	-56	-100	35	-80	-29	-103	-22	-97	-65	-60	0	-93	-7	-70	-66	-155	-75	-860	3416	188	-11720	917	-5293	-5901	-5213	-14801	-3818	-7472	-2738	-3216	-4612	-5934	-7213	-1287
0.255833	-25	42	87	-58	-110	-32	16	-15	-17	5	-68	-59	-98	-16	-29	-58	-97	37	-81	-30	-100	-24	-96	-65	-63	1	-97	-11	-72	-68	-149	-75	-884	3759	313	-11848	854	-5829	-5803	-5287	-15500	-4434	-7123	-2243	-1065	-4957	-6281	-6828	-3517
0.256667	-27	40	86	-61	-112	-5	11	-18	-18	5	-72	-64	-98	-16	-28	-61	-103	34	-83	-36	-109	-26	-103	-72	-65	0	-101	-12	-73	-73	-153	-80	-1153	4097	452	-11987	707	-6425	-5674	-5378	-14014	-5138	-6710	-1728	-3222	-5372	-6623	-6466	-2653
0.257500	-24	39	86	-62	-113	-36	10	-18	-22	4	-68	-69	-101	-17	-33	-59	-103	39	-98	-32	-108	-24	-98	-69	-64	0	-100	-11	-74	-73	-151	-75	-1280	4432	605	-12143	314	-7088	-5489	-5469	-10181	-5917	-6240	-1200	-6673	-5855	-6913	-6154	-1591
0.258333	-23	39	87	-60	-112	-35	10	-16	-13	6	-70	-61	-95	-14	-25	-59	-101	36	-83	-31	-107	-24	-100	-68	-60	1	-99	-10	-72	-68	-150	-73	-1161	4763	762	-12330	-73	-7789	-5257	-5574	-4913	-6697	-5720	-678	-6049	-6387	-7143	-5912	-687
0.259167	-17	41	90	-59	-107	-33	12	-14	-16	4	-70	-64	-93	-17	-25	-58	-84	34	-79	-29	-107	-23	-100	-68	-61	1	-101	-12	-76	-69	-148	-74	-772	5088	929	-12546	-596	-8518	-4943	-5684	383	-7519	-5157	-173	-5210	-6966	-7299	-5762	263
0.260000	-21	41	62	-61	-109	-34	15	-14	-15	5	-99	-63	-95	-15	-26	-58	-100	35	-82	-30	-107	-19	-98	-50	-61	0	-98	-12	-70	-68	-151	-76	-481	5394	1089	-12809	-1625	-9264	-4634	-5793	6184	-8349	-4558	295	-4440	-7567	-7360	-5713	1155
0.260833	-21	41	88	-59	-108	-35	16	-16	-18	6	-69	-66	-95	-23	-26	-58	-116	36	-81	-30	-102	-21	-98	-68	-65	-1	-101	-11	-73	-68	-148	-74	-395	5685	1257	-13102	-2462	-10004	-4243	-5887	10694	-9158	-3926	715	-1126	-8164	-7309	-5773	2244
0.261667	-25	39	86	-56	-109	-33	12	-15	-16	5	-74	-61	-92	-16	-28	-60	-102	30	-81	-30	-100	-24	-99	-69	-62	-1	-97	-10	-74	-68	-146	-77	17	5957	1427	-13441	-3394	-10732	-3797	-5965	13303	-9915	-3268	1070	2433	-8730	-7131	-5954	2566
0.262500	-23	38	87	-61	-109	-31	9	-15	-22	2	-76	-65	-67	-18	-32	-62	-99	33	-77	-30	-108	-27	-101	-72	-68	-5	-101	-14	-75	-72	-152	-78	749	6213	1592	-13807	-4190	-11442	-3290	-6022	16426	-10604	-2600	1344	3357	-9237	-6826	-6236	2879
0.263333	-25	37	87	-59	-111	-49	9	-16	-22	5	-104	-65	-96	-18	-31	-62	-99	35	-83	-30	-105	-26	-104	-69	-62	-1	-104	-13	-74	-74	-150	-80	2265	6449	1760	-14198	-4685	-12065	-2727	-6046	16674	-11192	-1925	1532	5696	-9645	-6382	-6619	1157
0.264167	-21	39	85	-61	-112	-34	10	-21	-19	6	-74	-63	-97	-15	-32	-60	-138	33	-84	-30	-104	-25	-105	-49	-64	-1	-101	-13	-75	-74	-146	-79	4419	6665	1931	-14627	-5260	-12640	-2111	-6029	14259	-11675	-1245	1615	9429	-9940	-5798	-7084	-2095
0.265000	-18	39	110	-61	-111	-34	8	-17	-21	4	-74	-66	-98	-22	-35	-62	-101	34	-84	-32	-110	-28	-103	-74	-56	-3	-104	-17	-79	-74	-153	-80	7066	6855	2094	-15065	-5249	-13133	-1438	-5975	12021	-12033	-578	1584	11690	-10103	-5078	-7622	-2571
0.265833	-31	35	84	-64	-113	-36	7	-18	-23	2	-76	-92	-98	-21	-34	-63	-102	32	-88	-34	-107	-27	-102	-73	-62	-4	-104	-14	-72	-72	-149	-77	9785	7033	2268	-15508	-4663	-13534	-718	-5875	7738	-12246	76	1432	13835	-10077	-4225	-8197	-2133
0.266667	-22	38	86	-61	-111	-36	12	-16	-18	1	-74	-65	-97	-22	-32	-62	-101	35	-83	-22	-104	-36	-100	-70	-64	-1	-101	-15	-73	-97	-149	-77	8963	7192	2429	-15946	-3254	-13829	50	-5732	3226	-12304	714	1150	15244	-9914	-3277	-8789	-931
0.267500	-23	39	87	-59	-108	-32	13	-15	-19	5	-73	-63	-94	-14	-32	-59	-101	34	-87	-33	-105	-23	-101	-68	-63	-1	-101	-13	-70	-69	-147	-77	3119	7333	2588	-16374	-921	-14019	859	-5551	-689	-12212	1314	738	14858	-9556	-2233	-9368	981
0.268333	-24	42	92	-59	-108	-27	12	-15	-19	7	-73	-64	-95	-18	-30	-58	-101	35	-84	-32	-102	-23	-99	-69	-64	-5	-101	-13	-75	-69	-147	-76	-2120	7464	2748	-16799	1586	-14094	1693	-5328	-5130	-11957	1873	182	13591	-9010	-1129	-9916	1239
0.269167	-26	39	39	-61	-109	-31	13	-14	-22	3	-72	-64	-96	-14	-28	-61	-105	35	-87	-32	-104	-21	-109	-72	-67	0	-101	-12	-74	-68	-148	-78	-5461	7587	2903	-17167	3695	-14054	2547	-5088	-9029	-11541	2384	-501	12437	-8295	18	-10402	-1138
0.270000	-27	39	89	-66	-110	-32	11	-17	-22	5	-73	-66	-97	-16	-30	-61	-101	35	-86	-33	-105	-23	-98	-70	-69	-4	-80	-13	-74	-69	-151	-76	-7635	7697	3035	-17512	5042	-13905	3406	-4828	-11800	-10979	2838	-1318	9724	-7416	1191	-10807	1793
0.270833	-27	40	87	-60	-111	-33	11	-17	-22	6	-74	-65	-97	-14	-32	-62	-103	27	-84	-32	-110	-24	-102	-69	-64	-3	-102	-16	-76	-72	-152	-78	-6952	7805	3197	-17819	5582	-13637	4259	-4570	-13426	-10274	3233	-2269	5952	-6396	2350	-11118	6836
0.271667	-24	40	88	-61	-110	-34	19	-16	-22	3	-72	-64	-98	-17	-28	-59	-101	33	-85	-34	-109	-23	-100	-72	-65	0	-100	-14	-75	-69	-150	-76	-6762	7915	3341	-18079	5497	-13263	5089	-4336	-12789	-9442	3569	-3340	2778	-5271	3470	-11324	10720
0.272500	-23	42	88	-58	-112	-31	12	-15	-16	6	-80	-65	-96	-14	-29	-60	-101	38	-82	-33	-108	-21	-97	-66	-64	0	-99	-12	-74	-67	-149	-76	-7791	8029	3472	-18296	5290	-12789	5889	-4139	-11543	-8502	3826	-4520	446	-4081	4531	-11427	13458
0.273333	-24	44	94	-61	-110	-29	10	-14	-16	13	-73	-67	-98	-15	-27	-59	-99	37	-85	-33	-110	-24	-101	-72	-60	1	-102	-14	-75	-72	-149	-72	-7680	8140	3594	-18455	4814	-12225	6620	-4009	-9294	-7492	4005	-5812	-1945	-2875	5509	-11441	13609
0.274167	-28	40	86	-64	-110	-32	9	-12	-22	6	-74	-66	-97	-18	-30	-58	-99	22	-84	-32	-107	-24	-100	-67	-61	-3	-97	-12	-72	-69	-149	-75	-6559	8266	3719	-18585	4122	-11579	7298	-3969	-6903	-6423	4124	-7189	-3691	-1692	6385	-11369	12164
0.275000	-24	43	86	-61	-111	-33	11	-13	-18	6	-74	-63	-94	-14	-26	-58	-100	36	-84	-31	-108	-24	-99	-67	-62	2	-98	-11	-72	-67	-147	-74	-5612	8427	3835	-18663	3587	-10863	7828	-4045	-5113	-5335	4168	-8653	-4632	-572	7155	-11236	10161
0.275833	-23	43	88	-59	-109	-30	13	-14	-17	-7	-72	-65	-99	-14	-27	-57	-99	38	-83	-13	-101	-23	-97	-67	-63	0	-99	-11	-73	-70	-148	-75	-4473	8545	3946	-18704	3207	-10084	8255	-4259	-1740	-4248	4143	-10204	-6898	423	7800	-11071	8928
0.276667	-26	41	88	-61	-138	-30	11	-14	-17	7	-73	-61	-96	-15	-27	-57	-97	37	-83	-31	-108	-24	-99	-68	-64	4	-98	-11	-75	-68	-147	-73	-1056	8698	4049	-18706	2625	-9261	8563	-4628	1183	-3184	4061	-11808	-8611	1261	8322	-10904	6920
0.277500	-24	43	87	-59	-113	-33	11	-13	-13	8	-73	-64	-98	-15	-27	-58	-105	37	-87	-31	-105	-22	-99	-66	-62	2	-100	-14	-75	-73	-151	-74	3376	8866	4151	-18680	1868	-8376	8718	-5174	1318	-2187	3925	-13443	-7251	1888	8727	-10768	1815
0.278333	-26	43	85	-61	-108	-35	12	-14	-21	9	-75	-61	-98	-13	-25	-56	-98	38	-84	-32	-109	-22	-98	-66	-63	0	-98	-10	-76	-67	-147	-66	6131	9045	4244	-18633	1274	-7502	8744	-5902	3438	-1266	3766	-15088	-7105	2284	9034	-10689	-185
0.279167	-25	43	87	-61	-108	-29	15	-13	-16	7	-73	-59	-94	-10	-52	-56	-101	39	-81	-39	-105	-21	-97	-72	-65	3	-99	-11	-74	-66	-146	-73	5311	9234	4336	-18566	774	-6597	8563	-6810	3886	-449	3595	-16727	-5850	2430	9270	-10693	-731
0.280000	-21	42	89	-59	-105	-28	17	11	-16	9	-68	-61	-92	-12	-24	-52	-101	41	-81	-27	-100	-18	-97	-66	-61	4	-96	-8	-70	-66	-145	-75	1	9433	4425	-18501	398	-5688	8265	-7897	4443	262	3431	-18325	-4213	2311	9468	-10833	-2254
0.280833	-19	46	87	-59	-91	-27	16	-12	-16	15	-70	-62	-91	-12	-23	-56	-96	43	-81	-31	-101	-17	-98	-67	-62	3	-94	-9	-67	-64	-146	-69	-7969	9649	4508	-18429	56	-4786	7836	-9150	4956	856	3292	-19872	-3266	1956	9669	-11104	-6925
0.281667	-22	43	90	-59	-107	-26	17	-14	-16	7	-70	-62	-93	-16	-26	-57	-99	35	-81	-31	-109	-21	-98	-66	-61	5	-98	-9	-70	-69	-147	-77	-13345	9865	4579	-18379	-503	-3902	7301	-10560	5122	1337	3232	-21327	-2257	1351	9905	-11536	-13424
0.282500	-26	38	86	-63	-111	-33	6	-19	-23	2	-75	-65	-97	-15	-30	-60	-101	64	-82	-35	-107	-19	-102	-70	-63	2	-100	-11	-72	-70	-147	-76	-15599	10100	4641	-18341	-1050	-3042	6681	-12098	4600	1705	3250	-22656	120	539	10235	-12109	-23739
0.283333	-26	39	85	-62	-112	-31	19	-14	-19	6	-75	-66	-100	-16	-29	-59	-102	36	-85	-34	-105	-19	-100	-70	-65	0	-104	-13	-76	-73	-149	-78	-14434	10289	4695	-18331	-1456	-2191	6002	-13722	4696	1972	3372	-23826	689	-451	10679	-12844	-31916
0.284167	-25	42	87	-59	-113	-31	11	-15	-16	5	-74	-66	-104	-13	-26	-58	-99	36	-82	-33	-107	-21	-102	-69	-63	0	-99	-13	-75	-68	-147	-74	-10218	10595	4744	-18350	-1809	-1383	5317	-15398	4379	2144	3612	-24813	50	-1575	11273	-13722	-32662
0.285000	-23	37	88	-58	-109	-31	15	-14	-3	4	-73	-63	-95	-16	-27	-58	-100	34	-82	-32	-103	-18	-99	-67	-65	1	-99	-11	-99	-73	-158	-75	-4692	10858	4775	-18415	-1945	-628	4661	-17081	5158	2226	3986	-25593	-575	-2819	12016	-14730	-31711
0.285833	-22	42	88	-60	-110	-32	13	-12	-18	7	-74	-62	-122	-13	-22	-57	-91	40	-82	-30	-104	-19	-100	-67	-65	2	-99	-11	-72	-68	-144	-75	1872	11124	4793	-18516	-1992	79	4070	-18720	5327	2221	4486	-26136	-1168	-4131	12901	-15820	-31539
0.286667	-25	44	88	-57	-110	-30	13	-13	-16	8	-72	-64	-97	-12	-28	-57	-99	37	-86	-30	-104	-18	-102	-68	-64	1	-100	-11	-73	-68	-148	-73	5544	11394	4793	-18667	-2115	733	3578	-20268	5365	2129	5105	-26427	-2245	-5487	13889	-16965	-29095
0.287500	-23	43	89	-58	-109	-30	13	-14	-16	7	-72	-60	-93	-8	-27	-58	-99	38	-82	-33	-105	-19	-101	-68	-60	3	-99	-10	-73	-68	-149	-72	4749	11664	4772	-18874	-1979	1313	3229	-21683	5242	1949	5809	-26440	-3634	-6869	14933	-18126	-21404
0.288333	-25	41	89	-36	-105	-30	13	-12	-15	10	-68	-61	-94	-13	-26	-55	-99	39	-83	-28	-104	-19	-102	-67	-60	1	-96	-10	-75	-73	-148	-69	4008	11935	4744	-19127	-1704	1824	3054	-22905	4173	1669	6578	-26177	-4613	-8237	15956	-19252	-10196
0.289167	-24	40	87	-61	-109	-33	13	-14	-15	8	-75	-64	-94	-13	-27	-11	-99	34	-86	-31	-108	-32	-102	-70	-65	1	-98	-11	-70	-68	-147	-74	3837	12199	4693	-19441	-1548	2264	3069	-23898	3730	1282	7370	-25664	-6170	-9600	16880	-20305	2302
0.290000	-24	40	85	-60	-110	-32	11	-28	-19	5	-77	-64	-96	-14	-30	-59	-101	32	-88	-34	-96	-22	-105	-70	-64	-6	-99	-14	-77	-75	-152	-76	3684	12454	4625	-19803	-1187	2600	3293	-24624	4036	773	8139	-24829	-8388	-10959	17620	-21234	13494
0.290833	-28	36	79	-63	-111	-38	9	-18	-24	0	-79	-68	-86	-16	-32	-60	-104	28	-90	-35	-108	-23	-103	-68	-65	0	-102	-12	-76	-73	-149	-83	4238	12707	4545	-20212	-927	2851	3724	-25054	636	148	8840	-23762	-7115	-12285	18060	-21990	18750
0.291667	-24	36	86	-65	-111	-35	10	-15	-21	2	-77	-67	-96	-15	-29	-59	-103	33	-85	-32	-112	-23	-103	-69	-66	-5	-103	-13	-74	-72	-147	-69	4685	12941	4460	-20661	-929	3003	4345	-25185	-429	-613	9431	-22485	-6941	-13568	18130	-22536	21495
0.292500	-25	39	87	-61	-107	-31	15	-12	-17	6	-70	-61	-91	-12	-27	-58	-100	34	-85	-31	-108	-19	-101	-66	-63	2	-97	-13	-76	-70	-146	-73	3908	13171	4359	-21148	-965	3049	5134	-25014	-2841	-1490	9840	-21040	-6237	-14796	17738	-22842	22675
0.293333	-38	44	90	-59	-109	-31	15	-13	-18	6	-70	-62	-93	-10	-27	-57	-100	34	-83	-30	-105	-14	-102	-68	-65	0	-98	-10	-78	-69	-145	-72	2372	13373	4250	-21670	-1075	2978	6027	-24565	-4394	-2473	10002	-19491	-5225	-15938	16823	-22879	25209
0.294167	-28	42	87	-59	-111	-29	15	5	-21	5	-69	-63	-96	-11	-28	-57	-102	36	-84	-19	-105	-19	-100	-67	-64	3	-98	-11	-70	-70	-146	-76	2109	13563	4134	-22215	-1089	2791	6971	-23857	-5654	-3531	9892	-17896	-4066	-16955	15342	-22626	29714
0.295000	-24	47	88	-60	-109	-13	13	-13	-21	5	-66	-61	-94	-6	-29	-57	-99	38	-83	-30	-107	-21	-102	-68	-64	1	-98	-9	-76	-73	-147	-75	2686	13740	4012	-22768	-952	2478	7898	-22965	-5831	-4638	9455	-16321	-3504	-17845	13271	-22063	32767
0.295833	-23	44	89	-59	-110	-33	13	-11	-18	8	-66	-63	-98	-13	-29	-57	-101	36	-91	-29	-107	-21	-99	-67	-62	1	-97	-11	-73	-70	-148	-75	2486	13899	3879	-23327	-880	2050	8725	-21919	-6426	-5751	8659	-14839	-1476	-18520	10620	-21208	30797
0.296667	-25	49	89	-58	-110	-31	13	-12	-16	7	-66	-61	-95	-6	-27	-56	-104	39	-80	-35	-104	-19	-99	-65	-59	3	-104	-12	-70	-69	-147	-72	2051	14048	3749	-23869	-1043	1497	9377	-20785	-5744	-6826	7486	-13522	-431	-18949	7441	-20058	26947
0.297500	-24	43	88	-61	-111	-31	0	-13	-18	5	-76	-63	-97	-12	-29	-57	-100	40	-84	-33	-108	-21	-100	-67	-62	0	-100	-13	-72	-73	-149	-76	2059	14182	3592	-24391	-1180	825	9775	-19626	-5373	-7804	5935	-12433	-927	-19090	3790	-18646	24816
0.298333	-36	43	90	-62	-111	-35	12	-14	-24	5	-70	-65	-95	-12	-28	-57	-103	37	-87	-36	-111	-23	-101	-61	-65	1	-100	-13	-74	-72	-149	-76	1190	14312	3413	-24878	-994	53	9846	-18508	-3987	-8641	4022	-11623	-1112	-18904	-235	-17008	22011
0.299167	-27	40	87	-63	-111	-35	10	-16	-23	4	-74	-62	-100	-15	-28	-55	-100	36	-85	-29	-105	-23	-98	-66	-63	1	-99	-13	-76	-72	-148	-75	345	14450	3190	-25322	-866	-784	9535	-17486	-2851	-9280	1772	-11110	32	-18375	-4521	-15171	18991
0.300000	-25	41	86	-90	-105	-32	13	-12	-17	6	-70	-61	-98	-12	-26	-58	-100	35	-83	-30	-107	-22	-99	-67	-67	0	-97	-11	-86	-67	-145	-73	278	14593	2892	-25704	-945	-1674	8785	-16611	-1517	-9695	-773	-10913	1639	-17486	-8947	-13203	15640
0.300833	-26	44	90	-58	-104	-32	30	-16	-19	6	-72	-63	-96	-12	-26	-60	-98	38	-81	-28	-104	-18	-98	-68	-63	0	-100	-12	-74	-65	-147	-75	580	14749	2499	-26012	-891	-2568	7571	-15915	64	-9864	-3565	-11020	3402	-16260	-13342	-11164	12006
0.301667	-25	42	88	-58	-100	-29	16	-15	-16	6	-68	-59	-95	-9	-26	-56	-99	34	-82	-25	-103	-21	-100	-66	-62	13	-98	-11	-72	-69	-146	-74	831	14927	1973	-26245	-660	-3437	5891	-15422	1011	-9763	-6528	-11399	4860	-14739	-17579	-9145	8752
0.302500	-24	44	88	-57	-108	-31	7	-14	-21	3	-73	-64	-97	-17	-29	-59	-103	36	-82	-32	-109	-25	-101	-70	-67	-4	-101	-12	-76	-70	-149	-76	562	15135	1285	-26385	-545	-4234	3729	-15137	1927	-9396	-9587	-11998	4925	-12963	-21532	-7200	6464
0.303333	-17	39	86	-62	-112	-41	12	-15	-21	5	-72	-68	-96	-15	-29	-60	-102	33	-86	-31	-109	-25	-102	-69	-65	1	-102	-13	-75	-68	-150	-76	67	15361	404	-26433	-267	-4906	1157	-15058	4548	-8779	-12628	-12740	2754	-11019	-25054	-5412	5511
0.304167	-24	44	88	-63	-111	-34	15	-18	-22	4	-73	-63	-96	-11	-26	-60	-101	36	-84	-31	-105	-22	-101	-69	-66	-5	-96	-14	-73	-68	-147	-74	1015	15641	-690	-26379	-126	-5421	-1793	-15162	3159	-7942	-15609	-13561	3843	-8974	-28071	-3829	2062
0.305000	-28	44	82	-56	-113	-34	12	-14	-18	5	-73	-64	-97	-13	-28	-59	-101	35	-84	-31	-105	-22	-100	-67	-63	0	-97	-11	-74	-70	-147	-75	2710	15959	-2004	-26230	-93	-5751	-5022	-15413	3290	-6918	-18470	-14368	4460	-6907	-30506	-2525	-797
0.305833	-23	43	86	-58	-111	-31	12	-17	-17	1	-69	-63	-96	-15	-27	-59	-99	37	-84	-28	-104	-25	-102	-72	-62	-3	-98	-12	-69	-70	-147	-73	4290	16289	-3529	-25999	44	-5871	-8440	-15760	2888	-5773	-21121	-15095	4645	-4924	-31761	-1560	-2735
0.306667	-29	42	88	-61	-110	-36	13	-19	-18	2	-73	-68	-96	-17	-28	-62	-101	33	-87	-33	-105	-24	-114	-73	-62	-5	-102	-15	-75	-70	-151	-75	5840	16632	-5249	-25694	176	-5771	-11937	-16204	2562	-4551	-23501	-15661	4614	-3124	-32305	-979	-4095
0.307500	-26	41	88	-63	-112	-34	8	-19	-18	0	-73	-67	-97	-17	-31	-64	-102	32	-86	-34	-110	-26	-103	-70	-62	-3	-99	-14	-74	-70	-148	-72	7527	16965	-7114	-25334	212	-5457	-15434	-16642	1967	-3317	-25530	-15990	4710	-1580	-32526	-816	-4852
0.308333	-29	39	89	-62	-109	-33	12	-16	-18	2	-69	-65	-98	-15	-27	-62	-102	34	-85	-32	-107	-21	-101	-72	-66	-3	-98	-15	-73	-72	-147	-74	8739	17270	-9071	-24935	247	-4943	-18796	-17043	2116	-2148	-27171	-16043	3490	-378	-32617	-1099	-4523
0.309167	-29	41	87	-62	-111	-33	11	-18	-18	2	-70	-66	-98	-15	-18	-62	-101	30	-88	-36	-107	-24	-102	-73	-66	-4	-100	-13	-74	-70	-151	-75	9465	17522	-11108	-24531	162	-4275	-21907	-17367	1122	-1092	-28391	-15783	4477	435	-32393	-1833	-6246
0.310000	-27	42	88	-62	-111	-35	0	-21	-18	2	-70	-69	-96	-18	-31	-63	-103	29	-87	-35	-109	-24	-102	-53	-64	-5	-101	-17	-76	-73	-150	-74	9764	17692	-12995	-24143	28	-3493	-24659	-17567	1178	-211	-29165	-15208	5551	822	-31260	-3008	-8552
0.310833	-26	36	85	-62	-109	-36	11	-18	-21	1	-69	-74	-101	-18	-29	-61	-102	32	-90	-34	-107	-24	-100	-74	-66	-4	-100	-15	-76	-60	-151	-75	8918	17770	-14793	-23800	353	-2657	-26962	-17617	395	461	-29521	-14313	4748	770	-29489	-4577	-7354
0.311667	-14	40	86	-61	-113	-36	12	-17	-23	2	-73	-67	-101	-16	-31	-61	-102	32	-84	-40	-109	-24	-102	-74	-64	-5	-101	-17	-70	-72	-148	-75	7460	17746	-16378	-23514	385	-1833	-28742	-17500	437	891	-29454	-13154	3853	296	-27262	-6495	-7176
0.312500	-26	43	86	-59	-111	-33	18	-14	-16	6	-70	-67	-94	-11	-28	-59	-56	33	-86	-32	-105	-22	-99	-67	-61	-1	-101	-12	-72	-67	-145	-64	6663	17605	-17690	-23307	-4	-1084	-29947	-17204	398	1050	-28981	-11750	3561	-568	-24723	-8688	-7701
0.313333	-24	47	90	-58	-107	-30	29	-15	-17	5	-68	-62	-94	-13	-26	-57	-97	38	-81	-49	-103	-19	-98	-63	-63	-4	-97	-11	-73	-68	-135	-69	4568	17367	-18678	-23197	-84	-488	-30554	-16742	-122	934	-28170	-10207	3241	-1760	-21999	-11080	-7768
0.314167	-24	41	90	-57	-109	-31	13	-12	-17	7	-69	-63	-94	-14	-28	-59	-102	30	-84	-30	-107	-22	-97	-67	-61	-1	-99	-13	-70	-68	-146	-72	2084	17046	-19314	-23182	-69	-112	-30544	-16128	-254	553	-27046	-8607	2708	-3205	-19214	-13574	-7476
0.315000	-23	40	89	-59	-109	-45	13	-15	-21	7	-70	-64	-95	-16	-28	-60	-102	34	-85	-31	-107	-24	-97	-72	-64	-3	-100	-12	-79	-68	-148	-73	899	16682	-19589	-23261	-204	-18	-29939	-15394	-873	-81	-25737	-7039	2117	-4833	-16454	-16069	-6319
0.315833	-31	39	87	-58	-110	-35	12	-17	-21	3	-53	-65	-98	-27	-32	-65	-101	33	-83	-33	-108	-23	-99	-69	-61	0	-99	-13	-73	-67	-156	-70	-2198	16322	-19515	-23416	-481	-250	-28764	-14562	-1834	-935	-24236	-5575	1920	-6533	-13846	-18436	-4358
0.316667	-27	41	88	-58	-113	-33	11	-13	-17	6	-72	-63	-94	-12	-28	-58	-102	33	-81	-35	-109	-22	-99	-66	-63	1	-99	-13	-72	-66	-147	-72	-6467	16010	-19140	-23643	-618	-845	-27070	-13677	-238	-1992	-22634	-4317	-280	-8225	-11472	-20590	-1015
0.317500	-26	40	89	-56	-97	-31	6	-10	-16	7	-72	-66	-96	-15	-28	-60	-99	35	-83	-30	-105	-23	-98	-67	-62	0	-102	-14	-74	-68	-125	-73	-8212	15799	-18513	-23912	-497	-1823	-24965	-12768	-1452	-3193	-21019	-3353	-568	-9817	-9421	-22421	-378
0.318333	-26	41	88	-57	-112	-32	13	-11	-19	9	-68	-64	-96	-14	-21	-58	-97	37	-83	-34	-113	-23	-97	-66	-62	0	-99	-13	-73	-66	-144	-69	-8624	15745	-17726	-24208	-546	-3181	-22469	-11914	-1925	-4493	-19445	-2742	-555	-11233	-7742	-23857	-1200
0.319167	-25	44	93	-57	-108	-28	16	-11	-16	8	-73	-62	-95	-14	-26	-58	-99	37	-82	-28	-104	-21	-97	-62	-62	1	-98	-12	-74	-65	-145	-70	-9100	15890	-16868	-24505	-512	-4892	-19768	-11126	-1590	-5856	-17969	-2530	-1027	-12422	-6470	-24841	-2013
0.320000	-22	43	90	-56	-107	-31	17	-13	-15	7	-69	-61	-94	-10	-27	-53	-98	36	-91	-29	-101	-18	-96	-66	-59	2	-95	-10	-72	-65	-143	-69	-9223	16261	-15995	-24783	-664	-6922	-16944	-10450	-1548	-7248	-16630	-2736	-1272	-13356	-5625	-25331	-5047
0.320833	0	47	92	-56	-103	-28	8	-11	-13	9	-72	-62	-87	-13	-24	-55	-93	41	-79	-31	-102	-18	-95	-63	-60	1	-111	-11	-69	-67	-143	-66	-9124	16874	-15248	-25028	-822	-9216	-14099	-9909	-1526	-8639	-15467	-3384	-1249	-14015	-5208	-25323	-9272
0.321667	-23	43	91	-55	-105	-29	18	-12	-13	11	-69	-62	-90	-10	-23	-56	-97	39	-80	-26	-101	-16	-96	-65	-60	3	-94	-8	-67	-66	-143	-73	-8571	17727	-14697	-25237	-632	-11710	-11334	-9540	-800	-10007	-14489	-4437	-2014	-14409	-5202	-24831	-11639
0.322500	-25	42	89	-58	-109	-33	33	-16	-21	6	-74	-63	-96	-11	-28	-59	-98	37	-85	-30	-104	-19	-102	-66	-62	-3	-99	-12	-73	-72	-147	-74	-7715	18801	-14410	-25402	-607	-14359	-8728	-9345	-1241	-11332	-13734	-5862	-1269	-14578	-5571	-23896	-12344
0.323333	-27	41	88	-43	-112	-32	9	-17	-21	6	-75	-64	-98	-16	-33	-61	-104	34	-85	-33	-114	-23	-103	-66	-64	0	-101	-13	-74	-70	-150	-76	-6893	20055	-14442	-25529	-560	-17057	-6386	-9341	-721	-12587	-13176	-7597	-415	-14561	-6269	-22577	-13504
0.324167	-30	41	85	-60	-112	-29	8	-18	-24	4	-73	-65	-98	-12	3	-59	-102	34	-82	-29	-107	-21	-101	-68	-63	1	-97	-11	-68	-70	-146	-90	-5899	21475	-14818	-25617	-139	-19711	-4370	-9521	-676	-13772	-12794	-9567	-1076	-14421	-7232	-20950	-9911
0.325000	-25	42	88	-60	-112	-32	13	-14	-18	7	-72	-64	-98	-15	-28	-60	-99	19	-83	-31	-110	-18	-96	-65	-62	1	-99	-13	-58	-72	-149	-75	-5067	22947	-15563	-25685	139	-22258	-2734	-9875	-576	-14902	-12575	-11699	-1457	-14232	-8415	-19119	-5695
0.325833	-26	56	87	-60	-111	-38	17	-14	-17	8	-73	-65	-97	-13	-29	-60	-99	37	-84	-32	-108	-21	-100	-65	-63	0	-97	-12	-73	-69	-146	-74	-4013	24421	-16639	-25763	377	-24615	-1512	-10395	-236	-15976	-12482	-13892	-939	-14063	-9724	-17190	-4511
0.326667	-25	46	88	-59	-108	-30	15	-13	-18	10	-74	-61	-95	-12	-28	-58	-99	37	-75	-31	-104	-16	-92	-64	-63	0	-98	-12	-73	-73	-148	-75	-2981	25811	-18005	-25834	485	-26712	-720	-11061	-172	-17010	-12479	-16066	-530	-13994	-11100	-15279	-4944
0.327500	-25	42	86	-62	-110	-34	12	-16	-51	4	-72	-61	-97	-28	-28	-57	-100	33	-82	-33	-107	-19	-98	-67	-63	0	-99	-11	-73	-69	-145	-75	-2254	27027	-19594	-25948	484	-28505	-351	-11860	145	-18006	-12517	-18114	-455	-14075	-12465	-13481	-5605
0.328333	-26	42	86	-60	-108	-32	15	-15	-17	5	-73	-66	-93	-13	-27	-60	-100	37	-81	-30	-102	-18	-98	-69	-63	2	-100	-9	-74	-72	-147	-49	-1493	27983	-21326	-26107	700	-29951	-394	-12753	-40	-19012	-12565	-19971	-491	-14363	-13741	-11891	-6364
0.329167	-28	40	84	-62	-107	-35	12	-40	-21	6	-70	-64	-96	-14	-8	-61	-102	36	-79	-30	-105	-22	-100	-70	-62	1	-98	-15	-74	-69	-149	-76	-750	28610	-23109	-26326	938	-31014	-811	-13726	-658	-20002	-12568	-21552	146	-14894	-14902	-10588	-7469
0.330000	-24	46	85	-60	-111	-32	12	-16	-21	4	-75	-62	-97	-13	-28	-56	-102	35	-84	-51	-105	-18	-100	-68	-51	-1	-100	-13	-72	-70	-148	-76	-174	28839	-24835	-26606	960	-31701	-1558	-14751	573	-20999	-12505	-22812	-414	-15677	-15863	-9638	-7720
0.330833	-29	67	81	-59	-113	-35	9	-16	-19	3	-78	-68	-99	-14	-31	-61	-103	32	-86	-32	-108	-22	-101	-69	-72	-1	-104	-16	-78	-72	-150	-78	436	28609	-26410	-26952	930	-32025	-2585	-15810	308	-22010	-12339	-23716	-180	-16717	-16588	-9081	-8960
0.331667	-27	41	81	-62	-110	-35	9	-22	-22	2	-76	-66	-101	-18	-45	-61	-102	33	-85	-35	-107	-24	-111	-62	-68	-3	-107	-16	-79	-74	-151	-78	592	27896	-27750	-27367	1095	-31991	-3829	-16891	-538	-23040	-12058	-24241	507	-17991	-17049	-8932	-12064
0.332500	-28	40	74	-65	-114	-36	9	-18	-21	1	-78	-67	-99	-16	-29	-60	-103	34	-84	-28	-105	-21	-99	-69	-65	0	-100	-12	-74	-69	-149	-97	816	26691	-28758	-27836	1141	-31627	-5230	-17964	147	-24065	-11652	-24351	-251	-19456	-17221	-9182	-12968
0.333333	-23	40	89	-60	-109	-34	11	-18	-18	4	-75	-62	-96	-14	-28	-57	-100	36	-86	-31	-104	-22	-100	-70	-62	0	-98	-12	-74	-66	-149	-75	1110	24970	-29412	-28353	1022	-30984	-6733	-19015	-259	-25086	-11144	-24104	-455	-21074	-17118	-9797	-13326
0.334167	-23	42	84	-59	-102	-36	9	-13	-9	5	-74	-63	-94	-15	-30	-59	-101	36	-80	-29	-104	-19	-100	-70	-61	0	-98	-12	-70	-69	-151	-77	1435	22762	-29655	-28904	1049	-30100	-8279	-20036	-237	-26086	-10537	-23518	-111	-22781	-16751	-10743	-12779
0.335000	-23	42	86	-39	-110	-36	12	-16	-17	4	-72	-63	-94	-14	-27	-57	-93	33	-83	-31	-103	-34	-100	-70	-61	0	-99	-13	-72	-70	-147	-76	1924	20104	-29495	-29471	1088	-29042	-9793	-21004	335	-27033	-9875	-22644	-1190	-24534	-16133	-11934	-11090
0.335833	-23	51	86	-58	-105	-32	6	-15	-15	3	-72	-63	-96	-18	-30	-58	-100	36	-84	-32	-105	-23	-99	-72	-64	0	-101	-14	-74	-72	-151	-76	2491	17058	-28934	-30039	873	-27860	-11246	-21917	-119	-27900	-9186	-21535	-1750	-26250	-15327	-13308	-9101
0.336667	-23	41	85	-58	-108	-32	15	-13	-22	7	-72	-63	-93	-13	-26	-56	-99	37	-84	-34	-107	-23	-98	-72	-60	0	-100	-13	-70	-69	-147	-78	2896	13688	-28023	-30584	760	-26619	-12603	-22768	-222	-28667	-8523	-20262	-720	-27851	-14372	-14764	-10112
0.337500	-26	43	87	-59	-109	-33	11	-14	-19	5	-72	-64	-93	-17	-28	-60	-95	34	-83	-33	-103	-19	-99	-70	-60	0	-101	-15	-70	-88	-147	-76	3104	10063	-26818	-31096	791	-25356	-13834	-23540	-45	-29300	-7933	-18899	-732	-29297	-13323	-16215	-8753
0.338333	-69	38	86	-58	-110	-33	13	-15	-16	4	-73	-62	-95	-14	-30	-58	-99	37	-84	-34	-109	-19	-103	-72	-58	2	-99	-12	-73	-67	-147	-75	3072	6258	-25383	-31569	666	-24146	-14906	-24230	-262	-29775	-7463	-17519	-1141	-30529	-12248	-17591	-6844
0.339167	-27	42	87	-59	-109	-32	11	-12	-21	3	-73	-63	-96	-16	-28	-56	-101	9	-83	-34	-107	-21	-96	-70	-65	0	-99	-14	-74	-68	-147	-78	3156	2323	-23803	-31984	507	-23037	-15807	-24829	69	-30085	-7164	-16196	-1051	-31530	-11206	-18821	-5765
0.340000	-24	46	87	-58	-114	-34	11	-13	-21	3	-73	-65	-98	-17	-28	-61	-101	33	-87	-36	-107	-23	-101	-72	-64	0	-101	-16	-73	-68	-147	-78	3041	-1632	-22183	-32335	520	-22070	-16530	-25326	-142	-30207	-7074	-14981	-964	-32217	-10255	-19846	-4665
0.340833	-28	40	84	-60	-113	-34	10	-14	-25	2	-78	-66	-97	-18	-30	-60	-100	33	-88	-34	-105	-21	-99	-74	-64	-3	-100	-13	-74	-66	-147	-74	2954	-5511	-20575	-32581	440	-21276	-17075	-25711	-236	-30142	-7220	-13928	-711	-32505	-9457	-20611	-4141
0.341667	-24	42	86	-59	-108	-34	12	-13	-18	4	-76	-62	-97	-15	-29	-59	-101	32	-84	-33	-104	-21	-97	-69	-65	0	-102	-13	-74	-69	-147	-78	2918	-9220	-19079	-32668	381	-20678	-17448	-25986	-532	-29882	-7627	-13093	-395	-32648	-8868	-21099	-2794
0.342500	-27	37	84	-58	-107	-39	9	-17	-22	3	-76	-64	-96	-18	-30	-61	-103	32	-85	-36	-107	-21	-102	-75	-63	-9	-102	-13	-74	-68	-147	-80	2854	-12713	-17745	-32735	361	-20289	-17674	-26144	-1381	-29446	-8303	-12500	109	-32691	-8526	-21297	-262
0.343333	-29	38	86	-62	-110	-36	7	-16	-21	1	-77	-67	-82	-18	-31	-66	-101	32	-127	-39	-107	-25	-100	-75	-57	-5	-101	-14	-78	-72	-150	-80	2713	-16008	-16610	-32734	404	-20115	-17747	-26174	-500	-28846	-9242	-12163	-501	-32658	-8457	-21212	2975
0.344167	-32	38	87	-62	-112	-28	6	-16	-18	4	-75	-66	-97	-19	-28	-61	-102	32	-84	-38	-110	-24	-101	-74	-64	-1	-100	-22	-75	-68	-149	-83	2643	-19027	-15713	-32761	473	-20148	-17699	-26056	377	-28109	-10417	-12089	-1079	-32349	-8672	-20866	4674
0.345000	-25	40	88	-62	-111	-35	12	-15	-19	4	-74	-68	-98	-19	-31	-62	-100	30	-79	-36	-108	-25	-101	-72	-63	-1	-101	-14	-74	-74	-150	-77	2417	-21731	-15065	-32748	234	-20384	-17549	-25823	-1040	-27266	-11799	-12265	76	-31855	-9188	-20305	3227
0.345833	-25	41	88	-62	-113	-59	9	-18	-19	4	-74	-67	-95	-17	-31	-62	-97	33	-86	-40	-111	-27	-102	-77	-59	-3	-101	-15	-75	-70	-149	-78	2458	-24111	-14678	-32763	78	-20793	-17324	-25469	61	-26354	-13356	-12675	-424	-31234	-9969	-19576	3990
0.346667	-24	42	89	-58	-104	-32	12	-12	-15	5	-73	-92	-95	-16	-29	-58	-99	36	-82	-35	-101	-23	-96	-70	-62	0	-99	-13	-73	-72	-145	-75	2502	-26141	-14514	-32750	138	-21342	-17030	-24994	-177	-25398	-15019	-13289	-572	-30548	-10997	-18732	4390
0.347500	-24	41	87	-63	-114	-36	9	-15	-19	5	-74	-65	-98	-18	-28	-59	-100	35	-84	-34	-108	-27	-98	-69	-62	-1	-99	-10	-75	-70	-147	-64	2432	-27830	-14558	-32755	-70	-22020	-16701	-24423	143	-24450	-16728	-14056	-484	-29834	-12213	-17848	5018
0.348333	-24	42	87	-61	-112	-33	9	-15	-18	5	-74	-68	-111	-16	-32	-63	-102	33	-83	-34	-107	-22	-99	-70	-67	-4	-103	-16	-78	-72	-150	-78	2835	-29178	-14787	-32754	-237	-22782	-16352	-23771	661	-23551	-18440	-14950	-909	-29131	-13578	-16980	6083
0.349167	-29	39	82	-65	-112	-38	6	-19	-47	1	-77	-69	-98	-15	-32	-63	-103	30	-85	-36	-110	-24	-101	-70	-67	-5	-99	-22	-75	-72	-148	-76	3790	-30210	-15144	-32726	-348	-23588	-15996	-23044	900	-22726	-20013	-15904	-1330	-28459	-15016	-16170	7884
0.350000	-28	38	86	-63	-113	-34	20	-18	-22	0	-75	-68	-100	-16	-30	-61	-102	30	-84	-34	-108	-22	-101	-74	-67	-3	-102	-14	-76	-72	-150	-78	3731	-30920	-15602	-32686	-329	-24408	-15672	-22286	475	-22014	-21452	-16893	-346	-27846	-16476	-15480	6316
0.350833	-27	38	85	-111	-112	-34	9	-19	-19	3	-72	-70	-98	-18	-35	-66	-102	30	-86	-35	-107	-23	-100	-75	-49	-3	-102	-14	-77	-73	-152	-78	3237	-31350	-16116	-32623	-368	-25207	-15321	-21501	760	-21427	-22677	-17865	-313	-27309	-17873	-14949	6599
0.351667	-24	39	127	-63	-110	-34	8	-17	-22	3	-77	-66	-96	-18	-36	-61	-101	36	-86	-34	-105	-25	-102	-70	-66	-5	-97	-13	-73	-72	-148	-73	2939	-31510	-16645	-32599	-572	-25963	-15013	-20723	316	-20992	-23633	-18777	-976	-26857	-19138	-14616	8284
0.352500	-23	42	88	-77	-108	-31	12	-15	-19	5	-70	-67	-95	-16	-29	-62	-99	36	-83	-31	-104	-21	-98	-67	-61	0	-110	-12	-70	-72	-149	-73	2335	-31430	-17158	-32565	-596	-26633	-14728	-19973	669	-20713	-24279	-19597	-1018	-26486	-20217	-14486	8259
0.353333	-24	41	89	-57	-111	-32	15	-16	-16	10	-72	-65	-94	-14	-27	-60	-99	36	-91	-33	-103	-21	-101	-69	-61	4	-96	-13	-73	-68	-147	-69	1776	-31133	-17633	-32580	-568	-27219	-14482	-19290	328	-20595	-24592	-20304	-503	-26202	-21058	-14566	8234
0.354167	-22	53	89	-58	-155	-30	13	-13	-15	6	-69	-67	-95	-16	-27	-58	-98	38	-84	-32	-102	-19	-98	-68	-60	8	-100	-11	-72	-69	-166	-72	1523	-30643	-18028	-32587	-448	-27686	-14248	-18681	144	-20634	-24550	-20872	-454	-26002	-21628	-14854	7484
0.355000	-23	42	88	-60	-109	-30	13	-11	-14	9	-72	-86	-95	-14	-26	-58	-96	38	-83	-32	-103	-21	-98	-67	-58	2	-100	-11	-66	-67	-145	-68	1281	-29984	-18319	-32637	-397	-28025	-14041	-18182	-27	-20830	-24162	-21296	-388	-25859	-21882	-15328	6561
0.355833	-22	43	88	-59	-109	-30	13	-13	-14	4	-75	-66	-96	-17	-27	-59	-100	29	-86	-33	-105	-22	-99	-69	-59	-3	-113	-14	-74	-72	-146	-73	777	-29181	-18481	-32674	-410	-28239	-13839	-17801	-911	-21116	-23444	-21573	419	-25769	-21815	-15965	6537
0.356667	-25	41	85	-60	-109	-30	12	-15	-17	2	-75	-62	-98	-18	-31	-62	-102	32	-87	-36	-109	-24	-101	-72	-66	-4	-100	-14	-74	-52	-147	-75	251	-28255	-18504	-32737	-525	-28320	-13652	-17554	-883	-21524	-22422	-21700	575	-25741	-21427	-16723	7503
0.357500	-24	38	85	-57	-113	-34	10	-17	-22	2	-75	-67	-97	-18	-32	-59	-102	16	-85	-32	-108	-25	-101	-68	-65	-1	-101	-14	-73	-73	-150	-73	194	-27236	-18364	-32754	-525	-28267	-13433	-17442	520	-22005	-21143	-21684	-524	-25729	-20732	-17559	8429
0.358333	-25	38	86	-58	-111	-33	9	-13	-23	4	-72	-74	-98	-13	-31	-61	-102	33	-87	-11	-108	-24	-102	-70	-62	0	-101	-12	-73	-70	-149	-74	144	-26150	-18062	-32754	-340	-28092	-13208	-17476	-1327	-22532	-19657	-21555	786	-25741	-19754	-18446	6269
0.359167	-23	42	87	-23	-107	-30	10	-12	-18	4	-73	-61	-94	-15	-30	-58	-101	35	-85	-28	-104	-22	-99	-70	-63	-1	-100	-13	-74	-68	-147	-70	-211	-24999	-17581	-32761	-400	-27806	-12947	-17646	-438	-23078	-18027	-21325	503	-25758	-18537	-19343	6076
0.360000	-25	41	87	-56	-107	-31	10	-15	-16	4	-72	-59	-93	-16	-29	-63	-96	34	-81	-31	-104	-18	-98	-68	-62	1	-99	-10	-68	-67	-146	-73	-466	-23828	-16942	-32744	-466	-27422	-12651	-17948	-800	-23625	-16299	-21016	314	-25776	-17112	-20213	6105
0.360833	-24	42	88	-58	-110	-32	11	-14	-15	4	-70	-64	-98	-15	-30	-66	-101	33	-84	-29	-105	-24	-99	-69	-63	5	-99	-11	-73	-70	-146	-72	-708	-22654	-16136	-32761	-527	-26961	-12309	-18381	-787	-24127	-14529	-20658	436	-25795	-15544	-21017	6235
0.361667	-24	43	90	-59	-108	-30	13	-13	-15	5	-83	-65	-93	-17	-24	-60	-103	34	-84	-30	-107	-21	-98	-67	-60	0	-98	-11	-76	-75	-147	-75	-882	-21498	-15193	-32747	-511	-26434	-11916	-18883	-713	-24576	-12773	-20275	388	-25796	-13896	-21738	6413
0.362500	-23	42	88	-61	-109	-33	8	-14	-18	4	-74	-66	-95	-17	-30	-61	-100	33	-86	-22	-105	-24	-103	-74	-64	-1	-104	-15	-73	-70	-171	-76	-1131	-20373	-14135	-32767	-211	-25857	-11469	-19485	-297	-24954	-11091	-19892	-441	-25793	-12219	-22346	7372
0.363333	-27	40	85	-61	-111	-33	13	3	-16	-12	-74	-64	-95	-18	-32	-60	-101	28	-86	-31	-107	-24	-100	-69	-62	0	-97	-12	-75	-72	-148	-75	-1286	-19291	-12968	-32748	-386	-25243	-10959	-20135	-792	-25224	-9518	-19529	189	-25762	-10565	-22836	5220
0.364167	-29	42	90	-59	-114	-39	8	-17	-19	2	-74	-65	-97	-16	-33	-63	-103	30	-88	-34	-113	-25	-103	-73	-64	-4	-101	-13	-75	-61	-147	-76	-1384	-18266	-11736	-32765	-444	-24615	-10396	-20819	-426	-25395	-8091	-19212	286	-25711	-8986	-23193	3890
0.365000	-29	42	85	-60	-114	-35	7	-19	-17	2	-75	-67	-101	-19	-36	-58	-99	30	-87	-35	-108	-26	-103	-75	-66	-4	-102	-16	-77	-75	-153	-77	-1399	-17306	-10473	-32753	-245	-23986	-9787	-21503	-858	-25450	-6835	-18951	-218	-25651	-7517	-23429	5496
0.365833	-30	39	82	-63	-115	-39	4	-18	-23	0	-76	-68	-101	-19	-40	-63	-93	33	-87	-27	-109	-28	-103	-72	-64	-1	-103	-6	-77	-73	-151	-75	-1339	-16412	-9214	-32755	-273	-23371	-9126	-22165	-313	-25394	-5770	-18757	-643	-25566	-6193	-23543	5941
0.366667	-23	40	86	-79	-108	-36	8	-14	-24	1	-73	-110	-98	-19	-33	-62	-102	33	-87	-33	-107	-24	-101	-73	-65	0	-100	-22	-77	-72	-149	-76	-1451	-15588	-7995	-32704	-207	-22769	-8429	-22794	-331	-25225	-4853	-18641	-899	-25469	-5056	-23548	5900
0.367500	-24	38	87	-61	-108	-39	9	-14	-10	4	-73	-64	-96	-16	-31	-64	-103	33	-86	-33	-109	-23	-99	-79	-64	0	-99	-16	-73	-70	-147	-74	-1516	-14839	-6856	-32644	-57	-22199	-7698	-23369	-307	-24951	-4140	-18607	-1229	-25360	-4114	-23468	5382
0.368333	-24	43	88	-60	-110	-34	10	-12	-18	2	-75	-68	-97	-17	-30	-55	-98	38	-87	-35	-103	-22	-101	-72	-62	0	-102	-19	-75	-70	-146	-75	-1408	-14148	-5836	-32585	22	-21667	-6955	-23868	-97	-24597	-3596	-18654	-1312	-25252	-3377	-23300	4826
0.369167	-27	53	84	-61	-110	-35	10	-17	-16	11	-74	-69	-95	-18	-31	-62	-104	29	-90	-35	-105	-9	-103	-73	-63	-1	-101	-15	-74	-74	-148	-66	-1424	-13508	-4959	-32521	105	-21184	-6205	-24284	-435	-24167	-3201	-18772	-896	-25149	-2835	-23118	4325
0.370000	-23	41	91	-63	-109	-36	11	-16	-21	3	-76	-61	-99	-18	-31	-63	-94	30	-91	-35	-105	-24	-103	-74	-67	-6	-104	-16	-75	-73	-154	-77	-1572	-12916	-4253	-32479	0	-20748	-5463	-24604	-557	-23680	-2937	-18960	-583	-25050	-2482	-22887	4313
0.370833	-27	38	84	-60	-110	-38	10	-19	-19	1	-74	-66	-96	-17	-43	-64	-101	29	-88	-36	-105	-26	-103	-84	-63	-5	-101	-17	-73	-73	-153	-80	-1453	-12343	-3748	-32435	8	-20363	-4720	-24850	1486	-23157	-2785	-19211	-2132	-24977	-2305	-22635	4970
0.371667	-25	41	82	-60	-63	-39	6	-21	-21	3	-74	-67	-97	-16	-31	-64	-102	34	-87	-36	-104	-26	-105	-75	-64	-4	-102	-17	-75	-68	-150	-76	-1172	-11796	-3450	-32405	92	-20029	-4041	-24996	195	-22620	-2708	-19506	-1298	-24917	-2275	-22404	2337
0.372500	-21	43	88	-58	-109	-32	11	-16	-16	4	-74	-66	-94	-17	-33	-63	-100	34	-66	-33	-103	-23	-104	-72	-61	1	-107	-27	-74	-70	-149	-75	-1165	-11256	-3364	-32379	-36	-19748	-3374	-25053	932	-22091	-2691	-19831	-1339	-24902	-2363	-22181	632
0.373333	-22	42	87	-60	-111	-35	7	-17	-17	2	-75	-68	-96	-18	-31	-63	-102	33	-88	-32	-105	-25	-104	-78	-62	-4	-101	-17	-73	-72	-150	-78	-1150	-10718	-3480	-32373	5	-19526	-2766	-25045	662	-21601	-2720	-20183	-1510	-24926	-2567	-21985	351
0.374167	-27	17	84	-64	-111	-38	7	-19	-19	2	-76	-70	-101	-21	-30	-62	-100	32	-88	-34	-108	-40	-101	-74	-61	0	-99	-17	-74	-96	-152	-76	-1056	-10154	-3789	-32355	-10	-19366	-2205	-24972	734	-21159	-2766	-20538	-1513	-24999	-2834	-21825	18
0.375000	-24	43	85	-64	-110	-43	9	-14	-16	26	-73	-67	-96	-19	-29	-61	-98	33	-87	-36	-110	-23	-104	-72	-61	0	-102	-15	-75	-72	-144	-76	-907	-9567	-4264	-32352	5	-19242	-1703	-24857	819	-20787	-2818	-20890	-1751	-25123	-3143	-21699	-480
0.375833	-25	43	84	-60	-110	-36	8	-15	-18	4	-76	-67	-97	-18	-30	-62	-104	32	-88	-34	-108	-24	-103	-74	-66	0	-105	-17	-75	-70	-152	-78	-815	-8945	-4871	-32330	248	-19224	-1271	-24713	1391	-20509	-2870	-21233	-3890	-25301	-3475	-21611	50
0.376667	-24	39	84	-63	-109	-33	20	-13	-18	2	-93	-67	-94	-18	-29	-58	-100	33	-90	-35	-109	-24	-102	-73	-64	-11	-102	-13	-75	-69	-150	-77	-794	-8284	-5575	-32315	202	-19253	-894	-24557	550	-20322	-2909	-21543	-4072	-25546	-3808	-21556	-1774
0.377500	-25	41	87	-59	-111	-36	7	-15	-18	4	-76	-66	-97	-17	-27	-75	-97	33	-86	-31	-105	-25	-101	-70	-66	-6	-96	-15	-77	-72	-150	-76	-600	-7580	-6338	-32272	198	-19350	-577	-24408	910	-20247	-2943	-21835	-3335	-25845	-4121	-21529	-4135
0.378333	-27	38	81	-61	-112	-35	-17	-14	-21	5	-75	-63	-97	-14	-45	-62	-103	36	-88	-35	-108	-19	-103	-73	-62	-4	-101	-15	-75	-69	-151	-78	-673	-6833	-7130	-32226	-56	-19529	-324	-24277	455	-20288	-2966	-22080	-3031	-26199	-4405	-21524	-2737
0.379167	-23	41	86	-57	-114	-32	11	-14	-18	4	-76	-64	-95	-14	-27	-59	-99	34	-86	-34	-107	-21	-99	-72	-64	-4	-104	-12	-73	-73	-150	-76	-814	-6039	-7901	-32147	-132	-19764	-125	-24182	715	-20449	-2986	-22287	-2268	-26604	-4649	-21527	-2001
0.380000	-23	42	87	-59	-108	-8	2	-14	-16	7	-73	-62	-95	-12	-27	-59	-93	32	-86	-32	-102	-18	-97	-68	-59	-1	-100	-9	-68	-67	-146	-76	-634	-5217	-8622	-32046	342	-20070	19	-24129	784	-20719	-3003	-22457	-1591	-27054	-4855	-21539	-1666
0.380833	-19	43	88	-57	-108	-32	12	-14	-17	3	-72	-66	-92	-14	-26	-59	-102	35	-84	-32	-96	-18	-98	-70	-63	-1	-102	-10	-68	-67	-148	-77	-669	-4358	-9264	-31928	373	-20478	114	-24134	391	-21103	-3037	-22594	-748	-27542	-5014	-21554	-1871
0.381667	-23	38	89	-58	-105	-34	12	-14	-21	-1	-72	-61	-93	-17	-29	-62	-100	34	-84	-35	-101	-22	-99	-70	-64	-3	-103	-13	-74	-68	-154	-79	-695	-3489	-9805	-31785	195	-20957	153	-24193	450	-21593	-3091	-22700	1628	-28060	-5141	-21564	-2635
0.382500	-27	38	85	-64	-113	-38	6	-22	-23	0	-76	-66	-98	-16	-29	-65	-103	29	-87	-41	-104	-24	-103	-74	-65	-5	-107	-14	-73	-72	-152	-83	-664	-2612	-10226	-31616	309	-21515	172	-24316	42	-22178	-3151	-22778	4331	-28584	-5227	-21556	-2727
0.383333	-28	39	87	-62	-107	-38	7	-18	-19	3	-75	-66	-101	-18	-30	-56	-99	32	-90	-35	-105	-23	-102	-69	-66	-4	-104	-14	-74	-66	-154	-79	-770	-1741	-10522	-31422	248	-22142	149	-24494	-400	-22839	-3271	-22835	5092	-29113	-5283	-21536	-2347
0.384167	-27	39	87	-60	-113	-36	9	-13	-16	5	-72	-65	-92	-16	-29	-61	-102	35	-85	-36	-108	-24	-100	-68	-62	0	-98	-13	-73	-70	-148	-77	-652	-885	-10694	-31213	88	-22836	94	-24723	1349	-23565	-3404	-22877	3563	-29625	-5315	-21501	-883
0.385000	-25	41	89	-61	-109	-32	13	-14	-16	7	-73	-66	-100	-18	-28	-60	-101	35	-84	-33	-105	-19	-97	-67	-64	0	-101	-14	-75	-76	-151	-74	-420	-63	-10745	-30986	135	-23602	15	-25028	25	-24345	-3591	-22909	4435	-30124	-5336	-21453	-1928
0.385833	-25	41	87	-59	-111	-36	15	-15	-19	7	-72	-61	-99	-16	-28	-57	-101	35	-86	-36	-151	-21	-97	-66	-64	1	-100	-13	-75	-68	-149	-74	-449	708	-10696	-30755	230	-24418	-108	-25329	-99	-25155	-3805	-22941	4722	-30588	-5352	-21388	-3341
0.386667	-21	47	90	-58	-107	-31	9	-12	-19	4	-74	-64	-97	-13	-28	-57	-99	37	-85	-26	-104	-18	-95	-66	-56	1	-102	-7	-74	-69	-146	-73	-405	1415	-10565	-30522	226	-25277	-215	-25684	185	-25991	-4055	-22971	3888	-31011	-5377	-21317	-2867
0.387500	-23	45	87	-57	-108	-30	16	-12	-16	8	-68	-59	-94	-10	-35	-57	-102	41	-85	-31	-105	-19	-96	-67	-62	-5	-96	-9	-74	-66	-144	-74	-401	2049	-10360	-30288	99	-26173	-361	-26064	-36	-26826	-4338	-23006	2967	-31389	-5414	-21242	-2868
0.388333	-22	46	90	-59	-109	-30	17	-11	-19	6	-72	-62	-97	-13	-28	-57	-129	37	-83	-30	-109	-21	-97	-66	-62	0	-100	-9	-76	-67	-146	-73	-127	2616	-10119	-30068	93	-27085	-520	-26453	-173	-27648	-4646	-23055	2955	-31714	-5470	-21166	-2842
0.389167	-26	44	88	-53	-111	-32	13	-11	-17	10	-73	-63	-92	-13	-30	-53	-102	35	-86	-14	-107	-19	-100	-68	-64	1	-99	-8	-72	-69	-149	-76	58	3055	-9870	-29867	200	-27995	-696	-26847	472	-28429	-4961	-23108	2202	-31981	-5559	-21094	-1732
0.390000	-27	44	88	-58	-112	-33	11	-17	-22	6	-75	-62	-95	-15	-33	-64	-103	33	-85	-32	-108	-24	-102	-73	-66	-3	-100	-12	-77	-81	-153	-76	38	3414	-9630	-29686	285	-28903	-880	-27227	-259	-29170	-5287	-23169	2186	-32193	-5672	-21032	-1904
0.390833	-29	40	87	-59	-113	-38	7	-19	-22	2	-77	-65	-103	-16	-27	-65	-103	30	-87	-35	-108	-13	-101	-70	-65	-1	-100	-12	-75	-73	-149	-76	258	3667	-9419	-29528	268	-29740	-1068	-27586	-200	-29851	-5604	-23232	2698	-32339	-5815	-20983	-4263
0.391667	-29	41	87	-86	-112	-35	8	-16	-19	5	-57	-66	-97	-18	-33	-60	-102	34	-85	-34	-110	-26	-102	-70	-65	0	-100	-9	-79	-72	-146	-74	304	3816	-9261	-29412	153	-30515	-1262	-27917	-368	-30468	-5913	-23295	2450	-32415	-5993	-20943	-3294
0.392500	-23	43	90	-58	-110	-33	11	-13	-17	9	-70	-64	-98	-12	-31	-53	-99	36	-84	-29	-108	-23	-100	-70	-61	0	-97	-12	-75	-73	-149	-73	43	3866	-9159	-29321	151	-31232	-1457	-28210	-396	-31007	-6198	-23351	1974	-32450	-6207	-20922	-2491
0.393333	-24	44	91	-56	-110	-33	13	-15	-9	8	-70	-64	-95	-18	-29	-60	-97	37	-83	-31	-102	-22	-102	-69	-60	2	-98	-8	-69	-70	-145	-73	119	3807	-9129	-29260	200	-31874	-1653	-28472	-341	-31472	-6451	-23393	2282	-32409	-6450	-20919	-2244
0.394167	-23	28	89	-55	-107	-33	12	-14	-18	4	-74	-68	-96	-13	-31	-59	-98	19	-85	-30	-107	-22	-101	-86	-61	-1	-99	-8	-74	-72	-146	-73	92	3646	-9175	-29242	187	-32352	-1843	-28686	-690	-31853	-6667	-23416	2670	-32334	-6725	-20935	-1688
0.395000	-23	39	89	-35	-110	-35	11	-14	-18	5	-92	-66	-96	-19	-32	-57	-101	36	-84	-32	-109	-23	-100	-70	-62	0	-97	-11	-72	-60	-147	-74	-10	3397	-9292	-29254	185	-32571	-2025	-28854	-488	-32153	-6849	-23420	2208	-32198	-7022	-20960	-1578
0.395833	-24	38	88	-58	-109	-33	11	-15	-19	5	-74	-66	-97	-15	-31	-65	-101	34	-84	-30	-105	-24	-101	-79	-62	0	-100	-13	-74	-70	-148	-78	260	3064	-9478	-29290	163	-32651	-2203	-28970	-544	-32369	-6984	-23389	1773	-32039	-7339	-20991	-1603
0.396667	-19	41	87	-60	-108	-32	11	-16	-16	5	-75	-65	-95	-13	-30	-59	-100	36	-84	-29	-104	-22	-104	-70	-61	1	-98	-10	-72	-68	-150	-74	292	2659	-9718	-29349	36	-32678	-2369	-29043	-1301	-32494	-7078	-23323	2491	-31834	-7660	-21026	-1295
0.397500	-25	41	89	-60	-107	-36	9	-16	-17	4	-76	-68	-96	-15	-31	-62	-99	30	-86	-33	-105	-24	-104	-90	-64	-1	-101	-16	-74	-69	-147	-76	281	2188	-10008	-29424	72	-32712	-2521	-29068	33	-32562	-7151	-23213	1585	-31604	-7983	-21056	354
0.398333	-24	39	84	-61	-110	-39	19	-17	-21	5	-74	-68	-98	4	-34	-63	-100	29	-90	-38	-108	-25	-105	-75	-63	-3	-103	-14	-76	-73	-147	-78	523	1658	-10330	-29515	264	-32703	-2660	-29051	-334	-32524	-7151	-23066	935	-31355	-8311	-21079	325
0.399167	-27	11	84	-63	-111	-40	8	-16	-21	1	-78	-68	-98	-19	-32	-64	-100	32	-86	-35	-107	-25	-101	-76	-63	-5	-103	-14	-72	-69	-149	-77	223	1098	-10669	-29605	70	-32723	-2781	-28987	-1423	-32431	-7131	-22864	1069	-31090	-8617	-21079	-1431
0.400000	-27	38	82	-59	-108	-36	9	-18	-16	5	-74	-67	-94	-11	-30	-62	-99	30	-88	-33	-104	-22	-99	-72	-61	-3	-98	-11	-73	-67	-148	-75	-156	503	-11010	-29699	-85	-32707	-2888	-28889	-668	-32247	-7083	-22622	551	-30813	-8909	-21064	-826
0.400833	-24	41	87	-60	-109	-35	13	-14	-18	35	-73	-67	-96	-16	-31	-65	-98	35	-85	-27	-105	-24	-101	-72	-66	-1	-100	-11	-72	-70	-148	-76	-333	-101	-11339	-29817	67	-32728	-2978	-28759	-1060	-32015	-7019	-22339	766	-30528	-9173	-21020	-706
0.401667	-26	39	86	-69	-107	-35	11	-12	-16	4	-77	-66	-94	-14	-32	-61	-98	30	-84	-35	-105	-23	-97	-70	-61	-3	-100	-13	-69	-69	-148	-77	-264	-713	-11652	-29860	29	-32714	-3054	-28596	-1025	-31713	-6946	-22023	1623	-30241	-9414	-20944	-297
0.402500	-27	39	85	-60	-113	-40	8	-16	-16	4	-74	-66	-95	-18	-32	-63	-100	32	-86	-34	-108	-16	-102	-74	-64	-4	-102	-14	-76	-73	-149	-77	-9	-1312	-11926	-29921	-10	-32667	-3119	-28411	-350	-31349	-6862	-21678	1261	-29959	-9618	-20848	580
0.403333	-29	35	84	-59	-111	-36	7	-14	-19	6	-70	-64	-85	-19	-32	-65	-101	33	-86	-31	-105	-25	-103	-72	-64	-1	-101	-13	-77	-73	-149	-101	135	-1887	-12160	-29961	47	-32368	-3164	-28202	-563	-30970	-6780	-21309	1388	-29672	-9789	-20713	854
0.404167	-30	41	87	-60	-110	-38	7	-15	-24	5	-74	-65	-98	-17	-31	-61	-101	42	-86	-39	-110	-23	-102	-72	-64	-3	-102	-13	-76	-70	-150	-76	-283	-2443	-12347	-29984	-73	-32090	-3200	-27978	-549	-30538	-6705	-20927	2556	-29387	-9924	-20548	-2062
0.405000	-28	41	87	-49	-113	-33	9	-13	-21	5	-72	-66	-98	-7	-33	-62	-104	34	-84	-34	-109	-19	-99	-69	-62	1	-102	-15	-74	-72	-147	-77	-741	-2956	-12491	-29983	-28	-31692	-3224	-27734	-679	-30076	-6649	-20539	1930	-29105	-10026	-20358	-1693
0.405833	-26	42	86	-63	-113	-33	10	-17	-22	3	-72	-67	-96	-14	-34	-63	-103	36	-84	-36	-111	-25	-101	-70	-64	0	-104	-13	-73	-70	-149	-76	-721	-3425	-12581	-29959	-90	-31279	-3248	-27474	-809	-29595	-6600	-20152	1299	-28827	-10093	-20151	-426
0.406667	-28	40	84	-61	-112	-35	29	-15	-19	3	-75	-67	-99	-17	-30	-63	-102	33	-84	-35	-107	-24	-105	-70	-68	-4	-104	-15	-78	-74	-151	-77	-867	-3835	-12624	-29917	-174	-30831	-3259	-27229	-183	-29090	-6579	-19785	1914	-28555	-10134	-19910	-457
0.407500	-28	37	86	-63	-113	-39	7	-16	-21	1	-73	-69	-97	-17	-30	-62	-102	36	-86	-35	-107	-23	-99	-70	-63	-1	-102	-13	-74	-70	-145	-76	-1086	-4199	-12624	-29849	-102	-30361	-3267	-26967	-493	-28574	-6574	-19434	2409	-28276	-10143	-19687	-344
0.408333	-27	41	94	-61	-109	-34	10	-15	-21	3	-73	-65	-96	-15	-6	-65	-100	36	-83	-33	-105	-22	-101	-70	-61	-4	-102	-17	-75	-72	-151	-79	-1082	-4497	-12588	-29770	-88	-29877	-3279	-26695	-187	-28058	-6594	-19118	3174	-28008	-10135	-19453	-893
0.409167	-31	41	85	-60	-112	-33	11	-17	-18	2	-73	-65	-96	-14	-28	-62	-77	35	-84	-35	-107	-21	-121	-74	-62	0	-101	-15	-75	-74	-150	-76	-854	-4733	-12530	-29666	-107	-29388	-3294	-26433	-146	-27547	-6635	-18839	5576	-27741	-10104	-19225	-1375
0.410000	-28	41	81	-61	-109	-35	11	-16	-22	0	-75	-69	-95	-14	-30	-62	-102	35	-85	-32	-108	-21	-102	-73	-65	-4	-104	-15	-74	-72	-150	-81	-764	-4904	-12442	-29548	-183	-28892	-3312	-26170	-917	-27048	-6693	-18599	7708	-27477	-10054	-19016	-1386
0.410833	-27	38	84	-63	-111	-33	9	-16	-22	4	-73	-66	-96	-18	-31	-62	-104	35	-92	-32	-104	-24	-102	-70	-67	-3	-101	-15	-74	-70	-149	-77	-832	-5013	-12346	-29425	-239	-28410	-3339	-25906	35	-26564	-6773	-18405	6251	-27235	-9993	-18829	-500
0.411667	-29	41	85	-61	-111	8	11	-15	-16	3	-75	-65	-98	-15	-29	-61	-102	37	-85	-32	-107	-21	-101	-70	-67	-9	-103	-12	-75	-70	-147	-75	-488	-5054	-12243	-29291	-241	-27904	-3381	-25640	829	-26093	-6866	-18262	4583	-26953	-9919	-18668	-431
0.412500	-23	43	87	-59	-109	-30	13	-14	-17	6	-72	-63	-96	-12	-34	-61	-101	35	-83	-30	-107	-18	-98	-65	-58	1	-98	-10	-76	-68	-145	-73	-407	-5035	-12137	-29168	-270	-27415	-3438	-25356	-569	-25647	-6969	-18167	5558	-26701	-9836	-18548	-3290
0.413333	-25	44	94	-58	-109	-30	13	-14	-15	7	-66	-59	-92	-11	-25	-57	-97	40	-82	-29	-102	-16	-96	-67	-64	1	-98	-14	-70	-67	-143	-72	-457	-4962	-12048	-29034	-76	-26942	-3512	-25121	387	-25227	-7083	-18123	4347	-26463	-9747	-18458	-4256
0.414167	-26	43	90	-58	-108	-29	12	-12	-16	7	-68	-62	-94	-13	-26	-58	-101	39	-83	-30	-104	-16	-97	-74	-59	1	-97	-11	-73	-67	-146	-74	-428	-4838	-11962	-28909	-92	-26489	-3606	-24866	-164	-24836	-7192	-18130	3082	-26235	-9650	-18417	-4655
0.415000	-22	13	89	-60	-111	-32	12	-14	-25	5	-69	-62	-95	-13	-27	-57	-99	36	-86	-32	-109	-21	-98	-70	-63	0	-98	-14	-76	-57	-146	-72	-424	-4669	-11899	-28789	-88	-26060	-3727	-24621	-59	-24479	-7341	-18184	2107	-26020	-9542	-18417	-3727
0.415833	-28	41	87	-61	-111	-33	10	-16	-23	4	-73	-63	-99	-18	-23	-60	-101	34	-83	-31	-108	-21	-101	-67	-64	0	-99	-12	-73	-70	-149	-72	-513	-4461	-11856	-28672	40	-25660	-3859	-24375	104	-24145	-7480	-18279	805	-25821	-9428	-18456	-1876
0.416667	-44	43	88	-55	-112	-33	13	-16	-15	7	-73	-64	-94	-13	-27	-60	-97	35	-85	-29	-104	-21	-99	-68	-64	0	-99	-11	-70	-68	-147	-75	-508	-4220	-11826	-28562	51	-25280	-4018	-24139	-17	-23842	-7605	-18410	-592	-25638	-9295	-18536	525
0.417500	-26	42	89	-57	-110	-31	13	-15	-18	8	-69	-63	-95	-14	-28	-60	-115	40	-84	-28	-99	-18	-98	-68	-64	0	-99	-12	-75	-73	-148	-72	-546	-3959	-11817	-28463	-95	-24931	-4191	-23906	-486	-23566	-7744	-18583	-688	-25484	-9149	-18646	-220
0.418333	-25	40	86	-57	-110	-59	11	-14	-19	7	-69	-61	-92	-15	-25	-59	-103	35	-86	-29	-107	-21	-99	-68	-63	0	-95	-11	-74	-76	-146	-72	-548	-3683	-11826	-28372	-76	-24628	-4387	-23687	-350	-23321	-7879	-18785	-1399	-25348	-8985	-18791	873
0.419167	-25	41	91	-58	-107	-30	16	-12	-18	8	-67	-62	-95	-16	-23	-58	-97	36	-82	-27	-105	-17	-96	-42	-62	0	-98	-10	-75	-67	-146	-70	-441	-3393	-11845	-28285	-139	-24348	-4593	-23475	-718	-23099	-8008	-19008	-2682	-25240	-8805	-18958	3399
0.420000	-25	33	89	-57	-104	-32	15	-11	-22	10	-62	-60	-97	-14	-25	-57	-99	37	-81	-30	-105	-18	-94	-65	-60	3	-108	-9	-73	-68	-144	-70	-534	-3110	-11884	-28213	-213	-24103	-4815	-23275	-229	-22904	-8133	-19254	-3348	-25149	-8606	-19144	4512
0.420833	-23	45	90	-55	-111	-30	17	-12	-17	-3	-67	-61	-97	-12	-27	-56	-98	36	-80	-30	-104	-18	-95	-67	-60	3	-100	-12	-70	-67	-144	-72	-454	-2833	-11917	-28141	-113	-23888	-5041	-23086	-474	-22732	-8243	-19502	-3487	-25086	-8387	-19337	5536
0.421667	-24	43	89	-56	-110	-28	17	-8	-17	8	-67	-62	-92	-13	-26	-60	-101	36	-84	-28	-105	-19	-96	-65	-61	3	-100	-9	-69	-66	-143	-72	-212	-2572	-11972	-28071	-217	-23704	-5271	-22911	-368	-22585	-8363	-19779	-4113	-25046	-8150	-19538	5909
0.422500	-25	43	88	-60	-110	-34	12	-14	-22	3	-74	-72	-98	-16	-29	-60	-102	32	-86	-32	-122	-25	-101	-72	-64	-6	-105	-13	-75	-72	-148	-74	-218	-2330	-12020	-28013	-187	-23542	-5500	-22755	-360	-22457	-8465	-20053	-4546	-25022	-7897	-19728	6003
0.423333	-17	42	85	-62	-110	-33	11	-17	-28	1	-75	-64	-98	-19	-33	-62	-104	27	-88	-36	-110	-25	-103	-70	-66	-19	-104	-15	-76	-75	-150	-78	-342	-2112	-12070	-27952	-33	-23398	-5714	-22619	-849	-22339	-8553	-20317	-4299	-25006	-7630	-19909	6362
0.424167	-28	40	84	-61	-113	-35	8	-16	-21	0	-75	-67	-98	-16	-31	-61	-92	29	-84	-36	-105	-24	-101	-73	-66	-1	-100	-12	-74	-72	-146	-77	-303	-1910	-12110	-27886	-116	-23258	-5911	-22494	-488	-22235	-8619	-20575	-4332	-25004	-7344	-20060	7168
0.425000	-27	42	86	-60	-108	-33	11	-14	-19	0	-72	-67	-95	-19	-31	-60	-102	30	-85	-32	-110	-23	-100	-70	-64	7	-102	-13	-76	-70	-150	-75	-275	-1730	-12147	-27818	-148	-23126	-6085	-22389	915	-22136	-8668	-20820	-5554	-24991	-7051	-20190	7534
0.425833	-24	43	88	-60	-112	-36	10	-13	-19	5	-85	-64	-95	-15	-31	-65	-100	33	-85	-29	-110	-24	-99	-68	-64	-3	-103	-11	-74	-70	-147	-74	-210	-1605	-12178	-27741	37	-22996	-6232	-22302	-1058	-22049	-8692	-21047	-4101	-24983	-6751	-20283	4569
0.426667	-28	40	90	-59	-113	-35	11	-15	-17	4	-75	-65	-101	-16	-31	-62	-98	34	-86	-41	-107	-22	-99	-68	-62	-1	-101	-13	-75	-76	-150	-74	-46	-1491	-12200	-27664	33	-22849	-6340	-22231	-173	-21963	-8698	-21252	-4316	-24958	-6456	-20342	2929
0.427500	-25	45	88	-58	-111	-35	13	-12	-18	6	-69	-65	-96	-16	-29	-61	-100	33	-80	-34	-108	-24	-101	-67	-62	0	-102	-11	-74	-72	-149	-74	59	-1404	-12217	-27570	-144	-22695	-6416	-22179	-671	-21879	-8669	-21425	-4452	-24917	-6168	-20363	1234
0.428333	-56	42	86	-57	-110	-32	12	-13	-21	4	-69	-70	-96	-15	-30	-60	-101	33	-86	-34	-105	-23	-100	-69	-66	-1	-103	-16	-74	-73	-145	-74	141	-1345	-12221	-27474	-240	-22493	-6440	-22144	-420	-21796	-8615	-21579	-4215	-24862	-5892	-20338	-887
0.429167	-26	39	85	-60	-109	-35	12	-15	-17	3	-73	-67	-98	-17	-32	-61	-101	33	-87	-33	-108	-25	-101	-69	-65	-3	-102	-11	-75	-73	-148	-75	99	-1302	-12220	-27358	-224	-22337	-6400	-22122	-146	-21706	-8524	-21689	-4163	-24786	-5630	-20273	-2669
0.430000	-27	39	86	-60	-111	-33	12	-14	-23	3	-76	-67	-98	-15	-29	-59	-102	34	-84	-29	-107	-22	-100	-72	-67	-4	-102	-13	-74	-70	-148	-85	75	-1269	-12204	-27228	61	-22129	-6349	-22115	226	-21607	-8402	-21769	-5074	-24676	-5393	-20165	-2308
0.430833	-31	41	85	-62	-112	-38	2	-18	-25	3	-76	-68	-98	-26	-34	-67	-111	30	-88	-39	-111	-25	-103	-68	-64	-5	-104	-17	-77	-69	-153	-78	139	-1245	-12187	-27087	21	-21909	-6226	-22114	-268	-21505	-8241	-21797	-4028	-24546	-5175	-20012	-3540
0.431667	-28	39	105	-63	-112	-39	25	-19	-26	-1	-77	-70	-100	-21	-35	-66	-103	28	-87	-38	-110	-28	-107	-66	-67	-11	-105	-16	-78	-75	-153	-79	-271	-1235	-12157	-26936	-300	-21675	-6050	-22123	271	-21394	-8039	-21817	-3437	-24385	-4985	-19822	-3537
0.432500	-28	40	84	-63	-114	-40	8	-17	-25	3	-55	-67	-101	-21	-33	-65	-104	33	-87	-35	-101	-27	-102	-72	-66	-3	-102	-13	-74	-70	-147	-76	-2091	-1216	-12109	-26762	-464	-21421	-5806	-22126	-188	-21266	-7800	-21784	-3630	-24191	-4818	-19595	-1242
0.433333	-22	41	89	-58	-152	-39	10	-14	-19	-9	-72	-65	-99	-17	-29	-61	-101	35	-85	-33	-103	-24	-101	-72	-65	-1	-99	-14	-73	-70	-150	-75	-3488	-1194	-12060	-26574	-397	-21166	-5520	-22141	263	-21134	-7534	-21704	-3880	-23980	-4678	-19341	-666
0.434167	-22	42	90	-61	-109	-33	11	-16	-17	5	-72	-66	-101	-16	-29	-64	-70	35	-86	-33	-107	-24	-99	-70	-60	0	-99	-12	-72	-70	-150	-77	-2757	-1165	-11996	-26372	-322	-20908	-5188	-22152	246	-20992	-7230	-21589	-3865	-23746	-4566	-19058	-997
0.435000	-24	42	87	-59	-110	-35	12	0	-14	5	-73	-66	-93	-15	-29	-61	-98	36	-85	-34	-108	-25	-102	-70	-62	0	-99	-10	-70	-70	-147	-72	-2216	-1136	-11917	-26150	-232	-20660	-4811	-22162	171	-20846	-6895	-21441	-3591	-23497	-4476	-18753	-2726
0.435833	-23	42	88	-61	-109	-34	12	-15	-15	3	-74	-67	-97	-17	-32	-60	-94	32	-83	-39	-104	-24	-101	-70	-63	-4	-100	-15	-73	-73	-149	-75	-1562	-1095	-11830	-25917	-240	-20416	-4392	-22164	265	-20690	-6531	-21256	-3358	-23235	-4405	-18433	-4005
0.436667	-22	40	82	-61	-110	-35	8	-14	-16	2	-73	-65	-95	-14	-28	-60	-100	36	-83	-4	-103	-25	-98	-68	-63	0	-97	-14	-72	-70	-166	-77	87	-1042	-11723	-25667	-449	-20186	-3939	-22159	-233	-20522	-6135	-21036	-2949	-22961	-4337	-18100	-3655
0.437500	-25	41	88	-58	-109	-33	12	-14	-19	2	-78	-72	-96	-15	-29	-61	-99	34	-83	-33	-104	-23	-99	-70	-64	1	-98	-13	-75	-73	-147	-76	1064	-983	-11602	-25401	-500	-19971	-3457	-22147	-514	-20352	-5716	-20788	-2601	-22683	-4283	-17767	-2697
0.438333	-25	30	87	-64	-109	-34	10	-14	-19	6	-70	-68	-97	-16	-29	-60	-101	34	-84	-34	-109	-24	-100	-68	-64	1	-91	-13	-73	-68	-148	-74	1327	-924	-11470	-25121	-156	-19781	-2949	-22121	1312	-20180	-5281	-20512	-4047	-22406	-4217	-17427	-1751
0.439167	-21	42	89	-60	-111	-35	10	-17	-18	4	-75	-66	-97	-13	-31	-59	-98	37	-82	-32	-104	-18	-101	-68	-64	1	-99	-15	-73	-72	-147	-77	1513	-867	-11310	-24826	-141	-19610	-2425	-22086	-422	-20004	-4831	-20215	-2674	-22131	-4148	-17086	-4216
0.440000	-26	40	85	-60	-111	-33	12	-14	-17	6	-73	-65	-95	-15	-29	-59	-100	33	-85	-33	-108	-25	-98	-72	-70	1	-98	-14	-75	-73	-148	-76	1466	-817	-11138	-24521	-292	-19466	-1902	-22041	137	-19827	-4369	-19896	-2130	-21866	-4065	-16759	-5935
0.440833	-26	40	87	-63	-97	-34	9	-16	-22	6	-77	-67	-99	-16	-45	-61	-100	37	-81	-33	-107	-24	-98	-70	-62	0	-98	-12	-74	-70	-149	-74	1462	-766	-10946	-24197	-165	-19341	-1371	-21985	-158	-19652	-3892	-19554	-2370	-21605	-3954	-16435	-6211
0.441667	-21	38	88	-61	-108	-34	12	-15	-17	5	-73	-63	-92	-13	-28	-61	-100	37	-83	-32	-102	-7	-98	-70	-61	-3	-100	-13	-72	-70	-147	-75	1267	-749	-10744	-23870	-52	-19238	-838	-21913	-143	-19472	-3414	-19201	-2800	-21357	-3816	-16123	-6145
0.442500	-25	40	91	-60	-111	-33	8	-18	-17	5	-92	-65	-98	-15	-31	-60	-101	33	-95	-34	-105	-26	-102	-74	-64	-4	-102	-15	-75	-74	-148	-78	1075	-742	-10531	-23531	-146	-19155	-314	-21831	-153	-19299	-2939	-18835	-2163	-21122	-3650	-15824	-5477
0.443333	-27	27	86	-61	-110	-33	10	-19	-18	6	-74	-67	-97	-17	-32	-62	-100	36	-83	-35	-105	-25	-98	-73	-66	-1	-100	-14	-74	-72	-150	-85	1166	-765	-10297	-23175	-223	-19076	207	-21729	379	-19124	-2462	-18453	-2690	-20899	-3446	-15544	-3418
0.444167	-25	37	88	-59	-111	-35	9	-18	-21	4	-74	-59	-94	-12	-30	-59	-102	36	-82	-30	-107	-28	-100	-74	-64	2	-101	-13	-72	-70	-150	-77	1128	-811	-10056	-22814	-65	-19010	710	-21614	-302	-18947	-1993	-18069	-1875	-20690	-3217	-15265	-3488
0.445000	-25	39	88	-60	-109	-33	11	-17	-21	6	-74	-64	-96	-17	-31	-63	-100	36	-84	-33	-105	-23	-100	-72	-65	-3	-101	-13	-75	-73	-152	-77	1136	-901	-9812	-22446	-75	-18961	1199	-21481	133	-18778	-1538	-17676	-955	-20494	-2928	-15003	-4247
0.445833	-24	40	89	-59	-109	-34	10	-16	-18	8	-70	-62	-97	-14	-30	-61	-98	36	-79	-34	-107	-25	-100	-72	-64	-3	-98	-12	-73	-73	-147	-75	1252	-1006	-9564	-22073	147	-18909	1670	-21329	-328	-18605	-1092	-17276	-1293	-20302	-2614	-14748	-1634
0.446667	-24	39	88	-59	-109	-32	11	-15	-16	8	-73	-63	-97	-15	-27	-60	-98	23	-79	-32	-103	-25	-97	-70	-61	0	-98	-12	-74	-72	-148	-74	1330	-1148	-9314	-21693	893	-18847	2129	-21159	44	-18429	-660	-16877	-2062	-20123	-2270	-14498	104
0.447500	-25	38	86	-60	-110	-33	12	-16	-15	9	-74	-62	-95	-16	-29	-60	-98	59	-77	-34	-108	-22	-97	-72	-64	0	-98	-14	-73	-66	-147	-74	1515	-1326	-9070	-21319	1454	-18782	2595	-20973	229	-18257	-250	-16472	-1745	-19954	-1902	-14263	1155
0.448333	-23	38	88	-62	-110	-30	11	-15	-21	5	-77	-69	-98	-18	-31	-62	-102	32	-87	-36	-107	-26	-100	-67	-64	-5	-102	-19	-75	-69	-151	-77	1570	-1537	-8829	-20948	1228	-18710	2996	-20770	219	-18088	136	-16075	-1402	-19793	-1515	-14028	1681
0.449167	-28	35	81	-63	-114	-39	7	-21	-22	3	-77	-68	-98	-7	-30	-63	-100	30	-108	-36	-109	-28	-101	-72	-64	-6	-101	-15	-75	-73	-150	-76	1439	-1772	-8592	-20570	867	-18624	3406	-20546	449	-17916	500	-15672	-1558	-19633	-1107	-13792	1350
0.450000	-28	38	82	-60	-112	-36	10	-22	-19	1	-77	-66	-95	-17	-30	-63	-101	33	-87	-34	-104	-21	-102	-74	-64	-9	-101	-15	-75	-74	-150	-76	1294	-2024	-8359	-20204	790	-18525	3797	-20305	163	-17736	851	-15272	-1383	-19477	-692	-13560	1039
0.450833	-25	36	81	-62	-116	-36	10	16	-17	2	-77	-66	-97	-17	-30	-60	-104	28	-88	-34	-104	-28	-102	-72	-67	-9	-103	-16	-73	-70	-151	-76	1027	-2294	-8137	-19851	596	-18412	4163	-20049	-396	-17577	1173	-14876	-801	-19328	-279	-13328	1187
0.451667	-26	36	85	-63	-109	-36	9	-19	-21	1	-75	-67	-97	-21	-33	-62	-100	33	-87	-34	-108	-29	-102	-76	-64	-7	-102	-15	-78	-73	-137	-78	851	-2572	-7917	-19515	467	-18287	4519	-19778	1405	-17371	1467	-14482	-2239	-19174	129	-13090	2277
0.452500	-24	38	88	-59	-107	-36	11	-16	-13	5	-69	-65	-96	-19	-30	-60	-99	36	-85	-33	-105	-24	-101	-73	-62	-4	-99	-13	-74	-69	-149	-75	638	-2855	-7700	-19197	397	-18141	4847	-19487	269	-17179	1740	-14097	-1586	-19026	525	-12849	1343
0.453333	-23	42	90	-57	-109	-22	12	-15	-14	5	-70	-63	-95	-17	-29	-61	-99	37	-83	-33	-105	-26	-101	-70	-61	0	-103	-12	-73	-69	-144	-75	537	-3140	-7485	-18900	232	-17988	5165	-19192	58	-16992	1983	-13720	-907	-18865	900	-12605	280
0.454167	-23	41	90	-56	-109	-33	15	-14	-15	5	-70	-52	-98	-16	-29	-60	-97	34	-85	-33	-104	-24	-101	-70	-61	0	-99	-13	-72	-73	-147	-75	484	-3406	-7272	-18627	251	-17819	5455	-18883	391	-16799	2197	-13346	-1201	-18706	1245	-12360	1070
0.455000	-22	42	90	-58	-108	-35	3	-11	-17	4	-73	-65	-92	-14	-29	-60	-98	35	-84	-33	-105	-22	-101	-69	-61	-1	-97	-11	-69	-60	-148	-76	146	-3693	-7052	-18383	362	-17643	5714	-18572	136	-16603	2393	-12993	-1373	-18537	1568	-12085	1792
0.455833	-22	42	87	-58	-108	-32	16	-7	-17	6	-74	-67	-99	-42	-29	-61	-112	34	-87	-36	-104	-23	-100	-72	-63	-3	-98	-18	-75	-72	-149	-77	-201	-3951	-6829	-18172	473	-17458	5950	-18253	32	-16405	2557	-12650	-1210	-18366	1853	-11855	2894
0.456667	-23	39	85	-63	-111	-38	12	-14	-25	2	-73	-68	-98	-19	-31	-42	-102	30	-91	-34	-102	-27	-103	-72	-64	-4	-100	-15	-77	-72	-151	-75	-320	-4190	-6596	-17991	485	-17270	6155	-17935	721	-16207	2702	-12318	-2267	-18181	2099	-11606	4522
0.457500	-23	38	87	-59	-112	-40	9	-18	-18	0	-76	-68	-117	-19	-30	-62	-103	33	-86	-32	-108	-25	-102	-70	-62	-3	-100	-14	-76	-70	-147	-76	-246	-4406	-6336	-17836	415	-17065	6353	-17610	60	-16002	2829	-12001	-2172	-17984	2312	-11352	4449
0.458333	-26	40	86	-14	-112	-35	9	-17	-22	2	-74	-68	-94	-16	-28	-59	-102	33	-87	-36	-102	-22	-102	-73	-52	-3	-98	-15	-70	-72	-148	-75	-429	-4606	-6082	-17716	350	-16859	6482	-17292	197	-15797	2928	-11696	-1189	-17774	2482	-11103	2422
0.459167	-24	42	88	-60	-105	-33	11	-14	-19	3	-72	-36	-94	-16	-25	-49	-101	32	-86	-31	-102	-6	-100	-72	-63	-3	-101	-13	-70	-68	-147	-74	-108	-4777	-5798	-17618	442	-16645	6600	-16977	-128	-15588	3006	-11412	-636	-17548	2616	-10856	3686
0.460000	-24	43	86	-58	-107	-15	15	-14	-15	5	-70	-65	-94	-15	-28	-59	-97	33	-86	-30	-103	-22	-99	-67	-62	0	-92	-11	-70	-72	-148	-74	683	-4934	-5498	-17551	698	-16435	6685	-16669	-362	-15375	3066	-11145	-834	-17290	2713	-10615	4886
0.460833	-23	41	87	-60	-108	-31	13	-15	-19	6	-69	-63	-92	-14	-27	-58	-100	35	-82	-31	-103	-22	-99	-69	-64	0	-96	-11	-70	-69	-148	-74	1022	-5063	-5183	-17506	805	-16217	6737	-16371	-180	-15158	3105	-10893	-669	-17032	2772	-10377	6223
0.461667	-28	43	88	-58	-109	-32	12	-12	-19	3	-70	-65	-94	-15	-29	-60	-101	33	-84	-31	-105	-19	-99	-70	-61	0	-95	-11	-74	-72	-158	-77	876	-5182	-4851	-17475	712	-15994	6756	-16074	-666	-14942	3121	-10662	-32	-16749	2799	-10155	7515
0.462500	-25	43	88	-62	-110	-35	8	-16	-21	2	-59	-66	-93	-17	-29	-62	-98	33	-88	-35	-105	-24	-105	-73	-65	0	-99	-10	-73	-69	-151	-76	788	-5283	-4508	-17458	524	-15771	6744	-15787	-775	-14716	3135	-10447	357	-16443	2800	-9931	7408
0.463333	-26	40	88	-61	-110	-33	10	-17	-17	5	-70	-65	-97	-16	-29	-61	-102	34	-86	-31	-105	-22	-99	-62	-62	0	-97	-12	-75	-74	-152	-77	372	-5370	-4149	-17444	396	-15528	6712	-15499	-1010	-14476	3105	-10245	695	-16117	2781	-9714	7236
0.464167	-26	40	87	-62	-114	-36	7	-16	-19	2	-72	-64	-96	-13	-31	-52	-98	34	-86	-33	-107	-24	-104	-70	-62	0	-98	-13	-73	-76	-149	-76	113	-5451	-3786	-17431	297	-15287	6652	-15224	-1730	-14234	3069	-10059	1465	-15763	2746	-9514	7113
0.465000	-27	39	92	-62	-113	-36	8	-16	-21	2	-75	-68	-98	-19	-32	-63	-102	32	-87	-35	-109	-26	-103	-72	-66	0	-100	-18	-76	-76	-173	-80	-214	-5528	-3422	-17407	192	-15030	6558	-14956	-394	-13977	3016	-9892	248	-15386	2693	-9313	7460
0.465833	-27	37	80	-65	-114	-36	15	-17	-22	0	-69	-69	-98	-19	-30	-62	-102	32	-87	-36	-105	-27	-100	-70	-65	-4	-101	-14	-73	-75	-151	-76	-371	-5599	-3052	-17365	217	-14756	6453	-14689	-593	-13703	2951	-9729	156	-14983	2636	-9126	6173
0.466667	-26	35	84	-64	-110	-32	9	-16	-18	3	-75	-68	-91	-16	-28	-55	-99	35	-87	-34	-101	-24	-100	-72	-63	-1	-101	-15	-72	-72	-148	-75	-561	-5672	-2694	-17300	162	-14473	6326	-14425	-1407	-13413	2871	-9585	1343	-14565	2575	-8944	3135
0.467500	-25	38	88	-59	-108	-33	9	-14	-21	4	-73	-64	-95	-16	-26	-60	-102	34	-86	-34	-104	-22	-98	-70	-64	2	-98	-16	-73	-67	-147	-78	-873	-5759	-2354	-17210	242	-14175	6181	-14211	-546	-13098	2780	-9439	610	-14129	2512	-8765	2086
0.468333	-25	41	88	-60	-109	-33	11	23	-19	4	-74	-64	-96	-14	-27	-61	-100	32	-86	-34	-105	-24	-101	-70	-62	0	-102	-15	-73	-72	-150	-100	-993	-5827	-2028	-17078	178	-13858	6020	-13913	-951	-12771	2674	-9315	361	-13674	2457	-8592	697
0.469167	-27	41	87	-59	-109	-35	11	-16	-23	1	-49	-63	-98	-16	-26	-62	-104	33	-85	-33	-107	-25	-101	-72	-64	3	-100	-15	-74	-74	-151	-79	-1063	-5909	-1717	-16909	101	-13525	5847	-13663	-1008	-12416	2565	-9193	647	-13206	2407	-8422	-307
0.470000	-28	56	87	-102	-111	-34	10	-18	-23	0	-73	-65	-96	-16	-30	-60	-104	32	-86	-27	-95	-24	-101	-75	-68	-1	-101	-15	-73	-70	-150	-76	-1275	-5998	-1436	-16696	317	-13162	5668	-13413	-426	-12044	2447	-9081	-282	-12717	2375	-8254	-1032
0.470833	-25	42	86	-61	-104	-35	12	-14	-21	2	-76	-65	-107	-18	-31	-62	-104	30	-85	-36	-108	-25	-101	-73	-64	-1	-101	-17	-76	-74	-153	-77	-1290	-6090	-1181	-16438	216	-12794	5484	-13163	-719	-11636	2323	-8971	-675	-12215	2350	-8094	-2449
0.471667	-26	40	92	-62	-113	-36	11	-17	-24	1	-77	-63	-96	-18	-29	-61	-107	24	-83	-36	-108	-24	-102	-74	-66	0	-100	-15	-76	-72	-149	-76	-1080	-6180	-959	-16130	-199	-12374	5298	-12915	-683	-11206	2220	-8866	504	-11696	2344	-7929	-6268
0.472500	-26	43	87	-61	-112	-33	15	-16	-17	3	-72	-65	-97	-17	-23	-62	-103	34	-83	-33	-105	-19	-97	-73	-64	1	-101	-13	-72	-68	-147	-59	-253	-6274	-767	-15768	-470	-11936	5109	-12663	-598	-10752	2080	-8746	714	-11169	2348	-7763	-6753
0.473333	-24	42	90	-61	-110	-35	11	-16	-18	5	-73	-65	-97	-19	-31	-59	-100	34	-87	-35	-111	-24	-102	-74	-64	3	-100	-13	-76	-73	-156	-75	130	-6367	-610	-15363	-563	-11479	4922	-12419	-822	-10278	1954	-8674	163	-10633	2368	-7605	-5765
0.474167	-27	38	82	-62	-111	-36	8	-21	-17	4	-75	-68	-99	-22	-32	-63	-101	58	-87	-32	-110	-24	-101	-72	-62	0	-100	-15	-76	-72	-147	-72	-232	-6454	-482	-14909	-596	-10985	4744	-12175	-337	-9780	1842	-8588	156	-10085	2401	-7449	-5458
0.475000	-23	40	87	-59	-113	-42	13	-13	-18	5	-74	-64	-97	-16	-30	-61	-98	33	-86	-17	-107	-19	-100	-47	-63	2	-100	-14	-72	-70	-149	-73	-421	-6534	-389	-14416	-700	-10478	4567	-11937	-591	-9270	1723	-8503	327	-9530	2444	-7295	-5209
0.475833	-21	42	90	-60	-109	-38	13	-15	-11	8	-75	-69	-95	-15	-28	-58	-100	36	-84	-35	-103	-22	-100	-69	-62	-3	-103	-16	-52	-67	-148	-74	-563	-6613	-324	-13881	-710	-9947	4398	-11706	-475	-8742	1618	-8431	354	-8968	2493	-7149	-5336
0.476667	-25	40	87	-60	-111	-32	12	-13	-18	4	-74	-65	-97	-15	-30	-60	-98	33	-86	-34	-103	-22	-94	-81	-62	-3	-102	-13	-73	-70	-148	-75	-643	-6683	-290	-13315	-706	-9395	4238	-11474	-468	-8202	1528	-8365	571	-8400	2550	-7009	-5088
0.477500	-23	42	89	-59	-108	-33	12	-14	-22	4	-74	-66	-92	-18	-28	-62	-97	34	-83	-32	-107	-23	-101	-73	-64	-4	-101	-13	-76	-67	-147	-74	-784	-6734	-275	-12716	-831	-8829	4082	-11253	-1173	-7652	1450	-8307	1106	-7835	2607	-6879	-4639
0.478333	-22	37	88	-77	-109	-33	13	-11	-18	3	-72	-65	-93	-15	-29	-62	-103	33	-84	-33	-105	-21	-100	-69	-77	-5	-100	-12	-73	-69	-148	-76	-1048	-6783	-290	-12099	-839	-8249	3939	-11038	-320	-7102	1370	-8258	451	-7277	2660	-6757	-3217
0.479167	-23	41	88	-58	-109	-34	12	-13	-18	5	-66	-64	-95	-15	-29	-60	-99	35	-82	-31	-107	-23	-101	-70	-62	-1	-99	-12	-73	-69	-146	-73	-917	-6791	-319	-11463	-828	-7669	3802	-10834	612	-6526	1304	-8234	-212	-6713	2710	-6643	-2127
0.480000	-25	41	90	-58	-101	-35	15	-11	-15	7	-68	-62	-94	-13	-29	-58	-101	36	-82	-29	-101	-17	-98	-69	-62	1	-97	-9	-70	-68	-147	-73	-897	-6847	-369	-10816	-956	-7078	3671	-10638	-762	-6017	1253	-8203	1665	-6161	2747	-6544	-3355
0.480833	-18	29	91	-57	-111	-35	15	-10	-15	7	-69	-63	-96	-15	-27	-59	-99	36	-81	-30	-104	-23	-99	-70	-61	1	-97	-10	-70	-68	-144	-74	-960	-6869	-427	-10167	-1015	-6501	3548	-10456	421	-5481	1206	-8205	1572	-5616	2778	-6460	-2680
0.481667	-24	40	91	-59	-109	-34	16	-13	-15	7	-73	-65	-96	-14	-30	-58	-98	35	-83	-31	-107	-24	-102	-72	-62	0	-100	-13	-81	-73	-152	-76	-865	-6886	-496	-9521	-1123	-5936	3418	-10288	-83	-4964	1161	-8217	1256	-5091	2785	-6403	-2835
0.482500	-27	37	86	-59	-113	-41	10	-19	-24	2	-76	-66	-97	-17	-30	-62	-105	33	-87	-34	-109	-25	-101	-75	-63	-1	-101	-14	-74	-72	-148	-77	-623	-6895	-567	-8877	-1078	-5382	3296	-10122	-59	-4454	1126	-8244	1612	-4576	2785	-6355	-3182
0.483333	-45	40	86	-61	-113	-39	13	-14	-18	3	-74	-66	-100	-18	-31	-61	-103	32	-85	-33	-111	-25	-104	-72	-64	0	-98	-14	-77	-77	-151	-78	-555	-6894	-628	-8232	-947	-4847	3173	-9969	374	-3963	1095	-8291	1621	-4080	2763	-6332	-3264
0.484167	-26	38	88	-60	-107	-35	47	-14	-21	22	-70	-64	-97	-15	-31	-60	-97	33	-84	-33	-107	-23	-99	-72	-63	-1	-98	-13	-75	-67	-148	-72	-238	-6889	-683	-7603	-1044	-4337	3047	-9828	586	-3494	1064	-8353	1070	-3600	2728	-6335	-2626
0.485000	-24	40	89	-58	-126	-34	11	-15	-16	4	-75	-65	-93	-15	-31	-57	-100	34	-83	-29	-102	-24	-97	-70	-63	-3	-101	-15	-73	-72	-148	-78	-219	-6878	-718	-6985	-998	-3860	2912	-9698	398	-3042	1028	-8446	2238	-3141	2674	-6366	-4690
0.485833	-21	37	86	-86	-108	-36	12	-14	-15	5	-84	-62	-114	-17	-29	-59	-98	34	-84	-31	-104	-25	-96	-69	-59	-3	-100	-14	-81	-72	-149	-78	-427	-6863	-738	-6383	-912	-3414	2772	-9576	865	-2608	991	-8535	2545	-2699	2598	-6430	-4847
0.486667	-24	41	90	-59	-108	-32	15	-14	-16	4	-74	-63	-96	-14	-58	-60	-96	35	-82	-32	-102	-23	-98	-69	-61	0	-99	-14	-70	-69	-148	-75	-525	-6835	-731	-5795	-784	-3008	2620	-9454	690	-2192	939	-8657	1807	-2281	2506	-6520	-3140
0.487500	-24	39	85	-61	-105	-35	15	-14	-14	4	-72	-63	-87	-15	-29	-59	-97	32	-83	-32	-103	-22	-99	-67	-60	0	-100	-12	-87	-69	-147	-76	-466	-6809	-699	-5226	-493	-2633	2449	-9342	1358	-1793	889	-8791	1469	-1886	2402	-6648	-2076
0.488333	-22	44	82	-58	-108	-34	12	-13	-18	3	-73	-63	-93	-16	-29	-58	-97	54	-84	-31	-103	-23	-99	-69	-62	17	-103	-12	-72	-70	-148	-77	-428	-6766	-633	-4672	-504	-2292	2268	-9230	1321	-1412	826	-8958	1674	-1509	2286	-6812	-490
0.489167	-24	39	88	-59	-108	-36	-15	-13	-19	3	-73	-78	-95	-16	-32	-62	-100	30	-84	-35	-105	-24	-99	-72	-61	-1	-101	-14	-73	-73	-147	-80	-446	-6713	-537	-4139	-422	-1989	2068	-9119	1371	-1045	751	-9105	1612	-1145	2163	-7019	534
0.490000	-28	41	87	-61	-112	-36	10	-16	-25	0	-74	-67	-98	-21	-33	-62	-102	29	-84	-38	-108	-27	-104	-75	-65	-5	-104	-16	-75	-75	-150	-80	-201	-6650	-414	-3626	-219	-1719	1850	-9007	1347	-706	666	-9279	1538	-802	2037	-7259	1336
0.490833	-38	36	84	-66	-110	-41	35	-22	-24	-3	-78	-69	-98	-21	-36	-67	-103	29	-88	-35	-107	-26	-100	-74	-66	-9	-103	-16	-76	-75	-151	-82	-179	-6570	-255	-3133	-258	-1472	1624	-8884	805	-368	579	-9464	1802	-470	1904	-7546	2018
0.491667	-26	37	86	-64	-116	-39	8	-19	-19	23	-77	-67	-105	-18	-34	-62	-102	30	-85	-35	-109	-24	-104	-73	-65	-3	-102	-14	-75	-75	-150	-77	-630	-6477	-75	-2666	-225	-1249	1383	-8756	893	-46	483	-9664	1406	-145	1787	-7860	2780
0.492500	-25	41	94	-61	-110	-35	10	-14	-18	-14	-76	-67	-97	-17	-32	-60	-100	33	-83	-33	-105	-23	-99	-70	-58	-1	-120	-14	-74	-70	-147	-74	-484	-6367	131	-2215	-58	-1040	1135	-8613	2218	265	386	-9848	1	171	1679	-8221	3768
0.493333	-21	42	88	-64	-104	-34	13	-12	-15	4	-73	-65	-94	-18	-26	-58	-97	34	-83	-34	-111	-23	-100	-38	-60	1	-101	-12	-70	-67	-147	-73	-724	-6248	356	-1792	17	-850	877	-8461	1101	561	286	-10042	760	476	1577	-8622	1423
0.494167	-22	43	88	-62	-108	-36	12	-15	-16	1	-74	-66	-96	-16	-31	-58	-97	32	-86	-31	-105	-22	-102	-69	-66	-1	-103	-13	-62	-68	-147	-73	-1213	-6112	590	-1387	-102	-676	611	-8297	2036	836	187	-10237	346	774	1497	-9063	-78
0.495000	-24	39	84	-62	-108	-35	11	-14	-18	2	-75	-66	-94	-16	-32	-67	-108	28	-85	-35	-103	-23	-102	-72	-60	0	-99	-15	-73	-68	-148	-75	-1146	-5965	835	-1013	-181	-495	345	-8112	1228	1107	96	-10424	727	1062	1432	-9540	-781
0.495833	-25	42	87	-60	-109	-36	10	-14	-56	0	-75	-64	-92	-17	-30	-60	-101	32	-83	-33	-104	-25	-101	-69	-62	-4	-101	-13	-73	-70	-151	-69	-1160	-5801	1090	-655	-65	-324	82	-7907	1448	1355	12	-10606	941	1343	1385	-10050	-738
0.496667	-25	39	87	-61	-107	-33	11	-14	-16	3	-72	-63	-92	-18	-29	-65	-98	34	-82	-32	-105	-22	-100	-72	-62	0	-99	-13	-74	-69	-147	-75	-744	-5634	1341	-320	-75	-144	-162	-7680	1529	1599	-51	-10770	1379	1617	1364	-10593	-189
0.497500	-22	41	86	-61	-107	-38	11	-15	-18	2	-77	-64	-97	-18	-30	-61	-100	29	-85	-32	-108	-24	-103	-72	-65	-7	-99	-14	-75	-73	-146	-76	540	-5452	1580	-5	-87	29	-396	-7422	1848	1820	-103	-10918	1741	1875	1363	-11158	1391
0.498333	-25	39	86	-62	-112	-35	10	-14	-21	1	-76	-67	-98	-21	-32	-65	-102	27	-86	-35	-104	-27	-103	-73	-67	-5	-103	-16	-75	-73	-151	-81	554	-5264	1824	305	-116	206	-606	-7135	1044	2032	-130	-11052	3642	2109	1382	-11753	19
0.499167	-30	38	84	-60	-113	-39	8	-21	-25	0	-75	-72	-98	-18	-31	-62	-103	29	-85	-34	-107	-26	-103	-76	-65	-3	-117	-13	-76	-68	-153	-76	33	-5069	2061	607	-194	391	-784	-6804	1468	2232	-129	-11156	4223	2330	1427	-12354	-759
0.500000	-24	40	87	-61	-108	-34	13	-13	-17	2	-74	-67	-95	-16	-29	-64	-101	32	-83	-31	-109	-24	-101	-75	-64	-1	-99	-14	-75	-69	-150	-75	112	-4868	2294	905	-218	572	-926	-6442	955	2417	-104	-11228	4162	2515	1487	-12971	1084
0.500833	-26	40	87	-66	-112	-34	11	-13	-21	4	-74	-64	-97	-15	-29	-59	-92	33	-82	-30	-107	-25	-101	-69	-65	-7	-100	-10	-72	-69	-147	-75	629	-4664	2520	1198	-360	751	-1024	-6042	1339	2587	-51	-11287	3939	2676	1567	-13598	2128
0.501667	-23	42	89	-58	-111	-34	15	-13	-17	4	-75	-65	-99	-14	-30	-59	-100	34	-83	-32	-107	-22	-99	-72	-62	0	-100	-17	-74	-73	-146	-76	967	-4471	2741	1496	-712	922	-1081	-5602	1388	2736	21	-11311	2943	2780	1647	-14224	3246
0.502500	-27	41	87	-61	-107	-34	11	-16	-19	3	-74	-67	-98	-16	-30	-60	-102	33	-85	-39	-107	-24	-100	-73	-63	0	-102	-15	-73	-70	-147	-75	640	-4264	2953	1795	-1102	1080	-1089	-5119	1423	2867	122	-11291	770	2838	1739	-14845	3848
0.503333	-25	40	86	-61	-108	-34	12	-15	-21	2	-77	-59	-98	-17	-29	-60	-101	34	-87	-32	-107	-23	-99	-72	-67	-3	-100	-13	-76	-69	-149	-75	515	-4069	3187	2111	-1457	1218	-1043	-4590	1652	2982	251	-11240	350	2841	1828	-15454	3668
0.504167	-19	39	85	-59	-111	-33	15	0	-19	4	-75	-64	-95	-15	-26	-59	-104	32	-88	-31	-108	-7	-99	-70	-68	-1	-98	-12	-73	-75	-148	-75	260	-3877	3406	2434	-1838	1329	-946	-4022	1384	3073	394	-11145	1766	2775	1906	-16046	2955
0.505000	-26	43	89	-61	-110	-32	16	-16	-23	8	-75	-62	-97	-14	-29	-65	-99	45	-83	-33	-105	-18	-99	-70	-64	-1	-100	-14	-70	-67	-148	-78	43	-3687	3639	2768	-2321	1413	-796	-3409	1148	3130	546	-11034	1976	2637	1972	-16627	2723
0.505833	-24	41	88	-57	-110	-36	16	-14	-17	5	-74	-61	-98	-17	-27	-61	-104	34	-83	-32	-111	-19	-100	-69	-73	2	-99	-13	-77	-99	-148	-77	63	-3506	3881	3101	-2732	1454	-591	-2767	2854	3162	713	-10829	-289	2416	2021	-17179	2955
0.506667	-25	42	90	-59	-111	-31	13	-18	-19	5	-73	-63	-101	-17	-28	-77	-101	36	-86	-32	-109	-22	-99	-73	-68	1	-102	-15	-72	-69	-149	-75	-179	-3335	4129	3435	-2998	1446	-341	-2088	1134	3152	879	-10625	422	2105	2038	-17703	-83
0.507500	-24	41	88	-61	-113	-34	10	-16	-21	4	-74	-65	-100	-17	-29	-61	-104	35	-91	-32	-108	-19	-99	-70	-65	0	-99	-15	-75	-74	-148	-76	241	-3163	4392	3774	-3321	1394	-48	-1371	1373	3105	1029	-10364	-10	1713	2037	-18196	-1491
0.508333	-26	43	87	-60	-112	-35	12	-15	-17	6	-72	-66	-90	-15	-26	-59	-100	34	-86	-32	-85	-19	-99	-70	-67	0	-99	-15	-74	-67	-147	-75	336	-3004	4668	4107	-3468	1284	277	-634	913	3010	1171	-10059	-912	1232	1985	-18647	-713
0.509167	-27	21	90	-64	-111	-34	13	-16	-21	6	-73	-43	-99	-16	-29	-58	-105	35	-85	-31	-109	-21	-100	-69	-66	2	-98	-15	-76	-72	-148	-75	559	-2850	4947	4428	-3492	1114	640	115	508	2853	1280	-9710	-1274	662	1894	-19065	1096
0.510000	-29	42	87	-63	-114	-34	12	-30	-23	5	-72	-67	-98	-14	-28	-53	-97	34	-86	-32	-109	-22	-101	-69	-65	-3	-100	-13	-76	-70	-147	-76	2512	-2704	5239	4719	-3234	881	1010	871	-8	2643	1346	-9314	-1726	8	1762	-19443	4368
0.510833	-28	41	86	-60	-109	-32	12	-15	-19	6	-77	-68	-96	-16	-29	-60	-105	41	-85	-32	-104	-24	-99	-69	-65	8	-102	-16	-79	-74	-149	-77	3544	-2542	5529	4984	-2728	588	1388	1630	148	2352	1370	-8869	-2794	-725	1584	-19772	7771
0.511667	-26	39	87	-62	-110	-33	11	-16	-19	5	-73	-66	-97	-16	-28	-50	-105	32	-87	-33	-105	-24	-97	-72	-65	1	-101	-14	-74	-67	-150	-75	3357	-2382	5816	5209	-2513	230	1758	2375	-1228	2005	1336	-8371	-406	-1526	1360	-20058	7108
0.512500	-25	45	90	-58	-109	-36	16	-15	-16	8	-74	-64	-94	-12	-27	-56	-100	36	-84	-29	-107	-19	-97	-66	-62	1	-97	-12	-69	-69	-146	-72	2655	-2219	6102	5394	-2178	-196	2123	3104	-1438	1570	1236	-7825	848	-2384	1093	-20296	4085
0.513333	-23	45	88	-57	-109	-30	12	-23	-16	10	-70	-63	-95	-10	-26	-53	-108	36	-84	-28	-100	-21	-95	-65	-61	2	-98	-11	-72	-69	-144	-73	2032	-2055	6369	5525	-1718	-681	2453	3795	-2378	1053	1060	-7238	-823	-3289	780	-20487	2616
0.514167	-22	44	90	-58	-108	-30	15	-15	-16	8	-72	-65	-96	-15	-27	-56	-98	37	-83	-30	-104	-8	-96	-67	-60	1	-110	-12	-70	-69	-144	-73	1318	-1876	6627	5596	-1374	-1231	2738	4436	-2808	447	801	-6603	-2256	-4232	429	-20632	-744
0.515000	-24	42	88	-60	-107	-32	13	-14	-35	8	-72	-67	-95	-10	-29	-61	-102	33	-87	-30	-104	-23	-99	-68	-62	0	-103	-14	-74	-72	-149	-77	333	-1691	6853	5603	-854	-1837	2972	5022	-3091	-230	464	-5923	-2409	-5202	24	-20729	-4372
0.515833	-26	40	51	-64	-113	-38	10	-18	-19	6	-77	-66	-97	-15	-30	-60	-100	34	-87	-27	-111	-21	-97	-73	-62	-1	-102	-12	-72	-72	-149	-78	34	-1492	7061	5550	-324	-2492	3145	5539	-3598	-991	43	-5194	-1795	-6174	-405	-20775	-6373
0.516667	-26	42	86	-67	-109	-33	11	-15	-17	5	-75	-64	-95	-15	-53	-58	-100	33	-84	-31	-107	-23	-97	-70	-62	-1	-102	-14	-74	-73	-148	-79	476	-1279	7249	5430	208	-3193	3255	5979	-3896	-1822	-455	-4422	-1509	-7137	-863	-20777	-6566
0.517500	-45	41	87	-58	-112	-32	10	-13	-16	6	-74	-63	-97	-14	-28	-58	-102	34	-87	-33	-108	-24	-99	-70	-64	0	-103	-14	-75	-73	-148	-76	1361	-1052	7376	5243	662	-3943	3268	6327	-4551	-2715	-1031	-3626	-1521	-8068	-1340	-20730	-4519
0.518333	-23	38	86	-57	-109	-31	11	-14	-19	5	-72	-62	-96	-16	-27	-57	-100	39	-86	-34	-103	-23	-98	-69	-64	0	-101	-13	-77	-72	-150	-77	1453	-813	7475	4990	1041	-4730	3204	6580	-5409	-3661	-1671	-2805	-1713	-8964	-1834	-20609	-885
0.519167	-22	38	88	-61	-109	-31	11	-14	-14	8	-72	-63	-94	-14	-27	-57	-97	38	-84	-31	-110	-24	-99	-66	-63	2	-98	-12	-70	-68	-146	-73	932	-559	7542	4678	1329	-5541	3058	6721	-3744	-4637	-2358	-1965	-4258	-9793	-2313	-20493	3207
0.520000	-21	44	87	-55	-109	-31	13	-13	-17	7	-72	-62	-95	-15	-25	-56	-99	24	-78	-31	-107	-19	-97	-67	-63	1	-98	-15	-74	-70	-142	-72	800	-291	7570	4315	1643	-6389	2828	6750	-4845	-5634	-3092	-1117	-3506	-10565	-2832	-20309	3676
0.520833	-23	19	86	-57	-107	-31	13	-13	-17	9	-67	-60	-95	-14	-23	-52	-98	37	-79	-31	-104	-21	-96	-68	-61	3	-96	-11	-67	-67	-145	-72	471	-26	7564	3901	1912	-7229	2501	6661	-5055	-6644	-3842	-268	-1687	-11259	-3324	-20076	2220
0.521667	-22	43	90	-57	-110	-30	16	-13	-21	8	-69	-61	-95	7	-24	-55	-97	40	-80	-31	-103	-21	-95	-67	-62	2	-102	-13	-73	-72	-147	-73	212	250	7529	3427	2347	-8090	2094	6455	-4683	-7649	-4596	567	-1631	-11872	-3797	-19796	1458
0.522500	-25	40	76	-58	-109	-30	12	-15	-19	6	-70	-62	-97	-15	-27	-58	-104	35	-83	-31	-107	-24	-99	-73	-64	0	-101	-11	-76	-70	-147	-75	107	525	7462	2958	2479	-8958	1607	6125	-5028	-8629	-5336	1377	-1737	-12392	-4239	-19466	231
0.523333	-25	41	84	-62	-111	-32	9	-15	-21	5	-73	-64	-100	-14	-39	-59	-102	29	-84	-35	-111	-26	-100	-73	-66	-5	-101	-15	-77	-73	-150	-76	710	813	7375	2455	2295	-9818	1058	5685	-4746	-9560	-6025	2146	-1437	-12828	-4635	-19081	-493
0.524167	-27	40	84	-62	-115	-35	10	-17	-19	4	-74	-66	-97	-21	-28	-61	-103	33	-83	-36	-109	-9	-98	-70	-63	0	-100	-15	-74	-68	-148	-75	1398	1096	7271	1927	2583	-10657	461	5145	-3583	-10422	-6623	2847	-2867	-13163	-4983	-18634	-453
0.525000	-26	40	86	-61	-108	-33	12	-41	-18	3	-64	-64	-98	-16	-28	-59	-102	36	-81	-33	-107	-24	-99	-70	-64	0	-100	-11	-74	-70	-129	-72	1321	1384	7154	1399	2808	-11470	-172	4506	-3833	-11210	-7121	3483	-3661	-13415	-5254	-18116	-1084
0.525833	-22	43	69	-60	-110	-33	12	-12	-19	2	-73	-63	-97	-19	-28	-58	-81	33	-84	-34	-104	-22	-97	-69	-62	-12	-102	-12	-72	-68	-148	-76	1153	1666	7031	880	2806	-12250	-826	3790	-2992	-11906	-7490	4041	-3741	-13584	-5454	-17532	-2606
0.526667	-22	56	87	-60	-108	-35	12	-11	-15	1	-67	-62	-93	-17	-26	-58	-99	34	-82	-32	-105	-23	-98	-70	-63	0	-100	-12	-72	-72	-142	-73	977	1952	6909	369	2895	-12984	-1485	3002	-2395	-12503	-7710	4496	-4418	-13679	-5555	-16871	-487
0.527500	-22	42	89	-60	-108	-33	12	-12	-17	2	-73	-64	-96	-19	-30	-60	-98	16	-84	-32	-102	-22	-98	-68	-64	2	-99	-9	-73	-69	-147	-72	778	2231	6791	-116	2941	-13670	-2130	2160	-1860	-12996	-7760	4833	-5018	-13714	-5563	-16129	1344
0.528333	-21	41	88	-62	-109	-35	11	-10	-15	4	-63	-66	-94	-16	-30	-58	-101	34	-81	-32	-104	-22	-101	-68	-63	1	-100	-11	-74	-68	-148	-73	822	2502	6682	-578	3119	-14304	-2745	1282	-813	-13378	-7623	5076	-4675	-13693	-5452	-15304	1882
0.529167	-16	42	104	-60	-111	-33	11	-13	-17	37	-72	-68	-98	-17	-30	-58	-102	35	-87	-32	-112	-25	-99	-69	-64	0	-101	-26	-77	-69	-145	-73	380	2769	6578	-1007	3085	-14862	-3305	396	-87	-13660	-7300	5187	-4239	-13637	-5226	-14387	1970
0.530000	-25	39	86	-60	-113	-34	12	-14	-19	4	-63	-66	-97	-18	-28	-57	-99	34	-87	-33	-108	-24	-97	-68	-62	1	-99	-13	-74	-67	-146	-72	-146	3026	6484	-1422	3069	-15348	-3802	-494	685	-13835	-6781	5174	-4109	-13561	-4865	-13382	1205
0.530833	-26	39	89	-63	-111	-34	15	-15	-21	0	-75	-67	-97	-14	-31	-63	-103	30	-88	-38	-114	-27	-101	-74	-65	1	-102	-16	-75	-72	-149	-75	-359	3272	6395	-1775	3550	-15768	-4219	-1365	960	-13920	-6080	5034	-3646	-13481	-4376	-12286	495
0.531667	-28	38	84	-64	-113	-38	10	-16	-22	0	-78	-72	-99	-45	-35	-64	-104	27	-94	-38	-110	-25	-102	-74	-67	-3	-105	-18	-69	-74	-151	-80	-705	3499	6316	-2110	4683	-16100	-4543	-2189	710	-13924	-5193	4773	-2486	-13409	-3760	-11104	425
0.532500	-25	38	80	-62	-114	-36	8	-17	-23	0	-76	-67	-97	-17	-30	-61	-102	34	-85	-33	-107	-29	-99	-69	-64	-1	-100	-12	-73	-76	-148	-76	-936	3716	6248	-2413	5572	-16345	-4764	-2995	2547	-13853	-4142	4398	-3379	-13354	-2996	-9833	1812
0.533333	-23	44	89	-58	-108	-31	24	-11	-15	3	-70	-64	-93	-18	-30	-60	-99	34	-85	-29	-102	-22	-100	-69	-60	2	-98	-11	-72	-70	-151	-72	-702	3905	6177	-2696	5540	-16512	-4874	-3727	2619	-13732	-2964	3909	-3052	-13338	-2118	-8498	2043
0.534167	-23	41	90	-59	-103	-33	9	-18	-19	3	-73	-64	-96	-13	-28	-59	-100	38	-86	-29	-104	-23	-101	-70	-62	0	-98	-14	-70	-68	-149	-77	-643	4074	6090	-2960	5401	-16599	-4880	-4389	1910	-13576	-1689	3331	-1162	-13363	-1130	-7092	801
0.535000	-24	45	87	-58	-108	-11	11	-12	-19	10	-74	-63	-94	-8	-31	-56	-103	36	-84	-28	-105	-23	-99	-68	-61	1	-98	-12	-75	-75	-150	-77	-783	4203	5998	-3207	5154	-16608	-4770	-4976	2877	-13396	-350	2671	-1227	-13433	-46	-5633	1499
0.535833	-18	44	86	-60	-111	-35	10	-15	-16	5	-75	-64	-96	-15	-30	-58	-97	36	-85	-32	-108	-25	-100	-70	-63	1	-99	-16	-73	-72	-145	-77	-1312	4311	5883	-3445	4866	-16540	-4563	-5486	2488	-13220	1023	1938	-922	-13552	1125	-4135	1384
0.536667	-23	44	78	-57	-95	-30	10	-13	-15	6	-72	-64	-110	-14	-32	-60	-95	34	-85	-32	-103	-23	-98	-70	-62	0	-101	-14	-76	-70	-166	-79	-1567	4375	5707	-3676	4792	-16407	-4256	-5915	2350	-13048	2390	1161	130	-13714	2316	-2624	1390
0.537500	22	46	85	-58	-110	-33	11	-13	-16	6	-75	-64	-95	-15	-21	-58	-102	34	-85	-30	-105	-24	-99	-70	-63	5	-100	-16	-74	-72	-148	-77	-1478	4395	5580	-3903	4605	-16222	-3873	-6264	2778	-12895	3703	354	-109	-13905	3524	-1101	1638
0.538333	-26	45	88	-60	-110	-32	11	-8	-19	6	-74	-68	-97	-14	-29	-61	-105	35	-88	-32	-108	-24	-100	-69	-62	0	-100	-16	-73	-72	-147	-77	-1629	4380	5377	-4127	4242	-15987	-3420	-6535	2213	-12773	4929	-457	160	-14120	4717	409	1188
0.539167	-24	44	85	-59	-112	-32	11	-12	-22	5	-74	-65	-97	-12	-28	-60	-101	34	-90	-32	-128	-23	-100	-70	-64	-1	-101	-13	-73	-72	-149	-75	-1807	4310	5138	-4348	3904	-15718	-2919	-6738	1819	-12687	6031	-1259	1560	-14340	5829	1895	-1834
0.540000	-23	45	84	-58	-109	-31	22	-13	-22	2	-78	-64	-98	-12	-28	-59	-102	34	-90	-31	-108	-22	-98	-73	-67	-4	-103	-12	-78	-72	-150	-78	-1760	4193	4852	-4569	3504	-15459	-2394	-6881	1570	-12642	6981	-2040	1637	-14554	6865	3330	-1439
0.540833	-28	42	82	-59	-112	-33	9	-14	-22	4	-76	-64	-95	-13	-47	-59	-105	34	-83	-29	-108	-22	-98	-73	-62	-1	-99	-14	-72	-70	-147	-75	-1917	4033	4531	-4788	3056	-15120	-1855	-6965	991	-12626	7769	-2777	1311	-14739	7772	4696	511
0.541667	-24	42	95	-57	-109	-32	9	-11	-18	4	-74	-62	-95	-9	-28	-60	-101	34	-84	-30	-103	-22	-98	-73	-65	-1	-99	-13	-76	-69	-147	-77	-1941	3832	4166	-5000	2723	-14816	-1334	-7008	1259	-12652	8356	-3457	1674	-14882	8509	5986	1615
0.542500	-27	44	84	-59	-111	-34	12	-15	-19	6	-73	-64	-97	-11	-27	-64	-99	34	-86	-31	-105	-22	-99	-72	-65	8	-100	-14	-74	-70	-153	-78	-1740	3587	3761	-5206	2372	-14519	-845	-7007	870	-12718	8733	-4064	2340	-14964	9055	7180	2678
0.543333	-26	41	87	-58	-112	-35	9	-17	-17	5	-72	-76	-101	-12	-30	-59	-103	36	-85	-30	-110	-22	-102	-72	-64	0	-101	-13	-74	-72	-148	-76	-1793	3312	3324	-5401	1881	-14238	-403	-6982	489	-12776	8898	-4582	2501	-14967	9383	8273	2753
0.544167	-28	42	88	-59	-111	-32	10	-11	-19	5	-73	-63	-97	-15	-31	-59	-100	37	-85	-31	-108	-25	-98	-70	-64	0	-99	-13	-75	-74	-147	-76	-1818	2991	2853	-5573	1382	-13986	-30	-6932	8	-12854	8842	-5004	2603	-14878	9472	9256	2224
0.545000	-24	42	88	-61	-110	-39	10	-13	-18	8	-73	-64	-96	-14	-28	-53	-100	35	-83	-28	-109	-25	-99	-72	-62	1	-98	-12	-78	-69	-147	-75	-1873	2651	2363	-5723	903	-13750	253	-6872	-1065	-12928	8571	-5318	3259	-14691	9305	10126	1304
0.545833	-24	44	89	-59	-108	-35	15	-11	-17	6	-72	-65	-100	-14	-26	-57	-101	36	-83	-29	-114	-23	-96	-68	-62	1	-98	-13	-76	-69	-148	-75	-1899	2292	1853	-5845	577	-13573	443	-6809	-373	-12986	8091	-5517	2547	-14402	8879	10869	848
0.546667	-23	41	88	-59	-129	-34	13	-11	-8	7	-72	-60	-96	-9	-25	-57	-99	38	-80	-30	-103	-19	-94	-66	-59	1	-96	-9	-70	-67	-143	-70	-1607	1919	1338	-5914	240	-13422	533	-6746	500	-13018	7425	-5595	1321	-14002	8198	11489	-21
0.547500	-25	41	89	-59	-109	-32	12	-13	-17	6	-73	-65	-96	-7	-27	-58	-100	38	-81	-32	-105	-15	-96	-68	-64	0	-98	-14	-74	-68	-143	-73	-1285	1544	822	-5989	-231	-13307	501	-6687	-1131	-13013	6569	-5558	2747	-13510	7278	11985	-2529
0.548333	-26	42	87	-60	-109	-33	10	-12	-18	5	-72	-64	-91	-13	-26	-60	-104	34	-84	-33	-108	-23	-99	-69	-65	-4	-102	-13	-76	-69	-146	-75	-1204	1172	316	-6013	-676	-13229	360	-6638	-79	-12959	5590	-5393	2476	-12927	6134	12354	-2319
0.549167	-26	37	87	-59	-104	-38	9	-17	-26	0	-75	-65	-98	-12	-28	-59	-101	36	-84	-30	-108	-38	-86	-70	-65	-4	-104	-10	-74	-58	-147	-76	-1509	807	-174	-5990	-1074	-13178	113	-6593	-612	-12848	4480	-5108	2252	-12260	4800	12615	-2107
0.550000	-27	39	86	-61	-112	-25	11	-14	-21	4	-74	-63	-98	-10	-24	-61	-103	34	-82	-31	-109	-21	-99	-68	-64	0	-100	-16	-74	-69	-148	-77	-1367	456	-639	-5902	-1372	-13152	-238	-6556	-547	-12670	3285	-4703	2222	-11522	3298	12763	-1565
0.550833	-26	37	88	-59	-111	-32	10	-15	-24	-38	-77	-63	-98	-12	-27	-59	-102	40	-94	-26	-108	-22	-99	-70	-66	-4	-104	-14	-77	-70	-147	-77	-942	135	-1073	-5814	-1508	-13135	-677	-6503	-76	-12425	2011	-4184	1636	-10737	1689	12804	-912
0.551667	-27	39	87	-60	-113	-32	9	-35	-23	3	-74	-66	-98	-14	-29	-63	-104	35	-81	-33	-107	-22	-98	-69	-64	0	-101	-12	-77	-69	-147	-78	-772	-160	-1465	-5664	-1834	-13126	-1205	-6490	148	-12101	699	-3558	1101	-9918	12	12743	-49
0.552500	-24	43	90	-59	-111	-33	12	-12	-18	6	-73	-65	-97	-14	-26	-58	-98	38	-81	-26	-104	-19	-97	-65	-62	0	-60	-10	-70	-66	-145	-72	-607	-419	-1813	-5468	-2454	-13107	-1779	-6453	-252	-11708	-618	-2834	2401	-9084	-1674	12590	-1116
0.553333	-23	44	90	-60	-110	-30	15	-13	-22	5	-70	-61	-94	-14	-25	-57	-94	36	-81	-27	-101	-17	-97	-65	-61	0	-95	-8	-73	-69	-147	-73	-315	-641	-2117	-5240	-2683	-13074	-2406	-6407	-61	-11231	-1923	-2028	2849	-8260	-3335	12344	251
0.554167	-21	43	93	-58	-110	-31	12	-13	-16	2	-70	-62	-95	-11	-27	-59	-97	35	-80	-28	-105	-16	-99	-68	-64	0	-95	-10	-73	-68	-145	-73	62	-827	-2376	-4975	-2806	-13017	-3066	-6359	-441	-10699	-3186	-1146	2159	-7456	-4921	12021	1949
0.555000	-23	42	86	-58	-109	-30	12	-13	-29	6	-72	-64	-97	-15	-25	-58	-96	37	-80	-28	-102	-19	-96	-66	-61	0	-98	-12	-75	-72	-148	-73	283	-970	-2565	-4688	-2940	-12923	-3732	-6286	107	-10103	-4389	-216	1757	-6691	-6401	11617	1282
0.555833	-22	41	88	-58	-109	-34	11	-13	-15	4	-74	-64	-95	-16	-28	-61	-98	37	-82	-30	-110	-22	-98	-67	-46	-1	-100	-12	-73	-67	-148	-73	467	-1077	-2756	-4393	-2924	-12785	-4405	-6195	-40	-9460	-5524	768	2021	-5968	-7727	11144	295
0.556667	-24	39	88	-59	-110	-34	11	-18	-19	1	-76	-65	-98	-17	-29	-61	-99	34	-84	-30	-109	-24	-100	-72	-64	-3	-103	-15	-78	-74	-149	-77	604	-1140	-2884	-4103	-2956	-12588	-5022	-6084	-119	-8758	-6570	1770	1972	-5314	-8879	10611	-837
0.557500	-29	36	80	-62	-114	-38	7	-18	-21	1	-78	-66	-98	-15	-29	-64	-109	29	-86	-31	-109	-23	-100	-69	-63	-9	-99	-15	-74	-72	-150	-76	500	-1166	-2969	-3825	-3071	-12322	-5612	-5940	-162	-8023	-7503	2784	1784	-4726	-9829	10028	-1250
0.558333	-25	39	85	-57	-110	-34	8	-16	-21	2	-75	-66	-99	-18	-29	-60	-95	34	-84	-31	-105	-24	-100	-70	-64	-1	-101	-11	-75	-68	-148	-73	405	-1150	-3018	-3577	-3247	-11981	-6146	-5773	-834	-7251	-8329	3781	2199	-4209	-10567	9394	-687
0.559167	-23	40	86	-57	-113	-32	13	-12	-18	4	-70	-65	-97	-15	-28	-61	-100	35	-85	-33	-104	-22	-99	-68	-60	-5	-100	-14	-72	-69	-149	-75	278	-1099	-3037	-3386	-3210	-11571	-6609	-5565	-370	-6465	-9027	4754	1913	-3767	-11094	8717	633
0.560000	-19	39	88	-57	-108	-35	11	-14	-14	2	-74	-63	-95	-13	-26	-58	-101	34	-82	-28	-104	-22	-98	-72	-62	-3	-100	-12	-74	-64	-150	-75	168	-1013	-3040	-3256	-2990	-11078	-6991	-5339	1285	-5674	-9609	5675	298	-3402	-11412	8004	1632
0.560833	-25	40	87	-59	-111	-31	13	-12	-18	6	-70	-56	-96	-15	-27	-62	-101	33	-81	-33	-108	-24	-96	-69	-64	2	-98	-11	-72	-67	-147	-72	69	-896	-3024	-3209	-2943	-10501	-7306	-5080	-561	-4883	-10068	6536	1730	-3107	-11537	7274	-772
0.561667	-26	42	87	-56	-110	-34	11	-13	-18	2	-74	-64	-94	-14	-27	-60	-103	34	-84	-34	-105	-25	-101	-70	-63	-7	-101	-13	-73	-69	-145	-74	-203	-748	-2998	-3285	-2812	-9853	-7530	-4803	353	-4096	-10415	7311	1519	-2872	-11482	6521	-1696
0.562500	-10	43	87	-58	-108	-33	11	-16	-16	5	-73	-66	-96	-13	-30	-59	-100	35	-80	-32	-107	-25	-100	-65	-65	-1	-101	-14	-75	-72	-149	-75	-197	-577	-2959	-3421	-2619	-9119	-7668	-4494	-222	-3331	-10644	7994	1145	-2694	-11275	5760	-2081
0.563333	-22	41	75	-61	-115	-30	12	-12	-19	4	-73	-66	-100	-15	-27	-58	-100	32	-84	-35	-109	-26	-97	-67	-61	0	-99	-12	-67	-69	-147	-73	-367	-376	-2910	-3689	-2454	-8316	-7724	-4149	-73	-2587	-10771	8571	970	-2555	-10935	5022	-2454
0.564167	-25	43	86	-60	-104	-33	10	-15	-19	3	-74	-67	-97	-15	-27	-62	-99	29	-84	-36	-104	-24	-101	-70	-64	-3	-104	-14	-77	-70	-148	-73	-624	-152	-2857	-4057	-2376	-7445	-7706	-3832	-131	-1883	-10797	9029	1026	-2445	-10504	4287	-3198
0.565000	-27	40	84	-62	-114	-35	11	-16	-17	16	-75	-67	-101	-17	-30	-62	-101	28	-88	-39	-109	-25	-101	-70	-64	-4	-104	-16	-70	-74	-148	-77	-516	93	-2797	-4529	-2142	-6527	-7623	-3489	246	-1212	-10763	9358	179	-2358	-10009	3571	-2641
0.565833	-27	39	88	-62	-110	-32	9	-19	-18	-1	-77	-65	-96	-27	-29	-60	-103	28	-84	-34	-105	-25	-100	-55	-63	-4	-104	-12	-73	-70	-146	-74	-400	365	-2715	-5087	-1832	-5562	-7480	-3134	-213	-579	-10650	9554	920	-2277	-9473	2902	-4572
0.566667	-24	38	88	-60	-107	-31	13	-4	-21	3	-73	-65	-95	-15	-31	-60	-104	29	-84	-32	-105	-24	-99	-70	-64	-1	-99	-16	-73	-68	-151	-77	-409	654	-2619	-5716	-1658	-4565	-7292	-2780	244	17	-10481	9614	1182	-2193	-8936	2275	-5668
0.567500	-26	44	88	-58	-108	-35	12	-17	-21	5	-73	-62	-96	-15	-28	-59	-101	32	-84	-34	-95	-25	-100	-74	-62	-5	-102	-12	-72	-68	-146	-78	-317	966	-2505	-6403	-1550	-3542	-7073	-2434	-300	560	-10277	9540	837	-2095	-8415	1704	-3687
0.568333	-24	35	89	-61	-109	-36	15	-14	-16	9	-73	-64	-92	-18	-30	-63	-98	34	-82	-33	-104	-24	-99	-70	-62	-3	-100	-12	-74	-69	-149	-93	-160	1296	-2383	-7129	-1313	-2515	-6825	-2092	22	1058	-10038	9320	522	-1982	-7935	1203	-2715
0.569167	-28	40	90	-61	-111	-34	11	-16	-17	2	-74	-64	-96	-15	-31	-59	-99	34	-100	-32	-107	-26	-82	-70	-65	-1	-100	-13	-74	-70	-148	-77	123	1647	-2192	-7855	-1029	-1499	-6571	-1766	-58	1513	-9816	8977	180	-1838	-7505	748	-1744
0.570000	-25	41	87	-55	-111	-34	13	-14	-21	4	-73	-65	-97	-19	-32	-60	-104	33	-84	-32	-108	-26	-98	-73	-73	-1	-102	-13	-77	-73	-135	-79	2407	2018	-1974	-8568	-870	-504	-6312	-1461	138	1914	-9580	8511	-354	-1665	-7139	403	-937
0.570833	-25	40	86	-64	-112	-36	10	-14	-17	4	-74	-66	-99	-13	-29	-59	-104	33	-83	-36	-108	-27	-99	-72	-65	0	-104	-13	-78	-72	-149	-77	5430	2400	-1765	-9242	-715	452	-6069	-1179	901	2297	-9349	7925	-942	-1454	-6830	114	-824
0.571667	-24	40	92	-60	-112	-31	13	-14	-22	3	-73	-64	-97	-17	-31	-61	-96	36	-83	-34	-111	-24	-100	-70	-69	-1	-104	-16	-75	-72	-156	-76	4827	2799	-1457	-9825	-544	1358	-5840	-923	933	2586	-9134	7250	-1135	-1210	-6586	-99	-1290
0.572500	-23	41	88	-58	-112	-32	15	-12	-16	5	-73	-62	-97	-14	-29	-58	-99	35	-84	-33	-95	-21	-112	-69	-59	1	-99	-13	-70	-69	-146	-76	3567	3212	-1138	-10368	-578	2204	-5640	-697	1113	2860	-8938	6486	-1440	-935	-6404	-241	-1655
0.573333	-28	42	88	-58	-111	-31	11	-14	-22	7	-73	-66	-96	-14	-29	-58	-101	36	-84	-33	-105	-23	-101	-72	-67	0	-102	-14	-75	-70	-146	-73	3102	3625	-778	-10794	-1127	2978	-5475	-516	3101	3084	-8766	5660	-3860	-641	-6279	-324	-1126
0.574167	-28	39	85	-62	-112	-34	9	-15	-23	1	-73	-65	-97	-15	-32	-59	-103	33	-85	-32	-104	-21	-100	-72	-63	0	-97	-11	-75	-68	-147	-79	2337	4049	-380	-11110	-2845	3669	-5343	-361	1291	3280	-8613	4782	-3280	-319	-6182	-351	-2761
0.575000	-27	33	88	-60	-108	-33	10	-17	-24	4	-70	-62	-98	-14	-30	-60	-102	38	-83	-30	-107	-21	-99	-75	-65	-1	-98	-11	-74	-70	-148	-78	1688	4448	40	-11313	-3881	4260	-5249	-259	1610	3435	-8481	3865	-3276	15	-6120	-324	-2933
0.575833	-25	42	87	-59	-108	-31	11	-15	-19	8	-70	-61	-97	-16	-32	-63	-101	68	-79	-51	-104	-22	-98	-69	-64	1	-97	-12	-70	-70	-148	-74	1124	4894	484	-11407	-3029	4770	-5185	-198	1195	3559	-8363	2922	-3588	364	-6066	-272	-2103
0.576667	-24	42	109	-70	-110	-33	9	-14	-16	5	-74	-64	-95	-14	-27	-58	-95	38	-81	-32	-102	-22	-97	-68	-65	1	-101	-12	-72	-70	-131	-76	590	5303	935	-11397	-2432	5170	-5158	-186	635	3654	-8255	1974	-3822	709	-6006	-185	-1958
0.577500	-23	40	88	-59	-112	-33	11	-15	-15	5	-72	-64	-97	-14	-30	-72	-99	37	-81	-33	-105	-22	-97	-69	-64	0	-100	-12	-77	-73	-149	-75	321	5701	1388	-11300	-2181	5477	-5150	-224	597	3724	-8141	1042	-3833	1044	-5933	-92	-1916
0.578333	-22	41	88	-57	-111	-32	10	-12	-17	4	-73	-64	-95	-14	-32	-60	-101	36	-84	-32	-107	-23	-98	-68	-63	0	-100	-12	-73	-68	-148	-74	68	6057	1833	-11136	-1612	5680	-5165	-318	1410	3775	-8018	132	-4565	1371	-5831	-6	-575
0.579167	-22	42	88	-59	-109	-31	11	-15	-15	4	-73	-63	-96	-15	-26	-59	-100	36	-82	-28	-111	-21	-96	-68	-63	1	-97	-12	-73	-69	-146	-73	-138	6440	2263	-10926	-1133	5791	-5191	-456	650	3801	-7885	-744	-3029	1678	-5697	67	-595
0.580000	-25	44	86	-57	-109	-31	12	-13	-16	7	-72	-61	-94	-13	-26	-57	-100	36	-81	-30	-108	-18	-96	-64	-62	7	-98	-10	-75	-79	-145	-72	-472	6774	2674	-10703	-780	5805	-5217	-648	1058	3821	-7723	-1574	-1404	1963	-5513	111	-1660
0.580833	-23	44	89	-55	-112	-30	12	-13	-19	3	-72	-61	-96	-11	-27	-58	-82	39	-79	-29	-108	-18	-96	-66	-64	3	-101	-11	-74	-66	-144	-72	-856	7077	3016	-10485	-211	5726	-5241	-889	529	3819	-7531	-2366	-1153	2215	-5289	114	-68
0.581667	-26	39	89	-57	-118	-30	11	16	-19	5	-72	-62	-98	-14	-29	-60	-105	36	-84	-31	-108	-21	-98	-79	-63	1	-102	-13	-75	-72	-148	-76	-1062	7342	3325	-10308	353	5563	-5251	-1180	543	3819	-7304	-3100	-954	2434	-5022	68	851
0.582500	-28	41	86	-61	-114	-34	5	-17	-24	2	-76	-66	-113	-21	-29	-60	-103	34	-85	-32	-107	-22	-101	-73	-68	-3	-103	-14	-76	-73	-147	-75	-1160	7579	3578	-10180	488	5325	-5236	-1520	506	3805	-7027	-3773	-80	2622	-4708	-26	1014
0.583333	-26	42	91	-58	-112	-34	8	-15	-21	6	-74	-64	-102	-17	-28	-62	-101	34	-86	-31	-107	-22	-98	-66	-65	-7	-101	-12	-73	-69	-148	-77	-1378	7778	3771	-10120	342	5025	-5181	-1893	216	3800	-6704	-4390	210	2777	-4354	-181	351
0.584167	-24	42	86	-56	-109	-35	8	-14	-17	4	-72	-63	-107	-13	-28	-60	-101	35	-84	-32	-109	-23	-100	-68	-66	0	-100	-13	-75	-69	-144	-74	-1542	7955	3911	-10162	339	4673	-5098	-2309	81	3785	-6343	-4948	-102	2903	-3966	-398	-625
0.585000	-26	40	87	-58	-110	-34	24	-14	-21	6	-74	-63	-96	-16	-29	-57	-102	35	-83	-30	-107	-19	-97	-67	-65	0	-101	-14	-64	-70	-146	-76	-1699	8090	3987	-10291	94	4275	-4967	-2753	-731	3778	-5925	-5448	-352	2992	-3549	-669	-621
0.585833	-24	40	85	-59	-112	-32	11	-15	-21	7	-72	-69	-97	-14	-26	-58	-103	37	-84	-30	-104	-21	-96	-69	-61	0	-99	-12	-74	-66	-147	-75	-2071	8194	3996	-10512	-83	3853	-4789	-3217	-1450	3768	-5466	-5894	-1360	3055	-3114	-993	-288
0.586667	-25	37	88	-56	-110	-27	15	-12	-21	5	-72	-64	-94	-11	-26	-60	-98	36	-82	-29	-109	-19	-96	-67	-62	1	-100	-12	-72	-56	-145	-69	-2351	8272	3944	-10826	119	3406	-4557	-3722	517	3762	-4967	-6291	-4391	3095	-2664	-1369	545
0.587500	-25	42	89	-56	-107	-32	15	-13	-17	6	-70	-61	-97	-13	-58	-60	-101	35	-84	-30	-104	-15	-97	-67	-63	3	-99	-12	-70	-67	-143	-72	-2217	8315	3831	-11217	-315	2951	-4282	-4239	-523	3762	-4439	-6629	-4416	3111	-2215	-1790	-1326
0.588333	-40	44	89	-95	-112	-33	13	-11	-21	4	-72	-62	-97	-12	-26	-58	-99	36	-83	-29	-104	-19	-95	-67	-62	2	-97	-15	-75	-67	-144	-74	-2152	8343	3676	-11684	-650	2506	-3950	-4770	-839	3759	-3877	-6931	-4523	3107	-1775	-2248	-3682
0.589167	-17	45	91	-59	-111	-32	12	-12	-16	5	-70	-65	-96	-16	-27	-63	-102	42	-84	-31	-105	-24	-98	-68	-78	0	-98	-11	-75	-66	-147	-76	-2170	8348	3471	-12187	-387	2068	-3570	-5306	-663	3765	-3298	-7192	-5142	3088	-1348	-2735	-3748
0.590000	-25	42	89	-62	-110	-39	20	-15	-28	2	-75	-66	-98	-17	-30	-61	-103	33	-87	-33	-108	-25	-102	-73	-70	-4	-100	-15	-74	-74	-148	-76	-1485	8343	3227	-12727	-216	1657	-3165	-5854	-892	3772	-2717	-7418	-4931	3060	-944	-3246	-3732
0.590833	-28	37	84	-63	-111	-39	25	-16	-15	1	-76	-67	-99	-18	-34	-64	-102	50	-91	-32	-105	-23	-101	-69	-60	-1	-102	-14	-74	-72	-147	-76	119	8337	2973	-13269	-379	1299	-2713	-6370	-845	3788	-2130	-7611	-4401	3030	-566	-3760	-3576
0.591667	-25	41	86	-62	-115	-36	9	-15	-19	1	-75	-66	-99	-17	-33	-63	-102	33	-85	-33	-112	-27	-99	-69	-63	0	-100	-13	-65	-70	-145	-74	812	8328	2699	-13792	-672	987	-2238	-6931	106	3816	-1546	-7777	-4855	3000	-218	-4271	-3044
0.592500	-25	44	90	-59	-110	-34	11	-12	-16	5	-73	-65	-94	-18	-29	-59	-99	36	-76	-31	-105	-23	-97	-66	-61	2	-99	-12	-72	-69	-145	-73	-217	8325	2420	-14285	-456	741	-1732	-7464	-94	3852	-982	-7921	-3272	2971	92	-4777	-4015
0.593333	-24	43	90	-58	-109	-31	11	-13	-16	6	-72	-64	-90	-14	-28	-59	-99	37	-85	-32	-102	-22	-99	-67	-60	12	-98	-12	-73	-73	-144	-70	-1097	8328	2137	-14737	8	545	-1222	-7989	280	3894	-455	-8045	-610	2950	361	-5266	-6252
0.594167	-25	45	90	-60	-110	-30	11	-11	-21	4	-74	-65	-110	-15	-29	-59	-99	22	-85	-32	-104	-23	-99	-103	-63	1	-100	-11	-73	-69	-146	-74	-2027	8351	1866	-15121	287	445	-708	-8507	173	3949	40	-8158	706	2938	586	-5739	-2661
0.595000	-25	43	87	-60	-112	-32	11	-13	-16	6	-73	-66	-94	-14	-30	-60	-101	33	-88	-35	-105	-22	-99	-63	-62	1	-100	-10	-73	-67	-145	-74	-2754	8390	1608	-15434	170	405	-199	-9014	222	4016	505	-8255	1176	2936	768	-6189	3627
0.595833	-24	43	88	-60	-105	-32	11	-14	-18	-4	-73	-64	-95	-27	-30	-58	-100	35	-84	-43	-103	-22	-98	-68	-67	-3	-101	-11	-74	-68	-145	-73	-2386	8447	1386	-15683	140	450	300	-9512	257	4097	915	-8335	2543	2945	908	-6608	10783
0.596667	-27	39	90	-60	-116	-32	11	-10	-19	2	-70	-65	-96	-16	-31	-63	-102	35	-87	-29	-104	-21	-97	-67	-61	2	-101	-9	-77	-69	-147	-77	-1361	8536	1188	-15860	237	562	779	-9998	-285	4200	1279	-8426	4162	2965	989	-6991	17673
0.597500	-23	42	87	-60	-109	-34	8	-15	-21	9	-73	-65	-95	-15	-30	-63	-104	34	-86	-32	-104	-24	-103	-73	-65	0	-101	-11	-74	-72	-149	-75	-40	8649	1015	-15980	97	751	1232	-10472	-287	4308	1585	-8505	5029	2988	1048	-7344	21126
0.598333	-26	41	85	-62	-109	-33	9	-13	-16	0	-73	-66	-101	-21	-34	-63	-102	30	-86	-34	-109	-25	-103	-72	-64	-4	-103	-15	-49	-76	-151	-79	1507	8788	869	-16057	184	998	1658	-10934	-534	4427	1836	-8582	5666	3022	1051	-7663	20891
0.599167	-26	39	85	-63	-112	-36	5	-16	-19	0	-73	-68	-97	-21	-33	-61	-99	46	-85	-33	-110	-26	-103	-69	-61	-3	-101	-12	-74	-74	-146	-75	2834	8959	756	-16097	227	1304	2052	-11401	-1131	4555	2032	-8654	6505	3060	1019	-7948	18002
0.600000	-23	44	84	-60	-107	-34	10	-13	-17	2	-70	-65	-96	-18	-30	-60	-101	33	-86	-31	-103	-22	-98	-69	-64	-4	-101	-13	-79	-68	-147	-76	3290	9154	671	-16127	89	1651	2404	-11847	370	4685	2164	-8726	5776	3094	941	-8208	14229
0.600833	-22	40	87	-49	-109	-32	13	-11	-16	4	-72	-63	-93	-18	-36	-57	-96	30	-84	-31	-104	-21	-98	-67	-58	-3	-98	-11	-72	-70	-145	-77	3210	9375	605	-16180	246	2021	2711	-12291	250	4816	2242	-8796	6346	3120	824	-8435	7858
0.601667	-21	45	86	-50	-107	-32	13	-13	-18	3	-72	-63	-96	-16	-26	-59	-98	34	-84	-32	-107	-21	-98	-68	-81	-5	-99	-11	-73	-68	-147	-55	2634	9617	555	-16237	352	2405	2984	-12728	-644	4937	2258	-8867	7612	3128	662	-8646	-776
0.602500	-27	39	84	-59	-111	-34	10	-15	-17	1	-73	-65	-97	-21	-28	-63	-103	29	-86	-32	-105	-26	-101	-69	-67	-4	-101	-13	-74	-68	-146	-75	1476	9879	532	-16350	576	2782	3208	-13169	-57	5038	2220	-8947	6420	3116	459	-8843	-5052
0.603333	-22	41	86	-62	-116	-33	8	-16	-21	2	-74	-63	-98	-18	-28	-59	-99	33	-86	-31	-103	-26	-102	-70	-61	-1	-101	-11	-77	-72	-147	-76	-274	10155	487	-16527	663	3140	3387	-13599	-453	5118	2130	-9022	5010	3073	219	-9021	-5285
0.604167	-25	40	85	-60	-111	-32	8	-13	-23	6	-79	-65	-99	-18	-30	-60	-102	32	-87	-30	-104	-32	-99	-70	-64	-1	-101	-13	-74	-69	-150	-77	-2290	10443	458	-16781	603	3460	3527	-14029	-406	5159	1978	-9107	4284	2992	-58	-9208	-2753
0.605000	-25	44	86	-61	-112	-33	10	-15	13	5	-73	-65	-99	-17	-28	-60	-100	34	-86	-33	-111	-26	-101	-65	-63	-3	-100	-12	-76	-68	-152	-76	-3478	10739	423	-17114	808	3724	3619	-14458	305	5150	1778	-9182	2600	2866	-378	-9396	-1131
0.605833	-24	41	87	-60	-107	-33	11	-16	-16	2	-70	-64	-97	-17	-26	-59	-100	34	-86	-30	-108	-24	-100	-69	-64	-3	-99	-12	-74	-72	-149	-77	-3215	11035	384	-17543	864	3920	3673	-14886	-471	5081	1518	-9271	641	2687	-742	-9600	-2333
0.606667	-26	50	85	-61	-112	-33	10	-16	-17	5	-73	-67	-97	-16	-31	-58	-100	35	-70	-40	-107	-26	-100	-72	-63	-4	-101	-17	-76	-70	-149	-79	-2225	11325	306	-18060	778	4034	3678	-15312	-687	4936	1209	-9362	141	2450	-1148	-9828	-7876
0.607500	-27	38	82	-60	-114	-34	7	-17	-36	0	-78	-70	-94	-14	-31	-61	-100	35	-84	-32	-103	-26	-100	-72	-60	-5	-103	-15	-73	-69	-146	-76	-1721	11614	231	-18650	869	4056	3641	-15739	-501	4714	845	-9461	-580	2147	-1594	-10085	-11864
0.608333	-46	43	85	-60	-108	-32	9	-16	-17	5	-75	-68	-92	-16	-29	-60	-102	34	-88	-32	-105	-24	-100	-73	-67	-5	-102	-12	-75	-70	-148	-77	-2415	11890	119	-19325	826	3973	3564	-16167	-1134	4409	433	-9552	-1581	1776	-2083	-10380	-15174
0.609167	-27	44	85	-60	-108	-33	12	-17	-23	1	-74	-66	-94	-14	-29	-59	-100	35	-85	-35	-107	-24	-100	-73	-65	-5	-101	-14	-72	-69	-146	-78	-3198	12158	-9	-20068	540	3785	3450	-16596	-866	4004	-39	-9651	-1940	1336	-2621	-10719	-19341
0.610000	-28	40	86	-57	-111	-33	5	-13	-21	5	-73	-66	-97	-14	-30	-63	-101	35	-85	-34	-109	-11	-100	-73	-66	-4	-101	-15	-76	-72	-148	-90	-2637	12409	-165	-20854	399	3487	3270	-17011	-1252	3505	-563	-9766	-1744	820	-3208	-11100	-22935
0.610833	-27	40	86	-58	-112	-25	9	-18	-21	-11	-72	-65	-95	-14	-31	-59	-101	36	-85	-33	-108	-26	-103	-76	-64	0	-100	-13	-80	-70	-149	-77	-2599	12647	-334	-21671	480	3081	3050	-17422	-1524	2904	-1150	-9860	-1303	227	-3846	-11529	-26012
0.611667	-26	39	105	-60	-109	-32	9	-15	-18	3	-74	-66	-99	-15	-31	-58	-120	35	-84	-31	-107	-25	-99	-70	-61	-3	-99	-12	-76	-73	-149	-76	-3301	12872	-521	-22497	414	2567	2797	-17817	-1849	2199	-1799	-9960	-745	-436	-4534	-12005	-26659
0.612500	-25	42	89	-59	-109	-30	19	-13	-32	7	-73	-63	-94	-13	-27	-55	-98	39	-82	-32	-107	-22	-97	-68	-62	0	-96	-10	-73	-66	-145	-73	-3328	13083	-720	-23317	442	1954	2484	-18195	-2628	1400	-2515	-10052	276	-1157	-5272	-12525	-23721
0.613333	-25	44	91	-56	-108	-31	13	-11	-16	7	-69	-63	-94	-11	-30	-55	-99	41	-80	-29	-103	-13	-94	-65	-58	1	-99	-10	-69	-67	-143	-74	-3677	13278	-928	-24121	503	1235	2111	-18549	-1943	501	-3308	-10136	259	-1950	-6079	-13086	-17089
0.614167	-25	45	87	-56	-107	-29	11	-12	-19	7	-70	-62	-93	-12	-26	-53	-102	35	-83	-30	-102	-19	-94	-67	-62	1	-94	-10	-70	-66	-144	-73	-4071	13466	-1152	-24884	647	424	1681	-18875	-1443	-473	-4177	-10207	-29	-2803	-6932	-13692	-9161
0.615000	-23	40	88	-55	-112	-30	12	-13	-19	3	-74	-63	-95	-15	-29	-58	-101	36	-85	-34	-111	-22	-95	-69	-63	0	-101	-12	-70	-67	-144	-75	-3871	13644	-1347	-25592	745	-463	1195	-19161	-3031	-1528	-5107	-10296	1733	-3714	-7854	-14327	-3575
0.615833	-24	39	86	-55	-111	-32	7	-15	-19	4	-74	-65	-97	-11	-23	-60	-104	36	-83	-30	-103	-19	-97	-68	-65	0	-98	-12	-72	-68	-145	-76	-3607	13824	-1540	-26210	810	-1419	658	-19390	-2111	-2625	-6110	-10304	1651	-4667	-8820	-14992	2736
0.616667	5	43	87	-58	-109	-31	9	-13	-21	5	-72	-62	-95	-14	-26	-56	-100	37	-82	-31	-116	-22	-98	-68	-63	0	-101	-14	-72	-66	-146	-72	-2270	14004	-1714	-26787	934	-2426	71	-19558	-2648	-3777	-7190	-10330	1694	-5656	-9825	-15665	7580
0.617500	-28	44	87	-58	-110	-31	12	-30	-19	8	-70	-60	-98	-15	-28	-59	-102	37	-82	-33	-107	-19	-98	-69	-64	0	-98	-12	-77	-68	-148	-75	-254	14181	-1856	-27256	995	-3494	-566	-19660	-2456	-4953	-8324	-10338	2048	-6674	-10863	-16361	11893
0.618333	-23	43	89	-61	-113	-32	10	-14	-21	6	-70	-63	-93	-14	-27	-55	-100	38	-84	-36	-108	-22	-99	-66	-64	0	-101	-12	-72	-68	-144	-78	1556	14363	-1972	-27642	1130	-4609	-1240	-19636	-1974	-6133	-9517	-10339	1899	-7700	-11922	-17062	17214
0.619167	-23	45	89	-58	-109	-29	13	-11	-18	9	-69	-63	-100	-16	-27	-56	-128	39	-84	-29	-107	-18	-96	-68	-59	1	-97	-14	-74	-67	-143	-70	2748	14553	-2041	-27950	1019	-5754	-1937	-19525	-1728	-7303	-10748	-10329	1613	-8758	-12983	-17778	22045
0.620000	-23	44	89	-58	-108	-29	15	-12	-19	8	-68	-62	-94	-14	-25	-56	-99	37	-79	-29	-102	-18	-98	-66	-57	0	-98	-10	-70	-68	-144	-73	3581	14750	-2072	-28135	831	-6938	-2654	-19291	-1846	-8445	-12008	-10317	2491	-9821	-14041	-18505	21366
0.620833	-21	44	86	-56	-107	-29	16	-12	-19	5	-72	-62	-95	-12	-26	-57	-101	35	-83	-30	-103	-17	-99	-67	-63	-1	-100	-11	-69	-67	-144	-94	4375	14952	-2060	-28244	770	-8140	-3372	-18929	-1454	-9547	-13288	-10323	2368	-10883	-15072	-19242	21226
0.621667	-26	42	88	-56	-107	-29	17	-12	-16	3	-68	-63	-95	-12	-25	-55	-101	35	-82	-28	-99	-17	-98	-65	-60	1	-99	-7	-70	-66	-141	-74	5108	15158	-2006	-28277	707	-9361	-4084	-18457	-1338	-10593	-14561	-10345	1746	-11933	-16052	-19987	22552
0.622500	-26	40	88	-58	-112	-31	9	-15	-22	-17	-70	-65	-92	-15	-28	-58	-101	35	-84	-34	-104	-23	-101	-73	-64	-1	-100	-16	-76	-68	-148	-74	5366	15362	-1931	-28231	970	-10601	-4790	-17798	-369	-11574	-15811	-10399	1316	-12967	-16964	-20735	22778
0.623333	-26	41	85	-59	-110	-33	9	-16	-21	2	-73	-65	-98	-18	-30	-63	-83	30	-86	-34	-108	-24	-104	-74	-64	3	-101	-15	-77	-74	-150	-76	5246	15570	-1840	-28111	880	-11860	-5459	-17026	106	-12475	-17003	-10500	1329	-13976	-17785	-21498	23429
0.624167	-32	38	82	-63	-111	-35	5	-16	-25	1	-74	-64	-97	-18	-30	-61	-102	34	-85	-32	-109	-26	-103	-69	-67	0	-100	-13	-72	-69	-147	-76	5262	15763	-1761	-27930	-120	-13119	-6086	-16140	725	-13290	-18106	-10654	1473	-14944	-18481	-22270	23830
0.625000	-34	39	84	-59	-107	-33	9	-14	-21	1	-74	-65	-97	8	-31	-59	-101	34	-87	-32	-102	-24	-98	-69	-64	0	-100	-14	-77	-73	-148	-76	4872	15935	-1719	-27663	-694	-14366	-6669	-15156	1049	-14026	-19099	-10904	1474	-15880	-19055	-23061	24191
0.625833	-25	39	86	-61	-110	-32	9	-15	-27	5	-72	-64	-96	-17	-28	-57	-101	36	-85	-32	-105	-24	-99	-69	-57	1	-100	-11	-73	-64	-145	-76	4083	16081	-1755	-27355	-452	-15609	-7201	-14102	680	-14686	-19958	-11202	1498	-16768	-19468	-23864	23828
0.626667	-25	41	87	-57	-109	-30	11	-13	-17	4	-73	-64	-95	-25	-30	-59	-99	37	-82	-30	-107	-24	-99	-70	-59	0	-100	-13	-74	-69	-148	-75	3833	16189	-1888	-26995	-452	-16834	-7680	-13007	1173	-15277	-20651	-11619	876	-17603	-19714	-24684	22159
0.627500	-22	39	86	-60	-109	-31	10	-14	-13	5	-76	-60	-92	-17	-28	-58	-100	33	-84	-29	-107	-16	-100	-68	-63	-3	-97	-11	-73	-66	-146	-74	3694	16249	-2188	-26592	-363	-18039	-8128	-11908	2490	-15807	-21147	-12142	-462	-18376	-19775	-25502	19334
0.628333	-23	40	88	-58	-109	-31	11	-15	-23	5	-72	-61	-92	-17	-29	-59	-101	35	-86	-26	-105	-23	-100	-70	-67	-3	-99	-12	-73	-68	-145	-73	3500	16248	-2658	-26148	-511	-19207	-8527	-10847	847	-16285	-21425	-12775	887	-19078	-19649	-26316	12386
0.629167	-25	41	85	-58	-107	-41	10	-14	-17	4	-72	-62	-99	-16	-29	-58	-103	34	-86	-30	-107	-22	-99	-72	-64	-3	-101	-10	-75	-69	-149	-75	3750	16184	-3341	-25672	-871	-20318	-8881	-9873	1975	-16712	-21477	-13538	369	-19699	-19337	-27120	6234
0.630000	-27	43	85	-59	-113	-35	8	-14	-19	6	-79	-61	-98	-17	-31	-60	-100	33	-84	-29	-105	-24	-99	-69	-62	-1	-101	-10	-73	-68	-149	-73	4483	16007	-4254	-25174	-793	-21357	-9207	-9025	1681	-17104	-21289	-14407	-188	-20230	-18820	-27883	1422
0.630833	-15	42	85	-61	-127	-39	8	-14	-23	5	-77	-65	-100	-23	-33	-62	-102	33	-98	-34	-90	-25	-102	-69	-68	-3	-104	-15	-77	-74	-154	-74	5003	15732	-5413	-24669	-824	-22307	-9505	-8353	1804	-17470	-20848	-15403	-670	-20659	-18132	-28591	-1599
0.631667	-29	42	85	-64	-113	-39	8	-16	-24	0	-76	-65	-98	-18	-32	-62	-108	30	-93	-35	-112	-26	-102	-72	-68	-3	-104	-13	-78	-72	-151	-76	5203	15338	-6821	-24162	-1094	-23138	-9778	-7895	1865	-17808	-20168	-16500	-1067	-20962	-17258	-29211	-3200
0.632500	-29	43	84	-62	-115	-36	8	-16	-1	5	-78	-67	-100	-16	-29	-60	-103	36	-84	-32	-104	-21	-95	-68	-64	0	-103	-13	-74	-67	-145	-70	5452	14818	-8466	-23658	-1091	-23825	-10043	-7693	2331	-18115	-19252	-17683	-1997	-21131	-16230	-29719	-2575
0.633333	-27	43	82	-59	-113	-32	10	-15	-22	6	-75	-61	-94	-13	-29	-60	-92	35	-86	-33	-104	-22	-99	-67	-64	0	-101	-10	-74	-68	-147	-72	5501	14144	-10345	-23183	-1029	-24359	-10304	-7775	1628	-18391	-18127	-18941	-787	-21165	-15069	-30093	-4168
0.634167	-26	42	86	-62	-112	-32	12	-1	-22	5	-74	-64	-98	-14	-27	-61	-104	35	-86	-33	-103	-23	-99	-69	-58	-4	-101	-10	-68	-68	-149	-74	4371	13317	-12424	-22748	-840	-24696	-10557	-8165	1901	-18641	-16820	-20250	-174	-21048	-13796	-30302	-4708
0.635000	-28	44	87	-62	-110	-34	13	-13	-21	6	-72	-63	-98	-16	-30	-67	-101	36	-85	-32	-105	-21	-117	-70	-63	0	-100	-11	-70	-69	-149	-75	2776	12332	-14626	-22359	-836	-24839	-10809	-8869	1376	-18846	-15363	-21588	-851	-20771	-12428	-30321	-3132
0.635833	-26	44	90	-59	-108	-34	4	-15	-19	9	-74	-63	-93	-16	-29	-61	-100	35	-84	-32	-90	-23	-100	-70	-61	0	-100	-12	-70	-69	-148	-77	1514	11202	-16965	-22035	-793	-24769	-11052	-9879	1358	-19005	-13790	-22947	-1143	-20344	-11009	-30133	-3524
0.636667	-21	43	85	-58	-107	-31	13	-15	-17	7	-72	-65	-97	-18	-31	-62	-104	33	-84	-34	-103	-26	-100	-72	-63	0	-101	-10	-75	-70	-149	-75	722	9941	-19303	-21785	-581	-24478	-11281	-11187	1058	-19105	-12137	-24281	-614	-19768	-9568	-29731	-4318
0.637500	-24	42	86	-55	-112	-36	9	-11	-17	5	-70	-67	-94	-18	-26	-60	-100	33	-84	-32	-99	-26	-100	-72	-63	0	-99	-10	-70	-72	-147	-73	89	8566	-21578	-21624	-579	-23967	-11485	-12768	860	-19143	-10466	-25570	-545	-19060	-8135	-29105	-6070
0.638333	-23	43	87	-60	-105	-36	9	-13	-21	5	-79	-66	-96	-19	-29	-60	-98	36	-85	-36	-108	-28	-99	-69	-64	-1	-99	-13	-76	-72	-147	-73	-216	7118	-23717	-21552	-455	-23242	-11654	-14576	511	-19108	-8818	-26785	-534	-18240	-6750	-28257	-8868
0.639167	-22	42	84	-64	-116	-34	10	-13	-22	5	-72	-56	-95	-14	-26	-59	-99	33	-85	-34	-105	-24	-102	-69	-63	0	-98	-24	-73	-72	-146	-76	-447	5622	-25638	-21580	-354	-22335	-11774	-16560	-189	-18993	-7246	-27901	85	-17334	-5446	-27202	-11500
0.640000	-23	45	82	-59	-108	-34	12	-14	-25	4	-73	-74	-98	-18	-30	-60	-101	33	-85	-32	-105	-22	-102	-72	-65	-4	-102	-14	-77	-73	-150	-76	-810	4134	-27240	-21696	-462	-21260	-11832	-18668	-462	-18811	-5793	-28908	348	-16371	-4245	-25963	-13303
0.640833	-26	38	79	-65	-114	-36	11	-16	-21	4	-74	-68	-95	-17	-30	-60	-104	33	-87	-32	-107	-25	-100	-69	-63	-1	-102	-11	-72	-68	-147	-75	-840	2708	-28454	-21913	-199	-20058	-11806	-20828	976	-18532	-4480	-29775	-1017	-15381	-3179	-24568	-14207
0.641667	-19	43	85	-63	-95	-31	12	-13	-18	7	-73	-63	-95	-12	-27	-57	-98	36	-88	-32	-104	-24	-100	-73	-62	-3	-101	-10	-73	-73	-146	-74	-1135	1415	-29223	-22221	-56	-18768	-11692	-22992	-848	-18179	-3365	-30500	402	-14410	-2278	-23067	-17111
0.642500	-26	45	87	-64	-109	-30	10	-12	-17	5	-75	-67	-97	-17	-30	-61	-98	33	-87	-33	-104	-24	-104	-73	-64	-1	-102	-13	-74	-72	-149	-76	-2208	268	-29517	-22601	-128	-17420	-11472	-25105	-496	-17756	-2456	-31076	327	-13493	-1560	-21501	-18027
0.643333	-19	41	82	-58	-113	-33	13	-15	-18	7	-74	-67	-98	-16	-30	-62	-102	35	-87	-34	-108	-25	-107	-75	-62	0	-101	-13	-75	-70	-147	-76	-2939	-635	-29312	-23057	19	-16070	-11138	-27118	-646	-17272	-1774	-31498	-68	-12650	-1034	-19926	-15734
0.644167	-27	41	85	-73	-110	-32	10	-14	-30	6	-74	-67	-100	-15	-32	-60	-102	34	-86	-32	-108	-23	-115	-73	-66	-1	-100	-12	-78	-73	-147	-77	-3642	-1245	-28600	-23559	99	-14760	-10684	-28912	-772	-16738	-1324	-31767	-117	-11925	-715	-18377	-12212
0.645000	-25	42	86	-62	-115	-36	9	-13	-22	8	-73	-65	-98	-15	-39	-58	-103	35	-84	-31	-109	-26	-102	-73	-64	0	-98	-13	-75	-70	-149	-75	-4644	-1541	-27426	-24104	105	-13546	-10112	-30507	-860	-16165	-1097	-31855	-72	-11323	-598	-16915	-9054
0.645833	-26	43	87	-60	-109	-31	16	-12	-21	5	-73	-66	-97	-13	-28	-59	-103	36	-83	-29	-108	-21	-99	-70	-64	0	-100	-13	-74	-80	-149	-74	-5599	-1448	-25837	-24661	292	-12456	-9432	-31744	-151	-15573	-1082	-31857	-1196	-10872	-690	-15606	-6346
0.646667	-28	38	84	-61	-109	-30	17	-14	-22	6	-70	-57	-97	-55	-27	-61	-104	35	-84	-30	-103	-21	-98	-69	-65	1	-99	-8	-69	-67	-151	-74	-6090	-953	-23920	-25222	425	-11543	-8646	-32308	-600	-14966	-1245	-31690	-451	-10584	-979	-14458	-7541
0.647500	-25	28	87	-61	-108	-33	13	-15	-22	4	-69	-64	-98	-12	-26	-60	-99	36	-83	-30	-108	-19	-101	-74	-64	0	-101	-11	-73	-67	-147	-73	-6246	-39	-21764	-25769	374	-10824	-7771	-32541	-189	-14369	-1571	-31402	438	-10452	-1459	-13533	-9130
0.648333	-26	42	86	-60	-108	-32	10	-18	-21	-1	-72	-66	-98	-13	-29	-62	-104	35	-85	-34	-107	-24	-101	-76	-65	0	-101	-14	-75	-68	-150	-78	-6524	1289	-19466	-26288	431	-10329	-6818	-32630	-548	-13789	-2011	-31002	72	-10480	-2098	-12857	-6309
0.649167	-27	38	81	-66	-114	-34	7	-19	-23	1	-74	-67	-103	-15	-29	-63	-104	33	-85	-31	-104	-27	-103	-64	-65	1	-99	-13	-76	-70	-148	-74	-6870	3044	-17125	-26762	666	-10064	-5816	-32679	-98	-13241	-2523	-30493	-429	-10640	-2878	-12436	-4164
0.650000	-25	40	84	-66	-110	-36	10	-17	-21	3	-74	-65	-95	-14	-31	-63	-101	19	-85	-30	-107	-24	-100	-74	-66	-3	-100	-14	-76	-69	-148	-77	-6529	5165	-14858	-27188	690	-10031	-4780	-32695	68	-12743	-3077	-29898	122	-10918	-3778	-12285	-2302
0.650833	-24	37	86	-63	-112	-39	9	-15	-22	2	-74	-65	-100	-14	-28	-62	-103	41	-83	-33	-110	-29	-102	-74	-64	0	-102	-16	-75	-70	-149	-73	-6236	7602	-12792	-27551	704	-10234	-3749	-32692	-15	-12302	-3636	-29218	516	-11298	-4749	-12405	-23
0.651667	-25	41	85	-63	-110	-33	11	-27	-17	4	-52	-67	-99	-16	-28	-63	-101	35	-83	-32	-105	-22	-99	-70	-62	0	-102	-17	-77	-72	-147	-83	-6152	10310	-10979	-27864	726	-10635	-2733	-32712	259	-11924	-4144	-28466	663	-11748	-5757	-12738	1764
0.652500	-17	43	87	-61	-109	-33	9	-13	-14	5	-72	-63	-93	-12	-27	-58	-99	38	-81	-32	-102	-21	-97	-68	-76	2	-99	-11	-70	-64	-144	-73	-5602	13202	-9492	-28098	521	-11230	-1755	-32696	7	-11617	-4585	-27658	1118	-12238	-6767	-13307	2428
0.653333	-21	44	90	-59	-108	-30	15	-11	-30	5	-73	-63	-99	-13	-25	-57	-96	32	-81	-29	-103	-18	-97	-67	-61	1	-101	-13	-73	-66	-144	-73	-5192	16202	-8378	-28289	449	-11982	-849	-32717	-728	-11397	-4941	-26807	1453	-12750	-7728	-14052	3089
0.654167	-23	43	86	-59	-108	-32	10	-11	-18	6	-70	-63	-93	-10	-26	-58	-98	37	-80	-30	-102	-18	-84	-62	-61	2	-96	-12	-83	-65	-147	-72	-5111	19241	-7668	-28443	448	-12852	-32	-32701	919	-11254	-5175	-25916	-85	-13256	-8618	-14946	4497
0.655000	-25	43	88	-57	-107	-31	12	-14	-14	5	-72	-63	-95	-12	-28	-57	-78	37	-78	-27	-103	-21	-98	-66	-61	3	-98	-12	-67	-67	-146	-70	-4693	22195	-7364	-28557	495	-13794	684	-32713	98	-11200	-5295	-25008	844	-13738	-9402	-15948	2082
0.655833	-26	41	116	-59	-110	-32	12	-15	-18	7	-72	-66	-94	-9	-29	-61	-96	36	-81	-31	-102	-22	-99	-67	-62	2	-98	-12	-70	-68	-147	-74	-4320	24985	-7422	-28658	700	-14777	1285	-32503	-124	-11227	-5291	-24067	1815	-14179	-10040	-16998	-1216
0.656667	-24	42	89	-60	-105	-26	8	-13	-23	6	-73	-67	-97	-17	-29	-61	-107	34	-84	-32	-108	-26	-102	-72	-67	-3	-101	-17	-76	-70	-149	-76	-3872	27521	-7819	-28744	744	-15742	1766	-32152	-144	-11343	-5168	-23129	2192	-14563	-10514	-18066	-2037
0.657500	-28	38	84	-63	-113	-34	8	-17	-23	2	-77	-70	-98	-18	-30	-63	-103	32	-85	-34	-104	-22	-101	-68	-62	2	-101	-18	-73	-68	-147	-76	-3117	29729	-8470	-28842	828	-16666	2144	-31725	-284	-11524	-4933	-22194	2826	-14889	-10793	-19085	-2721
0.658333	-26	39	86	-59	-111	-34	8	-17	4	4	-74	-66	-96	-15	-35	-62	-100	34	-83	-16	-107	-22	-103	-69	-61	0	-99	-14	-74	-69	-146	-73	-2263	31539	-9316	-28946	1096	-17514	2402	-31285	-297	-11780	-4611	-21275	3325	-15152	-10890	-20037	-2548
0.659167	-23	40	88	-60	-114	-32	15	-15	-15	6	-73	-65	-93	-15	-30	-59	-99	34	-84	-31	-102	-23	-99	-69	-66	3	-99	-12	-70	-68	-147	-74	-1532	32767	-10269	-29076	1143	-18234	2564	-30829	135	-12095	-4220	-20386	2075	-15363	-10780	-20884	-370
0.660000	-22	43	90	-59	-110	-34	12	-15	-17	5	-70	-64	-110	-12	-27	-57	-101	39	-84	-33	-103	-24	-99	-66	-61	1	-98	-14	-69	-66	-144	-69	-969	32767	-11234	-29229	954	-18820	2633	-30357	-377	-12450	-3787	-19539	1835	-15519	-10477	-21602	417
0.660833	-25	39	87	-60	-110	-32	12	-16	-22	5	-75	-67	-97	-15	-47	-60	-103	34	-75	-32	-105	-21	-99	-69	-64	0	-98	-15	-75	-70	-146	-73	-586	32767	-12137	-29432	878	-19245	2629	-29850	-280	-12857	-3334	-18739	2561	-15643	-9998	-22171	-1504
0.661667	-28	41	89	-60	-100	-31	24	-17	-15	6	-72	-63	-95	-13	-27	-60	-101	33	-83	-32	-103	-21	-101	-68	-61	0	-97	-11	-72	-69	-149	-81	-46	32767	-12902	-29663	997	-19503	2566	-29282	-238	-13287	-2885	-18006	2035	-15740	-9362	-22578	-418
0.662500	-25	40	89	-58	-103	-34	12	-18	-18	3	-74	-66	-97	-14	-29	-60	-98	33	-78	-31	-105	-25	-103	-72	-63	-1	-96	-14	-74	-73	-144	-76	530	32767	-13470	-29924	1012	-19590	2474	-28641	-38	-13738	-2467	-17355	1275	-15824	-8596	-22821	-112
0.663333	-28	37	85	-59	-112	-36	16	-19	-19	5	-74	-65	-97	-16	-31	-62	-96	35	-84	-33	-108	-24	-99	-70	-64	0	-97	-14	-74	-69	-145	-76	891	32699	-13786	-30213	835	-19504	2359	-27901	-337	-14180	-2101	-16790	1897	-15899	-7733	-22912	19
0.664167	-28	41	87	-60	-112	-33	11	-18	-21	4	-74	-66	-97	-15	-30	-60	-101	35	-84	-34	-104	-23	-111	-74	-63	-3	-98	-14	-73	-70	-149	-76	1186	31258	-13861	-30533	635	-19267	2238	-27056	-703	-14613	-1800	-16321	2240	-15992	-6802	-22859	1363
0.665000	-26	41	84	-63	-111	-38	-9	-18	-19	3	-74	-70	-97	-17	-32	-63	-102	34	-86	-36	-107	-24	-103	-75	-65	-5	-101	-15	-75	-72	-152	-85	1302	29406	-13651	-30865	845	-18894	2130	-26091	-836	-15024	-1582	-15963	2077	-16099	-5860	-22689	2527
0.665833	-30	38	81	-63	-110	-40	10	-18	-22	1	-78	-67	-100	-16	-32	-61	-103	25	-84	-34	-109	-24	-102	-69	-59	4	-98	-13	-73	-72	-148	-76	1382	27194	-13178	-31195	1112	-18410	2034	-24994	-1352	-15387	-1453	-15713	1869	-16223	-4920	-22415	3328
0.666667	-25	41	84	-60	-108	-33	13	-16	-24	3	-75	-64	-99	-16	-34	-60	-102	35	-84	-31	-104	-21	-99	-69	-66	0	-101	-11	-76	-74	-147	-77	1555	24668	-12481	-31522	919	-17845	1968	-23766	-988	-15705	-1424	-15574	948	-16377	-4028	-22078	2187
0.667500	0	42	87	-60	-115	-33	12	-15	-21	6	-74	-65	-96	-12	-28	-58	-73	35	-85	-33	-109	-23	-98	-67	-63	0	-98	-11	-75	-72	-147	-77	1553	21894	-11604	-31837	878	-17213	1927	-22415	261	-15967	-1491	-15553	-790	-16552	-3217	-21704	1539
0.668333	-27	40	86	-60	-111	-33	12	-13	-18	6	-73	-66	-99	-14	-29	-59	-100	36	-83	-34	-107	-21	-99	-70	-60	0	-98	-12	-79	-72	-149	-75	1572	18919	-10593	-32126	884	-16552	1912	-20964	371	-16163	-1651	-15643	-1477	-16749	-2518	-21323	423
0.669167	-22	44	84	-62	-109	-31	12	-16	-18	4	-73	-65	-96	-12	-29	-59	-101	32	-85	-32	-105	-23	-92	-69	-66	-1	-94	-11	-76	-70	-147	-75	1535	15778	-9513	-32403	843	-15905	1911	-19435	-286	-16293	-1899	-15827	-905	-16953	-1946	-20969	-1751
0.670000	-26	42	86	-59	-114	-32	15	-17	-24	15	-73	-62	-98	-14	-31	-59	-104	35	-82	-30	-108	-21	-99	-70	-66	-4	-99	-14	-73	-72	-149	-82	1377	12552	-8429	-32607	854	-15277	1929	-17876	-262	-16349	-2222	-16105	-1178	-17164	-1522	-20662	-136
0.670833	-30	39	81	-60	-111	-33	12	-14	-22	4	-74	-63	-102	-17	-32	-63	-105	33	-84	-33	-111	-30	-99	-61	-68	-1	-101	-12	-75	-68	-149	-78	1694	9291	-7394	-32683	489	-14713	1944	-16269	28	-16326	-2608	-16460	-2340	-17364	-1245	-20430	1337
0.671667	-27	32	85	-61	-110	-29	13	-14	-22	5	-72	-77	-96	-13	-29	-60	-103	37	-82	-31	-108	-21	-98	-72	-64	-1	-98	-12	-75	-67	-149	-81	2030	6035	-6462	-32737	454	-14210	1951	-14704	254	-16236	-3031	-16879	-2983	-17541	-1117	-20289	1846
0.672500	-18	44	87	-55	-108	-31	12	-14	-18	7	-70	-61	-97	-11	-28	-60	-99	39	-79	-29	-107	-21	-101	-68	-64	2	-96	-10	-68	-65	-148	-77	1901	2815	-5680	-32736	683	-13792	1935	-13197	301	-16076	-3494	-17333	-3608	-17682	-1137	-20254	2126
0.673333	-28	44	86	-58	-109	-33	11	-15	-17	7	-73	-63	-98	-12	-29	-59	-101	20	-82	-31	-107	-21	-102	-72	-64	0	-99	-12	-72	-70	-142	-77	1560	-346	-5077	-32762	636	-13475	1876	-11824	199	-15857	-3983	-17819	-4193	-17783	-1288	-20331	1269
0.674167	-27	41	82	-59	-113	-35	5	-17	-22	4	-70	-63	-99	-16	-30	-58	-100	40	-80	-31	-107	-19	-99	-70	-62	0	-98	-12	-92	-69	-149	-76	1365	-3433	-4656	-32749	499	-13237	1779	-10563	472	-15583	-4467	-18304	-3777	-17829	-1550	-20526	-3213
0.675000	-26	42	86	-60	-113	-36	11	-14	-16	6	-48	-63	-95	-15	0	-55	-101	39	-82	-30	-108	-19	-100	-66	-61	0	-98	-10	-70	-67	-147	-52	1525	-6398	-4432	-32764	349	-13109	1619	-9508	312	-15271	-4949	-18775	-3931	-17810	-1911	-20833	-3777
0.675833	-13	44	87	-59	-104	-31	12	-13	-15	8	-72	-65	-96	-14	-26	-57	-98	41	-85	-32	-104	-21	-98	-68	-62	-1	-100	-15	-73	-68	-146	-75	1963	-9240	-4388	-32754	404	-13046	1401	-8667	-113	-14922	-5413	-19220	-4694	-17727	-2340	-21242	-2152
0.676667	-28	44	84	-55	-112	-31	12	-16	-18	6	-72	-65	-97	-12	-27	-56	-100	35	-84	-31	-108	-21	-99	-69	-63	2	-100	-12	-75	-55	-147	-75	2348	-11950	-4503	-32749	449	-13067	1113	-8055	190	-14559	-5848	-19621	-4872	-17576	-2820	-21738	-1299
0.677500	-27	38	86	-58	-109	-32	12	-16	-19	4	-72	-65	-96	-15	-49	-59	-100	36	-82	-41	-105	-21	-100	-69	-65	-4	-101	-26	-75	-70	-148	-75	2247	-14528	-4736	-32755	232	-13152	753	-7694	147	-14185	-6250	-19963	-4821	-17371	-3322	-22304	-781
0.678333	-27	40	87	-60	-110	-32	12	-30	-22	9	-68	-65	-94	-14	-28	-56	-103	24	-86	-31	-107	-21	-98	-68	-66	-3	-100	-11	-74	-67	-146	-74	1860	-16977	-5054	-32743	119	-13288	328	-7588	168	-13819	-6608	-20233	-4777	-17107	-3830	-22915	-926
0.679167	-28	44	90	-59	-108	-32	12	-16	-21	9	-69	-66	-97	-14	-27	-59	-99	39	-84	-30	-104	-21	-100	-70	-61	0	-100	-13	-70	-65	-153	-74	1802	-19295	-5405	-32757	109	-13456	-156	-7724	207	-13477	-6930	-20424	-4138	-16807	-4327	-23546	-1084
0.680000	-26	45	90	-57	-108	-32	13	-16	-16	8	-68	-64	-96	-4	-26	-60	-96	39	-82	-31	-103	-21	-98	-66	-60	0	-98	-12	-69	-65	-156	-73	1975	-21464	-5739	-32741	-80	-13649	-685	-8096	-342	-13162	-7205	-20544	-2799	-16478	-4802	-24180	-1029
0.680833	-24	45	91	-55	-108	-29	13	-14	-17	9	-70	-63	-87	-14	16	-57	-98	42	-81	-31	-100	-23	-98	-68	-60	0	-98	-11	-65	-67	-146	-72	2032	-23481	-6012	-32760	-260	-13851	-1258	-8676	195	-12898	-7438	-20583	-3015	-16136	-5254	-24784	328
0.681667	-22	45	90	-59	-104	-32	12	-14	-18	7	-69	-65	-96	-14	-30	-57	-97	38	-85	-33	-104	-24	-98	-67	-64	-3	-101	-13	-64	-74	-149	-75	1893	-25333	-6188	-32745	-96	-14050	-1869	-9443	770	-12688	-7639	-20550	-3983	-15816	-5664	-25346	1150
0.682500	-25	38	85	-63	-114	-38	7	-18	-22	4	-75	-68	-96	-19	-30	-82	-101	35	-87	-39	-109	-26	-103	-69	-64	-3	-100	-14	-75	-73	-148	-76	1884	-27000	-6222	-32763	-91	-14247	-2491	-10358	-885	-12538	-7798	-20440	-2971	-15514	-6037	-25826	-835
0.683333	-25	38	85	-61	-125	-36	9	-15	-21	3	-69	-67	-99	-19	-24	-60	-105	32	-87	-39	-111	-27	-101	-72	-63	-7	-101	-17	-79	-73	-150	-63	1619	-28472	-6086	-32751	-230	-14428	-3115	-11383	-172	-12454	-7930	-20269	-3072	-15259	-6381	-26232	-204
0.684167	-21	41	87	-59	-109	-34	10	-14	-16	4	-72	-68	-95	-14	-28	-61	-101	33	-86	-40	-108	-25	-91	-70	-62	-3	-98	-15	-73	-73	-146	-76	1405	-29748	-5765	-32747	-333	-14599	-3725	-12476	-940	-12450	-8036	-20039	-2593	-15076	-6699	-26512	635
0.685000	-26	40	88	-61	-111	-33	10	-16	-18	1	-72	-67	-92	-17	-31	-61	-100	33	-86	-35	-104	-25	-100	-69	-64	-4	-100	-15	-73	-70	-128	-75	1458	-30802	-5250	-32752	-228	-14752	-4311	-13608	-1061	-12520	-8124	-19776	-2301	-14964	-7006	-26694	1709
0.685833	-56	38	88	-61	-110	-32	9	-13	-17	5	-70	-68	-94	-15	-31	-61	-102	33	-83	-34	-107	-27	-99	-70	-60	3	-99	-12	-74	-69	-148	-76	1496	-31636	-4546	-32736	-259	-14905	-4866	-14707	-845	-12665	-8202	-19471	-2538	-14948	-7300	-26751	2672
0.686667	-30	40	88	-56	-109	-33	10	-14	-18	4	-70	-66	-95	-18	-32	-62	-99	32	-85	-32	-104	-25	-99	-63	-64	-5	-99	-13	-73	-70	-147	-76	1304	-32210	-3666	-32757	-316	-15055	-5374	-15781	-941	-12891	-8274	-19151	-2571	-15030	-7595	-26681	3543
0.687500	-24	39	88	-62	-109	-33	10	-15	-15	4	-69	-68	-96	-16	-41	-64	-99	33	-82	-35	-107	-24	-101	-68	-61	-14	-101	-15	-74	-70	-150	-77	1033	-32492	-2636	-32744	-266	-15218	-5838	-16781	-1414	-13186	-8351	-18828	-907	-15225	-7907	-26492	782
0.688333	-24	42	87	-64	-108	-34	9	-15	-18	6	-73	-67	-97	-15	-30	-56	-99	34	-87	-33	-107	-25	-100	-69	-63	-4	-102	-14	-73	-72	-147	-76	1044	-32629	-1471	-32767	-328	-15396	-6253	-17686	-1081	-13550	-8436	-18513	-341	-15522	-8231	-26184	-109
0.689167	-25	41	85	-60	-121	-32	10	-15	-19	2	-72	-66	-97	-16	-32	-60	-101	33	-85	-35	-116	-25	-98	-72	-67	-5	-100	-15	-75	-73	-149	-76	1109	-32553	-196	-32746	-358	-15600	-6612	-18471	-1275	-13966	-8538	-18203	-581	-15923	-8582	-25782	921
0.690000	-26	37	85	-64	-113	-31	3	-11	-23	2	-75	-68	-99	-18	-32	-65	-103	32	-90	-36	-109	-29	-103	-75	-67	-7	-103	-18	-76	-75	-152	-78	957	-32233	1124	-32743	-275	-15841	-6922	-19131	-653	-14438	-8661	-17927	-306	-16419	-8960	-25283	735
0.690833	-26	35	82	-64	-112	-38	7	-22	-24	0	-80	-72	-98	-18	-36	-64	-103	33	-87	-36	-104	-28	-104	-73	-63	-7	-102	-18	-76	-76	-153	-78	1144	-31667	2480	-32752	-174	-16114	-7173	-19659	-516	-14940	-8806	-17671	175	-16987	-9357	-24711	546
0.691667	-33	37	82	-65	-112	-34	5	-16	-22	1	-77	-66	-97	-16	-33	-61	-103	30	-87	-34	-109	-25	-101	-73	-64	-5	-100	-16	-51	-72	-147	-75	1068	-30891	3799	-32747	-176	-16425	-7407	-20059	-128	-15472	-8973	-17452	-22	-17607	-9782	-24082	87
0.692500	-25	42	86	-59	-111	-33	11	-13	-18	3	-76	-64	-95	-15	-28	-58	-94	36	-83	-30	-104	-23	-98	-68	-61	-3	-100	-13	-72	-69	-146	-74	901	-29924	5060	-32749	-304	-16777	-7554	-20338	407	-16021	-9175	-17272	-95	-18269	-10224	-23416	-319
0.693333	-25	41	88	-55	-109	-32	13	-11	-16	5	-72	-65	-94	-12	-28	-59	-99	36	-84	-33	-105	-22	-100	-68	-61	-1	-96	-14	-72	-67	-150	-74	983	-28791	6218	-32735	-402	-17177	-7698	-20510	81	-16569	-9402	-17129	917	-18943	-10675	-22738	-539
0.694167	-24	41	86	-61	-108	-32	12	-14	-17	3	-74	-66	-97	-13	-29	-57	-100	36	-85	-30	-94	-21	-101	-72	-64	-3	-98	-11	-86	-70	-146	-72	822	-27528	7254	-32754	-494	-17609	-7820	-20594	442	-17129	-9661	-17022	924	-19607	-11137	-22052	201
0.695000	-26	40	88	-61	-108	-34	-12	-16	-17	2	-74	-62	-95	-15	-33	-61	-98	35	-82	-31	-105	-22	-101	-68	-61	0	-96	-26	-70	-69	-146	-76	768	-26159	8120	-32737	-601	-18034	-7927	-20607	2078	-17626	-9947	-16946	-1159	-20236	-11598	-21381	1127
0.695833	-22	42	86	-58	-108	-32	11	-14	-16	3	-73	-63	-96	-14	-35	-58	-100	35	-81	-31	-103	-50	-122	-72	-63	0	-96	-11	-73	-68	-146	-75	854	-24730	8818	-32759	-671	-18541	-8030	-20578	413	-18114	-10261	-16908	-83	-20812	-12049	-20734	-1299
0.696667	-24	42	86	-58	-109	-32	12	-18	-19	3	-73	-64	-96	-15	-30	-58	-100	37	-81	-30	-104	-23	-100	-70	-61	-14	-96	-11	-74	-69	-145	-76	624	-23272	9296	-32743	-727	-19028	-8125	-20513	1222	-18566	-10599	-16889	-458	-21321	-12473	-20126	-1495
0.697500	-24	41	87	-59	-109	-33	10	-16	-19	3	-74	-64	-94	-14	-25	-60	-103	37	-83	-30	-108	-23	-102	-70	-64	-1	-98	-11	-74	-69	-145	-74	862	-21827	9639	-32761	-879	-19519	-8233	-20456	765	-18994	-10959	-16895	-959	-21742	-12872	-19559	-879
0.698333	-24	43	87	-63	-105	-36	9	-14	-7	3	-75	-66	-97	-21	-32	-60	-101	30	-85	-32	-110	-24	-105	-73	-64	-1	-99	-14	-78	-74	-145	-78	956	-20414	9769	-32748	-973	-19995	-8351	-20411	693	-19354	-11331	-16917	-940	-22077	-13238	-19046	-161
0.699167	-28	41	84	-63	-115	-36	10	-17	-22	1	-75	-65	-97	-16	-29	-61	-105	34	-83	-33	-109	-24	-102	-70	-63	0	-96	-15	-74	-69	-145	-73	974	-19055	9722	-32759	-1080	-20464	-8475	-20404	585	-19660	-11702	-16945	-955	-22318	-13550	-18575	256
0.700000	-22	45	86	-60	-109	-31	12	-3	-18	6	-75	-64	-99	-16	-26	-58	-99	37	-83	-30	-108	-18	-98	-65	-62	2	-100	-10	-85	-68	-146	-72	1007	-17785	9517	-32746	-1268	-20904	-8615	-20455	869	-19931	-12075	-16983	-2435	-22480	-13824	-18154	984
0.700833	-26	43	87	-60	-108	-31	9	-11	-19	5	-77	-72	-97	-14	-28	-59	-86	34	-85	-30	-104	-21	-100	-67	-62	2	-97	-9	-76	-68	-145	-75	956	-16615	9184	-32747	-1765	-21300	-8772	-20566	28	-20162	-12435	-17027	-1898	-22567	-14039	-17778	-1474
0.701667	-29	42	91	-58	-108	-50	11	-11	-22	4	-75	-63	-97	-14	-26	-59	-101	34	-84	-31	-107	-18	-97	-70	-64	0	-102	-10	-55	-65	-145	-77	995	-15554	8745	-32752	-1943	-21660	-8938	-20760	226	-20352	-12787	-17070	-1034	-22599	-14220	-17442	-2652
0.702500	-28	42	87	-56	-111	-34	9	-15	-22	5	-75	-64	-98	-16	-28	-61	-101	32	-85	-33	-105	-23	-100	-70	-66	0	-99	-12	-76	-67	-151	-77	1182	-14609	8226	-32734	-1849	-22004	-9124	-21027	-521	-20520	-13111	-17116	-1179	-22595	-14344	-17133	-404
0.703333	-28	40	88	-59	-109	-18	8	-18	-22	0	-78	-65	-97	-16	-33	-62	-104	33	-86	-34	-109	-23	-103	-73	-65	-1	-99	-13	-75	-72	-150	-76	1455	-13767	7670	-32754	-1890	-22304	-9312	-21378	-214	-20672	-13401	-17160	-1526	-22571	-14422	-16845	708
0.704167	-16	44	87	-60	-108	-35	9	-15	-24	3	-75	-64	-97	-18	-30	-63	-102	35	-86	-34	-107	-22	-99	-75	-64	1	-99	-13	-73	-69	-151	-78	1818	-13018	7099	-32741	-1721	-22572	-9506	-21803	-231	-20811	-13653	-17206	-1254	-22556	-14459	-16576	1456
0.705000	-26	41	92	-60	-111	-35	9	-15	-18	4	-73	-56	-97	-18	-24	-60	-101	37	-85	-32	-105	-24	-99	-73	-62	0	-100	-11	-74	-70	-150	-75	1819	-12349	6535	-32754	-1300	-22811	-9713	-22304	-393	-20954	-13861	-17255	-1075	-22568	-14456	-16316	1740
0.705833	-24	43	89	-63	-108	-29	12	-15	-15	4	-75	-65	-97	-15	-31	-33	-98	35	-87	-33	-104	-23	-98	-70	-63	0	-102	-11	-77	-70	-150	-76	1556	-11753	6011	-32744	-747	-23040	-9883	-22866	-334	-21121	-14021	-17315	-1007	-22634	-14431	-16060	1636
0.706667	-26	39	87	-64	-112	-35	8	-15	-18	1	-79	-63	-99	-17	-31	-61	-101	33	-90	-35	-107	-25	-103	-73	-64	-5	-103	-12	-75	-73	-150	-78	1373	-11210	5546	-32762	-143	-23268	-10069	-23488	-847	-21317	-14128	-17387	-804	-22767	-14380	-15799	1384
0.707500	-27	39	82	-64	-111	-33	8	-17	-22	2	-78	-68	-97	-19	-31	-60	-102	32	-43	-31	-105	-24	-99	-74	-63	-4	-104	-13	-75	-74	-149	-77	693	-10691	5149	-32747	461	-23492	-10238	-24151	-1245	-21547	-14175	-17474	-561	-22985	-14311	-15541	1442
0.708333	-25	39	91	-61	-113	-34	9	-17	-19	3	-75	-65	-95	-15	-27	-60	-99	33	-90	-33	-109	-25	-101	-73	-66	-4	-103	-12	-75	-70	-137	-77	-225	-10181	4817	-32754	885	-23738	-10399	-24853	554	-21831	-14170	-17584	-2191	-23305	-14241	-15278	2572
0.709167	-26	41	69	-63	-111	-34	9	-15	-22	1	-77	-66	-99	-16	-33	-61	-101	33	-91	-34	-109	-25	-103	-72	-65	-6	-105	-14	-77	-74	-151	-76	-991	-9667	4570	-32748	1184	-24014	-10544	-25573	-834	-22174	-14120	-17721	-964	-23701	-14171	-15023	779
0.710000	-26	38	84	-63	-111	-35	9	-17	-19	1	-76	-64	-100	-17	-33	-63	-103	32	-91	-35	-108	-26	-103	-72	-67	-5	-108	-15	-72	-74	-153	-79	-1591	-9132	4393	-32743	1476	-24323	-10671	-26298	-275	-22575	-14010	-17888	-576	-24220	-14106	-14766	-24
0.710833	-26	39	84	-63	-111	-34	7	-17	-22	2	-73	-67	-99	-17	-35	-62	-100	32	-68	-36	-103	-25	-101	-74	-66	-6	-104	-15	-72	-72	-148	-77	-1534	-8564	4279	-32751	1550	-24670	-10781	-27018	-341	-23042	-13849	-18090	-530	-24812	-14044	-14518	158
0.711667	-24	40	85	-60	-112	-34	11	-14	-19	18	-75	-67	-97	-19	-31	-62	-103	32	-87	-33	-105	-28	-100	-70	-62	-1	-102	-14	-75	-74	-150	-78	-1771	-7951	4219	-32736	1432	-25065	-10877	-27719	-93	-23570	-13662	-18330	-145	-25486	-14011	-14289	-124
0.712500	-22	42	89	-58	-110	-33	11	-15	-13	8	-70	-65	-94	-8	-29	-59	-95	35	-84	-32	-104	-23	-102	-68	-61	-3	-103	-12	-73	-69	-146	-72	-1910	-7292	4187	-32751	1364	-25512	-10947	-28395	9	-24158	-13433	-18612	675	-26212	-13982	-14085	-697
0.713333	-21	43	80	-60	-105	-31	16	-13	-14	8	-65	-64	-96	-16	-29	-61	-95	37	-84	-34	-104	-22	-99	-68	-62	0	-100	-15	-69	-69	-145	-74	-1644	-6585	4168	-32735	1378	-26004	-11004	-29037	497	-24800	-13185	-18922	370	-26982	-13975	-13918	-254
0.714167	-22	45	86	-59	-108	-33	15	-14	-18	8	-75	-61	-95	-16	-28	-59	-112	35	-85	-33	-107	-24	-102	-68	-63	-1	-100	-12	-73	-68	-147	-74	-1620	-5827	4145	-32754	1092	-26554	-11046	-29644	-272	-25487	-12914	-19279	1790	-27767	-13976	-13788	-1953
0.715000	-27	40	87	-60	-108	-33	15	-13	-18	8	-74	-64	-98	-17	-32	-58	-101	35	-86	-33	-103	-23	-97	-70	-61	0	-103	-14	-76	-73	-152	-79	-2086	-5051	4094	-32740	696	-27130	-11069	-30194	-36	-26208	-12641	-19666	3104	-28549	-13996	-13714	-4216
0.715833	-26	40	86	-64	-112	-36	10	-18	-18	4	-75	-64	-90	-15	-29	-61	-100	44	-85	-23	-105	-23	-100	-70	-61	1	-102	-12	-73	-70	-148	-77	-2299	-4189	4008	-32755	458	-27750	-11073	-30693	-635	-26940	-12364	-20087	3072	-29297	-14004	-13687	-2915
0.716667	-25	39	88	-61	-109	-11	10	-15	-21	8	-75	-62	-96	-16	-30	-57	-100	37	-86	-32	-104	-23	-100	-68	-63	0	-101	-25	-75	-74	-148	-75	-2085	-3323	3876	-32745	224	-28370	-11054	-31143	-754	-27680	-12090	-20527	2880	-29991	-14019	-13721	-2111
0.717500	-29	42	86	-60	-111	-32	12	-13	-18	8	-72	-61	-97	-16	-27	-57	-100	35	-82	-33	-107	-24	-100	-72	-62	0	-102	-13	-72	-69	-147	-75	-2225	-2446	3675	-32743	63	-29000	-11017	-31541	-791	-28404	-11834	-20981	3268	-30605	-14024	-13819	-1691
0.718333	-26	43	88	-57	-110	-33	12	-14	-18	4	-70	-64	-97	-15	-26	-58	-99	37	-83	-32	-109	-21	-98	-66	-60	0	-103	-10	-73	-69	-146	-75	-2412	-1564	3408	-32694	-77	-29625	-10950	-31884	-1008	-29101	-11591	-21441	3555	-31133	-14013	-13978	-1589
0.719167	-1	45	87	-58	-109	-31	13	-13	-18	8	-68	-64	-97	-12	-27	-58	-100	39	-83	-33	-108	-23	-96	-67	-61	2	-90	-11	-73	-67	-144	-74	-2351	-680	3065	-32560	-13	-30221	-10857	-32167	-938	-29740	-11369	-21890	3270	-31560	-13975	-14199	-1772
0.720000	-25	43	92	-62	-104	-30	13	-13	-19	9	-67	-56	-92	-13	-24	-55	-97	40	-84	-29	-102	-21	-96	-69	-64	0	-99	-10	-69	-66	-145	-72	-2290	188	2657	-32402	33	-30774	-10730	-32405	-1303	-30322	-11168	-22322	3261	-31881	-13904	-14481	-1633
0.720833	-22	45	89	-57	-105	-29	17	-10	-15	9	-70	-57	-94	-13	-23	-57	-92	30	-83	-28	-102	-19	-96	-66	-59	3	-99	-9	-68	-67	-147	-73	-2041	1027	2185	-32174	-13	-31274	-10570	-32569	-1887	-30829	-10986	-22723	3832	-32095	-13788	-14824	-1060
0.721667	-21	45	91	-56	-110	-27	8	-10	-17	9	-67	-59	-92	-11	-24	-56	-99	40	-80	-30	-102	-19	-99	-66	-60	5	-100	-8	-68	-66	-145	-70	-2075	1832	1644	-31932	-183	-31714	-10370	-32655	-87	-31257	-10827	-23088	2072	-32194	-13632	-15212	691
0.722500	-21	43	89	-57	-107	-32	10	-14	-17	7	-72	-63	-97	-17	-28	-56	-99	39	-82	-31	-104	-22	-80	-68	-61	3	-102	-13	-74	-73	-149	-74	-1950	2582	1088	-31630	-465	-32090	-10124	-32698	-993	-31593	-10692	-23402	2176	-32193	-13426	-15647	-63
0.723333	-27	41	86	-62	-113	-39	9	-15	-21	5	-73	-64	-107	-11	-28	-60	-105	37	-84	-33	-111	-25	-104	-74	-65	0	-104	-15	-76	-70	-153	-77	-1637	3289	483	-31284	-484	-32359	-9843	-32695	-935	-31835	-10570	-23654	2311	-32079	-13160	-16112	-1203
0.724167	-28	37	85	-61	-112	-34	10	-16	-22	3	-75	-66	-100	-28	-29	-60	-102	35	-41	-30	-107	-22	-99	-70	-61	1	-102	-15	-77	-69	-147	-74	-1713	3954	-120	-30877	-570	-32534	-9505	-32709	-420	-31972	-10456	-23832	1681	-31875	-12846	-16599	-233
0.725000	-55	40	89	-60	-117	-32	11	-13	-21	-9	-73	-63	-96	-14	-27	-59	-104	34	-83	-32	-109	-22	-100	-68	-64	0	-100	-14	-74	-69	-145	-57	-1471	4562	-733	-30427	-728	-32609	-9140	-32609	-333	-32014	-10359	-23937	1449	-31599	-12486	-17104	387
0.725833	-27	44	86	-58	-112	-32	11	-13	-21	5	-73	-64	-100	-17	-29	-65	-103	34	-79	-30	-109	-26	-101	-70	-64	0	-100	-14	-74	-73	-147	-75	-922	5124	-1325	-29925	-675	-32608	-8764	-32469	-113	-31957	-10276	-23958	1532	-31260	-12089	-17613	969
0.726667	-27	39	87	-38	-124	-30	11	-12	-23	5	-72	-63	-96	-16	-27	-58	-102	33	-81	-31	-96	-23	-101	-70	-61	0	-99	-13	-73	-68	-146	-68	-542	5631	-1890	-29397	-621	-32482	-8335	-32248	762	-31800	-10201	-23915	297	-30869	-11672	-18119	2545
0.727500	-22	41	87	-60	-110	-33	9	-15	-21	4	-73	-65	-96	-15	-27	-59	-104	33	-81	-33	-107	-28	-98	-74	-66	-3	-99	-13	-70	-68	-145	-76	-152	6093	-2416	-28834	-695	-32266	-7918	-31983	378	-31562	-10140	-23786	732	-30450	-11255	-18608	2623
0.728333	-28	90	88	-64	-108	-33	11	-15	-17	6	-72	-62	-95	-17	-28	-64	-100	35	-83	-32	-105	-22	-101	-73	-63	1	-101	-15	-79	-69	-149	-76	1	6513	-2899	-28238	-799	-31951	-7507	-31641	920	-31236	-10100	-23586	1800	-30017	-10828	-19073	693
0.729167	-26	52	88	-60	-110	-34	9	-18	-19	5	-72	-64	-95	-15	-31	-38	-102	32	-83	-32	-107	-25	-104	-77	-64	3	-98	-15	-76	-75	-147	-74	61	6896	-3330	-27635	-866	-31531	-7127	-31254	813	-30839	-10076	-23317	1136	-29580	-10433	-19501	2887
0.730000	-24	43	87	-59	-109	-33	9	-15	-21	4	-70	-66	-98	-21	-33	-60	-99	30	-83	-34	-102	-24	-101	-72	-62	-8	-99	-14	-74	-72	-150	-76	77	7245	-3705	-27028	-923	-31017	-6786	-30800	642	-30377	-10085	-22993	30	-29148	-10082	-19902	5195
0.730833	-25	39	85	-64	-111	-39	16	-18	-19	3	-74	-65	-97	-19	-29	-55	-102	8	-84	-35	-110	-26	-102	-72	-63	-1	-103	-16	-76	-72	-151	-75	41	7562	-4036	-26443	-912	-30423	-6511	-30300	999	-29860	-10131	-22614	-333	-28737	-9791	-20254	6415
0.731667	-27	37	87	-65	-113	-38	8	-18	-14	3	-76	-68	-97	-21	-31	-63	-102	30	-88	-40	-109	-24	-103	-74	-67	0	-103	-9	-77	-76	-151	-75	249	7847	-4302	-25878	-843	-29750	-6317	-29747	859	-29290	-10219	-22195	-370	-28353	-9580	-20561	7104
0.732500	-29	38	84	-65	-110	-36	9	-18	-19	4	-75	-66	-97	-17	-30	-60	-107	32	-87	-34	-107	-21	-100	-69	-61	0	-101	-13	-70	-70	-147	-73	494	8111	-4522	-25347	-856	-28990	-6217	-29132	1134	-28678	-10351	-21742	-465	-27990	-9461	-20812	6825
0.733333	-23	39	86	-61	-104	-32	13	-14	-22	28	-73	-63	-94	-15	-28	-60	-102	30	-85	-32	-103	-21	-100	-67	-64	1	-100	-12	-73	-72	-161	-74	743	8347	-4711	-24870	-822	-28162	-6237	-28484	852	-28029	-10547	-21274	-360	-27658	-9454	-21015	6524
0.734167	-22	39	85	-61	-110	-35	11	-14	-16	3	-72	-65	-88	-16	-28	-59	-100	29	-88	-15	-108	-18	-94	-69	-62	0	-101	-12	-68	-70	-149	-76	1068	8555	-4867	-24456	-698	-27277	-6381	-27803	3	-27352	-10812	-20796	196	-27350	-9563	-21168	6223
0.735000	-26	39	88	-58	-108	-32	12	-18	-22	4	-73	-62	-96	-13	-27	-57	-102	36	-86	-33	-107	-19	-99	-69	-63	4	-92	-10	-75	-72	-147	-74	960	8740	-5012	-24109	-631	-26342	-6662	-27086	1451	-26651	-11153	-20319	-1027	-27054	-9799	-21269	6891
0.735833	-23	43	89	-60	-105	-33	13	-13	-19	5	-80	-62	-98	-18	-28	-61	-101	34	-84	-32	-122	-22	-98	-70	-64	0	-101	-12	-75	-70	-150	-77	860	8893	-5119	-23842	-675	-25362	-7083	-26346	1239	-25930	-11595	-19850	-1146	-26770	-10163	-21328	5800
0.736667	-24	41	88	-61	-119	-38	10	-16	-18	4	-74	-65	-96	-15	-30	-60	-101	34	-84	-31	-108	-23	-100	-69	-64	0	-101	-8	-73	-72	-147	-76	1022	9013	-5234	-23650	-511	-24350	-7642	-25593	231	-25187	-12082	-19389	-4	-26485	-10642	-21332	3163
0.737500	-26	41	88	-61	-111	-33	16	3	-19	7	-73	-64	-102	-15	-29	-58	-104	35	-85	-33	-107	-22	-99	-69	-64	0	-100	-13	-75	-72	-148	-75	1153	9090	-5349	-23543	-308	-23303	-8335	-24824	938	-24431	-12674	-18949	-669	-26189	-11240	-21302	3226
0.738333	-24	43	88	-62	-139	-33	8	-12	-19	6	-72	-64	-97	-15	-27	-57	-101	36	-86	-33	-109	-23	-100	-69	-55	0	-99	-11	-73	-72	-146	-74	1226	9127	-5471	-23505	-186	-22247	-9158	-24049	323	-23658	-13341	-18533	-1008	-25872	-11933	-21232	2790
0.739167	-25	42	87	-61	-109	-29	13	-13	-21	5	-73	-63	-97	-15	-26	-53	-99	33	-84	-33	-107	-19	-84	-70	-64	-3	-100	-13	-74	-69	-145	-73	1161	9111	-5602	-23546	254	-21175	-10084	-23281	164	-22881	-14079	-18145	-586	-25527	-12718	-21132	2323
0.740000	-18	42	85	-62	-112	-34	19	-14	-19	4	-73	-64	-98	-17	-27	-59	-103	32	-87	-43	-109	-22	-99	-70	-64	-1	-98	-7	-78	-72	-146	-76	1162	9042	-5746	-23661	563	-20120	-11105	-22519	712	-22097	-14869	-17797	-1166	-25145	-13578	-21010	2248
0.740833	-26	40	86	-79	-112	-35	11	-17	-26	3	-75	-66	-102	-16	-28	-58	-103	35	-84	-32	-110	-21	-98	-67	-64	0	-100	-12	-75	-67	-146	-68	1218	8913	-5896	-23834	669	-19077	-12202	-21761	195	-21308	-15706	-17457	-1269	-24719	-14482	-20865	1726
0.741667	-25	41	90	-61	-112	-30	15	-13	-15	6	-73	-65	-96	-13	-23	-61	-102	36	-85	-35	-108	-21	-96	-70	-64	7	-101	-14	-72	-69	-145	-73	1181	8717	-6064	-24061	821	-18069	-13309	-21008	41	-20514	-16556	-17150	278	-24260	-15407	-20711	-1755
0.742500	-21	42	87	-57	-113	-33	9	-16	-21	2	-74	-67	-94	-19	-28	-61	-100	35	-86	-34	-107	-23	-101	-73	-64	-3	-101	-16	-76	-70	-148	-75	1100	8449	-6234	-24336	828	-17101	-14458	-20267	-64	-19729	-17439	-16871	756	-23762	-16339	-20548	-1985
0.743333	-30	38	86	-62	-117	-34	11	-16	-21	0	-77	-66	-98	-18	-31	-63	-104	32	-86	-36	-110	-24	-98	-70	-67	-4	-102	-13	-75	-70	-149	-76	709	8116	-6407	-24634	722	-16188	-15588	-19541	-302	-18955	-18302	-16615	208	-23228	-17249	-20389	-1427
0.744167	-23	40	89	-63	-113	-35	10	-17	-21	10	-73	-67	-93	-15	-29	-58	-90	35	-87	-35	-110	-23	-102	-70	-65	0	-102	-14	-74	-69	-167	-75	313	7707	-6578	-24964	793	-15343	-16674	-18830	123	-18205	-19126	-16384	123	-22670	-18117	-20221	-1767
0.745000	-25	42	88	-59	-100	-31	12	-13	-19	5	-72	-66	-100	-16	-30	-59	-103	39	-86	-35	-102	-19	-99	-66	-62	0	-99	-16	-75	-70	-147	-76	188	7221	-6740	-25305	773	-14581	-17685	-18133	-281	-17479	-19898	-16172	475	-22086	-18941	-20063	-1881
0.745833	-27	43	89	-58	-112	-31	11	-13	-21	5	-73	-58	-97	-22	-30	-61	-102	37	-86	-34	-108	-24	-101	-70	-63	1	-99	-14	-74	-72	-148	-72	-184	6670	-6888	-25651	731	-13920	-18590	-17464	-239	-16796	-20605	-15977	977	-21495	-19677	-19910	-2838
0.746667	-25	41	91	-58	-109	-31	15	-14	-18	3	-73	-66	-98	-14	-30	-61	-101	38	-83	-31	-107	-18	-103	-68	-74	2	-101	-14	-74	-69	-149	-73	-324	6054	-7009	-25994	744	-13360	-19369	-16819	-269	-16154	-21219	-15797	1242	-20914	-20332	-19769	-3645
0.747500	-24	45	87	-58	-108	-32	16	-15	-17	1	-73	-66	-95	-12	-28	-60	-100	36	-85	-34	-107	-22	-102	-68	-62	0	-100	-14	-73	-70	-141	-74	-28	5369	-7117	-26329	759	-12921	-19989	-16207	-1040	-15577	-21742	-15633	1571	-20347	-20888	-19643	-4051
0.748333	-24	44	75	-57	-110	-33	10	-14	-19	0	-74	-66	-99	-17	-30	-61	-102	35	-76	-36	-107	-25	-101	-70	-76	-1	-102	-14	-77	-72	-144	-78	230	4631	-7176	-26655	759	-12601	-20447	-15638	-236	-15071	-22157	-15488	799	-19812	-21347	-19531	-3457
0.749167	-28	38	85	-62	-113	-35	-11	-18	-17	-1	-77	-66	-100	-17	-30	-62	-107	30	-91	-36	-107	-19	-99	-69	-65	-4	-100	-14	-75	-70	-147	-77	348	3835	-7208	-26961	567	-12409	-20713	-15113	469	-14638	-22448	-15351	192	-19319	-21699	-19436	-3282
0.750000	-27	39	85	-61	-111	-34	9	-16	-21	0	-74	-66	-95	-16	-29	-61	-100	32	-86	-35	-108	-24	-98	-65	-67	-5	-101	-17	-75	-72	-149	-77	379	3010	-7201	-27249	297	-12346	-20785	-14641	-1069	-14290	-22631	-15230	1619	-18874	-21954	-19349	-5624
0.750833	-32	40	85	-59	-110	-30	10	-32	-23	0	-74	-66	-100	-17	-31	-62	-104	29	-83	-35	-110	-23	-109	-70	-67	1	-102	-16	-74	-72	-150	-81	105	2151	-7159	-27515	150	-12409	-20662	-14248	15	-14016	-22696	-15118	756	-18490	-22114	-19278	-5456
0.751667	-26	41	82	-58	-110	-36	7	-16	-22	1	-77	-65	-76	-14	-32	-59	-100	32	-87	-34	-108	-23	-101	-69	-63	-3	-102	-18	-74	-70	-146	-78	70	1276	-7083	-27765	162	-12592	-20356	-13916	-378	-13846	-22653	-15019	313	-18177	-22177	-19210	-5304
0.752500	-24	42	86	-55	-110	-31	12	-12	-15	3	-77	-64	-97	-14	-30	-61	-98	36	-83	-32	-105	-19	-96	-68	-60	1	-99	-12	-76	-69	-146	-77	-32	392	-6951	-27990	175	-12897	-19858	-13659	-503	-13765	-22508	-14927	375	-17935	-22160	-19146	-5037
0.753333	-21	43	85	-57	-113	-32	11	-11	-18	5	-70	-63	-97	-13	-25	-58	-100	35	-85	-33	-109	-22	-95	-67	-58	0	-99	-13	-73	-69	-145	-74	-255	-490	-6829	-28206	180	-13311	-19210	-13488	-438	-13778	-22293	-14846	155	-17769	-22073	-19085	-4591
0.754167	-24	43	86	-57	-109	-34	12	-11	-19	27	-75	-65	-99	-14	-26	-60	-100	34	-83	-28	-108	-21	-97	-66	-62	1	-98	-14	-75	-64	-145	-76	-522	-1361	-6662	-28399	158	-13836	-18424	-13407	-781	-13882	-21978	-14770	-699	-17686	-21921	-19029	-3920
0.755000	-24	45	85	-59	-108	-32	13	-12	-14	5	-72	-62	-95	-14	-27	-60	-99	34	-85	-31	-107	-19	-96	-67	-63	7	-100	-11	-72	-68	-145	-76	-902	-2210	-6481	-28583	57	-14406	-17543	-13414	-1405	-14073	-21619	-14701	219	-17686	-21714	-18966	-6951
0.755833	-24	45	84	-30	-105	-30	11	-15	-19	4	-80	-63	-97	-16	-29	-60	-102	32	-86	-31	-105	-22	-98	-68	-66	0	-101	-11	-73	-69	-126	-84	-1283	-3024	-6281	-28750	-125	-15060	-16569	-13511	-1331	-14339	-21213	-14634	798	-17744	-21461	-18915	-7487
0.756667	-22	37	84	-60	-112	-34	9	-15	-21	1	-76	-64	-96	-15	-34	-61	-107	26	-90	-31	-108	-25	-101	-70	-67	-4	-102	-11	-75	-73	-150	-79	-1397	-3796	-6077	-28907	-214	-15759	-15561	-13696	-2023	-14679	-20776	-14564	145	-17882	-21176	-18830	-5482
0.757500	-28	40	85	-62	-113	-39	6	-21	-24	0	-78	-66	-99	-17	-29	-63	-103	30	-84	-31	-109	-21	-101	-74	-66	-4	-101	-10	-73	-68	-161	-76	-1444	-4507	-5869	-29056	-199	-16495	-14538	-13958	-1542	-15076	-20318	-14493	-263	-18081	-20857	-18738	-4595
0.758333	-30	40	86	-58	-110	-33	10	-18	-18	1	-74	-63	-96	-16	-21	-64	-101	32	-82	-32	-105	-23	-99	-70	-62	18	-97	-9	-73	-68	-150	-76	-1386	-5167	-5666	-29179	-238	-17249	-13538	-14291	-1714	-15522	-19856	-14420	129	-18335	-20516	-18642	-3823
0.759167	-24	41	86	-58	-107	-35	10	-19	-16	5	-70	-63	-102	-16	-28	-61	-99	32	-82	-30	-105	-25	-102	-73	-62	0	-98	-9	-74	-70	-144	-75	-1169	-5770	-5475	-29297	-236	-18004	-12598	-14691	-1606	-16006	-19394	-14346	82	-18635	-20155	-18520	-3463
0.760000	-21	43	86	-57	-105	-33	12	-14	-16	6	-70	-64	-94	-17	-23	-56	-97	35	-83	-31	-105	-23	-98	-66	-61	1	-99	-10	-72	-69	-148	-76	-935	-6302	-5305	-29401	-145	-18736	-11743	-15137	-1349	-16518	-18945	-14272	-77	-18976	-19781	-18391	-2510
0.760833	-24	44	89	-58	-109	-36	-9	-13	-17	7	-72	-63	-94	-17	-27	-58	-96	37	-82	-29	-105	-39	-99	-68	-61	1	-93	-9	-65	-63	-149	-70	-574	-6763	-5161	-29480	-26	-19444	-10992	-15621	-1808	-17048	-18502	-14189	380	-19350	-19389	-18251	-1356
0.761667	-27	44	87	-57	-109	-33	13	-12	-27	9	-70	-65	-95	-16	-26	-60	-94	36	-86	-23	-104	-21	-99	-69	-61	1	-97	-12	-72	-69	-146	-74	-286	-7154	-5042	-29540	-51	-20113	-10367	-16131	-1474	-17591	-18068	-14105	-195	-19748	-18998	-18074	59
0.762500	-26	40	87	-59	-110	-33	12	-39	-21	3	-70	-65	-93	-15	-28	-60	-102	33	-85	-34	-107	-22	-99	-69	-64	0	-100	-14	-63	-68	-146	-76	-62	-7472	-4955	-29578	0	-20734	-9887	-16655	172	-18130	-17650	-14024	-2114	-20157	-18592	-17893	1045
0.763333	-27	38	86	-61	-107	-33	10	-15	-21	4	-74	-68	-110	-16	-29	-59	-107	29	-85	-32	-107	-24	-100	-70	-63	-1	-99	-13	-73	-68	-143	-73	397	-7713	-4898	-29578	-104	-21311	-9553	-17167	-1315	-18657	-17233	-13942	-637	-20573	-18183	-17686	-1378
0.764167	-28	39	85	-59	-115	-36	8	-14	-22	3	-73	-65	-99	-17	-28	-62	-105	32	-87	-31	-105	-23	-99	-70	-67	-1	-101	-13	-74	-67	-146	-77	721	-7885	-4876	-29556	-118	-21794	-9365	-17668	-257	-19163	-16819	-13865	-909	-20988	-17759	-17470	-1592
0.765000	-28	41	87	-59	-112	-34	9	-19	-17	3	-74	-63	-96	-18	-7	-64	-102	34	-87	-35	-109	-26	-101	-75	-65	-5	-102	-16	-78	-72	-149	-78	779	-7988	-4883	-29500	-136	-22227	-9318	-18141	-516	-19652	-16402	-13780	-1563	-21401	-17335	-17229	-835
0.765833	-31	38	85	-62	-104	-38	7	-10	-25	1	-77	-70	-100	-18	-33	-64	-105	32	-84	-33	-110	-23	-101	-73	-64	-3	-101	-13	-75	-66	-149	-77	771	-8040	-4915	-29405	-150	-22586	-9397	-18561	-172	-20107	-15978	-13735	-1847	-21795	-16903	-16972	608
0.766667	-27	42	87	-53	-112	-33	12	-15	9	8	-75	-65	-95	-15	-32	-57	-101	34	-94	-33	-107	-22	-104	-72	-65	0	-101	-14	-74	-67	-150	-75	949	-8002	-4971	-29273	-57	-22875	-9586	-18941	190	-20534	-15535	-13677	-1883	-22172	-16469	-16695	1964
0.767500	-26	37	86	-59	-118	-57	10	-15	-19	7	-73	-67	-96	-16	-29	-61	-101	32	-84	-32	-109	-22	-99	-70	-65	-3	-104	-13	-77	-68	-149	-74	708	-7929	-5042	-29104	-234	-23095	-9849	-19263	797	-20926	-15077	-13647	-2732	-22528	-16030	-16403	3749
0.768333	-26	42	88	-60	-110	-35	10	-17	-21	3	-69	-67	-95	-17	-27	-60	-111	35	-85	-33	-110	-23	-101	-74	-45	0	-99	-15	-73	-68	-147	-72	328	-7807	-5129	-28901	-214	-23254	-10181	-19523	279	-21285	-14612	-13624	-1761	-22859	-15593	-16088	1909
0.769167	-26	41	87	-62	-110	-34	8	-19	-21	0	-74	-69	-97	-18	-31	-67	-102	33	-85	-34	-107	-25	-103	-72	-66	-3	-101	-16	-73	-73	-150	-74	59	-7641	-5225	-28663	82	-23351	-10534	-19724	876	-21609	-14115	-13617	-1445	-23158	-15160	-15756	-53
0.770000	-26	40	84	-62	-109	-36	10	-15	-17	2	-75	-67	-99	-19	-31	-62	-101	30	-87	-35	-109	-27	-98	-74	-65	-4	-101	-15	-75	-73	-147	-76	-136	-7444	-5317	-28389	115	-23390	-10911	-19868	458	-21898	-13603	-13623	-2215	-23427	-14731	-15406	684
0.770833	-25	41	84	-61	-121	-35	9	-16	-18	0	-75	-69	-98	-19	-31	-64	-99	29	-86	-35	-105	-25	-99	-70	-64	-3	-103	-16	-75	-69	-147	-75	-365	-7217	-5402	-28085	189	-23369	-11209	-19945	957	-22154	-13081	-13646	-2637	-23660	-14305	-15038	1120
0.771667	-26	37	85	-61	-111	-34	9	-17	-19	1	-73	-67	-93	-18	-31	-62	-103	32	-87	-31	-109	-24	-100	-70	-64	-1	-101	-14	-75	-70	-148	-74	-475	-6971	-5465	-27757	515	-23308	-11480	-19970	1022	-22334	-12540	-13668	-2324	-23860	-13886	-14650	2259
0.772500	-27	41	76	-60	-107	-31	9	-16	-27	2	-73	-66	-95	-15	-29	-59	-100	34	-84	-32	-104	-19	-99	-73	-62	0	-100	-15	-73	-63	-147	-72	-772	-6704	-5523	-27400	775	-23207	-11686	-19944	900	-22557	-12001	-13701	-2402	-24021	-13479	-14249	3194
0.773333	-25	42	88	-61	-108	-32	11	-15	-18	3	-73	-72	-99	-15	-30	-62	-102	35	-90	-31	-112	-24	-100	-70	-64	0	-102	-14	-75	-72	-148	-79	-941	-6439	-5553	-27021	707	-23075	-11807	-19876	995	-22710	-11465	-13739	-2462	-24152	-13085	-13841	3938
0.774167	-28	40	84	-38	-114	-38	6	-19	-18	1	-76	-69	-100	-16	-31	-60	-100	28	-90	-32	-108	-24	-101	-73	-64	-3	-104	-14	-73	-70	-147	-75	-814	-6166	-5557	-26638	584	-22913	-11822	-19778	465	-22824	-10936	-13770	-1937	-24237	-12701	-13411	4310
0.775000	-26	39	85	-57	-109	-34	11	-15	-18	2	-74	-66	-97	-16	-24	-60	-101	29	-78	-31	-104	-33	-98	-69	-65	-1	-100	-13	-73	-70	-148	-76	-1021	-5891	-5533	-26207	470	-22732	-11730	-19650	224	-22906	-10430	-13798	-1488	-24291	-12325	-12981	4317
0.775833	-25	44	87	-60	-104	-50	11	-11	-21	5	-70	-66	-96	-13	-32	-58	-99	32	-87	-31	-105	-22	-101	-70	-59	-3	-101	-14	-72	-73	-149	-77	-916	-5622	-5484	-25776	181	-22542	-11553	-19503	2262	-22952	-9946	-13812	-2971	-24298	-11957	-12545	4797
0.776667	-26	46	86	-58	-110	-33	12	-21	-16	4	-76	-68	-97	-16	-32	-60	-99	33	-85	-30	-105	-23	-100	-69	-63	-3	-101	-15	-74	-74	-150	-76	-546	-5358	-5407	-25330	-18	-22334	-11272	-19352	762	-22961	-9492	-13808	-1694	-24263	-11602	-12110	2629
0.777500	-26	39	85	-59	-109	-35	12	-16	-17	4	-75	-64	-97	-14	-29	-61	-99	32	-86	-32	-104	-31	-101	-69	-64	0	-101	-13	-73	-70	-149	-59	-218	-5107	-5309	-24874	-375	-22121	-10900	-19180	1549	-22934	-9072	-13785	-1068	-24192	-11247	-11681	1493
0.778333	-25	41	87	-59	-104	-32	12	-15	-17	3	-73	-66	-132	-17	-29	-58	-99	35	-86	-31	-104	-22	-97	-70	-64	-1	-101	-12	-72	-68	-147	-78	454	-4865	-5184	-24399	-978	-21902	-10458	-19021	1540	-22864	-8702	-13737	-694	-24080	-10902	-11262	1619
0.779167	-23	40	85	-61	-108	-30	16	-12	-17	4	-69	-62	-94	-17	-27	-58	-103	32	-87	-29	-103	-19	-97	-67	-61	0	-99	-11	-68	-77	-146	-76	915	-4627	-5046	-23912	-1387	-21679	-9965	-18859	1448	-22751	-8369	-13662	-499	-23925	-10559	-10856	1638
0.780000	-22	41	87	-59	-109	-32	12	-14	-21	6	-70	-60	-94	-14	-10	-57	-96	37	-85	-29	-105	-33	-98	-68	-62	0	-100	-10	-72	-66	-146	-73	1079	-4400	-4886	-23415	-1637	-21460	-9436	-18713	1353	-22600	-8083	-13559	74	-23729	-10219	-10467	1597
0.780833	-22	43	89	-58	-108	0	16	-12	-15	7	-73	-60	-93	-12	-29	-59	-98	38	-74	-29	-103	-18	-97	-66	-57	4	-94	-9	-69	-66	-148	-75	1004	-4183	-4718	-22910	-2116	-21237	-8902	-18574	1957	-22396	-7846	-13428	-623	-23490	-9885	-10106	2768
0.781667	-18	43	90	-59	-108	-32	11	-15	-21	3	-70	-72	-96	-14	-29	-60	-99	33	-86	-31	-105	-22	-104	-69	-64	0	-101	-11	-72	-68	-151	-76	857	-3979	-4547	-22402	-2546	-21013	-8375	-18454	1472	-22153	-7657	-13276	329	-23214	-9555	-9769	1930
0.782500	-25	38	85	-62	-112	-35	8	-16	-21	3	-75	-66	-101	-21	-34	-61	-100	34	-86	-33	-107	-25	-100	-72	-66	0	-103	-13	-88	-70	-151	-78	501	-3782	-4361	-21885	-2733	-20779	-7860	-18339	2049	-21860	-7506	-13095	1178	-22889	-9231	-9463	300
0.783333	-28	38	85	-60	-113	-40	8	-16	-21	3	-49	-62	-99	-22	-30	-58	-102	38	-96	-34	-124	-27	-101	-72	-65	1	-100	-12	-78	-70	-148	-75	160	-3589	-4174	-21360	-2616	-20533	-7383	-18245	1728	-21518	-7400	-12891	396	-22520	-8906	-9182	1912
0.784167	-25	41	86	-61	-112	-36	5	-17	-8	4	-74	-65	-98	-18	-28	-60	-98	36	-86	-31	-111	-21	-100	-69	-65	1	-98	-15	-77	-69	-147	-75	-138	-3397	-4006	-20829	-2229	-20268	-6965	-18134	1866	-21128	-7328	-12673	-40	-22105	-8589	-8932	2826
0.785000	-26	40	85	-61	-111	-34	12	-13	-21	5	-72	-62	-99	-16	-29	-60	-101	36	-85	-33	-107	-21	-103	-69	-61	3	-100	-14	-75	-67	-148	-75	-437	-3210	-3801	-20305	-1893	-19987	-6606	-18039	1517	-20694	-7285	-12430	732	-21647	-8281	-8708	3191
0.785833	-24	41	86	-61	-111	-32	3	-14	-19	4	-75	-65	-96	-16	-29	-59	-99	35	-84	-35	-107	-19	-97	-70	-64	1	-101	-14	-73	-65	-148	-74	-668	-3027	-3615	-19783	-1736	-19683	-6314	-17944	901	-20215	-7265	-12179	655	-21148	-7986	-8513	3328
0.786667	-25	39	85	-61	-110	-33	26	-15	-17	4	-73	-64	-95	-15	-30	-59	-99	33	-84	-30	-103	-15	-97	-66	-61	1	-101	-11	-74	-65	-146	-74	-670	-2852	-3437	-19274	-1555	-19351	-6090	-17841	786	-19689	-7262	-11915	170	-20604	-7704	-8347	3048
0.787500	-22	41	62	-60	-108	-33	12	-15	-18	6	-72	-59	-96	-13	-27	-58	-98	35	-84	-29	-104	-21	-99	-68	-86	1	-99	-8	-73	-68	-141	-73	-553	-2666	-3262	-18782	-1280	-18985	-5932	-17730	207	-19117	-7270	-11643	392	-20020	-7442	-8199	2548
0.788333	-24	42	85	-59	-105	-31	13	-14	-17	6	-74	-62	-96	-14	-29	-60	-99	34	-83	-31	-102	-19	-98	-65	-63	1	-98	-12	-74	-70	-147	-74	-397	-2492	-3097	-18302	-1410	-18578	-5840	-17579	-875	-18503	-7280	-11367	1096	-19410	-7205	-8067	2622
0.789167	-24	44	85	-63	-112	-36	10	-12	-18	3	-73	-62	-96	-17	-30	-60	-99	35	-83	-32	-107	-26	-103	-69	-62	1	-103	-12	-76	-69	-146	-76	-504	-2318	-2936	-17849	-1224	-18135	-5809	-17457	509	-17857	-7292	-11084	-802	-18739	-6989	-7956	4315
0.790000	-24	42	84	-62	-112	-39	11	-17	-21	0	-74	-65	-99	-21	-33	-62	-104	32	-87	-35	-109	-27	-101	-72	-63	0	-104	-14	-82	-73	-151	-78	-325	-2148	-2800	-17423	-660	-17648	-5815	-17286	-756	-17183	-7297	-10803	-405	-18046	-6801	-7852	3432
0.790833	-26	38	87	-68	-115	-39	6	-19	-19	0	-77	-67	-97	-19	-32	-65	-102	24	-87	-36	-110	-27	-99	-69	-64	-1	-101	-13	-77	-72	-148	-76	-69	-1982	-2666	-17024	-257	-17115	-5862	-17086	-992	-16473	-7290	-10480	626	-17311	-6636	-7742	1806
0.791667	-26	42	88	-63	-114	-36	11	-17	-21	2	-75	-66	-98	-18	-28	-62	-109	33	-83	-39	-109	-23	-100	-70	-62	0	-100	-15	-75	-73	-148	-76	-227	-1825	-2547	-16651	388	-16534	-5931	-16853	-627	-15730	-7264	-10224	90	-16552	-6499	-7643	1776
0.792500	-25	41	84	-53	-108	-35	12	-14	-10	4	-73	-62	-92	-14	-26	-60	-101	32	-83	-33	-102	-21	-99	-77	-63	5	-101	-14	-69	-67	-145	-74	-511	-1685	-2443	-16315	747	-15903	-6015	-16583	-790	-14965	-7222	-9887	-236	-15768	-6391	-7525	1208
0.793333	-21	44	88	-60	-109	-32	15	-14	-17	5	-70	-47	-99	-14	-27	-58	-99	38	-81	-31	-117	-21	-98	-70	-65	0	-99	-12	-74	-67	-147	-76	-620	-1528	-2351	-16007	808	-15230	-6106	-16277	-1005	-14185	-7160	-9570	86	-14966	-6315	-7423	860
0.794167	-23	42	85	-61	-110	-32	11	-14	-18	4	-73	-64	-94	-14	-30	-62	-100	35	-82	-30	-104	-22	-99	-92	-63	0	-99	-12	-73	-67	-147	-80	-739	-1399	-2291	-15719	1189	-14512	-6190	-15935	-251	-13380	-7078	-9239	-929	-14147	-6268	-7308	1064
0.795000	-25	42	87	-63	-110	-38	12	-18	-15	9	-70	-64	-94	-15	-27	-62	-102	37	-81	-35	-105	-22	-101	-70	-59	1	-98	-11	-72	-68	-149	-74	-825	-1281	-2247	-15455	1718	-13757	-6263	-15541	-824	-12570	-6980	-8898	-413	-13312	-6239	-7179	-234
0.795833	-26	59	86	-61	-108	-35	12	-14	-17	4	-72	-65	-101	-19	-30	-61	-101	35	-84	-32	-109	-23	-97	-69	-61	2	-100	-13	-75	-69	-149	-81	-917	-1182	-2227	-15212	2133	-12963	-6315	-15110	-761	-11751	-6861	-8547	699	-12474	-6236	-7052	-3201
0.796667	-22	42	88	-61	-114	-38	11	-13	-17	10	-73	-64	-98	-14	-28	-68	-100	34	-83	-35	-108	-24	-100	-73	-65	0	-101	-14	-74	-70	-148	-78	-1011	-1101	-2225	-14976	2347	-12135	-6346	-14636	-1176	-10917	-6727	-8175	439	-11629	-6249	-6912	-3096
0.797500	-22	43	89	-61	-110	-35	13	-12	-17	8	-74	-72	-98	-17	-28	-61	-101	35	-84	-48	-104	-24	-100	-72	-67	1	-103	-16	-76	-91	-148	-79	-875	-1039	-2260	-14745	2570	-11283	-6349	-14115	-1473	-10087	-6579	-7799	-150	-10791	-6278	-6777	-3100
0.798333	-26	39	82	-63	-113	-35	9	-16	-21	1	-75	-67	-98	-18	-27	-60	-102	30	-85	-35	-110	-22	-101	-73	-65	-5	-101	-14	-77	-70	-150	-79	-572	-994	-2311	-14510	2695	-10408	-6326	-13554	-1348	-9258	-6422	-7411	-177	-9964	-6310	-6646	-2836
0.799167	-27	38	84	-62	-112	-38	8	-17	-22	-3	-79	-66	-98	-16	-31	-63	-102	32	-82	-33	-107	-24	-101	-72	-66	1	-100	-13	-74	-68	-148	-77	-413	-947	-2389	-14253	2767	-9514	-6276	-12958	-1729	-8430	-6257	-7018	-174	-9147	-6348	-6521	-2059
0.800000	-29	40	86	-61	-110	-35	11	-18	-19	4	-76	-63	-97	-15	-29	-53	-102	51	-86	-32	-103	-22	-100	-74	-65	0	-97	-12	-72	-68	-150	-81	-102	-932	-2507	-13978	2906	-8615	-6204	-12327	-1706	-7614	-6086	-6617	-253	-8348	-6384	-6407	-1958
0.800833	-22	53	89	-58	-109	-32	11	-16	-17	6	-74	-63	-95	-13	-30	-57	-110	36	-84	-30	-104	-23	-101	-72	-62	-3	-100	-10	-69	-65	-149	-75	412	-911	-2631	-13675	2802	-7717	-6106	-11661	-2177	-6816	-5908	-6218	283	-7572	-6406	-6316	-1765
0.801667	-24	42	90	-57	-108	-31	1	-14	-17	8	-73	-64	-95	-14	-31	-60	-107	37	-84	-31	-103	-25	-100	-69	-61	0	-100	-11	-72	-72	-152	-76	862	-897	-2802	-13339	2525	-6828	-5994	-10981	-3239	-6007	-5735	-5832	1354	-6822	-6417	-6256	-1278
0.802500	-21	41	88	-61	-109	-44	8	-15	-21	5	-75	-65	-96	-16	-31	-61	-99	35	-87	-32	-108	-31	-105	-74	-65	-4	-100	-13	-87	-70	-164	-78	1058	-878	-3000	-12963	2312	-5952	-5862	-10257	-1958	-5264	-5568	-5458	-65	-6106	-6406	-6225	234
0.803333	-25	38	87	-60	-111	-38	10	-16	-28	2	-70	-68	-98	-18	-33	-61	-99	34	-87	-36	-108	-24	-102	-72	-67	-4	-100	-13	-77	-74	-148	-77	1410	-843	-3227	-12537	2179	-5104	-5710	-9522	-2172	-4524	-5400	-5103	-424	-5402	-6367	-6227	575
0.804167	-25	36	87	-63	-111	-33	9	-15	-19	7	-76	-65	-93	-16	-32	-52	-102	35	-87	-36	-109	-26	-102	-73	-63	-19	-97	-11	-73	-72	-147	-75	2038	-799	-3485	-12058	1979	-4251	-5548	-8774	-3220	-3817	-5238	-4776	1102	-4767	-6297	-6270	-1004
0.805000	-25	38	89	-61	-110	-34	9	-13	-21	1	-74	-69	-96	-17	-29	-62	-105	33	-94	-33	-101	-24	-100	-75	-62	-5	-100	-13	-74	-72	-149	-77	2541	-744	-3767	-11528	1709	-3451	-5375	-8011	-2443	-3135	-5082	-4477	489	-4147	-6189	-6356	-867
0.805833	-27	38	86	-62	-108	-44	9	-16	-17	3	-74	-68	-95	-17	-31	-62	-101	29	-88	-46	-107	-24	-102	-59	-62	-5	-100	-17	-75	-73	-150	-75	2898	-650	-4078	-10947	1406	-2699	-5186	-7259	-2875	-2497	-4930	-4213	110	-3560	-6034	-6520	-730
0.806667	-24	38	88	-61	-108	-39	11	-25	-19	1	-76	-67	-97	-19	-36	-62	-100	32	-87	-36	-104	-26	-107	-74	-65	-7	-103	-14	-74	-77	-154	-79	3003	-543	-4409	-10307	1144	-1990	-4973	-6499	-2710	-1886	-4779	-3993	403	-3013	-5840	-6667	293
0.807500	-31	35	78	-63	-113	-39	5	-16	-22	0	-75	-68	-96	-18	-33	-58	-104	32	-92	-38	-104	-24	-103	-74	-64	-5	-100	-17	-72	-61	-148	-78	3164	-418	-4757	-9609	903	-1326	-4770	-5732	-1862	-1312	-4624	-3811	-346	-2495	-5576	-6883	1922
0.808333	-25	37	87	-61	-110	-35	10	-17	-19	1	-72	-68	-95	-18	-31	-62	-96	33	-88	-36	-103	-24	-101	-76	-64	-6	-101	-13	-74	-73	-149	-78	3121	-277	-5117	-8854	511	-721	-4539	-4968	-1858	-784	-4475	-3673	-491	-2020	-5295	-7145	2728
0.809167	-28	37	86	-60	-108	-34	9	-18	6	2	-74	-67	-94	-18	-34	-64	-100	30	-88	-36	-105	-24	-102	-76	-66	-5	-99	-13	-74	-75	-153	-80	2471	-128	-5483	-8043	172	-183	-4288	-4216	-1567	-290	-4321	-3581	750	-1575	-4948	-7444	442
0.810000	-26	40	86	-63	-109	-39	8	-19	-22	8	-75	-63	-95	-17	-34	-63	-100	34	-86	-36	-105	-26	-104	-77	-64	-7	-100	-16	-74	-75	-152	-79	1859	33	-5858	-7178	66	291	-4017	-3465	-1160	160	-4162	-3531	510	-1158	-4545	-7774	813
0.810833	-13	39	86	-62	-111	-36	8	-15	-16	3	-76	-66	-99	-21	-34	-58	-99	32	-88	-38	-107	-27	-101	-73	-62	-5	-101	-16	-77	-76	-148	-79	1372	188	-6230	-6263	-80	697	-3716	-2721	-1194	567	-3997	-3523	-595	-774	-4093	-8131	1838
0.811667	-25	41	86	-39	-114	-35	8	-17	-17	4	-74	-90	-96	-16	-30	-60	-99	33	-85	-40	-110	-25	-101	-74	-63	-4	-102	-16	-73	-79	-149	-73	1117	334	-6591	-5305	-99	1028	-3392	-1984	-308	938	-3822	-3548	-876	-417	-3586	-8501	1807
0.812500	-7	41	87	-62	-109	-33	12	-15	-15	5	-73	-65	-96	-17	-30	-59	-99	34	-86	-34	-97	-23	-100	-72	-58	-3	-100	-14	-75	-70	-149	-76	1431	460	-6928	-4302	-74	1287	-3032	-1247	-126	1265	-3628	-3607	-410	-93	-3040	-8883	1688
0.813333	-23	40	86	-60	-92	-32	11	-12	-17	4	-72	-63	-94	-9	-29	-56	-98	33	-91	-33	-105	-24	-98	-70	-60	-4	-98	-13	-69	-69	-145	-75	1635	570	-7247	-3260	-263	1463	-2641	-527	319	1548	-3423	-3691	-81	202	-2452	-9274	969
0.814167	-48	41	88	-58	-107	-36	13	-11	-19	5	-72	-63	-96	-13	-29	-58	-97	35	-85	-33	-104	-21	-101	-72	-63	6	-101	-15	-72	-69	-156	-75	1662	645	-7543	-2175	-421	1552	-2217	176	544	1789	-3203	-3797	108	467	-1832	-9659	-42
0.815000	-28	42	86	-58	-107	-33	13	-11	-18	3	-73	-64	-98	-16	-30	-61	-101	34	-87	-38	-105	-23	-101	-68	-64	0	-100	-15	-75	-72	-149	-88	1596	690	-7808	-1084	-350	1551	-1764	866	-22	1974	-2962	-3914	808	692	-1176	-10033	-1079
0.815833	-25	38	84	-72	-103	-33	10	-15	-23	1	-76	-64	-95	-17	-32	-59	-102	33	-86	-33	-108	-24	-98	-72	-63	3	-102	1	-70	-67	-146	-74	891	706	-8030	32	-309	1469	-1268	1531	970	2128	-2695	-4030	406	895	-489	-10387	-1161
0.816667	-26	38	85	-62	-110	-35	12	-14	-18	5	-73	-77	-94	-14	-28	-61	-101	34	-86	-33	-105	-24	-100	-69	-62	-1	-101	-14	-73	-70	-145	-75	161	688	-8210	1156	-362	1301	-739	2171	1783	2238	-2396	-4148	-389	1060	212	-10712	-1859
0.817500	-24	44	84	-60	-108	-35	13	-16	-17	5	-75	-62	-96	-17	-25	-59	-101	34	-86	-33	-105	-21	-99	-74	-61	-1	-98	-15	-75	-68	-145	-73	-375	647	-8352	2275	-475	1032	-169	2778	157	2299	-2073	-4254	949	1190	924	-11002	-5063
0.818333	-25	41	84	-58	-109	-34	15	-13	-15	3	-83	-63	-95	-13	-26	-58	-100	34	-84	-9	-104	-21	-98	-68	-63	0	-98	-11	-75	-73	-146	-75	-896	577	-8440	3403	-589	682	433	3347	1023	2316	-1717	-4369	519	1275	1636	-11260	-5483
0.819167	-18	40	86	-61	-111	-33	13	-13	-17	5	-70	-62	-96	-13	-26	-56	-97	38	-83	-33	-107	-22	-97	-67	-60	4	-96	-10	-73	-70	-145	-73	-1295	487	-8479	4446	-513	253	1063	3867	391	2286	-1323	-4422	699	1316	2348	-11459	-5398
0.820000	-24	41	88	-57	-110	-32	20	-11	-17	6	-70	-62	-96	-13	-28	-57	-98	35	-83	-29	-105	-19	-98	-67	-61	0	-96	-10	-75	-70	-145	-69	-1697	381	-8472	5458	-415	-239	1733	4334	457	2216	-893	-4469	957	1317	3061	-11614	-5422
0.820833	-23	44	89	-61	-108	-32	16	-11	-18	7	-69	-62	-95	-13	-26	-52	-98	36	-82	-30	-109	-22	-97	-45	-61	3	-94	-9	-75	-69	-146	-70	-1826	266	-8402	6392	-385	-797	2429	4726	849	2084	-421	-4486	388	1260	3759	-11709	-5439
0.821667	-23	44	88	-59	-105	-29	19	-14	-11	9	-73	-63	-96	-11	-27	-50	-96	37	-81	-28	-108	-18	-98	-67	-63	1	-98	-11	-52	-72	-144	-70	-2056	142	-8307	7223	-484	-1397	3152	5058	997	1907	96	-4476	-93	1173	4436	-11745	-4701
0.822500	-27	39	82	-34	-110	-34	15	-15	-19	4	-74	-63	-99	-16	-28	-59	-104	34	-90	-32	-109	-22	-100	-72	-63	0	-99	-15	-76	-74	-147	-77	-2162	21	-8117	7931	-860	-2033	3902	5288	507	1689	659	-4434	1386	1020	5091	-11714	-6302
0.823333	-26	42	82	-62	-114	-33	11	-21	-25	2	-77	-66	-104	-17	-29	-62	-108	33	-87	-36	-111	-25	-102	-74	-65	-3	-107	-16	-78	-75	-148	-77	-2133	-94	-7883	8509	-1981	-2694	4678	5455	752	1423	1273	-4355	1752	819	5721	-11616	-6053
0.824167	-30	39	82	-64	-115	-35	9	-16	-24	5	-76	-67	-100	-17	-29	-62	-104	33	-88	-32	-109	-21	-99	-69	-64	0	-104	-15	-75	-68	-149	-75	-2250	-199	-7601	8929	-2708	-3345	5481	5499	367	1125	1935	-4250	1142	572	6332	-11443	-4432
0.825000	-27	42	82	-60	-110	-36	11	10	-22	7	-75	-63	-98	-17	-46	-52	-99	35	-86	-31	-108	-22	-99	-69	-65	-1	-100	-14	-75	-70	-146	-74	-2231	-294	-7263	9171	-2016	-3994	6294	5449	675	778	2640	-4116	1126	269	6912	-11205	-4003
0.825833	-38	45	86	-60	-108	-33	11	-11	-21	5	-75	-63	-97	-16	-30	-61	-101	55	-65	-33	-105	-22	-98	-70	-64	1	-101	-15	-74	-72	-148	-77	-2083	-377	-6883	9227	-1789	-4615	7115	5301	533	417	3395	-3958	1361	-82	7458	-10899	-3356
0.826667	-24	43	101	-81	-111	-35	11	-15	-13	4	-74	-63	-97	-15	-26	-59	-104	36	-83	-32	-107	-22	-100	-68	-64	2	-100	-11	-73	-69	-148	-70	-1991	-472	-6460	9098	-1886	-5211	7943	5045	887	-9	4184	-3785	999	-477	7982	-10536	-2401
0.827500	-36	42	87	-58	-107	-31	10	-12	-18	6	-73	-63	-95	-19	-28	-58	-91	35	-83	-30	-103	-24	-99	-69	-64	1	-100	-15	-75	-73	-147	-73	-2142	-526	-6001	8779	-1613	-5769	8770	4671	859	-460	4997	-3604	856	-918	8469	-10123	-1411
0.828333	-23	42	89	-60	-110	-33	10	-14	-13	4	-73	-64	-97	-19	-26	-56	-98	34	-81	-34	-105	-23	-98	-70	-64	1	-98	-13	-74	-69	-148	-72	-2071	-592	-5512	8274	-1326	-6295	9551	4191	196	-945	5831	-3429	1124	-1395	8924	-9661	-1155
0.829167	-22	42	87	-66	-110	-29	12	-13	-15	4	-74	-65	-97	-15	-27	-59	-100	34	-83	-35	-107	-22	-99	-69	-64	0	-102	-19	-73	-72	-147	-95	-1841	-660	-5004	7606	-1281	-6776	10366	3602	286	-1464	6670	-3254	685	-1906	9345	-9174	-625
0.830000	-28	36	82	-60	-112	-32	11	-8	-19	2	-72	-65	-98	-16	-28	-59	-114	33	-85	-35	-107	-23	-99	-72	-62	0	-100	-12	-74	-69	-146	-76	-1693	-731	-4479	6796	-1100	-7217	11116	2915	1816	-2005	7509	-3097	-954	-2441	9737	-8658	-7
0.830833	-24	41	85	-61	-109	-32	10	-15	-22	1	-73	-66	-98	-21	-31	-61	-100	35	-84	-35	-108	-22	-98	-73	-67	-1	-101	-13	-75	-70	-149	-75	-1319	-814	-3954	5864	-920	-7640	11820	2124	-77	-2585	8329	-2969	440	-3006	10098	-8135	-2041
0.831667	-26	37	86	-62	-108	-28	9	-15	-23	2	-74	-66	-113	-18	-32	-62	-107	32	-85	-34	-108	-24	-99	-75	-66	-4	-100	-15	-76	-72	-151	-80	-1249	-912	-3427	4843	-858	-8034	12471	1235	655	-3184	9130	-2870	173	-3586	10419	-7612	-2056
0.832500	-27	39	84	-50	-110	-35	5	-19	-24	3	-75	-66	-97	-17	-30	-60	-113	34	-82	-32	-101	-23	-99	-74	-65	0	-107	-12	-73	-67	-147	-74	-1209	-1017	-2921	3775	-738	-8409	13068	265	148	-3806	9891	-2811	-206	-4164	10719	-7102	-1661
0.833333	-24	43	88	-59	-109	-19	16	-14	-16	5	-73	-64	-98	-26	-31	-57	-97	35	-82	-32	-104	-23	-99	-68	-62	0	-96	-14	-74	-70	-149	-74	-997	-1148	-2434	2681	-665	-8778	13589	-783	-110	-4453	10598	-2802	-218	-4766	10979	-6626	-1098
0.834167	-21	42	75	-59	-109	-31	10	-15	-17	5	-73	-64	-97	-12	-30	-56	-101	37	-83	-25	-102	-21	-100	-69	-63	1	-98	-12	-73	-67	-148	-70	-913	-1293	-1969	1608	-682	-9141	14027	-1891	-313	-5108	11240	-2850	-198	-5350	11204	-6191	-182
0.835000	-27	41	88	-60	-111	-29	13	-16	-22	27	-72	-64	-94	-14	-27	-24	-103	39	-82	-32	-107	-21	-96	-70	-62	0	-100	-12	-75	-67	-147	-76	-826	-1467	-1539	597	-624	-9501	14383	-3053	-28	-5775	11808	-2955	-1691	-5935	11394	-5814	1216
0.835833	-26	40	91	-60	-107	-28	13	-14	-21	3	-74	-63	-98	-11	-28	-31	-99	37	-84	-33	-107	-22	-96	-69	-60	2	-96	-11	-72	-67	-150	-76	-729	-1655	-1145	-318	-584	-9863	14646	-4255	-855	-6448	12303	-3122	-862	-6505	11544	-5494	-537
0.836667	-25	42	89	-56	-110	-29	21	-16	-18	11	-74	-62	-97	-12	-28	-56	-102	36	-84	-31	-105	-22	-100	-69	-64	0	-103	-11	-75	-69	-159	-75	-778	-1866	-798	-1098	-586	-10226	14825	-5491	-700	-7111	12716	-3357	129	-7052	11654	-5247	-1268
0.837500	-24	41	90	-53	-108	-30	12	-14	-18	7	-72	-63	-98	-14	-29	-56	-110	37	-84	-30	-105	-18	-99	-68	-63	1	-98	-14	-73	-69	-149	-75	-623	-2091	-473	-1734	-523	-10581	14914	-6750	-1494	-7763	13041	-3652	-229	-7567	11722	-5078	629
0.838333	-23	40	90	-57	-112	-31	8	-14	-17	8	-72	-65	-98	-13	-26	-52	-100	38	-84	-29	-109	-23	-99	-70	-62	1	-96	-10	-73	-67	-146	-74	-602	-2315	-189	-2203	-366	-10891	14915	-8011	-1513	-8392	13280	-4019	-489	-8055	11750	-4987	1470
0.839167	-24	43	91	-56	-105	-26	12	-13	-17	6	-72	-63	-93	-12	-27	-56	-100	38	-84	-31	-104	-21	-98	-69	-62	1	-99	-10	-73	-70	-151	-74	-617	-2555	57	-2494	-245	-11259	14832	-9263	-1781	-8989	13433	-4440	-14	-8501	11734	-4982	3246
0.840000	-24	44	87	-59	-110	-29	12	-14	-18	4	-74	-62	-96	-14	-56	-57	-102	37	-88	-32	-108	-22	-102	-68	-64	0	-98	-11	-97	-67	-149	-73	-342	-2786	269	-2611	-104	-11568	14670	-10495	-1945	-9541	13507	-4920	354	-8905	11672	-5060	5098
0.840833	-24	41	87	-58	-110	-30	13	-12	-22	2	-66	-63	-98	-13	-28	-56	-104	38	-83	-30	-127	-22	-97	-66	-62	2	-97	-9	-74	-66	-146	-73	-16	-3004	481	-2553	-104	-11832	14435	-11706	-1997	-10031	13506	-5453	419	-9256	11574	-5217	6093
0.841667	-22	44	90	-57	-110	-29	15	-11	-21	18	-69	-59	-96	-12	-26	-53	-101	41	-83	-32	-104	-22	-97	-69	-61	1	-96	-10	-69	-64	-139	-74	21	-3207	667	-2344	-70	-12056	14143	-12832	-2531	-10469	13432	-6036	816	-9546	11434	-5454	5895
0.842500	-27	41	89	-57	-110	-29	11	-14	-23	4	-73	-64	-98	-14	-28	-60	-102	32	-70	-31	-105	-22	-100	-70	-63	0	-101	-12	-76	-68	-149	-75	197	-3384	848	-2010	-47	-12235	13757	-13927	-2764	-10830	13290	-6663	1253	-9778	11257	-5766	4657
0.843333	-28	38	88	-60	-109	-32	11	-14	-23	6	-73	-64	-97	-15	-28	-59	-102	35	-86	-34	-110	-23	-99	-70	-64	1	-97	-13	-73	-64	-146	-75	465	-3529	1033	-1567	121	-12342	13331	-14959	-472	-11098	13101	-7319	-591	-9933	11049	-6143	3764
0.844167	-24	43	87	-60	-113	-31	12	-12	-21	6	-74	-64	-96	-12	-29	-57	-105	37	-85	-33	-105	-23	-99	-70	-66	-3	-99	-10	-73	-68	-143	-74	672	-3631	1232	-1051	460	-12388	12864	-15905	-1844	-11277	12867	-8004	568	-10014	10809	-6574	999
0.845000	-26	43	111	-57	-109	-31	13	-12	-17	13	-68	-63	-99	-9	-29	-60	-103	34	-84	-34	-105	-22	-98	-67	-65	0	-100	-10	-76	-68	-150	-76	761	-3695	1448	-523	262	-12361	12350	-16764	-1115	-11360	12596	-8708	795	-10017	10544	-7076	126
0.845833	-26	42	88	-57	-110	-31	11	-13	-18	6	-74	-63	-95	-14	-29	-56	-99	38	-84	-38	-104	-23	-100	-69	-63	-7	-98	-9	-73	-67	-145	-73	780	-3708	1691	45	249	-12268	11803	-17526	-858	-11340	12297	-9431	504	-9943	10263	-7616	1358
0.846667	-26	42	90	-55	-109	-33	12	-13	-18	5	-72	-62	-96	-15	-30	-58	-102	34	-85	-29	-105	-18	-97	-50	-63	-1	-100	-5	-77	-69	-147	-73	701	-3675	1950	563	362	-12102	11234	-18182	-527	-11225	11948	-10162	61	-9785	9965	-8195	2749
0.847500	-24	43	91	-56	-112	-33	12	-10	-19	9	-74	-60	-97	-15	-27	-56	-102	38	-84	-32	-111	-21	-99	-68	-64	3	-100	-9	-75	-68	-144	-70	678	-3592	2249	1018	252	-11881	10636	-18737	-184	-11018	11590	-10898	39	-9553	9657	-8808	4011
0.848333	-25	41	89	-55	-84	-32	11	-12	-17	6	-74	-66	-99	-16	-30	-60	-103	34	-85	-32	-108	-21	-101	-73	-65	-4	-102	-13	-77	-72	-147	-77	741	-3467	2569	1382	429	-11606	10017	-19178	950	-10729	11210	-11635	-1060	-9256	9337	-9451	5726
0.849167	-30	38	86	-59	-113	-40	8	-18	-23	3	-75	-66	-100	-18	-32	-63	-109	32	-88	-36	-109	-25	-103	-70	-65	-3	-109	-10	-74	-73	-149	-75	1034	-3294	2920	1640	509	-11289	9398	-19495	632	-10353	10808	-12363	-559	-8886	9026	-10111	4565
0.850000	-28	41	85	-58	-114	-41	6	-11	-23	5	-74	-29	-97	-18	-29	-60	-105	32	-86	-33	-108	-24	-99	-70	-65	-4	-101	-11	-79	-70	-147	-74	1215	-3083	3293	1782	552	-10942	8791	-19697	1332	-9914	10390	-13085	3	-8456	8706	-10792	1954
0.850833	-27	41	85	-57	-112	-38	11	-13	-21	5	-72	-56	-116	-17	-29	-60	-100	32	-87	-34	-110	-28	-99	-69	-64	-4	-101	-14	-74	-73	-149	-74	1074	-2843	3678	1796	504	-10574	8159	-19775	1062	-9425	9950	-13793	-573	-7982	8390	-11483	2039
0.851667	-28	43	87	-57	-111	-36	12	-15	-21	3	-72	-70	-97	-15	-29	-62	-100	35	-84	-34	-105	-23	-100	-70	-66	-3	-104	-15	-74	-70	-147	-73	946	-2585	4078	1684	498	-10208	7553	-19733	1568	-8898	9489	-14485	-1404	-7468	8079	-12175	1425
0.852500	-24	53	90	-60	-107	-32	15	-12	-16	5	-69	-66	-94	-15	-31	-62	-100	37	-84	-28	-105	19	-98	-68	-62	0	-99	-9	-70	-69	-147	-74	797	-2301	4483	1459	533	-9841	6964	-19563	2057	-8342	9012	-15151	-1426	-6937	7777	-12866	758
0.853333	-17	44	89	-57	-110	-33	13	-11	-23	6	-69	-62	-73	-13	-26	-57	-101	36	-84	-32	-105	-22	-99	-68	-62	0	-100	-10	-72	-69	-146	-73	638	-2020	4883	1114	471	-9494	6395	-19290	1947	-7776	8503	-15792	-1481	-6397	7473	-13555	712
0.854167	-18	42	92	-53	-109	-31	16	-11	-16	7	-70	-64	-97	-11	-26	-57	-99	35	-81	-31	-101	-16	-98	-69	-59	1	-97	-12	-70	-72	-146	-73	463	-1740	5280	677	558	-9169	5863	-18897	2415	-7224	7963	-16400	-1917	-5870	7172	-14237	369
0.855000	-24	42	89	-56	-107	-32	17	-11	-18	7	-62	-62	-94	-14	-28	-59	-98	38	-81	-32	-104	-23	-99	-69	-60	1	-99	-11	-73	-64	-147	-59	164	-1474	5667	164	633	-8876	5367	-18394	2286	-6696	7394	-16971	-2210	-5349	6871	-14898	-162
0.855833	-24	41	87	-59	-105	-32	16	-14	-17	6	-70	-65	-98	-12	-24	-59	-111	35	-83	-30	-102	-21	-101	-69	-61	2	-100	-12	-70	-68	-150	-73	38	-1235	6034	-402	493	-8616	4909	-17799	1541	-6193	6789	-17500	-1881	-4875	6572	-15533	-363
0.856667	-27	41	86	-59	-110	-33	12	-12	-18	6	-73	-67	-98	-14	-29	-60	-102	34	-85	-35	-108	-26	-100	-72	-63	-3	-101	-15	-76	-73	-148	-76	-43	-1032	6383	-1004	287	-8399	4500	-17106	3241	-5730	6143	-17978	-3503	-4431	6268	-16151	504
0.857500	-24	39	85	-64	-109	-36	8	-16	-23	3	-75	-68	-97	-17	-58	-64	-101	34	-83	-34	-104	-23	-103	-88	-64	0	-102	-15	-72	-69	-148	-73	2	-859	6718	-1608	340	-8207	4140	-16324	2068	-5309	5467	-18392	-2641	-4043	5963	-16725	-428
0.858333	-27	41	87	-49	-109	-36	12	-13	-18	6	-69	-65	-96	-6	-25	-62	-102	36	-82	-32	-107	-23	-98	-66	-63	0	-94	-14	-72	-65	-147	-72	-74	-733	7040	-2208	492	-8044	3833	-15466	1823	-4934	4763	-18737	-1495	-3715	5652	-17258	-1425
0.859167	-24	43	86	-61	-109	-32	13	-14	-17	8	-70	-65	-95	-12	-28	-59	-98	35	-83	-27	-108	-23	-100	-70	-63	2	-98	-14	-70	-69	-146	-70	-170	-650	7339	-2774	419	-7907	3572	-14546	2021	-4613	4034	-19011	-1847	-3454	5331	-17745	-578
0.860000	-23	39	88	-59	-109	-30	13	-11	-14	8	-70	-62	-95	-38	-30	-56	-99	34	-81	-30	-105	-21	-96	-68	-61	-4	-97	-11	-75	-69	-147	-73	-184	-633	7622	-3289	357	-7786	3360	-13567	1299	-4344	3255	-19207	-1503	-3259	5000	-18178	116
0.860833	-21	44	89	-59	-111	-32	12	-13	-22	8	-67	-62	-93	-14	-28	-61	-99	38	-79	-35	-108	-24	-97	-65	-60	2	-95	-10	-74	-66	-144	-70	-266	-648	7884	-3734	356	-7680	3188	-12547	816	-4111	2461	-19315	-431	-3135	4665	-18544	781
0.861667	-25	43	88	-58	-111	-33	16	-14	-21	7	-72	-63	-98	-16	-28	-59	-101	37	-80	-28	-104	-19	-97	-66	-64	2	-96	-12	-75	-70	-147	-69	-418	-730	8129	-4091	200	-7582	3053	-11487	1102	-3937	1638	-19334	-1355	-3079	4321	-18841	1967
0.862500	-27	40	88	-63	-111	-35	11	-14	-22	6	-74	-64	-98	-15	-29	-62	-100	35	-85	-32	-110	-21	-101	-72	-64	-7	-100	-13	-76	-72	-149	-76	-213	-865	8355	-4359	-27	-7485	2936	-10414	90	-3798	808	-19257	-926	-3083	3973	-19056	1780
0.863333	-29	50	85	-61	-110	-34	11	-17	-21	3	-76	-64	-99	-16	-30	-63	-101	34	-85	-30	-107	-26	-99	-70	-62	0	-99	-15	-68	-73	-147	-75	-85	-1045	8567	-4514	-51	-7369	2843	-9311	296	-3685	-26	-19081	740	-3146	3635	-19184	-359
0.864167	-24	40	85	-59	-108	-33	11	-15	-17	5	-73	-65	-96	-19	-28	-52	-104	34	-83	-34	-108	-25	-97	-67	-64	0	-94	-11	-76	-73	-147	-73	-121	-1282	8765	-4555	331	-7257	2758	-8205	230	-3599	-855	-18805	742	-3256	3295	-19225	263
0.865000	-25	38	86	-60	-111	-38	8	-16	-21	4	-75	-68	-117	-21	-32	-63	-107	32	-88	-34	-110	-27	-100	-73	-69	-6	-100	-15	-81	-74	-150	-76	-143	-1564	8940	-4478	404	-7123	2664	-7134	112	-3535	-1674	-18438	-49	-3404	2961	-19173	632
0.865833	-28	36	82	-64	-114	-36	9	-19	-24	3	-77	-68	-107	-21	-31	-63	-103	33	-90	-29	-67	-24	-99	-66	-64	-3	-101	-16	-73	-74	-149	-74	-266	-1877	9092	-4293	281	-6972	2565	-6067	-34	-3476	-2464	-17958	146	-3581	2640	-19018	537
0.866667	-26	39	86	-60	-110	-25	10	-17	-22	3	-77	-65	-96	-17	-30	-62	-100	35	-85	-33	-107	-24	-98	-69	-67	-3	-100	-11	-73	-70	-148	-73	-105	-2220	9233	-3995	375	-6811	2445	-5031	-401	-3423	-3220	-17388	640	-3778	2340	-18762	533
0.867500	-24	39	87	-60	-110	-31	13	-14	-18	3	-64	-65	-97	-15	-28	-63	-102	32	-85	-31	-103	-16	-99	-68	-63	0	-101	-9	-74	-72	-148	-76	26	-2593	9347	-3604	357	-6628	2300	-4029	-80	-3366	-3931	-16725	475	-3988	2050	-18412	25
0.868333	-24	38	88	-59	-120	-32	12	-15	-21	4	-73	-62	-120	-14	-29	-60	-103	37	-87	-31	-108	-25	-97	-68	-67	0	-101	-11	-73	-70	-147	-76	-18	-2976	9442	-3134	508	-6432	2124	-3091	-36	-3300	-4588	-15984	149	-4191	1777	-17968	-659
0.869167	-24	57	90	-60	-109	-32	10	-14	-22	3	-74	-64	-101	-11	-29	-64	-101	36	-85	-53	-109	-24	-99	-76	-63	-1	-101	-12	-77	-72	-150	-77	2	-3365	9510	-2598	836	-6221	1918	-2208	-682	-3224	-5182	-15160	803	-4386	1518	-17427	-1031
0.870000	-25	40	86	-68	-108	-31	11	-19	-17	2	-74	-64	-97	-10	-29	-60	-101	34	-85	-35	-109	-24	-99	-53	-61	0	-100	-12	-76	-69	-148	-69	-100	-3756	9559	-2019	1045	-6002	1683	-1401	747	-3123	-5698	-14263	-296	-4561	1282	-16790	-75
0.870833	-25	39	88	-61	-110	-32	19	-15	-15	3	-74	-64	-92	-14	-31	-59	-107	35	-83	-34	-107	-23	-98	-69	-64	0	-102	-14	-76	-81	-148	-76	-46	-4158	9585	-1421	1212	-5767	1422	-676	632	-3006	-6136	-13292	-538	-4710	1054	-16078	-552
0.871667	-24	41	86	-61	-115	-36	12	-13	-21	5	-75	-62	-95	-13	-31	-59	-105	44	-81	-33	-108	-23	-95	-68	-64	0	-101	-11	-73	-73	-148	-77	55	-4479	9605	-820	1004	-5527	1146	-35	-517	-2856	-6482	-12264	502	-4817	844	-15289	-2626
0.872500	-25	43	87	-60	-111	-32	13	-13	-25	-15	-74	-65	-97	-12	-22	-57	-102	38	-84	-32	-108	-22	-97	-69	-62	1	-102	-10	-74	-68	-145	-73	41	-4798	9603	-237	722	-5280	850	505	-90	-2683	-6741	-11180	-218	-4887	637	-14437	-2419
0.873333	-27	43	87	-59	-110	-32	32	-13	-22	4	-74	-62	-98	-17	-27	-58	-102	36	-85	-32	-108	-23	-100	-67	-67	0	-102	-11	-77	-78	-150	-75	97	-5077	9582	296	519	-5034	547	936	-944	-2484	-6887	-10065	-461	-4914	429	-13534	-1971
0.874167	-26	40	85	-62	-110	-36	11	-17	-23	5	-75	-65	-101	-15	-27	-59	-114	35	-86	-31	-109	-21	-97	-69	-67	0	-102	-10	-73	-72	-146	-73	165	-5303	9558	778	429	-4787	253	1260	-1283	-2252	-6942	-8920	-348	-4887	223	-12574	-1024
0.875000	-25	41	88	-81	-111	-33	12	-14	-17	5	-72	-62	-99	-16	-28	-60	-103	36	-84	-32	-111	-21	-97	-73	-63	0	-99	-13	-76	-69	-147	-73	-151	-5483	9529	1179	165	-4542	-29	1467	-904	-1996	-6890	-7725	-1562	-4809	2	-11579	153
0.875833	-25	43	88	-59	-103	-31	13	-14	-33	5	-74	-62	-97	-12	-26	-58	-103	36	-83	-30	-107	-23	-99	-72	-65	-3	-100	-10	-76	-70	-147	-75	-429	-5595	9501	1491	-161	-4305	-298	1552	-1171	-1705	-6745	-6514	-2371	-4681	-227	-10560	880
0.876667	-24	41	62	-60	-109	-32	13	-13	-19	6	-74	-63	-96	-14	-26	-62	-100	35	-84	-32	-100	-19	-99	-70	-63	-7	-101	-11	-75	-69	-152	-76	-361	-5643	9471	1711	-245	-4077	-512	1522	-1012	-1385	-6503	-5287	-1374	-4502	-482	-9524	-1067
0.877500	-24	42	93	-62	-109	-35	11	-10	-18	5	-73	-52	-94	-13	-26	-62	-96	35	-83	-32	-108	-23	-101	-68	-64	0	-101	-11	-73	-70	-166	-75	-363	-5629	9447	1833	-368	-3862	-697	1372	-612	-1044	-6170	-4060	-1368	-4266	-747	-8478	-586
0.878333	-24	43	91	-57	-107	-33	12	-15	-18	6	-70	-61	-100	-14	-27	-60	-99	38	-83	-30	-112	-25	-99	-70	-62	1	-118	-11	-75	-72	-149	-76	-221	-5552	9428	1856	-598	-3653	-837	1111	-412	-683	-5753	-2841	-2192	-3984	-1051	-7437	505
0.879167	-23	43	89	-58	-111	-31	10	-11	-17	6	-77	-61	-96	-13	-24	-61	-100	37	-84	-36	-107	-25	-98	-69	-62	0	-99	-12	-73	-69	-148	-75	114	-5401	9413	1777	-1006	-3463	-929	739	540	-311	-5272	-1634	-2208	-3652	-1348	-6405	546
0.880000	-23	47	90	-58	-107	-32	13	-11	-15	9	-72	-63	-93	-13	-24	-59	-100	37	-85	-36	-104	-21	-97	-67	-60	-3	-102	-12	-70	-68	-146	-72	194	-5194	9407	1626	-1658	-3288	-968	269	1024	61	-4730	-454	-1709	-3273	-1678	-5388	951
0.880833	-30	46	88	-58	-103	-30	13	-10	-16	9	-72	-58	-91	-13	-26	-58	-100	35	-83	-29	-104	-22	-97	-67	-61	0	-99	-9	-67	-68	-150	-73	-109	-4930	9409	1387	-2132	-3136	-961	-291	1583	436	-4133	694	-1447	-2856	-2023	-4402	1139
0.881667	-22	43	89	-58	-109	-33	11	-13	-19	2	-75	-60	-94	-13	-28	-60	-99	30	-84	-33	-104	-31	-99	-70	-65	-1	-96	-12	-75	-70	-148	-76	-214	-4617	9409	1086	-2292	-3010	-919	-936	1338	790	-3509	1784	-1176	-2410	-2385	-3452	1135
0.882500	-40	42	84	-62	-112	-38	5	-19	-18	1	-74	-66	-100	-18	-32	-66	-104	30	-86	-36	-108	-25	-102	-73	-62	-3	-102	-12	-73	-68	-139	-80	-96	-4262	9410	731	-1999	-2904	-834	-1644	-17	1121	-2854	2815	-181	-1930	-2746	-2539	1158
0.883333	-25	40	87	-64	-114	-39	7	-21	-18	0	-74	-66	-97	-19	-30	-63	-101	34	-82	-32	-107	-27	-107	-76	-66	0	-102	0	-74	-69	-149	-76	-233	-3869	9406	332	-1385	-2826	-716	-2400	66	1414	-2201	3760	-469	-1423	-3093	-1664	1945
0.884167	-22	40	89	-53	-111	-34	7	-14	-15	3	-74	-65	-99	-18	-41	-61	-100	33	-86	-38	-107	-24	-101	-74	-62	-1	-100	-11	-72	-72	-152	-77	-62	-3445	9375	-95	-497	-2773	-574	-3184	88	1651	-1549	4617	-1172	-897	-3428	-839	2259
0.885000	-25	42	89	-62	-112	-39	8	-15	-17	7	-74	-66	-98	-17	-39	-62	-98	32	-86	-35	-107	-21	-104	-76	-63	6	-101	-16	-73	-73	-150	-74	87	-3006	9378	-531	357	-2749	-430	-3994	-2275	1823	-923	5367	522	-354	-3742	-59	405
0.885833	-44	41	85	-61	-111	-33	5	-16	-13	-11	-75	-69	-98	-19	-29	-62	-100	32	-86	-36	-103	-25	-101	-74	-64	0	-97	-18	-74	-70	-150	-77	-267	-2550	9342	-974	837	-2743	-279	-4801	-1792	1941	-326	6012	398	187	-4019	664	748
0.886667	-22	42	85	-63	-107	-33	9	-15	-16	2	-73	-68	-92	-15	-30	-82	-100	33	-85	-39	-103	-23	-101	-74	-61	-1	-100	-15	-69	-69	-148	-74	-521	-2100	9286	-1413	1084	-2761	-139	-5601	-2637	1976	231	6527	461	727	-4254	1326	1102
0.887500	-23	43	86	-62	-104	-52	10	-15	-18	-22	-75	-67	-93	-17	-28	-60	-100	32	-80	-35	-103	-24	-101	-73	-60	-5	-100	-13	-70	-68	-147	-76	-487	-1655	9203	-1842	945	-2785	-15	-6378	-2814	1928	723	6908	888	1251	-4442	1919	1296
0.888333	-25	41	86	-60	-108	-33	11	-13	-14	4	-74	-65	-94	-17	-29	-61	-99	27	-85	-32	-104	-24	-102	-73	-61	-3	-95	-13	-74	-70	-146	-75	-476	-1215	9092	-2260	586	-2842	77	-7117	-2515	1813	1157	7153	1045	1748	-4574	2439	1364
0.889167	-24	43	84	-61	-109	-35	8	-16	-32	1	-72	-65	-93	-17	-31	-61	-99	10	-87	-34	-103	-28	-103	-76	-64	0	-101	-15	-74	-74	-150	-74	-456	-793	8952	-2659	476	-2892	137	-7804	-2181	1619	1509	7258	596	2206	-4645	2891	1826
0.890000	-23	41	85	-62	-111	-35	9	-17	-17	1	-76	-68	-96	-17	-35	-62	-103	33	-91	-35	-108	-27	-97	-74	-66	-4	-104	-16	-80	-76	-152	-80	-412	-400	8778	-3047	529	-2945	157	-8432	-2131	1355	1778	7217	1784	2623	-4654	3256	-673
0.890833	-28	39	82	-65	-124	-32	5	-21	-22	1	-77	-69	-99	-18	-33	-63	-104	34	-88	-36	-110	-28	-104	-72	-63	-8	-101	-17	-76	-74	-149	-75	-549	-28	8579	-3414	544	-2985	132	-8994	-1137	1043	1967	7048	2562	2991	-4593	3543	-1583
0.891667	-30	40	81	-64	-113	-35	10	-16	-19	2	-77	-69	-94	-17	-32	-58	-100	33	-86	-35	-105	-24	-102	-70	-65	1	-101	-14	-77	-75	-153	-76	-561	316	8373	-3764	431	-3003	70	-9480	-753	681	2060	6750	2503	3291	-4473	3741	-927
0.892500	-24	41	88	-62	-116	-31	12	-14	-14	4	-75	-67	-79	-14	-26	-57	-100	36	-85	-32	-107	-23	-100	-68	-60	1	-103	-11	-73	-68	-145	-72	-401	622	8093	-4105	354	-3001	-43	-9898	470	290	2071	6334	2507	3531	-4290	3850	-1239
0.893333	-19	45	87	-58	-105	-30	20	-12	-14	4	-72	-64	-95	-14	-28	-55	-99	38	-84	-40	-102	-22	-98	-83	-64	0	-101	-13	-70	-68	-145	-72	-335	896	7807	-4442	317	-2963	-203	-10242	838	-108	1985	5809	3030	3691	-4070	3860	-941
0.894167	-19	42	89	-59	-109	-30	3	-13	-19	5	-73	-53	-94	-13	-25	-56	-99	37	-85	-31	-102	-22	-97	-68	-62	2	-100	-13	-74	-68	-145	-74	-411	1144	7499	-4775	273	-2892	-405	-10513	1352	-497	1811	5196	3151	3779	-3800	3779	-882
0.895000	-26	41	86	-60	-105	-30	12	-14	-23	3	-74	-66	-93	-12	-27	-59	-87	36	-83	-30	-103	-23	-97	-72	-65	8	-99	-9	-72	-68	-148	-74	-516	1356	7174	-5099	168	-2783	-650	-10713	1799	-862	1552	4507	2993	3795	-3503	3597	-1145
0.895833	-23	45	89	-59	-108	-30	13	-15	-13	7	-73	-62	-92	-13	-27	-58	-99	38	-82	-29	-102	-23	-101	-67	-62	0	-80	-10	-70	-70	-150	-74	-483	1539	6839	-5420	89	-2636	-925	-10843	1420	-1176	1211	3760	3217	3737	-3192	3315	-1528
0.896667	-24	49	90	-58	-105	-31	15	-15	-15	4	-73	-63	-94	-12	-26	-56	-100	36	-83	-32	-99	-24	-101	-70	-63	1	-98	-11	-73	-70	-144	-73	-454	1691	6497	-5733	46	-2444	-1233	-10912	1852	-1405	794	2979	2652	3620	-2877	2946	-1384
0.897500	-19	45	87	-57	-109	-28	13	-11	-26	2	-69	-66	-97	-16	-27	-57	-101	36	-83	-32	-105	-23	-99	-68	-62	0	-101	-12	-75	-69	-148	-73	-233	1818	6152	-6040	280	-2215	-1561	-10918	3653	-1611	304	2162	1014	3448	-2584	2476	-896
0.898333	-26	43	89	-60	-112	-32	12	-14	-17	9	-74	-66	-97	-17	-25	-60	-101	33	-87	-33	-111	-27	-101	-68	-65	0	-103	-14	-76	-66	-147	-75	174	1927	5805	-6340	335	-1954	-1917	-10879	2103	-1694	-240	1347	2720	3233	-2313	1924	-2875
0.899167	-24	42	86	-62	-113	-34	10	-14	-23	2	-76	-68	-86	-16	-28	-60	-100	34	-87	-31	-105	-23	-100	-67	-60	-1	-100	-15	-73	-76	-144	-72	84	2014	5472	-6624	299	-1654	-2279	-10786	3343	-1687	-833	544	2472	2986	-2078	1294	-2863
0.900000	-24	42	89	-60	-111	-32	15	-11	-17	5	-72	-64	-95	-12	-25	-58	-95	35	-83	-31	-104	-21	-98	-66	-61	1	-97	-11	-74	-67	-143	-72	-76	2086	5148	-6894	395	-1332	-2651	-10653	3006	-1569	-1468	-230	2071	2722	-1893	587	-2395
0.900833	-23	45	90	-57	-105	-28	13	-11	-19	8	-70	-63	-94	-12	-28	-57	-99	38	-82	-21	-102	-23	-97	-67	-61	0	-93	-10	-69	-66	-146	-75	-63	2145	4847	-7142	278	-992	-3025	-10485	2924	-1359	-2128	-992	2087	2452	-1777	-190	-1744
0.901667	-22	44	90	-55	-105	-28	16	-10	-40	5	-72	-63	-92	-11	-26	-62	-97	35	-85	-27	-104	-24	-99	-67	-60	0	-101	-11	-74	-67	-146	-74	-12	2190	4558	-7372	136	-654	-3395	-10281	2636	-1047	-2815	-1710	1791	2188	-1724	-1010	-1110
0.902500	-25	43	91	-85	-112	-33	12	-14	-18	7	-73	-66	-95	-17	-27	-59	-100	36	-85	-31	-104	-25	-102	-70	-62	-1	-100	-17	-76	-70	-149	-76	-30	2233	4302	-7584	249	-285	-3762	-10048	2398	-661	-3506	-2389	363	1945	-1741	-1872	32
0.903333	-26	40	89	-61	-112	-32	11	-13	-17	6	-75	-66	-99	-21	-27	-61	-103	35	-86	-34	-144	-26	-100	-74	-64	-3	-100	-17	-74	-72	-147	-75	64	2278	4070	-7764	217	77	-4096	-9782	838	-195	-4193	-3022	1051	1732	-1830	-2764	-1299
0.904167	-45	40	89	-61	-111	-32	12	-12	-13	6	-75	-45	-97	-14	-28	-58	-99	34	-87	-34	-109	-26	-102	-69	-63	-4	-101	-11	-72	-91	-145	-75	105	2319	3866	-7924	90	432	-4411	-9495	5	322	-4854	-3612	1251	1560	-1980	-3666	-423
0.905000	-24	40	87	-59	-109	-32	12	-14	-19	4	-74	-66	-97	-18	-27	-60	-76	34	-86	-33	-108	-23	-99	-68	-81	-5	-100	-13	-77	-73	-147	-73	98	2368	3693	-8064	37	794	-4696	-9185	-1895	887	-5491	-4166	230	1427	-2209	-4582	5101
0.905833	-26	38	88	-62	-111	-30	13	-11	-22	-3	-74	-64	-98	-14	-28	-60	-103	34	-87	-35	-107	-23	-98	-86	-64	-4	-100	-12	-74	-68	-146	-73	-95	2420	3548	-8186	43	1086	-4948	-8855	-2856	1464	-6092	-4684	-280	1342	-2471	-5490	8837
0.906667	-24	42	88	-60	-111	-34	15	-14	-22	3	-76	-67	-99	-18	-27	-63	-97	30	-88	-38	-107	-23	-101	-72	-67	-5	-103	-14	-74	-70	-150	-76	-147	2485	3432	-8297	-70	1376	-5159	-8509	-4253	2039	-6645	-5166	-72	1286	-2788	-6371	10057
0.907500	-27	37	81	-60	-104	-36	9	-16	-21	4	-75	-66	-100	-17	-28	-66	-105	32	-88	-38	-111	-24	-100	-69	-67	-4	-100	-13	-72	-70	-148	-73	-144	2560	3347	-8403	-134	1628	-5321	-8146	-5570	2586	-7134	-5614	-731	1272	-3126	-7216	9037
0.908333	-22	39	87	-59	-110	-33	10	-16	-21	3	-70	-65	-96	-17	-29	-57	-101	35	-88	-35	-105	-25	-102	-72	-65	-3	-102	-11	-73	-72	-148	-76	-183	2652	3287	-8498	-141	1834	-5435	-7773	-6133	3081	-7550	-6036	-2019	1278	-3481	-8019	5251
0.909167	-24	38	86	-60	-110	-34	22	-15	-18	5	-73	-65	-96	-21	-30	-63	-103	30	-87	-35	-109	-24	-100	-72	-65	-5	-101	-12	-78	-72	-149	-78	-87	2757	3258	-8608	-213	1992	-5496	-7396	-6725	3503	-7888	-6422	-2336	1285	-3839	-8772	-1026
0.910000	-25	39	86	-63	-111	-36	7	-15	-18	4	-74	-66	-94	-18	-29	-61	-102	33	-87	-35	-109	-36	-99	-72	-64	-3	-100	-13	-75	-72	-147	-75	-39	2877	3225	-8732	-444	2082	-5509	-7019	-6826	3835	-8144	-6782	-2551	1291	-4178	-9461	-7606
0.910833	-10	39	85	-61	-108	-35	40	-14	-18	1	-76	-65	-99	-19	-29	-61	-102	32	-86	-44	-108	-24	-98	-70	-67	-6	-105	-15	-76	-72	-142	-76	43	3015	3220	-8872	-778	2104	-5448	-6644	-4382	4060	-8302	-7108	-5386	1272	-4483	-10088	-11726
0.911667	-27	38	84	-63	-110	-34	9	-16	-18	1	-74	-64	-97	-17	2	-58	-104	32	-80	-33	-108	-25	-101	-72	-65	-3	-102	-16	-74	-70	-145	-75	764	3168	3223	-9042	-834	2049	-5340	-6283	-4803	4171	-8360	-7398	-4776	1229	-4742	-10633	-15169
0.912500	-22	39	86	-59	-109	-32	13	-14	-18	4	-76	-62	-95	-14	-28	-58	-100	34	-85	-31	-107	-23	-97	-69	-56	-6	-101	-10	-75	-70	-144	-75	1280	3336	3238	-9243	-751	1914	-5175	-5916	-2981	4150	-8319	-7645	-4699	1102	-4938	-11108	-14623
0.913333	-26	40	88	-59	-107	-32	13	-15	-19	5	-73	-62	-93	-15	-21	-63	-99	34	-86	-31	-105	-23	-97	-70	-61	0	-98	-12	-72	-68	-146	-74	1304	3514	3250	-9483	-921	1675	-4955	-5577	-1542	3995	-8171	-7849	-6026	921	-5059	-11503	-10618
0.914167	-21	50	82	-58	-104	-31	13	-15	-17	5	-55	-58	-93	-13	-27	-58	-98	36	-85	-29	-104	-22	-99	-68	-62	0	-96	-14	-73	-68	-146	-72	1247	3702	3266	-9769	-811	1334	-4679	-5250	195	3699	-7916	-8005	-7605	663	-5100	-11833	-6580
0.915000	-23	44	86	-60	-110	-38	12	-14	-16	4	-75	-64	-98	-21	-31	-59	-102	34	-83	-32	-108	-26	-99	-69	-65	-3	-102	-15	-75	-74	-150	-77	1018	3903	3277	-10094	-573	893	-4358	-4942	1679	3266	-7558	-8105	-8302	316	-5052	-12096	-3142
0.915833	-24	41	81	-64	-115	-67	6	-19	-22	2	-76	-65	-99	-16	-30	-61	-101	34	-84	-32	-108	-23	-100	-68	-61	-4	-102	-13	-73	-68	-146	-76	618	4111	3290	-10462	-264	360	-3990	-4660	3712	2713	-7086	-8140	-9423	-102	-4914	-12291	-331
0.916667	-27	43	86	-60	-112	-34	10	-17	-21	-7	-75	-64	-97	-15	-30	-61	-102	36	-83	-29	-105	-22	-98	-72	-65	-1	-102	-15	-75	-72	-152	-74	489	4311	3300	-10872	-80	-275	-3573	-4391	3868	2031	-6507	-8113	-8344	-607	-4637	-12425	-1997
0.917500	-27	43	84	-63	-109	-36	9	-28	-19	6	-72	-64	-96	-15	-31	-58	-103	34	-86	-31	-108	-21	-100	-68	-62	0	-102	-13	-75	-73	-148	-74	669	4510	3308	-11323	-293	-1012	-3110	-4140	4669	1243	-5829	-8018	-5801	-1179	-4270	-12514	-4193
0.918333	-22	44	88	-58	-109	-33	12	-15	-18	5	-75	-63	-94	-14	-29	-57	-100	46	-83	-31	-105	-22	-99	-64	-61	0	-101	-13	-74	-74	-145	-74	1092	4704	3314	-11809	-351	-1833	-2615	-3904	4648	356	-5037	-7862	-3798	-1807	-3807	-12556	-1091
0.919167	-24	30	86	-57	-108	-35	15	-13	-15	6	-69	-62	-95	-13	-56	-59	-100	36	-82	-33	-105	-19	-100	-67	-60	1	-98	-15	-69	-69	-144	-72	1144	4890	3293	-12331	172	-2729	-2086	-3676	5167	-591	-4206	-7643	-2905	-2481	-3243	-12565	1569
0.920000	-22	46	88	-55	-108	-31	16	-13	-18	7	-68	-62	-93	-12	-25	-57	-98	46	-79	-31	-102	-9	-97	-68	-63	2	-97	-11	-70	-67	-144	-73	1249	5065	3332	-12872	576	-3687	-1534	-3459	5202	-1592	-3285	-7369	-1652	-3183	-2587	-12551	3806
0.920833	-17	36	92	-57	-108	-23	16	-11	-15	12	-68	-63	-90	-12	-25	-53	-98	41	-65	-29	-102	-7	-97	-65	-60	5	-97	-11	-70	-69	-145	-70	2880	5225	3351	-13434	193	-4680	-972	-3248	4275	-2614	-2303	-7050	-34	-3890	-1856	-12519	6535
0.921667	-17	46	89	-55	-105	-29	15	-11	-12	10	-70	-61	-94	-11	-25	-55	-96	38	-69	-28	-104	-18	-96	-64	-61	2	-97	-10	-68	-66	-142	-70	6890	5363	3383	-14003	41	-5691	-396	-3044	3669	-3648	-1291	-6700	1737	-4571	-1064	-12478	7000
0.922500	-22	44	86	-55	-109	-32	12	-13	-39	7	-73	-64	-98	-13	-26	-58	-101	36	-81	-32	-104	-19	-100	-67	-65	1	-101	-14	-74	-75	-144	-76	11276	5489	3406	-14572	75	-6694	185	-2855	2538	-4652	-271	-6338	3558	-5213	-231	-12436	4678
0.923333	-24	37	85	-59	-112	-32	12	-14	-22	5	-65	-65	-97	-14	-28	-58	-104	34	-91	-42	-107	-23	-100	-68	-67	1	-101	-13	-75	-70	-147	-77	8251	5595	3448	-15139	-96	-7663	763	-2659	1113	-5605	748	-5970	5555	-5784	624	-12398	2568
0.924167	-25	40	85	-59	-103	-36	21	-16	-22	2	-74	-67	-98	-14	-27	-60	-101	37	-82	-29	-110	-23	-98	-68	-64	-1	-100	-11	-74	-68	-146	-74	-403	5693	3519	-15683	-5	-8567	1331	-2482	2562	-6487	1729	-5621	6336	-6273	1498	-12353	2627
0.925000	-25	42	85	-58	-109	-33	11	-12	-23	7	-68	-63	-94	-15	-17	-59	-104	35	-84	-31	-108	-17	-97	-70	-65	1	-97	-13	-75	-70	-147	-75	-4788	5772	3597	-16204	241	-9380	1875	-2318	1167	-7281	2654	-5305	9207	-6661	2350	-12322	1693
0.925833	-26	39	88	-57	-110	-33	10	-19	-18	7	-73	-63	-98	-14	-25	-58	-101	37	-80	-31	-108	-21	-101	-69	-62	3	-97	-10	-76	-70	-142	-74	-7464	5843	3684	-16685	350	-10083	2387	-2176	94	-7936	3497	-5044	11357	-6933	3170	-12293	848
0.926667	-28	42	89	-56	-113	-53	12	-11	-17	6	-69	-60	-98	-15	-23	-62	-100	37	-81	-32	-104	-21	-98	-69	-62	4	-97	-13	-76	-72	-143	-73	-8713	5902	3790	-17134	697	-10656	2867	-2062	-501	-8480	4237	-4857	11530	-7091	3928	-12270	2117
0.927500	-21	45	91	-59	-108	-28	12	-13	-16	6	-70	-63	-95	-12	-27	-58	-100	38	-82	-31	-103	-23	-98	-69	-62	3	-97	-10	-65	-69	-144	-74	-8742	5959	3914	-17535	1408	-11088	3302	-1992	-1431	-8888	4859	-4751	11180	-7128	4611	-12243	5652
0.928333	-19	46	92	-59	-108	-31	12	-10	-16	8	-73	-65	-96	-39	-27	-60	-100	38	-72	-30	-108	-23	-83	-69	-61	0	-96	-12	-74	-69	-143	-73	-8455	6013	4049	-17888	1767	-11377	3686	-1982	-2273	-9165	5331	-4751	10500	-7060	5195	-12213	12699
0.929167	-26	42	87	-88	-112	-32	12	-13	-39	4	-72	-66	-96	-12	-27	-62	-100	34	-86	-33	-105	-24	-98	-73	-63	2	-96	-15	-62	-72	-145	-75	-5978	6068	4196	-18194	1980	-11518	4009	-2040	-2322	-9280	5654	-4857	8119	-6887	5669	-12168	20598
0.930000	-23	43	89	-58	-110	-33	12	-16	-19	3	-75	-65	-95	-14	-31	-61	-99	34	-84	-31	-129	-23	-102	-70	-64	-1	-99	-12	-73	-70	-147	-75	-3762	6130	4359	-18446	2226	-11524	4267	-2182	-3709	-9279	5816	-5086	6735	-6638	6022	-12098	23087
0.930833	-24	43	89	-59	-111	-35	11	-14	-19	4	-74	-65	-96	-18	-33	-61	-102	28	-84	-33	-105	-25	-100	-72	-61	-16	-103	-13	-73	-75	-147	-77	-3844	6199	4528	-18643	2032	-11401	4457	-2417	-3976	-9152	5808	-5426	6063	-6322	6244	-11996	18005
0.931667	-26	40	86	-60	-124	-38	7	-14	-24	3	-72	-67	-101	-9	-32	-63	-102	32	-86	-35	-110	-28	-104	-76	-64	-3	-101	-16	-76	-74	-150	-78	-5083	6281	4705	-18797	1859	-11175	4572	-2765	-4286	-8917	5638	-5892	4400	-5958	6327	-11867	12242
0.932500	-27	40	84	-65	-115	-36	8	-14	-23	3	-75	-62	-103	-19	-29	-63	-101	33	-85	-33	-105	-22	-99	-69	-64	-18	-99	-15	-74	-68	-146	-73	-6003	6382	4875	-18893	1783	-10863	4634	-3227	-3874	-8588	5318	-6456	2242	-5593	6279	-11695	5799
0.933333	-23	43	88	-63	-111	-33	13	-13	-19	4	-81	-64	-96	-13	-29	-92	-102	35	-84	-32	-104	-15	-98	-67	-63	1	-99	-13	-69	-67	-144	-73	-5417	6489	5070	-18957	1350	-10490	4620	-3817	-3118	-8188	4863	-7124	970	-5222	6105	-11477	453
0.934167	-25	43	87	-64	-111	-32	12	-12	-17	-1	-73	-66	-96	-14	-28	-56	-100	33	-83	-34	-107	-23	-98	-67	-63	-3	-100	-14	-61	-70	-143	-73	-3060	6609	5255	-18990	793	-10084	4547	-4536	-3237	-7741	4292	-7876	-311	-4876	5823	-11227	-2848
0.935000	-27	39	87	-59	-108	-33	12	-13	-19	5	-74	-63	-94	-16	-30	-59	-101	32	-112	-33	-105	-24	-98	-70	-62	0	-97	-15	-75	-68	-146	-75	-1308	6757	5435	-18990	349	-9666	4417	-5378	-2947	-7253	3635	-8688	-1911	-4570	5441	-10944	-6573
0.935833	-24	42	89	-59	-108	-33	18	-17	-21	3	-75	-66	-95	-16	-28	-61	-102	32	-84	-30	-94	-23	-98	-73	-64	-3	-80	-12	-73	-66	-144	-77	-1749	6918	5610	-18978	37	-9260	4243	-6343	-3018	-6741	2919	-9546	-3056	-4317	4988	-10638	-12247
0.936667	-24	43	88	-60	-109	-32	10	-15	-18	5	-73	-82	-95	-17	-30	-60	-101	34	-85	-31	-107	-23	-99	-68	-63	-3	-98	-14	-75	-70	-150	-76	-3005	7091	5775	-18956	-302	-8881	4042	-7425	-3383	-6212	2182	-10420	-3370	-4114	4510	-10323	-18499
0.937500	-17	43	89	-60	-111	-34	11	-16	-18	5	-73	-64	-95	-15	-29	-62	-100	33	-86	-32	-107	-24	-102	-72	-62	-4	-99	-14	-73	-68	-142	-78	-3345	7283	5926	-18932	-662	-8542	3821	-8615	-1456	-5691	1451	-11291	-5174	-3982	4013	-10000	-21837
0.938333	-22	43	86	-62	-109	-31	12	-16	-16	5	-75	-65	-124	-18	-30	-58	-101	33	-88	-31	-105	-23	-98	-67	-62	0	-101	-12	-75	-68	-145	-74	-3251	7485	6067	-18915	-806	-8249	3595	-9883	-1115	-5180	769	-12124	-6190	-3911	3540	-9714	-22574
0.939167	-25	42	84	-41	-112	-32	12	-15	-17	5	-73	-65	-97	-22	-28	-61	-101	34	-86	-33	-107	-23	-100	-68	-61	0	-100	-10	-74	-67	-144	-73	-3612	7704	6189	-18915	-975	-8013	3382	-11218	-1981	-4681	170	-12909	-5826	-3894	3123	-9446	-22378
0.940000	-23	41	87	-61	-108	-34	15	-16	-3	4	-76	-65	-98	-17	-28	-62	-101	32	-86	-31	-105	-22	-101	-70	-63	-5	-101	-14	-75	-68	-145	-75	-4768	7930	6293	-18935	-993	-7834	3192	-12592	-1420	-4215	-324	-13614	-6016	-3936	2779	-9228	-20062
0.940833	-24	41	86	-64	-110	-30	10	-17	-17	5	-74	-66	-99	-15	-29	-60	-102	33	-90	-30	-107	-21	-100	-67	-62	0	-98	-11	-72	-67	-145	-73	-5347	8160	6375	-18984	-979	-7693	3046	-13959	-1763	-3778	-678	-14218	-5371	-4024	2550	-9061	-17731
0.941667	-25	42	89	-60	-111	-30	4	-17	-18	7	-67	-65	-94	-13	-27	-57	-101	34	-82	-29	-105	-23	-101	-69	-64	1	-98	-13	-73	-65	-143	-79	-4280	8398	6433	-19069	-977	-7607	2950	-15309	-1736	-3389	-883	-14709	-3937	-4157	2453	-8957	-13735
0.942500	-25	44	89	-61	-108	-32	3	-16	-16	6	-74	-67	-99	-18	-30	-61	-100	34	-87	-33	-105	-23	-104	-70	-63	0	-103	-13	-77	-69	-149	-76	-1868	8636	6467	-19184	-835	-7516	2921	-16601	-1211	-3048	-911	-15062	-2818	-4332	2506	-8927	-7555
0.943333	-24	40	89	-62	-109	-39	9	-16	-21	6	-76	-65	-97	-21	-29	-60	-104	34	-87	-30	-108	-24	-105	-70	-65	-1	-100	-15	-75	-69	-148	-77	1455	8876	6481	-19338	-616	-7447	2972	-17796	-1238	-2768	-769	-15269	-1009	-4542	2721	-8948	-1577
0.944167	-7	44	88	-62	-111	-34	11	-18	-19	5	-75	-67	-98	-17	-29	-59	-100	35	-85	-33	-105	-22	-102	-72	-63	1	-102	-16	-75	-72	-147	-77	3593	9115	6464	-19526	-610	-7369	3112	-18856	-824	-2576	-449	-15326	1457	-4792	3111	-9031	458
0.945000	-26	42	84	-62	-111	-33	11	-16	-21	3	-74	-64	-96	-15	-29	-58	-102	37	-85	-34	-105	-22	-101	-68	-63	-1	-102	-12	-74	-70	-148	-75	4356	9344	6422	-19744	-541	-7273	3341	-19758	-341	-2461	44	-15227	2173	-5081	3649	-9171	3837
0.945833	-24	34	88	-61	-108	-33	13	-16	-22	7	-74	-65	-96	-14	-28	-58	-101	35	-84	-24	-103	-16	-101	-68	-65	-1	-103	-11	-74	-53	-150	-77	5322	9565	6361	-19991	-366	-7148	3654	-20475	223	-2446	687	-14983	2125	-5417	4332	-9352	6702
0.946667	-27	40	89	-61	-109	-46	13	-15	-18	5	-72	-62	-96	-13	-27	-59	-101	36	-84	-31	-107	-22	-102	-67	-61	0	-102	-11	-72	-69	-149	-77	6790	9768	6274	-20263	-257	-6989	4050	-20988	1504	-2538	1460	-14601	2214	-5805	5132	-9567	7401
0.947500	-23	43	89	-60	-111	-33	12	-17	-17	8	-72	-61	-95	-14	-27	-57	-95	37	-82	-31	-107	-22	-103	-68	-62	2	-117	-5	-73	-69	-149	-74	7803	9963	6166	-20559	-328	-6794	4523	-21284	2004	-2754	2327	-14107	2313	-6244	5999	-9815	8311
0.948333	-24	41	89	-61	-111	-34	11	-16	-18	-5	-66	-64	-100	-17	-29	-60	-99	10	-85	-32	-110	-26	-104	-69	-63	0	-105	-12	-76	-75	-153	-81	8182	10132	6034	-20881	-449	-6563	5050	-21360	2775	-3100	3245	-13532	2059	-6742	6890	-10090	8896
0.949167	-33	40	85	-66	-115	-44	7	-27	-22	1	-74	-65	-102	-15	-31	-61	-102	34	-86	-34	-110	-25	-101	-69	-65	1	-102	-13	-74	-69	-149	-78	7817	10290	5891	-21244	-568	-6304	5614	-21208	3021	-3562	4181	-12893	1765	-7298	7753	-10385	8716
0.950000	-25	42	87	-63	-115	-35	12	-15	0	3	-72	-65	-94	-16	-31	-58	-103	35	-88	-34	-111	-24	-100	-68	-63	0	-103	-16	-76	-70	-149	-77	7063	10422	5734	-21558	-711	-6030	6196	-20849	2385	-4159	5083	-12230	2357	-7919	8527	-10705	8164
0.950833	-26	39	85	-65	-109	-35	10	-15	-21	5	-75	-64	-98	-17	-30	-59	-99	33	-91	-36	-104	-22	-102	-69	-62	-1	-101	-14	-74	-73	-149	-76	6590	10533	5565	-21913	-769	-5761	6760	-20296	3118	-4873	5914	-11579	1522	-8602	9145	-11064	8525
0.951667	-28	42	87	-25	-109	-34	11	-19	-24	1	-76	-65	-95	-15	-31	-70	-99	33	-86	-33	-105	-22	-102	-70	-65	-1	-103	-12	-73	-73	-151	-93	6234	10623	5385	-22267	-643	-5504	7289	-19575	3589	-5706	6630	-10976	284	-9344	9550	-11426	9179
0.952500	-24	43	88	-59	-83	-31	10	-17	-17	5	-70	-63	-93	-12	-29	-61	-100	34	-85	-32	-104	-21	-100	-69	-64	3	-100	-8	-74	-69	-151	-77	5065	10689	5196	-22622	-603	-5289	7752	-18704	1608	-6627	7187	-10458	1281	-10126	9692	-11838	8143
0.953333	-19	45	89	-59	-105	-32	12	3	-15	5	-69	-62	-92	-13	-30	-59	-92	37	-80	-32	-104	-23	-100	-70	-63	1	-97	-9	-72	-69	-147	-74	3126	10741	4990	-22978	-771	-5127	8114	-17732	2335	-7623	7543	-10054	486	-10943	9514	-12276	9441
0.954167	-23	45	111	-57	-104	-29	13	-13	-16	5	-68	-63	-95	-15	-29	-58	-99	36	-83	-30	-103	-19	-96	-64	-62	0	-100	-11	-72	-68	-148	-73	1353	10772	4748	-23347	-748	-5027	8341	-16694	1661	-8664	7663	-9795	-85	-11773	8984	-12766	10196
0.955000	-24	44	87	-61	-109	-32	13	-13	-15	4	-39	-63	-95	-14	-28	-57	-96	37	-88	-33	-105	-21	-98	-68	-61	1	-98	-9	-70	-67	-148	-70	92	10798	4482	-23692	-595	-5012	8400	-15632	1398	-9709	7528	-9691	-458	-12588	8081	-13283	10418
0.955833	-24	43	87	-58	-111	-34	11	-15	-17	4	-73	-65	-98	-16	-30	-59	-101	30	-86	-31	-109	-22	-98	-68	-52	0	-96	-11	-73	-72	-147	-75	-628	10814	4170	-24033	-621	-5076	8273	-14588	1281	-10715	7116	-9766	-1400	-13364	6794	-13829	10305
0.956667	-29	41	86	-62	-111	-36	10	-14	-19	-8	-91	-66	-98	-16	-31	-64	-103	30	-88	-38	-107	-22	-101	-73	-64	0	-99	-11	-73	-69	-152	-76	-389	10834	3793	-24359	-697	-5228	7936	-13599	1023	-11657	6410	-10020	-2587	-14067	5135	-14391	11097
0.957500	-27	38	86	-61	-113	-36	6	-18	-22	0	-75	-68	-98	-18	-34	-62	-101	32	-86	-35	-105	-22	-111	-66	-65	-4	-101	-12	-76	-72	-172	-75	353	10862	3351	-24653	-687	-5456	7326	-12688	342	-12480	5413	-10444	-2037	-14657	3150	-14949	8879
0.958333	-28	41	88	-58	-110	-36	10	-16	-23	4	-69	-66	-97	-13	-30	-62	-103	34	-84	-33	-108	-21	-99	-68	-65	1	-98	-11	-75	-69	-148	-74	696	10902	2818	-24933	-719	-5757	6480	-11902	163	-13140	4139	-11022	-2111	-15120	879	-15488	7253
0.959167	-24	45	88	-58	-111	-38	11	-15	-21	-11	-69	-66	-100	-13	-29	-60	-102	36	-83	-33	-105	-19	-97	-68	-66	3	-97	-11	-75	-66	-147	-72	1100	10959	2176	-25179	-771	-6115	5374	-11258	-698	-13618	2602	-11738	-2927	-15428	-1660	-15983	6898
0.960000	-24	45	90	-56	-109	-33	13	-18	-17	6	-70	-72	-97	-13	-28	-59	-99	32	-81	-34	-104	-17	-93	-70	-62	2	-97	-10	-72	-67	-147	-72	1141	11018	1421	-25399	-570	-6506	4018	-10769	-721	-13873	830	-12554	-3171	-15565	-4350	-16422	5442
0.960833	-22	47	90	-57	-107	-33	13	-12	-16	7	-67	-63	-93	-13	-26	-56	-100	37	-81	-31	-102	-22	-92	-66	-63	1	-96	-10	-68	-64	-143	-70	1146	11074	549	-25595	-284	-6913	2422	-10445	-1357	-13891	-1154	-13448	-2906	-15527	-7120	-16771	4463
0.961667	-19	46	93	-53	-107	-33	16	-14	-15	7	-67	-59	-95	-15	-29	-53	-100	38	-80	-30	-105	-19	-95	-67	-59	3	-97	-12	-70	-66	-146	-73	1862	11110	-448	-25772	-394	-7312	608	-10290	-1634	-13665	-3314	-14381	-3039	-15321	-9884	-17012	3242
0.962500	-27	44	113	-58	-107	-34	11	-16	-18	5	-70	-61	-96	-15	-29	-62	-102	35	-85	-33	-107	-21	-95	-73	-65	0	-99	-12	-64	-66	-148	-77	2457	11098	-1565	-25940	-589	-7678	-1409	-10283	-1955	-13176	-5594	-15295	-2925	-14953	-12558	-17131	1520
0.963333	-25	45	89	-59	-108	-34	12	-16	-18	-12	-75	-63	-96	-15	-29	-59	-99	13	-83	-32	-103	-21	-101	-69	-63	-3	-99	-14	-73	-70	-147	-75	2349	11023	-2784	-26088	-417	-7990	-3567	-10415	-2681	-12446	-7950	-16156	-2058	-14448	-15052	-17108	-329
0.964167	-24	45	86	-59	-109	-30	11	-15	-16	7	-70	-63	-93	-15	-27	-60	-101	33	-86	-40	-107	-24	-100	-69	-64	0	-99	-7	-76	-69	-145	-75	2224	10845	-4113	-26259	-235	-8223	-5834	-10665	-2443	-11488	-10336	-16927	-1935	-13839	-17308	-16940	-928
0.965000	-25	44	87	-61	-118	-34	10	-18	-19	3	-74	-66	-95	-25	-30	-58	-102	33	-88	-33	-107	-24	-102	-74	-66	-5	-104	-14	-78	-73	-149	-76	2214	10541	-5508	-26447	-134	-8365	-8153	-11005	-1008	-10339	-12715	-17574	-3046	-13163	-19268	-16609	-263
0.965833	-27	44	82	-64	-114	-36	10	-18	-22	3	-76	-68	-97	-21	-32	-63	-100	32	-86	-30	-108	-25	-100	-72	-64	-4	-103	-12	-90	-67	-148	-77	1968	10111	-6935	-26656	-317	-8404	-10464	-11398	-2627	-9032	-15035	-18062	-1651	-12454	-20849	-16139	-2220
0.966667	-27	44	88	-63	-111	-36	12	-14	-21	5	-75	-117	-97	-14	-30	-61	-98	33	-87	-33	-104	-24	-102	-70	-64	-5	-101	-13	-73	-72	-147	-70	971	9531	-8341	-26902	-527	-8352	-12728	-11828	-1429	-7614	-17255	-18374	-1839	-11761	-22027	-15537	-2241
0.967500	-23	42	73	-60	-109	-35	13	-14	-21	5	-70	-66	-98	-17	-31	-64	-100	34	-84	-32	-108	-39	-100	-69	-64	-1	-102	-8	-76	-72	-146	-75	371	8822	-9684	-27175	-491	-8198	-14899	-12265	-1507	-6144	-19324	-18495	-1624	-11128	-22792	-14834	-1727
0.968333	-26	40	88	-62	-111	-34	-14	-16	-19	4	-72	-61	-93	-18	-30	-62	-102	35	-85	-39	-108	-25	-103	-69	-64	-1	-102	-11	-70	-72	-147	-77	179	8008	-10897	-27492	-193	-7964	-16912	-12686	-958	-4690	-21198	-18423	-1116	-10582	-23138	-14058	-1585
0.969167	-26	39	87	-61	-108	-33	11	-14	-21	3	-75	-67	-95	-17	-30	-62	-98	33	-85	-32	-103	-24	-100	-72	-63	-5	-103	-14	-73	-91	-148	-73	-236	7131	-11915	-27832	97	-7666	-18716	-13073	-427	-3304	-22841	-18153	-833	-10144	-23090	-13229	-1868
0.970000	-28	38	86	-64	-111	-32	15	-26	-19	3	-73	-65	-97	-21	-31	-64	-98	30	-86	-34	-105	-24	-101	-70	-61	-1	-103	-13	-70	-78	-149	-76	-170	6253	-12658	-28192	-96	-7337	-20267	-13416	288	-2055	-24208	-17702	-1367	-9845	-22672	-12395	-2122
0.970833	-25	40	86	-61	-110	-33	12	-18	-19	0	-77	-66	-96	-17	-35	-58	-100	32	-86	-33	-107	-27	-102	-79	-64	-5	-104	-15	-70	-72	-149	-77	149	5449	-13048	-28545	-84	-7005	-21527	-13721	114	-994	-25280	-17094	-228	-9684	-21947	-11597	-5607
0.971667	-26	37	84	-61	-108	-32	12	-16	-18	2	-76	-64	-96	-16	-40	-62	-102	32	-85	-34	-109	-27	-101	-73	-65	-1	-102	-14	-59	-74	-150	-78	30	4806	-13037	-28876	103	-6696	-22469	-13950	859	-165	-26027	-16344	286	-9668	-20977	-10864	-6862
0.972500	-25	40	86	-61	-110	-34	10	-14	-22	3	-74	-66	-95	-17	-30	-60	-111	33	-84	-31	-103	-26	-100	-69	-63	0	-92	-13	-69	-69	-147	-76	-414	4395	-12587	-29163	3	-6454	-23075	-14147	682	372	-26424	-15502	-213	-9787	-19833	-10243	-3884
0.973333	-26	39	88	-61	-109	-35	5	-17	-19	2	-74	-92	-100	-19	-32	-63	-100	33	-86	-34	-107	-26	-105	-76	-66	-1	-102	-17	-74	-73	-153	-76	-884	4289	-11685	-29392	2	-6309	-23332	-14317	1246	581	-26477	-14599	-302	-10030	-18594	-9763	-1552
0.974167	-28	35	89	-62	-112	-40	8	-22	-18	0	-76	-66	-100	-17	-34	-62	-102	30	-86	-17	-110	-29	-109	-72	-64	-3	-103	-16	-75	-73	-149	-72	-1262	4564	-10334	-29540	51	-6291	-23240	-14471	1504	456	-26173	-13673	39	-10362	-17314	-9446	81
0.975000	-28	39	86	-61	-111	-39	5	-16	-21	0	-74	-67	-97	-18	-31	-35	-100	34	-87	-35	-108	-29	-101	-74	-64	-1	-103	-17	-77	-73	-170	-79	-1428	5262	-8628	-29596	109	-6413	-22819	-14618	1769	-19	-25535	-12769	96	-10781	-16065	-9313	151
0.975833	-26	38	93	-61	-110	-36	13	-15	-18	0	-74	-68	-95	-17	-33	-81	-102	32	-88	-6	-104	-27	-101	-73	-63	-4	-104	-18	-73	-70	-150	-78	-1646	6400	-6591	-29551	182	-6706	-22095	-14814	2047	-843	-24574	-11901	250	-11255	-14912	-9376	-1199
0.976667	-26	41	88	-62	-113	-36	12	-15	-19	1	-57	-69	-95	-16	-28	-60	-99	33	-85	-36	-108	-26	-100	-75	-48	-4	-107	-15	-75	-72	-150	-76	-1818	7979	-4404	-29397	276	-7180	-21095	-15048	1711	-2003	-23319	-11136	693	-11759	-13905	-9638	-3289
0.977500	-29	38	86	-61	-108	-38	11	-14	-19	1	-77	-66	-95	-17	-31	-61	-119	30	-91	-36	-107	-26	-95	-73	-62	-6	-101	-18	-70	-70	-148	-76	-1928	9966	-2192	-29150	156	-7835	-19855	-15361	1625	-3465	-21816	-10476	694	-12255	-13076	-10085	-5056
0.978333	-28	42	87	-60	-108	-35	7	-16	-18	1	-73	-65	-94	-14	-21	-64	-96	32	-85	-35	-104	-25	-101	-76	-64	0	-99	-14	-74	-68	-151	-77	-2024	12320	-105	-28836	198	-8673	-18436	-15759	3503	-5182	-20116	-9987	-698	-12779	-12444	-10706	-5261
0.979167	-26	43	87	-60	-110	-34	12	-15	-16	3	-72	-65	-96	-13	-32	-60	-100	35	-84	-31	-105	-22	-100	-73	-61	0	-98	-13	-73	-70	-148	-76	-1829	14961	1696	-28387	257	-9673	-16877	-16250	1881	-7110	-18267	-9649	635	-13264	-12024	-11477	-7057
0.980000	-25	44	90	-59	-109	-32	11	-12	-17	3	-70	-63	-94	-12	-29	-58	-102	39	-84	-30	-109	-24	-101	-70	-60	1	-98	-12	-70	-68	-148	-73	-1672	17783	3056	-27905	317	-10816	-15246	-16850	2335	-9199	-16331	-9485	649	-13735	-11795	-12365	-6624
0.980833	-24	44	91	-59	-105	-33	12	-12	-17	6	-69	-65	-96	-13	-28	-57	-96	40	-101	-32	-97	-22	-96	-68	-60	2	-97	-12	-74	-72	-145	-69	-1362	20684	3857	-27436	395	-12073	-13587	-17549	2125	-11390	-14359	-9499	211	-14181	-11759	-13339	-5006
0.981667	-29	42	89	-61	-107	-32	15	-38	-21	4	-92	-64	-96	-13	-31	-60	-103	34	-85	-34	-108	-23	-99	-69	-62	-4	-99	-14	-73	-74	-148	-74	-1158	23521	4004	-26962	209	-13414	-11962	-18343	1776	-13631	-12419	-9686	91	-14603	-11874	-14356	-5361
0.982500	-26	39	86	-64	-114	-39	10	-17	-22	0	-78	-70	-100	-18	-31	-61	-104	34	-87	-35	-110	-24	-99	-72	-63	-3	-86	-16	-75	-72	-148	-75	-914	26185	3475	-26526	107	-14807	-10398	-19218	1198	-15837	-10557	-10035	292	-15017	-12103	-15367	-5614
0.983333	-30	39	86	-62	-111	-35	11	-12	-22	2	-70	-66	-97	-15	-31	-60	-103	35	-87	-32	-105	-25	-102	-70	-64	0	-99	-13	-73	-74	-148	-76	-607	28531	2231	-26156	112	-16223	-8948	-20143	1391	-17950	-8886	-10529	-817	-15430	-12409	-16333	-4288
0.984167	-26	44	89	-49	-108	-33	11	-13	-21	5	-74	-65	-95	-14	-29	-58	-101	20	-86	-31	-108	-24	-98	-69	-63	-1	-97	-3	-75	-73	-148	-73	-639	30472	375	-25895	72	-17615	-7658	-21094	156	-19891	-7408	-11142	-265	-15862	-12739	-17228	-5827
0.985000	-26	44	88	-61	-113	-32	15	-12	-9	5	-73	-64	-100	-14	-52	-62	-102	35	-85	-30	-108	-21	-99	-69	-64	0	-97	-12	-74	-62	-150	-76	-621	31899	-2056	-25757	265	-18944	-6550	-22036	-3	-21637	-6188	-11844	160	-16319	-13062	-18003	-8316
0.985833	-24	43	89	-60	-114	-35	12	-15	-18	7	-74	-66	-97	-16	-28	-58	-100	36	-83	-34	-83	-21	-99	-69	-65	2	-97	-12	-73	-68	-146	-73	-139	32743	-4893	-25756	257	-20183	-5643	-22934	-959	-23143	-5245	-12621	-722	-16820	-13325	-18629	-7328
0.986667	-22	43	88	-61	-109	-32	16	-15	-62	5	-70	-63	-93	-15	-29	-58	-98	36	-84	-31	-104	-18	-96	-66	-59	2	-99	-11	-73	-68	-147	-73	430	32767	-7987	-25899	212	-21308	-4949	-23751	-1063	-24382	-4619	-13430	-1178	-17369	-13503	-19092	-6577
0.987500	-19	44	89	-59	-109	-32	12	-13	-18	8	-73	-61	-94	-13	-29	-56	-99	37	-83	-29	-105	-21	-96	-66	-62	0	-96	-10	-72	-68	-145	-70	1125	32504	-11172	-26211	268	-22302	-4476	-24472	-1165	-25316	-4315	-14245	-970	-17968	-13568	-19354	-5684
0.988333	-25	42	88	-59	-93	-30	15	-12	-17	7	-72	-63	-95	-16	-27	-38	-99	37	-83	-31	-103	-18	-96	-69	-64	1	-97	0	-74	-69	-145	-74	1231	31382	-14296	-26661	368	-23140	-4215	-25040	-1502	-25955	-4334	-15034	-920	-18618	-13515	-19463	-5236
0.989167	-25	44	85	-67	-108	-32	15	-14	-17	7	-72	-62	-95	-15	-27	-60	-103	34	-85	-34	-105	-19	-97	-68	-63	1	-96	-12	-73	-68	-145	-75	1038	29568	-17197	-27246	569	-23817	-4163	-25435	-1430	-26295	-4654	-15774	-762	-19300	-13320	-19371	-5847
0.990000	-26	43	85	-59	-110	-35	12	-17	-21	4	-74	-65	-98	-16	-33	-59	-101	33	-84	-35	-109	-24	-103	-70	-66	-10	-102	-15	-75	-64	-150	-78	988	27115	-19720	-27942	588	-24334	-4299	-25636	-1928	-26361	-5252	-16445	-273	-20038	-13004	-19101	-6464
0.990833	-31	38	81	-62	-112	-39	9	-16	-18	22	-75	-68	-101	-11	-30	-63	-104	29	-87	-42	-109	-23	-98	-70	-64	0	-98	-13	-75	-69	-148	-66	1253	24087	-21746	-28702	418	-24689	-4602	-25619	-2505	-26146	-6082	-17028	209	-20774	-12572	-18669	-6719
0.991667	-25	41	86	-60	-110	-34	16	-18	-23	2	-75	-65	-98	-18	-30	-61	-99	30	-87	-30	-107	-22	-99	-74	-67	0	-99	-12	-75	-68	-143	-74	1612	20570	-23202	-29517	412	-24887	-5046	-25378	-673	-25748	-7114	-17499	-1285	-21505	-12047	-18108	-5405
0.992500	-23	42	87	-59	-108	-31	15	-15	-16	7	-73	-63	-96	-26	-29	-60	-101	32	-83	-33	-97	-21	-99	-68	-64	1	-98	-10	-68	-66	-145	-74	1396	16649	-24032	-30339	426	-24946	-5606	-24909	-1608	-25154	-8279	-17840	-688	-22201	-11467	-17463	-6055
0.993333	-23	0	89	-58	-108	-33	12	-15	-8	6	-72	-62	-95	-14	-25	-57	-99	34	-82	-31	-104	-22	-98	-68	-64	0	-98	-11	-69	-66	-115	-72	845	12428	-24259	-31146	215	-24900	-6261	-24225	-1698	-24437	-9529	-18109	165	-22849	-10861	-16711	-7024
0.994167	-25	42	87	-57	-110	-33	12	-15	-13	6	-73	-65	-96	-16	-29	-58	-100	34	-84	16	-102	-21	-98	-73	-61	1	-99	-11	-73	-69	-148	-76	503	7976	-23894	-31905	32	-24747	-6977	-23345	-1264	-23641	-10800	-18235	251	-23426	-10270	-15947	-5915
0.995000	-22	43	87	-58	-111	-33	8	30	-12	8	-72	-63	-93	-15	-29	-59	-98	35	-86	-34	-105	-21	-100	-72	-72	2	-96	-13	-70	-68	-146	-75	256	3435	-23004	-32404	-26	-24522	-7714	-22294	-1218	-22813	-12041	-18250	436	-23911	-9711	-15186	-5002
0.995833	-21	44	90	-58	-109	-33	11	-18	-17	5	-58	-65	-94	-15	-28	-60	-99	34	-124	-33	-104	-23	-99	-73	-63	1	-102	-13	-72	-69	-145	-76	-60	-1085	-21761	-32597	0	-24239	-8460	-21108	-1043	-21995	-13214	-18151	997	-24296	-9241	-14475	-3631
0.996667	-26	40	87	-58	-109	-36	12	-17	-15	6	-74	-63	-95	-14	-30	-60	-101	34	-86	-53	-104	-23	-99	-73	-60	0	-99	-10	-70	-68	-146	-76	-289	-5472	-20244	-32677	109	-23917	-9191	-19810	-342	-21222	-14259	-17950	497	-24563	-8881	-13844	-1162
0.997500	-22	43	87	-59	-108	-14	11	-16	-12	5	-73	-62	-98	-13	-27	-58	-97	37	-84	-35	-102	-23	-100	-73	-65	-1	-104	-13	-72	-68	-145	-76	-346	-9622	-18606	-32729	-17	-23575	-9884	-18450	-1082	-20538	-15139	-17661	1167	-24719	-8663	-13329	-188
0.998333	-27	40	55	-56	-111	-38	8	-15	-19	1	-73	-65	-95	-16	-30	-64	-103	30	-86	-34	-108	-27	-101	-73	-66	-1	-100	-14	-48	-67	-147	-78	-737	-13486	-16996	-32732	-150	-23235	-10528	-17074	-964	-19952	-15830	-17302	2023	-24762	-8602	-12960	-1167
0.999167	-28	37	84	-58	-109	-38	7	-19	-21	1	-73	-65	-85	-17	-27	-60	-99	35	-83	-30	-103	-24	-86	-74	-60	0	-98	-11	-72	-66	-145	-75	-1068	-17038	-15540	-32755	-62	-22900	-11096	-15724	-1010	-19487	-16307	-16873	1868	-24702	-8705	-12736	1571
1.000000	-24	39	88	-57	-107	-25	10	-13	-19	7	-70	-61	-95	-13	-30	-59	-100	35	-83	-31	-102	-21	-118	-74	-62	0	-98	-11	-67	-67	-147	-76	-1007	-20223	-14375	-32745	36	-22587	-11584	-14439	-759	-19156	-16569	-16395	1843	-24553	-8982	-12693	3533
1.000833	-24	50	90	-56	-104	-33	28	-12	-15	8	-69	-59	-76	-7	-28	-56	-98	37	-80	-29	-102	-24	-100	-68	-60	2	-100	-19	-68	-66	-143	-87	-1074	-23015	-13589	-32759	57	-22305	-11983	-13267	-390	-18957	-16619	-15886	2138	-24334	-9412	-12823	4061
1.001667	-24	44	91	-55	-108	-33	10	-11	-14	6	-70	-62	-95	-13	-28	-59	-100	39	-80	-30	-104	-24	-97	-67	-64	-16	-98	-11	-77	-68	-145	-73	-1353	-25407	-13238	-32751	-55	-22048	-12288	-12240	-537	-18886	-16481	-15388	2191	-24073	-9986	-13129	4301
1.002500	-25	41	90	-57	-114	-35	10	-13	-21	5	-72	-61	-100	-17	-28	-74	-100	35	-85	-31	-107	-23	-102	-70	-63	0	-100	-14	-73	-68	-146	-75	-1333	-27400	-13344	-32750	37	-21840	-12503	-11390	-223	-18926	-16160	-14838	2092	-23785	-10678	-13593	3774
1.003333	-27	38	88	-58	-113	-33	9	-14	-22	4	-75	-63	-98	-14	-27	-60	-101	35	-85	-31	-108	-27	-102	-70	-64	-3	-100	-15	-72	-67	-129	-76	-1214	-29009	-13898	-32755	109	-21662	-12619	-10742	-189	-19069	-15689	-14323	2099	-23499	-11448	-14193	3229
1.004167	-27	44	87	-60	-113	-34	12	-12	-21	10	-75	-64	-100	-16	-29	-61	-104	27	-87	-33	-110	-24	-101	-70	-64	-1	-101	-14	-75	-68	-146	-65	-1372	-30275	-14858	-32736	-81	-21523	-12646	-10318	-843	-19287	-15110	-13846	2623	-23238	-12260	-14908	2584
1.005000	-27	42	88	-59	-118	-33	8	-15	-21	4	-73	-63	-98	-15	-28	-60	-103	35	-85	-30	-109	-25	-105	-72	-67	-1	-100	-8	-73	-68	-148	-75	-1637	-31223	-16130	-32758	-52	-21421	-12583	-10127	598	-19565	-14456	-13419	1712	-23017	-13086	-15707	2485
1.005833	-25	41	92	-63	-111	-32	11	-15	-19	4	-73	-52	-96	-16	-31	-60	-103	36	-84	-30	-104	-23	-99	-70	-63	0	-97	-11	-73	-68	-151	-78	-1543	-31904	-17621	-32742	105	-21362	-12436	-10169	643	-19883	-13777	-13040	1717	-22864	-13874	-16563	1641
1.006667	-26	41	90	-60	-109	-39	9	-14	-22	1	-75	-65	-98	-21	-29	-63	-102	34	-86	-33	-109	-26	-102	-73	-62	-6	-100	-13	-76	-70	-149	-78	-1469	-32332	-19219	-32754	131	-21336	-12220	-10449	-121	-20227	-13101	-12741	2349	-22786	-14590	-17426	-177
1.007500	-30	40	85	-61	-110	-36	7	-26	-22	2	-75	-66	-96	-18	-32	-61	-101	35	-87	-32	-103	-23	-104	-70	-64	-1	-99	-13	-75	-70	-148	-74	-1470	-32545	-20803	-32649	213	-21345	-11935	-10951	590	-20576	-12471	-12526	1914	-22800	-15197	-18270	89
1.008333	-24	38	85	-61	-110	-36	10	-15	-19	2	-75	-65	-96	-17	-26	-59	-101	34	-90	-44	-104	-25	-102	-72	-66	-3	-100	-13	-75	-69	-147	-75	-1137	-32643	-22266	-32582	287	-21387	-11589	-11662	136	-20923	-11912	-12405	2160	-22902	-15673	-19057	-48
1.009167	-23	40	87	-59	-105	-32	9	-15	-19	0	-73	-85	-96	-47	-29	-60	-100	34	-83	-34	-107	-19	-103	-75	-64	-4	-101	-13	-70	-69	-148	-77	-787	-32556	-23508	-32505	207	-21468	-11204	-12551	56	-21263	-11458	-12380	2467	-23103	-15992	-19762	309
1.010000	-27	39	85	-63	-109	-35	8	-15	-21	4	-75	-65	-95	-19	-28	-59	-102	32	-78	-34	-105	-24	-100	-72	-63	-3	-83	-15	-72	-72	-150	-77	-758	-32362	-24402	-32473	120	-21589	-10792	-13596	540	-21588	-11118	-12461	1425	-23418	-16145	-20359	985
1.010833	-27	40	85	-70	-107	-34	12	-17	-19	0	-70	-62	-96	-19	-31	-60	-101	34	-87	-35	-108	-24	-102	-73	-65	-4	-95	-15	-74	-72	-150	-77	-752	-32023	-24917	-32490	194	-21783	-10359	-14766	228	-21908	-10911	-12643	1226	-23784	-16126	-20824	990
1.011667	-28	41	84	-62	-109	-35	11	-14	-17	2	-76	-64	-96	-13	-31	-62	-104	32	-88	-33	-109	-22	-101	-70	-62	0	-102	-12	-73	-72	-149	-77	-982	-31574	-25001	-32531	183	-21936	-9912	-16004	88	-22219	-10821	-12928	2183	-24246	-15941	-21144	-1493
1.012500	-23	41	85	-57	-107	-31	10	-15	-16	4	-73	-63	-95	-16	-16	-56	-102	33	-86	-31	-103	-22	-99	-68	-64	0	-99	-9	-73	-68	-146	-74	-1721	-30996	-24648	-32627	227	-22163	-9470	-17351	-25	-22527	-10858	-13309	1714	-24771	-15599	-21310	-1184
1.013333	-24	43	85	-47	-105	-33	11	-10	-17	3	-73	-63	-95	-16	-30	-56	-99	35	-83	-30	-104	-22	-99	-67	-62	10	-98	-12	-75	-69	-146	-73	-2028	-30286	-23874	-32700	211	-22432	-9036	-18700	-456	-22850	-11013	-13785	851	-25354	-15130	-21322	-129
1.014167	-24	44	86	-56	-105	-33	12	-11	-19	5	-75	-73	-93	-11	-28	-57	-98	37	-84	-30	-103	-22	-100	-72	-62	0	-98	-10	-73	-70	-147	-73	-1705	-29425	-22705	-32746	79	-22735	-8623	-20043	-147	-23193	-11253	-14339	774	-25970	-14546	-21200	349
1.015000	-23	53	85	-60	-105	-34	12	-14	-18	3	-77	-67	-92	-14	-31	-58	-101	34	-84	-33	-99	-24	-102	-66	-66	-3	-101	-13	-77	-70	-151	-74	-1422	-28416	-21217	-32754	175	-23073	-8238	-21348	-321	-23565	-11553	-14956	777	-26622	-13878	-20938	939
1.015833	-25	38	80	-80	-110	-38	7	-17	-21	1	-70	-66	-99	-17	-30	-58	-100	32	-87	-35	-107	-23	-99	-68	-65	0	-101	-25	-75	-72	-147	-70	-1331	-27244	-19487	-32750	125	-23426	-7873	-22587	-148	-23962	-11889	-15632	399	-27271	-13154	-20565	800
1.016667	-26	41	81	-58	-113	-36	10	-14	-19	1	-77	-65	-96	-14	-29	-58	-101	38	-85	-38	-107	-23	-97	-73	-65	0	-103	-14	-76	-69	-147	-72	-1324	-25911	-17607	-32759	144	-23807	-7563	-23738	-176	-24403	-12228	-16337	-23	-27921	-12411	-20105	831
1.017500	-26	40	85	-59	-110	-33	9	-16	-19	5	-83	-62	-93	-15	-31	-59	-102	34	-86	-33	-104	-23	-99	-70	-62	1	-100	-8	-74	-70	-146	-73	-1100	-24427	-15665	-32744	104	-24189	-7231	-24787	-857	-24880	-12531	-17066	-135	-28554	-11676	-19581	1075
1.018333	-24	41	81	-61	-109	-35	10	-16	-19	4	-76	-65	-96	-14	-29	-60	-97	36	-93	-33	-108	-23	-99	-74	-61	-1	-90	-10	-73	-68	-145	-74	-890	-22789	-13749	-32762	-216	-24602	-6946	-25714	84	-25390	-12769	-17789	-1842	-29154	-10971	-19029	2293
1.019167	-24	42	85	-56	-108	-33	12	-15	-17	5	-73	-87	-96	-13	-29	-62	-97	16	-80	-29	-104	-18	-97	-72	-60	-1	-100	-11	-72	-70	-147	-74	-595	-21010	-11935	-32748	-73	-25000	-6671	-26502	1043	-25926	-12913	-18493	-3548	-29713	-10327	-18467	3181
1.020000	-27	42	81	-57	-108	-32	12	-15	-16	7	-72	-63	-94	-13	-27	-55	-99	39	-83	-32	-103	-21	-97	-69	-63	0	-97	-8	-70	-68	-145	-70	-442	-19122	-10332	-32762	-105	-25389	-6407	-27151	-613	-26484	-12940	-19167	-3553	-30231	-9740	-17927	1508
1.020833	-26	41	85	-59	-107	-32	16	-15	-15	7	-72	-63	-93	-14	-25	-60	-97	39	-83	-32	-103	-19	-96	-69	-61	-1	-98	-11	-72	-70	-149	-50	-710	-17148	-8970	-32750	-339	-25756	-6152	-27656	220	-27050	-12836	-19794	-5392	-30703	-9239	-17439	2090
1.021667	-24	42	85	-59	-108	-33	12	-14	-14	6	-73	-62	-98	-14	-27	-57	-98	36	-83	-30	-112	-22	-97	-70	-59	2	-98	-10	-69	-70	-146	-73	-1054	-15129	-7905	-32755	-480	-26090	-5886	-28027	-232	-27612	-12581	-20320	-6533	-31106	-8819	-17024	2531
1.022500	-19	41	84	-60	-109	-36	10	-16	1	3	-79	-66	-99	-15	-30	-62	-103	35	-84	-38	-107	-23	-100	-72	-66	-3	-103	-16	-73	-70	-148	-75	-1248	-13088	-7167	-32757	-589	-26406	-5615	-28265	-254	-28150	-12174	-20860	-7552	-31451	-8484	-16697	3112
1.023333	-29	38	80	-62	-113	-36	7	-17	-22	1	-76	-66	-100	-18	-32	-63	-107	26	-88	-38	-112	-25	-103	-74	-65	-3	-103	-13	-66	-73	-153	-78	-1181	-11067	-6752	-32742	-512	-26672	-5329	-28385	128	-28640	-11618	-21271	-8867	-31734	-8225	-16480	3934
1.024167	-27	35	78	-64	-112	-41	7	-19	-24	-3	-75	-67	-101	-19	-30	-19	-102	33	-86	-38	-110	-23	-100	-72	-69	-4	-102	-15	-74	-70	-148	-78	-865	-9076	-6658	-32723	-446	-26890	-5019	-28382	220	-29084	-10920	-21594	-8262	-31946	-8025	-16363	4876
1.025000	-25	36	135	-60	-108	-35	11	-16	-19	2	-75	-62	-97	-17	-30	-63	-104	35	-83	-35	-101	-23	-100	-72	-68	0	-101	-15	-70	-70	-152	-79	-342	-7170	-6861	-32606	-543	-27057	-4693	-28285	-233	-29440	-10097	-21833	-5074	-32100	-7876	-16367	2677
1.025833	-29	41	58	-61	-109	-28	11	-17	-19	4	-74	-66	-96	-16	-29	-62	-102	34	-86	-34	-108	-24	-102	-74	-65	0	-101	-14	-72	-69	-150	-78	-66	-5402	-7326	-32500	-377	-27170	-4352	-28103	5	-29722	-9179	-21982	-3628	-32182	-7759	-16477	2451
1.026667	-26	39	87	-58	-110	-34	13	-16	-18	4	-74	-65	-98	-19	-31	-58	-99	34	-82	-32	-107	-21	-101	-69	-61	0	-100	-14	-76	-70	-150	-75	9	-3728	-8004	-32372	-299	-27229	-3956	-27849	-135	-29902	-8176	-22042	-3554	-32200	-7639	-16696	4017
1.027500	-19	41	88	-59	-109	-33	12	-14	22	1	-70	-63	-95	-15	-31	-57	-99	37	-85	-33	-107	-23	-99	-68	-62	0	-107	-13	-73	-68	-146	-74	104	-2234	-8846	-32280	-233	-27238	-3608	-27544	622	-29975	-7130	-22026	-3312	-32141	-7552	-17007	4427
1.028333	-24	41	88	-58	-110	-32	11	-11	-19	5	-72	-65	-99	-16	-30	-57	-100	33	-87	-38	-107	-24	-100	-72	-63	0	-101	-16	-70	-68	-150	-77	374	-917	-9802	-32201	-62	-27176	-3232	-27206	618	-29932	-6076	-21941	-2529	-32035	-7432	-17399	4784
1.029167	-23	41	86	-61	-111	-34	13	-12	-17	6	-72	-63	-95	-16	-30	-60	-101	37	-87	-36	-105	-21	-99	-70	-64	0	-99	-14	-75	-67	-149	-75	690	227	-10826	-32157	-44	-27055	-2856	-26858	674	-29774	-5046	-21786	-1173	-31833	-7287	-17852	4523
1.030000	-26	43	90	-65	-109	-31	13	-15	-19	5	-73	-64	-96	-17	-31	-62	-101	38	-85	-34	-104	-22	-97	-76	-65	-3	-101	-14	-72	-68	-150	-77	738	1190	-11859	-32131	24	-26875	-2490	-26482	735	-29501	-4072	-21586	-27	-31580	-7108	-18350	4253
1.030833	-24	40	87	-61	-108	-27	13	-14	-5	5	-73	-62	-97	-17	-33	-61	-100	32	-87	-34	-105	-23	-102	-70	-61	0	-104	-15	-80	-72	-149	-79	373	1946	-12866	-32140	-78	-26628	-2142	-26120	198	-29108	-3183	-21348	1354	-31262	-6888	-18872	4151
1.031667	-28	40	85	-62	-110	-33	11	-16	-21	3	-74	-66	-100	-17	-34	-60	-102	7	-91	-35	-108	-25	-102	-77	-67	-6	-103	-14	-75	-74	-152	-79	-151	2590	-13805	-32170	-308	-26312	-1829	-25776	416	-28595	-2409	-21089	2302	-30877	-6632	-19394	4637
1.032500	-31	39	86	-60	-112	-34	8	-39	-25	5	-68	-65	-96	-18	-34	-59	-101	34	-86	-30	-105	-22	-100	-69	-62	1	-98	-26	-75	-70	-147	-77	-223	3064	-14655	-32211	-335	-25920	-1536	-25444	2071	-27974	-1770	-20796	1352	-30431	-6339	-19903	5185
1.033333	-23	39	89	-59	-110	-34	13	-10	-17	7	-69	-63	-95	-15	-28	-58	-96	34	-86	-32	-104	-23	-101	-69	-64	7	-98	-10	-69	-70	-149	-74	102	3404	-15407	-32270	-286	-25462	-1292	-25170	252	-27266	-1296	-20522	2698	-29930	-6022	-20379	2979
1.034167	-24	43	87	-39	-105	-32	10	-15	-12	7	-73	-64	-97	-7	-32	-59	-100	33	-85	-31	-104	-23	-100	-72	-65	0	-99	-13	-83	-74	-144	-75	248	3635	-16047	-32323	-134	-24933	-1087	-24919	960	-26481	-992	-20256	2515	-29385	-5690	-20810	2750
1.035000	-32	42	86	-59	-109	-32	13	-15	-17	6	-69	-62	-97	-16	-28	-60	-101	36	-86	-31	-105	-23	-99	-73	-62	1	-98	-10	-74	-72	-148	-75	562	3781	-16567	-32374	-124	-24339	-956	-24721	445	-25636	-863	-20037	1966	-28791	-5352	-21189	2916
1.035833	-25	41	86	-59	-110	-32	15	-15	-18	-12	-70	-65	-97	-15	-29	-60	-100	34	-86	-32	-107	-22	-98	-70	-65	0	-85	-13	-75	-69	-148	-74	529	3860	-16971	-32405	-107	-23681	-870	-24567	419	-24748	-920	-19808	1441	-28169	-5023	-21500	3035
1.036667	-26	40	87	-59	-105	-36	13	-15	-18	5	-75	-61	-97	-10	-31	-59	-102	33	-85	-30	-107	-19	-98	-73	-65	1	-101	-11	-75	-73	-150	-75	315	3894	-17271	-32416	-21	-22982	-843	-24459	384	-23832	-1144	-19638	1594	-27531	-4724	-21739	3206
1.037500	-29	68	86	-58	-111	-34	10	-16	-23	-10	-73	-62	-96	-14	-28	-59	-104	33	-84	-31	-110	-22	-100	-74	-67	0	-100	-11	-74	-69	-147	-76	523	3907	-17479	-32386	-10	-22233	-877	-24400	610	-22918	-1532	-19512	2143	-26883	-4470	-21902	4134
1.038333	-26	42	85	-57	-109	-32	10	-16	-18	4	-70	-63	-99	-17	-32	-58	-101	34	-84	-32	-107	-22	-98	-73	-60	3	-100	-12	-74	-72	-151	-76	560	3912	-17599	-32321	41	-21453	-970	-24375	-290	-22026	-2065	-19440	4789	-26256	-4270	-21987	2227
1.039167	-26	41	88	-59	-111	-34	9	-35	-17	4	-73	-61	-93	-14	-29	-85	-102	34	-84	-31	-108	-25	-101	-69	-63	1	-99	-8	-76	-70	-148	-74	312	3919	-17651	-32221	8	-20673	-1116	-24394	-179	-21195	-2720	-19418	5986	-25652	-4134	-21995	863
1.040000	-26	43	86	-58	-109	-36	11	-15	-19	5	-75	-65	-98	-16	-33	-57	-100	37	-86	-31	-102	-24	-98	-68	-64	0	-101	-13	-77	-72	-150	-76	267	3937	-17651	-32074	-145	-19887	-1315	-24449	-866	-20391	-3481	-19451	5195	-25085	-4082	-21942	2127
1.040833	-26	41	81	-62	-119	-38	10	-16	-21	6	-73	-64	-98	-18	-32	-60	-100	32	-83	-33	-107	-33	-98	-68	-62	1	-99	-12	-73	-68	-147	-84	141	3985	-17606	-31891	-144	-19140	-1559	-24531	-690	-19681	-4319	-19525	5104	-24570	-4112	-21818	2420
1.041667	-26	44	86	-58	-109	-34	13	-15	-17	3	-74	-72	-94	-3	-30	-62	-99	35	-82	-33	-103	-17	-98	-70	-64	0	-102	-12	-73	-72	-149	-74	22	4049	-17525	-31660	-237	-18443	-1850	-24638	-975	-19070	-5217	-19647	5920	-24122	-4236	-21654	2714
1.042500	-28	49	84	-64	-108	-36	10	-14	-21	0	-76	-70	-97	-17	-32	-64	-103	33	-88	-34	-107	-24	-101	-70	-64	-3	-104	-16	-73	-70	-147	-77	-40	4128	-17417	-31405	-276	-17813	-2187	-24762	-1079	-18562	-6136	-19802	6038	-23753	-4456	-21434	2501
1.043333	-22	36	82	-62	-113	-36	7	-17	-19	0	-76	-66	-98	-17	-29	-63	-102	29	-84	-32	-107	-24	-98	-58	-65	-7	-101	-14	-75	-73	-148	-77	-41	4232	-17278	-31126	-34	-17281	-2559	-24895	-810	-18178	-7055	-19989	5804	-23462	-4767	-21183	1713
1.044167	-25	40	84	-62	-112	-36	9	-16	-17	0	-72	-58	-98	-18	-32	-63	-101	32	-84	-36	-108	-23	-100	-72	-64	-5	-101	-15	-75	-70	-149	-79	34	4349	-17114	-30824	109	-16860	-2958	-25029	-1210	-17920	-7962	-20194	6046	-23252	-5167	-20913	1207
1.045000	-28	39	85	-59	-109	-36	11	-16	-18	1	-70	-63	-95	-18	-32	-60	-101	34	-82	-35	-109	-24	-101	-69	-63	-13	-100	-15	-72	-72	-147	-75	-153	4470	-16926	-30521	-5	-16575	-3398	-25163	-1434	-17795	-8826	-20413	6286	-23138	-5661	-20622	1630
1.045833	-25	41	86	-61	-111	-35	11	-15	-21	12	-70	-65	-99	-18	-31	-58	-100	35	-84	-31	-107	-24	-98	-68	-64	0	-98	-14	-75	-70	-150	-90	-252	4583	-16713	-30222	-1	-16435	-3849	-25279	498	-17802	-9632	-20634	4174	-23089	-6231	-20324	2728
1.046667	-27	41	87	-58	-112	-38	12	-12	-17	-5	-69	-62	-94	-16	-31	-35	-100	34	-84	-35	-109	-24	-98	-67	-63	-1	-99	-13	-72	-69	-147	-76	-13	4680	-16471	-29938	170	-16454	-4332	-25384	-972	-17946	-10378	-20843	3337	-23123	-6872	-20043	475
1.047500	-26	43	88	-57	-108	-34	11	-11	-17	3	-74	-64	-95	-16	-28	-59	-100	36	-83	-32	-104	-23	-98	-55	-60	-3	-95	-12	-76	-73	-147	-75	-202	4761	-16198	-29666	160	-16635	-4830	-25471	-513	-18217	-11048	-21043	2443	-23229	-7577	-19769	-875
1.048333	-26	41	89	-59	-109	-35	12	-14	-18	0	-74	-65	-112	-18	-29	-61	-101	30	-87	-38	-109	-26	-102	-69	-64	-5	-99	-18	-76	-75	-152	-78	-289	4804	-15901	-29432	57	-16991	-5351	-25538	-555	-18612	-11640	-21213	2338	-23401	-8338	-19523	-690
1.049167	-27	39	81	-60	-112	-40	8	-30	-21	-4	-77	-72	-97	-16	-30	-58	-102	33	-87	-34	-107	-24	-99	-70	-67	-5	-99	-13	-74	-70	-129	-77	-10	4818	-15560	-29220	166	-17502	-5869	-25575	-494	-19116	-12139	-21350	3085	-23626	-9130	-19300	-759
1.050000	-28	42	82	-59	-111	-34	10	-13	-19	2	-73	-69	-97	-19	-32	-61	-105	35	-86	-34	-103	-23	-98	-76	-65	0	-101	-15	-75	-73	-151	-77	278	4793	-15188	-29040	270	-18167	-6415	-25584	-602	-19718	-12560	-21447	4875	-23901	-9960	-19111	-804
1.050833	-27	38	87	-60	-113	-40	10	-14	-18	1	-72	-64	-96	-18	-27	-59	-101	33	-86	-35	-105	-27	-102	-70	-64	-5	-102	-13	-77	-76	-160	-73	230	4724	-14785	-28884	348	-18977	-6908	-25570	200	-20409	-12897	-21498	3888	-24219	-10799	-18955	97
1.051667	-27	41	89	-59	-112	-36	11	-16	-18	-5	-69	-65	-99	-18	-30	-60	-102	35	-84	-14	-109	-23	-100	-69	-63	0	-100	-15	-79	-74	-152	-76	139	4618	-14356	-28753	394	-19882	-7406	-25524	-430	-21182	-13162	-21494	3866	-24569	-11638	-18836	-1362
1.052500	-21	45	90	-59	-110	-36	13	-4	-15	5	-72	-61	-96	-14	-24	-56	-101	35	-83	-32	-107	-22	-99	-67	-62	1	-97	-12	-70	-67	-146	-73	213	4472	-13907	-28631	339	-20941	-7879	-25451	57	-22007	-13361	-21432	4689	-24934	-12460	-18756	-3751
1.053333	-23	45	91	-57	-111	-31	15	-11	-15	6	-74	-65	-96	-16	-24	-53	-100	32	-83	-31	-105	-21	-96	-66	-60	1	-97	-12	-70	-67	-145	-72	418	4289	-13443	-28515	206	-22059	-8326	-25360	-357	-22881	-13496	-21327	3922	-25325	-13256	-18698	-2767
1.054167	-10	43	89	-46	-109	-31	12	-12	-15	6	-70	-68	-94	-13	-25	-58	-100	36	-85	-34	-102	-22	-98	-66	-60	1	-97	-13	-74	-65	-145	-73	635	4071	-12973	-28398	144	-23240	-8727	-25245	-234	-23782	-13578	-21162	2485	-25728	-14004	-18712	-2447
1.055000	-24	40	92	-59	-104	-31	15	-13	-16	5	-73	-65	-93	-16	-28	-57	-98	35	-86	-29	-73	-21	-97	-67	-61	0	-97	-8	-72	-67	-148	-67	670	3832	-12496	-28261	197	-24448	-9080	-25117	-68	-24696	-13614	-20952	1691	-26139	-14705	-18739	-2315
1.055833	-25	41	90	-58	-77	-30	-7	-12	-21	4	-74	-64	-94	-14	-29	-56	-100	34	-86	-30	-103	-21	-98	-68	-67	-1	-98	-10	-72	-67	-149	-75	705	3605	-12027	-28109	200	-25660	-9370	-24978	-250	-25606	-13614	-20690	775	-26552	-15337	-18798	-2019
1.056667	-26	39	89	-58	-110	-35	9	-15	-39	3	-75	-66	-98	-15	-29	-58	-102	32	-86	-7	-108	-27	-103	-72	-66	-3	-102	-13	-75	-72	-150	-77	890	3305	-11581	-27930	210	-26825	-9591	-24830	-8	-26504	-13582	-20399	-302	-26954	-15878	-18880	-2139
1.057500	-27	35	87	-59	-111	-36	3	-17	-22	1	-77	-68	-100	-19	-32	-62	-101	33	-86	-33	-107	-23	-101	-73	-63	0	-99	-24	-72	-74	-150	-74	885	3037	-11141	-27716	182	-27980	-9736	-24671	-190	-27359	-13522	-20069	-895	-27338	-16320	-18969	-2098
1.058333	-29	35	87	-60	-110	-33	12	-15	-22	5	-76	-65	-95	-11	-29	-64	-99	38	-86	-31	-107	-23	-99	-72	-65	3	-99	-11	-75	-73	-147	-76	677	2769	-10728	-27468	164	-29043	-9799	-24512	-774	-28167	-13436	-19717	-1106	-27699	-16646	-19066	-1751
1.059167	-24	38	89	-57	-107	-50	11	-12	-17	8	-74	-66	-99	-13	-28	-53	-98	35	-86	-28	-102	-22	-99	-67	-61	1	-96	-16	-73	-72	-146	-75	517	2509	-10338	-27192	251	-30015	-9778	-24351	1214	-28903	-13328	-19358	-2899	-28027	-16849	-19167	-449
1.060000	-25	41	88	-56	-110	-32	13	-11	-16	6	-70	-62	-95	-16	-30	-59	-97	35	-84	-32	-101	-18	-97	-68	-59	2	-97	-11	-69	-69	-146	-75	672	2260	-9976	-26890	217	-30882	-9675	-24197	299	-29561	-13202	-18993	-2775	-28328	-16923	-19264	-1469
1.060833	-24	39	90	-75	-110	-35	11	-15	-21	3	-74	-65	-99	-13	-29	-60	-101	33	-83	-29	-105	-17	-98	-70	-65	1	-98	-13	-72	-70	-146	-75	835	2030	-9636	-26570	101	-31624	-9491	-24053	17	-30138	-13054	-18644	-2519	-28562	-16859	-19350	-2860
1.061667	-25	41	92	-57	-108	-33	11	-12	-17	9	-73	-45	-96	-11	-30	-61	-98	33	-86	-34	-103	-22	-100	-69	-59	0	-99	-13	-73	-70	-147	-78	1091	1810	-9325	-26242	180	-32221	-9229	-23918	171	-30619	-12904	-18301	-3004	-28756	-16654	-19419	-2196
1.062500	-27	38	87	-56	-109	-35	9	-10	-8	5	-75	-65	-98	-16	-30	-60	-101	33	-86	-31	-107	-23	-104	-72	-58	-3	-99	-15	-75	-73	-147	-73	1140	1606	-9035	-25920	215	-32519	-8891	-23791	-149	-31002	-12692	-17991	-3454	-28888	-16312	-19462	-1494
1.063333	-26	40	86	-58	-110	-35	9	-17	-24	4	-73	-55	-97	-18	-31	-63	-100	33	-84	-32	-107	-22	-102	-73	-62	0	-99	-15	-72	-75	-149	-78	985	1427	-8761	-25615	-23	-32627	-8483	-23671	-272	-31279	-12468	-17716	-2773	-28959	-15835	-19474	-816
1.064167	-26	39	85	-61	-111	-33	10	-21	-17	4	-75	-65	-99	-17	-30	-59	-99	34	-87	-32	-109	-25	-103	-69	-62	-1	-100	-14	-73	-73	-149	-76	902	1256	-8504	-25338	-26	-32668	-8021	-23557	452	-31455	-12216	-17477	-3311	-28966	-15227	-19454	235
1.065000	-27	39	84	-59	-111	-38	7	-16	-21	1	-80	-72	-101	-11	-33	-60	-108	32	-134	-33	-107	-21	-104	-70	-66	-7	-107	-19	-79	-75	-150	-79	905	1086	-8252	-25109	81	-32707	-7516	-23454	-208	-31544	-11935	-17284	-3465	-28911	-14499	-19404	146
1.065833	-30	36	79	-61	-109	-35	5	-48	-24	1	-78	-68	-102	-19	-34	-61	-105	29	-87	-32	-109	-24	-103	-73	-63	-9	-101	-15	-76	-73	-148	-76	835	929	-8007	-24935	6	-32700	-6973	-23353	33	-31506	-11607	-17135	-2681	-28792	-13671	-19315	-1797
1.066667	-25	40	82	-62	-107	-33	10	-22	-21	3	-79	-64	-97	-17	-31	-60	-100	32	-83	-29	-105	-23	-101	-72	-64	-6	-100	-14	-73	-73	-148	-76	803	769	-7766	-24822	30	-32727	-6407	-23260	-369	-31386	-11243	-17030	-2903	-28616	-12761	-19195	-1017
1.067500	-26	41	86	-60	-109	-43	12	-11	-16	2	-74	-62	-95	-15	-29	-59	-102	33	-83	-31	-103	-22	-99	-69	-63	0	-102	-13	-73	-69	-161	-78	758	604	-7526	-24779	-43	-32716	-5830	-23169	-765	-31178	-10843	-16974	-3589	-28388	-11790	-19046	-1187
1.068333	-25	43	88	-59	-110	-33	9	-16	-17	6	-74	-62	-96	-15	-29	-61	-98	37	-82	-31	-104	-58	-99	-70	-64	0	-99	-13	-73	-69	-147	-76	586	430	-7291	-24811	-46	-32727	-5253	-23076	-386	-30854	-10405	-16960	-3728	-28118	-10778	-18869	-2165
1.069167	-27	44	90	-60	-111	-30	10	-16	-17	6	-95	-63	-97	-16	-33	-60	-99	36	-83	-30	-105	-23	-102	-70	-64	-1	-100	-15	-79	-74	-171	-75	347	241	-7056	-24916	165	-32702	-4685	-22980	-643	-30528	-9936	-16988	-3557	-27813	-9748	-18674	-1813
1.070000	-26	41	86	-63	-110	-35	9	-16	-19	4	-73	-64	-92	-27	-28	-58	-100	36	-84	-32	-108	-31	-101	-70	-63	0	-99	-12	-74	-73	-150	-74	-24	30	-6825	-25085	237	-32521	-4139	-22892	-356	-30106	-9437	-17051	-3427	-27473	-8714	-18464	-1557
1.070833	-25	43	87	-61	-110	-42	11	-18	-21	2	-75	-64	-96	-16	-28	-58	-103	35	-91	-31	-107	-25	-101	-69	-67	4	-103	-16	-78	-73	-148	-75	-168	-193	-6598	-25312	236	-32220	-3618	-22798	-376	-29631	-8897	-17147	-3296	-27109	-7710	-18247	-1646
1.071667	-29	42	86	-61	-110	-34	11	-40	-17	4	-72	-61	-98	-17	-26	-57	-108	34	-82	-32	-107	-21	-100	-69	-62	-1	-99	-15	-75	-64	-146	-74	-264	-440	-6381	-25576	310	-31839	-3127	-22698	-960	-29106	-8334	-17263	-2528	-26738	-6752	-18029	-1792
1.072500	-23	44	93	-62	-95	-30	13	-14	-21	3	-74	-60	-97	-16	-27	-58	-98	36	-79	-30	-102	-17	-99	-73	-63	0	-101	-11	-76	-67	-145	-72	-338	-703	-6159	-25879	138	-31410	-2679	-22597	807	-28559	-7758	-17393	-3711	-26360	-5863	-17822	-1392
1.073333	-23	42	90	-60	-107	-32	13	-7	-18	7	-73	-64	-95	-13	-28	-59	-104	34	-84	-31	-107	-24	-98	-72	-64	-3	-100	-13	-76	-72	-148	-76	-335	-993	-5990	-26191	121	-30946	-2271	-22502	721	-27996	-7177	-17544	-3944	-25992	-5059	-17638	-2760
1.074167	-26	38	84	-63	-111	8	11	-18	-23	3	-75	-59	-98	-16	-28	-60	-100	35	-86	-30	-110	-23	-102	-70	-65	-5	-99	-13	-74	-70	-147	-73	-232	-1292	-5822	-26504	170	-30435	-1900	-22399	-338	-27417	-6585	-17698	-2457	-25625	-4345	-17465	-5662
1.075000	-26	40	85	-59	-109	-31	15	-15	-19	3	-73	-63	-95	-39	-29	-58	-102	34	-83	-32	-105	-17	-97	-68	-65	3	-99	-12	-74	-69	-148	-75	0	-1613	-5691	-26796	96	-29891	-1567	-22296	497	-26840	-6004	-17852	-2652	-25271	-3729	-17320	-6432
1.075833	-23	43	88	-61	-111	-33	12	-15	-18	5	-70	-61	-95	-16	-28	-58	-99	35	-83	-31	-108	-25	-114	-69	-65	0	-100	-11	-70	-67	-150	-77	5	-1940	-5551	-27050	268	-29320	-1276	-22198	-7	-26272	-5430	-18006	-2590	-24932	-3218	-17206	-7566
1.076667	-23	41	87	-60	-109	-33	23	-14	-16	6	-73	-65	-95	-15	-30	-58	-97	37	-83	-31	-105	-24	-98	-69	-61	1	-99	-14	-74	-70	-149	-75	-177	-2261	-5448	-27250	180	-28709	-1023	-22104	-15	-25718	-4878	-18148	-1900	-24614	-2815	-17139	-7878
1.077500	-23	39	88	-62	-109	-30	12	-15	-17	7	-73	-63	-94	-13	-28	-58	-99	36	-86	-33	-100	-21	-98	-70	-63	2	-99	-13	-75	-69	-148	-77	-236	-2605	-5368	-27384	106	-28071	-791	-22018	477	-25175	-4349	-18273	-2313	-24305	-2514	-17102	-6852
1.078333	-24	43	86	-61	-111	-32	15	-16	-19	3	-74	-62	-91	-13	-29	-59	-97	35	-82	-28	-105	-19	-98	-68	-63	-1	-98	-11	-74	-68	-145	-74	-325	-2929	-5306	-27435	279	-27405	-590	-21941	116	-24662	-3859	-18383	-2231	-24012	-2321	-17102	-5438
1.079167	-45	42	90	-58	-109	-27	19	-13	-15	6	-69	-63	-92	-11	-28	-58	-103	36	-85	-30	-103	-21	-97	-68	-60	2	-113	-13	-67	-66	-147	-75	-362	-3249	-5261	-27407	271	-26723	-410	-21860	77	-24168	-3402	-18470	-1187	-23733	-2192	-17124	-6478
1.080000	-23	44	90	-57	-107	-30	18	-16	-17	7	-65	-60	-95	-11	-27	-38	-99	38	-83	-25	-102	-21	-97	-70	-60	4	-96	-11	-69	-65	-146	-74	-486	-3541	-5220	-27280	103	-26032	-255	-21791	178	-23707	-2992	-18538	-1341	-23471	-2147	-17193	-4933
1.080833	-22	45	99	-56	-102	-29	18	-11	-13	8	-69	-59	-91	-11	-29	-58	-97	50	-81	-27	-101	-16	-97	-68	-58	2	-96	-8	-70	-66	-149	-75	-561	-3818	-5188	-27078	-79	-25335	-108	-21743	-309	-23261	-2630	-18598	-2300	-23213	-2165	-17281	-2502
1.081667	-21	46	90	-57	-108	-56	12	-13	-19	6	-72	-64	-93	-11	-32	-58	-97	52	-83	-30	-104	-24	-101	-70	-63	0	-100	-14	-75	-68	-148	-76	-395	-4093	-5160	-26791	-145	-24650	25	-21704	-97	-22845	-2319	-18599	-2694	-22962	-2233	-17390	-855
1.082500	-27	41	86	-53	-112	-28	10	-17	-19	2	-75	-67	-101	-18	-33	-61	-102	35	-85	-32	-110	-24	-100	-75	-64	2	-101	-15	-77	-73	-148	-76	-67	-4288	-5122	-26425	-144	-23968	157	-21667	-315	-22441	-2056	-18596	-2299	-22716	-2330	-17502	1337
1.083333	-24	38	87	-63	-111	-35	12	-16	-18	3	-74	-76	-94	-17	-32	-61	-103	34	-90	-35	-99	-23	-102	-72	-63	0	-101	-14	-75	-70	-147	-76	743	-4495	-5074	-25994	-151	-23309	284	-21643	-176	-22051	-1843	-18559	-2061	-22465	-2449	-17626	3336
1.084167	-21	41	87	-62	-109	-33	13	-14	6	3	-75	-69	-97	-15	-29	-61	-103	34	-87	-31	-103	-23	-101	-68	-62	-1	-103	-14	-72	-67	-148	-74	1532	-4666	-5006	-25495	-373	-22675	408	-21625	-237	-21680	-1682	-18502	-2031	-22228	-2567	-17743	5059
1.085000	-25	39	81	-60	-110	-33	11	-13	-17	2	-100	-66	-97	-16	-28	-59	-100	43	-75	-32	-105	-22	-99	-67	-62	-3	-100	-14	-72	-68	-148	-77	1276	-4813	-4931	-24966	-655	-22077	536	-21612	-986	-21313	-1568	-18420	-1177	-21978	-2684	-17851	6840
1.085833	-23	44	86	-73	-107	-29	13	-15	-18	2	-75	-63	-96	-13	-28	-60	-101	35	-84	-29	-105	-22	-100	-66	-64	-1	-104	-14	-70	-66	-138	-74	931	-4930	-4830	-24408	-908	-21525	659	-21602	5	-20953	-1499	-18320	-1189	-21739	-2785	-17939	9267
1.086667	-25	42	86	-57	-108	-32	9	-15	-1	5	-73	-66	-94	-16	-24	-61	-100	35	-84	-30	-103	-21	-101	-68	-62	1	-96	-12	-72	-68	-147	-76	970	-5026	-4719	-23850	-986	-21016	790	-21588	938	-20589	-1471	-18197	-1905	-21493	-2865	-18004	10288
1.087500	-22	44	87	-55	-114	-33	8	-12	-17	4	-72	-64	-94	-14	-30	-60	-98	37	-83	-30	-104	-21	-101	-69	-60	0	-100	-12	-70	-65	-146	-77	827	-5107	-4592	-23301	-942	-20554	914	-21574	-776	-20233	-1486	-18060	-564	-21247	-2916	-18037	8443
1.088333	-26	41	87	-61	-108	-31	10	-14	-15	6	-70	-67	-93	-18	-28	-61	-97	36	-81	-24	-104	-22	-102	-67	-62	1	-97	-14	-72	-67	-148	-74	526	-5171	-4458	-22777	-822	-20139	1046	-21547	330	-19875	-1530	-17908	-1084	-21007	-2941	-18038	8450
1.089167	-23	39	89	-60	-109	-44	9	-15	-17	22	-72	-65	-95	-17	-28	-58	-100	35	-84	-31	-105	-21	-103	-67	-64	1	-100	-14	-74	-66	-146	-76	280	-5237	-4318	-22292	-792	-19772	1171	-21520	-286	-19524	-1608	-17743	-1314	-20767	-2933	-18005	8010
1.090000	-25	39	85	-60	-109	-35	11	-17	-21	3	-68	-69	-99	-14	-31	-59	-104	33	-85	-33	-110	-23	-103	-70	-68	-3	-102	-15	-76	-70	-150	-75	-23	-5293	-4172	-21870	-440	-19450	1294	-21478	-284	-19179	-1710	-17579	-820	-20536	-2902	-17938	7232
1.090833	-14	41	81	-61	-113	-36	8	-21	-19	0	-76	-72	-100	-19	-34	-62	-105	39	-86	-38	-109	-23	-101	-70	-67	0	-99	-16	-74	-68	-149	-76	-231	-5344	-4030	-21512	-61	-19171	1412	-21420	121	-18824	-1815	-17401	-844	-20298	-2839	-17831	5782
1.091667	-29	37	85	-61	-110	-39	12	5	-23	1	-74	-67	-99	-15	-30	-62	-115	35	-85	-30	-109	-23	-102	-70	-65	0	-102	-14	-80	-69	-149	-75	-343	-5401	-3889	-21216	8	-18933	1524	-21347	170	-18475	-1958	-17217	-1536	-20070	-2760	-17690	4060
1.092500	-27	41	87	-58	-109	-33	5	-12	-19	8	-73	-60	-95	-14	-26	-59	-100	37	-84	-30	-107	-18	-98	-66	-62	2	-99	-11	-75	-65	-135	-73	-380	-5449	-3758	-21015	50	-18715	1631	-21251	-151	-18137	-2094	-17028	-430	-19835	-2661	-17522	-923
1.093333	-24	45	90	-57	-110	-30	15	-15	-28	7	-69	-62	-95	-12	-25	-58	-100	41	-67	-33	-103	-22	-99	-67	-64	2	-98	-13	-73	-66	-145	-72	-253	-5508	-3642	-20890	-65	-18527	1720	-21144	46	-17813	-2239	-16845	50	-19604	-2561	-17328	-3854
1.094167	-24	44	88	-58	-104	-21	15	-14	-19	7	-70	-62	-96	-14	-28	-61	-101	38	-85	-30	-104	-19	-99	-66	-60	1	-100	-9	-74	-68	-147	-73	-394	-5584	-3536	-20846	-171	-18353	1797	-21013	-553	-17495	-2376	-16662	-548	-19382	-2456	-17133	-4716
1.095000	-23	43	88	-57	-110	-31	16	4	-18	5	-72	-64	-95	-17	-26	-59	-99	37	-85	-32	-105	-21	-101	-67	-63	0	-99	-9	-73	-65	-146	-72	-566	-5645	-3448	-20883	-27	-18194	1855	-20870	-67	-17190	-2512	-16486	-859	-19147	-2353	-16877	-6269
1.095833	-23	43	89	-57	-107	-43	19	-13	-21	8	-72	-65	-97	-12	-27	-58	-102	41	-84	-29	-105	-17	-98	-68	-48	3	-96	-10	-75	-67	-149	-74	-575	-5725	-3383	-20995	-8	-18041	1899	-20712	-193	-16904	-2647	-16307	-465	-18912	-2263	-16634	-7111
1.096667	-24	44	88	-59	-117	-30	17	-12	-19	4	-72	-61	-97	-12	-28	-59	-100	39	-84	-31	-108	-19	-97	-67	-60	1	-100	-11	-75	-66	-149	-73	-739	-5808	-3334	-21172	148	-17883	1922	-20530	-242	-16628	-2759	-16135	-409	-18660	-2181	-16384	-7479
1.097500	-18	46	90	-53	-107	-30	16	-14	-16	7	-73	-62	-94	-11	-27	-59	-97	40	-81	-28	-101	-18	-100	-66	-74	2	-101	-11	-70	-67	-146	-73	-501	-5891	-3305	-21392	237	-17735	1928	-20339	-196	-16372	-2863	-15970	-653	-18408	-2118	-16113	-7276
1.098333	-26	38	86	-57	-109	-31	13	-9	-18	5	-66	-62	-97	-14	-28	-60	-102	39	-87	-30	-109	-22	-100	-68	-66	1	-101	-10	-76	-70	-147	-77	508	-5985	-3293	-21658	349	-17552	1905	-20137	-768	-16126	-2947	-15804	-279	-18140	-2077	-15880	-6562
1.099167	-23	40	88	-59	-111	-35	10	-16	-59	4	-74	-62	-98	-13	-27	-58	-102	38	-84	-28	-105	-18	-96	-67	-63	0	-102	-9	-69	-64	-147	-74	880	-6074	-3293	-21941	336	-17393	1868	-19922	-491	-15892	-3015	-15642	-342	-17858	-2050	-15631	-4644
1.100000	-23	42	88	-55	-107	-31	16	-10	-17	5	-70	-59	-95	-10	-26	-57	-98	37	-98	-29	-104	-17	-96	-66	-62	1	-97	-9	-73	-65	-146	-74	690	-6161	-3311	-22229	138	-17205	1810	-19699	1057	-15666	-3067	-15484	-1732	-17564	-2046	-15388	-2086
1.100833	-16	44	87	-56	-107	-31	16	-13	-17	5	-72	-59	-94	-11	-26	-48	-101	38	-77	-29	-107	-16	-98	-67	-72	0	-99	-10	-74	-66	-144	-73	1023	-6253	-3347	-22508	217	-17012	1731	-19472	-1011	-15455	-3106	-15337	-183	-17254	-2060	-15154	-2171
1.101667	-26	45	88	-57	-107	-28	15	-12	-15	6	-70	-61	-96	-16	-38	-53	-99	36	-84	-29	-104	-18	-97	-65	-65	0	-100	-8	-72	-69	-147	-75	1295	-6343	-3390	-22765	443	-16805	1635	-19239	-76	-15244	-3117	-15177	-392	-16937	-2092	-14933	-320
1.102500	-24	44	86	-60	-115	-34	10	-12	-19	5	-73	-64	-98	-14	-28	-56	-100	38	-86	-31	-111	-24	-100	-68	-62	-1	-100	-12	-76	-70	-149	-76	1172	-6432	-3444	-22980	316	-16594	1517	-19002	-376	-15038	-3116	-15028	-660	-16605	-2135	-14719	2542
1.103333	-29	40	87	-61	-112	-34	11	-13	-23	2	-74	-66	-99	-18	-28	-60	-104	33	-73	-30	-109	-22	-100	-70	-63	-3	-102	-14	-77	-68	-147	-76	876	-6504	-3506	-23141	338	-16360	1389	-18765	-208	-14825	-3099	-14877	-558	-16266	-2180	-14513	5018
1.104167	-25	42	87	-59	-110	-26	11	-13	-19	6	-72	-63	-100	-15	-27	-59	-101	35	-85	-31	-108	-17	-100	-69	-61	0	-99	-12	-77	-68	-143	-77	641	-6593	-3573	-23243	713	-16127	1259	-18525	-46	-14620	-3062	-14724	-432	-15918	-2230	-14313	6687
1.105000	-27	42	89	-59	-109	-31	13	9	-21	3	-73	-60	-96	-7	-29	-57	-83	38	-85	-31	-104	-19	-100	-69	-64	0	-100	-12	-73	-66	-147	-75	470	-6665	-3640	-23266	855	-15883	1114	-18284	381	-14407	-3015	-14582	-1487	-15560	-2284	-14118	7938
1.105833	-26	43	89	-63	-110	-32	11	-16	-19	5	-72	-64	-96	-15	-31	-59	-105	33	-86	-31	-105	-22	-99	-69	-72	0	-100	-9	-75	-69	-148	-76	283	-6730	-3710	-23213	995	-15639	977	-18041	-107	-14187	-2953	-14426	-396	-15206	-2322	-13931	5463
1.106667	-26	44	84	-60	-111	-36	8	-16	-24	2	-70	-65	-100	-21	-32	-60	-101	34	-88	-35	-107	-28	-102	-74	-66	-3	-101	-14	-81	-72	-151	-77	-120	-6785	-3779	-23084	1250	-15394	832	-17801	515	-13965	-2883	-14271	16	-14857	-2354	-13743	4692
1.107500	-45	37	85	-63	-111	-39	8	-21	-22	1	-75	-67	-99	-22	-33	-64	-103	34	-102	-35	-110	-26	-100	-74	-64	1	-98	-14	-72	-73	-151	-77	-528	-6822	-3840	-22869	1106	-15152	704	-17554	148	-13733	-2798	-14118	-708	-14510	-2368	-13561	8180
1.108333	-24	43	88	-62	-111	-36	10	-16	-19	3	-67	-63	-97	-16	-32	-60	-101	34	-87	-9	-105	-25	-101	-72	-66	1	-99	-13	-73	-69	-149	-75	-658	-6851	-3894	-22566	969	-14912	581	-17304	776	-13500	-2705	-13961	-930	-14165	-2363	-13373	10534
1.109167	-15	44	87	-61	-110	-35	10	-16	3	3	-73	-67	-100	-21	-32	-61	-99	34	-87	-36	-107	-24	-99	-68	-65	2	-101	-14	-77	-74	-149	-75	-218	-6868	-3942	-22203	935	-14671	476	-17054	831	-13263	-2608	-13810	-604	-13843	-2341	-13186	11968
1.110000	-24	40	86	-61	-110	-35	12	-16	-3	3	-72	-65	-97	-19	-36	-82	-102	34	-91	-39	-109	-26	-99	-74	-65	-1	-99	-12	-77	-72	-151	-76	88	-6872	-3976	-21771	701	-14442	389	-16797	767	-13032	-2504	-13657	-414	-13529	-2296	-12999	11713
1.110833	-32	41	85	-64	-110	-36	10	-18	-25	2	-77	-66	-98	-18	-21	-62	-103	17	-90	-35	-110	-25	-101	-74	-66	-6	-102	-13	-76	-70	-152	-78	-655	-6859	-3994	-21282	625	-14216	325	-16539	964	-12797	-2389	-13508	-377	-13229	-2229	-12809	9460
1.111667	-26	38	82	-60	-113	-38	10	-16	-21	2	-75	-57	-98	-15	-32	-60	-104	28	-84	-36	-105	-23	-100	-72	-67	0	-101	-15	-74	-72	-151	-77	-1206	-6833	-3996	-20752	529	-13993	279	-16274	630	-12562	-2274	-13355	-84	-12946	-2143	-12615	6562
1.112500	-23	41	90	-57	-109	-33	13	-14	-19	2	-74	-62	-95	-14	-28	-34	-100	33	-82	-35	-103	-29	-100	-70	-65	0	-98	-14	-73	-69	-147	-76	-1219	-6790	-3979	-20189	412	-13773	257	-16002	275	-12336	-2160	-13215	142	-12678	-2040	-12405	4030
1.113333	-23	42	88	-53	-104	-30	13	-14	-16	-6	-70	-60	-104	-21	-28	-61	-99	38	-82	-33	-101	-24	-98	-66	-63	2	-94	-10	-74	-69	-149	-78	-1502	-6741	-3941	-19607	348	-13567	259	-15725	1777	-12115	-2044	-13084	-1773	-12435	-1925	-12221	2613
1.114167	-21	43	90	-57	-109	-35	15	-14	-16	7	-70	-57	-96	-13	-27	-58	-98	35	-83	-35	-109	-25	-98	-70	-58	3	-97	-14	-74	-68	-147	-76	-1607	-6681	-3880	-19020	231	-13363	281	-15445	-148	-11905	-1942	-12960	-836	-12216	-1799	-12020	-1154
1.115000	-23	43	86	-52	-107	-33	13	-15	-18	5	-73	-63	-100	-18	-42	-61	-101	34	-85	-34	-107	-26	-99	-72	-65	0	-100	-14	-76	-72	-151	-79	-1848	-6620	-3799	-18441	149	-13160	299	-15161	0	-11704	-1833	-12849	-868	-11987	-1675	-11824	-3907
1.115833	-27	39	84	-61	-117	-35	9	-18	-21	2	-76	-64	-100	-16	-27	-63	-101	30	-84	-38	-111	-29	-101	-72	-63	-3	-101	-13	-75	-74	-147	-75	-2040	-6551	-3692	-17871	46	-12961	378	-14867	-574	-11507	-1730	-12739	-1630	-11776	-1542	-11614	-5073
1.116667	-36	40	86	-59	-110	-33	12	-15	-22	0	-73	-65	-98	-16	-30	-63	-102	32	-82	-34	-105	-24	-100	-73	-64	1	-103	-14	-74	-74	-149	-91	-2092	-6486	-3562	-17327	-281	-12755	457	-14573	-976	-11320	-1634	-12643	-2119	-11573	-1419	-11425	-5762
1.117500	-21	38	84	-60	-109	-32	11	-17	-18	5	-75	-63	-95	-16	-30	-60	-100	33	-88	-35	-108	-24	-100	-69	-63	0	-104	-13	-72	-70	-147	-77	-2202	-6416	-3416	-16818	-550	-12546	544	-14273	-1286	-11135	-1547	-12558	-1846	-11378	-1306	-11230	-5670
1.118333	-22	34	88	-58	-109	-31	13	-13	-22	7	-74	-62	-92	-16	-28	-60	-100	35	-84	-32	-105	-24	-99	-72	-62	-1	-100	-13	-69	-68	-146	-76	-2146	-6346	-3246	-16341	-520	-12330	636	-13966	-937	-10948	-1474	-12480	-2541	-11180	-1211	-11037	-4267
1.119167	-17	43	85	-58	-107	-31	12	-13	-17	11	-75	-60	-93	-12	-27	-60	-103	34	-84	-4	-102	-23	-98	-67	-60	-1	-98	-12	-69	-67	-147	-74	-1761	-6281	-3061	-15897	-515	-12105	727	-13664	-1867	-10757	-1407	-12410	-1369	-10978	-1140	-10848	-4608
1.120000	-21	43	87	-58	-132	-31	15	-14	-15	6	-70	-61	-91	-11	-26	-57	-96	38	-83	-29	-101	-22	-98	-64	-62	-1	-99	-9	-68	-67	-144	-78	-1594	-6211	-2865	-15497	-623	-11868	805	-13363	-1755	-10568	-1352	-12345	142	-10770	-1086	-10668	-5327
1.120833	-23	44	90	-57	-105	-29	15	-13	-15	7	-70	-60	-93	-11	-26	-60	-96	42	-84	-29	-101	-21	-95	-69	-60	1	-97	-9	-70	-66	-144	-76	-1483	-6152	-2662	-15134	-708	-11617	876	-13060	-2148	-10364	-1315	-12284	465	-10546	-1072	-10496	-3038
1.121667	-22	45	92	-57	-103	-30	13	-14	-16	9	-70	-61	-92	-12	-25	-59	-96	39	-84	-30	-105	-31	-99	-70	-60	0	-98	-15	-69	-83	-143	-74	-1358	-6096	-2459	-14808	-701	-11352	926	-12758	-1789	-10145	-1285	-12227	756	-10311	-1077	-10330	-1941
1.122500	-24	43	90	-58	-107	-32	11	-15	-18	9	-75	-62	-97	-17	-29	-59	-117	37	-85	-31	-78	-23	-101	-73	-61	0	-99	-15	-73	-74	-149	-76	-973	-6039	-2254	-14514	-761	-11068	960	-12457	-1600	-9912	-1279	-12175	1955	-10060	-1117	-10181	-1387
1.123333	-31	41	87	-63	-111	-28	11	-19	-21	-10	-75	-64	-98	-17	-29	-61	-105	34	-87	-35	-110	-27	-101	-73	-64	-5	-102	-17	-78	-75	-147	-79	-631	-5983	-2055	-14242	-914	-10753	967	-12167	-1530	-9655	-1283	-12123	2901	-9780	-1186	-10043	-807
1.124167	-24	40	85	-63	-112	-38	8	-19	-19	1	-78	-66	-99	-17	-30	-60	-101	36	-86	-33	-104	-24	-99	-70	-65	0	-100	-16	-73	-70	-146	-77	-672	-5918	-1858	-13983	-1050	-10411	945	-11871	-1276	-9369	-1299	-12066	3871	-9477	-1279	-9920	-617
1.125000	-28	40	86	-61	-105	-33	12	-15	-19	2	-73	-65	-98	-16	-28	-58	-101	37	-85	-33	-107	-23	-98	-72	-61	0	-93	-15	-72	-70	-144	-77	-478	-5864	-1668	-13742	-1189	-10040	896	-11583	-1411	-9056	-1333	-12008	5215	-9149	-1397	-9821	-441
1.125833	-25	41	89	-61	-108	-31	13	-16	-1	3	-76	-66	-93	-13	-25	-59	-100	33	-74	-32	-105	-21	-99	-72	-64	0	-100	-15	-70	-69	-147	-75	-279	-5809	-1490	-13504	-1089	-9647	812	-11304	-1720	-8712	-1377	-11943	6469	-8792	-1536	-9740	-362
1.126667	-22	44	90	-57	-109	-32	15	-16	-16	6	-75	-62	-95	-14	-28	-62	-101	37	-84	-30	-108	-22	-99	-69	-62	0	-98	-12	-72	-73	-147	-80	-952	-5685	-1316	-13272	-1002	-9214	692	-11031	368	-8329	-1435	-11892	5089	-8407	-1692	-9691	164
1.127500	-24	42	88	-59	-109	-65	11	-15	-19	6	-94	-60	-97	-14	-25	-56	-101	40	-83	-32	-102	-22	-100	-70	-64	2	-99	-12	-72	-69	-145	-75	-1220	-5592	-1150	-13039	-1114	-8754	536	-10764	-289	-7927	-1505	-11841	5468	-8003	-1852	-9659	-1881
1.128333	-24	43	85	-59	-104	-31	13	-12	-16	5	-73	-62	-94	-15	-27	-56	-100	37	-83	-32	-104	-21	-97	-67	-57	2	-98	-13	-73	-70	-119	-75	-914	-5483	-992	-12796	-1063	-8261	357	-10499	-217	-7467	-1592	-11796	6117	-7573	-2015	-9670	-4546
1.129167	-26	42	87	-60	-110	-34	12	-13	-17	6	-75	-62	-96	-16	-28	-59	-101	37	-81	-30	-107	-23	-98	-82	-60	1	-98	-12	-72	-68	-145	-74	-793	-5354	-840	-12547	-1089	-7745	147	-10247	296	-6991	-1685	-11752	5459	-7124	-2171	-9709	-5293
1.130000	-24	29	86	-58	-108	-32	20	-14	-17	6	-76	-62	-97	-14	-28	-59	-100	36	-85	-30	-105	-19	-98	-70	-62	2	-97	-16	-70	-70	-148	-78	-667	-5217	-693	-12279	-1062	-7200	-90	-10001	405	-6488	-1792	-11727	4463	-6649	-2324	-9783	-5957
1.130833	-24	43	86	-61	-109	-32	13	-13	-18	6	-77	-65	-101	-15	-30	-52	-101	34	-87	-34	-104	-23	-98	-69	-63	2	-101	-14	-72	-70	-148	-75	-592	-5065	-549	-12002	-999	-6632	-344	-9766	677	-5956	-1903	-11710	4422	-6165	-2463	-9895	-6090
1.131667	-39	42	85	-59	-109	-33	9	-17	-22	1	-79	-66	-95	-16	-34	-62	-100	33	-87	-34	-108	-23	-102	-75	-67	-1	-103	-27	-75	-72	-150	-79	-327	-4904	-402	-11702	-837	-6051	-613	-9539	1609	-5399	-2024	-11706	4011	-5667	-2581	-10046	-5567
1.132500	-24	42	85	-60	-112	-33	9	-15	-32	5	-75	-65	-95	-15	-29	-58	-101	36	-88	-30	-105	-22	-100	-66	-61	3	-99	-10	-70	-69	-146	-73	-21	-4729	-249	-11381	-528	-5451	-888	-9309	1227	-4818	-2127	-11703	4568	-5161	-2665	-10235	-6310
1.133333	-22	43	88	-55	-109	-33	11	-15	-13	4	-75	-61	-96	-15	-27	-58	-98	37	-85	-29	-101	-23	-99	-68	-61	1	-99	-10	-75	-76	-145	-70	114	-4545	-95	-11039	-543	-4845	-1168	-9092	1553	-4229	-2268	-11720	5650	-4651	-2727	-10458	-8535
1.134167	-25	45	88	-58	-109	-33	12	-14	-18	9	-72	-65	-97	-14	-28	-61	-105	33	-85	-32	-103	-19	-99	-67	-61	1	-99	-12	-74	-68	-148	-75	259	-4355	57	-10674	-457	-4237	-1443	-8880	1515	-3631	-2395	-11753	5228	-4148	-2761	-10725	-7140
1.135000	-24	43	88	-56	-107	-30	13	-13	-14	5	-67	-65	-95	-13	-27	-57	-98	34	-84	-33	-104	-23	-100	-70	-44	1	-104	-13	-70	-67	-147	-73	182	-4165	215	-10288	-283	-3638	-1712	-8676	1732	-3035	-2515	-11786	4363	-3643	-2756	-11028	-5557
1.135833	-21	43	88	-58	-109	-29	13	-14	-15	3	-77	-65	-98	-16	-30	-57	-102	35	-83	-30	-105	-24	-98	-67	-62	-1	-101	-13	-75	-72	-151	-74	49	-3971	379	-9879	-178	-3042	-1955	-8472	2047	-2436	-2632	-11830	3951	-3150	-2722	-11365	-4218
1.136667	-24	39	88	-59	-108	-33	10	-14	-18	5	-73	-63	-95	-14	-28	-59	-102	40	-86	-32	-107	-17	-97	-70	-73	-3	-99	-12	-74	-72	-148	-75	112	-3777	541	-9448	-77	-2469	-2178	-8268	1850	-1839	-2740	-11878	3349	-2663	-2649	-11729	-2528
1.137500	-26	41	89	-62	-108	-32	13	-17	-61	2	-74	-64	-97	-15	-28	-61	-100	33	-86	-31	-103	-25	-101	-69	-64	-1	-102	-13	-72	-70	-149	-76	256	-3581	702	-8992	-137	-1913	-2378	-8059	2055	-1229	-2835	-11923	2956	-2196	-2545	-12124	-1624
1.138333	-24	42	88	-57	-110	-35	11	-13	-15	5	-70	-63	-95	-13	-26	-59	-100	33	-85	-30	-103	-41	-99	-66	-63	0	-101	-12	-69	-66	-146	-72	247	-3389	861	-8509	-169	-1371	-2519	-7847	1653	-690	-2905	-11959	3581	-1735	-2400	-12547	-844
1.139167	-23	43	89	-56	-109	-32	11	-15	-17	4	-72	-62	-95	-15	-26	-59	-95	36	-85	-30	-103	-25	-103	-67	-62	0	-100	-9	-74	-69	-145	-74	-83	-3195	1019	-8005	-132	-858	-2629	-7625	589	-144	-2958	-11986	4543	-1295	-2229	-12973	-148
1.140000	-28	41	91	-57	-114	-28	11	-11	-17	6	-72	-63	-96	-16	-29	-61	-103	34	-86	-31	-104	-24	-99	-69	-64	-1	-102	-13	-74	-70	-149	-75	-297	-3005	1167	-7483	-15	-370	-2691	-7396	1645	384	-2985	-11997	3254	-874	-2021	-13461	1138
1.140833	-24	39	86	-58	-151	-35	15	-15	-22	3	-73	-66	-96	-13	-23	-60	-95	34	-84	-29	-107	-24	-99	-68	-65	0	-99	-9	-76	-68	-145	-73	-189	-2802	1309	-6936	174	92	-2694	-7149	867	886	-2976	-11976	3722	-461	-1780	-13940	1470
1.141667	-13	43	89	-57	-109	-31	13	-13	-16	4	-74	-64	-96	-15	-29	-41	-98	34	-85	-31	-104	-22	-99	-67	-63	1	-100	-13	-75	-70	-148	-73	-56	-2604	1440	-6378	138	525	-2643	-6883	-9	1360	-2934	-11942	4614	-69	-1513	-14434	451
1.142500	-25	40	88	-59	-112	-34	11	-14	-21	3	-75	-64	-97	-48	-31	-61	-105	34	-87	-34	-108	-28	-102	-72	-65	-1	-101	-13	-73	-69	-148	-77	111	-2395	1565	-5806	-14	930	-2533	-6593	1002	1802	-2851	-11865	2774	304	-1215	-14936	1104
1.143333	-29	38	86	-59	-114	-34	9	-14	-23	3	-75	-65	-99	-18	-30	-60	-104	35	-86	-34	-108	-27	-102	-72	-65	-4	-101	-14	-77	-73	-147	-76	33	-2189	1678	-5209	-165	1310	-2353	-6270	360	2213	-2717	-11765	1591	661	-885	-15441	1411
1.144167	-24	41	86	-59	-112	-28	9	-12	-21	3	-72	-64	-77	-17	-29	-60	-100	34	-82	-33	-108	-26	-102	-69	-61	-1	-99	-13	-74	-70	-149	-74	-310	-1961	1789	-4595	-45	1663	-2117	-5922	426	2594	-2537	-11620	1077	1004	-523	-15955	2091
1.145000	-26	42	87	-59	-109	-7	15	-14	-19	2	-73	-64	-94	-17	-29	-57	-102	36	-86	-30	-108	-14	-100	-68	-66	-1	-100	-12	-72	-86	-148	-74	-368	-1727	1890	-3963	-18	1978	-1797	-5538	994	2943	-2309	-11443	-323	1333	-127	-16466	3311
1.145833	-26	41	86	-59	-132	-34	10	-14	-18	-1	-73	-64	-96	-16	-45	-56	-105	33	-85	-31	-104	-22	-99	-66	-65	0	-99	-11	-72	-67	-145	-74	-204	-1480	1990	-3318	-178	2265	-1416	-5112	768	3258	-2020	-11220	-1213	1630	300	-16984	4247
1.146667	-23	40	87	-57	-109	-33	11	-14	-18	2	-72	-62	-95	-15	-27	-59	-100	35	-84	-32	-98	-24	-99	-72	-62	-4	-97	-11	-72	-67	-145	-74	-63	-1221	2092	-2654	-280	2516	-971	-4647	552	3558	-1678	-10972	-1022	1907	755	-17495	2430
1.147500	-22	47	91	-57	-108	-31	13	-13	-16	4	-70	-56	-96	-12	-23	-61	-98	38	-80	-30	-102	-21	-98	-68	-61	0	-96	-9	-73	-65	-147	-75	187	-955	2200	-1978	-326	2726	-456	-4137	635	3783	-1280	-10689	-2346	2156	1242	-18000	3679
1.148333	-22	43	89	-62	-110	-33	7	-13	-16	7	-74	-64	-96	-16	-29	-57	-99	36	-87	-32	-108	-28	-103	-65	-64	-1	-100	-11	-74	-69	-147	-57	701	-690	2312	-1286	-453	2889	119	-3590	864	3984	-834	-10380	-4369	2367	1758	-18497	5738
1.149167	-26	41	85	-60	-109	-35	7	-17	-17	1	-77	-67	-118	-21	-35	-59	-102	36	-84	-31	-107	-25	-100	-69	-63	-4	-99	-13	-76	-72	-146	-76	541	-410	2439	-579	-673	3016	755	-3000	1187	4150	-334	-10043	-5153	2547	2306	-18981	5931
1.150000	-25	42	86	-63	-114	-41	11	-15	-18	4	-75	-64	-97	-15	-29	-58	-99	37	-86	-32	-107	-26	-99	-70	-64	1	-99	-15	-77	-69	-149	-74	-70	-131	2582	128	-932	3082	1436	-2375	864	4271	190	-9683	-4953	2695	2880	-19450	5649
1.150833	-24	41	86	-63	-108	-30	10	-15	-19	4	-75	-77	-96	-16	-30	-60	-101	35	-85	-33	-105	-24	-99	-72	-64	-3	-104	-16	-76	-68	-148	-77	8	144	2745	848	-1254	3093	2159	-1721	979	4342	768	-9304	-5676	2758	3478	-19898	4651
1.151667	-26	37	85	-63	-111	-35	10	-15	-16	4	-76	-67	-96	-16	-28	-62	-101	36	-90	-24	-107	-22	-98	-72	-65	0	-112	-11	-73	-69	-148	-75	460	412	2934	1542	-1638	3042	2915	-1044	339	4367	1372	-8903	-8090	2777	4086	-20326	3819
1.152500	-23	42	90	-60	-107	-32	12	-15	-15	5	-83	-63	-94	-14	-27	-41	-96	36	-80	-31	-103	-21	-96	-68	-64	-1	-98	-11	-72	-67	-144	-60	536	676	3151	2232	-1947	2927	3704	-348	-1158	4344	1988	-8488	-9495	2727	4705	-20721	3499
1.153333	-23	42	89	-59	-107	-13	10	-15	-19	4	-72	-62	-92	-12	-27	-59	-101	37	-90	-31	-101	-17	-96	-68	-61	0	-98	-12	-72	-69	-147	-76	-853	919	3389	2900	-2046	2736	4503	353	-990	4253	2610	-8066	-9607	2588	5320	-21085	4009
1.154167	-25	43	87	-62	-109	-32	8	-15	-16	7	-80	-62	-92	-13	-28	-57	-99	35	-84	-31	-103	-24	-99	-68	-58	0	-98	-9	-72	-70	-146	-75	-2386	1148	3657	3530	-2007	2471	5306	1042	-745	4099	3222	-7634	-9077	2371	5927	-21407	3869
1.155000	-22	42	88	-60	-108	-32	12	-13	-15	8	-70	-66	-96	-14	-31	-58	-100	37	-84	-29	-104	-22	-97	-72	-60	-14	-100	-13	-91	-68	-149	-77	-2063	1350	3951	4115	-2149	2139	6103	1722	-2832	3887	3810	-7192	-7296	2059	6512	-21687	1093
1.155833	-23	41	88	-57	-110	-34	9	-14	-18	6	-73	-65	-82	35	-29	-60	-98	36	-84	-31	-110	-26	-101	-70	-62	0	-100	-13	-73	-58	-148	-91	-1374	1535	4265	4637	-2292	1735	6873	2387	-2353	3603	4370	-6734	-8122	1649	7070	-21922	333
1.156667	-23	44	86	-61	-108	-34	8	-18	-21	4	-74	-69	-98	-16	-31	-61	-103	27	-87	-33	-108	-25	-101	-74	-66	-3	-102	-17	-76	-75	-151	-78	-821	1689	4602	5091	-2197	1257	7607	2958	-3427	3238	4880	-6276	-7228	1132	7576	-22118	-122
1.157500	-28	36	84	-65	-118	-35	8	-22	-25	2	-76	-69	-110	-16	-29	-62	-105	32	-88	-35	-111	-24	-101	-73	-66	0	-101	-15	-76	-73	-148	-77	-524	1824	4958	5464	-1970	734	8296	3500	-3291	2809	5342	-5792	-4926	516	8026	-22216	-323
1.158333	-25	43	88	-64	-107	-31	11	-16	-21	6	-75	-66	-94	-14	-29	-62	-100	35	-78	-32	-103	-23	-97	-69	-66	0	-100	-21	-72	-70	-148	-76	-353	1932	5328	5752	-1902	146	8925	3972	-2857	2302	5724	-5300	-4662	-204	8404	-22259	-637
1.159167	-25	41	87	-59	-105	-32	12	-15	-16	8	-73	-64	-95	-13	-25	-60	-100	11	-84	-31	-105	-21	-96	-69	-61	0	-98	-13	-70	-69	-148	-75	-216	2019	5702	5963	-1799	-490	9476	4353	-3180	1727	6029	-4792	-5782	-1031	8691	-22249	-476
1.160000	-23	43	90	-59	-105	-31	13	-15	-19	6	-70	-63	-94	-13	-24	-59	-113	37	-81	-29	-105	-18	-99	-70	-63	-3	-100	-14	-66	-68	-148	-76	21	2086	6078	6023	-1318	-1170	9934	4636	-3790	1070	6241	-4266	-5274	-1961	8880	-22136	-3093
1.160833	-24	41	90	-57	-107	-32	13	-15	-14	8	-70	-62	-93	-12	-25	-61	-98	39	-80	-29	-102	-18	-97	-67	-59	3	-97	-12	-69	-66	-146	-75	524	2122	6449	6000	-1109	-1871	10292	4823	-3477	355	6361	-3718	-4699	-2991	8957	-21980	-3463
1.161667	-16	44	91	-53	-107	-32	16	-16	-14	7	-70	-62	-92	-11	-24	-58	-98	40	-81	-26	-104	-18	-99	-67	-63	2	-97	-10	-68	-66	-149	-75	700	2170	6810	5864	-1055	-2594	10537	4889	-3570	-445	6375	-3157	-4539	-4105	8913	-21743	-1514
1.162500	-22	42	91	-49	-109	-32	9	-32	-16	5	-74	-64	-94	-16	-26	-59	-99	37	-83	-28	-103	-21	-97	-68	-60	1	-99	-13	-74	-68	-150	-58	474	2192	7150	5623	-863	-3333	10666	4834	-2807	-1286	6286	-2582	-4658	-5295	8739	-21397	-799
1.163333	-23	41	88	-68	-111	-36	9	-16	-16	4	-72	-64	-97	-17	-27	-59	-99	35	-90	-32	-109	-23	-99	-66	-63	0	-135	-14	-73	-67	-148	-75	530	2209	7471	5276	-741	-4077	10670	4658	-2765	-2188	6096	-1985	-4122	-6537	8442	-20979	-335
1.164167	-24	41	90	-60	-107	-32	11	-14	-16	4	-74	-64	-95	-17	-27	-56	-102	38	-82	-32	-104	-18	-99	-64	-61	0	-100	-16	-74	-67	-146	-63	815	2221	7766	4836	-523	-4816	10543	4366	-2342	-3155	5808	-1382	-3122	-7818	8002	-20475	-401
1.165000	-12	40	84	-63	-109	-33	9	-17	-19	3	-75	-66	-98	-15	-28	-59	-104	33	-116	-34	-119	-23	-102	-68	-66	-3	-103	-15	-76	-75	-149	-77	1115	2231	8025	4313	-337	-5555	10273	3953	-2020	-4115	5419	-768	-2043	-9135	7423	-19882	-510
1.165833	-26	39	85	-68	-112	-38	10	-17	-22	0	-77	-66	-97	-30	-28	-60	-103	34	-85	-31	-105	-21	-99	-67	-66	-1	-102	-3	-74	-65	-149	-75	1316	2255	8261	3744	5	-6279	9878	3434	-2156	-5116	4981	-149	-1542	-10451	6717	-19199	-555
1.166667	-27	40	88	-61	-112	-34	11	-15	-19	3	-75	-63	-95	-8	-28	-58	-102	34	-85	-32	-104	-18	-98	-67	-64	0	-98	-10	-73	-66	-148	-76	1543	2277	8458	3089	526	-6998	9351	2808	-1569	-6143	4453	465	-2728	-11746	5879	-18429	-112
1.167500	-22	43	89	-56	-105	-35	13	-11	-14	6	-73	-62	-92	-15	-28	-58	-99	36	-81	-30	-105	-21	-101	-67	-64	0	-98	-7	-75	-69	-146	-73	1679	2310	8619	2412	920	-7720	8691	2090	138	-7171	3879	1062	-4250	-12997	4928	-17575	839
1.168333	-23	43	90	-57	-109	-32	10	-15	-18	5	-73	-62	-95	-15	-28	-58	-98	35	-83	-29	-104	-22	-100	-68	-61	2	-98	-11	-70	-68	-145	-74	1909	2347	8741	1710	1214	-8434	7910	1295	-1274	-8195	3263	1635	-2545	-14186	3885	-16642	-1021
1.169167	-23	42	89	-59	-112	-32	7	-15	-15	5	-70	-68	-92	-14	-31	-58	-101	36	-84	-30	-127	-26	-103	-67	-62	1	-98	-10	-75	-69	-147	-74	1758	2390	8830	999	1683	-9125	7020	439	-392	-9201	2623	2171	-2723	-15286	2741	-15620	-1042
1.170000	-23	41	89	-72	-111	-34	9	-15	-18	3	-74	-65	-96	-16	-29	-61	-122	36	-85	-31	-102	-24	-100	-68	-64	0	-110	-13	-76	-69	-149	-75	1455	2437	8877	299	2050	-9873	6036	-459	-729	-10178	1980	2670	-2680	-16284	1535	-14518	-656
1.170833	-25	51	89	-59	-115	-35	11	-14	-21	4	-75	-56	-96	-17	-30	-60	-100	34	-85	-34	-110	-26	-103	-70	-67	0	-102	-13	-74	-70	-150	-74	1275	2493	8891	-371	2260	-10604	4976	-1378	-236	-11110	1351	3115	-2477	-17154	291	-13346	-594
1.171667	-28	43	88	-58	-111	-32	10	-17	-19	3	-74	-65	-96	-15	-36	-60	-102	35	-85	-33	-108	-23	-99	-70	-66	0	-100	-12	-74	-68	-148	-74	704	2550	8878	-994	2493	-11338	3854	-2305	-14	-11997	751	3487	-2215	-17873	-946	-12105	-444
1.172500	-26	42	88	-44	-112	-30	11	-15	-17	9	-45	-62	-99	-13	-27	-58	-103	35	-86	-34	-107	-23	-99	-64	-64	2	-99	-12	-74	-66	-147	-74	287	2603	8830	-1569	2870	-12085	2683	-3224	480	-12825	192	3782	-2777	-18432	-2159	-10811	461
1.173333	-29	40	88	-59	-111	-31	10	-16	-21	4	-75	-65	-97	-14	-30	-60	-104	39	-88	-30	-108	-26	-103	-73	-65	-1	-101	-12	-77	-72	-148	-77	354	2641	8742	-2089	2937	-12858	1493	-4112	-47	-13587	-300	3983	-1473	-18825	-3316	-9470	-1582
1.174167	-28	38	84	-62	-113	-33	9	-17	-25	0	-75	-66	-101	-16	-30	-57	-105	30	-85	-32	-108	-25	-100	-70	-67	0	-99	-10	-73	-61	-148	-76	303	2677	8630	-2541	2948	-13632	271	-4947	431	-14261	-719	4090	-275	-19038	-4378	-8085	-3064
1.175000	-28	40	95	-59	-112	-32	8	-17	-21	3	-72	-62	-97	-16	-30	-61	-126	33	-85	-32	-109	-26	-101	-70	-66	0	-100	-12	-72	-69	-147	-75	126	2693	8479	-2916	3058	-14414	-866	-5718	51	-14855	-1058	4086	-242	-19072	-5339	-6662	-2011
1.175833	-42	40	86	-58	-109	-32	11	-15	-24	2	-72	-65	-98	-17	-32	-60	-103	35	-85	-29	-104	-27	-100	-72	-66	2	-101	-14	-72	-72	-149	-78	158	2687	8301	-3220	3052	-15193	-1975	-6399	498	-15362	-1315	3972	44	-18933	-6126	-5223	-1663
1.176667	-25	40	82	-59	-113	-31	8	-18	-18	6	-72	-63	-96	-15	-31	-59	-101	33	-87	-32	-108	-28	-85	-72	-63	0	-102	-11	-74	-73	-147	-77	426	2656	8090	-3460	3056	-15973	-3028	-6996	423	-15797	-1485	3750	661	-18629	-6742	-3779	-940
1.177500	-23	40	86	-58	-108	-33	9	-16	-18	5	-92	-66	-97	-16	-31	-60	-102	32	-84	-32	-107	-27	-99	-72	-64	-12	-102	-13	-78	-70	-147	-94	429	2598	7847	-3635	3115	-16719	-3991	-7489	416	-16114	-1568	3413	986	-18172	-7162	-2338	-477
1.178333	-25	39	91	-61	-111	-34	10	-17	-16	4	-70	-65	-95	-15	-28	-59	-113	35	-84	-34	-108	-25	-99	-69	-63	2	-99	-14	-69	-69	-147	-73	313	2507	7572	-3754	3046	-17446	-4849	-7873	698	-16358	-1572	2980	1622	-17588	-7367	-919	-303
1.179167	-22	43	88	-57	-109	-31	15	-16	-18	0	-73	-68	-96	-14	-29	-58	-99	34	-85	-29	-105	-22	-100	-68	-62	1	-102	-12	-72	-68	-145	-77	277	2380	7258	-3813	3380	-18125	-5593	-8147	585	-16521	-1510	2452	2362	-16904	-7348	476	-29
1.180000	-22	41	84	-59	-108	-31	13	-16	-16	7	-72	-64	-95	-15	-29	-59	-99	34	-86	-29	-102	-24	-97	-68	-46	3	-103	-11	-69	-68	-144	-74	399	2209	6909	-3835	4496	-18746	-6209	-8302	244	-16604	-1378	1844	2776	-16136	-7092	1839	723
1.180833	-21	43	88	-55	-107	-30	11	-16	0	7	-73	-64	-94	-12	-27	-59	-98	36	-83	-29	-99	-19	-101	-69	-48	10	-98	-9	-72	-67	-148	-70	585	2007	6524	-3827	5185	-19302	-6695	-8351	1717	-16616	-1199	1162	1449	-15323	-6604	3147	2328
1.181667	-24	41	87	-57	-107	-31	11	-18	-18	7	-74	-64	-96	-16	-26	-60	-99	34	-84	-32	-105	-23	-101	-68	-62	-1	-101	-14	-78	-73	-151	-77	986	1764	6098	-3800	4678	-19796	-7044	-8299	365	-16573	-995	429	2722	-14490	-5909	4386	977
1.182500	-30	36	86	-63	-112	-40	6	-23	-24	1	-77	-68	-97	-17	-33	-66	-101	30	-85	-36	-110	-25	-105	-73	-64	-3	-116	-16	-78	-73	-153	-77	1209	1487	5635	-3780	4072	-20163	-7256	-8143	1005	-16475	-773	-333	3066	-13674	-5009	5558	348
1.183333	-28	25	84	-60	-109	-34	8	-19	-22	2	-76	-68	-100	-17	-34	-62	-104	30	-87	-35	-103	-8	-101	-74	-66	-1	-101	-16	-76	-75	-150	-80	1113	1178	5140	-3703	3832	-20442	-7336	-7903	969	-16332	-545	-1101	3089	-12894	-3924	6652	916
1.184167	-24	37	82	-62	-113	-34	11	-17	6	3	-74	-66	-97	-16	-30	-60	-100	33	-86	-39	-105	-26	-100	-68	-66	-1	-100	-13	-73	-74	-154	-76	967	829	4603	-3655	3645	-20626	-7301	-7595	1238	-16146	-328	-1866	2908	-12178	-2744	7663	1211
1.185000	-30	38	88	-60	-111	-34	11	-18	-23	4	-76	-67	-98	-16	-30	-63	-103	26	-85	-36	-108	-27	-101	-74	-66	-3	-109	-15	-74	-73	-150	-77	1040	466	4037	-3608	3188	-20701	-7149	-7234	995	-15948	-142	-2600	3071	-11540	-1438	8583	1523
1.185833	-24	12	82	-61	-109	-34	12	-19	-19	3	-77	-65	-95	-15	-31	-63	-100	32	-90	-35	-103	-23	-101	-69	-48	0	-101	-16	-72	-73	-152	-75	1248	75	3435	-3540	2703	-20672	-6906	-6835	1365	-15725	13	-3287	2315	-11003	-90	9409	2336
1.186667	-26	37	87	-60	-108	-32	12	-16	-23	1	-81	-64	-96	-13	-12	-62	-100	34	-85	-36	-104	-24	-101	-73	-63	-5	-103	-13	-74	-69	-149	-75	1156	-325	2815	-3541	2540	-20542	-6589	-6418	946	-15483	110	-3915	2931	-10580	1259	10133	540
1.187500	-24	41	88	-58	-109	-33	11	-15	-19	3	-74	-64	-97	-14	-30	-61	-100	33	-83	-35	-103	-21	-99	-70	-63	-12	-100	-12	-72	-69	-147	-76	678	-737	2169	-3518	2593	-20315	-6210	-6001	1361	-15227	196	-4466	3538	-10272	2553	10749	-1793
1.188333	-7	39	90	-59	-110	-32	11	-14	-19	5	-73	-63	-95	-12	-30	-61	-102	36	-84	-35	-107	-24	-102	-72	-67	-1	-98	-10	-72	-68	-146	-75	362	-1144	1508	-3505	2456	-20006	-5794	-5599	728	-14968	214	-4925	3157	-10076	3750	11264	-698
1.189167	-23	42	89	-60	-108	-33	10	5	-19	2	-74	-63	-98	-14	-32	-45	-99	35	-87	-34	-104	-21	-103	-75	-65	-4	-99	-13	-75	-69	-151	-74	412	-1559	831	-3496	2317	-19627	-5362	-5229	865	-14709	179	-5288	2658	-9993	4807	11670	-320
1.190000	-22	41	85	-65	-112	-35	8	-16	-18	1	-78	-66	-97	-17	-34	-47	-97	30	-90	-41	-108	-26	-107	-75	-63	6	-103	-15	-73	-75	-151	-78	463	-1960	147	-3495	2282	-19191	-4931	-4906	855	-14448	98	-5547	2598	-10007	5700	11979	-49
1.190833	-24	37	86	-64	-112	-41	5	-21	-21	0	-80	-70	-99	-22	-36	-65	-102	30	-87	-35	-109	-27	-103	-75	-62	-4	-104	-17	-82	-79	-150	-77	836	-2340	-524	-3488	2034	-18699	-4508	-4634	654	-14180	-16	-5694	2490	-10103	6391	12184	277
1.191667	-27	36	84	-65	-112	-39	9	-13	-18	0	-79	-65	-96	-17	-32	-63	-103	39	-88	-48	-104	-25	-102	-74	-62	-4	-100	-16	-73	-73	-148	-77	1021	-2698	-1179	-3477	1654	-18179	-4121	-4426	807	-13897	-165	-5727	2100	-10259	6844	12293	334
1.192500	-21	42	87	-60	-108	-34	10	-12	-16	3	-72	-64	-94	-16	-27	-58	-98	36	-86	-34	-102	-22	-100	-72	-60	-5	-101	-17	-75	-70	-145	-70	510	-3028	-1812	-3450	1359	-17637	-3770	-4292	537	-13628	-338	-5638	2155	-10459	7061	12313	544
1.193333	-24	44	87	-61	-108	-32	10	-13	-17	4	-73	-62	-95	-15	-28	-55	-102	33	-88	-36	-93	-24	-101	-72	-62	4	-104	-14	-70	-69	-145	-73	214	-3331	-2420	-3420	1031	-17091	-3475	-4216	-148	-13348	-517	-5440	2997	-10686	7027	12246	613
1.194167	-25	24	86	-59	-108	-35	9	-14	-22	3	-73	-63	-92	-14	-29	-61	-101	36	-84	-34	-104	-25	-101	-75	-64	-4	-99	-13	-74	-67	-148	-60	53	-3597	-2979	-3373	954	-16559	-3244	-4234	1621	-13061	-696	-5136	1562	-10911	6756	12111	1636
1.195000	-21	38	86	-60	-111	-32	10	-15	-16	4	-67	-65	-95	-15	-27	-59	-98	34	-102	-34	-103	-25	-102	-76	-62	-1	-99	-13	-73	-70	-147	-75	131	-3828	-3501	-3321	762	-16043	-3048	-4309	732	-12769	-874	-4727	1991	-11124	6254	11888	507
1.195833	-22	36	91	-60	-110	-33	9	-14	-15	-4	-73	-65	-94	-13	-31	-59	-100	37	-86	-33	-104	-25	-102	-75	-60	-3	-99	-12	-70	-69	-146	-76	-100	-4022	-3965	-3254	369	-15552	-2970	-4447	552	-12469	-1037	-4216	2741	-11300	5550	11643	-1044
1.196667	-24	42	87	-58	-107	-31	9	-13	-18	5	-66	-64	-94	-16	-31	-59	-98	36	-84	-47	-102	-26	-100	-73	-59	-3	-102	-13	-74	-73	-148	-72	-773	-4174	-4379	-3181	199	-15094	-2919	-4630	713	-12163	-1177	-3612	2510	-11424	4668	11338	-227
1.197500	-25	40	86	-62	-110	-34	15	-8	-17	3	-73	-64	-94	-14	-28	-59	-100	32	-84	-34	-105	-25	-102	-69	-60	-3	-96	-12	-73	-70	-145	-69	-693	-4292	-4725	-3096	-164	-14675	-2922	-4862	357	-11849	-1291	-2930	2082	-11490	3664	11005	271
1.198333	-23	43	86	-59	-109	-34	9	-15	-16	5	-74	-66	-96	-18	-33	-59	-100	33	-86	-34	-107	-26	-104	-74	-62	-4	-104	-16	-73	-75	-149	-75	1079	-4372	-5003	-3006	-632	-14290	-2975	-5120	205	-11534	-1382	-2183	2117	-11495	2561	10648	420
1.199167	-26	38	85	-61	-122	-34	8	-15	-18	-6	-72	-66	-96	-16	-30	-59	-102	28	-85	-36	-105	-25	-100	-70	-64	0	-100	-12	-72	-70	-146	-74	2457	-4414	-5208	-2912	-647	-13938	-3052	-5389	831	-11207	-1446	-1372	1493	-11424	1423	10282	2283
1.200000	-29	40	88	-59	-108	-30	13	-13	-24	6	-72	-64	-94	-14	-27	-58	-102	35	-83	-23	-101	-22	-87	-73	-64	-3	-101	-11	-74	-68	-148	-74	1936	-4422	-5341	-2817	-947	-13630	-3156	-5661	287	-10880	-1492	-518	2183	-11290	277	9914	3697
1.200833	-27	43	86	-57	-109	-32	16	-14	-17	9	-70	-61	-94	-13	-28	-59	-100	37	-83	-28	-105	-25	-97	-68	-59	3	-87	-13	-66	-67	-148	-72	1232	-4402	-5403	-2730	-1409	-13349	-3271	-5923	456	-10552	-1514	372	3190	-11089	-824	9562	1826
1.201667	-23	44	91	-56	-105	-29	16	-14	-16	59	-69	-60	-96	-11	-28	-56	-102	38	-80	-29	-104	-16	-100	-69	-62	0	-98	-13	-70	-70	-147	-74	1053	-4353	-5399	-2646	-1605	-13105	-3386	-6162	90	-10215	-1531	1279	2859	-10841	-1838	9234	2424
1.202500	-24	43	87	-58	-109	-30	10	-15	-19	6	-73	-62	-98	-16	-29	-59	-102	33	-83	-34	-107	-25	-101	-70	-64	7	-100	-13	-78	-73	-143	-77	683	-4278	-5329	-2574	-1733	-12864	-3487	-6365	-40	-9886	-1548	2186	2431	-10544	-2734	8905	2816
1.203333	-25	41	86	-59	-115	-36	11	-15	-21	5	-74	-64	-100	-16	-17	-57	-103	19	-84	-32	-109	-24	-102	-75	-64	0	-100	-12	-76	-70	-147	-77	297	-4186	-5197	-2511	-1796	-12636	-3564	-6522	133	-9552	-1574	3088	2377	-10211	-3477	8624	2543
1.204167	-23	40	87	-60	-109	-35	11	-14	-18	6	-73	-66	-99	-17	-29	-57	-102	39	-83	-31	-109	-22	-100	-70	-63	1	-101	-10	-76	-70	-150	-75	-41	-4066	-5013	-2458	-1987	-12411	-3591	-6622	-165	-9218	-1616	3960	2178	-9857	-4062	8373	2436
1.205000	-25	42	84	-59	-111	-33	13	-13	-19	6	-73	-62	-101	-12	-28	-57	-100	36	-83	-32	-111	-17	-100	-69	-62	-1	-99	-12	-74	-72	-146	-75	-269	-3933	-4771	-2418	-2196	-12184	-3581	-6663	-8	-8881	-1682	4788	1865	-9489	-4474	8149	1808
1.205833	-23	42	87	-58	-112	-30	16	-12	-19	4	-72	-63	-97	-13	-28	-55	-103	38	-82	-29	-104	-21	-99	-68	-66	19	-99	-13	-73	-72	-147	-77	-114	-3779	-4491	-2389	-2277	-11940	-3518	-6639	-238	-8548	-1774	5566	1692	-9126	-4716	7960	929
1.206667	-29	41	86	-61	-111	-33	13	-14	-23	4	-73	-49	-98	-14	-29	-59	-102	34	-78	-35	-107	-23	-100	-72	-65	0	-102	-13	-70	-69	-150	-70	-211	-3612	-4180	-2378	-2270	-11674	-3401	-6540	-889	-8206	-1910	6281	1997	-8770	-4797	7794	167
1.207500	-28	40	86	-61	-113	-34	11	-18	-23	2	-76	-66	-96	-15	-28	-57	-101	36	-84	-32	-107	-18	-100	-69	-64	1	-98	-13	-76	-70	-145	-76	-534	-3426	-3844	-2375	-2365	-11385	-3205	-6383	655	-7858	-2085	6919	423	-8426	-4721	7655	1001
1.208333	-27	42	89	-61	-112	-31	13	-13	-18	5	-72	-63	-96	-12	-28	-59	-101	36	-83	-30	-104	-19	-95	-68	-63	2	-98	-13	-73	-69	-147	-76	-698	-3226	-3491	-2387	-2273	-11063	-2955	-6149	546	-7505	-2299	7478	-15	-8119	-4522	7529	320
1.209167	-25	45	78	-57	-113	-33	11	-12	-21	8	-72	-64	-97	-13	-29	-55	-101	37	-79	-30	-107	-19	-99	-69	-65	1	-99	-13	-73	-69	-145	-75	-684	-3010	-3126	-2410	-2361	-10700	-2666	-5857	-421	-7149	-2551	7934	1080	-7811	-4229	7415	-1935
1.210000	-24	42	87	-60	-110	-31	13	-13	-19	5	-72	-65	-96	-13	-26	-57	-98	36	-79	-32	-107	-22	-97	-70	-64	2	-101	-13	-78	-72	-149	-77	-835	-2783	-2766	-2452	-2587	-10306	-2285	-5507	165	-6782	-2837	8296	355	-7543	-3865	7291	-1588
1.210833	-25	42	92	-61	-113	-40	11	-15	-19	5	-74	-65	-98	-13	-28	-58	-102	35	-85	-36	-107	-24	-100	-60	-66	0	-102	-12	-74	-56	-149	-75	-1102	-2538	-2407	-2511	-2571	-9866	-1882	-5111	-349	-6403	-3152	8560	-179	-7280	-3460	7170	-1724
1.211667	-27	42	92	-58	-109	-29	11	-14	-15	4	-72	-90	-99	-15	-31	-57	-100	35	-82	-29	-100	-22	-99	-72	-64	2	-99	-12	-74	-69	-149	-77	-1551	-2275	-2062	-2589	-2750	-9387	-1436	-4669	-349	-6008	-3479	8725	-55	-7034	-3055	7031	-1741
1.212500	-38	40	87	-60	-108	-30	13	-11	-18	-4	-74	-63	-94	-12	-26	-55	-100	36	-83	-29	-103	-21	-96	-68	-55	1	-98	-9	-70	-67	-145	-46	-2354	-2009	-1736	-2694	-4524	-8853	-963	-4189	287	-5599	-3814	8777	-1034	-6790	-2665	6879	-1425
1.213333	-21	46	91	-57	-108	-29	12	-11	-14	7	-70	-63	-97	-12	-26	-53	-100	37	-83	-30	-103	-18	-91	-67	-63	3	-99	-10	-70	-67	-146	-72	-2685	-1723	-1439	-2835	-5758	-8278	-482	-3691	247	-5184	-4140	8728	-1393	-6542	-2327	6698	-1516
1.214167	-22	44	89	-60	-105	-28	11	-10	-10	9	-67	-60	-93	-10	-25	-56	-98	36	-83	-29	-107	-18	-97	-68	-62	0	-94	-9	-70	-66	-145	-73	-2663	-1423	-1169	-3014	-4850	-7662	-8	-3192	232	-4743	-4442	8588	-108	-6283	-2057	6482	-4112
1.215000	-24	43	88	-58	-109	-30	10	-14	-22	5	-74	-67	-97	-14	-24	-60	-110	33	-83	-31	-103	-21	-98	-70	-65	-1	-99	-13	-73	-68	-147	-78	-2641	-1123	-930	-3240	-4385	-7008	440	-2696	175	-4295	-4716	8337	-93	-5999	-1872	6226	-3023
1.215833	-28	45	84	-61	-112	-30	9	-18	-17	54	-73	-64	-98	-16	-28	-62	-102	32	-83	-32	-111	-22	-97	-69	-62	1	-99	0	-72	-68	-149	-75	-2400	-807	-725	-3511	-4043	-6317	860	-2206	-68	-3829	-4937	8042	-725	-5680	-1771	5944	-428
1.216667	-25	41	86	-60	-109	-33	3	-18	-21	4	-72	-64	-91	-16	-29	-103	-104	35	-85	-31	-105	-22	-104	-70	-63	1	-100	-12	-70	-70	-147	-75	-2252	-487	-552	-3834	-3338	-5605	1235	-1744	162	-3345	-5096	7652	-626	-5321	-1762	5624	1128
1.217500	-24	42	86	-58	-110	-28	8	-13	-18	8	-70	-62	-97	-16	-28	-58	-99	36	-82	-30	-105	-23	-99	-70	-59	0	-98	-16	-76	-70	-149	-77	-2096	-158	-406	-4210	-2769	-4837	1553	-1306	12	-2848	-5198	7201	-794	-4918	-1836	5264	796
1.218333	-23	44	88	-60	-111	-33	8	-13	-18	8	-72	-62	-97	-14	-26	-56	-101	37	-83	-29	-107	-22	-100	-69	-64	2	-97	-11	-73	-67	-146	-75	-1895	173	-298	-4639	-2132	-4057	1802	-914	436	-2340	-5222	6701	-2088	-4466	-1979	4877	-1682
1.219167	-22	45	88	-62	-108	-30	11	-13	-15	9	-57	-65	-98	-43	-27	-58	-98	36	-84	-30	-104	-18	-98	-68	-62	2	-98	-12	-69	-68	-144	-76	-1800	509	-212	-5119	-1468	-3261	1986	-576	648	-1826	-5166	6158	-3099	-3974	-2179	4450	-5250
1.220000	-24	44	86	-60	-103	-33	12	-15	-13	9	-73	-63	-99	-14	-31	-58	-100	36	-86	-31	-105	-5	-98	-66	-60	1	-99	-11	-73	-66	-144	-73	-1568	848	-148	-5643	-1194	-2453	2089	-292	-10	-1323	-5031	5586	-2941	-3428	-2419	3999	-7847
1.220833	-25	45	96	-58	-110	-30	11	-14	-16	5	-75	-64	-96	-13	-28	-59	-101	34	-83	-44	-105	-21	-96	-68	-60	1	-99	0	-70	-65	-145	-74	-1357	1190	-102	-6196	-1067	-1650	2106	-72	916	-781	-4820	4985	-4061	-2849	-2685	3516	-7222
1.221667	-25	43	87	-58	-110	-30	15	-10	-15	8	-73	-63	-90	-14	-27	-61	-94	35	-90	-29	-105	-21	-99	-68	-59	-1	-98	-9	-69	-66	-147	-75	-1463	1531	-72	-6776	-653	-849	2053	81	2058	-248	-4535	4380	-6128	-2241	-2918	3015	-5596
1.222500	-22	43	87	-76	-107	-29	10	-18	-18	2	-75	-67	-94	-18	-28	-62	-101	32	-84	-33	-104	-22	-101	-74	-68	-8	-101	-17	-73	-69	-150	-79	-1323	1873	-46	-7378	-513	-66	1923	166	482	275	-4190	3766	-5745	-1614	-3139	2491	-5632
1.223333	-29	41	84	-64	-109	-39	9	-21	-19	1	-77	-66	-88	-18	-30	-65	-99	30	-87	-34	-109	-25	-86	-74	-66	-7	-102	-17	-77	-72	-154	-80	-1202	2220	-16	-7968	-310	698	1737	184	1398	805	-3786	3160	-6914	-979	-3306	1956	-3852
1.224167	-10	38	81	-65	-113	-41	4	-21	-24	1	-73	-68	-100	-18	-31	-62	-103	30	-82	-33	-109	-26	-107	-53	-63	-5	-98	-15	-75	-69	-148	-77	-1051	2573	15	-8539	-155	1432	1500	135	853	1322	-3337	2570	-7859	-343	-3402	1414	-3129
1.225000	-26	40	82	-64	-111	-35	9	-17	-23	2	-84	-69	-97	-17	-31	-63	-80	34	-87	-35	-110	-25	-102	-73	-64	-4	-100	-18	-76	-72	-151	-77	-867	2930	59	-9064	-216	2118	1226	27	816	1830	-2866	1990	-7585	273	-3434	855	-2883
1.225833	-25	49	86	-61	-113	-38	-9	-17	-18	3	-74	-66	-99	-16	-29	-62	-101	33	-84	-33	-108	-25	-87	-73	-62	-3	-95	-13	-75	-67	-148	-78	-670	3288	119	-9558	-142	2747	928	-151	983	2324	-2372	1430	-7384	866	-3349	295	-2256
1.226667	-25	39	87	-61	-111	-34	13	-19	-24	2	-75	-64	-95	-15	-28	-60	-102	35	-84	-26	-105	-21	-100	-72	-61	-3	-101	-16	-75	-69	-149	-75	-538	3646	196	-9968	-38	3320	627	-380	443	2801	-1876	888	-6992	1401	-3186	-267	-1205
1.227500	-22	43	87	-59	-110	-34	12	-13	-18	5	-73	-63	-94	-13	-27	-60	-101	33	-83	-32	-107	-21	-102	-67	-68	0	-98	-12	-70	-68	-144	-74	-376	4003	292	-10305	148	3818	333	-665	-153	3260	-1387	366	-3595	1888	-2925	-836	-3140
1.228333	-23	43	89	-58	-110	-32	12	-15	-17	3	-75	-64	-91	-11	-51	-57	-99	35	-83	-31	-105	-21	-99	-66	-60	-1	-101	-11	-72	-69	-146	-73	-343	4358	415	-10547	170	4249	68	-997	466	3688	-927	-142	-3146	2313	-2577	-1409	-2710
1.229167	-26	40	88	-73	-109	-40	11	-8	-19	6	-68	-63	-96	-16	-27	-57	-97	36	-85	-26	-105	-22	-96	-67	-60	-21	-98	-12	-69	-69	-144	-72	-270	4709	560	-10697	127	4593	-167	-1370	207	4091	-496	-631	-5260	2667	-2161	-1980	-740
1.230000	-25	40	87	-59	-112	-32	13	-15	-22	6	-69	-65	-97	-14	-27	-58	-114	36	-83	-27	-104	-23	-100	-73	-62	-1	-99	-13	-70	-68	-148	-75	-40	5058	721	-10753	178	4857	-348	-1775	459	4462	-112	-1104	-4569	2941	-1674	-2559	-121
1.230833	-25	41	87	-62	-108	-33	16	-11	-18	5	-73	-67	-95	-15	-27	-58	-100	35	-83	-40	-105	-21	-99	-69	-63	0	-101	-13	-67	-72	-148	-76	46	5395	904	-10719	130	5030	-466	-2206	268	4799	231	-1571	-2356	3158	-1141	-3139	604
1.231667	-23	42	85	-60	-111	-38	12	-14	-17	3	-72	-65	-98	-15	-28	-52	-102	33	-86	-35	-107	-23	-102	-73	-63	-3	-102	-13	-77	-72	-149	-69	136	5716	1103	-10615	131	5124	-515	-2659	44	5103	523	-2027	-1706	3296	-578	-3708	708
1.232500	-26	39	85	-60	-113	-36	10	-15	-22	3	-75	-64	-99	-15	-28	-57	-101	36	-81	-32	-105	-24	-97	-68	-63	1	-99	-22	-75	-66	-145	-76	262	6032	1318	-10449	145	5142	-486	-3118	-543	5376	765	-2475	-1431	3372	2	-4272	359
1.233333	-22	42	86	-61	-110	-32	13	-11	-16	5	-77	-62	-96	-12	-25	-48	-99	37	-83	-35	-108	-22	-98	-69	-61	0	-100	-10	-73	-66	-144	-70	202	6327	1534	-10253	222	5083	-386	-3589	-1789	5609	952	-2918	945	3388	570	-4838	-264
1.234167	-18	45	92	-55	-108	-31	19	-13	-22	9	-73	-63	-97	-11	-26	-57	-100	38	-84	-30	-105	-18	-96	-69	-67	3	-100	-12	-75	-67	-146	-75	85	6606	1774	-10041	302	4960	-211	-4057	-2067	5792	1092	-3355	3827	3356	1113	-5379	-60
1.235000	-23	42	86	-58	-110	-35	15	-12	-17	6	-70	-59	-95	-11	-27	-56	-100	44	-85	-30	-109	-21	-98	-69	-61	3	-98	-11	-75	-68	-145	-74	90	6863	1993	-9858	251	4780	41	-4524	-980	5946	1194	-3789	4547	3276	1618	-5920	693
1.235833	-23	50	88	-56	-108	-34	-8	-14	-19	5	-74	-61	-97	-11	-27	-56	-100	40	-82	-31	-108	-23	-99	-94	-65	1	-100	-12	-74	-68	-146	-74	400	7098	2183	-9714	230	4555	337	-4979	-2874	6061	1255	-4217	7135	3181	2067	-6443	-1296
1.236667	-24	42	87	-58	-108	-33	16	-13	-14	5	-74	-63	-97	-12	-29	-66	-101	36	-83	-31	-105	-21	-97	-70	-61	4	-101	-13	-74	-66	-148	-75	361	7308	2378	-9644	207	4299	699	-5426	-2127	6145	1292	-4643	8248	3069	2456	-6941	-1168
1.237500	-24	42	89	-58	-110	-34	10	-11	-17	5	-70	-64	-96	-14	-28	-57	-101	36	-83	-29	-108	-23	-100	-70	-62	0	-100	-12	-72	-84	-149	-72	325	7495	2550	-9667	245	4020	1095	-5851	-2575	6189	1301	-5056	8920	2947	2769	-7416	-727
1.238333	-23	41	89	-58	-108	-33	11	-14	-17	4	-73	-72	-97	-13	-28	-59	-102	37	-103	-29	-105	-21	-98	-70	-62	3	-101	-13	-72	-66	-147	-73	236	7660	2695	-9797	205	3733	1532	-6257	-2303	6207	1296	-5459	9394	2828	3005	-7859	-396
1.239167	-23	43	87	-59	-111	-34	10	-34	-16	9	-70	-65	-96	-12	-28	-57	-97	36	-83	-32	-104	-23	-99	-69	-59	4	-99	-13	-74	-64	-146	-74	-47	7804	2814	-10049	184	3449	1974	-6646	-2094	6189	1285	-5849	9634	2720	3162	-8268	96
1.240000	-25	42	87	-60	-111	-32	10	-16	-23	3	-74	-69	-92	-16	-29	-60	-102	37	-83	-32	-116	-25	-99	-74	-63	0	-102	-15	-77	-69	-151	-77	-201	7925	2900	-10422	11	3184	2407	-7012	-1370	6141	1260	-6231	8642	2622	3237	-8652	1446
1.240833	-26	38	85	-65	-109	-36	8	-19	-17	4	-75	-65	-93	-17	-28	-61	-103	36	-85	-30	-101	-23	-98	-70	-62	-5	-100	-11	-69	-69	-148	-73	-164	8025	2948	-10912	-109	2947	2851	-7358	-1445	6075	1243	-6588	9046	2550	3241	-8986	-161
1.241667	-23	41	89	-59	-105	-33	11	-18	-15	4	-74	-65	-94	-14	-28	-58	-97	37	-82	-32	-107	-22	-99	-70	-61	-1	-103	-13	-72	-67	-148	-73	-512	8114	2971	-11506	-68	2733	3256	-7683	-713	5979	1215	-6932	8567	2489	3165	-9289	-971
1.242500	-7	37	85	-61	-112	-36	9	-19	-19	3	-76	-68	-96	-16	-32	-63	-103	44	-84	-36	-108	-25	-102	-74	-60	0	-103	-16	-73	-70	-153	-80	-649	8176	2929	-12187	-423	2561	3623	-7995	-830	5855	1194	-7248	6998	2439	3021	-9551	1307
1.243333	-25	37	87	-64	-114	-36	22	-21	-17	1	-75	-69	-96	-1	-32	-61	-101	28	-88	-39	-105	-25	-103	-76	-65	-4	-107	-15	-73	-72	-153	-79	-831	8235	2861	-12945	-773	2433	3944	-8283	-148	5708	1167	-7543	5791	2403	2822	-9773	1975
1.244167	-27	41	86	-61	-148	-35	10	-18	-18	3	-74	-65	-99	-18	-32	-61	-101	35	-86	-43	-110	-24	-101	-72	-64	-3	-103	-15	-74	-70	-152	-79	-1097	8280	2763	-13740	-831	2345	4220	-8555	86	5542	1155	-7813	5337	2365	2568	-9959	2195
1.245000	-25	35	87	-62	-110	-34	10	-7	-19	3	-75	-65	-98	-17	-31	-61	-103	33	-86	-36	-109	-25	-103	-74	-64	-4	-101	-14	-74	-73	-149	-87	364	8319	2630	-14558	-766	2295	4432	-8807	128	5351	1130	-8062	4658	2321	2265	-10105	1959
1.245833	-26	29	86	-60	-108	-33	10	-18	-17	4	-75	-66	-96	-15	-31	-62	-100	38	-85	-34	-104	-22	-102	-81	-64	-1	-102	-15	-72	-72	-151	-77	5017	8352	2468	-15354	-873	2282	4573	-9046	285	5134	1098	-8298	3808	2257	1927	-10224	161
1.246667	-29	38	85	-63	-111	-33	11	-17	-17	2	-78	-65	-97	-16	-30	-60	-100	32	-86	-35	-102	-24	-100	-73	-62	0	-102	-12	-77	-72	-148	-75	9182	8381	2281	-16116	-861	2293	4666	-9271	17	4882	1056	-8503	3502	2161	1552	-10325	-3583
1.247500	-23	41	90	-58	-108	-31	11	-15	-17	5	-74	-62	-94	-14	-29	-59	-98	37	-82	-33	-102	-24	-99	-70	-61	-1	-102	-10	-70	-69	-147	-75	8839	8415	2078	-16809	-728	2326	4680	-9480	-210	4597	994	-8703	2881	2024	1152	-10398	-7739
1.248333	-25	37	87	-60	-109	-29	11	-15	-21	1	-76	-64	-91	-18	-30	-60	-119	33	-86	-35	-108	-24	-99	-74	-64	-5	-101	-13	-74	-70	-152	-78	5499	8440	1856	-17425	-484	2360	4635	-9684	1463	4276	913	-8883	6	1827	728	-10482	-7845
1.249167	-26	38	81	-59	-112	-35	20	-22	-23	0	-78	-65	-97	-17	-30	-60	-101	33	-88	-34	-108	-23	-101	-73	-66	-6	-100	-48	-73	-69	-149	-76	2107	8484	1634	-17934	-274	2395	4533	-9869	-231	3912	809	-9057	174	1573	285	-10554	-2278
1.250000	-27	39	97	-61	-108	-33	11	12	-17	3	-74	-64	-96	-19	-32	-61	-100	35	-87	-35	-108	-23	-100	-69	-65	-4	-102	-13	-74	-70	-152	-79	-32	8526	1411	-18330	-223	2411	4379	-10048	36	3508	677	-9235	-242	1234	-176	-10639	10450
1.250833	-22	37	84	-61	-110	-35	9	-17	-19	0	-77	-63	-98	-18	-31	-58	-93	38	-88	-35	-105	-21	-99	-73	-64	-3	-101	-15	-72	-70	-149	-76	-747	8582	1193	-18615	-12	2395	4175	-10217	-181	3055	518	-9416	-1064	818	-644	-10739	22993
1.251667	-22	40	93	-60	-109	-32	10	-15	-17	4	-75	-62	-96	-17	-30	-58	-98	37	-82	-32	-104	-23	-97	-73	-62	-3	-96	-12	-72	-70	-149	-76	-844	8640	985	-18778	85	2336	3933	-10377	-274	2538	327	-9605	-1504	313	-1123	-10869	29442
1.252500	-25	41	90	-61	-108	-31	15	-13	-16	5	-70	-62	-87	-15	-59	-58	-96	40	-82	-34	-103	-21	-96	-73	-60	0	-96	-12	-70	-67	-147	-73	-1393	8717	788	-18842	160	2199	3651	-10535	-487	1966	106	-9814	-1383	-275	-1609	-11040	28694
1.253333	-21	44	107	-59	-103	-27	16	-9	-15	6	-73	-62	-94	-12	-26	-55	-96	38	-81	-30	-104	-17	-96	-69	-61	0	-96	-11	-69	-67	-145	-73	-2650	8795	608	-18812	357	2020	3334	-10695	27	1321	-150	-10051	-2095	-958	-2097	-11265	23965
1.254167	-22	39	88	-57	-104	-29	16	-11	-12	6	-68	-59	-92	-12	-28	-55	-98	37	-82	-32	-101	-15	-96	-69	-60	1	-96	-10	-73	-67	-144	-76	-4211	8886	445	-18714	483	1734	2996	-10858	-819	610	-428	-10317	-1215	-1728	-2594	-11543	14790
1.255000	-21	43	89	-59	-108	-28	15	-9	-29	4	-72	-61	-91	-11	-27	-55	-100	38	-81	-30	-102	-18	-96	-69	-61	0	-97	-10	-68	-51	-150	-73	-5955	8987	302	-18556	539	1355	2629	-11029	-392	-170	-751	-10618	-1134	-2580	-3094	-11890	4287
1.255833	-24	44	90	-58	-108	-29	13	-12	-15	6	-70	-62	-94	-14	-32	-58	-99	35	-83	-32	-104	-21	-97	-68	-60	1	-97	-11	-72	-68	-148	-73	-7177	9094	164	-18372	622	866	2249	-11208	-660	-1024	-1095	-10964	-2024	-3510	-3591	-12318	-742
1.256667	-25	67	89	-60	-107	-33	10	-16	5	5	-72	-64	-92	-15	-31	-57	-101	36	-85	-34	-108	-23	-102	-72	-64	0	-101	-13	-76	-73	-149	-74	-7418	9205	54	-18185	588	264	1847	-11412	-454	-1958	-1475	-11361	-2870	-4500	-4084	-12820	-2290
1.257500	-27	40	88	-60	-112	-35	10	-17	-19	5	-75	-65	-100	-16	-30	-56	-103	36	-84	-29	-108	-22	-100	-69	-62	3	-98	-12	-76	-69	-149	-72	-6866	9327	-41	-18010	495	-449	1432	-11626	-208	-2950	-1874	-11797	-3381	-5534	-4576	-13398	-1806
1.258333	-21	44	87	-58	-114	-30	10	-12	-19	7	-70	-64	-95	-13	-27	-58	-100	38	-83	-33	-105	-24	-98	-67	-61	2	-97	-11	-73	-69	-149	-73	-5705	9449	-136	-17868	619	-1289	998	-11883	-434	-4002	-2303	-12274	-3231	-6596	-5060	-14063	-2805
1.259167	-24	42	91	-57	-108	-27	13	-10	-17	6	-69	-64	-95	-11	-26	-57	-107	38	-83	-32	-104	-17	-97	-64	-63	3	-99	-12	-74	-69	-146	-72	-3973	9569	-223	-17779	765	-2247	540	-12174	-597	-5107	-2764	-12797	-2889	-7676	-5541	-14820	-8245
1.260000	-24	46	87	-57	-109	-29	29	-12	-21	9	-69	-64	-95	-13	-25	-56	-96	38	-83	-30	-102	-19	-96	-67	-70	3	-94	-13	-70	-66	-147	-70	-2561	9678	-311	-17761	715	-3323	62	-12509	-1004	-6253	-3245	-13354	-2322	-8754	-6027	-15666	-16116
1.260833	-22	43	89	-57	-108	-28	15	-13	-19	5	-74	-62	-96	-12	-25	-56	-98	36	-78	-29	-105	-21	-96	-66	-63	0	-98	-11	-68	-67	-146	-69	-2356	9793	-398	-17813	769	-4514	-430	-12892	-1681	-7411	-3763	-13947	-1846	-9807	-6508	-16596	-23538
1.261667	-26	44	88	-56	-109	-29	16	-10	-16	9	-68	-62	-94	-13	-27	-56	-97	36	-82	-17	-104	-21	-97	-68	-62	3	-98	-10	-73	-73	-150	-76	-2813	9892	-495	-17950	874	-5809	-976	-13331	-216	-8613	-4314	-14561	-3992	-10823	-6997	-17601	-26984
1.262500	-26	41	91	-57	-111	-31	13	-15	-18	5	-72	-66	-95	-12	-27	-59	-99	29	-84	-32	-104	-24	-102	-72	-62	0	-101	-13	-73	-68	-147	-74	-3171	9977	-599	-18174	1007	-7203	-1551	-13835	-1279	-9800	-4900	-15191	-4019	-11777	-7484	-18679	-26908
1.263333	-25	37	88	-61	-108	-31	12	-13	-23	5	-73	-65	-98	-17	-28	-63	-100	33	-84	-33	-105	-22	-100	-73	-61	2	-101	-8	-73	-68	-149	-77	-2875	10048	-713	-18467	1103	-8681	-2146	-14388	-1402	-10953	-5518	-15822	-3871	-12648	-7973	-19814	-23899
1.264167	-25	43	87	-60	-111	-33	11	-13	-16	5	-74	-63	-97	-15	-28	-72	-102	36	-83	-32	-109	-23	-105	-68	-63	1	-101	-13	-73	-68	-148	-77	-1953	10102	-842	-18814	971	-10214	-2774	-15003	-1004	-12058	-6167	-16447	-4418	-13412	-8468	-20999	-17389
1.265000	-24	41	87	-62	-110	-35	11	-15	-21	2	-65	-68	-102	-18	-32	-62	-101	33	-83	-34	-109	-27	-103	-70	-65	0	-103	-16	-77	-69	-150	-76	-814	10136	-990	-19273	939	-11785	-3432	-15665	-1306	-13095	-6863	-17054	-3674	-14108	-8979	-22225	-8348
1.265833	-27	37	85	-64	-111	-36	9	-16	-30	1	-75	-68	-98	-18	-33	-61	-102	37	-87	-35	-104	-24	-100	-69	-64	2	-102	-13	-74	-69	-147	-76	796	10151	-1142	-19754	910	-13352	-4104	-16362	-1512	-14023	-7588	-17627	-2378	-14664	-9487	-23464	-1844
1.266667	-24	40	87	-60	-114	-34	11	-12	-21	3	-76	-66	-96	-15	-28	-57	-101	35	-83	-33	-107	-23	-98	-68	-68	3	-102	-15	-72	-78	-148	-74	2962	10151	-1302	-20269	931	-14895	-4786	-17095	-678	-14839	-8351	-18166	-2197	-15096	-10003	-24697	233
1.267500	-22	40	88	-59	-108	-31	15	-10	-15	8	-73	-61	-70	-11	-26	-58	-98	36	-85	-31	-102	-21	-98	-68	-60	1	-100	-11	-69	-67	-146	-75	4986	10120	-1479	-20805	1081	-16387	-5472	-17852	-1133	-15508	-9144	-18632	-539	-15399	-10528	-25911	2871
1.268333	-25	45	88	-56	-88	-31	12	-10	-18	5	-75	-63	-96	-13	-26	-59	-97	35	-81	-30	-104	-23	-99	-70	-65	-5	-101	-11	-72	-65	-145	-75	6120	10098	-1654	-21357	1011	-17795	-6148	-18608	-1073	-16014	-9961	-19078	1276	-15574	-11053	-27086	7779
1.269167	-25	41	85	-56	-109	-33	12	-11	-18	3	-72	-64	-94	-15	-28	-59	-93	30	-82	-31	-107	-22	-99	-69	-63	2	-94	-12	-73	-69	-145	-77	6428	10053	-1835	-21905	868	-19079	-6792	-19364	-1351	-16338	-10796	-19446	2038	-15621	-11573	-28198	14976
1.270000	-27	41	86	-60	-112	-34	9	-13	-21	4	-75	-63	-94	-14	-28	-58	-100	34	-82	-30	-108	-24	-100	-68	-64	-1	-98	-19	-75	-67	-156	-75	6231	10000	-2008	-22436	863	-20211	-7397	-20053	-1289	-16475	-11637	-19750	2778	-15548	-12091	-29225	18841
1.270833	-28	41	82	-59	-111	-33	11	-13	-18	5	-76	-65	-99	-15	-32	-61	-103	35	-83	-31	-105	-24	-98	-72	-65	0	-98	-12	-76	-69	-149	-78	5739	9942	-2174	-22940	882	-21157	-7941	-20696	-874	-16422	-12474	-19990	3659	-15367	-12596	-30150	19118
1.271667	-45	44	84	-61	-113	-36	12	-14	-21	4	-75	-63	-96	-15	-28	-61	-100	35	-82	-17	-107	-24	-101	-84	-63	0	-97	-11	-73	-67	-151	-73	4942	9886	-2317	-23405	678	-21901	-8414	-21263	-749	-16185	-13291	-20171	4413	-15087	-13063	-30953	16528
1.272500	-25	45	86	-58	-108	-33	13	-14	-19	18	-73	-63	-93	-12	-29	-58	-100	36	-81	-30	-103	-22	-102	-67	-63	1	-98	-14	-73	-70	-143	-75	3826	9836	-2430	-23829	555	-22418	-8808	-21733	-200	-15774	-14067	-20298	5349	-14736	-13496	-31615	12994
1.273333	-24	53	85	-58	-109	-32	11	-14	-18	6	-69	-63	-98	-16	-28	-60	-103	36	-84	-34	-108	-22	-101	-72	-65	0	-98	-13	-77	-77	-145	-76	2879	9796	-2518	-24213	644	-22700	-9113	-22089	-103	-15238	-14790	-20389	6779	-14337	-13883	-32140	10172
1.274167	-27	43	85	-60	-113	-36	9	-14	-19	0	-75	-67	-101	-15	-29	-67	-100	36	-84	-31	-105	-23	-98	-69	-63	-3	-97	-14	-74	-66	-146	-74	2534	9762	-2555	-24532	679	-22731	-9323	-22308	-572	-14578	-15432	-20444	7824	-13910	-14201	-32470	9597
1.275000	-27	38	86	-61	-108	-32	12	-14	-11	7	-72	-64	-97	-16	-26	-62	-103	36	-85	-31	-104	-23	-100	-73	-62	1	-98	-12	-75	-70	-145	-76	2185	9750	-2537	-24829	657	-22519	-9430	-22382	879	-13843	-15971	-20481	6390	-13482	-14469	-32627	11505
1.275833	-24	45	85	-58	-108	-32	13	-16	-30	4	-72	-63	-97	-13	-32	-60	-99	32	-84	-31	-105	-22	-100	-73	-65	-1	-98	-11	-73	-68	-146	-76	2092	9757	-2486	-25060	487	-22069	-9448	-22299	985	-13076	-16387	-20518	5981	-13081	-14650	-32673	12646
1.276667	-34	44	86	-72	-112	-30	12	-15	-18	4	-74	-64	-96	-13	-30	-62	-102	36	-70	-30	-109	-22	-99	-70	-64	0	-100	-13	-78	-65	-150	-77	2585	9777	-2384	-25248	424	-21400	-9376	-22061	139	-12309	-16694	-20559	6436	-12734	-14743	-32596	13054
1.277500	-23	45	90	-58	-111	-33	11	-17	-19	5	-73	-64	-95	-13	-27	-68	-100	37	-82	-30	-108	-24	-103	-68	-65	1	-97	-11	-73	-67	-133	-73	2834	9823	-2244	-25386	553	-20543	-9230	-21670	800	-11602	-16850	-20629	5116	-12465	-14742	-32325	15114
1.278333	-25	44	87	-60	-112	-31	11	-16	-17	6	-73	-66	-98	-14	-28	-60	-100	36	-82	-30	-103	-21	-98	-67	-63	2	-96	-11	-75	-65	-143	-73	3535	9882	-2090	-25483	570	-19521	-9019	-21140	529	-10999	-16848	-20734	4480	-12303	-14655	-31898	15379
1.279167	-23	44	88	-60	-113	-34	13	-14	-17	6	-70	-62	-95	4	-27	-57	-97	38	-83	-30	-105	-23	-102	-65	-61	1	-96	-10	-76	-66	-145	-72	4763	9956	-1941	-25534	884	-18392	-8776	-20496	587	-10523	-16696	-20883	4663	-12260	-14478	-31322	15055
1.280000	-22	47	88	-57	-111	-27	13	-11	-18	9	-72	-63	-94	-11	-27	-55	-97	38	-84	-27	-101	-21	-98	-66	-59	1	-100	-10	-68	-67	-144	-70	5915	10033	-1827	-25539	1395	-17190	-8527	-19763	957	-10261	-16390	-21088	2841	-12360	-14219	-30614	14446
1.280833	-25	46	87	-56	-109	-28	16	-12	-17	-5	-72	-60	-91	-10	-25	-59	-97	46	-82	-27	-98	-17	-95	-68	-63	3	-95	-6	-69	-65	-144	-73	7119	10112	-1805	-25500	1462	-15982	-8286	-18962	394	-10190	-15936	-21345	1361	-12618	-13888	-29803	12474
1.281667	-24	45	88	-60	-109	-31	12	-16	-18	5	-76	-64	-93	-14	-29	-60	-103	35	-84	-27	-103	-22	-99	-85	-62	-1	-102	-21	-73	-69	-146	-74	7903	10173	-1878	-25425	1236	-14819	-8087	-18161	141	-10369	-15354	-21671	1636	-13035	-13498	-28914	7194
1.282500	-27	40	84	-61	-108	-36	7	-22	-23	2	-78	-66	-99	-19	-34	-45	-105	35	-87	-34	-108	-25	-102	-70	-65	-3	-101	-13	-74	-73	-147	-77	8250	10218	-2107	-25305	1022	-13727	-7950	-17345	208	-10779	-14652	-22042	-52	-13615	-13063	-27961	5175
1.283333	-26	40	84	-59	-112	-35	26	-19	-19	6	-75	-62	-101	-16	-29	-60	-100	35	-86	-31	-107	-24	-98	-74	-67	-1	-100	-10	-81	-75	-148	-77	9052	10237	-2521	-25140	774	-12766	-7895	-16607	143	-11436	-13860	-22464	-2319	-14339	-12595	-26975	5066
1.284167	-25	41	86	-59	-111	-33	10	-15	-22	3	-73	-63	-100	-16	-28	-62	-108	34	-85	-33	-108	-21	-98	-70	-64	1	-100	-11	-74	-70	-147	-77	9779	10202	-3157	-24943	514	-11983	-7933	-15946	817	-12314	-13007	-22923	-3028	-15198	-12121	-25988	4615
1.285000	-22	41	87	-66	-111	-34	8	-14	-17	4	-72	-65	-95	-15	-29	-58	-98	37	-88	-30	-108	-24	-99	-73	-85	-3	-104	-12	-74	-68	-147	-75	9605	10104	-4028	-24711	220	-11380	-8079	-15411	733	-13395	-12120	-23410	-3131	-16167	-11653	-25017	3950
1.285833	-21	40	86	-59	-108	-31	11	-14	-11	4	-73	-64	-97	-16	-29	-58	-99	35	-83	-28	-108	-21	-97	-67	-64	0	-101	-13	-75	-72	-143	-75	7948	9937	-5153	-24464	-13	-11004	-8326	-15035	830	-14624	-11238	-23913	-3753	-17212	-11188	-24099	2153
1.286667	-28	38	85	-63	-110	-33	11	-13	-19	1	-74	-63	-97	-14	-27	-57	-101	35	-81	-29	-109	-19	-97	-69	-63	3	-99	-11	-74	-69	-145	-74	6258	9673	-6531	-24201	-112	-10858	-8671	-14838	943	-15972	-10384	-24415	-4241	-18294	-10761	-23251	-712
1.287500	-25	42	88	-57	-107	-30	13	-14	-17	3	-73	-61	-95	-13	-24	-56	-100	38	-82	-28	-102	-17	-97	-70	-64	3	-101	-12	-69	-68	-144	-75	5553	9306	-8152	-23948	-462	-10942	-9105	-14841	207	-17373	-9608	-24899	-3938	-19374	-10383	-22496	-4300
1.288333	-24	44	85	-73	-108	-30	13	-14	-17	5	-70	-63	-94	-14	-26	-57	-99	39	-84	-28	-101	-18	-97	-70	-61	5	-99	-9	-72	-68	-143	-74	4329	8817	-10004	-23707	-814	-11242	-9599	-15050	1040	-18750	-8930	-25359	-4634	-20408	-10052	-21842	-6793
1.289167	-24	43	89	-60	-109	-30	11	-13	-14	3	-73	-64	-96	-15	-26	-60	-102	37	-83	-30	-105	-22	-98	-70	-63	2	-99	-15	-72	-68	-145	-74	1875	8207	-12053	-23497	-737	-11736	-10132	-15470	1870	-20059	-8390	-25768	-5398	-21349	-9769	-21300	-9603
1.290000	-26	47	85	-59	-110	-33	19	-14	-17	3	-74	-66	-98	-18	-29	-62	-104	30	-86	-31	-111	-25	-101	-74	-73	1	-100	-15	-76	-76	-149	-80	-505	7473	-14273	-23337	-838	-12395	-10675	-16094	335	-21239	-7988	-26119	-3973	-22170	-9560	-20866	-14779
1.290833	-29	40	85	-62	-117	-38	7	-19	-46	0	-74	-68	-101	-28	-29	-59	-102	32	-84	-32	-108	-23	-101	-73	-64	1	-98	-15	-76	-74	-146	-76	-3846	6631	-16598	-23241	-1051	-13174	-11193	-16895	1328	-22235	-7750	-26399	-4355	-22824	-9390	-20535	-17037
1.291667	-27	41	86	-61	-109	-35	9	-17	-19	3	-74	-66	-96	-19	-30	-61	-95	35	-84	-31	-107	-22	-99	-72	-68	2	-100	-17	-77	-72	-147	-77	-8767	5711	-18978	-23213	-1040	-14035	-11661	-17860	913	-23009	-7676	-26581	-4403	-23277	-9273	-20302	-18629
1.292500	-24	42	90	-60	-110	-32	10	-13	-16	5	-72	-62	-94	-10	-25	-58	-97	39	-83	-31	-105	-23	-97	-69	-60	2	-98	-12	-73	-69	-144	-73	-11055	4734	-21355	-23275	-1134	-14934	-12049	-18967	1038	-23509	-7767	-26716	-4089	-23506	-9181	-20143	-19664
1.293333	-22	43	89	-59	-103	-32	13	-12	-14	5	-70	-64	-93	-14	-25	-58	-98	36	-81	-29	-103	-18	-95	-77	-60	2	-99	-13	-73	-57	-145	-75	-10796	3758	-23673	-23433	-1184	-15835	-12331	-20177	1347	-23721	-8014	-26745	-4293	-23506	-9129	-20046	-19669
1.294167	-23	44	88	-60	-104	-32	15	-13	-14	3	-73	-58	-94	-13	-25	-58	-97	33	-82	-46	-103	-22	-97	-68	-62	2	-95	-12	-70	-68	-145	-73	-10762	2819	-25889	-23690	-1115	-16685	-12483	-21456	1438	-23626	-8382	-26681	-4704	-23265	-9092	-19983	-18438
1.295000	-24	42	90	-59	-116	-32	15	-13	-16	5	-72	-63	-94	-11	-26	-58	-97	35	-84	-32	-101	-22	-95	-86	-61	3	-97	-11	-72	-75	-145	-75	-11347	1975	-27923	-24043	-1200	-17445	-12496	-22759	974	-23238	-8874	-26531	-3359	-22795	-9064	-19928	-19940
1.295833	-26	42	89	-58	-95	-31	13	-13	-15	4	-72	-62	-99	-14	-30	-61	-100	35	-85	-32	-101	-21	-97	-72	-59	2	-96	-10	-70	-66	-144	-72	-12513	1296	-29735	-24494	-1116	-18091	-12354	-24053	1017	-22563	-9448	-26292	-2803	-22091	-9027	-19855	-18941
1.296667	-26	40	87	-60	-107	-34	11	-14	-18	2	-73	-61	-92	-14	-27	-59	-99	49	-83	-19	-104	-24	-99	-72	-61	1	-95	-14	-72	-67	-146	-73	-13133	847	-31263	-25022	-1141	-18590	-12058	-25308	277	-21628	-10039	-25977	-3104	-21201	-8977	-19741	-15329
1.297500	-23	41	88	-59	-105	-34	15	-12	-25	4	-70	-60	-94	-16	1	-58	-100	38	-84	-31	-103	-21	-97	-68	-61	4	-95	-11	-73	-67	-147	-70	-13428	666	-32093	-25625	-1175	-18933	-11606	-26500	446	-20478	-10648	-25587	-3105	-20157	-8909	-19571	-13070
1.298333	-25	41	90	-60	-112	-28	13	-15	-19	6	-74	-62	-96	-14	-30	-57	-102	33	-81	-36	-110	-23	-100	-70	-63	0	-78	-13	-74	-70	-148	-84	-13336	801	-32454	-26278	-1229	-19117	-11022	-27600	58	-19176	-11221	-25132	-2575	-19003	-8817	-19317	-11123
1.299167	-26	39	86	-62	-110	-36	7	-16	-19	1	-75	-67	-110	-18	-31	-62	-100	37	-87	-38	-104	-22	-96	-68	-62	2	-98	-11	-73	-69	-148	-73	-12838	1297	-32592	-26953	-1197	-19131	-10315	-28567	-205	-17763	-11719	-24616	-2405	-17773	-8695	-18975	-9151
1.300000	-25	42	89	-61	-110	-35	11	-15	-18	1	-74	-61	-97	-15	-29	-60	-100	35	-85	-35	-105	-22	-98	-68	-61	0	-111	-9	-73	-90	-147	-72	-11894	2162	-32671	-27629	-977	-19007	-9515	-29401	-355	-16314	-12110	-24040	-2548	-16518	-8568	-18529	-6237
1.300833	-22	40	88	-51	-108	-33	13	-12	-16	3	-77	-62	-101	-13	-28	-59	-98	34	-86	-32	-104	-21	-98	-68	-62	-3	-98	-11	-67	-68	-161	-74	-10763	3404	-32690	-28281	-775	-18754	-8643	-30091	-1118	-14879	-12372	-23437	-1981	-15288	-8418	-17998	-2233
1.301667	-23	39	89	-59	-105	-33	15	-13	-16	6	-72	-62	-93	-13	-29	-60	-102	33	-75	-32	-103	-21	-97	-69	-63	0	-86	-12	-73	-69	-148	-78	-9922	5001	-32700	-28884	-683	-18405	-7734	-30629	-1000	-13517	-12475	-22784	-2167	-14129	-8272	-17370	440
1.302500	-26	38	92	-59	-110	-36	9	-17	-21	2	-75	-63	-99	-19	-30	-64	-105	30	-86	-34	-104	-24	-101	-76	-66	-4	-100	-12	-75	-74	-150	-94	-8849	6941	-32720	-29408	-567	-17981	-6800	-31027	355	-12275	-12399	-22104	-4272	-13082	-8134	-16660	39
1.303333	-26	37	85	-62	-92	-36	9	-18	-17	1	-77	-65	-98	-18	-31	-63	-102	30	-86	-42	-111	-24	-99	-74	-62	0	-101	-12	-74	-73	-152	-79	-7490	9161	-32545	-29836	-599	-17521	-5880	-31274	-1383	-11213	-12143	-21390	-3458	-12184	-8015	-15888	-2704
1.304167	-22	39	87	-61	-107	-33	11	-17	-15	4	-74	-62	-96	-17	-26	-58	-101	33	-86	-33	-109	-25	-101	-75	-62	-1	-99	-14	-75	-72	-148	-77	-6114	11622	-31787	-30155	-750	-17049	-4998	-31390	-469	-10358	-11710	-20660	-3598	-11450	-7924	-15059	-1895
1.305000	-24	41	87	-65	-111	-34	15	-15	-18	5	-73	-62	-98	-19	-31	-62	-102	33	-85	-32	-104	-40	-99	-69	-60	-4	-98	-14	-73	-74	-151	-84	-4261	14237	-30616	-30351	-625	-16602	-4173	-31378	-964	-9732	-11114	-19907	-3664	-10912	-7882	-14203	-176
1.305833	-25	40	85	-61	-112	-29	13	-16	-19	5	-76	-63	-94	-17	-27	-56	-100	32	-85	-32	-104	-25	-101	-72	-61	-3	-99	-13	-91	-72	-149	-75	-3190	16914	-29164	-30430	-720	-16207	-3424	-31260	-993	-9350	-10362	-19141	-3271	-10555	-7877	-13338	1280
1.306667	-10	39	87	-62	-110	-34	11	-19	-18	4	-76	-69	-96	-21	-35	-63	-100	33	-83	-28	-107	-25	-101	-73	-64	-4	-102	-17	-79	-74	-152	-77	-2390	19652	-27489	-30395	-844	-15881	-2764	-31058	-880	-9196	-9489	-18363	-2864	-10391	-7928	-12484	2354
1.307500	-26	35	85	-62	-113	-33	7	-21	-22	3	-85	-64	-96	-17	-30	-63	-103	34	-86	-32	-105	-24	-101	-70	-62	0	-102	-12	-72	-69	-150	-70	-1455	22308	-25642	-30258	-768	-15629	-2192	-30733	-600	-9260	-8523	-17571	-3531	-10387	-8024	-11657	4240
1.308333	-25	43	87	-56	-108	-32	12	-14	-18	5	-77	-63	-96	-15	-27	-59	-99	35	-84	-50	-107	-23	-101	-72	-64	-1	-91	-11	-74	-70	-148	-75	-550	24830	-23653	-30040	-692	-15471	-1718	-30348	-997	-9523	-7514	-16781	-2317	-10533	-8170	-10877	2853
1.309167	-27	43	85	-60	-113	-33	11	-15	-18	7	-73	-65	-92	-12	-28	-60	-100	34	-86	-33	-116	-22	-98	-69	-63	0	-102	-15	-73	-72	-149	-76	9	27156	-21553	-29756	-311	-15401	-1341	-29890	-259	-9942	-6489	-15991	-1485	-10796	-8350	-10151	1308
1.310000	-25	42	105	-62	-112	-32	13	-17	-21	5	-73	-66	-96	-15	-29	-61	-102	34	-87	-30	-107	-25	-101	-70	-64	0	-103	-11	-76	-73	-150	-74	446	29209	-19388	-29438	-135	-15418	-1056	-29375	-432	-10478	-5492	-15206	-1868	-11143	-8560	-9485	1907
1.310833	-26	41	85	-62	-93	-31	15	-15	-21	5	-74	-64	-108	-16	-30	-60	-101	33	-85	-32	-107	-23	-100	-70	-64	-3	-104	-11	-76	-73	-151	-77	813	30932	-17198	-29113	-243	-15501	-852	-28804	119	-11084	-4556	-14425	-2123	-11536	-8789	-8903	1770
1.311667	-27	40	87	-60	-111	-33	10	-14	-22	5	-72	-65	-97	-34	-29	-59	-102	35	-86	-32	-108	-22	-98	-72	-64	0	-101	-13	-73	-70	-150	-76	1221	32327	-15029	-28810	-70	-15635	-718	-28186	159	-11719	-3716	-13671	-1658	-11936	-9010	-8396	2194
1.312500	-26	45	88	-58	-115	-29	15	-14	-19	6	-55	-65	-103	-15	-27	-60	-99	38	-82	-30	-103	-19	-97	-68	-62	2	-100	-11	-72	-69	-149	-74	1618	32767	-12919	-28548	495	-15798	-637	-27512	242	-12331	-3007	-12918	-1101	-12312	-9219	-7964	2082
1.313333	-23	43	89	-47	-105	-31	13	-12	-15	7	-65	-61	-92	-12	-28	-57	-100	39	-98	-32	-105	-21	-99	-68	-61	4	-98	-9	-70	-69	-149	-73	1815	32767	-10917	-28357	900	-15971	-610	-26801	240	-12885	-2442	-12211	-401	-12633	-9399	-7622	1696
1.314167	-23	42	88	-56	-108	-29	17	-9	-16	-13	-65	-63	-93	-11	-25	-55	-100	39	-80	-27	-103	-19	-94	-67	-62	3	-99	-8	-74	-67	-147	-76	1899	32767	-9063	-28242	1053	-16118	-614	-26044	-178	-13329	-2065	-11545	574	-12873	-9541	-7361	1604
1.315000	-24	42	88	-58	-116	-32	13	-5	-15	7	-67	-64	-96	-18	-28	-59	-101	36	-80	-30	-108	-23	-116	-69	-61	0	-100	-13	-84	-70	-150	-75	1961	32767	-7422	-28233	1255	-16225	-646	-25249	-335	-13657	-1871	-10919	1037	-13019	-9633	-7184	2077
1.315833	-27	39	86	-59	-111	-34	10	-14	-24	-1	-69	-65	-96	-18	-30	-61	-103	34	-82	-32	-104	-22	-99	-72	-66	0	-101	-11	-91	-69	-149	-75	1889	32767	-6029	-28306	1533	-16267	-718	-24418	1412	-13831	-1831	-10340	-398	-13050	-9661	-7081	3429
1.316667	-27	41	88	-56	-107	-33	12	-13	-18	5	-70	-63	-94	-21	-30	-60	-102	36	-78	-35	-107	-17	-96	-68	-59	2	-98	-12	-70	-68	-148	-77	2237	32767	-4901	-28477	1606	-16221	-742	-23539	-211	-13853	-1973	-9815	851	-12968	-9628	-7059	1855
1.317500	-24	42	88	-56	-111	-32	10	-12	-27	5	-68	-79	-96	-15	-28	-59	-103	36	-80	-31	-103	-23	-98	-69	-61	1	-97	-11	-70	-61	-147	-78	2698	31620	-4082	-28734	1684	-16079	-802	-22618	249	-13676	-2279	-9356	1076	-12780	-9535	-7106	1536
1.318333	-24	42	92	-56	-108	-32	10	-10	-17	5	-69	-63	-95	-17	-31	-61	-99	37	-82	-31	-107	-21	-97	-67	-63	3	-97	-11	-75	-94	-147	-73	3109	30118	-3572	-29064	1811	-15827	-854	-21661	-16	-13356	-2725	-8965	829	-12496	-9383	-7252	2979
1.319167	-24	43	89	-60	-108	-33	9	-10	-18	5	-62	-65	-98	-13	-26	-59	-99	36	-82	-33	-105	-23	-97	-67	-61	3	-96	-11	-74	-66	-147	-73	3231	28285	-3370	-29450	2004	-15474	-921	-20679	-74	-12892	-3288	-8643	1031	-12124	-9181	-7434	4224
1.320000	-24	44	95	-57	-110	-33	13	-11	-17	6	-69	-64	-95	-14	-28	-59	-102	59	-82	-31	-102	-19	-96	-67	-69	0	-98	-12	-73	-66	-148	-73	3392	26167	-3454	-29874	2220	-15015	-976	-19682	-112	-12310	-3948	-8399	1789	-11692	-8951	-7713	3952
1.320833	-24	42	89	-57	-108	-30	15	-11	-17	7	-66	-62	-95	-9	-27	-56	-99	34	-80	-31	-103	-18	-92	-65	-62	7	-98	-9	-69	-65	-143	-70	3435	23782	-3790	-30316	2255	-14466	-1044	-18678	378	-11641	-4665	-8224	1488	-11218	-8704	-8076	3937
1.321667	-24	45	88	-53	-104	-29	13	-10	-15	5	-68	-63	-94	-12	-27	-58	-97	34	-73	-29	-105	-19	-95	-69	-64	0	-98	-10	-73	-67	-145	-73	3391	21156	-4318	-30756	2077	-13846	-1129	-17668	-421	-10903	-5432	-8131	3150	-10735	-8463	-8521	1985
1.322500	-30	39	86	-58	-108	-33	9	-13	-21	5	-75	-66	-97	-11	-28	-63	-100	32	-86	-32	-105	-22	-97	-72	-64	-1	-99	-10	-75	-69	-146	-74	3365	18311	-4988	-31186	1861	-13167	-1245	-16677	-139	-10149	-6207	-8117	4616	-10263	-8240	-9040	118
1.323333	-28	38	86	-64	-111	-34	9	-18	-22	4	-76	-64	-100	-18	-32	-65	-119	30	-88	-36	-109	-25	-107	-76	-67	-4	-100	-17	-75	-73	-151	-75	3495	15282	-5715	-31583	1542	-12450	-1377	-15699	-327	-9405	-6969	-8174	4556	-9826	-8056	-9639	2172
1.324167	-30	38	82	-61	-112	-34	7	-17	0	4	-76	-66	-98	-18	-33	-66	-101	32	-86	-35	-108	-24	-102	-70	-62	-1	-99	-12	-75	-73	-147	-79	3474	12068	-6432	-31940	1113	-11722	-1544	-14764	-63	-8704	-7692	-8299	4818	-9439	-7927	-10315	3356
1.325000	-27	41	84	-56	-111	-34	9	-17	-21	5	-74	-66	-97	-17	-31	-61	-93	35	-86	-34	-108	-26	-100	-73	-66	-1	-100	-9	-76	-69	-147	-74	3369	8711	-7063	-32256	886	-11009	-1748	-13890	-63	-8084	-8361	-8498	6020	-9119	-7869	-11066	3909
1.325833	-24	42	93	-59	-112	-33	12	-14	-18	5	-70	-69	-99	-18	-33	-61	-102	34	-86	-35	-109	-23	-99	-70	-65	0	-101	-14	-94	-66	-149	-73	3462	5254	-7530	-32510	738	-10344	-1990	-13078	-240	-7568	-8989	-8760	6518	-8901	-7895	-11882	3759
1.326667	-25	43	86	-61	-112	-33	12	-14	-18	6	-72	-64	-95	-16	-29	-57	-98	39	-85	-32	-109	-22	-114	-69	-62	0	-99	-14	-74	-67	-145	-72	3444	1726	-7777	-32666	561	-9755	-2280	-12348	9	-7175	-9549	-9078	5699	-8778	-8003	-12753	2882
1.327500	-26	47	90	-60	-105	-30	15	-13	-18	6	-73	-65	-95	-13	-26	-61	-98	37	-85	-29	-104	-21	-96	-67	-61	4	-100	-13	-73	-67	-145	-70	3377	-1833	-7734	-32711	420	-9248	-2614	-11705	-232	-6928	-10031	-9450	4875	-8764	-8204	-13667	2226
1.328333	-25	43	86	-59	-107	-33	16	-13	-17	6	-70	-64	-96	-11	-26	-59	-100	30	-84	-30	-105	-21	-95	-70	-63	-7	-99	-10	-72	-67	-146	-70	3259	-5365	-7372	-32735	89	-8857	-2998	-11167	-775	-6833	-10454	-9871	4585	-8865	-8491	-14616	2032
1.329167	-23	45	88	-59	-109	-29	15	-12	-19	6	-73	-64	-96	-14	-28	-61	-99	37	-88	-33	-107	-22	-101	-69	-63	-3	-99	-12	-72	-70	-146	-73	2865	-8828	-6658	-32752	-118	-8601	-3419	-10736	920	-6894	-10824	-10334	2384	-9071	-8858	-15573	2904
1.330000	-28	43	85	-59	-112	-29	12	-13	-19	7	-73	-62	-95	-14	-28	-60	-101	37	-87	-32	-124	-26	-100	-72	-62	0	-100	-28	-74	-69	-147	-74	2461	-12210	-5591	-32740	-299	-8481	-3881	-10408	-62	-7106	-11133	-10829	2450	-9385	-9296	-16545	1352
1.330833	-26	42	87	-60	-109	-29	12	-16	-22	5	-90	-60	-94	-14	-30	-60	-100	37	-85	-32	-103	-24	-99	-67	-63	-3	-99	-13	-65	-70	-148	-73	2095	-15448	-4178	-32762	-404	-8507	-4378	-10202	-401	-7468	-11408	-11351	2313	-9813	-9792	-17498	-614
1.331667	-25	41	87	-60	-105	-34	11	-15	-16	4	-75	-66	-99	-19	-32	-64	-99	34	-86	-33	-109	-27	-100	-79	-66	-5	-102	-15	-75	-73	-151	-78	1996	-18515	-2458	-32749	-448	-8675	-4901	-10060	-166	-7961	-11657	-11898	973	-10335	-10328	-18425	-534
1.332500	-21	42	82	-60	-110	-35	7	-17	-19	5	-75	-60	-97	-14	-28	-59	-102	36	-86	-34	-104	-24	-100	-70	-62	0	-98	-13	-74	-67	-146	-75	2041	-21361	-479	-32764	-574	-8983	-5441	-10090	-464	-8565	-11879	-12453	74	-10927	-10869	-19289	-678
1.333333	-22	19	88	-58	-107	-31	12	-10	-18	7	-75	-64	-93	-15	-29	-40	-100	35	-83	-28	-103	-19	-97	-73	-51	-10	-99	-11	-72	-68	-148	-76	1790	-23961	1692	-32746	-612	-9423	-5994	-10187	-663	-9268	-12091	-13008	-139	-11606	-11427	-20099	-544
1.334167	-24	42	87	-58	-107	-34	11	-13	-17	7	-70	-63	-92	-16	-28	-60	-97	36	-83	-31	-107	-24	-99	-70	-62	0	-100	-10	-73	-74	-147	-74	1617	-26289	4004	-32763	-654	-9987	-6551	-10360	-15	-10043	-12311	-13560	-1431	-12336	-11959	-20830	268
1.335000	-26	44	89	-58	-107	-32	16	-15	-15	6	-72	-65	-96	-14	-27	-60	-99	-7	-82	-28	-105	-19	-99	-68	-61	0	-100	-13	-75	-72	-149	-73	1698	-28310	6354	-32754	-710	-10650	-7101	-10641	-702	-10868	-12530	-14097	-1534	-13125	-12464	-21478	-522
1.335833	-25	42	84	-60	-109	-33	12	-16	-17	5	-73	-64	-98	-16	-31	-59	-100	33	-85	-33	-104	-21	-102	-72	-61	0	-102	-12	-75	-70	-149	-75	1815	-30015	8658	-32753	-617	-11384	-7642	-10975	-850	-11719	-12753	-14617	-983	-13952	-12921	-22028	-3214
1.336667	-26	41	88	-58	-108	-32	13	-16	-19	5	-75	-47	-94	-19	-29	-59	-99	37	-81	-31	-105	-22	-98	-72	-63	-3	-102	-11	-76	-67	-146	-76	1669	-31375	10834	-32755	-574	-12166	-8164	-11377	-1221	-12584	-12984	-15109	-1459	-14807	-13315	-22481	-2341
1.337500	-26	40	85	-59	-109	-24	13	-14	-15	7	-73	-66	-92	-19	-27	-59	-102	33	-85	-31	-104	-22	-99	-70	-63	3	-100	-9	-74	-55	-145	-73	1405	-32133	12812	-32740	-656	-12996	-8659	-11807	-1013	-13436	-13220	-15565	-2204	-15678	-13640	-22830	-1585
1.338333	-26	41	88	-58	-110	-35	13	-17	-18	5	-74	-63	-95	-16	-29	-57	-98	35	-87	-30	-108	-11	-100	-68	-63	-1	-100	-9	-74	-66	-146	-74	1459	-32451	14520	-32759	-477	-13840	-9123	-12281	-746	-14267	-13456	-16000	-2244	-16553	-13890	-23076	-1357
1.339167	-25	40	86	-58	-111	-35	12	-17	-17	5	-74	-64	-96	-15	-30	-61	-102	36	-81	-31	-107	-21	-99	-67	-62	0	-101	-11	-74	-70	-136	-74	1631	-32587	15903	-32738	-442	-14673	-9554	-12784	-902	-15053	-13684	-16360	-2037	-17428	-14064	-23230	-1207
1.340000	-24	40	85	-61	-113	-33	11	-14	-19	5	-73	-65	-97	-15	-29	-41	-100	33	-81	-35	-105	-24	-101	-72	-67	0	-102	-9	-74	-72	-147	-76	1686	-32669	16911	-32764	-670	-15487	-9950	-13308	-584	-15800	-13895	-16700	-2130	-18298	-14167	-23292	-1972
1.340833	-24	39	67	-61	-110	-35	11	-14	-18	2	-75	-67	-97	-18	-30	-58	-99	33	-84	-28	-104	-19	-93	-66	-62	2	-102	-11	-72	-70	-155	-75	1550	-32684	17519	-32745	-778	-16255	-10293	-13834	-717	-16491	-14082	-16994	-2210	-19149	-14199	-23275	-2349
1.341667	-26	42	86	-60	-109	-35	13	-12	-17	5	-77	-64	-94	-16	-30	-59	-101	34	-84	-36	-110	-23	-105	-68	-64	-1	-99	-11	-75	-69	-147	-77	1556	-32721	17709	-32763	-809	-16987	-10601	-14370	-1136	-17133	-14248	-17259	-1705	-19974	-14171	-23190	-2003
1.342500	-28	37	77	-61	-112	-35	11	-32	-22	3	-77	-64	-100	-17	-32	-61	-100	34	-83	-34	-111	-25	-101	-70	-68	-3	-103	-16	-79	-75	-151	-77	1457	-32526	17485	-32753	-848	-17666	-10869	-14919	328	-17729	-14371	-17495	-2715	-20780	-14094	-23049	-618
1.343333	-28	39	82	-63	-113	-36	7	-14	-21	5	-77	-66	-96	-17	-33	-81	-102	41	-87	-33	-110	-25	-103	-73	-64	-3	-101	-13	-74	-75	-149	-79	1109	-31912	16867	-32754	-866	-18288	-11089	-15461	370	-18277	-14450	-17697	-2912	-21538	-13973	-22861	-879
1.344167	-26	40	81	-61	-110	-32	10	-14	-19	4	-77	-67	-95	-17	-30	-62	-102	37	-84	-34	-108	-23	-101	-72	-63	-3	-101	-13	-75	-73	-150	-77	1041	-30998	15888	-32748	-1219	-18853	-11266	-16005	-352	-18780	-14476	-17884	-1955	-22257	-13824	-22646	-2673
1.345000	-28	38	85	-59	-108	-33	9	-13	-18	10	-76	-65	-98	-15	-31	-60	-102	36	-84	-32	-105	-23	-99	-76	-63	0	-97	-13	-72	-75	-148	-75	846	-29863	14600	-32744	-2195	-19366	-11398	-16548	399	-19246	-14449	-18063	-2404	-22934	-13649	-22411	-1797
1.345833	-25	41	87	-60	-111	-34	9	-11	-19	6	-76	-63	-95	-17	-31	-60	-99	37	-82	-36	-104	-23	-101	-75	-63	-4	-99	-13	-72	-68	-147	-77	796	-28549	13066	-32755	-2706	-19837	-11493	-17101	146	-19686	-14370	-18224	-2416	-23572	-13466	-22172	-1290
1.346667	-26	42	88	-59	-108	-33	13	-11	-14	8	-84	-62	-95	-13	-27	-70	-98	37	-81	-49	-105	-19	-98	-68	-60	2	-97	-12	-73	-69	-147	-73	793	-27091	11346	-32736	-2196	-20268	-11544	-17667	323	-20104	-14227	-18398	-1728	-24156	-13279	-21930	-593
1.347500	-23	40	90	-59	-112	-32	11	-14	-16	5	-72	-62	-94	-8	-24	-57	-95	42	-80	-27	-103	-18	-97	-86	-59	5	-96	-9	-68	-70	-146	-72	516	-25512	9512	-32759	-1374	-20672	-11558	-18229	933	-20506	-14032	-18599	-1913	-24695	-13095	-21705	504
1.348333	-24	41	90	-60	-105	-29	12	-13	-17	6	-74	-65	-97	-14	-30	-61	-99	36	-85	-32	-104	-22	-100	-75	-65	-17	-98	-14	-75	-73	-150	-78	474	-23847	7618	-32746	-1087	-21062	-11539	-18823	575	-20899	-13794	-18822	-1853	-25195	-12925	-21501	736
1.349167	-26	40	86	-62	-113	-38	8	-17	-22	4	-78	-67	-96	-16	-29	-61	-101	35	-86	-35	-108	-25	-103	-74	-65	0	-99	-12	-74	-69	-147	-73	389	-22093	5733	-32762	-1137	-21440	-11475	-19433	368	-21280	-13509	-19072	-576	-25643	-12743	-21313	-2042
1.350000	-29	41	85	-59	-108	-33	11	-12	-17	5	-75	-67	-98	-16	-29	-59	-102	37	-83	-32	-110	-22	-100	-72	-64	2	-99	-13	-78	-75	-150	-75	-10	-20296	3918	-32749	-995	-21813	-11367	-20076	310	-21652	-13185	-19367	-316	-26052	-12574	-21149	-1264
1.350833	-25	41	87	-63	-115	-34	9	-15	-15	5	-74	-66	-96	-14	-29	-56	-101	38	-84	-32	-109	-25	-93	-72	-62	2	-100	-12	-74	-69	-148	-75	-94	-18478	2231	-32757	-989	-22188	-11229	-20736	150	-22025	-12832	-19701	-567	-26417	-12411	-21020	468
1.351667	-25	41	87	-59	-112	-31	10	-12	-21	5	-75	-70	-100	-17	-29	-57	-100	35	-83	-36	-105	-23	-96	-70	-64	0	-102	-14	-75	-69	-147	-75	-181	-16659	712	-32749	-802	-22563	-11056	-21429	575	-22388	-12454	-20087	-444	-26747	-12234	-20912	820
1.352500	-25	25	86	-56	-109	-29	12	-12	-19	9	-53	-67	-93	-12	-26	-59	-101	38	-84	-33	-104	-22	-99	-68	-62	1	-99	-10	-74	-65	-144	-69	-451	-14870	-609	-32736	-511	-22950	-10847	-22150	426	-22747	-12063	-20513	-248	-27030	-12051	-20833	977
1.353333	-25	45	88	-57	-104	-28	17	-6	-17	9	-69	-61	-97	-7	-25	-53	-94	36	-82	-26	-102	-25	-96	-69	-60	1	-98	-10	-72	-67	-146	-70	-729	-13106	-1699	-32750	-412	-23334	-10605	-22902	490	-23099	-11667	-20985	20	-27287	-11860	-20783	640
1.354167	-24	45	87	-57	-107	-28	15	-5	-14	9	-67	-61	-95	-11	-26	-56	-100	35	-81	-29	-103	-22	-97	-68	-63	4	-97	-10	-70	-70	-138	-74	-843	-11400	-2560	-32734	-449	-23748	-10340	-23674	481	-23435	-11277	-21516	406	-27514	-11651	-20757	283
1.355000	-23	43	89	-57	-108	-30	16	-14	-17	9	-70	-63	-97	-12	-12	-55	-99	39	-84	-27	-108	-19	-95	-62	-62	4	-98	-10	-68	-67	-144	-74	-996	-9769	-3190	-32751	-340	-24146	-10068	-24473	-73	-23760	-10896	-22080	1070	-27711	-11416	-20759	61
1.355833	-28	44	89	-56	-111	-47	13	-14	-19	-21	-72	-66	-97	-14	-29	-61	-100	36	-83	-31	-104	-23	-100	-72	-61	2	-101	-31	-76	-69	-150	-74	-1209	-8223	-3599	-32740	-205	-24546	-9737	-25274	536	-24068	-10535	-22692	478	-27885	-11155	-20776	984
1.356667	-24	43	89	-59	-112	-34	10	-5	-18	9	-73	-66	-57	-14	-30	-59	-98	35	-83	-36	-109	-24	-100	-72	-62	0	-103	-15	-75	-69	-147	-75	-1032	-6780	-3795	-32759	-210	-24937	-9416	-26087	1114	-24369	-10203	-23329	-78	-28033	-10866	-20819	1446
1.357500	-27	41	87	-62	-112	-33	12	-16	-19	3	-74	-68	-101	-16	-32	-63	-101	35	-84	-31	-110	-25	-101	-70	-57	1	-99	-14	-76	-69	-145	-66	-561	-5443	-3817	-32747	-56	-25303	-9078	-26895	-395	-24649	-9884	-23991	1679	-28154	-10547	-20882	-561
1.358333	-28	43	87	-60	-112	-31	11	-15	-17	6	-73	-65	-95	-14	-28	-64	-100	36	-84	-32	-104	-25	-97	-68	-59	1	-101	-13	-72	-70	-143	-73	-699	-4216	-3687	-32754	-40	-25649	-8742	-27689	263	-24916	-9586	-24673	1234	-28250	-10206	-20969	38
1.359167	-24	43	89	-56	-108	-32	13	-14	-16	5	-70	-64	-138	-19	-27	-60	-98	37	-82	-30	-102	-23	-100	-68	-60	2	-99	-13	-73	-67	-150	-67	-799	-3089	-3431	-32744	-138	-25955	-8411	-28458	-414	-25161	-9363	-25346	859	-28320	-9850	-21082	285
1.360000	-23	41	89	-57	-105	-31	16	-13	-16	8	-70	-65	-91	1	-9	-59	-99	37	-84	-29	-107	-21	-97	-65	-61	2	-99	-12	-72	-66	-145	-73	-1040	-2077	-3100	-32738	-95	-26234	-8099	-29187	-382	-25393	-9163	-26017	1114	-28372	-9482	-21216	404
1.360833	-22	41	88	-55	-107	-32	13	-13	-17	6	-72	-60	-93	-12	-27	-58	-98	37	-81	-28	-97	-21	-98	-68	-60	5	-97	-9	-68	-65	-146	-69	-1278	-1165	-2718	-32748	70	-26450	-7812	-29874	-196	-25610	-9005	-26672	1033	-28376	-9119	-21379	567
1.361667	-23	41	88	-56	-104	-31	16	-12	-13	5	-72	-60	-91	-13	-27	-75	-99	36	-81	-30	-103	-21	-97	-68	-59	2	-98	-13	-72	-66	-147	-70	-1280	-359	-2329	-32732	300	-26625	-7560	-30510	-293	-25814	-8891	-27305	541	-28362	-8776	-21568	1552
1.362500	-23	44	90	-45	-107	-32	9	-16	-19	5	-73	-62	-91	-13	-30	-58	-101	36	-84	-29	-102	-23	-101	-72	-65	0	-100	-12	-74	-84	-146	-73	-1403	357	-1958	-32755	388	-26751	-7345	-31096	-784	-26009	-8826	-27892	1482	-28308	-8462	-21785	-663
1.363333	-26	41	88	-60	-110	-34	11	-15	-16	5	-73	-63	-96	-13	-31	-60	-99	36	-84	-30	-105	-22	-100	-55	-59	0	-99	-10	-76	-72	-147	-75	-1569	997	-1631	-32712	497	-26816	-7179	-31608	-626	-26183	-8813	-28423	1590	-28217	-8191	-22028	-625
1.364167	-36	42	86	-59	-114	-43	9	-15	-19	5	-74	-61	-99	-17	-30	-59	-96	36	-82	-31	-107	-22	-101	-69	-62	-1	-98	-12	-75	-67	-148	-70	-1385	1572	-1375	-32616	619	-26833	-7069	-32059	-1080	-26344	-8835	-28895	1170	-28087	-7976	-22293	1326
1.365000	-28	41	87	-58	-112	-33	11	-15	-18	5	-75	-64	-99	-24	-33	-83	-101	32	-85	-34	-103	-22	-95	-72	-67	-3	-105	-15	-76	-74	-151	-75	-1224	2084	-1214	-32440	948	-26792	-7021	-32420	-698	-26497	-8913	-29293	1192	-27922	-7844	-22573	1789
1.365833	-14	41	87	-65	-113	-34	10	-17	4	3	-76	-66	-99	-15	-32	-59	-101	33	-90	-35	-111	-25	-99	-74	-66	-1	-103	-13	-76	-70	-147	-75	-1205	2555	-1145	-32236	1089	-26713	-7034	-32585	-764	-26629	-9029	-29611	1282	-27711	-7787	-22886	2251
1.366667	-28	45	88	-60	-110	-33	13	-14	-21	6	-76	-64	-98	-15	-30	-57	-99	36	-84	-30	-104	-19	-99	-69	-64	-4	-102	-13	-73	-68	-145	-72	-1172	2993	-1178	-31973	816	-26584	-7110	-32667	-549	-26744	-9175	-29844	1188	-27476	-7830	-23202	1931
1.367500	-25	41	87	-59	-103	-31	13	-12	-17	7	-72	-62	-96	-15	-30	-58	-99	33	-84	-30	-104	-21	-99	-70	-75	1	-101	-12	-72	-69	-144	-70	-1016	3404	-1328	-31680	760	-26422	-7253	-32684	-456	-26840	-9400	-29978	1076	-27217	-7979	-23518	1343
1.368333	-26	43	88	-58	-108	-30	16	-14	-18	6	-74	-62	-94	-14	-13	-63	-97	33	-84	-29	-104	-21	-100	-69	-63	-4	-100	-12	-73	-70	-146	-73	-958	3796	-1581	-31343	827	-26236	-7466	-32714	-927	-26916	-9645	-30018	1091	-26948	-8234	-23829	820
1.369167	-24	41	104	-57	-109	-31	18	8	-18	3	-74	-63	-97	-14	-31	-60	-105	32	-87	-31	-104	-23	-100	-69	-67	0	-101	-13	-57	-70	-148	-75	-959	4180	-1939	-30975	956	-26028	-7733	-32708	-655	-26975	-9926	-29959	1027	-26677	-8606	-24123	1122
1.370000	-23	41	86	-59	-111	-34	12	-15	-21	4	-70	-64	-99	-7	-32	-60	-100	36	-95	-30	-104	-24	-101	-68	-66	-4	-101	-12	-75	-74	-148	-76	-867	4545	-2380	-30583	930	-25813	-8051	-32723	652	-27003	-10232	-29797	-137	-26412	-9086	-24395	1892
1.370833	-28	50	89	-62	-110	-32	12	-15	-23	6	-74	-63	-97	-16	-30	-63	-104	36	-86	-32	-107	-25	-100	-72	-63	-1	-103	-12	-74	-74	-153	-78	-643	4937	-2892	-30172	1015	-25593	-8414	-32714	-959	-27004	-10569	-29534	1251	-26166	-9667	-24631	-806
1.371667	-29	43	86	-60	-112	-35	21	-14	-21	3	-74	-66	-97	-15	-29	-61	-99	34	-85	-30	-108	-25	-100	-70	-65	-1	-101	-12	-73	-72	-149	-85	-670	5312	-3458	-29753	1060	-25386	-8807	-32701	195	-26958	-10925	-29175	747	-25950	-10332	-24808	-1529
1.372500	-32	44	89	-58	-108	-34	13	-17	-18	4	-72	-63	-96	-15	-28	-60	-100	37	-82	-30	-121	-21	-101	-68	-61	-3	-100	-13	-70	-70	-171	-74	-464	5682	-4057	-29332	960	-25178	-9224	-32714	55	-26931	-11298	-28723	523	-25775	-11074	-24935	-1583
1.373333	-21	43	88	-60	-110	-32	10	-15	-17	-13	-73	-64	-97	-12	-26	-61	-102	34	-86	-23	-108	-26	-100	-73	-62	0	-101	-15	-73	-72	-146	-79	-212	6047	-4676	-28926	970	-25002	-9661	-32699	191	-26855	-11677	-28190	955	-25649	-11873	-25005	-1287
1.374167	-27	39	85	-62	-114	-35	8	-13	-18	4	-75	-70	-98	-16	-28	-59	-101	34	-86	-36	-108	-21	-100	-69	-59	0	-100	-18	-75	-70	-148	-69	-22	6408	-5289	-28537	873	-24844	-10090	-32717	396	-26744	-12072	-27586	985	-25572	-12705	-25001	-786
1.375000	-24	40	87	-62	-109	-33	12	1	-18	3	-68	-66	-94	-14	-27	-59	-100	45	-84	-34	-103	-23	-99	-72	-62	1	-99	-14	-75	-70	-147	-75	183	6753	-5877	-28181	768	-24719	-10511	-32685	919	-26612	-12460	-26916	-28	-25546	-13560	-24930	266
1.375833	-25	40	90	-81	-107	-35	13	-15	-19	3	-70	-63	-98	-13	-27	-59	-102	36	-87	-33	-105	-21	-99	-73	-64	0	-101	-16	-73	-68	-150	-78	492	7085	-6417	-27869	685	-24619	-10909	-32564	280	-26452	-12850	-26192	787	-25575	-14406	-24782	-1937
1.376667	-25	40	86	-61	-109	-31	11	-15	-17	5	-74	-65	-99	-18	-29	-59	-104	35	-88	-38	-104	-23	-99	-70	-62	0	-100	-17	-70	-69	-147	-79	515	7391	-6896	-27602	665	-24552	-11272	-32337	673	-26270	-13228	-25428	1104	-25649	-15218	-24563	-3417
1.377500	-23	33	88	-59	-109	-33	9	-16	-17	4	-70	-66	-95	-16	-27	-49	-100	36	-87	-35	-104	-22	-100	-78	-63	0	-100	-15	-72	-69	-148	-76	735	7673	-7295	-27388	622	-24515	-11596	-32060	109	-26073	-13599	-24645	421	-25763	-15970	-24288	-2107
1.378333	-24	42	89	-61	-107	-9	11	-16	-17	5	-73	-63	-98	-15	-11	-61	-99	34	-87	-33	-108	-24	-100	-69	-62	0	-100	-13	-74	-70	-149	-79	610	7924	-7609	-27232	414	-24507	-11871	-31726	352	-25851	-13950	-23849	287	-25911	-16653	-23927	-1802
1.379167	-23	42	86	-62	-105	-34	4	-15	-17	5	-70	-63	-94	-13	-25	-56	-100	35	-84	-35	-104	-22	-104	-72	-62	1	-96	-12	-72	-69	-146	-74	458	8141	-7826	-27135	256	-24529	-12090	-31346	286	-25631	-14290	-23058	678	-26076	-17249	-23516	-1502
1.380000	-19	44	89	-57	-105	-31	-5	-17	-17	22	-70	-65	-94	-15	-28	-59	-96	37	-84	-34	-103	-22	-97	-70	-62	3	-98	-5	-70	-67	-148	-75	574	8321	-7950	-27095	254	-24570	-12253	-30901	175	-25404	-14610	-22284	587	-26258	-17750	-23056	-1575
1.380833	-25	44	88	-58	-109	-32	13	-17	-14	5	-70	-63	-79	-13	-28	-66	-95	36	-83	-33	-104	-23	-97	-67	-58	3	-96	-12	-68	-68	-147	-69	742	8447	-7974	-27111	204	-24634	-12354	-30404	164	-25184	-14913	-21535	499	-26437	-18132	-22565	-1485
1.381667	-19	54	91	-60	-107	-32	12	-15	-17	2	-73	-66	-96	-18	-32	-61	-100	33	-86	-34	-105	-26	-101	-72	-64	0	-100	-19	-79	-76	-146	-77	912	8521	-7912	-27177	0	-24724	-12414	-29848	-339	-24979	-15206	-20819	834	-26618	-18413	-22054	-1027
1.382500	-28	37	85	-67	-113	-41	7	-18	-24	0	-77	-68	-98	-11	-34	-63	-104	32	-90	-36	-112	-25	-112	-73	-63	0	-101	-16	-76	-70	-149	-78	855	8546	-7772	-27292	64	-24823	-12411	-29225	-608	-24788	-15480	-20149	1044	-26770	-18578	-21527	-97
1.383333	-27	37	82	-62	-112	-35	9	-16	-22	0	-78	-66	-108	-14	-30	-61	-105	28	-87	-36	-108	-25	-103	-72	-67	-4	-102	-16	-74	-73	-148	-76	482	8519	-7553	-27429	340	-24937	-12362	-28543	1087	-24621	-15730	-19528	-761	-26901	-18632	-20998	1532
1.384167	-27	39	82	-62	-111	-34	10	-15	-17	2	-74	-65	-96	-17	-30	-60	-103	29	-87	-36	-107	-25	-101	-69	-66	-1	-85	-13	-76	-73	-148	-75	420	8433	-7279	-27599	327	-25062	-12270	-27805	-432	-24489	-15957	-18960	303	-27008	-18595	-20477	30
1.385000	-25	40	84	-92	-112	-30	10	-15	-21	2	-75	-64	-97	-16	-34	-60	-103	33	-88	-34	-109	-24	-103	-74	-67	-5	-101	-15	-74	-72	-144	-74	449	8292	-6963	-27790	130	-25200	-12148	-27019	-40	-24393	-16173	-18453	349	-27089	-18467	-19973	-284
1.385833	-26	39	82	-61	-111	-34	11	-13	-21	2	-74	-64	-98	-16	-31	-61	-103	32	-88	-33	-128	-24	-99	-70	-62	1	-100	-15	-75	-75	-148	-74	520	8090	-6622	-27989	132	-25343	-11999	-26186	-186	-24328	-16357	-17999	-205	-27142	-18261	-19501	497
1.386667	-23	43	87	-59	-109	-63	10	-11	-16	6	-70	-63	-95	-15	-30	-59	-98	36	-83	-29	-105	-24	-97	-68	-60	-1	-96	-11	-72	-69	-146	-73	471	7836	-6275	-28176	174	-25492	-11834	-25321	-219	-24310	-16531	-17593	-494	-27171	-17999	-19058	1060
1.387500	-19	42	88	-56	-104	-31	15	-15	-14	6	-73	-62	-94	-11	-28	-57	-102	37	-81	-30	-103	-18	-100	-68	-61	1	-97	-10	-70	-72	-146	-70	266	7517	-5940	-28372	111	-25648	-11657	-24423	-348	-24337	-16673	-17252	-208	-27188	-17701	-18656	2021
1.388333	-21	43	87	-58	-109	-33	13	-13	-39	5	-69	-60	-95	-9	-26	-58	-99	37	-81	-32	-107	-23	-98	-68	-61	1	-100	-9	-72	-68	-144	-73	44	7141	-5630	-28558	204	-25812	-11495	-23522	351	-24410	-16788	-16949	-1420	-27190	-17372	-18303	3594
1.389167	-22	43	87	-43	-107	-32	12	-10	-15	3	-70	-64	-94	-16	-29	-57	-99	37	-82	-50	-105	-11	-98	-68	-61	0	-100	-11	-78	-69	-147	-73	53	6710	-5358	-28726	243	-25984	-11334	-22604	-372	-24524	-16868	-16699	-850	-27190	-17033	-17993	2474
1.390000	-25	40	85	-58	-112	-35	9	-14	-18	3	-69	-65	-96	-13	-28	-61	-101	34	-86	-34	-108	-22	-100	-69	-64	-1	-101	-13	-74	-73	-149	-75	64	6219	-5139	-28858	71	-26161	-11191	-21700	43	-24675	-16907	-16481	9	-27195	-16696	-17726	803
1.390833	-26	38	84	-62	-115	-38	10	-17	-23	0	-75	-75	-98	-15	-27	-60	-102	30	-85	-11	-108	-23	-99	-68	-64	-4	-103	-13	-75	-69	-147	-73	-14	5707	-4967	-29016	19	-26340	-11065	-20814	-237	-24860	-16901	-16291	-511	-27205	-16362	-17498	2482
1.391667	-28	39	82	-62	-113	-35	10	-14	-17	2	-74	-66	-98	-14	-28	-59	-104	32	-86	-32	-107	-22	-99	-91	-48	-1	-103	-11	-73	-70	-146	-75	-84	5137	-4857	-29123	13	-26519	-10960	-19948	-28	-25069	-16837	-16127	-793	-27234	-16047	-17306	2945
1.392500	-23	42	85	-56	-110	-31	12	-14	-16	3	-72	-51	-95	-13	-24	-57	-101	35	-80	-30	-104	-19	-107	-68	-68	-3	-99	-8	-73	-67	-141	-70	62	4545	-4801	-29220	30	-26697	-10878	-19114	251	-25296	-16727	-15980	-552	-27284	-15752	-17153	2700
1.393333	-23	52	89	-53	-107	-29	15	-11	-16	3	-67	-58	-92	-13	-25	-59	-101	35	-81	-30	-105	-19	-97	-66	-64	0	-98	-8	-74	-65	-145	-73	97	3911	-4811	-29308	-45	-26877	-10818	-18326	144	-25536	-16561	-15849	-475	-27364	-15482	-17028	2271
1.394167	-24	42	87	-57	-110	-31	12	-13	-19	4	-69	-61	-95	-12	-23	-58	-100	37	-81	-28	-105	-18	-97	-63	-61	1	-98	-7	-68	-66	-144	-73	74	3255	-4871	-29375	69	-27045	-10776	-17595	394	-25779	-16312	-15721	-574	-27465	-15232	-16926	1695
1.395000	-27	42	89	-56	-109	-30	16	-12	-19	5	-70	-60	-97	-12	-25	-60	-98	37	-80	-30	-103	-19	-93	-65	-61	5	-95	-9	-70	-67	-145	-77	138	2581	-4978	-29439	61	-27199	-10746	-16918	160	-26014	-16056	-15603	-563	-27591	-14999	-16841	2039
1.395833	-27	41	90	-55	-112	-31	10	-15	-18	9	-68	-60	-107	-11	-26	-58	-99	35	-81	-32	-107	-23	-95	-69	-60	3	-97	-8	-72	-65	-146	-73	12	1901	-5121	-29504	-129	-27340	-10719	-16309	-338	-26258	-15721	-15477	206	-27743	-14774	-16767	2973
1.396667	-26	42	62	-55	-110	-30	13	-13	-14	6	-68	-63	-96	-13	-25	-56	-100	36	-81	-28	-104	-26	-94	-66	-60	3	-103	-11	-74	-66	-145	-73	-281	1219	-5285	-29564	-98	-27451	-10685	-15768	1453	-26441	-15325	-15354	-1155	-27910	-14555	-16702	4978
1.397500	-24	42	90	-56	-111	-31	16	-14	-16	0	-67	-62	-80	-13	-23	-56	-98	37	-82	-30	-100	-21	-94	-64	-61	3	-96	-9	-72	-66	-145	-73	-321	549	-5458	-29635	-173	-27539	-10640	-15300	521	-26618	-14885	-15218	-417	-28069	-14318	-16638	4898
1.398333	-18	43	90	-60	-109	-31	13	-14	-21	25	-73	-63	-95	-15	-28	-59	-101	32	-84	-32	-109	-24	-99	-70	-65	0	-98	-12	-75	-70	-146	-73	-388	-115	-5645	-29703	-230	-27594	-10582	-14911	286	-26759	-14408	-15076	119	-28262	-14082	-16575	4276
1.399167	-28	67	87	-57	-110	-36	11	-15	-21	5	-70	-63	-98	-13	-28	-57	-100	28	-85	-32	-108	-21	-98	-67	-62	3	-97	-10	-73	-67	-145	-70	-598	-758	-5815	-29793	-113	-27607	-10489	-14592	564	-26856	-13889	-14920	-527	-28431	-13823	-16504	4924
1.400000	-24	27	92	-57	-107	-32	13	-14	0	3	-69	-60	-94	-12	-25	-56	-99	39	-83	-31	-102	-21	-97	-68	-64	2	-97	-12	-73	-63	-146	-72	-546	-1376	-5960	-29889	-133	-27580	-10370	-14349	367	-26914	-13349	-14772	-533	-28585	-13537	-16426	4938
1.400833	-22	45	94	-56	-107	-30	17	-11	-13	12	-62	-60	-96	-14	-26	-56	-96	38	-82	-26	-103	-21	-97	-66	-62	5	-97	-7	-67	-64	-145	-70	-340	-1962	-6080	-29998	-33	-27512	-10212	-14181	45	-26917	-12794	-14606	-233	-28719	-13224	-16345	4844
1.401667	-23	51	91	-55	-108	-31	18	-11	-18	11	-70	-59	-93	-11	-26	-53	-99	37	-82	-31	-117	-21	-99	-69	-64	2	-97	-11	-63	-65	-145	-70	-308	-2515	-6166	-30119	-8	-27399	-10015	-14085	557	-26884	-12232	-14433	-1083	-28813	-12885	-16236	5099
1.402500	-24	43	88	-56	-107	-32	12	-13	-16	12	-73	-62	-99	-16	-30	-58	-100	23	-86	-35	-104	-24	-99	-72	-65	0	-100	-12	-73	-67	-148	-77	-471	-3031	-6211	-30250	29	-27244	-9775	-14052	-191	-26788	-11674	-14259	-310	-28876	-12522	-16155	3837
1.403333	-48	39	86	-61	-113	-32	10	-16	-22	6	-75	-65	-99	-17	-29	-60	-100	35	-87	-36	-109	-25	-100	-72	-60	-1	-97	-14	-75	-65	-168	-76	-702	-3504	-6219	-30389	-72	-27045	-9497	-14076	-145	-26659	-11133	-14078	896	-28885	-12132	-16043	733
1.404167	-28	39	89	-59	-109	-35	12	-14	-21	-5	-75	-66	-94	-17	-28	-58	-101	34	-65	-32	-104	-23	-101	-72	-60	2	-98	-15	-75	-69	-148	-74	-943	-3940	-6178	-30528	-314	-26808	-9177	-14152	-388	-26471	-10608	-13895	600	-28851	-11719	-15923	1273
1.405000	-28	41	88	-62	-105	-34	19	-13	-17	6	-76	-61	-90	-14	-28	-55	-99	33	-86	-35	-104	-21	-99	-73	-63	0	-98	-13	-75	-67	-148	-75	-1008	-4331	-6094	-30668	-339	-26535	-8834	-14274	-501	-26241	-10127	-13707	-332	-28756	-11290	-15795	1709
1.405833	-26	43	87	-61	-111	-34	12	-13	-22	5	-50	-62	-98	-13	-29	-57	-102	34	-84	-32	-105	-24	-100	-69	-65	-1	-100	-14	-73	-69	-145	-74	-1009	-4677	-5983	-30785	-142	-26234	-8461	-14434	-368	-25972	-9677	-13512	-583	-28605	-10855	-15664	1005
1.406667	-26	41	85	-61	-117	-34	12	-15	-19	5	-75	-66	-92	-17	-31	-58	-103	29	-87	-33	-109	-24	-100	-70	-68	0	-99	-18	-78	-68	-147	-74	-1149	-4987	-5842	-30930	-162	-25911	-8075	-14628	-611	-25662	-9272	-13335	-273	-28405	-10424	-15539	-202
1.407500	-27	40	85	-59	-113	-36	4	-14	-22	3	-77	-66	-98	-18	-32	-60	-111	32	-85	-30	-107	-24	-100	-69	-62	0	-99	-13	-76	-67	-144	-75	-1195	-5248	-5674	-31043	-114	-25570	-7677	-14836	-506	-25323	-8912	-13149	-322	-28149	-10003	-15377	-1758
1.408333	-27	41	87	-60	-112	-31	6	-12	-24	6	-75	-64	-99	-15	-28	-58	-103	33	-84	-31	-104	-22	-101	-70	-63	0	-102	-13	-75	-68	-146	-76	-847	-5472	-5494	-31135	-27	-25218	-7284	-15061	-551	-24950	-8602	-12967	-451	-27853	-9607	-15224	-2906
1.409167	-25	43	87	-59	-112	-34	11	-16	-19	6	-74	-65	-99	-17	-30	-59	-101	38	-51	-33	-107	-22	-102	-72	-66	-1	-113	-15	-74	-67	-146	-76	-402	-5656	-5312	-31205	-62	-24859	-6904	-15292	-1046	-24582	-8346	-12788	263	-27508	-9242	-15067	-3741
[truncated: 10,308 more rows]
[truncated: 15 more columns]
