# Supplementary material for: Novel Methods for Surface EMG Analysis and Exploration Based on Multi-Modal Gaussian Mixture Models
Source: PLoS One. 2016 Jun 30;11(6):e0157239. doi: 10.1371/journal.pone.0157239 (PMC4928879; doi:10.1371/journal.pone.0157239)
Supplement: S1 File — (ZIP) [file pone.0157239.s001.zip › Haf_horses_trot_data/Haf_h14_t1_kin.trc]

PathFileType	4	(X/Y/Z)	D:\Users\zsoldosr\Desktop\HaflingerProjektEMGBiopsy\RawData\13.11.12\Tornadat1r.trc
DataRate	CameraRate	NumFrames	NumMarkers	Units	OrigDataRate	OrigDataStartFrame	OrigNumFrames
120.00	120.00	1200	7	mm	120.00	1	1200
Frame#	Time	Head			Withers			Sacrum			HFL			HFR			HHL			HHR
		X1	Y1	Z1	X2	Y2	Z2	X3	Y3	Z3	X4	Y4	Z4	X5	Y5	Z5	X6	Y6	Z6	X7	Y7	Z7
1	0.000	876.97717	-243.69632	1453.08228	-205.76596	-155.58661	1248.59497	-981.32837	-79.12381	1223.58875	48.33371	-109.79617	-12.76126	526.22900	-212.68187	82.59067	-735.40271	-29.21283	103.51398	-1028.37854	-337.96518	-13.32339
2	0.008	876.02588	-248.18039	1454.73669	-205.85597	-154.57562	1253.32251	-981.10645	-78.16852	1227.46545	23.51570	-110.56016	-13.05041	556.71924	-199.57851	77.78078	-704.20850	-36.20592	102.48998	-1056.40247	-336.43512	-14.13585
3	0.017	875.16412	-252.56998	1456.31592	-205.84816	-153.46819	1258.10461	-980.93182	-77.45695	1231.42639	-1.37225	-111.22807	-13.24049	585.77258	-187.65291	74.05887	-673.63007	-42.51785	101.38015	-1083.46838	-335.66602	-14.65789
4	0.025	874.46600	-256.77603	1457.74670	-205.64720	-152.19795	1262.98181	-980.84094	-77.18709	1235.50732	-26.36031	-111.77247	-13.33144	611.75024	-177.49545	71.27573	-644.38757	-47.90847	99.94942	-1109.48706	-335.70511	-14.81065
5	0.033	873.98523	-260.73059	1458.95618	-205.16296	-150.73087	1267.96704	-980.85345	-77.45163	1239.68066	-51.44357	-112.16467	-13.41015	633.15454	-169.13416	68.14027	-617.20667	-52.43520	97.87668	-1134.95728	-336.16422	-14.64903
6	0.042	873.75470	-264.39154	1459.87451	-204.31989	-149.05644	1273.02515	-980.97174	-78.21165	1243.86609	-76.56615	-112.31507	-13.60802	649.31409	-162.52274	63.49353	-592.60498	-56.05844	94.91978	-1160.25464	-336.77728	-14.18683
7	0.050	873.78595	-267.73407	1460.44214	-203.08154	-147.18350	1278.04688	-981.18542	-79.34818	1247.94055	-101.51503	-112.12071	-14.11043	660.72449	-157.79251	57.36813	-570.77014	-58.54255	90.99429	-1185.19543	-337.42142	-13.35784
8	0.058	874.06982	-270.74408	1460.61426	-201.47792	-145.13899	1282.83594	-981.47723	-80.74289	1251.75586	-125.79153	-111.54803	-15.09049	668.62463	-155.03874	50.88665	-551.61609	-59.58145	86.16083	-1208.95959	-337.95398	-12.08493
9	0.067	874.57874	-273.41275	1460.36060	-199.60429	-142.96632	1287.14038	-981.82770	-82.30027	1255.17957	-148.62837	-110.58919	-16.40732	674.08575	-154.09787	45.36695	-534.95654	-58.89142	80.55980	-1230.45752	-338.28287	-10.36410
10	0.075	875.26947	-275.73135	1459.66370	-197.59006	-140.71599	1290.71655	-982.21686	-83.91178	1258.13550	-169.18806	-108.77331	-17.06226	677.39685	-154.57248	41.54596	-520.66876	-56.25118	74.30338	-1248.86023	-338.44797	-8.27482
11	0.083	876.08514	-277.68958	1458.51782	-195.56534	-138.42731	1293.39185	-982.60992	-85.43900	1260.61804	-186.43228	-104.38742	-14.65178	678.13733	-155.92630	39.31901	-508.77740	-51.52128	67.40350	-1263.83203	-338.53967	-5.91264
12	0.092	876.95752	-279.27994	1456.92590	-193.63870	-136.10361	1295.09644	-982.93500	-86.74611	1262.67346	-198.17300	-94.81194	-5.83816	675.57263	-157.56406	37.66810	-499.45923	-44.68117	59.81198	-1275.40393	-338.60947	-3.33922
13	0.100	877.81836	-280.51276	1454.89319	-191.88519	-133.70360	1295.85608	-983.08575	-87.73653	1264.36084	-200.83372	-78.85457	11.06767	669.04614	-158.99701	34.67281	-493.01892	-35.88000	51.52728	-1283.74780	-338.66074	-0.58397
14	0.108	878.61804	-281.42639	1452.42334	-190.35008	-131.17633	1295.75281	-982.96228	-88.35409	1265.70959	-191.89902	-58.80869	33.23866	658.38031	-160.07657	28.39100	-489.85107	-25.44036	42.65179	-1289.03906	-338.67325	2.33757
15	0.117	879.33728	-282.07993	1449.52209	-189.06035	-128.51035	1294.87378	-982.52362	-88.56712	1266.68176	-172.66179	-39.36373	54.16029	644.10187	-161.00764	18.70753	-490.34137	-13.84645	33.35130	-1291.41870	-338.62277	5.41118
16	0.125	879.98712	-282.54092	1446.20435	-188.01633	-125.74492	1293.27136	-981.81207	-88.38376	1267.16455	-147.23019	-24.35220	68.24660	627.14368	-162.01047	8.14582	-494.73178	-1.79410	23.81833	-1291.00317	-338.48822	8.61997
17	0.133	880.60272	-282.87253	1442.49377	-187.17088	-122.94525	1290.95581	-980.92755	-87.88063	1266.99915	-119.11267	-14.57794	74.50404	608.11578	-163.05774	0.04603	-503.04785	9.72984	14.41082	-1287.89990	-338.25195	11.94484
18	0.142	881.23541	-283.11353	1438.41956	-186.44705	-120.17184	1287.93164	-979.98138	-87.19487	1266.04541	-89.68817	-8.14793	75.96037	586.95343	-164.02110	-4.10719	-515.07123	19.48963	5.92659	-1282.21704	-337.89780	15.36581
19	0.150	881.94739	-283.26779	1434.02124	-185.79276	-117.46014	1284.24304	-979.07416	-86.50624	1264.27417	-59.23950	-2.37038	76.42239	563.57654	-164.87576	-5.26595	-530.31592	26.29109	-0.51214	-1274.06506	-337.40976	18.86286
20	0.158	882.81244	-283.31805	1429.35315	-185.20781	-114.80772	1279.98596	-978.29474	-86.01073	1261.81689	-28.17683	4.40697	77.96458	538.65045	-165.64445	-5.26207	-548.26337	29.55663	-4.29174	-1263.55627	-336.77164	22.41620
21	0.167	883.91138	-283.24130	1424.47583	-184.72333	-112.16544	1275.28723	-977.70544	-85.83860	1258.90674	2.81542	12.10573	80.60375	513.23895	-166.30345	-5.29688	-568.74219	29.86174	-5.90891	-1250.80334	-335.96698	26.00619
22	0.175	885.31158	-283.01300	1419.44788	-184.37631	-109.45619	1270.28491	-977.32037	-85.96915	1255.76917	33.19708	19.43947	83.29604	487.99139	-166.82507	-5.65452	-591.60541	28.66883	-6.42347	-1235.91919	-334.97928	29.61328
23	0.183	887.04071	-282.61215	1414.33105	-184.20917	-106.63832	1265.12219	-977.11652	-86.23679	1252.56580	62.83569	24.94838	85.01550	463.01007	-167.23715	-6.18014	-616.08209	27.27097	-6.61156	-1219.01636	-333.79211	33.21797
24	0.192	889.07208	-282.02536	1409.20313	-184.27800	-103.75684	1259.93066	-977.07526	-86.42165	1249.38745	91.90160	27.83304	85.39614	438.21976	-167.60660	-6.71653	-641.09106	26.13482	-6.81354	-1200.20752	-332.38904	36.80074
25	0.200	891.32587	-281.24338	1404.16748	-184.65924	-100.93069	1254.80579	-977.21326	-86.35687	1246.22705	120.58843	28.15363	84.80054	413.60083	-167.99449	-7.19503	-665.98596	25.15904	-7.15435	-1179.60461	-330.75342	40.34178
26	0.208	893.68274	-280.26242	1399.35498	-185.47504	-98.31165	1249.81030	-977.57501	-85.99982	1242.95813	148.93118	26.50243	83.97471	389.17651	-168.43985	-7.58764	-690.65143	24.16797	-7.64958	-1157.31885	-328.86768	43.82065
27	0.217	895.99963	-279.09042	1394.92285	-186.90717	-96.04156	1245.00940	-978.19067	-85.42813	1239.42419	176.84938	23.73254	83.74095	364.93134	-168.96758	-7.90887	-715.19611	23.11962	-8.21710	-1133.46021	-326.71332	47.21628
28	0.225	898.12457	-277.74963	1391.04333	-189.12285	-94.20580	1240.50122	-979.03271	-84.77834	1235.59241	204.35112	20.82233	84.82370	340.78085	-169.59377	-8.22696	-739.68872	22.02764	-8.74846	-1108.13989	-324.27228	50.50817
29	0.233	899.91260	-276.28128	1387.87976	-192.13048	-92.79750	1236.41760	-980.00873	-84.19921	1231.59094	231.62267	18.48930	87.56794	316.64862	-170.29036	-8.63845	-764.09717	20.85318	-9.21152	-1081.47510	-321.53146	53.68005
30	0.242	901.24451	-274.74744	1385.55798	-195.69618	-91.71622	1232.90552	-980.99921	-83.83299	1227.62817	258.85516	16.66244	91.63578	292.54071	-171.00314	-9.17935	-788.43323	19.60477	-9.59757	-1053.59705	-318.48965	56.72451
31	0.250	902.04449	-273.21878	1384.14758	-199.40894	-90.81927	1230.09631	-981.91742	-83.78606	1223.91199	286.09421	14.39835	96.05505	268.47003	-171.76193	-9.73050	-812.80945	18.43403	-9.82787	-1024.65027	-315.15833	59.64217
32	0.258	902.28937	-271.75482	1383.65967	-202.85529	-89.99857	1228.06555	-982.75262	-84.09019	1220.59497	313.26706	10.52669	99.76617	244.37845	-172.62270	-10.12000	-837.29590	17.47504	-9.88376	-994.76062	-311.53799	62.42105
33	0.267	902.00903	-270.39099	1384.05713	-205.78177	-89.22147	1226.80725	-983.56921	-84.68816	1217.74133	340.15521	4.53680	102.27200	220.17657	-173.52104	-10.31928	-861.84192	16.68706	-9.92922	-963.95459	-307.55017	64.98445
34	0.275	901.27673	-269.13779	1385.26538	-208.13521	-88.50602	1226.25024	-984.46283	-85.46351	1215.34973	366.36514	-3.11765	103.74470	195.79010	-174.35216	-10.41883	-886.36584	15.90531	-10.17295	-932.06061	-302.94614	67.12926
35	0.283	900.19031	-267.98602	1387.18201	-209.98151	-87.86496	1226.31006	-985.49860	-86.28878	1213.41736	391.53690	-11.50111	104.53101	171.18698	-175.08994	-10.48593	-910.84845	14.99154	-10.66251	-898.72559	-297.29651	68.54185
36	0.292	898.85156	-266.91852	1389.68555	-211.39923	-87.28901	1226.93298	-986.66058	-87.05672	1211.98694	415.62656	-19.86237	104.67059	146.39072	-175.76685	-10.52562	-935.36926	14.02089	-11.17966	-863.66077	-290.16296	68.96378
37	0.300	897.35309	-265.92621	1392.64465	-212.43388	-86.77404	1228.10278	-987.83759	-87.70467	1211.15161	439.00195	-27.85753	103.85099	121.45886	-176.43376	-10.52401	-960.04297	13.28117	-11.38454	-826.96533	-281.34827	68.40668
38	0.308	895.77185	-265.00714	1395.92651	-213.12029	-86.33396	1229.82288	-988.86560	-88.22139	1211.03455	462.34378	-35.26049	101.70936	96.45721	-177.13390	-10.51122	-984.88782	12.95341	-11.15148	-789.23010	-270.99469	67.21426
39	0.317	894.16821	-264.14874	1399.40271	-213.51860	-85.98922	1232.09595	-989.60944	-88.60863	1211.74939	486.42999	-41.61379	98.18920	71.42944	-177.89594	-10.56200	-1009.84271	12.85025	-10.65669	-751.37024	-259.48419	65.91799
40	0.325	892.59460	-263.31989	1402.95361	-213.71594	-85.75609	1234.91650	-990.01990	-88.84699	1213.35034	511.85248	-46.27221	93.70414	46.36975	-178.73764	-10.70396	-1034.89478	12.53761	-10.19523	-714.36377	-247.28104	64.98609
41	0.333	891.10516	-262.48267	1406.47131	-213.79265	-85.63493	1238.27173	-990.12830	-88.90433	1215.79724	538.73151	-48.68638	89.06602	21.23926	-179.64133	-10.86566	-1060.07886	11.72953	-10.02309	-679.02271	-234.81314	64.58518
42	0.342	889.75690	-261.60889	1409.86230	-213.78642	-85.60533	1242.13489	-990.00488	-88.74314	1218.97046	566.56213	-48.53852	85.19312	-4.00677	-180.54488	-10.94282	-1085.38354	10.56887	-10.17673	-645.85419	-222.39607	64.51009
43	0.350	888.60480	-260.69287	1413.04541	-213.68243	-85.63877	1246.45105	-989.71637	-88.30941	1222.71338	594.30505	-45.82698	82.59170	-29.41003	-181.39165	-10.87873	-1110.74451	9.45156	-10.40762	-615.10840	-210.22882	64.35082
44	0.358	887.69659	-259.75534	1415.94995	-213.42828	-85.70943	1251.12756	-989.30322	-87.53893	1226.85962	620.64307	-41.02728	80.90884	-54.97101	-182.17957	-10.69522	-1136.13965	8.61695	-10.48235	-586.97766	-198.53571	63.70532
45	0.367	887.06494	-258.82928	1418.51794	-212.95692	-85.79401	1256.03320	-988.78839	-86.38924	1231.23303	644.22961	-34.93825	79.03057	-80.54895	-182.93074	-10.52505	-1161.60144	8.04802	-10.42450	-561.69507	-187.75571	62.28530
46	0.375	886.71637	-257.93640	1420.70337	-212.20541	-85.87011	1261.00134	-988.19940	-84.86082	1235.64648	663.91284	-28.11002	75.78452	-105.77789	-183.62822	-10.64545	-1187.07678	7.67747	-10.32178	-539.42090	-178.50070	60.00271
47	0.383	886.63013	-257.08173	1422.46985	-211.13113	-85.91261	1265.84521	-987.57440	-82.99667	1239.91077	679.00354	-20.54750	70.69370	-130.16901	-184.24651	-11.40077	-1212.32800	7.55830	-9.99489	-520.12683	-171.30225	57.03199
48	0.392	886.76721	-256.26926	1423.79236	-209.72572	-85.89006	1270.38403	-986.95667	-80.87903	1243.84888	689.51086	-12.07764	64.09087	-153.45959	-184.93245	-12.88207	-1236.96216	7.86124	-8.89452	-503.66443	-166.42508	53.67586
49	0.400	887.07788	-255.50784	1424.65942	-208.01514	-85.77225	1274.46472	-986.38025	-78.62044	1247.31738	696.04797	-2.75639	56.64191	-175.85443	-186.28642	-14.33037	-1260.49683	8.67129	-6.37613	-489.95099	-163.80658	50.11116
50	0.408	887.50427	-254.80031	1425.07520	-206.04410	-85.54815	1277.96313	-985.84851	-76.33433	1250.22534	699.26794	7.27306	48.98895	-197.42297	-189.45328	-13.49153	-1282.45435	9.86680	-2.13745	-479.07703	-163.08958	46.33919
51	0.417	887.98425	-254.13805	1425.05688	-203.86566	-85.23176	1280.76843	-985.32440	-74.10459	1252.54749	699.23474	18.10800	41.67494	-216.55829	-195.53203	-6.91847	-1302.42700	11.33567	3.64928	-471.13446	-163.77177	42.31104
52	0.425	888.45795	-253.51068	1424.63074	-201.54669	-84.85118	1282.77283	-984.74603	-71.99310	1254.32837	695.27441	29.97142	34.82272	-229.38483	-204.43391	7.69323	-1320.04297	13.10752	10.53038	-465.88776	-165.30528	37.93333
53	0.433	888.87213	-252.92134	1423.83044	-199.17029	-84.44649	1283.88013	-984.05200	-70.06979	1255.66870	686.45142	42.67657	27.66595	-231.96417	-214.34853	28.72817	-1334.89990	15.16151	17.94965	-463.09698	-166.78864	32.93494
54	0.442	889.18878	-252.39340	1422.69409	-196.82266	-84.07767	1284.02661	-983.19849	-68.41383	1256.68359	672.46228	55.12135	19.12175	-223.23993	-222.75632	51.02548	-1346.57312	17.27689	25.35244	-463.28259	-166.79774	26.85946
55	0.450	889.39471	-251.96014	1421.25635	-194.57761	-83.81519	1283.20276	-982.16632	-67.08464	1257.45093	654.35608	65.28868	9.66227	-205.24615	-228.26834	69.53492	-1354.76807	19.08369	32.33244	-467.26825	-164.44702	19.48564
56	0.458	889.50580	-251.65218	1419.54370	-192.49199	-83.71181	1281.45874	-980.96448	-66.09264	1257.97974	633.95825	71.35492	1.75263	-181.11017	-231.39137	82.26672	-1359.42822	20.40947	38.77856	-474.96436	-160.36549	11.30440
57	0.467	889.56427	-251.50131	1417.58020	-190.60934	-83.77845	1278.89539	-979.63446	-65.38669	1258.20850	612.15271	73.33768	-2.74737	-153.52362	-233.44646	90.08616	-1360.55078	21.80694	44.82433	-485.41571	-155.89876	3.43119
58	0.475	889.63379	-251.55025	1415.39136	-188.96768	-83.98134	1275.64307	-978.25909	-64.86620	1258.02637	588.61755	73.01009	-4.31434	-124.29919	-235.10437	94.77444	-1357.98413	24.39695	50.53913	-497.88361	-151.99466	-2.80530
59	0.483	889.79199	-251.84566	1413.00500	-187.61142	-84.26369	1271.84399	-976.96466	-64.40875	1257.30444	563.51099	71.99763	-4.30051	-94.39172	-236.12183	97.64670	-1351.52783	28.93003	55.63017	-512.50769	-148.96188	-6.45573
60	0.492	890.11328	-252.42075	1410.45447	-186.59412	-84.56757	1267.64941	-975.89771	-63.90243	1255.93420	537.99506	70.85892	-3.69964	-64.19183	-236.00925	99.33659	-1341.07080	35.33110	59.46112	-529.99988	-146.60010	-7.63830
61	0.500	890.64294	-253.28587	1407.78455	-185.96301	-84.83089	1263.22021	-975.17706	-63.27397	1253.86951	513.00232	69.73592	-3.36862	-33.94122	-234.57852	100.09779	-1326.52563	43.14459	61.44136	-550.84717	-144.92737	-7.54168
62	0.508	891.37250	-254.43066	1405.05994	-185.74115	-84.97880	1258.71887	-974.85547	-62.50776	1251.16687	488.60999	68.81233	-3.85317	-3.93103	-231.99173	100.06512	-1307.75903	51.96205	61.47356	-574.73523	-144.72079	-7.60445
63	0.517	892.22736	-255.83167	1402.37610	-185.92865	-84.94113	1254.29321	-974.91376	-61.65904	1248.00378	464.51282	68.17787	-5.01827	25.60278	-228.50047	99.34960	-1284.75647	61.43663	60.05476	-600.43060	-146.28351	-8.51960
64	0.525	893.07831	-257.45966	1399.86401	-186.52698	-84.69244	1250.05750	-975.28162	-60.83305	1244.63257	440.49957	67.75859	-6.30510	54.65033	-224.24731	98.05589	-1257.86694	71.24191	58.04131	-626.38501	-148.47955	-9.91315
65	0.533	893.77216	-259.28329	1397.67932	-187.56587	-84.28152	1246.08667	-975.87390	-60.11955	1241.28674	416.52109	67.44958	-7.24849	83.45541	-219.31297	96.32451	-1227.84668	81.05593	56.32889	-651.71204	-150.01768	-11.02525
66	0.542	894.16138	-261.26486	1395.97742	-189.10304	-83.82529	1242.43323	-976.62518	-59.53796	1238.11816	392.59558	67.22168	-7.77638	112.37109	-213.80135	94.34512	-1195.70117	90.48853	55.63074	-676.35571	-150.47736	-11.42295
67	0.550	894.12079	-263.34775	1394.88806	-191.18518	-83.47469	1239.14978	-977.49725	-59.02535	1235.19580	368.74316	67.08823	-8.13029	141.65408	-207.81918	92.28015	-1162.46619	99.05533	56.38611	-700.39661	-149.96707	-11.14698
68	0.558	893.56067	-265.46078	1394.50696	-193.78210	-83.36623	1236.30115	-978.45764	-58.45683	1232.53430	344.95728	67.02966	-8.54331	171.35687	-201.45346	90.18663	-1128.94751	106.32426	58.68865	-723.72510	-149.08548	-10.66398
69	0.567	892.43774	-267.55038	1394.90173	-196.73546	-83.57298	1233.96484	-979.45813	-57.68878	1230.12866	321.20398	66.99995	-9.03929	201.38470	-194.76547	88.01680	-1095.50879	112.10129	62.25955	-746.71484	-148.86375	-10.59809
70	0.575	890.75677	-269.60327	1396.11597	-199.77309	-84.08976	1232.22156	-980.44098	-56.61156	1227.98401	297.45032	66.95596	-9.51473	231.65417	-187.77234	85.67211	-1062.15210	116.38582	66.61166	-770.36804	-149.65425	-11.16337
71	0.583	888.55811	-271.63730	1398.16113	-202.59120	-84.85796	1231.13660	-981.35706	-55.18590	1226.13977	273.69351	66.82298	-9.91862	262.21677	-180.45865	83.05296	-1028.89478	119.20937	71.32799	-795.03522	-150.67090	-11.98352
72	0.592	885.89819	-273.68237	1401.01038	-204.95537	-85.78788	1230.74573	-982.16895	-53.43520	1224.67578	249.93918	66.49069	-10.30928	293.26373	-172.81107	80.07824	-996.00366	120.55309	76.15390	-819.99585	-151.25200	-12.63304
73	0.600	882.83405	-275.77277	1404.60364	-206.77011	-86.75313	1231.05493	-982.84637	-51.40826	1223.69922	226.14813	65.92032	-10.74028	325.05081	-164.81638	76.67972	-963.78668	120.31624	80.84668	-844.67358	-151.54411	-13.03179
74	0.608	879.42175	-277.94830	1408.86023	-208.08951	-87.58282	1232.05530	-983.37787	-49.16752	1223.32983	202.23015	65.21329	-11.12905	357.80292	-156.44571	72.82398	-932.26001	118.38928	85.09546	-869.28833	-151.90779	-13.25274
75	0.617	875.72314	-280.24371	1413.68665	-209.06824	-88.09979	1233.73718	-983.79175	-46.80817	1223.67944	178.09880	64.51970	-11.30357	391.64386	-147.72925	68.60696	-901.17096	114.76912	88.63068	-894.22638	-152.54727	-13.35421
76	0.625	871.81104	-282.66714	1418.97339	-209.88309	-88.19270	1236.09155	-984.15979	-44.46302	1224.80603	153.72562	63.90627	-11.19189	426.61438	-138.87555	64.35361	-870.32153	109.56349	91.32119	-919.40088	-153.53601	-13.41418
77	0.633	867.76636	-285.19281	1424.59326	-210.66617	-87.84904	1239.09961	-984.56897	-42.28001	1226.66296	129.12793	63.31371	-10.91397	462.68103	-130.32977	60.67620	-839.77002	102.98744	93.17122	-944.37341	-154.81815	-13.47414
78	0.642	863.67407	-287.76813	1430.41101	-211.46695	-87.12399	1242.72522	-985.07196	-40.38689	1229.10254	104.32413	62.62286	-10.66068	499.48090	-122.76860	58.40831	-809.74017	95.38155	94.25699	-968.88837	-156.15663	-13.50271
79	0.650	859.62317	-290.31964	1436.29822	-212.24767	-86.08871	1246.91797	-985.66943	-38.85440	1231.95581	79.34563	61.77135	-10.52656	535.86353	-116.89600	58.13681	-780.45087	87.11115	94.63995	-993.20288	-157.22740	-13.47038
80	0.658	855.70728	-292.76617	1442.14368	-212.91501	-84.79765	1251.62061	-986.34320	-37.68448	1235.12427	54.24293	60.78964	-10.48577	569.79163	-113.02682	59.45269	-752.07245	78.43819	94.33820	-1017.82245	-157.90218	-13.36643
81	0.667	852.01947	-295.04599	1447.85669	-213.36873	-83.28476	1256.76965	-987.07446	-36.84575	1238.59521	29.02529	59.74329	-10.47476	599.02069	-110.91668	60.80168	-724.78314	69.55673	93.36759	-1042.92432	-158.29488	-13.17893
82	0.675	848.63947	-297.14020	1453.36633	-213.53859	-81.58141	1262.28723	-987.82214	-36.32428	1242.37158	3.64015	58.69757	-10.45964	622.19385	-110.12105	60.47828	-698.79846	60.72643	91.76898	-1068.26563	-158.54990	-12.89266
83	0.683	845.61853	-299.07050	1458.61279	-213.39645	-79.72981	1268.06494	-988.52301	-36.13891	1246.39771	-21.95593	57.72404	-10.45022	639.50928	-110.42731	57.91204	-674.32001	52.34045	89.61003	-1093.55920	-158.76628	-12.47318
84	0.692	842.96857	-300.85440	1463.53845	-212.94778	-77.77837	1273.95032	-989.12994	-36.32311	1250.54248	-47.70805	56.90555	-10.47115	652.41431	-111.82253	53.91928	-651.46985	44.88361	86.98435	-1118.60938	-159.01811	-11.89371
85	0.700	840.66626	-302.45404	1468.08350	-212.22067	-75.77890	1279.74963	-989.64319	-36.90409	1254.62463	-73.35782	56.35129	-10.51857	662.52386	-114.19492	49.79319	-630.31000	38.79845	83.95910	-1142.92664	-159.08821	-11.05777
86	0.708	838.67493	-303.79446	1472.19470	-211.26151	-73.79018	1285.24829	-990.10840	-37.87512	1258.46350	-98.29343	56.18503	-10.52909	670.60553	-117.28958	46.31871	-610.93665	34.40235	80.50369	-1165.10620	-157.88113	-9.47647
87	0.717	836.96960	-304.82925	1475.83398	-210.12202	-71.86337	1290.24609	-990.58722	-39.14119	1261.94897	-121.55109	56.48235	-10.32537	676.39813	-120.87093	43.64817	-593.55646	31.95389	76.49223	-1183.25049	-153.95773	-6.41921
88	0.725	835.53540	-305.55960	1478.96912	-208.84120	-70.01976	1294.58740	-991.11328	-40.49069	1265.08508	-142.15521	57.35536	-9.41353	679.17273	-124.72098	41.83447	-578.48572	31.68264	71.76044	-1196.67700	-147.46887	-1.78797
89	0.733	834.34955	-306.00488	1481.55884	-207.44797	-68.25777	1298.17261	-991.66113	-41.66248	1267.94922	-159.41620	59.33408	-6.49021	678.23151	-128.54971	40.95466	-566.04333	33.67931	66.20380	-1206.45898	-140.49963	3.63161
90	0.742	833.37604	-306.17828	1483.55823	-205.97908	-66.57770	1300.94287	-992.14801	-42.44279	1270.58948	-172.42647	63.67456	0.96241	672.98236	-132.07431	40.29669	-556.38208	37.79744	59.88023	-1214.08582	-135.19936	8.92693
91	0.750	832.57367	-306.08508	1484.93347	-204.48703	-64.99163	1302.85986	-992.45795	-42.69700	1272.96228	-179.05727	71.85448	15.56467	663.11377	-135.17426	37.76704	-549.43848	43.66140	52.99923	-1220.37146	-132.51088	13.63126
92	0.758	831.90576	-305.73602	1485.67273	-203.03731	-63.51685	1303.89978	-992.48914	-42.37534	1274.96887	-176.47591	84.16249	37.10237	649.04626	-137.93750	31.16205	-545.10699	50.73416	45.80651	-1225.45435	-132.38142	17.67859
93	0.767	831.34698	-305.15982	1485.78931	-201.69987	-62.16227	1304.06104	-992.21857	-41.54083	1276.53748	-163.67424	98.77245	61.04182	632.00037	-140.51416	20.59064	-543.44562	58.39729	38.45512	-1229.17371	-134.37257	21.16843
94	0.775	830.88531	-304.40155	1485.31519	-200.53453	-60.91653	1303.36804	-991.72241	-40.36786	1277.64868	-142.81554	112.70006	81.21993	613.33002	-142.84628	9.12189	-544.73657	66.06379	30.91850	-1231.33521	-138.03423	24.21235
95	0.783	830.51563	-303.50720	1484.29175	-199.58263	-59.74997	1301.86670	-991.13165	-39.08341	1278.30029	-117.43413	123.81085	94.07513	593.60748	-144.67055	0.46012	-549.42822	73.29137	23.04387	-1231.79761	-143.00826	26.88723
96	0.792	830.23444	-302.51163	1482.76770	-198.87274	-58.62796	1299.62000	-990.57996	-37.89360	1278.47034	-90.03207	131.80493	100.14955	572.39417	-145.88481	-3.88583	-557.91003	79.74277	14.83694	-1230.46692	-149.00427	29.24247
97	0.800	830.04279	-301.44971	1480.80542	-198.42799	-57.51731	1296.70703	-990.18164	-36.93208	1278.10278	-61.63474	137.59529	102.30868	549.17493	-146.70911	-5.00825	-570.17627	85.02425	6.88600	-1227.26746	-155.75540	31.31712
98	0.808	829.95172	-300.37415	1478.48547	-198.26691	-56.38440	1293.22095	-990.02393	-36.24955	1277.12036	-32.62444	142.19029	103.22210	524.34491	-147.43298	-4.86481	-585.71539	88.66819	0.37970	-1222.12451	-162.99352	33.15020
99	0.817	829.97968	-299.35056	1475.90381	-198.39944	-55.20192	1289.26221	-990.15955	-35.83831	1275.46057	-3.29742	146.07329	104.21400	498.92160	-148.16956	-4.74767	-603.90588	90.40516	-3.74908	-1214.95935	-170.44391	34.78348
100	0.825	830.14014	-298.43365	1473.16553	-198.82301	-53.96342	1284.93518	-990.59631	-35.66051	1273.12012	26.07156	149.19724	105.50826	473.62329	-148.86578	-5.02222	-624.51300	90.51329	-5.66740	-1205.69080	-177.82872	36.26089
101	0.833	830.43005	-297.64670	1470.38123	-199.52554	-52.68970	1280.34204	-991.29395	-35.66643	1270.17896	55.22868	151.28549	106.87406	448.60980	-149.45856	-5.56625	-647.37598	89.73831	-6.33273	-1194.23840	-184.87144	37.62732
102	0.842	830.82422	-296.97061	1467.66602	-200.49644	-51.42710	1275.57813	-992.18170	-35.79721	1266.78259	83.92379	152.08481	108.04683	423.81989	-149.96788	-6.18372	-671.74939	88.75057	-6.63196	-1180.52441	-191.29807	38.92728
103	0.850	831.27417	-296.34781	1465.13562	-201.73721	-50.24630	1270.73169	-993.18671	-35.97842	1263.09509	111.97559	151.42331	108.88478	399.20178	-150.45810	-6.74887	-696.60590	87.83105	-7.00205	-1164.47009	-196.83003	40.20303
104	0.858	831.70898	-295.70605	1462.89807	-203.26363	-49.22966	1265.88855	-994.25146	-36.12700	1259.25659	139.34950	149.19727	109.40568	374.71664	-150.98669	-7.20705	-721.37994	87.02989	-7.49197	-1145.98499	-201.16721	41.49220
105	0.867	832.03912	-294.98633	1461.04834	-205.10060	-48.42754	1261.14233	-995.33722	-36.16968	1255.35681	166.11961	145.39665	109.75484	350.33990	-151.60381	-7.57235	-746.01184	86.32148	-7.96746	-1124.94873	-203.96968	42.82847
106	0.875	832.16632	-294.15329	1459.66296	-207.27580	-47.79624	1256.61279	-996.41199	-36.05812	1251.43103	192.34601	140.15225	110.12666	326.07614	-152.33778	-7.92446	-770.55432	85.60197	-8.33046	-1101.20886	-204.87379	44.25203
107	0.883	831.99915	-293.18854	1458.79846	-209.80362	-47.16815	1252.45459	-997.43378	-35.78601	1247.48938	218.01863	133.74448	110.69434	301.93518	-153.14708	-8.38036	-794.98871	84.73762	-8.61094	-1074.63928	-203.60509	45.83572
108	0.892	831.47205	-292.08740	1458.48743	-212.64560	-46.31866	1248.83679	-998.35223	-35.39886	1243.56189	243.13559	126.54025	111.55802	277.90201	-153.93567	-9.02361	-819.28406	83.66496	-8.91742	-1045.30920	-200.22107	47.71542
109	0.900	830.55963	-290.86771	1458.73242	-215.66603	-45.11116	1245.90198	-999.13245	-34.97104	1239.72083	267.82187	118.87184	112.69804	253.90573	-154.67267	-9.79736	-843.48181	82.45522	-9.31342	-1013.71436	-195.33275	50.07206
110	0.908	829.28033	-289.57083	1459.50134	-218.64294	-43.58183	1243.73779	-999.78235	-34.56713	1236.07349	292.35135	110.88347	113.94672	229.83417	-155.44989	-10.48324	-867.69269	81.26954	-9.73958	-980.80591	-189.89975	52.98778
111	0.917	827.69373	-288.24496	1460.73010	-221.35921	-41.88919	1242.36914	-1000.36481	-34.23277	1232.74683	317.02213	102.50104	115.01682	205.64133	-156.36835	-10.87072	-891.96588	80.17474	-10.13562	-947.56201	-184.55153	56.23680
112	0.925	825.89264	-286.93164	1462.33093	-223.69676	-40.21170	1241.76038	-1000.99225	-34.01094	1229.86243	341.99313	93.60368	115.58951	181.36093	-157.44185	-10.92156	-916.23718	79.11912	-10.52682	-914.40192	-179.25008	59.28514
113	0.933	823.99127	-285.66443	1464.20593	-225.64627	-38.68446	1241.83362	-1001.79834	-33.93616	1227.49829	367.25473	84.18076	115.39494	156.99338	-158.60306	-10.75446	-940.49023	78.18937	-10.84282	-881.10980	-173.72974	61.60471
114	0.942	822.11334	-284.46320	1466.25269	-227.25064	-37.37938	1242.50293	-1002.88629	-34.00561	1225.67480	392.71814	74.36148	114.26994	132.50833	-159.72595	-10.55063	-964.81946	77.60948	-10.90080	-847.31140	-167.95288	62.98927
115	0.950	820.38123	-283.32324	1468.36499	-228.55609	-36.31166	1243.70300	-1004.27484	-34.17717	1224.38977	418.30963	64.43390	112.22346	107.90543	-160.71094	-10.44646	-989.32361	77.40173	-10.65043	-812.89606	-162.06984	63.59684
116	0.958	818.90430	-282.21939	1470.43872	-229.59866	-35.46156	1245.39587	-1005.87360	-34.40046	1223.67078	444.03860	54.90689	109.46795	83.19043	-161.56058	-10.47092	-1014.05334	77.30984	-10.21047	-778.05890	-156.23059	63.80731
117	0.967	817.77277	-281.12378	1472.38013	-230.40393	-34.79413	1247.56396	-1007.50183	-34.63595	1223.59668	470.00113	46.46013	106.35470	58.35181	-162.33131	-10.58340	-1039.00354	76.98452	-9.78001	-743.15454	-150.52168	64.07052
118	0.975	817.05280	-280.01120	1474.11279	-230.98128	-34.26941	1250.20129	-1008.94977	-34.84440	1224.26892	496.29321	39.66254	103.23013	33.38736	-163.06186	-10.73462	-1064.12061	76.16107	-9.59770	-708.60156	-144.97865	64.76690
119	0.983	816.78430	-278.85336	1475.57959	-231.32053	-33.84940	1253.30322	-1010.05890	-34.97424	1225.75305	522.87140	34.73573	100.32549	8.32336	-163.76094	-10.88055	-1089.34180	74.88426	-9.76552	-674.89795	-139.59850	66.02087
120	0.992	816.98267	-277.63089	1476.73694	-231.40079	-33.50391	1256.85388	-1010.77209	-34.96669	1228.03271	549.35938	31.63536	97.74214	-16.81854	-164.44479	-10.96037	-1114.61731	73.49645	-10.12197	-642.66779	-134.33774	67.51809
121	1.000	817.64392	-276.35477	1477.54846	-231.20749	-33.21043	1260.81506	-1011.12439	-34.77084	1230.99536	574.84778	30.25822	95.39185	-42.07434	-165.14937	-10.90878	-1139.93384	72.28366	-10.41896	-612.58630	-129.13788	68.58622
122	1.008	818.74896	-275.06229	1477.97913	-230.74683	-32.94683	1265.11951	-1011.19769	-34.35605	1234.45288	597.92273	30.55772	92.82894	-67.52032	-165.86832	-10.71822	-1165.33459	71.31590	-10.55806	-585.20300	-124.04015	68.60469
123	1.017	820.26385	-273.79401	1477.99487	-230.04787	-32.69064	1269.66748	-1011.08032	-33.71545	1238.17834	617.12671	32.55138	89.25127	-93.12738	-166.53705	-10.47944	-1190.82996	70.59251	-10.59071	-560.90735	-119.32611	67.28987
124	1.025	822.13885	-272.58118	1477.56982	-229.15115	-32.43327	1274.32629	-1010.84772	-32.86018	1241.93982	631.69202	36.17075	83.91115	-118.58728	-167.11781	-10.37785	-1216.24756	70.19304	-10.47455	-539.98480	-115.49553	64.67940
125	1.033	824.30902	-271.44147	1476.69080	-228.09598	-32.18774	1278.93420	-1010.56091	-31.81158	1245.52100	641.95239	41.05652	76.65014	-143.32568	-167.66068	-10.63882	-1241.15686	70.32729	-9.80148	-522.47021	-113.07147	61.10717
126	1.042	826.69806	-270.37366	1475.35498	-226.91956	-31.96986	1283.31140	-1010.27374	-30.59737	1248.73706	648.97766	46.60759	67.99989	-166.78455	-168.31590	-11.32609	-1264.98291	71.17850	-7.89216	-508.05463	-112.38501	57.02372
127	1.050	829.22650	-269.36029	1473.56702	-225.66400	-31.77113	1287.27722	-1010.03491	-29.24922	1251.45532	653.76587	52.32216	58.78503	-188.71710	-169.37679	-11.93091	-1287.32117	72.67426	-4.32786	-496.38397	-113.43741	52.63111
128	1.058	831.81653	-268.37448	1471.33582	-224.37628	-31.55646	1290.66418	-1009.87769	-27.80373	1253.61328	656.71191	58.12244	49.70239	-208.97766	-171.29338	-10.85960	-1308.02856	74.48791	0.73157	-487.38153	-115.93845	47.85539
129	1.067	834.39484	-267.38245	1468.67432	-223.09921	-31.28826	1293.33020	-1009.80463	-26.30972	1255.22302	657.59302	64.41972	41.19902	-226.54218	-174.48315	-5.40203	-1326.94519	76.18834	6.80792	-481.28955	-119.48637	42.63869
130	1.075	836.89978	-266.34595	1465.60303	-221.86598	-30.94930	1295.17029	-1009.77869	-24.83029	1256.34998	655.80811	71.89832	33.50892	-238.66693	-178.90939	6.78635	-1343.70313	77.49682	13.48924	-478.48376	-123.62907	37.05918
131	1.083	839.28729	-265.23154	1462.15247	-220.69905	-30.54814	1296.11865	-1009.72882	-23.43401	1257.07861	650.57764	81.07727	26.54516	-241.87323	-183.82602	25.21190	-1357.78784	78.52859	20.55436	-479.01440	-127.76274	31.20097
132	1.092	841.53076	-264.02429	1458.35852	-219.60738	-30.11454	1296.13892	-1009.57489	-22.18096	1257.48145	641.15308	91.72678	19.73586	-234.34680	-188.18140	45.97431	-1368.79907	79.50040	27.82820	-482.45587	-131.24573	25.05101
133	1.100	843.61859	-262.74100	1454.25842	-218.58694	-29.69754	1295.22351	-1009.25537	-21.11435	1257.60547	627.32373	102.42886	12.48495	-217.05951	-191.40570	64.31319	-1376.69751	80.21989	35.03517	-488.47406	-133.75827	18.52145
134	1.108	845.55463	-261.43253	1449.88965	-217.62718	-29.36214	1293.40198	-1008.74689	-20.26711	1257.47192	609.83167	110.92424	5.29740	-192.74310	-193.67047	77.51124	-1381.63867	80.27849	41.88736	-497.12677	-135.43631	11.48379
135	1.117	847.35864	-260.16846	1445.29260	-216.71928	-29.16392	1290.74341	-1008.07416	-19.65387	1257.06885	589.71643	115.60730	-0.20264	-164.31097	-195.31461	85.49332	-1383.59387	79.74348	48.22404	-508.63348	-136.65497	4.09967
136	1.125	849.06323	-259.01563	1440.51050	-215.86638	-29.11008	1287.35266	-1007.30566	-19.23705	1256.33728	567.40454	116.83575	-3.02575	-133.89807	-196.22316	89.59288	-1382.33447	79.31213	53.95717	-523.32184	-137.66287	-2.58508
137	1.133	850.70984	-258.02896	1435.58887	-215.08940	-29.14423	1283.36621	-1006.53497	-18.92018	1255.19348	543.34961	116.17877	-3.73544	-102.63989	-195.93362	91.25917	-1377.67590	79.76389	58.94270	-541.50464	-138.48376	-7.10384
138	1.142	852.34167	-257.25082	1430.57886	-214.42421	-29.17080	1278.94226	-1005.85864	-18.58460	1253.57800	518.74146	114.78276	-3.48117	-70.99072	-194.18907	91.53714	-1369.42810	81.47353	62.98000	-563.09204	-139.22763	-9.08533
139	1.150	853.99371	-256.70621	1425.54236	-213.91367	-29.10347	1274.24414	-1005.35760	-18.13345	1251.48633	494.44601	113.19046	-3.17616	-39.20721	-191.17960	91.07361	-1357.20508	84.32900	65.86208	-587.27112	-140.07530	-9.54225
140	1.158	855.67725	-256.39496	1420.55554	-213.59830	-28.90453	1269.42432	-1005.08441	-17.52533	1248.97363	470.25772	111.86417	-3.35860	-7.61493	-187.33821	90.21888	-1340.59668	87.92458	67.45001	-612.58435	-140.89145	-9.60015
141	1.167	857.36499	-256.28830	1415.70886	-213.51733	-28.59171	1264.60571	-1005.05609	-16.79051	1246.14368	445.72720	111.06168	-4.09105	23.45715	-183.07600	89.12053	-1319.55322	91.89968	67.83771	-637.72321	-141.39372	-9.72222
142	1.175	858.98926	-256.32779	1411.10962	-213.72881	-28.22212	1259.87415	-1005.25507	-16.01301	1243.12329	420.88721	110.66035	-5.07735	53.90399	-178.65698	87.85271	-1294.54248	96.16069	67.48280	-662.27258	-141.67010	-10.04263
143	1.183	860.45410	-256.43185	1406.88159	-214.32878	-27.87746	1255.29346	-1005.64313	-15.27813	1240.02637	396.07916	110.40405	-5.97988	83.94815	-174.15094	86.51064	-1266.39673	100.76756	67.13522	-686.51184	-142.15594	-10.73645
144	1.192	861.65387	-256.51758	1403.15112	-215.44269	-27.66446	1250.92932	-1006.17706	-14.61485	1236.92773	371.55786	110.14583	-6.63261	113.98383	-169.40765	85.17339	-1236.07507	105.57011	67.51277	-710.76465	-143.10617	-11.80797
145	1.200	862.49426	-256.52533	1400.02722	-217.18408	-27.71716	1246.86084	-1006.81586	-13.97466	1233.86633	347.35327	109.86858	-7.08178	144.31421	-164.14130	83.82629	-1204.48413	110.02281	68.98157	-735.07678	-144.18449	-12.83052
146	1.208	862.90869	-256.43076	1397.58911	-219.58691	-28.16601	1243.17444	-1007.52563	-13.26514	1230.87402	323.34161	109.61627	-7.48498	175.01096	-158.15048	82.38179	-1172.31897	113.52675	71.52470	-759.33826	-144.80037	-13.31049
147	1.217	862.86237	-256.23898	1395.88611	-222.53502	-29.06725	1239.95837	-1008.28961	-12.40886	1228.00903	299.38937	109.41336	-7.95156	205.98373	-151.46973	80.75807	-1139.94421	115.82608	74.85667	-783.40961	-144.81310	-13.20463
148	1.225	862.34515	-255.97116	1394.94324	-225.74683	-30.34641	1237.31311	-1009.11017	-11.37694	1225.36914	275.46039	109.20467	-8.47111	237.16428	-144.33922	78.94321	-1107.43591	116.89371	78.55244	-807.15741	-144.44464	-12.81447
149	1.233	861.36340	-255.65823	1394.76672	-228.85973	-31.82215	1235.34680	-1009.99341	-10.18020	1223.07666	251.59579	108.90480	-8.96631	268.62039	-137.07312	77.02042	-1074.79749	116.74754	82.26529	-830.65234	-143.78581	-12.38476
150	1.242	859.93872	-255.34201	1395.34399	-231.57782	-33.29182	1234.13745	-1010.93439	-8.84036	1221.24011	227.82385	108.53954	-9.34692	300.49481	-129.90338	75.13049	-1042.14233	115.54024	85.86011	-854.26343	-143.07718	-12.07107
151	1.250	858.10944	-255.06789	1396.64221	-233.77731	-34.58958	1233.70166	-1011.92493	-7.37731	1219.91455	204.08487	108.21936	-9.54623	332.83945	-122.89353	73.40691	-1009.62952	113.51840	89.29564	-878.43799	-143.06866	-12.09008
152	1.258	855.92487	-254.87074	1398.60889	-235.50626	-35.59043	1234.00537	-1012.97821	-5.83042	1219.10339	180.22714	107.90469	-9.59023	365.51984	-115.92501	71.89416	-977.30554	110.83698	92.48529	-903.26013	-144.20183	-12.50337
153	1.267	853.44000	-254.76991	1401.17700	-236.91103	-36.20906	1234.99829	-1014.13696	-4.27312	1218.79700	156.11009	107.39989	-9.57734	398.30609	-108.67705	70.47859	-945.09558	107.53934	95.32207	-928.30591	-145.89473	-13.01548
154	1.275	850.71759	-254.77609	1404.26953	-238.14325	-36.41703	1236.63232	-1015.44385	-2.77930	1218.99243	131.70084	106.63486	-9.55680	431.09714	-100.70870	68.98846	-912.91541	103.68327	97.74213	-953.17621	-147.37529	-13.34663
155	1.283	847.82983	-254.89835	1407.79834	-239.28644	-36.24831	1238.86047	-1016.89490	-1.38430	1219.69409	107.05988	105.74072	-9.51845	464.02948	-91.74864	67.47716	-880.80078	99.45105	99.70222	-977.84534	-148.51578	-13.52550
156	1.292	844.85034	-255.14249	1411.66675	-240.33682	-35.77116	1241.64087	-1018.42151	-0.09262	1220.91968	82.27980	104.85019	-9.49142	497.22858	-82.02185	66.42139	-848.95660	95.12305	101.13114	-1002.44250	-149.51538	-13.64245
157	1.300	841.84540	-255.50362	1415.77734	-241.23354	-35.04964	1244.94446	-1019.91968	1.08612	1222.69153	57.44124	103.98541	-9.55398	530.31531	-72.28581	66.52890	-817.66687	90.94920	101.94055	-1027.12122	-150.45775	-13.65492
158	1.308	838.87366	-255.96194	1420.03772	-241.90480	-34.12253	1248.75256	-1021.29858	2.11340	1225.00098	32.57978	103.12640	-9.72684	562.10382	-63.41942	68.11338	-787.19019	87.06741	102.04501	-1052.00269	-151.26343	-13.50914
159	1.317	835.99109	-256.48709	1424.36133	-242.30611	-33.01037	1253.04553	-1022.51172	2.92068	1227.78870	7.66257	102.27960	-9.91601	590.81299	-55.88553	70.48869	-757.74249	83.54622	101.37197	-1076.99915	-151.77303	-13.23536
160	1.325	833.25201	-257.04834	1428.67041	-242.43567	-31.74039	1257.78662	-1023.54779	3.43478	1230.97070	-17.39505	101.44508	-10.00767	614.74365	-49.61884	72.12907	-729.52271	80.51256	99.90117	-1101.92688	-151.97523	-12.90563
161	1.333	830.70471	-257.61996	1432.89502	-242.32397	-30.35521	1262.90698	-1024.39111	3.63064	1234.47827	-42.66536	100.58357	-9.97793	633.06165	-44.37331	71.70614	-702.72229	78.21977	97.67525	-1126.81531	-152.13011	-12.58980
162	1.342	828.38916	-258.18094	1436.96948	-242.01245	-28.89695	1268.29956	-1025.00916	3.55156	1238.24414	-68.15753	99.67368	-9.88075	646.16663	-40.02856	69.05353	-677.50360	77.00346	94.78789	-1151.78369	-152.46088	-12.28184
163	1.350	826.33698	-258.71326	1440.82983	-241.54131	-27.39755	1273.81946	-1025.38684	3.27180	1242.14258	-93.79814	98.77193	-9.79634	655.31128	-36.60675	65.14346	-653.96814	77.20012	91.38448	-1176.69531	-152.96878	-11.84041
164	1.358	824.56708	-259.19934	1444.41577	-240.95065	-25.88945	1279.28931	-1025.55774	2.86718	1245.97473	-119.38667	98.00313	-9.82559	661.72595	-34.16968	61.22065	-632.17249	79.04362	87.58123	-1201.10999	-153.68755	-11.06923
165	1.367	823.07977	-259.61932	1447.67383	-240.28079	-24.41312	1284.50903	-1025.59851	2.41352	1249.54358	-144.54440	97.52052	-10.08004	665.99866	-32.73436	57.98377	-612.23627	82.55812	83.34906	-1224.40576	-154.76225	-9.82078
166	1.375	821.85559	-259.94836	1450.56384	-239.56628	-23.01021	1289.28076	-1025.59961	1.98587	1252.74731	-168.80974	97.44363	-10.55424	668.14441	-32.20399	55.51697	-594.44733	87.55946	78.54065	-1245.78564	-156.09395	-7.97089
167	1.383	820.86139	-260.15457	1453.05762	-238.83163	-21.71405	1293.43750	-1025.62512	1.65115	1255.59607	-191.93767	97.88330	-10.74666	667.97168	-32.34433	53.76907	-579.16144	93.83978	73.02233	-1264.36511	-157.23228	-5.41846
168	1.392	820.05945	-260.20380	1455.13110	-238.09003	-20.54364	1296.85925	-1025.69629	1.45171	1258.13342	-213.95462	99.33151	-9.04584	665.21051	-32.81744	52.67552	-566.55322	101.32549	66.76216	-1279.61523	-157.94778	-2.25210
169	1.400	819.41339	-260.07135	1456.75903	-237.34593	-19.50432	1299.46912	-1025.81116	1.40056	1260.33850	-234.13895	103.16187	-2.41718	659.46527	-33.22076	51.55562	-556.54913	109.98767	59.85599	-1291.62170	-158.58315	1.21493
170	1.408	818.88831	-259.75092	1457.92017	-236.60808	-18.59850	1301.22363	-1025.96057	1.49353	1262.11609	-249.42682	111.16281	12.31028	650.34155	-33.20137	48.68737	-549.03125	119.69632	52.50821	-1300.76001	-159.63687	4.67116
171	1.417	818.45160	-259.25623	1458.60120	-235.90182	-17.83688	1302.10510	-1026.12354	1.71249	1263.38074	-255.05026	123.85294	35.30100	637.78296	-32.68939	42.14620	-544.06775	130.21004	44.95381	-1307.31775	-161.34282	7.96756
172	1.425	818.07880	-258.61801	1458.79309	-235.25899	-17.23528	1302.11768	-1026.27087	2.03391	1264.08765	-248.28024	139.37088	61.96107	622.26367	-31.99989	31.50037	-541.96625	141.19653	37.33759	-1311.41748	-163.66579	11.08742
173	1.433	817.76074	-257.87646	1458.48560	-234.69368	-16.79953	1301.28674	-1026.38745	2.44112	1264.19214	-230.92297	154.53632	85.64405	604.58002	-31.56978	18.67619	-543.16760	152.20642	29.62589	-1313.08972	-166.45032	14.06474
174	1.442	817.50671	-257.06784	1457.66943	-234.19290	-16.51344	1299.65894	-1026.48328	2.90633	1263.66602	-207.32504	167.01498	102.25081	585.37701	-31.53850	7.01951	-548.10852	162.67180	21.70882	-1312.34229	-169.52647	16.93470
175	1.450	817.34302	-256.22006	1456.34436	-233.72946	-16.33308	1297.29761	-1026.56995	3.39577	1262.56702	-180.92992	176.38245	111.98355	564.75867	-31.67340	-0.78908	-557.08356	171.95444	13.73604	-1309.19141	-172.74542	19.72009
176	1.458	817.30933	-255.36038	1454.52173	-233.28558	-16.18855	1294.27600	-1026.62073	3.91842	1261.02747	-153.21489	183.51450	117.57881	542.42816	-31.73546	-4.30598	-570.05994	179.36729	6.41080	-1303.66553	-175.97691	22.43467
177	1.467	817.45453	-254.50725	1452.22156	-232.86646	-15.99330	1290.66943	-1026.57629	4.52330	1259.17236	-124.65477	189.38327	121.72449	518.37323	-31.71332	-5.01595	-586.64233	184.28899	0.74935	-1295.79822	-179.09824	25.08917
178	1.475	817.83240	-253.65172	1449.46899	-232.49791	-15.65433	1286.55298	-1026.40149	5.24600	1257.08215	-95.61722	194.35858	125.78540	493.24542	-31.68060	-4.73372	-606.35907	186.56152	-2.72788	-1285.62500	-181.98734	27.69464
179	1.483	818.49438	-252.76480	1446.29688	-232.22678	-15.09128	1282.01001	-1026.11841	6.08959	1254.80481	-66.52050	198.29205	129.95869	467.92050	-31.69414	-4.54482	-628.73712	186.79617	-4.41463	-1273.18127	-184.52118	30.26334
180	1.492	819.47992	-251.82724	1442.74878	-232.12500	-14.27335	1277.13794	-1025.79346	7.02769	1252.33447	-37.74679	200.94568	133.95399	442.89163	-31.80957	-4.78436	-652.96021	186.04645	-5.09752	-1258.50305	-186.57634	32.80822
181	1.500	820.80890	-250.83995	1438.87878	-232.27942	-13.25687	1272.04163	-1025.51758	7.99354	1249.58484	-9.58158	202.20679	137.46169	418.17694	-32.03300	-5.35826	-677.94391	185.14160	-5.36381	-1241.62708	-188.02910	35.34162
182	1.508	822.47931	-249.80473	1434.75183	-232.76865	-12.18288	1266.82043	-1025.38745	8.88728	1246.45801	17.89284	202.00485	140.30995	393.62531	-32.31296	-6.04372	-702.92566	184.41270	-5.53370	-1222.58679	-188.75253	37.87326
183	1.517	824.46222	-248.70712	1430.44153	-233.64682	-11.19502	1261.56067	-1025.48303	9.61913	1242.95044	44.83898	200.25809	142.53484	369.15445	-32.60852	-6.67812	-727.68066	183.88419	-5.76089	-1201.40417	-188.61084	40.40900
184	1.525	826.69397	-247.52068	1426.02954	-234.95781	-10.35558	1256.33350	-1025.85608	10.14477	1239.15588	71.49707	196.99081	144.39803	344.75543	-32.91937	-7.19248	-752.23743	183.47281	-6.09956	-1178.07983	-187.45596	42.95415
185	1.533	829.07294	-246.22113	1421.60999	-236.76326	-9.66994	1251.20789	-1026.52563	10.45297	1235.19482	97.98788	192.41385	146.24905	320.43475	-33.26979	-7.60243	-776.63995	183.06564	-6.54957	-1152.60437	-185.14124	45.52748
186	1.542	831.47131	-244.79395	1417.29553	-239.12784	-9.14250	1246.28638	-1027.47217	10.52126	1231.17603	124.28912	186.84851	148.31433	296.20856	-33.69548	-7.99927	-800.90918	182.58374	-7.04720	-1125.02039	-181.57120	48.18588
187	1.550	833.75708	-243.22520	1413.21326	-242.04810	-8.76591	1241.73254	-1028.64282	10.29366	1227.19409	150.33417	180.57410	150.57803	272.10144	-34.21347	-8.48588	-825.06488	181.98012	-7.50650	-1095.55225	-176.78352	51.03749
188	1.558	835.81671	-241.47960	1409.48108	-245.37988	-8.50201	1237.75024	-1029.97351	9.70818	1223.33899	176.10812	173.68628	152.77950	248.10617	-34.79109	-9.07153	-849.14178	181.21486	-7.93970	-1064.71228	-170.97813	54.18239
189	1.567	837.57483	-239.48932	1406.18213	-248.83842	-8.30028	1234.52600	-1031.40381	8.74947	1219.71033	201.67128	166.04871	154.47701	224.15628	-35.37498	-9.62996	-873.19922	180.31793	-8.43076	-1033.15259	-164.32527	57.52240
190	1.575	839.00433	-237.16992	1403.35291	-252.10268	-8.11987	1232.17493	-1032.86902	7.47815	1216.42395	227.11459	157.38425	155.15939	200.16772	-35.93083	-9.99709	-897.33258	179.44208	-8.93359	-1001.21594	-156.61568	60.58180
191	1.583	840.12756	-234.45432	1400.98938	-254.95538	-7.94786	1230.71863	-1034.28149	6.01252	1213.60413	252.51691	147.47192	154.41451	176.10110	-36.44356	-10.11659	-921.62506	178.75986	-9.25655	-968.76642	-147.38686	62.73934
192	1.592	841.01025	-231.34341	1399.06946	-257.34268	-7.81549	1230.09521	-1035.53552	4.48340	1211.36768	277.96951	136.32317	152.10280	151.96350	-36.91954	-10.07893	-946.05139	178.31311	-9.29775	-935.70361	-136.78693	63.85199
193	1.600	841.75006	-227.94817	1397.57654	-259.31766	-7.78592	1230.19739	-1036.54077	2.99780	1209.80261	303.62311	124.17732	148.40634	127.74945	-37.39342	-10.03361	-970.48865	178.02255	-9.16010	-902.35059	-126.00658	64.44608
194	1.608	842.45032	-224.44034	1396.49365	-260.94031	-7.91840	1230.92224	-1037.24951	1.62413	1208.95886	329.61703	111.35193	143.69766	103.41867	-37.89592	-10.07687	-994.82135	177.81821	-9.02717	-869.00439	-116.43002	65.11300
195	1.617	843.19049	-220.93005	1395.77710	-262.21954	-8.24945	1232.20288	-1037.65564	0.38911	1208.86121	355.92078	98.12102	138.33398	78.93561	-38.42165	-10.21387	-1019.06146	177.67654	-8.97507	-835.39380	-108.60956	65.94971
196	1.625	844.02460	-217.41898	1395.35168	-263.11603	-8.80103	1234.00806	-1037.77930	-0.71651	1209.52795	382.31436	84.68562	132.50844	54.28452	-38.95842	-10.39719	-1043.41589	177.49840	-8.91924	-800.88147	-102.20593	66.71831
197	1.633	844.99768	-213.85779	1395.12756	-263.57800	-9.59129	1236.32178	-1037.65784	-1.71358	1210.96960	408.59119	71.23940	126.21538	29.46579	-39.51894	-10.57461	-1068.10303	177.09727	-8.77953	-765.13232	-96.55843	67.35896
198	1.642	846.15369	-210.20592	1395.01453	-263.57892	-10.63382	1239.13000	-1037.34265	-2.60551	1213.17139	434.78812	58.08522	119.35352	4.51013	-40.11586	-10.71320	-1093.11414	176.38329	-8.62270	-728.55457	-91.14886	68.18578
199	1.650	847.53235	-206.44862	1394.92712	-263.13705	-11.93370	1242.41687	-1036.89636	-3.37373	1216.07971	461.24078	45.67567	111.94719	-20.54980	-40.74031	-10.80087	-1118.30188	175.41446	-8.56107	-692.19641	-85.73355	69.56301
200	1.658	849.16559	-202.59224	1394.79004	-262.30927	-13.48427	1246.15771	-1036.38208	-3.99006	1219.59900	488.43976	34.54465	104.36701	-45.72748	-41.39330	-10.83398	-1143.56787	174.30222	-8.59906	-657.26306	-80.28738	71.46922
201	1.667	851.07599	-198.65637	1394.54211	-261.16061	-15.26474	1250.30566	-1035.84265	-4.41902	1223.59692	516.69257	25.20232	97.34873	-71.06000	-42.11121	-10.81264	-1168.88147	173.15790	-8.66179	-624.69092	-74.92737	73.41289
202	1.675	853.27557	-194.66895	1394.13672	-259.73352	-17.24638	1254.77942	-1035.28235	-4.61804	1227.91833	545.66504	18.01950	91.62731	-96.55023	-42.93091	-10.74055	-1194.27893	172.08380	-8.70437	-595.12811	-69.87433	74.64685
203	1.683	855.76245	-190.66251	1393.53589	-258.04517	-19.40201	1259.46252	-1034.66785	-4.55090	1232.40039	574.10266	13.13787	87.31945	-122.14813	-43.86267	-10.63103	-1219.80579	171.19382	-8.68719	-569.12451	-65.46060	74.47711
204	1.692	858.52161	-186.66850	1392.70520	-256.10800	-21.70673	1264.21118	-1033.95325	-4.19793	1236.87585	600.04236	10.51117	83.56886	-147.72156	-44.92267	-10.54836	-1245.27588	170.58623	-8.41859	-547.06934	-62.12314	72.59344
205	1.700	861.52771	-182.70865	1391.61816	-253.94945	-24.13115	1268.86682	-1033.11292	-3.55489	1241.17737	621.54480	10.07718	78.93278	-172.97772	-46.14622	-10.66381	-1270.11963	170.28871	-7.43141	-528.94983	-60.31116	69.17923
206	1.708	864.74677	-178.78931	1390.25903	-251.61685	-26.63348	1273.26904	-1032.17175	-2.64069	1245.15332	637.58313	11.80553	72.39442	-197.46021	-47.52432	-11.26398	-1293.61853	170.29140	-5.08342	-514.37653	-60.29730	64.64829
207	1.717	868.13580	-174.90118	1388.61877	-249.17332	-29.15393	1277.27051	-1031.21191	-1.51933	1248.68799	648.43274	15.48027	64.09192	-220.74878	-48.99231	-12.62649	-1315.30249	170.59834	-0.91218	-502.94226	-62.02429	59.30024
208	1.725	871.64056	-171.01691	1386.68994	-246.69525	-31.61994	1280.74646	-1030.34436	-0.30848	1251.71997	655.19080	20.57655	55.03967	-242.75977	-50.68576	-14.61045	-1335.02649	171.15710	5.05238	-494.48315	-65.23691	53.23854
209	1.733	875.19696	-167.09547	1384.46545	-244.27182	-33.96838	1283.59204	-1029.65930	0.83923	1254.24976	658.81714	26.54274	46.32247	-263.64063	-53.37634	-15.91164	-1352.65979	171.73656	12.30907	-488.98328	-69.69119	46.52755
210	1.742	878.73633	-163.10513	1381.93933	-241.99994	-36.16631	1285.71558	-1029.18689	1.77032	1256.32361	659.43823	33.17599	38.55845	-282.67847	-58.54863	-13.59563	-1367.81262	171.95258	20.17985	-486.49188	-75.05637	39.31474
211	1.750	882.18970	-159.04478	1379.10962	-239.97086	-38.22002	1287.03442	-1028.86841	2.40317	1257.98328	656.32703	40.60608	31.64388	-297.08917	-67.56404	-4.36653	-1379.88818	171.44322	28.09935	-487.19781	-80.81116	31.83789
212	1.758	885.49481	-154.94505	1375.98047	-238.24785	-40.17991	1287.47864	-1028.55139	2.81101	1259.22302	648.53125	48.83214	24.67532	-302.94061	-80.20351	12.35888	-1388.35669	170.02356	35.69640	-491.19702	-86.46559	24.38128
213	1.767	888.60919	-150.85530	1372.55334	-236.84251	-42.12977	1287.00659	-1028.05322	3.17468	1260.01672	635.84314	57.12906	16.66754	-297.98553	-94.16875	32.89333	-1393.03943	167.73695	42.75117	-498.23224	-91.87395	17.08616
214	1.775	891.51953	-146.82379	1368.81848	-235.70621	-44.15101	1285.62341	-1027.27380	3.60605	1260.37463	619.39185	63.88693	8.12903	-283.06921	-106.63823	51.70854	-1394.19971	164.92886	49.25623	-508.07745	-97.13174	9.90920
215	1.783	894.24213	-142.87164	1364.75525	-234.74969	-46.28522	1283.38708	-1026.24609	4.05435	1260.34253	600.87183	67.59256	1.20737	-260.89221	-116.38081	65.17164	-1392.35535	162.31158	55.43778	-520.99438	-101.91786	3.07866
216	1.792	896.82025	-138.97446	1360.34033	-233.88329	-48.52338	1280.39771	-1025.08264	4.39593	1259.95618	580.84204	68.37561	-2.70556	-234.25214	-124.09767	72.86338	-1387.95850	160.67380	61.40464	-537.46088	-105.20999	-2.65110
217	1.800	899.32147	-135.07884	1355.56421	-233.05252	-50.82739	1276.78027	-1023.89893	4.57822	1259.21399	558.58185	67.88136	-4.26734	-205.22729	-131.02586	76.35130	-1381.06238	160.44766	66.81767	-557.51685	-106.20757	-6.55956
218	1.808	901.83533	-131.16135	1350.45154	-232.25250	-53.16112	1272.67090	-1022.78833	4.66619	1258.08923	533.95453	67.37982	-4.63942	-175.01410	-137.72870	77.43623	-1371.11401	161.69138	71.14241	-580.48859	-105.47777	-8.63628
219	1.817	904.46558	-127.28513	1345.07971	-231.52121	-55.50356	1268.20886	-1021.82874	4.78771	1256.56506	508.23654	66.91341	-4.46220	-144.10956	-144.09306	77.27592	-1357.19543	164.26144	74.04921	-605.26990	-104.60310	-9.52979
220	1.825	907.29565	-123.57558	1339.56018	-230.92378	-57.85100	1263.53406	-1021.07367	5.05859	1254.66602	482.84711	66.16724	-4.28474	-112.75171	-149.87257	76.39888	-1338.65222	167.83975	75.47941	-630.71729	-104.58018	-9.94754
221	1.833	910.34210	-120.12964	1333.99719	-230.54230	-60.22161	1258.78198	-1020.53375	5.53009	1252.46460	458.23560	65.18018	-4.54647	-81.25568	-154.97040	74.98833	-1315.55249	171.99908	75.64812	-655.95441	-105.11150	-10.24432
222	1.842	913.54156	-116.97564	1328.47485	-230.47632	-62.64982	1254.07837	-1020.17700	6.16827	1250.05591	434.10114	64.20593	-5.22924	-49.98718	-159.44182	73.11021	-1288.65137	176.33066	75.09828	-680.58362	-105.59436	-10.48274
223	1.850	916.77673	-114.10677	1323.07544	-230.84685	-65.15854	1249.53882	-1019.95654	6.87899	1247.52563	410.06982	63.41209	-6.00857	-19.13885	-163.44856	70.85976	-1259.03760	180.49118	74.61984	-704.63043	-106.02620	-10.66919
224	1.858	919.91144	-111.51180	1317.89429	-231.79362	-67.73029	1245.27283	-1019.84406	7.57665	1244.93469	386.00650	62.82428	-6.63644	11.40521	-167.19743	68.40392	-1227.78137	184.09956	74.96330	-728.31720	-106.59889	-10.88011
225	1.867	922.81732	-109.17761	1313.03528	-233.44849	-70.31210	1241.38428	-1019.84338	8.24736	1242.32239	361.94681	62.39067	-7.09411	41.98859	-170.84485	65.92139	-1195.70276	186.64734	76.45271	-751.86511	-107.21356	-11.20397
226	1.875	925.39191	-107.08366	1308.60217	-235.87210	-72.85887	1237.96069	-1019.98120	8.95328	1239.72131	337.95129	62.02310	-7.48722	72.96069	-174.41602	63.51265	-1163.24121	187.77611	78.87512	-775.46600	-107.70113	-11.60050
227	1.883	927.56989	-105.19664	1304.69312	-238.97385	-75.36955	1235.06824	-1020.29053	9.79043	1237.17371	314.04080	61.63588	-7.91217	104.50790	-177.81799	61.16722	-1130.47058	187.56000	81.78944	-799.30396	-108.00580	-11.90774
228	1.892	929.32538	-103.46822	1301.39771	-242.47043	-77.86699	1232.76794	-1020.79919	10.84454	1234.74353	290.19284	61.17834	-8.40074	136.64386	-180.95193	58.82243	-1097.33081	186.19122	84.83801	-823.36591	-108.20549	-12.02088
229	1.900	930.66376	-101.84740	1298.78931	-245.94003	-80.34827	1231.13440	-1021.52686	12.15646	1232.51965	266.36157	60.62988	-8.91694	169.31714	-183.78668	56.44211	-1063.95874	183.55666	87.78839	-847.45844	-108.45258	-12.06829
230	1.908	931.60486	-100.30450	1296.91553	-248.96805	-82.76960	1230.23279	-1022.48035	13.69380	1230.61292	242.50766	59.98468	-9.39852	202.51401	-186.32928	54.04619	-1030.75769	179.41850	90.49625	-871.54968	-108.76776	-12.34152
231	1.917	932.16980	-98.84534	1295.79102	-251.28839	-85.06471	1230.07886	-1023.63831	15.35102	1229.14929	218.60158	59.26561	-9.80438	236.26462	-188.60219	51.71569	-998.07520	173.82516	92.91081	-895.83142	-109.17758	-12.89062
232	1.925	932.37872	-97.50485	1295.40173	-252.82616	-87.16113	1230.63232	-1024.93335	16.99485	1228.25232	194.59120	58.53984	-10.11764	270.55026	-190.61560	49.56424	-965.92114	167.07352	95.01144	-920.49554	-109.83893	-13.39147
233	1.933	932.25500	-96.33221	1295.71167	-253.64867	-88.99954	1231.83301	-1026.23901	18.53279	1228.00830	170.39993	57.87497	-10.32997	305.22357	-192.25204	47.63274	-934.08185	159.38893	96.72480	-945.59668	-110.66833	-13.62499
234	1.942	931.82605	-95.37355	1296.66882	-253.89114	-90.56118	1233.63354	-1027.38757	19.94847	1228.43262	145.98416	57.27733	-10.43538	340.10333	-193.16655	45.79420	-902.43024	150.84724	97.97502	-971.01611	-111.37056	-13.75270
235	1.950	931.12305	-94.65599	1298.20813	-253.69986	-91.87311	1236.00171	-1028.25696	21.25472	1229.48193	121.35767	56.70703	-10.43952	375.19116	-192.88362	43.85771	-871.07501	141.55974	98.77483	-996.48505	-111.89015	-13.98544
236	1.958	930.18359	-94.18286	1300.25256	-253.20444	-92.98308	1238.91089	-1028.85156	22.42132	1231.10327	96.55750	56.13914	-10.39052	410.73303	-191.13162	41.88358	-840.28040	131.79872	99.18186	-1021.72235	-112.35641	-14.27215
237	1.967	929.04968	-93.93686	1302.71484	-252.51817	-93.93385	1242.33203	-1029.26392	23.37889	1233.25208	71.62973	55.57405	-10.37737	446.99823	-188.17740	40.40660	-810.29120	121.91515	99.19612	-1046.61694	-112.80954	-14.38773
238	1.975	927.76318	-93.88315	1305.50037	-251.75349	-94.75372	1246.22729	-1029.58252	24.05756	1235.87891	46.63262	54.99403	-10.45223	483.84198	-184.84668	40.27649	-781.19983	112.18283	98.76023	-1071.28076	-113.23824	-14.23362
239	1.983	926.36597	-93.97542	1308.51440	-251.02551	-95.45872	1250.55273	-1029.85901	24.39011	1238.92139	21.59378	54.35652	-10.57267	520.25751	-182.13864	42.09697	-752.99530	102.75848	97.82861	-1095.95142	-113.67464	-13.96410
240	1.992	924.90179	-94.16489	1311.67126	-250.42810	-96.06081	1255.26428	-1030.12195	24.31594	1242.31006	-3.52544	53.64618	-10.66004	554.37585	-180.60902	45.53763	-725.75354	93.80254	96.43504	-1120.86096	-114.17215	-13.75434
241	2.000	923.40894	-94.40945	1314.89771	-250.00079	-96.57129	1260.31079	-1030.38416	23.82032	1245.98083	-28.77006	52.89864	-10.68709	584.18951	-180.02876	49.18512	-699.70697	85.61951	94.72507	-1146.12854	-114.80084	-13.59516
242	2.008	921.91248	-94.67111	1318.12854	-249.72025	-96.99741	1265.61267	-1030.62939	22.97934	1249.87524	-54.12717	52.14999	-10.67981	608.55884	-179.73389	51.38004	-675.11914	78.60021	92.87215	-1171.67847	-115.64906	-13.40113
243	2.017	920.42474	-94.90733	1321.30151	-249.52376	-97.34589	1271.04395	-1030.81531	21.93674	1253.90820	-79.55749	51.38684	-10.67062	627.61353	-179.32159	51.38700	-652.16699	73.00096	90.93683	-1197.22583	-116.73329	-13.06941
244	2.025	918.95367	-95.08389	1324.35962	-249.34247	-97.63443	1276.43579	-1030.91772	20.81187	1257.93774	-105.03618	50.57671	-10.66962	642.21729	-178.94012	49.74117	-630.96143	68.88795	88.83214	-1222.31665	-117.92320	-12.34747
245	2.033	917.50842	-95.18709	1327.25720	-249.12259	-97.89200	1281.59814	-1030.96277	19.65588	1261.78174	-130.53247	49.74942	-10.66667	653.17773	-178.94397	47.50071	-611.64490	66.29984	86.37144	-1246.31152	-119.01617	-10.95371
246	2.042	916.09668	-95.21059	1329.96350	-248.83446	-98.15037	1286.34937	-1031.01563	18.48103	1265.26855	-155.93066	49.04742	-10.66279	660.90894	-179.44164	45.29625	-594.45050	65.30722	83.30499	-1268.39563	-119.88168	-8.93200
247	2.050	914.71716	-95.15169	1332.45837	-248.47223	-98.44328	1290.54199	-1031.15088	17.28832	1268.28430	-180.87524	48.66840	-10.68806	665.51288	-180.23573	43.17036	-579.64990	65.91930	79.37468	-1287.81494	-120.51581	-6.65819
248	2.058	913.35883	-95.02286	1334.72974	-248.04079	-98.80202	1294.07397	-1031.41931	16.07859	1270.79260	-204.66499	48.69017	-10.77093	666.96289	-180.99063	41.14052	-567.39349	68.04909	74.41582	-1304.15198	-120.98595	-4.49878
249	2.067	912.00751	-94.84747	1336.77002	-247.54103	-99.24313	1296.88440	-1031.80859	14.86306	1272.82556	-226.48029	48.97455	-10.87864	665.14819	-181.33093	39.46066	-557.60577	71.54783	68.46311	-1317.33704	-121.36568	-2.61082
250	2.075	910.65051	-94.64954	1338.56958	-246.97176	-99.77007	1298.94080	-1032.22986	13.66562	1274.45288	-245.91449	49.42741	-10.71186	659.79871	-180.87610	37.98973	-550.10577	76.21596	61.75763	-1327.47559	-121.71211	-0.98714
251	2.083	909.27344	-94.45496	1340.11304	-246.33943	-100.38274	1300.22632	-1032.56543	12.50813	1275.74463	-263.09427	50.58002	-9.13010	650.60370	-179.30276	35.48679	-544.85461	81.79035	54.57643	-1334.70630	-122.06909	0.44031
252	2.092	907.85980	-94.29137	1341.38135	-245.65671	-101.07446	1300.73608	-1032.73547	11.38988	1276.73962	-277.57227	53.89120	-3.64447	637.57172	-176.53116	30.16850	-542.06891	87.99142	47.03879	-1339.14502	-122.47540	1.73959
253	2.100	906.39722	-94.18259	1342.35461	-244.93338	-101.82295	1300.48303	-1032.71899	10.29010	1277.43115	-286.82330	60.83752	8.51776	621.28699	-172.91136	21.46577	-542.13940	94.61882	39.08020	-1340.88342	-122.96982	2.96294
254	2.108	904.88580	-94.14285	1343.01392	-244.17070	-102.58730	1299.49609	-1032.52734	9.19289	1277.77441	-287.06650	71.06360	27.49420	602.75256	-169.19742	11.15541	-545.51349	101.55443	30.56510	-1340.00146	-123.59235	4.15145
255	2.117	903.34485	-94.17094	1343.34680	-243.36185	-103.31410	1297.81519	-1032.17505	8.09832	1277.70398	-276.65805	81.83907	49.17433	582.76666	-166.31541	2.31215	-552.63574	108.69746	21.51640	-1336.57800	-124.38388	5.34253
256	2.125	901.81342	-94.25671	1343.34778	-242.50310	-103.95441	1295.49146	-1031.67114	7.01208	1277.14929	-257.80508	89.89841	67.58741	561.39154	-164.89874	-3.07015	-563.83105	115.84102	12.44316	-1330.69348	-125.38577	6.57397
257	2.133	900.34308	-94.40112	1343.01941	-241.60941	-104.47991	1292.58875	-1031.02856	5.94321	1276.04382	-234.34570	93.61285	79.00156	538.35730	-164.87782	-5.23155	-579.02673	122.39537	4.44264	-1322.43030	-126.63963	7.88494
258	2.142	898.98822	-94.62024	1342.37305	-240.71982	-104.88377	1289.17688	-1030.27893	4.90501	1274.33240	-208.82465	93.44200	83.67393	513.93707	-165.64864	-5.65327	-597.61511	127.34431	-1.33482	-1311.87146	-128.18724	9.31550
259	2.150	897.79675	-94.92114	1341.42871	-239.89047	-105.17792	1285.32166	-1029.49658	3.90150	1271.99854	-181.96594	90.95633	84.41548	488.95682	-166.59491	-5.61042	-618.78308	129.89194	-4.55939	-1299.09985	-130.06981	10.90559
260	2.158	896.79565	-95.28102	1340.21704	-239.18570	-105.39217	1281.09143	-1028.80725	2.92030	1269.08984	-153.83794	87.74321	84.14167	464.05969	-167.39127	-5.68349	-641.80994	130.18333	-5.93938	-1284.19751	-132.32631	12.69358
261	2.167	895.98059	-95.65555	1338.78491	-238.67714	-105.56094	1276.56580	-1028.33997	1.94441	1265.68958	-124.75401	84.80923	84.46738	439.39594	-167.98909	-5.98823	-665.95050	129.14911	-6.51196	-1267.24512	-134.99155	14.71502
262	2.175	895.31952	-95.99684	1337.19995	-238.45006	-105.70842	1271.83484	-1028.17969	0.95010	1261.85876	-95.33284	82.40015	85.65660	414.89664	-168.46672	-6.47716	-690.47571	127.75650	-6.91341	-1248.32288	-138.09787	17.00386
263	2.183	894.76251	-96.25668	1335.54761	-238.60394	-105.84509	1266.98071	-1028.37610	-0.09005	1257.63416	-66.19470	80.16220	87.23307	390.50333	-168.91319	-7.06187	-714.97162	126.53915	-7.30630	-1227.51538	-141.68651	19.60027
264	2.192	894.24933	-96.39056	1333.92395	-239.24512	-105.96796	1262.06018	-1028.94299	-1.15057	1253.08167	-37.68331	77.48727	88.54639	366.18878	-169.38525	-7.63943	-739.36255	125.60323	-7.68148	-1204.91895	-145.83279	22.56732
265	2.200	893.71552	-96.38156	1332.43103	-240.47510	-106.06956	1257.10803	-1029.83044	-2.13256	1248.31714	-9.74392	73.77356	89.02970	341.95856	-169.90172	-8.13549	-763.70361	124.86668	-8.03406	-1180.64600	-150.66928	26.00599
266	2.208	893.09973	-96.25977	1331.17212	-242.37395	-106.15009	1252.17200	-1030.91736	-2.95484	1243.47083	17.96969	68.61685	88.36638	317.85556	-170.47313	-8.54465	-788.04126	124.26520	-8.35197	-1154.80737	-156.35258	30.03149
267	2.217	892.34656	-96.08675	1330.24341	-244.96652	-106.21008	1247.35803	-1032.02905	-3.63488	1238.66528	45.82296	62.00975	86.67774	293.92902	-171.11459	-8.91467	-812.35468	123.73564	-8.63210	-1127.44653	-162.88405	34.65187
268	2.225	891.40552	-95.91753	1329.72742	-248.16647	-106.24191	1242.85559	-1032.99255	-4.26876	1234.02698	74.02023	54.37610	84.51344	270.18185	-171.80692	-9.30088	-836.57593	123.12486	-8.93880	-1098.43359	-169.75398	39.53136
269	2.233	890.23639	-95.78117	1329.68994	-251.73575	-106.24703	1238.91077	-1033.71216	-4.98211	1229.69775	102.65625	46.38618	82.58271	246.49692	-172.49483	-9.73727	-860.70410	122.33928	-9.30653	-1067.42700	-175.66898	43.81760
270	2.242	888.81824	-95.69208	1330.17444	-255.32266	-106.25011	1235.75183	-1034.22083	-5.92733	1225.83643	131.79250	38.68675	81.37860	222.65063	-173.14204	-10.19147	-884.86658	121.53934	-9.61699	-1034.12012	-179.00569	46.46403
271	2.250	887.15350	-95.66159	1331.19067	-258.58240	-106.28523	1233.51465	-1034.67493	-7.28485	1222.58850	161.40305	31.58617	80.88064	198.52261	-173.75134	-10.55012	-909.18799	120.92134	-9.77404	-998.72565	-179.07732	47.08715
272	2.258	885.26605	-95.69443	1332.71252	-261.29919	-106.38979	1232.21667	-1035.24011	-9.18340	1220.01611	191.40416	24.84703	80.60332	174.23022	-174.34558	-10.71843	-933.64685	120.41856	-9.87244	-962.13202	-176.83582	46.40866
273	2.267	883.19940	-95.78127	1334.68823	-263.42380	-106.61910	1231.78394	-1035.96130	-11.59756	1218.08276	221.82758	17.87473	80.00853	149.93433	-174.95364	-10.71642	-958.12396	119.87766	-10.01797	-925.42969	-173.99722	45.61768
274	2.275	881.01245	-95.90033	1337.05383	-265.01956	-107.03983	1232.10242	-1036.77222	-14.35730	1216.72595	252.80988	10.20062	78.87920	125.61853	-175.59074	-10.65694	-982.51935	119.38348	-10.15602	-889.36371	-171.73479	45.47066
275	2.283	878.76892	-96.02571	1339.74060	-266.17993	-107.70198	1233.07031	-1037.58765	-17.24694	1215.92200	284.35907	1.73843	77.34623	101.16791	-176.24232	-10.65533	-1006.82129	119.22528	-10.12325	-854.22955	-170.29745	46.05498
276	2.292	876.52582	-96.13220	1342.67627	-266.97220	-108.63580	1234.62646	-1038.34583	-20.08769	1215.69202	316.22375	-7.37883	75.67238	76.55484	-176.87030	-10.76063	-1031.12500	119.50276	-9.81584	-820.05518	-169.37640	47.06864
277	2.300	874.32977	-96.19841	1345.78418	-267.42429	-109.87273	1236.74011	-1039.00598	-22.77866	1216.08435	348.00491	-17.02396	74.02506	51.83694	-177.44066	-10.95415	-1055.57874	119.79066	-9.37517	-786.75635	-168.54881	48.14001
278	2.308	872.22052	-96.21045	1348.98303	-267.54727	-111.44877	1239.38611	-1039.53699	-25.30528	1217.15039	379.39377	-27.11922	72.35649	27.05258	-177.96373	-11.17766	-1080.28271	119.47150	-9.09415	-754.20587	-167.55780	49.01892
279	2.317	870.23651	-96.16302	1352.19092	-267.36581	-113.38399	1242.53259	-1039.90894	-27.70768	1218.92163	410.33987	-37.57396	70.49358	2.19312	-178.49225	-11.36678	-1105.23584	118.39505	-9.10551	-722.33130	-166.43518	49.64027
280	2.325	868.42194	-96.06339	1355.32727	-266.92590	-115.67017	1246.13879	-1040.09363	-30.02975	1221.39148	441.02579	-48.17759	68.44367	-22.77258	-179.05502	-11.48465	-1130.37244	116.90808	-9.32535	-691.31464	-165.47466	50.07026
281	2.333	866.82800	-95.93085	1358.31274	-266.27786	-118.27734	1250.14893	-1040.07251	-32.29089	1224.50208	471.63354	-58.51519	66.65523	-47.87793	-179.62987	-11.52158	-1155.60266	115.46831	-9.59927	-661.69653	-165.09296	50.39174
282	2.342	865.50311	-95.78952	1361.07056	-265.45517	-121.16106	1254.48767	-1039.84302	-34.48507	1228.13452	501.94421	-68.05347	65.83364	-73.14374	-180.20293	-11.48785	-1180.86646	114.39517	-9.79385	-634.13977	-165.68288	50.62024
283	2.350	864.48206	-95.65819	1363.53259	-264.46796	-124.26389	1259.05847	-1039.41858	-36.58734	1232.11340	530.97632	-76.38293	66.22633	-98.56482	-180.79201	-11.40916	-1206.17114	113.71313	-9.85960	-609.10986	-167.53268	50.67569
284	2.358	863.78210	-95.53955	1365.64600	-263.31366	-127.51614	1263.74487	-1038.82886	-38.56521	1236.22571	557.02881	-83.32860	67.02625	-124.09137	-181.41031	-11.30295	-1231.45325	113.29243	-9.72896	-586.84473	-170.79568	50.38648
285	2.367	863.40204	-95.42517	1367.37268	-261.99051	-130.83473	1268.41162	-1038.11572	-40.39423	1240.25159	578.30493	-88.80602	66.69733	-149.57843	-182.08185	-11.19955	-1256.36340	113.18872	-9.04720	-567.46143	-175.44304	49.50514
286	2.375	863.32306	-95.31636	1368.68738	-260.50281	-134.12823	1272.91187	-1037.32751	-42.05960	1243.99670	593.81995	-92.74246	64.06100	-174.71558	-182.87086	-11.21954	-1280.23767	113.56670	-7.18246	-551.05554	-181.26302	47.78503
287	2.383	863.51343	-95.23503	1369.57288	-258.86588	-137.30710	1277.10132	-1036.51660	-43.54659	1247.31323	603.92859	-95.25494	59.07304	-199.03070	-183.82790	-11.60649	-1302.40991	114.33676	-3.69974	-537.81165	-188.04636	45.12246
288	2.392	863.93701	-95.21773	1370.01660	-257.11755	-140.28418	1280.85510	-1035.72925	-44.84777	1250.10779	610.00195	-96.78522	52.58806	-222.09094	-184.96172	-12.63718	-1322.59692	115.13704	1.25852	-527.89319	-195.78079	41.58230
289	2.400	864.55762	-95.30173	1370.00928	-255.32211	-142.98256	1284.07568	-1034.98682	-45.98016	1252.34399	613.51025	-97.91395	45.58746	-243.85254	-186.43800	-14.31602	-1340.79895	115.68071	7.21229	-521.18726	-204.55469	37.30194
290	2.408	865.33722	-95.50388	1369.54443	-253.55795	-145.36342	1286.68347	-1034.28088	-46.99429	1254.03735	615.27600	-99.02562	38.72440	-264.65869	-188.95915	-15.75804	-1356.86377	115.97647	13.81609	-517.37000	-214.29483	32.44989
291	2.417	866.23706	-95.80685	1368.62036	-251.90054	-147.43944	1288.60181	-1033.59448	-47.97919	1255.23889	615.34253	-100.13802	32.33881	-284.26794	-193.90300	-14.59310	-1370.38647	116.20476	20.96117	-516.23029	-224.63631	27.23697
292	2.425	867.22272	-96.17630	1367.24158	-250.40891	-149.25754	1289.75146	-1032.92371	-49.05124	1256.01428	613.21057	-100.95554	26.55542	-300.49884	-202.72850	-7.60958	-1380.94788	116.40884	28.56724	-517.70056	-234.91135	21.84055
293	2.433	868.26923	-96.59471	1365.41846	-249.11395	-150.87857	1290.06030	-1032.27393	-50.31826	1256.42004	608.08813	-101.08023	21.18068	-309.54254	-215.66060	6.63846	-1388.22852	116.21143	36.34251	-521.70630	-244.31192	16.19917
294	2.442	869.36407	-97.07108	1363.16553	-248.01022	-152.37027	1289.48645	-1031.64209	-51.83803	1256.48499	599.17651	-100.29628	15.59934	-308.45026	-230.75159	25.59056	-1391.91003	115.01480	43.68639	-528.34436	-252.36096	10.04956
295	2.450	870.50476	-97.62326	1360.49927	-247.05460	-153.80382	1288.03918	-1031.00732	-53.59548	1256.20850	586.10547	-98.81527	9.23444	-297.09283	-244.84250	44.01273	-1391.59778	112.81065	49.90561	-537.93665	-259.08380	3.48852
296	2.458	871.69434	-98.26141	1357.43701	-246.17174	-155.23927	1285.77429	-1030.33557	-55.51176	1255.57544	569.25818	-97.38185	2.51205	-277.59552	-255.93793	57.76324	-1387.03394	110.49432	54.55723	-550.79999	-264.53513	-2.54671
297	2.467	872.94269	-98.98438	1354.00134	-245.27193	-156.70615	1282.77771	-1029.59351	-57.47746	1254.57947	549.47754	-96.90864	-2.97562	-252.64893	-264.36209	65.93467	-1378.36035	108.97163	57.49928	-567.31311	-268.56891	-6.75097
298	2.475	874.27240	-99.78720	1350.22351	-244.28069	-158.19962	1279.15759	-1028.76404	-59.38932	1253.24109	527.35400	-97.59531	-5.93839	-224.51184	-271.61420	69.99986	-1365.86987	108.31764	58.75581	-587.67493	-271.14474	-8.66131
299	2.483	875.71954	-100.67365	1346.14197	-243.16290	-159.69238	1275.03857	-1027.85583	-61.16934	1251.60571	503.17422	-98.66784	-6.76269	-194.74084	-278.71991	71.86207	-1349.58350	107.98917	58.50045	-611.13159	-272.54413	-9.11007
300	2.492	877.32568	-101.66493	1341.79541	-241.93120	-161.15140	1270.54993	-1026.89734	-62.76197	1249.73035	477.62759	-99.38699	-6.84530	-164.21155	-285.76031	72.71587	-1329.36328	107.33727	57.03674	-636.07178	-273.18695	-9.32640
301	2.500	879.12842	-102.79523	1337.21997	-240.64282	-162.55750	1265.81519	-1025.93018	-64.13422	1247.67566	451.92773	-99.85719	-7.07077	-133.37415	-292.33987	72.96487	-1305.34753	106.03319	54.79798	-661.10657	-273.26514	-9.96902
302	2.508	881.15485	-104.08981	1332.45520	-239.39063	-163.91801	1260.94775	-1025.00098	-65.28886	1245.50159	427.02222	-100.53481	-7.49045	-102.55090	-298.10321	72.59380	-1278.11523	104.34673	52.45285	-685.65692	-273.02805	-10.86730
303	2.517	883.41119	-105.54800	1327.55615	-238.29779	-165.26379	1256.05066	-1024.13855	-66.26071	1243.26196	403.04865	-101.49620	-7.94338	-71.98950	-302.92828	71.52914	-1248.47119	102.65259	50.77168	-709.75452	-273.20947	-11.41068
304	2.525	885.86798	-107.14877	1322.60645	-237.51874	-166.63588	1251.22144	-1023.33807	-67.07902	1241.00208	379.60046	-102.48602	-8.41520	-41.72998	-306.83279	69.79408	-1217.24146	100.80580	50.29274	-733.66644	-274.13544	-11.45302
305	2.533	888.45160	-108.87041	1317.72070	-237.23055	-168.06357	1246.56262	-1022.58301	-67.73505	1238.75708	356.25272	-103.33543	-8.94636	-11.55139	-309.82562	67.49310	-1185.21436	98.36861	51.23281	-757.53174	-275.09787	-11.56660
306	2.542	891.05304	-110.70653	1313.03833	-237.59520	-169.53194	1242.19299	-1021.88287	-68.18943	1236.54993	332.82513	-104.09485	-9.49782	18.89557	-311.88693	64.75985	-1152.98560	95.05119	53.57639	-781.31970	-275.51117	-12.16590
307	2.550	893.55237	-112.66335	1308.70630	-238.68890	-170.96431	1238.25659	-1021.28235	-68.39457	1234.39795	309.35471	-104.88069	-9.98819	49.88098	-313.03076	61.73145	-1120.78931	90.68874	57.03886	-805.09485	-275.66214	-12.98063
308	2.558	895.84625	-114.74606	1304.85498	-240.42258	-172.25642	1234.91284	-1020.83160	-68.29427	1232.32471	285.93829	-105.74405	-10.42707	81.46646	-313.34802	58.54319	-1088.59631	85.07542	61.04621	-828.95801	-276.00305	-13.55394
309	2.567	897.86719	-116.95229	1301.58154	-242.51746	-173.34926	1232.30835	-1020.56409	-67.82997	1230.36609	262.61255	-106.67149	-10.91906	113.50964	-313.01413	55.34609	-1056.44189	78.01535	65.03851	-852.79108	-276.62659	-13.76421
310	2.575	899.59198	-119.26543	1298.94702	-244.59338	-174.26349	1230.54553	-1020.52167	-67.01200	1228.57996	239.34637	-107.63647	-11.50580	145.78821	-312.25751	52.32357	-1024.65820	69.51945	68.81087	-876.46051	-277.45410	-13.77812
311	2.583	901.03851	-121.64825	1296.97974	-246.33194	-175.05368	1229.65881	-1020.77203	-65.97358	1227.04065	216.07262	-108.62265	-12.08855	178.19910	-311.23941	49.61597	-993.72186	59.87732	72.40484	-900.11877	-278.41034	-13.82012
312	2.592	902.25305	-124.05608	1295.68127	-247.58798	-175.73676	1229.61597	-1021.35419	-64.89143	1225.79919	192.69388	-109.60193	-12.52459	210.87524	-309.92352	47.23723	-963.86584	49.47880	75.77670	-923.97742	-279.41583	-14.01637
313	2.600	903.29285	-126.46387	1295.03467	-248.37215	-176.26352	1230.35254	-1022.22876	-63.88409	1224.86584	169.10127	-110.52263	-12.73913	244.07117	-308.09793	45.14040	-934.88324	38.57896	78.72708	-947.92926	-280.43350	-14.30516
314	2.608	904.21185	-128.87608	1295.00598	-248.76212	-176.54997	1231.80798	-1023.31482	-63.02801	1224.27380	145.22641	-111.35374	-12.75677	277.90887	-305.48511	43.29957	-906.30762	27.29945	81.07211	-971.59448	-281.55063	-14.50287
315	2.617	905.05096	-131.30952	1295.54663	-248.84143	-176.54190	1233.93848	-1024.54590	-62.40925	1224.14209	121.08191	-112.12419	-12.67422	312.23456	-301.80286	41.67572	-877.73969	15.84589	82.77031	-994.74512	-282.91608	-14.43899
316	2.625	905.83398	-133.77795	1296.59680	-248.69173	-176.25885	1236.70776	-1025.85742	-62.09013	1224.64856	96.75656	-112.89080	-12.60396	346.72836	-296.77557	40.15551	-849.00275	4.60347	83.88185	-1017.64032	-284.50760	-14.09317
317	2.633	906.56964	-136.29866	1298.09021	-248.40826	-175.78781	1240.06824	-1027.13501	-62.02683	1225.95056	72.35699	-113.67419	-12.62154	381.19388	-290.13422	38.57028	-820.09167	-6.01680	84.46526	-1040.99268	-285.93628	-13.74518
318	2.642	907.26068	-138.90520	1299.95483	-248.10721	-175.24600	1243.94958	-1028.20557	-62.06842	1228.09668	47.92271	-114.44398	-12.73647	415.79974	-281.71396	36.88157	-791.07196	-15.73755	84.56475	-1065.48254	-286.69916	-13.80528
319	2.650	907.91498	-141.64371	1302.11023	-247.90366	-174.73831	1248.26599	-1028.90454	-62.07232	1230.99255	23.40837	-115.17585	-12.90142	451.01709	-271.69501	35.47308	-762.03827	-24.39767	84.27827	-1091.03259	-286.79648	-14.29108
320	2.658	908.55048	-144.54858	1304.47144	-247.86127	-174.31931	1252.93518	-1029.15552	-62.00211	1234.47534	-1.22906	-115.89841	-13.05684	487.10583	-260.78958	35.21381	-733.16229	-31.87450	83.76250	-1116.84290	-286.74835	-14.74234
321	2.667	909.19196	-147.62231	1306.95715	-247.94672	-173.97098	1257.88611	-1028.97827	-61.91230	1238.39624	-25.96692	-116.64538	-13.15929	523.30109	-250.15392	36.94376	-704.77710	-38.06747	83.12275	-1142.31946	-286.93256	-14.79965
322	2.675	909.86279	-150.83554	1309.49414	-248.03001	-173.61478	1263.04602	-1028.45972	-61.89105	1242.62732	-50.76813	-117.38477	-13.18301	557.40698	-240.94116	40.52328	-677.40802	-42.88997	82.31398	-1167.55774	-287.35196	-14.52831
323	2.683	910.57703	-154.13147	1312.01514	-247.94124	-173.15851	1268.32129	-1027.73755	-62.02590	1247.02661	-75.64568	-118.04895	-13.14542	586.61597	-233.67053	44.37418	-651.71039	-46.28876	81.15636	-1192.94336	-287.93909	-14.11740
324	2.692	911.33777	-157.43231	1314.45923	-247.54991	-172.54355	1273.58301	-1026.97607	-62.38342	1251.41553	-100.64616	-118.60525	-13.12730	609.12604	-228.04724	46.42307	-628.27466	-48.29255	79.43512	-1218.48950	-288.71512	-13.56326
325	2.700	912.13666	-160.65961	1316.77344	-246.81812	-171.76137	1278.66333	-1026.31348	-62.99949	1255.59705	-125.78497	-119.02779	-13.20992	625.01971	-223.52458	45.74770	-607.38623	-48.96637	77.00497	-1243.40564	-289.71490	-12.71453
326	2.708	912.95599	-163.75885	1318.91199	-245.79884	-170.84448	1283.37573	-1025.82239	-63.87630	1259.40186	-150.97231	-119.23384	-13.40219	635.73535	-219.84264	43.08730	-589.01105	-48.31969	73.83003	-1266.33130	-290.91278	-11.47943
327	2.717	913.77692	-166.70819	1320.83838	-244.59003	-169.84430	1287.55396	-1025.52002	-64.98344	1262.72131	-175.93185	-119.11198	-13.68778	642.89026	-216.93755	39.79918	-573.01239	-46.28094	69.95471	-1286.07422	-292.23825	-9.89770
328	2.725	914.58270	-169.50562	1322.52576	-243.27991	-168.80434	1291.07947	-1025.40479	-66.27139	1265.51135	-200.15445	-118.62368	-14.13139	647.49896	-214.62788	36.68810	-559.32233	-42.72868	65.43221	-1302.07605	-293.62524	-8.05974
329	2.733	915.35553	-172.15256	1323.95422	-241.91846	-167.74522	1293.88660	-1025.46106	-67.68529	1267.77710	-222.97556	-117.88179	-14.87544	649.94958	-212.56526	33.88637	-547.98389	-37.57132	60.26380	-1314.31580	-295.03137	-6.03204
330	2.742	916.07434	-174.65388	1325.10840	-240.52307	-166.66231	1295.95398	-1025.63672	-69.16061	1269.54553	-243.80426	-116.95682	-15.88692	650.29297	-210.41003	31.49564	-539.13525	-30.84953	54.41936	-1323.00232	-296.43079	-3.84677
331	2.750	916.71429	-177.02100	1325.98145	-239.10101	-165.52547	1297.28638	-1025.84448	-70.61710	1270.83960	-262.27396	-115.22302	-16.33900	648.33386	-207.96588	29.82322	-532.95349	-22.76587	47.89620	-1328.36597	-297.80313	-1.51816
332	2.758	917.24402	-179.26566	1326.57446	-237.66943	-164.29181	1297.89038	-1025.99231	-71.96699	1271.67444	-277.71661	-110.71904	-13.90886	643.60974	-205.14725	28.65955	-529.60590	-13.59002	40.76272	-1330.59253	-299.12750	0.94320
333	2.767	917.62946	-181.39951	1326.88562	-236.26175	-162.92429	1297.76404	-1026.01660	-73.12825	1272.06494	-288.00269	-100.83927	-5.34083	635.60840	-201.95975	26.55972	-529.26038	-3.58715	33.17049	-1329.83105	-300.38129	3.52462
334	2.775	917.84668	-183.43939	1326.90466	-234.92096	-161.39908	1296.90210	-1025.90088	-74.04556	1272.01941	-289.67798	-84.85291	10.72912	624.18811	-198.62918	21.60836	-532.09930	6.89021	25.25497	-1326.21570	-301.54074	6.21100
335	2.783	917.89404	-185.40674	1326.61365	-233.68513	-159.71228	1295.30591	-1025.66821	-74.71498	1271.53064	-280.61926	-65.67245	31.17959	609.73840	-195.65900	13.54100	-538.30231	17.32181	17.10442	-1319.88037	-302.58179	8.98606
336	2.792	917.79712	-187.32831	1325.99451	-232.56757	-157.88263	1292.98938	-1025.35742	-75.18540	1270.57446	-262.31064	-48.17438	49.78227	592.73999	-193.61780	4.71207	-547.98425	27.03958	9.09964	-1310.96240	-303.48044	11.83334
337	2.800	917.60608	-189.23094	1325.03821	-231.54785	-155.94043	1289.98718	-1025.00232	-75.53707	1269.11340	-238.56503	-35.78301	61.61422	573.25916	-192.76489	-1.88105	-560.97351	35.21039	2.19969	-1299.60181	-304.21283	14.73658
338	2.808	917.38885	-191.12502	1323.74805	-230.59059	-153.91817	1286.36377	-1024.63013	-75.85926	1267.11340	-212.43494	-28.76306	66.01765	551.24402	-192.88246	-5.16576	-576.72180	40.96265	-2.60051	-1285.93921	-304.75519	17.67966
339	2.817	917.22333	-192.99983	1322.13257	-229.67772	-151.84459	1282.21680	-1024.27600	-76.22572	1264.56897	-184.93057	-24.93033	65.89782	527.20459	-193.52042	-6.09360	-594.84961	43.86844	-5.20444	-1270.11536	-305.08368	20.64655
340	2.825	917.18817	-194.83112	1320.19971	-228.82715	-149.72815	1277.67090	-1023.98242	-76.66267	1261.51111	-156.00101	-21.42657	64.90807	502.16705	-194.31548	-6.09948	-615.47656	44.36858	-6.43764	-1252.27063	-305.17459	23.62121
341	2.833	917.35022	-196.58707	1317.95947	-228.08804	-147.54437	1272.85925	-1023.76752	-77.13283	1257.99780	-125.80383	-16.33385	65.18380	477.01715	-195.06726	-6.09604	-638.47400	43.55330	-7.14967	-1232.54541	-305.00409	26.58761
342	2.842	917.74866	-198.24112	1315.43494	-227.52786	-145.25348	1267.89673	-1023.60242	-77.55038	1254.11218	-94.99469	-9.37785	66.91412	452.14627	-195.68256	-6.37622	-662.95422	42.41087	-7.65781	-1211.07996	-304.54837	29.52969
343	2.850	918.38153	-199.77853	1312.67114	-227.23039	-142.84256	1262.86218	-1023.42450	-77.81497	1249.96826	-64.28130	-1.52987	69.20201	427.59030	-196.15784	-6.88644	-687.84729	41.27734	-8.04408	-1188.01440	-303.78363	32.43139
344	2.858	919.20203	-201.18192	1309.74036	-227.30592	-140.36057	1257.80457	-1023.18384	-77.86287	1245.70837	-33.96155	5.81480	70.95955	403.26648	-196.58295	-7.47771	-712.53827	40.03391	-8.48579	-1163.48901	-302.68610	35.27665
345	2.867	920.12921	-202.42763	1306.74255	-227.90292	-137.92079	1252.76135	-1022.92078	-77.72785	1241.50183	-3.85577	11.42927	71.32126	379.09106	-197.08949	-8.01602	-736.95398	38.69559	-9.03510	-1137.64404	-301.23196	38.04943
346	2.875	921.06622	-203.50557	1303.80054	-229.19937	-135.66356	1247.78650	-1022.79944	-77.56134	1237.52368	26.39767	14.66235	69.91902	355.01324	-197.76871	-8.43015	-761.26483	37.52807	-9.48615	-1110.61975	-299.39746	40.73367
347	2.883	921.91162	-204.42810	1301.05176	-231.34158	-133.68207	1242.98706	-1023.01624	-77.58070	1233.89856	57.00786	15.70339	67.15182	331.03339	-198.62227	-8.74976	-785.54871	36.68571	-9.68984	-1082.55652	-297.15872	43.31333
348	2.892	922.56854	-205.22284	1298.63538	-234.32503	-131.94446	1238.54443	-1023.68744	-77.98277	1230.67188	87.97919	15.48581	64.11453	307.17886	-199.56461	-9.08033	-809.73999	36.02555	-9.73207	-1053.59448	-294.49194	45.77235
349	2.900	922.95819	-205.92540	1296.68066	-237.89497	-130.30003	1234.69446	-1024.79639	-78.85576	1227.82520	119.27955	15.21231	62.05807	283.43567	-200.48386	-9.49709	-833.76038	35.27347	-9.79669	-1023.87396	-291.37323	48.09464
350	2.908	923.03174	-206.57120	1295.29517	-241.58917	-128.60181	1231.66089	-1026.17700	-80.12364	1225.30798	150.88766	15.74678	61.69552	259.74179	-201.32175	-9.96380	-857.63232	34.33655	-9.98421	-993.53534	-287.77875	50.26398
351	2.917	922.77399	-207.18929	1294.55505	-244.93619	-126.82550	1229.57751	-1027.58118	-81.59688	1223.10559	182.70596	17.20024	62.84988	236.04996	-202.07278	-10.36216	-881.51660	33.41883	-10.22656	-962.71899	-283.68500	52.26411
352	2.925	922.19763	-207.80266	1294.49524	-247.66150	-125.07233	1228.45630	-1028.80676	-83.09261	1221.30164	214.62669	18.95561	64.71339	212.34167	-202.72871	-10.60004	-905.56940	32.71668	-10.41573	-931.56525	-279.06906	54.07898
353	2.933	921.33575	-208.42610	1295.10620	-249.74138	-123.49083	1228.22095	-1029.75952	-84.50064	1220.04297	246.69170	20.06502	66.42074	188.57956	-203.28835	-10.69668	-929.75067	32.15064	-10.55327	-900.21411	-273.90845	55.69339
354	2.942	920.23547	-209.05832	1296.34338	-251.29755	-122.20228	1228.76904	-1030.44019	-85.78096	1219.43884	279.01111	19.73068	67.42918	164.68250	-203.79675	-10.75103	-953.90326	31.60165	-10.65944	-868.80469	-268.17938	57.09354
355	2.950	918.95331	-209.67966	1298.14685	-252.45679	-121.26445	1230.01282	-1030.89319	-86.92276	1219.48901	311.47916	17.65139	67.58026	140.56262	-204.31651	-10.82773	-977.99084	31.22387	-10.65147	-837.47546	-261.85309	58.26616
356	2.958	917.54810	-210.26285	1300.45313	-253.28149	-120.66866	1231.89197	-1031.16028	-87.90935	1220.11353	343.69867	14.07304	66.97112	116.19257	-204.88301	-10.91335	-1002.14600	31.20952	-10.42871	-806.36560	-254.89236	59.19400
357	2.967	916.07275	-210.78761	1303.19360	-253.77914	-120.36434	1234.36670	-1031.29480	-88.74421	1221.26196	375.29852	9.52295	65.73161	91.61368	-205.51727	-10.98294	-1026.51379	31.30444	-10.06369	-775.62054	-247.25645	59.84729
358	2.975	914.56793	-211.24455	1306.28699	-253.94958	-120.30103	1237.40283	-1031.37415	-89.46068	1222.95740	406.30780	4.50462	63.90141	66.87085	-206.23201	-11.05457	-1051.11646	30.97758	-9.79601	-745.39728	-238.92697	60.17733
359	2.983	913.06268	-211.63121	1309.64001	-253.83005	-120.45705	1240.95728	-1031.44727	-90.06342	1225.24463	437.15424	-0.59684	61.62556	41.98273	-207.00656	-11.16016	-1075.90503	30.04576	-9.78241	-715.86353	-229.96370	60.13188
360	2.992	911.58624	-211.95514	1313.15466	-253.50476	-120.84340	1244.97424	-1031.50037	-90.50626	1228.13611	468.26492	-5.41587	59.51537	16.96167	-207.79959	-11.28418	-1100.86670	28.75528	-9.96509	-687.17938	-220.58292	59.71537
361	3.000	910.17633	-212.23679	1316.73682	-253.06818	-121.49155	1249.38916	-1031.48376	-90.73891	1231.59021	499.53061	-9.53116	58.59388	-8.17981	-208.57625	-11.36301	-1126.00879	27.44815	-10.18379	-659.47534	-211.22733	59.07689
362	3.008	908.87128	-212.49390	1320.30481	-252.57495	-122.42606	1254.13013	-1031.35559	-90.75254	1235.50916	529.91333	-12.58578	59.45574	-33.43408	-209.31393	-11.35629	-1151.31763	26.37061	-10.33141	-632.87683	-202.55266	58.52306
363	3.017	907.69867	-212.72931	1323.79370	-252.01701	-123.63893	1259.11072	-1031.10388	-90.58623	1239.74487	557.59119	-14.45753	61.35763	-58.80127	-210.01212	-11.28931	-1176.71960	25.60283	-10.40297	-607.60339	-195.26160	58.35928
364	3.025	906.67639	-212.94420	1327.15430	-251.33496	-125.08605	1264.22058	-1030.74548	-90.30064	1244.11328	580.81531	-15.25819	62.50806	-84.28192	-210.68645	-11.20979	-1202.03186	25.09682	-10.37323	-584.06158	-189.87248	58.66366
365	3.033	905.81433	-213.15147	1330.34399	-250.44708	-126.69841	1269.32385	-1030.31299	-89.94889	1248.41223	598.85571	-15.19467	61.47825	-109.83887	-211.35199	-11.12322	-1226.98743	24.81731	-10.00765	-562.80811	-186.60928	59.21411
366	3.042	905.11060	-213.36835	1333.31946	-249.28142	-128.39026	1274.27039	-1029.84058	-89.55977	1252.44641	612.21582	-14.50117	58.17778	-135.32977	-212.03203	-11.01796	-1251.23804	24.82102	-8.80944	-544.39417	-185.45168	59.59415
367	3.050	904.55133	-213.60249	1336.03894	-247.80017	-130.05798	1278.91614	-1029.35132	-89.12782	1256.05627	622.07019	-13.51052	53.49199	-160.44531	-212.74904	-10.99292	-1274.33118	25.17011	-6.23312	-529.21576	-186.22575	59.32119
368	3.058	904.11652	-213.84821	1338.46924	-246.01172	-131.58560	1283.14722	-1028.84900	-88.61784	1259.14526	629.46851	-12.63594	48.31162	-184.73169	-213.48990	-11.31684	-1295.86646	25.83750	-2.05733	-517.45862	-188.64565	57.93711
369	3.067	903.78302	-214.09216	1340.58948	-243.97183	-132.86797	1286.89038	-1028.31641	-87.99309	1261.69470	634.85132	-12.15036	43.04943	-207.81219	-214.25151	-12.26624	-1315.65137	26.76016	3.47704	-509.10693	-192.30185	55.14036
370	3.075	903.52551	-214.31844	1342.39111	-241.77756	-133.83162	1290.09314	-1027.72327	-87.24818	1263.75439	638.05823	-11.99579	37.84954	-229.71594	-215.24765	-13.74232	-1333.51172	27.87130	9.91256	-503.91034	-196.64850	50.94508
371	3.083	903.31763	-214.51021	1343.87402	-239.55630	-134.43712	1292.68884	-1027.03552	-86.41805	1265.41553	638.55762	-11.79589	32.89983	-250.79712	-217.11861	-14.71371	-1348.97949	29.11139	16.87218	-501.34064	-201.05374	45.68439
372	3.092	903.13409	-214.65463	1345.03979	-237.44762	-134.67789	1294.58240	-1026.22900	-85.56696	1266.77112	635.60046	-11.00228	28.26124	-270.74701	-220.80377	-12.83305	-1361.39551	30.44190	24.07792	-500.86053	-204.92445	39.78287
373	3.100	902.95496	-214.74872	1345.88806	-235.57079	-134.59113	1295.67163	-1025.30444	-84.77206	1267.87634	628.38916	-9.10634	23.38786	-287.40814	-226.94084	-5.23349	-1370.34473	31.62130	31.16506	-502.51025	-207.85289	33.47547
374	3.108	902.77142	-214.80154	1346.41760	-233.98634	-134.26744	1295.88269	-1024.29053	-84.09464	1268.72668	616.48938	-5.97742	17.28378	-297.19073	-235.08205	9.11477	-1375.74524	32.25427	37.70087	-506.88715	-209.70578	26.68045
375	3.117	902.58472	-214.83356	1346.63196	-232.68225	-133.83517	1295.19336	-1023.22968	-83.54945	1269.26062	600.23975	-2.27376	9.77386	-297.32190	-243.48726	27.66646	-1377.49658	32.44389	43.43152	-514.34406	-210.58804	19.14167
376	3.125	902.40057	-214.86996	1346.53894	-231.59991	-133.42395	1293.63623	-1022.16486	-83.10553	1269.38049	580.59290	0.65880	2.43769	-287.57190	-250.10118	45.69456	-1375.44067	32.94879	48.29396	-524.80090	-210.82794	10.95382
377	3.133	902.22882	-214.93253	1346.14685	-230.67653	-133.13089	1291.28918	-1021.13739	-82.71693	1268.98352	558.44708	1.89355	-2.71686	-269.83331	-253.98477	59.53592	-1369.69604	34.50792	52.17727	-538.20837	-211.03732	3.19320
378	3.142	902.08704	-215.03703	1345.46533	-229.87012	-133.00121	1288.25659	-1020.18671	-82.34824	1267.99475	534.39954	1.78709	-5.29739	-246.66071	-255.69986	68.29976	-1360.62109	37.33737	54.81651	-554.82507	-211.57182	-2.55639
379	3.150	902.00238	-215.19643	1344.51221	-229.16121	-133.03072	1284.65149	-1019.34784	-81.97412	1266.38855	509.24960	1.15556	-6.20816	-220.26788	-256.39206	73.11040	-1348.38062	41.24377	55.96872	-575.21033	-211.82564	-5.83910
380	3.158	902.01001	-215.42519	1343.31653	-228.54701	-133.18211	1280.58875	-1018.65479	-81.56854	1264.19250	484.09637	0.20625	-6.16468	-192.15771	-256.75598	75.52960	-1332.80481	46.00428	55.71692	-599.18445	-211.14148	-7.60564
381	3.167	902.14606	-215.73846	1341.91406	-228.03902	-133.39310	1276.18982	-1018.14294	-81.10882	1261.48352	459.58566	-1.11510	-5.61926	-163.15149	-256.82916	76.63747	-1313.70825	51.48141	54.50294	-625.01459	-210.06065	-8.73684
382	3.175	902.43256	-216.14780	1340.34607	-227.66655	-133.58640	1271.58728	-1017.83765	-80.59619	1258.38098	435.55609	-2.50155	-5.19020	-133.68036	-256.40393	76.93137	-1291.20984	57.40450	52.79683	-650.82898	-209.56451	-9.50015
383	3.183	902.85925	-216.66467	1338.66931	-227.48195	-133.69600	1266.91431	-1017.73962	-80.07424	1255.02441	411.57114	-3.48781	-5.35536	-104.06146	-255.35722	76.56245	-1265.75232	63.32170	50.94065	-676.06433	-209.87550	-10.11849
384	3.192	903.36981	-217.30542	1336.96594	-227.56151	-133.68604	1262.28894	-1017.82031	-79.61510	1251.54211	387.44534	-3.88940	-6.11148	-74.56183	-253.66179	75.55508	-1237.98560	68.85187	49.38816	-700.95471	-210.58139	-10.83172
385	3.200	903.86591	-218.08333	1335.34058	-228.00063	-133.55569	1257.80872	-1018.03027	-79.26289	1248.02942	363.25269	-3.89293	-7.13865	-45.29700	-251.30489	73.91434	-1208.68848	73.84388	48.79346	-725.62463	-211.26291	-11.59940
386	3.208	904.22888	-218.99817	1333.90869	-228.90179	-133.35327	1253.56128	-1018.31226	-78.97570	1244.54749	339.11502	-3.82838	-8.12289	-16.13519	-248.27484	71.66705	-1178.61206	78.30028	49.68408	-749.99384	-211.79665	-12.15927
387	3.217	904.34906	-220.04010	1332.77954	-230.35286	-133.18881	1249.62964	-1018.60938	-78.62435	1241.14587	315.10349	-3.90831	-8.91042	13.25494	-244.59091	68.89094	-1148.21228	82.24667	52.15258	-773.99634	-212.25771	-12.36256
388	3.225	904.15131	-221.20215	1332.03723	-232.38831	-133.20570	1246.08752	-1018.87994	-78.05923	1237.89111	291.24130	-4.17233	-9.52528	43.21521	-240.31474	65.70981	-1117.55237	85.57981	55.84829	-797.65552	-212.66785	-12.31042
389	3.233	903.60797	-222.48047	1331.73315	-234.92354	-133.50140	1243.00854	-1019.12341	-77.19288	1234.87317	267.50891	-4.58975	-10.09384	73.91830	-235.53598	62.25000	-1086.51514	87.90679	60.13467	-821.08142	-212.99991	-12.20506
390	3.242	902.73346	-223.86542	1331.89392	-237.70570	-134.05246	1240.48914	-1019.40070	-76.03975	1232.19189	243.85876	-5.13997	-10.68742	105.33008	-230.37178	58.62730	-1055.11353	88.69456	64.37833	-844.43677	-213.35516	-12.22797
391	3.250	901.56439	-225.33830	1332.53491	-240.37389	-134.71979	1238.64355	-1019.82996	-74.70819	1229.94263	220.23444	-5.81245	-11.24322	137.32477	-224.97960	54.98296	-1023.65222	87.71262	68.28530	-867.92218	-213.86345	-12.49620
392	3.258	900.14124	-226.87340	1333.66479	-242.62236	-135.32213	1237.55933	-1020.54712	-73.35874	1228.20032	196.56686	-6.57515	-11.65923	169.84012	-219.50456	51.47956	-992.59863	85.21078	71.92964	-891.80170	-214.46494	-13.03310
393	3.267	898.49963	-228.44632	1335.28076	-244.32654	-135.69147	1237.26807	-1021.63843	-72.11119	1226.98755	172.77942	-7.35847	-11.91168	202.92407	-213.95647	48.21636	-962.23065	81.65193	75.45241	-916.20276	-215.00436	-13.74227
394	3.275	896.67065	-230.04785	1337.36377	-245.53705	-135.69083	1237.76660	-1023.07715	-70.94370	1226.25635	148.80843	-8.09580	-12.04625	236.65732	-208.17938	45.19738	-932.43640	77.35999	78.81719	-940.89056	-215.46332	-14.38607
395	3.283	894.68494	-231.69034	1339.87659	-246.39328	-135.23792	1239.04199	-1024.72668	-69.71976	1225.94324	124.62068	-8.80231	-12.10755	271.05273	-201.96980	42.41500	-902.90625	72.42320	81.82832	-965.53204	-215.97250	-14.73423
396	3.292	892.57806	-233.40810	1342.76404	-247.04498	-134.33694	1241.06201	-1026.41675	-68.33439	1226.05554	100.23727	-9.54995	-12.11718	306.00543	-195.18643	39.90267	-873.45178	66.85934	84.28324	-989.94452	-216.66403	-14.75250
397	3.300	890.38940	-235.25552	1345.95654	-247.60513	-133.07956	1243.75830	-1028.00037	-66.79150	1226.68896	75.72372	-10.35009	-12.10743	341.32520	-187.77170	37.69889	-844.12665	60.83547	86.08139	-1014.07318	-217.57062	-14.54433
398	3.308	888.15637	-237.28949	1349.37622	-248.12022	-131.60498	1247.03674	-1029.33899	-65.15709	1227.97534	51.12598	-11.15975	-12.13585	376.83917	-179.77983	35.85918	-815.12225	54.72472	87.23912	-1038.15833	-218.60083	-14.23597
399	3.317	885.91534	-239.53407	1352.94141	-248.56076	-130.04489	1250.80518	-1030.28601	-63.49926	1230.02551	26.43600	-11.97070	-12.22738	412.48721	-171.48695	34.59166	-786.61469	48.92781	87.84434	-1062.58521	-219.59973	-13.94552
400	3.325	883.70984	-241.95993	1356.57141	-248.84216	-128.48674	1254.99280	-1030.73096	-61.87191	1232.87524	1.62728	-12.80139	-12.33734	448.26703	-163.48143	34.35664	-758.72888	43.70718	87.99441	-1087.38770	-220.44499	-13.71372
401	3.333	881.59241	-244.50392	1360.19312	-248.86960	-126.97502	1259.54358	-1030.66858	-60.33315	1236.44214	-23.31319	-13.66282	-12.40728	483.89447	-156.56918	35.65906	-731.62292	39.19892	87.72873	-1112.36841	-221.07742	-13.48170
402	3.342	879.62079	-247.11148	1363.74585	-248.58191	-125.53018	1264.39319	-1030.21643	-58.97789	1240.51892	-48.39782	-14.56104	-12.41993	518.33337	-151.47247	38.47429	-705.57635	35.47083	87.01598	-1137.53992	-221.58328	-13.22092
403	3.350	877.84918	-249.75587	1367.18054	-247.96982	-124.15772	1269.44824	-1029.55017	-57.91946	1244.81836	-73.64621	-15.48289	-12.39454	549.73260	-148.51471	41.76923	-680.96399	32.55449	85.82816	-1162.90027	-222.13986	-12.96599
404	3.358	876.31348	-252.41586	1370.44592	-247.06497	-122.85539	1274.58386	-1028.81018	-57.20956	1249.06360	-99.06343	-16.37507	-12.37079	576.12610	-147.61853	43.87488	-658.12164	30.44301	84.18134	-1187.77185	-222.50012	-12.48997
405	3.367	875.01837	-255.05113	1373.47449	-245.91736	-121.62756	1279.65051	-1028.07556	-56.80394	1253.09961	-124.60019	-17.13642	-12.39686	596.48798	-148.62900	43.68335	-637.23602	29.08094	82.09285	-1210.87048	-221.91663	-11.09360
406	3.375	873.93909	-257.60382	1376.19409	-244.57764	-120.48946	1284.48779	-1027.41479	-56.62702	1256.94531	-150.06158	-17.61945	-12.50414	611.22833	-151.47849	41.47808	-618.36621	28.41875	79.54547	-1231.62354	-220.28265	-8.20317
407	3.383	873.03564	-260.00912	1378.55286	-243.08597	-119.45653	1288.93799	-1026.91382	-56.62592	1260.70740	-174.96964	-17.66602	-12.68804	621.66119	-155.95422	38.52679	-601.57568	28.46663	76.48492	-1251.39160	-219.01196	-4.24651
408	3.392	872.26849	-262.20676	1380.52454	-241.47134	-118.53345	1292.86060	-1026.61536	-56.70555	1264.42102	-198.54501	-17.21957	-12.89784	628.98901	-161.45506	36.02058	-587.00812	29.25803	72.81374	-1272.51477	-220.06769	-0.50894
409	3.400	871.60596	-264.15335	1382.09534	-239.76508	-117.70975	1296.14404	-1026.43970	-56.64698	1267.97681	-219.99838	-16.35578	-12.92509	633.70703	-167.10205	34.46927	-574.80640	30.79029	68.40336	-1295.76855	-224.16731	2.00349
410	3.408	871.02081	-265.82840	1383.25488	-238.01460	-116.95940	1298.71582	-1026.20972	-56.19462	1271.19336	-238.93448	-14.86808	-11.96415	635.64343	-172.07074	33.80682	-565.02289	33.03439	63.14193	-1319.32410	-230.25940	3.28797
411	3.417	870.48633	-267.23218	1383.99463	-236.28543	-116.24449	1300.53589	-1025.77551	-55.25856	1273.92334	-254.99915	-11.56377	-7.93545	634.22644	-175.80704	33.54008	-557.65906	36.02704	57.00056	-1340.21948	-236.55144	4.01104
412	3.425	869.98132	-268.38422	1384.30811	-234.65222	-115.52285	1301.57581	-1025.10754	-53.98802	1276.05750	-266.38010	-4.42006	2.17280	628.73346	-178.08936	32.52808	-552.76099	39.96394	50.07784	-1356.27002	-241.70444	4.82726
413	3.433	869.49902	-269.32510	1384.19385	-233.18185	-114.75491	1301.80823	-1024.28284	-52.63284	1277.49878	-269.33676	7.63209	19.73494	618.66772	-179.06792	29.06927	-550.44641	45.14724	42.55684	-1366.70239	-245.21594	6.05753
414	3.442	869.04852	-270.11642	1383.65894	-231.91669	-113.90555	1301.22021	-1023.41418	-51.35249	1278.21643	-260.97809	22.96960	41.82147	604.26691	-179.16792	22.09808	-550.88721	51.82190	34.61324	-1371.70459	-247.15140	7.74585
415	3.450	868.65125	-270.83102	1382.71753	-230.86847	-112.94562	1299.83118	-1022.58649	-50.14484	1278.28833	-242.32419	38.00423	62.27908	586.61414	-178.85904	12.66827	-554.36365	60.08224	26.37148	-1371.79224	-247.76883	9.82325
416	3.458	868.33453	-271.53329	1381.38977	-230.02097	-111.85541	1297.70020	-1021.83508	-48.92511	1277.83472	-217.34283	49.75780	76.06670	566.90875	-178.53641	3.68704	-561.32782	69.84641	18.00081	-1367.46143	-247.31374	12.21350
417	3.467	868.12244	-272.26495	1379.70386	-229.33804	-110.62360	1294.91577	-1021.17346	-47.66013	1276.92603	-189.54797	57.55057	82.32174	545.59601	-178.48587	-2.34980	-572.21509	80.72440	9.97771	-1359.10913	-245.97296	14.86472
418	3.475	868.03113	-273.04816	1377.70251	-228.77838	-109.24377	1291.57434	-1020.63184	-46.43111	1275.57410	-160.35837	62.63211	83.67046	522.57733	-178.82327	-5.08920	-586.97644	91.72974	3.16920	-1347.06787	-243.89531	17.74404
419	3.483	868.07269	-273.89764	1375.44800	-228.30972	-107.71194	1287.75940	-1020.26672	-45.39915	1273.78418	-129.91704	66.77846	83.46540	498.12628	-179.48016	-5.78771	-604.87897	101.21973	-1.64301	-1331.64990	-241.21793	20.82549
420	3.492	868.25903	-274.82642	1373.02295	-227.91757	-106.02464	1283.53601	-1020.14087	-44.73512	1271.58557	-98.38704	71.18372	83.74363	473.02264	-180.25928	-5.80754	-625.05591	107.61429	-4.38165	-1313.17053	-238.07870	24.08252
421	3.500	868.59802	-275.84207	1370.52454	-227.61618	-104.18398	1278.96436	-1020.27325	-44.53691	1269.00659	-66.35156	76.10889	84.91902	447.91568	-180.95374	-5.86602	-647.09290	110.52347	-5.65291	-1291.94958	-234.61739	27.48569
422	3.508	869.08344	-276.94244	1368.05603	-227.45705	-102.21155	1274.11853	-1020.59045	-44.75272	1266.02734	-34.49922	81.09280	86.49351	423.03671	-181.46745	-6.15108	-670.69739	110.94373	-6.18222	-1268.31030	-230.97424	31.00364
423	3.517	869.68567	-278.10971	1365.72192	-227.51947	-100.15485	1269.08997	-1020.95148	-45.18342	1262.59692	-3.27309	85.33440	87.77987	398.40207	-181.83453	-6.63303	-695.20001	110.24722	-6.43690	-1242.58044	-227.29398	34.60677
424	3.525	870.34979	-279.30298	1363.62842	-227.88811	-98.07550	1263.97266	-1021.23431	-45.56461	1258.71606	27.22341	88.03934	88.24402	373.97400	-182.16182	-7.20608	-719.84991	109.29349	-6.64697	-1215.10181	-223.73907	38.27411
425	3.533	871.00110	-280.46420	1361.88428	-228.63722	-96.02785	1258.85327	-1021.38446	-45.64483	1254.48071	57.12384	88.72421	87.66300	349.68689	-182.56189	-7.74902	-744.28589	108.37442	-6.93567	-1186.24207	-220.50572	41.99929
426	3.542	871.55756	-281.54556	1360.60059	-229.82300	-94.03648	1253.82092	-1021.39618	-45.26906	1250.05603	86.63513	87.38707	86.23873	325.48795	-183.09784	-8.20948	-768.51996	107.49928	-7.35310	-1156.38208	-217.81268	45.78246
427	3.550	871.94330	-282.52734	1359.88074	-231.46625	-92.07516	1248.99329	-1021.29163	-44.47300	1245.64075	115.91857	84.44096	84.53894	301.37643	-183.76070	-8.63831	-792.66919	106.60431	-7.85448	-1125.84167	-215.80951	49.58523
428	3.558	872.09485	-283.40417	1359.80493	-233.51872	-90.05917	1244.53149	-1021.12616	-43.47479	1241.44409	145.08032	80.51862	83.25787	277.39990	-184.49583	-9.12650	-816.78131	105.63092	-8.36082	-1094.72034	-214.37167	53.24072
429	3.567	871.96399	-284.16330	1360.42383	-235.83177	-87.88825	1240.61902	-1020.98010	-42.55025	1237.64880	174.22736	76.29785	82.93020	253.61047	-185.24937	-9.70369	-840.85925	104.56142	-8.81591	-1062.75964	-212.90025	56.38297
430	3.575	871.52374	-284.78293	1361.76184	-238.16133	-85.54222	1237.40906	-1020.92047	-41.91978	1234.35779	203.46048	72.30215	83.67672	229.96054	-186.01529	-10.27187	-864.94672	103.46619	-9.16155	-1029.50317	-210.47488	58.55886
431	3.583	870.77441	-285.24554	1363.82202	-240.23236	-83.13339	1234.98242	-1020.98352	-41.70108	1231.56787	232.81429	68.67618	85.11896	206.23984	-186.84834	-10.65391	-889.08954	102.42957	-9.42293	-994.81696	-206.48376	59.55258
432	3.592	869.74133	-285.54129	1366.58252	-241.84183	-80.84831	1233.34436	-1021.18494	-41.89497	1229.20935	262.30939	65.12874	86.59197	182.23257	-187.77205	-10.77502	-913.25653	101.43268	-9.77156	-959.21155	-201.09351	59.58583
433	3.600	868.46338	-285.66064	1369.99023	-242.93210	-78.85250	1232.44995	-1021.51324	-42.39331	1227.22107	292.08334	61.11420	87.48923	157.92700	-188.70193	-10.75404	-937.39862	100.45178	-10.28931	-923.52246	-194.96808	59.12741
434	3.608	866.98395	-285.59543	1373.96191	-243.58170	-77.24672	1232.23352	-1021.90570	-43.01688	1225.58459	322.35828	56.14096	87.45643	133.47876	-189.53484	-10.75867	-961.55286	99.63469	-10.74766	-888.39105	-188.67549	58.57308
435	3.617	865.35345	-285.34808	1378.39270	-243.93301	-76.06811	1232.63550	-1022.25421	-43.58113	1224.31653	353.21677	50.08887	86.43001	109.03168	-190.26018	-10.85332	-985.80249	99.23364	-10.78577	-854.09985	-182.44951	58.13208
436	3.625	863.63507	-284.93011	1383.16309	-244.11880	-75.29926	1233.61975	-1022.46814	-43.97810	1223.46973	384.46945	43.32645	84.62961	84.60489	-190.93446	-11.00479	-1010.18201	99.29285	-10.30490	-820.68884	-176.30479	57.88964
437	3.633	861.90442	-284.35077	1388.14612	-244.22102	-74.88490	1235.17688	-1022.53644	-44.23720	1223.14709	415.79736	36.45937	82.45043	60.10883	-191.60165	-11.15869	-1034.70190	99.46109	-9.60607	-788.07825	-170.21765	57.87492
438	3.642	860.24335	-283.61752	1393.21692	-244.26395	-74.76389	1237.31201	-1022.49579	-44.49287	1223.48987	447.00253	29.97139	80.25732	35.45831	-192.27495	-11.29465	-1059.39551	99.24387	-9.11825	-756.12823	-164.22668	58.06605
439	3.650	858.73462	-282.74921	1398.26111	-244.23129	-74.89510	1240.02905	-1022.34290	-44.85229	1224.62183	478.09290	24.12442	78.29533	10.64307	-192.95695	-11.42413	-1084.27856	98.39980	-9.06860	-724.72034	-158.42120	58.37606
440	3.658	857.45581	-281.77835	1403.17590	-244.08652	-75.26167	1243.31458	-1022.02466	-45.29956	1226.58936	509.11566	19.04907	76.81786	-14.30145	-193.65323	-11.54421	-1109.31079	97.07831	-9.37065	-693.86340	-152.88055	58.72444
441	3.667	856.47339	-280.74246	1407.86816	-243.78055	-75.85995	1247.12476	-1021.49890	-45.72823	1229.34412	539.85126	14.79433	76.13694	-39.34601	-194.38271	-11.60627	-1134.43494	95.68631	-9.72127	-663.74353	-147.67403	59.12162
442	3.675	855.83606	-279.67856	1412.25684	-243.25537	-76.68109	1251.37964	-1020.76868	-46.02766	1232.76196	569.52954	11.31920	76.32845	-64.48145	-195.14876	-11.54926	-1159.64905	94.54228	-9.88271	-634.75916	-142.94405	59.57249
443	3.683	855.57373	-278.62143	1416.27942	-242.45355	-77.69759	1255.96753	-1019.87152	-46.13366	1236.66443	596.77576	8.57755	76.86476	-89.70746	-195.90445	-11.36603	-1184.99500	93.66039	-9.87402	-607.49194	-139.00681	59.99100
444	3.692	855.69849	-277.59650	1419.89136	-241.32681	-78.86581	1260.75488	-1018.85516	-46.03051	1240.83765	620.03369	6.67346	76.65125	-115.02209	-196.60040	-11.12083	-1210.41028	92.96901	-9.78480	-582.49841	-136.29724	60.28280
445	3.700	856.20667	-276.60907	1423.05579	-239.84015	-80.13194	1265.59399	-1017.76270	-45.73316	1245.04980	638.36499	5.80004	74.59304	-140.34424	-197.23920	-10.91975	-1235.57581	92.58188	-9.44878	-560.17859	-135.09865	60.27671
446	3.708	857.07971	-275.65033	1425.73840	-237.98079	-81.42846	1270.33386	-1016.63422	-45.27301	1249.07446	651.94092	5.99022	70.30846	-165.38141	-197.85469	-10.90369	-1259.92578	92.75755	-8.31998	-540.91858	-135.41339	59.56676
447	3.717	858.28674	-274.71365	1427.91138	-235.77034	-82.67163	1274.83105	-1015.50702	-44.67654	1252.71912	661.72021	7.06982	64.30908	-189.69702	-198.50249	-11.24912	-1282.87036	93.63728	-5.71452	-525.14417	-137.15140	57.65889
448	3.725	859.78613	-273.79852	1429.55554	-233.26553	-83.77003	1278.96008	-1014.40198	-43.94388	1255.85059	668.70874	8.85854	57.46849	-213.09241	-199.31926	-12.03615	-1304.03247	95.02089	-1.33035	-513.03937	-140.20419	54.31455
449	3.733	861.52557	-272.90552	1430.66418	-230.54764	-84.64346	1282.61340	-1013.31470	-43.06167	1258.41272	673.47473	11.31111	50.42139	-235.88947	-200.61398	-12.86117	-1323.21484	96.50949	4.52571	-504.35614	-144.21791	49.75848
450	3.742	863.44342	-272.03412	1431.24573	-227.71669	-85.24516	1285.68884	-1012.22382	-42.04418	1260.42725	676.09656	14.48557	43.46016	-258.46246	-202.89206	-12.25690	-1340.16406	97.87570	11.27783	-498.64240	-148.58481	44.55626
451	3.750	865.47443	-271.18225	1431.32324	-224.89087	-85.56766	1288.07849	-1011.10150	-40.95889	1261.97168	676.33398	18.46904	36.78426	-279.87195	-206.64760	-7.54720	-1354.47656	99.11191	18.46500	-495.51288	-152.83165	39.15623
452	3.758	867.55579	-270.34363	1430.92590	-222.19278	-85.63824	1289.67004	-1009.92157	-39.91646	1263.14355	673.74512	23.31476	30.57485	-296.86279	-211.89830	3.74893	-1365.75928	100.13431	25.79581	-494.67761	-156.75420	33.56586
453	3.767	869.63568	-269.50955	1430.08472	-219.72127	-85.52533	1290.36938	-1008.66687	-39.03733	1264.02441	667.68506	28.91809	24.65632	-305.12769	-217.85757	21.40145	-1373.87280	100.56712	33.02528	-495.97540	-160.14571	27.53511
454	3.775	871.68579	-268.67969	1428.82751	-217.52852	-85.33523	1290.12891	-1007.33221	-38.41045	1264.64771	657.46338	34.83536	18.28848	-302.13123	-223.28119	41.73147	-1378.94824	99.97159	39.92072	-499.65778	-162.80789	20.85881
455	3.783	873.70642	-267.86395	1427.17603	-215.61452	-85.18105	1288.95923	-1005.91620	-38.06361	1264.98621	642.82214	40.15768	11.00070	-288.43250	-227.32585	60.03653	-1381.06885	98.40375	46.35509	-506.57483	-164.85904	13.53190
456	3.792	875.72095	-267.07315	1425.14758	-213.94096	-85.14883	1286.91895	-1004.41687	-37.96684	1264.96814	624.23792	43.73755	3.82372	-266.64880	-230.00812	73.53441	-1380.09961	96.48705	52.17628	-517.50659	-166.55644	6.02404
457	3.800	877.76764	-266.32047	1422.76111	-212.45900	-85.28151	1284.10413	-1002.84607	-38.05189	1264.50989	602.52747	45.05518	-1.38736	-239.79816	-231.77969	82.06193	-1375.92578	94.86705	56.93276	-532.25879	-167.69966	-0.52792
458	3.808	879.89136	-265.63596	1420.04272	-211.13367	-85.57704	1280.63977	-1001.24268	-38.22557	1263.54797	578.47083	44.81068	-4.02999	-210.24188	-232.85304	86.88494	-1368.46021	94.09686	60.14191	-550.03821	-167.70975	-4.88673
459	3.817	882.13257	-265.07162	1417.03015	-209.95389	-85.99559	1276.66406	-999.66217	-38.38715	1262.05835	553.16772	44.01581	-4.93613	-179.38641	-233.07309	89.38170	-1357.34912	94.84869	61.80818	-570.45227	-166.74869	-6.84997
460	3.825	884.51685	-264.68771	1413.77783	-208.93085	-86.47119	1272.31067	-998.15973	-38.45225	1260.05994	528.00177	42.91022	-4.97860	-147.94434	-232.25311	90.47148	-1342.21326	97.33978	62.22376	-593.42798	-166.28764	-7.51221
461	3.833	887.04474	-264.52780	1410.35938	-208.08774	-86.92975	1267.70642	-996.78687	-38.37364	1257.60803	503.66119	41.41139	-4.71671	-116.33411	-230.43512	90.61275	-1323.15649	100.84186	61.50132	-618.28058	-167.58333	-8.03137
462	3.842	889.68494	-264.59854	1406.86121	-207.44963	-87.31503	1262.97913	-995.59143	-38.15924	1254.79028	479.76431	39.86668	-4.68236	-84.88184	-227.86880	89.98373	-1300.64343	104.42735	59.75998	-643.66357	-170.13077	-8.66330
463	3.850	892.37225	-264.86343	1403.37842	-207.04785	-87.60983	1258.25769	-994.60626	-37.87108	1251.71838	455.63742	38.78479	-5.16826	-53.78455	-224.84563	88.66701	-1275.11816	107.73248	57.50174	-668.75195	-172.58275	-9.24060
464	3.858	895.01270	-265.24731	1400.01868	-206.93881	-87.84180	1253.66235	-993.84143	-37.58867	1248.50989	431.04214	38.31340	-6.05364	-22.98151	-221.55814	86.75259	-1247.01929	110.79892	55.52523	-693.69049	-174.15080	-9.77409
465	3.867	897.49420	-265.65576	1396.90369	-207.21979	-88.07975	1249.30054	-993.29523	-37.36108	1245.26440	406.18982	38.23849	-7.03460	7.86664	-218.05151	84.33286	-1216.96899	113.68590	54.55974	-718.74634	-174.63039	-10.39196
466	3.875	899.70190	-266.01041	1394.16064	-208.01549	-88.43040	1245.26794	-992.96600	-37.18491	1242.05139	381.38599	38.27002	-7.88188	39.21103	-214.24966	81.48531	-1185.72021	116.24147	54.93264	-743.75836	-174.31476	-11.09697
467	3.883	901.53638	-266.27765	1391.90796	-209.42053	-89.02365	1241.64380	-992.84265	-37.01189	1238.92126	356.78812	38.22649	-8.52237	71.38666	-210.01866	78.28965	-1153.86414	118.02380	56.45671	-768.40247	-173.92540	-11.65903
468	3.892	902.92987	-266.46515	1390.23938	-211.41214	-89.95576	1238.48914	-992.89282	-36.77091	1235.93311	332.41724	38.05591	-9.01436	104.48453	-205.23343	74.81902	-1121.62781	118.58142	58.63834	-792.67175	-173.92833	-11.88222
469	3.900	903.85510	-266.59192	1389.21570	-213.78242	-91.20524	1235.86560	-993.07153	-36.39657	1233.17383	308.23224	37.76846	-9.46068	138.36710	-199.83276	71.12882	-1088.97461	117.83096	61.03727	-816.93079	-174.22635	-11.92020
470	3.908	904.32013	-266.66437	1388.87036	-216.16072	-92.59998	1233.85925	-993.33240	-35.84959	1230.75708	284.12939	37.37004	-9.91995	172.78571	-193.87811	67.31317	-1055.87524	116.02144	63.49247	-841.50928	-174.60608	-12.05331
471	3.917	904.35553	-266.68210	1389.21960	-218.14900	-93.89230	1232.56824	-993.62238	-35.10931	1228.79504	259.96301	36.86978	-10.38454	207.53763	-187.54506	63.54971	-1022.49188	113.47040	66.09424	-866.50739	-175.00819	-12.32491
472	3.925	904.00183	-266.65884	1390.26184	-219.48770	-94.87719	1232.05835	-993.87317	-34.15478	1227.35669	235.64214	36.31650	-10.80482	242.57343	-180.97702	60.01541	-989.15417	110.38036	68.94472	-891.81165	-175.43512	-12.62050
473	3.933	903.30310	-266.62949	1391.96838	-220.12804	-95.43761	1232.34045	-994.01880	-32.97144	1226.46753	211.18207	35.75711	-11.13298	277.93793	-174.17809	56.80419	-956.17828	106.69414	71.91183	-917.11890	-175.93161	-12.90518
474	3.942	902.30450	-266.63776	1394.28308	-220.18336	-95.52280	1233.38940	-994.04120	-31.57634	1226.14868	186.61259	35.15952	-11.36132	313.58618	-167.05779	53.94930	-923.67871	102.15193	74.66415	-942.20184	-176.58313	-13.22878
475	3.950	901.05029	-266.72211	1397.13342	-219.84256	-95.13134	1235.16760	-994.00299	-30.02747	1226.42969	161.88470	34.45403	-11.50689	349.32965	-159.45255	51.40172	-891.57800	96.59074	76.91565	-967.01801	-177.41928	-13.57941
476	3.958	899.58704	-266.91602	1400.44336	-219.30681	-94.30173	1237.62659	-994.02216	-28.40472	1227.31775	136.93452	33.64291	-11.57064	385.01627	-151.10724	49.00690	-859.80994	90.12712	78.54918	-991.58057	-178.38310	-13.82626
477	3.967	897.96686	-267.24899	1404.13721	-218.73326	-93.10466	1240.70923	-994.19360	-26.78197	1228.78198	111.76711	32.79745	-11.55138	420.78580	-141.80188	46.66957	-828.44421	83.10592	79.58053	-1016.06866	-179.33215	-13.85302
478	3.975	896.24713	-267.73877	1408.13257	-218.18257	-91.64520	1244.35889	-994.52063	-25.24399	1230.78223	86.43831	31.96507	-11.49570	457.11633	-131.63751	44.65547	-797.65015	75.97325	80.08848	-1040.78943	-180.08189	-13.68892
479	3.983	894.48706	-268.38950	1412.34131	-217.61816	-90.04298	1248.51965	-994.90771	-23.94700	1233.30249	61.00484	31.13274	-11.48213	494.37021	-121.27046	43.74213	-767.59741	69.16721	80.15935	-1065.85547	-180.61113	-13.42403
480	3.992	892.74146	-269.19678	1416.67554	-216.95888	-88.39349	1253.13196	-995.21246	-23.13880	1236.34790	35.48850	30.27686	-11.53052	531.97388	-111.83311	44.81991	-738.35486	63.05096	79.87136	-1091.19995	-181.13724	-13.08377
481	4.000	891.05206	-270.14612	1421.05225	-216.13068	-86.75813	1258.12549	-995.32184	-23.10255	1239.89746	9.87815	29.40541	-11.57245	567.97644	-104.41328	47.89970	-709.93054	57.88231	79.31199	-1116.79236	-181.86420	-12.70877
482	4.008	889.44373	-271.21393	1425.39648	-215.09262	-85.18025	1263.40869	-995.20667	-24.07147	1243.84033	-15.84689	28.52905	-11.54738	599.66400	-99.41632	51.45166	-682.46033	53.80996	78.57893	-1142.61328	-182.77812	-12.45825
483	4.017	887.92761	-272.37723	1429.64771	-213.84511	-83.69489	1268.86096	-994.91663	-26.15684	1247.95911	-41.71463	27.64026	-11.47983	625.00085	-96.54323	53.24802	-656.27338	50.87921	77.71471	-1168.58081	-183.79535	-12.45959
484	4.025	886.50482	-273.61487	1433.76172	-212.42192	-82.32722	1274.33154	-994.52881	-29.22629	1252.00586	-67.74123	26.77509	-11.43937	643.78601	-95.45106	52.19954	-631.74329	49.04222	76.65889	-1194.51758	-185.00223	-12.50597
485	4.033	885.16718	-274.89822	1437.70532	-210.87306	-81.09233	1279.64832	-994.09174	-32.64151	1255.80957	-93.83620	26.07600	-11.47918	657.54620	-96.16631	49.15728	-609.13867	48.18742	75.28943	-1219.96655	-186.58878	-11.94557
486	4.042	883.89673	-276.18414	1441.44678	-209.25116	-80.00317	1284.63159	-993.60681	-35.19213	1259.31238	-119.64731	25.75555	-11.61411	668.30591	-98.78191	45.90358	-588.62006	48.15796	73.45048	-1244.08569	-188.60106	-10.00863
487	4.050	882.66675	-277.41483	1444.95093	-207.60364	-79.07654	1289.11523	-993.07062	-35.81381	1262.53711	-144.47250	25.96298	-11.78301	677.31342	-103.04253	43.68486	-570.34180	48.75005	70.94424	-1265.87891	-190.88895	-6.37871
488	4.058	881.44562	-278.52335	1448.18152	-205.97089	-78.33118	1292.96545	-992.53418	-34.56374	1265.55359	-167.42119	26.68597	-11.72215	684.64343	-108.33901	42.69370	-554.51794	49.76601	67.55363	-1284.51147	-193.24132	-1.44609
489	4.067	880.20007	-279.44537	1451.10474	-204.39351	-77.78503	1296.08752	-992.09137	-32.50381	1268.41467	-187.72839	27.98630	-10.64183	689.65448	-113.92303	42.51138	-541.35266	51.11790	63.09930	-1299.44189	-195.49438	3.97812
490	4.075	878.89697	-280.13437	1453.69287	-202.92192	-77.44675	1298.41833	-991.80914	-30.67205	1271.05530	-204.61453	30.65036	-6.67658	691.54883	-119.07927	42.54498	-530.91589	52.88227	57.52535	-1310.41541	-197.55780	9.13859
491	4.083	877.50549	-280.56628	1455.92505	-201.61772	-77.29845	1299.91284	-991.68518	-29.51313	1273.29932	-216.31161	36.41106	3.01471	689.58569	-123.28926	41.75638	-523.12048	55.27181	50.95535	-1317.41309	-199.40018	13.61472
492	4.092	876.00348	-280.73019	1457.78027	-200.53911	-77.28913	1300.54346	-991.65881	-29.02607	1274.98816	-219.60913	46.67766	20.09898	683.32391	-126.38238	38.36531	-517.81732	58.52879	43.65390	-1320.57300	-201.02386	17.31403
493	4.100	874.38409	-280.63116	1459.23474	-199.70073	-77.34801	1300.30518	-991.64746	-29.03017	1276.05469	-211.85242	60.67233	42.24989	673.08948	-128.50745	30.85374	-514.95953	62.82796	35.92943	-1320.09973	-202.44298	20.31982
494	4.108	872.66174	-280.30576	1460.26917	-199.03700	-77.40225	1299.21350	-991.57867	-29.30176	1276.49963	-193.69789	75.41142	63.59268	660.04419	-129.89893	19.84502	-514.75635	68.29160	28.03296	-1316.20764	-203.67155	22.75727
495	4.117	870.87256	-279.81860	1460.87585	-198.43076	-77.38605	1297.30200	-991.39087	-29.62096	1276.35876	-168.78883	87.92059	78.81423	645.42102	-130.69452	8.47549	-517.67285	74.98774	20.11691	-1309.09937	-204.72049	24.73517
496	4.125	869.06787	-279.24023	1461.06262	-197.79401	-77.23975	1294.62817	-991.02405	-29.80827	1275.67175	-140.78622	97.20529	86.56362	629.49316	-131.01465	0.16555	-524.24438	82.79655	12.38379	-1298.96729	-205.59866	26.34005
497	4.133	867.30756	-278.63037	1460.85107	-197.11034	-76.91060	1291.27551	-990.43396	-29.78452	1274.44788	-111.46655	104.11879	89.05816	611.39001	-131.14221	-3.92847	-534.73328	91.17879	5.38911	-1285.99988	-206.31424	27.64697
498	4.142	865.66162	-278.03278	1460.27148	-196.41229	-76.36214	1287.34656	-989.62756	-29.59383	1272.66492	-81.17792	109.99420	89.38043	590.22192	-131.45581	-5.04068	-548.75195	98.98782	0.01009	-1270.38489	-206.87538	28.72878
499	4.150	864.21069	-277.47949	1459.36121	-195.74631	-75.57751	1282.95032	-988.69354	-29.36026	1270.30518	-50.04597	115.67386	89.48186	566.32458	-132.11308	-5.02717	-565.46924	104.78726	-3.24341	-1252.31201	-207.28987	29.65939
500	4.158	863.03723	-277.00266	1458.16321	-195.15680	-74.54988	1278.19031	-987.79608	-29.22642	1267.38672	-18.45361	121.33382	89.91412	541.05957	-132.92676	-5.03101	-584.49341	107.75812	-4.78626	-1231.97205	-207.56441	30.51350
501	4.167	862.20923	-276.64447	1456.72009	-194.68353	-73.27631	1273.16174	-987.11426	-29.30609	1263.96765	13.17238	126.69083	90.45546	515.61688	-133.61920	-5.36015	-605.99542	108.27902	-5.51021	-1209.55554	-207.70471	31.36557
502	4.175	861.75732	-276.45135	1455.07483	-194.36797	-71.77106	1267.95410	-986.76392	-29.63786	1260.13025	44.59386	131.25388	90.69189	490.43964	-134.08102	-5.89942	-629.72571	107.51004	-5.98318	-1185.25061	-207.71852	32.29079
503	4.183	861.65961	-276.45926	1453.27710	-194.27065	-70.09483	1262.64868	-986.75824	-30.15150	1255.95728	75.73006	134.55170	90.28816	465.54855	-134.37144	-6.46260	-654.69727	106.49873	-6.32451	-1159.23779	-207.62294	33.36948
504	4.192	861.84814	-276.68604	1451.39185	-194.49072	-68.36433	1257.32532	-987.02374	-30.69617	1251.54321	106.52087	136.32697	89.12993	440.90930	-134.61885	-6.94627	-679.91870	105.65298	-6.56363	-1131.68958	-207.45253	34.69361
505	4.200	862.22723	-277.12775	1449.50317	-195.16234	-66.69438	1252.08069	-987.44440	-31.13054	1247.04810	136.87393	136.59724	87.39787	416.48096	-134.97009	-7.34761	-704.91241	104.87099	-6.81474	-1102.78406	-207.25322	36.36696
506	4.208	862.68787	-277.74683	1447.70959	-196.41718	-65.08822	1247.05103	-987.91321	-31.40866	1242.71997	166.72101	135.57590	85.47309	392.19031	-135.53780	-7.72026	-729.62152	103.97081	-7.18053	-1072.74634	-207.03412	38.47976
507	4.217	863.11426	-278.46088	1446.11169	-198.32588	-63.37991	1242.42737	-988.37952	-31.59795	1238.79712	196.09074	133.57944	83.75751	367.96948	-136.33727	-8.12093	-754.13251	102.91496	-7.65562	-1041.90564	-206.66153	41.04051
508	4.225	863.39429	-279.16458	1444.80884	-200.83702	-61.32632	1238.43640	-988.86169	-31.83064	1235.36633	225.09926	130.99568	82.56214	343.78592	-137.29660	-8.57623	-778.53436	101.77597	-8.13402	-1010.69263	-205.75769	43.88883
509	4.233	863.43225	-279.77725	1443.90881	-203.75000	-58.80953	1235.27563	-989.41895	-32.24294	1232.36707	253.88327	128.22092	82.02742	319.64349	-138.31946	-9.07440	-802.89960	100.63857	-8.50305	-979.45544	-203.78738	46.69250
510	4.242	863.15656	-280.26395	1443.52405	-206.76802	-55.96249	1233.04919	-990.11285	-32.93443	1229.72510	282.56845	125.46556	82.03255	295.56854	-139.31866	-9.58393	-827.26575	99.52609	-8.77069	-948.19360	-200.40259	49.09408
511	4.250	862.52197	-280.62326	1443.74939	-209.61809	-53.09829	1231.74854	-990.97968	-33.94392	1227.42920	311.28375	122.60916	82.21793	271.53632	-140.24944	-10.06154	-851.64545	98.39124	-9.07781	-916.59833	-195.71393	50.87152
512	4.258	861.51050	-280.87436	1444.63770	-212.15587	-50.54340	1231.27722	-992.00830	-35.24037	1225.51672	340.15698	119.31430	82.16068	247.40546	-141.13580	-10.43802	-876.06519	97.21421	-9.50750	-884.43762	-190.15744	51.96025
513	4.267	860.13190	-281.04297	1446.19080	-214.38350	-48.52306	1231.49585	-993.13611	-36.73660	1224.04602	369.26413	115.28596	81.52562	223.02158	-141.99792	-10.66473	-900.56610	96.15274	-9.89809	-851.79572	-184.16289	52.39457
514	4.275	858.42395	-281.14264	1448.36938	-216.38594	-47.12985	1232.26794	-994.27344	-38.32509	1223.07935	398.61618	110.45448	80.10073	198.37439	-142.78677	-10.76868	-925.16626	95.51446	-9.98447	-818.96906	-177.99120	52.26734
515	4.283	856.44977	-281.17609	1451.10840	-218.24377	-46.34659	1233.49695	-995.32697	-39.92232	1222.68201	428.25012	104.97015	77.83330	173.57880	-143.45685	-10.79759	-949.85406	95.45357	-9.70521	-786.28857	-171.77075	51.70930
516	4.292	854.28790	-281.15497	1454.32507	-219.97620	-46.09221	1235.14001	-996.21405	-41.50565	1222.93872	458.28183	99.07338	74.92988	148.73294	-144.03387	-10.75850	-974.63745	95.71197	-9.25248	-754.03815	-165.58688	50.88712
517	4.300	852.02008	-281.10431	1457.92151	-221.53702	-46.25633	1237.20093	-996.87921	-43.10699	1223.94666	488.76245	93.03043	71.93079	123.81570	-144.57986	-10.65720	-999.54858	95.77283	-8.89374	-722.43152	-159.54489	50.02932
518	4.308	849.72443	-281.05316	1461.78870	-222.85068	-46.71115	1239.71216	-997.30615	-44.75300	1225.76672	519.46790	87.14647	69.61336	98.73477	-145.14130	-10.55522	-1024.59949	95.26508	-8.82279	-691.60712	-153.79199	49.44281
519	4.317	847.47266	-281.02896	1465.81177	-223.85205	-47.32320	1242.71484	-997.51746	-46.41496	1228.38110	549.78625	81.69757	68.65349	73.46365	-145.72873	-10.53716	-1049.80566	94.18150	-9.06540	-661.66443	-148.48917	49.42516
520	4.325	845.32538	-281.05231	1469.87891	-224.49796	-47.98459	1246.23877	-997.56085	-48.01153	1231.69751	578.67432	76.80106	69.18102	48.05298	-146.32414	-10.61586	-1075.21216	92.84358	-9.41498	-632.77948	-143.74728	50.03539
521	4.333	843.33093	-281.13177	1473.88977	-224.75966	-48.64415	1250.27991	-997.49011	-49.44656	1235.57520	604.75830	72.42987	70.52579	22.53302	-146.90900	-10.71895	-1100.82825	91.65638	-9.60572	-605.32190	-139.63397	50.95501
522	4.342	841.53247	-281.26782	1477.75659	-224.62762	-49.30405	1254.78552	-997.35364	-50.65369	1239.84131	626.76025	68.56824	71.41793	-3.12244	-147.48450	-10.77217	-1126.60376	90.80321	-9.59461	-579.80554	-136.29022	51.71180
523	4.350	839.97070	-281.45911	1481.39966	-224.11952	-49.98843	1259.65210	-997.19312	-51.60998	1244.29907	644.12012	65.21799	70.63990	-28.95361	-148.06302	-10.73621	-1152.47253	90.27305	-9.47522	-556.65344	-133.94794	52.03043
524	4.358	838.67664	-281.70135	1484.74561	-223.27069	-50.71727	1264.73889	-997.04968	-52.31376	1248.73596	657.28711	62.27267	67.72899	-54.94598	-148.65979	-10.59017	-1178.26489	90.08285	-9.17136	-536.00146	-132.80122	51.88697
525	4.367	837.66449	-281.98483	1487.73535	-222.11978	-51.49630	1269.88379	-996.97205	-52.76494	1252.93445	667.31592	59.56586	63.15000	-80.94879	-149.29581	-10.38559	-1203.51709	90.29253	-8.31020	-517.80432	-133.00076	51.30421
526	4.375	836.93030	-282.29520	1490.33582	-220.70705	-52.31022	1274.91943	-997.01074	-52.95740	1256.69019	675.15186	56.99879	57.78657	-106.59064	-149.97502	-10.34675	-1227.56201	90.83294	-6.37135	-502.19006	-134.74561	50.16859
527	4.383	836.45374	-282.61401	1492.53857	-219.07944	-53.11708	1279.68274	-997.19501	-52.87376	1259.84351	681.27356	54.55450	52.29623	-131.32410	-150.67210	-10.84502	-1250.03345	91.44249	-3.05716	-489.58099	-138.22160	48.26513
528	4.392	836.19775	-282.92026	1494.34497	-217.29254	-53.85773	1284.02112	-997.51270	-52.49274	1262.31165	685.79724	52.30850	46.95048	-154.78918	-151.45563	-12.10247	-1271.07556	91.96545	1.54906	-480.24713	-143.49170	45.51839
529	4.400	836.11102	-283.19165	1495.75659	-215.41165	-54.47158	1287.79785	-997.90857	-51.81454	1264.10559	688.66956	50.41116	41.95276	-177.25580	-152.78729	-13.59189	-1290.72803	92.57341	7.23048	-473.84094	-150.41942	42.10628
530	4.408	836.13550	-283.40204	1496.77893	-213.50987	-54.90268	1290.89502	-998.29614	-50.89397	1265.32153	689.65332	48.94417	37.69186	-199.21948	-155.69385	-13.31857	-1308.41748	93.42142	13.74855	-469.95349	-158.30161	38.14004
531	4.417	836.21387	-283.52121	1497.42651	-211.65984	-55.11421	1293.20581	-998.57428	-49.86223	1266.10864	688.16748	47.83936	34.44217	-219.70428	-161.27998	-7.85703	-1323.34802	94.31757	20.71325	-469.00262	-165.77635	33.39560
532	4.425	836.29370	-283.52206	1497.72192	-209.92627	-55.11426	1294.63318	-998.64380	-48.91289	1266.62231	683.30505	47.03197	31.61203	-235.12994	-169.66884	5.61298	-1334.98804	94.95515	27.73988	-471.46381	-172.08679	27.82061
533	4.433	836.33044	-283.39075	1497.69495	-208.35738	-54.96157	1295.10510	-998.42023	-48.23901	1266.97607	674.28418	46.67992	27.48041	-241.11798	-179.38181	26.27207	-1343.03113	95.24963	34.68494	-476.75195	-178.02522	21.94780
534	4.442	836.29260	-283.13425	1497.38086	-206.97598	-54.74812	1294.59741	-997.85376	-47.95287	1267.20984	661.13770	47.05917	20.44749	-235.70959	-188.00620	49.27441	-1347.28223	95.30128	41.41512	-484.07617	-184.54950	16.16067
535	4.450	836.16852	-282.77771	1496.80945	-205.78152	-54.57172	1293.13708	-996.95929	-48.05192	1267.28735	644.80774	48.03401	11.12413	-220.26581	-193.75500	69.08173	-1347.71155	95.24500	47.55437	-493.62964	-191.25510	10.07911
536	4.458	835.96906	-282.35165	1495.99207	-204.76207	-54.49843	1290.78943	-995.83344	-48.44765	1267.11584	626.11719	48.85445	2.56514	-197.80530	-196.48489	82.88712	-1344.44531	95.26966	52.69496	-506.41809	-196.87671	3.41463
537	4.467	835.72095	-281.88669	1494.93054	-203.90988	-54.53761	1287.64661	-994.63647	-49.00745	1266.57922	604.88367	48.94743	-2.51741	-171.24213	-197.22578	91.07744	-1337.69104	95.65848	56.63070	-523.18860	-200.56361	-2.87664
538	4.475	835.45660	-281.42236	1493.64661	-203.23415	-54.65869	1283.82605	-993.54895	-49.58221	1265.56836	580.77307	48.58856	-4.23256	-142.63959	-196.97820	95.55048	-1327.64258	96.74315	59.28481	-543.63086	-202.47424	-7.18878
539	4.483	835.20691	-281.01373	1492.19189	-202.76190	-54.82845	1279.47034	-992.72443	-50.04090	1264.00903	554.71545	48.20950	-4.51278	-113.17584	-196.12170	98.06398	-1314.33093	98.77592	60.65107	-566.76978	-203.52338	-9.04697
540	4.492	834.99854	-280.72308	1490.62720	-202.53000	-55.02997	1274.73682	-992.25220	-50.31068	1261.89111	528.53027	47.62225	-4.76328	-83.47223	-194.64333	99.59818	-1297.64270	101.74425	60.88596	-591.53516	-204.57741	-9.44090
541	4.500	834.85229	-280.60406	1489.00354	-202.57280	-55.26113	1269.78479	-992.13556	-50.39626	1259.28735	503.31137	46.50983	-5.28699	-53.95282	-192.53300	100.50001	-1277.56934	105.31361	60.29566	-616.80688	-205.79364	-9.54243
542	4.508	834.77295	-280.69055	1487.36438	-202.91087	-55.52837	1264.76184	-992.30054	-50.37685	1256.34241	478.87259	45.05756	-5.96571	-24.96436	-189.91776	100.83834	-1254.38977	109.04578	59.27777	-641.64697	-206.80470	-9.82834
543	4.517	834.73572	-280.99365	1485.75830	-203.55435	-55.83978	1259.79651	-992.64319	-50.37800	1253.23022	454.55170	43.72690	-6.67419	3.34082	-186.98024	100.62769	-1228.66528	112.61960	58.40351	-665.84015	-207.36841	-10.24512
544	4.525	834.68311	-281.49976	1484.24451	-204.52411	-56.19347	1254.99902	-993.08923	-50.51077	1250.10168	430.00842	42.78787	-7.33610	31.15778	-183.84882	99.89856	-1201.14575	115.77954	58.37168	-689.94348	-207.56642	-10.73008
545	4.533	834.53613	-282.16797	1482.89221	-205.86801	-56.57044	1250.47046	-993.61926	-50.81152	1247.05432	405.34409	42.19081	-7.92882	58.98416	-180.52913	98.69854	-1172.58667	118.26596	59.66880	-714.41821	-207.60114	-11.34213
546	4.542	834.21033	-282.93259	1481.77661	-207.64879	-56.95454	1246.30896	-994.24744	-51.23050	1244.13867	380.80820	41.73715	-8.46375	87.33810	-176.91974	97.07510	-1143.50122	119.86948	62.27159	-739.09344	-207.67191	-12.00159
547	4.550	833.63019	-283.71939	1480.97070	-209.90361	-57.37041	1242.60498	-994.99152	-51.66179	1241.37854	356.52298	41.29433	-8.96622	116.48526	-172.94115	95.07903	-1114.03662	120.41408	65.71309	-763.68579	-207.93896	-12.52676
548	4.558	832.74194	-284.46588	1480.53418	-212.59593	-57.88197	1239.43457	-995.86407	-51.97726	1238.78125	332.45108	40.83522	-9.47566	146.39374	-168.62935	92.77927	-1084.11450	119.73569	69.43428	-788.19464	-208.42647	-12.86691
549	4.567	831.52258	-285.13062	1480.50439	-215.58302	-58.52018	1236.86658	-996.87073	-52.05279	1236.34082	308.50528	40.35387	-10.01585	176.87656	-164.08632	90.24572	-1053.73279	117.77550	73.08553	-812.67798	-208.94392	-13.09014
550	4.575	829.98273	-285.69247	1480.89490	-218.62141	-59.21356	1234.98096	-997.99860	-51.78622	1234.04968	284.61420	39.82689	-10.55375	207.77454	-159.39888	87.52621	-1023.13416	114.65123	76.57198	-837.02362	-209.33324	-13.32972
551	4.583	828.16003	-286.14865	1481.69727	-221.42941	-59.81738	1233.85974	-999.21008	-51.10912	1231.93445	260.74359	39.23242	-11.02459	239.03757	-154.63240	84.67822	-992.68054	110.58827	79.91225	-860.98993	-209.77098	-13.70095
552	4.592	826.10535	-286.51682	1482.88538	-223.79135	-60.19795	1233.55359	-1000.45081	-49.99776	1230.08850	236.92303	38.57214	-11.39485	270.67279	-149.82666	81.79584	-962.57593	105.78119	83.05964	-884.52600	-210.51411	-14.14451
553	4.600	823.87097	-286.83765	1484.42017	-225.63844	-60.25945	1234.06604	-1001.65607	-48.47408	1228.65649	213.19185	37.86110	-11.67433	302.69617	-144.89450	78.94382	-932.72815	100.34201	85.84654	-908.04065	-211.49487	-14.45224
554	4.608	821.50897	-287.16794	1486.24902	-227.04515	-59.92645	1235.36682	-1002.75970	-46.59732	1227.78589	189.46651	37.08102	-11.87863	335.07782	-139.59288	76.10212	-902.89899	94.37151	88.13121	-932.07037	-212.43332	-14.47660
555	4.617	819.07568	-287.56287	1488.30750	-228.15393	-59.15568	1237.41113	-1003.73029	-44.46263	1227.58459	165.55769	36.19855	-12.00343	367.65814	-133.63501	73.17597	-872.96204	88.02397	89.92137	-956.68774	-213.20026	-14.28960
556	4.625	816.63257	-288.06137	1490.52295	-229.09280	-57.95572	1240.14819	-1004.61243	-42.19972	1228.09619	141.35013	35.24989	-12.03891	400.26044	-126.71925	69.99832	-843.02191	81.49326	91.27061	-981.50482	-213.88914	-14.12191
557	4.633	814.23816	-288.68234	1492.82117	-229.92661	-56.36787	1243.52356	-1005.51172	-39.95313	1229.29578	116.87651	34.32010	-12.00144	432.95816	-118.58058	66.46008	-813.35962	74.93269	92.12759	-1006.20752	-214.61366	-14.14838
558	4.642	811.93921	-289.42511	1495.13049	-230.64713	-54.43533	1247.48340	-1006.51215	-37.84417	1231.12122	92.23504	33.44260	-11.94448	466.12360	-109.25130	62.83218	-784.25861	68.43890	92.36610	-1030.82019	-215.39204	-14.33795
559	4.650	809.76709	-290.27472	1497.38721	-231.19870	-52.20116	1251.97290	-1007.60376	-35.94425	1233.51099	67.50681	32.59833	-11.92480	500.04602	-99.31190	59.94806	-755.87225	62.24270	91.95006	-1055.45837	-216.20372	-14.48163
560	4.658	807.74060	-291.21643	1499.53931	-231.52184	-49.72195	1256.92371	-1008.69049	-34.28171	1236.41418	42.71995	31.77902	-11.94347	534.24487	-89.83256	58.84689	-728.31732	56.73388	90.96208	-1080.06567	-217.03664	-14.37073
561	4.667	805.87250	-292.24316	1501.54626	-231.58603	-47.06903	1262.24084	-1009.66058	-32.86019	1239.77795	17.84738	30.98524	-11.94601	567.03125	-81.87779	59.83363	-701.84674	52.15362	89.46602	-1104.57117	-217.84267	-14.00323
562	4.675	804.17279	-293.34659	1503.37463	-231.39896	-44.32137	1267.79785	-1010.44434	-31.67757	1243.52527	-7.16054	30.20688	-11.90282	595.92627	-75.88647	61.71315	-676.80164	48.57790	87.49121	-1129.17480	-218.55927	-13.57741
563	4.683	802.64471	-294.50818	1505.00085	-230.99628	-41.55711	1273.44409	-1011.02264	-30.75334	1247.52283	-32.33600	29.45863	-11.85482	618.85077	-71.59213	62.37469	-653.43042	46.17859	85.09078	-1154.09265	-219.27875	-13.22464
564	4.692	801.28271	-295.69720	1506.41870	-230.42412	-38.84381	1279.01575	-1011.41699	-30.14156	1251.57373	-57.66528	28.81407	-11.87725	635.21912	-68.57196	60.53585	-631.87219	45.16326	82.29869	-1179.08374	-220.24974	-12.89242
565	4.700	800.07471	-296.86832	1507.63684	-229.72632	-36.23278	1284.34875	-1011.68829	-29.89985	1255.46130	-83.02925	28.40694	-12.05237	646.02289	-66.72945	56.77039	-612.28467	45.58614	79.08986	-1203.49902	-221.70139	-12.47546
566	4.708	799.00281	-297.96259	1508.66492	-228.93716	-33.75516	1289.28833	-1011.92700	-30.01494	1259.02722	-108.08305	28.39996	-12.46257	652.85431	-66.22942	52.74343	-594.90424	47.39297	75.36858	-1226.56079	-223.89415	-11.79617
567	4.717	798.04004	-298.91339	1509.50195	-228.07870	-31.41924	1293.70056	-1012.21936	-30.33396	1262.23669	-132.18217	28.87114	-13.10194	656.81378	-67.10951	49.71941	-579.99097	50.50135	70.95938	-1247.51245	-227.21255	-10.52926
568	4.725	797.15082	-299.65765	1510.14404	-227.16873	-29.22184	1297.48010	-1012.60938	-30.60169	1265.14978	-154.52554	29.79424	-13.62844	658.19275	-69.02145	47.90284	-567.72845	54.79245	65.67909	-1265.79346	-231.97011	-8.36224
569	4.733	796.29932	-300.15060	1510.61255	-226.23759	-27.16847	1300.55310	-1013.07458	-30.59586	1267.80640	-174.39609	31.51880	-12.90174	656.82422	-71.28346	46.83482	-558.14600	60.11800	59.46469	-1281.15112	-238.20551	-5.17780
570	4.742	795.45905	-300.36829	1510.97290	-225.33444	-25.27800	1302.86963	-1013.52710	-30.20714	1270.15430	-190.85796	35.54761	-8.50711	652.42456	-73.10175	45.77963	-551.13367	66.33611	52.43632	-1293.56079	-245.71371	-1.04665
571	4.750	794.61115	-300.28925	1511.30029	-224.51216	-23.56934	1304.38843	-1013.86340	-29.43140	1272.09106	-201.76013	44.25354	2.56512	644.71667	-73.84842	43.46724	-546.55701	73.35423	44.86174	-1303.08545	-254.18195	3.87297
572	4.758	793.73212	-299.87500	1511.60681	-223.80814	-22.04692	1305.07239	-1014.04315	-28.36166	1273.53418	-203.79675	58.71173	21.18166	633.61603	-73.39827	38.17706	-544.37555	81.14226	37.05270	-1309.79065	-263.28522	9.41027
573	4.767	792.79163	-299.08841	1511.81055	-223.23753	-20.69505	1304.90063	-1014.10510	-27.15508	1274.42859	-194.98195	76.82274	43.76989	619.46124	-72.26277	29.06129	-544.67712	89.66456	29.22482	-1313.72021	-272.71777	15.40831
574	4.775	791.76843	-297.94382	1511.78857	-222.79364	-19.48021	1303.87732	-1014.10004	-25.93741	1274.73218	-176.84076	94.50018	64.06395	602.91797	-71.22873	17.49485	-547.67310	98.77097	21.44843	-1314.90259	-282.19037	21.72306
575	4.783	790.66571	-296.51926	1511.45667	-222.45016	-18.35791	1302.02942	-1014.03766	-24.72849	1274.43713	-153.13983	108.72163	77.58041	584.49133	-70.79248	6.62521	-553.71240	108.13968	13.84363	-1313.36011	-291.41992	28.21575
576	4.792	789.50934	-294.91223	1510.79004	-222.17210	-17.28163	1299.40588	-1013.90515	-23.46929	1273.58020	-126.92680	119.07713	84.11507	564.15479	-70.97089	-0.77969	-563.17542	117.21269	6.89196	-1309.11597	-300.12363	34.74813
577	4.800	788.34418	-293.20346	1509.79834	-221.93144	-16.20552	1296.08032	-1013.71130	-22.10966	1272.21167	-99.40036	126.91650	86.46214	541.66809	-71.55229	-4.14565	-576.15039	125.07570	1.39795	-1302.19543	-308.01950	41.18189
578	4.808	787.23889	-291.45471	1508.49976	-221.71301	-15.07870	1292.14819	-1013.49658	-20.65597	1270.37927	-70.84003	133.77933	87.62596	517.29077	-72.33775	-4.85664	-592.33020	130.64755	-2.13539	-1292.62756	-314.83081	47.38076
579	4.817	786.28333	-289.71725	1506.90735	-221.51215	-13.84573	1287.71973	-1013.31909	-19.16264	1268.14258	-41.61897	140.58505	89.22108	491.91235	-73.15953	-4.66161	-611.41815	133.39285	-3.99778	-1280.44507	-320.28857	53.21189
580	4.825	785.57556	-288.03381	1505.02856	-221.33624	-12.46115	1282.91309	-1013.24530	-17.71975	1265.57788	-12.30899	147.56485	91.52310	466.44501	-73.85878	-4.58993	-633.21777	133.82829	-4.90210	-1265.67981	-324.12167	58.54136
581	4.833	785.20782	-286.42859	1502.87036	-221.21375	-10.90678	1277.84753	-1013.33643	-16.43308	1262.76074	16.60589	154.41354	94.14309	441.32327	-74.34691	-4.90538	-657.09344	133.07768	-5.37721	-1248.34827	-326.02191	63.21804
582	4.842	785.25092	-284.89703	1500.44360	-221.20465	-9.20294	1272.63220	-1013.62842	-15.37634	1259.74438	44.85518	160.49521	96.52660	416.56238	-74.66643	-5.47775	-681.94672	132.03381	-5.66898	-1228.42920	-325.58868	67.04820
583	4.850	785.73584	-283.40491	1497.76282	-221.40334	-7.41246	1267.35376	-1014.11902	-14.54953	1256.53784	72.37784	165.11978	98.19024	392.05713	-74.95087	-6.09373	-706.89258	131.05930	-5.89742	-1205.85791	-322.31467	69.78944
584	4.858	786.64648	-281.89371	1494.84302	-221.93512	-5.62589	1262.07422	-1014.76483	-13.87133	1253.11353	99.29104	167.88773	98.93616	367.75714	-75.32318	-6.60613	-731.58661	130.14131	-6.16404	-1180.59644	-315.76013	71.23174
585	4.867	787.92773	-280.30011	1491.71313	-222.95068	-3.92664	1256.84924	-1015.49695	-13.20197	1249.48157	125.78734	168.93118	99.02617	343.65021	-75.83484	-6.98772	-756.00348	129.09732	-6.56564	-1152.80811	-305.97778	71.39362
586	4.875	789.49713	-278.57849	1488.43604	-224.60135	-2.35121	1251.76245	-1016.26440	-12.43224	1245.76550	152.00880	168.80484	99.04202	319.67868	-76.48987	-7.33240	-780.21722	127.87700	-7.07655	-1122.99634	-293.85437	70.67734
587	4.883	791.24939	-276.70898	1485.10437	-226.97723	-0.85599	1246.95691	-1017.07990	-11.61132	1242.18103	178.03751	168.15332	99.51763	295.74820	-77.29553	-7.77215	-804.34698	126.73663	-7.50536	-1091.91858	-280.89392	69.76163
588	4.892	793.06311	-274.69977	1481.81653	-230.02567	0.67204	1242.63696	-1018.02081	-10.93781	1238.93164	203.96860	167.47763	100.69034	271.82190	-78.24945	-8.34479	-828.47491	125.88535	-7.73227	-1060.30981	-268.53720	69.27802
589	4.900	794.82062	-272.58105	1478.66211	-233.51550	2.32874	1239.02258	-1019.17468	-10.57500	1236.09705	229.92824	166.98166	102.41354	247.95053	-79.28920	-8.94638	-852.57861	125.14722	-7.90834	-1028.66602	-257.62634	69.55785
590	4.908	796.43042	-270.38287	1475.71924	-237.11549	4.10289	1236.27722	-1020.57019	-10.52225	1233.61694	256.04395	166.43661	104.20774	224.17282	-80.30214	-9.42922	-876.63037	124.25757	-8.24541	-997.22406	-248.35440	70.61226
591	4.917	797.83441	-268.11847	1473.04980	-240.54898	5.88129	1234.45496	-1022.14917	-10.67788	1231.39905	282.42102	165.26492	105.52789	200.40079	-81.20570	-9.72260	-900.68390	123.23097	-8.71398	-966.04224	-240.47136	72.23821
592	4.925	799.00549	-265.78976	1470.68921	-243.69391	7.52289	1233.50122	-1023.81372	-10.96991	1229.42285	309.07227	162.89297	106.03918	176.46445	-81.99770	-9.85561	-924.80682	122.27330	-9.10867	-935.03076	-233.37425	74.07706
593	4.933	799.94641	-263.40820	1468.64380	-246.56252	8.91493	1233.29663	-1025.49768	-11.41282	1227.75879	335.83694	159.10239	105.65472	152.27039	-82.70590	-9.91345	-949.01904	121.52240	-9.29352	-903.91345	-226.04263	75.60635
594	4.942	800.69067	-261.00659	1466.89526	-249.21382	9.99257	1233.71082	-1027.16467	-12.06404	1226.53735	362.44928	154.10855	104.42476	127.86749	-83.33598	-9.97627	-973.31720	120.92804	-9.29218	-872.27716	-217.18703	76.22448
595	4.950	801.29822	-258.62241	1465.40723	-251.67920	10.74457	1234.63843	-1028.75574	-12.94355	1225.89941	388.72339	148.34534	102.40629	103.36240	-83.91721	-10.07115	-997.70569	120.34521	-9.22390	-839.82825	-205.88132	75.53785
596	4.958	801.84497	-256.27548	1464.12854	-253.93941	11.20389	1236.01392	-1030.18359	-14.00408	1225.95386	414.66287	142.20868	99.55790	78.80396	-84.52812	-10.17933	-1022.20117	119.72063	-9.17010	-806.67584	-192.23369	73.64929
597	4.967	802.41132	-253.96823	1462.99561	-255.94193	11.42595	1237.81030	-1031.37622	-15.15955	1226.75574	440.45303	136.00491	95.77756	54.15677	-85.20498	-10.28409	-1046.82410	119.09607	-9.11412	-773.35028	-177.40123	71.14954
598	4.975	803.07410	-251.69888	1461.93579	-257.62164	11.46657	1240.03015	-1032.30615	-16.31632	1228.30212	466.40036	130.04799	91.12175	29.35931	-85.90379	-10.39819	-1071.59692	118.45650	-9.03374	-740.56384	-162.95422	68.81973
599	4.983	803.89856	-249.46646	1460.86938	-258.91333	11.36171	1242.68542	-1032.99097	-17.38654	1230.54370	492.84421	124.70251	86.04720	4.38544	-86.59241	-10.52481	-1096.52966	117.74493	-8.96480	-708.93408	-150.09747	67.25746
600	4.992	804.93347	-247.26547	1459.71228	-259.76947	11.12614	1245.77820	-1033.48108	-18.29575	1233.39819	519.95868	120.28760	81.41928	-20.74774	-87.28361	-10.61064	-1121.59229	116.99414	-8.92535	-678.83911	-139.18289	66.60525
601	5.000	806.21368	-245.08391	1458.38074	-260.17697	10.77881	1249.28711	-1033.84192	-18.98045	1236.75146	547.37476	116.93484	78.06970	-46.01996	-87.98100	-10.59577	-1146.76208	116.27156	-8.87981	-650.48212	-129.80890	66.53272
602	5.008	807.76752	-242.91278	1456.80164	-260.15564	10.35779	1253.16406	-1034.13538	-19.37572	1240.45044	573.90076	114.59633	76.09736	-71.42834	-88.67883	-10.50105	-1172.08838	115.56418	-8.82845	-624.07684	-121.39804	66.49347
603	5.017	809.61658	-240.75812	1454.91968	-259.74512	9.90421	1257.33484	-1034.40649	-19.41299	1244.30676	597.73535	113.23575	74.58397	-96.96375	-89.39720	-10.39919	-1197.63574	114.89279	-8.80511	-599.93823	-113.70183	66.02399
604	5.025	811.76581	-238.63870	1452.69556	-258.99292	9.44310	1261.69897	-1034.68384	-19.03706	1248.11047	617.19727	112.97852	72.11291	-122.57220	-90.16567	-10.32040	-1223.32629	114.44794	-8.71625	-578.41003	-106.92508	64.86275
605	5.033	814.19623	-236.57028	1450.09705	-257.94629	8.98125	1266.12903	-1034.98584	-18.23806	1251.66296	631.55212	114.01370	67.70110	-148.08350	-90.98428	-10.29145	-1248.76270	114.39757	-8.25549	-559.72583	-101.54381	62.93113
606	5.042	816.86981	-234.55356	1447.09338	-256.64789	8.51617	1270.47742	-1035.32202	-17.08122	1254.82263	641.26099	116.39186	61.35805	-173.12189	-91.82029	-10.48088	-1273.29517	114.66006	-6.94582	-543.92334	-97.91632	60.27613
607	5.050	819.74139	-232.57388	1443.65466	-255.13837	8.05429	1274.58728	-1035.69250	-15.68565	1257.51648	647.41028	120.03993	53.83839	-197.14789	-92.62370	-11.20145	-1296.44897	115.04350	-4.28432	-530.91833	-95.97467	56.98641
608	5.058	822.76025	-230.60622	1439.76001	-253.46307	7.62851	1278.30334	-1036.09033	-14.15428	1259.70837	650.92358	124.96234	46.00031	-219.74390	-93.41834	-12.61422	-1318.16528	115.42014	-0.01884	-520.65192	-95.30913	53.10691
609	5.067	825.86072	-228.61957	1435.40710	-251.67990	7.28888	1281.48022	-1036.49731	-12.54301	1261.38904	652.16345	131.32462	38.47121	-240.88660	-94.58150	-14.11694	-1338.52905	115.73996	5.74530	-513.09741	-95.48373	48.62889
610	5.075	828.95911	-226.58295	1430.61633	-249.86581	7.07170	1283.98999	-1036.87427	-10.89778	1262.59668	650.89343	139.31030	31.65856	-260.52588	-97.03960	-13.64532	-1357.33191	116.04178	12.68966	-508.15527	-96.15372	43.63034
611	5.083	831.96539	-224.47372	1425.42883	-248.11423	6.98140	1285.72327	-1037.16492	-9.29361	1263.41638	646.39014	148.86801	25.63186	-277.23785	-101.78937	-7.89108	-1373.87488	116.24779	20.29630	-505.61536	-96.88954	38.39198
612	5.092	834.80023	-222.28134	1419.89978	-246.52328	6.99301	1286.58777	-1037.31641	-7.82949	1263.94763	637.80469	159.45203	19.80586	-287.58929	-108.82452	5.49385	-1387.16467	115.95325	27.80207	-505.23114	-97.10521	33.19566
613	5.100	837.40863	-220.00452	1414.08765	-245.18558	7.05438	1286.51904	-1037.30286	-6.59501	1264.26514	624.95874	169.83658	13.27607	-288.06891	-116.60101	25.15849	-1396.34216	114.71849	34.44836	-506.89313	-96.29636	27.96038
614	5.108	839.77252	-217.65131	1408.04248	-244.17171	7.08813	1285.50122	-1037.14758	-5.64326	1264.38562	609.09302	178.24478	6.26702	-277.80066	-122.92766	46.20428	-1401.08105	112.46939	39.90760	-510.75531	-94.25232	22.19510
615	5.117	841.91949	-215.24420	1401.80054	-243.50140	7.00810	1283.58179	-1036.93250	-4.97746	1264.25232	592.12122	183.24826	0.53234	-258.76416	-126.58650	63.56757	-1401.73596	109.56825	44.53138	-517.13574	-91.14381	15.44991
616	5.125	843.92084	-212.82318	1395.38367	-243.13403	6.74303	1280.86450	-1036.77673	-4.55031	1263.75012	574.43054	185.02618	-2.78939	-233.96136	-128.01266	74.97565	-1399.11938	106.74829	49.13949	-526.48022	-87.61777	7.93327
617	5.133	845.87964	-210.43939	1388.80444	-243.00485	6.26660	1277.48206	-1036.79492	-4.27773	1262.74695	554.47937	185.16962	-4.37270	-205.95361	-128.40068	81.01946	-1394.07935	104.91035	54.32262	-539.41718	-84.56631	0.73977
618	5.142	847.90857	-208.14227	1382.07495	-243.07607	5.61766	1273.57495	-1037.06348	-4.05682	1261.14343	531.26190	184.98184	-5.09639	-176.37988	-128.44553	83.46803	-1387.04150	104.75873	59.86642	-556.31622	-82.47847	-4.65820
619	5.150	850.09930	-205.96878	1375.21973	-243.35506	4.87296	1269.28540	-1037.60864	-3.78457	1258.91125	505.81857	184.70786	-5.17934	-146.01410	-128.06503	83.85582	-1377.61157	106.58575	64.90083	-576.81567	-81.22031	-7.47774
620	5.158	852.48987	-203.93463	1368.28259	-243.87730	4.10158	1264.75269	-1038.41199	-3.37917	1256.10034	479.99524	184.20111	-4.97069	-115.14490	-126.94664	83.05731	-1364.67468	110.25943	68.46169	-600.03198	-80.61926	-8.32061
621	5.167	855.04651	-202.03143	1361.33008	-244.68451	3.35591	1260.10205	-1039.42712	-2.80020	1252.81860	454.88831	183.48544	-5.04578	-83.98792	-124.99918	81.47776	-1347.21069	115.31714	69.95369	-624.85791	-80.78818	-8.54874
622	5.175	857.67145	-200.23648	1354.46179	-245.82025	2.68127	1255.43945	-1040.60254	-2.06882	1249.20837	430.61832	182.74594	-5.62881	-52.83636	-122.41240	79.34966	-1325.08118	121.21677	69.48463	-650.19312	-81.65198	-9.00643
623	5.183	860.23193	-198.52835	1347.81470	-247.33876	2.10622	1250.85852	-1041.89124	-1.27038	1245.42468	406.87332	182.15344	-6.48311	-21.97131	-119.54638	76.89562	-1299.07495	127.57895	67.97021	-675.33386	-82.70261	-9.66439
624	5.192	862.59387	-196.89250	1341.54663	-249.30695	1.61569	1246.44885	-1043.25708	-0.50963	1241.60938	383.35397	181.76511	-7.25059	8.48193	-116.74762	74.34378	-1270.43262	134.16763	66.76566	-700.02301	-83.44946	-10.20899
625	5.200	864.64911	-195.31523	1335.80481	-251.79468	1.13298	1242.29761	-1044.67688	0.16175	1237.87048	359.88199	181.56821	-7.77855	38.63971	-114.16599	71.88291	-1240.36963	140.70584	66.96800	-724.22345	-83.75639	-10.50928
626	5.208	866.33173	-193.77628	1330.69849	-254.85646	0.53203	1238.48779	-1046.13660	0.78883	1234.28735	336.36874	181.54465	-8.16881	68.79654	-111.73042	69.60597	-1209.73987	146.79944	68.88937	-748.00903	-83.68996	-10.67297
627	5.217	867.61920	-192.24710	1326.28723	-258.49353	-0.31856	1235.09705	-1047.63098	1.50533	1230.92517	312.79440	181.64786	-8.58746	99.21408	-109.27820	67.47211	-1178.87817	151.96967	72.05885	-771.47778	-83.37581	-10.92099
628	5.225	868.52185	-190.69641	1322.58899	-262.59982	-1.49933	1232.20337	-1049.18042	2.47761	1227.83948	289.18323	181.78192	-9.09324	129.98352	-106.69440	65.35689	-1147.78186	155.73131	75.71211	-794.79230	-83.09445	-11.35143
629	5.233	869.07141	-189.10480	1319.59534	-266.94070	-2.99840	1229.89685	-1050.84131	3.82294	1225.07410	265.58057	181.84842	-9.63062	161.09259	-103.98427	63.16261	-1116.51624	157.82504	79.36439	-818.20282	-83.18756	-11.79186
630	5.242	869.31073	-187.48157	1317.28125	-271.20724	-4.71512	1228.27698	-1052.69604	5.55444	1222.66187	242.04176	181.79492	-10.09589	192.54898	-101.27015	60.86979	-1085.39575	158.35867	82.92824	-841.76013	-83.68620	-12.00573
631	5.250	869.28198	-185.86214	1315.60693	-275.12137	-6.50766	1227.42578	-1054.82129	7.58343	1220.63293	218.56749	181.62302	-10.40467	224.41833	-98.71499	58.50365	-1054.73340	157.58487	86.38203	-865.33838	-84.26520	-11.98358
632	5.258	869.01837	-184.28401	1314.52356	-278.52606	-8.22266	1227.38367	-1057.24731	9.75741	1219.02795	195.03384	181.36569	-10.54684	256.79413	-96.40802	56.06962	-1024.51270	155.67883	89.57137	-889.06409	-84.65955	-11.90895
633	5.267	868.54401	-182.77020	1313.98010	-281.41315	-9.68649	1228.15063	-1059.93103	11.90175	1217.90173	171.26001	181.03378	-10.56901	289.75912	-94.27010	53.50220	-994.44067	152.79173	92.32684	-913.20135	-84.94594	-11.97359
634	5.275	867.87524	-181.33600	1313.92212	-283.87671	-10.73346	1229.69873	-1062.76135	13.84726	1217.31714	147.16472	180.58005	-10.51557	323.37921	-92.02582	50.70335	-964.29718	149.12387	94.59177	-937.65643	-85.34203	-12.25867
635	5.283	867.02423	-179.99756	1314.28662	-286.03394	-11.28227	1231.97754	-1065.60522	15.45142	1217.34033	122.83302	179.93460	-10.43206	357.71655	-89.30864	47.73443	-934.15344	144.87430	96.39957	-962.10260	-85.91028	-12.66220
636	5.292	866.00562	-178.76422	1315.00269	-287.97455	-11.36874	1234.91785	-1068.36951	16.62589	1218.03906	98.42628	179.07269	-10.39004	392.71503	-85.94772	45.04915	-904.29633	140.21017	97.77818	-986.49786	-86.61670	-12.97292
637	5.300	864.84711	-177.61765	1315.99646	-289.75229	-11.10616	1238.44617	-1071.02734	17.37489	1219.47058	74.01816	178.05725	-10.43970	427.87329	-82.24901	43.45295	-875.01575	135.26968	98.70129	-1011.05206	-87.46269	-13.04904
638	5.308	863.59192	-176.48615	1317.19275	-291.39105	-10.63200	1242.50122	-1073.57251	17.82673	1221.64172	49.53828	177.01767	-10.56408	461.94766	-78.91797	43.59026	-846.52814	130.12544	99.10316	-1035.81506	-88.41536	-12.88714
639	5.317	862.29041	-175.24408	1318.51624	-292.89331	-10.06940	1247.03296	-1075.96606	18.18066	1224.48376	24.88693	176.05344	-10.71357	493.08228	-76.56969	45.25939	-819.08014	124.76778	98.88466	-1060.65381	-89.41019	-12.56700
640	5.325	860.98950	-173.76541	1319.89819	-294.25330	-9.49606	1251.99219	-1078.16040	18.57191	1227.88684	0.03990	175.16437	-10.84500	519.48376	-75.24753	47.23825	-792.97394	119.17096	97.90446	-1085.51892	-90.44626	-12.19868
641	5.333	859.72980	-172.01488	1321.29407	-295.47522	-8.93643	1257.32349	-1080.14197	19.00472	1231.74561	-24.95422	174.28876	-10.92700	540.22852	-74.47899	48.01918	-768.42731	113.50304	96.06631	-1110.50159	-91.53587	-11.89073
642	5.342	858.55145	-170.10526	1322.69629	-296.58014	-8.38802	1262.95984	-1081.92383	19.40302	1235.95996	-50.00813	173.39044	-10.94630	555.55981	-73.83241	46.90417	-745.47083	108.25499	93.46153	-1135.69067	-92.64507	-11.68715
643	5.350	857.49414	-168.23256	1324.11743	-297.59210	-7.85040	1268.81616	-1083.52136	19.68970	1240.41394	-75.04120	172.50281	-10.90799	566.45984	-73.30618	44.38012	-724.01367	103.95303	90.33965	-1161.08118	-93.79477	-11.56470
644	5.358	856.58447	-166.53038	1325.55469	-298.51920	-7.33090	1274.78711	-1084.94214	19.83453	1244.96033	-100.04201	171.66296	-10.83499	573.93250	-73.16888	41.46278	-703.98907	100.85181	86.93504	-1186.51001	-95.05113	-11.50793
645	5.367	855.82648	-165.00256	1326.97534	-299.35144	-6.84174	1280.74756	-1086.19275	19.86211	1249.42175	-125.10887	170.82318	-10.77097	578.58466	-73.60327	38.80530	-685.45917	99.05487	83.36124	-1211.47156	-96.25005	-11.38994
646	5.375	855.20428	-163.56831	1328.33105	-300.07687	-6.40674	1286.55505	-1087.29431	19.82989	1253.61536	-150.37912	169.92468	-10.75536	580.66827	-74.56200	36.48262	-668.66577	98.70956	79.59239	-1235.04614	-96.84346	-10.73670
647	5.383	854.69067	-162.13052	1329.57556	-300.69934	-6.07120	1292.05701	-1088.29822	19.79350	1257.39429	-175.80902	169.04916	-10.77701	580.31024	-75.83630	34.51622	-653.99261	99.95914	75.47867	-1256.49487	-96.35181	-8.94913
648	5.392	854.25415	-160.61273	1330.67065	-301.24380	-5.89262	1297.10327	-1089.28882	19.76981	1260.69275	-200.94554	168.40979	-10.71988	577.57220	-77.17395	33.30227	-641.78998	102.86032	70.84496	-1276.24573	-95.25151	-5.98344
649	5.400	853.86395	-158.96194	1331.58618	-301.75137	-5.91298	1301.56006	-1090.36682	19.71228	1263.54443	-224.89908	168.16626	-10.32689	572.28857	-78.30206	33.15163	-632.19330	107.41443	65.63315	-1295.81201	-95.11813	-2.59435
650	5.408	853.48932	-157.14690	1332.30042	-302.26675	-6.14491	1305.32043	-1091.61597	19.53737	1266.03772	-246.67737	168.28952	-9.24848	564.02441	-78.85071	33.31160	-625.10187	113.57404	59.92338	-1316.25928	-97.42960	0.30447
651	5.417	853.09412	-155.16553	1332.80066	-302.82159	-6.58582	1308.30688	-1093.08167	19.19366	1268.24390	-265.70242	168.73053	-7.04097	552.39722	-78.40594	31.79356	-620.29431	121.20969	53.85956	-1337.00989	-102.39510	2.36435
652	5.425	852.63586	-153.03625	1333.08008	-303.42725	-7.23239	1310.46948	-1094.77441	18.68768	1270.19373	-281.87244	169.81467	-2.79074	537.50244	-76.77116	26.72422	-617.55261	130.12608	47.64001	-1356.24719	-109.07426	3.84310
653	5.433	852.07458	-150.77211	1333.12988	-304.08109	-8.07564	1311.78406	-1096.67334	18.05614	1271.89355	-294.79306	172.40952	5.31782	519.98981	-74.16333	18.16131	-616.75262	140.04312	41.52284	-1372.12708	-116.26299	5.19797
654	5.442	851.38220	-148.37215	1332.93909	-304.77640	-9.08609	1312.25024	-1098.69214	17.37668	1273.32214	-302.79568	177.45837	19.17282	500.67670	-71.18480	8.49282	-617.97040	150.54813	35.68345	-1383.58801	-123.14664	6.75560
655	5.450	850.54785	-145.84361	1332.49719	-305.50775	-10.20694	1311.89441	-1100.64514	16.81631	1274.41321	-303.27438	185.03198	38.45296	479.99780	-68.62057	0.81274	-621.51990	161.12102	30.01463	-1390.40161	-129.41194	8.63385
656	5.458	849.58453	-143.22603	1331.79883	-306.26761	-11.35944	1310.76941	-1102.30750	16.58655	1275.07690	-294.80060	193.87891	59.53576	457.84698	-67.07170	-3.33257	-627.83337	171.19304	24.15335	-1392.80444	-135.04437	10.81820
657	5.467	848.53168	-140.57904	1330.84277	-307.04443	-12.45181	1308.95007	-1103.55652	16.79228	1275.24988	-278.60522	202.14481	77.56960	434.09100	-66.63930	-4.62175	-637.31610	180.22240	17.78636	-1391.15295	-140.11458	13.25321
658	5.475	847.44617	-137.94647	1329.63159	-307.83511	-13.38858	1306.52368	-1104.45398	17.35065	1274.90063	-257.46854	208.51047	89.62863	409.11835	-66.98647	-4.64295	-650.20599	187.73947	11.03241	-1385.76611	-144.67508	15.88914
659	5.483	846.38458	-135.34033	1328.17761	-308.66284	-14.09050	1303.57813	-1105.18958	18.07393	1273.99609	-233.70734	212.67380	95.87130	383.69543	-67.67593	-4.50742	-666.38800	193.31212	4.63389	-1376.90588	-148.74359	18.69091
660	5.492	845.38757	-132.74547	1326.51123	-309.58429	-14.52701	1300.19055	-1105.95581	18.80084	1272.48999	-208.49396	215.03717	98.35635	358.42490	-68.40970	-4.61288	-685.44507	196.61536	-0.39053	-1364.80359	-152.31807	21.63224
661	5.500	844.47211	-130.12370	1324.68689	-310.68109	-14.75038	1296.42053	-1106.87488	19.44296	1270.34424	-182.36028	216.14249	99.24026	333.47516	-69.04848	-4.98659	-706.96753	197.75085	-3.51056	-1349.68420	-155.39163	24.68926
662	5.508	843.62653	-127.41937	1322.78210	-312.02979	-14.88940	1292.31335	-1108.00171	19.96011	1267.55554	-155.70981	216.34836	99.82442	308.74084	-69.56229	-5.56712	-730.48657	197.42603	-5.01965	-1331.77588	-157.95917	27.83748
663	5.517	842.81531	-124.57944	1320.89136	-313.66666	-15.05687	1287.92322	-1109.34033	20.34894	1264.16406	-128.89722	215.81595	100.57438	284.12323	-69.99875	-6.28586	-755.16669	196.51385	-5.61977	-1311.31091	-160.01801	31.05132
664	5.525	841.99591	-121.58273	1319.11743	-315.58939	-15.26915	1283.32471	-1110.84961	20.66035	1260.24109	-102.17184	214.58652	101.47324	259.60852	-70.42490	-7.02893	-780.09375	195.48918	-5.90141	-1288.52344	-161.56685	34.30464
665	5.533	841.12561	-118.45216	1317.56177	-317.79565	-15.50047	1278.59448	-1112.46704	20.99968	1255.87537	-75.67867	212.60464	102.29926	235.19608	-70.87634	-7.64154	-804.79767	194.46516	-6.16821	-1263.64819	-162.60458	37.57113
666	5.542	840.14941	-115.23238	1316.31494	-320.30536	-15.76749	1273.79736	-1114.14966	21.48605	1251.17358	-49.44447	209.72522	102.80886	210.85721	-71.36743	-8.02931	-829.26642	193.50139	-6.51232	-1236.91943	-163.12994	40.82452
667	5.550	838.99786	-111.96043	1315.45227	-323.14691	-16.10973	1269.00464	-1115.88831	22.18326	1246.28931	-23.34588	205.77618	102.85879	186.54333	-71.92111	-8.24491	-853.66150	192.65781	-6.93750	-1208.57104	-163.14142	44.03864
668	5.558	837.60327	-108.66101	1315.03271	-326.33002	-16.51535	1264.31873	-1117.67529	23.03255	1241.45471	2.85435	200.64951	102.43185	162.22403	-72.56377	-8.43250	-878.09644	191.91669	-7.39044	-1178.83704	-162.63745	47.18750
669	5.567	835.91638	-105.35533	1315.09473	-329.81848	-16.88367	1259.88171	-1119.47534	23.85915	1236.93555	29.37321	194.35641	101.57888	137.91541	-73.28624	-8.69327	-902.54303	191.19511	-7.78957	-1147.95081	-161.61667	50.24543
670	5.575	833.91571	-102.06201	1315.65564	-333.50351	-17.06529	1255.86230	-1121.24890	24.46278	1232.93408	56.29028	187.02734	100.36121	113.65433	-74.03130	-9.03806	-926.87366	190.41725	-8.13717	-1116.14551	-160.07808	53.18702
671	5.583	831.60938	-98.78758	1316.71387	-337.19971	-16.96579	1252.41724	-1122.98633	24.69884	1229.55847	83.56166	178.87378	98.83494	89.45682	-74.74529	-9.42288	-951.01807	189.57199	-8.50932	-1083.65479	-158.02122	55.98642
672	5.592	829.02765	-95.51956	1318.25049	-340.68613	-16.62762	1249.64685	-1124.69568	24.50593	1226.86255	111.10995	170.14648	97.06320	65.30481	-75.41179	-9.78757	-975.05829	188.72328	-8.89796	-1050.71411	-155.44543	58.61544
673	5.600	826.21387	-92.23892	1320.22742	-343.77307	-16.21838	1247.57837	-1126.36694	23.90765	1224.87732	138.91145	161.07861	95.12106	41.14795	-76.01271	-10.10230	-999.13049	187.95866	-9.20045	-1017.56311	-152.34723	61.04159
674	5.608	823.21997	-88.93614	1322.58752	-346.35312	-15.95578	1246.18225	-1127.95801	23.00063	1223.60803	167.04456	151.78790	93.03963	16.93124	-76.53423	-10.38004	-1023.30444	187.32231	-9.37336	-984.44476	-148.71696	63.22927
675	5.617	820.10248	-85.60835	1325.25623	-348.41043	-16.03137	1245.39905	-1129.41504	21.92356	1222.99890	195.65535	142.21530	90.71490	-7.36072	-77.02733	-10.62955	-1047.59204	186.77635	-9.47438	-951.59576	-144.53848	65.15144
676	5.625	816.92090	-82.25243	1328.14319	-349.99268	-16.56126	1245.16553	-1130.69739	20.80288	1222.90601	224.85529	132.19978	87.91816	-31.71094	-77.56779	-10.84161	-1071.99219	186.24243	-9.54373	-919.22235	-139.80228	66.81573
677	5.633	813.73621	-78.86314	1331.14355	-351.17560	-17.58469	1245.43665	-1131.78381	19.70300	1223.17480	254.65262	121.65965	84.47724	-56.10675	-78.17018	-11.01849	-1096.49341	185.73764	-9.53250	-887.47333	-134.54144	68.29093
678	5.642	810.60510	-75.43262	1334.14661	-352.03998	-19.09695	1246.19470	-1132.67163	18.62231	1223.78308	285.01788	110.73245	80.47337	-80.54431	-78.79953	-11.17307	-1121.07312	185.39417	-9.37061	-856.45917	-128.87877	69.67738
679	5.650	807.58173	-71.95946	1337.06238	-352.65942	-21.06757	1247.44202	-1133.37671	17.53593	1224.85107	315.99277	99.76953	76.28383	-105.05121	-79.42731	-11.31651	-1145.72192	185.24973	-9.07774	-826.36798	-123.02870	70.96582
680	5.658	804.73016	-68.46402	1339.85364	-353.09338	-23.44218	1249.18811	-1133.92383	16.43970	1226.50940	347.61725	89.23642	72.49806	-129.69025	-80.06015	-11.46061	-1170.46460	185.10693	-8.78023	-797.53827	-117.21201	71.93984
681	5.667	802.12433	-64.98068	1342.52478	-353.38159	-26.15251	1251.43567	-1134.33740	15.35289	1228.80554	379.68011	79.58771	69.71726	-154.49823	-80.73186	-11.60396	-1195.34631	184.67932	-8.60146	-770.26978	-111.57330	72.37066
682	5.675	799.82739	-61.53259	1345.07202	-353.54016	-29.12719	1254.16638	-1134.64172	14.29526	1231.70422	411.53555	71.10875	68.21868	-179.46863	-81.46118	-11.71856	-1220.38855	183.82861	-8.57568	-744.63501	-106.23874	72.26516
683	5.683	797.87744	-58.11957	1347.45325	-353.56543	-32.30009	1257.33020	-1134.85803	13.28254	1235.11401	442.10938	63.85645	67.70333	-204.58582	-82.23018	-11.76842	-1245.52612	182.66144	-8.64159	-720.67358	-101.45468	71.76521
684	5.692	796.29285	-54.72852	1349.59607	-353.44183	-35.61738	1260.83960	-1134.99817	12.33695	1238.90417	470.02933	57.86003	67.37111	-229.84100	-83.00832	-11.73816	-1270.66479	181.42429	-8.68781	-698.66467	-97.61975	70.89002
685	5.700	795.08575	-51.35669	1351.41882	-353.15070	-39.02815	1264.57117	-1135.06226	11.48545	1242.92114	493.90411	53.30049	66.24500	-255.21545	-83.78793	-11.63556	-1295.82654	180.32870	-8.64331	-679.08221	-95.13835	69.46103
686	5.708	794.26184	-48.02611	1352.84937	-352.67899	-42.46581	1268.37854	-1135.04138	10.74341	1247.00415	512.79578	50.33611	63.54305	-280.61401	-84.61549	-11.49326	-1321.00635	179.53490	-8.42311	-662.38416	-94.20352	67.22810
687	5.717	793.80737	-44.77515	1353.83691	-352.03030	-45.85069	1272.10950	-1134.92786	10.10608	1250.99475	526.57959	48.85287	58.95140	-305.77307	-85.58285	-11.41708	-1345.82825	179.23245	-7.74306	-648.86450	-94.72992	64.04890
688	5.725	793.68512	-41.64117	1354.35303	-351.22998	-49.11221	1275.61938	-1134.72803	9.56226	1254.73987	535.82471	48.50746	52.63593	-330.24066	-86.73254	-11.62405	-1369.62183	179.59381	-6.11543	-638.60858	-96.48631	59.93630
689	5.733	793.84265	-38.64835	1354.38354	-350.31949	-52.20073	1278.77588	-1134.46655	9.11348	1258.10461	541.33435	48.94376	45.05437	-353.54047	-87.98889	-12.38541	-1391.87561	180.61627	-3.10323	-631.53723	-99.21457	54.99055
690	5.742	794.22150	-35.80159	1353.92383	-349.34521	-55.08225	1281.46277	-1134.17810	8.77024	1260.99365	543.74176	49.92758	36.84322	-375.48840	-89.29580	-13.86208	-1412.39575	182.07079	1.39466	-627.51135	-102.64737	49.34724
691	5.750	794.76184	-33.08980	1352.97632	-348.35229	-57.73271	1283.58142	-1133.89404	8.52883	1263.36389	543.29138	51.32120	28.78433	-396.36053	-90.94808	-15.71974	-1431.04871	183.64175	7.12154	-626.38635	-106.48666	43.14384
692	5.758	795.40491	-30.49365	1351.54761	-347.38678	-60.14175	1285.04773	-1133.63489	8.35496	1265.21521	539.73956	52.97311	21.58788	-416.39728	-93.87601	-16.46010	-1447.57520	185.06619	13.67842	-627.91956	-110.33562	36.50435
693	5.767	796.09674	-27.99297	1349.64697	-346.49741	-62.32475	1285.78796	-1133.41077	8.18162	1266.57373	532.42175	54.68896	15.43650	-434.48407	-99.49384	-13.21275	-1461.64063	186.15295	20.67978	-631.72729	-113.66164	29.52990
694	5.775	796.79645	-25.57393	1347.28516	-345.72681	-64.33554	1285.74634	-1133.22119	7.91769	1267.47900	520.61584	56.32915	9.79682	-447.38556	-108.81946	-3.32362	-1472.94812	186.74081	27.77412	-637.52246	-115.94528	22.22120
695	5.783	797.48669	-23.23384	1344.47314	-345.09827	-66.26429	1284.90100	-1133.04712	7.47311	1267.96960	504.17682	57.75706	4.18776	-451.34668	-121.29464	12.84477	-1481.42212	186.67322	34.63213	-645.43683	-116.96896	14.51273
696	5.792	798.17877	-20.97325	1341.21924	-344.60907	-68.21057	1283.27905	-1132.84875	6.78625	1268.06738	483.90509	58.58789	-0.73881	-444.81647	-134.65265	31.21288	-1487.34204	185.82391	40.98424	-656.02606	-116.99791	6.62424
697	5.800	798.90881	-18.78644	1337.52966	-344.23468	-70.24586	1280.95142	-1132.58630	5.84007	1267.76807	460.98654	58.45874	-3.67384	-429.14850	-146.44206	46.76794	-1491.05884	184.11746	46.72202	-669.86261	-116.64902	-0.62588
698	5.808	799.72955	-16.66922	1333.41479	-343.94086	-72.39021	1278.01074	-1132.25000	4.67630	1267.04639	436.24313	57.72601	-4.40047	-407.03760	-155.69841	56.75314	-1492.51074	181.71304	51.90068	-687.06628	-116.47168	-6.04372
699	5.817	800.69800	-14.63048	1328.89844	-343.70392	-74.62172	1274.55005	-1131.87402	3.39251	1265.86975	410.41324	57.17636	-4.19542	-380.93988	-163.05507	61.34553	-1491.12988	179.22473	56.43959	-707.29645	-116.59969	-8.90636
700	5.825	801.85803	-12.68793	1324.02075	-343.53186	-76.91880	1270.65503	-1131.52100	2.10228	1264.21509	384.56763	57.01291	-4.42997	-352.52472	-169.58853	62.28222	-1486.16797	177.34088	59.82220	-730.14087	-116.81235	-9.72347
701	5.833	803.22589	-10.86212	1318.83606	-343.46936	-79.29803	1266.41260	-1131.25256	0.89582	1262.07874	359.51389	56.81918	-5.46894	-322.73511	-175.86177	61.30680	-1477.06702	176.35315	61.49931	-755.05762	-116.84804	-9.80160
702	5.842	804.78601	-9.17703	1313.41284	-343.58469	-81.81462	1261.91650	-1131.11230	-0.16892	1259.48535	335.20969	56.30681	-6.85985	-292.07593	-181.85352	59.47467	-1463.63123	176.30125	61.56113	-780.98303	-116.65872	-10.04456
703	5.850	806.49420	-7.65573	1307.83545	-343.95471	-84.53559	1257.26086	-1131.12451	-1.07017	1256.49207	311.12598	55.59067	-8.06212	-260.96204	-187.32954	57.21061	-1446.04248	177.06271	60.58511	-806.69763	-116.46684	-10.56240
704	5.858	808.28619	-6.31363	1302.20618	-344.66003	-87.51042	1252.52649	-1131.29590	-1.82384	1253.18262	286.89465	54.91318	-8.87586	-229.87189	-192.11232	54.63399	-1424.80103	178.26201	59.09739	-831.57361	-116.55074	-11.17299
705	5.867	810.08905	-5.16078	1296.64563	-345.78522	-90.75226	1247.78101	-1131.61938	-2.45195	1249.65674	262.51038	54.37700	-9.39569	-199.19653	-196.16153	51.81675	-1400.54297	179.50314	57.52288	-855.67749	-116.96051	-11.75604
706	5.875	811.83276	-4.20889	1291.28662	-347.41617	-94.23965	1243.09778	-1132.07764	-2.93784	1246.01709	238.13846	53.93987	-9.77678	-168.99792	-199.55405	48.87888	-1373.83081	180.65356	56.36667	-879.42883	-117.51895	-12.24279
707	5.883	813.45691	-3.46455	1286.26025	-349.62949	-97.94596	1238.57410	-1132.63916	-3.22236	1242.35266	213.87509	53.54343	-10.09645	-138.96222	-202.41721	45.99764	-1345.16931	181.73286	56.13563	-903.23840	-118.04622	-12.61934
708	5.892	814.90918	-2.91199	1281.68225	-352.46060	-101.86465	1234.33228	-1133.25208	-3.24804	1238.73315	189.67654	53.15517	-10.37681	-108.62244	-204.85808	43.35214	-1315.13245	182.49164	57.04411	-927.32715	-118.50856	-12.95374
709	5.900	816.14490	-2.51144	1277.64819	-355.83679	-105.97903	1230.50806	-1133.85376	-3.01141	1235.21924	165.44742	52.73882	-10.65299	-77.66736	-206.91835	41.02356	-1284.26147	182.30026	58.89426	-951.76392	-118.97165	-13.30462
710	5.908	817.13385	-2.22345	1274.23474	-359.51657	-110.19492	1227.24463	-1134.39429	-2.58040	1231.87598	141.14648	52.25262	-10.96376	-46.06281	-208.58559	38.97286	-1252.83716	180.54951	61.25918	-976.44800	-119.45120	-13.61420
711	5.917	817.86853	-2.02779	1271.49817	-363.11359	-114.32147	1224.68982	-1134.85742	-2.06426	1228.77759	116.80412	51.66441	-11.30376	-13.91504	-209.85547	37.12180	-1220.89429	176.95787	63.72926	-1001.12726	-119.90506	-13.77334
712	5.925	818.35938	-1.91881	1269.47070	-366.21747	-118.13516	1222.97351	-1135.26428	-1.56812	1226.00525	92.44090	51.01930	-11.60554	18.73093	-210.75220	35.42798	-1188.46863	171.51343	66.06647	-1025.67358	-120.30270	-13.78274
713	5.933	818.62634	-1.89453	1268.16077	-368.52875	-121.46068	1222.16907	-1135.65674	-1.16866	1223.64246	68.00291	50.47415	-11.77676	51.95468	-211.29594	33.90584	-1155.77966	164.35797	68.27100	-1050.19897	-120.60132	-13.72428
714	5.942	818.69446	-1.95029	1267.55518	-369.91888	-124.20087	1222.27356	-1136.06726	-0.91165	1221.76965	43.44182	50.09906	-11.82497	85.86295	-211.48402	32.61466	-1123.21790	155.78886	70.55273	-1074.81641	-120.82326	-13.64115
715	5.950	818.59180	-2.07864	1267.62280	-370.40594	-126.32343	1223.22656	-1136.48975	-0.81862	1220.45911	18.79055	49.73047	-11.89041	120.44504	-211.24315	31.59195	-1091.20032	146.20009	73.12632	-1099.57385	-121.12234	-13.60451
716	5.958	818.34363	-2.27698	1268.31543	-370.10114	-127.83237	1224.94385	-1136.87671	-0.90404	1219.77063	-5.92106	49.18735	-12.06761	155.52783	-210.37643	30.77876	-1059.94141	135.86507	75.93166	-1124.53577	-121.59657	-13.72835
717	5.967	817.96967	-2.54575	1269.57031	-369.16638	-128.74483	1227.34082	-1137.16565	-1.19112	1219.74744	-30.71638	48.47813	-12.31249	190.88037	-208.63669	30.05090	-1029.28540	124.85127	78.64429	-1149.61853	-122.20065	-13.94829
718	5.975	817.48767	-2.87755	1271.31177	-367.78061	-129.10750	1230.33984	-1137.31226	-1.70576	1220.41492	-55.61105	47.72394	-12.54812	226.39865	-205.85559	29.30144	-998.81708	113.21297	80.99170	-1174.58704	-122.91185	-14.00382
719	5.983	816.92212	-3.25981	1273.45117	-366.11581	-129.03503	1233.86426	-1137.30432	-2.45798	1221.78235	-80.59802	47.01151	-12.73829	262.24463	-202.00621	28.50653	-968.17847	101.18559	82.94791	-1199.35278	-123.71014	-13.76476
720	5.992	816.31201	-3.68834	1275.89331	-364.33374	-128.70166	1237.83459	-1137.15100	-3.43061	1223.84436	-105.67068	46.34418	-12.87621	298.73206	-197.31441	27.87941	-937.27783	89.17609	84.64076	-1223.95789	-124.38412	-13.32667
721	6.000	815.70935	-4.17079	1278.54614	-362.58765	-128.28101	1242.17285	-1136.85864	-4.58553	1226.57861	-130.82112	45.68588	-12.98316	335.92267	-192.39108	27.98859	-906.26306	77.63216	86.19934	-1248.39392	-124.66443	-12.76689
722	6.008	815.17029	-4.71596	1281.32703	-361.00089	-127.89046	1246.80615	-1136.41956	-5.88541	1229.94287	-156.04013	45.01547	-13.11102	373.21713	-188.08688	29.49262	-875.39465	66.91744	87.69115	-1272.80176	-124.66591	-12.13662
723	6.017	814.74390	-5.32401	1284.15894	-359.63217	-127.58504	1251.66467	-1135.81970	-7.31066	1233.86768	-181.31451	44.32924	-13.28889	409.23444	-185.05550	32.51791	-845.01068	57.23814	89.08820	-1297.62732	-124.97891	-11.65626
724	6.025	814.46710	-5.98508	1286.97034	-358.45847	-127.39458	1256.67078	-1135.05200	-8.85750	1238.24512	-206.62022	43.61411	-13.47105	442.11810	-183.43280	36.21573	-815.62311	48.65446	90.22536	-1323.19690	-126.01285	-11.54507
725	6.033	814.36572	-6.67767	1289.69678	-357.39392	-127.35017	1261.71899	-1134.12891	-10.52684	1242.91626	-231.94708	42.85443	-13.57444	470.19025	-183.00604	39.11049	-787.98199	41.19134	90.79488	-1349.32239	-127.54340	-11.73367
726	6.042	814.45764	-7.36758	1292.28345	-356.33447	-127.47693	1266.66785	-1133.09131	-12.31980	1247.68127	-257.31604	42.06633	-13.55317	492.59290	-183.64766	40.10569	-762.92682	34.94887	90.39678	-1375.44971	-129.31186	-11.99583
727	6.050	814.75299	-8.02145	1294.68811	-355.19214	-127.78454	1271.36230	-1132.00464	-14.23869	1252.33350	-282.72720	41.29636	-13.42943	509.54556	-185.39001	39.14106	-741.04962	30.06683	88.66479	-1400.72241	-131.51495	-12.16197
728	6.058	815.25116	-8.62329	1296.88025	-353.90198	-128.26804	1275.67065	-1130.94165	-16.28648	1256.69727	-308.04898	40.63728	-13.25008	521.98120	-188.15929	36.89328	-722.45288	26.56797	85.44286	-1423.91211	-134.39728	-12.10629
729	6.067	815.93744	-9.17207	1298.83508	-352.42343	-128.91603	1279.49792	-1129.95911	-18.46177	1260.64722	-332.89819	40.23650	-12.99775	530.75378	-191.69681	34.00735	-706.85730	24.29283	80.83760	-1443.81982	-137.90381	-11.73055
730	6.075	816.78497	-9.66806	1300.52881	-350.75165	-129.72591	1282.77478	-1129.07935	-20.74863	1264.11316	-356.61963	40.15677	-12.56115	536.20111	-195.68311	30.67304	-693.92010	23.02819	75.09826	-1459.78540	-141.83087	-10.99462
731	6.083	817.76007	-10.11224	1301.94019	-348.92108	-130.70561	1285.44434	-1128.28638	-23.11720	1267.07544	-378.50058	40.26311	-11.76928	538.37762	-199.81351	26.87064	-683.41492	22.63226	68.51160	-1471.71216	-146.02177	-9.90797
732	6.092	818.82544	-10.51852	1303.05627	-346.98694	-131.85295	1287.46326	-1127.53638	-25.54085	1269.54297	-398.08456	40.41620	-10.29397	537.33649	-203.82755	22.80132	-675.25842	23.00887	61.35615	-1479.78601	-150.40329	-8.50109
733	6.100	819.94019	-10.91524	1303.87354	-344.99738	-133.13678	1288.80981	-1126.78027	-28.00280	1271.52405	-415.04303	40.82779	-7.26656	533.04529	-207.50592	18.72804	-669.53217	24.03949	53.83124	-1484.24414	-154.94870	-6.80630
734	6.108	821.05951	-11.32520	1304.39465	-342.97861	-134.49809	1289.48486	-1125.98047	-30.48762	1273.01807	-428.27588	42.19014	-0.92695	525.22302	-210.64961	14.39917	-666.45874	25.56516	45.98260	-1485.28723	-159.64221	-4.85172
735	6.117	822.14215	-11.74878	1304.62280	-340.93634	-135.86176	1289.50269	-1125.10498	-32.96583	1274.04138	-435.11618	45.25096	10.62030	513.43256	-213.10231	9.24845	-666.32428	27.44442	37.69923	-1483.07568	-164.46358	-2.66205
736	6.125	823.16455	-12.17303	1304.56042	-338.86786	-137.15013	1288.87915	-1124.11475	-35.37933	1274.65466	-432.33661	49.87947	27.16118	497.39627	-214.80881	3.54555	-669.44202	29.65726	28.83950	-1477.75220	-169.38666	-0.26071
737	6.133	824.13568	-12.59023	1304.20874	-336.77875	-138.30185	1287.63330	-1122.98486	-37.66972	1274.93298	-418.73697	54.58083	45.10417	477.33786	-215.88467	-1.34273	-676.12274	32.29948	19.46361	-1469.45679	-174.38223	2.32894
738	6.142	825.09613	-13.00336	1303.57031	-334.69315	-139.28421	1285.79504	-1121.74304	-39.83284	1274.89465	-396.28571	57.38498	59.61813	454.18555	-216.61716	-4.31967	-686.55634	35.35663	10.10918	-1458.33252	-179.42049	5.08321
739	6.150	826.10205	-13.41600	1302.65405	-332.64832	-140.08647	1283.40588	-1120.46545	-41.91061	1274.47729	-368.33569	57.28918	68.07044	429.37537	-217.31026	-5.54166	-700.64825	38.38112	1.93027	-1444.52563	-184.47205	7.97818
740	6.158	827.20734	-13.82150	1301.48096	-330.68378	-140.71301	1280.51355	-1119.21973	-43.91691	1273.56543	-337.36957	54.67542	71.08147	404.20493	-218.10075	-5.87128	-718.05304	40.50870	-3.81257	-1428.18311	-189.50795	10.98985
741	6.167	828.45160	-14.20508	1300.08789	-328.84018	-141.18568	1277.17224	-1118.01050	-45.79394	1272.02783	-304.54022	50.59836	70.96098	379.29086	-218.94798	-6.01167	-738.38196	41.08669	-6.81128	-1409.45178	-194.49934	14.09422
742	6.175	829.84918	-14.55658	1298.52942	-327.16571	-141.53798	1273.44983	-1116.79639	-47.47070	1269.78320	-270.37997	45.97711	69.77126	354.64801	-219.77518	-6.28250	-761.11426	40.29455	-7.93867	-1388.47864	-199.41750	17.26731
743	6.183	831.37866	-14.87668	1296.87744	-325.72083	-141.80849	1269.42859	-1115.57666	-48.95314	1266.85938	-235.33899	41.26527	68.51445	330.13690	-220.56537	-6.77259	-785.39685	38.92441	-8.26574	-1365.41040	-204.23363	20.48518
744	6.192	832.97974	-15.16954	1295.22009	-324.57910	-142.04688	1265.20081	-1114.44055	-50.32997	1263.36365	-199.86565	36.49606	67.35716	305.71667	-221.34258	-7.44102	-810.31995	37.59317	-8.38445	-1340.39380	-208.91888	23.72387
745	6.200	834.56213	-15.43622	1293.65588	-323.82166	-142.30536	1260.86230	-1113.53760	-51.72396	1259.40686	-164.31059	31.47130	66.14351	281.41467	-222.14194	-8.14490	-835.32965	36.40153	-8.55110	-1313.57532	-213.44446	26.95943
746	6.208	836.02399	-15.67891	1292.28882	-323.52393	-142.59767	1256.50171	-1112.99573	-53.21931	1255.08789	-128.83972	25.94363	64.71525	257.24802	-223.00896	-8.72762	-860.25885	35.26489	-8.83073	-1285.10168	-217.78152	30.16788
747	6.217	837.27405	-15.90903	1291.21985	-323.74554	-142.85649	1252.20349	-1112.80859	-54.75414	1250.51563	-93.42068	19.73907	63.03453	233.19000	-223.97427	-9.13239	-885.08539	34.19429	-9.15314	-1255.11951	-221.90128	33.32524
748	6.225	838.24872	-16.15054	1290.53052	-324.52536	-142.92424	1248.07117	-1112.82446	-56.14209	1245.80359	-57.92313	12.83368	61.20507	209.16855	-225.01349	-9.40750	-909.73987	33.23037	-9.46486	-1223.77551	-225.77484	36.40751
749	6.233	838.91986	-16.43427	1290.26636	-325.85522	-142.58911	1244.24829	-1112.90356	-57.29362	1241.06543	-22.25197	5.36791	59.39207	185.11011	-226.05527	-9.63440	-934.14728	32.34838	-9.76082	-1191.21582	-229.37331	39.39080
750	6.242	839.29437	-16.78760	1290.43909	-327.63028	-141.67552	1240.90930	-1113.03223	-58.36044	1236.43579	13.62461	-2.41074	57.73011	161.00281	-227.01480	-9.90910	-958.34106	31.47391	-10.03127	-1157.58728	-232.66757	42.25151
751	6.250	839.40857	-17.22571	1291.04199	-329.62741	-140.16983	1238.21741	-1113.25586	-59.62355	1232.07349	49.73981	-10.19943	56.32836	136.89578	-227.81047	-10.33394	-982.44000	30.56647	-10.29176	-1123.03662	-235.62859	44.96619
752	6.258	839.31744	-17.74663	1292.05908	-331.54468	-138.28212	1236.26965	-1113.56091	-61.29182	1228.13794	86.15849	-17.68144	55.28019	112.78873	-228.45688	-10.89657	-1006.56268	29.66853	-10.58612	-1087.71252	-238.22787	47.51113
753	6.267	839.08112	-18.33472	1293.46423	-333.08575	-136.36263	1235.07446	-1113.84412	-63.41153	1224.76184	122.94218	-24.65335	54.57616	88.58011	-229.14583	-11.39054	-1030.78601	28.83829	-10.88557	-1051.76440	-240.43832	49.86093
754	6.275	838.75232	-18.97142	1295.21973	-334.04471	-134.75119	1234.57947	-1113.96558	-65.89820	1222.03833	160.13766	-31.17236	54.02980	64.24634	-230.03094	-11.63100	-1055.13647	28.05716	-11.10181	-1015.34082	-242.23445	51.98687
755	6.283	838.37207	-19.64566	1297.27783	-334.33978	-133.68947	1234.71582	-1113.82678	-68.60126	1220.02441	197.79811	-37.53381	53.33263	39.92981	-230.99445	-11.68086	-1079.59448	27.25446	-11.22963	-978.58154	-243.58994	53.85766
756	6.292	837.97552	-20.35431	1299.58374	-333.99240	-133.30582	1235.42920	-1113.43164	-71.35928	1218.76123	235.97426	-44.07149	52.20056	15.71381	-231.83110	-11.71516	-1104.10791	26.49603	-11.29844	-941.60754	-244.46977	55.44785
757	6.300	837.59827	-21.09099	1302.07947	-333.09283	-133.61992	1236.68762	-1112.88257	-74.03922	1218.28418	274.68109	-50.95498	50.52916	-8.52106	-232.50323	-11.81015	-1128.62207	26.04473	-11.24181	-904.52307	-244.81882	56.75764
758	6.308	837.27795	-21.83331	1304.70398	-331.77628	-134.55791	1238.47266	-1112.27734	-76.55360	1218.58997	313.86093	-58.06796	48.51148	-32.97064	-233.09903	-11.94044	-1153.13062	26.00687	-11.00712	-867.45844	-244.56094	57.83400
759	6.317	837.05164	-22.54111	1307.39099	-330.19867	-135.98853	1240.76440	-1111.62390	-78.86990	1219.59790	353.36465	-64.97302	46.67488	-57.73834	-233.70020	-12.05550	-1177.69031	26.04877	-10.69324	-830.67944	-243.64075	58.75164
760	6.325	836.95398	-23.16583	1310.07227	-328.50385	-137.77390	1243.53369	-1110.87866	-81.01012	1221.15027	392.90530	-71.06497	45.77593	-82.76910	-234.33221	-12.13248	-1202.37549	25.68018	-10.47511	-794.72058	-242.13046	59.50025
761	6.333	837.01880	-23.66682	1312.68335	-326.79388	-139.81763	1246.73669	-1109.97778	-83.00235	1223.06982	431.85709	-75.88228	46.48508	-107.91638	-234.96635	-12.18748	-1227.23242	24.72608	-10.45018	-760.33508	-240.31705	59.87074
762	6.342	837.27979	-24.02701	1315.16492	-325.11377	-142.08176	1250.30530	-1108.79968	-84.79725	1225.24500	469.01511	-79.27496	48.90090	-133.09070	-235.55783	-12.24345	-1252.27844	23.49047	-10.55003	-728.11719	-238.65115	59.59745
763	6.350	837.76691	-24.26006	1317.46265	-323.44882	-144.55644	1254.14111	-1107.19153	-86.27066	1227.65735	502.67429	-81.29406	52.18266	-158.33948	-236.09059	-12.28796	-1277.52075	22.50503	-10.61375	-698.18280	-237.66858	58.69246
764	6.358	838.50165	-24.40240	1319.52649	-321.73840	-147.21948	1258.11951	-1105.08875	-87.35951	1230.31726	531.23816	-82.03601	54.73739	-183.75513	-236.58214	-12.27147	-1302.88477	22.07560	-10.52914	-670.36780	-237.96878	57.48411
765	6.367	839.48926	-24.49309	1321.31165	-319.90442	-150.02946	1262.10510	-1102.59851	-88.17143	1233.18701	554.05133	-81.62623	55.10508	-209.30701	-237.06288	-12.16046	-1328.05957	22.12766	-10.12038	-644.65088	-240.05249	56.25542
766	6.375	840.71375	-24.55675	1322.78369	-317.87650	-152.93991	1265.97034	-1099.94897	-88.92435	1236.15149	571.67578	-80.25960	52.89890	-234.73346	-237.56306	-12.01134	-1352.48804	22.46499	-8.92181	-621.27380	-244.06104	54.98386
767	6.383	842.13971	-24.60538	1323.92529	-315.60751	-155.89983	1269.60315	-1097.34900	-89.79195	1239.03760	585.29492	-78.18211	48.85654	-259.53400	-238.09731	-12.02773	-1375.56824	22.96867	-6.36086	-600.58643	-249.72229	53.42819
768	6.392	843.72003	-24.65327	1324.73425	-313.08875	-158.84410	1272.90515	-1094.90381	-90.82348	1241.66077	595.90576	-75.61633	44.03635	-283.13354	-238.65092	-12.52301	-1396.82556	23.52029	-2.22622	-582.97229	-256.48077	51.26890
769	6.400	845.40521	-24.72502	1325.21460	-310.35620	-161.69119	1275.78113	-1092.63037	-91.97754	1243.87842	603.98926	-72.69778	39.13723	-305.25513	-239.30086	-13.69981	-1415.90942	23.95431	3.23346	-568.87579	-263.65906	48.17171
770	6.408	847.14972	-24.84753	1325.36926	-307.47815	-164.34691	1278.12695	-1090.50403	-93.19344	1245.62195	609.62378	-69.50635	34.51391	-326.15320	-240.54503	-15.16010	-1432.51978	24.19078	9.62449	-558.61523	-270.64401	43.94734
771	6.417	848.91455	-25.03528	1325.19873	-304.53671	-166.72060	1279.82849	-1088.48975	-94.43861	1246.89221	612.60571	-66.19601	30.47620	-346.05676	-243.52634	-15.20345	-1446.37512	24.23370	16.62389	-552.14331	-276.98135	38.70478
772	6.425	850.67004	-25.28508	1324.69971	-301.61447	-168.75615	1280.77441	-1086.55066	-95.71468	1247.72827	612.39478	-63.06423	27.15192	-363.72382	-249.64734	-10.79583	-1457.20898	23.89169	23.94775	-549.18561	-282.36221	32.70451
773	6.433	852.40143	-25.58484	1323.86658	-298.77362	-170.44275	1280.87683	-1084.63660	-97.03430	1248.17383	608.17102	-60.42957	23.89115	-375.68268	-259.51898	0.56441	-1464.75525	22.74891	31.27499	-549.54370	-286.69061	26.01770
774	6.442	854.11420	-25.92654	1322.69666	-296.03220	-171.79703	1280.09302	-1082.67822	-98.39910	1248.25525	599.31299	-58.43594	19.20525	-378.01691	-272.02579	18.09917	-1468.74780	20.75164	38.26617	-553.21655	-290.12790	18.45285
775	6.450	855.83356	-26.30646	1321.18835	-293.36066	-172.85275	1278.43347	-1080.60339	-99.80234	1247.97461	586.05664	-57.09347	12.11167	-369.24255	-284.59796	37.40165	-1469.01123	18.57125	44.61903	-560.52808	-292.94324	10.05559
776	6.458	857.59552	-26.71504	1319.33936	-290.70520	-173.66035	1275.95239	-1078.36279	-101.24420	1247.32446	569.51013	-56.57249	3.82744	-350.91675	-294.82318	53.41257	-1465.59595	16.91483	49.97291	-572.10120	-295.33319	1.76750
777	6.467	859.43408	-27.13913	1317.15027	-288.01581	-174.27965	1272.73291	-1075.94421	-102.72757	1246.31799	550.59760	-57.08795	-2.76103	-325.90869	-301.97742	63.59225	-1458.70874	15.80786	53.81472	-588.30249	-297.29065	-4.80870
778	6.475	861.37708	-27.57315	1314.62903	-285.26508	-174.76953	1268.88147	-1073.37732	-104.23514	1245.00647	529.22180	-58.27158	-5.95053	-296.80341	-306.96973	68.46585	-1448.44360	15.05362	55.77467	-608.71637	-298.63910	-8.66214
779	6.483	863.44971	-28.01799	1311.79517	-282.45712	-175.17348	1264.52783	-1070.72656	-105.72148	1243.46631	505.20529	-59.29257	-6.66155	-265.41461	-311.04681	70.01458	-1434.66040	14.85282	56.01088	-632.10864	-299.42883	-10.14838
780	6.492	865.67694	-28.47552	1308.68433	-279.62891	-175.51215	1259.82288	-1068.06970	-107.12263	1241.75989	479.65436	-59.84337	-6.75317	-232.86536	-314.78799	69.97144	-1417.13013	15.47082	55.05201	-656.96014	-300.03845	-10.39199
781	6.500	868.08221	-28.95323	1305.34827	-276.84921	-175.80562	1254.92505	-1065.47266	-108.35283	1239.88647	454.33957	-60.33819	-7.15782	-199.82825	-318.08295	69.20009	-1395.77515	16.80562	53.37092	-682.34363	-300.65656	-10.33659
782	6.508	870.68152	-29.46866	1301.84985	-274.21786	-176.10025	1249.98193	-1062.97644	-109.30814	1237.76111	430.06635	-61.13451	-7.85332	-166.78247	-320.59094	67.92036	-1370.84155	18.52512	51.35141	-707.95270	-301.18646	-10.46264
783	6.517	873.47028	-30.04391	1298.25684	-271.86533	-176.46289	1245.11304	-1060.62292	-109.92551	1235.27832	406.43124	-62.13658	-8.57801	-134.11798	-322.06766	66.11024	-1342.94604	20.31362	49.53628	-733.31970	-301.61133	-10.99878
784	6.525	876.41138	-30.69615	1294.64221	-269.95810	-176.94937	1240.40552	-1058.49670	-110.23985	1232.42896	382.79474	-63.08241	-9.20630	-102.00189	-322.43124	63.76234	-1312.98853	21.95142	48.63040	-757.72644	-302.05371	-11.99623
785	6.533	879.43683	-31.43616	1291.09277	-268.69739	-177.56870	1235.93091	-1056.70288	-110.32886	1229.32349	358.95499	-63.85884	-9.74566	-70.21216	-321.69067	60.96375	-1281.91638	23.23964	49.16718	-780.92377	-302.69763	-13.12031
786	6.542	882.45752	-32.27400	1287.71692	-268.27692	-178.27086	1231.77185	-1055.30078	-110.20885	1226.10657	335.06839	-64.54300	-10.22519	-38.24713	-319.89963	57.87884	-1250.40479	23.86759	51.18058	-803.49243	-303.59384	-13.77410
787	6.550	885.37628	-33.22293	1284.63904	-268.78891	-178.97937	1228.03430	-1054.29260	-109.82860	1222.89539	311.30728	-65.26488	-10.66571	-5.67596	-317.18030	54.69900	-1218.63562	23.49449	54.23696	-826.27008	-304.54697	-13.71241
788	6.558	888.10376	-34.29498	1281.98010	-270.11459	-179.63145	1224.83545	-1053.65125	-109.13528	1219.78784	287.70978	-66.07659	-11.09856	27.60971	-313.71497	51.58443	-1186.40405	22.00393	57.81527	-849.66241	-305.41174	-13.32049
789	6.567	890.57452	-35.49200	1279.84070	-271.88385	-180.18230	1222.28711	-1053.33167	-108.11951	1216.88489	264.24463	-66.94801	-11.54915	61.42810	-309.68411	48.64661	-1153.56335	19.50645	61.59878	-873.66168	-306.18820	-13.15834
790	6.575	892.75525	-36.80281	1278.29077	-273.58698	-180.59364	1220.47839	-1053.27954	-106.83017	1214.29602	240.87273	-67.82269	-11.99208	95.54092	-305.16656	45.93275	-1120.35034	16.08596	65.42553	-897.99268	-306.86664	-13.43344
791	6.583	894.64526	-38.21092	1277.36743	-274.78503	-180.82669	1219.45422	-1053.43884	-105.37439	1212.13708	217.52332	-68.65906	-12.34868	129.88901	-300.04663	43.38333	-1087.20007	11.76770	69.17755	-922.22418	-307.44571	-14.00773
792	6.592	896.27264	-39.70032	1277.07837	-275.25433	-180.82233	1219.21680	-1053.74585	-103.90546	1210.53040	194.08546	-69.44741	-12.55883	164.62109	-294.11911	40.90295	-1054.34607	6.69289	72.78404	-946.22449	-307.97336	-14.65845
793	6.600	897.68658	-41.26082	1277.40601	-274.98807	-180.49648	1219.75818	-1054.12683	-102.58669	1209.59216	170.47377	-70.18137	-12.63447	199.89746	-287.33289	38.52379	-1021.70526	1.04399	76.17663	-970.20490	-308.56985	-15.18465
794	6.608	898.94177	-42.89745	1278.31250	-274.11880	-179.79668	1221.07300	-1054.50635	-101.52303	1209.40918	146.67798	-70.86244	-12.63922	235.70786	-279.77094	36.37835	-989.07574	-5.12969	79.21790	-994.14136	-309.40082	-15.44034
795	6.617	900.08337	-44.62981	1279.74841	-272.84933	-178.77539	1223.12817	-1054.79382	-100.69429	1210.01147	122.71680	-71.55363	-12.64595	271.84674	-271.37311	34.48948	-956.34497	-11.78147	81.74345	-1017.67517	-310.58035	-15.39622
796	6.625	901.13745	-46.47586	1281.66248	-271.41037	-177.58813	1225.84680	-1054.86414	-99.95459	1211.36389	98.58310	-72.32980	-12.70057	307.98694	-261.84454	32.69838	-923.51599	-18.60364	83.69270	-1040.84521	-312.03812	-15.15735
797	6.633	902.11206	-48.43663	1284.00232	-270.01144	-176.41724	1229.13525	-1054.60071	-99.12861	1213.41260	74.27121	-73.17369	-12.81272	343.88220	-250.83308	30.78081	-890.63867	-25.00741	85.17122	-1064.49133	-313.36926	-14.91116
798	6.642	903.00854	-50.49522	1286.71033	-268.79269	-175.39911	1232.91956	-1053.96960	-98.12124	1216.16028	49.80947	-74.00782	-12.97198	379.66040	-238.13516	28.62996	-857.82727	-30.48210	86.28955	-1089.39648	-314.12106	-14.80822
799	6.650	903.83362	-52.62347	1289.72107	-267.82162	-174.59251	1237.15234	-1053.00635	-96.93342	1219.64294	25.22531	-74.80257	-13.15207	415.88147	-223.85649	26.50130	-825.31592	-34.93259	86.96708	-1115.26624	-314.35434	-14.84063
800	6.658	904.60211	-54.78979	1292.96362	-267.12653	-173.97366	1241.79260	-1051.75256	-95.62814	1223.81555	0.52029	-75.58958	-13.31221	453.10278	-208.57175	25.18369	-793.42664	-38.48390	87.01385	-1141.14050	-314.52594	-14.87732
801	6.667	905.33514	-56.96806	1296.36755	-266.70587	-173.45659	1246.78455	-1050.26147	-94.33718	1228.50891	-24.30496	-76.39010	-13.41652	491.06732	-193.38547	25.75267	-762.49341	-41.07816	86.36192	-1166.55908	-314.90732	-14.79733
802	6.675	906.05304	-59.14667	1299.86304	-266.50122	-172.93330	1252.05066	-1048.63025	-93.25125	1233.49109	-49.24786	-77.18153	-13.45991	528.11584	-179.59755	28.71557	-732.83026	-42.45523	85.10790	-1191.74902	-315.47949	-14.54683
803	6.683	906.76880	-61.33234	1303.38257	-266.37726	-172.30681	1257.48792	-1046.97534	-92.52203	1238.52319	-74.31761	-77.92983	-13.47609	561.61389	-167.97331	33.10062	-704.76880	-42.46862	83.34350	-1216.92175	-316.22003	-14.21152
804	6.692	907.48755	-63.54019	1306.86841	-266.13470	-171.50996	1262.96277	-1045.39233	-92.18044	1243.38391	-99.52240	-78.61691	-13.51313	589.31873	-158.39320	36.75475	-678.67108	-41.24443	81.04764	-1241.83545	-317.23511	-14.07089
805	6.700	908.20856	-65.77055	1310.27856	-265.55371	-170.52151	1268.31299	-1043.94019	-92.17200	1247.90845	-124.85886	-79.21887	-13.58940	610.53113	-150.40845	38.05021	-654.80786	-39.00382	78.15989	-1265.77979	-318.62390	-14.35202
806	6.708	908.92334	-67.99811	1313.58459	-264.47324	-169.37109	1273.36914	-1042.63196	-92.44284	1252.00391	-150.29248	-79.65693	-13.67811	626.12219	-143.93488	37.15751	-633.22992	-35.92015	74.68857	-1287.68738	-320.29828	-14.90445
807	6.717	909.61511	-70.18677	1316.76672	-262.86362	-168.11934	1277.97693	-1041.46094	-92.99272	1255.62256	-175.66510	-79.78358	-13.76169	637.57910	-139.23288	35.45820	-613.83008	-32.16396	70.73355	-1306.51099	-322.01245	-15.29712
808	6.725	910.26392	-72.30811	1319.80994	-260.81827	-166.81772	1282.00391	-1040.43872	-93.85432	1258.74109	-200.56610	-79.43848	-13.89721	645.95294	-136.44014	34.05257	-596.54865	-27.91612	66.39574	-1321.65540	-323.54395	-15.17411
809	6.733	910.84796	-74.34195	1322.70105	-258.47455	-165.48448	1285.34912	-1039.56616	-95.00410	1261.36145	-224.30679	-78.57115	-14.18338	651.53821	-135.31053	33.07807	-581.51093	-23.28795	61.66362	-1333.02441	-324.78668	-14.41007
810	6.742	911.33850	-76.27861	1325.42639	-255.94118	-164.11964	1287.95837	-1038.78296	-96.30337	1263.51624	-246.12393	-77.28123	-14.58066	654.22687	-135.32782	32.18621	-568.98840	-18.31700	56.43205	-1340.78271	-325.72018	-13.03844
811	6.750	911.69861	-78.12750	1327.97205	-253.27533	-162.72516	1289.82153	-1037.97925	-97.53473	1265.27039	-265.52582	-75.43289	-14.50399	653.84747	-135.94528	31.10229	-559.23865	-13.10235	50.60732	-1345.14880	-326.35367	-11.14421
812	6.758	911.88916	-79.90472	1330.32410	-250.50677	-161.30367	1290.95081	-1037.04626	-98.49359	1266.72046	-282.13461	-71.90671	-12.19665	650.22614	-136.71573	29.35820	-552.39807	-7.85722	44.14846	-1346.31128	-326.69501	-8.80725
813	6.767	911.87793	-81.61659	1332.46521	-247.67941	-159.85365	1291.36096	-1035.91992	-99.07089	1267.98022	-294.54895	-64.46925	-4.70179	643.26947	-137.33316	25.84517	-548.58588	-2.73186	37.06467	-1344.42310	-326.74350	-6.09044
814	6.775	911.64923	-83.27296	1334.37292	-244.87061	-158.36803	1291.05786	-1034.58374	-99.27567	1269.10522	-299.66925	-51.29007	10.24528	633.12305	-137.67371	19.50143	-548.09729	2.39227	29.40634	-1339.62036	-326.49258	-3.04603
815	6.783	911.21100	-84.90712	1336.02246	-242.17712	-156.82593	1290.04187	-1033.04688	-99.20076	1269.99341	-294.49518	-33.19647	31.29154	620.05273	-137.79956	10.90356	-551.40717	7.81932	21.25060	-1332.03711	-325.93396	0.27679
816	6.792	910.59625	-86.56696	1337.39380	-239.68582	-155.18420	1288.32214	-1031.34167	-98.97367	1270.41150	-278.93671	-13.94038	53.09379	604.06573	-137.88135	2.61212	-558.92920	13.65161	12.85004	-1321.80896	-325.05951	3.82817
817	6.800	909.86072	-88.28740	1338.47534	-237.44861	-153.38312	1285.93127	-1029.53784	-98.70885	1270.14490	-256.03333	2.34258	69.78481	584.89264	-138.07289	-2.88684	-570.71783	19.42539	4.95567	-1309.07471	-323.86185	7.55703
818	6.808	909.07813	-90.06973	1339.26367	-235.47469	-151.36870	1282.92664	-1027.74097	-98.48195	1269.09253	-229.37283	13.84428	78.84708	562.61078	-138.42621	-5.21764	-586.31085	24.12337	-1.27387	-1293.97363	-322.33389	11.41161
819	6.817	908.33038	-91.87892	1339.76416	-233.74194	-149.11949	1279.38269	-1026.07324	-98.34514	1267.25574	-200.90196	21.48521	81.82223	538.15521	-138.89218	-5.65100	-604.99011	26.79447	-5.10261	-1276.64563	-320.46872	15.33996
820	6.825	907.69238	-93.65575	1339.99084	-232.21309	-146.65486	1275.38184	-1024.64075	-98.34549	1264.70776	-171.00507	27.45895	82.08710	512.89246	-139.37329	-5.52577	-626.24982	27.37187	-6.82604	-1257.23010	-318.25931	19.29016
821	6.833	907.22266	-95.34229	1339.97021	-230.84804	-144.02486	1271.01050	-1023.49768	-98.50772	1261.56958	-139.73071	33.68881	82.36739	487.75140	-139.80061	-5.55982	-649.62976	26.68529	-7.35779	-1235.86646	-315.69867	23.21041
822	6.842	906.95947	-96.90556	1339.74744	-229.61650	-141.31294	1266.35510	-1022.63336	-98.80008	1257.99207	-107.49287	41.04192	83.74737	462.96341	-140.17569	-5.92233	-674.25800	25.63692	-7.50290	-1212.69409	-312.77972	27.04893
823	6.850	906.91400	-98.34081	1339.38562	-228.52048	-138.64430	1261.49280	-1021.97998	-99.12083	1254.14246	-74.97378	49.28119	85.98479	438.42584	-140.53595	-6.49001	-699.17133	24.63437	-7.67278	-1187.85193	-309.49542	30.75403
824	6.858	907.06049	-99.65581	1338.95654	-227.62895	-136.16681	1256.48474	-1021.42322	-99.33121	1250.18408	-42.74770	57.49408	88.22718	414.03833	-140.92267	-7.08647	-723.88129	23.70269	-7.97102	-1161.47949	-305.83890	34.27415
825	6.867	907.33661	-100.85817	1338.53784	-227.10013	-134.00467	1251.39001	-1020.83160	-99.33240	1246.24963	-11.01548	64.63609	89.56413	389.78152	-141.37956	-7.59795	-748.33167	22.77876	-8.39362	-1133.71570	-301.80338	37.55781
826	6.875	907.65820	-101.95801	1338.21777	-227.14658	-132.19263	1246.29370	-1020.11530	-99.14705	1242.43774	20.41737	69.94208	89.37556	365.68024	-141.92085	-7.99036	-772.61914	21.86660	-8.90581	-1104.69958	-297.38199	40.55343
827	6.883	907.93604	-102.97467	1338.09717	-227.94099	-130.61273	1241.33142	-1019.28381	-98.95786	1238.83240	51.94762	73.12228	87.55783	341.76849	-142.50763	-8.30585	-796.87201	21.03668	-9.38517	-1074.57092	-292.56696	43.20846
828	6.892	908.08771	-103.93799	1338.27515	-229.51071	-128.99620	1236.70300	-1018.45819	-99.06310	1235.51917	83.88957	74.32803	84.50521	318.04529	-143.09970	-8.64090	-821.15857	20.31194	-9.68539	-1043.47046	-287.34885	45.46842
829	6.900	908.04681	-104.89084	1338.83008	-231.67642	-127.03871	1232.66089	-1017.80817	-99.73508	1232.57336	116.28636	73.96797	80.83315	294.40704	-143.71271	-9.08123	-845.41516	19.61660	-9.79863	-1011.54053	-281.71677	47.27728
830	6.908	907.77155	-105.88980	1339.81030	-234.08598	-124.57314	1229.44910	-1017.43884	-101.04366	1230.01563	148.94301	72.55368	77.13424	270.68042	-144.39413	-9.61990	-869.53540	18.85895	-9.87447	-978.92297	-275.66260	48.58213
831	6.917	907.25214	-106.99229	1341.22961	-236.34293	-121.66290	1227.22461	-1017.32526	-102.77412	1227.79199	181.65359	70.64067	73.91727	246.77353	-145.15443	-10.13922	-893.50555	17.99626	-10.10062	-945.75134	-269.19098	49.34460
832	6.925	906.51154	-108.23615	1343.06726	-238.14911	-118.55231	1226.02197	-1017.33746	-104.50471	1225.81873	214.39435	68.75021	71.54082	222.73776	-145.93784	-10.50079	-917.41241	17.03094	-10.56092	-912.13959	-262.33173	49.55527
833	6.933	905.59595	-109.62534	1345.27673	-239.37271	-115.54567	1225.78345	-1017.29102	-105.78662	1224.04712	247.25220	67.19861	70.03581	198.65161	-146.67227	-10.66006	-941.38904	16.06841	-11.10838	-878.17218	-255.14186	49.24366
834	6.942	904.56299	-111.13019	1347.80078	-240.02055	-112.90981	1226.41345	-1017.00220	-106.32952	1222.51428	280.26407	65.91585	69.03385	174.49658	-147.34741	-10.69031	-965.55072	15.37951	-11.39024	-843.90393	-247.68323	48.48743
835	6.950	903.47455	-112.70100	1350.58374	-240.16321	-110.82260	1227.81812	-1016.38281	-106.12749	1221.36707	313.47208	64.43872	67.93372	150.19131	-148.01334	-10.68938	-989.90216	15.10535	-11.21351	-809.37952	-239.97522	47.43909
836	6.958	902.39154	-114.28365	1353.57446	-239.87466	-109.35153	1229.91699	-1015.49890	-105.46023	1220.83069	347.03491	62.15437	66.13337	125.70688	-148.70551	-10.69084	-1014.33881	14.86373	-10.89581	-774.68646	-231.95354	46.36370
837	6.967	901.36743	-115.82920	1356.72192	-239.21082	-108.45811	1232.63831	-1014.49664	-104.69302	1221.11023	381.11847	58.65930	63.25011	101.08551	-149.42719	-10.70184	-1038.80762	14.12675	-10.90544	-740.03992	-223.52066	45.60048
838	6.975	900.44464	-117.30367	1359.97034	-238.22035	-108.02765	1235.90674	-1013.47247	-104.01878	1222.30151	415.75754	54.03247	59.37577	76.36417	-150.19087	-10.75742	-1063.40369	12.94813	-11.19044	-705.85864	-214.72488	45.36624
839	6.983	899.65741	-118.69049	1363.26221	-236.96158	-107.92022	1239.63562	-1012.43530	-103.41588	1224.37427	450.94504	48.86679	55.22489	51.53506	-151.01250	-10.87442	-1088.24646	11.81216	-11.30791	-672.75549	-205.87054	45.56927
840	6.992	899.03497	-119.98260	1366.53833	-235.49461	-108.02912	1243.73206	-1011.35052	-102.78880	1227.20764	486.70514	44.03423	51.95760	26.58182	-151.88036	-11.01187	-1113.33691	10.96384	-11.08400	-641.34790	-197.39388	45.92666
841	7.000	898.60278	-121.17599	1369.73718	-233.85681	-108.31052	1248.10938	-1010.17603	-102.07832	1230.62805	522.84973	40.27687	50.65839	1.50842	-152.75026	-11.10408	-1138.59619	10.29507	-10.72850	-611.99115	-189.71596	46.24821
842	7.008	898.38184	-122.27393	1372.79846	-232.05597	-108.76665	1252.68555	-1008.87555	-101.27388	1234.43286	558.61926	37.82573	51.74515	-23.68854	-153.55823	-11.10767	-1163.96399	9.66983	-10.49310	-584.78113	-183.23647	46.48376
843	7.017	898.38776	-123.29465	1375.67273	-230.08969	-109.39875	1257.37512	-1007.43555	-100.37837	1238.40356	592.54138	36.39934	54.65601	-49.04126	-154.27301	-11.02609	-1189.34924	9.09129	-10.43349	-559.81006	-178.31702	46.62769
844	7.025	898.62933	-124.26810	1378.32141	-227.97137	-110.16058	1262.08728	-1005.88293	-99.38434	1242.31555	622.65405	35.64610	57.94685	-74.56396	-154.94255	-10.89429	-1214.46643	8.65862	-10.24351	-537.26050	-175.20854	46.72272
845	7.033	899.10583	-125.22687	1380.71326	-225.72920	-110.96156	1266.72485	-1004.28601	-98.27920	1245.95398	647.20752	35.51105	59.85460	-100.16046	-155.64539	-10.76357	-1238.83252	8.50836	-9.22901	-517.31799	-173.99492	46.77596
846	7.042	899.80609	-126.19902	1382.82214	-223.37784	-111.71313	1271.18054	-1002.73578	-97.06042	1249.13770	665.57385	36.09319	59.22934	-125.53778	-156.40723	-10.75465	-1261.98462	8.75883	-6.68297	-500.13245	-174.55524	46.58188
847	7.050	900.70532	-127.20228	1384.62512	-220.91202	-112.34892	1275.34119	-1001.31537	-95.74023	1251.74939	678.50562	37.26794	56.13274	-150.18329	-157.18124	-11.12308	-1283.58508	9.43612	-2.39778	-485.75317	-176.63884	45.78187
848	7.058	901.76343	-128.24835	1386.10193	-218.33435	-112.81190	1279.09558	-1000.07220	-94.34256	1253.75854	687.40088	38.63116	51.45677	-173.54236	-157.92068	-12.18806	-1303.32813	10.43835	3.24334	-473.90863	-180.10779	44.17191
849	7.067	902.92853	-129.35452	1387.23450	-215.68477	-113.05083	1282.33704	-999.00079	-92.90337	1255.21655	693.40088	39.79764	46.07904	-195.38318	-158.81763	-13.97688	-1320.89819	11.55577	9.63179	-463.91980	-185.04288	41.91375
850	7.075	904.14667	-130.54301	1388.00635	-213.04753	-113.02684	1284.96045	-998.04047	-91.46507	1256.22290	697.06702	40.63280	40.52859	-215.86902	-160.69363	-15.51293	-1335.99463	12.57395	16.28448	-455.42352	-191.23996	39.28777
851	7.083	905.37170	-131.83401	1388.40735	-210.52995	-112.71939	1286.86133	-997.09210	-90.06194	1256.88049	698.48132	41.19855	35.22830	-234.67944	-165.07571	-14.21873	-1348.32471	13.44403	22.95570	-449.53259	-197.37395	36.01442
852	7.092	906.57104	-133.24146	1388.43677	-208.22755	-112.14079	1287.94189	-996.05255	-88.71430	1257.25916	697.35999	41.56059	30.59196	-249.62494	-173.31030	-6.79201	-1357.60596	14.35040	29.63867	-448.20227	-201.45969	31.16100
853	7.100	907.72083	-134.76779	1388.09790	-206.19460	-111.35362	1288.12500	-994.85315	-87.43388	1257.37329	693.12256	41.69765	26.52847	-256.89764	-185.08716	8.01347	-1363.59302	15.56628	36.39735	-451.79175	-202.90450	24.27779
854	7.108	908.80573	-136.40698	1387.39172	-204.42435	-110.47159	1287.37488	-993.47510	-86.22458	1257.17957	685.11938	41.62291	21.95559	-253.67828	-197.97363	27.39137	-1366.14795	17.28951	43.04861	-458.73901	-203.09418	16.10488
855	7.117	909.82947	-138.15836	1386.31860	-202.84454	-109.63029	1285.70874	-991.93506	-85.07677	1256.60364	673.09900	41.50641	15.54647	-240.17572	-208.84975	46.07846	-1365.31677	19.68086	49.07942	-467.96765	-203.45198	7.87046
856	7.125	910.82092	-140.03360	1384.87878	-201.34621	-108.92885	1283.18970	-990.27014	-83.96671	1255.58545	657.51819	41.42039	7.61439	-218.85266	-216.02362	59.97803	-1361.32166	22.88938	53.85844	-480.05371	-204.23331	0.74014
857	7.133	911.82434	-142.05127	1383.07275	-199.83661	-108.38289	1279.91138	-988.53296	-82.87276	1254.11255	639.07288	41.09857	0.57697	-192.48810	-219.97903	68.12109	-1354.41602	26.92642	56.91028	-496.04327	-205.28114	-4.33567
858	7.142	912.88446	-144.23257	1380.90540	-198.27467	-107.93369	1275.98730	-986.78687	-81.80916	1252.23242	617.93005	40.42650	-3.50665	-163.19940	-222.25722	71.89596	-1344.59656	31.74348	58.13353	-516.09338	-206.73181	-7.19543
859	7.150	914.03992	-146.61050	1378.39343	-196.67119	-107.49635	1271.54932	-985.10651	-80.84433	1250.04114	594.10229	39.80615	-5.00123	-132.37695	-223.97444	73.21706	-1331.38721	37.46893	57.81018	-539.25598	-208.68398	-8.58134
860	7.158	915.32434	-149.23961	1375.56763	-195.07338	-107.00236	1266.74207	-983.57367	-80.07686	1247.66028	568.54053	39.47975	-5.45039	-100.85120	-225.36714	73.36884	-1314.11279	44.33655	56.44063	-564.09253	-210.55061	-9.30342
861	7.167	916.76733	-152.18773	1372.47095	-193.54608	-106.42441	1261.71045	-982.25598	-79.59309	1245.20886	542.90625	39.07672	-5.68070	-69.11700	-226.19226	72.86938	-1292.54980	52.33908	54.56170	-589.28955	-211.28345	-9.66324
862	7.175	918.38867	-155.51874	1369.15662	-192.15620	-105.78669	1256.58667	-981.17712	-79.40617	1242.77051	518.21985	38.22981	-5.84354	-37.53162	-226.20052	71.81396	-1267.31226	60.99142	52.64270	-614.10614	-210.57391	-9.78699
863	7.183	920.18231	-159.28021	1365.69397	-190.97487	-105.15340	1251.48462	-980.30536	-79.38530	1240.36548	494.35855	37.09038	-6.09165	-6.35248	-225.33318	70.19198	-1239.60547	69.50819	51.16761	-638.51550	-209.30563	-9.97872
864	7.192	922.09863	-163.49789	1362.17444	-190.09537	-104.58891	1246.50342	-979.58032	-79.29903	1237.97498	470.71426	36.06197	-6.59048	24.37381	-223.67049	68.01314	-1210.59863	77.30010	50.68174	-662.73419	-208.54066	-10.45317
865	7.200	924.03729	-168.16525	1358.70898	-189.63992	-104.10408	1241.73450	-978.94983	-78.96703	1235.60156	446.89105	35.38199	-7.29640	54.89120	-221.31996	65.34319	-1181.00977	84.18163	51.54789	-686.73901	-208.75516	-11.05165
866	7.208	925.85767	-173.23157	1355.42957	-189.73940	-103.63294	1237.27722	-978.37030	-78.32066	1233.29639	422.87405	35.03040	-8.01248	85.61194	-218.39752	62.32961	-1151.07202	90.07538	53.67842	-710.35016	-209.96332	-11.46241
867	7.217	927.40442	-178.60779	1352.49658	-190.48616	-103.07426	1233.25317	-977.79279	-77.34906	1231.14771	398.84778	34.84174	-8.60027	116.87137	-215.05251	59.16869	-1120.67944	94.77032	56.62303	-733.64209	-211.59846	-11.68315
868	7.225	928.53894	-184.18370	1350.09021	-191.86783	-102.36491	1229.80298	-977.17334	-76.05708	1229.26221	374.95840	34.62341	-9.06915	148.79327	-211.44803	56.02671	-1089.71033	98.11358	59.96378	-757.05603	-212.52708	-12.13635
869	7.233	929.16443	-189.83598	1348.37573	-193.72522	-101.51416	1227.06262	-976.49146	-74.45892	1227.74316	351.20663	34.24423	-9.50474	181.33627	-207.71143	52.98623	-1058.33582	100.18430	63.52158	-780.77924	-212.11435	-13.13669
870	7.242	929.23834	-195.43723	1347.46765	-195.78207	-100.58200	1225.13489	-975.75708	-72.58081	1226.66809	327.51001	33.69199	-9.95201	214.42227	-203.87669	50.02894	-1027.00085	101.07074	67.17682	-804.57330	-211.11792	-14.39296
871	7.250	928.77301	-200.87933	1347.41724	-197.73262	-99.63456	1224.06604	-975.01105	-70.46111	1226.06982	303.82269	33.05841	-10.36850	248.05771	-199.85191	47.07359	-996.11816	100.69817	70.74055	-828.59210	-210.96397	-15.26118
872	7.258	927.82544	-206.09714	1348.21899	-199.33461	-98.69553	1223.84485	-974.32666	-68.13815	1225.92957	280.16568	32.45418	-10.68833	282.34952	-195.48149	44.10301	-965.78571	98.96156	74.02990	-853.27039	-212.14011	-15.40098
873	7.267	926.48212	-211.06955	1349.82446	-200.46489	-97.71835	1224.42944	-973.80310	-65.63658	1226.18579	256.55554	31.92157	-10.91306	317.36871	-190.67516	41.27877	-935.85706	95.85472	76.90274	-878.42749	-213.82375	-15.06247
874	7.275	924.84363	-215.80356	1352.15491	-201.11478	-96.59812	1225.77600	-973.53937	-62.97150	1226.76953	232.93106	31.39742	-11.10942	353.00836	-185.42867	38.84601	-906.24658	91.48035	79.26661	-903.38171	-215.18170	-14.68959
875	7.283	923.00781	-220.32111	1355.11523	-201.34074	-95.19910	1227.85254	-973.59375	-60.17239	1227.65454	209.16676	30.77100	-11.32176	388.97046	-179.70786	36.92189	-877.02521	86.02901	81.10492	-927.55853	-216.23837	-14.43835
876	7.292	921.05237	-224.64911	1358.60706	-201.21178	-93.39822	1230.63574	-973.94745	-57.31185	1228.88428	185.14989	29.99078	-11.52206	424.88513	-173.37813	35.47012	-848.28467	79.72495	82.41484	-950.87512	-217.40863	-14.17315
877	7.300	919.02777	-228.80537	1362.53052	-200.78703	-91.14406	1234.09387	-974.50061	-54.49276	1230.55530	160.82468	29.10054	-11.65444	460.56500	-166.22411	34.47448	-820.02856	72.81760	83.16705	-973.97174	-218.82939	-13.70375
878	7.308	916.96637	-232.79057	1366.77686	-200.12976	-88.47182	1238.17310	-975.10559	-51.78358	1232.76831	136.20193	28.18909	-11.69957	496.18994	-158.04977	34.15315	-792.15765	65.67839	83.39291	-997.78436	-220.16708	-13.05884
879	7.317	914.89471	-236.59903	1371.23413	-199.33005	-85.46960	1242.80273	-975.61316	-49.20502	1235.58215	111.35409	27.31451	-11.67776	531.98993	-148.92639	35.03494	-764.58997	58.71696	83.17951	-1022.65668	-220.97267	-12.56942
880	7.325	912.84009	-240.23102	1375.79773	-198.50584	-82.25237	1247.91272	-975.91168	-46.80313	1238.97876	86.37476	26.47205	-11.61999	567.43085	-139.41035	37.57800	-737.39990	52.23161	82.58022	-1048.15259	-221.21378	-12.48630
881	7.333	910.83307	-243.69133	1380.37683	-197.76105	-78.93279	1253.42700	-975.95300	-44.69105	1242.85071	61.33777	25.62555	-11.56261	600.68524	-130.39224	41.39190	-710.74847	46.58424	81.67860	-1073.75977	-221.26192	-12.69530
882	7.342	908.90778	-246.98940	1384.90125	-197.12454	-75.58192	1259.23279	-975.75629	-43.01070	1247.01880	36.27127	24.75261	-11.53523	629.23944	-122.58881	44.93647	-684.79724	42.21074	80.61710	-1099.39185	-221.47032	-12.95901
883	7.350	907.09845	-250.14638	1389.32751	-196.53975	-72.22321	1265.17188	-975.39453	-41.85970	1251.27185	11.13919	23.85986	-11.53606	651.41553	-116.15688	46.43793	-659.79547	39.25757	79.44881	-1125.07813	-222.03996	-13.08348
884	7.358	905.43585	-253.18604	1393.62549	-195.91374	-68.85289	1271.07031	-974.97656	-41.22987	1255.40906	-14.12695	22.97894	-11.54419	667.40564	-110.83197	45.30395	-636.09467	37.58250	78.06769	-1150.59082	-223.12334	-12.79636
885	7.367	903.93903	-256.11313	1397.75549	-195.16824	-65.46253	1276.77087	-974.62238	-40.99282	1259.28357	-39.54808	22.19325	-11.55335	678.81055	-106.36241	42.48638	-614.06384	37.12137	76.27971	-1175.51855	-224.79538	-11.74308
886	7.375	902.60382	-258.90546	1401.66565	-194.26372	-62.06714	1282.14282	-974.42480	-40.93678	1262.82373	-64.99750	21.67566	-11.58989	687.32373	-102.70148	39.48952	-594.09784	37.94347	73.87727	-1199.28406	-226.97675	-9.63626
887	7.383	901.39960	-261.52371	1405.31165	-193.20564	-58.71992	1287.08093	-974.42224	-40.84731	1266.01318	-90.07199	21.63940	-11.70509	693.89490	-99.85489	37.26282	-576.57898	40.02877	70.68372	-1221.08936	-229.48270	-6.40266
888	7.392	900.28174	-263.93484	1408.66870	-192.03522	-55.50534	1291.50342	-974.59937	-40.58612	1268.86914	-114.03969	22.17940	-11.91699	698.75391	-97.70387	36.05316	-561.68604	43.16936	66.57695	-1240.10376	-232.13245	-2.24481
889	7.400	899.20264	-266.12537	1411.72241	-190.80261	-52.52844	1295.34790	-974.89166	-40.09930	1271.43347	-136.06055	23.20740	-12.06004	701.69763	-95.99427	35.97219	-549.29529	46.99548	61.51036	-1255.66553	-234.80081	2.44229
890	7.408	898.10950	-268.08063	1414.45251	-189.53479	-49.88638	1298.54675	-975.18213	-39.37292	1273.75134	-155.54099	24.80867	-11.43016	702.18695	-94.40413	37.12643	-539.13831	51.07545	55.54237	-1267.33264	-237.40860	7.23577
891	7.417	896.94818	-269.78122	1416.83435	-188.21878	-47.60617	1300.99756	-975.31909	-38.40196	1275.83264	-171.94563	27.94116	-8.19718	699.42139	-92.61087	38.78133	-531.11884	55.16628	48.84122	-1274.88977	-239.90114	11.81921
892	7.425	895.67767	-271.23965	1418.85742	-186.82840	-45.60226	1302.58301	-975.17999	-37.18554	1277.63367	-183.74521	34.57603	0.52397	692.73682	-90.39611	38.70610	-525.46301	59.31705	41.62207	-1278.33826	-242.23553	16.03344
893	7.433	894.27686	-272.50470	1420.52710	-185.38336	-43.73882	1303.23926	-974.73883	-35.73989	1279.07471	-187.93814	46.32019	16.59766	682.13983	-87.81875	34.29958	-522.48975	63.54063	34.02305	-1277.83936	-244.37460	19.84539
894	7.442	892.74280	-273.62531	1421.84631	-183.96173	-41.93990	1302.98584	-974.07422	-34.12448	1280.06763	-181.90819	62.43143	38.11490	668.37012	-85.29964	24.99759	-522.40289	67.65115	26.06095	-1273.62988	-246.28326	23.28273
895	7.450	891.08868	-274.63519	1422.80615	-182.64847	-40.19999	1301.88611	-973.31232	-32.43896	1280.52026	-165.99255	79.69681	59.60961	652.37091	-83.38742	13.36527	-525.39227	71.59455	17.81374	-1265.96045	-247.92657	26.38452
896	7.458	889.34650	-275.56290	1423.39355	-181.49762	-38.52510	1300.00476	-972.56030	-30.77215	1280.31982	-143.36533	94.67833	75.71817	634.60925	-82.38913	3.37743	-531.68378	75.51410	9.76621	-1255.07190	-249.26909	29.18201
897	7.467	887.57037	-276.43567	1423.60400	-180.53479	-36.91109	1297.40063	-971.88519	-29.17218	1279.33484	-117.45982	105.92529	84.57033	614.81006	-82.26387	-2.53717	-541.38708	79.37114	2.92714	-1241.19458	-250.27499	31.69794
898	7.475	885.83252	-277.28363	1423.44739	-179.76813	-35.34962	1294.14050	-971.33368	-27.68082	1277.48853	-90.07816	114.12988	87.93081	592.55560	-82.76125	-4.69887	-554.41730	82.71831	-1.76916	-1224.55408	-250.90836	33.95120
899	7.483	884.21661	-278.14520	1422.94458	-179.20013	-33.82539	1290.30701	-970.95081	-26.36923	1274.85742	-61.63731	120.80756	88.84911	568.19550	-83.56808	-4.86674	-570.69574	84.88439	-4.30523	-1205.37500	-251.13321	35.96009
900	7.492	882.80835	-279.05045	1422.11658	-178.83710	-32.30301	1285.99927	-970.77625	-25.32035	1271.67090	-32.28323	127.17812	89.52995	542.84210	-84.40103	-4.56437	-590.29132	85.53002	-5.47626	-1183.88281	-250.91368	37.74354
901	7.500	881.67773	-279.98328	1420.97803	-178.68556	-30.71807	1281.32507	-970.82166	-24.58548	1268.20483	-2.38191	133.81323	90.77523	517.50464	-85.08177	-4.53614	-612.91486	85.01707	-6.05035	-1160.30383	-250.21394	39.32111
902	7.508	880.86206	-280.86639	1419.53796	-178.74548	-28.99176	1276.39001	-971.05573	-24.15170	1264.68127	27.62767	140.70804	92.45895	492.53571	-85.58558	-4.89585	-637.42938	84.00203	-6.44688	-1134.86438	-248.99835	40.71265
903	7.517	880.36414	-281.60199	1417.81079	-179.01588	-27.07188	1271.28430	-971.41174	-23.92887	1261.21106	57.44595	147.45944	94.13489	467.83853	-85.99506	-5.44512	-662.45880	82.89784	-6.87849	-1107.79065	-247.23141	41.93806
904	7.525	880.16010	-282.13342	1415.82813	-179.50882	-24.98091	1266.08447	-971.80310	-23.77299	1257.76990	86.98232	153.42123	95.32090	443.27496	-86.40318	-5.98053	-687.31055	81.90961	-7.32635	-1079.30884	-244.87744	43.01719
905	7.533	880.20526	-282.46548	1413.64966	-180.25987	-22.83014	1260.87402	-972.14465	-23.54919	1254.26343	116.29855	157.93307	95.58408	418.81436	-86.87932	-6.42181	-711.95691	81.13974	-7.64767	-1049.64673	-241.89966	43.96955
906	7.542	880.43677	-282.63956	1411.36523	-181.33629	-20.75580	1255.76257	-972.38379	-23.18356	1250.65918	145.49684	160.65576	94.72703	394.48508	-87.47262	-6.78731	-736.48950	80.50571	-7.84648	-1019.03442	-238.25900	44.81406
907	7.550	880.77521	-282.70404	1409.09082	-182.83032	-18.80681	1250.89258	-972.51495	-22.67546	1247.03174	174.62537	161.72470	92.96069	370.29016	-88.20616	-7.14309	-760.91949	79.83915	-8.03607	-987.70483	-233.91461	45.56896
908	7.558	881.12555	-282.69666	1406.96143	-184.80347	-16.90631	1246.43774	-972.56317	-22.09731	1243.48279	203.66272	161.56448	90.79347	346.18112	-89.06386	-7.55895	-785.25507	79.05328	-8.26749	-955.88647	-228.82930	46.25319
909	7.567	881.38147	-282.63690	1405.11987	-187.20683	-14.93616	1242.57947	-972.55939	-21.56475	1240.08496	232.60994	160.61746	88.73778	322.11182	-89.98257	-8.06025	-809.52423	78.15474	-8.53835	-923.78723	-222.98289	46.88985
910	7.575	881.43921	-282.52869	1403.69971	-189.86284	-12.83994	1239.46411	-972.53571	-21.17442	1236.90845	261.58017	159.22507	87.10976	298.08264	-90.88126	-8.60013	-833.75232	77.18867	-8.84306	-891.57336	-216.38879	47.51136
911	7.583	881.21875	-282.36829	1402.80652	-192.53636	-10.64603	1237.16479	-972.54309	-20.97212	1234.04309	290.73053	157.63065	85.98674	274.12238	-91.71214	-9.08847	-857.95959	76.20060	-9.15760	-859.35907	-209.10081	48.16345
912	7.592	880.67981	-282.14923	1402.50549	-195.03337	-8.42836	1235.67175	-972.66309	-20.95402	1231.56763	320.11746	155.97366	85.23330	250.23132	-92.47554	-9.46114	-882.16949	75.26440	-9.44032	-827.21564	-201.20364	48.90642
913	7.600	879.82440	-281.86719	1402.81848	-197.24837	-6.26884	1234.91235	-972.97949	-21.07281	1229.51306	349.69473	154.22403	84.56307	226.31400	-93.19000	-9.72231	-906.41333	74.51950	-9.63677	-795.18982	-192.79803	49.81326
914	7.608	878.68781	-281.52591	1403.73022	-199.13881	-4.24059	1234.78809	-973.52521	-21.25890	1227.86450	379.42752	152.15756	83.62952	202.20016	-93.87762	-9.91491	-930.72534	74.03782	-9.69084	-763.31714	-183.99821	50.96068
915	7.617	877.32312	-281.14346	1405.19897	-200.67438	-2.39384	1235.20813	-974.25122	-21.44906	1226.61072	409.31567	149.47159	82.10806	177.77975	-94.56974	-10.05567	-955.16223	73.61653	-9.65182	-731.63184	-174.94693	52.40143
916	7.625	875.78986	-280.75220	1407.16467	-201.81848	-0.74329	1236.10950	-975.03979	-21.60423	1225.79407	439.34055	146.01793	79.79355	153.07239	-95.28022	-10.12411	-979.81195	72.88838	-9.70501	-700.18616	-165.82848	54.11412
917	7.633	874.14825	-280.38184	1409.55298	-202.54440	0.73123	1237.46240	-975.74573	-21.71573	1225.51733	469.53992	141.98807	76.73532	128.16287	-95.99408	-10.12206	-1004.71362	71.73196	-9.96107	-669.08972	-156.83374	55.96299
918	7.642	872.45465	-280.04553	1412.27710	-202.84967	2.06306	1239.26733	-976.24384	-21.79253	1225.89771	500.15329	137.82547	73.32691	103.13138	-96.70724	-10.10732	-1029.77698	70.46509	-10.27362	-638.54419	-148.06203	57.73886
919	7.650	870.75861	-279.75043	1415.23730	-202.75488	3.26694	1241.54285	-976.46277	-21.82888	1226.99976	531.51642	133.92647	70.24686	78.03577	-97.42985	-10.14222	-1054.85059	69.49069	-10.39668	-608.81726	-139.48676	59.29502
920	7.658	869.10486	-279.50574	1418.32727	-202.29802	4.33167	1244.29944	-976.39978	-21.78905	1228.80603	563.64954	130.43549	68.21447	52.90607	-98.15524	-10.22382	-1079.87964	68.82186	-10.28401	-580.21204	-131.13815	60.59921
921	7.667	867.53540	-279.31229	1421.44397	-201.52640	5.24332	1247.51501	-976.11285	-21.62450	1231.23401	595.82104	127.28510	67.61883	27.73047	-98.87389	-10.28859	-1104.94763	68.15554	-10.11105	-553.13318	-123.32858	61.58789
922	7.675	866.09100	-279.16232	1424.49561	-200.48723	6.00110	1251.12634	-975.68744	-21.28944	1234.15771	626.37915	124.44760	68.16125	2.44995	-99.59488	-10.28094	-1130.18640	67.27859	-10.07040	-528.07123	-116.58583	62.11714
923	7.683	864.81421	-279.04926	1427.39917	-199.21976	6.60832	1255.03625	-975.19629	-20.74260	1237.41699	653.13171	122.19223	68.73204	-23.00037	-100.32272	-10.19174	-1155.66370	66.32572	-10.18716	-505.42438	-111.38170	62.12117
924	7.692	863.74573	-278.96790	1430.07654	-197.75223	7.06714	1259.12378	-974.67963	-19.95423	1240.82690	674.36450	120.99384	67.81750	-48.61597	-101.03252	-10.03884	-1181.21863	65.77348	-10.24503	-485.46515	-107.97736	61.61220
925	7.700	862.91071	-278.90836	1432.45056	-196.10806	7.39510	1263.25549	-974.15088	-18.91045	1244.19397	689.81763	121.13190	64.42390	-74.25647	-101.68009	-9.86688	-1206.39307	66.04598	-9.86136	-468.40784	-106.40463	60.52855
926	7.708	862.30865	-278.85318	1434.45032	-194.31281	7.63953	1267.29602	-973.61310	-17.59854	1247.33118	700.60449	122.50110	58.74783	-99.58911	-102.24406	-9.81154	-1230.66467	67.13560	-8.59169	-454.36127	-106.45934	58.71860
927	7.717	861.92346	-278.77826	1436.02832	-192.39044	7.87204	1271.11206	-973.06622	-15.98685	1250.07446	708.17761	124.79738	51.84480	-124.11664	-102.77174	-10.13673	-1253.67810	68.74414	-6.02679	-443.32141	-107.72345	56.02475
928	7.725	861.74268	-278.66016	1437.18091	-190.36139	8.17984	1274.57568	-972.50244	-14.03123	1252.30554	713.42847	127.76918	44.74455	-147.40869	-103.40218	-11.08141	-1275.19226	70.57792	-1.99352	-435.19232	-109.69247	52.37429
929	7.733	861.75787	-278.48154	1437.93640	-188.25240	8.65910	1277.56873	-971.90167	-11.71829	1253.97375	716.51038	131.38449	37.99673	-169.38336	-104.43202	-12.42395	-1294.98364	72.45496	3.32324	-429.85944	-111.91899	47.76942
930	7.742	861.94830	-278.22552	1438.31738	-186.10941	9.39038	1279.97913	-971.23224	-9.10389	1255.10620	717.07446	135.91125	31.80160	-190.15491	-106.45026	-12.82787	-1312.80737	74.33994	9.54876	-427.24585	-113.91896	42.24099
931	7.750	862.27545	-277.86963	1438.32422	-183.99644	10.40125	1281.69128	-970.45581	-6.30753	1255.79285	714.47253	141.81961	26.14001	-209.03284	-110.24931	-9.51765	-1328.29871	76.20438	16.30361	-427.04840	-114.92378	35.98583
932	7.758	862.69263	-277.38971	1437.95044	-181.97418	11.64975	1282.59558	-969.54004	-3.47785	1256.14758	707.92444	149.41476	20.60081	-223.36963	-116.18213	0.45909	-1341.01050	77.76794	23.18012	-428.83533	-114.00436	29.35113
933	7.767	863.15442	-276.76959	1437.19788	-180.07445	13.03847	1282.61584	-968.47119	-0.75912	1256.26563	696.97375	158.30042	14.49013	-229.24451	-123.41223	17.39058	-1350.50757	78.65878	29.81158	-432.70837	-110.72804	22.45282
934	7.775	863.62689	-276.00882	1436.08020	-178.29800	14.44905	1281.73071	-967.26123	1.73428	1256.18958	682.21521	167.02429	7.85704	-224.12360	-130.13062	37.56012	-1356.23389	78.92697	36.09244	-439.33765	-105.71094	15.09044
935	7.783	864.10052	-275.12308	1434.61853	-176.63669	15.78447	1279.97583	-965.94934	3.94012	1255.89404	665.32446	173.50098	2.17608	-208.50409	-134.89134	55.65764	-1357.60278	79.06707	42.03090	-449.36334	-100.36340	7.36940
936	7.792	864.59741	-274.14563	1432.83606	-175.09329	16.99741	1277.42981	-964.60248	5.86187	1255.29858	647.58118	176.49814	-1.17043	-184.98914	-137.64798	68.36121	-1354.47754	79.58688	47.34652	-463.14758	-96.04865	0.28526
937	7.800	865.16528	-273.13071	1430.75647	-173.68494	18.09235	1274.19446	-963.31390	7.56619	1254.30176	628.49231	176.77374	-2.66119	-156.53864	-139.28290	75.45699	-1347.34155	80.88550	51.58104	-480.87061	-93.51222	-4.79266
938	7.808	865.86481	-272.14560	1428.40662	-172.44174	19.11078	1270.38159	-962.18555	9.16569	1252.82483	606.76257	176.13635	-3.63540	-125.45026	-140.39697	78.49229	-1336.90442	83.30953	54.53061	-502.33820	-92.81572	-7.36730
939	7.817	866.75464	-271.25372	1425.81934	-171.40686	20.11275	1266.11157	-961.30023	10.78613	1250.84448	582.29248	175.67175	-4.52855	-93.08496	-140.87888	79.13753	-1323.54187	86.92239	56.21517	-526.56458	-93.44315	-8.15691
940	7.825	867.87323	-270.50061	1423.03455	-170.63171	21.15916	1261.51514	-960.70422	12.52219	1248.40613	556.41553	175.39325	-5.13349	-60.08606	-140.36978	78.47508	-1307.08044	91.35806	56.61943	-551.98242	-94.59438	-8.24046
941	7.833	869.22168	-269.90540	1420.10718	-170.17273	22.29439	1256.72766	-960.40356	14.40239	1245.61292	530.62067	175.00793	-5.49270	-26.83075	-138.72130	77.02098	-1287.15759	96.25863	55.87276	-577.32751	-95.65244	-8.33348
942	7.842	870.75183	-269.46167	1417.11389	-170.09599	23.52771	1251.88000	-960.37201	16.38522	1242.59509	505.63477	174.42618	-5.85661	6.29272	-136.05721	74.96553	-1263.76807	101.63844	54.53452	-602.11096	-96.39922	-8.73803
943	7.850	872.36932	-269.15247	1414.15186	-170.48041	24.81253	1247.09607	-960.56940	18.38812	1239.47607	481.43140	173.75665	-6.33622	38.94629	-132.63924	72.38746	-1237.44360	107.53830	53.39368	-626.31165	-96.86963	-9.47998
944	7.858	873.95050	-268.95905	1411.33459	-171.40854	26.03162	1242.49585	-960.95746	20.32772	1236.34827	457.66135	173.15274	-6.86051	71.04007	-128.70621	69.38283	-1209.06848	113.72401	53.14722	-650.06030	-97.17915	-10.38465
945	7.867	875.36359	-268.85437	1408.78479	-172.94543	27.01102	1238.19604	-961.50098	22.14818	1233.26453	434.01834	172.70865	-7.32853	102.79880	-124.37936	66.11578	-1179.62512	119.80365	54.28072	-673.65869	-97.43964	-11.17095
946	7.875	876.49243	-268.79761	1406.61951	-175.11264	27.57249	1234.30811	-962.16852	23.82828	1230.25940	410.36560	172.41440	-7.73245	134.62460	-119.68116	62.79417	-1149.92773	125.31570	56.89959	-697.47052	-97.70688	-11.63274
947	7.883	877.25940	-268.74048	1404.93396	-177.86069	27.60400	1230.92993	-962.94714	25.36674	1227.38123	386.67801	172.18277	-8.12730	166.87936	-114.56620	59.56741	-1120.39270	129.81764	60.63343	-721.61121	-98.00786	-11.76599
948	7.892	877.63275	-268.63690	1403.79419	-181.04266	27.11095	1228.14539	-963.85455	26.76199	1224.69885	362.95731	171.93152	-8.52247	199.73190	-108.91110	56.44706	-1091.07153	133.04948	64.88255	-745.89587	-98.38547	-11.73557
949	7.900	877.61450	-268.45593	1403.23608	-184.41316	26.22626	1226.03748	-964.92212	28.01408	1222.28943	339.20123	171.63657	-8.87356	233.14795	-102.59582	53.37512	-1061.91858	135.02164	69.20577	-770.10730	-98.84930	-11.77622
950	7.908	877.22308	-268.19498	1403.27209	-187.68047	25.16570	1224.69336	-966.15057	29.16016	1220.22693	315.39316	171.32370	-9.16502	266.99905	-95.68541	50.37129	-1032.94067	135.95071	73.45401	-794.22198	-99.35431	-12.02264
951	7.917	876.47900	-267.88165	1403.89697	-190.59865	24.14076	1224.18591	-967.48224	30.31671	1218.57031	291.51208	171.03720	-9.42129	301.19885	-88.43431	47.57615	-1004.12341	136.05611	77.54305	-818.35754	-99.89775	-12.38466
952	7.925	875.39978	-267.56256	1405.09045	-193.04004	23.28319	1224.54822	-968.83228	31.65609	1217.36230	267.56146	170.78436	-9.66059	335.76123	-81.04366	45.15800	-975.34344	135.43733	81.25148	-842.55627	-100.52687	-12.66760
953	7.933	874.00482	-267.28131	1406.81555	-195.00630	22.63315	1225.76282	-970.14758	33.30447	1216.64111	243.56367	170.47662	-9.91188	370.71338	-73.51003	43.22334	-946.37830	134.14351	84.34667	-866.74512	-101.21492	-12.79077
954	7.942	872.32068	-267.05927	1409.01892	-196.59729	22.18469	1227.77197	-971.42188	35.27382	1216.43909	219.52910	169.97049	-10.21658	406.00342	-65.70688	41.81189	-916.99237	132.28249	86.76866	-890.92688	-101.83353	-12.82876
955	7.950	870.38458	-266.89667	1411.63501	-197.96323	21.93036	1230.49695	-972.66522	37.48132	1216.77515	195.43637	169.21097	-10.54605	441.58813	-57.47601	40.95581	-887.05621	130.05759	88.59007	-915.22485	-102.28467	-12.86252
956	7.958	868.24829	-266.78848	1414.59509	-199.22990	21.86653	1233.85547	-973.88580	39.77148	1217.65540	171.22099	168.29773	-10.79726	477.55579	-48.70065	40.84728	-856.61340	127.67987	89.88242	-939.69617	-102.67548	-12.89221
957	7.967	865.98041	-266.73145	1417.83105	-200.42760	21.98433	1237.77417	-975.09015	41.92513	1219.08728	146.79422	167.37769	-10.91359	513.93781	-39.53334	42.02343	-825.86584	125.26454	90.69249	-964.28888	-103.26563	-12.88568
958	7.975	863.65955	-266.71802	1421.27344	-201.48917	22.28204	1242.19763	-976.25848	43.73666	1221.10352	122.10829	166.51956	-10.92843	550.15363	-30.56190	45.11984	-795.12317	122.90388	91.10332	-988.99066	-104.15370	-12.81725
959	7.983	861.36511	-266.72882	1424.85291	-202.30864	22.77652	1247.08752	-977.33209	45.11549	1223.75562	97.20602	165.70059	-10.88271	584.59332	-22.53406	50.03976	-764.76788	120.76262	91.22870	-1013.83777	-105.18248	-12.69437
960	7.992	859.17041	-266.73303	1428.50464	-202.80077	23.48453	1252.40796	-978.26038	46.09829	1227.05737	72.18526	164.85825	-10.79203	614.99359	-15.86275	55.37820	-735.25153	118.99860	91.12451	-1038.80176	-106.18716	-12.55210
961	8.000	857.13593	-266.69348	1432.16833	-202.92914	24.39967	1258.10657	-979.03949	46.77496	1230.92871	47.10731	163.96774	-10.69408	639.57562	-10.48276	59.11256	-707.03320	117.65669	90.72871	-1063.83203	-107.15182	-12.40792
962	8.008	855.30627	-266.57715	1435.78479	-202.70627	25.49002	1264.10083	-979.70007	47.18431	1235.19849	21.95017	163.07571	-10.64166	658.05768	-6.13907	60.14141	-680.44293	116.73050	89.89725	-1088.95435	-108.14665	-12.28384
963	8.017	853.71082	-266.36560	1439.29895	-202.18080	26.70703	1270.27441	-980.27246	47.28818	1239.64709	-3.34590	162.23123	-10.64447	671.65143	-2.70082	59.03146	-655.63293	116.35242	88.50758	-1114.17993	-109.29501	-12.20408
964	8.025	852.36255	-266.05597	1442.66016	-201.41879	27.99591	1276.47766	-980.75439	47.08401	1244.03101	-28.78359	161.44321	-10.66142	682.05072	-0.21706	57.25531	-632.61957	116.86682	86.52879	-1139.25732	-110.76195	-12.05115
965	8.033	851.25317	-265.64789	1445.81921	-200.48485	29.30182	1282.53516	-981.11737	46.69380	1248.11169	-54.22003	160.75650	-10.62387	690.35474	1.22820	55.93190	-611.30084	118.69714	84.01974	-1163.52344	-112.50571	-11.44574
966	8.042	850.35571	-265.12830	1448.72864	-199.43399	30.56999	1288.26416	-981.35077	46.31464	1251.72632	-79.25075	160.31433	-10.46064	696.78406	1.68860	55.31612	-591.52783	122.17148	81.06311	-1186.22534	-114.09932	-9.90747
967	8.050	849.63403	-264.47467	1451.34595	-198.31386	31.74879	1293.49597	-981.49219	46.11745	1254.83850	-103.06796	160.27936	-10.13966	701.07581	1.42462	55.23799	-573.28088	127.43309	77.64865	-1207.18652	-115.20323	-7.27237
968	8.058	849.05139	-263.67255	1453.63525	-197.16611	32.79283	1298.09180	-981.62457	46.18085	1257.51758	-124.63744	160.71613	-9.63165	702.84802	0.83064	55.67209	-556.77679	134.42201	73.63704	-1226.96973	-116.07001	-3.91267
969	8.067	848.57593	-262.72174	1455.56628	-196.02664	33.65695	1301.95361	-981.82605	46.49759	1259.88977	-143.29922	161.75848	-8.59272	701.62976	0.33411	56.50739	-542.38544	142.86482	68.86169	-1246.05103	-117.01205	-0.43850
970	8.075	848.18127	-261.62634	1457.11487	-194.93475	34.29623	1305.02271	-982.10413	47.03047	1262.09204	-158.90810	164.16501	-5.66401	696.89471	0.36662	56.70964	-530.41272	152.37622	63.25526	-1263.80273	-117.59247	2.77753
971	8.083	847.84302	-260.38678	1458.26331	-193.94493	34.68079	1307.26685	-982.40015	47.74286	1264.20667	-170.79779	169.59607	1.89690	688.38605	1.25987	54.23411	-520.94958	162.64767	56.91690	-1278.64966	-117.08946	5.73732
972	8.092	847.53729	-259.00665	1458.99854	-193.11862	34.80266	1308.66479	-982.64410	48.59380	1266.19604	-176.68625	179.64200	16.69558	676.44531	2.96068	47.38432	-513.95990	173.43095	50.08226	-1289.27197	-115.58459	8.59737
973	8.100	847.24438	-257.50385	1459.30823	-192.48878	34.66740	1309.19519	-982.79175	49.53239	1267.91235	-173.65321	194.00815	38.12794	661.94196	4.86819	36.34575	-509.49789	184.44571	43.01251	-1295.30469	-113.94044	11.44936
974	8.108	846.95483	-255.90877	1459.17749	-192.02646	34.28860	1308.83752	-982.84436	50.49805	1269.16736	-160.82950	209.97815	61.34595	645.86267	6.13910	23.27202	-507.79568	195.38802	35.83084	-1297.03052	-112.92613	14.28678
975	8.117	846.67328	-254.25653	1458.58655	-191.65851	33.69266	1307.59473	-982.85431	51.42210	1269.77625	-140.41171	224.14993	80.29676	628.83276	6.31551	11.09023	-509.18622	205.87704	28.42719	-1294.86682	-112.76900	17.06122
976	8.125	846.41772	-252.58275	1457.51648	-191.32736	32.93454	1305.51160	-982.89734	52.23621	1269.57947	-115.74551	234.61661	91.80845	610.74359	5.68799	2.15518	-514.05872	215.48740	20.68110	-1289.14038	-113.29825	19.72357
977	8.133	846.21417	-250.91402	1455.95923	-191.02693	32.11104	1302.66699	-983.02740	52.90211	1268.49951	-89.13895	241.51404	96.78165	590.83997	4.95244	-2.70311	-522.82629	223.86823	12.89652	-1280.08130	-114.20596	22.23606
978	8.142	846.09412	-249.25729	1453.92395	-190.79330	31.34517	1299.15857	-983.24835	53.44229	1266.60425	-61.52461	246.05753	98.25185	568.50806	4.53400	-4.32634	-535.68701	230.61890	5.93433	-1267.87451	-115.18993	24.56842
979	8.150	846.09766	-247.61101	1451.43420	-190.67400	30.74550	1295.09827	-983.51874	53.92372	1264.09070	-33.28735	249.46518	98.93520	544.05243	4.38989	-4.34431	-552.43060	235.19342	0.72720	-1252.69312	-115.97830	26.68734
980	8.158	846.27747	-245.98885	1448.52429	-190.70045	30.37366	1290.60010	-983.78461	54.40302	1261.18677	-4.81544	252.47684	100.18273	518.52429	4.32645	-4.07578	-572.61658	237.34689	-2.41576	-1234.70081	-116.29849	28.54372
981	8.167	846.69250	-244.42120	1445.23584	-190.88225	30.23474	1285.76392	-984.01324	54.89211	1258.06372	23.50240	255.30499	102.21043	492.89493	4.24126	-4.12236	-595.62305	237.65198	-3.92258	-1214.04431	-115.85092	30.06680
982	8.175	847.39221	-242.93460	1441.61743	-191.21918	30.28308	1280.67188	-984.20929	55.36642	1254.78430	51.36336	257.75507	104.70876	467.56229	4.13026	-4.55618	-620.42310	237.16400	-4.48080	-1190.87305	-114.34578	31.18935
983	8.183	848.40509	-241.53407	1437.72534	-191.72148	30.43591	1275.39514	-984.41626	55.79655	1251.28650	78.58182	259.36301	107.26543	442.49356	4.03114	-5.20824	-645.84326	236.60974	-4.64801	-1165.42688	-111.65543	31.93512
984	8.192	849.73193	-240.20152	1433.62561	-192.43445	30.59090	1270.00696	-984.69879	56.18494	1247.46448	105.14505	259.52332	109.51115	417.56769	3.96474	-5.86488	-671.16400	236.16626	-4.78643	-1138.19141	-108.05444	32.55850
985	8.200	851.33936	-238.90439	1429.39941	-193.45334	30.65129	1264.60425	-985.10663	56.57393	1243.30273	131.19846	257.69916	111.18835	392.73157	3.89619	-6.38200	-696.25244	235.76437	-5.10907	-1109.96790	-104.27327	33.58642
986	8.208	853.15527	-237.60101	1425.15613	-194.90565	30.57297	1259.31555	-985.65021	57.00299	1238.91064	156.88892	253.72592	112.29136	367.97467	3.74438	-6.74277	-721.21790	235.30396	-5.68527	-1081.56702	-100.92703	35.50080
987	8.217	855.07080	-236.24159	1421.03784	-196.90135	30.41293	1254.29114	-986.30591	57.45822	1234.45471	182.22617	247.97888	113.13943	343.25082	3.43759	-7.06210	-746.09814	234.71628	-6.41362	-1053.26294	-97.77454	38.25611
988	8.225	856.94983	-234.77762	1417.20129	-199.47943	30.31731	1249.69250	-987.04126	57.86816	1230.09460	207.12036	241.19849	114.18706	318.47571	2.96288	-7.50121	-770.86584	234.01273	-7.06712	-1024.84167	-94.16902	41.40520
989	8.233	858.64966	-233.17863	1413.78357	-202.57474	30.43452	1245.67334	-987.84332	58.14201	1225.95569	231.55042	234.14957	115.73470	293.64465	2.36670	-8.11530	-795.56158	233.26935	-7.47022	-996.24207	-90.08879	44.66894
990	8.242	860.04858	-231.44406	1410.88403	-206.01971	30.82220	1242.34619	-988.73535	58.21320	1222.11719	255.72552	227.36328	117.80951	268.87109	1.72510	-8.79085	-820.26581	232.53815	-7.65764	-967.55933	-85.75639	47.87371
991	8.250	861.07190	-229.60028	1408.56934	-209.58211	31.41757	1239.76221	-989.76654	58.05820	1218.61621	279.99658	220.95712	120.16460	244.24908	1.10268	-9.35393	-845.01581	231.83411	-7.79529	-938.49609	-80.78247	50.57434
992	8.258	861.70782	-227.68565	1406.87659	-213.01787	32.07803	1237.91479	-990.97412	57.68842	1215.47034	304.54779	214.55954	122.30789	219.75122	0.52151	-9.71748	-869.80530	231.19681	-7.97562	-908.48352	-74.62527	52.31063
993	8.267	862.00537	-225.73763	1405.80969	-216.11806	32.65341	1236.75354	-992.34186	57.13440	1212.71704	329.34088	207.50180	123.64845	195.27277	-0.03159	-9.92469	-894.58997	230.67029	-8.16571	-877.24603	-67.31808	53.01186
994	8.275	862.05408	-223.78522	1405.34058	-218.73326	33.04909	1236.20911	-993.78290	56.42848	1210.44690	354.33044	199.24777	123.74239	170.72147	-0.57433	-10.07269	-919.29553	230.23917	-8.29071	-844.93665	-59.33310	52.91640
995	8.283	861.95575	-221.84161	1405.41296	-220.77156	33.24814	1236.22644	-995.16022	55.58344	1208.80212	379.50247	189.75360	122.50905	146.06668	-1.12025	-10.20168	-943.88428	229.86783	-8.28847	-811.92542	-51.17902	52.31624
996	8.292	861.80536	-219.90604	1405.94922	-222.19162	33.29486	1236.78442	-996.33270	54.58713	1207.94019	404.73849	179.44101	120.23776	121.33719	-1.68895	-10.27853	-968.40833	229.53625	-8.16149	-778.61536	-43.25668	51.45018
997	8.300	861.68286	-217.98163	1406.85669	-222.99994	33.26105	1237.88904	-997.20355	53.43047	1207.98352	429.83417	168.82236	117.27797	96.58673	-2.29672	-10.28565	-992.96912	229.15787	-8.03824	-745.35083	-35.87683	50.52217
998	8.308	861.65002	-216.07954	1408.03589	-223.23694	33.20476	1239.55298	-997.74622	52.13828	1208.98621	454.68097	158.21939	113.71920	71.85385	-2.93555	-10.26788	-1017.64624	228.57086	-8.06320	-712.35596	-29.27362	49.75780
999	8.317	861.75378	-214.19167	1409.38452	-222.95659	33.13564	1241.77771	-997.99274	50.77019	1210.93054	479.37973	147.82916	109.40612	47.12997	-3.58058	-10.27104	-1042.47473	227.70065	-8.20837	-679.69427	-23.55756	49.43089
1000	8.325	862.03363	-212.27347	1410.79932	-222.22104	33.01373	1244.54663	-997.99670	49.41107	1213.74219	504.22644	137.91000	104.18245	22.34006	-4.22919	-10.28605	-1067.46143	226.69159	-8.31841	-647.35107	-18.66434	49.79230
1001	8.333	862.52472	-210.25896	1412.18201	-221.10904	32.78024	1247.82202	-997.80566	48.16809	1217.30066	529.63550	128.81461	98.15511	-2.61957	-4.90926	-10.27198	-1092.61047	225.78267	-8.30145	-615.52271	-14.39594	50.88363
1002	8.342	863.25568	-208.07607	1413.44067	-219.71284	32.38382	1251.54285	-997.45575	47.15950	1221.43945	555.96460	120.84929	91.86776	-27.80750	-5.63889	-10.19672	-1117.92847	225.03223	-8.19653	-584.91309	-10.55624	52.37194
1003	8.350	864.24731	-205.65340	1414.48877	-218.11847	31.78870	1255.62732	-996.97443	46.49805	1225.94946	583.16504	114.09561	86.15510	-53.22351	-6.41125	-10.05617	-1143.39124	224.31218	-8.09627	-556.62268	-7.09167	53.62776
1004	8.358	865.51495	-202.93918	1415.24939	-216.39088	30.97646	1259.97302	-996.38635	46.27935	1230.59827	610.35461	108.39395	81.56937	-78.82166	-7.21355	-9.88016	-1168.90833	223.55966	-8.04338	-531.62799	-4.16849	54.03115
1005	8.367	867.06952	-199.95129	1415.67090	-214.57373	29.94493	1264.45129	-995.71881	46.55043	1235.17310	635.66675	103.62703	77.79944	-104.46893	-8.04938	-9.73347	-1194.27808	222.88310	-7.93316	-510.44000	-2.15369	53.20722
1006	8.375	868.91595	-196.81880	1415.74048	-212.69713	28.70528	1268.90674	-995.00140	47.26508	1239.52173	656.78711	100.05214	73.65623	-129.87811	-8.97224	-9.75285	-1219.07947	222.48970	-7.36544	-493.16595	-1.49429	51.08589
1007	8.383	871.04523	-193.72229	1415.47070	-210.79034	27.28482	1273.16956	-994.26672	48.30980	1243.54883	672.11011	98.17252	67.78155	-154.59253	-10.06563	-10.19620	-1242.71045	222.59933	-5.63444	-479.64209	-2.50995	47.89641
1008	8.392	873.42102	-190.76752	1414.86707	-208.89272	25.73029	1277.07300	-993.55750	49.59265	1247.17188	681.59009	98.24503	59.67084	-178.13330	-11.36127	-11.35154	-1264.73193	223.34210	-2.12764	-469.59424	-5.19421	44.00815
1009	8.400	875.97949	-187.94916	1413.91785	-207.05545	24.10349	1280.46765	-992.91809	51.06442	1250.31116	686.38611	100.13377	50.08952	-200.31915	-12.96066	-13.15872	-1285.03174	224.57977	3.17513	-462.81879	-9.18997	39.64387
1010	8.408	878.64337	-185.20561	1412.60840	-205.33350	22.47314	1283.23035	-992.36340	52.66139	1252.92078	687.70129	103.68126	40.40334	-221.32562	-15.45667	-14.50912	-1303.51318	225.85933	9.69919	-459.13623	-13.92093	34.82335
1011	8.417	881.33221	-182.45190	1410.93005	-203.77112	20.90639	1285.26563	-991.85828	54.27338	1255.01099	685.93030	109.04013	31.57680	-240.75995	-20.13533	-12.66136	-1319.78516	226.76308	16.77572	-458.28900	-18.75424	29.56561
1012	8.425	883.96613	-179.58632	1408.88184	-202.39001	19.45770	1286.50366	-991.33185	55.76825	1256.63708	680.60132	116.51373	23.76157	-256.26453	-28.34218	-4.17447	-1333.21997	227.21005	24.04389	-460.09705	-23.15329	23.98524
1013	8.433	886.47760	-176.51677	1406.47705	-201.18350	18.15283	1286.89746	-990.71722	57.03679	1257.87329	670.96057	125.91228	16.53905	-263.91663	-40.16771	12.09200	-1343.29895	227.18643	31.32737	-464.60638	-26.75607	18.17274
1014	8.442	888.83020	-173.18929	1403.74023	-200.11534	16.97717	1286.42834	-989.98315	58.02261	1258.78101	656.86792	135.89178	9.57788	-260.93347	-53.75899	32.89310	-1349.93750	226.38739	38.32352	-471.98267	-29.39944	12.08585
1015	8.450	891.02899	-169.59346	1400.69189	-199.12894	15.88272	1285.11438	-989.13641	58.72784	1259.38440	639.42773	144.08527	3.40247	-247.61963	-66.44200	52.52681	-1353.40479	224.47560	44.68510	-482.54041	-31.13641	5.76199
1016	8.458	893.11676	-165.75627	1397.34094	-198.16679	14.80791	1283.01233	-988.20282	59.20193	1259.66724	620.31152	148.57114	-0.85283	-226.56116	-76.69658	66.78085	-1353.90454	221.68559	50.33025	-496.82281	-32.12360	-0.21735
1017	8.467	895.16315	-161.72890	1393.69629	-197.18860	13.69365	1280.20752	-987.21655	59.52196	1259.59338	599.99512	149.56516	-2.96552	-200.72504	-84.81763	74.81747	-1351.44080	218.83041	55.38835	-515.09467	-32.45419	-4.76635
1018	8.475	897.24933	-157.56436	1389.78296	-196.18216	12.49210	1276.80115	-986.22351	59.77487	1259.13220	577.66272	148.98227	-3.98050	-172.34698	-91.84480	78.16635	-1346.08276	216.62039	59.83752	-536.82483	-32.26971	-7.18960
1019	8.483	899.44617	-153.29987	1385.64600	-195.17090	11.17154	1272.91064	-985.28400	60.04405	1258.27112	553.21924	148.26279	-4.66371	-142.70050	-98.37868	78.81177	-1337.91187	215.29659	63.39181	-560.94812	-31.99490	-7.88298
1020	8.492	901.79492	-148.95544	1381.34717	-194.21649	9.71817	1268.67700	-984.46619	60.39279	1257.02075	527.91882	147.54025	-4.92295	-112.33350	-104.42685	78.10826	-1326.66821	214.92340	65.79798	-586.30286	-32.12006	-7.85600
1021	8.500	904.29736	-144.54079	1376.96289	-193.41484	8.12849	1264.26038	-983.82953	60.84538	1255.41858	502.93646	146.57224	-4.76468	-81.51300	-109.81968	76.69010	-1311.84253	215.61978	67.12015	-611.85272	-32.70996	-7.81027
1022	8.508	906.91235	-140.06238	1372.58411	-192.88928	6.39290	1259.81470	-983.41138	61.37396	1253.52917	478.53757	145.42896	-4.62201	-50.54791	-114.48776	74.76335	-1293.13000	217.35770	67.64523	-636.99890	-33.43103	-7.94869
1023	8.517	909.56036	-135.53226	1368.31689	-192.77957	4.48810	1255.46057	-983.22717	61.90710	1251.43030	454.47104	144.39529	-4.83931	-19.81067	-118.48952	72.36140	-1270.68140	219.78207	67.68325	-661.67078	-34.00125	-8.31075
1024	8.525	912.13794	-130.96907	1364.28894	-193.22672	2.39069	1251.28308	-983.27734	62.37460	1249.19495	430.47675	143.69513	-5.42182	10.43170	-121.95615	69.50443	-1245.07837	222.37924	67.62514	-686.00946	-34.33505	-8.84160
1025	8.533	914.53418	-126.38255	1360.65027	-194.35442	0.09236	1247.35046	-983.55219	62.75937	1246.87524	406.45847	143.35219	-6.18401	40.20343	-125.05624	66.30140	-1217.18237	224.72540	67.99742	-710.08240	-34.34018	-9.27292
1026	8.542	916.64056	-121.75954	1357.55505	-196.23975	-2.41478	1243.72888	-984.03644	63.10435	1244.50098	382.44681	143.23624	-6.93502	69.85339	-127.91243	62.93429	-1187.87158	226.54517	69.22783	-733.79272	-33.84744	-9.31622
1027	8.550	918.35803	-117.06606	1355.13416	-198.87170	-5.17041	1240.47986	-984.71454	63.48056	1242.09314	358.51303	143.18854	-7.56507	99.84833	-130.53143	59.55852	-1157.75293	227.60251	71.37982	-757.15259	-33.06598	-9.08246
1028	8.558	919.60541	-112.26117	1353.48157	-202.11652	-8.24030	1237.65942	-985.56757	63.95862	1239.68506	334.69214	143.09285	-8.05267	130.50421	-132.86560	56.25311	-1127.04785	227.67474	74.19147	-780.62476	-32.88803	-9.10332
1029	8.567	920.33026	-107.30988	1352.65051	-205.71770	-11.65445	1235.33118	-986.57178	64.59111	1237.33435	310.92480	142.88376	-8.43900	161.89563	-134.87369	53.01783	-1095.71289	226.70889	77.33131	-804.66229	-33.86224	-9.68557
1030	8.575	920.51068	-102.18207	1352.65173	-209.35016	-15.34641	1233.57996	-987.70197	65.39343	1235.12817	287.08691	142.55136	-8.78886	193.95596	-136.51970	49.78296	-1063.69495	224.76192	80.52113	-829.14600	-35.29150	-10.50797
1031	8.583	920.14661	-96.84868	1353.45496	-212.72046	-19.15694	1232.50000	-988.93347	66.32851	1233.18079	263.11484	142.14673	-9.14971	226.64685	-137.78764	46.47207	-1031.15430	221.71049	83.47615	-853.75183	-36.26276	-11.13364
1032	8.592	919.25403	-91.29860	1355.00220	-215.65909	-22.89215	1232.16296	-990.24390	67.31247	1231.62073	239.08493	141.75172	-9.53583	260.04910	-138.68292	43.09760	-998.43018	217.35226	85.96565	-878.36176	-36.75003	-11.50094
1033	8.600	917.87207	-85.57487	1357.23633	-218.13957	-26.38174	1232.59937	-991.62054	68.24237	1230.56982	215.11801	141.41190	-9.92827	294.25580	-139.21178	39.80843	-965.78809	211.77811	87.96945	-902.88672	-37.24341	-11.72669
1034	8.608	916.07288	-79.79111	1360.12561	-220.22278	-29.52332	1233.80029	-993.06042	69.02571	1230.12439	191.19334	141.07687	-10.26936	329.18106	-139.36163	36.84369	-933.27759	205.31995	89.59329	-927.07452	-38.07767	-11.80240
1035	8.617	913.95087	-74.08884	1363.65515	-221.98993	-32.31052	1235.72180	-994.55957	69.60310	1230.33972	167.12547	140.63736	-10.48101	364.55981	-139.03278	34.39256	-900.85107	198.22733	90.87525	-950.78101	-39.17316	-11.65114
1036	8.625	911.59625	-68.57068	1367.78528	-223.50969	-34.81562	1238.29224	-996.09924	69.96570	1231.21460	142.75047	140.05130	-10.53670	400.15918	-138.00629	32.50512	-868.56384	190.57791	91.77776	-974.44208	-40.07062	-11.37816
1037	8.633	909.08380	-63.28340	1372.43188	-224.82933	-37.12975	1241.42969	-997.63477	70.15533	1232.68542	118.07380	139.38333	-10.50530	435.93323	-136.12515	31.25686	-836.65820	182.39612	92.23143	-998.76575	-40.39557	-11.25932
1038	8.642	906.47687	-58.23589	1377.48340	-225.97107	-39.31235	1245.06226	-999.11023	70.22272	1234.66223	93.21604	138.70752	-10.47750	471.88330	-133.57339	31.00448	-805.54376	173.78372	92.11607	-1023.87244	-40.34769	-11.38877
1039	8.650	903.83057	-53.41006	1382.82178	-226.93689	-41.38422	1249.13745	-1000.49445	70.16211	1237.07910	68.27029	138.03079	-10.48117	507.62766	-130.93440	32.26160	-775.70160	164.95683	91.27439	-1049.32886	-40.44797	-11.56449
1040	8.658	901.19196	-48.77173	1388.33203	-227.72098	-43.34447	1253.61230	-1001.78778	69.89716	1239.89783	43.24725	137.31602	-10.49890	542.00671	-128.89725	35.08012	-747.50275	156.20264	89.57692	-1074.85608	-40.92538	-11.60750
1041	8.667	898.59912	-44.28261	1393.91064	-228.31909	-45.18788	1258.43542	-1002.99744	69.33627	1243.07495	18.12046	136.53850	-10.51750	573.21497	-127.81876	38.53072	-721.08588	147.86378	87.00660	-1100.42114	-41.66025	-11.55092
1042	8.675	896.07922	-39.90605	1399.47388	-228.72987	-46.91932	1263.53638	-1004.11725	68.44109	1246.54309	-7.12566	135.70435	-10.53525	599.55884	-127.58247	41.05953	-696.39526	140.34238	83.71150	-1125.94373	-42.55508	-11.50079
1043	8.683	893.64722	-35.61061	1404.95569	-228.95428	-48.55717	1268.82153	-1005.12787	67.26465	1250.21265	-32.50490	134.81790	-10.54797	620.26453	-127.94157	41.59729	-673.25885	134.02644	79.94250	-1151.33972	-43.69351	-11.50075
1044	8.692	891.30304	-31.37256	1410.30188	-229.00122	-50.13017	1274.17090	-1006.01398	65.92529	1253.96228	-58.05225	133.87270	-10.54599	635.71167	-128.90448	40.25352	-651.48853	129.21455	75.95007	-1176.62024	-45.17316	-11.46460
1045	8.700	889.03363	-27.17653	1415.46753	-228.89330	-51.68265	1279.43420	-1006.78259	64.53059	1257.62207	-83.75224	132.91428	-10.52064	646.98853	-130.69025	37.90305	-631.02612	126.12071	71.93512	-1201.78809	-46.97189	-11.09553
1046	8.708	886.82330	-23.01894	1420.41479	-228.66016	-53.27943	1284.43994	-1007.46002	63.13252	1260.99915	-109.37216	132.07471	-10.47089	655.16779	-133.41638	35.32200	-611.99811	124.82297	67.96881	-1226.64136	-49.05365	-9.98135
1047	8.717	884.66235	-18.91550	1425.10474	-228.32451	-54.99461	1289.02112	-1008.05640	61.73723	1263.94153	-134.34583	131.51041	-10.40017	660.90698	-136.91815	32.83545	-594.66370	125.19618	63.93185	-1250.52930	-51.45581	-7.94220
1048	8.725	882.54529	-14.90356	1429.49377	-227.89612	-56.88627	1293.04102	-1008.54602	60.33279	1266.38110	-157.88850	131.28835	-10.26115	664.47687	-140.83293	30.65824	-579.35480	127.01295	59.61542	-1272.35535	-54.20016	-5.23836
1049	8.733	880.46320	-11.02914	1433.53943	-227.37596	-58.97157	1296.40393	-1008.91187	58.92249	1268.33215	-179.49173	131.39716	-9.77262	665.78772	-144.82584	29.26600	-566.37054	130.05142	54.86528	-1291.04529	-57.22653	-2.34933
1050	8.742	878.40015	-7.32936	1437.20544	-226.76575	-61.22383	1299.04663	-1009.18048	57.54646	1269.86121	-199.41504	132.14575	-7.96825	664.38483	-148.64313	29.01728	-555.82886	134.03119	49.63238	-1306.01221	-60.44299	0.37110
1051	8.750	876.33557	-3.82814	1440.46033	-226.08458	-63.59080	1300.92297	-1009.37854	56.27226	1271.04272	-217.97263	134.65497	-2.61851	659.68860	-151.95425	29.21823	-547.66071	138.56902	43.98049	-1317.17139	-63.78018	2.80104
1052	8.758	874.24841	-0.54218	1443.27539	-225.37869	-66.01298	1301.99304	-1009.49438	55.15588	1271.92712	-233.45847	140.36565	9.25624	651.37848	-154.39099	27.89752	-541.79297	143.29099	38.05762	-1324.68848	-67.19699	4.96166
1053	8.767	872.12335	2.52095	1445.62451	-224.70834	-68.43474	1302.23010	-1009.50281	54.19936	1272.52942	-241.57016	149.37405	28.75771	639.65839	-155.83571	23.14810	-538.30566	147.92465	31.97784	-1328.77368	-70.66653	6.91428
1054	8.775	869.95972	5.36647	1447.48438	-224.12650	-70.81023	1301.63721	-1009.40430	53.34450	1272.82263	-238.60690	159.56195	52.62809	625.22815	-156.53154	15.06578	-537.46497	152.28232	25.68847	-1329.60388	-74.16431	8.71122
1055	8.783	867.77979	8.00240	1448.83533	-223.66956	-73.10626	1300.25684	-1009.23962	52.50272	1272.73987	-224.96713	167.94376	74.60109	608.82428	-156.88443	6.13272	-539.68970	156.28081	19.00116	-1327.32056	-77.66397	10.38800
1056	8.792	865.62866	10.42485	1449.65906	-223.35637	-75.29823	1298.16650	-1009.07648	51.58997	1272.19409	-204.34482	172.67862	89.83276	590.59186	-157.21591	-0.71194	-545.41943	159.97978	11.91023	-1322.04956	-81.13712	11.97069
1057	8.800	863.57062	12.61877	1449.93909	-223.19009	-77.36121	1295.45605	-1008.98486	50.55925	1271.10144	-180.29599	173.77682	97.77953	570.08337	-157.66913	-4.27245	-554.88782	163.40115	5.02617	-1313.91394	-84.55450	13.48311
1058	8.808	861.68469	14.57440	1449.66602	-223.16623	-79.27773	1292.20752	-1009.02332	49.41895	1269.40051	-154.52411	172.47751	101.21284	547.12421	-158.25514	-5.30978	-568.00061	166.22136	-0.51940	-1303.04004	-87.88669	14.94991
1059	8.817	860.05347	16.30228	1448.84241	-223.28607	-81.05171	1288.49231	-1009.23810	48.21960	1267.06750	-127.53101	170.24216	103.34447	522.43359	-158.92348	-5.24423	-584.54584	167.91696	-3.95722	-1289.55640	-91.10451	16.39693
1060	8.825	858.74707	17.83438	1447.48425	-223.56738	-82.70027	1284.37878	-1009.66089	47.03252	1264.12024	-99.67184	168.05374	105.92509	497.14932	-159.60744	-5.11116	-604.41626	168.37762	-5.52595	-1273.59290	-94.17899	17.85053
1061	8.833	857.81036	19.21359	1445.62085	-224.04840	-84.23737	1279.93823	-1010.29462	45.94476	1260.61182	-71.49414	166.21359	109.14436	472.01331	-160.26161	-5.32174	-627.21423	168.05721	-6.05966	-1255.27954	-97.08133	19.33712
1062	8.842	857.25317	20.48404	1443.29651	-224.78738	-85.67115	1275.24402	-1011.09991	45.05975	1256.62512	-43.57455	164.51556	112.41520	447.19580	-160.87338	-5.84702	-651.83191	167.42982	-6.27394	-1234.74585	-99.78262	20.88312
1063	8.850	857.04639	21.69144	1440.57202	-225.85991	-87.00693	1270.36938	-1012.00623	44.48088	1252.27222	-16.27740	162.51282	115.02306	422.62555	-161.44714	-6.48537	-676.96619	166.63498	-6.54198	-1212.12048	-102.25331	22.51542
1064	8.858	857.12622	22.88187	1437.52466	-227.35332	-88.24275	1265.38635	-1012.96014	44.24847	1247.68738	10.40348	159.64468	116.36090	398.23013	-161.99976	-7.05429	-701.86884	165.69620	-6.96024	-1187.53003	-104.46243	24.26207
1065	8.867	857.40155	24.09000	1434.25037	-229.35532	-89.36383	1260.36768	-1013.97681	44.25470	1243.01855	36.85595	155.34018	116.05487	373.95142	-162.56940	-7.48051	-726.41064	164.74525	-7.46922	-1161.09912	-106.37799	26.15211
1066	8.875	857.76239	25.33215	1430.86572	-231.93518	-90.33337	1255.40247	-1015.11377	44.25629	1238.41846	63.63649	149.26663	114.16956	349.73840	-163.20822	-7.80882	-750.72644	163.86597	-8.01180	-1132.95581	-107.96991	28.21283
1067	8.883	858.09412	26.60580	1427.50708	-235.11591	-91.06831	1250.61987	-1016.37897	44.00322	1234.02917	91.10881	141.53229	111.24065	325.58228	-163.95242	-8.14009	-774.94232	162.98343	-8.54316	-1103.24231	-109.21805	30.46276
1068	8.892	858.28870	27.88974	1424.32397	-238.83502	-91.43663	1246.19568	-1017.70435	43.34599	1229.98108	119.25201	132.60820	108.00086	301.50912	-164.80084	-8.55027	-799.13013	162.07922	-8.94374	-1072.12964	-110.12222	32.90285
1069	8.900	858.25098	29.14612	1421.46155	-242.91637	-91.32193	1242.32239	-1019.00781	42.25346	1226.38855	147.81744	123.06616	105.07732	277.53122	-165.71107	-9.04428	-823.32861	161.25829	-9.14162	-1039.82507	-110.70700	35.51212
1070	8.908	857.90753	30.32877	1419.03711	-247.08881	-90.71356	1239.15417	-1020.24164	40.77048	1223.29028	176.62527	113.38821	102.85564	253.61996	-166.61443	-9.55315	-847.54175	160.56850	-9.23796	-1006.56500	-111.01698	38.25190
1071	8.917	857.22168	31.39908	1417.12146	-251.04871	-89.73920	1236.76477	-1021.39233	38.96907	1220.61707	205.66495	103.90384	101.40446	229.69894	-167.46036	-9.97687	-871.78589	159.98277	-9.36184	-972.60004	-111.10655	41.07482
1072	8.925	856.20111	32.34006	1415.73511	-254.53139	-88.62721	1235.14551	-1022.46759	36.94831	1218.26843	234.95416	94.72043	100.44884	205.66641	-168.24329	-10.25352	-896.09009	159.45949	-9.56337	-938.18390	-111.03210	43.93170
1073	8.933	854.89240	33.15686	1414.85925	-257.36462	-87.63959	1234.23730	-1023.48694	34.84361	1216.19287	264.47382	85.63397	99.53034	181.44485	-168.98485	-10.39497	-920.42969	158.91272	-9.85288	-903.56824	-110.84891	46.77461
1074	8.942	853.36536	33.87045	1414.45190	-259.48126	-87.00611	1233.97180	-1024.46631	32.77437	1214.40833	294.28558	76.14220	98.24033	157.00809	-169.69821	-10.46010	-944.74200	158.31201	-10.14439	-869.00226	-110.61111	49.55719
1075	8.950	851.69653	34.51065	1414.45642	-260.88712	-86.87888	1234.29993	-1025.40186	30.77153	1213.01672	324.51468	65.67249	96.32823	132.38162	-170.36411	-10.50398	-969.02917	157.83786	-10.23273	-834.73334	-110.37256	52.23411
1076	8.958	849.95819	35.10764	1414.80188	-261.62027	-87.31879	1235.20056	-1026.26428	28.78631	1212.18018	355.15070	53.96465	93.74870	107.63519	-170.95615	-10.55860	-993.39734	157.66792	-10.02393	-801.00903	-110.18719	54.75959
1077	8.967	848.21429	35.68167	1415.40466	-261.73563	-88.30836	1236.67676	-1027.00879	26.77441	1212.04749	386.02982	41.26846	90.69667	82.83990	-171.49570	-10.64994	-1017.97681	157.65660	-9.65235	-768.08105	-110.10854	57.08473
1078	8.975	846.52179	36.23535	1416.17651	-261.30951	-89.78043	1238.74255	-1027.59985	24.74176	1212.70203	417.04367	28.17825	87.55038	58.00354	-172.05089	-10.80080	-1042.82251	157.50046	-9.26424	-736.21008	-110.18758	59.15432
1079	8.983	844.93304	36.75980	1417.03406	-260.44574	-91.65296	1241.40259	-1028.02576	22.71538	1214.16418	448.22568	15.36161	84.74851	33.07816	-172.66849	-11.00053	-1067.87402	157.01868	-8.96590	-705.66736	-110.47052	60.90802
1080	8.992	843.50092	37.24960	1417.89990	-259.27579	-93.85406	1244.63147	-1028.29358	20.70536	1216.40686	479.58234	3.39833	82.69906	8.03534	-173.33086	-11.19424	-1093.00684	156.17581	-8.92592	-676.71558	-111.00070	62.29570
1081	9.000	842.28455	37.70966	1418.69983	-257.94360	-96.32845	1248.36572	-1028.41760	18.69978	1219.36316	510.80081	-7.30122	81.70474	-17.11194	-173.99011	-11.32022	-1118.14429	155.09669	-9.19254	-649.55774	-111.83182	63.31410
1082	9.008	841.34979	38.15341	1419.35986	-256.57529	-99.03042	1252.51331	-1028.40613	16.68790	1222.92847	540.95337	-16.50034	81.76043	-42.36151	-174.62433	-11.35503	-1143.31592	153.99655	-9.56107	-624.26410	-113.05716	64.04767
1083	9.017	840.75586	38.60339	1419.80908	-255.25043	-101.91794	1256.96936	-1028.24792	14.68985	1226.96082	568.40967	-24.03832	82.24616	-67.74969	-175.24738	-11.32246	-1168.62390	153.02638	-9.81550	-600.78003	-114.83679	64.63731
1084	9.025	840.53711	39.08463	1419.98608	-253.99193	-104.95387	1261.61829	-1027.89478	12.77660	1231.28198	591.30164	-29.75170	81.91058	-93.31647	-175.87230	-11.25325	-1194.11719	152.30051	-9.91389	-579.15295	-117.37875	65.09127
1085	9.033	840.69849	39.60773	1419.84167	-252.77589	-108.10644	1266.32544	-1027.27722	11.05092	1235.68713	608.48792	-33.57161	79.48389	-119.04486	-176.50102	-11.14870	-1219.59509	151.98959	-9.79960	-559.80084	-120.88042	65.11497
1086	9.042	841.22296	40.16245	1419.33752	-251.55573	-111.34387	1270.93835	-1026.39893	9.55479	1239.99463	620.22742	-35.70796	74.52750	-144.76886	-177.17596	-11.02374	-1244.49768	152.23538	-9.13020	-543.34583	-125.48170	64.27933
1087	9.050	842.07776	40.73111	1418.44470	-250.28793	-114.61989	1275.30127	-1025.40686	8.21098	1244.08447	627.84656	-36.63292	67.63474	-170.07166	-177.98686	-10.99736	-1268.09888	152.96394	-7.35222	-530.17517	-131.19498	62.28418
1088	9.058	843.21539	41.29626	1417.14575	-248.95334	-117.85834	1279.27380	-1024.51440	6.91773	1247.86841	632.75317	-36.80972	59.82170	-194.36896	-178.98550	-11.31678	-1289.90784	153.88663	-4.13826	-520.36200	-137.84734	58.92483
1089	9.067	844.57782	41.83762	1415.43420	-247.56624	-120.95582	1282.74023	-1023.86047	5.66866	1251.24207	635.75134	-36.45786	51.88868	-217.25317	-180.19698	-12.21817	-1309.83630	154.73305	0.29027	-513.85059	-145.21158	54.07787
1090	9.075	846.10474	42.33572	1413.31140	-246.16415	-123.79773	1285.61365	-1023.44043	4.53123	1254.08862	637.02734	-35.57124	44.31973	-238.81366	-181.87672	-13.53573	-1327.98010	155.38695	5.40160	-510.48938	-153.19398	47.90035
1091	9.083	847.74017	42.78162	1410.78381	-244.79019	-126.27766	1287.83179	-1023.15338	3.51466	1256.32715	636.41443	-34.12114	37.51416	-259.41962	-184.85158	-14.05226	-1344.37927	155.86172	10.96346	-510.01648	-161.73544	40.82192
1092	9.092	849.43365	43.17606	1407.85852	-243.48303	-128.32785	1289.34143	-1022.89758	2.49381	1257.95447	633.47241	-32.24232	31.82410	-278.55243	-190.47406	-11.15634	-1358.98511	156.32588	17.36192	-512.18311	-170.53798	33.25321
1093	9.100	851.14368	43.51627	1404.54126	-242.26683	-129.94768	1290.08887	-1022.59198	1.28749	1259.03845	627.43237	-30.22273	27.13896	-293.57806	-199.81573	-2.05253	-1371.63306	156.95517	25.19874	-516.96222	-179.05356	25.39501
1094	9.108	852.84131	43.78973	1400.83997	-241.13635	-131.20532	1290.02832	-1022.15009	-0.21600	1259.67432	617.40942	-28.29152	22.43872	-300.63007	-212.57344	13.59490	-1381.89319	157.52721	34.41505	-524.57672	-186.75385	17.30698
1095	9.117	854.51031	43.98560	1396.76978	-240.05318	-132.22141	1289.14343	-1021.49469	-2.01907	1259.95154	603.07117	-26.48270	16.30638	-297.36963	-226.82877	32.44594	-1389.09521	157.32988	43.85521	-535.40210	-193.34793	9.13886
1096	9.125	856.14905	44.10632	1392.35291	-238.96207	-133.14442	1287.45581	-1020.60162	-4.06504	1259.93555	585.21082	-24.92484	8.61095	-284.38928	-240.20131	49.61780	-1392.55469	155.76997	51.93876	-550.01923	-198.71252	1.48129
1097	9.133	857.77234	44.16440	1387.61707	-237.81535	-134.10643	1285.01489	-1019.49860	-6.28407	1259.65479	565.14355	-24.15075	1.35007	-264.10193	-251.46423	61.92445	-1391.69360	153.10571	57.71796	-568.67633	-202.54971	-4.47019
1098	9.142	859.40582	44.17670	1382.59033	-236.59372	-135.17735	1281.89136	-1018.22119	-8.57450	1259.10156	543.29279	-24.50385	-3.24948	-239.12012	-260.98346	69.06390	-1386.36035	150.13907	61.12777	-590.51349	-204.52087	-7.65441
1099	9.150	861.07922	44.16479	1377.30383	-235.31392	-136.36426	1278.18274	-1016.79688	-10.79404	1258.25061	519.24377	-25.43768	-5.09921	-211.47937	-269.71976	72.51160	-1377.20679	147.18996	62.58545	-614.17743	-205.06903	-8.36517
1100	9.158	862.82977	44.15356	1371.79846	-234.02414	-137.64835	1274.01563	-1015.27399	-12.81133	1257.07227	493.38449	-26.23376	-5.73615	-182.45215	-278.19226	73.91390	-1365.10999	143.97559	62.70146	-638.75830	-205.35675	-8.16402
1101	9.167	864.70099	44.15536	1366.12732	-232.79767	-139.01035	1269.53027	-1013.74567	-14.55467	1255.53455	467.21371	-26.93806	-6.28295	-152.65485	-286.32379	74.28000	-1350.27087	140.37097	62.10061	-663.71362	-206.10349	-8.34711
1102	9.175	866.72467	44.15652	1360.35181	-231.72751	-140.43286	1264.85864	-1012.34125	-16.01247	1253.60510	441.80020	-27.89959	-6.88011	-122.37250	-293.79364	73.99210	-1332.34766	136.72252	61.22643	-688.73010	-207.18443	-9.04106
1103	9.183	868.90106	44.13187	1354.54102	-230.91895	-141.90079	1260.11121	-1011.19366	-17.20749	1251.26160	416.99683	-29.05473	-7.38951	-91.85773	-300.33649	73.11978	-1311.07654	133.41615	60.29935	-713.72876	-208.20970	-9.79430
1104	9.192	871.19495	44.07269	1348.77576	-230.48749	-143.41254	1255.37793	-1010.40326	-18.17431	1248.50769	392.22427	-30.10366	-7.85279	-61.39728	-305.83984	71.67854	-1286.54736	130.50099	59.46604	-738.59009	-209.06369	-10.31440
1105	9.200	873.54272	43.99323	1343.14990	-230.55754	-144.99495	1250.74121	-1010.00946	-18.94149	1245.38330	367.27853	-30.91593	-8.39754	-31.17908	-310.29099	69.73500	-1259.23486	127.69907	58.92537	-763.23792	-209.95776	-10.58375
1106	9.208	875.86597	43.90860	1337.77332	-231.24730	-146.70624	1246.29138	-1009.97809	-19.52542	1241.96350	342.32559	-31.55843	-9.02865	-1.13477	-313.66751	67.41825	-1229.87927	124.44537	58.86557	-788.14142	-210.80902	-10.89851
1107	9.217	878.08521	43.81741	1332.76416	-232.63358	-148.61562	1242.13586	-1010.21423	-19.95156	1238.35327	317.56161	-32.15651	-9.62837	29.03979	-315.90384	64.89777	-1199.26038	120.12230	59.40797	-813.89966	-211.00597	-11.68927
1108	9.225	880.13135	43.70541	1328.23523	-234.69711	-150.76418	1238.39478	-1010.59723	-20.27996	1234.68567	293.05103	-32.81273	-10.12903	59.64301	-316.99512	62.35355	-1167.97388	114.49666	60.63929	-840.16541	-210.40347	-12.88875
1109	9.233	881.95526	43.55484	1324.28101	-237.26544	-153.12279	1235.18738	-1011.02155	-20.59533	1231.11438	268.77802	-33.56686	-10.60597	90.73502	-317.08356	59.95873	-1136.29248	107.70401	62.52656	-865.76685	-209.85770	-13.85999
1110	9.242	883.53528	43.35092	1320.97180	-240.01010	-155.57010	1232.62512	-1011.42773	-20.96732	1227.79480	244.71173	-34.39439	-11.15866	122.18170	-316.36288	57.83850	-1104.18579	99.86583	64.82518	-889.90027	-210.27225	-14.15972
1111	9.250	884.87708	43.08566	1318.34912	-242.54178	-157.92535	1230.80115	-1011.80756	-21.42477	1224.85840	220.76126	-35.22493	-11.73381	153.89493	-314.90826	56.00441	-1071.52808	90.97055	67.20043	-912.82971	-211.66830	-13.91950
1112	9.258	886.00348	42.75571	1316.42297	-244.55646	-160.02795	1229.77124	-1012.18170	-21.96754	1222.39905	196.76375	-35.96632	-12.13858	185.95291	-312.63562	54.35479	-1038.36584	81.03251	69.44236	-935.47656	-213.39375	-13.47154
1113	9.267	886.94489	42.35660	1315.17676	-245.92441	-161.78224	1229.54382	-1012.57294	-22.59468	1220.47583	172.63931	-36.58934	-12.26247	218.49783	-309.41046	52.78378	-1005.00928	70.22121	71.58401	-958.54889	-214.86900	-13.01552
1114	9.275	887.73340	41.87540	1314.57422	-246.66898	-163.14041	1230.09363	-1012.99512	-23.32330	1219.12183	148.45779	-37.18414	-12.21281	251.56747	-305.16919	51.31871	-971.86188	58.82729	73.82315	-982.31085	-215.86700	-12.70156
1115	9.283	888.39618	41.29507	1314.56873	-246.88136	-164.09637	1231.38281	-1013.45581	-24.19152	1218.35791	124.27647	-37.86588	-12.16831	285.02777	-299.89740	50.09790	-939.14453	47.11900	76.27579	-1006.73291	-216.42654	-12.69128
1116	9.292	888.95123	40.61328	1315.10815	-246.65050	-164.70819	1233.36792	-1013.96082	-25.23565	1218.20679	100.05780	-38.65695	-12.20400	318.62698	-293.50635	49.17431	-906.78137	35.25402	78.82591	-1031.49768	-216.77916	-12.96126
1117	9.300	889.41309	39.84845	1316.13220	-246.04482	-165.09311	1235.99634	-1014.50464	-26.44861	1218.68115	75.75806	-39.50256	-12.32223	352.13586	-285.83719	48.41109	-874.53992	23.31953	81.23387	-1056.42639	-217.02869	-13.33869
1118	9.308	889.80377	39.02823	1317.57019	-245.13612	-165.39297	1239.20593	-1015.05219	-27.77638	1219.75500	51.35853	-40.34683	-12.51964	385.55392	-276.81351	47.58767	-842.26056	11.47031	83.32455	-1081.65564	-217.09758	-13.72308
1119	9.317	890.15662	38.17639	1319.34399	-244.02922	-165.73979	1242.92883	-1015.54639	-29.18790	1221.38000	26.83148	-41.14903	-12.75722	419.22430	-266.55157	46.62296	-809.95911	0.03840	85.04701	-1107.06885	-217.12183	-14.03288
1120	9.325	890.51257	37.30222	1321.37561	-242.86081	-166.22803	1247.09839	-1015.94440	-30.73299	1223.52783	2.15931	-41.88254	-12.95170	453.64722	-255.43282	45.83070	-777.76373	-10.54171	86.42281	-1132.32385	-217.39478	-14.15835
1121	9.333	890.90991	36.40884	1323.59033	-241.76230	-166.89682	1251.64941	-1016.22931	-32.50000	1226.18481	-22.63614	-42.56361	-13.03628	489.00873	-244.17130	45.97323	-745.85138	-19.88838	87.49186	-1157.39746	-218.01851	-14.08277
1122	9.342	891.37653	35.51120	1325.91406	-240.81709	-167.73048	1256.51099	-1016.37994	-34.52373	1229.32556	-47.52713	-43.23589	-13.01644	524.67731	-233.64041	47.78813	-714.48175	-27.72342	88.27129	-1182.48828	-218.85143	-13.92658
1123	9.350	891.93060	34.63434	1328.27246	-240.04124	-168.68381	1261.59314	-1016.34540	-36.73275	1232.90930	-72.52407	-43.91328	-12.96744	558.95758	-224.45215	51.15993	-684.05292	-33.86203	88.70700	-1207.67896	-219.68021	-13.82742
1124	9.358	892.58429	33.79980	1330.59485	-239.38931	-169.71422	1266.78076	-1016.06567	-38.98537	1236.86255	-97.66452	-44.57546	-12.96697	589.40857	-216.75113	54.75755	-655.13043	-38.22873	88.63589	-1232.92798	-220.46956	-13.67339
1125	9.367	893.34296	33.02762	1332.81812	-238.76389	-170.78835	1271.94092	-1015.51862	-41.17305	1241.04504	-122.96506	-45.19476	-13.02726	613.89020	-210.41742	56.75114	-628.37274	-40.86912	87.78661	-1257.90222	-221.41599	-13.07615
1126	9.375	894.20453	32.34277	1334.88623	-238.02069	-171.87015	1276.93848	-1014.74341	-43.29322	1245.24939	-148.35773	-45.71215	-13.10413	631.73120	-205.34361	56.11024	-604.32617	-41.89334	85.86724	-1281.71130	-222.71049	-11.79096
1127	9.383	895.16132	31.76010	1336.75171	-236.99654	-172.92645	1281.64685	-1013.82483	-45.42899	1249.24927	-173.60069	-45.98750	-13.16076	643.96094	-201.45149	53.21487	-583.24341	-41.40134	82.72148	-1303.21143	-224.35730	-9.98834
1128	9.392	896.20032	31.26520	1338.37585	-235.57330	-173.94710	1285.94360	-1012.85999	-47.67287	1252.86304	-198.20245	-45.85655	-13.21132	652.41534	-198.53354	49.21175	-565.02649	-39.50225	78.42320	-1321.59741	-226.23024	-8.03526
1129	9.400	897.30145	30.82544	1339.72986	-233.73546	-174.94717	1289.70264	-1011.93280	-50.07529	1255.99426	-221.50961	-45.32237	-13.30890	658.59460	-196.26759	44.94207	-549.33325	-36.36142	73.24329	-1336.59741	-228.20511	-6.19413
1130	9.408	898.43762	30.41623	1340.79492	-231.56828	-175.93713	1292.80750	-1011.09045	-52.64150	1258.63269	-243.08279	-44.56773	-13.39875	663.18408	-194.41006	40.58145	-535.84106	-32.21067	67.52672	-1348.28088	-230.21533	-4.55130
1131	9.417	899.58136	30.02469	1341.55908	-229.19928	-176.87601	1295.17651	-1010.32483	-55.33926	1260.82043	-263.03101	-43.45734	-12.83791	666.29962	-192.88881	36.18122	-524.47992	-27.39380	61.52799	-1356.82202	-232.23766	-3.09057
1132	9.425	900.70831	29.63483	1342.01282	-226.73891	-177.65950	1296.77063	-1009.58258	-58.10230	1262.61206	-281.38199	-40.86775	-9.67662	667.82727	-191.75998	32.27176	-515.48187	-22.35670	55.28741	-1362.38025	-234.26419	-1.76947
1133	9.433	901.79584	29.22095	1342.14600	-224.26648	-178.17668	1297.57703	-1008.79541	-60.85096	1264.04431	-296.37912	-34.94817	-0.86868	667.45044	-191.15231	29.59837	-509.30484	-17.49673	48.63234	-1365.07727	-236.28662	-0.55379
1134	9.442	902.82886	28.75168	1341.94702	-221.84477	-178.37737	1297.59546	-1007.90515	-63.53126	1265.12317	-304.00531	-24.83688	15.38046	664.57471	-191.18546	28.05490	-506.49780	-12.98988	41.28901	-1365.01196	-238.29233	0.57805
1135	9.450	903.80994	28.19250	1341.40210	-219.52080	-178.28665	1296.83960	-1006.87128	-66.12946	1265.82227	-300.71738	-12.15913	36.87871	658.50500	-191.83589	26.00006	-507.53561	-8.71054	33.03789	-1362.27722	-240.26578	1.64090
1136	9.458	904.76050	27.51443	1340.49329	-217.31235	-177.97652	1295.33899	-1005.66467	-68.64613	1266.08557	-286.68713	-0.30040	57.96513	648.83936	-192.87271	21.21195	-512.72498	-4.32772	23.88152	-1356.96729	-242.19043	2.64817
1137	9.467	905.71387	26.71228	1339.20203	-215.20770	-177.52634	1293.13171	-1004.25134	-71.06410	1265.83643	-265.39005	7.84251	73.36401	635.68689	-193.95337	13.21255	-522.23328	0.44044	14.28148	-1349.17944	-244.04999	3.61401
1138	9.475	906.70844	25.80869	1337.51453	-213.18469	-176.99081	1290.25647	-1002.59070	-73.33607	1265.00244	-240.42447	11.46199	81.46867	619.39032	-194.82019	4.38584	-536.02698	5.43839	5.38118	-1339.01233	-245.82837	4.55346
1139	9.483	907.78168	24.83694	1335.42749	-211.23257	-176.38330	1286.75464	-1000.67993	-75.40930	1263.56531	-213.55072	11.77991	84.30333	600.10760	-195.43425	-2.10490	-553.65045	9.77880	-1.35308	-1326.56494	-247.50970	5.48200
1140	9.492	908.96924	23.81955	1332.94934	-209.36293	-175.67805	1282.68286	-998.62115	-77.28284	1261.59583	-185.16502	10.84623	85.10534	578.00916	-195.91885	-5.16383	-574.28125	12.33633	-5.21088	-1311.93591	-249.07822	6.41518
1141	9.500	910.30621	22.76666	1330.10144	-207.60739	-174.83482	1278.12341	-996.60797	-79.03833	1259.20044	-155.46823	10.32603	86.13561	553.83154	-196.40652	-5.89895	-597.08960	12.80850	-6.79966	-1295.22412	-250.51807	7.36851
1142	9.508	911.82397	21.70071	1326.91760	-206.00800	-173.83098	1273.18164	-994.82349	-80.79715	1256.42407	-124.96100	10.93698	88.06957	528.75769	-196.95569	-5.86832	-621.32446	11.95627	-7.29413	-1276.52808	-251.81342	8.35739
1143	9.517	913.54193	20.67511	1323.43945	-204.60966	-172.67409	1267.96851	-993.36249	-82.63374	1253.25488	-94.31502	12.53021	90.50757	503.69812	-197.54752	-5.95303	-646.22583	10.76817	-7.49049	-1255.94604	-252.94843	9.39723
1144	9.525	915.46118	19.75674	1319.71301	-203.46271	-171.39761	1262.57776	-992.22357	-84.51731	1249.71936	-64.02899	14.50957	92.69328	478.95978	-198.11783	-6.33463	-671.19788	9.72683	-7.68050	-1233.57690	-253.90723	10.50342
1145	9.533	917.56085	18.99594	1315.79517	-202.64417	-170.06921	1257.07581	-991.34296	-86.32909	1245.91992	-34.15561	16.18114	93.95879	454.48929	-198.64095	-6.88824	-695.98022	8.81920	-7.94875	-1209.51917	-254.67398	11.69134
1146	9.542	919.79169	18.40912	1311.76721	-202.28745	-168.79938	1251.52075	-990.65161	-87.94449	1241.99646	-4.30853	16.88022	93.88825	430.16113	-199.18802	-7.46730	-720.55817	7.87743	-8.34027	-1183.87134	-255.23285	12.97645
1147	9.550	922.07062	17.97665	1307.74365	-202.57419	-167.70027	1245.98889	-990.12909	-89.33003	1238.07959	26.04444	16.13069	92.43018	405.91116	-199.85439	-7.97922	-745.00684	6.82242	-8.85069	-1156.73169	-255.56790	14.37425
1148	9.558	924.28931	17.64896	1303.87292	-203.65878	-166.79388	1240.59900	-989.81531	-90.59908	1234.26709	57.22613	13.95955	90.04883	381.74832	-200.66409	-8.38976	-769.39093	5.74624	-9.37479	-1128.19873	-255.66327	15.90031
1149	9.567	926.33527	17.35855	1300.33032	-205.55704	-165.95074	1235.53394	-989.78204	-91.99078	1230.63196	89.24571	11.03460	87.66018	357.66751	-201.57074	-8.72974	-793.71393	4.77894	-9.76020	-1098.37097	-255.50302	17.57005
1150	9.575	928.11133	17.03964	1297.29712	-208.06995	-164.95468	1231.03015	-990.08807	-93.76785	1227.24011	121.94353	8.30515	86.14756	333.61871	-202.50708	-9.07343	-817.94507	3.90256	-9.96101	-1067.34729	-255.07144	19.39832
1151	9.583	929.54926	16.63882	1294.93091	-210.81091	-163.67252	1227.31201	-990.70514	-96.05373	1224.14392	155.06354	6.37235	85.80753	309.57895	-203.41879	-9.46705	-842.11029	3.02777	-10.08973	-1035.22839	-254.35316	21.39901
1152	9.592	930.62213	16.10873	1293.33997	-213.34721	-162.17307	1224.51868	-991.44928	-98.71516	1221.35291	188.27043	5.20088	86.25351	285.57849	-204.26440	-9.88324	-866.31488	2.16811	-10.28780	-1002.11572	-253.33325	23.58546
1153	9.600	931.34509	15.41827	1292.57715	-215.36935	-160.68944	1222.68140	-992.04034	-101.43950	1218.82715	221.34416	4.35518	86.81429	261.65027	-205.01151	-10.26823	-890.63196	1.38543	-10.59927	-968.10840	-251.99637	25.97345
1154	9.608	931.75775	14.58289	1292.64526	-216.76434	-159.48366	1221.75452	-992.26691	-103.94247	1216.52148	254.38403	3.29926	87.03375	237.78677	-205.65233	-10.60027	-915.00885	0.67489	-10.94212	-933.29535	-250.32458	28.58723
1155	9.617	931.90710	13.67017	1293.50586	-217.55698	-158.73480	1221.66638	-992.09296	-106.10126	1214.46118	287.70761	1.48491	86.84787	213.92072	-206.21243	-10.86625	-939.34241	0.06534	-11.13632	-897.74652	-248.29439	31.46479
1156	9.625	931.84351	12.77014	1295.08984	-217.80519	-158.50050	1222.36023	-991.65424	-107.96469	1212.79614	321.48370	-1.55745	86.38081	189.91415	-206.75061	-11.03070	-963.61639	-0.30265	-11.04964	-861.52075	-245.87735	34.64837
1157	9.633	931.61829	11.96463	1297.31055	-217.54767	-158.73146	1223.80371	-991.14819	-109.66282	1211.75354	355.48361	-6.02664	85.70355	165.62576	-207.33649	-11.07292	-987.90253	-0.41050	-10.77067	-824.71899	-243.05309	38.13917
1158	9.642	931.27563	11.31413	1300.07275	-216.81833	-159.32019	1225.97559	-990.67908	-111.27312	1211.52051	389.20343	-11.79803	84.73985	141.03403	-207.99167	-11.03009	-1012.28162	-0.50018	-10.48544	-787.59894	-239.84158	41.81115
1159	9.650	930.84821	10.84694	1303.27844	-215.68350	-160.16637	1228.84729	-990.21429	-112.77798	1212.18115	422.21399	-18.60364	83.21648	116.23260	-208.68221	-10.98979	-1036.82776	-0.80226	-10.21487	-750.67932	-236.34152	45.35247
1160	9.658	930.35938	10.54987	1306.82910	-214.25841	-161.21402	1232.36707	-989.66132	-114.12770	1213.73755	454.50150	-26.14174	80.72230	91.31320	-209.38715	-11.03190	-1061.59460	-1.42427	-9.94952	-714.63702	-232.72536	48.39528
1161	9.667	929.83148	10.37598	1310.62769	-212.68411	-162.44379	1236.45837	-988.94159	-115.29787	1216.13879	486.58481	-33.93192	77.08730	66.30917	-210.12051	-11.15823	-1086.58838	-2.46983	-9.85248	-679.96069	-229.18268	50.83696
1162	9.675	929.29846	10.26605	1314.58276	-211.07726	-163.85378	1241.02759	-988.01752	-116.28875	1219.29114	519.17566	-41.17334	72.94756	41.20978	-210.88419	-11.29188	-1111.78186	-3.83593	-10.00586	-646.79926	-225.90524	52.93914
1163	9.683	928.80890	10.16913	1318.61450	-209.48811	-165.44928	1245.97266	-986.89203	-117.10468	1223.05554	552.40088	-46.87257	69.81979	15.97986	-211.64520	-11.34822	-1137.12012	-5.12671	-10.27119	-615.28357	-223.11681	54.94447
1164	9.692	928.41309	10.05467	1322.65527	-207.89548	-167.23340	1251.18469	-985.59180	-117.75752	1227.24524	585.05774	-50.20877	69.02029	-9.41431	-212.36276	-11.29050	-1162.51697	-6.04004	-10.52640	-585.82251	-221.04477	56.73410
1165	9.700	928.14728	9.91232	1326.64380	-206.23608	-169.19783	1256.54395	-984.15173	-118.27697	1231.63562	614.72192	-50.92514	70.05616	-34.96265	-213.02733	-11.12868	-1187.84180	-6.54503	-10.66209	-558.94647	-219.90604	58.00089
1166	9.708	928.02472	9.74860	1330.51929	-204.44238	-171.32080	1261.91736	-982.61444	-118.69897	1235.99255	639.04016	-49.41416	70.52050	-60.56702	-213.66684	-10.90544	-1212.81848	-6.68395	-10.29663	-534.97559	-219.93019	58.54965
1167	9.717	928.03516	9.58321	1334.22168	-202.46609	-173.56947	1267.15930	-981.03229	-119.04723	1240.10559	657.12305	-46.32301	68.15532	-85.97540	-214.30672	-10.74138	-1236.91882	-6.50709	-8.74595	-513.89545	-221.27490	58.28189
1168	9.725	928.15527	9.43314	1337.70093	-200.28706	-175.89989	1272.11462	-979.45789	-119.32153	1243.81531	669.71912	-42.10950	62.74339	-110.75342	-214.93074	-10.91277	-1259.50623	-6.15536	-5.46568	-495.51709	-223.91037	57.05580
1169	9.733	928.35944	9.29755	1340.92542	-197.91293	-178.24976	1276.62683	-977.92902	-119.50220	1247.03271	678.39868	-37.11861	55.73750	-134.49945	-215.52260	-11.80309	-1280.11255	-5.78205	-0.50119	-479.84125	-227.63199	54.71602
1170	9.742	928.62024	9.16222	1343.88171	-195.37476	-180.52670	1280.55273	-976.46045	-119.58150	1249.74170	684.68811	-31.90846	48.65541	-157.26807	-216.28871	-13.57594	-1298.46558	-5.41507	5.64664	-467.22009	-232.17726	51.18474
1171	9.750	928.90009	9.01532	1346.56812	-192.72717	-182.61740	1283.77356	-975.03815	-119.59285	1251.97949	689.44653	-27.12470	42.28969	-179.62500	-218.06509	-15.49427	-1314.34241	-4.99292	12.50333	-457.90613	-237.34126	46.46573
1172	9.758	929.14954	8.85106	1348.98523	-190.04869	-184.43192	1286.19287	-973.61963	-119.60424	1253.80933	692.53967	-23.06413	36.98634	-201.58282	-222.46782	-15.16537	-1327.54150	-4.51406	19.85978	-451.64960	-242.90845	40.75364
1173	9.767	929.31842	8.65842	1351.13525	-187.42848	-185.93805	1287.72827	-972.15186	-119.68934	1255.29248	692.93811	-19.61000	32.86280	-220.90393	-231.13968	-8.95456	-1337.89917	-4.15432	27.66614	-448.05719	-248.38680	34.51680
1174	9.775	929.37103	8.41910	1353.02307	-184.94359	-187.14357	1288.31885	-970.59839	-119.90240	1256.45740	689.20557	-16.54218	29.36395	-233.17218	-244.23738	5.35030	-1345.23706	-4.29564	35.71515	-447.25476	-252.90663	28.10141
1175	9.783	929.29285	8.12236	1354.65320	-182.63628	-188.05530	1287.94312	-968.94800	-120.26466	1257.27722	680.24951	-13.70392	24.91884	-234.65155	-259.45184	25.69755	-1349.30640	-5.24864	43.42048	-449.86774	-255.65149	21.26519
1176	9.792	929.08887	7.77475	1356.02942	-180.50229	-188.66280	1286.62866	-967.20331	-120.75984	1257.67078	666.18726	-11.01316	17.95362	-224.89075	-273.06116	46.60526	-1349.83337	-6.64219	50.05364	-456.27222	-256.54584	13.56773
1177	9.800	928.77716	7.39621	1357.16406	-178.50343	-188.95035	1284.44861	-965.37244	-121.33393	1257.53711	648.68762	-8.72602	8.96176	-206.24835	-282.60077	63.24287	-1346.73364	-7.38997	55.14864	-466.61401	-256.29822	5.42741
1178	9.808	928.38251	7.00407	1358.08691	-176.59758	-188.91141	1281.51135	-963.47711	-121.90369	1256.80261	629.75061	-7.51783	0.84146	-181.73260	-288.40021	74.19008	-1340.23657	-6.57743	58.58121	-481.38629	-255.71664	-1.64939
1179	9.817	927.92987	6.60220	1358.84912	-174.75795	-188.55582	1277.94116	-961.56219	-122.38358	1255.45142	609.71887	-7.66203	-3.93951	-153.71674	-292.44272	80.75773	-1330.58459	-4.02132	60.46351	-500.83704	-255.30557	-6.30050
1180	9.825	927.44019	6.19249	1359.51941	-172.97366	-187.91614	1273.86292	-959.69135	-122.71782	1253.52625	587.47571	-8.46402	-5.68163	-123.81836	-296.25461	84.86847	-1317.67566	-0.01322	61.03399	-524.10297	-255.36484	-8.48925
1181	9.833	926.93323	5.78055	1360.17847	-171.24779	-187.05582	1269.40381	-957.93225	-122.89291	1251.11377	562.85889	-9.17234	-6.15100	-93.06750	-300.04361	87.74518	-1301.22607	4.96193	60.51588	-549.42200	-255.97604	-9.22325
1182	9.842	926.43170	5.36192	1360.91260	-169.60046	-186.07326	1264.69434	-956.34399	-122.92912	1248.33337	537.42853	-9.83144	-6.40282	-62.07288	-303.26563	89.78996	-1281.15417	10.39784	59.12377	-575.04773	-256.87283	-9.48797
1183	9.850	925.95703	4.92476	1361.80933	-168.07338	-185.09196	1259.85876	-954.96399	-122.86754	1245.33142	512.68140	-10.76492	-6.64013	-31.21552	-305.42593	90.98062	-1257.62952	16.01420	57.21769	-600.15906	-257.56122	-9.76250
1184	9.858	925.51483	4.46651	1362.95435	-166.73486	-184.23610	1255.00928	-953.79089	-122.75553	1242.27246	488.79477	-11.91023	-6.93735	-0.72723	-306.34476	91.20600	-1231.02905	21.74273	55.35416	-624.85095	-257.71490	-10.20130
1185	9.867	925.08069	3.99414	1364.43726	-165.68161	-183.60579	1250.25085	-952.78217	-122.62072	1239.32080	465.16754	-12.94599	-7.38958	29.36411	-306.04169	90.41286	-1202.03394	27.45915	54.19360	-649.34485	-257.51077	-10.81667
1186	9.875	924.59570	3.51599	1366.36255	-165.03459	-183.25752	1245.68970	-951.87708	-122.45080	1236.60999	441.32730	-13.66489	-7.97909	59.26102	-304.60327	88.65744	-1171.56250	32.86551	54.30686	-673.67419	-257.47284	-11.55153
1187	9.883	923.97308	3.03397	1368.85278	-164.92456	-183.18608	1241.43726	-951.02716	-122.19044	1234.21191	417.21497	-14.09652	-8.60036	89.31897	-302.13318	86.10478	-1140.46436	37.58603	55.92100	-697.79993	-257.98251	-12.32028
1188	9.892	923.11444	2.53546	1372.03662	-165.45171	-183.31493	1237.60999	-950.21375	-121.73807	1232.11682	393.01685	-14.41138	-9.17037	119.90414	-298.74576	82.97065	-1109.22424	41.30345	58.79946	-721.51929	-259.00671	-12.99284
1189	9.900	921.93005	1.99789	1376.02844	-166.61546	-183.50999	1234.32239	-949.44952	-120.96366	1230.24316	368.91995	-14.77332	-9.67556	151.24814	-294.58380	79.45818	-1077.89636	43.86733	62.43822	-744.69684	-260.17435	-13.46161
1190	9.908	920.35370	1.40448	1380.91479	-168.25412	-183.62881	1231.67932	-948.76068	-119.78486	1228.52625	344.99658	-15.26271	-10.15005	183.36533	-289.83887	75.76219	-1046.36230	45.33766	66.43545	-767.79352	-261.12405	-13.72006
1191	9.917	918.34863	0.75081	1386.74646	-170.05554	-183.59241	1229.78015	-948.16516	-118.24825	1227.03784	321.23337	-15.86761	-10.62245	216.07581	-284.71844	72.08093	-1014.65540	45.79855	70.60016	-791.50366	-261.80417	-13.84706
1192	9.925	915.90326	0.04361	1393.53381	-171.65701	-183.42047	1228.71228	-947.67041	-116.52206	1225.98425	297.58472	-16.49763	-11.07003	249.12845	-279.33368	68.53339	-983.01514	45.07677	74.73581	-815.87311	-262.29285	-13.97706
1193	9.933	913.02258	-0.70210	1401.24695	-172.76945	-183.18770	1228.52087	-947.28070	-114.81282	1225.57324	274.00693	-17.03146	-11.43693	282.34558	-273.57843	65.10110	-951.69287	42.89075	78.58437	-840.34186	-262.60727	-14.18053
1194	9.942	909.72711	-1.47102	1409.81885	-173.24228	-182.94423	1229.18701	-946.99255	-113.28633	1225.90002	250.48062	-17.40776	-11.69870	315.69296	-267.12256	61.71369	-920.75598	39.25797	82.00716	-864.46912	-262.91733	-14.35869
1195	9.950	906.06152	-2.25084	1419.15234	-173.06293	-182.68054	1230.64319	-946.78046	-111.99661	1226.92188	226.96176	-17.71445	-11.88052	349.21826	-259.54663	58.35457	-890.08881	34.48996	84.99476	-888.24982	-263.54489	-14.39249
1196	9.958	902.09521	-3.02466	1429.12964	-172.33759	-182.36520	1232.81262	-946.59363	-110.82536	1228.50818	203.31259	-18.15318	-12.01075	382.90210	-250.51227	55.07261	-859.57288	28.92708	87.53748	-911.87952	-264.61456	-14.34640
1197	9.967	897.90778	-3.77045	1439.62146	-171.25891	-182.00139	1235.62817	-946.39331	-109.52679	1230.51233	179.35886	-18.84477	-12.09164	416.61316	-239.85297	51.91663	-829.25818	22.84208	89.59959	-935.59924	-265.86920	-14.39538
1198	9.975	893.57123	-4.47302	1450.49500	-170.04575	-181.62701	1239.00989	-946.18799	-107.87746	1232.80481	155.01743	-19.69183	-12.12013	450.24948	-227.59373	48.88077	-799.35443	16.45451	91.15887	-960.03473	-266.65817	-14.64176
1199	9.983	889.14398	-5.13515	1461.62073	-168.86134	-181.27206	1242.82690	-946.00214	-105.80300	1235.27112	130.33727	-20.49795	-12.10754	483.84537	-213.98688	45.92520	-770.00684	9.94736	92.26478	-986.15320	-266.22775	-15.14168
1200	9.992	884.67401	-5.77466	1472.87219	-167.74602	-180.93712	1246.88318	-945.83575	-103.43368	1237.81580	105.46276	-21.19678	-12.07454	517.46503	-199.58054	43.01010	-741.06799	3.43294	93.09283	-1013.95471	-264.60602	-15.87425
