# Supplementary material for: Novel Methods for Surface EMG Analysis and Exploration Based on Multi-Modal Gaussian Mixture Models
Source: PLoS One. 2016 Jun 30;11(6):e0157239. doi: 10.1371/journal.pone.0157239 (PMC4928879; doi:10.1371/journal.pone.0157239)
Supplement: S1 File — (ZIP) [file pone.0157239.s001.zip › Haf_horses_trot_data/Haf_h14_t2_emg.anc]

File_Type:	Analog R/C ASCII	Generation#:	2
Board_Type:	NI USB-6225	Polarity:	Bipolar
Trial_Name:	Tornadat	Trial#:	2	Duration(Sec.):	9.999166	#Channels:	64
BitDepth:	16	PreciseRate:	1200.000000
Name	LDL	acc1x	acc1y	acc1z	GM1L	acc2x	acc2y	acc2z	GM2L	acc3x	acc3y	acc3z	GM3L	acc4x	acc4y	acc4z	LDR	acc5x	acc5y	acc5z	GM1R	acc6x	acc6y	acc6z	GM2R	acc7x	acc7y	acc7z	GM3R	acc8x	acc8y	acc8z	BLDL	acc9x	acc9y	acc9z	BGM1L	acc10x	acc10y	acc10z	BGM2L	acc11x	acc11y	acc11z	BGM3L	acc12x	acc12y	acc12z	BLDR
Rate	1200	1200	1200	1200	1200	1200	1200	1200	1200	1200	1200	1200	1200	1200	1200	1200	1200	1200	1200	1200	1200	1200	1200	1200	1200	1200	1200	1200	1200	1200	1200	1200	1200	1200	1200	1200	1200	1200	1200	1200	1200	1200	1200	1200	1200	1200	1200	1200	1200
Range	5000	5000	5000	5000	5000	5000	5000	5000	5000	5000	5000	5000	5000	5000	5000	5000	5000	5000	5000	5000	5000	5000	5000	5000	5000	5000	5000	5000	5000	5000	5000	5000	5000	5000	5000	5000	5000	5000	5000	5000	5000	5000	5000	5000	5000	5000	5000	5000	5000
0.000000	-24	38	85	-60	-114	-35	11	-19	-21	0	-77	-67	-100	-18	-30	-64	-102	44	-90	-38	-108	-26	-101	-74	-65	-7	-103	-16	-76	-70	-152	-77	2035	10332	698	-32081	600	-6236	-977	-11884	254	-4879	-5898	-7806	-2470	-6559	-8524	-13528	2829
0.000833	-27	38	85	-60	-112	-36	10	-16	-21	2	-75	-68	-98	-18	-31	-65	-103	32	-88	-39	-105	-24	-101	-75	-68	-5	-102	-16	-76	-67	-153	-51	2035	7621	-669	-31807	432	-6488	-1000	-10583	72	-4993	-6521	-7593	-1479	-6617	-8390	-13272	2386
0.001667	-27	43	84	-61	-110	-38	13	-16	-17	6	-73	-68	-96	-17	-31	-32	-99	33	-90	-35	-128	-26	-101	-74	-63	-3	-102	-13	-72	-69	-148	-75	1690	4878	-2323	-31495	273	-6805	-1048	-9377	-815	-5133	-7159	-7446	-154	-6717	-8261	-13080	2156
0.002500	-19	41	86	-59	-107	-34	15	-15	-17	4	-72	-64	-99	-21	-34	-60	-99	35	-85	-35	-104	-24	-101	-73	-61	-1	-101	-16	-73	-72	-147	-76	1296	2108	-4185	-31165	184	-7169	-1123	-8281	583	-5304	-7778	-7363	-639	-6864	-8147	-12973	2891
0.003333	-23	42	89	-58	-109	-31	12	-14	-23	7	-72	-62	-92	-14	-32	-63	-98	36	-85	-34	-104	-26	-101	-69	-60	0	-100	-11	-72	-70	-149	-75	1238	-681	-6152	-30840	205	-7580	-1236	-7314	53	-5512	-8358	-7347	622	-7088	-8044	-12957	1739
0.004167	-24	42	88	-56	-109	-34	-9	-12	-17	5	-73	-65	-95	-16	-29	-62	-99	35	-83	-35	-103	-23	-103	-72	-62	-1	-109	-14	-75	-69	-145	-75	1282	-3485	-8122	-30546	235	-8023	-1396	-6526	-699	-5773	-8875	-7399	2301	-7364	-7969	-13051	-139
0.005000	-23	41	87	-60	-107	-35	11	-15	-18	4	-74	-63	-96	-19	-30	-61	-99	34	-90	-32	-105	-24	-103	-72	-63	-1	-121	-13	-72	-73	-152	-76	1261	-6293	-9968	-30306	199	-8512	-1575	-5909	-477	-6080	-9314	-7516	2434	-7699	-7923	-13259	315
0.005833	-26	37	79	-59	-111	-36	11	-17	-21	2	-77	-70	-97	-17	-32	-62	-102	29	-90	-41	-107	-26	-103	-72	-65	0	-105	-18	-75	-73	-152	-77	1246	-9090	-11570	-30134	119	-9022	-1801	-5464	-574	-6450	-9653	-7695	2867	-8109	-7892	-13571	500
0.006667	-25	39	81	-60	-112	-34	7	-19	-24	2	-76	-66	-99	-19	-34	-43	-104	29	-91	-40	-108	-25	-104	-75	-67	-5	-104	-17	-75	-73	-153	-82	1192	-11831	-12829	-30043	38	-9559	-2071	-5205	-574	-6873	-9892	-7936	3753	-8585	-7890	-13993	640
0.007500	-29	34	77	-61	-111	-39	8	-21	-23	0	-77	-67	-100	-19	-30	-63	-101	30	-87	-38	-102	-24	-103	-73	-63	-3	-105	-14	-74	-69	-148	-76	1279	-14525	-13642	-30040	-25	-10115	-2367	-5127	-33	-7356	-10019	-8228	3307	-9124	-7898	-14506	1260
0.008333	-25	39	87	-62	-109	-35	10	-18	-22	2	-77	-69	-98	-21	-35	-65	-102	33	-87	-36	-109	-22	-103	-77	-63	-1	-104	-13	-73	-70	-151	-79	1261	-17148	-13957	-30137	-184	-10685	-2698	-5228	-466	-7899	-10048	-8575	3749	-9710	-7918	-15102	895
0.009167	-30	41	85	-61	-110	-45	8	-16	-18	2	-76	-65	-97	-17	-30	-61	-101	30	-83	-35	-107	-22	-102	-69	-67	-3	-99	-14	-72	-62	-148	-76	1056	-19677	-13694	-30322	-168	-11260	-3056	-5502	-397	-8492	-9970	-8970	4884	-10384	-7949	-15759	-1835
0.010000	-28	40	86	-57	-111	-32	9	-15	-18	0	-75	-66	-111	-18	-29	-62	-99	33	-86	-34	-108	-23	-98	-70	-67	0	-102	-15	-77	-72	-149	-76	936	-22083	-12860	-30595	-210	-11831	-3426	-5926	-454	-9139	-9812	-9411	4349	-11098	-7984	-16467	-1043
0.010833	-23	41	86	-56	-111	-32	15	-14	-23	3	-72	-64	-94	-15	-31	-62	-103	34	-84	-35	-109	-24	-98	-69	-68	1	-99	-12	-75	-69	-147	-93	831	-24323	-11454	-30933	-318	-12396	-3807	-6485	-558	-9829	-9582	-9893	3396	-11861	-8018	-17200	187
0.011667	-26	41	87	-59	-109	-33	10	-18	-21	6	-76	-70	-95	-16	-32	-61	-102	15	-85	-34	-105	-24	-100	-72	-65	0	-103	-14	-74	-69	-151	-78	819	-26374	-9522	-31318	-308	-12940	-4196	-7161	-206	-10558	-9296	-10412	3402	-12668	-8045	-17936	342
0.012500	-28	40	84	-61	-136	-35	10	-17	-21	5	-75	-65	-96	-18	-33	-64	-103	30	-87	-28	-108	-19	-102	-70	-63	-1	-100	-15	-74	-72	-146	-77	990	-28192	-7136	-31735	-131	-13474	-4573	-7935	-576	-11317	-8980	-10952	3640	-13494	-8067	-18652	364
0.013333	-26	40	86	-58	-111	-35	9	-16	-16	5	-76	-65	-99	-19	-31	-62	-103	33	-76	-33	-107	-28	-101	-73	-64	-1	-101	-16	-76	-73	-149	-78	1194	-29750	-4375	-32160	46	-13980	-4947	-8783	-660	-12100	-8646	-11538	3446	-14341	-8078	-19326	-85
0.014167	-29	38	85	-60	-113	-34	7	-18	-21	3	-79	-68	-100	-18	-34	-65	-104	32	-88	-39	-109	-28	-102	-74	-62	-4	-103	-16	-79	-74	-152	-79	1085	-31045	-1333	-32501	-15	-14467	-5305	-9680	-638	-12885	-8323	-12106	3109	-15196	-8085	-19944	-380
0.015000	-23	39	87	-62	-114	-35	6	-15	-19	3	-75	-67	-97	-16	-31	-63	-116	32	-92	-36	-111	-30	-108	-74	-65	-5	-105	-16	-75	-74	-150	-78	814	-31971	1858	-32665	-93	-14925	-5644	-10605	-1180	-13677	-7990	-12699	3245	-16043	-8088	-20489	-470
0.015833	-27	38	84	-60	-111	-34	3	-16	-21	1	-76	-67	-98	-21	-32	-62	-100	33	-87	-38	-103	-24	-99	-74	-61	-1	-103	-16	-74	-74	-150	-76	620	-32379	5036	-32715	93	-15348	-5951	-11534	-232	-14451	-7761	-13293	2116	-16880	-8089	-20948	233
0.016667	-27	41	85	-59	-111	-34	9	-11	-17	4	-74	-115	-97	-18	-29	-62	-100	33	-85	-36	-111	-28	-100	-72	-63	0	-100	-16	-74	-73	-149	-75	555	-32578	8073	-32746	387	-15749	-6243	-12453	154	-15210	-7555	-13893	1295	-17689	-8092	-21314	-391
0.017500	-25	39	86	-58	-111	-36	10	-17	-19	1	-74	-66	-100	-18	-32	-60	-101	32	-86	-35	-107	-27	-102	-70	-62	0	-102	-15	-75	-53	-149	-77	735	-32648	10898	-32755	237	-16128	-6505	-13359	-768	-15956	-7415	-14489	2133	-18468	-8109	-21584	-3054
0.018333	-24	39	86	-56	-110	-34	11	-14	-19	5	-72	-64	-96	-17	-31	-59	-101	33	-88	-35	-100	-24	-98	-70	-60	-3	-100	-14	-74	-70	-147	-77	558	-32694	13401	-32741	132	-16486	-6748	-14232	193	-16662	-7358	-15070	1356	-19200	-8144	-21758	-2871
0.019167	-23	42	87	-58	-108	-33	10	18	-18	2	-74	-65	-98	-18	-28	-60	-98	34	-86	-33	-104	-24	-99	-70	-64	-4	-98	-14	-73	-70	-162	-76	383	-32629	15509	-32760	127	-16826	-6970	-15063	-172	-17331	-7353	-15637	681	-19886	-8205	-21843	-2705
0.020000	-24	37	82	-59	-109	-35	10	-17	-19	1	-75	-66	-97	-18	-31	-62	-102	22	-88	-36	-105	-24	-100	-73	-63	-4	-102	-15	-72	-72	-148	-77	357	-32175	17133	-32747	64	-17154	-7171	-15842	-83	-17950	-7435	-16186	236	-20511	-8289	-21845	-1982
0.020833	-26	41	85	-61	-110	-36	15	-18	-18	3	-73	-67	-98	-18	-32	-61	-103	30	-86	-34	-109	-27	-102	-72	-64	-3	-97	-14	-75	-69	-147	-74	206	-31442	18246	-32766	-11	-17468	-7360	-16578	560	-18515	-7587	-16718	-786	-21079	-8407	-21764	-939
0.021667	-24	40	86	-58	-109	-35	11	-17	-19	5	-82	-64	-100	-15	-31	-58	-100	35	-81	-32	-103	-24	-99	-68	-62	2	-95	-13	-74	-69	-149	-74	235	-30437	18826	-32748	-109	-17770	-7536	-17252	467	-19027	-7833	-17229	-1143	-21583	-8566	-21625	-223
0.022500	-21	42	87	-82	-112	-35	12	-15	-17	5	-72	-65	-94	-15	-29	-58	-98	21	-83	-34	-104	-25	-97	-67	-61	0	-88	-15	-72	-68	-147	-73	373	-29277	18874	-32763	-201	-18068	-7711	-17890	232	-19483	-8101	-17709	-350	-22022	-8760	-21441	-2859
0.023333	-24	44	87	-57	-105	-33	12	-15	-17	5	-74	-65	-92	-14	-68	-62	-98	34	-86	-32	-104	-23	-99	-69	-60	-3	-100	-16	-75	-69	-147	-72	285	-27984	18433	-32752	-296	-18357	-7885	-18485	363	-19887	-8433	-18172	-1119	-22399	-8999	-21228	-2882
0.024167	-26	41	84	-79	-108	-45	15	-15	-15	5	-75	-65	-96	-13	-29	-60	-102	32	-86	-34	-105	-29	-100	-68	-63	-1	-98	-13	-70	-69	-146	-69	-99	-26572	17540	-32748	-254	-18647	-8064	-19039	-1	-20218	-8807	-18606	-2026	-22713	-9275	-20994	-1327
0.025000	-26	41	85	-59	-110	-33	13	-17	-24	0	-73	-66	-97	-14	-30	-61	-100	30	-87	-33	-102	-24	-101	-73	-67	-6	-102	-16	-75	-73	-148	-76	-646	-25073	16268	-32758	-118	-18930	-8250	-19562	343	-20499	-9214	-19040	-1931	-22976	-9585	-20758	-585
0.025833	-31	39	86	-60	-98	-34	11	-16	-21	4	-75	-68	-98	-14	-32	-63	-102	30	-88	-36	-107	-25	-102	-68	-64	-1	-100	-14	-73	-69	-147	-77	-612	-23534	14701	-32740	-351	-19205	-8443	-20053	131	-20715	-9628	-19406	-1765	-23191	-9924	-20522	36
0.026667	-22	43	88	-56	-110	-22	10	-16	-18	4	-74	-67	-99	-14	-31	-59	-99	34	-84	-31	-105	-24	-100	-70	-65	1	-99	-13	-75	-69	-146	-73	-402	-21969	12939	-32759	-460	-19477	-8641	-20524	244	-20884	-10059	-19783	-1874	-23366	-10270	-20302	3
0.027500	-24	40	87	-59	-110	-33	15	-14	-19	5	-70	-62	-97	-15	-30	-61	-102	33	-84	-29	-108	-22	-99	-68	-64	1	-92	-11	-75	-95	-149	-76	-359	-20413	11068	-32748	-395	-19738	-8844	-20989	190	-21002	-10485	-20145	-1723	-23513	-10629	-20104	106
0.028333	-26	44	90	-55	-114	-33	0	-12	-17	7	-74	-64	-99	-13	-29	-55	-102	37	-81	-30	-108	-22	-100	-67	-63	0	-98	-13	-73	-67	-146	-76	-191	-18884	9172	-32716	-506	-19988	-9056	-21449	-430	-21080	-10893	-20493	-1115	-23646	-10982	-19930	258
0.029167	-24	43	89	-57	-109	-30	17	-13	-15	8	-69	-64	-96	-13	-27	-55	-97	38	-82	-31	-103	-21	-96	-82	-64	5	-98	-12	-73	-68	-144	-70	123	-17399	7331	-32686	-431	-20250	-9273	-21907	85	-21127	-11275	-20840	-1551	-23777	-11317	-19780	1162
0.030000	-24	42	88	-59	-109	-29	16	-11	-17	9	-69	-53	-96	-12	-25	-55	-101	38	-82	-28	-105	-19	-96	-66	-62	6	-99	-9	-73	-65	-144	-69	322	-15961	5615	-32675	-223	-20496	-9474	-22380	1101	-21148	-11629	-21184	-2515	-23912	-11623	-19655	1651
0.030833	-26	44	89	-56	-109	-28	34	-13	-22	6	-72	-62	-96	-12	-27	-58	-102	37	-83	-28	-107	-19	-91	-67	-65	1	-100	-11	-76	-67	-143	-72	382	-14564	4095	-32688	-184	-20745	-9677	-22856	-417	-21157	-11950	-21534	-1157	-24069	-11891	-19553	-786
0.031667	-28	40	86	-58	-112	-32	12	-15	-22	5	-74	-63	-98	-14	-29	-62	-108	32	-86	-31	-105	-22	-100	-72	-62	1	-101	-12	-74	-70	-147	-79	380	-13224	2815	-32706	-159	-20993	-9873	-23352	412	-21165	-12232	-21878	-1169	-24254	-12119	-19475	-905
0.032500	-28	39	86	-61	-112	-33	10	-21	-19	1	-75	-66	-102	-16	-29	-73	-102	35	-85	-30	-105	-22	-101	-72	-69	-3	-101	-10	-73	-68	-148	-76	328	-12010	1813	-32760	-223	-21241	-10041	-23861	-91	-21187	-12469	-22258	-411	-24466	-12278	-19429	-724
0.033333	-26	39	87	-60	-113	-34	11	-13	-19	3	-77	-65	-99	-18	-31	-60	-109	34	-87	-31	-108	-24	-101	-70	-64	0	-105	-11	-77	-73	-149	-78	312	-10837	1085	-32752	-389	-21498	-10191	-24390	-27	-21190	-12657	-22635	262	-24719	-12380	-19376	46
0.034167	-57	38	86	-60	-112	-34	9	-17	-21	5	-75	-67	-99	-15	-30	-62	-101	34	-90	-33	-110	-15	-103	-75	-66	-1	-102	-15	-77	-73	-150	-78	530	-9728	633	-32767	-407	-21776	-10316	-24937	113	-21267	-12808	-23024	292	-25000	-12418	-19358	683
0.035000	-26	41	88	-60	-112	-31	11	-13	-17	8	-72	-66	-98	-17	-28	-59	-99	26	-86	-31	-104	-22	-99	-69	-61	2	-101	-11	-73	-69	-150	-74	769	-8670	448	-32758	-274	-22075	-10408	-25499	387	-21372	-12915	-23432	6	-25320	-12399	-19349	1431
0.035833	-7	41	88	-58	-111	-31	12	-17	-18	5	-69	-64	-97	-13	-27	-59	-97	34	-86	-33	-104	-22	-103	-69	-61	1	-100	-7	-72	-68	-149	-74	1034	-7671	492	-32767	-551	-22398	-10469	-26080	-259	-21529	-12981	-23853	1394	-25673	-12321	-19397	-1117
0.036667	-25	40	89	-59	-104	-30	12	-13	-18	5	-69	-66	-96	-5	-27	-59	-101	37	-85	-30	-104	-22	-99	-73	-63	1	-101	-12	-72	-68	-135	-76	1158	-6722	738	-32759	-753	-22759	-10501	-26658	-80	-21751	-13016	-24294	1903	-26047	-12198	-19463	-1698
0.037500	-25	66	93	-58	-110	-29	11	-14	-16	6	-72	-64	-95	-15	-24	-61	-98	36	-84	-30	-102	-22	-102	-72	-60	0	-99	-12	-70	-64	-149	-75	1307	-5821	1121	-32751	-706	-23164	-10501	-27274	-629	-22043	-13019	-24739	1636	-26442	-12031	-19571	-40
0.038333	-25	41	87	-58	-109	-32	9	-12	-3	3	-74	-64	-97	-17	-29	-60	-51	37	-81	-32	-103	-25	-102	-70	-63	-1	-101	-13	-72	-73	-150	-74	1227	-4952	1610	-32762	-707	-23616	-10470	-27888	-316	-22413	-13001	-25209	1784	-26840	-11844	-19727	204
0.039167	-26	41	84	-59	-110	-34	13	-14	-14	3	-72	-63	-97	-14	-28	-61	-103	32	-87	-32	-104	-23	-102	-70	-64	0	-98	-15	-73	-59	-149	-78	1079	-4120	2155	-32746	-772	-24116	-10416	-28495	-498	-22851	-12954	-25654	2489	-27238	-11649	-19938	429
0.040000	-22	41	85	-59	-112	-36	8	-17	-21	11	-68	-66	-99	-15	-32	-56	-101	34	-86	-35	-105	-26	-100	-75	-65	0	-102	-15	-69	-73	-151	-78	1126	-3304	2705	-32766	-883	-24666	-10339	-29098	-600	-23369	-12904	-26099	2820	-27628	-11458	-20194	210
0.040833	-29	39	81	-50	-114	-34	8	-15	-21	2	-75	-65	-100	-17	-31	-62	-98	35	-86	-32	-105	-24	-100	-69	-60	0	-99	-13	-74	-72	-149	-76	948	-2511	3225	-32748	-953	-25256	-10234	-29672	-396	-23948	-12832	-26537	2812	-27998	-11282	-20518	161
0.041667	-26	41	86	-62	-112	-34	8	-15	9	3	-73	-91	-99	-16	-30	-60	-100	58	-85	-30	-109	-25	-102	-70	-60	-3	-100	-12	-74	-70	-148	-72	706	-1743	3671	-32741	-1132	-25892	-10118	-30229	-643	-24605	-12760	-26951	3268	-28346	-11141	-20900	313
0.042500	-23	42	85	-59	-108	-33	12	-15	-15	6	-73	-65	-99	-15	-29	-63	-100	36	-84	-29	-100	-23	-99	-68	-63	0	-101	-11	-75	-72	-148	-74	712	-981	4013	-32750	-1254	-26562	-9990	-30755	-478	-25310	-12691	-27335	3517	-28671	-11053	-21346	865
0.043333	-26	43	87	-59	-119	-33	12	-15	-18	8	-69	-61	-94	-13	-29	-64	-98	37	-82	-31	-102	-22	-100	-66	-63	2	-95	-10	-72	-69	-145	-73	415	-241	4228	-32755	-1104	-27258	-9861	-31244	1112	-26047	-12626	-27679	2099	-28962	-11027	-21846	1927
0.044167	-24	47	88	-57	-109	-29	12	-14	-19	4	-72	-61	-96	-15	-29	-57	-101	36	-81	-30	-107	-24	-98	-68	-64	1	-98	-11	-73	-72	-147	-72	143	488	4309	-32757	-1020	-27971	-9726	-31694	-594	-26824	-12575	-27979	3480	-29228	-11071	-22400	-34
0.045000	-29	40	86	-59	-108	-32	9	-13	-17	7	-72	-58	-96	-13	-29	-60	-103	35	-86	-29	-105	-23	-104	-70	-64	1	-97	-11	-76	-70	-148	-75	-5	1211	4239	-32740	-894	-28707	-9600	-32096	7	-27613	-12533	-28222	3592	-29469	-11186	-22996	-595
0.045833	-26	44	88	-57	-99	-27	10	-16	-23	5	-72	-64	-101	-13	-28	-60	-103	36	-84	-27	-105	-39	-100	-70	-65	-1	-97	-9	-74	-72	-154	-74	-117	1929	4032	-32691	-679	-29389	-9470	-32444	-216	-28396	-12505	-28403	3105	-29687	-11382	-23609	-540
0.046667	-26	42	87	-56	-116	-70	11	-11	-19	8	-74	-61	-101	7	-27	-58	-101	40	-82	-32	-105	-19	-98	-68	-65	2	-96	-10	-78	-68	-146	-75	-337	2636	3689	-32572	-673	-30065	-9351	-32596	-162	-29155	-12484	-28518	3232	-29887	-11641	-24229	-446
0.047500	-28	43	88	-56	-110	-32	11	-15	-19	6	-69	-61	-98	-13	-29	-58	-101	33	-80	-29	-105	-22	-99	-70	-61	1	-98	-9	-74	-67	-148	-73	-427	3334	3227	-32457	-421	-30705	-9244	-32667	-366	-29887	-12477	-28563	4061	-30073	-11971	-24835	-160
0.048333	-25	41	88	-58	-126	-31	11	-13	-22	5	-72	-63	-80	-15	-29	-56	-104	36	-84	-30	-108	-22	-98	-68	-68	-5	-99	-11	-78	-70	-150	-77	-737	4019	2662	-32325	-171	-31305	-9145	-32699	227	-30569	-12483	-28558	2950	-30258	-12356	-25402	938
0.049167	-10	41	87	-64	-111	-36	12	-14	-23	4	-73	-62	-99	-13	-27	-56	-102	38	-84	-27	-109	-21	-98	-66	-66	0	-94	-8	-73	-66	-142	-69	-895	4703	2021	-32191	-290	-31841	-9058	-32693	-232	-31187	-12493	-28425	3379	-30438	-12783	-25903	-980
0.050000	-28	45	88	-57	-107	-32	15	-12	-19	6	-72	-62	-86	-13	-21	-53	-99	39	-80	-29	-105	-19	-95	-66	-65	0	-95	-11	-75	-63	-144	-73	-822	5378	1312	-32053	-214	-32287	-8983	-32712	85	-31737	-12504	-28241	3891	-30620	-13226	-26324	-2843
0.050833	-26	64	88	-56	-108	-42	17	-11	-18	8	-67	-60	-94	-13	-25	-55	-101	37	-80	-45	-103	-17	-95	-65	-60	2	-94	-10	-73	-67	-147	-72	-1271	6044	569	-31927	-151	-32536	-8923	-32699	-398	-32215	-12518	-27989	2783	-30814	-13692	-26638	-1417
0.051667	-25	44	89	-56	-104	-31	22	-10	-21	7	-70	-63	-94	-12	-27	-43	-100	38	-80	-29	-104	-17	-98	-67	-63	1	-95	-12	-75	-66	-147	-75	-1875	6700	-182	-31798	-220	-32648	-8871	-32721	-167	-32509	-12534	-27662	1683	-31017	-14149	-26835	-1011
0.052500	-24	45	87	-59	-108	-32	13	-10	-19	8	-72	-63	-95	-12	-22	-56	-100	35	-82	-28	-103	-23	-95	-68	-65	0	-95	-11	-74	-67	-146	-72	-2153	7340	-929	-31676	-153	-32678	-8831	-32704	-28	-32605	-12534	-27268	1831	-31230	-14578	-26896	-888
0.053333	-27	47	76	-57	-110	-32	13	-12	-23	5	-75	-46	-98	-15	-28	-56	-98	35	-83	-29	-104	-21	-97	-66	-64	-4	-99	-12	-74	-68	-144	-74	-2113	7958	-1649	-31558	-105	-32714	-8799	-32723	98	-32651	-12536	-26822	1628	-31447	-14969	-26818	-1048
0.054167	-28	47	93	-57	-113	-32	13	-13	-18	9	-73	-64	-97	-12	-29	-60	-102	33	-83	-30	-109	-19	-98	-64	-65	2	-96	-15	-75	-67	-145	-75	-2037	8582	-2334	-31446	-82	-32708	-8779	-32711	370	-32684	-12527	-26325	1017	-31679	-15307	-26587	-1379
0.055000	-26	45	89	-57	-110	-31	15	-12	-18	8	-70	-62	-96	6	-27	-57	-101	38	-82	-28	-103	-18	-95	-65	-62	7	-97	-8	-70	-67	-144	-72	-2168	9182	-2969	-31333	-11	-32723	-8768	-32709	49	-32675	-12502	-25788	982	-31906	-15580	-26210	-1342
0.055833	-23	47	90	-55	-109	-24	16	-8	-14	8	-67	-62	-93	-11	-27	-56	-98	37	-84	-27	-101	-17	-94	-65	-64	6	-97	-11	-73	-67	-146	-72	-1963	9753	-3547	-31234	113	-32714	-8766	-32710	-544	-32696	-12473	-25225	1207	-32139	-15784	-25694	-753
0.056667	-26	51	89	-58	-109	-32	11	-12	-21	5	-83	-64	-96	-15	-29	-62	-100	34	-83	-33	-108	-22	-101	-68	-64	0	-99	-12	-70	-69	-150	-75	-1644	10302	-4074	-31141	213	-32718	-8796	-32681	1145	-32685	-12442	-24635	-566	-32359	-15907	-25053	903
0.057500	-27	39	87	-60	-110	-31	11	-17	-19	3	-74	-66	-97	-14	-31	-61	-100	32	-82	-30	-103	-22	-98	-67	-62	0	-99	-12	-73	-73	-147	-74	-1356	10822	-4530	-31045	253	-32720	-8792	-32573	39	-32706	-12402	-24039	266	-32562	-15943	-24304	-648
0.058333	-30	41	86	-60	-111	-32	12	-15	-19	4	-73	-86	-96	-15	-33	-53	-99	32	-84	-33	-107	-23	-100	-69	-63	0	-99	-14	-73	-115	-151	-76	-1133	11301	-4922	-30970	167	-32706	-8824	-32366	205	-32708	-12364	-23446	458	-32669	-15919	-23465	-1720
0.059167	-27	43	87	-56	-93	-26	12	-11	-21	4	-76	-65	-95	-15	-31	-62	-101	35	-84	-36	-104	-23	-100	-74	-65	-3	-100	-14	-72	-72	-147	-77	-1143	11745	-5278	-30883	190	-32723	-8862	-32114	205	-32703	-12338	-22861	-95	-32702	-15817	-22568	-720
0.060000	-27	43	87	-58	-111	-32	15	-11	-22	18	-73	-65	-99	-14	-28	-63	-101	25	-87	-31	-108	-25	-97	-72	-63	0	-99	-14	-75	-74	-150	-92	-1169	12147	-5580	-30802	213	-32708	-8921	-31836	188	-32692	-12312	-22290	-327	-32742	-15661	-21624	97
0.060833	-24	45	88	-41	-110	-32	15	-14	-18	4	-73	-64	-98	-16	-29	-62	-102	36	-84	-35	-104	-24	-100	-70	-64	0	-99	-25	-74	-74	-149	-76	-930	12502	-5832	-30723	142	-32726	-8986	-31470	105	-32688	-12311	-21742	-39	-32727	-15451	-20666	708
0.061667	-27	40	87	-57	-108	-35	15	-13	-17	6	-74	-63	-93	-38	-29	-63	-104	35	-82	-31	-104	-19	-99	-67	-63	4	-98	-12	-72	-70	-150	-76	-706	12800	-6046	-30642	223	-32709	-9065	-31081	796	-32615	-12327	-21214	-997	-32749	-15215	-19724	1956
0.062500	-26	44	88	-58	-110	-32	13	-15	-16	5	-72	-66	-94	-15	-25	-64	-100	36	-81	-32	-107	-23	-100	-70	-61	2	-97	-9	-72	-72	-145	-75	-530	13043	-6229	-30555	416	-32723	-9169	-30653	336	-32458	-12368	-20719	-636	-32734	-14958	-18817	1184
0.063333	-23	43	87	-44	-109	-31	15	-12	-15	6	-72	-64	-95	-16	-26	-61	-98	36	-81	-31	-104	-22	-97	-69	-60	2	-98	-12	-73	-74	-146	-74	-444	13230	-6385	-30466	489	-32667	-9268	-30149	613	-32277	-12437	-20260	251	-32745	-14709	-17978	-960
0.064167	-23	42	87	-61	-114	-33	13	-13	-15	5	-74	-69	-97	-16	-28	-58	-98	33	-86	-36	-108	-25	-99	-68	-63	1	-99	-13	-70	-70	-147	-75	-121	13353	-6527	-30366	338	-32569	-9430	-29610	207	-32081	-12540	-19827	-161	-32743	-14475	-17215	592
0.065000	-24	41	85	-63	-111	-35	12	-16	-18	3	-79	-69	-100	-18	-32	-65	-98	15	-90	-36	-107	-29	-104	-70	-65	-6	-105	-18	-77	-75	-151	-79	-60	13403	-6653	-30255	280	-32432	-9591	-29030	271	-31879	-12672	-19439	-1030	-32730	-14275	-16538	1594
0.065833	-29	34	82	-65	-112	-34	8	-19	-23	0	-78	-69	-100	-22	-33	-66	-97	28	-90	-33	-107	-28	-101	-74	-65	-3	-101	-15	-77	-76	-150	-80	-19	13401	-6761	-30131	394	-32272	-9769	-28377	414	-31649	-12825	-19069	-1049	-32746	-14112	-15967	1909
0.066667	-27	23	84	-65	-111	-34	11	-10	-22	-1	-79	-69	-111	-19	-34	-64	-102	30	-86	-34	-103	-26	-103	-73	-63	-5	-104	-16	-73	-66	-150	-80	139	13333	-6853	-29988	278	-32098	-9961	-27685	193	-31411	-13011	-18726	-839	-32728	-13994	-15503	2225
0.067500	-24	37	86	-64	-110	-35	10	-17	-16	4	-76	-65	-93	-19	-17	-65	-102	30	-85	-34	-104	-28	-101	-72	-63	-1	-102	-15	-73	-74	-149	-78	219	13196	-6940	-29828	225	-31900	-10166	-26951	177	-31154	-13212	-18406	-1094	-32703	-13931	-15154	2409
0.068333	-26	41	87	-61	-111	-32	10	-21	-22	0	-76	-68	-99	-47	-33	-64	-102	34	-86	-35	-110	-30	-104	-73	-63	-3	-103	-17	-76	-66	-149	-77	153	12998	-7020	-29654	211	-31658	-10389	-26177	-168	-30889	-13439	-18111	-1192	-32560	-13927	-14911	2675
0.069167	-26	40	87	-57	-114	-32	11	-17	-18	4	-75	-68	-100	-18	-33	-62	-100	33	-87	-35	-104	-27	-102	-72	-62	0	-84	-14	-74	-75	-151	-78	194	12744	-7087	-29461	50	-31427	-10619	-25376	-695	-30601	-13671	-17830	-696	-32399	-13977	-14770	3140
0.070000	-25	39	88	-62	-110	-32	10	-16	-17	3	-74	-66	-99	-11	-29	-62	-100	36	-86	-34	-107	-28	-101	-69	-63	-1	-102	-14	-74	-73	-147	-72	263	12420	-7142	-29254	297	-31145	-10854	-24562	847	-30293	-13901	-17560	-2089	-32213	-14071	-14723	5045
0.070833	-25	8	86	-62	-109	-32	11	-15	-18	4	-76	-68	-96	-18	-31	-60	-102	35	-87	-35	-105	-25	-101	-74	-60	-1	-102	-17	-70	-75	-148	-78	426	12044	-7191	-29037	436	-30832	-11089	-23737	368	-29971	-14130	-17306	-1906	-32017	-14210	-14757	4883
0.071667	-25	35	85	-64	-101	-36	10	-15	-17	5	-75	-66	-97	-31	-31	-59	-100	34	-88	-35	-108	-23	-99	-74	-60	-3	-100	-13	-67	-73	-147	-79	493	11616	-7226	-28809	267	-30472	-11316	-22911	-160	-29630	-14349	-17055	-1056	-31808	-14383	-14862	3452
0.072500	-30	38	84	-63	-112	-34	9	-19	-21	0	-77	-69	-98	-21	-32	-63	-101	34	-87	-35	-112	-25	-103	-73	-64	-5	-103	-15	-72	-73	-151	-77	463	11141	-7248	-28568	310	-30109	-11538	-22090	154	-29281	-14553	-16810	-1526	-31597	-14570	-15026	4200
0.073333	-28	42	81	-65	-113	-36	7	-21	-22	0	-80	-70	-100	-23	-33	-65	-108	28	-94	-36	-110	-28	-103	-74	-68	-10	-107	-18	-76	-77	-152	-83	440	10613	-7260	-28335	407	-29702	-11753	-21292	-176	-28902	-14730	-16570	-1706	-31384	-14768	-15225	4520
0.074167	-30	33	81	-67	-115	-40	3	-21	-27	0	-78	-70	-101	-22	-38	-62	-105	32	-90	-33	-110	-27	-104	-77	-67	-5	-101	-15	-87	-75	-148	-80	328	10052	-7245	-28093	293	-29265	-11943	-20514	-309	-28517	-14872	-16324	-1142	-31166	-14954	-15449	4646
0.075000	-28	38	87	-60	-111	-35	7	-15	-16	4	-75	-68	-99	-19	-31	-48	-101	34	-86	-32	-105	-25	-100	-73	-63	-1	-98	-14	-75	-76	-150	-77	163	9449	-7217	-27857	340	-28801	-12104	-19770	204	-28126	-14981	-16084	-1825	-30942	-15122	-15695	4986
0.075833	-26	42	76	-60	-110	-35	9	-13	-17	5	-73	-67	-96	-17	-27	-58	-101	34	-85	-32	-104	-26	-99	-69	-65	0	-102	-14	-75	-70	-147	-77	-59	8813	-7173	-27635	331	-28342	-12245	-19058	-200	-27739	-15067	-15846	-1622	-30712	-15268	-15940	4207
0.076667	-24	36	86	-55	-112	-36	9	-15	-18	3	-58	-72	-97	-16	-31	-59	-100	35	-87	-31	-105	-24	-101	-69	-64	1	-102	-14	-75	-72	-148	-76	-166	8171	-7112	-27424	145	-27866	-12351	-18425	-161	-27356	-15115	-15603	-439	-30480	-15372	-16181	1089
0.077500	-24	39	87	-64	-110	-34	9	-13	-17	4	-74	-67	-98	-15	-30	-59	-102	36	-91	-31	-104	-25	-100	-69	-62	0	-98	-12	-72	-70	-148	-76	-356	7448	-7025	-27229	-16	-27392	-12428	-17821	-335	-26974	-15130	-15367	-565	-30241	-15438	-16411	1435
0.078333	-24	43	87	-60	-110	-32	9	-14	-21	1	-63	-88	-97	-15	-28	-60	-102	33	-85	-31	-105	-22	-100	-69	-64	-3	-101	-16	-74	-72	-137	-75	-394	6732	-6924	-27053	-336	-26922	-12474	-17274	-770	-26609	-15127	-15133	-1161	-29998	-15456	-16622	2100
0.079167	-30	39	87	-62	-107	-35	11	-15	-18	4	-72	-64	-94	-14	-29	-60	-100	34	-87	-41	-101	-22	-99	-72	-62	1	-99	-11	-70	-69	-149	-75	-150	5994	-6804	-26900	-380	-26468	-12483	-16780	-807	-26257	-15092	-14896	-952	-29751	-15424	-16809	1924
0.080000	-25	41	89	-60	-105	-29	11	-27	-16	6	-72	-65	-95	-16	-31	-60	-100	37	-83	-30	-104	-22	-102	-72	-66	1	-98	-13	-90	-74	-150	-75	-72	5238	-6663	-26766	-121	-26037	-12458	-16343	-1040	-25927	-15042	-14681	-785	-29493	-15347	-16973	1835
0.080833	-23	41	98	-61	-110	-33	13	-13	-19	5	-72	-64	-96	-15	-29	-51	-99	34	-84	-30	-103	-25	-98	-73	-65	3	-97	-13	-74	-72	-148	-76	-48	4465	-6509	-26657	-39	-25632	-12399	-15963	-941	-25611	-14975	-14469	-1025	-29226	-15232	-17110	1087
0.081667	-24	41	116	-60	-110	-35	10	-8	-17	6	-73	-66	-96	-16	-29	-58	-99	34	-83	-30	-107	-25	-101	-70	-64	1	-100	-14	-75	-72	-147	-76	317	3681	-6348	-26573	-265	-25258	-12312	-15638	-1056	-25318	-14904	-14268	-1059	-28953	-15074	-17227	396
0.082500	-28	40	87	-62	-114	-36	11	-15	-19	10	-75	-66	-99	-17	-30	-62	-99	33	-84	-31	-105	-23	-95	-66	-59	4	-96	-13	-73	-68	-148	-73	558	2894	-6172	-26506	-350	-24916	-12193	-15360	-1785	-25042	-14827	-14075	-388	-28658	-14891	-17316	-67
0.083333	-14	43	89	-61	-112	-35	15	-13	-18	6	-74	-65	-95	-10	-25	-56	-101	38	-81	-29	-104	-23	-98	-66	-60	4	-83	-12	-68	-68	-146	-73	310	2102	-5991	-26457	-139	-24600	-12055	-15138	-877	-24784	-14753	-13896	-1376	-28387	-14691	-17384	1
0.084167	-23	44	88	-58	-110	-33	15	-12	-18	7	-74	-62	-96	-11	-27	-58	-99	37	-83	-51	-101	-22	-102	-70	-65	4	-98	-12	-74	-69	-144	-74	342	1300	-5808	-26431	-93	-24346	-11905	-14964	-647	-24543	-14687	-13725	-2098	-28103	-14482	-17426	-1098
0.085000	-27	41	87	-60	-109	-31	13	-15	-17	6	-69	-60	-93	-12	-29	-60	-105	35	-85	-30	-104	-26	-100	-65	-65	0	-99	-14	-73	-73	-149	-79	588	493	-5636	-26419	-77	-24116	-11739	-14833	-1867	-24318	-14630	-13588	-486	-27813	-14273	-17456	-3961
0.085833	-25	41	85	-60	-108	-34	11	-19	-19	2	-75	-64	-95	-15	-29	-60	-102	33	-87	-31	-105	-24	-101	-56	-69	0	-100	-11	-75	-69	-150	-75	527	-298	-5463	-26414	-116	-23921	-11561	-14740	-853	-24102	-14581	-13458	-436	-27518	-14065	-17461	-4170
0.086667	-24	41	88	-61	-105	-34	15	-14	3	6	-73	-63	-96	-14	-30	-60	-102	32	-83	-30	-104	-23	-99	-69	-66	9	-101	-11	-73	-69	-149	-77	561	-1086	-5301	-26422	-149	-23754	-11377	-14685	-1153	-23887	-14538	-13340	-616	-27225	-13874	-17451	-4156
0.087500	-25	43	90	-59	-111	-36	12	-16	-17	5	-73	-63	-97	-35	-29	-59	-100	36	-81	-30	-107	-27	-102	-68	-61	2	-97	-11	-73	-70	-147	-76	449	-1851	-5156	-26431	-14	-23618	-11193	-14668	-1129	-23673	-14508	-13240	-707	-26927	-13709	-17420	-3481
0.088333	-25	42	87	-59	-110	-31	13	-16	-18	7	-72	-85	-99	-15	-31	-57	-99	35	-82	-30	-105	-24	-100	-67	-62	2	-98	-23	-77	-72	-149	-77	304	-2599	-5011	-26445	-36	-23496	-11017	-14678	-403	-23458	-14474	-13151	-1207	-26638	-13568	-17373	-2600
0.089167	-23	50	90	-61	-110	-31	13	-15	-17	9	-72	-64	-94	-12	-28	-57	-98	33	-85	-30	-105	-41	-100	-67	-62	1	-100	-11	-72	-65	-146	-74	345	-3323	-4930	-26458	3	-23394	-10846	-14717	-522	-23244	-14447	-13081	-1406	-26342	-13456	-17305	-2479
0.090000	-26	42	93	-58	-105	-30	11	-15	-12	6	-78	-62	-98	-15	-28	-59	-103	36	-86	-32	-107	-25	-102	-69	-64	-6	-100	-18	-68	-68	-150	-76	146	-4021	-4849	-26470	-30	-23295	-10688	-14787	-652	-23025	-14420	-13020	-436	-26051	-13373	-17219	-5694
0.090833	-29	41	86	-62	-114	-34	11	-16	-23	4	-76	-67	-101	-14	-28	-58	-105	32	-85	-32	-108	-24	-99	-67	-61	0	-115	-13	-70	-67	-148	-76	-110	-4677	-4804	-26474	-73	-23199	-10536	-14871	-130	-22798	-14377	-12962	-633	-25752	-13319	-17112	-5606
0.091667	-26	15	87	-61	-110	-32	13	-15	-19	6	-75	-73	-94	-14	-28	-58	-98	33	-86	-33	-104	-24	-100	-67	-62	0	-103	-15	-73	-70	-146	-74	-7	-5295	-4776	-26467	-119	-23104	-10400	-14981	-439	-22566	-14324	-12916	-1450	-25454	-13292	-16984	-3978
0.092500	-27	41	86	-62	-109	-30	13	-16	-21	7	-75	-65	-69	-15	-26	-59	-102	36	-87	-31	-104	-28	-102	-68	-66	-4	-99	-13	-72	-68	-148	-77	114	-5867	-4780	-26449	4	-23002	-10274	-15102	160	-22319	-14244	-12878	-1575	-25157	-13287	-16832	-3713
0.093333	-25	43	86	-58	-111	-32	8	-15	-21	4	-76	-67	-96	-14	-28	-58	-102	30	-90	-32	-108	-26	-102	-73	-65	-4	-100	-13	-74	-68	-149	-76	55	-6381	-4807	-26418	49	-22889	-10168	-15244	118	-22064	-14151	-12831	-1378	-24852	-13296	-16664	-3510
0.094167	-28	41	87	-60	-112	-32	12	-13	-21	4	-74	-66	-99	-18	-29	-63	-102	32	-87	-32	-105	-24	-101	-72	-64	4	-98	-15	-76	-68	-148	-76	-100	-6837	-4861	-26379	-5	-22754	-10058	-15388	262	-21801	-14028	-12788	-1418	-24545	-13315	-16470	-3969
0.095000	-25	44	89	-58	-110	-32	4	-13	-19	8	-70	-63	-95	-13	-25	-41	-104	36	-82	-30	-107	-25	-100	-68	-62	1	-98	-10	-70	-67	-147	-74	-69	-7240	-4930	-26329	135	-22601	-9974	-15540	364	-21538	-13879	-12743	-1331	-24231	-13337	-16243	-4296
0.095833	-19	43	90	-57	-103	-29	13	-15	-16	6	-70	-63	-96	-15	-46	-59	-101	36	-82	-29	-101	-22	-97	-70	-61	1	-96	-11	-70	-68	-146	-75	46	-7568	-5019	-26264	151	-22430	-9897	-15699	-308	-21268	-13703	-12695	-772	-23905	-13356	-16006	-4101
0.096667	-23	5	89	-58	-109	-30	13	-12	-16	9	-72	-62	-93	-15	-29	-58	-98	35	-81	-32	-104	-25	-102	-69	-61	0	-98	-9	-45	-69	-146	-73	0	-7837	-5120	-26191	234	-22243	-9819	-15857	137	-20996	-13502	-12643	-1010	-23593	-13360	-15749	-2941
0.097500	-23	45	89	-60	-107	-31	12	-13	-16	6	-75	-68	-94	-17	-29	-59	-120	33	-103	-31	-105	-23	-100	-70	-62	-1	-102	-13	-72	-69	-148	-73	-134	-8044	-5234	-26106	325	-22036	-9754	-16018	1329	-20731	-13275	-12601	-2272	-23266	-13346	-15495	-1832
0.098333	-26	42	84	-61	-110	-33	12	-16	-17	-14	-76	-66	-96	-18	-30	-61	-99	28	-90	-33	-103	-24	-103	-72	-63	-4	-102	-17	-73	-73	-147	-77	18	-8186	-5341	-26017	183	-21815	-9686	-16177	-384	-20462	-13032	-12523	-1102	-22938	-13318	-15192	-3386
0.099167	-22	41	89	-63	-111	-30	9	-18	-17	1	-77	-64	-96	-17	-28	-48	-99	30	-87	-33	-104	-8	-100	-72	-64	0	-98	-10	-69	-72	-143	-75	498	-8255	-5451	-25905	231	-21570	-9635	-16328	360	-20203	-12761	-12450	-1355	-22601	-13258	-14887	-2899
0.100000	-27	39	86	-60	-109	-32	11	-12	-18	15	-68	-64	-93	-16	-29	-61	-100	29	-86	-33	-102	-22	-99	-70	-62	0	-101	-12	-72	-72	-145	-75	751	-8266	-5556	-25793	120	-21317	-9580	-16470	-137	-19942	-12478	-12374	-1149	-22263	-13175	-14582	-3049
0.100833	-28	38	87	-63	-111	-36	10	-18	-19	4	-74	-65	-95	-19	-30	-65	-104	29	-85	-32	-103	-25	-102	-75	-64	4	-98	-12	-76	-70	-149	-73	543	-8222	-5655	-25667	123	-21055	-9525	-16607	-36	-19694	-12193	-12288	-762	-21920	-13064	-14259	-3335
0.101667	-29	37	86	-60	-109	-33	11	-14	-23	6	-70	-64	-99	-19	-33	-62	-101	33	-88	-35	-105	-22	-101	-70	-67	-1	-100	-13	-76	-73	-148	-78	297	-8123	-5742	-25537	267	-20781	-9469	-16728	129	-19454	-11905	-12192	-965	-21577	-12929	-13944	-2371
0.102500	-27	40	88	-59	-111	-31	12	-14	-22	-3	-72	-62	-97	-15	-31	-63	-100	33	-58	-33	-107	-22	-102	-74	-61	0	-99	-13	-70	-69	-146	-77	21	-7979	-5811	-25399	280	-20506	-9417	-16835	402	-19220	-11617	-12096	-1870	-21231	-12764	-13621	-407
0.103333	-26	42	87	-57	-110	-29	15	-8	-19	6	-72	-66	-99	-18	-31	-60	-102	33	-85	-33	-104	-22	-100	-72	-63	12	-99	-5	-75	-72	-145	-77	-221	-7793	-5863	-25253	649	-20219	-9357	-16930	-139	-18997	-11338	-11995	-575	-20888	-12583	-13306	-1308
0.104167	-25	40	88	-60	-111	-35	13	-13	-17	6	-68	-62	-97	-17	-33	-60	-102	35	-85	-35	-107	-22	-99	-69	-63	0	-100	-13	-77	-70	-143	-76	-632	-7573	-5904	-25104	940	-19935	-9306	-17008	182	-18785	-11073	-11889	235	-20541	-12384	-12991	-559
0.105000	-24	41	86	-60	-111	-35	12	-14	-22	3	-73	-64	-96	-14	-29	-62	-93	33	-87	-35	-105	-23	-101	-73	-63	-3	-102	-16	-75	-72	-130	-79	-954	-7324	-5926	-24947	739	-19667	-9251	-17072	-302	-18578	-10830	-11786	-495	-20203	-12177	-12683	2420
0.105833	-31	38	81	-62	-113	-36	10	-16	-21	3	-75	-66	-96	-11	-33	-64	-103	29	-81	-38	-110	-24	-100	-74	-64	-5	-103	-17	-75	-68	-150	-79	-1173	-7053	-5935	-24781	520	-19363	-9199	-17119	230	-18376	-10600	-11669	-1016	-19862	-11963	-12375	3727
0.106667	-27	42	82	-65	-112	-40	5	-21	-22	0	-76	-67	-99	-21	-33	-65	-103	30	-91	-39	-112	-26	-104	-75	-67	-6	-101	-17	-77	-74	-150	-85	-1537	-6765	-5927	-24615	406	-19077	-9146	-17150	183	-18184	-10390	-11561	-375	-19523	-11750	-12085	4560
0.107500	-32	34	84	-64	-110	-38	9	-17	-22	-15	-77	-68	-98	-21	-32	-64	-103	28	-49	-36	-110	-23	-100	-72	-66	-5	-102	-14	-77	-73	-151	-81	-1871	-6468	-5902	-24437	374	-18787	-9091	-17153	147	-17986	-10196	-11448	245	-19181	-11530	-11792	4777
0.108333	-25	36	82	-62	-111	-38	17	-19	-21	-12	-74	-66	-96	-19	-30	-65	-102	29	-87	-35	-107	-21	-102	-74	-63	-9	-101	-14	-72	-72	-148	-78	-1953	-6171	-5873	-24250	338	-18497	-9043	-17141	336	-17787	-10028	-11329	581	-18841	-11324	-11509	4569
0.109167	-26	37	82	-62	-109	-35	11	-15	-23	3	-75	-67	-99	-22	-31	-63	-100	33	-87	-36	-104	-22	-101	-74	-65	-5	-98	-15	-73	-70	-149	-77	-1958	-5874	-5842	-24053	18	-18200	-8991	-17101	-173	-17581	-9879	-11207	1058	-18503	-11126	-11224	4393
0.110000	-23	37	81	-61	-110	-34	11	-18	-21	2	-93	-65	-97	-17	-28	-61	-101	32	-85	-35	-104	-23	-99	-72	-62	-9	-100	-14	-72	-69	-147	-79	-2066	-5582	-5793	-23841	-154	-17902	-8944	-17041	-184	-17370	-9749	-11084	1081	-18164	-10942	-10949	4753
0.110833	-24	39	85	-61	-111	-36	13	-19	-21	2	-73	-68	-97	-18	-44	-60	-101	33	-84	-33	-107	-24	-99	-74	-63	0	-100	-16	-78	-72	-147	-77	-2083	-5306	-5781	-23629	-204	-17596	-8899	-16948	1814	-17147	-9640	-10959	-458	-17824	-10769	-10675	5132
0.111667	-25	38	85	-60	-112	-35	12	-15	-19	2	-74	-69	-97	-17	-30	-58	-100	32	-84	-35	-104	-23	-100	-68	-61	-3	-102	-15	-74	-70	-148	-79	-1841	-5051	-5761	-23400	-205	-17284	-8852	-16832	139	-16908	-9542	-10813	1087	-17481	-10609	-10407	2613
0.112500	-26	38	88	-61	-110	-36	11	-18	-22	4	-73	-61	-101	-18	-30	-60	-100	33	-84	-26	-109	-23	-102	-73	-66	-4	-100	-15	-74	-70	-151	-76	-1822	-4793	-5751	-23157	-115	-16963	-8806	-16668	848	-16652	-9462	-10669	1259	-17137	-10462	-10138	1872
0.113333	-27	39	86	-67	-111	-33	11	-18	-21	4	-74	-66	-100	-19	-30	-63	-103	32	-84	-32	-109	-25	-104	-70	-63	-4	-109	-15	-74	-73	-155	-80	-1580	-4581	-5754	-22895	-189	-16632	-8768	-16504	832	-16376	-9386	-10511	959	-16791	-10330	-9877	1814
0.114167	-24	40	85	-64	-111	-36	10	-21	-18	3	-74	-68	-99	-17	-30	-59	-96	33	-85	-34	-108	-22	-104	-70	-65	-1	-101	-14	-75	-73	-148	-79	-958	-4378	-5774	-22609	-581	-16289	-8721	-16288	1130	-16078	-9317	-10339	761	-16444	-10205	-9605	1491
0.115000	-24	41	86	-59	-108	-34	2	-16	-17	4	-73	-68	-98	-19	-33	-63	-101	33	-86	-34	-105	-24	-102	-72	-63	-3	-100	-17	-77	-70	-151	-80	-382	-4200	-5810	-22325	-776	-15930	-8676	-16036	980	-15756	-9248	-10153	852	-16095	-10090	-9343	1338
0.115833	-23	36	85	-62	-114	-39	8	-18	-21	1	-75	-69	-98	-19	-30	-59	-100	38	-88	-23	-104	-25	-100	-70	-62	-1	-101	-15	-72	-69	-147	-74	99	-4049	-5862	-22007	-1004	-15561	-8625	-15751	1313	-15415	-9181	-9951	-238	-15737	-9974	-9076	2432
0.116667	-39	41	114	-57	-108	-34	12	-15	-19	2	-74	-69	-96	-16	-29	-59	-103	30	-82	-29	-107	-19	-99	-67	-66	0	-100	-14	-73	-74	-149	-76	790	-3907	-5931	-21690	-1532	-15177	-8572	-15430	679	-15041	-9110	-9735	552	-15377	-9867	-8820	1282
0.117500	-28	39	87	-59	-113	-36	13	-15	-21	5	-74	-66	-98	-15	-26	-58	-103	33	-86	-32	-107	-21	-99	-70	-65	0	-101	-16	-70	-73	-150	-77	1284	-3791	-6017	-21345	-1840	-14775	-8521	-15076	1206	-14662	-9035	-9496	1096	-15009	-9763	-8564	113
0.118333	-25	43	86	-49	-109	-31	10	-16	-19	4	-73	-64	-98	-14	-28	-59	-99	38	-83	-29	-104	-23	-101	-70	-62	0	-102	-13	-70	-72	-151	-77	1590	-3693	-6115	-20985	-1930	-14358	-8466	-14683	1012	-14258	-8952	-9247	81	-14643	-9658	-8315	1781
0.119167	-24	41	87	-57	-107	-31	11	-17	-15	5	-73	-64	-95	-13	-29	-56	-96	35	-83	-28	-103	-23	-100	-67	-60	0	-100	-12	-73	-70	-151	-76	1834	-3603	-6229	-20607	-2022	-13925	-8401	-14260	1896	-13835	-8840	-8981	-548	-14271	-9547	-8076	2346
0.120000	-24	42	87	-69	-112	-31	11	-14	-18	5	-73	-62	-93	-15	-30	-57	-98	35	-84	-29	-103	-24	-105	-67	-63	0	-98	-11	-74	-70	-147	-72	2085	-3530	-6352	-20215	-1959	-13479	-8329	-13817	1916	-13400	-8753	-8697	-331	-13893	-9433	-7846	2468
0.120833	-19	43	88	-57	-108	-33	16	-12	-16	6	-83	-63	-97	-15	-31	-57	-97	37	-81	-28	-102	-23	-101	-67	-63	0	-101	-12	-74	-70	-148	-75	2352	-3457	-6484	-19810	-1773	-13020	-8255	-13338	1514	-12961	-8640	-8410	-537	-13514	-9319	-7641	2427
0.121667	-24	42	88	-55	-111	-35	12	-11	-14	6	-70	-62	-96	-13	-28	-57	-98	37	-78	-31	-107	-24	-100	-67	-58	2	-101	-11	-74	-69	-146	-73	2437	-3395	-6617	-19393	-1664	-12552	-8176	-12855	1565	-12508	-8516	-8111	-595	-13129	-9191	-7433	2412
0.122500	-21	44	90	-56	-99	-34	16	-12	-17	9	-69	-64	-99	-13	-29	-58	-100	39	-81	-30	-101	-22	-97	-68	-60	1	-99	-13	-73	-69	-146	-75	2406	-3329	-6750	-18968	-1437	-12079	-8084	-12349	952	-12053	-8382	-7810	-259	-12747	-9059	-7275	2358
0.123333	-19	43	91	-59	-108	-33	15	-13	-18	7	-53	-63	-94	-12	-27	-58	-100	38	-83	-31	-103	-22	-94	-68	-61	0	-102	-13	-70	-69	-146	-74	2371	-3264	-6895	-18533	-1246	-11604	-7986	-11844	61	-11600	-8248	-7511	247	-12366	-8915	-7132	2436
0.124167	-25	43	86	-58	-110	-36	12	-15	-23	4	-75	-64	-99	-12	-26	-82	-101	39	-81	-28	-104	-19	-97	-67	-61	2	-98	-11	-69	-66	-143	-73	2266	-3185	-7023	-18083	-1042	-11123	-7875	-11334	1549	-11148	-8104	-7212	-1314	-11982	-8780	-7019	3349
0.125000	-27	41	87	-58	-117	-33	13	-13	-21	6	-74	-63	-98	-12	-28	-59	-107	35	-85	-30	-105	-7	-99	-73	-68	0	-100	-14	-75	-66	-147	-77	2129	-3100	-7160	-17629	-591	-10651	-7760	-10831	103	-10703	-7957	-6946	-1154	-11608	-8628	-6934	1473
0.125833	-25	39	86	-59	-113	-63	18	-14	-21	4	-74	-62	-96	-13	-31	-59	-103	36	-83	-29	-105	-23	-98	-72	-68	-1	-101	-12	-65	-69	-147	-77	1838	-2996	-7283	-17162	-18	-10185	-7629	-10340	-33	-10264	-7813	-6667	-1263	-11231	-8467	-6874	-281
0.126667	-25	40	88	-59	-111	-33	15	-15	-18	6	-73	-66	-97	-14	-29	-61	-105	37	-84	-31	-107	-22	-95	-70	-66	2	-99	-11	-73	-68	-147	-74	1614	-2874	-7399	-16685	188	-9724	-7516	-9859	-256	-9827	-7666	-6414	-1530	-10855	-8293	-6852	-289
0.127500	-24	41	88	-59	-112	-32	17	-12	-22	5	-70	-62	-96	-12	-27	-57	-99	36	-83	-30	-109	-22	-100	-69	-63	-8	-99	-11	-72	-68	-146	-74	1382	-2738	-7505	-16200	449	-9283	-7330	-9400	-833	-9399	-7527	-6187	-1582	-10488	-8112	-6861	-367
0.128333	-25	45	89	-57	-111	-26	16	-13	-16	8	-69	-62	-98	-14	-28	-50	-113	37	-80	-28	-104	-21	-95	-67	-62	1	-97	-9	-75	-70	-144	-74	951	-2579	-7596	-15698	796	-8853	-7155	-8950	-1217	-8978	-7390	-5988	-1183	-10126	-7911	-6905	-710
0.129167	-24	44	87	-58	-110	-31	17	-15	-19	9	-66	-60	-93	-11	-26	-57	-101	38	-79	-28	-107	-19	-96	-68	-63	3	-96	-8	-74	-66	-143	-73	517	-2380	-7674	-15178	918	-8431	-6969	-8557	-543	-8568	-7263	-5817	-2150	-9759	-7727	-6982	-591
0.130000	-15	43	90	-57	-105	-30	18	-12	-17	9	-69	-63	-96	-10	-27	-52	-101	38	-81	-26	-105	-21	-96	-66	-59	2	-98	-11	-72	-67	-142	-70	319	-2215	-7735	-14633	1112	-8027	-6777	-8177	-1348	-8169	-7143	-5680	-1649	-9408	-7521	-7094	-1982
0.130833	-26	38	85	-58	-109	-32	13	-43	-18	9	-70	-61	-97	-13	-28	-56	-100	36	-82	-27	-104	-19	-95	-69	-62	2	-97	-10	-62	-67	-145	-73	151	-2009	-7780	-14070	1264	-7616	-6575	-7826	-1369	-7775	-7034	-5573	-713	-9051	-7309	-7236	-4052
0.131667	-25	44	86	-55	-108	-33	12	-16	-22	7	-73	-63	-97	-14	-18	-56	-102	35	-82	-30	-108	-23	-97	-66	-67	0	-100	-13	-75	-67	-148	-74	102	-1792	-7801	-13476	1273	-7275	-6368	-7511	-2038	-7393	-6939	-5505	-1195	-8705	-7094	-7389	-2354
0.132500	-26	41	88	-59	-111	-30	10	-17	-15	5	-74	-65	-100	-16	-31	-58	-101	37	-84	-28	-110	-19	-98	-77	-63	-14	-100	-14	-75	-67	-147	-77	68	-1560	-7797	-12847	1317	-6913	-6147	-7220	-2292	-7004	-6846	-5459	-1770	-8357	-6868	-7595	-1193
0.133333	-27	42	88	-58	-115	-33	11	-17	-18	7	-73	-62	-76	-16	-28	-58	-102	36	-85	-34	-109	-23	-103	-70	-67	2	-102	-11	-75	-69	-146	-74	-56	-1327	-7772	-12182	1552	-6564	-5926	-6950	-2249	-6622	-6767	-5446	-1355	-8009	-6628	-7809	-916
0.134167	-27	46	86	-77	-107	-31	12	-13	-19	7	-70	-67	-98	-16	-28	-59	-102	35	-86	-31	-104	-22	-99	-72	-65	-1	-99	-13	-74	-69	-149	-76	-225	-1083	-7718	-11474	1834	-6230	-5698	-6698	-2346	-6240	-6690	-5456	-998	-7668	-6405	-8038	-1171
0.135000	-23	42	89	-58	-103	-30	17	-13	-16	8	-68	-63	-96	-13	-24	-56	-100	35	-83	-31	-105	-19	-97	-69	-65	1	-72	-10	-56	-66	-146	-69	-423	-824	-7640	-10724	1922	-5881	-5472	-6467	-2102	-5857	-6622	-5489	-1226	-7320	-6174	-8278	-2295
0.135833	-24	43	92	-52	-107	-32	17	-15	-17	27	-69	-63	-94	-12	-24	-57	-100	38	-82	-28	-104	-17	-96	-69	-64	1	-96	-7	-73	-66	-144	-72	-497	-569	-7546	-9930	2023	-5546	-5249	-6245	-2226	-5476	-6549	-5541	-1546	-6967	-5927	-8532	-2927
0.136667	-26	40	85	-55	-108	-29	16	-13	-19	7	-62	-63	-97	1	-27	-57	-107	36	-84	-30	-105	-18	-98	-70	-59	2	-97	-12	-73	-67	-145	-75	-368	-309	-7432	-9098	1950	-5220	-5029	-6027	-2922	-5089	-6482	-5604	-899	-6609	-5688	-8782	-2734
0.137500	-26	40	89	-56	-107	-29	15	-13	-24	6	-72	-62	-96	-14	-26	-57	-101	38	-83	-27	-103	-19	-96	-67	-67	0	-100	-11	-77	-60	-146	-74	-145	-42	-7297	-8221	1820	-4887	-4813	-5805	-1367	-4692	-6408	-5680	-1693	-6249	-5439	-9037	-1183
0.138333	-24	42	94	-59	-109	-32	15	-15	-16	7	-69	-65	-92	-15	-25	-60	-82	36	-81	-30	-104	-17	-96	-69	-62	2	-97	-13	-73	-66	-148	-73	153	223	-7149	-7306	1903	-4548	-4598	-5578	-1773	-4285	-6323	-5750	-808	-5881	-5193	-9282	-1427
0.139167	-21	9	86	-58	-109	-36	13	-17	-19	6	-72	-56	-97	-12	-26	-58	-101	34	-82	-32	-105	-21	-100	-69	-62	3	-79	-14	-75	-68	-146	-75	275	508	-6996	-6352	1726	-4213	-4406	-5339	-2177	-3877	-6237	-5823	751	-5500	-4949	-9519	-3217
0.140000	-25	43	88	-60	-111	-32	11	-16	-17	6	-74	-67	-99	-18	-29	-62	-102	33	-85	-34	-107	-38	-101	-72	-83	0	-104	-15	-77	-72	-151	-78	216	766	-6841	-5372	1709	-3875	-4195	-5085	-1542	-3468	-6128	-5889	559	-5117	-4708	-9747	-2797
0.140833	-28	35	82	-62	-114	-34	7	-17	-24	0	-86	-64	-96	-17	-30	-61	-104	34	-82	-32	-110	-23	-100	-73	-65	3	-99	-13	-45	-69	-147	-75	47	1033	-6678	-4375	1610	-3534	-4002	-4805	-1876	-3041	-6011	-5938	473	-4712	-4454	-9955	-1855
0.141667	-25	42	88	-60	-110	-32	12	-14	-18	4	-78	-63	-96	-17	-25	-59	-102	36	-83	-30	-108	-21	-105	-69	-64	1	-98	-14	-75	-68	-149	-78	-166	1299	-6527	-3371	1382	-3205	-3815	-4510	-1793	-2607	-5878	-5976	1016	-4305	-4204	-10145	-307
0.142500	-27	42	88	-61	-109	-31	21	-13	-17	7	-75	-62	-93	-13	-29	-60	-102	36	-85	-33	-104	-24	-99	-69	-63	1	-100	-13	-70	-67	-146	-79	-355	1554	-6390	-2372	1212	-2884	-3633	-4181	-866	-2177	-5728	-5994	522	-3883	-3953	-10326	1718
0.143333	-24	43	89	-58	-109	-30	15	-13	-16	6	-75	-64	-94	-13	-26	-60	-99	37	-66	-32	-103	-21	-99	-69	-62	1	-102	-11	-73	-69	-144	-73	-945	1794	-6266	-1385	893	-2568	-3460	-3828	-1108	-1748	-5561	-5998	764	-3451	-3699	-10488	2293
0.144167	-24	56	88	-59	-107	-29	12	-15	-16	6	-75	-62	-94	-12	-27	-60	-102	33	-87	-31	-103	-21	-98	-69	-63	-1	-100	-13	-70	-68	-147	-80	-1232	2008	-6160	-421	710	-2284	-3296	-3446	-1043	-1317	-5369	-5977	1746	-3015	-3449	-10633	64
0.145000	-23	38	86	-60	-109	-33	10	-14	-19	3	-75	-65	-95	-13	-29	-56	-101	34	-84	-31	-105	-22	-101	-73	-68	-3	-103	-30	-74	-70	-147	-78	-1046	2202	-6075	505	495	-2019	-3134	-3053	-854	-907	-5175	-5939	1510	-2576	-3196	-10765	681
0.145833	-29	37	82	-62	-111	-34	8	-10	-21	4	-78	-67	-97	-17	-29	-63	-104	32	-87	-33	-109	-24	-100	-75	-62	-4	-102	-16	-74	-72	-149	-83	-1209	2358	-6008	1377	192	-1784	-2976	-2629	-627	-493	-4959	-5880	846	-2128	-2940	-10874	1774
0.146667	-28	43	86	-60	-107	-33	12	-17	-17	0	-76	-63	-97	-13	-31	-64	-98	34	-83	-31	-108	-23	-102	-75	-61	0	-101	-16	-75	-68	-150	-77	-1265	2470	-5963	2189	-35	-1588	-2814	-2199	-220	-101	-4728	-5806	682	-1689	-2677	-10973	1631
0.147500	-23	41	87	-57	-109	-33	13	-10	-19	3	-75	-64	-95	-15	-31	-61	-102	35	-81	-32	-105	-25	-101	-74	-64	-1	-101	-13	-76	-74	-151	-78	-1378	2538	-5942	2922	-93	-1428	-2648	-1754	-195	267	-4486	-5720	697	-1251	-2415	-11058	1212
0.148333	-24	42	86	-61	-110	-35	11	-14	-19	4	-75	-67	-97	-16	-30	-61	-99	35	-85	-33	-109	-26	-101	-73	-64	0	-101	-15	-75	-69	-147	-80	-1425	2550	-5933	3573	112	-1318	-2494	-1306	183	605	-4235	-5626	530	-830	-2151	-11123	596
0.149167	-26	40	84	-60	-114	-36	9	-16	-17	27	-76	-67	-100	-15	-30	-60	-100	34	-79	-32	-109	-19	-99	-69	-62	0	-99	-17	-46	-66	-146	-75	-1134	2499	-5939	4139	160	-1249	-2295	-865	145	915	-3979	-5526	528	-424	-1877	-11171	381
0.150000	-25	41	85	-60	-111	-32	18	-15	-19	8	-74	-63	-95	-11	-27	-73	-102	37	-85	-32	-108	-22	-98	-69	-65	0	-101	-11	-72	-67	-147	-74	-866	2381	-5956	4606	127	-1232	-2089	-444	-385	1181	-3721	-5421	1160	-45	-1592	-11180	461
0.150833	-24	43	86	-63	-107	-31	15	-14	-17	18	-74	-64	-92	-14	-28	-57	-100	35	-79	-31	-107	-18	-98	-69	-65	1	-99	-14	-73	-67	-146	-76	-695	2194	-5971	4973	42	-1273	-1888	-46	958	1405	-3453	-5324	333	302	-1321	-11210	1252
0.151667	-25	40	85	-59	-108	-30	12	-14	-19	5	-73	-74	-96	-13	-29	-63	-103	35	-85	-28	-103	-21	-98	-74	-63	0	-99	-11	-73	-69	-148	-79	-682	1941	-5985	5238	-219	-1358	-1657	313	1471	1586	-3180	-5233	-72	611	-1035	-11195	719
0.152500	-25	40	87	-59	-109	-30	17	-13	-21	5	-74	-63	-94	-13	-29	-61	-100	35	-85	-27	-105	-23	-97	-69	-63	-15	-102	-13	-73	-68	-148	-79	-936	1630	-5985	5398	-564	-1495	-1391	639	170	1720	-2907	-5149	1176	881	-738	-11150	-1527
0.153333	-26	37	85	-60	-110	-32	13	-13	-22	3	-76	-66	-95	-15	-36	-62	-102	34	-85	-30	-107	-22	-99	-70	-64	0	-102	-13	-74	-70	-150	-79	-874	1255	-5971	5456	-672	-1676	-1094	912	968	1807	-2629	-5078	652	1096	-440	-11072	-1327
0.154167	-27	36	86	-81	-109	-34	11	-17	-19	5	-72	-64	-94	-15	-29	-62	-101	34	-84	-32	-109	-23	-99	-68	-65	-3	-99	-13	-75	-69	-149	-74	-837	827	-5930	5410	-667	-1905	-761	1125	475	1839	-2343	-5022	560	1260	-129	-10954	-1495
0.155000	-51	41	88	-58	-108	-32	13	-14	-17	8	-67	-64	-95	-15	-30	-58	-96	43	-81	-30	-90	-21	-96	-66	-61	1	-94	-11	-73	-72	-149	-74	-941	364	-5854	5270	-721	-2142	-387	1278	503	1823	-2053	-4973	1025	1368	185	-10798	-1547
0.155833	-26	49	90	-75	-111	-28	15	-11	-19	6	-68	-64	-95	-14	-28	-58	-99	36	-82	-33	-108	-22	-96	-68	-63	1	-98	-10	-68	-68	-148	-73	-802	-130	-5741	5028	-938	-2418	25	1358	664	1764	-1752	-4941	656	1419	519	-10599	-1250
0.156667	-23	42	89	-57	-110	-32	15	-15	-13	5	-72	-66	-97	-17	-27	-59	-116	25	-85	-32	-108	-23	-98	-68	-66	-4	-102	-14	-77	-69	-150	-74	-761	-644	-5601	4692	-1065	-2708	477	1356	258	1646	-1441	-4923	499	1403	849	-10357	-988
0.157500	-23	38	82	-58	-110	-35	13	-18	-21	3	-75	-64	-100	-17	-28	-61	-100	34	-86	-34	-109	-22	-98	-60	-64	-1	-97	-11	-70	-69	-146	-75	-851	-1147	-5392	4274	-891	-3003	980	1281	-251	1494	-1110	-4905	1734	1333	1194	-10064	-3613
0.158333	-26	40	87	-57	-109	-31	15	-15	-23	4	-73	-64	-88	-14	-27	-57	-101	32	-82	-32	-102	-22	-98	-69	-67	0	-99	-13	-74	-69	-146	-77	-800	-1638	-5141	3775	-1343	-3300	1520	1118	-463	1295	-758	-4896	1692	1189	1533	-9724	-3782
0.159167	-26	40	87	-57	-111	-31	12	-13	-21	5	-53	-64	-97	-15	-26	-59	-101	34	-85	-32	-105	-23	-98	-68	-65	0	-97	-12	-74	-70	-146	-78	-717	-2103	-4838	3194	-2468	-3588	2097	881	-1109	1057	-383	-4886	1100	1009	1882	-9344	-2332
0.160000	-24	41	89	-57	-105	-34	12	-12	-19	5	-68	-64	-96	-15	-29	-60	-98	38	-83	-32	-105	-23	-99	-72	-62	0	-98	-11	-74	-69	-149	-77	-702	-2524	-4482	2541	-2675	-3869	2711	558	-708	783	16	-4872	906	761	2233	-8914	-1918
0.160833	-24	43	89	-58	-107	-32	16	-14	-18	8	-70	-64	-94	-16	-31	-59	-99	35	-84	-31	-103	-22	-100	-68	-61	1	-95	-9	-73	-83	-148	-78	-558	-2891	-4074	1829	-2169	-4125	3345	157	-1123	483	447	-4850	928	461	2582	-8451	-1491
0.161667	-22	44	89	-57	-111	-32	13	-12	-15	7	-70	-62	-84	-15	-29	-57	-100	36	-82	-31	-105	-24	-97	-68	-62	0	-96	-10	-72	-70	-143	-75	-275	-3197	-3632	1081	-1886	-4355	3996	-320	-1284	150	910	-4799	723	126	2928	-7953	-1295
0.162500	-21	52	89	-55	-108	-33	15	-10	-16	8	-67	-60	-96	-15	-29	-55	-97	37	-80	-28	-105	-23	-98	-73	-62	4	-96	-9	-75	-68	-143	-73	-158	-3437	-3152	288	-1654	-4559	4665	-871	-1374	-207	1400	-4769	554	-256	3260	-7445	-1305
0.163333	-22	43	90	-56	-111	-30	16	-6	-15	8	-67	-62	-92	-11	-27	-56	-97	37	-83	-31	-105	-22	-98	-65	-61	4	-93	-8	-72	-67	-141	-74	-228	-3609	-2651	-532	-1642	-4748	5337	-1495	-1975	-603	1928	-4701	1016	-673	3577	-6924	-1513
0.164167	-3	45	90	-55	-105	-32	18	-10	-14	7	-69	-62	-94	-11	-27	-57	-100	34	-82	-31	-100	-22	-97	-67	-59	2	-96	-12	-70	-70	-144	-76	-212	-3720	-2136	-1369	-1524	-4909	5992	-2186	-1291	-987	2471	-4617	897	-1121	3879	-6415	-919
0.165000	-23	40	86	-59	-109	-34	12	-11	-19	2	-73	-64	-99	-15	-31	-59	-100	32	-88	-35	-105	-24	-102	-53	-66	10	-100	-14	-77	-72	-148	-79	-16	-3762	-1626	-2204	-1232	-5048	6631	-2937	25	-1402	3048	-4513	88	-1591	4156	-5911	-75
0.165833	-32	38	84	-61	-112	-36	10	-16	-24	-24	-78	-67	-99	-17	-32	-58	-103	29	-87	-34	-109	-24	-99	-68	-67	-1	-105	-11	-75	-70	-147	-78	199	-3744	-1114	-3013	-1136	-5169	7243	-3730	-1534	-1829	3647	-4387	1621	-2075	4413	-5425	-1693
0.166667	-22	39	85	-59	-110	-33	12	-19	-22	2	-66	-66	-97	-14	-31	-58	-101	33	-85	-32	-104	-24	-97	-69	-66	-3	-99	-13	-73	-73	-147	-78	41	-3676	-633	-3786	-930	-5278	7815	-4570	-529	-2262	4271	-4243	1380	-2573	4639	-4982	-1395
0.167500	-23	40	86	-57	-112	-34	13	-13	-21	2	-75	-62	-97	-14	-28	-57	-103	32	-85	-31	-102	-24	-98	-70	-68	0	-99	-12	-72	-62	-145	-77	-26	-3563	-180	-4503	-781	-5382	8344	-5457	-1281	-2704	4907	-4084	1594	-3071	4839	-4588	-572
0.168333	-23	42	90	-60	-107	-31	11	-10	-17	4	-73	-65	-98	-15	-30	-58	-119	36	-83	-31	-107	-23	-99	-67	-64	0	-99	-11	-76	-70	-148	-76	18	-3436	225	-5145	-707	-5487	8825	-6369	-1025	-3147	5547	-3919	1516	-3562	5004	-4241	425
0.169167	-24	43	88	-60	-128	-35	12	-12	-16	5	-70	-61	-94	-12	-31	-52	-99	35	-80	-31	-105	-17	-101	-67	-62	0	-98	-11	-73	-68	-147	-74	87	-3265	583	-5697	-520	-5602	9245	-7313	-190	-3593	6184	-3754	620	-4041	5138	-3965	973
0.170000	-23	43	89	-57	-107	-32	13	-11	-16	5	-70	-64	-99	-14	-28	-57	-98	35	-84	-29	-102	-18	-97	-64	-64	0	-96	-11	-73	-65	-147	-76	267	-3102	889	-6111	-303	-5727	9620	-8277	-188	-4035	6810	-3594	-64	-4495	5245	-3761	1889
0.170833	-25	40	88	-59	-109	-30	15	-40	-21	6	-70	-61	-94	-12	-30	-57	-101	33	-84	-31	-107	-22	-97	-67	-62	0	-96	-11	-73	-69	-146	-77	348	-2942	1134	-6445	-259	-5878	9928	-9244	-744	-4470	7414	-3451	1045	-4931	5326	-3607	277
0.171667	-25	43	89	-57	-108	-32	13	-14	-15	10	-75	-63	-88	-14	-30	-59	-100	32	-83	-25	-104	-21	-98	-70	-61	-1	-99	-14	-75	-72	-148	-74	249	-2798	1319	-6607	-47	-6049	10184	-10213	1347	-4892	7996	-3331	-321	-5326	5387	-3588	-1249
0.172500	-27	42	87	-57	-108	-35	10	-16	-19	5	-75	-65	-97	-16	-31	-60	-104	32	-86	-31	-109	-23	-100	-69	-63	-3	-83	-10	-74	-69	-146	-76	383	-2676	1453	-6626	161	-6246	10392	-11184	693	-5306	8543	-3240	-958	-5675	5425	-3621	-1510
0.173333	-27	41	88	-58	-114	-39	11	-22	-21	2	-81	-66	-102	-19	-34	-62	-105	29	-88	-33	-109	-24	-102	-73	-70	-7	-104	-16	-80	-77	-150	-73	487	-2580	1540	-6492	197	-6472	10543	-12142	561	-5703	9041	-3200	-60	-5978	5453	-3731	-1856
0.174167	-29	39	84	-62	-116	-51	2	-22	-25	0	-77	-70	-99	-19	-33	-64	-104	29	-88	-35	-104	-23	-100	-73	-64	-3	-109	-11	-73	-73	-147	-77	286	-2510	1584	-6189	294	-6723	10653	-13067	550	-6067	9497	-3199	28	-6225	5481	-3906	-1489
0.175000	-26	46	88	-60	-107	-34	12	-13	-19	3	-72	-68	-96	-15	-26	-61	-99	34	-84	-30	-108	-22	-101	-73	-66	0	-101	-11	-73	-70	-149	-75	201	-2477	1607	-5744	409	-7001	10723	-13965	194	-6405	9901	-3262	-196	-6409	5493	-4151	-1177
0.175833	-19	42	89	-58	-108	-36	16	-13	-17	4	-74	-63	-96	-16	-28	-60	-97	32	-86	-31	-108	-24	-99	-68	-62	-1	-100	-12	-73	-72	-150	-75	313	-2477	1611	-5164	663	-7299	10746	-14814	181	-6708	10239	-3398	-173	-6536	5537	-4458	-694
0.176667	-23	44	88	-58	-108	-44	15	-16	-17	5	-73	-64	-94	-12	-31	-61	-101	32	-83	-32	-104	-23	-102	-69	-64	0	-99	-12	-60	-68	-143	-76	332	-2507	1614	-4464	791	-7609	10733	-15615	-299	-6980	10513	-3610	121	-6592	5586	-4809	-258
0.177500	-24	41	87	-58	-108	-32	13	-16	-16	3	-74	-65	-98	-18	-29	-62	-100	30	-82	-31	-103	-13	-100	-70	-61	4	-99	-13	-70	-72	-165	-77	329	-2563	1634	-3677	474	-7929	10685	-16350	-259	-7196	10729	-3906	-74	-6588	5648	-5188	970
0.178333	-26	42	89	-57	-110	-32	12	-15	-9	6	-72	-65	-97	6	-27	-61	-103	35	-85	-24	-105	-25	-100	-68	-63	0	-98	-12	-74	-69	-143	-74	273	-2646	1678	-2820	558	-8255	10588	-17016	1489	-7373	10873	-4292	-1678	-6514	5739	-5594	3231
0.179167	-24	43	88	-58	-103	-35	12	-52	-23	5	-74	-65	-99	-19	-27	-60	-100	34	-85	-31	-105	-21	-101	-72	-63	0	-100	-13	-76	-72	-145	-73	351	-2749	1761	-1916	641	-8573	10490	-17601	-153	-7500	10954	-4763	-391	-6379	5851	-6015	2182
0.180000	-22	42	87	-58	-108	-32	12	-13	-17	7	-58	-61	-96	-14	-27	-59	-100	34	-86	-31	-104	-21	-101	-69	-63	0	-98	-12	-73	-69	-147	-73	230	-2864	1893	-997	445	-8872	10343	-18093	759	-7576	10969	-5323	-642	-6188	5997	-6442	1482
0.180833	-26	42	88	-58	-110	-35	12	-22	-21	3	-74	-64	-96	-16	-30	-63	-100	32	-86	-34	-103	-23	-107	-72	-66	0	-101	-13	-70	-68	-149	-77	161	-2990	2083	-113	559	-9149	10165	-18490	520	-7604	10925	-5968	-663	-5944	6178	-6873	1501
0.181667	-24	41	86	-58	-113	-33	12	-16	-16	18	-73	-67	-99	-18	-30	-63	-101	29	-88	-36	-107	-24	-101	-72	-67	-3	-100	-15	-74	-69	-149	-77	262	-3118	2340	717	681	-9401	9956	-18774	827	-7579	10821	-6702	-773	-5664	6388	-7282	1120
0.182500	-49	30	85	-60	-109	-33	10	-21	-17	2	-74	-65	-98	-18	-29	-63	-101	34	-86	-28	-107	-22	-101	-69	-63	0	-99	-13	-73	-66	-145	-75	244	-3244	2647	1465	589	-9606	9715	-18950	967	-7496	10664	-7506	-981	-5345	6631	-7680	796
0.183333	-19	41	87	-60	-108	-35	13	-13	-16	5	-72	-66	-93	-16	-28	-61	-79	36	-85	-34	-102	-21	-101	-67	-60	-1	-99	-14	-72	-68	-146	-75	362	-3364	3020	2102	510	-9774	9440	-19000	1497	-7368	10455	-8375	-1950	-5016	6895	-8064	2178
0.184167	-24	42	88	-60	-107	-32	11	-15	-11	5	-72	-63	-96	-15	-28	-62	-97	34	-87	-32	-103	-23	-107	-69	-61	-1	-99	-14	-72	-83	-143	-74	477	-3493	3450	2607	334	-9899	9131	-18928	857	-7199	10199	-9307	-1201	-4679	7191	-8435	1387
0.185000	-25	40	85	-60	-109	-33	11	-15	-19	4	-73	-67	-95	-18	-30	-64	-100	32	-69	-35	-103	-24	-101	-73	-65	-1	-101	-16	-77	-72	-148	-77	252	-3613	3926	2964	349	-9969	8796	-18733	1348	-6986	9897	-10276	-766	-4353	7504	-8785	679
0.185833	-28	39	87	-64	-109	-33	10	-19	-19	3	-75	-66	-94	-16	-31	-63	-98	34	-87	-36	-108	-25	-102	-73	-64	3	-100	-14	-73	-72	-147	-75	379	-3722	4443	3160	436	-9991	8438	-18402	986	-6736	9565	-11266	-1331	-4045	7840	-9123	2956
0.186667	-25	40	88	-60	-108	-29	11	-16	-19	5	-75	-66	-98	-15	-29	-65	-99	35	-84	-30	-105	-22	-101	-72	-62	0	-101	-13	-76	-90	-147	-74	503	-3829	4983	3202	484	-9956	8064	-17933	1328	-6452	9188	-12279	-1729	-3765	8187	-9450	4271
0.187500	-27	39	88	-57	-110	-32	12	-16	-18	5	-74	-66	-95	-17	-29	-60	-100	42	-86	-35	-107	-24	-100	-68	-63	0	-99	-13	-74	-73	-143	-74	616	-3932	5536	3083	336	-9877	7681	-17374	1181	-6144	8786	-13279	-1717	-3522	8537	-9774	4876
0.188333	-22	42	88	-58	-108	-35	11	-16	-14	0	-73	-64	-94	-18	-28	-59	-107	36	-83	-34	-103	-23	-98	-68	-63	0	-100	-13	-70	-70	-145	-75	589	-4030	6088	2823	142	-9744	7286	-16679	1032	-5827	8357	-14258	-1735	-3328	8888	-10093	4622
0.189167	-25	41	87	-60	-114	-30	12	-18	-19	4	-73	-65	-97	-17	-29	-59	-101	35	-84	-36	-104	-22	-99	-69	-61	1	-98	-15	-69	-68	-145	-74	280	-4140	6627	2430	82	-9571	6894	-15879	1170	-5483	7905	-15189	-1646	-3186	9227	-10414	3677
0.190000	-23	41	87	-59	-112	-31	9	-15	-19	7	-75	-66	-97	-17	-28	-61	-103	34	-87	-36	-105	-25	-102	-74	-65	-1	-103	-14	-75	-72	-149	-76	282	-4251	7132	1944	-29	-9362	6511	-14992	643	-5143	7434	-16052	-1291	-3101	9554	-10741	2896
0.190833	-25	38	86	-63	-112	-34	11	-18	-21	3	-77	-66	-97	-18	-32	-63	-100	35	-86	-31	-102	-19	-97	-70	-51	1	-100	-12	-73	-70	-148	-76	456	-4362	7609	1372	11	-9106	6166	-14011	122	-4803	6958	-16836	-734	-3065	9864	-11070	2729
0.191667	-24	40	85	-60	-111	-35	8	-17	-16	11	-69	-65	-97	-17	-28	-57	-101	35	-101	-35	-107	-24	-103	-72	-59	0	-100	-14	-73	-73	-128	-75	350	-4492	8035	760	61	-8828	5850	-12971	1846	-4470	6469	-17521	-1886	-3079	10143	-11398	3907
0.192500	-26	42	73	-55	-110	-29	10	-18	-17	5	-75	-66	-97	-17	-31	-53	-101	33	-86	-34	-105	-22	-107	-74	-64	0	-99	-15	-75	-75	-150	-74	368	-4626	8406	130	24	-8517	5576	-11872	411	-4164	5977	-18094	-721	-3136	10393	-11731	3115
0.193333	-29	41	85	-59	-110	-32	8	-17	-17	27	-77	-65	-98	-17	-29	-60	-104	33	-87	-35	-111	-24	-100	-75	-66	0	-104	-15	-76	-70	-151	-77	471	-4776	8718	-491	33	-8189	5354	-10729	549	-3839	5485	-18542	-392	-3226	10612	-12063	2343
0.194167	-18	39	85	-57	-110	-34	11	-17	-22	2	-79	-67	-96	-17	-29	-60	-102	33	-88	-32	-108	-21	-99	-73	-65	0	-103	-14	-74	-70	-146	-75	429	-4927	8976	-1064	-93	-7835	5201	-9566	416	-3546	5001	-18850	-651	-3335	10790	-12383	2471
0.195000	-27	42	85	-60	-111	-32	11	-14	-18	7	-72	-64	-99	-13	-27	-58	-101	33	-85	-28	-104	-19	-96	-70	-63	1	-100	-11	-70	-72	-145	-74	330	-5090	9170	-1579	-150	-7477	5115	-8396	18	-3278	4535	-19010	-570	-3460	10927	-12703	1976
0.195833	-26	46	89	-43	-110	-30	15	-14	-18	8	-70	-60	-99	-13	-25	-56	-101	36	-81	-30	-103	-22	-98	-68	-62	0	-98	-10	-75	-72	-152	-74	470	-5254	9312	-2007	-38	-7109	5097	-7247	-185	-3029	4087	-19025	-51	-3594	11014	-12986	1514
0.196667	-27	45	88	-56	-114	-31	9	-13	-16	7	-72	-62	-95	-15	-29	-59	-99	36	-84	-29	-103	-23	-95	-68	-61	3	-99	-9	-65	-69	-146	-75	644	-5423	9397	-2338	-47	-6738	5157	-6125	484	-2804	3662	-18889	-885	-3717	11051	-13260	1835
0.197500	-23	43	93	-57	-109	-32	12	-16	-16	8	-74	-63	-100	-13	-26	-58	-99	36	-85	-31	-103	-22	-98	-69	-63	1	-102	-9	-72	-70	-145	-73	911	-5591	9432	-2574	49	-6386	5283	-5055	-390	-2600	3258	-18595	-272	-3822	11042	-13499	399
0.198333	-24	43	86	-56	-130	-31	13	-13	-18	7	-75	-62	-97	13	-28	-57	-100	36	-86	-31	-108	-21	-100	-69	-62	-3	-103	-12	-75	-74	-150	-75	759	-5749	9426	-2701	173	-6034	5489	-4038	-572	-2420	2893	-18165	1066	-3903	10970	-13708	-2306
0.199167	-27	56	86	-59	-113	-33	9	-15	-19	3	-74	-64	-97	-15	-26	-57	-102	32	-85	-31	-107	-24	-100	-72	-63	1	-98	-9	-72	-68	-147	-74	354	-5891	9389	-2719	89	-5694	5754	-3095	-1149	-2255	2576	-17593	1166	-3943	10855	-13870	-1292
0.200000	-22	39	87	-57	-109	-31	15	-14	-22	4	-72	-67	-99	-13	-25	-56	-101	34	-85	-30	-128	-18	-98	-70	-64	3	-101	-11	-74	-72	-146	-82	528	-6019	9324	-2648	147	-5367	6081	-2245	-589	-2110	2290	-16903	622	-3952	10684	-13986	-556
0.200833	-27	41	88	-57	-109	-31	16	-13	-18	7	-70	-63	-95	-11	-26	-59	-101	38	-84	-31	-104	-18	-97	-68	-63	3	-100	-9	-74	-47	-147	-73	566	-6125	9240	-2499	136	-5065	6450	-1483	138	-1976	2057	-16098	434	-3914	10462	-14051	-558
0.201667	-26	42	90	-53	-108	-11	16	-12	-19	5	-72	-61	-96	-12	-32	-55	-99	39	-81	-29	-104	-17	-99	-68	-60	2	-98	-10	-74	-68	-147	-73	383	-6200	9147	-2287	230	-4787	6850	-826	-285	-1855	1867	-15196	678	-3831	10195	-14064	-525
0.202500	-25	42	87	-53	-108	-28	15	-11	-17	8	-70	-59	-95	-11	-23	-55	-97	36	-80	-27	-107	-18	-95	-67	-61	-19	-97	-8	-74	-66	-146	-72	204	-6246	9048	-2027	264	-4536	7266	-279	-281	-1737	1734	-14230	1255	-3707	9879	-14025	-900
0.203333	-26	42	91	-57	-110	-31	15	-12	-17	37	-68	-61	-96	-10	-24	-80	-100	39	-80	-28	-104	-17	-97	-68	-64	1	-98	-9	-68	-65	-143	-72	-9	-6262	8957	-1748	227	-4318	7687	151	-288	-1624	1648	-13185	1339	-3547	9518	-13930	-914
0.204167	-21	44	90	-53	-113	-29	16	-11	-14	10	-67	-63	-96	-11	-25	-55	-97	40	-79	-30	-103	-29	-95	-84	-62	4	-96	-11	-73	-66	-145	-75	-142	-6245	8862	-1470	147	-4137	8090	472	-923	-1506	1611	-12098	1399	-3356	9116	-13786	-623
0.205000	-25	44	87	-57	-109	-30	10	-13	-18	7	-73	-64	-96	-18	-26	-57	-101	39	-81	-28	-108	-21	-95	-74	-64	2	-99	-9	-75	-67	-145	-75	-293	-6188	8778	-1201	56	-3992	8459	673	727	-1394	1625	-10992	-280	-3138	8678	-13586	569
0.205833	-31	42	86	-57	-111	-21	12	-14	-24	6	-72	-66	-99	-13	-28	-59	-102	37	-84	-29	-108	-19	-96	-70	-65	0	-93	-11	-73	-69	-149	-77	-453	-6101	8707	-964	197	-3883	8782	769	357	-1274	1687	-9876	-551	-2902	8204	-13329	-44
0.206667	-26	41	85	-56	-113	-31	11	-15	-22	3	-104	-67	-101	-12	-29	-60	-105	36	-84	-32	-112	-25	-100	-70	-66	0	-100	-12	-76	-67	-146	-77	-474	-5983	8651	-780	40	-3793	9040	757	46	-1149	1785	-8767	-3	-2651	7707	-13029	-1617
0.207500	-30	37	84	-59	-112	-31	10	-18	-22	3	-75	-68	-101	-17	-29	-65	-103	36	-66	-30	-107	-23	-98	-70	-64	0	-99	-13	-76	-70	-147	-74	-468	-5828	8612	-643	-29	-3780	9230	654	830	-1016	1930	-7676	-671	-2398	7198	-12675	-1271
0.208333	-24	37	78	-59	-111	-28	12	-14	-19	5	-73	-65	-95	-13	-26	-56	-98	37	-85	-31	-107	-23	-98	-66	-64	0	-100	-12	-73	-67	-149	-76	-482	-5655	8577	-574	132	-3781	9334	451	373	-874	2099	-6625	-925	-2143	6672	-12285	-1254
0.209167	-26	40	89	-59	-105	-29	15	-13	-21	5	-69	-63	-92	-12	-26	-57	-100	38	-84	-35	-104	-23	-97	-69	-61	-1	-100	-12	-76	-63	-146	-75	-553	-5458	8555	-559	51	-3815	9347	165	15	-736	2293	-5621	-560	-1898	6136	-11857	-788
0.210000	-26	40	85	-59	-109	-28	6	-15	-22	5	-72	-65	-96	-12	-28	-59	-102	38	-86	-31	-108	-22	-96	-68	-64	0	-98	-14	-73	-68	-145	-76	-679	-5247	8535	-608	-272	-3877	9261	-185	360	-595	2505	-4669	-1593	-1666	5599	-11380	370
0.210833	-23	45	86	-59	-105	-29	13	-14	-22	6	-69	-66	-98	-11	-26	-57	-100	38	-84	-33	-107	-21	-98	-69	-65	21	-100	-15	-75	-68	-164	-74	-540	-5020	8514	-704	-525	-3960	9079	-597	-304	-461	2722	-3776	-1635	-1439	5064	-10882	387
0.211667	-25	42	86	-59	-113	-55	11	-14	-19	4	-75	-66	-97	-15	-29	-60	-105	36	-87	-33	-107	-22	-96	-70	-64	0	-102	-13	-74	-46	-148	-75	-510	-4792	8495	-845	-594	-4060	8776	-1057	-446	-332	2950	-2943	-382	-1234	4537	-10319	-2126
0.212500	-26	40	90	-61	-109	-32	11	-15	-19	6	-72	-68	-97	-15	-28	-55	-112	38	-87	-31	-107	-23	-100	-73	-48	-3	-99	-13	-74	-70	-148	-75	-645	-4561	8466	-1020	-784	-4170	8430	-1561	-445	-216	3168	-2180	-535	-1041	4029	-9740	-1814
0.213333	-25	41	82	-59	-113	-34	12	-14	-18	5	-73	-66	-98	-16	-27	-61	-99	36	-86	-32	-107	-21	-98	-70	-63	-5	-101	-16	-59	-74	-147	-76	-563	-4333	8422	-1216	-1338	-4289	7976	-2072	-283	-113	3371	-1488	-1434	-858	3539	-9136	-1011
0.214167	-24	44	80	-58	-112	-34	9	-16	-18	4	-70	-67	-97	-17	-30	-61	-102	35	-85	-34	-107	-26	-102	-74	-62	0	-99	-15	-70	-73	-147	-74	-561	-4106	8363	-1419	-1711	-4392	7447	-2627	263	-32	3556	-862	-1458	-686	3079	-8496	-936
0.215000	-25	47	85	-58	-108	-32	10	-16	-19	2	-73	-69	-100	-19	-32	-62	-107	35	-92	-34	-107	-24	-101	-75	-63	0	-101	-14	-77	-73	-151	-78	-508	-3890	8286	-1620	-1454	-4490	6855	-3168	120	21	3713	-314	-931	-526	2651	-7840	-1035
0.215833	-22	69	86	-64	-114	-33	9	-15	-19	4	-72	-66	-98	-15	-29	-58	-101	37	-87	-32	-110	-23	-104	-68	-61	0	-100	-13	-77	-68	-145	-76	-239	-3685	8189	-1808	-917	-4576	6224	-3703	198	52	3842	170	-886	-363	2263	-7161	-1379
0.216667	-25	41	88	-59	-108	-32	29	-17	-17	5	-75	-68	-97	-5	-33	-60	-101	35	-87	-33	-107	-25	-100	-68	-63	1	-102	-15	-74	-75	-148	-104	-168	-3492	8070	-1986	-488	-4632	5554	-4220	-39	50	3932	577	-736	-205	1911	-6473	-1513
0.217500	7	42	84	-60	-108	-36	10	-14	-19	5	-74	-65	-92	-16	-32	-58	-100	30	-86	-35	-78	-26	-101	-69	-63	-3	-99	-13	-75	-74	-147	-74	-28	-3315	7930	-2124	-148	-4666	4862	-4716	-979	36	3983	917	89	-45	1599	-5788	-1791
0.218333	-24	43	87	-60	-109	-33	12	-13	-25	4	-74	-66	-99	-6	-29	-60	-98	34	-85	-32	-103	-23	-100	-70	-62	-3	-101	-14	-70	-68	-143	-73	218	-3147	7763	-2244	158	-4669	4161	-5179	-394	-62	3989	1179	-703	115	1332	-5108	-917
0.219167	-23	41	86	-60	-109	-33	10	-13	-15	5	-74	-65	-95	-15	-31	-60	-100	34	-86	-31	-104	-21	-102	-68	-62	-3	-102	-12	-74	-66	-146	-73	241	-2996	7580	-2339	485	-4645	3469	-5604	-844	-141	3955	1369	-1052	278	1112	-4445	-335
0.220000	-22	43	85	-58	-107	-45	11	-12	-18	6	-74	-64	-72	-14	-3	-60	-100	35	-87	-33	-103	-22	-101	-69	-63	-1	-101	-12	-69	-70	-145	-70	167	-2846	7383	-2413	673	-4589	2792	-5985	-2571	-263	3875	1491	297	442	935	-3807	-1536
0.220833	-22	44	87	-57	-109	-31	12	-14	-17	4	-73	-64	-97	-17	-31	-64	-99	30	-111	-31	-103	-21	-100	-68	-62	-5	-100	-13	-44	-70	-148	-75	173	-2704	7158	-2473	807	-4505	2154	-6317	-1988	-401	3749	1541	-215	611	801	-3209	-747
0.221667	-23	43	88	-58	-113	-35	12	-12	-16	6	-72	-63	-97	-16	-26	-60	-97	34	-84	-31	-105	-23	-101	-69	-62	0	-100	-26	-70	-69	-146	-73	204	-2567	6933	-2523	749	-4390	1548	-6600	-2543	-559	3586	1523	-496	779	709	-2659	-522
0.222500	-23	41	85	-58	-108	-32	13	-12	-17	6	-73	-65	-99	-17	-34	-60	-99	34	-85	-33	-104	-32	-99	-69	-62	-1	-100	-12	-75	-72	-145	-73	58	-2441	6699	-2574	592	-4251	988	-6827	-2108	-731	3377	1437	-228	935	653	-2172	-293
0.223333	-25	42	88	-61	-114	-34	10	-12	-19	0	-72	-65	-100	-16	-30	-63	-103	34	-87	-32	-110	-28	-100	-72	-67	-4	-102	-14	-77	-73	-148	-69	-186	-2311	6460	-2634	465	-4095	486	-7006	-1179	-910	3130	1290	-200	1083	632	-1763	188
0.224167	-27	41	84	-59	-111	-35	8	-16	-22	4	-74	-65	-95	-16	-32	-61	-103	33	-85	-30	-107	-22	-100	-66	-60	-3	-100	-12	-73	-69	-150	-73	-232	-2180	6219	-2710	487	-3913	42	-7130	-689	-1082	2849	1094	162	1221	642	-1433	770
0.225000	-27	37	81	-61	-110	-38	10	-15	-19	8	-73	-65	-100	-21	-29	-63	-104	30	-91	-34	-111	-25	-101	-70	-66	-4	-102	-14	-74	-73	-149	-75	-415	-2053	5974	-2814	398	-3718	-351	-7205	-296	-1249	2528	833	2078	1333	670	-1199	-1154
0.225833	-27	38	85	-62	-122	-34	9	-14	-22	2	-75	-67	-99	-16	-31	-61	-102	29	-87	-34	-108	-26	-102	-72	-66	-8	-102	-17	-73	-73	-149	-77	-735	-1923	5744	-2950	61	-3520	-682	-7227	405	-1413	2194	536	3190	1425	713	-1065	-823
0.226667	-26	37	85	-84	-111	-34	9	-13	-16	6	-70	-63	-97	-17	-30	-64	-101	33	-85	-31	-104	-25	-99	-69	-62	-4	-105	-13	-73	-69	-146	-77	-683	-1788	5516	-3128	-221	-3316	-958	-7203	603	-1536	1831	200	3478	1489	770	-1037	503
0.227500	-26	41	87	-60	-109	-32	9	-14	-19	7	-73	-63	-94	-12	-28	-61	-101	30	-84	-11	-102	-21	-100	-69	-65	-6	-97	-12	-74	-69	-145	-74	-768	-1645	5301	-3331	-42	-3119	-1182	-7135	1385	-1635	1451	-166	3824	1519	832	-1113	506
0.228333	-25	43	87	-59	-109	-31	10	-14	-18	7	-72	-61	-99	-14	-30	-62	-100	35	-82	-28	-103	-21	-99	-69	-63	0	-99	-11	-72	-75	-148	-75	-885	-1500	5098	-3582	47	-2923	-1353	-7035	1438	-1710	1057	-532	4471	1510	884	-1296	193
0.229167	-24	62	88	-58	-110	-33	11	-12	-14	9	-72	-61	-96	-11	-29	-57	-98	36	-86	-12	-100	-25	-100	-67	-60	1	-97	-11	-70	-69	-147	-73	-749	-1354	4897	-3870	-58	-2744	-1483	-6888	1786	-1749	656	-916	4870	1467	936	-1579	-741
0.230000	-24	42	87	-56	-109	-39	9	-11	-19	9	-68	-60	-98	-14	-43	-56	-101	36	-82	-29	-101	-22	-99	-67	-62	1	-98	-13	-74	-75	-146	-73	-523	-1201	4709	-4192	8	-2587	-1569	-6716	1754	-1754	246	-1298	4929	1380	968	-1962	-1390
0.230833	-25	39	86	-64	-112	-32	11	-14	-16	8	-69	-61	-98	-14	-28	-57	-98	36	-83	-30	-108	-25	-99	-67	-61	3	-98	-10	-73	-69	-147	-74	-490	-1046	4528	-4540	55	-2413	-1624	-6528	1224	-1719	-158	-1672	5166	1259	986	-2434	-1409
0.231667	-25	58	87	-60	-108	-33	13	-16	-24	21	-73	-63	-99	-15	-29	-61	-100	34	-86	-34	-107	-23	-99	-68	-63	0	-100	-17	-74	-74	-155	-75	-603	-889	4359	-4907	40	-2277	-1649	-6327	1997	-1653	-566	-2032	4316	1095	976	-2983	-533
0.232500	-30	35	82	-62	-114	-35	9	-16	-26	0	-76	-64	-98	-14	-30	-61	-104	30	-87	-33	-108	-24	-100	-70	-60	0	-100	-15	-72	-73	-147	-75	-574	-731	4201	-5276	62	-2153	-1642	-6109	3291	-1545	-962	-2366	2593	907	949	-3584	334
0.233333	-26	36	85	-69	-110	-31	11	-16	-21	1	-73	-64	-97	-15	-28	-59	-101	32	-85	-32	-107	-24	-100	-74	-66	-5	-104	-14	-74	-70	-146	-121	-334	-567	4050	-5643	2	-2039	-1615	-5883	1626	-1411	-1337	-2674	3426	683	896	-4238	-1626
0.234167	-42	38	87	-59	-110	-31	12	-16	-17	2	-72	-63	-99	-14	-28	-59	-104	33	-85	-32	-107	-23	-96	-70	-67	-1	-100	-13	-75	-69	-146	-76	-151	-397	3912	-6000	127	-1950	-1566	-5663	2689	-1237	-1693	-2953	2178	441	825	-4921	-1940
0.235000	-25	38	86	-59	-109	-30	12	-16	-22	4	-72	-62	-95	-14	-29	-58	-101	36	-91	-29	-107	-23	-97	-70	-64	0	-98	-12	-72	-69	-146	-73	-74	-219	3781	-6338	354	-1868	-1499	-5440	2313	-1045	-2024	-3203	1083	181	732	-5620	-2167
0.235833	-25	43	89	-62	-105	-28	15	-15	-19	6	-73	-60	-94	-14	-28	-58	-103	38	-81	-30	-102	-21	-97	-72	-62	7	-99	-13	-72	-68	-146	-75	30	-40	3660	-6645	256	-1795	-1422	-5238	2321	-831	-2342	-3434	567	-88	621	-6327	-2101
0.236667	-11	42	88	-56	-105	-32	13	-15	-18	6	-70	-61	-92	-14	-27	-56	-100	38	-84	-32	-105	-23	-99	-69	-52	1	-102	-14	-73	-65	-145	-73	107	144	3554	-6923	7	-1730	-1336	-5059	2261	-607	-2629	-3640	-402	-365	501	-7019	-1930
0.237500	-23	42	90	-56	-103	-30	17	-13	-19	5	-70	-62	-88	-16	-38	-56	-101	40	-83	-30	-107	-19	-117	-68	-62	4	-99	-14	-77	-69	-147	-72	114	337	3451	-7166	53	-1667	-1232	-4888	2121	-371	-2878	-3837	-2653	-633	378	-7686	-1011
0.238333	-24	44	89	-53	-109	-32	12	-12	-17	9	-70	-61	-99	-11	-27	-56	-101	39	-83	-29	-109	-23	-96	-67	-63	1	-96	-14	-74	-65	-144	-73	-136	539	3367	-7375	-17	-1602	-1123	-4752	741	-134	-3097	-4029	-2564	-882	258	-8318	-2313
0.239167	-27	41	90	-57	-113	-30	12	-12	-19	5	-73	-64	-99	-15	-29	-57	-100	38	-83	-34	-107	-23	-99	-67	-81	0	-99	-17	-77	-69	-145	-72	-307	751	3292	-7546	-165	-1534	-996	-4642	30	95	-3279	-4217	-2703	-1107	147	-8906	-2123
0.240000	-28	40	89	-61	-111	-32	13	-16	-19	2	-44	-72	-100	-16	-30	-62	-103	33	-90	-34	-108	-25	-101	-72	-66	0	-103	-18	-78	-69	-148	-74	-184	976	3234	-7690	-162	-1467	-870	-4569	-1356	312	-3422	-4434	-4213	-1326	53	-9448	-356
0.240833	-33	40	84	-62	-112	-33	11	-18	-23	1	-78	-69	-97	-16	-30	-61	-93	34	-86	-33	-104	-25	-99	-69	-63	0	-102	-14	-72	-68	-145	-72	-296	1208	3199	-7801	-237	-1384	-727	-4522	-1977	514	-3515	-4654	-5409	-1505	-14	-9931	-230
0.241667	-26	41	63	-56	-109	-30	13	-11	-17	3	-74	-65	-94	-15	-28	-57	-101	34	-86	-32	-102	-22	-97	-69	-63	12	-100	-14	-75	-67	-143	-73	-680	1454	3185	-7895	-215	-1304	-582	-4509	-3030	689	-3573	-4899	-6373	-1657	-59	-10362	-87
0.242500	-24	42	89	-56	-107	-29	13	-12	-19	5	-73	-65	-96	-14	-29	-56	-103	35	-85	-33	-107	-23	-98	-70	-65	0	-100	-15	-72	-66	-144	-74	-863	1716	3179	-8013	-383	-1231	-434	-4535	-4048	831	-3589	-5171	-7091	-1775	-63	-10734	-203
0.243333	-4	44	90	-57	-107	-38	15	-11	-21	6	-72	-64	-97	-14	-27	-62	-101	35	-83	-28	-107	-19	-99	-67	-63	2	-97	-12	-73	-67	-139	-75	-804	1990	3198	-8056	-549	-1162	-281	-4586	-4789	936	-3559	-5468	-6857	-1871	-49	-11042	-191
0.244167	-23	43	90	-56	-108	-29	15	-15	-18	7	-73	-64	-93	-11	-25	-60	-98	36	-85	-30	-104	-23	-101	-72	-63	2	-99	-14	-69	-69	-144	-75	-848	2273	3232	-8142	-503	-1112	-131	-4674	-5472	992	-3486	-5788	-5940	-1947	3	-11303	412
0.245000	-24	42	87	-34	-110	-30	13	-16	-18	5	-75	-68	-96	-15	-33	-63	-102	35	-87	-32	-107	-23	-104	-70	-64	-1	-100	-15	-73	-70	-133	-75	-1083	2562	3277	-8239	-358	-1092	17	-4776	-5603	998	-3369	-6130	-4824	-2008	92	-11515	1452
0.245833	-24	42	86	-60	-114	-34	9	-15	-17	5	-76	-72	-99	-17	-28	-61	-104	36	-88	-35	-105	-24	-92	-72	-63	1	-102	-15	-73	-68	-147	-74	-1152	2865	3348	-8353	-61	-1102	160	-4907	-3576	943	-3212	-6482	-5558	-2058	225	-11668	2432
0.246667	-28	41	88	-63	-108	-32	12	-15	-9	6	-76	-69	-97	-21	-30	-60	-102	36	-87	-33	-107	-22	-101	-70	-63	0	-101	-14	-77	-70	-148	-75	-869	3174	3408	-8496	32	-1163	298	-5050	-4242	831	-2996	-6834	-3936	-2109	374	-11778	301
0.247500	-24	42	87	-60	-110	-34	10	-13	-17	6	-74	-68	-116	-15	-28	-61	-100	36	-86	-35	-105	-22	-100	-69	-62	1	-100	-14	-73	-70	-146	-76	-1078	3478	3506	-8664	189	-1280	423	-5201	-2228	648	-2746	-7177	-3419	-2163	555	-11842	-702
0.248333	-23	29	87	-49	-109	-31	11	-15	-17	3	-76	-69	-97	-16	-28	-61	-100	33	-88	-30	-105	-24	-101	-70	-60	19	-103	-16	-76	-72	-147	-77	-1188	3785	3559	-8874	440	-1471	538	-5363	-904	398	-2449	-7504	-3152	-2236	749	-11873	-1142
0.249167	-27	39	84	-60	-113	-34	6	-16	-18	4	-74	-66	-97	-21	-42	-62	-101	34	-88	-33	-107	-19	-99	-68	-60	2	-95	-13	-74	-67	-147	-76	-1184	4091	3653	-9113	431	-1735	645	-5517	898	86	-2107	-7775	-3224	-2322	963	-11865	-1292
0.250000	-24	39	87	-56	-108	-31	10	-16	-17	6	-76	-65	-95	-15	-27	-62	-98	35	-87	-31	-105	-23	-102	-72	-65	1	-114	-13	-74	-69	-149	-76	-1010	4391	3731	-9394	488	-2086	748	-5667	2745	-294	-1732	-8018	-3332	-2429	1182	-11826	-751
0.250833	-25	40	84	-58	-107	-30	11	-13	-18	7	-76	-65	-100	-18	-29	-60	-101	35	-86	-31	-147	-21	-100	-68	-62	-1	-98	-12	-75	-70	-150	-76	-917	4681	3807	-9738	665	-2529	842	-5804	5044	-738	-1310	-8194	-3846	-2563	1405	-11755	931
0.251667	-23	40	85	-56	-111	-33	7	-13	-18	3	-70	-65	-100	-15	-28	-57	-103	36	-86	-33	-108	-22	-99	-73	-66	-3	-99	-16	-76	-68	-97	-75	-813	4964	3878	-10074	526	-3061	936	-5930	5547	-1242	-851	-8305	-2251	-2728	1623	-11654	-303
0.252500	-25	39	85	-58	-110	-32	12	-12	-17	4	-73	-65	-78	-18	-30	-56	-104	36	-85	-33	-105	-22	-100	-73	-63	0	-99	-13	-75	-72	-149	-79	-460	5228	3948	-10474	245	-3682	1039	-6033	6577	-1780	-355	-8342	-1092	-2910	1835	-11528	-1780
0.253333	-27	40	86	-58	-110	-32	8	-16	-23	6	-75	-65	-98	-13	-27	-60	-102	36	-91	-36	-104	-22	-101	-73	-64	1	-100	-14	-79	-72	-149	-79	115	5488	4011	-10904	-66	-4388	1147	-6118	6291	-2400	166	-8298	-1482	-3115	2042	-11375	-544
0.254167	-28	40	85	-59	-113	-32	11	-15	-18	7	-70	-70	-98	-14	-29	-61	-99	35	-86	-21	-102	-21	-102	-72	-65	0	-98	-14	-73	-70	-152	-78	925	5733	4069	-11373	-171	-5161	1268	-6175	6199	-3032	711	-8181	-2177	-3340	2227	-11200	-952
0.255000	-25	43	87	-58	-111	-32	10	-15	-15	8	-72	-64	-97	-13	-28	-59	-96	38	-83	-34	-105	-23	-101	-66	-58	3	-98	-11	-70	-66	-148	-74	1529	5963	4125	-11867	-218	-5987	1407	-6211	5418	-3691	1268	-7980	-1913	-3574	2400	-11002	-1684
0.255833	-19	42	89	-56	-104	-32	9	-14	-16	6	-70	-64	-109	-16	-46	-58	-98	38	-80	-31	-104	-21	-98	-67	-61	2	-98	-13	-74	-73	-147	-73	1911	6178	4179	-12393	-324	-6842	1553	-6235	3826	-4365	1815	-7725	-1624	-3830	2538	-10796	-2625
0.256667	-21	41	86	-61	-108	-33	12	-14	-18	5	-74	-63	-97	-16	-30	-58	-102	34	-87	-36	-110	-25	-100	-70	-63	0	-101	-15	-76	-72	-151	-79	2372	6374	4230	-12948	-443	-7708	1704	-6251	2283	-5041	2350	-7378	-1538	-4097	2641	-10585	-3851
0.257500	-22	43	86	-61	-87	-35	9	-15	-21	2	-76	-67	-96	-16	-28	-59	-98	38	-83	-32	-105	-21	-97	-67	-61	0	-105	-14	-69	-66	-147	-78	3806	6561	4292	-13510	-544	-8545	1866	-6253	229	-5711	2853	-7056	-498	-4369	2708	-10357	-3857
0.258333	-26	42	84	-58	-111	-34	11	-13	-18	8	-70	-65	-98	-15	-27	-58	-99	35	-84	-33	-92	-21	-96	-69	-63	1	-98	-15	-72	-68	-147	-77	7130	6727	4355	-14095	-596	-9343	2021	-6263	-1862	-6362	3296	-6677	947	-4651	2726	-10137	-3696
0.259167	-24	44	87	-58	-107	-29	13	-15	-10	8	-72	-63	-97	-15	-24	-56	-101	36	-83	-32	-107	-19	-98	-70	-64	0	-99	-13	-73	-69	-145	-77	9907	6887	4429	-14691	-391	-10050	2158	-6284	-1301	-6979	3682	-6298	-32	-4941	2694	-9927	-4743
0.260000	-27	43	87	-59	-110	-29	13	-13	-21	7	-73	-63	-96	-14	-30	-62	-102	35	-84	-33	-104	-22	-96	-72	-88	-1	-99	-12	-75	-66	-149	-81	6769	7032	4513	-15303	1	-10675	2274	-6315	-3410	-7563	3974	-5953	1304	-5238	2613	-9729	-8465
0.260833	-25	41	86	-58	-112	-34	11	-13	-22	5	-72	-63	-97	-16	-29	-60	-102	35	-86	-32	-105	-23	-98	-72	-65	0	-100	-11	-74	-69	-150	-77	896	7168	4608	-15913	432	-11169	2358	-6378	-3782	-8091	4164	-5592	2504	-5542	2457	-9542	-10967
0.261667	-4	42	88	-57	-107	-30	16	-12	-19	8	-72	-62	-96	-15	-30	-59	-105	37	-84	-30	-104	-19	-95	-67	-63	0	-119	-12	-74	-69	-150	-73	-1581	7295	4713	-16522	871	-11516	2402	-6468	-3994	-8560	4238	-5300	2838	-5856	2252	-9369	-10695
0.262500	-22	47	90	-75	-111	-34	12	-13	-18	8	-72	-64	-87	-15	-29	-58	-98	36	-83	-32	-107	-22	-99	-68	-58	3	-98	-9	-72	-69	-149	-75	-3028	7423	4831	-17119	1199	-11714	2388	-6609	-4232	-8958	4186	-5076	3143	-6164	1989	-9221	-7415
0.263333	-23	44	88	-57	-105	-30	15	-13	-15	6	-73	-73	-94	-15	-26	-57	-98	36	-83	-29	-92	-19	-103	-68	-62	1	-100	-11	-72	-66	-146	-75	-4466	7530	4960	-17699	1463	-11750	2317	-6797	-4382	-9293	3995	-4933	3999	-6472	1669	-9091	-727
0.264167	-22	43	90	-60	-105	-31	13	-13	-17	7	-68	-68	-97	-16	-27	-62	-100	34	-83	-33	-102	-23	-98	-72	-60	0	-97	-10	-73	-69	-146	-75	-4580	7645	5096	-18256	1732	-11630	2179	-7041	-3743	-9515	3669	-4882	3571	-6767	1302	-8981	7481
0.265000	-22	41	86	-60	-110	-34	9	-18	-22	3	-74	-68	-98	-23	-32	-63	-100	32	-90	-35	-110	-26	-100	-75	-67	-6	-103	-16	-77	-73	-151	-80	-4798	7751	5238	-18782	1975	-11367	1974	-7352	-4227	-9656	3199	-4928	4187	-7054	895	-8884	14684
0.265833	-30	35	81	-65	-115	-38	9	-19	-21	3	-77	-72	-97	-19	-35	-40	-105	28	-88	-35	-108	-23	-101	-74	-63	-3	-101	-17	-74	-70	-148	-79	-6749	7864	5380	-19257	1971	-10966	1705	-7724	-3859	-9691	2610	-5070	5081	-7303	456	-8789	20234
0.266667	-31	40	86	-62	-113	-34	11	-16	-19	4	-69	-67	-96	-17	-31	-60	-101	30	-88	-35	-105	-22	-99	-74	-65	-3	-103	-13	-74	-70	-147	-77	-7480	7982	5534	-19673	1751	-10456	1374	-8151	-4100	-9625	1902	-5331	4804	-7522	3	-8684	26341
0.267500	-24	42	86	-49	-108	-34	13	-15	-18	9	-74	-65	-98	-19	-31	-63	-99	33	-87	-34	-107	-22	-100	-73	-63	-5	-110	-13	-74	-69	-149	-77	-5793	8103	5687	-20035	1396	-9863	993	-8643	-3966	-9449	1090	-5662	4052	-7697	-452	-8610	28640
0.268333	-26	40	88	-60	-109	-36	11	-17	-21	3	-72	-64	-98	-17	-25	-59	-102	33	-83	-31	-107	-25	-100	-73	-63	16	-98	-13	-73	-70	-145	-74	-1116	8237	5834	-20332	1129	-9220	562	-9205	-3502	-9172	194	-6102	3638	-7820	-901	-8517	26180
0.269167	-25	39	93	-59	-108	-33	12	-14	-19	4	-74	-64	-81	-18	-32	-61	-103	34	-85	-32	-107	-22	-99	-72	-61	-3	-97	-13	-73	-72	-147	-79	5345	8377	5976	-20565	857	-8551	101	-9821	-3439	-8798	-755	-6617	2977	-7897	-1332	-8428	19669
0.270000	-29	41	86	-60	-110	-35	9	-15	-17	5	-75	-64	-96	-16	-31	-58	-101	35	-86	-33	-104	-24	-102	-73	-62	-1	-99	-14	-70	-69	-147	-75	8955	8532	6110	-20732	580	-7900	-387	-10485	-2867	-8347	-1736	-7198	2157	-7913	-1733	-8342	10357
0.270833	-22	40	87	-60	-108	-33	-3	-16	-16	4	-75	-68	-96	-16	-29	-58	-99	35	-85	-33	-104	-21	-101	-70	-63	-1	-101	-16	-74	-70	-148	-75	6403	8698	6239	-20847	350	-7289	-869	-11197	-2458	-7813	-2726	-7833	1877	-7879	-2094	-8266	2381
0.271667	-25	33	88	-62	-107	-32	9	-18	-17	4	-73	-65	-95	-17	-34	-61	-101	35	-85	-34	-105	-21	-102	-69	-62	-3	-101	-13	-72	-70	-148	-75	-768	8875	6361	-20898	86	-6745	-1340	-11951	-2823	-7227	-3696	-8510	2385	-7796	-2416	-8212	-2396
0.272500	-24	41	85	-62	-109	-39	9	-30	-18	0	-77	-69	-97	-18	-31	-61	-100	32	-86	-35	-105	-25	-103	-75	-65	-4	-102	-16	-75	-58	-148	-77	-7521	9071	6474	-20914	-126	-6299	-1788	-12745	-840	-6602	-4635	-9199	1571	-7671	-2697	-8192	-4357
0.273333	-29	38	81	-64	-112	-38	8	-19	-21	1	-77	-70	-120	-21	-30	-66	-104	29	-91	-41	-108	-27	-107	-76	-61	-8	-105	-17	-78	-77	-149	-79	-10176	9275	6583	-20889	-289	-5966	-2206	-13566	-701	-5961	-5498	-9885	3448	-7522	-2930	-8211	-6096
0.274167	-30	37	79	-66	-116	-15	5	-23	-27	-4	-79	-69	-100	-21	-31	-63	-104	28	-88	-42	-108	-25	-103	-74	-66	-6	-103	-15	-75	-58	-147	-75	-11650	9520	6694	-20844	-494	-5750	-2565	-14389	-787	-5329	-6275	-10544	6064	-7356	-3115	-8277	-5952
0.275000	-28	41	84	-62	-88	-33	8	-16	-18	3	-77	-64	-97	-19	-29	-62	-104	37	-86	-36	-109	-24	-101	-72	-62	-6	-101	-13	-73	-73	-148	-77	-11409	9747	6802	-20798	-610	-5666	-2870	-15205	253	-4726	-6951	-11160	6306	-7199	-3269	-8413	-2261
0.275833	-25	42	84	-66	-110	-36	8	18	-14	6	-76	-65	-96	-14	-29	-56	-100	37	-84	-35	-105	-24	-100	-73	-63	-1	-102	-14	-74	-65	-144	-73	-7710	10002	6905	-20764	-671	-5712	-3123	-16007	397	-4192	-7515	-11714	6745	-7072	-3395	-8613	1267
0.276667	-24	42	85	-59	-109	-34	10	-17	-15	5	-75	-66	-92	-17	-30	-61	-100	33	-82	-32	-98	-22	-101	-73	-61	-1	-101	-15	-75	-70	-147	-76	-4779	10269	7003	-20747	-596	-5890	-3317	-16768	406	-3747	-7967	-12188	6529	-6994	-3514	-8892	4829
0.277500	-24	41	86	-59	-110	-38	16	19	-17	4	-73	-65	-97	-16	-27	-59	-99	37	-83	-33	-103	-25	-101	-69	-62	0	-107	-14	-69	-74	-145	-74	-3784	10546	7102	-20764	-515	-6137	-3451	-17475	1095	-3412	-8305	-12566	4466	-6990	-3611	-9233	6722
0.278333	-21	42	85	-59	-108	-33	11	-14	-12	6	-75	-63	-94	-14	-27	-13	-98	34	-82	-33	-107	-22	-98	-70	-62	0	-102	-15	-72	-74	-145	-74	-3330	10828	7197	-20830	-670	-6480	-3537	-18100	840	-3216	-8531	-12825	3703	-7078	-3724	-9652	5412
0.279167	-23	43	85	-62	-105	-33	5	-15	-15	7	-74	-63	-95	-15	-27	-57	-98	35	-84	-34	-103	-22	-98	-67	-62	0	-100	-12	-74	-72	-144	-74	-3282	11117	7292	-20942	-627	-6893	-3580	-18641	1067	-3175	-8653	-12963	3421	-7277	-3854	-10111	876
0.280000	-25	42	85	-58	-105	-33	11	-15	-17	6	-75	-61	-93	-15	-27	-41	-95	36	-83	-33	-101	-22	-107	-68	-61	-3	-101	-12	-74	-70	-147	-74	-1164	11420	7366	-21111	-507	-7321	-3598	-19062	964	-3300	-8684	-12965	2314	-7592	-4017	-10626	-1442
0.280833	-26	38	84	-60	-109	-31	16	-14	-18	5	-74	-50	-94	-13	-24	-59	-99	36	-85	-30	-101	-21	-96	-68	-62	0	-99	-11	-73	-70	-145	-76	2031	11711	7436	-21334	-617	-7769	-3595	-19358	920	-3596	-8641	-12842	1404	-8040	-4229	-11164	-3274
0.281667	-25	44	86	-57	-110	-32	15	-16	-19	5	-72	-63	-98	-14	-18	-61	-99	36	-74	-32	-107	-23	-100	-72	-63	0	-101	-11	-74	-70	-148	-76	2602	12006	7496	-21612	-677	-8207	-3584	-19497	1350	-4077	-8552	-12594	755	-8615	-4499	-11714	-5340
0.282500	-24	42	85	-60	-110	-32	10	-17	-23	34	-72	-63	-96	-15	-31	-59	-100	37	-82	-31	-105	-22	-97	-65	-61	2	-99	-7	-74	-73	-146	-76	2576	12295	7544	-21937	-724	-8609	-3612	-19490	1265	-4718	-8430	-12224	-203	-9298	-4832	-12246	-6449
0.283333	-25	43	87	-57	-108	-33	11	-13	-17	10	-73	-62	-94	-36	-25	-57	-98	36	-80	-30	-102	-23	-103	-66	-61	3	-97	-8	-76	-70	-147	-72	3147	12567	7566	-22298	-677	-8968	-3664	-19337	1531	-5518	-8313	-11770	-916	-10070	-5238	-12749	-6985
0.284167	-22	44	87	-57	-111	-33	17	-13	-17	7	-69	-61	-96	-10	-28	-59	-98	37	-81	-29	-107	-18	-97	-66	-62	3	-98	-10	-72	-69	-148	-75	3672	12830	7563	-22696	-810	-9279	-3762	-19020	1384	-6456	-8223	-11253	-1328	-10918	-5742	-13206	-6622
0.285000	-25	40	88	-58	-115	-33	12	-11	-18	8	-72	-64	-99	-11	-26	-57	-96	37	-84	-31	-107	-23	-100	-67	-62	0	-100	-3	-76	-74	-148	-75	3156	13067	7537	-23113	-799	-9532	-3926	-18564	679	-7503	-8188	-10700	-1406	-11795	-6330	-13600	-5873
0.285833	-26	42	85	-66	-110	-31	12	-16	-21	8	-73	-66	-99	-13	-29	-56	-99	35	-83	-34	-103	-22	-97	-69	-64	0	-100	-11	-76	-70	-149	-74	1931	13284	7492	-23525	-654	-9722	-4142	-17975	1855	-8623	-8223	-10151	-2765	-12692	-7014	-13912	-4475
0.286667	-27	40	86	-59	-111	-29	16	-17	-16	6	-70	-64	-86	-10	-27	-61	-98	34	-84	-32	-104	-21	-97	-66	-62	1	-99	-8	-75	-72	-148	-78	2002	13479	7415	-23936	-596	-9868	-4488	-17278	2319	-9754	-8358	-9642	-3652	-13548	-7793	-14139	-4268
0.287500	-27	38	88	-56	-108	-32	15	-14	-19	8	-74	-63	-95	-11	-28	-57	-102	35	-83	-30	-105	-19	-96	-58	-65	1	-99	-10	-74	-70	-145	-80	2344	13641	7313	-24326	-542	-9971	-4906	-16489	1193	-10963	-8613	-9188	-2726	-14329	-8664	-14273	-6171
0.288333	-31	40	87	-56	-110	-29	15	-14	-16	10	-72	-62	-91	-7	-28	-59	-102	35	-83	-27	-104	-18	-96	-66	-62	3	-97	-9	-70	-68	-147	-73	1968	13778	7177	-24686	-612	-10042	-5423	-15634	1967	-12103	-8988	-8840	-3371	-15008	-9630	-14309	-5702
0.289167	-22	40	89	-55	-109	-30	12	-7	-18	5	-72	-73	-96	-10	-26	-56	-100	36	-84	-32	-101	-19	-98	-69	-65	1	-98	-10	-74	-68	-146	-75	1714	13884	7006	-25014	-565	-10093	-6049	-14767	1210	-13175	-9498	-8635	-3747	-15548	-10676	-14253	-4275
0.290000	-26	41	88	-57	-110	-30	10	-14	-19	4	-70	-66	-99	-14	-31	-61	-100	35	-85	-32	-109	-22	-99	-69	-63	-17	-100	-11	-75	-70	-151	-79	1887	13959	6794	-25296	-393	-10135	-6774	-13880	1079	-14132	-10148	-8576	-3785	-15938	-11804	-14116	-1607
0.290833	-27	41	85	-60	-114	-38	6	-16	-24	2	-74	-50	-99	-12	-29	-58	-103	34	-87	-34	-109	-23	-100	-69	-61	1	-96	-8	-72	-68	-144	-74	2324	14010	6549	-25528	-327	-10154	-7589	-13045	1395	-14933	-10916	-8682	-4166	-16139	-12996	-13882	-240
0.291667	-25	38	87	-57	-110	-32	11	-14	-18	5	-72	-65	-98	-11	-31	-60	-99	35	-84	-31	-108	-19	-85	-68	-64	2	-98	-12	-74	-73	-149	-77	2577	14036	6254	-25713	-275	-10212	-8500	-12286	1131	-15553	-11812	-8973	-4007	-16167	-14249	-13576	-212
0.292500	-26	43	85	-60	-113	-34	11	-19	-21	4	-73	-67	-98	-13	-30	-60	-101	34	-86	-33	-107	-23	-99	-72	-67	0	-101	-13	-75	-72	-150	-79	2520	14036	5908	-25849	-552	-10257	-9496	-11633	760	-15965	-12813	-9433	-2847	-16013	-15536	-13221	-3184
0.293333	-26	39	86	-58	-111	-34	9	-21	-21	3	-72	-68	-98	-17	-32	-60	-102	34	-83	-34	-109	-23	-101	-69	-65	-3	-103	-14	-76	-73	-152	-78	2051	14009	5512	-25945	-610	-10307	-10544	-11106	778	-16144	-13900	-10053	-2902	-15694	-16840	-12809	-3102
0.294167	-23	38	87	-60	-111	-26	9	-15	-17	-21	-73	-66	-95	-17	-31	-58	-102	32	-86	-33	-105	-26	-99	-69	-62	-3	-98	-12	-75	-72	-153	-77	2402	13959	5053	-26000	-543	-10347	-11693	-10772	226	-16073	-15043	-10808	-3468	-15220	-18147	-12366	-944
0.295000	-24	42	87	-58	-109	-32	12	-15	-19	5	-73	-64	-95	-13	-27	-56	-99	36	-83	-30	-104	-19	-96	-67	-64	-1	-98	-10	-68	-67	-144	-73	3509	13874	4526	-26023	-515	-10370	-12866	-10539	304	-15755	-16224	-11672	-3684	-14627	-19438	-11900	125
0.295833	-26	44	88	-55	-105	-32	13	-11	-17	8	-70	-65	-95	-13	-27	-57	-102	33	-82	-32	-104	-21	-95	-66	-62	2	-96	-10	-72	-68	-144	-74	4382	13733	3926	-26027	-509	-10377	-14068	-10517	-147	-15198	-17410	-12607	-3320	-13939	-20706	-11431	712
0.296667	-21	43	88	-57	-108	-31	13	-14	-23	5	-72	-64	-94	-14	-28	-64	-100	34	-81	-31	-104	-22	-97	-68	-59	-1	-98	-9	-70	-68	-144	-73	4573	13526	3237	-26033	-594	-10349	-15283	-10672	-324	-14421	-18580	-13589	-3026	-13194	-21921	-10968	673
0.297500	-25	44	89	-57	-109	-30	3	-13	-18	2	-70	-66	-95	-15	-30	-60	-99	34	-82	-30	-104	-21	-95	-66	-53	0	-97	-8	-73	-70	-148	-76	3804	13228	2453	-26041	-460	-10269	-16504	-10994	-550	-13429	-19715	-14561	-2875	-12431	-23050	-10534	955
0.298333	-26	43	89	-58	-110	-32	9	-14	-22	5	-73	-66	-83	-16	-28	-58	-103	37	-85	-33	-104	-32	-100	-72	-66	-3	-99	-10	-74	-70	-147	-77	2556	12809	1588	-26069	-372	-10132	-17719	-11476	-1235	-12279	-20784	-15479	-1996	-11684	-24090	-10137	1482
0.299167	-28	42	86	-58	-110	-34	10	-14	-21	3	-74	-75	-100	-18	-30	-62	-101	35	-86	-33	-103	-22	-99	-67	-61	0	-98	-11	-74	-72	-144	-74	2757	12250	611	-26129	120	-9909	-18895	-12078	-893	-10997	-21757	-16308	-1904	-10981	-25016	-9778	3056
0.300000	-25	41	88	-59	-111	-34	9	-15	-16	5	-70	-66	-97	-15	-27	-57	-91	35	-83	-33	-104	-23	-98	-69	-65	0	-99	-12	-73	-69	-147	-73	3934	11523	-479	-26228	943	-9606	-20027	-12787	140	-9625	-22624	-17011	-2464	-10348	-25814	-9479	4410
0.300833	-23	40	86	-59	-111	-34	12	-16	-18	4	-72	-70	-97	-14	-29	-59	-100	35	-84	-34	-103	-22	-98	-69	-66	-5	-100	-11	-74	-69	-146	-72	4734	10621	-1647	-26376	1043	-9221	-21088	-13563	-1578	-8222	-23369	-17561	-762	-9811	-26474	-9247	2285
0.301667	-27	40	86	-58	-110	-34	13	-14	-19	7	-72	-67	-96	-17	-27	-59	-103	33	-84	-34	-127	-22	-97	-69	-63	-1	-101	-10	-73	-66	-145	-70	4436	9553	-2887	-26571	1181	-8758	-22069	-14376	-803	-6830	-23984	-17926	-704	-9383	-26973	-9093	1958
0.302500	-24	42	88	-58	-104	-33	13	-16	-19	3	-72	-64	-95	-15	-28	-59	-99	34	-83	-31	-105	-21	-104	-70	-63	-3	-101	-11	-70	-68	-145	-69	3871	8340	-4164	-26822	1262	-8227	-22954	-15196	-1371	-5499	-24461	-18097	-258	-9080	-27306	-9020	1728
0.303333	-23	42	90	-58	-107	-34	16	-13	-17	6	-65	-47	-94	-18	-27	-59	-102	33	-81	-30	-104	-17	-98	-68	-62	0	-98	-11	-73	-72	-143	-73	3267	7023	-5449	-27116	966	-7649	-23730	-15988	-1253	-4270	-24801	-18069	275	-8885	-27468	-9036	1976
0.304167	-21	35	92	-56	-107	-28	15	-16	-13	6	-70	-63	-139	-14	-25	-58	-97	36	-80	-29	-100	-22	-98	-73	-40	1	-98	-11	-69	-67	-144	-72	1828	5665	-6705	-27452	965	-7040	-24377	-16721	-1127	-3207	-24977	-17847	253	-8807	-27452	-9146	2533
0.305000	-21	41	85	-58	-107	-32	13	-13	-17	4	-75	-66	-96	-16	-31	-57	-99	33	-85	-30	-105	-22	-60	-69	-62	-17	-101	-12	-75	-69	-147	-74	704	4329	-7875	-27817	1044	-6440	-24873	-17365	-979	-2336	-25028	-17444	-496	-8851	-27264	-9348	3560
0.305833	-27	34	84	-62	-111	-11	11	-16	-22	1	-67	-65	-97	-17	-29	-61	-101	30	-87	-33	-108	-25	-103	-69	-66	0	-102	-12	-76	-58	-147	-74	401	3128	-8904	-28197	824	-5882	-25211	-17904	-1310	-1691	-24938	-16883	184	-8944	-26894	-9644	1230
0.306667	-30	38	82	-61	-113	-35	10	-17	-23	2	-78	-69	-101	-21	-33	-64	-108	32	-84	-36	-109	-24	-103	-72	-68	-6	-104	-15	-76	-73	-149	-79	-149	2144	-9746	-28570	645	-5400	-25382	-18320	-1018	-1298	-24724	-16180	312	-9124	-26355	-10038	251
0.307500	-32	36	82	-64	-116	-38	10	-18	-22	0	-79	-67	-100	-19	-32	-60	-103	32	-86	-33	-105	-24	-100	-70	-80	-4	-100	-11	-74	-70	-145	-75	-1169	1479	-10357	-28918	499	-5019	-25359	-18602	-1376	-1166	-24386	-15385	-231	-9350	-25658	-10517	1387
0.308333	-27	42	86	-60	-112	-36	10	-14	-18	0	-74	-64	-99	-23	-28	-59	-99	33	-84	-34	-108	-24	-100	-70	-64	-3	-101	-12	-78	-68	-145	-72	-987	1217	-10719	-29228	424	-4785	-25154	-18760	-695	-1315	-23946	-14543	-595	-9592	-24826	-11085	1049
0.309167	-24	40	85	-60	-109	-33	13	-14	-21	-19	-73	-66	-97	-17	-28	-60	-102	36	-86	-32	-104	-23	-102	-70	-64	-4	-102	-13	-75	-68	-147	-74	475	1424	-10828	-29498	419	-4724	-24760	-18791	-641	-1728	-23409	-13674	-436	-9896	-23876	-11724	320
0.310000	-26	41	86	-61	-109	-29	13	-16	-21	1	-73	-65	-93	-14	-27	-61	-102	35	-86	-32	-111	-19	-102	-70	-66	-1	-101	-12	-73	-69	-147	-74	813	2162	-10696	-29656	308	-4859	-24167	-18717	-459	-2402	-22793	-12836	-186	-10195	-22834	-12439	-822
0.310833	-26	43	86	-58	-110	-36	16	-14	-22	4	-76	-63	-97	-18	-27	-61	-100	33	-86	-33	-103	-19	-98	-58	-63	-3	-102	-17	-72	-68	-146	-75	217	3443	-10372	-29740	173	-5200	-23423	-18547	30	-3305	-22112	-12067	67	-10510	-21721	-13214	-1414
0.311667	-25	42	86	-59	-111	-33	11	-15	-16	3	-73	-64	-95	-17	-28	-57	-95	33	-82	-32	-107	-23	-100	-69	-65	-4	-101	-13	-73	-67	-146	-73	27	5245	-9911	-29724	-43	-5754	-22505	-18314	-104	-4424	-21375	-11397	612	-10840	-20570	-14031	-1556
0.312500	-28	40	86	-58	-111	-32	15	-13	-17	1	-75	-65	-99	-18	-30	-60	-101	33	-96	-31	-104	-21	-100	-69	-66	-3	-104	-12	-77	-72	-148	-77	-9	7538	-9404	-29600	-120	-6518	-21435	-18038	122	-5717	-20602	-10863	566	-11194	-19417	-14886	-1250
0.313333	-27	41	87	-60	-112	-34	15	-12	-22	3	-74	-64	-98	-15	-30	-59	-101	60	-83	-31	-104	-23	-103	-69	-65	-1	-103	-12	-76	-73	-147	-77	-13	10251	-8931	-29366	19	-7488	-20237	-17745	1846	-7153	-19803	-10489	-724	-11578	-18278	-15752	-564
0.314167	-25	41	87	-57	-109	-34	9	-13	-19	2	-73	-64	-100	-18	-27	-59	-101	34	-82	-31	-108	-19	-98	-69	-62	6	-101	-11	-74	-75	-142	-77	431	13286	-8577	-29013	-29	-8635	-18933	-17468	384	-8686	-18994	-10293	553	-12006	-17225	-16622	-3386
0.315000	-30	40	86	-58	-109	-30	9	-14	-18	3	-69	-58	-96	-14	-26	-57	-101	33	-83	-32	-108	-22	-101	-70	-65	0	-86	-11	-77	-72	-146	-75	1177	16541	-8430	-28566	-176	-9922	-17564	-17216	1602	-10276	-18192	-10282	523	-12494	-16233	-17489	-4770
0.315833	-29	53	84	-58	-111	-35	5	-12	-23	2	-79	-63	-96	-14	-30	-57	-100	36	-82	-29	-110	-21	-97	-70	-62	1	-98	-11	-70	-66	-145	-76	1195	19851	-8564	-28034	-276	-11326	-16152	-17066	1644	-11881	-17412	-10456	834	-13054	-15348	-18326	-5140
0.316667	-27	41	86	-59	-109	-31	11	-12	-14	7	-86	-66	-96	-12	-26	-55	-100	38	-81	-30	-103	-17	-97	-68	-58	0	-97	-10	-73	-70	-145	-76	842	23081	-8960	-27447	-482	-12798	-14745	-16976	1933	-13468	-16661	-10812	1148	-13691	-14595	-19126	-5333
0.317500	-24	44	88	-57	-109	-27	11	-13	-16	7	-69	-63	-91	-12	-25	-55	-96	36	-82	-31	-102	-19	-97	-70	-59	0	-97	-9	-67	-67	-153	-69	625	26089	-9678	-26832	-685	-14301	-13363	-16989	2157	-15012	-15964	-11334	1208	-14410	-13986	-19871	-5272
0.318333	-26	44	90	-56	-105	-28	16	-13	-9	9	-68	-62	-95	-11	-26	-56	-100	30	-81	-29	-102	-16	-97	-68	-62	1	-98	-9	-72	-69	-146	-78	381	28723	-10685	-26225	-809	-15790	-12040	-17108	2875	-16464	-15330	-11995	563	-15205	-13535	-20547	-4497
0.319167	-28	43	90	-57	-102	-30	12	-14	-17	7	-69	-62	-93	-12	-25	-56	-98	36	-81	-28	-101	-21	-97	-68	-62	1	-83	-9	-72	-68	-144	-76	161	30875	-11914	-25656	-1077	-17229	-10827	-17336	2296	-17797	-14781	-12773	1451	-16068	-13227	-21141	-6485
0.320000	-24	43	91	-55	-108	-28	13	-13	-17	6	-69	-65	-93	-12	-28	-56	-98	34	-82	-27	-100	-19	-97	-68	-61	0	-96	-10	-73	-70	-149	-75	-286	32438	-13302	-25166	-1295	-18572	-9737	-17667	2674	-18998	-14316	-13629	1869	-16988	-13072	-21652	-8028
0.320833	-23	44	91	-56	-103	-32	15	-12	-16	37	-66	-63	-93	-11	-25	-53	-97	35	-80	-29	-102	-32	-98	-66	-62	2	-97	-8	-70	-65	-144	-73	-742	32767	-14748	-24791	-1365	-19786	-8803	-18098	2410	-20049	-13958	-14538	1444	-17941	-13065	-22063	-6010
0.321667	-23	42	92	-55	-103	-29	18	-13	3	8	-66	-62	-94	-11	-22	-53	-99	37	-77	-27	-107	-18	-97	-64	-60	2	-97	-10	-73	-66	-146	-75	-1261	32767	-16151	-24555	-1517	-20844	-8061	-18610	2841	-20942	-13705	-15473	1058	-18912	-13189	-22373	-4979
0.322500	-26	43	90	-53	-108	-29	16	-11	-16	11	-67	-61	-97	-10	-25	-52	-99	36	-81	-27	-104	-16	-96	-68	-63	7	-95	-10	-73	-77	-144	-74	-1524	32767	-17422	-24485	-1377	-21729	-7498	-19191	3068	-21679	-13570	-16394	844	-19868	-13427	-22579	-4496
0.323333	-25	46	92	-57	-111	-30	15	-11	-21	8	-66	-64	-96	-17	-26	-53	-98	34	-57	-27	-109	-19	-99	-70	-64	2	-100	-12	-73	-66	-148	-77	-1689	31714	-18455	-24591	-1194	-22436	-7147	-19815	2743	-22264	-13554	-17274	567	-20785	-13758	-22683	-4465
0.324167	-26	41	89	-60	-103	-33	13	-12	-17	6	-70	-66	-96	-14	-25	-56	-100	34	-84	-28	-107	-19	-98	-67	-59	1	-69	-9	-70	-65	-146	-75	-1780	29701	-19197	-24879	-1068	-22958	-7002	-20456	2266	-22687	-13642	-18085	526	-21618	-14147	-22679	-4571
0.325000	-27	42	89	-61	-112	-33	12	-17	-18	5	-70	-64	-96	-14	2	-55	-72	36	-84	-31	-105	-21	-100	-72	-64	-3	-99	-12	-72	-67	-148	-78	-1848	26988	-19590	-25348	-644	-23306	-7072	-21101	1403	-22969	-13845	-18807	757	-22353	-14584	-22567	-4112
0.325833	-52	41	85	-59	-114	-31	12	-14	-21	24	-74	-64	-97	-14	-31	-59	-101	33	-84	-29	-104	-19	-97	-77	-64	0	-99	-14	-75	-67	-147	-80	-1895	23671	-19614	-25974	-478	-23480	-7338	-21697	483	-23118	-14147	-19426	880	-22967	-15041	-22380	-3281
0.326667	-25	45	88	-60	-113	-34	9	-15	-17	7	-68	-64	-92	-14	-24	-55	-99	36	-78	-32	-105	-22	-102	-70	-64	2	-99	-12	-73	-67	-153	-78	-2200	19853	-19283	-26738	-438	-23510	-7794	-22251	1523	-23153	-14541	-19937	-546	-23433	-15485	-22078	-1724
0.327500	-22	44	87	-60	-108	-31	12	-14	-16	5	-68	-63	-96	-16	-30	-57	-102	36	-81	-31	-105	-46	-99	-67	-62	1	-99	-12	-74	-67	-148	-77	-2283	15638	-18630	-27607	-206	-23416	-8410	-22722	-470	-23082	-15010	-20328	89	-23739	-15906	-21710	-2729
0.328333	-27	42	91	-60	-108	-32	15	-15	-39	7	-68	-63	-77	-13	-28	-51	-97	34	-82	-41	-105	-18	-100	-68	-62	2	-96	-11	-73	-66	-147	-77	-2091	11146	-17727	-28543	-74	-23221	-9185	-23110	-826	-22929	-15537	-20598	-228	-23872	-16278	-21269	-3504
0.329167	-23	43	91	-59	-108	-32	15	-12	-15	15	-67	-63	-95	-13	-29	-58	-98	35	-83	-29	-104	-21	-100	-68	-63	1	-98	-12	-85	-65	-147	-77	-2096	6489	-16639	-29510	115	-22948	-10077	-23394	-1245	-22712	-16103	-20759	-686	-23845	-16600	-20775	-2853
0.330000	-25	44	91	-62	-104	-29	15	-12	-13	6	-67	-64	-96	-14	-12	-56	-98	35	-84	-32	-103	-19	-97	-66	-61	2	-97	-12	-72	-67	-147	-75	-2166	1760	-15468	-30469	321	-22632	-11056	-23561	-1819	-22456	-16682	-20815	-722	-23676	-16863	-20228	-2180
0.330833	-24	41	89	-60	-104	-32	15	-10	-17	5	-72	-65	-95	-13	-30	-61	-96	36	-85	-31	-102	-19	-99	-70	-62	1	-99	-10	-74	-67	-148	-78	-2019	-2887	-14292	-31374	394	-22296	-12100	-23623	-1954	-22140	-17262	-20776	-642	-23353	-17064	-19632	-1308
0.331667	-25	38	89	-61	-110	-34	15	-14	-17	9	-73	-64	-96	-18	-31	-60	-103	32	-66	-33	-107	-21	-101	-72	-65	-3	-100	-13	-75	-70	-151	-80	-1887	-7333	-13243	-32104	724	-21960	-13172	-23568	-1382	-21828	-17818	-20652	-1704	-22930	-17207	-19055	353
0.332500	-29	38	82	-62	-112	-39	10	-17	-23	0	-77	-66	-99	-18	-33	-63	-102	29	-90	-36	-107	-24	-102	-72	-70	-5	-101	-14	-56	-70	-150	-78	-1608	-11475	-12358	-32490	1077	-21629	-14242	-23411	-2340	-21459	-18332	-20453	-1435	-22419	-17292	-18446	-17
0.333333	-28	37	85	-60	-111	-34	9	-28	-23	3	-73	-66	-98	-19	-32	-64	-93	33	-87	-36	-107	-24	-101	-72	-65	-1	-102	-14	-76	-70	-149	-84	-1561	-15278	-11716	-32629	838	-21321	-15295	-23161	-2261	-21105	-18769	-20196	-617	-21865	-17345	-17842	-1715
0.334167	-28	40	86	-63	-111	-34	9	9	-19	3	-72	-67	-94	-17	-30	-60	-100	34	-84	-33	-105	-23	-105	-73	-65	-3	-100	-13	-74	-72	-148	-82	-1494	-18706	-11347	-32714	658	-21048	-16292	-22828	-2714	-20749	-19131	-19899	-537	-21296	-17367	-17250	-9
0.335000	-24	41	87	-60	-109	-30	12	-13	-17	4	-70	-65	-97	-16	-30	-63	-99	35	-86	-25	-102	-23	-104	-69	-63	-1	-96	-11	-75	-72	-148	-78	-1248	-21740	-11280	-32727	793	-20803	-17203	-22435	-2478	-20399	-19403	-19563	-597	-20747	-17370	-16683	520
0.335833	-23	43	87	-61	-90	-31	10	-12	-19	5	-72	-64	-97	-16	-28	-59	-100	34	-85	-32	-107	-24	-102	-77	-61	0	-97	-14	-73	-69	-147	-75	-1111	-24340	-11514	-32753	796	-20595	-18021	-22010	-2233	-20064	-19576	-19211	-236	-20248	-17382	-16150	604
0.336667	-25	41	86	-57	-111	-30	12	-15	-16	6	-68	-68	-99	-16	-31	-62	-91	35	-84	-34	-103	-24	-98	-72	-62	-1	-97	-14	-74	-73	-149	-75	-1050	-26504	-12010	-32742	710	-20415	-18726	-21559	-2300	-19739	-19647	-18834	0	-19829	-17402	-15662	781
0.337500	-25	42	87	-61	-87	-34	13	-13	-16	4	-70	-67	-96	-15	-30	-60	-97	34	-85	-34	-104	-23	-99	-69	-63	0	-100	-15	-73	-70	-146	-74	-745	-28245	-12722	-32753	688	-20255	-19289	-21121	-1871	-19434	-19611	-18450	63	-19512	-17451	-15227	342
0.338333	-25	43	86	-61	-109	-31	15	-10	-17	2	-72	-66	-97	-15	-28	-59	-95	33	-85	-34	-101	-22	-97	-68	-61	-1	-103	-15	-72	-68	-145	-77	-551	-29591	-13583	-32752	621	-20112	-19717	-20690	-1959	-19150	-19474	-18062	692	-19312	-17525	-14858	120
0.339167	-40	41	82	-59	-108	-32	11	-9	-19	3	-73	-67	-97	-16	-28	-61	-102	30	-87	-34	-103	-25	-104	-72	-64	-4	-100	-15	-72	-70	-147	-75	-620	-30572	-14521	-32740	576	-19979	-20001	-20307	-2539	-18886	-19250	-17674	1756	-19238	-17635	-14559	384
0.340000	-26	39	82	-61	-110	-33	10	-18	-17	2	-76	-69	-97	-21	-33	-56	-102	33	-87	-38	-108	-28	-101	-74	-66	-8	-103	-17	-75	-75	-154	-78	-704	-31231	-15460	-32760	486	-19852	-20135	-19974	-776	-18658	-18946	-17287	752	-19295	-17783	-14323	1654
0.340833	-28	35	81	-44	-114	-61	7	-18	-22	0	-77	-69	-97	-18	-33	-63	-102	30	-87	-33	-103	-25	-93	-70	-61	-4	-101	-14	-72	-74	-148	-76	-698	-31610	-16311	-32737	379	-19715	-20116	-19699	-1022	-18446	-18572	-16897	689	-19465	-17955	-14165	877
0.341667	-26	40	86	-60	-108	-33	13	-18	-21	28	-73	-66	-93	-16	-33	-59	-100	35	-82	-33	-104	-23	-100	-73	-61	-6	-101	-12	-72	-73	-135	-76	-481	-31740	-17018	-32755	265	-19575	-19958	-19522	-1345	-18274	-18150	-16513	905	-19754	-18148	-14079	-538
0.342500	-27	43	86	-59	-107	-31	10	-14	-11	3	-73	-65	-97	-15	-31	-62	-93	36	-87	-33	-103	-26	-98	-72	-60	0	-101	-12	-74	-75	-148	-75	-141	-31667	-17511	-32740	190	-19428	-19658	-19363	-615	-18135	-17697	-16145	435	-20141	-18347	-14077	508
0.343333	-26	41	88	-57	-107	-32	11	-18	-19	3	-70	-65	-96	-14	-28	-60	-96	34	-85	-33	-103	-23	-99	-72	-60	-3	-100	-12	-72	-70	-147	-69	-223	-31409	-17755	-32724	80	-19269	-19230	-19311	-821	-18038	-17220	-15775	334	-20605	-18534	-14149	1469
0.344167	-23	72	88	-56	-109	-34	12	-15	-14	5	-70	-65	-96	-17	-31	-61	-98	35	-86	-32	-102	-24	-99	-67	-62	0	-98	-9	-72	-74	-151	-75	-543	-30991	-17710	-32577	-26	-19107	-18683	-19329	-780	-17978	-16749	-15424	239	-21132	-18698	-14306	2794
0.345000	-26	40	86	-59	-113	-34	10	-16	-22	4	-70	-68	-98	-16	-31	-60	-101	37	-87	-36	-109	-26	-101	-74	-64	-4	-101	-13	-75	-75	-149	-75	-641	-30424	-17378	-32434	5	-18943	-18036	-19416	9	-17967	-16288	-15097	-762	-21695	-18812	-14517	4531
0.345833	-26	30	84	-60	-111	-35	12	-17	-21	1	-73	-63	-98	-17	-32	-60	-103	30	-87	-64	-107	-23	-100	-74	-67	-5	-102	-14	-63	-74	-151	-75	-843	-29716	-16768	-32306	88	-18778	-17294	-19561	-211	-18003	-15856	-14795	-666	-22291	-18864	-14808	4756
0.346667	-26	37	86	-46	-109	-35	13	-8	-24	3	-72	-65	-98	-15	-26	-62	-103	35	-85	-34	-109	-24	-100	-73	-66	-1	-100	-13	-75	-70	-146	-75	-1091	-28864	-15914	-32216	-55	-18625	-16486	-19755	-80	-18088	-15453	-14516	437	-22884	-18825	-15150	1983
0.347500	-29	34	85	-58	-109	-33	13	-17	-22	3	-74	-65	-97	-15	-32	-62	-102	37	-85	-34	-108	-24	-101	-72	-63	-3	-100	-13	-53	-70	-149	-72	-593	-27877	-14855	-32140	-240	-18492	-15597	-19991	-151	-18227	-15091	-14291	682	-23472	-18679	-15543	2945
0.348333	-26	40	84	-58	-112	-33	9	-15	-21	3	-74	-65	-97	-16	22	-59	-103	33	-88	-31	-107	-24	-101	-70	-63	-3	-99	-13	-76	-72	-147	-76	-171	-26755	-13662	-32100	-235	-18383	-14663	-20262	-184	-18417	-14772	-14090	360	-24038	-18445	-15989	4315
0.349167	-26	41	84	-59	-112	-38	7	-18	-19	2	-74	-67	-98	-16	-31	-60	-102	35	-86	-34	-108	-24	-100	-73	-67	-4	-101	-11	-73	-66	-146	-72	-131	-25482	-12377	-32070	-351	-18303	-13694	-20552	227	-18659	-14497	-13978	440	-24576	-18081	-16459	4646
0.350000	-23	40	87	-60	-110	-33	11	-14	-19	5	-75	-68	-96	-15	-32	-61	-99	37	-85	-35	-103	-22	-99	-69	-64	1	-100	-11	-76	-69	-146	-74	22	-24064	-11089	-32042	-392	-18272	-12708	-20849	-77	-18944	-14262	-13912	799	-25085	-17603	-16959	4998
0.350833	-23	42	88	-61	-107	-44	16	-15	-21	7	-72	-61	-95	-13	-29	-58	-98	37	-86	-29	-108	-21	-101	-72	-63	-1	-101	-11	-87	-68	-146	-73	143	-22516	-9865	-32003	-325	-18288	-11720	-21153	37	-19312	-14067	-13910	1152	-25571	-17007	-17488	4446
0.351667	-27	42	88	-61	-109	-33	12	-12	-17	5	-75	-66	-98	-12	-32	-60	-99	36	-86	-30	-105	-22	-98	-68	-64	0	-101	-11	-75	-72	-135	-76	149	-20847	-8785	-31938	-369	-18361	-10741	-21452	-49	-19721	-13895	-13980	1388	-26033	-16317	-17979	3557
0.352500	-24	43	88	-60	-115	-34	10	-16	-17	3	-74	-66	-97	-18	-31	-60	-95	32	-86	-32	-105	-23	-99	-69	-63	-1	-101	-10	-75	-69	-147	-74	306	-19066	-7894	-31838	-395	-18496	-9781	-21738	-861	-20193	-13739	-14122	1707	-26472	-15530	-18472	2863
0.353333	-22	38	88	-59	-117	-32	12	-19	-19	2	-74	-67	-97	-16	-33	-60	-110	35	-86	-33	-105	-21	-100	-69	-64	-3	-100	-12	-78	-72	-148	-76	268	-17195	-7252	-31691	-403	-18698	-8841	-22011	262	-20715	-13591	-14336	403	-26901	-14680	-18945	3167
0.354167	-29	40	87	-44	-112	-32	11	-15	-24	6	-74	-65	-96	-17	-32	-60	-99	36	-87	-35	-109	-22	-99	-69	-63	41	-97	-11	-75	-56	-149	-75	354	-15256	-6896	-31492	-240	-18976	-7950	-22268	553	-21286	-13436	-14618	-648	-27322	-13780	-19380	2235
0.355000	-26	42	88	-59	-109	-31	11	-14	-18	5	-73	-66	-95	-15	-29	-62	-96	36	-84	-32	-104	-27	-99	-67	-62	0	-99	-12	-70	-64	-147	-74	834	-13270	-6850	-31229	-321	-19319	-7107	-22507	-942	-21911	-13264	-14967	-317	-27741	-12860	-19772	-776
0.355833	-25	41	87	-57	-108	-38	13	-13	-16	4	-73	-62	-95	-15	-30	-58	-100	36	-85	-27	-102	-23	-98	-67	-59	4	-101	-10	-85	-73	-144	-75	1033	-11285	-7128	-30920	-492	-19738	-6323	-22730	-329	-22586	-13069	-15371	-1403	-28171	-11930	-20117	-991
0.356667	-24	42	86	-60	-109	-32	12	-14	-21	2	-78	-65	-97	-21	-30	-60	-101	35	-87	-34	-102	-23	-96	-70	-64	-5	-104	-10	-75	-74	-146	-76	920	-9328	-7722	-30561	-478	-20238	-5606	-22937	-927	-23308	-12845	-15833	-1840	-28617	-11036	-20402	-1350
0.357500	-33	38	84	-62	-111	-34	10	-17	-16	3	-77	-66	-97	-18	-31	-62	-105	27	-83	-34	-103	-22	-99	-69	-62	0	-99	-11	-63	-70	-145	-74	1015	-7424	-8600	-30161	-394	-20792	-4951	-23128	-828	-24065	-12562	-16323	-1962	-29067	-10187	-20621	-1547
0.358333	-25	40	86	-58	-110	-32	13	-17	-18	1	-75	-64	-95	-17	-21	-59	-97	35	-87	-32	-102	-21	-98	-70	-62	-3	-103	-12	-70	-70	-148	-76	1167	-5609	-9740	-29738	-236	-21431	-4358	-23321	-407	-24840	-12236	-16849	-2656	-29532	-9401	-20775	-1474
0.359167	-25	42	86	-60	-77	-33	11	-15	-17	4	-74	-65	-97	-16	-29	-64	-101	33	-86	-35	-117	-21	-100	-69	-62	0	-102	-13	-78	-72	-150	-79	1060	-3905	-11097	-29301	-82	-22135	-3837	-23490	-627	-25651	-11855	-17386	-2549	-30003	-8694	-20858	-1301
0.360000	-25	43	84	-59	-110	-30	11	-14	-17	4	-75	-65	-97	-15	-26	-59	-101	32	-88	-32	-107	-24	-100	-70	-62	-3	-104	-15	-75	-74	-147	-76	968	-2329	-12625	-28880	-91	-22893	-3377	-23659	-778	-26468	-11414	-17928	-1054	-30472	-8089	-20878	-4087
0.360833	3	45	86	-56	-111	-30	13	-12	-17	2	-74	-63	-97	-15	-31	-59	-98	35	-84	-30	-102	-23	-98	-68	-61	0	-102	-13	-76	-72	-148	-73	913	-897	-14259	-28482	-125	-23702	-2978	-23823	-528	-27278	-10917	-18452	-687	-30942	-7569	-20828	-3620
0.361667	-24	43	88	-59	-108	-33	16	-13	-17	1	-73	-65	-94	-13	-28	-63	-101	30	-86	-32	-110	-22	-99	-69	-64	-1	-102	-11	-104	-70	-148	-74	975	371	-15948	-28137	-185	-24553	-2639	-23990	-681	-28081	-10363	-18983	-732	-31393	-7154	-20724	-1436
0.362500	-21	42	90	-58	-110	-31	15	-12	-18	4	-72	-63	-96	-14	-36	-59	-101	32	-84	-32	-103	-21	-98	-68	-62	0	-101	-13	-70	-70	-146	-75	993	1480	-17641	-27861	-76	-25430	-2343	-24164	68	-28857	-9757	-19469	-748	-31823	-6831	-20564	-540
0.363333	-7	44	88	-56	-107	-31	22	-12	-15	7	-69	-62	-93	-12	-29	-59	-98	33	-83	-33	-101	-19	-96	-68	-58	2	-97	-12	-64	-70	-147	-76	1164	2420	-19281	-27665	-82	-26331	-2098	-24327	9	-29599	-9108	-19911	-513	-32222	-6605	-20357	483
0.364167	-23	43	86	-55	-107	-31	16	-13	-18	6	-70	-65	-91	-13	-28	-62	-97	34	-86	-34	-102	-21	-100	-72	-62	0	-101	-19	-70	-52	-149	-75	1345	3220	-20821	-27564	-86	-27246	-1895	-24498	312	-30293	-8430	-20314	266	-32517	-6455	-20122	1106
0.365000	-24	37	85	-59	-105	-33	12	-15	-18	3	-73	-68	-96	-16	-31	-64	-101	28	-92	-44	-107	-26	-105	-75	-61	-3	-101	-15	-74	-76	-154	-76	1228	3879	-22229	-27567	-129	-28161	-1719	-24676	581	-30927	-7723	-20647	1183	-32657	-6368	-19855	1846
0.365833	-26	37	84	-55	-114	-35	8	-18	-27	0	-78	-68	-97	-16	-32	-63	-103	29	-84	-34	-108	-24	-105	-74	-66	-4	-99	-19	-73	-77	-152	-78	1054	4430	-23467	-27660	-109	-29020	-1565	-24845	222	-31508	-7005	-20909	2420	-32696	-6329	-19566	2488
0.366667	-28	40	82	-53	-111	-36	11	-15	-21	6	-73	-66	-88	-16	-31	-61	-99	32	-82	-31	-102	-23	-101	-72	-62	0	-99	-12	-72	-74	-149	-77	1041	4883	-24526	-27856	-81	-29841	-1433	-25015	878	-31991	-6274	-21099	3448	-32736	-6322	-19269	3231
0.367500	-24	41	86	-59	-111	-33	15	-15	-15	4	-66	-67	-98	-12	-29	-59	-97	35	-83	0	-105	-22	-100	-72	-66	1	-102	-12	-73	-72	-149	-77	1024	5259	-25364	-28140	-86	-30608	-1316	-25183	1951	-32389	-5555	-21214	3679	-32729	-6329	-18980	3463
0.368333	-53	41	88	-58	-111	-32	15	-32	-18	7	-72	-65	-96	-11	-29	-59	-101	35	-82	-30	-105	-19	-100	-69	-64	3	-94	-12	-76	-70	-148	-110	1003	5579	-26001	-28502	-78	-31304	-1206	-25349	283	-32569	-4862	-21250	5131	-32750	-6340	-18700	1549
0.369167	-24	40	86	-60	-109	-34	12	-13	-17	8	-72	-65	-96	-14	-27	-57	-101	35	-84	-32	-105	-22	-103	-72	-62	0	-100	-16	-79	-70	-148	-74	872	5858	-26442	-28925	-14	-31928	-1108	-25514	1427	-32626	-4200	-21210	5177	-32736	-6339	-18438	2439
0.370000	-24	43	87	-59	-110	-32	15	-12	-15	6	-68	-66	-98	-10	-28	-57	-98	36	-82	-31	-105	-19	-99	-68	-61	0	-97	-12	-74	-72	-148	-74	530	6116	-26684	-29381	-44	-32379	-1007	-25664	1088	-32678	-3584	-21097	5120	-32745	-6316	-18202	3682
0.370833	-24	44	87	-58	-112	-34	15	-12	-16	9	-66	-65	-97	-13	-28	-49	-98	36	-82	0	-109	-22	-98	-67	-62	0	-97	-10	-73	-69	-147	-75	-152	6368	-26747	-29854	-59	-32579	-914	-25805	1273	-32678	-3025	-20916	4456	-32740	-6259	-17995	4662
0.371667	-23	39	88	-58	-130	-30	15	-11	-18	8	-69	-65	-95	-14	-28	-57	-101	37	-81	-31	-104	-19	-97	-69	-65	2	-98	-13	-77	-69	-148	-76	-1327	6615	-26648	-30316	-40	-32656	-820	-25935	1453	-32702	-2536	-20672	4349	-32730	-6177	-17826	5244
0.372500	-27	37	85	-61	-112	-32	11	-11	-19	8	-72	-66	-98	-15	-28	-57	-101	36	-85	-32	-108	-24	-98	-69	-63	0	-98	-11	-77	-69	-147	-76	-1506	6862	-26413	-30748	-109	-32682	-722	-26046	1573	-32689	-2119	-20380	4424	-32744	-6054	-17693	6137
0.373333	-28	38	85	-63	-113	-34	11	-16	-21	4	-75	-69	-98	-16	-30	-60	-101	34	-85	-35	-107	-23	-102	-73	-68	-3	-104	-15	-78	-74	-152	-79	-1149	7115	-26065	-31120	-221	-32716	-650	-26138	888	-32709	-1792	-20045	4443	-32730	-5904	-17598	3757
0.374167	-31	35	79	-63	-113	-38	10	-17	-23	4	-76	-69	-98	-16	-33	-62	-104	33	-88	-34	-107	-21	-100	-65	-63	-1	-103	-12	-74	-68	-147	-77	-1149	7367	-25616	-31422	-44	-32707	-564	-26204	1075	-32700	-1542	-19676	3455	-32747	-5717	-17532	2863
0.375000	-23	40	88	-58	-109	-27	13	-14	-18	5	-70	-65	-96	-11	-28	-8	-96	37	-82	-31	-104	-18	-97	-66	-63	-1	-99	-11	-68	-66	-145	-74	-1360	7617	-25091	-31635	127	-32730	-487	-26251	445	-32694	-1394	-19301	1985	-32732	-5511	-17506	4236
0.375833	-26	41	88	-57	-107	-29	13	-11	-17	7	-68	-63	-96	-12	-29	-58	-102	37	-81	-30	-105	-22	-97	-67	-63	1	-97	-8	-75	-65	-148	-76	-1417	7854	-24521	-31754	228	-32713	-444	-26278	577	-32696	-1330	-18920	547	-32767	-5295	-17509	4195
0.376667	-30	43	107	-58	-111	-27	15	-14	-23	8	-70	-64	-98	-12	-28	-58	-98	39	-82	-46	-105	-21	-97	-72	-62	1	-96	-9	-72	-63	-146	-76	-1028	8062	-23913	-31769	193	-32729	-359	-26274	310	-32679	-1352	-18550	-113	-32733	-5070	-17538	3964
0.377500	-25	43	81	-57	-108	-29	13	-13	-17	6	-74	-64	-95	-10	-31	-59	-103	38	-81	-31	-103	-18	-100	-65	-62	2	-97	-8	-72	-67	-147	-84	-900	8229	-23289	-31681	143	-32713	-306	-26242	164	-32682	-1478	-18210	-810	-32714	-4852	-17589	3193
0.378333	-27	43	89	-58	-108	-33	12	-13	-15	6	-69	-60	-95	-14	-28	-55	-98	38	-83	-32	-103	-18	-102	-67	-61	0	-98	-10	-72	-68	-145	-57	-1037	8351	-22653	-31496	115	-32725	-266	-26182	126	-32563	-1676	-17906	-1408	-32623	-4648	-17663	2373
0.379167	-26	42	88	-58	-107	-31	11	-13	-18	5	-75	-65	-96	-38	-32	-57	-99	37	-83	-35	-105	-24	-99	-68	-62	0	-97	-11	-74	-70	-147	-75	-1210	8407	-22011	-31218	-17	-32715	-235	-26092	-402	-32400	-1931	-17651	-1228	-32534	-4471	-17717	1808
0.380000	0	44	87	-59	-109	-33	10	-12	-21	4	-72	-64	-93	-16	-27	-58	-99	35	-83	-32	-108	-24	-100	-68	-62	0	-97	-11	-76	-68	-148	-75	-1180	8394	-21373	-30861	101	-32714	-215	-25974	-652	-32196	-2274	-17453	-1238	-32408	-4316	-17789	1868
0.380833	-25	43	87	-62	-109	-32	15	-14	-19	4	-73	-62	-96	-15	-28	-58	-95	35	-87	-31	-107	-21	-99	-66	-64	0	-101	-13	-75	-69	-147	-76	-1086	8304	-20746	-30443	192	-32597	-203	-25827	744	-31974	-2656	-17319	-2593	-32278	-4196	-17853	2566
0.381667	-27	42	85	-65	-110	-34	11	-14	-19	4	-76	-66	-100	-16	-30	-57	-101	33	-87	-38	-107	-25	-97	-72	-63	-3	-104	-15	-75	-70	-146	-77	-1297	8127	-20128	-29988	-9	-32386	-199	-25653	-1055	-31725	-3076	-17252	-1271	-32118	-4123	-17900	424
0.382500	-28	40	86	-62	-115	-34	9	-13	-21	3	-74	-72	-99	-16	-30	-58	-94	33	-84	-35	-103	-24	-100	-70	-63	2	-103	-14	-72	-69	-144	-77	-1281	7870	-19511	-29501	-77	-32118	-211	-25446	-301	-31458	-3521	-17249	-1226	-31933	-4081	-17935	-177
0.383333	-27	43	93	-60	-108	-31	12	-14	-17	6	-74	-66	-94	-15	-27	-60	-105	32	-84	-34	-101	-23	-101	-69	-60	2	-93	-15	-68	-68	-144	-75	-1111	7527	-18907	-29024	-34	-31816	-217	-25215	-699	-31164	-3972	-17314	-1393	-31713	-4086	-17946	-232
0.384167	-22	43	89	-60	-108	-31	12	-13	12	6	-73	-65	-95	-14	-35	-60	-99	27	-85	-33	-102	-24	-100	-73	-63	1	-99	-14	-73	-68	-146	-75	-1128	7104	-18303	-28560	50	-31490	-237	-24974	-692	-30851	-4427	-17439	-1692	-31457	-4133	-17925	-633
0.385000	-31	41	84	-60	-113	-31	39	-15	-21	5	-76	-64	-100	-15	-31	-61	-105	32	-91	-35	-109	-25	-103	-69	-65	0	-96	-17	-75	-77	-148	-75	-996	6598	-17710	-28122	13	-31137	-268	-24702	-784	-30504	-4866	-17618	-1831	-31159	-4221	-17914	-1080
0.385833	-29	41	84	-60	-112	-35	9	-16	-22	2	-75	-67	-99	-17	-48	-61	-104	30	-86	-39	-105	-25	-105	-73	-65	-1	-101	-17	-75	-74	-151	-76	-797	6035	-17113	-27741	179	-30763	-316	-24425	-169	-30135	-5282	-17839	-2543	-30812	-4351	-17867	-643
0.386667	-25	40	86	-59	-112	-34	13	-12	-19	5	-73	-63	-96	-16	-30	-58	-101	33	-84	-35	-107	-23	-101	-70	-49	3	-98	-15	-74	-69	-149	-76	-865	5416	-16518	-27426	224	-30342	-369	-24134	-693	-29729	-5659	-18093	-1590	-30419	-4507	-17802	-2426
0.387500	-26	39	97	-60	-105	-33	33	-14	-16	8	-74	-65	-95	-11	-30	-58	-100	34	-86	-28	-104	-23	-103	-72	-63	3	-100	-13	-75	-68	-148	-74	-990	4754	-15930	-27175	69	-29901	-440	-23843	-377	-29291	-6001	-18368	-1017	-29982	-4693	-17720	-4027
0.388333	-22	40	70	-60	-104	-34	15	-14	-18	6	-73	-60	-95	-15	-30	-60	-98	33	-55	-31	-104	-22	-100	-69	-57	2	-96	-14	-46	-69	-146	-74	-731	4063	-15343	-27000	28	-29426	-524	-23553	-801	-28827	-6285	-18650	-1633	-29513	-4905	-17636	-2556
0.389167	-23	41	86	-59	-110	-35	8	-14	-16	5	-70	-63	-93	-14	-28	-81	-100	29	-82	-31	-103	-24	-102	-69	-63	0	-98	-14	-73	-69	-146	-73	-718	3359	-14758	-26861	107	-28930	-632	-23280	-479	-28343	-6504	-18924	-2201	-29013	-5136	-17544	-2047
0.390000	-27	38	82	-59	-112	-32	15	-15	-18	5	-73	-65	-96	-18	-31	-61	-103	34	-83	-34	-108	-24	-96	-73	-64	0	-100	-15	-75	-74	-149	-73	-650	2643	-14185	-26854	9	-28408	-762	-23019	-423	-27846	-6708	-19182	-1892	-28494	-5387	-17461	-2182
0.390833	-28	38	86	-62	-115	-36	9	-19	-23	13	-75	-63	-97	-17	-30	-62	-101	18	-85	-33	-109	-25	-100	-75	-62	0	-96	-13	-69	-68	-147	-73	-324	1946	-13616	-26866	-101	-27877	-905	-22774	-394	-27312	-6837	-19401	-1687	-27963	-5637	-17379	-2715
0.391667	-25	41	88	-60	-110	-32	9	-16	-21	5	-76	-63	-93	-16	-33	-61	-99	37	-83	-32	-105	-23	-101	-73	-64	18	-99	-11	-75	-72	-148	-73	-327	1264	-13070	-26923	79	-27342	-1077	-22562	-202	-26820	-6928	-19589	-1940	-27431	-5902	-17319	-3435
0.392500	-26	40	82	-63	-110	-33	11	-16	-11	6	-74	-65	-96	-13	-30	-59	-102	33	-87	-33	-105	-24	-101	-72	-63	-1	-101	-8	-75	-73	-149	-75	-183	616	-12543	-27009	142	-26808	-1269	-22377	-527	-26313	-6968	-19713	-1702	-26915	-6163	-17280	-3649
0.393333	-27	39	89	-62	-109	-33	11	-16	-21	4	-75	-64	-99	-21	-31	-60	-98	34	-86	-32	-117	-25	-101	-70	-66	-3	-119	-15	-74	-74	-149	-76	-111	7	-12038	-27106	-46	-26297	-1485	-22224	-907	-25819	-6974	-19784	-980	-26416	-6421	-17266	-3276
0.394167	-29	37	88	-61	-111	-32	11	-15	-19	4	-75	-67	-97	-13	-30	-60	-99	30	-88	-33	-105	-24	-98	-70	-62	-1	-101	-14	-70	-68	-147	-76	-395	-550	-11557	-27203	144	-25810	-1719	-22101	943	-25345	-6951	-19810	-2251	-25949	-6670	-17276	-2158
0.395000	-25	53	89	-61	-108	-32	15	-13	-17	7	-74	-65	-94	-14	-25	-57	-100	36	-85	-32	-102	-23	-96	-70	-63	0	-97	-11	-68	-67	-147	-72	-186	-1075	-11103	-27283	335	-25365	-1968	-22021	-359	-24898	-6907	-19727	-1291	-25529	-6904	-17309	-3502
0.395833	-26	43	93	-59	-110	-33	18	-4	-17	7	-69	-62	-93	-13	-28	-60	-98	36	-81	-34	-105	-21	-97	-70	-62	1	-98	-13	-73	-69	-148	-75	54	-1546	-10689	-27341	116	-24974	-2231	-21973	-287	-24487	-6850	-19611	-919	-25149	-7129	-17391	-4372
0.396667	-21	37	92	-60	-105	-32	18	-15	-15	5	-72	-63	-93	-12	-27	-57	-102	36	-82	-32	-103	-21	-97	-70	-61	0	-98	-10	-67	-67	-145	-72	98	-1958	-10306	-27365	36	-24642	-2498	-21959	-259	-24153	-6790	-19437	-1316	-24817	-7332	-17492	-3544
0.397500	-19	40	90	-59	-107	-30	16	-14	-17	15	-72	-61	-107	-13	-29	-59	-98	39	-80	-34	-105	-22	-96	-70	-63	1	-97	-10	-74	-69	-151	-77	164	-2330	-9949	-27346	118	-24378	-2771	-21993	-285	-23795	-6731	-19212	-1737	-24539	-7518	-17621	-2961
0.398333	-25	40	88	-59	-113	-32	11	-14	-17	5	-74	-65	-95	-15	-28	-59	-101	34	-68	-36	-109	-25	-101	-74	-65	-3	-103	-13	-74	-73	-147	-77	429	-2660	-9637	-27292	133	-24187	-3045	-22058	-501	-23518	-6689	-18962	-2119	-24312	-7673	-17773	-2514
0.399167	-26	38	86	-63	-112	-36	10	-27	-21	2	-75	-66	-98	-21	-30	-60	-93	34	-85	-34	-105	-25	-99	-69	-61	0	-99	-11	-73	-72	-148	-74	600	-2943	-9342	-27190	75	-24063	-3298	-22152	21	-23280	-6652	-18666	-3069	-24125	-7801	-17938	-1309
0.400000	-23	39	87	-61	-111	-33	11	-15	-18	4	-73	-64	-94	-16	-29	-58	-99	37	-84	-33	-119	-26	-100	-69	-64	1	-98	-11	-73	-70	-144	-75	602	-3194	-9074	-27054	-39	-24009	-3537	-22241	-635	-23091	-6637	-18364	-2264	-23971	-7892	-18109	-1750
0.400833	-25	42	88	-59	-109	-33	13	-14	-17	5	-72	-64	-78	-17	-27	-53	-99	35	-82	-32	-103	-22	-98	-69	-62	0	-99	-14	-73	-73	-165	-75	662	-3412	-8819	-26894	-14	-24011	-3752	-22358	-241	-22945	-6644	-18063	-1218	-23854	-7949	-18289	-3303
0.401667	-26	41	92	-61	-110	-32	17	-13	-14	5	-70	-65	-93	-14	-26	-56	-97	37	-84	-35	-102	-16	-96	-68	-61	-1	-100	-14	-73	-68	-144	-73	803	-3612	-8584	-26711	-34	-24086	-3938	-22488	-515	-22837	-6670	-17776	-1098	-23760	-7973	-18459	-1287
0.402500	-30	40	91	-59	-104	-32	21	-13	-15	4	-72	-66	-96	-13	-27	-59	-97	37	-83	-32	-104	-22	-98	-68	-62	0	-97	-14	-72	-69	-143	-74	1747	-3787	-8351	-26513	-55	-24202	-4088	-22621	-527	-22762	-6717	-17512	-1401	-23680	-7955	-18623	87
0.403333	-23	40	88	-59	-107	-29	16	-14	-15	6	-70	-63	-94	-11	-27	-58	-98	29	-84	-31	-103	-19	-96	-66	-60	-3	-98	-11	-70	-70	-144	-72	3234	-3944	-8116	-26322	206	-24356	-4206	-22754	-522	-22722	-6773	-17286	-1686	-23609	-7900	-18767	792
0.404167	-23	39	89	-58	-108	-26	16	-12	-23	3	-72	-63	-93	-11	-26	-51	-101	35	-82	-31	-101	-21	-97	-70	-63	-3	-99	-11	-70	-67	-142	-73	3354	-4096	-7873	-26140	197	-24533	-4280	-22875	-731	-22683	-6850	-17117	-1987	-23539	-7811	-18888	1444
0.405000	-28	39	87	-60	-110	-31	13	-7	-22	6	-70	-65	-97	-15	-26	-61	-102	36	-83	-32	-107	-22	-98	-74	-63	-1	-99	-12	-73	-68	-149	-76	2840	-4242	-7627	-25984	103	-24715	-4314	-22990	-595	-22666	-6932	-16986	-2289	-23456	-7685	-18988	1376
0.405833	-29	38	87	-61	-115	-32	29	-16	-23	4	-72	-66	-98	-17	-29	-61	-96	37	-85	-33	-108	-23	-100	-75	-65	-3	-101	-15	-73	-69	-145	-78	2485	-4382	-7365	-25858	91	-24896	-4304	-23082	-758	-22655	-7016	-16917	-2402	-23366	-7517	-19049	1225
0.406667	-27	40	87	-60	-111	-32	12	-17	-19	6	-74	-63	-98	-18	-31	-64	-101	33	-85	-28	-108	-23	-100	-76	-64	-3	-101	-16	-76	-73	-152	-78	2102	-4527	-7086	-25773	94	-25057	-4253	-23148	-1286	-22642	-7092	-16908	-1761	-23256	-7318	-19090	1233
0.407500	-27	39	85	-58	-112	-36	10	-21	-22	3	-75	-43	-101	-15	-29	-60	-101	33	-86	-30	-110	-23	-99	-70	-65	0	-100	-3	-74	-69	-146	-74	1586	-4675	-6791	-25717	-56	-25179	-4159	-23188	161	-22618	-7149	-16963	-2558	-23116	-7089	-19091	2527
0.408333	-16	44	86	-58	-109	-33	16	-13	-17	7	-70	-64	-99	-16	-29	-58	-109	36	-83	-32	-107	-21	-98	-69	-56	0	-102	-13	-78	-72	-147	-74	1155	-4834	-6482	-25712	-120	-25263	-4025	-23197	-348	-22588	-7191	-17069	-1920	-22965	-6844	-19074	2186
0.409167	-23	44	90	-62	-115	-32	11	-14	-18	6	-68	-64	-100	-14	-28	-57	-103	37	-85	-30	-109	-23	-96	-70	-63	-1	-99	-12	-75	-70	-145	-73	936	-5002	-6153	-25754	-30	-25299	-3863	-23176	-791	-22519	-7204	-17225	-969	-22787	-6566	-19028	492
0.410000	-25	42	86	-59	-109	-28	12	-12	-18	6	-72	-65	-99	-15	-27	-58	-92	35	-84	-29	-108	-21	-77	-65	-62	0	-98	-13	-76	-69	-147	-73	461	-5186	-5811	-25823	-137	-25272	-3666	-23122	-291	-22438	-7184	-17417	-1045	-22593	-6281	-18962	674
0.410833	-24	44	86	-60	-111	-19	12	-11	-18	7	-76	-62	-97	-13	-32	-59	-101	35	-83	-32	-108	-22	-97	-70	-61	1	-97	-11	-73	-69	-151	-72	-67	-5380	-5461	-25929	-109	-25187	-3450	-23036	-512	-22329	-7131	-17650	-681	-22384	-5982	-18880	384
0.411667	-27	41	88	-58	-110	-32	11	-13	-19	6	-67	-67	-98	-14	-30	-31	-100	35	-85	-1	-105	-24	-100	-67	-65	1	-98	-14	-74	-70	-150	-73	-258	-5594	-5111	-26054	-195	-25038	-3218	-22924	-477	-22198	-7038	-17900	-144	-22161	-5681	-18788	598
0.412500	-27	49	84	-59	-142	-34	13	-12	-22	4	-72	-67	-100	-16	-30	-59	-108	33	-86	-32	-107	-22	-96	-69	-65	1	-99	-13	-75	-69	-145	-74	-446	-5829	-4760	-26192	-136	-24829	-2967	-22782	136	-22033	-6902	-18154	-841	-21929	-5381	-18684	1464
0.413333	-25	40	85	-60	-111	-33	10	-12	-23	3	-74	-73	-98	-15	-30	-59	-102	32	-88	-32	-107	-27	-97	-63	-65	-4	-100	-12	-74	-69	-149	-74	-649	-6069	-4414	-26334	3	-24563	-2710	-22619	-184	-21839	-6718	-18406	-552	-21697	-5088	-18584	1280
0.414167	-27	39	88	-60	-110	-35	12	-12	-21	5	-66	-67	-96	-26	-30	-64	-102	32	-88	-33	-108	-24	-99	-72	-63	0	-100	-11	-73	-69	-146	-77	-782	-6330	-4077	-26465	34	-24242	-2444	-22432	-36	-21626	-6491	-18634	850	-21461	-4802	-18480	-1383
0.415000	-27	40	95	-51	-109	-33	12	-17	-19	3	-72	-67	-100	-17	-30	-62	-101	32	-85	-32	-105	-23	-101	-77	-63	-1	-99	-12	-72	-70	-188	-75	-699	-6608	-3754	-26574	13	-23885	-2180	-22234	-176	-21392	-6226	-18850	1178	-21239	-4526	-18377	-947
0.415833	-26	37	85	-59	-111	-34	2	-16	-25	2	-74	-66	-98	-17	-33	-62	-97	30	-87	-30	-103	-23	-99	-70	-61	1	-97	-9	-70	-72	-147	-76	-3	-6901	-3448	-26653	-93	-23468	-1926	-22025	-317	-21136	-5917	-19023	1161	-21015	-4267	-18284	-42
0.416667	-26	42	90	-57	-110	-33	10	-12	-16	6	-72	-65	-102	-17	-30	-59	-99	35	-85	-41	-108	-23	-101	-70	-63	1	-98	-9	-74	-68	-148	-75	583	-7203	-3164	-26697	-25	-23068	-1669	-21813	167	-20868	-5577	-19161	1421	-20807	-4026	-18200	132
0.417500	-24	42	90	-58	-110	-39	11	-11	-17	6	-69	-65	-94	-17	-30	-60	-101	36	-82	-34	-109	-21	-98	-69	-61	13	-96	-13	-73	-68	-184	-72	366	-7514	-2908	-26694	-110	-22631	-1420	-21603	-239	-20592	-5207	-19253	1314	-20616	-3797	-18122	276
0.418333	-23	43	90	-61	-110	-35	12	-13	-18	5	-72	-65	-95	-7	-30	-61	-99	35	-85	-28	-107	-24	-101	-69	-63	0	-104	-11	-73	-69	-146	-70	59	-7830	-2673	-26640	-168	-22194	-1181	-21363	-517	-20317	-4814	-19295	564	-20441	-3584	-18053	-191
0.419167	-23	43	89	-61	-103	-32	13	-14	-17	5	-72	-66	-99	-16	-32	-59	-100	32	-85	-32	-105	-23	-100	-69	-62	0	-98	-12	-74	-70	-147	-73	-103	-8150	-2459	-26535	-47	-21756	-948	-21208	-611	-20034	-4400	-19286	395	-20285	-3383	-17981	-594
0.420000	-22	36	87	-60	-109	-32	12	-12	-17	4	-70	-67	-94	-16	-29	-59	-98	29	-84	-61	-103	-24	-99	-68	-64	0	-83	-11	-72	-69	-145	-73	-224	-8451	-2272	-26376	-11	-21333	-712	-21028	-1254	-19753	-3979	-19237	1342	-20138	-3192	-17923	-716
0.420833	-24	40	89	-58	-108	-35	5	-16	-18	5	-73	-67	-94	-18	-29	-61	-102	33	-85	-32	-103	-23	-101	-68	-62	1	-99	-14	-69	-69	-145	-73	-668	-8748	-2106	-26169	-167	-20934	-484	-20866	-164	-19485	-3557	-19143	595	-20004	-3003	-17859	345
0.421667	-9	40	88	-60	-108	-35	12	-14	-17	6	-74	-64	-95	-17	-31	-30	-99	34	-84	-33	-107	-23	-101	-68	-64	0	-98	-13	-74	-68	-145	-74	-684	-9022	-1965	-25917	-196	-20557	-252	-20698	417	-19222	-3133	-19004	322	-19880	-2812	-17793	557
0.422500	-25	40	90	-55	-110	-32	-35	-17	-18	7	-74	-64	-93	-14	-31	-59	-98	33	-84	-32	-101	-24	-102	-68	-63	0	-110	-11	-74	-70	-144	-73	-498	-9271	-1842	-25624	-60	-20215	-19	-20593	-761	-18970	-2728	-18842	2254	-19765	-2625	-17721	-1634
0.423333	-23	39	86	-58	-108	-32	13	-16	-17	4	-72	-65	-97	-17	-32	-61	-101	30	-85	-33	-108	-24	-100	-77	-62	1	-100	-13	-73	-70	-148	-76	-615	-9492	-1738	-25310	-5	-19903	220	-20484	56	-18730	-2333	-18659	1879	-19660	-2429	-17648	-1319
0.424167	-23	38	88	-74	-111	-39	11	-18	-23	0	-76	-67	-95	-18	-36	-58	-101	34	-83	-33	-104	-24	-103	-70	-64	-1	-100	-11	-72	-67	-150	-78	-916	-9668	-1642	-24959	-77	-19627	472	-20393	-256	-18504	-1961	-18452	1479	-19548	-2222	-17557	-730
0.425000	-24	36	88	-62	-107	-34	11	-17	-17	3	-76	-67	-96	-18	-33	-65	-101	29	-88	-38	-104	-25	-101	-72	-63	0	-103	-16	-74	-73	-149	-77	-1153	-9810	-1569	-24604	33	-19388	732	-20311	-172	-18287	-1613	-18246	1770	-19441	-2006	-17452	130
0.425833	-26	39	86	-61	-139	-41	11	-21	-21	0	-70	-67	-99	-17	-28	-62	-101	29	-83	-36	-107	-27	-104	-75	-65	-4	-102	-13	-76	-74	-150	-77	-1143	-9897	-1505	-24237	23	-19182	1005	-20231	181	-18086	-1288	-18025	1068	-19329	-1773	-17332	831
0.426667	-27	40	89	-58	-108	-34	13	-19	-33	1	-74	-63	-97	-17	-31	-63	-100	33	-84	-35	-105	-28	-103	-72	-63	0	-101	-13	-74	-70	-151	-79	-1030	-9936	-1448	-23876	-92	-19000	1291	-20186	75	-17893	-992	-17812	361	-19208	-1521	-17193	1042
0.427500	-23	41	92	-58	-112	-31	15	-13	-18	3	-72	-64	-95	-16	-30	-58	-100	35	-82	-34	-110	-27	-101	-70	-65	0	-100	-12	-98	-72	-144	-77	-896	-9920	-1401	-23524	-193	-18843	1588	-20103	-125	-17710	-723	-17603	1057	-19078	-1255	-17037	-1427
0.428333	-24	42	89	-57	-108	-34	12	-13	-16	6	-70	-65	-101	-19	-21	-57	-100	35	-81	-31	-104	-25	-100	-69	-61	-1	-100	-13	-76	-73	-147	-75	-802	-9853	-1368	-23186	-301	-18708	1903	-20029	47	-17535	-479	-17407	919	-18942	-978	-16883	-734
0.429167	-24	42	90	-45	-111	-35	16	-14	-18	6	-70	-63	-73	-15	-26	-57	-99	36	-82	-31	-111	-25	-101	-68	-61	2	-98	-11	-69	-70	-145	-74	-686	-9730	-1344	-22868	-270	-18590	2241	-19948	-266	-17370	-260	-17221	-219	-18795	-685	-16677	1347
0.430000	-17	43	89	-55	-111	-33	16	-13	-17	4	-72	-63	-99	-15	-28	-56	-100	41	-83	-31	-105	-21	-98	-65	-62	-13	-97	-13	-73	-70	-144	-75	-663	-9554	-1332	-22576	-346	-18482	2554	-19850	299	-17212	-87	-17050	-747	-18640	-389	-16472	1974
0.430833	-24	45	87	-61	-108	-32	15	-14	-17	6	-73	-72	-97	-13	-27	-48	-100	37	-83	-34	-107	-23	-99	-68	-62	1	-99	-11	-73	-68	-145	-70	-787	-9329	-1332	-22314	-511	-18378	2872	-19741	219	-17060	114	-16894	-387	-18470	-82	-16257	2345
0.431667	-25	43	88	-55	-110	-30	12	-14	-18	1	-76	-67	-99	-34	-31	-57	-104	33	-85	-34	-108	-25	-103	-55	-68	-5	-104	-15	-78	-73	-147	-78	-585	-9067	-1347	-22081	-506	-18278	3209	-19618	316	-16909	275	-16753	-436	-18295	213	-16034	2013
0.432500	-29	39	82	-62	-115	-35	8	-17	-22	0	-78	-66	-99	-17	-30	-58	-101	32	-85	-32	-104	-21	-94	-70	-67	-1	-99	-13	-75	-72	-158	-75	230	-8754	-1369	-21869	-575	-18165	3532	-19471	265	-16749	429	-16613	-427	-18101	529	-15802	1526
0.433333	-28	39	87	-60	-111	-33	12	-17	-23	2	-77	-66	-97	-16	-29	-60	-104	57	-79	-32	-107	-22	-102	-70	-65	-4	-102	-14	-75	-72	-147	-77	902	-8412	-1405	-21683	-666	-18042	3848	-19310	-320	-16593	572	-16466	226	-17900	822	-15564	907
0.434167	-28	39	86	-60	-111	-29	-4	-16	-18	3	-73	-50	-98	-16	-28	-60	-103	33	-87	-34	-107	-23	-101	-73	-64	-1	-102	-13	-74	-74	-146	-78	1631	-8044	-1458	-21523	-602	-17907	4152	-19123	413	-16427	710	-16357	-12	-17683	1109	-15319	1144
0.435000	-23	43	88	-53	-110	-31	19	-15	-18	5	-73	-65	-94	-16	-26	-56	-98	35	-81	-34	-105	-19	-98	-72	-63	0	-99	-11	-72	-66	-145	-74	2707	-7646	-1520	-21379	-489	-17747	4437	-18923	1711	-16256	850	-16231	-577	-17462	1383	-15093	1766
0.435833	-24	44	88	-57	-108	-31	15	-14	-17	29	-66	-64	-94	-15	-26	-58	-98	35	-82	-31	-105	-21	-98	-68	-61	0	-98	-9	-72	-70	-147	-72	2483	-7244	-1600	-21252	-474	-17562	4703	-18712	-17	-16076	980	-16100	1126	-17227	1640	-14839	141
0.436667	-21	45	88	-59	-105	-32	17	-13	-11	6	-68	-83	-94	-14	-25	-58	-97	38	-80	-31	-110	-21	-98	-69	-59	1	-98	-11	-70	-68	-146	-73	1513	-6833	-1695	-21139	-322	-17373	4941	-18493	872	-15883	1113	-15964	108	-16980	1878	-14606	782
0.437500	-24	43	89	-57	-108	-32	13	-11	-29	6	-70	-62	-96	-15	-27	-58	-98	38	-81	-31	-103	-22	-98	-59	-62	2	-96	-11	-73	-70	-146	-67	1178	-6448	-1802	-21033	-117	-17148	5154	-18265	301	-15673	1248	-15818	-213	-16729	2090	-14386	1135
0.438333	-23	43	87	-59	-107	-31	11	-13	-17	5	-69	-53	-94	-14	-26	-59	-94	35	-82	-31	-122	-23	-101	-68	-64	0	-97	-11	-74	-69	-144	-75	1087	-6024	-1920	-20927	-184	-16900	5339	-18027	334	-15463	1377	-15664	-263	-16463	2285	-14170	1064
0.439167	-23	43	85	-62	-109	-34	12	-13	-18	24	-65	-65	-95	-17	-29	-61	-100	35	-86	-33	-104	-24	-99	-69	-63	0	-100	-14	-74	-70	-146	-76	935	-5628	-2051	-20826	-216	-16615	5498	-17791	534	-15216	1507	-15499	-874	-16194	2456	-13964	1167
0.440000	-26	40	85	-63	-109	-36	11	-15	-16	5	-73	-65	-97	-18	-30	-63	-84	32	-87	-36	-110	-26	-102	-69	-64	-3	-93	-16	-79	-70	-148	-77	452	-5248	-2191	-20725	-5	-16335	5642	-17552	840	-14965	1639	-15318	-1732	-15914	2609	-13778	1917
0.440833	-25	45	84	-64	-114	-38	10	-15	-22	3	-78	-66	-101	-17	-29	-62	-99	33	-84	-35	-108	-22	-99	-69	-64	-1	-99	-16	-74	-70	-147	-77	-24	-4880	-2335	-20605	-4	-16018	5721	-17311	127	-14692	1766	-15123	-590	-15623	2745	-13583	-609
0.441667	-27	43	85	-64	-109	-31	12	-15	-18	5	-74	-67	-97	-12	-30	-61	-101	34	-92	-36	-108	-23	-100	-70	-64	1	-101	-13	-74	-69	-146	-74	-373	-4533	-2486	-20489	-16	-15690	5787	-17075	472	-14400	1897	-14917	-190	-15328	2862	-13427	-1653
0.442500	-23	41	87	-62	-109	-32	13	-14	-18	4	-75	-65	-94	-16	-28	-61	-99	35	-86	-25	-104	-23	-99	-69	-60	-1	-99	-17	-75	-68	-147	-72	-447	-4201	-2632	-20357	174	-15346	5830	-16836	-166	-14108	2020	-14699	-1119	-15031	2964	-13241	-359
0.443333	-24	40	86	-59	-105	-31	16	-10	-18	6	-74	-65	-93	-13	-27	-61	-96	34	-86	-28	-103	-18	-99	-67	-61	0	-98	-12	-72	-67	-145	-73	-486	-3892	-2784	-20217	254	-14992	5844	-16602	2	-13792	2136	-14469	-1564	-14732	3048	-13089	323
0.444167	-22	27	87	-59	-108	-31	16	-14	-19	7	-70	-64	-97	-14	-29	-60	-97	35	-83	-28	-102	-21	-98	-70	-62	1	-99	-12	-78	-67	-149	-74	-761	-3598	-2938	-20066	349	-14634	5837	-16373	59	-13473	2240	-14238	-1360	-14432	3116	-12948	1813
0.445000	-24	40	86	-60	-110	-33	12	-15	-22	4	-75	-66	-99	-17	-30	-63	-103	32	-84	-35	-97	-23	-101	-72	-63	1	-100	-15	-78	-73	-150	-78	-923	-3323	-3091	-19904	493	-14273	5804	-16142	-6	-13155	2332	-14003	-1665	-14139	3172	-12814	2739
0.445833	-28	39	89	-61	-83	-32	11	-21	-18	5	-74	-66	-100	-17	-31	-64	-103	34	-87	-34	-105	-25	-103	-74	-64	0	-100	-12	-77	-72	-148	-76	-802	-3061	-3227	-19729	714	-13913	5754	-15911	181	-12805	2415	-13765	-1916	-13843	3224	-12683	3068
0.446667	-22	40	85	-60	-109	-33	13	-15	-16	9	-74	-66	-95	-17	-31	-60	-100	32	-85	-30	-104	-23	-101	-70	-61	0	-100	-14	-72	-73	-154	-74	-694	-2815	-3375	-19539	1022	-13559	5694	-15680	-328	-12464	2488	-13526	-1407	-13559	3267	-12566	3092
0.447500	-24	41	87	-63	-114	-38	11	-16	-18	7	-75	-64	-96	-15	-31	-59	-99	34	-85	-34	-105	-24	-102	-86	-62	0	-101	-14	-73	-74	-149	-76	-734	-2584	-3523	-19342	1093	-13210	5623	-15450	-494	-12121	2543	-13289	-1148	-13274	3301	-12452	3336
0.448333	-24	39	87	-63	-109	-33	11	-16	-17	5	-79	-69	-98	-22	-31	-61	-102	32	-86	-35	-105	-24	-101	-70	-65	-4	-105	-15	-76	-76	-150	-75	-1628	-2372	-3659	-19131	1286	-12885	5541	-15218	1279	-11789	2584	-13064	-2981	-13005	3326	-12345	3646
0.449167	-13	38	60	-64	-111	-34	10	-17	-16	5	-78	-70	-97	-19	-30	-61	-100	32	-87	-35	-108	-25	-102	-68	-63	-1	-104	-13	-73	-70	-147	-74	-3507	-2164	-3786	-18907	1462	-12534	5454	-14984	-446	-11449	2612	-12843	-1825	-12734	3349	-12253	384
0.450000	-22	41	86	-61	-110	-32	10	-13	-21	5	-77	-69	-98	-17	-29	-58	-98	36	-90	-31	-103	-23	-99	-67	-63	0	-104	-15	-74	-73	-149	-75	-3953	-1972	-3906	-18668	1490	-12233	5365	-14752	214	-11123	2628	-12629	-1711	-12479	3361	-12157	-2043
0.450833	-25	39	82	-62	-109	-34	12	-12	-35	7	-76	-69	-94	-16	-31	-58	-99	34	-87	-34	-104	-23	-100	-64	-62	-1	-100	-14	-75	-72	-148	-75	-3643	-1790	-4029	-18424	1550	-11902	5276	-14524	-70	-10799	2625	-12432	-1858	-12233	3363	-12071	-3791
0.451667	-28	41	86	-60	-108	-33	11	-16	-22	2	-77	-66	-96	-15	-31	-60	-101	34	-86	-33	-108	-23	-103	-68	-64	-5	-105	-14	-74	-72	-150	-75	-3424	-1624	-4141	-18170	1559	-11604	5189	-14294	19	-10495	2608	-12244	-1872	-11986	3357	-11993	-5111
0.452500	-26	37	85	-58	-113	-38	11	-15	-19	3	-76	-67	-101	-16	-30	-61	-103	33	-88	-32	-107	-23	-86	-67	-65	-1	-102	-14	-74	-73	-149	-73	-2856	-1476	-4246	-17917	1365	-11314	5106	-14067	0	-10192	2582	-12068	-1680	-11754	3343	-11912	-5245
0.453333	-26	39	84	-61	-111	-33	8	-18	-23	1	-77	-68	-97	-15	-31	-61	-105	35	-87	-38	-105	-25	-103	-74	-65	-3	-102	-13	-73	-69	-149	-80	-2535	-1339	-4347	-17651	1355	-11036	5025	-13844	573	-9901	2537	-11907	-2377	-11514	3316	-11831	-3764
0.454167	-25	32	86	-62	-111	-35	11	-15	-18	4	-76	-65	-96	-19	-31	-62	-101	34	-84	-33	-105	-24	-103	-70	-63	12	-100	-13	-74	-73	-150	-77	-1988	-1222	-4442	-17385	1216	-10763	4959	-13621	6	-9620	2486	-11753	-1213	-11275	3283	-11765	-4232
0.455000	-21	40	87	-57	-108	-36	12	-13	-15	5	-73	-61	-96	-16	-26	-52	-98	37	-83	-29	-108	-22	-102	-70	-61	13	-110	-10	-70	-68	-147	-72	-1313	-1120	-4524	-17130	862	-10500	4900	-13406	443	-9347	2420	-11616	-361	-11036	3237	-11690	-4692
0.455833	-21	43	91	-58	-104	-35	15	-13	-15	9	-75	-65	-97	-17	-30	-56	-100	36	-83	-31	-108	-21	-99	-72	-60	0	-97	-16	-70	-72	-147	-75	-1184	-1045	-4604	-16877	579	-10238	4850	-13194	-100	-9091	2346	-11492	-639	-10792	3175	-11619	-1963
0.456667	-22	43	89	-58	-111	-35	10	-14	-15	5	-72	-65	-93	-17	-29	-58	-99	34	-80	-34	-107	-24	-101	-72	-63	0	-101	-14	-75	-70	-147	-76	-1235	-991	-4676	-16636	446	-9986	4805	-12999	193	-8843	2259	-11378	-1045	-10537	3102	-11549	-134
0.457500	-25	39	85	-61	-111	-28	8	-16	-18	2	-74	-69	-98	-18	-32	-60	-100	37	-84	-29	-107	-23	-100	-70	-61	1	-100	-14	-72	-70	-146	-74	-1079	-956	-4733	-16398	350	-9730	4776	-12790	77	-8598	2162	-11264	-924	-10262	3022	-11475	685
0.458333	-25	42	87	-61	-108	-32	9	-14	-15	4	-75	-66	-97	-15	-29	-58	-92	37	-88	-32	-104	-22	-99	-72	-63	0	-101	-11	-74	-70	-146	-74	-994	-942	-4783	-16172	86	-9475	4748	-12601	-170	-8360	2049	-11167	-805	-9995	2926	-11399	803
0.459167	-22	45	87	-58	-107	-34	10	-8	-21	5	-77	-65	-95	-15	-29	-58	-101	33	-86	-29	-105	-21	-99	-69	-64	-4	-97	-13	-72	-69	-146	-75	-874	-944	-4817	-15950	161	-9214	4726	-12413	-103	-8122	1955	-11073	-1065	-9704	2818	-11324	428
0.460000	-26	42	82	-56	-110	-27	11	-13	-17	5	-76	-63	-95	-13	-28	-57	-101	32	-85	-30	-104	-22	-97	-68	-64	-1	-96	-12	-74	-68	-146	-74	-1204	-961	-4841	-15734	264	-8944	4710	-12230	-546	-7884	1868	-10982	-773	-9400	2703	-11244	213
0.460833	-24	42	85	-55	-110	-30	5	-14	-19	4	-73	-64	-93	-13	-29	-57	-98	35	-84	-30	-103	-19	-97	-68	-63	10	-98	-10	-50	-68	-145	-72	-2061	-996	-4843	-15518	39	-8671	4692	-12056	-1098	-7643	1732	-10903	45	-9081	2584	-11162	402
0.461667	-24	42	89	-57	-109	-31	12	-13	-17	8	-72	-64	-94	-11	-30	-59	-100	38	-83	-29	-127	-21	-97	-68	-64	0	-95	-8	-72	-68	-147	-75	-1746	-1040	-4833	-15303	-5	-8386	4680	-11883	678	-7390	1619	-10847	-1209	-8747	2456	-11074	1298
0.462500	-23	44	90	-55	-107	-32	12	-13	-17	6	-72	-63	-96	-10	-28	-58	-97	39	-86	-27	-104	-16	-101	-69	-61	1	-95	-9	-66	-64	-144	-72	-935	-1089	-4813	-15076	-166	-8088	4660	-11717	-730	-7128	1509	-10744	184	-8401	2323	-10982	92
0.463333	-23	44	89	-55	-107	-29	15	-14	-15	7	-68	-63	-96	-12	-28	-60	-96	36	-80	-27	-103	-16	-97	-68	-61	3	-95	-8	-69	-65	-147	-73	-626	-1147	-4776	-14835	-547	-7766	4639	-11550	-841	-6852	1401	-10670	868	-8036	2194	-10892	-706
0.464167	-19	45	90	-55	-107	-32	13	-16	-18	6	-70	-62	-95	-12	-26	-59	-100	39	-80	-28	-105	-21	-99	-69	-64	0	-86	-9	-92	-65	-146	-77	-213	-1207	-4726	-14571	-744	-7436	4599	-11398	-1136	-6566	1293	-10605	592	-7668	2065	-10801	61
0.465000	-23	43	89	-59	-110	-31	13	-14	-18	3	-73	-68	-99	-16	-31	-53	-101	35	-84	-27	-107	-23	-99	-72	-63	-3	-92	-14	-81	-72	-152	-80	93	-1272	-4668	-14294	-923	-7086	4552	-11239	-1401	-6264	1195	-10545	711	-7299	1935	-10710	664
0.465833	-27	38	84	-53	-114	-34	6	-18	-23	-46	-77	-67	-98	-14	-30	-64	-100	34	-83	-32	-108	-23	-99	-73	-75	0	-97	-11	-75	-87	-149	-77	526	-1323	-4595	-13973	-1090	-6709	4500	-11081	-1441	-5933	1105	-10476	1417	-6911	1817	-10613	673
0.466667	-26	41	88	-59	-110	-30	15	-14	-15	5	-75	-63	-87	-12	-28	-61	-101	36	-80	-30	-107	-22	-99	-68	-64	-1	-101	-13	-73	-68	-130	-76	973	-1376	-4517	-13615	-991	-6311	4428	-10928	-802	-5585	1025	-10418	793	-6526	1707	-10521	986
0.467500	-23	40	86	-60	-107	-25	17	-14	-17	5	-74	-60	-93	-13	-28	-59	-100	34	-83	-33	-104	-19	-94	-67	-64	-1	-98	-11	-72	-68	-145	-73	1175	-1422	-4434	-13218	-1039	-5889	4338	-10778	-1583	-5213	958	-10360	1329	-6137	1607	-10433	-7
0.468333	-24	41	90	-58	-108	-31	16	-13	-14	1	-73	-63	-93	-12	-29	-60	-127	32	-80	-32	-104	-21	-98	-69	-64	0	-100	-10	-72	-68	-145	-80	1364	-1463	-4344	-12783	-1297	-5444	4216	-10634	-1171	-4821	900	-10310	2337	-5753	1516	-10352	-2200
0.469167	-28	43	89	-57	-108	-29	16	-14	-19	7	-70	-62	-93	-11	-26	-62	-101	34	-82	-31	-104	-22	-98	-69	-60	2	-102	-12	-73	-67	-146	-79	1571	-1504	-4269	-12299	-1238	-4974	4098	-10491	-1519	-4404	861	-10265	2516	-5370	1438	-10277	-1528
0.470000	-24	46	90	-56	-110	-28	16	-12	-17	6	-72	-50	-94	-29	-26	-58	-100	38	-83	-30	-105	-19	-100	-66	-64	0	-96	-8	-70	-68	-147	-74	1393	-1540	-4176	-11776	-1232	-4484	3955	-10355	-1211	-3973	830	-10221	2672	-4995	1379	-10213	-1289
0.470833	-24	42	92	-53	-108	-29	17	-14	-13	9	-72	-61	-95	-13	-28	-60	-100	35	-83	-30	-103	-22	-96	-67	-62	1	-97	-11	-73	-70	-144	-76	1432	-1600	-4100	-11223	-1327	-3975	3793	-10220	-403	-3524	811	-10194	3088	-4616	1328	-10162	-1405
0.471667	-23	41	91	-56	-110	-30	15	-14	-19	6	-76	-61	-99	-13	-27	-57	-99	50	-81	-33	-105	-24	-98	-72	-62	1	-97	-11	-70	-69	-146	-76	1536	-1620	-4032	-10658	-1200	-3451	3616	-10091	-513	-3060	819	-10172	3330	-4248	1292	-10122	-1250
0.472500	-24	35	89	-64	-112	-30	15	-11	-19	6	-73	-65	-98	-15	-29	-61	-102	36	-81	-36	-107	-24	-98	-69	-64	1	-98	-14	-73	-61	-150	-78	1415	-1665	-3978	-10056	-1148	-2914	3425	-9972	37	-2581	808	-10156	3597	-3883	1261	-10103	-1417
0.473333	-24	42	88	-61	-113	-34	8	-15	-24	3	-74	-67	-99	-16	-30	-59	-103	33	-85	-39	-109	-25	-102	-73	-68	-1	-103	-17	-79	-74	-149	-79	1358	-1705	-3938	-9468	-1068	-2369	3219	-9859	386	-2102	816	-10154	4216	-3523	1244	-10101	-1608
0.474167	-28	89	85	-60	-113	-35	12	-16	-23	5	-78	-65	-103	-19	-31	-60	-104	32	-86	-33	-108	-25	-100	-70	-75	-3	-101	-15	-76	-85	-149	-75	1414	-1768	-3900	-8876	-964	-1810	3017	-9741	243	-1616	840	-10157	5171	-3160	1240	-10109	-1630
0.475000	-24	44	88	-57	-109	-31	17	-11	-16	7	-72	-61	-99	-14	-33	-53	-99	36	-84	-49	-107	-22	-99	-70	-63	2	-97	-11	-73	-68	-148	-76	1533	-1820	-3874	-8312	-937	-1261	2805	-9634	2348	-1128	865	-10173	4118	-2801	1242	-10144	-623
0.475833	-18	42	101	-53	-109	-30	16	-11	-25	9	-68	-63	-98	-13	-26	-56	-100	40	-83	-32	-101	-19	-98	-67	-62	3	-95	-11	-73	-65	-146	-74	1251	-1886	-3857	-7778	-653	-713	2602	-9534	2312	-647	891	-10203	4798	-2445	1245	-10198	-1193
0.476667	-25	42	91	-58	-107	-44	18	-10	-19	7	-72	-62	-94	-23	-26	-57	-96	39	-83	-32	-107	-21	-98	-67	-60	3	-98	-11	-70	-68	-147	-73	1063	-1948	-3856	-7304	-494	-182	2402	-9429	2143	-174	919	-10240	5579	-2078	1259	-10281	-2702
0.477500	-24	46	90	-57	-109	-30	18	-12	-17	8	-74	-62	-93	-14	-27	-55	-98	39	-81	-24	-93	-19	-96	-66	-61	2	-96	-12	-70	-68	-149	-76	1329	-2023	-3857	-6882	-387	335	2216	-9335	2955	290	940	-10291	4714	-1710	1268	-10386	-2223
0.478333	-26	45	89	-57	-109	-31	12	-14	-17	2	-75	-63	-96	-14	-28	-59	-99	36	-79	-31	-105	-18	-97	-69	-63	3	-96	-11	-69	-68	-144	-75	1101	-2091	-3882	-6521	-168	836	2039	-9237	2605	740	959	-10350	4288	-1342	1282	-10515	-2301
0.479167	-24	44	89	-55	-108	-29	16	-14	-21	6	-75	-64	-96	-14	-28	-53	-102	40	-83	-31	-101	-21	-99	-66	-66	2	-99	-12	-75	-72	-145	-75	976	-2153	-3863	-6228	-22	1312	1881	-9127	2527	1171	971	-10411	4304	-968	1294	-10668	-2622
0.480000	-24	44	89	-56	-108	-30	13	-12	-16	10	-68	-63	-96	-12	-27	-55	-103	27	-85	-30	-104	-21	-99	-67	-60	2	-98	-11	-74	-69	-144	-75	1175	-2209	-3859	-5998	44	1764	1735	-9007	2917	1590	976	-10476	3081	-589	1308	-10841	-2753
0.480833	-24	44	91	-59	-113	-27	13	-14	-18	5	-73	-64	-95	-14	-28	-57	-100	38	-83	-32	-105	-25	-99	-70	-63	0	-98	-14	-72	-69	-146	-74	1076	-2246	-3838	-5831	-52	2190	1636	-8879	2051	1980	973	-10538	2290	-198	1322	-11037	-3626
0.481667	-23	44	86	-58	-110	-32	15	-17	-18	4	-77	-53	-96	-17	-31	-61	-101	32	-84	-33	-107	-22	-100	-68	-65	0	-100	-14	-70	-70	-147	-77	679	-2269	-3800	-5731	-35	2579	1551	-8737	1787	2361	957	-10607	2522	195	1343	-11258	-6610
0.482500	-27	42	61	-60	-110	-34	9	-21	-19	0	-75	-66	-97	-18	-29	-61	-101	33	-82	-31	-103	-22	-103	-70	-65	0	-108	-10	-72	-70	-145	-75	242	-2264	-3736	-5670	-30	2949	1498	-8560	1285	2723	942	-10665	1773	593	1368	-11489	-6546
0.483333	-24	41	88	-59	-105	-31	15	-15	-18	-1	-73	-64	-94	-16	-27	-58	-99	33	-85	-30	-102	-22	-97	-70	-62	1	-99	-10	-69	-69	-146	-74	111	-2238	-3649	-5647	-160	3283	1475	-8353	615	3067	915	-10713	856	993	1399	-11740	-5683
0.484167	-23	49	89	-58	-101	-31	11	-15	-16	6	-72	-64	-96	-15	-27	-60	-99	37	-82	-31	-104	-23	-112	-70	-63	0	-99	-13	-72	-69	-131	-76	-259	-2189	-3532	-5643	80	3587	1475	-8125	391	3385	882	-10754	662	1388	1438	-12003	-5122
0.485000	-30	41	86	-59	-109	-33	11	-13	-19	4	-73	-47	-98	-17	-28	-62	-101	34	-85	-33	-105	-25	-102	-68	-63	-4	-105	-15	-74	-75	-150	-76	-745	-2109	-3390	-5641	94	3860	1503	-7859	-270	3688	845	-10779	266	1776	1499	-12303	-4307
0.485833	-24	40	84	-61	-109	-41	-12	-17	-21	4	-68	-63	-96	-18	-30	-62	-100	34	-86	-32	-107	-25	-108	-74	-66	-1	-101	-12	-75	-75	-133	-74	-562	-2002	-3208	-5619	-1	4101	1588	-7551	-385	3965	811	-10786	-271	2164	1576	-12574	-3672
0.486667	-22	41	84	-61	-110	-34	19	-19	-17	4	-73	-63	-99	-17	-28	-59	-97	35	-84	-30	-107	-23	-99	-70	-65	0	-102	-13	-72	-73	-148	-77	-545	-1872	-3001	-5559	252	4314	1689	-7205	-629	4220	781	-10776	-231	2538	1673	-12875	-2152
0.487500	-23	39	86	-96	-110	-35	11	-16	-17	5	-73	-65	-96	-17	-28	-62	-86	33	-87	-33	-107	-21	-101	-70	-62	9	-100	-14	-72	-69	-148	-77	-911	-1724	-2767	-5452	78	4479	1826	-6811	-1364	4449	757	-10741	-25	2898	1796	-13184	-162
0.488333	-21	41	89	-62	-105	-33	9	-17	-19	5	-74	-67	-96	-16	-40	-61	-97	35	-82	-31	-109	-22	-101	-72	-62	-1	-102	-14	-70	-68	-150	-78	-1014	-1538	-2505	-5262	-82	4609	1996	-6371	-236	4644	744	-10684	-1371	3221	1946	-13504	2310
0.489167	-29	38	85	-59	-109	-33	12	-17	-19	5	-74	-65	-96	-15	-30	-62	-102	30	-87	-32	-103	-19	-102	-73	-63	-3	-99	-13	-75	-69	-147	-79	-704	-1377	-2229	-4996	21	4690	2190	-5887	271	4808	746	-10603	-2678	3517	2110	-13823	3106
0.490000	-22	41	87	-61	-109	-33	11	-8	-23	2	-73	-65	-96	15	-30	-60	-101	28	-85	-17	-108	-24	-105	-72	-67	-4	-102	-15	-74	-73	-149	-81	-684	-1203	-1936	-4641	-174	4723	2417	-5374	-794	4929	752	-10504	-2556	3778	2333	-14153	1689
0.490833	-28	38	89	-63	-111	-32	8	-19	-23	1	-74	-68	-98	-17	-34	-65	-99	30	-86	-35	-105	-4	-102	-75	-63	18	-101	-14	-72	-69	-153	-76	-670	-1028	-1630	-4190	-269	4703	2667	-4783	230	5015	798	-10374	-3840	3996	2577	-14481	2830
0.491667	-24	41	86	-62	-108	-38	11	-18	-18	3	-74	-68	-96	-17	-31	-61	-102	35	-85	-35	-105	-23	-103	-75	-63	-4	-101	-15	-76	-70	-151	-78	-241	-858	-1320	-3655	-339	4606	2945	-4175	30	5046	851	-10221	-4113	4162	2851	-14813	3530
0.492500	-24	41	84	-62	-113	-38	13	-17	-21	3	-74	-66	-99	-21	-32	-60	-115	32	-85	-34	-110	-26	-102	-73	-60	-10	-100	-14	-75	-75	-152	-78	362	-699	-1006	-3031	-455	4473	3243	-3524	168	5023	945	-10041	-3560	4266	3152	-15150	4152
0.493333	-27	41	85	-60	-113	-44	11	-18	-22	3	-78	-67	-98	-17	-31	-85	-102	32	-86	-35	-105	-26	-105	-75	-62	-3	-102	-16	-74	-74	-151	-86	669	-535	-693	-2338	-650	4259	3555	-2843	660	4945	1042	-9835	-3828	4310	3479	-15482	4951
0.494167	-25	39	88	-60	-108	-36	11	-14	-22	3	-73	-68	-97	-17	-32	-58	-103	33	-86	-34	-104	-22	-103	-67	-63	-4	-102	-14	-75	-73	-149	-78	655	-430	-374	-1589	-978	3968	3883	-2127	640	4806	1171	-9601	-3896	4276	3827	-15815	5366
0.495000	-23	42	89	-57	-109	-33	13	-13	-19	7	-72	-64	-94	4	-28	-57	-99	37	-83	-32	-108	-23	-102	-69	-60	0	-99	-11	-75	-69	-150	-75	707	-321	-50	-808	-1144	3599	4214	-1389	354	4603	1320	-9333	-2543	4164	4201	-16138	2810
0.495833	-22	43	89	-56	-105	-31	15	-5	-17	6	-72	-63	-92	-13	-29	-53	-96	40	-81	-29	-104	-19	-99	-68	-60	2	-96	-4	-74	-78	-146	-70	983	-229	278	-19	-1138	3150	4548	-639	538	4329	1487	-9036	-2361	3962	4579	-16469	3150
0.496667	-21	43	89	-57	-120	-33	16	-11	-14	6	-73	-64	-94	-12	-28	-57	-98	34	-83	-32	-103	-22	-99	-67	-61	1	-96	-10	-70	-69	-124	-70	1381	-159	604	747	-1293	2624	4896	115	507	3987	1665	-8705	-3339	3668	4958	-16785	4697
0.497500	-23	44	90	-56	-107	-33	15	-11	-16	4	-72	-64	-93	-13	-29	-56	-99	39	-87	-33	-105	-22	-99	-67	-59	2	-98	-13	-74	-70	-142	-73	1193	-101	942	1468	-1584	2016	5183	873	836	3564	1850	-8340	-4318	3274	5328	-17098	4573
0.498333	-23	41	89	-55	-112	-33	13	-10	-22	4	-74	-66	-95	-14	-26	-58	-102	34	-86	-35	-105	-22	-104	-72	-61	0	-101	-12	-75	-70	-142	-77	901	-61	1284	2118	-1700	1331	5467	1628	290	3074	2033	-7931	-3948	2773	5687	-17401	4885
0.499167	-22	41	87	-73	-114	-35	12	-14	-21	5	-76	-67	-95	-14	-30	-57	-100	36	-90	-33	-103	-21	-101	-68	-66	-3	-99	-15	-70	-72	-144	-75	960	-21	1647	2678	-1958	580	5734	2359	146	2512	2207	-7485	-2279	2175	6017	-17685	4944
0.500000	-24	45	87	-56	-111	-31	16	-12	-18	5	-72	-58	-95	-14	-34	-56	-100	35	-83	-32	-105	-23	-100	-66	-63	0	-100	-11	-73	-72	-146	-74	910	8	2026	3128	-2212	-233	5960	3068	-120	1879	2357	-6997	-1170	1470	6309	-17963	4528
0.500833	-25	45	76	-56	-110	-33	13	-14	-17	5	-74	-63	-98	-13	-31	-55	-98	33	-86	-32	-105	-25	-101	-70	-55	0	-98	-12	-98	-72	-144	-70	1118	40	2420	3445	-2099	-1095	6141	3737	-1276	1174	2475	-6462	-348	635	6550	-18216	4194
0.501667	-24	45	53	-56	-103	-29	16	-8	-16	5	-73	-44	-95	-14	-29	-55	-97	36	-82	-30	-107	-21	-100	-68	-65	0	-97	-11	-75	-68	-145	-73	1192	74	2823	3626	-1916	-2019	6273	4365	-866	403	2553	-5880	-246	-286	6726	-18453	4532
0.502500	-19	45	91	-56	-109	-31	13	-11	-17	8	-72	-59	-97	-9	-51	-57	-98	38	-81	-29	-104	-22	-112	-68	-59	2	-96	-10	-72	-69	-144	-70	1355	109	3242	3663	-1407	-2923	6361	4936	101	-435	2570	-5257	-501	-1309	6831	-18662	4529
0.503333	-23	47	92	-55	-104	-28	13	-10	-13	10	-72	-58	-96	-13	-30	-55	-96	39	-78	-28	-102	-18	-99	-70	-62	3	-97	-12	-73	-66	-142	-73	1646	159	3664	3560	-873	-3873	6369	5447	-2096	-1337	2525	-4587	2491	-2439	6847	-18845	2187
0.504167	-23	47	90	-58	-109	-31	15	-12	-15	6	-69	-59	-94	-9	-28	-58	-99	39	-81	-28	-105	-22	-99	-66	-53	4	-97	-10	-73	-69	-141	-70	1475	195	4092	3329	-791	-4843	6320	5891	-1542	-2297	2409	-3879	3314	-3661	6772	-19001	2306
0.505000	-24	43	87	-60	-107	-32	37	-14	-13	3	-70	-64	-95	-59	-30	-61	-101	35	-82	-30	-104	-22	-100	-68	-62	0	-100	-15	-76	-70	-142	-72	1009	242	4515	2970	-893	-5803	6202	6261	-2378	-3307	2216	-3136	2648	-4979	6592	-19115	2514
0.505833	-24	41	87	-62	-109	-34	11	-12	-18	3	-73	-65	-95	-13	-30	-59	-100	34	-100	-34	-104	-23	-101	-79	-61	1	-99	-14	-73	-69	-147	-75	742	299	4941	2509	-883	-6750	6012	6536	-2490	-4346	1949	-2347	1408	-6377	6299	-19183	2165
0.506667	-26	41	97	-61	-109	-34	11	-15	-22	1	-73	-68	-97	-18	-30	-62	-102	34	-85	-33	-104	-13	-102	-73	-66	-1	-102	-15	-77	-73	-145	-78	926	354	5346	1978	-676	-7683	5753	6724	-2558	-5425	1599	-1556	-28	-7853	5889	-19204	1518
0.507500	-25	37	82	-64	-113	-38	23	-17	-22	2	-74	-60	-96	-16	-29	-62	-102	32	-86	-33	-107	-22	-101	-70	-61	0	-102	-15	-74	-69	-147	-76	1759	404	5726	1389	-538	-8587	5421	6821	-2274	-6525	1180	-728	-1923	-9382	5362	-19160	1599
0.508333	-23	42	86	-58	-109	-32	36	-14	-21	2	-74	-62	-97	-14	-28	-59	-104	35	-84	-30	-105	-21	-101	-70	-68	0	-101	-14	-74	-68	-144	-77	2311	471	6085	786	-307	-9462	5014	6814	-2759	-7634	693	99	-1883	-10960	4705	-19050	-1080
0.509167	-25	38	86	-59	-109	-31	11	-13	-18	0	-69	-61	-99	-14	-27	-60	-103	35	-82	-31	-104	-26	-99	-68	-65	1	-99	-12	-73	-68	-145	-78	1769	526	6402	179	-27	-10305	4534	6708	-2643	-8732	156	926	-2055	-12564	3933	-18866	-2537
0.510000	-23	39	87	-59	-108	-34	15	-14	-17	4	-68	-64	-95	-14	-26	-61	-101	37	-82	-30	-105	-21	-99	-72	-64	2	-97	-6	-74	-68	-147	-74	1544	576	6678	-401	-112	-11111	3989	6496	-3681	-9815	-423	1733	-2613	-14172	3053	-18593	-1681
0.510833	-24	38	87	-58	-108	-32	13	-13	-19	4	-70	-61	-94	-15	-32	-64	-103	34	-82	-30	-104	-19	-98	-69	-59	1	-97	-14	-73	-70	-147	-79	1730	618	6915	-931	-69	-11885	3381	6192	-3703	-10859	-1025	2513	-2798	-15768	2054	-18229	-1801
0.511667	-27	43	84	-60	-111	-33	11	-16	-21	4	-72	-64	-95	-12	-28	-61	-99	34	-81	-32	-104	-17	-105	-72	-62	0	-99	-13	-72	-72	-168	-75	1524	646	7100	-1389	132	-12623	2717	5789	-3766	-11859	-1630	3251	-2715	-17340	973	-17761	-1340
0.512500	-24	40	84	-59	-111	-33	11	-16	-18	3	-69	-64	-97	-16	-29	-62	-102	34	-84	-32	-102	-22	-99	-72	-63	0	-98	-12	-73	-74	-150	-78	1343	662	7239	-1767	286	-13322	2016	5301	-3481	-12808	-2216	3950	-2833	-18826	-169	-17190	-1402
0.513333	-22	43	87	-58	-112	-35	8	-14	-18	6	-72	-63	-99	-15	-29	-60	-101	36	-81	-30	-108	-26	-102	-70	-61	0	-99	-14	-76	-72	-149	-75	1842	670	7338	-2057	673	-13994	1269	4736	-3282	-13685	-2757	4564	-3078	-20200	-1349	-16500	-1950
0.514167	-26	39	87	-60	-110	-36	9	-15	-16	6	-73	-66	-92	-14	-30	-60	-78	36	-84	-30	-107	-22	-100	-69	-64	2	-97	-14	-76	-70	-151	-73	1297	661	7393	-2261	916	-14637	489	4099	-3510	-14479	-3231	5116	-2681	-21432	-2541	-15712	-2255
0.515000	-25	40	85	-60	-116	-36	11	-61	-22	5	-72	-65	-100	-16	-28	-60	-103	34	-84	-34	-108	-24	-101	-69	-63	0	-99	-4	-75	-70	-148	-93	-76	645	7402	-2369	888	-15253	-273	3414	-3140	-15185	-3618	5581	-2559	-22476	-3710	-14766	-2441
0.515833	-26	40	86	-59	-110	-33	12	-15	-19	4	-76	-67	-99	-13	-26	-59	-102	35	-83	-31	-105	-19	-99	-67	-64	4	-98	-11	-74	-72	-145	-72	-646	620	7391	-2387	1155	-15840	-1042	2685	-1283	-15799	-3890	5955	-3952	-23315	-4839	-13706	-2056
0.516667	-26	40	89	-58	-104	-32	15	-10	-18	8	-68	-63	-94	-12	-25	-57	-101	37	-81	-31	-114	-19	-98	-68	-65	1	-96	-10	-70	-67	-146	-73	-1422	583	7347	-2366	1335	-16405	-1793	1939	-2643	-16316	-4034	6244	-2304	-23905	-5877	-12527	-3400
0.517500	-26	41	91	-57	-99	-32	16	-9	-19	10	-67	-62	-93	-16	-24	-58	-100	38	-83	-29	-102	-19	-96	-67	-61	2	-99	-11	-73	-68	-144	-72	-2238	527	7285	-2281	1672	-16942	-2506	1179	-1219	-16734	-4044	6403	-2299	-24225	-6785	-11242	-3065
0.518333	-28	43	88	-33	-108	-31	15	-9	-18	8	-69	-61	-93	-11	-25	-55	-100	38	-84	-29	-104	-18	-100	-66	-62	4	-96	-10	-69	-68	-146	-69	-2117	495	7206	-2163	1883	-17454	-3169	429	-1040	-17054	-3880	6477	-2493	-24271	-7534	-9850	-2005
0.519167	-22	42	87	-51	-107	-34	15	-11	-18	7	-73	-62	-98	-13	-25	-57	-97	36	-85	-31	-105	-19	-96	-66	-64	2	-99	-12	-70	-66	-143	-69	-1406	443	7124	-2028	1950	-17938	-3762	-301	-848	-17278	-3569	6451	-1965	-24033	-8087	-8361	-855
0.520000	-23	43	87	-53	-107	-31	15	-10	-15	8	-67	-62	-95	-12	-24	-55	-98	37	-82	-28	-104	-21	-92	-67	-61	3	-97	-8	-70	-67	-145	-70	-1145	388	7037	-1893	2189	-18388	-4267	-991	-578	-17410	-3097	6319	-1366	-23527	-8417	-6788	40
0.520833	-25	42	92	-55	-109	-31	15	-14	-23	6	-69	-62	-94	-10	-25	-67	-100	39	-83	-28	-102	-18	-94	-66	-65	3	-97	-9	-70	-66	-142	-73	-1288	332	6956	-1778	2495	-18803	-4677	-1637	157	-17463	-2482	6099	-2202	-22755	-8493	-5145	1270
0.521667	-27	45	95	-52	-114	-30	15	-7	-19	10	-65	-61	-95	-12	-26	-59	-100	39	-80	-28	-103	-11	-95	-66	-47	4	-97	-8	-73	-65	-145	-72	-1417	270	6872	-1696	2905	-19179	-4977	-2218	-489	-17440	-1719	5794	-1305	-21757	-8292	-3451	3
0.522500	-23	46	90	-55	-107	-31	16	-11	-18	5	-68	-60	-93	-13	-25	-55	-100	40	-79	-27	-107	-19	-96	-68	-64	5	-98	-7	-75	-67	-142	-69	-1714	209	6795	-1655	3181	-19509	-5158	-2746	301	-17356	-831	5413	-386	-20587	-7803	-1727	-1217
0.523333	-23	46	101	-55	-107	-33	16	-12	-17	7	-70	-62	-98	-14	-26	-56	-103	33	-82	-27	-109	-23	-96	-67	-64	3	-98	-11	-77	-70	-145	-74	-2097	137	6721	-1666	3296	-19791	-5210	-3197	150	-17221	157	4967	-560	-19282	-7033	1	417
0.524167	-26	43	87	-57	-115	-34	10	-16	-22	3	-72	-73	-100	-15	-28	-57	-99	38	-81	-29	-109	-22	-96	-67	-61	3	-97	-12	-75	-68	-142	-73	-2457	61	6649	-1728	3499	-20029	-5136	-3579	674	-17042	1215	4470	-624	-17883	-5971	1706	1211
0.525000	-25	44	87	-63	-108	-31	13	-15	-21	7	-74	-66	-98	-16	-29	-59	-101	35	-86	-30	-103	-24	-98	-70	-62	1	-100	-9	-76	-70	-147	-74	-2475	-26	6574	-1842	3758	-20207	-4928	-3890	977	-16833	2330	3937	-68	-16463	-4646	3405	2013
0.525833	-25	44	86	-59	-110	-36	13	-15	-18	-14	-75	-65	-96	-15	-29	-58	-101	33	-88	-31	-107	-21	-98	-69	-65	-1	-99	-11	-73	-70	-147	-75	-2366	-121	6494	-1993	3686	-20327	-4603	-4130	956	-16598	3455	3380	21	-15052	-3064	5033	2475
0.526667	-25	44	90	-56	-110	-33	15	-15	-19	4	-76	-67	-101	-15	-30	-58	-101	35	-84	-27	-104	-23	-99	-72	-63	2	-131	-15	-75	-70	-144	-77	-1994	-229	6402	-2202	3597	-20380	-4165	-4309	1330	-16359	4570	2797	-72	-13719	-1283	6582	2255
0.527500	-25	40	87	-62	-110	-31	21	-16	-22	4	-74	-64	-98	-14	-30	-58	-103	36	-84	-32	-104	-23	-96	-72	-63	0	-99	-12	-74	-69	-145	-78	-1503	-354	6298	-2444	3788	-20373	-3633	-4434	1057	-16092	5648	2213	364	-12509	661	8032	2007
0.528333	-24	42	90	-57	-109	-29	13	-15	-19	3	-76	-65	-93	-15	-29	-62	-98	35	-83	-28	-103	-22	-100	-70	-64	2	-105	-13	-70	-67	-148	-76	-1467	-495	6178	-2703	3721	-20305	-3014	-4499	581	-15830	6649	1636	786	-11463	2720	9370	1759
0.529167	-22	40	87	-58	-107	-34	15	-9	-17	4	-73	-65	-96	-17	-27	-61	-101	43	-85	-31	-104	-21	-100	-72	-61	1	-98	-13	-73	-68	-144	-75	-1164	-661	6024	-2990	3550	-20179	-2335	-4537	2498	-15569	7557	1066	-936	-10599	4822	10564	2063
0.530000	-22	32	87	-58	-111	-57	16	-15	-21	5	-75	-65	-96	-15	-27	-59	-99	35	-82	-33	-103	-22	-99	-72	-63	0	-99	-11	-68	-68	-144	-76	-681	-845	5847	-3269	3499	-19992	-1619	-4541	1313	-15318	8343	520	0	-9944	6918	11628	507
0.530833	-27	41	87	-58	-111	-34	13	-14	-18	2	-74	-66	-101	-17	-14	-64	-102	30	-84	-35	-102	-25	-98	-73	-63	1	-98	-15	-73	-70	-148	-79	-540	-1083	5636	-3555	3627	-19753	-887	-4531	1496	-15066	8995	1	330	-9496	8966	12547	-539
0.531667	-25	42	84	-62	-109	-35	12	-19	-19	2	-78	-70	-98	-17	-31	-63	-103	33	-88	-38	-104	-27	-103	-65	-68	-5	-99	-15	-76	-75	-149	-80	-400	-1290	5395	-3823	4539	-19470	-183	-4519	1513	-14825	9497	-491	-77	-9259	10884	13314	-241
0.532500	-28	40	85	-64	-112	-39	8	-18	-26	0	-80	-68	-104	-24	-34	-70	-105	32	-88	-36	-108	-27	-103	-74	-64	0	-101	-17	-75	-74	-150	-79	-389	-1538	5124	-4075	5451	-19141	493	-4502	1352	-14570	9840	-935	68	-9204	12629	13938	-280
0.533333	-27	41	86	-63	-112	-38	10	-21	-23	1	-81	-66	-100	-18	-29	-63	-109	34	-86	-36	-105	-27	-104	-72	-64	-3	-98	-16	-75	-73	-149	-79	-163	-1803	4827	-4297	4945	-18773	1119	-4497	1219	-14316	10017	-1334	494	-9310	14152	14421	-396
0.534167	-25	40	81	-60	-110	-36	9	-18	-13	1	-79	-67	-97	-19	-31	-65	-99	32	-88	-36	-105	-26	-104	-73	-60	0	-103	-17	-74	-73	-149	-78	-169	-2082	4500	-4496	4109	-18378	1666	-4508	1756	-14055	10032	-1681	-373	-9547	15399	14781	122
0.535000	-23	40	85	-63	-110	-35	11	-19	-14	2	-77	-66	-96	-16	-29	-61	-100	35	-86	-38	-104	-24	-104	-70	-61	0	-98	-12	-67	-72	-147	-76	-273	-2376	4160	-4669	3452	-17957	2117	-4545	951	-13785	9891	-1969	151	-9864	16340	15017	-970
0.535833	-21	41	87	-61	-107	-31	12	-14	-15	3	-75	-67	-96	-12	-29	-61	-98	35	-85	16	-100	-23	-101	-70	-61	2	-98	-13	-74	-72	-145	-75	-286	-2665	3802	-4816	2809	-17527	2458	-4605	1063	-13495	9599	-2199	879	-10237	16945	15154	-3136
0.536667	-25	39	87	-62	-64	-28	13	-16	-17	5	-73	-64	-93	-14	-30	-63	-95	35	-84	-33	-104	-24	-97	-76	-73	3	-99	-11	-67	-69	-147	-73	-354	-2969	3436	-4938	2130	-17087	2683	-4706	225	-13201	9168	-2359	559	-10608	17193	15208	-1825
0.537500	-26	42	88	-61	-108	-33	15	-16	-18	5	-74	-66	-97	-9	-28	-64	-97	36	-83	-33	-104	-22	-103	-69	-62	1	-102	-13	-73	-72	-164	-75	-648	-3257	3073	-5031	1450	-16648	2783	-4832	180	-12854	8617	-2452	364	-10936	17085	15192	-953
0.538333	-25	70	87	-60	-107	-32	12	-16	-16	6	-72	-65	-97	-15	-29	-61	-99	35	-85	-33	-100	-23	-102	-72	-63	4	-100	-12	-74	-73	-143	-75	-1016	-3536	2712	-5117	770	-16204	2763	-4986	430	-12503	7973	-2468	745	-11191	16627	15131	-553
0.539167	-24	38	87	-61	-109	-33	10	-16	-19	1	-76	-65	-94	-14	-29	-64	-98	38	-82	-35	-102	-23	-101	-74	-65	0	-101	-14	-72	-72	-146	-76	-1290	-3798	2367	-5184	180	-15770	2620	-5168	151	-12121	7238	-2408	902	-11337	15841	15037	-98
0.540000	-25	41	85	-63	-111	-32	10	-11	-22	5	-75	-67	-100	-16	-29	-66	-107	33	-87	-38	-102	-25	-103	-73	-75	0	-103	-15	-74	-73	-149	-80	-1301	-4040	2027	-5237	-390	-15344	2367	-5374	442	-11708	6455	-2261	1009	-11359	14755	14897	-442
0.540833	-28	38	81	-67	-114	-36	7	-19	-21	1	-69	-68	-99	-17	-30	-63	-99	35	-88	-35	-104	-25	-102	-72	-61	1	-105	-11	-74	-72	-147	-74	-1043	-4250	1715	-5281	-923	-14924	2020	-5592	-91	-11266	5600	-2031	1330	-11224	13412	14786	-625
0.541667	-23	41	85	-61	-98	-32	12	-13	-15	5	-73	-64	-94	-12	-30	-62	-99	35	-80	-32	-103	-22	-102	-69	-63	1	-110	-13	-70	-74	-147	-75	-965	-4426	1431	-5314	-1499	-14509	1588	-5821	-890	-10788	4770	-1723	1905	-10930	11859	14651	-367
0.542500	-24	41	87	-59	-93	-34	11	-14	-17	6	-64	-66	-119	-13	-29	-58	-101	38	-84	-31	-102	-24	-102	-72	-62	1	-100	-10	-70	-72	-148	-73	-1031	-4566	1169	-5345	-1900	-14095	1092	-6056	830	-10281	3914	-1333	839	-10506	10163	14523	682
0.543333	-19	43	89	-57	-107	-32	9	-14	-17	9	-69	-63	-93	-12	-23	-53	-98	41	-83	-31	-103	-23	-100	-70	-60	4	-100	-10	-81	-72	-149	-73	-836	-4668	928	-5365	-2252	-13689	544	-6290	390	-9746	3064	-863	1298	-9927	8366	14390	168
0.544167	-24	43	87	-61	-110	-32	10	-14	-21	10	-69	-63	-97	-14	-27	-58	-99	38	-87	-31	-107	-23	-99	-68	-64	3	-98	-9	-75	-74	-146	-73	-813	-4714	706	-5386	-2584	-13277	-32	-6515	-366	-9190	2231	-326	2365	-9227	6529	14251	-1046
0.545000	-22	44	86	-62	-108	-38	9	-17	-21	8	-74	-67	-100	-17	-29	-61	-104	35	-85	-31	-110	-23	-102	-70	-64	-3	-102	-13	-77	-75	-149	-76	-659	-4754	503	-5392	-2730	-12852	-621	-6725	126	-8611	1436	270	2027	-8427	4701	14106	-372
0.545833	-26	41	85	-62	-109	-33	9	-13	-18	4	-72	-64	-100	-14	-29	-57	-100	33	-86	-35	-107	-24	-100	-72	-64	-1	-99	-11	-74	-74	-146	-76	-398	-4735	317	-5390	-2737	-12408	-1199	-6916	37	-8010	683	948	1737	-7541	2923	13942	-252
0.546667	-22	50	88	-59	-108	-30	11	-15	-17	4	-73	-66	-96	-11	-29	-60	-100	37	-82	-31	-105	-21	-97	-73	-65	0	-100	-11	-78	-72	-145	-76	-149	-4677	154	-5367	-2636	-11945	-1738	-7072	15	-7395	-21	1610	1964	-6606	1263	13744	-94
0.547500	-28	40	84	-63	-110	-35	8	-7	-22	8	-73	-65	-97	-13	-28	-60	-104	33	-85	-31	-104	-22	-99	-72	-62	-4	-99	-11	-87	-73	-147	-75	103	-4590	-1	-5329	-2649	-11458	-2240	-7207	632	-6761	-673	2363	1152	-5651	-248	13516	868
0.548333	-26	45	84	-61	-110	-34	9	-14	-21	3	-77	-66	-100	-14	-30	-58	-103	33	-84	-33	-108	-25	-100	-69	-67	-7	-104	-13	-65	-75	-147	-76	236	-4468	-144	-5268	-2991	-10932	-2679	-7299	483	-6116	-1268	3109	1015	-4709	-1579	13230	1109
0.549167	-28	38	82	-62	-112	-36	7	-11	-16	3	-75	-66	-100	-14	-30	-61	-105	27	-82	-31	-105	-22	-99	-73	-65	-1	-97	-12	-73	-72	-145	-63	218	-4315	-275	-5176	-2961	-10365	-3047	-7350	765	-5457	-1798	3865	1786	-3800	-2703	12893	-1188
0.550000	-24	46	87	-59	-107	-33	12	-16	-18	5	-72	-64	-94	-13	-32	-59	-99	36	-84	-31	-105	-22	-100	-73	-63	-3	-98	-14	-73	-60	-150	-76	504	-4139	-397	-5055	-2875	-9763	-3336	-7360	838	-4800	-2270	4605	1436	-2955	-3618	12482	-585
0.550833	-24	44	88	-58	-111	-31	11	-14	-18	6	-72	-64	-98	-13	-32	-61	-99	36	-85	-31	-105	-21	-101	-69	-62	-1	-100	-11	-72	-72	-148	-77	736	-3946	-508	-4908	-2926	-9116	-3536	-7326	885	-4137	-2683	5315	520	-2183	-4324	11996	157
0.551667	-24	54	87	-59	-108	-36	10	-14	-16	6	-73	-62	-97	-15	-30	-60	-98	33	-82	-32	-110	-24	-100	-69	-61	-1	-98	-13	-73	-70	-147	-74	673	-3741	-615	-4728	-2802	-8424	-3647	-7244	1339	-3475	-3020	5989	407	-1502	-4820	11435	276
0.552500	-24	42	87	-58	-111	-35	19	-14	-19	4	-74	-65	-99	-15	-31	-60	-101	34	-82	-34	-105	-21	-100	-70	-62	-1	-98	-15	-76	-72	-150	-76	633	-3493	-723	-4516	-2694	-7692	-3669	-7114	1166	-2816	-3343	6609	779	-926	-5137	10800	476
0.553333	-23	42	85	-62	-111	-34	11	-14	-16	5	-73	-67	-94	-19	-29	-59	-100	34	-81	-35	-107	-26	-101	-70	-64	0	-101	-14	-74	-72	-149	-79	732	-3295	-775	-4286	-2535	-6922	-3599	-6938	1406	-2162	-3588	7159	559	-451	-5274	10093	-130
0.554167	-24	43	87	-57	-111	-32	10	-14	-16	3	-75	-66	-97	-16	-29	-76	-100	35	-84	-32	-107	-22	-100	-69	-64	-3	-99	-16	-77	-70	-145	-76	1033	-3074	-824	-4029	-2313	-6111	-3446	-6709	1373	-1520	-3785	7621	265	-82	-5270	9330	-487
0.555000	-25	32	86	-57	-107	-31	15	-12	-22	6	-70	-61	-96	-14	-28	-57	-98	36	-84	-30	-102	-19	-100	-58	-63	2	-95	-12	-74	-88	-145	-75	930	-2819	-851	-3754	-2108	-5271	-3213	-6432	710	-886	-3928	8000	687	194	-5161	8508	-808
0.555833	-26	45	90	-53	-105	-27	10	-11	-22	5	-72	-61	-93	-17	-28	-56	-98	37	-81	-28	-102	-18	-98	-67	-61	1	-95	-15	-73	-67	-144	-75	553	-2573	-853	-3466	-1889	-4414	-2917	-6105	1535	-277	-4029	8274	-497	381	-4942	7646	-320
0.556667	-34	44	87	-55	-110	-32	13	-10	-16	6	-73	-62	-97	-16	-28	-55	-98	36	-80	-33	-107	-19	-101	-67	-62	0	-96	-14	-77	-69	-146	-76	421	-2325	-825	-3197	-1770	-3546	-2558	-5734	1610	313	-4088	8448	-1596	487	-4683	6753	-499
0.557500	-24	35	89	-43	-110	-33	9	-15	-23	2	-76	-64	-98	-17	-32	-59	-102	38	-83	-30	-103	-18	-102	-69	-65	0	-98	-16	-76	-69	-144	-76	166	-2068	-763	-2927	-1672	-2669	-2156	-5312	303	880	-4106	8519	-755	540	-4394	5859	-2438
0.558333	-26	63	91	-55	-108	-30	13	-11	-15	8	-74	-62	-95	-16	-27	-40	-102	37	-82	-31	-105	-21	-98	-69	-61	2	-98	-13	-76	-69	-146	-77	-125	-1807	-677	-2684	-1480	-1806	-1715	-4847	1044	1418	-4092	8479	-1265	545	-4109	4968	-1876
0.559167	-26	44	89	-57	-121	-32	10	-12	-16	9	-74	-62	-95	-43	-29	-59	-101	38	-84	-30	-104	-19	-100	-70	-61	0	-96	-12	-74	-66	-147	-69	-332	-1521	-552	-2470	-1691	-953	-1249	-4346	407	1920	-4040	8338	-1103	520	-3835	4101	-1510
0.560000	-24	43	88	-57	-107	-32	13	-11	-18	7	-74	-64	-94	-15	-29	-61	-101	38	-85	-26	-107	-18	-100	-68	-64	1	-100	-12	-73	-70	-168	-75	-245	-1248	-407	-2309	-1704	-126	-773	-3808	290	2380	-3975	8082	-934	484	-3600	3265	-987
0.560833	-25	43	89	-58	-110	-29	11	-14	-16	5	-92	-61	-95	-15	-27	-56	-101	37	-82	-31	-105	-23	-99	-66	-62	1	-97	-10	-72	-68	-146	-72	-10	-954	-231	-2210	-1304	661	-300	-3246	445	2801	-3864	7743	-1833	453	-3402	2480	78
0.561667	-24	43	90	-40	-105	-32	15	-11	-17	7	-72	-62	-94	-14	-28	-59	-100	39	-81	-30	-103	5	-95	-65	-61	19	-99	-13	-73	-70	-146	-73	-9	-649	-38	-2187	-1248	1405	167	-2662	57	3176	-3755	7306	-2058	436	-3256	1743	1335
0.562500	-22	42	90	-58	-107	-30	17	-9	-17	20	-73	-62	-93	-12	-24	-59	-99	36	-82	-32	-103	-19	-96	-66	-60	3	-91	-10	-73	-67	-144	-74	-168	-331	168	-2253	-1315	2091	605	-2070	-469	3507	-3625	6791	-904	436	-3157	1074	-472
0.563333	-22	46	92	-56	-105	-29	15	-12	-14	12	-70	-61	-94	0	-25	-60	-95	40	-80	-28	-107	-16	-96	-63	-58	1	-95	-10	-70	-66	-147	-70	-95	-5	383	-2409	-1148	2721	1023	-1467	-693	3782	-3491	6207	-1183	459	-3104	468	-104
0.564167	-25	44	90	-59	-107	-30	11	-13	-16	9	-78	-59	-93	-13	-27	-82	-98	39	-83	-32	-103	-19	-98	-65	-58	2	-98	-11	-72	-70	-147	-73	-69	327	591	-2678	-1081	3282	1398	-877	-1051	4012	-3356	5563	-2001	535	-3085	-73	1497
0.565000	-25	40	96	-39	-111	-33	10	-14	-24	2	-78	-65	-99	-16	-30	-63	-104	33	-87	-34	-108	-28	-101	-74	-66	-1	-102	-17	-77	-74	-149	-79	-258	669	792	-3045	-1182	3771	1726	-309	-585	4185	-3225	4864	-1632	631	-3096	-557	1998
0.565833	-28	37	81	-62	-113	-36	8	-17	-17	3	-76	-69	-97	-16	-29	-60	-105	33	-87	-33	-108	-22	-98	-70	-66	0	-99	-15	-73	-68	-148	-83	-196	1019	981	-3502	-1011	4192	2013	228	-498	4317	-3087	4150	-423	767	-3109	-982	2639
0.566667	-22	39	88	-62	-107	-33	13	-14	-18	4	-77	-64	-98	-7	-30	-59	-99	36	-87	-31	-105	-61	-100	-69	-67	0	-102	-13	-75	-69	-147	-75	-120	1374	1147	-4046	-1003	4540	2251	727	-360	4395	-2955	3400	742	929	-3124	-1364	2785
0.567500	-27	40	82	-60	-110	-32	2	-7	-18	4	-75	-64	-98	-12	-29	-63	-103	29	-85	-33	-105	-24	-97	-70	-65	0	-100	-14	-74	-72	-147	-76	-40	1732	1291	-4664	-2434	4796	2423	1167	-372	4438	-2824	2639	1729	1112	-3119	-1705	2776
0.568333	-23	40	86	-58	-108	-30	11	-17	-19	4	-72	-63	-95	-13	-30	-61	-99	34	-83	-32	-107	-24	-99	-73	-65	0	-99	-13	-72	-69	-147	-75	38	2094	1406	-5332	-4497	4989	2572	1541	-668	4438	-2695	1881	2644	1307	-3084	-2039	2784
0.569167	-23	42	88	-59	-110	-31	12	-14	-18	8	-73	-64	-94	-12	-30	-17	-98	34	-84	-32	-102	-21	-98	-70	-61	0	-100	-12	-75	-68	-150	-76	-189	2458	1483	-6015	-4149	5108	2664	1856	-190	4403	-2570	1132	3027	1506	-3007	-2330	3223
0.570000	-22	42	89	-63	-109	-34	11	-13	-15	8	-70	-61	-96	-11	-30	-57	-98	38	-85	-32	-105	-22	-98	-72	-61	1	-93	-16	-69	-69	-148	-74	-206	2826	1527	-6751	-2975	5154	2708	2059	716	4345	-2438	399	3841	1700	-2881	-2635	3367
0.570833	-26	44	87	-61	-104	-32	13	-15	-7	8	-72	-67	-98	-18	-32	-61	-98	34	-84	-38	-105	-18	-97	-70	-64	-1	-98	-14	-76	-92	-152	-75	-96	3198	1546	-7442	-2701	5140	2719	2187	-1213	4264	-2300	-304	5903	1881	-2697	-2952	993
0.571667	-6	43	89	-63	-112	-33	12	-16	-17	5	-70	-66	-96	-14	-31	-60	-100	35	-85	-38	-90	-25	-99	-70	-65	0	-102	-15	-70	-74	-149	-75	-135	3568	1537	-8095	-2341	5062	2693	2220	-499	4169	-2156	-974	5063	2042	-2451	-3286	697
0.572500	-23	41	86	-62	-112	-33	11	-21	-22	0	-70	-68	-98	-15	-33	-59	-100	34	-86	-36	-108	-25	-98	-69	-61	2	-103	-17	-75	-77	-150	-78	41	3939	1510	-8687	-1797	4935	2644	2144	-1234	4067	-1995	-1611	4427	2172	-2149	-3645	641
0.573333	-29	40	86	-63	-112	-39	9	-16	-22	3	-75	-66	-102	-16	-26	-62	-104	29	-90	-41	-109	-30	-102	-75	-67	-6	-103	-18	-79	-77	-155	-80	-62	4311	1479	-9201	-1048	4766	2574	1971	-1481	3970	-1819	-2204	3428	2276	-1793	-4036	465
0.574167	-31	38	84	-64	-128	-40	7	-22	-24	1	-77	-67	-98	-18	-32	-63	-105	32	-87	-35	-108	-25	-102	-75	-66	-4	-102	-16	-74	-72	-151	-77	-409	4691	1447	-9619	-442	4569	2501	1698	-1326	3878	-1625	-2750	2514	2351	-1387	-4454	293
0.575000	-25	42	84	-61	-108	-24	13	-13	-16	5	-73	-64	-96	-13	-30	-59	-102	33	-86	-38	-105	-21	-99	-67	-63	0	-99	7	-70	-68	-147	-75	-487	5073	1429	-9944	-64	4349	2428	1344	-1308	3808	-1405	-3244	1448	2395	-942	-4903	574
0.575833	-19	42	88	-59	-122	-32	17	-15	-17	5	-70	-62	-76	-13	-29	-59	-96	33	-83	-32	-101	-23	-95	-70	-65	-5	-99	-13	-69	-70	-147	-67	-148	5454	1431	-10175	146	4112	2352	893	-2213	3750	-1170	-3700	2073	2401	-470	-5393	-1922
0.576667	-26	43	88	-58	-108	-31	15	-14	-18	7	-68	-64	-74	-13	-30	-62	-98	40	-82	-31	-102	-22	-98	-68	-59	-1	-98	-14	-70	-68	-148	-79	1886	5832	1463	-10309	204	3875	2292	366	-1936	3721	-913	-4116	1533	2382	8	-5906	-2891
0.577500	-25	44	89	-53	-109	-32	12	-17	-19	5	-72	-72	-94	-14	-28	-62	-97	34	-84	-32	-105	-23	-101	-73	-59	0	-98	-12	-73	-68	-149	-63	4171	6211	1537	-10374	466	3637	2251	-236	-2264	3720	-639	-4490	-104	2341	502	-6436	-1603
0.578333	-25	44	89	-55	-104	-32	12	-14	-16	5	-73	-63	-97	-14	-36	-61	-100	34	-82	-30	-108	-24	-103	-68	-62	0	-99	-12	-76	-73	-150	-78	3760	6585	1659	-10374	699	3413	2235	-897	-1594	3745	-349	-4828	-907	2281	971	-6980	-1334
0.579167	-27	43	86	-60	-108	-36	12	-6	-18	5	-72	-62	-96	-14	-27	-58	-98	35	-84	-31	-108	-24	-100	-68	-58	0	-98	-13	-74	-69	-146	-76	2687	6951	1834	-10324	611	3216	2240	-1612	-1124	3801	-50	-5133	-1188	2215	1414	-7524	-966
0.580000	-24	44	87	-57	-110	-31	13	-12	-16	7	-72	-64	-99	-13	-30	-59	-99	39	-85	-32	-103	-41	-98	-66	-62	0	-100	-18	-74	-72	-147	-75	2172	7314	2060	-10257	817	3049	2278	-2359	-102	3884	246	-5408	-1795	2137	1817	-8071	-1151
0.580833	-24	39	80	-63	-110	-34	13	-15	-17	7	-114	-66	-93	-13	-29	-60	-100	37	-90	-33	-107	-25	-101	-68	-62	0	-99	-13	-76	-52	-148	-50	1689	7666	2341	-10184	1173	2911	2358	-3133	743	3994	550	-5664	-2527	2066	2173	-8601	-1402
0.581667	-24	40	85	-59	-109	-34	16	-16	-18	4	-76	-67	-96	-16	-28	-61	-112	32	-86	-32	-107	-25	-101	-68	-65	-4	-102	-15	-74	-70	-150	-76	1196	8008	2671	-10126	1186	2805	2420	-3926	570	4126	837	-5908	-3472	1992	2463	-9109	-1378
0.582500	-28	36	81	-61	-111	-33	11	-17	-23	7	-77	-66	-98	-14	-28	-61	-103	33	-86	-32	-103	-23	-98	-74	-62	-1	-100	-14	-72	-72	-146	-84	707	8339	3039	-10106	1041	2743	2541	-4728	1152	4280	1118	-6138	-5293	1932	2689	-9589	-1197
0.583333	-21	42	86	-56	-105	-31	10	-14	-15	5	-83	-63	-95	-14	-26	-57	-100	34	-82	-41	-104	-22	-98	-69	-61	-1	-100	-12	-74	-72	-146	-72	254	8655	3438	-10133	948	2715	2673	-5527	3060	4461	1376	-6370	-8305	1880	2841	-10036	-617
0.584167	-25	41	86	-59	-108	-33	12	-14	-31	7	-69	-52	-95	-15	-25	-59	-102	34	-84	-29	-108	-23	-97	-70	-61	2	-100	-13	-75	-70	-149	-73	-44	8949	3853	-10225	931	2715	2817	-6323	1463	4600	1597	-6607	-7700	1829	2912	-10447	-2175
0.585000	-24	39	85	-60	-107	-34	9	-17	-18	2	-75	-64	-97	-15	-28	-59	-99	35	-85	-32	-109	-23	-100	-72	-67	4	-100	-14	-75	-73	-179	-75	-395	9243	4283	-10382	879	2755	2970	-7104	2222	4783	1776	-6853	-7748	1794	2908	-10816	-1960
0.585833	-24	38	84	-59	-111	-31	9	-16	-21	5	-75	-63	-99	-17	-28	-40	-102	32	-84	-30	-104	-21	-99	-70	-64	-1	-95	-12	-73	-74	-147	-78	-706	9517	4701	-10597	795	2810	3125	-7861	1922	4948	1934	-7112	-7348	1757	2822	-11150	-1163
0.586667	-30	40	84	-57	-112	-33	11	-17	-21	6	-70	-63	-98	-16	-27	-99	-102	34	-82	-31	-107	-24	-100	-70	-64	0	-100	-13	-75	-70	-149	-74	-878	9769	5102	-10869	638	2894	3270	-8603	1843	5098	2037	-7397	-6502	1724	2651	-11444	-803
0.587500	-28	40	85	-61	-111	-32	10	-16	-40	5	-73	-66	-96	-16	-29	-59	-100	36	-82	-31	-109	-22	-99	-70	-63	-1	-99	-13	-74	-72	-164	-77	-1056	10007	5469	-11196	505	2979	3404	-9319	1310	5220	2087	-7706	-5389	1679	2422	-11708	-703
0.588333	-23	41	88	-60	-104	-33	10	-17	-18	8	-72	-62	-96	-28	-27	-59	-102	36	-83	-30	-117	-22	-103	-73	-61	1	-98	-13	-73	-72	-149	-77	-1302	10230	5797	-11546	465	3069	3515	-10018	1105	5308	2058	-8044	-5309	1628	2120	-11942	488
0.589167	-23	42	89	-60	-107	-32	9	-13	-11	13	-73	-64	-125	-18	-27	-58	-98	37	-82	-31	-107	-22	-96	-68	-62	0	-98	-12	-74	-74	-156	-75	-1283	10435	6070	-11914	283	3154	3615	-10694	-93	5354	2019	-8407	-3485	1560	1746	-12156	-185
0.590000	-25	41	86	-59	-113	-32	11	-15	-19	5	-73	-65	-97	-15	-28	-60	-98	35	-84	-35	-109	-24	-101	-73	-63	0	-100	-14	-75	-76	-151	-77	-1237	10619	6281	-12286	178	3215	3663	-11334	-391	5350	1894	-8806	-1642	1465	1312	-12358	-853
0.590833	-25	39	87	-68	-111	-36	8	-18	-19	3	-77	-69	-80	-17	-30	-60	-101	37	-86	-33	-107	-21	-101	-73	-63	0	-101	-13	-73	-74	-150	-77	-1123	10789	6445	-12646	316	3266	3687	-11992	-1347	5293	1716	-9230	-868	1341	824	-12554	1073
0.591667	-22	42	87	-59	-109	-32	16	-13	-16	5	-75	-63	-97	-15	-29	-57	-100	34	-86	-32	-104	-19	-99	-72	-62	-1	-101	-13	-73	-70	-150	-76	-975	10940	6534	-12934	446	3282	3671	-12616	-1235	5178	1476	-9687	-127	1187	282	-12763	1114
0.592500	-26	38	87	-59	-112	-33	13	-17	-22	3	-76	-65	-98	-14	-28	-59	-103	36	-84	-31	-108	-22	-101	-87	-66	0	-96	-16	-77	-70	-151	-78	-387	11083	6565	-13185	398	3262	3611	-13235	-1237	4991	1175	-10176	848	988	-302	-12980	-986
0.593333	-28	39	85	-61	-111	-34	12	-17	-19	4	-74	-66	-90	-13	-31	-63	-105	32	-86	-32	-108	-21	-102	-73	-66	-1	-101	-14	-76	-72	-151	-80	1987	11204	6538	-13377	510	3197	3506	-13849	-1140	4739	822	-10693	1534	749	-928	-13222	-4528
0.594167	-24	17	87	-60	-108	-32	6	-18	-21	2	-75	-65	-72	-14	-31	-55	-102	34	-83	-31	-104	-21	-104	-75	-66	-3	-101	-12	-74	-70	-152	-80	6635	11312	6464	-13498	505	3087	3360	-14466	-644	4411	418	-11230	1948	466	-1588	-13488	-7982
0.595000	-21	41	79	-59	-107	-31	13	-12	-17	5	-70	-58	-95	-14	-28	-59	-99	23	-81	-30	-103	-21	-102	-70	-59	1	-99	-11	-69	-72	-149	-78	10131	11410	6342	-13553	303	2930	3173	-15083	-446	4015	-13	-11793	2376	142	-2273	-13798	-9594
0.595833	-19	44	91	-51	-108	-32	7	-14	-15	8	-68	-61	-90	-15	-26	-58	-95	39	-78	-28	-103	-21	-98	-70	-61	1	-96	-11	-73	-69	-144	-73	8871	11496	6179	-13548	235	2714	2938	-15713	-351	3541	-524	-12381	2755	-232	-2994	-14151	-8091
0.596667	-26	43	93	-56	-107	-28	16	-13	-15	7	-62	-61	-98	-15	-29	-59	-99	43	-82	-28	-109	-19	-98	-66	-62	0	-97	-11	-73	-67	-147	-75	2767	11567	5983	-13500	332	2446	2663	-16358	1678	2989	-1060	-12987	1172	-654	-3745	-14561	-2799
0.597500	-21	43	90	-57	-104	-33	11	-16	-15	6	-73	-63	-96	-13	-31	-61	-98	34	-83	-30	-103	-22	-102	-74	-63	1	-96	-12	-72	-69	-146	-76	-2932	11629	5761	-13394	555	2120	2342	-17027	613	2364	-1635	-13615	1918	-1114	-4510	-15012	1437
0.598333	-21	44	87	-58	-111	-31	11	-14	-18	5	-73	-68	-99	-17	-26	-60	-100	34	-83	-35	-108	-24	-98	-70	-66	-3	-101	-13	-75	-74	-149	-77	-4086	11678	5535	-13278	585	1716	1982	-17717	854	1674	-2239	-14255	1721	-1614	-5294	-15536	4727
0.599167	-27	38	87	-30	-117	-36	11	-15	-22	3	-73	-65	-67	-13	-30	-62	-102	33	-83	-33	-107	-24	-99	-69	-64	12	-101	-11	-75	-70	-146	-76	-2979	11706	5293	-13158	623	1305	1590	-18428	809	930	-2863	-14898	822	-2135	-6082	-16082	7109
0.600000	-25	41	92	-57	-107	-32	13	-15	-13	5	-70	-64	-95	-19	-31	-64	-97	35	-84	-32	-87	-22	-111	-74	-60	0	-100	-14	-73	-73	-148	-77	-2142	11764	5050	-13054	750	824	1162	-19167	625	132	-3502	-15550	338	-2683	-6881	-16701	8492
0.600833	-26	40	86	-60	-107	-33	15	15	-17	6	-72	-64	-94	-13	-29	-63	-100	35	-85	-34	-104	-23	-98	-69	-60	0	-101	-14	-72	-69	-148	-70	-1713	11797	4803	-12986	876	291	706	-19925	247	-702	-4157	-16196	973	-3248	-7689	-17376	9534
0.601667	-22	42	88	-57	-108	-32	15	-12	-19	6	-72	-63	-94	-11	-28	-60	-98	36	-82	-30	-100	-24	-98	-65	-63	0	-100	-14	-70	-72	-147	-73	-1684	11826	4564	-12981	951	-287	209	-20705	335	-1569	-4829	-16842	833	-3819	-8492	-18099	10323
0.602500	-23	41	88	-55	-107	-29	26	-12	-17	7	-72	-63	-92	-15	-30	-60	-99	36	-82	-32	-104	-25	-100	-68	-60	2	-91	-12	-74	-70	-146	-75	-1558	11850	4318	-13022	805	-903	-310	-21504	-800	-2459	-5502	-17479	973	-4389	-9299	-18868	8842
0.603333	-22	43	92	-56	-107	-32	15	-12	-14	8	-72	-61	-95	-12	-30	-58	-100	36	-81	-28	-105	-23	-97	-69	-62	1	-97	-12	-70	-67	-145	-70	-1945	11868	4083	-13157	776	-1560	-862	-22325	-1031	-3354	-6187	-18096	1140	-4945	-10075	-19678	6707
0.604167	-23	42	91	-57	-81	-31	16	-8	-14	12	-82	-63	-95	-12	-26	-60	-99	37	-82	-31	-102	-18	-96	-68	-61	1	-109	-14	-70	-68	-144	-73	-3058	11873	3824	-13333	765	-2251	-1433	-23144	-1840	-4239	-6865	-18693	934	-5482	-10842	-20527	9338
0.605000	0	43	88	-58	-108	-33	10	-15	-15	8	-73	-64	-94	-13	-28	-60	-94	36	-83	-30	-103	-22	-100	-70	-61	-5	-98	-11	-73	-67	-146	-73	-4581	11878	3598	-13662	681	-2970	-2020	-23961	-2220	-5110	-7551	-19259	700	-5989	-11579	-21400	11332
0.605833	-25	38	72	-61	-109	-34	12	-16	-18	3	-73	-66	-94	-16	-31	-64	-99	35	-84	-30	-101	-22	-98	-69	-63	0	-95	-13	-79	-70	-148	-75	-6181	11876	3351	-14045	690	-3708	-2616	-24763	-2291	-5933	-8217	-19790	1369	-6464	-12284	-22301	10533
0.606667	-25	36	87	-60	-110	-35	10	-14	-22	6	-83	-70	-97	-14	-30	-61	-103	36	-87	-34	-105	-23	-97	-75	-67	0	-101	-15	-75	-70	-148	-76	-7384	11843	3094	-14509	778	-4465	-3219	-25533	-2628	-6710	-8897	-20283	2140	-6898	-12941	-23207	6244
0.607500	-28	37	86	-62	-112	-36	8	-19	-19	5	-78	-67	-101	-18	-33	-62	-102	35	-86	-32	-108	-22	-101	-70	-62	-1	-100	-15	-73	-64	-147	-73	-8236	11851	2830	-15034	846	-5219	-3795	-26246	-2650	-7423	-9571	-20725	2850	-7281	-13541	-24101	-285
0.608333	-26	40	87	-58	-108	-33	10	-16	-15	10	-76	-64	-93	-13	-31	-60	-76	38	-81	-27	-105	-25	-101	-69	-63	0	-98	-12	-70	-70	-148	-72	-8548	11833	2553	-15617	676	-5981	-4356	-26902	-2772	-8052	-10245	-21117	3594	-7610	-14070	-24987	-4885
0.609167	-25	39	88	-57	-108	-41	12	-16	-16	16	-75	-65	-96	-15	-28	-59	-101	37	-82	-32	-105	-21	-100	-69	-62	0	-97	-14	-75	-69	-145	-72	-8411	11807	2266	-16251	603	-6724	-4887	-27472	-3234	-8587	-10917	-21450	4005	-7890	-14524	-25847	-7691
0.610000	-24	39	89	-58	-108	-33	10	-14	-17	8	-73	-64	-95	-14	-29	-59	-104	25	-84	-30	-104	-21	-100	-68	-63	-1	-100	-12	-73	-68	-145	-72	-8016	11770	1959	-16919	656	-7464	-5356	-27938	-1592	-9023	-11588	-21716	2603	-8120	-14891	-26674	-9015
0.610833	-40	42	87	-57	-110	-32	13	-14	-19	4	-79	-64	-97	-14	-29	-59	-99	35	-84	-33	-105	-17	-100	-70	-70	-4	-102	-13	-73	-76	-147	-73	-7065	11737	1641	-17575	543	-8170	-5771	-28284	-1719	-9346	-12261	-21930	3209	-8300	-15167	-27458	-12263
0.611667	-26	42	85	-60	-108	-34	10	-14	-18	7	-55	-66	-98	-16	-41	-60	-99	35	-87	-34	-111	-23	-101	-70	-61	-1	-100	-12	-72	-69	-147	-73	-5990	11699	1304	-18282	-510	-8848	-6108	-28498	-2009	-9560	-12928	-22078	4413	-8445	-15340	-28178	-17199
0.612500	-23	39	85	-58	-107	-41	12	-15	-21	1	-78	-65	-98	-14	-31	-59	-102	33	-85	-34	-129	-23	-102	-70	-65	-4	-102	-14	-76	-69	-147	-76	-4945	11664	968	-18954	-1403	-9488	-6359	-28563	-1200	-9662	-13583	-22170	3782	-8551	-15411	-28843	-19626
0.613333	-26	38	82	-58	-109	-33	9	-15	-13	5	-75	-64	-99	-16	-30	-65	-102	32	-87	-29	-105	-22	-102	-73	-63	0	-100	-14	-73	-70	-146	-76	-3702	11629	619	-19598	-1044	-10087	-6520	-28460	-871	-9661	-14214	-22210	3057	-8635	-15368	-29389	-21110
0.614167	-24	41	90	-58	-109	-30	6	-22	-18	3	-77	-65	-93	-18	-29	-65	-102	32	-88	-34	-107	-24	-103	-75	-66	-3	-95	-13	-73	-70	-147	-76	-2555	11599	268	-20245	-776	-10645	-6576	-28188	-495	-9574	-14806	-22195	2854	-8709	-15216	-29859	-20805
0.615000	-24	39	85	-61	-105	-32	10	-13	-15	5	-75	-63	-94	-17	-30	-62	-96	34	-91	-34	-104	-22	-102	-73	-62	0	-101	-26	-72	-72	-148	-77	-1446	11575	-83	-20852	-520	-11159	-6540	-27746	422	-9415	-15342	-22144	1363	-8789	-14957	-30216	-18488
0.615833	-24	40	85	-62	-108	-36	10	-17	-16	4	-75	-49	-93	-15	-32	-60	-97	34	-85	-35	-102	-22	-101	-68	-61	1	-100	-13	-70	-113	-146	-70	-239	11562	-430	-21424	-287	-11625	-6411	-27122	273	-9205	-15810	-22058	622	-8888	-14593	-30499	-16230
0.616667	-23	41	86	-60	-107	-30	0	-14	-19	5	-74	-64	-96	-10	-32	-60	-99	32	-86	-33	-104	-22	-100	-67	-62	-1	-99	-11	-72	-72	-147	-75	983	11552	-767	-21984	-618	-12049	-6196	-26329	610	-8972	-16180	-21956	1279	-9024	-14135	-30661	-15193
0.617500	-23	39	86	-59	-117	-32	8	-11	-17	3	-73	-64	-95	-13	-30	-58	-101	32	-85	-33	-103	-25	-101	-68	-70	0	-100	-13	-69	-66	-147	-76	2231	11565	-1091	-22484	-687	-12431	-5909	-25368	805	-8738	-16438	-21843	1552	-9208	-13598	-30707	-9943
0.618333	-23	41	86	-58	-108	-32	10	-14	-18	5	-67	-65	-96	-14	-30	-83	-101	34	-85	-34	-101	-21	-100	-69	-61	0	-101	-15	-70	-70	-149	-75	3559	11569	-1401	-22979	-684	-12784	-5560	-24257	770	-8534	-16561	-21738	1747	-9462	-12973	-30646	-2887
0.619167	-23	43	85	-60	-85	-32	9	-17	-19	5	-50	-64	-96	-12	-31	-60	-100	35	-84	-33	-108	-24	-103	-67	-52	1	-100	-14	-73	-73	-149	-75	4721	11590	-1700	-23456	-805	-13106	-5173	-23022	1135	-8390	-16528	-21647	2182	-9779	-12291	-30478	3890
0.620000	-24	40	85	-57	-104	-32	9	-12	-19	5	-75	-62	-97	-14	-30	-62	-102	33	-83	-32	-108	-23	-101	-64	-62	0	-101	-16	-76	-70	-148	-76	5839	11613	-1981	-23916	-735	-13399	-4767	-21696	971	-8337	-16325	-21589	2661	-10183	-11575	-30213	9141
0.620833	-25	11	81	-61	-114	-32	9	-13	-18	5	-72	-65	-95	-12	-28	-58	-100	35	-85	-35	-107	-23	-99	-68	-76	0	-100	-13	-74	-68	-148	-88	6793	11635	-2257	-24362	-642	-13684	-4363	-20307	1125	-8396	-15943	-21570	2736	-10679	-10794	-29865	12784
0.621667	-22	42	88	-60	-107	-30	12	-13	-22	4	-69	-64	-97	-13	-26	-60	-98	36	-83	-30	-103	-22	-99	-66	-60	-1	-103	-14	-69	-67	-145	-72	7288	11650	-2501	-24793	-572	-13955	-3982	-18900	940	-8598	-15361	-21604	2854	-11265	-10001	-29443	15516
0.622500	-22	41	86	-63	-104	-30	13	-13	-15	6	-72	-64	-94	-12	-27	-58	-100	34	-85	-30	-103	-23	-98	-67	-60	-1	-98	-11	-69	-69	-137	-73	7061	11647	-2748	-25221	-521	-14224	-3651	-17505	108	-8961	-14581	-21717	3807	-11943	-9202	-28974	16019
0.623333	-25	42	84	-59	-109	-30	13	-13	-18	-6	-77	-63	-96	-12	-26	-58	-99	34	-84	-31	-105	-23	-102	-70	-63	-3	-101	-13	-70	-72	-145	-73	6255	11622	-2993	-25637	-520	-14500	-3391	-16173	1044	-9500	-13637	-21897	2953	-12708	-8407	-28469	16922
0.624167	-25	50	84	-58	-112	-31	8	-15	-18	-10	-73	-65	-97	-14	-30	-58	-101	33	-84	-31	-105	-23	-102	-69	-61	0	-100	-11	-73	-69	-150	-61	5218	11560	-3250	-26036	-498	-14781	-3204	-14943	1284	-10205	-12468	-22165	1845	-13545	-7628	-27951	17300
0.625000	-23	44	87	-59	-108	-30	9	-16	-15	4	-73	-63	-97	-7	-29	-59	-101	35	-84	-31	-108	-24	-101	-73	-63	-1	-103	-13	-75	-68	-150	-77	4151	11458	-3529	-26424	-584	-15071	-3114	-13864	1	-11086	-11168	-22505	1755	-14434	-6871	-27429	15622
0.625833	-26	42	84	-60	-111	-43	9	-14	-30	4	-75	-63	-97	-15	-31	-58	-100	35	-85	-31	-107	-22	-102	-72	-73	-4	-102	-13	-74	-73	-151	-76	3027	11300	-3851	-26783	-515	-15373	-3111	-12963	817	-12123	-9737	-22927	-526	-15369	-6135	-26918	16828
0.626667	-23	42	86	-60	-113	-34	10	-13	-18	6	-73	-63	-100	-12	-30	-59	-99	44	-83	-32	-108	-24	-102	-73	-62	0	-100	-11	-74	-69	-148	-82	1945	11085	-4227	-27119	-397	-15678	-3211	-12284	447	-13301	-8199	-23422	-1911	-16311	-5435	-26436	18188
0.627500	-23	43	86	-59	-109	-14	16	-13	-17	3	-73	-66	-98	-16	-28	-56	-101	35	-79	-30	-108	-24	-100	-69	-60	0	-103	-13	-78	-72	-149	-70	1156	10798	-4689	-27401	-285	-15982	-3388	-11838	388	-14593	-6606	-23985	-1896	-17234	-4775	-25979	19846
0.628333	-24	46	88	-57	-110	-33	13	-12	-18	9	-69	-64	-105	-17	-29	-57	-103	35	-83	-33	-108	-23	-101	-72	-64	0	-99	-11	-74	-69	-148	-75	837	10431	-5267	-27650	-231	-16290	-3640	-11657	694	-15954	-5038	-24594	-2373	-18096	-4157	-25549	21700
0.629167	-24	54	90	-56	-107	-31	16	-11	-21	4	-68	-66	-96	-13	-27	-58	-101	36	-82	-31	-105	-21	-100	-67	-62	0	-99	-12	-74	-67	-148	-74	640	9984	-5959	-27845	-436	-16584	-3933	-11744	572	-17340	-3445	-25236	-2915	-18894	-3573	-25142	22969
0.630000	-28	43	86	-57	-110	-32	15	-10	-21	4	-70	-63	-98	-14	-26	-58	-102	36	-84	-40	-108	-22	-100	-68	-63	1	-95	-11	-74	-66	-147	-73	679	9449	-6827	-27985	-617	-16843	-4251	-12107	277	-18699	-1976	-25890	-2238	-19560	-3031	-24747	19274
0.630833	-22	44	88	-53	-108	-33	16	-13	-18	3	-72	-64	-98	-14	-28	-57	-100	36	-83	-31	-108	-21	-100	-72	-66	0	-100	-14	-74	-66	-147	-74	829	8821	-7868	-28062	-453	-17110	-4575	-12732	411	-19989	-651	-26538	-2470	-20081	-2531	-24350	17183
0.631667	-24	41	87	-58	-111	-33	13	-13	-17	6	-75	-60	-100	-17	-30	-60	-105	34	-90	-33	-104	-23	-102	-72	-63	0	-104	-15	-74	-68	-148	-116	820	8114	-9100	-28079	-288	-17322	-4866	-13594	0	-21160	500	-27163	-2993	-20432	-2072	-23940	17213
0.632500	-27	40	85	-60	-111	-36	9	-17	-24	0	-75	-67	-99	-16	-31	-62	-101	33	-85	-33	-107	-24	-101	-74	-67	-3	-100	-14	-75	-69	-148	-76	578	7326	-10494	-28036	-292	-17492	-5098	-14682	263	-22164	1439	-27726	-2814	-20589	-1653	-23499	15985
0.633333	-26	42	87	-60	-111	-32	13	-14	-1	1	-73	-65	-98	-15	-28	-62	-105	33	-86	-33	-108	-23	-102	-75	-67	0	-100	-16	-76	-69	-149	-79	-14	6461	-12049	-27946	-307	-17621	-5257	-15960	51	-22962	2125	-28217	-2303	-20542	-1283	-23019	14364
0.634167	-27	42	78	-59	-111	-35	11	-19	-19	2	-73	-65	-97	-17	-30	-61	-103	33	-85	-33	-108	-24	-104	-73	-64	-1	-99	-14	-74	-68	-150	-76	-597	5522	-13742	-27813	-76	-17703	-5319	-17385	119	-23524	2549	-28613	-2264	-20303	-961	-22484	10802
0.635000	-26	43	89	-56	-108	-30	12	-13	-16	5	-70	-60	-97	-15	-32	-60	-100	38	-84	-30	-104	-17	-101	-70	-62	4	-97	-13	-72	-68	-146	-74	-484	4512	-15523	-27657	174	-17739	-5269	-18908	143	-23823	2699	-28897	-1986	-19880	-701	-21898	5701
0.635833	-21	42	87	-55	-110	-30	16	-10	-17	6	-69	-59	-92	-15	-28	-58	-96	38	-83	-31	-104	-23	-96	-68	-59	2	-96	-10	-75	-68	-145	-73	681	3445	-17333	-27493	420	-17746	-5117	-20496	-525	-23854	2579	-29054	-822	-19281	-513	-21256	-462
0.636667	-22	46	90	-57	-105	-15	15	-10	-16	9	-70	-62	-95	-13	-28	-53	-99	38	-79	-28	-104	-19	-98	-67	-59	3	-96	-11	-79	-69	-146	-73	2867	2333	-19102	-27342	570	-17711	-4851	-22107	8	-23608	2199	-29086	-730	-18549	-407	-20572	-7464
0.637500	-19	45	87	-60	-107	-32	15	-12	-14	5	-73	-62	-118	-16	-28	-57	-97	35	-84	-31	-105	-24	-92	-69	-60	0	-95	-11	-69	-65	-147	-73	5516	1186	-20759	-27222	838	-17666	-4483	-23694	1085	-23100	1586	-28977	-1670	-17715	-392	-19851	-13871
0.638333	-22	47	88	-58	-107	-31	15	-12	-16	4	-74	-64	-92	-15	-28	-57	-98	35	-86	-30	-104	-19	-96	-68	-63	1	-99	-14	-73	-44	-152	-76	7945	26	-22226	-27149	1056	-17610	-4024	-25221	-617	-22346	774	-28723	-212	-16825	-477	-19118	-19053
0.639167	-18	45	85	-60	-107	-29	11	-13	-17	6	-74	-62	-96	-15	-28	-58	-98	35	-85	-30	-104	-21	-97	-68	-63	0	-97	-12	-63	-67	-145	-74	9367	-1133	-23433	-27129	1162	-17554	-3497	-26658	168	-21378	-191	-28335	-225	-15914	-664	-18389	-18123
0.640000	-25	42	84	-59	-111	-31	1	-15	-19	3	-76	-68	-96	-17	-30	-69	-102	35	-87	-33	-110	-25	-100	-72	-62	0	-101	-15	-80	-74	-149	-77	8903	-2262	-24306	-27180	1282	-17526	-2934	-27961	-274	-20248	-1265	-27818	229	-15032	-961	-17681	-15346
0.640833	-30	36	82	-65	-111	-32	9	-17	-22	2	-77	-64	-100	-17	-31	-62	-103	35	-92	-31	-107	-23	-98	-72	-65	-3	-100	-13	-75	-69	-148	-77	6541	-3329	-24776	-27293	1319	-17485	-2340	-29095	-276	-18987	-2376	-27169	1032	-14197	-1354	-17018	-13350
0.641667	-24	29	86	-58	-110	-32	12	-15	-45	3	-74	-70	-95	-15	-27	-60	-102	37	-83	-30	-104	-19	-98	-70	-64	-1	-97	-12	-76	-68	-147	-77	3866	-4292	-24798	-27467	1449	-17485	-1761	-30057	-68	-17646	-3494	-26409	1141	-13455	-1844	-16437	-12864
0.642500	-26	43	86	-57	-110	-32	12	-14	-17	6	-73	-62	-94	-15	-30	-51	-100	47	-85	-29	-103	-23	-96	-67	-63	1	-97	-13	-73	-68	-145	-79	1609	-5121	-24342	-27696	1560	-17510	-1201	-30827	195	-16269	-4563	-25552	340	-12837	-2419	-15926	-12927
0.643333	-22	45	87	-57	-113	-32	11	-15	-17	1	-73	-61	-96	-12	-26	-58	-99	38	-83	-29	-103	-21	-100	-68	-51	3	-98	-11	-50	-68	-144	-76	-425	-5785	-23390	-27951	1458	-17565	-698	-31415	-360	-14921	-5515	-24608	1534	-12357	-3054	-15573	-16700
0.644167	-21	45	89	-57	-107	-32	11	-14	-14	7	-73	-63	-98	-17	-29	-59	-96	37	-84	-25	-103	-24	-96	-67	-60	1	-97	-11	-73	-72	-145	-76	-2782	-6248	-21955	-28227	1348	-17641	-266	-31810	-125	-13637	-6323	-23602	2234	-12028	-3737	-15326	-17891
0.645000	-22	43	87	-59	-111	-36	9	-16	-31	4	-74	-65	-94	-16	-26	-60	-96	35	-88	-33	-107	-25	-100	-69	-62	0	-98	-14	-76	-72	-146	-78	-4937	-6474	-20063	-28494	1263	-17745	79	-32023	-756	-12467	-6949	-22549	1566	-11844	-4435	-15212	-14829
0.645833	-26	43	88	-59	-109	-33	11	-15	-16	5	-74	-68	-96	-16	-29	-61	-100	35	-82	-33	-103	-24	-98	-65	-59	1	-101	-13	-72	-72	-146	-77	-6130	-6442	-17783	-28722	1257	-17847	338	-32070	-363	-11448	-7361	-21452	648	-11804	-5136	-15225	-12991
0.646667	-23	44	88	-60	-111	-42	13	-13	-15	5	-75	-65	-95	-13	-28	-58	-101	37	-83	-32	-105	-24	-98	-75	-61	-3	-99	-10	-73	-69	-145	-75	-6351	-6133	-15192	-28897	1206	-17959	504	-31921	-394	-10590	-7554	-20327	519	-11888	-5796	-15369	-11756
0.647500	-23	42	88	-59	-108	-32	13	3	-16	4	-81	-64	-97	-15	-25	-58	-98	35	-76	-31	-102	-23	-97	-69	-58	0	-101	-13	-74	-70	-143	-77	-6350	-5537	-12400	-28996	1131	-18057	584	-31626	-461	-9916	-7537	-19197	563	-12082	-6397	-15617	-10426
0.648333	-24	40	86	-61	-109	-33	8	-17	-27	4	-76	-66	-97	-15	-27	-61	-103	33	-82	-34	-108	-25	-98	-68	-64	-1	-99	-12	-75	-69	-145	-68	-6415	-4669	-9519	-29007	1268	-18141	587	-31173	-372	-9450	-7274	-18073	463	-12354	-6914	-15944	-8602
0.649167	-28	41	86	-61	-110	-35	10	-17	-19	2	-76	-68	-99	-14	-28	-61	-101	35	-82	-33	-108	-22	-99	-70	-62	0	-100	-11	-72	-69	-145	-75	-6304	-3537	-6656	-28910	1280	-18196	534	-30568	-799	-9178	-6826	-16959	590	-12677	-7318	-16321	-7021
0.650000	-27	43	88	-59	-110	-36	10	-16	-19	1	-74	-65	-97	-14	-28	-59	-99	34	-84	-30	-105	-23	-100	-68	-64	-4	-100	-11	-73	-72	-145	-70	-6334	-2164	-3957	-28714	1109	-18213	441	-29834	-789	-9096	-6214	-15871	623	-13022	-7602	-16722	-5691
0.650833	-25	45	90	-61	-109	-31	11	-13	-22	4	-75	-63	-96	-9	-26	-52	-100	33	-85	-32	-105	-23	-97	-70	-67	0	-103	-9	-72	-67	-147	-73	-6428	-592	-1547	-28423	1053	-18200	328	-28964	815	-9197	-5482	-14816	-907	-13364	-7744	-17109	-4579
0.651667	-27	43	89	-57	-109	-32	12	-14	-17	8	-75	-64	-93	-14	-28	-59	-101	35	-83	-30	-104	-25	-97	-68	-63	-1	-101	-9	-73	-68	-147	-74	-5953	1159	452	-28042	1003	-18137	224	-27974	-817	-9442	-4656	-13788	-127	-13681	-7743	-17447	-6955
0.652500	-25	43	89	-60	-109	-34	11	-17	-22	3	-74	-66	-95	-15	-28	-60	-99	36	-86	-60	-107	-22	-98	-70	-66	-3	-101	-9	-73	-67	-147	-72	-5420	2952	1965	-27594	965	-18034	148	-26867	-174	-9825	-3778	-12807	-513	-13948	-7599	-17702	-7295
0.653333	-24	40	88	-73	-112	-35	11	-14	-22	4	-74	-65	-99	-15	-29	-60	-105	34	-84	-35	-107	-25	-99	-70	-65	0	-102	-11	-82	-68	-148	-75	-4831	4813	2932	-27101	851	-17894	121	-25640	-242	-10304	-2904	-11869	-752	-14156	-7317	-17848	-6399
0.654167	-26	41	89	-63	-111	-36	6	-17	-22	3	-75	-66	-96	-15	-28	-59	-100	34	-84	-28	-109	-24	-100	-69	-63	-1	-101	-11	-75	-66	-144	-72	-3859	6670	3333	-26587	540	-17718	155	-24317	-145	-10854	-2077	-10995	-927	-14296	-6907	-17861	-5660
0.655000	-32	43	91	-60	-109	-32	12	-11	-17	8	-94	-64	-95	-15	-27	-51	-101	35	-81	-29	-108	-22	-98	-68	-60	1	-99	-9	-74	-67	-148	-76	-2570	8493	3174	-26088	381	-17523	267	-22896	-227	-11440	-1326	-10172	-592	-14373	-6390	-17728	-4838
0.655833	-22	45	94	-61	-108	-33	15	-12	-17	5	-70	-63	-94	-19	-24	-57	-98	34	-83	-29	-105	-23	-117	-70	-65	1	-100	-8	-72	-65	-146	-72	-1752	10218	2498	-25647	363	-17324	461	-21403	463	-12044	-690	-9413	-1198	-14390	-5781	-17444	-3029
0.656667	-23	42	96	-59	-107	-33	13	-13	-41	4	-73	-65	-94	-15	-27	-59	-102	35	-93	-30	-105	-25	-99	-73	-61	-3	-102	-11	-76	-69	-147	-76	-832	11811	1387	-25283	161	-17124	728	-19837	-120	-12639	-189	-8719	-285	-14365	-5121	-17005	-3990
0.657500	-26	39	86	-63	-131	-33	11	-18	-21	3	-70	-67	-98	-14	-31	-60	-98	32	-84	-34	-105	-23	-98	-69	-63	0	-101	-10	-74	-70	-146	-75	250	13249	-46	-25032	12	-16932	1085	-18201	197	-13195	166	-8083	494	-14306	-4415	-16426	-4844
0.658333	-26	41	91	-60	-109	-30	13	-12	-16	4	-70	-67	-93	-15	-27	-57	-97	36	-83	-27	-104	-24	-97	-68	-61	0	-102	-10	-75	-69	-147	-73	711	14510	-1687	-24914	-43	-16766	1491	-16509	-168	-13706	361	-7528	0	-14231	-3704	-15739	-2443
0.659167	-24	38	89	-60	-107	-34	12	-14	-21	4	-70	-52	-94	-18	-29	-59	-102	33	-87	-32	-108	-25	-92	-69	-61	0	-100	-10	-75	-70	-148	-75	724	15587	-3423	-24951	-210	-16638	1954	-14792	34	-14149	405	-7044	-748	-14168	-3007	-14925	-962
0.660000	-23	42	88	-61	-109	-28	13	-14	-22	5	-72	-65	-99	-15	-28	-59	-101	33	-84	-32	-104	-24	-102	-72	-65	-4	-101	-14	-73	-70	-147	-75	788	16493	-5086	-25144	-370	-16550	2447	-13070	11	-14520	305	-6638	-534	-14133	-2361	-14052	154
0.660833	-26	40	86	-60	-110	-34	11	-13	-22	3	-72	-53	-98	-15	-27	-60	-101	30	-85	-36	-104	-22	-104	-72	-63	-1	-101	-13	-70	-69	-149	-77	764	17221	-6566	-25499	-393	-16500	2952	-11365	114	-14812	95	-6303	-66	-14140	-1762	-13143	715
0.661667	-21	42	87	-56	-108	-31	15	-8	-16	5	-73	-65	-93	-14	-28	-57	-100	34	-84	-32	-104	-24	-101	-70	-63	-1	-101	-13	-74	-47	-148	-74	610	17790	-7733	-26005	-304	-16507	3440	-9703	211	-15031	-217	-6049	-39	-14203	-1231	-12232	902
0.662500	-25	40	86	-59	-108	-32	12	-12	-17	6	-72	-64	-95	-14	-30	-58	-101	34	-84	-31	-102	-21	-99	-65	-61	0	-97	-9	-73	-67	-147	-77	401	18241	-8512	-26644	-314	-16551	3897	-8102	60	-15191	-596	-5867	124	-14333	-781	-11356	1355
0.663333	-32	40	90	-60	-108	-33	12	-14	-18	5	-72	-64	-95	-13	-26	-56	-99	33	-83	-10	-111	-23	-101	-69	-62	1	-98	-10	-70	-68	-147	-73	99	18543	-8825	-27389	-487	-16629	4291	-6597	-291	-15260	-1008	-5759	578	-14534	-412	-10548	2452
0.664167	-24	42	87	-59	-109	-33	15	-13	-16	4	-69	-67	-101	-16	-29	-58	-97	33	-82	-32	-107	-18	-101	-68	-60	0	-100	-12	-75	-72	-146	-77	-223	18762	-8645	-28219	-745	-16740	4596	-5218	1372	-15291	-1424	-5725	-805	-14791	-127	-9836	4534
0.665000	-25	41	86	-61	-108	-34	9	-16	-17	2	-74	-68	-97	-46	-31	-61	-102	28	-86	-35	-112	-27	-103	-73	-66	-3	-103	-12	-77	-74	-148	-80	-203	18912	-7959	-29094	-788	-16865	4826	-3991	146	-15281	-1810	-5761	240	-15132	84	-9247	3671
0.665833	-28	34	84	-63	-112	-36	8	-17	-23	0	-82	-73	-103	-23	-32	-61	-93	32	-86	-33	-105	-35	-101	-72	-63	-3	-101	-14	-73	-74	-146	-79	-152	19005	-6790	-29976	-546	-16980	4947	-2924	259	-15229	-2144	-5851	285	-15513	237	-8792	3100
0.666667	-19	39	85	-60	-108	-33	11	-14	-21	3	-75	-67	-98	-17	-30	-60	-100	30	-84	-34	-78	-25	-103	-70	-61	-1	-101	-13	-77	-83	-149	-77	-75	19051	-5224	-30831	-479	-17090	4952	-2048	265	-15150	-2386	-5995	-350	-15935	333	-8487	4097
0.667500	-25	39	85	-59	-108	-29	12	-15	-19	2	-76	-77	-95	-17	-30	-60	-98	29	-83	-32	-104	-23	-101	-68	-64	-3	-103	-16	-72	-72	-147	-76	1	19044	-3337	-31625	-582	-17163	4845	-1377	-11	-15061	-2575	-6192	-540	-16369	390	-8352	4831
0.668333	-32	36	84	-59	-108	-32	16	-13	-15	3	-75	-67	-94	-15	-30	-60	-99	33	-86	-33	-99	-16	-99	-66	-94	0	-101	-13	-70	-69	-145	-76	23	18980	-1255	-32263	-707	-17196	4632	-920	-109	-14960	-2643	-6435	-369	-16807	420	-8364	5360
0.669167	-23	41	87	-59	-108	-32	11	-14	-19	1	-74	-53	-100	-18	-29	-59	-100	36	-81	-25	-105	-24	-100	-68	-62	-1	-101	-13	-73	-73	-143	-74	-130	18841	907	-32518	-666	-17169	4318	-684	475	-14859	-2609	-6713	-1227	-17227	429	-8517	6389
0.670000	-25	40	87	-57	-110	-33	11	-13	6	5	-72	-64	-93	-16	-29	-63	-102	32	-83	-32	-105	-22	-99	-77	-62	0	-99	-12	-74	-70	-147	-76	-169	18587	3002	-32649	-631	-17075	3914	-672	-133	-14755	-2477	-7020	-641	-17609	430	-8806	5135
0.670833	-25	42	87	-59	-108	-33	12	-15	-18	4	-69	-61	-98	-16	-30	-61	-98	33	-100	-33	-107	-23	-99	-72	-61	-4	-99	-11	-75	-68	-146	-74	-166	18209	4886	-32721	-746	-16904	3447	-872	172	-14664	-2261	-7353	75	-17934	432	-9205	2203
0.671667	-24	43	87	-60	-82	-31	12	-16	-17	3	-73	-63	-96	-17	-30	-63	-100	33	-84	-31	-107	-26	-99	-70	-63	-3	-98	-12	-73	-70	-146	-75	-301	17656	6444	-32729	-823	-16660	2922	-1270	-378	-14566	-1970	-7706	-204	-18194	436	-9693	3234
0.672500	-25	42	84	-60	-110	-34	9	-15	-10	15	-74	-63	-96	-15	-29	-61	-103	55	-84	-33	-105	-25	-100	-72	-64	-5	-100	-13	-75	-70	-144	-76	-335	16905	7578	-32758	-645	-16344	2370	-1853	-393	-14475	-1625	-8071	-667	-18373	442	-10243	4152
0.673333	-27	42	94	-60	-112	-34	7	-16	-24	1	-77	-67	-101	-21	-34	-67	-109	29	-88	-34	-109	-27	-101	-76	-82	-6	-104	-14	-79	-70	-153	-80	-74	15923	8219	-32749	-436	-15931	1803	-2599	-141	-14387	-1252	-8445	-752	-18472	451	-10832	4408
0.674167	-31	38	82	-64	-113	-38	6	-17	-22	1	-73	-66	-99	-19	-58	-67	-102	30	-88	-25	-111	-25	-103	-72	-63	0	-99	-12	-76	-69	-152	-74	34	14684	8328	-32765	-378	-15463	1258	-3466	-334	-14290	-868	-8813	-621	-18476	471	-11425	4183
0.675000	-23	44	89	-59	-108	-27	12	-12	-17	4	-72	-61	-96	-17	-32	-60	-99	35	-82	-30	-107	-22	-98	-69	-60	1	-96	-10	-77	-69	-147	-67	158	13146	7887	-32750	-235	-14936	738	-4434	-181	-14190	-495	-9180	-981	-18398	476	-12004	3278
0.675833	-23	44	87	-59	-108	-31	15	-12	-15	6	-61	-61	-94	-13	-28	-58	-98	34	-84	-33	-103	-22	-96	-67	-63	0	-95	-10	-73	-63	-144	-72	295	11298	6914	-32754	-133	-14366	250	-5469	-512	-14088	-162	-9543	-1185	-18241	466	-12562	2706
0.676667	-22	46	88	-58	-110	-31	13	-12	-15	5	-72	-64	-94	-15	-30	-60	-95	37	-97	-34	-103	-23	-93	-69	-63	0	-99	-16	-73	-66	-146	-70	325	9144	5480	-32752	-132	-13782	-171	-6537	-1193	-13998	113	-9899	-673	-18027	432	-13072	2476
0.677500	-27	42	88	-63	-109	-28	12	-13	-17	6	-73	-61	-94	-14	-31	-60	-101	35	-86	-32	-104	-22	-97	-72	-62	0	-98	-11	-70	-67	-145	-68	392	6677	3662	-32742	-68	-13186	-540	-7607	386	-13871	329	-10241	-2055	-17758	363	-13522	3257
0.678333	-27	45	90	-59	-109	-29	13	-15	-22	5	-75	-62	-95	-14	-31	-61	-98	35	-87	-29	-104	-21	-97	-67	-64	-3	-98	-11	-70	-69	-147	-74	591	3930	1583	-32754	75	-12608	-842	-8668	-200	-13752	453	-10565	-1902	-17459	251	-13904	1896
0.679167	-27	42	87	-58	-108	-31	12	-10	-16	4	-73	-62	-95	-13	-31	-63	-99	36	-87	-32	-104	-21	-97	-70	-64	0	-96	-10	-74	-68	-147	-75	725	926	-652	-32718	61	-12057	-1078	-9663	-817	-13625	492	-10874	-1125	-17137	91	-14216	-201
0.680000	-25	42	87	-58	-108	-30	11	-15	-17	7	-70	-62	-95	-13	-32	-59	-100	36	-87	-31	-102	-22	-109	-70	-49	1	-98	-11	-72	-70	-147	-73	896	-2306	-2900	-32730	63	-11564	-1255	-10582	-395	-13500	441	-11165	-1773	-16817	-119	-14463	319
0.680833	-26	40	90	-61	-109	-31	11	-15	-39	4	-73	-62	-99	-15	-31	-61	-100	36	-85	-30	-103	-19	-98	-69	-62	1	-98	-10	-75	-68	-148	-75	1297	-5682	-5018	-32626	239	-11133	-1381	-11401	-782	-13379	302	-11433	-1989	-16511	-394	-14651	769
0.681667	-16	41	89	-60	-110	-58	10	-14	-17	5	-75	-66	-98	-18	-31	-62	-99	34	-86	-32	-107	-24	-101	-73	-47	3	-100	-14	-98	-73	-149	-74	1568	-9124	-6903	-32558	143	-10781	-1469	-12117	-929	-13261	69	-11679	-1550	-16235	-724	-14785	1339
0.682500	-25	40	87	-60	-102	-33	10	-15	-17	-7	-74	-65	-96	-17	-19	-62	-99	34	-83	-32	-102	-23	-99	-68	-60	1	-99	-14	-75	-72	-147	-74	1589	-12579	-8453	-32493	128	-10512	-1519	-12716	-382	-13154	-233	-11909	-1291	-15996	-1110	-14879	2163
0.683333	-24	42	88	-60	-108	-33	11	-12	-16	6	-70	-63	-93	-13	-29	-57	-97	25	-84	-31	-105	-23	-113	-70	-61	0	-98	-11	-70	-59	-146	-73	1947	-15988	-9597	-32485	125	-10338	-1558	-13198	-744	-13067	-604	-12116	441	-15809	-1541	-14945	2002
0.684167	-22	43	90	-58	-107	-32	13	-11	-15	8	-72	-65	-97	-18	-41	-58	-99	35	-83	-17	-105	-24	-99	-69	-60	0	-99	-13	-74	-73	-146	-75	2221	-19277	-10282	-32504	79	-10250	-1583	-13555	-720	-12999	-1032	-12304	2107	-15679	-2020	-14997	-698
0.685000	-27	39	87	-60	-112	-32	8	-11	-21	5	-74	-64	-99	-17	-30	-60	-100	35	-85	-35	-110	-25	-101	-74	-61	1	-98	-17	-64	-73	-148	-76	2223	-22395	-10469	-32574	246	-10259	-1638	-13818	-789	-12958	-1500	-12475	1737	-15604	-2531	-15050	39
0.685833	-27	41	86	-61	-112	-34	11	-12	-19	4	-75	-67	-101	-17	-31	-61	-99	36	-86	-32	-110	-21	-100	-70	-63	0	-101	-15	-76	-72	-148	-76	2323	-25241	-10211	-32656	181	-10352	-1701	-13976	-703	-12947	-1996	-12628	711	-15591	-3073	-15113	1092
0.686667	-25	39	81	-61	-109	-34	10	-12	-16	4	-76	-66	-95	-15	-30	-60	-100	38	-87	-33	-107	-21	-98	-69	-66	-4	-95	-12	-74	-72	-141	-77	2295	-27763	-9480	-32716	300	-10522	-1799	-14050	-372	-12957	-2509	-12751	-377	-15631	-3629	-15199	1304
0.687500	-23	39	86	-62	-110	-30	12	-14	-19	0	-74	-64	-98	-14	-29	-59	-103	35	-85	-28	-105	-22	-98	-70	-65	-3	-102	-13	-74	-72	-145	-79	2299	-29898	-8364	-32751	542	-10764	-1940	-14062	-541	-13016	-3038	-12884	-2059	-15733	-4192	-15312	2092
0.688333	-28	38	87	-60	-109	-32	11	-17	-18	4	-74	-65	-94	-13	-28	-61	-100	35	-84	-22	-104	-33	-99	-70	-61	0	-99	-13	-73	-70	-155	-78	2272	-31454	-6945	-32736	523	-11068	-2127	-14024	-296	-13109	-3559	-12999	-3163	-15891	-4742	-15459	2406
0.689167	-24	40	87	-60	-109	-35	11	-13	-18	5	-72	-62	-93	-17	-28	-61	-100	35	-70	-29	-104	-21	-99	-68	-65	0	-98	-11	-74	-74	-147	-76	2062	-32158	-5301	-32763	405	-11427	-2360	-13964	-199	-13249	-4078	-13108	-3215	-16082	-5280	-15647	2107
0.690000	-25	39	87	-60	-110	-36	-15	-13	-23	3	-74	-66	-99	-19	-32	-63	-102	34	-86	-32	-109	-36	-102	-73	-64	-3	-86	-16	-75	-76	-149	-79	1823	-32463	-3544	-32750	310	-11823	-2650	-13895	-633	-13417	-4591	-13222	-2693	-16320	-5802	-15875	1459
0.690833	-28	36	85	-64	-115	-39	6	-15	-22	0	-75	-68	-97	-16	-31	-62	-99	34	-85	-34	-109	-24	-100	-74	-64	0	-98	-14	-74	-69	-149	-80	1543	-32607	-1790	-32767	145	-12245	-2988	-13840	527	-13628	-5091	-13332	-3887	-16593	-6295	-16130	1742
0.691667	-25	38	87	-60	-112	-34	10	-12	-22	4	-70	-66	-97	-16	-30	-61	-100	36	-82	-32	-103	-22	-99	-73	-61	-5	-102	-14	-73	-66	-150	-78	1334	-32657	-128	-32752	-17	-12688	-3368	-13812	1052	-13875	-5584	-13445	-4992	-16904	-6761	-16413	1135
0.692500	-25	38	86	-62	-112	-40	7	-17	-21	3	-73	-65	-96	-17	-11	-62	-104	32	-86	-33	-107	-26	-102	-73	-64	-4	-101	-14	-74	-75	-150	-82	1314	-32708	1349	-32767	25	-13163	-3796	-13829	-115	-14167	-6074	-13590	-3737	-17239	-7189	-16724	-1024
0.693333	-29	38	87	-62	-107	-36	8	-17	-19	3	-75	-66	-99	-19	-32	-64	-103	44	-88	-32	-105	-22	-104	-73	-65	-4	-103	-26	-76	-76	-155	-80	981	-32555	2566	-32758	32	-13629	-4250	-13901	669	-14495	-6557	-13742	-3811	-17611	-7585	-17045	-632
0.694167	-28	38	84	-62	-112	-36	8	-40	-3	2	-75	-64	-98	-16	-30	-60	-104	33	-72	-33	-108	-24	-101	-70	-64	-3	-100	-13	-75	-72	-149	-77	626	-31763	3471	-32759	-196	-14106	-4737	-14037	354	-14857	-7038	-13913	-3305	-17999	-7947	-17366	-842
0.695000	-23	43	88	-58	-110	-34	11	-14	-17	8	-69	-63	-97	-15	-28	-56	-99	37	-81	-29	-104	-21	-100	-66	-62	2	-99	-12	-76	-70	-149	-74	360	-30461	4035	-32755	-109	-14596	-5237	-14245	283	-15248	-7519	-14108	-2434	-18417	-8280	-17683	-819
0.695833	-27	41	89	-57	-109	-30	11	-12	-27	9	-68	-57	-95	-14	-23	-56	-111	46	-82	-28	-105	-18	-97	-68	-63	3	-97	-10	-74	-67	-147	-74	137	-28856	4230	-32746	365	-15092	-5744	-14536	501	-15675	-8008	-14336	-2418	-18867	-8585	-17986	-550
0.696667	-18	42	88	-59	-108	-32	12	-15	-17	4	-73	-62	-97	-13	-25	-55	-111	40	-76	-30	-107	-19	-96	-69	-64	3	-99	-11	-73	-65	-147	-74	157	-26990	4076	-32757	665	-15600	-6249	-14930	354	-16135	-8499	-14596	-2243	-19351	-8870	-18251	-370
0.697500	-28	41	90	-57	-110	-61	12	-15	-22	6	-72	-62	-96	-40	-28	-61	-104	34	-81	-30	-104	-18	-98	-72	-63	1	-99	-12	-72	-63	-150	-77	35	-24952	3599	-32742	511	-16122	-6744	-15344	27	-16624	-8995	-14896	-778	-19870	-9135	-18503	-3504
0.698333	-25	41	88	-57	-110	-33	9	-16	-18	5	-70	-64	-98	-16	-29	-59	-102	46	-83	-32	-107	-23	-102	-76	-65	0	-101	6	-72	-72	-148	-75	-167	-22806	2838	-32763	457	-16669	-7225	-15871	39	-17144	-9497	-15237	-201	-20427	-9376	-18698	-3537
0.699167	-22	39	90	-60	-112	-36	9	-15	-21	4	-74	-68	-76	-16	-30	-59	-105	37	-83	-31	-105	-22	-99	-66	-62	0	-99	-14	-75	-72	-147	-77	-221	-20592	1860	-32748	426	-17239	-7657	-16454	-387	-17685	-9996	-15614	-333	-21013	-9604	-18855	-1907
0.700000	-22	43	90	-59	-111	-35	10	-11	-19	7	-70	-64	-96	-14	-28	-58	-99	37	-84	-32	-111	-22	-100	-68	-62	1	-102	-15	-73	-69	-170	-74	-392	-18342	711	-32762	141	-17838	-8079	-17102	-96	-18250	-10496	-16035	0	-21632	-9819	-18957	-1607
0.700833	-26	42	87	-61	-109	-32	19	-12	-17	6	-73	-67	-95	-17	-32	-59	-101	34	-82	-34	-105	-19	-99	-69	-62	0	-100	-14	-73	-73	-149	-73	-329	-16118	-521	-32763	-23	-18464	-8453	-17804	-472	-18839	-10980	-16490	676	-22293	-10025	-19019	-1038
0.701667	-29	42	87	-58	-110	-34	15	-13	-13	5	-74	-64	-96	-12	-27	-58	-100	33	-85	-32	-104	-23	-98	-67	-61	0	-99	-14	-74	-70	-146	-75	-407	-13950	-1771	-32755	-93	-19125	-8785	-18551	-373	-19453	-11468	-16989	886	-22976	-10227	-19038	-1158
0.702500	-23	40	90	-55	-109	-50	11	-13	-18	5	-72	-63	-99	-13	-27	-57	-99	36	-80	-32	-104	-21	-98	-66	-61	12	-99	-14	-69	-69	-146	-75	-692	-11856	-2974	-32728	-78	-19817	-9077	-19336	-297	-20090	-11918	-17521	1026	-23682	-10419	-19025	-1507
0.703333	-25	38	87	-55	-107	-31	13	-10	-19	8	-72	-62	-94	-13	-18	-57	-101	37	-81	-30	-103	-18	-97	-85	-60	1	-97	-11	-70	-68	-147	-76	-837	-9865	-4082	-32740	-19	-20547	-9329	-20159	-1021	-20750	-12353	-18081	1929	-24403	-10608	-18985	-1510
0.704167	-22	43	88	-56	-107	-30	10	-14	-18	6	-74	-64	-94	-14	-28	-48	-96	37	-82	-30	-104	-21	-95	-67	-64	1	-97	-10	-73	-68	-147	-74	-895	-7976	-5052	-32748	-219	-21325	-9537	-21004	-350	-21444	-12763	-18669	1716	-25134	-10791	-18935	-480
0.705000	-25	42	87	-91	-110	-31	11	-13	-16	7	-74	-67	-96	-14	-28	-60	-101	36	-84	-32	-107	-22	-99	-64	-61	1	-101	-27	-74	-72	-149	-75	-955	-6193	-5863	-32738	-163	-22133	-9707	-21868	904	-22154	-13138	-19277	485	-25850	-10970	-18887	498
0.705833	-27	40	84	-61	-109	-35	15	-17	-18	4	-76	-66	-98	-15	-30	-58	-98	30	-84	-36	-104	-23	-100	-70	-66	0	-100	-16	-73	-70	-150	-73	-862	-4514	-6475	-32758	-210	-22966	-9835	-22740	-729	-22885	-13478	-19889	2048	-26557	-11153	-18845	-1366
0.706667	-27	39	86	-61	-109	-35	8	-17	-18	4	-77	-69	-98	-19	-45	-61	-102	30	-88	-36	-105	-25	-103	-73	-65	-5	-103	-17	-78	-74	-153	-80	-809	-2964	-6906	-32745	-353	-23822	-9950	-23617	218	-23641	-13772	-20511	1894	-27240	-11333	-18828	-931
0.707500	-28	35	85	-64	-114	-53	5	-21	-22	1	-77	-68	-101	-21	-32	-61	-101	29	-90	-35	-107	-26	-102	-73	-62	0	-101	-15	-76	-53	-151	-76	-706	-1506	-7152	-32762	-284	-24688	-10029	-24478	-194	-24408	-14021	-21127	2148	-27883	-11505	-18835	-438
0.708333	-27	40	89	-60	-108	-35	11	-17	-21	6	-73	-67	-99	-18	-30	-62	-96	33	-82	-33	-108	-22	-100	-69	-66	4	-97	-14	-76	-74	-149	-75	-637	-154	-7238	-32748	-475	-25561	-10080	-25340	-179	-25186	-14231	-21735	3087	-28482	-11685	-18882	96
0.709167	-25	40	86	-60	-111	-32	9	-16	-17	5	-75	-64	-97	-14	-32	-61	-99	35	-90	-34	-105	-26	-102	-70	-64	0	-100	-13	-74	-74	-151	-68	-591	1110	-7193	-32754	-456	-26428	-10121	-26183	178	-25980	-14397	-22294	3816	-29029	-11868	-18968	396
0.710000	-51	40	88	-59	-109	-33	9	-16	-18	5	-75	-67	-99	-16	-32	-61	-100	35	-87	-36	-104	-30	-100	-70	-62	0	-99	-15	-73	-93	-150	-74	-627	2296	-7061	-32747	-418	-27274	-10149	-26998	494	-26760	-14521	-22828	3740	-29523	-12058	-19098	1190
0.710833	-25	38	87	-61	-111	-38	27	-14	-17	3	-72	-66	-97	-16	-30	-36	-102	32	-87	-33	-108	-23	-104	-73	-61	0	-99	-14	-73	-72	-188	-77	-742	3401	-6871	-32738	-630	-28097	-10170	-27788	171	-27532	-14603	-23314	4384	-29966	-12262	-19270	-1316
0.711667	-25	38	82	-63	-109	-36	11	-15	-19	4	-76	-69	-95	-19	-30	-62	-100	34	-88	-38	-103	-24	-103	-72	-62	0	-102	-17	-73	-72	-150	-75	-1144	4436	-6662	-32753	-600	-28874	-10187	-28531	419	-28290	-14650	-23749	4732	-30355	-12479	-19476	-2208
0.712500	-25	16	87	-60	-107	-36	11	-17	-18	1	-76	-79	-96	-16	-33	-63	-103	29	-86	-35	-105	-25	-102	-74	-62	-14	-102	-17	-74	-61	-151	-78	-1078	5396	-6470	-32737	-445	-29602	-10202	-29231	-158	-29015	-14653	-24128	5796	-30694	-12710	-19710	-293
0.713333	-26	38	85	-61	-108	-34	9	-18	-19	3	-73	-66	-100	-17	-31	-60	-104	28	-86	-36	-107	-26	-100	-77	-64	-4	-102	-17	-74	-75	-150	-78	-970	6292	-6333	-32759	-510	-30269	-10223	-29885	302	-29702	-14624	-24439	5837	-30984	-12960	-19980	229
0.714167	-26	36	85	-59	-111	-33	10	-16	-22	4	-73	-68	-99	-21	-33	-62	-88	33	-87	-35	-108	-25	-101	-75	-62	1	-101	-17	-73	-72	-151	-83	-962	7121	-6268	-32742	-569	-30858	-10242	-30479	205	-30337	-14568	-24672	4738	-31227	-13226	-20226	454
0.715000	-26	37	86	-62	-110	-43	9	-16	-21	4	-73	-65	-98	-16	-30	-60	-102	35	-85	-35	-107	-26	-103	-72	-61	0	-99	-15	-73	-73	-151	-94	-758	7887	-6301	-32761	-512	-31401	-10270	-31013	76	-30909	-14491	-24834	4028	-31435	-13500	-20472	41
0.715833	-25	40	87	-60	-111	-33	10	-16	-19	16	-75	-66	-100	-21	-33	-61	-100	35	-82	-32	-104	-23	-99	-68	-63	0	-99	-15	-74	-75	-149	-77	-638	8577	-6434	-32744	-411	-31847	-10300	-31480	0	-31415	-14391	-24919	3465	-31604	-13801	-20701	-521
0.716667	-23	42	87	-61	-111	-33	11	-15	-21	4	-74	-65	-99	-17	-29	-56	-98	36	-83	-35	-112	-23	-108	-72	-63	0	-99	-15	-74	-68	-147	-74	-617	9185	-6672	-32753	-380	-32225	-10332	-31888	-527	-31850	-14277	-24932	3199	-31739	-14106	-20893	-606
0.717500	-25	44	88	-62	-111	-29	11	-11	-17	5	-72	-67	-97	-14	-29	-53	-100	37	-83	-35	-105	-22	-97	-69	-63	1	-99	-17	-75	-69	-148	-74	-431	9715	-7009	-32748	-515	-32504	-10389	-32215	-533	-32217	-14158	-24875	2677	-31850	-14414	-21044	85
0.718333	-26	40	86	-59	-108	-28	13	-11	-17	9	-73	-62	-94	-13	-26	-58	-101	49	-84	-31	-105	-22	-97	-72	-67	2	-101	-14	-72	-68	-146	-75	-301	10155	-7423	-32743	-424	-32620	-10448	-32501	991	-32477	-14026	-24746	623	-31936	-14727	-21134	1617
0.719167	-26	42	88	-60	-107	-65	5	-14	-22	8	-73	-62	-95	-14	-26	-59	-98	36	-83	-31	-105	-22	-98	-70	-64	0	-100	-13	-75	-68	-147	-72	-264	10517	-7899	-32749	-288	-32690	-10506	-32640	-720	-32614	-13904	-24558	1387	-31994	-15026	-21161	50
0.720000	-30	45	85	-59	-110	-26	13	-13	-21	9	-70	-63	-98	-13	-27	-60	-103	36	-82	-30	-105	-21	-98	-72	-62	-1	-107	-12	-73	-69	-149	-77	-266	10788	-8419	-32732	-525	-32696	-10573	-32673	-61	-32658	-13775	-24309	900	-32032	-15316	-21117	-540
0.720833	-24	44	87	-58	-98	-29	12	-14	-17	7	-69	-63	-108	-12	-28	-59	-98	38	-82	-31	-105	-21	-97	-70	-65	1	-99	-11	-72	-58	-146	-74	-117	10977	-8952	-32752	-557	-32726	-10644	-32703	-396	-32669	-13656	-24031	422	-32044	-15582	-21000	-652
0.721667	-23	44	88	-59	-107	-29	13	-9	-16	9	-67	-63	-94	-11	-26	-59	-97	41	-80	-23	-102	-17	-96	-65	-60	3	-93	-11	-72	-68	-148	-75	-12	11077	-9466	-32735	-398	-32711	-10713	-32676	-354	-32690	-13552	-23708	76	-32031	-15805	-20812	-1016
0.722500	-18	41	89	-57	-108	-24	11	-9	-17	9	-69	-61	-96	-12	-27	-56	-99	39	-80	-29	-104	-22	-98	-68	-62	3	-96	-10	-73	-68	-146	-75	104	11093	-9950	-32754	-328	-32724	-10789	-32701	-259	-32634	-13465	-23363	-220	-31990	-16021	-20559	-1636
0.723333	-25	46	88	-58	-108	-31	13	-9	-21	6	-69	-64	-99	-13	-27	-58	-101	47	-81	-30	-104	-19	-99	-68	-64	0	-98	-11	-76	-72	-148	-74	106	11039	-10370	-32742	-155	-32720	-10859	-32717	125	-32501	-13397	-23007	-1408	-31929	-16173	-20258	-1240
0.724167	-25	42	99	-61	-114	-33	10	-13	-22	4	-69	-63	-98	-12	-27	-57	-102	37	-82	-30	-108	-19	-100	-67	-63	4	-98	-11	-73	-70	-154	-74	163	10915	-10705	-32751	-232	-32713	-10925	-32700	-732	-32270	-13352	-22645	-704	-31828	-16293	-19897	-2945
0.725000	-23	45	88	-57	-111	-30	12	-11	-19	6	-70	-64	-96	-13	-26	-57	-101	38	-81	-13	-105	-19	-97	-67	-64	1	-97	-13	-75	-75	-148	-75	234	10717	-10946	-32747	-333	-32677	-10985	-32719	-431	-31992	-13331	-22294	-126	-31711	-16355	-19511	-4197
0.725833	-25	43	86	-62	-112	-35	11	-12	-19	5	-72	-65	-85	-16	-25	-60	-102	36	-86	-32	-107	-23	-99	-68	-64	0	-98	-12	-76	-72	-145	-74	335	10463	-11082	-32696	-314	-32553	-11033	-32698	-684	-31667	-13339	-21954	-863	-31549	-16364	-19101	-2308
0.726667	-26	43	87	-59	-108	-36	15	-14	-17	6	-73	-61	-92	-16	-22	-55	-102	36	-82	-30	-108	-21	-94	-69	-63	0	-100	-14	-77	-72	-147	-74	185	10168	-11107	-32587	-263	-32411	-11068	-32630	-551	-31316	-13373	-21641	-1465	-31364	-16324	-18683	-1629
0.727500	-25	44	85	-58	-111	-34	11	-12	-17	5	-97	-65	-95	-13	-30	-61	-102	34	-87	-31	-105	-19	-102	-68	-50	1	-100	-12	-70	-70	-146	-75	167	9819	-11044	-32435	-179	-32241	-11094	-32469	-503	-30938	-13433	-21346	-1212	-31162	-16238	-18278	-1180
0.728333	-23	46	88	-58	-110	-33	11	-12	-16	4	-75	-62	-98	-13	-27	-57	-97	36	-86	-31	-103	-11	-101	-53	-63	0	-102	-11	-72	-70	-144	-75	235	9442	-10834	-32252	-112	-32058	-11108	-32292	-382	-30552	-13517	-21092	-1235	-30939	-16114	-17893	-720
0.729167	-26	42	91	-58	-108	-33	11	-11	-18	2	-45	-65	-93	-17	-26	-60	-103	34	-85	-30	-103	-21	-100	-69	-62	0	-99	-12	-73	-66	-146	-76	216	9036	-10554	-32039	-135	-31867	-11106	-32069	-32	-30161	-13624	-20873	-1551	-30702	-15955	-17548	-369
0.730000	-26	43	91	-60	-109	-36	10	-15	-19	3	-73	-63	-95	-14	-27	-60	-95	34	-86	-29	-103	-19	-101	-74	-61	0	-93	-12	-67	-70	-146	-75	219	8597	-10192	-31796	-150	-31679	-11094	-31830	-267	-29788	-13750	-20691	-1278	-30464	-15768	-17228	320
0.730833	-25	46	88	-61	-111	-38	10	-14	-18	-16	-75	-64	-96	-13	-33	-60	-97	32	-86	-31	-104	-24	-103	-70	-63	-3	-99	-14	-73	-52	-149	-76	208	8114	-9773	-31523	-109	-31484	-11064	-31558	-639	-29432	-13884	-20544	-784	-30229	-15566	-16999	1665
0.731667	-28	40	85	-60	-112	-41	6	-16	-18	0	-77	-69	-99	-17	-15	-61	-103	32	-107	-36	-109	-27	-108	-92	-65	-7	-104	-16	-76	-74	-150	-76	200	7652	-9309	-31229	-7	-31289	-11025	-31264	1104	-29103	-14030	-20436	-2511	-30003	-15358	-16811	4112
0.732500	-28	36	82	-53	-112	-38	5	-19	-23	-8	-82	-70	-101	-24	-33	-63	-102	29	-92	-36	-109	-26	-104	-78	-65	-7	-103	-16	-76	-73	-150	-69	378	7154	-8808	-30910	-9	-31089	-10973	-30936	-96	-28801	-14172	-20356	-1643	-29798	-15156	-16685	3516
0.733333	-25	38	86	-63	-110	-38	5	-16	-19	0	-77	-69	-99	-21	-32	-61	-103	27	-92	-43	-109	-28	-107	-75	-67	-8	-104	-17	-78	-74	-150	-75	149	6642	-8317	-30582	1	-30889	-10914	-30575	107	-28537	-14316	-20302	-1018	-29620	-14967	-16628	3057
0.734167	-30	32	87	-62	-111	-36	8	-15	-23	0	-78	-80	-99	-22	-32	-62	-105	29	-88	-35	-108	-26	-104	-74	-67	-6	-102	-17	-77	-73	-143	-74	-7	6119	-7824	-30236	4	-30686	-10851	-30188	198	-28318	-14437	-20272	-1308	-29475	-14802	-16626	4300
0.735000	-27	69	86	-57	-110	-36	11	-15	-16	2	-74	-68	-99	-18	-30	-61	-103	29	-88	-35	-107	-28	-101	-72	-63	-3	-100	-15	-76	-72	-146	-74	176	5575	-7353	-29894	-138	-30485	-10781	-29759	107	-28134	-14542	-20258	-1520	-29372	-14663	-16682	4906
0.735833	-24	41	90	-59	-109	-35	12	-19	-15	3	-73	-65	-98	-18	-22	-61	-100	32	-84	-34	-103	-24	-102	-73	-63	-3	-100	-14	-66	-70	-149	-75	317	5015	-6914	-29521	3	-30285	-10715	-29301	33	-28000	-14627	-20262	-1193	-29309	-14563	-16792	5393
0.736667	-25	40	91	-58	-108	-36	11	-17	-15	5	-74	-78	-95	-21	-34	-61	-101	29	-86	-33	-104	-26	-104	-73	-62	-3	-100	-16	-73	-70	-152	-78	421	4437	-6515	-29261	220	-30083	-10657	-28803	828	-27898	-14679	-20267	-2212	-29288	-14495	-16948	6875
0.737500	-24	41	90	-60	-109	-35	11	-16	-22	4	-76	-66	-98	-19	-31	-59	-100	32	-85	-34	-108	-25	-101	-74	-60	-4	-100	-15	-70	-70	-147	-75	322	3852	-6165	-28925	-8	-29878	-10598	-28282	449	-27835	-14710	-20276	-1885	-29312	-14461	-17132	6204
0.738333	-24	43	86	-58	-108	-34	11	-15	-17	5	-77	-52	-95	-17	-33	-60	-98	30	-86	-32	-104	-25	-101	-67	-61	-4	-98	-13	-73	-73	-149	-76	197	3253	-5864	-28640	-46	-29677	-10550	-27718	993	-27800	-14703	-20284	-1113	-29372	-14463	-17348	4080
0.739167	-21	40	86	-60	-109	-38	10	-14	-18	3	-76	-67	-98	-16	-32	-59	-102	28	-86	-34	-107	-27	-103	-74	-63	-3	-101	-15	-72	-67	-149	-77	196	2661	-5608	-28383	58	-29474	-10516	-27136	650	-27790	-14666	-20287	-1379	-29459	-14493	-17571	5440
0.740000	-6	43	88	-61	-104	-38	10	-17	-23	3	-75	-69	-98	-21	-34	-74	-100	27	-90	-33	-105	-28	-103	-74	-63	-5	-103	-17	-76	-76	-152	-79	64	2018	-5403	-28156	80	-29271	-10488	-26526	616	-27796	-14597	-20280	-1818	-29573	-14548	-17805	5976
0.740833	-27	37	85	-69	-111	-42	6	-19	-23	3	-77	-70	-91	-24	-38	-63	-98	27	-87	-38	-109	-30	-101	-73	-62	-5	-102	-15	-74	-73	-148	-78	-232	1391	-5252	-27962	145	-29064	-10469	-25902	697	-27805	-14496	-20260	-1684	-29689	-14606	-18027	5809
0.741667	-27	40	87	-59	-112	-35	15	-17	-19	4	-75	-67	-93	-18	-35	-64	-99	33	-83	-35	-103	-26	-97	-75	-61	0	-102	-17	-72	-72	-150	-77	-449	769	-5102	-27799	102	-28851	-10469	-25255	466	-27816	-14373	-20226	-1678	-29810	-14674	-18239	5641
0.742500	-28	42	87	-60	-110	-36	19	-1	-18	2	-74	-67	-95	-17	-32	-64	-101	32	-88	-36	-102	-22	-101	-73	-74	0	-102	-13	-73	-70	-148	-77	-332	147	-4999	-27660	145	-28635	-10482	-24634	609	-27823	-14221	-20175	-1613	-29921	-14741	-18426	4746
0.743333	-23	42	87	-58	-108	-33	11	-16	-19	2	-75	-65	-87	-18	-31	-60	-100	32	-87	-34	-102	-39	-99	-70	-63	-5	-103	-15	-72	-69	-145	-76	-344	-464	-4914	-27549	129	-28405	-10505	-24004	458	-27810	-14060	-20109	-1097	-30010	-14795	-18624	3540
0.744167	-25	50	85	-56	-108	-35	11	-14	-18	4	-73	-64	-95	-17	-31	-62	-105	32	-87	-33	-104	-26	-99	-72	-62	0	-102	-15	-74	-69	-148	-79	-528	-1061	-4849	-27459	-60	-28144	-10540	-23387	30	-27772	-13891	-20029	-584	-30067	-14831	-18718	2571
0.745000	-28	50	86	-59	-108	-33	9	-18	-24	1	-75	-65	-98	-19	-31	-61	-101	33	-75	-36	-104	-25	-101	-74	-65	-3	-113	-14	-69	-69	-148	-77	-702	-1640	-4788	-27388	113	-27922	-10591	-22786	1618	-27711	-13715	-19931	-2165	-30089	-14829	-18807	2865
0.745833	-26	43	86	-59	-115	-34	11	-14	-18	4	-92	-65	-100	-17	-33	-63	-105	33	-86	-36	-107	-24	-101	-70	-62	-1	-105	-15	-73	-73	-147	-79	-489	-2198	-4732	-27321	123	-27657	-10643	-22210	1183	-27614	-13555	-19821	-1944	-30056	-14813	-18863	1241
0.746667	-23	42	87	-58	-110	-40	10	-15	-29	3	-73	-64	-96	-18	-30	-67	-101	34	-86	-12	-104	-24	-101	-73	-61	1	-99	-16	-74	-72	-147	-76	-386	-2723	-4673	-27284	58	-27372	-10707	-21633	515	-27478	-13386	-19694	-1132	-29972	-14752	-18870	-1236
0.747500	-24	43	105	-63	-110	-33	10	-15	-15	4	-76	-68	-97	-21	-32	-60	-101	35	-90	-36	-104	-24	-119	-74	-62	0	-103	-14	-92	-72	-148	-75	-458	-3234	-4611	-27199	222	-27071	-10771	-21141	980	-27304	-13248	-19558	-1666	-29833	-14656	-18839	-1391
0.748333	-25	46	87	-64	-110	-36	9	-15	-21	4	-76	-67	-103	-18	-30	-61	-101	33	-91	-35	-108	-29	-102	-72	-65	0	-104	-15	-75	-72	-147	-76	-260	-3678	-4543	-27135	120	-26749	-10839	-20660	517	-27087	-13124	-19407	-1764	-29633	-14520	-18774	-1864
0.749167	-27	37	84	-64	-113	-39	6	-21	-25	1	-78	-70	-103	-21	-33	-63	-102	33	-90	-35	-108	-23	-104	-72	-65	0	-101	-13	-76	-70	-146	-78	237	-4103	-4451	-27053	75	-26397	-10898	-20212	105	-26827	-13018	-19237	-1175	-29375	-14361	-18670	-2194
0.750000	-25	38	85	-63	-112	-35	8	-17	-19	1	-77	-66	-98	15	-28	-61	-103	29	-88	-38	-107	-15	-100	-77	-66	-4	-99	-15	-77	-74	-145	-77	719	-4490	-4389	-26962	179	-26027	-10955	-19799	614	-26526	-12930	-19057	-1785	-29063	-14169	-18529	-2009
0.750833	-25	41	85	-61	-111	-33	8	-16	-18	-26	-82	-67	-98	-16	-29	-60	-100	30	-87	-35	-105	-19	-100	-74	-67	-5	-102	-15	-83	-70	-145	-76	675	-4839	-4303	-26847	161	-25630	-11003	-19428	207	-26183	-12867	-18865	-1786	-28695	-13956	-18367	-2729
0.751667	-26	36	85	-61	-112	-34	9	-18	-19	3	-75	-67	-96	-5	-22	-60	-103	33	-90	-33	-108	-24	-101	-95	-64	-3	-101	-14	-76	-73	-146	-81	372	-5149	-4219	-26719	8	-25215	-11039	-19094	140	-25798	-12821	-18649	-390	-28278	-13736	-18179	-5753
0.752500	-25	44	86	-61	-108	-33	-8	-19	-23	2	-76	-67	-95	-16	-30	-65	-102	33	-86	-34	-105	-24	-105	-74	-65	-5	-102	-15	-75	-74	-148	-81	245	-5417	-4130	-26573	111	-24784	-11061	-18789	25	-25376	-12792	-18416	-76	-27828	-13503	-17990	-5293
0.753333	-30	39	82	-61	-112	-34	7	-17	-22	-14	-77	-68	-98	-17	-31	-64	-102	32	-86	-36	-107	-25	-103	-73	-66	-4	-97	-15	-76	-75	-148	-80	328	-5655	-4046	-26405	229	-24315	-11061	-18518	91	-24917	-12771	-18170	-541	-27342	-13279	-17755	-4233
0.754167	-26	39	84	-59	-113	-38	8	-19	-19	4	-74	-66	-99	-18	-29	-61	-102	34	-86	-34	-109	-24	-102	-74	-66	-3	-102	-15	-76	-72	-147	-77	369	-5852	-3966	-26222	164	-23865	-11042	-18273	471	-24432	-12757	-17901	-344	-26828	-13061	-17525	-4094
0.755000	-25	44	88	-60	-110	-31	10	-13	-16	8	-70	-65	-94	-13	-29	-41	-98	37	-85	-32	-102	-22	-99	-68	-62	1	-99	-11	-73	-69	-145	-74	292	-6020	-3897	-26019	227	-23386	-10999	-18048	259	-23917	-12750	-17604	353	-26301	-12861	-17293	-4249
0.755833	-22	43	86	-60	-108	-31	9	-8	-17	7	-73	-63	-97	-13	-28	-55	-101	38	-86	-30	-103	-22	-101	-69	-59	7	-98	-13	-75	-69	-147	-75	336	-6163	-3833	-25810	197	-22907	-10935	-17851	404	-23385	-12732	-17289	659	-25762	-12684	-17061	-5127
0.756667	-24	42	85	-60	-109	-34	11	-13	-21	5	-73	-67	-110	-17	-30	-60	-102	32	-61	-31	-107	-22	-101	-72	-65	-4	-100	-15	-76	-73	-150	-75	433	-6271	-3790	-25590	30	-22429	-10850	-17671	375	-22842	-12710	-16948	701	-25224	-12539	-16843	-5847
0.757500	-28	38	85	-62	-112	-35	10	-22	-21	5	-76	-65	-92	-14	-31	-60	-102	34	-86	-33	-109	-16	-101	-73	-61	1	-99	-11	-76	-67	-148	-75	511	-6350	-3756	-25367	52	-21950	-10730	-17502	-374	-22282	-12672	-16579	1501	-24684	-12422	-16620	-6391
0.758333	-27	42	87	-59	-107	-31	10	-14	-21	5	-90	-65	-96	-12	-26	-59	-101	38	-83	-26	-94	-21	-99	-67	-61	0	-101	-15	-73	-70	-146	-75	707	-6409	-3734	-25142	19	-21480	-10571	-17337	428	-21721	-12620	-16189	1118	-24157	-12331	-16417	-5678
0.759167	-19	39	85	-60	-112	-35	9	-13	-28	0	-72	-65	-98	-16	-29	-59	-101	36	-88	-33	-109	-24	-100	-70	-62	-1	-99	-6	-70	-73	-149	-76	690	-6447	-3732	-24916	70	-21019	-10418	-17189	718	-21164	-12547	-15771	346	-23643	-12273	-16224	-5725
0.760000	-22	44	85	-60	-108	-32	11	-13	-17	4	-74	-62	-99	-16	-45	-61	-99	34	-86	-31	-104	-24	-102	-70	-64	-1	-100	-13	-76	-70	-149	-73	577	-6458	-3742	-24690	16	-20575	-10222	-17043	-549	-20611	-12454	-15329	1331	-23140	-12243	-16048	-8901
0.760833	-18	41	86	-61	-111	-30	15	-13	-14	10	-74	-67	-93	-12	-30	-59	-100	36	-85	-33	-104	-22	-100	-68	-62	0	-101	-15	-73	-70	-150	-75	423	-6455	-3768	-24465	-18	-20150	-10004	-16895	195	-20066	-12336	-14863	1035	-22649	-12235	-15883	-9305
0.761667	-21	42	88	-60	-109	-31	12	-13	-16	4	-72	-65	-94	-12	-29	-58	-97	41	-86	-31	-104	-22	-100	-67	-62	-3	-101	-11	-72	-68	-148	-72	175	-6425	-3800	-24254	-13	-19744	-9777	-16752	-411	-19543	-12200	-14379	580	-22192	-12246	-15732	-7898
0.762500	-24	42	90	-59	-105	-31	12	-11	-16	5	-73	-63	-96	-13	-31	-59	-97	38	-73	-31	-103	-21	-99	-67	-60	4	-98	-11	-73	-69	-151	-74	-79	-6377	-3839	-24050	75	-19366	-9517	-16601	-514	-19035	-12038	-13878	491	-21724	-12275	-15599	-5151
0.763333	-24	44	91	-59	-107	-32	13	-9	-14	6	-69	-63	-93	-14	-26	-58	-96	43	-82	-30	-102	-22	-98	-70	-62	1	-96	-12	-69	-68	-150	-69	-240	-6309	-3886	-23854	327	-19002	-9248	-16453	-287	-18555	-11862	-13371	-146	-21286	-12313	-15482	-2071
0.764167	-18	45	106	-57	-108	-32	13	-11	-18	6	-70	-64	-96	-14	-27	-57	-92	37	-81	-32	-102	-22	-97	-66	-63	1	-92	-13	-72	-68	-151	-70	-526	-6218	-3942	-23673	310	-18692	-8970	-16303	-507	-18105	-11677	-12860	-1029	-20870	-12364	-15384	121
0.765000	-23	44	86	-63	-113	-36	9	-16	-19	3	-76	-66	-100	-18	-33	-59	-100	29	-85	-36	-111	-28	-103	-70	-68	-6	-100	-16	-76	-73	-152	-75	-828	-6118	-3991	-23499	161	-18402	-8697	-16156	-998	-17693	-11482	-12358	-387	-20476	-12411	-15305	-1250
0.765833	-47	35	82	-64	-110	-36	9	-17	-24	-5	-78	-70	-99	-18	-31	-62	-104	30	-85	-35	-105	-24	-100	-70	-64	-3	-100	-16	-76	-72	-148	-75	-1059	-5987	-4035	-23329	173	-18145	-8415	-16002	-953	-17311	-11277	-11863	-831	-20094	-12454	-15232	-372
0.766667	-30	42	86	-64	-113	-39	12	-14	-23	3	-76	-67	-97	-14	-55	-58	-103	34	-84	-34	-107	-25	-101	-72	-64	0	-101	-13	-73	-67	-148	-91	-1168	-5842	-4075	-23173	131	-17918	-8140	-15847	-1348	-16974	-11071	-11383	-1907	-19732	-12488	-15183	1582
0.767500	-26	43	87	-62	-109	-34	11	-16	-21	5	-76	-64	-98	-17	-30	-61	-102	29	-84	-32	-107	-23	-102	-65	-65	0	-100	-17	-73	-70	-147	-72	-1309	-5672	-4100	-23025	-11	-17729	-7868	-15692	-894	-16672	-10873	-10929	-2117	-19394	-12505	-15144	2364
0.768333	-25	43	87	-56	-98	-35	13	-15	-16	5	-73	-62	-96	-16	-28	-52	-102	35	-83	-30	-107	-26	-100	-67	-63	1	-96	-13	-73	-68	-146	-67	-1389	-5490	-4117	-22885	-117	-17572	-7607	-15542	-1129	-16410	-10676	-10508	-1960	-19075	-12514	-15122	3419
0.769167	-23	44	87	-60	-107	-38	12	-14	-19	2	-73	-64	-98	-17	-28	-58	-99	35	-82	-34	-105	-25	-98	-69	-63	-1	-96	-13	-73	-68	-144	-70	-1331	-5287	-4115	-22755	28	-17443	-7360	-15396	-982	-16196	-10496	-10129	-1857	-18783	-12510	-15120	3805
0.770000	-21	45	88	-61	-109	-34	9	-13	-15	4	-69	-67	-94	-17	-28	-60	-98	35	-82	-35	-103	-24	-100	-69	-60	1	-98	-13	-72	-68	-145	-76	-1149	-5072	-4100	-22630	314	-17349	-7124	-15251	-790	-16024	-10323	-9794	-1258	-18518	-12486	-15130	4016
0.770833	-21	42	71	-60	-105	-36	10	-15	-16	5	-74	-65	-93	-15	-30	-59	-96	36	-86	-32	-103	-25	-100	-70	-62	16	-95	-14	-73	-69	-143	-74	-936	-4840	-4062	-22524	22	-17291	-6904	-15112	-1480	-15891	-10162	-9524	-428	-18282	-12440	-15157	4220
0.771667	-24	43	85	-60	-109	-38	12	-15	-18	2	-73	-64	-93	-16	-33	-61	-99	32	-79	-33	-104	-24	-100	-70	-65	1	-95	-13	-72	-68	-145	-76	-963	-4592	-4015	-22420	-434	-17254	-6697	-14979	-943	-15798	-10009	-9302	-562	-18076	-12384	-15204	4998
0.772500	-26	43	87	-61	-112	-35	8	-15	-18	4	-75	-67	-96	-18	-32	-62	-99	35	-83	-21	-105	-28	-103	-72	-62	-1	-99	-14	-75	-74	-145	-76	-991	-4335	-3939	-22330	-582	-17244	-6503	-14853	220	-15748	-9870	-9144	-1515	-17901	-12306	-15258	5555
0.773333	-28	46	85	-62	-109	-36	6	-17	-21	2	-78	-58	-102	-21	-38	-63	-104	34	-87	-38	-108	-27	-107	-75	-66	0	-101	-17	-79	-76	-150	-81	-761	-4074	-3854	-22250	-528	-17251	-6326	-14731	-1526	-15730	-9742	-9055	-181	-17761	-12206	-15333	3365
0.774167	-27	8	82	-67	-116	-40	6	-18	-23	1	-77	-68	-99	-19	-35	-63	-103	39	-90	-36	-108	-28	-102	-73	-64	3	-99	-10	-70	-75	-147	-79	-390	-3799	-3748	-22178	-325	-17281	-6144	-14616	-318	-15740	-9611	-9023	-559	-17649	-12085	-15414	3026
0.775000	-24	43	88	-59	-110	-32	13	-14	-21	11	-74	-64	-97	-13	-28	-57	-97	47	-81	-31	-103	-21	-98	-68	-63	1	-99	-12	-72	-70	-142	-75	-299	-3518	-3625	-22128	-403	-17324	-5975	-14503	-782	-15783	-9486	-9058	-419	-17575	-11945	-15507	2681
0.775833	-16	42	89	-57	-105	-31	16	-12	-17	5	-70	-64	-96	-11	-29	-57	-97	35	-84	-36	-104	-21	-100	-67	-63	1	-111	-13	-73	-68	-145	-76	-593	-3248	-3492	-22066	-289	-17376	-5812	-14404	-602	-15854	-9357	-9152	8	-17534	-11788	-15614	2698
0.776667	-23	44	90	-60	-110	-30	13	-13	-18	5	-64	-66	-96	-12	-29	-58	-99	36	-84	-31	-105	-22	-99	-70	-64	1	-99	-11	-75	-74	-145	-113	-658	-2971	-3349	-22025	-150	-17440	-5654	-14311	-243	-15946	-9224	-9311	211	-17529	-11609	-15730	2964
0.777500	-26	42	90	-59	-110	-30	12	-14	-16	2	-72	-65	-99	-12	-31	-61	-101	29	-84	-31	-107	-22	-100	-69	-63	1	-99	-11	-72	-70	-147	-79	-535	-2708	-3197	-22003	-202	-17507	-5499	-14221	140	-16053	-9081	-9518	-279	-17551	-11407	-15853	3811
0.778333	-23	43	88	-59	-111	-33	15	-23	-18	5	-73	-65	-98	-14	-26	-60	-102	35	-83	-30	-109	-21	-101	-74	-64	1	-97	-12	-72	-69	-147	-78	-610	-2452	-3037	-21977	-118	-17579	-5345	-14140	-354	-16183	-8925	-9778	1234	-17606	-11185	-15980	1420
0.779167	-24	45	88	-61	-111	-33	15	-15	-17	5	-70	-67	-99	-17	-29	-59	-102	35	-84	-34	-105	-23	-100	-72	-60	2	-99	-16	-75	-73	-148	-78	-854	-2212	-2870	-21964	9	-17651	-5193	-14062	-137	-16333	-8750	-10075	2234	-17686	-10941	-16115	386
0.780000	-25	43	81	-61	-112	-33	11	-14	-42	6	-74	-65	-96	-13	-31	-58	-100	35	-85	-32	-108	-23	-102	-69	-60	0	-100	-14	-74	-70	-145	-79	-808	-1989	-2698	-21955	-121	-17722	-5038	-13984	-729	-16487	-8559	-10408	1725	-17783	-10674	-16243	1627
0.780833	-25	45	82	-60	-110	-33	11	-14	-19	4	-75	-68	-96	-15	-44	-60	-100	35	-83	-32	-105	-23	-98	-72	-62	0	-96	-12	-76	-74	-148	-79	-672	-1787	-2524	-21949	-120	-17792	-4892	-13913	-560	-16642	-8351	-10762	1397	-17904	-10383	-16376	1555
0.781667	-26	40	81	-88	-110	-32	11	-15	-24	6	-75	-68	-99	-15	-31	-63	-103	33	-90	-33	-107	-23	-101	-76	-66	10	-102	-14	-76	-70	-149	-81	-730	-1586	-2354	-21947	-86	-17857	-4748	-13847	-903	-16805	-8126	-11132	1852	-18038	-10074	-16500	1382
0.782500	-26	39	86	-62	-111	-34	9	-17	-22	3	-78	-69	-97	-16	-32	-61	-100	34	-87	-60	-109	-19	-100	-70	-62	-1	-102	-13	-72	-72	-149	-76	-579	-1458	-2182	-21935	-224	-17919	-4607	-13775	-1016	-16970	-7886	-11510	1781	-18182	-9745	-16612	864
0.783333	-28	42	86	-63	-108	-39	8	-14	-16	8	-74	-61	-96	-15	-27	-61	-102	39	-85	-31	-103	-22	-101	-68	-64	0	-99	-12	-73	-72	-147	-76	-350	-1337	-1995	-21917	-212	-17968	-4476	-13706	-990	-17129	-7626	-11879	1488	-18329	-9399	-16715	85
0.784167	-23	42	87	-58	-109	-32	12	-14	-18	7	-72	-63	-98	-14	-28	-73	-98	37	-82	-32	-103	-21	-101	-73	-67	0	-99	-13	-75	-70	-149	-75	-331	-1246	-1855	-21895	-84	-18014	-4363	-13639	-1428	-17286	-7363	-12243	1841	-18480	-9047	-16803	-639
0.785000	-26	40	87	-59	-111	-33	-6	-14	-18	4	-73	-66	-100	-17	-32	-63	-117	37	-86	-34	-107	-22	-102	-72	-63	-1	-102	-17	-76	-70	-151	-78	-191	-1190	-1706	-21855	-139	-18054	-4256	-13571	-1472	-17439	-7100	-12580	2066	-18634	-8691	-16876	-592
0.785833	-26	42	87	-62	-111	-34	9	-16	-23	3	-73	-66	-98	-17	-30	-62	-103	34	-84	-32	-105	-21	-115	-75	-65	-1	-102	-17	-73	-72	-151	-75	-218	-1167	-1567	-21798	-104	-18085	-4170	-13500	616	-17580	-6824	-12892	395	-18781	-8326	-16925	119
0.786667	-12	43	86	-60	-113	-35	13	-16	-18	4	-74	-65	-95	-12	-30	-61	-99	36	-83	-31	-104	-22	-97	-74	-64	-1	-101	-15	-74	-73	-150	-75	-98	-1173	-1440	-21714	-26	-18107	-4103	-13427	-534	-17711	-6558	-13171	1658	-18920	-7962	-16956	-1729
0.787500	-27	40	84	-61	-108	-33	20	-14	-21	4	-72	-64	-99	-15	-30	-63	-101	35	-85	-33	-125	-22	-99	-69	-63	-1	-101	-16	-73	-69	-149	-76	4	-1214	-1336	-21605	13	-18119	-4057	-13352	400	-17833	-6298	-13404	1743	-19043	-7613	-16948	-1924
0.788333	-22	44	86	-60	-108	-32	12	-14	-17	4	-73	-66	-94	-16	-30	-58	-99	38	-84	-30	-107	-21	-101	-69	-64	0	-103	-23	-74	-70	-150	-73	-182	-1286	-1251	-21456	-194	-18124	-4032	-13270	262	-17935	-6056	-13596	1647	-19157	-7280	-16921	-1268
0.789167	-25	39	84	-61	-109	-29	11	-14	-19	4	-73	-65	-98	-15	-28	-57	-107	52	-91	-32	-108	-23	-98	-78	-64	-1	-101	-15	-74	-67	-148	-74	-320	-1391	-1200	-21265	-532	-18119	-4031	-13188	473	-18017	-5828	-13732	1698	-19246	-6965	-16844	-659
0.790000	-23	41	84	-62	-111	-35	12	-16	-23	0	-75	-65	-98	-19	-30	-61	-104	34	-87	-30	-109	-24	-101	-72	-67	-5	-101	-13	-74	-72	-149	-75	-296	-1526	-1179	-21013	-592	-18108	-4054	-13103	613	-18083	-5630	-13814	1657	-19316	-6678	-16762	-32
0.790833	-28	39	81	-63	-110	-36	11	-16	-24	1	-75	-68	-98	-17	-31	-62	-107	29	-87	-32	-107	-25	-99	-78	-66	0	-100	-12	-74	-68	-148	-76	-350	-1683	-1193	-20700	-711	-18077	-4100	-13013	1304	-18134	-5447	-13841	480	-19345	-6420	-16627	1391
0.791667	-25	43	86	-58	-109	-33	12	-18	-17	26	-72	-64	-97	-15	-30	-61	-100	37	-82	-30	-104	-23	-100	-70	-75	2	-102	-12	-73	-68	-151	-74	-497	-1858	-1249	-20324	-957	-18042	-4167	-12914	646	-18129	-5294	-13810	1367	-19349	-6190	-16454	218
0.792500	-24	39	87	-63	-111	-35	10	-15	-18	2	-74	-64	-97	-18	-32	-60	-100	36	-85	-31	-114	-23	-100	-70	-64	-1	-102	-12	-75	-73	-150	-76	-860	-2059	-1352	-19854	-794	-17990	-4253	-12813	1320	-18106	-5161	-13726	1796	-19311	-6002	-16243	-1015
0.793333	-26	41	87	-62	-112	-44	8	-17	-21	4	-74	-65	-101	-18	-31	-61	-98	33	-87	-33	-108	-19	-100	-70	-64	-4	-101	-14	-77	-47	-147	-76	-931	-2268	-1504	-19302	-904	-17927	-4356	-12706	1020	-18050	-5073	-13586	394	-19226	-5847	-15997	658
0.794167	-26	43	88	-62	-111	-33	12	-18	-19	6	-72	-67	-121	-18	-30	-60	-99	36	-86	-33	-97	-23	-100	-70	-63	0	-100	-15	-70	-72	-146	-74	-737	-2485	-1705	-18648	-1126	-17844	-4473	-12591	1377	-17960	-5006	-13392	-1038	-19100	-5729	-15714	1156
0.795000	-25	43	89	-58	-108	-32	13	-14	9	8	-70	-64	-96	-13	-28	-59	-97	36	-85	-29	-108	-22	-99	-66	-62	-1	-97	-9	-72	-70	-144	-74	-316	-2705	-1950	-17895	-1062	-17752	-4596	-12465	1528	-17824	-4960	-13156	-1165	-18912	-5642	-15389	1021
0.795833	-21	45	92	-59	-104	-29	17	-11	-15	5	-72	-63	-94	-11	-28	-58	-99	39	-85	-28	-101	-25	-95	-66	-57	0	-97	-9	-72	-68	-144	-72	-150	-2926	-2240	-17043	-803	-17637	-4740	-12334	1558	-17660	-4934	-12883	-961	-18678	-5595	-15027	550
0.796667	-24	44	91	-60	-108	-27	18	-11	-19	10	-68	-62	-94	-12	-26	-60	-97	37	-85	-29	-104	-22	-85	-70	-60	0	-98	-10	-72	-68	-144	-77	-202	-3139	-2575	-16096	-528	-17503	-4867	-12194	1797	-17447	-4955	-12565	-969	-18385	-5582	-14656	275
0.797500	-25	44	91	-58	-107	-30	17	-15	-16	7	-72	-68	-95	-13	-27	-60	-97	39	-83	-32	-104	-19	-97	-67	-63	1	-99	-8	-70	-67	-146	-70	94	-3332	-2933	-15046	-436	-17351	-4991	-12040	1395	-17192	-4985	-12216	-993	-18034	-5592	-14247	1469
0.798333	-25	41	88	-58	-107	-30	13	-14	-16	7	-73	-63	-97	-13	-29	-64	-102	36	-86	-32	-107	-22	-101	-69	-61	0	-100	-11	-70	-70	-147	-79	252	-3524	-3323	-13913	-307	-17173	-5117	-11880	685	-16891	-5034	-11856	-832	-17626	-5627	-13826	3357
0.799167	-24	41	86	-60	-113	-32	10	-19	-22	5	-75	-82	-100	-15	-29	-62	-102	36	-87	-34	-79	-23	-97	-72	-65	-4	-100	-10	-73	-72	-145	-75	449	-3650	-3718	-12684	29	-16965	-5230	-11704	2121	-16549	-5099	-11469	-2521	-17156	-5682	-13383	5858
0.800000	-25	44	88	-60	-111	-30	16	-14	-17	1	-72	-64	-96	-15	-26	-63	-99	36	-87	-30	-105	-24	-99	-68	-64	-4	-101	-12	-81	-68	-147	-77	977	-3761	-4110	-11386	464	-16731	-5320	-11512	554	-16157	-5177	-11074	-1791	-16641	-5752	-12935	4434
0.800833	-22	44	90	-60	-108	-32	15	-15	-19	6	-70	-64	-97	-14	-26	-59	-100	37	-85	-30	-108	-18	-99	-93	-62	0	-100	-10	-76	-69	-145	-73	1413	-3829	-4489	-10040	667	-16457	-5390	-11305	448	-15731	-5263	-10678	-1856	-16063	-5830	-12482	2095
0.801667	-22	45	88	-58	-108	-30	16	-13	-15	5	-70	-64	-96	-14	-28	-58	-99	36	-83	-31	-103	-21	-97	-73	-61	-1	-101	-12	-74	-70	-147	-74	1577	-3855	-4844	-8663	623	-16178	-5440	-11078	25	-15261	-5360	-10281	-2608	-15446	-5917	-12037	1592
0.802500	-23	44	88	-56	-111	-32	12	-13	-16	9	-70	-63	-97	-13	-26	-58	-101	37	-81	-29	-102	-21	-98	-67	-63	0	-95	-10	-69	-68	-143	-72	1781	-3853	-5155	-7272	856	-15854	-5463	-10832	-553	-14762	-5459	-9885	-2814	-14789	-6003	-11597	836
0.803333	-23	44	88	-58	-107	-30	15	-11	-16	7	-70	-68	-96	-13	-26	-57	-100	37	-94	-29	-107	-18	-96	-66	-61	1	-99	-11	-70	-69	-143	-70	2306	-3774	-5414	-5898	1161	-15497	-5459	-10566	-1072	-14226	-5561	-9500	-2564	-14101	-6084	-11161	3
0.804167	-21	43	89	-59	-107	-32	13	-12	-15	7	-70	-63	-95	-13	-24	-57	-95	37	-81	-30	-105	-21	-94	-66	-62	2	-96	-9	-69	-67	-146	-69	2594	-3670	-5615	-4552	1298	-15119	-5429	-10282	-866	-13677	-5688	-9125	-3642	-13395	-6162	-10774	580
0.805000	-24	42	88	-58	-108	-32	9	-13	-19	4	-74	-62	-104	-15	-29	-59	-100	36	-83	-29	-104	-22	-99	-67	-63	0	-98	-11	-74	-73	-134	-73	2727	-3521	-5744	-3270	1371	-14713	-5365	-9983	-1968	-13106	-5773	-8768	-3075	-12676	-6226	-10395	-22
0.805833	-24	38	84	-60	-110	-36	9	-14	-12	4	-75	-64	-99	-3	-29	-73	-102	33	-86	-32	-107	-22	-99	-75	-65	0	-99	-13	-72	-70	-147	-74	2791	-3338	-5799	-2077	1465	-14277	-5277	-9664	-1989	-12521	-5870	-8424	-2166	-11945	-6279	-10039	-1817
0.806667	-23	43	86	-61	-110	-33	8	24	-18	2	-77	-68	-100	-17	-31	-60	-100	33	-87	-35	-99	-24	-100	-70	-63	-4	-104	-15	-57	-92	-147	-75	2760	-3123	-5771	-993	1365	-13826	-5161	-9331	-2452	-11930	-5966	-8096	-2347	-11229	-6315	-9715	-335
0.807500	-27	36	84	-63	-112	-35	6	-17	-23	3	-76	-68	-99	-15	-32	-60	-100	30	-88	-31	-109	-23	-102	-70	-64	-1	-99	-11	-72	-69	-148	-75	2797	-2880	-5680	-48	1247	-13355	-5016	-8979	-2400	-11332	-6042	-7772	-2411	-10524	-6331	-9418	812
0.808333	-23	40	86	-83	-110	-35	2	-14	-21	3	-74	-63	-95	-11	-28	-55	-98	34	-84	-29	-102	-18	-100	-70	-60	-4	-97	-12	-75	-69	-148	-73	2643	-2614	-5478	769	1246	-12871	-4849	-8623	-2223	-10737	-6110	-7465	-1918	-9847	-6330	-9155	991
0.809167	-26	40	85	-59	-110	-34	10	-14	-21	4	-74	-70	-95	-14	-31	-62	-99	33	-83	-31	-107	-21	-97	-68	-63	-1	-96	-13	-72	-68	-148	-76	2383	-2343	-5226	1425	1194	-12371	-4664	-8258	-2318	-10150	-6166	-7170	-1634	-9201	-6310	-8923	241
0.810000	-23	42	61	-57	-110	-34	7	-16	-17	4	-60	-67	-96	-14	-29	-59	-98	36	-84	-32	-107	-21	-102	-69	-63	1	-98	-12	-70	-68	-134	-75	1827	-2067	-4914	1915	992	-11868	-4467	-7893	-2045	-9581	-6211	-6885	-1477	-8595	-6263	-8716	-1186
0.810833	-24	41	86	-59	-109	-31	9	-15	-19	4	-72	-66	-95	-18	-34	-58	-91	34	-83	-33	-107	-22	-103	-70	-61	0	-99	-13	-75	-70	-154	-76	1178	-1800	-4549	2237	877	-11361	-4256	-7531	-2163	-9031	-6239	-6611	-1370	-8035	-6198	-8537	-2199
0.811667	-24	38	91	-63	-111	-33	7	-19	-19	5	-73	-64	-96	-19	-28	-59	-103	35	-85	-33	-112	-24	-101	-67	-63	-1	-99	-13	-76	-72	-150	-77	1058	-1546	-4159	2398	669	-10855	-4048	-7188	-2587	-8495	-6250	-6338	-1162	-7516	-6109	-8396	-3037
0.812500	-23	40	84	-60	-110	-32	9	-17	-26	3	-75	-66	-98	-35	-32	-58	-99	32	-79	-33	-104	-22	-101	-70	-63	-3	-104	-15	-76	-75	-150	-75	819	-1314	-3749	2404	390	-10341	-3833	-6857	-631	-7995	-6248	-6075	-3155	-7050	-6001	-8272	-2753
0.813333	-27	40	82	-67	-112	-35	9	-15	-18	2	-76	-65	-97	-17	-31	-59	-100	32	-88	-36	-102	-14	-102	-72	-63	-4	-104	-13	-73	-70	-151	-77	711	-1109	-3338	2274	426	-9833	-3626	-6552	-965	-7496	-6226	-5815	-3420	-6628	-5868	-8170	-3209
0.814167	-24	39	85	-61	-110	-34	8	-16	-22	2	-74	-68	-104	-19	-32	-60	-101	34	-87	-35	-108	-21	-102	-72	-65	-3	-104	-14	-74	-70	-150	-77	830	-929	-2937	2014	67	-9326	-3429	-6270	-1516	-7028	-6193	-5559	-2185	-6269	-5714	-8094	-3938
0.815000	-25	41	62	-60	-111	-32	10	-14	-18	5	-74	-62	-94	-13	-31	-53	-103	32	-86	-34	-105	-23	-100	-70	-66	-5	-100	-12	-76	-72	-150	-78	604	-787	-2557	1649	-324	-8829	-3250	-6039	-1045	-6579	-6141	-5311	-2079	-5947	-5541	-8034	-3128
0.815833	-26	40	85	-60	-112	-34	10	-17	-22	4	-75	-63	-98	-18	-30	-58	-99	35	-85	-31	-109	-15	-100	-70	-62	0	-99	-9	-74	-70	-149	-74	125	-666	-2222	1201	-204	-8328	-3091	-5847	-1261	-6156	-6080	-5069	-1417	-5672	-5355	-7987	-3009
0.816667	-24	40	86	-61	-104	-34	12	-15	-17	3	-73	-64	-95	-14	-32	-62	-101	33	-84	-33	-104	-23	-100	-68	-63	-1	-100	-12	-73	-72	-149	-77	-187	-589	-1941	684	-202	-7841	-2943	-5702	-1113	-5751	-6010	-4840	-284	-5434	-5143	-7953	-2697
0.817500	-24	41	88	-63	-112	-31	15	-15	-18	6	-73	-64	-98	-14	-31	-58	-99	60	-83	-33	-107	-22	-98	-70	-63	0	-99	-12	-72	-69	-147	-77	-398	-532	-1716	124	-109	-7369	-2828	-5586	-468	-5354	-5931	-4615	-705	-5235	-4923	-7927	-2325
0.818333	-23	42	89	-59	-109	-32	13	-3	-16	6	-69	-62	-97	-17	-31	-59	-100	36	-83	-33	-105	-24	-97	-68	-64	-3	-98	-13	-76	-72	-148	-77	-596	-509	-1558	-465	12	-6907	-2737	-5589	-655	-4977	-5849	-4416	-585	-5071	-4693	-7907	-3171
0.819167	-24	43	87	-61	-114	-33	10	-14	-18	5	-69	-64	-98	-16	-29	-61	-99	35	-86	-10	-108	-26	-100	-69	-65	-1	-98	-13	-75	-70	-149	-74	-964	-500	-1470	-1062	24	-6465	-2675	-5623	-232	-4605	-5756	-4229	284	-4934	-4455	-7900	-5848
0.820000	-25	44	92	-61	-109	-31	15	-12	-30	9	-74	-66	-101	-14	-30	-58	-101	37	-86	-31	-107	-23	-97	-67	-65	-1	-101	-14	-77	-73	-151	-76	-1200	-512	-1445	-1655	153	-6036	-2632	-5722	-158	-4245	-5692	-4068	160	-4815	-4217	-7869	-4486
0.820833	-24	42	85	-62	-112	-34	15	-13	-21	4	-65	-63	-96	-14	-31	-58	-101	25	-86	-14	-109	-25	-98	-67	-64	-4	-98	-13	-73	-72	-148	-76	-1400	-530	-1488	-2228	317	-5636	-2617	-5870	-171	-3887	-5615	-3932	-113	-4713	-3974	-7846	-2639
0.821667	-23	41	88	-58	-104	-31	-6	-13	-17	3	-72	-66	-96	-16	-30	-59	-100	36	-83	-34	-104	-25	-98	-69	-66	0	-99	-16	-74	-69	-148	-76	-1716	-552	-1581	-2772	631	-5262	-2624	-6113	382	-3534	-5552	-3834	280	-4631	-3726	-7818	-1594
0.822500	-26	42	88	-60	-105	-30	16	-15	-17	5	-72	-65	-93	-14	-29	-61	-102	37	-86	-32	-107	-21	-96	-69	-63	0	-100	-12	-74	-72	-137	-77	-1814	-573	-1731	-3286	639	-4922	-2652	-6409	372	-3185	-5499	-3768	1109	-4561	-3505	-7780	-693
0.823333	-24	25	91	-58	-112	-33	15	-15	-22	4	-75	-65	-97	-15	-29	-58	-101	37	-78	-34	-104	-22	-101	-68	-64	-3	-99	-27	-74	-73	-148	-76	-1849	-596	-1916	-3761	567	-4621	-2688	-6758	795	-2856	-5461	-3749	1795	-4503	-3284	-7735	-744
0.824167	-28	41	85	-59	-111	-35	11	-17	-21	5	-73	-69	-95	-17	-31	-60	-102	32	-93	-36	-107	-25	-99	-69	-63	-1	-98	-14	-72	-73	-147	-76	-2059	-610	-2133	-4203	644	-4359	-2737	-7162	763	-2538	-5434	-3780	2249	-4450	-3073	-7672	-615
0.825000	-26	40	88	-56	-108	-31	13	-13	-21	3	-72	-65	-96	-19	-28	-60	-101	33	-84	-34	-108	-26	-99	-69	-65	-1	-105	-13	-77	-74	-147	-75	-1964	-614	-2366	-4609	558	-4140	-2784	-7629	-48	-2245	-5422	-3868	2945	-4409	-2878	-7600	-263
0.825833	-27	40	87	-60	-113	-34	13	-14	-23	0	-74	-68	-100	-21	-31	-56	-102	32	-87	-33	-107	-25	-101	-70	-62	-1	-101	-15	-74	-72	-148	-80	-1800	-615	-2608	-4981	455	-3973	-2829	-8136	1075	-1976	-5420	-4011	2109	-4375	-2698	-7513	1025
0.826667	-26	41	85	-59	-111	-60	11	-15	-23	2	-73	-66	-97	-18	-30	-58	-105	30	-86	-34	-107	-23	-100	-75	-66	-1	-100	-16	-75	-73	-145	-78	-1728	-609	-2840	-5318	419	-3855	-2864	-8679	1383	-1739	-5427	-4218	1303	-4350	-2536	-7411	1289
0.827500	-25	43	87	-59	-110	-31	16	-13	-68	1	-73	-64	-97	-17	-30	-56	-100	34	-86	-34	-104	-23	-99	-69	-64	0	-100	-14	-73	-72	-147	-78	-1413	-593	-3059	-5627	82	-3786	-2878	-9256	-200	-1547	-5446	-4495	2412	-4334	-2390	-7295	-651
0.828333	-23	41	88	-58	-108	-31	13	-15	-18	3	-70	-65	-97	-15	-28	-58	-101	34	-83	-33	-105	-23	-101	-69	-67	1	-82	-14	-74	-70	-145	-76	-1283	-577	-3253	-5911	-203	-3767	-2876	-9870	521	-1402	-5457	-4835	1879	-4331	-2250	-7164	-307
0.829167	-23	45	89	-59	-110	-31	16	-13	-17	-5	-72	-65	-100	-18	-29	-57	-101	37	-86	-32	-108	-23	-98	-67	-62	1	-98	-12	-76	-70	-147	-76	-1237	-565	-3416	-6165	-641	-3822	-2841	-10494	-320	-1312	-5470	-5240	1606	-4346	-2147	-7017	-352
0.830000	-26	43	88	-60	-107	-32	12	-15	-21	5	-70	-64	-96	-15	-27	-58	-101	37	-83	-31	-109	-24	-99	-57	-63	-1	-98	-11	-73	-67	-145	-74	-1063	-562	-3543	-6395	-1123	-3871	-2772	-11128	-845	-1280	-5470	-5699	1666	-4367	-2046	-6859	64
0.830833	-24	45	88	-58	-103	-31	16	-11	-18	6	-77	-68	-96	-17	-28	-56	-100	36	-81	-33	-107	-23	-99	-64	-66	1	-97	-16	-73	-69	-146	-75	-918	-573	-3630	-6586	-1204	-3979	-2665	-11771	-918	-1314	-5448	-6211	905	-4408	-1961	-6693	704
0.831667	-25	42	85	-61	-112	-33	43	-13	-19	2	-73	-66	-100	-16	-30	-60	-102	30	-84	-35	-94	-22	-101	-72	-68	-1	-100	-15	-64	-70	-146	-80	-798	-603	-3667	-6735	-1439	-4123	-2518	-12411	-1522	-1412	-5398	-6779	205	-4469	-1893	-6520	1023
0.832500	-27	39	84	-62	-112	-35	8	-18	-24	1	-75	-67	-100	-18	-31	-61	-107	32	-85	-34	-105	-23	-101	-74	-63	-3	-102	-14	-75	-69	-149	-78	-650	-646	-3663	-6834	-1655	-4282	-2322	-13032	-2223	-1575	-5306	-7378	1416	-4543	-1831	-6325	-1945
0.833333	-26	40	84	-59	-111	-30	8	-14	-22	5	-73	-65	-97	-14	-31	-58	-103	34	-85	-33	-105	-23	-104	-74	-64	0	-102	-12	-74	-70	-155	-78	-542	-713	-3610	-6876	-1381	-4458	-2074	-13640	-2257	-1792	-5166	-7998	1350	-4648	-1774	-6132	-2005
0.834167	-25	43	87	-59	-109	-30	10	-13	-23	4	-76	-63	-96	-15	-30	-59	-101	34	-85	-31	-104	-27	-103	-72	-67	-1	-101	-11	-73	-70	-146	-76	-487	-798	-3517	-6846	-1219	-4633	-1777	-14218	-2508	-2067	-4972	-8626	476	-4755	-1724	-5935	-539
0.835000	-24	45	88	-55	-108	-32	13	-9	-18	7	-74	-60	-96	-11	-26	-56	-96	36	-82	-29	-109	-19	-98	-67	-61	2	-102	-11	-72	-66	-162	-75	-608	-910	-3365	-6747	-1237	-4801	-1431	-14760	-1848	-2388	-4714	-9256	514	-4872	-1675	-5735	-584
0.835833	-24	45	90	-59	-107	-31	16	-13	-17	21	-68	-62	-93	-10	-22	-53	-97	39	-81	-30	-100	-18	-99	-68	-63	4	-99	-12	-70	-65	-146	-74	-500	-1043	-3194	-6559	-1128	-4956	-1043	-15258	-1971	-2751	-4392	-9864	1038	-5013	-1623	-5530	-422
0.836667	-23	45	88	-17	-104	-29	15	-11	-17	9	-69	-63	-95	-11	-27	-58	-97	54	-81	-28	-101	-19	-99	-68	-60	1	-99	-10	-72	-68	-147	-75	-473	-1201	-2984	-6290	-868	-5088	-620	-15708	-1540	-3136	-3987	-10442	1341	-5172	-1565	-5337	-551
0.837500	-21	46	89	-30	-108	-30	15	-10	-17	9	-68	-70	-93	-9	-39	-55	-95	38	-83	-30	-102	-19	-98	-68	-62	1	-97	-8	-69	-65	-144	-91	-546	-1376	-2751	-5927	-596	-5193	-165	-16104	-1317	-3555	-3521	-10975	1240	-5335	-1493	-5150	-665
0.838333	-21	44	90	-32	-103	-29	17	-9	-15	6	-67	-61	-95	-13	-25	-53	-97	37	-83	-29	-101	-23	-98	-66	-62	2	-97	-10	-69	-67	-147	-75	-358	-1562	-2502	-5478	163	-5255	327	-16430	-1904	-3963	-2973	-11441	2004	-5505	-1407	-4979	-533
0.839167	-23	42	88	-57	-110	-32	12	-14	-18	6	-69	-65	-97	-12	-25	-56	-100	67	-80	-29	-105	-24	-99	-69	-61	3	-97	-11	-74	-63	-145	-75	-411	-1758	-2235	-4936	681	-5288	833	-16688	-1111	-4374	-2348	-11811	2336	-5674	-1296	-4817	666
0.840000	-25	43	86	-57	-111	-30	-10	-14	-18	5	-73	-64	-100	-17	-29	-57	-101	35	-86	-31	-110	-25	-100	-69	-64	0	-100	-13	-76	-72	-128	-77	-559	-1957	-1969	-4318	-21	-5275	1351	-16858	440	-4776	-1662	-12143	1048	-5845	-1161	-4660	1887
0.840833	-25	43	85	-59	-114	-36	8	-14	-19	4	-72	-65	-98	-16	-28	-57	-101	32	-85	-30	-108	-22	-99	-68	-62	0	-99	-11	-72	-69	-147	-74	-1013	-2152	-1693	-3625	-107	-5222	1870	-16951	-1193	-5142	-909	-12356	2706	-6001	-982	-4566	27
0.841667	-22	50	87	-57	-107	-30	12	-13	-21	6	-70	-66	-95	-14	-23	-55	-98	37	-83	-26	-105	-21	-98	-78	-62	2	-99	-8	-74	-67	-117	-73	-3153	-2337	-1420	-2883	606	-5131	2384	-16949	58	-5482	-105	-12473	2833	-6145	-772	-4489	337
0.842500	-22	44	86	-56	-107	-29	13	-13	-15	7	-72	-64	-95	-10	-28	-56	-102	34	-83	-30	-102	-22	-98	-66	-61	0	-97	-11	-80	-66	-143	-72	-4381	-2512	-1153	-2108	776	-5008	2879	-16855	-310	-5783	743	-12497	2861	-6274	-520	-4448	829
0.843333	-23	47	88	-55	-108	-28	13	-11	-14	7	-69	-63	-94	-10	-23	-49	-98	36	-81	-29	-99	-18	-95	-67	-61	1	-98	-1	-68	-65	-141	-74	-3641	-2666	-896	-1304	903	-4874	3356	-16661	-154	-6042	1618	-12419	2980	-6379	-219	-4454	1597
0.844167	-22	43	86	-56	-107	-30	15	-10	-15	5	-69	-57	-94	-12	-25	-55	-96	35	-87	-30	-103	-21	-98	-65	-59	2	-99	-11	-74	-67	-144	-73	-3110	-2802	-655	-508	956	-4726	3801	-16367	66	-6249	2504	-12260	2450	-6464	126	-4510	2372
0.845000	-25	56	88	-57	-110	-30	9	-15	-21	5	-72	-64	-96	-14	-27	-57	-97	38	-85	-29	-105	-24	-98	-72	-65	-3	-99	-12	-74	-69	-145	-73	-2630	-2910	-398	267	738	-4582	4212	-15979	256	-6411	3382	-12020	889	-6517	523	-4622	3630
0.845833	-28	41	86	-59	-110	-30	11	-14	-21	10	-73	-62	-97	-15	-28	-60	-108	35	-80	-30	-104	-22	-99	-67	-64	0	-101	-11	-72	-68	-148	-75	-2296	-2998	-160	1005	415	-4451	4586	-15494	-153	-6518	4252	-11705	1380	-6540	979	-4798	1574
0.846667	-22	40	87	-58	-109	-32	13	-15	-19	5	-75	-64	-96	-13	-26	-58	-100	35	-88	-31	-104	-19	-99	-68	-65	-1	-101	-11	-73	-68	-146	-74	-1894	-3054	81	1679	420	-4347	4924	-14921	457	-6580	5087	-11345	1567	-6534	1481	-5037	787
0.847500	-23	41	89	-56	-102	-31	11	-13	-18	5	-72	-64	-99	-13	-28	-58	-101	34	-85	-32	-107	-21	-98	-66	-65	0	-100	-11	-74	-67	-147	-76	-1406	-3081	326	2271	402	-4278	5225	-14257	59	-6595	5879	-10939	518	-6493	2032	-5345	2660
0.848333	-25	43	89	-57	-108	-35	8	-15	-23	6	-72	-65	-97	-14	-28	-60	-104	36	-84	-33	-110	-23	-102	-73	-65	-10	-100	-14	-76	-70	-147	-78	-1143	-3090	575	2766	317	-4261	5483	-13517	447	-6570	6610	-10518	-462	-6424	2627	-5714	3282
0.849167	-30	38	86	-62	-110	-32	12	-17	-19	2	-73	-62	-99	-24	-27	-60	-100	36	-83	-32	-104	-19	-102	-66	-61	-1	-97	-13	-73	-68	-150	-76	-654	-3073	847	3164	242	-4293	5726	-12705	636	-6504	7278	-10089	-375	-6329	3265	-6145	3677
0.850000	-24	39	86	-65	-111	-38	7	-13	-17	5	-69	-66	-95	-13	-27	-60	-97	35	-85	-31	-108	-23	-111	-62	-63	0	-99	-11	-76	-69	-146	-76	-165	-3040	1114	3450	73	-4403	5944	-11846	793	-6408	7869	-9675	-297	-6202	3942	-6638	3537
0.850833	-24	42	89	-60	-111	-35	10	-12	-17	4	-70	-65	-102	9	-27	-57	-100	42	-83	-31	-108	-21	-98	-66	-64	0	-99	-13	-75	-70	-147	-75	274	-3000	1402	3617	-8	-4564	6151	-10936	960	-6290	8375	-9288	-559	-6061	4652	-7183	2862
0.851667	-26	39	87	-59	-108	-36	10	-13	-21	5	-72	-65	-100	-14	-28	-55	-101	36	-81	-35	-108	-23	-101	-67	-62	0	-100	-14	-74	-69	-148	-78	539	-2957	1704	3670	-72	-4797	6355	-10000	733	-6143	8796	-8934	-217	-5900	5391	-7774	2141
0.852500	-26	40	89	-60	-111	-34	10	-9	-22	5	-73	-70	-111	-14	-29	-59	-101	36	-83	-32	-108	-22	-98	-68	-64	-3	-104	-10	-77	-70	-148	-76	681	-2917	2024	3594	-49	-5086	6568	-9041	916	-5982	9139	-8634	-242	-5735	6148	-8394	2104
0.853333	-28	38	86	-59	-109	-35	10	-14	-18	6	-73	-64	-97	-14	-27	-70	-107	37	-84	-33	-105	-22	-102	-69	-63	0	-100	-8	-76	-68	-149	-76	1114	-2882	2351	3455	88	-5434	6801	-8083	3047	-5799	9394	-8388	-1995	-5570	6912	-9025	2777
0.854167	-25	43	87	-59	-108	-32	9	-10	-18	4	-73	-66	-98	-11	-29	-57	-101	37	-83	-31	-107	-18	-101	-68	-65	0	-101	-13	-76	-69	-149	-75	1472	-2867	2672	3202	6	-5823	7067	-7126	1779	-5615	9583	-8210	-677	-5408	7689	-9669	885
0.855000	-25	42	86	-58	-97	-32	8	-14	-17	10	-68	-63	-94	-10	-27	-58	-98	37	-82	-31	-103	-19	-99	-66	-55	1	-98	-7	-70	-69	-146	-74	1632	-2875	3043	2864	50	-6252	7370	-6184	2864	-5420	9704	-8092	-1281	-5248	8465	-10305	402
0.855833	-24	44	88	-57	-109	-31	12	-11	-15	1	-70	-63	-97	-16	-26	-56	-99	40	-80	-30	-103	-21	-99	-68	-63	0	-100	-9	-74	-69	-149	-74	1923	-2905	3403	2458	259	-6701	7709	-5282	2444	-5226	9765	-8044	-2017	-5112	9243	-10926	-66
0.856667	-25	36	85	-60	-107	-33	11	-14	-21	5	-73	-64	-97	-13	-19	-57	-103	36	-86	-35	-109	-22	-101	-68	-65	-1	-100	-14	-77	-70	-149	-75	2054	-2975	3752	1990	133	-7144	8097	-4422	2301	-5033	9781	-8060	-2022	-5005	10015	-11512	-1647
0.857500	-26	56	86	-61	-112	-34	8	-18	-24	3	-75	-73	-99	-15	-32	-60	-102	36	-83	-31	-108	-22	-102	-69	-65	0	-100	-13	-73	-79	-149	-74	2110	-3066	4108	1499	148	-7580	8533	-3606	2175	-4831	9765	-8123	-1737	-4924	10771	-12044	-2637
0.858333	-26	35	86	-58	-109	-32	13	-13	-16	6	-70	-64	-94	-14	-27	-59	-100	44	-82	-32	-104	-21	-110	-68	-65	0	-101	-13	-70	-69	-147	-75	2334	-3200	4454	977	124	-7990	9009	-2843	2574	-4644	9732	-8239	-2845	-4887	11514	-12527	-2169
0.859167	-25	38	87	-59	-111	-32	4	-14	-21	3	-68	-85	-96	-16	-27	-58	-102	41	-82	-33	-105	-21	-100	-74	-66	0	-100	-15	-75	-70	-146	-76	2396	-3357	4792	438	-255	-8357	9516	-2144	1643	-4465	9697	-8400	-2210	-4888	12232	-12941	-3682
0.860000	-25	39	86	-60	-109	-25	11	-15	-21	6	-72	-64	-97	-16	-31	-61	-103	37	-97	-31	-104	-19	-102	-70	-65	-1	-98	-12	-74	-73	-158	-77	2130	-3546	5119	-91	-429	-8667	10049	-1507	1668	-4288	9664	-8588	-1676	-4932	12930	-13285	-5011
0.860833	-24	47	84	-60	-107	-34	13	-16	-18	7	-72	-63	-99	-18	-30	-30	-102	35	-83	-32	-104	-23	-102	-73	-66	0	-100	-15	-72	-73	-149	-91	1984	-3764	5432	-608	-499	-8902	10591	-938	679	-4124	9651	-8794	-2158	-5010	13608	-13553	-3552
0.861667	-24	42	86	-52	-109	-35	11	-15	-17	6	-70	-64	-97	-21	-31	-60	-100	35	-82	-34	-104	-24	-101	-73	-64	0	-103	-14	-73	-73	-150	-75	1968	-4001	5731	-1103	-418	-9060	11144	-437	508	-3976	9661	-9018	-2458	-5134	14251	-13746	-2936
0.862500	-23	43	90	-58	-111	-36	11	-16	-17	1	-70	-68	-95	-18	-28	-58	-99	36	-81	-33	-108	-22	-101	-73	-61	0	-101	-9	-68	-70	-148	-75	2010	-4256	6016	-1571	-434	-9136	11666	-10	33	-3840	9702	-9241	-2093	-5291	14856	-13860	-2403
0.863333	-21	44	86	-59	-109	-32	12	-11	-16	7	-72	-66	-98	-18	-29	-58	-79	40	-83	-31	-104	-22	-98	-72	-61	0	-120	-13	-72	-69	-148	-72	1873	-4524	6292	-1996	-746	-9143	12168	350	-669	-3714	9785	-9451	-2015	-5478	15415	-13905	-1832
0.864167	-21	44	85	-61	-103	-33	12	-24	-18	7	-73	-63	-96	-14	-27	-58	-96	13	-85	-32	-104	-23	-100	-72	-62	0	-97	-14	-70	-68	-149	-70	1663	-4800	6550	-2395	-1211	-9076	12619	638	-1150	-3624	9901	-9651	-1856	-5679	15918	-13881	-1185
0.865000	-28	40	82	-62	-108	-36	35	-14	-16	1	-75	-68	-99	-18	-33	-61	-102	32	-86	-31	-109	-24	-102	-73	-67	-5	-107	-19	-79	-73	-153	-82	1458	-5080	6796	-2754	-1349	-8940	13005	835	-1945	-3554	10044	-9832	-1544	-5892	16352	-13801	-421
0.865833	-30	35	79	-66	-113	-38	8	-19	-23	0	-77	-68	-86	-18	-34	-63	-102	32	-88	-35	-109	-25	-102	-74	-64	-4	-103	-16	-76	-70	-150	-75	1400	-5354	7016	-3073	-1207	-8751	13323	972	-2548	-3503	10226	-9978	-1059	-6090	16719	-13654	304
0.866667	-25	40	86	-60	-113	-35	10	-13	-18	4	-77	-67	-99	-19	-43	-63	-99	35	-85	-34	-111	-24	-99	-74	-67	-4	-103	-17	-74	-72	-151	-75	1457	-5624	7284	-3357	-1143	-8523	13553	1037	-939	-3478	10471	-10097	-2410	-6269	17004	-13470	1748
0.867500	-25	41	90	-60	-109	-34	-5	-12	-17	6	-74	-66	-68	-14	-29	-61	-103	34	-85	-34	-101	-22	-99	-73	-63	-3	-105	-18	-75	-70	-150	-79	1464	-5889	7516	-3606	-1186	-8280	13708	1020	-2520	-3481	10656	-10180	-1154	-6416	17190	-13238	899
0.868333	-24	51	87	-61	-109	-34	12	-15	-19	4	-75	-66	-96	-15	-28	-47	-92	36	-85	-33	-103	-21	-99	-72	-63	-5	-102	-17	-73	-72	-150	-74	1390	-6144	7746	-3825	-1316	-8034	13761	924	-2213	-3518	10887	-10227	-415	-6511	17267	-12984	-5
0.869167	-25	42	86	-59	-108	-24	12	-14	-12	8	-73	-66	-94	-14	-28	-59	-98	34	-87	-32	-102	-21	-98	-68	-60	-4	-100	-14	-73	-69	-147	-74	1381	-6388	7977	-4013	-1047	-7804	13726	751	-1738	-3578	11111	-10236	-411	-6547	17230	-12702	219
0.870000	-19	43	87	-62	-104	-30	8	-13	-19	6	-74	-63	-96	-12	-29	-61	-100	38	-87	-30	-103	-21	-99	-73	-49	-1	-100	6	-68	-69	-148	-75	1214	-6619	8210	-4176	-792	-7608	13604	503	-1494	-3670	11318	-10212	-36	-6512	17067	-12409	165
0.870833	-19	45	88	-60	-108	-32	12	-9	-17	8	-73	-65	-93	-15	-28	-60	-100	38	-84	-32	-104	-19	-97	-69	-60	-1	-101	-13	-70	-66	-150	-77	1036	-6838	8437	-4321	-897	-7466	13402	179	-1046	-3784	11497	-10157	605	-6400	16773	-12106	121
0.871667	-25	42	87	-62	-110	-35	10	-14	-18	9	-73	-63	-97	-13	-27	-58	-99	36	-102	-30	-107	-23	-98	-70	-64	0	-100	-11	-74	-70	-150	-75	911	-7045	8661	-4440	-649	-7388	13151	-217	-182	-3921	11641	-10064	-375	-6201	16361	-11797	1111
0.872500	-23	43	88	-62	-111	-35	9	-14	-19	6	-75	-65	-93	-18	-31	-59	-103	35	-83	-31	-107	-25	-96	-61	-63	0	-100	-14	-76	-73	-150	-68	924	-7245	8877	-4543	-303	-7377	12809	-682	-773	-4082	11730	-9945	208	-5918	15792	-11490	628
0.873333	-24	43	85	-62	-118	-38	8	-14	-21	5	-74	-67	-100	-16	-29	-60	-107	32	-86	-34	-111	-25	-102	-66	-67	-5	-100	-17	-79	-73	-151	-78	855	-7432	9085	-4629	-136	-7449	12436	-1219	-434	-4256	11739	-9800	1234	-5552	15109	-11186	-1188
0.874167	-29	17	85	-65	-115	-38	7	-14	-23	-24	-76	-72	-101	-18	-33	-60	-104	34	-86	-35	-108	-25	-99	-69	-65	0	-101	-16	-76	-72	-149	-75	702	-7606	9285	-4692	12	-7595	12047	-1803	-813	-4436	11728	-9623	880	-5103	14316	-10882	-63
0.875000	-26	44	88	-58	-110	-33	11	-13	-19	9	-68	-61	-94	-11	-26	-55	-99	35	-84	-29	-107	-23	-109	-66	-61	0	-96	-11	-73	-68	-146	-70	494	-7766	9476	-4732	-22	-7820	11644	-2436	-534	-4622	11626	-9421	447	-4581	13421	-10587	232
0.875833	-23	43	88	-58	-108	-30	17	-15	-15	7	-72	-44	-97	-14	-28	-56	-110	33	-82	-28	-105	-21	-97	-67	-64	0	-97	-12	-76	-67	-144	-73	445	-7916	9641	-4755	116	-8114	11241	-3112	5	-4799	11441	-9204	803	-4007	12420	-10303	-112
0.876667	-25	44	90	-60	-109	-31	12	-11	-18	9	-72	-61	-93	-10	-27	-56	-110	36	-83	-31	-105	-23	-88	-67	-61	0	-97	-11	-72	-68	-147	-74	516	-8057	9781	-4759	322	-8462	10849	-3810	406	-4970	11180	-8957	1184	-3387	11357	-10026	-168
0.877500	-18	45	90	-59	-109	-30	15	-13	-15	6	-69	-65	-96	-12	-29	-57	-99	36	-84	-30	-103	-22	-97	-66	-63	1	-97	-12	-74	-69	-147	-74	352	-8182	9897	-4737	385	-8860	10473	-4522	1282	-5122	10834	-8696	1362	-2747	10249	-9764	-321
0.878333	-25	41	90	-62	-109	-32	10	-15	-19	6	-70	-63	-97	-12	-28	-55	-101	35	-85	-30	-104	-22	-101	-66	-60	1	-100	-11	-76	-69	-146	-72	224	-8293	9982	-4699	283	-9281	10122	-5240	1775	-5249	10410	-8416	2097	-2096	9111	-9518	-220
0.879167	-24	39	91	-70	-109	-34	15	-13	-19	8	-75	-63	-98	-11	-26	-57	-101	35	-84	-30	-108	-22	-101	-70	-62	0	-98	-13	-74	-72	-134	-75	338	-8378	10039	-4629	388	-9708	9800	-5944	1733	-5331	9907	-8122	3622	-1460	7974	-9288	246
0.880000	-27	40	88	-58	-112	-35	15	-13	-19	4	-70	-65	-95	-13	-27	-59	-101	34	-88	-73	-108	-22	-97	-68	-62	-1	-99	-12	-65	-70	-144	-76	314	-8452	10052	-4542	543	-10126	9501	-6620	3911	-5401	9333	-7803	3298	-854	6860	-9080	1625
0.880833	-25	41	88	-59	-109	-28	13	-10	-19	1	-73	-67	-97	-14	-28	-62	-101	33	-85	-33	-105	-22	-98	-70	-66	-5	-101	-12	-68	-68	-145	-73	826	-8496	10037	-4431	566	-10520	9254	-7258	4091	-5406	8693	-7477	4333	-289	5789	-8893	1321
0.881667	-25	40	89	-63	-110	-33	13	-13	-18	3	-73	-66	-96	-17	-35	-62	-102	34	-88	-35	-105	-22	-99	-72	-66	-3	-102	-13	-74	-72	-149	-79	3039	-8522	9981	-4302	606	-10866	8968	-7840	4038	-5369	7991	-7141	5777	205	4786	-8731	-124
0.882500	-24	35	87	-63	-111	-39	10	-19	-26	0	-76	-68	-98	-17	-31	-59	-105	34	-85	-34	-108	-22	-100	-73	-65	3	-100	-12	-70	-56	-147	-75	4443	-8509	9893	-4154	682	-11151	8719	-8364	5033	-5278	7238	-6778	5730	626	3874	-8595	285
0.883333	-25	40	88	-59	-108	-33	12	-13	-18	6	-74	-63	-97	-33	-29	-59	-100	33	-84	-31	-103	-19	-99	-70	-61	1	-99	-12	-70	-70	-147	-75	3513	-8471	9762	-3997	587	-11361	8470	-8813	4963	-5136	6439	-6418	5974	958	3065	-8490	535
0.884167	-23	43	96	-56	-110	-33	10	-15	-36	6	-72	-64	-96	-15	-64	-58	-100	36	-83	-33	-107	-22	-101	-74	-62	0	-99	-13	-72	-68	-145	-76	2964	-8431	9596	-3836	706	-11493	8207	-9205	4975	-4952	5609	-6049	6898	1194	2368	-8418	1483
0.885000	-12	41	86	-69	-109	-33	10	-15	-18	2	-74	-67	-100	-16	-33	-59	-103	30	-87	-35	-107	-23	-102	-70	-65	-5	-102	-15	-77	-74	-169	-76	2465	-8303	9391	-3677	976	-11532	7931	-9484	5645	-4716	4747	-5681	6019	1329	1791	-8371	3059
0.885833	-23	40	84	-62	-113	-35	27	-17	-18	3	-77	-68	-97	-15	-31	-59	-101	32	-90	-35	-105	-23	-99	-70	-62	-5	-101	-15	-74	-73	-149	-76	1701	-8163	9138	-3523	774	-11475	7625	-9690	5303	-4437	3879	-5316	5324	1374	1343	-8357	3508
0.886667	-25	40	86	-60	-108	-34	12	-16	-18	5	-74	-75	-94	-17	-31	-59	-100	32	-85	-34	-93	-24	-101	-73	-64	-3	-99	-15	-73	-70	-144	-75	1274	-7982	8883	-3385	702	-11324	7269	-9817	4939	-4117	3005	-4958	6063	1316	1009	-8368	1423
0.887500	-23	38	87	-59	-109	-33	15	-11	-19	3	-75	-65	-93	-13	-31	-57	-99	32	-82	-32	-104	-17	-99	-84	-58	-1	-100	-15	-75	-73	-146	-76	824	-7769	8584	-3274	816	-11076	6891	-9860	4241	-3767	2136	-4613	5249	1174	805	-8410	2138
0.888333	-24	42	88	-60	-112	-34	12	-18	-19	3	-75	-66	-94	-11	-31	-58	-100	34	-87	-34	-103	-19	-100	-47	-62	-4	-102	-11	-72	-69	-148	-74	356	-7520	8260	-3188	694	-10748	6453	-9825	3588	-3395	1285	-4287	3192	952	706	-8474	3012
0.889167	-22	39	88	-59	-108	-31	50	-16	-18	5	-75	-65	-98	-14	-33	-51	-101	33	-86	-31	-104	-22	-101	-69	-61	-1	-99	-13	-75	-72	-149	-74	-243	-7239	7909	-3151	632	-10338	5979	-9716	3152	-3004	467	-3987	1966	667	699	-8552	2990
0.890000	-25	41	92	-59	-110	-33	10	-16	-16	3	-75	-61	-99	-14	-28	-60	-102	36	-85	-34	-108	-23	-104	-73	-65	-12	-98	-15	-76	-74	-149	-74	-720	-6916	7533	-3145	691	-9859	5453	-9550	1957	-2623	-313	-3718	688	326	775	-8648	3034
0.890833	-28	37	88	-61	-115	-36	10	-16	-26	2	-75	-69	-104	-16	-33	-62	-104	30	-86	-34	-108	-22	-101	-69	-65	-1	-101	-13	-73	-72	-151	-75	-1009	-6563	7143	-3185	699	-9315	4899	-9277	959	-2213	-1033	-3479	-1050	-51	918	-8767	2111
0.891667	-23	40	85	-61	-112	-38	11	-14	-19	7	-75	-65	-99	-12	-44	-56	-102	34	-92	-32	-108	-23	-101	-72	-62	-3	-102	-13	-72	-72	-147	-73	-1270	-6183	6738	-3278	775	-8719	4321	-9049	-555	-1825	-1697	-3277	-2127	-449	1125	-8893	1067
0.892500	-26	40	84	-60	-113	-36	15	-15	-25	4	-69	-67	-101	-15	-32	-63	-103	29	-85	-34	-108	-25	-100	-64	-66	-4	-113	-14	-76	-75	-150	-77	-1536	-5778	6334	-3423	748	-8079	3718	-8730	-2918	-1447	-2288	-3124	-2697	-858	1336	-9032	700
0.893333	-26	38	86	-61	-112	-38	8	-14	-19	3	-72	-67	-78	-15	-28	-62	-105	28	-85	-21	-110	-26	-102	-70	-67	-4	-102	-15	-78	-72	-151	-77	-1654	-5350	5906	-3616	584	-7413	3106	-8378	-3319	-1093	-2798	-3008	-4631	-1256	1584	-9170	1253
0.894167	-23	40	85	-60	-109	-35	11	-13	-17	7	-68	-66	-102	-16	-30	-62	-100	32	-86	-31	-110	-23	-100	-70	-58	-1	-98	-14	-78	-74	-150	-76	-1661	-4904	5485	-3850	435	-6710	2508	-8001	-4369	-768	-3218	-2935	-6257	-1636	1824	-9318	669
0.895000	1	42	88	-56	-109	-38	15	-12	-15	4	-70	-63	-95	-14	-27	-58	-101	33	-83	-30	-108	-24	-102	-68	-60	0	-98	-12	-73	-69	-144	-74	-1716	-4437	5069	-4138	143	-6005	1933	-7604	-7405	-471	-3542	-2900	-5392	-1981	2060	-9469	-1584
0.895833	-21	40	89	-55	-109	-32	19	-10	-14	6	-66	-66	-96	-12	-26	-58	-98	34	-82	-31	-103	-21	-96	-68	-62	0	-97	-15	-80	-67	-147	-74	-1832	-3968	4657	-4459	-420	-5294	1389	-7196	-7904	-217	-3770	-2905	-5196	-2296	2269	-9627	-1669
0.896667	-22	43	88	-60	-108	-34	12	-10	-14	7	-69	-64	-91	-14	-27	-58	-97	33	-84	-30	-112	-21	-98	-72	-57	2	-99	-12	-70	-68	-146	-76	-1899	-3490	4257	-4813	-962	-4599	910	-6792	-9271	-3	-3892	-2930	-4817	-2564	2446	-9783	-2339
0.897500	-19	44	90	-58	-127	-31	11	-11	-15	6	-73	-63	-94	-12	-27	-58	-97	36	-84	-29	-104	-19	-98	-68	-60	-1	-99	-12	-72	-68	-147	-74	-1806	-3011	3871	-5185	-1100	-3934	460	-6379	-9804	154	-3916	-2978	-5098	-2787	2577	-9934	-2599
0.898333	-26	41	87	-58	-111	-35	5	-11	-17	6	-72	-64	-97	-14	-31	-64	-110	29	-88	-33	-105	-22	-102	-72	-63	-3	-99	-15	-76	-72	-150	-78	-1850	-2536	3503	-5576	-923	-3307	79	-5961	-9669	262	-3830	-3032	-6451	-2960	2646	-10085	-2206
0.899167	-27	27	87	-61	-114	-35	5	-17	-22	3	-72	-69	-98	-16	-33	-60	-101	33	-87	-33	-109	-24	-103	-73	-64	-4	-100	-17	-73	-72	-147	-75	-1967	-2059	3170	-5971	-681	-2729	-217	-5589	-10116	308	-3641	-3075	-6355	-3093	2676	-10223	-1580
0.900000	-26	39	88	-58	-111	-31	9	-12	-22	12	-70	-65	-96	-15	-30	-65	-101	33	-88	-26	-109	-24	-102	-70	-66	0	-100	-13	-76	-70	-148	-78	-1940	-1591	2854	-6368	-551	-2223	-440	-5215	-10315	294	-3354	-3100	-4456	-3173	2643	-10347	-3357
0.900833	-26	41	88	-66	-111	-33	13	-10	-22	7	-70	-65	-99	-16	-27	-59	-102	34	-90	-32	-109	-22	-100	-72	-65	0	-99	-13	-76	-72	-149	-75	-2020	-1130	2562	-6759	-418	-1801	-587	-4867	-8540	214	-2983	-3091	-3784	-3215	2554	-10459	-2683
0.901667	-26	42	88	-56	-113	-31	11	-16	-19	8	-69	-64	-99	-16	-30	-58	-100	36	-86	-31	-107	-21	-98	-70	-63	0	-97	-13	-75	-68	-148	-79	-2045	-679	2303	-7135	-48	-1465	-652	-4541	-6163	61	-2526	-3033	-4099	-3230	2409	-10549	-1038
0.902500	-23	43	88	-53	-111	-31	10	-10	-16	7	-66	-65	-97	-13	-27	-59	-98	36	-86	-30	-108	-23	-100	-69	-61	3	-101	-13	-75	-69	-147	-74	-1909	-245	2079	-7486	284	-1245	-650	-4241	-2891	-162	-2002	-2925	-5305	-3220	2221	-10611	-938
0.903333	-19	26	89	-56	-107	-30	13	-11	-14	29	-69	-63	-95	-11	-27	-55	-97	37	-82	-29	-104	-19	-98	-68	-62	1	-99	-12	-69	-68	-145	-92	-1469	183	1893	-7819	671	-1128	-577	-3973	-235	-452	-1409	-2753	-7075	-3209	1988	-10648	-306
0.904167	-14	39	89	-56	-105	-29	15	-9	-18	6	-68	-62	-94	-11	-25	-55	-104	40	-85	-29	-105	-17	-95	-67	-63	3	-97	-10	-70	-66	-146	-75	-1230	586	1731	-8137	1101	-1131	-447	-3738	2872	-814	-785	-2514	-8637	-3196	1729	-10655	384
0.905000	-27	39	89	-57	-109	-32	13	-12	-19	5	-70	-49	-97	-13	-31	-59	-99	36	-86	-32	-107	-22	-107	-73	-63	0	-100	-15	-73	-72	-148	-78	-1276	977	1602	-8438	1327	-1255	-274	-3541	5207	-1247	-134	-2218	-9027	-3202	1450	-10627	465
0.905833	-26	37	84	-60	-110	-36	12	-14	-19	7	-70	-63	-96	-13	-29	-60	-100	36	-86	-33	-107	-21	-99	-67	-62	0	-99	-14	-73	-69	-147	-78	-1431	1352	1504	-8716	1105	-1491	-61	-3368	6243	-1737	518	-1856	-8665	-3240	1162	-10559	1103
0.906667	-23	21	88	-58	-110	-32	42	-15	-22	4	-73	-67	-99	-13	-32	-59	-103	35	-85	-32	-107	-22	-101	-72	-65	-1	-74	-13	-77	-79	-151	-76	-1696	1712	1440	-8982	997	-1824	188	-3231	7068	-2288	1178	-1442	-10073	-3315	901	-10461	2239
0.907500	-27	38	85	-60	-115	-35	9	-14	-22	5	-73	-76	-98	-15	-30	-60	-102	43	-86	-36	-105	-22	-98	-62	-60	2	-99	-13	-72	-69	-147	-75	-1637	2056	1401	-9243	1252	-2265	447	-3121	7069	-2866	1814	-991	-12135	-3439	662	-10327	1829
0.908333	-25	33	88	-60	-108	-32	11	-36	-17	7	-69	-65	-100	-12	-25	-55	-101	40	-80	-29	-104	-19	-96	-70	-61	2	-96	-12	-74	-68	-147	-75	-1517	2383	1391	-9501	1146	-2786	742	-3037	3695	-3510	2415	-516	-10142	-3620	471	-10162	-1754
0.909167	-23	43	88	-58	-112	-31	11	-14	-16	10	-69	-62	-95	-11	-28	-58	-100	44	-82	-31	-105	-19	-98	-69	-62	3	-97	-12	-73	-68	-145	-76	-1705	2697	1397	-9773	868	-3371	1001	-2977	2946	-4174	2955	-40	-9661	-3858	331	-9977	-2452
0.910000	-25	44	87	-57	-110	-12	11	-12	-17	9	-72	-62	-98	-10	-26	-55	-99	37	-83	-30	-104	-19	-97	-70	-63	1	-96	-11	-56	-67	-145	-74	-1757	3000	1425	-10058	542	-4007	1267	-2945	1246	-4828	3436	413	-11759	-4151	262	-9771	-1796
0.910833	-23	43	82	-57	-111	-30	13	-12	-18	8	-69	-64	-99	-11	-28	-57	-97	44	-81	-43	-108	-21	-98	-69	-61	0	-98	-12	-76	-70	-149	-75	-1950	3291	1465	-10366	-307	-4662	1531	-2917	1559	-5491	3837	819	-13669	-4496	274	-9555	-190
0.911667	-25	43	89	-58	-114	-35	10	-16	-17	7	-73	-63	-96	-14	-26	-57	-100	40	-81	-30	-107	-19	-99	-70	-63	2	-99	-12	-50	-68	-148	-73	-2101	3567	1513	-10704	-1169	-5324	1770	-2916	2830	-6107	4157	1145	-11412	-4873	379	-9336	994
0.912500	-24	40	88	-59	-109	-35	10	-12	-18	5	-67	-63	-100	-16	-29	-58	-98	39	-83	-28	-110	-19	-98	-70	-61	2	-98	-12	-77	-70	-149	-74	-2086	3836	1571	-11074	-1741	-5966	2028	-2921	4158	-6695	4384	1367	-7592	-5266	583	-9127	2066
0.913333	-26	41	88	-60	-112	-34	10	-13	-18	5	-74	-65	-97	-12	-27	-58	-103	38	-81	-32	-107	-21	-105	-69	-63	3	-99	-11	-76	-67	-148	-75	-1876	4097	1626	-11478	-2652	-6580	2261	-2940	4629	-7222	4514	1462	-1775	-5657	887	-8932	-371
0.914167	-27	43	88	-57	-111	-32	11	-14	-12	5	-72	-64	-96	-12	-30	-58	-100	36	-83	-31	-108	-19	-98	-69	-65	-1	-100	-12	-73	-69	-147	-73	-1531	4355	1680	-11924	-3439	-7136	2489	-2971	6192	-7668	4547	1399	3814	-6027	1290	-8765	-1534
0.915000	-25	41	86	-58	-108	-32	10	-15	-15	3	-97	-64	-95	-14	-26	-59	-102	42	-86	-32	-107	-21	-99	-72	-65	2	-99	-12	-74	-69	-148	-75	-987	4614	1731	-12413	-4145	-7631	2733	-3015	6975	-8017	4482	1163	7849	-6348	1782	-8628	-178
0.915833	-26	35	90	-59	-109	-36	11	-15	-23	5	-72	-64	-98	-15	-28	-60	-103	52	-83	-29	-107	-18	-97	-74	-66	0	-102	-12	-75	-64	-148	-74	-632	4860	1776	-12928	-5061	-8050	2931	-3075	7469	-8258	4319	743	11486	-6602	2360	-8530	15
0.916667	-27	38	88	-59	-110	-32	13	-17	-21	4	-70	-60	-96	-13	-28	-59	-101	34	-83	-30	-104	-21	-99	-70	-65	0	-97	-11	-68	-69	-148	-75	-326	5109	1803	-13463	-5647	-8389	3137	-3156	5849	-8388	4070	120	15047	-6768	3004	-8473	-797
0.917500	-23	44	90	-56	-107	-33	12	-15	-18	5	-72	-61	-95	6	-28	-59	-101	34	-82	-32	-103	-27	-99	-70	-65	-4	-94	-11	-72	-69	-147	-74	253	5362	1821	-14051	-5312	-8645	3340	-3273	2956	-8400	3726	-716	16478	-6826	3689	-8431	-2764
0.918333	-25	44	102	-58	-111	-36	11	-14	-18	5	-69	-70	-99	-17	-28	-61	-102	34	-84	-32	-107	-24	-99	-72	-62	0	-99	-12	-77	-68	-148	-77	477	5611	1825	-14643	-4078	-8827	3522	-3431	-970	-8285	3305	-1758	16676	-6760	4393	-8433	-3829
0.919167	-23	34	87	-57	-110	-33	10	-15	-18	4	-73	-63	-98	-22	-29	-62	-101	35	-86	-34	-108	-22	-104	-73	-64	0	-98	-14	-74	-70	-147	-76	77	5868	1816	-15239	-2462	-8931	3679	-3642	-5488	-8048	2805	-2991	17081	-6567	5090	-8444	-4175
0.920000	-24	42	90	-59	-111	-32	11	-13	-18	5	-74	-68	-96	-16	-30	-63	-98	33	-88	-35	-103	-22	-101	-68	-64	-3	-102	-14	-76	-69	-143	-77	-200	6126	1797	-15834	-666	-8970	3805	-3918	-9120	-7697	2244	-4414	16274	-6236	5747	-8463	-4292
0.920833	-28	42	87	-56	-111	-34	11	-19	-16	3	-70	-66	-96	-17	-31	-65	-99	15	-93	-34	-108	-24	-102	-72	-61	0	-100	-13	-51	-69	-148	-76	724	6393	1769	-16417	1398	-8964	3880	-4277	-10263	-7236	1623	-6009	12856	-5769	6350	-8484	-4132
0.921667	-24	42	88	-60	-110	-32	9	-16	-16	4	-70	-66	-97	-17	-32	-59	-97	33	-85	-32	-101	-24	-101	-69	-62	0	-99	-13	-73	-72	-150	-77	3597	6661	1737	-16969	2935	-8912	3901	-4723	-13512	-6687	950	-7760	12240	-5186	6850	-8465	-6692
0.922500	-24	41	87	-60	-112	-36	15	-15	-16	3	-68	-65	-96	-17	-31	-60	-98	34	-87	-35	-112	-25	-102	-68	-62	0	-98	-12	-73	-68	-146	-75	5453	6931	1700	-17497	3450	-8851	3849	-5279	-13619	-6062	232	-9620	10810	-4511	7230	-8421	-7707
0.923333	-22	49	88	-56	-105	-33	8	-14	-18	5	-74	-67	-95	-19	-31	-62	-100	30	-86	-34	-103	-24	-104	-72	-63	-3	-100	-17	-64	-73	-150	-79	3697	7198	1659	-17978	3653	-8775	3709	-5955	-13182	-5391	-520	-11553	7810	-3760	7453	-8352	-7127
0.924167	-26	39	86	-61	-112	-35	12	-15	-19	2	-76	-66	-97	-19	-39	-63	-101	29	-91	-35	-105	-27	-102	-70	-64	-4	-101	-14	-73	-68	-148	-76	489	7470	1625	-18411	3797	-8716	3478	-6756	-11421	-4695	-1290	-13508	4573	-2975	7502	-8237	-7270
0.925000	-28	39	85	-58	-111	-36	18	-15	-21	3	-76	-28	-101	-19	-32	-61	-102	30	-88	-34	-104	-26	-103	-69	-65	-3	-102	-15	-74	-74	-149	-77	-2246	7742	1594	-18791	3370	-8688	3137	-7683	-9033	-4006	-2086	-15438	3178	-2203	7359	-8089	-8116
0.925833	-29	32	82	-56	-111	-35	11	-17	-24	2	-77	-65	-98	-19	-33	-63	-109	28	-92	-36	-105	-27	-103	-72	-66	-6	-86	-12	-74	-72	-149	-78	-3840	8016	1577	-19096	3081	-8696	2689	-8753	-5344	-3340	-2876	-17294	1699	-1469	7004	-7917	-3201
0.926667	-27	37	86	-59	-111	-34	11	-17	-23	1	-77	-66	-97	-19	-31	-64	-101	29	-88	-35	-107	-26	-103	-73	-60	-5	-102	-14	-74	-70	-151	-83	-3045	8286	1574	-19343	3021	-8761	2127	-9942	-3109	-2742	-3680	-19041	2221	-832	6444	-7714	5161
0.927500	-24	37	86	-60	-108	-35	11	-17	-18	5	-76	-64	-95	-19	-33	-83	-102	30	-93	-34	-105	-25	-101	-70	-64	-3	-100	-14	-74	-73	-152	-78	-2079	8553	1587	-19526	2834	-8887	1459	-11265	-396	-2218	-4472	-20614	2040	-332	5667	-7518	14415
0.928333	-21	41	86	-61	-107	-69	9	-14	-16	3	-77	-66	-97	-19	-31	-61	-100	30	-84	-33	-105	-27	-102	-69	-63	-3	-101	-24	-67	-70	-149	-78	-1928	8813	1612	-19651	2461	-9074	676	-12700	1465	-1809	-5252	-21959	246	-1	4690	-7338	22891
0.929167	-24	42	88	-57	-110	-33	11	-16	-16	4	-76	-64	-99	-18	-34	-58	-99	35	-110	-33	-105	-25	-101	-68	-62	-3	-102	-14	-74	-73	-150	-78	-1650	9071	1657	-19720	2062	-9319	-173	-14218	3547	-1534	-6006	-23035	-1270	118	3527	-7192	25299
0.930000	-26	41	87	-63	-105	-35	9	-15	-17	3	-75	-65	-92	-49	-34	-56	-99	36	-85	-31	-104	-26	-102	-69	-63	0	-99	-11	-76	-73	-151	-75	-47	9321	1718	-19733	1859	-9620	-1116	-15800	4869	-1414	-6724	-23802	-1314	11	2210	-7100	23254
0.930833	-22	42	84	-61	-107	-33	12	-14	-16	4	-76	-65	-97	-17	-31	-58	-98	33	-90	-27	-105	-24	-101	-67	-63	-4	-99	-12	-73	-73	-152	-76	3472	9572	1796	-19704	1387	-9957	-2105	-17399	5754	-1456	-7398	-24225	-1124	-343	751	-7088	17865
0.931667	-23	39	87	-62	-115	-38	8	-16	-22	3	-77	-65	-100	-15	-33	-61	-103	34	-90	-32	-110	-27	-102	-70	-64	0	-103	-15	-73	-73	-154	-85	8077	9806	1884	-19662	868	-10315	-3131	-18986	6420	-1679	-8025	-24276	-1123	-947	-792	-7161	9729
0.932500	-31	38	82	-60	-113	-39	6	-21	-23	1	-78	-70	-99	-17	-36	-66	-102	32	-88	-32	-102	-18	-107	-70	-66	-1	-102	-16	-77	-73	-154	-77	9314	10040	1986	-19556	517	-10660	-4172	-20505	6281	-2073	-8586	-23914	-242	-1789	-2361	-7332	1698
0.933333	-25	40	82	-63	-113	-28	8	-19	-21	3	-76	-65	-99	-17	-33	-59	-101	35	-87	-33	-108	-25	-103	-65	-64	-1	-100	-13	-76	-70	-152	-77	4523	10268	2112	-19458	252	-10977	-5179	-21917	6136	-2647	-9072	-23183	864	-2840	-3925	-7611	-3054
0.934167	-26	38	87	-61	-112	-33	11	-16	-22	4	-77	-66	-97	-13	-27	-64	-102	37	-90	-30	-104	-21	-101	-60	-67	-3	-103	-15	-75	-68	-149	-75	-5409	10488	2233	-19351	160	-11228	-6154	-23174	7781	-3405	-9473	-22046	-638	-4078	-5425	-7999	-3926
0.935000	-25	40	85	-60	-108	-31	10	-11	-17	6	-74	-60	-96	-11	-28	-81	-101	35	-87	-30	-104	-18	-99	-65	-64	0	-97	-12	-72	-63	-168	-75	-15703	10709	2366	-19255	-97	-11403	-7059	-24256	6143	-4275	-9780	-20548	-515	-5468	-6827	-8479	-6282
0.935833	-23	43	88	-57	-108	-29	15	-14	-18	5	-73	-62	-97	1	-28	-57	-100	36	-83	-28	-105	-18	-102	-66	-65	1	-98	-9	-70	-65	-147	-72	-20840	10927	2503	-19177	-388	-11469	-7875	-25067	6054	-5297	-9978	-18713	-1226	-6975	-8089	-9058	-9279
0.936667	-26	50	89	-57	-107	-31	15	-17	-16	8	-70	-60	-97	-11	-27	-61	-100	37	-83	-30	-101	-18	-99	-66	-61	4	-98	-9	-72	-64	-149	-74	-22295	11138	2638	-19128	-394	-11414	-8574	-25635	5874	-6433	-10079	-16586	-2762	-8561	-9161	-9716	-9564
0.937500	-21	45	90	-59	-104	-31	15	-13	-14	11	-72	-63	-90	-10	-26	-57	-97	40	-82	-31	-102	-21	-98	-68	-62	0	-98	-14	-74	-66	-149	-73	-21387	11349	2774	-19119	-349	-11224	-9129	-25925	5449	-7679	-10051	-14248	-4380	-10159	-9994	-10419	-7051
0.938333	-24	44	82	-60	-107	-30	15	-13	-17	7	-73	-62	-93	-11	-28	-60	-99	39	-82	-30	-103	-18	-99	-81	-59	1	-96	-13	-74	-62	-149	-75	-16614	11559	2912	-19150	-437	-10895	-9521	-25913	5209	-8931	-9890	-11780	-5115	-11733	-10570	-11149	-2402
0.939167	-27	44	88	-57	-110	-32	15	-13	-19	7	-73	-60	-95	-11	-28	-58	-102	35	-76	-30	-108	-21	-96	-69	-63	1	-97	-13	-73	-68	-149	-72	-10307	11769	3012	-19227	-338	-10435	-9733	-25616	5746	-10215	-9592	-9280	-6079	-13231	-10847	-11873	2761
0.940000	-32	44	86	-59	-109	-25	12	-14	-21	5	-76	-62	-102	-14	-30	-60	-107	36	-86	-31	-104	-18	-101	-70	-65	0	-99	-14	-79	-70	-151	-75	-4259	11977	3111	-19357	-216	-9851	-9748	-25031	4952	-11482	-9152	-6849	-5572	-14627	-10837	-12573	4620
0.940833	-28	39	85	-64	-114	-38	6	-18	-25	3	-76	-64	-97	-15	-30	-61	-104	37	-84	-34	-110	-23	-99	-73	-65	2	-97	-13	-76	-67	-149	-73	245	12194	3201	-19540	-42	-9170	-9561	-24189	4122	-12687	-8569	-4580	-4958	-15883	-10502	-13198	3525
0.941667	-23	42	88	-59	-110	-31	10	-11	-47	9	-74	-62	-96	-14	-28	-58	-99	38	-82	-27	-104	-19	-98	-68	-62	1	-88	-13	-74	-69	-150	-69	3151	12408	3273	-19775	211	-8413	-9167	-23131	2663	-13793	-7853	-2563	-5320	-16975	-9879	-13738	4427
0.942500	-24	43	89	-62	-109	-31	16	-13	-14	9	-67	-62	-72	-13	-25	-58	-99	36	-82	-17	-107	-22	-96	-67	-61	2	-95	-13	-73	-68	-147	-69	4795	12626	3313	-20064	313	-7617	-8584	-21895	1781	-14786	-7046	-890	-5816	-17876	-9002	-14165	4782
0.943333	-24	47	89	-59	-109	-38	17	-13	-16	9	-74	-64	-94	-11	-24	-55	-96	38	-80	-49	-104	-19	-96	-66	-62	4	-98	-13	-70	-31	-144	-69	4728	12843	3335	-20395	337	-6814	-7827	-20521	557	-15617	-6112	363	-5438	-18587	-7917	-14444	4214
0.944167	-22	42	88	-59	-107	-28	16	-12	-15	11	-75	-60	-93	-11	-26	-56	-101	35	-82	-28	-102	-19	-96	-66	-62	1	-96	-11	-74	-69	-145	-70	4816	13057	3331	-20775	461	-6037	-6937	-19069	-1064	-16251	-5156	1139	-4404	-19095	-6698	-14564	2826
0.945000	-27	42	87	-60	-110	-30	11	-16	-21	4	-77	-62	-107	-13	-28	-59	-101	35	-84	-29	-107	-23	-100	-70	-63	-4	-98	-12	-75	-69	-146	-76	7844	13273	3298	-21197	465	-5332	-5967	-17593	-2647	-16666	-4221	1393	-2954	-19401	-5431	-14504	552
0.945833	-28	40	86	-61	-109	-32	13	-15	-22	7	-75	-65	-98	-15	-28	-53	-101	33	-93	-29	-107	-23	-98	-70	-53	1	-99	-13	-72	-72	-150	-78	12440	13488	3243	-21655	295	-4738	-4956	-16148	-4530	-16836	-3354	1124	-1763	-19512	-4196	-14251	-2150
0.946667	-25	41	87	-60	-111	-33	13	-17	-18	8	-72	-64	-95	-14	-26	-59	-100	34	-82	-29	-110	-22	-101	-69	-62	-15	-100	-13	-75	-83	-147	-75	13143	13701	3158	-22141	161	-4247	-3978	-14777	-6223	-16743	-2644	322	-516	-19448	-3116	-13787	-5080
0.947500	-25	41	94	-59	-109	-13	17	-15	-19	8	-73	-64	-95	-17	-29	-57	-101	34	-88	-31	-105	-24	-100	-69	-64	0	-97	-16	-78	-73	-151	-77	11362	13909	3047	-22653	-156	-3922	-3087	-13541	-5534	-16372	-2144	-982	-1744	-19165	-2283	-13129	-6791
0.948333	-26	38	87	-62	-115	-36	11	-9	-22	5	-75	-66	-97	-18	-28	-58	-101	33	-84	-31	-108	-28	-103	-70	-65	-3	-99	-15	-76	-73	-147	-77	10679	14091	2914	-23180	-465	-3763	-2357	-12414	-6346	-15730	-1933	-2717	-2278	-18743	-1806	-12281	-9495
0.949167	-28	39	87	-62	-115	-35	8	-15	-22	4	-75	-85	-102	-19	-29	-61	-102	34	-86	-31	-105	-25	-97	-69	-62	-1	-100	-13	-77	-74	-149	-75	10855	14306	2761	-23719	-751	-3763	-1850	-11493	-6688	-14810	-2060	-4794	-2661	-18179	-1757	-11263	-11950
0.950000	-26	41	88	-62	-109	-34	12	-15	-16	-5	-72	-62	-96	-18	-28	-56	-101	33	-87	-30	-107	-24	-96	-68	-62	-9	-97	-4	-72	-73	-148	-74	11687	14492	2592	-24261	-942	-3923	-1635	-10775	-5711	-13654	-2581	-7125	-4265	-17494	-2205	-10095	-11283
0.950833	-23	38	88	-59	-103	-34	13	-14	-17	4	-74	-64	-98	-17	-27	-59	-100	33	-83	-29	-107	-22	-100	-73	-64	-1	-99	-13	-73	-72	-148	-77	11793	14668	2413	-24792	-914	-4211	-1751	-10267	-5246	-12288	-3519	-9601	-4991	-16710	-3194	-8817	-10042
0.951667	-24	42	85	-58	-108	-33	12	-14	-46	2	-74	-65	-96	-17	-29	-57	-99	32	-86	-31	-103	-25	-87	-69	-62	-1	-101	-14	-75	-79	-154	-76	10620	14835	2226	-25310	-765	-4596	-2233	-9962	-4304	-10754	-4889	-12125	-4840	-15856	-4719	-7475	-6603
0.952500	-23	38	87	-59	-109	-36	11	-15	-18	0	-74	-60	-97	-19	-24	-56	-102	33	-83	-28	-107	-26	-102	-70	-62	-4	-103	-12	-74	-73	-150	-76	8968	14986	2049	-25804	-803	-5033	-3100	-9859	-2530	-9093	-6679	-14563	-5009	-14956	-6748	-6125	-1695
0.953333	-26	38	80	-59	-110	-36	12	-15	-22	4	-72	-66	-98	-19	-26	-58	-100	32	-87	-30	-122	-25	-101	-67	-61	-3	-100	-13	-75	-74	-149	-77	6481	15125	1875	-26271	-873	-5478	-4363	-9935	-1540	-7377	-8846	-16752	-3622	-14036	-9232	-4827	-447
0.954167	-27	42	88	-60	-112	-34	11	-16	-22	3	-72	-64	-95	-19	-29	-57	-101	35	-82	-32	-107	-23	-103	-51	-65	-4	-98	-15	-75	-70	-148	-75	3230	15260	1712	-26695	-909	-5870	-6007	-10169	-5	-5668	-11315	-18631	-1267	-13124	-12082	-3617	-3639
0.955000	-27	42	87	-59	-110	-31	22	-13	-19	5	-70	-62	-96	-19	-29	-58	-101	35	-83	-30	-103	-21	-99	-68	-61	0	-98	-5	-73	-70	-147	-75	554	15372	1565	-27072	-835	-6173	-7985	-10531	1118	-4034	-14064	-20092	318	-12246	-15193	-2571	-3863
0.955833	-24	40	87	-58	-109	-35	15	-14	-17	1	-70	-64	-77	-12	-26	-56	-102	34	-85	-30	-103	-21	-96	-70	-65	-3	-100	-12	-74	-67	-149	-75	-1031	15459	1416	-27404	-612	-6335	-10259	-10996	1798	-2537	-16959	-21077	1110	-11425	-18477	-1749	-3049
0.956667	-29	38	91	-60	-108	-35	32	-15	-21	6	-70	-64	-98	-17	-27	-62	-101	36	-85	-34	-108	-24	-100	-72	-64	-4	-117	-16	-76	-74	-151	-77	-2440	15502	1257	-27683	-604	-6325	-12751	-11526	2664	-1234	-19931	-21525	1678	-10677	-21762	-1185	-1500
0.957500	-27	39	87	-62	-111	-36	-9	-18	-23	3	-73	-65	-95	-12	-30	-59	-130	32	-82	-33	-107	-23	-103	-72	-58	-3	-101	-11	-76	-74	-151	-77	-3553	15504	1074	-27922	-562	-6131	-15384	-12083	2512	-167	-22863	-21386	2203	-10016	-24925	-940	1241
0.958333	-27	40	88	-58	-109	-31	20	-16	-16	4	-70	-66	-99	-17	-26	-60	-99	35	-81	-30	-105	-22	-112	-53	-61	0	-99	-14	-75	-72	-149	-75	-3889	15420	816	-28076	-281	-5736	-18113	-12646	2459	619	-25630	-20751	3814	-9461	-27803	-1055	3561
0.959167	-25	40	87	-62	-114	-36	12	-15	-19	3	-72	-68	-100	-13	-29	-60	-102	35	-85	-38	-109	-17	-101	-72	-64	-3	-101	-15	-74	-70	-150	-76	-2765	15272	460	-28196	-144	-5172	-20818	-13173	1922	1094	-28121	-19572	6218	-9009	-30279	-1532	5730
0.960000	-22	41	86	-62	-112	-33	11	-14	-18	4	-80	-66	-99	-14	-28	-59	-99	35	-86	-32	-107	-22	-101	-70	-64	-3	-102	-16	-75	-72	-154	-75	-1166	14994	-41	-28272	-68	-4461	-23407	-13643	402	1253	-30278	-17946	7886	-8677	-31675	-2412	7330
0.960833	-26	41	81	-60	-108	-33	12	-14	-22	2	-72	-64	-96	-14	-29	-58	-101	32	-91	-34	-108	-21	-99	-70	-64	-1	-98	-12	-77	-70	-150	-75	-383	14590	-722	-28311	145	-3639	-25789	-14029	935	1110	-31676	-15952	7675	-8454	-32260	-3689	9490
0.961667	-24	41	87	-12	-109	-9	13	-14	-17	3	-74	-65	-94	-12	-26	-60	-99	34	-82	-31	-103	-23	-100	-69	-64	-3	-97	-12	-74	-72	-149	-76	235	14035	-1610	-28326	241	-2803	-27880	-14321	919	671	-32279	-13676	7495	-8330	-32505	-5324	10439
0.962500	-25	41	88	-57	-103	-31	15	-38	-15	6	-67	-64	-99	-11	-28	-58	-99	33	-86	-29	-102	-18	-100	-68	-61	2	-99	-11	-69	-69	-160	-75	646	13324	-2728	-28324	159	-1971	-29616	-14498	-750	-31	-32527	-11244	8196	-8301	-32628	-7293	8619
0.963333	-23	41	89	-49	-107	-32	15	-14	-18	6	-68	-64	-96	-11	-24	-55	-96	39	-83	-28	-103	-18	-98	-69	-50	0	-98	-11	-74	-55	-144	-73	667	12468	-4066	-28322	137	-1218	-30956	-14563	-119	-949	-32629	-8778	7431	-8352	-32663	-9535	8319
0.964167	-25	42	90	-55	-105	-28	12	-12	-16	11	-69	-64	-96	-11	-30	-57	-100	36	-82	-29	-121	-19	-99	-69	-60	4	-96	-11	-72	-65	-147	-75	171	11483	-5607	-28325	179	-625	-31856	-14509	-686	-2033	-32697	-6405	6875	-8474	-32477	-11992	7021
0.965000	-27	43	85	-68	-111	-34	8	-17	-21	4	-76	-67	-104	-15	-28	-58	-102	35	-87	-34	-110	-24	-105	-70	-64	1	-99	-15	-76	-70	-152	-75	-569	10395	-7298	-28365	160	-249	-32315	-14349	-688	-3228	-32660	-4233	6320	-8642	-31307	-14573	6057
0.965833	-30	37	84	-62	-115	-35	9	-18	-21	4	-76	-52	-99	-17	-32	-60	-101	34	-75	-30	-104	-24	-100	-69	-63	2	-99	-13	-77	-68	-152	-76	-912	9268	-9044	-28411	154	-129	-32292	-14080	-300	-4472	-31972	-2361	4877	-8839	-29452	-17190	5647
0.966667	-27	49	84	-60	-109	-35	11	-16	-21	6	-73	-69	-95	-13	-26	-57	-96	38	-83	-43	-104	-25	-100	-68	-63	1	-99	-12	-72	-65	-149	-74	-1081	8164	-10754	-28506	115	-321	-31849	-13720	-602	-5715	-30729	-877	3745	-9050	-27182	-19729	5598
0.967500	-24	43	89	-56	-107	-29	13	-5	-17	6	-70	-66	-95	-15	-26	-56	-100	42	-81	-29	-108	-23	-98	-68	-62	2	-100	-13	-76	-72	-151	-87	-2027	7153	-12312	-28650	25	-835	-30982	-13293	-1038	-6915	-29150	139	4265	-9263	-24683	-22098	2336
0.968333	-27	41	87	-58	-108	-33	22	-6	-17	8	-72	-65	-96	-12	-25	-55	-99	38	-83	-31	-108	-22	-97	-67	-61	2	-98	-13	-73	-67	-150	-74	-2503	6314	-13616	-28846	76	-1691	-29735	-12814	-786	-8019	-27394	644	3295	-9466	-22112	-24208	1555
0.969167	-24	44	89	-57	-108	-29	10	-10	-14	7	-70	-67	-96	-10	-25	-52	-96	40	-83	-32	-107	-18	-98	-66	-62	3	-99	-14	-70	-67	-147	-72	-2573	5721	-14555	-29082	-127	-2871	-28164	-12310	-878	-8998	-25583	614	1412	-9652	-19613	-25986	2235
0.970000	-27	42	85	-57	-110	-29	21	-12	-13	8	-69	-63	-95	-12	-26	-53	-99	36	-84	-29	-104	-19	-96	-65	-61	7	-97	-8	-72	-66	-147	-73	-2916	5437	-15051	-29358	-403	-4350	-26345	-11791	-198	-9831	-23807	59	168	-9827	-17316	-27330	1623
0.970833	-25	41	86	-58	-108	-31	16	-12	-19	4	-80	-63	-97	-10	-26	-55	-97	36	-80	23	-107	-21	-96	-67	-64	0	-99	-9	-75	-67	-147	-74	-3002	5529	-15048	-29666	-555	-6094	-24351	-11299	74	-10517	-22172	-1011	-1038	-9998	-15321	-28237	945
0.971667	-31	40	87	-59	-107	-30	18	-12	-18	9	-68	-64	-96	-12	-26	-58	-101	36	-81	-29	-105	-18	-96	-69	-62	3	-97	-11	-73	-65	-126	-78	-2943	6027	-14530	-29988	-866	-8038	-22257	-10850	486	-11062	-20730	-2544	-2376	-10179	-13724	-28653	-497
0.972500	-24	43	88	-58	-109	-31	15	-16	-21	10	-69	-64	-97	-11	-28	-60	-96	36	-80	-27	-105	-19	-100	-70	-64	0	-99	-12	-72	-74	-147	-74	-2939	6960	-13535	-30299	-1100	-10125	-20140	-10462	623	-11493	-19543	-4470	-3101	-10389	-12575	-28584	-2106
0.973333	-29	44	85	-58	-111	-34	10	-15	-18	6	-70	-65	-99	-15	-31	-61	-102	34	-86	-29	-110	-24	-101	-72	-65	0	-100	-15	-68	-74	-153	-80	-2790	8318	-12144	-30583	-1309	-12301	-18067	-10168	248	-11831	-18654	-6713	-3561	-10646	-11902	-28051	-3105
0.974167	-27	39	86	-62	-114	-40	9	-18	-24	1	-46	-67	-102	-14	-30	-58	-101	35	-82	-32	-104	-22	-99	-70	-62	2	-98	-16	-77	-70	-149	-76	-2032	10076	-10453	-30816	-1515	-14489	-16115	-9971	906	-12125	-18061	-9171	-4835	-10975	-11706	-27085	-2703
0.975000	-25	39	89	-60	-110	-32	15	-12	-7	4	-67	-64	-98	-14	-26	-56	-100	39	-79	-27	-102	-16	-95	-68	-61	3	-96	-39	-73	-69	-146	-76	-958	12200	-8610	-30962	-1635	-16612	-14337	-9896	2323	-12414	-17752	-11758	-5846	-11406	-11940	-25747	-1982
0.975833	-28	42	88	-58	-112	-30	17	-13	-18	8	-68	-64	-92	-11	-27	-56	-99	38	-80	-29	-105	-22	-94	-72	-63	1	-97	-13	-73	-69	-145	-75	-680	14607	-6792	-31019	-1704	-18626	-12801	-9953	702	-12749	-17701	-14377	-4207	-11965	-12554	-24118	-3879
0.976667	-25	45	89	-47	-109	-29	18	-11	-18	9	-66	-64	-95	-10	-26	-58	-97	37	-77	-27	-102	-17	-97	-68	-29	2	-99	-11	-72	-70	-147	-77	-541	17204	-5159	-30959	-1774	-20461	-11532	-10145	1681	-13166	-17862	-16958	-4489	-12675	-13458	-22294	-3696
0.977500	-21	41	87	-61	-109	-31	15	-14	-15	6	-61	-65	-95	-31	-30	-59	-99	36	-80	-31	-103	-19	-97	-70	-61	1	-99	-12	-72	-70	-146	-79	-298	19868	-3886	-30783	-1832	-22090	-10541	-10483	1415	-13716	-18165	-19383	-5179	-13542	-14548	-20369	-3863
0.978333	-21	41	87	-41	-105	-32	13	-13	-18	5	-74	-66	-95	-13	-27	-57	-101	36	-80	-31	-105	-21	-98	-72	-57	-3	-100	-14	-68	-69	-146	-79	-357	22518	-3088	-30477	-1413	-23482	-9852	-10949	1282	-14416	-18542	-21589	-5457	-14567	-15716	-18440	-4030
0.979167	-26	40	85	-57	-108	-32	13	-12	-18	17	-69	-62	-97	-17	-22	-57	-102	36	-84	-25	-104	-21	-98	-72	-62	-1	-97	-10	-74	-70	-148	-77	57	25034	-2898	-30041	-831	-24616	-9459	-11543	943	-15283	-18911	-23492	-5993	-15755	-16852	-16596	-4390
0.980000	-25	40	84	-60	-104	-33	15	-16	-23	2	-69	-62	-98	-13	-26	-60	-100	36	-81	-28	-104	-19	-101	-72	-64	-4	-99	-11	-75	-68	-149	-76	1041	27328	-3379	-29495	-427	-25479	-9343	-12256	879	-16333	-19199	-25056	-7231	-17090	-17852	-14926	-4555
0.980833	-25	40	86	-60	-110	-35	12	-15	-16	3	-72	-90	-96	-17	-30	-60	-101	30	-84	-30	-107	-18	-100	-72	-66	-3	-99	-12	-76	-70	-148	-77	1339	29260	-4561	-28861	-260	-26085	-9478	-13071	275	-17548	-19334	-26245	-6423	-18562	-18619	-13482	-8076
0.981667	-25	39	86	-58	-113	-29	11	-16	-23	1	-73	-66	-99	-18	-29	-59	-103	34	-83	-33	-109	-25	-103	-75	-68	-4	-98	-15	-78	-70	-152	-77	1087	30747	-6402	-28168	284	-26450	-9838	-13965	441	-18917	-19264	-27037	-5678	-20138	-19080	-12343	-9351
0.982500	-28	38	85	-61	-116	-28	9	-15	-22	2	-76	-66	-79	2	-28	-59	-105	35	-83	-28	-107	-22	-100	-72	-63	0	-100	-11	-76	-69	-136	-76	1236	31740	-8833	-27432	932	-26596	-10370	-14927	-128	-20417	-18934	-27407	-5607	-21775	-19179	-11536	-7793
0.983333	-24	39	85	-59	-111	-34	11	-13	-19	3	-72	-63	-96	-17	-27	-57	-100	33	-86	-30	-108	-21	-99	-70	-61	-4	-101	-16	-73	-67	-147	-73	1140	32181	-11742	-26708	1210	-26551	-11049	-15921	144	-21998	-18332	-27382	-5075	-23429	-18890	-11068	-7553
0.984167	-24	43	89	-57	-110	-32	15	-14	-18	4	-70	-64	-95	-17	-28	-60	-99	35	-83	-31	-103	-23	-99	-72	-61	0	-98	-13	-73	-69	-146	-76	1025	32032	-14999	-26021	1570	-26358	-11817	-16946	-164	-23615	-17462	-26985	-3736	-25068	-18227	-10948	-6590
0.985000	-27	38	85	-60	-110	-33	10	-18	-28	1	-74	-66	-99	-17	-31	-62	-101	32	-85	-31	-109	-26	-102	-73	-65	-4	-100	-11	-75	-70	-151	-76	1038	31269	-18439	-25414	1824	-26052	-12638	-17969	-359	-25197	-16340	-26238	-2838	-26639	-17212	-11138	-6429
0.985833	-28	41	84	-60	-113	-34	8	-15	-23	7	-76	-67	-100	-21	-33	-47	-103	32	-82	-32	-107	-27	-103	-72	-67	-3	-103	-14	-77	-68	-148	-75	586	29881	-21868	-24913	1875	-25656	-13459	-18972	-453	-26694	-15011	-25194	-2260	-28102	-15890	-11600	-6888
0.986667	-24	39	86	-61	-109	-36	10	-14	-18	5	-74	-64	-96	-18	-29	-59	-114	33	-84	-32	-107	-24	-101	-69	-62	0	-101	-10	-74	-68	-148	-73	205	27898	-25104	-24556	1936	-25224	-14251	-19938	-1076	-28049	-13517	-23889	-1572	-29394	-14359	-12284	-6345
0.987500	-26	41	90	-58	-102	-34	15	-15	-18	6	-74	-67	-98	-16	-50	-59	-99	32	-82	-33	-105	-25	-102	-70	-64	-1	-103	-12	-74	-66	-149	-75	115	25354	-27994	-24352	1937	-24778	-14985	-20868	-1309	-29222	-11937	-22393	-1448	-30505	-12719	-13118	-4656
0.988333	-28	36	86	-62	-109	-35	13	-12	-19	5	-73	-64	-95	-14	-28	-59	-104	29	-83	-30	-103	-24	-101	-62	-61	1	-101	-21	-73	-69	-146	-78	16	22295	-30383	-24326	1923	-24326	-15640	-21746	105	-30153	-10347	-20757	-2609	-31393	-11072	-14031	-2436
0.989167	-25	40	88	-58	-110	-31	9	-15	-22	3	-77	-53	-98	-15	-29	-59	-101	47	-81	-31	-104	-23	-101	-74	-64	-4	-102	-12	-76	-72	-148	-77	-171	18810	-31719	-24471	1691	-23901	-16190	-22552	-1818	-30816	-8849	-19062	-662	-32053	-9534	-14957	-3669
0.990000	-31	37	87	-59	-110	-40	10	-14	-21	4	-75	-67	-96	-18	-29	-61	-107	29	-86	-34	-96	-27	-101	-74	-68	-3	-102	-22	-77	-73	-161	-77	-337	14925	-32286	-24795	1472	-23518	-16634	-23289	-1391	-31183	-7521	-17325	59	-32455	-8204	-15838	-3676
0.990833	-28	38	84	-61	-112	-36	4	-21	-22	2	-76	-66	-98	-17	-33	-62	-102	33	-84	-31	-109	-24	-102	-77	-66	-1	-100	-14	-78	-72	-150	-77	-214	10780	-32526	-25270	1384	-23173	-16955	-23948	-1696	-31254	-6446	-15626	537	-32605	-7157	-16596	-3043
0.991667	-29	40	85	-59	-108	-33	12	-16	-19	4	-76	-67	-99	-15	-30	-60	-101	32	-81	-32	-108	-23	-101	-69	-65	0	-100	-13	-74	-92	-149	-77	-292	6451	-32620	-25891	1230	-22873	-17169	-24522	-1683	-31024	-5696	-14013	1333	-32556	-6500	-17192	-2385
0.992500	-28	40	87	-60	-112	-33	9	-18	-21	5	-73	-66	-99	-32	-32	-59	-103	33	-84	-33	-107	-25	-103	-73	-68	0	-103	-9	-75	-73	-151	-77	-377	2041	-32218	-26621	994	-22614	-17286	-25015	-1911	-30502	-5328	-12531	2120	-32236	-6285	-17589	-1370
0.993333	-29	38	90	-62	-113	-34	10	-15	-23	3	-74	-68	-99	-17	-31	-64	-107	30	-83	-32	-108	-26	-100	-73	-73	-4	-101	-14	-77	-73	-150	-77	-427	-2356	-30910	-27432	833	-22393	-17301	-25420	-1439	-29718	-5395	-11216	1785	-31707	-6546	-17766	459
0.994167	-27	37	90	-48	-110	-35	7	-16	-19	2	-73	-99	-98	-15	-30	-56	-69	33	-84	-32	-108	-26	-104	-72	-67	-3	-99	-13	-77	-73	-149	-76	-566	-6639	-28951	-28292	666	-22204	-17249	-25738	-1861	-28702	-5913	-10100	3533	-30969	-7291	-17686	-900
0.995000	-28	42	91	-60	-110	-31	13	-16	-18	5	-72	-65	-100	-13	-30	-60	-100	34	-84	-30	-103	-24	-102	-69	-61	0	-97	-12	-73	-73	-144	-70	-608	-10742	-26489	-29162	414	-22031	-17137	-25957	-1176	-27500	-6879	-9207	5520	-30089	-8502	-17379	-2172
0.995833	-23	43	91	-58	-108	-32	13	-13	-14	15	-69	-61	-95	-13	-35	-59	-99	34	-73	-31	-104	-26	-101	-68	-60	3	-97	-12	-72	-72	-146	-61	-465	-14585	-23745	-30015	418	-21876	-16990	-26083	-1405	-26166	-8267	-8552	5744	-29031	-10151	-16855	-13
0.996667	-25	45	91	-58	-109	-31	15	-12	-17	5	-72	-64	-94	-12	-36	-57	-99	37	-80	-35	-101	-24	-100	-68	-61	0	-99	-12	-73	-69	-147	-74	-326	-18122	-20848	-30818	406	-21729	-16824	-26123	-877	-24748	-10057	-8135	5541	-27870	-12159	-16138	987
0.997500	-24	37	90	-59	-109	-31	13	-13	-18	5	-70	-64	-93	-12	-27	-59	-99	36	-83	-33	-104	-23	-98	-72	-62	0	-100	-11	-72	-67	-146	-74	-229	-21313	-17953	-31546	129	-21587	-16714	-26068	-683	-23298	-12164	-7953	5976	-26624	-14434	-15274	1904
0.998333	-24	38	87	-59	-108	-32	10	-14	-21	1	-75	-64	-99	-15	-29	-60	-100	37	-82	-32	-108	-26	-99	-72	-66	1	-104	-15	-74	-72	-149	-77	-305	-24126	-15174	-32173	-108	-21449	-16506	-25921	-725	-21880	-14518	-8000	6003	-25350	-16887	-14312	2760
0.999167	-29	36	84	-60	-112	-35	9	-17	-23	0	-72	-65	-98	-16	-13	-80	-105	33	-83	-32	-104	-24	-100	-73	-62	0	-98	-14	-75	-70	-145	-77	-376	-26548	-12620	-32501	-182	-21308	-16374	-25684	-460	-20538	-17003	-8246	5618	-24071	-19400	-13289	3168
1.000000	-26	45	88	-60	-111	-30	12	-16	-23	2	-70	-63	-98	-12	-29	-59	-104	34	-84	-31	-104	-21	-100	-74	-66	0	-100	-12	-75	-70	-147	-80	-358	-28569	-10382	-32655	-269	-21174	-16278	-25355	-619	-19324	-19555	-8672	5617	-22835	-21871	-12262	3177
1.000833	-23	43	88	-58	-110	-33	10	-12	-27	8	-70	-62	-95	-14	-32	-60	-99	35	-86	-29	-103	-23	-100	-70	-62	0	-102	-12	-72	-73	-149	-76	-210	-30203	-8539	-32699	-358	-21050	-16275	-24949	-1039	-18269	-22042	-9241	5959	-21664	-24204	-11283	3192
1.001667	-26	40	86	-59	-108	-31	10	-15	-15	5	-73	-63	-97	-14	-28	-59	-99	42	-84	-29	-104	-22	-99	-72	-61	0	-99	-12	-74	-69	-148	-74	-66	-31460	-7135	-32740	-361	-20937	-16202	-24474	929	-17407	-24383	-9926	4286	-20587	-26279	-10396	4060
1.002500	-11	46	89	-57	-104	-28	15	9	-15	6	-73	-55	-94	-12	-29	-56	-95	36	-83	-28	-103	-19	-97	-67	-61	0	-99	-8	-70	-68	-149	-73	105	-32162	-6175	-32733	-476	-20853	-16218	-23931	-245	-16747	-26476	-10688	4484	-19652	-28017	-9646	2410
1.003333	-21	44	96	-58	-108	-32	11	-12	-10	7	-70	-63	-92	-11	-27	-55	-98	38	-84	10	-103	-22	-100	-68	-61	1	-107	-12	-68	-67	-145	-72	94	-32470	-5656	-32755	-601	-20802	-16271	-23338	-252	-16321	-28232	-11484	4290	-18866	-29355	-9060	1397
1.004167	-19	43	86	-56	-105	-29	13	-11	-17	5	-69	-67	-95	-14	-27	-57	-99	35	-82	-30	-100	-21	-99	-68	-59	0	-100	-14	-73	-68	-146	-74	128	-32597	-5545	-32744	-572	-20799	-16345	-22706	-190	-16103	-29588	-12288	3521	-18253	-30246	-8670	2152
1.005000	-23	42	87	-56	-110	-31	8	-14	-16	5	-72	-64	-96	-16	-30	-58	-98	34	-86	-33	-105	-26	-102	-66	-53	0	-100	-14	-70	-68	-148	-75	295	-32689	-5791	-32764	-675	-20856	-16430	-22057	-505	-16087	-30489	-13054	2918	-17824	-30665	-8478	2526
1.005833	-26	42	86	-53	-110	-32	12	-41	-22	3	-74	-65	-99	-17	-29	-60	-80	35	-90	-32	-107	-23	-102	-70	-64	0	-103	-15	-74	-72	-149	-74	482	-32693	-6335	-32751	-200	-20970	-16505	-21399	-617	-16298	-30918	-13758	2325	-17594	-30611	-8488	2678
1.006667	-29	39	85	-62	-114	-33	11	-15	-21	3	-76	-66	-101	-17	-29	-60	-105	29	-90	-36	-108	-25	-118	-73	-65	0	-103	-17	-75	-72	-147	-77	614	-32721	-7100	-32760	436	-21168	-16560	-20726	33	-16697	-30853	-14378	-189	-17567	-30096	-8708	3455
1.007500	-29	42	82	-60	-115	-34	9	-18	-26	2	-59	-67	-100	-17	-33	-63	-104	33	-87	-36	-105	-25	-103	-70	-65	0	-102	-17	-74	-69	-151	-75	463	-32613	-8006	-32753	245	-21443	-16573	-20126	-839	-17273	-30302	-14895	-711	-17749	-29150	-9107	2297
1.008333	-25	40	84	-63	-111	-38	11	-14	-23	2	-75	-66	-98	-19	-27	-64	-102	34	-92	-27	-105	-24	-101	-69	-62	2	-100	-12	-75	-67	-147	-75	373	-32248	-8988	-32743	50	-21809	-16534	-19540	-600	-17999	-29286	-15286	12	-18131	-27830	-9674	-340
1.009167	-24	41	88	-55	-109	-33	11	-13	-18	1	-74	-65	-96	-17	-28	-59	-118	37	-87	-34	-104	-24	-100	-70	-64	0	-101	-14	-72	-68	-147	-75	672	-31685	-9978	-32750	50	-22268	-16423	-19007	-782	-18858	-27863	-15550	-530	-18710	-26201	-10378	407
1.010000	-26	40	86	-61	-82	-31	12	-12	-17	6	-73	-64	-95	-15	-28	-60	-98	35	-90	-32	-105	-23	-101	-76	-62	-3	-100	-14	-78	-72	-145	-75	699	-30992	-10924	-32707	-35	-22818	-16220	-18543	-740	-19819	-26072	-15673	-1189	-19463	-24334	-11186	667
1.010833	-24	41	82	-56	-108	-33	11	-14	-19	2	-74	-60	-96	-16	-29	-60	-100	33	-86	-33	-104	-24	-101	-69	-64	-3	-99	-13	-75	-70	-148	-69	808	-30182	-11767	-32666	-234	-23449	-15929	-18158	-578	-20832	-23997	-15718	-676	-20386	-22295	-12077	470
1.011667	-26	38	87	-60	-110	-34	12	-12	-19	3	-75	-65	-96	-15	-31	-61	-102	39	-87	-33	-104	-24	-99	-73	-62	-1	-100	-16	-75	-72	-148	-78	1010	-29278	-12475	-32599	-319	-24157	-15532	-17847	-704	-21951	-21709	-15637	467	-21446	-20174	-12997	211
1.012500	-41	43	90	-62	-108	-34	10	-15	-19	4	-55	-64	-94	-16	-29	-60	-98	34	-87	-34	-109	-25	-103	-72	-61	-1	-102	-13	-75	-70	-149	-73	1063	-28275	-13026	-32581	58	-24932	-15024	-17613	-561	-23082	-19281	-15467	1262	-22615	-18041	-13921	-493
1.013333	-26	41	88	-59	-109	-36	11	-14	-21	5	-75	-62	-97	-21	-31	-62	-103	34	-84	-33	-105	-24	-96	-69	-63	0	-98	-14	-75	-75	-152	-75	1160	-27186	-13415	-32555	115	-25754	-14392	-17457	-712	-24225	-16808	-15240	1516	-23858	-15977	-14822	-979
1.014167	-27	42	81	-61	-86	-39	9	-15	-18	4	-45	-65	-99	-18	-29	-60	-101	32	-86	-35	-110	-25	-102	-70	-66	1	-99	-15	-75	-73	-147	-75	1192	-26007	-13642	-32573	-29	-26601	-13654	-17377	-1101	-25358	-14372	-14976	2181	-25137	-14027	-15662	-1152
1.015000	-24	41	88	-55	-110	-34	11	-15	-17	4	-72	-67	-99	-18	-31	-61	-103	37	-86	-34	-105	-23	-100	-69	-64	0	-102	-14	-73	-73	-147	-74	899	-24741	-13723	-32574	30	-27487	-12797	-17365	675	-26459	-12038	-14703	1257	-26414	-12240	-16437	106
1.015833	-26	39	86	-62	-109	-36	9	-16	-23	2	-74	-68	-97	-16	-30	-57	-102	34	-85	-34	-108	-23	-98	-70	-62	2	-97	-11	-72	-68	-145	-74	965	-23397	-13677	-32604	-84	-28352	-11843	-17403	201	-27503	-9869	-14441	1654	-27688	-10637	-17120	-401
1.016667	-24	42	87	-58	-108	-33	11	-13	-19	6	-61	-67	-100	-19	-28	-58	-99	34	-83	-32	-101	-22	-99	-70	-62	1	-97	-14	-77	-70	-144	-74	881	-21993	-13533	-32612	-44	-29186	-10800	-17485	-247	-28491	-7915	-14226	2723	-28890	-9249	-17706	-1909
1.017500	-27	41	89	-59	-111	-33	7	-14	-22	4	-72	-65	-97	-15	-28	-61	-102	37	-85	-42	-108	-22	-101	-70	-66	1	-107	-15	-76	-72	-149	-74	579	-20540	-13328	-32613	29	-29978	-9689	-17600	480	-29400	-6202	-14071	2532	-29996	-8086	-18188	-896
1.018333	-26	39	88	-58	-111	-34	12	-16	-21	3	-76	-63	-97	-11	-29	-75	-101	35	-85	-39	-105	-21	-101	-70	-65	0	-103	-13	-73	-72	-147	-74	443	-19049	-13089	-32611	-72	-30706	-8508	-17733	251	-30209	-4776	-14003	2620	-30984	-7130	-18568	-146
1.019167	-26	40	89	-57	-118	-36	11	-15	-31	3	-74	-66	-96	-18	-29	-60	-105	37	-85	-33	-105	-24	-102	-69	-62	0	-102	-12	-75	-70	-149	-75	155	-17537	-12854	-32578	-181	-31355	-7295	-17872	225	-30922	-3627	-14025	2885	-31836	-6373	-18861	1006
1.020000	-19	37	88	-59	-110	-36	11	-16	-22	1	-74	-66	-97	-16	-28	-59	-102	35	-84	-30	-107	13	-101	-73	-64	-4	-104	-13	-74	-70	-147	-75	25	-16001	-12651	-32529	-219	-31917	-6063	-18006	918	-31518	-2764	-14149	1696	-32359	-5778	-19076	2967
1.020833	-22	41	86	-60	-110	-33	13	-17	-17	4	-74	-63	-97	-18	-34	-62	-102	35	-86	-34	-108	-23	-102	-70	-62	-3	-101	-14	-73	-73	-148	-79	-58	-14475	-12505	-32430	-257	-32353	-4835	-18125	643	-31995	-2158	-14379	1617	-32589	-5324	-19227	3689
1.021667	-24	39	87	-61	-111	-36	10	-21	-17	2	-74	-68	-96	-22	-30	-60	-104	35	-83	-34	-103	-24	-103	-74	-62	0	-102	-12	-73	-70	-146	-78	-282	-12974	-12444	-32348	-382	-32573	-3631	-18224	629	-32353	-1791	-14710	2059	-32664	-4971	-19325	1634
1.022500	-24	41	88	-60	-108	-34	12	-19	-15	6	-73	-67	-99	-16	-28	-60	-99	35	-85	-33	-105	-24	-100	-73	-60	0	-101	-13	-73	-97	-150	-75	-398	-11515	-12482	-32217	-321	-32648	-2475	-18288	429	-32562	-1634	-15129	1278	-32716	-4697	-19403	3144
1.023333	-22	41	88	-59	-110	-36	13	-18	-16	4	-73	-67	-95	-14	-48	-62	-96	34	-87	-34	-105	-27	-105	-73	-62	-1	-101	-15	-73	-70	-153	-77	-484	-10107	-12624	-32073	-377	-32690	-1378	-18336	237	-32630	-1652	-15634	350	-32729	-4440	-19470	4937
1.024167	-22	37	87	-63	-107	-39	8	-19	-18	1	-76	-69	-100	-21	-31	-61	-101	33	-87	-34	-107	-25	-103	-73	-62	-3	-102	-14	-76	-72	-151	-77	-580	-8764	-12862	-31915	-584	-32709	-369	-18356	595	-32685	-1793	-16201	27	-32727	-4201	-19541	5682
1.025000	-25	37	86	-64	-112	-39	10	-18	-18	2	-75	-69	-100	-17	-31	-62	-105	33	-90	-36	-109	-25	-103	-70	-63	-3	-101	-17	-74	-72	-149	-79	-608	-7482	-13208	-31752	-495	-32703	539	-18350	412	-32612	-2027	-16809	-345	-32745	-3946	-19641	6248
1.025833	-28	28	84	-64	-111	-36	8	-18	-23	0	-76	-69	-99	-17	-32	-62	-100	33	-90	-36	-107	-29	-105	-72	-65	-1	-107	3	-75	-68	-150	-78	-645	-6282	-13636	-31580	-436	-32714	1334	-18329	535	-32443	-2314	-17438	-1151	-32727	-3656	-19772	6041
1.026667	-24	36	82	-65	-112	-38	10	-17	-18	3	-76	-67	-100	-15	-30	-61	-103	30	-91	-33	-107	-26	-103	-72	-64	-3	-105	-13	-74	-68	-152	-79	-900	-5136	-14127	-31420	-584	-32548	2008	-18300	434	-32142	-2614	-18074	-1847	-32745	-3320	-19948	5928
1.027500	-22	37	84	-62	-109	-38	11	-17	-19	1	-78	-67	-97	-15	-30	-59	-101	30	-87	-34	-108	-22	-104	-73	-65	-7	-99	-13	-75	-69	-152	-78	-1068	-4114	-14666	-31279	-522	-32260	2549	-18273	-283	-31769	-2905	-18693	-1773	-32714	-2937	-20168	6019
1.028333	-27	38	85	-61	-111	-36	11	-15	-19	6	-65	-65	-96	-15	-30	-61	-101	33	-84	-34	-105	-24	-102	-72	-64	0	-103	-15	-73	-67	-151	-79	-1205	-3145	-15234	-31156	-437	-31863	2968	-18254	814	-31317	-3160	-19273	-2554	-32746	-2512	-20438	7032
1.029167	-22	41	86	-59	-100	-36	11	-16	-19	4	-75	-66	-100	-14	-30	-59	-100	33	-86	-33	-96	-23	-101	-76	-66	-1	-99	-13	-77	-68	-149	-78	-1089	-2239	-15790	-31061	-451	-31389	3248	-18258	1226	-30818	-3360	-19806	-2729	-32704	-2048	-20747	6845
1.030000	-26	40	86	-60	-110	-33	11	-7	-21	10	-70	-63	-96	-16	-29	-61	-102	30	-87	-31	-105	-23	-102	-72	-63	1	-100	-11	-75	-69	-148	-78	-783	-1399	-16332	-31002	-464	-30865	3406	-18292	-59	-30276	-3494	-20273	-1833	-32578	-1563	-21097	4401
1.030833	-22	42	88	-60	-111	-38	12	-13	-18	5	-73	-67	-94	-14	-27	-58	-102	35	-85	-31	-107	-19	-101	-73	-62	0	-99	-13	-73	-67	-150	-75	-828	-609	-16831	-30978	-546	-30303	3440	-18368	797	-29716	-3573	-20666	-2438	-32381	-1065	-21452	4393
1.031667	-27	42	85	-62	-110	-33	11	-15	-22	4	-76	-67	-97	-17	-32	-65	-104	32	-87	-35	-110	-25	-103	-74	-66	-5	-103	-15	-78	-70	-152	-78	-973	126	-17271	-30993	-481	-29707	3366	-18487	166	-29149	-3577	-20989	-2169	-32197	-580	-21863	4185
1.032500	-25	41	84	-62	-114	-38	7	-17	-22	3	-79	-66	-100	-15	-31	-63	-101	33	-84	-33	-110	-26	-103	-72	-65	-4	-101	-14	-74	-69	-149	-77	-944	826	-17630	-31043	-339	-29106	3193	-18656	78	-28585	-3524	-21229	-1628	-32014	-120	-22236	4212
1.033333	-27	34	84	-62	-111	-33	8	-14	-18	3	-74	-64	-101	-15	-30	-60	-102	33	-86	-35	-103	-22	-101	-70	-61	-4	-103	-14	-76	-69	-150	-75	-1342	1489	-17907	-31134	-348	-28498	2929	-18880	529	-28052	-3422	-21400	-1915	-31858	287	-22594	4116
1.034167	-23	41	75	-60	-111	-35	10	-14	-18	4	-73	-65	-96	-12	-30	-58	-102	36	-84	-35	-107	-24	-101	-70	-63	-1	-102	-12	-75	-68	-148	-75	-2055	2121	-18091	-31256	-329	-27909	2590	-19150	503	-27563	-3288	-21495	-2146	-31714	638	-22904	3676
1.035000	-22	44	88	-58	-107	-31	15	-10	-17	28	-73	-65	-94	-10	-26	-47	-99	36	-69	-30	-105	-18	-97	-69	-62	0	-101	-12	-72	-67	-145	-72	-2063	2732	-18186	-31406	-443	-27342	2203	-19476	321	-27121	-3138	-21540	-1075	-31580	911	-23178	10
1.035833	-22	41	87	-57	-104	-26	17	-8	-15	6	-69	-60	-92	-9	-24	-56	-95	37	-83	-29	-99	-17	-96	-64	-59	-1	-96	-3	-72	-66	-145	-70	-1603	3312	-18193	-31582	-558	-26820	1760	-19847	269	-26742	-2978	-21535	-814	-31443	1095	-23352	-671
1.036667	-26	43	88	-57	-104	-41	15	-11	-17	4	-95	-62	-93	-10	-26	-55	-96	38	-80	-28	-102	-18	-96	-66	-64	0	-99	-8	-64	-66	-146	-69	-1298	3866	-18116	-31769	-424	-26344	1290	-20262	-67	-26437	-2835	-21498	-1530	-31309	1179	-23453	413
1.037500	-28	44	88	-56	-105	-29	16	-8	-17	8	-68	-61	-93	-10	-32	-57	-100	53	-84	-30	-102	-18	-98	-67	-60	2	-98	-10	-73	-67	-145	-74	-1072	4377	-17985	-31968	-256	-25952	798	-20711	416	-26200	-2712	-21433	-1864	-31154	1169	-23463	317
1.038333	-26	44	88	-56	-114	-31	-13	-9	-19	7	-69	-60	-97	0	-26	-56	-98	39	-80	-30	-104	-19	-98	-68	-63	0	-99	-10	-74	-68	-130	-74	-936	4859	-17795	-32164	-307	-25610	296	-21179	146	-26034	-2635	-21361	-1618	-30977	1058	-23374	27
1.039167	-28	42	88	-56	-102	-33	11	-10	-19	7	-69	-60	-96	-10	-28	-57	-99	37	-80	-31	-108	-18	-99	-70	-63	0	-96	-12	-70	-69	-147	-75	-960	5299	-17568	-32350	-323	-25343	-191	-21668	177	-25931	-2605	-21287	-1318	-30767	852	-23188	-1086
1.040000	-26	42	88	-58	-88	-33	12	-14	-18	5	-68	-65	-99	-13	-3	-52	-104	36	-83	-32	-105	-19	-101	-73	-65	-3	-101	-15	-73	-70	-147	-77	-896	5676	-17325	-32526	-193	-25154	-676	-22163	232	-25892	-2626	-21212	-756	-30524	550	-22904	-2021
1.040833	-26	38	94	-59	-111	-35	9	-14	-21	4	-72	-64	-99	-13	-30	-58	-98	38	-85	-30	-107	-38	-98	-69	-65	0	-101	-11	-73	-69	-149	-75	-763	6029	-17068	-32654	-256	-25032	-1137	-22642	-383	-25892	-2697	-21146	-70	-30232	165	-22526	-2599
1.041667	-25	43	87	-57	-112	-34	12	-10	-18	9	-72	-64	-98	-13	-28	-58	-101	38	-79	-29	-104	-19	-99	-68	-63	2	-96	-10	-72	-64	-145	-74	-703	6309	-16826	-32732	-409	-24980	-1579	-23107	-9	-25928	-2828	-21087	-652	-29905	-287	-22070	-2406
1.042500	-24	30	90	-55	-107	-31	16	-10	-14	10	-68	-63	-95	-12	-27	-57	-98	40	-79	-29	-110	-18	-88	-68	-62	3	-97	-9	-76	-69	-145	-73	-510	6528	-16607	-32740	-235	-24996	-1997	-23548	1223	-25989	-3015	-21043	-1620	-29549	-809	-21555	-2221
1.043333	-22	45	90	-58	-68	-30	15	-9	-21	9	-68	-59	-93	-10	-26	-53	-99	40	-80	-30	-105	-18	-100	-67	-61	3	-94	-6	-72	-67	-144	-74	-152	6678	-16422	-32764	-64	-25066	-2388	-23961	-510	-26058	-3253	-21006	-87	-29155	-1382	-20991	-4718
1.044167	-33	42	88	-56	-107	-31	13	-11	-18	8	-72	-63	-97	-12	-28	-56	-100	37	-86	-30	-105	-22	-99	-70	-65	4	-98	-12	-73	-74	-145	-74	87	6762	-16273	-32754	36	-25183	-2760	-24337	303	-26125	-3536	-20975	-406	-28741	-2002	-20399	-4727
1.045000	-25	39	84	-60	-108	-30	13	-12	-19	0	-69	-64	-96	-13	-16	-58	-100	35	-85	-36	-118	-23	-99	-69	-63	0	-100	-13	-73	-69	-144	-75	212	6777	-16167	-32740	41	-25331	-3106	-24671	-270	-26171	-3854	-20939	-218	-28309	-2652	-19788	-4196
1.045833	-26	39	87	-66	-124	-33	10	-12	-19	6	-74	-66	-98	-13	-28	-58	-101	36	-85	-32	-109	-34	-99	-72	-66	0	-101	-12	-74	-65	-146	-76	306	6738	-16090	-32645	-47	-25505	-3435	-24953	-87	-26189	-4196	-20888	464	-27870	-3324	-19178	-3616
1.046667	-31	38	84	-60	-110	-50	16	-12	-23	7	-72	-64	-100	-12	-27	-57	-107	34	-87	-32	-108	-22	-98	-67	-64	1	-98	-12	-73	-68	-144	-75	278	6636	-16058	-32489	20	-25691	-3739	-25189	43	-26169	-4559	-20813	552	-27430	-4013	-18589	-3106
1.047500	-26	41	85	-61	-113	-33	13	-14	-22	5	-74	-67	-93	-13	-29	-59	-100	36	-85	-33	-109	-23	-101	-73	-66	-1	-102	-15	-76	-68	-146	-74	310	6485	-16044	-32292	191	-25871	-4031	-25377	185	-26089	-4944	-20713	148	-27002	-4709	-18037	-1849
1.048333	-28	41	61	-59	-113	-30	13	-15	-21	4	-95	-52	-100	-15	-29	-63	-105	32	-87	-35	-108	-24	-102	-72	-66	-4	-101	-12	-76	-70	-141	-80	484	6295	-16043	-32057	227	-26044	-4318	-25519	-127	-25998	-5329	-20579	1924	-26599	-5409	-17538	-3854
1.049167	-26	37	85	-62	-111	-38	9	-17	-24	3	-75	-67	-97	-15	-30	-61	-100	33	-86	-32	-103	-21	-102	-74	-62	0	-103	-16	-74	-68	-145	-77	396	6074	-16039	-31782	118	-26189	-4587	-25616	99	-25837	-5714	-20401	3302	-26217	-6093	-17089	-4561
1.050000	-26	42	85	-62	-109	-34	12	-13	-18	7	-72	-64	-99	-13	-28	-61	-95	34	-86	-28	-107	-22	-98	-72	-64	1	-100	-15	-74	-68	-149	-75	455	5826	-16025	-31489	102	-26302	-4854	-25659	-415	-25635	-6099	-20182	2859	-25866	-6770	-16705	-2791
1.050833	-26	42	86	-91	-111	-34	11	-15	-18	5	-73	-64	-97	-15	-29	-61	-100	35	-80	-35	-107	-26	-92	-70	-63	0	-100	-15	-75	-69	-150	-75	560	5563	-15981	-31185	189	-26374	-5097	-25664	389	-25391	-6475	-19920	2090	-25551	-7429	-16390	-2251
1.051667	-27	39	86	-36	-110	-36	10	-15	-14	1	-74	-67	-88	-18	-29	-61	-100	33	-85	-35	-107	-23	-100	-70	-62	-1	-102	-16	-95	-73	-147	-74	356	5293	-15907	-30873	159	-26402	-5340	-25643	216	-25110	-6844	-19611	1856	-25266	-8071	-16144	-1627
1.052500	-24	40	85	-63	-110	-38	13	-16	-18	2	-70	-66	-97	-19	-15	-61	-104	33	-88	-35	-110	-25	-99	-70	-69	-1	-104	-14	-74	-69	-146	-77	408	5022	-15757	-30569	175	-26387	-5579	-25565	72	-24800	-7206	-19263	1401	-25015	-8679	-15965	-1064
1.053333	-26	40	88	-63	-109	-36	-12	-18	-12	1	-76	-68	-96	-18	-29	-62	-100	34	-88	-34	-109	-26	-102	-70	-63	-5	-100	-16	-79	-68	-147	-75	621	4755	-15557	-30274	137	-26322	-5786	-25460	367	-24477	-7560	-18881	1269	-24793	-9251	-15845	-858
1.054167	-33	41	81	-62	-113	-34	10	-16	-22	3	-76	-65	-98	-17	-30	-63	-103	26	-107	-33	-108	-25	-100	-70	-65	-4	-100	-16	-75	-72	-147	-76	421	4501	-15279	-29986	143	-26209	-5983	-25327	-13	-24127	-7902	-18471	1445	-24600	-9782	-15782	-834
1.055000	-27	42	86	-60	-110	-32	13	-14	-16	13	-74	-66	-96	-16	-28	-59	-102	32	-107	-33	-103	-22	-98	-68	-66	-4	-100	-14	-73	-66	-143	-74	180	4259	-14891	-29724	210	-26049	-6159	-25166	-32	-23780	-8237	-18036	1328	-24425	-10265	-15756	-119
1.055833	-23	44	86	-50	-109	-30	13	-13	-14	6	-73	-64	-95	-18	-31	-58	-99	36	-86	-32	-103	-24	-97	-69	-60	0	-99	-17	-72	-72	-146	-75	180	4020	-14478	-29493	133	-25854	-6309	-24979	1690	-23439	-8562	-17624	340	-24266	-10703	-15775	1102
1.056667	-25	42	86	-58	-111	-35	9	-16	-15	3	-72	-67	-101	-18	-33	-61	-101	33	-88	-34	-111	-27	-101	-73	-64	-3	-94	-16	-73	-74	-150	-76	122	3789	-13969	-29298	-28	-25634	-6434	-24773	120	-23114	-8901	-17205	1419	-24123	-11082	-15818	-1419
1.057500	-26	41	85	-63	-112	-36	9	-17	-22	1	-76	-72	-99	-19	-35	-68	-96	29	-88	-35	-107	-27	-98	-65	-64	-1	-101	-15	-70	-75	-149	-73	2	3565	-13377	-29131	47	-25373	-6518	-24537	955	-22804	-9227	-16805	689	-23999	-11396	-15874	-2874
1.058333	-26	40	73	-61	-112	-21	12	-15	-18	2	-75	-68	-98	-22	-32	-61	-96	33	-87	-35	-105	-27	-101	-70	-61	0	-100	-22	-72	-74	-149	-76	28	3379	-12726	-28997	292	-25100	-6570	-24283	544	-22516	-9546	-16437	-35	-23837	-11640	-15941	-3006
1.059167	-41	37	85	-60	-109	-34	11	-16	-18	2	-76	-67	-100	-18	-30	-60	-101	40	-92	-34	-110	-26	-94	-87	-66	0	-104	-18	-76	-74	-148	-78	-56	3104	-12026	-28898	291	-24807	-6580	-24014	468	-22255	-9861	-16115	-774	-23694	-11817	-16006	-3039
1.060000	-27	37	84	-61	-108	-35	10	-16	-18	5	-74	-65	-99	-24	-33	-60	-103	32	-90	-35	-109	-28	-100	-73	-64	0	-101	-15	-76	-78	-147	-78	-7	2848	-11279	-28843	78	-24512	-6557	-23725	348	-22020	-10159	-15829	-1500	-23548	-11928	-16069	-2697
1.060833	-26	38	87	-59	-109	-33	10	-17	-19	2	-76	-67	-97	-19	-31	-63	-118	30	-87	-35	-107	-25	-111	-73	-64	-4	-104	-13	-75	-73	-151	-77	5	2575	-10507	-28772	-8	-24212	-6493	-23426	774	-21817	-10466	-15604	-2861	-23388	-11969	-16126	-1103
1.061667	-29	36	81	-58	-109	-38	10	-16	-18	4	-91	-66	-100	-18	-32	-61	-103	33	-85	-32	-104	-24	-101	-70	-61	0	-102	-14	-67	-74	-150	-77	30	2274	-9739	-28748	30	-23886	-6397	-23114	67	-21636	-10707	-15433	-1854	-23220	-11945	-16168	-2392
1.062500	-23	41	85	-56	-108	-33	11	-15	-17	2	-74	-64	-96	-30	-30	-58	-100	34	-85	-31	-104	-23	-98	-76	-62	0	-101	-13	-73	-72	-145	-76	13	1938	-8975	-28733	130	-23622	-6271	-22800	310	-21481	-10944	-15324	-761	-23041	-11865	-16198	-3957
1.063333	-23	43	86	-56	-110	-34	10	-13	-15	5	-70	-63	-95	-17	-29	-59	-98	35	-83	-31	-103	-25	-97	-69	-62	2	-99	-11	-73	-70	-146	-76	-31	1570	-8244	-28734	81	-23337	-6119	-22477	-301	-21342	-11149	-15273	-883	-22859	-11726	-16224	-2219
1.064167	-23	41	88	-58	-109	-34	10	-14	-14	6	-72	-66	-93	-16	-30	-59	-98	36	-84	-33	-103	-25	-101	-70	-46	2	-102	-15	-72	-72	-147	-77	-7	1153	-7560	-28750	-72	-23071	-5947	-22164	-218	-21223	-11315	-15289	-1075	-22678	-11547	-16246	-1265
1.065000	-27	38	84	-62	-111	-40	7	-16	-19	3	-77	-69	-99	-21	-36	-63	-102	29	-91	-31	-108	-28	-105	-74	-65	-5	-104	-16	-77	-76	-152	-81	174	688	-6928	-28768	-57	-22815	-5762	-21859	-349	-21122	-11435	-15337	-535	-22496	-11330	-16266	-686
1.065833	-27	36	81	-64	-116	-42	5	-17	-22	1	-77	-68	-101	-18	-36	-61	-84	28	-88	-38	-109	-27	-103	-73	-65	-5	-102	-16	-74	-74	-149	-78	192	196	-6360	-28779	87	-22569	-5570	-21561	-570	-21009	-11497	-15427	-96	-22304	-11072	-16297	-462
1.066667	-27	38	82	-60	-116	-38	9	-16	-21	2	-76	-69	-98	-21	-33	-62	-100	32	-85	-34	-105	-26	-102	-75	-65	-1	-103	-17	-77	-73	-149	-81	447	-332	-5871	-28793	-4	-22328	-5377	-21283	-643	-20925	-11502	-15563	-97	-22121	-10806	-16309	-520
1.067500	-27	38	84	-61	-111	-38	11	-15	-21	4	-52	-67	-95	-18	-31	-62	-102	33	-85	-29	-108	-26	-102	-74	-63	0	-100	-13	-75	-70	-149	-75	1188	-890	-5456	-28812	-153	-22106	-5190	-21026	-923	-20827	-11445	-15729	167	-21939	-10503	-16349	-292
1.068333	-26	42	87	-60	-121	-34	13	-13	-17	-4	-74	-67	-97	-18	-31	-60	-100	33	-84	-31	-102	-24	-103	-70	-64	-1	-100	-15	-75	-73	-151	-77	1423	-1468	-5123	-28819	-76	-21888	-5023	-20798	-1304	-20728	-11324	-15906	628	-21773	-10200	-16407	116
1.069167	-23	43	84	-61	-108	-34	12	-14	-15	4	-73	-66	-96	-16	-28	-69	-99	34	-83	-36	-103	-23	-100	-64	-63	1	-100	-14	-72	-70	-149	-74	1191	-2054	-4875	-28828	24	-21677	-4855	-20605	399	-20620	-11143	-16100	-1111	-21606	-9894	-16484	1198
1.070000	-21	42	84	-57	-109	-33	13	-14	-16	5	-73	-68	-93	0	-31	-60	-98	35	-83	-34	-103	-22	-100	-70	-61	1	-102	-13	-90	-69	-148	-68	1219	-2653	-4690	-28834	84	-21473	-4716	-20445	-841	-20507	-10896	-16299	-938	-21457	-9587	-16585	-104
1.070833	-26	41	87	-58	-109	-33	16	-14	-16	6	-69	-68	-95	-14	-31	-60	-107	28	-85	-33	-104	-23	-99	-67	-61	1	-99	-17	-75	-70	-147	-77	1267	-3249	-4571	-28843	-21	-21272	-4602	-20333	-781	-20384	-10589	-16495	-1470	-21318	-9287	-16714	-1175
1.071667	-27	41	101	-40	-110	-34	11	-15	-18	4	-73	-51	-96	-14	-28	-62	-99	36	-82	-34	-102	-22	-100	-70	-63	0	-95	-12	-74	-68	-149	-76	1112	-3830	-4500	-28852	-143	-21075	-4505	-20256	-739	-20252	-10228	-16688	-2127	-21190	-8990	-16868	-626
1.072500	-26	43	89	-60	-110	-35	11	-15	-19	5	-73	-67	-93	-17	-32	-64	-100	36	-85	-32	-105	-24	-103	-73	-62	0	-100	-15	-74	-72	-151	-80	804	-4392	-4487	-28859	-92	-20883	-4421	-20224	-902	-20109	-9818	-16867	-2309	-21067	-8704	-17046	-144
1.073333	-25	39	85	-62	-112	-36	12	-18	-17	2	-76	-68	-97	-17	-31	-64	-101	33	-87	-35	-109	-26	-107	-73	-65	-3	-108	-17	-75	-74	-152	-80	614	-4930	-4509	-28872	-120	-20694	-4376	-20234	-971	-19960	-9386	-17037	-2514	-20970	-8426	-17241	398
1.074167	-28	39	86	-64	-115	-41	6	-19	-23	1	-74	-73	-100	-34	-33	-64	-103	18	-84	-34	-108	-24	-105	-73	-65	-16	-101	-14	-77	-74	-151	-80	484	-5431	-4543	-28876	-250	-20500	-4328	-20279	-248	-19796	-8914	-17188	-3968	-20870	-8151	-17447	1341
1.075000	-23	42	86	-60	-112	-36	9	-13	-68	3	-73	-66	-95	-18	-29	-59	-98	37	-83	-27	-107	-24	-100	-67	-59	2	-97	-11	-75	-67	-146	-74	293	-5898	-4591	-28880	-188	-20319	-4288	-20359	-904	-19627	-8431	-17322	-3370	-20774	-7879	-17657	-39
1.075833	-21	30	91	-61	-108	-33	13	-11	-16	5	-73	-68	-94	-16	-28	-57	-96	37	-81	-31	-77	-23	-100	-69	-62	2	-98	-15	-75	-70	-148	-74	58	-6328	-4652	-28880	-125	-20126	-4256	-20476	-661	-19462	-7948	-17445	-1979	-20694	-7622	-17877	-2446
1.076667	-23	45	88	-61	-108	-36	12	-12	-23	6	-73	-66	-94	-16	-26	-60	-98	35	-86	-33	-107	-24	-101	-69	-59	-3	-102	-13	-73	-66	-148	-77	-55	-6725	-4707	-28878	-107	-19949	-4220	-20624	-993	-19299	-7468	-17556	-2275	-20612	-7364	-18091	-978
1.077500	-22	43	87	-58	-108	-35	12	-15	-15	3	-77	-68	-94	-16	-27	-61	-99	36	-83	-32	-102	-26	-99	-69	-64	0	-102	-17	-72	-72	-146	-77	-193	-7083	-4749	-28858	18	-19772	-4190	-20792	-880	-19129	-7011	-17659	-2854	-20535	-7111	-18284	-174
1.078333	-23	37	87	-61	-107	-34	9	-17	-17	1	-74	-66	-94	-15	-28	-61	-101	33	-84	-34	-105	-24	-100	-70	-65	-1	-99	-16	-74	-70	-146	-77	-173	-7402	-4778	-28826	150	-19606	-4123	-20979	-685	-18966	-6580	-17755	-2514	-20461	-6863	-18458	53
1.079167	-26	42	88	-60	-107	-33	8	-17	-21	2	-76	-66	-95	-18	-29	-62	-102	34	-84	-33	-102	-24	-100	-75	-62	-1	-101	-14	-72	-70	-149	-78	-351	-7686	-4785	-28774	87	-19446	-4048	-21185	-882	-18807	-6188	-17845	-2089	-20390	-6617	-18610	210
1.080000	-23	40	88	-70	-107	-34	7	-16	-18	4	-74	-65	-93	-17	-29	-62	-98	32	-85	-33	-104	-25	-101	-70	-61	-5	-100	-15	-80	-73	-147	-76	-546	-7938	-4776	-28700	40	-19300	-3948	-21389	-672	-18658	-5833	-17936	-2132	-20319	-6371	-18734	-277
1.080833	-24	39	87	-60	-110	-39	7	-21	-19	4	-76	-66	-100	-18	-55	-62	-101	35	-88	-36	-107	-25	-100	-75	-64	-4	-100	-15	-76	-73	-147	-77	-572	-8162	-4745	-28600	25	-19161	-3824	-21619	-955	-18519	-5530	-18034	-2183	-20244	-6132	-18820	-688
1.081667	-29	40	86	-61	-111	-35	7	-18	-22	4	-74	-66	-96	-17	-32	-64	-100	32	-85	-38	-103	-25	-101	-74	-64	-3	-101	-19	-80	-73	-150	-80	-1104	-8357	-4696	-28463	59	-19033	-3672	-21805	-1626	-18389	-5279	-18132	-1693	-20173	-5904	-18874	-601
1.082500	-26	39	87	-62	-115	-38	5	-19	-21	3	-68	-67	-95	-19	-27	-65	-100	36	-84	-35	-117	-24	-99	-72	-62	-1	-99	-11	-73	-65	-145	-77	-1476	-8521	-4626	-28310	156	-18917	-3485	-22008	66	-18261	-5070	-18234	-2902	-20093	-5676	-18892	1059
1.083333	-16	42	89	-59	-107	-44	7	-15	-21	7	-70	-65	-94	-17	-27	-62	-99	36	-82	-33	-103	-22	-100	-72	-60	0	-98	-16	-81	-73	-146	-77	-1142	-8662	-4540	-28126	245	-18813	-3269	-22199	-500	-18152	-4910	-18350	-2318	-20017	-5467	-18880	1134
1.084167	-22	40	89	-62	-113	-36	8	-14	-16	4	-76	-64	-94	-14	-29	-62	-101	33	-111	-35	-107	-25	-101	-72	-60	-3	-99	-14	-70	-72	-146	-77	-994	-8778	-4448	-27904	265	-18732	-3024	-22378	-1153	-18054	-4797	-18473	-1038	-19933	-5264	-18835	261
1.085000	-29	39	86	-59	-111	-38	7	-17	6	5	-76	-67	-101	-18	-48	-64	-103	30	-85	-36	-105	-24	-101	-74	-65	-3	-101	-17	-75	-76	-149	-77	-1044	-8863	-4346	-27648	367	-18654	-2762	-22534	-610	-17968	-4726	-18605	-995	-19854	-5078	-18768	2434
1.085833	-9	37	85	-62	-112	-35	8	-16	-19	5	-76	-64	-100	-19	-32	-63	-100	32	-91	-38	-107	-25	-100	-73	-51	-3	-104	-15	-73	-73	-147	-73	-1232	-8920	-4239	-27357	442	-18596	-2456	-22681	-855	-17889	-4706	-18745	-736	-19769	-4904	-18674	5389
1.086667	-23	40	87	-62	-110	-28	10	-14	-22	4	-75	-66	-98	-16	-29	-61	-102	33	-86	-32	-107	-25	-102	-61	-65	-4	-103	-15	-73	-72	-149	-78	-1258	-8944	-4128	-27036	286	-18550	-2144	-22808	-802	-17822	-4664	-18891	42	-19682	-4745	-18567	6659
1.087500	-27	39	87	-61	-112	-38	11	-13	-18	6	-53	-63	-96	-16	-28	-60	-97	33	-87	-26	-105	-25	-100	-73	-61	-1	-101	-15	-72	-75	-146	-77	-1276	-8930	-4025	-26686	133	-18520	-1805	-22914	-16	-17756	-4659	-19031	-146	-19599	-4595	-18447	6407
1.088333	-25	40	85	-60	-108	-38	12	-15	-12	6	-76	-64	-97	-15	-26	-61	-101	33	-85	-31	-105	-23	-105	-73	-65	-4	-100	-14	-73	-69	-144	-76	-1238	-8883	-3921	-26302	99	-18498	-1458	-23001	-307	-17703	-4659	-19174	405	-19508	-4456	-18320	4751
1.089167	-24	41	88	-59	-112	-36	11	-15	-19	5	-72	-67	-99	-15	-28	-62	-101	32	-85	-32	-110	-24	-99	-72	-64	0	-98	-15	-74	-70	-146	-76	-1249	-8784	-3837	-25894	-22	-18491	-1102	-23067	-138	-17652	-4650	-19307	2181	-19422	-4325	-18192	454
1.090000	-27	43	89	-63	-112	-35	11	-11	-21	5	-74	-66	-97	-16	-30	-62	-102	32	-90	-34	-108	-23	-102	-76	-62	-1	-101	-14	-75	-108	-149	-79	-1219	-8648	-3764	-25461	-262	-18495	-749	-23111	-499	-17615	-4641	-19434	2231	-19340	-4200	-18062	-637
1.090833	-24	40	84	-63	-109	-38	10	-15	-18	3	-78	-68	-99	-15	-30	-61	-101	41	-88	-32	-105	-23	-97	-72	-64	-6	-98	-13	-75	-72	-149	-77	-918	-8457	-3707	-25004	-430	-18515	-413	-23131	-1022	-17573	-4606	-19543	1181	-19256	-4072	-17939	-763
1.091667	-25	42	87	-61	-111	-36	12	-14	-21	38	-74	-65	-96	-14	-28	-62	-102	34	-87	-34	-108	-22	-100	-70	-64	-1	-97	-12	-75	-67	-148	-74	-755	-8217	-3672	-24532	-599	-18545	-40	-23133	-614	-17538	-4545	-19632	893	-19169	-3936	-17813	-492
1.092500	-28	42	89	-57	-111	-33	17	-16	-18	21	-75	-66	-100	-4	-27	-60	-96	35	-84	-32	-105	-22	-100	-72	-62	0	-98	-13	-77	-74	-148	-77	-675	-7935	-3659	-24047	-680	-18580	302	-23113	-688	-17506	-4452	-19704	768	-19097	-3793	-17696	879
1.093333	-26	42	86	-50	-111	-32	12	-14	-18	4	-73	-62	-97	-15	-28	-60	-100	36	-87	-33	-110	-27	-101	-70	-63	-1	-97	-11	-75	-77	-148	-77	-465	-7607	-3674	-23555	-521	-18628	637	-23072	-387	-17479	-4323	-19746	535	-19020	-3630	-17582	2097
1.094167	-25	40	88	-58	-109	-33	11	-11	-18	4	-75	-67	-98	-16	-26	-58	-101	35	-87	-13	-104	-25	-97	-70	-63	-1	-98	-11	-76	-75	-146	-75	-340	-7233	-3715	-23047	-441	-18671	958	-23023	-240	-17448	-4149	-19761	895	-18950	-3445	-17474	3113
1.095000	-25	43	91	-58	-110	-35	16	-13	-19	5	-70	-70	-95	-15	-25	-58	-100	35	-84	-30	-108	-22	-97	-68	-62	2	-94	-10	-75	-68	-144	-70	-274	-6815	-3787	-22544	-630	-18727	1264	-22932	-831	-17428	-3946	-19744	1177	-18884	-3242	-17367	4025
1.095833	-21	45	88	-56	-108	-30	17	-12	-17	7	-72	-62	-94	-14	-25	-51	-98	37	-81	-30	-107	-19	-96	-67	-64	1	-95	-8	-70	-68	-146	-74	-989	-6364	-3892	-22037	-720	-18782	1553	-22832	353	-17413	-3702	-19696	-275	-18829	-3008	-17262	5750
1.096667	-24	40	87	-55	-110	-30	16	-33	-19	4	-69	-58	-96	-12	-27	-58	-102	35	-85	-30	-103	-12	-95	-68	-62	1	-96	-9	-66	-67	-143	-76	-2891	-5889	-4029	-21543	-720	-18841	1824	-22722	903	-17397	-3419	-19616	-923	-18772	-2755	-17130	6534
1.097500	-24	42	87	-57	-109	-30	16	0	-21	3	-70	-61	-97	-15	-26	-59	-101	33	-86	-29	-103	-19	-96	-67	-64	1	-95	-9	-75	-66	-143	-73	-3616	-5389	-4191	-21060	-728	-18902	2078	-22594	-329	-17388	-3097	-19504	363	-18738	-2460	-17045	4468
1.098333	-26	40	87	-61	-110	-30	11	-15	-19	3	-69	-63	-98	-16	-29	-62	-102	33	-86	-31	-108	-22	-110	-69	-64	0	-101	-12	-75	-72	-148	-76	-2863	-4882	-4382	-20591	-730	-18962	2321	-22452	780	-17380	-2748	-19362	-158	-18706	-2148	-16929	3882
1.099167	-25	38	84	-59	-112	-33	11	-17	-22	18	-74	-66	-98	-17	-30	-59	-103	18	-90	-33	-109	-24	-99	-72	-65	1	-96	-14	-74	-70	-146	-74	-2497	-4367	-4623	-20143	-677	-19013	2552	-22297	276	-17384	-2368	-19190	-547	-18673	-1798	-16801	3356
1.100000	-19	39	85	-58	-107	-31	11	-12	-19	4	-100	-66	-103	-16	-31	-59	-103	36	-87	-33	-105	-23	-98	-68	-65	20	-96	-14	-72	-70	-149	-74	-1893	-3853	-4889	-19713	-615	-19055	2768	-22128	166	-17386	-1967	-18989	-474	-18652	-1435	-16663	3641
1.100833	-22	40	85	-57	-115	-33	9	-16	-19	3	-72	-64	-104	-18	-29	-73	-101	35	-87	-34	-107	-12	-101	-69	-67	1	-96	-12	-75	-70	-146	-73	-1100	-3352	-5150	-19311	-484	-19094	2969	-21951	555	-17396	-1551	-18757	-894	-18646	-1046	-16508	4233
1.101667	-58	39	86	-56	-108	-30	12	-14	4	5	-70	-63	-97	-18	-28	-61	-102	35	-85	-30	-108	-21	-99	-63	-63	2	-95	-12	-77	-72	-146	-73	-551	-2867	-5437	-18936	-393	-19113	3163	-21762	600	-17404	-1124	-18505	-1493	-18625	-645	-16337	4171
1.102500	-22	42	88	-58	-112	-33	12	-13	-26	4	-70	-60	-99	-15	-28	-58	-96	34	-82	-32	-108	-22	-97	-66	-60	2	-95	-15	-73	-68	-146	-73	-131	-2418	-5732	-18597	-418	-19119	3344	-21566	434	-17417	-687	-18224	-793	-18613	-230	-16148	390
1.103333	-24	43	80	-57	-105	-29	11	-12	-16	5	-70	-63	-96	-14	-27	-60	-98	37	-79	-33	-103	-23	-99	-66	-58	2	-98	-13	-70	-69	-143	-72	309	-2002	-6034	-18281	-374	-19109	3513	-21357	510	-17429	-266	-17927	-653	-18610	182	-15941	-1545
1.104167	-22	42	86	-59	-110	-30	13	-14	-17	4	-67	-66	-87	-12	-28	-60	-103	34	-85	-33	-105	-22	-100	-67	-62	1	-98	-12	-72	-68	-147	-74	674	-1628	-6331	-18008	-243	-19059	3670	-21147	36	-17444	156	-17611	-1049	-18609	583	-15716	-2584
1.105000	-21	40	96	-58	-109	-33	10	-15	-19	2	-74	-65	-100	-17	-30	-60	-101	33	-88	-34	-105	-23	-101	-73	-63	-4	-102	-14	-73	-68	-148	-76	829	-1297	-6609	-17761	-276	-19022	3818	-20929	468	-17454	563	-17284	-1445	-18606	973	-15476	-4866
1.105833	-27	35	84	-60	-110	-33	11	-17	-19	0	-72	-68	-96	-19	-30	-62	-104	32	-90	-31	-105	-23	-102	-72	-64	-1	-101	-15	-74	-69	-150	-78	991	-1007	-6876	-17551	-308	-18966	3961	-20703	287	-17453	953	-16939	-1640	-18596	1346	-15224	-6762
1.106667	-28	40	86	-63	-108	-36	11	-19	-23	1	-74	-65	-97	-16	-28	-67	-100	43	-86	-38	-104	-26	-107	-75	-61	-8	-99	-16	-77	-68	-153	-81	1235	-763	-7112	-17368	-228	-18876	4090	-20470	414	-17448	1319	-16585	-1680	-18585	1694	-14937	-8618
1.107500	-26	38	84	-59	-109	-36	8	-15	-22	0	-74	-62	-101	-18	-34	-64	-102	24	-86	-38	-103	-26	-102	-72	-63	-3	-101	-14	-73	-74	-152	-79	1291	-566	-7315	-17218	-38	-18764	4214	-20226	339	-17426	1675	-16223	-1916	-18570	2018	-14641	-9481
1.108333	-51	38	86	-62	-111	-33	9	-13	-18	0	-73	-67	-97	-17	-32	-58	-100	35	-86	-33	-103	-24	-102	-75	-65	0	-93	-12	-73	-72	-148	-77	1044	-417	-7482	-17094	-91	-18632	4332	-19973	-413	-17394	1992	-15856	-1873	-18539	2304	-14361	-9390
1.109167	-21	40	89	-60	-110	-34	11	-17	-16	5	-73	-69	-98	-16	-31	-63	-102	36	-85	-33	-76	-23	-103	-73	-63	0	-101	-15	-77	-69	-151	-77	970	-301	-7611	-16993	-200	-18479	4438	-19712	16	-17343	2278	-15483	-2515	-18502	2553	-14013	-8475
1.110000	-24	46	87	-57	-111	-33	12	-15	-19	3	-74	-65	-97	-16	-30	-61	-102	34	-87	-35	-108	-23	-102	-72	-66	-5	-100	-13	-75	-70	-150	-97	1287	-238	-7699	-16914	121	-18310	4539	-19444	1149	-17276	2533	-15106	-3992	-18456	2762	-13686	-7123
1.110833	-25	40	87	-61	-110	-35	12	-14	-17	20	-74	-66	-98	-17	-29	-63	-102	33	-86	-16	-104	-23	-101	-72	-64	-1	-102	-15	-75	-74	-150	-75	1270	-188	-7744	-16849	414	-18127	4618	-19171	-615	-17186	2755	-14745	-2736	-18396	2930	-13348	-7833
1.111667	-25	39	87	-62	-110	-27	13	-16	-17	3	-73	-67	-96	-15	-30	-63	-101	34	-87	-34	-109	-24	-102	-76	-61	-3	-103	-14	-76	-73	-150	-79	1134	-171	-7743	-16798	677	-17931	4718	-18888	350	-17078	2940	-14377	-2979	-18320	3039	-13010	-6112
1.112500	-27	42	89	-62	-111	-32	10	-14	-9	2	-72	-69	-98	-14	-29	-63	-101	38	-86	-33	-105	-23	-100	-76	-63	-4	-104	-13	-75	-73	-149	-79	1354	-179	-7701	-16750	973	-17722	4798	-18593	-141	-16948	3091	-14017	-3155	-18227	3146	-12669	-3963
1.113333	-26	40	91	-63	-109	-35	10	-14	-17	5	-74	-67	-97	-16	-30	-62	-101	32	-131	-35	-105	-24	-102	-73	-61	-4	-102	-14	-77	-74	-151	-77	1540	-197	-7624	-16702	1154	-17512	4865	-18284	-22	-16784	3210	-13662	-3426	-18119	3192	-12338	-1850
1.114167	-26	41	87	-63	-112	-35	10	-18	-19	2	-78	-67	-97	-15	-32	-64	-104	34	-87	-32	-104	-23	-104	-75	-65	-5	-104	-13	-74	-73	-149	-78	1587	-228	-7509	-16639	1452	-17289	4922	-17977	264	-16607	3288	-13321	-3652	-17989	3205	-12006	209
1.115000	-25	39	86	-60	-113	-34	13	-18	-17	4	-76	-66	-98	-14	-30	-59	-105	29	-90	-33	-104	-22	-103	-72	-64	-6	-102	-13	-73	-74	-150	-75	1572	-272	-7368	-16563	1691	-17064	4971	-17654	642	-16397	3335	-12984	-4372	-17841	3182	-11687	2653
1.115833	-25	37	87	-60	-110	-36	8	-17	-22	0	-74	-65	-96	-15	-31	-59	-100	37	-88	-32	-103	-24	-100	-72	-65	-3	-101	-10	-73	-72	-149	-76	1499	-290	-7195	-16469	1664	-16842	5002	-17325	175	-16171	3346	-12664	-3209	-17670	3127	-11374	2116
1.116667	-24	41	91	-60	-104	-34	11	-14	-16	4	-74	-65	-95	-16	-31	-62	-100	33	-75	-31	-104	-23	-101	-68	-63	-3	-103	-12	-78	-74	-151	-77	1770	-319	-7008	-16341	1808	-16625	5021	-16988	514	-15924	3323	-12350	-2410	-17474	3050	-11080	2690
1.117500	-23	41	91	-58	-108	-35	7	-14	-11	5	-74	-64	-96	-16	-31	-60	-98	34	-86	-31	-105	-24	-101	-72	-62	-3	-101	-12	-73	-72	-147	-75	2022	-336	-6805	-16182	1972	-16405	5022	-16651	239	-15657	3261	-12056	-2784	-17254	2948	-10800	5115
1.118333	-24	40	89	-58	-110	-34	28	-13	-16	5	-72	-66	-95	-17	-30	-62	-99	35	-86	-35	-96	-24	-101	-73	-62	-1	-101	-13	-74	-73	-149	-76	2296	-343	-6600	-15984	1816	-16187	5005	-16298	596	-15374	3170	-11775	-2838	-17013	2823	-10542	6050
1.119167	-25	40	88	-62	-111	-34	9	-13	-19	4	-74	-65	-97	-16	-29	-59	-102	34	-109	-43	-104	-26	-100	-68	-66	-1	-101	-12	-76	-74	-148	-75	2392	-338	-6381	-15746	1770	-15974	4965	-15947	262	-15082	3053	-11513	-2294	-16747	2695	-10303	6795
1.120000	-23	39	89	-59	-110	-36	16	-13	-15	1	-73	-66	-98	-17	-28	-59	-102	30	-88	-31	-105	-25	-99	-70	-64	0	-102	-13	-75	-75	-147	-76	2008	-320	-6163	-15462	1803	-15755	4912	-15597	228	-14776	2908	-11265	-1709	-16454	2543	-10084	6671
1.120833	-24	37	88	-62	-109	-35	10	-14	-19	4	-73	-63	-97	-22	-30	-60	-103	35	-88	-7	-107	-24	-99	-74	-65	0	-100	-12	-76	-72	-147	-75	1757	-292	-5948	-15141	1613	-15539	4834	-15249	232	-14464	2738	-11025	-840	-16130	2386	-9884	5932
1.121667	-26	40	88	-60	-108	-32	20	-14	-21	4	-74	-61	-96	-15	-28	-60	-99	35	-85	-29	-104	-24	-117	-73	-63	-1	-101	-29	-74	-70	-141	-74	1418	-252	-5732	-14766	1379	-15318	4737	-14903	-351	-14145	2545	-10817	184	-15785	2231	-9708	5083
1.122500	-26	40	86	-57	-107	-16	11	-11	-16	4	-73	-60	-88	-15	-30	-58	-101	33	-88	-31	-103	-24	-100	-69	-61	0	-99	-10	-72	-68	-145	-76	905	-208	-5522	-14360	949	-15091	4621	-14561	-534	-13822	2341	-10617	600	-15412	2075	-9551	4264
1.123333	-21	40	88	-58	-109	-35	11	-12	-18	1	-73	-66	-95	-17	-30	-59	-92	34	-88	-34	-105	-24	-108	-73	-64	-4	-103	-15	-75	-67	-148	-76	671	-158	-5323	-13923	546	-14851	4488	-14231	936	-13502	2114	-10443	-531	-15019	1913	-9417	3780
1.124167	-26	37	86	-65	-110	-36	19	-15	-18	3	-76	-67	-97	-23	-33	-61	-103	33	-91	-31	-107	-24	-100	-68	-62	0	-101	-14	-73	-74	-150	-76	383	-110	-5126	-13461	365	-14598	4340	-13908	-1204	-13175	1894	-10282	1300	-14583	1781	-9302	735
1.125000	-28	38	86	-60	-112	-38	9	-19	-16	1	-74	-66	-98	-17	-32	-61	-99	33	-91	-34	-109	-24	-104	-74	-64	-1	-102	-16	-73	-72	-150	-75	-73	-59	-4927	-12959	344	-14326	4180	-13599	-753	-12854	1663	-10138	1436	-14161	1646	-9199	-761
1.125833	-27	40	84	-60	-108	-35	9	-17	-19	1	-75	-73	-98	-21	-33	-64	-102	32	-91	-36	-103	-24	-102	-73	-65	-1	-103	-16	-74	-74	-149	-77	-260	-19	-4726	-12448	110	-14033	4014	-13297	-1096	-12529	1439	-10015	1356	-13703	1520	-9116	-1324
1.126667	-21	39	75	-65	-112	-38	8	-18	-17	2	-74	-70	-100	-21	-33	-61	-96	38	-90	-35	-110	-28	-101	-73	-64	0	-103	-12	-77	-77	-150	-78	-236	16	-4525	-11938	-107	-13723	3839	-13011	-1372	-12207	1197	-9900	1234	-13226	1412	-9040	-2046
1.127500	-24	38	86	-61	-107	-34	11	-17	-19	3	-74	-69	-99	-13	-30	-63	-100	33	-91	-34	-108	-25	-100	-73	-62	0	-102	-18	-76	-75	-150	-78	-325	34	-4319	-11427	-187	-13372	3667	-12737	-1638	-11874	1016	-9810	1235	-12734	1316	-8975	-2876
1.128333	-23	61	90	-60	-112	-36	11	-14	-21	3	-72	-66	-98	-18	-30	-61	-101	32	-90	-36	-70	-24	-99	-72	-61	-1	-101	-15	-74	-69	-148	-76	-401	39	-4108	-10920	-316	-12998	3502	-12465	-1068	-11540	815	-9727	246	-12225	1235	-8910	-2921
1.129167	-25	43	84	-59	-107	-33	11	-15	-17	0	-73	-62	-96	-18	-28	-61	-98	32	-87	-30	-104	-23	-102	-69	-63	-1	-99	-14	-73	-74	-148	-75	-584	29	-3882	-10429	-420	-12592	3328	-12209	-1948	-11203	645	-9662	1196	-11716	1170	-8859	-5298
1.130000	-28	38	90	-59	-107	-33	13	-14	-17	2	-69	-67	-95	-15	-29	-59	-98	32	-88	-36	-104	-18	-111	-70	-60	1	-101	-14	-72	-74	-148	-77	-550	-3	-3656	-9956	-516	-12152	3168	-11959	-1685	-10858	489	-9601	2179	-11200	1130	-8799	-7130
1.130833	-22	38	86	-58	-107	-34	12	-17	-62	1	-72	-65	-96	-17	-30	-62	-101	35	-90	-35	-105	-23	-103	-73	-63	-3	-103	-15	-73	-69	-148	-77	-549	-53	-3411	-9505	-692	-11684	3014	-11717	-1936	-10504	355	-9548	1909	-10679	1080	-8740	-5684
1.131667	-25	30	82	-59	-109	-33	9	-15	-17	2	-74	-66	-97	-21	-32	-63	-102	29	-86	-34	-110	-28	-104	-73	-72	-1	-103	-15	-77	-75	-150	-80	-762	-127	-3164	-9082	-878	-11187	2872	-11471	-1435	-10132	246	-9518	1762	-10159	1051	-8685	-5037
1.132500	-27	38	82	-63	-113	-39	9	-21	-24	0	-76	-64	-101	-19	-39	-63	-103	30	-84	-36	-111	-23	-102	-73	-69	-4	-101	-17	-75	-70	-150	-77	-860	-211	-2895	-8677	-1138	-10654	2744	-11228	-1103	-9742	159	-9487	2536	-9636	1041	-8619	-4106
1.133333	-27	39	86	-61	-113	-38	11	-16	-18	1	-73	-67	-101	-18	-29	-62	-100	32	-84	-36	-97	-23	-103	-72	-65	-1	-101	-18	-70	-73	-151	-79	-983	-320	-2637	-8294	-1194	-10097	2622	-10980	-903	-9340	95	-9469	3290	-9126	1039	-8557	-3282
1.134167	-24	39	86	-60	-113	-33	10	-16	-19	4	-73	-64	-100	-16	-29	-58	-102	35	-82	-33	-107	-23	-102	-68	-66	0	-101	-13	-74	-70	-146	-76	-974	-441	-2360	-7924	-1052	-9509	2512	-10724	-575	-8916	52	-9445	3541	-8617	1057	-8489	-2945
1.135000	-21	43	87	-56	-107	-31	13	-13	-1	6	-69	-62	-96	-14	-26	-57	-99	35	-79	-30	-104	-17	-97	-75	-63	1	-96	-11	-73	-69	-144	-73	-913	-576	-2085	-7569	-923	-8903	2411	-10462	-539	-8468	22	-9446	4049	-8121	1087	-8433	-2329
1.135833	-22	44	90	-58	-108	-32	16	-12	-13	8	-67	-63	-93	-10	-25	-53	-96	60	-77	-30	-103	-17	-96	-67	-59	1	-96	-8	-73	-65	-145	-73	-1013	-728	-1808	-7216	-998	-8282	2313	-10197	-573	-8002	6	-9453	4693	-7630	1125	-8379	-1307
1.136667	-21	46	92	-58	-105	-31	16	-10	-14	7	-69	-62	-97	-14	-25	-56	-98	47	-77	-17	-105	-17	-97	-66	-59	3	-97	-10	-73	-67	-143	-73	-1136	-889	-1546	-6867	-946	-7648	2223	-9927	1522	-7518	-7	-9488	3247	-7153	1180	-8338	404
1.137500	-24	42	88	-56	-102	-30	16	-10	-15	7	-69	-61	-95	-12	-26	-56	-96	37	-77	-33	-102	-18	-95	-64	-61	3	-96	-11	-68	-66	-148	-73	-1125	-1060	-1293	-6509	-582	-7010	2128	-9645	920	-7011	-15	-9533	4503	-6689	1245	-8323	-821
1.138333	-24	42	91	-63	-108	-31	12	-11	-17	7	-73	-63	-96	-14	-26	-57	-98	20	-78	-29	-105	-19	-96	-65	-62	7	-99	-11	-74	-66	-144	-70	-1289	-1234	-1048	-6136	-472	-6361	2036	-9364	1642	-6485	-27	-9597	6124	-6234	1325	-8325	-2202
1.139167	-24	40	90	-61	-107	-32	13	-9	-17	8	-70	-63	-95	-11	-26	-67	-101	35	-83	-32	-103	-21	-97	-66	-63	2	-98	-12	-73	-68	-145	-75	-1265	-1417	-822	-5749	-470	-5707	1941	-9072	2199	-5942	-39	-9677	6808	-5791	1414	-8359	-2097
1.140000	-23	43	89	-45	-110	-33	12	-16	-21	4	-73	-63	-97	-14	-29	-59	-102	35	-82	-30	-104	-24	-97	-70	-67	-21	-100	-12	-75	-72	-147	-94	-1065	-1595	-609	-5337	-319	-5059	1838	-8793	2663	-5383	-65	-9802	6239	-5352	1514	-8429	-2113
1.140833	-29	39	82	-62	-113	-35	9	-13	-22	2	-77	-65	-99	-16	-12	-64	-99	51	-83	-32	-102	-24	-98	-68	-62	-1	-100	-11	-73	-72	-149	-77	-887	-1769	-414	-4908	-241	-4408	1737	-8500	2931	-4803	-98	-9937	6410	-4930	1631	-8535	-2056
1.141667	-24	36	90	-64	-109	-32	12	-14	-17	3	-70	-64	-96	-12	-26	-59	-100	37	-80	-32	-103	-29	-98	-66	-61	0	-97	-8	-74	-93	-147	-73	-736	-1930	-227	-4467	-254	-3762	1631	-8213	3726	-4214	-134	-10110	5701	-4501	1764	-8686	-1730
1.142500	-22	43	92	-57	-105	-31	17	-11	-16	8	-69	-63	-105	-14	-27	-58	-97	36	-81	-29	-105	-24	-96	-65	-60	1	-98	-10	-81	-72	-147	-74	-809	-2086	-63	-4021	-265	-3122	1526	-7939	3210	-3610	-191	-10296	5971	-4080	1905	-8886	-3246
1.143333	-22	43	91	-59	-111	-31	16	-12	-15	7	-69	-62	-95	-13	-24	-57	-99	38	-81	-31	-103	-16	-99	-72	-60	1	-95	-12	-73	-68	-147	-73	-1042	-2225	90	-3572	-300	-2484	1417	-7669	3414	-2998	-257	-10494	6540	-3656	2056	-9133	-5682
1.144167	-21	46	91	-58	-110	-31	16	-10	-15	8	-69	-67	-97	-8	-24	-58	-98	36	-82	-29	-103	-22	-98	-67	-64	0	-99	-11	-73	-72	-146	-74	-978	-2326	234	-3128	-351	-1848	1311	-7408	2250	-2393	-332	-10744	6136	-3236	2215	-9431	-3630
1.145000	-26	41	82	-60	-114	-33	12	-15	-18	6	-73	-65	-100	-15	-29	-59	-102	33	-86	-34	-108	-24	-99	-70	-63	-4	-99	-13	-76	-73	-147	-73	-875	-2458	372	-2704	-482	-1220	1212	-7162	2349	-1766	-403	-10992	4345	-2808	2384	-9782	-1369
1.145833	-25	41	87	-59	-109	-34	15	-16	-26	3	-73	-64	-97	-12	-30	-58	-102	35	-83	-29	-104	-22	-100	-68	-65	-1	-99	-13	-75	-73	-147	-74	-701	-2537	514	-2301	-500	-595	1125	-6922	3292	-1144	-476	-11249	2023	-2373	2557	-10178	-669
1.146667	-25	40	87	-60	-108	-28	15	-12	-21	6	-72	-62	-97	-13	-28	-61	-101	32	-85	-32	-105	-22	-99	-73	-64	0	-98	-12	-74	-69	-147	-78	-511	-2598	653	-1939	-223	24	1051	-6688	2099	-520	-539	-11498	1410	-1931	2736	-10629	-444
1.147500	-26	46	87	-59	-116	-34	13	-17	-19	6	-72	-64	-96	-15	-30	-61	-99	35	-82	-31	-107	-19	-102	-69	-64	-1	-99	-13	-73	-73	-149	-73	-489	-2641	795	-1613	-120	638	997	-6457	1277	93	-590	-11747	1036	-1487	2919	-11108	-155
1.148333	-25	42	88	-58	-111	-35	11	-15	-17	6	-73	-66	-96	-16	-32	-61	-101	32	-93	-35	-107	-25	-105	-74	-65	0	-99	-15	-76	-75	-150	-77	-258	-2665	939	-1340	-288	1248	952	-6228	331	707	-638	-11977	0	-1028	3098	-11634	528
1.149167	-27	49	84	-59	-113	-39	8	-22	-22	3	-74	-64	-121	-17	-34	-59	-105	33	-86	-31	-109	-23	-101	-74	-63	1	-97	-13	-75	-72	-133	-76	138	-2661	1096	-1116	-331	1879	983	-5989	-1489	1312	-620	-12177	9	-561	3277	-12181	2051
1.150000	-25	42	87	-56	-112	-36	11	-12	-21	7	-73	-64	-97	-16	-31	-60	-102	38	-86	-32	-107	-23	-101	-64	-65	-1	-100	-13	-75	-70	-148	-77	338	-2650	1251	-945	-156	2464	1026	-5736	-564	1906	-590	-12340	-1605	-91	3452	-12742	5311
1.150833	-24	41	86	-56	-111	-35	11	-14	-18	4	-73	-62	-66	-15	-30	-58	-98	36	-85	-32	-105	-24	-103	-72	-61	0	-97	-10	-75	-69	-147	-75	631	-2626	1413	-824	120	3065	1109	-5471	-1089	2488	-516	-12452	-2400	389	3629	-13364	5842
1.151667	-24	44	87	-60	-105	-33	12	-14	-17	6	-72	-65	-97	-16	-33	-60	-99	36	-83	-31	-88	-25	-98	-69	-62	0	-100	-13	-74	-73	-146	-76	670	-2595	1574	-750	262	3641	1241	-5176	-1987	3052	-402	-12514	-1881	869	3796	-13976	4546
1.152500	-24	40	85	-61	-113	-36	11	-14	-23	5	-73	-64	-99	-17	-31	-61	-101	32	-85	-35	-108	-26	-103	-70	-65	15	-97	-12	-75	-70	-147	-75	889	-2560	1745	-717	146	4205	1414	-4845	-1447	3603	-232	-12514	-2470	1347	3966	-14594	5168
1.153333	-25	41	87	-59	-113	-35	9	-15	-22	3	-73	-67	-99	-19	-28	-62	-101	35	-84	-26	-108	-27	-102	-72	-64	0	-101	-14	-76	-75	-147	-77	1000	-2524	1909	-715	-126	4751	1640	-4470	-1455	4133	-15	-12456	-2691	1818	4133	-15210	4597
1.154167	-24	38	86	-60	-109	-33	12	-15	-17	4	-73	-63	-95	-16	-30	-62	-101	34	-88	-34	-104	-24	-101	-72	-62	1	-99	-11	-72	-70	-148	-75	1024	-2496	2066	-731	-211	5264	1919	-4040	-1217	4635	252	-12299	-2378	2281	4310	-15807	3813
1.155000	-29	44	89	-56	-108	-32	13	-14	-19	5	-72	-62	-96	-12	-28	-67	-98	36	-82	-29	-107	-19	-98	-65	-62	2	-98	-11	-73	-69	-145	-75	1221	-2459	2230	-746	-373	5737	2244	-3553	-15	5114	581	-12083	-3506	2724	4489	-16389	3578
1.155833	-28	44	85	-56	-109	-35	12	-13	-16	0	-68	-61	-96	-14	-30	-57	-98	37	-86	-30	-102	-23	-101	-67	-65	2	-99	-12	-72	-77	-146	-75	1515	-2441	2372	-770	-389	6160	2612	-3008	-104	5555	955	-11793	-3900	3150	4684	-16945	2681
1.156667	-24	41	87	-57	-112	-32	10	-14	-19	0	-75	-65	-97	-15	-35	-61	-99	35	-83	-35	-105	-25	-103	-74	-65	-1	-102	-16	-74	-72	-150	-77	1829	-2429	2521	-780	-443	6514	3020	-2394	110	5959	1365	-11431	-3235	3534	4890	-17472	-189
1.157500	-26	30	84	-61	-113	-38	8	-18	-18	2	-75	-65	-98	-18	-31	-64	-102	33	-86	-35	-104	-22	-103	-72	-64	0	-100	-16	-74	-68	-149	-78	2556	-2426	2654	-756	-732	6801	3473	-1714	249	6323	1845	-10985	-3618	3886	5125	-17954	429
1.158333	-22	39	87	-61	-109	-35	9	-36	-17	34	-73	-64	-96	-15	-30	-61	-101	35	-87	-36	-108	-24	-104	-72	-64	0	-99	-15	-73	-69	-145	-77	3029	-2428	2777	-705	-926	7002	3954	-960	218	6640	2349	-10491	-4451	4192	5382	-18387	1501
1.159167	-24	42	88	-61	-109	-32	9	1	-18	4	-76	-64	-97	-16	-31	-62	-99	34	-87	-33	-108	-23	-102	-68	-62	-1	-99	-15	-73	-63	-149	-79	2392	-2442	2908	-616	-1065	7112	4466	-144	674	6893	2882	-9917	-4755	4438	5659	-18768	1688
1.160000	-21	38	85	-60	-111	-34	9	-18	-23	2	-75	-64	-98	-16	-29	-60	-103	18	-87	-42	-108	-26	-103	-69	-69	0	-99	-14	-75	-70	-148	-77	2087	-2458	3026	-488	-1361	7129	4990	718	386	7088	3434	-9293	-4999	4626	5966	-19100	2021
1.160833	-24	38	89	-61	-133	-34	10	-17	-17	4	-75	-67	-97	-17	-32	-62	-102	35	-87	-31	-105	-22	-101	-67	-63	-1	-99	-14	-75	-69	-150	-76	2703	-2477	3142	-319	-1397	7000	5531	1637	274	7214	3987	-8622	-5212	4742	6296	-19358	2185
1.161667	-24	39	89	-60	-110	-33	9	-17	7	7	-73	-59	-94	-15	-30	-60	-96	36	-86	-31	-108	-22	-101	-68	-61	0	-99	-14	-70	-67	-146	-74	3019	-2497	3257	-116	-1462	6764	6069	2582	29	7260	4532	-7896	-4499	4782	6646	-19571	2726
1.162500	-21	42	89	-58	-105	-34	11	-15	-17	4	-73	-65	-95	-14	-28	-60	-97	34	-81	-30	-101	-23	-99	-68	-59	0	-91	-13	-72	-73	-145	-75	2970	-2512	3375	121	-1446	6408	6603	3544	-713	7215	5056	-7137	-2744	4730	7003	-19714	3163
1.163333	-23	41	89	-60	-108	-36	10	-14	-10	4	-68	-63	-91	-11	-27	-59	-96	34	-85	-30	-102	-22	-101	-66	-60	1	-97	-11	-72	-69	-144	-75	2438	-2529	3495	369	-1509	5920	7115	4511	87	7064	5546	-6340	-3165	4586	7359	-19795	3810
1.164167	-21	43	92	-58	-102	-31	10	-12	-16	3	-75	-63	-94	-14	-26	-59	-97	34	-83	-29	-103	-16	-98	-66	-66	0	-100	-11	-70	-67	-147	-75	1684	-2530	3621	637	-1582	5299	7605	5458	5	6818	5977	-5520	-3257	4338	7700	-19810	3232
1.165000	-27	34	82	-61	-110	-35	8	-15	-17	3	-76	-67	-96	15	-28	-62	-102	30	-91	-40	-109	-23	-103	-73	-66	-1	-102	-15	-74	-72	-150	-77	1305	-2542	3748	900	-1439	4547	8054	6360	-1681	6457	6341	-4674	-1474	3977	8011	-19782	848
1.165833	-27	35	84	-64	-110	-40	11	-15	-23	0	-79	-70	-96	-19	-30	-64	-103	27	-88	-33	-105	-24	-102	-70	-66	-4	-104	-16	-73	-70	-149	-79	1141	-2524	3893	1156	-1343	3686	8467	7203	-1077	5980	6624	-3803	-1331	3506	8284	-19681	1221
1.166667	-26	37	87	-61	-109	-36	9	-30	-17	11	-76	-66	-97	-21	-31	-64	-103	30	-85	-32	-104	-24	-103	-72	-65	2	-100	-13	-73	-72	-148	-77	768	-2502	4045	1381	-1043	2709	8821	7966	-1915	5380	6819	-2914	865	2906	8496	-19519	1629
1.167500	-24	37	87	-60	-109	-36	11	-19	-17	2	-77	-65	-96	-18	-29	-62	-103	34	-83	-32	-104	-27	-102	-73	-51	-1	-109	-13	-74	-75	-150	-76	-133	-2462	4201	1570	-359	1636	9109	8629	-2208	4648	6893	-1986	3449	2189	8621	-19301	1966
1.168333	-27	38	88	-60	-109	-13	10	-14	-19	3	-75	-64	-97	-16	-10	-61	-99	34	-84	-32	-104	-24	-101	-72	-64	-1	-100	-13	-73	-74	-149	-77	-1069	-2392	4360	1716	172	473	9326	9174	-1961	3784	6845	-1108	3731	1330	8651	-19029	1983
1.169167	-23	40	89	-61	-110	-36	9	-14	-17	5	-75	-63	-97	-16	-28	-60	-98	34	-83	-32	-107	-25	-100	-69	-53	1	-99	-10	-72	-69	-147	-75	-1637	-2333	4522	1799	-16	-761	9458	9583	-2217	2790	6666	-164	2723	346	8563	-18698	1655
1.170000	-23	41	86	-59	-107	-33	12	-17	-18	5	-73	-62	-98	-14	-29	-59	-98	35	-82	-7	-105	-22	-101	-69	-64	1	-100	-11	-75	-72	-147	-75	-1940	-2251	4687	1825	-273	-2047	9501	9836	-2615	1666	6351	761	2130	-772	8336	-18319	-1805
1.170833	-23	37	86	-60	-109	-35	13	-13	-21	6	-72	-63	-95	-12	-28	-57	-102	37	-84	-32	-105	-25	-97	-68	-64	2	-121	-10	-72	-69	-144	-77	-1291	-2128	4846	1776	-87	-3364	9442	9932	-2576	419	5894	1688	466	-2022	7952	-17878	-2573
1.171667	-25	40	87	-58	-108	-31	47	-12	-22	5	-75	-65	-101	-13	-28	-58	-102	39	-80	-30	-105	-23	-99	-72	-62	1	-100	-12	-75	-68	-146	-77	-724	-1998	4997	1659	43	-4692	9273	9864	-3029	-935	5296	2606	-917	-3402	7417	-17385	-1574
1.172500	-26	39	74	-62	-109	-33	12	-16	-18	6	-73	-64	-97	-15	-30	-61	-102	36	-82	-32	-108	-23	-102	-92	-63	2	-97	-10	-80	-70	-149	-76	-1253	-1846	5132	1473	43	-6028	9003	9624	-2626	-2395	4568	3514	-1422	-4884	6717	-16836	-1495
1.173333	-24	39	72	-62	-109	-35	12	-16	5	3	-75	-66	-97	-19	-33	-62	-104	34	-84	-33	-108	-27	-103	-74	-67	-3	-102	-12	-78	-75	-148	-80	-1612	-1676	5258	1224	159	-7344	8612	9213	-2678	-3928	3719	4382	-1558	-6471	5850	-16234	-1097
1.174167	-27	38	80	-65	-115	-39	7	-17	-18	1	-74	-65	-99	-17	-30	-62	-105	34	-86	-33	-76	-24	-97	-70	-65	0	-98	-12	-73	-70	-147	-79	-1568	-1485	5369	918	258	-8622	8108	8653	-2382	-5503	2779	5211	-1671	-8127	4825	-15573	-1390
1.175000	-24	42	85	-59	-110	-29	10	-15	-19	6	-70	-63	-118	-15	-28	-57	-98	38	-81	-29	-107	-22	-97	-70	-63	2	-98	-10	-70	-66	-143	-74	-1563	-1261	5466	564	550	-9847	7492	7959	-2478	-7105	1762	5984	-1934	-9841	3656	-14850	-2062
1.175833	-27	44	88	-59	-103	-30	13	3	-16	9	-68	-62	-94	-13	-25	-57	-100	40	-81	-29	-104	-24	-98	-68	-63	3	-99	-8	-74	-67	-151	-76	-1375	-1023	5536	173	1688	-11014	6757	7121	-3316	-8694	689	6673	-1528	-11572	2331	-14065	-2549
1.176667	-24	42	86	-61	-109	-30	0	-12	-17	8	-70	-59	-94	-14	-26	-55	-98	37	-84	-29	-105	-22	-100	-70	-63	2	-100	-9	-73	-80	-146	-74	-1670	-767	5595	-252	2879	-12106	5912	6191	-2693	-10244	-406	7276	-1918	-13301	882	-13217	-1678
1.177500	-25	44	85	-60	-109	-32	12	-15	-18	6	-70	-62	-98	-11	-32	-61	-101	37	-86	-31	-105	-21	-98	-68	-63	0	-99	-11	-72	-68	-148	-75	-1980	-491	5637	-681	2805	-13112	4963	5154	-1219	-11730	-1494	7764	-3312	-14981	-659	-12312	-573
1.178333	-25	45	93	-59	-110	-27	11	-15	-43	7	-68	-62	-95	-12	-27	-58	-93	37	-82	-31	-107	-23	-100	-70	-64	2	-98	-12	-75	-67	-145	-55	-1533	-201	5661	-1119	2353	-14036	3917	4059	-2761	-13104	-2539	8122	-2092	-16577	-2252	-11345	-1911
1.179167	-25	42	86	-57	-104	-27	13	-14	-17	6	-68	-64	-97	-13	-26	-57	-99	39	-81	-25	-104	-19	-97	-68	-61	0	-99	-11	-74	-67	-145	-75	-1306	104	5676	-1552	2405	-14864	2784	2931	-1685	-14343	-3507	8345	-2488	-18057	-3871	-10318	-862
1.180000	-23	42	87	-60	-108	-29	9	-14	-17	7	-70	-60	-96	-13	-28	-56	-97	34	-85	-33	-107	-19	-100	-67	-62	0	-99	-11	-74	-65	-148	-73	-1278	425	5683	-1965	2284	-15597	1589	1792	-2041	-15413	-4372	8418	-2719	-19365	-5471	-9240	-24
1.180833	-21	44	84	-61	-108	-36	12	-13	-19	7	-75	-63	-97	-12	-26	-55	-97	39	-79	-32	-101	-18	-98	-66	-62	5	-98	-17	-74	-67	-148	-53	-1182	750	5680	-2352	2007	-16230	353	672	-1849	-16304	-5098	8344	-2646	-20465	-7023	-8096	795
1.181667	-25	43	86	-58	-109	-17	12	-14	-17	6	-72	-63	-98	-12	-45	-58	-102	35	-84	-32	-105	-23	-101	-69	-64	1	-100	-14	-74	-66	-148	-77	-782	1077	5678	-2704	1757	-16764	-909	-414	-1266	-16997	-5668	8113	-2674	-21355	-8461	-6921	1555
1.182500	-27	36	86	-61	-113	-33	10	-15	-24	4	-75	-64	-101	-12	-27	-57	-105	38	-82	-35	-107	-18	-98	-68	-64	1	-102	-11	-73	-65	-146	-74	-439	1408	5676	-3013	1777	-17197	-2161	-1434	-877	-17483	-6059	7737	-3211	-21950	-9731	-5716	2506
1.183333	-27	43	85	-58	-101	-30	15	-15	-19	8	-72	-41	-95	-11	-25	-59	-104	38	-83	-27	-107	-19	-98	-67	-61	1	-97	-11	-74	-63	-148	-76	-95	1731	5677	-3280	1738	-17537	-3390	-2376	-1202	-17753	-6247	7225	-1846	-22252	-10788	-4465	142
1.184167	-25	44	109	-60	-108	-31	13	-13	-19	6	-70	-60	-96	-11	-24	-58	-101	38	-104	-29	-104	-23	-98	-69	-66	-1	-97	-13	-75	-65	-145	-75	179	2042	5684	-3505	1619	-17791	-4574	-3234	-897	-17826	-6227	6592	-1140	-22235	-11596	-3209	-479
1.185000	-24	44	86	-62	-109	-32	12	-14	-17	5	-62	-64	-96	-15	-26	-62	-100	30	-84	-31	-107	-24	-99	-67	-65	0	-99	-13	-75	-70	-147	-77	-119	2340	5695	-3700	1669	-17946	-5683	-3979	-1410	-17711	-6001	5858	-1390	-21893	-12110	-1942	1506
1.185833	-24	41	87	-60	-117	-34	12	-17	-22	5	-73	-63	-99	-16	-29	-58	-102	35	-84	-39	-110	-25	-107	-69	-61	1	-100	-14	-76	-68	-148	-76	-786	2618	5713	-3852	1708	-18017	-6682	-4609	-483	-17417	-5571	5039	-1467	-21227	-12296	-669	2230
1.186667	-26	40	87	-60	-111	-31	13	-16	-19	15	-74	-67	-98	-16	-28	-62	-101	36	-84	-31	-105	-23	-99	-69	-63	1	-100	-12	-74	-69	-148	-74	-1162	2871	5731	-3967	1496	-18003	-7559	-5116	-276	-16971	-4948	4170	-1051	-20262	-12133	579	2734
1.187500	-24	43	90	-62	-110	-34	11	-14	-18	5	-73	-67	-76	-14	-26	-61	-98	35	-84	-32	-107	-24	-101	-69	-65	-1	-101	-12	-72	-67	-147	-74	-725	3085	5757	-4053	1408	-17913	-8299	-5516	-292	-16408	-4148	3267	-200	-19037	-11597	1796	2233
1.188333	-23	42	94	-60	-110	-32	13	-13	-10	5	-73	-65	-97	-41	-28	-61	-100	35	-81	-31	-107	-23	-99	-67	-65	-3	-99	-14	-75	-70	-145	-74	136	3270	5777	-4125	1501	-17747	-8879	-5796	360	-15742	-3203	2360	420	-17602	-10715	2963	1087
1.189167	-24	41	88	-67	-110	-33	11	-15	-19	3	-73	-64	-96	-14	-28	-61	-104	35	-84	-32	-108	-24	-101	-69	-65	0	-99	-1	-74	-69	-144	-74	352	3409	5792	-4185	1362	-17523	-9293	-5971	347	-15006	-2147	1474	758	-16016	-9484	4076	288
1.190000	-24	41	85	-59	-109	-32	10	-12	-21	3	-73	-67	-100	-32	-29	-62	-102	32	-85	-32	-109	-25	-103	-75	-67	-4	-102	-15	-77	-73	-147	-80	170	3502	5790	-4234	1121	-17241	-9539	-6051	738	-14249	-1016	625	1188	-14348	-7933	5104	538
1.190833	-27	32	85	-80	-110	-36	13	-16	-22	3	-75	-68	-99	-17	-29	-63	-103	34	-87	-50	-110	-11	-102	-70	-62	-1	-99	-12	-73	-70	-147	-70	154	3548	5775	-4295	1001	-16908	-9601	-6043	3059	-13484	159	-154	56	-12666	-6088	6058	1599
1.191667	-25	42	87	-60	-111	-34	11	-11	-22	4	-75	-64	-100	-17	-29	-62	-101	34	-86	-32	-109	-23	-100	-74	-66	-1	-102	-13	-75	-69	-144	-74	314	3541	5736	-4356	1079	-16509	-9488	-5963	1626	-12746	1339	-863	1472	-11037	-4000	6920	-125
1.192500	-29	37	88	-58	-110	-38	11	-16	-19	4	-74	-65	-98	-18	-30	-61	-102	34	-86	-32	-108	-23	-102	-79	-63	-1	-100	-14	-75	-69	-149	-78	-70	3480	5670	-4436	973	-16140	-9223	-5828	1924	-12048	2492	-1496	2084	-9531	-1736	7681	-415
1.193333	-25	38	86	-61	-111	-36	11	-23	-25	3	-75	-65	-97	-16	-31	-62	-102	33	-87	-34	-109	-25	-102	-76	-68	0	-103	-14	-75	-73	-148	-75	-609	3367	5569	-4529	815	-15717	-8801	-5651	1627	-11403	3577	-2034	2200	-8213	639	8337	243
1.194167	-27	39	89	-59	-111	-34	8	-15	-19	4	-75	-66	-99	-17	-32	-63	-102	33	-85	-26	-107	-36	-101	-74	-64	0	-98	-12	-74	-70	-143	-79	-447	3207	5440	-4637	1064	-15279	-8249	-5450	1925	-10837	4560	-2477	1798	-7132	3040	8883	593
1.195000	-24	39	87	-58	-111	-34	10	-15	-18	5	-70	-63	-98	-5	-27	-58	-103	36	-84	-30	-108	-23	-100	-68	-66	1	-98	-12	-73	-67	-146	-73	-217	2995	5270	-4761	1150	-14839	-7589	-5237	1924	-10356	5416	-2824	1493	-6311	5396	9335	790
1.195833	-23	44	87	-57	-109	-32	22	-13	-16	8	-72	-63	-99	-15	-30	-59	-102	37	-85	-32	-105	-22	-99	-67	-63	1	-100	-12	-76	-72	-150	-76	-443	2732	5057	-4900	964	-14404	-6847	-5024	2303	-9966	6115	-3095	303	-5801	7635	9675	1660
1.196667	-24	43	88	-61	-104	-33	17	-15	-15	5	-73	-64	-98	-15	-27	-56	-99	34	-85	-32	-105	-23	-100	-68	-62	0	-99	-11	-72	-69	-147	-74	-697	2431	4807	-5043	887	-13983	-6057	-4831	1627	-9661	6654	-3284	885	-5578	9680	9919	-5
1.197500	-18	41	85	-56	-110	-33	15	-15	-17	4	-72	-66	-96	-14	-28	-58	-102	36	-84	-32	-87	-22	-99	-28	-65	2	-99	-13	-74	-70	-147	-75	-716	2101	4519	-5194	867	-13572	-5233	-4664	2033	-9438	7025	-3405	1396	-5633	11459	10072	-1721
1.198333	-25	38	87	-60	-111	-32	12	-16	-22	8	-70	-65	-97	-21	-28	-58	-103	35	-85	-33	-108	-24	-102	-70	-67	0	-99	-14	-76	-72	-149	-73	-683	1738	4194	-5341	826	-13192	-4409	-4529	1268	-9300	7189	-3467	897	-5942	12915	10147	-343
1.199167	-27	43	82	-62	-110	-34	9	-19	-23	3	-77	-65	-98	-13	-30	-59	-100	34	-85	-16	-107	-21	-104	-69	-63	0	-100	-8	-72	-69	-148	-78	-719	1364	3842	-5470	685	-12832	-3605	-4425	1464	-9208	7188	-3473	464	-6459	14014	10156	150
1.200000	-27	41	84	-59	-108	-30	11	-13	-14	8	-73	-65	-97	-13	-31	-60	-103	38	-87	-33	-104	-22	-100	-67	-62	1	-100	-13	-77	-70	-152	-74	-449	967	3457	-5586	616	-12503	-2847	-4375	1388	-9173	7022	-3441	731	-7128	14721	10109	270
1.200833	-24	45	88	-51	-119	-33	15	-15	-22	6	-70	-61	-97	-13	-28	-56	-98	36	-82	-29	-105	-22	-99	-68	-65	1	-100	-11	-75	-68	-146	-73	-1	571	3062	-5673	638	-12204	-2158	-4354	1014	-9178	6694	-3379	863	-7893	15019	9998	130
1.201667	-23	43	67	-57	-110	-29	15	-13	-19	8	-69	-81	-95	-10	-27	-56	-102	40	-81	-30	-103	-17	-99	-67	-61	4	-98	-13	-70	-66	-147	-73	-76	180	2655	-5728	484	-11942	-1551	-4382	1123	-9199	6225	-3283	541	-8702	14893	9909	-431
1.202500	-21	45	88	-56	-109	-29	13	-14	-17	9	-70	-61	-94	-9	-24	-49	-100	41	-83	-31	-101	-17	-98	-67	-63	-15	-98	-11	-70	-64	-146	-73	-110	-196	2243	-5739	304	-11707	-1040	-4454	619	-9231	5638	-3157	633	-9474	14363	9785	-850
1.203333	-24	46	87	-55	-109	-24	16	-11	-18	8	-65	-61	-93	-10	-26	-57	-99	39	-80	-29	-104	-16	-96	-63	-49	2	-97	-9	-70	-64	-144	-73	-210	-556	1837	-5708	108	-11500	-630	-4562	-8	-9251	4949	-3011	1280	-10157	13458	9651	-976
1.204167	-22	46	90	-56	-107	-32	16	-13	-17	8	-68	-60	-96	-10	-26	-57	-98	37	-80	-29	-105	-18	-95	-68	-61	5	-92	-10	-68	-64	-147	-73	-318	-888	1440	-5632	-172	-11327	-324	-4710	1714	-9257	4180	-2842	-268	-10707	12209	9530	45
1.205000	-25	44	87	-59	-109	-31	15	-14	-21	7	-68	-66	-97	-13	-29	-59	-100	39	-81	-29	-101	-19	-101	-67	-64	1	-97	-11	-74	-69	-146	-77	-29	-1196	1062	-5513	-325	-11174	-126	-4879	284	-9229	3360	-2644	385	-11076	10692	9424	-1190
1.205833	-28	43	87	-48	-113	-33	11	-17	-17	5	-70	-63	-95	-14	-27	-62	-102	39	-75	-34	-108	-22	-101	-72	-62	0	-99	1	-73	-67	-149	-75	-3	-1464	708	-5349	-513	-11042	-29	-5075	210	-9165	2516	-2413	621	-11230	8945	9343	-2288
1.206667	-24	41	88	-62	-107	-33	12	-16	-18	12	-73	-110	-100	-21	-30	-61	-102	36	-85	-32	-108	-23	-100	-70	-64	-1	-101	-13	-79	-57	-151	-77	-402	-1697	388	-5143	-792	-10918	-15	-5283	206	-9057	1660	-2152	124	-11159	7043	9285	-1820
1.207500	-26	38	81	-64	-115	-36	10	-19	-24	2	-77	-65	-97	0	-33	-60	-103	34	-87	-34	-108	-23	-99	-68	-63	0	-102	-14	-73	-66	-143	-76	-621	-1888	105	-4923	-900	-10848	-79	-5496	119	-8892	815	-1844	145	-10849	5077	9262	-1331
1.208333	-23	58	85	-62	-104	-33	15	-13	-19	5	-74	-65	-116	-14	-29	-58	-102	34	-86	-33	-104	-21	-98	-67	-62	-3	-101	-14	-70	-68	-145	-74	-591	-2040	-136	-4676	-1010	-10687	-210	-5710	45	-8672	-4	-1489	715	-10323	3099	9254	-738
1.209167	-24	44	56	-61	-111	-31	15	-12	-17	5	-70	-62	-97	-15	-42	-56	-99	39	-86	-34	-105	-24	-97	-72	-61	0	-99	-12	-74	-68	-144	-73	-723	-2149	-335	-4426	-1075	-10567	-391	-5919	682	-8396	-778	-1089	-237	-9597	1181	9266	405
1.210000	-24	43	88	-59	-113	-32	13	-15	-21	3	-72	-66	-95	-14	-28	-60	-101	36	-85	-35	-105	-22	-101	-69	-65	-3	-101	-12	-73	-69	-146	-69	-778	-2225	-499	-4187	-1193	-10435	-612	-6113	88	-8064	-1507	-642	276	-8697	-619	9291	-178
1.210833	-24	40	85	-59	-110	-33	13	-14	-18	3	-73	-64	-97	-14	-29	-60	-102	33	-84	-35	-107	-24	-102	-69	-65	-5	-99	-12	-72	-69	-145	-74	-920	-2266	-618	-3974	-1305	-10275	-850	-6292	361	-7672	-2170	-143	1429	-7656	-2251	9317	-2213
1.211667	-27	42	86	-58	-109	-34	13	-15	-21	5	-73	-64	-99	-22	-30	-59	-101	33	-84	-34	-105	-25	-101	-73	-66	-3	-113	-13	-73	-72	-145	-77	-966	-2267	-695	-3800	-1374	-10092	-1099	-6447	-90	-7228	-2778	404	1387	-6518	-3661	9335	-818
1.212500	-22	37	87	-58	-112	-31	12	-14	-21	1	-74	-48	-96	-12	-31	-62	-104	7	-84	-35	-105	-26	-99	-74	-65	0	-100	-11	-73	-70	-147	-79	-866	-2243	-735	-3683	-1643	-9877	-1344	-6575	-87	-6723	-3317	995	818	-5329	-4824	9334	232
1.213333	-27	37	87	-58	-111	-35	10	-19	-15	5	-75	-69	-96	-17	-31	-63	-102	34	-87	-35	-105	-26	-102	-73	-65	4	-102	-13	-76	-70	-150	-76	-839	-2186	-746	-3627	-1685	-9619	-1576	-6671	188	-6170	-3794	1618	784	-4130	-5722	9318	331
1.214167	-24	39	88	-58	-111	-34	10	-15	-19	2	-75	-65	-99	-18	-36	-62	-103	39	-87	-33	-107	-26	-102	-79	-62	-1	-100	-12	-76	-74	-150	-76	-939	-2106	-724	-3641	-1417	-9313	-1781	-6731	76	-5572	-4201	2271	981	-2956	-6357	9260	306
1.215000	-24	41	88	-53	-110	-34	9	-16	-18	2	-75	-65	-96	-27	-34	-62	-100	34	-86	-36	-110	-31	-103	-72	-63	-1	-99	-11	-73	-73	-146	-77	-956	-2001	-684	-3738	-1423	-8957	-1962	-6763	213	-4936	-4544	2930	931	-1850	-6734	9158	-63
1.215833	-26	36	84	-61	-112	-39	9	-16	-18	1	-77	-65	-101	-19	-33	-63	-101	25	-87	-33	-114	-24	-99	-72	-64	0	-95	-9	-75	-73	-148	-77	-908	-1875	-611	-3916	-1472	-8543	-2107	-6755	55	-4266	-4826	3590	1034	-828	-6874	8999	-143
1.216667	-23	38	82	-59	-112	-36	10	-12	-16	3	-74	-66	-98	-18	-32	-59	-102	33	-83	-36	-107	-26	-99	-73	-61	-1	-100	-13	-75	-73	-147	-73	-869	-1729	-531	-4174	-1478	-8079	-2212	-6708	-543	-3570	-5047	4246	1528	82	-6802	8779	43
1.217500	-24	40	88	-59	-109	-32	10	-13	-18	3	-77	-68	-96	-17	-33	-65	-91	34	-86	-33	-109	-22	-98	-72	-63	-3	-100	-15	-73	-70	-148	-74	-794	-1565	-445	-4499	-1582	-7554	-2287	-6639	1132	-2837	-5222	4875	85	864	-6555	8498	950
1.218333	-25	39	85	-61	-110	-34	10	-15	-23	4	-77	-67	-96	-16	-32	-64	-103	29	-88	-36	-107	-25	-101	-70	-66	-4	-99	-15	-75	-73	-143	-76	-654	-1382	-359	-4893	-1565	-6972	-2330	-6514	550	-2112	-5335	5470	269	1506	-6176	8157	425
1.219167	-24	39	88	-58	-110	-35	10	-15	-18	2	-78	-68	-95	-17	-33	-62	-104	32	-85	-34	-104	-25	-102	-72	-65	-3	-103	-16	-75	-73	-147	-76	-603	-1182	-264	-5343	-1459	-6332	-2336	-6381	-72	-1370	-5401	6004	1029	2017	-5708	7753	-1021
1.220000	-26	37	82	-56	-109	-32	10	-14	-66	1	-76	-66	-95	-15	-53	-63	-104	29	-90	-34	-105	-25	-101	-73	-62	-1	-101	-15	-74	-73	-147	-78	-590	-968	-181	-5836	-1390	-5643	-2319	-6202	418	-627	-5423	6481	543	2398	-5184	7291	-799
1.220833	-23	30	88	-62	-113	-32	9	-12	-19	5	-77	-67	-100	-16	-31	-61	-100	33	-88	-28	-109	-26	-100	-73	-63	-4	-117	-15	-74	-74	-147	-73	-454	-729	-96	-6349	-1375	-4912	-2278	-5999	-170	108	-5404	6884	485	2663	-4654	6774	-591
1.221667	-25	43	86	-61	-108	-30	13	-13	-18	7	-74	-64	-97	-12	-30	-62	-102	34	-86	-32	-103	-22	-99	-68	-63	0	-100	-13	-69	-72	-149	-76	-340	-476	-19	-6868	-1164	-4131	-2216	-5768	-256	832	-5346	7211	683	2837	-4152	6213	-200
1.222500	-22	42	87	-60	-111	-34	12	-15	-15	5	-73	-66	-109	-13	-30	-61	-99	34	-86	-34	-105	-21	-99	-70	-61	0	-100	-14	-74	-74	-147	-74	-277	-212	59	-7383	-953	-3328	-2119	-5516	352	1532	-5254	7450	-246	2926	-3714	5618	371
1.223333	-21	42	89	-60	-134	-35	19	-14	-17	4	-74	-64	-98	-16	-31	-63	-102	32	-87	-33	-108	-23	-102	-74	-67	-4	-100	-17	-73	-74	-150	-78	-87	63	133	-7881	-965	-2496	-2058	-5241	-75	2202	-5136	7596	-496	2956	-3367	4995	120
1.224167	-26	40	88	-62	-114	-35	8	-15	-18	4	-75	-69	-96	-16	-29	-62	-102	24	-87	-39	-107	-25	-101	-70	-60	0	-102	-17	-72	-72	-147	-76	120	352	211	-8327	-937	-1645	-1964	-4945	-152	2834	-4987	7655	142	2952	-3112	4365	-2613
1.225000	-24	41	82	-62	-110	-34	7	-16	-22	5	-77	-69	-99	-18	-33	-63	-100	29	-86	-38	-108	-23	-103	-75	-65	-5	-101	-18	-77	-75	-130	-73	78	653	296	-8730	-970	-791	-1861	-4617	-412	3426	-4817	7619	-437	2922	-2972	3728	-1712
1.225833	-27	38	80	-66	-114	-36	10	-17	-21	1	-74	-68	-99	-16	-33	-63	-103	29	-90	-36	-110	-25	-101	-75	-65	-5	-101	-16	-75	-70	-151	-77	-31	954	387	-9077	-894	47	-1761	-4315	-559	3967	-4639	7499	-1435	2895	-2943	3096	-268
1.226667	-26	42	86	-61	-109	-77	10	-17	-22	-18	-74	-67	-98	-16	-32	-62	-101	34	-85	-34	-108	-22	-104	-73	-70	0	-104	-17	-77	-73	-153	-78	54	1274	495	-9359	-793	873	-1665	-3984	-148	4456	-4436	7292	-1684	2871	-3020	2489	84
1.227500	-25	42	84	-61	-111	-34	12	-17	-17	19	-75	-67	-98	-15	-32	-79	-102	32	-87	-34	-107	-21	-101	-72	-64	0	-102	-16	-73	-73	-150	-77	33	1572	615	-9581	-959	1666	-1558	-3642	-207	4896	-4203	7014	-1831	2872	-3180	1913	734
1.228333	-27	43	87	-59	-109	-36	10	-16	-17	2	-58	-67	-99	-18	-29	-62	-100	35	-83	-33	-107	-22	-101	-70	-64	-1	-102	-14	-76	-72	-141	-74	42	1879	757	-9736	-731	2423	-1460	-3307	62	5276	-4023	6659	-2601	2901	-3415	1367	832
1.229167	-22	41	86	-60	-111	-35	15	-16	-16	3	-73	-65	-95	-19	-39	-59	-103	33	-90	-30	-107	-19	-102	-69	-64	3	-99	-14	-74	-70	-148	-77	233	2170	910	-9846	-507	3129	-1356	-2978	153	5595	-3815	6246	-3203	2954	-3702	863	859
1.230000	-24	44	87	-58	-112	-30	11	-17	-17	4	-74	-64	-103	-15	-29	-59	-98	35	-81	-33	-105	-19	-100	-72	-64	0	-100	-16	-75	-70	-146	-75	388	2458	1084	-9908	-614	3777	-1257	-2651	-239	5847	-3621	5778	-2873	3033	-4011	401	928
1.230833	-23	43	87	-59	-109	-33	12	-16	-18	5	-73	-65	-95	-16	-30	-62	-95	35	-83	-34	-104	-7	-83	-72	-64	2	-99	-12	-72	-72	-149	-76	151	2729	1264	-9942	-639	4363	-1166	-2339	1024	6045	-3433	5251	-3629	3133	-4323	-16	1951
1.231667	17	42	87	-59	-111	-31	11	-18	-18	18	-75	-67	-95	-18	-31	-62	-101	36	-84	-33	-108	-23	-103	-75	-65	-1	-103	-16	-75	-73	-150	-79	264	2983	1457	-9959	-402	4872	-1078	-2050	1456	6181	-3267	4704	-3485	3246	-4610	-391	2030
1.232500	-30	40	85	-63	-112	-39	9	-18	-23	1	-76	-53	-128	-18	-32	-62	-105	33	-86	-33	-105	-21	-103	-73	-64	0	-101	-14	-75	-73	-149	-77	491	3221	1658	-9969	-214	5310	-986	-1778	327	6267	-3119	4117	-1485	3369	-4847	-722	-41
1.233333	-28	39	85	-62	-113	-33	15	-19	-22	3	-76	-69	-100	-18	-30	-63	-100	33	-82	-34	-109	-15	-104	-75	-64	-4	-101	-14	-72	-78	-148	-75	482	3435	1855	-9987	-956	5670	-895	-1530	1242	6285	-2980	3505	-1370	3489	-5019	-1011	77
1.234167	-26	39	85	-60	-113	-36	10	-16	-19	4	-76	-69	-96	-19	-31	-59	-100	34	-83	-35	-109	-23	-101	-70	-65	0	-99	-14	-79	-74	-148	-73	506	3627	2049	-10026	-3291	5959	-801	-1310	1073	6262	-2877	2876	-669	3600	-5104	-1270	-366
1.235000	-23	59	90	-59	-112	-34	13	-14	-19	22	-68	-65	-98	-19	-27	-59	-102	36	-81	-33	-107	-24	-99	-72	-64	0	-98	-13	-73	-68	-145	-75	504	3798	2233	-10088	-3899	6169	-710	-1134	1356	6196	-2762	2241	556	3691	-5097	-1510	-943
1.235833	-16	41	87	-58	-108	-33	15	-11	-17	6	-75	-68	-98	-15	-29	-57	-112	37	-81	-31	-102	-23	-98	-69	-62	-4	-98	-15	-75	-72	-147	-72	628	3946	2397	-10184	-2868	6298	-619	-986	1864	6090	-2681	1599	730	3750	-4999	-1733	-1374
1.236667	-24	44	88	-57	-127	-34	15	-12	-17	7	-73	-63	-98	-14	-27	-57	-99	34	-82	-30	-104	-21	-97	-70	-61	1	-97	-13	-72	-68	-147	-42	953	4072	2534	-10306	-2684	6355	-529	-897	2068	5955	-2612	955	646	3780	-4800	-1946	-1245
1.237500	-22	44	90	-58	-107	-34	15	-12	-17	5	-72	-67	-94	-16	-27	-56	-97	34	-81	-30	-110	-22	-96	-69	-61	1	-101	-14	-72	-70	-147	-73	1037	4179	2636	-10451	-2144	6343	-437	-847	1988	5793	-2553	312	1890	3771	-4499	-2165	-3256
1.238333	-25	43	87	-61	-105	-32	15	-12	-13	29	-73	-65	-94	-15	-27	-58	-101	34	-84	-30	-101	-22	-96	-68	-86	-1	-99	-11	-70	-70	-147	-112	649	4261	2732	-10623	-1671	6262	-342	-842	1651	5613	-2491	-313	2031	3726	-4125	-2387	-2676
1.239167	-21	41	88	-58	-110	-32	13	-14	-18	3	-76	-64	-94	-16	-27	-59	-100	35	-82	-28	-102	-22	-92	-70	-63	-4	-100	-13	-72	-69	-147	-74	328	4332	2744	-10808	-1165	6122	-249	-892	269	5417	-2433	-924	784	3641	-3668	-2631	-767
1.240000	-27	38	84	-63	-110	-33	9	-14	-19	-29	-73	-64	-98	-19	-28	-61	-103	30	-83	-32	-107	-26	-100	-73	-67	-4	-100	-15	-76	-72	-148	-79	411	4384	2738	-11001	-576	5926	-151	-992	-252	5224	-2371	-1519	-999	3522	-3159	-2895	-438
1.240833	-27	39	86	-61	-112	-36	10	-18	-26	3	-74	-67	-97	-17	-31	-68	-125	34	-83	-29	-105	-22	-99	-70	-65	-11	-97	-12	-73	-70	-146	-75	501	4432	2696	-11185	-254	5672	-46	-1136	-952	5034	-2294	-2090	-2612	3380	-2593	-3179	-495
1.241667	-25	39	89	-87	-109	-32	15	-15	-17	6	-69	-61	-95	-14	-29	-61	-98	35	-80	-30	-103	-23	-98	-68	-62	2	-98	-11	-69	-70	-147	-74	1279	4473	2617	-11354	-23	5412	62	-1326	-1502	4851	-2203	-2641	-3188	3211	-2001	-3490	-1217
1.242500	-22	46	91	-55	-108	-26	13	-11	-15	7	-70	-62	-94	-13	-27	-56	-99	37	-84	-28	-104	-24	-99	-68	-59	0	-97	-11	-69	-68	-145	-74	3798	4504	2502	-11507	-96	5099	167	-1566	-2142	4676	-2096	-3166	-3445	3021	-1396	-3833	-1506
1.243333	-23	45	90	-56	-99	-31	11	-11	-15	7	-67	-62	-95	-14	-28	-58	-97	39	-79	-28	-102	-19	-99	-65	-59	2	-98	-6	-74	-68	-147	-72	4727	4521	2366	-11631	-189	4764	299	-1848	-3410	4518	-1970	-3667	-3491	2840	-801	-4209	-728
1.244167	-23	44	92	-59	-111	-34	13	-13	-17	5	-69	-61	-92	-13	-26	-59	-120	37	-79	-30	-108	-25	-99	-68	-62	1	-97	-12	-73	-67	-147	-75	3520	4568	2203	-11727	-167	4402	426	-2179	-3411	4374	-1818	-4141	-3859	2660	-224	-4612	904
1.245000	-23	40	85	-58	-107	-33	12	-13	-17	3	-69	-65	-100	-31	-28	-60	-100	33	-84	-31	-103	-22	-99	-69	-65	-1	-101	-15	-73	-73	-146	-77	2827	4602	2023	-11790	-183	4039	571	-2542	-2205	4254	-1646	-4593	-4827	2491	314	-5039	2036
1.245833	-23	38	85	-61	-113	-34	11	-15	-19	3	-68	-64	-98	-14	-21	-58	-99	41	-82	-36	-107	-24	-98	-56	-64	-3	-102	-14	-74	-72	-148	-75	2500	4649	1831	-11827	-128	3670	721	-2936	-3739	4153	-1431	-5013	-2964	2351	815	-5492	-180
1.246667	-32	39	85	-58	-111	-32	12	-14	-18	23	-75	-64	-96	-12	-25	-58	-102	36	-83	-34	-111	-24	-96	-72	-64	-1	-102	-13	-72	-70	-149	-77	1869	4708	1641	-11834	-12	3309	885	-3366	-2757	4077	-1231	-5418	-2430	2234	1261	-5949	-910
1.247500	-25	40	86	-60	-110	-33	13	-43	-21	5	-73	-62	-98	-13	-26	-60	-101	22	-86	-34	-107	-22	-98	-70	-65	-1	-101	-13	-73	-70	-147	-76	1415	4779	1460	-11827	193	2952	1060	-3817	-2973	4020	-991	-5796	-1751	2146	1649	-6447	-1224
1.248333	-23	41	86	-60	-110	-42	10	-17	-21	2	-74	-62	-97	-17	-29	-61	-99	33	-83	-34	-109	-25	-100	-73	-67	4	-103	-13	-76	-74	-147	-79	736	4868	1264	-11812	596	2614	1245	-4302	-2313	3981	-740	-6160	-928	2090	1972	-6940	-1176
1.249167	-28	37	82	-60	-112	-35	6	-19	-24	1	-74	-64	-98	-12	-31	-60	-105	40	-84	-34	-108	-23	-99	-79	-65	0	-100	-14	-73	-72	-145	-79	26	4975	1092	-11794	852	2302	1445	-4800	-1324	3964	-470	-6507	-357	2074	2235	-7436	-987
1.250000	-25	64	87	-53	-112	-33	7	-17	-23	3	-74	-64	-95	-15	-28	-60	-100	32	-85	-34	-107	-25	-100	-72	-67	-3	-101	-14	-76	-69	-146	-80	-528	5105	929	-11794	1120	2015	1655	-5317	-298	3952	-196	-6845	-512	2075	2445	-7931	68
1.250833	-23	39	86	-61	-107	-32	11	-13	-21	2	-74	-60	-97	-17	-30	-63	-100	30	-66	-33	-104	-18	-100	-69	-62	-4	-100	-13	-76	-68	-148	-78	-1113	5253	781	-11817	1285	1751	1873	-5847	-27	3955	78	-7158	891	2099	2587	-8429	-2222
1.251667	-25	42	86	-77	-111	-34	11	-26	-22	5	-74	-62	-98	-15	-27	-60	-100	34	-85	-35	-108	-23	-103	-73	-64	-1	-100	-15	-74	-73	-148	-78	-1574	5427	640	-11874	1326	1523	2099	-6390	800	3959	352	-7508	1994	2135	2677	-8896	-3318
1.252500	-27	39	84	-59	-111	-35	11	-16	-22	3	-76	-66	-100	-18	-11	-62	-101	30	-73	-35	-105	-24	-102	-73	-64	-1	-102	-15	-76	-72	-150	-75	-1850	5622	516	-11969	1453	1320	2333	-6940	884	3962	607	-7844	2234	2171	2723	-9388	-1697
1.253333	-28	39	82	-51	-111	-39	8	-18	-21	2	-77	-67	-96	-18	-30	-62	-102	33	-85	-36	-90	-27	-104	-73	-66	-3	-103	-13	-76	-72	-149	-85	-1769	5842	400	-12113	1291	1156	2568	-7502	1589	3956	879	-8191	2379	2205	2723	-9847	-1462
1.254167	-24	37	85	-62	-109	-38	9	-17	-18	4	-76	-72	-99	-19	-42	-61	-100	33	-87	-35	-108	-25	-100	-66	-62	-4	-102	-15	-75	-72	-147	-77	-604	6075	287	-12310	1126	1039	2811	-8068	1629	3945	1118	-8541	3002	2215	2686	-10290	-2509
1.255000	-26	38	86	-67	-102	-32	11	-15	-19	5	-76	-53	-96	-16	-28	-58	-98	34	-86	-38	-107	-23	-99	-72	-63	2	-100	-3	-70	-67	-143	-72	367	6336	179	-12551	1108	871	3050	-8641	1627	3912	1334	-8899	3538	2199	2614	-10714	-5409
1.255833	-24	39	87	-61	-110	-34	13	-15	-21	3	-78	-66	-93	-14	-29	-62	-100	30	-88	-35	-105	-29	-100	-73	-63	-5	-101	-14	-70	-67	-148	-74	361	6609	58	-12844	883	835	3278	-9227	1360	3852	1533	-9276	3828	2137	2513	-11124	-8800
1.256667	-23	35	84	-88	-109	-32	11	-15	-22	0	-79	-69	-96	-17	-31	-62	-97	27	-91	-39	-103	-25	-113	-75	-69	-7	-102	-15	-75	-72	-148	-100	471	6891	-69	-13184	860	767	3491	-9821	605	3762	1700	-9666	4358	2018	2375	-11515	-11701
1.257500	-25	35	86	-64	-111	-38	9	-17	-24	0	-60	-66	-97	-16	-32	-61	-104	32	-87	-28	-107	-25	-101	-75	-63	-4	-101	-15	-74	-70	-148	-78	824	7193	-202	-13554	746	725	3695	-10417	290	3637	1845	-10069	4363	1846	2224	-11879	-12846
1.258333	-26	36	86	-62	-109	-35	9	-17	-27	0	-78	-67	-101	-17	-30	-61	-102	30	-86	-34	-102	-25	-101	-73	-63	-4	-99	0	-73	-69	-149	-70	1687	7500	-350	-13951	700	691	3885	-11023	1628	3473	1952	-10480	2712	1606	2041	-12218	-10724
1.259167	-25	38	86	-62	-111	-36	10	-17	-17	5	-75	-67	-98	-16	-30	-61	-110	34	-86	-36	-109	-28	-102	-73	-64	-6	-98	-17	-73	-70	-148	-76	3368	7808	-515	-14368	740	659	4048	-11643	-222	3257	2030	-10903	3602	1298	1833	-12540	-8009
1.260000	-27	38	86	-55	-112	-39	10	-15	-13	0	-77	-66	-101	-17	-32	-61	-103	35	-90	-33	-109	-25	-102	-73	-64	-4	-98	-16	-75	-85	-150	-78	2844	8117	-703	-14791	747	628	4189	-12271	159	2993	2070	-11332	3064	917	1597	-12843	-518
1.260833	-22	38	86	-64	-110	-34	9	-14	-16	2	-76	-67	-99	-15	-31	-59	-99	35	-83	-34	-109	-27	-102	-70	-63	-4	-98	-15	-76	-70	-148	-76	-783	8425	-902	-15205	707	583	4297	-12912	-647	2679	2078	-11763	2375	466	1334	-13109	10886
1.261667	-21	40	87	-58	-107	-30	12	-13	-24	4	-74	-64	-94	-16	-31	-59	-99	33	-86	-29	-103	-22	-100	-67	-61	-9	-97	-13	-70	-70	-151	-75	-4288	8725	-1120	-15613	615	537	4369	-13560	-738	2300	2045	-12192	1619	-49	1035	-13391	20115
1.262500	-19	43	87	-59	-111	-32	11	-13	-17	26	-72	-64	-96	-13	-29	-58	-95	43	-87	-32	-105	-23	-100	-69	-62	-4	-98	-13	-70	-69	-148	-77	-5529	9023	-1348	-15991	583	459	4405	-14223	-283	1860	1974	-12622	1188	-628	700	-13643	25174
1.263333	-22	43	87	-61	-105	-30	13	-13	-15	5	-72	-65	-96	-13	-28	-59	-97	37	-84	-31	-108	-19	-100	-66	-60	2	-99	-12	-72	-85	-146	-73	-5215	9304	-1590	-16338	723	360	4402	-14896	5	1366	1864	-13043	-212	-1258	323	-13869	27756
1.264167	-21	39	89	-60	-105	-30	13	-13	-17	2	-69	-63	-95	-12	-30	-58	-102	29	-84	-32	-104	-19	-100	-70	-62	0	-98	-14	-74	-70	-146	-76	-4917	9581	-1836	-16653	822	230	4346	-15575	-893	810	1703	-13453	-41	-1930	-105	-14118	23845
1.265000	-26	42	86	-62	-111	-33	9	-19	-47	0	-76	-68	-98	-15	-34	-61	-103	34	-85	-34	-107	-25	-104	-74	-66	-6	-103	-18	-77	-69	-152	-79	-5433	9842	-2088	-16927	820	54	4197	-16278	-573	193	1492	-13853	15	-2645	-585	-14353	18679
1.265833	-28	35	86	-64	-115	-36	8	-19	-21	0	-76	-69	-100	-21	-33	-59	-102	33	-92	-36	-110	-24	-104	-62	-63	-3	-103	-15	-78	-75	-152	-79	-5995	10098	-2332	-17160	741	-149	4094	-16976	-1167	-474	1240	-14224	-1317	-3371	-1112	-14584	17761
1.266667	-24	41	87	-60	-110	-38	11	-16	-23	2	-75	-66	-98	-14	-31	-60	-101	36	-83	-34	-108	-22	-103	-69	-76	-3	-103	-16	-79	-72	-149	-76	-5971	10351	-2568	-17347	741	-400	3890	-17674	-949	-1180	928	-14582	-2624	-4115	-1696	-14852	16029
1.267500	-25	41	87	-60	-109	-44	13	-14	-18	5	-77	-66	-96	-14	-30	-61	-101	36	-86	-31	-103	-21	-102	-72	-64	-3	-101	-14	-73	-70	-150	-77	-4617	10599	-2789	-17491	976	-689	3632	-18367	-1055	-1934	560	-14912	-2859	-4864	-2334	-15057	12437
1.268333	-25	41	87	-58	-108	-41	13	-14	-17	6	-72	-63	-95	-13	-27	-58	-102	36	-85	-31	-107	-23	-102	-73	-67	-1	-102	-1	-75	-69	-150	-69	-3104	10832	-3003	-17608	1063	-1025	3311	-19061	-1276	-2727	124	-15215	-2964	-5599	-3027	-15306	7023
1.269167	-25	43	88	-57	-104	-32	16	-14	-17	7	-73	-63	-96	-13	-28	-62	-99	40	-84	-29	-108	-21	-102	-70	-61	1	-99	-11	-73	-68	-151	-77	-2417	11068	-3194	-17700	1067	-1409	2931	-19720	-1140	-3541	-380	-15489	-3123	-6323	-3770	-15563	210
1.270000	-23	44	87	-59	-114	-33	12	-16	-19	5	-72	-61	-97	-13	-30	-60	-99	36	-83	-30	-105	-21	-105	-66	-62	0	-98	-9	-67	-68	-151	-73	-2206	11304	-3373	-17778	1152	-1839	2492	-20364	-1630	-4373	-958	-15725	-2801	-7015	-4561	-15832	-6923
1.270833	-22	43	87	-57	-109	-32	15	-14	-16	6	-73	-76	-97	-15	-29	-61	-99	37	-82	-31	-96	-22	-100	-70	-63	0	-98	-9	-73	-74	-150	-74	-2790	11540	-3528	-17840	995	-2311	1993	-20970	-2191	-5216	-1616	-15932	-1797	-7669	-5401	-16117	-12806
1.271667	-23	41	85	-59	-111	-33	15	-8	-15	6	-72	-63	-97	-13	-28	-60	-100	36	-83	-32	-107	-23	-100	-69	-60	-3	-102	-7	-70	-68	-145	-75	-4020	11773	-3674	-17912	859	-2826	1433	-21527	-395	-6068	-2361	-16093	-2304	-8311	-6282	-16414	-16608
1.272500	-26	39	86	-62	-110	-32	13	-16	-19	6	-76	-66	-95	-16	-33	-61	-99	36	-86	-31	-105	-22	-100	-70	-62	-1	-101	-13	-74	-72	-152	-76	-4031	12009	-3810	-17993	1067	-3381	816	-22031	-1578	-6907	-3199	-16213	-495	-8906	-7177	-16730	-21753
1.273333	-25	38	86	-64	-111	-38	10	-17	-18	5	-78	-67	-97	-17	-31	-62	-103	33	-91	-38	-119	-27	-107	-75	-65	-5	-107	-16	-77	-75	-152	-73	-2499	12241	-3925	-18093	778	-3976	142	-22469	-1337	-7722	-4117	-16289	631	-9462	-8092	-17062	-26166
1.274167	-29	37	81	-65	-115	-40	8	-19	-25	1	-78	-69	-97	-7	-31	-63	-103	32	-85	-35	-109	-36	-103	-72	-65	-4	-102	-14	-76	-72	-149	-75	-1409	12482	-4035	-18210	-452	-4603	-559	-22816	-1113	-8503	-5105	-16318	1029	-9974	-9000	-17410	-28804
1.275000	-26	45	86	-61	-136	-36	10	-15	-17	6	-73	-63	-97	-16	-30	-60	-101	35	-85	-33	-105	-21	-101	-69	-62	-3	-99	-11	-69	-69	-149	-75	-818	12721	-4138	-18359	-784	-5259	-1288	-23067	-1126	-9239	-6178	-16300	1871	-10455	-9899	-17788	-31493
1.275833	-23	42	89	-57	-109	-32	15	-14	-22	3	-74	-65	-96	-14	-30	-68	-101	35	-86	-32	-82	-19	-99	-72	-65	-4	-101	-11	-73	-67	-147	-75	277	12947	-4237	-18538	-574	-5952	-2026	-23210	-1112	-9930	-7316	-16242	3224	-10919	-10781	-18208	-31782
1.276667	-24	42	88	-59	-108	-31	15	-13	-17	6	-74	-65	-97	-14	-28	-61	-102	29	-83	-33	-108	-22	-99	-73	-63	2	-98	-14	-76	-72	-148	-77	1182	13167	-4345	-18759	-385	-6666	-2757	-23232	-214	-10555	-8533	-16143	2880	-11368	-11618	-18674	-28805
1.277500	-24	44	89	-59	-109	-36	13	-18	-24	6	-75	-64	-100	-14	-27	-59	-101	36	-85	-33	-107	-23	-100	-72	-64	-1	-102	-12	-75	-67	-148	-74	1569	13376	-4450	-19004	13	-7405	-3452	-23109	-627	-11121	-9747	-16005	3625	-11806	-12401	-19193	-23291
1.278333	3	43	86	-60	-110	-34	12	-15	-16	5	-76	-66	-99	-15	-29	-59	-102	35	-84	-33	-138	-22	-98	-72	-63	0	-101	-26	-70	-70	-148	-77	1487	13564	-4557	-19281	-50	-8169	-4105	-22859	-275	-11604	-11001	-15837	4804	-12244	-13114	-19776	-15149
1.279167	-23	41	86	-61	-111	-33	10	1	-21	3	-76	-64	-98	-14	-28	-57	-102	53	-85	-33	-105	-22	-99	-75	-62	0	-99	-12	-72	-72	-144	-78	1431	13736	-4672	-19582	108	-8951	-4688	-22460	-361	-12006	-12255	-15643	4676	-12687	-13739	-20424	-2607
1.280000	-26	42	88	-60	-108	-27	10	-14	-19	4	-74	-65	-98	-16	-30	-60	-99	36	-82	-32	-104	-23	-98	-73	-62	0	-99	-15	-72	-69	-147	-77	1751	13881	-4792	-19904	85	-9748	-5182	-21902	-213	-12333	-13479	-15437	4069	-13142	-14267	-21146	8143
1.280833	-24	44	86	-60	-109	-32	8	-15	-17	6	-75	-65	-97	-4	-29	-59	-99	37	-84	-33	-104	-25	-100	-70	-63	0	-98	-12	-74	-72	-148	-75	2832	13997	-4919	-20221	98	-10558	-5575	-21209	172	-12581	-14644	-15231	4237	-13608	-14683	-21945	14374
1.281667	-24	43	87	-59	-109	-35	11	-13	-16	3	-76	-68	-100	-16	-30	-61	-101	35	-85	-32	-107	-26	-99	-69	-64	-1	-102	-16	-76	-68	-147	-75	4326	14074	-5055	-20598	428	-11369	-5865	-20385	381	-12752	-15729	-15047	4270	-14084	-14984	-22813	17029
1.282500	-25	41	88	-62	-115	-35	13	-34	-24	5	-75	-65	-101	5	-29	-58	-100	36	-88	-34	-105	-24	-101	-68	-60	-4	-100	-14	-70	-69	-145	-74	5505	14113	-5195	-20951	59	-12186	-6039	-19436	826	-12853	-16694	-14890	3681	-14554	-15156	-23731	17689
1.283333	-21	45	89	-58	-111	-29	11	-13	-18	6	-77	-59	-93	-14	-28	-59	-99	45	-85	-30	-102	-23	-96	-67	-61	0	-101	-12	-73	-69	-144	-75	6289	14106	-5335	-21310	-340	-13009	-6111	-18382	793	-12894	-17508	-14791	3538	-15015	-15192	-24688	18214
1.284167	-22	41	86	-57	-105	-28	0	-13	-18	6	-73	-61	-92	-13	-25	-58	-100	34	-87	-32	-104	-22	-99	-68	-64	-3	-99	-10	-70	-47	-147	-74	6519	14054	-5495	-21667	-421	-13826	-6088	-17259	225	-12884	-18136	-14768	4053	-15457	-15099	-25668	18321
1.285000	-25	43	88	-62	-109	-32	11	-15	-21	1	-78	-65	-98	-16	-29	-59	-100	36	-87	-31	-105	-23	-102	-69	-65	-3	-103	-14	-77	-73	-149	-77	6390	13949	-5664	-22023	-634	-14647	-5987	-16099	1838	-12845	-18562	-14844	2352	-15853	-14876	-26634	19933
1.285833	-27	38	87	-60	-114	-39	9	-16	-19	2	-74	-67	-99	-15	-27	-60	-105	32	-90	-30	-108	-25	-103	-66	-64	-1	-102	-15	-74	-69	-150	-76	6010	13790	-5839	-22374	-850	-15439	-5822	-14920	1560	-12779	-18754	-15023	1982	-16191	-14514	-27564	20445
1.286667	-24	38	88	-59	-107	-31	7	-17	-22	2	-75	-65	-87	11	-29	-60	-100	35	-86	-31	-109	-23	-101	-72	-65	-3	-102	-13	-74	-73	-149	-75	5169	13581	-6028	-22717	-927	-16212	-5618	-13765	865	-12706	-18700	-15322	2507	-16458	-14027	-28426	20099
1.287500	-26	38	87	-59	-110	-34	4	-17	-19	2	-72	-67	-97	-17	-29	-62	-103	35	-88	-32	-105	-31	-101	-69	-65	-1	-104	-14	-75	-69	-149	-79	4304	13316	-6231	-23055	-827	-16944	-5404	-12669	1253	-12637	-18385	-15781	1693	-16634	-13419	-29187	22085
1.288333	-25	38	88	-61	-112	-35	9	-19	-18	3	-50	-66	-99	-17	-28	-61	-101	36	-85	-31	-107	-23	-102	-70	-64	-3	-101	-11	-73	-70	-146	-74	3673	13001	-6449	-23392	-990	-17624	-5194	-11669	1043	-12586	-17810	-16367	1173	-16704	-12706	-29811	22700
1.289167	-25	38	89	-61	-105	-34	29	-21	-18	2	-73	-66	-95	-17	-29	-64	-102	33	-87	-33	-107	-23	-101	-73	-63	-1	-102	-14	-70	-74	-149	-77	3232	12631	-6694	-23725	-1123	-18232	-5022	-10801	999	-12567	-16992	-17099	1033	-16659	-11901	-30274	21564
1.290000	-26	39	85	-66	-112	-36	7	-17	-18	1	-74	-72	-96	-21	-21	-63	-100	30	-87	-36	-107	-28	-103	-73	-68	-3	-103	-17	-73	-73	-151	-78	2850	12212	-6962	-24063	-935	-18742	-4913	-10133	1480	-12589	-15938	-17969	-309	-16496	-11014	-30546	19236
1.290833	-26	30	81	-66	-111	-33	8	-21	-18	0	-77	-67	-96	-22	-33	-63	-101	32	-88	-34	-107	-26	-100	-72	-61	-3	-103	-14	-75	-73	-152	-59	2292	11750	-7250	-24390	-820	-19131	-4863	-9666	962	-12652	-14674	-18953	-497	-16206	-10046	-30609	15649
1.291667	-23	39	84	-64	-107	-34	10	-17	-16	2	-75	-64	-98	-18	-33	-63	-100	26	-91	-35	-109	-26	-101	-72	-62	-5	-103	-15	-74	-73	-153	-77	1768	11246	-7573	-24721	-814	-19364	-4900	-9442	876	-12764	-13229	-20052	201	-15795	-9024	-30433	10018
1.292500	-25	49	84	-63	-110	-38	10	-18	-18	1	-75	-68	-97	-17	-31	-64	-102	30	-88	-33	-107	-26	-101	-65	-63	-3	-104	-19	-77	-74	-152	-79	1339	10732	-7924	-25049	-630	-19472	-5027	-9486	586	-12928	-11639	-21248	-11	-15279	-7969	-30046	8319
1.293333	-30	36	81	-64	-111	-36	10	-22	-21	1	-75	-64	-96	-18	-30	-66	-102	30	-87	-38	-105	-28	-103	-74	-63	-1	-103	-18	-73	-75	-153	-80	1085	10153	-8294	-25378	-274	-19395	-5236	-9804	391	-13137	-9938	-22499	-421	-14672	-6887	-29420	8298
1.294167	-27	39	86	-63	-95	-38	9	-19	-19	5	-77	-68	-94	-19	-30	-63	-103	30	-87	-34	-105	-26	-101	-74	-66	-6	-103	-15	-78	-75	-152	-79	1255	9575	-8732	-25704	-231	-19121	-5516	-10407	630	-13388	-8189	-23779	-527	-13998	-5799	-28569	8239
1.295000	-26	43	84	-59	-102	-36	12	-10	-15	5	-72	-65	-94	-16	-27	-62	-101	35	-88	-34	-107	-25	-99	-70	-62	-1	-132	-15	-73	-69	-147	-75	2027	8973	-9195	-26037	-208	-18664	-5854	-11281	174	-13668	-6428	-25059	-477	-13270	-4724	-27518	8111
1.295833	-23	41	87	-61	-98	-32	15	-17	-21	4	-75	-63	-95	-15	-17	-60	-99	35	-82	-32	-107	-21	-101	-72	-58	-3	-105	-13	-72	-72	-148	-73	2720	8366	-9703	-26355	22	-18040	-6229	-12411	109	-13976	-4706	-26301	-458	-12549	-3669	-26293	6381
1.296667	-22	43	87	-60	-109	-34	13	-14	-18	5	-81	-65	-94	-12	-30	-62	-101	30	-91	-32	-104	-23	-101	-70	-64	-3	-101	-11	-73	-70	-151	-76	2855	7756	-10252	-26700	2	-17266	-6592	-13772	-69	-14286	-3056	-27479	-354	-11839	-2658	-24942	3691
1.297500	-30	40	90	-59	-109	-35	13	-16	-16	4	-73	-63	-97	-12	-30	-59	-101	33	-84	-32	-105	-22	-102	-70	-65	-6	-101	-12	-72	-69	-148	-76	2814	7153	-10849	-27036	113	-16359	-6968	-15332	-839	-14600	-1517	-28557	322	-11188	-1702	-23509	1457
1.298333	-24	37	86	-61	-111	-38	9	-17	-21	1	-66	-66	-99	-21	-29	-63	-103	32	-86	-34	-110	-24	-103	-74	-63	-1	-102	-13	-75	-72	-149	-79	2594	6561	-11496	-27386	282	-15361	-7273	-17060	-41	-14906	-135	-29507	-366	-10621	-820	-22046	-778
1.299167	-39	38	84	-67	-111	-41	5	-19	-22	2	-75	-66	-100	-19	-30	-62	-101	32	-87	-33	-108	-28	-102	-73	-63	-1	-98	-14	-74	-73	-164	-77	2616	5985	-12192	-27754	170	-14294	-7490	-18892	105	-15173	1071	-30300	-676	-10170	-21	-20596	-6349
1.300000	-25	42	84	-62	-109	-40	10	-17	-19	3	-74	-65	-100	-17	-33	-62	-102	34	-88	-33	-107	-22	-105	-70	-64	0	-100	-15	-73	-73	-150	-76	2884	5438	-12939	-28100	2	-13228	-7588	-20783	-1065	-15407	2072	-30922	727	-9857	676	-19224	-13245
1.300833	-24	40	88	-62	-104	-33	10	-15	-17	4	-70	-66	-97	-16	-32	-59	-100	35	-88	-32	-105	-26	-100	-69	-64	0	-111	-13	-74	-70	-149	-74	2716	4931	-13734	-28469	103	-12198	-7549	-22677	-343	-15587	2861	-31356	546	-9689	1263	-17968	-15840
1.301667	-23	40	87	-60	-109	-32	13	-17	-18	4	-74	-86	-95	-14	-31	-59	-99	36	-85	-31	-146	-22	-97	-68	-63	0	-103	-13	-73	-69	-147	-75	3053	4477	-14566	-28840	373	-11247	-7354	-24524	-868	-15709	3433	-31605	458	-9686	1714	-16877	-17823
1.302500	-22	42	86	-63	-116	-34	26	-12	-17	6	-72	-65	-96	-16	-29	-59	-97	34	-84	-32	-103	-24	-103	-69	-65	0	-99	-12	-69	-69	-147	-24	2655	4093	-15440	-29213	676	-10427	-6994	-26280	-697	-15751	3798	-31650	598	-9844	2062	-15998	-18131
1.303333	-24	43	88	-59	-108	-33	13	-33	-14	6	-74	-64	-93	-15	-28	-59	-97	39	-85	-30	-102	-18	-97	-68	-60	1	-100	-11	-70	-66	-142	-94	61	3797	-16339	-29573	866	-9758	-6456	-27912	-233	-15721	3967	-31508	150	-10144	2248	-15347	-16515
1.304167	-23	42	87	-59	-108	-32	13	-14	-21	6	-72	-63	-95	-11	-28	-60	-99	36	-87	-28	-105	-17	-91	-68	-60	1	-99	-10	-68	-67	-145	-76	-2843	3600	-17267	-29927	829	-9278	-5754	-29374	-400	-15604	3939	-31170	-185	-10573	2285	-14945	-13571
1.305000	-24	43	86	-59	-107	-31	12	-16	-22	5	-74	-64	-95	-15	-24	-60	-100	35	-86	-32	-102	-6	-99	-80	-63	-1	-102	-12	-72	-70	-148	-76	-4725	3527	-18211	-30258	767	-9009	-4897	-30638	-592	-15403	3750	-30654	1000	-11109	2171	-14802	-13414
1.305833	-27	40	84	-61	-110	-33	10	-15	-25	2	-74	-65	-95	-17	-32	-62	-103	35	-86	-31	-103	-23	-101	-73	-64	0	-110	-12	-73	-73	-150	-73	-6062	3594	-19152	-30557	729	-8956	-3906	-31688	-431	-15111	3427	-29970	1290	-11719	1902	-14906	-11719
1.306667	-24	43	86	-59	-108	-34	10	-15	-18	3	-75	-68	-97	-18	-30	-59	-104	34	-86	-31	-110	-24	-100	-73	-64	0	-103	-11	-75	-73	-149	-74	-7304	3817	-20083	-30816	774	-9110	-2806	-32289	-745	-14739	2990	-29128	822	-12366	1482	-15253	-9982
1.307500	-25	40	85	-62	-113	-38	10	-17	-21	3	-75	-65	-104	-19	-32	-62	-102	36	-101	-31	-109	-22	-98	-69	-61	0	-100	-13	-74	-73	-148	-76	-8269	4208	-20981	-31023	758	-9463	-1626	-32524	-375	-14291	2456	-28147	683	-13014	943	-15813	-9845
1.308333	-25	43	86	-62	-110	-33	11	-14	-19	4	-74	-64	-99	-16	-28	-58	-102	38	-84	-29	-105	-22	-101	-70	-63	0	-101	-11	-75	-72	-145	-73	-8536	4764	-21835	-31165	840	-9999	-400	-32622	-475	-13760	1871	-27060	922	-13633	227	-16547	-10180
1.309167	-22	50	86	-57	-105	-30	15	-12	-28	6	-69	-64	-95	-17	-26	-58	-95	37	-82	-30	-104	-19	-96	-68	-63	2	-100	-10	-75	-70	-146	-74	-8514	5498	-22634	-31243	964	-10686	836	-32678	-313	-13225	1246	-25891	1236	-14193	-552	-17424	-11195
1.310000	-25	42	88	-58	-111	-31	13	-12	-17	7	-68	-62	-95	-16	-24	-56	-96	40	-81	-38	-109	-21	-97	-69	-62	1	-97	-9	-72	-66	-143	-75	-8283	6408	-23361	-31242	926	-11472	2033	-32679	-284	-12642	606	-24661	2394	-14664	-1425	-18400	-11107
1.310833	-26	43	87	-56	-105	-31	20	-11	-22	6	-69	-61	-97	-15	-24	-57	-101	40	-80	-29	-104	-19	-97	-68	-43	3	-82	-11	-73	-69	-143	-76	-7665	7481	-23999	-31154	968	-12350	3162	-32709	-656	-12049	-27	-23406	5052	-15029	-2367	-19417	-9490
1.311667	-25	43	84	-56	-109	-31	15	-13	-17	8	-69	-105	-96	-14	-25	-59	-100	39	-81	-30	-104	-19	-99	-68	-63	3	-98	-9	-73	-66	-146	-75	-6987	8694	-24551	-30993	821	-13244	4190	-32699	-195	-11470	-659	-22136	5788	-15274	-3335	-20439	-6791
1.312500	-24	42	85	-56	-110	-30	29	-15	-18	5	-72	-62	-99	-15	-27	-58	-101	38	-82	-32	-108	-17	-98	-70	-64	2	-105	-11	-86	-69	-147	-75	-6549	10030	-24961	-30741	725	-14123	5089	-32660	882	-10926	-1228	-20886	3825	-15393	-4301	-21412	-5265
1.313333	-26	41	87	-59	-120	-30	10	-14	-21	6	-72	-63	-104	-15	-24	-58	-104	38	-84	-30	-109	-22	-99	-70	-64	0	-101	-10	-77	-70	-148	-76	-6131	11472	-25266	-30408	665	-14960	5842	-32282	-557	-10434	-1771	-19673	3637	-15394	-5233	-22301	-7484
1.314167	-25	53	91	-59	-110	-31	12	-16	-23	4	-73	-62	-101	-17	-27	-58	-103	38	-84	-32	-107	-21	-99	-65	-65	4	-99	-8	-73	-70	-147	-76	-5662	12971	-25442	-30007	722	-15704	6442	-31711	419	-10024	-2270	-18524	2482	-15281	-6099	-23064	-7355
1.315000	-25	43	89	-58	-108	-34	15	-14	-21	6	-68	-62	-98	-18	-28	-38	-104	25	-82	-33	-110	-23	-98	-72	-67	0	-98	-13	-75	-72	-150	-75	-5111	14523	-25490	-29545	785	-16339	6866	-31005	-11	-9704	-2722	-17449	2390	-15080	-6872	-23679	-6577
1.315833	-24	36	87	-60	-113	-36	12	-18	-18	5	-69	-49	-100	-17	-28	-61	-103	37	-82	-31	-107	-21	-100	-70	-66	1	-97	-9	-73	-67	-146	-75	-4284	16067	-25398	-29049	621	-16842	7107	-30207	5	-9484	-3116	-16466	1712	-14806	-7530	-24119	-5211
1.316667	-24	41	89	-57	-111	-32	15	-12	-18	5	-62	-64	-102	-18	-29	-58	-101	39	-81	-31	-107	-21	-98	-69	-64	1	-99	-10	-72	-70	-147	-74	-3352	17566	-25183	-28541	550	-17206	7185	-29320	82	-9386	-3468	-15600	618	-14494	-8043	-24371	-3701
1.317500	-24	45	86	-57	-108	-32	11	-8	-18	9	-69	-62	-97	-15	-27	-57	-99	37	-84	-32	-109	-23	-98	-69	-60	-16	-99	-11	-72	-42	-147	-73	-2823	19000	-24834	-28042	662	-17431	7096	-28367	266	-9401	-3779	-14811	-576	-14169	-8392	-24401	-1842
1.318333	-23	42	89	-61	-108	-32	13	-12	-18	6	-73	-62	-97	-16	-27	-61	-100	38	-85	-31	-104	-22	-100	-70	-63	1	-99	-12	-75	-70	-148	-74	-2263	20325	-24365	-27583	674	-17521	6862	-27341	-344	-9540	-4034	-14157	47	-13870	-8574	-24302	-3408
1.319167	-23	38	98	-59	-111	-33	12	-11	-16	3	-70	-58	-96	-15	-26	-58	-101	36	-84	-33	-103	-21	-100	-72	-67	2	-97	-15	-74	-68	-145	-75	-1680	21518	-23782	-27185	519	-17491	6498	-26261	-84	-9790	-4247	-13618	469	-13615	-8576	-23990	-3263
1.320000	-25	41	88	-57	-108	-31	11	-12	-21	4	-72	-61	-98	-13	-29	-58	-101	37	-83	-33	-104	-21	-97	-73	-61	0	-98	-14	-75	-68	-145	-77	-883	22561	-23092	-26882	316	-17361	6030	-25117	-508	-10144	-4417	-13199	-503	-13441	-8410	-23523	-624
1.320833	-28	40	87	-58	-108	-31	11	-14	-16	10	-70	-60	-95	-13	-29	-61	-99	36	-84	-30	-103	-21	-99	-55	-62	1	-96	-12	-72	-67	-149	-75	-208	23416	-22305	-26690	347	-17155	5475	-23920	-249	-10587	-4540	-12887	-1359	-13353	-8072	-22913	401
1.321667	-22	44	89	-55	-108	-31	12	-11	-19	4	-73	-62	-95	-15	-27	-59	-100	39	-83	-31	-105	-18	-96	-68	-65	0	-97	-10	-73	-67	-146	-57	39	24075	-21435	-26620	373	-16902	4864	-22676	-372	-11102	-4626	-12681	-1349	-13376	-7589	-22197	1258
1.322500	-16	44	89	-47	-107	-33	13	-14	-17	6	-70	-62	-96	-16	-28	-59	-101	35	-83	-30	-112	-17	-99	-73	-62	0	-99	-14	-70	-67	-105	-73	557	24519	-20491	-26688	184	-16625	4222	-21386	-292	-11676	-4679	-12581	-1646	-13518	-6982	-21402	1611
1.323333	-23	41	90	-59	-109	-34	11	-14	-16	8	-70	-64	-94	-12	-41	-60	-95	36	-86	-33	-104	-22	-101	-73	-63	-3	-99	-12	-74	-72	-131	-77	1201	24743	-19487	-26893	50	-16361	3550	-20056	-223	-12288	-4682	-12571	-2164	-13779	-6279	-20562	1828
1.324167	-29	39	87	-62	-112	-28	7	-14	-21	2	-73	-67	-98	-17	-32	-62	-101	34	-88	-35	-103	-21	-100	-70	-62	-3	-99	-15	-74	-73	-150	-77	1533	24748	-18416	-27231	-34	-16122	2884	-18694	-671	-12907	-4656	-12639	-2100	-14151	-5508	-19719	2443
1.325000	-25	39	87	-61	-114	-38	9	-14	-19	4	-74	-68	-96	-18	-30	-62	-100	30	-90	-35	-109	-24	-99	-73	-66	-4	-98	-16	-72	-73	-148	-74	1893	24531	-17287	-27696	-190	-15936	2239	-17323	-720	-13513	-4597	-12787	-2358	-14617	-4693	-18887	3733
1.325833	-22	40	87	-52	-109	-33	11	-14	-18	3	-73	-66	-99	-19	-32	-62	-99	34	-90	-33	-107	-22	-105	-73	-65	-4	-98	-16	-73	-74	-154	-75	1711	24099	-16111	-28258	-161	-15815	1626	-15946	977	-14097	-4509	-12986	-4389	-15169	-3892	-18108	5351
1.326667	-28	40	85	-59	-114	-34	8	-17	-11	2	-75	-66	-100	-18	-25	-61	-112	33	-87	-35	-108	-26	-103	-69	-65	-1	-100	-16	-75	-73	-148	-76	1396	23467	-14904	-28897	-476	-15766	1048	-14594	-542	-14635	-4403	-13240	-3633	-15771	-3109	-17401	3755
1.327500	-21	41	86	-58	-112	-35	11	-16	-18	2	-73	-68	-97	-16	-30	-62	-101	33	-107	-51	-107	-24	-102	-69	-65	-4	-100	-15	-76	-75	-148	-74	1301	22639	-13656	-29585	-659	-15789	528	-13268	133	-15118	-4269	-13531	-3885	-16408	-2391	-16790	3724
1.328333	-25	39	87	-59	-111	-36	12	-13	-32	4	-72	-65	-97	-16	-28	-59	-100	32	-87	-35	-108	-24	-100	-70	-61	0	-100	-14	-74	-70	-144	-74	1298	21625	-12392	-30296	-418	-15886	44	-11999	40	-15532	-4124	-13846	-4316	-17046	-1764	-16290	4532
1.329167	-28	39	87	-57	-107	-35	12	-13	-19	1	-73	-66	-94	-15	-28	-59	-102	32	-86	-33	-105	-22	-101	-69	-63	-5	-100	-15	-74	-73	-148	-74	1416	20460	-11113	-31001	-471	-16043	-387	-10818	184	-15874	-3989	-14179	-4368	-17657	-1247	-15911	5011
1.330000	-26	38	87	-57	-110	-33	15	-12	-11	3	-69	-64	-96	-13	-26	-59	-101	33	-83	-32	-105	-21	-100	-68	-62	0	-96	-15	-70	-68	-145	-72	1592	19128	-9825	-31676	-565	-16245	-772	-9726	194	-16132	-3851	-14512	-4186	-18218	-855	-15665	5161
1.330833	-23	41	91	-55	-105	4	15	-14	-18	2	-70	-65	-95	-14	-27	-60	-98	35	-84	-31	-105	-22	-100	-70	-63	0	-100	-12	-74	-67	-148	-74	1725	17647	-8524	-32258	-437	-16477	-1120	-8791	701	-16316	-3734	-14841	-5403	-18714	-599	-15542	5828
1.331667	-26	38	86	-59	-107	-33	12	-14	-14	3	-72	-66	-97	-19	-12	-62	-105	32	-82	-31	-111	-26	-102	-69	-66	-1	-102	-16	-76	-70	-147	-76	2364	16030	-7294	-32540	-547	-16720	-1428	-7989	38	-16426	-3638	-15161	-4964	-19118	-489	-15547	3220
1.332500	-27	36	84	-63	-115	-40	9	-18	-25	1	-76	-64	-101	-18	-29	-63	-105	24	-86	-34	-108	-26	-107	-72	-67	-3	-98	-27	-76	-67	-148	-74	2777	14306	-6077	-32671	-624	-16938	-1706	-7347	417	-16459	-3574	-15455	-4318	-19414	-512	-15655	1105
1.333333	-27	40	77	-60	-113	-35	2	-14	-22	5	-76	-69	-98	-19	-30	-62	-104	32	-85	-34	-108	-23	-101	-68	-67	-3	-99	-15	-75	-69	-146	-78	2466	12466	-4910	-32709	-684	-17120	-1962	-6876	41	-16436	-3549	-15718	-4792	-19598	-668	-15867	2729
1.334167	-27	41	86	-58	-116	-36	18	-15	-18	4	-74	-65	-95	-16	-27	-59	-103	33	-85	-32	-109	-24	-101	-70	-67	0	-99	-12	-50	-66	-145	-46	2052	10525	-3789	-32747	-607	-17252	-2200	-6590	265	-16359	-3571	-15950	-5215	-19665	-943	-16157	3262
1.335000	-22	43	88	-57	-110	-30	16	-12	-19	6	-72	-61	-97	-14	-26	-58	-101	36	-83	-29	-85	-21	-98	-68	-64	2	-97	-11	-73	-68	-146	-77	1816	8477	-2722	-32740	-475	-17306	-2428	-6486	258	-16241	-3644	-16140	-4869	-19621	-1323	-16514	3439
1.335833	-22	45	91	-56	-110	-31	37	-9	-15	9	-69	-61	-94	-11	-25	-55	-100	37	-82	-28	-102	-22	-100	-64	-70	2	-95	-10	-73	-67	-146	-73	1389	6338	-1713	-32762	-505	-17285	-2652	-6564	87	-16088	-3771	-16295	-4701	-19478	-1786	-16919	3031
1.336667	-24	45	91	-57	-109	-30	17	-11	-18	9	-69	-61	-95	-15	-26	-56	-97	39	-80	-28	-103	-19	-96	-66	-60	4	-95	-11	-75	-68	-145	-73	1148	4118	-757	-32747	-479	-17170	-2868	-6815	-5	-15924	-3956	-16411	-4697	-19246	-2322	-17354	2157
1.337500	-24	44	90	-57	-110	-32	19	-11	-17	8	-70	-62	-97	-11	-23	-51	-99	39	-80	-29	-105	-19	-100	-66	-58	4	-95	-12	-73	-65	-143	-73	1279	1823	160	-32760	-482	-16979	-3097	-7228	-406	-15751	-4193	-16483	-4286	-18938	-2898	-17799	1394
1.338333	-23	44	89	-57	-110	-12	20	-12	-17	8	-73	-60	-96	-12	-23	-57	-100	39	-81	-30	-104	-21	-98	-66	-62	4	-99	-12	-73	-66	-142	-75	1250	-545	1055	-32754	-577	-16704	-3338	-7785	-869	-15573	-4483	-16523	-3713	-18601	-3496	-18231	1285
1.339167	-22	42	87	-58	-110	-39	13	-12	-22	7	-69	-62	-96	-14	-24	-60	-100	38	-83	-30	-103	-21	-101	-68	-62	3	-109	-11	-74	-67	-147	-74	912	-2963	1948	-32746	-275	-16361	-3588	-8465	679	-15409	-4812	-16526	-4969	-18239	-4106	-18647	2612
1.340000	-24	43	90	-59	-109	-29	13	-12	-19	4	-72	-63	-97	-18	-28	-59	-99	37	-83	-30	-107	-23	-101	-70	-64	0	-100	-12	-76	-69	-145	-77	666	-5441	2863	-32759	-118	-15968	-3849	-9242	-562	-15265	-5190	-16505	-4096	-17878	-4706	-19037	1161
1.340833	-48	39	85	-60	-110	-33	11	-19	-22	5	-70	-63	-99	-17	-31	-60	-102	36	-86	-30	-104	-22	-101	-68	-62	-3	-96	-11	-73	-68	-145	-75	423	-7950	3811	-32743	-217	-15541	-4129	-10082	-629	-15135	-5586	-16454	-3481	-17535	-5282	-19379	-105
1.341667	-24	43	87	-56	-105	-32	16	5	-17	6	-72	-61	-96	-15	-27	-58	-95	37	-81	-31	-105	-22	-99	-68	-63	0	-97	-13	-74	-69	-145	-74	281	-10466	4809	-32758	90	-15098	-4425	-10966	-676	-15036	-6010	-16385	-3284	-17236	-5834	-19670	414
1.342500	-27	42	72	-53	-105	-28	16	-11	-16	6	-67	-60	-92	-12	-27	-59	-100	26	-84	-30	-104	-22	-96	-60	-63	0	-73	-8	-70	-68	-144	-74	392	-12983	5860	-32735	63	-14665	-4729	-11869	-755	-14964	-6442	-16304	-3106	-16997	-6352	-19911	622
1.343333	-23	41	89	-56	-110	-31	13	-12	-16	7	-63	-63	-97	-14	-21	-58	-97	40	-82	-29	-102	-22	-98	-67	-59	1	-96	-10	-69	-66	-141	-74	386	-15467	6976	-32744	26	-14265	-5063	-12773	-1008	-14930	-6897	-16225	-2489	-16832	-6833	-20097	726
1.344167	-22	36	91	-57	-108	-30	13	-12	-15	8	-69	-62	-94	-13	-27	-57	-94	39	-84	-31	-105	-18	-101	-67	-60	0	-97	-11	-73	-69	-148	-75	162	-17905	8145	-32671	302	-13914	-5412	-13648	-384	-14929	-7349	-16145	-2941	-16751	-7289	-20231	1902
1.345000	-26	43	87	-59	-104	-33	9	-9	-18	6	-69	-63	-96	-14	-30	-60	-99	37	-85	-32	-107	-25	-103	-70	-63	-3	-98	-14	-72	-74	-147	-76	236	-20276	9369	-32637	172	-13635	-5776	-14476	-957	-14958	-7792	-16074	-2157	-16746	-7718	-20311	1236
1.345833	-25	49	89	-59	-112	-32	11	0	-17	4	-68	-68	-97	-19	-31	-60	-98	36	-83	-35	-107	-25	-101	-68	-63	-1	-98	-15	-80	-76	-147	-74	314	-22535	10620	-32597	231	-13428	-6147	-15239	-564	-15022	-8224	-16015	-1420	-16817	-8130	-20338	-854
1.346667	-27	42	90	-60	-114	-31	12	-13	-19	3	-72	-65	-97	-15	-17	-61	-100	37	-84	-35	-105	-23	-99	-67	-61	0	-97	-13	-74	-69	-147	-75	282	-24618	11875	-32614	344	-13315	-6533	-15930	-838	-15111	-8647	-15975	-2019	-16962	-8539	-20324	740
1.347500	-28	40	87	-60	-113	-35	12	-13	-22	2	-73	-69	-97	-15	-31	-81	-102	35	-86	-35	-147	-24	-100	-72	-65	0	-101	-15	-73	-73	-147	-74	281	-26572	13101	-32645	270	-13297	-6935	-16548	-788	-15249	-9057	-15950	-2576	-17169	-8946	-20267	1634
1.348333	-26	40	85	-59	-110	-34	9	-14	-21	0	-74	-68	-100	-18	-32	-62	-105	29	-90	-36	-109	-24	-103	-73	-65	-5	-101	-15	-73	-73	-138	-78	215	-28292	14261	-32712	560	-13376	-7346	-17090	-395	-15381	-9479	-15946	-2283	-17429	-9369	-20189	1509
1.349167	-27	39	85	-61	-114	-34	8	-18	-24	-3	-72	-69	-101	-19	-33	-59	-104	33	-86	-38	-105	-25	-102	-73	-74	-3	-101	-14	-24	-70	-146	-76	388	-29765	15332	-32751	743	-13541	-7759	-17551	-483	-15551	-9846	-15975	-2120	-17724	-9805	-20074	879
1.350000	-27	37	85	-57	-109	-34	11	-34	-23	1	-69	-66	-96	-16	-29	-60	-103	33	-83	-34	-108	-24	-102	-70	-65	2	-97	-12	-75	-73	-146	-75	779	-30994	16268	-32746	715	-13791	-8185	-17939	-307	-15735	-10264	-16024	-2619	-18037	-10266	-19937	-306
1.350833	-24	41	87	-58	-120	-32	10	-14	-21	3	-73	-65	-96	-15	-32	-59	-102	34	-86	-31	-108	-23	-101	-74	-65	-3	-79	-12	-74	-62	-149	-75	908	-31916	17034	-32767	939	-14116	-8613	-18269	-316	-15937	-10608	-16094	-2616	-18364	-10776	-19785	-1180
1.351667	-25	42	86	-60	-114	-28	10	-14	-18	5	-73	-65	-96	-18	-33	-64	-100	32	-84	-33	-108	-26	-101	-72	-65	0	-101	-13	-75	-74	-149	-77	967	-32365	17594	-32753	1023	-14495	-9037	-18546	-763	-16147	-10994	-16187	-1793	-18683	-11289	-19621	-1102
1.352500	-24	44	87	-58	-109	-35	8	-17	-19	4	-74	-66	-97	-18	-31	-60	-101	36	-88	-33	-107	-23	-102	-73	-63	-3	-103	-9	-74	-70	-147	-73	1083	-32563	17931	-32767	901	-14919	-9464	-18787	732	-16363	-11388	-16302	-2868	-18983	-11834	-19449	624
1.353333	-25	35	85	-63	-112	-34	10	-17	-21	3	-73	-73	-98	-17	-29	-61	-102	30	-85	-33	-107	-24	-101	-69	-66	-3	-97	-12	-74	-74	-149	-75	1307	-32638	18023	-32740	897	-15365	-9892	-19008	440	-16580	-11793	-16430	-2584	-19261	-12409	-19278	620
1.354167	-24	43	87	-59	-112	-34	7	-16	-23	5	-75	-66	-99	-16	-31	-58	-103	30	-84	-33	-108	-23	-101	-72	-64	-3	-98	-13	-74	-73	-145	-74	1358	-32696	17886	-32767	706	-15832	-10319	-19219	32	-16793	-12219	-16573	-1683	-19505	-12996	-19094	-693
1.355000	-26	43	88	-57	-109	-32	18	-13	-21	9	-68	-63	-97	-15	-48	-59	-101	36	-83	-30	-103	-18	-98	-69	-62	2	-98	-12	-72	-68	-146	-73	1275	-32439	17496	-32752	504	-16306	-10734	-19435	534	-16999	-12667	-16723	-2029	-19717	-13590	-18916	-315
1.355833	-23	44	88	-59	-129	-33	15	-11	-17	6	-67	-61	-97	-14	-22	-58	-97	36	-81	-30	-110	-30	-98	-67	-61	2	-93	-9	-70	-70	-133	-73	1415	-31853	16882	-32766	457	-16753	-11143	-19668	218	-17200	-13119	-16884	-1751	-19898	-14183	-18731	-508
1.356667	-26	42	88	-59	-113	-33	12	-14	-22	6	-73	-63	-100	-14	-26	-66	-107	34	-83	-32	-108	-22	-99	-69	-67	0	-91	-14	-76	-74	-147	-77	1583	-31007	16077	-32757	317	-17184	-11540	-19934	130	-17395	-13600	-17054	-875	-20052	-14764	-18555	-408
1.357500	-28	40	85	-65	-112	-34	9	-14	-22	5	-74	-66	-100	-16	-29	-59	-121	34	-84	-35	-107	-22	-96	-68	-61	1	-99	-14	-73	-70	-146	-75	1666	-29935	15118	-32757	157	-17591	-11920	-20232	758	-17572	-14092	-17221	-1319	-20176	-15310	-18376	254
1.358333	-25	41	89	-60	-104	-32	9	-14	-17	4	-74	-64	-97	-13	-25	-60	-101	35	-83	-29	-108	-22	-100	-67	-62	0	-102	-13	-76	-69	-160	-74	1577	-28685	14048	-32765	123	-17970	-12282	-20579	291	-17745	-14596	-17392	-1089	-20284	-15816	-18204	5
1.359167	-26	40	85	-59	-110	-33	13	-12	-19	7	-74	-64	-96	-13	-26	-59	-103	32	-84	-30	-107	-17	-100	-68	-65	-1	-100	-12	-75	-69	-147	-75	1322	-27300	12917	-32743	-76	-18324	-12622	-20976	337	-17900	-15097	-17559	184	-20384	-16271	-18036	-2870
1.360000	-26	42	90	-56	-108	-39	10	-14	-15	5	-70	-61	-97	-14	-28	-57	-100	39	-83	-29	-108	-19	-101	-69	-64	0	-97	-12	-69	-69	-145	-77	1209	-25782	11770	-32761	138	-18645	-12933	-21422	190	-18053	-15597	-17730	371	-20478	-16670	-17870	-2189
1.360833	-25	35	90	-57	-110	-31	12	-13	-19	8	-69	-61	-97	-13	-27	-58	-102	35	-83	-29	-81	-22	-98	-68	-61	2	-96	-12	-72	-68	-148	-78	1136	-24214	10662	-32744	338	-18950	-13210	-21913	-194	-18195	-16070	-17899	75	-20587	-17003	-17705	-728
1.361667	-24	44	91	-57	-109	-31	12	-43	-18	8	-67	-59	-95	-14	-38	-57	-98	37	-83	-28	-105	-22	-98	-68	-63	2	-96	-9	-73	-67	-143	-74	947	-22604	9644	-32763	386	-19244	-13452	-22452	112	-18340	-16519	-18069	326	-20703	-17269	-17549	317
1.362500	-22	40	90	-58	-108	-33	13	-14	-19	8	-68	-63	-94	-15	-27	-53	-96	39	-81	-26	-105	-18	-94	-64	-59	1	-96	-9	-74	-66	-145	-72	562	-20992	8748	-32744	300	-19527	-13649	-23031	-73	-18491	-16936	-18240	660	-20847	-17465	-17400	1177
1.363333	-24	45	92	-61	-112	-30	15	-11	-14	9	-67	-62	-95	-11	-24	-56	-98	41	-80	-28	-107	-21	-98	-64	-58	4	-95	-13	-70	-65	-143	-80	10	-19404	8009	-32759	234	-19813	-13791	-23647	-22	-18656	-17309	-18425	551	-21012	-17594	-17256	966
1.364167	-21	47	92	-57	-107	-30	16	-12	-17	8	-70	-62	-95	-11	-24	-55	-98	40	-81	-25	-103	-19	-97	-66	-60	0	-98	-11	-72	-56	-145	-73	64	-17871	7448	-32748	161	-20114	-13928	-24298	-281	-18842	-17623	-18620	474	-21220	-17668	-17129	764
1.365000	-24	40	86	-60	-110	-33	13	-16	-22	3	-73	-64	-98	-12	-28	-60	-102	34	-87	-33	-113	-26	-100	-70	-67	-4	-103	-14	-76	-69	-150	-78	279	-16394	7072	-32760	-220	-20443	-14003	-24976	-962	-19053	-17875	-18826	1335	-21453	-17690	-17017	759
1.365833	-28	38	84	-61	-110	-36	10	-18	-19	2	-74	-67	-99	-17	-28	-61	-104	35	-87	-31	-109	-23	-102	-68	-63	-4	-104	-15	-63	-65	-148	-76	173	-14986	6894	-32755	-414	-20798	-14020	-25657	195	-19290	-18057	-19046	729	-21718	-17666	-16913	1638
1.366667	-27	39	86	-45	-110	-41	15	-13	-19	4	-73	-60	-99	-38	-30	-59	-100	34	-87	-31	-107	-24	-101	-72	-66	-1	-103	-14	-75	-67	-147	-76	184	-13669	6884	-32741	-326	-21190	-13996	-26349	561	-19566	-18165	-19281	266	-22018	-17612	-16828	1307
1.367500	-26	44	88	-58	-115	-34	15	-15	-22	3	-74	-64	-95	-17	-28	-58	-100	35	-84	-31	-105	-19	-108	-67	-64	-3	-101	-9	-75	-70	-146	-76	353	-12443	7040	-32754	-533	-21619	-13928	-27039	-676	-19905	-18202	-19537	1742	-22345	-17542	-16765	-935
1.368333	-25	43	87	-56	-110	-32	15	-13	-18	5	-72	-52	-97	-13	-27	-58	-101	33	-84	-33	-108	-22	-100	-67	-63	0	-101	-12	-73	-68	-148	-77	436	-11309	7310	-32737	-649	-22092	-13817	-27722	258	-20261	-18160	-19811	1720	-22693	-17462	-16722	-553
1.369167	-15	43	89	-53	-109	-34	15	-14	-19	3	-74	-64	-95	-15	-28	-57	-102	34	-82	-28	-105	-24	-101	-69	-62	0	-98	-11	-73	-67	-146	-77	717	-10247	7682	-32757	-561	-22609	-13668	-28387	-131	-20675	-18050	-20105	1716	-23058	-17384	-16707	-644
1.370000	-25	42	87	-59	-108	-31	13	-13	-24	7	-73	-64	-94	-14	-27	-56	-97	34	-83	-29	-105	-21	-98	-68	-62	0	-98	-12	-74	-68	-143	-103	761	-9248	8090	-32741	-521	-23166	-13482	-29019	-118	-21140	-17882	-20416	1680	-23438	-17315	-16714	-387
1.370833	-25	44	89	-57	-109	-35	16	-15	-16	5	-70	-63	-97	-15	-27	-57	-119	35	-82	-30	-105	-26	-98	-67	-76	0	-98	-11	-75	-69	-146	-75	157	-8305	8507	-32762	-584	-23760	-13276	-29625	369	-21653	-17649	-20740	1025	-23830	-17264	-16747	284
1.371667	-27	43	88	-57	-121	-32	16	-16	-19	11	-72	-62	-93	-15	-32	-56	-102	32	-81	-31	-107	-21	-100	-68	-63	0	-97	-12	-73	-73	-150	-75	-74	-7397	8881	-32738	-675	-24380	-13047	-30186	244	-22216	-17369	-21079	893	-24228	-17230	-16809	459
1.372500	-26	42	87	-60	-114	-34	10	-14	-19	4	-75	-66	-96	-16	-32	-60	-102	30	-86	-34	-110	-29	-102	-72	-58	-4	-101	-13	-77	-72	-149	-76	543	-6517	9175	-32683	-664	-25027	-12803	-30707	-14	-22825	-17045	-21426	2137	-24614	-17214	-16895	-2712
1.373333	-26	42	85	-58	-112	-47	8	-17	-22	3	-77	-68	-102	-21	-33	-62	-103	28	-91	-33	-109	-27	-101	-75	-64	-5	-105	-17	-77	-75	-146	-76	243	-5647	9357	-32541	-739	-25688	-12543	-31184	144	-23468	-16701	-21770	2177	-25003	-17216	-17009	-2852
1.374167	-29	39	84	-64	-112	-38	9	-21	-23	0	-78	-68	-98	-19	-31	-63	-102	8	-92	-36	-108	-25	-102	-73	-61	0	-103	-7	-72	-73	-148	-75	-573	-4763	9402	-32370	-902	-26350	-12277	-31606	-125	-24136	-16325	-22117	1457	-25376	-17229	-17141	-1744
1.375000	-24	43	86	-60	-109	-34	13	-9	-17	3	-77	-68	-95	-15	-30	-61	-100	33	-77	-30	-103	-21	-99	-68	-64	-3	-100	-14	-72	-72	-144	-74	-666	-3866	9288	-32121	-1000	-27003	-12016	-31976	232	-24821	-15948	-22417	1389	-25733	-17246	-17292	-1870
1.375833	-23	41	88	-45	-108	-29	17	-12	-17	6	-72	-63	-97	-17	-28	-58	-101	29	-86	-32	-105	-19	-97	-72	-64	-1	-81	-11	-72	-72	-145	-77	-866	-2930	8996	-31833	-886	-27642	-11761	-32295	-28	-25511	-15553	-22710	1881	-26082	-17269	-17471	-1755
1.376667	-23	40	89	-56	-105	-32	12	-14	-21	2	-76	-64	-93	-15	-28	-63	-98	36	-86	-29	-104	-23	-100	-73	-63	-1	-100	-7	-72	-69	-148	-75	-1269	-1972	8517	-31486	-838	-28256	-11519	-32546	33	-26196	-15172	-22980	2028	-26412	-17278	-17657	-1991
1.377500	-25	41	88	-58	-107	-33	12	-12	-19	4	-74	-63	-93	-17	-15	-59	-99	34	-88	-28	-104	-22	-99	-52	-61	0	-99	-12	-76	-72	-149	-74	-1446	-978	7901	-31090	-824	-28837	-11281	-32637	112	-26867	-14801	-23211	2025	-26724	-17267	-17854	-2229
1.378333	-26	44	91	-60	-105	-32	12	-14	-21	4	-75	-34	-98	-16	-29	-58	-101	33	-85	-28	-105	-21	-100	-72	-64	-3	-99	-13	-84	-72	-146	-76	-1473	49	7091	-30649	-750	-29370	-11057	-32694	-408	-27511	-14447	-23402	2703	-27014	-17241	-18051	-2152
1.379167	-22	41	89	-52	-110	-31	15	-13	-17	4	-72	-65	-99	-18	-30	-60	-100	34	-84	-31	-104	-23	-101	-67	-62	0	-100	-8	-72	-72	-144	-77	-1678	1109	6195	-30153	-835	-29854	-10846	-32699	58	-28102	-14110	-23543	2398	-27284	-17175	-18248	-1371
1.380000	-25	42	88	-53	-111	-31	12	-13	-18	5	-70	-62	-94	-15	-28	-56	-98	35	-84	-29	-103	-22	-101	-72	-65	0	-98	-11	-73	-70	-146	-76	-1818	2185	5167	-29632	-806	-30279	-10648	-32703	1265	-28640	-13800	-23637	1249	-27535	-17074	-18437	-907
1.380833	-25	41	86	-55	-108	-32	12	-15	-19	2	-74	-64	-95	-17	-17	-60	-102	37	-84	-29	-104	-22	-93	-72	-64	1	-100	-12	-75	-73	-150	-75	-1516	3278	4049	-29084	-558	-30648	-10451	-32714	-282	-29127	-13511	-23681	2960	-27766	-16941	-18614	-3063
1.381667	-28	40	87	-60	-111	-34	10	-15	-25	2	-74	-64	-98	-22	-33	-61	-102	36	-87	-33	-108	-26	-104	-70	-63	-3	-101	-13	-73	-70	-151	-86	-1651	4374	2878	-28524	-474	-30959	-10274	-32701	438	-29519	-13250	-23671	2774	-27977	-16740	-18774	-2673
1.382500	-27	40	85	-60	-112	-34	11	-16	-21	2	-75	-66	-79	-18	-33	-63	-102	37	-84	-30	-105	-24	-101	-65	-63	1	-99	-15	-74	-70	-147	-74	-1678	5462	1692	-27960	-499	-31200	-10088	-32716	-86	-29852	-13005	-23608	2884	-28191	-16507	-18909	-1899
1.383333	-24	41	87	-61	-112	-32	11	2	-18	4	-69	-64	-94	-16	-29	-57	-98	39	-82	-32	-107	-24	-99	-66	-61	3	-99	-11	-74	-66	-146	-72	-1596	6533	516	-27415	-406	-31386	-9912	-32699	-18	-30103	-12788	-23503	3288	-28334	-16233	-19024	-838
1.384167	-21	40	90	-58	-107	-31	12	-14	-19	4	-72	-64	-95	-14	-28	-57	-105	39	-82	-29	-103	-21	-102	-67	-63	1	-101	-13	-72	-67	-148	-74	-1582	7563	-627	-26893	-494	-31515	-9737	-32717	22	-30280	-12597	-23358	3333	-28489	-15932	-19117	401
1.385000	-27	37	82	-62	-108	-31	10	-15	-22	3	-74	-64	-99	-13	-29	-57	-101	30	-88	-33	-109	-24	-103	-70	-67	-3	-99	-13	-77	-69	-148	-75	-1299	8559	-1712	-26416	-468	-31592	-9569	-32702	342	-30384	-12426	-23172	2778	-28626	-15602	-19180	2333
1.385833	-26	42	87	-59	-111	-36	10	-18	-24	3	-75	-65	-100	-17	-31	-61	-104	36	-91	-39	-107	-22	-101	-70	-64	-1	-74	-13	-75	-68	-150	-74	-986	9501	-2709	-25982	-368	-31616	-9400	-32723	-151	-30414	-12284	-22959	3719	-28748	-15253	-19214	867
1.386667	-25	38	84	-58	-110	-34	10	-17	-23	1	-70	-62	-97	-16	-30	-61	-103	35	-85	-32	-105	-22	-102	-69	-63	2	-98	-12	-70	-68	-151	-74	-884	10377	-3579	-25606	-431	-31591	-9232	-32699	73	-30377	-12153	-22723	4092	-28856	-14896	-19221	831
1.387500	-24	37	87	-59	-108	-34	9	-13	-18	5	-70	-64	-96	-16	-28	-57	-100	43	-84	-33	-109	-24	-102	-69	-64	0	-99	-12	-74	-68	-148	-73	-668	11184	-4386	-25297	-325	-31527	-9067	-32631	-484	-30294	-12052	-22470	4019	-28950	-14544	-19216	3247
1.388333	-21	42	87	-57	-107	-36	9	-12	-18	7	-72	-63	-96	-15	-26	-58	-104	38	-82	-31	-104	-23	-100	-66	-63	2	-98	-13	-75	-67	-161	-72	-553	11909	-5059	-25063	-124	-31421	-8901	-32480	-75	-30147	-11975	-22212	4651	-29035	-14204	-19182	4124
1.389167	-28	43	87	-60	-114	-32	10	-15	-19	6	-70	-64	-96	-15	-28	-57	-100	37	-83	-32	-107	-21	-101	-69	-65	3	-98	-14	-74	-65	-147	-69	-458	12555	-5618	-24891	-96	-31299	-8747	-32310	-96	-29971	-11918	-21952	5637	-29112	-13882	-19138	4643
1.390000	-23	42	85	-61	-110	-34	11	-15	-17	-4	-75	-57	-100	-11	-30	-61	-101	37	-87	-31	-107	-24	-100	-64	-64	0	-96	-14	-75	-77	-150	-88	-223	13114	-6069	-24800	-308	-31147	-8627	-32093	-47	-29769	-11884	-21706	5540	-29187	-13596	-19083	4678
1.390833	-21	38	82	-61	-114	-36	8	-15	-23	1	-73	-62	-99	-15	-31	-73	-100	27	-84	-29	-108	-23	-99	-67	-65	-3	-98	-11	-73	-67	-148	-73	-134	13584	-6411	-24770	-389	-30971	-8474	-31841	161	-29548	-11869	-21466	5068	-29251	-13339	-19030	4505
1.391667	-28	41	86	-30	-110	-32	11	-15	-18	3	-78	-63	-98	-18	-29	-62	-101	36	-86	-32	-108	-22	-98	-72	-64	0	-101	-13	-76	-68	-149	-76	27	13962	-6661	-24800	-266	-30775	-8360	-31559	-270	-29324	-11879	-21247	5001	-29316	-13126	-18974	4154
1.392500	-27	43	88	-59	-110	-34	11	-15	-22	7	-73	-59	-95	-16	-28	-62	-101	37	-84	-31	-105	-27	-97	-70	-64	0	-102	-14	-75	-68	-150	-72	28	14257	-6827	-24904	-307	-30564	-8260	-31228	-412	-29100	-11906	-21046	4982	-29377	-12950	-18933	4158
1.393333	-28	40	87	-60	-87	-34	15	-16	-21	5	-73	-66	-99	-14	-28	-60	-103	36	-82	-32	-108	-24	-100	-69	-65	0	-100	-17	-76	-70	-150	-73	-173	14459	-6925	-25051	-137	-30361	-8185	-30848	1332	-28886	-11948	-20869	3398	-29442	-12821	-18899	4631
1.394167	-24	41	88	-61	-113	-32	11	-14	-21	4	-74	-63	-97	-14	-27	-104	-94	37	-85	-34	-107	-23	-99	-69	-65	8	-99	-11	-76	-72	-148	-73	217	14578	-6966	-25244	-29	-30145	-8127	-30413	-184	-28686	-11998	-20720	4901	-29499	-12730	-18884	2048
1.395000	-25	43	88	-57	-116	-31	15	-13	-16	4	-69	-62	-99	-12	-29	-74	-103	37	-81	-33	-104	-21	-96	-68	-64	1	-98	-13	-73	-66	-147	-72	258	14607	-6960	-25469	-53	-29921	-8092	-29923	472	-28513	-12060	-20590	5368	-29561	-12674	-18892	861
1.395833	-23	35	87	-59	-107	-31	16	-11	-15	6	-69	-62	-97	-13	-26	-58	-92	40	-82	-31	-107	-22	-96	-63	-63	1	-95	-11	-72	-68	-147	-70	212	14555	-6927	-25727	-18	-29701	-8088	-29390	159	-28368	-12118	-20486	4435	-29622	-12651	-18927	735
1.396667	-25	43	91	-61	-107	-28	30	-11	-18	4	-74	-62	-97	-12	-26	-55	-100	37	-80	-31	-105	-19	-96	-72	-64	-1	-98	-9	-73	-66	-143	-73	389	14425	-6873	-25998	-35	-29483	-8087	-28803	254	-28248	-12185	-20405	3127	-29683	-12650	-18992	1183
1.397500	-24	44	87	-57	-107	-32	15	-14	-15	7	-75	-57	-96	-10	-28	-48	-100	35	-83	-28	-111	-21	-97	-66	-64	0	-97	-12	-73	-69	-146	-76	293	14203	-6817	-26286	67	-29266	-8113	-28166	346	-28153	-12239	-20339	2542	-29741	-12660	-19075	1907
1.398333	-22	43	89	-59	-110	-34	12	-15	-34	2	-75	-63	-96	-15	-28	-57	-101	36	-83	-34	-104	-24	-98	-69	-67	-4	-110	-13	-76	-55	-147	-77	53	13905	-6759	-26577	342	-29054	-8154	-27479	755	-28096	-12286	-20295	941	-29806	-12681	-19199	3607
1.399167	-27	38	85	-60	-112	-35	9	-16	-21	2	-75	-62	-96	-13	-36	-58	-104	12	-85	-31	-104	-24	-98	-66	-65	0	-96	-10	-73	-73	-147	-77	213	13542	-6706	-26862	320	-28841	-8198	-26753	-84	-28043	-12310	-20253	1265	-29858	-12691	-19340	2458
1.400000	-24	42	88	-24	-105	-34	11	-15	-19	5	-73	-60	-94	-11	-28	-60	-97	35	-84	-29	-104	-22	-100	-72	-64	-4	-104	-14	-72	-69	-148	-74	194	13098	-6665	-27135	58	-28627	-8252	-26001	355	-28019	-12319	-20215	1514	-29904	-12690	-19497	1281
1.400833	-26	43	90	-60	-107	-30	13	-14	-13	7	-72	-62	-96	-41	-28	-60	-97	37	-82	-30	-102	-23	-101	-62	-62	-3	-100	-13	-70	-72	-147	-75	293	12581	-6643	-27412	49	-28427	-8300	-25225	-52	-28011	-12298	-20182	540	-29946	-12666	-19682	3180
1.401667	-23	42	87	-56	-107	-31	12	-16	11	-33	-70	-61	-95	-13	-26	-56	-96	35	-81	-31	-102	-26	-102	-67	-60	0	-86	-13	-73	-72	-149	-74	490	12000	-6637	-27672	235	-28226	-8346	-24446	147	-28014	-12258	-20149	-139	-29979	-12616	-19871	3805
1.402500	-23	43	90	-58	-108	-32	15	-12	-17	6	-72	-62	-103	-13	-27	-58	-100	37	-81	-28	-103	-23	-98	-65	-61	2	-98	-12	-69	-70	-148	-74	421	11348	-6650	-27913	284	-28026	-8380	-23662	216	-28016	-12191	-20108	-285	-30001	-12536	-20078	3898
1.403333	-23	44	91	-58	-111	-33	13	-9	-16	8	-70	-59	-97	-11	-23	-56	-98	39	-79	-30	-105	-16	-97	-66	-61	1	-95	-10	-70	-67	-145	-72	370	10638	-6683	-28138	234	-27831	-8401	-22888	-8	-28020	-12090	-20056	-611	-30013	-12422	-20284	3538
1.404167	-23	45	91	-60	-104	-30	13	-8	-14	8	-67	-62	-78	-11	-25	-56	-95	37	-96	-30	-100	-23	-98	-65	-58	0	-100	-12	-68	-69	-148	-70	271	9872	-6740	-28347	309	-27639	-8405	-22141	59	-28023	-11968	-20001	-927	-30028	-12275	-20494	2853
1.405000	-26	40	85	-62	-111	-34	12	-14	-14	5	-74	-62	-98	-12	-27	-60	-99	35	-85	-36	-107	-23	-100	-68	-63	-3	-100	-12	-74	-70	-147	-74	160	9046	-6808	-28541	448	-27450	-8393	-21431	-365	-28009	-11819	-19925	-1047	-30005	-12096	-20697	2468
1.405833	-22	38	86	-61	-112	-36	11	-15	-22	0	-73	-66	-96	-11	-28	-61	-94	35	-84	-32	-104	-24	-100	-70	-66	-9	-99	-15	-76	-70	-147	-76	179	8176	-6887	-28718	367	-27271	-8370	-20740	-1048	-27982	-11651	-19836	-781	-29977	-11883	-20898	2369
1.406667	-25	38	84	-63	-118	-38	8	-18	-19	0	-75	-65	-98	-14	-29	-63	-104	33	-88	-36	-108	-24	-101	-72	-67	-3	-103	-15	-74	-75	-147	-79	-30	7271	-6984	-28887	199	-27097	-8305	-20109	682	-27931	-11464	-19742	-2482	-29941	-11654	-21082	2982
1.407500	-26	39	89	-62	-113	-35	8	-18	-6	1	-78	-69	-99	-17	-29	-64	-101	32	-86	-25	-108	-27	-99	-72	-65	-3	-101	-15	-76	-72	-148	-77	-92	6342	-7081	-29032	302	-26922	-8232	-19523	-453	-27860	-11263	-19627	-1677	-29888	-11395	-21256	926
1.408333	-28	39	84	-58	-108	-33	10	-16	-16	11	-72	-66	-97	-16	-27	-63	-102	33	-86	-34	-105	-24	-101	-80	-66	0	-99	-13	-75	-73	-147	-76	-155	5386	-7190	-29172	367	-26753	-8143	-18994	-264	-27762	-11052	-19491	-1505	-29820	-11125	-21405	-912
1.409167	-25	42	87	-57	-108	-33	12	-16	-21	5	-73	-63	-95	-12	-27	-60	-99	36	-85	-32	-105	-26	-96	-69	-65	-1	-99	-11	-76	-74	-148	-75	-81	4425	-7297	-29302	292	-26588	-8041	-18518	-212	-27641	-10842	-19346	-2211	-29745	-10858	-21538	-1417
1.410000	-24	36	87	-60	-108	-32	13	-14	-18	6	-69	-66	-96	-13	-28	-62	-99	34	-87	-34	-103	-22	-97	-68	-60	1	-97	-13	-73	-70	-146	-76	274	3450	-7405	-29424	205	-26439	-7921	-18107	-313	-27492	-10634	-19190	-2265	-29656	-10586	-21649	-2171
1.410833	-23	43	87	-58	-107	-33	11	-17	-21	5	-73	-64	-94	-13	-26	-53	-97	37	-84	-32	-102	-21	-99	-74	-64	0	-97	-10	-70	-68	-149	-75	296	2487	-7513	-29533	284	-26291	-7798	-17754	-426	-27324	-10434	-19023	-1927	-29561	-10329	-21740	-2576
[truncated: 10,306 more rows]
[truncated: 15 more columns]
