# Supplementary material for: Novel Methods for Surface EMG Analysis and Exploration Based on Multi-Modal Gaussian Mixture Models
Source: PLoS One. 2016 Jun 30;11(6):e0157239. doi: 10.1371/journal.pone.0157239 (PMC4928879; doi:10.1371/journal.pone.0157239)
Supplement: S1 File — (ZIP) [file pone.0157239.s001.zip › Haf_horses_trot_data/Haf_h14_t2_kin.trc]

PathFileType	4	(X/Y/Z)	D:\Users\zsoldosr\Desktop\HaflingerProjektEMGBiopsy\RawData\13.11.12\Tornadat2r.trc
DataRate	CameraRate	NumFrames	NumMarkers	Units	OrigDataRate	OrigDataStartFrame	OrigNumFrames
120.00	120.00	1200	7	mm	120.00	1	1200
Frame#	Time	Head			Withers			Sacrum			HFL			HFR			HHL			HHR
		X1	Y1	Z1	X2	Y2	Z2	X3	Y3	Z3	X4	Y4	Z4	X5	Y5	Z5	X6	Y6	Z6	X7	Y7	Z7
1	0.000	839.31244	-254.19914	1436.40955	-219.69156	-46.60758	1257.17395	-1002.07379	-29.79350	1233.62366	-15.34674	58.62531	-12.67252	637.37628	-67.50428	78.73991	-728.71295	52.88197	80.92252	-1073.00537	-203.11536	-13.17270
2	0.008	836.53094	-256.10739	1440.51160	-220.04903	-44.67594	1262.87769	-1002.67712	-30.21685	1237.71179	-40.97780	57.87981	-12.51023	650.52454	-60.92150	75.74081	-702.09467	51.25843	79.23933	-1098.53406	-203.94603	-12.96141
3	0.017	833.85059	-257.97906	1444.51489	-220.30566	-42.74802	1268.57764	-1003.25238	-30.64879	1241.81018	-66.72784	57.09387	-12.37994	661.52673	-54.97190	72.04075	-676.20581	50.14354	77.17703	-1123.81873	-204.64201	-12.61507
4	0.025	831.35089	-259.78888	1448.33594	-220.38661	-40.83884	1274.23645	-1003.76544	-31.11080	1245.87378	-92.61254	56.35730	-12.32217	669.49524	-50.17791	67.70540	-651.59259	50.17756	74.63579	-1148.59753	-205.26004	-11.97966
5	0.033	829.07178	-261.51596	1451.90515	-220.25565	-38.96461	1279.76953	-1004.20105	-31.63024	1249.82019	-118.40942	55.87271	-12.39619	674.74872	-46.76324	63.32178	-628.71454	51.74268	71.69828	-1172.63525	-206.05171	-10.88306
6	0.042	827.00745	-263.13248	1455.16162	-219.91225	-37.13176	1285.04797	-1004.58362	-32.21679	1253.56787	-143.54308	55.81758	-12.62496	677.92944	-44.59824	59.30684	-608.00574	54.78688	68.39910	-1195.79749	-207.27284	-9.17122
7	0.050	825.11859	-264.60748	1458.04944	-219.37813	-35.34790	1289.91235	-1004.96106	-32.84263	1257.04443	-167.15121	56.22123	-12.83090	679.42566	-43.36285	55.81710	-589.74542	59.16271	64.67636	-1218.07336	-209.00783	-6.79183
8	0.058	823.35382	-265.92300	1460.51685	-218.68312	-33.63501	1294.20081	-1005.37097	-33.44210	1260.19055	-188.40414	57.12178	-12.35549	679.30005	-42.72016	53.19261	-573.98944	64.78594	60.44664	-1239.48511	-211.20111	-3.88925
9	0.067	821.66235	-267.08325	1462.52014	-217.86261	-32.02808	1297.77795	-1005.82233	-33.92878	1262.97205	-206.62346	59.13928	-9.62361	677.28064	-42.38151	51.96602	-560.67157	71.51409	55.68935	-1259.87964	-213.80914	-0.80404
10	0.075	820.00208	-268.10385	1464.04163	-216.96548	-30.56682	1300.54504	-1006.29535	-34.21108	1265.38110	-220.51143	63.91837	-1.97794	672.72137	-42.11700	51.93015	-549.74231	79.16252	50.51167	-1278.71936	-216.83563	2.08230
11	0.083	818.34973	-268.99521	1465.10327	-216.05310	-29.28493	1302.43530	-1006.74347	-34.19292	1267.43127	-227.28554	73.36243	12.93342	664.87927	-41.78323	51.17994	-541.20770	87.55367	45.12398	-1295.08008	-220.21628	4.54875
12	0.092	816.70233	-269.76218	1465.74805	-215.18399	-28.19715	1303.41138	-1007.10028	-33.78624	1269.15759	-223.86729	87.69121	34.33161	653.51392	-41.43184	46.75815	-535.08514	96.42053	39.72370	-1307.93884	-223.74142	6.60992
13	0.100	815.06390	-270.41443	1466.00427	-214.40428	-27.29091	1303.46814	-1007.31067	-32.96575	1270.58752	-209.66718	104.51579	57.41513	639.18103	-41.38891	37.00802	-531.44617	105.38620	34.37926	-1316.55273	-227.12598	8.42839
14	0.108	813.43750	-270.96890	1465.87720	-213.75105	-26.53040	1302.63293	-1007.36951	-31.82528	1271.66943	-187.38924	120.43222	76.40904	622.83527	-42.04159	23.41086	-530.57532	114.10077	28.95333	-1320.65479	-230.13940	10.17548
15	0.117	811.82660	-271.44101	1465.36621	-213.25313	-25.86590	1300.95984	-1007.32404	-30.56839	1272.26001	-160.79279	133.32619	88.37799	605.15613	-43.36313	9.93403	-532.98413	122.30458	23.13280	-1320.38574	-232.67207	11.95121
16	0.125	810.24066	-271.83929	1464.47864	-212.92445	-25.23713	1298.52234	-1007.24304	-29.43079	1272.21570	-132.37622	143.01311	94.10425	586.10938	-44.77131	0.35394	-539.16144	129.72437	16.68331	-1316.09082	-234.71432	13.78301
17	0.133	808.70172	-272.17325	1463.23279	-212.76302	-24.58112	1295.40576	-1007.20416	-28.58617	1271.47449	-103.11681	150.32031	96.23604	565.09009	-45.74120	-4.21085	-549.27234	135.97197	9.86687	-1308.14636	-236.29976	15.66168
18	0.142	807.25049	-272.45993	1461.65894	-212.75839	-23.84966	1291.70264	-1007.28882	-28.06992	1270.06067	-73.38228	156.08429	97.14609	541.77393	-46.34060	-5.34297	-563.00452	140.60849	3.59544	-1296.87976	-237.46194	17.57350
19	0.150	805.94604	-272.71805	1459.79761	-212.89790	-23.01661	1287.51221	-1007.54401	-27.74955	1268.03784	-43.52088	160.76062	98.05986	516.77264	-46.87164	-5.24647	-579.80078	143.36357	-1.12093	-1282.56763	-238.21841	19.51383
20	0.158	804.86078	-272.96268	1457.69556	-213.17117	-22.06909	1282.94397	-1007.95721	-27.40432	1265.46631	-13.90449	164.44467	99.28973	491.18054	-47.38291	-5.16456	-599.38995	144.37006	-3.96243	-1265.46082	-238.57300	21.48677
21	0.167	804.06689	-273.20831	1455.40002	-213.57692	-21.00713	1278.11780	-1008.49274	-26.88271	1262.41467	15.13767	167.04268	100.78014	465.73242	-47.75434	-5.39856	-621.68707	144.20067	-5.35108	-1245.80542	-238.52261	23.50005
22	0.175	803.61200	-273.46576	1452.95789	-214.13141	-19.85932	1273.15662	-1009.13477	-26.18131	1258.98071	43.35205	168.44922	102.45058	440.59521	-47.92253	-5.87225	-646.07574	143.58485	-5.88548	-1223.85156	-238.06311	25.56121
23	0.183	803.49261	-273.72864	1450.42542	-214.87964	-18.68813	1268.17188	-1009.89404	-25.39375	1255.27771	70.62653	168.61604	104.26488	415.68176	-47.92607	-6.45622	-671.41968	143.01425	-6.02124	-1199.85156	-237.19461	27.67665
24	0.192	803.64368	-273.96887	1447.87781	-215.90526	-17.57901	1263.25342	-1010.79541	-24.62853	1251.41992	97.02251	167.47264	106.18893	390.92139	-47.87968	-7.04562	-696.79272	142.60681	-6.10117	-1174.05847	-235.92848	29.85344
25	0.200	803.94800	-274.14783	1445.41260	-217.32799	-16.61173	1258.47974	-1011.86188	-23.96883	1247.52209	122.68355	164.86804	108.16391	366.30038	-47.91286	-7.56411	-721.83197	142.26711	-6.34167	-1146.72815	-234.29352	32.10248
26	0.208	804.25647	-274.23059	1443.14502	-219.28239	-15.79396	1253.94141	-1013.10071	-23.46577	1243.68994	147.69717	160.74503	110.12299	341.82471	-48.09830	-7.99676	-746.54688	141.85820	-6.78842	-1118.13013	-232.32994	34.44041
27	0.217	804.41223	-274.19827	1441.19702	-221.87373	-15.00142	1249.76282	-1014.49689	-23.14292	1240.00293	172.05115	155.35107	112.01404	317.50549	-48.44278	-8.41382	-771.02911	141.28535	-7.35464	-1088.55847	-230.05710	36.88590
28	0.225	804.27557	-274.05487	1439.68420	-225.10979	-14.02871	1246.09888	-1016.01581	-23.01251	1236.49780	195.72787	149.17236	113.80933	293.35257	-48.92973	-8.90868	-795.34491	140.56537	-7.86394	-1058.32751	-227.41298	39.44604
29	0.233	803.74591	-273.82620	1438.70129	-228.84998	-12.75127	1243.09998	-1017.63141	-23.10583	1233.16541	218.82222	142.67172	115.48495	269.36444	-49.54578	-9.48412	-819.58038	139.82097	-8.15781	-1027.73010	-224.19667	42.09441
30	0.242	802.77313	-273.55627	1438.31140	-232.84062	-11.23682	1240.86548	-1019.37708	-23.49963	1229.98792	241.54865	136.08069	116.93452	245.50189	-50.26089	-10.02094	-843.85120	139.14296	-8.25942	-996.95734	-220.07314	44.75208
31	0.250	801.35449	-273.29959	1438.54041	-236.83415	-9.69582	1239.41760	-1021.34436	-24.28493	1226.99219	264.16968	129.34488	117.92651	221.65628	-51.01922	-10.37669	-868.22540	138.48610	-8.35720	-966.02063	-214.68098	47.28854
32	0.258	799.52368	-273.10242	1439.38196	-240.69113	-8.35185	1238.71375	-1023.60022	-25.48392	1224.26709	286.93893	122.20914	118.20914	197.67606	-51.76779	-10.51231	-892.66467	137.75111	-8.60748	-934.74878	-207.80504	49.55126
33	0.267	797.33875	-272.98615	1440.80847	-244.38187	-7.35106	1238.68188	-1026.12012	-27.02021	1221.94421	310.05405	114.40569	117.61504	173.45731	-52.47581	-10.51946	-917.08484	136.91452	-8.99445	-902.90283	-199.50432	51.41241
34	0.275	794.87109	-272.94693	1442.77563	-247.91380	-6.73948	1239.25439	-1028.79590	-28.76786	1220.17102	333.56213	105.83477	116.07843	148.99338	-53.13926	-10.52009	-941.48181	136.06462	-9.35043	-870.35974	-190.10809	52.80786
35	0.283	792.20026	-272.96442	1445.22351	-251.27126	-6.48108	1240.38220	-1031.47449	-30.59962	1219.08545	357.29645	96.61388	113.65536	124.33679	-53.77691	-10.55663	-965.95123	135.34651	-9.50226	-837.25018	-180.09314	53.75134
36	0.292	789.41083	-273.01001	1448.07678	-254.41031	-6.49258	1242.03308	-1033.99670	-32.40941	1218.80212	381.00803	87.00398	110.50069	99.54541	-54.40110	-10.60730	-990.57635	134.82922	-9.42925	-803.96527	-169.92706	54.32555
37	0.300	786.58649	-273.05856	1451.24805	-257.27731	-6.68230	1244.18152	-1036.23877	-34.13072	1219.40222	404.59814	77.27485	106.74850	74.65961	-55.00077	-10.66181	-1015.35022	134.41690	-9.27834	-771.03931	-159.95123	54.66084
38	0.308	783.80310	-273.09998	1454.64233	-259.81396	-6.97818	1246.80774	-1038.14307	-35.73807	1220.91724	428.18521	67.61367	102.46326	49.68634	-55.57305	-10.72207	-1040.23730	133.91805	-9.21428	-738.98755	-150.33334	54.90413
39	0.317	781.12677	-273.14059	1458.16089	-261.95715	-7.34064	1249.89856	-1039.71484	-37.21899	1223.31482	451.98459	58.17736	97.78300	24.59460	-56.14242	-10.77238	-1065.25232	133.20734	-9.27705	-708.18365	-141.09854	55.17509
40	0.325	778.61407	-273.19034	1461.70544	-263.65598	-7.75833	1253.43945	-1040.99463	-38.54187	1226.49951	476.11337	49.18754	93.12344	-0.65540	-56.72840	-10.79101	-1090.41809	132.35312	-9.38087	-678.82764	-132.23358	55.51978
41	0.333	776.30841	-273.25122	1465.18518	-264.89801	-8.22871	1257.40027	-1042.03882	-39.64156	1230.32629	500.34369	40.93207	89.14832	-26.08185	-57.32616	-10.76246	-1115.72144	131.57510	-9.38924	-651.00507	-123.81593	55.89165
42	0.342	774.23450	-273.32245	1468.52307	-265.71814	-8.74356	1261.72876	-1042.91382	-40.42944	1234.61584	523.87250	33.69849	86.33356	-51.68701	-57.94230	-10.67665	-1141.16602	130.98608	-9.23011	-624.79492	-116.08734	56.18176
43	0.350	772.39758	-273.41473	1471.65649	-266.18103	-9.29341	1266.35107	-1043.68677	-40.82647	1239.15930	545.30719	27.71497	84.39856	-77.46637	-58.63459	-10.53798	-1166.79980	130.44420	-8.99744	-600.36072	-109.42390	56.27634
44	0.358	770.78687	-273.55356	1474.53381	-266.35413	-9.88089	1271.17456	-1044.41638	-40.79114	1243.72046	563.04620	23.15729	82.19778	-103.38000	-59.48504	-10.38515	-1192.63721	129.77499	-8.84409	-577.98206	-104.23225	56.08521
45	0.367	769.38226	-273.76639	1477.11401	-266.29147	-10.52025	1276.08826	-1045.14990	-40.31922	1248.05396	575.99420	20.15004	78.36540	-129.25232	-60.52166	-10.33262	-1218.52991	129.02341	-8.71056	-558.03455	-100.83803	55.50602
46	0.375	768.15924	-274.06403	1479.36877	-266.03705	-11.22321	1280.95679	-1045.91882	-39.42823	1251.93323	584.13721	18.63120	72.25323	-154.64929	-61.67492	-10.62508	-1244.10669	128.43329	-8.18458	-540.94440	-99.40971	54.36010
47	0.383	767.09283	-274.42737	1481.27979	-265.63602	-11.98946	1285.62061	-1046.74438	-38.15743	1255.18811	588.42047	18.25315	64.29187	-178.95953	-62.83583	-11.60013	-1268.85425	128.26917	-6.64224	-527.10681	-99.93562	52.39127
48	0.392	766.16174	-274.80804	1482.82959	-265.13751	-12.80514	1289.90466	-1047.64954	-36.59198	1257.74890	590.04419	18.55495	55.49121	-201.80200	-64.07160	-13.37392	-1292.32007	128.62468	-3.59853	-516.73639	-102.27662	49.39080
49	0.400	765.34949	-275.14270	1483.99963	-264.58847	-13.64559	1293.63586	-1048.64404	-34.86872	1259.65356	589.86426	19.22021	46.74530	-223.33502	-66.01376	-15.16140	-1314.25684	129.34877	1.01623	-509.70844	-106.29381	45.38940
50	0.408	764.64545	-275.36682	1484.77881	-264.03009	-14.48048	1296.66479	-1049.69324	-33.14260	1261.00317	588.17920	20.20451	38.59860	-243.61163	-70.05645	-14.57051	-1334.53967	130.20345	6.91367	-505.57068	-111.96022	40.73945
51	0.417	764.04816	-275.42358	1485.16772	-263.49930	-15.27842	1298.88000	-1050.70886	-31.55364	1261.92017	584.67480	21.81883	31.35913	-261.02057	-77.68189	-8.06010	-1353.00476	131.00317	13.64660	-503.86707	-119.29475	35.93899
52	0.425	763.56415	-275.27255	1485.17468	-263.02985	-16.01467	1300.20837	-1051.56946	-30.20935	1262.53210	578.49481	24.70425	25.07653	-271.91180	-89.00871	6.47371	-1369.36084	131.55788	20.73382	-504.65051	-128.05627	31.25679
53	0.433	763.20264	-274.89697	1484.80713	-262.65283	-16.68763	1300.61304	-1052.15881	-29.17096	1262.94690	568.61426	29.45090	19.28488	-272.88977	-101.96405	26.98916	-1383.13159	131.79448	27.84949	-508.74719	-137.41000	26.45437
54	0.442	762.96844	-274.30438	1484.06958	-262.39951	-17.33287	1300.09485	-1052.41406	-28.44994	1263.21875	554.46350	35.95432	13.10162	-263.35266	-113.36279	48.06922	-1393.71594	131.93558	34.92208	-517.36633	-145.97165	20.93156
55	0.450	762.85620	-273.52374	1482.96570	-262.29562	-18.01356	1298.69458	-1052.35522	-28.01386	1263.32947	536.42603	42.96822	6.23542	-245.36810	-121.20969	64.78813	-1400.60229	132.25558	41.87600	-531.21417	-152.39795	14.30972
56	0.458	762.84735	-272.60178	1481.50439	-262.34357	-18.78408	1296.48792	-1052.08093	-27.79298	1263.19641	515.58313	48.46159	-0.06016	-221.82117	-125.86047	75.48753	-1403.51868	132.78847	48.39849	-549.85260	-156.11441	6.99409
57	0.467	762.91223	-271.60226	1479.70483	-262.51547	-19.65920	1293.57153	-1051.74158	-27.69043	1262.70911	492.72028	51.06280	-3.91397	-195.12231	-128.91583	81.33698	-1402.41699	133.42819	54.10230	-571.88782	-157.54297	0.13611
58	0.475	763.01819	-270.60172	1477.59607	-262.77380	-20.61571	1290.05212	-1051.50256	-27.59915	1261.76807	467.99310	51.28327	-4.96826	-166.87512	-131.50418	84.34678	-1397.41699	134.20120	58.74775	-595.75995	-157.68736	-5.06596
59	0.483	763.14197	-269.67584	1475.22046	-263.09964	-21.60847	1286.04504	-1051.50806	-27.42643	1260.31226	441.82886	50.70575	-4.75262	-137.98535	-133.80240	86.00771	-1388.71497	135.36954	62.24792	-620.38983	-157.51779	-8.12084
60	0.492	763.27814	-268.88336	1472.63965	-263.50467	-22.58485	1281.67126	-1051.85571	-27.11829	1258.32556	415.34760	50.22210	-4.90824	-108.97003	-135.56726	87.01676	-1376.45459	137.26549	64.64769	-645.26050	-157.60776	-9.40700
61	0.500	763.42987	-268.25546	1469.93225	-264.02597	-23.50270	1277.04370	-1052.59070	-26.66447	1255.83374	389.49591	49.73896	-5.85642	-80.22369	-136.61826	87.54325	-1360.64355	139.93967	66.06325	-670.14734	-158.11465	-9.72420
62	0.508	763.59058	-267.78778	1467.18372	-264.71597	-24.34375	1272.25305	-1053.71265	-26.08305	1252.90173	364.38721	49.01616	-7.11562	-52.03259	-136.94281	87.58054	-1341.20337	142.99655	66.55803	-694.91718	-158.94670	-9.74614
63	0.517	763.73309	-267.44318	1464.48120	-265.63980	-25.11277	1267.36987	-1055.18164	-25.39676	1249.62671	339.65213	48.07063	-8.18479	-24.43127	-136.63663	87.17027	-1318.24719	146.02847	66.28162	-719.52948	-159.93021	-9.79869
64	0.525	763.81146	-267.16992	1461.90625	-266.87808	-25.83022	1262.46167	-1056.92126	-24.60199	1246.12097	315.00360	47.04558	-8.93610	2.84015	-135.83994	86.45306	-1292.30188	148.97868	65.68928	-744.08350	-160.89798	-9.95782
65	0.533	763.77295	-266.91943	1459.53223	-268.52246	-26.53263	1257.61353	-1058.82715	-23.64980	1242.49341	290.38599	46.06554	-9.47402	30.15631	-134.67999	85.61337	-1264.13000	151.78038	65.39943	-768.74988	-161.73125	-10.21760
66	0.542	763.57080	-266.65085	1457.42432	-270.65558	-27.27542	1252.93347	-1060.78296	-22.46926	1238.83655	265.84302	45.19170	-9.91294	57.76385	-133.24867	84.78735	-1234.44812	154.07980	65.89825	-793.60999	-162.39122	-10.56026
67	0.550	763.16656	-266.33078	1455.64001	-273.31494	-28.11602	1248.53943	-1062.68018	-21.01141	1235.22339	241.40604	44.41422	-10.32046	85.69006	-131.64627	84.00282	-1203.81567	155.47633	67.35753	-818.56799	-162.92281	-10.94865
68	0.558	762.52429	-265.93762	1454.22913	-276.45456	-29.07971	1244.54297	-1064.44055	-19.26918	1231.71155	217.05927	43.68645	-10.72865	113.82190	-129.99944	83.20899	-1172.55798	155.71156	69.59411	-843.44110	-163.41852	-11.33125
69	0.567	761.60858	-265.46542	1453.23059	-279.92612	-30.13706	1241.05127	-1066.03674	-17.26970	1228.35046	192.73814	42.97522	-11.11669	142.06573	-128.39386	82.37428	-1140.74341	154.63293	72.21730	-868.12878	-163.96802	-11.67815
70	0.575	760.39240	-264.92288	1452.66492	-283.50049	-31.20797	1238.18140	-1067.49463	-15.05679	1225.18494	168.36621	42.26255	-11.42889	170.51334	-126.78586	81.57406	-1108.35986	152.18628	74.87004	-892.67914	-164.62076	-11.99786
71	0.583	758.87091	-264.33020	1452.52576	-286.93127	-32.18654	1236.05444	-1068.87134	-12.67894	1222.25024	143.89777	41.52692	-11.64533	199.43741	-124.97093	80.95517	-1075.56494	148.50775	77.41992	-917.21362	-165.37439	-12.31388
72	0.592	757.07056	-263.71582	1452.77954	-290.02942	-32.97464	1234.76270	-1070.23145	-10.18782	1219.57153	119.32620	40.74455	-11.80091	228.99503	-122.73080	80.58545	-1042.74854	143.86359	79.95793	-941.82147	-166.18924	-12.63812
73	0.600	755.04443	-263.11639	1453.37354	-292.70853	-33.50034	1234.33960	-1071.62292	-7.64103	1217.17932	94.66654	39.88408	-11.95019	258.99200	-120.01320	80.39638	-1010.33960	138.41461	82.56316	-966.52539	-167.01358	-12.97002
74	0.608	752.86115	-262.57480	1454.24121	-294.97803	-33.71020	1234.75598	-1073.06250	-5.10401	1215.13110	69.92767	38.92422	-12.13490	289.05603	-116.80345	80.25244	-978.54230	132.22427	85.13686	-991.31256	-167.80727	-13.30152
75	0.617	750.59705	-262.12845	1455.30859	-296.89664	-33.56510	1235.93555	-1074.53394	-2.65037	1213.51624	45.09644	37.90158	-12.34637	318.88925	-112.86523	79.96971	-947.26288	125.47438	87.50221	-1016.17688	-168.56747	-13.60136
76	0.625	748.33215	-261.79913	1456.50037	-298.51730	-33.05592	1237.77942	-1075.99500	-0.35640	1212.44238	20.15259	36.88266	-12.53453	348.34427	-107.71608	79.29133	-916.29657	118.44225	89.52607	-1041.13477	-169.34329	-13.79945
77	0.633	746.14697	-261.59418	1457.74695	-299.84995	-32.21116	1240.19629	-1077.38501	1.71992	1211.99841	-4.91279	35.89391	-12.67863	377.50363	-100.82825	77.95124	-885.55652	111.36211	91.12400	-1066.21753	-170.20261	-13.81703
78	0.642	744.11853	-261.50806	1458.98572	-300.86292	-31.08558	1243.12134	-1078.64014	3.56662	1212.21680	-30.08888	34.92847	-12.80987	406.75488	-91.95613	75.87788	-855.11230	104.47253	92.25011	-1091.44910	-171.15910	-13.63566
79	0.650	742.31647	-261.52203	1460.15747	-301.51978	-29.74600	1246.51099	-1079.72095	5.21504	1213.08533	-55.34613	33.98670	-12.95199	436.62436	-81.46978	73.46388	-825.08057	98.09629	92.88879	-1116.82361	-172.14072	-13.33275
80	0.658	740.79993	-261.61157	1461.20593	-301.81161	-28.25980	1250.32434	-1080.63074	6.69988	1214.58679	-80.67622	33.08511	-13.07566	467.23981	-70.45708	71.59842	-795.52344	92.63657	93.06638	-1142.31812	-173.05388	-13.03892
81	0.667	739.61462	-261.75510	1462.07764	-301.76218	-26.68623	1254.50977	-1081.40942	8.03028	1216.69421	-106.12440	32.24004	-13.13687	497.68091	-60.40979	71.14714	-766.44476	88.49692	92.86952	-1167.95166	-173.88376	-12.86317
82	0.675	738.79065	-261.93719	1462.72302	-301.41876	-25.07437	1258.99414	-1082.11267	9.18725	1219.33459	-131.73743	31.45486	-13.14917	525.87128	-52.49203	72.05136	-737.94037	85.89578	92.36672	-1193.82910	-174.72327	-12.85062
83	0.683	738.34473	-262.14691	1463.09949	-300.84357	-23.46317	1263.67456	-1082.78564	10.11744	1222.37366	-157.50273	30.74911	-13.19650	549.41998	-46.84290	72.92582	-710.39874	84.80334	91.50139	-1220.06140	-175.68369	-12.96269
84	0.692	738.27936	-262.37457	1463.17273	-300.10504	-21.87958	1268.42004	-1083.43896	10.74450	1225.63855	-183.35089	30.19726	-13.39164	566.86475	-42.73483	71.94426	-684.47833	85.14284	90.08307	-1246.52368	-176.72046	-13.02402
85	0.700	738.57660	-262.60892	1462.91772	-299.26624	-20.33842	1273.07703	-1084.02600	11.05233	1228.94910	-209.11624	29.91246	-13.85546	578.25342	-39.53192	68.31467	-660.83099	86.98119	87.82132	-1272.56689	-177.47409	-12.64762
86	0.708	739.19592	-262.83057	1462.31934	-298.37512	-18.84348	1277.47473	-1084.43835	11.18716	1232.14392	-234.39037	29.98159	-14.68621	584.72485	-37.22139	62.74506	-639.86987	90.50037	84.37897	-1296.94031	-177.28214	-11.25353
87	0.717	740.08392	-263.00638	1461.36938	-297.46414	-17.39241	1281.43921	-1084.57056	11.41435	1235.10034	-258.40814	30.42022	-15.77855	587.65741	-35.98125	56.58131	-621.72589	95.86752	79.50379	-1318.12659	-175.46603	-8.28458
88	0.725	741.18433	-263.09668	1460.06104	-296.55655	-15.99047	1284.81299	-1084.42664	11.92470	1237.73608	-280.14743	31.37348	-16.38788	588.03424	-35.63045	50.79903	-606.29419	103.19579	73.18996	-1334.97485	-171.76825	-3.53892
89	0.733	742.43658	-263.06958	1458.38757	-295.67371	-14.66218	1287.47168	-1084.14368	12.70608	1240.00562	-298.42703	33.73501	-14.51546	586.27826	-35.66523	45.80050	-593.32312	112.55278	65.74348	-1347.19348	-166.60297	2.64038
90	0.742	743.77325	-262.90918	1456.34705	-294.84253	-13.44703	1289.32983	-1083.89636	13.60418	1241.90991	-311.26450	39.51159	-6.90065	582.36542	-35.62918	41.69384	-582.57483	123.84850	57.68288	-1355.32593	-160.88672	9.50487
91	0.750	745.13019	-262.61337	1453.94690	-294.09354	-12.37667	1290.33411	-1083.78235	14.47994	1243.47607	-315.15118	50.61379	8.93816	575.91052	-35.32661	38.16514	-574.03638	136.67906	49.51003	-1360.28247	-155.58167	16.26497
92	0.758	746.46124	-262.18942	1451.20276	-293.43823	-11.44237	1290.46277	-1083.79138	15.30712	1244.71021	-306.76886	66.47839	31.40078	566.30524	-34.80271	33.99355	-568.05884	150.31865	41.44642	-1362.83545	-151.30933	22.39650
93	0.767	747.74158	-261.65155	1448.12854	-292.84348	-10.58381	1289.73572	-1083.84644	16.15127	1245.58862	-286.36880	83.50171	54.44736	553.14728	-34.26921	27.44176	-565.28851	163.86346	33.32069	-1363.39380	-148.25633	27.71574
94	0.775	748.96429	-261.01657	1444.72717	-292.23480	-9.72282	1288.21423	-1083.84985	17.10040	1246.08069	-258.09616	97.65614	71.79961	536.67621	-33.99105	18.02398	-566.41602	176.35930	24.81284	-1362.06384	-146.31541	32.26892
95	0.783	750.13776	-260.29984	1440.99402	-291.52917	-8.81481	1285.97937	-1083.71191	18.22322	1246.16492	-226.52365	107.36870	81.24220	517.58929	-34.10594	7.75610	-571.89111	186.81422	15.96649	-1358.81909	-145.27875	36.18068
96	0.792	751.28473	-259.51862	1436.93396	-290.67191	-7.86232	1283.10913	-1083.36768	19.56115	1245.83069	-193.88721	113.67913	84.79651	496.35150	-34.56319	-0.23632	-581.76477	194.41039	7.57657	-1353.62939	-144.95941	39.55915
97	0.800	752.44183	-258.69806	1432.57581	-289.65924	-6.88416	1279.67639	-1082.79272	21.12920	1245.07605	-160.49675	118.43446	85.83650	473.08600	-35.20479	-4.41399	-595.77551	198.98149	0.95057	-1346.50793	-145.22362	42.47084
98	0.808	753.66217	-257.87201	1427.96863	-288.53851	-5.89393	1275.75769	-1082.01782	22.91321	1243.91064	-126.38107	122.85605	86.64938	448.24017	-35.85290	-5.61778	-613.60010	201.07100	-3.08176	-1337.50513	-145.97435	44.95351
99	0.817	755.01801	-257.07718	1423.16724	-287.39383	-4.90815	1271.43799	-1081.12280	24.87107	1242.36719	-91.95898	127.25475	87.98439	422.74731	-36.40491	-5.61820	-634.86377	201.53557	-4.86655	-1326.68701	-147.12679	47.03547
100	0.825	756.59460	-256.34229	1418.22046	-286.33084	-3.94766	1266.81250	-1080.20752	26.94275	1240.50525	-57.80640	131.33170	89.75705	397.37830	-36.85057	-5.62903	-658.74164	201.22543	-5.41627	-1314.11963	-148.59389	48.74678
101	0.833	758.46704	-255.67813	1413.17078	-285.46576	-3.03266	1261.98938	-1079.37415	29.06307	1238.39783	-24.37880	134.56624	91.74611	372.35474	-37.19736	-5.98414	-683.90918	200.72141	-5.54454	-1299.86426	-150.28311	50.12180
102	0.842	760.66864	-255.07385	1408.06653	-284.91861	-2.19486	1257.08301	-1078.73242	31.15357	1236.10010	8.05933	136.52316	93.88597	347.58359	-37.45175	-6.54405	-709.22742	200.22961	-5.63285	-1283.97888	-152.09831	51.19771
103	0.850	763.16913	-254.49690	1402.97852	-284.81305	-1.48335	1252.19580	-1078.41882	33.07869	1233.61377	39.40211	137.00952	96.27641	322.97610	-37.65132	-7.13241	-734.21484	199.74916	-5.81947	-1266.51978	-153.94226	52.01259
104	0.858	765.87616	-253.89989	1398.00391	-285.27875	-0.94670	1247.40515	-1078.58630	34.63134	1230.89355	69.65677	136.07616	99.07445	298.51974	-37.87114	-7.69822	-758.86670	199.24902	-6.16586	-1247.54346	-155.71790	52.60434
105	0.867	768.65759	-253.24110	1393.26123	-286.44516	-0.60877	1242.76843	-1079.34485	35.61472	1227.93726	98.90956	133.98094	102.36646	274.21448	-38.18320	-8.26520	-783.32898	198.70622	-6.67914	-1227.10657	-157.32860	53.01055
106	0.875	771.37018	-252.49937	1388.87854	-288.41409	-0.44200	1238.35278	-1080.69031	35.95108	1224.85291	127.31499	131.18436	106.11145	250.04895	-38.60102	-8.83553	-807.70850	198.08316	-7.26057	-1205.26624	-158.67784	53.26855
107	0.883	773.88367	-251.66371	1384.97876	-291.19421	-0.35886	1234.27100	-1082.47424	35.72872	1221.79089	155.11201	128.24974	110.14658	226.00604	-39.08297	-9.34576	-832.04175	197.38087	-7.74203	-1182.07935	-159.66925	53.41531
108	0.892	776.09747	-250.72040	1381.66931	-294.62061	-0.26128	1230.68677	-1084.44153	35.18248	1218.85022	182.60770	125.56512	114.17149	202.03174	-39.58649	-9.71083	-856.33258	196.66357	-8.06156	-1157.60352	-160.20714	53.48721
109	0.900	777.95154	-249.66058	1379.03503	-298.34845	-0.11114	1227.76904	-1086.34229	34.56616	1216.10352	210.07494	123.08244	117.73787	178.01151	-40.09892	-9.90108	-880.57410	195.97002	-8.36043	-1131.89709	-160.19727	53.51983
110	0.908	779.43011	-248.49310	1377.12463	-301.97693	0.05567	1225.62781	-1088.03027	33.98032	1213.67334	237.64250	120.31757	120.32585	153.83203	-40.62476	-9.95909	-904.79175	195.30209	-8.79424	-1105.01990	-159.54710	53.54899
111	0.917	780.55817	-247.23807	1375.93884	-305.21719	0.15831	1224.28040	-1089.44995	33.37099	1211.72412	265.29501	116.62366	121.48293	129.48294	-41.15147	-9.97128	-929.06006	194.69545	-9.28844	-1077.03223	-158.16333	53.61342
112	0.925	781.39478	-245.90810	1375.43176	-307.96170	0.09753	1223.67151	-1090.58948	32.64003	1210.39893	292.94095	111.60105	120.98335	105.04761	-41.64886	-10.03227	-953.44257	194.18941	-9.62818	-1047.99011	-155.94566	53.75846
113	0.933	782.02295	-244.50085	1375.52722	-310.23016	-0.20923	1223.72107	-1091.48584	31.68951	1209.77234	320.42920	105.37874	118.96039	80.58618	-42.11372	-10.18669	-977.93994	193.74765	-9.71831	-1017.93933	-152.77869	54.03667
114	0.942	782.53351	-243.00986	1376.13660	-312.07831	-0.79013	1224.36584	-1092.20642	30.45922	1209.83423	347.55933	98.48311	115.80771	56.07477	-42.57320	-10.39509	-1002.52234	193.28810	-9.62784	-986.91119	-148.53062	54.49875
115	0.950	783.00763	-241.44176	1377.16858	-313.54132	-1.61548	1225.57947	-1092.79395	28.96525	1210.53540	374.20206	91.44951	111.82762	31.44379	-43.04549	-10.57864	-1027.18799	192.75311	-9.49802	-954.93201	-143.07332	55.17121
116	0.958	783.50732	-239.81805	1378.52771	-314.62244	-2.62751	1227.36316	-1093.25452	27.28037	1211.84558	400.43829	84.64619	107.04640	6.63116	-43.53845	-10.69291	-1051.97900	192.18727	-9.42298	-922.05664	-136.33163	56.02958
117	0.967	784.07654	-238.15829	1380.11377	-315.30908	-3.77278	1229.72217	-1093.58875	25.50246	1213.75378	426.55386	78.38480	101.44267	-18.38837	-44.06291	-10.75629	-1076.94824	191.79713	-9.31816	-888.42163	-128.34906	56.99139
118	0.975	784.74829	-236.47197	1381.82678	-315.60205	-5.01796	1232.64868	-1093.81274	23.73810	1216.24585	452.91528	72.99957	95.28876	-43.59601	-44.62074	-10.81323	-1102.08655	191.76033	-9.01440	-854.29419	-119.32833	57.95072
119	0.983	785.55145	-234.77087	1383.57385	-315.54282	-6.35114	1236.11694	-1093.95288	22.09054	1219.30042	479.81451	68.72735	89.26942	-68.95331	-45.21965	-10.86938	-1127.31433	191.91316	-8.53210	-820.08264	-109.60916	58.83797
120	0.992	786.51086	-233.07867	1385.27039	-315.21561	-7.77117	1240.08240	-1094.03040	20.65093	1222.88672	507.24701	65.47356	84.24448	-94.43219	-45.89090	-10.88653	-1152.60303	191.76788	-8.13494	-786.29730	-99.59196	59.64763
121	1.000	787.64355	-231.41869	1386.83960	-314.71857	-9.26151	1244.48242	-1094.04724	19.48915	1226.95544	534.59692	62.74623	80.70135	-120.02722	-46.64488	-10.85602	-1178.03882	190.94456	-8.07150	-753.48926	-89.66963	60.39511
122	1.008	788.95679	-229.78937	1388.21143	-314.12729	-10.77460	1249.23584	-1093.98413	18.64518	1231.42615	560.43585	60.03613	78.30157	-145.74030	-47.44437	-10.82788	-1203.68579	189.57643	-8.32990	-722.20490	-80.21770	61.04371
123	1.017	790.44855	-228.14989	1389.32043	-313.47342	-12.25877	1254.23889	-1093.81580	18.13064	1236.18164	582.79877	57.36936	75.92137	-171.54535	-48.26835	-10.83710	-1229.46265	188.12204	-8.70261	-692.96265	-71.62544	61.47749
124	1.025	792.10773	-226.42473	1390.10425	-312.74307	-13.70409	1259.35852	-1093.53149	17.94625	1241.06262	600.05182	55.33895	72.20802	-197.36523	-49.17716	-10.86721	-1255.22681	186.86490	-8.98093	-666.23383	-64.30783	61.53317
125	1.033	793.91547	-224.51678	1390.50452	-311.89502	-15.15310	1264.43616	-1093.14453	18.10130	1245.87073	611.79510	54.48975	66.42596	-223.01764	-50.26806	-10.94985	-1280.83447	185.90685	-8.91299	-642.42267	-58.66237	61.03592
126	1.042	795.84760	-222.33282	1390.47498	-310.89557	-16.65963	1269.30078	-1092.68811	18.61038	1250.38879	618.90546	54.80155	58.99354	-248.12262	-51.55032	-11.26688	-1305.97205	185.44955	-8.05762	-621.85669	-54.98537	59.80569
127	1.050	797.88153	-219.84903	1390.00061	-309.74359	-18.23936	1273.78296	-1092.20752	19.45621	1254.42468	622.61194	55.85369	51.15860	-272.15985	-52.89758	-12.10414	-1330.06006	185.72818	-5.88177	-604.78564	-53.38824	57.66155
128	1.058	800.00439	-217.17722	1389.11108	-308.46597	-19.86196	1277.73462	-1091.74780	20.54781	1257.86731	623.48712	57.35617	44.11491	-294.77313	-54.21563	-13.64513	-1352.49536	186.75124	-2.08418	-591.37061	-53.75533	54.46000
129	1.067	802.20618	-214.51093	1387.85864	-307.10452	-21.47601	1281.04614	-1091.34009	21.73312	1260.70972	621.13629	59.44312	38.28542	-316.03638	-55.81047	-15.52780	-1372.91333	188.25716	3.19220	-581.66406	-55.76279	50.15954
130	1.075	804.46521	-211.97610	1386.27808	-305.71017	-23.03559	1283.64417	-1090.99170	22.85518	1263.01282	614.66852	62.50265	33.12721	-336.07288	-58.67826	-16.16636	-1391.11279	189.94672	9.50529	-575.60931	-58.94415	44.86187
131	1.083	806.74359	-209.56563	1384.37622	-304.33972	-24.52055	1285.47314	-1090.67480	23.78309	1264.86316	603.52234	66.73992	27.41845	-353.79944	-64.20864	-12.65057	-1406.87390	191.71806	16.47656	-573.08887	-62.77507	38.77574
132	1.092	808.99670	-207.19608	1382.14819	-303.05054	-25.94667	1286.47876	-1090.32690	24.42068	1266.34827	588.05896	71.84963	20.01918	-366.20099	-73.11029	-2.45251	-1420.02966	193.57425	23.99729	-574.01147	-66.76093	32.10933
133	1.100	811.19269	-204.78314	1379.58899	-301.88892	-27.35917	1286.61523	-1089.87048	24.72030	1267.53198	569.51709	76.90694	11.14653	-369.87122	-84.31749	13.89024	-1430.60315	195.29849	32.00515	-578.38507	-70.51262	24.99160
134	1.108	813.32965	-202.27534	1376.70081	-300.87195	-28.80870	1285.87085	-1089.24768	24.68636	1268.43054	549.20313	80.57643	2.94963	-363.49756	-95.21264	32.30668	-1438.62866	196.48665	40.15947	-586.30725	-73.77997	17.53859
135	1.117	815.43555	-199.64967	1373.49731	-299.97888	-30.32373	1284.28833	-1088.44458	24.36230	1269.00720	527.48572	82.08268	-2.32470	-348.36743	-103.40128	47.96993	-1443.76501	197.02623	47.92631	-597.85229	-76.42087	10.04348
136	1.125	817.55450	-196.89722	1370.00549	-299.16327	-31.90462	1281.96143	-1087.49683	23.81568	1269.18860	503.92712	82.08708	-4.62617	-326.91876	-108.33302	58.30536	-1445.22314	197.28479	54.79137	-612.92065	-78.33883	3.09730
137	1.133	819.73267	-194.01779	1366.26672	-298.38309	-33.54098	1279.01245	-1086.48389	23.13209	1268.89063	478.60672	81.76767	-5.39171	-301.42596	-111.15462	63.56654	-1442.26929	197.80904	60.29122	-631.16742	-79.47306	-2.55564
138	1.142	822.00500	-191.01819	1362.33594	-297.62851	-35.22427	1275.56921	-1085.51135	22.41069	1268.04382	452.63324	81.36181	-5.48851	-273.54510	-113.32959	65.46762	-1434.74438	199.01485	64.09184	-652.05774	-79.87920	-6.39636
139	1.150	824.38251	-187.91757	1358.28210	-296.93237	-36.94689	1271.75439	-1084.68372	21.74786	1266.61462	427.10141	80.48036	-5.11644	-244.31390	-115.62575	65.66863	-1422.94434	201.10561	66.14156	-674.98340	-79.80121	-8.45109
140	1.158	826.84625	-184.75644	1354.19080	-296.36267	-38.69944	1267.68091	-1084.08167	21.21526	1264.61719	402.21930	79.14703	-4.65859	-214.37097	-118.08524	65.12169	-1407.18628	204.15929	66.77660	-699.33704	-79.59028	-9.26048
141	1.167	829.34644	-181.58710	1350.16748	-296.00574	-40.46910	1263.44678	-1083.75574	20.84489	1262.11353	377.60483	77.83271	-4.62320	-184.20331	-120.45025	64.16436	-1387.69019	208.04677	66.54537	-724.53235	-79.50013	-9.52155
142	1.175	831.80518	-178.45813	1346.33630	-295.95319	-42.24255	1259.13611	-1083.73047	20.62684	1259.20178	352.92377	76.93279	-5.19373	-154.22186	-122.48775	62.84251	-1364.70142	212.26172	65.78963	-750.02344	-79.55684	-9.71311
143	1.183	834.12909	-175.40721	1342.83276	-296.29944	-44.01598	1254.82629	-1084.00500	20.52964	1255.99683	328.12247	76.52113	-6.18455	-124.64343	-124.09908	61.15208	-1338.55762	216.19987	64.65954	-775.35760	-79.60821	-9.96573
144	1.192	836.22241	-172.45047	1339.78772	-297.13895	-45.80211	1250.59790	-1084.55542	20.53929	1252.60815	303.32016	76.42678	-7.29438	-95.34790	-125.27855	59.13749	-1309.69861	219.56813	63.51372	-800.25098	-79.46397	-10.18012
145	1.200	837.99774	-169.57492	1337.31445	-298.55530	-47.63864	1246.53894	-1085.33740	20.68391	1249.12280	278.64609	76.40111	-8.32121	-65.94489	-126.05386	56.88812	-1278.70337	222.38794	62.98431	-824.64996	-79.02970	-10.24026
146	1.208	839.38544	-166.74234	1335.50195	-300.60260	-49.60212	1242.74060	-1086.28406	21.02735	1245.60608	254.16245	76.26208	-9.20296	-36.06506	-126.51196	54.49918	-1246.31250	224.68585	63.63211	-848.73853	-78.41510	-10.17305
147	1.217	840.34113	-163.90417	1334.41345	-303.27039	-51.79786	1239.28638	-1087.30835	21.64877	1242.11365	229.86081	75.97436	-9.93681	-5.58246	-126.82442	52.05913	-1213.29126	226.12788	65.54864	-872.84564	-77.95334	-10.16536
148	1.225	840.84882	-161.03189	1334.09021	-306.43011	-54.30975	1236.25537	-1088.32581	22.60771	1238.70569	205.66438	75.60743	-10.50058	25.40533	-127.16319	49.65963	-1180.11621	226.09254	68.29971	-897.25989	-78.02772	-10.42803
149	1.233	840.91614	-158.14040	1334.55188	-309.80746	-57.13547	1233.74365	-1089.29333	23.89915	1235.45667	181.43307	75.23125	-10.85046	56.74707	-127.56671	47.36646	-1146.81958	224.16127	71.27766	-922.04675	-78.78149	-11.01401
150	1.242	840.56256	-155.28027	1335.79407	-313.03918	-60.15192	1231.87341	-1090.23169	25.43509	1232.46594	157.03775	74.87920	-10.97315	88.38776	-127.91384	45.20066	-1113.24146	220.28362	74.04256	-947.02753	-79.99191	-11.76325
151	1.250	839.81006	-152.50830	1337.78601	-315.80341	-63.14648	1230.76343	-1091.21118	27.05933	1229.85779	132.46820	74.56125	-10.93056	120.37592	-128.05614	43.20381	-1079.42578	214.59970	76.44382	-971.96436	-81.25637	-12.43389
152	1.258	838.68555	-149.86343	1340.47302	-317.93011	-65.89244	1230.48706	-1092.31042	28.57788	1227.76648	107.83725	74.21004	-10.87327	152.75540	-127.95310	41.48275	-1045.73560	207.37299	78.59238	-996.77637	-82.29125	-12.88183
153	1.267	837.22876	-147.35896	1343.78198	-319.42200	-68.21213	1231.05823	-1093.57581	29.81442	1226.31189	83.25217	73.64557	-10.98947	185.48230	-127.61696	40.12974	-1012.60840	198.96645	80.67518	-1021.56989	-83.06039	-13.11572
154	1.275	835.49329	-144.98465	1347.62512	-320.40500	-70.00994	1232.43896	-1094.98657	30.69319	1225.56396	58.68327	72.75974	-11.33733	218.43127	-126.95132	39.12229	-980.22064	189.72438	82.72235	-1046.48218	-83.68773	-13.21556
155	1.283	833.54254	-142.71667	1351.90576	-321.05817	-71.28711	1234.54968	-1096.43652	31.28773	1225.51648	33.99541	71.70000	-11.75288	251.44421	-125.74466	38.33246	-948.38281	179.87770	84.55052	-1071.53845	-84.30428	-13.23696
156	1.292	831.44312	-140.53455	1356.52319	-321.54700	-72.13620	1237.28308	-1097.78381	31.75761	1226.11694	9.11294	70.71935	-12.04200	284.41202	-123.76556	37.59752	-916.78589	169.58542	85.91889	-1096.66016	-84.96482	-13.19104
157	1.300	829.26270	-138.43201	1361.37427	-321.97540	-72.70378	1240.53210	-1098.94336	32.21710	1227.32507	-15.92873	69.90957	-12.18008	317.38507	-120.80387	36.80508	-885.33905	159.08192	86.69909	-1121.76428	-85.66397	-13.07985
158	1.308	827.07141	-136.41135	1366.35352	-322.36890	-73.13007	1244.21692	-1099.91150	32.66738	1229.12659	-41.08441	69.17545	-12.24840	350.60120	-116.81534	36.04564	-854.25763	148.75214	86.88722	-1146.83154	-86.39751	-12.92214
159	1.317	824.94257	-134.47150	1371.35901	-322.68948	-73.50249	1248.29163	-1100.71826	33.02810	1231.50122	-66.35773	68.40228	-12.29971	384.28479	-112.18628	35.75108	-823.88898	139.03247	86.53468	-1171.91809	-87.18679	-12.74380
160	1.325	822.94769	-132.60550	1376.29907	-322.86786	-73.85253	1252.72742	-1101.38892	33.20988	1234.39087	-91.76811	67.56384	-12.34649	418.21606	-107.76880	36.57319	-794.49664	130.27272	85.71548	-1197.14294	-88.04504	-12.55400
161	1.333	821.15289	-130.80502	1381.09412	-322.83633	-74.18549	1257.48865	-1101.92688	33.16951	1237.68042	-117.31148	66.69701	-12.40365	451.34354	-104.50040	38.87543	-766.23315	122.68985	84.50549	-1222.64478	-88.94901	-12.33849
162	1.342	819.61218	-129.06116	1385.67273	-322.55164	-74.50923	1262.51147	-1102.28223	32.93459	1241.20874	-142.96448	65.84081	-12.48527	481.86371	-102.86200	42.11400	-739.30292	116.40541	82.95643	-1248.47192	-89.87357	-12.08257
163	1.350	818.35333	-127.35538	1389.97412	-322.00421	-74.84626	1267.69153	-1102.33105	32.60749	1244.81104	-168.72066	65.00433	-12.57242	507.88898	-102.69484	44.81523	-714.05237	111.52333	81.08810	-1274.42493	-90.85558	-11.80254
164	1.358	817.36530	-125.65753	1393.94751	-321.21637	-75.23348	1272.88342	-1101.93701	32.32117	1248.34766	-194.59825	64.19125	-12.62161	528.29224	-103.60623	45.51303	-690.86438	108.15659	78.87262	-1299.94397	-92.00483	-11.54342
165	1.367	816.60419	-123.94128	1397.54639	-320.23187	-75.70767	1277.91772	-1101.06860	32.15977	1251.71521	-220.55557	63.47139	-12.61428	543.16125	-105.43697	43.82587	-670.00415	106.36671	76.21178	-1324.14636	-93.43867	-11.33280
166	1.375	816.01257	-122.19334	1400.72253	-319.09988	-76.28768	1282.62512	-1099.84827	32.11198	1254.85693	-246.31172	63.01494	-12.57418	553.56604	-108.22802	40.55270	-651.58435	106.12777	72.95834	-1346.04150	-95.20370	-11.13534
167	1.383	815.53668	-120.40683	1403.43176	-317.86340	-76.97972	1286.85461	-1098.51038	32.07628	1257.76099	-271.17590	62.98549	-12.52024	560.78522	-111.91286	36.82973	-635.63599	107.36164	68.98031	-1364.81494	-97.25634	-10.85631
168	1.392	815.13800	-118.58014	1405.65784	-316.55942	-77.79288	1290.48303	-1097.31372	31.92018	1260.44006	-294.12225	63.35085	-12.39059	565.60138	-116.20168	33.33897	-622.15521	109.99037	64.24435	-1380.01367	-99.50504	-10.38990
169	1.400	814.79932	-116.72795	1407.43481	-315.22797	-78.73531	1293.42041	-1096.44043	31.55993	1262.89697	-314.23950	63.98941	-11.84204	568.18201	-120.69701	30.28358	-611.10547	113.94611	58.87219	-1391.54834	-101.86485	-9.66742
170	1.408	814.51611	-114.88329	1408.82617	-313.91556	-79.80702	1295.60474	-1095.94092	30.97103	1265.08606	-331.05640	65.29017	-9.71493	568.36884	-125.05432	27.83114	-602.43390	119.06647	53.10460	-1399.56055	-104.28397	-8.67215
171	1.417	814.27478	-113.07834	1409.87292	-312.66666	-81.00259	1296.99524	-1095.75220	30.14380	1266.89038	-343.83707	68.62514	-3.57934	565.86200	-129.05176	26.12175	-596.11395	124.95203	47.18038	-1404.27161	-106.73971	-7.42422
172	1.425	814.04498	-111.32404	1410.56763	-311.50995	-82.29937	1297.57104	-1095.74695	29.08910	1268.17468	-350.28867	75.58118	9.18185	560.22986	-132.54117	24.61000	-592.22217	131.00014	41.17083	-1405.88916	-109.22237	-5.95721
173	1.433	813.79663	-109.61163	1410.87109	-310.45184	-83.64080	1297.33118	-1095.77856	27.88518	1268.89063	-347.15775	86.01258	28.45979	551.09753	-135.38966	21.75185	-591.05103	136.66954	34.88217	-1404.58020	-111.72275	-4.30274
174	1.442	813.52393	-107.93530	1410.74023	-309.47903	-84.95213	1296.29846	-1095.71594	26.65423	1269.09314	-333.24298	97.25366	49.84311	538.51147	-137.50188	16.11089	-593.13007	141.76427	27.98500	-1400.48267	-114.22746	-2.48600
175	1.450	813.25409	-106.30919	1410.14636	-308.56427	-86.16927	1294.51819	-1095.47656	25.47471	1268.85376	-310.94977	105.96349	67.20782	522.92328	-138.88831	8.18021	-599.01282	146.40292	20.32003	-1393.72388	-116.71957	-0.52755
176	1.458	813.03650	-104.75508	1409.07678	-307.67499	-87.25215	1292.05225	-1095.04028	24.34780	1268.19812	-284.10574	110.45703	77.07204	504.65646	-139.71936	0.55049	-608.94781	150.63510	12.22160	-1384.43201	-119.18072	1.55366
177	1.467	812.92383	-103.27310	1407.53381	-306.78693	-88.19017	1288.97388	-1094.44348	23.24254	1267.11194	-255.19899	111.18906	80.23067	483.72272	-140.27261	-4.34615	-622.69537	154.13013	4.65689	-1372.73950	-121.59253	3.73848
178	1.475	812.96185	-101.83034	1405.53467	-305.89743	-88.99794	1285.36670	-1093.77527	22.14769	1265.57959	-225.03690	109.77495	79.87146	460.43793	-140.77907	-6.21638	-639.68884	156.33447	-1.19926	-1358.78162	-123.93707	6.00709
179	1.483	813.18951	-100.38000	1403.10828	-305.03430	-89.70096	1281.31909	-1093.15491	21.10194	1263.59985	-193.86206	107.86593	78.87996	435.79657	-141.33284	-6.38351	-659.44904	157.03574	-4.79557	-1342.69482	-126.19676	8.33920
180	1.492	813.63831	-98.88622	1400.29553	-304.25757	-90.32426	1276.91785	-1092.67200	20.20591	1261.15381	-162.03854	106.45075	78.58397	410.90738	-141.91647	-6.18465	-681.59845	156.69388	-6.49514	-1324.61511	-128.35416	10.71440
181	1.500	814.32520	-97.33125	1397.15320	-303.65125	-90.88730	1272.24316	-1092.36621	19.54778	1258.20349	-130.04419	105.67996	78.98293	386.34116	-142.46811	-6.24712	-705.42035	156.04109	-7.05817	-1304.67834	-130.39178	13.11230
182	1.508	815.23840	-95.70958	1393.75488	-303.30957	-91.40591	1267.36328	-1092.26245	19.06382	1254.74597	-98.29823	105.14763	79.51324	362.13803	-142.94315	-6.63360	-729.91577	155.48486	-7.11023	-1283.02002	-132.29218	15.51256
183	1.517	816.32709	-94.02211	1390.19019	-303.32733	-91.90392	1262.33350	-1092.35046	18.56873	1250.82422	-67.04128	104.26996	79.60831	338.16678	-143.34393	-7.19050	-754.36023	155.01038	-7.04840	-1259.77576	-134.03775	17.89481
184	1.525	817.50800	-92.27762	1386.56689	-303.79752	-92.41943	1257.20276	-1092.51746	18.02142	1246.53223	-36.28390	102.43130	78.86787	314.34692	-143.71497	-7.77390	-778.51178	154.46371	-7.11339	-1235.08105	-135.61086	20.23862
185	1.533	818.68329	-90.49634	1383.00537	-304.80624	-92.98370	1252.02905	-1092.58606	17.63080	1242.05359	-5.86380	99.06294	77.10759	290.67191	-144.11737	-8.30653	-802.41040	153.79486	-7.39768	-1209.07166	-136.99387	22.52353
186	1.542	819.75867	-88.70824	1379.62598	-306.41357	-93.57373	1246.89954	-1092.49084	17.52349	1237.61658	24.41677	93.93594	74.50406	267.16290	-144.59634	-8.76756	-826.16211	153.07941	-7.85625	-1181.88306	-138.16922	24.72934
187	1.550	820.65613	-86.94759	1376.53711	-308.61481	-94.07823	1241.95264	-1092.37268	17.45629	1233.38025	54.68219	87.42091	71.65587	243.80234	-145.16620	-9.18370	-849.85577	152.40289	-8.36085	-1153.64990	-139.11966	26.83646
188	1.558	821.32202	-85.24829	1373.82800	-311.29129	-94.32965	1237.38025	-1092.44995	17.01261	1229.40112	84.99717	80.34173	69.34242	220.49170	-145.80557	-9.59987	-873.55444	151.78677	-8.76788	-1124.50610	-139.82849	28.82619
189	1.567	821.72791	-83.64255	1371.56213	-314.19287	-94.21123	1233.39111	-1092.86963	15.90767	1225.69031	115.43216	73.54829	68.10318	197.08890	-146.45552	-10.02514	-897.27484	151.20097	-9.02911	-1094.58545	-140.27930	30.67987
190	1.575	821.86536	-82.16071	1369.77332	-317.00031	-93.76306	1230.15466	-1093.68286	14.05283	1222.27502	146.02673	67.50206	67.92798	173.48300	-147.07404	-10.40313	-920.98468	150.57657	-9.26923	-1064.02478	-140.45488	32.37628
191	1.583	821.74182	-80.82593	1368.46826	-319.45090	-93.19237	1227.75830	-1094.84314	11.52471	1219.22461	176.72380	62.09002	68.32664	149.63293	-147.69690	-10.64664	-944.67267	149.85251	-9.66194	-1032.96814	-140.33484	33.88773
192	1.592	821.37921	-79.64011	1367.63403	-321.43433	-92.78541	1226.20630	-1096.18140	8.55729	1216.62366	207.44635	56.78214	68.75938	125.57065	-148.37045	-10.73691	-968.41589	149.07425	-10.20937	-1001.56775	-139.89369	35.17847
193	1.600	820.81482	-78.57532	1367.24231	-322.98416	-92.80119	1225.44775	-1097.44714	5.47725	1214.54395	238.23102	50.94675	68.97502	101.37500	-149.05219	-10.78238	-992.33557	148.36461	-10.70656	-969.97522	-139.10248	36.21199
194	1.608	820.10132	-77.58365	1367.24622	-324.18942	-93.40236	1225.41638	-1098.42932	2.55807	1213.06787	269.18027	44.12164	68.98340	77.09827	-149.66292	-10.91243	-1016.49518	147.82578	-10.91479	-938.31653	-137.93782	36.97233
195	1.617	819.30371	-76.61552	1367.58105	-325.10938	-94.62660	1226.05994	-1099.02856	-0.07071	1212.29395	300.25665	36.19780	68.87085	52.71155	-150.19077	-11.13595	-1040.85645	147.55338	-10.75486	-906.65967	-136.39853	37.49353
196	1.625	818.49072	-75.63477	1368.17603	-325.74500	-96.40514	1227.34912	-1099.23413	-2.38694	1212.28845	331.23175	27.39591	68.66534	28.13953	-150.68515	-11.37267	-1065.36353	147.57706	-10.33842	-875.00293	-134.52316	37.87568
197	1.633	817.72375	-74.62794	1368.96167	-326.06219	-98.61983	1229.26965	-1099.08484	-4.40809	1213.05518	361.89957	18.03895	68.27377	3.34393	-151.18964	-11.57429	-1090.05212	147.68973	-9.86377	-843.31702	-132.40024	38.26441
198	1.642	817.05035	-73.60223	1369.87048	-326.03220	-101.15314	1231.80737	-1098.66125	-6.18286	1214.55737	392.29907	8.37644	67.54520	-21.64288	-151.71034	-11.74759	-1114.97815	147.56325	-9.51281	-811.64264	-130.17097	38.79885
199	1.650	816.50806	-72.57225	1370.83289	-325.66061	-103.90944	1234.93555	-1098.08557	-7.81386	1216.75720	422.71146	-1.42781	66.53078	-46.76428	-152.23184	-11.89054	-1140.11511	147.05493	-9.35176	-780.18365	-128.03435	39.56863
200	1.658	816.13116	-71.54768	1371.77759	-324.99335	-106.82422	1238.60645	-1097.47583	-9.41934	1219.62671	453.37799	-11.23076	65.75133	-71.99762	-152.74718	-11.97073	-1165.41541	146.18019	-9.34220	-749.32568	-126.25207	40.60990
201	1.667	815.95135	-70.52599	1372.63586	-324.10104	-109.86351	1242.75134	-1096.87842	-11.05768	1223.11670	484.01559	-20.82415	66.03497	-97.35889	-153.27240	-11.97819	-1190.85376	144.97121	-9.45486	-719.57214	-125.13086	41.91617
202	1.675	815.99316	-69.49574	1373.34583	-323.05426	-113.01109	1247.28271	-1096.25891	-12.72066	1227.12915	513.43304	-29.88060	67.77664	-122.87372	-153.82611	-11.95410	-1216.38794	143.60361	-9.64188	-691.46863	-124.97070	43.42431
203	1.683	816.27264	-68.45370	1373.85547	-321.90173	-116.25847	1252.09180	-1095.55005	-14.37476	1231.51917	539.67773	-37.96984	70.21001	-148.55493	-154.40640	-11.94144	-1241.94336	142.42607	-9.75621	-665.56470	-126.00356	44.98745
204	1.692	816.79730	-67.41711	1374.12561	-320.66135	-119.60258	1257.04431	-1094.70203	-15.98137	1236.11194	560.83136	-44.64865	71.60274	-174.39270	-155.01460	-11.93452	-1267.43066	141.70486	-9.60663	-642.38562	-128.34906	46.37422
205	1.700	817.56390	-66.41782	1374.12915	-319.32861	-123.03596	1261.98413	-1093.71497	-17.50892	1240.71960	575.96021	-49.63763	70.45139	-200.33270	-155.69516	-11.90217	-1292.66846	141.50247	-8.97234	-622.36157	-131.98624	47.29401
206	1.708	818.55640	-65.49161	1373.84534	-317.89426	-126.52576	1266.75073	-1092.64954	-18.94728	1245.15649	585.46783	-52.97705	66.51923	-226.19965	-156.52905	-11.85618	-1317.18274	141.78860	-7.46194	-605.73529	-136.74866	47.42945
207	1.717	819.74878	-64.67712	1373.25549	-316.35730	-130.00009	1271.19897	-1091.61987	-20.30862	1249.25854	590.60553	-54.97785	60.67817	-251.61243	-157.58398	-11.91139	-1340.29236	142.43425	-4.59447	-592.52527	-142.37056	46.49517
208	1.725	821.10760	-64.01028	1372.34460	-314.73212	-133.35321	1275.21057	-1090.76196	-21.62109	1252.90845	592.63928	-55.98787	53.96793	-276.03839	-158.86736	-12.31888	-1361.52856	143.11061	-0.23219	-582.58630	-148.57159	44.33684
209	1.733	822.59204	-63.50424	1371.10107	-313.05536	-136.47342	1278.69604	-1090.18152	-22.91696	1256.04688	592.35681	-56.19027	46.99545	-299.05957	-160.35242	-13.37991	-1380.72046	143.46233	5.31662	-575.71942	-155.10254	41.01389
210	1.742	824.15735	-63.14429	1369.51575	-311.38663	-139.27864	1281.58289	-1089.88306	-24.19301	1258.64893	590.09607	-55.59031	40.04519	-320.66425	-162.21288	-15.04434	-1397.67236	143.43600	11.72000	-571.73560	-161.70207	36.77958
211	1.750	825.76257	-62.90616	1367.58215	-309.79376	-141.72673	1283.79956	-1089.72339	-25.37011	1260.68848	585.90875	-54.17799	33.40281	-341.10822	-165.22728	-16.17415	-1412.02637	143.27695	18.86924	-570.43640	-168.03052	31.94130
212	1.758	827.37152	-62.76872	1365.29675	-308.32834	-143.81065	1285.27136	-1089.46484	-26.33435	1262.15503	579.55176	-52.10529	27.33190	-359.91370	-170.86313	-14.12444	-1423.44702	143.17892	26.72605	-571.59979	-173.70641	26.68645
213	1.767	828.95178	-62.71178	1362.65942	-307.00763	-145.56683	1285.93604	-1088.91052	-27.04651	1263.10522	570.50726	-49.66751	21.69390	-374.70563	-180.47906	-5.93933	-1431.75439	142.93629	35.05326	-575.09082	-178.46732	21.01214
214	1.775	830.48102	-62.71326	1359.67676	-305.80768	-147.07849	1285.76062	-1087.99084	-27.60983	1263.65564	558.23828	-47.12838	15.77584	-381.87286	-193.94009	8.89264	-1436.77759	141.89560	43.21688	-581.05945	-182.29782	14.85046
215	1.783	831.95355	-62.75534	1356.36145	-304.66843	-148.45692	1284.74915	-1086.75891	-28.24497	1263.91077	542.54694	-44.73692	8.96755	-379.09308	-209.09116	27.07074	-1438.22607	139.46941	50.32514	-590.00977	-185.35402	8.33157
216	1.792	833.37793	-62.83298	1352.72607	-303.51379	-149.81268	1282.94275	-1085.32520	-29.17125	1263.91223	523.73608	-42.98027	1.99884	-366.80261	-223.07272	43.62163	-1435.89880	135.91632	55.69068	-602.58044	-187.74590	1.96644
217	1.800	834.77484	-62.95509	1348.78076	-302.28207	-151.22850	1280.41113	-1083.77661	-30.46119	1263.64270	502.28400	-42.40273	-3.09668	-347.24646	-234.31497	55.24752	-1429.94604	132.42595	59.18192	-619.13318	-189.43915	-3.46834
218	1.808	836.18195	-63.13992	1344.53699	-300.94659	-152.74423	1277.24170	-1082.14917	-32.00115	1263.05933	478.48138	-42.85748	-5.11059	-322.90179	-243.20432	61.60950	-1420.67603	130.29536	61.21221	-639.43250	-190.40643	-7.32918
219	1.817	837.65552	-63.40868	1340.01196	-299.51849	-154.35863	1273.53467	-1080.45947	-33.57584	1262.12476	452.82626	-43.49594	-5.10953	-295.71954	-251.06586	64.26418	-1408.15173	129.89717	62.31108	-662.63983	-190.83031	-9.48899
220	1.825	839.25873	-63.78102	1335.22949	-298.04230	-156.04524	1269.40210	-1078.73584	-34.98312	1260.81995	426.48227	-43.79885	-5.05823	-266.97180	-258.84448	64.98883	-1392.27344	130.26022	62.61551	-687.61005	-191.07649	-10.37886
221	1.833	841.04230	-64.27109	1330.22070	-296.58829	-157.77649	1264.96277	-1077.03467	-36.11401	1259.14685	400.65652	-44.00700	-5.86126	-237.35004	-266.66922	64.87246	-1373.13879	130.00726	61.96819	-713.28381	-191.44241	-10.66624
222	1.842	843.03052	-64.88715	1325.03003	-295.24225	-159.53931	1260.33057	-1075.44250	-36.97441	1257.12573	375.71884	-44.50224	-7.18711	-207.23285	-274.19119	64.29345	-1351.01733	128.74776	60.48600	-738.96082	-191.96529	-10.87095
223	1.850	845.21686	-65.63879	1319.72668	-294.09967	-161.33629	1255.60742	-1074.04907	-37.65061	1254.79272	351.30414	-45.31223	-8.41615	-176.93256	-281.02734	63.26765	-1326.18555	127.10397	58.80215	-764.34930	-192.49258	-11.21048
224	1.858	847.56110	-66.53806	1314.40796	-293.27148	-163.18544	1250.88879	-1072.91016	-38.24807	1252.20203	326.97742	-46.20855	-9.29633	-146.73499	-286.95755	61.75813	-1299.03687	125.69518	57.75179	-789.40210	-192.89992	-11.68463
225	1.867	849.98755	-67.58948	1309.19202	-292.89340	-165.12549	1246.27417	-1072.03430	-38.84221	1249.42761	302.59329	-47.00498	-9.91493	-116.75861	-291.89038	59.78982	-1270.18469	124.48833	57.87333	-814.05200	-193.19897	-12.21508
226	1.875	852.39655	-68.78812	1304.20715	-293.11496	-167.21457	1241.87231	-1071.40576	-39.46355	1246.55237	278.23376	-47.68057	-10.40776	-86.84418	-295.79565	57.44894	-1240.34473	122.85353	59.16949	-838.02625	-193.46384	-12.71608
227	1.883	854.68805	-70.12914	1299.57910	-294.04861	-169.51236	1237.79700	-1071.01367	-40.11304	1243.65649	254.01382	-48.27981	-10.83453	-56.65564	-298.73145	54.88195	-1210.11426	120.08766	61.28982	-860.89185	-193.72729	-13.11357
228	1.892	856.78711	-71.61267	1295.41797	-295.68390	-172.05550	1234.16150	-1070.86145	-40.78139	1240.81592	229.96841	-48.81838	-11.21778	-25.89856	-300.87161	52.26675	-1179.76099	115.93008	63.87418	-882.26599	-193.96864	-13.35774
229	1.900	858.65961	-73.24086	1291.80469	-297.81390	-174.82826	1231.08118	-1070.94897	-41.45275	1238.11292	206.03600	-49.31395	-11.57549	5.54187	-302.44196	49.73860	-1149.20825	110.51907	66.68004	-901.96118	-194.15674	-13.42903
230	1.908	860.30872	-75.01292	1288.78088	-300.05688	-177.72813	1228.67493	-1071.23706	-42.08574	1235.64136	182.10092	-49.81777	-11.91296	37.60431	-303.66708	47.35482	-1118.33826	104.00248	69.50319	-919.96143	-194.27640	-13.32938
231	1.917	861.75568	-76.91545	1286.35059	-302.00153	-180.56781	1227.04822	-1071.63550	-42.60770	1233.49939	158.07202	-50.35917	-12.21239	70.16681	-304.76132	45.11972	-1087.33484	96.45508	72.18810	-936.32678	-194.32780	-13.06889
232	1.925	863.02698	-78.91817	1284.49158	-303.38052	-183.13593	1226.26013	-1072.06152	-42.98212	1231.78284	133.93544	-50.90095	-12.44235	103.21149	-305.82007	42.98344	-1056.65552	88.01729	74.69782	-951.12585	-194.31772	-12.65772
233	1.933	864.15454	-80.98869	1283.16943	-304.14163	-185.26483	1226.30969	-1072.50171	-43.27504	1230.58325	109.71710	-51.41648	-12.60283	136.90640	-306.69800	40.82490	-1026.67468	78.83469	77.01987	-964.41394	-194.25359	-12.10400
234	1.942	865.17499	-83.11241	1282.34021	-304.38617	-186.86400	1227.15369	-1072.97986	-43.60811	1229.97827	85.38785	-51.97320	-12.73585	171.47894	-307.13708	38.54108	-997.42920	68.97765	79.06284	-976.23431	-194.14157	-11.41439
235	1.950	866.12390	-85.29478	1281.94604	-304.25684	-187.92371	1228.73694	-1073.49036	-44.06498	1230.02002	60.88225	-52.65099	-12.86732	207.00720	-306.99344	36.15343	-968.68628	58.50624	80.70827	-986.62555	-193.98679	-10.59506
236	1.958	867.03345	-87.54523	1281.91638	-303.86298	-188.49963	1231.01001	-1073.97461	-44.65371	1230.72815	36.19874	-53.43132	-12.98963	243.39972	-306.23349	33.74175	-940.18079	47.50713	81.84843	-995.62579	-193.79395	-9.65223
237	1.967	867.93530	-89.86290	1282.17285	-303.26868	-188.68869	1233.92883	-1074.33960	-45.33781	1232.09448	11.37544	-54.23710	-13.10685	280.50311	-304.82980	31.35335	-911.80127	36.14703	82.40079	-1003.27441	-193.56772	-8.59224
238	1.975	868.86340	-92.23772	1282.63257	-302.51727	-188.60721	1237.44397	-1074.51343	-46.10076	1234.09900	-13.57761	-55.00938	-13.24858	318.17496	-302.78268	29.05761	-883.58618	24.73565	82.37907	-1009.61151	-193.31288	-7.42155
239	1.983	869.85333	-94.65924	1283.21265	-301.65942	-188.37891	1241.48694	-1074.49280	-46.97784	1236.71521	-38.66911	-55.72311	-13.42350	356.36377	-300.18860	27.05867	-855.58282	13.63813	81.89311	-1014.67749	-193.03432	-6.14665
240	1.992	870.94073	-97.12111	1283.83411	-300.76328	-188.13211	1245.96924	-1074.32800	-48.03338	1239.89648	-63.90720	-56.38837	-13.58231	395.05923	-297.29950	25.81313	-827.79016	3.16351	81.07111	-1018.51270	-192.73688	-4.77401
241	2.000	872.15637	-99.61708	1284.42712	-299.90179	-187.99643	1250.79102	-1074.07190	-49.32164	1243.55261	-89.28946	-57.03921	-13.65434	433.94846	-294.53375	25.97992	-800.27637	-6.43113	80.01157	-1021.15753	-192.42545	-3.31010
242	2.008	873.52228	-102.13466	1284.92993	-299.12781	-188.09068	1255.84814	-1073.75244	-50.86596	1247.53455	-114.78944	-57.71634	-13.62855	471.99402	-292.30728	27.94259	-773.31488	-14.92545	78.76239	-1022.65216	-192.10492	-1.76138
243	2.017	875.05011	-104.65649	1285.28857	-298.44315	-188.49583	1261.02368	-1073.37622	-52.67324	1251.65369	-140.36981	-58.45697	-13.58724	507.33527	-290.78534	31.17056	-747.36652	-22.13891	77.31831	-1023.03693	-191.78014	-0.13431
244	2.025	876.73969	-107.17140	1285.46094	-297.77606	-189.22481	1266.17480	-1072.93372	-54.73554	1255.72998	-166.02811	-59.25983	-13.62933	537.81006	-289.83676	34.17492	-722.92084	-27.91196	75.62674	-1022.35205	-191.45598	1.56464
245	2.033	878.57568	-109.67975	1285.41724	-297.00061	-190.22453	1271.13025	-1072.39624	-56.98312	1259.63098	-191.79257	-60.05336	-13.75432	561.92743	-289.23807	35.40653	-700.33539	-32.12777	73.59538	-1020.63782	-191.13730	3.32903
246	2.042	880.52991	-112.17929	1285.13782	-295.99673	-191.41144	1275.71277	-1071.73962	-59.29193	1263.27295	-217.61537	-60.72071	-13.85427	579.51068	-288.89899	34.36019	-679.79688	-34.78341	71.15034	-1017.93445	-190.82896	5.15238
247	2.050	882.56799	-114.64981	1284.61047	-294.70224	-192.70107	1279.77173	-1070.98938	-61.57617	1266.59656	-243.25050	-61.15107	-13.82010	591.39697	-288.90521	31.73879	-661.37427	-36.00590	68.29572	-1014.28217	-190.53583	7.02823
248	2.058	884.65503	-117.06026	1283.82837	-293.12930	-194.01514	1283.20557	-1070.21985	-63.83347	1269.54810	-268.18021	-61.29032	-13.62319	598.62988	-289.33722	28.58128	-645.06409	-35.99423	65.05476	-1009.72125	-190.26279	8.95014
249	2.067	886.75800	-119.38737	1282.78613	-291.35040	-195.27483	1285.95593	-1069.50647	-66.10325	1272.08228	-291.65201	-61.19669	-13.28789	602.01434	-290.02844	25.45727	-630.85272	-34.97438	61.35495	-1004.29199	-190.01468	10.91162
250	2.075	888.84381	-121.62453	1281.47766	-289.46851	-196.39507	1287.98706	-1068.89209	-68.41267	1274.16968	-312.93250	-60.95271	-12.72117	602.09406	-290.54379	22.48710	-618.79205	-33.14421	57.03063	-998.03467	-189.79640	12.90623
251	2.083	890.87244	-123.78046	1279.90051	-287.58984	-197.29466	1289.27673	-1068.38196	-70.74690	1275.79041	-331.51129	-60.30661	-11.29838	599.13092	-290.40384	19.63918	-609.00787	-30.60929	51.94200	-990.98950	-189.61279	14.92750
252	2.092	892.79474	-125.87320	1278.05920	-285.80341	-197.91190	1289.82031	-1067.94153	-73.04546	1276.92297	-346.60272	-58.35745	-7.35002	593.05353	-289.33850	16.55904	-601.66595	-27.42744	46.05034	-983.19678	-189.46872	16.96896
253	2.100	894.56500	-127.92381	1275.96460	-284.16354	-198.21339	1289.63513	-1067.49902	-75.22585	1277.54102	-356.09113	-53.85274	1.53595	583.54590	-287.46667	12.41859	-596.96106	-23.64174	39.38797	-974.69672	-189.36906	19.02417
254	2.108	896.16248	-129.95670	1273.63049	-282.67963	-198.19835	1288.75354	-1066.95618	-77.21375	1277.61206	-356.67838	-46.29160	16.52170	570.24524	-285.34689	6.81069	-595.14856	-19.16206	31.99794	-965.52960	-189.31870	21.08665
255	2.117	897.60309	-132.00027	1271.06812	-281.31699	-197.89087	1287.21716	-1066.21350	-78.96055	1277.10010	-346.23489	-36.98163	35.31441	552.92920	-283.74045	0.86533	-596.58844	-13.73775	23.91775	-955.73572	-189.32245	23.14995
256	2.125	898.93268	-134.07687	1268.28235	-280.01236	-197.32013	1285.07483	-1065.23059	-80.47009	1275.98706	-325.91824	-28.60895	52.83970	531.76599	-283.15118	-3.54333	-601.73230	-7.20160	15.32827	-945.35529	-189.38522	25.20760
257	2.133	900.21399	-136.18828	1265.27344	-278.70151	-196.50859	1282.38257	-1064.10535	-81.82977	1274.29980	-299.28391	-23.40351	64.74860	507.63177	-283.55460	-5.71267	-610.95459	0.13943	6.89369	-934.42853	-189.51186	27.25315
258	2.142	901.51459	-138.30841	1262.04736	-277.34360	-195.47737	1279.20508	-1063.07300	-83.18597	1272.10120	-269.59619	-21.79130	70.07982	481.98993	-284.54709	-6.36980	-624.21143	7.20670	-0.18244	-922.99579	-189.70724	29.28013
259	2.150	902.89148	-140.38771	1258.63000	-275.93558	-194.25024	1275.61853	-1062.38330	-84.66476	1269.45068	-238.39578	-22.65134	70.83603	456.15921	-285.68481	-6.49786	-640.97949	12.45339	-4.86983	-911.09729	-189.97623	31.28208
260	2.158	904.37433	-142.37405	1255.07263	-274.51816	-192.84665	1271.71265	-1062.14185	-86.28902	1266.38306	-206.00586	-24.44855	69.77446	430.74945	-286.69510	-6.65017	-660.74951	14.93269	-7.15105	-898.77332	-190.32367	33.25254
261	2.167	905.95605	-144.23495	1251.44849	-273.17029	-191.27660	1267.58374	-1062.22351	-87.92970	1262.90698	-172.52184	-26.11727	68.71669	405.76855	-287.51074	-7.00603	-683.14038	15.02010	-7.90866	-886.06403	-190.75447	35.18506
262	2.175	907.59229	-145.95792	1247.84949	-271.99551	-189.53961	1263.31848	-1062.36462	-89.37056	1259.03394	-138.25978	-27.27917	68.23755	381.02573	-288.21860	-7.55544	-707.38318	13.83224	-8.12310	-873.00977	-191.27347	37.07315
263	2.183	909.21106	-147.53516	1244.38928	-271.11343	-187.62817	1258.98169	-1062.37109	-90.45911	1254.82788	-103.71854	-28.03123	68.13896	356.39801	-288.94772	-8.17994	-732.40784	12.25084	-8.35999	-859.65082	-191.88554	38.91038
264	2.192	910.72449	-148.95439	1241.20325	-270.65961	-185.55518	1254.61914	-1062.20593	-91.15643	1250.40784	-69.35029	-28.67929	67.98116	331.87927	-289.76865	-8.73431	-757.50049	10.66833	-8.73560	-846.02740	-192.59554	40.69027
265	2.200	912.04016	-150.20914	1238.43933	-270.77985	-183.37949	1250.27795	-1061.92761	-91.47607	1245.90637	-35.34522	-29.56665	67.41634	307.50327	-290.69183	-9.16692	-782.46228	9.18051	-9.11374	-832.17981	-193.40833	42.40636
266	2.208	913.07471	-151.32326	1236.23853	-271.59665	-181.15564	1246.03577	-1061.63647	-91.46422	1241.44946	-1.57396	-31.01920	66.30762	283.27753	-291.70535	-9.54343	-807.29956	7.75426	-9.37652	-818.14825	-194.32880	44.05220
267	2.217	913.76526	-152.35852	1234.71252	-273.14334	-178.83267	1242.02515	-1061.45605	-91.22471	1237.15076	32.29903	-33.34387	64.69281	259.18936	-292.78452	-9.95142	-832.00269	6.34961	-9.56980	-803.97302	-195.36180	45.62132
268	2.225	914.07355	-153.39200	1233.93066	-275.30118	-176.25874	1238.42346	-1061.49805	-90.91306	1233.10620	66.60901	-36.71881	62.73092	235.20749	-293.89743	-10.41146	-856.54187	4.96053	-9.82565	-789.69434	-196.51221	47.10727
269	2.233	913.98969	-154.48422	1233.91895	-277.79462	-173.35461	1235.40662	-1061.82434	-90.70820	1229.39917	101.51308	-40.99289	60.71181	211.25891	-295.00348	-10.88026	-880.93549	3.61414	-10.21636	-775.35254	-197.78488	48.50357
270	2.242	913.53418	-155.65793	1234.66919	-280.26480	-170.27306	1233.09705	-1062.43701	-90.78084	1226.11279	136.98706	-45.64164	59.02073	187.23257	-296.06750	-11.29387	-905.26282	2.37583	-10.71661	-760.98773	-199.18468	49.80376
271	2.250	912.75092	-156.90057	1236.14990	-282.38959	-167.34517	1231.54199	-1063.27466	-91.24316	1223.33020	172.96437	-50.03845	57.92648	163.00513	-297.10370	-11.58563	-929.61035	1.26511	-11.28329	-746.64032	-200.71648	51.00140
272	2.258	911.69104	-158.18666	1238.31213	-283.98407	-164.89127	1230.72644	-1064.22339	-92.11723	1221.12878	209.39011	-53.85839	57.35601	138.51492	-298.13431	-11.73647	-954.03558	0.20347	-11.89143	-732.35059	-202.38513	52.09001
273	2.267	910.40332	-159.49377	1241.08716	-285.01727	-163.10208	1230.60547	-1065.15173	-93.34249	1219.57849	246.17010	-57.27530	56.93525	113.82257	-299.10992	-11.82787	-978.58826	-0.80454	-12.39098	-718.15869	-204.19551	53.06313
274	2.275	908.93677	-160.80130	1244.38586	-285.55075	-162.03426	1231.13208	-1065.92969	-94.77760	1218.73230	283.18127	-60.84173	56.22571	89.03430	-299.96936	-11.96964	-1003.28900	-1.51886	-12.47240	-704.10486	-206.15247	53.91429
275	2.283	907.34088	-162.08472	1248.10583	-285.66977	-161.64116	1232.27808	-1066.43274	-96.22105	1218.61548	320.32419	-65.15468	54.92622	64.20935	-300.72830	-12.18713	-1028.09045	-1.67077	-11.96643	-690.22961	-208.26088	54.63704
276	2.292	905.65863	-163.31056	1252.14038	-285.45117	-161.80070	1234.03625	-1066.56665	-97.48717	1219.22302	357.55255	-70.47581	53.01850	39.37921	-301.43857	-12.41013	-1052.94788	-1.36863	-11.09372	-676.57288	-210.52560	55.22496
277	2.300	903.92651	-164.43774	1256.38428	-284.96417	-162.36119	1236.40454	-1066.31250	-98.48093	1220.53796	394.88669	-76.51884	50.92881	14.54883	-302.12292	-12.54630	-1077.88489	-1.22499	-10.37035	-663.17480	-212.95160	55.67167
278	2.308	902.18561	-165.43170	1260.73816	-284.28412	-163.20387	1239.36841	-1065.75720	-99.21431	1222.56396	432.27209	-82.52441	49.60275	-10.36383	-302.78464	-12.56832	-1102.94287	-1.80420	-10.18267	-650.07562	-215.54387	55.97076
279	2.317	900.48688	-166.28174	1265.11023	-283.49725	-164.27821	1242.89087	-1065.04919	-99.75695	1225.31262	469.19855	-87.58206	50.13138	-35.48523	-303.42789	-12.53058	-1128.15930	-2.99844	-10.39764	-637.31592	-218.30731	56.11565
280	2.325	898.88257	-167.00168	1269.41821	-282.68674	-165.58972	1246.90967	-1064.29590	-100.16412	1228.74341	504.40192	-91.05496	52.83803	-60.86548	-304.05634	-12.49923	-1153.58765	-4.30330	-10.63198	-624.93695	-221.24649	56.09927
281	2.333	897.41553	-167.60901	1273.58813	-281.90802	-167.17216	1251.33679	-1063.51892	-100.44991	1232.73474	536.09479	-92.82355	56.62371	-86.46149	-304.66724	-12.48693	-1179.23315	-5.38253	-10.73917	-612.98059	-224.36511	55.91395
282	2.342	896.11450	-168.10992	1277.55640	-281.16794	-169.06918	1256.06006	-1062.69067	-100.60955	1237.10315	562.71368	-93.15184	59.52004	-112.22162	-305.23492	-12.45264	-1204.99524	-6.11188	-10.74526	-601.48767	-227.66624	55.55243
283	2.350	894.99072	-168.51273	1281.27576	-280.42300	-171.30505	1260.94983	-1061.78589	-100.64507	1241.63037	583.63641	-92.41647	60.10005	-138.12231	-305.72037	-12.35132	-1230.67517	-6.49203	-10.59346	-590.49414	-231.15430	55.01068
284	2.358	894.03491	-168.84718	1284.71680	-279.59909	-173.83925	1265.86450	-1060.80615	-100.57478	1246.08972	599.31598	-91.02524	58.27874	-164.09308	-306.11792	-12.18508	-1255.95251	-6.62030	-10.02337	-580.02527	-234.83974	54.29187
285	2.367	893.21863	-169.15784	1287.86292	-278.61298	-176.54726	1270.64905	-1059.78064	-100.42973	1250.26892	610.77032	-89.43918	54.78825	-189.89612	-306.46860	-12.03791	-1280.39233	-6.54982	-8.50710	-570.09875	-238.74449	53.40615
286	2.375	892.49988	-169.48022	1290.70544	-277.39087	-179.24675	1275.13013	-1058.75989	-100.24113	1253.99402	618.90594	-88.06502	50.19725	-215.09851	-306.82910	-12.10088	-1303.53369	-6.16497	-5.43581	-560.75067	-242.89780	52.35496
287	2.383	891.82990	-169.82764	1293.23694	-275.89352	-181.73969	1279.12390	-1057.80444	-100.03346	1257.15356	624.23077	-87.06184	44.61949	-239.24091	-307.27274	-12.60992	-1324.91626	-5.30414	-0.55254	-552.09674	-247.30484	51.08933
288	2.392	891.16260	-170.19983	1295.44800	-274.14624	-183.84752	1282.46313	-1056.96375	-99.83248	1259.71399	626.97687	-86.27762	38.18790	-262.13202	-307.96103	-13.56229	-1344.12573	-4.10568	5.76613	-544.39734	-251.87772	49.45775
289	2.400	890.46307	-170.60773	1297.33215	-272.25378	-185.44626	1285.02185	-1056.24854	-99.67394	1261.71631	627.18811	-85.33916	31.47227	-283.93469	-309.25931	-14.15408	-1360.88989	-3.08735	12.68429	-538.02753	-256.36008	47.20810
290	2.408	889.71155	-171.08885	1298.89197	-270.37402	-186.49965	1286.72375	-1055.61633	-99.59582	1263.24963	624.60931	-83.73610	25.19091	-304.57733	-311.78693	-12.20139	-1374.86670	-2.60208	19.46900	-533.32800	-260.31866	44.08497
291	2.417	888.89929	-171.69286	1300.13977	-268.64984	-187.05644	1287.53613	-1054.98132	-99.62215	1264.40613	618.68457	-80.96739	19.47318	-322.51715	-316.12753	-4.58353	-1385.43018	-2.37326	25.94409	-530.54401	-263.24509	39.92411
292	2.425	888.02142	-172.46178	1301.09167	-267.14676	-187.20091	1287.45972	-1054.24475	-99.75200	1265.23682	608.87628	-76.93854	13.61459	-334.31793	-322.17795	10.47898	-1391.98975	-1.79385	32.38308	-529.99945	-264.73227	34.62772
293	2.433	887.07391	-173.42743	1301.76111	-265.84235	-187.00446	1286.51892	-1053.33337	-99.95624	1265.72949	595.10150	-72.37727	7.01384	-336.53674	-328.85321	31.14302	-1394.34827	-0.38817	39.00981	-532.26208	-264.64697	28.11666
294	2.442	886.06024	-174.60672	1302.15417	-264.65820	-186.51454	1284.76208	-1052.22400	-100.19095	1265.81604	577.83887	-68.71895	0.50854	-328.22003	-334.71912	52.64335	-1392.65430	1.98772	45.58041	-538.00903	-263.21857	20.45395
295	2.450	885.00378	-175.99500	1302.27063	-263.49536	-185.76477	1282.26831	-1050.94751	-100.42020	1265.40271	557.64264	-67.13197	-3.95070	-311.11359	-338.96747	70.48341	-1387.19629	5.18824	51.44984	-547.69318	-260.99481	12.11071
296	2.458	883.95453	-177.57767	1302.11279	-262.26361	-184.78386	1279.14722	-1049.57434	-100.61987	1264.40979	534.71674	-67.40031	-5.47591	-288.02374	-341.69742	82.77083	-1378.20435	9.28542	56.11530	-561.34515	-258.68124	4.07003
297	2.467	882.98468	-179.34955	1301.69580	-260.91534	-183.60561	1275.52612	-1048.20251	-100.76352	1262.79883	509.49725	-68.24078	-5.30712	-261.46814	-343.33847	90.08180	-1365.65161	14.59398	59.43701	-578.65527	-256.91824	-2.49653
298	2.475	882.17468	-181.32204	1301.04993	-259.47366	-182.28194	1271.53564	-1046.95129	-100.80831	1260.58582	483.32590	-68.80006	-5.31194	-233.15796	-344.04163	94.00194	-1349.25464	20.80951	61.24813	-599.13336	-256.06436	-6.83607
299	2.483	881.59686	-183.51144	1300.20898	-258.03128	-180.89363	1267.30188	-1045.94604	-100.68781	1257.84399	457.67828	-69.18553	-6.26052	-203.97729	-343.66522	95.96114	-1328.82446	27.10025	61.34211	-622.11102	-256.07843	-9.01210
300	2.492	881.29907	-185.91644	1299.20410	-256.72925	-179.55302	1262.94678	-1045.28552	-100.32698	1254.69812	432.99622	-69.74123	-7.75618	-174.32617	-342.09439	96.86333	-1304.56348	33.12755	60.02246	-646.68933	-256.58823	-9.76186
301	2.500	881.28961	-188.51268	1298.07227	-255.73703	-178.38168	1258.58508	-1045.00244	-99.67509	1251.30273	408.83325	-70.53014	-9.12566	-144.53864	-339.41626	97.17846	-1277.00195	39.09624	58.21460	-671.88855	-257.13449	-9.98169
302	2.508	881.52887	-191.27106	1296.86768	-255.23131	-177.45514	1254.31750	-1045.03882	-98.72777	1247.79822	384.73236	-71.42139	-10.05091	-115.01031	-335.86246	97.11809	-1246.84241	45.19756	57.00535	-696.96521	-257.44510	-10.27116
303	2.517	881.93420	-194.17188	1295.66956	-255.36931	-176.75424	1250.22717	-1045.27356	-97.54095	1244.26599	360.59036	-72.27997	-10.57578	-86.02014	-331.68085	96.74772	-1214.89563	51.43568	57.19447	-721.60449	-257.55093	-10.79791
304	2.525	882.39612	-197.20300	1294.57813	-256.26160	-176.16696	1246.38672	-1045.60608	-96.23496	1240.74963	336.48727	-73.02362	-10.86665	-57.52606	-327.05899	96.07452	-1181.98193	57.51473	59.04781	-745.84753	-257.67270	-11.43958
305	2.533	882.80115	-200.35417	1293.70276	-257.94168	-175.53827	1242.86926	-1046.01099	-94.93109	1237.31384	312.50705	-73.62505	-11.10236	-29.16754	-322.06985	95.10372	-1148.75342	62.84665	62.31973	-769.89032	-258.00525	-12.00943
306	2.542	883.05450	-203.60825	1293.14758	-260.33469	-174.74435	1239.75110	-1046.50635	-93.64680	1234.05310	288.69781	-74.12682	-11.43072	-0.46887	-316.62357	93.80743	-1115.57703	66.97093	66.53428	-793.93396	-258.59076	-12.41134
307	2.550	883.09186	-206.92715	1293.00269	-263.24597	-173.75391	1237.10754	-1047.11316	-92.27977	1231.06116	265.06894	-74.60756	-11.89652	28.92365	-310.52020	92.09565	-1082.62817	69.80563	71.24793	-818.12115	-259.34100	-12.67772
308	2.558	882.87750	-210.24911	1293.34131	-266.39648	-172.63655	1235.01233	-1047.85522	-90.69327	1228.41443	241.59079	-75.12747	-12.42758	59.12634	-303.60162	89.85977	-1050.09229	71.39026	76.12001	-842.49664	-260.12839	-12.91513
309	2.567	882.40167	-213.50891	1294.21838	-269.50604	-171.51410	1233.53552	-1048.76453	-88.79803	1226.16577	218.18138	-75.73317	-12.89274	90.07220	-295.86911	87.04327	-1018.29358	71.69826	80.87786	-866.97791	-260.86334	-13.21143
310	2.575	881.67731	-216.65930	1295.66748	-272.37082	-170.47960	1232.72974	-1049.87488	-86.58702	1224.34827	194.68393	-76.45113	-13.18517	121.67511	-287.48660	83.69975	-987.64514	70.76260	85.28458	-891.38611	-261.53598	-13.57418
311	2.583	880.73181	-219.67494	1297.69580	-274.88168	-169.53647	1232.62988	-1051.20898	-84.13680	1222.98950	170.93465	-77.24196	-13.30503	153.91205	-278.69965	79.95837	-958.36823	68.69383	89.08942	-915.55090	-262.21799	-13.94236
312	2.592	879.59607	-222.54991	1300.28052	-276.99805	-168.60733	1233.26416	-1052.76392	-81.58145	1222.12793	146.89868	-78.01767	-13.34756	186.76764	-269.68655	75.90288	-930.26196	65.56499	92.01207	-939.41553	-263.02258	-14.23744
313	2.600	878.29791	-225.29324	1303.37146	-278.72131	-167.59363	1234.65698	-1054.50635	-79.07442	1221.81824	122.67262	-78.74121	-13.39702	220.23251	-260.32291	71.53490	-902.86627	61.52525	93.88287	-963.07129	-264.03445	-14.39599
314	2.608	876.86053	-227.92239	1306.90161	-280.07907	-166.42342	1236.81580	-1056.37317	-76.74471	1222.12756	98.34250	-79.47874	-13.47711	254.31531	-250.13235	66.85727	-875.78870	56.95449	94.76229	-986.73328	-265.23697	-14.38424
315	2.617	875.30768	-230.46353	1310.79492	-281.11008	-165.06024	1239.71936	-1058.24548	-74.61378	1223.11780	73.90295	-80.31151	-13.58793	288.96469	-238.65564	61.96131	-848.80048	52.32949	94.84411	-1010.68958	-266.48511	-14.22283
316	2.625	873.67078	-232.94742	1314.96619	-281.85718	-163.48500	1243.31628	-1059.93018	-72.53481	1224.81958	49.30667	-81.22955	-13.73584	324.13971	-225.81870	57.07725	-821.76013	48.04260	94.33393	-1035.19910	-267.57108	-13.99718
317	2.633	871.99066	-235.39313	1319.32068	-282.37363	-161.66727	1247.52820	-1061.23645	-70.30563	1227.22241	24.53532	-82.16246	-13.92017	359.99484	-211.97311	52.64613	-794.59320	44.36123	93.43713	-1060.34338	-268.35837	-13.80882
318	2.642	870.31311	-237.79562	1323.76050	-282.71777	-159.56129	1252.25940	-1062.08826	-67.85612	1230.27637	-0.39355	-83.07253	-14.10424	396.73969	-197.82416	49.40671	-767.37299	41.42362	92.31903	-1085.96069	-268.87302	-13.69646
319	2.650	868.68396	-240.12274	1328.19299	-282.92395	-157.13811	1257.41101	-1062.51660	-65.26487	1233.87988	-25.45646	-83.96658	-14.22541	434.08221	-184.30252	48.23734	-740.40125	39.31329	91.05170	-1111.75415	-269.25241	-13.60608
320	2.658	867.14380	-242.31717	1332.53662	-282.98419	-154.40138	1262.88440	-1062.58777	-62.65782	1237.86658	-50.63859	-84.86090	-14.25769	470.67639	-172.23831	49.52442	-714.19098	38.18346	89.64919	-1137.42615	-269.55438	-13.41662
321	2.667	865.72345	-244.30789	1336.72241	-282.86377	-151.37759	1268.57825	-1062.39880	-60.15604	1242.03088	-75.93938	-85.76517	-14.25121	504.15607	-161.96976	52.43750	-689.34930	38.20214	88.09014	-1162.60779	-269.51917	-12.93395
322	2.675	864.44446	-246.03404	1340.69092	-282.53192	-148.11418	1274.38098	-1062.09302	-57.87001	1246.18750	-101.37135	-86.65724	-14.28251	532.04279	-153.29964	55.02873	-666.42450	39.37601	86.26372	-1186.60571	-268.44781	-11.82194
323	2.683	863.32410	-247.46512	1344.39233	-281.98486	-144.67439	1280.16650	-1061.82422	-55.90025	1250.21570	-126.93759	-87.46744	-14.36712	553.01868	-145.92709	55.49085	-645.80334	41.54984	83.95428	-1208.32275	-265.40259	-9.60395
324	2.692	862.37805	-248.60321	1347.78870	-281.24716	-141.12347	1285.79199	-1061.70166	-54.31985	1254.04675	-152.59818	-88.08553	-14.45430	567.53339	-139.82767	53.44828	-627.70221	44.59391	80.93360	-1226.63818	-259.77252	-5.87275
325	2.700	861.61646	-249.47446	1350.84888	-280.35727	-137.52695	1291.11157	-1061.76135	-53.13820	1257.62207	-178.19531	-88.34621	-14.51877	577.25732	-135.15320	49.91132	-612.20276	48.54254	77.07776	-1241.02490	-251.83926	-0.59504
326	2.708	861.03265	-250.10806	1353.54675	-279.35715	-133.95064	1295.99426	-1061.97327	-52.29116	1260.89075	-203.31821	-88.06693	-14.63894	583.92914	-131.93587	46.12200	-599.27551	53.53577	72.40245	-1251.83545	-242.81104	5.78860
327	2.717	860.59546	-250.50414	1355.86426	-278.28558	-130.45122	1300.32751	-1062.27319	-51.66805	1263.83350	-227.25761	-87.22354	-14.99261	588.57574	-129.98062	42.69527	-588.79425	59.65972	67.03254	-1259.99255	-234.23616	12.58733
328	2.725	860.25281	-250.62997	1357.79614	-277.17499	-127.07730	1304.00671	-1062.58875	-51.14387	1266.44885	-249.23920	-86.01308	-15.73488	591.49292	-128.95935	39.78835	-580.59570	66.90929	61.16680	-1266.40967	-227.29123	19.20179
329	2.733	859.94977	-250.46315	1359.34680	-276.05881	-123.88736	1306.93433	-1062.85205	-50.60227	1268.71667	-268.83936	-84.37372	-16.59935	592.53198	-128.55484	37.67322	-574.58490	75.22977	55.02108	-1271.61365	-222.45825	25.31565
330	2.742	859.64465	-250.02849	1360.52173	-274.97931	-120.94797	1309.03284	-1063.01343	-49.94719	1270.58911	-285.98523	-81.06361	-16.15031	591.24371	-128.47484	36.63524	-570.78876	84.43480	48.71936	-1275.72949	-219.65604	30.87020
331	2.750	859.31305	-249.38635	1361.32153	-273.98495	-118.29868	1310.25659	-1063.05737	-49.10542	1272.01465	-299.91840	-73.39284	-11.45613	586.95203	-128.32825	36.06467	-569.33423	94.11949	42.21546	-1278.66357	-218.55496	35.93321
332	2.758	858.94287	-248.60034	1361.74316	-273.11908	-115.93318	1310.59473	-1063.01453	-48.02795	1272.95850	-308.09998	-58.92071	0.34942	579.00854	-127.66426	33.98149	-570.46130	103.79161	35.36698	-1280.28381	-218.81871	40.58633
333	2.767	858.53064	-247.71579	1361.78418	-272.40506	-113.81966	1310.07068	-1062.95374	-46.70247	1273.40845	-307.33060	-38.25772	19.04830	567.20435	-126.31084	28.23243	-574.58630	113.10194	28.08181	-1280.50342	-220.19447	44.87737
334	2.775	858.07825	-246.74680	1361.44080	-271.83319	-111.91983	1308.73877	-1062.95349	-45.17336	1273.37024	-296.62006	-15.66780	40.18488	551.96118	-124.60062	18.64975	-582.25360	121.84731	20.39550	-1279.28687	-222.50104	48.82140
335	2.783	857.59442	-245.67244	1360.70752	-271.36264	-110.18678	1306.66882	-1063.07458	-43.53716	1272.86243	-278.22955	3.71914	57.69827	534.01874	-123.12204	7.81318	-593.89807	129.72855	12.59759	-1276.62427	-225.58734	52.41826
336	2.792	857.10052	-244.45786	1359.58508	-270.94257	-108.56015	1303.93201	-1063.33569	-41.89808	1271.91260	-255.68004	17.14341	67.94341	513.85242	-122.25293	-0.76440	-609.56366	136.19991	5.43513	-1272.51001	-229.30316	55.66630
337	2.800	856.63489	-243.09294	1358.08899	-270.53625	-106.97150	1300.59680	-1063.68433	-40.30407	1270.54065	-231.33105	25.07297	71.47554	491.50208	-121.94530	-5.29507	-628.81775	140.61018	-0.08857	-1266.93335	-233.48938	58.56754
338	2.808	856.24774	-241.60480	1356.24976	-270.13196	-105.35851	1296.72900	-1063.99341	-38.71632	1268.73682	-205.79202	29.91179	71.60970	467.11346	-121.90776	-6.50175	-650.93256	142.63115	-3.47399	-1259.87830	-237.97966	61.12730
339	2.817	855.98822	-240.01901	1354.11328	-269.73947	-103.67989	1292.39502	-1064.13562	-37.07507	1266.48450	-178.88669	34.29232	71.73494	441.43781	-121.91882	-6.22543	-675.03485	142.67867	-5.15665	-1251.32654	-242.60472	63.35225
340	2.825	855.88940	-238.32249	1351.73840	-269.38388	-101.92764	1287.67090	-1064.07239	-35.38761	1263.81055	-150.73737	39.95744	73.62405	415.54175	-121.93390	-5.88265	-700.17004	141.74692	-5.99970	-1241.25928	-247.19524	65.24911
341	2.833	855.96143	-236.48901	1349.19543	-269.10291	-100.12584	1282.65100	-1063.84729	-33.70499	1260.78613	-122.09622	47.31298	77.27293	390.12579	-121.97944	-5.99093	-725.56976	140.73877	-6.55897	-1229.65845	-251.58279	66.82425
342	2.842	856.19354	-234.52539	1346.56079	-268.95563	-98.30486	1277.43896	-1063.51636	-32.04836	1257.49011	-93.93729	55.57846	81.63940	365.23419	-122.05814	-6.43663	-750.86072	140.05318	-6.96053	-1216.50647	-255.60016	68.08394
343	2.850	856.55774	-232.46629	1343.91309	-269.03806	-96.48567	1272.13000	-1063.11597	-30.39851	1253.98108	-66.81977	63.26572	85.46387	340.52298	-122.17691	-6.96358	-775.93848	139.67818	-7.23586	-1201.78650	-259.08154	69.03484
344	2.858	857.01172	-230.33807	1341.33105	-269.48105	-94.70276	1266.80200	-1062.67004	-28.72817	1250.28784	-40.59322	68.74885	87.81891	315.70267	-122.38054	-7.46609	-800.81946	139.46217	-7.50085	-1185.48267	-261.86237	69.68418
345	2.867	857.50354	-228.14162	1338.89587	-270.41876	-93.01567	1261.52698	-1062.20239	-27.03677	1246.42615	-14.68074	71.03561	88.51443	290.77911	-122.69627	-7.94525	-825.58344	139.26915	-7.86868	-1167.57837	-263.77747	70.03905
346	2.875	857.97308	-225.85767	1336.69141	-271.94147	-91.46304	1256.39673	-1061.74902	-25.39282	1242.44861	11.39871	70.39098	88.24098	265.95752	-123.08788	-8.40398	-850.28833	138.99091	-8.35062	-1148.05469	-264.65631	70.10442
347	2.883	858.35522	-223.46584	1334.80139	-274.04883	-89.99957	1251.54810	-1061.38794	-23.96956	1238.49219	37.86105	68.13964	88.21475	241.34586	-123.50233	-8.84487	-874.93365	138.58682	-8.83117	-1126.88708	-264.31628	69.88010
348	2.892	858.59235	-220.96919	1333.30383	-276.62000	-88.49847	1247.16516	-1061.24109	-23.01093	1234.76245	64.83989	65.85321	89.55318	216.81982	-123.93875	-9.27763	-899.50555	138.08878	-9.18289	-1104.04492	-262.56107	69.35983
349	2.900	858.64856	-218.40608	1332.25903	-279.42471	-86.83485	1243.44067	-1061.41943	-22.71578	1231.45398	92.33443	64.57632	92.72249	192.19385	-124.43735	-9.68176	-924.02142	137.49118	-9.43851	-1079.49768	-259.19446	68.53737
350	2.908	858.51440	-215.83345	1331.69910	-282.18558	-84.96478	1240.51819	-1061.95532	-23.12973	1228.68506	119.97696	64.39706	97.27571	167.43848	-125.00710	-9.98717	-948.54785	136.76866	-9.73563	-1053.23206	-254.05956	67.42413
351	2.917	858.20386	-213.28966	1331.62451	-284.66031	-82.93540	1238.45581	-1062.75476	-24.09111	1226.46082	147.30605	64.57222	102.07384	142.66714	-125.60242	-10.14110	-973.17700	135.99440	-10.11338	-1025.27930	-247.09993	66.07644
352	2.925	857.75262	-210.77045	1332.00842	-286.69040	-80.86290	1237.23499	-1063.58154	-25.23118	1224.66174	174.26956	64.05302	105.84927	117.94684	-126.18188	-10.20478	-997.95642	135.26608	-10.46430	-995.74463	-238.41940	64.61782
353	2.933	857.21710	-208.24835	1332.80383	-288.19055	-78.91025	1236.79712	-1064.14526	-26.08530	1223.12097	201.19037	62.00948	107.79668	93.22638	-126.76117	-10.31799	-1022.85852	134.57666	-10.64611	-964.82843	-228.30603	63.23249
354	2.942	856.66827	-205.70837	1333.94751	-289.10867	-77.24872	1237.07825	-1064.24402	-26.29802	1221.77161	228.43520	58.27939	107.96797	68.43292	-127.38976	-10.54362	-1047.85352	133.89040	-10.60044	-932.83173	-217.19556	62.11292
355	2.950	856.17877	-203.14589	1335.36328	-289.40494	-76.01623	1238.02954	-1063.83472	-25.78404	1220.73059	256.26709	53.44045	107.14310	43.52106	-128.09262	-10.82169	-1072.95056	133.23798	-10.40057	-900.13953	-205.57887	61.37498
356	2.958	855.81335	-200.54619	1336.96692	-289.06186	-75.29225	1239.62122	-1063.02405	-24.74464	1220.23401	284.80927	48.26430	106.16959	18.45288	-128.84689	-11.07507	-1098.11890	132.70088	-10.15304	-867.17444	-193.88918	60.99598
357	2.967	855.62567	-197.88971	1338.67273	-288.10367	-75.08605	1241.82861	-1061.99512	-23.52253	1220.48547	313.96472	43.17125	105.38264	-6.78784	-129.61136	-11.27625	-1123.29407	132.34915	-9.87543	-834.31647	-182.42084	60.84105
358	2.975	855.65942	-195.16483	1340.39429	-286.60175	-75.35004	1244.61621	-1060.88159	-22.39794	1221.55762	343.37372	38.22128	104.54623	-32.17084	-130.38016	-11.42624	-1148.50952	132.07375	-9.58720	-801.82007	-171.31879	60.78143
359	2.983	855.94989	-192.36229	1342.04980	-284.65961	-76.00937	1247.92871	-1059.70142	-21.48836	1223.40906	372.61252	33.42169	103.14503	-57.64825	-131.18813	-11.52431	-1173.88330	131.54375	-9.41302	-769.79559	-160.63704	60.80807
360	2.992	856.52478	-189.46570	1343.56836	-282.38843	-76.97476	1251.69397	-1058.40259	-20.77317	1225.94995	401.51926	28.99002	100.70804	-83.21326	-132.05280	-11.55983	-1199.46313	130.50978	-9.44166	-738.31152	-150.42662	61.02429
361	3.000	857.40265	-186.45898	1344.89368	-279.88788	-78.14951	1255.82556	-1056.93677	-20.16633	1229.08374	430.30838	25.40138	97.07080	-108.90906	-132.95462	-11.53499	-1225.20190	129.08421	-9.60032	-707.58325	-140.80690	61.50842
362	3.008	858.59259	-183.34720	1345.98035	-277.23456	-79.45187	1260.21875	-1055.29553	-19.58593	1232.71277	459.38318	23.18366	92.56224	-134.77271	-133.87988	-11.48463	-1251.04150	127.62720	-9.76501	-678.12463	-131.99207	62.15726
363	3.017	860.09845	-180.16562	1346.79016	-274.47757	-80.83009	1264.74817	-1053.50049	-18.98380	1236.72375	488.92877	22.59571	87.95805	-160.76239	-134.83850	-11.44764	-1276.88416	126.47359	-9.79746	-650.73547	-124.26649	62.62854
364	3.025	861.92181	-176.96796	1347.29028	-271.64233	-82.25340	1269.27625	-1051.58606	-18.33859	1240.97913	518.44104	23.43653	84.03059	-186.69916	-135.85782	-11.45426	-1302.39795	125.89189	-9.30524	-626.30054	-117.92303	62.42213
365	3.033	864.05573	-173.80748	1347.45496	-268.74371	-83.68973	1273.66895	-1049.59851	-17.64126	1245.31042	546.48755	25.18871	80.87460	-212.24115	-136.97490	-11.59287	-1326.84937	126.09114	-7.57142	-605.49182	-113.19137	61.06165
366	3.042	866.47345	-170.72025	1347.26526	-265.80487	-85.08752	1277.80322	-1047.59412	-16.87311	1249.50061	570.98639	27.49837	77.62375	-236.95551	-138.18188	-12.06009	-1349.34644	127.07202	-4.00867	-588.53522	-110.17096	58.29276
367	3.050	869.12543	-167.71658	1346.70935	-262.87372	-86.37875	1281.56287	-1045.62134	-15.98535	1253.28601	590.08691	30.49491	72.98233	-260.54913	-139.43207	-13.06698	-1369.33032	128.64125	1.30635	-575.18372	-108.76919	54.19592
368	3.058	871.94818	-164.78862	1345.78174	-260.02328	-87.49895	1284.83167	-1043.71472	-14.92192	1256.42688	603.20490	34.44405	66.17793	-283.11908	-140.86871	-14.52150	-1386.66504	130.62598	7.69296	-564.92358	-108.66476	49.13420
369	3.067	874.87646	-161.92561	1344.48108	-257.33102	-88.40057	1287.49084	-1041.90540	-13.68398	1258.80737	611.23700	39.24546	57.46171	-304.93134	-143.11453	-15.40674	-1401.39722	132.98192	14.50368	-557.27887	-109.33006	43.53931
370	3.075	877.84851	-159.12430	1342.81165	-254.85251	-89.06185	1289.42664	-1040.23694	-12.37583	1260.44983	615.62067	44.53948	47.74633	-325.31140	-147.22473	-13.27250	-1413.68530	135.69812	21.60572	-552.01288	-110.11513	37.65784
371	3.083	880.80853	-156.39398	1340.78906	-252.60237	-89.50629	1290.54700	-1038.76172	-11.18440	1261.45154	617.18201	50.14397	37.85589	-341.48767	-153.99994	-5.17156	-1423.78491	138.49149	29.19176	-549.13745	-110.36495	31.43188
372	3.092	883.70898	-153.75635	1338.43921	-250.54895	-89.81194	1290.80066	-1037.46704	-10.26343	1261.92810	615.73108	56.10420	28.10420	-349.34833	-162.94708	9.64152	-1431.77515	140.69904	37.29250	-548.82318	-109.56502	24.61766
373	3.100	886.51239	-151.23714	1335.78845	-248.62544	-90.08388	1290.18481	-1036.20752	-9.61954	1262.00183	610.35413	62.19622	18.48800	-346.09937	-172.09987	28.09156	-1437.20752	141.83936	45.59154	-551.35181	-107.51445	17.10167
374	3.108	889.19843	-148.85709	1332.85327	-246.75128	-90.40610	1288.74023	-1034.79895	-9.17797	1261.81812	599.86035	67.47302	9.46110	-331.96124	-179.41479	45.27229	-1439.14648	142.16537	53.48586	-557.12964	-104.45891	9.22301
375	3.117	891.77557	-146.63564	1329.64246	-244.85350	-90.81028	1286.53381	-1033.15515	-8.91038	1261.51624	583.29047	70.75745	2.47162	-309.38275	-184.34286	57.87210	-1436.73315	142.46420	60.17437	-566.65222	-101.06007	1.82796
376	3.125	894.28503	-144.59949	1326.16565	-242.88312	-91.28403	1283.64355	-1031.25159	-8.79737	1261.13184	560.75403	71.87782	-1.17519	-281.33777	-187.77594	65.44080	-1429.74097	143.53761	64.93269	-580.32617	-98.14303	-4.08586
377	3.133	896.78949	-142.77518	1322.44214	-240.82333	-91.80013	1280.15173	-1029.04150	-8.73923	1260.54797	534.13519	71.93752	-2.13295	-250.25885	-190.74788	69.26169	-1418.46411	145.76535	67.44601	-598.19427	-96.31654	-7.92534
378	3.142	899.35620	-141.17242	1318.50146	-238.69031	-92.33804	1276.14648	-1026.50317	-8.59708	1259.58289	506.48547	72.04817	-2.54589	-217.67407	-193.57570	70.80983	-1403.20044	148.93639	67.84342	-619.73541	-95.68665	-9.81447
379	3.150	902.04456	-139.77782	1314.38342	-236.53200	-92.89803	1271.72119	-1023.73560	-8.29455	1258.13196	480.11945	72.32948	-3.76853	-184.31824	-196.02792	71.02874	-1384.08960	152.74445	66.59810	-643.90979	-95.86673	-10.42640
380	3.158	904.89313	-138.56210	1310.13684	-234.42781	-93.50706	1266.97998	-1020.94836	-7.83287	1256.21143	455.37259	72.33443	-5.48231	-150.51855	-197.81256	70.33227	-1361.24951	157.26373	64.41494	-669.46167	-96.28697	-10.53199
381	3.167	907.90295	-137.49323	1305.81970	-232.48709	-94.21063	1262.04297	-1018.36237	-7.22811	1253.89771	431.28763	71.87828	-6.81409	-116.49646	-198.80679	68.84222	-1334.82349	162.50938	61.92854	-695.30261	-96.55905	-10.64226
382	3.175	911.02734	-136.54672	1301.49963	-230.84561	-95.05772	1257.04041	-1016.13428	-6.48037	1251.26953	407.01697	71.20192	-7.48479	-82.42633	-199.06842	66.60663	-1305.07642	168.02740	59.50241	-720.76471	-96.61510	-10.92983
383	3.183	914.17773	-135.71468	1297.25671	-229.65576	-96.08318	1252.09729	-1014.34583	-5.58335	1248.38904	382.37775	70.63085	-7.80200	-48.34918	-198.76178	63.72280	-1272.55188	173.29343	57.40952	-745.64032	-96.58453	-11.34786
384	3.192	917.23987	-135.00671	1293.18823	-229.06552	-97.30606	1247.33105	-1013.02008	-4.52299	1245.30310	357.57855	70.29998	-8.09456	-14.10309	-198.04572	60.35631	-1238.07336	178.01100	56.02479	-770.04736	-96.60400	-11.77884
385	3.200	920.09082	-134.43433	1289.40869	-229.17938	-98.76001	1242.86218	-1012.13324	-3.27512	1242.04932	332.85919	70.15522	-8.47954	20.60394	-197.01053	56.71272	-1202.56885	181.87700	55.68880	-794.22290	-96.72531	-12.12481
386	3.208	922.62006	-134.00055	1286.03662	-229.99095	-100.51459	1238.82397	-1011.62164	-1.82164	1238.67090	308.34509	70.08983	-8.98025	56.02716	-195.68530	52.99825	-1166.74463	184.52019	56.47540	-818.35760	-96.92371	-12.34542
387	3.217	924.75372	-133.70700	1283.17188	-231.31816	-102.63264	1235.35645	-1011.39795	-0.17378	1235.24023	284.04538	70.00578	-9.60642	92.29169	-194.04968	49.35691	-1130.84106	185.81519	58.21038	-842.54321	-97.15138	-12.46958
388	3.225	926.46924	-133.55434	1280.88074	-232.83052	-105.08122	1232.59070	-1011.37579	1.61729	1231.87659	259.89090	69.80495	-10.29862	129.40610	-192.04224	45.82065	-1094.80542	185.89903	60.58577	-866.81311	-97.40091	-12.57825
389	3.233	927.79065	-133.53183	1279.19409	-234.19235	-107.68286	1230.62048	-1011.49054	3.47082	1228.74634	235.75093	69.44029	-10.90913	167.29617	-189.60376	42.35997	-1058.71521	184.79021	63.19075	-891.19373	-97.73380	-12.75012
390	3.242	928.76965	-133.61630	1278.11902	-235.20050	-110.15933	1229.48071	-1011.70233	5.29354	1226.04126	211.47240	68.96520	-11.30187	205.85284	-186.73550	39.00314	-1022.96674	182.31778	65.67996	-915.70398	-98.24044	-12.99598
391	3.250	929.46790	-133.78542	1277.65234	-235.80421	-112.22636	1229.15918	-1011.98645	6.98641	1223.93835	186.99164	68.46005	-11.46370	245.01224	-183.49702	35.85568	-988.08063	178.40605	67.97163	-940.32605	-98.96587	-13.24006
392	3.258	929.94348	-134.03435	1277.78711	-236.03848	-113.67415	1229.63391	-1012.32458	8.45125	1222.56189	162.37985	67.92468	-11.51738	284.76984	-179.91232	33.00293	-954.35718	173.18140	70.10591	-965.02124	-99.86947	-13.38150
393	3.267	930.23828	-134.37930	1278.50806	-235.96611	-114.41205	1230.88623	-1012.69116	9.60520	1221.97156	137.71251	67.29713	-11.60478	325.07956	-175.89832	30.45932	-921.67090	166.84865	71.95051	-989.79724	-100.83906	-13.38853
394	3.275	930.37201	-134.84331	1279.78906	-235.66415	-114.47899	1232.88159	-1013.03235	10.39233	1222.17358	112.95586	66.56518	-11.75084	365.78531	-171.32599	28.20947	-889.57617	159.61220	73.19418	-1014.74390	-101.73445	-13.32908
395	3.283	930.34973	-135.44183	1281.59180	-235.22655	-114.02103	1235.55359	-1013.26123	10.79396	1223.13452	88.03644	65.78989	-11.89051	406.74109	-166.14249	26.29437	-857.67932	151.78267	73.62988	-1039.96191	-102.43486	-13.29556
396	3.292	930.17694	-136.18671	1283.86890	-234.75362	-113.24374	1238.81226	-1013.28949	10.83676	1224.80432	62.94005	65.02257	-11.99571	448.03650	-160.46854	24.95874	-825.91125	143.83069	73.32870	-1065.42603	-102.87642	-13.30069
397	3.300	929.87445	-137.09952	1286.56580	-234.32077	-112.35274	1242.55933	-1013.06470	10.58665	1227.14685	37.70647	64.25838	-12.09565	489.94330	-154.69470	24.78325	-794.41473	136.19844	72.50536	-1090.95166	-103.07858	-13.26656
398	3.308	929.47888	-138.20923	1289.61743	-233.94203	-111.50075	1246.69836	-1012.56274	10.13692	1230.13965	12.37900	63.46218	-12.20335	532.30597	-149.47852	26.52184	-763.31592	129.19727	71.35911	-1116.36682	-103.17547	-13.11796
399	3.317	929.02979	-139.52917	1292.94958	-233.55789	-110.76588	1251.14197	-1011.75842	9.59940	1233.72791	-13.03804	62.60828	-12.28634	573.81329	-145.44904	30.44104	-732.74152	123.06334	70.06110	-1141.70850	-103.42543	-12.84897
400	3.325	928.55713	-141.03458	1296.48755	-233.05809	-110.16438	1255.80920	-1010.63574	9.07592	1237.78491	-38.58905	61.69374	-12.30348	612.04590	-142.77539	35.58743	-702.94971	117.94679	68.74177	-1167.12610	-104.10747	-12.46105
401	3.333	928.07745	-142.66479	1300.16406	-232.31877	-109.67780	1260.61523	-1009.22491	8.61263	1242.11487	-64.33244	60.72342	-12.25568	644.51086	-141.14102	39.99662	-674.31714	113.96762	67.48472	-1192.48962	-105.31516	-11.85082
402	3.342	927.59351	-144.35193	1303.92029	-231.23544	-109.28276	1265.46021	-1007.60870	8.19106	1246.48999	-90.30458	59.70998	-12.19921	669.82550	-140.28586	42.08331	-647.21716	111.30272	66.34225	-1217.11072	-106.86007	-10.81693
403	3.350	927.09558	-146.03738	1307.70398	-229.74541	-108.97595	1270.22754	-1005.90082	7.76173	1250.69580	-116.48413	58.70185	-12.19510	688.17175	-140.39194	41.80221	-621.91150	110.04976	65.27032	-1239.91528	-108.43591	-9.21416
404	3.358	926.56311	-147.66432	1311.46765	-227.83499	-108.77727	1274.78821	-1004.22235	7.26894	1254.56421	-142.68033	57.80574	-12.24876	700.82056	-141.75659	40.27626	-598.53510	110.09676	64.09344	-1259.91919	-109.88241	-7.09149
405	3.367	925.97052	-149.18341	1315.16785	-225.53203	-108.71504	1279.00659	-1002.67786	6.66143	1257.99268	-168.35565	57.16464	-12.30819	709.17572	-144.31210	38.58681	-577.20032	111.22777	62.56877	-1276.58105	-111.27877	-4.66928
406	3.375	925.29663	-150.57323	1318.76611	-222.88853	-108.81557	1282.74597	-1001.32434	5.91455	1260.94788	-192.57996	56.85680	-12.27903	714.12964	-147.65115	37.20667	-558.10901	113.24628	60.43791	-1289.81567	-112.82462	-2.19731
407	3.383	924.52783	-151.84366	1322.22693	-219.96432	-109.09729	1285.88428	-1000.14545	5.04961	1263.45313	-214.33095	56.88263	-11.91593	715.99603	-151.37061	36.21376	-541.54114	115.99706	57.51091	-1299.78699	-114.67689	0.16500
408	3.392	923.65192	-153.02275	1325.51697	-216.82364	-109.55685	1288.32947	-999.05219	4.12748	1265.56116	-232.95389	57.56954	-10.39358	714.66467	-155.22098	35.32323	-527.72815	119.33815	53.77957	-1306.69873	-116.87930	2.37207
409	3.400	922.65466	-154.14301	1328.60217	-213.54362	-110.16070	1290.01782	-997.91498	3.22698	1267.32813	-247.88690	60.18059	-5.63838	709.87878	-158.97083	33.47677	-516.73523	123.06639	49.38150	-1310.69543	-119.38678	4.44827
410	3.408	921.52576	-155.23340	1331.44568	-210.22070	-110.86299	1290.90479	-996.60535	2.42904	1268.80469	-257.19708	66.60184	5.32477	701.70587	-162.30797	29.00101	-508.46463	126.87349	44.45856	-1311.85754	-122.12043	6.43582
411	3.417	920.26465	-156.32077	1334.01172	-206.96571	-111.63052	1290.96289	-995.03253	1.80725	1270.03870	-257.11432	77.52734	23.69174	690.85474	-164.91920	21.03698	-502.79810	130.46573	39.11746	-1310.23291	-125.00546	8.36650
412	3.425	918.88354	-157.43672	1336.27100	-203.88609	-112.43930	1290.19153	-993.18207	1.41035	1271.05957	-244.91916	90.96503	46.05807	678.44196	-166.55042	11.07371	-499.76917	133.78644	33.41987	-1305.86511	-127.98219	10.25732
413	3.433	917.41180	-158.61899	1338.19910	-201.06581	-113.25113	1288.63013	-991.14648	1.23985	1271.84265	-222.13586	103.31395	65.71727	665.22345	-167.06700	2.39269	-499.64420	137.07076	27.25972	-1298.80444	-131.00179	12.11706
414	3.442	915.89954	-159.90329	1339.77576	-198.55630	-114.00859	1286.35461	-989.11548	1.23886	1272.28674	-193.32515	112.03506	77.62227	650.79761	-166.68332	-2.67231	-502.87265	140.62401	20.39806	-1289.10889	-134.01920	13.95312
415	3.450	914.41956	-161.31804	1340.98718	-196.38020	-114.65248	1283.45972	-987.31757	1.29121	1272.20496	-162.16304	117.01585	81.65508	633.78589	-166.01764	-4.44292	-509.90665	144.51704	12.91138	-1276.84143	-136.98926	15.77476
416	3.458	913.06409	-162.88376	1341.82788	-194.54504	-115.13855	1280.04333	-985.93866	1.23928	1271.33875	-129.76360	119.73538	81.26593	613.21503	-165.69781	-4.67330	-520.93994	148.39948	5.62955	-1262.06763	-139.86594	17.59266
417	3.467	911.93579	-164.60257	1342.30115	-193.05911	-115.44061	1276.20776	-985.05261	0.96448	1269.45581	-96.06180	121.73512	79.97595	589.58490	-165.95921	-4.70699	-535.79968	151.57976	-0.18253	-1244.85156	-142.60252	19.41590
418	3.475	911.13599	-166.44876	1342.42346	-191.93874	-115.54628	1272.06079	-984.59082	0.49126	1266.48987	-61.41018	123.84210	79.38045	564.41290	-166.61908	-5.03500	-554.15582	153.47314	-3.79757	-1225.24817	-145.15054	21.24809
419	3.483	910.74963	-168.37592	1342.22803	-191.20866	-115.46552	1267.70667	-984.37634	-0.02741	1262.57104	-26.68041	126.17203	79.39256	539.04083	-167.33517	-5.64186	-575.61975	154.05450	-5.51024	-1203.29272	-147.45639	23.08627
420	3.492	910.82257	-170.32333	1341.76367	-190.90266	-115.24390	1263.23572	-984.22919	-0.43875	1257.94470	7.34743	128.33411	79.26744	514.03699	-167.90161	-6.33199	-599.41400	153.75890	-6.15163	-1178.99707	-149.45860	24.92824
421	3.500	911.33868	-172.22050	1341.09668	-191.06607	-114.95657	1258.72083	-984.07422	-0.66792	1252.90710	40.33051	129.63107	78.27580	489.41479	-168.33400	-6.92354	-624.32245	153.03748	-6.42424	-1152.37488	-151.09132	26.79214
422	3.508	912.21313	-174.00275	1340.32568	-191.76158	-114.68520	1254.21753	-983.94073	-0.69417	1247.75903	72.39699	129.31039	76.01376	465.05176	-168.72528	-7.33968	-649.31714	152.17310	-6.66902	-1123.50745	-152.30148	28.74242
423	3.517	913.30475	-175.62994	1339.59656	-193.06973	-114.47609	1249.77710	-983.86993	-0.51069	1242.74707	103.98318	126.87515	72.62550	440.86310	-169.13474	-7.61778	-674.00262	151.31674	-6.96978	-1092.64001	-153.08054	30.90076
424	3.525	914.43726	-177.09726	1339.09290	-195.06509	-114.27757	1245.48474	-983.86395	-0.12415	1238.03845	135.51367	122.34026	68.82501	416.79361	-169.62738	-7.85765	-698.40570	150.50685	-7.32105	-1060.24731	-153.49539	33.41616
425	3.533	915.42480	-178.43610	1339.00916	-197.75760	-113.90501	1241.49512	-983.91284	0.42136	1233.74072	167.14880	116.23299	65.52652	392.81680	-170.26912	-8.14882	-722.64136	149.75046	-7.70234	-1026.99170	-153.68509	36.38876
426	3.542	916.09613	-179.70509	1339.51868	-201.02112	-113.10793	1238.02271	-984.03442	1.02695	1229.91333	198.79630	109.30889	63.33165	368.92780	-171.03601	-8.51940	-746.79590	149.07393	-8.07285	-993.53693	-153.79126	39.77880
427	3.550	916.31934	-180.97653	1340.74377	-204.56787	-111.72815	1235.27637	-984.29724	1.53311	1226.54651	230.27789	102.18132	62.29631	345.10095	-171.82977	-8.93000	-770.89404	148.45752	-8.37383	-960.28223	-153.83302	43.35263
428	3.558	916.01996	-182.32202	1342.74048	-208.02013	-109.82448	1233.38696	-984.81201	1.73303	1223.54565	261.44962	95.07500	62.07979	321.28839	-172.58969	-9.31773	-794.90411	147.83408	-8.58630	-927.18054	-153.60966	46.70784
429	3.567	915.18250	-183.79495	1345.50452	-211.05730	-107.65991	1232.37439	-985.68005	1.43330	1220.79395	292.23407	87.82188	62.26027	297.45700	-173.32632	-9.66045	-818.83661	147.18039	-8.76073	-893.79083	-152.74512	49.39011
430	3.575	913.83881	-185.41495	1348.98792	-213.53802	-105.57585	1232.17078	-986.92828	0.53553	1218.26123	322.58780	80.04666	62.54519	273.58295	-174.05859	-9.98353	-842.80481	146.53622	-8.95473	-859.57104	-150.90469	51.06674
431	3.583	912.05609	-187.16347	1353.11536	-215.51276	-103.85645	1232.66809	-988.48315	-0.93794	1216.04700	352.44067	71.36646	62.76184	249.62329	-174.76794	-10.30560	-866.93188	145.92532	-9.18055	-824.23126	-148.05725	51.67320
432	3.592	909.92578	-188.99124	1357.79590	-217.13799	-102.66149	1233.76660	-990.19147	-2.88110	1214.33862	381.74066	61.51735	62.71838	225.53436	-175.42130	-10.60817	-891.22571	145.33542	-9.41750	-787.92102	-144.58005	51.45055
433	3.600	907.55103	-190.84097	1362.93042	-218.56740	-102.03238	1235.40479	-991.86072	-5.15390	1213.35095	410.61505	50.43300	62.17157	201.27997	-176.01572	-10.84166	-915.57587	144.77733	-9.62630	-751.16760	-141.10632	50.85268
434	3.608	905.03326	-192.67612	1368.41406	-219.88370	-101.93234	1237.55896	-993.30804	-7.61856	1213.27673	439.41992	38.27359	61.07751	176.80536	-176.59851	-10.94085	-939.89038	144.34573	-9.70117	-714.66492	-138.21152	50.37006
435	3.617	902.45862	-194.49179	1374.14209	-221.09203	-102.28680	1240.22156	-994.41107	-10.14963	1214.23975	468.51071	25.40339	59.94627	152.06796	-177.23126	-10.87544	-964.23834	144.17635	-9.49689	-679.07727	-136.15813	50.34800
436	3.625	899.89581	-196.30402	1380.01440	-222.15268	-103.01675	1243.38232	-995.13428	-12.62094	1216.25842	497.78918	12.36969	59.81688	127.09583	-177.91559	-10.70976	-988.79980	144.16139	-9.08533	-644.94482	-134.87090	50.88223
437	3.633	897.40381	-198.12923	1385.93726	-223.01392	-104.06436	1247.02271	-995.51227	-14.90199	1219.24207	526.31274	-0.12049	61.53028	101.98334	-178.59271	-10.57715	-1013.68127	143.88326	-8.78779	-612.67114	-134.13245	51.84161
438	3.642	895.03723	-199.97334	1391.82471	-223.62880	-105.39236	1251.11597	-995.60968	-16.87926	1223.02563	552.40717	-11.31921	64.76997	76.82019	-179.23511	-10.56554	-1038.84802	143.08925	-8.77598	-582.53125	-133.82620	52.98375
439	3.650	892.84473	-201.84151	1397.60046	-223.95992	-106.96545	1255.62317	-995.48834	-18.48506	1227.41357	574.46057	-20.70240	67.97984	51.61243	-179.87973	-10.64698	-1064.19653	141.95717	-8.92293	-554.68945	-134.04713	54.05685
440	3.658	890.86279	-203.74960	1403.19849	-223.97989	-108.74515	1260.49097	-995.20013	-19.71610	1232.20190	591.86090	-28.22175	69.48979	26.29132	-180.56178	-10.71978	-1089.64612	140.80188	-9.06322	-529.27332	-135.02899	54.81837
441	3.667	889.11310	-205.71774	1408.56274	-223.67468	-110.69199	1265.64917	-994.79535	-20.62762	1237.18079	605.26129	-34.28604	68.71346	0.78735	-181.27850	-10.68307	-1115.14905	139.79959	-9.15706	-506.51355	-136.96945	55.01236
442	3.675	887.60352	-207.75549	1413.64880	-223.04842	-112.76129	1271.00500	-994.33087	-21.30052	1242.13904	615.98712	-39.47974	66.22675	-24.91760	-182.01498	-10.50095	-1140.56104	139.06326	-9.15365	-486.85455	-139.88968	54.39087
443	3.683	886.32843	-209.85649	1418.42505	-222.12479	-114.90263	1276.43665	-993.86823	-21.80017	1246.87085	625.14050	-44.27704	62.95105	-50.70941	-182.77432	-10.28198	-1165.50757	138.78595	-8.74645	-470.89056	-143.63503	52.80108
444	3.692	885.27234	-212.00356	1422.86792	-220.94254	-117.06349	1281.79089	-993.46558	-22.15005	1251.19019	633.06891	-48.90309	59.43053	-76.21619	-183.60872	-10.32721	-1189.42920	139.13145	-7.37785	-459.07446	-148.02521	50.28669
445	3.700	884.41455	-214.17729	1426.95581	-219.54608	-119.18864	1286.89429	-993.16809	-22.33735	1254.95117	639.47516	-53.33136	55.60534	-100.85736	-184.61436	-11.01981	-1211.84741	140.03497	-4.58160	-451.35431	-153.03096	47.12746
446	3.708	883.73047	-216.35989	1430.66528	-217.97986	-121.21649	1291.57507	-992.99652	-22.34292	1258.06982	643.91547	-57.41052	51.02168	-124.23517	-185.93596	-12.43780	-1232.58386	141.15483	-0.33834	-447.06030	-158.78748	43.75029
447	3.717	883.19049	-218.52652	1433.97156	-216.29141	-123.07436	1295.68091	-992.93481	-22.17213	1260.54114	646.15509	-61.05149	45.39304	-146.53845	-187.98557	-13.68484	-1251.59595	142.06506	4.94270	-445.27991	-165.35864	40.50116
448	3.725	882.76019	-220.63852	1436.85339	-214.53690	-124.68465	1299.08130	-992.92810	-21.88045	1262.43982	646.13733	-64.30127	39.05740	-168.04492	-191.74780	-12.24534	-1268.61768	142.64758	10.82238	-445.53595	-172.43167	37.38868
449	3.733	882.40338	-222.65530	1439.29712	-212.78358	-125.98907	1301.66589	-992.89923	-21.58160	1263.89465	643.72858	-67.25381	32.76030	-187.51410	-198.55728	-4.45084	-1283.08008	143.25983	17.18670	-448.16840	-179.29453	34.00771
450	3.742	882.08990	-224.55426	1441.29626	-211.10492	-126.97191	1303.34937	-992.77112	-21.42059	1265.04163	638.51764	-69.89542	26.90398	-201.48401	-209.06921	11.97688	-1294.33765	144.36549	24.23058	-453.98505	-185.23314	29.76062
451	3.750	881.80511	-226.33871	1442.84619	-209.56613	-127.66835	1304.08240	-992.48193	-21.52629	1265.98303	629.90216	-72.00629	21.05467	-206.25311	-222.26480	35.18534	-1301.81177	145.94052	32.04421	-463.48499	-190.00700	24.24239
452	3.758	881.55127	-228.02936	1443.93896	-208.21033	-128.16013	1303.85876	-991.99408	-21.97589	1266.76233	617.46387	-73.27614	14.36371	-200.56360	-235.84009	59.78751	-1304.90869	147.39778	40.06785	-476.43378	-193.90645	17.51611
453	3.767	881.33978	-229.65479	1444.56628	-207.05341	-128.55695	1302.71570	-991.30603	-22.78370	1267.35510	601.30298	-73.67171	6.74413	-185.96387	-247.88889	80.57970	-1303.01587	148.30376	47.07914	-492.14252	-197.33809	10.14058
454	3.775	881.18066	-231.24724	1444.72607	-206.08583	-128.96788	1300.72778	-990.46387	-23.90204	1267.68030	581.96124	-73.72548	-0.37721	-165.22748	-258.02350	95.41356	-1295.81189	148.92715	51.92872	-510.01294	-200.40369	3.00889
455	3.783	881.08002	-232.84088	1444.42603	-205.28235	-129.47955	1297.99170	-989.55737	-25.22675	1267.62952	560.03839	-74.20697	-4.96024	-140.92285	-266.85208	105.04752	-1283.61646	149.83823	54.24583	-529.71405	-202.89458	-2.92157
456	3.792	881.05225	-234.48184	1443.68335	-204.62157	-130.14659	1294.61243	-988.69873	-26.61454	1267.10571	536.05133	-75.33012	-6.27664	-114.81531	-274.87381	111.35091	-1267.27832	151.26227	54.47850	-550.92731	-204.63348	-6.96872
457	3.800	881.13062	-236.23378	1442.52515	-204.10512	-130.98557	1290.69958	-988.00299	-27.91592	1266.04480	510.62018	-76.57129	-5.57170	-87.84430	-282.10596	115.88254	-1247.61401	152.95837	53.43463	-573.14471	-205.76819	-9.00620
458	3.808	881.35553	-238.16039	1440.98584	-203.76105	-131.97015	1286.37463	-987.57220	-29.02175	1264.42224	484.50620	-77.38969	-4.73751	-60.46582	-288.38205	119.46655	-1225.02710	154.47444	51.85045	-595.86523	-206.73323	-9.48256
459	3.817	881.75452	-240.31471	1439.10754	-203.62744	-133.03786	1281.77502	-987.47290	-29.90753	1262.26953	458.39288	-77.77710	-4.83559	-33.01929	-293.63196	122.36132	-1199.66614	155.51697	50.34625	-618.95514	-207.93520	-9.14228
460	3.825	882.32660	-242.73979	1436.94629	-203.73492	-134.11563	1277.04407	-987.71356	-30.64177	1259.69043	432.69379	-78.07214	-5.86783	-5.82196	-297.91867	124.54869	-1171.77466	156.11911	49.50578	-642.68933	-209.45435	-8.66044
461	3.833	883.03198	-245.45198	1434.57813	-204.10725	-135.14258	1272.31079	-988.23846	-31.34318	1256.84656	407.53625	-78.55412	-7.32165	20.92609	-301.36227	125.94659	-1141.82837	156.30168	49.70408	-667.35858	-211.00279	-8.43318
462	3.842	883.78918	-248.41809	1432.09937	-204.77609	-136.07269	1267.68079	-988.94336	-32.11453	1253.91516	382.86548	-79.28078	-8.67753	47.22968	-304.04849	126.51475	-1110.47827	155.78751	51.01299	-692.83679	-212.13344	-8.58297
463	3.850	884.48596	-251.55438	1429.61438	-205.78828	-136.88132	1263.24719	-989.70679	-32.99180	1251.03796	358.54840	-80.15077	-9.66134	73.30865	-305.97626	126.28545	-1078.42603	154.24129	53.41228	-718.55157	-212.53247	-9.07139
464	3.858	885.00061	-254.75012	1427.21484	-207.19400	-137.60298	1259.10669	-990.42505	-33.92770	1248.29443	334.43369	-81.01050	-10.29081	99.52026	-307.06061	125.34920	-1046.29163	151.51659	56.87754	-743.86523	-212.22394	-9.79867
465	3.867	885.22949	-257.89825	1424.96375	-209.02078	-138.37054	1255.36218	-991.03735	-34.81490	1245.71997	310.40381	-81.74632	-10.76396	126.21463	-307.17343	123.79341	-1014.56738	147.59151	61.24789	-768.47852	-211.55014	-10.65451
466	3.875	885.11218	-260.91861	1422.89697	-211.23784	-139.37357	1252.10767	-991.53644	-35.53487	1243.34937	286.41785	-82.35324	-11.26852	153.62170	-306.22372	121.63567	-983.63483	142.42123	66.17632	-792.51544	-210.93211	-11.53693
467	3.883	884.64240	-263.76813	1421.04358	-213.71898	-140.72687	1249.42102	-991.95319	-35.99976	1241.24927	262.49008	-82.91565	-11.84611	181.82993	-304.21970	118.81123	-953.75769	135.95294	71.23186	-816.27905	-210.64185	-12.34608
468	3.892	883.85895	-266.43607	1419.43787	-216.24139	-142.37643	1247.37158	-992.32440	-36.17006	1239.52209	238.61630	-83.51653	-12.40092	210.78046	-301.34946	115.30698	-925.05322	128.26907	76.03463	-839.94208	-210.78461	-12.97564
469	3.900	882.82336	-268.93048	1418.11646	-218.55096	-144.13943	1246.02234	-992.67236	-36.05453	1238.28589	214.74164	-84.18327	-12.81624	240.24304	-298.10983	111.40475	-897.47852	119.56287	80.31871	-863.48529	-211.37827	-13.35235
470	3.908	881.59882	-271.26575	1417.10376	-220.45940	-145.81415	1245.41455	-993.00433	-35.70117	1237.62573	190.78308	-84.90880	-13.05617	269.96423	-295.04031	107.55158	-870.82104	110.01961	83.92094	-886.94189	-212.32570	-13.50906
471	3.917	880.23901	-273.45731	1416.40381	-221.90256	-147.24879	1245.55627	-993.32336	-35.18221	1237.54102	166.66063	-85.68179	-13.16514	300.03198	-292.05811	103.81032	-844.70966	99.83006	86.73425	-910.62903	-213.34508	-13.58766
472	3.925	878.78491	-275.52792	1416.00061	-222.92360	-148.35321	1246.43176	-993.65253	-34.58310	1237.95789	142.33795	-86.47598	-13.21252	330.94333	-288.38239	99.76194	-818.71069	89.18425	88.68979	-935.00989	-214.07039	-13.72503
473	3.933	877.26801	-277.50690	1415.86389	-223.61110	-149.09204	1248.01514	-994.05365	-33.99170	1238.79797	117.85010	-87.25409	-13.25368	363.10828	-283.27039	95.04973	-792.48047	78.22178	89.79845	-960.26996	-214.31352	-13.92796
474	3.942	875.71875	-279.42105	1415.95679	-224.05269	-149.46091	1250.27368	-994.60303	-33.47720	1240.01282	93.25642	-88.00696	-13.31496	396.42395	-276.55066	89.72295	-765.87549	67.12293	90.18031	-986.07520	-214.23000	-14.07242
475	3.950	874.17365	-281.29413	1416.23999	-224.32187	-149.45128	1253.16187	-995.33630	-33.09068	1241.57312	68.57037	-88.74612	-13.40916	430.43417	-268.46448	84.06358	-738.99292	56.17616	90.03069	-1011.81860	-214.19861	-14.03123
476	3.958	872.67480	-283.14883	1416.67102	-224.46495	-149.05052	1256.61670	-996.21564	-32.88318	1243.47827	43.76225	-89.46521	-13.54594	464.76404	-259.38632	78.39191	-712.16766	45.62990	89.52515	-1037.12390	-214.51599	-13.80719
477	3.967	871.26392	-285.00635	1417.20435	-224.48177	-148.27484	1260.55432	-997.13208	-32.88863	1245.79431	18.80874	-90.15984	-13.71017	499.26984	-249.90018	73.18485	-685.91144	35.62142	88.74556	-1062.09143	-215.19388	-13.54504
478	3.975	869.97638	-286.88611	1417.79089	-224.33348	-147.18106	1264.87109	-997.93298	-33.10040	1248.63855	-6.27932	-90.86490	-13.85527	533.70520	-240.90866	69.19563	-660.79492	26.31118	87.68967	-1087.08997	-216.03711	-13.41055
479	3.983	868.83978	-288.79773	1418.37903	-223.97729	-145.84654	1269.44653	-998.48303	-33.48284	1252.05164	-31.47110	-91.62201	-13.93019	567.16187	-233.30145	67.03272	-637.33997	17.89832	86.28343	-1112.39209	-216.90108	-13.45786
480	3.992	867.87653	-290.73117	1418.91821	-223.39246	-144.34464	1274.14648	-998.73218	-34.00064	1255.88635	-56.76268	-92.41736	-13.92104	597.84509	-227.37350	66.29971	-615.93207	10.54700	84.38616	-1137.99890	-217.87529	-13.60830
481	4.000	867.10748	-292.65646	1419.36536	-222.58435	-142.73116	1278.82776	-998.73224	-34.64409	1259.87537	-82.20148	-93.16399	-13.88248	623.58142	-222.72037	65.36613	-596.74744	4.46553	81.87421	-1163.64294	-219.24014	-13.72976
482	4.008	866.55072	-294.52936	1419.68628	-221.57828	-141.04034	1283.34497	-998.59821	-35.42080	1263.75891	-107.80939	-93.72690	-13.93908	642.77936	-218.86838	62.48782	-579.78174	-0.03951	78.72659	-1188.79834	-221.25935	-13.70835
483	4.017	866.21661	-296.30344	1419.85205	-220.41086	-139.29280	1287.55713	-998.45636	-36.32117	1267.31787	-133.42078	-93.97316	-14.25871	655.17249	-215.81577	57.21864	-564.98206	-2.68047	74.96841	-1212.70081	-223.99782	-13.45455
484	4.025	866.10529	-297.94315	1419.83508	-219.11813	-137.52304	1291.33582	-998.40674	-37.30760	1270.37305	-158.56073	-93.85138	-14.97661	661.80145	-213.80588	50.57118	-552.35486	-3.30724	70.55232	-1234.49182	-227.30240	-12.88275
485	4.033	866.20538	-299.42572	1419.60693	-217.72551	-135.80360	1294.57104	-998.50391	-38.33985	1272.82153	-182.46443	-93.43082	-16.01222	664.19885	-212.84262	44.02443	-541.98273	-1.92957	65.38560	-1253.46326	-230.92232	-11.91493
486	4.042	866.48846	-300.73819	1419.14038	-216.25688	-134.22740	1297.17505	-998.74237	-39.40187	1274.67163	-204.25201	-92.64381	-16.69015	663.50897	-212.61353	38.61708	-533.95056	1.29262	59.47623	-1269.22986	-234.64484	-10.50494
487	4.050	866.90277	-301.87244	1418.41406	-214.75778	-132.86055	1299.08435	-999.05072	-40.49179	1276.01880	-222.98518	-90.59837	-15.17432	660.14154	-212.77350	34.68067	-528.24976	6.04372	52.99683	-1281.72583	-238.35468	-8.65198
488	4.058	867.37653	-302.81458	1417.41846	-213.29860	-131.71411	1300.25549	-999.31268	-41.58715	1276.97778	-236.93854	-85.23102	-8.39801	653.85309	-213.17264	31.73140	-524.80969	11.87473	46.18722	-1291.07471	-242.01651	-6.39107
489	4.067	867.83240	-303.54169	1416.15845	-211.94774	-130.74953	1300.65564	-999.41364	-42.63701	1277.62744	-242.75496	-74.61714	6.13379	644.15735	-213.76218	28.30728	-523.65576	18.30600	39.18318	-1297.45129	-245.62921	-3.77302
490	4.075	868.20599	-304.02960	1414.65125	-210.73999	-129.89934	1300.26233	-999.29095	-43.59467	1277.98975	-237.00543	-59.38198	27.19649	630.96997	-214.36877	22.60210	-525.00391	24.92995	31.93396	-1301.00500	-249.19179	-0.84882
491	4.083	868.46460	-304.26288	1412.91846	-209.66765	-129.09070	1299.07288	-998.95856	-44.45377	1278.03540	-219.58456	-43.23928	49.14774	614.91370	-214.72855	14.23820	-529.20337	31.39319	24.28275	-1301.84546	-252.69127	2.33622
492	4.092	868.61572	-304.24277	1410.97791	-208.70325	-128.26619	1297.11182	-998.49176	-45.25382	1277.70105	-194.29752	-30.40639	65.64978	596.74823	-214.77829	5.26007	-536.61829	37.32369	16.21098	-1300.05811	-256.10489	5.74160
493	4.100	868.70178	-303.98856	1408.84314	-207.83376	-127.39610	1294.42554	-997.99146	-46.06025	1276.90906	-165.55957	-22.65532	74.14977	576.55536	-214.78366	-1.50185	-547.48553	42.30128	8.22337	-1295.72131	-259.40598	9.32882
494	4.108	868.78729	-303.52966	1406.53235	-207.07639	-126.47978	1291.07678	-997.55731	-46.93685	1275.58484	-135.54573	-18.88861	76.62753	554.00806	-215.08893	-4.91225	-561.72858	45.85779	1.43939	-1288.91650	-262.56790	13.05948
495	4.117	868.94910	-302.89844	1404.07751	-206.46548	-125.52910	1287.14661	-997.27136	-47.92184	1273.67542	-104.50940	-16.80553	76.79922	529.40991	-215.78745	-5.88769	-579.02747	47.64924	-3.13275	-1279.72864	-265.56537	16.89458
496	4.125	869.26892	-302.13235	1401.52368	-206.02847	-124.53639	1282.73938	-997.18927	-49.01391	1271.16626	-72.47186	-14.51536	77.26662	503.81601	-216.67822	-5.93662	-599.19409	47.80754	-5.47382	-1268.24573	-268.37408	20.79471
497	4.133	869.82129	-301.27316	1398.92249	-205.78020	-123.45929	1277.98523	-997.33478	-50.16635	1268.09338	-39.95403	-11.17851	78.73282	478.17297	-217.49524	-6.00063	-622.00519	46.94891	-6.42471	-1254.55591	-270.97025	24.72030
498	4.142	870.65497	-300.35071	1396.32458	-205.73763	-122.24216	1273.02637	-997.69714	-51.29343	1264.54553	-7.68759	-7.00750	80.70197	452.84766	-218.12646	-6.32134	-646.64722	45.72825	-6.85373	-1238.74707	-273.32996	28.63162
499	4.150	871.77740	-299.36569	1393.77307	-205.93361	-120.85289	1267.99438	-998.23877	-52.29450	1260.64868	23.79903	-2.88376	82.37306	427.84576	-218.62357	-6.80038	-671.98633	44.51617	-7.20124	-1220.90698	-275.42868	32.48845
500	4.158	873.14972	-298.29175	1391.30713	-206.42654	-119.30963	1262.98901	-998.91278	-53.08824	1256.53772	54.35838	0.18373	83.14885	403.08307	-219.09027	-7.30278	-697.27338	43.41037	-7.58438	-1201.12329	-277.24066	36.24980
501	4.167	874.69263	-297.09418	1388.97546	-207.31512	-117.69490	1258.07666	-999.68103	-53.65010	1252.32935	84.21002	1.44680	82.85339	378.48416	-219.62112	-7.75475	-722.27582	42.38678	-8.00603	-1179.48352	-278.73923	39.87446
502	4.175	876.30011	-295.74911	1386.84326	-208.74747	-116.15144	1253.30884	-1000.52496	-54.04327	1248.12476	113.76367	0.64528	81.80212	354.01965	-220.28522	-8.12875	-747.03058	41.41162	-8.44891	-1156.07520	-279.89877	43.32322
503	4.183	877.85553	-294.25092	1384.98804	-210.89679	-114.84196	1248.75085	-1001.44525	-54.42106	1244.02283	143.36157	-1.88330	80.65839	329.69385	-221.08551	-8.44485	-771.63861	40.44431	-8.89608	-1130.98511	-280.69910	46.56261
504	4.192	879.24487	-292.61127	1383.49219	-213.87555	-113.87358	1244.50806	-1002.45605	-54.98576	1240.11987	173.19267	-5.32658	80.11037	305.47293	-221.94739	-8.79297	-796.18878	39.46887	-9.29065	-1104.29907	-281.13046	49.56712
505	4.200	880.36774	-290.86111	1382.43408	-217.60565	-113.23512	1240.73145	-1003.58527	-55.91065	1236.48645	203.38507	-8.74641	80.54268	281.25284	-222.79871	-9.25336	-820.76031	38.57155	-9.51882	-1076.10254	-281.19238	52.31315
506	4.208	881.14874	-289.04932	1381.87830	-221.75374	-112.81287	1237.58533	-1004.86890	-57.23936	1233.13452	233.93015	-11.40312	81.87656	256.96075	-223.62643	-9.77000	-845.38770	37.82437	-9.57507	-1046.48352	-280.87616	54.75832
507	4.217	881.54803	-287.22797	1381.86511	-225.84348	-112.48473	1235.18909	-1006.32648	-58.82752	1230.01208	264.55511	-12.98436	83.66205	232.61682	-224.43378	-10.18466	-870.01758	37.10767	-9.67419	-1015.53467	-280.12790	56.80993
508	4.225	881.56604	-285.42911	1382.40271	-229.49052	-112.21211	1233.57410	-1007.94220	-60.43881	1227.08374	295.03467	-13.94271	85.27028	208.23093	-225.21030	-10.40323	-894.56537	36.25369	-10.01179	-983.35504	-278.80753	58.30717
509	4.233	881.24066	-283.65762	1383.46521	-232.55481	-112.04964	1232.69092	-1009.66467	-61.92748	1224.41394	325.53885	-15.50868	86.06725	183.75473	-225.94366	-10.47388	-919.01306	35.28863	-10.49027	-950.04413	-276.68195	59.05763
510	4.242	880.63757	-281.90973	1384.99963	-235.09273	-112.07300	1232.45923	-1011.41040	-63.29159	1222.10999	356.34613	-18.84417	85.64783	159.15250	-226.62631	-10.51366	-943.45337	34.39651	-10.81158	-915.69128	-273.48651	58.94922
511	4.250	879.83496	-280.18616	1386.93604	-237.20770	-112.30791	1232.82117	-1013.07257	-64.59297	1220.25159	387.39404	-24.14103	84.03435	134.42310	-227.26407	-10.60321	-968.01843	33.75190	-10.81878	-880.37695	-269.04291	58.09289
512	4.258	878.90967	-278.48874	1389.19641	-238.95430	-112.72557	1233.76184	-1014.54974	-65.89606	1218.94067	418.32797	-30.61738	81.61653	109.58148	-227.87433	-10.75175	-992.75220	33.45843	-10.60203	-844.21130	-263.35925	56.88454
513	4.267	877.93011	-276.82251	1391.69873	-240.33798	-113.27969	1235.29236	-1015.77533	-67.25061	1218.32043	448.85715	-37.07621	78.93323	84.66956	-228.47510	-10.92229	-1017.61609	33.43890	-10.31928	-807.42255	-256.63089	55.88648
514	4.275	876.95392	-275.19644	1394.35815	-241.35855	-113.93816	1237.42065	-1016.72821	-68.67122	1218.49463	478.97379	-42.37501	76.55115	59.74835	-229.08151	-11.06779	-1042.58276	33.26434	-10.16930	-770.45416	-249.13155	55.55316
515	4.283	876.02899	-273.61292	1397.08960	-242.04001	-114.69278	1240.13403	-1017.42572	-70.11585	1219.47278	508.89099	-45.75525	75.00499	34.83545	-229.69836	-11.16068	-1067.66382	32.51981	-10.29694	-733.98163	-241.08363	55.97655
516	4.292	875.19904	-272.06628	1399.80896	-242.42877	-115.54796	1243.39636	-1017.90222	-71.48999	1221.19263	538.70111	-47.06214	74.65828	9.83661	-230.32880	-11.20018	-1092.89429	31.38414	-10.51856	-698.78577	-232.62355	56.85374
517	4.300	874.50635	-270.55215	1402.43799	-242.57559	-116.50679	1247.15613	-1018.18610	-72.69085	1223.56274	567.87335	-46.65696	75.45531	-15.42218	-231.00140	-11.18256	-1118.31433	30.33295	-10.54823	-665.53918	-223.89737	57.71474
518	4.308	873.98901	-269.07050	1404.90442	-242.51724	-117.56517	1251.35095	-1018.29926	-73.66592	1226.48254	595.02936	-45.01577	76.66331	-41.03906	-231.73080	-11.09496	-1143.93262	29.55067	-10.40984	-634.66187	-215.19814	58.22319
519	4.317	873.67792	-267.62134	1407.14111	-242.26274	-118.70555	1255.89746	-1018.26868	-74.43035	1229.83350	618.41522	-42.32409	77.00092	-66.93512	-232.46048	-10.95296	-1169.69604	28.97898	-10.27483	-606.34631	-207.00963	58.30989
520	4.325	873.59692	-266.20325	1409.08447	-241.79260	-119.89610	1260.67847	-1018.12872	-75.03461	1233.46655	636.86542	-38.45635	75.36928	-92.92474	-233.12735	-10.80031	-1195.49780	28.51478	-10.19852	-580.68909	-199.90480	58.07508
521	4.333	873.75940	-264.81885	1410.67688	-241.07333	-121.10173	1265.54297	-1017.91046	-75.52418	1237.20642	650.46716	-33.36302	71.56985	-118.76929	-233.74075	-10.69517	-1221.17090	28.11110	-10.11427	-557.79437	-194.37813	57.59906
522	4.342	874.16040	-263.47964	1411.87268	-240.07361	-122.29503	1270.32043	-1017.63544	-75.92033	1240.86633	660.32843	-27.38681	66.24106	-144.08942	-234.34506	-10.76592	-1246.42749	27.89837	-9.74552	-537.78278	-190.73405	56.82789
523	4.350	874.77509	-262.20212	1412.64307	-238.77423	-123.45421	1274.84119	-1017.31879	-76.21617	1244.26819	667.69562	-21.14193	60.20301	-168.36700	-234.97903	-11.25175	-1270.86401	28.07172	-8.52070	-520.74951	-189.07683	55.57890
524	4.358	875.56470	-261.00067	1412.97205	-237.17764	-124.55370	1278.95044	-1016.97034	-76.37911	1247.26550	673.20020	-15.11336	54.01387	-191.24011	-235.74875	-12.32626	-1294.10693	28.62156	-5.83209	-506.74597	-189.33478	53.60641
525	4.367	876.48462	-259.88422	1412.84839	-235.31741	-125.56337	1282.51636	-1016.58502	-76.37508	1249.76367	676.70343	-9.38194	48.03074	-212.81323	-237.00919	-13.56555	-1315.89697	29.26628	-1.48817	-495.82813	-191.21753	50.66361
526	4.375	877.49170	-258.85434	1412.26343	-233.26196	-126.45547	1285.42957	-1016.13403	-76.21165	1251.73682	677.55005	-3.67807	42.57635	-233.30328	-239.51590	-13.23757	-1336.01074	29.67716	4.18457	-488.13910	-194.10706	46.54168
527	4.383	878.55133	-257.90317	1411.21484	-231.10963	-127.20918	1287.59607	-1015.57190	-75.95753	1253.22620	674.81476	2.37072	37.74410	-251.71497	-244.17789	-8.28831	-1354.15881	29.75002	10.68714	-483.91998	-197.06480	41.10948
528	4.392	879.64050	-257.02072	1409.71143	-228.97415	-127.81889	1288.93237	-1014.85870	-75.71769	1254.31238	667.50043	9.02173	32.88173	-264.89667	-251.28741	3.86022	-1369.92529	29.57626	17.57733	-483.36298	-199.15179	34.39211
529	4.400	880.74164	-256.20984	1407.77148	-226.96204	-128.31412	1289.37317	-1013.98163	-75.58899	1255.07141	654.98578	16.28517	26.52928	-269.00598	-259.87552	22.58041	-1382.79077	29.14958	24.39385	-486.44226	-199.91978	26.66831
530	4.408	881.83679	-255.48656	1405.41882	-225.14896	-128.76602	1288.88757	-1012.96191	-75.63155	1255.54089	637.68225	23.67746	17.72619	-262.32239	-268.02051	43.56589	-1392.25073	28.34225	30.75481	-493.00549	-199.59938	18.48453
531	4.417	882.91211	-254.86328	1402.68311	-223.56569	-129.25972	1287.48828	-1011.84344	-75.86446	1255.71387	617.21466	29.94613	7.88722	-246.09961	-274.06216	61.70054	-1397.98315	27.28724	36.60324	-503.10437	-198.75847	10.53724
532	4.425	883.96857	-254.34238	1399.60242	-222.20338	-129.86035	1285.23218	-1010.68030	-76.26995	1255.55261	595.40900	33.66583	0.23273	-223.09814	-277.60547	74.21982	-1400.00879	26.49401	42.06123	-517.09198	-197.80774	3.51799
533	4.433	885.02838	-253.92818	1396.22656	-221.03815	-130.60164	1282.21265	-1009.53912	-76.79989	1255.00818	572.78345	34.67913	-3.58368	-196.02063	-279.32870	81.33115	-1398.67456	26.50215	47.07685	-535.18488	-196.83865	-2.00028
534	4.442	886.13239	-253.63646	1392.61511	-220.05939	-131.47977	1278.54749	-1008.50153	-77.38754	1254.04321	548.70978	34.30278	-4.85327	-166.83392	-280.05310	84.78022	-1394.36597	27.59013	51.37461	-556.88806	-195.78056	-5.68961
535	4.450	887.33014	-253.48853	1388.83105	-219.27899	-132.44589	1274.37061	-1007.64911	-77.96215	1252.65063	523.21729	33.72942	-5.37424	-136.66711	-280.17960	86.28829	-1387.13281	29.76583	54.63504	-580.93646	-194.57149	-7.61797
536	4.458	888.66174	-253.50136	1384.93640	-218.71608	-133.42093	1269.82813	-1007.04102	-78.46254	1250.86035	497.48889	33.08411	-5.62308	-106.05371	-279.75629	86.87752	-1376.57422	32.96277	56.70197	-605.87549	-193.27428	-8.27501
537	4.467	890.13849	-253.68414	1380.99255	-218.38242	-134.33046	1265.07092	-1006.69550	-78.85377	1248.73047	472.50378	32.13761	-5.52263	-75.30310	-278.74149	86.94093	-1362.14111	37.09350	57.64216	-630.76428	-192.20097	-8.36337
538	4.475	891.72992	-254.03925	1377.06812	-218.28986	-135.13068	1260.24097	-1006.58167	-79.14203	1246.34167	448.25049	31.00637	-5.30542	-44.71466	-277.13062	86.53101	-1343.58557	41.81695	57.57343	-655.41766	-191.86240	-8.47588
539	4.483	893.36328	-254.55984	1373.24792	-218.47147	-135.81342	1255.45801	-1006.63336	-79.36262	1243.78845	424.23474	30.02314	-5.32820	-14.53656	-274.93991	85.57996	-1321.15454	46.59623	56.66998	-680.07605	-192.59058	-8.88927
540	4.492	894.93774	-255.22713	1369.63367	-218.99628	-136.40007	1250.82275	-1006.78418	-79.54050	1241.16626	400.11166	29.40772	-5.73499	15.20471	-272.18646	84.03936	-1295.47876	51.13940	55.42770	-704.90717	-194.15834	-9.58584
541	4.500	896.34668	-256.01782	1366.33411	-219.96553	-136.93675	1246.43652	-1006.99805	-79.66598	1238.55933	375.83780	29.16125	-6.44970	44.77600	-268.90292	81.95467	-1267.38452	55.51892	54.67810	-729.80835	-195.84894	-10.41523
542	4.508	897.50110	-256.91290	1363.44922	-221.47762	-137.48897	1242.41650	-1007.27979	-79.71389	1236.03784	351.51797	29.13337	-7.32083	74.58630	-265.12714	79.45921	-1237.72314	59.81584	55.21032	-754.57117	-196.94479	-11.22624
543	4.517	898.34393	-257.89325	1361.05786	-223.55737	-138.12547	1238.89099	-1007.66895	-79.68166	1233.66003	327.23938	29.13554	-8.21388	104.95105	-260.89578	76.71622	-1207.16565	63.75308	57.29467	-779.10638	-197.18924	-11.90396
544	4.525	898.84912	-258.93738	1359.21570	-226.08362	-138.89748	1235.98450	-1008.21667	-79.59651	1231.47742	303.04105	29.03884	-9.01773	135.98355	-256.27228	73.85049	-1176.04041	66.65820	60.50929	-803.48608	-196.85980	-12.37927
545	4.533	899.01172	-260.03357	1357.95996	-228.78406	-139.82957	1233.80591	-1008.94495	-79.45756	1229.52869	278.94971	28.82874	-9.64249	167.63763	-251.33334	70.88026	-1144.36377	67.84500	64.10963	-827.83057	-196.46103	-12.65650
546	4.542	898.83966	-261.18723	1357.30920	-231.33603	-140.91573	1232.43188	-1009.81152	-79.16713	1227.82898	254.97662	28.59733	-10.03755	199.83554	-246.09415	67.69163	-1112.08191	67.10266	67.57856	-852.19788	-196.34764	-12.81603
547	4.550	898.34845	-262.41025	1357.25867	-233.51039	-142.10637	1231.88416	-1010.73627	-78.58413	1226.39294	231.09604	28.47454	-10.20164	232.59885	-240.46320	64.10477	-1079.35645	64.76484	70.80878	-876.57666	-196.58640	-12.95896
548	4.558	897.56055	-263.71170	1357.77966	-235.24384	-143.29811	1232.13794	-1011.68707	-77.68554	1225.27393	207.25708	28.47894	-10.21504	266.05634	-234.37192	60.05728	-1046.58667	61.33420	73.91622	-900.95789	-197.08136	-13.13893
549	4.567	896.50897	-265.10315	1358.82715	-236.60275	-144.35287	1233.16199	-1012.72321	-76.63326	1224.55933	183.38724	28.38865	-10.24568	300.32306	-228.01764	55.79863	-1014.14966	57.11625	76.99714	-925.38831	-197.75221	-13.34264
550	4.575	895.24060	-266.60434	1360.34961	-237.69922	-145.15196	1234.94641	-1013.93170	-75.66409	1224.34192	159.35127	27.91389	-10.40172	335.40692	-221.77527	51.76820	-982.19421	52.12621	79.98893	-949.94379	-198.58871	-13.52362
551	4.583	893.81079	-268.23578	1362.29395	-238.62808	-145.64507	1237.48169	-1015.32849	-74.94911	1224.70557	135.00323	27.02721	-10.60705	371.22308	-215.77911	48.22912	-950.64374	46.22200	82.66851	-974.65759	-199.58415	-13.64707
552	4.592	892.27344	-270.00571	1364.60291	-239.44698	-145.85912	1240.72046	-1016.82782	-74.54755	1225.71838	110.33439	25.96377	-10.73924	407.69907	-209.84830	45.23247	-919.33008	39.35247	84.77239	-999.48346	-200.65703	-13.70975
553	4.600	890.67712	-271.90195	1367.20984	-240.18788	-145.86469	1244.57300	-1018.28790	-74.43182	1227.42139	85.46716	24.94993	-10.80733	444.87680	-203.84402	42.97058	-888.18579	31.73659	86.15532	-1024.33325	-201.64720	-13.72750
554	4.608	889.06628	-273.89224	1370.04065	-240.87297	-145.72197	1248.93921	-1019.56903	-74.53649	1229.81421	60.50211	24.06202	-10.90198	482.75269	-197.94147	42.00543	-857.33948	23.75889	86.84238	-1049.14197	-202.38493	-13.70627
555	4.617	887.48145	-275.93048	1373.02185	-241.50728	-145.45805	1253.73633	-1020.57080	-74.80308	1232.84827	35.45076	23.28179	-11.04892	520.71405	-192.66528	43.00314	-826.97260	15.70727	86.93495	-1073.89917	-202.77269	-13.62545
556	4.625	885.96027	-277.96469	1376.08740	-242.05907	-145.09415	1258.89746	-1021.24799	-75.19128	1236.43567	10.28199	22.55100	-11.18723	557.01917	-188.74280	45.99330	-797.15747	7.71700	86.54246	-1098.65039	-202.83385	-13.45511
557	4.633	884.53735	-279.94769	1379.17468	-242.46313	-144.67108	1264.35132	-1021.60419	-75.68200	1240.44214	-15.02808	21.78084	-11.25559	589.14868	-186.70514	49.77060	-767.93622	-0.08799	85.80045	-1123.48608	-202.71590	-13.18682
558	4.642	883.24158	-281.84500	1382.21765	-242.64627	-144.24048	1270.00342	-1021.67700	-76.29079	1244.66724	-40.49300	20.90564	-11.24785	615.07837	-186.54944	52.36995	-739.48541	-7.51426	84.84600	-1148.45032	-202.62494	-12.81022
559	4.650	882.09314	-283.63376	1385.14954	-242.55354	-143.84515	1275.72449	-1021.53613	-77.05357	1248.86865	-66.12974	19.92804	-11.21117	634.35187	-187.94104	52.49252	-712.14691	-14.31872	83.74802	-1173.30615	-202.67343	-12.20318
560	4.658	881.10107	-285.30173	1387.91565	-242.16386	-143.51506	1281.35034	-1021.28967	-77.99104	1252.85803	-91.92693	18.92200	-11.20580	647.99341	-190.63327	50.40559	-686.34497	-20.25449	82.46454	-1197.31824	-202.74361	-11.04342
561	4.667	880.25989	-286.84616	1390.47791	-241.48753	-143.27766	1286.70313	-1021.06482	-79.09075	1256.59949	-117.75899	18.05169	-11.23201	657.47931	-194.51907	47.39944	-662.49243	-25.10187	80.83955	-1219.35327	-202.55220	-8.91582
562	4.675	879.54834	-288.26730	1392.81079	-240.55222	-143.16103	1291.62817	-1020.95679	-80.30579	1260.19543	-143.28181	17.53241	-11.17268	663.78058	-199.41864	44.57768	-640.94708	-28.66606	78.64498	-1238.34424	-201.91577	-5.60368
563	4.683	878.93127	-289.56485	1394.89575	-239.39845	-143.17921	1296.02063	-1020.99969	-81.56638	1263.76282	-167.86319	17.46892	-10.75983	667.21057	-204.96796	42.28051	-622.00073	-30.79728	75.62763	-1253.74670	-200.94772	-1.30085
564	4.692	878.36584	-290.74237	1396.71533	-238.08768	-143.32120	1299.82251	-1021.17163	-82.78848	1267.33716	-190.67276	17.76281	-9.55148	667.78448	-210.70468	40.46226	-605.86310	-31.43657	71.56870	-1265.61694	-199.98445	3.47045
565	4.700	877.80988	-291.81110	1398.25085	-236.70132	-143.56369	1302.99719	-1021.37714	-83.85455	1270.83459	-210.92650	18.33467	-6.84821	665.38831	-216.19687	39.12556	-592.62207	-30.57608	66.40368	-1274.33911	-199.35265	8.14869
566	4.708	877.22803	-292.78473	1399.48413	-235.31662	-143.88820	1305.49500	-1021.44385	-84.62439	1274.05103	-227.87857	19.52835	-1.36160	659.70288	-221.10925	37.93307	-582.20398	-28.20587	60.29819	-1280.30469	-199.21243	12.37234
567	4.717	876.59180	-293.66809	1400.39893	-233.97559	-144.27348	1307.23669	-1021.23505	-85.03117	1276.76440	-240.16803	22.20556	8.87148	650.35803	-225.28549	35.52877	-574.44617	-24.42049	53.58265	-1283.75830	-199.55963	16.02931
568	4.725	875.87927	-294.45447	1400.97998	-232.69145	-144.68437	1308.13403	-1020.77332	-85.15488	1278.88562	-245.30707	27.19675	25.10349	637.42853	-228.77600	30.02047	-569.28406	-19.53093	46.58165	-1284.81055	-200.31113	19.16681
569	4.733	875.07855	-295.13925	1401.21509	-231.48932	-145.08603	1308.13501	-1020.19348	-85.16406	1280.46094	-240.90436	34.40084	45.66091	621.71295	-231.68912	20.83116	-566.88318	-13.94033	39.42888	-1283.51196	-201.37958	21.87901
570	4.742	874.19299	-295.73239	1401.10474	-230.41643	-145.46143	1307.24976	-1019.61523	-85.21075	1281.54016	-226.90005	42.52487	65.95891	604.26306	-234.01819	10.00344	-567.60864	-7.90720	32.02132	-1279.91125	-202.70300	24.24213
571	4.750	873.24292	-296.25415	1400.67163	-229.51276	-145.80263	1305.54309	-1019.10553	-85.39310	1282.09558	-205.82954	49.98125	81.56400	585.47980	-235.67862	1.00785	-571.86780	-1.48118	24.16743	-1274.07581	-204.24150	26.30101
572	4.758	872.26190	-296.72809	1399.96057	-228.79434	-146.08852	1303.11548	-1018.71570	-85.77464	1282.03455	-180.75226	55.92097	90.99272	564.85132	-236.75430	-4.05035	-579.94867	5.31418	15.86713	-1266.08887	-205.96442	28.08086
573	4.767	871.29358	-297.18167	1399.02698	-228.26241	-146.28012	1300.08167	-1018.51050	-86.40140	1281.23730	-153.59457	60.34829	95.60632	541.89154	-237.56924	-5.69262	-591.91223	12.16333	7.66282	-1256.03979	-207.84109	29.60145
574	4.775	870.39038	-297.64267	1397.92761	-227.91508	-146.33781	1296.54932	-1018.55713	-87.29648	1279.60510	-125.21562	63.62511	97.64046	517.10950	-238.39203	-5.74722	-607.47278	18.20838	0.67700	-1244.01782	-209.83804	30.88457
575	4.783	869.60364	-298.12500	1396.72449	-227.75061	-146.23846	1292.60522	-1018.88971	-88.44228	1277.12195	-96.07710	66.04132	98.64912	491.62677	-239.24399	-5.61446	-626.07587	22.30437	-4.08941	-1230.11011	-211.91946	31.95526
576	4.792	868.97101	-298.62402	1395.49121	-227.76807	-145.97661	1288.31531	-1019.48541	-89.76860	1273.90295	-66.54393	67.68732	99.23151	466.19382	-240.04172	-5.78111	-647.26379	23.90527	-6.55640	-1214.40234	-214.04878	32.84042
577	4.800	868.50922	-299.12524	1394.31238	-227.97298	-145.56599	1283.73389	-1020.27783	-91.18106	1270.15613	-36.90228	68.55217	99.47182	440.98547	-240.74347	-6.20299	-670.62946	23.60930	-7.45975	-1196.97974	-216.18947	33.56747
578	4.808	868.20880	-299.60614	1393.27527	-228.38727	-145.05141	1278.91394	-1021.19128	-92.61083	1266.07520	-7.36413	68.61981	99.32455	415.97830	-241.35748	-6.73269	-695.39209	22.56307	-7.64725	-1177.92749	-218.30530	34.16364
579	4.817	868.02808	-300.03510	1392.46460	-229.05836	-144.51219	1273.91504	-1022.15753	-94.01334	1261.78149	21.92169	67.89715	98.75542	391.16718	-241.90817	-7.27174	-720.58063	21.52449	-7.66676	-1157.33105	-220.36035	34.65593
580	4.825	867.89117	-300.38007	1391.96704	-230.06345	-144.03802	1268.80957	-1023.11584	-95.33004	1257.34668	50.89283	66.41304	97.79887	366.55048	-242.44073	-7.76270	-745.59863	20.63961	-7.77242	-1135.27600	-222.31870	35.07121
581	4.833	867.69452	-300.62430	1391.87292	-231.49789	-143.67641	1263.69177	-1024.01880	-96.48429	1252.83044	79.59947	64.16051	96.57782	342.09872	-243.04681	-8.18681	-770.33484	19.78392	-8.04182	-1111.84766	-224.14412	35.43611
582	4.842	867.32190	-300.77734	1392.26685	-233.43910	-143.37508	1258.69568	-1024.83911	-97.41635	1248.30212	108.15716	61.06419	95.24136	317.77255	-243.80411	-8.57376	-794.90948	18.84357	-8.45412	-1087.13074	-225.80002	35.77666
583	4.850	866.66376	-300.87399	1393.21375	-235.89735	-142.96072	1254.01196	-1025.56311	-98.11823	1243.85205	136.63809	57.03167	93.86491	293.54749	-244.69431	-8.98583	-819.43829	17.78306	-8.93422	-1061.21033	-227.24933	36.11817
584	4.858	865.63660	-300.96106	1394.74902	-238.77802	-142.20184	1249.87341	-1026.18665	-98.64898	1239.59216	165.03651	52.02877	92.41771	269.41504	-245.64230	-9.46301	-843.94446	16.62549	-9.41798	-1034.17273	-228.45554	36.48577
585	4.867	864.20001	-301.07571	1396.87585	-241.88484	-140.95583	1246.48730	-1026.72864	-99.12584	1235.64722	193.34726	46.14740	90.84581	245.36008	-246.59955	-9.97318	-868.39520	15.40197	-9.92437	-1006.10742	-229.38461	36.90686
586	4.875	862.36194	-301.23135	1399.57068	-244.97658	-139.27846	1243.96069	-1027.25281	-99.69424	1232.12903	221.63181	39.61102	89.17526	221.33096	-247.55789	-10.42780	-892.78943	14.14923	-10.48432	-977.10699	-230.00713	37.41473
587	4.883	860.17059	-301.41995	1402.79285	-247.84549	-137.38303	1242.27795	-1027.87244	-100.48934	1229.07837	250.01385	32.70067	87.52348	197.22589	-248.52505	-10.74395	-917.18860	12.97747	-10.99265	-947.26263	-230.29707	38.05053
588	4.892	857.70007	-301.61530	1406.48999	-250.36467	-135.51563	1241.34302	-1028.71765	-101.59871	1226.42957	278.62140	25.62737	86.01532	172.92035	-249.49255	-10.90029	-941.62531	12.03466	-11.30723	-916.65149	-230.22333	38.85727
589	4.900	855.03394	-301.77432	1410.60022	-252.47797	-133.87270	1241.04639	-1029.84973	-103.00800	1224.07385	307.49237	18.39494	84.66119	148.35703	-250.41602	-10.95573	-966.04834	11.43346	-11.39169	-885.32117	-229.73225	39.86054
590	4.908	852.25201	-301.85098	1415.05432	-254.16241	-132.57773	1241.31311	-1031.17505	-104.54491	1221.96790	336.56253	10.81047	83.29857	123.61102	-251.25519	-11.00771	-990.45874	11.24260	-11.20500	-853.28894	-228.73100	41.03886
591	4.917	849.42584	-301.81818	1419.77246	-255.41031	-131.67815	1242.11316	-1032.50745	-105.96770	1220.18176	365.78625	2.68143	81.68295	98.80194	-252.02661	-11.11852	-1015.00378	11.28720	-10.75901	-820.58362	-227.09349	42.30133
592	4.925	846.61993	-301.67633	1424.65906	-256.23251	-131.15402	1243.44312	-1033.73511	-107.17874	1218.89050	395.23236	-5.97535	79.68123	73.96216	-252.76804	-11.28953	-1039.82190	11.10445	-10.29138	-787.34027	-224.71053	43.49640
593	4.933	843.89600	-301.44101	1429.60925	-256.65939	-130.94431	1245.30298	-1034.84094	-108.26115	1218.30945	425.05383	-14.85401	77.43501	49.03778	-253.47073	-11.49026	-1064.91223	10.38078	-10.07088	-753.90887	-221.57646	44.45916
594	4.942	841.31598	-301.12436	1434.52014	-256.73657	-130.98061	1247.68433	-1035.78857	-109.31197	1218.59705	455.36859	-23.45116	75.40248	23.96985	-254.11664	-11.68184	-1090.20947	9.18050	-10.15778	-720.88269	-217.86145	45.07309
595	4.950	838.93842	-300.72867	1439.29895	-256.52094	-131.21024	1250.56555	-1036.49207	-110.33791	1219.80725	486.06995	-31.29677	74.20421	-1.26050	-254.74103	-11.82406	-1115.62097	7.79399	-10.43537	-688.96997	-213.90944	45.31177
596	4.958	836.81177	-300.25513	1443.86743	-256.07584	-131.60368	1253.90833	-1036.88098	-111.28236	1221.89380	516.58301	-38.16911	74.24644	-26.63788	-255.38275	-11.88186	-1141.02368	6.55784	-10.72388	-658.76038	-210.15555	45.24959
597	4.967	834.97034	-299.71729	1448.16431	-255.46515	-132.14999	1257.65271	-1036.94690	-112.08652	1224.72595	545.66620	-44.06083	75.31203	-52.15295	-256.01694	-11.84672	-1166.41321	5.65682	-10.86321	-630.56287	-207.02852	45.04909
598	4.975	833.43317	-299.14191	1452.14441	-254.74542	-132.84465	1261.71375	-1036.73450	-112.72495	1228.10999	571.49231	-48.85926	76.43942	-77.83051	-256.58459	-11.74640	-1191.94751	5.07894	-10.80605	-604.44629	-204.91032	44.92071
599	4.983	832.20642	-298.55865	1455.77454	-253.95258	-133.68155	1265.98279	-1036.31372	-113.19933	1231.81689	592.27704	-52.16938	76.26892	-103.70270	-257.06580	-11.60282	-1217.67700	4.74776	-10.64973	-580.41168	-204.15842	45.04674
600	4.992	831.28955	-297.99402	1459.02771	-253.09424	-134.65074	1270.33203	-1035.76489	-113.50578	1235.60559	607.25812	-53.66179	73.76843	-129.71301	-257.50394	-11.42218	-1243.29248	4.61854	-10.39819	-558.50671	-205.11757	45.49592
601	5.000	830.67572	-297.46576	1461.88159	-252.15685	-135.73251	1274.62048	-1035.17102	-113.61790	1239.24194	617.13873	-53.51262	68.84245	-155.57172	-257.97009	-11.27518	-1268.21460	4.70731	-9.66631	-538.80707	-208.03265	46.18605
602	5.008	830.34601	-296.97507	1464.32129	-251.11954	-136.88927	1278.70447	-1034.60730	-113.49940	1242.52332	623.45477	-52.31983	62.21520	-180.70825	-258.52963	-11.33659	-1291.93127	5.05582	-7.80524	-521.35291	-212.86284	46.93886
603	5.017	830.26465	-296.50104	1466.34229	-249.96931	-138.05823	1282.45337	-1034.12476	-113.11947	1245.30225	627.51935	-50.66879	54.73056	-204.48663	-259.24030	-11.76899	-1314.23694	5.65009	-4.38722	-506.13416	-219.16669	47.60258
604	5.025	830.38464	-296.00806	1467.94580	-248.71463	-139.15234	1285.75659	-1033.73816	-112.46714	1247.50415	629.93011	-48.84298	46.88457	-226.61755	-260.20950	-12.43423	-1335.12036	6.36752	0.48967	-493.11084	-226.25412	48.13689
605	5.033	830.65991	-295.46582	1469.13098	-247.39070	-140.08086	1288.51721	-1033.42371	-111.57899	1249.13391	630.76642	-46.83676	38.97730	-247.26636	-261.74261	-12.39074	-1354.41675	7.01694	6.36198	-482.22736	-233.51859	48.58839
606	5.042	831.05389	-294.86087	1469.89258	-246.05209	-140.77527	1290.63904	-1033.12769	-110.55740	1250.26477	629.90436	-44.55150	31.48119	-266.28271	-264.39023	-9.44213	-1371.64966	7.42603	12.72227	-473.41736	-240.63928	49.01543
607	5.050	831.53912	-294.18512	1470.22888	-244.75758	-141.20123	1292.02087	-1032.78687	-109.54897	1251.00159	627.03302	-41.97109	25.06593	-281.86700	-268.59982	-0.79719	-1386.19922	7.47454	19.16752	-466.60803	-247.53806	49.44859
608	5.058	832.09534	-293.42807	1470.15002	-243.55522	-141.36668	1292.56885	-1032.34790	-108.69646	1251.43640	621.49310	-39.21780	20.06737	-290.42773	-274.16534	14.62035	-1397.51611	7.14395	25.44934	-461.72455	-254.24135	49.89377
609	5.067	832.70612	-292.58484	1469.68188	-242.46492	-141.33080	1292.21838	-1031.77429	-108.09842	1251.61694	612.35748	-36.52359	15.81139	-288.71539	-280.13416	34.31210	-1405.22815	6.58828	31.46700	-458.69214	-260.78586	50.34675
610	5.075	833.35321	-291.66064	1468.86389	-241.46324	-141.19067	1290.95007	-1031.04370	-107.78798	1251.53955	599.00201	-34.17342	10.88406	-276.15118	-285.39578	53.42331	-1409.21997	6.01146	37.08870	-457.43701	-267.18832	50.80261
611	5.083	834.01495	-290.66534	1467.74585	-240.49214	-141.04326	1288.79260	-1030.15356	-107.73090	1251.16943	581.75500	-32.55228	4.78080	-254.81274	-289.36710	67.98825	-1409.68359	5.49237	42.03497	-457.88562	-273.44873	51.25858
612	5.092	834.67181	-289.61374	1466.38611	-239.49231	-140.95306	1285.81543	-1029.12708	-107.83943	1250.47437	561.66071	-32.14677	-0.95647	-227.72809	-292.08087	76.85254	-1406.99878	5.12346	46.07732	-459.96460	-279.56055	51.71362
613	5.100	835.31592	-288.53943	1464.84338	-238.43182	-140.93906	1282.12036	-1028.00977	-107.99527	1249.44348	539.40906	-33.05268	-4.24490	-197.47095	-293.73178	81.11775	-1401.46851	5.19193	49.18925	-463.60052	-285.51697	52.16727
614	5.108	835.96094	-287.50955	1463.16821	-237.31253	-140.97287	1277.83606	-1026.86206	-108.08838	1248.09302	515.13660	-34.55872	-4.90831	-165.68549	-294.35153	82.56923	-1393.09766	5.96416	51.32528	-468.71985	-291.31271	52.61911
615	5.117	836.63916	-286.60992	1461.39673	-236.16498	-140.99753	1273.11426	-1025.74878	-108.05991	1246.46545	489.42621	-35.76845	-4.66230	-133.25037	-293.90182	82.60498	-1381.53809	7.45214	52.32881	-475.24915	-296.94366	53.06853
616	5.125	837.38269	-285.90723	1459.55603	-235.04514	-140.96971	1268.11902	-1024.72888	-107.91431	1244.62427	463.50269	-36.43412	-5.06633	-100.68195	-292.46707	81.98404	-1366.29663	9.56218	52.25652	-483.11487	-302.40613	53.51484
617	5.133	838.20398	-285.42548	1457.67834	-234.03275	-140.89328	1263.00635	-1023.84784	-107.70310	1242.64026	438.23563	-36.84031	-6.34011	-68.40924	-290.29141	81.01665	-1347.14282	12.21572	51.49381	-492.24371	-307.69632	53.95726
618	5.142	839.08411	-285.14545	1455.81201	-233.23122	-140.81998	1257.91077	-1023.13635	-107.49809	1240.57495	413.64383	-37.26901	-7.84173	-36.77161	-287.65933	79.80537	-1324.36230	15.23810	50.53780	-502.56207	-312.81039	54.39506
619	5.150	839.97235	-285.01721	1454.02246	-232.77356	-140.82439	1252.94360	-1022.60632	-107.34870	1238.47058	389.36469	-37.82199	-9.00740	-5.84857	-284.71796	78.37822	-1298.66064	18.36321	49.92021	-513.99640	-317.74445	54.82748
620	5.158	840.79639	-284.98001	1452.38269	-232.82233	-140.96753	1248.20068	-1022.25494	-107.24196	1236.34692	365.17419	-38.48476	-9.73854	24.63953	-281.39700	76.75029	-1270.90137	21.35216	50.17369	-526.47333	-322.49451	55.25381
621	5.167	841.48120	-284.97702	1450.96155	-233.54001	-141.26949	1243.77051	-1022.08118	-107.10573	1234.20386	341.06180	-39.16804	-10.19327	55.18439	-277.46490	74.94479	-1241.88147	23.94625	51.62258	-539.91919	-327.05664	55.67332
622	5.175	841.96716	-284.96094	1449.81580	-235.01756	-141.69951	1239.74194	-1022.09692	-106.84732	1232.03821	317.08194	-39.76075	-10.53157	86.17877	-272.64551	72.97124	-1212.13635	25.76216	54.20626	-554.26056	-331.42685	56.08528
623	5.183	842.21722	-284.89725	1448.98755	-237.18948	-142.18469	1236.20874	-1022.32452	-106.38771	1229.87439	293.26855	-40.24244	-10.87931	117.70563	-266.78171	70.84607	-1181.81165	26.47048	57.56394	-569.42407	-335.60126	56.48897
624	5.192	842.21344	-284.76569	1448.50098	-239.80330	-142.63991	1233.27466	-1022.79150	-105.67866	1227.78687	269.60843	-40.70268	-11.32072	149.58313	-259.98962	68.67379	-1150.76465	26.09636	61.29741	-585.33618	-339.57587	56.88364
625	5.200	841.94830	-284.55457	1448.36401	-242.49472	-143.00092	1231.05200	-1023.53058	-104.70972	1225.89844	246.02011	-41.22321	-11.84993	181.60995	-252.62292	66.63280	-1118.88525	24.97179	65.17300	-601.92322	-343.34680	57.26857
626	5.208	841.41937	-284.25647	1448.57446	-244.94031	-143.23801	1229.63525	-1024.57300	-103.50973	1224.35535	222.40617	-41.79660	-12.37085	213.77972	-245.02014	64.83472	-1086.36401	23.31867	69.08768	-619.11194	-346.91010	57.64304
627	5.217	840.63159	-283.87643	1449.12256	-246.97974	-143.34196	1229.06592	-1025.92993	-102.14288	1223.29529	198.70975	-42.37484	-12.74500	246.26791	-237.27887	63.26467	-1053.65454	20.86607	72.83858	-636.82874	-350.26181	58.00633
628	5.225	839.60309	-283.44189	1449.99011	-248.61783	-143.29324	1229.33325	-1027.56628	-100.68945	1222.80225	174.84799	-42.97657	-12.88303	279.23175	-229.25256	61.87282	-1021.19049	17.12564	76.13516	-655.00018	-353.39804	58.35770
629	5.233	838.36621	-282.99933	1451.14856	-249.93948	-143.05383	1230.40393	-1029.38110	-99.21119	1222.87122	150.70593	-43.68521	-12.83275	312.63708	-220.64084	60.59402	-989.11438	12.18884	78.93748	-673.55280	-356.31482	58.69641
630	5.242	836.96619	-282.60254	1452.56055	-251.04166	-142.58441	1232.23914	-1031.22278	-97.73521	1223.44006	126.27815	-44.52460	-12.73692	346.27689	-211.01328	59.24174	-957.25391	6.79935	81.46173	-692.41309	-359.00818	59.02173
631	5.250	835.46039	-282.29932	1454.17969	-252.01804	-141.84967	1234.78833	-1032.94604	-96.27194	1224.46155	101.67700	-45.41328	-12.70458	379.97540	-199.90753	57.54029	-925.37714	1.59285	83.80975	-711.50757	-361.47427	59.33295
632	5.258	833.91064	-282.11798	1455.95361	-252.94853	-140.82646	1237.98718	-1034.45618	-94.83900	1225.92493	76.99470	-46.25588	-12.76559	413.83768	-187.11798	55.38704	-893.45447	-3.22841	85.89109	-730.76270	-363.70908	59.62934
633	5.267	832.37164	-282.06378	1457.83020	-253.87093	-139.53311	1241.76733	-1035.70935	-93.47781	1227.83228	52.24803	-47.03079	-12.90387	448.28732	-173.00568	53.16089	-861.65723	-7.55030	87.63189	-750.10486	-365.70868	59.91016
634	5.275	830.88593	-282.13287	1459.76392	-254.77090	-138.03986	1246.06104	-1036.69995	-92.26810	1230.18787	27.41209	-47.77806	-13.07649	483.65741	-158.60297	51.82652	-830.17712	-11.14985	89.00996	-769.46069	-367.46918	60.17470
635	5.283	829.48694	-282.32614	1461.71594	-255.59999	-136.44020	1250.79663	-1037.46240	-91.32825	1233.01794	2.46057	-48.53962	-13.22074	519.48126	-145.33865	52.52290	-799.14783	-13.90560	89.94492	-788.75677	-368.98654	60.42220
636	5.292	828.20056	-282.64835	1463.64819	-256.29340	-134.81593	1255.88916	-1038.07178	-90.78718	1236.38342	-22.61166	-49.33596	-13.28437	554.04846	-134.35800	55.57993	-768.74384	-15.90520	90.33514	-807.91962	-370.25693	60.65195
637	5.300	827.04559	-283.09573	1465.52197	-256.78384	-133.22087	1261.23389	-1038.60693	-90.72143	1240.31091	-47.79990	-50.17317	-13.26434	584.79535	-125.90526	59.73103	-739.24786	-17.17080	90.19482	-826.87567	-371.27643	60.86320
638	5.308	826.03204	-283.64429	1467.30261	-257.02148	-131.67566	1266.71057	-1039.07788	-91.05388	1244.66211	-73.12694	-51.03431	-13.20860	609.52008	-119.45512	62.67498	-710.98248	-17.46249	89.63494	-845.55139	-372.04099	61.05526
639	5.317	825.15985	-284.25479	1468.96375	-256.98975	-130.16832	1272.19116	-1039.38940	-91.47372	1249.09705	-98.64208	-51.86605	-13.18228	627.53278	-114.49754	62.83876	-684.29565	-16.54069	88.69553	-863.87347	-372.54672	61.22738
640	5.325	824.42053	-284.88675	1470.48389	-256.70529	-128.67157	1277.54077	-1039.43958	-91.57581	1253.22815	-124.34006	-52.57803	-13.23859	639.74646	-111.04156	60.52466	-659.62140	-14.47557	87.23890	-881.76825	-372.78967	61.37883
641	5.333	823.80249	-285.50027	1471.84155	-256.20758	-127.16995	1282.61975	-1039.29846	-91.23878	1256.85437	-150.04242	-53.02232	-13.41764	647.73535	-109.35348	57.26923	-637.39307	-11.55348	84.99895	-899.16223	-372.76596	61.50890
642	5.342	823.29260	-286.05151	1473.01636	-255.54527	-125.67278	1287.29346	-1039.22388	-90.76517	1260.02441	-175.29306	-53.03051	-13.76722	652.69861	-109.46689	54.40668	-617.86163	-8.00294	81.73328	-915.98199	-372.47162	61.61682
643	5.350	822.87109	-286.49661	1473.99048	-254.76569	-124.20436	1291.44653	-1039.47522	-90.55360	1262.88550	-199.35727	-52.56898	-14.29737	655.11273	-111.01339	52.38300	-601.07086	-3.87938	77.34328	-932.15411	-371.90265	61.70189
644	5.358	822.50714	-286.80493	1474.74854	-253.90973	-122.79205	1294.98792	-1040.15320	-90.77222	1265.54590	-221.46724	-51.70399	-14.73682	654.97205	-113.35368	51.06953	-586.96606	0.87833	71.86145	-947.60498	-371.05518	61.76337
645	5.367	822.15906	-286.96643	1475.27893	-252.99936	-121.46938	1297.84778	-1041.15454	-91.30519	1268.02979	-241.12207	-50.05861	-14.02741	652.04260	-115.80796	50.15718	-575.46643	6.36056	65.40091	-962.26123	-369.92529	61.80056
646	5.375	821.77863	-286.98346	1475.58264	-252.02075	-120.28342	1299.96545	-1042.18982	-91.83069	1270.25952	-257.64645	-46.14788	-9.81943	645.98492	-117.80833	48.85772	-566.49658	12.66532	58.19811	-976.04919	-368.50900	61.81271
647	5.383	821.31738	-286.86472	1475.67566	-250.94531	-119.27899	1301.28247	-1042.91516	-92.00404	1272.11096	-268.87878	-37.75832	0.83967	636.57123	-119.01486	45.52529	-560.03284	19.86047	50.60811	-988.89557	-366.80240	61.79908
648	5.392	820.73529	-286.63367	1475.58154	-249.78925	-118.45798	1301.75293	-1043.14197	-91.66837	1273.52124	-271.16342	-23.91572	18.81339	623.93011	-119.52440	38.46140	-556.15857	27.86657	42.92780	-1000.72675	-364.80157	61.75896
649	5.400	820.00720	-286.32922	1475.32031	-248.64061	-117.75774	1301.36597	-1042.90417	-90.88431	1274.49756	-262.18375	-6.57016	40.64528	608.53503	-119.88916	27.55466	-555.15259	36.43489	35.24812	-1011.46924	-362.50253	61.69160
650	5.408	819.12274	-285.99045	1474.90527	-247.61473	-117.07956	1300.15942	-1042.34155	-89.80606	1275.03491	-243.40680	10.37687	60.20795	590.93835	-120.65924	14.99852	-557.58936	45.32327	27.48534	-1021.04968	-359.90137	61.59630
651	5.417	818.08600	-285.65167	1474.34863	-246.79099	-116.33771	1298.20825	-1041.58679	-88.58069	1275.05969	-218.67059	23.88258	73.05800	571.41418	-121.91333	4.16853	-564.23181	54.36993	19.54874	-1029.39453	-356.99408	61.47230
652	5.425	816.92108	-285.34949	1473.66553	-246.19098	-115.47696	1295.59277	-1040.74658	-87.31767	1274.44067	-191.07281	33.45402	78.99835	549.82153	-123.35747	-2.60749	-575.58228	63.20466	11.64094	-1036.43018	-353.77679	61.31888
653	5.433	815.67676	-285.11899	1472.87305	-245.79097	-114.45735	1292.37622	-1039.92834	-86.08907	1273.04993	-161.88304	40.51166	80.89139	526.10925	-124.68317	-5.39122	-591.38611	70.97609	4.49671	-1042.08325	-350.24554	61.13532
654	5.442	814.42340	-284.98297	1471.98645	-245.54582	-113.25069	1288.60645	-1039.22705	-84.92290	1270.81714	-131.48920	46.79185	81.82062	500.92462	-125.71137	-5.84940	-610.65259	76.62350	-0.91706	-1046.28015	-346.39645	60.92090
655	5.450	813.24615	-284.95352	1471.02588	-245.42053	-111.85783	1284.33960	-1038.68823	-83.81917	1267.78223	-100.33913	53.35857	83.36288	475.31812	-126.40643	-5.63600	-632.32355	79.59739	-4.17149	-1048.94763	-342.22552	60.67489
656	5.458	812.23456	-285.03970	1470.01782	-245.41011	-110.31021	1279.65735	-1038.32898	-82.81115	1264.15295	-69.05082	60.44231	85.61804	449.97284	-126.82908	-5.61240	-655.72736	80.30807	-5.71745	-1050.01196	-337.72882	60.39655
657	5.467	811.46326	-285.24387	1468.99036	-245.53409	-108.64474	1274.66284	-1038.16736	-81.96899	1260.26477	-38.18153	67.69307	88.03304	424.99850	-127.05617	-5.95465	-680.29016	79.75423	-6.37843	-1049.39978	-332.90240	60.08514
658	5.475	810.96832	-285.55368	1467.97205	-245.82236	-106.87976	1269.46216	-1038.19360	-81.31637	1256.42798	-8.05803	74.50488	90.02005	400.25330	-127.17655	-6.53181	-705.32092	78.78799	-6.72051	-1047.03772	-327.74240	59.73996
659	5.483	810.73547	-285.94006	1466.99402	-246.31432	-105.01587	1264.14331	-1038.36182	-80.80005	1252.81641	21.30522	80.22105	91.12787	375.61362	-127.30300	-7.16604	-730.29504	77.80509	-6.96552	-1042.85205	-322.24478	59.36028
660	5.492	810.70306	-286.36096	1466.08948	-247.07571	-103.06494	1258.77710	-1038.63330	-80.35812	1249.43994	50.17130	84.28392	91.13184	351.02838	-127.53894	-7.73202	-755.05768	76.90588	-7.22426	-1036.76892	-316.40561	58.94530
661	5.500	810.77515	-286.77026	1465.29468	-248.21681	-101.07455	1253.45313	-1039.01208	-79.98839	1246.15796	78.88560	86.44398	90.21198	326.49915	-127.93914	-8.20033	-779.67316	76.09961	-7.59370	-1028.71448	-310.22083	58.49430
662	5.508	810.84229	-287.12814	1464.65173	-249.87361	-99.09969	1248.31592	-1039.52930	-79.75177	1242.77759	107.63442	86.90256	88.94583	302.05420	-128.50087	-8.62923	-804.20245	75.35120	-8.07104	-1018.61542	-303.68658	58.00648
663	5.517	810.80560	-287.40857	1464.20752	-252.13434	-97.13834	1243.55957	-1040.19043	-79.73013	1239.20190	136.37683	86.22978	88.00455	277.73361	-129.17996	-9.10208	-828.65808	74.59755	-8.52742	-1006.40045	-296.79938	57.48125
664	5.525	810.59540	-287.59799	1464.00232	-254.95889	-95.11597	1239.39050	-1040.95105	-79.99008	1235.48364	164.97974	85.14529	87.80148	253.57965	-129.91141	-9.63908	-853.04211	73.78854	-8.86469	-992.00043	-289.55603	56.91832
665	5.533	810.17828	-287.68454	1464.06079	-258.15164	-92.94875	1235.98120	-1041.74500	-80.57191	1231.76978	193.37405	84.27997	88.33748	229.59076	-130.64465	-10.14064	-877.33661	72.89217	-9.16993	-975.34662	-281.95337	56.31763
666	5.542	809.55896	-287.65164	1464.38989	-261.40509	-90.62289	1233.43286	-1042.52136	-81.48839	1228.23926	221.63937	83.88370	89.29967	205.66324	-131.36194	-10.46124	-901.55652	71.92946	-9.59913	-956.36035	-273.98615	55.67863
667	5.550	808.77667	-287.48724	1464.97961	-264.40015	-88.22046	1231.76917	-1043.25598	-82.72091	1225.07275	249.98346	83.65758	90.27003	181.61029	-132.05855	-10.56178	-925.84290	71.02771	-10.09907	-934.93707	-265.64417	54.99849
668	5.558	807.89484	-287.19763	1465.80347	-266.91736	-85.88592	1230.95520	-1043.94971	-84.21291	1222.43372	278.56665	83.05522	90.90634	157.29205	-132.73666	-10.54319	-950.36816	70.32024	-10.43761	-910.93866	-256.91174	54.27014
669	5.567	806.98499	-286.80927	1466.82361	-268.88144	-83.77361	1230.92615	-1044.62793	-85.86933	1220.44214	307.37964	81.70102	91.05417	132.72195	-133.40593	-10.53664	-975.12048	69.76996	-10.52326	-884.23615	-247.77713	53.48375
670	5.575	806.11389	-286.35425	1467.99365	-270.31750	-82.00848	1231.61487	-1045.33533	-87.57033	1219.15393	336.30469	79.40543	90.71394	108.00177	-134.07166	-10.61391	-999.90295	69.24530	-10.46815	-854.85522	-238.26035	52.63838
671	5.583	805.33636	-285.85403	1469.25867	-271.28369	-80.66721	1232.97302	-1046.10742	-89.20477	1218.57312	365.16086	76.08664	89.90466	83.19843	-134.73947	-10.77287	-1024.56982	68.75288	-10.37595	-823.20319	-228.45233	51.76775
672	5.592	804.69287	-285.31659	1470.55725	-271.83099	-79.77260	1234.97253	-1046.93005	-90.70541	1218.68811	393.74435	71.83121	88.58003	58.32019	-135.41733	-10.95753	-1049.18689	68.37280	-10.26772	-790.17651	-218.52345	50.96690
673	5.600	804.21393	-284.74469	1471.82483	-271.99310	-79.30077	1237.58826	-1047.72559	-92.04259	1219.49316	421.96085	66.85005	86.63835	33.35016	-136.10736	-11.11443	-1073.94116	67.98032	-10.17897	-756.93457	-208.66370	50.38358
674	5.608	803.92596	-284.14679	1472.99890	-271.80103	-79.20189	1240.77905	-1048.38477	-93.18124	1220.97961	449.92404	61.35681	84.01532	8.26855	-136.81851	-11.23354	-1098.96570	67.30599	-10.17168	-724.49500	-199.00163	50.14634
675	5.617	803.85217	-283.54330	1474.02356	-271.30585	-79.42114	1244.48230	-1048.81702	-94.05275	1223.11157	477.91492	55.53246	80.87793	-16.94501	-137.56775	-11.31983	-1124.26855	66.29465	-10.23957	-693.53113	-189.60027	50.26286
676	5.625	804.01019	-282.96542	1474.85181	-270.58127	-79.90694	1248.61731	-1048.97949	-94.57170	1225.81641	506.13776	49.53676	77.80394	-42.32001	-138.34299	-11.36088	-1149.75378	65.17858	-10.29944	-664.42517	-180.54750	50.57361
677	5.633	804.40924	-282.44525	1475.44495	-269.70370	-80.61099	1253.08972	-1048.87720	-94.69444	1229.00598	534.27795	43.53786	75.63626	-67.88782	-139.09363	-11.34510	-1175.31958	64.20880	-10.27797	-637.36597	-172.06522	50.81690
678	5.642	805.04926	-282.00479	1475.77441	-268.73016	-81.49011	1257.79382	-1048.54626	-94.47305	1232.60938	561.14893	37.76661	74.83536	-93.64911	-139.79156	-11.28822	-1200.97705	63.46865	-10.17567	-612.41461	-164.55000	50.76558
679	5.650	805.92096	-281.65701	1475.82642	-267.68640	-82.50821	1262.61108	-1048.03857	-94.03117	1236.55420	584.87445	32.52573	74.76814	-119.54871	-140.48401	-11.21806	-1226.79248	62.93631	-10.03454	-589.58997	-158.50417	50.32692
680	5.658	807.00970	-281.41501	1475.60730	-266.56613	-83.63236	1267.41138	-1047.42310	-93.47536	1240.70447	603.73199	28.10687	73.83018	-145.44788	-141.25433	-11.15523	-1252.63232	62.61220	-9.75446	-568.97662	-154.38651	49.52392
681	5.667	808.29810	-281.28784	1475.13757	-265.34332	-84.82338	1272.06128	-1046.78784	-92.84630	1244.84302	617.11621	24.62687	70.59311	-171.06818	-142.13669	-11.17668	-1277.96167	62.52328	-8.89037	-550.77533	-152.46350	48.38166
682	5.675	809.76245	-281.26425	1474.43872	-263.99512	-86.02744	1276.43604	-1046.22302	-92.13458	1248.72632	625.76276	21.90383	64.85963	-195.97455	-143.08011	-11.51691	-1301.99121	62.71809	-6.74370	-535.23578	-152.73471	46.82751
683	5.683	811.37103	-281.30911	1473.52393	-262.52075	-87.17877	1280.42932	-1045.78796	-91.30518	1252.14758	631.03217	19.54385	57.56435	-219.76349	-144.01620	-12.50337	-1324.14746	63.33817	-2.80444	-522.51874	-154.96112	44.70093
684	5.692	813.08661	-281.37344	1472.40076	-260.94894	-88.21071	1283.94861	-1045.48621	-90.32355	1254.97705	634.01984	17.20323	49.88625	-242.45264	-145.09036	-14.16213	-1344.30261	64.49125	2.86018	-512.61462	-158.77103	41.87084
685	5.700	814.86334	-281.40097	1471.07910	-259.34024	-89.06773	1286.89709	-1045.26636	-89.19912	1257.18213	635.18182	14.83675	42.58994	-264.52399	-146.98773	-15.48907	-1362.46094	65.96663	9.64772	-505.40778	-163.76823	38.35905
686	5.708	816.64178	-281.33984	1469.57947	-257.77518	-89.71706	1289.16992	-1045.04480	-88.01279	1258.82166	634.39325	12.81361	35.95496	-285.84045	-150.92126	-13.85432	-1378.46301	67.30860	16.82695	-500.84930	-169.55270	34.34632
687	5.717	818.35406	-281.16443	1467.94177	-256.32019	-90.15484	1290.66614	-1044.73035	-86.88813	1260.00769	631.10114	11.86157	29.96730	-304.05615	-157.84436	-5.85544	-1392.06543	68.27028	24.00803	-499.09924	-175.64819	30.02013
688	5.725	819.93475	-280.87396	1466.22290	-254.99622	-90.40950	1291.30603	-1044.24365	-85.93299	1260.85339	624.50079	12.80362	24.35212	-314.93884	-167.30620	9.86675	-1403.03357	69.01838	31.27035	-500.50439	-181.47182	25.37184
689	5.733	821.33063	-280.47028	1464.47644	-253.77386	-90.54739	1291.04700	-1043.53210	-85.20720	1261.43420	613.85712	16.06930	18.46423	-315.17365	-177.19604	30.50164	-1411.08838	69.80994	38.72919	-505.40051	-186.48015	20.15661
690	5.742	822.51025	-279.95657	1462.73376	-252.59431	-90.66434	1289.89087	-1042.57935	-84.72005	1261.77222	598.98700	21.12152	11.65734	-304.55707	-185.01569	50.63208	-1415.86670	70.68736	46.05266	-513.89673	-190.40230	14.14686
691	5.750	823.47272	-279.35529	1461.00513	-251.40170	-90.85071	1287.87549	-1041.40601	-84.43231	1261.84021	580.54388	26.29022	4.36565	-285.41071	-189.58014	65.98599	-1417.02637	71.59830	52.53782	-525.83539	-193.29752	7.52692
692	5.758	824.24414	-278.71555	1459.28833	-250.15903	-91.15202	1285.06531	-1040.06677	-84.25885	1261.58069	559.55255	29.65606	-1.54840	-260.71051	-191.40341	75.46539	-1414.48047	72.64091	57.53722	-540.92682	-195.36130	1.05454
693	5.767	824.87030	-278.10663	1457.57544	-248.84445	-91.55569	1281.55554	-1038.64270	-84.08396	1260.93640	536.53210	30.59954	-4.50218	-232.87030	-191.65143	80.35893	-1408.47070	74.12696	60.76144	-558.86786	-196.72386	-4.24528
694	5.775	825.41541	-277.60910	1455.85803	-247.45616	-92.01396	1277.47485	-1037.22485	-83.79629	1259.87915	511.59259	30.15380	-4.98742	-203.41547	-191.11743	82.55377	-1399.28223	76.38920	62.36520	-579.31293	-197.45503	-7.66396
695	5.783	825.96051	-277.30341	1454.12793	-246.02982	-92.47786	1272.97791	-1035.89612	-83.32498	1258.41919	485.41336	29.57874	-4.85153	-173.18622	-190.06174	83.42543	-1386.93677	79.50186	62.78689	-601.76917	-197.68057	-9.19958
696	5.792	826.58740	-277.25485	1452.37756	-244.64261	-92.91364	1268.22986	-1034.72412	-82.65257	1256.60083	459.24243	29.21850	-5.33197	-142.73779	-188.52994	83.64977	-1371.25598	83.29233	62.43131	-625.58197	-197.62215	-9.46106
697	5.800	827.34705	-277.49725	1450.61060	-243.39778	-93.30766	1263.38928	-1033.76550	-81.80898	1254.49634	433.85712	28.82096	-6.42310	-112.56073	-186.60925	83.44975	-1352.16235	87.57180	61.57455	-650.09344	-197.55164	-9.24611
698	5.808	828.23395	-278.01923	1448.85498	-242.41649	-93.66655	1258.58960	-1033.06433	-80.86494	1252.19604	409.17841	28.20384	-7.59392	-82.98895	-184.46288	82.87022	-1329.84473	92.16667	60.47694	-674.85828	-197.72672	-9.16775
699	5.817	829.18817	-278.76300	1447.16235	-241.84781	-94.00053	1253.93835	-1032.64429	-79.91183	1249.79260	384.80884	27.41753	-8.50544	-54.00848	-182.22839	81.92223	-1304.74060	96.75303	59.40463	-699.70026	-198.29607	-9.50547
700	5.825	830.12335	-279.64163	1445.59619	-241.87050	-94.30310	1249.53198	-1032.50647	-79.00883	1247.36292	360.50375	26.60467	-9.12836	-25.23267	-179.94464	80.61946	-1277.47388	100.85196	58.62845	-724.56458	-199.19298	-10.21651
701	5.833	830.95898	-280.55951	1444.21753	-242.66112	-94.55779	1245.46497	-1032.64087	-78.13612	1244.95752	336.20721	25.86982	-9.54546	3.86792	-177.59579	78.98612	-1248.73413	104.12375	58.46040	-749.36255	-200.14897	-11.04147
702	5.842	831.63953	-281.42535	1443.07715	-244.32919	-94.76979	1241.82141	-1033.03955	-77.20866	1242.60022	311.95630	25.24696	-9.84856	33.64569	-175.21458	77.06110	-1219.07520	106.56338	59.17744	-773.97754	-200.87920	-11.68928
703	5.850	832.13702	-282.16248	1442.21289	-246.83943	-94.98164	1238.66724	-1033.70374	-76.13182	1240.29761	287.82318	24.71531	-10.15415	64.11523	-172.93053	74.89455	-1188.78625	108.22675	60.81306	-798.37195	-201.28302	-12.01830
704	5.858	832.44293	-282.71750	1441.65173	-249.96432	-95.24472	1236.06042	-1034.64429	-74.83596	1238.05347	263.85303	24.23959	-10.56071	95.07245	-170.92529	72.53336	-1157.94800	108.90175	63.04085	-822.63147	-201.47896	-12.09382
705	5.867	832.55396	-283.06403	1441.41333	-253.32474	-95.58302	1234.06433	-1035.87549	-73.27691	1235.88196	240.02606	23.80136	-11.05035	126.37265	-169.32544	70.01129	-1126.58228	108.23503	65.35580	-846.89154	-201.67998	-12.10380
706	5.875	832.46033	-283.20239	1441.51392	-256.53009	-96.00613	1232.73877	-1037.40027	-71.44091	1233.81714	216.26192	23.36263	-11.48288	158.08661	-168.09137	67.37304	-1094.76672	106.08393	67.41549	-871.23083	-202.05249	-12.22136
707	5.883	832.14661	-283.15967	1441.96472	-259.33096	-96.53049	1232.11438	-1039.19507	-69.36251	1231.91846	192.44223	22.85527	-11.71697	190.40915	-167.01300	64.70961	-1062.70190	102.67781	69.25749	-895.64001	-202.65605	-12.50920
708	5.892	831.60327	-282.98532	1442.76440	-261.67056	-97.14678	1232.19373	-1041.19836	-67.12265	1230.27185	168.46805	22.25376	-11.73420	223.45270	-165.85078	62.15682	-1030.69971	98.47458	71.20947	-920.07867	-203.45338	-12.91374
709	5.900	830.83661	-282.74136	1443.88977	-263.62506	-97.79060	1232.97888	-1043.31104	-64.82436	1228.98242	144.28424	21.57761	-11.65212	257.11407	-164.44562	59.83890	-999.05798	93.76094	73.49138	-944.53809	-204.35312	-13.33746
710	5.908	829.86713	-282.49582	1445.29797	-265.31903	-98.37036	1234.48560	-1045.42310	-62.57903	1228.16479	119.84486	20.82257	-11.61229	291.08264	-162.68341	57.81100	-967.90002	88.36695	75.87016	-969.04633	-205.26738	-13.71285
711	5.917	828.72156	-282.32074	1446.94006	-266.87918	-98.80042	1236.72449	-1047.45056	-60.50390	1227.93518	95.14368	19.98222	-11.65375	324.96381	-160.39841	56.05287	-937.12042	81.96476	77.81977	-993.63263	-206.15552	-14.00276
712	5.925	827.42566	-282.28970	1448.77271	-268.40268	-99.00630	1239.68127	-1049.34839	-58.71006	1228.39331	70.25509	19.10513	-11.73327	358.48834	-157.27609	54.46359	-906.51660	74.60533	79.00797	-1018.30695	-207.01389	-14.15158
713	5.933	826.00208	-282.47879	1450.76331	-269.91702	-98.92859	1243.31079	-1051.09753	-57.28295	1229.59741	45.26366	18.25314	-11.83095	391.73346	-152.86316	52.89422	-876.00916	66.72906	79.47221	-1043.07141	-207.81943	-14.08192
714	5.942	824.47009	-282.95807	1452.88574	-271.36993	-98.53033	1247.53992	-1052.67139	-56.24483	1231.53784	20.19366	17.43254	-11.95330	425.16486	-146.84506	51.36642	-845.74292	58.81233	79.40523	-1067.94043	-208.49710	-13.76155
715	5.950	822.84583	-283.76605	1455.11206	-272.66110	-97.80311	1252.27051	-1053.99524	-55.49709	1234.14111	-4.96300	16.61052	-12.07783	459.25684	-139.50793	50.36217	-815.99255	51.22250	78.95734	-1092.95947	-208.97429	-13.26536
716	5.958	821.14563	-284.89328	1457.41199	-273.68274	-96.76991	1257.38062	-1054.96326	-54.83756	1237.31433	-30.20313	15.76063	-12.16570	493.71887	-131.95705	50.71210	-787.02509	44.26116	78.20815	-1118.22241	-209.29399	-12.76612
717	5.967	819.38977	-286.29349	1459.75928	-274.35443	-95.47598	1262.72913	-1055.52454	-54.10220	1240.97351	-55.52632	14.85627	-12.20508	526.89673	-125.66090	52.78757	-759.08258	38.20647	77.21672	-1143.84009	-209.66400	-12.45038
718	5.975	817.60352	-287.90314	1462.13721	-274.64594	-93.97523	1268.16455	-1055.73218	-53.26771	1245.00330	-80.97371	13.87241	-12.21716	556.13062	-121.51987	55.62231	-732.45435	33.29092	76.02017	-1169.80212	-210.33807	-12.37942
719	5.983	815.80853	-289.64243	1464.54126	-274.57690	-92.32669	1273.53748	-1055.71436	-52.40406	1249.22021	-106.62103	12.84404	-12.23254	579.14343	-119.37234	57.21767	-707.52557	29.63874	74.54208	-1195.77563	-211.39099	-12.35435
720	5.992	814.01489	-291.40515	1466.97729	-274.19485	-90.59419	1278.71448	-1055.62585	-51.59933	1253.41077	-132.49001	11.88919	-12.27670	595.31055	-118.54781	56.12901	-684.74719	27.31009	72.55818	-1221.01038	-212.60002	-11.91430
721	6.000	812.22125	-293.06970	1469.45288	-273.55151	-88.83957	1283.58264	-1055.59351	-50.94440	1257.41821	-158.41727	11.17359	-12.38320	605.63940	-118.78097	52.60995	-664.52161	26.38187	69.80561	-1244.48010	-213.57349	-10.54715
722	6.008	810.41901	-294.52777	1471.96936	-272.69550	-87.11549	1288.04224	-1055.67554	-50.51959	1261.17627	-183.92560	10.86776	-12.60210	611.71674	-120.33247	48.04742	-647.07178	26.89202	66.12893	-1265.19275	-214.02171	-7.99148
723	6.017	808.59241	-295.70557	1474.51709	-271.67651	-85.46960	1291.99744	-1055.88049	-50.35847	1264.66199	-208.17664	11.05052	-12.94603	614.71368	-123.38280	43.61058	-632.40552	28.77444	61.55728	-1282.46716	-213.93352	-4.38817
724	6.025	806.71826	-296.57498	1477.07410	-270.54764	-83.95567	1295.35754	-1056.20276	-50.43948	1267.86401	-230.22275	11.68139	-13.19613	615.08319	-127.64859	39.69710	-620.41449	31.89729	56.27115	-1296.02710	-213.53770	-0.17026
725	6.033	804.76447	-297.15454	1479.60400	-269.36853	-82.63469	1298.04785	-1056.62659	-50.71217	1270.79944	-249.48215	12.99495	-12.44329	612.80939	-132.52609	36.36604	-611.00098	36.08374	50.48723	-1305.91602	-213.12839	4.19048
726	6.042	802.68817	-297.49612	1482.05713	-268.21252	-81.56276	1300.01672	-1057.11328	-51.11444	1273.51575	-265.55759	16.18441	-8.49641	607.64111	-137.39557	33.66354	-604.12469	41.09122	44.38318	-1312.33643	-212.91068	8.37890
727	6.050	800.44080	-297.66632	1484.37427	-267.15979	-80.77284	1301.22620	-1057.59668	-51.56579	1276.04980	-276.89954	23.30667	1.73495	599.13379	-141.79878	31.11935	-599.79852	46.65709	38.10281	-1315.51819	-212.95242	12.27797
728	6.058	797.97919	-297.72961	1486.48926	-266.25781	-80.25345	1301.63757	-1057.97461	-51.94640	1278.37280	-280.25345	35.62130	19.78612	586.90100	-145.48746	27.25732	-598.12561	52.56400	31.74574	-1315.65784	-213.22311	15.89986
729	6.067	795.27692	-297.73901	1488.33655	-265.48279	-79.93747	1301.21790	-1058.11853	-52.10643	1280.36365	-273.00159	51.77478	42.99065	571.14453	-148.42880	20.56652	-599.37006	58.64117	25.31918	-1312.91357	-213.65573	19.29757
730	6.075	792.33545	-297.74487	1489.86218	-264.77469	-79.71259	1299.96729	-1057.94958	-51.95825	1281.84998	-255.96231	68.24696	65.28032	552.77332	-150.72440	11.48608	-603.96265	64.75204	18.73479	-1307.42236	-214.18773	22.51238
731	6.083	789.19086	-297.81122	1491.03174	-264.11603	-79.44073	1297.93445	-1057.51587	-51.56235	1282.68433	-232.74185	81.86715	81.31398	532.62750	-152.47557	2.73339	-612.39264	70.75002	11.96812	-1299.31726	-214.77301	25.56141
732	6.092	785.91144	-298.00665	1491.83289	-263.54004	-78.98952	1295.19861	-1056.96631	-51.07867	1282.77234	-206.70357	91.69164	89.75607	510.75851	-153.77914	-3.05643	-624.95728	76.34056	5.40136	-1288.73438	-215.37750	28.44598
733	6.100	782.59021	-298.37625	1492.27417	-263.07721	-78.27660	1291.84253	-1056.47131	-50.65621	1282.06018	-179.32240	98.74047	92.90059	486.98145	-154.78513	-5.49035	-641.40338	80.96558	-0.10436	-1275.81348	-215.97142	31.16265
734	6.108	779.34106	-298.92834	1492.38123	-262.73840	-77.29568	1287.94385	-1056.17456	-50.38540	1280.54297	-150.85294	104.62224	93.96855	461.79205	-155.62851	-5.93842	-660.93378	83.98940	-3.84029	-1260.69678	-216.52449	33.70920
735	6.117	776.29327	-299.63293	1492.18884	-262.55212	-76.12065	1283.58484	-1056.15234	-50.28548	1278.27905	-121.48102	110.49914	95.00789	436.13373	-156.35565	-5.84221	-682.81085	85.20732	-5.86304	-1243.52649	-217.00470	36.08594
736	6.125	773.57330	-300.42221	1491.73340	-262.59113	-74.87956	1278.87598	-1056.36572	-50.26742	1275.34705	-91.61326	116.76337	96.55951	410.62170	-156.97064	-5.90598	-706.58075	85.10861	-6.73466	-1224.44470	-217.37892	38.29469
737	6.133	771.27319	-301.20358	1491.05322	-262.93909	-73.66997	1273.94995	-1056.70374	-50.16851	1271.80750	-61.64123	123.17183	98.33463	385.39154	-157.47784	-6.25777	-731.59381	84.45038	-6.99271	-1203.59326	-217.61359	40.33767
738	6.142	769.42395	-301.88184	1490.19165	-263.64758	-72.48878	1268.92285	-1057.12793	-49.91574	1267.77014	-31.81671	129.13283	99.89041	360.37988	-157.89163	-6.80758	-756.98456	83.66515	-7.03176	-1181.11389	-217.67526	42.21691
739	6.150	767.98541	-302.38080	1489.20276	-264.75250	-71.26868	1263.86938	-1057.71143	-49.60841	1263.45593	-2.26990	133.95770	100.87494	335.51044	-158.27820	-7.42396	-782.20007	82.81360	-7.11472	-1157.14819	-217.53064	43.93419
740	6.158	766.85425	-302.65778	1488.16150	-266.31018	-69.96368	1258.84009	-1058.52747	-49.39536	1259.10522	26.97038	137.09283	101.02063	310.75223	-158.75793	-8.00454	-807.14313	81.87992	-7.36229	-1131.83777	-217.14641	45.49117
741	6.167	765.88745	-302.70551	1487.16248	-268.39197	-68.58127	1253.90198	-1059.58179	-49.33386	1254.82727	55.93501	138.34494	100.22888	286.12848	-159.41818	-8.52311	-831.91876	80.91006	-7.77530	-1105.32385	-216.48915	46.88972
742	6.175	764.93616	-302.55045	1486.30676	-271.04553	-67.14565	1249.17590	-1060.83276	-49.39959	1250.59290	84.64181	137.91266	98.70860	261.68594	-160.24176	-9.00694	-856.61377	79.95824	-8.26450	-1077.74719	-215.52538	48.13223
743	6.183	763.87683	-302.25003	1485.68799	-274.24823	-65.64889	1244.84485	-1062.21692	-49.58004	1246.35535	113.09122	136.16672	96.90677	237.44370	-161.12769	-9.48168	-881.21826	79.01006	-8.75050	-1049.24817	-214.22189	49.22147
744	6.192	762.62878	-301.87903	1485.38379	-277.86810	-64.04903	1241.11792	-1063.66589	-49.90724	1242.13257	141.33496	133.47118	95.27512	213.34430	-161.96811	-9.94209	-905.68799	78.00677	-9.21841	-1019.96802	-212.54645	50.15977
745	6.200	761.16010	-301.50455	1485.44910	-281.65796	-62.31449	1238.17126	-1065.11987	-50.42062	1238.00940	169.51445	130.17839	94.09853	189.22968	-162.75089	-10.32064	-930.05713	76.96431	-9.63680	-990.05151	-210.46829	50.94690
746	6.208	759.48444	-301.16656	1485.91260	-285.31509	-60.46642	1236.10767	-1066.52893	-51.14031	1234.11853	197.83221	126.60254	93.43542	164.91177	-163.58087	-10.50912	-954.42810	75.99726	-9.95405	-959.64935	-207.95723	51.57796
747	6.217	757.64722	-300.87518	1486.77954	-288.58966	-58.58809	1234.95288	-1067.84692	-52.06961	1230.61951	226.47180	122.91505	93.13672	140.34607	-164.51608	-10.50166	-978.86884	75.16106	-10.21069	-928.91541	-204.97997	52.04440
748	6.225	755.70892	-300.61969	1488.03870	-291.35699	-56.80578	1234.66870	-1069.03052	-53.19568	1227.67114	255.51575	119.06928	92.91847	115.66528	-165.45404	-10.45745	-1003.39001	74.41644	-10.47858	-897.99469	-201.49359	52.34237
749	6.233	753.73755	-300.38443	1489.66821	-293.60043	-55.24796	1235.17590	-1070.05615	-54.47706	1225.39783	284.91373	114.81805	92.47787	90.97961	-166.27118	-10.53942	-1027.99231	73.82107	-10.65377	-867.00085	-197.44102	52.48934
750	6.242	751.80334	-300.16724	1491.63586	-295.35315	-53.99585	1236.38550	-1070.95325	-55.83844	1223.85803	314.49423	109.84770	91.60283	66.26666	-166.96738	-10.76566	-1052.68884	73.50667	-10.54209	-836.00012	-192.75824	52.53944
751	6.250	749.97223	-299.98294	1493.89722	-296.65887	-53.06335	1238.21655	-1071.81177	-57.18902	1223.03674	344.04977	103.98051	90.15222	41.46912	-167.61511	-11.04366	-1077.49146	73.38403	-10.20237	-805.02899	-187.40337	52.57854
752	6.258	748.30182	-299.84558	1496.39294	-297.54913	-52.42146	1240.59717	-1072.72839	-58.44677	1222.87756	373.47723	97.33304	88.00075	16.56525	-168.25867	-11.28036	-1102.38806	73.09824	-9.96371	-774.16528	-181.40617	52.68643
753	6.267	746.84082	-299.75241	1499.05212	-298.03647	-52.03226	1243.46289	-1073.72107	-59.55072	1223.33496	402.86359	90.32411	85.17636	-8.45740	-168.90231	-11.44530	-1127.36914	72.36886	-10.03736	-743.62177	-174.91505	52.88448
754	6.275	745.62805	-299.68887	1501.80029	-298.13434	-51.86646	1246.76123	-1074.69763	-60.46379	1224.40332	432.46124	83.53776	82.10048	-33.62146	-169.54413	-11.55031	-1152.47205	71.26357	-10.30651	-713.78552	-168.20874	53.11401
755	6.283	744.69312	-299.64465	1504.56287	-297.88666	-51.90919	1250.44812	-1075.50623	-61.16775	1226.10217	462.45734	77.51650	79.59587	-58.94604	-170.18542	-11.60290	-1177.73853	70.08269	-10.52846	-685.14716	-161.65866	53.27193
756	6.292	744.06116	-299.62192	1507.26294	-297.37579	-52.15762	1254.47607	-1076.01892	-61.64851	1228.43188	492.50003	72.51942	78.44376	-84.43689	-170.83240	-11.60134	-1203.16675	69.04872	-10.57890	-658.16370	-155.66461	53.27621
757	6.300	743.75189	-299.63013	1509.82190	-296.69977	-52.60596	1258.78540	-1076.18408	-61.87827	1231.33044	521.30377	68.44022	78.69363	-110.09735	-171.49805	-11.54866	-1228.76355	68.19450	-10.48835	-633.15698	-150.60094	53.10748
758	6.308	743.77435	-299.67300	1512.16602	-295.93317	-53.22736	1263.29590	-1076.02551	-61.81100	1234.65991	546.78937	65.10937	79.32239	-135.92584	-172.17886	-11.44894	-1254.55408	67.49294	-10.35258	-610.31525	-146.78403	52.79411
759	6.317	744.12305	-299.73984	1514.23438	-295.10284	-53.97440	1267.90173	-1075.61023	-61.39846	1238.22876	566.94128	62.63106	78.67169	-161.83612	-172.85320	-11.30379	-1280.43433	66.95200	-10.19293	-589.77783	-144.43694	52.34431
760	6.325	744.77747	-299.80548	1515.98279	-294.19443	-54.79830	1272.47705	-1075.01868	-60.61654	1241.83777	580.95978	61.20987	75.46356	-187.56396	-173.52350	-11.15034	-1306.03894	66.63976	-9.76528	-571.73413	-143.63617	51.66483
761	6.333	745.70441	-299.83340	1517.38342	-293.17657	-55.65994	1276.88940	-1074.34668	-59.48876	1245.30310	589.69043	60.74205	69.60368	-212.67908	-174.22910	-11.12561	-1330.81201	66.69791	-8.48411	-556.46136	-144.27501	50.53399
762	6.342	746.86542	-299.77759	1518.42004	-292.02496	-56.51723	1281.01440	-1073.71472	-58.08920	1248.43372	594.84613	60.81124	62.06094	-236.71674	-175.02347	-11.43875	-1354.22852	67.20272	-5.70602	-544.25818	-146.09290	48.67583
763	6.350	748.22223	-299.58374	1519.08594	-290.74127	-57.30910	1284.73828	-1073.22888	-56.53094	1251.04944	597.85779	61.02211	54.05107	-259.40790	-175.99188	-12.13838	-1375.97437	68.01582	-1.17948	-535.31274	-148.76311	45.90688
764	6.358	749.73682	-299.19168	1519.38501	-289.35925	-57.96349	1287.95227	-1072.91589	-54.94469	1253.06848	599.34845	61.24884	46.39856	-280.82983	-177.35428	-12.65729	-1395.91077	68.93173	4.81924	-529.59796	-151.97533	42.25646
765	6.367	751.37061	-298.54865	1519.33228	-287.93619	-58.42173	1290.54578	-1072.71606	-53.43616	1254.53662	599.25336	61.67452	39.49255	-301.02509	-179.55670	-11.27816	-1413.83521	69.88940	11.75095	-526.87897	-155.46515	37.95340
766	6.375	753.08344	-297.63239	1518.95496	-286.53967	-58.65165	1292.40625	-1072.53833	-52.06500	1255.57007	597.09589	62.64455	33.50034	-318.87164	-183.09641	-5.28113	-1429.29358	70.88623	19.14435	-526.84589	-158.98744	33.25123
767	6.383	754.83099	-296.46222	1518.28882	-285.23148	-58.65031	1293.42712	-1072.30176	-50.87174	1256.28979	592.15955	64.43046	28.31978	-331.33978	-188.02263	7.26358	-1441.76196	71.69048	26.64542	-529.30548	-162.25269	28.20502
768	6.392	756.56696	-295.08704	1517.37048	-284.04724	-58.45016	1293.52881	-1071.94238	-49.89964	1256.78149	583.64575	67.10880	23.24808	-334.85870	-193.59204	25.17315	-1451.05359	71.70946	33.84342	-534.31824	-164.88364	22.62239
769	6.400	758.24896	-293.56622	1516.23083	-282.97870	-58.12276	1292.68628	-1071.41370	-49.18343	1257.07471	571.00122	70.53598	17.11135	-327.85498	-198.61536	44.23170	-1457.31812	70.42928	40.30994	-542.18170	-166.49118	16.32780
770	6.408	759.84454	-291.96042	1514.88782	-281.97107	-57.77122	1290.94019	-1070.69727	-48.73145	1257.14038	554.31921	74.15185	9.59254	-311.53510	-202.23975	60.02180	-1460.57349	68.16862	45.86676	-553.26147	-166.89888	9.56361
771	6.417	761.33929	-290.33478	1513.34839	-280.95056	-57.50226	1288.37683	-1069.80286	-48.52381	1256.91028	534.27838	76.92521	2.36951	-288.55603	-204.32550	70.45296	-1460.58081	66.08792	50.59313	-567.80725	-166.36920	3.09886
772	6.425	762.74304	-288.75745	1511.61780	-279.86877	-57.38712	1285.09717	-1068.76099	-48.51138	1256.31152	511.52997	78.16711	-2.42471	-261.54126	-205.12265	75.93148	-1457.25269	65.26662	54.49719	-585.86298	-165.59479	-2.16571
773	6.433	764.09015	-287.28949	1509.70874	-278.72525	-57.44516	1281.20227	-1067.62305	-48.60702	1255.29382	486.61975	78.25898	-4.58781	-232.37506	-204.83969	78.03817	-1450.76050	65.99102	57.32745	-607.19855	-165.34964	-5.75464
774	6.442	765.43506	-285.98489	1507.63916	-277.56076	-57.65188	1276.79834	-1066.46375	-48.69918	1253.84387	460.61890	77.86401	-5.32350	-202.11969	-203.59497	78.31745	-1441.16016	67.99570	58.83020	-631.18176	-165.99741	-7.80604
775	6.450	766.84064	-284.89645	1505.42407	-276.43979	-57.94949	1272.00354	-1065.36707	-48.69408	1251.98755	434.90161	77.04343	-5.45501	-171.33154	-201.56412	77.77551	-1428.23730	71.03917	59.09026	-656.76257	-167.27737	-8.80725
776	6.458	768.35754	-284.06766	1503.07251	-275.43628	-58.26820	1266.94678	-1064.40381	-48.55643	1249.78589	410.08240	75.73745	-5.32084	-140.44586	-199.02713	76.88094	-1411.74133	74.99787	58.43763	-682.77026	-168.59718	-9.25339
777	6.467	770.00439	-283.51236	1500.59131	-274.63214	-58.56490	1261.75464	-1063.61401	-48.32022	1247.32275	385.81259	74.27672	-5.28429	-109.87354	-196.26688	75.74539	-1391.63098	79.66757	57.15915	-708.36786	-169.54897	-9.51263
778	6.475	771.76233	-283.19965	1497.99414	-274.12659	-58.84815	1256.54224	-1063.00232	-48.05572	1244.69116	361.52985	73.07353	-5.62394	-79.82489	-193.42386	74.33143	-1368.19214	84.69593	55.52980	-733.28882	-170.15247	-9.82772
779	6.483	773.58417	-283.06116	1495.31165	-274.04489	-59.16793	1251.42200	-1062.54932	-47.81078	1241.97644	337.00031	72.30023	-6.33733	-50.15625	-190.44510	72.62349	-1342.02734	89.64272	54.03029	-757.71570	-170.67728	-10.30175
780	6.492	775.40863	-283.01266	1492.59558	-274.53174	-59.59472	1246.51514	-1062.22754	-47.56556	1239.24597	312.30347	71.91849	-7.23148	-20.43982	-187.14575	70.67520	-1313.93359	94.13963	53.30788	-781.98401	-171.32861	-10.88677
781	6.500	777.17242	-282.96652	1489.91406	-275.71378	-60.21719	1241.94849	-1062.01196	-47.23372	1236.54224	287.61682	71.77981	-8.12045	9.77094	-183.31313	68.54944	-1284.70459	98.00685	53.82750	-806.34558	-172.11015	-11.45706
782	6.508	778.81934	-282.83893	1487.34094	-277.62625	-61.14368	1237.84021	-1061.88867	-46.70792	1233.88757	263.07733	71.68898	-8.91958	40.67767	-178.81982	66.28696	-1254.86084	101.13045	55.58278	-830.88525	-172.89708	-11.92762
783	6.517	780.30780	-282.56100	1484.94165	-280.13708	-62.46549	1234.28711	-1061.86780	-45.90788	1231.30188	238.73512	71.48460	-9.61997	72.16882	-173.72363	63.95520	-1224.48584	103.30408	58.16139	-855.55762	-173.56046	-12.30651
784	6.525	781.61200	-282.08710	1482.75635	-282.93240	-64.18280	1231.37256	-1061.98657	-44.80695	1228.82214	214.53717	71.09824	-10.22323	103.98145	-168.26831	61.67817	-1193.38733	104.32504	61.06206	-880.26904	-174.03636	-12.65264
785	6.533	782.71619	-281.40372	1480.80298	-285.59879	-66.16221	1229.18726	-1062.28967	-43.44143	1226.51367	190.35028	70.55624	-10.69321	135.96429	-162.73743	59.57367	-1161.49341	104.14402	63.95000	-904.94678	-174.34656	-13.00858
786	6.542	783.61023	-280.53979	1479.09741	-287.76526	-68.18345	1227.83167	-1062.79785	-41.90469	1224.46924	166.04225	69.94896	-10.98435	168.18918	-157.30637	57.71243	-1129.09888	102.82213	66.71750	-929.57495	-174.59186	-13.37252
787	6.550	784.28973	-279.56018	1477.66565	-289.22510	-70.03012	1227.38025	-1063.49036	-40.32220	1222.79822	141.56207	69.36275	-11.11938	200.81934	-152.00793	56.14194	-1096.71118	100.46988	69.43799	-954.20447	-174.91498	-13.71178
788	6.558	784.76129	-278.54297	1476.53601	-289.97934	-71.53503	1227.85474	-1064.31274	-38.80967	1221.61047	116.93864	68.80458	-11.19132	233.94379	-146.73090	54.85109	-1064.70801	97.21989	72.21015	-978.92621	-175.44063	-13.98777
789	6.567	785.04449	-277.55984	1475.72839	-290.19733	-72.58244	1229.22571	-1065.18896	-37.43932	1221.00391	92.21181	68.20917	-11.28388	267.52237	-141.23672	53.72189	-1033.15674	93.15393	74.96899	-1003.80359	-176.21646	-14.17117
790	6.575	785.16656	-276.66559	1475.24829	-290.11816	-73.12612	1231.42078	-1066.03406	-36.23043	1221.06409	67.38225	67.53155	-11.42238	301.42813	-135.23370	52.57846	-1001.88708	88.32053	77.51315	-1028.81079	-177.17937	-14.24465
791	6.583	785.15771	-275.89554	1475.08752	-289.94516	-73.20867	1234.32935	-1066.77051	-35.15229	1221.86450	42.41958	66.80159	-11.58888	335.58664	-128.44215	51.29933	-970.71539	82.83015	79.66098	-1053.84607	-178.17743	-14.20238
792	6.592	785.05048	-275.27490	1475.22571	-289.78754	-72.92924	1237.82324	-1067.34119	-34.15075	1223.45789	17.30313	66.07533	-11.76158	370.15179	-120.63515	49.94705	-939.63812	76.89577	81.29324	-1078.83130	-179.05473	-14.05469
793	6.600	784.88086	-274.83197	1475.63074	-289.65164	-72.38059	1241.79236	-1067.71191	-33.20302	1225.86060	-7.95853	65.36573	-11.93190	405.48087	-111.77212	48.90065	-908.83875	70.85689	82.34596	-1103.81372	-179.74406	-13.83405
794	6.608	784.68811	-274.60004	1476.25806	-289.46225	-71.61884	1246.16162	-1067.86511	-32.34602	1229.04028	-33.35042	64.64243	-12.08006	441.66266	-102.26080	48.89869	-878.51282	65.16930	82.83587	-1128.95837	-180.29062	-13.58910
795	6.617	784.51648	-274.60712	1477.05261	-289.10794	-70.67518	1250.87415	-1067.79150	-31.64929	1232.91101	-58.87370	63.88176	-12.16497	477.75610	-93.06416	50.68129	-848.74908	60.22306	82.84053	-1154.40906	-180.79291	-13.35897
796	6.625	784.41553	-274.86078	1477.95154	-288.49170	-69.57285	1255.86377	-1067.48657	-31.17769	1237.33179	-84.53130	63.09018	-12.16791	511.46350	-85.28908	54.09442	-819.64264	56.11885	82.41232	-1180.12476	-181.32515	-13.13694
797	6.633	784.43781	-275.33643	1478.88843	-287.56281	-68.33371	1261.03967	-1066.95850	-30.97881	1242.10583	-110.30423	62.27985	-12.12672	539.90051	-79.52405	57.50452	-791.41290	52.78955	81.54559	-1205.84009	-181.92581	-12.84732
798	6.642	784.63123	-275.98306	1479.79724	-286.32263	-66.98384	1266.28638	-1066.23840	-31.08164	1246.99536	-136.16687	61.45777	-12.10068	561.10522	-75.69649	58.69305	-764.32593	50.34764	80.26582	-1231.21997	-182.68750	-12.36536
799	6.650	785.02747	-276.73828	1480.61633	-284.80930	-65.55588	1271.46997	-1065.38965	-31.48655	1251.77893	-162.09921	60.66789	-12.12649	575.09344	-73.53407	56.64093	-738.63458	49.10383	78.68456	-1256.09912	-183.87158	-11.58086
800	6.658	785.63080	-277.53250	1481.29468	-283.07660	-64.08152	1276.45154	-1064.50879	-32.13923	1256.33936	-188.00482	60.02892	-12.23703	583.59467	-72.92833	52.15821	-714.62372	49.27927	76.89482	-1280.54175	-185.85695	-10.43855
801	6.667	786.41589	-278.28653	1481.79309	-281.18246	-62.58541	1281.09546	-1063.70032	-32.91457	1260.68396	-213.56003	59.69645	-12.45947	588.76038	-73.84911	46.79106	-692.57581	50.85981	74.84302	-1304.53577	-188.80269	-8.86789
802	6.675	787.33643	-278.92065	1482.07849	-279.18558	-61.09605	1285.27344	-1063.04749	-33.66387	1264.86487	-238.13870	59.75341	-12.71409	592.02301	-76.10912	41.51139	-672.69470	53.65693	72.32647	-1327.51111	-192.25049	-6.64794
803	6.683	788.33807	-279.37497	1482.11646	-277.14435	-59.66350	1288.86902	-1062.61096	-34.30047	1268.88477	-260.93887	60.18485	-12.66232	593.92804	-79.33394	36.51662	-655.12988	57.39794	69.10349	-1348.19360	-195.14818	-3.40962
804	6.692	789.36560	-279.61627	1481.87573	-275.11691	-58.35033	1291.79126	-1062.42761	-34.83087	1272.62964	-281.24231	61.16681	-11.44795	594.58044	-83.11974	31.97707	-640.02551	61.79838	65.01946	-1365.07507	-196.45717	1.12092
805	6.700	790.36554	-279.62384	1481.33630	-273.15918	-57.20614	1293.98096	-1062.49963	-35.33108	1275.86792	-298.26883	63.53360	-7.28882	593.85590	-87.14712	28.53794	-627.49829	66.60052	60.05860	-1377.14331	-195.85724	6.83818
806	6.708	791.28870	-279.38101	1480.48950	-271.31445	-56.27397	1295.39783	-1062.79541	-35.91544	1278.40869	-310.19452	68.73625	2.34758	591.20728	-91.19749	26.67156	-617.61511	71.59131	54.32523	-1384.25122	-193.91446	13.22613
807	6.717	792.09180	-278.89090	1479.33740	-269.60278	-55.60725	1296.00806	-1063.22485	-36.64818	1280.25586	-313.72662	77.73117	18.83932	585.68427	-95.11258	25.45415	-610.43555	76.62513	48.00258	-1386.91187	-191.63437	19.61284
808	6.725	792.74042	-278.19000	1477.89197	-268.03876	-55.23391	1295.79663	-1063.59631	-37.43311	1281.51550	-306.18719	89.57716	39.91669	576.55176	-98.70129	22.51502	-606.05481	81.59955	41.25819	-1385.82349	-189.86650	25.47435
809	6.733	793.21722	-277.33948	1476.17065	-266.66330	-55.10064	1294.78040	-1063.69153	-38.07714	1282.22791	-288.26685	101.58904	60.06753	563.90350	-101.67256	16.12634	-604.64209	86.47679	34.10959	-1381.52295	-189.00055	30.57075
810	6.742	793.53033	-276.41132	1474.19507	-265.52823	-55.08760	1293.00427	-1063.41968	-38.47066	1282.35669	-263.59061	111.27888	74.36212	548.36340	-103.73580	7.48074	-606.53186	91.40990	26.44603	-1374.30347	-189.01785	34.89444
811	6.750	793.71521	-275.48108	1471.99719	-264.64783	-55.08036	1290.53064	-1062.83020	-38.60394	1281.86035	-235.67444	117.94598	81.64401	530.18579	-104.88116	-0.12821	-612.22485	96.71373	18.30347	-1364.30103	-189.70180	38.54314
812	6.758	793.83313	-274.61261	1469.62195	-263.98553	-55.01357	1287.43518	-1061.99268	-38.44823	1280.71875	-206.16437	122.48595	84.11655	509.16052	-105.48293	-4.50960	-622.13464	102.52536	10.17733	-1351.60596	-190.81395	41.62092
813	6.767	793.96838	-273.83844	1467.12317	-263.48135	-54.86555	1283.80505	-1060.94336	-37.93031	1278.91882	-175.48068	126.24063	84.73239	485.51953	-105.98883	-5.99205	-636.21167	108.40005	3.05259	-1336.32568	-192.16765	44.19968
814	6.775	794.21826	-273.16080	1464.56006	-263.08444	-54.63720	1279.73315	-1059.74890	-37.03265	1276.46582	-143.92569	130.13109	85.26855	460.32220	-106.59122	-6.08681	-653.83997	113.31629	-2.09249	-1318.59680	-193.62657	46.32249
815	6.783	794.67468	-272.56940	1461.99219	-262.77594	-54.33500	1275.31201	-1058.58789	-35.89481	1273.41663	-111.96887	134.41095	86.11360	434.73398	-107.22828	-5.97252	-674.23907	116.34654	-5.00462	-1298.57422	-195.07820	48.01970
816	6.792	795.40131	-272.05438	1459.47351	-262.57907	-53.96531	1270.63416	-1057.70959	-34.78179	1269.87219	-80.02323	138.83049	86.95590	409.35748	-107.76132	-6.13902	-696.82941	117.40979	-6.25409	-1276.41760	-196.41307	49.32085
817	6.800	796.41248	-271.60941	1457.05249	-262.55750	-53.54073	1265.79004	-1057.28748	-33.92741	1265.93982	-48.25037	142.91248	87.39513	384.29080	-108.11282	-6.62448	-721.01660	117.18941	-6.66740	-1252.28430	-197.51694	50.25893
818	6.808	797.66168	-271.22577	1454.77588	-262.80576	-53.08229	1260.85767	-1057.34290	-33.42055	1261.71570	-16.57956	146.14949	87.16006	359.43842	-108.31775	-7.26129	-745.99475	116.41632	-6.86759	-1226.32861	-198.27017	50.86979
819	6.817	799.04730	-270.88437	1452.69128	-263.43448	-52.60456	1255.89880	-1057.78528	-33.21329	1257.29431	15.10618	148.11909	86.11151	334.71136	-108.49690	-7.85677	-771.07294	115.46718	-7.17671	-1198.70337	-198.54811	51.19027
820	6.825	800.43561	-270.55984	1450.84631	-264.55316	-52.09507	1250.97559	-1058.47449	-33.18782	1252.78381	46.79310	148.59103	84.27293	310.10986	-108.78567	-8.33531	-795.95825	114.44702	-7.67645	-1169.56030	-198.21971	51.25681
821	6.833	801.69421	-270.23441	1449.28125	-266.25375	-51.49659	1246.18689	-1059.26624	-33.22669	1248.31531	78.31117	147.63858	81.90482	285.67688	-109.28117	-8.75866	-820.65753	113.35260	-8.29129	-1139.05188	-197.14725	51.10497
822	6.842	802.72046	-269.90607	1448.02417	-268.58759	-50.69028	1241.70044	-1060.04089	-33.25890	1244.03845	109.47413	145.63972	79.46562	261.41858	-110.01173	-9.21853	-845.28674	112.20708	-8.84272	-1107.33130	-195.19356	50.76998
823	6.850	803.45392	-269.58847	1447.09106	-271.51971	-49.51136	1237.74561	-1060.71826	-33.27070	1240.09680	140.26309	143.13794	77.42055	237.28662	-110.92357	-9.72430	-869.93982	111.11966	-9.17513	-1074.55334	-192.24197	50.28806
824	6.858	803.87543	-269.30402	1446.48572	-274.88159	-47.83494	1234.55090	-1061.27051	-33.30067	1236.57251	170.86481	140.66710	76.02814	213.18085	-111.91854	-10.18575	-894.61951	110.17197	-9.30560	-1040.87585	-188.22783	49.69867
825	6.867	803.99792	-269.07770	1446.19482	-278.37918	-45.67919	1232.27161	-1061.73071	-33.42886	1233.43494	201.51060	138.56296	75.22701	188.98520	-112.90376	-10.49483	-919.25195	109.32997	-9.38500	-1006.45599	-183.17105	49.04774
826	6.875	803.85522	-268.93491	1446.18701	-281.67691	-43.22643	1230.95691	-1062.17383	-33.74866	1230.58740	232.32889	136.82413	74.70030	164.64331	-113.81631	-10.62070	-943.76819	108.54979	-9.55291	-971.44336	-177.19443	48.39223
827	6.883	803.49530	-268.89926	1446.41907	-284.51306	-40.75170	1230.56152	-1062.67639	-34.32476	1227.98303	263.39859	135.13643	74.06760	140.16422	-114.63580	-10.62616	-968.19427	107.90228	-9.82297	-935.96893	-170.51706	47.80615
828	6.892	802.97784	-268.98767	1446.83911	-286.76495	-38.52154	1230.98193	-1063.30176	-35.16777	1225.67358	294.81219	133.03618	73.03522	115.56451	-115.36829	-10.61787	-992.62482	107.52966	-10.03827	-900.14038	-163.42055	47.38488
829	6.900	802.37323	-269.20178	1447.38940	-288.42706	-36.71474	1232.09985	-1064.10754	-36.24490	1223.77881	326.55957	130.12137	71.42508	90.86108	-116.02254	-10.69095	-1017.12128	107.40437	-10.04909	-864.06348	-156.19180	47.23818
830	6.908	801.75885	-269.51962	1448.01367	-289.55002	-35.39401	1233.81311	-1065.12305	-37.49706	1222.44299	358.48468	126.21625	69.13225	66.08130	-116.61823	-10.86874	-1041.73486	107.15654	-9.98312	-827.90399	-149.05334	47.45890
831	6.917	801.21161	-269.89499	1448.66174	-290.19879	-34.52801	1236.04749	-1066.29993	-38.84102	1221.79480	390.48425	121.44675	66.15645	41.22406	-117.19098	-11.08302	-1066.54736	106.43762	-10.09744	-791.97681	-142.10727	48.06467
832	6.925	800.79779	-270.27051	1449.28882	-290.44000	-34.03789	1238.75269	-1067.50232	-40.18555	1221.93030	422.65594	116.20766	62.78982	16.25031	-117.77510	-11.25503	-1091.59619	105.40366	-10.33579	-756.80280	-135.33368	48.93809
833	6.933	800.56506	-270.60132	1449.85400	-290.34387	-33.83852	1241.89526	-1068.55737	-41.45623	1222.91284	455.14090	110.98576	59.75606	-8.87744	-118.39842	-11.36522	-1116.84741	104.43620	-10.42434	-723.05914	-128.66959	49.81749
834	6.942	800.54016	-270.87158	1450.32373	-289.99127	-33.85969	1245.45129	-1069.31812	-42.59274	1224.76123	487.74435	106.14410	57.98399	-34.17035	-119.07429	-11.41715	-1142.24463	103.64577	-10.33015	-691.40686	-122.13936	50.37615
835	6.950	800.72998	-271.09167	1450.67712	-289.47360	-34.05416	1249.39502	-1069.70630	-43.53568	1227.43042	519.59650	101.81117	57.98220	-59.61157	-119.77735	-11.39951	-1167.73596	102.95444	-10.21848	-662.29126	-115.95973	50.36380
836	6.958	801.12805	-271.28552	1450.90320	-288.87741	-34.39931	1253.68091	-1069.72375	-44.23563	1230.80261	549.12561	97.93539	59.25741	-85.16620	-120.46046	-11.30547	-1193.27734	102.29483	-10.14829	-635.85156	-110.55032	49.72305
837	6.967	801.71912	-271.48212	1450.99341	-288.25922	-34.89486	1258.23132	-1069.43323	-44.66801	1234.69495	574.49988	94.48962	60.37415	-110.81421	-121.10515	-11.14929	-1218.84180	101.63654	-10.05388	-611.99915	-106.43736	48.60217
838	6.975	802.47955	-271.71231	1450.93665	-287.62839	-35.55801	1262.93152	-1068.92395	-44.83046	1238.88037	594.44666	91.57678	59.77948	-136.56177	-121.73286	-10.96596	-1244.38867	101.02498	-9.85268	-590.59332	-104.09148	47.25485
839	6.983	803.37604	-272.00906	1450.71875	-286.94986	-36.40567	1267.63245	-1068.29163	-44.73055	1243.11133	608.90631	89.24576	56.79233	-162.32880	-122.37706	-10.82903	-1269.77271	100.58076	-9.39914	-571.59009	-103.76585	45.88521
840	6.992	804.37140	-272.40402	1450.32556	-286.16614	-37.42529	1272.16638	-1067.62952	-44.37393	1247.14331	618.87445	87.28945	51.88776	-187.78174	-123.05783	-10.90293	-1294.70374	100.44495	-8.32153	-555.09222	-105.40650	44.52041
841	7.000	805.43408	-272.91223	1449.74744	-285.22626	-38.56001	1276.37366	-1067.01965	-43.75504	1250.75806	625.57751	85.32542	46.09453	-212.39642	-123.78505	-11.45823	-1318.72949	100.69560	-6.04034	-541.30591	-108.68468	42.97955
842	7.008	806.53931	-273.50919	1448.98230	-284.10352	-39.72746	1280.12463	-1066.51318	-42.85977	1253.79126	629.79633	83.05234	40.28599	-235.89624	-124.65128	-12.67394	-1341.29822	101.30798	-2.11656	-530.44690	-113.12906	40.96394
843	7.017	807.66254	-274.12570	1448.03662	-282.79593	-40.84911	1283.32813	-1066.10706	-41.68430	1256.16077	631.71912	80.44524	35.02977	-258.70825	-126.06711	-14.09772	-1362.02051	102.19934	3.40119	-522.65179	-118.25526	38.22698
844	7.025	808.77881	-274.67520	1446.92004	-281.31900	-41.86004	1285.91711	-1065.74219	-40.26280	1257.88293	631.04370	77.77254	30.71545	-281.51837	-128.93860	-13.89376	-1380.73560	103.13637	9.99959	-517.94165	-123.60710	34.71266
845	7.033	809.86902	-275.09183	1445.63525	-279.70160	-42.71622	1287.82275	-1065.32971	-38.68727	1259.05493	627.10614	75.45194	27.34054	-303.49304	-134.36685	-8.74207	-1397.24011	103.65286	17.00058	-516.25299	-128.74219	30.54990
846	7.042	810.92328	-275.35031	1444.17273	-277.98611	-43.40978	1288.95862	-1064.78601	-37.09753	1259.80786	619.19556	73.88223	24.03572	-321.05011	-142.82312	4.31081	-1411.12769	103.46111	23.94761	-517.48816	-133.26212	25.89845
847	7.050	811.94098	-275.46243	1442.51501	-276.22647	-43.96568	1289.23584	-1064.05530	-35.63756	1260.25854	607.07513	73.32390	19.24028	-329.63037	-153.41791	24.84157	-1421.89624	102.89018	30.80374	-521.54370	-136.91214	20.78750
848	7.058	812.92706	-275.46219	1440.64294	-274.47705	-44.42023	1288.60266	-1063.11218	-34.40360	1260.47791	591.25079	73.68743	12.16667	-326.99152	-164.06009	48.35300	-1429.15625	102.52334	37.63380	-528.36133	-139.66440	15.12807
849	7.067	813.88892	-275.39124	1438.54041	-272.77802	-44.80885	1287.07654	-1061.95483	-33.42352	1260.47827	572.59167	74.30796	4.30806	-314.23254	-172.67911	69.24501	-1432.75830	102.58449	44.20906	-538.04065	-141.69844	8.95032
850	7.075	814.83740	-275.28836	1436.19861	-271.14575	-45.16514	1284.74060	-1060.60681	-32.67013	1260.22058	551.57434	74.40957	-1.53135	-294.19824	-178.49670	84.28551	-1432.78931	102.90718	50.04338	-550.89941	-143.28899	2.67915
851	7.083	815.79059	-275.18585	1433.61877	-269.57263	-45.52679	1281.71265	-1059.12256	-32.07529	1259.63977	528.10046	74.06079	-4.17822	-269.71198	-182.05991	93.46759	-1429.49121	103.29407	54.64181	-567.28986	-144.67130	-2.87690
852	7.092	816.77411	-275.10455	1430.81055	-268.04166	-45.94276	1278.12024	-1057.58716	-31.54737	1258.67542	502.42957	73.91856	-4.90953	-242.80444	-184.25458	98.58978	-1423.10864	103.93481	57.80378	-587.20721	-145.93761	-6.93544
853	7.100	817.81506	-275.03857	1427.78955	-266.55493	-46.45779	1274.09290	-1056.10657	-31.00476	1257.29431	475.93170	74.00417	-5.30501	-214.66669	-185.60007	101.53923	-1413.67432	105.43977	59.72823	-610.01294	-146.99799	-9.21691
854	7.108	818.93146	-274.94534	1424.57581	-265.15567	-47.07932	1269.75928	-1054.79114	-30.40183	1255.49548	450.20743	73.71545	-5.79118	-185.97418	-186.26920	103.46089	-1400.91418	108.23950	60.68042	-634.55823	-147.64699	-10.04265
855	7.117	820.11841	-274.76788	1421.20105	-263.92932	-47.76615	1265.24121	-1053.73474	-29.74478	1253.30798	425.74106	72.80769	-6.21836	-157.23553	-186.30905	104.76360	-1384.48145	112.14705	60.72253	-659.66095	-147.74078	-10.03294
856	7.125	821.34375	-274.49710	1417.73328	-262.99130	-48.44991	1260.64685	-1052.99963	-29.10412	1250.79126	401.90875	71.60345	-6.58615	-128.88678	-185.72412	105.45830	-1364.32642	116.62137	59.88329	-684.59302	-147.38515	-9.77440
857	7.133	822.56012	-274.23187	1414.29541	-262.47510	-49.06877	1256.06848	-1052.60913	-28.59311	1248.03699	377.95209	70.52804	-7.01815	-101.17676	-184.49901	105.47446	-1340.80225	121.20737	58.44840	-709.22540	-146.96172	-9.69098
858	7.142	823.71423	-274.13553	1411.04211	-262.52203	-49.59336	1251.59277	-1052.54553	-28.29860	1245.15979	353.60397	69.79522	-7.54619	-74.04352	-182.61700	104.79218	-1314.52563	125.66399	56.96903	-733.76282	-146.90396	-10.01621
859	7.150	824.74323	-274.30353	1408.10718	-263.26013	-50.04337	1247.31689	-1052.75208	-28.21797	1242.27002	329.02496	69.37312	-8.11535	-47.09088	-180.06207	103.42474	-1286.21240	129.84077	56.03093	-758.35553	-147.37967	-10.74212
860	7.158	825.57959	-274.70584	1405.57581	-264.76526	-50.49702	1243.34753	-1053.15210	-28.25523	1239.44434	304.47687	69.09637	-8.69332	-19.71594	-176.84894	101.41219	-1256.52661	133.49574	56.04628	-782.95422	-148.19501	-11.62271
861	7.167	826.16913	-275.24390	1403.49023	-267.01160	-51.07781	1239.78101	-1053.67786	-28.26003	1236.71777	280.10898	68.81329	-9.29347	8.62567	-173.07553	98.84716	-1225.96948	136.25085	57.10183	-807.46075	-149.02496	-12.33224
862	7.175	826.48413	-275.82257	1401.86963	-269.83847	-51.91080	1236.69019	-1054.29236	-28.07577	1234.10242	255.92587	68.46356	-9.91494	38.16302	-168.93523	95.85451	-1194.81836	137.80457	58.95764	-831.90051	-149.69626	-12.68865
863	7.183	826.51965	-276.38483	1400.72803	-272.96222	-53.06232	1234.14172	-1054.99133	-27.58838	1231.62073	231.84435	68.05447	-10.48943	68.77124	-164.67250	92.53860	-1163.10791	138.09627	61.24009	-856.40137	-150.23280	-12.75169
864	7.192	826.28217	-276.91025	1400.08301	-276.04053	-54.49695	1232.21851	-1055.78711	-26.75833	1229.32678	207.74387	67.59397	-10.90381	100.18201	-160.50870	88.95486	-1130.72534	137.17784	63.60057	-881.04156	-150.71933	-12.72787
865	7.200	825.78027	-277.39008	1399.95105	-278.77075	-56.09521	1231.01379	-1056.68506	-25.61608	1227.30518	183.51102	67.06707	-11.10535	132.23303	-156.54941	85.12267	-1097.64673	135.06544	65.80470	-905.76538	-151.21468	-12.79485
866	7.208	825.02612	-277.80865	1400.34058	-280.97345	-57.71281	1230.60474	-1057.67065	-24.23574	1225.65149	159.09845	66.46532	-11.17954	164.97311	-152.70993	81.06549	-1064.13037	131.76991	67.81733	-930.45941	-151.76993	-13.00341
867	7.217	824.04468	-278.14996	1401.24512	-282.61063	-59.21466	1231.03333	-1058.71082	-22.71339	1224.45532	134.53302	65.80682	-11.26880	198.59702	-148.76326	76.85841	-1030.64539	127.38925	69.77206	-955.10425	-152.44012	-13.30644
868	7.225	822.88214	-278.41058	1402.64270	-283.74170	-60.48387	1232.30615	-1059.76257	-21.15399	1223.79944	109.84988	65.10771	-11.42053	233.26474	-144.51187	72.66211	-997.57544	122.12738	71.80920	-979.82104	-153.24162	-13.63541
869	7.233	821.60101	-278.59961	1404.49963	-284.47183	-61.43715	1234.39905	-1060.78638	-19.66209	1223.77209	85.04737	64.33762	-11.58294	268.92227	-139.90393	68.70673	-964.98883	116.22408	73.94365	-1004.73712	-154.11761	-13.92917
870	7.242	820.26630	-278.72876	1406.77039	-284.92502	-62.03086	1237.25745	-1061.76160	-18.34358	1224.46826	60.10687	63.45707	-11.72001	305.28488	-134.97191	65.20799	-932.73193	109.82712	76.05310	-1029.81714	-154.95390	-14.11288
871	7.250	818.93311	-278.80746	1409.39380	-285.20758	-62.25251	1240.79700	-1062.69116	-17.30560	1225.96582	35.01803	62.50704	-11.84824	342.00970	-129.71771	62.29313	-900.73492	102.87385	77.91805	-1054.87561	-155.62416	-14.09661
872	7.258	817.64478	-278.84882	1412.29565	-285.35648	-62.11654	1244.91687	-1063.56873	-16.61048	1228.28369	9.78850	61.58420	-11.98961	378.89056	-124.13560	60.06913	-869.14850	95.25027	79.31013	-1079.77417	-156.05589	-13.82643
873	7.267	816.44141	-278.87488	1415.39673	-285.32977	-61.65974	1249.51624	-1064.33887	-16.21424	1231.34888	-15.55439	60.73488	-12.13251	415.87756	-118.35972	58.80999	-838.21564	87.17625	80.14771	-1104.59558	-156.31552	-13.34693
874	7.275	815.36945	-278.91632	1418.61841	-285.05231	-60.93523	1254.49988	-1064.92664	-16.00375	1235.01123	-40.99660	59.93682	-12.22520	452.77158	-112.78239	58.98784	-808.12463	79.24464	80.54620	-1129.62256	-156.63245	-12.81052
875	7.283	814.47845	-279.00558	1421.88489	-284.46832	-60.01109	1259.76892	-1065.29932	-15.90520	1239.09326	-66.57261	59.15303	-12.22398	488.65994	-107.98760	60.86085	-779.02002	72.05408	80.68078	-1155.13062	-157.25214	-12.39691
876	7.292	813.81018	-279.16223	1425.12524	-283.56799	-58.96419	1265.20667	-1065.45203	-15.88922	1243.42334	-92.32742	58.35959	-12.15147	521.60437	-104.48035	63.78941	-751.08472	65.98601	80.64467	-1181.11719	-158.18369	-12.17794
877	7.300	813.38977	-279.38324	1428.27368	-282.38690	-57.86477	1270.67554	-1065.35059	-15.88411	1247.85522	-118.24884	57.56273	-12.07870	549.16534	-102.46292	66.08555	-724.56439	61.27973	80.41663	-1207.13464	-159.10248	-12.04355
878	7.308	813.22302	-279.64474	1431.26941	-280.98581	-56.75880	1276.03455	-1064.93958	-15.78170	1252.27808	-144.26350	56.83344	-12.06505	569.63068	-101.89455	65.98273	-699.76941	58.10928	79.86649	-1232.34351	-159.55659	-11.77218
879	7.317	813.29578	-279.90588	1434.05945	-279.42575	-55.66084	1281.15784	-1064.20630	-15.52462	1256.59167	-170.23869	56.31432	-12.13411	582.99591	-102.66905	62.94285	-677.08502	56.58717	78.76385	-1255.75757	-159.29446	-11.17930
880	7.325	813.57446	-280.11234	1436.59961	-277.75848	-54.57236	1285.93811	-1063.24060	-15.13863	1260.69727	-195.87529	56.17352	-12.26283	590.81232	-104.64078	57.86633	-656.92566	56.75624	76.81238	-1276.52502	-158.41188	-10.20455
881	7.333	814.01080	-280.20343	1438.84924	-276.03195	-53.51216	1290.27478	-1062.23767	-14.70363	1264.52637	-220.56012	56.49230	-12.35323	595.07806	-107.55948	52.09784	-639.62469	58.53857	73.72913	-1294.10583	-157.23486	-8.88927
882	7.342	814.55188	-280.12769	1440.76831	-274.29456	-52.52610	1294.06653	-1061.39148	-14.27025	1268.02869	-243.42039	57.16154	-12.20012	597.23572	-111.05081	46.47622	-625.31201	61.73804	69.36463	-1308.29578	-156.09776	-7.30666
883	7.350	815.15143	-279.86090	1442.31970	-272.59790	-51.67632	1297.21790	-1060.76355	-13.78981	1271.12805	-263.66928	58.09579	-11.31796	597.95166	-114.65543	41.32635	-613.88293	66.13469	63.79284	-1319.13538	-155.19910	-5.51375
884	7.358	815.77429	-279.41180	1443.47522	-271.00192	-51.02020	1299.64929	-1060.31116	-13.21105	1273.76135	-280.73822	59.79343	-8.45921	597.30621	-117.95469	37.04836	-605.10248	71.53053	57.30611	-1326.78284	-154.58817	-3.54199
885	7.367	816.39459	-278.80933	1444.21838	-269.57053	-50.58058	1301.29834	-1060.01404	-12.61306	1275.94031	-293.49570	63.57509	-1.33944	594.81860	-120.72392	34.22359	-598.75085	77.73943	50.31158	-1331.41650	-154.22742	-1.40828
886	7.375	816.99408	-278.08734	1444.53955	-268.35486	-50.33141	1302.12305	-1059.89172	-12.14697	1277.71313	-299.36407	70.74751	12.12686	589.45740	-122.93509	32.74993	-594.75238	84.59538	43.17769	-1333.19067	-154.05815	0.87309
887	7.383	817.56335	-277.27676	1444.42676	-267.37396	-50.20887	1302.10962	-1059.93066	-11.88830	1279.09656	-295.44919	81.02093	31.19671	580.07422	-124.62941	31.00374	-593.27527	91.93037	36.07628	-1332.23145	-154.03474	3.28492
888	7.392	818.10352	-276.40369	1443.86475	-266.60632	-50.12892	1301.27563	-1060.02637	-11.77031	1280.04077	-281.25162	92.01080	51.38296	566.18518	-125.86285	26.55945	-594.76465	99.52409	28.88383	-1328.65015	-154.12952	5.80696
889	7.400	818.62524	-275.49136	1442.84595	-265.99933	-50.01107	1299.66162	-1059.98547	-11.62184	1280.41992	-259.41284	100.85470	67.27625	548.50635	-126.71332	18.42311	-599.88818	107.16064	21.32253	-1322.55420	-154.32520	8.41751
890	7.408	819.14514	-274.56055	1441.37695	-265.49338	-49.80526	1297.32422	-1059.63940	-11.29834	1280.10547	-233.41364	106.20845	76.29448	528.49854	-127.26645	8.49287	-609.34711	114.68145	13.40044	-1314.05347	-154.60681	11.09473
891	7.417	819.68317	-273.62616	1439.48083	-265.04626	-49.49772	1294.33276	-1058.98804	-10.79357	1279.08386	-205.34497	108.59212	79.57227	507.09195	-127.65292	0.18531	-623.48529	121.71161	5.80964	-1303.26038	-154.95813	13.81712
892	7.425	820.26593	-272.69904	1437.20142	-264.64114	-49.09227	1290.76794	-1058.18188	-10.19749	1277.45313	-175.90034	109.35738	79.96318	484.22366	-128.04890	-4.46854	-641.84406	127.37036	-0.27013	-1290.28906	-155.36099	16.56349
893	7.433	820.93298	-271.78851	1434.60034	-264.27847	-48.58930	1286.71484	-1057.37646	-9.59008	1275.31604	-145.39735	109.68954	79.78633	459.82898	-128.55182	-5.96852	-663.24506	130.72679	-4.04885	-1275.25366	-155.79630	19.31279
894	7.442	821.73456	-270.90097	1431.74231	-263.96799	-47.98214	1282.25317	-1056.65857	-9.02301	1272.72668	-114.25491	110.23534	80.01459	434.53589	-129.12326	-6.02451	-686.53394	131.71306	-5.76234	-1258.26855	-156.24469	22.04395
895	7.450	822.71692	-270.04254	1428.68408	-263.72845	-47.27155	1277.45813	-1056.06604	-8.55098	1269.71655	-82.89635	111.09363	80.61253	409.11230	-129.67316	-5.94294	-710.98285	131.24312	-6.29888	-1239.44751	-156.68703	24.73587
896	7.458	823.90344	-269.22406	1425.47766	-263.58865	-46.48157	1272.40857	-1055.61328	-8.22197	1266.33203	-51.62489	111.97472	81.16084	383.88715	-130.15503	-6.17678	-736.01984	130.33722	-6.43775	-1218.90454	-157.10443	27.36738
897	7.467	825.28241	-268.45343	1422.18176	-263.59119	-45.66385	1267.18896	-1055.30212	-8.03883	1262.64978	-20.59073	112.50157	81.30600	358.86322	-130.59248	-6.67272	-761.15204	129.44838	-6.54680	-1196.75354	-157.47826	29.91720
898	7.475	826.80487	-267.72147	1418.86426	-263.80182	-44.88629	1261.88538	-1055.12964	-7.93990	1258.76355	10.24168	112.41742	80.91017	333.99677	-131.04361	-7.27543	-786.14325	128.58458	-6.73619	-1173.10840	-157.78989	32.36401
899	7.483	828.39111	-267.00430	1415.59973	-264.31732	-44.20190	1256.58594	-1055.09631	-7.82495	1254.77136	41.05777	111.53461	79.97731	309.28702	-131.55879	-7.89523	-810.96417	127.66129	-7.06635	-1148.08276	-158.02029	34.68662
900	7.492	829.94427	-266.28131	1412.46729	-265.25616	-43.60321	1251.38940	-1055.20581	-7.62326	1250.78687	72.04245	109.68031	78.56966	284.74551	-132.17075	-8.49638	-835.64063	126.63795	-7.57578	-1121.78931	-158.14938	36.86443
901	7.500	831.36902	-265.54379	1409.54797	-266.71979	-42.99664	1246.42676	-1055.45581	-7.34242	1246.92261	103.24477	106.83210	76.82884	260.35782	-132.89941	-9.05396	-860.19922	125.51814	-8.20789	-1094.33960	-158.15552	38.87773
902	7.508	832.59399	-264.79391	1406.91565	-268.72870	-42.25128	1241.87708	-1055.83630	-7.05877	1243.24634	134.58809	103.23859	75.00407	236.08676	-133.74051	-9.55070	-884.68976	124.36435	-8.78934	-1065.84558	-158.01686	40.70736
903	7.517	833.58618	-264.03958	1404.62671	-271.16513	-41.31805	1237.94861	-1056.33594	-6.88460	1239.77954	166.01553	99.34081	73.39224	211.87122	-134.65947	-9.97052	-909.18665	123.27361	-9.16460	-1036.42334	-157.71591	42.33253
904	7.525	834.34869	-263.28137	1402.71338	-273.77628	-40.30144	1234.82031	-1056.94189	-6.93074	1236.51990	197.60722	95.57004	72.20146	187.61142	-135.60779	-10.27890	-933.71838	122.26294	-9.39200	-1006.19861	-157.24638	43.72672
905	7.533	834.90912	-262.50574	1401.18311	-276.27002	-39.39482	1232.58838	-1057.63892	-7.26523	1233.46790	229.51207	92.16385	71.41898	163.21478	-136.53238	-10.45454	-958.25299	121.27371	-9.67981	-975.30707	-156.61621	44.85439
906	7.542	835.31024	-261.69464	1400.02441	-278.43863	-38.76520	1231.25378	-1058.41040	-7.89376	1230.67188	261.80270	89.08000	70.81880	138.66852	-137.38733	-10.53757	-982.77765	120.34311	-10.07679	-943.88086	-155.83482	45.67496
907	7.550	835.60352	-260.83514	1399.21118	-280.19946	-38.50060	1230.74744	-1059.23730	-8.77035	1228.24121	294.43671	86.01997	70.12996	114.03241	-138.15530	-10.61616	-1007.31567	119.64101	-10.36172	-912.01416	-154.87436	46.16130
908	7.558	835.84302	-259.92014	1398.69922	-281.54233	-38.61423	1230.97168	-1060.08362	-9.80902	1226.31116	327.25708	82.51908	69.15536	89.36584	-138.84659	-10.76509	-1031.88794	119.31210	-10.29246	-879.72192	-153.61520	46.33213
909	7.567	836.08215	-258.95230	1398.42395	-282.46609	-39.06275	1231.84119	-1060.87695	-10.88714	1225.00378	360.01880	78.15829	67.73442	64.67468	-139.47705	-10.99241	-1056.53491	119.31612	-9.88023	-846.93439	-151.81934	46.27963
910	7.575	836.37866	-257.94354	1398.30591	-282.95871	-39.76445	1233.30176	-1061.50366	-11.86488	1224.40869	392.54398	72.87666	65.71938	39.91467	-140.06210	-11.24319	-1081.32129	119.38319	-9.39689	-813.57483	-149.18866	46.16132
911	7.583	836.79694	-256.90442	1398.26196	-283.01080	-40.61947	1235.32471	-1061.83301	-12.61903	1224.57104	424.86176	67.07415	63.09681	15.03149	-140.64093	-11.45564	-1106.28003	119.23537	-9.10527	-779.71698	-145.51740	46.14058
912	7.592	837.40228	-255.84108	1398.21594	-282.63354	-41.54388	1237.88879	-1061.75989	-13.07378	1225.48853	457.18365	61.38676	60.21798	-10.00275	-141.27188	-11.60432	-1131.41016	118.83453	-9.02077	-745.72455	-140.85315	46.30496
913	7.600	838.25049	-254.76184	1398.10461	-281.86920	-42.50300	1240.96167	-1061.25488	-13.23507	1227.12512	489.71655	56.38471	57.91011	-35.16675	-141.97165	-11.68626	-1156.71094	118.19351	-9.04417	-712.24719	-135.54330	46.62175
914	7.608	839.38318	-253.67468	1397.87366	-280.79373	-43.50727	1244.48950	-1060.39587	-13.21315	1229.42920	522.24646	52.36662	57.09889	-60.41882	-142.70093	-11.69094	-1182.17688	117.19073	-9.17258	-680.05188	-130.13342	46.96752
915	7.617	840.82434	-252.58398	1397.46851	-279.50607	-44.57945	1248.39526	-1059.32922	-13.16652	1232.32520	553.65759	49.28790	57.98765	-85.78680	-143.42792	-11.61371	-1207.78284	115.87300	-9.40253	-649.80902	-125.20996	47.21235
916	7.625	842.57526	-251.49741	1396.83472	-278.10205	-45.73940	1252.58142	-1058.18005	-13.18784	1235.68188	581.94653	46.94946	59.51324	-111.37103	-144.15675	-11.47881	-1233.47205	114.60748	-9.60615	-621.97437	-121.28726	47.29797
917	7.633	844.61267	-250.43210	1395.92444	-276.64667	-47.00970	1256.92798	-1057.01379	-13.26258	1239.30774	605.04266	45.35220	59.78803	-137.21204	-144.88683	-11.32253	-1259.09985	113.75396	-9.59271	-596.80322	-118.75053	47.24291
918	7.642	846.89484	-249.40921	1394.70178	-275.16309	-48.40738	1261.29602	-1055.86328	-13.32172	1242.97839	621.97040	44.69209	57.37737	-163.18866	-145.57855	-11.17904	-1284.34985	113.47441	-9.10784	-574.43713	-117.81962	47.05069
919	7.650	849.37378	-248.44405	1393.13904	-273.63916	-49.91904	1265.54736	-1054.76111	-13.29768	1246.46472	633.35229	44.92602	52.29338	-189.00208	-146.19177	-11.11886	-1308.72998	113.81461	-7.72410	-554.99524	-118.53073	46.59360
920	7.658	852.00885	-247.54524	1391.21057	-272.04559	-51.48959	1269.56128	-1053.74438	-13.14861	1249.56494	640.75757	45.58106	45.75553	-214.20313	-146.75919	-11.30933	-1331.72119	114.69447	-4.92147	-538.63043	-120.74625	45.60786
921	7.667	854.77063	-246.71573	1388.89319	-270.36017	-53.03770	1273.23486	-1052.84131	-12.86214	1252.13989	645.57733	46.08152	39.14921	-238.37518	-147.39789	-11.98852	-1352.97327	115.90172	-0.45097	-525.52332	-124.16827	43.84930
922	7.675	857.63391	-245.94516	1386.17029	-268.58942	-54.48277	1276.47241	-1052.05054	-12.44542	1254.13684	648.35858	46.18748	33.30289	-261.51294	-148.32048	-13.20313	-1372.28589	117.20723	5.40822	-515.80078	-128.31903	41.27212
923	7.683	860.57056	-245.20366	1383.03528	-266.77393	-55.76444	1279.17737	-1051.33228	-11.91454	1255.58557	648.79138	46.17859	28.43694	-284.14294	-149.97247	-14.22005	-1389.38306	118.39807	12.05470	-509.42993	-132.50336	38.03156
924	7.692	863.54565	-244.44627	1379.49268	-264.97299	-56.85195	1281.24683	-1050.62280	-11.29717	1256.56689	646.04364	46.65268	24.32131	-306.46057	-153.13831	-12.85995	-1403.83301	119.28389	19.01332	-506.18756	-135.85625	34.28876
925	7.700	866.51929	-243.62671	1375.55688	-263.23798	-57.74537	1282.57703	-1049.85840	-10.64149	1257.17126	639.20154	48.06456	20.26939	-326.69745	-158.63824	-5.83920	-1415.20898	119.75079	26.15516	-505.75830	-137.59935	30.02123
926	7.708	869.45404	-242.71341	1371.24976	-261.59241	-58.47228	1283.08740	-1048.98889	-10.00970	1257.46912	627.71338	50.36538	15.27556	-340.71918	-166.57574	8.88183	-1423.22046	119.72311	33.53108	-507.92346	-137.46320	25.03531
927	7.717	872.32489	-241.69519	1366.59790	-260.02771	-59.08891	1282.74634	-1047.98218	-9.45428	1257.49597	611.74890	52.91028	8.94668	-344.34784	-175.82945	29.52081	-1427.67358	119.13824	40.99912	-512.76398	-135.94847	19.16506
928	7.725	875.12781	-240.57867	1361.62805	-258.51028	-59.67086	1281.57666	-1046.82422	-8.99849	1257.25354	592.17267	54.68128	2.56514	-336.26025	-184.56406	51.04064	-1428.40063	118.06110	48.01472	-520.73254	-134.08264	12.51393
929	7.733	877.88116	-239.38855	1356.36621	-256.99527	-60.28368	1279.64282	-1045.51782	-8.64041	1256.71863	569.88080	55.08307	-1.82190	-318.27716	-191.47055	68.62628	-1425.28467	116.84406	53.86228	-532.41022	-132.77197	5.61640
930	7.742	880.61829	-238.16397	1350.84204	-255.44382	-60.96268	1277.03394	-1044.07422	-8.37725	1255.85730	545.32660	54.66591	-3.72405	-293.50781	-196.47879	80.35086	-1418.35376	116.10202	58.03346	-548.03021	-132.29764	-0.62279
931	7.750	883.37793	-236.94424	1345.09131	-253.84030	-61.71833	1273.85339	-1042.51880	-8.21155	1254.63953	519.18561	54.37166	-4.41068	-264.73993	-200.26541	87.02296	-1407.75024	116.26927	60.27209	-567.20819	-132.37450	-5.31800
932	7.758	886.19373	-235.75656	1339.15161	-252.19981	-62.54844	1270.21472	-1040.90417	-8.11803	1253.05078	492.91730	54.22984	-4.97881	-233.84912	-203.35712	90.47089	-1393.49194	117.22586	60.49355	-589.13391	-132.61214	-8.11508
933	7.767	889.08240	-234.61627	1333.06189	-250.56827	-63.43894	1266.23730	-1039.30176	-8.01327	1251.09802	467.77850	53.63957	-5.56600	-201.86694	-205.83908	92.19397	-1375.34680	118.75230	59.00142	-612.94116	-132.87248	-9.37231
934	7.775	892.03363	-233.52975	1326.87512	-249.02603	-64.35826	1262.04102	-1037.78210	-7.78753	1248.81018	443.74011	52.46607	-6.05656	-169.36536	-207.60284	92.99031	-1353.06641	121.04190	56.57962	-637.88568	-133.24806	-9.83843
935	7.783	895.00616	-232.49301	1320.67163	-247.68941	-65.26913	1257.74036	-1036.43359	-7.40161	1246.24634	419.95270	51.16969	-6.49346	-136.79767	-208.57977	93.12415	-1326.79077	124.17130	53.96296	-663.34119	-133.82457	-10.15680
936	7.792	897.92841	-231.48735	1314.56262	-246.70213	-66.15373	1253.44336	-1035.37720	-6.93952	1243.49573	395.81427	50.22913	-6.94984	-104.55939	-208.77966	92.59246	-1297.26221	127.50391	51.43879	-688.80804	-134.52994	-10.60537
937	7.800	900.70447	-230.47632	1308.67676	-246.21840	-67.02368	1249.25146	-1034.71021	-6.52899	1240.64355	371.28510	49.77076	-7.43577	-72.84644	-208.26141	91.35289	-1265.57080	130.25586	49.29468	-713.97229	-135.17758	-11.15245
938	7.808	903.22827	-229.41449	1303.14343	-246.37463	-67.92229	1245.26270	-1034.44641	-6.23379	1237.73633	346.59030	49.61609	-7.92351	-41.51691	-207.12949	89.44709	-1232.68628	132.34241	48.25215	-738.73016	-135.60583	-11.64675
939	7.817	905.40009	-228.26782	1298.07910	-247.24873	-68.93478	1241.57617	-1034.52222	-6.03701	1234.79114	321.95325	49.52709	-8.40669	-10.11194	-205.51907	86.96985	-1199.26892	134.07925	48.96089	-763.13898	-135.78238	-11.97160
940	7.825	907.14398	-227.02570	1293.57922	-248.81534	-70.18391	1238.29553	-1034.83984	-5.87844	1231.82788	297.50641	49.37202	-8.93991	21.93127	-203.54306	83.99194	-1165.67822	135.27203	51.25988	-787.32782	-135.81134	-12.11183
941	7.833	908.42688	-225.70020	1289.71265	-250.91898	-71.78519	1235.52039	-1035.30774	-5.68432	1228.89160	273.27310	49.12422	-9.56874	54.98596	-201.27280	80.57373	-1131.96655	135.24168	54.32420	-811.41333	-135.85617	-12.14274
942	7.842	909.27014	-224.31863	1286.51611	-253.29646	-73.77168	1233.33521	-1035.87720	-5.38973	1226.08167	249.18890	48.78739	-10.22443	89.09949	-198.77325	76.80891	-1098.04004	133.58978	57.41521	-835.45441	-136.04419	-12.17101
943	7.850	909.74066	-222.90590	1283.99365	-255.65477	-76.04417	1231.80420	-1036.56335	-4.95766	1223.57727	225.14601	48.35165	-10.75749	124.11548	-196.11548	72.78673	-1063.99646	130.46700	60.26561	-859.46826	-136.42091	-12.27804
944	7.858	909.92676	-221.46048	1282.12341	-257.76102	-78.39809	1230.97046	-1037.39697	-4.38780	1221.59412	201.04109	47.81409	-11.07708	159.87335	-193.33615	68.52897	-1030.25269	126.28116	62.94376	-883.50128	-136.95808	-12.49974
945	7.867	909.91028	-219.94971	1280.86523	-259.48810	-80.59776	1230.86450	-1038.34119	-3.71103	1220.28992	176.81772	47.21542	-11.21829	196.32285	-190.40430	64.02480	-997.25018	121.36769	65.57544	-907.68463	-137.57967	-12.82962
946	7.875	909.75183	-218.33742	1280.16541	-260.80130	-82.43945	1231.51746	-1039.27783	-2.96766	1219.73157	152.46745	46.61812	-11.27636	233.52966	-187.26086	59.35722	-965.06348	115.82933	68.15499	-932.18298	-138.20193	-13.22020
947	7.883	909.49371	-216.61670	1279.96008	-261.72107	-83.79760	1232.96167	-1040.07922	-2.17927	1219.93970	127.98796	46.03799	-11.31285	271.55545	-183.89114	54.77164	-933.38977	109.62106	70.53868	-957.05292	-138.79028	-13.58549
948	7.892	909.16650	-214.81241	1280.18237	-262.29852	-84.65160	1235.20996	-1040.67651	-1.34891	1220.91724	103.36160	45.42252	-11.33787	310.30487	-180.29501	50.56848	-901.91229	102.74382	72.54300	-982.16547	-139.38251	-13.82413
949	7.900	908.79517	-212.95459	1280.76807	-262.60507	-85.07339	1238.23535	-1041.07788	-0.49956	1222.64148	78.57195	44.71864	-11.35963	349.52795	-176.37918	46.93454	-870.60400	95.35512	74.01384	-1007.30579	-140.04233	-13.86730
950	7.908	908.40784	-211.05731	1281.65344	-262.71582	-85.18362	1241.96985	-1041.34033	0.30592	1225.06738	53.61821	43.93266	-11.41290	388.99005	-171.97687	43.95539	-839.71893	87.75626	74.87566	-1032.35522	-140.79823	-13.72524
951	7.917	908.04352	-209.12575	1282.77185	-262.68280	-85.10161	1246.31909	-1041.52124	0.99051	1228.14294	28.52045	43.09174	-11.51391	428.62442	-167.05045	41.85781	-809.56519	80.29652	75.16284	-1057.37085	-141.63680	-13.49097
952	7.925	907.74878	-207.17014	1284.05334	-262.51593	-84.91026	1251.17419	-1041.64355	1.49310	1231.80823	3.30386	42.20094	-11.62257	468.38000	-161.89548	41.19878	-780.30536	73.29539	74.97784	-1082.50879	-142.53542	-13.28737
953	7.933	907.56561	-205.20515	1285.42871	-262.18649	-84.65031	1256.41943	-1041.69434	1.77833	1235.98047	-22.02991	41.27427	-11.68718	507.64890	-157.11798	42.56316	-751.98389	67.03175	74.41748	-1107.88538	-143.47183	-13.18952
954	7.942	907.52155	-203.24455	1286.83337	-261.64801	-84.34039	1261.93738	-1041.64685	1.83205	1240.54309	-47.49911	40.34345	-11.69718	544.77393	-153.27945	45.73201	-724.71057	61.75741	73.54288	-1133.46252	-144.39249	-13.16065
955	7.950	907.63025	-201.29828	1288.21069	-260.86435	-84.00296	1267.61023	-1041.48657	1.65267	1245.34875	-73.12582	39.41659	-11.67587	577.41180	-150.49823	49.17059	-698.72644	57.72555	72.40915	-1158.98218	-145.18387	-13.01706
956	7.958	907.89368	-199.36798	1289.51184	-259.83499	-83.67349	1273.31616	-1041.22583	1.24743	1250.23157	-98.93457	38.48722	-11.65208	603.66547	-148.53677	50.85137	-674.28833	55.19527	71.10285	-1183.99146	-145.70711	-12.44466
957	7.967	908.29736	-197.43826	1290.69360	-258.59912	-83.38986	1278.93030	-1040.90662	0.62786	1255.02856	-124.92700	37.59380	-11.64403	622.98950	-147.29037	49.88374	-651.60284	54.34143	69.68419	-1208.02563	-145.92563	-11.11604
958	7.975	908.80432	-195.46304	1291.71436	-257.21741	-83.18289	1284.32715	-1040.59766	-0.19836	1259.60730	-151.00299	36.84233	-11.64984	636.19183	-146.95200	47.09358	-630.88324	55.17499	68.08647	-1230.89771	-146.07800	-8.90303
959	7.983	909.35590	-193.35956	1292.53333	-255.75122	-83.08032	1289.38477	-1040.37769	-1.22619	1263.88770	-176.82803	36.39513	-11.63903	644.68158	-147.67401	43.99018	-612.36340	57.58291	66.13040	-1252.83679	-146.74368	-6.03996
960	7.992	909.87689	-191.01883	1293.11572	-254.25293	-83.11613	1293.98474	-1040.30615	-2.43273	1267.83606	-201.71295	36.41272	-11.53960	649.61237	-149.27545	41.53203	-596.21521	61.41436	63.63586	-1274.22156	-148.64703	-3.05299
961	8.000	910.28613	-188.33466	1293.44263	-252.76520	-83.33208	1298.01221	-1040.37939	-3.73721	1271.42212	-224.67862	36.90383	-11.20949	651.56653	-151.26086	39.89432	-582.47290	66.53156	60.52341	-1295.04077	-152.25784	-0.46160
962	8.008	910.52490	-185.27371	1293.52563	-251.32849	-83.76678	1301.36243	-1040.50684	-4.97967	1274.57751	-244.82051	37.74411	-10.31219	650.70239	-152.98700	38.92388	-571.06183	72.81171	56.86766	-1314.56091	-157.49231	1.51049
963	8.017	910.58917	-181.94971	1293.41187	-249.98598	-84.43953	1303.94885	-1040.56885	-5.98994	1277.21741	-261.62274	39.13563	-7.94449	646.90253	-153.83041	38.23310	-561.89661	80.12039	52.88144	-1331.52612	-163.76715	2.99071
964	8.025	910.51862	-178.57608	1293.15967	-248.77692	-85.34157	1305.70679	-1040.51367	-6.69464	1279.30591	-274.45361	42.13149	-2.18635	639.93268	-153.32753	36.71587	-554.90033	88.22394	48.79196	-1344.71106	-170.33807	4.28820
965	8.033	910.34900	-175.32098	1292.79578	-247.72516	-86.44461	1306.59436	-1040.36816	-7.13070	1280.87158	-281.45895	48.28848	9.33825	629.76282	-151.36850	32.60654	-549.98560	96.69281	44.69434	-1353.37622	-176.63521	5.68108
966	8.042	910.09027	-172.23758	1292.30457	-246.82907	-87.71562	1306.59949	-1040.17615	-7.38323	1281.96423	-279.80646	58.12801	27.17028	616.82660	-148.36923	24.84245	-547.14197	105.01021	40.53587	-1357.36316	-182.39122	7.30872
967	8.050	909.73895	-169.30276	1291.65234	-246.05745	-89.11674	1305.74512	-1039.95776	-7.53580	1282.61194	-268.05939	69.98096	48.16397	601.87976	-145.17686	14.53895	-546.55957	112.80910	36.13969	-1356.90479	-187.57356	9.18377
968	8.058	909.29639	-166.47615	1290.80981	-245.36038	-90.60132	1304.08789	-1039.69849	-7.64710	1282.80078	-247.88681	80.89276	66.91345	585.41003	-142.70587	4.65269	-548.67786	119.98251	31.17597	-1352.37427	-192.24966	11.25701
969	8.067	908.77881	-163.73344	1289.76172	-244.68758	-92.12164	1301.70691	-1039.35083	-7.73877	1282.47131	-222.73392	88.64421	79.35179	567.10760	-141.52100	-2.19195	-554.11871	126.67366	25.24783	-1344.12439	-196.48807	13.47198
970	8.075	908.22009	-161.07384	1288.50732	-244.00034	-93.63484	1298.69043	-1038.84900	-7.79164	1281.52966	-195.33124	92.82600	84.95134	546.23212	-141.59351	-5.43647	-563.44104	133.13080	18.20139	-1332.44104	-200.32307	15.78794
971	8.083	907.66998	-158.51028	1287.05701	-243.28337	-95.10165	1295.13013	-1038.14136	-7.75971	1279.87793	-166.82852	94.42250	85.99535	522.70514	-142.42810	-6.25347	-576.76294	139.34315	10.55764	-1317.56128	-203.76018	18.17945
972	8.092	907.19250	-156.04761	1285.42603	-242.55988	-96.48933	1291.12842	-1037.24268	-7.60614	1277.46399	-137.51318	94.78153	85.34738	497.51105	-143.45291	-6.13771	-593.48956	144.72186	3.56181	-1299.70520	-206.79300	20.62825
973	8.100	906.85687	-153.66528	1283.63367	-241.89709	-97.77811	1286.80139	-1036.28210	-7.33482	1274.32239	-107.58499	94.92165	84.86867	471.90948	-144.29311	-6.02660	-612.60822	148.36581	-1.59528	-1279.09424	-209.41483	23.11684
974	8.108	906.71820	-151.32484	1281.70752	-241.39807	-98.95735	1282.26550	-1035.46704	-6.98355	1270.56091	-77.34641	95.37259	85.17278	446.59723	-144.81073	-6.23412	-633.52185	149.90002	-4.61243	-1255.95691	-211.62259	25.62607
975	8.117	906.79730	-148.98860	1279.69482	-241.18710	-100.00978	1277.61792	-1034.97241	-6.59234	1266.31274	-47.13115	96.25372	86.08807	421.66687	-145.05049	-6.73370	-656.19086	149.88698	-5.98239	-1230.52637	-213.41606	28.13525
976	8.125	907.06543	-146.62186	1277.66992	-241.39465	-100.90724	1272.92578	-1034.87842	-6.18541	1261.70874	-17.22334	97.39069	87.15877	397.00525	-145.14767	-7.38950	-680.32910	149.24745	-6.41631	-1203.03760	-214.79614	30.62299
977	8.133	907.43976	-144.18225	1275.73511	-242.14201	-101.62971	1268.23181	-1035.18921	-5.76657	1256.87244	12.23944	98.40875	87.92494	372.53110	-145.23877	-8.03017	-705.18018	148.56870	-6.50510	-1173.72522	-215.76369	33.06787
978	8.142	907.79590	-141.62572	1274.01440	-243.52641	-102.17688	1263.57300	-1035.86145	-5.32137	1251.91699	41.30952	98.79834	88.02354	348.20190	-145.43005	-8.50829	-730.10010	148.00780	-6.58373	-1142.82336	-216.31905	35.44867
979	8.150	907.99548	-138.93477	1272.64587	-245.61005	-102.54648	1259.00745	-1036.82227	-4.83899	1246.95435	70.17455	98.05707	87.24023	324.00198	-145.78909	-8.80354	-754.81812	147.46199	-6.75267	-1110.56531	-216.46188	37.74444
980	8.158	907.91797	-136.13794	1271.76770	-248.39963	-102.69484	1254.64380	-1037.99048	-4.35188	1242.10864	99.06615	95.93903	85.56378	299.94830	-146.32735	-9.04063	-779.26801	146.75885	-7.01644	-1077.18457	-216.19157	39.93449
981	8.167	907.48065	-133.29657	1271.49841	-251.80157	-102.53719	1250.65015	-1039.30042	-3.96352	1237.52051	128.16087	92.63281	83.25066	276.04550	-147.01141	-9.37442	-803.46704	145.85425	-7.36626	-1042.91431	-215.50792	41.99821
982	8.175	906.64191	-130.47641	1271.91858	-255.59265	-102.03110	1247.21667	-1040.71680	-3.83083	1233.33435	157.56157	88.70609	80.80876	252.23267	-147.79630	-9.85160	-827.49683	144.88239	-7.76642	-1007.98767	-214.41290	43.91454
983	8.183	905.39465	-127.72343	1273.06531	-259.46539	-101.26706	1244.49182	-1042.23181	-4.11126	1229.67700	187.39520	84.83041	78.75751	228.40613	-148.63422	-10.35846	-851.47229	144.02263	-8.13115	-972.63824	-212.91211	45.66105
984	8.192	903.75769	-125.05074	1274.93884	-263.13263	-100.45287	1242.53772	-1043.83997	-4.91664	1226.64124	217.81085	81.43112	77.28308	204.48434	-149.46698	-10.71523	-875.47900	143.32558	-8.40974	-937.10083	-211.01361	47.21337
985	8.200	901.77148	-122.44675	1277.51172	-266.41101	-99.82019	1241.33569	-1045.51514	-6.28230	1224.28723	248.82025	78.46883	76.15462	180.43402	-150.21890	-10.85715	-899.53064	142.68416	-8.67730	-901.61176	-208.72054	48.54616
986	8.208	899.49792	-119.89659	1280.73157	-269.23022	-99.55275	1240.82495	-1047.20557	-8.14679	1222.65417	280.25766	75.50323	75.01540	156.25534	-150.83023	-10.88441	-923.60706	141.98853	-9.01949	-866.40851	-206.01726	49.63709
987	8.217	897.00958	-117.39328	1284.52539	-271.58990	-99.75540	1240.94385	-1048.84167	-10.36803	1221.77075	311.93521	71.96243	73.67606	131.95142	-151.31970	-10.92643	-947.73804	141.25725	-9.37019	-831.72620	-202.85767	50.47350
988	8.225	894.37158	-114.92856	1288.80896	-273.51563	-100.44371	1241.65735	-1050.35718	-12.79413	1221.64612	343.72961	67.41579	72.12001	107.51514	-151.76462	-11.03259	-972.00403	140.59123	-9.60052	-797.79150	-199.17368	51.05900
989	8.233	891.63336	-112.48555	1293.49438	-275.03406	-101.56227	1242.95691	-1051.71191	-15.34477	1222.24512	375.51599	61.74221	70.40247	82.94598	-152.23260	-11.18708	-996.43304	140.06082	-9.70364	-764.81494	-194.91879	51.41663
990	8.242	888.83545	-110.05069	1298.49280	-276.16528	-103.02808	1244.84241	-1052.88965	-18.01305	1223.50037	407.15405	55.11332	68.60617	58.25226	-152.76782	-11.35570	-1020.97388	139.71603	-9.72447	-732.98291	-190.13470	51.58825
991	8.250	886.01825	-107.62964	1303.71753	-276.92883	-104.76807	1247.30408	-1053.87720	-20.78428	1225.36682	438.58783	47.80404	66.84503	33.44556	-153.38199	-11.50887	-1045.60291	139.61757	-9.59238	-702.45331	-184.99678	51.63072
992	8.258	883.22375	-105.24570	1309.08521	-277.36023	-106.73726	1250.31335	-1054.66028	-23.58128	1227.83765	469.87830	40.03934	65.36783	8.54785	-154.03027	-11.62878	-1070.36401	139.64905	-9.26412	-673.36292	-179.79840	51.60316
993	8.267	880.49493	-102.91750	1314.51721	-277.52667	-108.92352	1253.82361	-1055.23071	-26.27994	1230.90051	500.98004	32.02171	64.66930	-16.42847	-154.63831	-11.70866	-1095.30139	139.42360	-8.93223	-645.85315	-174.88100	51.53703
994	8.275	877.87341	-100.64064	1319.93860	-277.52356	-111.33611	1257.77368	-1055.59119	-28.75226	1234.50098	531.30914	24.04268	65.29128	-41.51801	-155.16754	-11.74734	-1120.43127	138.68077	-8.81738	-620.10492	-170.55759	51.39720
995	8.283	875.39490	-98.39360	1325.27820	-277.44385	-113.98306	1262.08862	-1055.75903	-30.91432	1238.53235	559.50812	16.49636	67.20497	-66.78412	-155.65933	-11.74348	-1145.75269	137.62520	-8.87836	-596.35846	-167.06723	51.06563
996	8.292	873.08478	-96.15532	1330.47375	-277.34210	-116.85806	1266.67517	-1055.76892	-32.75499	1242.83862	583.81177	9.76301	69.32640	-92.26349	-156.21231	-11.68921	-1171.24097	136.63402	-8.93548	-574.91479	-164.56741	50.37364
997	8.300	870.95502	-93.92159	1335.47607	-277.22314	-119.94284	1271.42078	-1055.67065	-34.31685	1247.22156	602.87531	4.07291	69.97356	-117.93671	-156.89590	-11.57450	-1196.78943	135.87805	-8.87572	-556.14111	-163.15518	49.17029
998	8.308	869.00330	-91.71237	1340.24988	-277.05820	-123.20915	1276.19324	-1055.52502	-35.65340	1251.45740	616.40094	-0.55178	68.08064	-143.70337	-157.70819	-11.42065	-1222.05249	135.43817	-8.48814	-540.48077	-162.90155	47.38086
999	8.317	867.21570	-89.56189	1344.76794	-276.80597	-126.61241	1280.84216	-1055.39685	-36.79876	1255.32874	625.07159	-4.25904	63.87432	-169.30450	-158.64302	-11.33817	-1246.38696	135.50569	-7.24735	-528.40845	-163.86896	45.01790
1000	8.325	865.57068	-87.50372	1349.00476	-276.42590	-130.08829	1285.21008	-1055.33691	-37.75195	1258.66345	630.00421	-7.30783	58.31545	-194.27423	-159.74530	-11.57542	-1269.15747	136.20903	-4.56162	-520.28040	-166.08157	42.14568
1001	8.333	864.04205	-85.56738	1352.93713	-275.88977	-133.55063	1289.15564	-1055.35596	-38.48475	1261.36365	632.21881	-10.00406	52.15602	-218.09100	-161.05786	-12.45368	-1290.16699	137.38728	-0.28207	-516.12848	-169.44949	38.83153
1002	8.342	862.59900	-83.77650	1356.54639	-275.19553	-136.89139	1292.57141	-1055.42053	-38.98764	1263.41577	632.34106	-12.57916	45.73114	-240.54865	-162.65994	-14.04943	-1309.58447	138.68442	5.16645	-515.55835	-173.69853	35.11903
1003	8.350	861.20819	-82.14407	1359.81824	-274.37677	-139.99860	1295.37891	-1055.47424	-39.31559	1264.88367	630.57697	-15.14752	39.43638	-261.98578	-165.03046	-15.57250	-1327.39893	139.79468	11.18937	-517.89813	-178.37712	31.03072
1004	8.358	859.84192	-80.67567	1362.73987	-273.49768	-142.78273	1297.50781	-1055.46228	-39.58073	1265.88086	626.85571	-17.87234	33.95491	-282.62848	-169.40561	-14.74062	-1343.22534	140.55931	17.45045	-522.54559	-182.96625	26.57332
1005	8.367	858.48315	-79.37047	1365.29712	-272.63220	-145.19083	1298.88184	-1055.34460	-39.90730	1266.52844	620.89124	-21.08939	29.72337	-301.06787	-177.36955	-8.29052	-1356.65698	140.89526	23.90372	-529.26349	-187.02802	21.71732
1006	8.375	857.12708	-78.21541	1367.47021	-271.84140	-147.21562	1299.42712	-1055.10278	-40.39447	1266.91443	612.19550	-25.03223	26.15085	-313.83533	-189.55676	5.57248	-1367.47803	140.79399	30.63606	-538.21118	-190.28667	16.38697
1007	8.383	855.78235	-77.19374	1369.23633	-271.15723	-148.90407	1299.09399	-1054.73950	-41.09985	1267.06909	600.30682	-29.32199	21.59767	-317.52338	-204.63000	24.86421	-1375.51147	140.41428	37.70763	-549.73828	-192.60872	10.55703
1008	8.392	854.46967	-76.29893	1370.57471	-270.57465	-150.35323	1297.87439	-1054.27673	-42.03682	1266.96899	585.21039	-32.99599	14.73362	-311.23688	-219.85837	44.69623	-1380.44946	140.02220	44.88990	-564.11920	-193.96623	4.46826
1009	8.400	853.21454	-75.52548	1371.46973	-270.05948	-151.68913	1295.80432	-1053.75342	-43.17831	1266.56262	567.39801	-35.40374	6.42338	-296.61444	-232.98541	60.60795	-1381.86914	139.84444	51.55083	-581.36896	-194.47504	-1.24282
1010	8.408	852.04114	-74.85374	1371.91284	-269.57019	-153.03726	1292.95520	-1053.21765	-44.46295	1265.79907	547.21625	-36.82175	-0.41890	-276.21912	-243.54550	70.92126	-1379.46741	139.98131	56.93340	-601.19153	-194.45883	-5.75336
1011	8.417	850.97601	-74.26344	1371.90430	-269.07889	-154.48959	1289.42297	-1052.71301	-45.80550	1264.65125	524.46027	-37.75812	-3.76493	-252.34460	-252.45462	76.54077	-1373.28052	140.39853	60.55555	-623.04346	-194.38449	-8.54596
1012	8.425	850.05408	-73.75713	1371.45764	-268.58139	-156.08430	1285.31726	-1052.27014	-47.11514	1263.12158	499.18671	-38.20427	-4.44893	-226.58942	-260.72305	79.33738	-1363.54785	141.03017	62.39438	-646.27069	-194.63359	-9.76435
1013	8.433	849.31519	-73.34959	1370.59961	-268.09683	-157.82376	1280.75696	-1051.91187	-48.31771	1261.23340	472.58850	-38.13950	-4.56944	-199.85248	-268.73578	80.80998	-1350.45459	141.87215	62.84163	-670.28113	-195.29889	-10.08936
1014	8.442	848.79028	-73.03883	1369.36499	-267.66333	-159.71191	1275.86499	-1051.65698	-49.36909	1259.02051	446.38034	-38.07949	-5.19704	-172.63428	-276.39200	81.68250	-1334.11646	143.02505	62.55314	-694.70068	-196.20683	-10.25451
1015	8.450	848.49127	-72.80569	1367.79333	-267.33939	-161.76503	1270.75146	-1051.51575	-50.24947	1256.52441	421.42545	-38.55489	-6.18166	-145.36310	-283.48523	82.12106	-1314.71753	144.58954	62.15359	-719.41077	-197.12341	-10.63158
1016	8.458	848.40924	-72.63889	1365.93848	-267.21323	-163.99582	1265.50769	-1051.48254	-50.94116	1253.79468	397.34930	-39.50837	-7.10642	-118.45160	-289.85516	82.07401	-1292.60059	146.34796	61.96777	-744.41492	-197.91740	-11.17163
1017	8.467	848.51770	-72.54617	1363.87146	-267.40417	-166.39333	1260.22131	-1051.53430	-51.41973	1250.88623	373.34631	-40.50290	-7.83502	-92.10614	-295.37741	81.48927	-1268.26221	147.69231	62.09732	-769.63855	-198.54694	-11.64150
1018	8.475	848.78040	-72.53970	1361.67285	-268.04886	-168.91095	1254.99829	-1051.63513	-51.67593	1247.85217	348.99432	-41.23518	-8.44170	-66.15179	-299.97385	80.38924	-1242.23975	148.06845	62.67482	-794.84949	-198.96497	-11.90247
1019	8.483	849.15961	-72.62457	1359.42322	-269.27374	-171.47679	1249.97449	-1051.73926	-51.73541	1244.74646	324.35797	-41.70926	-8.98197	-40.10681	-303.62762	78.86653	-1215.00244	147.35078	63.92804	-819.76593	-199.12706	-12.01213
1020	8.492	849.61926	-72.80737	1357.20166	-271.14850	-174.02083	1245.31030	-1051.79260	-51.65335	1241.63940	299.68658	-42.09665	-9.45202	-13.47308	-306.40048	77.05820	-1186.93213	145.60062	65.99565	-844.22998	-199.11090	-12.11730
1021	8.500	850.12347	-73.10313	1355.08887	-273.62424	-176.49191	1241.16797	-1051.74707	-51.50003	1238.62683	275.16415	-42.54165	-9.88121	13.99213	-308.44171	75.11785	-1158.28027	142.70192	68.76682	-868.30359	-199.13777	-12.30237
1022	8.508	850.63525	-73.52379	1353.16528	-276.49646	-178.85378	1237.68030	-1051.58508	-51.34222	1235.81995	250.84073	-43.07769	-10.34676	42.21826	-309.93497	73.17620	-1129.14221	138.43895	71.95467	-892.24902	-199.38719	-12.56012
1023	8.517	851.12079	-74.07057	1351.50354	-279.44452	-181.08041	1234.93884	-1051.33569	-51.21261	1233.32007	226.67268	-43.69297	-10.88274	70.99060	-311.02615	71.28917	-1099.55029	132.68845	75.25388	-916.40387	-199.81931	-12.86514
1024	8.525	851.55963	-74.74715	1350.15894	-282.13937	-183.15707	1233.00403	-1051.06799	-51.08904	1231.19080	202.56059	-44.38968	-11.42318	100.19653	-311.77292	69.41797	-1069.60449	125.47131	78.45011	-940.99377	-200.24736	-13.22443
1025	8.533	851.95062	-75.56740	1349.16296	-284.35352	-185.06729	1231.91455	-1050.87073	-50.91209	1229.44421	178.34894	-45.12017	-11.82850	129.91901	-312.11215	67.48530	-1039.55884	117.02251	81.49439	-966.01617	-200.56822	-13.66099
1026	8.542	852.30469	-76.53969	1348.52356	-286.01117	-186.77704	1231.68530	-1050.82434	-50.63177	1228.05408	153.87041	-45.76642	-11.96894	160.30933	-311.86072	65.44489	-1009.77808	107.73349	84.43368	-991.30078	-200.86948	-14.17377
1027	8.550	852.63397	-77.64938	1348.22888	-287.15765	-188.23404	1232.30884	-1050.97485	-50.25197	1226.98828	129.09608	-46.30571	-11.87322	191.43201	-310.72861	63.26294	-980.54364	97.86911	87.21765	-1016.66626	-201.31972	-14.71124
1028	8.558	852.95038	-78.86081	1348.24878	-287.88007	-189.38321	1233.75842	-1051.32288	-49.84528	1226.23999	104.18054	-46.89145	-11.75600	223.19891	-308.33679	60.85423	-951.89349	87.46210	89.66524	-1042.00330	-201.99625	-15.17485
1029	8.567	853.27124	-80.13226	1348.53613	-288.24670	-190.19611	1235.98718	-1051.83069	-49.52439	1225.84570	79.26680	-47.64286	-11.79777	255.33505	-304.31381	58.10144	-923.60730	76.53715	91.63093	-1067.25610	-202.82220	-15.46016
1030	8.575	853.62439	-81.43120	1349.03369	-288.29385	-190.69530	1238.92407	-1052.43604	-49.38992	1225.88513	54.35263	-48.50019	-11.99058	287.44891	-298.47495	54.94592	-895.33087	65.26319	93.08990	-1092.40088	-203.64482	-15.51242
1031	8.583	854.04742	-82.74554	1349.68225	-288.03946	-190.95262	1242.48022	-1053.05957	-49.49635	1226.46777	29.36946	-49.35518	-12.23455	319.31277	-290.90970	51.40752	-866.79791	53.88587	94.06243	-1117.45300	-204.36494	-15.35097
1032	8.592	854.58374	-84.08400	1350.41943	-287.50165	-191.06490	1246.55798	-1053.61011	-49.84515	1227.70459	4.28299	-50.16362	-12.46354	351.13922	-281.93124	47.56425	-837.98914	42.70396	94.57709	-1142.45789	-205.00037	-15.04889
1033	8.600	855.27600	-85.46210	1351.17712	-286.71204	-191.12941	1251.05615	-1053.98108	-50.38013	1229.66968	-20.89043	-50.91845	-12.64394	383.51086	-272.12283	43.70203	-809.08740	32.10397	94.71608	-1167.46985	-205.63223	-14.69463
1034	8.608	856.16064	-86.88821	1351.88831	-285.71991	-191.23994	1255.86633	-1054.06140	-51.00708	1232.36597	-46.12694	-51.62199	-12.73323	416.87982	-262.49734	40.54693	-780.35474	22.46154	94.59219	-1192.55713	-206.29904	-14.36016
1035	8.617	857.26349	-88.35829	1352.49475	-284.58737	-191.49039	1260.86975	-1053.79004	-51.67340	1235.71655	-71.43250	-52.29274	-12.71773	450.88870	-254.33917	39.07228	-752.09802	13.98618	94.24011	-1217.80957	-206.95714	-14.07697
1036	8.625	858.59650	-89.85310	1352.94702	-283.37085	-191.95662	1265.93604	-1053.20105	-52.42186	1239.57715	-96.83526	-52.96838	-12.66298	484.00287	-248.53445	39.63804	-724.71472	6.70758	93.54839	-1243.28857	-207.56216	-13.81341
1037	8.633	860.15558	-91.33984	1353.20068	-282.09134	-192.66138	1270.92456	-1052.38354	-53.33827	1243.75500	-122.36407	-53.67341	-12.65779	513.89441	-244.98785	41.20123	-698.74152	0.61117	92.29348	-1268.90955	-208.21306	-13.45372
1038	8.642	861.92432	-92.78755	1353.21436	-280.71811	-193.56313	1275.69092	-1051.43042	-54.47684	1248.02686	-148.01831	-54.36048	-12.72641	538.44299	-242.91183	41.76404	-674.78809	-4.26398	90.21786	-1294.30713	-209.23010	-12.79808
1039	8.650	863.88098	-94.18202	1352.95190	-279.19055	-194.58777	1280.09717	-1050.43152	-55.83501	1252.17346	-173.69971	-54.90232	-12.83943	556.63782	-241.75922	39.93546	-653.32214	-7.86073	87.12129	-1318.76392	-211.05714	-11.62002
1040	8.658	866.00220	-95.51958	1352.38440	-277.46588	-195.66628	1284.02136	-1049.46948	-57.34454	1256.04700	-199.11160	-55.15900	-12.98293	568.87280	-241.58487	35.93492	-634.49841	-10.15960	82.95535	-1341.28589	-214.00871	-9.78033
1041	8.667	868.25946	-96.79295	1351.49170	-275.55151	-196.73676	1287.35999	-1048.59973	-58.87382	1259.63416	-223.67496	-55.07936	-13.14535	576.50629	-242.46481	31.04331	-618.20880	-11.18572	77.83209	-1360.84741	-218.04936	-7.31943
1042	8.675	870.61334	-97.99530	1350.26233	-273.50067	-197.72998	1290.03308	-1047.84387	-60.28381	1263.01575	-246.59772	-54.75705	-13.18910	580.89813	-244.01080	26.37180	-604.30219	-10.99460	71.92708	-1376.68042	-222.79779	-4.44198
1043	8.683	873.01154	-99.13335	1348.69263	-271.39124	-198.57121	1291.99316	-1047.19983	-61.52055	1266.22986	-267.17569	-54.25359	-12.58392	582.72058	-245.57043	22.22197	-592.77344	-9.69987	65.38038	-1388.43018	-227.74521	-1.40431
1044	8.692	875.39380	-100.22643	1346.78271	-269.30972	-199.19080	1293.22656	-1046.64111	-62.64953	1269.18164	-284.91614	-53.16435	-9.89694	581.98895	-246.66626	18.34012	-583.78174	-7.53214	58.27631	-1396.10901	-232.49500	1.60038
1045	8.700	877.70105	-101.30464	1344.53345	-267.34036	-199.53163	1293.73767	-1046.12598	-63.79147	1271.69812	-298.72858	-50.41780	-2.56263	578.28815	-247.25247	14.40149	-577.58276	-4.77922	50.67504	-1399.93140	-236.86224	4.48457
1046	8.708	879.88342	-102.41368	1341.94666	-265.55069	-199.55182	1293.53613	-1045.62817	-65.03944	1273.63269	-305.80725	-45.00634	11.68604	570.85980	-247.65417	10.08947	-574.48877	-1.64337	42.60138	-1400.15796	-240.82874	7.24042
1047	8.717	881.91254	-103.60094	1339.02930	-263.97296	-199.22006	1292.63770	-1045.14795	-66.43561	1274.89258	-302.65955	-37.36589	32.01918	558.88202	-248.21497	5.23336	-574.85004	1.84240	34.00603	-1397.01587	-244.44629	9.89155
1048	8.725	883.78961	-104.89174	1335.79602	-262.59521	-198.51762	1291.07251	-1044.69031	-67.98174	1275.40381	-288.24756	-29.68281	53.71987	542.02747	-248.97583	0.38969	-579.03113	5.83446	24.85353	-1390.68726	-247.76569	12.45950
1049	8.733	885.54510	-106.28285	1332.26855	-261.37424	-197.45627	1288.88831	-1044.24658	-69.64442	1275.09802	-265.19962	-24.35126	71.20399	520.84283	-249.77051	-3.30349	-587.30487	10.49048	15.38849	-1381.32837	-250.81192	14.95285
1050	8.742	887.23102	-107.74762	1328.47498	-260.26035	-196.09564	1286.14514	-1043.80786	-71.36793	1273.94312	-237.43991	-22.29332	81.76286	496.67126	-250.53284	-5.29519	-599.64587	15.54222	6.42126	-1369.08862	-253.58920	17.37026
1051	8.750	888.90991	-109.24553	1324.44775	-259.21759	-194.53940	1282.91003	-1043.38684	-73.07942	1271.98120	-207.50464	-22.77172	86.41675	471.16180	-251.31601	-6.05626	-615.58392	20.09459	-0.76226	-1354.12109	-256.09338	19.70663
1052	8.758	890.63934	-110.73201	1320.23035	-258.23050	-192.90163	1279.25464	-1042.99841	-74.66877	1269.33191	-176.19704	-24.33960	87.98062	445.55460	-252.12347	-6.34353	-634.42285	23.08496	-5.20419	-1336.58350	-258.32050	21.95714
1053	8.767	892.45435	-112.15771	1315.88782	-257.29971	-191.26328	1275.25427	-1042.63879	-76.01406	1266.14343	-143.68600	-25.80716	88.80797	420.30463	-252.88455	-6.60880	-655.69128	24.09428	-7.11346	-1316.63635	-260.26923	24.11831
1054	8.775	894.35162	-113.46828	1311.51062	-256.44269	-189.65393	1270.98315	-1042.32068	-77.06674	1262.54175	-110.27431	-26.63224	89.88817	395.35751	-253.52786	-7.00420	-679.00281	23.59921	-7.61150	-1294.44031	-261.94043	26.18764
1055	8.783	896.28137	-114.62196	1307.20935	-255.70702	-188.06207	1266.50757	-1042.09668	-77.87123	1258.62366	-76.44490	-26.80271	91.17096	370.58929	-254.03000	-7.53728	-703.58459	22.41526	-7.74541	-1270.15576	-263.33572	28.16302
1056	8.792	898.15094	-115.60751	1303.11096	-255.18410	-186.46089	1261.88037	-1042.01636	-78.48503	1254.47998	-42.63804	-26.57763	92.23764	345.95227	-254.44531	-8.15166	-728.55231	21.10457	-7.98248	-1243.94263	-264.45685	30.04232
1057	8.800	899.84497	-116.43802	1299.35083	-255.01202	-184.84064	1257.14783	-1042.08142	-78.90598	1250.21667	-9.06801	-26.31771	92.71368	321.43225	-254.90024	-8.76871	-753.45117	19.87022	-8.35999	-1215.96045	-265.30511	31.82320
1058	8.808	901.25555	-117.13411	1296.05493	-255.35623	-183.20676	1252.37549	-1042.24182	-79.07122	1245.96448	24.34950	-26.38954	92.36423	297.02478	-255.51486	-9.32130	-778.23865	18.73188	-8.75726	-1186.36902	-265.88153	33.50314
1059	8.817	902.30713	-117.72256	1293.31812	-256.35291	-181.51178	1247.68396	-1042.41711	-78.92230	1241.87561	57.93047	-27.13785	91.08475	272.73523	-256.32458	-9.78146	-803.01056	17.65532	-9.05950	-1155.32898	-266.18616	35.07934
1060	8.825	902.96753	-118.24623	1291.19385	-258.02490	-179.58945	1243.26318	-1042.53076	-78.49228	1238.11438	92.00885	-28.84969	88.91237	248.55682	-257.29013	-10.16897	-827.80750	16.57847	-9.24442	-1123.00208	-266.21826	36.54889
1061	8.833	903.24536	-118.76227	1289.69836	-260.22333	-177.22598	1239.34192	-1042.54883	-77.93916	1234.83032	126.71095	-31.53336	86.05508	224.44382	-258.34891	-10.52006	-852.56842	15.47268	-9.37295	-1089.55078	-265.97736	37.90932
1062	8.842	903.17767	-119.32806	1288.82153	-262.64703	-174.35574	1236.11987	-1042.49646	-77.50459	1232.10486	161.95119	-34.72376	82.89398	200.30963	-259.44897	-10.84608	-877.21436	14.40333	-9.51591	-1055.13416	-265.46649	39.15960
1063	8.850	902.81390	-119.98474	1288.53479	-264.93851	-171.16615	1233.70630	-1042.44897	-77.44364	1229.89697	197.65506	-37.70844	79.89832	176.05991	-260.56155	-11.12499	-901.71118	13.43340	-9.73720	-1019.90381	-264.69611	40.30090
1064	8.858	902.20575	-120.73711	1288.79187	-266.80487	-167.99812	1232.10901	-1042.51819	-77.93872	1228.08289	233.87839	-40.00965	77.38748	151.64105	-261.66199	-11.32607	-926.08130	12.50493	-10.10419	-984.00006	-263.68466	41.33536
1065	8.867	901.40338	-121.55099	1289.53210	-268.09723	-165.17900	1231.27307	-1042.82349	-79.01791	1226.57227	270.68018	-41.64080	75.30038	127.07187	-262.69818	-11.45925	-950.39331	11.50271	-10.64236	-947.55969	-262.44797	42.26108
1066	8.875	900.45276	-122.38457	1290.68640	-268.80933	-162.93292	1231.12891	-1043.43542	-80.54431	1225.36414	307.99490	-43.01419	73.28325	102.44244	-263.59738	-11.59176	-974.71973	10.42869	-11.24296	-910.74133	-260.97284	43.06402
1067	8.883	899.39685	-123.21214	1292.17896	-269.02017	-161.36987	1231.62598	-1044.33057	-82.28053	1224.51489	345.62744	-44.67883	70.98441	77.86237	-264.32962	-11.77750	-999.13605	9.52082	-11.59291	-873.76514	-259.18518	43.71294
1068	8.892	898.27881	-124.01654	1293.92847	-268.83667	-160.49771	1232.74426	-1045.39111	-83.97710	1224.10229	383.32819	-47.04743	68.19888	53.35785	-264.95456	-11.99114	-1023.74323	9.10338	-11.36594	-836.94183	-256.94220	44.16728
1069	8.900	897.14319	-124.77917	1295.85059	-268.36426	-160.23409	1234.48328	-1046.43640	-85.44482	1224.20728	420.92987	-50.17611	64.91440	28.81104	-265.57108	-12.16283	-1048.60767	9.20613	-10.61824	-800.66174	-254.08018	44.40147
1070	8.908	896.03693	-125.47472	1297.86133	-267.70364	-160.44051	1236.83862	-1047.27368	-86.58389	1224.89978	458.41153	-53.61975	61.51766	4.05518	-266.22687	-12.25745	-1073.69873	9.41432	-9.83440	-765.34021	-250.51334	44.43139
1071	8.917	895.01154	-126.07204	1299.88208	-266.95544	-160.98122	1239.78406	-1047.77454	-87.37625	1226.23181	495.73135	-56.50833	58.95770	-20.97626	-266.90805	-12.29943	-1098.94470	9.14689	-9.50506	-731.35596	-246.32504	44.31847
1072	8.925	894.12128	-126.55651	1301.84033	-266.21600	-161.76414	1243.26318	-1047.92676	-87.85527	1228.23462	532.44312	-57.99300	58.32505	-46.24762	-267.58749	-12.32040	-1124.31738	8.14623	-9.70937	-699.02478	-241.78778	44.14391
1073	8.933	893.41382	-126.94187	1303.67004	-265.56360	-162.74098	1247.19043	-1047.77820	-88.04738	1230.88525	567.34955	-57.77215	59.87829	-71.71857	-268.24231	-12.30907	-1149.80798	6.74853	-10.10073	-668.60895	-237.30687	43.97639
1074	8.942	892.91992	-127.24867	1305.31445	-265.04242	-163.88849	1251.45752	-1047.32666	-87.92218	1234.06128	598.59546	-56.12546	62.41302	-97.37085	-268.84750	-12.23387	-1175.35864	5.52190	-10.31052	-640.34247	-233.34071	43.85699
1075	8.950	892.64526	-127.48833	1306.73425	-264.65216	-165.19801	1255.94202	-1046.53296	-87.44556	1237.55615	624.37616	-53.44124	63.82806	-123.16986	-269.38904	-12.09057	-1200.86108	4.71919	-10.29218	-614.45667	-230.34041	43.79725
1076	8.958	892.56976	-127.67095	1307.90979	-264.34613	-166.67422	1260.51172	-1045.43848	-86.70206	1241.15320	643.86053	-49.92083	62.59814	-149.04004	-269.88916	-11.91286	-1226.15625	4.32701	-10.14787	-591.18317	-228.70267	43.77345
1077	8.967	892.65558	-127.80997	1308.83289	-264.03552	-168.31810	1265.02661	-1044.18506	-85.89101	1244.66882	657.53375	-45.77682	58.73735	-174.80194	-270.40421	-11.78325	-1251.02124	4.39148	-9.70921	-570.70984	-228.70831	43.71800
1078	8.975	892.85632	-127.91371	1309.49719	-263.60114	-170.09157	1269.33667	-1042.91992	-85.18073	1247.94312	666.64923	-41.43165	53.32670	-200.05383	-270.96628	-11.87342	-1275.19556	4.95011	-8.47150	-553.12628	-230.43814	43.51730
1079	8.983	893.12402	-127.98031	1309.89771	-262.91931	-171.90646	1273.28271	-1041.73340	-84.62524	1250.83435	672.38843	-37.35025	47.41827	-224.23505	-271.55731	-12.42745	-1298.31482	5.84008	-5.92892	-538.46301	-233.68668	43.00715
1080	8.992	893.41486	-128.00909	1310.03296	-261.89868	-173.65417	1276.71179	-1040.66113	-84.20113	1253.24597	675.39941	-33.78562	41.61380	-247.03119	-272.26022	-13.57677	-1319.87463	6.80406	-1.92805	-526.83868	-237.91550	41.95737
1081	9.000	893.69244	-128.01538	1309.90662	-260.50864	-175.23752	1279.50073	-1039.69238	-83.85285	1255.15210	675.75623	-30.81028	36.32240	-268.69769	-273.55185	-14.88318	-1339.42725	7.67148	3.25483	-518.52936	-242.30446	40.08162
1082	9.008	893.92810	-128.03026	1309.52502	-258.78918	-176.57980	1281.56592	-1038.77515	-83.51673	1256.59497	673.09052	-28.54445	31.79837	-289.59003	-276.46732	-14.64297	-1356.67212	8.43700	9.16712	-513.76624	-245.94135	37.12134
1083	9.017	894.10406	-128.08531	1308.89453	-256.83978	-177.63284	1282.85168	-1037.84021	-83.16151	1257.65063	666.81152	-27.17698	27.62476	-308.76874	-282.26849	-9.79548	-1371.34314	9.32177	15.49651	-512.40045	-248.11203	32.96455
1084	9.025	894.21893	-128.19490	1308.01990	-254.78979	-178.39348	1283.31470	-1036.83032	-82.81995	1258.38440	656.46320	-26.65925	22.45935	-323.07001	-291.50797	2.26931	-1383.20117	10.68329	22.17708	-513.87073	-248.55917	27.68092
1085	9.033	894.28625	-128.35089	1306.90674	-252.75548	-178.89456	1282.92371	-1035.71033	-82.56970	1258.82239	642.10089	-26.57417	15.19783	-328.60468	-303.16302	20.89923	-1392.06860	12.67759	29.25651	-517.65704	-247.56387	21.45030
1086	9.042	894.32800	-128.53256	1305.56531	-250.80186	-179.16672	1281.67444	-1034.45850	-82.48522	1258.94641	624.33801	-26.62555	6.87061	-323.62708	-314.91861	41.71016	-1397.82483	15.03157	36.59864	-523.80054	-245.79701	14.53649
1087	9.050	894.37299	-128.71732	1304.01306	-248.93567	-179.21591	1279.60864	-1033.07129	-82.61124	1258.70874	603.85321	-26.93530	0.23832	-309.36267	-324.68436	59.52758	-1400.46484	17.29570	43.68118	-532.91315	-244.01659	7.40883
1088	9.058	894.45819	-128.88657	1302.27588	-247.12865	-179.03665	1276.81873	-1031.57715	-82.96231	1258.05542	580.92279	-27.45189	-3.27209	-288.40839	-331.94012	71.62086	-1400.06604	19.34558	49.70584	-545.65918	-242.76958	0.83397
1089	9.067	894.62622	-129.03384	1300.39001	-245.35338	-178.63777	1273.43152	-1030.03088	-83.51508	1256.94958	555.90533	-27.79770	-4.69103	-263.17407	-337.52585	78.31115	-1396.51978	21.61270	53.98310	-562.23566	-242.23978	-4.33664
1090	9.075	894.91663	-129.17323	1298.40454	-243.61006	-178.05687	1269.58191	-1028.49902	-84.19669	1255.38257	530.01807	-28.04643	-5.28536	-235.40405	-342.33151	81.40287	-1389.40234	24.80435	56.37002	-582.25793	-242.28230	-7.62755
1091	9.083	895.35944	-129.33731	1296.37756	-241.93108	-177.35912	1265.39819	-1027.06006	-84.90174	1253.37048	504.76678	-28.74625	-5.30510	-206.22101	-346.50238	82.55275	-1378.27148	29.31799	57.26427	-604.95380	-242.58617	-9.23017
1092	9.092	895.97101	-129.56308	1294.36804	-240.37755	-176.63074	1260.99756	-1025.80298	-85.53884	1250.95313	480.67160	-30.07789	-4.92483	-176.34167	-349.69330	82.69649	-1362.96167	34.94498	57.13269	-629.38196	-242.87424	-9.82343
1093	9.100	896.74915	-129.87469	1292.43298	-239.04025	-175.96774	1256.48596	-1024.80835	-86.07513	1248.19983	457.15735	-31.61248	-4.69680	-146.34534	-351.59943	82.23317	-1343.58130	41.09725	56.23229	-654.59937	-243.04227	-10.09912
1094	9.108	897.67346	-130.27750	1290.63379	-238.03961	-175.45508	1251.96021	-1024.12573	-86.54193	1245.20142	433.45435	-32.78798	-5.01655	-116.76129	-352.13367	81.32304	-1320.47290	47.15362	54.73828	-679.85077	-243.14633	-10.42171
1095	9.117	898.70984	-130.76520	1289.04346	-237.51961	-175.14572	1247.51379	-1023.76605	-86.99030	1242.04907	409.24548	-33.33876	-5.83848	-87.90881	-351.30377	80.03522	-1294.21289	52.73161	53.01524	-704.73590	-243.26172	-10.83722
1096	9.125	899.80896	-131.33231	1287.74829	-237.63133	-175.05283	1243.24536	-1023.70746	-87.43346	1238.82080	384.68146	-33.36988	-6.88413	-59.71643	-349.09567	78.41622	-1265.47925	57.88844	51.73534	-729.21594	-243.38065	-11.28143
1097	9.133	900.90259	-131.98856	1286.84583	-238.50186	-175.15831	1239.26208	-1023.90234	-87.82346	1235.58508	360.09528	-33.16700	-7.89578	-31.75482	-345.51181	76.55019	-1234.92737	62.87471	51.58092	-753.46313	-243.46126	-11.72574
1098	9.142	901.91187	-132.76324	1286.43884	-240.18532	-175.43292	1235.67456	-1024.28870	-88.06856	1232.40649	335.75400	-32.97211	-8.73156	-3.49719	-340.65485	74.56744	-1203.21899	67.53502	52.78347	-777.68835	-243.53340	-12.17177
1099	9.150	902.76343	-133.69002	1286.61902	-242.60313	-175.85678	1232.57898	-1024.80188	-88.06673	1229.35059	311.74036	-32.91522	-9.37370	25.40570	-334.71814	72.58715	-1170.92188	71.26424	55.07991	-802.03735	-243.70856	-12.60052
1100	9.158	903.40094	-134.78714	1287.45020	-245.51457	-176.42317	1230.04871	-1025.38037	-87.73369	1226.49500	287.94415	-33.08024	-9.88571	55.02246	-327.91156	70.65664	-1138.27002	73.54753	58.03164	-826.55945	-244.08368	-12.98712
1101	9.167	903.79071	-136.05029	1288.96082	-248.56036	-177.11781	1228.14807	-1025.96606	-87.02363	1223.94128	264.18097	-33.53663	-10.33233	85.23254	-320.39417	68.73305	-1105.18311	74.21662	61.24204	-851.20807	-244.65210	-13.35164
1102	9.175	903.92407	-137.45866	1291.14697	-251.37099	-177.89806	1226.94250	-1026.51245	-85.94495	1221.80920	240.34555	-34.27218	-10.73119	115.93372	-312.22427	66.70387	-1071.61316	73.29271	64.42422	-875.76630	-245.30920	-13.75119
1103	9.183	903.81342	-138.98804	1293.97729	-253.67635	-178.68671	1226.48694	-1026.98914	-84.55879	1220.21326	216.40565	-35.13263	-11.05817	147.18872	-303.36203	64.44954	-1037.84521	70.85323	67.44954	-899.70886	-245.93289	-14.21778
1104	9.192	903.48450	-140.62518	1297.39978	-255.34737	-179.36534	1226.81470	-1027.38428	-82.95584	1219.24182	192.31020	-35.88968	-11.27387	179.18051	-293.73993	61.92841	-1004.43518	67.04892	70.35519	-922.26062	-246.45134	-14.72970
1105	9.200	902.96704	-142.36877	1301.34985	-256.36548	-179.78323	1227.94421	-1027.70325	-81.22803	1218.94824	168.02374	-36.44248	-11.37714	212.06021	-283.29718	59.17812	-971.85022	62.07865	73.23267	-942.72705	-246.84924	-15.24167
1106	9.208	902.29077	-144.20993	1305.75708	-256.78302	-179.80450	1229.88306	-1027.96423	-79.45066	1219.35779	143.58244	-36.94061	-11.43887	245.81796	-271.96829	56.24739	-940.21704	56.05356	76.00885	-960.75732	-247.13823	-15.72110
1107	9.217	901.48596	-146.12144	1310.54541	-256.71133	-179.36179	1232.61316	-1028.19495	-77.67880	1220.47278	119.01457	-37.61198	-11.52684	280.23849	-259.74893	53.22777	-909.39850	48.98236	78.39704	-976.31628	-247.33244	-16.15664
1108	9.225	900.58289	-148.07129	1315.63049	-256.31512	-178.47827	1236.07703	-1028.43323	-75.96210	1222.27783	94.29214	-38.50010	-11.63920	315.05167	-246.74664	50.30065	-879.20911	40.96633	80.14156	-989.51349	-247.44040	-16.54935
1109	9.233	899.61267	-150.03883	1320.92053	-255.78517	-177.25208	1240.18848	-1028.72803	-74.37537	1224.74634	69.41440	-39.45645	-11.76742	350.22559	-233.12469	47.68383	-849.55212	32.33256	81.19337	-1000.47852	-247.46605	-16.90349
1110	9.242	898.61285	-152.01668	1326.32166	-255.28815	-175.80870	1244.85535	-1029.13135	-73.03434	1227.84753	44.44331	-40.33698	-11.93476	386.04987	-219.14572	45.69374	-820.43396	23.55368	81.63379	-1009.31708	-247.41161	-17.22231
1111	9.250	897.63062	-154.00488	1331.74438	-254.91837	-174.24675	1249.99097	-1029.67102	-72.06272	1231.54187	19.42116	-41.12732	-12.13254	422.77936	-205.35101	44.90198	-791.89697	15.10681	81.58804	-1016.11304	-247.27921	-17.50753
1112	9.258	896.71881	-156.00623	1337.10559	-254.68163	-172.61398	1255.50635	-1030.29443	-71.51171	1235.76355	-5.68194	-41.89384	-12.30038	460.02209	-192.53821	45.97657	-763.96759	7.37200	81.21062	-1020.94098	-247.07144	-17.76010
1113	9.267	895.92706	-158.02292	1342.32947	-254.51820	-170.92023	1261.29272	-1030.82751	-71.29327	1240.39856	-30.92035	-42.68686	-12.38870	496.30173	-181.36127	49.03300	-736.69025	0.58259	80.63908	-1023.87476	-246.79118	-17.98074
1114	9.275	895.29199	-160.05307	1347.34900	-254.34531	-169.16435	1267.21228	-1031.04114	-71.21804	1245.26929	-56.32033	-43.51115	-12.39732	529.22400	-171.94556	53.01247	-710.23370	-5.10199	79.94604	-1024.99011	-246.44144	-18.17028
1115	9.283	894.82843	-162.08490	1352.10730	-254.09187	-167.35423	1273.10815	-1030.78516	-71.11224	1250.14539	-81.87749	-44.33915	-12.35466	556.39105	-164.03043	56.01498	-684.96350	-9.46684	79.12399	-1024.36426	-246.02518	-18.32967
1116	9.292	894.52966	-164.09241	1356.56189	-253.70877	-165.51248	1278.82678	-1030.07544	-70.90016	1254.80090	-107.55544	-45.10421	-12.29177	576.60608	-157.42300	56.57373	-661.39484	-12.28942	78.05649	-1022.07513	-245.54538	-18.45991
1117	9.300	894.37488	-166.03851	1360.68750	-253.15724	-163.67177	1284.23914	-1029.11890	-70.62974	1259.09448	-133.22881	-45.67273	-12.24399	590.44684	-152.13014	54.58305	-640.05780	-13.53050	76.50340	-1018.20044	-245.00496	-18.56200
1118	9.308	894.33777	-167.88419	1364.47314	-252.39703	-161.86864	1289.24585	-1028.22949	-70.43564	1262.98535	-158.54941	-45.86222	-12.25381	599.65045	-148.14423	50.99569	-621.33746	-13.35083	74.16554	-1012.81787	-244.40688	-18.63692
1119	9.317	894.39081	-169.59578	1367.91296	-251.39270	-160.14258	1293.76233	-1027.64099	-70.43739	1266.47498	-182.84921	-45.55481	-12.32248	605.86670	-145.30655	46.79281	-605.39789	-11.91825	70.80637	-1006.00488	-243.75403	-18.68567
1120	9.325	894.50610	-171.15059	1371.00134	-250.12885	-158.53027	1297.70166	-1027.39526	-70.66814	1269.56860	-205.30396	-44.80323	-12.29405	609.96313	-143.35535	42.33591	-592.24878	-9.30928	66.35834	-997.83917	-243.04938	-18.70924
1121	9.333	894.65558	-172.54984	1373.73193	-248.61557	-157.04430	1300.97559	-1027.39209	-71.07929	1272.28003	-225.34445	-43.65674	-11.65188	612.20935	-142.06506	37.65676	-581.81555	-5.63438	60.95042	-988.39825	-242.29585	-18.70860
1122	9.342	894.80829	-173.82584	1376.09802	-246.88492	-155.64778	1303.51025	-1027.48206	-71.57254	1274.63562	-242.73926	-41.68528	-9.14617	612.60217	-141.43317	33.13098	-573.96210	-1.16658	54.83113	-977.75964	-241.49638	-18.68473
1123	9.350	894.92688	-175.02362	1378.08838	-244.98851	-154.25496	1305.25647	-1027.52307	-72.03841	1276.65771	-256.70428	-37.70380	-2.55925	610.84436	-141.74364	29.47949	-568.58289	3.72260	48.23508	-966.00098	-240.65390	-18.63864
1124	9.358	894.97260	-176.18240	1379.68835	-242.99718	-152.76968	1306.18689	-1027.40051	-72.39631	1278.34534	-264.86642	-30.40169	10.28961	606.24670	-143.36552	26.86422	-565.74695	8.73006	41.27460	-953.19971	-239.77135	-18.57130
1125	9.367	894.91882	-177.33435	1380.88574	-240.99664	-151.13458	1306.28979	-1027.03809	-72.61631	1279.66992	-264.14456	-19.82491	29.14428	597.98676	-146.37508	24.13050	-565.78522	13.74972	33.90147	-939.43341	-238.85165	-18.48370
1126	9.375	894.76300	-178.50238	1381.67151	-239.07587	-149.35080	1305.57593	-1026.40869	-72.71061	1280.58105	-253.37552	-8.05700	50.14026	585.73035	-150.22896	19.45749	-569.25867	18.91377	25.98196	-924.77966	-237.89777	-18.37681
1127	9.383	894.52643	-179.69525	1382.03870	-237.30923	-147.45630	1304.08386	-1025.54077	-72.71209	1281.00916	-234.48965	2.08179	67.99345	569.97687	-153.82365	12.23843	-576.79010	24.44921	17.54348	-909.31610	-236.91260	-18.25163
1128	9.392	894.24481	-180.90715	1381.98584	-235.74182	-145.48590	1301.87524	-1024.52039	-72.66640	1280.86572	-210.76787	8.87650	79.48032	551.52777	-156.15787	4.15386	-588.77533	30.33988	9.12443	-893.12018	-235.89911	-18.10914
1129	9.400	893.95642	-182.11905	1381.52637	-234.38646	-143.44566	1299.02722	-1023.47931	-72.62238	1280.06042	-184.58281	12.34247	84.84244	530.68933	-157.10687	-2.17770	-605.05499	36.01873	1.84711	-876.26953	-234.86021	-17.95033
1130	9.408	893.69659	-183.30478	1380.69409	-233.23091	-141.31555	1295.62134	-1022.56152	-72.61548	1278.53564	-156.91054	13.67511	86.54524	507.46982	-157.34906	-5.48989	-624.90100	40.45681	-3.19956	-858.84161	-233.79886	-17.77617
1131	9.417	893.49719	-184.44272	1379.54492	-232.25748	-139.07353	1291.73108	-1021.87793	-72.67812	1276.29749	-128.09674	14.32950	87.17906	482.40765	-157.55377	-6.41950	-647.45667	42.86111	-5.83064	-840.91406	-232.71799	-17.58766
1132	9.425	893.38300	-185.52083	1378.15540	-231.47098	-136.71764	1287.42224	-1021.47150	-72.86112	1273.43262	-98.45071	15.33857	88.18938	456.56332	-157.93594	-6.32784	-671.91864	43.36560	-6.83591	-822.56445	-231.62051	-17.38578
1133	9.433	893.36560	-186.52884	1376.61377	-230.90643	-134.26100	1282.77063	-1021.31482	-73.21902	1270.10779	-68.33424	17.10094	89.80341	430.79178	-158.42053	-6.21772	-697.32410	42.79032	-7.21315	-803.87036	-230.50938	-17.17151
1134	9.442	893.43976	-187.45413	1375.00916	-230.61191	-131.72391	1277.87048	-1021.33276	-73.76664	1266.54761	-38.09882	19.51523	91.61412	405.40344	-158.87726	-6.46397	-722.77649	41.85659	-7.53382	-784.90924	-229.38753	-16.94585
1135	9.450	893.57941	-188.28415	1373.42297	-230.63728	-129.15375	1272.81909	-1021.42645	-74.44113	1262.96973	-7.99863	22.25760	93.13853	380.35699	-159.24304	-7.00382	-747.91150	40.91771	-7.88882	-765.75861	-228.25789	-16.70978
1136	9.458	893.73633	-189.00223	1371.92993	-231.03629	-126.63797	1267.69958	-1021.50433	-75.09143	1259.46289	21.92084	24.99015	94.02072	355.51233	-159.56445	-7.63183	-772.82172	40.12215	-8.18317	-746.49622	-227.12340	-16.46428
1137	9.467	893.84430	-189.58531	1370.60522	-231.86826	-124.27632	1262.58423	-1021.52271	-75.53931	1255.90845	51.85345	27.36306	94.02632	330.75925	-159.94604	-8.20634	-797.66071	39.43379	-8.43625	-727.19952	-225.98698	-16.21033
1138	9.475	893.82813	-190.01584	1369.52344	-233.19029	-122.13036	1257.56274	-1021.50043	-75.72324	1252.11597	82.13591	28.97976	93.05437	306.06647	-160.46881	-8.70661	-822.45569	38.65719	-8.78499	-707.94611	-224.85161	-15.94892
1139	9.483	893.61676	-190.29985	1368.75049	-235.02280	-120.16681	1252.76978	-1021.47925	-75.76924	1248.04395	113.06078	29.56227	91.19434	281.47147	-161.14471	-9.19111	-847.17200	37.68076	-9.27382	-688.81342	-223.72017	-15.68104
1140	9.492	893.16113	-190.47491	1368.33398	-237.28740	-118.22992	1248.39429	-1021.47321	-75.87344	1243.81860	144.69467	29.19894	88.78435	257.03195	-161.91690	-9.71397	-871.82928	36.62635	-9.78066	-669.87915	-222.59563	-15.40767
1141	9.500	892.44611	-190.59489	1368.29822	-239.76521	-116.12054	1244.65063	-1021.46613	-76.16240	1239.61987	176.90755	28.39438	86.37341	232.76093	-162.70078	-10.24626	-896.49506	35.67737	-10.15975	-651.22083	-221.48091	-15.12979
1142	9.508	891.49207	-190.70258	1368.64478	-242.13516	-113.75172	1241.71130	-1021.44019	-76.67905	1235.62708	209.61931	27.81647	84.45436	208.56558	-163.43872	-10.67082	-921.17737	34.87307	-10.41456	-632.91602	-220.37894	-14.84840
1143	9.517	890.34790	-190.81839	1369.35522	-244.09338	-111.21513	1239.65173	-1021.39575	-77.41702	1232.00928	242.88107	27.92944	83.12935	184.26227	-164.12753	-10.87667	-945.80798	34.21009	-10.65737	-615.04211	-219.29266	-14.56447
1144	9.525	889.07831	-190.95055	1370.39722	-245.47572	-108.70656	1238.44897	-1021.35107	-78.31808	1228.89685	276.65460	28.85280	82.10786	159.71161	-164.81230	-10.87798	-970.36029	33.82537	-10.87148	-597.67694	-218.22504	-14.27899
1145	9.533	887.75391	-191.10318	1371.72888	-246.28802	-106.42276	1238.02100	-1021.33368	-79.26528	1226.34839	310.73566	30.33609	81.01352	134.94745	-165.54565	-10.82098	-994.92267	33.79572	-10.87737	-580.89801	-217.17896	-13.99295
1146	9.542	886.44641	-191.26744	1373.30005	-246.63474	-104.50343	1238.27380	-1021.38116	-80.13736	1224.36450	344.95703	31.70861	79.61382	110.10675	-166.32559	-10.84888	-1019.60907	33.76852	-10.64715	-564.78278	-216.15738	-13.70733
1147	9.550	885.22772	-191.41711	1375.05115	-246.62851	-103.01302	1239.13782	-1021.53143	-80.87587	1222.95471	379.25076	32.16630	77.82608	85.24835	-167.10562	-10.99107	-1044.44214	33.13481	-10.49175	-549.40869	-215.16325	-13.42312
1148	9.558	884.16681	-191.52740	1376.91382	-246.34340	-101.95621	1240.57861	-1021.77460	-81.47530	1222.17749	413.52448	31.30216	75.60634	60.32166	-167.87762	-11.19009	-1069.40308	31.71898	-10.70942	-534.85358	-214.19949	-13.14130
1149	9.567	883.32275	-191.58698	1378.81726	-245.80708	-101.31274	1242.57715	-1022.02014	-81.93804	1222.11377	447.64325	29.33280	72.93672	35.26569	-168.68463	-11.38401	-1094.54468	30.03395	-11.13197	-521.19482	-213.26901	-12.86285
1150	9.575	882.74030	-191.58836	1380.69873	-245.01552	-101.05962	1245.10168	-1022.12622	-82.25639	1222.81934	481.52991	26.91553	70.03467	10.05371	-169.55334	-11.54771	-1119.93103	28.70395	-11.33805	-508.51007	-212.37479	-12.58877
1151	9.583	882.45276	-191.52274	1382.50220	-243.95990	-101.16284	1248.09509	-1021.95502	-82.41190	1224.29260	515.15948	24.81853	67.55405	-15.32629	-170.44655	-11.67088	-1145.52222	27.91209	-11.19122	-496.87683	-211.51973	-12.32003
1152	9.592	882.48486	-191.38438	1384.17456	-242.64848	-101.56546	1251.47693	-1021.41449	-82.38023	1226.46179	548.27435	23.62825	66.35760	-40.88318	-171.28426	-11.72153	-1171.21704	27.45809	-10.86869	-486.37262	-210.70679	-12.05762
1153	9.600	882.84991	-191.17499	1385.66382	-241.10942	-102.20255	1255.14868	-1020.47632	-82.13799	1229.19238	579.96515	23.54107	66.77119	-66.61328	-172.02441	-11.66822	-1196.95056	27.03434	-10.59126	-477.07507	-209.93890	-11.80253
1154	9.608	883.54724	-190.90634	1386.92224	-239.37694	-103.01810	1258.99622	-1019.17706	-81.66872	1232.30176	608.54474	24.44133	67.94064	-92.49316	-172.70135	-11.52905	-1222.68091	26.48135	-10.46377	-469.06177	-209.21898	-11.55574
1155	9.617	884.56268	-190.59868	1387.91150	-237.47417	-103.95396	1262.89966	-1017.60901	-80.97357	1235.57336	632.09479	26.28461	68.11143	-118.45618	-173.37729	-11.37086	-1248.26038	25.94096	-10.33452	-462.41016	-208.54997	-11.31824
1156	9.625	885.86896	-190.27849	1388.60449	-235.40900	-104.93546	1266.74792	-1015.89911	-80.08838	1238.78625	649.52509	29.23005	65.82890	-144.32538	-174.09216	-11.29252	-1273.31177	25.69037	-9.70376	-457.19788	-207.93481	-11.09101
1157	9.633	887.42950	-189.97845	1388.98218	-233.18744	-105.87209	1270.44446	-1014.17969	-79.09002	1241.76184	661.22754	33.29337	60.97715	-169.74353	-174.84335	-11.45562	-1297.28857	25.83676	-7.90089	-453.50238	-207.37643	-10.87504
1158	9.642	889.20337	-189.72763	1389.02893	-230.83113	-106.66527	1273.90283	-1012.56097	-78.05624	1244.38257	668.63593	38.05344	54.61768	-194.22522	-175.59381	-12.09769	-1319.71021	26.24569	-4.53611	-451.40137	-206.87781	-10.67130
1159	9.650	891.14807	-189.53925	1388.73242	-228.38345	-107.22545	1277.03235	-1011.10712	-77.00539	1246.57739	673.20111	42.78199	47.98260	-217.41980	-176.38808	-13.37514	-1340.24414	26.83222	0.30015	-450.97260	-206.44188	-10.48076
1160	9.658	893.22070	-189.40982	1388.08557	-225.90631	-107.49429	1279.71863	-1009.81799	-75.90294	1248.31665	675.68719	46.82948	41.80422	-239.34308	-177.64191	-14.90153	-1358.52173	27.84454	6.36623	-452.29395	-206.07162	-10.30438
1161	9.667	895.37756	-189.31660	1387.08459	-223.47278	-107.45889	1281.82434	-1008.63861	-74.73016	1249.61450	676.06989	49.91616	36.34680	-259.98395	-180.39514	-15.05088	-1374.14844	29.54813	13.50115	-455.44287	-205.76991	-10.14321
1162	9.675	897.57788	-189.21771	1385.72729	-221.14951	-107.15440	1283.21033	-1007.49353	-73.52409	1250.51294	673.81464	52.09337	31.56015	-278.03943	-185.97308	-10.85581	-1386.98193	31.64952	21.47882	-460.49530	-205.53932	-9.99838
1163	9.683	899.79163	-189.07220	1384.01270	-218.97482	-106.65486	1283.77014	-1006.31335	-72.36007	1251.05835	668.19623	53.52000	26.91670	-290.10681	-194.89233	0.25208	-1397.06909	33.43504	29.95185	-467.52539	-205.38225	-9.87117
1164	9.692	901.99982	-188.86021	1381.94568	-216.94809	-106.05595	1283.45483	-1005.03748	-71.31649	1251.28589	658.52808	54.38767	21.32798	-292.28186	-205.93591	17.65234	-1404.19287	34.51217	38.47478	-476.60736	-205.30139	-9.76268
1165	9.700	904.19177	-188.58434	1379.54175	-215.03252	-105.44923	1282.27393	-1003.61157	-70.45109	1251.21301	644.45538	54.94664	14.00646	-283.01862	-216.57925	36.99886	-1407.71948	35.12605	46.37087	-487.82288	-205.30116	-9.67313
1166	9.708	906.36926	-188.26611	1376.82996	-213.16910	-104.90056	1280.28064	-1001.98749	-69.78407	1250.84070	626.27057	55.29596	5.95430	-263.86737	-224.68185	53.17792	-1407.01855	35.84820	52.83133	-501.27307	-205.38937	-9.60099
1167	9.717	908.54633	-187.94000	1373.85046	-211.29878	-104.45111	1277.55933	-1000.12982	-69.28711	1250.16174	604.84161	55.22676	-0.27404	-237.76886	-229.87823	63.59624	-1401.95801	37.23537	57.33382	-517.08417	-205.57654	-9.54340
1168	9.725	910.74158	-187.64346	1370.65369	-209.38028	-104.12382	1274.21655	-998.03149	-68.89690	1249.17615	581.09857	54.69960	-3.26393	-207.39722	-233.27539	68.72081	-1392.90845	39.63295	59.82812	-535.37378	-205.86717	-9.50060
1169	9.733	912.97424	-187.41422	1367.30029	-207.39642	-103.91998	1270.37366	-995.72644	-68.55267	1247.90723	555.74292	54.21052	-4.19488	-174.64502	-236.02469	70.43476	-1380.25720	43.04998	60.58280	-556.14099	-206.23952	-9.48635
1170	9.742	915.26208	-187.28520	1363.85999	-205.35559	-103.82001	1266.16370	-993.29004	-68.22952	1246.41016	529.50110	54.16301	-4.90051	-140.67798	-238.46344	70.40193	-1364.03491	47.24723	59.97721	-579.09717	-206.62366	-9.53902
1171	9.750	917.61279	-187.27243	1360.41406	-203.29295	-103.79562	1261.72095	-990.83716	-67.95060	1244.76257	503.25446	54.30117	-5.86153	-106.15320	-240.35147	69.49602	-1344.06042	51.97039	58.36332	-603.59290	-206.91411	-9.71595
1172	9.758	920.01068	-187.37183	1357.05823	-201.27066	-103.82718	1257.16748	-988.51611	-67.78160	1243.04211	477.65027	54.14520	-6.63061	-71.50940	-241.41309	67.99617	-1320.28918	57.06400	56.04752	-628.79932	-207.04443	-10.06285
1173	9.767	922.40594	-187.56421	1353.90515	-199.38092	-103.91101	1252.60486	-986.48370	-67.80231	1241.30322	452.78387	53.57797	-7.00896	-37.12805	-241.55777	65.93496	-1292.97607	62.43661	53.39244	-654.02771	-207.07335	-10.58473
1174	9.775	924.71442	-187.82002	1351.08105	-197.75314	-104.05074	1248.11780	-984.86401	-68.04900	1239.56641	428.37534	52.84439	-7.23989	-3.26459	-240.79642	63.31077	-1262.63379	67.99911	50.93539	-678.90875	-207.17543	-11.24115
1175	9.783	926.82831	-188.10898	1348.71814	-196.55170	-104.25362	1243.78906	-983.69922	-68.44456	1237.80396	404.12686	52.24568	-7.57070	30.11670	-239.11188	60.17232	-1229.95203	73.63660	49.36436	-703.38092	-207.50835	-11.94659
1176	9.792	928.63257	-188.41309	1346.94189	-195.94658	-104.54166	1239.71851	-982.92413	-68.77676	1235.93713	379.90619	51.89938	-8.03470	63.38403	-236.45917	56.64467	-1195.78760	79.13082	49.25019	-727.58679	-208.07109	-12.57182
1177	9.800	930.02570	-188.73291	1345.85669	-196.04507	-104.95476	1236.03235	-982.42792	-68.79486	1233.89734	355.73279	51.69643	-8.56490	97.02606	-232.85077	52.91876	-1161.02637	84.00330	50.68081	-751.72382	-208.70323	-12.98486
1178	9.808	930.93640	-189.07681	1345.53699	-196.80595	-105.52713	1232.87415	-982.16113	-68.36028	1231.71118	331.68390	51.45270	-9.12367	131.35107	-228.39563	49.19730	-1126.21277	87.60406	53.19823	-775.90955	-209.23470	-13.12975
1179	9.817	931.32898	-189.44336	1346.02502	-198.01134	-106.24712	1230.38257	-982.14331	-67.48045	1229.51343	307.77936	51.07601	-9.70211	166.36871	-223.28131	45.63680	-1091.38721	89.47639	56.14430	-800.15210	-209.62930	-13.07036
1180	9.825	931.20264	-189.82764	1347.33569	-199.35081	-107.03407	1228.67029	-982.36780	-66.21665	1227.49475	283.89594	50.59276	-10.26293	201.89694	-217.72021	42.32715	-1056.42480	89.51117	59.01976	-824.42847	-209.98659	-12.95112
1181	9.833	930.58759	-190.24213	1349.46252	-200.55962	-107.75772	1227.80176	-982.76410	-64.65120	1225.86218	259.85800	50.08568	-10.73188	237.78555	-211.84494	39.27414	-1021.45197	87.82527	61.61953	-848.76672	-210.43874	-12.91571
1182	9.842	929.53247	-190.71579	1352.38147	-201.49821	-108.28169	1227.79004	-983.26935	-62.95688	1224.82629	235.65900	49.61044	-11.06785	274.06378	-205.64871	36.43035	-986.91125	84.66360	63.99483	-873.25037	-211.06111	-13.05193
1183	9.850	928.08984	-191.27853	1356.04932	-202.13277	-108.48895	1228.61975	-983.85699	-61.36916	1224.56445	211.43962	49.12404	-11.30931	310.85373	-199.03958	33.80537	-953.29199	80.36893	66.26170	-897.94446	-211.84122	-13.37063
1184	9.858	926.31165	-191.95445	1360.39929	-202.47656	-108.28798	1230.26550	-984.45929	-60.01198	1225.15125	187.21501	48.51876	-11.50399	348.17786	-191.89893	31.50705	-920.78027	75.26268	68.37410	-922.78552	-212.66527	-13.77819
1185	9.867	924.25439	-192.76816	1365.33972	-202.57030	-107.62207	1232.69263	-984.92053	-58.79100	1226.52441	162.81882	47.74305	-11.64213	385.94305	-184.09775	29.66709	-889.12549	69.47421	70.08984	-947.51294	-213.29445	-14.05064
1186	9.875	921.98236	-193.75726	1370.75281	-202.50397	-106.48135	1235.85645	-985.07245	-57.50219	1228.54529	138.12680	46.85848	-11.69984	424.13098	-175.54697	28.40449	-857.85956	63.05385	71.17607	-971.76428	-213.40456	-13.89549
1187	9.883	919.56622	-194.97426	1376.50488	-202.41068	-104.92073	1239.70593	-984.85535	-56.06413	1231.09680	113.18242	45.96845	-11.69350	462.91199	-166.33701	27.96915	-826.67212	56.29537	71.60466	-995.36755	-212.80453	-13.14912
1188	9.892	917.07996	-196.47388	1382.46912	-202.39737	-103.06371	1244.18115	-984.35730	-54.63747	1234.11218	88.11292	45.11330	-11.66788	502.41147	-156.90965	28.93292	-795.59088	49.71584	71.50726	-1018.62543	-211.74802	-11.98720
1189	9.900	914.59503	-198.29300	1388.54077	-202.47620	-101.05901	1249.20227	-983.74200	-53.51545	1237.54089	63.01981	44.25805	-11.66088	542.12689	-148.06912	31.97870	-764.85803	43.72367	71.03374	-1042.26917	-210.97250	-10.91576
1190	9.908	912.17224	-200.43646	1394.63562	-202.56483	-99.02364	1254.66431	-983.15552	-52.93233	1241.32202	37.93813	43.35773	-11.67807	580.42999	-140.67072	37.09953	-734.74445	38.50426	70.31109	-1067.00513	-211.24779	-10.46226
1191	9.917	909.85461	-202.88055	1400.68555	-202.53477	-97.02409	1260.44653	-982.68024	-52.96234	1245.39050	12.83145	42.40300	-11.68839	614.84082	-135.17999	42.95060	-705.50549	34.18119	69.43645	-1092.99561	-212.78946	-10.79686
1192	9.925	907.66528	-205.58484	1406.63184	-202.25700	-95.09230	1266.42078	-982.32098	-53.51159	1249.68774	-12.39441	41.41272	-11.66694	643.18335	-131.60480	47.45791	-677.42999	30.91480	68.45328	-1119.69360	-215.12273	-11.60139
1193	9.933	905.60999	-208.50360	1412.41919	-201.63576	-93.24921	1272.45068	-981.99036	-54.34995	1254.11279	-37.82822	40.41986	-11.64509	664.79034	-129.83812	49.39561	-650.87762	28.80455	67.33644	-1146.09875	-217.49695	-12.24671
1194	9.942	903.67963	-211.59232	1417.99292	-200.63782	-91.52576	1278.37805	-981.52448	-55.17357	1258.44800	-63.44452	39.50546	-11.67303	680.68433	-129.85233	49.20986	-626.24896	27.80232	65.98435	-1171.18018	-219.42056	-12.08960
1195	9.950	901.85187	-214.79761	1423.30127	-199.29886	-89.97337	1284.01697	-980.78546	-55.71551	1262.41345	-88.98359	38.84997	-11.70265	692.54541	-131.53746	48.24891	-603.88666	27.77904	64.24715	-1194.23096	-220.90326	-10.70821
1196	9.958	900.09393	-218.04485	1428.29919	-197.69321	-88.64712	1289.17480	-979.79053	-55.87426	1265.83398	-113.81015	38.69938	-11.48772	701.50439	-134.51532	47.42575	-583.99725	28.59649	61.99221	-1215.04639	-222.32800	-8.00500
1197	9.967	898.37091	-221.25006	1432.95557	-195.89401	-87.57100	1293.70374	-978.71802	-55.75577	1268.72119	-136.86276	39.19940	-10.58211	707.82965	-138.17227	46.72392	-566.66248	30.10564	59.13894	-1233.89661	-224.12184	-4.17071
1198	9.975	896.65533	-224.34787	1437.27087	-193.95604	-86.72021	1297.55994	-977.77704	-55.57241	1271.21240	-156.98512	40.27278	-8.52065	711.46838	-141.88507	45.78798	-551.85529	32.12270	55.62547	-1251.35510	-226.46477	0.44134
1199	9.983	894.93323	-227.31717	1441.29932	-191.92325	-86.03265	1300.84375	-977.06299	-55.47838	1273.46716	-173.72646	41.71737	-5.16666	712.70837	-145.29028	44.58008	-539.28308	34.42994	51.44154	-1268.11023	-229.19604	5.43692
1200	9.992	893.20392	-230.19794	1445.16028	-189.84125	-85.42938	1303.79724	-976.51202	-55.48215	1275.61499	-188.11694	43.34090	-0.95047	712.49243	-148.40767	43.28828	-528.09906	36.84377	46.79543
