# Supplementary material for: Novel Methods for Surface EMG Analysis and Exploration Based on Multi-Modal Gaussian Mixture Models
Source: PLoS One. 2016 Jun 30;11(6):e0157239. doi: 10.1371/journal.pone.0157239 (PMC4928879; doi:10.1371/journal.pone.0157239)
Supplement: S1 File — (ZIP) [file pone.0157239.s001.zip › Haf_horses_trot_data/Haf_h14_t3_emg.anc]

File_Type:	Analog R/C ASCII	Generation#:	2
Board_Type:	NI USB-6225	Polarity:	Bipolar
Trial_Name:	Tornadat	Trial#:	3	Duration(Sec.):	9.999166	#Channels:	64
BitDepth:	16	PreciseRate:	1200.000000
Name	LDL	acc1x	acc1y	acc1z	GM1L	acc2x	acc2y	acc2z	GM2L	acc3x	acc3y	acc3z	GM3L	acc4x	acc4y	acc4z	LDR	acc5x	acc5y	acc5z	GM1R	acc6x	acc6y	acc6z	GM2R	acc7x	acc7y	acc7z	GM3R	acc8x	acc8y	acc8z	BLDL	acc9x	acc9y	acc9z	BGM1L	acc10x	acc10y	acc10z	BGM2L	acc11x	acc11y	acc11z	BGM3L	acc12x	acc12y	acc12z	BLDR
Rate	1200	1200	1200	1200	1200	1200	1200	1200	1200	1200	1200	1200	1200	1200	1200	1200	1200	1200	1200	1200	1200	1200	1200	1200	1200	1200	1200	1200	1200	1200	1200	1200	1200	1200	1200	1200	1200	1200	1200	1200	1200	1200	1200	1200	1200	1200	1200	1200	1200
Range	5000	5000	5000	5000	5000	5000	5000	5000	5000	5000	5000	5000	5000	5000	5000	5000	5000	5000	5000	5000	5000	5000	5000	5000	5000	5000	5000	5000	5000	5000	5000	5000	5000	5000	5000	5000	5000	5000	5000	5000	5000	5000	5000	5000	5000	5000	5000	5000	5000
0.000000	-25	35	88	-60	-110	-28	13	-16	-18	4	-70	-66	-94	-14	-28	-61	-99	34	-85	-30	-105	-22	-88	-73	-64	-3	-98	-13	-77	-70	-150	-78	-702	-5067	-3901	-17059	-55	-17069	2944	-17643	743	-15434	570	-15031	-3274	-16942	750	-14156	3305
0.000833	-30	43	88	-62	-118	-36	13	-18	-19	4	-75	-65	-103	-16	-31	-64	-102	30	-86	-34	-110	-24	-104	-70	-63	-3	-100	-13	-77	-70	-152	-68	-1092	-4801	-4054	-16295	182	-16729	2932	-17446	-212	-15157	673	-14885	-2681	-16677	1019	-13977	716
0.001667	-4	42	87	-59	-113	-38	11	-17	-18	4	-73	-63	-98	-14	-31	-59	-100	37	-85	-32	-132	-25	-103	-72	-62	0	-98	-14	-75	-74	-148	-77	-1188	-4546	-4180	-15612	302	-16375	2926	-17221	-90	-14878	759	-14743	-2120	-16398	1283	-13787	-1519
0.002500	-25	42	87	-57	-110	-33	12	-15	-19	8	-73	-65	-99	-16	-30	-59	-104	36	-84	-32	-107	-22	-100	-69	-63	0	-99	-14	-77	-70	-148	-90	-751	-4300	-4311	-15012	579	-16004	2917	-17006	-629	-14601	826	-14612	-2410	-16118	1517	-13598	49
0.003333	-27	42	88	-61	-112	-29	15	-14	-19	8	-72	-63	-99	-15	-29	-57	-102	33	-85	-34	-110	-22	-100	-63	-65	0	-97	-14	-76	-59	-147	-75	-563	-4061	-4447	-14510	818	-15628	2918	-16791	-670	-14327	876	-14469	-2734	-15827	1721	-13413	377
0.004167	-23	42	88	-61	-110	-35	15	-14	-19	2	-75	-65	-99	-14	-27	-55	-108	35	-73	-29	-104	-19	-99	-67	-63	0	-99	-14	-72	-63	-148	-74	-572	-3820	-4561	-14099	1075	-15243	2929	-16576	-619	-14061	918	-14341	-2417	-15527	1893	-13228	-86
0.005000	-27	40	86	-57	-109	-38	16	-13	-14	4	-72	-61	-95	-12	-27	-58	-102	33	-85	-29	-104	-19	-99	-67	-59	0	-96	-9	-73	-67	-146	-73	-500	-3580	-4663	-13827	1436	-14855	2947	-16366	-966	-13788	950	-14210	-2160	-15214	2026	-13055	-961
0.005833	-24	40	89	-59	-111	-33	13	-13	-21	1	-59	-62	-97	-15	-29	-57	-107	34	-79	-31	-104	-23	-99	-73	-66	0	-99	-13	-74	-69	-148	-76	-255	-3332	-4741	-13657	1890	-14465	2973	-16160	-892	-13518	972	-14086	-2054	-14894	2122	-12893	-1860
0.006667	-28	39	103	-60	-113	-38	10	-15	-24	1	-75	-65	-99	-19	-34	-63	-108	16	-87	-35	-107	-25	-103	-75	-67	-3	-104	-18	-79	-73	-153	-81	-48	-3083	-4789	-13601	2165	-14077	3007	-15954	-942	-13242	987	-13963	-1648	-14564	2182	-12745	-1937
0.007500	-32	34	84	-60	-114	-40	7	-19	-25	0	-78	-66	-99	-21	-32	-63	-104	33	-87	-35	-111	-25	-103	-75	-64	-3	-100	-15	-74	-69	-149	-75	-5	-2821	-4797	-13647	2341	-13686	3057	-15743	-1324	-12958	994	-13837	-769	-14216	2217	-12595	-1592
0.008333	-28	41	85	-60	-112	-36	9	-14	-22	3	-76	-69	-99	-19	-32	-62	-90	32	-86	-34	-109	-24	-100	-72	-66	-4	-99	-15	-76	-73	-147	-72	108	-2553	-4768	-13792	2613	-13292	3116	-15539	526	-12669	1000	-13711	-1676	-13862	2216	-12460	-87
0.009167	-26	41	84	-58	-113	-34	12	-14	-18	3	-72	-63	-98	-17	-30	-60	-95	34	-86	-36	-108	-25	-100	-72	-65	0	-98	-15	-76	-74	-148	-72	250	-2278	-4698	-14019	2582	-12907	3181	-15339	-180	-12371	1001	-13582	-730	-13491	2189	-12344	112
0.010000	-26	42	87	-58	-107	-34	11	-14	-32	2	-73	-67	-96	-16	-30	-59	-101	33	-84	-32	-108	-23	-82	-70	-64	-1	-98	-14	-75	-68	-147	-70	399	-2003	-4583	-14318	2181	-12525	3234	-15145	-164	-12062	998	-13456	601	-13117	2133	-12244	495
0.010833	-24	42	88	-58	-109	-31	-3	-10	-17	8	-70	-65	-95	-13	-28	-45	-102	36	-85	-33	-103	-19	-97	-68	-62	1	-99	-11	-74	-67	-145	-68	495	-1726	-4436	-14668	2016	-12150	3292	-14955	356	-11740	992	-13318	1207	-12715	2056	-12150	2457
0.011667	-27	43	87	-58	-112	-33	9	-14	-18	4	-73	-64	-97	-15	-35	-59	-102	34	-85	-32	-105	-22	-100	-68	-63	-3	-99	-11	-73	-70	-148	-74	497	-1446	-4248	-15054	1723	-11774	3336	-14767	291	-11404	979	-13187	2415	-12318	1956	-12067	3534
0.012500	-25	43	85	-52	-109	-33	11	-13	-19	5	-74	-67	-97	-12	-18	-61	-100	33	-83	-31	-103	-19	-100	-70	-64	1	-100	-14	-73	-70	-145	-73	12	-1157	-4035	-15459	1374	-11402	3374	-14578	389	-11055	958	-13047	3702	-11907	1839	-11991	4678
0.013333	-24	42	89	-62	-108	-34	8	-13	-21	4	-72	-65	-95	-15	-32	-59	-100	35	-85	-30	-105	-24	-103	-69	-62	-1	-101	-13	-74	-72	-168	-73	-869	-923	-3798	-15861	1558	-11036	3396	-14399	929	-10695	936	-12904	3085	-11488	1712	-11916	6221
0.014167	-27	39	86	-60	-110	-34	9	-15	-21	3	-78	-69	-97	-18	-32	-61	-101	33	-88	-60	-105	-23	-102	-73	-64	-4	-101	-16	-76	-74	-151	-79	-891	-683	-3544	-16242	1511	-10675	3402	-14216	340	-10317	902	-12761	2951	-11069	1580	-11846	6391
0.015000	-28	36	81	-62	-111	-35	8	-15	-24	3	-78	-68	-102	-22	-34	-61	-103	29	-91	-36	-104	-28	-104	-76	-67	-7	-103	-13	-78	-77	-152	-78	-542	-462	-3293	-16586	813	-10312	3387	-14041	362	-9937	861	-12622	3401	-10638	1439	-11775	4591
0.015833	-28	37	82	-62	-114	-36	6	-24	-23	0	-75	-68	-93	-19	-32	-59	-102	32	-87	-33	-110	-25	-98	-72	-68	-1	-103	-14	-76	-72	-141	-75	-128	-253	-3037	-16869	367	-9947	3359	-13861	-87	-9540	814	-12477	2841	-10197	1301	-11696	5872
0.016667	-28	39	84	-57	-112	-35	12	-12	-18	6	-74	-63	-98	-17	-23	-59	-100	33	-85	-30	-109	-21	-100	-70	-63	0	-99	1	-74	-72	-147	-74	262	-73	-2801	-17089	105	-9583	3311	-13684	-237	-9132	761	-12331	1757	-9758	1163	-11615	6401
0.017500	-18	43	87	-58	-111	-32	12	-14	-19	5	-73	-64	-97	-15	-28	-57	-101	36	-86	-32	-104	-24	-101	-72	-62	-1	-100	-13	-70	-70	-145	-74	316	87	-2591	-17231	-93	-9219	3234	-13509	-8	-8723	692	-12191	1049	-9326	1025	-11528	5238
0.018333	-21	45	87	-58	-105	-33	13	-11	-18	7	-73	-65	-98	-15	-29	-60	-98	37	-88	-58	-105	-16	-98	-69	-62	-3	-101	-13	-73	-76	-150	-76	370	217	-2411	-17291	-357	-8850	3142	-13339	-263	-8311	623	-12061	685	-8889	899	-11436	3559
0.019167	-24	44	85	-61	-111	-35	12	-12	-18	-6	-75	-64	-80	-17	-28	-57	-101	36	-90	-31	-103	-24	-100	-68	-65	-3	-99	-13	-74	-70	-147	-75	453	333	-2267	-17267	-624	-8488	3036	-13171	-205	-7897	538	-11936	420	-8449	768	-11337	1488
0.020000	-27	40	85	-59	-108	-34	12	-6	-16	3	-74	-65	-98	-15	-30	-58	-103	33	-87	-32	-109	-23	-100	-68	-63	-3	-98	-16	-75	-90	-147	-76	587	432	-2162	-17153	-632	-8106	2914	-13007	-549	-7482	446	-11825	234	-8022	652	-11229	138
0.020833	-25	38	82	-61	-94	-34	12	-14	-18	3	-75	-66	-76	-14	-31	-58	-101	33	-88	-33	-105	-23	-97	-70	-66	-3	-99	-13	-74	-73	-148	-78	738	515	-2103	-16955	-791	-7724	2780	-12841	-1356	-7068	347	-11719	656	-7591	552	-11120	-731
0.021667	-26	40	86	-61	-109	-35	12	-11	-18	2	-76	-67	-94	-15	-29	-59	-97	33	-86	-33	-104	-24	-101	-70	-64	-4	-99	-14	-72	-69	-149	-77	636	589	-2079	-16671	-1062	-7338	2640	-12672	-274	-6653	237	-11632	-434	-7163	458	-11001	-190
0.022500	-29	38	86	-63	-108	-35	13	-23	-16	4	-73	-66	-97	-16	-30	-60	-101	32	-86	-33	-108	-23	-99	-69	-63	-3	-99	-16	-76	-69	-141	-77	466	656	-2102	-16320	-983	-6935	2500	-12504	-611	-6239	127	-11550	-716	-6742	375	-10884	-508
0.023333	-27	40	87	-63	-113	-36	11	-18	-19	1	-75	-67	-98	-14	-33	-60	-104	33	-90	-34	-102	-26	-103	-72	-67	-6	-104	-18	-74	-73	-149	-82	159	724	-2157	-15904	-1115	-6537	2352	-12349	-1647	-5835	3	-11486	493	-6326	302	-10772	-2865
0.024167	-27	37	84	-62	-114	-39	16	-18	-23	2	-76	-69	-117	-21	-33	-60	-101	34	-88	-38	-109	-24	-101	-68	-63	-3	-99	-16	-76	-70	-150	-78	124	796	-2240	-15431	-1160	-6120	2214	-12188	-1222	-5420	-118	-11437	544	-5913	244	-10657	-3428
0.025000	-23	42	77	-59	-111	-36	12	-14	-17	3	-70	-63	-93	-16	-30	-59	-97	38	-85	-35	-104	-24	-101	-70	-61	2	-100	-12	-72	-67	-148	-77	371	871	-2340	-14914	-948	-5691	2082	-12035	-1779	-5013	-243	-11407	542	-5500	198	-10557	-4216
0.025833	-23	42	88	-61	-109	-35	18	-15	-19	5	-74	-74	-98	-17	-32	-58	-118	33	-86	-35	-108	-22	-100	-69	-63	-1	-101	-17	-77	-68	-151	-79	567	962	-2456	-14373	-884	-5250	1957	-11890	-1803	-4600	-376	-11398	594	-5096	156	-10468	-4032
0.026667	-17	38	89	-63	-109	-35	10	-16	-21	3	-74	-66	-97	-16	-32	-61	-103	24	-88	-35	-108	-24	-101	-70	-65	-6	-101	-15	-74	-69	-150	-80	683	1045	-2576	-13811	-942	-4799	1837	-11743	-1009	-4185	-510	-11403	286	-4688	132	-10393	-3232
0.027500	-26	37	87	-66	-109	-38	9	-16	-21	2	-76	-75	-101	-13	-30	-58	-101	35	-87	-35	-103	-23	-98	-69	-65	0	-103	-14	-70	-68	-147	-79	652	1150	-2685	-13237	-923	-4331	1726	-11605	-953	-3761	-652	-11429	664	-4285	98	-10340	-3149
0.028333	-26	38	87	-59	-109	-34	9	-17	-18	4	-72	-65	-96	-17	-31	-61	-102	34	-88	-35	-108	-23	-101	-72	-63	0	-102	-11	-73	-69	-151	-79	542	1262	-2778	-12668	-821	-3842	1621	-11470	-905	-3325	-789	-11476	1724	-3887	80	-10310	-5857
0.029167	-19	37	86	-61	-108	-36	8	-16	-28	2	-70	-66	-93	-13	-28	-57	-98	18	-93	-33	-104	-22	-102	-70	-64	0	-100	-10	-74	-70	-151	-76	521	1380	-2847	-12112	-840	-3348	1520	-11345	-339	-2882	-929	-11538	2109	-3495	67	-10305	-5854
0.030000	-19	40	86	-60	-114	-34	11	-16	-14	5	-73	-63	-96	-10	-29	-57	-95	34	-85	-32	-113	-23	-114	-69	-60	0	-100	-11	-73	-70	-150	-77	478	1501	-2890	-11572	-746	-2836	1432	-11234	59	-2423	-1069	-11613	2278	-3096	67	-10333	-5178
0.030833	-23	44	86	-61	-110	-38	7	-15	-17	5	-72	-62	-93	-15	-32	-56	-97	35	-83	-33	-104	-24	-100	-69	-60	0	-98	-12	-80	-68	-146	-75	485	1625	-2902	-11058	-497	-2307	1338	-11132	1026	-1954	-1211	-11721	3036	-2701	66	-10389	-5306
0.031667	-27	39	84	-59	-112	-34	10	-18	-19	4	-72	-65	-102	-17	-33	-61	-103	30	-87	-35	-110	-26	-103	-72	-64	0	-102	-15	-75	-75	-152	-78	387	1740	-2871	-10583	-515	-1769	1241	-11041	1509	-1469	-1355	-11816	4050	-2308	64	-10484	-5082
0.032500	-27	36	81	-64	-115	-36	6	-17	-23	0	-77	-68	-98	-15	-33	-60	-103	34	-88	-33	-108	-23	-102	-74	-65	0	-102	-13	-74	-69	-150	-76	475	1853	-2801	-10131	-714	-1214	1143	-10952	2279	-964	-1491	-11971	4490	-1909	76	-10610	-5242
0.033333	-25	38	81	-62	-110	-36	9	-15	-23	5	-78	-67	-100	-16	-30	-59	-85	36	-90	-34	-108	-28	-101	-73	-65	-6	-104	-16	-76	-70	-150	-76	441	1954	-2690	-9715	-810	-644	1043	-10878	2782	-448	-1631	-12114	4639	-1511	80	-10780	-5039
0.034167	-28	42	80	-59	-113	-35	9	-15	-22	4	-52	-65	-102	-16	-30	-58	-98	30	-90	-36	-109	-25	-101	-72	-66	-5	-102	-15	-76	-76	-151	-94	-241	2047	-2541	-9347	-718	-58	940	-10808	2703	85	-1760	-12262	5292	-1107	94	-10988	-4341
0.035000	-26	38	81	-60	-112	-36	9	-17	-23	2	-75	-66	-98	-15	-32	-59	-103	32	-86	-39	-104	-26	-101	-72	-68	-5	-103	-15	-74	-73	-153	-76	-660	2127	-2356	-9007	-512	537	810	-10745	3808	639	-1883	-12416	4477	-698	107	-11239	-3242
0.035833	-25	38	85	-60	-111	-33	13	-15	-17	1	-70	-62	-97	-14	-32	-58	-102	36	-84	-31	-103	-23	-99	-69	-63	0	-82	-8	-74	-70	-149	-74	-488	2196	-2136	-8707	-413	1148	692	-10678	4576	1194	-1992	-12566	3084	-276	131	-11523	-3118
0.036667	-23	41	89	-58	-109	-32	10	-11	-16	7	-68	-60	-87	-11	-29	-53	-98	39	-82	-30	-109	-18	-99	-69	-60	2	-97	-8	-70	-66	-145	-74	-700	2252	-1891	-8439	-454	1775	555	-10617	2851	1769	-2089	-12712	3921	151	161	-11848	-5242
0.037500	-22	39	88	-59	-105	-6	17	-11	-17	7	-70	-61	-96	-14	-29	-58	-99	38	-81	-30	-105	-22	-100	-69	-60	0	-97	-9	-70	-69	-150	-77	-809	2293	-1625	-8210	-398	2399	418	-10540	3382	2347	-2176	-12846	2723	593	193	-12212	-4931
0.038333	-19	43	87	-59	-108	-34	16	-11	-16	9	-69	-62	-94	-11	-10	-55	-99	38	-81	-30	-108	-24	-99	-65	-59	0	-97	-11	-72	-67	-147	-70	-791	2324	-1339	-8009	-267	3040	280	-10462	2537	2930	-2245	-12967	1523	1043	236	-12606	-4606
0.039167	-21	41	84	-59	-108	-30	15	-11	-14	8	-72	-65	-96	-12	-25	-56	-96	36	-83	-31	-103	-23	-97	-67	-62	0	-100	-13	-74	-70	-147	-72	-974	2344	-1044	-7834	-108	3684	147	-10359	2003	3517	-2288	-13064	534	1504	279	-13032	-4159
0.040000	-25	41	86	-60	-111	-30	10	-11	-16	5	-73	-65	-141	-15	-30	-58	-101	35	-86	-28	-105	-24	-102	-70	-66	-1	-101	-12	-77	-70	-150	-75	-1134	2355	-738	-7677	-19	4330	25	-10237	1471	4101	-2306	-13134	-1164	1979	330	-13508	-3717
0.040833	-27	39	84	-61	-111	-33	10	-16	-25	4	-76	-68	-100	-15	-29	-61	-100	34	-83	-31	-107	-24	-101	-75	-65	-3	-119	-11	-72	-68	-107	-69	-1162	2369	-423	-7548	-59	4982	-68	-10083	940	4685	-2291	-13163	-2887	2469	400	-13953	-2843
0.041667	-25	41	88	-62	-114	-34	12	-15	-19	6	-73	-64	-96	-14	-33	-60	-102	35	-83	-29	-109	-24	-104	-68	-65	-3	-100	-12	-75	-72	-150	-74	-1203	2383	-108	-7430	-87	5626	-134	-9893	-13	5271	-2244	-13154	-2762	2973	476	-14434	-4582
0.042500	-22	43	90	-59	-110	-34	12	-13	-21	7	-70	-61	-96	-15	-28	-55	-100	36	-84	-28	-107	-24	-100	-68	-64	-1	-98	-9	-73	-68	-146	-90	-1224	2400	201	-7315	-137	6273	-166	-9660	-378	5852	-2158	-13100	-3190	3490	567	-14914	-3822
0.043333	-24	45	89	-57	-110	-31	10	-12	-17	-36	-69	-34	-97	-17	-29	-56	-98	38	-83	-30	-108	-22	-98	-68	-62	-1	-99	-12	-76	-70	-148	-73	-1275	2416	510	-7205	-276	6906	-149	-9373	-1272	6418	-2034	-13003	-3865	4013	671	-15396	-1076
0.044167	-23	44	90	-61	-108	-29	15	-8	-13	10	-68	-62	-95	-12	-26	-59	-100	40	-83	-30	-105	-21	-98	-68	-60	2	-99	-12	-72	-66	-148	-77	-1281	2447	816	-7105	-177	7511	-83	-9033	-1125	6970	-1877	-12849	-4493	4545	796	-15870	130
0.045000	-23	41	90	-60	-107	-31	17	-13	-19	8	-70	-62	-93	-12	-28	-56	-98	39	-84	-32	-104	-18	-96	-68	-59	1	-100	-12	-73	-68	-147	-73	-888	2476	1117	-6989	-39	8074	39	-8630	-1315	7502	-1670	-12641	-5219	5082	938	-16326	1169
0.045833	-23	42	87	-58	-108	-35	-1	-14	-17	7	-72	-62	-97	-14	-26	-60	-99	36	-86	-29	-104	-18	-98	-63	-62	0	-98	-11	-72	-68	-147	-75	-271	2506	1411	-6868	-144	8608	217	-8163	-1257	8008	-1421	-12384	-5265	5601	1100	-16757	1799
0.046667	-23	38	86	-61	-111	-34	11	-19	-21	-11	-74	-66	-98	-17	-29	-62	-103	35	-84	-34	-104	-23	-100	-67	-66	-4	-98	-13	-74	-67	-149	-75	-466	2550	1696	-6728	-198	9071	458	-7619	-1129	8492	-1126	-12074	-4914	6115	1289	-17158	2250
0.047500	-27	38	96	-60	-112	-36	9	-17	-23	2	-74	-65	-97	-17	-32	-62	-104	36	-84	-34	-109	-21	-101	-58	-66	-1	-102	-15	-76	-67	-149	-77	-581	2593	1976	-6569	-229	9459	766	-6996	-1480	8940	-790	-11713	-4388	6612	1514	-17512	2731
0.048333	-24	39	88	-63	-111	-36	11	-17	-22	3	-73	-65	-98	-18	-28	-64	-108	33	-88	-34	-107	-24	-104	-75	-66	-4	-100	-16	-74	-73	-146	-80	-154	2638	2250	-6378	-314	9748	1122	-6288	-1048	9342	-414	-11299	-4214	7075	1769	-17825	3731
0.049167	-26	39	104	-62	-112	-39	8	-8	-22	2	-77	-66	-100	-21	-31	-62	-101	34	-83	-35	-108	-22	-100	-72	-63	-1	-99	-14	-77	-74	-187	-75	10	2674	2520	-6150	-307	9929	1538	-5500	629	9698	3	-10839	-5409	7510	2066	-18088	4873
0.050000	-24	40	87	-60	-112	-34	12	-17	-17	5	-73	-62	-96	-18	-29	-59	-104	34	-91	-38	-111	-24	-99	-72	-64	0	-99	-14	-75	-73	-147	-77	8	2707	2779	-5881	-368	9973	1988	-4631	-816	9994	452	-10338	-3815	7892	2401	-18300	3180
0.050833	-24	43	89	-58	-108	-32	12	-15	-17	3	-73	-65	-94	-18	-26	-59	-104	36	-83	-31	-107	-23	-100	-69	-64	0	-100	-13	-75	-69	-147	-76	105	2730	3037	-5594	-468	9896	2476	-3687	234	10230	929	-9797	-2660	8232	2776	-18459	3307
0.051667	-25	41	86	-58	-105	-34	11	-15	-17	6	-72	-62	-97	-9	-28	-60	-99	33	-85	-35	-109	-22	-98	-70	-63	0	-97	-13	-61	-68	-142	-75	138	2738	3281	-5259	-389	9663	2989	-2662	-36	10395	1421	-9221	-1212	8496	3186	-18565	3845
0.052500	-27	44	93	-55	-109	-32	12	-15	-22	5	-73	-62	-97	-16	-26	-57	-103	36	-83	-31	-107	-21	-99	-70	-67	-5	-98	-10	-73	-68	-146	-74	202	2733	3524	-4884	-379	9277	3515	-1588	157	10473	1920	-8613	-874	8670	3628	-18620	4331
0.053333	-26	44	86	-56	-110	-36	11	-15	-19	4	-73	-63	-97	-19	-28	-86	-104	34	-84	-33	-107	-24	-100	-69	-64	0	-99	-14	-78	-72	-147	-77	95	2706	3762	-4471	-531	8736	4039	-465	171	10466	2410	-7976	-1210	8785	4077	-18633	4661
0.054167	-24	42	88	-32	-116	-36	10	-18	-24	3	-72	-64	-97	-16	-28	-57	-102	35	-85	-36	-108	-21	-101	-69	-62	0	-99	-13	-75	-67	-150	-76	-53	2663	3996	-4025	-670	8048	4549	685	480	10360	2882	-7339	-1973	8792	4549	-18590	5467
0.055000	-26	40	86	-58	-110	-33	12	-17	-14	4	-77	-69	-98	-18	-30	-60	-100	35	-76	-35	-107	-23	-100	-74	-63	-1	-100	-15	-76	-70	-149	-78	-184	2592	4226	-3555	-826	7220	5045	1846	-33	10151	3320	-6675	-1037	8681	5028	-18526	3394
0.055833	-24	40	88	-58	-109	-47	12	-14	-17	5	-73	-64	-92	-18	-26	-58	-99	39	-85	-35	-102	-23	-98	-69	-62	19	-96	-6	-74	-72	-145	-76	-249	2508	4455	-3069	-759	6276	5516	3000	404	9837	3720	-5985	-358	8468	5488	-18422	2157
0.056667	-23	41	88	-55	-107	-28	15	-15	-16	3	-76	-67	-95	-18	-27	-59	-97	36	-84	-33	-107	-24	-98	-65	-65	-1	-100	-12	-74	-63	-146	-75	49	2403	4683	-2571	-57	5222	5945	4121	-190	9393	4055	-5297	-306	8124	5924	-18297	3917
0.057500	-28	38	87	-58	-111	-38	11	-18	-19	2	-74	-69	-99	-28	-30	-60	-103	33	-86	-35	-109	-23	-99	-67	-63	0	-98	-13	-75	-69	-146	-75	568	2277	4910	-2075	1073	4073	6329	5186	91	8844	4319	-4593	-694	7659	6313	-18145	4123
0.058333	-24	42	89	-55	-112	-31	23	-14	-22	4	-73	-59	-96	-18	-28	-64	-100	36	-83	-32	-102	-19	-99	-68	-63	0	-100	-11	-73	-67	-146	-76	1211	2137	5140	-1593	1317	2858	6658	6176	-92	8160	4494	-3880	-705	7057	6633	-17979	3668
0.059167	-21	41	96	-58	-107	-31	11	-8	-15	7	-73	-66	-96	-16	-28	-57	-97	38	-86	-32	-104	-23	-99	-75	-64	0	-105	-11	-73	-68	-148	-76	1501	1984	5369	-1115	999	1600	6927	7064	-475	7359	4574	-3157	-503	6325	6872	-17801	2899
0.060000	-24	43	89	-59	-111	-34	13	-14	-15	3	-75	-57	-99	-17	-27	-53	-98	32	-86	-33	-158	-26	-100	-67	-64	-3	-101	-15	-70	-69	-147	-77	1783	1810	5601	-681	917	326	7132	7832	-789	6432	4545	-2429	-558	5450	7004	-17602	1953
0.060833	-23	43	92	-57	-104	-29	15	-14	-10	5	-72	-61	-95	-15	-25	-58	-97	28	-83	-32	-103	-23	-98	-67	-63	11	-100	-15	-72	-70	-145	-75	2277	1669	5835	-284	636	-939	7270	8463	-1540	5382	4414	-1676	-350	4443	7023	-17391	1474
0.061667	-26	38	86	-60	-107	-31	12	-15	-18	6	-75	-66	-95	-16	-30	-58	-98	32	-85	-34	-104	-24	-97	-70	-64	-3	-100	-14	-73	-72	-142	-76	2612	1513	6068	61	292	-2177	7345	8946	-2054	4204	4150	-925	1	3302	6906	-17164	1735
0.062500	-23	42	90	-56	-107	-33	11	-14	-18	3	-75	-66	-88	-17	-28	-55	-100	35	-86	-28	-105	-23	-97	-70	-59	-3	-102	-13	-73	-72	-143	-75	2592	1373	6307	356	38	-3374	7321	9266	-1016	2920	3774	-156	-786	2044	6643	-16912	2774
0.063333	-25	39	87	-45	-107	-33	10	-14	-14	6	-76	-65	-90	-18	-29	-59	-149	30	-85	-30	-103	-22	-97	-67	-58	0	-97	-12	-72	-69	-150	-77	3409	1243	6537	588	-139	-4522	7256	9415	-3065	1526	3291	627	730	666	6226	-16631	1359
0.064167	-21	46	87	-59	-105	-36	10	-16	-16	5	-75	-64	-94	-14	-31	-59	-94	34	-86	-41	-105	-25	-99	-72	-62	-3	-98	-14	-73	-70	-146	-75	4741	1139	6770	760	-287	-5607	7055	9389	-2855	38	2696	1419	1046	-816	5649	-16314	689
0.065000	-24	44	88	-58	-107	-34	6	-16	-16	5	-76	-66	-98	-17	-31	-60	-111	34	-85	-33	-104	-24	-100	-69	-63	0	-100	-15	-75	-73	-152	-78	4935	1059	6995	857	-413	-6620	6798	9185	-3177	-1523	2015	2213	646	-2402	4901	-15958	811
0.065833	-28	40	86	-63	-113	-38	8	-19	-21	2	-77	-70	-98	-16	-32	-61	-100	33	-85	-35	-108	-25	-99	-67	-75	-3	-103	-16	-73	-77	-147	-77	3964	1010	7221	894	-136	-7559	6461	8831	-3156	-3132	1259	3014	414	-4062	4007	-15532	367
0.066667	-27	40	86	-63	-120	-35	8	-19	-22	28	-77	-70	-101	-17	-33	-62	-102	32	-88	-36	-110	-26	-102	-72	-66	-7	-103	-18	-85	-74	-149	-74	3208	995	7440	864	550	-8439	6033	8310	-3303	-4784	442	3795	1142	-5786	2961	-15055	91
0.067500	-28	40	84	-64	-112	-35	10	-19	-24	2	-77	-68	-98	15	-27	-68	-103	28	-88	-36	-108	-25	-100	-72	-66	-6	-104	-15	-74	-73	-147	-78	2699	1018	7652	771	848	-9224	5522	7645	-2972	-6435	-400	4560	244	-7545	1784	-14504	773
0.068333	-27	43	85	-60	-125	-33	7	-17	-23	1	-76	-67	-97	-15	-29	-67	-101	29	-84	-34	-104	-25	-100	-73	-68	-5	-102	-15	-74	-72	-149	-77	1978	1085	7861	624	733	-9960	4920	6859	-3438	-8054	-1246	5281	227	-9327	489	-13878	-917
0.069167	-29	41	86	-60	-110	-57	10	-16	-17	5	-69	-66	-96	-13	-28	-64	-101	33	-82	-33	-102	-22	-98	-70	-65	-3	-100	-13	-72	-73	-147	-79	1489	1189	8067	425	755	-10633	4236	5948	-3157	-9616	-2063	5948	937	-11099	-899	-13165	-3449
0.070000	-29	44	88	-60	-112	-34	10	-17	11	7	-72	-66	-98	-13	-31	-61	-110	35	-83	-33	-107	-24	-99	-70	-61	0	-99	-13	-70	-68	-148	-76	1407	1332	8267	171	658	-11260	3471	4965	-3347	-11088	-2837	6544	521	-12856	-2352	-12358	-2312
0.070833	-24	43	87	-58	-107	-31	11	-15	-16	7	-70	-63	-96	-13	-29	-62	-97	36	-73	-31	-105	-21	-98	-69	-61	1	-104	-12	-74	-69	-149	-75	849	1515	8453	-102	375	-11839	2641	3923	-2768	-12445	-3531	7065	46	-14552	-3834	-11466	-1693
0.071667	-22	41	89	-58	-111	-33	11	-14	-15	6	-72	-63	-97	-12	-28	-59	-98	35	-79	-31	-107	-24	-97	-67	-65	1	-97	-12	-74	-69	-146	-68	223	1726	8635	-418	325	-12385	1745	2832	-2533	-13666	-4125	7480	297	-16148	-5310	-10494	-1574
0.072500	2	44	87	-57	-108	-33	12	-12	-16	7	-70	-64	-98	-11	-26	-56	-99	35	-83	-30	-108	-21	-97	-67	-65	-26	-99	-14	-75	-66	-145	-74	-77	1963	8807	-748	293	-12900	798	1724	-2355	-14725	-4610	7784	425	-17618	-6727	-9447	-1418
0.073333	-26	39	87	-49	-111	-33	10	-15	-17	5	-74	-67	-98	-16	-29	-61	-100	33	-87	-39	-109	-25	-98	-70	-66	-1	-102	-16	-76	-73	-143	-76	-621	2214	8957	-1099	370	-13387	-178	625	-1730	-15602	-4908	7959	330	-18924	-8043	-8326	-1667
0.074167	-29	40	88	-62	-113	-33	8	-17	-23	3	-76	-67	-98	-16	-30	-64	-103	32	-84	-31	-103	-24	-101	-70	-65	0	-99	-14	-62	-69	-147	-75	-1064	2484	9103	-1441	383	-13869	-1158	-438	-1505	-16287	-5055	8012	231	-20026	-9208	-7141	-2135
0.075000	-28	41	86	-62	-109	-39	12	-17	-21	5	-74	-68	-97	-17	-30	-64	-97	32	-83	-32	-108	-23	-100	-70	-67	0	-102	-11	-76	-70	-150	-83	-1278	2757	9228	-1784	299	-14321	-2115	-1451	-1839	-16766	-5016	7928	608	-20900	-10181	-5901	-2232
0.075833	-14	43	90	-59	-113	-36	11	-15	-19	6	-72	-62	-95	-12	-29	-59	-99	34	-72	-33	-109	-21	-98	-73	-65	0	-100	-13	-72	-68	-149	-74	-877	3024	9333	-2110	467	-14750	-3042	-2395	80	-17056	-4782	7710	-535	-21509	-10916	-4613	-1158
0.076667	-25	44	90	-49	-108	-30	15	-14	-17	8	-69	-62	-95	-5	-29	-59	-101	36	-79	-28	-103	-19	-99	-67	-62	3	-100	-11	-72	-68	-146	-73	-432	3273	9407	-2420	636	-15158	-3898	-3256	-322	-17152	-4359	7350	-122	-21833	-11364	-3317	-2332
0.077500	-23	45	91	-56	-112	-29	11	-10	-17	9	-69	-62	-98	-12	-26	-58	-100	39	-79	-31	-80	-21	-98	-70	-61	1	-97	-8	-72	-67	-146	-75	-1168	3496	9448	-2697	611	-15543	-4675	-4027	-196	-17070	-3766	6875	208	-21853	-11492	-2012	-3398
0.078333	-25	49	82	-55	-110	-31	13	-14	-18	8	-76	-62	-97	-15	-27	-58	-98	36	-79	-30	-105	-18	-99	-68	-62	1	-98	-9	-65	-67	-148	-74	-1670	3661	9451	-2941	605	-15897	-5326	-4699	347	-16849	-2984	6289	-311	-21572	-11282	-724	-2285
0.079167	-24	49	89	-60	-109	-30	15	-11	-18	8	-72	-62	-97	-12	-25	-57	-96	37	-81	-30	-101	-18	-98	-66	-62	9	-97	-8	-75	-68	-144	-68	-1516	3824	9416	-3153	746	-16219	-5848	-5259	316	-16488	-2041	5614	-227	-21006	-10719	552	-1813
0.080000	-25	42	91	-56	-108	-31	15	-31	-21	7	-70	-61	-77	-12	-28	-56	-98	37	-80	-33	-104	-19	-98	-68	-66	3	-99	-9	-72	-67	-145	-74	-1642	3914	9336	-3323	797	-16496	-6219	-5714	560	-16024	-976	4861	306	-20158	-9784	1781	-1285
0.080833	-24	42	91	-57	-111	-33	11	-12	-18	4	-75	-64	-95	-17	-28	-56	-103	34	-82	-8	-105	-22	-99	-68	-61	2	-101	-10	-73	-69	-148	-75	-1912	3940	9207	-3453	752	-16734	-6419	-6061	1524	-15481	198	4043	-611	-19075	-8499	2960	10
0.081667	-27	40	107	-61	-111	-36	9	-15	-19	3	-74	-66	-99	-18	-31	-60	-105	34	-83	-36	-110	-24	-101	-73	-66	0	-97	-14	-75	-70	-148	-69	-2071	3904	9030	-3542	916	-16922	-6458	-6314	1089	-14895	1448	3194	-118	-17803	-6883	4070	-148
0.082500	-27	39	87	-62	-112	-35	12	-16	-22	1	-77	-66	-99	-21	-29	-60	-101	33	-83	-33	-107	-26	-101	-66	-65	1	-100	-13	-76	-70	-148	-73	-2479	3802	8811	-3584	970	-17055	-6300	-6465	1287	-14285	2732	2333	1150	-16390	-4962	5109	-2166
0.083333	-25	42	85	-60	-115	-35	11	-15	-19	1	-74	-41	-97	-18	-26	-57	-102	32	-84	-34	-107	-23	-99	-69	-68	1	-99	-11	-73	-68	-145	-73	-2868	3630	8535	-3590	1031	-17131	-5973	-6535	1052	-13681	4018	1475	904	-14897	-2785	6068	-457
0.084167	-21	45	90	-60	-111	-31	11	-14	-17	1	-74	-65	-97	-17	-26	-58	-100	34	-82	-30	-105	-24	-97	-67	-62	0	-100	-13	-76	-70	-145	-72	-3091	3385	8215	-3557	1159	-17147	-5473	-6531	848	-13113	5264	637	469	-13387	-397	6943	1257
0.085000	-23	38	89	-58	-108	-31	18	-13	-16	4	-72	-64	-93	-15	-9	-59	-99	35	-84	-33	-104	-23	-98	-70	-61	1	-98	-9	-70	-69	-146	-73	-3060	3068	7846	-3494	1004	-17111	-4818	-6468	1140	-12591	6441	-158	712	-11905	2142	7729	2018
0.085833	-26	42	89	-65	-105	-32	13	-11	-18	4	-72	-61	-93	-17	-26	-61	-99	35	-83	-34	-104	-23	-101	-76	-62	-1	-99	-13	-72	-69	-149	-74	-2906	2692	7445	-3400	1028	-17020	-4041	-6356	990	-12136	7526	-913	779	-10523	4742	8422	2614
0.086667	-27	40	85	-62	-109	-34	8	2	-13	2	-76	-66	-100	-18	-31	-64	-100	32	-86	-36	-105	-26	-102	-72	-63	-3	-101	-14	-73	-75	-167	-77	-2752	2252	7003	-3283	1138	-16874	-3150	-6210	1080	-11745	8491	-1611	475	-9289	7332	9019	2613
0.087500	-27	39	87	-62	-113	-35	5	-18	-21	0	-75	-65	-96	-19	-30	-62	-95	32	-88	-36	-105	-29	-104	-67	-62	-3	-101	-15	-74	-73	-148	-74	-2702	1765	6539	-3146	879	-16670	-2172	-6040	943	-11433	9311	-2240	503	-8236	9842	9531	2813
0.088333	-26	41	86	-30	-109	-34	11	-16	-16	2	-73	-65	-97	-23	-29	-62	-100	35	-88	-32	-107	-23	-101	-72	-61	0	-100	-13	-76	-75	-147	-73	-2430	1240	6051	-2995	752	-16427	-1144	-5857	250	-11195	9966	-2806	1227	-7406	12194	9955	3143
0.089167	-23	30	84	-62	-110	-33	9	-15	-19	4	-73	-64	-98	-17	-30	-61	-98	34	-100	-36	-104	-25	-101	-70	-65	-3	-94	-12	-69	-90	-147	-73	-2141	667	5554	-2838	705	-16143	-110	-5683	1515	-11027	10449	-3306	282	-6812	14332	10298	4197
0.090000	-24	41	81	-60	-112	-58	11	-16	-19	2	-58	-68	-97	-19	-29	-63	-101	25	-87	-38	-105	-26	-102	-73	-65	-7	-104	-18	-75	-73	-150	-74	-2038	76	5050	-2675	530	-15828	905	-5523	1588	-10938	10750	-3752	-49	-6457	16200	10557	3705
0.090833	-52	40	78	-61	-112	-35	8	-17	-19	2	-77	-67	-98	-19	-14	-62	-103	30	-90	-35	-104	-23	-97	-72	-59	-3	-100	-14	-74	-69	-148	-74	-2049	-525	4549	-2513	292	-15481	1870	-5379	589	-10872	10885	-4131	698	-6337	17746	10741	1589
0.091667	-26	40	82	-58	-109	-15	12	-16	-12	0	-74	-64	-95	-17	-29	-60	-100	33	-87	-32	-103	-23	-99	-69	-74	-3	-104	-11	-73	-68	-149	-73	-2420	-1126	4061	-2356	98	-15114	2758	-5270	1113	-10858	10844	-4470	56	-6433	18913	10853	1863
0.092500	-24	39	86	-59	-110	-32	11	-13	-16	4	-74	-64	-96	-16	-29	-61	-98	33	-87	-32	-105	-23	-102	-72	-62	-3	-102	-15	-74	-70	-148	-74	-2128	-1726	3586	-2217	-17	-14735	3543	-5195	644	-10862	10648	-4754	1	-6718	19683	10904	1745
0.093333	-25	42	89	-60	-124	-35	9	-15	-18	6	-73	-62	-97	-12	-31	-62	-99	33	-87	-34	-105	-26	-104	-74	-63	-3	-100	-14	-93	-73	-153	-76	-976	-2306	3135	-2079	-163	-14331	4207	-5159	598	-10877	10308	-4986	363	-7149	20033	10903	2044
0.094167	-27	42	81	-56	-107	-34	11	-13	-16	2	-70	-65	-96	-16	-31	-55	-99	37	-85	-31	-104	-25	-101	-64	-63	-1	-98	-13	-75	-73	-150	-72	-419	-2874	2709	-1964	-369	-13948	4734	-5160	1036	-10886	9853	-5175	-334	-7686	19971	10854	2791
0.095000	-22	41	86	-60	-110	-35	10	-16	-17	5	-72	-64	-95	-16	-32	-62	-103	33	-90	-36	-109	-25	-101	-70	-65	-3	-99	-15	-73	-73	-151	-77	-88	-3406	2315	-1868	-378	-13555	5108	-5209	607	-10881	9300	-5311	-735	-8281	19491	10760	2813
0.095833	-26	43	84	-57	-110	-32	10	-13	-17	5	-75	-66	-93	-17	-32	-59	-100	33	-85	-31	-103	-23	-99	-68	-63	-3	-79	-14	-74	-70	-150	-74	-29	-3902	1962	-1787	-390	-13157	5335	-5271	420	-10837	8670	-5401	-24	-8887	18635	10632	-85
0.096667	-26	18	84	-58	-108	-26	16	-11	-18	7	-73	-64	-94	-11	-26	-57	-99	35	-83	-28	-104	-22	-97	-67	-60	0	-97	-10	-74	-70	-148	-72	18	-4356	1641	-1730	-589	-12771	5415	-5422	375	-10751	7994	-5426	-270	-9461	17439	10472	-61
0.097500	-23	45	87	-57	-110	-30	15	-13	-19	5	-75	-62	-92	-16	-28	-57	-102	35	-82	-27	-102	-18	-99	-65	-65	-3	-98	-11	-70	-67	-149	-70	268	-4773	1358	-1695	-727	-12393	5347	-5586	-56	-10623	7287	-5392	-985	-9960	15954	10290	879
0.098333	-11	41	85	-55	-107	-30	19	-13	-17	7	-70	-64	-96	-12	-29	-61	-101	35	-84	-31	-105	-22	-101	-68	-64	1	-100	-16	-75	-68	-152	-75	471	-5148	1108	-1693	-781	-12023	5140	-5783	337	-10441	6579	-5302	-1116	-10350	14238	10094	676
0.099167	-27	42	82	-56	-112	-31	8	-16	-19	7	-73	-64	-96	-13	-28	-62	-101	35	-84	-31	-107	-22	-101	-68	-62	-15	-97	-11	-87	-69	-149	-73	669	-5474	897	-1693	-941	-11667	4838	-6000	206	-10202	5884	-5129	-809	-10607	12353	9873	562
0.100000	-25	43	86	-53	-112	-24	13	-12	-21	9	-70	-64	-97	-10	-29	-45	-101	35	-83	-30	-107	-23	-100	-68	-65	1	-99	-13	-77	-73	-130	-70	815	-5754	721	-1729	-923	-11322	4437	-6245	314	-9911	5218	-4880	-584	-10712	10376	9655	-365
0.100833	-27	43	85	-59	-111	-34	12	-12	-19	9	-73	-64	-99	-14	-29	-59	-103	35	-84	-32	-113	-23	-104	-65	-63	0	-102	-12	-77	-69	-151	-74	821	-5992	576	-1785	-835	-10984	3963	-6485	188	-9572	4592	-4535	39	-10666	8358	9425	-1056
0.101667	-26	45	86	-57	-114	-31	13	-11	-19	6	-73	-65	-101	-12	-29	-58	-99	37	-83	-31	-109	-21	-100	-66	-61	1	-100	-14	-74	-72	-146	-74	705	-6182	468	-1862	-893	-10659	3443	-6732	-593	-9179	4012	-4103	1011	-10426	6381	9187	-998
0.102500	-24	43	85	-57	-111	-28	15	-11	-18	9	-70	-64	-97	-11	-27	-57	-101	36	-83	-58	-104	-22	-99	-66	-64	3	-98	-10	-76	-69	-148	-75	607	-6334	388	-1959	-904	-10342	2884	-6983	19	-8744	3488	-3571	598	-10052	4496	8944	-22
0.103333	-25	42	88	-55	-103	-30	15	-9	-22	6	-83	-63	-97	-11	-25	-55	-102	38	-81	-28	-109	-19	-99	-67	-63	2	-100	-9	-72	-67	-145	-74	680	-6446	347	-2074	-833	-10036	2333	-7218	781	-8276	3017	-2945	148	-9534	2761	8697	248
0.104167	-27	45	88	-57	-109	-28	16	-12	-15	9	-70	-61	-96	-11	-24	-56	-118	38	-81	0	-102	-16	-100	-67	-63	3	-88	-8	-73	-69	-148	-70	414	-6524	327	-2212	-962	-9743	1795	-7437	-746	-7778	2607	-2233	1599	-8908	1221	8441	-1952
0.105000	-22	45	91	-53	-109	-29	17	-11	-19	10	-68	-62	-94	-10	-25	-52	-100	40	-80	-28	-103	-17	-98	-66	-65	3	-96	-8	-70	-67	-146	-72	-48	-6562	334	-2363	-873	-9461	1284	-7634	199	-7265	2244	-1445	1164	-8179	-98	8180	-1956
0.105833	-24	44	89	-53	-107	-28	16	-11	-18	8	-72	-63	-98	-12	-7	-51	-101	35	-83	-32	-104	-17	-98	-79	-63	1	-100	-10	-76	-68	-148	-72	-33	-6573	360	-2533	-678	-9188	832	-7794	-93	-6740	1917	-589	1115	-7397	-1164	7911	-2254
0.106667	-24	42	87	-58	-113	-32	10	-13	-12	6	-75	-65	-98	-15	-28	-56	-103	35	-86	-34	-110	-23	-102	-72	-70	-3	-102	-11	-77	-72	-151	-83	-17	-6560	407	-2717	-722	-8929	430	-7929	94	-6212	1625	323	1374	-6579	-1965	7630	-2236
0.107500	-29	39	85	-63	-114	-34	8	-13	-26	-11	-80	-70	-102	-16	-26	-57	-90	37	-85	-30	-108	-21	-99	-69	-65	0	-98	-13	-75	-70	-147	-74	-208	-6504	480	-2905	-672	-8669	114	-8019	414	-5680	1365	1270	1295	-5756	-2496	7353	-1569
0.108333	-29	42	88	-57	-110	-32	6	-14	-22	10	-73	-64	-100	-15	-25	-56	-105	34	-85	-31	-109	-21	-97	-69	-64	0	-97	-9	-68	-76	-147	-74	-170	-6429	561	-3102	-535	-8415	-147	-8065	683	-5158	1127	2237	610	-4965	-2789	7061	-637
0.109167	-28	43	90	-60	-114	-30	11	-15	-21	8	-74	-64	-101	-13	-24	-55	-113	38	-83	-35	-105	-22	-98	-69	-66	0	-98	-11	-73	-86	-147	-74	-100	-6327	658	-3297	-676	-8166	-320	-8069	673	-4654	896	3198	1126	-4218	-2847	6760	-2838
0.110000	-26	43	89	-59	-108	-31	12	-25	-22	9	-74	-63	-95	-13	-25	-57	-103	35	-84	-30	-104	-21	-98	-68	-63	0	-98	-8	-67	-67	-148	-74	-180	-6204	761	-3493	-537	-7922	-418	-8023	1041	-4166	674	4126	1129	-3534	-2704	6450	-3064
0.110833	-25	43	91	-59	-111	-31	12	-13	-16	9	-78	-62	-97	-11	-26	-56	-100	28	-82	-29	-107	-21	-98	-69	-60	0	-96	-7	-70	-66	-146	-74	-258	-6055	872	-3684	-395	-7681	-441	-7939	885	-3694	450	5015	239	-2934	-2392	6116	-1642
0.111667	-25	40	91	-59	-111	-23	13	-12	-17	8	-74	-63	-98	-13	-27	-56	-99	36	-83	-30	-105	-22	-97	-69	-62	-1	-101	-10	-73	-69	-147	-74	-143	-5886	975	-3870	-496	-7437	-392	-7807	1710	-3251	222	5835	-353	-2427	-1931	5810	-1735
0.112500	-24	43	88	-58	-110	-32	10	-13	-19	7	-74	-62	-95	-13	-26	-60	-101	39	-81	-32	-104	-24	-101	-72	-60	0	-100	-11	-74	-69	-147	-77	23	-5699	1073	-4041	-532	-7184	-281	-7629	1733	-2838	-15	6565	-602	-2016	-1419	5488	-1825
0.113333	-8	42	88	-57	-111	-34	11	-16	-22	5	-73	-65	-100	-14	-28	-60	-101	34	-83	-32	-108	-23	-100	-73	-64	0	-96	-12	-74	-72	-144	-75	120	-5499	1170	-4192	-487	-6941	-110	-7412	2043	-2449	-257	7189	-1219	-1709	-858	5165	-2051
0.114167	-29	39	86	-61	-111	-33	8	-14	-23	5	-77	-66	-99	-17	-30	-60	-103	32	-83	-36	-107	-24	-102	-72	-63	-4	-100	-13	-75	-73	-151	-78	264	-5284	1247	-4323	-480	-6689	104	-7148	1976	-2093	-500	7704	-1655	-1498	-277	4836	-2253
0.115000	-26	39	82	-76	-114	-35	7	-19	-23	1	-79	-76	-101	-18	-32	-64	-107	28	-87	-36	-110	-30	-104	-77	-69	-8	-113	-16	-78	-78	-153	-80	450	-5058	1311	-4424	-586	-6424	359	-6852	1125	-1770	-749	8086	-1715	-1374	275	4511	-2338
0.115833	-32	38	80	-64	-113	-40	6	-19	-22	2	-78	-68	-100	-19	-38	-63	-104	28	-86	-35	-108	-16	-101	-72	-64	-3	-99	-13	-77	-73	-151	-79	354	-4821	1362	-4489	-626	-6152	650	-6516	1563	-1473	-987	8344	-2579	-1325	771	4195	-1935
0.116667	-24	42	84	-58	-110	-34	-47	-19	-18	4	-76	-63	-96	-12	-29	-59	-102	34	-85	-31	-107	-23	-97	-70	-65	-3	-100	-12	-74	-72	-147	-76	280	-4579	1389	-4525	-446	-5866	964	-6155	3195	-1209	-1219	8465	-4441	-1350	1173	3894	-1343
0.117500	-22	41	85	-60	-109	-32	11	-7	-17	4	-66	-66	-95	-13	-31	-58	-97	33	-83	-31	-112	-22	-99	-67	-61	-3	-99	-11	-70	-73	-148	-78	314	-4334	1391	-4523	-328	-5572	1293	-5758	1459	-966	-1442	8451	-3308	-1429	1462	3585	-3254
0.118333	-17	40	85	-61	-108	-33	9	-16	-16	3	-75	-66	-93	-14	-29	-59	-96	32	-86	-33	-103	-23	-101	-72	-62	-3	-100	-12	-72	-69	-149	-76	257	-4090	1372	-4489	-1028	-5268	1624	-5346	2097	-773	-1643	8305	-3833	-1549	1632	3289	-3012
0.119167	-22	42	86	-62	-107	-34	11	-15	-15	5	-74	-66	-97	-16	-36	-59	-97	32	-85	-31	-105	-22	-99	-72	-61	0	-98	-13	-76	-70	-150	-74	378	-3849	1322	-4419	-3631	-4956	1963	-4912	1539	-604	-1819	8039	-4170	-1699	1672	3000	-2180
0.120000	-24	42	86	-52	-110	-34	10	-16	-19	4	-74	-64	-103	-14	-31	-60	-100	32	-85	-35	-108	-24	-100	-73	-65	-1	-97	-13	-72	-47	-149	-80	469	-3613	1251	-4323	-4996	-4642	2279	-4462	1433	-470	-1967	7676	-3465	-1868	1583	2714	-1296
0.120833	-28	42	86	-59	-109	-32	11	-15	-21	3	-75	-69	-96	-13	-28	-57	-101	32	-85	-32	-104	-23	-99	-73	-64	-5	-101	-14	-72	-69	-148	-75	320	-3382	1155	-4202	-3687	-4316	2582	-4005	1378	-366	-2085	7174	-2454	-2034	1373	2432	-623
0.121667	-26	41	85	-59	-96	-33	12	-14	-16	6	-73	-65	-98	-14	-29	-58	-100	32	-85	-34	-105	-24	-99	-74	-63	-7	-98	-13	-70	-69	-148	-69	51	-3152	1029	-4063	-2869	-3994	2883	-3539	1735	-289	-2161	6666	-1926	-2200	1053	2151	473
0.122500	-22	42	87	-57	-107	-32	11	-15	-21	-13	-73	-64	-98	-13	-27	-58	-101	33	-84	-31	-107	-22	-100	-76	-66	-4	-98	-11	-73	-70	-146	-73	44	-2932	894	-3910	-2421	-3669	3150	-3074	1156	-246	-2201	6087	-139	-2348	642	1862	-1274
0.123333	-25	41	86	-59	-109	-33	12	-15	-21	1	-72	-65	-96	-14	-29	-60	-104	29	-86	-31	-107	-23	-100	-73	-67	3	-94	-13	-73	-69	-148	-78	240	-2718	733	-3789	-1969	-3355	3384	-2615	1294	-227	-2203	5417	-357	-2477	156	1562	-2154
0.124167	-27	41	85	-58	-113	-35	9	-16	-21	4	-74	-65	-98	-15	-26	-60	-100	35	-84	-32	-105	-24	-100	-73	-60	1	-97	-11	-69	-67	-145	-76	297	-2495	557	-3657	-1647	-3043	3585	-2182	332	-237	-2164	4753	-834	-2577	-375	1260	-162
0.125000	-28	43	87	-56	-108	-31	17	-14	-19	6	-70	-65	-99	-13	-28	-60	-99	40	-84	-30	-102	-22	-99	-68	-62	0	-96	-10	-75	-69	-149	-73	194	-2278	369	-3558	-1136	-2748	3753	-1722	337	-270	-2091	4076	-413	-2651	-934	941	618
0.125833	-22	42	89	-56	-109	-31	13	-11	-19	6	-70	-62	-90	-15	-27	-48	-97	36	-85	-30	-104	-25	-100	-65	-64	1	-96	-11	-76	-69	-146	-73	93	-2066	172	-3496	-751	-2474	3879	-1308	72	-324	-1988	3408	13	-2691	-1492	600	1204
0.126667	-23	43	87	-56	-109	-34	12	-47	-22	4	-74	-67	-98	-17	-29	-60	-103	33	-87	-31	-103	-25	-102	-75	-67	0	-100	-24	-75	-73	-104	-76	-130	-1850	-33	-3504	-497	-2215	3961	-922	-454	-392	-1858	2748	293	-2697	-2032	242	1389
0.127500	-27	41	86	-57	-110	-32	12	-11	-16	6	-72	-63	-97	-9	-26	-73	-102	33	-86	-33	-107	-21	-96	-70	-63	1	-96	-12	-73	-67	-144	-74	-60	-1633	-237	-3553	-421	-1969	4009	-561	-1032	-469	-1700	2139	911	-2667	-2495	-146	1111
0.128333	-25	44	62	-58	-110	-30	13	-4	-17	4	-72	-62	-96	-14	-26	-57	-96	34	-84	-31	-105	-22	-101	-70	-66	2	-103	-11	-74	-68	-135	-73	190	-1407	-436	-3680	-246	-1770	4017	-241	-2003	-548	-1523	1565	1942	-2604	-2922	-557	808
0.129167	-23	41	89	-58	-108	-30	15	-12	-17	6	-72	-62	-95	-16	-26	-61	-101	36	-84	-30	-105	-21	-98	-70	-66	2	-98	-8	-73	-66	-148	-75	142	-1182	-627	-3882	158	-1594	3984	35	-2619	-623	-1330	1043	2385	-2510	-3260	-997	888
0.130000	-22	40	88	-50	-108	-33	11	-14	-22	4	-72	-60	-95	-13	-27	-59	-99	36	-86	-29	-104	-21	-100	-70	-62	1	-96	-8	-72	-67	-152	-74	39	-945	-810	-4163	561	-1443	3913	263	-1180	-684	-1132	576	962	-2383	-3487	-1465	1854
0.130833	-27	42	89	-57	-109	-32	13	-12	-18	5	-78	-62	-96	-17	-28	-59	-97	36	-83	-33	-105	-18	-100	-69	-62	2	-97	-12	-72	-68	-151	-73	37	-700	-982	-4525	704	-1320	3816	441	-2916	-732	-929	167	2258	-2227	-3616	-1965	382
0.131667	-25	42	88	-62	-111	-33	12	-15	-19	4	-72	-62	-96	-17	-28	-60	-98	35	-84	-28	-107	-22	-100	-73	-65	0	-101	-11	-72	-68	-150	-77	-70	-475	-1141	-4969	867	-1234	3691	560	-2788	-755	-728	-197	2526	-2051	-3624	-2484	-317
0.132500	-25	39	87	-61	-110	-34	8	-23	-19	0	-76	-66	-98	-17	-30	-62	-101	35	-86	-32	-105	-23	-101	-72	-64	1	-100	-13	-73	-69	-148	-77	-96	-233	-1274	-5475	1073	-1167	3556	625	-3187	-749	-530	-499	2062	-1844	-3524	-3028	80
0.133333	-26	38	87	-62	-109	-32	9	-13	-18	9	-73	-65	-98	-15	-26	-59	-99	34	-82	-33	-108	-23	-97	-69	-63	0	-100	-17	-74	-70	-145	-74	-141	7	-1393	-6056	1141	-1123	3391	630	-3686	-705	-340	-747	1750	-1630	-3312	-3588	357
0.134167	-26	40	88	-59	-111	-33	10	-17	-22	4	-74	-64	-96	-17	-16	-56	-102	34	-84	-33	-108	-22	-101	-74	-68	-3	-102	-12	-74	-67	-147	-75	-173	263	-1486	-6672	1234	-1102	3229	570	-3936	-631	-156	-947	1602	-1397	-2996	-4167	684
0.135000	-23	39	87	-60	-112	-32	12	-14	-21	32	-75	-66	-99	-16	-32	-62	-104	32	-88	-35	-110	-24	-102	-67	-65	-1	-103	-15	-76	-76	-149	-78	-90	512	-1560	-7331	1454	-1097	3067	454	-3299	-512	18	-1110	490	-1163	-2581	-4752	1578
0.135833	-24	41	86	-61	-111	-33	12	-15	-19	5	-73	-65	-98	-13	-30	-59	-101	34	-87	-21	-107	-23	-100	-70	-65	0	-103	-12	-72	-69	-148	-74	-103	770	-1603	-7989	1551	-1098	2917	279	-3760	-352	196	-1236	979	-928	-2084	-5333	211
0.136667	-24	42	89	-56	-105	-30	13	-8	-18	7	-68	-61	-99	-11	-29	-56	-97	36	-83	-30	-103	-23	-97	-66	-62	4	-100	-11	-74	-67	-109	-73	-207	1031	-1624	-8643	1630	-1104	2791	47	-2995	-155	363	-1336	1463	-710	-1513	-5918	-1623
0.137500	-24	42	90	-57	-110	-32	12	-7	-17	7	-69	-58	-94	-12	-27	-57	-118	38	-82	-29	-107	-19	-97	-64	-63	3	-99	-8	-73	-66	-145	-68	-127	1294	-1619	-9273	1761	-1119	2682	-241	-2775	72	523	-1418	1032	-497	-890	-6484	-63
0.138333	-24	43	112	-58	-107	-31	16	-28	-19	7	-70	-61	-97	-13	-26	-58	-100	38	-84	-29	-105	-18	-96	-69	-62	3	-102	-10	-72	-67	-146	-75	-68	1555	-1591	-9860	1755	-1129	2612	-583	-1875	331	682	-1488	553	-317	-234	-7036	460
0.139167	-25	44	89	-60	-109	-31	13	-12	-17	6	-70	-62	-96	2	-30	-57	-100	36	-85	-32	-103	-21	-100	-68	-63	0	-99	-11	-70	-70	-146	-72	-66	1824	-1538	-10392	1573	-1142	2577	-964	-923	601	843	-1554	719	-168	440	-7569	243
0.140000	-24	43	93	-75	-111	-33	12	-13	-21	4	-72	-62	-97	-16	-33	-59	-101	33	-85	-35	-109	-26	-103	-72	-66	-4	-104	-14	-76	-73	-150	-87	5	2094	-1472	-10857	1360	-1148	2581	-1388	-374	878	997	-1630	1001	-63	1117	-8081	11
0.140833	-28	38	86	-61	-114	-36	10	-16	-22	3	-73	-66	-102	-15	-30	-62	-103	39	-86	-32	-109	-24	-99	-69	-66	0	-101	-13	-75	-70	-149	-75	-58	2367	-1368	-11246	781	-1147	2633	-1847	590	1159	1157	-1715	1321	-4	1777	-8555	-138
0.141667	-24	40	87	-60	-113	-35	11	-15	-21	6	-72	-62	-99	-15	-29	-56	-103	35	-86	-31	-107	-34	-98	-70	-64	0	-100	-13	-73	-69	-148	-83	-67	2643	-1241	-11561	-137	-1147	2726	-2336	1256	1415	1316	-1830	1624	0	2394	-8996	77
0.142500	-23	43	88	-61	-110	-32	13	-13	-60	5	-69	-67	-98	-16	-32	-58	-100	34	-83	-34	-105	-22	-99	-69	-63	0	-101	-14	-76	-70	-149	-78	-150	2919	-1099	-11802	-240	-1143	2869	-2848	1395	1642	1475	-1993	1454	-59	2957	-9404	716
0.143333	-24	43	89	-58	-111	-36	12	-14	-15	7	-68	-63	-97	-13	-28	-56	-101	36	-85	-31	-108	-22	-98	-51	-65	0	-98	-9	-70	-64	-146	-75	-282	3193	-937	-11977	-121	-1149	3049	-3380	3395	1819	1631	-2161	-858	-186	3455	-9776	2285
0.144167	-24	42	89	-57	-108	-30	18	-9	-15	-5	-67	-65	-95	-13	-28	-49	-100	36	-81	-28	-81	-19	-97	-66	-61	2	-96	-9	-74	-67	-144	-73	-227	3458	-755	-12098	24	-1160	3264	-3922	2612	1944	1783	-2395	-1176	-386	3876	-10114	1440
0.145000	-21	43	93	-59	-104	-31	9	-12	-14	8	-70	-64	-93	-12	-28	-53	-100	35	-85	-30	-102	-19	-97	-65	-62	0	-95	-10	-70	-69	-145	-72	-289	3718	-563	-12182	8	-1193	3509	-4469	2005	1986	1912	-2690	-1143	-659	4197	-10424	-85
0.145833	-22	43	91	-57	-108	-31	18	-13	-19	8	-66	-62	-94	-12	-28	-55	-99	39	-81	-30	-104	-18	-96	-69	-63	-3	-100	-11	-70	-67	-144	-72	-167	3976	-356	-12241	-299	-1247	3771	-5025	1880	1938	2023	-3063	-1448	-1011	4416	-10703	223
0.146667	-28	42	88	-58	-110	-35	15	-13	-18	6	-70	-63	-96	-16	-32	-58	-100	35	-82	-32	-104	-26	-102	-68	-64	-1	-99	-12	-73	-68	-149	-76	-57	4202	-147	-12288	-283	-1333	4046	-5588	1325	1803	2116	-3483	-1607	-1437	4528	-10964	124
0.147500	-25	40	87	-58	-110	-30	15	-15	-19	5	-70	-62	-94	-14	-31	-63	-101	36	-84	-32	-108	-27	-100	-70	-64	-3	-98	-12	-75	-69	-149	-74	69	4427	69	-12337	-423	-1459	4331	-6150	718	1566	2168	-3988	-1492	-1931	4532	-11194	281
0.148333	-24	39	88	-60	-112	-43	13	-15	-24	4	-73	-67	-97	-18	-33	-60	-108	32	-85	-33	-107	-26	-102	-72	-67	-6	-100	-16	-74	-73	-150	-76	287	4629	282	-12409	-489	-1630	4601	-6715	765	1217	2187	-4578	-2013	-2497	4426	-11420	1274
0.149167	-30	38	85	-62	-117	-40	9	-17	-24	5	-74	-69	-101	-18	-29	-60	-104	34	-84	-27	-109	-7	-100	-73	-64	-3	-98	-16	-74	-68	-149	-75	1071	4826	490	-12502	-322	-1849	4852	-7278	-373	764	2157	-5244	-1214	-3119	4215	-11635	485
0.150000	-29	40	86	-59	-112	-35	11	-21	-21	3	-75	-66	-101	-21	-31	-59	-104	32	-82	-33	-109	-27	-101	-72	-66	-3	-99	-14	-78	-72	-147	-75	1568	5000	687	-12634	-274	-2120	5083	-7844	-700	202	2079	-5998	-345	-3805	3896	-11850	-3392
0.150833	-26	41	88	-60	-112	-34	10	-17	-25	3	-73	-65	-95	-18	-30	-58	-100	33	-74	-34	-109	-25	-101	-69	-63	-3	-99	-13	-75	-67	-147	-74	1317	5158	866	-12801	-49	-2446	5273	-8417	-1272	-464	1944	-6841	-919	-4534	3477	-12068	-5231
0.151667	-25	38	89	-61	-111	-36	12	-16	-22	5	-74	-64	-98	-18	-29	-62	-101	34	-82	-31	-109	-25	-99	-70	-64	-1	-103	-15	-74	-69	-145	-76	981	5299	1025	-13003	79	-2842	5410	-8998	-1663	-1231	1743	-7779	-1910	-5305	2971	-12298	-8039
0.152500	-27	39	82	-60	-111	-33	11	-16	-18	5	-75	-69	-95	-18	-29	-62	-102	32	-85	-32	-107	-26	-102	-70	-65	-4	-99	-16	-75	-69	-149	-75	790	5417	1154	-13236	46	-3298	5488	-9597	-1502	-2082	1484	-8748	-2324	-6103	2385	-12539	-12809
0.153333	-27	40	85	-59	-111	-36	8	-16	-18	3	-77	-66	-98	-19	-30	-61	-102	29	-87	-33	-107	-25	-103	-85	-64	-6	-99	-16	-86	-70	-148	-76	527	5535	1268	-13497	308	-3815	5503	-10202	-1630	-3007	1163	-9804	-2208	-6915	1738	-12804	-16577
0.154167	-27	38	84	-60	-109	-36	7	-18	-21	1	-75	-66	-98	-21	-33	-63	-101	30	-87	-38	-105	-28	-103	-72	-64	-5	-99	-17	-73	-72	-150	-78	135	5643	1337	-13772	435	-4388	5442	-10827	-1229	-3988	777	-10912	-1684	-7729	1034	-13086	-16678
0.155000	-26	37	82	-61	-114	-39	16	-17	-21	-1	-78	-68	-97	-22	-34	-61	-103	32	-87	-36	-109	-28	-104	-75	-65	-3	-100	-17	-76	-73	-150	-78	-331	5737	1381	-14050	423	-5022	5298	-11475	-985	-5014	333	-12063	-713	-8539	281	-13391	-12406
0.155833	-28	39	86	-59	-111	-35	9	-18	-22	18	-77	-73	-96	-22	-33	-61	-101	32	-87	-34	-104	-26	-101	-76	-63	-1	-99	-15	-72	-73	-149	-52	-668	5826	1394	-14314	745	-5701	5073	-12142	-1159	-6095	-165	-13248	35	-9329	-492	-13716	-6424
0.156667	-23	41	85	-76	-110	-36	10	-17	-17	1	-76	-63	-96	-19	-30	-62	-101	33	-86	-39	-107	-27	-101	-76	-63	-3	-107	-16	-73	-72	-150	-75	-494	5907	1371	-14561	1048	-6428	4760	-12840	645	-7154	-717	-14446	-682	-10087	-1275	-14066	-439
0.157500	-26	39	81	-63	-111	-36	9	-21	-17	10	-78	-67	-96	-19	-31	-64	-98	33	-85	-36	-103	-25	-100	-74	-63	-3	-100	-17	-72	-69	-149	-73	1215	5995	1327	-14760	965	-7195	4355	-13565	1033	-8232	-1305	-15635	1768	-10783	-2062	-14437	1402
0.158333	-15	58	84	-60	-110	-33	10	-17	-15	2	-74	-66	-97	-22	-32	-61	-99	33	-85	-34	-105	-25	-101	-78	-62	-4	-98	-16	-69	-70	-147	-76	6193	6074	1251	-14925	945	-7999	3860	-14324	631	-9293	-1924	-16810	2638	-11437	-2850	-14830	-2032
0.159167	-25	40	87	-60	-108	-34	10	-17	-18	1	-73	-69	-76	-18	-30	-60	-88	34	-87	-39	-104	-24	-101	-74	-63	-3	-101	-13	-73	-70	-148	-76	11826	6159	1155	-15033	1042	-8809	3281	-15113	1756	-10329	-2563	-17955	-986	-12020	-3603	-15251	-3778
0.160000	-26	46	87	-55	-110	-36	11	-17	-18	3	-70	-66	-96	-19	-32	-62	-99	33	-86	-35	-104	-28	-101	-75	-60	-1	-100	-18	-73	-74	-153	-76	8067	6248	1043	-15089	999	-9673	2625	-15933	1521	-11307	-3213	-19048	-1924	-12535	-4342	-15706	-1387
0.160833	-24	40	86	-59	-108	-36	15	-16	-16	2	-76	-63	-93	-17	-31	-86	-97	30	-79	-34	-104	-24	-101	-74	-61	-3	-99	-13	-70	-72	-148	-75	-3534	6344	917	-15088	966	-10517	1909	-16779	1509	-12224	-3858	-20089	-1099	-12956	-5035	-16170	9180
0.161667	-24	42	88	-58	-109	-35	10	-15	-16	3	-75	-67	-99	-19	-36	-60	-101	33	-84	-36	-102	-22	-100	-73	-65	0	-99	-16	-75	-74	-148	-73	-10039	6445	777	-15042	945	-11355	1137	-17650	1744	-13071	-4489	-21056	-1201	-13289	-5683	-16671	25087
0.162500	-26	42	90	-60	-109	-33	9	-14	-17	4	-70	-67	-95	-17	-29	-60	-101	32	-85	-36	-108	-24	-99	-72	-62	0	-99	-13	-75	-82	-147	-75	-7281	6550	630	-14957	935	-12178	318	-18549	1043	-13826	-5090	-21933	-643	-13516	-6277	-17202	32767
0.163333	-26	41	91	-64	-108	-32	12	-14	-18	6	-73	-66	-95	-16	-28	-59	-100	34	-83	-32	-107	-25	-98	-70	-63	0	-99	-14	-74	-69	-143	-72	-2398	6665	476	-14840	851	-12976	-521	-19462	799	-14478	-5649	-22712	1427	-13641	-6810	-17764	32532
0.164167	-22	42	87	-61	-108	-31	20	-14	-18	9	-73	-64	-97	-16	-28	-21	-100	33	-86	-34	-105	-21	-99	-69	-64	0	-98	-14	-69	-70	-152	-75	-88	6778	319	-14708	821	-13734	-1369	-20387	434	-15015	-6147	-23382	2192	-13662	-7282	-18366	32255
0.165000	-23	45	87	-60	-107	-32	13	-14	-17	5	-73	-65	-97	-16	-29	-59	-97	33	-86	-40	-103	-23	-99	-72	-65	-3	-100	-15	-70	-69	-146	-75	1549	6906	160	-14581	829	-14439	-2199	-21314	-748	-15427	-6583	-23949	1939	-13574	-7692	-19007	31716
0.165833	-23	42	85	-55	-108	-33	9	-16	-21	1	-97	-72	-99	-18	-28	-60	-101	30	-83	-34	-107	-24	-99	-69	-64	0	-99	-14	-72	-69	-156	-75	2927	7044	5	-14474	679	-15077	-2988	-22229	-957	-15707	-6942	-24408	2485	-13383	-8030	-19695	25517
0.166667	-24	38	86	-63	-113	-34	10	-15	-21	5	-76	-65	-93	-19	-31	-58	-101	26	-85	-34	-107	-26	-102	-69	-64	0	-101	-13	-75	-70	-148	-77	3031	7172	-152	-14407	555	-15645	-3705	-23136	-1644	-15850	-7222	-24754	3469	-13094	-8295	-20421	13488
0.167500	-12	43	87	-68	-110	-31	12	-16	-22	5	-76	-65	-98	-15	-27	-59	-100	34	-87	-31	-107	-22	-98	-69	-66	-3	-101	-12	-74	-85	-144	-75	1021	7316	-311	-14390	589	-16121	-4361	-24015	-1970	-15850	-7405	-24987	3860	-12717	-8483	-21182	3347
0.168333	-28	42	86	-61	-109	-32	13	-15	-18	6	-72	-63	-97	-17	-27	-61	-101	30	-87	-33	-107	-23	-100	-68	-69	0	-99	-12	-75	-68	-146	-74	-2666	7447	-478	-14446	601	-16506	-4893	-24849	-2274	-15708	-7483	-25116	4411	-12268	-8600	-21990	-2416
0.169167	-22	44	89	-58	-109	-47	16	-16	-19	0	-72	-65	-96	-16	-26	-58	-98	33	-85	-32	-103	-23	-99	-68	-64	-3	-100	-12	-74	-67	-146	-73	-6962	7593	-647	-14586	459	-16815	-5285	-25635	-3090	-15425	-7498	-25152	5751	-11759	-8634	-22837	-4211
0.170000	-25	40	89	-60	-108	-31	16	-14	-14	7	-69	-61	-94	-16	-29	-60	-100	34	-84	-31	-105	-22	-99	-63	-61	0	-93	-10	-70	-66	-144	-75	-10629	7720	-822	-14824	463	-16949	-5520	-26354	-2366	-14997	-7421	-25098	5819	-11199	-8596	-23724	-1813
0.170833	-23	39	90	-58	-107	-33	5	-14	-16	8	-79	-64	-95	-12	-26	-57	-98	36	-81	-34	-102	-21	-99	-68	-57	0	-98	-10	-69	-66	-142	-72	-12157	7854	-1012	-15161	580	-17000	-5580	-26998	-1442	-14432	-7222	-24963	5602	-10611	-8485	-24632	-1642
0.171667	-22	43	91	-61	-109	-31	18	-12	-11	6	-72	-63	-99	-17	-27	-57	-101	56	-82	-31	-105	-21	-98	-66	-61	2	-98	-9	-72	-68	-144	-70	-12155	7949	-1207	-15602	421	-16927	-5453	-27548	-2541	-13746	-6948	-24766	7037	-10022	-8305	-25554	-6750
0.172500	-24	41	88	-59	-114	-33	15	-14	-23	5	-72	-65	-100	-14	-28	-58	-102	35	-84	-36	-108	-23	-99	-69	-64	0	-101	-14	-74	-66	-146	-74	-11681	8080	-1424	-16145	323	-16736	-5134	-27998	-1335	-12962	-6607	-24516	5960	-9449	-8056	-26474	-11477
0.173333	-23	40	86	-59	-112	-38	12	-15	-23	3	-68	-67	-101	-17	-29	-59	-102	33	-87	-49	-108	-25	-103	-72	-64	-4	-104	-16	-76	-67	-148	-78	-10379	8169	-1652	-16787	418	-16426	-4624	-28333	-1500	-12089	-6201	-24239	4986	-8914	-7744	-27372	-17041
0.174167	-27	36	85	-62	-113	-36	7	-35	-17	2	-76	-67	-102	-19	-33	-62	-104	32	-90	-33	-107	-25	-104	-73	-65	-3	-103	-13	-75	-65	-151	-79	-6787	8246	-1889	-17514	470	-15997	-3934	-28537	-1018	-11153	-5731	-23928	4348	-8430	-7371	-28231	-21184
0.175000	-26	37	85	-60	-110	-35	7	-18	-21	2	-75	-64	-96	-21	-30	-59	-101	25	-88	-28	-108	-24	-103	-74	-66	-3	-102	-14	-76	-70	-150	-76	-3705	8307	-2140	-18317	414	-15475	-3082	-28614	-458	-10189	-5224	-23618	3796	-8019	-6936	-29024	-23061
0.175833	-26	39	88	-62	-108	-33	10	-16	-17	4	-75	-68	-96	-22	-32	-59	-98	33	-84	-33	-108	-25	-101	-74	-66	-5	-102	-13	-76	-70	-144	-79	-3288	8346	-2396	-19178	216	-14861	-2096	-28543	-191	-9216	-4676	-23317	3282	-7697	-6450	-29735	-21302
0.176667	-23	39	90	-60	-108	-34	11	-16	-13	7	-81	-65	-93	-16	-28	-50	-98	36	-79	-31	-104	-21	-101	-70	-61	0	-101	-14	-74	-70	-146	-76	-2823	8358	-2671	-20085	85	-14171	-1009	-28323	-250	-8273	-4111	-23042	3356	-7481	-5918	-30333	-17858
0.177500	-21	42	89	-60	-119	-34	17	-12	-16	8	-75	-66	-94	-14	-28	-58	-98	35	-75	-30	-100	-22	-98	-70	-60	1	-107	-13	-70	-70	-144	-76	-2819	8343	-2946	-21015	345	-13417	153	-27962	-17	-7388	-3540	-22814	2400	-7378	-5347	-30816	-11126
0.178333	-24	41	86	-60	-110	-34	9	-15	-15	-8	-73	-65	-96	-16	-29	-57	-99	32	-87	-35	-88	-22	-98	-69	-64	-4	-101	-13	-75	-69	-145	-75	-2878	8301	-3229	-21960	908	-12623	1348	-27458	-415	-6600	-2976	-22639	970	-7414	-4747	-31167	-3797
0.179167	-27	40	87	-59	-108	-32	13	0	-19	3	-74	-90	-97	-17	-30	-59	-101	35	-86	-32	-107	-23	-101	-72	-63	0	-101	-14	-68	-69	-145	-76	-1635	8239	-3506	-22894	1212	-11808	2496	-26822	210	-5937	-2428	-22526	136	-7570	-4126	-31374	-10
0.180000	-27	40	85	-59	-108	-31	12	-18	-16	5	-74	-66	-97	-15	-31	-56	-101	32	-84	-31	-103	-24	-102	-80	-63	0	-102	-16	-72	-74	-149	-80	477	8142	-3776	-23800	1045	-10997	3592	-26046	47	-5419	-1903	-22488	807	-7858	-3485	-31444	1747
0.180833	-25	43	86	-58	-112	-34	7	1	-22	4	-75	-67	-97	-18	-32	-60	-102	34	-84	-34	-107	-24	-102	-75	-65	0	-102	-14	-73	-74	-149	-77	2467	8024	-4024	-24661	925	-10209	4588	-25165	155	-5076	-1405	-22525	2176	-8269	-2835	-31392	1996
0.181667	-25	41	104	-59	-112	-36	10	-16	-21	3	-77	-70	-75	-19	-33	-62	-102	29	-88	-36	-110	-27	-104	-73	-66	-4	-104	-17	-78	-75	-151	-82	4426	7914	-4249	-25476	838	-9462	5448	-24184	484	-4920	-949	-22645	3020	-8803	-2197	-31200	1803
0.182500	-24	37	97	-62	-114	-39	9	-19	-21	2	-77	-69	-96	-17	-33	-61	-100	34	-86	-36	-110	-28	-103	-72	-65	-3	-103	-17	-75	-73	-148	-79	6523	7715	-4435	-26219	709	-8767	6144	-23123	-24	-4962	-534	-22838	3167	-9438	-1562	-30911	1680
0.183333	-26	41	87	-61	-112	-36	10	-16	-17	-15	-77	-69	-101	-17	-12	-61	-100	34	-87	-35	-110	-26	-101	-68	-64	-1	-103	-16	-77	-75	-148	-76	7547	7532	-4581	-26892	454	-8146	6647	-22011	213	-5213	-160	-23109	1738	-10170	-955	-30551	1612
0.184167	-26	42	91	-59	-109	-32	11	-17	-19	4	-70	-68	-96	-14	-28	-61	-101	37	-85	-35	-103	-23	-100	-70	-63	0	-102	-14	-80	-70	-147	-77	8486	7330	-4672	-27494	99	-7620	6939	-20880	1634	-5644	164	-23446	-1154	-10976	-383	-30152	1567
0.185000	-26	42	90	-59	-108	-31	15	-16	-16	-6	-72	-65	-95	-16	-35	-61	-99	37	-85	-32	-93	-24	-98	-70	-63	1	-101	-13	-68	-68	-145	-76	9369	7119	-4697	-28040	-93	-7194	7027	-19745	3	-6266	439	-23845	-548	-11846	167	-29737	1067
0.185833	0	38	88	-58	-105	-30	12	-17	-21	4	-74	-65	-96	-15	-29	-62	-103	35	-86	-32	-103	-24	-99	-70	-63	0	-100	-16	-77	-70	-147	-77	9312	6897	-4655	-28473	-132	-6868	6896	-18634	741	-7044	673	-24295	-495	-12757	664	-29334	4004
0.186667	-27	43	87	-59	-109	-33	8	-19	-28	3	-77	-66	-96	-15	-32	-63	-101	33	-86	-33	-107	-25	-102	-75	-65	-1	-100	-16	-74	-72	-146	-77	11017	6686	-4528	-28861	-270	-6646	6574	-17569	326	-7963	860	-24776	-770	-13670	1119	-28970	5668
0.187500	-24	21	88	-58	-112	-35	10	-16	-17	4	-75	-66	-98	-17	-30	-60	-98	37	-93	-32	-109	-24	-101	-68	-64	0	-100	-15	-72	-73	-149	-76	13027	6476	-4304	-29183	-464	-6521	6072	-16570	425	-8966	1002	-25277	-1496	-14561	1519	-28666	6016
0.188333	-22	44	89	-60	-109	-33	10	-16	-16	4	-74	-64	-96	-14	-29	-60	-99	37	-95	-32	-107	-24	-102	-69	-63	1	-101	-12	-74	-68	-147	-77	11854	6278	-3979	-29463	-453	-6489	5420	-15674	456	-10020	1094	-25765	-1791	-15392	1871	-28431	6319
0.189167	-21	42	88	-56	-105	-31	13	-12	-18	17	-76	-66	-97	-13	-28	-59	-101	37	-86	-31	-105	-22	-99	-67	-68	-1	-101	-14	-74	-70	-146	-75	10142	6100	-3535	-29694	-635	-6532	4652	-14891	826	-11069	1140	-26237	-2434	-16144	2168	-28269	7415
0.190000	-27	41	86	-60	-109	-32	13	-15	-22	6	-73	-65	-96	-15	-28	-62	-100	36	-102	-34	-107	-23	-99	-70	-66	-1	-101	-14	-74	-67	-149	-77	9157	5953	-2978	-29901	-1353	-6636	3801	-14249	122	-12081	1135	-26668	-1727	-16783	2413	-28168	5339
0.190833	-29	43	86	-60	-110	-33	15	-21	-22	1	-75	-66	-98	-16	-29	-64	-103	34	-84	-31	-105	-13	-99	-86	-63	1	-98	-10	-73	-65	-149	-78	7535	5832	-2296	-30077	-1336	-6783	2923	-13734	291	-12995	1083	-27044	-1566	-17275	2616	-28149	3752
0.191667	-26	44	88	-59	-109	-33	15	-15	-18	5	-70	-63	-96	-12	-29	-59	-105	35	-82	-31	-103	-22	-98	-67	-66	0	-99	-10	-76	-72	-148	-76	5499	5740	-1512	-30249	-1172	-6959	2039	-13374	-151	-13777	986	-27345	-2269	-17608	2768	-28159	4106
0.192500	-24	43	91	-60	-156	-33	13	-15	-17	5	-72	-63	-95	-15	-26	-58	-101	37	-103	-32	-107	-24	-98	-63	-64	0	-97	-12	-74	-70	-145	-73	3347	5684	-636	-30414	-1322	-7140	1176	-13167	284	-14394	830	-27566	-2786	-17748	2874	-28183	2252
0.193333	-26	43	89	-58	-110	-33	17	-8	-19	5	-70	-78	-100	-15	-27	-60	-101	13	-83	-30	-108	-23	-97	-70	-62	0	-98	-13	-77	-69	-150	-74	1821	5656	294	-30583	-1273	-7310	375	-13103	253	-14805	621	-27684	-2701	-17700	2924	-28192	1005
0.194167	-24	41	88	-61	-109	-34	12	-13	-17	6	-69	-65	-96	-13	-26	-59	-99	37	-82	-33	-108	-23	-102	-67	-63	2	-98	-12	-75	-69	-147	-72	799	5644	1232	-30755	-1071	-7457	-338	-13180	131	-14995	356	-27693	-2565	-17453	2932	-28148	1486
0.195000	-26	42	89	-60	-112	-34	15	-14	-19	9	-73	-67	-100	-13	-27	-66	-101	36	-87	-24	-104	-23	-99	-70	-65	0	-102	-13	-75	-69	-149	-75	-104	5637	2122	-30937	-973	-7563	-954	-13387	349	-14967	42	-27599	-2812	-17009	2876	-28024	2773
0.195833	-25	39	92	-62	-107	-49	13	-12	-16	8	-73	-65	-96	-11	-24	-58	-102	38	-86	-32	-104	-21	-94	-67	-61	2	-100	-7	-72	-67	-146	-72	-590	5619	2896	-31120	-1154	-7626	-1462	-13707	-9	-14702	-327	-27384	-2693	-16385	2754	-27791	3065
0.196667	-24	41	90	-57	-109	-30	15	-11	-18	7	-70	-63	-93	-12	-23	-56	-97	38	-80	-29	-102	-19	-95	-67	-64	0	-99	-9	-72	-63	-144	-66	-1198	5580	3487	-31305	-1107	-7632	-1856	-14117	-282	-14221	-754	-27061	-2249	-15601	2565	-27425	783
0.197500	-22	38	92	-57	-105	-30	15	-14	-18	7	-69	-60	-93	-14	-26	-57	-99	35	-83	-27	-102	-18	-100	-68	-62	4	-97	-8	-72	-64	-148	-74	-1753	5493	3814	-31494	-901	-7596	-2170	-14613	1265	-13543	-1228	-26631	-3519	-14693	2288	-26913	-2975
0.198333	-25	42	89	-59	-109	-59	10	-13	-18	6	-70	-62	-96	-14	-32	-60	-101	35	-84	-30	-109	-23	-98	-69	-63	0	-99	-9	-77	-69	-145	-75	-1450	5331	3826	-31685	-717	-7523	-2396	-15163	-240	-12707	-1758	-26107	-2479	-13677	1911	-26240	-9781
0.199167	-26	41	71	-62	-110	-34	8	-14	-19	2	-72	-65	-100	-15	-30	-60	-102	35	-85	-30	-101	-22	-100	-92	-65	0	-100	-11	-73	-69	-147	-73	-998	5091	3472	-31858	-545	-7389	-2545	-15740	175	-11745	-2315	-25493	-2156	-12609	1450	-25403	-14146
0.200000	-27	38	88	-60	-108	-33	10	-12	-16	5	-70	-63	-91	-15	-30	-57	-104	33	-85	-31	-107	-26	-98	-70	-62	0	-98	-10	-73	-68	-149	-73	76	4752	2725	-32031	-455	-7233	-2651	-16326	28	-10702	-2901	-24797	-2082	-11511	878	-24419	-14366
0.200833	-23	40	88	-58	-107	-50	11	-14	-17	3	-75	-65	-94	-15	-28	-58	-98	34	-87	-29	-104	-21	-97	-69	-62	0	-100	-11	-76	-67	-145	-74	1488	4310	1596	-32169	-357	-7065	-2725	-16908	-153	-9622	-3507	-24026	-2028	-10436	206	-23305	-11844
0.201667	-26	40	85	-58	-108	-33	8	-11	-18	6	-70	-62	-94	-15	-30	-60	-100	32	-85	-31	-105	-23	-99	-70	-63	0	-99	-12	-44	-69	-149	-76	2731	3758	108	-32292	-189	-6894	-2798	-17470	-266	-8540	-4125	-23185	-1994	-9421	-574	-22085	-7496
0.202500	-25	40	82	-57	-108	-32	10	-15	-18	4	-73	-63	-96	-14	-28	-56	-102	34	-83	-30	-102	-23	-97	-72	-60	1	-100	-11	-70	-68	-147	-75	3816	3108	-1671	-32393	45	-6727	-2881	-17991	254	-7505	-4731	-22289	-2678	-8498	-1441	-20793	-2108
0.203333	-23	40	88	-57	-109	-46	10	-12	-18	5	-69	-64	-95	-18	-29	-57	-101	37	-82	-30	-102	-22	-96	-67	-62	3	-96	-10	-73	-65	-145	-77	4435	2364	-3669	-32466	151	-6586	-2991	-18458	-387	-6555	-5316	-21344	-1834	-7700	-2400	-19475	-539
0.204167	-26	43	89	-59	-102	-34	10	-14	-17	7	-70	-62	-96	-14	-28	-59	-99	36	-83	-29	-105	-22	-95	-70	-61	2	-96	-9	-70	-68	-148	-64	3501	1540	-5794	-32530	181	-6480	-3146	-18865	62	-5724	-5866	-20350	-1450	-7053	-3432	-18154	-1717
0.205000	-22	44	92	-58	-108	-29	15	-10	-15	11	-70	-57	-96	-14	-30	-55	-93	36	-83	-28	-104	-22	-98	-65	-59	3	-99	-12	-73	-69	-144	-72	1838	666	-7917	-32548	371	-6420	-3341	-19204	-357	-5056	-6374	-19318	-1898	-6561	-4508	-16883	-385
0.205833	-24	41	89	-56	-109	-31	-9	-11	-15	9	-70	-62	-94	-15	-31	-57	-100	35	-84	-31	-105	-23	-99	-67	-61	2	-100	-1	-69	-70	-146	-74	1755	-213	-9943	-32545	360	-6417	-3586	-19475	-288	-4510	-6828	-18238	-1931	-6249	-5624	-15699	-49
0.206667	-27	38	87	-59	-117	-34	9	-16	-24	2	-58	-64	-96	-18	-31	-61	-102	34	-85	-35	-105	-25	-104	-73	-67	-4	-101	-17	-75	-74	-150	-76	1677	-1051	-11763	-32520	200	-6474	-3885	-19674	-44	-4157	-7221	-17131	-1755	-6116	-6735	-14627	116
0.207500	-29	36	84	-63	-117	-40	9	-15	-25	0	-76	-68	-97	-17	-32	-60	-102	33	-87	-38	-107	-24	-102	-70	-65	1	-101	-15	-74	-70	-150	-79	62	-1791	-13289	-32433	392	-6594	-4202	-19791	-116	-3971	-7532	-15989	-1705	-6142	-7819	-13693	43
0.208333	-25	40	86	-63	-112	-38	-17	-15	-21	6	-76	-68	-98	-17	-29	-60	-102	38	-87	-33	-109	-24	-101	-70	-64	0	-102	-13	-73	-68	-113	-75	-1935	-2377	-14469	-32304	511	-6788	-4545	-19836	-141	-3956	-7774	-14829	-1609	-6321	-8845	-12904	-355
0.209167	-25	37	85	-59	-109	-35	10	-14	-17	6	-74	-65	-100	-15	-29	-58	-96	33	-86	-34	-110	-30	-99	-69	-62	-1	-99	-18	-75	-69	-148	-73	-3794	-2748	-15263	-32097	394	-7042	-4897	-19804	-355	-4103	-7950	-13657	-1622	-6631	-9782	-12275	780
0.210000	-23	41	85	-60	-108	-33	15	-12	-17	7	-73	-64	-97	-24	-28	-58	-98	32	-85	-35	-116	-24	-98	-68	-62	0	-98	-14	-73	-70	-146	-70	-5334	-2836	-15658	-31813	352	-7367	-5237	-19701	-803	-4385	-8058	-12481	-1403	-7054	-10611	-11798	2777
0.210833	-21	42	85	-28	-108	-34	16	-12	-21	6	-69	-63	-94	-16	-27	-57	-100	37	-81	-31	-102	-22	-101	-69	-58	0	-97	-11	-73	-70	-146	-73	-6798	-2588	-15673	-31423	273	-7759	-5550	-19531	765	-4798	-8108	-11296	-2685	-7557	-11299	-11459	4712
0.211667	-24	47	82	-58	-107	-32	13	-11	-3	7	-72	-61	-95	-15	-28	-59	-100	34	-84	-32	-104	-24	-99	-69	-63	0	-98	-11	-92	-72	-145	-75	-7948	-1960	-15364	-30925	269	-8207	-5825	-19290	87	-5308	-8106	-10128	-2144	-8111	-11836	-11248	3989
0.212500	-25	41	85	-57	-110	-35	13	-16	-21	8	-74	-64	-95	-15	-29	-59	-100	33	-82	-36	-104	-26	-101	-69	-62	0	-97	-12	-76	-67	-148	-74	-8342	-918	-14794	-30303	273	-8712	-6043	-18987	-93	-5898	-8069	-8992	-2251	-8689	-12202	-11128	3083
0.213333	-27	43	85	-58	-108	-34	15	-13	-19	6	-70	-64	-96	-18	-27	-59	-99	32	-83	-33	-108	-24	-100	-69	-62	2	-97	-14	-76	-74	-148	-75	-7850	545	-14045	-29544	322	-9266	-6191	-18613	111	-6541	-8009	-7898	-3269	-9270	-12405	-11079	3578
0.214167	-23	38	85	-60	-110	-38	11	-14	-19	5	-74	-66	-98	-16	-29	-59	-102	34	-87	-35	-115	-26	-101	-73	-65	-1	-126	-14	-73	-70	-145	-75	-7515	2434	-13207	-28660	311	-9862	-6266	-18183	3	-7216	-7940	-6859	-3235	-9823	-12431	-11063	3262
0.215000	-26	40	84	-60	-113	-27	12	-16	-22	4	-76	-64	-96	-19	-29	-62	-102	32	-87	-38	-108	-29	-101	-73	-66	-1	-103	-17	-75	-75	-149	-78	-7383	4708	-12373	-27657	88	-10491	-6265	-17697	-53	-7906	-7878	-5909	-2929	-10353	-12303	-11055	2581
0.215833	-33	37	79	-61	-114	-39	10	-18	-18	5	-78	-67	-101	-17	-28	-63	-102	32	-87	-36	-107	-24	-98	-74	-66	-1	-100	-15	-76	-68	-146	-75	-6851	7323	-11629	-26551	35	-11145	-6184	-17149	483	-8592	-7827	-4996	-3789	-10826	-12029	-11020	2104
0.216667	-28	41	85	-58	-109	-30	15	-18	-21	2	-74	-64	-96	-14	-28	-67	-103	34	-83	-33	-107	-19	-98	-70	-68	0	-99	-14	-74	-68	-146	-74	-6362	10198	-11031	-25367	102	-11827	-6037	-16552	-115	-9268	-7806	-4185	-3157	-11255	-11648	-10939	448
0.217500	-25	49	88	-55	-109	-34	16	-13	-21	9	-73	-64	-99	-11	-28	-61	-110	35	-81	-31	-107	-19	-100	-72	-59	1	-99	-14	-74	-68	-146	-78	-6181	13258	-10646	-24150	202	-12530	-5829	-15901	13	-9922	-7824	-3488	-1975	-11637	-11183	-10790	-2540
0.218333	-26	44	89	-51	-109	-33	15	-4	-22	9	-66	-63	-95	-13	-27	-46	-100	36	-81	-34	-107	-21	-100	-72	-63	0	-98	-12	-74	-68	-147	-74	-5687	16422	-10487	-22929	264	-13245	-5575	-15212	-130	-10545	-7887	-2901	-2124	-11979	-10663	-10565	-1304
0.219167	-27	43	87	-52	-109	-30	15	-12	-18	10	-70	-63	-98	-15	-28	-58	-102	38	-82	-30	-103	-19	-100	-69	-63	3	-97	-12	-80	-73	-150	-74	-5354	19616	-10560	-21749	-18	-13973	-5282	-14488	-224	-11137	-7999	-2432	-2369	-12289	-10123	-10259	-105
0.220000	-23	42	88	-59	-111	-33	16	-12	-15	8	-73	-62	-97	-15	-27	-59	-81	36	-91	-31	-110	-21	-99	-72	-63	0	-100	-12	-75	-69	-147	-76	-5175	22711	-10830	-20663	-208	-14691	-4977	-13744	26	-11702	-8158	-2082	-1981	-12578	-9594	-9870	78
0.220833	-26	42	88	-56	-108	-32	15	-13	-16	8	-75	-65	-99	-13	-28	-57	-101	39	-82	-35	-104	-19	-99	-69	-64	0	-101	-15	-73	-68	-146	-76	-4013	25611	-11254	-19710	-17	-15406	-4674	-12985	-145	-12236	-8358	-1854	-1634	-12857	-9108	-9406	176
0.221667	-24	39	86	-56	-108	-32	15	-14	-19	6	-76	-39	-94	-15	-28	-58	-100	35	-85	-33	-100	-22	-99	-70	-65	0	-101	-13	-73	-72	-146	-75	-2961	28219	-11761	-18930	-9	-16110	-4390	-12226	-155	-12752	-8596	-1735	-1371	-13145	-8689	-8891	-482
0.222500	-22	70	86	-61	-109	-33	12	-17	-21	5	-77	-65	-95	-13	-27	-58	-100	34	-83	-33	-107	-22	-88	-73	-62	-3	-101	-13	-73	-69	-146	-75	-2887	30481	-12211	-18365	-87	-16799	-4139	-11488	-404	-13238	-8860	-1727	-1505	-13446	-8351	-8334	-905
0.223333	-24	42	81	-59	-111	-33	12	-16	-16	9	-77	-68	-95	-16	-28	-58	-101	32	-83	-33	-108	-21	-100	-72	-66	-4	-99	-13	-74	-72	-149	-73	-2921	32334	-12569	-18045	39	-17463	-3934	-10789	-826	-13709	-9142	-1836	-839	-13770	-8118	-7767	-810
0.224167	-26	38	75	-60	-112	-34	8	-18	-22	3	-75	-65	-94	-14	-28	-59	-101	36	-82	-33	-108	-25	-101	-60	-60	1	-97	-11	-73	-69	-144	-73	-2506	32767	-12708	-17985	70	-18094	-3788	-10140	417	-14157	-9427	-2026	-858	-14116	-7984	-7204	353
0.225000	-22	44	88	-53	-104	-36	12	-13	-19	7	-73	-78	-97	-16	-27	-57	-102	36	-80	-31	-102	-24	-97	-68	-64	1	-96	-11	-73	-73	-145	-73	-1654	32767	-12544	-18204	-69	-18675	-3708	-9563	268	-14597	-9703	-2312	-568	-14503	-7955	-6672	-14
0.225833	-27	42	86	-56	-110	-30	11	-14	-17	5	-75	-64	-94	-13	-28	-61	-99	30	-83	-35	-108	-28	-99	-70	-65	1	-99	-6	-72	-69	-147	-74	-1010	32767	-12011	-18701	-161	-19222	-3699	-9080	-587	-15027	-9954	-2670	243	-14919	-8025	-6208	-1822
0.226667	-25	42	84	-60	-110	-36	11	-17	-19	3	-76	-67	-97	-24	-29	-62	-103	35	-84	-31	-109	-26	-101	-72	-62	0	-104	-14	-79	-72	-150	-74	-704	32767	-11101	-19455	-61	-19710	-3756	-8696	159	-15436	-10195	-3089	-80	-15350	-8177	-5818	-981
0.227500	-27	42	88	-59	-111	-35	11	-15	-18	6	-75	-61	-94	-15	-29	-59	-102	35	-84	-34	-104	-18	-99	-69	-62	2	-97	-11	-70	-67	-147	-77	-151	32767	-9690	-20441	-138	-20138	-3880	-8430	-77	-15827	-10369	-3549	183	-15790	-8393	-5524	-693
0.228333	-25	44	86	-56	-108	-32	11	-16	-17	5	-49	-60	-93	-15	-28	-59	-101	36	-83	-32	-102	-24	-100	-70	-62	0	-99	-12	-69	-68	-149	-75	173	32767	-7907	-21638	-167	-20502	-4063	-8295	-130	-16164	-10504	-4057	790	-16237	-8655	-5337	-361
0.229167	-24	39	97	-58	-110	-32	13	-14	-16	5	-69	-64	-96	-16	-27	-62	-99	38	-81	-32	-104	-23	-105	-69	-61	2	-99	-11	-73	-68	-132	-77	382	32767	-5759	-22993	-61	-20792	-4295	-8292	297	-16536	-10579	-4590	438	-16668	-8941	-5275	497
0.230000	-27	42	89	-59	-112	-31	12	-16	-12	7	-91	-63	-94	-9	-26	-56	-98	37	-81	-29	-103	-23	-97	-69	-60	1	-98	-12	-69	-67	-146	-74	290	32458	-3346	-24457	-199	-21005	-4561	-8424	36	-16838	-10593	-5140	434	-17073	-9223	-5323	675
0.230833	-23	42	89	-81	-105	-30	10	-11	-18	7	-74	-62	-96	-14	-29	-57	-98	38	-80	-31	-104	-24	-99	-69	-60	1	-98	-13	-73	-68	-148	-74	157	30964	-778	-25970	-492	-21134	-4844	-8698	-137	-17097	-10548	-5697	1787	-17439	-9487	-5495	-1986
0.231667	-25	40	86	-60	-114	-33	11	-13	-18	5	-74	-63	-98	-16	-24	-59	-102	33	-85	-36	-109	-25	-101	-72	-65	0	-101	-13	-77	-72	-148	-76	413	29188	1811	-27493	-363	-21183	-5154	-9108	-196	-17311	-10443	-6284	2512	-17744	-9711	-5779	-1250
0.232500	-26	40	82	-60	-112	-36	9	-17	-23	1	-77	-66	-99	-18	-28	-69	-104	34	-86	-32	-100	-23	-100	-69	-63	0	-102	-14	-73	-67	-147	-75	587	27176	4283	-28945	-318	-21144	-5440	-9633	-451	-17468	-10288	-6856	2845	-17981	-9880	-6156	464
0.233333	-27	40	85	-60	-112	-32	10	-14	-18	5	-74	-67	-98	-16	-31	-58	-100	35	-87	-35	-108	-23	-101	-70	-62	2	-102	-15	-75	-67	-146	-76	684	24948	6503	-30304	-613	-21026	-5711	-10270	-191	-17560	-10083	-7422	3105	-18144	-9980	-6615	883
0.234167	-24	40	133	-60	-109	-32	10	-17	-21	5	-75	-66	-97	-18	-30	-60	-98	28	-86	-33	-128	-24	-102	-74	-63	-5	-102	-14	-86	-67	-146	-75	897	22525	8336	-31515	-721	-20828	-5966	-10996	-340	-17593	-9840	-7986	3102	-18227	-10011	-7139	987
0.235000	-27	40	81	-63	-109	-30	12	-15	-21	2	-75	-67	-96	-41	-33	-62	-101	30	-86	-34	-108	-24	-101	-72	-64	-5	-102	-15	-76	-70	-159	-80	886	19935	9665	-32231	-728	-20550	-6178	-11789	-184	-17559	-9572	-8548	2867	-18224	-9973	-7718	292
0.235833	-26	41	91	-62	-110	-35	11	-16	-21	3	-75	-65	-97	-15	-32	-60	-102	33	-85	-34	-107	-23	-101	-86	-66	0	-102	-11	-74	-69	-146	-78	830	17200	10399	-32540	-710	-20224	-6354	-12643	-205	-17462	-9289	-9104	2541	-18140	-9867	-8311	-464
0.236667	-25	47	88	-58	-107	-30	13	-14	-16	4	-73	-65	-96	-14	-28	-57	-96	38	-81	-32	-101	-19	-96	-68	-60	2	-99	-13	-73	-68	-143	-74	832	14338	10479	-32640	-600	-19821	-6489	-13524	-852	-17302	-9003	-9658	2624	-17987	-9705	-8912	-684
0.237500	-25	44	90	-58	-109	-28	12	-14	-16	9	-69	-63	-69	-11	-26	-58	-97	36	-82	-30	-102	-21	-95	-68	-58	2	-98	-11	-68	-66	-143	-74	807	11349	9862	-32711	-612	-19374	-6584	-14421	-302	-17084	-8730	-10210	1726	-17765	-9496	-9497	315
0.238333	-25	44	104	-58	-108	-32	15	-12	-17	7	-73	-63	-91	-12	-28	-57	-97	37	-83	-30	-105	-19	-99	-68	-59	0	-99	-12	-91	-66	-146	-72	1032	8246	8555	-32737	-382	-18886	-6647	-15308	466	-16823	-8481	-10759	748	-17491	-9271	-10084	1090
0.239167	-26	43	87	-49	-108	-32	13	-12	-14	7	-72	-62	-97	-12	-29	-59	-100	37	-84	-30	-103	-18	-100	-67	-62	1	-98	-9	-69	-66	-149	-75	1272	5021	6597	-32733	23	-18372	-6684	-16165	-801	-16521	-8260	-11306	1634	-17180	-9031	-10622	-656
0.240000	-24	42	86	-58	-108	-65	10	-16	-22	6	-75	-66	-93	-17	-32	-77	-98	33	-85	-33	-105	-26	-102	-73	-64	-1	-101	-14	-74	-73	-147	-76	1125	1720	4078	-32767	357	-17841	-6708	-16979	-44	-16191	-8078	-11858	896	-16843	-8802	-11127	-116
0.240833	-27	38	86	-62	-112	-36	9	-17	-19	4	-76	-68	-100	-21	-31	-62	-101	34	-83	-15	-104	-22	-98	-69	-62	-1	-100	-14	-73	-73	-147	-75	1204	-1634	1120	-32747	227	-17294	-6711	-17731	-545	-15845	-7937	-12413	654	-16503	-8594	-11582	269
0.241667	-23	39	88	-41	-108	-33	11	-13	-19	-3	-75	-67	-95	-14	-30	-60	-98	34	-86	-35	-108	-24	-100	-73	-52	-3	-102	-22	-70	-69	-151	-76	1361	-5001	-2137	-32760	327	-16766	-6713	-18422	-501	-15492	-7845	-12974	605	-16172	-8424	-11992	779
0.242500	-23	43	86	-58	-109	-35	12	-12	-17	6	-76	-66	-96	-11	-29	-59	-97	32	-83	-31	-103	-24	-102	-70	-63	-1	-101	-13	-73	-69	-146	-75	1386	-8340	-5506	-32754	742	-16235	-6727	-19014	-320	-15150	-7798	-13532	28	-15873	-8312	-12377	1242
0.243333	-27	42	85	-81	-109	-32	12	-15	-18	7	-74	-64	-97	-13	-27	-62	-101	34	-81	-31	-103	-21	-100	-70	-63	0	-98	-13	-75	-67	-149	-76	1601	-11632	-8845	-32737	821	-15726	-6760	-19583	-190	-14830	-7795	-14090	-852	-15619	-8265	-12693	1804
0.244167	-43	45	88	-57	-108	-32	10	-14	-16	4	-72	-65	-92	-15	-27	-59	-97	41	-81	-30	-102	-21	-99	-70	-61	-1	-88	-10	-70	-67	-147	-75	1705	-14855	-11974	-32755	756	-15253	-6811	-20021	-553	-14553	-7833	-14654	-386	-15422	-8281	-13001	-852
0.245000	-24	43	84	-57	-108	-34	13	-14	-16	7	-70	-90	-70	-13	-29	-58	-100	39	-83	-30	-105	-23	-98	-69	-60	0	-96	-10	-75	-68	-148	-75	1374	-17950	-14733	-32741	733	-14816	-6896	-20391	-286	-14319	-7907	-15214	-676	-15300	-8369	-13293	-1256
0.245833	-23	42	90	-58	-109	-35	16	-14	-17	7	-73	-63	-98	-16	-30	-74	-99	24	-82	-32	-107	-22	-100	-72	-65	5	-98	-13	-78	-68	-149	-76	1416	-20865	-16987	-32675	747	-14421	-7016	-20694	-546	-14146	-8016	-15775	-2149	-15259	-8532	-13579	193
0.246667	-21	43	88	-59	-111	-33	11	-15	-17	7	-76	-67	-100	-17	-31	-61	-101	36	-84	-33	-108	-23	-98	-73	-69	-1	-101	-15	-77	-70	-148	-75	1573	-23561	-18617	-32499	840	-14069	-7165	-20921	-240	-14041	-8150	-16328	-3234	-15305	-8756	-13871	524
0.247500	-28	42	89	-64	-109	-34	11	-16	-18	5	-85	-67	-95	-15	-29	-60	-100	33	-84	-36	-104	-22	-99	-70	-63	0	-100	-15	-72	-68	-147	-74	1571	-25992	-19546	-32358	796	-13768	-7349	-21091	-303	-14004	-8298	-16873	-3022	-15437	-9030	-14167	922
0.248333	-25	38	87	-63	-109	-36	12	-19	-19	1	-76	-67	-98	-17	-31	-64	-99	35	-86	-35	-105	-24	-101	-74	-67	-7	-104	-19	-75	-69	-150	-77	1727	-28118	-19708	-32250	769	-13522	-7562	-21210	-173	-14049	-8460	-17403	-2659	-15674	-9350	-14490	744
0.249167	-28	34	85	-66	-113	-38	9	-19	-22	0	-76	-67	-98	-16	-30	-65	-105	33	-87	-33	-105	-23	-102	-74	-65	-5	-99	-13	-76	-72	-148	-77	1950	-29918	-19101	-32204	797	-13329	-7795	-21288	-80	-14162	-8620	-17910	-2387	-15999	-9700	-14845	572
0.250000	-26	42	89	-62	-113	-33	6	-18	-21	3	-72	-65	-98	-14	-29	-98	-101	36	-85	-33	-108	-23	-101	-76	-63	-3	-100	-13	-73	-69	-149	-76	1856	-31331	-17745	-32218	810	-13199	-8051	-21337	-402	-14355	-8789	-18395	-1830	-16419	-10073	-15225	323
0.250833	-27	42	88	-61	-109	-32	15	-17	-16	5	-73	-62	-98	-7	-29	-63	-81	37	-85	-30	-105	-22	-113	-72	-61	0	-100	-13	-75	-70	-150	-74	1907	-32110	-15713	-32298	540	-13128	-8311	-21364	-134	-14622	-8958	-18860	-1995	-16932	-10459	-15646	423
0.251667	-24	43	89	-62	-114	-34	13	-7	-18	5	-72	-65	-97	-14	-27	-59	-99	40	-84	-32	-110	-25	-96	-73	-63	0	-99	-12	-77	-68	-151	-74	2143	-32428	-13106	-32431	580	-13120	-8573	-21382	1332	-14957	-9138	-19296	-3350	-17524	-10811	-16096	813
0.252500	-27	42	87	-63	-109	-32	12	-13	-18	3	-75	-60	-100	-14	-27	-60	-101	40	-85	-30	-102	-21	-99	-70	-62	0	-102	-15	-75	-68	-147	-74	2315	-32589	-10030	-32573	990	-13168	-8833	-21402	-75	-15347	-9314	-19699	-2137	-18184	-11156	-16581	-1642
0.253333	-26	40	85	-65	-113	-35	12	-17	-18	2	-79	-64	-98	-18	-28	-62	-104	35	-88	-35	-108	-24	-100	-72	-65	-1	-102	-13	-75	-67	-153	-74	1997	-32669	-6618	-32686	1124	-13285	-9075	-21434	637	-15794	-9501	-20064	-2165	-18907	-11475	-17094	-1870
0.254167	-26	41	86	-62	-109	-34	13	-18	-21	-1	-75	-64	-98	-16	-28	-61	-102	60	-84	-31	-108	-25	-100	-73	-67	-6	-119	-14	-73	-67	-147	-77	1732	-32689	-3005	-32740	988	-13462	-9308	-21488	298	-16274	-9696	-20397	-1790	-19667	-11761	-17626	-1497
0.255000	-27	36	84	-61	-111	-25	13	-16	-21	1	-73	-64	-97	-17	-30	-63	-105	32	-86	-32	-108	-23	-101	-72	-65	-1	-104	-14	-75	-70	-151	-78	1473	-32306	637	-32737	852	-13701	-9517	-21556	405	-16777	-9902	-20698	-1120	-20469	-12016	-18179	-1430
0.255833	-40	43	85	-61	-113	-34	10	-18	-21	3	-75	-63	-97	-15	-32	-59	-103	35	-86	-33	-108	-24	-102	-73	-67	-3	-102	-13	-74	-67	-148	-76	1081	-31490	4142	-32766	702	-13998	-9695	-21662	491	-17297	-10137	-20967	-935	-21274	-12224	-18727	-1625
0.256667	-24	43	89	-84	-111	-32	12	-15	-17	5	-73	-63	-98	-16	-29	-60	-100	37	-84	-31	-107	-18	-99	-72	-62	0	-99	-14	-78	-83	-150	-75	941	-30354	7380	-32753	407	-14348	-9851	-21802	867	-17814	-10399	-21209	-1566	-22073	-12407	-19273	-779
0.257500	-25	42	85	-62	-109	-35	10	-18	-19	5	-72	-61	-96	-12	-30	-58	-98	37	-85	-32	-103	-27	-100	-69	-62	3	-98	-11	-70	-66	-147	-73	993	-28976	10247	-32767	88	-14758	-9984	-21988	99	-18316	-10700	-21429	-147	-22835	-12553	-19807	-2427
0.258333	-24	43	82	-59	-107	-33	7	-15	-17	23	-74	-63	-95	-14	-28	-57	-98	37	-86	-30	-101	-19	-99	-68	-61	2	-96	-14	-73	-70	-147	-73	635	-27397	12677	-32751	42	-15209	-10098	-22218	285	-18788	-11041	-21630	615	-23553	-12684	-20324	-2891
0.259167	-25	39	86	-59	-109	-32	13	-15	-18	6	-70	-65	-92	-15	-27	-58	-101	38	-87	-61	-102	-23	-99	-72	-61	3	-97	-10	-73	-66	-145	-75	567	-25654	14596	-32742	-49	-15709	-10196	-22496	-230	-19230	-11426	-21818	215	-24195	-12801	-20816	-693
0.260000	-24	42	88	-58	-107	-13	17	-21	-19	5	-72	-64	-94	-15	-12	-62	-100	35	-86	-34	-103	-23	-101	-72	-64	0	-98	-15	-74	-63	-151	-74	489	-23809	15959	-32761	-53	-16247	-10296	-22814	-32	-19628	-11861	-22005	105	-24765	-12911	-21271	-198
0.260833	-23	42	87	-59	-105	-34	15	-15	-17	6	-72	-63	-96	-14	-30	-62	-102	37	-84	-27	-105	-18	-103	-70	-64	2	-96	-13	-73	-70	-151	-72	421	-21894	16788	-32747	-182	-16817	-10360	-23185	-61	-19974	-12343	-22190	674	-25224	-13029	-21694	-180
0.261667	-24	42	89	-58	-103	-40	13	-15	-18	11	-74	-65	-92	-16	-31	-59	-100	34	-84	-33	-107	-24	-99	-75	-63	2	-97	-13	-74	-68	-149	-76	222	-19955	17080	-32767	-518	-17409	-10447	-23598	-117	-20273	-12875	-22383	1055	-25572	-13160	-22071	-791
0.262500	-24	43	87	-58	-113	-34	15	-14	-16	7	-80	-66	-101	-16	-28	-59	-99	36	-83	-34	-108	-21	-101	-72	-62	1	-98	-16	-74	-73	-148	-74	55	-18026	16878	-32751	-611	-18010	-10535	-24051	-86	-20521	-13449	-22577	1368	-25799	-13309	-22429	-1651
0.263333	-28	42	88	-81	-111	-35	13	-13	-18	8	-72	-65	-94	-15	-29	-60	-100	37	-85	-34	-105	-23	-101	-70	-62	3	-98	-13	-74	-68	-145	-70	218	-16114	16241	-32757	-682	-18641	-10640	-24541	-479	-20721	-14064	-22783	1797	-25896	-13484	-22746	-1875
0.264167	-27	42	90	-60	-107	-31	13	-15	-21	8	-74	-65	-95	-13	-28	-59	-97	37	-83	-32	-104	-22	-102	-68	-64	1	-99	-14	-73	-69	-148	-69	226	-14302	15266	-32755	-631	-19269	-10764	-25041	-724	-20883	-14707	-23006	2160	-25871	-13691	-23035	-1388
0.265000	-24	40	87	-58	-107	-33	20	-16	-17	7	-73	-64	-96	-14	-30	-62	-101	33	-86	-34	-104	-24	-104	-66	-62	0	-98	-13	-73	-73	-150	-73	98	-12562	14020	-32740	-611	-19894	-10917	-25617	992	-21012	-15375	-23240	864	-25730	-13939	-23305	-154
0.265833	-29	41	84	-61	-110	-36	10	-18	-22	4	-75	-66	-97	-18	-36	-62	-103	34	-84	-41	-103	-26	-103	-75	-65	-3	-98	-15	-72	-73	-149	-74	166	-10930	12613	-32762	-845	-20512	-11097	-26185	-392	-21123	-16058	-23489	1783	-25476	-14215	-23551	-1903
0.266667	-24	40	86	-61	-101	-35	12	-17	-15	5	-73	-67	-96	-19	-34	-61	-101	35	-84	-34	-104	-27	-104	-75	-65	-6	-97	-15	-77	-75	-151	-74	68	-9426	11137	-32748	-825	-21111	-11297	-26770	-103	-21216	-16739	-23748	1898	-25127	-14524	-23786	-2855
0.267500	-25	41	88	-61	-111	-35	11	-16	-17	11	-53	-66	-97	-18	-30	-59	-102	33	-83	-34	-105	-26	-107	-72	-63	0	-97	-13	-73	-70	-152	-76	74	-8047	9666	-32763	-735	-21697	-11531	-27358	-113	-21291	-17405	-24000	1900	-24711	-14852	-24005	-2361
0.268333	-25	41	86	-61	-108	-33	15	-16	-21	6	-66	-70	-96	-18	-30	-60	-100	37	-83	-38	-105	-21	-100	-72	-58	-4	-99	-17	-73	-75	-150	-74	-107	-6811	8280	-32749	-863	-22251	-11777	-27940	-248	-21409	-18044	-24257	2056	-24240	-15206	-24212	-1750
0.269167	-26	41	84	-60	-108	-31	12	-15	-15	5	-73	-67	-95	-15	-31	-38	-98	35	-85	-36	-101	-22	-103	-70	-59	20	-98	-14	-73	-72	-150	-73	-136	-5681	7035	-32744	-804	-22781	-12043	-28509	-429	-21527	-18632	-24493	2238	-23747	-15576	-24411	-1323
0.270000	-24	42	85	-59	-124	-31	13	-15	-17	5	-73	-79	-98	-15	-28	-60	-101	37	-83	-32	-104	-21	-99	-70	-65	-1	-99	-10	-75	-72	-149	-73	45	-4688	5989	-32752	-617	-23277	-12308	-29062	267	-21671	-19158	-24717	1109	-23265	-15954	-24601	-466
0.270833	-24	40	88	-58	-109	-30	15	-12	-18	6	-69	-64	-98	-17	-27	-58	-104	37	-82	-31	-104	-18	-99	-68	-63	1	-98	-11	-69	-68	-148	-76	81	-3817	5186	-32737	-768	-23743	-12588	-29579	-265	-21836	-19606	-24903	1514	-22815	-16337	-24771	-2419
0.271667	-25	42	89	-55	-110	-5	11	-14	-17	9	-70	-65	-97	-14	-26	-58	-100	39	-82	-32	-108	-19	-100	-70	-63	0	-97	-14	-73	-69	-154	-73	142	-3052	4574	-32758	-826	-24172	-12856	-30063	85	-22046	-19971	-25051	1979	-22433	-16707	-24913	-4075
0.272500	-26	42	93	-57	-110	-32	12	-17	-14	5	-69	-65	-98	-15	-29	-61	-101	38	-83	-30	-114	-23	-102	-68	-63	1	-98	-13	-73	-70	-150	-73	157	-2375	4214	-32738	-601	-24562	-13102	-30507	-241	-22284	-20230	-25149	1546	-22131	-17064	-25035	-1273
0.273333	-25	42	82	-60	-112	-34	9	-15	-21	3	-72	-68	-101	-19	-30	-61	-104	34	-86	-34	-110	-24	-102	-68	-67	-1	-112	-16	-77	-72	-149	-78	-64	-1790	4063	-32764	-632	-24916	-13329	-30908	-57	-22555	-20376	-25199	1343	-21930	-17400	-25116	53
0.274167	-26	39	81	-62	-114	-38	7	-18	-22	1	-74	-72	-99	-17	-30	-60	-105	34	-125	-36	-108	-23	-99	-68	-65	-4	-100	-18	-72	-70	-147	-78	34	-1257	4102	-32752	-558	-25220	-13514	-31251	24	-22851	-20409	-25180	1305	-21844	-17703	-25150	220
0.275000	-29	39	81	-64	-110	-34	8	-14	-24	8	-73	-67	-96	-17	-28	-62	-102	34	-92	-33	-105	-24	-99	-68	-63	-1	-101	-16	-78	-69	-148	-77	73	-783	4276	-32741	-410	-25488	-13657	-31542	-95	-23158	-20313	-25098	1068	-21881	-17974	-25131	-135
0.275833	-27	42	84	-60	-112	-33	11	-17	-21	2	-74	-64	-97	-14	-27	-59	-99	35	-84	-32	-107	-24	-94	-68	-66	-1	-100	-13	-73	-68	-146	-74	22	-342	4565	-32757	-322	-25720	-13754	-31778	-24	-23481	-20099	-24950	829	-22036	-18201	-25050	-1062
0.276667	-26	42	89	-57	-110	-29	9	-15	-18	5	-70	-61	-96	-9	-26	-58	-101	36	-83	-27	-99	-19	-96	-64	-66	3	-96	-10	-69	-67	-135	-75	63	63	4899	-32738	-289	-25908	-13801	-31952	-322	-23801	-19763	-24728	832	-22315	-18390	-24887	-1853
0.277500	-24	46	90	-56	-108	-30	12	-22	-16	9	-69	-63	-98	-11	-19	-62	-99	42	-83	-27	-104	-18	-96	-65	-60	3	-97	-9	-68	-65	-143	-74	12	451	5238	-32755	-340	-26056	-13803	-32071	-875	-24116	-19325	-24450	1571	-22688	-18527	-24675	-2333
0.278333	-27	42	89	-56	-130	-31	19	-12	-18	8	-67	-63	-96	-14	-26	-56	-99	41	-83	-25	-108	-22	-96	-66	-60	3	-97	-8	-74	-67	-147	-73	4	820	5536	-32728	-153	-26177	-13750	-32130	674	-24413	-18799	-24119	292	-23152	-18619	-24384	-1754
0.279167	-23	41	89	-62	-110	-33	12	-12	-19	7	-68	-64	-97	1	-26	-59	-99	38	-87	-29	-105	-23	-97	-64	-64	4	-121	-12	-74	-65	-146	-72	18	1184	5763	-32758	-184	-26261	-13651	-32137	-66	-24686	-18187	-23733	460	-23665	-18659	-24018	-3346
0.280000	-24	43	91	-57	-108	-35	15	-8	-16	7	-69	-66	-79	-12	-26	-58	-97	37	-84	-31	-103	-21	-96	-66	-62	2	-105	-14	-74	-67	-167	-75	-32	1533	5886	-32745	-343	-26313	-13513	-32091	-405	-24919	-17515	-23313	942	-24216	-18650	-23582	-4784
0.280833	-23	41	87	-60	-110	-32	15	-11	-18	4	-73	-64	-97	-11	-22	-55	-100	34	-85	-30	-107	-22	-96	-66	-63	0	-102	-12	-70	-67	-147	-78	-202	1869	5888	-32742	-176	-26338	-13342	-31991	-300	-25111	-16796	-22860	649	-24791	-18595	-23092	-3519
0.281667	-26	42	85	-65	-111	-35	10	-14	-19	7	-75	-64	-96	-15	-30	-53	-102	36	-81	-33	-109	-24	-102	-68	-63	-3	-101	-11	-76	-68	-143	-77	-367	2192	5745	-32758	-167	-26339	-13135	-31848	-457	-25265	-16058	-22393	401	-25320	-18494	-22532	-1962
0.282500	-26	38	86	-61	-109	-38	7	-16	-19	5	-73	-64	-95	-19	-30	-62	-97	35	-83	-30	-108	-23	-102	-67	-61	0	-98	-12	-74	-67	-150	-79	-302	2496	5469	-32738	-122	-26307	-12910	-31644	-552	-25357	-15307	-21911	893	-25812	-18349	-21972	44
0.283333	-26	40	87	-58	-109	-35	11	-13	-21	7	-72	-60	-96	-14	-28	-58	-100	36	-81	-31	-104	-21	-92	-68	-64	1	-98	-13	-72	-66	-146	-75	-272	2784	5054	-32761	18	-26255	-12673	-31403	28	-25408	-14586	-21438	-17	-26237	-18161	-21372	2554
0.284167	-23	41	87	-57	-109	-31	12	-14	-16	12	-72	-70	-96	-15	-30	-58	-98	37	-81	-30	-104	-21	-99	-67	-62	0	-99	-12	-72	-68	-150	-72	-112	3036	4517	-32743	-141	-26182	-12434	-31113	-495	-25407	-13903	-20988	-125	-26586	-17942	-20759	3374
0.285000	-22	42	88	-60	-110	-30	12	-15	-18	6	-72	-64	-96	-13	-27	-58	-99	37	-82	-31	-105	-28	-96	-67	-62	0	-99	-10	-74	-69	-146	-72	-86	3254	3877	-32754	-352	-26093	-12200	-30785	-228	-25364	-13278	-20553	744	-26833	-17690	-20159	2419
0.285833	-23	41	89	-58	-110	-31	13	-15	-44	6	-73	-66	-93	-15	-28	-52	-97	36	-84	-32	-108	-23	-96	-69	-65	0	-102	-12	-75	-68	-148	-74	-474	3445	3161	-32754	-208	-25986	-11978	-30425	-376	-25284	-12732	-20165	795	-26985	-17414	-19589	5264
0.286667	-31	38	86	-52	-112	-35	12	-15	-16	6	-73	-64	-97	-18	-31	-62	-100	32	-86	-35	-107	-25	-100	-70	-64	-3	-100	-15	-72	-72	-149	-77	-695	3551	2395	-32735	-171	-25865	-11774	-30026	-406	-25168	-12263	-19813	348	-27038	-17119	-19056	8117
0.287500	-29	41	87	-59	-111	-32	9	-17	-21	4	-76	-67	-97	-15	-32	-64	-98	34	-84	-38	-103	-24	-103	-72	-64	-4	-103	-13	-73	-70	-149	-75	-804	3638	1610	-32728	-279	-25726	-11589	-29591	-74	-25028	-11888	-19506	436	-26996	-16807	-18578	9574
0.288333	-30	39	86	-61	-107	-32	11	-15	-18	8	-73	-68	-94	-18	-31	-64	-100	34	-87	-38	-105	-24	-102	-78	-62	-4	-98	-13	-74	-73	-150	-76	-872	3666	829	-32630	-115	-25575	-11429	-29126	-211	-24868	-11614	-19253	643	-26871	-16491	-18171	9930
0.289167	-23	39	89	-60	-110	-34	12	-17	-18	3	-74	-66	-96	-13	-31	-61	-102	33	-66	-36	-108	-25	-102	-72	-65	-1	-102	-13	-74	-69	-148	-75	-1073	3652	78	-32529	-47	-25417	-11295	-28634	-143	-24696	-11435	-19050	345	-26673	-16164	-17836	9292
0.290000	-24	38	86	-59	-104	-32	9	-15	-21	6	-73	-69	-103	-19	-33	-65	-103	29	-88	-45	-108	-25	-102	-74	-65	-4	-94	-18	-74	-75	-149	-79	-1354	3588	-615	-32379	-44	-25246	-11185	-28116	-115	-24522	-11354	-18885	209	-26424	-15844	-17581	8615
0.290833	-29	39	84	-62	-111	-36	9	-19	-22	3	-79	-67	-97	-18	-32	-66	-100	34	-87	-40	-105	-23	-101	-73	-62	-1	-100	-14	-80	-72	-155	-75	-1187	3484	-1232	-32225	-19	-25077	-11089	-27573	-701	-24351	-11351	-18789	715	-26136	-15520	-17406	7839
0.291667	-26	41	86	-60	-110	-36	9	-19	-19	3	-77	-74	-96	-14	-30	-63	-101	35	-85	-36	-114	-25	-102	-70	-64	-3	-107	-16	-72	-73	-146	-75	-1034	3346	-1756	-32046	-195	-24885	-11013	-27013	421	-24188	-11428	-18728	-384	-25840	-15205	-17317	8506
0.292500	-27	39	71	-63	-110	-35	10	-16	-18	-3	-75	-68	-97	-17	-31	-62	-101	33	-88	-36	-108	-25	-103	-72	-63	0	-104	-14	-58	-72	-148	-76	-866	3179	-2189	-31846	-250	-24700	-10951	-26434	505	-24037	-11556	-18702	-620	-25553	-14902	-17308	7936
0.293333	-25	41	88	-62	-114	-36	7	-19	-17	3	-75	-68	-100	-18	-31	-63	-101	34	-87	-36	-108	-27	-105	-66	-81	-1	-103	-18	-76	-73	-149	-76	-730	2989	-2515	-31640	-245	-24512	-10896	-25846	-271	-23902	-11735	-18706	249	-25289	-14609	-17373	5730
0.294167	-24	39	87	-64	-110	-36	9	-17	-18	3	-76	-70	-96	-24	-33	-63	-100	36	-90	-34	-105	-25	-100	-72	-62	1	-103	-15	-75	-72	-149	-77	-796	2790	-2740	-31411	-230	-24321	-10839	-25240	352	-23786	-11937	-18735	-318	-25065	-14330	-17504	5938
0.295000	-27	41	87	-65	-114	-38	9	-18	-19	3	-75	-69	-99	-18	-32	-63	-101	13	-91	-38	-110	-27	-101	-70	-64	-3	-102	-16	-75	-75	-148	-77	-727	2590	-2872	-31168	-178	-24137	-10780	-24646	90	-23694	-12151	-18783	-473	-24894	-14064	-17689	5555
0.295833	-26	39	91	-61	-113	-36	11	-19	-21	2	-73	-69	-98	-7	-32	-60	-101	35	-87	-33	-107	-25	-99	-70	-65	-3	-104	-17	-76	-75	-147	-74	-742	2397	-2915	-30910	-249	-23949	-10710	-24046	151	-23612	-12363	-18841	-407	-24774	-13805	-17919	5282
0.296667	-24	40	89	-58	-111	-32	13	-13	-15	5	-72	-64	-96	-15	-26	-57	-99	36	-83	-24	-103	-22	-98	-70	-60	0	-100	-12	-73	-69	-144	-72	-749	2220	-2883	-30641	-220	-23761	-10625	-23439	514	-23543	-12573	-18900	-1047	-24718	-13560	-18185	5354
0.297500	-21	45	90	-53	-107	-33	16	-14	-16	4	-72	-64	-95	-15	-29	-59	-99	36	-86	-34	-104	-18	-97	-72	-61	0	-99	-12	-70	-63	-146	-74	-592	2068	-2788	-30369	-58	-23587	-10525	-22859	177	-23493	-12718	-18962	-750	-24727	-13324	-18474	4998
0.298333	-23	43	91	-61	-108	-35	13	-17	-19	5	-74	-67	-96	-18	-33	-63	-101	34	-87	-38	-105	-26	-100	-34	-61	-3	-101	-17	-73	-74	-150	-77	-409	1928	-2656	-30087	36	-23421	-10408	-22289	-12	-23456	-12842	-19024	352	-24786	-13102	-18782	1880
0.299167	-26	39	86	-62	-99	-38	8	-16	-21	3	-88	-68	-97	-14	-31	-67	-101	36	-86	-34	-103	-25	-101	-70	-61	0	-100	-13	-73	-72	-148	-75	-46	1821	-2481	-29797	70	-23258	-10264	-21731	-30	-23420	-12912	-19067	335	-24900	-12876	-19084	2159
0.300000	-26	41	85	-59	-108	-34	12	-15	-16	5	-74	-66	-97	-15	-33	-59	-75	37	-84	-32	-102	-24	-99	-70	-64	-1	-101	-15	-73	-72	-150	-77	-42	1750	-2292	-29507	72	-23100	-10055	-21198	-301	-23386	-12934	-19107	89	-25053	-12655	-19409	3261
0.300833	-31	30	90	-60	-109	-34	13	-13	-17	2	-72	-65	-93	-14	-29	-59	-101	36	-86	-34	-107	-23	-94	-72	-62	0	-100	-14	-70	-75	-146	-77	-567	1711	-2103	-29221	126	-22951	-9913	-20700	23	-23350	-12906	-19129	284	-25225	-12434	-19694	2802
0.301667	-28	39	89	-58	-107	-32	12	-13	-23	6	-75	-63	-98	-14	-36	-58	-101	37	-85	-32	-105	-22	-99	-73	-67	-3	-102	-14	-75	-69	-148	-76	-375	1706	-1921	-28945	343	-22813	-9718	-20225	-104	-23317	-12829	-19141	638	-25412	-12215	-19974	2164
0.302500	-29	42	89	-57	-107	-33	12	-16	-17	7	-73	-61	-94	-12	-30	-61	-101	36	-82	-31	-104	-22	-100	-72	-58	0	-98	-13	-75	-70	-149	-76	-316	1716	-1756	-28667	447	-22681	-9503	-19783	107	-23271	-12703	-19139	1150	-25595	-11995	-20235	1008
0.303333	-26	42	88	-58	-110	-33	11	-15	-18	6	-70	-63	-97	-13	-32	-57	-101	37	-80	-30	-95	-23	-101	-72	-63	2	-98	-12	-75	-70	-146	-73	-487	1756	-1618	-28368	315	-22559	-9276	-19385	245	-23217	-12534	-19092	1703	-25766	-11776	-20477	-94
0.304167	-25	42	91	-57	-107	-33	12	-12	-16	6	-70	-64	-96	-15	-29	-55	-98	39	-82	-29	-105	-21	-98	-74	-60	2	-96	-11	-76	-68	-148	-73	-383	1812	-1509	-28144	230	-22440	-9041	-19022	-392	-23155	-12339	-19105	2513	-25913	-11562	-20697	-841
0.305000	-22	44	91	-58	-109	-32	12	-11	-14	9	-69	-73	-94	-11	-27	-55	-120	40	-80	-32	-107	-19	-97	-67	-59	2	-95	-10	-70	-66	-144	-72	-398	1879	-1440	-27895	288	-22334	-8822	-18708	259	-23085	-12124	-19047	2510	-26026	-11347	-20899	-389
0.305833	-27	42	91	-56	-109	-32	15	-14	-22	5	-74	-63	-96	-13	-26	-59	-100	38	-83	-32	-105	-19	-99	-70	-64	0	-99	-15	-73	-46	-147	-75	-460	1905	-1407	-27658	420	-22233	-8590	-18436	1060	-23007	-11900	-19038	2307	-26106	-11145	-21078	-610
0.306667	-29	41	87	-59	-110	-33	10	-16	-21	3	-75	-64	-97	-46	-31	-62	-103	34	-85	-35	-116	-21	-100	-69	-67	-5	-105	-16	-75	-69	-150	-77	-409	2018	-1414	-27436	356	-22145	-8380	-18210	-454	-22928	-11674	-19000	4154	-26144	-10955	-21244	-3401
0.307500	-23	38	72	-60	-111	-36	10	-22	-25	-1	-76	-65	-99	-15	-30	-63	-101	35	-84	-35	-100	-21	-101	-72	-64	-3	-100	-15	-73	-67	-148	-76	-360	2088	-1447	-27214	275	-22054	-8186	-18019	356	-22833	-11447	-18955	4157	-26146	-10773	-21380	-3776
0.308333	-28	39	89	-59	-108	-39	10	-16	-21	-7	-72	-60	-95	-15	-30	-61	-103	30	-84	-36	-107	-19	-99	-70	-66	0	-102	-15	-74	-70	-151	-79	-137	2140	-1524	-27003	290	-21971	-8003	-17876	-211	-22732	-11242	-18916	3674	-26087	-10616	-21507	-4488
0.309167	-27	47	90	-59	-110	-38	10	-16	-23	5	-72	-72	-96	-17	-29	-60	-101	33	-84	-33	-108	-25	-102	-72	-64	5	-100	-14	-69	-69	-151	-75	-127	2178	-1628	-26792	269	-21907	-7853	-17779	-280	-22638	-11053	-18873	3369	-26003	-10479	-21620	-4824
0.310000	-28	40	88	-58	-109	-35	13	-16	-22	2	-72	-65	-98	-16	-28	-60	-102	32	-83	-33	-104	-1	-98	-73	-63	-1	-102	-14	-73	-70	-150	-75	-38	2205	-1752	-26585	167	-21842	-7724	-17703	-18	-22544	-10893	-18838	2818	-25885	-10365	-21722	-4893
0.310833	-24	43	89	-62	-109	-38	13	-15	-17	5	-69	-65	-98	-16	-28	-61	-100	32	-84	-34	-103	-21	-98	-70	-63	0	-99	-11	-73	-68	-144	-75	194	2211	-1902	-26377	122	-21784	-7613	-17695	-12	-22447	-10760	-18805	1590	-25738	-10280	-21815	-4684
0.311667	-26	39	90	-60	-105	-35	12	-16	-23	0	-73	-67	-96	-18	-26	-61	-102	32	-86	-33	-103	-24	-97	-72	-66	-1	-103	-14	-73	-69	-149	-81	247	2193	-2067	-26166	180	-21735	-7535	-17713	-452	-22361	-10661	-18781	1626	-25578	-10227	-21906	-7551
0.312500	-28	38	86	-59	-110	-50	9	-15	-17	6	-72	-66	-94	-16	-27	-65	-99	30	-86	-33	-99	-23	-99	-74	-59	1	-100	-13	-73	-69	-152	-75	120	2151	-2249	-25949	182	-21700	-7482	-17759	-70	-22279	-10586	-18755	1264	-25407	-10204	-21986	-7796
0.313333	-27	40	88	-59	-107	-36	9	-19	-19	33	-73	-66	-94	-19	-23	-61	-100	30	-81	-32	-107	-25	-102	-73	-63	0	-100	-14	-73	-70	-151	-76	219	2096	-2435	-25721	58	-21672	-7453	-17837	-281	-22209	-10535	-18740	586	-25231	-10212	-22067	-5521
0.314167	-25	22	87	-60	-110	-40	9	-10	-21	3	-73	-67	-98	-22	-30	-62	-102	29	-86	-34	-109	-27	-100	-72	-66	-4	-101	-16	-74	-74	-153	-77	301	2018	-2640	-25488	4	-21653	-7440	-17939	235	-22145	-10520	-18732	202	-25057	-10254	-22137	-4378
0.315000	-26	40	84	-61	-114	-42	6	-17	-22	1	-74	-70	-101	-21	-32	-63	-104	38	-91	-39	-112	-30	-105	-73	-67	-5	-103	-19	-77	-76	-151	-82	434	1922	-2835	-25251	15	-21653	-7450	-18068	309	-22101	-10521	-18725	143	-24898	-10322	-22206	-3489
0.315833	-30	36	81	-64	-115	-36	5	-24	-24	3	-77	-73	-100	-23	-31	-63	-103	27	-90	-35	-108	-28	-100	-50	-64	-4	-105	-16	-77	-73	-145	-75	542	1827	-3043	-24988	74	-21654	-7461	-18206	388	-22061	-10533	-18720	12	-24744	-10404	-22235	-3421
0.316667	-27	40	86	-59	-108	-34	12	-12	-10	6	-69	-63	-93	-15	-29	-59	-98	30	-87	-32	-104	-23	-99	-67	-62	-1	-99	-11	-70	-73	-145	-73	554	1715	-3245	-24724	195	-21675	-7486	-18365	102	-22036	-10552	-18717	-144	-24611	-10510	-22319	-3325
0.317500	-22	42	91	-57	-108	-31	13	-14	-17	5	-75	-64	-96	-13	-28	-57	-98	33	-84	-30	-103	-23	-100	-67	-65	-3	-115	-11	-69	-72	-142	-74	711	1608	-3455	-24450	79	-21712	-7523	-18540	-584	-22031	-10581	-18719	-210	-24507	-10631	-22367	-2714
0.318333	-28	40	89	-56	-110	-31	12	-12	-17	9	-73	-65	-95	-14	-28	-60	-99	32	-86	-31	-105	-23	-99	-67	-62	0	-99	-10	-70	-72	-147	-76	914	1494	-3675	-24168	-264	-21782	-7560	-18726	-213	-22038	-10608	-18721	-884	-24427	-10756	-22408	-1440
0.319167	-25	41	91	-57	-113	-32	15	-15	-18	6	-73	-66	-97	-14	-27	-55	-96	34	-84	-31	-107	-24	-101	-70	-64	0	-97	-12	-72	-67	-145	-75	918	1389	-3899	-23883	-120	-21837	-7601	-18912	1326	-22058	-10634	-18729	-2629	-24373	-10885	-22438	-124
0.320000	-23	42	89	-56	-110	-33	16	-10	-19	8	-68	-68	-95	-13	-28	-58	-94	36	-83	-31	-103	-22	-98	-66	-60	0	-98	-11	-74	-72	-147	-74	913	1292	-4128	-23588	-229	-21926	-7630	-19108	-309	-22095	-10651	-18729	-1654	-24340	-11010	-22456	-1618
0.320833	-24	44	89	-58	-111	-34	13	-8	-18	6	-72	-64	-97	-13	-27	-55	-98	35	-82	-32	-112	-21	-98	-66	-60	2	-100	-13	-63	-70	-146	-75	911	1206	-4365	-23302	-285	-22032	-7657	-19305	271	-22150	-10657	-18730	-2094	-24329	-11118	-22458	-938
0.321667	-24	41	87	-72	-110	-32	13	-1	-17	9	-73	-67	-98	-14	-29	-58	-98	36	-84	-33	-105	-22	-98	-67	-64	0	-99	-14	-70	-70	-158	-76	917	1130	-4608	-23010	-131	-22155	-7676	-19505	-482	-22221	-10653	-18744	-2300	-24343	-11212	-22447	85
0.322500	-23	39	89	-56	-109	-30	17	-11	-19	7	-73	-65	-96	-14	-25	-58	-99	36	-84	-30	-114	-21	-96	-68	-64	1	-100	-9	-75	-68	-145	-75	832	1069	-4859	-22723	-107	-22295	-7678	-19702	-644	-22303	-10631	-18745	-2353	-24377	-11273	-22412	1111
0.323333	-24	40	91	-59	-108	-32	0	-10	-22	8	-74	-66	-98	-13	-27	-57	-127	37	-90	-33	-107	-22	-98	-69	-68	-1	-98	-14	-73	-68	-145	-75	810	1017	-5114	-22445	-190	-22458	-7673	-19904	-459	-22401	-10600	-18750	-2634	-24414	-11331	-22361	1808
0.324167	-27	39	88	-58	-110	-34	12	-14	-22	5	-74	-65	-100	-13	-31	-59	-104	36	-84	-30	-105	-22	-98	-68	-62	1	-96	-10	-73	-70	-148	-76	690	975	-5375	-22163	-90	-22635	-7645	-20097	85	-22507	-10549	-18746	-3681	-24494	-11350	-22284	2866
0.325000	-27	44	90	-56	-112	-32	13	-11	-16	10	-73	-64	-122	-11	-29	-56	-98	37	-82	-31	-104	-21	-98	-64	-63	1	-97	-10	-72	-69	-143	-70	785	956	-5634	-21898	-1	-22824	-7612	-20288	-345	-22630	-10491	-18749	-2932	-24571	-11337	-22174	896
0.325833	-21	43	91	-56	-109	-30	16	-12	-13	9	-72	-61	-97	-12	-25	-57	-99	43	-82	-29	-101	-22	-98	-67	-64	2	-96	-12	-73	-75	-146	-73	759	933	-5901	-21646	-25	-23024	-7558	-20475	373	-22759	-10419	-18750	-2363	-24666	-11295	-22037	-63
0.326667	-22	41	88	-61	-114	-31	-9	-12	-18	7	-73	-66	-98	-12	-31	-58	-103	35	-85	-35	-107	-23	-99	-70	-64	-3	-100	-13	-73	-73	-147	-76	394	949	-6163	-21405	-28	-23240	-7489	-20659	82	-22905	-10345	-18745	-2797	-24764	-11223	-21877	1821
0.327500	-26	43	86	-58	-111	-33	13	-11	-15	6	-74	-67	-97	-13	-26	-59	-96	35	-85	-31	-100	-21	-98	-68	-62	-1	-101	-14	-75	-68	-145	-72	318	898	-6408	-21170	177	-23461	-7395	-20836	457	-23055	-10257	-18738	-3251	-24866	-11122	-21680	1875
0.328333	-27	44	86	-59	-107	-48	12	-10	-15	5	-73	-64	-98	-11	-28	-59	-102	32	-87	-33	-109	-21	-99	-68	-65	1	-97	-12	-74	-70	-147	-75	368	884	-6645	-20950	257	-23688	-7291	-21007	451	-23204	-10162	-18729	-3057	-24978	-10999	-21456	1283
0.329167	-25	38	89	-58	-108	-32	15	-17	-18	3	-70	-63	-94	-10	-28	-59	-100	36	-85	-31	-104	-19	-100	-73	-70	1	-96	-13	-68	-69	-147	-76	264	867	-6860	-20742	225	-23921	-7170	-21189	448	-23355	-10063	-18720	-2972	-25093	-10857	-21189	524
0.330000	-27	41	88	-59	-108	-32	16	-12	-17	9	-70	-66	-94	-13	-25	-41	-99	37	-82	-31	-101	-15	-99	-70	-62	0	-98	-12	-73	-70	-149	-76	377	838	-7050	-20545	411	-24145	-7035	-21350	667	-23507	-9960	-18700	-2848	-25205	-10709	-20890	-308
0.330833	-25	43	91	-58	-110	-35	10	-14	-17	9	-72	-65	-94	-15	-30	-61	-98	37	-81	-33	-104	-23	-101	-70	-61	0	-98	-11	-66	-70	-147	-73	655	804	-7211	-20362	450	-24379	-6888	-21515	301	-23639	-9857	-18663	-2162	-25325	-10516	-20556	-1081
0.331667	-26	40	88	-63	-109	-35	15	-15	-19	7	-74	-67	-65	-22	-33	-65	-97	32	-86	-34	-107	-25	-100	-70	-63	0	-100	-16	-75	-75	-148	-68	674	762	-7339	-20190	384	-24598	-6731	-21673	-62	-23770	-9754	-18644	-1640	-25421	-10335	-20194	-1177
0.332500	-27	38	86	-64	-113	-41	9	-17	-22	3	-75	-69	-99	-19	-31	-62	-101	32	-88	-33	-100	-23	-100	-68	-64	1	-100	-13	-75	-74	-148	-74	697	709	-7424	-20027	377	-24807	-6566	-21831	1571	-23885	-9644	-18594	-3039	-25517	-10148	-19793	-437
0.333333	-24	38	85	-61	-110	-36	10	-14	-24	6	-76	-66	-99	-19	-31	-63	-100	6	-86	-35	-105	-24	-98	-73	-67	-3	-100	-15	-74	-73	-149	-76	1011	637	-7468	-19865	212	-25003	-6399	-21984	21	-23992	-9539	-18545	-1603	-25598	-9963	-19366	-2710
0.334167	-27	40	85	-62	-112	-34	-3	-12	-18	3	-76	-65	-96	-19	-30	-63	-101	29	-88	-34	-107	-28	-100	-73	-65	-4	-99	-15	-75	-82	-144	-79	1172	583	-7462	-19712	58	-25186	-6233	-22136	390	-24051	-9426	-18464	-1378	-25668	-9785	-18911	-3636
0.335000	-25	37	87	-62	-110	-38	11	-15	-23	3	-73	-65	-96	-21	-29	-46	-103	28	-87	-33	-108	-28	-101	-76	-65	-4	-98	-15	-78	-74	-150	-77	1159	516	-7412	-19563	104	-25351	-6070	-22285	120	-24100	-9311	-18371	-1973	-25717	-9612	-18427	-3059
0.335833	-24	49	86	-62	-113	-36	12	-14	-15	5	-74	-66	-98	-21	-32	-61	-97	32	-96	-33	-107	-24	-98	-68	-62	1	-98	-14	-73	-75	-148	-79	968	434	-7307	-19414	122	-25489	-5908	-22419	-25	-24115	-9190	-18261	-1954	-25745	-9450	-17919	-2636
0.336667	-24	43	88	-60	-114	-33	11	-14	-16	0	-70	-62	-95	-17	-29	-46	-98	36	-81	-33	-104	-25	-97	-69	-60	4	-96	-11	-69	-70	-147	-73	711	353	-7152	-19261	24	-25595	-5757	-22550	-225	-24100	-9064	-18126	-1465	-25745	-9292	-17391	-2439
0.337500	-24	44	89	-58	-107	-30	12	-11	-15	6	-74	-62	-92	-17	-30	-59	-96	37	-83	-42	-102	-24	-95	-68	-64	3	-98	-16	-73	-70	-144	-73	407	267	-6953	-19113	-60	-25686	-5615	-22668	268	-24064	-8933	-17972	-2290	-25722	-9150	-16845	-1386
0.338333	-25	42	85	-61	-109	-29	11	-12	-16	10	-72	-63	-95	-16	-28	-60	-91	35	-88	-30	-103	-22	-97	-69	-61	1	-96	-12	-72	-68	-145	-73	42	173	-6700	-18952	-186	-25741	-5489	-22777	-319	-23991	-8790	-17786	-1339	-25673	-9016	-16306	-2401
0.339167	-24	40	88	-58	-108	-33	11	-13	-22	5	-75	-62	-94	-17	-31	-61	-100	34	-85	-32	-103	-22	-111	-67	-64	2	-98	-13	-69	-70	-141	-75	-464	101	-6405	-18782	-151	-25757	-5375	-22869	374	-23889	-8643	-17608	-202	-25590	-8892	-15750	-3788
0.340000	-27	39	86	-56	-111	-33	10	-14	-18	5	-87	-61	-96	-18	-34	-66	-104	32	-87	-35	-105	-26	-100	-74	-65	0	-99	-17	-75	-75	-150	-79	-781	-11	-6069	-18604	-269	-25743	-5283	-22940	86	-23760	-8483	-17397	-58	-25478	-8776	-15192	-1490
0.340833	-11	37	84	-62	-117	-36	9	-18	-21	3	-77	-65	-99	-19	-33	-66	-103	33	-87	-48	-104	-25	-103	-75	-61	1	-99	-24	-74	-73	-153	-76	-921	-103	-5695	-18409	-474	-25685	-5208	-22985	242	-23587	-8306	-17162	-156	-25327	-8657	-14632	15
0.341667	-25	38	81	-60	-114	-32	9	-16	-19	3	-77	-66	-90	-21	-36	-64	-100	34	-90	-34	-107	-26	-101	-73	-65	0	-101	-15	-76	-73	-150	-77	-1267	-198	-5289	-18205	-377	-25568	-5133	-23000	517	-23411	-8123	-16912	-53	-25143	-8540	-14081	550
0.342500	-24	40	85	-60	-110	-36	9	-14	-19	7	-74	-63	-99	-18	-30	-62	-98	33	-86	-35	-110	-28	-101	-70	-61	0	-102	-14	-75	-73	-149	-74	-1471	-297	-4871	-17989	-532	-25437	-5088	-22985	607	-23202	-7928	-16667	-18	-24920	-8423	-13542	702
0.343333	-26	39	87	-60	-111	-24	12	-14	-17	6	-74	-67	-94	-15	-30	-62	-100	34	-87	-33	-104	-23	-101	-70	-62	0	-101	-15	-73	-72	-148	-83	-1527	-402	-4436	-17756	-740	-25243	-5055	-22935	1027	-22966	-7730	-16340	-165	-24661	-8308	-13026	630
0.344167	-26	39	89	-60	-107	-33	10	-13	-18	5	-73	-66	-92	-15	-29	-61	-101	33	-88	-22	-102	-19	-99	-68	-60	2	-99	-12	-70	-67	-146	-75	-1642	-515	-3992	-17519	-801	-25000	-5035	-22847	676	-22706	-7520	-16045	-7	-24363	-8192	-12521	1228
0.345000	-22	41	89	-57	-104	-32	12	-14	-16	4	-70	-62	-104	-16	-30	-59	-100	35	-84	-31	-103	-21	-99	-68	-65	0	-98	-13	-72	-68	-147	-76	-1654	-633	-3557	-17281	-972	-24708	-5033	-22716	-202	-22413	-7314	-15725	930	-24027	-8075	-12043	2610
0.345833	-27	42	86	-59	-108	-31	10	-12	-16	7	-73	-63	-95	-18	-31	-60	-100	35	-83	-31	-103	-22	-100	-55	-61	1	-98	-14	-50	-69	-150	-77	-1750	-764	-3142	-17043	-1057	-24371	-5043	-22545	1345	-22121	-7111	-15387	-32	-23656	-7962	-11597	4646
0.346667	-25	41	85	-59	-110	-36	6	-15	-28	3	-76	-66	-93	-17	-34	-62	-99	32	-86	-35	-107	-25	-107	-69	-62	-1	-101	-16	-74	-73	-149	-77	-1569	-909	-2756	-16811	-1221	-23979	-5062	-22331	454	-21795	-6915	-15037	181	-23238	-7850	-11174	3644
0.347500	-19	39	85	-60	-114	-35	7	-21	-23	5	-77	-66	-101	-21	-38	-62	-100	32	-87	-29	-105	-17	-104	-72	-75	-3	-100	-17	-75	-75	-153	-77	-1303	-1069	-2400	-16591	-1597	-23538	-5091	-22064	128	-21441	-6730	-14671	340	-22785	-7744	-10786	1916
0.348333	-26	38	82	-63	-110	-35	6	-18	-16	3	-77	-68	-100	-21	-34	-64	-103	30	-91	-40	-111	-27	-105	-73	-64	-4	-103	-17	-75	-76	-151	-78	-1057	-1244	-2072	-16387	-1743	-23044	-5129	-21756	645	-21064	-6563	-14288	-242	-22289	-7647	-10429	2272
0.349167	-27	38	81	-68	-115	-38	7	-18	-25	0	-79	-67	-99	-21	-32	-64	-102	28	-88	-34	-107	-24	-104	-48	-61	-4	-103	-16	-72	-72	-153	-79	-800	-1425	-1827	-16198	-1591	-22499	-5173	-21396	231	-20658	-6413	-13891	-301	-21747	-7555	-10098	2401
0.350000	-27	39	82	-61	-110	-35	11	-16	-21	3	-83	-72	-93	-17	-31	-65	-101	28	-90	-55	-105	-22	-101	-70	-63	-4	-102	-14	-69	-69	-151	-77	-1007	-1627	-1619	-16043	-1879	-21913	-5215	-20993	-135	-20221	-6288	-13476	76	-21163	-7479	-9817	1839
0.350833	-23	42	86	-60	-109	-35	10	-17	-17	3	-76	-66	-93	-16	-30	-63	-101	33	-85	-34	-105	-22	-101	-73	-67	-8	-101	-16	-72	-70	-149	-76	-1195	-1835	-1476	-15920	-2441	-21288	-5266	-20548	608	-19746	-6189	-13047	-772	-20538	-7423	-9569	1476
0.351667	-26	50	82	-60	-110	-36	12	-21	-17	5	-76	-66	-96	-16	-32	-63	-100	33	-88	-33	-105	-23	-99	-70	-64	-3	-104	-27	-70	-69	-149	-75	-852	-2055	-1395	-15828	-2778	-20623	-5316	-20057	-181	-19243	-6122	-12606	-459	-19875	-7386	-9357	128
0.352500	-19	46	85	-59	-108	-38	9	-12	-18	2	-76	-66	-96	-16	-30	-61	-99	29	-86	-36	-103	-21	-102	-70	-63	-27	-102	-14	-72	-68	-150	-75	-599	-2282	-1377	-15774	-2528	-19924	-5369	-19515	-118	-18701	-6085	-12154	550	-19178	-7371	-9185	-2870
0.353333	-24	39	87	-63	-108	-39	10	-16	-22	2	-75	-67	-100	-18	-28	-55	-103	32	-87	-36	-108	-23	-101	-72	-61	-1	-103	-17	-76	-72	-149	-87	-454	-2506	-1424	-15763	-1999	-19192	-5415	-18941	-357	-18125	-6082	-11692	494	-18446	-7377	-9050	-1769
0.354167	-27	37	84	-43	-111	-38	10	-17	-19	1	-73	-64	-98	-18	-28	-63	-103	32	-88	-31	-109	-24	-100	-73	-65	0	-102	-14	-52	-72	-150	-75	-249	-2734	-1528	-15785	-1576	-18438	-5464	-18322	-390	-17509	-6108	-11225	-5	-17683	-7410	-8949	-198
0.355000	-27	41	82	-61	-110	-36	10	-18	-21	-5	-78	-65	-99	-14	-32	-73	-101	32	-87	-35	-105	-25	-100	-75	-66	-5	-103	-17	-74	-72	-150	-75	-197	-2954	-1682	-15834	-804	-17666	-5508	-17668	-180	-16855	-6168	-10757	-103	-16891	-7467	-8883	568
0.355833	-25	39	82	-63	-111	-36	11	-17	-18	3	-75	-66	-96	-15	-31	-62	-101	34	-87	-30	-103	-24	-96	-70	-64	9	-103	-12	-70	-72	-148	-77	-319	-3168	-1873	-15918	-152	-16886	-5544	-16974	-692	-16168	-6247	-10274	-404	-16076	-7541	-8851	1070
0.356667	-24	43	86	-59	-108	-36	9	-17	-19	5	-74	-45	-99	-15	-29	-62	-99	35	-86	-33	-105	-26	-100	-72	-63	-1	-102	-15	-59	-74	-148	-73	-300	-3363	-2105	-16022	54	-16099	-5580	-16249	-660	-15444	-6359	-9800	-842	-15243	-7636	-8855	1249
0.357500	-24	40	87	-63	-109	-39	11	-17	-19	4	-74	-64	-99	-22	-29	-64	-99	35	-84	-34	-109	-23	-99	-51	-61	2	-101	-11	-74	-73	-149	-74	-195	-3536	-2353	-16139	374	-15304	-5612	-15479	-613	-14692	-6488	-9323	-443	-14403	-7749	-8885	2141
0.358333	-26	43	86	-60	-129	-34	9	-14	-15	4	-73	-64	-99	-12	-38	-58	-97	37	-85	-32	-107	-23	-99	-70	-63	0	-99	-15	-74	-69	-144	-73	-294	-3690	-2612	-16262	778	-14499	-5647	-14667	-983	-13909	-6637	-8854	441	-13560	-7871	-8941	3007
0.359167	-24	44	87	-77	-108	-33	10	-15	-17	6	-70	-67	-98	-13	-28	-59	-99	35	-85	-33	-110	-24	-98	-73	-63	2	-100	-13	-75	-70	-146	-72	-337	-3821	-2864	-16374	1199	-13722	-5674	-13840	333	-13108	-6795	-8390	-478	-12718	-8003	-9026	4002
0.360000	-24	42	89	-62	-110	-31	12	-13	-15	5	-72	-65	-94	-11	-27	-64	-100	35	-86	-33	-103	-24	-97	-72	-62	2	-100	-14	-73	-68	-149	-73	-368	-3924	-3102	-16486	1578	-12947	-5706	-12967	168	-12290	-6964	-7939	-682	-11877	-8138	-9126	3315
0.360833	-22	42	90	-62	-107	-34	12	-13	-17	2	-76	-65	-95	-12	-29	-60	-100	34	-85	-34	-105	-43	-98	-70	-64	5	-103	-14	-72	-69	-146	-74	-692	-3996	-3307	-16535	1828	-12187	-5735	-12062	-951	-11466	-7138	-7496	194	-11058	-8271	-9248	1158
0.361667	-29	42	87	-62	-116	-33	11	-15	-18	4	-73	-62	-95	-10	-27	-64	-99	33	-85	-34	-104	-24	-99	-73	-62	6	-101	-15	-72	-61	-153	-74	-997	-4042	-3483	-16555	1994	-11445	-5775	-11125	-345	-10626	-7306	-7062	-753	-10260	-8399	-9385	1462
0.362500	-25	43	86	-59	-105	-34	12	-15	-16	5	-74	-65	-93	-12	-26	-63	-96	33	-85	-34	-103	-25	-100	-74	-61	5	-101	-14	-72	-69	-147	-72	-1015	-4047	-3604	-16512	2192	-10714	-5808	-10157	-784	-9791	-7466	-6647	-1262	-9488	-8508	-9525	1456
0.363333	-22	42	88	-61	-111	-30	13	-14	-16	4	-72	-64	-93	-7	-30	-61	-99	37	-82	-31	-102	-21	-97	-70	-60	3	-97	-11	-70	-67	-145	-75	-1002	-4031	-3679	-16390	2373	-10005	-5842	-9156	-952	-8963	-7616	-6242	-1118	-8748	-8605	-9678	1384
0.364167	-22	44	89	-66	-109	-32	12	-12	-14	8	-70	-67	-94	-12	-26	-56	-98	38	-86	-32	-103	-25	-96	-68	-61	-1	-99	-12	-69	-68	-145	-73	-705	-3983	-3708	-16190	2445	-9319	-5883	-8137	-560	-8144	-7751	-5855	-1942	-8043	-8680	-9836	1353
0.365000	-25	45	88	-58	-110	-32	13	-14	-17	6	-74	-67	-98	-33	-28	-60	-100	37	-86	-33	-107	-25	-98	-69	-62	2	-99	-17	-75	-72	-146	-70	-376	-3911	-3689	-15884	2489	-8648	-5923	-7102	-952	-7346	-7868	-5484	-2384	-7372	-8733	-10001	795
0.365833	-3	41	86	-64	-111	-32	11	-14	-19	5	-76	-68	-98	-14	-29	-62	-103	26	-85	-33	-105	-23	-97	-66	-63	1	-101	-12	-74	-68	-147	-74	-341	-3816	-3622	-15466	2476	-7997	-5960	-6049	-1330	-6566	-7955	-5121	-1235	-6733	-8762	-10167	-2512
0.366667	-26	42	84	-61	-113	-28	9	-15	-19	4	-78	-73	-100	-15	-30	-60	-102	33	-87	-34	-107	-23	-98	-68	-67	-3	-101	-13	-74	-72	-147	-76	-61	-3703	-3519	-14932	2451	-7367	-6000	-4986	-1573	-5803	-8027	-4773	-817	-6140	-8765	-10332	-2364
0.367500	-26	41	86	-61	-112	-31	10	-14	-18	2	-75	-64	-82	-15	-29	-60	-104	30	-112	-32	-105	-24	-100	-69	-64	-1	-99	-11	-73	-68	-147	-75	205	-3567	-3377	-14279	2355	-6748	-6032	-3915	-2096	-5060	-8071	-4437	-923	-5582	-8734	-10495	-1338
0.368333	-21	41	86	-59	-107	-34	9	-16	-34	2	-75	-62	-96	-14	-27	-60	-99	34	-86	-32	-104	-25	-102	-72	-66	0	-98	-12	-74	-69	-149	-75	383	-3418	-3201	-13503	2292	-6150	-6057	-2857	-1720	-4349	-8071	-4116	-758	-5064	-8675	-10655	-1782
0.369167	-28	45	88	-60	-109	-32	16	-15	-16	4	-73	-66	-97	-15	-29	-62	-97	33	-84	-30	-102	-22	-99	-72	-63	0	-85	-13	-73	-68	-138	-79	832	-3256	-3056	-12608	2297	-5563	-6069	-1815	-2122	-3670	-8051	-3812	-662	-4557	-8594	-10816	-2054
0.370000	-26	45	87	-59	-112	-35	12	-15	-13	5	-70	-65	-95	-14	-28	-59	-98	57	-84	-32	-108	-25	-100	-67	-63	1	-98	-10	-69	-68	-146	-64	973	-3092	-2893	-11633	2143	-4992	-6069	-791	-2168	-3021	-8002	-3520	-893	-4126	-8473	-10967	-2605
0.370833	-26	45	89	-56	-107	-31	13	-16	-14	6	-73	-65	-95	-14	-28	-60	-98	37	-94	-31	-104	-21	-98	-67	-60	1	-99	-12	-72	-68	-148	-73	883	-2925	-2742	-10533	1605	-4431	-6052	195	-2372	-2399	-7926	-3246	-970	-3692	-8328	-11123	-3073
0.371667	-26	35	87	-56	-108	-29	12	-14	-15	3	-72	-62	-94	-14	-28	-57	-95	36	-85	-29	-101	-24	-99	-69	-65	1	-95	-11	-74	-69	-147	-72	883	-2762	-2609	-9388	460	-3886	-6009	1141	-3433	-1803	-7823	-2983	-483	-3295	-8153	-11278	-3035
0.372500	-24	43	88	-57	-109	-33	11	-15	-19	4	-73	-64	-98	-18	-27	-59	-98	35	-84	-32	-103	-24	-96	-69	-61	-3	-99	-11	-70	-66	-148	-73	836	-2600	-2506	-8185	91	-3338	-5947	2039	-3076	-1242	-7669	-2746	-1430	-2908	-7954	-11430	-2074
0.373333	-26	42	87	-62	-110	-34	11	-15	-19	3	-77	-41	-93	-17	-31	-61	-104	33	-88	-33	-108	-24	-100	-72	-67	-6	-102	-16	-73	-72	-153	-80	862	-2453	-2438	-6963	450	-2808	-5861	2870	-2260	-707	-7553	-2524	-3232	-2544	-7729	-11583	-1756
0.374167	-29	41	82	-58	-116	-38	7	-18	-23	0	-77	-69	-98	-17	-31	-61	-102	33	-88	-40	-107	-27	-103	-72	-65	0	-101	-18	-73	-72	-147	-76	1041	-2307	-2402	-5742	401	-2280	-5749	3634	-3531	-188	-7386	-2324	-3305	-2187	-7472	-11731	-3589
0.375000	-25	40	85	-65	-114	-35	10	-26	-22	2	-74	-68	-100	-19	-33	-62	-103	33	-88	-34	-109	-25	-101	-69	-64	-5	-102	-18	-75	-73	-150	-76	1110	-2181	-2402	-4560	440	-1765	-5606	4327	-2266	275	-7211	-2149	-4267	-1843	-7195	-11881	-2870
0.375833	-27	43	79	-59	-113	-36	12	-15	-21	2	-73	-67	-97	-16	-30	-73	-100	35	-86	-32	-109	-26	-99	-80	-62	-1	-100	-14	-74	-72	-149	-74	1233	-2063	-2430	-3441	346	-1262	-5434	4937	-2548	731	-7017	-1989	-3534	-1498	-6887	-12027	-2572
0.376667	-23	44	87	-57	-109	-31	13	-13	-7	3	-72	-64	-95	-13	-29	-57	-100	37	-85	-29	-104	-19	-98	-69	-60	0	-101	-13	-73	-69	-145	-79	963	-1969	-2491	-2420	268	-776	-5235	5467	-2252	1154	-6820	-1857	-2791	-1163	-6561	-12170	-1977
0.377500	-23	45	88	-57	-105	-30	11	-13	-16	6	-70	-62	-93	-10	-32	-58	-102	36	-83	-30	-102	-19	-99	-68	-59	1	-97	-13	-69	-67	-146	-72	235	-1903	-2568	-1495	342	-314	-5020	5897	-1576	1553	-6618	-1751	-2981	-838	-6217	-12312	-1080
0.378333	-23	42	89	-58	-109	-31	-5	-14	-22	5	-68	-65	-99	-13	-28	-59	-100	38	-84	-30	-105	-21	-99	-72	-63	0	-99	-7	-69	-67	-148	-70	277	-1858	-2652	-708	243	143	-4777	6233	-1177	1894	-6414	-1675	-3349	-524	-5851	-12450	95
0.379167	-22	35	89	-58	-105	-30	12	-15	-19	4	-69	-66	-92	-15	-30	-59	-99	36	-107	-30	-104	-21	-99	-69	-62	0	-99	-13	-73	-46	-148	-73	596	-1838	-2739	-77	196	516	-4513	6468	-1326	2213	-6207	-1627	-1979	-213	-5468	-12584	-2089
0.380000	-23	44	89	-60	-110	-33	38	-12	13	9	-69	-65	-98	-15	-29	-59	-99	37	-84	-33	-105	-23	-99	-69	-62	-1	-98	-12	-73	-69	-148	-56	258	-1848	-2812	391	245	867	-4236	6604	-880	2489	-6004	-1599	-1144	87	-5065	-12707	-2428
0.380833	-23	43	88	-57	-110	-32	12	-15	-17	5	-74	-69	-99	-14	-31	-60	-100	35	-83	-35	-108	-23	-100	-72	-63	-1	-101	-18	-75	-72	-147	-74	-48	-1883	-2865	695	63	1165	-3984	6627	-1167	2726	-5801	-1606	-922	371	-4649	-12818	-794
0.381667	-26	38	86	-62	-111	-49	13	-16	-18	3	-70	-70	-98	-14	-31	-62	-104	30	-86	-35	-105	-24	-101	-73	-77	-11	-103	-14	-78	-74	-152	-76	-239	-1953	-2886	845	-57	1400	-3656	6551	-591	2913	-5597	-1629	-159	633	-4228	-12914	-397
0.382500	-28	38	85	-60	-113	-35	10	-18	-22	1	-78	-70	-99	-16	-29	-75	-101	34	-86	-33	-103	-23	-102	-74	-63	-3	-103	-14	-73	-70	-148	-73	-323	-2038	-2855	808	-154	1572	-3349	6374	-692	3059	-5391	-1671	767	879	-3794	-12979	-183
0.383333	-28	40	86	-58	-108	-28	11	-15	-21	5	-73	-64	-96	-13	-30	-62	-101	35	-82	-31	-108	-22	-100	-70	-64	0	-97	-15	-86	-67	-146	-74	-404	-2149	-2782	640	-281	1663	-3035	6087	-487	3152	-5189	-1732	1427	1093	-3362	-13022	-505
0.384167	-26	39	86	-56	-111	-32	11	-12	-19	5	-73	-65	-96	-11	-28	-45	-100	35	-79	-32	-108	-30	-100	-70	-63	0	-97	-11	-73	-67	-145	-73	-307	-2279	-2657	294	-466	1665	-2729	5693	-378	3182	-4987	-1813	2000	1277	-2934	-13026	-1137
0.385000	-26	42	78	-58	-109	-28	15	-13	-18	6	-73	-65	-97	-13	-30	-58	-101	36	-80	-31	-103	-19	-100	-68	-62	1	-96	-12	-70	-74	-144	-72	-103	-2427	-2480	-165	-633	1578	-2417	5204	-913	3152	-4781	-1905	2836	1416	-2508	-12986	-1962
0.385833	-24	44	88	-58	-109	-28	16	-12	-16	8	-72	-65	-93	-11	-29	-58	-101	35	-81	-32	-108	-22	-99	-69	-61	1	-94	-11	-70	-67	-145	-73	-340	-2591	-2251	-735	-593	1391	-2082	4607	-620	3055	-4571	-2008	3324	1520	-2092	-12893	-1807
0.386667	-24	41	88	-57	-111	-31	13	-12	-18	13	-75	-65	-99	-13	-27	-58	-100	34	-82	-33	-108	-22	-100	-70	-68	0	-101	-14	-76	-69	-146	-72	-546	-2753	-1980	-1407	-652	1106	-1797	3913	948	2883	-4362	-2113	2359	1574	-1701	-12740	-1044
0.387500	-26	42	87	-56	-112	-30	11	-11	-19	5	-76	-63	-92	-13	-28	-61	-102	36	-82	-33	-103	-22	-100	-67	-62	0	-99	-12	-73	-68	-145	-73	-389	-2919	-1665	-2145	-932	721	-1486	3121	-755	2651	-4134	-2228	3818	1583	-1328	-12521	-3085
0.388333	-25	99	92	-57	-109	-33	17	-15	-18	4	-80	-62	-96	-14	-28	-57	-99	38	-81	-32	-103	-21	-100	-68	-63	2	-109	-13	-72	-67	-145	-73	-802	-3076	-1325	-2940	-923	241	-1172	2241	113	2346	-3909	-2330	3875	1536	-985	-12221	-2968
0.389167	-22	44	89	-58	-110	-31	15	-14	-16	5	-73	-65	-98	-13	-29	-58	-102	37	-82	-34	-108	-22	-99	-67	-60	1	-108	-13	-75	-70	-146	-73	-1041	-3230	-970	-3790	-815	-329	-857	1276	-276	1970	-3667	-2443	3856	1429	-678	-11844	-2375
0.390000	-24	42	90	-60	-111	-32	-6	-14	-19	6	-73	-63	-95	-5	-30	-60	-102	35	-82	-35	-107	-25	-100	-70	-63	-5	-100	-12	-75	-72	-163	-74	-989	-3376	-618	-4660	-928	-983	-546	232	-465	1522	-3419	-2559	4242	1278	-392	-11388	-1591
0.390833	-27	39	86	-61	-111	-36	11	-17	-23	3	-77	-68	-98	-15	-29	-67	-96	36	-83	-34	-104	-21	-100	-70	-62	-3	-101	-12	-73	-72	-146	-75	-1075	-3501	-286	-5541	-982	-1700	-224	-875	-1199	1011	-3153	-2651	4893	1070	-147	-10838	122
0.391667	-25	41	89	-57	-109	-33	-4	-13	-17	4	-72	-62	-96	-13	-29	-61	-99	37	-81	-32	-105	-21	-101	-67	-62	0	-97	-10	-72	-64	-151	-76	-1134	-3621	6	-6418	-1076	-2470	97	-2053	-413	434	-2871	-2796	3550	801	53	-10206	2441
0.392500	-25	41	90	-58	-111	-35	10	-15	-17	4	-76	-64	-96	-13	-28	-57	-100	38	-65	-43	-107	-23	-102	-69	-63	-1	-100	-10	-74	-70	-144	-75	-1141	-3727	247	-7291	-1205	-3284	414	-3289	66	-196	-2570	-2956	2903	480	219	-9491	-215
0.393333	-45	42	89	-58	-111	-33	9	-11	-18	6	-75	-67	-99	-18	-31	-60	-100	37	-84	-35	-105	-23	-99	-70	-63	0	-100	-15	-74	-73	-147	-74	-975	-3822	412	-8153	-1081	-4123	757	-4563	661	-876	-2252	-3074	2983	104	346	-8702	-2767
0.394167	-26	40	88	-60	-111	-36	10	-15	-19	4	-73	-68	-98	-16	-29	-59	-103	36	-86	-35	-105	-24	-100	-70	-65	0	-100	-13	-77	-72	-146	-73	-664	-3923	492	-8984	-926	-4970	1073	-5880	704	-1599	-1911	-3236	2317	-311	441	-7836	-2163
0.395000	-26	40	86	-62	-109	-36	12	-15	-23	8	-76	-62	-98	-17	-30	-61	-102	33	-88	-34	-107	-23	-100	-70	-65	-4	-103	-8	-76	-73	-141	-77	-660	-4023	477	-9784	-901	-5805	1393	-7198	1110	-2353	-1556	-3424	1503	-783	493	-6919	-2089
0.395833	-26	42	88	-57	-112	-34	13	-13	-16	3	-76	-64	-97	-15	-31	-57	-138	29	-83	-33	-103	-22	-98	-62	-63	-3	-99	-12	-72	-70	-146	-76	-352	-4125	360	-10539	-717	-6603	1709	-8530	1041	-3127	-1169	-3639	1772	-1293	511	-5955	-1579
0.396667	-22	43	90	-53	-110	-33	13	-14	-42	5	-69	-60	-92	-13	-26	-56	-96	38	-81	-29	-103	-23	-91	-67	-62	2	-96	-10	-70	-68	-141	-85	321	-4228	131	-11243	-434	-7364	2007	-9861	1033	-3918	-768	-3891	2176	-1837	522	-4969	-1609
0.397500	-24	42	90	-56	-107	-31	16	-12	-17	0	-72	-62	-96	-14	-28	-57	-95	36	-82	-30	-103	-21	-99	-64	-61	1	-100	-12	-75	-69	-145	-75	421	-4351	-199	-11891	-248	-8078	2289	-11177	864	-4711	-349	-4185	2082	-2418	499	-3978	-1492
0.398333	-23	43	88	-60	-110	-35	11	-11	-19	5	-76	-65	-99	-15	-28	-60	-101	36	-86	-35	-107	-23	-101	-74	-65	-1	-95	-12	-93	-70	-148	-76	13	-4492	-636	-12473	-229	-8724	2548	-12462	349	-5499	80	-4523	1935	-3027	458	-3002	-954
0.399167	-28	42	87	-59	-114	-34	9	-17	-23	2	-79	-66	-98	-14	-29	-59	-101	33	-86	-33	-104	-22	-101	-72	-65	-3	-101	-21	-70	-72	-146	-72	244	-4646	-1163	-12959	-48	-9296	2779	-13687	-27	-6265	523	-4902	1827	-3656	417	-2054	-505
0.400000	-28	43	86	-57	-110	-34	10	-15	-11	6	-72	-64	-95	-14	-29	-59	-103	32	-84	-32	-105	-21	-100	-72	-63	1	-102	-11	-72	-72	-147	-68	187	-4819	-1765	-13357	128	-9787	2974	-14865	1611	-7002	976	-5328	89	-4300	366	-1164	652
0.400833	-22	41	88	-58	-112	-34	12	-15	-21	6	-87	-64	-94	-13	-29	-58	-91	37	-85	-34	-104	-23	-100	-75	-64	-3	-102	-14	-76	-70	-147	-74	-136	-5007	-2422	-13646	73	-10203	3128	-15971	210	-7704	1436	-5809	1075	-4960	321	-349	-804
0.401667	-26	43	89	-58	-97	-31	11	-13	-18	7	-73	-63	-99	-15	-30	-59	-99	36	-84	-30	-103	-21	-100	-70	-62	0	-100	-15	-75	-73	-150	-69	-21	-5205	-3113	-13808	193	-10542	3244	-16996	557	-8362	1892	-6323	1058	-5623	276	366	-1237
0.402500	-24	44	88	-61	-111	-33	10	-13	-17	8	-74	-64	-95	-13	-27	-57	-100	35	-83	-34	-105	-21	-100	-73	-63	0	-99	-14	-74	-70	-148	-73	49	-5412	-3817	-13845	113	-10810	3314	-17936	244	-8968	2343	-6880	510	-6278	253	980	-302
0.403333	-27	43	87	-61	-109	-32	12	-23	-13	22	-74	-60	-99	-16	-24	-57	-97	37	-83	-31	-104	-21	-97	-70	-60	2	-99	-13	-74	-73	-145	-72	39	-5621	-4511	-13733	-5	-11012	3342	-18774	517	-9514	2786	-7466	-160	-6929	245	1455	236
0.404167	-24	43	88	-53	-104	-31	15	-12	-16	9	-70	-62	-92	-27	-25	-57	-99	37	-85	-31	-102	-22	-98	-70	-61	1	-98	-13	-70	-70	-146	-72	451	-5823	-5169	-13482	54	-11151	3330	-19506	726	-9997	3206	-8071	-780	-7554	259	1780	209
0.405000	-21	60	89	-58	-107	-29	16	-12	-17	6	-73	-68	-95	-12	-24	-56	-98	38	-82	-30	-105	-19	-98	-72	-61	-13	-98	-9	-72	-68	-146	-73	700	-6006	-5762	-13074	110	-11246	3261	-20131	1085	-10416	3602	-8692	-1900	-8168	297	1991	1336
0.405833	-25	43	87	-57	-110	-29	15	-12	-17	7	-70	-63	-95	-5	-25	-58	-97	35	-84	-32	-93	-19	-96	-72	-61	0	-102	-11	-73	-70	-148	-74	774	-6165	-6273	-12526	2	-11305	3153	-20638	311	-10769	3968	-9316	-1163	-8754	353	2031	1032
0.406667	-27	40	82	-58	-92	-34	12	-17	-17	3	-76	-65	-98	-16	-28	-60	-102	30	-87	-36	-110	-22	-102	-73	-64	-4	-103	-16	-78	-74	-149	-76	982	-6292	-6677	-11836	-72	-11339	3027	-21032	662	-11056	4300	-9931	-281	-9298	452	1940	712
0.407500	-27	40	80	-62	-112	-36	3	-22	-23	2	-76	-67	-101	-18	-30	-60	-102	29	-85	-31	-108	-23	-100	-73	-63	-3	-101	-15	-76	-69	-147	-76	1041	-6367	-6955	-11005	24	-11354	2875	-21297	276	-11273	4597	-10521	-290	-9798	576	1682	3701
0.408333	-28	37	79	-63	-114	-33	4	-15	-19	1	-76	-64	-98	-15	-27	-52	-102	29	-86	-35	-100	-24	-101	-73	-64	0	-79	-12	-73	-70	-147	-76	776	-6392	-7102	-10052	84	-11350	2703	-21439	523	-11428	4852	-11068	-822	-10254	729	1300	4999
0.409167	-25	39	84	-60	-109	-31	10	-17	-19	3	-75	-65	-97	-14	-26	-59	-98	50	-90	-34	-105	-23	-105	-74	-64	-1	-103	-13	-72	-68	-148	-76	619	-6361	-7103	-8997	-50	-11348	2521	-21460	824	-11522	5059	-11574	-911	-10660	910	796	5205
0.410000	-21	42	86	-59	-111	-32	11	-17	-16	7	-72	-62	-98	-14	-29	-61	-102	34	-84	-33	-107	-23	-102	-72	-57	0	-100	-13	-72	-72	-151	-77	494	-6274	-6966	-7868	-41	-11349	2347	-21363	1195	-11559	5221	-12023	-1275	-11013	1124	172	4718
0.410833	-27	42	85	-59	-111	-34	8	-24	-19	6	-74	-63	-98	-14	-11	-57	-99	8	-87	-34	-105	-27	-103	-67	-61	2	-98	-13	-72	-73	-148	-75	605	-6114	-6669	-6687	218	-11354	2182	-21140	1982	-11540	5331	-12411	-2135	-11312	1365	-537	3106
0.411667	-24	32	84	-58	-110	-32	9	-14	-18	6	-74	-66	-98	-15	-30	-53	-100	39	-85	-34	-104	-26	-99	-68	-61	0	-96	-12	-73	-72	-149	-75	301	-5901	-6259	-5488	119	-11357	2041	-20801	879	-11489	5391	-12733	-1165	-11558	1629	-1323	2401
0.412500	-24	39	86	-62	-111	-42	9	-14	-17	7	-74	-64	-97	-17	-5	-58	-97	35	-85	-36	-109	-26	-99	-67	-64	0	-101	-11	-75	-73	-172	-75	-15	-5631	-5716	-4301	17	-11366	1924	-20341	-128	-11396	5398	-12975	79	-11747	1925	-2162	3743
0.413333	-27	40	87	-60	-142	-34	11	-16	-23	4	-75	-65	-98	-16	-28	-57	-99	32	-87	-16	-107	-23	-100	-70	-62	-3	-100	-13	-66	-72	-148	-77	182	-5305	-5067	-3144	144	-11376	1849	-19767	1989	-11272	5356	-13141	-1909	-11892	2242	-3033	6089
0.414167	-26	41	82	-59	-111	-34	10	-15	-19	3	-77	-66	-81	-13	-28	-60	-103	30	-88	-38	-107	-25	-101	-68	-65	-1	-101	-14	-74	-73	-148	-77	356	-4935	-4325	-2030	185	-11376	1813	-19089	1071	-11115	5266	-13229	-1579	-11983	2577	-3926	5301
0.415000	-27	40	80	-61	-113	-38	8	-21	-24	2	-77	-69	-100	-18	-33	-62	-104	28	-90	-35	-108	-29	-103	-73	-68	-7	-108	-16	-78	-76	-151	-87	446	-4528	-3525	-1068	104	-11368	1819	-18310	861	-10949	5132	-13252	-872	-12037	2935	-4823	3207
0.415833	-27	37	82	-65	-113	-39	7	-19	-18	1	-76	-93	-99	-19	-32	-62	-104	30	-86	-36	-108	-26	-100	-69	-66	-1	-103	-14	-76	-70	-148	-77	302	-4090	-2674	-191	116	-11337	1879	-17429	1310	-10747	4960	-13198	-1350	-12045	3311	-5694	2857
0.416667	-24	42	95	-60	-110	-35	9	-15	-17	7	-72	-64	-96	-14	-28	-57	-101	30	-84	-31	-108	-21	-103	-69	-62	-10	-97	-12	-73	-69	-146	-76	214	-3636	-1800	546	176	-11278	1982	-16463	1247	-10540	4744	-13078	-1491	-12018	3698	-6533	2675
0.417500	-25	39	88	-60	-109	-35	-1	-11	-19	10	-79	-64	-102	-14	-28	-57	-101	33	-84	-35	-108	-21	-100	-68	-64	-7	-100	-13	-74	-72	-147	-76	297	-3185	-938	1138	167	-11202	2126	-15413	1049	-10324	4506	-12911	-1289	-11964	4086	-7330	2778
0.418333	-27	45	86	-60	-108	-35	11	-13	-16	6	-72	-64	-94	-14	-28	-52	-97	33	-85	-33	-103	-24	-101	-50	-62	0	-100	2	-70	-69	-146	-76	84	-2743	-99	1580	232	-11076	2307	-14299	1472	-10095	4236	-12689	-1998	-11881	4480	-8071	3449
0.419167	-22	40	87	-58	-107	-32	10	-13	-39	4	-72	-65	-94	-15	-36	-60	-103	37	-84	-30	-105	-22	-102	-70	-64	0	-102	-11	-72	-70	-149	-76	39	-2320	701	1875	261	-10925	2520	-13128	802	-9860	3940	-12434	-1373	-11776	4867	-8755	2908
0.420000	-27	52	89	-61	-109	-33	10	-13	-17	8	-74	-65	-98	-15	-30	-57	-108	34	-87	-58	-107	-28	-100	-68	-66	-1	-99	-10	-74	-70	-149	-77	45	-1929	1433	2024	177	-10736	2757	-11913	914	-9610	3630	-12146	-232	-11643	5247	-9377	402
0.420833	-29	41	89	-58	-109	-36	10	-16	-21	5	-72	-64	-78	-17	-28	-59	-100	34	-82	-32	-105	-24	-100	-70	-63	-3	-101	-13	-74	-69	-147	-75	98	-1574	2086	2047	101	-10508	3008	-10675	621	-9358	3310	-11837	-509	-11493	5614	-9922	1411
0.421667	-25	40	88	-59	-109	-35	11	-14	-16	5	-73	-64	-94	-15	-29	-61	-99	33	-86	-32	-105	-22	-100	-70	-64	1	-100	-13	-72	-70	-148	-76	70	-1264	2655	1958	-34	-10250	3266	-9418	412	-9085	2980	-11514	-936	-11324	5954	-10402	2246
0.422500	-23	41	89	-59	-111	-39	12	-13	-15	6	-72	-67	-96	-15	-29	-61	-99	33	-85	-33	-104	-22	-101	-69	-64	1	-100	-13	-75	-70	-147	-76	-128	-1006	3132	1786	-72	-9942	3515	-8165	664	-8800	2656	-11180	-884	-11135	6270	-10808	2256
0.423333	-23	40	88	-61	-111	-34	11	-12	-18	5	-74	-67	-97	-15	-31	-60	-99	34	-87	-36	-105	-23	-100	-68	-61	-16	-102	-11	-76	-72	-148	-76	-64	-803	3516	1543	-115	-9643	3756	-6928	821	-8502	2335	-10849	-1342	-10923	6547	-11154	2105
0.424167	-26	39	80	-62	-109	-35	8	-40	-17	5	-73	-66	-95	-15	-29	-60	-99	33	-87	-32	-107	-23	-99	-68	-59	0	-101	-11	-72	-69	-147	-73	194	-650	3816	1261	13	-9324	3977	-5731	1111	-8183	2026	-10515	-2001	-10699	6786	-11428	1338
0.425000	-36	38	86	-60	-107	-30	15	-12	-18	4	-72	-64	-94	-12	-17	-60	-99	33	-83	-27	-103	-21	-99	-68	-81	-3	-100	-9	-72	-67	-148	-74	386	-539	4033	967	173	-8974	4169	-4590	632	-7854	1734	-10188	-1696	-10450	6979	-11644	1035
0.425833	-23	38	86	-58	-109	-31	19	-12	-15	3	-69	-63	-94	-11	-26	-59	-103	33	-84	-31	-102	-19	-99	-67	-64	1	-100	-10	-75	-67	-146	-74	308	-490	4171	675	41	-8635	4326	-3524	-379	-7509	1452	-9860	-937	-10179	7112	-11812	865
0.426667	-25	37	88	-58	-110	-31	13	-13	-19	4	-73	-64	-94	-22	-29	-58	-103	34	-84	-31	-108	-23	-100	-70	-65	1	-100	-12	-75	-70	-149	-77	246	-466	4249	419	113	-8312	4449	-2539	889	-7155	1191	-9540	-2060	-9886	7203	-11920	1693
0.427500	-27	42	91	-58	-74	-32	11	-14	-22	6	-73	-65	-101	-15	-28	-61	-100	34	-84	-30	-108	-25	-98	-70	-63	0	-98	-11	-74	-70	-148	-75	976	-483	4278	198	10	-7990	4537	-1646	977	-6780	955	-9215	-2491	-9569	7211	-11982	1304
0.428333	-25	41	87	-60	-110	-34	13	-13	-17	6	-70	-61	-96	-12	-28	-60	-99	36	-83	-32	-108	-24	-104	-70	-65	1	-99	-11	-72	-69	-147	-73	2111	-528	4275	40	-285	-7701	4586	-866	68	-6406	738	-8893	-1446	-9235	7175	-11996	-918
0.429167	-26	41	88	-61	-92	-30	15	-13	-18	5	-73	-63	-100	-13	-27	-51	-102	35	-83	-30	-108	-23	-101	-68	-62	3	-97	-12	-75	-69	-145	-76	2319	-597	4253	-47	-196	-7436	4559	-205	781	-6024	552	-8568	-1847	-8874	7077	-11965	-1114
0.430000	-26	39	88	-67	-110	-30	12	-12	-17	5	-70	-62	-93	-10	-24	-56	-77	35	-84	-30	-102	-22	-99	-67	-81	1	-98	-11	-74	-69	-145	-73	1509	-675	4225	-65	79	-7206	4580	332	240	-5642	385	-8245	-2092	-8483	6922	-11892	-1520
0.430833	-24	42	89	-58	-109	-31	12	-27	-13	4	-73	-65	-94	-13	-27	-58	-98	37	-81	-31	-101	-25	-98	-69	-62	1	-99	-3	-74	-69	-146	-76	701	-755	4216	-12	192	-7015	4525	738	-91	-5269	249	-7883	-1635	-8076	6711	-11776	-1255
0.431667	-27	38	85	-59	-108	-31	11	-12	-18	1	-75	-67	-95	-15	-28	-60	-100	33	-84	-33	-108	-24	-102	-70	-63	-3	-99	-15	-75	-70	-149	-77	251	-861	4227	103	253	-6867	4451	1007	154	-4908	137	-7520	-1644	-7655	6453	-11621	-658
0.432500	-27	61	86	-63	-111	-35	6	-17	-18	3	-80	-68	-97	-13	-28	-61	-98	34	-88	-33	-108	-23	-101	-73	-63	-3	-99	-13	-76	-72	-146	-76	276	-906	4282	276	210	-6759	4353	1149	-260	-4558	55	-7137	-1302	-7212	6156	-11416	-1004
0.433333	-28	40	84	-60	-108	-32	7	-16	-16	5	-74	-65	-95	-14	-30	-60	-98	9	-86	-33	-103	-18	-102	-73	-64	-3	-97	-15	-75	-73	-149	-76	210	-958	4378	498	62	-6689	4239	1170	-632	-4223	1	-6738	-48	-6761	5820	-11171	-4476
0.434167	-14	39	86	-63	-112	-25	9	-14	-18	3	-75	-65	-94	-15	-28	-58	-101	34	-87	-36	-108	-26	-103	-73	-65	-1	-95	-13	-75	-69	-149	-76	-34	-997	4529	744	-21	-6663	4119	1043	-716	-3918	-22	-6322	356	-6301	5460	-10881	-4577
0.435000	-25	39	85	-61	-108	-33	8	-16	-21	4	-76	-69	-100	-18	-31	-62	-105	35	-91	-45	-110	-25	-104	-69	-66	-5	-102	-17	-75	-74	-151	-76	-164	-1013	4732	1004	-151	-6672	3977	809	-964	-3639	-21	-5890	227	-5832	5075	-10541	-3071
0.435833	-27	39	85	-59	-111	-33	11	-16	-22	28	-73	-64	-99	-14	-30	-61	-101	37	-87	-33	-107	-23	-100	-73	-59	0	-100	-12	-72	-69	-149	-73	-376	-1004	4996	1260	-250	-6710	3837	474	-550	-3388	6	-5434	428	-5356	4683	-10154	-2352
0.436667	-23	43	88	-56	-107	-30	11	-13	-16	5	-73	-81	-94	-12	-28	-58	-98	38	-83	-31	-103	-21	-96	-70	-61	1	-99	-13	-72	-68	-148	-73	-556	-976	5317	1503	-423	-6778	3699	33	-894	-3167	57	-4947	824	-4890	4286	-9725	-1476
0.437500	-24	41	88	-57	-107	-36	10	-13	-14	6	-70	-64	-96	-15	-28	-60	-99	37	-84	-30	-98	-25	-98	-67	-58	0	-101	-11	-72	-69	-146	-73	-603	-936	5680	1687	-411	-6863	3556	-498	-874	-2986	135	-4506	1073	-4424	3886	-9263	-1486
0.438333	-24	43	91	-57	-109	-36	9	-14	-16	7	-69	-64	-95	-16	-28	-57	-100	33	-84	-32	-114	-25	-100	-70	-59	1	-98	-11	-75	-70	-147	-73	-461	-876	6091	1823	-393	-6960	3411	-1103	-934	-2841	227	-4044	1595	-3965	3495	-8759	-1721
0.439167	3	44	88	-58	-110	-34	11	-13	-35	4	-73	-64	-97	-16	-29	-57	-98	36	-83	-32	-105	-23	-99	-69	-60	0	-99	-14	-74	-75	-148	-69	-271	-826	6536	1885	-704	-7081	3267	-1766	-1738	-2722	333	-3591	2433	-3518	3110	-8225	-1551
0.440000	-66	41	86	-60	-111	-39	11	-15	-17	4	-74	-66	-96	-15	-29	-60	-97	34	-85	-39	-108	-26	-102	-69	-64	-4	-99	-17	-76	-76	-148	-75	-191	-724	7003	1864	-783	-7200	3119	-2486	-969	-2647	451	-3156	1863	-3078	2733	-7666	-576
0.440833	-25	36	85	-62	-135	-42	8	-19	-21	-1	-75	-70	-99	-18	-29	-60	-103	30	-83	-34	-105	-25	-100	-73	-66	-1	-104	-16	-74	-74	-148	-74	52	-642	7492	1761	-531	-7312	2972	-3228	-55	-2599	579	-2747	1106	-2644	2377	-7080	-220
0.441667	-27	37	84	-60	-111	-36	23	-17	-19	3	-73	-47	-95	-17	-29	-60	-102	30	-83	-35	-108	-23	-101	-73	-62	-4	-102	-14	-73	-72	-147	-73	399	-560	7980	1558	-635	-7415	2818	-4000	-1680	-2581	715	-2365	2455	-2228	2033	-6506	-2066
0.442500	-12	36	87	-59	-109	-36	11	-19	-22	3	-74	-66	-97	-17	-28	-58	-104	34	-83	-33	-104	-23	-101	-75	-68	-4	-101	-13	-88	-73	-147	-74	240	-473	8467	1257	-727	-7507	2657	-4786	-911	-2591	845	-2031	2129	-1823	1698	-5929	-1555
0.443333	-25	42	86	-59	-109	-34	11	-14	-17	6	-73	-63	-96	-17	-28	-59	-97	35	-84	-40	-103	-24	-97	-69	-62	-3	-97	-12	-70	-69	-146	-73	106	-406	8940	863	-669	-7579	2492	-5559	-1546	-2639	971	-1746	2329	-1436	1379	-5365	-1237
0.444167	-24	44	90	-57	-109	-34	10	-18	-17	25	-68	-65	-95	-16	-27	-58	-98	36	-84	-32	-108	-22	-100	-72	-64	0	-99	-11	-64	-66	-145	-72	224	-346	9387	379	-914	-7634	2321	-6332	-1687	-2667	1086	-1515	2736	-1066	1073	-4828	-990
0.445000	-23	44	89	-61	-109	-34	12	-15	-16	6	-73	-67	-98	-16	-18	-49	-100	37	-83	-31	-105	-21	-97	-63	-64	4	-98	-12	-76	-69	-146	-72	253	-306	9805	-187	-916	-7658	2147	-7071	-1460	-2726	1181	-1347	2675	-718	766	-4331	-474
0.445833	-19	43	95	-58	-110	-33	11	-13	-16	7	-66	-63	-97	-17	-27	-57	-100	37	-84	-29	-108	-22	-96	-62	-64	0	-98	-11	-73	-68	-135	-74	89	-283	10180	-821	-725	-7661	1965	-7777	-1164	-2788	1261	-1242	2062	-393	475	-3893	430
0.446667	-26	41	88	-60	-110	-33	10	-15	-23	5	-69	-67	-98	-17	-29	-60	-109	37	-85	-35	-107	-23	-100	-72	-64	-3	-103	-14	-76	-69	-148	-70	24	-277	10511	-1503	-634	-7640	1785	-8445	-1437	-2859	1312	-1202	3208	-96	192	-3521	-1634
0.447500	-31	41	84	-63	-113	-36	11	-17	-21	3	-76	-66	-99	-15	-28	-61	-105	34	-86	-31	-108	-23	-102	-69	-60	-1	-100	-13	-75	-68	-146	-76	119	-298	10802	-2222	-410	-7582	1604	-9061	-876	-2919	1353	-1230	4002	167	-83	-3225	-1800
0.448333	-26	42	85	-60	-110	-35	10	-16	-22	2	-75	-67	-98	-17	-33	-60	-107	33	-87	-31	-109	-24	-103	-70	-67	-7	-99	-14	-77	-72	-148	-79	157	-328	11047	-2975	-189	-7498	1429	-9623	-1045	-2972	1361	-1319	3876	399	-353	-3028	-35
0.449167	-23	39	84	-56	-113	-39	13	-15	-26	1	-74	-55	-99	-18	-30	-62	-103	36	-84	-32	-108	-23	-98	-72	-63	0	-97	-13	-75	-68	-148	-79	19	-376	11246	-3711	-248	-7381	1268	-10115	-379	-3003	1349	-1469	4237	594	-610	-2892	419
0.450000	-23	52	89	-58	-110	-34	9	-15	-21	4	-73	-63	-96	-15	-26	-59	-101	38	-87	-30	-105	-23	-98	-70	-63	2	-97	-12	-76	-70	-149	-75	-49	-439	11397	-4440	-318	-7242	1123	-10537	-50	-3016	1308	-1674	5270	745	-843	-2864	576
0.450833	-24	45	96	-58	-107	-34	11	-14	-17	5	-74	-63	-96	-17	-29	-59	-100	38	-80	-29	-108	-24	-99	-65	-63	2	-97	-12	-74	-74	-147	-75	-190	-515	11508	-5130	-285	-7077	1001	-10900	312	-3009	1246	-1939	6262	843	-1068	-2937	501
0.451667	-25	41	88	-59	-111	-36	10	-11	-19	5	-75	-63	-97	1	-28	-56	-100	42	-84	-30	-108	-23	-98	-67	-64	2	-96	-11	-72	-68	-147	-77	-637	-598	11567	-5766	-206	-6891	897	-11184	626	-2979	1160	-2250	6848	902	-1274	-3108	438
0.452500	-24	45	87	-56	-124	-36	9	-13	-17	7	-72	-65	-100	-15	-27	-57	-100	37	-81	-32	-109	-21	-99	-67	-67	0	-98	-13	-77	-68	-147	-77	-1009	-694	11600	-6338	-317	-6688	820	-11396	392	-2926	1055	-2602	7232	905	-1451	-3392	411
0.453333	-28	40	86	-57	-112	-33	11	-14	-18	7	-72	-66	-98	-15	-26	-61	-103	37	-84	-32	-109	-26	-98	-67	-63	1	-97	-13	-74	-69	-147	-76	-1500	-771	11580	-6830	-553	-6471	776	-11530	611	-2850	938	-2979	6838	854	-1597	-3722	1060
0.454167	-24	28	88	-58	-109	-35	10	-13	-22	4	-62	-65	-96	-14	-27	-59	-101	37	-83	-30	-105	-22	-100	-74	-64	1	-98	-12	-74	-70	-147	-79	-1865	-849	11544	-7234	-733	-6246	765	-11604	2268	-2752	800	-3389	4593	761	-1712	-4157	2114
0.455000	-26	40	85	-60	-110	-36	10	-14	-21	4	-72	-64	-98	-17	-29	-63	-101	34	-86	-36	-105	-22	-99	-72	-67	2	-98	-13	-75	-70	-149	-76	-1607	-923	11469	-7537	-937	-6016	781	-11596	650	-2639	660	-3815	4616	613	-1787	-4660	466
0.455833	-26	40	85	-82	-111	-36	10	-13	-21	4	-72	-65	-97	-16	-27	-58	-102	36	-81	-31	-105	-24	-100	-72	-63	3	-97	-7	-75	-67	-147	-77	-1889	-981	11370	-7737	-578	-5779	829	-11526	1552	-2494	518	-4258	3479	428	-1815	-5217	121
0.456667	-24	42	90	-56	-108	-32	12	-13	-17	7	-64	-66	-97	-10	-29	-60	-96	39	-83	-1	-103	-22	-95	-68	-65	5	-98	-11	-69	-69	-147	-70	-2028	-1024	11248	-7850	-334	-5513	913	-11388	1320	-2325	372	-4709	2537	200	-1800	-5819	74
0.457500	-24	39	87	-62	-125	-36	10	-14	-22	4	-75	-65	-97	-14	-27	-60	-104	36	-87	-32	-105	-24	-102	-68	-62	3	-97	-12	-75	-76	-147	-75	-1813	-1055	11102	-7873	-122	-5304	1023	-11191	1540	-2172	234	-5160	1385	-51	-1735	-6452	-156
0.458333	-24	41	88	-60	-112	-32	11	-10	-26	5	-74	-66	-79	-13	-26	-57	-99	36	-84	-32	-105	-22	-97	-66	-64	0	-99	-12	-73	-67	-143	-73	-1851	-1060	10942	-7811	173	-5061	1165	-10946	1879	-1996	95	-5614	244	-320	-1616	-7103	-314
0.459167	-17	40	77	-51	-110	-32	15	-11	-15	8	-49	-63	-96	-12	-26	-59	-98	36	-84	-31	-102	-21	-97	-67	-60	5	-94	-11	-70	-67	-145	-74	-1917	-1060	10766	-7685	285	-4822	1333	-10649	2505	-1802	-8	-6061	-895	-600	-1444	-7762	534
0.460000	-26	40	89	-59	-107	-32	13	-14	-16	6	-73	-64	-93	-10	-28	-58	-101	35	-86	-31	-104	-24	-99	-78	-63	-1	-100	-12	-73	-73	-149	-73	-1606	-1024	10582	-7506	176	-4578	1522	-10317	2018	-1606	-104	-6508	276	-877	-1215	-8420	-960
0.460833	-22	39	87	-59	-110	-34	-8	-12	-17	8	-73	-66	-96	-14	-30	-61	-101	33	-86	-31	-105	-24	-99	-70	-61	-1	-101	-12	-73	-70	-150	-64	-1457	-978	10388	-7290	219	-4330	1734	-9940	2431	-1388	-174	-6948	660	-1138	-929	-9056	-1698
0.461667	-22	39	90	-59	-110	-34	11	-14	-24	6	-73	-65	-98	-13	-30	-60	-98	35	-88	-33	-107	-25	-98	-73	-61	0	-99	-12	-72	-70	-172	-77	-1498	-919	10186	-7062	608	-4078	1959	-9564	2087	-1167	-220	-7378	-761	-1373	-590	-9668	-111
0.462500	-26	39	89	-59	-110	-35	28	-13	-16	5	-68	-67	-96	-11	-29	-62	-99	34	-84	-33	-105	-24	-98	-72	-60	0	-100	-13	-83	-73	-149	-76	-1321	-849	9979	-6830	781	-3816	2197	-9109	2819	-935	-239	-7800	-2368	-1573	-196	-10241	251
0.463333	-23	40	85	-59	-108	-33	12	-17	-18	6	-70	-64	-95	-14	-31	-60	-103	33	-111	-32	-102	-24	-100	-69	-62	3	-98	-10	-73	-69	-151	-74	-941	-766	9775	-6614	568	-3544	2450	-8663	2838	-686	-223	-8210	-2740	-1726	242	-10780	390
0.464167	-22	39	88	-59	-117	-64	11	-13	-18	4	-73	-65	-93	-13	-30	-59	-97	35	-84	-31	-105	-25	-99	-73	-66	-8	-98	-11	-74	-73	-150	-75	-642	-679	9570	-6418	618	-3276	2704	-8204	2166	-443	-180	-8604	-3490	-1826	723	-11283	235
0.465000	-25	40	88	-58	-105	-34	10	-13	-19	11	-72	-67	-94	-17	-31	-61	-98	29	-88	-32	-104	-25	-97	-72	-64	0	-98	-14	-75	-73	-150	-77	-564	-585	9352	-6268	655	-3007	2954	-7733	1649	-191	-109	-8986	-4909	-1877	1241	-11758	178
0.465833	-26	40	86	-58	-110	-39	10	-21	-21	3	-74	-65	-99	-17	-29	-61	-100	33	-84	-31	-109	-25	-102	-72	-63	0	-98	-15	-75	-69	-149	-64	-457	-484	9173	-6153	619	-2742	3198	-7266	514	67	-5	-9348	-4443	-1866	1789	-12192	537
0.466667	-25	40	85	-60	-109	-34	10	-22	-16	5	-70	-67	-97	-17	-31	-62	-102	33	-109	-33	-107	-26	-101	-70	-62	1	-100	-16	-74	-75	-185	-78	-72	-383	8984	-6082	973	-2491	3434	-6793	-798	321	115	-9687	-2900	-1803	2350	-12596	1624
0.467500	-25	41	68	-61	-112	-33	9	-14	-19	4	-75	-65	-96	-15	-31	-60	-101	41	-86	-36	-109	-28	-101	-72	-55	-3	-98	-14	-74	-70	-147	-77	151	-277	8819	-6054	1457	-2260	3655	-6316	-243	572	267	-9996	-4028	-1674	2928	-12967	3473
0.468333	-27	42	86	-59	-110	-31	11	-27	-18	5	-74	-67	-96	-18	-28	-62	-100	32	-86	-32	-104	-24	-101	-72	-64	-1	-101	-15	-75	-68	-151	-74	367	-170	8656	-6061	1538	-2056	3858	-5850	-2833	808	433	-10276	-3667	-1517	3506	-13330	1982
0.469167	-27	42	88	-61	-109	-31	13	-17	-19	6	-73	-63	-95	-14	-29	-59	-101	33	-88	-29	-107	-22	-97	-70	-63	4	-98	-26	-68	-66	-148	-74	505	-60	8510	-6111	1444	-1896	4037	-5392	-3615	1020	614	-10510	-4278	-1316	4071	-13671	309
0.470000	-26	45	88	-57	-109	-31	12	-15	-18	5	-73	-63	-95	-13	-30	-61	-100	36	-83	-29	-104	-22	-100	-49	-66	0	-97	-12	-74	-69	-147	-75	821	49	8380	-6189	1317	-1785	4187	-4953	-4913	1199	781	-10704	-4273	-1087	4621	-14001	1
0.470833	-25	43	87	-57	-112	-29	13	-12	-34	6	-72	-62	-98	-15	-29	-59	-100	37	-82	-30	-107	-23	-99	-65	-61	1	-93	-13	-56	-68	-146	-74	989	161	8260	-6301	914	-1735	4302	-4533	-5886	1341	999	-10842	-4560	-854	5135	-14322	242
0.471667	-25	44	89	-57	-112	-33	12	-16	-21	6	-74	-63	-96	-14	-29	-58	-103	38	-83	-30	-108	-23	-100	-68	-63	2	-98	-11	-75	-67	-144	-73	807	268	8153	-6445	421	-1754	4384	-4144	-6349	1429	1196	-10918	-5912	-615	5609	-14634	817
0.472500	-25	44	86	-61	-110	-31	15	-12	-18	7	-73	-64	-92	-14	-30	-53	-101	37	-84	-31	-83	-21	-100	-67	-62	5	-97	-16	-74	-68	-146	-72	657	374	8048	-6623	-91	-1853	4429	-3785	-5181	1447	1385	-10942	-8034	-406	6027	-14931	1810
0.473333	-26	42	85	-60	-111	-31	12	-15	-21	8	-75	-63	-98	-14	-22	-60	-101	35	-86	-40	-109	-24	-102	-70	-63	-4	-99	-15	-74	-69	-147	-76	744	473	7949	-6841	-1029	-2037	4426	-3472	-4627	1386	1575	-10891	-8652	-233	6380	-15219	596
0.474167	-27	39	84	-60	-114	-34	9	-16	-38	1	-76	-66	-101	-15	-30	-60	-103	33	-86	-34	-108	-24	-99	-69	-66	0	-88	-14	-76	-68	-146	-75	619	567	7852	-7094	-1954	-2298	4391	-3205	-2892	1247	1758	-10762	-8911	-104	6673	-15485	-1075
0.475000	-27	38	85	-60	-111	-33	11	-13	-22	-9	-73	-63	-95	-12	-30	-58	-102	36	-76	-32	-107	-22	-100	-72	-64	0	-99	-12	-75	-67	-145	-76	488	648	7734	-7401	-2139	-2648	4310	-2991	-1146	1019	1933	-10559	-9916	-43	6888	-15728	340
0.475833	-25	42	88	-59	-109	-32	35	-12	-18	5	-74	-62	-96	-8	-28	-58	-98	39	-81	-29	-108	-28	-102	-73	-64	1	-99	-12	-82	-67	-146	-73	474	723	7647	-7749	-1998	-3076	4193	-2839	966	696	2101	-10275	-10790	-58	7032	-15936	697
0.476667	-18	47	91	-56	-107	-27	18	-8	-15	13	-72	-59	-92	-9	-29	-51	-104	40	-80	-27	-101	-21	-96	-66	-60	3	-96	-11	-72	-68	-144	-73	379	781	7531	-8154	-1830	-3574	4048	-2748	2310	273	2259	-9920	-9721	-154	7095	-16118	161
0.477500	-24	50	89	-57	-110	-32	13	-10	-17	10	-69	-58	-97	-12	-28	-55	-100	39	-66	-28	-105	-23	-99	-67	-60	3	-96	-11	-73	-65	-139	-70	235	809	7402	-8615	-1866	-4142	3869	-2721	2772	-250	2404	-9512	-8623	-335	7084	-16256	-266
0.478333	-21	45	89	-56	-109	-30	20	-10	-19	8	-70	-62	-99	-10	-28	-55	-96	41	-79	-30	-103	-21	-98	-65	-60	2	-97	-13	-75	-66	-142	-87	-4	816	7257	-9140	-2295	-4751	3671	-2761	2898	-862	2537	-9027	-7557	-608	6999	-16359	-679
0.479167	-23	44	89	-57	-112	-28	16	-11	-17	2	-69	-59	-98	-10	-27	-55	-99	38	-83	-30	-104	-19	-98	-70	-62	3	-96	-11	-72	-67	-141	-70	-6	797	7097	-9714	-2857	-5413	3462	-2859	2493	-1550	2662	-8514	-4906	-963	6846	-16421	-826
0.480000	-23	46	90	-59	-110	-28	15	-13	-17	8	-95	-65	-97	-13	-29	-55	-100	59	-80	-31	-88	-21	-98	-69	-65	0	-100	-13	-73	-69	-142	-72	183	749	6932	-10334	-3053	-6081	3250	-3020	1913	-2305	2777	-7962	-1528	-1400	6633	-16458	-635
0.480833	-24	45	89	-60	-114	-32	15	-13	-19	6	-74	-62	-95	-12	-31	-60	-98	36	-81	-55	-105	-21	-98	-69	-63	0	-99	-13	-74	-77	-149	-75	-138	670	6758	-10987	-2867	-6758	3054	-3215	3155	-3110	2874	-7391	-693	-1904	6371	-16439	431
0.481667	-26	42	88	-59	-113	-33	11	-17	-18	3	-73	-66	-97	-14	-11	-61	-100	34	-86	-34	-110	-27	-105	-73	-66	-4	-102	-15	-77	-67	-151	-77	-79	558	6582	-11667	-2314	-7419	2862	-3458	1949	-3952	2986	-6820	1382	-2462	6072	-16396	-771
0.482500	-27	40	85	-61	-114	-34	8	-17	-24	3	-75	-67	-99	-17	-33	-62	-101	35	-85	-32	-104	-23	-100	-73	-64	-1	-99	-13	-75	-72	-147	-78	104	423	6415	-12346	-1256	-8042	2711	-3720	1284	-4806	3075	-6261	3160	-3049	5752	-16331	-2019
0.483333	-25	42	89	-62	-113	-31	11	3	-19	6	-73	-64	-96	-15	-31	-61	-99	36	-87	-33	-107	-26	-100	-68	-62	-1	-99	-12	-75	-70	-145	-73	-102	263	6257	-13031	-305	-8625	2600	-4000	1328	-5647	3152	-5741	3705	-3653	5415	-16250	-1114
0.484167	-24	45	90	-57	-108	-32	13	-14	-19	3	-72	-66	-95	-14	-28	-60	-100	36	-82	-34	-105	-22	-100	-66	-67	-3	-100	-10	-73	-69	-146	-55	-11	77	6119	-13696	816	-9141	2526	-4283	1025	-6462	3204	-5272	5054	-4254	5075	-16167	-782
0.485000	-25	42	87	-60	-111	-31	16	-12	-17	6	-69	-64	-94	-12	-27	-61	-104	35	-84	-32	-107	-21	-98	-67	-62	1	-98	-12	-70	-69	-145	-72	132	-119	6013	-14353	2308	-9587	2504	-4559	667	-7215	3237	-4869	6806	-4837	4741	-16080	-1102
0.485833	-21	42	89	-57	-103	-32	13	-9	-21	5	-69	-62	-96	-14	-28	-59	-100	37	-80	-33	-107	-23	-87	-66	-64	-1	-99	-11	-72	-73	-147	-56	-26	-322	5942	-14924	3309	-9950	2524	-4820	700	-7900	3236	-4553	6683	-5375	4421	-16007	-748
0.486667	-25	42	89	-59	-109	-32	25	-15	-21	-21	-72	-61	-96	-15	-30	-64	-100	35	-82	-33	-107	-25	-101	-70	-62	0	-101	-13	-75	-74	-152	-77	-188	-524	5923	-15475	3814	-10250	2601	-5054	-578	-8493	3193	-4339	7637	-5851	4128	-15953	-769
0.487500	-25	40	89	-61	-114	-36	9	-14	-21	4	-73	-64	-97	-18	-29	-59	-101	33	-82	-33	-110	-27	-105	-66	-65	-1	-99	-13	-75	-72	-149	-76	-648	-711	5958	-15972	4157	-10422	2723	-5257	-424	-8973	3109	-4221	8229	-6232	3868	-15912	-2278
0.488333	-26	42	87	-59	-109	-36	11	-13	-17	4	-69	-62	-99	-16	-27	-61	-117	35	-83	-28	-111	-23	-99	-67	-63	3	-99	-13	-70	-73	-149	-70	-993	-875	6056	-16424	4223	-10523	2897	-5421	-738	-9337	2973	-4249	6444	-6520	3641	-15894	-876
0.489167	-23	40	89	-61	-111	-19	9	-14	-17	3	-73	-64	-100	-14	-28	-61	-100	33	-83	-35	-107	-26	-115	-72	-63	-3	-99	-15	-75	-72	-149	-75	-974	-1009	6219	-16829	3984	-10542	3087	-5554	-1537	-9567	2777	-4384	4980	-6692	3454	-15891	-60
0.490000	-24	41	86	-62	-112	-33	9	-15	-19	2	-76	-75	-96	-16	-30	-62	-101	32	-87	-36	-111	-26	-102	-72	-65	-4	-104	-16	-70	-74	-151	-76	-981	-1106	6424	-17167	3696	-10487	3301	-5658	-1801	-9671	2524	-4648	4116	-6750	3303	-15897	-907
0.490833	-34	37	82	-61	-108	-33	8	-17	-19	3	-76	-66	-96	-16	-30	-62	-102	29	-90	-35	-104	-17	-101	-70	-61	-3	-100	-11	-78	-70	-150	-75	-844	-1155	6688	-17513	3460	-10360	3531	-5741	-2478	-9635	2209	-5038	2716	-6682	3193	-15897	-2446
0.491667	-25	40	86	-57	-109	-36	11	-17	-17	3	-74	-64	-96	-15	-28	-58	-99	30	-84	-32	-105	-24	-101	-69	-62	-5	-101	-14	-77	-72	-150	-75	-784	-1144	6994	-17814	3316	-10181	3755	-5822	-2718	-9473	1830	-5546	1011	-6493	3116	-15875	-3287
0.492500	-26	39	85	-56	-107	-32	12	-15	-17	3	-72	-64	-96	-15	-29	-60	-103	34	-82	-31	-105	-23	-100	-69	-64	0	-102	-12	-74	-73	-149	-75	-625	-1075	7318	-18086	3228	-9952	3960	-5914	-3125	-9191	1393	-6166	-791	-6191	3066	-15816	-1071
0.493333	-25	38	86	-58	-84	-35	10	-16	-21	3	-73	-63	-98	-13	-27	-60	-102	34	-84	-34	-108	-25	-101	-69	-66	-1	-100	-12	-75	-74	-149	-77	500	-951	7649	-18346	2731	-9696	4126	-6034	-3849	-8807	904	-6886	-2295	-5787	3044	-15689	3277
0.494167	-27	44	79	-58	-112	-33	9	-17	-19	3	-73	-65	-97	-16	-28	-61	-102	32	-86	-34	-108	-25	-100	-62	-64	-1	-100	-16	-74	-74	-149	-75	2973	-753	7964	-18606	2365	-9417	4250	-6201	-1982	-8328	373	-7694	-4868	-5296	3038	-15472	7795
0.495000	-26	41	86	-59	-111	-35	11	-16	-19	5	-74	-63	-99	-15	-26	-60	-100	35	-86	-33	-103	-24	-100	-69	-63	0	-98	-14	-74	-56	-149	-77	5779	-501	8234	-18861	2057	-9136	4312	-6440	-1859	-7793	-187	-8566	-5688	-4740	3046	-15152	5568
0.495833	-25	41	86	-57	-112	-33	12	-17	-18	5	-75	-61	-95	-12	-27	-59	-99	36	-86	-32	-104	-23	-99	-68	-64	-1	-99	-13	-72	-68	-146	-77	6182	-182	8447	-19107	1395	-8854	4301	-6766	-2814	-7204	-764	-9498	-4949	-4146	3052	-14709	-3565
0.496667	-25	44	89	-53	-109	-29	15	-14	-31	8	-69	-61	-124	-12	-25	-57	-98	37	-80	-31	-101	-18	-97	-67	-60	2	-97	-10	-69	-63	-147	-75	2762	187	8571	-19349	1100	-8589	4218	-7204	-1767	-6584	-1341	-10465	-5473	-3558	3060	-14137	-7213
0.497500	-18	45	90	-56	-110	-30	13	-15	-15	7	-69	-60	-93	-12	-24	-70	-98	38	-81	-34	-102	-21	-100	-69	-61	2	-95	-11	-70	-66	-146	-74	-1858	602	8596	-19596	861	-8350	4040	-7756	-2064	-5982	-1909	-11441	-5243	-3020	3050	-13433	-2071
0.498333	-25	40	90	-58	-107	-11	15	-16	-19	6	-69	-64	-96	-16	-28	-53	-102	37	-84	-33	-105	-22	-101	-70	-63	0	-99	-13	-77	-70	-150	-75	-4779	1051	8494	-19835	413	-8139	3781	-8450	-1890	-5410	-2474	-12414	-4239	-2575	3014	-12608	7939
0.499167	-24	42	92	-83	-113	-32	12	-18	-21	3	-76	-63	-97	-14	-28	-58	-99	35	-86	-31	-109	-23	-99	-69	-59	-1	-98	-10	-70	-68	-147	-75	-5061	1543	8268	-20058	330	-7958	3438	-9275	-669	-4904	-2933	-13353	-4195	-2270	2948	-11664	15334
0.500000	-24	43	85	-57	-112	-31	12	-17	-22	8	-75	-65	-103	-15	-29	-59	-101	35	-84	-35	-105	-24	-102	-72	-65	-3	-103	-14	-74	-72	-149	-76	-3716	2053	7906	-20264	257	-7818	3015	-10240	-529	-4494	-3338	-14252	-3628	-2159	2838	-10631	15891
0.500833	-25	40	84	-58	-108	-32	12	-17	-21	5	-73	-63	-98	-17	-27	-60	-91	34	-85	-33	-109	-25	-100	-69	-66	-17	-102	-12	-74	-69	-150	-78	-2550	2576	7412	-20437	-306	-7710	2520	-11333	-578	-4186	-3713	-15091	-1475	-2290	2677	-9543	9253
0.501667	-26	42	85	-57	-113	-33	16	-15	-11	4	-73	-65	-100	-17	-28	-59	-103	35	-85	-32	-110	-24	-101	-73	-65	-3	-100	-8	-75	-67	-148	-76	-1257	3110	6792	-20576	-754	-7640	1962	-12553	-501	-4024	-3969	-15844	-368	-2695	2455	-8434	3018
0.502500	-23	43	87	-58	-110	-32	11	-14	-21	6	-73	-65	-99	-16	-28	-60	-100	43	-84	-33	-105	-23	-100	-70	-62	0	-101	-10	-76	-69	-147	-77	1358	3640	6060	-20677	-977	-7602	1355	-13874	-646	-4004	-4132	-16499	199	-3394	2165	-7341	-2577
0.503333	-26	44	87	-60	-110	-59	12	-15	-17	-9	-72	-62	-95	-14	-27	-57	-98	33	-83	-31	-109	-25	-102	-69	-63	-1	-99	-12	-72	-68	-144	-73	4575	4162	5230	-20731	-1119	-7603	713	-15275	-41	-4149	-4194	-17045	1069	-4389	1802	-6310	-7490
0.504167	-21	42	86	-59	-109	-32	15	-15	-15	5	-73	-65	-96	-14	-26	-57	-99	34	-98	-30	-103	-22	-100	-67	-68	0	-99	-10	-62	-70	-147	-73	6139	4677	4321	-20742	-1387	-7626	51	-16721	34	-4439	-4155	-17470	1937	-5671	1353	-5377	-10737
0.505000	-22	41	89	-58	-108	-36	17	-12	-16	7	-70	-62	-93	-13	-26	-59	-101	36	-84	-33	-101	-21	-97	-67	-62	2	-98	-9	-69	-66	-145	-73	5067	5173	3365	-20712	-1644	-7680	-611	-18181	579	-4876	-4017	-17759	2521	-7224	805	-4579	-11537
0.505833	-25	44	89	-53	-107	-33	17	-14	-21	6	-74	-63	-95	-16	-29	-60	-99	35	-83	-43	-104	-22	-97	-72	-60	0	-100	-12	-73	-66	-147	-74	1494	5650	2382	-20638	-1620	-7760	-1253	-19613	846	-5451	-3789	-17912	3117	-8981	153	-3956	-8748
0.506667	-26	41	81	-60	-110	-36	11	-18	-22	10	-75	-65	-97	-13	-31	-64	-102	30	-86	-36	-108	-27	-104	-74	-62	-3	-103	-14	-74	-72	-154	-78	-2277	6104	1404	-20531	-1644	-7856	-1861	-20992	416	-6137	-3470	-17920	4270	-10876	-600	-3532	-4242
0.507500	-29	38	80	-61	-113	-40	8	-22	-22	0	-75	-69	-97	-18	-32	-56	-104	29	-86	-34	-109	-28	-91	-72	-63	0	-102	-12	-75	-70	-149	-78	-5930	6548	466	-20389	-1665	-7991	-2420	-22277	1609	-6896	-3078	-17775	4175	-12810	-1457	-3316	459
0.508333	-24	40	85	-62	-112	-40	11	-18	-19	3	-74	-69	-100	-19	-31	-60	-103	32	-85	-32	-105	-25	-101	-73	-62	0	-103	-14	-76	-74	-150	-77	-8852	6971	-424	-20230	-1577	-8131	-2919	-23422	2595	-7699	-2628	-17485	3409	-14724	-2427	-3326	2022
0.509167	-25	40	85	-63	-109	-36	11	-15	-13	4	-73	-67	-94	-16	-30	-59	-96	32	-84	-12	-107	-26	-102	-73	-61	0	-104	-11	-75	-72	-158	-76	-10531	7384	-1230	-20058	-1504	-8289	-3355	-24401	1134	-8513	-2150	-17054	4205	-16500	-3505	-3555	-2057
0.510000	-26	42	85	-61	-111	-36	13	-15	-24	2	-74	-69	-96	-19	-30	-60	-94	33	-86	-35	-105	-27	-101	-73	-63	2	-102	-17	-76	-70	-149	-77	-11227	7786	-1942	-19884	-1333	-8446	-3726	-25192	2220	-9305	-1674	-16493	3210	-18071	-4703	-3996	-6333
0.510833	-25	39	85	-60	-110	-36	16	-14	-18	2	-73	-64	-97	-18	-32	-58	-101	32	-87	-32	-109	-25	-102	-69	-62	1	-82	-9	-70	-68	-151	-75	-11721	8179	-2536	-19724	-1295	-8594	-4040	-25782	1835	-10021	-1222	-15809	3167	-19325	-5993	-4619	-10919
0.511667	-22	41	70	-62	-109	-32	12	-14	-22	0	-76	-63	-97	-17	-31	-57	-97	30	-84	-32	-105	-24	-97	-68	-69	-3	-101	-11	-73	-70	-147	-76	-11235	8569	-3013	-19583	-1119	-8724	-4311	-26147	1899	-10644	-853	-15028	4164	-20204	-7412	-5399	-12041
0.512500	-27	38	86	-58	-111	-35	11	-13	-18	2	-73	-66	-93	-35	-31	-62	-101	30	-83	-32	-97	-24	-102	-70	-63	0	-100	-12	-70	-68	-150	-77	-6638	8957	-3365	-19477	-1007	-8812	-4562	-26298	2153	-11133	-594	-14170	4153	-20644	-8908	-6314	-9373
0.513333	-27	41	85	-63	-110	-35	11	-18	-17	7	-72	-66	-97	-17	-29	-63	-99	32	-86	-33	-108	-24	-102	-70	-64	0	-101	-13	-74	-70	-177	-77	-2400	9347	-3595	-19408	-1033	-8840	-4811	-26234	1777	-11452	-498	-13255	3329	-20603	-10481	-7257	-4406
0.514167	-29	32	84	-62	-112	-39	10	-18	-24	1	-75	-64	-100	-21	-34	-62	-104	32	-86	-33	-108	-28	-104	-81	-66	0	-102	-14	-78	-77	-150	-76	-1486	9748	-3708	-19389	-955	-8784	-5085	-25968	915	-11593	-609	-12313	3686	-20070	-12124	-8243	-706
0.515000	-28	39	81	-69	-114	-40	8	-18	-22	2	-77	-68	-142	-19	-34	-58	-104	29	-91	-36	-112	-27	-104	-75	-68	-4	-103	-17	-78	-75	-129	-78	-752	10145	-3709	-19421	-857	-8628	-5419	-25524	941	-11548	-961	-11380	3040	-19043	-13830	-9238	4681
0.515833	-28	38	78	-63	-117	-40	6	-19	-23	0	-79	-69	-102	-21	-32	-63	-101	32	-92	-34	-104	-26	-101	-73	-64	0	-103	-18	-77	-72	-148	-75	182	10570	-3605	-19497	-1066	-8344	-5831	-24921	452	-11265	-1588	-10460	1619	-17559	-15560	-10166	10180
0.516667	-29	41	123	-61	-110	-34	11	-9	-17	6	-72	-57	-99	-13	-29	-59	-102	34	-83	-32	-102	-23	-97	-69	-62	-21	-99	-13	-73	-70	-146	-74	816	10997	-3409	-19666	-1059	-7929	-6354	-24195	797	-10826	-2520	-9592	535	-15691	-17293	-10975	11978
0.517500	-28	41	88	-62	-110	-32	12	-15	-19	4	-75	-57	-94	-15	-27	-60	-98	16	-85	-30	-104	-22	-99	-72	-64	0	-101	-11	-73	-69	-145	-73	828	11431	-3146	-19812	-992	-7369	-7018	-23379	495	-10184	-3759	-8816	-208	-13527	-19010	-11658	10837
0.518333	-8	42	85	-62	-111	-33	12	-15	-13	11	-72	-64	-95	-14	-27	-61	-96	32	-86	-30	-105	-22	-99	-69	-63	0	-101	-12	-73	-72	-147	-77	1510	11913	-2817	-20045	-1111	-6661	-7831	-22513	546	-9371	-5301	-8154	-1098	-11156	-20665	-12182	7517
0.519167	-23	41	88	-60	-111	-35	12	-14	-17	4	-70	-63	-95	-14	-26	-57	-99	34	-84	-33	-104	-21	-99	-61	-63	0	-100	-13	-68	-69	-145	-72	2474	12331	-2435	-20320	-1055	-5813	-8798	-21626	562	-8413	-7130	-7629	-1590	-8700	-22232	-12520	3992
0.520000	-26	40	88	-60	-109	-33	12	-14	-22	19	-72	-93	-99	-15	-30	-58	-102	34	-87	-31	-107	-23	-98	-72	-64	0	-99	-14	-75	-73	-148	-76	3586	12787	-2008	-20639	-1127	-4834	-9926	-20748	-224	-7343	-9222	-7264	-768	-6268	-23689	-12659	1419
0.520833	-9	39	86	-61	-110	-33	10	-16	-17	5	-73	-63	-97	-13	-27	-62	-103	34	-83	-39	-103	-24	-99	-64	-62	-1	-97	-12	-74	-70	-150	-76	6203	13248	-1549	-20988	-1306	-3749	-11196	-19908	-141	-6184	-11545	-7066	132	-3983	-24973	-12595	1057
0.521667	-25	42	88	-55	-110	-34	12	-15	-30	6	-75	-62	-99	-17	-28	-59	-101	35	-81	-32	-107	-23	-98	-72	-64	-3	-97	-15	-74	-72	-149	-73	7503	13711	-1054	-21363	-1141	-2605	-12606	-19129	1170	-4968	-14039	-7056	-1218	-1961	-26072	-12334	1076
0.522500	-25	41	86	-58	-113	-35	13	-15	-17	5	-70	-63	-99	-35	-28	-60	-99	34	-83	-33	-107	-18	-98	-70	-65	0	-97	-14	-74	-70	-147	-75	7853	14168	-532	-21756	-980	-1353	-14129	-18425	-828	-3738	-16652	-7216	-1282	-309	-26944	-11888	-2073
0.523333	-26	41	87	-60	-110	-36	12	-16	-19	4	-81	-63	-97	-23	-28	-58	-101	36	-84	-32	-108	-23	-98	-75	-66	-4	-99	-14	-74	-72	-151	-75	8562	14618	32	-22170	-667	-114	-15722	-17836	-262	-2535	-19254	-7567	-1978	897	-27572	-11279	-2268
0.524167	-58	41	87	-61	-111	-36	8	-16	-22	4	-73	-66	-100	-17	-30	-59	-102	44	-84	-29	-104	-25	-98	-72	-61	-1	-95	-14	-67	-70	-150	-75	10000	15061	643	-22589	-307	1087	-17337	-17294	-798	-1375	-21821	-8067	-1712	1604	-27932	-10529	-1008
0.525000	-24	43	89	-58	-109	-35	8	-14	-16	6	-68	-60	-92	-15	-29	-59	-96	35	-82	-31	-101	-24	-99	-69	-59	0	-97	-12	-70	-75	-149	-73	10791	15486	1312	-23016	-216	2251	-18925	-16868	-1031	-323	-24254	-8708	-823	1789	-28012	-9673	489
0.525833	-24	55	89	-56	-107	-33	15	-15	-14	9	-70	-62	-93	-15	-27	-57	-97	38	-80	-32	-103	-25	-99	-69	-62	0	-97	-15	-74	-72	-148	-73	10174	15890	2051	-23449	-79	3224	-20440	-16524	-1073	621	-26491	-9466	-91	1439	-27814	-8754	2153
0.526667	-25	40	87	-59	-111	-31	12	-19	-21	9	-74	-63	-97	-17	-31	-59	-100	34	-85	-34	-108	-26	-102	-73	-62	0	-99	-15	-76	-73	-151	-76	8776	16265	2872	-23887	-46	4072	-21827	-16255	-820	1423	-28417	-10292	-653	591	-27343	-7809	6211
0.527500	-25	43	88	-58	-109	-34	7	-16	-21	3	-75	-60	-102	-18	-15	-57	-100	34	-84	-33	-104	-27	-98	-70	-64	-3	-101	-14	-73	-72	-147	-75	7473	16616	3796	-24318	197	4737	-23035	-16041	-1356	2059	-29995	-11151	115	-687	-26609	-6885	8000
0.528333	-26	45	89	-59	-100	-38	12	-15	-18	6	-72	-64	-100	-17	-31	-63	-100	34	-84	-31	-110	-24	-100	-70	-65	0	-97	-13	-76	-69	-150	-74	6430	16923	4829	-24754	869	5182	-24012	-15864	-871	2516	-31161	-11994	532	-2324	-25645	-6007	7940
0.529167	-26	42	90	-62	-110	-32	13	-16	-22	5	-72	-64	-94	-15	-26	-59	-102	24	-82	-33	-107	-25	-103	-67	-63	0	-99	-15	-81	-69	-149	-75	5694	17194	5967	-25189	1161	5377	-24720	-15713	-1218	2774	-31886	-12788	37	-4226	-24484	-5216	8668
0.530000	-25	41	88	-60	-110	-35	15	-12	-17	6	-68	-65	-97	-15	-30	-59	-99	35	-85	-31	-103	-23	-101	-70	-61	1	-99	-14	-74	-72	-149	-80	4942	17408	7183	-25622	1091	5327	-25123	-15559	-507	2829	-32144	-13490	-194	-6311	-23153	-4553	7027
0.530833	-22	44	86	-59	-110	-33	12	-13	-14	3	-73	-63	-95	-35	-28	-58	-98	34	-85	-34	-102	-24	-99	-70	-64	0	-99	-14	-72	-67	-148	-74	3887	17560	8444	-26056	1124	5008	-25209	-15393	-197	2680	-31927	-14070	287	-8455	-21709	-4040	4820
0.531667	-23	39	88	-59	-107	-31	13	-12	-19	0	-75	-67	-95	-16	-29	-60	-102	33	-87	-33	-107	-27	-101	-73	-67	0	-103	-16	-77	-70	-150	-77	1894	17641	9686	-26486	1011	4429	-24971	-15213	-119	2313	-31238	-14501	705	-10567	-20209	-3741	3043
0.532500	-27	37	85	-62	-111	-34	11	-18	-21	1	-77	-64	-98	-17	-28	-51	-99	34	-88	-33	-107	-25	-101	-76	-64	0	-100	-13	-69	-72	-149	-77	-695	17642	10845	-26910	761	3598	-24403	-14985	174	1737	-30077	-14752	831	-12544	-18699	-3627	2060
0.533333	-25	41	81	-64	-112	-33	10	-19	-19	1	-73	-64	-125	-18	-31	-61	-101	34	-87	-32	-109	-24	-105	-72	-68	-3	-100	-11	-96	-73	-148	-78	-2036	17552	11832	-27328	574	2518	-23546	-14716	-81	947	-28494	-14821	1055	-14321	-17232	-3745	2371
0.534167	-25	33	86	-59	-109	-31	10	-15	-19	2	-73	-66	-98	-16	-31	-62	-103	34	-86	-33	-107	-26	-101	-73	-65	0	-99	-14	-75	-74	-150	-76	-2311	17354	12549	-27743	555	1232	-22407	-14406	-222	-45	-26530	-14705	1283	-15826	-15853	-4096	3499
0.535000	-41	39	88	-60	-110	-33	13	-14	-17	21	-73	-66	-95	-17	-29	-59	-102	33	-90	-34	-110	-27	-103	-72	-64	-3	-102	-14	-73	-70	-150	-77	-2501	17049	12913	-28140	608	-236	-21067	-14059	1687	-1223	-24262	-14414	-137	-17026	-14605	-4669	4868
0.535833	-23	41	86	-58	-107	-32	13	-13	-17	1	-73	-67	-97	-15	-29	-59	-100	33	-75	-31	-103	-24	-99	-68	-64	-1	-96	-15	-75	-72	-147	-75	-2970	16639	12833	-28522	640	-1855	-19544	-13679	391	-2578	-21729	-13960	512	-17901	-13528	-5490	2932
0.536667	-24	44	87	-57	-103	-13	16	-10	-15	5	-68	-61	-93	-12	-25	-56	-97	35	-84	-31	-101	-21	-100	-53	-60	0	-96	-10	-72	-63	-141	-74	-4528	16127	12231	-28880	606	-3599	-17899	-13271	540	-4112	-19006	-13370	549	-18450	-12643	-6486	1376
0.537500	-25	44	89	-55	-107	-29	16	-11	-17	2	-69	-61	-94	-13	-26	-57	-98	35	-82	-28	-102	-22	-98	-68	-61	1	-99	-11	-72	-67	-143	-74	-5522	15529	11124	-29215	620	-5441	-16190	-12850	288	-5792	-16197	-12686	378	-18704	-11970	-7689	1135
0.538333	-26	45	99	-56	-107	-31	12	-15	-16	5	-69	-61	-93	-14	-27	-59	-101	38	-82	-31	-101	-21	-97	-82	-62	1	-97	-9	-69	-67	-144	-72	-4932	14872	9468	-29517	710	-7360	-14452	-12432	93	-7588	-13382	-11935	190	-18687	-11510	-9063	1196
0.539167	-25	45	89	-58	-107	-31	13	-12	-14	6	-70	-64	-91	-24	-27	-56	-97	37	-83	-30	-100	-22	-92	-67	-62	0	-99	-10	-69	-65	-144	-72	-4354	14186	7279	-29789	588	-9309	-12776	-12036	-162	-9467	-10666	-11171	29	-18463	-11243	-10572	906
0.540000	-25	45	89	-57	-110	-35	15	-13	-21	10	-73	-70	-100	-22	-32	-59	-101	34	-86	-31	-108	-25	-104	-72	-65	-3	-99	-13	-76	-77	-152	-77	-3890	13516	4663	-30011	458	-11268	-11189	-11672	282	-11410	-8089	-10434	-899	-18094	-11170	-12192	1006
0.540833	-30	41	84	-63	-114	-38	7	-16	-22	1	-69	-66	-94	-17	-31	-61	-100	33	-86	-35	-103	-27	-102	-72	-63	0	-100	-12	-75	-75	-146	-74	-2906	12922	1732	-30198	547	-13197	-9731	-11349	-501	-13361	-5749	-9761	-479	-17627	-11236	-13870	-1040
0.541667	-26	45	88	-59	-94	-34	12	-15	-17	1	-74	-65	-97	-15	-29	-59	-125	35	-84	-34	-108	-24	-100	-70	-65	-19	-101	-13	-78	-70	-150	-78	-2156	12445	-1387	-30330	520	-15085	-8436	-11087	-318	-15311	-3711	-9202	-336	-17150	-11415	-15570	-3238
0.542500	-28	40	89	-60	-112	-52	13	-14	-18	4	-74	-63	-99	-24	-27	-57	-103	36	-86	-33	-105	-24	-101	-69	-64	0	-100	-13	-75	-68	-147	-78	-1738	12140	-4538	-30412	388	-16922	-7313	-10891	-809	-17201	-2028	-8774	-719	-16723	-11670	-17256	-2523
0.543333	-27	44	92	-59	-125	-34	11	-13	-21	5	-72	-62	-97	-15	-27	-58	-100	36	-85	-34	-107	-21	-99	-70	-64	-4	-97	-13	-73	-69	-148	-74	-1303	12054	-7562	-30451	252	-18688	-6380	-10768	-602	-18991	-740	-8516	-918	-16384	-11945	-18886	-3202
0.544167	-26	46	90	-59	-109	-34	12	-15	-17	5	-69	-61	-96	-15	-28	-58	-99	37	-82	-34	-105	-23	-100	-68	-61	1	-98	-13	-74	-68	-148	-74	-989	12226	-10352	-30404	82	-20363	-5636	-10721	-522	-20642	128	-8441	-792	-16193	-12198	-20430	-3199
0.545000	-24	46	69	-57	-108	-33	17	-14	-21	6	-67	-63	-96	-12	-27	-56	-98	37	-84	-32	-104	-22	-100	-66	-61	3	-99	-11	-69	-67	-146	-74	-1035	12683	-12762	-30325	107	-21934	-5073	-10753	-932	-22137	578	-8564	-728	-16174	-12392	-21853	-2278
0.545833	-23	44	89	-57	-108	-33	16	-16	-14	6	-72	-64	-96	-45	-27	-56	-98	37	-77	-34	-103	-21	-99	-68	-62	0	-98	-12	-70	-67	-144	-73	-1024	13440	-14725	-30198	184	-23385	-4668	-10856	-803	-23430	604	-8885	-576	-16343	-12487	-23127	-1900
0.546667	-25	42	86	-58	-100	-35	15	-12	-17	4	-74	-63	-96	-16	-28	-58	-100	32	-85	-28	-103	-24	-98	-72	-63	6	-98	-12	-53	-70	-147	-75	-840	14485	-16190	-30032	69	-24715	-4394	-11022	-940	-24503	234	-9394	-309	-16696	-12432	-24219	-1931
0.547500	-25	41	87	-57	-111	-36	13	-15	-22	1	-81	-64	-96	-17	-29	-58	-101	34	-83	-33	-105	-25	-102	-70	-67	-1	-100	-13	-78	-69	-148	-84	-886	15818	-17142	-29820	-136	-25910	-4225	-11247	-1399	-25333	-494	-10072	55	-17215	-12269	-25109	-2101
0.548333	-30	39	84	-57	-110	-35	12	-15	-19	4	-73	-66	-101	-17	-29	-61	-104	32	-76	-36	-110	-24	-105	-73	-66	0	-97	-13	-77	-73	-149	-79	-790	17387	-17614	-29578	-138	-26971	-4134	-11518	111	-25912	-1533	-10898	-914	-17884	-11930	-25783	-1100
0.549167	-28	43	86	-60	-112	-38	6	-18	-23	2	-83	-65	-100	-18	-30	-59	-103	35	-86	-35	-115	-28	-102	-74	-66	0	-99	-13	-75	-70	-147	-76	-612	19173	-17662	-29308	-67	-27866	-4086	-11815	-566	-26228	-2819	-11837	-341	-18652	-11428	-26232	-1920
0.550000	-28	41	88	-61	-102	-34	11	-13	-19	4	-75	-65	-94	-16	-31	-60	-99	36	-83	-32	-105	-19	-101	-72	-61	0	-100	-13	-43	-73	-150	-75	-349	21072	-17379	-29029	-181	-28601	-4047	-12130	-492	-26294	-4293	-12853	-474	-19500	-10779	-26458	-2755
0.550833	-24	42	87	-59	-112	-35	10	-13	-15	5	-72	-66	-100	-17	-28	-59	-98	37	-83	-33	-108	-24	-103	-72	-62	0	-99	-12	-74	-72	-161	-76	768	23030	-16886	-28757	-337	-29173	-4015	-12457	42	-26133	-5891	-13929	-1266	-20373	-10015	-26457	-1540
0.551667	-25	42	86	-60	-111	-33	12	-15	-19	3	-77	-66	-111	-14	-28	-59	-99	35	-86	-32	-109	-24	-103	-66	-65	0	-101	-16	-75	-73	-148	-74	1279	24959	-16318	-28498	-230	-29564	-3965	-12785	23	-25760	-7553	-15018	-1425	-21236	-9161	-26244	-932
0.552500	-26	42	85	-62	-112	-29	10	-15	-17	6	-73	-66	-96	-9	-29	-60	-101	35	-87	-35	-107	-24	-104	-75	-63	-1	-85	-12	-75	-73	-150	-76	937	26773	-15785	-28258	-174	-29796	-3897	-13105	147	-25211	-9195	-16078	-1488	-22053	-8261	-25844	-917
0.553333	-25	26	86	-61	-114	-35	10	-17	-21	5	-76	-65	-100	-17	-27	-60	-104	36	-87	-35	-104	-26	-103	-72	-67	-6	-101	-13	-75	-75	-149	-76	857	28383	-15406	-28055	-265	-29851	-3815	-13417	855	-24537	-10766	-17096	-2388	-22795	-7361	-25276	-1566
0.554167	-30	39	86	-56	-112	-33	10	-17	-21	5	-73	-65	-95	-17	-28	-67	-104	32	-87	-35	-107	-25	-102	-73	-64	-1	-99	-12	-77	-78	-152	-77	629	29713	-15285	-27900	-274	-29736	-3722	-13716	343	-23773	-12202	-18030	-1856	-23439	-6504	-24562	-4383
0.555000	-27	62	87	-62	-113	-35	9	-19	-22	6	-75	-66	-98	-14	-30	-61	-102	35	-83	-36	-109	-23	-87	-74	-65	-3	-100	-14	-72	-73	-149	-75	328	30688	-15495	-27811	-206	-29458	-3642	-14008	491	-22964	-13467	-18870	-966	-23971	-5732	-23731	-8409
0.555833	-27	40	87	-83	-114	-34	9	-16	-21	8	-76	-58	-98	-13	-34	-61	-99	36	-85	-35	-104	-23	-102	-73	-62	0	-101	-13	-70	-78	-150	-88	162	31248	-16071	-27779	-137	-29027	-3594	-14288	140	-22165	-14521	-19597	-1056	-24394	-5103	-22820	-7817
0.556667	-24	43	87	-64	-112	-33	11	-14	-18	6	-75	-66	-97	-12	-28	-61	-107	36	-87	-35	-105	-24	-100	-74	-60	-1	-102	-12	-72	-73	-149	-75	259	31348	-17017	-27823	-142	-28451	-3603	-14572	55	-21418	-15344	-20208	-1168	-24698	-4650	-21868	-6544
0.557500	-24	39	86	-61	-111	-34	8	-17	-17	-4	-74	-66	-97	-12	-27	-60	-100	36	-86	-30	-105	-22	-99	-67	-66	-1	-102	-14	-74	-70	-148	-72	543	30970	-18301	-27940	-385	-27746	-3694	-14869	282	-20757	-15921	-20690	-636	-24898	-4403	-20905	-6209
0.558333	-25	37	87	-62	-110	-33	10	-15	-22	6	-72	-63	-97	-11	-25	-58	-103	37	-86	-29	-107	-17	-100	-77	-64	1	-98	-12	-73	-68	-149	-75	243	30074	-19883	-28131	-580	-26939	-3893	-15189	-3	-20221	-16254	-21046	-114	-25015	-4392	-19963	-6413
0.559167	-26	44	87	-56	-104	-30	11	-18	-18	7	-74	-61	-94	-9	-33	-60	-103	37	-83	-29	-103	-18	-98	-73	-64	-1	-99	-12	-70	-69	-148	-75	196	28690	-21671	-28389	-302	-26049	-4228	-15535	244	-19837	-16352	-21282	-237	-25065	-4625	-19070	-7054
0.560000	-27	52	89	-41	-112	-32	12	-15	-17	7	-70	-62	-99	-13	-29	-61	-102	35	-85	-32	-108	-18	-101	-70	-73	-3	-99	-12	-73	-69	-151	-76	543	26755	-23573	-28709	-121	-25104	-4704	-15929	157	-19611	-16241	-21409	-879	-25066	-5109	-18260	-7083
0.560833	-26	43	88	-61	-110	-39	10	-17	-17	8	-73	-63	-97	-9	-24	-56	-94	40	-83	-29	-105	-22	-102	-72	-61	0	-103	-12	-73	-70	-148	-75	421	24403	-25471	-29077	-161	-24132	-5340	-16373	-569	-19560	-15948	-21438	-736	-25036	-5829	-17547	-6605
0.561667	-25	43	90	-60	-108	-33	11	-15	-18	8	-75	-64	-96	-16	-32	-59	-100	37	-85	-25	-82	-21	-97	-69	-66	-4	-99	-13	-75	-70	-149	-76	528	21654	-27253	-29484	-215	-23147	-6137	-16880	532	-19677	-15515	-21379	-1636	-25007	-6774	-16963	-5249
0.562500	-28	43	85	-60	-107	-32	12	-14	-18	8	-68	-63	-97	-13	-25	-59	-99	36	-84	-31	-107	-22	-99	-69	-60	-3	-82	-11	-68	-68	-144	-68	1094	18577	-28806	-29911	-363	-22179	-7102	-17458	429	-19941	-14990	-21258	-2028	-24985	-7904	-16515	-5523
0.563333	-25	44	88	-60	-107	-32	13	-14	-17	9	-72	-64	-95	-13	-26	-58	-97	38	-83	-32	-102	-18	-104	-72	-57	-1	-100	-14	-72	-68	-147	-70	1339	15234	-30048	-30348	-469	-21265	-8212	-18107	-451	-20337	-14408	-21081	-1667	-24981	-9190	-16212	-7152
0.564167	-24	44	89	-57	-108	-33	12	-16	-16	6	-72	-63	-96	-15	-27	-57	-100	37	-88	-29	-100	-18	-97	-68	-62	-1	-98	-10	-73	-68	-145	-73	1424	11676	-30899	-30779	-404	-20417	-9451	-18861	185	-20829	-13825	-20864	-2193	-25013	-10588	-16054	-5490
0.565000	-28	45	89	-63	-110	-31	11	-15	-18	8	-72	-65	-97	-12	-26	-58	-102	37	-85	-29	-107	-22	-99	-73	-66	-4	-98	-14	-74	-69	-147	-75	900	8013	-31316	-31192	-265	-19656	-10792	-19613	-144	-21387	-13284	-20631	-1948	-25076	-12064	-16033	-3613
0.565833	-25	42	86	-63	-125	-28	11	-15	-22	7	-76	-67	-95	-15	-30	-61	-102	35	-85	-33	-105	-21	-98	-72	-64	-3	-90	-15	-70	-70	-148	-75	321	4317	-31275	-31574	-299	-18991	-12190	-20455	-200	-21973	-12813	-20382	-1165	-25166	-13556	-16146	-1895
0.566667	-30	39	86	-62	-112	-39	9	-16	-22	5	-76	-67	-84	-18	-32	-61	-101	34	-85	-35	-119	-27	-101	-74	-65	-4	-100	-14	-75	-75	-147	-75	-122	649	-30776	-31916	-428	-18441	-13624	-21350	181	-22548	-12459	-20137	-1483	-25276	-15016	-16369	-944
0.567500	-26	40	87	-60	-105	-32	6	-16	-21	4	-77	-68	-96	-14	-30	-62	-102	35	-85	-33	-107	-23	-103	-73	-62	-1	-101	-13	-74	-73	-150	-77	-512	-2917	-29839	-32207	-293	-17990	-15052	-22283	-27	-23072	-12239	-19901	-1839	-25392	-16398	-16681	-1106
0.568333	-24	41	87	-62	-109	-31	10	-9	-17	5	-73	-67	-97	-16	-23	-61	-101	54	-84	-34	-104	-24	-102	-72	-63	-4	-98	-15	-76	-72	-148	-77	-926	-6319	-28513	-32461	-217	-17653	-16417	-23232	-301	-23504	-12173	-19683	-682	-25499	-17672	-17063	-3997
0.569167	-27	40	88	-59	-108	-33	6	-14	-32	2	-76	-67	-96	-15	-27	-47	-99	37	-85	-30	-104	-23	-100	-70	-61	0	-101	-14	-73	-73	-142	-75	-1175	-9540	-26860	-32638	-285	-17422	-17692	-24176	-388	-23819	-12274	-19495	-78	-25589	-18783	-17494	-2903
0.570000	-27	35	86	-52	-111	-35	12	-13	-18	3	-76	-64	-97	-14	-28	-63	-102	34	-84	-31	-108	-10	-101	-70	-64	0	-99	-13	-68	-70	-149	-75	-1371	-12536	-24974	-32692	-177	-17290	-18832	-25102	-612	-23999	-12529	-19329	-92	-25644	-19726	-17945	-631
0.570833	-25	39	86	-59	-111	-35	12	-14	-16	3	-75	-64	-99	-13	-29	-60	-102	36	-84	-32	-107	-25	-102	-73	-63	0	-103	-15	-70	-72	-148	-75	-1616	-15288	-22955	-32741	-126	-17248	-19807	-25991	-321	-24023	-12948	-19192	305	-25655	-20473	-18392	115
0.571667	-23	42	89	-59	-104	-33	12	-12	-17	2	-74	-64	-98	-14	-29	-61	-102	37	-85	-32	-103	-23	-99	-73	-61	0	-100	-17	-72	-70	-149	-79	-1696	-17800	-20895	-32738	-159	-17273	-20590	-26816	-572	-23889	-13507	-19089	1006	-25607	-21012	-18820	1032
0.572500	-22	44	90	-61	-110	-34	5	-12	-18	8	-74	-65	-95	-15	-27	-60	-99	36	-84	-33	-107	-25	-101	-73	-60	2	-102	-30	-75	-69	-147	-74	-1685	-20059	-18884	-32760	-182	-17366	-21158	-27568	-413	-23595	-14175	-19015	1466	-25497	-21339	-19190	1088
0.573333	-26	39	88	-62	-110	-35	11	-16	-19	3	-78	-66	-96	-16	-28	-63	-103	34	-87	-33	-109	-26	-103	-75	-70	-6	-103	-17	-77	-75	-151	-78	-1575	-22080	-16995	-32755	-258	-17493	-21494	-28222	-428	-23161	-14922	-18971	1740	-25324	-21469	-19509	528
0.574167	-31	36	71	-63	-114	-38	9	-18	-22	-1	-80	-65	-100	-17	-30	-62	-103	30	-91	-34	-108	-27	-104	-74	-66	-4	-102	-15	-69	-73	-148	-77	-1567	-23877	-15302	-32746	-247	-17647	-21587	-28764	-1013	-22590	-15716	-18951	2421	-25079	-21409	-19752	310
0.575000	-49	38	85	-60	-110	-33	12	-14	-22	-1	-76	-65	-98	-15	-30	-47	-101	34	-84	-35	-109	-25	-101	-75	-66	-4	-104	-15	-73	-73	-150	-76	-1724	-25443	-13857	-32761	-210	-17815	-21450	-29187	-148	-21932	-16533	-18954	2042	-24776	-21188	-19919	1465
0.575833	-10	38	86	-58	-113	-34	11	-14	-22	2	-72	-63	-96	-16	-30	-61	-98	33	-83	-31	-107	-26	-101	-73	-62	0	-102	-3	-77	-70	-144	-78	-1749	-26804	-12700	-32744	-127	-17984	-21052	-29471	780	-21194	-17316	-18978	1286	-24420	-20820	-20010	2296
0.576667	-22	43	89	-57	-110	-35	12	-14	-15	5	-72	-62	-95	-19	-26	-58	-98	37	-84	-32	-103	-23	-102	-72	-57	2	-100	-11	-73	-68	-149	-75	-1544	-27973	-11839	-32748	-92	-18151	-20495	-29633	-457	-20420	-18054	-19014	2140	-24024	-20351	-20014	317
0.577500	-22	45	89	-55	-108	-32	16	-6	-15	7	-73	-61	-97	-16	-28	-58	-101	36	-81	-32	-105	-15	-99	-69	-60	-1	-96	-13	-77	-73	-149	-64	-1443	-28966	-11272	-32753	-48	-18302	-19714	-29655	430	-19643	-18708	-19069	1645	-23611	-19800	-19951	124
0.578333	-25	43	88	-58	-110	-31	12	-10	-16	7	-68	-61	-94	-13	-28	-57	-94	36	-82	-32	-104	-22	-82	-72	-62	1	-96	-11	-72	-69	-146	-74	-1233	-29808	-10973	-32758	-16	-18440	-18768	-29551	89	-18905	-19250	-19135	1425	-23186	-19210	-19822	-1031
0.579167	-27	45	89	-58	-108	-36	13	-12	-21	7	-70	-64	-97	-14	-26	-60	-99	37	-82	-33	-104	-22	-99	-69	-64	0	-99	-16	-67	-70	-147	-74	-1109	-30517	-10910	-32749	-41	-18541	-17689	-29326	233	-18238	-19665	-19209	1427	-22776	-18600	-19638	-1492
0.580000	-26	41	103	-62	-109	-31	15	-14	-18	8	-72	-61	-95	-14	-28	-59	-103	32	-85	-32	-105	-23	-99	-73	-46	0	-98	-13	-73	-69	-148	-75	-1165	-31111	-11039	-32750	-218	-18679	-16511	-28992	538	-17664	-19928	-19280	1040	-22388	-17996	-19416	-851
0.580833	-25	40	85	-60	-110	-34	13	-13	-24	9	-76	-65	-98	-17	-30	-59	-104	35	-82	-34	-103	-23	-101	-73	-64	9	-101	-3	-73	-72	-149	-77	-1065	-31598	-11305	-32767	-241	-18791	-15261	-28560	523	-17220	-20042	-19351	598	-22041	-17426	-19159	210
0.581667	-28	38	87	-60	-112	-38	13	-16	-23	4	-101	-64	-101	-17	-30	-63	-105	33	-85	-32	-108	-24	-102	-76	-68	-3	-102	-16	-77	-73	-152	-81	-1023	-31994	-11678	-32760	-173	-18912	-13980	-28042	9	-16909	-19990	-19414	1341	-21756	-16910	-18888	-1985
0.582500	-24	38	86	-61	-114	-41	10	-16	-18	3	-76	-66	-96	-14	-32	-60	-100	32	-85	-34	-107	-23	-103	-69	-60	-4	-101	-13	-72	-72	-152	-77	-980	-32305	-12020	-32767	-100	-19046	-12678	-27453	123	-16753	-19777	-19480	1388	-21535	-16444	-18607	-2274
0.583333	-27	40	89	-61	-109	-36	11	-15	-18	5	-73	-62	-83	-17	-32	-59	-100	38	-84	-34	-104	-23	-102	-68	-62	-3	-100	-14	-75	-72	-151	-75	-902	-32534	-12374	-32758	-59	-19202	-11401	-26819	-422	-16756	-19420	-19529	1059	-21386	-16049	-18335	-953
0.584167	-15	40	88	-62	-111	-34	10	-35	-17	7	-66	-64	-98	-17	-31	-60	-100	36	-85	-33	-105	-24	-101	-69	-61	0	-95	-19	-72	-70	-145	-70	-910	-32654	-12659	-32763	-165	-19397	-10174	-26160	-196	-16918	-18929	-19567	1040	-21308	-15717	-18078	-1169
0.585000	-21	43	89	-59	-105	-38	17	-11	-17	6	-72	-63	-97	-16	-42	-59	-98	36	-82	-28	-104	-19	-99	-67	-57	-7	-96	-12	-72	-67	-147	-73	-808	-32688	-12848	-32757	-56	-19628	-9024	-25501	-512	-17227	-18322	-19594	1129	-21322	-15447	-17845	-1048
0.585833	-8	41	90	-57	-108	-35	15	-23	-14	8	-70	-62	-96	-14	-29	-57	-101	36	-82	-32	-104	-19	-99	-67	-61	0	-96	-15	-73	-68	-151	-77	-633	-32703	-12921	-32743	-65	-19919	-7965	-24858	-572	-17670	-17618	-19606	1073	-21413	-15233	-17642	-1055
0.586667	-23	43	89	-61	-113	-35	9	-14	-17	6	-62	-64	-97	-15	-31	-51	-101	37	-85	-35	-105	-25	-102	-72	-65	-1	-99	-18	-74	-72	-149	-78	-508	-32725	-12857	-32767	-245	-20264	-7014	-24240	-592	-18233	-16844	-19600	943	-21577	-15057	-17472	-1227
0.587500	-29	41	87	-61	-111	-28	10	-13	-21	7	-76	-67	-98	-16	-31	-61	-99	35	-86	-34	-109	-23	-101	-69	-61	-3	-98	-16	-75	-72	-150	-76	-473	-32628	-12659	-32748	-44	-20667	-6164	-23661	-1051	-18889	-16011	-19579	1329	-21808	-14900	-17347	-1304
0.588333	-25	44	89	-63	-110	-35	10	-12	-17	5	-76	-56	-95	-16	-30	-60	-99	34	-86	-25	-103	-21	-101	-69	-63	-4	-95	-13	-74	-69	-150	-73	-591	-32423	-12325	-32766	-41	-21133	-5436	-23124	-971	-19582	-15151	-19543	1111	-22091	-14752	-17232	-617
0.589167	-24	46	88	-59	-110	-34	10	-14	-19	-6	-76	-64	-97	-15	-33	-60	-99	35	-87	-34	-105	-22	-104	-68	-65	-3	-100	-15	-74	-74	-151	-70	-906	-32078	-11882	-32754	-227	-21657	-4820	-22691	296	-20366	-14287	-19493	-70	-22422	-14595	-17160	562
0.590000	-27	34	84	-61	-114	-33	9	-15	-22	3	-77	-66	-99	-17	-35	-61	-103	30	-91	-34	-109	-26	-104	-72	-65	-5	-101	-15	-73	-75	-152	-80	-645	-31611	-11350	-32746	-163	-22226	-4337	-22276	-1207	-21141	-13433	-19434	974	-22786	-14412	-17124	-1150
0.590833	-27	40	85	-62	-116	-35	6	-17	-25	1	-95	-67	-98	-17	-33	-62	-102	33	-87	-32	-107	-24	-104	-62	-66	-7	-103	-14	-76	-76	-151	-75	-382	-30994	-10745	-32760	-62	-22843	-3945	-22003	-432	-21905	-12598	-19358	374	-23175	-14179	-17099	-1381
0.591667	-25	44	85	-59	-111	-33	8	-14	-22	5	-76	-64	-98	-26	-30	-61	-103	33	-86	-31	-107	-22	-101	-69	-65	-3	-98	-13	-75	-74	-149	-77	-18	-30234	-10111	-32743	-104	-23480	-3651	-21771	-856	-22647	-11794	-19276	105	-23571	-13895	-17126	-744
0.592500	-25	44	81	-62	-114	-33	10	-16	-21	5	-75	-64	-100	-13	-31	-61	-102	34	-86	-31	-110	-25	-102	-68	-59	-3	-100	-16	-74	-70	-145	-76	888	-29310	-9474	-32767	-94	-24145	-3440	-21612	-662	-23332	-11038	-19186	-43	-23962	-13558	-17164	333
0.593333	-26	41	85	-60	-113	-32	11	-16	-19	3	-76	-65	-98	-19	-31	-61	-103	32	-108	-32	-108	-23	-102	-70	-64	-4	-102	-16	-75	-75	-150	-78	1280	-28233	-8864	-32751	-58	-24810	-3295	-21519	-460	-23953	-10340	-19094	-564	-24347	-13154	-17201	1503
0.594167	-11	40	82	-61	-115	-35	28	-17	-21	3	-53	-66	-96	-16	-30	-61	-102	32	-86	-33	-109	-24	-100	-70	-64	-3	-100	-14	-74	-82	-148	-76	1356	-26971	-8295	-32767	-63	-25456	-3209	-21484	50	-24490	-9685	-18994	-1628	-24702	-12684	-17297	3342
0.595000	-25	43	85	-60	-109	-32	12	-17	-19	2	-75	-62	-97	-15	-27	-61	-73	35	-87	-32	-105	-24	-102	-69	-63	-4	-104	-14	-72	-73	-151	-75	1454	-25552	-7804	-32757	-77	-26110	-3159	-21500	-338	-24947	-9084	-18897	-1250	-25032	-12146	-17394	2385
0.595833	-25	40	71	-61	-110	-33	16	-15	-18	4	-73	-64	-96	-15	-29	-62	-103	29	-87	-30	-107	-23	-100	-68	-62	-4	-100	-12	-70	-70	-151	-78	1160	-23977	-7408	-32734	-9	-26633	-3127	-21558	280	-25301	-8522	-18792	-1471	-25322	-11549	-17505	2097
0.596667	-22	41	86	-58	-109	-32	15	-14	-18	6	-69	-62	-95	-12	-25	-57	-87	34	-83	-34	-101	-21	-98	-69	-66	-1	-99	-10	-70	-69	-146	-74	1156	-22263	-7110	-32761	-56	-27128	-3108	-21643	-110	-25567	-8006	-18693	-2228	-25569	-10901	-17628	4476
0.597500	-21	42	87	-43	-109	-31	16	-13	-19	7	-69	-62	-95	-16	-26	-58	-97	36	-82	-30	-109	-19	-98	-68	-62	2	-100	-11	-72	-67	-121	-77	1276	-20434	-6929	-32742	-49	-27551	-3085	-21754	97	-25745	-7528	-18601	-2702	-25779	-10225	-17779	5618
0.598333	-24	42	87	-60	-111	-32	11	-15	-21	5	-69	-69	-96	-15	-28	-60	-100	34	-84	-30	-109	-19	-104	-69	-64	-1	-102	-13	-74	-69	-152	-77	1200	-18514	-6855	-32762	246	-27895	-3055	-21881	60	-25846	-7080	-18518	-2671	-25949	-9516	-17929	6601
0.599167	-26	39	84	-60	-112	-34	11	-16	-22	4	-76	-65	-100	-17	-28	-63	-101	33	-86	-31	-104	-23	-104	-69	-63	-3	-101	-13	-77	-69	-153	-75	1132	-16506	-6884	-32752	261	-28139	-2990	-22003	-6	-25867	-6653	-18433	-2432	-26069	-8790	-18103	7177
0.600000	-28	23	81	-62	-109	-32	11	-15	-17	6	-72	-64	-97	-14	-34	-59	-102	32	-86	-31	-108	-26	-101	-73	-65	-3	-101	-12	-70	-69	-147	-75	1070	-14459	-7008	-32744	45	-28289	-2895	-22127	104	-25826	-6248	-18354	-2011	-26147	-8059	-18296	7561
0.600833	-27	44	85	-86	-111	-32	12	-16	-22	4	-73	-64	-97	-13	-29	-59	-100	33	-84	-33	-105	-24	-103	-73	-66	-3	-102	-26	-72	-69	-147	-74	938	-12403	-7211	-32757	140	-28343	-2764	-22238	-199	-25736	-5833	-18288	-1728	-26189	-7336	-18504	8319
0.601667	-24	42	87	-58	-110	-33	12	-15	-19	6	-72	-64	-96	-17	-32	-61	-102	59	-85	-32	-107	-25	-99	-69	-62	-1	-101	-12	-76	-73	-150	-76	725	-10373	-7472	-32742	113	-28309	-2591	-22333	-473	-25599	-5432	-18235	-1695	-26199	-6638	-18733	9222
0.602500	-22	41	87	-60	-110	-35	10	-10	-19	9	-72	-65	-97	-13	-29	-59	-101	35	-86	-32	-108	-22	-102	-69	-61	1	-101	-14	-72	-68	-146	-72	559	-8389	-7775	-32759	30	-28189	-2375	-22414	1127	-25432	-5029	-18183	-2646	-26183	-5963	-18976	10607
0.603333	-23	44	88	-62	-110	-31	12	-13	-17	8	-75	-63	-98	-15	-29	-60	-100	37	-85	-32	-103	-24	-100	-67	-60	-1	-102	-13	-73	-69	-147	-74	568	-6486	-8100	-32747	82	-27999	-2113	-22472	-146	-25248	-4633	-18133	-1286	-26146	-5323	-19225	9059
0.604167	-22	44	46	-58	-109	-31	19	-12	-14	11	-72	-65	-92	-12	-28	-59	-95	35	-82	-34	-102	-19	-98	-67	-60	0	-101	-13	-70	-66	-145	-72	378	-4691	-8446	-32748	63	-27749	-1815	-22517	278	-25056	-4231	-18131	-1267	-26087	-4730	-19492	7820
0.605000	-22	45	90	-60	-108	-30	18	-12	-16	6	-72	-67	-92	-12	-26	-57	-97	38	-83	-19	-100	-19	-95	-66	-62	1	-99	-12	-72	-67	-146	-70	195	-3035	-8719	-32748	177	-27450	-1482	-22542	154	-24865	-3842	-18126	-1972	-26020	-4176	-19770	7818
0.605833	-23	43	88	-56	-108	-29	16	-16	-16	7	-72	-63	-95	-12	-27	-59	-100	36	-84	-32	-104	-21	-96	-65	-62	6	-100	-14	-72	-66	-145	-75	-68	-1546	-8985	-32735	268	-27129	-1109	-22557	143	-24678	-3452	-18137	-2385	-25946	-3667	-20061	7872
0.606667	-26	41	87	-60	-111	-34	9	-17	-21	-1	-74	-68	-98	-18	-32	-62	-100	30	-87	-34	-110	-28	-102	-73	-67	-6	-104	-17	-75	-76	-151	-79	-136	-233	-9199	-32760	155	-26799	-715	-22568	-49	-24504	-3078	-18170	-1941	-25873	-3205	-20350	7725
0.607500	-30	39	85	-62	-108	-40	7	-17	-23	2	-77	-69	-102	-17	-32	-61	-103	32	-88	-38	-108	-25	-100	-68	-65	0	-102	-16	-75	-70	-149	-76	36	897	-9350	-32743	173	-26456	-287	-22560	551	-24339	-2712	-18218	-2487	-25791	-2782	-20632	7924
0.608333	-28	40	86	-62	-112	-35	9	-34	-18	4	-72	-66	-97	-14	-29	-57	-101	34	-87	-33	-108	-24	-101	-69	-64	-1	-102	-13	-75	-68	-148	-76	76	1825	-9432	-32758	293	-26131	151	-22556	-31	-24193	-2361	-18287	-1898	-25712	-2396	-20900	6115
0.609167	-24	39	87	-60	-109	-30	9	-13	-24	2	-74	-68	-99	-16	-30	-59	-102	34	-85	-36	-107	-24	-101	-69	-66	-4	-102	-16	-76	-70	-147	-77	-149	2566	-9437	-32750	248	-25834	605	-22552	269	-24057	-2042	-18377	-1218	-25637	-2050	-21161	4108
0.610000	-27	37	86	-59	-110	-32	12	-12	-21	6	-72	-61	-97	0	-28	-60	-102	35	-84	-34	-100	-23	-100	-68	-76	-1	-99	-14	-74	-72	-149	-76	-308	3116	-9386	-32731	44	-25567	1059	-22550	-86	-23934	-1745	-18487	-1361	-25561	-1738	-21400	4976
0.610833	-24	41	87	-58	-108	-32	13	-16	-22	1	-74	-62	-94	-15	-28	-60	-101	36	-82	-33	-107	-32	-103	-70	-62	0	-105	-13	-72	-74	-148	-75	-327	3487	-9258	-32752	79	-25346	1506	-22560	158	-23824	-1482	-18617	-1374	-25496	-1455	-21615	4451
0.611667	-22	42	89	-57	-108	-30	18	-13	-15	4	-73	-62	-93	-13	-31	-59	-83	34	-82	-32	-101	-21	-103	-69	-62	0	-100	-12	-70	-74	-148	-73	-146	3690	-9071	-32738	231	-25172	1948	-22586	227	-23721	-1254	-18770	-555	-25417	-1209	-21803	3500
0.612500	-23	42	89	-57	-108	-27	10	-13	-16	2	-72	-62	-95	-15	-28	-58	-99	37	-80	-34	-109	-25	-103	-70	-61	1	-100	-13	-90	-74	-146	-73	-68	3749	-8835	-32760	225	-25039	2369	-22617	79	-23623	-1058	-18950	40	-25341	-986	-21952	2654
0.613333	-27	38	86	-58	-112	-34	12	-13	-17	4	-70	-65	-97	-18	-27	-59	-101	37	-62	-32	-107	-23	-103	-70	-61	-1	-101	-16	-76	-73	-147	-74	-202	3687	-8558	-32745	280	-24960	2776	-22664	189	-23529	-907	-19144	282	-25262	-798	-22066	1640
0.614167	-26	38	87	-61	-112	-33	0	-16	-19	3	-74	-63	-96	-16	-27	-59	-101	34	-85	-34	-107	-23	-103	-69	-59	2	-102	-13	-73	-72	-147	-75	-136	3518	-8274	-32749	182	-24899	3144	-22733	-43	-23432	-792	-19351	861	-25172	-639	-22139	1008
0.615000	-24	39	85	-62	-111	-33	11	-17	-19	2	-77	-75	-98	-18	-30	-60	-102	33	-86	-33	-111	-24	-105	-73	-65	-5	-108	-17	-74	-75	-148	-77	-148	3272	-7941	-32747	121	-24880	3472	-22819	-352	-23330	-722	-19567	1680	-25071	-520	-22172	580
0.615833	-32	43	84	-64	-112	-36	10	-21	4	0	-75	-61	-96	-17	-30	-60	-102	30	-84	-33	-107	-22	-102	-69	-64	0	-100	-13	-74	-75	-149	-75	-160	2979	-7621	-32733	178	-24881	3762	-22917	1286	-23210	-673	-19803	870	-24953	-434	-22154	911
0.616667	-23	40	91	-60	-111	-22	11	-15	-18	4	-72	-63	-96	-19	-28	-55	-99	37	-81	-29	-105	-22	-101	-68	-63	-1	-97	-11	-73	-70	-145	-72	182	2667	-7306	-32752	254	-24892	4004	-23033	485	-23084	-671	-20043	1748	-24817	-384	-22094	-598
0.617500	-28	43	91	-57	-109	-31	13	-14	-17	6	-70	-61	-93	-12	-27	-57	-101	39	-77	-30	-105	-22	-102	-82	-58	0	-96	-28	-74	-72	-149	-74	242	2336	-7019	-32737	113	-24908	4196	-23166	268	-22944	-693	-20290	2568	-24664	-385	-21998	-2196
0.618333	-25	42	91	-57	-111	-32	12	-14	-32	5	-73	-61	-95	-13	-28	-56	-98	36	-81	-22	-108	-23	-102	-68	-61	0	-96	-11	-73	-70	-145	-72	145	2028	-6761	-32757	-14	-24916	4328	-23317	595	-22794	-749	-20539	2400	-24489	-434	-21861	-2012
0.619167	-24	44	88	-56	-109	-33	17	-16	-18	9	-73	-65	-97	-15	-27	-55	-99	34	-83	-31	-101	-22	-101	-68	-67	-1	-98	-14	-91	-70	-144	-75	284	1745	-6537	-32742	-29	-24901	4398	-23479	422	-22634	-833	-20784	2262	-24298	-527	-21691	-2268
0.620000	-28	42	87	-59	-111	-32	13	-16	-15	5	-70	-63	-98	-4	-27	-55	-100	36	-85	-31	-105	-21	-133	-70	-65	0	-98	-13	-73	-69	-147	-75	460	1510	-6353	-32742	0	-24865	4401	-23653	233	-22457	-940	-21020	2625	-24080	-678	-21493	-2384
0.620833	-26	40	88	-59	-110	-32	12	-9	-19	4	-74	-64	-97	-13	-28	-55	-101	36	-84	-29	-103	-23	-100	-69	-64	-1	-103	-12	-68	-72	-147	-74	498	1331	-6212	-32748	44	-24794	4364	-23833	785	-22274	-1073	-21245	2047	-23852	-880	-21271	-1837
0.621667	-29	40	86	-60	-113	-32	15	-14	-18	7	-73	-65	-93	-14	-28	-58	-103	33	-84	-31	-104	-22	-100	-69	-63	0	-100	-12	-76	-69	-149	-75	500	1214	-6112	-32734	129	-24683	4257	-24021	36	-22077	-1220	-21450	2545	-23596	-1140	-21042	-2472
0.622500	-26	43	84	-58	-112	-32	11	-17	-18	5	-74	-62	-99	-14	-28	-57	-99	33	-82	-30	-107	-22	-102	-70	-67	-1	-99	-14	-76	-69	-166	-74	332	1165	-6046	-32750	116	-24528	4090	-24222	-246	-21866	-1386	-21639	3699	-23331	-1445	-20804	-4888
0.623333	-28	38	85	-60	-112	-31	13	-16	-45	3	-72	-64	-101	-17	-31	-58	-105	35	-85	-33	-108	-23	-103	-72	-69	0	-100	-15	-78	-73	-152	-80	-4	1173	-6022	-32730	-60	-24332	3861	-24425	-607	-21662	-1568	-21803	3759	-23066	-1808	-20574	-4057
0.624167	-29	38	86	-64	-116	-35	11	-18	-26	2	-74	-64	-97	-16	-30	-59	-104	37	-84	-31	-108	-24	-100	-69	-62	0	-99	-12	-95	-67	-152	-78	-282	1246	-6021	-32650	-88	-24090	3588	-24623	-648	-21448	-1764	-21936	3569	-22785	-2209	-20345	-3025
0.625000	-27	42	90	-60	-108	-30	12	-16	-12	8	-69	-63	-95	-13	-8	-56	-100	46	-83	-30	-104	-22	-98	-69	-61	0	-96	-14	-72	-66	-148	-72	-183	1368	-6047	-32493	-188	-23807	3275	-24823	-478	-21232	-1975	-22044	4211	-22521	-2642	-20138	-2396
0.625833	-36	42	88	-59	-109	-31	17	-14	-18	6	-69	-63	-97	-13	-28	-58	-100	33	-83	-31	-103	-24	-104	-67	-60	1	-82	-14	-73	-69	-150	-76	-79	1528	-6091	-32320	-176	-23497	2924	-25022	-673	-21020	-2194	-22120	4719	-22257	-3115	-19958	-1948
0.626667	-27	41	85	-60	-108	-30	34	-16	-19	3	-74	-66	-90	-15	-30	-58	-102	33	-83	-32	-108	-26	-101	-72	-68	-3	-101	-14	-75	-72	-147	-70	-327	1723	-6145	-32103	-115	-23155	2541	-25223	-573	-20813	-2425	-22163	4515	-21982	-3607	-19806	-2021
0.627500	-27	42	86	-59	-111	-33	8	-14	-18	4	-73	-63	-99	-19	-33	-60	-103	35	-85	-33	-108	-24	-100	-70	-63	0	-86	-13	-74	-70	-148	-79	-649	1937	-6185	-31847	-181	-22786	2141	-25410	-799	-20603	-2659	-22167	4573	-21736	-4110	-19694	-2134
0.628333	-26	46	89	-59	-114	-35	-6	-13	-19	-4	-73	-64	-99	-15	-28	-57	-100	36	-84	-33	-109	-24	-102	-72	-61	-1	-99	-15	-75	-67	-148	-74	-935	2156	-6227	-31556	4	-22410	1726	-25598	-1412	-20403	-2918	-22146	5242	-21508	-4607	-19618	-2202
0.629167	-25	44	86	-61	-109	-32	11	-14	-21	9	-72	-68	-99	-15	-31	-58	-102	35	-85	-32	-108	-23	-99	-66	-66	0	-99	-13	-75	-70	-147	-76	-1206	2380	-6252	-31227	28	-22025	1316	-25771	-52	-20210	-3148	-22078	4369	-21304	-5099	-19590	-1327
0.630000	-28	42	85	-59	-112	-32	12	-13	-18	6	-72	-49	-96	-13	-29	-59	-101	37	-85	-33	-110	-21	-99	-72	-63	-1	-99	-13	-74	-69	-146	-76	-1203	2582	-6257	-30870	49	-21652	911	-25931	-104	-20022	-3392	-21984	4275	-21117	-5570	-19595	-1778
0.630833	-28	43	87	-58	-108	-30	11	-13	-22	5	-73	-63	-96	-13	-29	-56	-99	33	-84	-32	-104	-22	-103	-72	-65	0	-99	-13	-65	-72	-149	-75	-1409	2754	-6233	-30488	33	-21276	522	-26078	-963	-19842	-3634	-21863	4801	-20956	-6007	-19647	-3581
0.631667	-31	40	85	-58	-111	-42	12	-15	-19	3	-73	-67	-100	-9	-30	-60	-104	32	-87	-32	-109	-23	-100	-74	-65	-1	-101	-13	-76	-88	-152	-76	-1757	2891	-6184	-30089	26	-20937	156	-26208	-167	-19673	-3873	-21713	3682	-20823	-6407	-19743	-2809
0.632500	-27	39	84	-62	-111	-35	8	-19	-22	1	-74	-73	-100	-15	-30	-61	-102	39	-85	-33	-110	-22	-102	-73	-65	0	-99	-13	-77	-70	-149	-73	-1785	2991	-6094	-29679	157	-20607	-169	-26321	-359	-19507	-4098	-21539	3264	-20714	-6752	-19861	-2167
0.633333	-27	42	86	-61	-112	-35	11	-19	-19	3	-73	-68	-97	-14	-32	-65	-98	32	-84	-34	-107	-22	-101	-74	-65	-5	-101	-15	-75	-73	-149	-76	-1812	3043	-5976	-29266	179	-20309	-464	-26413	-216	-19347	-4314	-21347	3682	-20628	-7046	-20016	-1597
0.634167	-23	42	85	-62	-113	-36	5	-15	-16	3	-72	-68	-100	-16	-29	-61	-102	34	-85	-38	-109	-23	-102	-73	-64	-1	-101	-14	-74	-73	-147	-75	-1775	3044	-5822	-28861	112	-20048	-716	-26486	536	-19197	-4509	-21145	3024	-20564	-7279	-20189	-979
0.635000	-26	41	85	-59	-111	-35	15	-14	-24	6	-73	-68	-97	-16	-30	-57	-102	35	-83	-36	-105	-23	-102	-73	-65	-1	-101	-17	-76	-73	-150	-76	-1565	2992	-5634	-28471	28	-19821	-919	-26531	559	-19052	-4694	-20933	2677	-20526	-7452	-20381	-902
0.635833	-26	41	84	-62	-105	-36	12	-14	-17	5	-72	-69	-97	-16	-28	-61	-103	34	-87	-36	-107	-22	-99	-78	-63	0	-103	-12	-72	-70	-132	-74	-1290	2893	-5421	-28112	25	-19625	-1071	-26550	580	-18912	-4844	-20715	3664	-20501	-7555	-20579	-3856
0.636667	-22	43	88	-58	-107	-31	15	-13	-19	6	-73	-63	-94	-14	-28	-58	-100	33	-83	-33	-107	-21	-97	-69	-63	0	-100	-11	-75	-68	-144	-69	-612	2740	-5174	-27786	62	-19458	-1170	-26539	724	-18781	-4978	-20496	3332	-20491	-7595	-20777	-3886
0.637500	-27	43	87	-55	-108	-32	16	-14	-16	5	-72	-62	-97	-12	-27	-61	-100	33	-83	-31	-104	-21	-100	-93	-62	0	-99	-9	-73	-69	-143	-75	-60	2545	-4909	-27507	150	-19333	-1236	-26505	426	-18649	-5083	-20286	2414	-20496	-7586	-20975	-2910
0.638333	-24	43	89	-56	-96	-33	13	-14	-19	5	-68	-65	-96	-7	-25	-57	-100	36	-83	-31	-104	-23	-100	-72	-66	2	-97	-10	-69	-66	-146	-74	-56	2308	-4623	-27280	68	-19233	-1253	-26448	630	-18532	-5161	-20107	2473	-20519	-7520	-21153	-2761
0.639167	-24	44	90	-49	-109	-30	16	-15	-16	6	-72	-65	-95	-15	-27	-61	-100	37	-84	-32	-103	-23	-99	-72	-61	0	-96	-12	-72	-69	-150	-74	119	2031	-4333	-27112	-48	-19161	-1231	-26355	313	-18422	-5220	-19934	2989	-20548	-7413	-21313	-2369
0.640000	-27	42	88	-59	-109	-32	13	-16	-19	8	-73	-58	-97	-14	-35	-62	-101	35	-87	-34	-101	-25	-104	-73	-65	-1	-100	-12	-77	-72	-153	-76	672	1712	-4034	-27004	159	-19115	-1170	-26239	33	-18320	-5258	-19782	3755	-20579	-7260	-21449	-2400
0.640833	-27	39	84	-61	-114	-34	9	-18	-23	1	-77	-69	-99	-16	-28	-62	-102	32	-85	-32	-107	-27	-102	-73	-64	1	-99	-13	-75	-72	-148	-76	639	1379	-3733	-26952	437	-19083	-1076	-26095	-233	-18231	-5268	-19658	4994	-20612	-7077	-21542	-2047
0.641667	-28	41	66	-60	-112	-36	10	-14	-14	0	-73	-67	-96	-16	-28	-62	-102	32	-86	-31	-107	-25	-102	-72	-62	0	-99	-11	-75	-68	-144	-75	403	1010	-3439	-26959	517	-19061	-961	-25905	-854	-18153	-5259	-19558	5966	-20647	-6880	-21618	-1437
0.642500	-25	44	88	-59	-111	-34	12	-15	-16	2	-74	-64	-97	-15	-26	-60	-99	38	-84	-30	-107	-24	-101	-73	-61	-1	-100	-9	-73	-69	-148	-74	650	633	-3151	-27016	470	-19059	-824	-25735	-129	-18090	-5234	-19480	5317	-20679	-6672	-21655	-112
0.643333	-24	42	86	-58	-109	-31	12	-14	-16	5	-75	-65	-96	-8	-26	-59	-99	34	-85	-29	-104	-24	-100	-70	-62	-1	-96	-13	-74	-68	-147	-76	794	243	-2883	-27123	406	-19063	-678	-25522	691	-18040	-5200	-19437	4680	-20713	-6469	-21647	572
0.644167	-24	42	90	-57	-107	-31	13	-14	-14	5	-74	-62	-96	-14	-25	-59	-98	36	-85	-30	-105	-22	-102	-68	-60	3	-97	-13	-72	-68	-145	-76	808	-153	-2634	-27267	278	-19075	-520	-25295	-863	-18008	-5159	-19416	5509	-20736	-6273	-21604	-1204
0.645000	-23	46	89	-55	-105	-28	18	-12	-5	6	-72	-62	-96	-12	-25	-56	-96	37	-82	-28	-102	-19	-98	-66	-61	2	-95	-10	-74	-67	-147	-69	504	-557	-2403	-27438	316	-19085	-358	-25057	12	-17988	-5115	-19423	4314	-20761	-6099	-21529	-798
0.645833	-21	42	89	-58	-111	-29	17	-13	-16	5	-69	-63	-93	-13	-26	-58	-98	35	-86	-31	-104	-22	-98	-72	-62	0	-98	-15	-68	-68	-147	-73	32	-960	-2210	-27627	429	-19106	-204	-24815	-561	-17992	-5073	-19454	3353	-20772	-5953	-21422	-327
0.646667	-28	40	87	-42	-113	-32	12	-15	-22	3	-74	-60	-97	9	-30	-58	-103	37	-86	-29	-107	-24	-102	-75	-66	-3	-99	-13	-85	-69	-150	-82	-315	-1354	-2033	-27813	476	-19125	-59	-24566	-474	-18012	-5035	-19505	2508	-20782	-5837	-21289	178
0.647500	-28	38	82	-60	-108	-34	11	-15	-18	4	-76	-65	-97	-14	-29	-59	-101	33	-90	-32	-105	-24	-102	-73	-64	0	-96	-13	-74	-65	-150	-77	-233	-1744	-1893	-27989	476	-19148	78	-24311	-254	-18042	-4994	-19565	1104	-20777	-5749	-21128	401
0.648333	-24	38	88	-66	-109	-34	12	-22	-21	5	-75	-66	-96	-17	-30	-63	-102	34	-86	-33	-109	-25	-103	-77	-65	-4	-99	-16	-75	-70	-169	-80	-401	-2113	-1778	-28142	387	-19169	202	-24066	-317	-18084	-4972	-19641	-135	-20760	-5705	-20937	1384
0.649167	-25	39	85	-61	-111	-32	10	-17	-22	3	-75	-67	-99	-17	-33	-62	-102	34	-87	-33	-107	-57	-102	-75	-63	-3	-100	-16	-75	-74	-148	-80	-440	-2471	-1689	-28251	249	-19201	317	-23820	-738	-18132	-4953	-19719	491	-20731	-5688	-20735	-282
0.650000	-25	42	86	-60	-112	-35	8	-13	-17	37	-70	-64	-93	-15	-28	-59	-97	36	-85	-30	-105	-27	-100	-74	-60	0	-98	-15	-74	-72	-147	-77	-759	-2807	-1628	-28309	179	-19229	413	-23582	-603	-18186	-4948	-19800	-161	-20684	-5700	-20513	-206
0.650833	-24	42	89	-58	-110	-33	13	-13	-15	5	-74	-65	-96	-19	-29	-59	-99	37	-82	-32	-108	-25	-99	-73	-60	0	-99	-15	-74	-69	-145	-76	-1128	-3117	-1589	-28304	178	-19261	505	-23355	-932	-18243	-4950	-19888	-1635	-20630	-5741	-20284	1245
0.651667	-25	41	90	-61	-111	-32	17	-11	-17	6	-84	-62	-98	-16	-29	-58	-100	40	-84	-34	-108	-21	-99	-70	-64	1	-98	-14	-73	-70	-161	-78	-723	-3404	-1575	-28227	53	-19298	564	-23139	-494	-18295	-4961	-19956	-2542	-20558	-5805	-20047	813
0.652500	-24	42	89	-53	-109	-32	15	-15	-16	5	-76	-66	-97	-16	-28	-57	-101	18	-84	-32	-105	-21	-100	-72	-64	0	-101	-14	-75	-69	-147	-77	-425	-3656	-1573	-28059	-77	-19334	642	-22940	-499	-18347	-4973	-20020	-3297	-20474	-5882	-19808	190
0.653333	-28	40	85	-60	-112	-32	16	-15	-21	5	-76	-65	-97	-17	-30	-61	-98	33	-87	-34	-109	-24	-99	-70	-64	0	-101	-14	-75	-70	-147	-80	-365	-3879	-1582	-27797	-156	-19377	694	-22752	-222	-18392	-4984	-20069	-3833	-20375	-5964	-19577	-685
0.654167	-24	43	86	-60	-109	-36	12	-15	-18	4	-73	-65	-96	-16	-30	-58	-100	30	-86	-46	-105	-24	-101	-74	-64	-3	-99	-12	-74	-70	-147	-75	-113	-4049	-1590	-27433	-367	-19423	742	-22582	-193	-18416	-4990	-20104	-4239	-20267	-6042	-19340	-1217
0.655000	-24	39	85	-61	-108	-28	13	-14	-19	3	-75	-64	-99	-19	-49	-65	-101	33	-85	-32	-107	-23	-100	-72	-66	-1	-100	-14	-77	-74	-150	-74	-177	-4179	-1606	-26965	-377	-19474	783	-22421	-671	-18435	-4986	-20120	-4373	-20149	-6108	-19116	-1489
0.655833	-24	35	92	-61	-111	-35	13	-13	-21	1	-75	-63	-98	-15	-31	-61	-103	34	-79	-34	-109	-53	-102	-70	-66	0	-99	-13	-67	-73	-144	-77	-608	-4262	-1595	-26384	-348	-19525	818	-22276	-342	-18446	-4970	-20116	-4957	-20019	-6149	-18890	-885
0.656667	-22	42	88	-63	-109	-34	12	-11	-17	6	-74	-64	-98	-22	-30	-57	-101	36	-85	-32	-102	-22	-100	-73	-64	0	-98	-14	-76	-76	-146	-75	-560	-4280	-1582	-25694	-512	-19577	851	-22145	1096	-18443	-4931	-20093	-6791	-19885	-6167	-18680	785
0.657500	-28	39	86	-59	-112	-35	9	-14	-19	4	-73	-66	-96	-17	-30	-59	-100	36	-84	-30	-102	-21	-94	-70	-63	3	-99	-11	-72	-70	-148	-73	-503	-4270	-1549	-24899	-574	-19626	884	-22018	-549	-18426	-4866	-20045	-5679	-19752	-6150	-18475	1078
0.658333	-24	42	91	-57	-111	-32	10	-35	-21	6	-73	-63	-97	-14	-45	-56	-101	37	-83	-28	-107	-19	-99	-70	-63	1	-99	-10	-74	-70	-144	-69	-832	-4189	-1489	-23991	-683	-19682	920	-21901	305	-18406	-4777	-19976	-5816	-19617	-6091	-18283	5619
0.659167	-26	42	87	-47	-111	-31	16	-12	-16	7	-68	-63	-99	-9	-27	-61	-100	34	-82	-30	-97	-18	-96	-72	-61	3	-98	-12	-72	-73	-146	-69	-816	-4048	-1409	-22993	-892	-19726	958	-21793	-79	-18378	-4655	-19891	-6477	-19486	-5997	-18101	10686
0.660000	-27	42	88	-58	-111	-35	10	-15	-19	-4	-72	-63	-99	-15	-30	-59	-102	42	-83	-32	-104	-22	-100	-74	-62	-4	-99	-13	-73	-73	-147	-75	-757	-3846	-1306	-21940	-1121	-19770	997	-21695	-61	-18354	-4502	-19784	-6939	-19359	-5854	-17928	11186
0.660833	-25	44	89	-59	-108	-33	11	-15	-17	5	-73	-68	-99	-17	-32	-59	-100	35	-82	-32	-104	-22	-98	-72	-63	1	-101	-13	-76	-74	-150	-75	-689	-3581	-1183	-20770	-1362	-19810	1043	-21596	-110	-18319	-4318	-19662	-6839	-19244	-5671	-17763	9008
0.661667	-25	22	86	-60	-110	-33	11	-15	-18	5	-73	-65	-95	-15	-29	-59	-101	35	-85	-33	-108	-23	-99	-83	-61	1	-100	-11	-74	-73	-145	-99	-238	-3255	-1044	-19583	-1377	-19847	1096	-21493	331	-18292	-4103	-19520	-7611	-19136	-5448	-17614	6422
0.662500	-22	44	88	-58	-108	-34	9	-13	-16	4	-70	-66	-95	-16	-28	-58	-100	32	-84	-31	-105	-24	-96	-70	-64	0	-100	-14	-74	-74	-147	-73	62	-2872	-896	-18370	-1333	-19876	1161	-21398	-270	-18272	-3857	-19366	-6831	-19038	-5190	-17476	-883
0.663333	-28	40	85	-58	-110	-35	11	-15	-18	-22	-76	-64	-95	-15	-28	-59	-101	33	-86	-31	-107	-23	-98	-69	-62	2	-99	-12	-59	-69	-147	-81	497	-2435	-747	-17146	-1377	-19904	1229	-21292	112	-18256	-3588	-19194	-6046	-18951	-4902	-17343	-7795
0.664167	-23	42	88	-59	-108	-33	11	-16	-17	3	-73	-65	-95	-12	-25	-57	-97	35	-83	-39	-104	-19	-99	-72	-62	1	-108	-10	-73	-70	-145	-72	2035	-1942	-606	-15948	-1495	-19930	1311	-21183	-383	-18252	-3305	-19009	-6364	-18877	-4592	-17213	-9710
0.665000	-24	42	89	-61	-109	-32	13	-12	-17	5	-74	-67	-95	-11	-31	-60	-101	33	-86	-31	-103	-26	-99	-72	-62	-1	-101	-11	-74	-73	-149	-77	5075	-1410	-487	-14809	-1581	-19950	1397	-21069	-87	-18253	-3006	-18815	-6517	-18818	-4268	-17110	-9518
0.665833	-24	39	85	-60	-113	-36	5	-16	-19	1	-75	-67	-97	-58	-32	-59	-104	34	-76	-34	-107	-28	-100	-73	-64	-1	-100	-13	-70	-70	-147	-75	8980	-838	-397	-13750	-1585	-19970	1489	-20949	-299	-18260	-2698	-18611	-5983	-18762	-3936	-17003	-6819
0.666667	-27	39	111	-61	-112	-34	11	-17	-22	-3	-76	-68	-98	-17	-30	-63	-103	33	-87	-32	-108	-25	-100	-72	-64	-1	-101	-16	-76	-74	-150	-78	11481	-245	-354	-12807	-1563	-19982	1592	-20818	-417	-18272	-2392	-18401	-5701	-18716	-3608	-16902	-2894
0.667500	-30	37	85	-61	-109	-35	10	-19	-18	1	-69	-67	-95	-15	-32	-72	-102	32	-98	-36	-105	-27	-101	-74	-64	-3	-99	-12	-73	-73	-149	-78	11621	381	-363	-11998	-1381	-19987	1700	-20677	-308	-18280	-2086	-18178	-5513	-18665	-3285	-16803	30
0.668333	-27	42	86	-61	-94	-33	11	-23	-21	1	-74	-66	-96	-15	-31	-61	-99	34	-87	-34	-105	-26	-102	-73	-62	-3	-102	-12	-69	-73	-150	-78	10095	979	-478	-11354	-1135	-19984	1809	-20523	-808	-18290	-1802	-17954	-5072	-18615	-2978	-16710	-43
0.669167	-26	40	85	-60	-111	-33	8	-17	-18	3	-74	-66	-96	-16	-31	-65	-102	30	-87	-33	-104	-26	-102	-70	-64	-21	-102	-13	-75	-73	-150	-76	7536	1579	-591	-10900	-926	-19971	1923	-20361	-1089	-18285	-1529	-17713	-4714	-18555	-2692	-16616	-2729
0.670000	-27	41	86	-58	-102	-35	11	-17	-14	3	-73	-66	-84	-16	-30	-61	-100	34	-90	-32	-108	-25	-102	-73	-64	-11	-102	-13	-72	-69	-150	-76	4805	2161	-827	-10659	-701	-19946	2030	-20190	656	-18278	-1284	-17483	-6000	-18486	-2428	-16516	-5574
0.670833	-26	40	89	-59	-109	-34	12	-17	-19	6	-70	-66	-99	-18	-32	-61	-105	33	-86	-32	-105	-23	-101	-70	-64	-6	-99	-11	-74	-69	-148	-75	2185	2703	-1144	-10643	-468	-19903	2131	-20006	-646	-18247	-1064	-17244	-5102	-18400	-2201	-16413	-9764
0.671667	-25	36	89	-62	-110	-35	11	-15	-17	6	-72	-64	-98	-15	-26	-59	-100	33	-88	-32	-108	-26	-102	-69	-64	-3	-101	-9	-73	-70	-144	-75	-681	3195	-1549	-10856	118	-19850	2224	-19815	-191	-18193	-873	-16998	-5042	-18290	-1998	-16307	-11640
0.672500	-24	42	88	-59	-110	-32	15	-14	-16	-6	-73	-66	-94	-16	-26	-59	-101	29	-82	-33	-102	-22	-100	-68	-61	-4	-100	-13	-72	-70	-148	-74	-2426	3625	-2040	-11300	821	-19769	2292	-19612	-117	-18113	-715	-16755	-5057	-18164	-1827	-16191	-11006
0.673333	-25	38	86	-62	-111	-35	9	-17	-19	3	-74	-66	-100	-18	-31	-60	-98	30	-87	-34	-111	-15	-102	-75	-66	-3	-97	-13	-74	-73	-149	-78	-3513	3979	-2609	-11980	1382	-19672	2376	-19407	-95	-18004	-584	-16508	-4683	-18012	-1689	-16074	-10281
0.674167	-27	37	84	-62	-111	-36	8	-19	-25	5	-78	-66	-98	-5	-31	-61	-103	33	-91	-36	-110	-23	-104	-70	-64	-6	-103	-12	-73	-72	-151	-76	-4679	4256	-3266	-12864	1873	-19545	2434	-19192	-273	-17865	-487	-16258	-4034	-17832	-1572	-15933	-8416
0.675000	-26	40	82	-59	-113	-35	9	-16	-17	6	-76	-64	-99	-16	-30	-60	-101	32	-85	-32	-107	-24	-102	-64	-61	-4	-101	-12	-74	-79	-151	-78	-5999	4444	-3946	-13937	2171	-19394	2473	-18972	291	-17687	-414	-16011	-4493	-17628	-1479	-15790	-4711
0.675833	-25	41	86	-59	-111	-36	8	-17	-18	7	-73	-64	-96	-18	-27	-58	-100	34	-79	-27	-109	-24	-101	-73	-64	-1	-101	-11	-74	-66	-148	-75	-6657	4536	-4706	-15180	2204	-19218	2502	-18750	-341	-17478	-370	-15771	-3333	-17400	-1404	-15635	-2680
0.676667	-23	41	86	-61	-91	-29	13	-12	-15	7	-70	-64	-94	-16	-27	-57	-98	38	-84	-29	-111	-8	-100	-67	-61	2	-101	-11	-73	-66	-149	-73	-6918	4536	-5450	-16528	2321	-19014	2521	-18521	-127	-17239	-348	-15525	-2145	-17155	-1342	-15465	-1831
0.677500	-18	41	91	-58	-109	-29	17	-13	-13	9	-72	-62	-91	-10	-15	-58	-94	37	-83	-29	-104	-18	-98	-68	-58	0	-99	-16	-70	-65	-145	-72	-8450	4436	-6223	-17980	2368	-18789	2528	-18294	-776	-16976	-344	-15285	-2098	-16888	-1287	-15294	1029
0.678333	-24	44	90	-61	-108	-29	15	-11	-13	10	-72	-63	-94	-12	-24	-55	-98	38	-65	-27	-102	-17	-97	-66	-60	0	-99	-7	-72	-62	-145	-70	-8952	4241	-6988	-19486	2139	-18531	2517	-18066	-866	-16688	-357	-15053	-2269	-16613	-1240	-15116	3401
0.679167	-26	41	87	-56	-110	-30	13	-13	-16	6	-72	-63	-97	-13	-26	-53	-100	36	-103	-18	-103	-18	-98	-67	-64	1	-97	-9	-73	-67	-147	-74	-8081	3959	-7731	-20996	2052	-18260	2496	-17849	-1018	-16373	-379	-14827	-2336	-16327	-1195	-14934	5062
0.680000	-26	41	88	-58	-109	-29	15	-13	-22	6	-73	-62	-95	-11	-27	-56	-103	39	-84	-28	-102	-12	-94	-70	-64	0	-101	-8	-73	-67	-147	-76	-7180	3600	-8418	-22459	1848	-17968	2480	-17623	-1349	-16047	-412	-14605	-2399	-16036	-1149	-14747	5530
0.680833	-26	42	89	-57	-109	-30	13	-14	-21	10	-84	-63	-97	-12	-28	-58	-100	39	-83	-27	-105	-18	-101	-70	-62	0	-99	-10	-73	-69	-151	-75	-6204	3172	-9041	-23826	1466	-17659	2456	-17399	-1358	-15706	-445	-14391	-1981	-15746	-1082	-14563	5823
0.681667	-28	41	88	-60	-114	-33	10	-15	-19	5	-74	-63	-98	-14	-31	-58	-101	36	-84	-31	-112	-23	-104	-68	-63	-1	-100	-13	-76	-70	-152	-74	-5870	2691	-9578	-25060	1261	-17344	2440	-17177	-1729	-15361	-484	-14185	-1514	-15448	-1021	-14380	6713
0.682500	-29	38	79	-61	-111	-36	9	-8	-21	4	-75	-65	-98	-15	-27	-58	-100	36	-82	-28	-104	-19	-102	-68	-62	1	-100	-12	-73	-73	-150	-75	-5882	2178	-10011	-26118	1105	-17004	2432	-16943	-2337	-15009	-514	-13986	-989	-15156	-946	-14198	6969
0.683333	-23	38	85	-59	-111	-32	12	-15	-19	3	-72	-64	-95	-12	-28	-56	-100	37	-84	-31	-108	-23	-100	-69	-62	1	-101	-26	-73	-68	-146	-73	-5670	1639	-10332	-26965	733	-16658	2427	-16708	-488	-14657	-545	-13794	-2015	-14861	-870	-14026	5871
0.684167	-22	44	87	-59	-109	-34	13	-13	-18	7	-74	-64	-97	-11	-41	-58	-105	40	-81	-27	-103	-21	-97	-69	-61	0	-99	-11	-72	-69	-147	-72	-5612	1089	-10529	-27546	323	-16309	2433	-16470	-948	-14309	-575	-13613	-1206	-14569	-787	-13862	2093
0.685000	-26	41	81	-58	-109	-29	17	-12	-16	9	-69	-61	-93	-10	-25	-55	-100	36	-83	-28	-103	-15	-92	-68	-61	2	-97	-9	-69	-67	-147	-74	-6080	554	-10601	-27906	184	-15957	2444	-16223	-995	-13964	-597	-13440	-324	-14273	-699	-13709	-1464
0.685833	-22	44	86	-57	-109	-30	16	-13	-18	4	-73	-62	-97	-11	-29	-108	-99	34	-81	-29	-104	-22	-101	-70	-67	-3	-97	-11	-72	-68	-147	-70	-5585	42	-10542	-27963	45	-15602	2467	-15985	-344	-13628	-625	-13273	-457	-13973	-616	-13565	-2495
0.686667	-23	42	84	-58	-110	-32	15	-15	-22	4	-73	-63	-99	-15	-29	-58	-97	35	-83	-31	-109	-23	-100	-70	-64	3	-100	-11	-77	-73	-151	-76	-4245	-431	-10351	-27731	-129	-15242	2495	-15703	-228	-13288	-638	-13114	-217	-13665	-537	-13440	-1912
0.687500	-26	37	84	-60	-111	-35	10	-15	-17	2	-65	-64	-96	-15	-29	-58	-104	35	-83	-29	-108	-25	-102	-70	-64	0	-98	-13	-74	-70	-154	-74	-2798	-854	-10028	-27204	-230	-14876	2530	-15418	60	-12951	-655	-12960	788	-13335	-455	-13315	108
0.688333	-24	40	88	-61	-109	-32	13	-16	-21	2	-73	-66	-96	-15	-28	-50	-101	33	-81	-29	-92	-25	-100	-69	-64	-3	-98	-15	-47	-73	-148	-74	-1064	-1220	-9592	-26392	-158	-14500	2582	-15120	964	-12621	-673	-12841	751	-12997	-374	-13206	2516
0.689167	-26	37	85	-62	-110	-33	13	-14	-23	2	-73	-83	-101	-15	-29	-58	-104	33	-84	-33	-110	-24	-100	-70	-62	-3	-98	-14	-74	-72	-147	-76	670	-1521	-9041	-25314	-70	-14120	2626	-14824	517	-12280	-693	-12680	1582	-12628	-305	-13106	2958
0.690000	-27	40	85	-57	-112	-33	13	-18	-15	1	-77	-67	-98	-15	-32	-58	-105	32	-84	-33	-107	-36	-103	-73	-69	-6	-101	-14	-76	-73	-133	-74	2371	-1752	-8405	-23988	-271	-13731	2669	-14496	829	-11941	-716	-12551	2670	-12236	-237	-13018	148
0.690833	-28	39	81	-63	-113	-34	8	-19	-18	-5	-74	-68	-97	-16	-32	-56	-104	32	-84	-31	-105	-25	-101	-72	-64	-1	-100	-11	-74	-72	-150	-74	4174	-1911	-7685	-22455	-404	-13326	2711	-14157	662	-11582	-737	-12426	2335	-11798	-180	-12933	-700
0.691667	-25	40	88	-61	-109	-33	10	-17	-18	3	-72	-66	-99	-19	-29	-62	-102	34	-82	-31	-105	-28	-116	-69	-62	-3	-97	-12	-75	-73	-150	-73	5872	-2002	-6912	-20746	-383	-12909	2741	-13820	425	-11230	-765	-12313	1677	-11333	-125	-12855	-1687
0.692500	-24	41	92	-60	-109	-33	13	-15	-17	5	-76	-65	-94	-18	-30	-61	-103	33	-82	-32	-107	-23	-97	-70	-64	0	-98	-13	-75	-86	-149	-72	7621	-2026	-6102	-18906	-587	-12467	2760	-13470	659	-10817	-797	-12216	1458	-10832	-76	-12784	-2525
0.693333	-27	42	86	-61	-114	-34	11	-14	-19	4	-73	-65	-101	-16	-30	-59	-101	33	-80	-36	-111	-22	-100	-69	-62	0	-97	-14	-74	-70	-147	-73	8219	-1995	-5274	-16968	-938	-12004	2760	-13117	362	-10403	-836	-12148	1341	-10291	-25	-12713	-1826
0.694167	-25	42	88	-62	-110	-33	4	-17	-19	3	-72	-70	-97	-17	-29	-60	-99	35	-83	-35	-105	-23	-100	-72	-64	-1	-101	-17	-75	-69	-148	-66	7597	-1910	-4439	-14980	-911	-11516	2743	-12789	510	-9965	-882	-12045	1063	-9716	26	-12643	544
0.695000	-24	42	86	-62	-108	-32	15	-14	-17	4	-70	-67	-94	-18	-28	-61	-104	32	-87	-53	-107	-22	-100	-73	-64	0	-90	-7	-76	-72	-150	-76	6728	-1785	-3631	-13004	-819	-11000	2700	-12428	419	-9501	-919	-11984	888	-9115	82	-12581	4154
0.695833	-27	41	88	-63	-111	-40	10	-16	-19	7	-74	-68	-92	-15	-29	-61	-99	34	-85	-31	-105	-21	-100	-72	-64	-5	-100	-12	-70	-69	-148	-75	6153	-1618	-2858	-11080	-999	-10456	2637	-12095	-98	-9002	-962	-11937	1077	-8467	150	-12515	6666
0.696667	-25	43	87	-55	-107	-31	13	-10	-17	6	-72	-62	-97	-13	-27	-58	-98	36	-76	-30	-108	-21	-98	-68	-58	2	-111	-11	-70	-70	-148	-73	4654	-1422	-2151	-9245	-966	-9875	2551	-11772	1221	-8462	-1000	-11908	179	-7802	228	-12453	8509
0.697500	-24	42	89	-59	-111	-32	6	-15	-16	6	-52	-66	-95	-15	-28	-57	-98	35	-81	-31	-104	-22	-101	-70	-62	0	-98	-12	-74	-69	-152	-72	3039	-1214	-1526	-7549	-1032	-9263	2436	-11472	1247	-7896	-1037	-11907	620	-7126	319	-12396	8274
0.698333	-21	42	88	-59	-108	-32	12	-15	-18	4	-73	-66	-96	-18	-31	-59	-103	35	-84	-34	-108	-23	-101	-74	-63	-1	-98	-15	-75	-72	-151	-77	1659	-1002	-997	-6013	-1369	-8615	2299	-11201	566	-7306	-1071	-11930	1984	-6440	416	-12347	5996
0.699167	-27	38	84	-65	-109	-36	7	-16	-22	21	-75	-70	-100	-17	-30	-62	-103	32	-82	-34	-107	-24	-103	-73	-62	1	-100	-14	-75	-73	-148	-75	701	-774	-591	-4664	-1321	-7937	2144	-10948	1624	-6680	-1090	-11967	1866	-5747	540	-12295	5632
0.700000	-26	42	85	-60	-108	-28	11	-15	-24	2	-78	-68	-97	-17	-30	-61	-100	32	-85	-32	-83	-23	-102	-74	-64	-6	-105	-14	-90	-72	-169	-77	389	-545	-332	-3514	-1002	-7226	1973	-10727	1422	-6032	-1108	-12032	2369	-5059	688	-12254	4867
0.700833	-27	40	84	-60	-110	-21	10	-15	-17	4	-75	-67	-95	-13	-52	-65	-100	33	-85	-31	-104	-27	-102	-72	-63	0	-102	-13	-72	-72	-150	-77	249	-311	-245	-2582	-877	-6489	1775	-10537	1337	-5353	-1101	-12118	3039	-4369	833	-12223	4449
0.701667	-23	38	91	-63	-109	-32	10	-19	-18	0	-76	-69	-100	-17	-26	-64	-101	33	-86	-31	-109	-26	-103	-74	-64	-4	-102	-14	-76	-72	-149	-78	135	-70	-355	-1862	-763	-5726	1574	-10382	1876	-4652	-1087	-12225	2646	-3693	1009	-12196	4319
0.702500	-22	41	86	-65	-111	-32	11	-16	-15	4	-76	-68	-99	-17	-33	-62	-100	33	-85	-29	-107	-25	-102	-72	-62	-4	-104	-15	-77	-73	-148	-77	649	178	-690	-1353	-411	-4927	1359	-10256	1630	-3931	-1060	-12354	2844	-3037	1199	-12190	3133
0.703333	-25	37	86	-64	-113	-33	9	-15	-16	5	-76	-66	-98	-16	-30	-62	-98	34	-86	-31	-108	-24	-103	-70	-62	-4	-100	-13	-72	-70	-149	-75	890	450	-1272	-1016	-198	-4123	1139	-10163	1542	-3192	-1017	-12498	4198	-2396	1406	-12185	-1546
0.704167	-23	42	88	-60	-110	-32	12	-15	-17	7	-73	-94	-98	-14	-27	-59	-102	39	-87	-32	-103	-23	-102	-70	-64	0	-99	-12	-74	-72	-148	-73	1044	742	-2124	-854	-145	-3289	916	-10109	1455	-2445	-955	-12656	4937	-1773	1623	-12205	-3615
0.705000	-29	42	87	-59	-107	-32	16	-15	-17	6	-70	-66	-94	-13	-30	-60	-98	34	-88	-32	-104	-21	-99	-70	-61	0	-98	-12	-66	-69	-146	-76	1405	1057	-3256	-835	-85	-2449	696	-10082	957	-1695	-883	-12815	6007	-1168	1850	-12236	-4064
0.705833	-25	41	89	-59	-110	-32	13	-17	-21	5	-73	-64	-95	-14	-24	-59	-99	36	-88	-32	-104	-23	-103	-75	-65	-4	-101	-12	-52	-70	-151	-78	1933	1381	-4664	-926	43	-1613	475	-10073	1273	-940	-809	-12987	6733	-590	2089	-12278	-4671
0.706667	-27	34	86	-56	-111	-35	8	-21	-23	3	-77	-70	-99	-19	-36	-66	-105	29	-111	-38	-107	-27	-109	-76	-66	-3	-104	-16	-78	-78	-159	-81	2397	1776	-6337	-1102	119	-781	269	-10105	885	-181	-713	-13158	6386	-32	2328	-12344	-5176
0.707500	-31	38	82	-65	-113	-41	6	-23	-24	2	-77	-73	-99	-21	-33	-63	-100	30	-90	-39	-109	-28	-107	-63	-63	-4	-102	-13	-73	-76	-150	-78	2809	2180	-8251	-1322	185	53	85	-10144	709	569	-597	-13315	5878	514	2578	-12415	-6404
0.708333	-25	40	85	-59	-112	-38	11	-18	-16	3	-77	-67	-101	-22	-35	-66	-100	33	-92	-38	-107	-26	-128	-75	-59	-4	-102	-17	-75	-77	-152	-78	3410	2599	-10378	-1568	78	871	-77	-10192	514	1301	-470	-13460	5424	1032	2827	-12502	-7244
0.709167	-24	37	84	-45	-113	-35	11	-17	-22	2	-73	-66	-99	-40	-33	-63	-101	29	-91	-38	-109	-26	-103	-73	-64	-3	-101	-14	-76	-74	-149	-77	4085	3039	-12684	-1790	-27	1663	-215	-10246	-184	2019	-320	-13588	5236	1532	3076	-12605	-7691
0.710000	-24	37	86	-53	-112	-36	15	-15	-19	0	-75	-67	-98	-17	-30	-63	-102	30	-90	-38	-105	-18	-98	-74	-64	-3	-101	-15	-75	-92	-151	-78	4451	3470	-15088	-2032	101	2419	-318	-10300	615	2706	-152	-13683	3930	2015	3328	-12723	-7012
0.710833	-24	36	86	-58	-108	-29	13	-15	-21	3	-76	-64	-97	-16	-33	-61	-101	33	-90	-35	-105	-22	-98	-74	-64	0	-100	-14	-69	-72	-150	-76	5204	3892	-17533	-2214	75	3135	-382	-10330	1412	3368	40	-13743	2122	2470	3572	-12852	-6313
0.711667	-24	39	90	-58	-108	-31	16	-14	-19	3	-73	-66	-96	-14	-29	-58	-100	33	-87	-34	-107	-19	-101	-73	-62	-3	-102	-13	-73	-70	-148	-75	5579	4283	-19932	-2342	-25	3799	-404	-10346	-155	3987	253	-13769	2445	2900	3812	-12988	-7858
0.712500	-25	39	86	-58	-109	-32	34	-15	-3	2	-72	-65	-97	-17	-30	-60	-102	33	-86	-35	-104	-23	-98	-73	-67	0	-99	-14	-73	-72	-152	-75	5856	4637	-22190	-2427	69	4411	-372	-10334	905	4564	495	-13752	1130	3290	4034	-13142	-7067
0.713333	-25	39	85	-60	-113	-35	12	-16	-19	4	-70	-65	-94	-15	-28	-60	-100	35	-88	-34	-105	-10	-101	-70	-63	-3	-98	-11	-75	-68	-148	-75	6065	4935	-24218	-2460	125	4959	-283	-10269	533	5087	766	-13684	236	3640	4248	-13301	-5525
0.714167	-24	39	88	-58	-111	-31	12	-13	-21	-6	-73	-66	-98	-17	-28	-61	-101	37	-90	-31	-107	-22	-101	-69	-64	1	-99	-13	-68	-74	-150	-74	5363	5171	-25913	-2454	114	5434	-135	-10135	466	5559	1061	-13567	76	3934	4444	-13473	-3707
0.715000	-29	37	82	-59	-110	-36	11	-17	-26	1	-74	-66	-99	-17	-32	-74	-109	29	-91	-36	-113	-24	-102	-73	-67	-6	-101	-1	-75	-75	-151	-76	4259	5351	-27162	-2425	-24	5830	81	-9994	870	5961	1388	-13390	-561	4170	4614	-13655	-1665
0.715833	-28	42	86	-63	-111	-38	7	-18	-23	1	-76	-70	-90	-17	-31	-62	-102	34	-87	-35	-105	-24	-100	-70	-65	-1	-103	-12	-67	-73	-146	-75	3523	5470	-27869	-2386	-58	6148	370	-9755	1064	6302	1742	-13149	-1508	4332	4759	-13849	908
0.716667	-25	40	87	-60	-109	-29	15	-13	-19	4	-72	-66	-97	-13	-23	-59	-100	38	-84	-31	-85	-21	-93	-67	-62	1	-99	-10	-70	-69	-145	-74	1969	5521	-27938	-2331	-210	6375	741	-9438	414	6571	2130	-12846	-663	4403	4861	-14059	934
0.717500	-22	43	89	-55	-110	-30	16	-22	-21	7	-72	-64	-97	-10	-27	-56	-102	36	-83	-30	-107	-22	-99	-66	-62	1	-98	-10	-73	-69	-143	-72	-362	5519	-27320	-2313	-216	6510	1183	-9039	503	6763	2534	-12483	-262	4377	4919	-14278	2688
0.718333	-22	40	90	-58	-109	-30	15	-13	-21	5	-72	-64	-98	-14	-14	-57	-101	38	-85	-31	-105	-22	-98	-68	-55	2	-98	-14	-76	-69	-144	-74	-2422	5473	-25963	-2348	-51	6550	1700	-8556	-3	6870	2953	-12057	-871	4239	4927	-14515	5638
0.719167	-27	42	88	-59	-108	-29	6	-14	-19	7	-72	-64	-98	-11	-26	-78	-101	37	-81	-34	-109	-22	-97	-67	-60	1	-99	-10	-75	-69	-145	-73	-4219	5386	-23840	-2438	-130	6496	2283	-7982	194	6893	3377	-11572	-1577	3988	4882	-14761	6658
0.720000	-26	43	87	-58	-78	-28	15	-15	-16	4	-72	-64	-95	-10	-27	-58	-99	36	-75	-30	-103	-22	-100	-69	-64	2	-98	-12	-74	-67	-148	-74	-5757	5274	-20974	-2590	-460	6350	2932	-7317	-267	6830	3800	-11031	-1964	3613	4781	-15027	7261
0.720833	-28	42	87	-58	-111	-30	15	-11	-22	9	-72	-63	-97	-9	-28	-57	-104	38	-86	-31	-104	-23	-100	-67	-64	0	-95	-10	-73	-66	-155	-75	-6924	5133	-17439	-2828	-724	6110	3630	-6563	-606	6689	4215	-10418	-2555	3118	4622	-15304	7318
0.721667	-26	42	90	-58	-107	-30	13	-15	-19	6	-72	-64	-97	-12	-33	-57	-100	38	-82	-30	-105	-23	-99	-68	-63	0	-96	-14	-73	-72	-147	-73	-7603	4977	-13285	-3138	-944	5789	4366	-5724	-912	6426	4605	-9756	-3212	2512	4408	-15594	7329
0.722500	-28	44	88	-58	-112	-33	13	-13	-18	6	-77	-62	-99	-13	-27	-59	-102	35	-82	-33	-108	-24	-99	-67	-62	19	-99	-13	-76	-66	-148	-76	-7742	4810	-8635	-3525	-1337	5384	5127	-4798	-1749	6133	4956	-9042	-3472	1762	4140	-15893	7025
0.723333	-24	43	89	-58	-109	-33	10	-11	-17	7	-70	-64	-98	-11	-41	-59	-103	89	-83	-34	-107	-25	-101	-75	-64	0	-100	-15	-72	-67	-149	-76	-7690	4619	-3587	-3979	-1756	4901	5889	-3802	-1748	5733	5256	-8283	-4583	921	3823	-16199	6545
0.724167	-24	40	87	-59	-90	-33	12	-15	-21	5	-72	-65	-97	11	-27	-58	-104	35	-81	-30	-102	-23	-99	-67	-62	1	-98	-14	-67	-70	-143	-76	-7160	4403	1686	-4483	-1885	4363	6657	-2748	-424	5257	5496	-7481	-6656	-3	3472	-16505	6499
0.725000	-26	40	87	-57	-111	-29	16	-11	-19	8	-67	-62	-94	-13	-24	-57	-102	34	-83	-32	-102	-22	-103	-66	-62	4	-94	-11	-74	-64	-145	-74	-6745	4154	7015	-5022	-2191	3763	7353	-1642	-2386	4696	5642	-6640	-5575	-1008	3084	-16809	4052
0.725833	-23	49	90	-56	-107	-30	16	-13	-17	3	-72	-68	-94	-11	-25	-57	-97	36	-77	-31	-105	-22	-97	-69	-65	0	-99	-28	-86	-70	-147	-76	-6383	3854	12220	-5573	-2614	3113	8013	-506	-1927	4084	5733	-5763	-5203	-2070	2669	-17112	3578
0.726667	-27	39	85	-62	-111	-33	12	-15	-17	3	-74	-64	-98	-13	-51	-57	-102	32	-87	-36	-109	-23	-100	-72	-65	0	-102	-16	-75	-73	-150	-79	-5785	3488	17171	-6114	-2796	2418	8593	658	-2492	3393	5717	-4859	-4518	-3157	2235	-17392	3817
0.727500	-26	41	88	-59	-110	-33	10	-16	-21	5	-72	-65	-100	-16	-28	-60	-101	29	-84	-35	-109	-25	-99	-73	-66	-3	-99	-14	-78	-73	-133	-77	-5083	3049	21744	-6607	-3039	1690	9086	1825	-2518	2647	5598	-3928	-4018	-4245	1796	-17647	4053
0.728333	-22	43	89	-60	-107	-30	17	-13	-17	7	-72	-64	-96	-17	-28	-56	-97	33	-84	-34	-102	-25	-102	-70	-61	0	-99	-15	-75	-74	-151	-78	-4449	2504	25809	-7041	-2921	932	9472	2968	-2311	1851	5373	-2995	-3729	-5303	1352	-17870	4025
0.729167	-26	41	81	-60	-112	-34	11	-14	-18	2	-74	-66	-81	-14	-26	-59	-102	32	-84	-34	-108	-24	-102	-70	-65	0	-99	-14	-75	-73	-149	-76	-3768	1839	29292	-7371	-2650	150	9730	4067	-1578	1010	5039	-2028	-3683	-6296	916	-18043	4293
0.730000	-26	42	87	-61	-108	-32	13	-17	-17	5	-73	-66	-95	-15	-26	-58	-100	49	-88	-33	-104	-22	-102	-69	-63	0	-100	-14	-69	-73	-149	-74	-3510	1042	32094	-7578	-2426	-643	9847	5106	-2196	139	4601	-1067	-1807	-7210	481	-18160	1681
0.730833	-28	41	86	-58	-109	-31	11	-12	-19	5	-74	-67	-97	-14	-29	-57	-100	33	-85	-33	-105	-23	-102	-69	-63	0	-100	-14	-75	-73	-147	-74	-3294	102	32767	-7651	-2022	-1446	9824	6063	-1726	-756	4059	-99	-1497	-8004	54	-18197	-346
0.731667	-25	41	86	-57	-109	-34	12	-16	-22	1	-76	-39	-95	-18	-28	-59	-103	32	-86	-17	-105	-25	-101	-74	-68	-5	-104	-15	-79	-75	-150	-76	-2908	-979	32767	-7563	-1803	-2264	9650	6915	-1779	-1681	3422	857	-2755	-8676	-362	-18180	601
0.732500	-27	33	85	-62	-113	-36	11	-18	-22	-4	-77	-69	-99	-21	-29	-62	-104	32	-87	-33	-108	-26	-101	-79	-64	-3	-102	-13	-78	-72	-151	-68	-2341	-2204	32767	-7318	-1472	-3081	9340	7657	-1332	-2600	2708	1798	-3052	-9165	-759	-18063	274
0.733333	-25	39	88	-60	-114	-36	12	-14	-18	2	-74	-66	-98	-17	-27	-59	-99	34	-86	-34	-111	-31	-91	-74	-64	-1	-100	-15	-75	-74	-148	-75	-1681	-3556	32767	-6906	-670	-3907	8871	8262	-1253	-3512	1934	2711	-2260	-9498	-1138	-17847	-348
0.734167	-21	41	89	-59	-111	-34	15	-13	-17	3	-51	-68	-100	-18	-29	-59	-102	34	-84	-35	-109	-25	-102	-73	-63	-3	-100	-18	-75	-67	-148	-75	-1182	-5031	32767	-6343	273	-4724	8279	8720	-912	-4409	1115	3583	-1874	-9660	-1495	-17527	-1251
0.735000	-25	39	85	-60	-114	-32	12	-14	-19	2	-74	-68	-99	-16	-29	-60	-99	33	-87	-36	-108	-25	-100	-73	-49	-1	-102	-14	-75	-73	-149	-76	-835	-6602	32767	-5637	866	-5535	7577	9018	-537	-5271	287	4404	-1574	-9650	-1819	-17095	-2506
0.735833	-4	39	89	-60	-112	-33	11	-14	-21	1	-77	-68	-97	-17	-29	-60	-101	35	-86	-34	-109	-23	-96	-73	-55	-4	-104	-14	-73	-69	-148	-74	-624	-8223	32767	-4821	1310	-6319	6746	9150	-686	-6076	-533	5162	-202	-9468	-2106	-16540	-3387
0.736667	-26	41	87	-57	-111	-31	15	-11	-21	6	-68	-64	-96	-15	-28	-57	-96	36	-86	-40	-104	-23	-98	-69	-62	-1	-100	-12	-70	-67	-147	-75	-431	-9879	32767	-3926	1670	-7076	5840	9112	-878	-6832	-1314	5842	1205	-9136	-2347	-15869	-3679
0.737500	-26	44	90	-53	-108	-27	16	-11	-21	8	-73	-61	-97	-13	-24	-57	-98	37	-84	-30	-104	-23	-100	-70	-61	-1	-98	-9	-72	-68	-147	-76	-39	-11517	32767	-2979	2094	-7801	4842	8889	926	-7498	-2037	6427	884	-8674	-2536	-15076	-3175
0.738333	-22	43	90	-50	-107	-32	20	-12	-16	10	-70	-62	-94	-16	-29	-57	-92	38	-83	-31	-102	-21	-98	-68	-64	-1	-100	-11	-74	-68	-150	-74	135	-13098	32230	-2021	2562	-8482	3801	8500	-662	-8074	-2664	6895	2845	-8107	-2660	-14169	-5158
0.739167	-26	42	86	-56	-108	-33	15	-12	9	7	-70	-62	-100	-13	-25	-58	-101	37	-85	-33	-108	-25	-100	-70	-62	-1	-99	-8	-73	-69	-141	-95	254	-14588	31054	-1083	3108	-9115	2733	7948	-701	-8545	-3174	7239	2865	-7461	-2702	-13140	-6072
0.740000	-19	30	89	-60	-110	-31	13	-13	-19	5	-74	-67	-100	-16	-27	-61	-85	35	-88	-32	-108	-26	-100	-74	-66	-5	-83	-14	-79	-73	-150	-77	596	-15940	29893	-211	3760	-9679	1656	7244	-1059	-8922	-3554	7442	1870	-6763	-2660	-12018	-5330
0.740833	-42	36	82	-65	-116	-35	8	-16	-22	3	-80	-66	-101	-21	-29	-62	-103	32	-86	-33	-109	-26	-100	-70	-67	-4	-100	-11	-76	-70	-148	-81	705	-17094	28809	574	4192	-10170	596	6407	-990	-9158	-3774	7508	1762	-6046	-2522	-10796	-4398
0.741667	-26	37	87	-59	-111	-32	11	-29	-24	1	-77	-65	-96	-13	-29	-61	-117	34	-87	-32	-105	-25	-101	-70	-64	-5	-103	-12	-76	-72	-149	-76	696	-18030	27834	1250	4432	-10582	-427	5450	-1201	-9294	-3839	7414	1511	-5334	-2282	-9501	-3386
0.742500	-28	39	88	-60	-109	-51	11	-14	-18	6	-74	-66	-97	-16	-30	-62	-103	33	-85	-33	-105	-27	-100	-86	-68	-4	-97	-14	-74	-72	-150	-80	835	-18704	26971	1796	4780	-10911	-1397	4396	-792	-9309	-3726	7164	-137	-4663	-1939	-8151	-1844
0.743333	-22	42	90	-61	-108	-30	13	-14	-15	9	-53	-66	-93	-16	-28	-57	-97	37	-85	-32	-103	-26	-122	-70	-59	-3	-98	-11	-73	-67	-145	-74	977	-19100	26219	2208	4971	-11155	-2295	3273	-1104	-9226	-3442	6756	-170	-4054	-1481	-6758	-2928
0.744167	-24	43	91	-64	-103	-30	17	-13	-16	9	-74	-64	-92	-15	-28	-58	-97	37	-83	-30	-101	-18	-101	-67	-56	-1	-98	-7	-73	-69	-144	-78	1086	-19187	25555	2482	4840	-11317	-3087	2103	-857	-9043	-2989	6196	273	-3530	-936	-5345	-4803
0.745000	-21	46	91	-60	-107	-29	17	-11	-14	9	-70	-57	-90	-11	-27	-56	-97	19	-81	-30	-102	-22	-100	-66	-60	-3	-97	-10	-72	-66	-146	-73	1213	-18973	24950	2617	4523	-11393	-3784	914	-1821	-8790	-2389	5492	124	-3098	-284	-3925	-3073
0.745833	-21	42	89	-58	-108	-29	15	-11	-13	11	-70	-64	-95	-14	-28	-57	-99	36	-83	-31	-101	-22	-97	-70	-62	8	-100	-14	-69	-68	-150	-75	1032	-18435	24361	2623	4484	-11386	-4354	-270	-1900	-8478	-1654	4643	-163	-2781	452	-2536	-1694
0.746667	-28	40	87	-60	-112	-29	12	-15	-19	5	-77	-65	-95	-14	-30	-62	-102	33	-85	-33	-111	-27	-97	-72	-64	0	-100	-11	-72	-69	-150	-78	-46	-17602	23771	2520	4605	-11316	-4805	-1419	-1716	-8119	-793	3682	-281	-2585	1259	-1187	-514
0.747500	-26	39	89	-60	-109	-59	10	-18	-22	3	-73	-67	-96	-15	-30	-62	-103	36	-84	-32	-104	-24	-96	-74	-65	-4	-99	-11	-74	-68	-162	-75	-698	-16483	23058	2327	4181	-11187	-5117	-2524	-1738	-7741	153	2625	-970	-2511	2125	93	435
0.748333	-26	41	89	-64	-109	-36	11	-16	-19	3	-75	-69	-99	-19	-33	-64	-103	30	-90	-33	-107	-16	-102	-72	-65	-5	-103	-13	-77	-74	-151	-80	-297	-15105	22246	2057	3669	-11010	-5294	-3550	-1516	-7367	1154	1493	-1487	-2558	3018	1283	781
0.749167	-28	51	84	-63	-114	-38	8	-19	-18	2	-75	-66	-107	-19	-32	-64	-102	32	-85	-35	-108	-30	-103	-72	-61	0	-100	-10	-75	-72	-146	-75	-237	-13479	21272	1739	3159	-10818	-5335	-4483	-1902	-7009	2190	314	-1417	-2716	3938	2392	1180
0.750000	-28	41	84	-62	-112	-35	10	-15	-19	5	-74	-70	-101	-18	-31	-63	-102	33	-85	-35	-105	-23	-101	-79	-65	-1	-102	-15	-75	-74	-149	-76	-193	-11657	20108	1395	2710	-10559	-5240	-5309	-2275	-6672	3220	-889	-1010	-2993	4858	3383	1769
0.750833	-25	40	84	-62	-111	-34	20	-15	-18	3	-72	-65	-96	-14	-29	-62	-98	35	-88	-33	-104	-23	-100	-69	-65	0	-114	-10	-73	-70	-147	-75	302	-9692	18741	1044	2487	-10323	-5019	-6020	-277	-6431	4222	-2089	-2132	-3367	5745	4245	3189
0.751667	-24	40	87	-59	-107	-31	11	-13	-24	4	-79	-65	-93	-14	-31	-60	-101	32	-112	-31	-105	-22	-99	-69	-65	-4	-101	-13	-74	-70	-148	-76	642	-7611	17165	690	2052	-10098	-4683	-6572	-730	-6239	5166	-3268	-1523	-3830	6588	4983	2479
0.752500	-26	42	84	-62	-108	-34	11	-15	-16	3	-76	-66	-98	-16	-29	-63	-102	28	-86	-32	-111	-24	-100	-65	-64	-4	-102	-12	-70	-69	-148	-75	642	-5458	15381	352	1568	-9895	-4243	-7081	-652	-6118	6036	-4396	-1218	-4371	7371	5597	1118
0.753333	-27	40	87	-59	-110	-32	11	-15	-19	2	-74	-63	-96	-16	-30	-61	-103	30	-86	-32	-104	-21	-101	-72	-63	-1	-100	-14	-74	-72	-148	-75	889	-3280	13412	39	1145	-9722	-3708	-7434	-46	-6079	6803	-5449	-1544	-4971	8079	6085	1458
0.754167	-25	42	86	-59	-108	-28	8	-15	-23	5	-73	-66	-97	-17	-32	-60	-101	34	-86	-32	-107	-22	-99	-70	-65	-1	-92	-13	-73	-72	-145	-75	1542	-1112	11280	-248	721	-9603	-3093	-7673	-21	-6123	7452	-6408	-1193	-5614	8696	6451	1621
0.755000	-24	40	86	-63	-111	-35	12	-15	-17	5	-72	-57	-97	-16	-30	-60	-102	34	-86	-34	-109	-23	-101	-68	-65	-3	-102	-15	-77	-73	-149	-74	2944	988	9045	-491	456	-9533	-2422	-7808	132	-6242	7975	-7255	-676	-6287	9218	6704	1910
0.755833	-28	41	87	-58	-112	-35	11	-17	-28	5	-73	-66	-99	-16	-30	-59	-100	35	-85	-31	-109	-23	-98	-69	-67	-3	-102	-15	-74	-73	-148	-74	3468	2962	6769	-701	696	-9521	-1707	-7856	1051	-6435	8371	-7971	-1279	-6972	9632	6853	2464
0.756667	-27	41	84	-57	-112	-31	11	-15	-21	15	-74	-63	-100	-15	-29	-62	-103	33	-88	-62	-108	-22	-99	-67	-64	0	-101	-14	-75	-72	-147	-75	3333	4781	4500	-886	2054	-9563	-970	-7828	683	-6684	8638	-8550	-1035	-7655	9932	6906	1712
0.757500	-24	40	85	-60	-116	-36	10	-18	-21	4	-74	-64	-100	-15	-29	-57	-102	38	-82	-29	-108	-19	-98	-67	-67	-1	-103	-11	-73	-68	-146	-73	3216	6405	2311	-1042	2694	-9662	-214	-7738	866	-6998	8755	-8977	-181	-8311	10122	6893	-663
0.758333	-27	42	86	-57	-110	-33	12	-13	-18	5	-73	-63	-97	-13	-33	-60	-100	36	-87	-32	-105	-19	-97	-66	-65	0	-99	-12	-76	-70	-145	-76	3221	7813	253	-1177	1989	-9818	536	-7614	857	-7332	8760	-9247	-430	-8934	10201	6776	481
0.759167	-27	49	85	-58	-110	-32	11	-12	-23	5	-72	-63	-99	-12	-25	-57	-102	35	-84	-32	-107	-18	-98	-64	-65	0	-97	-12	-74	-68	-145	-76	3323	8993	-1618	-1296	1458	-10031	1262	-7453	1051	-7693	8646	-9360	-826	-9506	10171	6627	1499
0.760000	-28	43	86	-58	-111	-32	12	-15	-15	9	-70	-63	-96	-12	-28	-59	-100	36	-80	-31	-107	-18	-99	-67	-63	5	-101	-12	-75	-69	-149	-73	2825	9922	-3243	-1400	973	-10284	1954	-7284	1385	-8065	8433	-9335	-552	-10024	10043	6427	1682
0.760833	-23	42	73	-60	-110	-35	11	-13	-19	3	-67	-64	-97	-11	-29	-57	-103	34	-82	-32	-93	-21	-97	-67	-64	2	-103	-12	-76	-70	-151	-72	2703	10588	-4569	-1497	570	-10559	2601	-7120	1313	-8427	8131	-9126	35	-10464	9810	6198	1663
0.761667	-21	44	89	-56	-110	-30	11	-11	-18	12	-70	-61	-99	-10	-23	-58	-99	38	-81	-28	-105	-19	-96	-66	-63	1	-99	-14	-72	-63	-146	-74	3371	10988	-5576	-1586	17	-10855	3187	-6971	1635	-8776	7751	-8790	546	-10829	9499	5945	822
0.762500	-27	42	85	-56	-111	-11	11	-13	-19	7	-69	-63	-97	-8	-25	-58	-103	36	-84	-31	-108	-21	-95	-67	-62	1	-98	0	-74	-68	-124	-74	3223	11137	-6258	-1664	-626	-11162	3711	-6842	1428	-9091	7312	-8311	976	-11108	9101	5673	79
0.763333	-24	47	93	-57	-111	-32	12	-12	-19	0	-68	-61	-96	-11	-24	-55	-99	38	-80	-30	-103	-15	-97	-65	-63	2	-97	-12	-73	-66	-145	-70	3454	11038	-6600	-1741	-1179	-11468	4163	-6746	687	-9374	6827	-7711	1627	-11304	8622	5400	-294
0.764167	-22	44	89	-56	-107	-22	13	-10	-16	9	-72	-62	-97	-11	-25	-57	-98	39	-81	-27	-105	-17	-97	-63	-62	3	-76	-8	-74	-65	-147	-75	3361	10695	-6606	-1807	-1514	-11758	4530	-6687	1839	-9612	6308	-7000	357	-11411	8067	5119	524
0.765000	-24	43	88	-57	-111	-32	11	-12	-17	7	-61	-64	-95	-22	-25	-61	-100	37	-83	-32	-109	-21	-100	-67	-64	0	-100	-8	-75	-68	-147	-76	2275	10135	-6301	-1872	-1704	-12030	4810	-6669	1586	-9806	5754	-6198	26	-11434	7445	4834	340
0.765833	-26	42	86	-57	-110	-34	9	-14	-21	6	-72	-66	-98	-15	-25	-57	-99	37	-81	-33	-103	-19	-94	-69	-62	1	-97	-10	-73	-70	-173	-75	1797	9394	-5716	-1922	-2211	-12257	5007	-6681	384	-9945	5183	-5306	1144	-11365	6762	4556	-1134
0.766667	-26	40	86	-57	-108	-33	8	-15	-18	7	-72	-65	-98	-14	-30	-59	-98	35	-85	-36	-107	-22	-99	-67	-62	0	-99	-11	-77	-72	-150	-75	1655	8500	-4887	-1958	-2497	-12449	5120	-6731	896	-10040	4597	-4351	827	-11219	6028	4283	-301
0.767500	-22	41	87	-60	-107	-36	9	-14	-17	5	-75	-67	-98	-13	-29	-60	-102	33	-84	-29	-108	-22	-101	-70	-65	0	-101	-11	-73	-69	-150	-76	1372	7494	-3870	-1971	-2682	-12587	5140	-6801	441	-10076	3989	-3342	719	-10999	5246	4028	171
0.768333	-28	40	86	-58	-113	-34	11	-13	-19	6	-70	-80	-99	-18	-28	-61	-103	34	-85	-36	-107	-25	-98	-69	-62	1	-98	-12	-74	-73	-148	-75	1732	6410	-2704	-1971	-3053	-12668	5069	-6894	162	-10062	3376	-2303	1196	-10706	4424	3781	972
0.769167	-26	44	87	-57	-115	-33	8	-17	-32	5	-73	-68	-98	-15	-29	-62	-101	34	-85	-35	-107	-24	-100	-74	-38	2	-100	-13	-76	-66	-148	-78	1909	5268	-1420	-1941	-3199	-12684	4914	-6999	409	-9995	2744	-1247	917	-10369	3572	3552	2045
0.770000	-22	41	89	-59	-111	-32	12	-12	-19	7	-70	-67	-103	-17	-29	-62	-103	25	-86	-34	-104	-21	-110	-74	-67	0	-98	-11	-76	-67	-151	-76	1573	4124	-143	-1899	-3443	-12637	4686	-7097	12	-9873	2101	-185	716	-9972	2685	3334	2562
0.770833	-29	41	89	-60	-113	-33	9	-16	-19	6	-74	-66	-98	-16	-29	-60	-102	35	-83	-35	-105	-24	-100	-69	-62	1	-100	-10	-74	-72	-165	-74	1337	3012	1139	-1829	-3558	-12534	4373	-7183	-153	-9701	1421	871	1643	-9534	1797	3174	29
0.771667	-27	41	88	-57	-112	-33	12	-12	-21	4	-47	-64	-100	-16	-15	-58	-99	35	-83	-35	-107	-24	-99	-70	-63	1	-98	-12	-76	-73	-147	-70	981	1963	2362	-1735	-3484	-12351	3989	-7252	-220	-9472	711	1897	1746	-9058	910	3033	137
0.772500	-19	40	86	-51	-112	-32	12	-13	-17	5	-73	-65	-99	-16	-28	-58	-103	38	-88	-36	-100	-24	-102	-69	-64	0	-99	-12	-75	-69	-147	-76	696	1009	3487	-1624	-3316	-12115	3541	-7287	-650	-9192	0	2885	1386	-8564	32	2929	1010
0.773333	-25	41	85	-61	-113	-36	9	-14	-19	21	-97	-64	-101	-17	-30	-58	-103	33	-88	-26	-110	-26	-101	-73	-65	-3	-102	-15	-76	-70	-149	-75	452	167	4514	-1495	-3197	-11821	3035	-7289	-207	-8868	-752	3811	1457	-8053	-820	2866	791
0.774167	-28	37	85	-62	-113	-36	9	-6	-21	2	-75	-64	-103	-21	-33	-61	-101	33	-92	-36	-107	-25	-101	-72	-62	1	-99	-15	-74	-74	-149	-74	575	-542	5361	-1355	-4652	-11467	2491	-7235	-420	-8486	-1519	4695	1625	-7534	-1631	2863	547
0.775000	-26	40	84	-63	-112	-36	9	-14	-24	4	-73	-65	-97	-15	-31	-58	-98	30	-90	-36	-109	-28	-102	-73	-64	-3	-101	-14	-75	-73	-147	-74	1260	-1112	6076	-1206	-6163	-11070	1903	-7135	-395	-8061	-2298	5495	1484	-7010	-2396	2910	-227
0.775833	-25	42	89	-58	-110	-31	12	-12	-16	5	-75	-60	-98	-18	-27	-56	-99	38	-90	-33	-105	-23	-98	-69	-62	-21	-100	-12	-77	-70	-147	-75	1403	-1532	6631	-1058	-4984	-10623	1298	-6971	-498	-7591	-3087	6219	1579	-6493	-3104	3016	-901
0.776667	-19	39	87	-58	-108	-31	17	-11	-16	6	-69	-51	-93	-15	-29	-55	-98	34	-86	-32	-107	-19	-96	-67	-63	2	-96	-10	-70	-68	-147	-70	1028	-1796	7035	-919	-3986	-10150	677	-6745	-1344	-7078	-3875	6857	2302	-5988	-3739	3181	-1201
0.777500	-21	41	88	-61	-102	-30	16	-11	-17	7	-72	-61	-95	-13	-26	-56	-93	38	-83	-29	-103	-22	-94	-67	-62	0	-100	-11	-70	-68	-143	-72	587	-1930	7304	-801	-3544	-9643	46	-6457	-513	-6537	-4648	7396	1475	-5506	-4302	3404	-141
0.778333	-23	44	88	-56	-108	-31	15	-11	-14	9	-67	-59	-81	-15	-24	-55	-96	37	-83	-31	-102	-23	-95	-67	-61	0	-95	-7	-72	-68	-145	-70	68	-1944	7440	-694	-2609	-9120	-574	-6113	679	-5977	-5391	7838	-420	-5048	-4789	3681	633
0.779167	-24	45	88	-56	-108	-34	15	-32	-13	9	-67	-62	-94	-13	-25	-55	-96	37	-83	-25	-105	-23	-73	-67	-61	1	-95	-9	-70	-66	-147	-72	-353	-1849	7495	-617	-1988	-8586	-1180	-5712	-352	-5398	-6092	8174	-134	-4619	-5195	4011	-1444
0.780000	-21	43	87	-56	-109	-32	16	-13	-18	7	-69	-62	-95	-15	-28	-56	-102	39	-84	-33	-105	-24	-98	-69	-60	0	-96	-11	-75	-72	-148	-72	-676	-1670	7466	-578	-1567	-8059	-1760	-5258	796	-4813	-6738	8414	-774	-4213	-5528	4382	-1460
0.780833	-22	44	73	-60	-122	-32	13	-12	-16	7	-70	-63	-97	-13	-26	-55	-101	38	-84	-31	-113	-26	-98	-72	-63	0	-97	-10	-74	-76	-148	-74	-850	-1429	7387	-569	-1098	-7515	-2307	-4754	439	-4233	-7313	8558	-953	-3839	-5783	4792	-1480
0.781667	-23	42	87	-57	-127	-42	11	-14	-18	5	-74	-66	-98	-17	-41	-58	-102	37	-88	-32	-107	-26	-99	-70	-64	-3	-100	-15	-79	-72	-151	-75	-974	-1144	7280	-604	-809	-6991	-2799	-4218	580	-3663	-7799	8604	-1028	-3503	-5965	5217	-1138
0.782500	-28	39	81	-35	-112	-35	9	-19	-19	3	-73	-65	-97	-14	-28	-62	-102	28	-90	-32	-105	-24	-100	-70	-69	0	-98	-10	-73	-69	-146	-76	-1097	-848	7173	-677	-377	-6483	-3252	-3651	976	-3119	-8176	8570	-1411	-3187	-6078	5656	-729
0.783333	-23	42	88	-59	-109	16	13	-15	-17	2	-70	-63	-98	-12	-26	-56	-102	38	-83	-30	-102	-21	-98	-68	-67	0	-95	-11	-73	-68	-146	-76	-1189	-551	7085	-788	-13	-5990	-3649	-3065	1349	-2614	-8444	8452	-1732	-2912	-6140	6080	141
0.784167	-23	42	89	-55	-110	-27	13	-12	-17	6	-68	-63	-95	-12	-26	-57	-99	39	-81	-30	-101	-19	-98	-68	-60	5	-92	-11	-72	-67	-145	-76	-1283	-277	7029	-945	131	-5554	-3984	-2475	1164	-2147	-8587	8263	-473	-2670	-6155	6485	-2116
0.785000	-23	43	90	-57	-109	-30	13	-9	-16	8	-70	-62	-92	-11	-27	-62	-99	42	-70	-30	-102	-21	-98	-67	-62	2	-92	-9	-68	-65	-147	-73	-1405	-44	6998	-1137	381	-5146	-4258	-1893	1580	-1736	-8602	8011	-139	-2457	-6121	6855	-2521
0.785833	-23	44	91	-58	-108	-29	15	-12	-16	7	-69	-61	-97	-12	-28	-55	-100	42	-80	-30	-108	-22	-99	-65	-64	13	-96	-13	-75	-70	-145	-74	-1508	131	7014	-1364	438	-4780	-4466	-1330	1118	-1381	-8493	7707	-668	-2268	-6054	7168	-700
0.786667	-26	42	86	-59	-110	-32	11	-13	-17	51	-70	-62	-98	-14	-32	-57	-101	36	-84	-31	-105	-23	-101	-67	-62	2	-97	-14	-75	-70	-144	-75	-1634	250	7072	-1620	666	-4459	-4613	-797	1583	-1085	-8251	7361	-722	-2101	-5971	7414	-257
0.787500	-38	42	86	-58	-109	-33	9	-14	-22	1	-73	-64	-99	-13	-27	-59	-101	42	-83	-33	-104	-21	-98	-68	-63	0	-98	-13	-74	-68	-147	-75	-1814	312	7176	-1896	712	-4167	-4699	-298	1748	-845	-7889	6978	-212	-1957	-5857	7586	33
0.788333	-24	42	89	-56	-110	-32	12	-13	-18	4	-70	-63	-104	-13	-27	-61	-97	35	-85	-32	-107	-22	-100	-68	-64	3	-97	-16	-73	-66	-148	-76	-1732	306	7310	-2187	707	-3927	-4730	148	1895	-663	-7414	6580	-46	-1836	-5725	7669	-216
0.789167	-24	43	87	-62	-97	-34	17	-14	-21	5	-72	-64	-97	-15	-28	-59	-99	36	-83	-33	-108	-24	-101	-88	-62	1	-98	-15	-76	-68	-148	-78	-1502	244	7470	-2490	786	-3729	-4702	523	1744	-539	-6850	6159	-100	-1727	-5565	7665	-547
0.790000	-26	42	88	-61	-110	-32	10	-16	-18	3	-74	-69	-101	-17	-30	-61	-101	35	-87	-35	-109	-19	-101	-69	-64	0	-102	-17	-78	-73	-149	-77	-1476	128	7631	-2790	753	-3571	-4628	835	972	-463	-6209	5720	122	-1634	-5381	7565	-739
0.790833	-28	38	84	-64	-112	-30	8	-16	-22	4	-72	-63	-98	-17	-30	-60	-110	35	-85	-35	-104	-23	-100	-70	-63	5	-103	-13	-76	-70	-147	-75	-1547	-28	7796	-3082	822	-3437	-4505	1075	1336	-423	-5486	5275	-139	-1551	-5164	7369	-372
0.791667	-26	42	86	-60	-109	-32	11	-19	-18	3	-75	-66	-94	-16	-28	-60	-101	36	-83	-32	-102	-21	-99	-70	-64	0	-101	-13	-70	-53	-148	-77	-1517	-212	7949	-3358	774	-3335	-4338	1230	2732	-420	-4727	4812	-1509	-1465	-4918	7077	308
0.792500	-30	40	88	-59	-112	-31	10	-17	-18	6	-74	-64	-96	-15	-29	-31	-100	33	-87	-32	-108	-22	-100	-72	-65	1	-95	-13	-74	-67	-147	-78	-1552	-414	8066	-3615	637	-3252	-4146	1301	714	-435	-3946	4345	-532	-1389	-4621	6696	-1822
0.793333	-25	42	89	-57	-110	-33	10	-15	-25	5	-74	-62	-96	-14	-29	-60	-101	35	-84	-30	-105	-21	-103	-70	-63	0	-101	-15	-74	-68	-145	-75	-1710	-619	8151	-3877	534	-3186	-3927	1284	1360	-464	-3168	3866	-1423	-1320	-4283	6248	-1924
0.794167	-25	40	88	-57	-108	-34	11	-15	-17	4	-73	-64	-99	-18	-31	-59	-102	34	-85	-32	-104	-23	-101	-68	-61	0	-101	-15	-56	-70	-148	-73	-1666	-820	8185	-4057	394	-3130	-3675	1184	913	-497	-2409	3375	-2273	-1252	-3890	5723	-1517
0.795000	-24	43	89	-60	-111	-34	12	-14	-15	2	-69	-64	-95	-11	-30	-57	-101	34	-84	-35	-107	-22	-101	-68	-64	0	-101	-14	-75	-72	-147	-75	-1495	-1000	8170	-4234	475	-3076	-3404	999	593	-489	-1688	2864	-2618	-1188	-3433	5138	-1159
0.795833	-26	42	101	-57	-111	-33	10	-14	-19	4	-75	-64	-97	-18	-31	-56	-103	57	-86	-33	-107	-24	-102	-66	-63	-1	-83	-14	-72	-72	-146	-73	-1236	-1154	8096	-4386	499	-3014	-3118	735	-42	-540	-1016	2334	-2725	-1120	-2921	4507	-763
0.796667	-24	44	89	-56	-109	-31	16	-11	-18	15	-73	-61	-94	-12	-29	-56	-99	35	-84	-30	-103	-19	-97	-65	-61	4	-98	-12	-73	-67	-143	-72	-1022	-1270	7964	-4512	406	-2924	-2815	402	-154	-534	-405	1778	-3497	-1056	-2346	3845	196
0.797500	-22	44	89	-57	-108	-27	11	-13	-17	4	-73	-63	-94	-11	-30	-57	-96	35	-83	-29	-103	-22	-101	-69	-62	3	-100	-10	-72	-68	-144	-72	-801	-1347	7775	-4620	392	-2867	-2503	-12	-1078	-499	126	1193	-2080	-996	-1720	3161	-1813
0.798333	-24	45	93	-59	-109	-32	10	-15	-19	2	-74	-66	-99	-17	-35	-61	-104	34	-87	-33	-108	-24	-101	-68	-59	-1	-102	-12	-79	-72	-148	-76	-708	-1411	7531	-4708	313	-2770	-2174	-478	-1254	-460	575	576	-797	-938	-1052	2459	-3093
0.799167	-26	40	106	-61	-117	-38	7	-17	-22	0	-76	-67	-100	-14	-31	-60	-100	36	-88	-33	-111	-25	-101	-69	-58	-5	-102	-12	-73	-69	-145	-74	-585	-1369	7243	-4809	229	-2659	-1839	-989	-2168	-377	942	-66	-527	-872	-335	1768	-1607
0.800000	-25	39	86	-60	-94	-33	12	-13	-21	3	-72	-70	-96	-15	-30	-61	-100	35	-88	-35	-103	-21	-99	-70	-63	0	-104	-14	-76	-73	-148	-73	-606	-1315	6911	-4890	234	-2529	-1485	-1544	-2245	-275	1228	-729	-6	-813	404	1077	-1116
0.800833	-24	40	84	-60	-110	-34	13	-16	-18	0	-77	-66	-100	-16	-29	-60	-102	32	-91	-33	-107	-23	-101	-59	-63	-1	-102	-12	-74	-69	-147	-73	-570	-1223	6550	-4986	191	-2384	-1132	-2126	-2564	-146	1435	-1422	1278	-716	1159	401	-902
0.801667	-6	42	85	-57	-111	-33	33	-16	-19	0	-76	-66	-99	-14	-31	-58	-101	35	-96	-31	-109	-23	-100	-69	-65	0	-101	-13	-77	-72	-147	-77	-230	-1094	6164	-5094	104	-2220	-768	-2732	-2746	9	1566	-2132	2373	-669	1897	-254	-1367
0.802500	-29	42	84	-58	-110	-32	9	-16	-19	4	-76	-65	-95	-13	-30	-61	-102	36	-84	-30	-103	-22	-102	-69	-63	2	-100	-12	-73	-68	-146	-78	-67	-939	5764	-5230	79	-2036	-387	-3345	-2890	188	1639	-2841	2863	-584	2614	-887	-1642
0.803333	-23	39	88	-60	-108	-34	10	-18	-17	7	-73	-66	-95	-15	-29	-59	-99	36	-85	-31	-107	-22	-104	-72	-63	0	-98	-9	-74	-68	-159	-73	-30	-764	5374	-5386	44	-1836	5	-3969	-3007	388	1662	-3548	3382	-487	3287	-1500	-1577
0.804167	-23	43	89	-58	-107	-32	13	-15	-14	4	-74	-82	-97	-16	-29	-62	-97	37	-84	-28	-105	-15	-100	-66	-60	0	-100	-11	-70	-70	-148	-73	109	-578	4945	-5588	-33	-1620	414	-4581	-2794	598	1645	-4238	3767	-371	3895	-2098	-1133
0.805000	-22	46	88	-59	-108	-33	13	-16	-15	5	-73	-66	-93	-14	-28	-58	-96	36	-84	-31	-101	-22	-98	-67	-60	1	-100	-11	-68	-68	-146	-74	-45	-390	4540	-5828	-83	-1388	834	-5181	-841	821	1602	-4905	2527	-229	4431	-2681	-47
0.805833	-19	44	88	-58	-105	-32	13	-14	-18	5	-73	-68	-97	-13	-27	-59	-97	37	-86	-31	-104	-22	-101	-67	-60	1	-104	-13	-73	-70	-147	-74	-317	-207	4159	-6104	-105	-1140	1260	-5768	-1574	1062	1539	-5538	3947	-66	4867	-3252	-1691
0.806667	-42	40	85	-63	-112	-36	11	-10	-21	3	-75	-69	-99	-17	-32	-64	-105	30	-91	-35	-107	-25	-107	-70	-63	-3	-108	-9	-75	-87	-151	-79	-354	-43	3775	-6428	-31	-885	1695	-6340	-92	1305	1485	-6119	4157	122	5199	-3824	-2392
0.807500	-27	38	86	-66	-113	-29	6	-21	-22	0	-79	-72	-99	-18	-39	-61	-102	30	-88	-36	-110	-24	-103	-70	-63	-7	-103	-15	-75	-70	-148	-76	-405	113	3427	-6783	51	-608	2147	-6882	631	1565	1438	-6619	4064	345	5418	-4385	-1942
0.808333	-7	42	89	-62	-113	-33	8	-17	-19	4	-73	-67	-100	-18	-35	-66	-103	33	-85	-31	-108	-24	-103	-73	-64	-4	-78	-13	-74	-72	-152	-79	-551	251	3102	-7180	-378	-322	2604	-7401	1023	1827	1417	-7069	4540	587	5517	-4951	-1771
0.809167	-24	41	85	-59	-112	-36	9	-16	-18	3	-72	-68	-94	-16	-30	-61	-99	33	-86	-32	-105	-24	-104	-73	-63	-1	-104	-12	-75	-72	-148	-78	-704	366	2793	-7606	-776	-28	3060	-7897	1484	2089	1421	-7430	5075	848	5503	-5525	-1437
0.810000	-23	43	87	-57	-110	-34	10	-14	-10	5	-70	-67	-110	-17	-33	-59	-100	36	-84	-30	-103	-23	-104	-72	-62	0	-103	-14	-75	-70	-152	-76	-825	457	2510	-8059	-909	276	3515	-8360	2497	2346	1460	-7709	4435	1115	5366	-6111	-184
0.810833	-23	41	88	-60	-111	-35	12	-16	-15	-11	-69	-66	-95	-21	-31	-59	-101	35	-85	-32	-103	-24	-101	-68	-60	2	-101	-13	-73	-69	-148	-73	-553	530	2245	-8519	-1222	581	3971	-8798	2100	2604	1541	-7897	5356	1394	5122	-6706	-834
0.811667	-22	43	91	-55	-109	-32	17	-14	-18	4	-70	-63	-95	-13	-28	-58	-98	32	-79	-28	-103	-18	-98	-69	-49	0	-95	-14	-75	-70	-147	-74	-398	591	2005	-8999	-1297	886	4411	-9214	2622	2849	1658	-8018	6135	1656	4776	-7311	-2320
0.812500	-25	41	89	-56	-110	-35	15	-13	-16	6	-70	-66	-97	-13	-39	-60	-103	33	-82	-33	-101	-22	-98	-68	-61	1	-98	-12	-72	-68	-146	-75	-300	598	1776	-9467	-1348	1186	4841	-9612	2371	3084	1819	-8025	5702	1895	4344	-7924	-654
0.813333	-24	41	90	-59	-109	-32	11	-15	-17	8	-68	-68	-95	-10	-29	-56	-99	38	-83	-31	-104	-21	-100	-69	-65	1	-99	-11	-72	-69	-146	-74	-87	693	1560	-9936	-1464	1474	5252	-9986	2155	3296	2016	-7973	5053	2094	3842	-8542	381
0.814167	-23	41	89	-58	-109	-36	12	-15	-17	4	-72	-65	-98	-14	-30	-56	-99	35	-83	-29	-107	-21	-99	-68	-65	0	-97	-11	-75	-70	-149	-74	-73	717	1360	-10393	-1305	1741	5638	-10342	1643	3483	2234	-7859	5066	2240	3284	-9170	922
0.815000	-27	38	86	-62	-113	-33	10	-15	-26	4	-75	-67	-99	-15	-32	-59	-103	32	-87	-35	-109	-25	-105	-70	-67	-3	-98	-14	-75	-69	-151	-77	138	762	1161	-10829	-991	1978	5989	-10683	788	3633	2474	-7696	4879	2314	2682	-9792	1188
0.815833	-28	39	85	-62	-112	-38	10	-19	-23	4	-76	-69	-98	-16	-28	-60	-101	30	-84	-33	-104	-24	-99	-66	-64	0	-100	-13	-74	-69	-149	-74	1069	812	969	-11233	-858	2191	6296	-10998	226	3737	2729	-7491	3957	2313	2070	-10411	825
0.816667	-16	41	88	-59	-91	-30	15	-11	-13	9	-70	-64	-97	-11	-29	-55	-99	35	-82	-30	-104	-18	-100	-64	-64	4	-97	-8	-72	-68	-145	-72	1627	877	771	-11619	-712	2353	6605	-11300	-1045	3787	2983	-7270	3033	2214	1459	-11016	600
0.817500	-22	44	91	-56	-108	-24	15	-11	-16	9	-66	-62	-94	-11	-26	-58	-100	38	-79	-29	-103	-22	-97	-65	-63	0	-98	-9	-73	-66	-143	-72	894	953	580	-11975	-271	2462	6850	-11590	-2508	3767	3210	-7046	2282	2006	861	-11603	822
0.818333	-25	43	90	-56	-105	-31	13	-11	-21	8	-67	-62	-95	-9	-27	-56	-100	36	-83	-30	-105	-21	-97	-65	-61	1	-98	-7	-73	-67	-121	-73	263	1044	367	-12312	361	2514	7051	-11867	-1786	3676	3412	-6841	-466	1686	291	-12164	1994
0.819167	-24	44	89	-58	-108	-31	13	-12	-17	9	-69	-69	-98	-12	-25	-52	-98	36	-82	-31	-109	-19	-97	-65	-62	2	-96	-10	-73	-66	-144	-72	191	1157	147	-12628	1019	2491	7211	-12130	-3469	3503	3575	-6672	-1186	1249	-231	-12723	1311
0.820000	-25	43	93	-33	-110	-33	16	-11	-18	8	-69	-66	-104	-13	-27	-58	-101	35	-85	-30	-104	-21	-98	-64	-62	1	-99	-13	-73	-69	-145	-73	-197	1279	-84	-12917	1412	2393	7315	-12378	-4124	3236	3680	-6554	-1603	691	-710	-13251	315
0.820833	-24	42	89	-58	-112	-31	16	-12	-22	5	-69	-66	-98	-12	-27	-55	-96	34	-79	-33	-109	-23	-95	-67	-65	1	-94	-13	-73	-69	-144	-75	-635	1415	-329	-13208	1216	2213	7379	-12612	-3220	2878	3719	-6504	-2487	19	-1124	-13755	1429
0.821667	-24	39	90	-56	-107	-31	12	-13	-21	6	-72	-66	-97	-11	-26	-57	-101	39	-80	-31	-107	-22	-97	-68	-64	0	-99	-11	-74	-70	-146	-76	-964	1563	-591	-13481	831	1948	7382	-12837	-2182	2428	3682	-6546	-2837	-751	-1478	-14244	2176
0.822500	-28	41	86	-60	-115	-32	12	-22	-19	8	-70	-64	-97	-15	-24	-58	-102	41	-83	-32	-105	-22	-99	-67	-62	0	-96	-11	-74	-67	-145	-53	-961	1717	-870	-13748	488	1591	7342	-13038	-1013	1866	3568	-6674	-2867	-1611	-1762	-14718	2711
0.823333	-26	43	89	-58	-110	-31	11	-11	-22	5	-70	-65	-99	-13	-26	-57	-99	36	-83	-32	-108	-23	-97	-69	-69	-3	-98	-17	-58	-67	-144	-75	-946	1875	-1168	-14008	-90	1144	7245	-13251	864	1218	3361	-6917	-3904	-2540	-1987	-15186	3668
0.824167	-25	43	85	-58	-110	-32	11	-9	-22	8	-70	-63	-99	-14	-27	-63	-101	35	-79	-32	-107	-23	-96	-67	-64	2	-96	-11	-74	-68	-146	-74	-776	2044	-1485	-14266	-456	615	7101	-13443	1482	503	3068	-7266	-3661	-3515	-2129	-15656	3296
0.825000	-26	44	90	-59	-110	-28	9	-11	-17	8	-68	-63	-95	-12	-26	-57	-100	39	-82	-32	-107	-24	-97	-70	-61	3	-94	-11	-72	-66	-147	-73	123	2207	-1823	-14525	-592	2	6905	-13620	2509	-287	2679	-7735	-2765	-4531	-2263	-16135	1229
0.825833	-24	42	88	-57	-105	-30	12	-14	-17	20	-69	-65	-97	-13	-27	-56	-99	37	-92	-31	-105	-24	-98	-67	-63	3	-98	-14	-73	-73	-149	-73	993	2357	-2170	-14777	-788	-683	6666	-13798	2871	-1137	2200	-8324	-3005	-5556	-2334	-16639	2651
0.826667	-26	42	88	-57	-108	-33	16	-13	-16	8	-73	-63	-93	-13	-27	-56	-101	34	-82	-35	-103	-24	-99	-65	-64	-1	-99	-16	-73	-77	-150	-77	461	2525	-2541	-15031	-1000	-1436	6375	-13975	3193	-2030	1640	-9025	-3353	-6557	-2371	-17171	3484
0.827500	-19	43	87	-57	-114	-31	9	-15	-44	5	-74	-62	-86	-15	-27	-58	-103	36	-83	-34	-104	-27	-97	-70	-66	0	-99	-16	-79	-72	-146	-76	-672	2680	-2919	-15274	-951	-2231	6044	-14146	3713	-2945	1005	-9826	-1719	-7514	-2383	-17739	2822
0.828333	-25	44	88	-76	-113	-30	10	-12	-16	8	-70	-64	-98	-14	-28	-57	-102	36	-82	-33	-107	-22	-95	-69	-63	3	-113	-15	-76	-85	-147	-75	-1058	2831	-3311	-15508	-615	-3074	5657	-14307	2401	-3856	306	-10710	1946	-8409	-2390	-18336	5308
0.829167	-26	45	87	-61	-110	-29	10	-15	-17	19	-69	-65	-95	-12	-25	-57	-100	37	-85	-59	-108	-23	-100	-72	-63	1	-100	-14	-74	-69	-147	-73	-1066	2980	-3711	-15731	-490	-3920	5234	-14482	1167	-4746	-445	-11660	1939	-9220	-2400	-19012	12343
0.830000	-25	42	86	-60	-108	-30	13	7	-19	7	-73	-64	-99	-14	-28	-56	-99	35	-84	-30	-104	-21	-97	-70	-65	0	-94	-13	-75	-70	-149	-74	-1213	3123	-4112	-15941	-116	-4798	4775	-14624	676	-5597	-1234	-12660	-152	-9931	-2434	-19729	19251
0.830833	-24	42	85	-60	-109	-33	12	-16	-17	9	-78	-61	-98	-13	-26	-58	-103	37	-84	-33	-111	-24	-97	-70	-64	0	-99	-13	-75	-69	-146	-75	-1230	3265	-4519	-16143	419	-5678	4273	-14792	-755	-6394	-2066	-13698	510	-10525	-2498	-20501	24316
0.831667	-26	15	87	-57	-110	-30	12	-15	-21	3	-74	-67	-99	-14	-28	-59	-100	33	-86	-34	-107	-25	-97	-77	-68	-1	-100	-16	-77	-73	-148	-77	-1103	3402	-4919	-16333	678	-6470	3737	-14921	-236	-7119	-2915	-14737	-135	-10988	-2611	-21317	27887
0.832500	-31	41	82	-65	-112	-35	9	-16	-23	2	-79	-64	-100	-17	-32	-61	-102	35	-86	-33	-109	-24	-99	-70	-62	0	-99	-12	-78	-68	-147	-70	-775	3538	-5308	-16506	1014	-7238	3173	-15052	-797	-7747	-3755	-15749	-538	-11349	-2774	-22176	24725
0.833333	-26	42	89	-28	-111	-31	11	-17	-18	4	-72	-62	-97	-13	-29	-59	-99	38	-86	-32	-107	-24	-99	-70	-63	7	-99	-12	-75	-68	-149	-74	-30	3677	-5689	-16677	1255	-7950	2576	-15177	-2214	-8281	-4594	-16715	441	-11570	-3003	-23069	14477
0.834167	-25	44	88	-59	-111	-31	13	-15	-17	12	-73	-57	-97	-15	-36	-59	-100	54	-84	-29	-108	-22	-99	-68	-62	-1	-97	-13	-76	-70	-150	-75	921	3808	-6054	-16838	1413	-8575	1964	-15286	-1778	-8705	-5409	-17620	-127	-11676	-3302	-23992	5544
0.835000	-27	57	88	-60	-115	-36	22	-15	-19	5	-73	-66	-100	-13	-28	-59	-102	35	-86	-38	-111	-23	-101	-69	-74	-1	-100	-17	-75	-68	-150	-70	1742	3952	-6406	-16999	1628	-9126	1332	-15384	-2386	-9023	-6189	-18443	-240	-11674	-3677	-24922	-558
0.835833	-23	42	86	-60	-110	-31	-12	-19	-17	3	-73	-67	-97	-16	-30	-61	-100	35	-83	-32	-105	-22	-98	-69	-60	0	-101	-14	-77	-72	-149	-76	1870	4087	-6734	-17163	1770	-9571	709	-15467	-2628	-9237	-6924	-19171	2	-11583	-4104	-25850	-3287
0.836667	-23	42	89	-51	-109	-29	15	-12	-17	7	-70	-62	-95	-10	-23	-56	-98	38	-84	-31	-100	-17	-96	-66	-59	0	-98	-10	-69	-66	-146	-72	1236	4222	-7044	-17345	1883	-9911	74	-15533	-2248	-9352	-7619	-19796	-700	-11418	-4595	-26744	-7209
0.837500	-22	44	79	-56	-109	-28	17	-12	-19	8	-70	-118	-97	-12	-25	-56	-101	38	-82	-31	-101	-17	-97	-67	-63	-1	-99	-13	-73	-67	-147	-74	1370	4356	-7337	-17537	1918	-10145	-523	-15586	-2474	-9384	-8220	-20305	-114	-11208	-5147	-27601	-12868
0.838333	-25	43	88	-57	-109	-33	16	-14	-17	8	-72	-63	-94	-12	-24	-58	-99	42	-86	-31	-87	-18	-97	-65	-59	0	-98	-11	-72	-66	-145	-72	1623	4480	-7608	-17763	1824	-10274	-1153	-15633	-2623	-9342	-8765	-20711	1694	-10976	-5742	-28391	-20768
0.839167	-23	43	87	-57	-109	-32	16	-17	-17	7	-67	-65	-96	-13	-24	-58	-99	35	-83	-30	-107	-19	-98	-66	-64	-1	-98	-9	-72	-68	-146	-74	518	4608	-7861	-18022	1728	-10305	-1729	-15673	-2529	-9247	-9232	-21013	2319	-10742	-6363	-29102	-25188
0.840000	-25	21	79	-57	-107	-32	15	-13	-21	3	-65	-66	-98	-16	-30	-60	-102	34	-86	-32	-105	-21	-98	-70	-67	-4	-101	-12	-96	-72	-149	-80	-2060	4724	-8097	-18322	1580	-10244	-2271	-15707	-2589	-9116	-9617	-21229	2889	-10536	-7007	-29724	-26756
0.840833	-28	39	86	-60	-112	-38	8	-22	-22	5	-74	-40	-99	-16	-30	-60	-99	35	-88	-34	-107	-24	-102	-70	-63	0	-99	-11	-75	-70	-148	-76	-4493	4841	-8297	-18664	1437	-10107	-2772	-15733	-2002	-8970	-9921	-21364	3720	-10375	-7639	-30229	-24595
0.841667	-23	42	88	-57	-108	-33	11	-17	-21	4	-73	-67	-100	-16	-31	-59	-100	36	-84	-38	-109	-22	-102	-66	-65	-1	-102	-13	-75	-74	-149	-75	-5567	4950	-8529	-19047	1324	-9902	-3227	-15764	-1833	-8831	-10145	-21452	4265	-10272	-8252	-30620	-17900
0.842500	-23	40	87	-58	-110	-36	13	-15	-6	4	-70	-64	-97	-15	-30	-53	-99	33	-84	-34	-107	-21	-99	-68	-65	0	-99	-9	-74	-85	-146	-74	-6611	5050	-8726	-19478	1146	-9659	-3646	-15800	-1545	-8721	-10293	-21501	4329	-10249	-8823	-30895	-11926
0.843333	-21	43	88	-50	-108	-33	13	-15	-19	2	-72	-65	-97	-13	-29	-56	-98	35	-83	-32	-105	-44	-99	-68	-64	0	-100	-12	-72	-69	-146	-75	-7680	5146	-8918	-19958	1446	-9404	-4028	-15849	-1263	-8663	-10376	-21545	4198	-10324	-9340	-31048	-7795
0.844167	-23	43	89	-58	-109	-31	11	-23	-15	7	-82	-64	-96	-14	-27	-58	-98	35	-85	-30	-103	-21	-98	-66	-60	3	-99	-11	-72	-66	-145	-74	-6433	5236	-9109	-20476	1732	-9160	-4382	-15907	-1475	-8668	-10400	-21610	4424	-10495	-9780	-31081	-5402
0.845000	-22	47	92	-55	-108	-7	17	-12	-15	8	-69	-61	-88	-12	-26	-56	-97	37	-84	-28	-99	-21	-98	-67	-61	2	-88	-10	-68	-72	-145	-72	-4634	5325	-9295	-21032	1532	-8956	-4699	-15984	-537	-8759	-10370	-21708	3495	-10773	-10155	-30993	-5021
0.845833	-22	45	91	-55	-107	-32	17	-13	-16	6	-70	-63	-94	-15	-31	-57	-97	36	-83	-29	-102	-19	-100	-67	-62	3	-99	-11	-70	-68	-149	-72	-3009	5402	-9505	-21624	1371	-8818	-5009	-16080	422	-8949	-10306	-21881	2076	-11159	-10399	-30802	-7029
0.846667	-23	42	89	-60	-109	-32	13	-14	-18	4	-73	-64	-96	-15	-30	-57	-100	35	-66	-33	-109	-23	-98	-69	-63	1	-100	-12	-74	-66	-148	-76	-1230	5480	-9672	-22243	1071	-8773	-5304	-16197	-781	-9249	-10209	-22129	2641	-11642	-10554	-30483	-12159
0.847500	-22	41	89	-58	-113	-33	18	-17	-22	3	-75	-66	-104	-14	-33	-58	-103	33	-88	-32	-108	-26	-101	-70	-64	-3	-103	-14	-76	-70	-150	-77	-982	5580	-9873	-22866	736	-8850	-5593	-16337	292	-9660	-10087	-22471	1617	-12222	-10591	-30145	-15556
0.848333	-27	39	82	-61	-113	-32	11	-17	-22	3	-76	-67	-100	-18	-31	-59	-111	32	-92	-34	-109	-26	-102	-63	-68	-1	-87	-14	-81	-72	-150	-77	-879	5645	-10041	-23507	546	-9066	-5875	-16500	90	-10193	-9943	-22904	945	-12888	-10529	-29708	-20492
0.849167	-26	39	86	-62	-111	-41	9	-22	-26	0	-78	-68	-101	-11	-31	-60	-102	34	-85	-34	-110	-25	-101	-75	-67	-1	-104	-13	-74	-67	-149	-78	-131	5742	-10224	-24137	349	-9443	-6148	-16689	580	-10844	-9775	-23430	747	-13630	-10349	-29220	-25692
0.850000	-25	38	85	-59	-110	-36	17	-16	-17	2	-74	-63	-99	-15	-31	-59	-102	32	-88	-32	-107	-24	-100	-72	-62	0	-101	-14	-70	-70	-150	-77	1091	5845	-10366	-24757	216	-9996	-6406	-16893	1159	-11612	-9577	-24041	-196	-14438	-10077	-28701	-27940
0.850833	-25	41	87	-59	-112	-33	12	-15	-19	4	-74	-63	-96	-15	-30	-58	-98	36	-85	-33	-104	-25	-100	-73	-62	1	-102	-13	-74	-65	-147	-74	2708	5965	-10506	-25352	95	-10739	-6641	-17116	1292	-12499	-9347	-24732	-1403	-15334	-9700	-28171	-28395
0.851667	-24	41	87	-60	-109	-32	15	-14	-17	7	-75	-64	-96	-16	-26	-60	-74	36	-86	-32	-107	-22	-98	-74	-63	1	-100	-17	-73	-72	-152	-77	3862	6096	-10613	-25927	-202	-11669	-6832	-17366	810	-13507	-9080	-25480	-859	-16272	-9238	-27654	-30255
0.852500	-21	43	67	-59	-108	-35	15	-14	-16	7	-74	-65	-97	2	-27	-56	-101	37	-86	-33	-104	-23	-99	-72	-64	1	-100	-17	-77	-69	-148	-77	4173	6245	-10683	-26464	-579	-12785	-7008	-17641	1053	-14609	-8753	-26253	-1328	-17245	-8728	-27160	-27132
0.853333	-24	41	78	-58	-108	-34	13	-15	-18	5	-78	-65	-95	-14	-28	-58	-101	37	-86	-30	-104	-24	-99	-72	-61	0	-103	-15	-75	-72	-147	-74	4565	6412	-10712	-26958	-891	-14079	-7035	-17931	635	-15794	-8364	-27036	-2375	-18245	-8147	-26707	-14502
0.854167	-25	40	85	-60	-127	-35	15	-15	-16	6	-76	-65	-97	-14	-30	-60	-100	32	-86	-32	-105	-24	-99	-73	-64	-1	-101	-13	-75	-73	-149	-76	4541	6599	-10689	-27417	-1199	-15522	-7009	-18238	974	-17042	-7886	-27790	-2912	-19252	-7522	-26307	5106
0.855000	-29	54	89	-59	-111	-35	12	-16	-24	3	-74	-67	-99	-15	-28	-60	-105	35	-85	-32	-108	-22	-100	-75	-67	-3	-100	-16	-76	-70	-148	-78	3939	6804	-10597	-27828	-1229	-17076	-6874	-18563	950	-18322	-7321	-28491	-3311	-20259	-6853	-25952	23513
0.855833	-29	39	87	-59	-110	-35	12	-18	-19	5	-75	-66	-100	-16	-31	-62	-94	35	-83	-32	-108	-23	-101	-72	-64	0	-101	-16	-75	-72	-153	-76	3483	7029	-10448	-28196	-1221	-18699	-6625	-18902	1142	-19607	-6657	-29115	-3789	-21231	-6145	-25650	32767
0.856667	-25	42	92	-57	-111	-34	11	-16	-18	5	-74	-64	-98	-15	-31	-62	-100	37	-81	-33	-107	-27	-102	-72	-72	0	-99	-15	-74	-73	-150	-75	3477	7270	-10228	-28518	-1212	-20349	-6244	-19257	1245	-20881	-5888	-29642	-3949	-22144	-5402	-25399	32767
0.857500	-26	39	86	-59	-112	-22	10	-15	-22	13	-74	-67	-100	-18	-28	-59	-100	35	-81	-31	-108	-22	-101	-68	-63	1	-101	-14	-77	-73	-146	-72	3793	7521	-9935	-28802	-1168	-21965	-5719	-19632	642	-22071	-5009	-30046	-3487	-22974	-4625	-25189	32627
0.858333	-24	40	86	-62	-110	-33	10	-14	-18	9	-75	-64	-96	-15	-26	-59	-102	24	-83	-31	-109	-21	-98	-69	-62	2	-99	-11	-75	-72	-146	-76	3272	7780	-9576	-29053	-1124	-23489	-5071	-20026	757	-23160	-4034	-30313	-3514	-23692	-3815	-25010	32767
0.859167	-22	40	87	-56	-109	-32	12	-14	-19	5	-75	-64	-88	-15	-27	-57	-99	33	-101	-31	-107	-19	-100	-69	-65	-1	-99	-14	-73	-68	-145	-75	2245	8046	-9144	-29265	-1003	-24888	-4297	-20437	1950	-24112	-2971	-30442	-4486	-24268	-2957	-24842	32736
0.860000	-23	40	86	-60	-107	-36	15	-12	-19	3	-74	-64	-95	-16	-28	-61	-102	29	-84	-33	-105	-17	-100	-86	-67	-5	-99	-13	-76	-74	-150	-77	2128	8306	-8656	-29455	-884	-26029	-3416	-20863	192	-24880	-1839	-30426	-2660	-24680	-2056	-24674	32636
0.860833	-25	42	86	-59	-113	-30	10	-10	-18	4	-76	-65	-95	-15	-30	-58	-98	30	-82	-33	-107	-23	-101	-68	-66	0	-99	-12	-85	-72	-145	-76	2457	8564	-8118	-29621	-818	-26938	-2450	-21304	712	-25441	-647	-30265	-2032	-24914	-1112	-24487	32688
0.861667	-25	41	87	-58	-109	-32	11	-15	-16	4	-72	-65	-99	-17	-32	-57	-103	34	-83	-33	-108	-19	-99	-67	-65	0	-99	-11	-73	-73	-149	-76	2230	8801	-7552	-29771	-606	-27539	-1421	-21777	93	-25763	564	-29958	-1653	-24937	-142	-24265	32282
0.862500	-24	39	92	-62	-109	-32	10	-17	-19	3	-73	-65	-96	-16	-27	-58	-98	34	-84	-30	-104	-22	-99	-67	-62	0	-100	-10	-75	-66	-146	-75	1294	9012	-6975	-29913	-449	-27811	-352	-22216	-75	-25820	1750	-29524	-1273	-24733	855	-23991	31812
0.863333	-26	39	84	-57	-109	-31	11	-13	-19	4	-74	-62	-94	-13	-28	-62	-97	56	-83	-31	-109	-19	-99	-70	-62	0	-100	-22	-73	-68	-147	-76	-52	9186	-6409	-30044	-632	-27730	718	-22678	-143	-25611	2881	-28970	-891	-24307	1852	-23662	31437
0.864167	-26	40	85	-57	-107	-23	12	-15	-41	6	-70	-62	-94	-13	-29	-61	-107	36	-82	-28	-103	-18	-100	-67	-61	0	-97	-10	-70	-70	-146	-75	-1264	9320	-5881	-30178	-424	-27287	1748	-23133	75	-25109	3911	-28310	-1564	-23660	2828	-23262	30934
0.865000	-23	42	86	-55	-109	-33	17	-14	-21	10	-72	-62	-94	-15	-32	-24	-98	33	-83	-34	-107	-24	-101	-66	-66	0	-97	-6	-74	-72	-146	-76	-789	9398	-5420	-30314	-92	-26496	2711	-23581	-672	-24344	4801	-27551	-766	-22785	3759	-22785	28122
0.865833	-27	40	85	-59	-104	-34	8	-16	-22	3	-74	-63	-102	-25	-33	-63	-102	34	-85	-32	-108	-24	-99	-67	-65	0	-98	-11	-76	-72	-151	-76	-62	9420	-5051	-30455	-134	-25376	3575	-23998	-509	-23312	5521	-26741	-365	-21715	4611	-22235	18815
0.866667	-28	38	84	-60	-112	-36	10	-14	-19	4	-73	-64	-101	-16	-31	-63	-103	33	-86	-31	-109	-26	-103	-69	-68	-3	-100	-12	-77	-72	-149	-75	-424	9387	-4801	-30607	-103	-23971	4330	-24390	-1003	-22036	6012	-25863	-877	-20467	5351	-21615	6527
0.867500	-26	37	84	-61	-111	-38	-21	-19	-21	5	-75	-67	-101	-15	-29	-59	-100	33	-86	-34	-105	-25	-101	-67	-55	-4	-102	-15	-76	-69	-148	-77	-2393	9302	-4686	-30762	27	-22317	4915	-24744	-623	-20555	6307	-24935	-1130	-19074	5937	-20932	-6613
0.868333	-25	38	84	-62	-111	-33	11	-15	-17	5	-73	-65	-97	-17	-30	-59	-100	34	-87	-36	-105	-25	-100	-68	-63	2	-101	-14	-74	-70	-147	-75	-4891	9175	-4732	-30924	103	-20478	5357	-25052	-685	-18918	6329	-23979	-1038	-17578	6342	-20201	-18505
0.869167	-27	41	82	-56	-111	-32	10	-18	-21	2	-75	-65	-97	-16	-29	-58	-100	27	-85	-33	-104	-25	-101	-70	-63	-5	-96	-13	-73	-70	-147	-69	-5978	9028	-4939	-31089	126	-18530	5635	-25301	-369	-17165	6090	-22999	-1123	-16026	6532	-19432	-24883
0.870000	-25	42	85	-57	-109	-35	12	-13	-18	4	-73	-63	-96	-15	-29	-59	-100	34	-84	-19	-105	-24	-99	-67	-62	-4	-101	-14	-77	-68	-149	-75	-6363	8895	-5322	-31254	165	-16544	5746	-25496	136	-15345	5596	-22001	-1121	-14449	6478	-18640	-24673
0.870833	-23	41	86	-62	-110	-35	12	-14	-17	-6	-73	-48	-96	-15	-29	-58	-100	34	-84	-33	-105	-24	-97	-67	-65	-4	-96	-12	-74	-70	-170	-74	-6657	8795	-5877	-31417	235	-14598	5702	-25626	-137	-13520	4846	-20968	-841	-12907	6157	-17842	-20309
0.871667	-27	39	88	-59	-108	-32	15	-15	-18	3	-73	-58	-99	-16	-30	-58	-99	35	-84	-31	-105	-23	-100	-67	-64	-1	-98	-14	-76	-72	-146	-75	-6452	8778	-6598	-31572	109	-12755	5520	-25693	-269	-11728	3862	-19923	-463	-11447	5573	-17064	-14985
0.872500	-24	57	88	-58	-108	-32	12	-14	-18	7	-69	-63	-103	-14	-30	-57	-99	35	-84	-31	-107	-25	-100	-66	-62	1	-95	-11	-74	-69	-145	-74	-5879	8877	-7472	-31710	45	-11079	5205	-25687	1436	-10035	2686	-18853	-1382	-10116	4692	-16309	-10295
0.873333	0	41	87	-58	-111	-33	15	-14	-19	3	-74	-65	-97	-19	-15	-62	-101	35	-87	-34	-108	-27	-101	-70	-66	-6	-100	-13	-78	-72	-150	-75	-4583	9124	-8486	-31822	24	-9633	4794	-25623	40	-8502	1343	-17762	-428	-8954	3554	-15610	-10274
0.874167	-30	36	86	-63	-110	-35	7	-21	-24	2	-75	-69	-100	-17	-32	-61	-103	32	-88	-33	-105	-25	-103	-72	-64	-3	-97	-14	-75	-73	-149	-75	-2851	9557	-9622	-31901	-4	-8464	4315	-25492	391	-7146	-97	-16642	-638	-7981	2177	-14959	-10592
0.875000	-28	40	80	-62	-110	-38	11	-21	-22	8	-75	-66	-102	-19	-31	-66	-103	33	-88	-36	-107	-27	-91	-72	-65	-5	-98	-17	-77	-72	-150	-75	-1258	10208	-10855	-31940	101	-7603	3787	-25298	299	-6023	-1608	-15499	-887	-7226	562	-14376	-9598
0.875833	-25	42	87	-66	-113	-33	15	-18	-19	5	-85	-67	-97	-15	-31	-63	-102	35	-84	-33	-103	-24	-103	-74	-67	-1	-97	-15	-74	-69	-152	-72	77	11084	-12153	-31912	167	-7068	3245	-25049	362	-5139	-3131	-14325	-1171	-6702	-1188	-13864	-7971
0.876667	-23	43	89	-60	-107	-31	15	-15	-16	6	-72	-66	-94	-13	-32	-60	-96	37	-82	-33	-101	-24	-99	-72	-64	2	-95	-13	-69	-69	-147	-72	982	12192	-13501	-31822	105	-6867	2707	-24737	308	-4516	-4623	-13142	-994	-6408	-3061	-13428	-5875
0.877500	-40	41	93	-59	-104	-26	15	-16	-14	7	-72	-66	-94	-14	-27	-61	-98	36	-85	-30	-104	-23	-100	-74	-64	0	-97	-15	-74	-70	-147	-95	1360	13515	-14891	-31650	84	-6982	2191	-24384	749	-4170	-6034	-11960	-1643	-6372	-4973	-13069	-3320
0.878333	-19	42	90	-59	-104	-31	16	-14	-15	8	-69	-63	-94	-14	-29	-59	-98	36	-86	-33	-102	-22	-113	-70	-57	1	-94	-13	-70	-70	-145	-74	1504	15048	-16309	-31388	106	-7402	1716	-23982	-100	-4095	-7300	-10788	-923	-6543	-6873	-12784	-3226
0.879167	-23	78	88	-59	-110	-32	13	-13	-18	5	-73	-65	-97	-14	-29	-58	-98	33	-84	-32	-105	-22	-99	-75	-62	-1	-97	-14	-75	-73	-147	-73	1837	16778	-17737	-31032	74	-8076	1292	-23537	154	-4260	-8439	-9655	-326	-6912	-8699	-12563	-4184
0.880000	-25	41	86	-58	-109	-33	13	-12	-16	6	-70	-63	-96	-14	-29	-59	-99	34	-87	-34	-103	-22	-99	-73	-62	1	-99	-13	-70	-69	-151	-77	2459	18644	-19153	-30545	-57	-8965	930	-23054	-250	-4652	-9369	-8576	-707	-7455	-10407	-12398	-2475
0.880833	-22	40	90	-60	-119	-36	22	-15	-17	4	-72	-66	-98	-16	-47	-58	-98	34	-85	-34	-105	-24	-103	-73	-63	0	-101	-15	-72	-69	-150	-84	2405	20590	-20541	-29971	11	-10016	622	-22541	-194	-5250	-10104	-7570	-850	-8139	-11915	-12284	-1636
0.881667	-26	40	85	-62	-110	-36	8	-15	-22	2	-78	-68	-98	-19	-38	-62	-101	29	-91	-31	-112	-25	-101	-75	-64	-5	-101	-18	-78	-76	-153	-78	1850	22566	-21879	-29303	73	-11166	369	-21991	-114	-6021	-10622	-6672	-776	-8929	-13188	-12215	-1094
0.882500	-27	41	87	-62	-111	-38	6	-16	-23	-24	-79	-67	-99	-18	-32	-60	-100	28	-87	-35	-110	-25	-99	-72	-64	17	-99	-13	-72	-73	-150	-72	1344	24524	-23139	-28551	27	-12361	165	-21414	-440	-6910	-10927	-5900	-874	-9782	-14179	-12173	-828
0.883333	-26	41	86	-60	-110	-34	10	-13	-16	2	-73	-66	-96	-15	-30	-58	-102	32	-85	-31	-104	-19	-99	-68	-65	-3	-99	-14	-73	-69	-148	-76	1162	26382	-24304	-27737	-24	-13548	-10	-20783	-403	-7892	-11023	-5278	-1093	-10676	-14873	-12163	-1205
0.884167	-25	38	80	-59	-108	-32	11	-16	-15	3	-78	-66	-73	-17	-29	-59	-100	37	-87	-32	-102	-22	-99	-74	-61	0	-99	-13	-70	-70	-156	-77	1624	28090	-25342	-26899	-212	-14671	-184	-20210	-573	-8925	-10935	-4830	-1076	-11583	-15259	-12175	-1622
0.885000	-21	41	88	-58	-107	-31	8	-17	-17	6	-72	-62	-93	-14	-29	-49	-97	33	-86	-31	-101	-18	-97	-73	-61	-3	-82	-12	-70	-68	-148	-76	2522	29592	-26212	-26072	-21	-15688	-323	-19591	-1057	-9967	-10689	-4568	-707	-12478	-15321	-12208	-2032
0.885833	-24	43	87	-81	-109	-31	11	-14	-17	4	-75	-64	-99	-16	-30	-61	-99	34	-90	-34	-103	-24	-99	-70	-62	-1	-103	-12	-70	-72	-151	-76	2543	30842	-26890	-25297	176	-16557	-493	-18971	521	-10998	-10310	-4504	-2234	-13341	-15088	-12264	-1573
0.886667	-24	40	85	-62	-111	-36	7	-17	-16	3	-76	-69	-85	-14	-31	-61	-100	29	-88	-6	-105	-26	-103	-72	-63	-3	-104	-15	-75	-74	-149	-76	1963	31809	-27334	-24609	61	-17256	-694	-18355	-376	-11991	-9824	-4647	-2048	-14151	-14576	-12343	-2733
0.887500	-27	37	85	-45	-111	-48	8	-18	-18	2	-69	-70	-100	-17	-32	-60	-102	32	-88	-34	-108	-26	-102	-72	-61	1	-103	-18	-75	-73	-148	-76	1709	32481	-27516	-24051	171	-17767	-927	-17756	-596	-12911	-9277	-4991	-1827	-14905	-13831	-12435	-3708
0.888333	-23	39	84	-64	-110	-35	9	-15	-21	4	-76	-66	-98	-16	-31	-61	-102	33	-90	-35	-107	-26	-101	-72	-65	-4	-100	-15	-74	-70	-149	-76	1824	32767	-27408	-23650	95	-18080	-1214	-17179	-196	-13742	-8702	-5525	-2275	-15585	-12895	-12552	-3020
0.889167	-25	40	86	-63	-111	-34	8	-19	-21	3	-75	-68	-95	-16	-30	-63	-99	33	-87	-33	-109	-24	-103	-74	-64	0	-103	-14	-75	-72	-150	-79	2314	32767	-26982	-23427	64	-18212	-1554	-16645	-297	-14482	-8130	-6239	-2189	-16203	-11828	-12705	-2906
0.890000	-25	40	87	-65	-111	-35	11	-18	-17	0	-75	-68	-94	-16	-31	-63	-101	35	-90	-35	-104	-26	-101	-73	-63	-5	-99	-17	-75	-75	-152	-79	2359	32642	-26235	-23420	244	-18167	-1952	-16156	-273	-15122	-7597	-7111	-1870	-16758	-10675	-12882	-2708
0.890833	-35	38	84	-62	-111	-43	9	-21	-21	0	-76	-63	-99	-17	-31	-61	-103	35	-87	-33	-107	-27	-103	-73	-52	0	-103	-13	-70	-73	-150	-76	2129	32102	-25140	-23615	263	-17973	-2402	-15723	327	-15657	-7118	-8124	-2749	-17251	-9507	-13086	-1769
0.891667	-27	42	87	-60	-111	-35	9	-16	-18	4	-75	-66	-99	-18	-33	-60	-105	35	-97	-36	-105	-25	-103	-69	-62	-3	-101	-15	-77	-75	-150	-77	2033	31294	-23764	-24015	143	-17655	-2914	-15356	-117	-16098	-6724	-9254	-2306	-17684	-8379	-13323	-2294
0.892500	-21	41	91	-62	-113	-36	11	-15	-9	2	-75	-66	-96	-15	-26	-61	-100	35	-87	-35	-109	-26	-103	-72	-60	0	-102	-13	-73	-69	-149	-76	1638	30244	-22073	-24616	2	-17249	-3445	-15072	74	-16449	-6433	-10463	-1299	-18066	-7347	-13587	-4828
0.893333	-27	40	89	-60	-112	-36	13	-13	-17	1	-75	-65	-100	-15	-25	-61	-99	35	-87	-33	-107	-23	-101	-70	-66	-1	-104	-18	-73	-70	-148	-77	1212	28977	-20113	-25390	66	-16787	-4045	-14876	-222	-16723	-6251	-11720	-1424	-18400	-6455	-13881	-3428
0.894167	-28	42	86	-63	-109	-35	12	-15	-19	4	-75	-65	-97	-16	-29	-62	-103	35	-87	-33	-108	-25	-102	-72	-62	0	-103	-16	-76	-72	-148	-76	845	27503	-17921	-26306	98	-16304	-4612	-14770	-263	-16927	-6182	-12991	-1585	-18686	-5741	-14198	-2279
0.895000	-21	43	87	-60	-109	-33	13	-13	-18	2	-75	-65	-96	-10	-28	-60	-99	34	-86	-25	-105	-24	-112	-73	-64	-4	-102	-12	-74	-72	-149	-77	761	25870	-15547	-27313	64	-15839	-5210	-14765	-101	-17070	-6223	-14259	-1262	-18945	-5228	-14534	-2612
0.895833	-25	41	86	-60	-108	-35	13	-13	3	3	-75	-66	-96	-16	-29	-62	-101	33	-87	-31	-104	-23	-98	-73	-65	-3	-102	-12	-75	-68	-145	-76	685	24097	-13071	-28376	86	-15402	-5800	-14855	-293	-17172	-6372	-15491	-1035	-19168	-4937	-14885	-3047
0.896667	-24	45	89	-59	-110	-34	12	-11	-18	6	-70	-66	-94	-12	-27	-69	-100	37	-84	-30	-105	-22	-99	-72	-60	3	-98	-11	-73	-66	-145	-75	522	22204	-10557	-29452	181	-15051	-6366	-15043	-148	-17242	-6623	-16661	-943	-19358	-4875	-15239	-3384
0.897500	-23	36	93	-58	-108	-32	10	-13	-18	7	-74	-65	-98	-17	-30	-60	-99	36	-84	-30	-110	-22	-99	-73	-62	1	-100	-11	-74	-72	-146	-77	396	20191	-8096	-30497	107	-14776	-6912	-15329	-585	-17285	-6966	-17755	-671	-19528	-5033	-15594	-2912
0.898333	-26	42	84	-62	-111	-33	11	-16	-17	4	-58	-66	-99	-16	-30	-62	-99	33	-86	-34	-109	-24	-105	-73	-64	0	-100	-11	-76	-72	-150	-78	262	18063	-5740	-31484	-130	-14604	-7417	-15705	-1327	-17314	-7384	-18750	30	-19668	-5396	-15949	-2289
0.899167	-49	40	84	-64	-110	-35	7	-15	-21	1	-76	-87	-98	-16	-30	-66	-101	35	-85	-32	-105	-24	-101	-69	-64	-4	-104	-16	-75	-70	-146	-78	-68	15812	-3563	-32213	-180	-14509	-7862	-16152	-172	-17331	-7860	-19630	-826	-19783	-5927	-16291	-1026
0.900000	-27	41	86	-64	-110	-31	12	-16	-16	5	-72	-66	-95	-16	-28	-62	-99	33	-88	-34	-108	-26	-98	-83	-64	-1	-101	-13	-73	-68	-147	-79	32	13436	-1653	-32518	-262	-14519	-8266	-16667	-392	-17336	-8377	-20366	-805	-19881	-6618	-16625	-1364
0.900833	-24	42	87	-59	-112	-33	10	-15	-19	3	-75	-63	-99	-17	-30	-62	-101	33	-86	-32	-109	-23	-103	-73	-63	-3	-87	-16	-75	-69	-148	-78	248	10949	-47	-32665	-427	-14616	-8618	-17241	-1581	-17326	-8933	-21036	339	-19959	-7420	-16944	-3285
0.901667	-26	43	87	-63	-111	-32	10	-15	-18	3	-74	-67	-100	-19	-31	-62	-105	33	-85	-36	-109	-24	-101	-70	-64	0	-101	-13	-73	-72	-149	-77	188	8282	1200	-32709	-242	-14786	-8914	-17850	-945	-17319	-9503	-21557	-93	-20016	-8297	-17247	-2663
0.902500	-26	41	84	-63	-112	-33	9	-31	-19	2	-72	-65	-97	-13	-27	-58	-102	35	-85	-34	-110	-24	-96	-69	-63	0	-101	-12	-74	-70	-145	-79	140	5497	2078	-32747	-210	-15015	-9169	-18492	-1244	-17293	-10079	-21967	-180	-20056	-9206	-17532	-2394
0.903333	-26	44	87	-60	-111	-32	9	-12	-19	-21	-70	-65	-97	-15	-29	-61	-100	36	-81	-31	-107	-18	-98	-67	-64	0	-99	-12	-76	-72	-146	-75	236	2578	2562	-32747	-377	-15283	-9381	-19141	-1207	-17261	-10648	-22264	-112	-20078	-10110	-17813	-1615
0.904167	-28	45	89	-60	-111	-27	2	-15	-7	8	-69	-58	-95	-13	-23	-60	-99	39	-87	-33	-102	-18	-100	-65	-61	1	-96	-11	-61	-68	-159	-77	77	-484	2663	-32740	-362	-15567	-9567	-19785	-730	-17201	-11197	-22458	-820	-20083	-10981	-18084	-382
0.905000	-24	46	90	-57	-109	-30	16	-11	-17	8	-68	-63	-94	-13	-27	-58	-97	37	-83	-31	-102	-16	-97	-66	-65	0	-97	-11	-69	-67	-145	-74	13	-3641	2415	-32754	-411	-15852	-9714	-20410	-993	-17135	-11719	-22562	-771	-20075	-11791	-18359	12
0.905833	-24	43	86	-57	-111	-32	15	-14	-17	8	-70	-60	-97	-14	-30	-60	-100	35	-86	-31	-107	-19	-99	-66	-63	-5	-98	-11	-74	-53	-146	-77	181	-6851	1848	-32744	-615	-16117	-9852	-21002	-985	-17044	-12205	-22588	466	-20054	-12512	-18635	-2376
0.906667	-25	40	84	-59	-113	-33	8	-16	-38	5	-75	-63	-102	4	-33	-60	-107	33	-87	-36	-110	-23	-103	-70	-67	-4	-101	-15	-78	-73	-151	-78	172	-10080	1032	-32766	-471	-16349	-9986	-21554	-841	-16929	-12661	-22558	589	-20020	-13129	-18926	-1419
0.907500	-29	37	82	-62	-114	-36	8	-17	-24	2	-73	-66	-99	-18	-26	-60	-104	34	-85	-33	-109	-23	-101	-69	-64	-1	-105	-14	-77	-72	-148	-77	126	-13279	19	-32750	-292	-16527	-10115	-22048	-966	-16791	-13062	-22468	26	-19971	-13617	-19227	209
0.908333	-28	41	87	-61	-110	-33	13	-14	-15	6	-70	-64	-95	-14	-29	-57	-92	34	-84	-34	-105	-21	-101	-68	-63	0	-99	-12	-70	-70	-148	-75	217	-16415	-1107	-32755	-164	-16653	-10246	-22484	-361	-16639	-13417	-22341	-52	-19914	-14000	-19549	516
0.909167	-28	43	86	-57	-111	-31	12	-14	-5	-4	-73	-63	-98	-13	-29	-60	-101	37	-83	-30	-108	-19	-100	-70	-67	-1	-102	-13	-74	-59	-145	-77	407	-19455	-2277	-32755	-121	-16724	-10382	-22852	-289	-16476	-13723	-22188	191	-19851	-14252	-19896	921
0.910000	-28	39	85	-50	-110	-28	13	-13	-18	7	-70	-61	-96	-13	-31	-46	-101	51	-84	-28	-107	-19	-99	-69	-65	5	-98	-11	-73	-72	-149	-76	435	-22326	-3410	-32737	-225	-16729	-10531	-23162	-49	-16299	-13970	-22019	106	-19788	-14398	-20270	824
0.910833	-23	43	88	-56	-109	-31	12	-12	-19	11	-73	-62	-96	-14	-26	-57	-99	37	-80	-28	-105	-21	-94	-72	-61	0	-97	-9	-75	-27	-144	-74	586	-24960	-4427	-32700	-203	-16682	-10687	-23410	56	-16126	-14170	-21847	157	-19731	-14445	-20665	647
0.911667	-22	44	90	-56	-105	-31	17	-10	-14	7	-67	-63	-94	-7	-27	-56	-100	41	-83	-28	-105	-19	-96	-68	-63	1	-98	-10	-75	-66	-146	-72	715	-27323	-5271	-32561	-58	-16587	-10844	-23602	-451	-15961	-14317	-21682	842	-19682	-14413	-21089	804
0.912500	-23	30	88	-57	-108	-33	16	-11	-16	9	-69	-60	-99	-9	-26	-53	-98	41	-80	-29	-109	-19	-91	-67	-62	3	-96	-9	-69	-68	-145	-73	765	-29373	-5887	-32457	404	-16463	-11003	-23744	437	-15817	-14409	-21532	400	-19652	-14312	-21529	1884
0.913333	-25	44	85	-53	-111	-30	17	-9	-17	7	-73	-65	-98	-11	-26	-55	-95	38	-83	-28	-104	-21	-98	-67	-64	0	-96	-10	-74	-68	-142	-72	665	-31072	-6246	-32368	678	-16312	-11159	-23843	1419	-15703	-14458	-21400	-359	-19646	-14174	-21974	2118
0.914167	-44	42	85	-57	-110	-32	19	-9	-17	4	-78	-62	-96	-13	-27	-57	-102	34	-86	-30	-104	-21	-98	-68	-64	0	-101	-11	-74	-68	-144	-74	344	-32000	-6278	-32345	499	-16161	-11302	-23911	74	-15626	-14451	-21293	763	-19666	-14000	-22433	7
0.915000	-25	42	86	-57	-110	-34	13	-15	-21	2	-75	-62	-100	-15	-29	-59	-102	36	-85	-29	-108	-25	-98	-72	-68	-7	-103	-13	-77	-69	-148	-76	12	-32394	-6053	-32367	525	-16018	-11423	-23965	1061	-15600	-14412	-21218	301	-19725	-13823	-22890	448
0.915833	-29	19	85	-63	-115	-36	15	-15	-22	5	-75	-66	-99	-16	-31	-63	-102	36	-83	-30	-110	-22	-99	-69	-63	1	-99	-10	-75	-70	-130	-74	-190	-32559	-5506	-32430	504	-15902	-11509	-23997	930	-15614	-14323	-21165	231	-19806	-13650	-23326	627
0.916667	-25	44	88	-56	-111	-33	15	-11	-21	4	-72	-61	-96	-12	-26	-56	-69	51	-78	-27	-103	-19	-98	-68	-61	0	-97	-9	-69	-66	-144	-72	-477	-32652	-4700	-32549	259	-15821	-11557	-24038	1137	-15696	-14216	-21150	337	-19925	-13491	-23738	765
0.917500	-19	45	89	-74	-109	-31	19	-10	-16	6	-70	-63	-93	-14	-27	-58	-97	40	-82	-27	-98	-21	-99	-69	-61	1	-98	-7	-74	-79	-145	-73	-693	-32680	-3655	-32661	244	-15793	-11561	-24090	1402	-15836	-14060	-21175	58	-20078	-13370	-24120	1020
0.918333	-22	43	90	-58	-110	-32	13	-10	-17	5	-78	-66	-95	-13	-27	-56	-101	40	-85	-29	-88	-23	-97	-68	-60	0	-98	-10	-72	-67	-145	-72	-870	-32718	-2434	-32721	368	-15832	-11514	-24164	1465	-16039	-13899	-21230	-486	-20263	-13279	-24461	1390
0.919167	-25	42	89	-57	-107	-31	13	-10	-22	28	-74	-64	-94	-11	-28	-58	-98	38	-84	-28	-103	-22	-100	-70	-59	-1	-98	-10	-73	-67	-147	-74	-1024	-32666	-1085	-32761	283	-15937	-11418	-24266	1138	-16300	-13727	-21318	318	-20474	-13234	-24754	-1975
0.920000	-23	44	91	-58	-109	-32	13	-11	-17	5	-75	-65	-96	-12	-32	-59	-99	37	-87	-28	-103	-5	-99	-68	-59	0	-97	-12	-73	-69	-147	-73	-1349	-32080	314	-32738	210	-16114	-11262	-24408	1240	-16615	-13548	-21437	657	-20701	-13220	-24997	-3195
0.920833	-24	43	89	-32	-108	-25	11	-14	-17	4	-72	-64	-97	-12	-31	-56	-99	38	-85	-30	-102	-13	-100	-68	-62	1	-102	-11	-75	-70	-146	-72	-1642	-31004	1703	-32765	156	-16364	-11056	-24588	618	-16980	-13375	-21590	216	-20941	-13250	-25177	-2235
0.921667	-19	42	89	-57	-110	-32	13	-14	-19	2	-74	-64	-100	-16	-33	-61	-100	37	-84	-29	-108	-24	-100	-69	-64	1	-97	-11	-76	-68	-148	-79	-1652	-29600	3018	-32751	129	-16678	-10801	-24808	860	-17385	-13208	-21770	165	-21187	-13313	-25304	-2526
0.922500	-25	42	90	-59	-113	-35	16	-13	-18	4	-75	-65	-96	-13	-29	-58	-102	37	-86	-29	-105	-26	-102	-70	-63	-31	-99	-12	-75	-68	-145	-74	-1691	-27947	4193	-32767	113	-17073	-10506	-25076	562	-17819	-13069	-21973	731	-21420	-13405	-25363	-2213
0.923333	-25	42	88	-59	-111	-33	13	-13	-17	-1	-74	-67	-99	-16	-25	-60	-99	34	-86	-32	-101	-24	-99	-72	-60	-3	-101	-15	-74	-70	-149	-75	-1710	-26105	5191	-32746	6	-17513	-10174	-25389	373	-18270	-12950	-22181	848	-21641	-13528	-25374	-1729
0.924167	-27	41	79	-60	-112	-36	11	-15	0	5	-76	-68	-95	-15	-29	-58	-99	34	-90	-33	-105	-23	-98	-68	-58	0	-101	-13	-70	-90	-144	-74	-1511	-24098	5977	-32754	43	-17998	-9818	-25737	252	-18728	-12859	-22446	746	-21827	-13634	-25326	-1310
0.925000	-24	43	88	-58	-109	-32	15	-13	-18	9	-75	-62	-94	-15	-27	-55	-100	37	-86	-18	-104	-22	-97	-68	-61	-3	-98	-12	-72	-67	-144	-74	-1196	-21982	6533	-32759	89	-18520	-9462	-26120	-395	-19175	-12810	-22709	1124	-21985	-13765	-25222	-439
0.925833	-26	39	86	-58	-110	-29	16	-11	-19	5	-74	-63	-95	-13	-28	-58	-102	33	-84	-30	-105	-22	-99	-70	-85	-9	-98	-11	-73	-68	-146	-76	-464	-19812	6823	-32744	115	-19045	-9107	-26538	-495	-19606	-12799	-22988	1174	-22103	-13897	-25100	1295
0.926667	-27	41	89	-58	-110	-38	10	-14	-17	2	-73	-66	-98	-16	-31	-60	-101	22	-85	-33	-109	-26	-102	-73	-64	-3	-102	-14	-76	-73	-147	-78	356	-17617	6853	-32767	223	-19594	-8777	-26984	698	-20017	-12835	-23281	-8	-22175	-14028	-24937	2951
0.927500	-25	40	88	-58	-111	-36	10	-14	-16	5	-75	-68	-98	-19	-34	-61	-102	43	-86	-33	-107	-26	-102	-69	-64	-7	-102	-13	-75	-73	-148	-76	658	-15438	6639	-32749	153	-20123	-8472	-27443	-892	-20388	-12910	-23579	1310	-22197	-14149	-24754	1109
0.928333	-24	39	87	-59	-110	-32	4	-14	-17	7	-73	-63	-93	1	-30	-59	-107	34	-85	-32	-104	-26	-103	-68	-63	1	-100	-11	-75	-72	-147	-74	389	-13317	6194	-32764	237	-20633	-8219	-27916	-224	-20718	-13030	-23881	989	-22158	-14257	-24546	291
0.929167	-27	39	87	-58	-117	-34	11	-12	-18	5	-74	-67	-97	-15	-31	-59	-101	33	-85	-33	-104	-22	-101	-72	-64	-3	-103	-13	-74	-69	-159	-76	243	-11266	5551	-32753	378	-21092	-8020	-28391	-585	-21003	-13194	-24185	765	-22096	-14354	-24340	-113
0.930000	-24	39	87	-59	-112	-32	15	-12	-17	9	-74	-64	-98	-16	-31	-58	-103	34	-84	-34	-107	-24	-100	-66	-63	0	-101	-11	-75	-70	-148	-73	67	-9330	4748	-32743	261	-21536	-7889	-28856	-532	-21243	-13392	-24479	965	-21991	-14446	-24137	297
0.930833	-26	43	77	-59	-110	-33	0	-16	-19	4	-76	-65	-97	-15	-30	-60	-99	33	-83	-41	-107	-22	-102	-70	-79	-1	-103	-11	-75	-93	-149	-75	138	-7533	3828	-32757	270	-21914	-7834	-29319	-538	-21441	-13628	-24769	1032	-21851	-14526	-23949	1073
0.931667	-27	40	88	-58	-115	-36	12	-18	-22	5	-75	-65	-102	-17	-29	-62	-103	30	-85	-35	-110	-25	-101	-70	-64	-1	-100	-16	-69	-72	-150	-77	95	-5900	2810	-32743	328	-22236	-7861	-29760	29	-21603	-13893	-25044	56	-21700	-14602	-23783	2365
0.932500	-27	39	84	-59	-115	-36	10	-17	-23	4	-76	-67	-96	-16	-29	-61	-102	32	-85	-32	-108	-24	-101	-70	-64	1	-101	-15	-75	-65	-148	-75	-97	-4436	1800	-32763	280	-22497	-7967	-30172	-339	-21727	-14171	-25313	861	-21546	-14673	-23643	576
0.933333	-25	41	88	-57	-113	-34	13	-14	-21	4	-74	-66	-99	-16	-22	-56	-104	32	-84	-31	-108	-23	-100	-69	-66	-1	-101	-12	-77	-70	-151	-75	-57	-3156	765	-32749	201	-22695	-8153	-30554	-99	-21830	-14466	-25522	1338	-21402	-14751	-23536	-756
0.934167	-28	37	82	-53	-115	-35	10	-14	-22	5	-72	-63	-101	-15	-28	-59	-103	35	-86	-31	-99	-25	-86	-72	-64	2	-101	-12	-69	-69	-155	-76	157	-2048	-232	-32760	-17	-22842	-8414	-30905	-661	-21916	-14768	-25714	864	-21281	-14836	-23464	947
0.935000	-29	39	85	-58	-114	-35	7	-16	-23	3	-74	-64	-100	-14	-29	-63	-103	41	-83	-33	-109	-24	-99	-72	-63	-3	-102	-13	-77	-69	-148	-75	584	-1131	-1166	-32754	51	-22933	-8746	-31206	-246	-21998	-15065	-25874	592	-21199	-14927	-23423	1274
0.935833	-27	37	82	-59	-109	-30	12	-15	-19	4	-70	-63	-96	-14	-29	-61	-101	30	-85	-30	-104	-24	-100	-70	-65	1	-101	-11	-75	-72	-149	-76	1177	-394	-2016	-32735	58	-22984	-9134	-31469	-267	-22079	-15344	-25981	718	-21172	-15029	-23419	903
0.936667	-23	41	103	-56	-107	-31	15	-12	-18	-55	-68	-62	-97	-14	-27	-56	-99	35	-81	-28	-104	-23	-98	-70	-65	0	-99	-10	-74	-66	-147	-74	1445	172	-2765	-32758	-7	-22989	-9567	-31686	-316	-22179	-15616	-26048	594	-21199	-15149	-23450	707
0.937500	-22	42	91	-56	-109	-34	13	-11	-16	7	-67	-61	-96	-15	-31	-58	-98	35	-81	-29	-105	-21	-97	-69	-61	4	-97	-9	-74	-66	-147	-74	1721	579	-3419	-32744	33	-22976	-10041	-31848	-231	-22302	-15858	-26055	556	-21304	-15312	-23515	371
0.938333	-22	42	90	-56	-110	-32	11	-11	-16	6	-67	-61	-93	-15	-22	-57	-99	38	-81	-31	-104	-24	-101	-67	-62	2	-97	-18	-72	-68	-145	-70	1509	850	-3986	-32760	13	-22953	-10541	-31962	-580	-22453	-16076	-26010	1021	-21488	-15444	-23596	-210
0.939167	-26	43	90	-55	-109	-31	13	-14	-15	5	-69	-65	-99	-14	-26	-59	-97	34	-80	-32	-107	-22	-98	-67	-61	2	-99	-14	-73	-87	-147	-74	992	988	-4466	-32747	-107	-22930	-11049	-32026	-744	-22643	-16247	-25902	1420	-21756	-15618	-23699	-87
0.940000	-26	41	86	-60	-110	-32	12	-15	-14	4	-73	-67	-96	-16	-30	-61	-103	33	-87	-35	-109	-23	-99	-73	-68	0	-101	-17	-72	-72	-150	-74	1010	1019	-4874	-32752	-21	-22919	-11555	-32022	989	-22869	-16387	-25742	-148	-22105	-15813	-23819	1155
0.940833	-28	37	84	-61	-113	-33	8	-17	-26	1	-77	-69	-98	1	-30	-60	-103	32	-85	-32	-108	-6	-100	-80	-64	0	-102	-15	-75	-72	-151	-76	773	965	-5225	-32753	81	-22936	-12044	-31991	-437	-23130	-16479	-25516	690	-22529	-16012	-23937	-254
0.941667	-31	40	86	-60	-114	-32	11	-13	-22	4	-74	-64	-98	-16	-29	-61	-103	30	-86	-30	-108	-25	-98	-72	-63	0	-100	-14	-73	-69	-150	-52	-12	838	-5540	-32740	-57	-22985	-12500	-31886	-147	-23432	-16526	-25228	870	-23030	-16220	-24050	-1097
0.942500	-25	43	89	-58	-110	-32	10	-16	-17	4	-93	-66	-101	-13	-29	-59	-100	36	-83	-28	-108	-27	-102	-72	-63	0	-99	-13	-72	-68	-148	-73	-333	662	-5835	-32757	17	-23078	-12918	-31736	-238	-23766	-16530	-24893	682	-23585	-16421	-24153	-489
0.943333	-24	41	89	-60	-109	-31	15	-15	-15	5	-72	-68	-94	-16	-28	-60	-100	34	-85	-32	-102	-24	-98	-68	-60	2	-96	-14	-74	-68	-146	-73	-966	446	-6127	-32741	93	-23223	-13279	-31527	-111	-24128	-16487	-24512	482	-24192	-16637	-24233	291
0.944167	-24	44	89	-59	-110	-34	12	-13	-16	5	-74	-67	-96	-32	-32	-58	-98	33	-83	-31	-104	-23	-100	-69	-60	0	-99	-13	-72	-69	-148	-74	-1838	201	-6443	-32758	-98	-23428	-13590	-31269	-160	-24508	-16409	-24095	530	-24835	-16834	-24287	1575
0.945000	-23	42	91	-57	-108	-30	21	-13	-14	6	-76	-65	-91	-13	-26	-57	-97	35	-85	-30	-102	-22	-95	-67	-58	0	-100	-15	-73	-68	-142	-69	-2316	-53	-6778	-32744	-303	-23678	-13818	-30968	356	-24901	-16294	-23655	-297	-25504	-17006	-24309	3409
0.945833	-24	43	88	-59	-105	-32	16	-15	-15	3	-74	-65	-90	-14	-16	-57	-100	33	-83	-30	-101	-23	-97	-68	-55	1	-99	-13	-72	-68	-144	-73	-2781	-308	-7142	-32738	-377	-23995	-13991	-30619	-277	-25291	-16149	-23195	512	-26181	-17155	-24299	2605
0.946667	-28	43	87	-59	-110	-35	12	-18	-19	4	-76	-66	-97	-15	-30	-58	-100	34	-85	-33	-107	-24	-101	-83	-67	-4	-104	-15	-75	-70	-147	-76	-2830	-562	-7563	-32751	-538	-24363	-14079	-30232	112	-25680	-15976	-22730	1176	-26847	-17273	-24243	1206
0.947500	-29	37	86	-59	-112	-33	15	-16	-17	5	-74	-66	-99	-26	-32	-63	-104	40	-84	-33	-105	-25	-101	-70	-64	-1	-101	-15	-73	-73	-150	-78	-2451	-799	-7961	-32737	-599	-24780	-14085	-29794	-272	-26046	-15777	-22247	934	-27487	-17347	-24143	2865
0.948333	-27	39	85	-60	-113	-36	9	-21	-22	2	-76	-68	-96	-16	-31	-64	-102	30	-88	-35	-110	-29	-103	-74	-65	-1	-103	-17	-76	-74	-151	-76	-2480	-1020	-8413	-32759	-503	-25240	-14014	-29329	-213	-26382	-15567	-21834	869	-28094	-17370	-24002	3905
0.949167	-29	35	82	-63	-112	-41	10	-18	-21	0	-76	-69	-99	-23	-35	-73	-102	30	-88	-34	-110	-29	-99	-70	-49	-3	-100	-15	-77	-75	-152	-77	-2522	-1220	-8865	-32745	-507	-25728	-13858	-28834	-41	-26683	-15335	-21424	1015	-28645	-17340	-23816	4516
0.950000	-27	41	85	-60	-83	-39	15	-15	-18	1	-74	-65	-98	-4	-31	-61	-100	34	-86	-34	-109	-25	-100	-70	-62	-3	-101	-16	-74	-72	-148	-80	-2460	-1397	-9319	-32755	-403	-26235	-13631	-28312	-111	-26947	-15105	-21052	809	-29140	-17253	-23590	4835
0.950833	-25	41	86	-59	-110	-33	15	-14	-13	4	-73	-66	-97	-17	-29	-59	-100	34	-83	-34	-102	-25	-100	-53	-64	-3	-102	-17	-72	-72	-147	-76	-2402	-1549	-9758	-32746	-366	-26745	-13331	-27774	16	-27166	-14867	-20723	525	-29572	-17102	-23328	4704
0.951667	-22	40	85	-60	-107	-34	16	-12	-17	4	-72	-66	-94	-16	-31	-60	-100	32	-82	-73	-105	-24	-100	-69	-63	0	-101	-12	-73	-72	-148	-76	-2177	-1681	-10161	-32736	-470	-27258	-12974	-27223	-313	-27345	-14629	-20443	555	-29940	-16891	-23037	4534
0.952500	-28	42	86	-60	-109	-35	13	-12	-22	4	-73	-67	-98	-17	-30	-62	-100	49	-86	-30	-105	-22	-100	-70	-64	-1	-102	-14	-73	-70	-149	-75	-1926	-1782	-10506	-32752	-546	-27750	-12561	-26669	-805	-27479	-14389	-20218	877	-30241	-16624	-22721	4537
0.953333	-27	41	86	-70	-111	-36	13	-13	-17	5	-73	-64	-96	-18	-33	-61	-102	34	-83	-28	-107	-23	-100	-70	-62	0	-96	-13	-74	-70	-152	-78	-1462	-1860	-10787	-32736	-456	-28214	-12105	-26117	866	-27567	-14151	-20053	-697	-30475	-16300	-22386	5697
0.954167	-25	45	88	-60	-107	-36	9	-15	-19	6	-74	-63	-94	-9	-31	-59	-100	33	-86	-28	-108	-25	-103	-74	-66	0	-100	-12	-73	-72	-150	-76	-735	-1911	-10987	-32755	-190	-28634	-11613	-25575	155	-27622	-13927	-19939	-264	-30653	-15916	-22036	5684
0.955000	-34	39	87	-58	-110	-34	18	-13	-21	4	-72	-64	-98	-18	-34	-60	-104	33	-83	-32	-104	-23	-100	-69	-67	-1	-102	-11	-76	-65	-153	-76	-345	-1935	-11102	-32734	-149	-29001	-11097	-25048	-26	-27642	-13685	-19879	222	-30776	-15485	-21681	5823
0.955833	-27	40	87	-60	-111	-36	12	-13	-17	5	-73	-66	-95	-15	-30	-104	-104	34	-84	-30	-108	-40	-98	-68	-64	0	-97	-12	-75	-69	-152	-75	96	-1933	-11120	-32730	-216	-29319	-10566	-24549	150	-27636	-13449	-19863	-311	-30844	-15003	-21329	7521
0.956667	-27	41	90	-57	-110	-33	15	-12	-3	3	-74	-67	-98	-14	-30	-57	-103	32	-87	-30	-108	-24	-97	-78	-66	0	-102	-15	-75	-73	-150	-77	834	-1895	-11054	-32654	-273	-29564	-10036	-24075	-93	-27617	-13218	-19890	-321	-30877	-14496	-21028	7784
0.957500	-30	39	85	-59	-113	-38	8	-13	-25	5	-74	-66	-102	-14	-31	-38	-102	34	-85	-30	-108	-22	-98	-64	-61	0	-98	-11	-73	-68	-147	-75	1452	-1858	-10898	-32544	-338	-29747	-9509	-23631	-81	-27581	-12973	-19942	269	-30876	-13963	-20662	7482
0.958333	-28	40	87	-43	-127	-30	15	-12	-23	3	-69	-63	-98	-14	-28	-57	-102	35	-84	-30	-107	-22	-95	-69	-61	-3	-100	-9	-73	-67	-146	-73	1814	-1750	-10665	-32426	-297	-29858	-8992	-23233	422	-27543	-12722	-20016	-459	-30848	-13408	-20357	7635
0.959167	-26	41	89	-58	-109	-32	16	-12	-19	4	-72	-65	-98	-9	-28	-63	-102	33	-84	-29	-105	-21	-96	-69	-62	0	-101	-9	-74	-68	-148	-75	2027	-1629	-10367	-32279	-302	-29911	-8500	-22871	-90	-27483	-12454	-20104	-247	-30803	-12849	-20076	6350
0.960000	-26	41	88	-57	-110	-34	19	-13	-21	5	-69	-63	-96	-14	-27	-55	-105	36	-83	-30	-108	-22	-98	-69	-65	-1	-98	-7	-73	-68	-146	-74	2296	-1472	-10057	-32117	-205	-29904	-8038	-22566	47	-27466	-12173	-20194	605	-30743	-12288	-19820	3006
0.960833	-24	43	88	-55	-110	-32	16	-12	-22	4	-70	-69	-98	-14	-26	-57	-105	43	-82	-27	-104	-21	-95	-68	-66	2	-99	-11	-75	-70	-149	-75	2740	-1284	-9675	-31928	-86	-29835	-7604	-22298	-210	-27438	-11874	-20282	353	-30678	-11728	-19597	2596
0.961667	-25	43	89	-57	-111	-32	17	-12	-19	7	-69	-64	-94	-11	-26	-53	-98	37	-81	-28	-104	-21	-95	-68	-63	-4	-100	-8	-73	-66	-150	-73	2623	-1064	-9314	-31728	-225	-29718	-7208	-22079	-210	-27418	-11549	-20354	-263	-30602	-11208	-19402	1881
0.962500	-25	43	91	-55	-109	-31	13	-11	-13	3	-70	-66	-93	-12	-27	-56	-99	37	-82	-29	-104	-21	-95	-66	-62	2	-100	-11	-72	-69	-145	-74	2209	-816	-8954	-31510	-460	-29559	-6838	-21911	146	-27415	-11205	-20410	64	-30524	-10700	-19248	28
0.963333	-25	51	90	-56	-107	-31	17	-10	-17	4	-69	-62	-95	-14	-25	-55	-100	37	-83	-28	-104	-22	-95	-65	-60	3	-105	-9	-73	-66	-144	-70	2212	-537	-8684	-31278	-627	-29366	-6508	-21787	145	-27418	-10839	-20439	434	-30452	-10227	-19121	-2003
0.964167	-27	44	90	-55	-111	-30	16	-11	-17	4	-68	-63	-114	-11	-25	-56	-99	37	-82	-29	-104	-32	-96	-68	-64	1	-96	-11	-70	-66	-146	-70	2564	-220	-8449	-31043	-614	-29150	-6215	-21716	340	-27428	-10454	-20444	-232	-30372	-9789	-19013	-3996
0.965000	-22	46	88	-55	-111	-29	18	-11	-19	11	-72	-65	-97	-14	-29	-57	-99	37	-83	-31	-104	-21	-98	-69	-64	1	-94	-13	-75	-67	-149	-88	2952	114	-8291	-30802	-511	-28921	-5953	-21687	98	-27449	-10055	-20418	-602	-30302	-9399	-18968	-5503
0.965833	-25	45	86	-59	-114	-33	12	-14	-18	6	-73	-66	-97	-15	-29	-56	-102	39	-83	-40	-149	-24	-97	-68	-66	1	-99	-11	-73	-66	-146	-73	3228	481	-8225	-30561	-296	-28682	-5724	-21696	-672	-27467	-9637	-20367	457	-30216	-9043	-18932	-6734
0.966667	-27	43	84	-59	-146	-34	6	-15	-17	3	-76	-68	-99	-18	-31	-59	-102	36	-84	-32	-109	-26	-99	-70	-67	0	-102	-13	-77	-67	-152	-85	3852	865	-8254	-30332	-115	-28443	-5519	-21743	463	-27482	-9213	-20295	131	-30141	-8724	-18927	-6664
0.967500	-29	40	82	-60	-110	-32	12	-22	-34	5	-75	-66	-92	-16	-28	-58	-99	35	-85	-34	-105	-23	-101	-73	-64	0	-101	-11	-74	-69	-144	-78	4463	1268	-8382	-30115	-144	-28212	-5332	-21820	500	-27491	-8784	-20194	20	-30047	-8469	-18940	-7163
0.968333	-28	41	87	-60	-109	-38	11	-15	-21	1	-78	-64	-94	-16	-30	-56	-101	33	-83	-33	-107	-23	-99	-73	-65	-4	-102	-12	-72	-74	-148	-78	3752	1687	-8612	-29914	-18	-27994	-5163	-21933	-503	-27494	-8365	-20080	796	-29944	-8255	-18980	-8466
0.969167	-27	43	87	-60	-110	-32	11	-15	-17	5	-74	-63	-104	-16	-30	-62	-100	35	-85	-35	-102	-21	-101	-70	-64	0	-100	-13	-72	-69	-148	-78	2698	2122	-8944	-29737	151	-27794	-5007	-22064	2	-27474	-7950	-19952	379	-29834	-8055	-19035	-7207
0.970000	-25	41	87	-62	-110	-32	15	-14	-17	4	-74	-61	-97	-14	-30	-59	-101	33	-83	-32	-104	-26	-100	-74	-63	0	-103	-15	-72	-68	-147	-76	2727	2569	-9366	-29590	267	-27608	-4870	-22215	-484	-27440	-7565	-19816	493	-29711	-7904	-19108	-6073
0.970833	-24	42	87	-57	-109	-34	13	-12	-18	6	-80	-64	-97	-17	-31	-59	-87	37	-84	-31	-105	-13	-100	-70	-62	0	-99	-15	-77	-72	-150	-74	1779	3024	-9869	-29473	464	-27446	-4755	-22378	-515	-27388	-7198	-19681	859	-29576	-7790	-19196	-4635
0.971667	-34	40	87	-53	-111	-32	17	-12	-17	5	-73	-63	-97	-14	-29	-60	-99	36	-85	-33	-107	-25	-98	-69	-61	-1	-100	-27	-69	-68	-148	-74	10	3482	-10449	-29394	501	-27306	-4603	-22552	-17	-27314	-6868	-19561	313	-29428	-7700	-19291	-2558
0.972500	-23	43	87	-58	-110	-32	13	-15	-18	6	-72	-66	-97	-14	-29	-60	-99	27	-84	-33	-105	-23	-100	-70	-62	0	-104	-16	-75	-70	-143	-73	-1247	3940	-11092	-29344	455	-27181	-4477	-22734	-117	-27227	-6585	-19421	432	-29268	-7639	-19400	-917
0.973333	-27	39	82	-60	-113	-31	12	-13	-24	4	-76	-66	-99	-15	-31	-61	-103	32	-91	-34	-116	-25	-103	-72	-66	-4	-101	-15	-75	-72	-160	-82	-2280	4393	-11775	-29338	311	-27079	-4362	-22922	-180	-27113	-6346	-19310	1833	-29102	-7611	-19523	-1762
0.974167	-28	34	84	-63	-115	-38	9	-18	-25	-1	-82	-70	-99	-17	-31	-63	-102	32	-91	-22	-108	-25	-104	-72	-67	-5	-100	-14	-74	-70	-149	-75	-2944	4851	-12499	-29360	370	-26988	-4246	-23106	-143	-26980	-6155	-19209	2995	-28924	-7596	-19643	12
0.975000	-27	34	86	-63	-111	-36	11	-14	-22	1	-75	-68	-98	-19	-32	-64	-103	33	-90	-36	-107	-26	-103	-72	-63	-7	-103	-16	-75	-73	-149	-77	-3674	5303	-13251	-29425	562	-26912	-4132	-23281	-234	-26841	-6022	-19126	6558	-28741	-7605	-19783	2140
0.975833	-25	36	86	-60	-112	-38	11	-12	-18	4	-74	-60	-98	-16	-33	-63	-99	35	-84	-55	-107	-27	-101	-72	-63	0	-99	-15	-72	-70	-146	-76	-4447	5756	-14027	-29496	607	-26844	-4026	-23450	278	-26672	-5942	-19057	9945	-28554	-7629	-19909	2783
0.976667	-26	40	88	-58	-109	-33	17	-12	-17	3	-72	-67	-97	-16	-29	-63	-99	34	-83	-33	-102	-24	-101	-69	-61	1	-98	-15	-72	-72	-146	-75	-4555	6202	-14787	-29599	647	-26784	-3926	-23603	142	-26525	-5916	-19010	8569	-28378	-7671	-20042	3237
0.977500	-25	38	88	-59	-114	-32	10	-8	-15	7	-60	-64	-94	-21	-29	-60	-100	34	-86	-33	-104	-26	-100	-68	-62	0	-98	-11	-73	-70	-145	-75	-4776	6641	-15563	-29718	572	-26730	-3836	-23745	194	-26363	-5946	-18976	6465	-28204	-7726	-20176	3078
0.978333	-25	39	90	-57	-107	-32	11	-11	-19	4	-73	-63	-97	-16	-29	-60	-98	36	-90	-27	-102	-23	-100	-67	-62	-7	-96	-12	-73	-69	-144	-74	-4952	7080	-16337	-29839	375	-26677	-3758	-23880	235	-26208	-6032	-18960	5705	-28040	-7806	-20303	2544
0.979167	-26	42	88	-59	-111	-33	12	-10	-18	8	-70	-63	-97	-17	-30	-61	-99	33	-86	-30	-104	-24	-98	-66	-60	-3	-94	-12	-73	-69	-145	-75	-4800	7522	-17116	-29966	218	-26631	-3698	-23992	-169	-26063	-6167	-18962	5064	-27893	-7886	-20424	1649
0.980000	-25	38	87	-59	-110	-35	12	-16	-17	26	-70	-67	-97	-18	-29	-61	-97	33	-86	-33	-104	-24	-100	-70	-65	-1	-97	-32	-74	-74	-147	-75	-4595	7976	-17888	-30084	133	-26589	-3660	-24093	472	-25930	-6349	-18969	3585	-27769	-7986	-20533	1393
0.980833	-25	35	86	-60	-110	-33	10	-15	-19	0	-72	-66	-98	-21	-33	-60	-102	30	-88	-32	-105	-25	-99	-70	-62	-3	-100	-14	-75	-73	-150	-76	-4273	8427	-18647	-30189	229	-26551	-3639	-24191	981	-25820	-6554	-18991	2189	-27667	-8105	-20628	805
0.981667	-25	35	90	-62	-112	-38	8	-16	-18	2	-76	-69	-96	-21	-31	-62	-93	26	-91	-35	-110	-28	-101	-72	-65	-3	-101	-16	-74	-75	-153	-77	-3741	8886	-19407	-30273	159	-26520	-3643	-24221	-656	-25729	-6832	-19018	2423	-27589	-8232	-20706	-1471
0.982500	-28	34	81	-61	-111	-34	6	-17	-23	0	-78	-70	-96	1	-31	-66	-100	28	-90	-35	-104	-25	-101	-70	-64	-6	-102	-15	-70	-70	-149	-75	-3336	9358	-20140	-30322	-23	-26492	-3668	-24258	89	-25661	-7113	-19042	712	-27530	-8367	-20761	-729
0.983333	-27	37	88	-42	-104	-35	12	-15	-16	1	-74	-66	-93	-18	-29	-62	-99	27	-90	-32	-105	-24	-100	-68	-61	-3	-102	-13	-69	-72	-148	-77	-2890	9851	-20854	-30344	-70	-26477	-3727	-24274	-704	-25621	-7412	-19082	-235	-27504	-8513	-20783	32
0.984167	-24	41	88	-59	-108	-34	10	-17	-14	4	-70	-68	-94	-13	-28	-58	-96	34	-86	-59	-102	-24	-100	-73	-62	-1	-100	-11	-70	-70	-149	-76	-2227	10357	-21535	-30324	-173	-26472	-3814	-24273	-1166	-25610	-7733	-19115	-520	-27505	-8665	-20795	926
0.985000	-24	42	86	-59	-107	-33	13	-14	-19	7	-74	-65	-97	-16	-28	-60	-99	35	-86	-32	-101	-24	-100	-68	-60	0	-99	-14	-75	-69	-153	-75	-1482	10874	-22169	-30273	-242	-26481	-3924	-24250	-1269	-25623	-8042	-19152	-1443	-27533	-8822	-20771	1568
0.985833	-22	44	89	-58	-110	-35	11	-15	-16	8	-70	-64	-97	-17	-9	-59	-99	35	-87	-32	-107	-24	-100	-72	-58	0	-98	-11	-72	-69	-145	-73	-1233	11406	-22740	-30178	-173	-26514	-4068	-24213	-1375	-25660	-8359	-19186	-2802	-27586	-8975	-20717	1439
0.986667	-27	43	86	-61	-114	-35	11	-18	-17	6	-75	-70	-99	-21	-29	-61	-99	33	-87	-36	-107	-24	-101	-70	-63	-4	-103	-16	-74	-72	-155	-76	-930	11938	-23234	-30046	-293	-26556	-4233	-24171	-1779	-25730	-8674	-19224	-2452	-27660	-9124	-20639	-1627
0.987500	-28	41	85	-63	-110	-35	11	-18	-18	4	-85	-65	-97	-17	-34	-62	-100	30	-88	-35	-104	-24	-102	-72	-63	-4	-105	-15	-67	-73	-151	-79	-530	12473	-23621	-29874	-463	-26620	-4424	-24112	-1410	-25817	-8960	-19254	-2814	-27750	-9264	-20533	-2717
0.988333	-28	42	74	-60	-110	-33	11	-18	-19	3	-75	-66	-98	-16	-30	-59	-97	35	-87	-33	-107	-26	-96	-70	-63	-5	-107	-13	-74	-55	-150	-78	-120	13008	-23894	-29664	-511	-26703	-4642	-24043	-1628	-25918	-9230	-19284	-3583	-27857	-9390	-20397	-2181
0.989167	-26	40	86	-60	-111	-35	12	-16	-19	4	-86	-67	-96	-16	-29	-61	-102	30	-87	-32	-104	-23	-135	-72	-65	-6	-103	-14	-73	-70	-150	-79	54	13525	-24030	-29431	-568	-26804	-4875	-23973	-876	-26030	-9472	-19311	-4012	-27958	-9499	-20244	-2610
0.990000	-25	39	107	-61	-111	-38	9	-19	-21	6	-74	-68	-99	-17	-30	-63	-103	32	-87	-35	-110	-25	-104	-77	-61	-5	-104	-16	-73	-73	-151	-80	-30	14006	-24011	-29163	-634	-26923	-5121	-23908	-626	-26155	-9689	-19337	-4241	-28086	-9587	-20054	-2545
0.990833	-29	37	84	-61	-114	-41	9	-19	-23	-7	-77	-68	-104	-21	-33	-62	-112	35	-83	-35	-110	-24	-102	-73	-63	-1	-103	-16	-76	-74	-152	-77	44	14458	-23806	-28875	-570	-27053	-5374	-23829	-271	-26281	-9867	-19364	-4565	-28202	-9654	-19842	-2315
0.991667	-19	41	88	-60	-109	-32	11	-17	-18	5	-70	-67	-98	-16	-28	-61	-102	35	-83	-30	-107	-26	-101	-74	-64	-3	-102	-15	-74	-69	-150	-78	312	14836	-23426	-28575	-609	-27197	-5636	-23760	187	-26410	-10011	-19381	-4857	-28309	-9693	-19614	-1904
0.992500	-24	42	88	-63	-111	-33	11	-14	-19	5	-74	-69	-94	-15	-30	-60	-99	36	-83	-32	-104	-24	-102	-70	-63	-3	-102	-14	-72	-70	-149	-79	452	15125	-22846	-28259	-535	-27348	-5886	-23702	27	-26532	-10123	-19405	-4370	-28407	-9711	-19369	-1581
0.993333	-23	42	86	-60	-107	-33	10	-14	-19	4	-74	-66	-93	-15	-30	-58	-103	36	-88	-19	-107	-24	-101	-70	-63	-3	-99	-14	-74	-73	-148	-77	287	15306	-22071	-27939	-398	-27505	-6150	-23646	138	-26648	-10203	-19421	-4247	-28480	-9707	-19111	-661
0.994167	-26	44	87	-62	-109	-35	11	-19	-22	4	-77	-68	-97	-16	-30	-57	-102	35	-92	-31	-105	-23	-102	-70	-64	-1	-102	-14	-73	-74	-148	-77	-92	15376	-21094	-27612	-463	-27658	-6396	-23606	1715	-26755	-10250	-19441	-5537	-28535	-9681	-18835	493
0.995000	-27	40	87	-61	-109	-28	9	-14	-21	4	-74	-66	-99	-15	-31	-59	-99	34	-86	-32	-104	-22	-96	-68	-66	0	-109	-14	-73	-70	-149	-95	-151	15276	-19924	-27294	-538	-27803	-6626	-23572	184	-26838	-10261	-19457	-4286	-28576	-9635	-18550	-997
0.995833	-25	40	87	-62	-111	-34	11	-13	-18	4	-72	-69	-96	-17	-30	-59	-99	37	-87	-32	-107	-23	-101	-68	-62	0	-101	-12	-74	-69	-147	-74	-414	15016	-18577	-26965	-533	-27942	-6836	-23550	1048	-26913	-10242	-19474	-4356	-28586	-9570	-18254	-1121
0.996667	-56	41	90	-67	-108	-32	12	-12	-16	8	-70	-67	-98	-15	-29	-57	-98	38	-82	-32	-107	-12	-97	-68	-60	2	-97	-12	-78	-73	-146	-72	-952	14584	-17069	-26669	-523	-28067	-7018	-23536	809	-26965	-10217	-19475	-4320	-28583	-9491	-17954	-853
0.997500	-24	39	88	-59	-104	-31	26	-13	-16	3	-73	-63	-99	-13	-28	-55	-97	36	-83	-29	-104	-22	-100	-68	-60	0	-99	-9	-72	-70	-147	-73	-1327	13959	-15425	-26373	-533	-28183	-7176	-23534	919	-27004	-10125	-19472	-4006	-28555	-9395	-17651	-556
0.998333	-27	42	87	-55	-109	-34	11	-14	-21	4	-74	-65	-97	-17	-29	-58	-101	36	-85	-30	-105	-24	-103	-69	-66	-4	-92	-11	-67	-73	-151	-75	-1597	13140	-13652	-26081	-340	-28258	-7302	-23535	987	-27028	-10025	-19468	-3934	-28518	-9291	-17350	-598
0.999167	-30	39	86	-58	-111	-33	9	-15	-18	3	-72	-66	-99	-16	-30	-57	-154	30	-84	-30	-107	-21	-100	-67	-66	0	-98	-9	-74	-69	-147	-75	-1469	12114	-11765	-25794	-86	-28314	-7400	-23537	1528	-27031	-9892	-19443	-4856	-28473	-9164	-17045	-260
1.000000	-27	41	89	-56	-112	-34	18	-14	-22	4	-73	-64	-98	-16	-29	-57	-102	37	-84	-30	-108	-22	-99	-70	-62	0	-108	-9	-75	-66	-148	-76	-351	10892	-9809	-25520	29	-28345	-7435	-23535	715	-27016	-9731	-19404	-3894	-28430	-9022	-16746	-2393
1.000833	-29	39	89	-57	-110	-33	10	-4	-22	6	-80	-66	-100	-16	-31	-59	-98	38	-85	-29	-105	-21	-99	-70	-63	0	-98	-11	-76	-69	-154	-74	593	9479	-7804	-25249	296	-28351	-7436	-23523	893	-26985	-9545	-19349	-3048	-28398	-8865	-16453	-3460
1.001667	-55	41	88	-57	-110	-32	12	-16	-17	6	-72	-62	-98	-14	-31	-58	-101	37	-83	-34	-111	-22	-100	-57	-63	1	-98	-10	-74	-67	-151	-73	646	7892	-5781	-24982	485	-28325	-7393	-23503	386	-26942	-9327	-19270	-3174	-28376	-8689	-16168	-1702
1.002500	-23	42	89	-55	-110	-33	13	-13	-22	5	-70	-64	-96	-3	-28	-56	-101	38	-81	-28	-105	-22	-99	-69	-65	2	-100	-11	-74	-69	-146	-72	907	6150	-3752	-24719	631	-28260	-7302	-23463	507	-26882	-9076	-19174	-3333	-28372	-8500	-15896	-853
1.003333	-25	40	88	-32	-108	-33	16	-12	-16	7	-68	-63	-94	-15	-26	-56	-100	39	-83	-32	-104	-18	-98	-68	-61	3	-100	-8	-73	-64	-146	-73	1384	4258	-1752	-24464	950	-28164	-7172	-23403	350	-26809	-8783	-19050	-2801	-28386	-8290	-15646	-632
1.004167	-23	44	91	-52	-107	-33	15	-15	-19	6	-68	-61	-96	-13	-25	-55	-99	39	-81	-29	-102	-17	-96	-70	-62	2	-96	-10	-73	-67	-146	-70	1326	2231	210	-24198	976	-28034	-6996	-23316	225	-26724	-8472	-18901	-2482	-28416	-8069	-15411	-1454
1.005000	-25	37	89	-53	-92	-33	16	-9	-16	10	-68	-60	-94	-14	-27	-57	-97	40	-82	-29	-97	-17	-101	-67	-58	2	-98	-7	-70	-66	-148	-70	1303	102	2088	-23932	945	-27870	-6783	-23194	183	-26620	-8127	-18727	-2404	-28453	-7827	-15198	-2112
1.005833	-26	45	90	-53	-108	-33	13	-1	-14	22	-73	-62	-94	-13	-27	-57	-122	38	-84	-28	-105	-19	-99	-67	-62	1	-98	-8	-73	-68	-148	-73	1510	-2107	3869	-23665	1136	-27675	-6543	-23047	-423	-26503	-7762	-18528	-1878	-28493	-7580	-15013	-1808
1.006667	-24	37	113	-59	-111	-34	11	-15	-22	0	-75	-69	-100	-17	-32	-60	-104	28	-88	-35	-108	-23	-101	-73	-67	-23	-104	-15	-78	-73	-151	-78	1745	-4359	5529	-23400	1126	-27438	-6278	-22860	-840	-26361	-7372	-18316	-1368	-28519	-7332	-14861	-802
1.007500	-28	38	85	-63	-113	-39	7	-19	-23	3	-67	-74	-99	-17	-33	-62	-105	32	-87	-38	-110	-26	-102	-73	-65	-4	-108	-13	-75	-75	-151	-79	2002	-6630	7065	-23123	1146	-27173	-5980	-22624	862	-26191	-6973	-18063	-2545	-28510	-7076	-14732	761
1.008333	-30	41	87	-57	-110	-34	9	-17	-23	2	-76	-67	-97	-18	-30	-60	-118	36	-86	-31	-100	-25	-99	-69	-66	-4	-100	-11	-73	-70	-148	-75	2242	-8899	8470	-22835	1126	-26838	-5670	-22348	-645	-25995	-6567	-17795	-1744	-28454	-6831	-14631	-121
1.009167	-26	41	86	-56	-111	-34	12	-11	-19	6	-95	-63	-97	-13	-30	-58	-102	33	-86	-30	-102	-19	-101	-69	-63	0	-98	-12	-73	-70	-147	-75	2286	-11169	9730	-22549	771	-26474	-5358	-22027	-388	-25755	-6166	-17510	-1818	-28320	-6606	-14559	-151
1.010000	-24	43	88	-55	-110	-35	12	-17	-10	5	-75	-65	-98	-15	-31	-55	-98	35	-84	-34	-102	-21	-98	-68	-65	-3	-100	-27	-74	-68	-147	-73	2342	-13386	10817	-22255	570	-26062	-5057	-21671	-432	-25480	-5780	-17207	-1693	-28102	-6404	-14514	730
1.010833	-25	42	86	-60	-109	-31	15	-18	-19	-9	-72	-65	-97	-17	-30	-69	-104	35	-85	-33	-105	-21	-97	-68	-67	0	-98	-12	-74	-69	-150	-73	2398	-15528	11749	-21959	415	-25602	-4767	-21259	-362	-25151	-5422	-16889	-1275	-27777	-6246	-14498	1199
1.011667	-26	42	89	-60	-108	-32	18	-14	-17	8	-69	-63	-97	-17	-26	-58	-98	36	-83	-18	-105	-22	-97	-66	-53	1	-96	-13	-73	-68	-148	-72	2402	-17565	12513	-21662	128	-25089	-4502	-20807	-391	-24756	-5110	-16551	-503	-27323	-6132	-14506	1794
1.012500	-22	42	91	-87	-108	-31	15	-17	-17	5	-76	-64	-95	-12	-27	-60	-98	35	-87	-30	-104	-21	-99	-66	-62	0	-100	-15	-70	-69	-145	-74	2224	-19470	13115	-21362	57	-24516	-4275	-20315	250	-24299	-4853	-16205	-1300	-26740	-6087	-14532	2733
1.013333	-26	40	88	-60	-111	-31	11	-17	-16	5	-74	-65	-96	-13	-28	-60	-100	32	-53	-33	-108	-23	-99	-67	-60	-3	-99	-15	-72	-72	-146	-75	1823	-21216	13555	-21057	-153	-23882	-4089	-19778	-488	-23762	-4665	-15839	-858	-26005	-6106	-14577	1444
1.014167	-27	41	88	-59	-108	-33	11	-4	-19	1	-72	-65	-95	-17	-29	-60	-90	35	-87	-35	-104	-26	-100	-70	-64	-3	-101	-15	-75	-73	-147	-74	1324	-22779	13846	-20753	-297	-23182	-3956	-19202	7	-23145	-4559	-15460	-154	-25127	-6202	-14628	-338
1.015000	-26	36	85	-63	-119	-34	10	-19	-24	1	-75	-69	-98	-18	-35	-65	-105	32	-87	-35	-107	-24	-103	-73	-66	-4	-100	-19	-75	-74	-153	-81	1071	-24126	13989	-20453	-472	-22425	-3883	-18588	-74	-22439	-4544	-15054	-499	-24100	-6386	-14686	636
1.015833	-27	36	86	-63	-117	-38	5	-19	-23	0	-78	-67	-104	-17	-42	-61	-102	32	-88	-39	-108	-25	-101	-72	-63	-3	-102	-16	-73	-70	-172	-73	941	-25226	14008	-20150	-680	-21594	-3873	-17935	137	-21636	-4617	-14622	-767	-22919	-6643	-14739	598
1.016667	-25	40	87	-59	-109	-34	11	-15	-17	4	-75	-65	-98	-14	-30	-59	-100	33	-87	-31	-105	-23	-99	-66	-61	-3	-76	-15	-73	-69	-149	-74	798	-26072	13909	-19848	-599	-20708	-3921	-17242	245	-20743	-4787	-14168	-509	-21622	-6982	-14786	108
1.017500	-26	42	87	-59	-109	-32	7	-12	-16	3	-69	-63	-96	-13	-27	-58	-101	34	-86	-33	-105	-24	-99	-69	-62	-12	-100	-12	-70	-68	-146	-68	615	-26643	13704	-19556	-666	-19753	-4034	-16517	85	-19755	-5053	-13688	-533	-20218	-7393	-14829	-250
1.018333	-13	34	89	-60	-107	-33	16	-14	-19	0	-73	-64	-94	-15	-30	-66	-100	34	-87	-34	-105	-24	-95	-72	-66	0	-102	-13	-73	-67	-147	-75	360	-26934	13433	-19263	-721	-18747	-4211	-15759	457	-18684	-5407	-13174	-1007	-18736	-7864	-14856	-603
1.019167	-27	37	88	-56	-108	-33	7	-15	-18	4	-73	-52	-96	-16	-30	-62	-101	36	-87	-33	-102	-23	-100	-74	-60	-1	-99	-14	-73	-69	-148	-76	330	-26942	13093	-18973	-524	-17688	-4442	-14967	646	-17530	-5834	-12609	-861	-17200	-8382	-14868	-692
1.020000	2	39	89	-60	-109	-35	13	-19	-19	3	-70	-65	-97	-17	-29	-63	-98	33	-84	-34	-102	-26	-102	-75	-64	-5	-99	-15	-80	-69	-153	-77	456	-26666	12698	-18690	-596	-16594	-4716	-14145	44	-16311	-6328	-12044	-196	-15626	-8923	-14859	-490
1.020833	-26	39	88	-59	-109	-56	13	-15	-18	1	-74	-64	-98	-18	-40	-59	-100	34	-86	-33	-105	-26	-100	-70	-65	-1	-102	-14	-75	-81	-149	-98	319	-26126	12283	-18408	-730	-15464	-5024	-13289	1591	-15034	-6867	-11415	-1744	-14050	-9480	-14836	740
1.021667	-25	42	89	-64	-111	-35	11	-13	-19	3	-75	-64	-98	-8	-9	-59	-101	36	-84	-35	-110	-23	-101	-70	-63	1	-102	-12	-75	-70	-147	-77	198	-25338	11862	-18133	-759	-14317	-5364	-12408	1025	-13704	-7433	-10754	-1302	-12503	-10018	-14793	257
1.022500	-25	38	79	-58	-107	-36	10	-14	-18	3	-73	-67	-99	-15	-31	-61	-100	35	-85	-36	-104	-25	-100	-70	-63	0	-100	-18	-77	-72	-147	-78	42	-24330	11445	-17859	-753	-13149	-5719	-11486	797	-12342	-8005	-10054	-549	-11017	-10525	-14732	-434
1.023333	-27	38	86	-65	-111	-35	11	-16	-21	1	-77	-67	-97	-21	-31	-63	-96	32	-91	-38	-107	-26	-102	-73	-64	-1	-85	-15	-76	-73	-148	-76	-90	-23134	11040	-17591	-694	-11982	-6076	-10548	1214	-10971	-8559	-9323	-910	-9610	-10979	-14659	716
1.024167	-28	39	85	-63	-111	-31	11	-18	-23	0	-77	-64	-100	-11	-30	-61	-100	33	-85	-35	-107	-23	-100	-74	-66	0	-101	-11	-73	-70	-148	-82	-133	-21776	10657	-17309	-666	-10824	-6433	-9583	1245	-9588	-9081	-8565	-1055	-8296	-11369	-14568	1244
1.025000	-25	41	87	-62	-105	-33	15	-14	-17	3	-72	-66	-96	-14	-30	-59	-100	39	-83	-32	-102	-21	-99	-68	-63	0	-98	-13	-70	-67	-145	-77	-345	-20293	10293	-17031	-750	-9683	-6772	-8596	1343	-8254	-9550	-7782	-999	-7087	-11678	-14465	1059
1.025833	-22	38	88	-63	-108	-32	13	-14	-15	2	-60	-64	-94	-16	-52	-60	-98	33	-84	-33	-104	-24	-100	-74	-60	1	-100	-12	-70	-79	-148	-77	-494	-18739	9955	-16749	-729	-8571	-7088	-7602	2065	-6935	-9961	-6986	-1429	-5995	-11895	-14356	1364
1.026667	-26	66	86	-63	-111	-34	9	-14	-18	0	-75	-67	-101	-10	-32	-62	-101	30	-84	-33	-108	-26	-101	-74	-65	0	-100	-14	-77	-74	-150	-78	-508	-17150	9636	-16464	-681	-7499	-7368	-6596	1327	-5655	-10294	-6183	-509	-5014	-12018	-14245	893
1.027500	-27	41	82	-59	-112	-36	11	-16	-18	5	-75	-66	-97	-17	-33	-63	-100	32	-88	-35	-107	-26	-102	-75	-62	0	-99	-14	-68	-69	-148	-66	-576	-15559	9323	-16166	-705	-6457	-7617	-5581	1161	-4434	-10537	-5383	598	-4156	-12039	-14122	-673
1.028333	-30	40	86	-61	-105	-36	11	-15	-18	3	-75	-68	-94	-15	-28	-70	-98	35	-85	-31	-104	-19	-100	-70	-62	2	-104	-15	-74	-72	-148	-76	-555	-13999	9026	-15845	-666	-5451	-7819	-4566	765	-3282	-10699	-4603	330	-3388	-11959	-13996	1033
1.029167	-28	40	85	-59	-109	-34	9	-14	-18	3	-73	-65	-96	-19	-30	-62	-103	33	-86	-35	-105	-24	-101	-72	-63	1	-100	-14	-74	-70	-150	-77	-459	-12494	8709	-15505	-506	-4495	-7987	-3572	677	-2195	-10772	-3844	-231	-2736	-11795	-13872	2187
1.030000	-25	41	87	-61	-110	-31	11	-14	-19	2	-74	-67	-97	-17	-27	-62	-101	32	-84	-32	-92	-41	-101	-74	-65	0	-97	-13	-75	-70	-148	-77	-415	-11066	8381	-15138	-484	-3579	-8117	-2598	1010	-1190	-10765	-3138	-303	-2151	-11555	-13743	2050
1.030833	-25	40	87	-60	-112	-19	13	-15	-23	4	-74	-65	-98	-18	-25	-61	-100	34	-85	-32	-104	-21	-99	-72	-63	1	-98	-21	-73	-69	-148	-78	-316	-9736	8015	-14739	-525	-2713	-8211	-1654	523	-266	-10690	-2470	-389	-1634	-11252	-13615	1848
1.031667	-25	43	87	-61	-112	-35	10	-17	-22	5	-73	-68	-98	-17	-30	-61	-102	33	-84	-33	-111	-27	-102	-74	-63	0	-100	-17	-74	-73	-147	-77	-252	-8524	7601	-14288	-384	-1899	-8283	-751	432	579	-10564	-1868	-516	-1166	-10901	-13480	1444
1.032500	-30	35	82	-63	-112	-34	8	-15	-21	2	-77	-68	-103	-19	-30	-61	-102	34	-86	-31	-107	-24	-101	-70	-65	1	-113	-14	-77	-74	-147	-76	-207	-7406	7134	-13783	-143	-1096	-8332	114	-147	1348	-10389	-1337	106	-733	-10521	-13339	1268
1.033333	-23	39	86	-63	-115	-35	9	-16	-21	1	-74	-66	-96	-16	-28	-61	-100	34	-90	-34	-111	-26	-99	-74	-65	-1	-97	-15	-74	-73	-147	-77	133	-6391	6604	-13219	-107	-344	-8364	922	-1217	2035	-10198	-889	1361	-319	-10132	-13190	1163
1.034167	-24	40	84	-60	-107	-28	9	-15	-18	0	-75	-65	-95	-17	-27	-56	-100	35	-87	-34	-108	-25	-101	-73	-65	-1	-101	-16	-74	-74	-151	-76	323	-5452	6007	-12577	4	373	-8394	1657	-145	2650	-10002	-532	845	80	-9747	-13032	1648
1.035000	-28	40	81	-57	-113	-33	9	-17	-18	4	-76	-65	-98	-15	-30	-62	-113	32	-88	-32	-102	-27	-102	-72	-64	8	-100	-16	-74	-73	-148	-78	249	-4576	5311	-11850	294	1061	-8429	2329	-397	3197	-9818	-267	1122	481	-9381	-12858	446
1.035833	-27	42	85	-65	-110	-31	8	-21	-18	4	-74	-63	-97	-15	-22	-59	-102	33	-85	-31	-109	-23	-103	-70	-64	1	-101	-12	-67	-72	-149	-74	143	-3754	4557	-11050	524	1725	-8476	2917	-1632	3679	-9660	-98	2619	885	-9051	-12666	-2083
1.036667	-24	42	86	-57	-108	-31	11	-16	-13	5	-69	-62	-95	-15	-9	-56	-99	37	-84	-30	-104	-24	-99	-67	-61	1	-99	-11	-73	-70	-149	-73	75	-2958	3738	-10120	692	2364	-8538	3429	-1378	4112	-9543	-27	2450	1297	-8764	-12452	-1419
1.037500	-25	42	88	-56	-108	-31	11	-22	-16	8	-69	-61	-96	-13	-25	-58	-99	37	-86	-30	-105	-24	-99	-67	-68	2	-98	-11	-73	-68	-147	-72	241	-2168	2851	-9105	626	2973	-8620	3858	-1947	4494	-9480	-51	2607	1713	-8530	-12220	-307
1.038333	-23	42	87	-58	-107	-30	11	-14	-17	7	-72	-65	-97	-14	-23	-50	-94	36	-83	-30	-101	-22	-98	-68	-60	18	-97	-12	-73	-69	-146	-72	310	-1368	1928	-7971	710	3564	-8728	4195	-1840	4826	-9475	-164	3085	2121	-8354	-11972	616
1.039167	-27	42	86	-55	-109	-29	13	-10	-16	7	-70	-62	-94	-13	-27	-57	-101	36	-86	-31	-105	-22	-98	-66	-63	2	-98	-10	-69	-68	-147	-77	305	-533	964	-6723	853	4126	-8863	4422	-1236	5120	-9524	-359	2538	2526	-8233	-11701	1296
1.040000	-25	41	86	-56	-104	-29	13	-16	-19	3	-73	-64	-96	-14	-30	-56	-102	34	-87	-33	-108	-22	-99	-69	-70	-3	-102	-14	-75	-69	-150	-76	280	336	-12	-5370	813	4663	-9022	4594	-1285	5376	-9650	-629	2178	2919	-8173	-11419	1672
1.040833	-28	35	79	-60	-112	-32	10	-16	-21	25	-75	-66	-96	-17	-32	-61	-105	35	-87	-31	-105	-24	-99	-72	-63	0	-99	-10	-74	-69	-135	-76	300	1257	-965	-3904	654	5167	-9199	4672	-1247	5614	-9795	-956	3103	3299	-8160	-11107	-382
1.041667	-27	40	86	-57	-107	-31	12	-14	-19	7	-73	-66	-95	-13	-28	-46	-98	36	-84	-29	-86	-23	-99	-72	-63	1	-99	-10	-73	-67	-146	-75	336	2222	-1889	-2340	253	5638	-9393	4650	-1229	5822	-9994	-1330	2835	3639	-8190	-10795	57
1.042500	-28	43	86	-57	-110	-30	15	-9	-16	7	-73	-58	-95	-16	-31	-57	-101	35	-85	-29	-107	-21	-99	-67	-62	1	-101	-9	-72	-66	-150	-74	79	3224	-2752	-696	-549	6074	-9588	4551	-1738	6005	-10219	-1738	2066	3950	-8254	-10471	1088
1.043333	-24	43	88	-57	-109	-29	16	-15	-18	6	-70	-63	-97	-15	-29	-56	-100	36	-81	-29	-107	-23	-101	-66	-61	3	-99	-10	-72	-69	-147	-70	-7	4257	-3534	1023	-1356	6467	-9781	4367	-1372	6168	-10462	-2164	1888	4221	-8341	-10143	1007
1.044167	-19	43	85	-56	-108	-30	19	-12	-17	7	-70	-63	-95	-14	-29	-55	-98	40	-83	-27	-105	-21	-96	-66	-60	3	-99	-9	-70	-56	-147	-69	249	5315	-4204	2796	-1384	6813	-9971	4104	-1683	6310	-10705	-2598	1634	4439	-8441	-9816	850
1.045000	-23	42	87	-56	-109	-30	18	-10	-17	9	-68	-62	-94	-11	-22	-56	-98	36	-83	-26	-99	-15	-94	-70	-65	3	-95	-6	-70	-64	-144	-70	288	6373	-4746	4564	-1221	7102	-10131	3764	-1465	6431	-10936	-3024	1261	4605	-8549	-9500	234
1.045833	-17	30	93	-50	-107	-29	21	-12	-14	10	-46	-60	-101	-14	-24	-56	-97	38	-80	-26	-103	-17	-95	-68	-62	2	-98	-10	-56	-76	-148	-74	232	7412	-5130	6313	-1273	7323	-10264	3350	-1331	6518	-11136	-3438	1101	4713	-8653	-9195	151
1.046667	-23	42	89	-59	-107	-32	15	-13	-15	7	-72	-66	-97	-15	-32	-60	-100	34	-84	-30	-105	-18	-99	-68	-61	0	-99	-14	-72	-68	-149	-75	-36	8410	-5346	8008	-1305	7475	-10352	2872	-2023	6586	-11303	-3822	1198	4773	-8738	-8904	499
1.047500	-28	40	88	-60	-110	-33	12	-14	-16	4	-76	-70	-97	-16	-30	-60	-102	34	-84	-30	-105	-24	-103	-69	-62	1	-100	-13	-75	-49	-147	-75	-216	9351	-5363	9619	-1226	7548	-10400	2324	-1209	6624	-11412	-4170	-559	4779	-8801	-8630	1226
1.048333	-27	39	88	-60	-111	-33	10	-15	-22	3	-74	-70	-97	-19	-31	-63	-104	33	-87	-27	-104	-23	-99	-75	-62	-1	-102	-16	-77	-74	-151	-77	-176	10211	-5188	11104	-1078	7540	-10386	1708	-367	6629	-11466	-4489	-2449	4730	-8841	-8379	1192
1.049167	-30	40	87	-65	-112	-34	9	-19	-24	-1	-76	-72	-97	-19	-30	-61	-103	29	-87	-33	-110	-24	-97	-70	-67	-5	-99	-12	-76	-72	-148	-75	-60	10991	-4799	12437	-977	7448	-10306	1045	-1991	6598	-11453	-4752	-1126	4646	-8841	-8144	-914
1.050000	-28	50	85	-61	-108	-34	13	-16	-22	4	-73	-66	-98	-13	-29	-61	-100	33	-86	-35	-107	-22	-98	-72	-67	-3	-101	-14	-73	-69	-149	-78	-73	11661	-4207	13578	-944	7263	-10167	322	-941	6530	-11381	-4982	-1984	4522	-8809	-7924	-408
1.050833	-28	40	87	-60	-107	-32	16	-15	-19	3	-73	-65	-95	-18	-29	-58	-103	32	-85	-30	-103	-22	-98	-70	-62	-3	-100	-12	-69	-64	-148	-75	-306	12207	-3424	14494	-995	6993	-9954	-446	-1264	6417	-11240	-5168	-2977	4363	-8739	-7726	57
1.051667	-24	43	85	-58	-109	-31	12	-16	-18	-7	-72	-78	-96	-15	-29	-59	-101	33	-85	-34	-105	-23	-99	-70	-67	-1	-102	-12	-73	-69	-147	-76	-304	12631	-2461	15157	-1056	6632	-9680	-1272	-929	6255	-11037	-5323	-3480	4179	-8633	-7542	355
1.052500	-23	39	87	-59	-112	-33	12	-15	-19	3	-72	-66	-98	-17	-28	-60	-100	34	-83	-30	-107	-24	-99	-68	-50	-4	-100	-15	-74	-72	-148	-57	-121	12924	-1340	15547	-981	6177	-9335	-2149	-659	6045	-10774	-5442	-3958	3965	-8495	-7370	543
1.053333	-27	41	87	-60	-112	-33	9	-17	-19	3	-72	-65	-95	-16	-30	-60	-102	35	-86	-32	-109	-34	-103	-72	-65	-1	-99	-14	-75	-74	-152	-73	-404	13095	-85	15649	-755	5641	-8933	-3069	-586	5785	-10465	-5537	-4071	3742	-8326	-7198	1059
1.054167	-27	44	82	-58	-112	-33	10	-14	-18	34	-69	-69	-101	-14	-30	-60	-102	34	-85	-33	-108	-22	-101	-69	-65	-1	-104	-17	-76	-74	-149	-77	-619	13135	1272	15458	-800	5034	-8469	-4028	-819	5473	-10112	-5619	-2097	3509	-8126	-7028	-1283
1.055000	-27	42	86	-58	-111	-32	10	-15	-21	5	-70	-65	-99	-16	-31	-69	-100	34	-84	-32	-108	-25	-100	-70	-82	0	-100	-15	-74	-76	-149	-76	-526	13060	2689	14967	-780	4364	-7962	-5021	-492	5111	-9714	-5691	-492	3264	-7902	-6853	-1577
1.055833	-25	41	86	-60	-109	-36	11	-16	-21	3	-73	-67	-101	-14	-29	-59	-104	37	-84	-31	-107	-22	-101	-73	-65	0	-102	-17	-75	-73	-149	-76	-415	12879	4136	14188	-498	3636	-7413	-6047	-995	4700	-9300	-5758	-1303	3013	-7659	-6655	-52
1.056667	-25	40	88	-58	-112	-33	11	-13	-21	5	-74	-68	-100	-14	-29	-59	-105	26	-85	-32	-108	-23	-99	-70	-63	0	-100	-15	-74	-73	-146	-77	-437	12598	5546	13142	-174	2862	-6827	-7102	-638	4237	-8860	-5821	-2849	2748	-7401	-6446	140
1.057500	-25	40	82	-58	-116	-35	9	-15	-22	5	-75	-67	-97	-15	-29	-60	-99	35	-83	-33	-104	-23	-95	-69	-62	-7	-100	-16	-74	-70	-145	-74	-410	12234	6933	11855	273	2052	-6223	-8173	-908	3725	-8407	-5898	-2748	2484	-7130	-6213	515
1.058333	-26	43	89	-58	-110	-29	11	-14	-17	1	-70	-66	-100	-15	-30	-84	-98	35	-82	-29	-102	-22	-100	-48	-62	1	-100	-14	-75	-74	-148	-75	-439	11799	8223	10340	758	1215	-5605	-9251	-943	3178	-7948	-5978	-2563	2203	-6854	-5954	302
1.059167	-22	41	87	-57	-109	-33	12	-12	-18	2	-73	-50	-97	-12	-27	-58	-102	36	-83	-28	-107	-23	-99	-70	-63	0	-99	-12	-72	-67	-145	-75	-493	11293	9386	8644	1328	369	-4988	-10350	-841	2588	-7491	-6085	-2468	1910	-6572	-5663	-359
1.060000	-23	42	90	-83	-111	-31	13	-10	-22	7	-70	-66	-96	-13	-27	-59	-122	36	-85	-31	-108	-22	-99	-73	-64	1	-99	-16	-75	-70	-147	-77	-266	10738	10389	6813	1745	-474	-4381	-11393	-1592	1967	-7048	-6197	-1994	1594	-6292	-5371	-779
1.060833	-25	41	87	-58	-111	-32	13	-14	-23	7	-88	-64	-97	-13	-26	-63	-97	35	-85	-31	-105	-22	-98	-72	-63	2	-97	-14	-73	-69	-150	-69	-112	10168	11202	4892	1704	-1305	-3797	-12425	-1840	1316	-6602	-6318	-1567	1259	-6007	-4985	-301
1.061667	-24	43	90	-55	-113	-33	16	-14	-18	17	-70	-64	-98	-11	-26	-51	-100	58	-80	-30	-107	-21	-100	-69	-65	2	-98	-12	-74	-68	-148	-74	-126	9519	11809	2926	1969	-2112	-3238	-13416	133	642	-6174	-6447	-2415	900	-5729	-4597	212
1.062500	-24	44	89	-56	-113	-29	9	-13	-17	8	-73	-63	-96	-12	-30	-62	-101	38	-82	-32	-104	-21	-100	-53	-63	2	-99	-13	-74	-70	-149	-76	163	8866	12197	958	2465	-2898	-2716	-14364	273	-53	-5752	-6583	-2080	505	-5459	-4184	-3882
1.063333	-23	45	91	-57	-112	-33	10	-11	-19	8	-69	-91	-95	-11	-29	-56	-101	39	-83	-31	-104	-23	-100	-73	-59	2	-100	-12	-70	-68	-146	-74	176	8193	12357	-990	2662	-3650	-2236	-15253	1157	-758	-5348	-6716	-1492	84	-5190	-3744	-7043
1.064167	-23	45	92	-59	-108	-31	13	-11	-17	9	-70	-63	-98	-14	-29	-61	-100	39	-78	-28	-110	-22	-100	-68	-60	4	-98	-9	-64	-68	-148	-73	2	7498	12287	-2863	2786	-4357	-1797	-16064	-327	-1469	-4947	-6844	390	-373	-4931	-3285	-7193
1.065000	-23	42	91	-60	-108	-32	15	-12	-18	8	-73	-62	-99	-12	-29	-60	-100	36	-86	-33	-99	-22	-99	-68	-64	1	-100	-12	-73	-67	-150	-75	-197	6789	11991	-4633	2988	-5013	-1403	-16797	95	-2179	-4556	-6960	570	-857	-4667	-2814	-6388
1.065833	-24	39	89	-58	-109	-32	13	-13	-19	3	-75	-63	-97	-14	-32	-59	-102	33	-83	-31	-103	-22	-99	-72	-65	-1	-101	-12	-72	-72	-147	-73	-232	6066	11492	-6256	3236	-5611	-1058	-17434	-2012	-2876	-4166	-7061	2638	-1376	-4409	-2329	-4385
1.066667	-27	39	86	-63	-112	-35	11	-17	-21	6	-75	-66	-95	-16	-32	-63	-101	32	-86	-22	-108	-24	-101	-69	-62	0	-101	-13	-74	-69	-151	-78	-36	5339	10795	-7737	3258	-6149	-752	-17997	-3328	-3552	-3768	-7141	3944	-1918	-4150	-1852	251
1.067500	-25	25	89	-62	-110	-38	18	-16	-18	5	-74	-66	-96	-19	-30	-62	-103	32	-84	-35	-111	-26	-102	-72	-67	-5	-101	-15	-76	-53	-148	-75	-105	4606	9949	-9046	3140	-6617	-481	-18421	-3353	-4203	-3358	-7193	4200	-2473	-3888	-1387	1138
1.068333	-25	40	88	-63	-110	-30	11	-16	-22	4	-77	-65	-97	-21	-33	-62	-100	33	-85	-34	-107	-25	-103	-70	-64	-1	-99	-14	-76	-74	-152	-76	-451	3875	8966	-10180	3111	-7014	-236	-18760	-3353	-4816	-2937	-7215	4853	-3041	-3621	-935	896
1.069167	-28	33	87	-62	-102	-33	9	-17	-19	9	-101	-67	-96	-15	-30	-63	-101	33	-85	-36	-104	-24	-101	-72	-63	-1	-97	-14	-75	-73	-149	-78	-434	3134	7867	-11139	2859	-7338	-23	-18995	-3906	-5381	-2495	-7208	5433	-3601	-3346	-509	2903
1.070000	-26	42	88	-61	-112	-32	10	-16	-19	5	-73	-67	-96	-17	-31	-58	-99	36	-85	-35	-104	-24	-100	-70	-67	0	-101	-15	-73	-75	-149	-75	-367	2393	6703	-11919	2458	-7576	182	-19122	-3016	-5907	-2033	-7172	5312	-4160	-3057	-118	3496
1.070833	-23	40	88	-59	-110	-33	11	-9	-18	8	-72	-64	-95	-16	-29	-60	-102	34	-84	-32	-107	-23	-99	-67	-60	0	-99	-13	-75	-70	-148	-73	-388	1641	5500	-12534	2179	-7735	379	-19153	-2525	-6349	-1540	-7103	5460	-4693	-2752	231	3580
1.071667	-24	40	91	-58	-108	-34	12	-14	-16	-3	-75	-64	-96	-15	-29	-60	-98	37	-83	-32	-105	-22	-97	-68	-64	0	-98	-14	-74	-68	-147	-73	-408	899	4295	-12979	1875	-7825	573	-19093	-1891	-6744	-1018	-7021	5331	-5199	-2436	528	3189
1.072500	-24	43	89	-58	-113	-31	22	-12	-18	5	-73	-64	-96	-13	-28	-60	-100	34	-82	-34	-102	-24	-101	-70	-61	0	-99	-14	-70	-69	-149	-75	-245	154	3108	-13272	1594	-7836	774	-18942	-1509	-7058	-465	-6906	4897	-5660	-2103	770	2599
1.073333	-25	42	88	-62	-111	-36	9	-15	-19	4	-70	-68	-98	-16	-30	-61	-101	10	-87	-36	-109	-24	-103	-72	-65	-4	-103	-15	-76	-69	-151	-77	-126	-597	1968	-13427	1353	-7781	983	-18711	-1733	-7303	122	-6784	5146	-6072	-1752	953	2320
1.074167	-26	38	84	-62	-114	-32	6	-16	-24	2	-76	-67	-99	-19	-32	-60	-104	35	-83	-34	-110	-23	-100	-69	-65	-3	-100	-22	-75	-72	-146	-74	-270	-1343	901	-13459	1128	-7658	1216	-18401	-1615	-7464	719	-6656	5296	-6416	-1381	1072	2421
1.075000	-23	41	86	-58	-111	-35	8	-15	-18	3	-73	-64	-97	-15	-32	-60	-102	35	-87	-39	-110	-28	-103	-69	-65	-4	-99	-13	-75	-72	-150	-72	-292	-2097	-84	-13333	1023	-7484	1463	-18020	716	-7542	1349	-6516	3106	-6699	-981	1124	3219
1.075833	-25	42	88	-60	-107	-13	10	-12	-19	2	-92	-67	-96	-16	-30	-61	-98	36	-83	-28	-107	-25	-101	-83	-63	-1	-101	-17	-74	-73	-147	-75	-178	-2850	-957	-13107	784	-7256	1730	-17578	-290	-7552	1994	-6386	3560	-6903	-569	1106	1418
1.076667	-23	40	86	-57	-108	-31	12	-12	-14	-11	-70	-63	-96	-12	-28	-58	-99	35	-107	-31	-102	-23	-99	-67	-59	1	-97	-10	-69	-69	-145	-74	-171	-3610	-1712	-12778	351	-6991	2016	-17081	402	-7468	2644	-6266	3359	-7031	-135	1019	89
1.077500	-19	41	88	-57	-73	-29	11	-12	-17	5	-72	-62	-95	-14	-26	-56	-97	39	-81	-31	-107	-24	-97	-67	-62	-1	-97	-11	-68	-69	-145	-72	-210	-4351	-2343	-12353	155	-6697	2319	-16527	470	-7348	3318	-6159	2814	-7088	310	863	-133
1.078333	-24	40	88	-55	-109	-30	8	-13	-22	3	-70	-59	-93	-11	-39	-56	-101	37	-80	-28	-102	-21	-96	-67	-62	0	-97	-9	-69	-65	-146	-73	-222	-5095	-2865	-11838	135	-6390	2638	-15925	726	-7147	3971	-6093	2635	-7066	768	637	-276
1.079167	-21	43	90	-59	-137	-32	13	-13	-16	6	-70	-60	-93	-11	-25	-57	-98	37	-81	-30	-104	-24	-97	-67	-58	0	-96	-10	-72	-65	-146	-72	-3	-5834	-3242	-11203	-207	-6084	2970	-15288	947	-6896	4618	-6018	2659	-6981	1235	345	-220
1.080000	-24	43	88	-57	-105	-29	13	-14	-16	5	-72	-62	-92	-11	-4	-57	-100	37	-81	-30	-102	-5	-95	-68	-61	0	-98	-10	-73	-69	-148	-74	187	-6559	-3503	-10540	-503	-5784	3314	-14603	1586	-6603	5240	-5992	1244	-6834	1708	-14	912
1.080833	-25	44	88	-58	-109	-28	12	-14	-17	6	-72	-61	-97	-10	-27	-58	-101	38	-80	-32	-103	-22	-98	-68	-61	1	-98	-8	-68	-69	-149	-73	248	-7261	-3649	-9790	-587	-5502	3663	-13878	1089	-6281	5840	-5989	1159	-6631	2190	-424	44
1.081667	-25	45	94	-57	-109	-31	11	-12	-13	1	-76	-64	-87	-14	-29	-57	-103	37	-83	-31	-108	-25	-98	-73	-62	-3	-103	-21	-74	-72	-151	-75	237	-7932	-3674	-8979	-820	-5253	4021	-13113	1483	-5935	6409	-6022	1354	-6386	2664	-897	-2005
1.082500	-27	39	85	-58	-111	-32	8	-14	-19	4	-73	-64	-96	-15	-28	-41	-101	36	-85	-30	-103	-23	-95	-67	-62	1	-99	-12	-74	-67	-149	-74	250	-8566	-3593	-8114	-852	-5036	4387	-12305	1012	-5572	6942	-6077	684	-6108	3135	-1414	-979
1.083333	-23	42	90	-57	-110	-33	15	-16	-17	5	-56	-63	-94	-15	-28	-57	-103	40	-82	-30	-107	-22	-99	-68	-61	2	-98	-13	-73	-69	-148	-73	181	-9145	-3408	-7209	-756	-4869	4759	-11464	1242	-5219	7432	-6165	102	-5806	3611	-1977	-420
1.084167	-27	43	90	-56	-108	-29	15	-12	-17	8	-72	-62	-96	-11	-30	-55	-101	38	-84	-31	-105	-21	-98	-69	-61	5	-99	-10	-72	-45	-146	-72	-55	-9676	-3127	-6275	-866	-4754	5134	-10590	1494	-4876	7877	-6276	208	-5495	4071	-2583	-345
1.085000	-19	46	88	-57	-111	-27	2	-10	-14	7	-74	-61	-95	-9	-27	-53	-96	40	-83	-31	-101	-21	-96	-68	-61	3	-100	-10	-69	-67	-147	-73	-103	-10136	-2757	-5336	-1035	-4698	5513	-9685	1294	-4553	8272	-6405	135	-5185	4531	-3228	-375
1.085833	-22	43	90	-53	-108	-29	17	-12	-18	4	-73	-66	-96	-14	-28	-57	-100	35	-83	-31	-118	-19	-95	-69	-64	8	-102	-13	-74	-73	-150	-74	2	-10519	-2308	-4416	-1017	-4701	5899	-8761	1152	-4260	8614	-6563	-183	-4873	4981	-3911	-719
1.086667	-29	38	88	-62	-110	-33	13	-15	-19	2	-74	-64	-98	-22	-31	-58	-101	32	-85	-32	-107	-21	-97	-70	-66	2	-102	-14	-73	-68	-150	-76	1	-10821	-1788	-3529	-1082	-4772	6299	-7815	692	-4006	8909	-6726	-297	-4596	5424	-4620	-823
1.087500	-27	39	86	-60	-108	-32	15	-16	-25	1	-76	-67	-98	-12	-32	-60	-104	42	-83	-31	-108	-23	-100	-73	-66	10	-101	-13	-72	-70	-149	-77	-182	-11024	-1194	-2690	-1236	-4904	6711	-6851	19	-3789	9151	-6907	-58	-4336	5867	-5344	-523
1.088333	-28	41	91	-59	-110	-28	10	-14	-14	3	-73	-61	-97	-15	-30	-61	-100	33	-84	-33	-108	-24	-98	-69	-64	1	-98	-27	-70	-69	-148	-79	-460	-11141	-540	-1922	-1279	-5086	7150	-5879	1674	-3610	9352	-7094	-1628	-4103	6306	-6092	855
1.089167	-29	42	88	-61	-127	-34	11	-16	-17	3	-74	-68	-100	-16	-29	-60	-102	34	-77	-34	-108	-24	-101	-72	-63	3	-105	-14	-73	-68	-146	-78	-575	-11158	170	-1239	-1236	-5353	7602	-4916	801	-3483	9500	-7284	-1448	-3901	6755	-6854	1
1.090000	-25	39	87	-61	-111	-35	12	-15	-21	4	-76	-68	-104	-21	-31	-61	-108	29	-85	-34	-109	-25	-101	-72	-68	0	-102	-15	-79	-72	-151	-79	-348	-11082	922	-673	-1230	-5664	8079	-3968	614	-3402	9612	-7476	-1018	-3739	7210	-7630	-1440
1.090833	-28	40	84	-63	-115	-36	12	-17	-22	4	-77	-68	-98	-16	-25	-59	-103	34	-84	-36	-108	-24	-99	-69	-60	3	-100	-13	-73	-70	-148	-76	-406	-10912	1705	-215	-1270	-6027	8579	-3047	1175	-3356	9704	-7659	-1467	-3605	7683	-8403	-654
1.091667	-26	42	86	-60	-112	-33	13	-15	-11	4	-76	-66	-96	-14	-29	-61	-100	32	-83	-34	-102	-23	-82	-70	-63	1	-84	-12	-73	-70	-146	-75	-587	-10652	2513	121	-1444	-6432	9109	-2165	1700	-3357	9719	-7838	-2193	-3506	8166	-9177	-601
1.092500	-25	41	86	-61	-111	-31	13	-15	-16	5	-72	-64	-95	-14	-28	-59	-103	32	-85	-35	-105	-21	-99	-69	-65	0	-98	-12	-75	-69	-147	-77	-701	-10322	3324	334	-1579	-6882	9657	-1333	2857	-3391	9724	-8011	-3219	-3442	8666	-9943	-2115
1.093333	-24	41	87	-61	-110	-34	11	-15	-25	2	-74	-67	-95	-15	-30	-57	-103	34	-84	-32	-108	-24	-101	-72	-67	-1	-101	-11	-73	-69	-146	-76	-833	-9918	4145	434	-1291	-7367	10230	-567	1543	-3465	9703	-8169	-2456	-3412	9187	-10693	-2150
1.094167	-35	43	87	-62	-108	-33	11	-16	-22	4	-75	-66	-98	-16	-32	-61	-101	32	-85	-33	-108	-22	-101	-66	-61	0	-97	-12	-73	-72	-149	-78	-549	-9457	4944	429	-1060	-7871	10818	123	-398	-3546	9658	-8313	-532	-3409	9730	-11425	-313
1.095000	-25	35	86	-62	-113	-35	10	-15	-22	6	-60	-65	-95	-14	-29	-57	-97	34	-83	-28	-109	-26	-97	-69	-62	2	-99	-11	-72	-69	-147	-75	-335	-8954	5718	337	-1265	-8398	11412	727	833	-3682	9598	-8438	-1048	-3422	10295	-12125	-645
1.095833	-29	40	86	-63	-116	-35	12	-16	-21	3	-73	-68	-105	-17	-33	-58	-104	35	-74	-32	-111	-22	-101	-68	-66	-12	-100	-15	-78	-73	-148	-74	-311	-8421	6446	173	-1218	-8928	12017	1224	360	-3825	9524	-8548	-1745	-3462	10878	-12789	547
1.096667	-24	44	93	-61	-105	-32	15	-12	-18	6	-70	-63	-96	-14	-26	-56	-100	39	-84	-34	-107	-21	-98	-69	-63	2	-98	-9	-70	-69	-124	-72	-251	-7870	7125	-29	-1082	-9456	12603	1621	528	-3980	9434	-8631	-1940	-3517	11480	-13405	1174
1.097500	-21	42	90	-61	-109	-30	16	4	-19	8	-72	-66	-95	-14	-26	-56	-101	36	-85	-29	-104	-19	-97	-68	-61	0	-100	-10	-72	-69	-146	-74	-14	-7327	7754	-252	-1042	-9983	13179	1903	1235	-4154	9340	-8698	-1879	-3591	12084	-13974	1017
1.098333	-25	47	88	-58	-111	-32	12	-9	-19	4	-72	-66	-97	-17	-26	-57	-101	30	-84	-34	-107	-19	-98	-69	-65	-10	-99	-12	-74	-70	-147	-70	298	-6790	8272	-476	-923	-10497	13722	2065	1120	-4335	9236	-8742	-1832	-3681	12685	-14486	1020
1.099167	-29	38	85	-60	-111	-35	10	-17	-22	3	-72	-66	-99	-16	-27	-56	-100	33	-83	-31	-103	-27	-98	-66	-63	0	-96	-12	-73	-68	-145	-73	398	-6265	8732	-656	-702	-10981	14226	2110	1221	-4519	9130	-8759	-1960	-3779	13273	-14929	871
1.100000	-25	42	88	-59	-109	-32	8	-13	-21	6	-69	-65	-99	-17	-30	-59	-101	36	-85	-32	-107	-22	-98	-70	-65	0	-98	-12	-72	-72	-149	-77	442	-5774	9097	-791	-527	-11434	14670	2011	613	-4704	9015	-8759	-1693	-3897	13850	-15306	1093
1.100833	-25	42	87	-58	-112	-31	10	-14	-21	8	-72	-63	-96	-13	-18	-58	-105	37	-83	-33	-108	-23	-99	-78	-62	0	-98	-9	-72	-68	-149	-74	519	-5316	9369	-851	-735	-11849	15043	1845	-260	-4892	8893	-8736	-982	-4026	14390	-15602	1497
1.101667	-26	42	87	-58	-112	-31	26	-13	-17	5	-74	-66	-96	-16	-29	-60	-103	35	-82	-32	-92	-19	-98	-68	-61	0	-102	-14	-75	-82	-147	-75	505	-4900	9548	-825	-939	-12216	15348	1544	1304	-5079	8761	-8695	-2265	-4170	14883	-15830	2458
1.102500	-26	42	87	-60	-111	-32	11	-13	-17	-17	-73	-67	-97	-14	-26	-56	-100	35	-91	-33	-107	-18	-99	-67	-64	2	-100	-14	-73	-69	-147	-72	577	-4528	9631	-703	-868	-12529	15542	1136	1051	-5275	8622	-8636	-2395	-4329	15314	-15957	1592
1.103333	-19	45	88	-57	-110	-27	12	-11	-22	5	-72	-63	-97	-14	-27	-56	-101	38	-83	-28	-109	-21	-97	-66	-66	1	-94	-1	-74	-68	-146	-73	711	-4198	9636	-480	-802	-12780	15661	631	-40	-5461	8475	-8565	-770	-4504	15669	-16031	-772
1.104167	-24	46	88	-58	-110	-27	13	-11	-17	7	-69	-64	-110	-12	-26	-57	-100	35	-82	-30	-105	-18	-95	-66	-70	4	-98	-11	-74	-67	-146	-74	449	-3913	9557	-161	-618	-12999	15651	45	1444	-5646	8312	-8479	-1318	-4697	15946	-16018	-837
1.105000	-22	47	81	-57	-111	-33	13	-10	-16	9	-68	-60	-95	-14	-24	-56	-97	39	-82	-27	-107	-19	-98	-65	-61	2	-102	-9	-72	-66	-145	-70	456	-3664	9409	237	-714	-13145	15558	-615	863	-5818	8139	-8387	-1939	-4910	16124	-15925	-756
1.105833	-34	44	91	-59	-111	-30	16	-11	-21	7	-70	-63	-101	-14	-29	-56	-102	37	-84	-28	-108	-19	-98	-66	-65	0	-99	-13	-75	-69	-148	-73	484	-3459	9200	700	-833	-13221	15346	-1333	64	-5991	7945	-8296	-1444	-5140	16198	-15764	82
1.106667	-25	43	90	-61	-115	-32	10	-14	-14	4	-74	-68	-100	-15	-31	-61	-105	32	-87	-38	-109	-24	-100	-70	-67	2	-101	-18	-91	-74	-150	-76	524	-3282	8938	1208	-612	-13235	15011	-2098	442	-6150	7741	-8207	-1560	-5383	16163	-15539	1329
1.107500	-26	40	85	-62	-116	-36	8	-19	-4	1	-75	-68	-99	-16	-30	-55	-104	34	-81	-36	-104	-23	-98	-70	-66	0	-102	-15	-75	-70	-149	-78	795	-3126	8649	1746	-477	-13178	14575	-2892	452	-6293	7521	-8126	-1797	-5637	16019	-15239	2242
1.108333	-27	39	88	-76	-109	-34	11	-14	-21	4	-73	-69	-99	-15	-27	-61	-102	33	-90	-34	-109	-23	-100	-75	-64	0	-107	-15	-73	-72	-148	-77	633	-3002	8329	2279	-722	-13057	14039	-3704	356	-6417	7296	-8035	-836	-5901	15761	-14891	284
1.109167	-25	42	86	-59	-110	-32	13	-18	-19	4	-73	-63	-95	-14	-28	-70	-95	32	-90	-34	-109	-22	-101	-70	-62	-4	-98	-14	-72	-69	-148	-76	529	-2885	8016	2785	-937	-12868	13412	-4517	239	-6538	7064	-7963	-897	-6167	15395	-14492	533
1.110000	-26	42	85	-59	-110	-32	23	-15	-18	3	-73	-65	-97	-15	-31	-63	-98	33	-87	-29	-105	-22	-98	-72	-62	1	-99	-15	-61	-70	-149	-76	478	-2783	7698	3239	-1043	-12626	12701	-5317	56	-6602	6827	-7905	-1532	-6439	14915	-14054	1282
1.110833	-24	40	87	-60	-109	-32	13	-14	-16	1	-73	-64	-95	-12	-29	-57	-101	30	-86	-34	-101	-15	-98	-69	-63	0	-98	-11	-70	-69	-148	-76	133	-2682	7391	3611	-1022	-12321	11899	-6096	409	-6653	6585	-7864	-1276	-6701	14340	-13579	1229
1.111667	-25	43	88	-41	-109	-30	13	-14	-19	3	-73	-64	-98	-14	-26	-57	-100	36	-92	-30	-103	-17	-94	-57	-59	2	-98	-14	-73	-66	-171	-77	205	-2593	7104	3886	-1158	-11952	11094	-6837	-194	-6677	6341	-7838	-510	-6955	13674	-13082	1473
1.112500	-26	38	86	-59	-108	-32	12	-13	-19	6	-70	-64	-100	-13	-28	-56	-99	36	-85	-31	-110	-17	-97	-70	-62	0	-96	-13	-72	-69	-149	-78	310	-2507	6839	4061	-1061	-11546	10212	-7544	-442	-6669	6108	-7831	-242	-7177	12931	-12567	1428
1.113333	-27	44	88	-61	-109	-32	11	-17	-19	3	-84	-65	-95	-13	-30	-60	-99	35	-84	-34	-98	-22	-87	-69	-63	0	-96	-13	-74	-69	-187	-76	248	-2421	6609	4084	-690	-11093	9304	-8193	-542	-6626	5875	-7842	-234	-7376	12126	-12040	1697
1.114167	-25	41	85	-61	-113	-35	11	-16	-17	2	-72	-66	-97	-18	-31	-61	-101	30	-87	-35	-107	-17	-103	-72	-64	0	-99	-14	-75	-73	-150	-79	916	-2340	6411	3994	-705	-10610	8379	-8788	-1032	-6547	5664	-7869	381	-7537	11273	-11513	1925
1.115000	-26	38	84	-64	-121	-39	8	-18	-19	1	-63	-69	-97	-17	-33	-61	-102	30	-90	-39	-111	-27	-103	-73	-64	-1	-102	-15	-76	-75	-156	-95	2005	-2269	6245	3766	-663	-10102	7466	-9315	-256	-6438	5460	-7917	-33	-7653	10381	-10982	2228
1.115833	-27	37	78	-66	-112	-41	7	-19	-25	2	-79	-72	-119	-22	-35	-63	-103	29	-91	-36	-109	-18	-101	-70	-65	-5	-100	-15	-76	-73	-150	-77	2094	-2192	6110	3425	-494	-9569	6570	-9769	793	-6292	5278	-7973	-1168	-7714	9482	-10458	1608
1.116667	-24	39	86	-61	-109	-31	11	-13	-14	3	-74	-65	-96	-17	-30	-60	-98	33	-87	-34	-104	-21	-99	-72	-59	-10	-98	-13	-72	-69	-148	-75	984	-2120	6001	2972	-404	-9025	5690	-10154	-909	-6110	5110	-8040	18	-7718	8565	-9940	-1313
1.117500	-22	43	88	-59	-109	-32	12	-14	-8	3	-75	-64	-93	-15	-28	-59	-98	32	-84	-33	-105	-22	-100	-69	-66	-3	-99	-11	-72	-68	-147	-74	-236	-2062	5919	2421	-210	-8480	4841	-10473	-274	-5904	4955	-8121	-354	-7664	7660	-9453	-1889
1.118333	-24	42	86	-61	-109	-34	16	-14	-16	5	-75	-65	-96	-16	-34	-60	-100	35	-86	-34	-105	-13	-101	-69	-62	0	-98	-12	-74	-70	-149	-72	-685	-2011	5855	1784	-169	-7937	4035	-10714	-949	-5672	4817	-8207	-309	-7546	6776	-8978	-2162
1.119167	-24	44	88	-59	-112	-33	8	-15	-18	5	-73	-65	-105	-15	-32	-59	-102	37	-86	-34	-108	-35	-101	-73	-62	-1	-99	-12	-73	-69	-147	-77	-400	-1969	5802	1094	63	-7411	3279	-10890	-942	-5422	4685	-8285	-42	-7361	5930	-8523	-1879
1.120000	-25	38	84	-57	-110	-34	12	-14	-21	5	-75	-67	-98	-17	-31	-61	-99	32	-87	-32	-105	-21	-101	-70	-62	-4	-104	-15	-75	-72	-149	-88	-7	-1936	5752	360	436	-6899	2587	-10987	-770	-5159	4558	-8375	-221	-7106	5122	-8090	-1212
1.120833	-24	43	85	-60	-111	-32	15	-13	-16	6	-70	-64	-95	-13	-29	-69	-100	34	-86	-35	-105	-19	-94	-68	-58	-1	-99	-13	-74	-68	-149	-75	248	-1910	5706	-388	447	-6419	1959	-11021	-648	-4883	4432	-8448	-411	-6780	4366	-7687	-130
1.121667	-18	42	86	-60	-109	-39	16	-13	-18	5	-75	-65	-93	-13	-29	-58	-100	28	-86	-32	-104	-21	-101	-70	-60	-3	-99	-12	-70	-69	-149	-75	314	-1893	5671	-1126	252	-5972	1399	-10990	-1067	-4603	4302	-8508	1007	-6395	3663	-7310	-2117
1.122500	-21	41	85	-59	-109	-31	13	-8	-19	3	-74	-65	-94	-16	-30	-60	-100	40	-85	-35	-104	-21	-101	-70	-61	-3	-100	-13	-69	-72	-149	-77	160	-1884	5628	-1843	532	-5563	906	-10894	-917	-4323	4160	-8554	1460	-5963	3031	-6966	-2090
1.123333	-29	40	88	-58	-108	-33	9	-14	-18	4	-72	-63	-96	-16	-29	-60	-101	33	-85	-36	-108	-24	-102	-73	-64	-1	-100	-15	-73	-70	-146	-76	195	-1875	5571	-2529	619	-5192	484	-10746	-1627	-4051	4001	-8577	1021	-5465	2461	-6655	-302
1.124167	-26	42	86	-59	-111	-35	11	-17	-19	4	-72	-61	-98	-17	-29	-63	-100	35	-83	-33	-103	-21	-97	-73	-62	1	-97	-14	-73	-69	-149	-75	235	-1866	5518	-3164	570	-4863	139	-10532	-1584	-3785	3824	-8568	980	-4934	1957	-6368	-208
1.125000	-21	41	87	-57	-109	-32	26	-14	-17	5	-70	-63	-96	-11	-28	-59	-100	36	-81	-33	-103	-18	-100	-68	-60	5	-96	-13	-69	-66	-148	-72	251	-1857	5453	-3743	728	-4581	-135	-10278	-1929	-3535	3621	-8536	1407	-4372	1517	-6113	-138
1.125833	-24	45	86	-58	-111	-28	12	-13	-21	4	-72	-63	-95	-19	-29	-59	-102	35	-79	-33	-107	-22	-98	-70	-63	0	-100	-11	-75	-69	-149	-75	404	-1848	5381	-4245	777	-4344	-337	-9980	-1901	-3304	3394	-8466	1389	-3797	1136	-5896	-189
1.126667	-26	41	88	-58	-111	-34	10	-12	-18	5	-74	-64	-98	-17	-30	-61	-103	34	-85	-32	-110	-24	-99	-72	-62	-3	-101	-12	-78	-73	-148	-78	416	-1838	5300	-4716	688	-4151	-472	-9641	-1695	-3090	3132	-8360	1783	-3216	815	-5712	-475
1.127500	-27	39	87	-58	-112	-23	6	-16	-18	5	-72	-67	-90	-26	-30	-60	-100	35	-84	-35	-109	-23	-101	-72	-65	0	-99	-16	-76	-73	-146	-76	205	-1812	5218	-5109	616	-4003	-535	-9266	-2007	-2899	2840	-8205	2682	-2648	556	-5555	-682
1.128333	4	43	61	-58	-108	-31	10	-16	-19	5	-74	-67	-97	-16	-29	-59	-99	35	-82	-31	-103	-22	-110	-69	-60	-4	-100	-11	-74	-70	-149	-73	-142	-1803	5126	-5448	699	-3889	-531	-8854	-1512	-2721	2539	-8009	2968	-2110	346	-5434	36
1.129167	-27	42	86	-61	-111	-31	9	-15	-18	6	-70	-63	-95	-11	-28	-61	-100	35	-84	-38	-105	-22	-99	-72	-65	18	-99	-12	-74	-70	-151	-75	-431	-1752	5030	-5744	855	-3813	-472	-8427	887	-2573	2212	-7765	2263	-1614	182	-5347	1056
1.130000	-25	42	88	-59	-110	-30	10	-27	-22	5	-73	-64	-98	-23	-31	-58	-101	36	-82	-31	-104	-19	-98	-69	-65	0	-112	-14	-74	-68	-149	-75	-590	-1710	4934	-6002	799	-3761	-346	-7978	-49	-2440	1868	-7481	4275	-1164	64	-5295	-762
1.130833	-26	41	88	-59	-110	-30	13	-14	-19	8	-72	-59	-94	-13	-28	-60	-101	39	-84	-30	-101	-19	-97	-72	-62	1	-99	-13	-72	-70	-148	-73	-1022	-1663	4833	-6228	728	-3735	-177	-7523	1441	-2321	1516	-7148	4920	-782	-18	-5266	-870
1.131667	-24	44	88	-59	-110	-30	17	-17	-22	4	-75	-64	-96	-15	-28	-60	-100	18	-86	-35	-104	-22	-99	-70	-64	-9	-101	-13	-72	-72	-146	-73	-1050	-1609	4730	-6435	992	-3729	41	-7050	1604	-2219	1159	-6779	5403	-477	-63	-5269	-667
1.132500	-26	42	87	-60	-113	-33	6	-38	-21	4	-75	-66	-99	-17	-30	-62	-101	35	-82	-32	-108	-21	-99	-70	-63	0	-100	-14	-75	-70	-149	-74	-867	-1560	4628	-6623	1120	-3725	301	-6576	1777	-2118	814	-6365	5423	-239	-82	-5300	-673
1.133333	-23	42	85	-60	-111	-32	6	-13	-18	4	-72	-64	-97	-17	-27	-57	-102	35	-86	-34	-108	-23	-100	-61	-66	0	-100	-15	-72	-72	-146	-75	-859	-1487	4529	-6812	1066	-3726	595	-6103	2117	-2027	483	-5921	4640	-84	-65	-5347	-494
1.134167	-24	43	88	-61	-111	-32	13	-14	-22	4	-74	-68	-114	-17	-28	-59	-102	36	-86	-33	-109	-21	-99	-68	-61	-1	-101	-17	-77	-72	-147	-75	-1044	-1420	4428	-6996	1268	-3709	917	-5634	3132	-1929	172	-5444	2832	-3	-24	-5420	377
1.135000	-22	42	87	-64	-108	-31	12	-13	-19	-9	-78	-64	-96	-17	-29	-61	-101	35	-91	-35	-105	-22	-101	-70	-64	-4	-101	-15	-77	-72	-145	-69	-1262	-1351	4321	-7177	1131	-3684	1251	-5180	2853	-1832	-102	-4948	2985	3	40	-5508	-1360
1.135833	-24	42	86	-61	-111	-32	12	-14	4	1	-77	-65	-99	-17	-27	-59	-109	33	-96	-34	-105	-21	-98	-70	-67	-4	-101	-13	-70	-70	-147	-76	-1578	-1272	4221	-7352	959	-3630	1599	-4726	3650	-1723	-340	-4426	2794	-48	131	-5605	-2241
1.136667	-24	42	92	-57	-107	-28	15	-13	-17	7	-70	-62	-96	-14	-28	-58	-101	38	-82	-30	-103	-18	-96	-67	-65	2	-99	-11	-72	-69	-147	-75	-1760	-1189	4121	-7526	920	-3542	1950	-4300	3281	-1590	-531	-3881	1873	-150	246	-5706	-826
1.137500	-24	45	91	-57	-108	-43	13	-12	-16	6	-68	-61	-94	-13	-27	-59	-97	40	-83	-31	-104	-18	-99	-70	-61	2	-99	-11	-73	-66	-147	-74	-1696	-1102	4023	-7712	812	-3425	2290	-3894	3724	-1440	-679	-3363	1261	-297	388	-5810	-644
1.138333	-23	42	87	-57	-103	-30	13	-11	-18	7	-72	-63	-97	-16	-26	-58	-101	37	-84	-30	-110	-19	-98	-68	-62	6	-100	-11	-75	-69	-170	-74	-1641	-1009	3925	-7853	666	-3264	2622	-3494	3905	-1268	-774	-2839	1123	-466	546	-5916	-586
1.139167	-24	44	88	-58	-111	-35	17	-12	-17	6	-72	-63	-93	-17	16	-53	-100	37	-83	-32	-107	-15	-98	-68	-61	0	-98	-9	-70	-66	-146	-73	-1716	-909	3825	-8005	516	-3063	2936	-3119	4171	-1072	-821	-2326	952	-637	732	-6016	-855
1.140000	-24	43	78	-57	-111	-33	11	-13	-16	0	-73	-68	-99	-17	-27	-60	-100	35	-85	-34	-107	-22	-101	-70	-68	-5	-104	-17	-76	-72	-148	-78	-2022	-801	3729	-8138	432	-2817	3216	-2764	4437	-851	-825	-1850	919	-804	937	-6105	-944
1.140833	-22	38	80	-61	-114	-33	10	-14	-22	13	-75	-66	-100	-17	-30	-62	-107	33	-87	-42	-105	-22	-100	-70	-63	-1	-100	-12	-75	-70	-148	-77	-2110	-682	3644	-8242	224	-2522	3468	-2420	3942	-592	-770	-1408	898	-941	1176	-6180	-665
1.141667	-9	50	84	-61	-111	-34	11	-16	-19	3	-75	-66	-98	-16	-29	-60	-101	34	-76	-32	-108	-22	-100	-69	-64	-3	-100	-12	-76	-68	-149	-76	-1970	-541	3564	-8326	-231	-2184	3684	-2098	3685	-299	-679	-965	762	-1041	1432	-6245	-273
1.142500	-25	43	87	-59	-109	-33	29	-22	-17	6	-72	-65	-98	-21	-27	-62	-101	42	-83	-30	-109	-22	-101	-70	-63	0	-99	-13	-76	-70	-147	-49	-2017	-387	3491	-8386	-423	-1810	3844	-1782	5296	22	-547	-589	-824	-1085	1711	-6291	888
1.143333	-24	42	88	-59	-111	-35	12	-19	-16	7	-70	-61	-96	-15	-27	-59	-100	37	-116	-31	-108	-23	-100	-69	-60	0	-97	-34	-73	-69	-147	-74	-1684	-224	3427	-8428	-368	-1399	3999	-1478	3439	370	-388	-260	-392	-1065	2014	-6318	-635
1.144167	-25	45	88	-57	-109	-33	15	-13	-17	7	-64	-62	-94	-14	-26	-97	-98	26	-80	-28	-105	-19	-99	-67	-61	2	-96	-12	-73	-70	-145	-73	-1300	-43	3372	-8448	-501	-960	4094	-1185	3326	743	-204	15	-2109	-978	2333	-6327	-1600
1.145000	-23	44	72	-56	-110	-30	23	-12	-17	9	-68	-59	-93	-12	-25	-59	-98	38	-80	-28	-103	-17	-97	-73	-59	5	-103	-7	-73	-68	-146	-72	-1364	148	3326	-8454	-457	-514	4147	-905	2303	1125	0	243	-4607	-820	2672	-6322	-1312
1.145833	-23	40	90	-55	-109	-29	13	-11	-15	1	-70	-64	-94	-13	-26	-57	-94	36	-83	-29	-105	-22	-98	-69	-64	4	-100	-11	-72	-68	-146	-70	-1516	352	3293	-8454	-494	-63	4149	-635	709	1516	215	408	-4807	-598	3019	-6299	-1162
1.146667	-27	41	87	-58	-57	-32	11	-12	-17	6	-72	-63	-97	-14	-30	-61	-101	36	-82	-22	-108	-23	-102	-67	-63	-1	-99	-13	-67	-69	-150	-75	-1362	568	3268	-8448	-751	371	4124	-368	-1581	1907	442	545	-3990	-317	3369	-6265	-929
1.147500	-26	43	87	-41	-112	-33	10	-16	-26	8	-72	-65	-99	0	-27	-62	-103	35	-82	-32	-107	-25	-101	-70	-64	0	-98	-14	-74	-69	-146	-75	-1013	788	3259	-8451	-752	786	4056	-112	-3082	2279	675	635	-4542	13	3730	-6207	22
1.148333	-29	39	86	-45	-109	-34	10	-16	-25	3	-72	-65	-99	-15	-30	-62	-105	34	-84	-31	-105	-25	-101	-75	-67	0	-100	-8	-76	-77	-151	-76	-727	1010	3255	-8466	-313	1158	3957	137	-4069	2626	911	689	-3712	371	4081	-6140	-1194
1.149167	-26	37	86	-62	-113	-36	6	-19	-24	2	-83	-72	-99	-16	-28	-63	-103	32	-85	-33	-115	-26	-99	-74	-65	-1	-99	-10	-75	-72	-147	-73	-611	1231	3261	-8504	189	1477	3839	375	-3162	2931	1152	724	-4888	760	4433	-6062	-3067
1.150000	-36	39	87	-60	-110	-36	11	-18	-32	3	-73	-63	-98	-17	-27	-60	-103	36	-83	-31	-108	-24	-97	-70	-64	-1	-99	-11	-75	-70	-148	-73	-378	1447	3278	-8578	471	1728	3687	602	-4092	3178	1395	748	-8604	1130	4770	-5953	-1706
1.150833	-26	42	87	-56	-110	-31	15	-16	-16	7	-69	-65	-96	-14	-28	-60	-99	36	-81	-30	-105	-24	-98	-69	-61	0	-96	-11	-75	-70	-146	-73	-117	1646	3297	-8668	708	1899	3522	804	-5829	3360	1637	768	-12529	1487	5084	-5870	-1040
1.151667	-24	37	89	-59	-109	-32	10	-19	-19	4	-70	-66	-95	-15	-29	-60	-99	33	-85	-32	-108	-40	-101	-69	-62	0	-100	-9	-73	-69	-147	-73	216	1835	3325	-8807	819	1978	3343	1001	-8121	3457	1900	792	-15411	1787	5372	-5762	-939
1.152500	-22	40	87	-46	-111	-31	11	-18	-17	3	-73	-64	-96	-33	-30	-61	-100	32	-84	-31	-105	-24	-97	-70	-66	-3	-99	-9	-74	-72	-148	-74	421	2003	3346	-8985	1243	1961	3158	1166	-10634	3466	2163	850	-17018	2026	5627	-5655	-1379
1.153333	-25	39	87	-62	-111	-34	7	-15	-21	3	-75	-63	-95	-17	-29	-61	-102	34	-87	-33	-115	-26	-100	-74	-62	-1	-98	-13	-74	-72	-148	-79	715	2153	3385	-9206	1516	1837	2973	1301	-12660	3372	2440	938	-18312	2181	5847	-5538	-1799
1.154167	-27	43	85	-58	-109	-32	11	-17	-21	1	-74	-67	-98	-15	-30	-63	-99	33	-86	-30	-109	-27	-100	-70	-65	-5	-101	-14	-73	-70	-152	-75	1186	2283	3422	-9462	1071	1614	2796	1410	-14592	3172	2736	1060	-20658	2250	6033	-5416	-1306
1.155000	-14	41	84	-58	-109	-29	10	-9	-16	3	-75	-66	-95	-16	-32	-63	-102	33	-87	-33	-95	-25	-103	-69	-79	-4	-100	-12	-75	-72	-152	-76	1480	2387	3461	-9753	615	1285	2633	1476	-16470	2863	3054	1234	-22739	2208	6175	-5294	-635
1.155833	-26	40	82	-61	-111	-34	9	-19	-22	0	-76	-53	-97	-19	-34	-61	-104	77	-88	-36	-107	-27	-102	-73	-64	-4	-102	-8	-74	-73	-147	-74	1590	2472	3509	-10069	287	868	2492	1508	-15483	2448	3395	1468	-23776	2058	6275	-5165	683
1.156667	-25	42	85	-64	-111	-32	11	-14	-19	3	-79	-66	-96	-19	-33	-61	-102	34	-90	-34	-107	-25	-101	-68	-64	-4	-102	-13	-62	-70	-152	-75	1669	2540	3568	-10408	-151	359	2376	1502	-14889	1925	3764	1743	-22275	1790	6333	-5050	-394
1.157500	-26	38	85	-63	-114	-38	7	-18	-19	1	-77	-73	-96	-21	-31	-61	-101	32	-90	-34	-107	-26	-102	-70	-63	0	-100	-12	-73	-67	-148	-74	1786	2593	3632	-10766	-552	-231	2288	1449	-12823	1300	4161	2076	-20063	1416	6357	-4935	-1862
1.158333	-25	40	85	-60	-109	-33	10	-15	-16	2	-78	-67	-98	-18	-32	-62	-102	29	-93	-35	-107	-23	-101	-70	-65	-4	-100	-12	-73	-98	-148	-76	1930	2624	3711	-11134	-1115	-887	2243	1352	-7767	593	4580	2447	-16001	939	6339	-4839	-1671
1.159167	-26	38	81	-61	-109	-33	10	-15	-15	3	-75	-67	-95	-18	-30	-61	-99	30	-88	-35	-103	-21	-100	-72	-65	-3	-101	-12	-74	-69	-148	-73	2077	2645	3802	-11514	-2053	-1590	2229	1221	-2164	-184	5022	2846	-10171	391	6292	-4761	-2048
1.160000	-32	40	86	-67	-111	-32	8	-14	-21	-18	-77	-65	-99	-18	-33	-56	-102	33	-86	-34	-105	-25	-105	-70	-66	-4	-100	-12	-74	-69	-141	-73	2187	2655	3916	-11889	-2779	-2323	2263	1044	2957	-1010	5488	3263	-3283	-228	6214	-4717	-1959
1.160833	-28	39	85	-59	-110	-34	2	-13	-22	3	-75	-66	-99	-22	-29	-62	-102	29	-87	-33	-108	-23	-99	-70	-66	-4	-102	-11	-73	-68	-150	-59	2173	2652	4048	-12267	-3524	-3070	2343	834	8259	-1866	5967	3675	2835	-886	6122	-4720	-858
1.161667	-22	41	87	-59	-108	-34	11	-15	-21	2	-77	-65	-99	-16	-29	-57	-101	32	-85	-25	-104	-21	-100	-68	-63	-3	-101	-10	-70	-66	-150	-73	1755	2646	4204	-12644	-4716	-3811	2471	590	12092	-2731	6451	4057	11048	-1552	6020	-4779	-1253
1.162500	-25	38	87	-59	-131	-35	11	-14	9	4	-74	-66	-97	-21	-31	-50	-99	33	-86	-32	-103	-21	-100	-70	-62	-1	-102	-9	-74	-72	-150	-74	761	2629	4381	-13012	-5489	-4525	2648	316	15677	-3584	6932	4383	21155	-2205	5906	-4904	-5538
1.163333	-25	44	86	-90	-109	-35	11	-12	-18	3	-74	-64	-96	-16	-30	-60	-98	35	-85	-32	-105	-24	-99	-67	-61	0	-98	-12	-73	-69	-150	-73	-210	2607	4586	-13416	-5884	-5210	2876	25	17626	-4391	7404	4633	25458	-2814	5807	-5105	-8883
1.164167	-22	44	87	-58	-105	-33	10	-11	-18	4	-75	-64	-95	-16	-27	-57	-98	26	-84	-30	-103	-23	-98	-69	-61	-1	-102	-12	-69	-67	-151	-72	-841	2595	4820	-13812	-5517	-5840	3153	-296	17738	-5139	7846	4781	25544	-3348	5721	-5393	-11270
1.165000	-24	39	86	-59	-105	-42	13	-11	-15	5	-74	-63	-96	-18	-27	-58	-102	30	-87	-31	-107	-23	-98	-69	-64	-1	-113	-14	-75	-62	-150	-76	-945	2525	5080	-14218	-4049	-6400	3469	-628	16882	-5800	8258	4789	26638	-3794	5650	-5778	-10755
1.165833	-28	41	84	-61	-112	-42	9	-16	-23	2	-75	-67	-100	-19	-30	-69	-99	32	-84	-31	-107	-24	-97	-70	-63	-1	-100	-14	-73	-69	-147	-74	119	2464	5372	-14633	-2288	-6887	3826	-975	13792	-6357	8614	4652	26965	-4125	5608	-6244	-7275
1.166667	-48	39	85	-62	-112	-36	10	-14	-18	4	-75	-68	-100	-19	-30	-61	-102	32	-84	-34	-108	-26	-99	-70	-64	-4	-104	-17	-74	-72	-151	-77	2547	2401	5683	-15058	-168	-7294	4213	-1336	9914	-6798	8911	4338	25936	-4324	5600	-6795	-3532
1.167500	-26	39	86	-64	-97	-34	9	-15	-17	2	-77	-65	-97	-5	-29	-56	-99	34	-88	-31	-108	-28	-101	-70	-58	0	-104	-14	-77	-70	-150	-77	3779	2318	6032	-15493	1784	-7619	4628	-1714	5555	-7100	9131	3830	24340	-4381	5632	-7414	-537
1.168333	-24	42	96	-65	-107	-34	11	-13	-22	3	-79	-67	-97	-17	-28	-48	-100	34	-88	-29	-107	-25	-101	-73	-62	-4	-96	-14	-73	-72	-149	-75	1273	2217	6424	-15935	3178	-7859	5062	-2112	353	-7253	9258	3121	21567	-4290	5718	-8092	635
1.169167	-25	39	86	-59	-108	-16	10	-12	-19	3	-73	-62	-73	-16	-28	-57	-101	23	-86	-32	-104	-24	-100	-72	-61	-1	-101	-12	-75	-72	-151	-76	-894	2095	6840	-16363	3986	-8024	5502	-2524	-2354	-7257	9283	2200	16348	-4049	5809	-8834	1642
1.170000	-25	42	87	-58	-111	-36	11	-14	-19	5	-73	-64	-97	-14	-29	-56	-99	35	-84	-29	-107	-25	-98	-61	-66	0	-99	-11	-80	-68	-149	-73	-968	1963	7290	-16819	4151	-8111	5940	-2990	-5008	-7117	9190	1063	12810	-3668	5953	-9557	3163
1.170833	-24	44	89	-56	-111	-36	13	-12	-16	6	-55	-65	-95	-16	-29	-58	-100	37	-82	-27	-104	-24	-99	-67	-62	3	-99	-12	-68	-68	-149	-74	-1746	1812	7764	-17248	4068	-8139	6364	-3478	-7548	-6827	8980	-288	9882	-3160	6133	-10290	4952
1.171667	-26	41	90	-57	-110	-35	12	-12	-18	5	-70	-63	-98	-15	-26	-58	-90	36	-83	-29	-107	-24	-101	-72	-62	0	-98	-12	-72	-68	-147	-75	-2558	1651	8258	-17664	3949	-8119	6759	-4030	-7371	-6409	8635	-1839	5775	-2551	6333	-10983	10742
1.172500	-24	44	88	-57	-111	-35	13	-15	-17	9	-73	-63	-99	-22	-27	-60	-96	35	-84	-31	-105	-22	-98	-69	-64	4	-98	-12	-73	-75	-148	-70	-2622	1484	8766	-18044	3896	-8054	7125	-4647	-7791	-5884	8162	-3562	3322	-1862	6535	-11621	19163
1.173333	-26	36	87	-60	-112	-33	12	-15	-18	5	-73	-67	-99	-18	-28	-60	-101	36	-86	-38	-108	-25	-103	-70	-65	-1	-104	-15	-77	-74	-150	-76	-2213	1316	9265	-18400	3470	-7984	7436	-5352	-7675	-5272	7557	-5449	1552	-1128	6727	-12177	27837
1.174167	-26	39	86	-60	-114	-36	8	-18	-24	4	-79	-68	-99	-17	-30	-62	-100	35	-86	-33	-107	-24	-103	-72	-66	0	-101	-14	-75	-69	-149	-76	-1838	1166	9759	-18712	2815	-7896	7693	-6153	-6456	-4597	6831	-7469	-627	-371	6900	-12628	31250
1.175000	-29	41	88	-60	-113	-34	13	-15	-18	5	-74	-68	-99	-16	-32	-63	-107	33	-81	-33	-104	-23	-103	-73	-63	-3	-102	-14	-75	-70	-141	-79	-1467	1031	10226	-18983	2628	-7819	7875	-7066	-5403	-3887	5994	-9582	-1917	362	7028	-12953	26937
1.175833	-25	40	88	-58	-112	-35	9	-13	-19	10	-74	-66	-99	-17	-29	-60	-100	35	-86	-34	-110	-26	-103	-75	-62	0	-100	-14	-77	-95	-151	-75	-623	936	10653	-19207	2090	-7766	7985	-8108	-4203	-3179	5051	-11790	-1873	1050	7099	-13139	14807
1.176667	-24	44	89	-53	-110	-34	15	-14	-15	7	-69	-68	-97	-17	-32	-60	-100	36	-81	-29	-105	-24	-99	-69	-60	5	-98	-12	-74	-73	-148	-74	2832	884	11014	-19386	1359	-7745	8009	-9285	-3347	-2487	4019	-14033	-2493	1643	7096	-13186	5264
1.177500	-23	43	89	-58	-112	-34	5	-13	-16	13	-74	-67	-90	-14	-28	-56	-99	37	-84	-33	-105	-22	-100	-69	-62	2	-111	-12	-74	-64	-146	-74	7252	881	11294	-19521	1302	-7769	7935	-10620	-3104	-1864	2921	-16259	-3341	2120	7011	-13082	-1287
1.178333	-25	44	89	-59	-109	-31	12	-13	-14	5	-73	-67	-95	-15	-28	-58	-98	34	-86	-33	-102	-18	-99	-68	-59	0	-102	-13	-68	-66	-145	-73	8866	946	11482	-19611	1087	-7846	7764	-12089	-1993	-1321	1793	-18441	-3451	2456	6845	-12826	-5741
1.179167	-22	40	86	-57	-107	-31	15	-14	-17	7	-73	-67	-104	-13	-28	-58	-100	34	-88	-31	-103	-21	-99	-69	-61	-1	-99	-11	-73	-67	-147	-72	6759	1072	11557	-19669	897	-7968	7488	-13691	-1279	-882	644	-20534	-3285	2621	6605	-12476	-6678
1.180000	-24	40	88	-75	-110	-34	13	-14	-16	2	-73	-65	-93	-17	-31	-61	-100	33	-86	-33	-104	-22	-101	-73	-64	-3	-98	-12	-72	-69	-148	-74	1892	1297	11511	-19693	688	-8163	7109	-15408	-176	-562	-473	-22483	-2691	2614	6303	-11995	-6454
1.180833	-23	40	88	-61	-110	-31	13	-16	-23	3	-77	-70	-97	-18	-32	-58	-103	33	-85	-33	-104	-22	-101	-72	-61	-1	-101	-13	-73	-72	-148	-78	-3193	1595	11331	-19697	594	-8410	6618	-17216	661	-373	-1534	-24277	-699	2414	5963	-11417	-5868
1.181667	-25	40	87	-61	-115	-34	9	-15	-19	2	-75	-70	-119	-18	-33	-62	-100	32	-87	-32	-111	-25	-99	-76	-63	-5	-102	-16	-76	-73	-149	-78	-7635	1973	11011	-19683	545	-8671	6022	-19091	1009	-321	-2507	-25850	1793	2031	5622	-10771	-5924
1.182500	-24	40	85	-60	-113	-35	6	-23	-21	1	-78	-74	-100	-19	-32	-64	-102	33	-87	-34	-103	-23	-100	-73	-64	0	-104	-14	-74	-70	-138	-75	-11571	2436	10552	-19655	257	-8978	5327	-20990	2653	-387	-3350	-27170	1833	1473	5315	-10084	-5416
1.183333	-27	39	85	-59	-110	-33	10	-15	-19	3	-74	-67	-98	-15	-30	-60	-100	33	-92	-36	-104	-21	-101	-70	-61	-1	-99	-12	-70	-69	-148	-74	-12703	2974	9961	-19628	88	-9298	4542	-22877	4431	-590	-4035	-28200	670	743	5064	-9388	-3628
1.184167	-24	45	90	-59	-110	-31	13	-13	-12	4	-74	-67	-97	-15	-29	-58	-94	40	-84	-31	-104	-23	-99	-69	-61	-3	-100	-12	-70	-70	-151	-73	-12706	3585	9238	-19593	-80	-9639	3671	-24714	3605	-901	-4546	-28930	1362	-144	4900	-8713	-2252
1.185000	-24	44	90	-56	-112	-33	17	-12	-17	5	-69	-64	-97	-12	-29	-59	-104	38	-83	-33	-104	-21	-97	-86	-61	0	-101	-11	-73	-68	-147	-74	-13190	4256	8391	-19573	-130	-9937	2738	-26427	5025	-1320	-4865	-29345	587	-1182	4842	-8094	-1113
1.185833	-24	45	91	-52	-110	-30	12	-12	-16	2	-69	-63	-94	-12	-26	-59	-99	36	-83	-33	-104	-22	-98	-69	-62	0	-100	-10	-74	-69	-149	-75	-12298	4970	7442	-19557	-104	-10221	1767	-27989	4998	-1842	-4981	-29423	147	-2359	4896	-7573	-3842
1.186667	-25	41	87	-59	-111	-33	12	-16	-23	1	-74	-66	-100	-16	-31	-46	-104	32	-85	-10	-107	-23	-99	-69	-66	-10	-102	-13	-76	-73	-149	-74	-11103	5719	6407	-19566	-34	-10449	777	-29340	5273	-2463	-4891	-29174	-348	-3660	5053	-7193	-7588
1.187500	-27	40	87	-62	-113	-33	5	-13	-22	3	-70	-67	-98	-14	-28	-59	-102	34	-86	-34	-108	-24	-100	-72	-63	-3	-101	-12	-76	-72	-145	-75	-9002	6491	5311	-19590	-218	-10604	-154	-30441	5541	-3170	-4600	-28588	-1796	-5063	5295	-6987	-11864
1.188333	-29	42	85	-56	-109	-33	11	-12	-22	2	-75	-63	-98	-14	-27	-62	-103	35	-74	-32	-102	-21	-100	-69	-65	-1	-103	-13	-77	-72	-145	-76	-5191	7267	4177	-19626	-388	-10676	-1040	-31253	5176	-3967	-4128	-27694	-3647	-6571	5579	-6989	-14033
1.189167	-27	41	87	-58	-110	-32	15	-13	-18	6	-72	-64	-98	-14	-56	-62	-101	32	-88	-33	-104	-23	-100	-69	-63	-1	-101	-11	-75	-72	-149	-80	-1350	8033	3014	-19684	-373	-10645	-1818	-31739	4024	-4861	-3498	-26504	-4003	-8177	5860	-7240	-15079
1.190000	-27	42	89	-59	-112	-35	6	-17	-22	4	-74	-64	-99	-14	-32	-59	-103	34	-73	-32	-108	-24	-104	-74	-67	-5	-101	-12	-61	-75	-151	-76	1820	8783	1862	-19762	-599	-10504	-2450	-31890	3548	-5819	-2747	-25064	-4737	-9870	6076	-7756	-11984
1.190833	-30	39	85	-59	-113	-35	7	-14	-21	3	-74	-61	-99	-18	-32	-61	-99	34	-82	-32	-107	-23	-99	-69	-64	-1	-99	-8	-75	-73	-149	-77	4347	9497	741	-19855	-895	-10243	-2912	-31682	2231	-6868	-1911	-23399	-5548	-11645	6174	-8549	-6023
1.191667	-23	42	89	-58	-112	-36	11	-13	-19	6	-73	-62	-95	-13	-31	-57	-100	35	-83	-34	-104	-24	-102	-49	-63	0	-98	-10	-69	-67	-147	-74	5974	10166	-334	-19967	-1089	-9867	-3196	-31133	1566	-8004	-1044	-21583	-5657	-13469	6073	-9611	-823
1.192500	-23	42	75	-59	-115	-34	12	-15	-17	5	-70	-66	-128	-14	-27	-58	-99	35	-83	-34	-107	-22	-100	-66	-64	-1	-99	-12	-75	-70	-147	-75	6756	10783	-1334	-20101	-1211	-9391	-3280	-30242	377	-9206	-201	-19679	-5603	-15319	5723	-10921	3320
1.193333	-18	40	89	-61	-109	-32	12	-12	-17	6	-73	-64	-93	-13	-27	-59	-102	34	-87	-34	-107	-25	-99	-68	-60	2	-101	-11	-74	-70	-146	-76	7416	11343	-2252	-20255	-1159	-8823	-3176	-29048	-607	-10454	554	-17763	-5757	-17155	5065	-12444	4654
1.194167	-25	43	86	-63	-111	-33	11	-14	-24	5	-76	-66	-97	-16	-26	-59	-101	35	-86	-33	-104	-24	-100	-72	-64	-5	-99	-10	-70	-72	-147	-75	7697	11863	-3042	-20425	-1062	-8192	-2906	-27604	-1341	-11713	1159	-15915	-5958	-18934	4058	-14134	4224
1.195000	-25	47	86	-58	-111	-31	13	-13	-21	5	-74	-63	-98	-16	-28	-61	-82	32	-86	-34	-107	-23	-99	-67	-63	-1	-110	-9	-73	-70	-150	-77	6050	12333	-3784	-20621	-1081	-7528	-2509	-25969	-2314	-12951	1556	-14222	-5993	-20597	2658	-15932	4213
1.195833	-26	39	87	-19	-113	-35	12	-15	-21	5	-78	-63	-100	-13	-41	-57	-103	36	-86	-34	-109	-24	-100	-70	-65	0	-99	-11	-62	-69	-146	-77	3964	12754	-4380	-20837	-1420	-6865	-2022	-24214	-2247	-14135	1687	-12753	-6404	-22112	863	-17747	5348
1.196667	-23	41	89	-56	-111	-34	15	-12	-19	8	-72	-62	-97	-15	-30	-59	-99	38	-84	-31	-107	-23	-87	-66	-64	3	-97	-9	-75	-68	-144	-74	4167	13140	-4865	-21080	-1688	-6221	-1521	-22396	-884	-15218	1499	-11589	-7602	-23397	-1316	-19479	6619
1.197500	-21	41	89	-58	-110	-32	13	-10	-19	8	-70	-62	-97	-15	-25	-58	-99	37	-85	-34	-104	-22	-100	-59	-61	0	-98	-9	-74	-69	-144	-84	4895	13484	-5233	-21350	-1649	-5659	-1052	-20613	-2593	-16148	955	-10793	-6784	-24399	-3830	-21110	5627
1.198333	-24	41	87	-58	-111	-33	11	-14	-18	3	-73	-63	-96	-33	-28	-60	-101	33	-86	-33	-107	-24	-99	-70	-63	-1	-99	-11	-74	-72	-147	-76	4649	13803	-5509	-21650	-1487	-5182	-699	-18940	-1491	-16909	35	-10412	-7238	-25070	-6625	-22490	6086
1.199167	-29	38	84	-56	-116	-38	10	-18	-19	4	-78	-61	-97	-18	-31	-62	-104	33	-84	-33	-108	-24	-104	-68	-63	0	-98	-11	-73	-69	-150	-77	5758	14099	-5698	-21972	-1368	-4820	-524	-17439	-1394	-17371	-1261	-10448	-7402	-25385	-9640	-23566	6263
1.200000	-25	63	85	-57	-111	-33	11	-16	-17	6	-72	-63	-96	-13	-29	-57	-101	35	-88	-34	-105	-25	-102	-72	-64	0	-99	-12	-73	-68	-151	-75	6858	14374	-5816	-22327	-1135	-4588	-586	-16157	-861	-17585	-2920	-10897	-7280	-25320	-12812	-24259	6405
1.200833	-26	38	88	-57	-109	-33	9	-14	-17	5	-73	-64	-97	-17	-43	-59	-99	34	-86	-34	-103	-25	-100	-70	-60	-1	-100	-12	-74	-73	-150	-99	6291	14620	-5890	-22698	-884	-4490	-940	-15131	-280	-17503	-4931	-11739	-7321	-24875	-16027	-24523	7509
1.201667	-25	36	86	-59	-108	-33	13	-16	-17	3	-74	-64	-94	-15	-28	-59	-98	33	-86	-38	-104	-25	-100	-72	-64	2	-100	-12	-77	-72	-147	-76	5498	14836	-5948	-23096	-615	-4528	-1623	-14383	583	-17099	-7245	-12908	-7502	-24067	-19168	-24315	11931
1.202500	-39	42	89	-60	-133	-33	13	-17	-19	5	-75	-66	-98	-16	-30	-61	-99	36	-85	-32	-107	-21	-96	-72	-63	-1	-101	-12	-92	-70	-147	-73	4534	15031	-6016	-23497	-395	-4684	-2664	-13907	291	-16378	-9800	-14318	-5656	-22941	-22138	-23618	13803
1.203333	-28	38	87	-57	-110	-32	11	-16	-18	5	-72	-61	-97	-14	-29	-58	-100	52	-86	-32	-104	-22	-100	-69	-62	1	-98	-11	-74	-69	-145	-73	3244	15139	-6126	-23914	-235	-4924	-4066	-13700	792	-15354	-12518	-15874	-4347	-21554	-24838	-22442	13061
1.204167	-23	42	93	-57	-112	-31	20	-15	-17	5	-56	-63	-95	-13	-28	-58	-100	37	-83	-31	-108	-18	-99	-72	-63	1	-104	-10	-75	-68	-143	-73	1988	15200	-6303	-24341	40	-5265	-5804	-13725	185	-14068	-15323	-17476	-3833	-19970	-27172	-20819	12345
1.205000	-25	43	91	-56	-110	-32	16	-12	-19	6	-70	-65	-98	-18	-33	-56	-100	38	-82	-31	-102	-17	-97	-68	-63	1	-98	-11	-73	-67	-147	-75	207	15173	-6585	-24764	437	-5641	-7834	-13944	9	-12563	-18134	-19004	-3115	-18265	-29081	-18800	9350
1.205833	-25	39	95	-58	-109	-35	12	-12	-15	6	-63	-64	-93	-11	-27	-57	-97	37	-86	-33	-107	-21	-99	-68	-59	0	-101	-11	-72	-67	-145	-72	-1764	15028	-7003	-25184	1036	-6047	-10109	-14305	-589	-10900	-20856	-20367	-1681	-16515	-30480	-16476	7255
1.206667	-26	39	86	-60	-111	-34	12	-15	-22	2	-79	-70	-100	-18	-33	-62	-102	29	-85	-35	-110	-23	-101	-72	-65	-6	-101	-17	-78	-73	-148	-76	-2797	14750	-7554	-25603	1313	-6452	-12544	-14758	-1222	-9138	-23406	-21453	-593	-14831	-31349	-13959	6561
1.207500	-42	34	84	-67	-110	-36	7	-21	-22	0	-75	-69	-101	-17	-31	-61	-107	30	-86	-36	-103	-23	-102	-72	-66	0	-100	-13	-75	-70	-147	-75	-2367	14314	-8280	-26009	1339	-6833	-15057	-15238	-1626	-7366	-25668	-22163	209	-13275	-31657	-11346	6841
1.208333	-29	37	87	-60	-118	-35	12	-14	-21	0	-74	-53	-99	-14	-30	-62	-100	78	-84	-34	-103	-21	-102	-70	-64	0	-101	-11	-76	-69	-147	-75	-1158	13694	-9192	-26408	1311	-7192	-17545	-15689	-2348	-5673	-27541	-22424	1366	-11927	-31411	-8782	7470
1.209167	-28	39	95	-60	-109	-35	10	-15	-19	-4	-75	-66	-97	-16	-29	-63	-102	34	-86	-33	-105	-21	-98	-73	-62	-1	-98	-13	-73	-72	-148	-63	-23	12859	-10303	-26805	1024	-7517	-19876	-16064	-2632	-4158	-28987	-22222	2542	-10844	-30624	-6382	7236
1.210000	-27	41	88	-61	-108	-33	13	-14	-16	7	-73	-66	-96	-22	-30	-59	-100	49	-84	-33	-104	-22	-101	-69	-61	1	-99	-14	-74	-70	-148	-75	926	11809	-11604	-27197	878	-7812	-21964	-16335	-875	-2880	-29943	-21507	2212	-10063	-29319	-4267	6426
1.210833	-24	46	87	-60	-135	-31	13	-12	-17	5	-73	-65	-97	-15	-29	-56	-97	40	-86	-39	-101	-21	-96	-67	-61	1	-100	-12	-75	-72	-164	-74	1948	10539	-13057	-27585	855	-8085	-23699	-16460	-2424	-1918	-30374	-20285	3825	-9618	-27562	-2557	2513
1.211667	-23	40	87	-60	-108	-31	15	-13	-16	7	-70	-65	-95	-14	-9	-58	-101	36	-85	-35	-103	-19	-97	-68	-61	1	-96	-11	-70	-68	-146	-73	2478	9072	-14638	-27978	825	-8366	-25002	-16428	-2415	-1326	-30256	-18599	4438	-9505	-25419	-1336	415
1.212500	-21	42	93	-58	-105	-27	15	-13	-17	5	-75	-64	-94	-14	-25	-57	-87	39	-85	-10	-104	-21	-96	-70	-63	-1	-98	-13	-70	-69	-145	-74	2552	7450	-16280	-28368	792	-8676	-25807	-16240	-2612	-1163	-29609	-16522	4572	-9719	-22988	-673	620
1.213333	-30	40	86	-57	-111	-26	15	-15	-5	5	-73	-61	-96	-15	-27	-60	-104	35	-86	-29	-105	-22	-99	-68	-63	0	-96	-12	-73	-70	-147	-76	1756	5720	-17914	-28754	456	-9039	-26058	-15894	-2514	-1426	-28441	-14128	4979	-10212	-20358	-598	1196
1.214167	-29	42	93	-58	-111	-31	9	-18	-18	5	-72	-64	-99	-16	-28	-60	-103	35	-85	-28	-108	-21	-100	-69	-66	0	-97	-14	-70	-68	-148	-77	816	3953	-19437	-29137	146	-9483	-25736	-15415	-2307	-2086	-26818	-11535	5282	-10939	-17629	-1140	1606
1.215000	-26	40	86	-60	-112	-35	15	-19	-22	2	-77	-68	-100	-19	-32	-74	-104	34	-88	-36	-109	-25	-102	-73	-69	-4	-100	-16	-79	-76	-152	-82	-498	2255	-20718	-29504	249	-10040	-24840	-14827	-1239	-3185	-24807	-8849	4227	-11847	-14874	-2228	2143
1.215833	-29	38	115	-62	-117	-39	5	-19	-25	2	-76	-67	-99	-18	-33	-60	-105	34	-88	-36	-107	-28	-101	-68	-63	0	-99	-15	-75	-74	-149	-78	-3451	726	-21688	-29849	96	-10730	-23397	-14158	-1588	-4642	-22479	-6168	4426	-12849	-12192	-3839	-7
1.216667	-29	40	88	-56	-113	-34	5	-15	-21	5	-76	-65	-100	-15	-27	-59	-99	37	-85	-30	-105	-23	-98	-68	-62	0	-98	-14	-77	-72	-149	-74	-4371	-513	-22181	-30161	-90	-11562	-21474	-13446	-955	-6429	-19930	-3655	4620	-13883	-9692	-5880	-2275
1.217500	-27	41	85	-55	-108	-30	15	-12	-12	7	-70	-62	-96	-8	-25	-58	-100	38	-84	-31	-100	-23	-99	-67	-63	0	-97	-12	-72	-67	-146	-73	-3215	-1367	-22135	-30428	80	-12563	-19130	-12736	-1007	-8456	-17275	-1388	4131	-14875	-7442	-8252	-562
1.218333	-23	43	90	-56	-109	-34	12	-11	-17	4	-74	-92	-97	-14	-26	-59	-100	37	-85	-33	-104	-22	-102	-69	-65	-1	-99	-13	-74	-69	-130	-75	-2952	-1741	-21451	-30640	-65	-13734	-16465	-12054	-498	-10653	-14623	516	3617	-15763	-5498	-10840	226
1.219167	-26	41	87	-51	-111	-32	11	-14	-16	6	-73	-65	-97	-15	-28	-60	-99	37	-88	-32	-113	-24	-101	-69	-62	-3	-98	-14	-73	-70	-148	-79	-2585	-1562	-20094	-30798	-177	-15059	-13590	-11434	-130	-12926	-12067	1976	3480	-16499	-3903	-13527	-36
1.220000	-27	40	87	-56	-110	-33	9	-14	-22	4	-72	-63	-95	-14	-28	-64	-100	35	-85	-33	-108	-26	-102	-70	-66	0	-99	-12	-73	-69	-148	-74	-2061	-767	-18085	-30879	-177	-16514	-10624	-10901	-36	-15186	-9706	2937	3184	-17051	-2676	-16197	-913
1.220833	-26	38	85	-59	-111	-35	10	-11	-17	4	-73	-63	-97	-15	-29	-60	-104	33	-86	-31	-108	-21	-101	-70	-65	1	-100	-10	-73	-70	-152	-78	-1404	643	-15479	-30881	-288	-18077	-7665	-10469	351	-17345	-7617	3353	2525	-17403	-1846	-18715	-2581
1.221667	-28	44	88	-85	-112	-35	11	-15	-17	6	-84	-64	-97	-14	-28	-60	-101	37	-86	-34	-107	-24	-100	-69	-65	0	-100	-11	-74	-67	-151	-76	-664	2643	-12376	-30803	-321	-19699	-4840	-10150	125	-19376	-5865	3211	2077	-17545	-1399	-20976	-3839
1.222500	-26	42	86	-58	-109	-35	8	-18	-21	4	-75	-65	-81	-16	-31	-61	-101	36	-83	-33	-104	-25	-96	-69	-63	0	-102	-12	-70	-69	-150	-76	-56	5188	-8917	-30636	-320	-21354	-2216	-9938	6	-21161	-4516	2514	2343	-17500	-1310	-22914	-4538
1.223333	-26	39	85	-36	-109	-33	9	-12	-19	1	-90	-62	-98	-17	-27	-62	-104	33	-92	-34	-105	-24	-102	-69	-66	-3	-102	-14	-76	-68	-150	-61	520	8187	-5253	-30396	-333	-22989	85	-9839	2002	-22665	-3589	1305	1210	-17300	-1561	-24461	-4010
1.224167	-26	41	82	-60	-112	-35	6	-16	-22	3	-76	-65	-96	-16	-28	-60	-100	34	-88	-32	-113	-23	-102	-69	-66	-3	-102	-10	-67	-67	-149	-75	1048	11580	-1569	-30079	-190	-24543	1989	-9839	980	-23858	-3098	-359	1351	-16981	-2095	-25569	-6023
1.225000	-25	44	86	-60	-108	-32	12	-15	-17	5	-72	-64	-95	-16	-31	-59	-97	36	-87	-29	-103	-22	-101	-66	-60	0	-102	-11	-72	-68	-149	-77	1229	15197	1890	-29708	-351	-25970	3439	-9951	690	-24712	-3027	-2407	1459	-16605	-2877	-26236	-8695
1.225833	-24	42	85	-58	-112	-34	11	-13	-16	5	-75	-62	-98	-16	-28	-58	-101	35	-86	-33	-108	-25	-102	-67	-65	0	-101	-12	-73	-69	-150	-75	1057	18891	4922	-29293	-425	-27221	4410	-10066	1050	-25235	-3349	-4769	1115	-16219	-3835	-26456	-8803
1.226667	-24	40	95	-59	-110	-38	11	-14	-17	8	-76	-68	-97	-17	-31	-62	-99	34	-84	-33	-107	-21	-102	-69	-62	-4	-103	-9	-76	-75	-147	-79	597	22511	7360	-28861	-251	-28257	4884	-10265	589	-25436	-4015	-7347	803	-15884	-4914	-26265	-8427
1.227500	-24	37	84	-61	-110	-39	10	-15	-18	4	-75	-68	-108	-19	-29	-62	-65	34	-88	-35	-104	-24	-99	-68	-61	-4	-102	-15	-74	-72	-149	-77	395	25913	9065	-28432	-299	-29044	4883	-10503	362	-25343	-4955	-10026	346	-15646	-6037	-25708	-7726
1.228333	-26	37	84	-59	-108	-38	11	-14	-21	4	-75	-66	-95	-19	-30	-60	-101	34	-88	-33	-107	-25	-100	-69	-64	-5	-100	-10	-72	-73	-152	-76	109	28973	9945	-28019	-474	-29560	4408	-10765	867	-25000	-6095	-12717	-1024	-15550	-7171	-24850	-6660
1.229167	-26	38	84	-58	-109	-33	9	-16	-18	5	-74	-66	-97	-17	-33	-61	-101	33	-91	-33	-107	-24	-99	-69	-64	-4	-99	-14	-72	-76	-149	-78	-84	31577	9920	-27664	-302	-29781	3506	-11046	304	-24459	-7356	-15336	-772	-15618	-8244	-23768	-6786
1.230000	-25	40	85	-58	-112	-35	11	-13	-21	9	-72	-66	-98	-15	-29	-58	-101	37	-86	-16	-105	-22	-98	-68	-64	0	-98	-13	-77	-70	-149	-75	-229	32767	8989	-27381	-97	-29706	2226	-11344	589	-23775	-8662	-17793	321	-15895	-9225	-22525	-9105
1.230833	-27	39	87	-61	-110	-32	12	-13	-16	5	-74	-70	-98	-15	-28	-59	-97	36	-86	-31	-110	-23	-97	-68	-58	-1	-103	-14	-76	-74	-146	-75	-486	32767	7197	-27194	-38	-29345	637	-11657	266	-23010	-9934	-20035	476	-16370	-10065	-21217	-8870
1.231667	-27	36	85	-61	-116	-30	11	-18	-21	4	-77	-65	-97	-16	-29	-62	-103	30	-88	-36	-107	-25	-100	-74	-66	2	-90	-16	-76	-76	-148	-77	-673	32767	4674	-27126	-119	-28719	-1202	-12002	81	-22224	-11121	-21999	451	-17041	-10748	-19917	-9188
1.232500	-29	34	79	-62	-113	-35	8	-17	-24	4	-79	-67	-98	-16	-29	-63	-104	38	-85	-34	-105	-24	-99	-73	-68	-4	-100	-15	-73	-73	-147	-76	-442	32767	1489	-27168	-51	-27840	-3232	-12377	621	-21458	-12142	-23630	954	-17883	-11257	-18679	-10093
1.233333	-31	37	85	-58	-111	-34	13	-18	-21	2	-74	-65	-97	-15	-32	-62	-103	30	-86	-33	-108	-23	-103	-74	-66	-3	-100	-13	-75	-75	-151	-76	606	32767	-2119	-27340	53	-26754	-5364	-12799	541	-20772	-12968	-24914	898	-18875	-11592	-17563	-10436
1.234167	-25	39	84	-59	-111	-35	8	-15	-19	4	-72	-66	-99	-16	-31	-64	-103	33	-87	-35	-107	-23	-104	-74	-65	2	-100	-14	-77	-74	-149	-78	1638	32767	-5978	-27639	87	-25503	-7540	-13284	876	-20194	-13578	-25841	-297	-19973	-11771	-16598	-10549
1.235000	-27	37	84	-56	-111	-35	9	-15	-40	2	-74	-68	-115	-19	-33	-62	-102	32	-86	-35	-110	-27	-102	-73	-65	-4	-99	-17	-79	-76	-151	-73	1639	32767	-9834	-28053	96	-24138	-9696	-13837	954	-19753	-13957	-26419	-874	-21154	-11815	-15818	-10353
1.235833	-25	35	84	-61	-112	-34	12	-16	-19	3	-72	-66	-99	-17	-29	-67	-103	33	-85	-38	-109	-25	-100	-73	-64	-1	-100	-15	-72	-73	-148	-75	1550	31313	-13501	-28563	25	-22707	-11779	-14474	294	-19456	-14112	-26660	-349	-22359	-11755	-15221	-10357
1.236667	-25	41	88	-58	-110	-31	15	-12	-12	4	-61	-62	-98	-14	-26	-59	-99	36	-83	-32	-104	-21	-98	-69	-63	0	-99	-12	-70	-78	-147	-73	1503	28870	-16784	-29140	-43	-21263	-13751	-15212	1587	-19316	-14064	-26596	-1491	-23552	-11635	-14817	-9468
1.237500	-23	37	85	-58	-107	-30	13	-12	-18	5	-69	-60	-93	-25	-26	-58	-103	35	-85	-30	-103	-19	-97	-69	-62	1	-96	-12	-72	-68	-145	-76	1974	25974	-19531	-29774	49	-19848	-15593	-16049	1599	-19319	-13852	-26299	-1423	-24690	-11502	-14581	-9429
1.238333	-5	41	87	-58	-109	-30	13	-12	-16	2	-70	-62	-96	-12	-26	-58	-97	34	-84	-30	-101	-22	-99	-72	-66	1	-96	-13	-70	-67	-144	-74	2141	22729	-21615	-30443	-15	-18513	-17264	-16982	597	-19448	-13519	-25713	-487	-25735	-11390	-14490	-10680
1.239167	-26	43	89	-58	-109	-30	12	-13	-21	4	-70	-62	-97	-14	-28	-63	-98	29	-85	-31	-107	-19	-98	-69	-61	0	-95	-13	-73	-67	-149	-72	1505	19186	-22942	-31093	0	-17300	-18738	-18004	1137	-19690	-13124	-24991	-1309	-26665	-11369	-14512	-9354
1.240000	-25	43	85	-60	-112	-32	12	-10	-19	5	-70	-64	-96	-12	-32	-56	-100	36	-83	-35	-107	-21	-102	-67	-62	0	-99	-12	-75	-58	-147	-76	1260	15455	-23440	-31729	-26	-16255	-20014	-19102	623	-20009	-12724	-24146	-1376	-27453	-11441	-14611	-8522
1.240833	-29	42	87	-59	-112	-32	12	-15	-17	1	-74	-67	-98	-14	-25	-61	-100	35	-86	-32	-105	-19	-97	-69	-63	0	-88	-15	-69	-69	-145	-75	1310	11614	-23158	-32278	-101	-15391	-21082	-20256	432	-20381	-12365	-23215	-736	-28085	-11669	-14765	-7513
1.241667	-22	42	87	-79	-110	-31	16	-11	-22	4	-69	-66	-95	-10	-28	-59	-99	35	-84	-34	-101	-17	-98	-69	-61	1	-100	-19	-74	-67	-146	-90	1289	7727	-22102	-32543	-52	-14745	-21950	-21446	769	-20780	-12115	-22248	-1153	-28558	-12073	-14921	-6039
1.242500	-24	44	90	-57	-109	-33	11	-11	-16	22	-70	-64	-96	-11	-26	-57	-98	39	-83	-32	-102	-21	-100	-70	-63	1	-97	-13	-73	-67	-148	-73	1027	3858	-20383	-32671	-228	-14322	-22632	-22646	463	-21178	-12020	-21284	-1310	-28874	-12666	-15070	-4998
1.243333	-23	46	92	-58	-98	-31	13	-9	-17	8	-68	-70	-97	-13	-31	-58	-98	39	-85	-32	-107	-19	-98	-65	-60	2	-99	-13	-70	-68	-149	-72	695	50	-18120	-32707	-404	-14133	-23123	-23818	154	-21555	-12118	-20351	-548	-29042	-13456	-15187	-6782
1.244167	-23	49	91	-55	-107	-30	13	-8	-14	8	-69	-60	-95	-9	-27	-52	-98	40	-84	-29	-101	-18	-79	-64	-59	2	-96	-12	-69	-66	-144	-72	590	-3670	-15451	-32743	-372	-14179	-23463	-24935	-139	-21898	-12433	-19468	-859	-29071	-14425	-15257	-5229
1.245000	-19	47	87	-53	-108	-28	16	-8	-15	12	-69	-62	-91	-10	-26	-53	-98	41	-83	-23	-101	-16	-94	-65	-59	4	-96	-11	-72	-64	-145	-70	526	-7218	-12563	-32742	-461	-14440	-23644	-25966	-784	-22181	-12981	-18674	-1593	-28989	-15583	-15278	-2808
1.245833	-23	44	89	-53	-105	-28	17	-9	-16	7	-68	-62	-94	-8	-22	-56	-103	40	-83	-30	-104	-17	-95	-66	-55	2	-95	-10	-73	-66	-146	-75	365	-10587	-9637	-32733	-589	-14915	-23708	-26887	-623	-22420	-13770	-17950	-1141	-28811	-16895	-15258	-1593
1.246667	-28	32	94	-58	-108	-31	15	-13	-21	5	-70	-62	-96	-11	-26	-59	-100	37	-86	-30	-105	-18	-100	-72	-65	0	-97	-12	-75	-67	-148	-76	247	-13737	-6828	-32760	-610	-15568	-23646	-27663	-954	-22596	-14785	-17311	-293	-28560	-18313	-15188	-437
1.247500	-28	45	87	-58	-111	-33	11	-15	-19	4	-72	-63	-97	-12	-31	-62	-102	37	-77	-32	-107	-21	-100	-70	-63	1	-97	-15	-75	-70	-150	-77	237	-16715	-4298	-32746	-618	-16380	-23488	-28278	-937	-22708	-15988	-16762	207	-28249	-19796	-15093	-69
1.248333	-27	44	86	-59	-101	-39	8	-16	-18	4	-72	-65	-96	-17	-30	-60	-101	34	-85	-35	-108	-26	-102	-69	-64	0	-99	-14	-80	-72	-149	-78	243	-19454	-2179	-32765	-650	-17323	-23254	-28720	-880	-22773	-17347	-16301	641	-27915	-21304	-14985	579
1.249167	-27	41	85	-62	-114	-38	8	-17	-21	4	-75	-69	-99	-17	-32	-61	-100	34	-96	-34	-109	-23	-101	-72	-66	0	-98	-16	-52	-70	-148	-77	18	-21981	-577	-32753	-510	-18339	-22951	-28974	-1500	-22785	-18814	-15911	819	-27551	-22778	-14877	1611
1.250000	-24	43	86	-59	-111	-34	11	-14	-19	9	-69	-59	-100	-16	-30	-56	-100	38	-88	-31	-109	-21	-96	-70	-64	1	-96	-15	-74	-87	-152	-76	-72	-24265	388	-32743	-441	-19409	-22575	-29041	-719	-22759	-20342	-15582	6	-27182	-24182	-14790	3132
1.250833	1	52	86	-56	-105	-31	15	-10	-18	7	-74	-62	-95	-12	-27	-56	-95	35	-82	-32	-104	-19	-99	-72	-64	-1	-95	-11	-70	-68	-148	-74	-313	-26294	753	-32755	-365	-20496	-22197	-28930	198	-22715	-21891	-15312	-548	-26820	-25461	-14744	3603
1.251667	-51	42	87	-57	-107	-35	17	-11	-16	7	-73	-63	-96	-12	-29	-60	-99	34	-87	-33	-87	-18	-99	-66	-62	1	-100	-17	-74	-70	-148	-77	-511	-28077	442	-32745	-160	-21567	-21795	-28648	-1328	-22642	-23375	-15097	508	-26472	-26579	-14749	1358
1.252500	-24	44	87	-59	-112	-35	11	-14	-17	8	-77	-64	-95	-13	-28	-56	-102	36	-85	-33	-103	-25	-100	-70	-64	-1	-98	-13	-74	-72	-145	-76	-501	-29600	-477	-32762	-77	-22590	-21362	-28204	-474	-22558	-24764	-14923	157	-26138	-27484	-14821	1951
1.253333	-23	43	85	-58	-111	-40	11	-15	-16	8	-77	-65	-97	-16	-29	-59	-100	35	-85	-35	-105	-22	-99	-70	-63	-1	-96	-15	-76	-72	-148	-76	-526	-30877	-1952	-32736	11	-23531	-20907	-27628	-940	-22468	-25995	-14783	312	-25825	-28161	-14949	2700
1.254167	-27	43	84	-58	-111	-35	11	-14	-23	8	-73	-61	-97	-16	-29	-86	-103	34	-87	-32	-109	-22	-99	-70	-69	0	-98	-13	-73	-72	-147	-75	-610	-31870	-3900	-32680	138	-24362	-20450	-26944	-833	-22382	-27029	-14673	631	-25518	-28586	-15151	3466
1.255000	-27	47	61	-59	-112	-36	11	-15	-17	5	-77	-65	-99	-15	-28	-59	-102	33	-88	-33	-108	-24	-101	-68	-66	-4	-101	-14	-76	-73	-148	-76	-862	-32341	-6184	-32631	293	-25067	-19990	-26177	-550	-22300	-27834	-14595	217	-25223	-28754	-15414	4012
1.255833	-26	40	86	-60	-112	-39	9	-15	-21	5	-74	-62	-100	-22	-30	-62	-105	33	-88	-34	-109	-30	-100	-69	-66	-3	-100	-14	-76	-72	-148	-77	-996	-32542	-8684	-32595	434	-25620	-19527	-25351	-329	-22221	-28371	-14543	-478	-24935	-28657	-15733	4702
1.256667	-26	41	89	-60	-114	-41	7	-15	-22	6	-74	-63	-98	-17	-30	-61	-103	34	-86	-36	-109	-24	-101	-75	-63	-4	-88	-15	-76	-70	-147	-77	-856	-32649	-11289	-32621	374	-26026	-19072	-24505	-619	-22153	-28641	-14520	291	-24655	-28311	-16108	2020
1.257500	-27	42	85	-62	-111	-36	8	-14	-22	1	-78	-66	-99	-28	-27	-61	-102	33	-90	-33	-105	-21	-99	-70	-65	-3	-100	-13	-75	-73	-147	-74	-632	-32678	-13828	-32640	259	-26261	-18644	-23648	-553	-22086	-28630	-14529	971	-24373	-27731	-16487	1494
1.258333	-26	43	86	-61	-111	-35	10	-14	-23	5	-74	-61	-96	-16	-27	-59	-100	33	-88	-33	-108	-21	-101	-67	-64	-1	-97	-11	-75	-69	-145	-73	-143	-32717	-16235	-32710	177	-26341	-18142	-22818	-969	-22025	-28351	-14567	1045	-24085	-26945	-16893	2768
1.259167	-25	41	89	-58	-110	-33	11	-13	-19	4	-74	-60	-98	-15	-28	-59	-101	34	-84	-32	-103	-21	-101	-70	-59	0	-99	-12	-75	-69	-145	-75	121	-32714	-18399	-32745	151	-26262	-17679	-22041	-569	-21960	-27810	-14640	867	-23791	-25983	-17308	2321
1.260000	-25	42	87	-58	-108	-38	12	-15	-21	13	-73	-64	-96	-16	-26	-60	-105	33	-87	-32	-105	-22	-100	-73	-62	-1	-98	-22	-74	-72	-148	-77	-139	-32710	-20219	-32743	146	-26048	-17218	-21331	-748	-21898	-27034	-14752	995	-23495	-24868	-17698	2038
1.260833	-26	44	87	-59	-113	-33	11	-15	-16	5	-73	-64	-95	-16	-25	-61	-100	35	-85	-32	-103	-24	-102	-72	-63	0	-99	-11	-69	-73	-144	-74	-301	-32725	-21643	-32767	102	-25704	-16745	-20699	-750	-21833	-26045	-14896	1026	-23196	-23641	-18073	1925
1.261667	-24	44	88	-36	-110	-34	11	-13	-18	6	-73	-64	-99	-18	-31	-60	-102	36	-86	-30	-105	-25	-102	-74	-63	0	-99	-12	-73	-74	-152	-70	-270	-32711	-22636	-32754	1	-25263	-16257	-20159	-741	-21767	-24873	-15075	864	-22909	-22346	-18396	2164
1.262500	-24	42	88	-59	-109	-34	11	-11	-16	9	-76	-70	-97	-15	-28	-61	-100	36	-85	-31	-110	-25	-100	-69	-62	1	-99	-11	-74	-70	-145	-73	-289	-32524	-23191	-32765	-58	-24739	-15756	-19715	-1184	-21692	-23557	-15289	1172	-22591	-21008	-18677	2910
1.263333	-14	43	89	-57	-109	-30	13	-12	-16	7	-75	-65	-96	-15	-28	-60	-98	36	-82	-32	-101	-22	-98	-70	-62	2	-98	-11	-68	-69	-144	-60	-508	-32005	-23321	-32754	-163	-24155	-15232	-19376	-1087	-21612	-22130	-15529	1001	-22304	-19665	-18914	4287
1.264167	-26	42	90	-59	-108	-31	15	-11	-17	6	-72	-69	-94	-14	-25	-60	-103	34	-85	-30	-96	-22	-97	-69	-62	8	-99	-9	-72	-65	-144	-73	-602	-31316	-23065	-32738	-80	-23570	-14689	-19141	323	-21528	-20626	-15794	113	-22023	-18340	-19105	5718
1.265000	-24	43	91	-60	-107	-31	13	-16	-21	7	-73	-65	-95	-16	-28	-63	-102	37	-88	-31	-104	-25	-99	-74	-67	-3	-99	-11	-82	-77	-147	-75	-551	-30446	-22479	-32763	-17	-22942	-14118	-19003	-1323	-21444	-19082	-16078	1268	-21769	-17045	-19243	4176
1.265833	-27	42	87	-60	-111	-33	11	-13	-19	3	-76	-65	-99	-18	-28	-61	-101	35	-85	-35	-103	-22	-96	-72	-63	1	-98	-11	-73	-70	-147	-74	-741	-29425	-21639	-32749	-222	-22362	-13514	-18951	-634	-21345	-17516	-16374	760	-21539	-15809	-19342	4459
1.266667	-29	43	86	-57	-114	-35	9	-16	-35	4	-75	-68	-100	-16	-30	-63	-101	34	-88	-36	-110	-25	-103	-75	-63	-1	-102	-14	-75	-73	-148	-80	-877	-28259	-20626	-32764	-240	-21828	-12880	-18977	-762	-21256	-15954	-16685	575	-21345	-14634	-19403	5255
1.267500	-25	42	86	-63	-111	-32	11	-15	-19	3	-74	-67	-98	-17	-30	-63	-110	34	-86	-33	-105	-25	-101	-74	-64	1	-103	-15	-74	-70	-148	-73	-1072	-26947	-19509	-32753	-258	-21344	-12202	-19070	-366	-21161	-14425	-16991	627	-21184	-13533	-19441	5944
1.268333	-29	37	87	-62	-112	-43	8	-14	-19	6	-74	-66	-94	-15	-27	-62	-103	34	-86	-31	-107	-23	-96	-76	-65	0	-99	-13	-74	-69	-146	-76	-1082	-25503	-18391	-32743	-322	-20942	-11480	-19225	-266	-21063	-12941	-17297	649	-21072	-12498	-19465	6148
1.269167	-23	43	86	-60	-108	-34	11	-14	-22	4	-77	-65	-95	-18	-25	-61	-99	35	-90	-46	-107	-23	-101	-73	-66	-5	-101	-14	-70	-69	-148	-75	-971	-23928	-17320	-32757	-183	-20621	-10718	-19417	218	-20975	-11521	-17598	-83	-21005	-11522	-19484	7013
1.270000	-24	41	90	-62	-108	-32	12	-15	-14	4	-74	-48	-74	-15	-29	-63	-97	35	-86	-33	-102	-23	-100	-70	-62	1	-100	-12	-80	-95	-148	-78	-913	-22251	-16375	-32745	-275	-20399	-9917	-19639	-35	-20886	-10166	-17891	344	-20991	-10603	-19515	5339
1.270833	-24	42	87	-59	-108	-33	12	-13	-17	5	-72	-65	-79	-4	-27	-59	-101	34	-85	-30	-104	-24	-101	-69	-59	2	-99	-12	-68	-68	-147	-75	-870	-20499	-15603	-32760	-213	-20247	-9073	-19877	615	-20798	-8885	-18188	577	-21030	-9721	-19562	4224
1.271667	-23	41	89	-58	-105	-29	12	-13	-19	6	-73	-66	-97	-15	-31	-59	-103	39	-84	-31	-105	-21	-101	-72	-59	3	-85	-17	-74	-67	-149	-76	-754	-18705	-15041	-32750	-94	-20185	-8192	-20118	264	-20718	-7678	-18461	-76	-21131	-8872	-19636	5821
1.272500	-24	41	86	-62	-108	-31	11	-15	-17	6	-74	-66	-95	-15	-27	-64	-99	37	-86	-31	-105	-23	-102	-72	-60	0	-98	-14	-75	-68	-150	-77	-702	-16895	-14706	-32747	5	-20201	-7266	-20358	493	-20645	-6543	-18737	-682	-21288	-8052	-19745	5781
1.273333	-27	41	84	-59	-110	-33	10	-17	-21	1	-75	-67	-94	-16	-29	-61	-100	36	-86	-32	-104	-25	-101	-70	-73	-5	-101	-14	-76	-70	-151	-77	-681	-15106	-14592	-32758	140	-20297	-6304	-20589	395	-20588	-5490	-19015	-241	-21501	-7234	-19893	5227
1.274167	-31	39	84	-65	-114	-41	9	-17	-22	0	-77	-69	-97	-18	-32	-62	-94	34	-87	-32	-107	-26	-103	-68	-65	-1	-99	-16	-75	-72	-150	-78	-532	-13354	-14706	-32742	60	-20441	-5311	-20791	102	-20537	-4499	-19289	130	-21769	-6423	-20081	4644
1.275000	-24	39	85	-61	-115	-36	8	-19	-22	3	-74	-68	-96	-15	-32	-60	-101	35	-87	-33	-107	-27	-103	-72	-62	0	-101	-15	-74	-72	-151	-77	-265	-11683	-15007	-32767	129	-20632	-4300	-20971	146	-20501	-3591	-19567	-57	-22100	-5601	-20312	4153
1.275833	-28	38	84	-63	-111	-35	9	-15	-19	3	-75	-65	-96	-17	-33	-62	-101	34	-85	-33	-107	-26	-101	-70	-64	0	-101	-16	-75	-73	-151	-77	-119	-10129	-15470	-32747	202	-20851	-3265	-21122	-42	-20483	-2742	-19852	-17	-22486	-4771	-20580	3848
1.276667	-24	42	88	-64	-108	-34	18	-12	-17	5	-73	-67	-94	-14	-26	-58	-97	36	-84	-34	-101	-22	-115	-69	-60	0	-99	-13	-61	-69	-149	-69	51	-8711	-16043	-32751	249	-21101	-2217	-21245	-311	-20494	-1940	-20150	-13	-22924	-3936	-20902	3950
1.277500	-23	44	89	-58	-104	-10	16	-14	-17	4	-69	-64	-94	-11	-17	-60	-97	40	-82	-30	-105	-21	-102	-68	-61	1	-100	-13	-73	-67	-149	-84	-48	-7454	-16687	-32750	429	-21356	-1165	-21342	1205	-20534	-1201	-20466	-1163	-23415	-3110	-21254	4722
1.278333	-22	42	87	-59	-111	-30	15	-14	-14	7	-70	-63	-92	-11	-27	-59	-97	38	-82	-27	-102	-21	-90	-65	-59	2	-97	-11	-72	-67	-150	-74	-168	-6361	-17356	-32732	442	-21621	-110	-21414	-373	-20607	-528	-20791	-587	-23953	-2282	-21643	2731
1.279167	-23	44	88	-59	-109	-32	12	-15	-14	6	-69	-63	-95	-9	-27	-59	-99	39	-82	-29	-101	-22	-99	-69	-62	0	-96	-12	-69	-65	-147	-74	-262	-5432	-18016	-32755	370	-21891	939	-21470	32	-20719	101	-21141	-1296	-24540	-1463	-22053	1571
1.280000	-23	40	87	-59	-108	-28	15	-9	-18	7	-68	-64	-91	-12	-31	-57	-97	37	-81	-28	-101	-19	-98	-70	-61	3	-97	-11	-75	-67	-151	-73	-374	-4674	-18634	-32744	459	-22158	1972	-21504	-166	-20880	679	-21505	-1746	-25163	-663	-22491	1810
1.280833	-24	42	87	-62	-110	-34	15	-15	-17	6	-41	-62	-98	-12	-27	-58	-105	36	-80	-31	-109	-24	-98	-67	-63	2	-97	-12	-70	-69	-150	-72	-695	-4077	-19152	-32749	473	-22429	2969	-21538	-595	-21090	1214	-21887	-1896	-25819	108	-22937	1683
1.281667	-25	43	89	-59	-111	-33	11	-15	-21	3	-74	-64	-99	-15	-28	-58	-101	36	-85	-31	-107	-24	-99	-72	-66	-1	-101	-16	-73	-72	-149	-76	-1050	-3628	-19574	-32751	577	-22700	3949	-21574	-969	-21358	1700	-22314	-2099	-26501	844	-23390	1362
1.282500	-27	41	81	-63	-115	-33	8	-14	-19	5	-76	-65	-91	-14	-29	-59	-101	36	-85	-32	-107	-23	-99	-67	-61	1	-98	-13	-72	-67	-149	-74	-1258	-3300	-19874	-32733	589	-22979	4876	-21608	-521	-21677	2154	-22703	-2869	-27183	1533	-23830	2090
1.283333	-25	42	89	-61	-109	-31	12	-17	-16	7	-72	-62	-94	-11	-25	-56	-98	39	-82	-27	-103	-21	-99	-67	-63	0	-100	-12	-69	-66	-148	-69	-1463	-3076	-20052	-32757	418	-23277	5797	-21663	-1099	-22055	2570	-23093	-1705	-27863	2169	-24257	842
1.284167	-22	44	88	-59	-105	-31	15	-10	-15	8	-66	-59	-94	4	-27	-56	-93	38	-81	-27	-104	-17	-97	-67	-62	0	-97	-12	-72	-67	-147	-70	-1682	-2925	-20115	-32734	387	-23595	6656	-21747	-636	-22488	2943	-23476	-839	-28528	2748	-24664	-1231
1.285000	-23	53	90	-58	-108	-30	13	-10	-15	8	-68	-59	-93	-11	-26	-56	-100	40	-80	-29	-103	-21	-96	-58	-62	3	-94	-9	-68	-70	-142	-70	-1734	-2814	-20066	-32753	443	-23946	7454	-21861	-903	-22973	3285	-23887	-1677	-29162	3268	-25038	-39
1.285833	-22	46	88	-59	-108	-28	15	-10	-18	8	-70	-62	-94	-10	-27	-58	-101	40	-90	-27	-102	-22	-96	-68	-63	2	-99	-11	-76	-68	-147	-74	-1756	-2757	-19933	-32747	486	-24328	8196	-22012	-742	-23507	3598	-24271	-2441	-29764	3728	-25377	315
1.286667	-28	42	85	-60	-113	-33	11	-14	-17	6	-73	-62	-95	-13	-27	-59	-103	36	-85	-30	-104	-12	-84	-67	-65	0	-98	-11	-74	-66	-148	-79	-1806	-2695	-19729	-32734	401	-24747	8875	-22205	-653	-24085	3885	-24617	-2058	-30308	4129	-25667	172
1.287500	-27	41	89	-58	-111	-32	-3	-14	-21	6	-74	-63	-97	-15	-57	-61	-102	36	-83	-29	-107	-24	-100	-69	-64	-3	-100	-12	-74	-72	-147	-73	-1875	-2610	-19475	-32753	319	-25201	9497	-22450	-711	-24701	4153	-24951	-1911	-30795	4479	-25900	-11
1.288333	-29	42	88	-57	-96	-32	12	-10	-21	8	-72	-63	-100	-13	-29	-59	-99	37	-80	-32	-107	-22	-99	-69	-63	1	-98	-14	-67	-72	-147	-75	-1784	-2494	-19199	-32737	237	-25696	10050	-22735	-411	-25329	4398	-25248	-2436	-31215	4775	-26075	-328
1.289167	-27	44	87	-59	-113	-33	11	-14	-19	19	-70	-65	-100	-13	-29	-58	-100	37	-83	-35	-109	-22	-101	-68	-62	2	-98	-12	-76	-68	-148	-73	-1650	-2339	-18920	-32755	325	-26228	10528	-23073	-685	-25974	4628	-25500	-2646	-31567	5025	-26181	-320
1.290000	-45	42	92	-61	-113	-33	-1	-13	-14	6	-73	-69	-98	-15	-29	-59	-102	35	-84	-35	-107	-24	-100	-72	-65	-1	-102	-16	-77	-73	-150	-80	-1492	-2144	-18654	-32737	498	-26790	10939	-23471	-1128	-26620	4842	-25711	-2064	-31854	5235	-26223	-391
1.290833	-28	39	86	-62	-114	-36	10	-17	-21	5	-74	-66	-100	-15	-30	-62	-103	34	-86	-33	-91	-22	-98	-72	-62	0	-98	-11	-73	-68	-150	-72	-1146	-1894	-18418	-32735	359	-27365	11274	-23909	678	-27238	5053	-25872	-2871	-32066	5412	-26190	165
1.291667	-28	44	89	-57	-112	-32	12	-17	-23	6	-76	-66	-97	-12	-27	-60	-100	34	-85	-31	-105	-21	-97	-72	-63	-3	-102	-7	-73	-70	-151	-76	-756	-1601	-18219	-32719	-26	-27952	11536	-24394	69	-27859	5249	-25991	-1961	-32216	5557	-26087	-1268
1.292500	-26	40	87	-59	-111	-33	16	-14	-17	5	-72	-61	-94	-14	-28	-60	-101	35	-83	-31	-107	-23	-99	-68	-62	0	-97	-11	-75	-67	-150	-78	-684	-1281	-18067	-32590	-311	-28534	11716	-24919	94	-28430	5441	-26060	-1114	-32303	5673	-25913	-3158
1.293333	-26	40	89	-59	-110	-43	12	-18	-18	4	-73	-65	-96	-14	-28	-60	-101	37	-84	-32	-104	-22	-102	-72	-65	0	-101	-11	-74	-73	-148	-76	-555	-927	-17962	-32436	-166	-29102	11852	-25475	526	-28957	5611	-26083	-902	-32337	5768	-25675	-2945
1.294167	-27	39	86	-60	-114	-34	11	-15	-24	1	-76	-66	-99	-16	-31	-60	-101	32	-88	-58	-107	-24	-101	-73	-63	-3	-102	-18	-74	-74	-150	-77	-203	-561	-17898	-32207	-62	-29642	11909	-26047	530	-29430	5771	-26064	-203	-32332	5841	-25365	-2768
1.295000	-27	38	86	-61	-116	-41	11	-18	-19	3	-75	-66	-97	-19	-31	-62	-99	33	-87	-39	-109	-25	-100	-76	-62	-4	-101	-15	-75	-70	-146	-77	-64	-197	-17867	-31974	-146	-30126	11892	-26635	701	-29842	5917	-25999	658	-32272	5891	-25000	-2615
1.295833	-25	38	87	-60	-110	-36	11	-18	-21	0	-83	-67	-98	-17	-30	-60	-101	34	-84	-12	-105	-23	-100	-72	-65	-4	-103	-16	-76	-75	-149	-76	216	182	-17859	-31692	-121	-30564	11813	-27217	1437	-30192	6040	-25897	231	-32196	5910	-24583	-2097
1.296667	-26	39	86	-58	-111	-36	13	-14	-14	4	-73	-65	-95	-16	-28	-58	-98	32	-83	-33	-101	-21	-99	-70	-60	-1	-108	-14	-69	-70	-145	-76	560	485	-17866	-31383	-134	-30930	11672	-27791	928	-30470	6142	-25756	613	-32100	5897	-24124	-2954
1.297500	-24	42	86	-60	-108	-34	8	-17	-18	4	-86	-68	-93	-15	-30	-59	-97	34	-84	-34	-105	-23	-102	-73	-61	-3	-100	-14	-74	-68	-147	-74	413	778	-17871	-31053	-212	-31235	11470	-28344	1155	-30688	6213	-25587	1551	-31996	5856	-23633	-5437
1.298333	-24	40	85	-61	-110	-33	8	-17	-17	3	-77	-68	-97	-18	-31	-63	-102	33	-78	-35	-105	-23	-96	-72	-64	-6	-102	-17	-77	-74	-153	-59	512	1022	-17871	-30705	-191	-31468	11212	-28874	1057	-30839	6244	-25395	2249	-31900	5765	-23119	-3816
1.299167	-28	37	80	-65	-115	-40	6	-17	-21	1	-76	-68	-98	-18	-30	-68	-98	33	-88	-35	-109	-23	-101	-72	-65	-5	-102	-15	-70	-70	-148	-76	773	1221	-17842	-30339	-239	-31656	10907	-29352	901	-30923	6237	-25173	2721	-31781	5641	-22582	-2303
1.300000	-27	37	84	-59	-108	-34	10	-15	-21	2	-53	-67	-97	-18	-30	-60	-103	35	-88	-34	-102	-25	-100	-73	-64	-4	-102	-19	-72	-70	-147	-77	711	1388	-17781	-29970	-320	-31703	10550	-29783	1164	-30947	6177	-24939	3141	-31699	5450	-22043	-2077
1.300833	-29	37	85	-60	-109	-33	11	-16	-19	5	-75	-64	-95	-16	-30	-62	-103	33	-91	-33	-107	-26	-101	-75	-64	-1	-103	-16	-75	-74	-151	-65	527	1437	-17688	-29599	-286	-31712	10149	-30137	887	-30922	6064	-24687	3726	-31623	5203	-21511	-2020
1.301667	-28	41	85	-60	-110	-32	8	-16	-17	2	-76	-64	-96	-16	-30	-59	-102	34	-88	-31	-105	-25	-103	-74	-64	-10	-104	-15	-76	-74	-151	-75	142	1457	-17542	-29237	-152	-31658	9710	-30455	973	-30848	5895	-24422	4143	-31555	4893	-20994	-2240
1.302500	-25	40	84	-62	-111	-30	9	-14	-18	4	-74	-66	-99	-16	-30	-65	-100	36	-87	-32	-107	-25	-101	-73	-63	-3	-102	-15	-72	-74	-148	-77	-1068	1418	-17357	-28891	-208	-31538	9230	-30691	807	-30729	5662	-24142	5257	-31488	4514	-20506	-1981
1.303333	-25	42	88	-59	-114	-34	10	-14	-16	6	-74	-64	-95	-16	-28	-58	-99	37	-85	-36	-107	-25	-102	-65	-62	1	-99	-15	-72	-69	-147	-73	-1779	1326	-17121	-28560	-323	-31369	8710	-30857	34	-30573	5367	-23860	6918	-31439	4060	-20031	-1496
1.304167	-27	43	86	-58	-104	-31	12	-11	-15	7	-69	-66	-96	-17	-27	-57	-97	36	-77	-32	-103	-21	-97	-69	-64	-1	-101	-14	-73	-73	-147	-74	-1119	1179	-16848	-28266	-161	-31149	8159	-30954	1264	-30394	5019	-23572	6299	-31374	3530	-19604	-298
1.305000	-23	42	86	-59	-108	-31	16	-12	-15	4	-70	-64	-94	-13	-25	-55	-100	36	-85	-32	-104	-22	-97	-70	-62	0	-100	-11	-75	-67	-127	-70	-590	986	-16531	-27991	-122	-30905	7579	-30982	1315	-30188	4574	-23277	6888	-31307	2923	-19215	-660
1.305833	-24	42	88	-58	-105	-29	16	-13	-19	6	-70	-64	-96	-14	-23	-57	-98	38	-85	-27	-103	-19	-96	-72	-62	-1	-102	-12	-73	-69	-148	-74	-531	757	-16186	-27752	-177	-30602	6969	-30947	224	-29975	4080	-22974	8629	-31229	2238	-18870	-2375
1.306667	-29	39	82	-61	-111	-32	11	-14	-19	5	-75	-63	-94	-15	-31	-58	-105	33	-86	-32	-108	-22	-90	-73	-68	-5	-102	-15	-75	-78	-150	-79	-366	493	-15825	-27549	-76	-30359	6332	-30849	728	-29739	3511	-22668	8807	-31130	1476	-18574	-1447
1.307500	-26	36	81	-74	-115	-36	8	-17	-18	0	-76	-69	-92	-18	-28	-60	-105	35	-86	-35	-107	-24	-101	-73	-65	-1	-100	-15	-79	-69	-148	-75	-208	213	-15439	-27366	-45	-30079	5668	-30689	260	-29493	2896	-22355	10072	-31004	666	-18310	-833
1.308333	-26	39	82	-61	-111	-33	13	-16	-18	4	-70	-65	-98	-16	-29	-62	-102	57	-85	-32	-105	-17	-96	-74	-65	0	-102	-14	-75	-73	-147	-77	-90	-91	-15043	-27209	-38	-29786	4990	-30477	15	-29250	2220	-22041	10903	-30848	-206	-18098	-225
1.309167	-24	39	88	-60	-110	-31	15	-12	-17	-4	-72	-65	-92	-12	-27	-56	-103	36	-87	-33	-104	-21	-98	-70	-66	0	-99	-12	-74	-68	-146	-73	56	-405	-14653	-27072	-72	-29511	4293	-30220	407	-28995	1496	-21721	9111	-30648	-1124	-17925	448
1.310000	-26	41	95	-58	-108	-32	16	-13	-11	6	-72	-62	-97	-15	-28	-57	-100	39	-84	-34	-103	-22	-65	-69	-64	0	-100	-13	-74	-68	-148	-72	384	-723	-14253	-26946	-235	-29249	3584	-29927	282	-28741	724	-21403	7241	-30412	-2086	-17788	739
1.310833	-24	42	87	-57	-109	-31	16	-11	-16	6	-72	-63	-93	-12	-27	-77	-100	35	-84	-33	-101	-21	-94	-69	-61	1	-97	-11	-69	-67	-144	-73	637	-1044	-13876	-26811	-47	-29004	2870	-29605	538	-28485	-85	-21076	6612	-30137	-3075	-17688	-1304
1.311667	-26	43	90	-57	-107	-31	16	-15	-14	7	-72	-64	-96	-11	-27	-58	-98	40	-81	-31	-104	-19	-96	-68	-67	0	-101	-10	-72	-67	-144	-70	612	-1350	-13510	-26669	2	-28777	2154	-29255	259	-28243	-926	-20753	5161	-29822	-4076	-17618	-35
1.312500	-24	43	92	-57	-109	-35	16	-12	-15	8	-72	-61	-95	-12	-30	-65	-102	38	-83	-30	-99	-22	-98	-67	-59	0	-99	-9	-72	-67	-146	-73	392	-1650	-13156	-26511	-151	-28602	1430	-28892	-290	-27971	-1789	-20434	3230	-29478	-5077	-17578	1937
1.313333	-26	40	87	-58	-110	-32	13	-12	-17	10	-72	-64	-93	-14	-27	-57	-97	34	-82	-31	-105	-23	-100	-70	-61	0	-96	-10	-73	-68	-145	-72	564	-1926	-12821	-26319	-46	-28388	714	-28516	559	-27708	-2664	-20116	1762	-29101	-6062	-17557	2419
1.314167	-26	40	90	-59	-110	-33	16	-13	-17	4	-72	-67	-111	-16	-30	-59	-101	33	-83	-34	-105	-23	-101	-70	-65	-1	-99	-13	-76	-69	-147	-75	735	-2178	-12503	-26092	-137	-28205	12	-28146	151	-27445	-3546	-19813	1057	-28703	-7024	-17559	2680
1.315000	-33	38	70	-64	-112	-34	17	-17	-21	5	-75	-68	-101	-16	-32	-62	-105	32	-91	-39	-110	-25	-103	-75	-75	-4	-101	-15	-75	-73	-149	-77	558	-2409	-12201	-25827	19	-28061	-675	-27777	127	-27182	-4424	-19512	880	-28285	-7961	-17574	2198
1.315833	-27	36	82	-62	-113	-36	7	-12	-26	2	-78	-67	-100	5	-32	-63	-101	36	-87	-36	-108	-24	-101	-74	-64	-1	-100	-11	-75	-70	-149	-74	545	-2592	-11890	-25503	145	-27910	-1331	-27408	291	-26908	-5291	-19221	542	-27855	-8841	-17593	1854
1.316667	-26	40	87	-59	-110	-30	13	-17	-17	6	-73	-66	-96	-13	-29	-61	-101	32	-81	-30	-102	-23	-101	-72	-62	0	-96	-7	-70	-68	-147	-73	635	-2744	-11592	-25135	171	-27772	-1958	-27052	-193	-26624	-6136	-18942	421	-27430	-9656	-17627	1915
1.317500	-27	43	92	-59	-104	-32	12	-13	-21	7	-72	-78	-96	-15	-28	-59	-99	36	-83	-32	-105	-24	-101	-72	-60	-1	-100	-9	-72	-69	-146	-75	725	-2850	-11296	-24719	322	-27634	-2558	-26718	516	-26350	-6952	-18683	-567	-27012	-10409	-17669	3026
1.318333	-24	46	87	-59	-109	-31	11	-17	-15	7	-74	-66	-97	-14	-30	-60	-99	40	-83	-33	-104	-22	-101	-70	-61	-1	-100	-11	-72	-70	-145	-74	819	-2918	-10982	-24256	416	-27498	-3121	-26394	1252	-26069	-7730	-18442	-2265	-26598	-11085	-17715	3610
1.319167	-25	43	87	-60	-111	-32	12	-25	-19	6	-73	-65	-97	-14	-26	-62	-99	37	-84	-36	-108	-24	-100	-73	-64	0	-95	-12	-75	-69	-146	-75	709	-2934	-10651	-23754	534	-27359	-3644	-26090	-279	-25786	-8470	-18221	-2021	-26243	-11682	-17767	1272
1.320000	-26	41	88	-59	-111	-12	12	-26	-17	4	-74	-68	-97	-15	-30	-59	-100	36	-86	-34	-105	-24	-97	-72	-79	-1	-100	-15	-75	-69	-148	-76	635	-2905	-10304	-23214	543	-27216	-4126	-25799	551	-25510	-9158	-18021	-2917	-25895	-12199	-17823	1239
1.320833	-25	41	85	-59	-109	-32	12	-15	-23	6	-74	-66	-96	-16	-30	-62	-100	34	-86	-34	-105	-22	-99	-72	-61	-3	-98	-13	-73	-70	-146	-78	440	-2838	-9925	-22651	402	-27068	-4553	-25531	-143	-25234	-9788	-17836	-3517	-25581	-12631	-17881	1366
1.321667	-24	43	87	-60	-108	-32	11	-17	-19	3	-74	-64	-95	-11	-31	-60	-101	34	-84	-24	-105	-24	-100	-73	-65	-5	-99	-12	-69	-72	-146	-77	226	-2731	-9514	-22074	466	-26913	-4954	-25282	-207	-24968	-10360	-17675	-3914	-25293	-12971	-17939	1655
1.322500	-26	42	84	-59	-110	-31	9	13	-19	4	-74	-64	-97	-15	-30	-63	-102	38	-85	-33	-105	-23	-103	-70	-62	-1	-102	-13	-74	-72	-149	-81	277	-2593	-9088	-21497	450	-26753	-5302	-25038	-205	-24707	-10868	-17531	-4176	-25042	-13231	-17997	1978
1.323333	-25	43	86	-59	-109	-32	7	-17	-19	3	-74	-66	-97	-17	-30	-63	-102	34	-86	-36	-108	-27	-102	-83	-63	-4	-100	-16	-62	-72	-149	-78	1072	-2429	-8626	-20926	366	-26590	-5604	-24807	-260	-24459	-11310	-17413	-4907	-24824	-13407	-18048	2574
1.324167	-24	41	86	-62	-111	-32	10	-19	-18	3	-75	-70	-108	-18	-29	-62	-102	34	-85	-33	-104	-22	-100	-74	-65	0	-100	-15	-74	-72	-150	-80	2054	-2252	-8119	-20378	199	-26422	-5855	-24588	-876	-24227	-11670	-17309	-4824	-24633	-13501	-18098	23
1.325000	-24	43	86	-60	-102	-31	11	-16	-17	8	-74	-65	-97	-14	-28	-58	-100	35	-72	-33	-103	-22	-98	-72	-62	-1	-97	-10	-70	-69	-146	-76	1942	-2077	-7611	-19862	6	-26254	-6055	-24378	-977	-24013	-11965	-17229	-4982	-24466	-13518	-18142	-976
1.325833	-22	44	87	-57	-110	-30	0	-14	-19	8	-74	-64	-96	-12	-27	-60	-91	35	-85	-30	-103	-23	-102	-72	-62	-1	-101	-14	-70	-70	-142	-77	1618	-1906	-7078	-19385	-164	-26083	-6201	-24179	-1507	-23819	-12189	-17153	-5126	-24309	-13470	-18179	250
1.326667	-27	32	84	-58	-111	-33	9	-15	-18	6	-73	-67	-100	-16	-31	-64	-103	32	-85	-34	-105	-25	-102	-68	-59	0	-100	-13	-75	-74	-151	-77	1352	-1758	-6535	-18963	-481	-25918	-6332	-23994	-1092	-23636	-12343	-17098	-5604	-24169	-13361	-18209	674
1.327500	-21	39	88	-62	-111	-35	8	-19	-18	-42	-75	-67	-97	-18	-29	-62	-101	34	-87	-31	-109	-25	-103	-74	-61	-18	-101	-12	-77	-70	-148	-78	1170	-1638	-5987	-18596	-670	-25757	-6409	-23808	-1435	-23478	-12405	-17054	-5914	-24032	-13191	-18218	1261
1.328333	-24	40	88	-60	-111	-33	8	-15	-22	6	-74	-66	-97	-17	-29	-60	-100	34	-88	-31	-108	-24	-100	-73	-65	-1	-97	-12	-75	-73	-146	-78	1236	-1561	-5454	-18287	-773	-25596	-6438	-23631	-1389	-23333	-12409	-17014	-5684	-23899	-12976	-18215	1613
1.329167	-25	43	88	-58	-114	-35	11	-15	-17	7	-68	-63	-98	-15	-27	-58	-104	35	-84	-33	-108	-24	-101	-70	-61	0	-98	-14	-75	-68	-148	-74	934	-1532	-4943	-18040	-1030	-25450	-6438	-23462	-1239	-23210	-12348	-16987	-5618	-23760	-12712	-18192	1873
1.330000	-23	42	86	-58	-109	-31	13	-13	-17	6	-73	-66	-99	-14	-26	-57	-101	36	-82	-32	-110	-23	-98	-68	-61	2	-97	-11	-75	-69	-148	-74	541	-1561	-4472	-17850	-885	-25308	-6399	-23296	-1688	-23095	-12219	-16963	-5269	-23611	-12413	-18145	2341
1.330833	-24	44	86	-58	-107	-32	12	-14	-17	6	-69	-64	-95	-9	-28	-58	-100	37	-85	-32	-105	-22	-98	-69	-64	2	-100	-11	-80	-68	-147	-75	473	-1660	-4056	-17721	-720	-25180	-6331	-23143	-1338	-22993	-12028	-16944	-4959	-23455	-12082	-18080	3198
1.331667	-27	39	87	-60	-108	-32	11	-16	-21	5	-74	-64	-84	-16	-27	-60	-101	34	-78	-32	-107	-24	-99	-76	-64	-1	-98	-13	-72	-70	-145	-76	463	-1817	-3704	-17645	-796	-25063	-6235	-22998	305	-22901	-11785	-16925	-5687	-23288	-11724	-17990	4157
1.332500	-31	38	85	-61	-110	-36	10	-18	-19	3	-74	-66	-99	-16	-31	-61	-97	35	-84	-30	-107	-22	-99	-72	-65	-16	-98	-12	-66	-68	-151	-78	539	-2034	-3435	-17628	-868	-24954	-6103	-22854	-1144	-22809	-11488	-16906	-4328	-23101	-11345	-17876	2185
1.333333	-24	40	85	-60	-111	-35	10	-16	-19	2	-74	-63	-97	-15	-31	-58	-100	35	-84	-32	-109	-25	-102	-72	-65	2	-98	-13	-74	-73	-150	-76	344	-2315	-3244	-17652	-942	-24857	-5956	-22704	-206	-22718	-11150	-16884	-4615	-22905	-10949	-17727	1627
1.334167	-24	41	86	-56	-108	-30	17	-17	-24	6	-74	-66	-101	-16	-30	-56	-109	33	-83	-33	-108	-24	-99	-72	-69	0	-101	-13	-76	-72	-147	-77	158	-2650	-3151	-17716	-942	-24760	-5784	-22596	-612	-22626	-10773	-16861	-4632	-22703	-10539	-17559	1354
1.335000	-31	37	85	-62	-114	-32	17	-16	-21	3	-75	-66	-102	-14	-30	-58	-105	33	-88	-35	-109	-24	-100	-76	-60	-1	-102	-15	-73	-72	-149	-74	157	-3023	-3155	-17822	-1099	-24671	-5594	-22476	-491	-22525	-10368	-16831	-4596	-22486	-10118	-17362	785
1.335833	-36	41	86	-60	-112	-36	13	-15	-21	3	-73	-59	-99	-19	-28	-58	-101	35	-82	-32	-109	-24	-96	-72	-68	-1	-101	-11	-85	-57	-149	-74	-489	-3422	-3245	-17951	-1203	-24585	-5387	-22366	-470	-22422	-9926	-16787	-4708	-22265	-9687	-17144	457
1.336667	-28	41	88	-61	-109	-32	17	-15	-18	7	-74	-61	-96	-5	-16	-58	-101	35	-81	-30	-104	-18	-97	-66	-62	3	-100	-9	-70	-69	-147	-73	-2141	-3836	-3424	-18123	-1096	-24487	-5171	-22258	62	-22301	-9463	-16735	-5291	-22043	-9258	-16906	1386
1.337500	-35	43	87	-56	-109	-32	15	-32	-15	4	-70	-61	-96	-12	-29	-53	-100	37	-81	-29	-104	-49	-98	-65	-62	3	-99	-11	-93	-72	-145	-72	-2696	-4245	-3693	-18303	-1086	-24385	-4952	-22163	-429	-22166	-8990	-16678	-4294	-21816	-8828	-16651	-570
1.338333	-25	41	87	-60	-108	-30	13	-14	-15	4	-72	-65	-96	-15	-30	-59	-92	35	-83	-31	-103	-21	-96	-69	-62	0	-99	-11	-74	-72	-145	-74	-2112	-4637	-4027	-18519	-1092	-24267	-4726	-22067	19	-22019	-8516	-16607	-3920	-21614	-8406	-16383	-2598
1.339167	-21	42	90	-60	-103	-30	13	-15	-15	8	-69	-64	-94	-13	-26	-57	-99	35	-83	-32	-103	-19	-98	-65	-60	1	-95	-11	-70	-70	-145	-70	-1727	-5004	-4411	-18761	-1077	-24140	-4494	-21972	-561	-21861	-8023	-16521	-4476	-21415	-7983	-16105	-2333
1.340000	-22	44	88	-57	-108	-33	15	-17	-18	5	-74	-66	-96	-11	-28	-60	-99	37	-85	-33	-118	-24	-102	-70	-64	-3	-104	-15	-73	-75	-148	-74	-1176	-5314	-4837	-19027	-879	-23992	-4271	-21887	-359	-21694	-7553	-16425	-4629	-21223	-7577	-15825	-3323
1.340833	-30	38	84	-61	-114	-36	11	-17	-22	4	-74	-66	-98	-18	-31	-62	-104	33	-84	-33	-110	-24	-104	-68	-64	0	-100	-13	-73	-72	-148	-70	-1034	-5565	-5274	-19308	-695	-23815	-4045	-21796	-410	-21504	-7069	-16305	-4082	-21042	-7180	-15534	-4273
1.341667	-24	39	86	-61	-113	-33	27	-17	-19	7	-75	-67	-98	-16	-29	-61	-108	35	-82	-36	-105	-24	-99	-73	-63	-1	-101	-13	-75	-78	-147	-75	-1269	-5750	-5701	-19608	-481	-23617	-3818	-21704	-484	-21305	-6603	-16173	-3905	-20875	-6796	-15253	-5475
1.342500	-23	42	88	-61	-110	-33	12	-15	-18	6	-72	-68	-95	-18	-27	-60	-100	57	-85	-34	-107	-22	-98	-69	-60	-1	-101	-30	-73	-72	-148	-75	-1231	-5861	-6103	-19920	-49	-23388	-3608	-21603	-186	-21093	-6156	-16027	-3880	-20720	-6431	-14980	-6433
1.343333	-24	43	87	-60	-109	-32	11	-13	-13	8	-73	-65	-99	-15	-29	-66	-97	35	-85	-34	-107	-24	-99	-66	-63	-4	-100	-10	-74	-70	-147	-74	-994	-5897	-6452	-20244	131	-23134	-3398	-21495	-237	-20874	-5726	-15866	-3486	-20577	-6081	-14709	-6323
1.344167	-25	45	86	-57	-102	-31	16	-14	-16	6	-74	-64	-97	-13	-28	-61	-97	35	-82	-32	-107	-22	-99	-65	-67	-1	-98	-15	-75	-70	-147	-60	-772	-5851	-6740	-20562	448	-22848	-3192	-21374	-239	-20646	-5327	-15694	-2991	-20430	-5758	-14455	-5315
1.345000	-24	44	86	-56	-109	-31	12	-13	-15	11	-69	-49	-94	-14	-26	-57	-99	35	-84	-32	-101	-22	-98	-68	-57	0	-98	-9	-69	-72	-146	-74	-512	-5736	-6933	-20875	905	-22539	-2990	-21243	1904	-20393	-4952	-15502	-4065	-20292	-5454	-14203	-3549
1.345833	-25	45	89	-56	-109	-31	12	0	-15	5	-70	-65	-95	-15	-28	-58	-100	37	-79	-31	-104	-24	-86	-67	-65	-4	-102	-12	-68	-69	-147	-74	-160	-5559	-7053	-21171	1111	-22211	-2795	-21096	661	-20176	-4612	-15309	-2921	-20149	-5178	-13972	-4599
1.346667	-24	41	86	-58	-109	-33	10	-15	-16	8	-73	-64	-94	-14	-27	-60	-102	34	-83	-32	-105	-23	-99	-70	-64	-3	-99	-12	-75	-74	-153	-76	26	-5327	-7059	-21441	1501	-21859	-2602	-20927	959	-19928	-4307	-15103	-2090	-20005	-4928	-13757	-4848
1.347500	-26	44	85	-61	-112	-36	9	-16	-22	4	-75	-66	-101	-17	-29	-63	-100	36	-84	-39	-110	-26	-101	-70	-65	-5	-101	-13	-76	-68	-150	-76	229	-5050	-6960	-21668	1929	-21489	-2409	-20736	948	-19674	-4027	-14893	-1058	-19852	-4700	-13550	-3402
1.348333	-28	39	87	-58	-111	-34	11	-17	-21	0	-74	-53	-100	-18	-26	-63	-101	30	-85	-34	-105	-24	-101	-73	-67	-7	-103	-16	-76	-74	-150	-78	299	-4751	-6772	-21847	2010	-21104	-2216	-20524	802	-19422	-3788	-14681	-141	-19667	-4501	-13359	-1450
1.349167	-26	37	80	-65	-110	-35	-17	-19	-19	0	-73	-69	-96	-17	-31	-62	-99	33	-86	-38	-107	-23	-117	-73	-63	-8	-99	-13	-74	-70	-148	-76	338	-4433	-6440	-21958	2290	-20702	-2021	-20282	412	-19149	-3581	-14467	545	-19463	-4322	-13176	520
1.350000	-26	39	87	-59	-109	-31	10	-15	-22	1	-75	-65	-94	-13	-52	-60	-101	36	-85	-32	-104	-23	-98	-83	-64	-3	-101	-11	-72	-69	-149	-79	482	-4103	-6039	-21987	2340	-20294	-1829	-20020	882	-18873	-3419	-14249	22	-19237	-4174	-13007	2639
1.350833	-27	41	86	-58	-111	-31	12	-14	-18	5	-72	-63	-97	-13	-28	-62	-102	35	-82	-33	-107	-19	-100	-72	-64	0	-99	-11	-58	-70	-149	-74	455	-3786	-5559	-21934	1844	-19881	-1635	-19722	75	-18581	-3287	-14035	876	-18979	-4041	-12848	3285
1.351667	-24	42	86	-60	-111	-38	13	-14	-19	2	-72	-66	-91	-15	-26	-60	-98	36	-81	-29	-107	-23	-100	-70	-63	0	-98	-10	-80	-68	-143	-74	247	-3489	-5019	-21784	1657	-19461	-1446	-19404	59	-18273	-3192	-13829	1486	-18685	-3934	-12692	4622
1.352500	-25	41	88	-58	-110	-32	13	-12	-16	5	-70	-63	-97	-15	-28	-55	-107	38	-83	-33	-107	-21	-99	-70	-64	-3	-99	-9	-76	-67	-147	-76	265	-3225	-4440	-21536	1538	-19041	-1259	-19052	-891	-17948	-3134	-13625	708	-18361	-3854	-12547	7599
1.353333	-25	43	89	-59	-114	-36	12	-5	-6	6	-70	-61	-100	-13	-27	-56	-98	37	-83	-32	-107	-21	-97	-72	-62	-1	-98	-13	-72	-68	-147	-75	430	-2994	-3840	-21182	1164	-18614	-1078	-18674	-1284	-17600	-3113	-13434	-345	-18002	-3787	-12406	7431
1.354167	-27	41	85	-59	-111	-56	9	-14	-21	4	-74	-64	-95	-13	-26	-59	-100	37	-87	-30	-108	-23	-100	-72	-63	-3	-102	-15	-76	-68	-148	-73	596	-2800	-3229	-20717	803	-18189	-908	-18270	-1554	-17238	-3124	-13256	-990	-17608	-3738	-12268	6103
1.355000	-26	40	84	-61	-110	-33	13	-16	-15	5	-73	-63	-98	-17	-28	-60	-102	33	-86	-29	-107	-24	-100	-70	-66	-5	-100	-12	-77	-70	-148	-76	537	-2640	-2637	-20154	738	-17758	-744	-17850	-1948	-16839	-3159	-13050	-1545	-17178	-3709	-12134	4908
1.355833	-26	38	86	-59	-105	-34	12	-18	-18	1	-75	-63	-96	-14	-29	-59	-101	34	-84	-31	-107	-21	-101	-73	-67	-3	-95	-12	-73	-69	-164	-74	546	-2515	-2078	-19490	604	-17321	-598	-17397	-1862	-16417	-3218	-12909	-1578	-16711	-3687	-11995	3977
1.356667	-25	41	88	-60	-112	-31	15	-15	-19	7	-73	-64	-97	-17	-30	-55	-101	36	-84	-31	-105	-23	-98	-72	-64	-1	-101	-13	-74	-69	-163	-78	595	-2426	-1574	-18740	449	-16869	-465	-16930	-2205	-15962	-3314	-12752	-1081	-16216	-3679	-11860	3301
1.357500	-8	40	88	-63	-114	-34	9	-17	-25	4	-73	-66	-98	-16	-28	-59	-100	37	-84	-33	-108	-24	-98	-70	-64	2	-99	-11	-74	-66	-146	-75	740	-2350	-1129	-17918	311	-16409	-356	-16439	-2489	-15480	-3426	-12606	-517	-15686	-3677	-11721	2755
1.358333	-28	38	88	-55	-109	-27	12	-15	-18	6	-75	-67	-100	-15	-29	-57	-100	37	-85	-32	-107	-23	-98	-70	-66	0	-98	-14	-82	-72	-142	-75	936	-2292	-755	-17026	135	-15930	-263	-15938	-542	-14969	-3559	-12470	-1823	-15136	-3678	-11572	3156
1.359167	-26	43	88	-57	-101	-33	12	-13	-18	9	-72	-63	-95	-13	-27	-59	-102	37	-85	-31	-87	-22	-98	-66	-62	0	-98	-12	-73	-77	-141	-74	1081	-2241	-459	-16087	60	-15429	-201	-15427	-1039	-14432	-3710	-12340	-1127	-14558	-3683	-11427	1141
1.360000	-23	42	87	-57	-109	-30	15	-18	-21	7	-72	-92	-96	-14	-30	-57	-98	40	-85	-36	-113	-22	-101	-68	-64	-1	-99	-10	-75	-70	-149	-73	1102	-2184	-242	-15116	-214	-14919	-168	-14910	-928	-13877	-3874	-12221	-12	-13960	-3690	-11277	-1335
1.360833	-24	40	78	-53	-105	-32	15	-14	-19	6	-70	-64	-97	-18	-29	-62	-101	35	-84	-26	-107	-22	-98	-70	-65	0	-100	-12	-77	-66	-148	-77	885	-2116	-105	-14142	-529	-14369	-158	-14386	-431	-13292	-4048	-12115	190	-13339	-3694	-11127	-1359
1.361667	-22	40	91	-44	-108	-34	11	-19	-18	8	-70	-64	-99	-24	-26	-59	-101	37	-83	-33	-105	-23	-100	-70	-61	0	-99	-11	-73	-68	-148	-74	716	-2028	-45	-13171	-729	-13795	-180	-13863	-510	-12683	-4228	-12011	517	-12701	-3691	-10972	-1646
1.362500	-21	41	88	-58	-105	-29	16	-14	-14	8	-73	-64	-98	-17	-31	-61	-98	37	-85	-35	-62	-21	-99	-67	-61	0	-97	-15	-72	-69	-148	-75	738	-1910	-57	-12224	-1114	-13195	-231	-13339	-365	-12058	-4417	-11925	1233	-12050	-3684	-10824	-2302
1.363333	-23	41	89	-57	-110	-38	17	-15	-13	8	-69	-61	-91	-14	-27	-58	-98	35	-85	-33	-104	-23	-98	-68	-62	2	-98	-10	-69	-78	-146	-73	602	-1765	-125	-11309	-1340	-12571	-310	-12820	449	-11421	-4598	-11846	947	-11389	-3661	-10680	-2546
1.364167	-24	43	90	-56	-108	-31	12	-16	-14	5	-70	-64	-92	-15	-30	-57	-96	35	-83	-30	-103	-22	-100	-67	-61	-14	-102	-11	-73	-73	-144	-75	418	-1585	-245	-10453	-1509	-11919	-418	-12308	-33	-10774	-4786	-11785	1791	-10714	-3632	-10539	-3881
1.365000	-25	40	87	-58	-112	-34	25	-13	-17	4	-70	-64	-100	-16	-29	-61	-110	32	-87	-34	-109	-23	-100	-72	-66	-1	-100	-13	-75	-69	-149	-77	-12	-1381	-429	-9669	-1635	-11249	-555	-11815	330	-10121	-4972	-11735	3322	-10037	-3594	-10416	-6928
1.365833	-68	39	87	-59	-114	-35	9	-19	-23	4	-75	-68	-97	-16	-27	-61	-99	33	-86	-40	-109	-25	-100	-72	-65	-3	-101	-14	-72	-68	-145	-76	-821	-1132	-603	-8956	-1374	-10563	-710	-11332	193	-9460	-5134	-11674	3810	-9345	-3538	-10299	-6181
1.366667	-28	41	89	-60	-112	-35	12	-17	-19	4	-75	-69	-99	-19	-34	-62	-102	33	-88	-39	-108	-26	-103	-73	-64	-3	-105	-14	-77	-72	-148	-78	-1222	-866	-811	-8331	-1033	-9860	-890	-10870	177	-8797	-5292	-11681	3797	-8656	-3472	-10206	-5318
1.367500	-26	40	85	-61	-111	-35	11	-17	-21	0	-76	-66	-98	-19	-32	-62	-103	29	-88	-39	-109	-26	-112	-72	-64	-1	-101	-12	-75	-73	-148	-76	-1189	-577	-1020	-7793	-627	-9150	-1089	-10421	756	-8123	-5434	-11684	3857	-7961	-3391	-10133	-5477
1.368333	-38	37	88	-61	-111	-33	11	-15	-24	2	-76	-96	-99	-17	-33	-59	-103	34	-88	-35	-108	-23	-102	-73	-66	-4	-102	-15	-73	-74	-148	-85	-1250	-270	-1215	-7332	-284	-8423	-1301	-9980	560	-7453	-5556	-11703	4249	-7266	-3298	-10086	-5645
1.369167	-29	40	87	-58	-111	-32	12	-14	-21	5	-73	-66	-99	-16	-31	-62	-100	33	-88	-33	-108	-23	-97	-73	-62	-1	-99	-12	-75	-70	-135	-75	-1145	42	-1395	-6952	-174	-7696	-1529	-9605	486	-6782	-5653	-11738	4286	-6574	-3192	-10071	-6000
1.370000	-27	40	90	-58	-108	-35	12	-14	-18	4	-73	-65	-97	-31	-28	-65	-100	34	-84	-36	-105	8	-100	-73	-65	-3	-96	-12	-73	-69	-148	-76	-1300	367	-1537	-6636	-102	-6971	-1764	-9237	301	-6110	-5727	-11803	3590	-5882	-3069	-10090	-6506
1.370833	-23	40	88	-56	-108	-30	13	-17	-19	3	-70	-64	-95	-14	-31	-63	-98	33	-86	-35	-103	-22	-100	-75	-62	0	-99	-13	-75	-72	-148	-77	-1603	653	-1637	-6381	-13	-6247	-2004	-8901	-270	-5446	-5775	-11886	3000	-5193	-2941	-10150	-7808
1.371667	-22	13	88	-57	-112	-46	8	-11	-16	2	-69	-63	-95	-15	-31	-61	-99	40	-83	-35	-107	-21	-101	-73	-65	-5	-100	-11	-73	-70	-146	-75	-1638	934	-1683	-6187	89	-5527	-2248	-8598	1075	-4759	-5792	-11996	1052	-4509	-2798	-10249	-7327
1.372500	-23	42	89	-57	-109	-32	12	-12	-17	3	-72	-68	-98	-41	-28	-60	-100	34	-86	-31	-105	-23	-101	-72	-62	0	-100	-14	-73	-70	-145	-73	-1581	1189	-1674	-5977	245	-4803	-2490	-8324	1146	-4079	-5773	-12125	-35	-3834	-2644	-10391	-6626
1.373333	-23	39	87	-61	-113	-35	13	-14	-18	-14	-74	-66	-100	-16	-47	-60	-100	32	-87	-35	-109	-23	-102	-75	-63	-1	-100	-15	-75	-73	-166	-76	-1505	1411	-1599	-5808	240	-4076	-2732	-8087	-6	-3384	-5724	-12274	1022	-3165	-2487	-10582	-7318
1.374167	-27	38	85	-61	-109	-38	8	-18	-23	1	-76	-67	-99	-17	-30	-61	-101	33	-88	-51	-107	-21	-102	-72	-65	-3	-103	-6	-73	-72	-144	-75	-1451	1602	-1447	-5632	104	-3343	-2960	-7882	710	-2686	-5634	-12434	949	-2498	-2314	-10806	-5819
1.375000	-26	41	85	-62	-113	-34	25	-16	-22	3	-70	-64	-101	-17	-33	-59	-105	33	-86	-34	-110	-24	-102	-70	-64	0	-99	-13	-76	-73	-150	-77	-1222	1760	-1231	-5455	24	-2608	-3176	-7708	421	-1972	-5503	-12607	286	-1837	-2135	-11081	-4933
1.375833	-25	38	88	-59	-110	-35	9	-14	-19	1	-73	-66	-100	-16	-31	-61	-103	38	-85	-33	-105	-21	-100	-73	-61	-3	-103	-13	-73	-70	-146	-75	-555	1883	-944	-5268	245	-1856	-3365	-7572	357	-1244	-5327	-12788	164	-1176	-1933	-11392	-4185
1.376667	-23	43	89	-50	-104	-33	16	-11	-13	6	-69	-67	-93	-14	-29	-59	-97	36	-83	-31	-103	-19	-98	-68	-60	1	-97	-11	-67	-70	-149	-73	56	1970	-591	-5071	148	-1086	-3529	-7459	568	-498	-5110	-12962	128	-518	-1724	-11740	-2985
1.377500	-22	46	88	-57	-108	-31	12	-13	-15	7	-70	-62	-96	-10	-28	-59	-114	39	-82	-30	-103	-19	-98	-87	-63	2	-97	-11	-73	-67	-147	-75	199	2030	-180	-4871	-149	-293	-3655	-7377	232	264	-4845	-13134	637	138	-1489	-12122	-1619
1.378333	-21	43	90	-57	-108	-45	13	-12	-16	6	-73	-59	-96	-11	-27	-58	-95	36	-82	-32	-103	-22	-99	-66	-61	2	-98	-23	-69	-70	-145	-74	245	2066	284	-4675	-430	530	-3734	-7316	-45	1038	-4533	-13289	1952	799	-1229	-12529	-2865
1.379167	-19	55	89	-53	-104	-29	13	-9	-14	9	-67	-62	-92	-12	-26	-59	-100	37	-82	-29	-101	-18	-98	-66	-60	3	-96	-11	-67	-50	-145	-73	925	2072	791	-4497	-279	1381	-3766	-7274	-118	1827	-4172	-13422	2571	1468	-948	-12963	-1117
1.380000	-23	41	89	-56	-107	-32	11	-11	-17	8	-72	-65	-97	-14	-26	-59	-101	37	-82	-26	-105	-23	-97	-70	-65	0	-97	-11	-75	-69	-149	-73	1272	2066	1331	-4347	-276	2259	-3743	-7249	-585	2625	-3759	-13527	3048	2121	-637	-13417	1784
1.380833	-25	41	94	-59	-108	-33	13	-14	-19	6	-72	-63	-98	-17	-29	-59	-85	35	-84	-30	-110	-21	-98	-68	-63	1	-100	-12	-74	-69	-149	-76	883	2045	1897	-4241	-506	3168	-3647	-7214	-301	3445	-3300	-13594	3263	2792	-294	-13888	3294
1.381667	-27	40	86	-58	-112	-38	8	-17	-18	4	-73	-65	-100	-19	-30	-60	-102	34	-83	-35	-112	-26	-99	-69	-64	-3	-96	-16	-75	-72	-148	-77	549	2021	2475	-4190	-535	4093	-3481	-7174	-461	4260	-2788	-13616	3230	3463	82	-14356	4430
1.382500	-28	40	82	-61	-113	-35	7	-16	-19	2	-76	-68	-98	-17	-45	-81	-102	34	-84	-33	-103	-22	-99	-69	-62	1	-100	-12	-74	-70	-146	-74	417	2001	3065	-4191	-757	5046	-3227	-7104	-323	5089	-2218	-13583	3137	4138	504	-14819	4801
1.383333	-24	39	87	-61	-96	-30	11	-13	-18	4	-76	-65	-98	-15	-26	-56	-100	37	-86	-29	-104	-22	-96	-68	-61	2	-100	-10	-73	-67	-145	-74	313	1976	3654	-4271	-934	6003	-2889	-7003	69	5921	-1597	-13492	3572	4808	958	-15273	5188
1.384167	-40	44	86	-57	-108	-30	12	-12	-19	6	-76	-64	-96	-13	-25	-55	-90	35	-86	-28	-103	-21	-97	-67	-72	-1	-101	-8	-69	-66	-145	-70	44	1957	4243	-4422	-1035	6960	-2454	-6845	-309	6749	-928	-13350	4809	5469	1447	-15713	5649
1.385000	-25	44	86	-58	-110	-30	16	-12	-17	6	-74	-61	-99	-15	-28	-58	-98	35	-81	-30	-105	-21	-96	-65	-64	0	-97	-9	-72	-68	-148	-75	-166	1941	4817	-4639	-1129	7890	-1931	-6618	535	7572	-207	-13125	3842	6127	1970	-16137	6631
1.385833	-22	44	88	-53	-110	-31	12	-14	-14	6	-68	-63	-95	-13	-26	-48	-98	35	-81	-30	-104	-30	-101	-67	-61	1	-97	-12	-72	-69	-144	-73	-136	1922	5376	-4925	-1267	8786	-1320	-6313	1707	8381	553	-12844	2683	6762	2524	-16531	7364
1.386667	-26	45	87	-58	-107	-28	13	-17	-16	5	-73	-63	-117	-17	-30	-58	-101	35	-86	-32	-107	-23	-100	-68	-64	0	-100	-10	-75	-73	-147	-74	-48	1899	5916	-5257	-1351	9619	-613	-5909	406	9170	1360	-12497	3581	7370	3094	-16888	5752
1.387500	-28	40	88	-60	-111	-27	12	-16	-18	6	-74	-55	-96	-15	-29	-57	-101	35	-87	-33	-107	-27	-100	-68	-63	0	-98	-10	-77	-72	-149	-74	-53	1875	6440	-5625	-1256	10379	187	-5397	1492	9930	2190	-12079	2501	7935	3681	-17212	6360
1.388333	-25	40	84	-59	-110	-30	11	-16	-22	4	-74	-66	-98	-17	-29	-60	-100	33	-85	-31	-104	-22	-99	-70	-65	-1	-100	-10	-72	-68	-146	-73	-127	1843	6953	-6001	-1168	11048	1075	-4772	1101	10638	3046	-11593	2577	8456	4267	-17493	6665
1.389167	-22	39	82	-59	-112	-30	12	-15	-18	3	-70	-63	-98	-17	-29	-60	-100	32	-84	-33	-104	-22	-100	-73	-63	-3	-98	-12	-73	-72	-147	-76	-69	1800	7459	-6365	-1375	11587	2017	-4027	1287	11288	3914	-11040	3215	8903	4839	-17735	6600
1.390000	-25	39	84	-60	-110	-31	12	-22	-21	1	-69	-65	-98	-17	-29	-60	-100	33	-86	-34	-104	-24	-100	-74	-66	-5	-100	-13	-74	-74	-149	-78	-31	1746	7952	-6694	-1600	11991	3019	-3175	1494	11850	4769	-10433	3327	9267	5387	-17945	6435
1.390833	-22	38	86	-63	-113	-33	10	-17	-19	3	-72	-68	-99	-18	-31	-61	-101	42	-86	-33	-105	-24	-100	-70	-63	3	-101	-14	-72	-73	-147	-76	-154	1672	8447	-6955	-1391	12233	4069	-2209	1543	12339	5607	-9755	2626	9538	5897	-18103	6698
1.391667	-17	39	84	-64	-110	-32	11	-14	-18	8	-74	-65	-95	-17	-29	-58	-99	34	-86	-34	-108	-24	-92	-70	-62	-1	-100	-11	-73	-72	-149	-83	-27	1577	8943	-7130	-1395	12293	5143	-1138	1028	12702	6416	-9015	2265	9697	6351	-18228	3783
1.392500	-22	44	85	-60	-110	-33	13	-16	-16	3	-74	-67	-98	-17	-27	-59	-97	30	-84	-31	-102	-22	-99	-69	-66	-3	-101	-15	-74	-70	-146	-75	357	1474	9443	-7196	-1417	12166	6239	16	949	12930	7169	-8228	1580	9726	6728	-18314	2656
1.393333	-26	37	81	-62	-109	-32	12	-16	-17	4	-72	-65	-98	-16	-30	-57	-102	32	-87	-34	-105	-23	-102	-70	-64	-1	-100	-18	-73	-73	-145	-80	372	1350	9946	-7145	-1388	11832	7329	1253	-205	13006	7850	-7387	1219	9620	7026	-18367	3267
1.394167	-27	39	85	-59	-111	-31	10	-16	-22	0	-74	-65	-98	-28	-29	-61	-103	33	-86	-33	-109	-25	-102	-73	-66	-3	-110	-14	-76	-75	-146	-78	328	1212	10468	-6957	-1510	11291	8392	2521	-559	12902	8444	-6503	1449	9364	7237	-18382	2697
1.395000	-27	42	84	-62	-118	-33	9	-16	-24	5	-73	-67	-99	-17	-34	-62	-100	30	-88	-32	-107	-25	-104	-74	-65	0	-99	-16	-76	-81	-155	-78	455	1051	10992	-6638	-1306	10544	9412	3796	-1186	12638	8940	-5578	1639	8951	7326	-18367	1980
1.395833	-25	20	86	-60	-111	-31	11	-15	-18	6	-73	-65	-98	-16	-30	-65	-103	34	-86	-33	-108	-26	-102	-70	-69	0	-101	-14	-77	-74	-150	-75	448	894	11521	-6200	-1176	9600	10384	5050	-1599	12163	9318	-4614	470	8381	7320	-18320	483
1.396667	-24	30	88	-59	-109	-34	12	-14	-15	7	-70	-68	-96	-16	-31	-58	-98	37	-82	-31	-104	-22	-99	-68	-62	4	-109	-14	-74	-73	-147	-74	308	726	12048	-5650	-1066	8468	11276	6255	-1959	11479	9570	-3623	-1448	7650	7203	-18238	-758
1.397500	-22	45	87	-60	-110	-33	15	-11	-14	6	-70	-63	-98	-15	-27	-58	-95	41	-82	-34	-109	-25	-99	-69	-60	3	-98	-10	-74	-72	-146	-75	206	546	12567	-5022	-763	7147	12082	7370	-3097	10579	9684	-2615	-2863	6763	6978	-18130	-1473
1.398333	-24	44	86	-58	-112	-33	5	-15	-22	4	-76	-68	-96	-17	-29	-61	-104	35	-86	-32	-109	-24	-102	-73	-65	0	-92	-11	-75	-74	-150	-78	61	366	13076	-4332	-436	5665	12785	8357	-3599	9471	9652	-1599	-3835	5724	6650	-17992	-1448
1.399167	-28	42	82	-61	-110	-33	9	-12	-22	4	-73	-66	-100	-16	-29	-59	-104	3	-91	-31	-105	-21	-101	-70	-63	0	-99	-12	-79	-69	-149	-76	93	189	13555	-3613	-112	4056	13371	9192	-2530	8169	9492	-573	-6229	4564	6244	-17813	-1204
1.400000	-23	41	87	-59	-109	-32	13	5	-19	-1	-75	-64	-97	-14	-30	-59	-98	37	-84	-33	-105	-23	-100	-73	-64	0	-98	-13	-70	-72	-149	-77	379	16	14006	-2905	89	2333	13843	9844	-4800	6675	9187	436	-6924	3267	5753	-17598	-3412
1.400833	-23	45	86	-58	-111	-33	13	-13	-18	7	-72	-64	-98	-15	-28	-52	-99	38	-86	-31	-101	-19	-96	-65	-63	0	-96	-12	-74	-70	-150	-77	457	-153	14414	-2236	225	532	14213	10300	-4573	5004	8763	1441	-7814	1853	5207	-17340	-3253
1.401667	-25	42	86	-60	-111	-33	9	-14	-19	4	-75	-65	-98	-15	-29	-57	-99	35	-85	-29	-110	-22	-101	-67	-64	0	-82	-12	-76	-68	-150	-78	470	-317	14763	-1641	330	-1318	14402	10532	-4999	3196	8232	2418	-8171	359	4631	-17037	-2613
1.402500	-25	44	91	-57	-109	-33	12	-14	-19	4	-74	-65	-96	-15	-27	-56	-91	37	-82	-31	-105	-22	-98	-68	-61	0	-99	-13	-75	-72	-148	-75	549	-473	15049	-1137	515	-3173	14491	10542	-5018	1270	7616	3357	-8346	-1193	4047	-16672	-1868
1.403333	-29	44	89	-58	-114	-33	13	-13	-19	10	-74	-61	-100	-11	-27	-55	-101	39	-83	-31	-105	-22	-97	-67	-63	-12	-97	-9	-72	-72	-148	-78	709	-621	15260	-757	762	-5017	14448	10312	-4824	-717	6936	4241	-8073	-2777	3484	-16287	-1167
1.404167	-25	52	89	-52	-110	-30	12	-13	-18	9	-73	-62	-97	-13	-26	-48	-100	39	-82	-25	-108	-22	-97	-79	-64	2	-97	-10	-73	-67	-146	-73	872	-766	15384	-512	1299	-6796	14268	9856	-4069	-2723	6229	5057	-8141	-4368	2970	-15834	-32
1.405000	-24	45	91	-58	-111	-31	15	-13	-16	9	-70	-63	-94	-6	-28	-57	-100	39	-83	-31	-103	-21	-96	-65	-61	7	-96	-7	-69	-68	-148	-77	755	-910	15421	-417	1951	-8496	13959	9185	-4469	-4695	5527	5799	-6005	-5956	2530	-15317	-1531
1.405833	-24	43	90	-56	-111	-30	11	-12	-12	10	-74	-61	-93	-11	-22	-53	-98	40	-85	-29	-103	-23	-86	-64	-59	1	-98	-10	-73	-69	-146	-74	755	-1055	15350	-469	2520	-10070	13536	8313	-3583	-6589	4851	6455	-4816	-7511	2194	-14744	-2177
1.406667	-46	38	87	-56	-110	-33	10	-22	-18	6	-73	-65	-99	-14	-28	-56	-99	34	-87	-33	-109	-24	-101	-69	-66	-1	-100	-9	-78	-74	-150	-77	534	-1196	15182	-667	2742	-11504	12992	7269	-3429	-8402	4239	7010	-5391	-9007	1983	-14121	-56
1.407500	-28	35	84	-62	-113	-38	9	-19	-21	1	-76	-73	-100	-17	-29	-59	-102	32	-87	-34	-101	-25	-100	-69	-65	2	-98	-12	-74	-72	-148	-77	122	-1336	14921	-990	2733	-12771	12350	6071	-2617	-10050	3731	7457	-5838	-10413	1918	-13438	508
1.408333	-29	37	86	-59	-110	-35	9	-17	-22	4	-73	-66	-99	-14	-27	-58	-100	35	-82	-32	-108	-22	-98	-72	-60	0	-100	-10	-74	-72	-148	-78	146	-1479	14561	-1424	2673	-13858	11612	4759	-1855	-11509	3346	7784	-5250	-11718	2019	-12706	673
1.409167	-27	38	87	-57	-111	-32	10	-14	-17	6	-70	-62	-97	-13	-27	-93	-101	35	-86	-31	-104	-11	-99	-72	-63	1	-96	-7	-69	-68	-149	-76	212	-1628	14101	-1945	2906	-14747	10799	3371	-1390	-12747	3110	7983	-4368	-12900	2301	-11933	738
1.410000	-25	41	88	-60	-109	-31	10	-16	-14	9	-69	-63	-95	-12	-27	-59	-100	37	-84	-30	-103	-23	-98	-73	-59	2	-97	-12	-73	-70	-152	-75	24	-1777	13550	-2519	2934	-15432	9936	1961	-458	-13748	3040	8049	-4117	-13951	2744	-11118	669
1.410833	-25	40	88	-57	-108	-31	13	-16	-16	8	-69	-65	-96	-17	-28	-61	-99	37	-82	-30	-105	-22	-96	-67	-62	2	-98	-10	-77	-70	-151	-72	-35	-1926	12916	-3129	2909	-15909	9040	486	111	-14494	3150	7967	-3814	-14854	3367	-10282	751
1.411667	-22	41	88	-62	-112	-35	10	-14	-15	7	-72	-65	-96	-12	-30	-56	-100	36	-82	-30	-103	-22	-97	-68	-76	1	-96	-11	-72	-70	-148	-72	-142	-2082	12209	-3733	3023	-16189	8135	-941	290	-14990	3451	7740	-2825	-15595	4185	-9408	1171
1.412500	-21	43	89	-60	-107	-30	12	-11	-15	6	-69	-65	-94	-7	-26	-57	-98	38	-83	-32	-107	-21	-95	-69	-60	1	-100	-14	-69	-70	-147	-72	-164	-2236	11434	-4311	3004	-16275	7197	-2334	2637	-15239	3933	7367	-3159	-16169	5136	-8571	2248
1.413333	-25	11	87	-60	-110	-31	11	-12	-13	8	-70	-63	-95	-12	-26	-59	-100	34	-84	-30	-104	-22	-96	-70	-50	2	-99	-13	-72	-69	-150	-74	13	-2393	10592	-4856	2929	-16186	6350	-3645	1759	-15247	4602	6829	-688	-16579	6255	-7722	758
1.414167	-23	42	89	-60	-112	-34	10	-16	-17	6	-72	-65	-95	-13	-31	-60	-98	34	-85	-33	-107	-23	-105	-75	-63	-3	-98	-17	-74	-72	-149	-75	-118	-2538	9710	-5291	3283	-15936	5528	-4862	2508	-15046	5426	6166	1072	-16822	7467	-6891	188
1.415000	-25	45	89	-62	-112	-35	10	-16	-21	2	-96	-73	-99	-16	-34	-64	-102	32	-90	-36	-108	-26	-102	-77	-65	-1	-101	-21	-77	-75	-153	-81	-98	-2683	8787	-5651	4868	-15514	4777	-5959	2658	-14662	6390	5365	1852	-16897	8765	-6088	718
1.415833	-30	38	82	-63	-116	-36	6	-17	-24	4	-74	-70	-100	-36	-34	-62	-104	34	-88	-39	-110	-25	-101	-64	-63	3	-101	-15	-76	-74	-148	-77	-18	-2806	7843	-5911	5816	-15058	4126	-6923	2859	-14125	7470	4439	2441	-16817	10113	-5309	663
[truncated: 10,300 more rows]
[truncated: 15 more columns]
