# Supplementary material for: Novel Methods for Surface EMG Analysis and Exploration Based on Multi-Modal Gaussian Mixture Models
Source: PLoS One. 2016 Jun 30;11(6):e0157239. doi: 10.1371/journal.pone.0157239 (PMC4928879; doi:10.1371/journal.pone.0157239)
Supplement: S1 File — (ZIP) [file pone.0157239.s001.zip › Haf_horses_trot_data/Haf_h14_t3_kin.trc]

PathFileType	4	(X/Y/Z)	D:\Users\zsoldosr\Desktop\HaflingerProjektEMGBiopsy\RawData\13.11.12\Tornadat3r.trc
DataRate	CameraRate	NumFrames	NumMarkers	Units	OrigDataRate	OrigDataStartFrame	OrigNumFrames
120.00	120.00	1200	7	mm	120.00	1	1200
Frame#	Time	Head			Withers			Sacrum			HFL			HFR			HHL			HHR
		X1	Y1	Z1	X2	Y2	Z2	X3	Y3	Z3	X4	Y4	Z4	X5	Y5	Z5	X6	Y6	Z6	X7	Y7	Z7
1	0.000	801.70306	-28.31526	1466.68323	-271.85385	-94.66352	1297.85925	-1056.02979	-4.42601	1270.07153	579.74988	-20.94456	16.25793	-306.61499	-137.84344	25.67876	-1372.68970	200.25218	38.25764	-561.85529	-139.08527	9.90189
2	0.008	801.22296	-24.66224	1463.65747	-272.65207	-96.98030	1296.20288	-1056.80823	-6.08438	1269.96875	562.78827	-17.44675	10.37240	-292.25867	-152.63281	45.39957	-1377.19287	199.94136	45.24485	-575.98163	-143.79477	3.54348
3	0.017	800.73419	-21.04019	1460.44983	-273.37198	-99.32091	1294.23413	-1057.55188	-7.66994	1269.69348	544.74469	-14.56217	4.22977	-274.85437	-165.69193	61.19148	-1380.05652	198.97638	51.42157	-592.15271	-147.74921	-1.84876
4	0.025	800.23877	-17.47509	1456.92627	-273.95206	-101.70023	1291.73645	-1058.22559	-9.13135	1269.11401	525.11475	-13.16488	-1.06774	-253.09282	-176.58969	71.32533	-1379.82654	197.42717	56.36553	-611.31348	-150.35532	-5.47351
5	0.033	799.75653	-13.98179	1453.01917	-274.36182	-104.11942	1288.62683	-1058.79565	-10.44273	1268.17017	503.50256	-13.59087	-3.97885	-227.55684	-186.01440	76.50674	-1375.55432	195.92404	59.94496	-633.55725	-151.29936	-7.27987
6	0.042	799.32684	-10.56717	1448.71655	-274.61154	-106.57322	1284.93250	-1059.23132	-11.58852	1266.87085	479.48734	-14.90883	-4.46526	-199.59955	-194.72623	78.53728	-1366.96899	194.97575	62.12714	-658.39038	-150.86751	-8.04731
7	0.050	799.00555	-7.24180	1444.04089	-274.75043	-109.06453	1280.74719	-1059.50879	-12.55359	1265.26599	453.50403	-15.83125	-4.09341	-170.34386	-203.00858	79.00494	-1354.24951	194.66115	62.98457	-684.44574	-150.01172	-8.59591
8	0.058	798.85687	-4.02821	1439.03442	-274.85529	-111.61867	1276.18970	-1059.62634	-13.32856	1263.41980	426.98593	-16.04140	-4.35321	-140.47166	-210.83429	78.78954	-1337.68103	194.81772	62.74240	-710.09937	-149.65572	-9.23645
9	0.067	798.93964	-0.95420	1433.74719	-275.02274	-114.29151	1271.37427	-1059.62390	-13.91234	1261.39478	401.17157	-16.05128	-5.52364	-110.44847	-218.14250	78.17208	-1317.55835	195.24663	61.82178	-734.65942	-150.08339	-9.92091
10	0.075	799.29010	1.96265	1428.22913	-275.36682	-117.15965	1266.39331	-1059.59204	-14.30096	1259.23792	376.27234	-16.31847	-7.00383	-80.66049	-224.90427	77.13832	-1294.27808	195.59802	60.72479	-758.55286	-151.07320	-10.50699
11	0.083	799.90948	4.72072	1422.53101	-276.01523	-120.28785	1261.31982	-1059.66174	-14.47899	1256.97034	351.84595	-16.92813	-8.20555	-51.34731	-231.11037	75.64229	-1268.40967	195.27158	59.81750	-782.50061	-152.25047	-10.91129
12	0.092	800.76489	7.32553	1416.71155	-277.10147	-123.68608	1256.22498	-1059.97815	-14.43471	1254.58557	327.48596	-17.74041	-8.99051	-22.49072	-236.80734	73.73964	-1240.66028	193.79320	59.39195	-806.82312	-153.29674	-11.22640
13	0.100	801.80139	9.77772	1410.84509	-278.75323	-127.28476	1251.20032	-1060.65930	-14.17932	1252.05408	303.06824	-18.58264	-9.50535	6.19922	-242.09889	71.60136	-1211.73462	191.16356	59.80025	-831.46869	-154.07628	-11.57777
14	0.108	802.95343	12.06944	1405.02332	-281.06570	-130.95386	1246.37341	-1061.73474	-13.72698	1249.32410	278.64914	-19.35997	-9.90881	35.13867	-247.05023	69.43346	-1182.15381	187.58459	61.27766	-856.25079	-154.58582	-11.87421
15	0.117	804.14990	14.18407	1399.35107	-284.04849	-134.55830	1241.91040	-1063.09863	-13.05704	1246.34082	254.31024	-20.05018	-10.29701	64.63345	-251.59972	67.35065	-1152.15491	183.01158	63.69891	-881.05579	-154.80380	-12.02374
16	0.125	805.31470	16.09394	1393.93787	-287.56024	-138.00668	1237.99243	-1064.56433	-12.13900	1243.10828	230.05661	-20.65814	-10.70791	94.75726	-255.60214	65.34202	-1121.77661	177.11847	66.61739	-905.90753	-154.80263	-12.19273
17	0.133	806.37433	17.76422	1388.88989	-291.28723	-141.25795	1234.78259	-1065.98389	-11.00683	1239.74341	205.80646	-21.20872	-11.10207	125.43091	-258.96860	63.38206	-1091.10291	169.57489	69.55274	-930.71338	-154.87067	-12.53357
18	0.142	807.27411	19.16269	1384.30310	-294.82773	-144.29503	1232.40430	-1067.29553	-9.78164	1236.44910	181.46240	-21.74933	-11.39702	156.55569	-261.74774	61.54661	-1060.46265	160.29285	72.26408	-955.33643	-155.22353	-12.97782
19	0.150	807.98975	20.26441	1380.24988	-297.85443	-147.09390	1230.92725	-1068.49182	-8.60690	1233.43921	156.97964	-22.34226	-11.56972	188.07892	-264.06610	59.99530	-1030.43164	149.49576	74.79173	-979.93030	-155.82129	-13.41309
20	0.158	808.52448	21.05652	1376.76392	-300.23300	-149.60202	1230.36072	-1069.56201	-7.54362	1230.86755	132.37625	-23.04032	-11.69286	219.99756	-265.97345	58.85046	-1001.59021	137.62933	77.24889	-1004.79266	-156.60629	-13.79422
21	0.167	808.90070	21.55105	1373.84070	-302.01868	-151.74701	1230.66504	-1070.46729	-6.54261	1228.79883	107.68646	-23.83198	-11.84071	252.27551	-267.31448	58.11967	-974.15125	125.16765	79.56399	-1030.05151	-157.63219	-14.06373
22	0.175	809.15277	21.79146	1371.45032	-303.36417	-153.47556	1231.77454	-1071.20007	-5.55622	1227.23975	82.91260	-24.65258	-12.01537	284.73596	-267.73755	57.71015	-947.76813	112.39561	81.44967	-1055.60498	-158.85316	-14.13751
23	0.183	809.31976	21.83859	1369.55164	-304.42200	-154.77652	1233.61292	-1071.84070	-4.64173	1226.19690	58.04266	-25.47028	-12.19695	317.12280	-266.78619	57.42381	-921.75439	99.40073	82.62482	-1081.15039	-159.98907	-14.03161
24	0.192	809.44080	21.74469	1368.09546	-305.29437	-155.67192	1236.09424	-1072.51404	-3.92703	1225.70642	33.08228	-26.28550	-12.38901	349.34045	-264.00491	56.95898	-895.53687	86.32768	83.01010	-1106.36646	-160.75867	-13.89853
25	0.200	809.55365	21.53376	1367.02271	-306.02783	-156.20769	1239.12927	-1073.30750	-3.52444	1225.81628	8.03430	-27.07957	-12.59177	381.60883	-259.16498	56.09924	-868.88489	73.54617	82.72574	-1131.19177	-161.16275	-13.88727
26	0.208	809.69635	21.19809	1366.26904	-306.62985	-156.45610	1242.63525	-1074.24731	-3.49445	1226.54968	-17.11017	-27.84003	-12.78504	414.33899	-252.54782	55.02200	-841.77997	61.55042	82.00908	-1155.82935	-161.45773	-14.00897
27	0.217	809.90765	20.71739	1365.76831	-307.09091	-156.51244	1246.54187	-1075.31824	-3.85018	1227.88184	-42.34998	-28.58432	-12.93711	447.74097	-245.01086	54.39582	-814.25037	50.75671	81.12729	-1180.55420	-161.91281	-14.12024
28	0.225	810.22260	20.09218	1365.44885	-307.40137	-156.47815	1250.78772	-1076.47595	-4.57631	1229.75305	-67.67761	-29.32610	-13.02536	481.36127	-237.69826	55.01628	-786.39404	41.37627	80.26486	-1205.60791	-162.61055	-14.03157
29	0.233	810.66669	19.35803	1365.23621	-307.55875	-156.44040	1255.30627	-1077.63574	-5.63521	1232.08875	-93.09174	-30.06125	-13.07238	513.89008	-231.50101	57.09184	-758.49243	33.46216	79.47993	-1231.10571	-163.43938	-13.69756
30	0.242	811.25562	18.56771	1365.06641	-307.56439	-156.46060	1260.00598	-1078.66333	-6.94638	1234.80957	-118.58911	-30.78959	-13.14611	543.41516	-226.65439	59.77462	-731.05695	27.04118	78.74380	-1256.93799	-164.25186	-13.31589
31	0.250	811.99713	17.76340	1364.89063	-307.41623	-156.57483	1264.75952	-1079.41089	-8.39060	1237.85144	-144.16095	-31.52864	-13.29695	568.03003	-222.87076	61.53404	-704.76672	22.11029	77.93011	-1282.86987	-165.01645	-13.13432
32	0.258	812.88959	16.96086	1364.66846	-307.10535	-156.79895	1269.41211	-1079.79871	-9.86584	1241.15649	-169.80219	-32.29719	-13.49392	586.59625	-219.81653	61.15118	-680.31708	18.55576	76.77209	-1308.63037	-165.83621	-13.08113
33	0.267	813.92078	16.15378	1364.36316	-306.61487	-157.13271	1273.80835	-1079.86340	-11.33328	1244.61792	-195.51251	-33.06493	-13.63825	599.19067	-217.38858	58.43017	-658.24396	16.22581	74.92535	-1333.69629	-166.88069	-12.65224
34	0.275	815.06781	15.32870	1363.93982	-305.92212	-157.56245	1277.82251	-1079.72876	-12.80421	1248.06042	-221.25818	-33.72459	-13.66158	606.79187	-215.62323	54.06762	-638.84161	15.06789	72.13216	-1357.16992	-168.30869	-11.25049
35	0.283	816.30170	14.47529	1363.36670	-305.00827	-158.07005	1281.37170	-1079.54199	-14.30943	1251.29102	-246.86920	-34.14210	-13.60215	610.52716	-214.46017	48.96639	-622.19116	15.11214	68.33051	-1378.08032	-170.19730	-8.66668
36	0.292	817.59473	13.58834	1362.61816	-303.87537	-158.65155	1284.40784	-1079.41943	-15.88905	1254.15979	-271.90869	-34.24293	-13.56806	611.20349	-213.63785	43.75435	-608.22467	16.37202	63.61200	-1395.76367	-172.51624	-5.22842
37	0.300	818.92432	12.66876	1361.67590	-302.56055	-159.32278	1286.90247	-1079.41650	-17.57713	1256.58752	-295.66174	-34.08037	-13.64233	609.26758	-212.82819	38.89415	-596.79639	18.83536	58.14687	-1409.97192	-175.17621	-1.49373
38	0.308	820.26935	11.72863	1360.52588	-301.13766	-160.09579	1288.83362	-1079.52734	-19.37839	1258.55945	-317.39691	-33.78438	-13.73387	604.83673	-211.87494	34.88325	-587.78912	22.48149	52.16380	-1420.74927	-178.09338	2.13000
39	0.317	821.60541	10.78365	1359.15906	-299.70337	-160.95694	1290.17773	-1079.70984	-21.26069	1260.10278	-336.73181	-33.23837	-13.20224	597.66309	-210.93495	31.87421	-581.25751	27.14479	45.85901	-1428.25635	-181.21326	5.49161
40	0.325	822.90399	9.83192	1357.57190	-298.35440	-161.87198	1290.90308	-1079.90918	-23.16957	1261.25769	-353.40747	-31.63597	-10.29362	587.27393	-210.41116	28.99840	-577.52557	32.39240	39.24763	-1432.66260	-184.50201	8.59434
41	0.333	824.13574	8.85390	1355.76270	-297.15970	-162.79816	1290.97095	-1080.07349	-25.05840	1262.05286	-366.03510	-27.57936	-2.23547	573.41107	-210.67723	24.51108	-577.13617	37.74413	32.14911	-1434.11279	-187.93268	11.48321
42	0.342	825.27509	7.82912	1353.72461	-296.13861	-163.68599	1290.34717	-1080.16089	-26.91162	1262.49219	-371.28430	-20.26838	12.84880	556.47314	-211.73225	17.27486	-580.63165	43.00040	24.33211	-1432.73230	-191.47768	14.19245
43	0.350	826.30713	6.73565	1351.44531	-295.26123	-164.48064	1289.01904	-1080.13574	-28.73905	1262.55493	-365.84436	-10.90169	33.24954	537.41364	-213.12396	8.31792	-588.32312	48.18782	15.80796	-1428.63940	-195.10735	16.73779
44	0.358	827.23370	5.54863	1348.91675	-294.47061	-165.13336	1287.00500	-1079.96729	-30.54728	1262.20935	-349.68500	-2.41197	53.64040	516.94159	-214.34738	0.37394	-600.17731	53.11263	7.24416	-1421.95227	-198.79059	19.12478
45	0.367	828.07550	4.25540	1346.14148	-293.71112	-165.61948	1284.35205	-1079.63647	-32.32050	1261.43066	-326.22626	2.54478	68.61723	494.99463	-215.26939	-4.50658	-615.74249	57.08287	0.01110	-1412.79053	-202.49590	21.35664
46	0.375	828.87109	2.86411	1343.13684	-292.95453	-165.94931	1281.12988	-1079.14905	-34.02859	1260.21643	-299.24670	3.23895	76.22527	471.35864	-216.05855	-6.42082	-634.32965	59.33424	-4.67297	-1401.27563	-206.19186	23.43760
47	0.383	829.66876	1.40354	1339.93689	-292.21521	-166.15842	1277.42578	-1078.53967	-35.64105	1258.59290	-270.61951	0.78730	78.21951	446.44507	-216.87421	-6.72585	-655.46698	59.73807	-6.77812	-1387.52930	-209.84723	25.37318
48	0.392	830.50873	-0.07121	1336.58850	-291.54761	-166.28383	1273.33936	-1077.86646	-37.13171	1256.61243	-240.67084	-3.01217	77.75517	421.07037	-217.74141	-6.60978	-678.78815	58.91208	-7.31667	-1371.67310	-213.43080	27.16961
49	0.400	831.40399	-1.48302	1333.15283	-291.03625	-166.35092	1268.97461	-1077.20728	-38.47994	1254.33704	-209.46838	-6.71208	77.23280	395.86273	-218.57738	-6.63346	-703.52509	57.70074	-7.30600	-1353.82861	-216.91147	28.83321
50	0.408	832.33252	-2.76481	1329.71204	-290.79016	-166.38309	1264.42969	-1076.65430	-39.67617	1251.81311	-177.46234	-9.63221	77.63129	371.08838	-219.26447	-6.91252	-728.72870	56.62132	-7.23069	-1334.11719	-220.25803	30.37021
51	0.417	833.24280	-3.89235	1326.36987	-290.93515	-166.41194	1259.78442	-1076.30261	-40.74625	1249.05615	-145.39386	-11.77782	78.84439	346.72894	-219.75316	-7.39050	-753.83002	55.70447	-7.24728	-1312.66040	-223.43933	31.78676
52	0.425	834.06506	-4.88727	1323.24609	-291.59937	-166.46913	1255.09729	-1076.24597	-41.77299	1246.07056	-113.90570	-13.49570	80.29175	322.58606	-220.12872	-7.98898	-778.68427	54.76758	-7.46160	-1289.57935	-226.42426	33.08896
53	0.433	834.72205	-5.79816	1320.46936	-292.89911	-166.56880	1250.41785	-1076.57532	-42.87447	1242.89429	-83.24536	-15.16378	81.41884	298.45471	-220.56984	-8.61670	-803.33740	53.72534	-7.93221	-1264.99597	-229.18159	34.28291
54	0.442	835.13733	-6.67934	1318.16260	-294.92166	-166.68886	1245.80981	-1077.36560	-44.16900	1239.61487	-53.26947	-17.06400	81.91638	274.27924	-221.19826	-9.18168	-827.87292	52.63606	-8.56350	-1239.03137	-231.68021	35.37472
55	0.450	835.24414	-7.57768	1316.42432	-297.68750	-166.76224	1241.37854	-1078.62671	-45.75742	1236.32654	-23.62347	-19.37559	81.70547	250.11230	-221.98099	-9.63663	-852.33966	51.62985	-9.15570	-1211.80713	-233.88881	36.37053
56	0.458	834.99487	-8.52490	1315.31921	-301.09180	-166.70116	1237.28186	-1080.24768	-47.69995	1233.07666	6.12225	-22.19573	80.86490	225.96600	-222.80905	-9.98708	-876.73596	50.82982	-9.57106	-1183.44421	-235.77606	37.27650
57	0.467	834.36938	-9.53185	1314.88184	-304.86536	-166.45206	1233.70752	-1082.03967	-50.00320	1229.88037	36.38000	-25.47953	79.60732	201.76398	-223.61511	-10.26955	-901.06567	50.26331	-9.79812	-1154.06433	-237.31058	38.09872
58	0.475	833.37885	-10.59339	1315.11926	-308.61316	-166.03853	1230.82593	-1083.82349	-52.60681	1226.78955	67.41064	-28.94791	78.23245	177.41925	-224.39012	-10.51985	-925.38733	49.83315	-9.90864	-1123.78906	-238.46143	38.84316
59	0.483	832.06299	-11.70417	1316.01440	-311.93686	-165.55417	1228.74292	-1085.44861	-55.37302	1223.91931	99.24475	-32.18029	76.97737	152.95108	-225.14241	-10.74118	-949.76770	49.38898	-10.02237	-1092.74048	-239.19875	39.51559
60	0.492	830.47931	-12.86273	1317.52820	-314.57101	-165.12683	1227.48010	-1086.83972	-58.18612	1221.41626	131.80447	-34.94310	75.83846	128.49072	-225.86186	-10.92427	-974.20880	48.84357	-10.24416	-1061.04126	-239.49405	40.12170
61	0.500	828.69141	-14.05932	1319.60144	-316.43854	-164.88803	1227.00195	-1088.05225	-61.05737	1219.41870	165.05746	-37.44663	74.56259	104.10449	-226.51614	-11.09980	-998.67078	48.22157	-10.54368	-1028.81335	-239.31842	40.66788
62	0.508	826.75989	-15.27190	1322.15747	-317.60300	-164.93178	1227.26135	-1089.18408	-64.04375	1218.02979	198.89743	-40.17619	72.90857	79.70258	-227.09166	-11.31524	-1023.15216	47.59914	-10.75280	-996.17493	-238.63643	41.16251
63	0.517	824.73901	-16.47298	1325.11169	-318.18515	-165.27048	1228.23108	-1090.26904	-67.13165	1217.30322	232.96942	-43.55014	70.87262	55.18372	-227.61401	-11.56163	-1047.68518	47.03883	-10.74229	-963.23682	-237.39667	41.61689
64	0.525	822.67773	-17.63433	1328.38123	-318.31137	-165.83932	1229.90552	-1091.28931	-70.24442	1217.25195	266.82251	-47.83052	68.57268	30.51666	-228.12619	-11.77993	-1072.28174	46.65276	-10.50919	-930.10400	-235.52980	42.04233
65	0.533	820.62061	-18.72730	1331.88794	-318.10568	-166.55392	1232.27942	-1092.22266	-73.29224	1217.86597	300.17197	-53.13062	66.04318	5.67075	-228.67467	-11.93190	-1096.94727	46.55101	-10.12921	-896.89490	-232.97943	42.43905
66	0.542	818.60571	-19.72523	1335.55371	-317.69714	-167.36819	1235.32373	-1093.05774	-76.19354	1219.12463	332.97998	-59.36311	63.24157	-19.37991	-229.28311	-12.02467	-1121.71313	46.54588	-9.78209	-863.78503	-229.79262	42.77736
67	0.550	816.66406	-20.61090	1339.29724	-317.21683	-168.29211	1238.97693	-1093.78723	-78.87857	1221.00012	365.43890	-66.24776	60.21736	-44.60132	-229.91684	-12.07821	-1146.62549	46.24460	-9.65768	-831.05438	-226.24657	42.98928
68	0.558	814.82721	-21.37937	1343.03320	-316.78256	-169.37497	1243.14941	-1094.39722	-81.29909	1223.45532	397.89316	-73.35979	57.33446	-69.92903	-230.51773	-12.10215	-1171.73035	45.49171	-9.75128	-799.06201	-222.87524	43.01144
69	0.567	813.13342	-22.03427	1346.67725	-316.48074	-170.67569	1247.73401	-1094.86951	-83.43511	1226.43701	430.56848	-80.16566	55.36989	-95.32861	-231.08176	-12.09918	-1197.06519	44.41330	-9.93078	-768.11554	-220.26985	42.88505
70	0.575	811.62256	-22.58632	1350.15491	-316.34720	-172.23224	1252.61511	-1095.18518	-85.28393	1229.86389	463.09546	-86.12759	55.16127	-120.80887	-231.66199	-12.06983	-1222.62134	43.24977	-10.10566	-738.38855	-218.79340	42.80021
71	0.583	810.32556	-23.05185	1353.40698	-316.35672	-174.04037	1257.67004	-1095.33289	-86.85861	1233.61987	494.15143	-90.88602	56.78222	-146.40334	-232.30432	-12.01541	-1248.29712	42.25766	-10.22261	-710.03162	-218.50366	42.97991
72	0.592	809.25781	-23.45208	1356.38574	-316.43546	-176.05692	1262.76257	-1095.31531	-88.19837	1237.55762	521.70856	-94.29291	59.01655	-172.11809	-233.00577	-11.94167	-1273.86914	41.60269	-10.16531	-683.32813	-219.34087	43.48984
73	0.600	808.41650	-23.81942	1359.05481	-316.48947	-178.22598	1267.74097	-1095.15295	-89.35673	1241.50610	543.92194	-96.23090	59.99485	-197.84045	-233.73434	-11.87240	-1298.99475	41.35890	-9.67649	-658.74872	-221.31592	44.10787
74	0.608	807.78186	-24.19973	1361.39185	-316.43350	-180.49950	1272.45178	-1094.88843	-90.37485	1245.28430	560.02118	-96.57650	58.55790	-223.27539	-234.48242	-11.89412	-1323.26514	41.47639	-8.38836	-636.94025	-224.41835	44.35843
75	0.617	807.32404	-24.64165	1363.38562	-316.21149	-182.83398	1276.76257	-1094.58728	-91.26664	1248.72937	570.52661	-95.43305	54.91332	-247.97560	-235.26888	-12.20893	-1346.32959	41.71494	-5.92924	-618.54028	-228.42233	43.75188
76	0.625	807.01099	-25.18208	1365.02893	-315.80463	-185.17285	1280.57715	-1094.32373	-92.02494	1251.72803	576.71594	-93.24939	50.05568	-271.52991	-236.12740	-13.09039	-1367.99414	41.76854	-2.09252	-603.85864	-233.03375	41.99986
77	0.633	806.81042	-25.83549	1366.31445	-315.23053	-187.42714	1283.82935	-1094.15540	-92.65396	1254.23071	579.82904	-90.60768	44.87970	-293.87051	-237.27884	-14.58124	-1388.12952	41.43689	3.00383	-592.82550	-238.14848	39.06960
78	0.642	806.68738	-26.59076	1367.23547	-314.54413	-189.47832	1286.45947	-1094.10559	-93.20351	1256.24023	580.52936	-87.91970	39.89759	-315.28802	-239.44885	-15.84583	-1406.45288	40.69907	8.99795	-585.20184	-243.68588	35.23321
79	0.650	806.60553	-27.41903	1367.78687	-313.82874	-191.22052	1288.39148	-1094.15845	-93.76528	1257.78979	578.78247	-85.31136	35.39790	-335.56213	-243.92088	-14.53255	-1422.43384	39.71263	15.54670	-580.71039	-249.29460	30.96302
80	0.658	806.53180	-28.29519	1367.96375	-313.16452	-192.60516	1289.53540	-1094.26294	-94.43953	1258.92627	574.01788	-82.71138	31.37098	-352.61871	-251.93344	-7.38466	-1435.44751	38.66701	22.46922	-579.21063	-254.46973	26.49925
81	0.667	806.44141	-29.21621	1367.76550	-312.59387	-193.63562	1289.81848	-1094.34656	-95.30647	1259.69031	565.47882	-79.94737	27.11833	-362.68066	-263.51495	7.13694	-1445.04810	37.56940	29.64303	-580.88354	-258.91806	21.56540
82	0.675	806.32159	-30.19310	1367.19922	-312.10947	-194.32639	1289.21448	-1094.33301	-96.41374	1260.09363	552.77606	-76.78967	21.36055	-362.66675	-276.76886	26.55283	-1451.07922	36.18118	36.72881	-586.00311	-262.73248	15.68670
83	0.683	806.17493	-31.22704	1366.27563	-311.66653	-194.67784	1287.75159	-1094.15796	-97.77419	1260.11426	536.39087	-73.22174	13.46064	-352.28650	-288.83884	45.62731	-1453.54321	34.22939	43.03448	-594.75842	-266.18845	8.85983
84	0.692	806.01892	-32.30191	1365.00574	-311.20563	-194.68271	1285.49988	-1093.78442	-99.36375	1259.70959	517.52185	-69.90304	4.80200	-333.61636	-297.99811	60.10392	-1452.51538	31.73634	47.81475	-607.63757	-269.12543	1.84939
85	0.700	805.87909	-33.39859	1363.40259	-310.67328	-194.34944	1282.55310	-1093.22278	-101.11286	1258.83191	497.13876	-67.97900	-1.81305	-309.37665	-304.61255	68.92409	-1448.22522	28.91736	50.73582	-625.34149	-270.64014	-4.25385
86	0.708	805.77942	-34.50819	1361.48816	-310.03311	-193.72000	1279.01672	-1092.54041	-102.90686	1257.44580	475.22385	-67.90361	-4.89037	-281.85245	-310.06897	73.49002	-1440.91138	25.96245	52.00913	-647.67664	-270.44519	-8.53210
87	0.717	805.74420	-35.62778	1359.29517	-309.26984	-192.87183	1274.99878	-1091.84290	-104.61620	1255.54712	451.28259	-68.78394	-5.62510	-252.62213	-315.25616	75.72244	-1430.46790	23.36845	52.19091	-673.06726	-270.14813	-10.49159
88	0.725	805.80579	-36.74884	1356.86084	-308.39459	-191.90674	1270.60498	-1091.23230	-106.14246	1253.17139	425.54263	-69.46574	-5.99650	-222.60907	-320.16162	76.85138	-1416.51697	21.89363	51.80502	-699.63196	-271.17911	-10.64287
89	0.733	806.00580	-37.85898	1354.22314	-307.45416	-190.93877	1265.93359	-1090.77356	-107.43951	1250.38916	399.18994	-69.79061	-6.67752	-192.32121	-324.37396	77.31747	-1398.85327	21.86800	50.99531	-726.26471	-272.50525	-10.47155
90	0.742	806.38422	-38.95187	1351.42529	-306.54016	-190.08713	1261.06812	-1090.48328	-108.49289	1247.29272	373.40482	-70.28817	-7.32084	-162.12489	-327.59839	77.16409	-1377.61597	22.97772	49.66216	-752.44629	-272.62567	-10.95918
91	0.750	806.96399	-40.02567	1348.52197	-305.79184	-189.46344	1256.08154	-1090.33752	-109.28524	1243.97705	348.54523	-71.22975	-7.72330	-132.31786	-329.78531	76.38930	-1353.17505	24.59343	47.99230	-777.73914	-271.99445	-11.80243
92	0.758	807.73584	-41.07619	1345.58130	-305.39072	-189.13736	1251.05688	-1090.29333	-109.78297	1240.52551	324.27142	-72.41878	-8.08924	-102.98228	-330.99963	75.07825	-1326.11646	26.24956	46.71008	-802.00684	-271.85370	-12.43109
93	0.767	808.65302	-42.09626	1342.68481	-305.53775	-189.09122	1246.10803	-1090.30811	-109.94818	1237.01050	300.13327	-73.55144	-8.63575	-73.85809	-331.31439	73.37352	-1297.26501	27.78987	46.66904	-825.69257	-272.53345	-12.81364
94	0.775	809.63910	-43.07477	1339.92688	-306.40103	-189.20621	1241.38135	-1090.34424	-109.75823	1233.49988	275.93555	-74.49652	-9.34734	-44.47418	-330.80646	71.42971	-1267.47461	28.92656	48.18668	-849.50775	-273.63190	-13.16582
95	0.783	810.60974	-43.99735	1337.40771	-308.03778	-189.30998	1237.04016	-1090.37231	-109.22122	1230.06689	251.72028	-75.30484	-10.07570	-14.46286	-329.56985	69.40364	-1237.28833	29.13524	50.93176	-873.91693	-274.70184	-13.54865
96	0.792	811.50018	-44.85228	1335.21802	-310.32309	-189.26552	1233.24036	-1090.38184	-108.38481	1226.79492	227.58081	-76.08097	-10.72267	16.24612	-327.69531	67.43794	-1206.81177	28.07487	54.34813	-898.80005	-275.53534	-13.90454
97	0.800	812.28235	-45.63712	1333.42468	-312.94421	-189.04510	1230.11572	-1090.38989	-107.33484	1223.77295	203.54395	-76.88134	-11.27588	47.49518	-325.22031	65.61709	-1175.91418	25.72725	57.99049	-923.52582	-276.19650	-14.24094
98	0.808	812.96442	-46.36179	1332.06653	-315.49515	-188.73404	1227.77502	-1090.44141	-106.17967	1221.08521	179.56451	-77.71312	-11.73428	79.09766	-322.12576	63.93512	-1144.55200	22.23642	61.63329	-947.44519	-276.91257	-14.54066
99	0.817	813.57489	-47.04343	1331.16016	-317.62683	-188.45448	1226.29431	-1090.60193	-105.02345	1218.80505	155.53967	-78.53582	-12.05784	110.99323	-318.38397	62.31532	-1112.94849	17.75963	65.25261	-970.40540	-277.92035	-14.65353
100	0.825	814.14392	-47.70017	1330.71008	-319.15387	-188.27423	1225.70776	-1090.94519	-103.94342	1216.99353	131.35574	-79.24284	-12.20242	143.28986	-313.95413	60.67200	-1081.54028	12.40456	68.90532	-993.00928	-279.19189	-14.56709
101	0.833	814.69183	-48.35071	1330.71350	-320.05389	-188.17654	1226.01196	-1091.53369	-102.98224	1215.70361	107.00137	-79.80159	-12.22314	176.15091	-308.76251	58.99893	-1050.72119	6.26436	72.60262	-1016.30176	-280.31079	-14.55242
102	0.842	815.22565	-49.01160	1331.15894	-320.39581	-188.09497	1227.17676	-1092.39331	-102.15618	1214.98828	82.57483	-80.36457	-12.27223	209.58875	-302.73541	57.40041	-1020.54346	-0.58455	76.22069	-1040.82458	-280.95862	-14.76962
103	0.850	815.74292	-49.69506	1332.02307	-320.27795	-187.96455	1229.15063	-1093.47986	-101.46720	1214.88599	58.14124	-81.08546	-12.43581	243.39838	-295.71365	55.91142	-990.71082	-8.09262	79.49532	-1066.20959	-281.28192	-15.06222
104	0.858	816.24146	-50.41073	1333.26831	-319.80792	-187.75568	1231.86206	-1094.66541	-100.89562	1215.40088	33.66602	-81.96110	-12.67416	277.31097	-287.30670	54.30089	-960.92670	-16.08748	82.19698	-1091.80908	-281.54504	-15.27786
105	0.867	816.72925	-51.16291	1334.84436	-319.10501	-187.47403	1235.22119	-1095.77930	-100.39365	1216.52856	9.08368	-82.90371	-12.93154	311.19104	-277.08441	52.26905	-931.13831	-24.15681	84.31694	-1117.23816	-281.88660	-15.39801
106	0.875	817.22729	-51.94707	1336.69263	-318.30484	-187.13597	1239.13354	-1096.67859	-99.90682	1218.30139	-15.63440	-83.82481	-13.18800	345.19995	-264.97202	49.85754	-901.41895	-31.79945	86.00246	-1142.43726	-282.41943	-15.40085
107	0.883	817.76508	-52.75351	1338.74646	-317.54230	-186.75629	1243.51660	-1097.27478	-99.39349	1220.78198	-40.48065	-84.66923	-13.42294	379.84015	-251.39661	47.61150	-871.81592	-38.64247	87.34775	-1167.53979	-283.15796	-15.29609
108	0.892	818.37506	-53.57351	1340.93152	-316.90814	-186.35440	1248.30542	-1097.52002	-98.83101	1224.00854	-65.44226	-85.43453	-13.60784	415.56165	-237.23312	46.49241	-842.37366	-44.45821	88.32561	-1192.64014	-283.94574	-15.15975
109	0.900	819.08710	-54.40394	1343.17322	-316.41638	-185.94931	1253.44592	-1097.39380	-98.22861	1227.94812	-90.51263	-86.14549	-13.72289	451.91016	-223.66341	47.53161	-813.18811	-49.03001	88.89572	-1217.79578	-284.66150	-14.99415
110	0.908	819.92725	-55.24444	1345.40491	-316.00568	-185.54181	1258.87439	-1096.90198	-97.63420	1232.48584	-115.68524	-86.82437	-13.76928	486.93451	-211.74510	50.98562	-784.47650	-52.09813	89.08577	-1243.13354	-285.37283	-14.69880
111	0.917	820.91626	-56.08368	1347.57080	-315.56754	-185.10776	1264.48730	-1096.08289	-97.12154	1237.43579	-140.94745	-87.49958	-13.78291	517.70221	-201.81647	55.49706	-756.68610	-53.47314	88.93169	-1268.69702	-286.19632	-14.23305
112	0.925	822.06433	-56.89282	1349.62500	-314.99387	-184.61113	1270.12903	-1095.01318	-96.77964	1242.55261	-166.28796	-88.19706	-13.81068	541.77673	-193.44762	58.59145	-730.46692	-53.13112	88.37433	-1294.28149	-287.14896	-13.70023
113	0.933	823.36591	-57.63992	1351.52637	-314.22604	-184.03001	1275.61914	-1093.81909	-96.71925	1247.55701	-191.70721	-88.88039	-13.86526	558.48590	-186.10956	58.56565	-706.44330	-51.15868	87.23181	-1319.35120	-288.17993	-13.26684
114	0.942	824.79956	-58.30737	1353.23621	-313.27545	-183.37282	1280.79797	-1092.68701	-97.07333	1252.19824	-217.18030	-89.41153	-13.93225	568.99658	-179.65952	55.70695	-684.99396	-47.64197	85.26854	-1342.98022	-289.23297	-13.01496
115	0.950	826.33228	-58.89371	1354.72034	-312.20273	-182.66818	1285.55286	-1091.83936	-97.96071	1256.33789	-242.55292	-89.59845	-14.00826	575.25500	-174.15306	51.50468	-666.23047	-42.60524	82.31361	-1364.09351	-290.25754	-12.84973
116	0.958	827.92664	-59.40573	1355.95117	-311.07416	-181.93607	1289.80249	-1091.44092	-99.39394	1259.96204	-267.41614	-89.30540	-14.10301	578.75586	-169.50549	47.05099	-650.10010	-36.04796	78.36058	-1381.92285	-291.21118	-12.57492
117	0.967	829.54492	-59.85611	1356.90759	-309.91400	-181.16342	1293.46204	-1091.49646	-101.19529	1263.08008	-291.07043	-88.55685	-14.22720	580.12170	-165.42464	42.40449	-636.46973	-28.05017	73.58267	-1396.19373	-292.06537	-12.04160
118	0.975	831.15057	-60.26439	1357.57581	-308.67810	-180.30659	1296.43347	-1091.83765	-103.04458	1265.65674	-312.72357	-87.49596	-14.37368	579.51147	-161.58192	37.25940	-625.21564	-18.81516	68.24013	-1406.96997	-292.80371	-11.20176
119	0.983	832.70978	-60.65133	1357.94763	-307.29364	-179.33301	1298.64221	-1092.21265	-104.63164	1267.67407	-331.85852	-86.00607	-14.25328	577.05188	-157.83502	31.88384	-616.32672	-8.61227	62.53699	-1414.43213	-293.41547	-10.07232
120	0.992	834.19318	-61.02969	1358.01257	-305.73563	-178.25537	1300.06555	-1092.39648	-105.77094	1269.19104	-348.18951	-83.11800	-12.59633	572.77753	-154.25864	27.13798	-609.93658	2.26796	56.52636	-1418.75464	-293.89087	-8.68953
121	1.000	835.58032	-61.40115	1357.75317	-304.04559	-177.10321	1300.70862	-1092.24927	-106.42397	1270.31201	-360.64905	-76.90578	-6.80089	566.38788	-150.96376	23.49034	-606.28217	13.48038	50.10873	-1420.07715	-294.21906	-7.08636
122	1.008	836.85974	-61.76461	1357.15088	-302.29245	-175.88034	1300.57227	-1091.71704	-106.65771	1271.10864	-366.43396	-65.71418	5.57737	557.33081	-147.96115	20.13216	-605.65283	24.59015	43.07486	-1418.51685	-294.38843	-5.28840
123	1.017	838.02979	-62.12700	1356.19373	-300.53796	-174.57672	1299.65747	-1090.80469	-106.57830	1271.55493	-362.33954	-50.22052	23.90315	545.21008	-145.19052	15.41876	-608.36218	35.15802	35.14407	-1414.18347	-294.38693	-3.31694
124	1.025	839.10278	-62.50068	1354.88318	-298.82019	-173.20259	1297.98511	-1089.54333	-106.26898	1271.53735	-347.75751	-33.91913	43.43610	530.03534	-142.66768	8.70055	-614.75299	44.92018	26.09880	-1407.18835	-294.20264	-1.19217
125	1.033	840.10468	-62.89381	1353.23438	-297.14621	-171.78256	1295.60266	-1087.98779	-105.77391	1270.93811	-325.42920	-20.82524	58.26015	511.95770	-140.66676	1.54478	-625.18860	53.84431	16.19792	-1397.64514	-293.82349	1.06541
126	1.042	841.06714	-63.30556	1351.27148	-295.49881	-170.32080	1292.57532	-1086.25391	-105.14246	1269.70667	-298.90295	-12.74182	65.48436	490.98254	-139.61746	-3.66488	-639.83203	61.83492	6.62984	-1385.66882	-293.23761	3.43475
127	1.050	842.02277	-63.71982	1349.02515	-293.85590	-168.78516	1288.97620	-1084.51917	-104.45457	1267.85376	-270.14264	-8.72931	66.53508	467.36664	-139.63020	-6.06618	-658.26123	68.30917	-0.84146	-1371.37476	-292.43320	5.89453
128	1.058	843.01056	-64.10550	1346.53284	-292.21429	-167.11734	1284.88379	-1082.95422	-103.78600	1265.40686	-239.58032	-6.47378	64.97424	442.06293	-140.28676	-6.55946	-679.52173	72.42786	-5.18629	-1354.87842	-291.39828	8.42336
129	1.067	844.08063	-64.43093	1343.84033	-290.61038	-165.25888	1280.38428	-1081.66980	-103.18065	1262.39917	-207.34418	-3.79716	63.73648	416.26501	-141.02602	-6.44094	-702.69000	74.00244	-6.88751	-1336.29517	-290.12103	10.99987
130	1.075	845.28131	-64.66996	1341.00256	-289.12457	-163.18341	1275.57446	-1080.71228	-102.65492	1258.89038	-173.95294	0.49207	64.00250	390.68475	-141.55054	-6.48663	-727.10486	73.82407	-7.21604	-1315.73999	-288.58951	13.60276
131	1.083	846.63300	-64.79768	1338.08228	-287.86636	-160.92044	1270.55847	-1080.07349	-102.20055	1254.97937	-140.24121	6.39653	65.55063	365.46045	-141.84280	-6.87318	-752.18213	72.96213	-7.14995	-1293.32813	-286.79187	16.21072
132	1.092	848.11285	-64.79405	1335.14905	-286.95889	-158.56403	1265.44092	-1079.69824	-101.77275	1250.79785	-106.93884	13.12073	67.57027	340.48505	-142.01854	-7.45652	-777.44116	72.05928	-7.10791	-1269.17456	-284.71625	18.80247
133	1.100	849.65863	-64.64764	1332.28003	-286.52979	-156.25798	1260.30835	-1079.49365	-101.28107	1246.48804	-74.30579	19.65239	69.24032	315.66479	-142.22278	-8.05545	-802.63477	71.27881	-7.22106	-1243.39429	-282.35074	21.35670
134	1.108	851.18335	-64.35388	1329.56543	-286.70401	-154.14960	1255.21570	-1079.35498	-100.61648	1242.17249	-42.06995	25.04907	69.90805	290.97186	-142.55190	-8.57788	-827.69226	70.56488	-7.53545	-1216.10278	-279.68341	23.85209
135	1.117	852.59515	-63.92605	1327.10974	-287.59335	-152.32085	1250.21411	-1079.20349	-99.72187	1237.93921	-9.68890	28.56968	69.15482	266.39130	-143.02931	-9.01716	-852.59369	69.82716	-8.03823	-1187.41479	-276.70245	26.26731
136	1.125	853.81439	-63.40620	1325.02124	-289.25119	-150.71001	1245.40906	-1079.00500	-98.66048	1233.84570	23.23029	29.98517	67.03917	241.87482	-143.63699	-9.39965	-877.32263	69.05417	-8.61840	-1157.44568	-273.39587	28.58095
137	1.133	854.78052	-62.85098	1323.39343	-291.58157	-149.08801	1240.99011	-1078.76343	-97.61750	1229.93372	56.73163	29.86763	64.29683	217.33173	-144.32297	-9.73687	-901.90491	68.35071	-9.09365	-1126.31030	-269.75171	30.77168
138	1.142	855.45490	-62.31159	1322.29431	-294.28729	-147.17825	1237.19897	-1078.50098	-96.82496	1226.24463	90.72281	29.40603	62.04392	192.69803	-145.00749	-10.01836	-926.41693	67.78474	-9.40068	-1094.12378	-265.75803	32.81840
139	1.150	855.82520	-61.82719	1321.76514	-296.94534	-144.85431	1234.24341	-1078.23926	-96.46928	1222.82263	125.22137	29.73915	61.08319	168.03058	-145.63269	-10.23461	-950.94727	67.27614	-9.68776	-1061.00146	-261.40314	34.70056
140	1.158	855.90594	-61.42348	1321.81665	-299.16995	-142.22786	1232.21838	-1077.99316	-96.63582	1219.70984	160.29196	31.23363	61.43143	143.44238	-146.19754	-10.38950	-975.56458	66.72807	-10.08254	-1027.05933	-256.67596	36.39799
141	1.167	855.73279	-61.11209	1322.42456	-300.74091	-139.57080	1231.09253	-1077.77295	-97.30188	1216.94324	195.90521	33.25626	62.50982	118.93127	-146.73978	-10.51705	-1000.25061	66.11125	-10.50420	-992.41382	-251.56589	37.88971
142	1.175	855.35516	-60.88873	1323.53638	-301.61725	-137.17752	1230.76440	-1077.58301	-98.35404	1214.55859	231.94684	34.64613	63.71914	94.38428	-147.28700	-10.68689	-1024.90271	65.45683	-10.76875	-957.18054	-246.06146	39.15073
143	1.183	854.83044	-60.73112	1325.08313	-301.85687	-135.26242	1231.13464	-1077.41370	-99.60602	1212.60352	268.22556	34.40034	64.72289	69.72598	-147.83466	-10.93735	-1049.46545	64.92235	-10.74877	-921.47034	-240.14713	40.14874
144	1.192	854.22021	-60.60153	1326.98474	-301.52939	-133.92245	1232.14307	-1077.23132	-100.83371	1211.14954	304.38187	32.06174	65.34598	44.95450	-148.38692	-11.22321	-1074.01245	64.75380	-10.41763	-885.38574	-233.79918	40.84680
145	1.200	853.58759	-60.45229	1329.15454	-300.68250	-133.16039	1233.76477	-1076.97058	-101.83650	1210.29285	339.92130	27.74194	65.44789	20.07544	-148.98502	-11.47564	-1098.68323	65.00320	-9.85399	-849.02344	-226.98825	41.22364
146	1.208	852.99384	-60.23453	1331.50720	-299.35181	-132.93445	1235.98682	-1076.54187	-102.48484	1210.14258	374.51715	21.86191	64.86139	-4.92673	-149.65913	-11.66951	-1123.58484	65.22990	-9.31673	-812.49780	-219.70042	41.31820
147	1.217	852.49591	-59.90923	1333.96252	-297.58447	-133.19337	1238.78345	-1075.85864	-102.73127	1210.79602	408.32458	14.87693	63.46009	-30.07224	-150.38744	-11.81260	-1148.75317	64.75537	-9.15656	-775.99438	-211.98619	41.27705
148	1.225	852.14667	-59.45346	1336.44543	-295.46121	-133.88739	1242.09937	-1074.86279	-102.60081	1212.30859	441.92139	7.27685	61.50510	-55.35976	-151.13411	-11.91448	-1174.17297	63.39392	-9.43973	-739.83539	-204.01547	41.35351
149	1.233	851.99353	-58.86116	1338.88501	-293.10202	-134.97131	1245.84875	-1073.53613	-102.16800	1214.67188	475.74792	-0.27584	59.99524	-80.76727	-151.89055	-11.97777	-1199.80457	61.64313	-9.85221	-704.49811	-196.07188	41.82079
150	1.242	852.07562	-58.14233	1341.21606	-290.64233	-136.40530	1249.92175	-1071.89722	-101.52757	1217.80481	509.33212	-6.95304	60.29865	-106.28928	-152.66168	-12.00653	-1225.58044	60.11716	-10.09374	-670.55377	-188.46834	42.80203
151	1.250	852.42114	-57.31997	1343.38354	-288.19077	-138.14931	1254.19189	-1069.98767	-100.77479	1221.55872	541.00830	-11.96127	62.83830	-131.95122	-153.45673	-12.01100	-1251.40442	59.06566	-10.13984	-638.63019	-181.50137	44.11816
152	1.258	853.04614	-56.42711	1345.34167	-285.79486	-140.15407	1258.52454	-1067.85803	-99.98939	1225.72791	568.69928	-14.88347	66.13760	-157.76231	-154.30515	-11.99455	-1277.14795	58.41451	-10.06008	-609.43237	-175.48332	45.36101
153	1.267	853.95306	-55.50376	1347.04956	-283.43655	-142.35390	1262.78809	-1065.56750	-99.21320	1230.06848	591.16779	-15.88000	67.79819	-183.64023	-155.24774	-11.95957	-1302.56763	58.02885	-9.69052	-583.64038	-170.69878	46.15370
154	1.275	855.12854	-54.58907	1348.46985	-281.05829	-144.66437	1266.86584	-1063.19165	-98.44515	1234.32703	608.40375	-15.39496	66.52917	-209.35289	-156.30785	-11.96561	-1327.21106	57.87468	-8.47069	-561.69818	-167.32150	46.25599
155	1.283	856.54865	-53.71238	1349.57202	-278.59991	-146.97852	1270.66016	-1060.82129	-97.66344	1238.27637	621.03894	-13.76689	62.84179	-234.51758	-157.45691	-12.20134	-1350.47705	58.03871	-5.65935	-543.70270	-165.44666	45.49633
156	1.292	858.18750	-52.88874	1350.33337	-276.02588	-149.16779	1274.09143	-1058.54431	-96.83789	1241.74536	629.82251	-11.32463	57.99446	-258.71686	-158.59970	-12.98300	-1371.81494	58.62451	-0.87913	-529.48962	-165.05481	43.79295
157	1.300	860.01440	-52.12209	1350.73706	-273.34082	-151.10593	1277.08752	-1056.41699	-95.92537	1244.63867	635.44397	-8.54095	52.81641	-281.74835	-159.73100	-14.55934	-1390.91943	59.50754	5.52687	-518.85901	-165.85190	41.19766
158	1.308	861.98505	-51.41734	1350.77222	-270.59338	-152.70290	1279.56836	-1054.44702	-94.88618	1246.94629	638.32928	-5.79168	47.53505	-303.76636	-161.33716	-16.57867	-1407.71448	60.14540	12.69700	-511.64145	-167.27267	37.79831
159	1.317	864.04620	-50.78904	1350.43713	-267.86139	-153.92531	1281.43970	-1052.60449	-93.71906	1248.72888	638.43970	-3.16984	42.22512	-324.72684	-164.71060	-17.32280	-1422.04395	59.93671	19.85277	-507.68857	-168.65422	33.57719
160	1.325	866.14941	-50.25265	1349.73901	-265.21991	-154.80252	1282.60632	-1050.84180	-92.47758	1250.07813	635.24915	-0.61360	36.92299	-343.04834	-171.58167	-13.66753	-1433.46729	58.88509	26.78815	-507.07550	-169.44748	28.37735
161	1.333	868.26019	-49.81165	1348.68884	-262.70868	-155.41559	1282.99414	-1049.09802	-91.25393	1251.07385	627.93787	2.01892	31.19780	-355.10620	-182.80573	-3.03647	-1441.47229	57.52631	33.71437	-510.02563	-169.48228	22.04226
162	1.342	870.36060	-49.45601	1347.30078	-260.31708	-155.86734	1282.56335	-1047.29895	-90.13962	1251.76086	615.88940	4.97811	24.07755	-357.19147	-196.95164	13.73190	-1445.76672	56.31010	40.67471	-516.50568	-169.14749	14.73224
163	1.350	872.44879	-49.16651	1345.59619	-257.99329	-156.24966	1281.30835	-1045.36572	-89.18977	1252.14954	599.33960	8.27946	15.19256	-348.20642	-210.61539	32.13750	-1446.34216	55.48477	47.25448	-526.31366	-169.17177	7.26348
164	1.358	874.53540	-48.92190	1343.60583	-255.67206	-156.62564	1279.25330	-1043.23132	-88.41449	1252.22925	579.51477	11.16200	6.14810	-329.94421	-220.84879	47.25072	-1443.38623	55.37828	52.78576	-539.80511	-169.74309	0.82162
165	1.367	876.63977	-48.70410	1341.36865	-253.30370	-157.03203	1276.45227	-1040.86072	-87.79097	1251.98584	557.78687	12.58794	-0.45189	-305.22525	-227.24570	56.83437	-1437.11926	56.41533	56.71567	-558.02948	-169.88272	-3.97227
166	1.375	878.78760	-48.49887	1338.93335	-250.86598	-157.48886	1272.98889	-1038.26294	-87.27406	1251.41223	534.67090	12.60382	-3.85288	-276.44305	-231.50690	61.57684	-1427.55835	58.84413	58.83535	-581.16370	-168.69254	-7.24207
167	1.383	881.01111	-48.30284	1336.36206	-248.35979	-157.99954	1268.97595	-1035.48755	-86.79833	1250.51111	510.11115	12.24397	-5.44932	-245.28006	-235.44330	63.36857	-1414.39404	62.62483	59.32717	-607.31689	-166.80576	-9.27635
168	1.392	883.34149	-48.13020	1333.72876	-245.80534	-158.54956	1264.55029	-1032.61145	-86.28735	1249.29749	484.52454	12.02028	-6.30525	-212.81529	-239.69492	63.73093	-1397.22754	67.56891	58.59102	-633.94757	-165.44035	-10.40326
169	1.400	885.79285	-48.00101	1331.10828	-243.24873	-159.11545	1259.85718	-1029.72351	-85.68031	1247.80286	458.80283	11.64024	-6.40900	-179.69159	-243.90491	63.33908	-1375.99121	73.36467	56.95087	-659.70618	-165.00081	-10.97150
170	1.408	888.35193	-47.92682	1328.57227	-240.77158	-159.67792	1255.03308	-1026.90637	-84.95765	1246.07544	433.53882	10.93506	-5.92620	-146.34134	-247.49359	62.32216	-1351.06189	79.54174	54.64495	-684.49231	-165.21440	-11.20095
171	1.417	890.98090	-47.91214	1326.19238	-238.49603	-160.23511	1250.19751	-1024.22083	-84.14173	1244.17261	408.81226	10.13583	-5.51769	-113.09773	-250.12869	60.66567	-1323.06799	85.62102	52.05824	-708.66736	-165.66667	-11.28679
172	1.425	893.61932	-47.95805	1324.04602	-236.57996	-160.80872	1245.46167	-1021.70923	-83.26727	1242.15112	384.46964	9.50836	-5.68476	-80.12938	-251.72667	58.39162	-1292.75696	91.29013	49.81420	-732.57831	-166.11198	-11.41124
173	1.433	896.18384	-48.06089	1322.21777	-235.19472	-161.43706	1240.94226	-1019.41223	-82.34612	1240.06665	360.31677	9.15001	-6.46243	-47.34540	-252.30106	55.57861	-1260.91650	96.43617	48.63487	-756.49591	-166.57413	-11.61525
174	1.442	898.57922	-48.21497	1320.79944	-234.48050	-162.17862	1236.76624	-1017.37842	-81.36155	1237.98157	336.19757	9.00851	-7.58312	-14.42041	-251.92847	52.37022	-1228.19385	101.05366	49.01223	-780.63354	-167.04181	-11.86150
175	1.450	900.71960	-48.42242	1319.88391	-234.47134	-163.12143	1233.06274	-1015.65063	-80.28118	1235.96326	312.05518	8.94943	-8.72143	19.01266	-250.79712	48.98332	-1194.92456	105.07098	50.93498	-805.11133	-167.30884	-12.15382
176	1.458	902.54639	-48.70160	1319.55310	-235.01497	-164.34277	1229.95605	-1014.23914	-79.05493	1234.06104	287.91083	8.82884	-9.66216	53.12030	-249.18674	45.65478	-1161.15039	108.26868	53.97005	-829.87354	-167.30548	-12.48367
177	1.467	904.03571	-49.07735	1319.86633	-235.77602	-165.83008	1227.56311	-1013.10272	-77.61283	1232.28137	263.77930	8.57219	-10.36467	87.79382	-247.45624	42.61660	-1126.83557	110.32380	57.54124	-854.58691	-167.24664	-12.74806
178	1.475	905.19122	-49.56104	1320.85657	-236.37383	-167.45888	1225.98145	-1012.16681	-75.90263	1230.61670	239.64130	8.20907	-10.89491	122.81909	-246.01245	40.08817	-1092.11108	110.82495	61.12069	-878.89795	-167.38887	-12.83365
179	1.483	906.03149	-50.14804	1322.53711	-236.55617	-169.05423	1225.25647	-1011.36719	-73.95032	1229.12268	215.47513	7.81138	-11.30047	158.14392	-244.98520	38.08020	-1057.39075	109.44596	64.36024	-902.87793	-167.84926	-12.77241
180	1.492	906.58130	-50.82759	1324.90540	-236.26759	-170.45343	1225.36389	-1010.68738	-71.88612	1227.94409	191.26434	7.40571	-11.57637	193.97333	-243.98486	36.28350	-1023.27228	106.24409	67.18036	-926.98346	-168.54962	-12.76312
181	1.500	906.86548	-51.58135	1327.94177	-235.59134	-171.52495	1226.23926	-1010.16119	-69.91119	1227.26514	166.96088	6.96120	-11.72936	230.60449	-242.45226	34.36237	-990.20404	101.57800	69.66367	-951.61908	-169.28291	-13.00734
182	1.508	906.90631	-52.37993	1331.61304	-234.65143	-172.18076	1227.82288	-1009.80640	-68.19435	1227.23596	142.47891	6.43305	-11.80737	268.21515	-240.08286	32.22661	-958.17810	95.76387	71.79353	-976.78296	-169.91464	-13.50952
183	1.517	906.72345	-53.19234	1335.87866	-233.55223	-172.39230	1230.07544	-1009.54858	-66.77541	1227.92798	117.75995	5.79043	-11.85810	306.75500	-236.85703	29.99137	-926.78662	88.96983	73.35294	-1002.13263	-170.48203	-14.03031
184	1.525	906.33618	-53.99848	1340.69482	-232.36214	-172.18564	1232.96887	-1009.26160	-65.61538	1229.35217	92.83014	5.02573	-11.91373	345.98364	-232.90866	27.86645	-895.59534	81.33653	74.12153	-1027.40698	-171.10692	-14.28517
185	1.533	905.76611	-54.79285	1346.01575	-231.11723	-171.62320	1236.47278	-1008.85754	-64.70127	1231.50537	67.76953	4.17011	-12.00499	385.69745	-228.35329	26.08687	-864.44580	73.09974	74.09152	-1052.52905	-171.90205	-14.16947
186	1.542	905.03931	-55.58113	1351.79297	-229.83624	-170.80228	1240.53601	-1008.28821	-64.03213	1234.37659	42.62366	3.29164	-12.13211	425.95959	-223.20242	24.95573	-833.44305	64.61086	73.43102	-1077.18921	-172.97784	-13.71498
187	1.550	904.18848	-56.36887	1357.97131	-228.53795	-169.85992	1245.07971	-1007.50702	-63.57138	1237.92371	17.37067	2.43970	-12.25246	466.93652	-217.60454	25.05550	-802.78448	56.27490	72.32465	-1100.64783	-174.41989	-12.96054
188	1.558	903.25250	-57.14606	1364.48877	-227.24646	-168.94598	1250.00769	-1006.46753	-63.27011	1242.05469	-8.01746	1.58700	-12.32444	508.23718	-212.13023	27.18296	-772.66553	48.48949	70.92777	-1122.08716	-176.20827	-11.96262
189	1.567	902.26978	-57.88813	1371.28687	-225.98167	-168.17738	1255.21729	-1005.13562	-63.09783	1246.61584	-33.53668	0.66418	-12.32809	548.29144	-207.55043	31.56222	-743.28754	41.57286	69.37259	-1140.99756	-178.23438	-10.81047
190	1.575	901.26617	-58.57404	1378.31494	-224.74542	-167.61664	1260.59534	-1003.50269	-63.04449	1251.39417	-59.18787	-0.34810	-12.27030	584.50964	-204.23575	36.96610	-714.91748	35.74228	67.72133	-1157.23376	-180.39420	-9.57840
191	1.583	900.24689	-59.19415	1385.52771	-223.51318	-167.27469	1266.00732	-1001.60541	-63.11851	1256.14307	-84.99835	-1.39381	-12.19976	614.35889	-201.99539	41.08425	-687.93188	31.20189	65.95910	-1170.85962	-182.63269	-8.29986
192	1.592	899.19745	-59.73815	1392.87769	-222.23099	-167.11835	1271.29651	-999.54065	-63.33798	1260.62988	-110.97650	-2.39784	-12.17467	636.62628	-200.62216	42.23651	-662.74109	28.16743	64.04457	-1181.99548	-184.93124	-6.98019
193	1.600	898.09155	-60.18534	1400.30933	-220.82172	-167.08899	1276.30005	-997.45850	-63.70650	1264.70239	-136.99231	-3.27984	-12.19775	651.90430	-200.27286	40.58434	-639.61548	26.77550	61.94196	-1190.74658	-187.28413	-5.61561
194	1.608	896.90015	-60.51350	1407.75781	-219.20833	-167.14008	1280.86694	-995.52332	-64.18755	1268.34204	-162.60370	-3.89190	-12.19295	661.96765	-201.14293	37.47190	-618.59387	27.03268	59.63871	-1197.19275	-189.68520	-4.20326
195	1.617	895.59930	-60.71588	1415.15564	-217.34274	-167.26505	1284.86621	-993.84888	-64.70406	1271.62549	-186.97638	-4.06833	-12.03394	668.62701	-203.07278	33.93784	-599.59204	28.81758	57.12431	-1201.40039	-192.12460	-2.74327
196	1.625	894.17334	-60.81067	1422.44067	-215.21762	-167.48892	1288.19592	-992.45636	-65.18272	1274.60779	-209.12219	-3.78372	-11.54605	673.07379	-205.59299	30.17118	-582.59686	31.87180	54.30912	-1203.43262	-194.59009	-1.23766
197	1.633	892.61066	-60.83717	1429.55750	-212.85971	-167.83652	1290.79797	-991.29419	-65.60878	1277.25439	-228.38098	-3.04296	-10.28321	675.97852	-208.19063	26.20143	-567.75275	35.83830	51.01487	-1203.35388	-197.06857	0.31100
198	1.642	890.89728	-60.84140	1436.45154	-210.31802	-168.30081	1292.65894	-990.27844	-66.02048	1279.49048	-244.38861	-1.41919	-6.93315	677.64618	-210.55606	22.64019	-555.29626	40.34486	47.09175	-1201.23059	-199.54709	1.90028
199	1.650	889.01807	-60.86200	1443.06531	-207.65207	-168.82898	1293.79028	-989.31152	-66.44559	1281.27917	-255.93469	2.19070	1.00168	677.85681	-212.68607	20.32029	-545.43646	45.03798	42.52211	-1197.12988	-202.01297	3.52794
200	1.658	886.96954	-60.92523	1449.33777	-204.91742	-169.33301	1294.20435	-988.29114	-66.86187	1282.63721	-260.01953	8.83495	15.74695	675.78650	-214.74226	19.08075	-538.28741	49.61127	37.42149	-1191.11914	-204.45367	5.19188
201	1.667	884.77356	-61.05096	1455.20728	-202.15567	-169.71246	1293.90894	-987.11768	-67.21313	1283.59644	-253.40552	18.02801	36.28981	670.33746	-216.78822	17.21156	-533.90741	53.89156	31.92336	-1183.26550	-206.85669	6.89003
202	1.675	882.47894	-61.25969	1460.61902	-199.39777	-169.88196	1292.92090	-985.68951	-67.43320	1284.16333	-235.72699	27.33704	57.51529	660.70740	-218.63603	12.84484	-532.40247	57.91156	26.01818	-1173.63599	-209.20956	8.62029
203	1.683	880.15173	-61.56818	1465.53186	-196.67488	-169.79457	1291.27478	-983.91846	-67.46155	1284.29724	-210.10767	34.00529	73.53191	646.69092	-219.97668	6.25098	-534.03705	61.91284	19.57340	-1162.29810	-211.49976	10.38059
204	1.692	877.86774	-61.98067	1469.92188	-194.02600	-169.44284	1289.01794	-981.79645	-67.28893	1283.91956	-180.43823	36.83310	81.77507	628.48865	-220.76270	-0.09920	-539.31232	66.24194	12.63657	-1149.31836	-213.71472	12.16880
205	1.700	875.71167	-62.48776	1473.78516	-191.49905	-168.84496	1286.20032	-979.44666	-66.99100	1282.93958	-148.95764	36.42223	83.75677	606.61340	-221.34151	-4.09587	-548.80780	71.03564	5.78303	-1134.76416	-215.84198	13.98281
206	1.708	873.77295	-63.06738	1477.13965	-189.14821	-168.03586	1282.87170	-977.07794	-66.67654	1281.27148	-116.32892	34.17659	82.75479	582.15594	-222.06128	-5.65153	-562.66992	75.80466	0.03612	-1118.70239	-217.86896	15.82053
207	1.717	872.13544	-63.67828	1480.02100	-187.03436	-167.06250	1279.09216	-974.89966	-66.41706	1278.85046	-82.77765	31.37402	81.37695	556.61084	-222.92470	-5.90835	-580.37695	79.50039	-3.81756	-1101.20020	-219.78316	17.67983
208	1.725	870.86975	-64.25791	1482.47217	-185.22577	-165.97589	1274.94409	-973.07727	-66.23534	1275.65552	-48.66101	28.76694	80.69975	531.10669	-223.71623	-5.91171	-601.21039	81.33031	-5.82565	-1082.32471	-221.57204	19.55861
209	1.733	870.02783	-64.74194	1484.53625	-183.79103	-164.82346	1270.52686	-971.70862	-66.12241	1271.72668	-14.45117	26.53643	80.66524	506.01538	-224.28311	-6.14609	-624.47681	81.42694	-6.66643	-1062.14282	-223.22307	21.45476
210	1.742	869.62946	-65.08260	1486.25586	-182.79422	-163.65167	1265.93738	-970.79816	-66.04240	1267.17297	19.42590	24.48115	80.80661	481.25281	-224.65126	-6.66825	-649.19220	80.56461	-7.03672	-1040.72168	-224.72372	23.36615
211	1.750	869.64868	-65.24747	1487.67505	-182.29987	-162.52072	1261.25732	-970.25702	-65.92053	1262.17334	52.75159	22.28155	80.71080	456.65961	-224.97456	-7.31747	-674.30334	79.46815	-7.34762	-1018.12830	-226.06152	25.29071
212	1.758	870.01282	-65.22289	1488.84607	-182.37892	-161.51422	1256.55383	-969.94397	-65.64500	1256.95471	85.58682	19.61762	80.12001	432.14728	-225.40244	-7.88057	-699.24078	78.48328	-7.75245	-994.42981	-227.22400	27.22641
213	1.767	870.61456	-65.02445	1489.83386	-183.10590	-160.70770	1251.89929	-969.72632	-65.11769	1251.74316	118.18765	16.16262	78.87820	407.72589	-225.98386	-8.25159	-723.92169	77.62966	-8.23375	-969.69336	-228.19870	29.17128
214	1.775	871.32935	-64.69554	1490.72034	-184.53117	-160.08670	1247.40515	-969.52252	-64.32812	1246.72229	150.84225	11.65241	76.93436	383.44885	-226.69928	-8.51124	-748.43567	76.81789	-8.68230	-943.98560	-228.97302	31.12326
215	1.783	872.03320	-64.29852	1491.60022	-186.61644	-159.49088	1243.24170	-969.31091	-63.38895	1242.01965	183.75494	6.06090	74.43929	359.30701	-227.53583	-8.82840	-772.86792	76.01984	-8.98559	-917.37341	-229.53391	33.07985
216	1.792	872.61462	-63.90505	1492.57263	-189.16728	-158.67633	1239.61902	-969.11072	-62.50629	1237.70935	217.04504	-0.27765	71.78966	335.22083	-228.46292	-9.28555	-797.26373	75.24707	-9.11120	-889.92407	-229.86780	35.03770
217	1.800	872.97888	-63.58278	1493.73132	-191.83469	-157.47260	1236.73181	-968.95624	-61.90867	1233.82507	250.82025	-6.76594	69.47878	311.12958	-229.39034	-9.82490	-821.63086	74.49453	-9.14247	-861.70624	-229.96132	36.99287
218	1.808	873.05249	-63.38062	1495.15234	-194.21690	-155.90018	1234.70276	-968.87396	-61.78093	1230.38269	285.18097	-12.86898	67.82153	287.02209	-230.23625	-10.32357	-845.98492	73.77068	-9.22609	-832.79016	-229.80359	38.94306
219	1.817	872.79327	-63.32166	1496.87952	-196.01102	-154.16174	1233.56042	-968.86127	-62.23060	1227.40723	320.11462	-18.42389	66.77998	262.88379	-230.99088	-10.69165	-870.38055	73.10142	-9.44781	-803.24548	-229.38992	40.89270
220	1.825	872.20276	-63.40461	1498.91675	-197.11554	-152.53992	1233.25574	-968.86633	-63.28092	1224.95764	355.43115	-23.70459	66.02826	238.66138	-231.69023	-10.92007	-894.85583	72.49886	-9.74273	-773.13452	-228.72261	42.85806
221	1.833	871.32867	-63.60367	1501.23792	-197.61380	-151.28532	1233.70361	-968.78284	-64.87639	1223.13916	390.84351	-29.24694	65.16161	214.28766	-232.38687	-11.04737	-919.37891	71.95967	-9.98081	-742.50031	-227.79895	44.86152
222	1.842	870.25281	-63.87076	1503.79919	-197.66681	-150.55103	1234.82483	-968.47406	-66.89220	1222.08777	426.12711	-35.53378	63.87627	189.71481	-233.12137	-11.11482	-943.88947	71.44705	-10.14377	-711.36487	-226.57599	46.89657
223	1.850	869.07153	-64.15151	1506.54529	-197.41507	-150.38557	1236.57007	-967.81818	-69.11972	1221.91418	461.26953	-42.72353	62.09439	164.92892	-233.88235	-11.15533	-968.41272	70.88286	-10.29494	-679.76483	-224.92142	48.85498
224	1.858	867.88080	-64.40411	1509.41504	-196.94745	-150.76717	1238.91321	-966.76257	-71.25156	1222.63220	496.47955	-50.60205	60.12148	139.95898	-234.62543	-11.17676	-993.08948	70.25314	-10.38116	-647.85870	-222.61627	50.46529
225	1.867	866.76678	-64.60629	1512.35278	-196.31531	-151.64561	1241.82874	-965.38086	-72.98363	1224.13928	531.86108	-58.65914	58.77535	114.84943	-235.32570	-11.17506	-1018.03906	69.60544	-10.29786	-616.08020	-219.51826	51.37160
226	1.875	865.79541	-64.75275	1515.31995	-195.54523	-152.96365	1245.27185	-963.87439	-74.17696	1226.26831	566.79895	-66.14622	59.06679	89.61984	-235.99571	-11.17475	-1043.26416	68.89557	-10.09698	-585.18744	-215.82220	51.38356
227	1.883	865.00592	-64.85262	1518.29944	-194.63870	-154.66299	1249.17725	-962.45459	-74.86269	1228.85522	599.59863	-72.19926	61.20485	64.27832	-236.65836	-11.18991	-1068.71021	68.06712	-9.89097	-556.04651	-212.07050	50.62788
228	1.892	864.41663	-64.92799	1521.28613	-193.57487	-156.68729	1253.46643	-961.20575	-75.12129	1231.76306	628.03729	-76.11066	63.81734	38.85049	-237.29848	-11.15400	-1094.33618	67.19286	-9.73571	-529.29901	-208.83736	49.38599
229	1.900	864.03241	-65.00400	1524.25574	-192.32059	-158.97363	1258.04541	-960.07184	-75.02333	1234.87341	650.67395	-77.62865	64.65677	13.36789	-237.85919	-10.98601	-1120.10083	66.39066	-9.71465	-505.28830	-206.51505	47.85136
230	1.908	863.84961	-65.09212	1527.13440	-190.83911	-161.43915	1262.79419	-958.94348	-74.65481	1238.08740	667.72534	-77.00597	62.40847	-12.14545	-238.31204	-10.76219	-1145.82312	65.75848	-9.82820	-484.25452	-205.35966	46.04908
231	1.917	863.85571	-65.18422	1529.81396	-189.09885	-163.98624	1267.55957	-957.73792	-74.14496	1241.33557	680.63318	-74.78211	57.65715	-37.56348	-238.72073	-10.80237	-1171.04919	65.43292	-9.67723	-466.47925	-205.53351	43.83551
232	1.925	864.02661	-65.25829	1532.20691	-187.08450	-166.52185	1272.16052	-956.43115	-73.63757	1244.54993	690.90692	-71.62170	52.06431	-62.53714	-239.24710	-11.53246	-1195.19482	65.56740	-8.47310	-452.28293	-207.03654	40.98875
233	1.933	864.32397	-65.28538	1534.27429	-184.80313	-168.96523	1276.40625	-955.05231	-73.22608	1247.61768	699.34576	-68.22234	46.92037	-86.69077	-240.19170	-13.02839	-1217.83801	66.14301	-5.55607	-441.88678	-209.62149	37.44662
234	1.942	864.69550	-65.23954	1536.00916	-182.28250	-171.24985	1280.11548	-953.65283	-72.92931	1250.39160	705.95593	-65.08549	42.56256	-109.93980	-242.17325	-14.24358	-1238.73828	66.88625	-0.87170	-435.10498	-212.93213	33.40719
235	1.950	865.08038	-65.11452	1537.41724	-179.57123	-173.34271	1283.13416	-952.26672	-72.72505	1252.75159	710.20618	-62.36868	38.80312	-132.04065	-246.34291	-12.30078	-1257.60510	67.51286	5.13670	-431.28625	-216.83655	29.13381
236	1.958	865.42133	-64.93405	1538.51135	-176.73584	-175.25229	1285.34937	-950.88971	-72.59240	1254.64954	711.25104	-60.08159	35.45122	-151.12187	-254.09647	-3.13791	-1273.94641	68.03441	11.99568	-429.95709	-221.32208	24.71611
237	1.967	865.67365	-64.74785	1539.30701	-173.84366	-176.98166	1286.69397	-949.48926	-72.53438	1256.10596	708.02563	-58.26398	32.11046	-163.11661	-265.92188	15.45900	-1287.11670	68.73050	19.45230	-431.18848	-225.96390	19.97265
238	1.975	865.80988	-64.62604	1539.82202	-170.95181	-178.48062	1287.13892	-948.02563	-72.58073	1257.18030	699.51843	-56.75777	27.59391	-164.04166	-280.41812	40.88997	-1296.54810	69.72139	27.35742	-435.12610	-229.90323	14.57668
239	1.983	865.82312	-64.64886	1540.07544	-168.11995	-179.67691	1286.67957	-946.46442	-72.77327	1257.93542	685.56140	-55.10637	20.46115	-153.00299	-294.98553	66.87608	-1301.95557	70.63672	35.42942	-442.03821	-232.53528	8.40990
240	1.992	865.72333	-64.87841	1540.08789	-165.41885	-180.54112	1285.32703	-944.78137	-73.14001	1258.40796	667.48785	-53.21486	11.10742	-132.36726	-307.74225	87.88535	-1303.24048	71.05084	43.15340	-452.49286	-234.11249	2.00579
241	2.000	865.52533	-65.33117	1539.88586	-162.91290	-181.09827	1283.11597	-942.97107	-73.67086	1258.59570	647.31750	-51.84760	2.52958	-105.61349	-318.53845	102.10168	-1300.25903	71.33871	49.90160	-466.66449	-235.63531	-3.32983
242	2.008	865.23944	-65.97913	1539.51135	-160.63724	-181.39694	1280.12012	-941.06018	-74.31482	1258.46533	625.91260	-51.68690	-2.57760	-75.58589	-328.11465	110.83200	-1292.83374	72.56845	55.11970	-484.23053	-237.98486	-6.37771
243	2.017	864.87549	-66.77145	1539.02783	-158.59441	-181.48770	1276.45996	-939.10956	-74.99884	1257.97437	602.68842	-52.29141	-4.56278	-43.99210	-336.80154	116.28134	-1280.91882	75.31682	58.42116	-504.97772	-240.86748	-7.23933
244	2.025	864.45514	-67.65012	1538.51282	-156.76999	-181.42142	1272.29761	-937.20001	-75.64764	1257.09424	577.43347	-52.88946	-5.31243	-11.64825	-344.28238	120.07353	-1264.59619	79.12920	59.67332	-528.60223	-242.87476	-7.23053
245	2.033	864.01453	-68.55304	1538.04407	-155.15082	-181.25735	1267.81934	-935.41107	-76.19975	1255.83179	551.31799	-53.51189	-5.71072	21.00391	-350.15524	122.98987	-1243.99841	83.27849	59.13517	-553.99268	-243.05351	-7.51406
246	2.042	863.58765	-69.41792	1537.69189	-153.73805	-181.07509	1263.20630	-933.80176	-76.62199	1254.24207	525.69604	-54.54124	-5.76265	53.53696	-354.31589	125.23552	-1219.37183	87.45274	57.44328	-579.42163	-242.04645	-8.27187
247	2.050	863.18341	-70.19563	1537.52112	-152.56383	-180.97379	1258.61182	-932.40277	-76.92088	1252.42493	500.91864	-55.90246	-5.66897	85.52722	-356.90054	126.75377	-1191.15723	91.57091	55.36668	-603.85120	-241.16089	-9.13331
248	2.058	862.77618	-70.86623	1537.59692	-151.70700	-181.04391	1254.15503	-931.21881	-77.14594	1250.50012	476.63611	-57.20186	-5.83914	116.72290	-358.09476	127.47009	-1159.99390	95.52700	53.64501	-627.55920	-240.90198	-9.92250
249	2.067	862.31152	-71.43764	1537.99060	-151.28629	-181.32883	1249.93579	-930.23956	-77.36106	1248.57483	452.51492	-58.18567	-6.45242	147.15341	-358.02606	127.40257	-1126.66382	99.20874	52.96804	-651.21387	-241.06139	-10.72094
250	2.075	861.71753	-71.92243	1538.78137	-151.42496	-181.80673	1246.05103	-929.45819	-77.58747	1246.71777	428.44714	-58.86116	-7.38131	177.08475	-356.72842	126.64468	-1091.99817	102.40398	53.83521	-675.13428	-241.46817	-11.43581
251	2.083	860.91333	-72.32377	1540.05103	-152.20581	-182.40463	1242.59521	-928.87933	-77.77594	1244.95959	404.45160	-59.36948	-8.37663	206.86591	-354.18015	125.32266	-1056.84387	104.85600	56.42390	-699.50946	-242.01682	-11.79425
252	2.092	859.81775	-72.64620	1541.87024	-153.63223	-183.03787	1239.64746	-928.51343	-77.83943	1243.31836	380.55331	-59.82991	-9.24187	236.76813	-350.42706	123.58600	-1022.04578	106.43028	60.59679	-724.41718	-242.51294	-11.78701
253	2.100	858.36102	-72.90883	1544.28247	-155.59729	-183.64282	1237.26599	-928.37415	-77.70661	1241.82349	356.72058	-60.27722	-9.91075	266.88824	-345.63754	121.56905	-988.31201	106.93108	65.90409	-749.45135	-242.82629	-11.68436
254	2.108	856.49646	-73.14184	1547.30017	-157.87671	-184.18079	1235.50452	-928.47656	-77.34061	1240.50623	332.88812	-60.70744	-10.41487	297.13794	-339.96777	119.29240	-956.05969	105.98088	71.67299	-773.83887	-243.17459	-11.60376
255	2.117	854.20801	-73.36340	1550.92749	-160.17856	-184.64314	1234.43066	-928.82440	-76.72338	1239.37231	309.03943	-61.13231	-10.81068	327.32361	-333.37152	116.59441	-925.40173	103.32001	77.25851	-797.32532	-243.95047	-11.51482
256	2.125	851.51038	-73.56375	1555.18445	-162.24001	-185.06497	1234.11108	-929.39709	-75.85256	1238.41772	285.22699	-61.56268	-11.15604	357.29852	-325.54907	113.17169	-896.25446	99.08446	82.23738	-820.75977	-244.94586	-11.62413
257	2.133	848.43927	-73.72534	1560.08960	-163.90816	-185.50592	1234.57935	-930.14929	-74.75558	1237.67493	261.46976	-62.00541	-11.51408	387.08423	-316.08417	108.72012	-868.43866	93.70960	86.39897	-845.07410	-245.54181	-12.15575
258	2.142	845.03796	-73.85065	1565.61755	-165.15698	-186.00638	1235.82690	-931.01495	-73.48561	1237.22400	237.68787	-62.52210	-11.92082	416.87170	-304.64145	103.04965	-841.66937	87.64221	89.63799	-870.03070	-245.76407	-12.86302
259	2.150	841.36255	-73.96156	1571.67981	-166.04782	-186.57114	1237.81445	-931.91254	-72.09549	1237.15417	213.78513	-63.20174	-12.32657	446.98749	-291.05402	96.07245	-815.49030	81.18625	91.88300	-894.81232	-246.13794	-13.35295
260	2.158	837.50488	-74.08152	1578.14453	-166.68103	-187.17892	1240.48218	-932.75867	-70.61587	1237.52576	189.70953	-64.03534	-12.60140	477.89008	-275.39389	87.85657	-789.33521	74.52004	93.08038	-919.14246	-246.89716	-13.60873
261	2.167	833.59424	-74.22921	1584.87305	-167.16724	-187.78430	1243.75903	-933.49072	-69.05679	1238.36707	165.40234	-64.91390	-12.66280	510.14197	-258.15332	78.92946	-762.74670	67.79510	93.25487	-943.30548	-247.92989	-13.80300
262	2.175	829.76733	-74.42378	1591.74377	-167.60178	-188.32494	1247.57336	-934.08612	-67.43948	1239.69617	140.80151	-65.76703	-12.57994	544.26300	-240.31451	70.54675	-735.55652	61.24208	92.58742	-967.69458	-249.02063	-13.94619
263	2.183	826.14191	-74.68462	1598.66028	-168.03943	-188.74706	1251.85718	-934.56970	-65.82951	1241.53601	115.92218	-66.60697	-12.48123	580.26624	-223.13705	64.48010	-707.90277	55.15378	91.36294	-992.51166	-249.99161	-13.93798
264	2.192	822.81110	-75.02870	1605.54785	-168.49184	-189.01462	1256.54688	-935.01038	-64.31495	1243.90344	90.85406	-67.45046	-12.40975	616.91748	-207.80505	62.13179	-680.14935	49.75220	89.83510	-1017.69727	-250.79431	-13.76379
265	2.200	819.84698	-75.46442	1612.34070	-168.93587	-189.09052	1261.58533	-935.50018	-62.96239	1246.77466	65.67334	-68.29837	-12.34140	651.48785	-195.03369	63.26003	-652.77112	45.10527	88.15084	-1043.10962	-251.49467	-13.51062
266	2.208	817.30939	-75.97713	1618.95789	-169.31532	-188.93008	1266.91248	-936.10687	-61.83273	1250.05115	40.36853	-69.15282	-12.26950	680.80591	-184.76796	65.53664	-626.26245	41.16945	86.32262	-1068.70471	-252.19199	-13.25745
267	2.217	815.24927	-76.52901	1625.29248	-169.55673	-188.50287	1272.43884	-936.83649	-61.02500	1253.55957	14.86530	-69.96461	-12.22550	703.03583	-176.40912	66.15291	-601.12451	37.88896	84.20766	-1094.46313	-252.96257	-13.03448
268	2.225	813.69934	-77.07493	1631.22498	-169.60651	-187.80547	1278.02173	-937.64526	-60.65930	1257.09509	-10.75403	-70.59055	-12.30161	718.46130	-169.57211	64.26839	-577.86285	35.25677	81.54942	-1120.16284	-253.88710	-12.81041
269	2.233	812.66046	-77.57201	1636.64270	-169.45792	-186.85788	1283.47070	-938.48859	-60.79212	1260.48254	-35.94147	-70.84366	-12.66217	728.61389	-164.46587	61.46704	-556.88794	33.33998	78.11464	-1145.21643	-255.16130	-12.32916
270	2.242	812.09766	-77.98774	1641.44946	-169.14462	-185.70450	1288.57532	-939.36646	-61.37132	1263.60022	-59.61658	-70.57671	-13.36848	734.84534	-161.44411	59.79282	-538.37146	32.31557	73.82169	-1168.61426	-257.09650	-11.05973
271	2.250	811.94995	-78.30970	1645.56494	-168.71298	-184.40610	1293.13660	-940.32886	-62.29695	1266.36035	-80.60229	-69.55902	-13.89630	737.66785	-160.41559	59.80589	-522.23242	32.43428	68.76102	-1189.18359	-259.83374	-8.62438
272	2.258	812.14612	-78.54989	1648.92273	-168.19807	-183.01266	1296.98730	-941.43457	-63.48294	1268.70972	-98.20477	-66.86590	-12.41415	737.08411	-160.68538	60.42303	-508.29712	33.88573	63.15540	-1206.16565	-263.09448	-5.21594
273	2.267	812.62097	-78.74721	1651.46802	-167.61682	-181.54408	1300.00195	-942.69733	-64.83845	1270.64417	-111.63263	-60.33720	-5.47005	733.14099	-161.16745	59.94316	-496.50989	36.69196	57.28146	-1219.47021	-266.36047	-1.39857
274	2.275	813.32373	-78.95743	1653.15759	-166.96814	-179.98761	1302.10156	-944.04675	-66.22859	1272.17871	-118.38568	-47.67257	10.31454	726.15039	-160.81311	56.91078	-487.06067	40.68839	51.32293	-1229.37646	-269.23297	2.35717
275	2.283	814.21490	-79.22689	1653.96069	-166.23418	-178.30490	1303.25830	-945.32251	-67.47693	1273.29675	-114.85461	-29.14601	34.45484	716.69592	-159.14191	50.60243	-480.36877	45.56715	45.25529	-1236.18018	-271.55792	5.85304
276	2.292	815.26801	-79.58117	1653.85815	-165.39496	-176.45447	1303.49329	-946.33508	-68.40731	1273.95959	-99.88184	-8.64989	60.85501	705.52197	-156.64514	41.44511	-476.93945	50.95131	38.89658	-1240.07983	-273.33698	9.07381
277	2.300	816.48273	-80.03872	1652.83716	-164.45374	-174.42706	1302.86218	-946.96521	-68.89327	1274.16235	-76.44702	8.98511	81.59608	693.29260	-154.73354	30.94242	-477.19153	56.47621	32.04688	-1241.19946	-274.61740	12.06198
278	2.308	817.88544	-80.61475	1650.88965	-163.45102	-172.26917	1301.43103	-947.19922	-68.88684	1273.93542	-48.90991	21.41592	92.84312	680.39288	-155.04781	20.87091	-481.39978	61.85146	24.56516	-1239.63782	-275.43808	14.85297
279	2.317	819.50677	-81.30431	1648.01599	-162.45541	-170.07123	1299.25708	-947.08551	-68.41983	1273.28894	-19.74298	29.47039	96.64662	666.84906	-158.36336	12.40336	-489.72736	66.82817	16.49189	-1235.49365	-275.82007	17.46220
280	2.325	821.36884	-82.07552	1644.22986	-161.54434	-167.92613	1296.38684	-946.70032	-67.58778	1272.18457	10.58789	35.51595	97.73804	652.25647	-163.81775	5.82705	-502.15320	71.06377	8.37359	-1228.87378	-275.77417	19.89287
281	2.333	823.49078	-82.88573	1639.56287	-160.79213	-165.88586	1292.86682	-946.14899	-66.52560	1270.56409	41.87262	41.62541	99.60629	635.74371	-169.31549	0.94510	-518.32202	74.08399	1.38487	-1219.88965	-275.30841	22.14481
282	2.342	825.89893	-83.70345	1634.06714	-160.26111	-163.94608	1288.75098	-945.56372	-65.37660	1268.39539	73.28027	48.53664	103.05650	616.30859	-173.06029	-2.40257	-537.65948	75.53677	-3.36127	-1208.65454	-274.43179	24.21865
283	2.350	828.63434	-84.52036	1627.80835	-159.99225	-162.06985	1284.10034	-945.08154	-64.26381	1265.69763	103.81955	55.59405	106.97636	593.67261	-174.73288	-4.33832	-559.69397	75.57642	-5.74612	-1195.28076	-273.15460	26.11649
284	2.358	831.75793	-85.34721	1620.85449	-160.00760	-160.22629	1278.98499	-944.81757	-63.27847	1262.53394	133.05600	61.52413	109.81970	568.78021	-175.13477	-5.21753	-583.91827	74.88796	-6.59072	-1179.88110	-271.48776	27.84120
285	2.367	835.34106	-86.20480	1613.26563	-160.32507	-158.41196	1273.49060	-944.84833	-62.47734	1258.98254	161.29483	65.36930	110.74326	543.09637	-175.12399	-5.55638	-609.42450	74.17383	-6.81729	-1162.56738	-269.44232	29.39586
286	2.375	839.43561	-87.12514	1605.08740	-160.97263	-156.65279	1267.72021	-945.21057	-61.87004	1255.11987	189.16565	66.91256	109.92140	517.55518	-175.12592	-5.75252	-635.18536	73.67288	-6.96063	-1143.45142	-267.02930	30.78348
287	2.383	844.03351	-88.15567	1596.35828	-161.99939	-154.99869	1261.78870	-945.90771	-61.42256	1251.02820	217.08484	66.54090	108.15977	492.36658	-175.23846	-6.00490	-660.59430	73.24702	-7.22741	-1122.64514	-264.25958	32.00696
288	2.392	849.03552	-89.35580	1587.14465	-163.48293	-153.50519	1255.81604	-946.90894	-61.11204	1246.80151	245.07904	64.96777	106.40068	467.45538	-175.43715	-6.39241	-685.54028	72.74831	-7.65665	-1100.26074	-261.14404	33.06916
289	2.400	854.25305	-90.78544	1577.58215	-165.51920	-152.19296	1249.93140	-948.14606	-60.98760	1242.54333	272.96884	63.09891	105.47722	442.76483	-175.69975	-6.92390	-710.17676	72.17606	-8.19610	-1076.40991	-257.69354	33.97288
290	2.408	859.45624	-92.49757	1567.87671	-168.18173	-150.99539	1244.29126	-949.52466	-61.15345	1238.36206	300.57141	61.83053	105.90451	418.26697	-176.05768	-7.53214	-734.70313	71.62056	-8.72422	-1051.20496	-253.91884	34.72092
291	2.417	864.45264	-94.54397	1558.25977	-171.46170	-149.72238	1239.09473	-950.94574	-61.68638	1234.35217	327.73950	61.58920	107.62721	393.91364	-176.56836	-8.09860	-759.20953	71.13525	-9.13779	-1024.75769	-249.83076	35.31602
292	2.425	869.14258	-96.97792	1548.94702	-175.21210	-148.10056	1234.56738	-952.33258	-62.58876	1230.56360	354.39703	62.04569	110.07381	369.64496	-177.24261	-8.54335	-783.63885	70.64455	-9.45070	-997.18005	-245.44016	35.76101
293	2.433	873.49451	-99.84042	1540.12219	-179.13223	-145.92273	1230.90869	-953.65533	-63.80267	1226.99158	380.62012	62.44808	112.53770	345.43500	-178.01588	-8.89106	-807.91705	69.99074	-9.76287	-968.58386	-240.75807	36.05906
294	2.442	877.43927	-103.13013	1531.92029	-182.83080	-143.19014	1228.23730	-954.93085	-65.22295	1223.60449	406.61560	62.23132	114.46336	321.29596	-178.77449	-9.23927	-832.09033	69.06654	-10.17272	-939.08081	-235.79613	36.21390
295	2.450	880.80286	-106.78137	1524.40735	-185.96109	-140.10037	1226.57043	-956.19556	-66.70700	1220.40259	432.57922	61.31169	115.54466	297.22272	-179.44124	-9.65181	-856.31982	67.98289	-10.63087	-908.78278	-230.56630	36.22968
296	2.458	883.40894	-110.69241	1517.59558	-188.34369	-136.92288	1225.83777	-957.47308	-68.12047	1217.47961	458.58838	59.88537	115.71733	273.16382	-180.07141	-10.08890	-880.75189	67.06694	-10.90509	-877.80304	-225.07962	36.10927
297	2.467	885.23450	-114.77954	1511.46973	-189.98477	-133.89270	1225.91699	-958.74048	-69.37601	1215.02820	484.66809	58.05253	115.01434	249.03979	-180.77559	-10.46139	-905.37463	66.54906	-10.84040	-846.25684	-219.34326	35.85062
298	2.475	886.40955	-118.99741	1505.97644	-191.00006	-131.15503	1226.67529	-959.90747	-70.41948	1213.26941	510.89172	55.75344	113.43910	224.76904	-181.55258	-10.71176	-930.03821	66.38300	-10.49930	-814.26044	-213.35727	35.44324
299	2.483	887.10980	-123.33220	1501.03027	-191.53342	-128.74779	1228.00732	-960.84503	-71.21496	1212.38318	537.38776	52.93127	110.96455	200.28513	-182.32178	-10.82142	-954.64075	66.35020	-10.04794	-781.92407	-207.11766	34.87289
300	2.492	887.48712	-127.78761	1496.55530	-191.71811	-126.63375	1229.84851	-961.45544	-71.76134	1212.46814	564.30310	49.60010	107.62061	175.54333	-183.05750	-10.80748	-979.25574	66.11336	-9.73365	-749.33978	-200.63675	34.14738
301	2.500	887.65070	-132.36588	1492.49951	-191.66621	-124.76125	1232.16577	-961.74841	-72.10220	1213.51611	591.65015	45.91471	103.70514	150.53159	-183.79665	-10.73632	-1004.05615	65.42905	-9.74885	-716.57123	-193.98631	33.34882
302	2.508	887.66846	-137.05650	1488.82410	-191.46350	-123.10220	1234.94116	-961.87390	-72.30810	1215.42834	619.00555	42.30064	99.96642	125.28519	-184.57870	-10.69422	-1029.15454	64.44810	-9.96511	-683.67749	-187.33609	32.67474
303	2.517	887.58203	-141.83626	1485.49390	-191.16426	-121.65353	1238.15820	-962.04401	-72.44395	1218.06677	645.27130	39.41539	97.29521	99.87491	-185.41029	-10.72372	-1054.52686	63.43526	-10.13939	-650.80560	-180.91570	32.38375
304	2.525	887.42670	-146.67227	1482.47144	-190.78879	-120.42013	1241.78687	-962.38483	-72.54314	1221.28503	668.81763	37.83623	95.78336	74.37366	-186.26140	-10.79888	-1080.05542	62.42433	-10.22103	-618.31702	-174.89944	32.65726
305	2.533	887.23853	-151.52814	1479.71484	-190.32744	-119.39865	1245.77600	-962.86670	-72.60695	1224.93982	688.12915	37.71001	94.10597	48.82803	-187.08981	-10.85760	-1105.64380	61.43283	-10.21718	-586.82568	-169.38167	33.50576
306	2.542	887.05035	-156.37111	1477.17615	-189.75327	-118.57506	1250.05786	-963.36029	-72.61666	1228.89453	702.50439	38.72317	90.37103	23.23407	-187.87318	-10.84161	-1131.26819	60.61554	-10.13090	-557.13507	-164.51416	34.71303
307	2.550	886.89020	-161.17336	1474.80237	-189.03490	-117.92459	1254.55371	-963.73444	-72.52887	1233.00476	712.18207	40.42986	83.70346	-2.45636	-188.61807	-10.72118	-1156.86230	60.19044	-9.97162	-530.12671	-160.60149	35.82560
308	2.558	886.78320	-165.91260	1472.53784	-188.14394	-117.40178	1259.16797	-963.92273	-72.26552	1237.09717	717.94122	42.52335	74.72244	-28.26193	-189.33795	-10.52663	-1182.12476	60.38133	-9.48425	-506.49966	-158.04727	36.32398
309	2.567	886.75067	-170.57910	1470.32849	-187.06110	-116.93596	1263.77917	-963.93610	-71.73730	1240.97607	720.69019	44.79890	64.68459	-54.04892	-190.04317	-10.39210	-1206.49146	61.22182	-8.06161	-486.51233	-157.26424	35.87505
310	2.575	886.80334	-175.17201	1468.12451	-185.78152	-116.44615	1268.24036	-963.83606	-70.89800	1244.46460	721.23468	47.08472	54.57237	-79.42752	-190.74539	-10.59066	-1229.38940	62.37291	-5.20541	-470.10104	-158.59703	34.45820
311	2.583	886.93585	-179.67908	1465.88269	-184.32150	-115.86228	1272.39478	-963.69263	-69.78761	1247.45508	720.11780	49.31088	44.94767	-103.83752	-191.46191	-11.45649	-1250.47839	63.37024	-0.94869	-457.20648	-162.27243	32.31148
312	2.592	887.12262	-184.06975	1463.57019	-182.72537	-115.13312	1276.09875	-963.54944	-68.52131	1249.92603	717.49194	51.52663	36.33837	-126.91479	-192.35674	-13.01093	-1269.63550	64.07008	4.29575	-447.78796	-168.32355	29.73236
313	2.600	887.31580	-188.30762	1461.17163	-181.06198	-114.22009	1279.22644	-963.40668	-67.23346	1251.91858	713.03674	53.79613	29.37460	-148.69608	-194.08717	-14.25821	-1286.85913	64.65660	10.12547	-441.54907	-176.42186	26.88590
314	2.608	887.45123	-192.35750	1458.69250	-179.40675	-113.09626	1281.65771	-963.22571	-66.03870	1253.51160	705.98047	56.09115	24.16461	-168.87958	-197.97116	-12.53855	-1302.17615	65.42302	16.50608	-437.90149	-185.82132	23.82579
315	2.617	887.46368	-196.18904	1456.15186	-177.82076	-111.76108	1283.27563	-962.94824	-65.02850	1254.80151	695.41278	58.29835	19.53968	-185.38478	-205.37569	-4.20521	-1315.37708	66.67824	23.88418	-436.35565	-195.51761	20.68217
316	2.625	887.30249	-199.78886	1453.56738	-176.34134	-110.24910	1283.99011	-962.52405	-64.27044	1255.87048	681.00134	60.24620	13.80123	-194.30386	-216.39922	12.47507	-1325.70020	68.48222	32.58512	-436.88971	-204.46735	17.61418
317	2.633	886.94580	-203.17082	1450.94287	-174.98297	-108.61157	1283.76611	-961.93896	-63.79622	1256.75134	663.53815	61.54359	6.95934	-192.42662	-229.14597	34.72569	-1331.91882	70.44308	41.92078	-439.82660	-211.83177	14.47255
318	2.642	886.41333	-206.37411	1448.26648	-173.74463	-106.89688	1282.63794	-961.22369	-63.58780	1257.41443	644.21436	61.74772	1.03797	-179.68262	-240.81227	56.63068	-1332.87329	72.03239	50.20268	-445.41791	-217.19882	10.75450
319	2.650	885.76697	-209.45345	1445.52026	-172.62286	-105.15404	1280.70679	-960.43951	-63.57839	1257.78235	623.18597	61.11317	-2.62330	-158.66719	-249.70743	73.28276	-1328.05078	73.05956	55.90938	-453.77762	-220.65779	6.11680
320	2.658	885.09570	-212.46687	1442.69446	-171.61954	-103.43082	1278.11768	-959.66418	-63.67361	1257.76367	599.73706	60.49088	-4.50472	-132.52286	-256.03152	83.29521	-1317.87708	73.82721	58.76801	-465.24805	-222.73444	0.93982
321	2.667	884.49896	-215.46761	1439.79309	-170.74408	-101.75609	1275.03137	-958.98853	-63.78082	1257.28564	573.91571	60.19059	-5.24892	-103.62993	-260.81781	88.08139	-1303.42883	74.88435	59.61501	-480.46741	-224.13507	-3.72562
322	2.675	884.07159	-218.50288	1436.83044	-170.02499	-100.13990	1271.61279	-958.51233	-63.83600	1256.31445	547.01807	59.78660	-5.12813	-73.39670	-264.61282	89.78587	-1285.66821	76.54212	59.47451	-499.65631	-225.32092	-6.89271
323	2.683	883.88135	-221.61076	1433.82825	-169.51959	-98.58926	1268.02795	-958.33069	-63.81681	1254.85876	520.49243	58.97732	-4.78914	-42.51740	-267.24957	89.95895	-1264.90637	78.66707	58.96490	-521.82178	-226.40805	-8.32186
324	2.692	883.94244	-224.81233	1430.82117	-169.30551	-97.11485	1264.42737	-958.51471	-63.73820	1252.96436	494.99884	57.92884	-4.97808	-11.38660	-268.37030	89.36758	-1240.94800	81.05363	58.34086	-545.19055	-227.43619	-8.52051
325	2.700	884.20251	-228.11147	1427.86841	-169.46463	-95.73457	1260.92456	-959.09222	-63.64066	1250.69531	470.40881	56.92432	-5.84532	19.56506	-267.82028	88.28413	-1213.61658	83.76670	57.76925	-568.73145	-228.40898	-8.30535
326	2.708	884.55731	-231.50443	1425.05884	-170.07953	-94.47729	1257.59253	-960.04333	-63.57505	1248.11157	446.30457	56.08158	-6.97521	49.82852	-265.68372	86.75276	-1183.14673	86.91002	57.50931	-592.72113	-229.20638	-8.35440
327	2.717	884.88196	-234.98164	1422.49719	-171.23660	-93.37894	1254.48438	-961.31982	-63.59328	1245.28271	422.36816	55.38371	-7.87513	79.05026	-262.15326	84.76772	-1150.27515	90.22037	57.91994	-617.51093	-229.70108	-8.85483
328	2.725	885.05579	-238.51535	1420.28137	-173.01445	-92.48640	1251.64844	-962.86731	-63.74374	1242.32202	398.45926	54.79456	-8.38145	107.26062	-257.41379	82.40044	-1116.10938	93.02541	59.31274	-642.51758	-229.91106	-9.51114
329	2.733	884.97662	-242.05562	1418.49451	-175.45718	-91.87822	1249.12695	-964.62439	-64.04194	1239.36951	374.55389	54.30309	-8.68295	134.86310	-251.61612	79.81902	-1081.76050	94.70413	61.79359	-667.00873	-229.99623	-10.01088
330	2.742	884.56860	-245.54483	1417.20801	-178.54376	-91.66097	1246.95044	-966.52484	-64.43498	1236.54639	350.65848	53.91604	-9.02621	162.43796	-244.89120	77.20378	-1047.86902	95.13631	65.16383	-691.09045	-230.13301	-10.35983
331	2.750	883.78363	-248.93056	1416.48535	-182.15051	-91.90481	1245.14502	-968.52081	-64.81183	1233.94189	326.74603	53.63563	-9.48103	190.50632	-237.36040	74.65486	-1014.45776	94.48544	68.91109	-715.25171	-230.49046	-10.69265
332	2.758	882.59375	-252.17198	1416.37769	-186.02655	-92.57181	1243.75513	-970.60089	-65.04794	1231.62610	302.78857	53.44259	-9.95818	219.34497	-229.13257	72.14267	-981.28760	92.75551	72.44614	-739.56799	-231.14848	-11.02319
333	2.767	880.98621	-255.25090	1416.91406	-189.84242	-93.52644	1242.84961	-972.77704	-65.04422	1229.65796	278.80963	53.30005	-10.34586	248.95349	-220.24594	69.52009	-948.34888	89.82214	75.43235	-763.85236	-231.90092	-11.33153
334	2.775	878.96338	-258.17770	1418.09070	-193.32214	-94.61013	1242.49500	-975.05127	-64.74701	1228.08838	254.84830	53.19411	-10.59116	279.20728	-210.62556	66.60165	-916.01978	85.75433	77.86121	-788.19043	-232.44263	-11.65746
335	2.783	876.54230	-260.97409	1419.87219	-196.36041	-95.67351	1242.72742	-977.38391	-64.14347	1226.97156	230.90445	53.12923	-10.70685	310.03259	-200.17366	63.29423	-884.76538	80.87117	79.84570	-812.82434	-232.73305	-11.97321
336	2.792	873.75836	-263.65067	1422.20227	-199.02036	-96.56374	1243.55530	-979.68915	-63.23669	1226.37317	206.94217	53.00891	-10.77471	341.45056	-188.87502	59.71203	-854.71753	75.43242	81.37557	-837.66711	-232.98207	-12.17849
337	2.800	870.67010	-266.20547	1425.01318	-201.43365	-97.14964	1244.97900	-981.87012	-62.03450	1226.36072	182.90631	52.61784	-10.90386	373.53436	-176.75928	56.14512	-825.59174	69.50081	82.30508	-862.38141	-233.42245	-12.27068
338	2.808	867.35541	-268.63315	1428.22400	-203.71056	-97.36548	1246.99536	-983.86688	-60.56919	1226.98254	158.71106	51.83176	-11.12054	406.37805	-163.85245	52.93776	-796.98053	63.16774	82.53563	-886.81763	-234.11690	-12.37006
339	2.817	863.89996	-270.92242	1431.73779	-205.90511	-97.21130	1249.59180	-985.67084	-58.91530	1228.24841	134.25241	50.76785	-11.33690	440.04333	-150.30748	50.50475	-768.66028	56.68726	82.11153	-911.15784	-234.95084	-12.56867
340	2.825	860.39148	-273.05658	1435.45190	-208.00824	-96.72289	1252.74243	-987.30652	-57.18355	1230.12012	109.48300	49.66380	-11.45764	474.35730	-136.62277	49.41754	-740.64612	50.39624	81.17380	-935.65607	-235.87558	-12.78558
341	2.833	856.91705	-275.02853	1439.27246	-209.95798	-95.94321	1256.40955	-988.81909	-55.50986	1232.52405	84.46133	48.66079	-11.48610	508.55688	-123.65015	50.19077	-713.07422	44.65044	79.91065	-960.39099	-236.91722	-12.85977
342	2.842	853.55627	-276.84973	1443.12073	-211.67271	-94.90582	1260.54883	-990.27612	-54.04930	1235.37451	59.29718	47.75311	-11.49966	541.10565	-112.19881	52.67105	-686.10101	39.76773	78.53252	-985.37872	-237.94847	-12.75984
343	2.850	850.36920	-278.54422	1446.93079	-213.08992	-93.62754	1265.11108	-991.75458	-52.95506	1238.58484	34.05597	46.88407	-11.54337	570.08948	-102.52284	55.65011	-659.89886	35.93089	77.22340	-1010.64099	-238.80905	-12.56918
344	2.858	847.38843	-280.13321	1450.64294	-214.18634	-92.10890	1270.03638	-993.30945	-52.32957	1242.06897	8.71375	46.00869	-11.59345	594.09961	-94.29906	57.47623	-634.75995	33.19742	76.07294	-1036.08154	-239.44504	-12.39301
345	2.867	844.62537	-281.61749	1454.19885	-214.97839	-90.34587	1275.24243	-994.94775	-52.18085	1245.74280	-16.81067	45.10763	-11.61041	612.95013	-87.16785	57.27846	-611.18469	31.62506	75.00394	-1061.49072	-239.76410	-12.29467
346	2.875	842.08466	-282.97369	1457.54224	-215.51259	-88.34897	1280.61572	-996.62433	-52.43536	1249.51074	-42.57892	44.20866	-11.58233	627.64026	-81.19281	55.50468	-589.80054	31.29506	73.72778	-1086.67590	-239.71147	-12.20182
347	2.883	839.77100	-284.16702	1460.62683	-215.84975	-86.15722	1286.01270	-998.27148	-52.99808	1253.24622	-68.53601	43.41021	-11.53513	639.55530	-76.77386	53.31224	-571.16248	32.22630	71.83458	-1111.77344	-239.73407	-12.01771
348	2.892	837.68469	-285.16541	1463.41797	-216.04692	-83.83737	1291.26868	-999.84686	-53.78728	1256.80933	-94.34625	42.89267	-11.53486	649.54486	-74.23478	51.56970	-555.59686	34.37047	69.00489	-1137.53137	-241.05974	-11.74183
349	2.900	835.81384	-285.94946	1465.88428	-216.14810	-81.47307	1296.21655	-1001.35651	-54.71607	1260.09619	-119.22083	42.86660	-11.63135	657.59576	-73.55642	50.36890	-543.16193	37.67244	65.15704	-1164.74219	-244.89389	-11.12127
350	2.908	834.13025	-286.51736	1467.99243	-216.18907	-79.16019	1300.70313	-1002.83197	-55.67484	1263.06689	-142.04437	43.47477	-11.68991	663.16669	-74.43385	49.35481	-533.71252	42.09082	60.46085	-1193.07886	-251.07271	-9.41777
351	2.917	832.58789	-286.87863	1469.71265	-216.21133	-77.00625	1304.59192	-1004.28815	-56.54588	1265.73535	-161.90326	44.93902	-11.04662	665.62866	-76.47220	48.36169	-526.98914	47.53664	55.24192	-1220.87134	-258.05435	-6.01402
352	2.925	831.12750	-287.04459	1471.02502	-216.27321	-75.11668	1307.76038	-1005.69678	-57.23174	1268.15100	-178.33105	48.11702	-7.87130	664.37988	-79.26898	47.39704	-522.68237	53.73357	49.81237	-1246.07690	-264.24420	-1.06367
353	2.933	829.68909	-287.02924	1471.91809	-216.44351	-73.56569	1310.10486	-1006.99713	-57.69147	1270.35986	-190.42920	54.81129	1.06978	658.83478	-82.37376	45.82125	-520.53870	60.20847	44.36932	-1267.24146	-268.91232	4.71290
354	2.942	828.22534	-286.86194	1472.38293	-216.77669	-72.36653	1311.54773	-1008.13599	-57.95781	1272.32422	-195.77679	66.74337	18.52230	648.66016	-85.36173	41.95199	-520.52173	66.50084	38.98144	-1283.76501	-272.07843	10.63314
355	2.950	826.70868	-286.59094	1472.41174	-217.29066	-71.46585	1312.03369	-1009.10596	-58.11137	1273.91577	-191.52026	83.56031	43.25192	634.11981	-88.04915	34.19168	-522.92767	72.29007	33.54895	-1295.66528	-274.01733	16.34905
356	2.958	825.13525	-286.26288	1471.99927	-217.97025	-70.77321	1311.54309	-1009.95660	-58.25574	1275.02490	-177.21545	102.27005	69.24040	616.10327	-90.50628	22.86434	-528.37109	77.34560	27.78945	-1303.22095	-274.95215	21.78504
357	2.967	823.52625	-285.90509	1471.14233	-218.78854	-70.19740	1310.12488	-1010.77661	-58.51329	1275.61646	-155.64996	119.27013	89.59763	595.73413	-92.76009	10.74118	-537.66388	81.55080	21.38185	-1306.73877	-274.99759	26.97520
358	2.975	821.92322	-285.52942	1469.83997	-219.71979	-69.65877	1307.89722	-1011.65332	-59.00428	1275.67639	-130.54175	132.72902	101.19867	573.80737	-94.60310	1.34264	-551.53802	84.89633	14.28428	-1306.47729	-274.20563	31.95978
359	2.983	820.37732	-285.13153	1468.09619	-220.73618	-69.08676	1305.00317	-1012.62122	-59.80199	1275.17395	-104.18701	142.92793	105.58394	550.51489	-95.82446	-3.59417	-570.13556	87.24289	7.10993	-1302.65332	-272.61237	36.75478
360	2.992	818.93970	-284.67914	1465.92688	-221.80190	-68.41719	1301.56201	-1013.62109	-60.87009	1274.07581	-77.23657	151.03111	106.39709	525.86481	-96.50604	-4.94714	-592.58057	88.30591	1.07068	-1295.46777	-270.25906	41.35759
361	3.000	817.66205	-284.12265	1463.36609	-222.87436	-67.58636	1297.64746	-1014.52966	-62.02023	1272.37024	-49.69922	157.98872	106.62679	500.28015	-96.91754	-4.75232	-617.22754	88.09396	-2.90261	-1285.12061	-267.19482	45.75882
362	3.008	816.59729	-283.42584	1460.46228	-223.91946	-66.53308	1293.29602	-1015.28284	-62.99454	1270.09424	-21.64929	164.19531	107.64996	474.47156	-97.23988	-4.50203	-642.57813	87.13076	-4.92255	-1271.81519	-263.47281	49.94915
363	3.017	815.79034	-282.57379	1457.27124	-224.94370	-65.22946	1288.54370	-1015.95648	-63.63007	1267.33350	6.63257	169.56407	109.63623	448.88202	-97.52478	-4.67572	-667.91345	86.08405	-5.76733	-1255.75842	-259.14706	53.92110
364	3.025	815.26465	-281.56165	1453.85559	-226.01633	-63.72090	1283.46497	-1016.69763	-63.91022	1264.17627	34.71783	173.67522	112.20140	423.54077	-97.79126	-5.14025	-693.09241	85.30432	-6.12858	-1237.15771	-254.27116	57.66844
365	3.033	815.01599	-280.39050	1450.28833	-227.24628	-62.12464	1278.17334	-1017.62073	-63.89858	1260.67505	62.14453	175.98048	114.81197	398.32172	-98.05682	-5.66609	-718.12500	84.74640	-6.40484	-1216.22046	-248.89813	61.18536
366	3.042	815.00946	-279.07101	1446.65466	-228.73645	-60.57819	1272.78406	-1018.77734	-63.68770	1256.85522	88.56409	176.09605	117.01259	373.15686	-98.33708	-6.15871	-743.04242	84.19978	-6.79686	-1193.15405	-243.08072	64.46599
367	3.050	815.17828	-277.62509	1443.05383	-230.56720	-59.18029	1267.39258	-1020.16693	-63.38169	1252.74695	113.83429	173.98541	118.61656	348.07349	-98.65328	-6.63225	-767.91736	83.54855	-7.34486	-1168.16504	-236.87166	67.50433
368	3.058	815.42529	-276.08240	1439.60315	-232.80759	-57.94215	1262.09473	-1021.74493	-63.08121	1248.41541	138.00552	169.91562	119.79433	323.14771	-99.03366	-7.13610	-792.83289	82.84887	-7.93064	-1141.46069	-230.32370	70.29433
369	3.067	815.63263	-274.47369	1436.43323	-235.51654	-56.74907	1257.00952	-1023.43298	-62.87119	1243.96729	161.24561	164.31245	120.95447	298.44482	-99.51076	-7.70089	-817.78357	82.16855	-8.40553	-1113.24805	-223.48962	72.82985
370	3.075	815.68036	-272.83020	1433.67273	-238.71547	-55.38433	1252.27930	-1025.14246	-62.81667	1239.53247	183.78958	157.62436	122.48228	273.97998	-100.10954	-8.29694	-842.67487	81.45766	-8.74576	-1083.73389	-216.42229	75.10483
371	3.083	815.46948	-271.18457	1431.42932	-242.34140	-53.65385	1248.04993	-1026.80701	-62.96812	1235.23767	205.92206	150.25169	124.52562	249.67957	-100.84079	-8.82980	-867.47522	80.64904	-9.01368	-1053.12524	-209.17447	77.11316
372	3.092	814.94232	-269.56171	1429.77380	-246.21260	-51.53008	1244.45081	-1028.40967	-63.36230	1231.18066	227.95282	142.50070	126.92068	225.37354	-101.70070	-9.20295	-892.25842	79.74153	-9.27233	-1021.62903	-201.79898	78.84879
373	3.100	814.09503	-267.97043	1428.73108	-250.05933	-49.19036	1241.57898	-1029.98364	-64.00414	1227.42505	250.17413	134.48920	129.24738	200.89160	-102.64178	-9.41152	-917.09869	78.76970	-9.56457	-989.45245	-194.34863	80.30559
374	3.108	812.97198	-266.40695	1428.28040	-253.62671	-46.92686	1239.48083	-1031.58459	-64.84514	1224.01111	272.82684	126.11811	130.99480	176.17557	-103.56671	-9.54658	-941.99658	77.78709	-9.89123	-956.80231	-186.87625	81.47752
375	3.117	811.64789	-264.86298	1428.36682	-256.76544	-45.01496	1238.14258	-1033.25378	-65.78369	1220.97632	296.10007	117.20481	131.73918	151.26859	-104.39788	-9.69217	-966.87085	76.82855	-10.24220	-923.88556	-179.43465	82.35852
376	3.125	810.21277	-263.33466	1428.91382	-259.43530	-43.62717	1237.50867	-1034.98999	-66.68836	1218.37305	320.11441	107.67242	131.24829	126.23962	-105.13348	-9.86645	-991.66089	75.91191	-10.58099	-890.90930	-172.07660	82.94246
377	3.133	808.75934	-261.82529	1429.82935	-261.65063	-42.81597	1237.51929	-1036.74097	-67.43687	1216.27722	344.87885	97.68177	129.53909	101.15485	-105.82750	-10.05793	-1016.45703	75.12794	-10.75244	-858.08057	-164.85486	83.22328
378	3.142	807.37109	-260.33719	1431.00854	-263.43384	-42.54190	1238.13904	-1038.41687	-67.95508	1214.78235	370.31067	87.61755	126.87564	76.05585	-106.53355	-10.26213	-1041.41650	74.58724	-10.61728	-825.60632	-157.82219	83.19493
379	3.150	806.11835	-258.86429	1432.34204	-264.79874	-42.70893	1239.36157	-1039.91455	-68.23137	1213.97864	396.29660	77.93282	123.65984	50.93011	-107.27134	-10.47590	-1066.57910	74.22858	-10.29095	-793.69354	-151.03139	82.85133
380	3.158	805.06311	-257.38959	1433.72717	-265.75162	-43.19738	1241.19226	-1041.14954	-68.30579	1213.93164	422.70090	69.04689	120.25616	25.73053	-108.04457	-10.68441	-1091.87720	73.85321	-10.01645	-762.54919	-144.53552	82.18631
381	3.167	804.26355	-255.88799	1435.07507	-266.30234	-43.90485	1243.62720	-1042.08508	-68.24266	1214.67224	449.39020	61.37087	116.84673	0.41382	-108.86407	-10.86513	-1117.26721	73.28857	-9.90399	-732.37970	-138.38809	81.19359
382	3.175	803.77783	-254.33539	1436.31396	-266.47879	-44.77290	1246.64111	-1042.73413	-68.09070	1216.19470	476.33163	55.30813	113.44118	-25.04550	-109.72688	-10.99344	-1142.76196	72.42076	-9.93753	-703.39148	-132.64279	79.86691
383	3.183	803.66327	-252.72029	1437.38770	-266.33102	-45.77201	1250.18323	-1043.13281	-67.85634	1218.45886	503.60803	51.12977	110.07005	-50.66016	-110.58699	-11.04826	-1168.38257	71.29837	-10.03789	-675.79126	-127.35215	78.20044
384	3.192	803.96912	-251.05154	1438.24707	-265.92313	-46.86813	1254.17383	-1043.31409	-67.50969	1221.39624	531.16455	48.82726	106.93304	-76.44098	-111.38570	-11.02169	-1194.13416	70.17065	-10.09563	-649.78802	-122.56476	76.18936
385	3.200	804.72809	-249.35748	1438.84436	-265.31891	-48.01040	1258.50037	-1043.29456	-67.00255	1224.91479	558.34924	48.13775	104.21753	-102.38954	-112.12271	-10.91608	-1220.01379	69.23610	-10.08340	-625.59509	-118.32327	73.83020
386	3.208	805.94733	-247.67853	1439.13586	-264.56058	-49.14899	1263.01782	-1043.07739	-66.28122	1228.89319	583.64740	48.78738	101.64883	-128.44856	-112.86314	-10.75056	-1246.00757	68.50670	-10.05843	-603.42871	-114.66911	71.11903
387	3.217	807.60376	-246.05829	1439.08862	-263.65564	-50.25383	1267.56189	-1042.67297	-65.31595	1233.16516	605.06091	50.75567	98.31055	-154.44037	-113.66457	-10.61091	-1272.00793	67.95653	-9.95847	-583.49695	-111.66348	68.04550
388	3.225	809.64825	-244.53105	1438.68494	-262.59271	-51.30511	1271.97351	-1042.13159	-64.14464	1237.51514	621.10217	54.23192	93.13870	-180.03610	-114.53143	-10.69208	-1297.64819	67.64984	-9.40391	-565.97345	-109.42551	64.58383
389	3.233	812.01520	-243.11006	1437.91797	-261.37143	-52.27704	1276.12329	-1041.55615	-62.86663	1241.70874	631.67059	59.21676	85.67419	-204.80173	-115.44176	-11.24286	-1322.28455	67.69890	-7.73286	-550.97180	-108.15480	60.69100
390	3.242	814.62933	-241.78563	1436.78345	-260.01352	-53.14322	1279.91541	-1041.07166	-61.57028	1245.54163	637.97168	65.25958	76.33401	-228.38062	-116.41867	-12.36220	-1345.29053	68.14088	-4.35389	-538.54913	-108.07391	56.32918
391	3.250	817.40570	-240.52654	1435.27930	-258.54993	-53.89005	1283.26526	-1040.77173	-60.27848	1248.86633	641.51770	71.69942	66.10007	-250.64310	-117.66457	-13.59633	-1366.31677	68.89427	0.82423	-528.68970	-109.32224	51.51061
392	3.258	820.24908	-239.28154	1433.41052	-257.01889	-54.51883	1286.07141	-1040.66919	-58.97121	1251.59912	643.10889	78.10823	56.06796	-271.34442	-119.68675	-13.36658	-1385.16602	69.81200	7.33834	-521.16748	-111.93507	46.36910
393	3.267	823.06348	-237.99278	1431.19202	-255.48395	-55.04748	1288.20825	-1040.68542	-57.64594	1253.71790	642.53052	84.46817	47.09750	-289.10620	-123.14676	-8.87555	-1401.57422	70.72452	14.55284	-515.50873	-115.83368	41.17592
394	3.275	825.76508	-236.62102	1428.65234	-254.03125	-55.51894	1289.54773	-1040.70544	-56.36092	1255.26086	638.88593	91.02867	39.48203	-300.75690	-128.30261	2.34797	-1415.27148	71.46788	22.06589	-511.54526	-120.51320	36.03190
395	3.283	828.28833	-235.16373	1425.83057	-252.73665	-55.99658	1289.98950	-1040.65784	-55.24110	1256.32642	631.07153	98.04556	32.63753	-302.69324	-134.48206	19.85418	-1426.15759	71.93358	29.80338	-510.29614	-124.59420	30.37727
396	3.292	830.58881	-233.65067	1422.76440	-251.63815	-56.54631	1289.48425	-1040.52686	-54.42681	1257.03784	618.27832	105.48729	25.19601	-293.43347	-140.31252	39.67870	-1434.25110	72.09019	37.79926	-513.54083	-126.42941	23.23549
397	3.300	832.64856	-232.12636	1419.48059	-250.72812	-57.22417	1288.04578	-1040.29565	-53.99494	1257.47595	600.67078	112.66454	16.24124	-274.42047	-144.70581	56.98243	-1439.45923	72.00043	45.87278	-521.88086	-125.84265	14.39226
398	3.308	834.47864	-230.63577	1415.99707	-249.95808	-58.06828	1285.74402	-1039.91516	-53.94113	1257.65198	579.74390	118.13216	6.99922	-248.62793	-147.55470	69.04608	-1441.47144	71.93547	53.47166	-534.26953	-124.39078	5.09791
399	3.317	836.11646	-229.21817	1412.33093	-249.25717	-59.08743	1282.67993	-1039.32788	-54.21854	1257.53528	557.38306	120.72512	0.03303	-218.94035	-149.38081	75.86667	-1439.93152	72.41953	59.86116	-549.58118	-123.47217	-2.60899
400	3.325	837.62274	-227.90826	1408.50208	-248.56459	-60.25138	1278.96277	-1038.51440	-54.75478	1257.08154	534.25330	120.94444	-3.69382	-187.32230	-150.56908	78.88245	-1434.67627	73.99333	64.54447	-567.35486	-123.24265	-7.25919
401	3.333	839.08197	-226.74373	1404.53186	-247.85890	-61.50298	1274.70374	-1037.52490	-55.44416	1256.24023	509.83130	120.35116	-5.17165	-154.73051	-151.14471	79.64215	-1425.67761	76.97675	67.49910	-587.46527	-123.29195	-8.95094
402	3.342	840.59186	-225.76895	1400.43958	-247.16145	-62.79141	1270.02173	-1036.47070	-56.15298	1254.96338	484.01859	119.75262	-5.30409	-121.54091	-151.06421	79.21315	-1412.77954	81.51178	69.00074	-609.81061	-123.36981	-9.08777
403	3.350	842.23865	-225.01888	1396.24255	-246.51971	-64.08868	1265.04419	-1035.47742	-56.74196	1253.23035	457.69760	119.02705	-4.57954	-88.02542	-150.47993	78.15677	-1395.72266	87.60457	69.34125	-633.86938	-123.44505	-9.02642
404	3.358	844.07440	-224.49443	1391.96545	-245.99675	-65.38086	1259.89526	-1034.64233	-57.10312	1251.07507	431.82657	118.12284	-3.80920	-54.52975	-149.72520	76.71072	-1374.46057	94.97739	68.76492	-658.68530	-123.50507	-9.20131
405	3.367	846.10284	-224.16286	1387.65588	-245.67461	-66.66144	1254.68433	-1034.02014	-57.20370	1248.58472	406.76535	117.31988	-3.75948	-21.39624	-149.12199	74.96791	-1349.32190	103.06516	67.57780	-683.55823	-123.54109	-9.45911
406	3.375	848.27466	-223.98247	1383.39185	-245.65955	-67.93602	1249.50964	-1033.61780	-57.09443	1245.87146	382.36700	116.87681	-4.56445	11.21582	-148.81917	72.98718	-1320.90576	111.29376	66.27583	-708.37598	-123.63721	-9.72153
407	3.383	850.49878	-223.91853	1379.27478	-246.07755	-69.22758	1244.47717	-1033.39758	-56.85593	1243.04028	358.33075	116.82552	-5.85326	43.46420	-148.75562	70.82001	-1289.96741	119.28284	65.51587	-733.20612	-123.84378	-10.12391
408	3.392	852.66626	-223.94527	1375.41602	-247.05185	-70.57791	1239.71814	-1033.29797	-56.52798	1240.16870	334.42661	117.00492	-7.16649	75.74677	-148.74121	68.50360	-1257.35852	126.77472	65.86367	-757.95349	-124.08450	-10.73396
409	3.400	854.67511	-224.04945	1371.92175	-248.65936	-72.04996	1235.38428	-1033.26477	-56.07800	1237.30212	310.53622	117.20727	-8.22410	108.41797	-148.60556	66.08412	-1223.85498	133.46912	67.50998	-782.49414	-124.28165	-11.40455
410	3.408	856.44806	-224.22778	1368.88245	-250.86798	-73.72307	1231.62134	-1033.27698	-55.42390	1234.46497	286.61511	117.32383	-8.98283	141.55655	-148.33759	63.64144	-1189.90649	138.94794	70.18638	-806.89905	-124.42145	-11.91852
411	3.417	857.94330	-224.47676	1366.36694	-253.47749	-75.66268	1228.54968	-1033.36145	-54.49167	1231.68140	262.63477	117.36100	-9.53883	175.00131	-148.12392	61.27107	-1155.60217	142.80110	73.36229	-831.30743	-124.54047	-12.18834
412	3.425	859.15668	-224.79698	1364.41870	-256.12885	-77.87443	1226.26672	-1033.58618	-53.26762	1228.99951	238.56348	117.33967	-9.97500	208.58380	-148.20641	59.03157	-1120.97791	144.88591	76.58151	-855.70068	-124.69986	-12.32984
413	3.433	860.11334	-225.20183	1363.05505	-258.42426	-80.28356	1224.84485	-1034.03137	-51.81132	1226.50256	214.41187	117.26450	-10.28142	242.32367	-148.67902	56.91824	-1086.37085	145.32973	79.65184	-880.06531	-124.89586	-12.53276
414	3.442	860.85504	-225.70804	1362.26941	-260.08658	-82.75972	1224.31555	-1034.74243	-50.23235	1224.30420	190.21512	117.15882	-10.41940	276.40942	-149.44574	54.88693	-1052.41821	144.23810	82.56722	-904.53729	-125.08183	-12.87283
415	3.450	861.42944	-226.32181	1362.03674	-261.03894	-85.15208	1224.66223	-1035.69482	-48.65873	1222.52905	165.92105	116.99670	-10.43505	310.99866	-150.33669	52.89027	-1019.65259	141.60361	85.33374	-929.19141	-125.27000	-13.27615
416	3.458	861.88202	-227.03452	1362.31848	-261.37985	-87.29752	1225.83655	-1036.79529	-47.21212	1221.29431	141.40845	116.66004	-10.44321	346.08508	-151.22908	50.91141	-988.10645	137.49768	87.86299	-953.95313	-125.48170	-13.59832
417	3.467	862.24994	-227.82687	1363.06543	-261.30524	-89.03274	1227.78076	-1037.91553	-45.98378	1220.70410	116.63638	116.07452	-10.50549	381.60742	-152.05432	48.95353	-957.34900	132.14743	89.97820	-978.72595	-125.71384	-13.73344
418	3.475	862.56091	-228.68211	1364.21777	-261.02289	-90.25339	1230.43103	-1038.93567	-45.01676	1220.85217	91.67078	115.31200	-10.59104	417.65747	-152.75844	47.05893	-926.89075	125.76321	91.50688	-1003.46887	-126.04684	-13.68121
419	3.483	862.83789	-229.59236	1365.70337	-260.68765	-90.97108	1233.71106	-1039.77563	-44.31968	1221.81689	66.58087	114.50796	-10.66344	454.44617	-153.40929	45.52677	-896.52325	118.40898	92.33530	-1028.25830	-126.64061	-13.51315
420	3.492	863.10510	-230.54927	1367.44177	-260.37399	-91.29440	1237.54175	-1040.40161	-43.90211	1223.64648	41.37799	113.74810	-10.74819	491.94098	-154.34248	45.07484	-866.28564	110.15544	92.42934	-1053.28906	-127.53315	-13.30929
421	3.500	863.39325	-231.53923	1369.35168	-260.08121	-91.35770	1241.85693	-1040.80725	-43.77128	1226.33997	16.04651	113.03947	-10.87716	529.39203	-156.03441	46.46702	-836.21185	101.26059	91.88763	-1078.69702	-128.52881	-13.13024
422	3.508	863.74255	-232.55240	1371.35474	-259.75986	-91.26810	1246.60168	-1040.98120	-43.86475	1229.82092	-9.41870	112.31907	-11.01735	565.08099	-158.72401	49.69169	-806.25323	92.08557	90.90818	-1104.42676	-129.40028	-13.00829
423	3.517	864.19708	-233.58929	1373.37573	-259.34750	-91.09483	1251.71497	-1040.88916	-44.00351	1233.92090	-35.03076	111.50060	-11.10344	596.66003	-162.20251	53.45602	-776.47998	82.95916	89.66123	-1130.37231	-130.18066	-12.94900
424	3.525	864.79279	-234.65596	1375.34692	-258.79602	-90.88295	1257.11035	-1040.50415	-43.99927	1238.42651	-60.81848	110.55395	-11.10695	622.11334	-166.07585	55.78461	-747.26508	74.22778	88.24931	-1156.50293	-131.10263	-12.95469
425	3.533	865.54822	-235.75398	1377.21204	-258.08102	-90.66463	1262.66394	-1039.86084	-43.83901	1243.16016	-86.79816	109.51897	-11.05969	640.79626	-170.14241	55.44340	-719.15637	66.31075	86.73907	-1182.69373	-132.22633	-12.99392
426	3.542	866.46301	-236.87480	1378.93201	-257.20050	-90.45957	1268.21313	-1039.05225	-43.68820	1247.99304	-112.94818	108.45631	-11.03303	653.72217	-174.37102	52.78278	-692.60297	59.59007	85.14496	-1208.49316	-133.26178	-12.81378
427	3.550	867.51929	-238.00505	1380.48376	-256.17044	-90.27783	1273.57715	-1038.16895	-43.71646	1252.79736	-139.15363	107.43490	-11.07212	662.68896	-178.67812	49.17226	-667.89569	54.32710	83.40735	-1233.07446	-133.73151	-11.79917
428	3.558	868.68176	-239.13278	1381.85144	-255.02097	-90.13153	1278.59265	-1037.27441	-43.98151	1257.42737	-165.10559	106.55560	-11.11031	668.97113	-182.95663	45.77136	-645.30298	50.71953	81.37074	-1255.67456	-133.45322	-9.34277
429	3.567	869.90259	-240.24464	1383.01965	-253.79178	-90.04211	1283.14136	-1036.42786	-44.44038	1261.74292	-190.25513	105.91771	-10.93072	672.79376	-187.22276	42.90646	-625.14941	48.89760	78.75206	-1276.54053	-133.32797	-5.65071
430	3.575	871.13141	-241.32135	1383.97327	-252.52406	-90.03524	1287.14795	-1035.69958	-45.01063	1265.63367	-213.96021	105.52100	-10.20538	673.80902	-191.53717	40.44669	-607.75128	48.82011	75.23331	-1296.98645	-135.29961	-1.91799
431	3.583	872.31964	-242.34045	1384.69592	-251.24159	-90.13058	1290.55933	-1035.15247	-45.62231	1269.03442	-235.80573	105.28625	-8.49799	671.67175	-195.86707	38.37764	-593.30115	50.23167	70.65687	-1317.81091	-140.74890	0.67057
432	3.592	873.42358	-243.28609	1385.16895	-249.92545	-90.33197	1293.31555	-1034.80408	-46.23276	1271.92773	-255.61523	105.34011	-4.91818	666.10413	-200.13904	36.60209	-581.79883	52.72495	65.11973	-1338.09424	-149.20729	1.89287
433	3.600	874.41040	-244.15515	1385.37573	-248.52640	-90.62672	1295.33618	-1034.60291	-46.81490	1274.32581	-272.57318	106.30145	2.43011	656.86810	-204.27258	34.19253	-573.08142	55.86052	58.91397	-1355.90356	-158.97771	2.32691
434	3.608	875.26135	-244.95107	1385.30591	-247.02696	-91.00530	1296.54150	-1034.43872	-47.35123	1276.24463	-284.10266	108.93497	15.73875	644.08655	-208.08286	29.42382	-566.98828	59.23985	52.38182	-1369.67578	-168.51634	2.64186
435	3.617	875.96771	-245.67632	1384.95703	-245.47202	-91.47170	1296.89526	-1034.18127	-47.84090	1277.69495	-286.54614	113.18131	34.83281	628.54828	-211.30289	21.28233	-563.54736	62.47990	45.72350	-1378.79272	-177.07516	3.20144
436	3.625	876.52954	-246.33641	1384.32910	-243.92676	-92.01937	1296.42065	-1033.72668	-48.30654	1278.69580	-278.03168	117.80807	55.69051	611.36707	-213.73297	11.11909	-563.01984	65.23314	38.84722	-1383.33130	-184.53656	4.08235
437	3.633	876.96002	-246.94753	1383.42236	-242.42818	-92.61050	1295.18140	-1033.02515	-48.78238	1279.28186	-260.23108	121.32381	73.06372	593.02899	-215.33047	2.14340	-565.81671	67.33966	31.41966	-1383.62573	-191.03156	5.23349
438	3.642	877.28979	-247.53645	1382.23877	-240.98157	-93.18906	1293.25867	-1032.07117	-49.26641	1279.47717	-236.66669	123.00442	84.32040	572.95026	-216.27612	-3.25474	-572.37585	68.95827	23.16961	-1380.00977	-196.70178	6.58870
439	3.650	877.56860	-248.13461	1380.78760	-239.58282	-93.70799	1290.73950	-1030.89905	-49.69694	1279.26489	-210.09076	122.97564	90.23933	550.46924	-216.93732	-5.23235	-582.99829	70.45927	14.30995	-1372.75000	-201.63162	8.10450
440	3.658	877.86078	-248.77589	1379.09204	-238.23589	-94.14626	1287.70850	-1029.62488	-50.03773	1278.59814	-181.82910	121.67495	93.08731	526.01563	-217.63330	-5.47260	-597.62994	72.02509	5.80987	-1362.06616	-205.86243	9.75724
441	3.667	878.23328	-249.49254	1377.18933	-236.96405	-94.50896	1284.24182	-1028.45410	-50.35645	1277.42297	-152.47302	119.41970	94.69963	500.74554	-218.47168	-5.38291	-615.73346	73.34641	-0.90228	-1348.16211	-209.42026	11.53134
442	3.675	878.74243	-250.29915	1375.12793	-235.82101	-94.81770	1280.41064	-1027.58716	-50.75758	1275.68506	-122.41522	116.32024	95.85532	475.47302	-219.39963	-5.50320	-636.48474	73.91627	-4.91086	-1331.24268	-212.33157	13.41170
443	3.683	879.42383	-251.18170	1372.96533	-234.88531	-95.09447	1276.28174	-1027.10425	-51.26714	1273.33411	-92.01843	112.39706	96.61166	450.41943	-220.31735	-5.85186	-659.14679	73.59842	-6.53468	-1311.51843	-214.62714	15.38149
444	3.692	880.28284	-252.11125	1370.76868	-234.23718	-95.34537	1271.91101	-1026.92834	-51.78907	1270.33032	-61.64148	107.71677	96.82913	425.57574	-221.15933	-6.32888	-683.11920	72.71303	-6.89212	-1289.20251	-216.34062	17.42249
445	3.700	881.28461	-253.06427	1368.62012	-233.95026	-95.57281	1267.34705	-1026.90381	-52.15348	1266.67200	-31.56226	102.41949	96.43761	400.92950	-221.93219	-6.85183	-707.78796	71.64423	-6.93914	-1264.50928	-217.50661	19.51600
446	3.708	882.34961	-254.01900	1366.62000	-234.10391	-95.80262	1262.64648	-1026.93066	-52.21819	1262.43835	-1.87720	96.62060	95.45145	376.47778	-222.69400	-7.34317	-732.64124	70.54854	-7.07813	-1237.65283	-218.15964	21.64328
447	3.717	883.36084	-254.94206	1364.88208	-234.78226	-96.06068	1257.88696	-1027.01489	-51.94267	1257.79211	27.52777	90.30424	93.92024	352.19629	-223.49893	-7.75291	-757.41730	69.44519	-7.36092	-1208.84680	-218.33391	23.78572
448	3.725	884.19031	-255.79771	1363.52332	-236.05023	-96.30388	1253.18127	-1027.22119	-51.41551	1252.94226	56.91437	83.34167	91.91141	328.02838	-224.37653	-8.11535	-782.03241	68.38475	-7.75613	-1178.30493	-218.06351	25.92481
449	3.733	884.72839	-256.56708	1362.65112	-237.93039	-96.38106	1248.69824	-1027.60742	-50.83305	1248.10132	86.53137	75.65271	89.52232	303.92108	-225.33868	-8.52123	-806.49054	67.39522	-8.23701	-1146.24023	-217.38232	28.04222
450	3.742	884.89783	-257.25095	1362.35266	-240.38226	-96.07643	1244.65588	-1028.18530	-50.41752	1243.43713	116.46228	67.34475	86.88870	279.86053	-226.37227	-9.00868	-830.85535	66.42101	-8.73471	-1112.86609	-216.32388	30.11993
451	3.750	884.65613	-257.86313	1362.68689	-243.27129	-95.23250	1241.26855	-1028.92651	-50.33553	1239.05103	146.65750	58.64555	84.15540	255.83844	-227.43689	-9.51944	-855.19397	65.40840	-9.15357	-1078.39514	-214.92117	32.14019
452	3.758	883.99609	-258.42087	1363.68115	-246.35518	-93.87146	1238.68347	-1029.79468	-50.67133	1234.99951	177.09381	49.73848	81.42279	231.78979	-228.48396	-9.95906	-879.52313	64.37206	-9.48046	-1043.04089	-213.20714	34.08477
453	3.767	882.94135	-258.93088	1365.33118	-249.33855	-92.20215	1236.94153	-1030.76538	-51.43416	1231.32629	207.84674	40.71472	78.72150	207.60205	-229.47256	-10.25742	-903.84631	63.38234	-9.77217	-1007.01941	-211.21660	35.93313
454	3.775	881.53717	-259.38480	1367.60425	-251.97531	-90.51195	1235.98840	-1031.82825	-52.56951	1228.07666	239.03265	31.58093	76.01694	183.22656	-230.36691	-10.39999	-928.21265	62.51289	-10.02772	-970.55078	-208.98993	37.66037
455	3.783	879.84680	-259.76874	1370.44495	-254.13443	-89.05608	1235.72388	-1032.97778	-53.97449	1225.30579	270.73355	22.20565	73.19567	158.74380	-231.14871	-10.45323	-952.67188	61.78404	-10.18220	-933.85675	-206.57501	39.23850
456	3.792	877.94684	-260.07599	1373.78259	-255.79424	-88.00391	1236.05176	-1034.19714	-55.52528	1223.08398	302.95099	12.34906	70.09772	134.23590	-231.84839	-10.52494	-977.19580	61.15152	-10.21828	-897.14807	-204.01875	40.64814
457	3.800	875.91711	-260.30844	1377.53625	-257.00528	-87.42337	1236.90417	-1035.44739	-57.10876	1221.49316	335.57327	1.88297	66.66151	109.66443	-232.52164	-10.67492	-1001.70947	60.54929	-10.19821	-860.59863	-201.33670	41.90492
458	3.808	873.83069	-260.46710	1381.61670	-257.85596	-87.29472	1238.24158	-1036.66785	-58.63583	1220.61755	368.45197	-9.02869	63.02399	84.94983	-233.19348	-10.88714	-1026.19397	59.96843	-10.17672	-824.32611	-198.46336	43.08588
459	3.817	871.75110	-260.55063	1385.93079	-258.44293	-87.54919	1240.04395	-1037.77905	-60.03642	1220.53040	401.57474	-19.96541	59.51071	60.06995	-233.86234	-11.10930	-1050.74438	59.47461	-10.12504	-788.43689	-195.23502	44.29949
460	3.825	869.73309	-260.56018	1390.38782	-258.84427	-88.10794	1242.30103	-1038.69238	-61.26632	1221.28186	435.06586	-30.34730	56.67820	35.04785	-234.52512	-11.29573	-1075.52795	59.08241	-9.98812	-753.18933	-191.50165	45.54425
461	3.833	867.82153	-260.49487	1394.90381	-259.10373	-88.90321	1245.00635	-1039.33118	-62.31956	1222.88428	468.90948	-39.54403	55.27552	9.90454	-235.17943	-11.42119	-1100.66675	58.63609	-9.82830	-719.11719	-187.33249	46.60927
462	3.842	866.05353	-260.35324	1399.40320	-259.23120	-89.88274	1248.15076	-1039.64624	-63.21734	1225.30127	502.59076	-47.11747	55.83196	-15.36862	-235.81522	-11.47639	-1126.14880	57.89912	-9.82583	-686.85071	-183.06830	47.24305
463	3.850	864.46405	-260.14468	1403.81799	-259.21173	-91.00354	1251.71423	-1039.62500	-63.98442	1228.44202	534.88953	-53.00806	58.10014	-40.79727	-236.39772	-11.46616	-1151.82703	56.85081	-10.04806	-656.82214	-179.14670	47.37691
464	3.858	863.08527	-259.88321	1408.08521	-259.01474	-92.22459	1255.65576	-1039.29480	-64.63110	1232.16016	564.00830	-57.34919	60.89134	-66.40280	-236.89600	-11.40380	-1177.51013	55.80084	-10.33250	-629.19934	-175.97974	47.13358
465	3.867	861.93854	-259.57526	1412.14587	-258.60474	-93.50806	1259.90625	-1038.71985	-65.14966	1236.25671	588.15570	-60.13605	62.54340	-92.19798	-237.33835	-11.30097	-1203.08826	55.05670	-10.48312	-603.95087	-174.01239	46.75165
466	3.875	861.02777	-259.22995	1415.95056	-257.95428	-94.82101	1264.36621	-1037.98401	-65.53195	1240.49683	606.42896	-61.29273	61.83132	-118.15311	-237.79248	-11.15817	-1228.50366	54.67828	-10.36969	-580.99774	-173.70035	46.42390
467	3.883	860.33716	-258.87225	1419.46265	-257.04929	-96.12845	1268.90625	-1037.17224	-65.78134	1244.63794	619.29883	-61.01982	58.65069	-144.10553	-238.30179	-10.98298	-1253.56213	54.62697	-9.74470	-560.46820	-175.27483	46.06575
468	3.892	859.83270	-258.53033	1422.65369	-255.88924	-97.38889	1273.37280	-1036.36328	-65.89433	1248.46301	628.12720	-59.80014	53.79491	-169.65695	-238.87346	-10.85601	-1277.87500	54.86784	-8.15247	-542.75458	-178.56493	45.34571
469	3.900	859.46777	-258.21509	1425.49902	-254.49384	-98.56438	1277.60376	-1035.62366	-65.84584	1251.80554	634.20569	-58.06034	48.11784	-194.20390	-239.52097	-10.94238	-1301.03699	55.29315	-5.17088	-528.29260	-183.08855	43.96501
470	3.908	859.19287	-257.91785	1427.97668	-252.90765	-99.63278	1281.44482	-1034.99426	-65.60954	1254.56299	638.24792	-55.96722	42.08484	-217.25539	-240.31984	-11.32782	-1322.75464	55.69191	-0.73930	-517.31451	-188.28435	41.82454
471	3.917	858.96753	-257.62006	1430.06836	-251.19290	-100.58156	1284.76099	-1034.47937	-65.18471	1256.70422	640.49945	-53.47772	36.05336	-238.82860	-241.46158	-11.65560	-1342.76587	55.87462	4.88094	-509.78421	-193.62796	38.95969
472	3.925	858.76965	-257.30185	1431.76013	-249.42114	-101.39652	1287.44153	-1034.04309	-64.59885	1258.26843	640.93518	-50.47495	30.61601	-259.26593	-243.32048	-10.57747	-1360.70239	55.86359	11.44081	-505.45587	-198.63995	35.43293
473	3.933	858.59381	-256.94763	1433.04321	-247.66939	-102.07251	1289.39514	-1033.62354	-63.89920	1259.34290	639.18842	-46.86415	26.34531	-278.03995	-246.40375	-5.55806	-1376.07056	55.80440	18.76313	-503.74069	-203.12057	31.40161
474	3.942	858.44287	-256.54990	1433.91284	-246.01492	-102.62649	1290.54285	-1033.15979	-63.14808	1260.02661	634.45074	-42.58868	23.07951	-292.53751	-251.00809	5.81174	-1388.43555	55.54445	26.45789	-503.88809	-207.20331	27.08053
475	3.950	858.32190	-256.11377	1434.36841	-244.52544	-103.09278	1290.82104	-1032.61096	-62.41945	1260.39661	625.79126	-37.65921	19.56328	-298.89130	-256.85016	23.37636	-1397.59583	54.46825	33.83000	-505.99725	-210.65997	22.31431
476	3.958	858.23608	-255.65715	1434.41382	-243.24118	-103.51405	1290.19519	-1031.96033	-61.78520	1260.48279	612.90649	-32.39801	14.27023	-294.66833	-263.13187	43.61944	-1403.47168	52.03690	40.23443	-511.16125	-212.86481	16.57428
477	3.967	858.18835	-255.20140	1434.05823	-242.15941	-103.93210	1288.67188	-1031.20825	-61.28566	1260.26257	596.62280	-27.77230	7.17219	-280.41010	-269.01508	61.84781	-1405.89893	48.53966	45.47859	-520.17578	-213.91794	9.77457
478	3.975	858.17932	-254.76122	1433.31519	-241.23976	-104.38031	1286.30298	-1030.36548	-60.91449	1259.67920	578.29102	-25.06468	0.40167	-258.69250	-274.03723	75.04858	-1404.72778	45.04845	49.74885	-532.97992	-214.72618	2.83092
479	3.983	858.21228	-254.34486	1432.20471	-240.42838	-104.88274	1283.18176	-1029.45935	-60.63590	1258.67480	558.36334	-24.65415	-3.79471	-232.37888	-278.09933	82.86263	-1400.09326	42.59752	53.20064	-549.17480	-215.89296	-2.74553
480	3.992	858.29956	-253.96321	1430.75391	-239.68375	-105.44924	1279.43225	-1028.54370	-60.39603	1257.21558	536.12695	-25.47700	-5.34446	-203.60602	-281.20044	86.64891	-1392.27698	41.63742	55.76363	-568.46680	-217.32025	-5.99915
481	4.000	858.46619	-253.64546	1428.99951	-238.98976	-106.06546	1275.18884	-1027.68896	-60.12350	1255.30200	511.36914	-26.33639	-5.62363	-173.61014	-283.32471	88.07838	-1381.21887	42.05498	57.19780	-590.67084	-218.60387	-7.39430
482	4.008	858.74829	-253.44930	1426.98743	-238.35242	-106.68945	1270.57959	-1026.95850	-59.75302	1252.96741	485.40289	-27.16610	-5.48932	-143.01082	-284.52289	88.33420	-1366.45618	43.41631	57.22491	-615.18396	-219.38130	-8.18091
483	4.017	859.17883	-253.44740	1424.77002	-237.79352	-107.26434	1265.72217	-1026.39233	-59.25563	1250.27466	459.82697	-28.44000	-5.12378	-112.19635	-284.97614	88.00839	-1347.63306	45.25513	55.74746	-640.65210	-219.62253	-9.00121
484	4.025	859.76654	-253.69864	1422.40393	-237.35463	-107.74525	1260.72363	-1026.00366	-58.65123	1247.31470	435.17325	-30.14761	-4.81154	-81.52261	-284.93387	87.29265	-1324.87488	47.22441	53.03657	-665.76190	-219.79819	-9.63610
485	4.033	860.48370	-254.22578	1419.95178	-237.10863	-108.12300	1255.67883	-1025.77734	-57.99857	1244.19751	411.10370	-31.84475	-4.95909	-51.26974	-284.57654	86.18023	-1298.67249	49.20847	49.77472	-690.20911	-220.45459	-9.86230
486	4.042	861.26697	-255.00758	1417.48572	-237.16589	-108.42855	1250.67517	-1025.67285	-57.35103	1241.03564	387.16998	-33.16205	-5.71641	-21.49359	-283.92728	84.61723	-1269.67957	51.37169	46.88072	-714.42584	-221.56752	-9.90653
487	4.050	862.02966	-255.98848	1415.08594	-237.66466	-108.72464	1245.81165	-1025.63611	-56.71558	1237.92908	363.14566	-34.00693	-6.89117	8.05896	-282.87729	82.59993	-1238.72424	53.84262	45.16277	-738.78491	-222.61751	-10.11235
488	4.058	862.67828	-257.09671	1412.83679	-238.74039	-109.09234	1241.21472	-1025.62732	-56.06507	1234.95520	339.01407	-34.51541	-8.13826	37.83594	-281.27588	80.18776	-1206.73352	56.38229	45.04817	-763.32306	-223.27661	-10.58950
489	4.067	863.12982	-258.25812	1410.82202	-240.46434	-109.60083	1237.03491	-1025.64697	-55.37849	1232.17236	314.86203	-34.91695	-9.19890	68.22028	-278.98633	77.45100	-1174.40283	58.45728	46.44815	-787.81531	-223.61258	-11.23340
490	4.075	863.32733	-259.41174	1409.11975	-242.76076	-110.26938	1233.42236	-1025.73730	-54.65978	1229.63208	290.77832	-35.37498	-10.01350	99.35034	-275.89685	74.42477	-1141.95740	59.48528	48.82512	-811.93988	-223.63063	-11.76256
491	4.083	863.24512	-260.52161	1407.79492	-245.36980	-111.06540	1230.50684	-1025.94958	-53.91495	1227.38611	266.80237	-35.92489	-10.64871	131.14346	-271.98553	71.12148	-1109.27637	59.06540	51.57426	-835.43555	-223.16399	-11.77827
492	4.092	862.87842	-261.56955	1406.89368	-247.92067	-111.94411	1228.38757	-1026.28503	-53.09954	1225.46741	242.92056	-36.54436	-11.15418	163.44635	-267.40338	67.59733	-1076.25830	57.10867	54.37083	-858.53711	-222.49059	-11.32944
493	4.100	862.23413	-262.53970	1406.44287	-250.08203	-112.87292	1227.12561	-1026.65942	-52.10250	1223.85974	219.08798	-37.21723	-11.51624	196.17029	-262.43384	64.00165	-1043.13721	53.77232	57.17344	-882.18018	-222.62689	-11.19810
494	4.108	861.32965	-263.41342	1406.45288	-251.68149	-113.81088	1226.73877	-1026.96924	-50.84153	1222.51208	195.23697	-37.91531	-11.72855	229.34808	-257.33221	60.53357	-1010.49817	49.32533	60.04918	-906.89264	-224.17139	-11.91875
495	4.117	860.19470	-264.18173	1406.91785	-252.72072	-114.68330	1227.21497	-1027.22534	-49.39683	1221.41211	171.26489	-38.59590	-11.84332	263.08704	-252.15530	57.34502	-978.91687	44.02979	62.98657	-932.00684	-226.28545	-13.03828
496	4.125	858.87036	-264.86121	1407.81531	-253.30760	-115.39771	1228.52942	-1027.58081	-48.00654	1220.64868	147.07257	-39.28042	-11.92592	297.40558	-246.68124	54.47891	-948.50854	38.05051	65.77780	-956.75537	-227.79117	-13.87376
497	4.133	857.40405	-265.49112	1409.10779	-253.58060	-115.88906	1230.64600	-1028.20386	-46.91085	1220.39502	122.64978	-40.05434	-11.99789	332.11469	-240.46045	51.84229	-918.88373	31.49908	68.11259	-981.14575	-228.50226	-14.22279
498	4.142	855.84216	-266.11572	1410.75134	-253.67270	-116.13513	1233.50903	-1029.13232	-46.19781	1220.82825	98.07495	-40.91244	-12.05509	366.94666	-232.98071	49.24356	-889.55859	24.55656	69.79282	-1005.49255	-228.95811	-14.19152
499	4.150	854.22540	-266.76880	1412.69861	-253.70282	-116.12030	1237.04236	-1030.22278	-45.76959	1222.04932	73.41577	-41.74358	-12.12444	401.86340	-223.88409	46.56193	-860.32904	17.48680	70.78905	-1030.05054	-229.59369	-13.96528
500	4.158	852.58954	-267.46371	1414.89099	-253.75224	-115.80929	1241.16003	-1031.23425	-45.45255	1224.07886	48.67847	-42.50828	-12.25133	437.22101	-213.16360	44.00355	-831.29681	10.58791	71.15592	-1054.99634	-230.41174	-13.69058
501	4.167	850.97223	-268.19531	1417.25586	-253.82776	-115.17012	1245.77441	-1031.97974	-45.15847	1226.91907	23.84027	-43.26157	-12.42099	473.48260	-201.30721	42.28814	-802.68915	4.19754	70.98744	-1080.23474	-231.21469	-13.40850
502	4.175	849.41974	-268.95700	1419.71667	-253.86008	-114.19921	1250.79272	-1032.39478	-44.93753	1230.56396	-1.11987	-44.03365	-12.55357	510.50800	-189.28705	42.45701	-774.67743	-1.32921	70.41223	-1105.47913	-231.88458	-13.15837
503	4.183	847.98425	-269.75372	1422.20276	-253.74557	-112.92055	1256.10815	-1032.48523	-44.87836	1234.91736	-26.21539	-44.82148	-12.59016	546.87134	-178.23692	45.05492	-747.33936	-5.69789	69.58115	-1130.67554	-232.41061	-13.02977
504	4.192	846.71295	-270.59674	1424.65247	-253.39252	-111.38089	1261.59790	-1032.27539	-44.99089	1239.75403	-51.45135	-45.63033	-12.54208	579.90332	-168.91014	49.17273	-720.81287	-8.70070	68.63045	-1156.02075	-232.85878	-13.06704
505	4.200	845.63788	-271.49142	1427.01257	-252.74850	-109.64389	1267.13367	-1031.81311	-45.20084	1244.78479	-76.82581	-46.44534	-12.47109	606.85553	-161.37856	52.59481	-695.40552	-10.17839	67.61668	-1181.57129	-233.42694	-13.17940
506	4.208	844.77429	-272.43097	1429.23889	-251.80785	-107.77800	1272.58875	-1031.18066	-45.41363	1249.72583	-102.33362	-47.20084	-12.44649	626.44250	-155.30466	53.42954	-671.50739	-10.02760	66.48008	-1207.02832	-234.51581	-13.06006
507	4.217	844.12134	-273.39371	1431.29431	-250.60284	-105.84801	1277.83850	-1030.47644	-45.56220	1254.32776	-127.94598	-47.78574	-12.51155	639.31982	-150.44646	51.56805	-649.48053	-8.26712	65.07783	-1231.86475	-236.51982	-12.18480
508	4.225	843.66217	-274.34247	1433.14636	-249.18529	-103.91132	1282.75757	-1029.79797	-45.64363	1258.42639	-153.52765	-48.05482	-12.69613	647.16278	-146.80611	48.32304	-629.60876	-5.04274	63.24052	-1255.55115	-239.34706	-10.10870
509	4.233	843.36725	-275.23303	1434.76501	-247.60802	-102.01718	1287.22241	-1029.23804	-45.73929	1261.99829	-178.72412	-47.86911	-13.05848	651.47565	-144.39091	44.95669	-612.05725	-0.54613	60.80418	-1277.57837	-242.32275	-6.84263
510	4.242	843.19928	-276.02820	1436.12085	-245.91513	-100.21077	1291.12537	-1028.86621	-45.96429	1265.12964	-202.92926	-47.19281	-13.66357	653.13269	-142.97461	41.93391	-596.88281	5.06082	57.66212	-1297.36401	-244.73218	-2.82467
511	4.250	843.11737	-276.70276	1437.18604	-244.14365	-98.53037	1294.38916	-1028.68738	-46.36908	1267.91309	-225.43909	-46.11140	-14.39626	652.53638	-142.08163	39.37881	-584.08740	11.67073	53.83117	-1314.29993	-246.33839	1.42842
512	4.258	843.08081	-277.24112	1437.93640	-242.33264	-96.99474	1296.96704	-1028.62524	-46.89256	1270.38953	-245.74622	-44.43311	-14.52253	649.75458	-141.14787	37.60593	-573.64551	19.18552	49.43200	-1327.88647	-247.36319	5.55779
513	4.267	843.05225	-277.63620	1438.35205	-240.53282	-95.60066	1298.82776	-1028.55579	-47.40156	1272.56311	-263.35925	-40.91906	-12.06143	644.47937	-139.68939	36.64970	-565.54303	27.42296	44.59811	-1337.82690	-248.16084	9.38778
514	4.275	843.00098	-277.88998	1438.41858	-238.80978	-94.33394	1299.94690	-1028.36108	-47.76616	1274.42249	-276.58313	-33.30189	-3.89643	636.17444	-137.41850	35.30769	-559.84747	36.10060	39.40863	-1344.04810	-248.97177	12.86826
515	4.283	842.90588	-278.01193	1438.12805	-237.23778	-93.17997	1300.31555	-1027.96521	-47.91696	1275.94568	-281.90051	-20.14697	11.95843	624.51984	-134.40005	31.38664	-556.76190	44.95921	33.84971	-1346.64539	-249.87123	16.01147
516	4.292	842.75793	-278.01614	1437.47998	-235.88522	-92.13694	1299.95166	-1027.35229	-47.85638	1277.09802	-276.24298	-2.97721	33.29088	609.76416	-131.14943	23.62396	-556.66589	53.88313	27.79435	-1345.79297	-250.83279	18.84745
517	4.300	842.55969	-277.92221	1436.48206	-234.79370	-91.23125	1298.89331	-1026.56604	-47.63197	1277.82422	-260.05042	14.24196	54.00352	592.59521	-128.41078	13.36395	-560.12579	62.86761	21.08959	-1341.67871	-251.79993	21.40322
518	4.308	842.32404	-277.75882	1435.15112	-233.95343	-90.49370	1297.18042	-1025.68530	-47.30852	1278.04260	-236.91223	28.01888	68.44291	573.56189	-126.72798	3.85055	-567.76660	71.84941	13.82987	-1334.47974	-252.72125	23.69908
519	4.317	842.07489	-277.56152	1433.51538	-233.29077	-89.87881	1294.84680	-1024.78943	-46.95528	1277.65747	-210.42505	37.41572	75.11192	552.64685	-126.20952	-2.35503	-579.92883	80.47525	6.67059	-1324.36218	-253.55698	25.75136
520	4.325	841.84943	-277.36188	1431.61670	-232.69818	-89.24385	1291.91223	-1023.94305	-46.63447	1276.58740	-182.24200	43.68539	76.43203	529.65198	-126.58235	-5.02733	-596.25568	87.94745	0.71189	-1311.48682	-254.27406	27.57539
521	4.333	841.69696	-277.17651	1429.50769	-232.09799	-88.45742	1288.38525	-1023.20056	-46.38802	1274.79858	-152.61163	48.80538	75.98417	504.94598	-127.39609	-5.56703	-615.78589	93.23515	-3.26342	-1296.01404	-254.84119	29.18679
522	4.342	841.67499	-277.00784	1427.24390	-231.47438	-87.47712	1284.29810	-1022.60736	-46.23605	1272.32825	-121.67322	54.32449	76.18938	479.44238	-128.25769	-5.45100	-637.68121	95.77034	-5.37384	-1278.10522	-255.22650	30.60168
523	4.350	841.84216	-276.85397	1424.87805	-230.86078	-86.30974	1279.73987	-1022.19183	-46.18568	1269.27698	-90.00330	60.77704	77.68895	453.92499	-128.95651	-5.48135	-661.44385	96.04129	-6.29988	-1257.92212	-255.39734	31.83643
524	4.358	842.24469	-276.71332	1422.45984	-230.33679	-84.97670	1274.85364	-1021.95734	-46.22911	1265.77673	-58.38208	67.73676	79.93901	428.70044	-129.46008	-5.83763	-686.38885	95.22278	-6.65925	-1235.62695	-255.32059	32.90746
525	4.367	842.89929	-276.58279	1420.04102	-230.01981	-83.52005	1269.79688	-1021.88678	-46.33020	1261.96289	-27.35938	74.35140	82.02319	403.75916	-129.85634	-6.39393	-711.65710	94.20630	-6.82384	-1211.38220	-254.96301	33.83118
526	4.375	843.78418	-276.46030	1417.68018	-230.02655	-81.99006	1264.68958	-1021.95557	-46.42680	1257.95679	2.96350	79.80745	83.09927	379.00104	-130.25516	-6.97821	-736.72754	93.24831	-6.99902	-1185.35010	-254.29144	34.62394
527	4.383	844.84082	-276.34769	1415.44275	-230.45248	-80.43410	1259.60291	-1022.13837	-46.46152	1253.85620	32.85773	83.52704	82.61513	354.34216	-130.70280	-7.48833	-761.50360	92.33672	-7.28924	-1157.69238	-253.27277	35.30203
528	4.392	845.98120	-276.24719	1413.40063	-231.38223	-78.90179	1254.59509	-1022.40875	-46.42503	1249.73792	62.70184	85.29250	80.54793	329.76532	-131.18629	-7.91425	-786.06683	91.47986	-7.73185	-1128.57178	-251.87373	35.88179
529	4.400	847.09979	-276.15048	1411.62573	-232.88139	-77.42648	1249.75830	-1022.73840	-46.38084	1245.67664	92.73322	85.33513	77.46861	305.32251	-131.68102	-8.31574	-810.52100	90.69148	-8.28021	-1098.15015	-250.06120	36.37962
530	4.408	848.09296	-276.02811	1410.17908	-234.94873	-75.98673	1245.25391	-1023.09521	-46.44890	1241.76733	123.01257	84.25440	74.26518	281.07141	-132.17244	-8.77527	-834.97107	89.98433	-8.77201	-1066.58936	-247.80222	36.81215
531	4.417	848.87677	-275.83246	1409.10950	-237.46449	-74.50574	1241.30469	-1023.44885	-46.76328	1238.13123	153.54742	82.79094	71.77330	256.97546	-132.68457	-9.31680	-859.49384	89.38702	-9.04842	-1034.05139	-245.06442	37.19627
532	4.425	849.39978	-275.51855	1408.45679	-240.19022	-72.91051	1238.13098	-1023.78363	-47.43283	1234.89917	184.35999	81.59855	70.50034	232.88611	-133.29298	-9.83426	-884.07892	88.83775	-9.15693	-1000.69843	-241.81619	37.54861
533	4.433	849.64838	-275.07108	1408.24829	-242.84042	-71.19343	1235.87012	-1024.10156	-48.51019	1232.17346	215.43958	81.02594	70.43302	208.66748	-134.03299	-10.16283	-908.65308	88.19110	-9.33058	-966.69427	-238.02567	37.88438
534	4.442	849.64325	-274.51160	1408.48694	-245.18674	-69.42403	1234.53833	-1024.41028	-49.95789	1229.97107	246.74237	80.94072	71.06619	184.28229	-134.82405	-10.25978	-933.16980	87.39804	-9.73939	-932.20471	-233.65738	38.21560
535	4.450	849.43066	-273.88071	1409.14453	-247.11618	-67.72784	1234.05310	-1024.71509	-51.63356	1228.19287	278.31775	80.75077	71.71737	159.74774	-135.55807	-10.24734	-957.65253	86.56133	-10.28519	-897.39551	-228.66708	38.55146
536	4.458	849.07507	-273.21582	1410.17053	-248.59885	-66.24994	1234.29163	-1025.03027	-53.35688	1226.69946	310.35889	79.65116	71.84495	135.09729	-136.20593	-10.27033	-982.15997	85.84431	-10.65452	-862.42487	-223.00082	38.90553
537	4.467	848.65106	-272.53973	1411.50757	-249.61945	-65.10400	1235.14563	-1025.38843	-55.02259	1225.44958	342.98553	77.03647	71.16784	110.36987	-136.80405	-10.38256	-1006.74957	85.36012	-10.61975	-827.42981	-216.61185	39.31410
538	4.475	848.23291	-271.85849	1413.10022	-250.14992	-64.34023	1236.54395	-1025.80054	-56.62013	1224.54211	375.97137	72.86211	69.67059	85.59027	-137.39531	-10.56199	-1031.46094	85.08731	-10.25431	-792.52051	-209.51062	39.85825
539	4.483	847.88562	-271.16611	1414.89197	-250.16537	-63.95566	1238.44568	-1026.19824	-58.15749	1224.14648	408.85269	67.59242	67.53761	60.75720	-138.01074	-10.76438	-1056.28711	84.88319	-9.82284	-757.81531	-201.83386	40.65223
540	4.492	847.66162	-270.45126	1416.82129	-249.66798	-63.92478	1240.82947	-1026.43994	-59.61024	1224.42810	441.34796	61.84884	65.05670	35.84589	-138.67149	-10.95085	-1081.20044	84.56883	-9.55035	-723.53992	-193.86064	41.75573
541	4.500	847.60400	-269.70227	1418.82153	-248.70061	-64.22162	1243.68079	-1026.38281	-60.92852	1225.50000	473.57126	56.20516	62.65378	10.82794	-139.37436	-11.09660	-1106.21802	83.96452	-9.51686	-690.10284	-185.91571	43.09158
542	4.508	847.75079	-268.91016	1420.81982	-247.34666	-64.81966	1246.97583	-1025.94873	-62.06564	1227.39880	505.83331	51.13799	60.99462	-14.31757	-140.09949	-11.18169	-1131.39709	82.93932	-9.67366	-658.02588	-178.23019	44.49689
543	4.517	848.13568	-268.07150	1422.74255	-245.71638	-65.68000	1250.66882	-1025.13916	-63.00291	1230.08313	538.13397	46.93276	60.81395	-39.61417	-140.83655	-11.18597	-1156.79224	81.59795	-9.89602	-627.79266	-170.91214	45.80082
544	4.525	848.78607	-267.19104	1424.52393	-243.92006	-66.75340	1254.68823	-1024.01343	-63.74760	1233.43518	569.59216	43.62558	62.35454	-65.08601	-141.57794	-11.11161	-1182.41724	80.29827	-10.06742	-599.75525	-164.10846	46.82161
545	4.533	849.71820	-266.28320	1426.10815	-242.03856	-67.99623	1258.94116	-1022.66345	-64.30698	1237.26367	598.31781	41.13852	64.79449	-90.73758	-142.31830	-10.99519	-1208.19373	79.32390	-10.14862	-574.14832	-158.20276	47.40378
546	4.542	850.93213	-265.36887	1427.44849	-240.11040	-69.37598	1263.31860	-1021.19525	-64.66967	1241.31824	622.11346	39.49598	66.34372	-116.51816	-143.07796	-10.87946	-1233.89380	78.72279	-10.06258	-551.15381	-153.72598	47.50071
547	4.550	852.41199	-264.46924	1428.50317	-238.14067	-70.86124	1267.70044	-1019.71069	-64.80772	1245.31763	639.68140	38.81535	65.29987	-142.25102	-143.89172	-10.80156	-1259.07324	78.50616	-9.44909	-530.93835	-151.00206	47.14222
548	4.558	854.13110	-263.60535	1429.23254	-236.11838	-72.40851	1271.96033	-1018.29462	-64.69688	1248.99561	651.33032	39.08919	61.23050	-167.57018	-144.76790	-10.87172	-1283.12878	78.78996	-7.62590	-513.75348	-149.99704	46.31725
549	4.567	856.05786	-262.79883	1429.60034	-234.03186	-73.95216	1275.96899	-1017.01025	-64.35095	1252.16382	658.53552	40.06996	55.06303	-191.98880	-145.67410	-11.34501	-1305.58813	79.64615	-3.97521	-499.92932	-150.57135	44.97490
550	4.575	858.15662	-262.06601	1429.57983	-231.88350	-75.40838	1279.60339	-1015.88959	-63.83535	1254.75183	662.88373	41.35719	48.13722	-215.15413	-146.60480	-12.48294	-1326.29578	80.84618	1.52867	-489.35757	-152.74341	43.15039
551	4.583	860.38519	-261.41016	1429.15991	-229.70110	-76.69807	1282.74927	-1014.91827	-63.22986	1256.79114	665.32520	42.63671	41.40543	-237.11076	-147.79619	-14.13721	-1345.23328	81.89532	8.28089	-481.12503	-156.57230	41.03047
552	4.592	862.69586	-260.81866	1428.34424	-227.53748	-77.77256	1285.29492	-1014.03827	-62.58825	1258.35681	666.02917	43.89665	35.38947	-258.06927	-149.98337	-15.08939	-1362.22949	82.35789	15.52775	-474.65555	-161.52193	38.61806
553	4.600	865.04321	-260.26965	1427.14404	-225.45651	-78.62720	1287.12793	-1013.17377	-61.94861	1259.52563	664.55957	45.33694	30.38443	-277.23920	-154.30164	-12.62970	-1376.80347	82.02754	22.78360	-471.28287	-165.91965	35.18369
554	4.608	867.39227	-259.74158	1425.57068	-223.51262	-79.30149	1288.14697	-1012.25861	-61.36717	1260.35950	660.06732	47.11845	26.28184	-291.74133	-161.52914	-3.68683	-1388.26367	80.87613	29.89899	-472.99365	-168.05351	29.78520
555	4.617	869.72186	-259.21350	1423.63220	-221.73186	-79.86487	1288.28503	-1011.24261	-60.92009	1260.89905	651.55292	49.34853	22.18666	-297.66006	-171.04840	12.32550	-1396.06323	79.03038	36.83907	-479.56277	-168.08981	22.52830
556	4.625	872.02637	-258.67123	1421.33447	-220.10144	-80.39045	1287.52783	-1010.08624	-60.66948	1261.15686	638.39307	52.12072	16.73001	-292.75177	-180.67023	31.94287	-1400.04285	76.84529	43.45358	-489.09521	-167.77783	14.41757
557	4.633	874.31586	-258.12109	1418.68445	-218.57249	-80.93105	1285.91443	-1008.76202	-60.63620	1261.11804	620.87537	55.14550	9.58676	-277.73468	-188.00441	49.85286	-1400.34619	74.90945	49.52290	-500.89380	-168.43022	6.37611
558	4.642	876.61200	-257.58603	1415.69458	-217.07837	-81.50948	1283.52173	-1007.26654	-60.80353	1260.75073	600.05328	57.48402	2.54156	-255.17073	-192.15204	62.53955	-1397.30200	73.77078	54.80577	-515.79651	-169.99310	-0.66782
559	4.650	878.94177	-257.08557	1412.38770	-215.55994	-82.12521	1280.44226	-1005.62585	-61.12817	1260.02063	576.89148	58.38956	-2.21373	-227.78839	-193.89941	69.63951	-1391.33398	73.65945	58.91303	-534.47876	-171.57875	-5.64283
560	4.658	881.33350	-256.62320	1408.80396	-213.98352	-82.77244	1276.77698	-1003.88611	-61.53789	1258.90283	551.92120	58.23439	-4.47208	-197.63538	-194.53001	72.73102	-1382.63574	74.60187	61.48095	-556.55945	-172.49298	-8.17632
561	4.667	883.81726	-256.19473	1404.99951	-212.34908	-83.45064	1272.63794	-1002.10242	-61.93917	1257.39038	525.89551	57.77560	-5.36139	-165.96658	-194.79510	73.61536	-1370.88062	76.60889	62.54391	-580.77527	-172.87781	-9.00707
562	4.675	886.42255	-255.80788	1401.03943	-210.69304	-84.15679	1268.14661	-1000.33203	-62.25152	1255.50024	499.99731	57.08448	-5.48996	-133.47992	-194.81705	73.45457	-1355.45496	79.64111	62.42705	-605.75256	-173.30057	-9.26490
563	4.683	889.16211	-255.48656	1396.99158	-209.08453	-84.88126	1263.42358	-998.62512	-62.43647	1253.28357	475.00375	55.94142	-5.02640	-100.65628	-194.49063	72.74133	-1335.99841	83.54472	61.38187	-630.84204	-173.91394	-9.66133
564	4.692	892.01172	-255.25713	1392.92798	-207.62146	-85.62003	1258.57971	-997.01721	-62.49927	1250.82568	450.78882	54.55404	-4.44201	-67.93681	-193.73650	71.55992	-1312.68042	87.99300	59.57435	-656.04004	-174.41536	-10.28661
565	4.700	894.90216	-255.14153	1388.93054	-206.43225	-86.38182	1253.71765	-995.52991	-62.47443	1248.22766	426.78082	53.38888	-4.31412	-35.63306	-192.50304	69.84402	-1286.07202	92.52551	57.31164	-681.35779	-174.65230	-10.90739
566	4.708	897.73175	-255.16295	1385.09509	-205.67532	-87.17770	1248.94531	-994.18005	-62.39553	1245.58069	402.56088	52.71967	-4.84409	-3.74384	-190.77942	67.58397	-1256.91736	96.82512	55.15516	-706.55420	-174.71765	-11.32810
567	4.717	900.38800	-255.34341	1381.53223	-205.51804	-88.00860	1244.38989	-992.98993	-62.25511	1242.94690	378.04483	52.52204	-5.81065	28.07483	-188.65688	64.91118	-1225.98865	100.90407	53.80953	-731.14258	-174.52295	-11.43051
568	4.725	902.76636	-255.68535	1378.35583	-206.08192	-88.86750	1240.19849	-992.00226	-61.99433	1240.35425	353.36661	52.60347	-6.86559	60.30798	-186.26297	62.02404	-1193.93958	104.82243	53.81750	-754.74622	-173.80580	-11.13896
569	4.733	904.78693	-256.16254	1375.66370	-207.36037	-89.75488	1236.52393	-991.28796	-61.53865	1237.80750	328.71808	52.73005	-7.80398	93.31543	-183.63400	59.07286	-1161.20605	108.20206	55.21382	-777.74878	-172.84604	-10.74084
570	4.742	906.40802	-256.73401	1373.52380	-209.15292	-90.68262	1233.50757	-990.93335	-60.84301	1235.31506	304.24557	52.69402	-8.61370	127.20148	-180.73047	56.11611	-1128.03882	110.31097	57.48296	-801.28906	-172.81371	-10.98766
571	4.750	907.62738	-257.36462	1371.97485	-211.09238	-91.65189	1231.26318	-991.01300	-59.91779	1232.92090	279.99954	52.37366	-9.36605	161.87161	-177.54845	53.14388	-1094.54297	110.65894	59.94641	-826.09344	-174.38885	-12.15595
572	4.758	908.46771	-258.03430	1371.03613	-212.78697	-92.63321	1229.86011	-991.55579	-58.83545	1230.72754	255.91449	51.82288	-10.06750	197.19681	-174.14363	50.12179	-1060.74048	109.21486	62.16628	-851.60864	-176.49783	-13.40783
573	4.767	908.95703	-258.73230	1370.71521	-213.98138	-93.57267	1229.31323	-992.50909	-57.71279	1228.88965	231.83923	51.26354	-10.59266	233.15765	-170.57416	47.05079	-1026.75903	106.18922	64.04839	-876.91034	-177.73247	-13.88437
574	4.775	909.12134	-259.45291	1371.00842	-214.61632	-94.40173	1229.59167	-993.73608	-56.68689	1227.57996	207.65381	50.84839	-10.82251	269.86206	-166.88831	44.04059	-992.95374	101.83351	65.71420	-901.83618	-178.01840	-13.73006
575	4.783	908.98987	-260.20108	1371.89905	-214.77844	-95.04317	1230.64575	-995.07062	-55.90068	1226.95911	183.32648	50.46358	-10.82632	307.40918	-163.12125	41.29238	-959.73383	96.34114	67.26344	-926.69568	-178.02820	-13.55540
576	4.792	908.60358	-260.99030	1373.34766	-214.61847	-95.43612	1232.42419	-996.34314	-55.40723	1227.13586	158.83173	49.87981	-10.79044	345.71930	-159.19092	38.95161	-927.28259	89.87974	68.60271	-951.63562	-178.21812	-13.66069
577	4.800	908.01794	-261.83298	1375.28955	-214.30006	-95.55725	1234.87280	-997.34021	-55.02119	1228.11133	134.13095	49.02022	-10.81490	384.53931	-154.80063	37.00805	-895.48584	82.68491	69.49800	-976.57007	-178.83156	-13.95758
578	4.808	907.29681	-262.74048	1377.64856	-213.97984	-95.40358	1237.93152	-997.84290	-54.40861	1229.79736	109.23300	48.00688	-10.87091	423.67249	-149.54233	35.40528	-864.06384	75.08044	69.77961	-1001.34149	-179.94606	-14.19841
579	4.817	906.50128	-263.72385	1380.34888	-213.77367	-94.97064	1241.54309	-997.77795	-53.43507	1232.11523	84.18152	47.01095	-10.92019	463.18823	-143.21040	34.33751	-832.76086	67.44374	69.46953	-1025.95679	-181.29300	-14.21313
580	4.825	905.68610	-264.78696	1383.31189	-213.70590	-94.26054	1245.65417	-997.27997	-52.34606	1235.03394	59.01898	46.10704	-10.99603	503.22656	-136.15565	34.48058	-801.52350	60.11449	68.71559	-1050.67017	-182.44682	-13.99500
581	4.833	904.90009	-265.92374	1386.45459	-213.70186	-93.29602	1250.20532	-996.55420	-51.53984	1238.50464	33.78339	45.26015	-11.13212	543.28625	-129.38593	36.68897	-770.54962	53.32391	67.67536	-1075.69983	-183.25026	-13.61457
582	4.842	904.18445	-267.12238	1389.69666	-213.63757	-92.12260	1255.11755	-995.70953	-51.24489	1242.38672	8.47864	44.40583	-11.26846	581.57635	-124.10075	41.00418	-740.18079	47.24724	66.48367	-1101.00964	-183.84479	-13.19099
583	4.850	903.57056	-268.37354	1392.96851	-213.39281	-90.80144	1260.28894	-994.75488	-51.46674	1246.45081	-16.94623	43.51722	-11.29818	615.38574	-120.85964	45.87144	-710.77197	42.04832	65.25177	-1126.49255	-184.42743	-12.91938
584	4.858	903.07666	-269.67575	1396.20996	-212.87668	-89.39715	1265.60046	-993.69714	-52.09682	1250.45398	-42.54773	42.61710	-11.19254	642.51880	-119.31784	48.90507	-682.65338	37.84975	64.04880	-1152.13049	-185.20844	-12.93474
585	4.867	902.70587	-271.02710	1399.36255	-212.03790	-87.97427	1270.92188	-992.59198	-52.98095	1254.24353	-68.32526	41.75697	-11.03951	662.47552	-118.93987	48.82850	-656.16827	34.74037	62.86555	-1177.73755	-186.47476	-13.03615
586	4.875	902.44690	-272.40558	1402.36902	-210.87019	-86.60066	1276.11414	-991.53699	-53.99570	1257.81750	-94.17456	41.02869	-10.97191	676.32196	-119.65886	46.35613	-631.66400	32.80934	61.59882	-1202.70874	-188.51135	-12.58431
587	4.883	902.27197	-273.76178	1405.18738	-209.40775	-85.34533	1281.03271	-990.64465	-55.11196	1261.27063	-119.80981	40.59642	-11.08246	685.69611	-121.61560	43.08667	-609.40790	32.10454	60.09537	-1226.24182	-191.36827	-10.83949
588	4.892	902.13977	-275.03680	1407.79626	-207.70905	-84.27286	1285.53394	-990.00690	-56.34286	1264.67786	-144.69513	40.60519	-11.34165	691.94360	-124.62001	40.04163	-589.55786	32.55898	58.19396	-1247.68286	-194.62119	-7.51132
589	4.900	902.00586	-276.17822	1410.18005	-205.83908	-83.43803	1289.48999	-989.63818	-57.63203	1268.02026	-168.12964	41.04562	-11.40270	695.82910	-128.13800	37.44476	-572.22467	33.99937	55.72938	-1266.54688	-197.45853	-2.96491
590	4.908	901.82959	-277.13602	1412.31909	-203.85880	-82.88547	1292.80237	-989.42511	-58.80682	1271.16931	-189.41333	42.01443	-10.17894	697.62860	-131.60849	35.44556	-557.51221	36.22411	52.55623	-1282.33582	-199.20404	2.05939
591	4.917	901.57434	-277.86920	1414.19263	-201.81650	-82.66544	1295.39697	-989.16907	-59.66038	1273.94507	-207.58905	44.35709	-5.36018	697.18079	-134.65443	34.42678	-545.49658	39.06200	48.60387	-1294.45532	-199.82819	6.86868
592	4.925	901.21436	-278.37305	1415.78284	-199.73422	-82.83281	1297.20068	-988.69733	-60.08810	1276.21594	-220.47876	49.67654	6.09393	693.86304	-137.14247	34.20034	-536.21179	42.36113	43.90897	-1302.34790	-199.91794	11.06148
593	4.933	900.74084	-278.67847	1417.07678	-197.60844	-83.36955	1298.13965	-987.93054	-60.13201	1277.93787	-224.43689	58.99104	25.39133	686.90417	-139.14343	33.10224	-529.66437	45.94231	38.57238	-1305.70996	-200.17184	14.52820
594	4.942	900.15979	-278.81818	1418.06287	-195.45152	-84.11545	1298.17139	-986.88562	-59.92431	1279.13428	-216.68420	71.27755	49.27526	676.10828	-140.79593	28.69518	-525.92535	49.65675	32.66727	-1304.56250	-200.98285	17.32295
595	4.950	899.48584	-278.81232	1418.72729	-193.32780	-84.84753	1297.31494	-985.61981	-59.57948	1279.85083	-198.13995	83.87739	71.30167	662.23584	-142.15833	20.11391	-525.25537	53.55162	26.20190	-1299.14404	-202.40527	19.54455
596	4.958	898.74115	-278.68369	1419.06274	-191.32379	-85.41399	1295.64539	-984.15967	-59.11162	1280.09534	-172.73560	94.50162	86.47180	646.35034	-143.18753	9.59472	-528.06195	57.84749	19.19563	-1289.76831	-204.32211	21.28104
597	4.967	897.95728	-278.47073	1419.08069	-189.49936	-85.76160	1293.26221	-982.53296	-58.49730	1279.83203	-144.15759	102.55422	94.17746	628.72900	-143.88649	0.89666	-534.68652	62.59883	11.87072	-1276.74463	-206.58414	22.60115
598	4.975	897.17908	-278.22815	1418.81104	-187.88133	-85.89798	1290.26074	-980.84094	-57.78554	1279.01807	-114.10577	108.73316	97.09062	608.74823	-144.43314	-3.87685	-545.21698	67.40738	4.89328	-1260.36084	-209.06403	23.56293
599	4.983	896.46698	-278.01923	1418.29089	-186.47916	-85.86925	1286.72754	-979.23511	-57.08633	1277.60962	-82.98291	113.99654	98.30765	586.02539	-145.07217	-5.36397	-559.39514	71.53867	-0.68183	-1240.88953	-211.65833	24.22187
600	4.992	895.89374	-277.89966	1417.55432	-185.29698	-85.74118	1282.74902	-977.85291	-56.51270	1275.56470	-51.05768	118.96723	99.58978	561.28888	-145.88873	-5.38759	-576.76648	74.28692	-4.10735	-1218.59924	-214.27455	24.63454
601	5.000	895.53552	-277.90244	1416.63159	-184.34328	-85.57133	1278.41553	-976.79620	-56.16689	1272.87610	-18.79834	123.81316	101.30048	535.82672	-146.76544	-5.29068	-597.02594	75.31769	-5.63972	-1193.75903	-216.82166	24.85892
602	5.008	895.45691	-278.03195	1415.55579	-183.63635	-85.38776	1273.81409	-976.12256	-56.13005	1269.58765	13.36951	128.35599	103.09879	510.47504	-147.53970	-5.54219	-619.85455	74.88654	-6.21972	-1166.63953	-219.20676	24.95372
603	5.017	895.69318	-278.26282	1414.36780	-183.20369	-85.18719	1269.01978	-975.83142	-56.43191	1265.78784	45.25519	132.23915	104.48875	485.42572	-148.13495	-6.07132	-644.42194	73.70588	-6.58007	-1137.51233	-221.33553	24.97769
604	5.025	896.23608	-278.54193	1413.11865	-183.07977	-84.95345	1264.09253	-975.86237	-57.03136	1261.60034	76.86765	135.05989	105.02493	460.62585	-148.57944	-6.65758	-669.64490	72.45330	-6.92065	-1106.64966	-223.11357	24.98918
605	5.033	897.02917	-278.80368	1411.87305	-183.31003	-84.67600	1259.08044	-976.11554	-57.83198	1257.17444	108.27936	136.51817	104.41647	436.02820	-148.97795	-7.15839	-694.83221	71.43629	-7.18999	-1074.32300	-224.44757	25.04576
606	5.042	897.97272	-278.99341	1410.71875	-183.96069	-84.35128	1254.04419	-976.48334	-58.72266	1252.65894	139.52069	136.55750	102.66553	411.59668	-149.45915	-7.56068	-719.78015	70.64400	-7.39538	-1040.80359	-225.24472	25.20465
607	5.050	898.93219	-279.07941	1409.76978	-185.11868	-83.95975	1249.10498	-976.88007	-59.61920	1248.17297	170.56677	135.34114	100.08919	387.28424	-150.09692	-7.92460	-744.51703	69.93008	-7.66784	-1006.36145	-225.40942	25.52449
608	5.058	899.75623	-279.05582	1409.15527	-186.85487	-83.41309	1244.47937	-977.25867	-60.48450	1243.79944	201.40518	133.11572	97.14902	363.03748	-150.87276	-8.31615	-769.10223	69.14586	-8.10695	-971.26666	-224.83621	26.06918
609	5.067	900.30237	-278.94226	1408.99768	-189.15312	-82.54191	1240.44897	-977.60675	-61.32248	1239.60571	232.08398	130.13992	94.25310	338.82507	-151.71996	-8.77876	-793.55322	68.19417	-8.64988	-935.79254	-223.40454	26.91136
610	5.075	900.45844	-278.77722	1409.40088	-191.85576	-81.21376	1237.26233	-977.92517	-62.16146	1235.67017	262.69403	126.64529	91.63878	314.67883	-152.58347	-9.31630	-817.88275	67.06743	-9.15607	-900.22107	-220.99107	28.12682
611	5.083	900.15381	-278.60605	1410.44458	-194.67616	-79.48189	1235.04346	-978.20294	-63.03786	1232.09473	293.34811	122.76305	89.33786	290.66833	-153.43553	-9.88452	-842.14063	65.86897	-9.56901	-864.84570	-217.52271	29.76663
612	5.092	899.36627	-278.47028	1412.17847	-197.28757	-77.58733	1233.77625	-978.40723	-63.98410	1228.99670	324.14526	118.49514	87.24889	266.75244	-154.26550	-10.40840	-866.40479	64.77147	-9.89954	-829.95697	-213.07289	31.80273
613	5.100	898.12256	-278.40439	1414.61609	-199.44296	-75.83568	1233.35437	-978.49603	-65.02354	1226.47278	355.08383	113.73055	85.23235	242.69360	-155.07338	-10.79778	-890.75574	63.98599	-10.08396	-795.79303	-207.93111	34.08124
614	5.108	896.48456	-278.43271	1417.73340	-201.04086	-74.48131	1233.64490	-978.45105	-66.17430	1224.57031	386.03424	108.26208	83.09659	218.28223	-155.84930	-10.99776	-915.22491	63.70131	-10.00114	-762.45715	-202.52441	36.34789
615	5.117	894.52655	-278.56436	1421.48047	-202.09848	-73.66640	1234.52942	-978.31262	-67.45757	1223.30774	416.86450	101.84455	80.54593	193.57462	-156.55835	-11.04467	-939.77167	63.88298	-9.65121	-729.86371	-197.19312	38.35477
616	5.125	892.32318	-278.79584	1425.79102	-202.68311	-73.40572	1235.92505	-978.18414	-68.88319	1222.70117	447.60950	94.31493	77.26912	168.73584	-157.18033	-11.01136	-964.37933	64.11833	-9.25960	-697.82452	-192.03609	39.95491
617	5.133	889.95203	-279.11682	1430.57837	-202.86203	-73.61420	1237.78967	-978.18646	-70.41785	1222.73877	478.53461	85.73235	73.20612	143.81781	-157.74582	-10.93309	-989.12921	63.82452	-9.17579	-666.29895	-187.00832	41.10290
618	5.142	887.49115	-279.51398	1435.72925	-202.68745	-74.16096	1240.11084	-978.38812	-71.99320	1223.36792	510.03601	76.45090	68.85252	118.79803	-158.31189	-10.83278	-1014.09668	62.74904	-9.55075	-635.58374	-182.15224	41.80536
619	5.150	885.01111	-279.97650	1441.11829	-202.20963	-74.91805	1242.88892	-978.76062	-73.54893	1224.54114	542.26550	67.03988	65.36366	93.66943	-158.91591	-10.76727	-1039.23120	61.25279	-10.10663	-606.14270	-177.68759	42.11515
620	5.158	882.57050	-280.49991	1446.62964	-201.50024	-75.79045	1246.12048	-979.18494	-75.04236	1226.25647	574.51917	58.09948	64.06892	68.43631	-159.54558	-10.79733	-1064.44885	59.94441	-10.43239	-578.22882	-173.90718	42.15779
621	5.167	880.21484	-281.08417	1452.16760	-200.65799	-76.73102	1249.79077	-979.49927	-76.42165	1228.54321	604.95428	50.11031	65.26480	43.08609	-160.15634	-10.90933	-1089.77380	59.07166	-10.42811	-551.85132	-171.09134	42.09538
622	5.175	877.97723	-281.72861	1457.64966	-199.78091	-77.73601	1253.86682	-979.56915	-77.61829	1231.40344	631.25690	43.35010	67.40102	17.58664	-160.72842	-11.00508	-1115.27173	58.47847	-10.26502	-527.09937	-169.52657	42.03754
623	5.183	875.88013	-282.42050	1462.99792	-198.92654	-78.81966	1258.28931	-979.34808	-78.57527	1234.75635	651.94153	37.82930	68.04585	-8.10019	-161.28625	-10.98874	-1140.90222	57.98007	-10.10579	-504.25522	-169.47012	42.01044
624	5.192	873.93762	-283.12408	1468.13660	-198.09482	-79.98725	1262.96375	-978.88757	-79.27289	1238.42322	667.06592	33.31809	65.83972	-33.99500	-161.86221	-10.83990	-1166.47351	57.57707	-9.94380	-483.63715	-171.04497	41.98363
625	5.200	872.16125	-283.78540	1472.99683	-197.24356	-81.22603	1267.76208	-978.29474	-79.72189	1242.15710	677.77808	29.48171	61.27613	-60.02496	-162.47255	-10.61416	-1191.64185	57.47780	-9.45102	-465.57129	-174.20418	41.84315
626	5.208	870.56512	-284.35092	1477.52454	-196.31926	-82.50547	1272.53064	-977.67639	-79.93626	1245.69519	685.40411	25.98893	55.75933	-85.88715	-163.12846	-10.45323	-1215.93030	57.98669	-7.98093	-450.42288	-178.71725	41.32476
627	5.217	869.16382	-284.78470	1481.68604	-195.27922	-83.77432	1277.10229	-977.10541	-79.91287	1248.80811	690.86469	22.61666	50.28187	-110.98926	-163.85162	-10.62608	-1238.81665	59.23732	-4.99054	-438.42871	-184.19391	40.06531
628	5.225	867.96320	-285.07220	1485.46423	-194.09818	-84.96272	1281.31201	-976.61218	-79.63297	1251.34204	694.57410	19.37132	45.01163	-134.67029	-164.69534	-11.43467	-1259.90381	61.00613	-0.49747	-429.49405	-190.28787	37.80356
629	5.233	866.95264	-285.20856	1488.84705	-192.77176	-85.99229	1285.01196	-976.18365	-79.08327	1253.24756	696.61890	16.44240	39.83142	-156.65286	-165.84741	-12.78593	-1279.02087	62.90114	5.00111	-423.18570	-196.81137	34.60623
630	5.242	866.10638	-285.18665	1491.82202	-191.32106	-86.78720	1288.07898	-975.76929	-78.28433	1254.57336	696.85693	13.97717	34.97970	-177.14041	-167.87215	-13.43018	-1296.10266	64.77974	11.05262	-419.15039	-203.52124	30.87499
631	5.250	865.38989	-285.00079	1494.38049	-189.78935	-87.29447	1290.40833	-975.29993	-77.31087	1255.42688	694.80347	11.95560	31.00091	-195.82571	-171.82872	-10.46185	-1311.02002	66.83824	17.60183	-417.81128	-209.90834	26.84907
632	5.258	864.76715	-284.65829	1496.52051	-188.23001	-87.50900	1291.90784	-974.71283	-76.29040	1255.92297	689.62140	10.35731	27.92304	-210.44446	-178.71805	-0.51384	-1323.53137	69.15948	24.79979	-420.10822	-215.34123	22.16279
633	5.267	864.20673	-284.18295	1498.24316	-186.68982	-87.47395	1292.50806	-973.96448	-75.36902	1256.14868	680.50818	9.43558	24.54044	-217.14784	-188.35365	17.14700	-1333.18408	71.38417	32.54382	-425.83234	-219.77707	16.56696
634	5.275	863.68555	-283.60760	1499.54956	-185.19336	-87.25664	1292.17957	-973.03076	-74.66239	1256.14648	667.35400	9.58994	19.07830	-213.15721	-198.93909	38.87377	-1339.18628	73.08978	40.16923	-433.24710	-224.19318	10.76032
635	5.283	863.19037	-282.96078	1500.44299	-183.74002	-86.93019	1290.93958	-971.90729	-74.23065	1255.91138	651.05573	10.67072	11.20009	-198.72574	-208.18854	58.94394	-1340.58557	74.26919	46.54147	-441.65579	-229.35504	5.47889
636	5.292	862.71796	-282.25729	1500.93762	-182.31339	-86.56560	1288.84460	-970.61383	-74.07607	1255.40930	632.81158	11.62982	3.07286	-176.42746	-214.86591	73.43827	-1336.78259	75.30981	50.69513	-452.71100	-234.58635	0.69645
637	5.300	862.27515	-281.50342	1501.06543	-180.89282	-86.21764	1285.97693	-969.20184	-74.14032	1254.60364	612.88171	11.47339	-2.45671	-149.28613	-219.18234	81.81561	-1327.94727	76.77277	52.48640	-468.02325	-238.77187	-3.40203
638	5.308	861.88263	-280.71564	1500.87256	-179.46750	-85.90834	1282.43835	-967.75531	-74.31283	1253.47424	590.48779	10.43650	-4.65350	-119.60818	-222.02625	85.77777	-1314.89954	79.09847	52.49975	-487.38867	-241.79587	-6.11843
639	5.317	861.58130	-279.93445	1500.40308	-178.05664	-85.62964	1278.35229	-966.37622	-74.46761	1252.02075	565.37335	9.47248	-5.04050	-88.75497	-224.09866	87.39430	-1298.49585	82.28653	51.45161	-509.62231	-244.23961	-7.34023
640	5.325	861.43079	-279.22171	1499.68616	-176.72025	-85.36401	1273.86401	-965.16486	-74.51168	1250.25781	538.93872	8.86460	-5.22585	-57.41757	-225.64221	88.01804	-1279.13062	85.91293	49.80779	-533.61914	-246.20547	-7.82895
641	5.333	861.48956	-278.64972	1498.73706	-175.54593	-85.09962	1269.12683	-964.20593	-74.41774	1248.21680	513.16431	8.15162	-5.68773	-25.99817	-226.63089	88.17043	-1256.82312	89.51367	47.84738	-558.66125	-247.19737	-8.36386
642	5.342	861.78516	-278.29004	1497.56970	-174.62674	-84.83594	1264.28284	-963.55682	-74.23106	1245.95068	488.84671	7.02440	-6.28781	5.16141	-227.03102	87.88132	-1231.66248	92.86823	45.91162	-584.27838	-247.12085	-9.11539
643	5.350	862.29791	-278.19772	1496.21155	-174.05225	-84.58318	1259.45422	-963.23547	-74.04265	1243.53369	465.38284	5.65248	-6.89975	35.78412	-226.89958	87.04997	-1204.11133	95.87331	44.49904	-609.89136	-246.57275	-9.83524
644	5.358	862.96747	-278.39542	1494.71069	-173.91237	-84.35177	1254.74902	-963.21924	-73.92838	1241.05322	441.83606	4.38146	-7.48254	65.82388	-226.31042	85.64107	-1174.96252	98.37277	44.17775	-634.76471	-246.05682	-10.32555
645	5.367	863.70911	-278.86920	1493.13025	-174.30000	-84.14444	1250.27173	-963.45648	-73.88985	1238.59631	417.79779	3.41838	-8.00909	95.56866	-225.24533	83.69739	-1145.09485	100.21709	45.40249	-658.58289	-245.72063	-10.61663
646	5.375	864.43408	-279.57068	1491.53674	-175.29268	-83.97129	1246.12793	-963.88025	-73.84017	1236.23230	393.41992	2.74861	-8.48085	125.50146	-223.56372	81.27192	-1115.16992	101.26440	48.25660	-681.84570	-245.86676	-10.85626
647	5.383	865.06976	-280.41183	1489.99329	-176.90808	-83.87948	1242.42371	-964.42218	-73.64658	1234.01062	369.00827	2.23067	-8.94805	156.02209	-221.07697	78.40237	-1085.38013	101.27667	52.31093	-705.24414	-246.87262	-11.11352
648	5.392	865.56824	-281.26614	1488.55640	-179.05949	-83.95054	1239.26196	-965.03320	-73.19730	1231.98132	344.73334	1.70737	-9.47293	187.28030	-217.67413	75.13763	-1055.51428	99.96361	56.83878	-729.07483	-248.52538	-11.37715
649	5.400	865.89923	-282.00061	1487.27527	-181.54607	-84.23790	1236.73792	-965.69873	-72.43806	1230.21692	320.60806	1.07140	-10.07121	219.20984	-213.42697	71.58075	-1025.38501	97.17456	61.24010	-753.54199	-250.01250	-11.73779
650	5.408	866.03705	-282.52493	1486.19995	-184.09650	-84.70436	1234.93713	-966.42963	-71.36575	1228.81201	296.57199	0.32664	-10.67486	251.64905	-208.60014	67.91426	-995.16742	93.01811	65.27788	-778.69128	-250.73245	-12.29405
651	5.417	865.95514	-282.81693	1485.38477	-186.45972	-85.24059	1233.92188	-967.23938	-70.00085	1227.84680	272.55255	-0.40211	-11.16531	284.45239	-203.50510	64.35139	-965.24902	87.73967	68.96751	-804.06604	-250.88260	-12.91154
652	5.425	865.63055	-282.90991	1484.87915	-188.49844	-85.73315	1233.71179	-968.12878	-68.35956	1227.34485	248.51569	-1.01139	-11.50267	317.55066	-198.28284	61.05180	-935.81647	81.51845	72.30447	-829.23309	-251.08408	-13.35141
653	5.433	865.05524	-282.86075	1484.70862	-190.22519	-86.09840	1234.28369	-969.08636	-66.46176	1227.28979	224.46271	-1.57898	-11.77262	350.91736	-192.77231	58.07910	-906.69220	74.51347	75.16496	-854.07068	-251.71490	-13.53954
654	5.442	864.24762	-282.72849	1484.86389	-191.75812	-86.28982	1235.59387	-970.10016	-64.36891	1227.69019	200.34430	-2.29027	-12.03525	384.50464	-186.51379	55.39028	-877.52252	67.04741	77.46126	-878.46472	-252.75545	-13.55806
655	5.450	863.25842	-282.57156	1485.30688	-193.23363	-86.31011	1237.59607	-971.16553	-62.18341	1228.59546	176.04370	-3.21659	-12.23389	418.29773	-178.85788	52.85988	-848.05518	59.57161	79.22607	-902.46582	-254.02942	-13.51676
656	5.458	862.16467	-282.44785	1485.98560	-194.73386	-86.19569	1240.24561	-972.27625	-60.00588	1230.06226	151.46985	-4.24514	-12.30355	452.50116	-169.18594	50.45051	-818.32233	52.44328	80.48360	-926.35962	-255.43875	-13.54436
657	5.467	861.05280	-282.40588	1486.84216	-196.25723	-85.96459	1243.49707	-973.40247	-57.90417	1232.12634	126.62292	-5.21866	-12.26813	487.53613	-157.31247	48.55267	-788.63568	45.82225	81.18417	-950.48138	-256.81674	-13.73736
658	5.475	860.00104	-282.46848	1487.81030	-197.72528	-85.58427	1247.29700	-974.48480	-55.91526	1234.79321	101.58331	-6.08031	-12.21079	523.47095	-143.92087	48.09917	-759.37836	39.78575	81.30305	-975.26935	-257.76926	-14.02943
659	5.483	859.07379	-282.62213	1488.81592	-199.01378	-84.98922	1251.57629	-975.45575	-54.07959	1238.03674	76.45203	-6.87310	-12.20064	559.12219	-130.54500	49.90768	-730.83441	34.42094	80.87265	-1000.92474	-258.13245	-14.22401
660	5.492	858.32178	-282.83252	1489.78357	-199.99948	-84.11650	1256.25122	-976.26587	-52.47381	1241.79675	51.26959	-7.65028	-12.24096	591.80701	-118.80284	53.50562	-703.22986	29.81770	79.91184	-1027.00891	-258.30048	-14.16873
661	5.500	857.78308	-283.07278	1490.64294	-200.60385	-82.93090	1261.22620	-976.89532	-51.19897	1245.96643	25.99280	-8.42167	-12.26746	618.47534	-109.40517	56.84597	-676.82111	26.10803	78.41369	-1052.94849	-258.70956	-13.89112
662	5.508	857.48438	-283.32852	1491.33032	-200.81737	-81.43655	1266.39514	-977.35559	-50.33401	1250.37683	0.55920	-9.16558	-12.21977	637.53339	-101.95966	57.79202	-651.92432	23.45442	76.37730	-1078.63184	-259.37357	-13.53917
663	5.517	857.43610	-283.58115	1491.78943	-200.69495	-79.67028	1271.64355	-977.68372	-49.88723	1254.80920	-25.05554	-9.84348	-12.12803	649.62634	-95.76086	55.86974	-628.88751	21.96681	73.81876	-1104.19470	-260.12701	-13.16097
664	5.525	857.62128	-283.80020	1491.97473	-200.32175	-77.68100	1276.84644	-977.93347	-49.77348	1259.04529	-50.80579	-10.37751	-12.13708	656.69226	-90.52793	52.20347	-607.98004	21.71913	70.74560	-1129.49414	-261.01953	-12.57521
665	5.533	857.99463	-283.95007	1491.85315	-199.77109	-75.52083	1281.86194	-978.17468	-49.84519	1262.91516	-76.48035	-10.62184	-12.46422	660.48792	-86.32248	48.00137	-589.32654	22.83192	67.12007	-1153.97449	-262.32080	-11.40747
666	5.542	858.49817	-283.99680	1491.40625	-199.08450	-73.25607	1286.53235	-978.49860	-49.96215	1266.31555	-101.55603	-10.40341	-13.26952	661.96899	-83.07108	43.59214	-573.01111	25.44975	62.89096	-1177.14014	-264.16498	-9.27665
667	5.550	859.07983	-283.90536	1490.63184	-198.27817	-70.97266	1290.69958	-978.99622	-50.04127	1269.20911	-125.17664	-9.61517	-14.36336	661.61682	-80.37000	38.89560	-559.17023	29.57309	58.03918	-1198.92847	-266.29568	-6.04860
668	5.558	859.69836	-283.63199	1489.54102	-197.35953	-68.76210	1294.22852	-979.70728	-50.05340	1271.60901	-146.40686	-8.00405	-14.69566	659.83484	-77.70226	34.41816	-547.90900	35.00911	52.58096	-1219.28711	-268.30276	-1.92553
669	5.567	860.31281	-283.13040	1488.15588	-196.34152	-66.70030	1297.01697	-980.58386	-49.98373	1273.57593	-164.32208	-4.41637	-11.79547	656.74408	-74.80657	31.33055	-539.23755	41.58626	46.58704	-1237.61707	-270.03311	2.67686
670	5.575	860.87494	-282.37592	1486.50635	-195.25290	-64.83191	1298.99023	-981.49298	-49.79144	1275.22510	-177.07544	3.44577	-2.13132	651.73364	-71.83961	30.23145	-533.16528	49.27896	40.18776	-1252.88403	-271.65524	7.31808
671	5.583	861.33582	-281.38071	1484.62451	-194.14053	-63.16712	1300.09521	-982.25763	-49.39284	1276.68542	-181.13544	17.30007	16.36038	643.57568	-69.19930	29.81235	-529.75439	58.05382	33.54244	-1264.14941	-273.43109	11.67557
672	5.592	861.65808	-280.18243	1482.53516	-193.05914	-61.68948	1300.30603	-982.72864	-48.68640	1277.99939	-173.42847	35.84519	41.08579	631.28625	-67.21472	27.20906	-529.05090	67.71861	26.82292	-1270.94312	-275.51581	15.59579
673	5.600	861.82220	-278.82416	1480.25122	-192.05525	-60.36126	1299.62854	-982.84723	-47.61811	1279.05286	-154.66180	54.96140	65.21796	615.02148	-65.91133	20.44791	-531.07306	77.93614	20.19218	-1273.26440	-277.91385	19.05939
674	5.608	861.82526	-277.35107	1477.77661	-191.16412	-59.12730	1298.10376	-982.65015	-46.23309	1279.63782	-128.99750	70.85250	82.47643	595.94055	-65.05524	10.77069	-535.90729	88.29088	13.79735	-1271.37109	-280.53629	22.11122
675	5.617	861.68060	-275.82343	1475.11377	-190.42148	-57.92722	1295.80835	-982.23547	-44.65477	1279.60059	-100.50311	82.49876	91.29071	575.00507	-64.52096	1.85947	-543.73303	98.28126	7.85764	-1265.58569	-283.26593	24.80782
676	5.625	861.42212	-274.32001	1472.26843	-189.87158	-56.70804	1292.85278	-981.73016	-43.00684	1278.92200	-70.91461	91.20689	94.42668	552.33008	-64.41695	-3.51064	-554.67358	107.25807	2.77703	-1256.20972	-285.99014	27.19733
677	5.633	861.10657	-272.91876	1469.24902	-189.56287	-55.42663	1289.36584	-981.26282	-41.36247	1277.67590	-40.29907	98.82324	95.71010	527.92310	-64.77504	-5.39291	-568.63214	114.44332	-0.97878	-1243.51160	-288.60669	29.31889
678	5.642	860.81061	-271.67740	1466.06238	-189.53995	-54.04488	1285.47510	-980.95020	-39.76403	1275.94409	-8.63147	106.58442	97.53040	502.38934	-65.41534	-5.48248	-585.45825	119.16206	-3.26588	-1227.74365	-291.01953	31.20750
679	5.650	860.62286	-270.63086	1462.71509	-189.83456	-52.52602	1281.29871	-980.89575	-38.25405	1273.77539	23.58752	114.84510	100.44954	476.58380	-66.08875	-5.24259	-605.23474	121.31248	-4.42512	-1209.15430	-293.13425	32.89769
680	5.658	860.62689	-269.79364	1459.21570	-190.44400	-50.84280	1276.93250	-981.17053	-36.87688	1271.19543	55.65247	123.27860	103.95560	451.02753	-66.59467	-5.30774	-627.87830	121.58778	-4.97931	-1187.99414	-294.85580	34.42469
681	5.667	860.87720	-269.15897	1455.58105	-191.31705	-49.00364	1272.42615	-981.78589	-35.68620	1268.22412	87.08008	131.22830	107.20056	425.84265	-66.85924	-5.74186	-652.51666	120.99087	-5.29793	-1164.51587	-296.08841	35.82440
682	5.675	861.38080	-268.69717	1451.84790	-192.39313	-47.07293	1267.79260	-982.69733	-34.74576	1264.89465	117.76334	137.99860	109.38748	400.98145	-66.95366	-6.36138	-677.86804	120.20902	-5.57521	-1138.97339	-296.73645	37.13279
683	5.683	862.09290	-268.35593	1448.08093	-193.66658	-45.15031	1263.06494	-983.83655	-34.08699	1261.28882	147.89258	143.10509	110.04344	376.36285	-67.03196	-6.94464	-703.07837	119.48370	-5.93903	-1111.62085	-296.70538	38.38519
684	5.692	862.92645	-268.06992	1444.37048	-195.19939	-43.33156	1258.33228	-985.13336	-33.69160	1257.53210	177.74945	146.45326	109.22517	351.88147	-67.24692	-7.38444	-727.91541	118.79517	-6.44500	-1082.71191	-295.90198	39.61603
685	5.700	863.77191	-267.78091	1440.82495	-197.09177	-41.68415	1253.72913	-986.51367	-33.53922	1253.74817	207.52328	148.29111	107.43062	327.40558	-67.68037	-7.75267	-752.49054	118.05542	-7.01768	-1052.49902	-294.23209	40.85971
686	5.708	864.51782	-267.44861	1437.55957	-199.44583	-40.21785	1249.42871	-987.89740	-33.62772	1250.04712	237.27905	149.02429	105.27705	302.85114	-68.31840	-8.19763	-776.96674	117.20847	-7.51525	-1021.23346	-291.59366	42.15396
687	5.717	865.06732	-267.04605	1434.68481	-202.28598	-38.86996	1245.63269	-989.20825	-33.94148	1246.53357	267.04306	149.08684	103.24483	278.29285	-69.06274	-8.78962	-801.41272	116.25881	-7.85818	-989.16754	-287.86731	43.54563
688	5.725	865.35083	-266.55933	1432.29749	-205.46634	-37.55677	1242.51929	-990.39691	-34.44755	1243.28394	296.87976	148.85146	101.60188	253.93817	-69.79307	-9.46444	-825.83319	115.27335	-8.07052	-956.55945	-282.91724	45.09315
689	5.733	865.33362	-265.99554	1430.46838	-208.68481	-36.25020	1240.18823	-991.46198	-35.11982	1240.33203	326.88602	148.52686	100.43242	229.89337	-70.47611	-10.04271	-850.23230	114.31087	-8.26989	-923.68042	-276.63010	46.85130
690	5.742	865.01654	-265.38565	1429.22888	-211.62364	-34.99706	1238.64612	-992.43103	-35.93469	1237.68652	357.12073	148.05597	99.62796	205.97375	-71.15972	-10.35670	-874.63519	113.38242	-8.58649	-890.81458	-269.01556	48.82048
691	5.750	864.42877	-264.77405	1428.56677	-214.09856	-33.87678	1237.83240	-993.32007	-36.85454	1235.35107	387.54132	147.06956	98.85776	181.86383	-71.85237	-10.41603	-899.10052	112.53800	-9.00987	-858.22913	-260.33017	50.86834
692	5.758	863.61719	-264.20175	1428.43384	-216.09378	-32.96072	1237.65942	-994.12750	-37.84048	1233.33850	418.01166	145.01447	97.65501	157.42322	-72.51012	-10.37960	-923.68927	111.85559	-9.39912	-826.10010	-251.05267	52.70012
693	5.767	862.63824	-263.69739	1428.75720	-217.67903	-32.30426	1238.04993	-994.85681	-38.87303	1231.68787	448.38800	141.42697	95.51405	132.72278	-73.11363	-10.38681	-948.40790	111.30709	-9.64859	-794.43335	-241.56909	53.98003
694	5.775	861.55341	-263.28265	1429.45227	-218.91484	-31.94172	1238.95898	-995.53003	-39.96396	1230.47656	478.59305	136.18799	91.96275	107.87042	-73.68255	-10.46621	-973.21198	110.78414	-9.74572	-763.12006	-231.87686	54.54806
695	5.783	860.42712	-262.97873	1430.43054	-219.82120	-31.87426	1240.37341	-996.17920	-41.17329	1229.82190	508.65540	129.65205	86.81839	82.90405	-74.24514	-10.56916	-998.08282	110.22691	-9.72225	-732.13000	-221.79549	54.50576
696	5.792	859.32410	-262.80438	1431.60144	-220.39032	-32.07486	1242.29834	-996.80914	-42.57971	1229.85303	538.77386	122.55730	80.55017	57.80692	-74.81823	-10.65391	-1023.06860	109.61365	-9.63612	-701.56262	-211.38409	54.08541
697	5.800	858.30383	-262.77069	1432.87012	-220.60722	-32.50173	1244.73889	-997.35699	-44.18966	1230.65686	569.21698	115.76711	74.42819	32.56189	-75.40459	-10.72319	-1048.22412	108.91577	-9.56480	-671.51843	-200.91394	53.45725
698	5.808	857.41425	-262.87833	1434.14368	-220.46481	-33.10003	1247.68225	-997.71704	-45.89891	1232.24695	599.85236	110.00805	70.14247	7.17770	-76.00862	-10.78640	-1073.56030	108.17861	-9.54375	-642.12317	-190.58124	52.65860
699	5.817	856.68964	-263.11746	1435.34277	-219.97043	-33.80435	1251.08618	-997.81567	-47.54490	1234.56934	629.62714	105.68152	68.68567	-18.32877	-76.63775	-10.81316	-1099.08069	107.55355	-9.50937	-613.64795	-180.45654	51.68671
700	5.825	856.15466	-263.47018	1436.40540	-219.14594	-34.55016	1254.87512	-997.64838	-48.96917	1237.51465	656.65161	102.81228	69.20688	-43.96811	-77.28967	-10.75825	-1124.80737	107.11275	-9.38876	-586.42493	-170.63513	50.57448
701	5.833	855.82806	-263.91473	1437.28833	-218.02472	-35.28277	1258.94275	-997.26105	-50.05716	1240.92981	679.06293	101.15507	69.32199	-69.77972	-77.97144	-10.62894	-1150.71436	106.72110	-9.23326	-560.77142	-161.35092	49.30551
702	5.842	855.72284	-264.43256	1437.96655	-216.64645	-35.96106	1263.16101	-996.71826	-50.76441	1244.63013	695.92456	100.37295	66.97803	-95.76025	-78.72536	-10.49210	-1176.64197	106.22432	-9.10988	-537.16669	-152.98457	47.73158
703	5.850	855.84070	-265.01181	1438.42334	-215.05162	-36.55852	1267.39246	-996.08789	-51.11662	1248.41003	707.36243	100.17023	61.94115	-121.75569	-79.61665	-10.44325	-1202.28857	105.68553	-8.82592	-516.28363	-146.01395	45.67115
704	5.858	856.16583	-265.64255	1438.63599	-213.28171	-37.06207	1271.49536	-995.43445	-51.18124	1252.05591	714.10425	100.28374	55.45527	-147.38109	-80.68326	-10.64515	-1227.23535	105.38184	-7.82029	-498.61853	-140.90903	43.08262
705	5.867	856.66809	-266.31021	1438.57703	-211.38617	-37.46864	1275.32495	-994.81091	-51.03056	1255.36597	716.99475	100.41624	48.85012	-172.06512	-81.86378	-11.38126	-1250.98389	105.62151	-5.38145	-484.22406	-137.94737	40.07747
706	5.875	857.30975	-266.99393	1438.22363	-209.42358	-37.77802	1278.73694	-994.24438	-50.71512	1258.18286	716.64465	100.31908	42.76273	-195.33105	-83.03776	-12.92566	-1273.10388	106.56680	-1.09362	-472.85498	-137.10651	36.74974
707	5.883	858.04706	-267.66943	1437.55542	-207.45346	-37.98573	1281.59875	-993.72253	-50.26881	1260.42676	713.21436	99.93504	37.34863	-217.14503	-84.38545	-15.06289	-1293.38025	108.13993	4.84971	-464.24725	-138.16382	33.10457
708	5.892	858.83240	-268.31042	1436.55762	-205.53201	-38.08499	1283.80042	-993.19464	-49.73951	1262.10278	706.43835	99.38396	32.49409	-237.69382	-86.91216	-16.26368	-1311.79382	109.91628	11.73168	-458.43198	-140.86328	29.20323
709	5.900	859.62122	-268.88574	1435.23120	-203.71408	-38.08053	1285.25598	-992.59363	-49.20423	1263.27625	695.91620	98.93554	27.49876	-256.08731	-92.35351	-13.31696	-1328.33728	111.21632	18.73529	-455.80896	-144.90543	25.24047
710	5.908	860.38074	-269.36105	1433.59045	-202.04652	-38.00159	1285.90039	-991.86658	-48.75549	1264.03040	681.57129	99.03898	21.14254	-269.20328	-101.85529	-3.02080	-1342.72888	111.68600	25.44260	-456.57214	-149.74759	21.38529
711	5.917	861.10046	-269.71094	1431.65234	-200.55301	-37.89882	1285.69287	-990.99487	-48.47562	1264.43091	663.98663	99.94776	13.04136	-273.07462	-114.38141	14.51662	-1354.39355	111.64915	31.90330	-460.44452	-154.67714	17.49005
712	5.925	861.79596	-269.93958	1429.43335	-199.22771	-37.82755	1284.63110	-989.99164	-48.40529	1264.51099	644.14740	101.10713	4.90203	-265.99762	-126.83467	34.81452	-1362.87634	111.60526	38.15029	-467.34338	-159.20944	13.02873
713	5.933	862.50403	-270.09384	1426.95630	-198.04045	-37.82999	1282.76221	-988.89124	-48.52153	1264.26819	622.64001	101.60155	-0.80802	-249.51141	-136.23390	52.11615	-1368.01196	111.75410	43.86487	-477.63696	-163.11632	7.62641
714	5.942	863.27356	-270.24268	1424.25159	-196.94174	-37.92461	1280.17798	-987.74109	-48.74672	1263.67151	599.31696	101.40409	-3.54548	-226.59848	-141.76288	63.21631	-1369.67578	112.20526	48.58793	-491.59177	-166.12456	1.73988
715	5.950	864.15265	-270.43365	1421.35522	-195.87679	-38.10709	1276.99695	-986.59631	-48.97955	1262.68542	574.11072	101.21735	-4.67644	-199.85776	-144.66644	68.36816	-1367.74890	113.23386	52.02525	-509.07605	-167.96904	-3.34994
716	5.958	865.17426	-270.67227	1418.31348	-194.81708	-38.36514	1273.34595	-985.51404	-49.13033	1261.29395	547.87390	101.15891	-5.19270	-170.96231	-146.58340	69.62399	-1362.28113	115.11176	54.10894	-529.72192	-168.72964	-6.47824
717	5.967	866.34436	-270.94232	1415.18787	-193.78534	-38.69769	1269.35144	-984.55017	-49.15123	1259.50647	521.87305	100.69825	-5.09858	-140.83636	-148.31561	68.93445	-1353.40674	117.89906	54.97184	-552.90942	-168.87228	-7.63928
718	5.975	867.63959	-271.24380	1412.05237	-192.85226	-39.12074	1265.13586	-983.75702	-49.05256	1257.35461	496.74387	99.63357	-4.50968	-110.02905	-149.83269	67.37074	-1341.15564	121.52530	54.90361	-577.58240	-168.96570	-7.80602
719	5.983	869.01111	-271.61008	1408.98901	-192.12009	-39.65345	1260.81262	-983.18335	-48.90193	1254.89661	472.33569	98.32787	-3.99162	-79.03799	-150.82011	65.30162	-1325.47705	125.85316	54.23053	-602.62842	-169.39346	-7.85382
720	5.992	870.39166	-272.08740	1406.08508	-191.71468	-40.30059	1256.47864	-982.87500	-48.79995	1252.21558	448.23230	97.21817	-4.03028	-48.37317	-151.04611	62.78767	-1306.40967	130.58858	53.23757	-627.57886	-170.16118	-8.14418
721	6.000	871.70380	-272.70206	1403.43311	-191.78546	-41.04588	1252.21228	-982.87140	-48.83453	1249.40039	424.14297	96.49551	-4.70816	-18.37799	-150.46190	59.83361	-1284.18982	135.34698	52.19189	-652.54053	-171.04504	-8.74641
722	6.008	872.86615	-273.45316	1401.13220	-192.49911	-41.85736	1248.08618	-983.19720	-49.03876	1246.52600	399.97198	96.12891	-5.78444	10.96396	-149.20004	56.52486	-1259.24243	139.87213	51.40832	-677.55420	-171.90735	-9.49385
723	6.017	873.80005	-274.32227	1399.28271	-194.01035	-42.70952	1244.18567	-983.85834	-49.36862	1243.64917	375.72577	95.98092	-6.91678	40.05054	-147.51825	53.05717	-1232.14282	144.08376	51.27990	-702.37683	-172.62909	-10.10153
724	6.025	874.43225	-275.27271	1397.97864	-196.40057	-43.60980	1240.61340	-984.84613	-49.70645	1240.80627	351.42807	95.89706	-7.86248	69.45764	-145.67259	49.64721	-1203.55103	147.86336	52.15664	-726.68683	-173.08279	-10.43834
725	6.033	874.69312	-276.24814	1397.30029	-199.60324	-44.59525	1237.47192	-986.14520	-49.90166	1238.00598	327.10013	95.76826	-8.57371	99.60797	-143.81400	46.43082	-1174.04565	150.86147	54.13069	-750.37744	-173.36795	-10.58441
726	6.042	874.51495	-277.18967	1397.31152	-203.35638	-45.69712	1234.85034	-987.73090	-49.82794	1235.23242	302.76743	95.55355	-9.13033	130.57278	-141.98756	43.44460	-1143.93103	152.55847	56.93782	-773.88904	-173.58855	-10.73442
727	6.050	873.83960	-278.06058	1398.05835	-207.23186	-46.91643	1232.82971	-989.55585	-49.41085	1232.47522	278.44858	95.25918	-9.60235	162.18951	-140.15402	40.65178	-1113.20764	152.56482	60.11071	-798.03003	-173.53088	-11.06739
728	6.058	872.63416	-278.85922	1399.56372	-210.78079	-48.23768	1231.48914	-991.54266	-48.62170	1229.76892	254.14337	94.89513	-10.00610	194.35519	-138.17250	37.96333	-1081.76733	150.87898	63.25626	-823.08105	-173.16510	-11.58321
729	6.067	870.90588	-279.60953	1401.81885	-213.72885	-49.63355	1230.88892	-993.58868	-47.47141	1227.21521	229.84930	94.45396	-10.34416	227.17328	-135.83069	35.29953	-1049.66711	147.72911	66.17479	-848.40564	-173.03094	-12.09480
730	6.075	868.70685	-280.34155	1404.77966	-216.06366	-51.02226	1231.05005	-995.57745	-46.01402	1224.97510	205.54626	93.92324	-10.61868	260.80798	-132.99078	32.71393	-1017.23230	143.26859	68.83638	-873.29718	-173.54622	-12.42907
731	6.083	866.12573	-281.07715	1408.37366	-217.95392	-52.25278	1231.95483	-997.39972	-44.33956	1223.23499	181.14688	93.27294	-10.82462	295.23645	-129.70523	30.45099	-984.90674	137.58794	71.33353	-897.74768	-174.52235	-12.54827
732	6.092	863.26965	-281.82349	1412.50977	-219.59810	-53.16857	1233.55579	-998.98157	-42.55143	1222.16333	156.53082	92.44767	-10.95804	330.20166	-126.09369	28.79563	-953.00531	130.84860	73.76094	-922.11890	-175.61276	-12.46872
733	6.100	860.24420	-282.57480	1417.08777	-221.12126	-53.66988	1235.78882	-1000.30615	-40.74973	1221.87524	131.65085	91.44324	-11.00896	365.40240	-122.10403	27.87066	-921.57568	123.27229	76.08942	-946.59229	-176.64520	-12.21241
734	6.108	857.14172	-283.31839	1422.00793	-222.55682	-53.72102	1238.59949	-1001.40833	-39.02459	1222.41663	106.56854	90.35906	-10.97714	400.69867	-117.49102	27.69484	-890.49915	115.07664	78.17183	-971.21729	-177.53017	-11.88048
735	6.117	854.03784	-284.03827	1427.17834	-223.87946	-53.33844	1241.96912	-1002.34210	-37.44579	1223.77002	81.38000	89.32429	-10.93210	436.12372	-112.04390	28.43692	-859.72510	106.48443	79.84279	-996.13904	-178.25891	-11.66821
736	6.125	850.99365	-284.72177	1432.51501	-225.02988	-52.57287	1245.90540	-1003.14703	-36.05856	1225.87793	56.13708	88.40241	-10.98166	471.55389	-105.85947	30.47909	-829.37366	97.79316	80.98845	-1021.53461	-178.94839	-11.74150
737	6.133	848.06317	-285.36331	1437.93445	-225.92297	-51.47915	1250.40210	-1003.83612	-34.89089	1228.66846	30.84576	87.56931	-11.13461	506.12427	-99.50533	34.04716	-799.64520	89.38406	81.54529	-1047.39526	-179.70897	-12.08032
738	6.142	845.30078	-285.95746	1443.34973	-226.47617	-50.10434	1255.41125	-1004.40454	-33.95886	1232.06726	5.48279	86.75074	-11.27617	537.97461	-93.85762	38.59708	-770.70160	81.61847	81.49033	-1073.45129	-180.52228	-12.44926
739	6.150	842.76282	-286.49643	1448.67615	-226.64542	-48.50269	1260.83521	-1004.84930	-33.27453	1235.98462	-20.00720	85.89109	-11.30863	564.90643	-89.57642	42.67302	-742.66223	74.74052	80.85555	-1099.36157	-181.32919	-12.59190
740	6.158	840.49524	-286.97351	1453.84045	-226.43356	-46.74126	1266.52820	-1005.18188	-32.85512	1240.29102	-45.67432	85.00703	-11.24375	585.62170	-86.72340	44.76052	-715.67554	68.91478	79.70961	-1124.99658	-182.14468	-12.46006
741	6.167	838.51831	-287.37769	1458.78455	-225.87978	-44.88551	1272.30994	-1005.42810	-32.71753	1244.80579	-71.50256	84.18073	-11.15475	600.41632	-84.96786	44.41356	-689.94666	64.34624	78.10818	-1150.49902	-183.04144	-12.17376
742	6.175	836.82715	-287.68896	1463.46155	-225.04514	-42.99087	1277.98804	-1005.62122	-32.86883	1249.31006	-97.35974	83.53481	-11.12002	610.69806	-84.04742	42.37275	-665.75983	61.25124	76.04710	-1175.98389	-184.16057	-11.79724
743	6.183	835.40137	-287.88339	1467.82910	-223.99387	-41.11270	1283.37695	-1005.79388	-33.30286	1253.58655	-122.91583	83.21508	-11.21498	617.91821	-83.90901	39.64013	-643.54089	59.68810	73.40596	-1201.04150	-185.73933	-11.22352
744	6.192	834.21027	-287.93542	1471.84656	-222.77612	-39.31818	1288.31213	-1005.97314	-33.97923	1257.48633	-147.58301	83.31090	-11.45881	622.92554	-84.51024	36.68538	-623.80646	59.56322	69.95734	-1224.55298	-187.94553	-10.27280
745	6.200	833.21814	-287.81635	1475.47485	-221.42609	-37.68338	1292.65857	-1006.18250	-34.79195	1260.99329	-170.65045	83.77464	-11.66012	626.07532	-85.61246	33.55834	-606.93451	60.78636	65.51964	-1245.16479	-190.68019	-8.89852
746	6.208	832.39282	-287.49796	1478.67566	-219.97275	-36.28034	1296.31177	-1006.43463	-35.58349	1264.20349	-191.59827	84.62420	-11.08204	627.54871	-86.81303	30.54015	-592.97919	63.29173	60.12320	-1261.94922	-193.65222	-7.24001
747	6.217	831.70813	-286.96173	1481.41089	-218.45114	-35.16165	1299.18787	-1006.69391	-36.18425	1267.21680	-210.00647	86.49352	-7.88223	627.28491	-87.84299	28.34895	-581.71729	66.94638	54.02681	-1274.61548	-196.60248	-5.47430
748	6.225	831.14136	-286.20380	1483.64539	-216.90781	-34.34502	1301.21667	-1006.84045	-36.41971	1270.05945	-224.45245	90.80504	0.87959	624.68677	-88.87727	27.39240	-572.87195	71.49095	47.59696	-1283.28638	-199.40263	-3.69935
749	6.233	830.67078	-285.23239	1485.35181	-215.39919	-33.80840	1302.35168	-1006.73486	-36.15960	1272.70886	-231.68127	98.68576	17.24140	618.69763	-90.49907	26.77967	-566.35931	76.56295	41.13335	-1288.21753	-202.01697	-1.93730
750	6.242	830.27460	-284.06650	1486.51843	-213.98581	-33.50161	1302.59143	-1006.35675	-35.42755	1275.12354	-228.37024	109.41001	39.35518	608.44739	-93.23279	24.43020	-562.41882	81.81330	34.72595	-1289.65015	-204.44089	-0.17762
751	6.250	829.93298	-282.73984	1487.15381	-212.72675	-33.35871	1301.98511	-1005.83276	-34.39861	1277.19019	-214.23846	120.43647	61.51458	593.96948	-96.99120	18.72179	-561.55634	87.01698	28.22917	-1287.78125	-206.66745	1.59345
752	6.258	829.63654	-281.29803	1487.28040	-211.66818	-33.29791	1300.61304	-1005.31775	-33.26972	1278.70728	-192.41437	129.27556	78.15584	576.20581	-100.93446	10.34685	-564.35944	92.03654	21.38418	-1282.77954	-208.68001	3.38345
753	6.267	829.39178	-279.78864	1486.92737	-210.83145	-33.22222	1298.56274	-1004.88708	-32.18468	1279.48438	-166.67737	135.05951	87.47719	556.12256	-104.01875	2.18082	-571.29272	96.68520	14.10959	-1274.80615	-210.45576	5.19467
754	6.275	829.21808	-278.25735	1486.13196	-210.21672	-33.04119	1295.91577	-1004.52087	-31.23044	1279.42712	-139.19464	138.42206	91.32919	534.01196	-105.82922	-3.16641	-582.49615	100.65177	6.90147	-1264.02405	-211.97000	7.02736
755	6.283	829.13983	-276.74683	1484.94104	-209.81821	-32.70322	1292.74707	-1004.15668	-30.40851	1278.52734	-110.62140	140.46648	92.70749	509.98724	-106.75060	-5.33846	-597.60547	103.52267	0.86299	-1250.59937	-213.19838	8.88172
756	6.292	829.18286	-275.28714	1483.41064	-209.63489	-32.21040	1289.12183	-1003.77917	-29.63206	1276.82410	-81.17340	142.04562	93.70969	484.70154	-107.36084	-5.66137	-615.91010	104.95000	-3.07255	-1234.69995	-214.11723	10.75838
757	6.300	829.37201	-273.88327	1481.60718	-209.67178	-31.60443	1285.09790	-1003.46869	-28.81454	1274.39636	-51.16089	143.55772	95.06451	459.05896	-107.94420	-5.50700	-636.87134	104.99171	-4.96310	-1216.49414	-214.70331	12.65835
758	6.308	829.72601	-272.51541	1479.60608	-209.93813	-30.94315	1280.73743	-1003.34344	-27.93935	1271.37292	-20.95190	144.98671	96.64851	433.59106	-108.52446	-5.55874	-660.09558	104.19282	-5.65758	-1196.15039	-214.93349	14.58278
759	6.317	830.24713	-271.15753	1477.48755	-210.44675	-30.29204	1276.11682	-1003.45801	-27.01180	1267.89075	9.16571	146.12280	98.11980	408.39545	-109.06011	-5.94734	-684.79779	103.13302	-6.01130	-1173.83643	-214.78458	16.53282
760	6.325	830.91022	-269.79449	1475.33716	-211.21518	-29.72411	1271.32312	-1003.77765	-26.01308	1264.06799	39.05627	146.76955	99.20303	383.39502	-109.53596	-6.55347	-709.97302	102.06037	-6.46721	-1149.72046	-214.23328	18.50959
761	6.333	831.65839	-268.42197	1473.24719	-212.26770	-29.30872	1266.44519	-1004.24268	-24.95607	1260.06409	68.75275	146.72556	99.67801	358.51544	-109.97279	-7.19748	-735.03577	101.05008	-7.05623	-1123.97034	-213.25636	20.51421
762	6.342	832.41034	-267.04199	1471.30872	-213.64111	-29.07487	1261.58252	-1004.82916	-23.93155	1256.06445	98.41165	145.74216	99.37616	333.73663	-110.42583	-7.75351	-759.91699	100.18824	-7.60566	-1096.75391	-211.83063	22.54766
763	6.350	833.07629	-265.66177	1469.59863	-215.38898	-28.95348	1256.86597	-1005.54822	-23.07671	1252.14905	128.19861	143.67633	98.28510	309.07355	-110.97507	-8.20808	-784.73340	99.47370	-8.00212	-1068.23840	-209.93312	24.61070
764	6.358	833.57770	-264.29169	1468.17139	-217.56680	-28.75182	1252.46631	-1006.40472	-22.51649	1248.26611	158.16614	140.67105	96.60901	284.54004	-111.67324	-8.62798	-809.53186	98.76808	-8.27507	-1038.59155	-207.54114	26.70385
765	6.367	833.86432	-262.93921	1467.06177	-220.18347	-28.23075	1248.57568	-1007.35748	-22.31194	1244.35193	188.26666	137.10851	94.68715	260.13196	-112.49807	-9.08023	-834.27026	97.91645	-8.52389	-1007.98077	-204.63168	28.82791
766	6.375	833.92419	-261.60135	1466.29016	-223.13464	-27.26286	1245.36340	-1008.31891	-22.45040	1240.41992	218.50363	133.40892	92.86247	235.81030	-113.37299	-9.57309	-858.93396	96.88435	-8.83423	-976.57532	-201.18022	30.98528
767	6.383	833.77985	-260.26306	1465.86096	-226.18346	-25.92875	1242.93335	-1009.18872	-22.87597	1236.57251	249.00302	129.88605	91.35991	211.47638	-114.21542	-10.04747	-883.59735	95.82235	-9.21132	-944.54718	-197.15903	33.18171
768	6.392	833.47382	-258.90323	1465.76123	-229.03523	-24.46688	1241.31079	-1009.88983	-23.51741	1232.97778	279.90430	126.65627	90.16647	186.99353	-114.97421	-10.41396	-908.34747	94.94477	-9.59391	-912.07147	-192.53757	35.42574
769	6.400	833.05615	-257.50174	1465.96289	-231.45505	-23.15192	1240.46313	-1010.38788	-24.30331	1229.82813	311.25998	123.60923	89.02698	162.27496	-115.67896	-10.61274	-933.15894	94.32204	-9.93638	-879.31866	-187.29028	37.72067
770	6.408	832.58270	-256.04660	1466.41882	-233.33365	-22.19713	1240.33081	-1010.69861	-25.16694	1227.28735	343.08234	120.48853	87.59338	137.35306	-116.43153	-10.65915	-957.88940	93.90335	-10.20358	-846.43646	-181.41573	40.04490
771	6.417	832.12048	-254.54048	1467.06458	-234.66907	-21.70409	1240.84668	-1010.88928	-26.04431	1225.44885	375.38248	116.99865	85.57106	112.33829	-117.26225	-10.64721	-982.47028	93.61748	-10.30498	-813.52637	-174.96051	42.32756
772	6.425	831.74701	-252.99428	1467.82825	-235.50735	-21.66304	1241.95142	-1011.06848	-26.88103	1224.32849	408.09369	112.92550	82.80049	87.30377	-118.05926	-10.68953	-1007.09619	93.31326	-10.15918	-780.63562	-168.02956	44.44233
773	6.433	831.54083	-251.40962	1468.63916	-235.89738	-21.99152	1243.60291	-1011.34698	-27.64409	1223.88733	441.08286	108.26574	79.31339	62.22366	-118.73059	-10.81948	-1032.05298	92.81092	-9.85340	-747.78577	-160.76843	46.24145
774	6.442	831.57092	-249.77623	1469.42725	-235.87775	-22.57880	1245.77551	-1011.77197	-28.31723	1224.07483	474.30685	103.26646	75.41434	37.03210	-119.31668	-10.97944	-1057.39380	92.03304	-9.63387	-715.04126	-153.32753	47.62764
775	6.450	831.88940	-248.08571	1470.12256	-235.48273	-23.31991	1248.45178	-1012.28247	-28.88711	1224.86633	507.78375	98.36927	71.81317	11.71344	-119.89037	-11.10643	-1082.97803	90.99812	-9.66359	-682.58624	-145.83302	48.62161
776	6.458	832.53210	-246.34459	1470.66052	-234.75275	-24.13652	1251.60400	-1012.73029	-29.34175	1226.27344	541.20880	94.08957	69.51875	-13.70529	-120.47402	-11.16626	-1108.66321	89.84787	-9.86084	-650.76398	-138.39186	49.36013
777	6.467	833.52271	-244.58040	1470.98474	-233.74115	-24.98273	1255.17932	-1012.95313	-29.67525	1228.31812	573.52563	90.85220	69.14003	-39.21460	-121.06952	-11.12166	-1134.35388	88.79692	-10.04029	-620.05463	-131.14737	49.99947
778	6.475	834.87524	-242.82954	1471.04456	-232.50946	-25.84205	1259.09497	-1012.84259	-29.88001	1230.98962	602.93170	88.86465	70.04446	-64.83992	-121.67591	-10.94611	-1160.04370	87.92905	-10.12821	-591.01758	-124.35857	50.58461
779	6.483	836.59186	-241.11516	1470.79456	-231.11215	-26.71735	1263.24255	-1012.37280	-29.93333	1234.20532	627.50732	88.11559	70.43430	-90.62329	-122.27809	-10.68356	-1185.78638	87.22729	-10.16824	-564.21362	-118.40580	50.97779
780	6.492	838.65955	-239.44499	1470.19897	-229.58557	-27.61406	1267.49719	-1011.59241	-29.80561	1237.79773	646.11462	88.46336	68.57097	-116.52229	-122.86982	-10.45613	-1211.51599	86.77066	-10.14595	-540.14294	-113.66415	50.89837
781	6.500	841.04913	-237.82300	1469.23364	-227.94812	-28.52628	1271.72876	-1010.59973	-29.48690	1241.53638	658.86908	89.66187	64.00078	-142.23573	-123.48015	-10.42333	-1236.92542	86.70849	-9.80030	-519.22913	-110.37345	50.06946
782	6.508	843.71503	-236.24585	1467.88293	-226.21030	-29.43204	1275.80725	-1009.51404	-28.99077	1245.16565	666.81055	91.32818	57.58124	-167.19624	-124.16775	-10.76821	-1261.55029	87.14017	-8.54581	-501.73236	-108.62441	48.40612
783	6.517	846.60114	-234.68834	1466.13721	-224.38834	-30.29945	1279.59998	-1008.44788	-28.32927	1248.44885	671.13959	93.05347	50.48647	-190.89711	-125.02283	-11.61813	-1284.92993	88.08591	-5.68252	-487.59564	-108.35750	46.09943
784	6.525	849.64868	-233.09648	1463.99402	-222.51302	-31.09603	1282.97009	-1007.48309	-27.50302	1251.21509	672.68311	94.66444	43.40149	-213.30579	-126.24367	-12.70908	-1306.67444	89.40012	-0.91613	-476.52399	-109.31955	43.45194
785	6.533	852.79926	-231.39677	1461.45569	-220.63080	-31.78993	1285.78198	-1006.65411	-26.52601	1253.39636	671.80420	96.34382	36.58651	-234.72464	-128.28876	-12.76199	-1326.43030	90.76195	5.39304	-468.35980	-111.12863	40.55280
786	6.542	855.99445	-229.50923	1458.52612	-218.80013	-32.34613	1287.91235	-1005.94757	-25.45406	1255.02502	668.43402	98.44665	30.26540	-254.64459	-131.86929	-9.08768	-1343.82947	91.91536	12.63254	-463.38757	-113.43527	37.20263
787	6.550	859.18048	-227.34593	1455.21204	-217.08138	-32.73335	1289.25940	-1005.31921	-24.38074	1256.18628	662.02173	101.21323	24.50421	-270.45715	-137.50168	1.29365	-1358.45081	92.74071	20.30310	-462.11240	-115.95560	33.22431
788	6.558	862.31622	-224.81084	1451.52454	-215.52003	-32.94474	1289.75037	-1004.71307	-23.40195	1256.96509	651.69434	104.62705	18.74881	-278.10052	-144.85893	18.88700	-1369.83691	93.01167	27.90804	-464.50806	-118.36901	28.57511
789	6.567	865.37854	-221.82455	1447.48059	-214.12943	-33.01391	1289.35095	-1004.07086	-22.58503	1257.41895	636.85382	108.32565	12.19349	-274.77719	-152.67003	40.21056	-1377.59583	92.45405	34.96614	-469.72525	-120.26835	23.06821
790	6.575	868.36255	-218.37312	1443.11328	-212.88145	-33.01854	1288.07532	-1003.33868	-21.96499	1257.57068	617.82892	111.45962	5.23101	-260.79578	-159.49567	59.88702	-1381.47144	91.23817	41.29033	-476.94897	-121.31138	16.42059
791	6.583	871.28534	-214.55418	1438.48779	-211.70840	-33.06993	1285.99023	-1002.47388	-21.54909	1257.41077	595.72687	113.12103	-0.30262	-238.78998	-164.64206	74.17296	-1381.41125	90.06211	46.91583	-486.32965	-121.54571	8.81105
792	6.592	874.18982	-210.54375	1433.69470	-210.52667	-33.27283	1283.20386	-1001.45526	-21.31220	1256.90967	571.49597	113.37789	-3.28404	-211.83954	-168.25531	82.43552	-1377.69080	89.62659	51.73758	-498.76532	-121.43959	1.26283
793	6.600	877.13092	-206.48073	1428.81885	-209.28149	-33.67774	1279.84436	-1000.29730	-21.19573	1256.03320	545.77173	113.15025	-4.45337	-182.26759	-170.71521	86.14806	-1370.79907	90.33421	55.46477	-514.86768	-121.36441	-4.69346
794	6.608	880.15222	-202.39795	1423.92212	-207.97610	-34.27702	1276.04565	-999.05652	-21.12482	1254.75574	519.61572	112.83260	-4.80379	-151.38383	-172.20393	87.20705	-1360.99377	92.37653	57.90450	-534.38538	-121.29603	-8.01994
795	6.617	883.27063	-198.25128	1419.05701	-206.66795	-35.03981	1271.94263	-997.81873	-21.03678	1253.07190	494.23608	112.08178	-4.57699	-119.80054	-172.78203	86.96016	-1348.03809	95.76626	59.11520	-556.57483	-121.23175	-8.97704
796	6.625	886.46802	-193.97421	1414.28589	-205.45236	-35.93325	1267.66370	-996.68066	-20.90107	1251.00171	469.95010	110.80904	-4.04010	-87.91846	-172.58702	86.07165	-1331.41980	100.28671	59.22393	-580.58575	-121.39838	-8.78915
797	6.633	889.68579	-189.51318	1409.69312	-204.44757	-36.92157	1263.31995	-995.73499	-20.72305	1248.59204	446.17050	109.45129	-3.79096	-56.19135	-171.83145	84.74797	-1310.76624	105.52172	58.28193	-605.53101	-121.78709	-8.58585
798	6.642	892.82874	-184.84102	1405.38745	-203.78149	-37.97579	1258.99573	-995.05505	-20.53452	1245.91882	422.22375	108.48426	-4.20631	-25.03601	-170.69180	82.98864	-1286.13586	111.02486	56.47896	-630.67731	-122.06545	-8.81461
799	6.650	895.77899	-179.94604	1401.49695	-203.58231	-39.09253	1254.75806	-994.68073	-20.37370	1243.08252	397.86841	108.07302	-5.15697	5.39847	-169.27408	80.76553	-1258.08960	116.49723	54.36088	-655.54333	-122.11039	-9.36206
800	6.658	898.41479	-174.81374	1398.15479	-203.97154	-40.30801	1250.68164	-994.61902	-20.26070	1240.18628	373.24588	108.05468	-6.24339	35.34515	-167.63953	78.10284	-1227.55237	121.79352	52.73658	-679.91235	-122.04185	-9.88695
801	6.667	900.63074	-169.42598	1395.48730	-205.04770	-41.71082	1246.86047	-994.85254	-20.17284	1237.31079	348.61084	108.13873	-7.15296	65.34225	-165.80893	75.06416	-1195.57996	126.78149	52.37784	-703.82098	-121.73999	-10.09053
802	6.675	902.35077	-163.77155	1393.60327	-206.84987	-43.44289	1243.39111	-995.34509	-20.03643	1234.50439	324.14581	108.12539	-7.83336	95.99365	-163.76086	71.71722	-1163.06470	131.19826	53.62377	-727.36804	-120.92619	-9.85496
803	6.683	903.53186	-157.85069	1392.57983	-209.30611	-45.65287	1240.35376	-996.05103	-19.75034	1231.79150	299.92059	107.95652	-8.43328	127.67126	-161.47572	68.14129	-1130.41345	134.63815	56.15189	-750.87402	-119.95834	-9.40649
804	6.692	904.16101	-151.67134	1392.45251	-212.19727	-48.38630	1237.81812	-996.92755	-19.21833	1229.19897	275.92139	107.63157	-9.10173	160.38086	-158.98685	64.42323	-1097.50293	136.73849	59.24723	-775.05261	-119.95940	-9.37075
805	6.700	904.24738	-145.24359	1393.21509	-215.18546	-51.49953	1235.86377	-997.93652	-18.37034	1226.78369	252.04095	107.19399	-9.80257	193.89993	-156.34883	60.61347	-1064.07642	137.41306	62.34419	-800.15002	-121.31446	-10.11894
806	6.708	903.81165	-138.58530	1394.81921	-217.92053	-54.71753	1234.57922	-999.04016	-17.18740	1224.64343	228.08887	106.78765	-10.32233	228.02643	-153.58757	56.74711	-1030.20056	136.85014	65.27693	-825.43256	-122.97336	-11.18838
807	6.717	902.87866	-131.73654	1397.18237	-220.16129	-57.78449	1234.03284	-1000.20337	-15.71962	1222.90942	203.94958	106.52480	-10.52237	262.70496	-150.72203	52.92163	-996.32849	135.27811	68.12508	-850.22681	-124.00927	-11.90401
808	6.725	901.47913	-124.75902	1400.20581	-221.82732	-60.55001	1234.25183	-1001.39905	-14.07152	1221.72656	179.66409	106.30336	-10.52399	297.94556	-147.78151	49.31863	-962.95447	132.83353	70.95819	-874.61713	-124.41296	-12.11939
809	6.733	899.66418	-117.72217	1403.80151	-222.97076	-62.96568	1235.22961	-1002.61096	-12.36964	1221.22437	155.25653	105.91887	-10.54091	333.66382	-144.76768	46.16186	-930.20612	129.61465	73.70664	-898.95721	-124.39480	-12.10928
810	6.742	897.51941	-110.70210	1407.91528	-223.72354	-65.05379	1236.94202	-1003.83075	-10.73446	1221.49097	130.64441	105.28587	-10.63803	369.64551	-141.58765	43.62116	-897.79767	125.68839	76.20259	-923.46960	-124.22247	-12.19354
811	6.750	895.15314	-103.78075	1412.51794	-224.25520	-66.86255	1239.35486	-1005.04559	-9.25378	1222.55627	105.78543	104.47785	-10.73941	405.69946	-138.01016	41.74499	-865.41095	121.13312	78.30792	-948.28345	-124.43726	-12.47589
812	6.758	892.66675	-97.01907	1417.56042	-224.72086	-68.43306	1242.42688	-1006.20959	-7.95055	1224.38672	80.74963	103.62393	-10.78950	441.82190	-133.77272	40.59496	-833.10577	116.19643	79.95612	-973.45886	-125.45874	-12.80461
813	6.767	890.13995	-90.43456	1422.95300	-225.19887	-69.80475	1246.11023	-1007.23193	-6.77428	1226.88574	55.61218	102.80070	-10.83543	478.07196	-128.83983	40.48494	-801.34253	111.27666	81.07457	-998.95782	-127.02145	-12.97695
814	6.775	887.63519	-84.01411	1428.57910	-225.67354	-71.02171	1250.35120	-1008.02692	-5.67255	1229.92078	30.38257	101.99847	-10.93771	514.08246	-123.58673	41.93214	-770.64966	106.68498	81.54355	-1024.68738	-128.48737	-12.91583
815	6.783	885.20599	-77.73934	1434.31750	-226.07661	-72.11665	1255.08960	-1008.57440	-4.67983	1233.36475	5.03644	101.15284	-11.06334	548.58398	-118.69707	45.09493	-741.32355	102.49782	81.25078	-1050.49194	-129.58350	-12.70176
816	6.792	882.89825	-71.59697	1440.05774	-226.33578	-73.10579	1260.25391	-1008.91193	-3.88924	1237.11487	-20.46362	100.21268	-11.12514	579.52106	-114.77003	49.10846	-713.41235	98.72940	80.17857	-1076.20972	-130.43892	-12.51666
817	6.800	880.74463	-65.57492	1445.70544	-226.39914	-74.00846	1265.75378	-1009.08582	-3.33840	1241.07898	-46.16608	99.18578	-11.08503	604.95007	-111.96503	52.24149	-686.88696	95.61480	78.45509	-1101.90430	-131.23706	-12.50385
818	6.808	878.75745	-59.65434	1451.18188	-226.24387	-74.86380	1271.47388	-1009.11072	-2.95615	1245.14941	-72.09167	98.11944	-10.98501	624.07935	-110.09557	53.08754	-661.78638	93.58492	76.29942	-1127.77466	-132.12886	-12.60992
819	6.817	876.92566	-53.80849	1456.42310	-225.87863	-75.72527	1277.26868	-1008.97144	-2.63609	1249.19739	-98.17401	97.09542	-10.90519	637.53503	-109.01379	51.57265	-638.24487	93.00230	73.88676	-1153.74915	-133.23842	-12.57105
820	6.825	875.21967	-48.01057	1461.37659	-225.34039	-76.64081	1282.96802	-1008.68140	-2.34668	1253.11951	-124.17163	96.26921	-10.90245	646.73218	-108.75130	48.66487	-616.44592	94.00559	71.26080	-1179.42090	-134.63882	-12.06749
821	6.833	873.60223	-42.24458	1465.99426	-224.68359	-77.63625	1288.38660	-1008.31616	-2.13054	1256.86536	-149.55371	95.83596	-10.95672	653.02869	-109.34399	45.32001	-596.58588	96.54050	68.35083	-1204.12451	-136.40990	-10.84889
822	6.842	872.03925	-36.51695	1470.22766	-223.96173	-78.71780	1293.34070	-1007.96393	-2.00820	1260.39783	-173.54492	95.88964	-10.90425	657.26514	-110.68210	41.95321	-578.86316	100.47888	65.05258	-1226.86450	-138.61972	-8.80486
823	6.850	870.50616	-30.86053	1474.03015	-223.20439	-79.89750	1297.66846	-1007.66876	-1.93279	1263.67688	-195.54224	96.42088	-10.26401	659.74915	-112.55656	38.80597	-563.44012	105.70670	61.30025	-1246.59033	-141.18619	-6.06214
824	6.858	868.99005	-25.32252	1477.35925	-222.40508	-81.21437	1301.24939	-1007.42407	-1.82875	1266.68298	-215.51447	97.72578	-7.80416	660.45111	-114.72283	36.40921	-550.37201	112.10104	57.08694	-1262.69116	-143.88785	-2.93249
825	6.867	867.48804	-19.95027	1480.17700	-221.53897	-82.71506	1304.00891	-1007.19330	-1.63509	1269.41626	-233.22583	100.88411	-1.02914	659.13562	-116.84315	35.27383	-539.57367	119.46600	52.48591	-1275.07861	-146.52551	0.30171
826	6.875	866.00354	-14.78599	1482.44934	-220.60101	-84.41234	1305.90686	-1006.93402	-1.31959	1271.85876	-246.37653	107.26321	13.00890	655.33594	-118.49422	34.96312	-530.89264	127.54910	47.68570	-1283.92981	-149.00635	3.50314
827	6.883	864.54297	-9.86601	1484.14758	-219.62598	-86.27171	1306.91943	-1006.60803	-0.87907	1273.94910	-250.68573	116.87862	34.66496	648.46356	-119.35819	33.63726	-524.26440	136.07019	42.92680	-1289.46851	-151.31528	6.64190
828	6.892	863.11493	-5.21583	1485.24805	-218.67331	-88.22911	1307.03906	-1006.17981	-0.32994	1275.60522	-243.43384	127.59148	59.57323	638.23083	-119.41511	29.02982	-519.80609	144.66666	38.33119	-1291.88171	-153.46408	9.72581
829	6.900	861.73090	-0.83774	1485.72949	-217.79445	-90.21354	1306.29077	-1005.62781	0.30490	1276.77148	-226.21558	136.55766	81.10561	624.99005	-118.93517	20.46028	-517.82910	152.95305	33.77631	-1291.31909	-155.46315	12.76124
830	6.908	860.40411	3.29640	1485.57483	-217.01236	-92.16111	1304.73865	-1004.96173	1.00098	1277.41858	-203.19965	142.21992	95.10060	609.45239	-118.30840	9.98658	-518.85449	160.77515	28.90084	-1287.91333	-157.31506	15.74369
831	6.917	859.15039	7.23015	1484.77759	-216.32706	-94.02704	1302.46729	-1004.22266	1.73352	1277.50610	-177.69727	144.78296	101.83786	591.91687	-117.89007	1.11243	-523.57806	168.26138	23.24742	-1281.79468	-159.01709	18.66144
832	6.925	857.99457	10.99269	1483.34631	-215.73291	-95.80029	1299.56165	-1003.47400	2.47750	1276.96265	-151.00751	145.37273	104.30679	571.98029	-117.88167	-3.96870	-532.68018	175.47711	16.58092	-1273.09644	-160.56491	21.50050
833	6.933	856.98303	14.58559	1481.30591	-215.23026	-97.49828	1296.10303	-1002.79742	3.20303	1275.70471	-123.38403	145.10193	105.51486	549.33264	-118.25881	-5.64145	-546.46289	182.07088	9.34254	-1261.95471	-161.95444	24.24718
834	6.942	856.18781	18.00217	1478.69287	-214.83237	-99.13735	1292.17371	-1002.28345	3.88515	1273.67810	-95.05945	144.66914	107.11485	524.62231	-118.85191	-5.63929	-564.46777	187.30350	2.75440	-1248.50635	-163.18219	26.88857
835	6.950	855.68915	21.25098	1475.55103	-214.57025	-100.71222	1287.85815	-1002.00671	4.53258	1270.88806	-66.49060	144.34660	109.44843	499.13281	-119.48730	-5.38237	-585.56653	190.50565	-1.95568	-1232.88818	-164.24498	29.41226
836	6.958	855.54712	24.35866	1471.93152	-214.49394	-102.19964	1283.24133	-1002.00769	5.19379	1267.39746	-38.16650	144.06543	112.12628	473.79871	-120.04535	-5.45759	-608.64575	191.66455	-4.49688	-1215.23755	-165.13974	31.80595
837	6.967	855.77740	27.36609	1467.89490	-214.66968	-103.57010	1278.40820	-1002.29724	5.92077	1263.30847	-10.37311	143.54420	114.52563	448.82721	-120.46794	-5.88899	-632.96875	191.50885	-5.47396	-1195.69104	-165.86340	34.05733
838	6.975	856.34082	30.31346	1463.51880	-215.17863	-104.79706	1273.44482	-1002.87085	6.73249	1258.75134	16.93970	142.41809	116.00568	424.06763	-120.75778	-6.50764	-657.90546	190.89796	-5.69899	-1174.38501	-166.41281	36.15404
839	6.983	857.14667	33.21750	1458.90564	-216.11890	-105.86339	1268.43372	-1003.71313	7.61044	1253.88708	44.11646	140.27943	116.01337	399.42303	-120.96375	-7.14028	-682.89282	190.25778	-5.76505	-1151.45630	-166.78484	38.08368
840	6.992	858.06946	36.07196	1454.18103	-217.59448	-106.75418	1263.45044	-1004.78589	8.51195	1248.90063	71.56195	136.77525	114.33760	374.89777	-121.16612	-7.66850	-707.66583	189.60544	-5.99128	-1127.04150	-166.97632	39.83383
841	7.000	858.96741	38.86314	1449.48840	-219.68439	-107.43252	1258.57410	-1006.01605	9.37597	1243.97339	99.46765	131.84331	111.33955	350.47473	-121.46275	-8.06548	-732.21429	188.86176	-6.47406	-1101.27710	-166.98410	41.39204
842	7.008	859.70013	41.56989	1444.97876	-222.40540	-107.82587	1253.91052	-1007.30286	10.11503	1239.25220	127.78818	125.80059	107.81154	326.10950	-121.93118	-8.40336	-756.62708	188.06755	-7.09664	-1074.29980	-166.80496	42.74577
843	7.017	860.14392	44.14816	1440.79480	-225.67674	-107.85361	1249.60303	-1008.54443	10.61155	1234.83386	156.45776	119.18102	104.57504	301.81293	-122.57965	-8.80457	-781.00110	187.37341	-7.61954	-1046.24670	-166.43573	43.88245
844	7.025	860.20422	46.53210	1437.05615	-229.30470	-107.48820	1245.81067	-1009.68018	10.73554	1230.76733	185.47723	112.53829	102.15726	277.64838	-123.33931	-9.33557	-805.35022	186.83746	-7.92639	-1017.25391	-165.87312	44.78968
845	7.033	859.82416	48.66907	1433.84729	-233.01680	-106.80538	1242.66650	-1010.72546	10.36985	1227.07422	214.78510	106.24723	100.63046	253.62769	-124.11720	-9.92196	-829.62433	186.31725	-8.13678	-987.45758	-165.11411	45.45574
846	7.042	858.98950	50.54706	1431.21216	-236.53723	-105.98109	1240.23975	-1011.76270	9.42600	1223.78027	244.28476	100.23975	99.61269	229.64514	-124.85187	-10.40607	-853.81763	185.64017	-8.44007	-956.99365	-164.15607	45.87006
847	7.050	857.72888	52.18301	1429.15369	-239.66049	-105.23592	1238.53040	-1012.89069	7.87098	1220.93457	274.07172	93.95773	98.49396	205.54309	-125.51463	-10.69693	-877.99524	184.81934	-8.86563	-925.99872	-162.99692	46.02251
848	7.058	856.10785	53.60857	1427.64087	-242.28291	-104.77081	1237.49670	-1014.17163	5.76384	1218.59790	304.39807	86.78371	96.76566	181.23560	-126.09752	-10.82818	-902.24060	184.02574	-9.23706	-894.61218	-161.63438	45.89983
849	7.067	854.21716	54.87257	1426.61816	-244.37918	-104.72664	1237.09106	-1015.59900	3.24946	1216.83081	335.38715	78.47041	94.18195	156.75037	-126.62469	-10.88704	-926.59375	183.37387	-9.39846	-862.97858	-160.06354	45.47850
850	7.075	852.15656	56.03435	1426.01440	-245.95633	-105.16218	1237.28259	-1017.09021	0.50223	1215.70178	366.93323	69.10754	90.73712	132.15536	-127.13042	-10.93814	-951.06818	182.85602	-9.39713	-831.24463	-158.27304	44.71949
851	7.083	850.01947	57.14409	1425.74854	-247.02586	-106.05052	1238.06299	-1018.50818	-2.33054	1215.29651	398.81064	58.93822	86.63495	107.47861	-127.62337	-11.01475	-975.70203	182.46001	-9.35704	-799.54449	-156.24448	43.58106
852	7.092	847.88580	58.23332	1425.73645	-247.60222	-107.30740	1239.43799	-1019.70490	-5.15445	1215.70215	430.84833	48.23527	82.24490	82.71292	-128.10995	-11.12458	-1000.50085	182.19728	-9.30885	-767.96899	-153.96487	42.07405
853	7.100	845.82190	59.31462	1425.89624	-247.71754	-108.84218	1241.41357	-1020.57117	-7.92312	1216.97705	463.03638	37.19413	78.02379	57.85382	-128.61267	-11.23898	-1025.39160	182.06175	-9.17994	-736.54083	-151.46341	40.36139
854	7.108	843.88397	60.37798	1426.15015	-247.44016	-110.60036	1243.98352	-1021.06866	-10.61554	1219.12158	495.36139	25.97390	74.51834	32.91922	-129.13902	-11.31554	-1050.31079	181.96306	-8.92089	-705.26526	-148.86162	38.81468
855	7.117	842.12299	61.39610	1426.42444	-246.88098	-112.57406	1247.11353	-1021.22534	-13.20896	1222.06982	527.40143	14.86844	72.35141	7.93451	-129.67044	-11.34380	-1075.29590	181.67162	-8.62796	-674.32654	-146.38577	37.84674
856	7.125	840.58887	62.34557	1426.64978	-246.17482	-114.78174	1250.73291	-1021.10712	-15.66931	1225.69897	557.96741	4.40552	71.87839	-17.13922	-130.20438	-11.33853	-1100.45874	180.98662	-8.46822	-644.27795	-144.30634	37.56669
857	7.133	839.32855	63.22179	1426.75854	-245.44429	-117.23930	1254.74072	-1020.79565	-17.96778	1229.84021	585.20551	-4.78596	72.55670	-42.41434	-130.77972	-11.29448	-1125.87793	179.94257	-8.52753	-615.88678	-142.86017	37.69461
858	7.142	838.37848	64.03230	1426.69055	-244.76802	-119.94855	1259.01526	-1020.37524	-20.09174	1234.28796	607.38080	-12.31581	72.78363	-67.96680	-131.42805	-11.18448	-1151.53638	178.78433	-8.73872	-589.74683	-142.21194	37.85010
859	7.150	837.75616	64.78105	1426.39722	-244.16641	-122.90234	1263.41797	-1019.91980	-22.03429	1238.81567	623.79974	-18.26934	70.83144	-93.75235	-132.15582	-11.01151	-1177.27478	177.81799	-8.87223	-566.18018	-142.44595	37.75596
860	7.158	837.45764	65.45793	1425.83728	-243.60841	-126.08325	1267.80005	-1019.48181	-23.79126	1243.19556	634.94946	-23.04432	66.11571	-119.57965	-132.99228	-10.86505	-1202.67480	177.28989	-8.54230	-545.48651	-143.61536	37.20367
861	7.167	837.46320	66.03929	1424.97168	-243.03378	-129.45583	1272.01575	-1019.09277	-25.37425	1247.22144	641.83124	-26.97608	59.40137	-145.08400	-133.96764	-10.96337	-1227.08813	177.34966	-7.20298	-528.13116	-145.87685	36.05202
862	7.175	837.74365	66.49689	1423.76868	-242.37785	-132.95853	1275.93262	-1018.77014	-26.81431	1250.73181	645.34448	-30.17399	51.88487	-169.80579	-135.05403	-11.65255	-1249.94641	177.97479	-4.33459	-514.59607	-149.58650	34.28306
863	7.183	838.26361	66.80621	1422.20740	-241.58910	-136.48990	1279.43457	-1018.51874	-28.14907	1253.63123	646.13226	-32.56300	44.34576	-193.51279	-136.25684	-13.22581	-1271.01245	178.83664	0.16307	-504.89053	-155.11914	31.89325
864	7.192	838.98169	66.95300	1420.27722	-240.64384	-139.90680	1282.42310	-1018.32465	-29.41040	1255.90173	644.64093	-33.94038	37.14729	-216.57477	-137.94209	-15.37199	-1290.31519	179.42233	5.86908	-498.25629	-162.47104	28.78875
865	7.200	839.85010	66.93060	1417.97205	-239.55907	-143.05382	1284.81421	-1018.15051	-30.62935	1257.59619	641.13403	-34.11207	30.70946	-239.57687	-141.24194	-16.30849	-1307.85583	179.44427	12.22776	-493.86810	-171.16255	25.05758
866	7.208	840.82098	66.72360	1415.28809	-238.39111	-145.80769	1286.52905	-1017.94690	-31.85519	1258.80981	635.57806	-33.05618	25.54359	-261.61914	-148.02592	-12.49333	-1323.31189	179.03421	18.93088	-491.93411	-180.56586	21.13039
867	7.217	841.85687	66.30527	1412.22375	-237.21893	-148.10867	1287.48975	-1017.67590	-33.15757	1259.64075	627.52124	-30.92299	21.55326	-279.00198	-159.86327	-0.48043	-1336.08398	178.35236	25.85423	-493.47015	-190.10559	17.31048
868	7.225	842.92969	65.66016	1408.78528	-236.11902	-149.96780	1287.63110	-1017.32501	-34.59466	1260.16150	616.24280	-27.93869	17.49657	-286.97983	-176.33871	19.61472	-1345.66833	177.14461	32.78881	-498.92358	-199.14317	13.38114
869	7.233	844.01282	64.79947	1404.99097	-235.13914	-151.45674	1286.92224	-1016.90405	-36.17719	1260.40308	601.33453	-24.48124	11.85138	-283.32813	-194.58438	43.05223	-1351.84363	175.04532	39.41945	-507.75104	-206.94417	8.85433
870	7.242	845.08612	63.75308	1400.86865	-234.28348	-152.69031	1285.37830	-1016.43665	-37.86268	1260.35571	583.27002	-21.36382	4.79592	-269.48392	-211.20384	63.79251	-1354.50842	172.12329	45.45093	-519.46570	-212.91684	3.55823
871	7.250	846.15173	62.55365	1396.44739	-233.51967	-153.80417	1283.05627	-1015.95123	-39.57689	1259.98853	562.91486	-19.60847	-1.37554	-248.63205	-224.68167	78.47890	-1353.54321	168.83447	50.67885	-534.32422	-216.86411	-1.81626
872	7.258	847.23987	61.22659	1391.75513	-232.80022	-154.92883	1280.04614	-1015.47729	-41.24768	1259.27625	540.40668	-19.43397	-4.79174	-223.67358	-235.69659	87.29665	-1348.89038	165.68161	54.99715	-552.64734	-219.02266	-5.93134
873	7.267	848.40125	59.79034	1386.82593	-232.08432	-156.16293	1276.46301	-1015.04535	-42.83574	1258.21484	515.62701	-20.04437	-5.91786	-196.54416	-245.59489	92.26538	-1340.58887	162.85567	58.22182	-574.06189	-219.92734	-8.05297
874	7.275	849.69580	58.25998	1381.70532	-231.35565	-157.55014	1272.43433	-1014.68781	-44.33277	1256.81775	489.69901	-20.79279	-6.16254	-168.32053	-255.07603	95.32632	-1328.62012	160.04041	60.01801	-597.62537	-220.13458	-8.76689
875	7.283	851.18231	56.64511	1376.44946	-230.63596	-159.07297	1268.08728	-1014.44067	-45.73275	1255.10925	464.44275	-21.73358	-6.20989	-139.55833	-264.07983	97.51543	-1312.89722	156.91327	60.29285	-622.14905	-219.99002	-9.11652
876	7.292	852.90454	54.94826	1371.12244	-229.98911	-160.67612	1263.54089	-1014.33960	-47.02356	1253.12524	440.49753	-22.98638	-6.23769	-110.64297	-272.32336	99.11243	-1293.48389	153.65384	59.48908	-646.53949	-219.78763	-9.63782
877	7.300	854.87390	53.16908	1365.79614	-229.51671	-162.29852	1258.90454	-1014.40295	-48.19975	1250.91418	417.10013	-24.35050	-6.41528	-81.95332	-279.67639	100.09468	-1270.68274	150.57358	58.30308	-670.54358	-219.97314	-10.35908
878	7.308	857.06024	51.30589	1360.55090	-229.35106	-163.88821	1254.28174	-1014.61121	-49.25603	1248.53296	393.32056	-25.52538	-6.84769	-53.78815	-286.16693	100.42764	-1244.95581	147.66101	57.30490	-694.79102	-220.78964	-11.07300
879	7.317	859.39233	49.35576	1355.47815	-229.64301	-165.40790	1249.77686	-1014.90253	-50.16685	1246.04175	368.87823	-26.35253	-7.50165	-26.19687	-291.85883	100.13037	-1216.88843	144.60226	56.84108	-719.57922	-221.91136	-11.56004
880	7.325	861.76904	47.32130	1350.68347	-230.53976	-166.83624	1245.49817	-1015.19537	-50.88811	1243.49658	344.04578	-26.87218	-8.25865	1.11349	-296.78287	99.25328	-1187.16455	140.96625	57.15374	-744.43158	-222.78610	-11.84109
881	7.333	864.08215	45.21794	1346.28198	-232.14825	-168.15775	1241.55945	-1015.42847	-51.38187	1240.93860	319.22003	-27.25683	-8.98490	28.66629	-300.93610	97.86304	-1156.46851	136.47705	58.49192	-769.11328	-223.21748	-12.11299
882	7.342	866.24023	43.07164	1342.38660	-234.47778	-169.35632	1238.07397	-1015.58954	-51.64222	1238.39746	294.64859	-27.68723	-9.61132	56.92056	-304.36737	96.05548	-1125.32520	131.08736	60.91922	-793.99066	-223.43430	-12.45134
883	7.350	868.18549	40.90755	1339.09192	-237.37402	-170.42729	1235.14478	-1015.71478	-51.70312	1235.91235	270.37323	-28.25146	-10.17081	86.04977	-307.24643	93.94792	-1093.95874	124.71929	64.07661	-819.16376	-223.69740	-12.75561
884	7.358	869.89569	38.74211	1336.46069	-240.50093	-171.39044	1232.86328	-1015.86768	-51.62341	1233.54626	246.29504	-28.93366	-10.71294	115.98251	-309.77985	91.62125	-1062.35876	117.16325	67.41084	-844.08887	-224.14014	-12.90292
885	7.367	871.36908	36.58849	1334.51563	-243.43704	-172.28613	1231.31250	-1016.12134	-51.46925	1231.37927	222.28165	-29.66832	-11.20375	146.57849	-312.08820	89.08257	-1030.53149	108.29063	70.58825	-868.32214	-224.91728	-12.88646
886	7.375	872.61005	34.45915	1333.24146	-245.85301	-173.15256	1230.55542	-1016.55133	-51.30848	1229.48950	198.23926	-30.39385	-11.57066	177.75201	-314.15826	86.28712	-998.67993	98.20415	73.57296	-892.10590	-226.07242	-12.87303
887	7.383	873.62970	32.35497	1332.59619	-247.62930	-173.99454	1230.61487	-1017.22119	-51.20684	1227.94067	174.10052	-31.07525	-11.80009	209.51886	-315.81030	83.17809	-967.21259	87.15593	76.43335	-915.90918	-227.41805	-13.01118
888	7.392	874.45300	30.26396	1332.52307	-248.83124	-174.77124	1231.47119	-1018.16675	-51.21825	1226.78528	149.78076	-31.70755	-11.91670	241.96252	-316.70325	79.72496	-936.58099	75.37971	79.13379	-939.90308	-228.73907	-13.22300
889	7.400	875.11987	28.17375	1332.95483	-249.60165	-175.42154	1233.07678	-1019.39441	-51.38171	1226.07214	125.22308	-32.32677	-11.93598	275.09674	-316.44412	75.93482	-907.00641	63.02463	81.47551	-964.06531	-229.88342	-13.38480
890	7.408	875.67969	26.07547	1333.81384	-250.06862	-175.90518	1235.37170	-1020.87848	-51.72538	1225.84863	100.46271	-33.01436	-11.90208	308.76129	-314.71683	71.80348	-878.33752	50.22075	83.23006	-988.15228	-230.86780	-13.45379
891	7.417	876.18176	23.96073	1335.01709	-250.30806	-176.22479	1238.29688	-1022.52100	-52.23220	1226.15991	75.57108	-33.83844	-11.90579	342.69751	-311.36401	67.29636	-850.18384	37.15331	84.30200	-1011.96021	-231.84534	-13.35682
892	7.425	876.67163	21.82242	1336.48132	-250.35315	-176.41959	1241.79968	-1024.11914	-52.78841	1227.04333	50.58551	-34.75747	-12.02016	376.75745	-306.45685	62.44068	-822.19635	24.10048	84.76419	-1036.07349	-232.68935	-13.14149
893	7.433	877.19281	19.65291	1338.12122	-250.22911	-176.55132	1245.82593	-1025.45154	-53.24661	1228.52405	25.51935	-35.64429	-12.22922	411.09827	-300.32031	57.47778	-794.23584	11.43202	84.78368	-1061.43494	-233.09564	-13.07782
894	7.442	877.78699	17.44235	1339.84546	-249.98524	-176.69891	1250.31030	-1026.41846	-53.56530	1230.61694	0.38220	-36.44135	-12.43476	446.06213	-293.51898	53.03799	-766.32709	-0.46193	84.52733	-1088.12610	-233.14252	-13.34511
895	7.450	878.48877	15.18360	1341.56274	-249.69896	-176.95172	1255.17651	-1027.04517	-53.82974	1233.32007	-24.82397	-37.20433	-12.53794	481.59387	-286.79504	50.08472	-738.56140	-11.25352	84.10860	-1115.28882	-233.23074	-13.81339
896	7.458	879.31812	12.87534	1343.19385	-249.45139	-177.38782	1260.33960	-1027.39038	-54.16822	1236.59753	-50.11914	-37.98391	-12.51466	516.65118	-280.80603	49.26692	-711.07886	-20.66566	83.60959	-1142.05493	-233.59624	-14.16163
897	7.467	880.28040	10.52286	1344.67737	-249.29239	-178.04700	1265.70264	-1027.50513	-54.69712	1240.36682	-75.54449	-38.76717	-12.42892	549.19458	-275.78027	50.08695	-684.11560	-28.37978	83.11068	-1168.15918	-234.17838	-14.13971
898	7.475	881.37354	8.13944	1345.96399	-249.20738	-178.91751	1271.14368	-1027.44458	-55.50233	1244.49304	-101.13293	-39.52141	-12.37280	576.92383	-271.48373	50.88808	-658.07788	-34.05817	82.62288	-1193.81799	-234.89864	-13.76704
899	7.483	882.59491	5.74590	1347.01111	-249.10483	-179.94910	1276.50330	-1027.28247	-56.62531	1248.79590	-126.88342	-40.21666	-12.39233	598.33270	-267.58762	49.96368	-633.56274	-37.53185	81.98570	-1219.32666	-235.89380	-13.16083
900	7.492	883.93750	3.37131	1347.78223	-248.84674	-181.08456	1281.59351	-1027.10132	-58.05761	1253.07520	-152.72949	-40.79565	-12.47657	613.30261	-264.04321	46.81799	-611.23340	-38.89011	80.86536	-1244.53174	-237.36362	-12.18308
901	7.500	885.38312	1.04993	1348.24756	-248.31274	-182.27463	1286.23669	-1026.95422	-59.74264	1257.13892	-178.44946	-41.12577	-12.58342	622.90417	-261.00504	42.29668	-591.60510	-38.35973	78.88614	-1268.27612	-239.13786	-10.61256
902	7.508	886.90051	-1.19244	1348.38818	-247.45566	-183.45975	1290.30054	-1026.84302	-61.58730	1260.82935	-203.55475	-41.03318	-12.64225	628.63110	-258.45410	37.57631	-574.89337	-36.15160	75.80412	-1288.59839	-240.42989	-8.72249
903	7.517	888.45276	-3.34971	1348.19788	-246.31554	-184.55560	1293.69958	-1026.75598	-63.49740	1264.04675	-227.31335	-40.47701	-12.55290	631.57800	-256.08337	33.27301	-561.02911	-32.41911	71.58929	-1303.90503	-240.28477	-7.25694
904	7.525	890.00555	-5.43329	1347.67493	-244.99350	-185.47720	1296.37634	-1026.70789	-65.42043	1266.75769	-249.02722	-39.62514	-12.17284	632.15558	-253.50812	29.49813	-549.79358	-27.31425	66.41520	-1313.93787	-238.45764	-6.69199
905	7.533	891.52802	-7.46138	1346.81470	-243.61186	-186.17618	1298.29077	-1026.72766	-67.35214	1268.97510	-268.38611	-38.53948	-11.05112	630.31213	-250.44144	26.36234	-540.97040	-21.02303	60.60902	-1319.57153	-235.66414	-6.82054
906	7.542	892.98907	-9.45372	1345.61230	-242.28149	-186.64447	1299.42468	-1026.82275	-69.30045	1270.72400	-285.18848	-36.65356	-7.74553	625.73822	-246.73502	23.95529	-534.46545	-13.77277	54.50796	-1321.91504	-232.92706	-7.09281
907	7.550	894.36017	-11.44047	1344.06885	-241.07939	-186.88846	1299.78394	-1026.96472	-71.24737	1272.01917	-298.05927	-32.74827	0.36925	617.97681	-242.41945	21.72206	-530.36884	-5.86421	48.25839	-1321.69043	-230.90250	-7.09410
908	7.558	895.61871	-13.46281	1342.18896	-240.03549	-186.91193	1299.38916	-1027.09204	-73.13798	1272.85815	-303.77808	-25.98494	15.27531	606.70435	-237.77316	18.31625	-528.92883	2.37378	41.74105	-1319.18542	-229.76845	-6.67982
909	7.567	896.75128	-15.54823	1339.97656	-239.13277	-186.72441	1298.26550	-1027.11780	-74.89286	1273.21973	-299.22180	-17.23105	35.47680	592.04608	-233.36867	12.74123	-530.47034	10.71423	34.67760	-1314.47021	-229.44376	-5.87138
910	7.575	897.76331	-17.69096	1337.43530	-238.32056	-186.35199	1296.44727	-1026.94238	-76.43065	1273.06738	-284.24731	-8.93413	55.89397	574.44409	-229.97464	5.75578	-535.36761	19.07074	26.82958	-1307.57471	-229.78961	-4.73656
911	7.583	898.68622	-19.86513	1334.57141	-237.53732	-185.82431	1293.98279	-1026.48230	-77.69677	1272.35925	-261.82800	-3.39497	71.33339	554.21185	-228.16373	-0.45848	-544.01764	27.35872	18.25583	-1298.55725	-230.69417	-3.33252
912	7.592	899.57166	-22.04649	1331.39587	-236.73674	-185.15710	1290.93042	-1025.73242	-78.69256	1271.07593	-235.47760	-1.33878	79.77850	531.59973	-227.90936	-4.27615	-556.61682	35.27251	9.60317	-1287.50659	-232.07953	-1.69684
913	7.600	900.47583	-24.21423	1327.92554	-235.90501	-184.35060	1287.35315	-1024.82617	-79.48226	1269.25513	-207.22449	-1.98822	82.60599	507.29761	-228.65521	-5.79355	-572.82446	42.16420	2.09941	-1274.52551	-233.88463	0.14383
914	7.608	901.44519	-26.34627	1324.18665	-235.06503	-183.39343	1283.32385	-1023.99664	-80.15088	1266.98462	-177.66553	-4.00651	82.59451	482.33612	-229.74458	-6.10228	-591.84869	47.20290	-3.13825	-1259.71899	-236.05139	2.16548
915	7.617	902.50745	-28.42244	1320.21631	-234.27496	-182.26938	1278.93201	-1023.43237	-80.73379	1264.34827	-146.91779	-6.27194	82.00885	457.44385	-230.74149	-6.14129	-613.04431	49.85640	-5.93596	-1243.18945	-238.51950	4.34308
916	7.625	903.66736	-30.42863	1316.06445	-233.62170	-180.97163	1274.28198	-1023.15399	-81.18739	1261.38342	-115.20441	-8.15156	81.91724	432.83740	-231.48347	-6.33643	-636.04547	50.33461	-7.03420	-1225.03735	-241.22621	6.65021
917	7.633	904.90344	-32.35536	1311.79712	-233.20663	-179.51672	1269.47742	-1023.02686	-81.43747	1258.07007	-82.95941	-9.47136	82.44316	408.48315	-232.00290	-6.76790	-660.28644	49.45920	-7.36554	-1205.36206	-244.10773	9.05972
918	7.642	906.16742	-34.19426	1307.49707	-233.13248	-177.95038	1264.60120	-1022.92230	-81.46763	1254.37756	-50.68555	-10.38034	83.25128	384.28717	-232.43562	-7.35065	-684.99823	48.08415	-7.54786	-1184.26294	-247.10007	11.54434
919	7.650	907.38556	-35.94244	1303.26501	-233.50235	-176.34801	1259.70752	-1022.85217	-81.33710	1250.35181	-18.69849	-11.19707	83.88860	360.16229	-232.92299	-7.94563	-709.66748	46.71565	-7.83752	-1161.83960	-250.13953	14.07687
920	7.658	908.46997	-37.61307	1299.21704	-234.42638	-174.80368	1254.83630	-1022.91870	-81.10038	1246.13135	13.03589	-12.33282	83.93759	336.08069	-233.52963	-8.46001	-734.16406	45.50610	-8.25843	-1138.19165	-253.16251	16.63023
921	7.667	909.33606	-39.23798	1295.47754	-236.01740	-173.38922	1250.04626	-1023.21667	-80.77609	1241.87158	44.85040	-14.29550	83.06288	312.07898	-234.24670	-8.89681	-758.53723	44.41197	-8.72383	-1113.41919	-256.10547	19.17738
922	7.675	909.91406	-40.85919	1292.16882	-238.34293	-172.08060	1245.45178	-1023.82599	-80.42097	1237.67664	77.15918	-17.55947	81.07970	288.19757	-235.05443	-9.31474	-782.86176	43.39101	-9.11790	-1087.62170	-258.90494	21.69127
923	7.683	910.14966	-42.51950	1289.40027	-241.33279	-170.72122	1241.23584	-1024.83093	-80.19270	1233.59290	110.20416	-22.25964	78.10759	264.39636	-235.95331	-9.75409	-807.20374	42.44841	-9.37163	-1060.89917	-261.49731	24.14479
924	7.692	910.00378	-44.26012	1287.25854	-244.72406	-169.12044	1237.61084	-1026.29724	-80.31950	1229.63623	143.99280	-28.05099	74.59299	240.55249	-236.94400	-10.19705	-831.57062	41.52565	-9.54772	-1033.35107	-263.81894	26.51078
925	7.700	909.45422	-46.11450	1285.80457	-248.12892	-167.22775	1234.74536	-1028.21008	-80.99546	1225.83142	178.43848	-34.25183	71.11429	216.58313	-237.98045	-10.56804	-855.89490	40.52254	-9.81324	-1005.07751	-265.80597	28.76211
926	7.708	908.49622	-48.09378	1285.06836	-251.19365	-165.19510	1232.70972	-1030.39734	-82.26161	1222.24939	213.43008	-40.11765	68.22655	192.48926	-238.96875	-10.78661	-880.16693	39.48439	-10.22276	-976.17798	-267.39474	30.87191
927	7.717	907.14362	-50.17978	1285.04443	-253.72522	-163.28061	1231.48145	-1032.52576	-83.95187	1219.02063	248.79608	-45.27853	66.27585	168.24329	-239.84248	-10.85923	-904.52301	38.62273	-10.59402	-946.75244	-268.52240	32.81394
928	7.725	905.43201	-52.33197	1285.69189	-255.69632	-161.71716	1230.99194	-1034.26648	-85.80256	1216.33472	284.33688	-50.10266	65.15378	143.79239	-240.60632	-10.88782	-929.07104	38.02458	-10.76360	-916.90070	-269.12769	34.56265
929	7.733	903.41846	-54.50288	1286.94348	-257.15747	-160.63797	1231.17480	-1035.51392	-87.65397	1214.42175	319.87393	-55.48576	64.40738	119.17178	-241.30510	-10.97241	-953.73358	37.47664	-10.83522	-886.72235	-269.15045	36.09186
930	7.742	901.17242	-56.64919	1288.71448	-258.15405	-160.06760	1231.98962	-1036.38379	-89.49152	1213.48755	355.20596	-62.24181	63.57287	94.45786	-241.98019	-11.14769	-978.40021	36.74074	-10.99709	-856.31653	-268.52792	37.37109
931	7.750	898.76392	-58.73123	1290.91541	-258.70560	-159.95575	1233.42261	-1037.02722	-91.31433	1213.63806	390.13217	-70.68851	62.28971	69.65509	-242.64160	-11.39003	-1003.09528	35.87247	-11.24137	-825.78162	-267.18518	38.36071
932	7.758	896.25787	-60.71484	1293.46045	-258.83307	-160.22079	1235.47217	-1037.50769	-93.04949	1214.84180	424.67044	-80.58553	60.36927	44.71286	-243.28419	-11.63796	-1027.90454	35.17961	-11.34001	-795.21686	-265.02509	39.01285
933	7.767	893.71466	-62.58122	1296.27063	-258.59125	-160.78436	1238.12781	-1037.79321	-94.56642	1216.93970	459.17322	-91.18644	58.11892	19.60437	-243.92043	-11.82841	-1052.84900	34.91011	-11.07938	-764.72479	-261.93726	39.29258
934	7.775	891.19238	-64.32875	1299.26965	-258.07678	-161.59291	1241.35400	-1037.79712	-95.72607	1219.72327	493.95111	-101.32378	56.66444	-5.63983	-244.56508	-11.93515	-1077.90063	34.93970	-10.54265	-734.41559	-257.86053	39.23152
935	7.783	888.74426	-65.95705	1302.37695	-257.40671	-162.62236	1245.09033	-1037.45276	-96.45634	1223.04163	528.47736	-109.71840	57.49881	-30.97498	-245.21062	-11.96302	-1103.07971	34.80058	-10.06250	-704.40601	-252.91791	38.99124
936	7.792	886.41473	-67.45583	1305.50476	-256.68164	-163.87042	1249.26013	-1036.78540	-96.81456	1226.82910	560.91083	-115.46429	60.98190	-56.41599	-245.83917	-11.92801	-1128.46143	34.10983	-9.88904	-674.82813	-247.54630	38.84418
937	7.800	884.23816	-68.82137	1308.56592	-255.95613	-165.34631	1253.77759	-1035.89722	-96.94590	1231.04150	588.82031	-118.36631	65.28580	-82.02940	-246.44427	-11.85466	-1154.08582	32.95888	-10.00201	-645.95190	-242.42075	38.99545
938	7.808	882.23914	-70.07822	1311.48669	-255.23001	-167.05716	1258.54541	-1034.88464	-96.97012	1235.58728	610.72974	-118.87473	67.57497	-107.83864	-247.03645	-11.75924	-1179.89868	31.80934	-10.22857	-618.40509	-238.11938	39.40239
939	7.817	880.43073	-71.27623	1314.21387	-254.46077	-168.99573	1263.44934	-1033.79736	-96.93681	1240.30725	626.82489	-117.60842	66.39519	-133.75250	-247.63513	-11.64340	-1205.70569	31.03661	-10.36579	-593.17383	-234.87630	39.85457
940	7.825	878.81488	-72.46648	1316.71484	-253.58791	-171.13797	1268.35229	-1032.66138	-96.85547	1244.99329	638.27783	-114.95815	62.50331	-159.55649	-248.27203	-11.53951	-1231.09033	30.72173	-10.01371	-571.29242	-232.69815	40.17501
941	7.833	877.38611	-73.67558	1318.96948	-252.55727	-173.44421	1273.09595	-1031.50818	-96.71686	1249.42285	646.33447	-111.19799	57.53730	-184.91022	-248.98735	-11.57186	-1255.46069	30.87422	-8.45937	-553.39929	-231.58368	40.18650
942	7.842	876.13477	-74.90065	1320.95984	-251.33575	-175.85313	1277.51648	-1030.38208	-96.50296	1253.39978	651.89282	-106.69758	52.42318	-209.37289	-249.76825	-11.97878	-1278.32654	31.59213	-5.07359	-539.35083	-231.52679	39.60434
943	7.850	875.04431	-76.12749	1322.66724	-249.91365	-178.27084	1281.46326	-1029.32520	-96.20256	1256.79150	655.41180	-101.78166	47.11120	-232.60190	-250.55878	-13.02681	-1299.48291	32.77228	0.11182	-528.51324	-232.41690	38.25291
944	7.858	874.08936	-77.35429	1324.07849	-248.30252	-180.56812	1284.81042	-1028.35657	-95.82329	1259.54871	657.01733	-96.55140	41.43761	-254.68982	-251.55768	-14.69810	-1318.85742	33.84589	6.38387	-520.63092	-234.07571	36.27867
945	7.867	873.24463	-78.60910	1325.18835	-246.54106	-182.60669	1287.45813	-1027.46619	-95.40231	1261.70313	656.61450	-91.03925	35.85393	-276.12259	-253.64619	-16.06305	-1336.26953	34.17390	12.96330	-515.86963	-236.35786	33.81786
946	7.875	872.49738	-79.94127	1325.99609	-244.70149	-184.28943	1289.32166	-1026.61780	-95.01083	1263.34180	653.78662	-85.46548	31.09307	-296.74881	-258.36749	-14.71022	-1351.35986	33.59470	19.49350	-514.03931	-239.02701	30.65287
947	7.883	871.84686	-81.38846	1326.49841	-242.87733	-185.59113	1290.32910	-1025.75488	-94.74223	1264.56555	647.70349	-80.15391	27.11072	-314.36685	-267.04239	-7.48806	-1363.68030	32.35374	25.92772	-514.48993	-241.50006	26.50560
948	7.892	871.29462	-82.96243	1326.68359	-241.15456	-186.54034	1290.43457	-1024.81714	-94.68560	1265.45276	637.49274	-75.18909	22.62428	-325.07394	-279.42456	6.85681	-1372.86133	30.71094	32.23355	-516.85638	-243.07413	21.34861
949	7.900	870.84216	-84.66434	1326.53076	-239.58176	-187.16652	1289.63550	-1023.75940	-94.89938	1266.03552	623.01794	-70.48775	16.16337	-325.92273	-293.19586	25.63424	-1378.71497	28.83301	38.31178	-521.65631	-243.53207	15.24379
950	7.908	870.49622	-86.49347	1326.01831	-238.15553	-187.46921	1287.97510	-1022.56726	-95.39886	1266.29138	605.27637	-66.45163	7.99061	-316.92856	-305.27280	43.70891	-1381.20447	27.01973	44.05531	-530.15387	-243.18030	8.35166
951	7.917	870.27466	-88.44133	1325.13562	-236.83102	-187.44470	1285.52979	-1021.25781	-96.14459	1266.15356	585.65088	-64.07723	0.52558	-300.27798	-313.98053	57.14018	-1380.40710	25.83691	49.34801	-543.47076	-242.43915	1.38053
952	7.925	870.20642	-90.49561	1323.88806	-235.54874	-187.11978	1282.39868	-1019.87073	-97.03125	1265.54138	564.55780	-63.79852	-4.06462	-278.45911	-319.91620	65.14131	-1376.48376	25.84273	53.90194	-561.40344	-241.95157	-4.25308
953	7.933	870.32733	-92.66045	1322.29272	-234.26143	-186.54803	1278.69849	-1018.46362	-97.90942	1264.39368	541.43658	-64.73417	-5.98928	-253.40402	-324.76205	69.19720	-1369.49194	27.25334	57.23911	-582.40277	-242.83310	-7.16478
954	7.942	870.67773	-94.95901	1320.37524	-232.95410	-185.79794	1274.55359	-1017.11230	-98.64085	1262.69238	516.37280	-65.80878	-6.62902	-226.47504	-329.60483	71.14018	-1359.20764	29.95314	59.01268	-605.07458	-245.60712	-7.33184
955	7.950	871.30170	-97.40697	1318.17029	-231.65323	-184.95572	1270.08533	-1015.90796	-99.14684	1260.46533	490.72015	-66.88737	-6.63530	-198.57053	-334.40909	72.04520	-1345.25513	33.69676	59.22739	-628.79120	-248.72852	-6.49432
956	7.958	872.23846	-99.99243	1315.72729	-230.42511	-184.12656	1265.40479	-1014.94995	-99.42387	1257.77576	465.77454	-68.22298	-6.14874	-170.27649	-338.57172	72.25185	-1327.40979	38.23613	58.15955	-652.88800	-249.85269	-6.53157
957	7.967	873.50299	-102.67836	1313.11462	-229.37448	-183.42651	1260.61523	-1014.32483	-99.52855	1254.70691	441.74222	-69.67400	-5.57896	-142.03548	-341.56979	71.80568	-1305.79688	43.29025	56.23573	-676.62183	-248.95609	-7.58850
958	7.975	875.06830	-105.41888	1310.42017	-228.64285	-182.96295	1255.82019	-1014.07349	-99.53765	1251.35168	418.09442	-70.88975	-5.45417	-114.16016	-343.19568	70.73797	-1280.87976	48.54128	53.98707	-699.89172	-248.38800	-8.48829
959	7.983	876.86517	-108.18184	1307.75293	-228.39099	-182.79810	1251.13135	-1014.17230	-99.49498	1247.80591	394.30109	-71.70415	-5.98869	-86.70566	-343.46631	69.12383	-1253.29810	53.83598	52.06708	-723.26263	-249.51335	-8.67491
960	7.992	878.79175	-110.95760	1305.24512	-228.76483	-182.90660	1246.66492	-1014.53979	-99.37690	1244.16602	370.18146	-72.17017	-7.00928	-59.40393	-342.46411	67.07407	-1223.74365	59.18987	51.15286	-747.27722	-251.01981	-8.87063
961	8.000	880.72748	-113.74274	1303.04749	-229.85583	-183.16486	1242.53516	-1015.05603	-99.10059	1240.52380	345.85425	-72.43636	-8.18342	-31.78912	-340.32361	64.73758	-1192.93872	64.41020	51.63710	-771.99390	-251.08315	-9.82578
962	8.008	882.55267	-116.51491	1301.31104	-231.65504	-183.39755	1238.84485	-1015.59009	-98.56003	1236.96521	321.51282	-72.66014	-9.26177	-3.43878	-337.30252	62.29914	-1161.55310	68.98790	53.48008	-797.06787	-249.77490	-11.25815
963	8.017	884.17230	-119.22342	1300.16357	-234.00717	-183.45657	1235.67871	-1016.03467	-97.66396	1233.57483	297.27612	-72.97086	-10.15759	25.82108	-333.71933	59.93878	-1129.96753	72.43663	56.36098	-822.06439	-248.49246	-12.39586
964	8.025	885.53394	-121.80401	1299.69128	-236.60997	-183.28557	1233.11279	-1016.33527	-96.36926	1230.44702	273.18671	-73.43842	-10.88617	55.88043	-329.78601	57.76081	-1098.18799	74.47692	59.83557	-846.74896	-248.16791	-12.95397
965	8.033	886.63123	-124.20161	1299.93213	-239.10141	-182.93761	1231.23486	-1016.50104	-94.70482	1227.68921	249.23920	-74.06558	-11.47637	86.52353	-325.53369	55.75393	-1066.13196	74.95054	63.47713	-871.07983	-248.81546	-13.17168
966	8.042	887.49194	-126.37938	1300.88354	-241.19440	-182.52686	1230.13538	-1016.60553	-92.77501	1225.40759	225.37512	-74.81998	-11.94185	117.66046	-320.85104	53.81508	-1033.95313	73.75526	67.02934	-895.15845	-249.95383	-13.35659
967	8.050	888.16327	-128.31499	1302.51392	-242.75784	-182.13849	1229.87073	-1016.78082	-90.74353	1223.67908	201.50153	-75.64373	-12.29529	149.39297	-315.54059	51.80562	-1002.06384	70.85165	70.42019	-919.31079	-250.96701	-13.67492
968	8.058	888.69885	-130.00238	1304.77136	-243.79633	-181.76147	1230.45117	-1017.17841	-88.78757	1222.52698	177.52777	-76.43642	-12.53872	181.90540	-309.37976	49.61736	-970.89880	66.36562	73.66652	-943.79523	-251.54196	-14.09981
969	8.067	889.14526	-131.46214	1307.58838	-244.37910	-181.29517	1231.86365	-1017.88019	-87.01473	1221.91418	153.37909	-77.10539	-12.64664	215.31616	-302.17484	47.21943	-940.64551	60.61903	76.72916	-968.46375	-251.89745	-14.45570
970	8.075	889.53259	-132.74359	1310.88953	-244.59122	-180.62396	1234.08264	-1018.81769	-85.40387	1221.76208	129.02728	-77.68925	-12.62097	249.54584	-293.79477	44.66048	-911.13165	53.92662	79.41124	-993.00385	-252.44440	-14.61705
971	8.083	889.87537	-133.91447	1314.59717	-244.52173	-179.69356	1237.05774	-1019.79657	-83.83972	1222.01782	104.50461	-78.35602	-12.54917	284.27240	-284.21069	42.05604	-881.92285	46.49326	81.48793	-1017.23737	-253.39479	-14.61414
972	8.092	890.18408	-135.04782	1318.63159	-244.26364	-178.52490	1240.70605	-1020.62170	-82.22112	1222.73132	79.85043	-79.21560	-12.55096	319.11700	-273.47168	39.52650	-852.56689	38.55275	82.90562	-1041.20044	-254.67355	-14.53475
973	8.100	890.48004	-136.20204	1322.91187	-243.91257	-177.17696	1244.92773	-1021.21948	-80.57913	1224.04736	55.07898	-80.20522	-12.69179	353.99017	-261.64136	37.15027	-822.84985	30.44873	83.76859	-1065.33301	-255.95956	-14.40712
974	8.108	890.79913	-137.40157	1327.35156	-243.56271	-175.71002	1249.62573	-1021.63336	-79.07581	1226.10974	30.19153	-81.17478	-12.94273	389.24817	-248.88503	35.13886	-792.86584	22.58250	84.22086	-1090.24158	-256.85541	-14.18953
975	8.117	891.18005	-138.64214	1331.85901	-243.29199	-174.17062	1254.71082	-1021.88934	-77.82304	1228.97302	5.17932	-82.04172	-13.19105	425.39832	-235.65308	34.06762	-762.88586	15.34056	84.40129	-1115.91309	-257.21460	-13.85803
976	8.125	891.65558	-139.90981	1336.34717	-243.13681	-172.58836	1260.09875	-1021.92328	-76.77081	1232.57178	-19.96350	-82.85590	-13.32369	462.41650	-222.71777	34.72930	-733.25159	9.04106	84.42554	-1141.69116	-257.29590	-13.46426
977	8.133	892.25287	-141.18669	1340.74548	-243.07573	-170.97610	1265.69775	-1021.67523	-75.84238	1236.73230	-45.22931	-83.70281	-13.31884	499.03943	-210.95598	37.49207	-704.37653	3.93845	84.34973	-1167.20581	-257.52344	-13.11055
978	8.142	892.99353	-142.45070	1344.99927	-243.03520	-169.33035	1271.39417	-1021.18799	-75.08240	1241.20654	-70.62402	-84.57755	-13.25284	532.69849	-200.94292	41.56895	-676.75500	0.24454	84.13310	-1192.75317	-258.17050	-12.88731
979	8.150	893.88739	-143.67757	1349.06567	-242.90916	-167.63765	1277.05139	-1020.58325	-74.60923	1245.71631	-96.17487	-85.38705	-13.22868	560.61188	-192.67941	45.08153	-650.93933	-1.90538	83.57274	-1218.53735	-259.26373	-12.69440
980	8.158	894.92639	-144.84238	1352.91223	-242.58240	-165.88861	1282.52930	-1019.99078	-74.48123	1250.03076	-121.86273	-86.00391	-13.29140	581.35876	-185.80951	46.30719	-627.48706	-2.44186	82.29916	-1243.93970	-260.70212	-12.12292
981	8.167	896.08679	-145.91832	1356.51587	-241.96379	-164.09216	1287.70313	-1019.51343	-74.63743	1254.05103	-147.50122	-86.27071	-13.41673	595.47778	-180.08820	44.95854	-606.83826	-1.26627	79.95181	-1267.75391	-262.42160	-10.76440
982	8.175	897.33374	-146.86971	1359.85828	-241.02180	-162.28041	1292.45923	-1019.22388	-74.94186	1257.80859	-172.62921	-86.03707	-13.58885	604.69543	-175.49055	42.06229	-589.15594	1.73833	76.37966	-1288.83582	-264.39191	-8.62626
983	8.183	898.62329	-147.65042	1362.92285	-239.79271	-160.49124	1296.68030	-1019.15619	-75.26028	1261.36975	-196.52863	-85.27965	-13.85181	610.73328	-171.93452	38.75729	-574.27740	6.59398	71.70471	-1306.45850	-266.53302	-6.06882
984	8.192	899.90552	-148.22310	1365.69641	-238.35272	-158.74213	1300.24744	-1019.27063	-75.47282	1264.74109	-218.44971	-84.12875	-14.21697	614.65125	-169.09198	35.51293	-561.88629	13.19499	66.27100	-1320.35779	-268.73737	-3.44634
985	8.200	901.13214	-148.58051	1368.16870	-236.78099	-157.02408	1303.06726	-1019.43848	-75.45612	1267.83862	-237.91748	-82.51386	-14.30121	616.87585	-166.51797	32.41302	-551.79272	21.32329	60.47693	-1330.59119	-270.92578	-0.92793
986	8.208	902.26282	-148.74164	1370.32837	-235.13818	-155.31120	1305.09253	-1019.52594	-75.15520	1270.52881	-254.62286	-79.50593	-12.61699	617.39679	-163.95424	29.76068	-544.11224	30.65877	54.55541	-1337.33948	-273.05368	1.45939
987	8.217	903.26727	-148.73848	1372.15942	-233.46509	-153.56786	1306.31482	-1019.49841	-74.67632	1272.69043	-267.39453	-73.20687	-6.31419	615.72351	-161.51480	27.96373	-539.26099	40.78716	48.47513	-1340.78662	-275.09308	3.74034
988	8.225	904.12817	-148.61130	1373.64624	-231.79181	-151.75687	1306.74231	-1019.39520	-74.21974	1274.24683	-273.33398	-62.12977	7.06164	610.87549	-159.56081	26.64095	-537.78058	51.18404	42.00221	-1341.08643	-277.01892	5.93897
989	8.233	904.84412	-148.39809	1374.77527	-230.14816	-149.85287	1306.38794	-1019.22455	-73.90007	1275.18140	-269.36151	-47.22507	26.53214	601.87598	-158.36905	24.15717	-540.14899	61.26474	34.83572	-1338.37061	-278.80380	8.06538
990	8.242	905.42694	-148.11902	1375.53186	-228.56914	-147.85379	1305.26794	-1018.92230	-73.66289	1275.53406	-255.17279	-31.96988	47.12702	588.51038	-157.86845	18.77651	-546.75977	70.52400	26.76287	-1332.76355	-280.41779	10.12007
991	8.250	905.89532	-147.76944	1375.90515	-227.08768	-145.78627	1303.40576	-1018.40192	-73.37101	1275.34888	-233.65698	-19.91987	63.18570	571.50964	-157.68222	10.69949	-557.90302	78.61169	17.89611	-1324.38989	-281.83002	12.10041
992	8.258	906.27148	-147.32776	1375.89526	-225.71927	-143.69888	1300.83923	-1017.62115	-72.92710	1274.61694	-208.32123	-12.43738	72.08911	551.82043	-157.50841	2.46182	-573.47461	85.22535	9.02881	-1313.37659	-283.00934	14.00406
993	8.267	906.58020	-146.78023	1375.51794	-224.45706	-141.64145	1297.62830	-1016.59760	-72.29476	1273.27466	-181.12817	-8.64609	75.01843	529.88318	-157.41130	-3.25946	-592.68719	89.97404	1.60936	-1299.85205	-283.92499	15.82972
994	8.275	906.85217	-146.14032	1374.80408	-223.28523	-139.64317	1293.85217	-1015.39307	-71.46755	1271.26172	-152.52991	-6.70870	75.03300	505.92261	-157.61377	-5.81507	-614.39136	92.57826	-3.19753	-1283.94519	-284.54614	17.57674
995	8.283	907.12622	-145.43997	1373.79846	-222.20111	-137.70125	1289.59814	-1014.11664	-70.48306	1268.58435	-122.53796	-4.86328	74.85730	480.59003	-158.12369	-6.33436	-637.74854	93.29302	-5.46350	-1265.78491	-284.84229	19.24463
996	8.292	907.44653	-144.70407	1372.55579	-221.23364	-135.79179	1284.95825	-1012.91589	-69.43175	1265.34192	-91.42273	-1.96534	75.83788	454.82666	-158.72528	-6.21136	-662.27350	92.89207	-6.21675	-1245.49951	-284.78268	20.83288
997	8.300	907.85400	-143.93221	1371.13684	-220.44743	-133.89653	1280.03162	-1011.90149	-68.38232	1261.70227	-59.78796	2.22450	77.99130	429.27698	-159.22820	-6.24429	-687.41595	92.12722	-6.48195	-1223.21802	-284.33679	22.34090
998	8.308	908.37189	-143.10052	1369.60437	-219.92810	-132.01715	1274.91895	-1011.09509	-67.31841	1257.87292	-28.28870	7.18107	80.62321	404.10669	-159.57732	-6.60969	-712.60272	91.33739	-6.78777	-1199.06836	-283.47385	23.76809
999	8.317	908.98877	-142.17992	1368.02246	-219.76276	-130.17178	1269.71118	-1010.47040	-66.18272	1254.06189	2.72662	12.10724	82.95157	379.22943	-159.80679	-7.16974	-737.54749	90.56166	-7.23120	-1173.17944	-282.16315	25.11378
1000	8.325	909.65063	-141.15401	1366.46008	-220.03320	-128.39502	1264.48792	-1009.99512	-64.95238	1250.39124	33.37524	16.25693	84.34105	354.52130	-160.01041	-7.75930	-762.27435	89.83584	-7.72146	-1145.67981	-280.37387	26.37735
1001	8.333	910.26892	-140.02039	1364.99854	-220.81627	-126.73767	1259.33313	-1009.63623	-63.68379	1246.83813	64.08313	18.98932	84.32520	329.90186	-160.30319	-8.29574	-786.91669	89.24649	-8.17777	-1116.69775	-278.07516	27.55811
1002	8.342	910.74219	-138.78816	1363.72888	-222.16306	-125.23573	1254.36279	-1009.35406	-62.51694	1243.30383	95.24542	19.92553	82.78212	305.36218	-160.74889	-8.77925	-811.52173	88.76431	-8.59908	-1086.36182	-275.23679	28.65537
1003	8.350	910.98431	-137.48538	1362.73828	-224.04364	-123.85718	1249.74902	-1009.09027	-61.62714	1239.74097	127.00385	19.22927	80.16661	280.95190	-161.32307	-9.26484	-836.04034	88.25079	-9.00048	-1054.80103	-271.82956	29.66845
1004	8.358	910.94916	-136.15425	1362.09656	-226.28900	-122.48985	1245.71301	-1008.78650	-61.17371	1236.20874	159.30664	17.61608	77.39671	256.73315	-161.92845	-9.79514	-860.46277	87.66384	-9.33640	-1022.14478	-267.82532	30.59684
1005	8.367	910.63879	-134.82965	1361.84570	-228.59232	-121.00859	1242.46741	-1008.43341	-61.28119	1232.83655	192.04669	16.01328	75.38347	232.71417	-162.47276	-10.31428	-884.86029	87.06141	-9.58582	-988.52222	-263.19458	31.44053
1006	8.375	910.09387	-133.52913	1361.99841	-230.60802	-119.36639	1240.14001	-1008.08398	-62.01859	1229.76965	225.07306	15.15177	74.60585	208.76312	-162.96440	-10.68443	-909.29358	86.43356	-9.85060	-954.06036	-257.89987	32.19991
1007	8.383	909.37463	-132.25702	1362.54260	-232.10115	-117.62796	1238.73865	-1007.81079	-63.34355	1227.13098	258.21484	15.21561	74.95090	184.61557	-163.48665	-10.82032	-933.79565	85.74299	-10.20475	-918.88159	-251.88828	32.87494
1008	8.392	908.54602	-131.01053	1363.45337	-233.02644	-115.93501	1238.17908	-1007.64514	-65.02565	1224.97974	291.42276	15.70603	75.85339	160.08307	-164.08810	-10.77428	-958.41772	85.07497	-10.51493	-883.10303	-245.09460	33.46252
1009	8.400	907.67261	-129.78200	1364.69849	-233.47017	-114.44009	1238.34900	-1007.54633	-66.64867	1223.28918	324.82407	15.73026	76.69420	135.23987	-164.75369	-10.69071	-983.14172	84.58173	-10.57974	-846.84686	-237.48073	33.95313
1010	8.408	906.81305	-128.55386	1366.23743	-233.52971	-113.25018	1239.16174	-1007.43347	-67.81376	1222.01257	358.53391	14.49121	77.09549	110.29462	-165.44284	-10.69565	-1007.83789	84.32844	-10.36716	-810.26758	-229.12854	34.33165
1011	8.417	906.01282	-127.29301	1368.01990	-233.24448	-112.41325	1240.56982	-1007.24829	-68.39732	1221.20154	392.41827	11.62675	76.86972	85.34528	-166.12433	-10.81841	-1032.45386	84.20668	-10.02588	-773.58832	-220.33966	34.59242
1012	8.425	905.30371	-125.95771	1369.98621	-232.60458	-111.94408	1242.54468	-1006.95758	-68.54272	1221.01721	426.14127	7.32049	75.87653	60.34781	-166.81386	-11.01329	-1057.13513	83.89769	-9.79474	-737.10486	-211.58466	34.77551
1013	8.433	904.71063	-124.51009	1372.06604	-231.59505	-111.85316	1245.05420	-1006.50043	-68.44221	1221.62061	459.51837	2.21204	74.05637	35.23471	-167.57117	-11.22850	-1082.07373	83.11117	-9.82205	-701.12952	-203.21063	35.00102
1014	8.442	904.25842	-122.92412	1374.18311	-230.23007	-112.14983	1248.05212	-1005.78302	-68.21190	1223.08643	492.72955	-2.80555	71.65456	9.98718	-168.42729	-11.42363	-1107.33081	81.93325	-9.96925	-665.95166	-195.18701	35.43922
1015	8.450	903.97424	-121.18877	1376.26440	-228.55540	-112.82315	1251.47058	-1004.72766	-67.89651	1225.39282	526.03473	-6.83151	69.44516	-15.38431	-169.33128	-11.54920	-1132.85864	80.64815	-10.03414	-631.92255	-187.28255	36.18907
1016	8.458	903.88556	-119.30460	1378.24902	-226.63156	-113.83034	1255.21521	-1003.31067	-67.50074	1228.43604	559.20288	-9.24836	68.51501	-40.89456	-170.19341	-11.55434	-1158.61047	79.42638	-10.05459	-599.59320	-179.51846	37.16737
1017	8.467	904.01483	-117.28520	1380.08997	-224.51830	-115.10867	1259.17151	-1001.56866	-67.02150	1232.03772	591.09454	-9.90478	69.35852	-66.58253	-170.97902	-11.42550	-1184.53040	78.39197	-10.12773	-569.68335	-172.32785	38.14529
1018	8.475	904.37292	-115.16553	1381.74963	-222.26137	-116.59275	1263.21729	-999.58716	-66.46269	1235.95911	619.74255	-8.95614	71.03932	-92.43878	-171.73825	-11.21307	-1210.41223	77.63982	-10.14982	-542.83521	-166.28561	38.87443
1019	8.483	904.95587	-112.99033	1383.19873	-219.88168	-118.21252	1267.23914	-997.47870	-65.83041	1239.93103	643.13257	-6.55031	71.58614	-118.32855	-172.54291	-11.03245	-1235.81396	77.23282	-9.72144	-519.40808	-161.81801	39.13924
1020	8.492	905.74646	-110.79367	1384.41553	-217.37730	-119.87897	1271.13733	-995.35773	-65.13051	1243.69641	660.34155	-2.81863	69.45786	-143.94818	-173.43143	-11.06872	-1260.13367	77.31021	-8.14533	-499.60138	-159.15118	38.78513
1021	8.500	906.71680	-108.59651	1385.38245	-214.73969	-121.48335	1274.82178	-993.31952	-64.36665	1247.04443	672.01965	1.89776	64.58685	-168.85236	-174.39548	-11.57433	-1282.80640	77.93110	-4.78996	-483.68365	-158.38428	37.77855
1022	8.508	907.82605	-106.41528	1386.08179	-211.97380	-122.91527	1278.20068	-991.42493	-63.53448	1249.83533	679.69507	7.00876	58.03854	-192.63663	-175.41254	-12.75308	-1303.51050	78.87895	0.39621	-471.75934	-159.48483	36.14828
1023	8.517	909.01843	-104.26904	1386.49841	-209.11389	-124.08301	1281.17139	-989.68982	-62.62785	1252.01941	684.69244	11.91188	50.91694	-215.18283	-176.65616	-14.41652	-1322.08398	79.86098	6.89991	-463.42514	-162.10876	33.94313
1024	8.525	910.23108	-102.17531	1386.62195	-206.22678	-124.93176	1283.61768	-988.08435	-61.65992	1253.63965	687.62610	16.29122	43.76735	-236.53479	-178.84250	-15.37735	-1338.20166	80.77605	14.14849	-458.13501	-165.45233	31.31141
1025	8.533	911.40674	-100.13647	1386.44702	-203.39566	-125.46058	1285.41699	-986.54834	-60.67121	1254.80127	688.48486	20.20617	36.77796	-255.92740	-183.25258	-12.98748	-1351.41125	81.64828	21.84187	-455.65332	-168.46259	28.28968
1026	8.542	912.50391	-98.13707	1385.97400	-200.69398	-125.72791	1286.45654	-985.01263	-59.71206	1255.61475	686.79663	23.89261	30.06738	-270.64056	-190.95087	-4.14325	-1361.51221	82.33491	29.83888	-455.80066	-170.37076	24.52812
1027	8.550	913.50165	-96.15591	1385.20752	-198.16550	-125.84158	1286.65027	-983.41443	-58.82241	1256.14893	681.68506	27.51649	23.51165	-276.72766	-201.54776	11.85647	-1368.63123	82.35666	37.86821	-458.38428	-171.10454	19.58451
1028	8.558	914.40137	-94.18095	1384.15601	-195.81229	-125.93468	1285.95422	-981.70752	-58.02361	1256.41638	672.11572	31.07436	16.58588	-271.72583	-212.90817	31.61204	-1372.83679	81.29430	45.43899	-463.69095	-171.18439	13.40623
1029	8.567	915.22729	-92.21709	1382.83667	-193.59500	-126.12913	1284.37549	-979.86737	-57.32454	1256.38623	657.52136	34.23975	9.17223	-256.25348	-222.59238	49.79765	-1373.76184	79.48952	51.99831	-472.39294	-171.28503	6.60590
1030	8.575	916.02209	-90.27907	1381.27856	-191.45224	-126.50317	1281.97266	-977.88855	-56.73029	1256.01111	638.31049	36.26129	2.56821	-232.94269	-229.63548	62.83283	-1370.79028	77.97373	57.03165	-485.08344	-171.71802	0.44871
1031	8.583	916.83875	-88.37431	1379.51550	-189.32422	-127.07505	1278.84717	-975.78064	-56.23064	1255.25293	615.55121	36.69121	-1.57049	-204.64014	-234.72964	70.25331	-1363.57971	77.73006	60.13754	-502.30713	-171.97978	-3.92876
1032	8.592	917.73193	-86.49739	1377.58533	-187.16759	-127.80260	1275.12634	-973.57068	-55.78436	1254.09644	590.32874	36.21450	-3.33777	-173.54367	-238.95036	73.54419	-1352.14844	79.28942	61.24741	-523.92902	-171.20422	-6.45312
1033	8.600	918.75201	-84.64349	1375.53711	-184.96613	-128.60446	1270.94531	-971.30701	-55.33081	1252.55432	563.82678	35.83949	-4.18283	-141.05142	-242.75175	74.45074	-1336.58411	82.64874	60.64342	-548.25360	-169.45706	-7.87414
1034	8.608	919.93945	-82.81873	1373.43713	-182.73914	-129.39880	1266.43616	-969.05042	-54.82211	1250.67200	537.51233	35.63100	-4.89312	-107.86763	-246.01334	74.10788	-1316.94128	87.32404	58.67327	-573.30157	-167.98618	-8.81732
1035	8.617	921.31396	-81.03328	1371.36365	-180.54364	-130.13654	1261.72510	-966.85779	-54.24966	1248.52820	512.42096	35.06969	-5.34999	-74.31203	-248.47617	72.99660	-1293.34741	92.67442	55.63432	-598.44080	-167.94902	-9.44594
1036	8.625	922.86023	-79.29190	1369.40527	-178.46899	-130.80957	1256.93213	-964.77441	-53.65215	1246.22217	488.48792	34.04671	-5.53860	-40.64694	-249.99625	71.23048	-1266.05383	98.21651	51.92920	-623.56763	-169.39751	-9.76941
1037	8.633	924.52057	-77.59778	1367.66174	-176.63275	-131.43787	1252.17078	-962.83319	-53.10078	1243.85303	464.96506	32.94971	-5.74059	-7.15942	-250.59546	68.84066	-1235.44849	103.71104	48.17707	-648.09912	-171.50517	-9.91400
1038	8.642	926.19897	-75.96353	1366.24353	-175.18555	-132.05714	1247.55432	-961.05774	-52.66351	1241.50073	441.21835	32.17286	-6.14024	25.98395	-250.37360	65.91557	-1202.18311	109.09724	45.13911	-671.85693	-173.15936	-10.15132
1039	8.650	927.77625	-74.41299	1365.27332	-174.30252	-132.71519	1243.20203	-959.47015	-52.36592	1239.21692	417.05103	31.80570	-6.71744	58.87729	-249.41548	62.60587	-1167.20203	114.31260	43.51518	-695.62061	-173.31160	-10.77136
1040	8.658	929.13055	-72.97427	1364.88452	-174.12917	-133.46457	1239.23926	-958.09912	-52.17257	1237.02234	392.60358	31.68396	-7.37430	91.83847	-247.76389	59.07653	-1131.45654	119.13618	43.69785	-719.91968	-171.68983	-11.78687
1041	8.667	930.15436	-71.67155	1365.20898	-174.68791	-134.35358	1235.78735	-956.97522	-51.99577	1234.91846	368.10947	31.59224	-8.03845	125.23141	-245.37424	55.42078	-1095.58936	123.15534	45.56401	-744.39246	-169.47327	-12.79585
1042	8.675	930.76770	-70.51086	1366.35706	-175.80348	-135.41440	1232.95166	-956.10547	-51.71310	1232.90479	343.69821	31.38846	-8.68585	159.31143	-242.09943	51.59719	-1059.85278	125.81177	48.49878	-768.77557	-168.46411	-13.32936
1043	8.683	930.92908	-69.46680	1368.40479	-177.13101	-136.63420	1230.81763	-955.45099	-51.19089	1230.98792	319.35666	31.03832	-9.29535	194.15936	-237.87411	47.54354	-1024.26831	126.61842	51.76089	-793.35034	-169.24265	-13.31301
1044	8.692	930.63623	-68.48833	1371.39172	-178.31067	-137.93553	1229.44336	-954.95227	-50.33743	1229.19519	295.02356	30.59384	-9.82353	229.68542	-232.96545	43.40579	-988.93732	125.47101	54.89042	-818.30481	-170.80457	-13.09813
1045	8.700	929.91321	-67.52036	1375.31824	-179.13753	-139.20172	1228.83838	-954.57581	-49.15620	1227.60339	270.69720	30.13350	-10.24318	265.74103	-227.84451	39.52525	-954.23663	122.65479	57.81614	-843.44409	-172.14485	-13.02269
1046	8.708	928.79657	-66.52850	1380.14636	-179.60503	-140.31265	1228.96069	-954.32983	-47.75612	1226.34570	246.43402	29.70134	-10.58163	302.30408	-222.75722	36.15627	-920.66595	118.50856	60.62859	-868.51965	-173.14670	-13.13836
1047	8.717	927.33075	-65.52016	1385.80725	-179.81683	-141.15674	1229.76538	-954.24323	-46.31297	1225.57275	222.24265	29.25360	-10.89699	339.48859	-217.57571	33.34808	-888.48602	113.22127	63.26255	-893.52832	-173.91612	-13.44908
1048	8.725	925.56836	-64.54050	1392.21277	-179.87970	-141.64926	1231.25635	-954.31897	-44.98950	1225.40710	198.00186	28.67675	-11.19814	377.36560	-211.95554	31.06913	-857.51404	106.95302	65.44388	-918.58813	-174.41888	-14.01759
1049	8.733	923.56744	-63.63872	1399.26709	-179.86389	-141.76382	1233.47290	-954.50854	-43.87539	1225.92834	173.52191	27.90441	-11.41629	415.92224	-205.47588	29.31850	-827.25378	99.95513	66.91586	-943.70502	-174.76596	-14.70920
1050	8.742	921.38800	-62.84598	1406.87451	-179.81958	-141.53116	1236.43481	-954.73273	-42.98632	1227.17529	148.69830	26.99060	-11.48885	455.19647	-197.79196	28.24532	-797.19055	92.53323	67.62331	-968.84271	-175.18698	-15.15459
1051	8.750	919.08868	-62.18034	1414.94348	-179.79291	-141.00298	1240.11023	-954.90936	-42.28440	1229.15161	123.56223	26.05255	-11.44320	495.21387	-188.94560	28.34615	-767.03522	85.02621	67.71014	-994.01788	-175.79538	-15.05692
1052	8.758	916.72339	-61.64763	1423.38379	-179.81078	-140.23584	1244.41846	-954.95685	-41.69982	1231.82227	98.21033	25.17605	-11.37629	535.50549	-179.66544	30.42868	-736.82483	77.80035	67.39995	-1019.20129	-176.59566	-14.43333
1053	8.767	914.33813	-61.23792	1432.10388	-179.85190	-139.30359	1249.24707	-954.79504	-41.17496	1235.11255	72.75110	24.37145	-11.36350	574.57587	-171.15645	34.92114	-706.85181	71.15695	66.87474	-1044.28821	-177.60229	-13.55641
1054	8.775	911.96960	-60.93324	1441.00818	-179.83804	-138.29471	1254.46997	-954.36719	-40.71667	1238.92480	47.25781	23.58242	-11.39486	610.02264	-164.32988	40.91563	-677.51276	65.29207	66.24616	-1069.29761	-178.79045	-12.74969
1055	8.783	909.64355	-60.70894	1450.00000	-179.65717	-137.28745	1259.95947	-953.66016	-40.39404	1243.12781	21.71106	22.72874	-11.40619	639.57172	-159.24339	46.25027	-649.24097	60.37631	65.55762	-1094.51196	-179.96400	-12.25622
1056	8.792	907.37500	-60.52313	1458.98804	-179.20476	-136.33545	1265.59070	-952.70117	-40.28572	1247.51208	-3.97998	21.77492	-11.37199	662.37531	-155.33978	49.05946	-622.51312	56.60829	64.76078	-1120.19141	-180.95297	-12.11112
1057	8.800	905.17163	-60.31876	1467.88770	-178.41820	-135.47388	1271.23853	-951.55536	-40.44046	1251.78662	-29.86853	20.79467	-11.33808	679.37231	-152.14972	49.20299	-597.79041	54.17584	63.72397	-1146.15686	-181.99065	-12.02201
1058	8.808	903.03723	-60.04665	1476.61414	-177.28639	-134.72957	1276.77026	-950.33368	-40.86233	1255.67053	-55.84729	19.97194	-11.35477	692.33960	-149.67912	47.96914	-575.38434	53.17445	62.28542	-1171.59827	-183.65549	-11.48223
1059	8.817	900.97021	-59.68880	1485.07849	-175.83827	-134.12447	1282.04041	-949.18097	-41.50292	1259.04443	-81.51453	19.53804	-11.39809	702.68127	-148.16489	46.61404	-555.38391	53.59595	60.32330	-1195.14160	-186.38550	-10.11925
1060	8.825	898.96405	-59.25870	1493.19128	-174.12210	-133.66986	1286.89612	-948.23267	-42.27356	1262.00269	-106.07428	19.64502	-11.33512	711.04370	-147.61446	45.47206	-537.71912	55.39621	57.80888	-1215.39270	-190.09872	-7.98234
1061	8.833	897.01288	-58.78792	1500.87549	-172.18884	-133.36264	1291.19263	-947.56842	-43.08975	1264.73340	-128.50330	20.23042	-10.90597	717.65674	-147.69443	44.36664	-522.30603	58.48424	54.78940	-1231.58472	-194.30792	-5.45530
1062	8.842	895.11353	-58.31931	1508.09863	-170.08826	-133.18970	1294.80725	-947.18713	-43.90903	1267.39087	-148.03137	21.21509	-9.53115	722.62146	-147.98340	43.49704	-509.15094	62.63428	51.30497	-1243.63062	-198.53954	-2.91277
1063	8.850	893.26306	-57.89883	1514.90076	-167.86916	-133.13052	1297.64844	-947.00830	-44.71480	1270.05847	-164.19348	23.11413	-5.71264	725.77393	-148.17302	43.49219	-498.34906	67.48509	47.35533	-1251.76367	-202.55951	-0.53135
1064	8.858	891.45447	-57.55814	1521.35217	-165.57858	-133.15628	1299.66089	-946.89368	-45.46258	1272.71240	-175.71796	27.25136	3.24029	726.45337	-148.09810	44.34663	-490.03406	72.64574	42.94893	-1256.26025	-206.32007	1.66726
1065	8.867	889.66730	-57.29962	1527.44324	-163.26373	-133.22588	1300.82495	-946.67657	-46.05030	1275.17737	-179.65540	34.69681	19.42866	723.66846	-147.77747	44.44252	-484.36206	77.79739	38.09489	-1257.34265	-209.84192	3.71864
1066	8.875	887.87585	-57.10118	1533.04883	-160.97256	-133.28473	1301.14612	-946.20569	-46.35854	1277.20276	-173.08911	44.67725	41.22574	716.68256	-147.48474	41.11943	-481.52454	82.71925	32.72866	-1255.18433	-213.14545	5.65831
1067	8.883	886.07770	-56.94580	1538.02246	-158.75282	-133.28113	1300.64661	-945.41302	-46.32618	1278.61243	-156.05115	54.56268	62.99617	705.52795	-147.63719	32.76677	-481.74677	87.27872	26.69691	-1249.93823	-216.23299	7.50683
1068	8.892	884.30804	-56.84579	1542.27991	-156.65384	-133.18558	1299.36133	-944.33502	-45.97206	1279.34302	-131.71063	61.78040	79.03955	691.01294	-148.43037	20.62780	-485.31232	91.48149	19.86635	-1241.75586	-219.09425	9.27428
1069	8.900	882.63025	-56.83167	1545.79810	-154.72531	-132.98215	1297.34070	-943.04419	-45.36723	1279.37427	-103.69324	65.45060	87.40253	674.10248	-149.62897	8.38810	-492.58789	95.47536	12.41841	-1230.79321	-221.71478	10.96724
1070	8.908	881.11768	-56.91963	1548.58569	-153.01044	-132.64941	1294.64990	-941.61041	-44.61746	1278.68103	-74.04016	66.27400	89.93083	655.10950	-150.82074	-0.39403	-503.85797	99.28159	5.19892	-1217.20923	-224.08049	12.59259
1071	8.917	879.83972	-57.09447	1550.66980	-151.53737	-132.17169	1291.36047	-940.12769	-43.82001	1277.23120	-43.40540	65.48238	89.76802	633.71863	-151.75027	-4.62658	-519.01086	102.49663	-0.50243	-1201.16418	-226.17865	14.15831
1072	8.925	878.86658	-57.32358	1552.08789	-150.31500	-131.55933	1287.54004	-938.69702	-42.98936	1275.01184	-12.06470	64.07729	89.24596	609.97064	-152.39246	-5.63736	-537.55676	104.52242	-3.94130	-1182.81836	-227.99734	15.67306
1073	8.933	878.28552	-57.58148	1552.87024	-149.34790	-130.83923	1283.25574	-937.38245	-42.06699	1272.07129	19.62811	62.63148	89.34589	584.77319	-152.88013	-5.41529	-558.98560	105.17807	-5.50284	-1162.33215	-229.52489	17.14575
1074	8.942	878.19098	-57.85864	1553.01257	-148.66098	-130.04068	1278.58667	-936.22766	-41.03735	1268.54175	51.28650	61.33938	90.09697	559.25739	-153.35175	-5.25032	-582.71057	104.87299	-6.11188	-1139.86499	-230.74960	18.58521
1075	8.950	878.64594	-58.15724	1552.47888	-148.30154	-129.20538	1273.62781	-935.29059	-39.99615	1264.61816	82.60681	60.12537	91.10419	534.03107	-153.82556	-5.52404	-607.77002	104.16676	-6.44767	-1115.57690	-231.65970	20.00023
1076	8.958	879.66229	-58.48869	1551.26965	-148.32501	-128.39394	1268.48291	-934.62659	-39.08360	1260.51355	113.45917	58.82299	91.93166	509.13953	-154.25229	-6.10017	-633.15851	103.39760	-6.77653	-1089.62744	-232.24326	21.39960
1077	8.967	881.20435	-58.87044	1549.47949	-148.78920	-127.67490	1263.25598	-934.25299	-38.39725	1256.41101	143.93915	57.25562	92.28236	484.44019	-154.61569	-6.74232	-658.34601	102.70247	-7.11293	-1062.17651	-232.48840	22.79210
1078	8.975	883.18311	-59.31277	1547.25952	-149.75508	-127.10620	1258.05249	-934.14886	-37.98356	1252.42407	174.32855	55.13197	91.99860	459.85510	-154.95425	-7.30886	-683.24231	102.11956	-7.40771	-1033.38403	-232.38326	24.18650
1079	8.983	885.44824	-59.80620	1544.76074	-151.27940	-126.69260	1252.99402	-934.26440	-37.84727	1248.57312	204.94925	52.08991	91.04785	435.38245	-155.34320	-7.76883	-707.90442	101.59702	-7.69684	-1003.40930	-231.91599	25.59122
1080	8.992	887.80292	-60.33138	1542.12793	-153.38788	-126.33000	1248.23718	-934.52954	-37.94690	1244.79639	235.95688	47.98897	89.56805	411.04626	-155.85287	-8.16912	-732.37885	101.02008	-8.07479	-972.41205	-231.07498	27.01417
1081	9.000	890.03625	-60.88286	1539.50940	-156.02515	-125.81182	1243.97607	-934.89709	-38.24481	1241.02405	267.24951	43.07527	87.88109	386.87683	-156.51009	-8.56458	-756.69604	100.32833	-8.53428	-940.55115	-229.84872	28.46288
1082	9.008	891.95734	-61.47752	1537.05737	-159.01532	-124.94707	1240.41077	-935.38171	-38.76897	1237.25427	298.64200	37.82418	86.40166	362.90033	-157.27892	-8.95469	-780.94098	99.60773	-8.94538	-907.98615	-228.22562	29.94607
1083	9.017	893.42438	-62.14015	1534.91333	-162.08595	-123.69862	1237.69690	-936.02802	-39.58049	1233.55566	330.09583	32.66839	85.44092	339.06201	-158.05057	-9.31369	-805.25037	98.99788	-9.20614	-874.87909	-226.19284	31.47696
1084	9.025	894.36273	-62.88120	1533.18018	-164.95340	-122.19946	1235.91052	-936.84906	-40.70657	1230.03650	361.64563	27.88743	85.04448	315.15106	-158.70113	-9.65369	-829.69617	98.51289	-9.34135	-841.39655	-223.73517	33.07649
1085	9.033	894.77136	-63.69510	1531.90173	-167.40831	-120.66324	1235.04517	-937.80090	-42.12480	1226.83032	393.15356	23.62562	85.02731	290.97040	-159.21257	-10.01122	-854.24512	98.03918	-9.44067	-807.70831	-220.83528	34.76911
1086	9.042	894.72229	-64.57790	1531.06665	-169.34326	-119.30498	1235.03247	-938.79407	-43.76932	1224.08728	424.37476	19.76511	85.08342	266.56506	-159.69991	-10.39661	-878.84778	97.51096	-9.53051	-773.97485	-217.47954	36.55899
1087	9.050	894.34467	-65.52565	1530.63135	-170.72055	-118.30032	1235.77222	-939.71887	-45.53757	1221.95630	455.26434	15.82358	84.83287	242.08441	-160.27873	-10.78071	-903.47028	96.99727	-9.55313	-740.31909	-213.67229	38.38232
1088	9.058	893.78546	-66.51765	1530.53748	-171.52969	-117.75150	1237.16797	-940.46698	-47.31054	1220.56799	486.03738	11.26168	83.91237	217.52374	-160.95198	-11.08656	-928.06897	96.60715	-9.47601	-706.79944	-209.45218	40.06925
1089	9.067	893.17114	-67.51993	1530.71411	-171.77710	-117.67332	1239.14905	-940.94299	-48.98073	1220.02283	517.00562	5.89736	82.13036	192.74789	-161.66006	-11.20829	-952.65662	96.34039	-9.37120	-673.43182	-204.89244	41.40341
1090	9.075	892.59058	-68.50179	1531.08081	-171.50410	-118.01952	1241.67188	-941.07074	-50.47187	1220.37903	548.46484	-0.03969	79.65523	167.67441	-162.37108	-11.11618	-977.35846	96.03056	-9.33636	-640.28656	-200.10068	42.29693
1091	9.083	892.09680	-69.44339	1531.55969	-170.80170	-118.71966	1244.70703	-940.80591	-51.74450	1221.64575	580.53058	-6.09282	77.21245	142.37366	-163.08400	-10.92082	-1002.30322	95.47296	-9.37111	-607.57886	-195.27179	42.88707
1092	9.092	891.72290	-70.33481	1532.08545	-169.79863	-119.69418	1248.22192	-940.16052	-52.79836	1223.78345	612.74133	-11.72919	75.95135	116.98767	-163.79797	-10.77069	-1027.49194	94.58435	-9.41751	-575.66693	-190.69940	43.39083
1093	9.100	891.50061	-71.17140	1532.59839	-168.63081	-120.85945	1252.17053	-939.23175	-53.68125	1226.70715	643.68274	-16.42903	76.61072	91.57391	-164.51241	-10.71426	-1052.84009	93.45195	-9.45147	-545.04260	-186.59738	43.87902
1094	9.108	891.46429	-71.95499	1533.03723	-167.41147	-122.13989	1256.49194	-938.19897	-54.46900	1230.26514	671.27692	-19.78129	78.49271	66.07999	-165.23651	-10.68087	-1078.30042	92.28813	-9.46785	-516.35187	-182.97545	44.19661
1095	9.117	891.64502	-72.69827	1533.34229	-166.20686	-123.48334	1261.10876	-937.25665	-55.19176	1234.20679	693.88049	-21.60673	79.56445	40.43640	-165.97177	-10.57310	-1103.86584	91.28940	-9.47777	-490.25937	-179.85765	44.07356
1096	9.125	892.06348	-73.41400	1533.45874	-165.02438	-124.87047	1265.92334	-936.52734	-55.80601	1238.20850	711.22205	-22.04683	78.01138	14.65698	-166.70276	-10.40617	-1129.42773	90.56656	-9.46797	-467.30664	-177.52751	43.34373
1097	9.133	892.72522	-74.10092	1533.33459	-163.82721	-126.30482	1270.81067	-936.03113	-56.26310	1241.96277	724.21277	-21.48537	73.67296	-11.04749	-167.42282	-10.40285	-1154.62561	90.25233	-9.18357	-447.99783	-176.44177	42.02266
1098	9.142	893.62262	-74.75255	1532.91699	-162.56439	-127.77901	1275.61279	-935.71747	-56.55381	1245.24011	734.00183	-20.33277	67.87195	-36.20853	-168.15031	-10.95111	-1178.86963	90.53511	-8.00740	-432.63098	-176.98376	40.11017
1099	9.150	894.73645	-75.37823	1532.15186	-161.19179	-129.24832	1280.14307	-935.52173	-56.69709	1247.91772	741.32935	-18.87347	62.09356	-60.29407	-168.98199	-12.36320	-1201.59717	91.41942	-5.31719	-420.94171	-179.30969	37.45972
1100	9.158	896.03229	-76.01147	1530.98291	-159.68048	-130.63977	1284.20874	-935.39636	-56.74577	1250.00012	746.51184	-17.21491	57.02863	-83.10588	-170.35355	-14.34056	-1222.49597	92.58357	-1.03114	-412.27740	-183.36765	33.99251
1101	9.167	897.46106	-76.69127	1529.35706	-158.02435	-131.88354	1287.64172	-935.29803	-56.78444	1251.58691	749.64972	-15.38515	52.67479	-104.70401	-173.46323	-15.15079	-1241.45081	93.68953	4.39975	-406.15631	-189.00575	29.92865
1102	9.175	898.96295	-77.43707	1527.24768	-156.24533	-132.93588	1290.31628	-935.16614	-56.89851	1252.78857	750.61981	-13.64514	48.91824	-124.14542	-180.25999	-11.26281	-1258.41345	94.72583	10.57134	-402.63953	-196.00952	25.67177
1103	9.183	900.47888	-78.25574	1524.69128	-154.38803	-133.78035	1292.14624	-934.92249	-57.16893	1253.67676	748.86511	-12.59953	45.68371	-138.18372	-192.27777	0.93078	-1273.34985	96.03224	17.57084	-402.09064	-204.07907	21.49236
1104	9.192	901.95831	-79.15967	1521.80225	-152.50479	-134.42743	1293.07935	-934.49030	-57.68798	1254.29126	743.48804	-12.70252	42.36646	-142.56036	-208.82860	21.51732	-1286.17358	97.96859	25.77751	-404.76935	-212.89154	17.32217
1105	9.200	903.37061	-80.15880	1518.71460	-150.63823	-134.92609	1293.09363	-933.81647	-58.54591	1254.65820	733.84631	-13.57754	37.36858	-135.29184	-226.66797	45.67244	-1296.67078	100.27364	35.10491	-411.00177	-222.22495	12.81995
1106	9.208	904.72858	-81.24889	1515.48682	-148.81393	-135.35571	1292.19666	-932.88141	-59.78961	1254.79517	720.12207	-14.06260	29.05054	-117.90515	-242.22372	67.00956	-1304.37817	102.05112	44.52558	-420.98358	-231.71786	7.69201
1107	9.217	906.08734	-82.41714	1512.07178	-147.04854	-135.78333	1290.42627	-931.69629	-61.38583	1254.70581	703.29980	-13.30286	17.78472	-93.64084	-254.16803	81.97285	-1308.47607	102.79987	52.60107	-434.06070	-240.28758	2.10639
1108	9.225	907.50897	-83.64973	1508.37048	-145.35765	-136.23260	1287.85059	-930.30237	-63.21729	1254.37903	684.42688	-11.78889	6.66164	-65.45076	-263.54004	90.85265	-1308.10840	103.01426	58.39807	-449.28510	-246.34363	-3.02749
1109	9.233	909.03912	-84.92982	1504.30396	-143.75665	-136.70148	1284.56384	-928.77704	-65.11599	1253.79492	663.75806	-10.89613	-0.74897	-35.31863	-271.82684	95.80487	-1303.02795	103.56865	61.79350	-466.75867	-249.16818	-6.49516
1110	9.242	910.71033	-86.23969	1499.85620	-142.26309	-137.18953	1280.67920	-927.23108	-66.90633	1252.92993	640.83704	-11.27433	-3.55298	-4.35272	-279.47656	98.73552	-1293.71033	104.92375	63.19122	-487.32071	-249.68140	-7.95688
1111	9.250	912.55322	-87.57964	1495.07361	-140.89813	-137.69736	1276.32153	-925.77930	-68.44494	1251.76086	615.55359	-12.19013	-3.83892	26.87946	-286.03040	100.59155	-1280.78137	106.95172	63.15734	-510.85315	-249.42209	-8.28782
1112	9.258	914.60229	-88.98537	1490.03406	-139.68631	-138.22682	1271.61267	-924.51318	-69.66434	1250.27417	588.85425	-12.72499	-3.97453	57.98920	-291.01483	101.66774	-1264.54041	109.26460	62.20597	-535.85168	-249.31206	-8.46804
1113	9.267	916.88916	-90.51122	1484.82056	-138.65691	-138.79887	1266.66101	-923.49365	-70.59060	1248.47864	562.23376	-12.92899	-4.64805	88.60425	-294.37268	102.01752	-1245.00452	111.61021	60.74773	-560.83447	-249.58224	-8.76927
1114	9.275	919.42676	-92.19313	1479.51416	-137.84747	-139.45811	1261.56555	-922.75262	-71.29935	1246.41052	536.68616	-13.39137	-5.42652	118.46124	-296.27594	101.64380	-1222.20801	113.94450	59.12068	-585.46906	-250.18799	-9.11273
1115	9.283	922.19635	-94.03189	1474.20044	-137.31436	-140.24524	1256.43103	-922.29248	-71.84619	1244.12573	512.24805	-14.33396	-6.00305	147.56442	-296.90558	100.60004	-1196.39453	116.25107	57.67335	-610.16553	-250.98755	-9.57594
1116	9.292	925.14374	-96.00421	1468.97998	-137.14830	-141.15779	1251.38281	-922.08936	-72.23675	1241.68530	488.37552	-15.50287	-6.51288	176.21701	-296.46912	99.06526	-1168.06458	118.40637	56.83864	-635.06873	-251.70630	-10.33599
1117	9.300	928.17749	-98.08098	1463.97534	-137.47552	-142.14177	1246.56909	-922.10120	-72.44740	1239.14783	464.53818	-16.56898	-7.14477	204.86633	-295.22821	97.32730	-1137.97632	120.09450	57.00065	-659.84058	-252.04712	-11.33467
1118	9.308	931.16852	-100.23700	1459.33398	-138.42450	-143.13168	1242.14734	-922.28003	-72.46674	1236.57166	440.50171	-17.38902	-7.86025	233.84009	-293.40491	95.66093	-1106.98462	120.82398	58.26555	-684.15222	-252.16997	-12.16579
1119	9.317	933.96118	-102.45035	1455.22327	-140.05869	-144.09853	1238.25952	-922.58600	-72.33261	1234.02625	416.29785	-18.00694	-8.50317	263.18463	-291.10712	94.18169	-1075.68140	120.18394	60.45150	-707.86023	-252.76331	-12.40219
1120	9.325	936.39990	-104.70374	1451.80432	-142.30196	-145.04547	1235.01282	-922.99475	-72.14363	1231.60571	392.05991	-18.55403	-9.02531	292.74738	-288.32965	92.78282	-1044.19983	118.03477	63.22227	-731.15808	-254.19437	-12.08723
1121	9.333	938.36072	-106.99741	1449.19946	-144.90755	-145.95108	1232.48267	-923.49329	-72.02581	1229.42896	367.86456	-19.13873	-9.50934	322.39307	-284.95813	91.19881	-1012.42224	114.36336	66.16150	-754.88989	-255.88681	-11.73690
1122	9.342	939.77655	-109.36108	1447.47351	-147.51382	-146.73578	1230.73071	-924.06726	-72.06601	1227.61670	343.68674	-19.76762	-10.01121	352.15283	-280.82159	89.16049	-980.32245	109.14589	68.87859	-779.81653	-256.87549	-11.79089
1123	9.350	940.64502	-111.84875	1446.63745	-149.77724	-147.30194	1229.80432	-924.68347	-72.23608	1226.24561	319.47150	-20.39112	-10.48679	382.22070	-275.81720	86.55339	-948.13818	102.50812	71.22025	-805.37714	-256.83868	-12.22847
1124	9.358	941.01398	-114.52173	1446.66272	-151.50923	-147.59393	1229.70654	-925.28223	-72.35715	1225.30652	295.18643	-21.01436	-10.88099	412.79877	-269.96643	83.48329	-916.30737	94.80446	73.30838	-830.20129	-256.36371	-12.72919
1125	9.367	940.95850	-117.43541	1447.49561	-152.72200	-147.60611	1230.38330	-925.81543	-72.19099	1224.72412	270.81757	-21.72178	-11.21391	443.87683	-263.34033	80.19911	-885.20581	86.38933	75.26544	-854.07184	-256.21582	-13.09386
1126	9.375	940.56396	-120.63266	1449.06201	-153.56128	-147.35445	1231.75269	-926.31158	-71.60927	1224.43250	246.38513	-22.58509	-11.54093	475.18884	-255.91359	76.84956	-854.88885	77.46281	76.98677	-878.35657	-256.63016	-13.45025
1127	9.383	939.91577	-124.13834	1451.26929	-154.20622	-146.86209	1233.74036	-926.87994	-70.65883	1224.42188	221.92163	-23.54299	-11.85199	506.44598	-247.46323	73.28163	-825.09070	68.12062	78.21060	-904.00977	-257.43225	-13.97529
1128	9.392	939.08960	-127.95578	1454.01184	-154.81297	-146.15500	1236.29102	-927.61493	-69.47916	1224.73108	197.39160	-24.45282	-12.07306	537.60126	-237.68124	69.23120	-795.44501	58.47270	78.73543	-929.97766	-258.61172	-14.42612
1129	9.400	938.14557	-132.06757	1457.17883	-155.49275	-145.25616	1239.36743	-928.50037	-68.19916	1225.43274	172.68192	-25.26370	-12.16573	568.92633	-226.44824	64.78500	-765.69678	48.76889	78.56117	-954.61865	-260.29047	-14.31786
1130	9.408	937.12952	-136.43948	1460.66125	-156.28830	-144.19061	1242.94641	-929.42560	-66.91592	1226.62915	147.70004	-26.02652	-12.16340	600.86493	-214.02434	60.61619	-735.78284	39.34897	77.84351	-978.27502	-262.05573	-13.72548
1131	9.417	936.07813	-141.02565	1464.35645	-157.16197	-142.99350	1247.00354	-930.26886	-65.70994	1228.44458	122.46017	-26.79464	-12.11605	633.57190	-201.13571	57.77223	-705.78687	30.44608	76.75136	-1002.73645	-263.13269	-13.29295
1132	9.425	935.02094	-145.78134	1468.17090	-158.01399	-141.70894	1251.49109	-930.93805	-64.63763	1230.98730	97.05853	-27.59318	-12.04945	666.22058	-188.98013	57.05853	-675.88538	22.11626	75.40361	-1028.47485	-263.40387	-13.29014
1133	9.433	933.98047	-150.67792	1472.02417	-158.71848	-140.38719	1256.32239	-931.38049	-63.74848	1234.28296	71.58307	-28.42089	-11.97519	696.75787	-178.86575	58.21022	-646.40186	14.34241	73.89046	-1054.46204	-263.48572	-13.37285
1134	9.442	932.97473	-155.69489	1475.85095	-159.16196	-139.07959	1261.37610	-931.60126	-63.12587	1238.22205	46.05304	-29.25118	-11.90193	722.80103	-171.44977	59.63616	-617.85278	7.17456	72.25478	-1080.24072	-263.86758	-13.28447
1135	9.450	932.01868	-160.79285	1479.59412	-159.27153	-137.81528	1266.51355	-931.66687	-62.87116	1242.57312	20.43140	-30.03342	-11.83366	743.04736	-166.38367	59.53593	-590.88434	0.74910	70.39552	-1106.32593	-264.58228	-13.10877
1136	9.458	931.12317	-165.90262	1483.19092	-159.02521	-136.57614	1271.59460	-931.67896	-63.03625	1247.05359	-5.27991	-30.68153	-11.80300	757.71021	-162.91531	57.52851	-566.16577	-4.79453	68.03269	-1132.78809	-265.56638	-12.77967
1137	9.467	930.29083	-170.94081	1486.56299	-158.44975	-135.30875	1276.47791	-931.74152	-63.58445	1251.39868	-30.92249	-31.07039	-11.92729	767.68201	-160.62752	54.87832	-544.23938	-9.29126	64.83753	-1158.53442	-266.98538	-11.80420
1138	9.475	929.51648	-175.83217	1489.62708	-157.61108	-133.96341	1281.01306	-931.93494	-64.40820	1255.40784	-56.12000	-31.07271	-12.35494	773.52380	-159.41556	53.05903	-525.37500	-12.44560	60.61265	-1181.99463	-269.19482	-9.70565
1139	9.483	928.79089	-180.51921	1492.32019	-156.59485	-132.51883	1285.04724	-932.30286	-65.37438	1258.95837	-80.30200	-30.65435	-13.02668	775.20435	-159.02739	52.32996	-509.56110	-13.86147	55.38206	-1201.97388	-272.39917	-6.57304
1140	9.492	928.09882	-184.95634	1494.60815	-155.47174	-130.98683	1288.44824	-932.84863	-66.36362	1261.99683	-102.86682	-29.85135	-13.31762	772.48914	-158.85522	51.60320	-496.61157	-13.21570	49.37682	-1217.87915	-276.38474	-2.94804
1141	9.500	927.41528	-189.10727	1496.46887	-154.26764	-129.41557	1291.12512	-933.53491	-67.28842	1264.53174	-123.25281	-28.33315	-11.60846	765.34595	-158.13808	49.19378	-486.30872	-10.43201	42.95323	-1229.58191	-280.66922	0.68096
1142	9.508	926.70624	-192.95569	1497.88025	-152.97653	-127.87858	1293.02966	-934.28119	-68.09236	1266.61768	-140.24554	-24.85515	-5.06422	754.07776	-156.41270	43.57758	-478.58459	-5.73766	36.46026	-1237.22095	-284.84760	4.10543
1143	9.517	925.93011	-196.51732	1498.82434	-151.59860	-126.42825	1294.13989	-934.97260	-68.73690	1268.31458	-150.91968	-17.73629	9.15187	739.31055	-153.90198	34.19449	-473.64758	0.41818	30.07321	-1241.03076	-288.73431	7.30860
1144	9.525	925.04486	-199.84364	1499.29224	-150.15685	-125.04861	1294.44312	-935.48523	-69.19267	1269.66223	-151.45605	-6.64958	30.80382	721.90381	-151.43820	22.23085	-471.90515	7.48436	23.72273	-1241.24585	-292.29279	10.33319
1145	9.533	924.02075	-203.00867	1499.28223	-148.69786	-123.65851	1293.94226	-935.72430	-69.44481	1270.67944	-140.28851	6.34449	55.00238	702.69226	-149.87758	10.45198	-473.74207	14.89406	17.24921	-1238.07617	-295.53406	13.21375
1146	9.542	922.85278	-206.08652	1498.79614	-147.28688	-122.16613	1292.67261	-935.65625	-69.49846	1271.35974	-119.83020	18.23303	75.20858	682.10376	-149.52713	1.69803	-479.33740	22.08827	10.68917	-1231.71362	-298.46384	15.96367
1147	9.550	921.56732	-209.13872	1497.84485	-145.99136	-120.53236	1290.69922	-935.32281	-69.38306	1271.66187	-94.32324	27.29566	87.84564	660.02881	-150.10410	-2.91782	-488.59534	28.44823	4.51344	-1222.34521	-301.07172	18.58358
1148	9.558	920.22296	-212.20869	1496.45398	-144.87708	-118.78349	1288.09973	-934.83972	-69.16518	1271.51624	-66.75708	33.71718	93.69046	636.29736	-151.13063	-4.39113	-501.16235	33.26161	-0.43969	-1210.15796	-303.33725	21.07060
1149	9.567	918.90295	-215.31828	1494.66406	-144.02161	-116.96053	1284.94922	-934.37567	-68.94494	1270.85046	-38.16064	38.59954	95.74927	611.26117	-152.25470	-4.49764	-516.69965	35.98933	-3.55724	-1195.34058	-305.23730	23.42278
1150	9.575	917.70068	-218.46581	1492.52173	-143.51695	-115.06446	1281.32263	-934.11914	-68.82504	1269.61060	-8.70007	42.89221	96.64944	585.68829	-153.29005	-4.47003	-535.28564	36.70500	-5.03436	-1178.08325	-306.74927	25.63968
1151	9.583	916.70068	-221.61790	1490.06982	-143.44778	-113.05016	1277.30664	-934.24213	-68.89554	1267.78308	21.40729	47.03955	97.62256	560.19116	-154.16202	-4.75169	-557.01801	36.08487	-5.65700	-1158.57617	-307.85181	27.72171
1152	9.592	915.95990	-224.71164	1487.34814	-143.85883	-110.86318	1273.00037	-934.86548	-69.22966	1265.41541	51.77576	51.07124	98.82991	534.96106	-154.86624	-5.31046	-581.13904	34.90826	-6.09377	-1137.00964	-308.52417	29.66948
1153	9.600	915.49750	-227.68257	1484.40039	-144.74603	-108.48794	1268.50195	-936.02557	-69.84830	1262.61279	82.05286	54.76914	99.99969	509.96191	-155.42349	-5.95538	-606.30505	33.71071	-6.55980	-1113.57385	-308.74579	31.48350
1154	9.608	915.28949	-230.49370	1481.27747	-146.09108	-105.98779	1263.90552	-937.65643	-70.68809	1259.51221	112.03696	57.84158	100.81306	485.16827	-155.86282	-6.52387	-631.57159	32.74088	-7.01423	-1088.45898	-308.49591	33.16414
1155	9.617	915.26764	-233.13971	1478.03894	-147.90833	-103.50817	1259.31555	-939.61255	-71.62028	1256.24060	141.66568	60.04789	100.99736	460.58691	-156.24139	-6.96258	-656.63422	31.98038	-7.43244	-1061.85559	-307.75378	34.71176
1156	9.625	915.32745	-235.63202	1474.76428	-150.25351	-101.21594	1254.85669	-941.73071	-72.50641	1252.87012	170.96811	61.25443	100.36880	436.18646	-156.66556	-7.33519	-681.49255	31.27800	-7.82710	-1033.95349	-306.49854	36.12671
1157	9.633	915.34448	-237.98386	1471.56201	-153.19080	-99.21368	1250.67090	-943.88458	-73.26421	1249.42419	200.04300	61.47519	98.94548	411.89368	-157.24977	-7.73857	-706.19061	30.51967	-8.19168	-1004.94238	-304.70966	37.40947
1158	9.642	915.19031	-240.21233	1468.56091	-156.74092	-97.49486	1246.91724	-946.00250	-73.91590	1245.93201	229.03366	60.87620	96.98750	387.64966	-158.01611	-8.20289	-730.72070	29.62080	-8.54795	-975.01068	-302.36722	38.56070
1159	9.650	914.74432	-242.34776	1465.88916	-160.81512	-95.95259	1243.76624	-948.07379	-74.59630	1242.45569	258.04938	59.69911	94.84663	363.46765	-158.88228	-8.68103	-755.05798	28.55034	-8.92489	-944.34607	-299.45215	39.58104
1160	9.658	913.90851	-244.42516	1463.65222	-165.17400	-94.44034	1241.36963	-950.14734	-75.51206	1239.07275	287.13275	58.13380	92.75415	339.43585	-159.74969	-9.10500	-779.24762	27.44603	-9.26017	-913.13812	-295.94446	40.47044
1161	9.667	912.62213	-246.46425	1461.91589	-169.48376	-92.86337	1239.81653	-952.29376	-76.84496	1235.86731	316.36938	56.24375	90.77437	315.61584	-160.54854	-9.44519	-803.38452	26.49712	-9.47230	-881.58563	-291.81940	41.22713
1162	9.675	910.86780	-248.47121	1460.70874	-173.46426	-91.23041	1239.10303	-954.54425	-78.64731	1232.94312	345.90570	53.97594	88.87215	291.94287	-161.25002	-9.73703	-827.50146	25.68951	-9.63012	-849.90320	-287.04224	41.84736
1163	9.683	908.66394	-250.45842	1460.04199	-177.01102	-89.63330	1239.13892	-956.86768	-80.81973	1230.43774	375.74609	51.19590	86.91701	268.28992	-161.87465	-10.04488	-851.54749	24.82695	-9.89489	-818.31445	-281.57007	42.32843
1164	9.692	906.05353	-252.44798	1459.91858	-180.18494	-88.19302	1239.79053	-959.19452	-83.16680	1228.50061	405.65112	47.76794	84.71211	244.58716	-162.45682	-10.38262	-875.49231	23.85730	-10.25408	-787.00531	-275.37579	42.67834
1165	9.700	903.09509	-254.45621	1460.32458	-183.10524	-87.01071	1240.93579	-961.43848	-85.46083	1227.23047	435.29227	43.65511	82.09615	220.80371	-163.02357	-10.67818	-899.40210	23.07677	-10.43062	-756.02637	-268.50684	42.92980
1166	9.708	899.85284	-256.48325	1461.22388	-185.85973	-86.13947	1242.50110	-963.52026	-87.51069	1226.63403	464.51126	38.91972	78.96294	196.88092	-163.61089	-10.82931	-923.36823	22.84418	-10.18948	-725.20667	-261.15076	43.14112
1167	9.717	896.39075	-258.52039	1462.56506	-188.47377	-85.58483	1244.46082	-965.42371	-89.24377	1226.66479	493.51776	33.70391	75.28291	172.75159	-164.24615	-10.79149	-947.41150	23.09325	-9.68628	-694.25293	-253.61685	43.35653
1168	9.725	892.77020	-260.56601	1464.28723	-190.91612	-85.32629	1246.81238	-967.22791	-90.73993	1227.29187	522.81812	28.31049	71.35390	148.40387	-164.90685	-10.61938	-971.51086	23.30429	-9.34332	-663.08167	-246.21463	43.55769
1169	9.733	889.04797	-262.62598	1466.31970	-193.12399	-85.34344	1249.55762	-969.03809	-92.16348	1228.51917	552.79578	23.21359	68.06321	123.89670	-165.53386	-10.43821	-995.70026	22.99927	-9.39755	-632.03876	-239.21378	43.71502
1170	9.742	885.27454	-264.69968	1468.57983	-195.03264	-85.62518	1252.69702	-970.87921	-93.63886	1230.35181	583.10590	18.88019	66.57690	99.30368	-166.09579	-10.35763	-1020.07764	22.15860	-9.69572	-601.74310	-232.92987	43.89559
1171	9.750	881.49646	-266.77850	1470.97827	-196.59482	-86.14864	1256.22266	-972.67944	-95.17246	1232.76917	612.28442	15.58323	67.31210	74.64905	-166.61365	-10.39576	-1044.68823	21.12135	-9.93958	-572.78333	-227.66386	44.23213
1172	9.758	877.75787	-268.85364	1473.43005	-197.79147	-86.85971	1260.10706	-974.33765	-96.66116	1235.71582	638.13379	13.37667	69.11048	49.89276	-167.12801	-10.49260	-1069.48535	20.17384	-10.02272	-545.43689	-223.52286	44.77480
1173	9.767	874.09875	-270.91724	1475.85718	-198.63857	-87.68640	1264.29907	-975.79193	-97.95846	1239.08911	658.88611	12.19502	69.80475	24.96576	-167.66872	-10.56963	-1094.44873	19.36978	-10.03241	-519.58191	-220.43909	45.39885
1174	9.775	870.55188	-272.95996	1478.18616	-199.18408	-88.56179	1268.72803	-977.04846	-98.95331	1242.72632	674.16431	11.90915	67.88821	-0.17905	-168.24619	-10.55482	-1119.59766	18.71420	-10.02118	-495.22836	-218.34686	45.86862
1175	9.783	867.13934	-274.97021	1480.35327	-199.49155	-89.42982	1273.30786	-978.16516	-99.61092	1246.41528	684.85425	12.31172	63.58434	-25.52356	-168.86382	-10.40836	-1144.81470	18.32780	-9.90264	-473.22501	-217.35318	45.97417
1176	9.792	863.87128	-276.93530	1482.31396	-199.62082	-90.24021	1277.93738	-979.21204	-99.95377	1249.92126	692.22479	13.11690	58.30930	-50.92154	-169.53276	-10.19936	-1169.72510	18.42720	-9.41817	-455.04465	-217.82364	45.49869
1177	9.800	860.74982	-278.83606	1484.04089	-199.61852	-90.94542	1282.49951	-980.24390	-100.01792	1253.01855	697.20996	13.99011	53.32095	-76.00174	-170.25800	-10.17662	-1193.79968	19.23387	-8.09270	-441.75482	-220.17566	44.18500
1178	9.808	857.77448	-280.64120	1485.50928	-199.51822	-91.50061	1286.86194	-981.29297	-99.82483	1255.52502	700.17999	14.68971	49.01356	-100.17224	-171.01797	-10.71161	-1216.60522	20.77853	-5.47288	-433.20886	-224.51076	41.93991
1179	9.817	854.94397	-282.31412	1486.69141	-199.34456	-91.85954	1290.88220	-982.36285	-99.38329	1257.34143	700.99884	15.25509	45.28581	-122.92450	-171.82779	-12.02822	-1237.97192	22.74458	-1.52308	-428.22589	-230.58081	38.94829
1180	9.825	852.25317	-283.82904	1487.56250	-199.11636	-91.97209	1294.41455	-983.41724	-98.72012	1258.47876	699.16083	15.99143	42.10727	-144.23346	-172.99823	-13.68763	-1258.00232	24.57225	3.35305	-425.72421	-238.01379	35.53938
1181	9.833	849.69330	-285.18646	1488.10767	-198.84956	-91.79469	1297.31335	-984.38367	-97.90370	1259.05115	693.92786	17.32625	39.33001	-164.30746	-175.41248	-13.92980	-1276.95007	25.74190	8.63274	-425.48181	-246.33163	32.02780
1182	9.842	847.25665	-286.41083	1488.31677	-198.56042	-91.30595	1299.44006	-985.17993	-97.02745	1259.22839	684.62720	19.76444	35.97099	-182.30850	-180.27835	-9.59822	-1294.85828	26.11903	14.01151	-427.74072	-254.82535	28.59214
1183	9.850	844.93896	-287.53046	1488.17627	-198.26877	-90.51926	1300.68188	-985.74512	-96.18291	1259.17126	671.17590	23.82105	30.32365	-195.37616	-188.15363	2.11683	-1311.24219	26.02866	19.54504	-432.63330	-262.63141	25.13626
1184	9.858	842.73743	-288.55569	1487.66602	-197.99823	-89.49011	1300.97449	-986.05774	-95.44587	1258.98096	654.31702	29.60725	21.50969	-199.94211	-197.96515	20.73059	-1325.20996	25.92645	25.48750	-440.18613	-268.99088	21.18059
1185	9.867	840.64703	-289.45630	1486.76794	-197.77002	-88.30842	1300.31250	-986.13641	-94.85817	1258.67798	635.11829	36.19959	10.95820	-194.40512	-207.27382	41.75510	-1335.76770	26.12050	31.93367	-450.54752	-273.47958	16.06441
1186	9.875	838.66602	-290.17007	1485.48120	-197.59592	-87.07413	1298.74988	-986.03296	-94.41277	1258.21448	614.27643	41.68072	1.87317	-179.99304	-213.96045	59.75241	-1342.05481	26.66737	38.40633	-463.93256	-276.16064	9.63449
1187	9.883	836.81036	-290.65192	1483.83850	-197.47879	-85.86835	1296.37939	-985.83020	-94.06583	1257.50293	591.96851	44.45278	-3.27362	-159.32224	-217.63013	71.83601	-1343.57007	27.40710	43.83297	-480.39478	-277.55292	2.80546
1188	9.892	835.11334	-290.90222	1481.89709	-197.42369	-84.73594	1293.30322	-985.64728	-93.76892	1256.44702	568.12085	44.66038	-4.80150	-134.83920	-219.30466	78.34164	-1340.32349	28.18024	47.25917	-499.78192	-278.25726	-2.87234
1189	9.900	833.60852	-290.95309	1479.70154	-197.45303	-83.68614	1289.62048	-985.63123	-93.49371	1254.96716	542.79065	43.81894	-4.98687	-108.25043	-220.10439	81.19821	-1332.86401	28.98523	48.61008	-521.74341	-278.65405	-6.36959
1190	9.908	832.32544	-290.84616	1477.26416	-197.61320	-82.70251	1285.43518	-985.91711	-93.23193	1253.02063	516.51636	43.09785	-5.47501	-80.57031	-220.45367	82.20807	-1322.06592	29.98952	48.61510	-545.68433	-279.01215	-7.87215
1191	9.917	831.29303	-290.62064	1474.58374	-197.96638	-81.75680	1280.86499	-986.58234	-92.98317	1250.61609	490.19733	42.54798	-6.28469	-52.39595	-220.25006	82.39388	-1308.65234	31.42188	48.07435	-570.84656	-279.53235	-8.35859
1192	9.925	830.53021	-290.31747	1471.67444	-198.57727	-80.82548	1276.03760	-987.63483	-92.75275	1247.81934	464.50519	41.77122	-6.89562	-24.20197	-219.33034	82.15125	-1292.88208	33.37535	47.36207	-596.42749	-280.17758	-8.65852
1193	9.933	830.02997	-289.98721	1468.58228	-199.50795	-79.90228	1271.08093	-989.02930	-92.55508	1244.74683	439.54077	40.66857	-7.23587	3.55078	-217.67061	81.56232	-1274.66199	35.76431	46.56443	-621.74268	-280.72833	-9.06694
1194	9.942	829.75232	-289.67969	1465.38171	-200.81761	-78.99957	1266.11816	-990.67743	-92.40287	1241.54333	415.05206	39.49910	-7.56247	30.54913	-215.34148	80.61237	-1253.85913	38.40306	45.80938	-646.61768	-281.16183	-9.58673
1195	9.950	829.62421	-289.42651	1462.15759	-202.55707	-78.14047	1261.27307	-992.45972	-92.28474	1238.34985	390.77686	38.54964	-8.00751	56.82059	-212.42712	79.34331	-1230.61011	40.97502	45.35955	-671.44666	-281.83133	-10.13797
1196	9.958	829.54730	-289.23495	1458.99109	-204.75606	-77.36353	1256.66992	-994.25165	-92.15094	1235.27734	366.54184	37.89350	-8.50254	82.74722	-209.01160	77.91843	-1205.44092	43.05734	45.53991	-696.52545	-282.97098	-10.61556
1197	9.967	829.42249	-289.09436	1455.95288	-207.41025	-76.73973	1252.41296	-995.95538	-91.92721	1232.38867	342.25113	37.40720	-8.97066	108.84396	-205.18478	76.53531	-1179.05786	44.31189	46.65945	-721.59174	-284.26868	-10.96704
1198	9.975	829.18115	-288.98340	1453.08984	-210.47626	-76.35365	1248.54688	-997.52393	-91.56125	1229.69336	317.91571	36.92321	-9.43589	135.47595	-201.02280	75.29910	-1152.02722	44.63370	48.90662	-746.12134	-285.27631	-11.24219
1199	9.983	828.80847	-288.87851	1450.40088	-213.86801	-76.23271	1245.02026	-998.96814	-91.06132	1227.15479	293.61267	36.34628	-9.96681	162.71033	-196.59488	74.19818	-1124.65820	44.19881	52.21170	-769.81989	-285.90356	-11.55449
1200	9.992	828.34967	-288.76825	1447.82227	-217.44588	-76.29012	1241.68921	-1000.34082	-90.48589	1224.70374	269.36707	35.68624	-10.57212	190.33075	-192.00804	73.16500	-1097.12097	43.37627	56.17060	-792.89563	-286.32776	-11.95382
