# Supplementary material for: Novel Methods for Surface EMG Analysis and Exploration Based on Multi-Modal Gaussian Mixture Models
Source: PLoS One. 2016 Jun 30;11(6):e0157239. doi: 10.1371/journal.pone.0157239 (PMC4928879; doi:10.1371/journal.pone.0157239)
Supplement: S2 File — (ZIP) [file pone.0157239.s002.zip]

Archive with 85 entries (84 files):
- Haf_horses_walk_data/
- Haf_horses_walk_data/Haf_h01_w1_emg.anc
- Haf_horses_walk_data/Haf_h01_w1_kin.trc
- Haf_horses_walk_data/Haf_h01_w2_emg.anc
- Haf_horses_walk_data/Haf_h01_w2_kin.trc
- Haf_horses_walk_data/Haf_h01_w3_emg.anc
- Haf_horses_walk_data/Haf_h01_w3_kin.trc
- Haf_horses_walk_data/Haf_h02_w1_emg.anc
- Haf_horses_walk_data/Haf_h02_w1_kin.trc
- Haf_horses_walk_data/Haf_h02_w2_emg.anc
- Haf_horses_walk_data/Haf_h02_w2_kin.trc
- Haf_horses_walk_data/Haf_h02_w3_emg.anc
- Haf_horses_walk_data/Haf_h02_w3_kin.trc
- Haf_horses_walk_data/Haf_h03_w1_emg.anc
- Haf_horses_walk_data/Haf_h03_w1_kin.trc
- Haf_horses_walk_data/Haf_h03_w2_emg.anc
- Haf_horses_walk_data/Haf_h03_w2_kin.trc
- Haf_horses_walk_data/Haf_h03_w3_emg.anc
- Haf_horses_walk_data/Haf_h03_w3_kin.trc
- Haf_horses_walk_data/Haf_h04_w1_emg.anc
- Haf_horses_walk_data/Haf_h04_w1_kin.trc
- Haf_horses_walk_data/Haf_h04_w2_emg,anc
- Haf_horses_walk_data/Haf_h04_w2_kin.trc
- Haf_horses_walk_data/Haf_h04_w3_emg.anc
- Haf_horses_walk_data/Haf_h04_w3_kin.trc
- Haf_horses_walk_data/Haf_h05_w1_emg.anc
- Haf_horses_walk_data/Haf_h05_w1_kin.trc
- Haf_horses_walk_data/Haf_h05_w2_emg.anc
- Haf_horses_walk_data/Haf_h05_w2_kin.trc
- Haf_horses_walk_data/Haf_h05_w3_emg.anc
- Haf_horses_walk_data/Haf_h05_w3_kin.trc
- Haf_horses_walk_data/Haf_h06_w1_emg.anc
- Haf_horses_walk_data/Haf_h06_w1_kin.trc
- Haf_horses_walk_data/Haf_h06_w2_emg.anc
- Haf_horses_walk_data/Haf_h06_w2_kin.trc
- Haf_horses_walk_data/Haf_h06_w3_emg.anc
- Haf_horses_walk_data/Haf_h06_w3_kin.trc
- Haf_horses_walk_data/Haf_h07_w1_emg.anc
- Haf_horses_walk_data/Haf_h07_w1_kin.trc
- Haf_horses_walk_data/Haf_h07_w2_emg.anc
- Haf_horses_walk_data/Haf_h07_w2_kin.trc
- Haf_horses_walk_data/Haf_h07_w3_emg.anc
- Haf_horses_walk_data/Haf_h07_w3_kin.trc
- Haf_horses_walk_data/Haf_h08_w1_emg.anc
- Haf_horses_walk_data/Haf_h08_w1_kin.trc
- Haf_horses_walk_data/Haf_h08_w2_emg.anc
- Haf_horses_walk_data/Haf_h08_w2_kin.trc
- Haf_horses_walk_data/Haf_h08_w3_emg.anc
- Haf_horses_walk_data/Haf_h08_w3_kin.trc
- Haf_horses_walk_data/Haf_h09_w1_emg.anc
- Haf_horses_walk_data/Haf_h09_w1_kin.trc
- Haf_horses_walk_data/Haf_h09_w2_emg.anc
- Haf_horses_walk_data/Haf_h09_w2_kin.trc
- Haf_horses_walk_data/Haf_h09_w3_emg.anc
- Haf_horses_walk_data/Haf_h09_w3_kin.trc
- Haf_horses_walk_data/Haf_h10_w1_emg.anc
- Haf_horses_walk_data/Haf_h10_w1_kin.trc
- Haf_horses_walk_data/Haf_h10_w2_emg.anc
- Haf_horses_walk_data/Haf_h10_w2_kin.trc
- Haf_horses_walk_data/Haf_h10_w3_emg.anc
- Haf_horses_walk_data/Haf_h10_w3_kin.trc
- Haf_horses_walk_data/Haf_h11_w1_emg.anc
- Haf_horses_walk_data/Haf_h11_w1_kin.trc
- Haf_horses_walk_data/Haf_h11_w2_emg.anc
- Haf_horses_walk_data/Haf_h11_w2_kin.trc
- Haf_horses_walk_data/Haf_h11_w3_emg.anc
- Haf_horses_walk_data/Haf_h11_w3_kin.trc
- Haf_horses_walk_data/Haf_h12_w1_emg.anc
- Haf_horses_walk_data/Haf_h12_w1_kin.trc
- Haf_horses_walk_data/Haf_h12_w2_emg.anc
- Haf_horses_walk_data/Haf_h12_w2_kin.trc
- Haf_horses_walk_data/Haf_h12_w3_emg.anc
- Haf_horses_walk_data/Haf_h12_w3_kin.trc
- Haf_horses_walk_data/Haf_h13_w1_emg.anc
- Haf_horses_walk_data/Haf_h13_w1_kin.trc
- Haf_horses_walk_data/Haf_h13_w2_emg.anc
- Haf_horses_walk_data/Haf_h13_w2_kin.trc
- Haf_horses_walk_data/Haf_h13_w3_emg.anc
- Haf_horses_walk_data/Haf_h13_w3_kin.trc
- Haf_horses_walk_data/Haf_h14_w1_emg.anc
- Haf_horses_walk_data/Haf_h14_w1_emg.trc
- Haf_horses_walk_data/Haf_h14_w2_emg.anc
- Haf_horses_walk_data/Haf_h14_w2_kin.trc
- Haf_horses_walk_data/Haf_h14_w3_emg.anc
- Haf_horses_walk_data/Haf_h14_w3_kin.trc
