# Supplementary material for: Novel Methods for Surface EMG Analysis and Exploration Based on Multi-Modal Gaussian Mixture Models
Source: PLoS One. 2016 Jun 30;11(6):e0157239. doi: 10.1371/journal.pone.0157239 (PMC4928879; doi:10.1371/journal.pone.0157239)
Supplement: S2 File — (ZIP) [file pone.0157239.s002.zip › Haf_horses_walk_data/Haf_h01_w1_emg.anc]

File_Type:	Analog R/C ASCII	Generation#:	2
Board_Type:	NI USB-6225	Polarity:	Bipolar
Trial_Name:	Caorlew	Trial#:	1	Duration(Sec.):	9.999166	#Channels:	64
BitDepth:	16	PreciseRate:	1200.000000
Name	LDL	acc1x	acc1y	acc1z	GM1L	acc2x	acc2y	acc2z	GM2L	acc3x	acc3y	acc3z	GM3L	acc4x	acc4y	acc4z	LDR	acc5x	acc5y	acc5z	GM1R	acc6x	acc6y	acc6z	GM2R	acc7x	acc7y	acc7z	GM3R	acc8x	acc8y	acc8z	BLDL	acc9x	acc9y	acc9z	BGM1L	acc10x	acc10y	acc10z	BGM2L	acc11x	acc11y	acc11z	BGM3L	acc12x	acc12y	acc12z	BLDR
Rate	1200	1200	1200	1200	1200	1200	1200	1200	1200	1200	1200	1200	1200	1200	1200	1200	1200	1200	1200	1200	1200	1200	1200	1200	1200	1200	1200	1200	1200	1200	1200	1200	1200	1200	1200	1200	1200	1200	1200	1200	1200	1200	1200	1200	1200	1200	1200	1200	1200
Range	5000	5000	5000	5000	5000	5000	5000	5000	5000	5000	5000	5000	5000	5000	5000	5000	5000	5000	5000	5000	5000	5000	5000	5000	5000	5000	5000	5000	5000	5000	5000	5000	5000	5000	5000	5000	5000	5000	5000	5000	5000	5000	5000	5000	5000	5000	5000	5000	5000
0.000000	-27	40	89	-59	-111	-28	-8	-14	-21	6	-73	-62	-96	-18	-32	-62	-98	34	-84	-34	-110	-22	-99	-72	-66	-1	-100	-13	-74	-72	-154	-74	-1130	7031	-7939	-20448	345	-3009	-5751	-10868	123	-2646	-7322	-8264	-908	-5122	-7174	-9933	-819
0.000833	-30	38	89	-62	-109	-33	12	-14	-19	6	-73	-65	-98	-15	-30	-61	-100	52	-85	-34	-104	-19	-109	-70	-65	0	-98	-16	-75	-73	-148	-76	4398	7021	-8054	-20334	553	-2900	-5793	-10875	113	-2571	-7473	-8155	-1207	-5071	-7493	-9930	-944
0.001667	-28	40	89	-59	-110	-38	12	-17	-27	5	-72	-64	-99	-15	-30	-62	-103	33	-86	-32	-104	-21	-101	-72	-67	-1	-98	-9	-76	-69	-147	-75	476	7012	-8142	-20217	697	-2812	-5842	-10878	166	-2512	-7647	-8047	-1063	-5029	-7809	-9934	-988
0.002500	-28	38	88	-59	-111	-32	13	-11	-18	4	-72	-62	-96	-12	-30	-58	-104	13	-86	-30	-107	-22	-101	-69	-66	1	-99	-13	-74	-70	-149	-75	1856	6992	-8202	-20106	790	-2745	-5907	-10875	166	-2459	-7831	-7950	-900	-5001	-8122	-9947	-1017
0.003333	-25	40	86	-50	-109	-32	12	-12	-21	4	-75	-61	-95	-14	-31	-63	-98	32	-86	-30	-104	-22	-99	-72	-67	-3	-101	-15	-73	-73	-150	-76	4587	6974	-8225	-19996	908	-2695	-5957	-10873	348	-2419	-8038	-7861	-920	-4977	-8428	-9969	-946
0.004167	-30	39	86	-62	-110	-34	13	-16	-18	4	-70	-63	-98	-8	-30	-63	-102	32	-93	-33	-108	-23	-101	-68	-65	0	-100	-14	-74	-70	-150	-75	2063	6957	-8223	-19896	785	-2654	-6010	-10862	483	-2386	-8256	-7769	-858	-4961	-8724	-9999	-1018
0.005000	-29	38	101	-61	-114	-34	13	-10	-21	3	-76	-63	-100	-12	-32	-59	-105	34	-85	-33	-108	-24	-100	-70	-68	0	-101	-14	-76	-68	-149	-77	3334	6950	-8181	-19800	775	-2634	-6114	-10854	478	-2356	-8489	-7689	-680	-4953	-9007	-10036	-1180
0.005833	-27	41	87	-62	-115	-33	16	-11	-21	5	-73	-64	-98	-14	-29	-58	-104	35	-90	-40	-108	-24	-98	-68	-69	-17	-99	-13	-75	-67	-147	-76	3679	6937	-8112	-19715	904	-2622	-6210	-10839	418	-2327	-8736	-7613	-560	-4938	-9279	-10082	-1073
0.006667	-29	38	88	-65	-110	-33	15	-13	-19	8	-74	-62	-99	-15	-30	-61	-101	36	-86	-31	-107	-23	-101	-69	-66	0	-99	-15	-75	-70	-147	-75	1529	6932	-8011	-19639	727	-2624	-6315	-10824	342	-2306	-8998	-7543	-514	-4936	-9534	-10137	-961
0.007500	-27	38	82	-64	-115	-36	10	-14	-23	5	-86	-63	-101	-12	-29	-58	-104	34	-87	-34	-109	-24	-100	-68	-66	0	-98	-12	-73	-68	-151	-75	3710	6940	-7869	-19566	425	-2627	-6430	-10824	336	-2282	-9267	-7474	-407	-4923	-9770	-10192	-851
0.008333	-21	40	88	-82	-114	-33	15	-12	-21	7	-73	-63	-99	-12	-31	-58	-101	36	-86	-30	-107	-22	-99	-68	-66	1	-99	-14	-76	-60	-151	-78	2043	6954	-7732	-19504	216	-2633	-6550	-10781	372	-2257	-9542	-7407	-292	-4914	-9996	-10250	-599
0.009167	-26	40	88	-58	-107	-34	12	-12	-17	8	-72	-52	-94	-34	-31	-56	-99	30	-84	-30	-109	-23	-99	-66	-63	2	-97	-11	-76	-66	-147	-76	2371	6976	-7560	-19446	-118	-2645	-6680	-10756	408	-2233	-9827	-7351	-314	-4900	-10202	-10309	-448
0.010000	-27	43	88	-58	-108	-29	15	-10	-17	9	-72	-62	-96	-13	-29	-58	-99	37	-84	-29	-103	-23	-98	-66	-64	0	-99	-11	-74	-69	-148	-77	2143	7003	-7375	-19391	-389	-2660	-6816	-10728	362	-2205	-10116	-7291	-303	-4883	-10392	-10368	-525
0.010833	-24	41	90	-60	-110	-33	12	-12	-19	8	-72	-61	-96	-14	-19	-56	-98	30	-83	-29	-105	-22	-99	-68	-63	0	-99	-13	-72	-68	-148	-75	-1632	7034	-7182	-19337	-352	-2674	-6963	-10690	106	-2180	-10409	-7233	-253	-4865	-10546	-10420	-567
0.011667	-30	41	89	-57	-100	-41	16	-9	-19	9	-74	-59	-98	-12	-31	-56	-101	36	-85	-29	-104	-22	-97	-64	-64	0	-98	-23	-74	-73	-148	-78	1312	7074	-6979	-19280	-526	-2688	-7103	-10669	19	-2153	-10696	-7181	-311	-4840	-10720	-10464	-391
0.012500	-24	42	91	-55	-105	-32	15	-13	-16	5	-69	-60	-95	-9	-29	-53	-99	36	-111	-29	-102	-19	-95	-67	-66	1	-95	-8	-69	-67	-143	-74	3323	7106	-6775	-19219	-1039	-2700	-7252	-10640	125	-2126	-10975	-7127	-287	-4815	-10866	-10504	-166
0.013333	-11	42	113	-55	-105	-32	17	-7	-16	9	-72	-62	-95	-12	-27	-59	-101	36	-82	-27	-104	-22	-97	-66	-66	3	-95	-13	-72	-65	-148	-75	-2860	7135	-6574	-19152	-1010	-2720	-7397	-10606	33	-2101	-11252	-7080	-243	-4795	-11000	-10538	-92
0.014167	-25	44	90	-53	-110	-32	17	-9	-21	11	-74	-59	-99	-16	-28	-52	-99	38	-80	-27	-104	-21	-95	-65	-63	1	-95	-12	-72	-66	-145	-73	2202	7167	-6372	-19078	-1250	-2733	-7540	-10570	40	-2080	-11521	-7037	-144	-4765	-11118	-10562	-5
0.015000	-23	44	90	-60	-107	-31	0	-9	-16	9	-74	-61	-95	-14	-31	-57	-102	35	-83	-32	-104	-23	-99	-68	-62	-1	-101	-15	-73	-72	-150	-73	-1453	7164	-6187	-19000	-1256	-2755	-7695	-10545	12	-2062	-11778	-6992	-115	-4744	-11243	-10583	13
0.015833	-29	41	84	-61	-110	-36	10	-17	-23	4	-78	-66	-99	-17	-31	-60	-98	34	-95	-32	-105	-26	-100	-70	-64	-1	-101	-16	-74	-69	-148	-80	-2491	7199	-6004	-18903	-1104	-2771	-7835	-10514	6	-2051	-12015	-6951	-227	-4718	-11347	-10582	104
0.016667	-29	38	86	-59	-112	-32	12	0	-21	6	-74	-65	-98	-18	-28	-58	-101	33	-88	-33	-107	-25	-98	-70	-66	3	-97	-14	-75	-68	-145	-80	67	7201	-5828	-18799	-940	-2797	-7974	-10485	115	-2044	-12233	-6914	-185	-4692	-11447	-10584	177
0.017500	-28	42	86	-58	-112	-32	8	-13	-35	7	-46	-66	-97	-17	-28	-61	-102	32	-85	-32	-107	-26	-99	-72	-67	-3	-99	-14	-80	-73	-147	-76	-1850	7192	-5663	-18679	-1076	-2814	-8117	-10454	236	-2038	-12430	-6874	-148	-4668	-11543	-10563	218
0.018333	-29	40	87	-61	-110	-33	13	-11	-21	6	-74	-65	-97	-15	-28	-58	-101	33	-87	-31	-105	-23	-119	-70	-84	-3	-98	-13	-75	-66	-148	-75	-2833	7175	-5506	-18546	-928	-2850	-8252	-10434	111	-2045	-12604	-6836	-247	-4641	-11632	-10541	36
0.019167	-27	43	87	-58	-108	-31	15	-12	-17	8	-73	-65	-101	-15	-30	-57	-88	39	-84	-30	-107	-22	-100	-68	-65	1	-98	-13	-76	-72	-147	-74	-1765	7153	-5360	-18406	-421	-2884	-8384	-10415	91	-2059	-12751	-6802	-100	-4614	-11722	-10497	24
0.020000	-24	45	91	-56	-111	-31	10	-14	-15	7	-73	-63	-97	-16	-28	-59	-98	36	-81	-30	-107	-23	-99	-68	-59	12	-95	-11	-72	-68	-146	-72	-4534	7118	-5220	-18261	-145	-2923	-8519	-10407	53	-2080	-12875	-6774	-75	-4588	-11808	-10446	74
0.020833	-24	42	89	-60	-105	-30	15	-10	-17	7	-74	-65	-93	-19	-30	-60	-102	33	-88	-30	-107	-22	-99	-68	-64	-1	-99	-13	-76	-69	-149	-76	-2526	7078	-5091	-18100	-141	-2966	-8669	-10401	-18	-2110	-12970	-6739	-163	-4562	-11890	-10386	43
0.021667	-45	42	91	-58	-105	-30	10	-13	-17	9	-70	-63	-95	-15	-27	-59	-96	37	-85	-30	-104	-21	-99	-69	-63	4	-97	-12	-74	-69	-161	-72	-3279	7035	-4969	-17940	54	-3019	-8780	-10405	-44	-2152	-13043	-6713	2	-4540	-11974	-10312	202
0.022500	-27	40	88	-59	-111	-33	12	-12	-19	7	-75	-81	-98	-17	-32	-62	-96	33	-84	-33	-108	-23	-100	-68	-65	0	-100	-13	-74	-72	-148	-75	-3402	6986	-4853	-17754	112	-3077	-8905	-10418	-46	-2200	-13093	-6697	-46	-4518	-12053	-10230	184
0.023333	-27	45	87	-62	-109	-33	9	-16	-25	0	-76	-64	-99	-18	-31	-63	-102	28	-88	-36	-105	-8	-103	-74	-69	-7	-104	-16	-76	-73	-150	-80	-2177	6946	-4743	-17618	120	-3138	-9031	-10445	-186	-2250	-13116	-6678	-116	-4506	-12136	-10140	171
0.024167	-34	34	81	-65	-115	-35	6	-21	-24	0	-77	-68	-100	-21	-35	-65	-104	30	-90	-36	-110	-26	-104	-72	-69	-3	-103	-16	-77	-75	-151	-78	-5264	6910	-4635	-17460	354	-3204	-9150	-10473	-294	-2299	-13115	-6661	163	-4489	-12204	-10032	457
0.025000	-23	38	89	-62	-113	-34	7	-15	-22	4	-77	-67	-100	-17	-31	-63	-102	33	-87	-35	-104	-25	-102	-73	-65	-10	-104	-17	-77	-73	-150	-79	-3259	6887	-4526	-17308	454	-3271	-9248	-10514	-297	-2355	-13098	-6648	165	-4483	-12274	-9917	542
0.025833	-28	37	86	-63	-109	-34	9	-15	-22	5	-76	-65	-98	-18	-30	-64	-102	32	-87	-35	-108	-19	-102	-70	-63	-1	-99	-15	-74	-73	-148	-76	2888	6871	-4426	-17166	-152	-3343	-9339	-10560	-217	-2407	-13037	-6633	87	-4480	-12333	-9799	561
0.026667	-27	38	89	-59	-104	-30	11	-15	-15	5	-74	-68	-97	-16	-30	-60	-99	33	-86	-33	-102	-23	-100	-70	-67	0	-104	-15	-76	-72	-147	-69	-3035	6867	-4330	-17033	-217	-3416	-9419	-10621	-270	-2461	-13001	-6630	232	-4490	-12390	-9669	506
0.027500	-26	40	87	-63	-110	-32	11	-13	-17	-6	-73	-70	-96	-15	-30	-59	-98	34	-87	-35	-107	-23	-101	-68	-65	0	-101	-14	-73	-72	-148	-75	2434	6872	-4235	-16919	-362	-3492	-9480	-10686	-212	-2511	-12938	-6629	223	-4510	-12439	-9534	436
0.028333	-22	42	87	-59	-108	-30	13	-9	-15	9	-74	-67	-99	-16	-29	-59	-97	35	-86	-41	-102	-19	-99	-67	-63	0	-99	-16	-74	-70	-149	-75	2151	6897	-4149	-16816	-615	-3562	-9525	-10762	-204	-2555	-12863	-6637	213	-4546	-12477	-9396	368
0.029167	-22	41	90	-60	-104	-34	10	-13	-39	6	-75	-63	-67	-12	-30	-57	-99	36	-85	-32	-107	-22	-101	-69	-61	1	-98	-13	-73	-70	-149	-76	1050	6932	-4064	-16731	-855	-3635	-9553	-10845	-143	-2598	-12784	-6636	207	-4593	-12508	-9260	349
0.030000	-26	33	90	-77	-112	-32	13	-14	-18	6	-72	-63	-98	-15	-30	-62	-100	34	-83	-33	-107	-21	-99	-70	-62	0	-101	-7	-74	-70	-143	-78	4545	6978	-3991	-16664	-936	-3710	-9555	-10934	-69	-2635	-12701	-6660	214	-4652	-12526	-9129	332
0.030833	-29	40	86	-59	-111	-34	10	-17	-17	7	-73	-64	-100	-18	-50	-59	-101	33	-86	-30	-105	-22	-101	-72	-66	-3	-102	-13	-73	-72	-149	-76	4432	7035	-3924	-16621	-1388	-3782	-9539	-11028	74	-2669	-12614	-6682	115	-4727	-12529	-8997	192
0.031667	-28	41	86	-59	-107	-33	8	-15	-19	5	-76	-67	-96	-19	-32	-62	-102	30	-92	-36	-107	-23	-101	-66	-66	-30	-103	-15	-74	-74	-153	-81	3094	7095	-3864	-16581	-1520	-3853	-9501	-11122	4	-2700	-12532	-6708	-45	-4815	-12521	-8876	-77
0.032500	-28	38	88	-63	-111	-36	9	-19	-19	-5	-74	-65	-94	-18	-32	-64	-96	34	-86	-34	-104	-21	-101	-72	-64	-4	-100	-13	-73	-72	-149	-76	5053	7172	-3808	-16557	-1120	-3916	-9442	-11217	-30	-2725	-12448	-6733	165	-4903	-12488	-8754	27
0.033333	-27	39	89	-60	-110	-34	13	-14	-19	6	-74	-65	-96	-17	-33	-61	-102	30	-87	-32	-107	-18	-100	-70	-64	-5	-100	-14	-74	-70	-152	-76	2400	7246	-3765	-16548	-914	-3985	-9365	-11312	-128	-2745	-12366	-6773	343	-5007	-12445	-8647	215
0.034167	-26	41	90	-56	-108	-30	15	-12	-17	0	-69	-63	-93	-35	-30	-59	-97	34	-85	-31	-104	-17	-99	-72	-65	-1	-102	-14	-73	-68	-148	-74	3612	7327	-3730	-16545	-1090	-4048	-9273	-11404	-126	-2766	-12287	-6804	350	-5116	-12382	-8549	210
0.035000	-25	39	92	-56	-109	-31	13	-13	-16	7	-70	-63	-95	-17	-31	-58	-98	34	-85	-32	-107	-22	-96	-68	-72	0	-103	-14	-75	-70	-161	-74	2837	7400	-3702	-16555	-1101	-4109	-9163	-11496	-115	-2790	-12212	-6844	533	-5225	-12302	-8466	160
0.035833	-25	40	88	-61	-109	-32	11	-14	-21	4	-76	-65	-96	-17	-31	-60	-102	30	-86	-31	-107	-26	-101	-72	-64	-4	-103	-17	-74	-69	-147	-74	942	7471	-3683	-16563	-911	-4173	-9042	-11585	-94	-2818	-12144	-6885	665	-5336	-12205	-8396	174
0.036667	-26	42	87	-62	-120	-34	11	-14	-15	7	-74	-66	-98	-18	-33	-60	-101	33	-88	-33	-105	-24	-100	-72	-64	-4	-101	-12	-73	-75	-149	-73	1869	7535	-3674	-16574	-710	-4235	-8911	-11668	-26	-2851	-12073	-6923	704	-5442	-12089	-8334	185
0.037500	-28	42	88	-59	-107	-33	13	-17	-19	5	-74	-66	-100	-19	-33	-62	-98	33	-87	-31	-105	-23	-100	-72	-64	-3	-100	-16	-75	-74	-151	-64	-1300	7596	-3668	-16577	-352	-4306	-8771	-11748	-53	-2887	-12010	-6967	716	-5543	-11959	-8285	80
0.038333	-26	39	88	-59	-110	-32	12	-13	-19	6	-72	-63	-96	-17	-30	-59	-96	32	-84	-33	-104	-45	-100	-72	-64	0	-100	-13	-76	-69	-149	-72	-2847	7645	-3673	-16578	103	-4361	-8627	-11822	-196	-2929	-11942	-7009	670	-5636	-11810	-8244	91
0.039167	-22	40	88	-58	-110	-30	12	-15	-16	5	-77	-66	-97	-19	-32	-31	-99	35	-87	-31	-104	-23	-97	-72	-65	0	-102	-13	-73	-70	-151	-73	3031	7682	-3683	-16566	-190	-4426	-8475	-11895	-43	-2987	-11879	-7050	537	-5714	-11651	-8219	197
0.040000	-24	41	89	-57	-111	-48	9	-15	-19	6	-75	-63	-97	-18	-31	-60	-101	32	-91	-32	-109	-25	-91	-72	-65	-3	-115	-18	-76	-73	-148	-76	-3112	7704	-3690	-16545	106	-4499	-8328	-11958	84	-3049	-11813	-7090	626	-5780	-11480	-8198	228
0.040833	-27	38	87	-59	-112	-35	11	-16	-23	3	-73	-64	-99	-66	-58	-65	-98	34	-86	-32	-105	-23	-98	-74	-66	-1	-101	-14	-74	-69	-149	-76	-1169	7724	-3704	-16507	547	-4569	-8175	-12018	168	-3119	-11738	-7123	636	-5839	-11299	-8185	355
0.041667	-24	44	89	-29	-107	-34	13	-18	-15	8	-70	-63	-98	-18	-28	-63	-100	33	-85	-30	-104	-22	-99	-75	-67	0	-98	-13	-74	-69	-148	-76	-155	7728	-3721	-16446	667	-4640	-8020	-12074	215	-3202	-11659	-7157	610	-5878	-11110	-8173	349
0.042500	-25	41	88	-57	-109	-32	12	-13	-17	6	-83	-63	-95	-16	-30	-59	-104	34	-85	-31	-107	-22	-98	-70	-66	0	-99	-14	-73	-67	-147	-72	-3209	7718	-3741	-16380	730	-4714	-7863	-12127	365	-3289	-11576	-7192	677	-5906	-10919	-8165	283
0.043333	-30	41	88	-56	-114	-35	12	-14	-22	4	-74	-62	-100	-16	-30	-60	-104	35	-88	-30	-102	-25	-98	-66	-65	-4	-101	-16	-77	-69	-146	-75	-974	7698	-3756	-16281	1043	-4797	-7712	-12176	526	-3384	-11484	-7224	707	-5925	-10720	-8161	320
0.044167	-25	40	86	-57	-110	-32	15	-15	-15	4	-75	-46	-98	-16	-29	-63	-103	33	-87	-33	-107	-23	-99	-73	-65	-1	-102	-16	-74	-69	-148	-76	-344	7663	-3777	-16169	995	-4880	-7559	-12228	912	-3489	-11377	-7246	627	-5936	-10527	-8158	67
0.045000	-24	41	85	-58	-110	-35	12	-15	-17	3	-75	-63	-95	-13	-29	-61	-100	35	-83	-31	-105	-24	-99	-72	-65	-1	-100	-15	-60	-67	-133	-77	-2394	7622	-3790	-16030	919	-4957	-7405	-12272	1003	-3595	-11256	-7272	480	-5939	-10330	-8154	-129
0.045833	-27	39	87	-57	-109	-34	13	-14	-15	7	-70	-62	-97	-14	-28	-79	-98	33	-85	-30	-107	-23	-98	-67	-62	2	-97	-10	-72	-66	-144	-73	41	7567	-3802	-15874	1155	-5035	-7240	-12318	1053	-3703	-11117	-7289	386	-5937	-10132	-8145	-26
0.046667	-23	42	92	-53	-108	-34	16	-12	-15	9	-73	-60	-95	-10	-26	-56	-101	37	-83	-29	-105	-22	-96	-72	-62	0	-97	-22	-74	-67	-144	-72	-1820	7495	-3817	-15703	1303	-5115	-7078	-12362	1146	-3820	-10965	-7308	508	-5937	-9940	-8139	51
0.047500	-23	39	89	-58	-110	-34	20	-15	-17	7	-73	-65	-95	-13	-29	-62	-99	38	-84	-30	-105	-23	-100	-72	-62	2	-96	-13	-73	-68	-168	-73	-1340	7407	-3830	-15515	1196	-5201	-6918	-12406	1080	-3933	-10799	-7319	494	-5940	-9748	-8125	145
0.048333	-26	42	89	-57	-109	-36	16	-13	-17	5	-73	-64	-100	-16	-28	-62	-98	33	-86	-50	-110	-17	-100	-72	-65	0	-98	-15	-74	-70	-150	-76	-148	7313	-3846	-15323	913	-5278	-6748	-12452	1042	-4048	-10621	-7334	268	-5946	-9566	-8121	338
0.049167	-27	41	90	-60	-112	-40	13	-16	-17	4	-75	-64	-99	-17	-30	-60	-100	33	-84	-34	-104	-23	-101	-72	-65	0	-97	-13	-73	-68	-146	-75	-1512	7206	-3848	-15115	647	-5351	-6572	-12491	1081	-4160	-10415	-7341	192	-5951	-9374	-8101	406
0.050000	-25	40	89	-57	-107	-32	15	-13	-16	6	-74	-61	-97	-11	-30	-62	-102	37	-85	-33	-103	-22	-99	-66	-66	0	-98	-9	-74	-70	-151	-75	78	7086	-3854	-14903	542	-5430	-6395	-12527	1111	-4269	-10203	-7348	204	-5975	-9187	-8087	273
0.050833	-22	39	91	-59	-110	-39	12	-12	-14	-21	-73	-63	-97	-14	-26	-60	-107	37	-84	-30	-107	-21	-100	-69	-65	0	-98	-12	-76	-67	-147	-74	-1370	6957	-3869	-14697	280	-5503	-6210	-12562	1101	-4380	-9974	-7351	79	-6003	-9000	-8069	124
0.051667	-25	41	87	-59	-107	-36	13	-12	-15	7	-72	-61	-96	-13	-26	-61	-100	36	-85	-31	-104	-21	-97	-67	-63	-3	-84	-12	-73	-67	-146	-76	-3707	6812	-3847	-14486	204	-5582	-6015	-12595	844	-4480	-9728	-7351	29	-6038	-8810	-8048	22
0.052500	-24	43	88	-57	-108	-33	17	-10	-21	8	-72	-73	-95	-11	-25	-59	-97	39	-83	-32	-103	-18	-99	-67	-65	0	-98	-13	-69	-68	-147	-73	2476	6665	-3831	-14290	-151	-5664	-5825	-12621	807	-4583	-9482	-7352	-111	-6086	-8621	-8028	199
0.053333	-26	43	88	-60	-108	-32	15	-10	-17	8	-72	-62	-95	-12	-28	-59	-98	34	-88	-35	-105	-18	-98	-68	-61	1	-96	-11	-69	-68	-145	-73	-946	6502	-3806	-14107	-302	-5751	-5626	-12649	833	-4678	-9228	-7349	-27	-6158	-8429	-8006	369
0.054167	-21	41	92	-57	-105	-32	17	-10	-16	6	-70	-64	-92	-7	-26	-56	-98	37	-81	-31	-104	-19	-97	-66	-62	2	-99	-12	-69	-66	-141	-77	-1364	6338	-3765	-13940	-402	-5845	-5427	-12671	756	-4771	-8960	-7350	44	-6211	-8234	-7982	299
0.055000	-23	51	92	-59	-104	-32	17	-10	-16	9	-69	-61	-94	-14	-26	-58	-97	38	-83	-32	-105	0	-98	-67	-64	2	-108	-9	-69	-67	-146	-74	1635	6168	-3721	-13797	-580	-5952	-5230	-12686	620	-4867	-8694	-7347	-173	-6290	-8036	-7962	129
0.055833	-23	38	88	-60	-111	-32	15	-12	-21	6	-75	-65	-99	-16	-27	-59	-95	33	-86	-25	-105	-21	-99	-68	-66	0	-102	-13	-73	-72	-148	-76	-2454	5994	-3663	-13679	-503	-6046	-5028	-12705	600	-4961	-8435	-7344	-231	-6373	-7834	-7939	-17
0.056667	-26	34	86	-64	-111	-34	12	-13	-18	6	-76	-69	-100	-16	-30	-60	-99	32	-91	-40	-108	-36	-103	-64	-67	-1	-102	-19	-74	-75	-148	-77	-686	5820	-3593	-13589	-268	-6190	-4831	-12717	550	-5051	-8176	-7351	-220	-6459	-7627	-7931	-92
0.057500	-25	34	84	-63	-120	-39	9	-17	-21	5	-76	-70	-101	-22	-33	-61	-101	32	-91	-35	-108	-22	-102	-70	-65	0	-101	-16	-84	-73	-150	-77	947	5644	-3506	-13518	-436	-6320	-4628	-12721	646	-5143	-7919	-7345	-414	-6546	-7414	-7885	-197
0.058333	-25	35	85	-61	-111	-35	10	-12	-19	3	-75	-68	-96	-15	-30	-61	-81	33	-86	-32	-115	-24	-102	-69	-65	0	-100	-15	-76	-73	-148	-79	-1957	5477	-3402	-13482	-562	-6464	-4439	-12723	625	-5232	-7677	-7350	-388	-6633	-7191	-7843	-368
0.059167	-27	39	87	-62	-107	-32	10	-14	-22	6	-87	-64	-95	-21	-29	-62	-100	33	-85	-32	-109	-21	-99	-70	-66	-1	-100	-14	-74	-69	-150	-77	-344	5317	-3291	-13476	-83	-6618	-4242	-12720	386	-5324	-7438	-7352	-429	-6723	-6970	-7819	-370
0.060000	-26	39	81	-58	-113	-32	13	-13	-19	6	-75	-64	-99	-17	-30	-61	-101	32	-84	-33	-107	-21	-100	-70	-65	6	-100	-15	-72	-73	-147	-77	-1255	5159	-3167	-13495	322	-6777	-4055	-12719	298	-5425	-7209	-7362	-458	-6804	-6742	-7782	-223
0.060833	-25	40	88	-59	-108	-30	15	-18	-17	6	-70	-65	-97	-17	-32	-65	-102	34	-84	-33	-104	-22	-102	-68	-64	0	-100	-14	-72	-73	-152	-79	-2021	5008	-3035	-13558	412	-6949	-3873	-12708	155	-5526	-6994	-7371	-403	-6888	-6512	-7741	-179
0.061667	-24	30	89	-58	-109	-34	13	-15	-21	4	-73	-66	-99	-17	-29	-59	-102	33	-86	-32	-105	-24	-101	-76	-65	-5	-100	-14	-74	-70	-147	-76	178	4865	-2893	-13619	475	-7119	-3698	-12701	-92	-5637	-6791	-7385	-321	-6966	-6280	-7699	-86
0.062500	-26	37	85	-57	-109	-33	11	-15	-15	6	-73	-82	-98	-19	-31	-61	-102	30	-88	-33	-104	-25	-100	-70	-63	0	-99	-13	-74	-68	-148	-77	-1012	4732	-2744	-13711	557	-7298	-3526	-12690	-322	-5744	-6597	-7403	-279	-7041	-6047	-7648	-53
0.063333	-25	39	87	-58	-107	-35	13	-15	-18	5	-76	-67	-97	-21	-30	-61	-99	29	-86	-34	-83	-25	-102	-72	-66	-7	-103	-14	-76	-73	-149	-77	101	4608	-2593	-13835	546	-7477	-3366	-12684	-418	-5864	-6429	-7430	-279	-7112	-5818	-7600	69
0.064167	-28	35	85	-60	-111	-36	11	-40	-22	5	-79	-69	-98	-19	-33	-61	-101	30	-88	-39	-107	-25	-102	-72	-65	-5	-107	-15	-75	-74	-149	-66	-429	4486	-2447	-13968	671	-7662	-3212	-12676	-609	-5981	-6249	-7453	-253	-7179	-5588	-7549	157
0.065000	-28	35	85	-60	-110	-35	11	-19	-23	0	-79	-72	-100	-22	-36	-63	-107	27	-88	-39	-110	-29	-107	-76	-69	-8	-109	-19	-80	-75	-152	-80	-3005	4375	-2286	-14116	931	-7848	-3066	-12671	-986	-6108	-6095	-7485	-285	-7246	-5362	-7497	12
0.065833	-29	34	80	-63	-113	-39	9	-17	-18	3	-78	-74	-99	-19	-31	-62	-101	25	-90	-36	-104	-26	-103	-73	-65	-6	-103	-13	-77	-68	-146	-74	2538	4270	-2133	-14267	512	-8026	-2922	-12660	-957	-6229	-5947	-7509	-227	-7304	-5138	-7436	38
0.066667	-26	37	98	-59	-107	-32	15	-14	-19	5	-74	-67	-98	-18	-28	-61	-102	32	-84	-31	-105	-24	-100	-74	-64	0	-101	-14	-73	-69	-149	-75	2504	4169	-1981	-14422	0	-8207	-2789	-12658	-870	-6357	-5811	-7546	-31	-7370	-4921	-7382	244
0.067500	-26	39	81	-60	-113	-34	9	-17	-18	5	-76	-64	-95	-15	-31	-62	-99	33	-86	-33	-107	-28	-104	-69	-66	-1	-102	-13	-74	-70	-145	-74	-417	4063	-1834	-14585	86	-8392	-2665	-12653	-982	-6493	-5690	-7582	-200	-7430	-4707	-7326	245
0.068333	-22	40	91	-57	-113	-33	15	-15	-18	5	-70	-66	-99	-19	-32	-61	-99	29	-84	-39	-109	-25	-100	-57	-65	-3	-100	-14	-77	-70	-148	-75	4447	3957	-1692	-14744	-162	-8568	-2547	-12648	-1102	-6624	-5579	-7622	-372	-7497	-4510	-7272	12
0.069167	-26	40	90	-56	-111	-41	12	-33	-17	4	-73	-64	-96	-44	-30	-60	-100	35	-87	-32	-107	-23	-101	-70	-65	-1	-103	-12	-75	-66	-155	-74	1553	3851	-1560	-14895	-515	-8750	-2442	-12647	-1144	-6762	-5478	-7660	-439	-7566	-4304	-7221	-237
0.070000	-23	40	90	-59	-109	-33	12	-15	-18	5	-72	-66	-98	-17	-28	-63	-100	33	-85	-36	-103	-21	-100	-68	-61	-3	-100	-14	-72	-68	-146	-76	2333	3740	-1430	-15050	-676	-8926	-2341	-12641	-1107	-6896	-5388	-7708	-424	-7641	-4120	-7176	-391
0.070833	-25	40	90	-59	-107	-44	12	-17	-18	2	-60	-66	-96	-16	-28	-60	-99	35	-81	-33	-104	-23	-100	-70	-66	-4	-101	-11	-70	-68	-147	-73	4752	3633	-1306	-15185	-849	-9100	-2252	-12648	-1042	-7033	-5309	-7754	-483	-7720	-3946	-7138	-329
0.071667	-28	38	91	-57	-109	-35	15	-17	-16	6	-72	-63	-95	-14	-30	-61	-99	35	-85	-33	-104	-22	-103	-70	-63	0	-101	-13	-72	-68	-145	-74	2612	3521	-1196	-15309	-1169	-9279	-2174	-12626	-1024	-7159	-5233	-7801	-382	-7806	-3787	-7103	-221
0.072500	-24	42	89	-56	-111	-35	16	-25	-15	4	-73	-64	-97	-14	-27	-60	-100	37	-83	-34	-103	-22	-98	-69	-64	1	-101	-14	-69	-67	-144	-74	2738	3411	-1084	-15418	-1119	-9449	-2107	-12615	-1111	-7294	-5174	-7858	-276	-7893	-3643	-7075	-412
0.073333	-26	38	87	-58	-110	-36	15	-15	-21	3	-73	-66	-98	2	-27	-62	-101	27	-87	-36	-104	-26	-100	-72	-68	-1	-103	-14	-76	-69	-147	-78	2713	3296	-989	-15518	-908	-9618	-2058	-12602	-1136	-7405	-5123	-7912	-218	-7967	-3519	-7060	-595
0.074167	-28	37	85	-60	-115	-36	11	-22	-21	0	-75	-65	-97	-16	-30	-62	-100	34	-84	-32	-105	-23	-100	-67	-63	1	-100	-11	-76	-85	-147	-74	683	3191	-879	-15593	-895	-9780	-2012	-12579	-1165	-7530	-5073	-7969	-111	-8091	-3407	-7052	-560
0.075000	-26	41	91	-58	-112	-33	16	-14	-16	5	-73	-62	-97	-14	-28	-57	-100	36	-85	-35	-108	-5	-101	-68	-66	2	-100	-13	-70	-68	-145	-76	1811	3079	-810	-15654	-907	-9942	-1987	-12553	-1147	-7652	-5037	-8032	-325	-8190	-3323	-7056	-412
0.075833	-25	38	89	-58	-110	-35	11	-17	-17	4	-73	-64	-98	-17	-29	-56	-85	34	-83	-35	-103	-22	-99	-69	-65	0	-100	-14	-76	-70	-147	-78	-425	2973	-733	-15698	-698	-10089	-1975	-12519	-1194	-7759	-5006	-8096	-537	-8300	-3257	-7073	-549
0.076667	-26	29	89	-60	-110	-38	8	-16	-21	2	-72	-65	-97	-17	-30	-59	-100	34	-82	-23	-108	-25	-103	-70	-48	2	-100	-12	-77	-68	-147	-76	-562	2876	-660	-15726	-469	-10236	-1972	-12480	-1226	-7864	-4981	-8159	-496	-8407	-3210	-7073	-572
0.077500	-25	38	92	-55	-110	-35	10	-57	-18	5	-72	-64	-99	-15	-31	-60	-99	34	-86	-34	-107	-23	-99	-72	-64	0	-98	-24	-73	-76	-146	-75	-879	2781	-600	-15733	-310	-10366	-1985	-12429	-1188	-7964	-4960	-8224	-284	-8515	-3186	-7140	-310
0.078333	-24	38	86	-59	-110	-35	15	-16	-16	3	-69	-63	-93	-14	-41	-55	-98	35	-85	-33	-99	-22	-99	-70	-66	-1	-98	-13	-73	-67	-145	-77	-4562	2692	-547	-15725	126	-10489	-2012	-12371	-1385	-8057	-4951	-8280	-138	-8623	-3205	-7189	-208
0.079167	-24	39	91	-59	-108	-40	15	-15	-12	-3	-69	-65	-98	-14	-30	-58	-100	34	-85	-31	-104	-21	-99	-66	-65	3	-100	-12	-69	-67	-152	-77	-1971	2604	-500	-15702	429	-10597	-2051	-12303	-1487	-8144	-4940	-8348	-141	-8730	-3217	-7252	-93
0.080000	-24	40	90	-57	-109	-31	15	-14	-21	4	-70	-61	-93	-13	-29	-56	-101	33	-83	-30	-108	-21	-96	-68	-67	2	-100	-13	-73	-68	-144	-76	-52	2528	-465	-15667	317	-10708	-2107	-12233	-1220	-8230	-4940	-8402	-189	-8840	-3270	-7335	99
0.080833	-24	39	88	-57	-109	-32	-6	-11	-16	6	-69	-63	-120	-14	-28	-58	-98	32	-87	-33	-104	-23	-99	-70	-62	1	-99	-12	-68	-68	-147	-74	-5237	2450	-443	-15619	785	-10800	-2171	-12152	-1126	-8306	-4943	-8454	-306	-8949	-3342	-7429	225
0.081667	-24	38	90	-59	-107	-35	11	-16	-21	4	-72	-65	-96	-17	-30	-59	-101	32	-87	-35	-107	-23	-99	-77	-66	-1	-100	-17	-77	-72	-148	-77	-886	2375	-430	-15560	895	-10891	-2253	-12070	-986	-8383	-4952	-8498	-304	-9057	-3441	-7535	380
0.082500	-29	36	86	-64	-102	-38	10	-9	-23	2	-73	-67	-99	-17	-32	-60	-103	28	-87	-34	-105	-22	-97	-70	-67	0	-96	-13	-72	-70	-124	-75	-3026	2303	-417	-15497	940	-10958	-2340	-11978	-769	-8456	-4973	-8531	-152	-9155	-3553	-7649	329
0.083333	-27	38	85	-63	-110	-34	13	-16	-22	4	-75	-68	-99	-16	-31	-58	-104	32	-91	-33	-108	-21	-100	-70	-68	0	-102	-17	-76	-73	-150	-77	-3452	2237	-419	-15418	1090	-11014	-2438	-11888	-648	-8531	-4996	-8556	-4	-9258	-3687	-7781	362
0.084167	-30	39	86	-36	-115	-33	12	-13	-11	3	-72	-67	-98	-16	-30	-59	-102	30	-85	-36	-109	-26	-99	-69	-67	0	-102	-17	-79	-72	-151	-76	-1185	2164	-420	-15343	1326	-11080	-2544	-11794	-465	-8592	-5029	-8571	-8	-9354	-3829	-7924	412
0.085000	-25	38	87	-62	-109	-33	12	-14	-21	4	-74	-66	-97	-18	-33	-58	-100	30	-85	-32	-105	-22	-90	-68	-66	0	-100	-13	-76	-72	-151	-75	-1770	2102	-430	-15266	1067	-11122	-2651	-11701	-187	-8657	-5069	-8574	43	-9453	-3985	-8073	242
0.085833	-25	41	89	-61	-109	-34	11	-15	-19	-9	-72	-61	-96	-15	-30	-66	-98	34	-82	-30	-104	-22	-98	-70	-62	0	-99	-12	-73	-70	-147	-73	-1991	2036	-420	-15193	931	-11160	-2767	-11606	-40	-8725	-5113	-8567	198	-9548	-4143	-8228	-148
0.086667	-23	42	88	-58	-111	-31	17	-13	-16	8	-67	-64	-95	-14	-27	-58	-97	36	-76	-30	-103	-18	-96	-67	-49	0	-98	-10	-69	-68	-148	-73	-651	1969	-463	-15130	1215	-11195	-2886	-11515	102	-8791	-5174	-8542	228	-9646	-4307	-8395	-227
0.087500	-24	40	87	-59	-108	-30	15	-14	-21	5	-68	-64	-95	-13	-27	-56	-101	37	-83	-28	-103	-18	-96	-70	-66	5	-100	-11	-73	-65	-148	-74	-2411	1905	-478	-15077	1293	-11230	-3011	-11434	175	-8862	-5242	-8532	63	-9745	-4474	-8566	-15
0.088333	-25	44	92	-56	-105	-28	16	-11	-16	12	-68	-60	-96	-14	-24	-56	-97	38	-83	-26	-103	-21	-94	-67	-62	1	-97	-10	-70	-66	-147	-70	-469	1842	-499	-15037	1009	-11261	-3132	-11352	365	-8933	-5319	-8508	-77	-9849	-4638	-8740	-124
0.089167	-24	43	62	-60	-107	-39	15	-14	-51	8	-73	-64	-93	-16	-26	-59	-99	39	-84	-28	-103	-18	-96	-69	-64	-1	-100	-12	-72	-66	-124	-72	-833	1769	-514	-15014	929	-11297	-3264	-11288	574	-9007	-5414	-8479	-109	-9954	-4795	-8921	-257
0.090000	-28	40	86	-61	-109	-30	15	-17	-18	7	-73	-64	-96	-14	-28	-61	-102	34	-92	-32	-105	-22	-100	-72	-61	0	-102	-15	-75	-69	-149	-77	-917	1722	-532	-15011	807	-11335	-3393	-11229	685	-9091	-5515	-8443	51	-10072	-4954	-9065	-378
0.090833	-25	41	86	-61	-111	-36	9	-17	-19	1	-75	-101	-101	-18	-30	-61	-98	37	-83	-31	-107	-21	-97	-70	-64	0	-102	-12	-78	-66	-158	-69	51	1674	-540	-15016	534	-11369	-3524	-11176	815	-9172	-5626	-8427	151	-10187	-5095	-9275	-585
0.091667	-27	41	88	-62	-111	-29	13	-12	-16	8	-73	-63	-94	-14	-27	-57	-99	38	-74	-31	-105	-21	-98	-69	-64	-1	-99	-12	-73	-65	-147	-74	-2429	1620	-546	-15045	509	-11420	-3656	-11133	854	-9257	-5746	-8397	131	-10309	-5234	-9451	-580
0.092500	-25	43	112	-60	-102	-30	13	-16	33	7	-72	-63	-97	-15	-26	-59	-100	37	-84	-29	-104	-17	-97	-69	-63	1	-83	-12	-74	-67	-147	-69	-1358	1572	-547	-15092	449	-11471	-3788	-11102	769	-9345	-5882	-8375	159	-10437	-5367	-9623	-590
0.093333	-25	44	88	-60	-110	-33	11	-13	-17	7	-73	-60	-96	-19	-26	-58	-114	36	-84	-29	-105	-21	-99	-67	-62	0	-97	-11	-69	-66	-146	-72	3053	1523	-547	-15153	-170	-11536	-3935	-11079	1011	-9439	-6017	-8360	-25	-10567	-5489	-9798	-725
0.094167	-10	44	91	-57	-109	-25	9	-14	-14	6	-73	-64	-95	-12	-27	-57	-97	37	-84	-29	-104	-17	-94	-63	-62	3	-98	-10	-69	-62	-146	-75	-1951	1481	-546	-15234	-196	-11606	-4061	-11064	1162	-9537	-6166	-8351	-189	-10706	-5613	-9964	-945
0.095000	-24	45	89	-56	-108	-30	11	-13	-13	8	-70	-62	-90	-12	-26	-59	-98	35	-95	-27	-103	-22	-98	-68	-61	5	-98	-10	-72	-66	-143	-73	1532	1432	-542	-15328	-239	-11693	-4200	-11055	1305	-9636	-6322	-8357	-224	-10841	-5726	-10129	-1060
0.095833	-27	43	90	-58	-109	-32	11	-14	-23	6	-95	-60	-95	-14	-29	-60	-100	38	-86	-28	-107	-19	-100	-70	-64	0	-100	-12	-72	-65	-146	-78	24	1383	-545	-15434	-112	-11782	-4335	-11057	1490	-9740	-6486	-8364	-258	-10996	-5844	-10298	-1203
0.096667	-24	44	84	-58	-108	-32	12	-17	-18	5	-72	-64	-95	-16	-10	-58	-99	37	-88	-29	-107	-25	-99	-70	-66	-3	-101	-13	-75	-68	-148	-75	-1028	1335	-551	-15560	16	-11895	-4480	-11062	1635	-9849	-6661	-8382	-257	-11143	-5960	-10461	-1189
0.097500	-28	38	84	-59	-112	-34	10	-14	-23	6	-73	-67	-98	-17	-28	-62	-103	35	-88	-32	-107	-19	-99	-68	-67	-3	-95	-14	-73	-67	-130	-75	793	1283	-565	-15695	142	-12009	-4619	-11073	1817	-9954	-6820	-8410	-431	-11290	-6075	-10617	-965
0.098333	-27	39	85	-59	-110	-33	9	-18	-23	4	-77	-65	-99	-39	-29	-63	-100	32	-59	-33	-108	-23	-101	-70	-69	-1	-104	-15	-76	-70	-149	-77	554	1232	-580	-15834	42	-12130	-4762	-11087	2085	-10066	-6994	-8455	-564	-11435	-6200	-10779	-1010
0.099167	-30	39	85	-60	-112	-38	6	-19	-21	-17	-74	-66	-97	-18	-30	-62	-102	34	-90	-32	-107	-23	-98	-67	-63	0	-99	-13	-75	-70	-147	-76	-1018	1184	-606	-15980	211	-12252	-4897	-11106	2047	-10174	-7162	-8484	-525	-11574	-6318	-10937	-1127
0.100000	-25	40	90	-60	-110	-32	12	-14	-16	5	-75	-66	-96	-17	-27	-59	-100	38	-87	-30	-107	-18	-100	-67	-63	-1	-98	-14	-76	-69	-147	-75	326	1121	-643	-16130	594	-12379	-5028	-11125	1978	-10299	-7338	-8530	-422	-11711	-6447	-11100	-935
0.100833	-26	40	87	-55	-108	-31	12	-9	-18	7	-72	-64	-94	-14	-27	-61	-97	35	-86	-31	-104	-21	-98	-69	-62	0	-100	-13	-73	-70	-145	-78	-1922	1063	-696	-16290	883	-12506	-5161	-11149	1970	-10399	-7507	-8576	-264	-11834	-6576	-11263	-779
0.101667	-25	39	88	-57	-111	-34	11	-14	-17	6	-70	-64	-98	-18	-29	-58	-97	36	-85	-31	-109	-22	-99	-65	-65	1	-99	-14	-79	-68	-147	-75	-333	999	-761	-16443	972	-12625	-5280	-11170	1923	-10512	-7673	-8601	-186	-11950	-6710	-11425	-531
0.102500	-25	38	88	-60	-109	-24	9	-11	-18	7	-73	-64	-95	-17	-28	-60	-96	35	-86	-32	-107	-23	-100	-68	-63	-1	-98	-11	-74	-68	-145	-75	-53	935	-839	-16603	1066	-12745	-5398	-11193	1815	-10624	-7837	-8679	-182	-12053	-6844	-11593	-167
0.103333	-27	39	89	-61	-110	-34	10	-15	-18	6	-73	-62	-97	-19	-31	-58	-103	36	-90	-34	-109	-24	-101	-69	-67	-3	-102	-15	-76	-72	-149	-79	-1176	869	-931	-16763	1093	-12854	-5503	-11202	1777	-10736	-8001	-8734	-34	-12149	-6981	-11759	121
0.104167	-28	56	86	-62	-111	-36	9	-19	-19	4	-73	-67	-97	-22	-31	-63	-100	32	-86	-36	-109	-23	-108	-70	-65	-6	-103	-14	-73	-77	-147	-77	177	801	-1037	-16922	1197	-12957	-5597	-11226	1794	-10845	-8145	-8784	86	-12225	-7106	-11915	365
0.105000	-29	35	85	-59	-111	-36	10	-18	-21	2	-74	-64	-98	-18	-36	-63	-102	32	-86	-34	-117	-25	-99	-70	-66	0	-100	-14	-79	-70	-150	-81	-1634	735	-1152	-17073	1356	-13048	-5681	-11237	1652	-10959	-8284	-8836	-42	-12295	-7230	-12074	529
0.105833	-24	38	86	-59	-111	-30	8	-17	-18	0	-73	-49	-99	-21	-29	-58	-99	33	-85	-34	-107	-23	-100	-73	-68	-3	-103	-13	-72	-72	-172	-77	-1957	667	-1297	-17219	1351	-13128	-5749	-11238	1401	-11045	-8415	-8887	-338	-12348	-7337	-12223	870
0.106667	-26	34	86	-60	-112	-35	11	-15	-21	5	-74	-65	-97	0	-26	-61	-103	33	-91	-33	-107	-26	-101	-73	-64	-4	-102	-15	-77	-70	-151	-82	3500	596	-1406	-17362	753	-13201	-5813	-11238	1548	-11125	-8530	-8936	-617	-12399	-7435	-12365	1335
0.107500	-27	37	84	-63	-112	-38	7	-21	-23	0	-76	-67	-96	-19	-33	-61	-99	33	-90	-34	-97	-23	-103	-70	-65	7	-102	-14	-74	-68	-150	-78	-1013	533	-1536	-17489	727	-13267	-5853	-11220	1509	-11218	-8630	-8972	-574	-12431	-7508	-12491	1468
0.108333	-25	37	86	-60	-109	-34	18	-15	-18	6	-73	-58	-96	-15	-30	-59	-101	33	-87	-38	-107	-23	-101	-72	-64	-1	-100	-16	-74	-72	-148	-75	1356	464	-1678	-17610	571	-13323	-5873	-11199	1387	-11294	-8717	-9027	-445	-12464	-7568	-12602	1498
0.109167	-4	40	87	-58	-111	-36	10	-15	-15	3	-70	-67	-100	-19	-31	-60	-97	32	-85	-34	-105	-26	-101	-72	-64	-1	-101	-16	-70	-73	-151	-76	2019	390	-1807	-17718	224	-13370	-5906	-11168	1255	-11354	-8781	-9076	-331	-12489	-7605	-12700	1474
0.110000	-25	36	85	-61	-113	-35	11	-13	-16	3	-74	-60	-96	-15	-32	-49	-100	33	-90	-35	-108	-24	-101	-70	-64	-4	-101	-15	-74	-70	-149	-78	425	314	-1940	-17800	-19	-13414	-5916	-11126	1181	-11406	-8830	-9127	-299	-12508	-7608	-12769	1353
0.110833	-24	40	88	-61	-115	-34	10	-15	-16	4	-74	-67	-95	-17	-33	-59	-99	35	-86	-33	-104	-38	-100	-72	-63	-3	-111	-14	-74	-70	-151	-77	2278	240	-2063	-17898	-127	-13453	-5905	-11073	1109	-11445	-8861	-9179	-235	-12521	-7592	-12819	1310
0.111667	-22	40	89	-60	-109	-34	11	-13	-18	3	-70	-64	-95	0	-32	-62	-99	34	-85	-31	-103	-21	-101	-72	-62	1	-99	-12	-69	-68	-149	-76	3004	162	-2177	-17962	-555	-13487	-5886	-11012	1263	-11447	-8868	-9236	-233	-12532	-7538	-12840	1367
0.112500	-24	40	88	-56	-108	-31	12	-11	-15	4	-69	-63	-96	-15	-34	-59	-97	35	-84	-32	-103	-23	-95	-90	-63	1	-98	-10	-74	-68	-147	-77	1243	76	-2285	-18013	-805	-13511	-5850	-10944	1229	-11490	-8858	-9300	-145	-12552	-7462	-12839	1282
0.113333	-22	42	92	-59	-108	-31	15	-14	-28	6	-70	-65	-97	-14	-28	-58	-98	37	-86	-30	-103	-21	-98	-70	-64	0	-99	-11	-69	-67	-145	-72	2663	-18	-2381	-18039	-733	-13535	-5813	-10870	1109	-11498	-8828	-9366	-206	-12544	-7356	-12808	1258
0.114167	-25	40	90	-59	-111	-31	13	-10	-18	5	-70	-64	-97	-12	-31	-59	-103	21	-85	-31	-111	-19	-99	-80	-63	1	-99	-9	-72	-66	-146	-77	965	-113	-2468	-18077	-786	-13550	-5758	-10795	1003	-11498	-8778	-9442	-233	-12545	-7218	-12754	1279
0.115000	-24	44	91	-59	-108	-32	12	2	-18	2	-73	-67	-96	-15	-45	-58	-99	34	-88	-35	-108	-23	-102	-72	-63	-1	-103	-14	-75	-73	-148	-75	1093	-213	-2544	-18092	-945	-13569	-5708	-10697	816	-11494	-8715	-9529	-163	-12547	-7067	-12672	1058
0.115833	-32	39	78	-64	-101	-34	8	-15	-21	2	-77	-67	-99	-14	-32	-60	-103	32	-88	-35	-105	-24	-102	-70	-66	-5	-102	-11	-93	-72	-147	-75	976	-320	-2609	-18093	-965	-13578	-5639	-10640	752	-11475	-8625	-9619	-127	-12540	-6884	-12562	952
0.116667	-29	39	86	-62	-111	-32	12	-14	-19	0	-73	-75	-98	-16	-31	-61	-101	30	-87	-34	-103	-24	-103	-74	-66	-3	-102	-14	-76	-72	-149	-77	-371	-421	-2663	-18079	-976	-13579	-5567	-10564	738	-11455	-8523	-9713	-104	-12533	-6686	-12433	1046
0.117500	-27	38	88	-63	-114	-34	10	-12	-18	4	-72	-63	-99	-17	-30	-58	-96	33	-87	-34	-100	-23	-100	-69	-63	1	-98	-13	-75	-67	-145	-73	374	-545	-2710	-18064	-913	-13576	-5487	-10484	624	-11433	-8407	-9811	18	-12512	-6465	-12282	1138
0.118333	-7	43	78	-65	-108	-31	17	-11	-17	6	-74	-65	-98	-16	-31	-60	-99	33	-86	-29	-103	-21	-99	-69	-65	0	-98	-11	-77	-70	-148	-73	-1369	-663	-2751	-18034	-656	-13566	-5404	-10420	379	-11409	-8279	-9911	121	-12499	-6237	-12114	1094
0.119167	-25	46	88	-60	-110	-32	12	-11	-18	6	-73	-63	-98	-13	-28	-58	-98	23	-82	-31	-109	-23	-100	-69	-62	0	-99	-10	-70	-66	-145	-72	-3306	-778	-2790	-17998	-190	-13555	-5318	-10357	92	-11386	-8139	-10014	47	-12469	-5993	-11931	877
0.120000	-25	43	88	-59	-107	-34	15	-10	-16	7	-72	-58	-96	-13	-29	-57	-98	34	-81	-28	-102	-19	-98	-66	-65	1	-98	-11	-73	-67	-145	-67	1883	-893	-2830	-17959	-429	-13534	-5228	-10304	109	-11365	-7992	-10112	-49	-12443	-5749	-11733	827
0.120833	-26	44	90	-59	-108	-30	13	-12	-16	9	-69	-61	-96	-12	-28	-56	-99	35	-93	-29	-88	-23	-97	-68	-63	1	-98	-9	-73	-66	-145	-70	-1309	-1014	-2870	-17916	-408	-13516	-5141	-10255	22	-11345	-7844	-10207	7	-12411	-5504	-11523	869
0.121667	-22	46	89	-58	-111	-52	13	-9	-17	8	-70	-62	-122	-13	-26	-57	-101	35	-82	-26	-105	-22	-99	-67	-63	1	-98	-9	-74	-64	-163	-74	-1287	-1126	-2910	-17871	-172	-13499	-5048	-10214	-73	-11328	-7691	-10296	-78	-12381	-5261	-11315	620
0.122500	-21	46	89	-60	-110	-33	12	-10	-17	8	-73	-60	-95	-12	-25	-55	-98	38	-82	-30	-108	-26	-99	-69	-65	-1	-101	-10	-72	-66	-146	-72	1045	-1229	-2967	-17827	-214	-13484	-4964	-10186	-142	-11325	-7540	-10373	-5	-12353	-5021	-11103	323
0.123333	-26	43	86	-59	-114	-26	16	-12	-21	6	-76	-64	-99	-14	-29	-61	-102	28	-85	-32	-109	-24	-101	-69	-68	-5	-107	-10	-78	-69	-149	-85	-1267	-1338	-3023	-17783	-141	-13475	-4881	-10167	-262	-11321	-7390	-10434	168	-12325	-4798	-10890	198
0.124167	-28	39	84	-62	-113	-35	6	-17	-23	3	-78	-65	-103	-17	-39	-60	-102	30	-85	-31	-109	-31	-100	-70	-70	-6	-103	-12	-77	-69	-147	-74	-293	-1426	-3076	-17735	67	-13462	-4798	-10152	-379	-11323	-7239	-10479	205	-12296	-4580	-10677	150
0.125000	-29	40	85	-60	-110	-32	10	-12	-19	8	-74	-67	-98	-16	-29	-60	-103	33	-86	-32	-103	-23	-100	-69	-66	-4	-100	-10	-76	-68	-148	-81	1509	-1509	-3152	-17698	-170	-13463	-4720	-10148	-279	-11326	-7090	-10504	39	-12273	-4379	-10468	88
0.125833	-26	42	122	-57	-108	-32	10	-11	-18	8	-74	-63	-97	-15	-27	-56	-101	36	-82	-28	-107	-34	-98	-67	-66	-15	-98	-11	-74	-67	-146	-73	45	-1579	-3190	-17653	-624	-13469	-4647	-10148	-316	-11335	-6943	-10514	222	-12260	-4189	-10269	-152
0.126667	-25	45	89	-59	-107	-18	13	-9	-32	11	-66	-63	-94	-14	-26	-59	-97	35	-82	-30	-105	-23	-98	-65	-64	-3	-98	-10	-70	-67	-146	-73	1100	-1635	-3240	-17617	-631	-13492	-4583	-10156	-511	-11349	-6803	-10496	333	-12252	-4020	-10071	-257
0.127500	-24	43	87	-59	-107	-30	12	-11	-15	8	-72	-61	-95	-13	-15	-59	-97	37	-82	-28	-103	-17	-98	-66	-63	0	-97	-11	-72	-70	-149	-74	419	-1684	-3288	-17585	-468	-13520	-4519	-10170	-632	-11369	-6669	-10460	44	-12258	-3871	-9881	-8
0.128333	-19	46	94	-59	-108	-33	11	-11	-17	10	-70	-60	-94	-14	-26	-57	-97	39	-82	-28	-108	-21	-97	-67	-64	2	-79	-10	-73	-66	-145	-72	58	-1722	-3324	-17564	-692	-13563	-4466	-10194	-738	-11395	-6542	-10404	-133	-12267	-3736	-9700	7
0.129167	-25	43	88	-58	-109	-30	12	-11	-19	11	-72	-61	-95	-17	-12	-61	-95	44	-80	-27	-125	-21	-96	-65	-64	0	-99	-11	-72	-67	-148	-75	1240	-1747	-3347	-17543	-1100	-13613	-4410	-10221	-755	-11419	-6414	-10326	-10	-12291	-3625	-9530	-18
0.130000	-24	42	88	-57	-95	-32	16	-13	-19	5	-74	-61	-95	-14	-29	-58	-98	38	-85	-29	-105	-21	-99	-68	-63	-3	-100	-11	-74	-70	-148	-81	69	-1757	-3352	-17532	-1273	-13679	-4363	-10254	-905	-11455	-6293	-10231	141	-12330	-3531	-9367	-113
0.130833	-25	41	87	-58	-111	-36	11	-14	-18	8	-76	-62	-98	-16	-28	-61	-100	36	-83	-33	-114	-21	-97	-48	-66	-1	-98	-15	-74	-69	-148	-74	695	-1767	-3341	-17531	-1434	-13749	-4316	-10286	-1054	-11487	-6184	-10114	179	-12374	-3457	-9215	-207
0.131667	-24	42	84	-59	-115	-33	9	-19	-22	3	-77	-91	-98	-18	-30	-60	-102	32	-87	-34	-107	-23	-101	-70	-68	-5	-104	-15	-76	-72	-152	-82	-285	-1762	-3308	-17538	-1578	-13827	-4267	-10325	-1118	-11530	-6073	-9995	108	-12433	-3406	-9077	-257
0.132500	-28	37	84	-60	-110	-35	9	-19	-18	4	-76	-65	-97	-18	-30	-64	-101	34	-86	-7	-103	-22	-100	-69	-67	-1	-102	-12	-74	-72	-151	-75	-3072	-1740	-3250	-17543	-1330	-13907	-4215	-10359	-1399	-11544	-5960	-9851	112	-12500	-3369	-8940	-173
0.133333	-27	38	86	-57	-108	-33	13	-15	-18	5	-78	-66	-94	-17	-30	-60	-97	35	-85	-31	-107	-19	-97	-53	-66	-3	-103	-14	-74	-81	-149	-86	1204	-1718	-3174	-17558	-1606	-13985	-4157	-10391	-1472	-11606	-5861	-9703	105	-12571	-3354	-8824	172
0.134167	-24	38	87	-58	-109	-33	15	-14	-18	6	-74	-63	-94	-14	-27	-58	-96	36	-84	-32	-104	-22	-97	-68	-62	0	-100	-11	-73	-69	-149	-75	719	-1679	-3078	-17576	-2044	-14059	-4097	-10422	-1436	-11639	-5759	-9547	183	-12646	-3357	-8716	105
0.135000	-25	42	88	-56	-108	-32	13	-25	-17	12	-74	-67	-96	-16	-30	-58	-96	36	-83	-31	-101	-19	-98	-68	-63	0	-100	-14	-72	-73	-147	-76	-1902	-1642	-2966	-17600	-1762	-14129	-4023	-10449	-1591	-11694	-5662	-9387	86	-12729	-3377	-8613	40
0.135833	-26	40	87	-58	-112	-35	11	-14	-19	4	-73	-66	-98	-17	-30	-59	-102	36	-85	-33	-111	-16	-100	-68	-66	0	-103	-1	-75	-70	-149	-78	1035	-1597	-2843	-17625	-1634	-14193	-3948	-10476	-1613	-11745	-5572	-9230	12	-12816	-3415	-8529	187
0.136667	-26	39	86	-60	-113	-33	8	-15	-22	-8	-76	-67	-101	-21	-33	-61	-101	33	-87	-35	-107	-25	-102	-72	-65	-3	-101	-15	-77	-74	-166	-78	-1447	-1554	-2713	-17650	-1502	-14240	-3853	-10493	-1490	-11796	-5483	-9074	52	-12904	-3467	-8460	80
0.137500	-30	40	86	-58	-113	-36	10	-16	-21	6	-76	-60	-98	-17	-26	-61	-101	35	-90	-32	-105	-22	-100	-73	-65	1	-99	-14	-74	-72	-150	-76	-869	-1496	-2576	-17674	-1223	-14277	-3745	-10505	-1533	-11850	-5395	-8920	192	-12985	-3525	-8400	-5
0.138333	-28	42	87	-42	-109	-35	12	-15	-17	7	-74	-65	-97	-17	-31	-61	-101	34	-83	-32	-103	-23	-99	-68	-63	0	-99	-17	-70	-72	-148	-78	695	-1444	-2441	-17695	-1006	-14294	-3629	-10507	-1443	-11907	-5309	-8770	167	-13070	-3600	-8351	-104
0.139167	-24	40	86	-58	-108	-33	10	-17	-18	4	-75	-66	-95	-18	-32	-52	-98	36	-88	-32	-109	-19	-99	-69	-65	-3	-101	-14	-73	-68	-149	-75	-808	-1391	-2315	-17717	-1097	-14297	-3501	-10496	-1259	-11967	-5227	-8633	66	-13158	-3680	-8319	-301
0.140000	-28	39	86	-53	-109	-60	12	-14	-19	4	-75	-63	-96	-19	-35	-63	-101	29	-88	-33	-104	-24	-100	-70	-64	-3	-102	-16	-76	-72	-153	-79	-549	-1336	-2202	-17733	-823	-14290	-3366	-10501	-1287	-12030	-5143	-8499	-46	-13228	-3766	-8299	-428
0.140833	-28	38	84	-62	-111	-36	10	-17	-23	3	-78	-68	-96	-19	-32	-59	-116	32	-87	-27	-102	-19	-99	-68	-65	-3	-101	-13	-72	-72	-149	-75	-575	-1290	-2101	-17744	-272	-14262	-3217	-10481	-1278	-12090	-5054	-8371	-80	-13301	-3850	-8286	-311
0.141667	-25	40	87	-59	-108	-34	12	-13	-17	7	-72	-62	-97	-18	-29	-58	-99	33	-87	-33	-107	-21	-99	-68	-64	0	-99	-15	-74	-81	-148	-76	-1666	-1249	-2025	-17763	-21	-14226	-3064	-10461	-1228	-12153	-4972	-8256	33	-13364	-3938	-8289	-393
0.142500	-25	40	86	-58	-109	-33	12	-14	-18	5	-75	-65	-100	-16	-33	-58	-99	39	-86	-32	-105	-26	-99	-66	-67	0	-101	-14	-75	-74	-146	-76	-174	-1205	-1965	-17763	112	-14172	-2908	-10444	-1104	-12215	-4883	-8152	114	-13432	-4026	-8302	-392
0.143333	-27	40	84	-61	-113	-31	12	-12	-17	5	-70	-62	-95	-19	-32	-59	-100	33	-88	-38	-108	-25	-98	-69	-64	-3	-101	-24	-75	-72	-152	-78	-1135	-1177	-1930	-17769	368	-14124	-2750	-10416	-992	-12277	-4795	-8052	130	-13494	-4104	-8329	-408
0.144167	-28	39	88	-62	-109	-33	10	-14	-22	8	-76	-65	-100	-17	-46	-60	-101	30	-91	-34	-108	-22	-98	-69	-67	-5	-101	-14	-78	-74	-151	-77	-659	-1152	-1921	-17772	501	-14058	-2595	-10391	-1008	-12337	-4711	-7962	187	-13554	-4175	-8364	-282
0.145000	-28	56	88	-64	-85	-34	12	-14	-47	3	-73	-62	-97	-17	-31	-59	-100	32	-86	-33	-107	-23	-102	-68	-65	0	-99	-12	-73	-73	-148	-78	-387	-1128	-1924	-17784	581	-13986	-2444	-10365	-1013	-12390	-4610	-7869	173	-13606	-4236	-8404	-166
0.145833	-24	41	88	-59	-107	-31	12	-11	-13	8	-72	-61	-95	-17	-29	-57	-98	38	-83	-30	-117	-19	-97	-66	-66	0	-102	-10	-75	-70	-147	-75	-2675	-1118	-1945	-17771	850	-13913	-2291	-10341	-1111	-12434	-4514	-7786	136	-13654	-4283	-8453	-230
0.146667	-25	44	89	-66	-110	-31	13	-14	-13	10	-70	-62	-96	-14	-27	-56	-99	34	-83	-30	-102	-21	-97	-70	-66	2	-97	-14	-72	-72	-149	-73	-57	-1112	-1987	-17775	768	-13844	-2160	-10321	-1121	-12480	-4423	-7711	-32	-13714	-4323	-8514	-16
0.147500	-25	42	91	-56	-108	-32	11	-11	-18	8	-67	-66	-97	-13	-30	-59	-107	34	-81	-27	-104	-19	-97	-67	-60	2	-98	-8	-73	-69	-147	-74	1741	-1124	-2033	-17785	321	-13770	-2033	-10306	-869	-12513	-4335	-7641	1	-13763	-4349	-8578	124
0.148333	-24	40	91	-68	-108	-34	13	-12	-17	5	-70	-64	-95	-14	-30	-59	-98	35	-84	-31	-107	-22	-99	-70	-64	2	-102	-13	-67	-75	-147	-74	-1987	-1135	-2093	-17798	369	-13705	-1926	-10291	-822	-12535	-4250	-7573	58	-13817	-4361	-8651	67
0.149167	-28	39	85	-60	-112	-34	10	-14	-22	3	-74	-61	-100	-13	-30	-58	-105	30	-58	-33	-107	-19	-96	-70	-66	0	-99	-11	-72	-70	-151	-76	1830	-1161	-2143	-17816	53	-13639	-1834	-10284	-744	-12540	-4169	-7505	133	-13865	-4365	-8728	124
0.150000	-26	37	91	-58	-108	-32	-19	-18	-10	2	-73	-62	-94	-14	-28	-58	-98	30	-84	-29	-102	-19	-99	-70	-67	-3	-102	-11	-73	-67	-147	-74	-34	-1189	-2191	-17839	-159	-13577	-1755	-10278	-639	-12545	-4092	-7441	260	-13913	-4352	-8808	162
0.150833	-28	38	87	-59	-108	-30	11	-12	-18	7	-70	-63	-98	-12	-27	-56	-98	34	-85	-35	-101	-19	-97	-68	-67	0	-99	-11	-73	-68	-146	-72	43	-1223	-2229	-17873	-267	-13518	-1691	-10278	-542	-12528	-4025	-7381	202	-13967	-4332	-8891	361
0.151667	-26	40	90	-60	-111	-32	11	-12	-13	6	-70	-63	-100	-13	-26	-57	-102	36	-82	-30	-105	-19	-98	-69	-64	-1	-115	-13	-76	-68	-146	-73	1769	-1265	-2258	-17907	-397	-13464	-1648	-10281	-346	-12505	-3973	-7324	148	-14011	-4301	-8977	352
0.152500	-24	41	87	-59	-110	-32	11	-10	-18	7	-72	-62	-97	-12	-28	-56	-98	34	-86	-30	-107	-21	-98	-66	-63	-1	-95	-11	-70	-68	-145	-72	1049	-1313	-2273	-17953	-649	-13419	-1619	-10288	-111	-12469	-3936	-7265	378	-14053	-4267	-9067	259
0.153333	-24	42	91	-56	-109	-34	12	-14	-13	9	-69	-61	-94	-12	-27	-56	-97	36	-81	-27	-103	-19	-100	-66	-45	1	-99	-12	-73	-69	-147	-70	497	-1368	-2274	-17998	-555	-13374	-1606	-10296	-149	-12431	-3907	-7215	418	-14088	-4224	-9153	91
0.154167	-19	42	88	-56	-109	-32	12	-9	-17	12	-69	-62	-98	-9	-26	-55	-98	39	-80	-29	-102	-19	-97	-66	-60	1	-99	-10	-69	-66	-145	-72	1330	-1430	-2260	-18054	-400	-13332	-1608	-10305	-156	-12388	-3902	-7165	162	-14117	-4183	-9241	91
0.155000	-21	42	91	-25	-104	-29	13	-1	-15	8	-68	-60	-94	-13	-28	-55	-100	38	-79	-30	-102	-18	-95	-67	-59	0	-97	-14	-69	-65	-147	-73	-542	-1497	-2233	-18110	-376	-13292	-1624	-10314	-215	-12334	-3913	-7126	144	-14144	-4148	-9332	197
0.155833	-25	42	88	-59	-108	-34	10	-13	-18	9	-70	-62	-97	-15	-29	-57	-116	36	-82	-30	-105	-22	-103	-69	-56	-1	-100	-14	-75	-72	-147	-74	240	-1572	-2195	-18176	-362	-13261	-1647	-10327	-243	-12285	-3942	-7092	288	-14153	-4107	-9415	182
0.156667	-26	40	85	-53	-111	-23	11	-21	-18	4	-74	-67	-98	-19	-30	-63	-100	33	-87	-33	-107	-22	-103	-70	-67	-7	-103	-16	-78	-70	-152	-79	-468	-1662	-2147	-18237	-308	-13234	-1686	-10338	-281	-12238	-3994	-7065	214	-14162	-4080	-9503	197
0.157500	-30	39	82	-62	-111	-38	6	-19	-21	2	-75	-64	-99	2	-30	-62	-95	35	-84	-33	-103	-21	-101	-72	-66	-4	-101	-13	-75	-69	-148	-70	-550	-1735	-2085	-18291	-241	-13202	-1732	-10345	-391	-12191	-4059	-7041	86	-14149	-4053	-9578	274
0.158333	-28	39	87	-59	-119	-31	11	-13	-18	8	-70	-66	-98	-17	-30	-59	-102	34	-84	-35	-107	-23	-98	-68	-63	-5	-100	-14	-73	-63	-148	-74	-559	-1830	-2017	-18354	-38	-13177	-1785	-10347	-427	-12144	-4146	-7029	69	-14133	-4035	-9649	320
0.159167	-24	40	86	-60	-105	-32	13	-14	-19	6	-77	-53	-97	-35	-29	-58	-100	11	-85	-32	-104	-21	-97	-68	-68	-5	-101	-13	-72	-68	-147	-73	-2936	-1929	-1941	-18408	311	-13159	-1843	-10347	-587	-12108	-4253	-7018	73	-14113	-4025	-9724	305
0.160000	-23	42	88	-32	-109	-31	15	-15	-17	5	-74	-62	-97	-15	-28	-59	-100	35	-86	-33	-108	-18	-98	-67	-63	0	-100	-14	-66	-68	-148	-72	-1881	-2031	-1864	-18465	553	-13148	-1921	-10343	-768	-12077	-4374	-7020	-45	-14071	-4030	-9783	264
0.160833	-25	43	90	-57	-109	-32	15	-13	-18	6	-74	-64	-94	-14	-22	-60	-97	34	-86	-33	-102	-23	-97	-66	-64	-3	-101	-15	-74	-67	-147	-75	1739	-2144	-1781	-18506	223	-13138	-2006	-10333	-705	-12056	-4510	-7027	-64	-14031	-4042	-9842	344
0.161667	-25	36	87	-60	-108	-30	13	-31	-17	7	-73	-60	-96	-13	-27	-57	-101	37	-87	-34	-105	-22	-97	-66	-65	-3	-86	-13	-82	-68	-144	-69	-2648	-2260	-1699	-18550	400	-13140	-2089	-10322	-775	-12043	-4659	-7043	142	-13987	-4068	-9896	244
0.162500	-25	41	90	-58	-109	-31	12	-13	-17	6	-72	-63	-102	-17	-30	-60	-102	35	-88	-32	-105	-23	-99	-67	-63	0	-98	-14	-78	-72	-148	-75	973	-2385	-1614	-18585	399	-13146	-2186	-10303	-776	-12037	-4823	-7065	159	-13943	-4101	-9942	63
0.163333	-25	43	110	-61	-110	-32	15	-12	-19	7	-73	-61	-96	-13	-27	-59	-102	35	-86	-34	-108	-22	-99	-67	-65	-4	-119	-15	-72	-68	-149	-75	37	-2519	-1530	-18626	476	-13171	-2290	-10282	-742	-12047	-4999	-7096	213	-13894	-4141	-9979	-7
0.164167	-26	42	88	-61	-110	-33	10	-15	-18	6	-74	-70	-97	-21	-29	-74	-100	34	-84	-36	-104	-23	-98	-68	-65	-4	-97	-15	-74	-70	-149	-78	-558	-2652	-1446	-18657	564	-13203	-2402	-10257	-745	-12061	-5178	-7109	416	-13849	-4194	-10007	-41
0.165000	-26	39	86	-61	-109	-36	7	-18	-22	5	-74	-66	-100	-19	-32	-61	-103	32	-90	-36	-111	-27	-103	-73	-69	-5	-96	-43	-81	-74	-149	-78	1339	-2792	-1364	-18686	556	-13251	-2521	-10230	-700	-12087	-5361	-7175	411	-13813	-4250	-10024	-159
0.165833	-28	40	89	-62	-114	-35	9	-15	-23	3	-74	-67	-102	-15	-29	-63	-103	35	-86	-50	-107	-19	-95	-67	-67	0	-98	-12	-74	-67	-146	-75	2117	-2929	-1279	-18709	87	-13302	-2642	-10188	-326	-12117	-5547	-7211	178	-13777	-4304	-10029	-159
0.166667	-27	42	89	-59	-109	-32	10	-7	-19	6	-72	-62	-97	-13	-27	-59	-103	34	-85	-32	-105	-22	-100	-72	-66	0	-104	-13	-75	-81	-146	-76	994	-3069	-1190	-18736	-214	-13373	-2770	-10150	-297	-12154	-5729	-7260	-30	-13753	-4364	-10020	-240
0.167500	-26	40	88	-58	-107	-32	12	-11	-17	7	-70	-63	-94	-13	-28	-59	-97	35	-86	-32	-105	-21	-97	-67	-62	2	-96	-12	-70	-66	-146	-74	2288	-3204	-1106	-18766	-103	-13461	-2894	-10126	-303	-12200	-5905	-7309	105	-13739	-4424	-10005	-340
0.168333	-24	43	88	-57	-105	-30	13	-12	-17	6	-74	-61	-96	-12	-26	-59	-100	35	-83	-32	-107	-22	-97	-66	-64	0	-97	-12	-72	-62	-144	-74	1005	-3339	-1022	-18795	-258	-13562	-3021	-10057	-274	-12252	-6076	-7365	154	-13735	-4484	-9974	-358
0.169167	-24	39	88	-59	-109	-29	12	-12	-18	6	-70	-61	-94	-8	-28	-58	-102	33	-88	-33	-104	-25	-96	-69	-65	0	-99	-10	-74	-68	-146	-73	1941	-3469	-939	-18829	-762	-13660	-3147	-10004	-294	-12299	-6237	-7417	22	-13744	-4538	-9929	-439
0.170000	-23	41	88	-57	-109	-32	12	-12	-21	5	-73	-64	-98	-13	-27	-60	-100	37	-86	-32	-103	-22	-96	-70	-63	0	-100	-15	-72	-68	-144	-73	1864	-3593	-861	-18867	-1042	-13807	-3274	-9952	-234	-12383	-6390	-7469	-30	-13765	-4589	-9875	-335
0.170833	-25	40	88	-62	-110	-32	12	-13	-18	5	-73	-64	-99	-14	-27	-62	-102	37	-85	-31	-107	-22	-100	-72	-63	-1	-101	-12	-72	-67	-146	-76	1449	-3705	-783	-18907	-1298	-13952	-3416	-9893	-246	-12448	-6531	-7518	-68	-13800	-4634	-9802	-274
0.171667	-23	42	90	-58	-107	-32	11	-13	-16	5	-73	-61	-97	-18	-29	-59	-99	35	-85	-30	-107	-22	-99	-70	-63	0	-97	-14	-68	-68	-147	-107	1722	-3813	-712	-18951	-1631	-14107	-3514	-9834	-285	-12546	-6655	-7566	-191	-13840	-4679	-9726	-337
0.172500	-24	42	88	-58	-111	-33	9	-14	-17	5	-75	-64	-94	-18	-29	-60	-100	15	-88	-33	-103	-23	-101	-72	-64	-3	-103	-15	-74	-68	-145	-75	-454	-3916	-630	-19002	-1695	-14275	-3633	-9773	-305	-12641	-6765	-7608	-304	-13895	-4717	-9635	-361
0.173333	-24	39	96	-60	-108	-33	12	-15	-22	2	-74	-64	-98	-16	-33	-64	-102	35	-86	-33	-108	-31	-100	-73	-66	-8	-101	-15	-73	-70	-149	-81	-1090	-4005	-603	-19056	-1598	-14455	-3746	-9708	-445	-12745	-6865	-7651	-415	-13953	-4759	-9542	-474
0.174167	-27	38	88	-62	-109	-38	9	-24	-19	25	-74	-67	-98	-17	-30	-63	-100	36	-87	-33	-105	-24	-100	-73	-63	-4	-104	-14	-73	-68	-146	-74	3391	-4088	-561	-19111	-2178	-14640	-3852	-9644	-185	-12862	-6946	-7677	-581	-14035	-4794	-9436	-337
0.175000	-26	44	106	-58	-108	-32	12	-13	-14	4	-74	-61	-95	-16	-28	-60	-99	32	-84	-30	-103	-23	-97	-69	-62	-1	-102	-14	-73	-62	-148	-75	-1264	-4167	-539	-19166	-2193	-14837	-3959	-9577	28	-12983	-7014	-7697	-557	-14123	-4833	-9339	-279
0.175833	-25	39	90	-59	-108	-35	11	-17	-21	3	-76	-63	-94	-15	-29	-61	-107	30	-84	-34	-128	-26	-100	-75	-67	-4	-107	-18	-72	-68	-149	-79	34	-4235	-531	-19221	-1956	-15042	-4070	-9513	133	-13122	-7074	-7710	-599	-14220	-4879	-9239	-188
0.176667	-27	37	74	-60	-112	-38	-10	-14	-18	5	-74	-64	-97	-21	-33	-62	-101	34	-91	-34	-108	-26	-101	-73	-61	-4	-102	-17	-73	-73	-148	-77	102	-4299	-535	-19277	-1789	-15252	-4173	-9448	208	-13267	-7112	-7709	-659	-14322	-4932	-9143	-108
0.177500	-28	38	87	-60	-105	-35	11	-14	-34	3	-76	-67	-95	-15	-29	-60	-98	32	-87	-32	-104	-24	-99	-70	-63	-6	-104	-17	-73	-70	-148	-76	-1405	-4359	-557	-19324	-1616	-15448	-4278	-9381	353	-13428	-7143	-7698	-551	-14432	-4982	-9053	-283
0.178333	-11	41	87	-63	-108	-32	12	-15	-18	5	-73	-64	-96	-16	-29	-58	-98	35	-85	-36	-107	-19	-98	-68	-67	-1	-101	-26	-73	-68	-148	-78	-597	-4410	-599	-19370	-1344	-15682	-4382	-9322	451	-13593	-7164	-7677	-582	-14553	-5040	-8972	-275
0.179167	-26	42	89	-58	-108	-32	12	-13	-19	26	-73	-63	-99	-17	-30	-65	-101	34	-85	-32	-102	-23	-97	-69	-64	-3	-100	-15	-75	-70	-147	-76	143	-4462	-649	-19405	-1286	-15918	-4487	-9260	719	-13765	-7166	-7642	-731	-14684	-5106	-8905	-303
0.180000	-26	42	90	-59	-110	-36	11	-15	-18	8	-68	-61	-96	-16	-28	-59	-98	36	-82	-31	-104	-24	-99	-70	-62	11	-100	-15	-73	-63	-149	-75	-1564	-4506	-719	-19432	-998	-16111	-4600	-9206	814	-13948	-7167	-7601	-647	-14823	-5176	-8848	-591
0.180833	-23	41	90	-58	-107	-33	12	-12	-15	6	-62	-63	-101	-17	-30	-60	-97	37	-82	-32	-103	-21	-98	-69	-62	0	-99	-16	-69	-69	-145	-78	-589	-4551	-799	-19453	-417	-16326	-4708	-9155	747	-14139	-7179	-7551	-568	-14971	-5250	-8811	-563
0.181667	2	41	87	-62	-118	-39	8	-17	-16	3	-70	-66	-96	-19	-30	-60	-100	34	-83	-35	-107	-23	-101	-70	-66	-3	-101	-17	-75	-74	-147	-80	-1925	-4591	-888	-19465	49	-16536	-4820	-9118	690	-14334	-7144	-7497	-543	-15121	-5326	-8793	-468
0.182500	-31	39	85	-63	-113	-35	8	-19	-23	2	-76	-67	-103	-21	-31	-64	-102	33	-84	-31	-107	-23	-101	-69	-65	0	-100	-15	-76	-72	-151	-79	-1508	-4619	-979	-19457	193	-16749	-4928	-9085	830	-14528	-7119	-7437	-429	-15283	-5400	-8779	-470
0.183333	-28	40	86	-59	-112	-39	9	-14	-19	4	-73	-64	-100	-17	-31	-59	-102	32	-85	-34	-108	-24	-102	-73	-68	-4	-115	-16	-74	-72	-149	-79	-1224	-4647	-1078	-19441	343	-16944	-5039	-9046	899	-14728	-7089	-7370	-567	-15451	-5479	-8793	-335
0.184167	-28	37	85	-62	-111	-36	9	-15	-17	-16	-74	-65	-98	-19	-28	-60	-108	33	-86	-35	-109	-25	-100	-69	-69	-4	-101	-15	-74	-70	-148	-80	-1989	-4668	-1176	-19415	504	-17135	-5131	-9022	805	-14920	-7055	-7310	-643	-15626	-5550	-8811	-308
0.185000	-30	37	88	-61	-112	-40	8	-18	-24	3	-73	-62	-99	-17	-29	-62	-100	36	-84	-31	-109	-24	-101	-72	-63	-4	-103	-14	-75	-70	-146	-77	-905	-4678	-1273	-19375	664	-17325	-5235	-9005	769	-15112	-7019	-7245	-505	-15810	-5611	-8845	-317
0.185833	-24	40	85	-59	-109	-35	12	-11	-17	6	-72	-62	-96	-14	-26	-61	-98	35	-85	-32	-115	-18	-97	-68	-62	-1	-98	-12	-70	-66	-147	-75	-1687	-4679	-1369	-19322	793	-17502	-5322	-8998	714	-15298	-6976	-7177	-458	-15992	-5668	-8894	-319
0.186667	-24	40	87	-51	-108	-35	12	-11	-15	6	-73	-59	-94	-13	-27	-55	-100	37	-86	-30	-104	-21	-98	-67	-65	0	-99	-11	-94	-68	-143	-76	-2969	-4674	-1460	-19259	893	-17676	-5396	-9003	407	-15480	-6938	-7121	-401	-16185	-5716	-8953	-344
0.187500	-26	39	87	-58	-110	-32	20	-13	-17	8	-68	-61	-104	-9	-26	-55	-97	38	-84	-32	-103	-21	-96	-66	-64	0	-100	-10	-72	-66	-146	-72	2255	-4651	-1552	-19210	488	-17841	-5463	-9015	347	-15661	-6903	-7065	-430	-16381	-5760	-9022	-113
0.188333	-23	44	89	-57	-107	-31	16	-11	-16	5	-73	-63	-96	-10	-27	-55	-97	38	-76	-29	-105	-19	-95	-64	-62	-4	-99	-11	-74	-68	-147	-72	-104	-4644	-1637	-19114	350	-18004	-5513	-9036	345	-15829	-6870	-7017	-357	-16583	-5794	-9100	-139
0.189167	-27	41	89	-59	-110	-34	12	-14	-22	15	-69	-64	-95	-13	-31	-59	-103	36	-85	-32	-104	-24	-99	-70	-63	0	-100	-11	-77	-68	-151	-74	157	-4615	-1723	-19022	334	-18162	-5557	-9073	153	-15993	-6841	-6972	-424	-16789	-5817	-9185	-255
0.190000	-26	42	87	-29	-110	-35	12	-13	-19	6	-74	-62	-100	-18	-30	-58	-100	36	-83	-31	-109	-24	-100	-73	-66	-3	-101	-25	-78	-74	-150	-75	2200	-4580	-1813	-18950	218	-18306	-5585	-9115	-110	-16154	-6821	-6938	-541	-16994	-5837	-9273	-105
0.190833	-31	40	85	-61	-113	-39	8	-16	-24	2	-75	-65	-98	-13	-30	-30	-108	35	-84	-32	-108	-24	-100	-67	-64	-4	-100	-10	-70	-68	-146	-75	712	-4541	-1895	-18865	180	-18454	-5597	-9163	-335	-16307	-6813	-6906	-723	-17189	-5839	-9356	-120
0.191667	-28	41	84	-56	-110	-34	11	-13	-17	7	-72	-62	-96	-15	-31	-58	-101	38	-86	-32	-104	-21	-99	-69	-66	-30	-102	-11	-74	-69	-150	-76	1519	-4495	-1991	-18779	214	-18580	-5599	-9216	-680	-16450	-6807	-6880	-810	-17390	-5840	-9439	-214
0.192500	-23	43	88	-59	-109	-35	9	-15	-18	8	-70	-63	-96	-14	-28	-58	-98	37	-85	-33	-103	-22	-98	-72	-64	-3	-100	-10	-70	-68	-149	-73	2744	-4452	-2086	-18696	103	-18708	-5599	-9281	-814	-16593	-6805	-6860	-838	-17585	-5829	-9516	-279
0.193333	-27	40	89	-57	-109	-33	12	-14	-19	7	-70	-60	-94	-14	-29	-59	-100	35	-85	-33	-107	-19	-108	-70	-63	0	-99	-11	-70	-68	-150	-74	1337	-4398	-2197	-18615	-42	-18824	-5585	-9344	-1023	-16723	-6819	-6864	-749	-17781	-5814	-9583	-517
0.194167	-25	43	89	-56	-108	-47	13	-12	-17	8	-74	-63	-99	-13	-28	-57	-98	38	-81	-31	-104	-19	-99	-70	-67	0	-99	-12	-72	-66	-146	-74	2189	-4327	-2315	-18526	84	-18930	-5574	-9414	-1397	-16853	-6848	-6835	-773	-17970	-5794	-9639	-672
0.195000	-26	40	86	-57	-107	-31	15	-9	-18	8	-69	-60	-96	-12	-29	-56	-100	36	-83	-31	-105	-18	-97	-72	-64	3	-98	-11	-72	-67	-137	-76	1088	-4299	-2449	-18467	312	-19028	-5562	-9490	-1630	-16978	-6883	-6827	-807	-18154	-5774	-9692	-538
0.195833	-27	41	89	-57	-110	-32	11	-13	-19	5	-72	-63	-95	-15	-29	-59	-102	34	-82	-33	-107	-22	-101	-69	-63	0	-100	-14	-74	-72	-148	-76	222	-4250	-2593	-18394	419	-19122	-5556	-9563	-1898	-17095	-6927	-6827	-755	-18337	-5742	-9723	-524
0.196667	-26	42	87	-60	-110	-28	12	-13	-19	6	-70	-64	-97	-14	-30	-61	-101	33	-87	-35	-108	-24	-99	-72	-66	-1	-100	-13	-73	-70	-149	-76	808	-4210	-2755	-18331	485	-19197	-5553	-9642	-2229	-17214	-6986	-6825	-576	-18511	-5713	-9754	-495
0.197500	-25	42	90	-60	-108	-33	11	-13	-18	7	-66	-65	-99	-17	-31	-61	-99	34	-85	-34	-102	-22	-101	-73	-63	-3	-98	-15	-70	-70	-151	-69	-559	-4167	-2930	-18270	635	-19264	-5558	-9716	-2521	-17321	-7054	-6828	-565	-18677	-5685	-9750	-386
0.198333	-28	41	88	-59	-110	-40	8	-15	-19	7	-73	-64	-102	-21	-34	-60	-102	32	-86	-38	-105	-36	-102	-72	-68	-3	-98	-16	-78	-75	-151	-79	-376	-4132	-3117	-18216	764	-19318	-5577	-9794	-2753	-17425	-7128	-6839	-727	-18840	-5654	-9707	-427
0.199167	-28	40	85	-63	-116	-39	9	-17	-22	4	-74	-67	-100	-21	-34	-60	-101	32	-87	-36	-110	-22	-100	-70	-66	-3	-100	-13	-77	-68	-149	-78	-1369	-4105	-3313	-18166	1017	-19357	-5598	-9849	-3024	-17523	-7208	-6848	-644	-18994	-5623	-9716	-397
0.200000	-25	43	73	-59	-111	-34	10	-17	-21	8	-73	-66	-97	-17	-29	-62	-98	30	-84	-33	-103	-23	-102	-72	-69	-6	-97	0	-73	-72	-148	-76	-3764	-4079	-3519	-18120	1430	-19389	-5630	-9929	-3357	-17615	-7300	-6864	-630	-19140	-5594	-9678	-263
0.200833	-27	42	86	-59	-110	-35	13	-14	-19	8	-74	-65	-99	-16	-30	-58	-99	27	-85	-33	-104	-22	-100	-67	-67	-4	-96	-14	-72	-67	-147	-76	107	-4062	-3726	-18081	1328	-19409	-5671	-9986	-3435	-17698	-7390	-6885	-654	-19278	-5574	-9630	-112
0.201667	-25	45	110	-58	-107	-35	12	-16	-19	6	-73	-64	-95	-16	-29	-63	-100	34	-86	-33	-103	-22	-97	-67	-63	-1	-81	-13	-65	-72	-146	-75	-281	-4052	-3935	-18047	1184	-19426	-5717	-10048	-3381	-17778	-7492	-6915	-373	-19411	-5560	-9571	46
0.202500	-23	41	85	-60	-108	-33	11	-15	-18	24	-68	-67	-95	-18	-32	-61	-102	32	-88	-36	-105	-25	-99	-68	-64	-3	-97	-14	-75	-72	-148	-78	-2402	-4053	-4149	-18021	1414	-19429	-5764	-10099	-3365	-17851	-7593	-6951	-304	-19536	-5550	-9509	-203
0.203333	-25	40	88	-60	-113	-33	12	-15	-17	6	-75	-70	-97	-21	-31	-60	-97	33	-94	-33	-104	-24	-101	-69	-64	-3	-101	-15	-77	-70	-148	-75	560	-4061	-4354	-17994	1349	-19436	-5814	-10146	-3359	-17912	-7703	-6991	-203	-19644	-5553	-9460	-302
0.204167	-26	40	88	-63	-111	-36	8	-10	-14	8	-74	-65	-96	-21	-32	-61	-96	29	-86	-39	-108	-26	-100	-70	-64	-1	-100	-15	-75	-68	-147	-75	-1461	-4079	-4547	-17976	1421	-19437	-5865	-10192	-3192	-17973	-7810	-7039	-81	-19769	-5563	-9373	-246
0.205000	-13	40	88	-63	-109	-35	13	-14	-18	6	-72	-68	-104	-21	-33	-60	-99	32	-85	-34	-109	-25	-100	-73	-64	-1	-97	-17	-92	-69	-148	-75	-810	-4097	-4726	-17965	1507	-19433	-5904	-10227	-2998	-18023	-7918	-7093	-48	-19874	-5589	-9304	-215
0.205833	-27	43	87	-58	-113	-36	10	-13	-21	6	-72	-65	-98	-56	-30	-58	-100	28	-90	-32	-108	-26	-102	-68	-65	0	-99	-12	-76	-68	-145	-73	1474	-4129	-4886	-17958	1379	-19433	-5933	-10260	-2754	-18069	-8027	-7154	-150	-19972	-5622	-9236	-206
0.206667	-38	40	89	-59	-111	-34	11	-13	-18	4	-74	-69	-95	-19	-31	-62	-102	30	-88	-34	-116	-30	-102	-70	-67	-6	-102	-15	-72	-68	-148	-77	590	-4173	-5027	-17960	947	-19438	-5974	-10286	-2415	-18113	-8133	-7216	-137	-20068	-5674	-9180	-215
0.207500	-28	39	86	-61	-120	-43	9	-21	-22	4	-74	-65	-96	-16	-32	-62	-99	34	-87	-33	-107	-25	-101	-69	-64	-4	-98	-11	-70	-68	-137	-72	921	-4214	-5149	-17969	783	-19441	-5990	-10307	-2253	-18151	-8236	-7280	-122	-20155	-5734	-9124	-168
0.208333	-25	38	86	-59	-110	-32	15	-12	-13	6	-70	-64	-93	-15	-29	-58	-98	34	-90	-31	-103	-24	-79	-69	-64	-1	-100	-11	-68	-67	-147	-72	1223	-4275	-5247	-17987	612	-19452	-6000	-10325	-2156	-18187	-8331	-7347	-151	-20237	-5813	-9077	-187
0.209167	-25	38	85	-59	-108	-33	13	-15	-17	4	-65	-67	-97	-13	-30	-57	-100	34	-86	-32	-103	-24	-100	-70	-67	-3	-100	-14	-74	-67	-148	-73	248	-4335	-5311	-18007	226	-19469	-6005	-10341	-2088	-18223	-8426	-7418	-141	-20318	-5908	-9041	-180
0.210000	-24	41	86	-61	-107	-31	11	-13	-17	7	-73	-63	-96	-14	-32	-58	-100	34	-87	-33	-107	-27	-98	-66	-62	-1	-99	-12	-73	-66	-147	-74	1523	-4406	-5372	-18040	16	-19491	-5994	-10348	-1955	-18260	-8513	-7484	-188	-20393	-6012	-9014	-191
0.210833	-23	39	89	-61	-107	-31	12	-12	-15	6	-81	-63	-97	-17	-31	-57	-100	33	-84	-31	-104	-22	-99	-68	-62	-4	-99	-12	-74	-68	-147	-65	619	-4482	-5399	-18071	-180	-19521	-5981	-10336	-1892	-18299	-8592	-7541	-259	-20467	-6125	-8994	-181
0.211667	-27	39	89	-59	-111	-36	10	-15	-17	8	-74	-61	-94	-13	-28	-57	-96	38	-85	-31	-104	-10	-99	-67	-62	-1	-97	-9	-76	-67	-146	-74	678	-4569	-5408	-18109	-493	-19560	-5965	-10365	-1809	-18340	-8661	-7599	-205	-20534	-6248	-8978	-83
0.212500	-25	43	89	-62	-108	-40	13	-14	-17	9	-74	-68	-96	-15	-32	-58	-97	37	-86	-32	-103	-23	-98	-67	-61	0	-100	-12	-72	-67	-147	-74	347	-4661	-5403	-18149	-757	-19599	-5937	-10366	-1743	-18388	-8726	-7645	-179	-20602	-6379	-8960	-22
0.213333	-22	41	89	-57	-108	-32	13	-12	-14	5	-67	-61	-94	-12	-30	-57	-97	37	-88	-31	-108	-22	-98	-93	-65	0	-98	-9	-70	-65	-147	-74	-1814	-4759	-5384	-18189	-778	-19652	-5919	-10375	-1831	-18438	-8786	-7687	-257	-20673	-6521	-8944	-13
0.214167	-24	42	90	-57	-107	-31	11	-10	-16	5	-72	-61	-93	-11	-30	-57	-101	35	-84	-33	-100	-19	-97	-68	-61	0	-103	-10	-73	-65	-148	-74	534	-4870	-5356	-18248	-1133	-19712	-5897	-10379	-1714	-18499	-8836	-7734	-456	-20736	-6664	-8930	26
0.215000	-23	38	94	-58	-105	-32	11	-15	-22	4	-73	-62	-96	-15	-33	-58	-104	34	-86	-33	-107	-22	-99	-72	-67	-5	-101	-13	-73	-68	-149	-78	1868	-4978	-5329	-18265	-1689	-19781	-5891	-10390	-1438	-18567	-8888	-7771	-263	-20810	-6818	-8910	306
0.215833	-28	36	86	-64	-112	-35	12	-17	-26	1	-77	-65	-98	-16	-32	-64	-102	30	-88	-36	-105	-24	-101	-69	-61	-5	-101	-12	-72	-69	-152	-77	-2233	-5088	-5296	-18294	-1344	-19858	-5882	-10398	-1362	-18637	-8912	-7798	-152	-20882	-6966	-8879	381
0.216667	-27	28	86	-61	-110	-39	11	-15	-19	3	-73	-65	-99	-15	-33	-58	-100	33	-85	-38	-119	-24	-100	-67	-65	28	-102	-15	-74	-70	-149	-75	932	-5203	-5269	-18314	-1242	-19927	-5886	-10411	-1230	-18717	-8971	-7827	-318	-20955	-7115	-8840	314
0.217500	-26	38	87	-61	-110	-36	10	-18	-18	10	-68	-63	-96	-14	-33	-58	-100	35	-85	-35	-107	-24	-101	-70	-65	0	-100	-5	-73	-69	-150	-76	-1120	-5313	-5241	-18325	-1106	-20010	-5903	-10427	-1025	-18801	-9002	-7845	-355	-21027	-7263	-8790	207
0.218333	-28	38	88	-58	-109	-32	12	-13	-21	4	-69	-63	-97	-15	-31	-61	-101	42	-84	-31	-103	-23	-98	-70	-63	-1	-100	-11	-76	-72	-149	-76	-1589	-5427	-5226	-18326	-672	-20094	-5927	-10449	-773	-18889	-9051	-7864	-196	-21107	-7422	-8725	144
0.219167	-24	38	90	-58	-111	-108	8	-15	-17	4	-69	-57	-96	-16	-30	-59	-102	35	-82	-31	-107	-22	-101	-68	-66	0	-99	-12	-74	-68	-147	-73	-360	-5536	-5222	-18317	-193	-20184	-5965	-10473	-446	-18983	-9074	-7883	-117	-21190	-7548	-8645	122
0.220000	-28	43	92	-57	-108	-32	13	-14	-16	5	-70	-62	-95	-14	-30	-59	-98	36	-82	-32	-103	-24	-100	-60	-62	0	-103	-12	-69	-72	-145	-75	-1042	-5639	-5223	-18302	-49	-20281	-6015	-10507	16	-19085	-9109	-7902	-116	-21274	-7686	-8555	-74
0.220833	-23	45	90	-58	-107	-31	13	-13	-18	5	-67	-56	-92	-9	-26	-58	-99	34	-82	-32	-100	-19	-98	-68	-63	-1	-99	-12	-70	-68	-145	-73	-1911	-5728	-5237	-18281	461	-20381	-6076	-10548	139	-19188	-9149	-7915	-150	-21364	-7818	-8451	-361
0.221667	-26	41	89	-57	-110	-32	16	-12	-14	7	-69	-62	-93	-11	-27	-57	-101	34	-81	-31	-101	-18	-97	-66	-62	0	-100	-13	-72	-68	-145	-74	-1258	-5813	-5264	-18252	1161	-20486	-6148	-10599	239	-19296	-9185	-7932	-43	-21456	-7947	-8335	-591
0.222500	-27	41	88	-57	-110	-31	13	-17	-23	5	-72	-46	-95	-15	-28	-60	-101	34	-83	-33	-108	-21	-98	-70	-64	-1	-100	-14	-73	-70	-146	-72	-2768	-5882	-5289	-18220	1507	-20594	-6230	-10658	267	-19399	-9229	-7947	87	-21553	-8070	-8212	-736
0.223333	-26	38	87	-62	-110	-34	16	-19	-19	4	-72	-66	-100	-18	-30	-60	-107	28	-77	-41	-109	-24	-103	-74	-68	-3	-101	-17	-75	-73	-152	-77	-1595	-5933	-5324	-18194	1696	-20711	-6320	-10728	254	-19506	-9277	-7959	149	-21656	-8202	-8085	-764
0.224167	-27	39	82	-63	-114	-39	8	-21	-24	3	-78	-72	-103	-24	-33	-60	-101	30	-87	-39	-110	-23	-100	-72	-67	-3	-102	-18	-78	-73	-166	-76	-2350	-5965	-5360	-18159	1916	-20820	-6406	-10807	244	-19608	-9318	-7972	78	-21748	-8310	-7950	-1009
0.225000	-28	37	81	-63	-114	-38	9	-17	-22	4	-75	-67	-101	-19	-31	-62	-101	29	-86	-39	-144	-28	-101	-70	-68	-3	-101	-16	-78	-73	-147	-79	-2161	-5977	-5396	-18129	2073	-20938	-6503	-10894	302	-19709	-9365	-7982	-16	-21844	-8421	-7810	-1286
0.225833	-23	38	87	-61	-111	-35	12	-15	-18	4	-75	-63	-96	-21	-35	-62	-100	40	-85	-31	-109	-24	-100	-68	-65	-3	-98	-14	-76	-70	-149	-75	-1293	-5968	-5424	-18125	2181	-21052	-6600	-10993	559	-19798	-9412	-7993	106	-21934	-8522	-7679	-1447
0.226667	-40	42	87	-62	-109	-36	13	-16	-17	7	-75	-67	-97	-16	-28	-59	-99	56	-85	-34	-104	-23	-100	-70	-63	-1	-99	-13	-69	-68	-145	-72	-3319	-5946	-5455	-18081	2250	-21168	-6686	-11108	861	-19889	-9454	-8001	249	-22021	-8618	-7542	-1611
0.227500	-24	39	90	-59	-107	-33	16	-8	-17	3	-73	-65	-94	-16	-30	-62	-96	32	-88	-34	-103	-22	-99	-68	-62	0	-97	-15	-74	-69	-145	-73	-2039	-5901	-5477	-18066	2286	-21281	-6777	-11236	1063	-19966	-9507	-8011	174	-22102	-8706	-7412	-1738
0.228333	-24	41	88	-58	-110	-32	16	-13	-17	5	-72	-66	-73	-14	-30	-58	-101	35	-86	-33	-104	-23	-97	-68	-64	-1	-100	-11	-75	-69	-145	-72	2363	-5843	-5496	-18062	1813	-21392	-6867	-11382	1524	-20042	-9561	-8022	277	-22177	-8790	-7289	-1795
0.229167	-24	58	87	-62	-107	-33	15	-10	-12	5	-75	-64	-95	-16	-29	-60	-103	34	-88	-34	-102	-24	-96	-69	-62	-3	-98	8	-70	-67	-136	-76	-1909	-5773	-5525	-18066	1831	-21500	-6950	-11540	1906	-20098	-9608	-8034	372	-22242	-8862	-7176	-1942
0.230000	-25	42	90	-59	-105	-34	16	-14	-17	4	-76	-66	-95	-16	-29	-60	-99	34	-85	-9	-101	-24	-99	-70	-63	-3	-100	-14	-75	-74	-148	-74	1463	-5687	-5519	-18069	1590	-21610	-7034	-11722	2293	-20146	-9659	-8054	232	-22300	-8926	-7065	-2108
0.230833	-28	39	84	-63	-107	-38	11	-14	-22	3	-73	-63	-93	-18	-29	-62	-102	30	-86	-35	-104	-27	-98	-67	-64	-1	-100	-14	-72	-70	-147	-73	872	-5595	-5522	-18083	1309	-21709	-7109	-11919	2690	-20197	-9704	-8076	227	-22338	-8977	-6964	-2177
0.231667	-25	41	86	-62	-113	-36	11	-15	-21	4	-76	-68	-99	-21	-32	-61	-98	30	-88	-39	-103	-27	-103	-72	-65	-4	-102	-18	-76	-74	-151	-77	275	-5485	-5526	-18085	1096	-21802	-7177	-12142	3136	-20231	-9764	-8113	369	-22371	-9019	-6871	-2244
0.232500	-25	30	86	-65	-115	-43	6	-14	-19	2	-76	-63	-101	-18	-32	-59	-101	33	-88	-34	-109	-26	-99	-70	-63	10	-100	-15	-79	-69	-147	-58	1826	-5369	-5523	-18085	983	-21883	-7240	-12384	3595	-20249	-9785	-8147	400	-22380	-9041	-6779	-2123
0.233333	-24	40	89	-62	-113	-36	13	-14	-16	5	-73	-65	-86	-16	-30	-59	-98	33	-88	-30	-104	-23	-98	-69	-66	-1	-102	-12	-77	-69	-149	-76	2324	-5250	-5522	-18076	470	-21960	-7290	-12656	4200	-20262	-9815	-8193	445	-22380	-9052	-6696	-1989
0.234167	-28	55	88	-59	-110	-33	12	-15	-22	8	-73	-61	-95	-16	-29	-61	-100	35	-84	-31	-107	-23	-97	-73	-64	0	-98	-12	-91	-70	-149	-74	1138	-5120	-5522	-18057	115	-22032	-7331	-12935	4463	-20267	-9840	-8254	648	-22360	-9046	-6611	-2072
0.235000	-24	44	89	-58	-109	-33	16	-11	-15	7	-74	-61	-95	-17	-28	-59	-100	32	-84	-26	-102	-21	-98	-69	-61	2	-100	-12	-70	-69	-147	-75	2264	-4989	-5527	-18024	274	-22093	-7360	-13248	4622	-20265	-9852	-8331	781	-22320	-9024	-6531	-1786
0.235833	-22	42	89	-59	-107	-43	13	-13	-17	1	-73	-63	-98	-15	-28	-60	-99	36	-84	-30	-107	-24	-96	-70	-65	0	-102	-13	-73	-91	-151	-76	42	-4855	-5536	-17965	433	-22144	-7378	-13584	4780	-20255	-9857	-8421	795	-22270	-8989	-6458	-1263
0.236667	-26	37	87	-60	-110	-34	12	-12	-19	4	-72	-66	-94	-15	-30	-60	-100	35	-90	-32	-105	-23	-97	-68	-64	0	-99	-14	-74	-69	-147	-76	691	-4715	-5544	-17898	385	-22183	-7375	-13937	4898	-20232	-9844	-8519	767	-22197	-8936	-6378	-888
0.237500	-25	42	93	-61	-109	-32	12	-14	-19	6	-74	-65	-97	-13	-27	-60	-102	36	-86	-31	-105	-21	-121	-78	-65	-1	-100	-11	-77	-69	-147	-75	523	-4574	-5562	-17797	374	-22216	-7354	-14318	4867	-20211	-9814	-8626	906	-22112	-8870	-6304	-438
0.238333	-26	43	89	-60	-114	-33	15	-13	-18	11	-70	-61	-98	-12	-28	-58	-100	37	-83	-30	-107	-23	-98	-65	-63	0	-100	-9	-73	-68	-150	-73	-499	-4422	-5595	-17675	333	-22240	-7313	-14712	4772	-20183	-9764	-8745	970	-22012	-8782	-6226	-110
0.239167	-28	44	90	-57	-111	-34	15	-13	-19	8	-70	-62	-99	-14	-29	-58	-99	37	-85	-31	-104	-19	-98	-67	-63	-3	-101	-9	-73	-69	-149	-74	-18	-4277	-5615	-17527	370	-22243	-7249	-15115	4695	-20144	-9697	-8874	826	-21899	-8685	-6148	13
0.240000	-26	42	89	-60	-111	-34	11	-15	-19	7	-73	-65	-97	-14	-27	-59	-100	41	-85	-33	-108	-22	-100	-72	-67	-1	-102	-12	-73	-68	-151	-78	-1975	-4126	-5653	-17362	526	-22240	-7162	-15557	4466	-20099	-9609	-9005	825	-21780	-8572	-6076	262
0.240833	-26	40	89	-59	-111	-33	10	-14	-22	7	-74	-63	-98	-16	-27	-61	-101	39	-83	-27	-107	-21	-95	-67	-64	0	-114	-9	-72	-67	-149	-79	-2829	-3968	-5691	-17173	622	-22217	-7036	-15955	4043	-20045	-9492	-9138	779	-21641	-8441	-6000	598
0.241667	-26	42	89	-57	-108	-33	11	-15	-18	5	-70	-62	-96	-23	-24	-56	-100	35	-85	-28	-105	-19	-100	-66	-67	-3	-100	-10	-74	-67	-147	-77	2097	-3811	-5733	-16966	141	-22176	-6882	-16381	3892	-19980	-9357	-9271	621	-21499	-8302	-5932	950
0.242500	-29	43	95	-57	-108	-32	11	-16	-15	8	-70	-61	-96	-14	-24	-61	-101	35	-84	-29	-107	-32	-99	-66	-68	1	-98	-8	-74	-66	-145	-77	-1933	-3655	-5782	-16747	181	-22121	-6702	-16798	3566	-19903	-9193	-9393	733	-21356	-8154	-5867	1157
0.243333	-29	43	90	-57	-111	-32	12	-15	-22	6	-69	-60	-105	-16	-25	-58	-101	36	-81	-29	-109	-18	-98	-67	-66	-1	-99	-9	-73	-67	-145	-59	-198	-3500	-5825	-16522	224	-22042	-6483	-17204	3132	-19810	-9008	-9512	536	-21199	-7995	-5809	1234
0.244167	-28	41	89	-60	-109	-32	12	-13	-16	8	-72	-62	-97	-15	-27	-58	-100	36	-87	-33	-112	-21	-98	-67	-63	0	-99	-12	-74	-68	-145	-74	218	-3346	-5869	-16299	308	-21949	-6229	-17596	2698	-19704	-8796	-9617	357	-21041	-7828	-5763	1335
0.245000	-24	41	90	-59	-110	-34	11	-15	-18	4	-72	-75	-96	-15	-26	-66	-98	38	-82	-30	-107	-17	-99	-69	-65	1	-99	-12	-76	-69	-148	-76	-910	-3197	-5908	-16074	377	-21844	-5941	-17972	2328	-19579	-8562	-9705	415	-20880	-7656	-5723	1537
0.245833	-28	41	105	-58	-108	-32	16	-14	-19	8	-69	-59	-95	-12	-24	-58	-98	36	-81	-30	-103	-19	-97	-64	-64	1	-96	-12	-74	-62	-150	-72	834	-3055	-5943	-15857	514	-21687	-5610	-18320	1903	-19433	-8311	-9775	374	-20710	-7473	-5691	1694
0.246667	-26	42	90	-55	-108	-30	16	-9	-13	35	-63	-59	-97	9	-25	-53	-99	39	-81	-28	-101	-17	-96	-66	-62	3	-95	-9	-73	-67	-147	-70	2086	-2919	-5968	-15648	356	-21516	-5250	-18643	1715	-19268	-8044	-9833	343	-20543	-7298	-5678	1800
0.247500	-26	45	91	-58	-110	-33	11	-11	-16	7	-70	-60	-93	-12	-25	-58	-100	38	-84	-31	-105	-19	-99	-65	-61	0	-96	-12	-68	-68	-143	-73	469	-2817	-5986	-15481	179	-21329	-4844	-18940	1439	-19082	-7773	-9878	487	-20362	-7117	-5679	1632
0.248333	-23	43	87	-62	-102	-32	12	-11	-17	11	-73	-63	-94	-15	-30	-60	-102	34	-84	-31	-103	-21	-98	-68	-65	0	-98	-13	-74	-70	-148	-73	2248	-2718	-6002	-15326	343	-21119	-4407	-19207	1041	-18878	-7486	-9910	466	-20179	-6940	-5698	1757
0.249167	-28	39	87	-60	-111	-35	10	-16	-23	4	-75	-64	-98	-16	-29	-59	-100	33	-86	-34	-107	-22	-97	-68	-67	-3	-98	-12	-73	-68	-147	-75	1110	-2635	-5984	-15192	583	-20880	-3935	-19433	663	-18649	-7193	-9922	506	-19965	-6756	-5729	1985
0.250000	-28	39	87	-59	-110	-35	10	-12	0	6	-76	-63	-126	-16	-28	-60	-101	30	-86	-34	-107	-22	-99	-68	-66	-3	-98	-14	-76	-70	-147	-75	1441	-2577	-5963	-15091	508	-20630	-3433	-19630	347	-18400	-6904	-9927	481	-19770	-6585	-5779	1909
0.250833	-23	41	88	-61	-107	-31	13	-14	-22	4	-75	-63	-95	-15	-29	-61	-98	33	-84	-30	-102	-21	-99	-68	-61	-1	-100	-16	-73	-69	-146	-77	2175	-2535	-5923	-15015	464	-20356	-2899	-19793	-11	-18131	-6612	-9927	345	-19555	-6416	-5842	2076
0.251667	-23	41	86	-61	-110	-31	11	-12	-9	2	-74	-63	-97	-17	-29	-57	-99	30	-87	-35	-109	-22	-97	-68	-66	-3	-100	-14	-72	-68	-146	-67	1162	-2520	-5867	-14972	561	-20069	-2341	-19925	-384	-17849	-6331	-9920	348	-19321	-6250	-5925	2434
0.252500	-4	41	85	-59	-107	-34	13	-13	-15	3	-73	-65	-97	-15	-27	-59	-98	32	-67	-31	-103	-19	-98	-69	-63	-1	-99	-15	-75	-69	-147	-73	1638	-2520	-5792	-14943	662	-19779	-1766	-20026	-643	-17556	-6058	-9918	442	-19081	-6089	-6025	2681
0.253333	-26	42	101	-62	-109	-34	37	-10	-25	5	-75	-62	-96	-15	-30	-59	-99	32	-83	-32	-104	-22	-97	-67	-61	-3	-96	-11	-74	-77	-146	-68	472	-2543	-5690	-14940	752	-19491	-1180	-20097	-927	-17255	-5797	-9920	362	-18822	-5932	-6144	2869
0.254167	-21	43	89	-60	-108	-33	15	-12	-13	7	-73	-66	-95	-15	-30	-56	-96	34	-83	-33	-99	-19	-97	-67	-56	-1	-102	-14	-69	-68	-148	-73	-1206	-2583	-5581	-14950	1055	-19195	-587	-20139	-1317	-16952	-5548	-9931	116	-18555	-5791	-6280	3053
0.255000	-25	43	89	-58	-109	-30	11	-11	-12	6	-74	-64	-94	-13	-32	-58	-95	35	-82	-31	-102	-23	-98	-68	-63	0	-99	-13	-72	-68	-147	-73	3325	-2648	-5446	-14976	868	-18917	0	-20158	-1383	-16651	-5318	-9956	5	-18283	-5627	-6431	3173
0.255833	-30	41	86	-60	-110	-36	12	-14	-18	5	-76	-66	-96	-16	-30	-62	-100	30	-87	-35	-102	-23	-102	-72	-69	-3	-118	-17	-84	-72	-150	-75	50	-2709	-5293	-15011	1039	-18654	581	-20155	-1448	-16358	-5106	-10001	64	-18005	-5479	-6603	3157
0.256667	-26	41	82	-64	-111	-36	10	-16	-17	1	-27	-64	-98	-19	-32	-65	-105	26	-91	-36	-105	-26	-104	-76	-73	-8	-105	-21	-76	-73	-149	-77	-163	-2784	-5126	-15045	1468	-18412	1143	-20144	-1511	-16082	-4915	-10062	-44	-17726	-5337	-6793	3082
0.257500	-32	37	81	-63	-111	-38	7	-21	-25	0	-81	-68	-100	-17	-33	-64	-105	27	-90	-50	-105	-28	-100	-70	-67	-6	-103	-15	-75	-70	-150	-76	1390	-2867	-4926	-15069	1557	-18197	1681	-20088	-1482	-15836	-4730	-10140	16	-17446	-5188	-6987	3085
0.258333	-26	39	82	-62	-109	-33	12	-16	-17	-4	-77	-69	-96	-15	-30	-62	-102	28	-88	-38	-107	-23	-100	-72	-68	-7	-108	-15	-67	-69	-148	-78	-787	-2940	-4715	-15095	1586	-18016	2181	-20031	-1403	-15582	-4572	-10249	-70	-17173	-5039	-7206	3081
0.259167	-27	38	82	-64	-114	-34	11	-17	-22	3	-78	-67	-97	-16	-29	-62	-101	38	-87	-36	-108	-23	-100	-72	-66	-6	-105	-15	-74	-69	-149	-76	-386	-3018	-4489	-15112	1904	-17875	2641	-19967	-1316	-15374	-4423	-10366	-305	-16915	-4891	-7442	3062
0.260000	-24	39	84	-62	-107	-33	11	-23	-7	1	-79	-70	-95	-16	-29	-65	-99	30	-90	-33	-102	-24	-100	-73	-62	-7	-102	-15	-76	-72	-149	-73	851	-3063	-4251	-15116	1835	-17779	3047	-19893	-942	-15199	-4292	-10517	-269	-16679	-4747	-7691	2860
0.260833	-26	42	89	-62	-108	-34	13	-16	-14	5	-77	-63	-97	-13	-32	-61	-98	32	-87	-34	-101	-25	-102	-66	-62	-3	-102	-14	-69	-74	-147	-75	-1084	-3131	-4001	-15112	1482	-17735	3396	-19811	-698	-15064	-4180	-10689	-135	-16458	-4603	-7949	2537
0.261667	-28	41	86	-61	-110	-34	13	-15	-17	2	-76	-42	-98	-16	-30	-62	-100	32	-88	-35	-104	-25	-101	-72	-64	-7	-102	-14	-75	-72	-150	-75	-379	-3157	-3743	-15100	1479	-17735	3681	-19730	-545	-14969	-4083	-10876	-228	-16271	-4458	-8227	2334
0.262500	-28	40	86	-63	-112	-35	9	-18	-19	5	-74	-64	-97	-16	-31	-63	-102	26	-76	-36	-104	-25	-86	-73	-65	-3	-102	-13	-76	-73	-150	-76	-941	-3193	-3476	-15083	1551	-17796	3899	-19658	-273	-14921	-4001	-11068	-411	-16111	-4318	-8516	2158
0.263333	-26	40	88	-66	-111	-32	12	-15	-22	5	-75	-68	-96	-18	-30	-65	-98	33	-87	-35	-105	-26	-102	-73	-63	-1	-105	-16	-74	-72	-152	-77	-1684	-3194	-3212	-15068	1388	-17906	4045	-19583	-87	-14920	-3940	-11305	-451	-15991	-4187	-8822	1900
0.264167	-27	37	84	-63	-111	-38	10	-18	-19	1	-79	-66	-99	-18	-33	-74	-103	28	-88	-41	-108	-26	-101	-76	-68	-5	-104	-15	-73	-72	-152	-77	-847	-3174	-2942	-15049	1026	-18069	4114	-19525	178	-14961	-3896	-11539	-529	-15907	-4070	-9141	1666
0.265000	-27	38	82	-62	-114	-39	8	-21	-16	2	-84	-70	-102	-19	-34	-66	-107	27	-92	-39	-111	-29	-103	-75	-70	-6	-107	-18	-77	-74	-150	-78	-1764	-3141	-2686	-15045	616	-18281	4107	-19478	547	-15046	-3867	-11786	-526	-15867	-3960	-9472	1311
0.265833	-29	35	80	-63	-112	-39	7	-23	-22	-3	-80	-69	-99	-19	-32	-65	-101	29	-88	-38	-105	-26	-101	-73	-68	-3	-108	-16	-76	-73	-150	-76	-938	-3079	-2426	-15036	25	-18536	4028	-19438	896	-15175	-3856	-12038	-473	-15862	-3868	-9815	900
0.266667	-29	38	87	-60	-109	-31	11	-25	-19	19	-75	-63	-96	-24	-29	-60	-100	32	-90	-35	-103	-24	-100	-72	-64	-3	-100	-11	-75	-70	-148	-75	-1462	-3006	-2175	-15065	-568	-18840	3868	-19421	1208	-15345	-3864	-12296	-461	-15906	-3796	-10174	370
0.267500	-27	41	88	-59	-110	-38	10	-13	-18	6	-76	-66	-98	-16	-30	-60	-97	35	-88	-53	-108	-24	-98	-72	-63	-1	-99	-17	-73	-72	-147	-74	-3634	-2922	-1939	-15079	-822	-19177	3638	-19426	1347	-15540	-3903	-12562	-438	-15994	-3750	-10555	-81
0.268333	-32	40	86	-61	-109	-8	13	-17	-18	6	-75	-63	-96	-11	-30	-60	-99	33	-87	-34	-108	-25	-102	-72	-66	0	-98	-14	-67	-72	-148	-75	597	-2828	-1714	-15124	-1650	-19554	3339	-19453	1645	-15805	-3963	-12830	-496	-16114	-3733	-10949	-452
0.269167	-25	43	86	-57	-109	-36	12	-16	-17	5	-73	-65	-99	-17	-31	-60	-98	33	-85	-35	-104	-22	-103	-72	-65	1	-97	-15	-75	-73	-148	-74	273	-2729	-1505	-15203	-2590	-19946	2979	-19501	2019	-16081	-4051	-13106	-352	-16278	-3748	-11367	-1103
0.270000	-27	41	89	-61	-111	-39	12	-12	-16	3	-76	-64	-93	-16	-31	-60	-99	33	-87	-34	-103	-22	-102	-72	-64	-1	-99	-12	-74	-68	-147	-75	-1928	-2626	-1306	-15292	-2968	-20367	2562	-19578	2272	-16389	-4175	-13383	-358	-16474	-3795	-11804	-1910
0.270833	-30	40	89	-59	-109	-33	12	-14	-19	7	-74	-63	-96	-15	-30	-61	-98	34	-94	-31	-104	-22	-102	-68	-64	0	-96	-12	-72	-68	-147	-76	1275	-2516	-1123	-15402	-3547	-20802	2093	-19674	2506	-16717	-4327	-13658	-329	-16705	-3883	-12258	-2476
0.271667	-25	40	87	-59	-108	-36	12	-59	-19	4	-73	-59	-97	-14	-30	-59	-103	33	-86	-32	-104	-23	-99	-70	-67	-3	-100	-12	-72	-69	-162	-75	-852	-2413	-955	-15530	-4094	-21247	1588	-19796	2648	-17066	-4511	-13937	-266	-16961	-4007	-12730	-2850
0.272500	-27	39	86	-60	-108	-33	15	-14	-17	6	-73	-65	-97	-16	-30	-60	-100	52	-87	-40	-101	-21	-91	-69	-62	2	-98	-13	-70	-68	-146	-75	-741	-2309	-797	-15682	-4414	-21690	1053	-19938	2722	-17422	-4725	-14222	-303	-17242	-4196	-13220	-3263
0.273333	-25	27	88	-60	-111	-34	11	-12	-17	4	-76	-65	-99	-17	-31	-60	-99	32	-86	-35	-103	-23	-98	-72	-66	-1	-98	-14	-60	-70	-149	-79	1136	-2211	-645	-15839	-4700	-22135	497	-20100	2990	-17795	-4973	-14493	-320	-17549	-4375	-13734	-3802
0.274167	-29	36	84	-61	-112	-36	10	-16	-18	2	-76	-66	-95	-15	-30	-47	-98	33	-85	-33	-102	-24	-97	-69	-61	1	-96	-10	-70	-69	-145	-74	-23	-2112	-493	-15997	-5211	-22565	-67	-20277	3171	-18153	-5245	-14760	-153	-17864	-4617	-14248	-4459
0.275000	-26	41	89	-59	-107	-36	12	-16	-17	6	-73	-65	-95	-16	-30	-59	-99	33	-84	-31	-107	-22	-98	-68	-63	1	-98	-13	-74	-70	-155	-74	-15	-2017	-350	-16161	-5286	-22987	-621	-20470	2991	-18528	-5553	-15029	-306	-18196	-4901	-14792	-5010
0.275833	-28	45	87	-60	-112	-36	12	-14	-18	3	-75	-65	-96	-17	-28	-60	-101	29	-85	-34	-109	-25	-111	-72	-68	-1	-100	-14	-73	-68	-146	-76	-236	-1925	-205	-16318	-5099	-23396	-1180	-20673	2841	-18894	-5881	-15291	-469	-18530	-5220	-15337	-5159
0.276667	-28	39	87	-59	-109	-34	1	-15	-18	5	-69	-69	-96	-18	-33	-59	-100	34	-86	-34	-107	-26	-101	-70	-64	1	-98	-11	-73	-58	-148	-70	-1480	-1830	-57	-16464	-4996	-23780	-1709	-20878	2572	-19249	-6228	-15543	-490	-18873	-5564	-15883	-5369
0.277500	-26	40	88	-60	-111	-36	9	-14	-19	6	-73	-64	-94	-17	-18	-59	-99	33	-72	-36	-103	-23	-101	-72	-62	0	-98	-14	-73	-69	-146	-75	-285	-1738	94	-16602	-4880	-24139	-2205	-21082	2300	-19597	-6573	-15781	-494	-19213	-5937	-16428	-5544
0.278333	-11	35	88	-58	-108	-35	18	-16	-19	6	-74	-66	-99	-19	-31	-62	-102	34	-84	-31	-105	-23	-99	-72	-64	-1	-97	-14	-73	-68	-149	-70	-1490	-1637	254	-16725	-4671	-24484	-2673	-21283	2087	-19924	-6973	-16012	-444	-19557	-6336	-16974	-5526
0.279167	-25	39	88	-59	-107	-35	13	-15	-19	4	-75	-64	-98	-11	-28	-60	-98	32	-86	-34	-116	-23	-100	-72	-64	-3	-99	-13	-68	-70	-149	-73	-1103	-1530	418	-16827	-4313	-24801	-3088	-21475	1723	-20245	-7359	-16230	-439	-19896	-6755	-17503	-5296
0.280000	-23	40	88	-53	-107	-33	13	8	-13	8	-73	-63	-95	-15	-31	-59	-99	30	-86	-33	-99	-23	-98	-69	-65	-1	-99	-12	-70	-68	-144	-74	-988	-1421	583	-16919	-3811	-25091	-3459	-21652	1303	-20546	-7742	-16436	-432	-20232	-7186	-18023	-4921
0.280833	-28	40	89	-59	-107	-33	11	-18	-18	4	-74	-65	-94	-16	-31	-59	-98	34	-84	-32	-101	-24	-102	-73	-63	-1	-102	-15	-74	-72	-149	-73	-3437	-1304	753	-16992	-3207	-25363	-3784	-21808	655	-20839	-8127	-16628	-386	-20568	-7618	-18519	-4488
0.281667	-25	36	85	-61	-109	-35	37	-15	-19	3	-74	-70	-97	-18	-33	-63	-103	28	-93	-39	-108	-27	-104	-75	-68	-9	-103	-16	-60	-72	-151	-79	-505	-1188	919	-17058	-2866	-25610	-4063	-21951	9	-21115	-8499	-16808	-585	-20902	-8055	-19003	-3978
0.282500	-29	36	84	-66	-110	-39	8	-22	-19	0	-77	-69	-99	-22	-33	-47	-102	30	-84	-33	-107	-24	-104	-74	-65	-4	-102	-18	-73	-73	-153	-74	1647	-1058	1081	-17103	-2803	-25833	-4284	-22053	-279	-21372	-8847	-16970	-769	-21229	-8478	-19452	-3418
0.283333	-25	38	84	-63	-111	-36	7	-16	-16	3	-74	-67	-97	-21	-34	-63	-101	29	-88	-36	-111	-27	-104	-75	-64	-7	-103	-16	-77	-75	-150	-50	-2006	-932	1233	-17150	-2244	-26030	-4457	-22136	-728	-21615	-9182	-17121	-1029	-21551	-8896	-19877	-3037
0.284167	-25	40	87	-64	-110	-35	9	-17	-15	5	-76	-69	-99	-25	-36	-47	-98	29	-90	-36	-105	-26	-102	-74	-66	-5	-102	-16	-78	-74	-153	-77	1501	-805	1366	-17187	-2025	-26200	-4582	-22194	-1227	-21844	-9487	-17262	-1018	-21871	-9298	-20280	-2514
0.285000	-30	36	86	-61	-117	-38	17	-16	-21	-33	-78	-69	-100	-19	-35	-63	-102	28	-90	-36	-108	-28	-101	-75	-66	-7	-102	-17	-75	-73	-152	-76	194	-681	1499	-17234	-1750	-26349	-4663	-22212	-1665	-22058	-9778	-17395	-925	-22180	-9674	-20641	-1952
0.285833	-27	47	88	-65	-109	-34	12	-16	-19	4	-73	-68	-97	-19	-32	-64	-101	33	-87	-1	-104	-23	-100	-70	-65	-5	-100	-12	-69	-68	-149	-75	538	-565	1578	-17284	-1367	-26470	-4699	-22203	-2066	-22252	-10035	-17522	-951	-22496	-10032	-20982	-1635
0.286667	-25	43	89	-61	-110	-36	10	-13	-15	27	-70	-66	-95	-17	-28	-61	-97	35	-84	-35	-101	-22	-99	-70	-63	-5	-97	-15	-68	-69	-145	-62	2334	-460	1646	-17347	-1100	-26564	-4700	-22175	-2277	-22432	-10262	-17646	-983	-22775	-10368	-21292	-1366
0.287500	-26	41	87	-57	-107	-32	12	-14	-14	6	-73	-61	-95	-17	-30	-60	-94	30	-83	-33	-102	-22	-99	-68	-63	-3	-97	-13	-70	-69	-149	-74	1901	-372	1678	-17426	-1232	-26631	-4678	-22125	-2374	-22594	-10466	-17775	-937	-23055	-10683	-21584	-926
0.288333	-26	43	112	-59	-109	-31	12	-14	-16	6	-73	-61	-95	-15	-28	-59	-98	34	-82	-32	-104	-25	-99	-70	-61	-4	-83	-13	-72	-69	-147	-73	1513	-305	1682	-17520	-1018	-26667	-4624	-22054	-2757	-22729	-10655	-17912	-768	-23323	-10977	-21854	-503
0.289167	-26	40	90	-63	-108	-32	15	-13	-19	7	-74	-65	-95	-15	-29	-82	-99	32	-86	-39	-107	-23	-98	-68	-63	-1	-99	-11	-73	-68	-147	-72	2419	-257	1649	-17640	-484	-26676	-4548	-21978	-3040	-22846	-10830	-18050	-671	-23576	-11256	-22108	94
0.290000	-25	42	76	-63	-104	-35	12	-16	-18	2	-72	-67	-96	-16	-32	-63	-99	32	-86	-36	-103	-25	-104	-70	-65	-5	-103	-15	-76	-66	-149	-75	722	-230	1590	-17773	-164	-26646	-4461	-21898	-3149	-22936	-10970	-18205	-584	-23806	-11514	-22347	406
0.290833	-28	39	85	-64	-113	-38	9	-18	-22	3	-75	-67	-100	-17	-31	-62	-99	30	-86	-39	-114	-30	-101	-68	-63	0	-99	-14	-74	-68	-146	-73	1973	-248	1485	-17923	-127	-26582	-4361	-21813	-3285	-22995	-11109	-18369	-515	-23999	-11751	-22566	506
0.291667	-29	41	88	-64	-111	-32	13	-14	-17	8	-72	-63	-98	-17	-32	-61	-101	29	-86	-33	-107	-24	-102	-69	-65	0	-99	-13	-73	-74	-149	-77	1123	-286	1363	-18088	-191	-26480	-4251	-21740	-3465	-23028	-11239	-18548	-530	-24172	-11984	-22778	1008
0.292500	-24	41	91	-60	-111	-35	11	-12	-15	6	-72	-66	-96	-14	-30	-62	-98	35	-86	-34	-103	-24	-100	-69	-65	1	-100	-10	-74	-67	-147	-74	640	-360	1214	-18275	-291	-26340	-4142	-21670	-3579	-23026	-11365	-18743	-334	-24307	-12200	-22981	1367
0.293333	-27	40	88	-61	-107	-31	15	-13	-17	8	-73	-64	-98	-14	-29	-59	-99	34	-87	-31	-105	-22	-92	-66	-63	1	-100	-14	-76	-67	-147	-75	1003	-468	1043	-18470	-275	-26166	-4030	-21618	-3610	-22988	-11501	-18949	-222	-24408	-12411	-23168	1523
0.294167	-25	45	88	-58	-107	-31	16	-12	-19	5	-82	-62	-94	-11	-26	-49	-91	33	-82	-29	-104	-18	-98	-67	-68	0	-99	-11	-72	-67	-147	-74	-1307	-601	860	-18669	-126	-25955	-3928	-21588	-3680	-22912	-11641	-19174	-258	-24459	-12616	-23355	1769
0.295000	-25	44	87	-57	-108	-29	15	-9	-15	8	-70	-62	-96	-12	-26	-59	-98	34	-83	-31	-102	-21	-97	-67	-62	0	-101	-12	-72	-72	-145	-76	-703	-773	664	-18877	77	-25717	-3837	-21576	-3722	-22801	-11789	-19410	-160	-24484	-12812	-23523	2011
0.295833	-26	43	88	-60	-111	-33	12	-12	-18	3	-76	-65	-96	-14	-28	-59	-101	33	-84	-30	-105	-5	-101	-68	-67	-3	-101	-13	-72	-68	-145	-77	2459	-970	471	-19084	-62	-25445	-3763	-21586	-3384	-22655	-11948	-19650	-40	-24462	-12993	-23687	2358
0.296667	-28	42	88	-60	-109	-33	18	-11	-17	4	-99	-65	-97	-15	-26	-60	-100	29	-86	-32	-105	-23	-100	-68	-65	1	-100	-8	-73	-66	-146	-91	-2165	-1201	277	-19290	298	-25145	-3702	-21621	-3080	-22468	-12123	-19915	-24	-24399	-13189	-23828	2565
0.297500	-28	42	87	-60	-110	-36	10	-14	-19	5	-74	-65	-100	-7	-28	-60	-102	30	-87	-30	-108	-25	-100	-69	-65	-1	-101	-14	-77	-73	-147	-76	734	-1450	91	-19489	555	-24822	-3669	-21678	-2696	-22250	-12310	-20169	23	-24297	-13361	-23957	2702
0.298333	-26	42	87	-55	-111	-39	9	-15	-18	5	-75	-65	-98	-17	-31	-64	-101	30	-86	-35	-110	-26	-103	-74	-68	-1	-96	-15	-75	-69	-137	-79	-586	-1724	-87	-19676	870	-24488	-3643	-21760	-2251	-22003	-12512	-20440	47	-24152	-13529	-24074	2727
0.299167	-27	39	82	-62	-111	-34	10	-16	-22	5	-78	-65	-98	-22	-30	-60	-97	34	-86	-34	-107	-24	-98	-68	-63	-1	-103	-11	-75	-72	-148	-77	-1497	-2014	-243	-19850	1243	-24132	-3643	-21854	-1672	-21728	-12726	-20696	-22	-23979	-13676	-24161	2829
0.300000	-27	42	95	-61	-109	-16	13	-17	-17	4	-72	-64	-97	-15	-28	-60	-99	34	-86	-32	-105	-23	-99	-69	-63	0	-100	-13	-75	-66	-145	-76	-179	-2317	-380	-20012	1728	-23772	-3675	-21962	-1057	-21427	-12945	-20952	-47	-23757	-13809	-24225	2958
0.300833	-24	43	87	-59	-108	-32	12	-14	-17	7	-73	-63	-95	-17	-28	-57	-102	36	-85	-30	-105	-21	-100	-69	-63	-1	-100	-12	-76	-69	-146	-78	50	-2624	-496	-20150	1866	-23410	-3731	-22089	-255	-21111	-13177	-21193	-130	-23522	-13924	-24271	2825
0.301667	-27	47	89	-56	-110	-34	12	-18	-10	6	-73	-63	-96	-16	-28	-61	-100	35	-84	-32	-107	-23	-102	-69	-66	-3	-102	-19	-75	-70	-147	-75	-1261	-2932	-589	-20272	2259	-23047	-3822	-22222	331	-20789	-13414	-21423	-230	-23262	-14016	-24279	2542
0.302500	-28	40	82	-58	-112	-34	12	-15	-16	4	-73	-64	-95	-15	-28	-15	-101	30	-87	-31	-103	-23	-99	-68	-65	-3	-102	-12	-72	-70	-146	-77	-57	-3247	-660	-20375	2725	-22708	-3942	-22358	890	-20456	-13656	-21615	-14	-22985	-14087	-24266	2601
0.303333	-26	39	81	-61	-107	-39	13	-17	-18	2	-76	-66	-97	-18	-29	-63	-100	33	-88	-32	-105	-24	-92	-72	-67	-6	-105	-16	-76	-72	-150	-77	-1718	-3547	-702	-20456	3069	-22338	-4091	-22496	1360	-20130	-13898	-21837	191	-22696	-14136	-24223	2633
0.304167	-26	38	85	-60	-109	-36	11	-18	-21	2	-68	-63	-98	-21	-30	-60	-100	33	-88	-34	-110	-25	-101	-70	-65	-3	-103	-14	-78	-70	-149	-76	-746	-3838	-723	-20519	3302	-22021	-4268	-22634	1672	-19806	-14136	-22019	122	-22402	-14153	-24154	2400
0.305000	-25	52	84	-63	-110	-40	10	-17	-19	3	-79	-66	-101	-19	-30	-62	-98	34	-86	-32	-108	-25	-101	-70	-65	-6	-102	-14	-59	-74	-151	-75	-660	-4113	-719	-20554	3378	-21678	-4473	-22768	2089	-19493	-14371	-22169	-7	-22105	-14149	-24060	2311
0.305833	-27	38	86	-62	-114	-34	9	-17	-16	2	-77	-64	-97	-16	-31	-60	-102	33	-87	-34	-101	-26	-103	-68	-61	-4	-102	-14	-73	-75	-146	-75	-882	-4371	-695	-20575	3314	-21373	-4711	-22890	2547	-19200	-14599	-22300	27	-21809	-14114	-23936	2166
0.306667	-23	40	88	-64	-111	-39	12	-9	-17	3	-75	-67	-97	-19	-32	-61	-101	36	-90	-33	-107	-26	-101	-70	-65	-5	-102	-14	-76	-75	-149	-76	-103	-4610	-651	-20581	3292	-21086	-4974	-23007	2793	-18937	-14829	-22412	32	-21527	-14061	-23795	1846
0.307500	-27	35	86	-62	-110	-36	8	-21	-18	0	-75	-67	-98	-18	-31	-59	-88	35	-87	-30	-105	-24	-102	-69	-66	-1	-101	-11	-74	-68	-145	-76	-1665	-4821	-594	-20571	3430	-20818	-5241	-23121	2899	-18693	-15043	-22497	144	-21254	-13987	-23627	1747
0.308333	-25	38	89	-59	-103	-32	12	-14	-15	3	-76	-65	-97	-18	-31	-63	-99	34	-85	-33	-105	-26	-100	-70	-64	-3	-101	-10	-66	-72	-149	-75	-1714	-5013	-525	-20548	3641	-20573	-5570	-23215	2941	-18486	-15253	-22565	314	-20995	-13896	-23446	1672
0.309167	-23	39	87	-59	-109	-34	15	-16	-19	1	-76	-62	-98	-16	-30	-60	-99	34	-84	-33	-105	-24	-100	-72	-66	-3	-102	-11	-72	-69	-149	-75	2883	-5172	-441	-20516	3100	-20350	-5905	-23307	3121	-18315	-15459	-22608	284	-20755	-13784	-23244	1560
0.310000	-26	36	86	-60	-108	-63	11	-14	-15	8	-74	-66	-99	-14	-32	-60	-102	33	-90	-34	-103	-24	-102	-70	-62	0	-100	-13	-70	-69	-146	-76	-1145	-5310	-349	-20477	2860	-20148	-6251	-23381	3193	-18170	-15654	-22634	320	-20537	-13689	-23027	1328
0.310833	-25	42	90	-59	-108	-33	12	-13	-17	6	-74	-67	-96	-4	-28	-60	-99	44	-85	-33	-104	-28	-98	-69	-62	0	-99	-15	-73	-69	-144	-75	930	-5419	-249	-20437	2763	-19968	-6622	-23450	3121	-18066	-15851	-22639	356	-20339	-13585	-22802	901
0.311667	-24	40	89	-62	-114	-33	12	7	-17	7	-73	-66	-94	-16	-29	-59	-99	36	-87	-32	-105	-25	-100	-68	-65	15	-99	-11	-73	-41	-145	-74	979	-5504	-147	-20393	2860	-19811	-7005	-23514	2918	-17998	-16039	-22625	408	-20163	-13480	-22569	699
0.312500	-23	42	89	-62	-108	-32	15	-12	-18	7	-73	-63	-97	-15	-29	-56	-96	37	-84	-33	-103	-21	-98	-66	-63	1	-98	-15	-70	-68	-145	-72	-428	-5562	-45	-20354	3005	-19666	-7399	-23590	2774	-17965	-16226	-22592	251	-20013	-13393	-22320	764
0.313333	-30	39	91	-58	-109	-33	16	-11	-14	9	-70	-63	-97	-14	-27	-56	-96	37	-85	-32	-104	-11	-100	-66	-59	2	-98	-12	-48	-64	-144	-73	770	-5604	55	-20318	3262	-19557	-7810	-23617	2498	-17967	-16415	-22537	382	-19882	-13320	-22064	642
0.314167	-23	43	90	-58	-108	-31	16	-11	-17	6	-72	-63	-110	-13	-30	-55	-102	36	-84	-30	-103	-19	-98	-67	-63	2	-96	-11	-72	-68	-145	-76	1653	-5624	150	-20286	3206	-19466	-8240	-23667	2318	-17998	-16601	-22479	459	-19784	-13272	-21808	440
0.315000	-22	41	91	-58	-131	-33	16	-12	-17	5	-72	-64	-94	-15	-30	-61	-100	35	-84	-30	-104	-24	-102	-70	-63	0	-100	-16	-73	-69	-159	-76	-30	-5627	230	-20268	3174	-19400	-8672	-23711	1988	-18061	-16793	-22373	269	-19711	-13246	-21543	205
0.315833	-29	39	85	-61	-117	-35	9	-15	-22	4	-77	-66	-99	-18	-33	-62	-113	33	-88	-33	-103	-22	-100	-76	-65	0	-99	-13	-76	-68	-146	-76	857	-5614	298	-20256	3515	-19349	-9116	-23748	1470	-18141	-16981	-22259	277	-19659	-13262	-21275	15
0.316667	-27	29	87	-59	-112	-35	11	-6	-24	5	-74	-63	-100	-15	-30	-61	-104	32	-88	-33	-107	-22	-101	-75	-67	-3	-98	-13	-74	-60	-153	-79	-585	-5587	355	-20253	3835	-19317	-9578	-23790	867	-18250	-17176	-22122	148	-19630	-13297	-21002	-21
0.317500	-29	40	86	-59	-109	-34	11	-14	-18	8	-73	-63	-96	-13	-30	-52	-101	34	-87	-31	-108	-21	-100	-69	-63	0	-97	-12	-73	-69	-144	-75	-275	-5550	400	-20261	3902	-19308	-10050	-23817	405	-18369	-17364	-21963	36	-19625	-13372	-20725	-35
0.318333	-25	26	89	-58	-111	-31	13	-15	-19	5	-74	-67	-93	-13	-29	-58	-101	35	-88	-32	-104	-19	-105	-78	-66	0	-102	-12	-75	-66	-147	-77	-176	-5501	419	-20276	4014	-19318	-10537	-23848	-215	-18502	-17550	-21786	26	-19649	-13487	-20439	-118
0.319167	-26	39	89	-60	-111	-30	13	-10	-22	8	-74	-24	-92	-14	-27	-57	-108	35	-88	-32	-108	-21	-96	-68	-66	1	-98	-12	-69	-64	-146	-74	-1140	-5448	420	-20303	4092	-19348	-11033	-23872	-935	-18643	-17738	-21589	-131	-19692	-13649	-20165	-220
0.320000	-23	22	90	-57	-108	-32	15	-13	-14	10	-74	-63	-96	-14	-29	-58	-97	38	-83	-31	-105	-19	-99	-66	-63	3	-98	-12	-73	-68	-144	-73	-446	-5387	403	-20333	4103	-19389	-11541	-23884	-1460	-18789	-17920	-21351	-76	-19760	-13843	-19883	-331
0.320833	-23	42	89	-56	-109	-34	15	-11	-15	9	-72	-61	-97	-11	-27	-55	-97	44	-82	-31	-101	-19	-99	-67	-61	3	-98	-13	-73	-68	-144	-75	-1843	-5329	365	-20373	4085	-19459	-12069	-23893	-2059	-18946	-18097	-21106	94	-19856	-14079	-19601	-492
0.321667	-22	40	88	-60	-108	-27	16	-13	-15	6	-70	-62	-96	-13	-28	-57	-99	37	-84	-30	-104	-18	-96	-67	-63	2	-69	-10	-73	-66	-145	-77	-3296	-5271	311	-20416	4124	-19532	-12612	-23872	-2826	-19098	-18267	-20841	26	-19961	-14354	-19328	-329
0.322500	-25	42	89	-56	-112	-33	12	-12	-19	6	-74	-62	-95	-13	-29	-57	-101	36	-81	-31	-104	-22	-99	-70	-65	0	-98	-13	-72	-67	-147	-76	1587	-5192	237	-20468	3361	-19630	-13170	-23837	-3259	-19250	-18435	-20562	-227	-20096	-14665	-19053	158
0.323333	-26	40	70	-60	-112	-36	12	-13	-19	6	-77	-65	-97	-16	-31	-61	-102	32	-90	-30	-108	-24	-100	-70	-62	-4	-102	-13	-75	-70	-149	-78	-1081	-5166	143	-20516	2746	-19743	-13736	-23782	-3711	-19397	-18593	-20271	-308	-20248	-15016	-18790	299
0.324167	-31	36	82	-62	-114	-38	11	-16	-24	0	-80	-66	-102	-13	-31	-59	-104	35	-85	-32	-108	-22	-100	-72	-68	-4	-102	-12	-76	-69	-150	-78	-963	-5114	52	-20564	2458	-19859	-14302	-23699	-4177	-19548	-18735	-19965	-339	-20414	-15397	-18515	107
0.325000	-31	26	84	-53	-108	-34	13	-16	-17	4	-75	-66	-100	-15	-31	-60	-102	35	-87	-34	-108	-23	-102	-69	-66	0	-119	-13	-76	-68	-149	-75	807	-5064	-59	-20615	1810	-19990	-14892	-23581	-4569	-19670	-18870	-19650	-412	-20598	-15807	-18252	76
0.325833	-27	40	88	-59	-111	-36	10	-13	-18	5	-77	-66	-98	-17	-30	-59	-102	36	-79	-30	-107	-22	-101	-67	-65	0	-101	-15	-77	-69	-146	-73	-567	-5039	-169	-20657	1137	-20122	-15488	-23422	-4865	-19789	-18995	-19328	-550	-20796	-16242	-17996	227
0.326667	-25	42	77	-58	-112	-33	13	-9	-22	7	-74	-63	-99	-14	-28	-59	-99	37	-84	-32	-104	-23	-97	-62	-61	0	-99	-12	-74	-53	-147	-74	420	-5010	-289	-20697	664	-20259	-16092	-23225	-5141	-19901	-19113	-19014	-561	-20996	-16704	-17748	539
0.327500	-22	42	91	-60	-105	-33	17	-14	-19	7	-72	-61	-97	-17	-28	-60	-96	38	-83	-29	-103	-19	-99	-66	-62	1	-97	-10	-70	-70	-147	-73	1797	-5007	-413	-20732	-76	-20390	-16682	-22986	-5155	-19999	-19224	-18704	-631	-21208	-17190	-17509	1060
0.328333	-24	45	89	-59	-112	-32	12	-12	-16	7	-74	-64	-96	-15	-28	-58	-98	36	-85	-32	-103	-22	-108	-68	-65	1	-99	-14	-72	-68	-146	-73	484	-4979	-538	-20767	-882	-20518	-17298	-22705	-5179	-20083	-19328	-18404	-607	-21421	-17699	-17276	1182
0.329167	-25	38	89	-56	-110	-32	15	-11	-22	6	-65	-63	-97	-17	-18	-62	-96	37	-83	-31	-103	-22	-99	-69	-65	1	-99	-11	-75	-72	-150	-74	1529	-4973	-664	-20784	-1307	-20633	-17896	-22369	-5274	-20144	-19435	-18115	-454	-21637	-18222	-17045	1314
0.330000	-29	40	87	-56	-110	-34	13	-12	-17	9	-70	-62	-97	-16	-25	-61	-100	36	-83	-30	-103	-21	-98	-69	-74	1	-95	-13	-70	-69	-160	-70	727	-4970	-787	-20817	-1770	-20736	-18496	-21987	-5252	-20191	-19539	-17841	-441	-21845	-18755	-16820	1764
0.330833	-28	40	87	-59	-111	-34	13	-13	-18	7	-79	-63	-85	-16	-28	-62	-100	32	-87	-31	-103	-22	-99	-69	-63	-1	-99	-11	-70	-72	-146	-73	251	-4977	-909	-20834	-2390	-20814	-19089	-21556	-5116	-20215	-19640	-17586	-636	-22045	-19302	-16607	2004
0.331667	-24	38	88	-61	-111	-35	10	-18	-21	3	-74	-64	-97	-17	-30	-63	-102	32	-87	-33	-108	-24	-104	-70	-65	12	-102	-16	-76	-94	-149	-76	1124	-4981	-1033	-20847	-2735	-20887	-19664	-21078	-4887	-20220	-19752	-17357	-931	-22234	-19852	-16392	2220
0.332500	-32	35	84	-63	-115	-34	10	-15	-23	2	-73	-61	-97	-22	-29	-46	-101	32	-88	-34	-104	-24	-102	-69	-64	1	-100	-12	-76	-70	-146	-74	-190	-4984	-1147	-20857	-2964	-20922	-20217	-20545	-4620	-20194	-19865	-17146	-935	-22401	-20401	-16181	2480
0.333333	-27	37	88	-60	-109	-32	13	-12	-24	5	-74	-65	-96	-14	-26	-61	-101	34	-83	-32	-109	-21	-97	-70	-59	-3	-98	-13	-75	-68	-147	-76	400	-4981	-1264	-20858	-3307	-20930	-20747	-19980	-4349	-20145	-19991	-16962	-767	-22548	-20953	-15984	2525
0.334167	-24	40	90	-61	-108	-32	20	-13	-9	10	-69	-62	-97	-17	-22	-58	-99	37	-84	-32	-104	-23	-99	-67	-62	0	-96	-11	-75	-68	-144	-70	-156	-4979	-1374	-20863	-3532	-20906	-21240	-19389	-4103	-20065	-20130	-16798	-806	-22664	-21500	-15769	2647
0.335000	-24	41	89	-59	-113	-31	16	-13	-19	8	-72	-63	-97	-15	-28	-60	-97	37	-83	-28	-105	-21	-98	-67	-62	0	-101	-12	-75	-70	-148	-70	-2650	-4955	-1486	-20865	-3416	-20853	-21696	-18727	-3863	-19958	-20284	-16666	-836	-22755	-22036	-15567	3019
0.335833	-24	42	89	-60	-109	-36	13	-14	-16	5	-70	-62	-98	-18	-27	-61	-101	34	-85	-33	-107	-22	-100	-69	-65	0	-99	-14	-73	-73	-147	-74	928	-4923	-1592	-20869	-3751	-20764	-22118	-18049	-3402	-19821	-20460	-16560	-739	-22814	-22559	-15362	3482
0.336667	-23	43	88	-63	-100	-34	12	-14	-17	7	-72	-64	-96	-18	-30	-60	-100	35	-86	-30	-104	-23	-92	-68	-69	-1	-98	-12	-74	-79	-148	-76	213	-4883	-1695	-20870	-4029	-20643	-22481	-17352	-2876	-19658	-20646	-16473	-487	-22816	-23059	-15166	3730
0.337500	-25	41	88	-60	-109	-33	13	-15	-1	5	-70	-61	-97	-6	-29	-59	-99	34	-84	-28	-104	-22	-100	-70	-64	0	-96	-12	-72	-66	-146	-72	-1901	-4817	-1799	-20874	-3716	-20485	-22789	-16644	-2497	-19455	-20854	-16411	-339	-22785	-23532	-14959	3660
0.338333	-27	40	89	-60	-108	-33	13	-14	-17	7	-70	-62	-98	-17	-29	-60	-102	33	-75	-30	-107	-21	-103	-67	-65	1	-96	-13	-76	-70	-146	-74	760	-4740	-1892	-20886	-3608	-20301	-23031	-15927	-2085	-19226	-21084	-16369	-243	-22732	-23977	-14750	3445
0.339167	-28	44	90	-58	-112	-33	16	-17	-23	5	-73	-63	-124	-16	-30	-60	-101	34	-83	-30	-108	-19	-100	-68	-66	-1	-98	-13	-72	-68	-146	-78	-1351	-4635	-1987	-20898	-3432	-20074	-23206	-15223	-1599	-18963	-21335	-16346	-326	-22588	-24387	-14540	3058
0.340000	-26	42	88	-59	-110	-32	13	-14	-22	3	-70	-62	-99	-15	-28	-60	-107	32	-84	-33	-107	-23	-99	-68	-80	0	-102	-14	-75	-70	-125	-77	-878	-4516	-2081	-20917	-3038	-19834	-23308	-14531	-1114	-18667	-21604	-16332	-309	-22421	-24758	-14327	2860
0.340833	-27	39	87	-61	-111	-33	12	-16	-22	3	-70	-65	-98	-15	-31	-60	-102	42	-86	-31	-102	-21	-98	-68	-65	-5	-99	-13	-72	-68	-145	-76	618	-4375	-2168	-20939	-2890	-19552	-23325	-13860	-515	-18341	-21896	-16325	-238	-22204	-25082	-14103	2700
0.341667	-25	42	89	-63	-107	-32	12	-15	-18	7	-73	-64	-100	-15	-28	-57	-100	35	-86	-33	-107	-24	-99	-68	-64	-1	-100	-9	-77	-69	-146	-75	-341	-4218	-2265	-20970	-2990	-19248	-23259	-13231	-56	-17988	-22206	-16318	-182	-21942	-25351	-13876	2415
0.342500	-29	44	88	-61	-109	-31	13	-14	-33	0	-74	-66	-99	-14	-30	-58	-100	35	-84	-31	-105	-21	-100	-68	-65	-3	-98	-11	-75	-69	-147	-76	465	-4024	-2364	-21003	-2703	-18914	-23108	-12657	193	-17603	-22534	-16306	73	-21643	-25571	-13640	2179
0.343333	-25	43	89	-62	-111	-34	13	-16	-19	6	-73	-65	-98	-14	-29	-57	-104	33	-93	-31	-107	-41	-101	-68	-65	-1	-101	-12	-75	-70	-146	-76	671	-3858	-2469	-21044	-2352	-18563	-22877	-12143	506	-17198	-22867	-16289	217	-21303	-25733	-13390	2060
0.344167	-26	42	90	-59	-112	-39	12	-15	-17	7	-73	-65	-98	-13	-29	-61	-103	33	-83	-33	-108	-23	-99	-70	-65	-4	-101	-15	-77	-70	-149	-78	-515	-3659	-2577	-21089	-2217	-18182	-22558	-11694	744	-16769	-23239	-16254	110	-20925	-25831	-13131	1797
0.345000	-26	40	91	-60	-111	-36	12	-16	-17	4	-74	-66	-96	-17	-29	-58	-99	34	-85	-32	-108	-23	-100	-82	-65	-3	-100	-12	-76	-69	-149	-76	928	-3455	-2701	-21146	-2149	-17801	-22161	-11333	948	-16320	-23601	-16199	133	-20519	-25869	-12857	1473
0.345833	-27	41	89	-59	-109	-32	13	-12	-19	7	-72	-63	-96	-14	-52	-59	-112	30	-84	-27	-105	-22	-95	-67	-62	0	-99	-9	-73	-67	-144	-76	243	-3245	-2830	-21203	-2042	-17391	-21679	-11030	1094	-15851	-23969	-16116	304	-20087	-25834	-12573	1181
0.346667	-24	46	93	-56	-108	-31	16	-12	-15	8	-72	-65	-91	-11	-24	-55	-95	38	-83	-31	-103	-18	-83	-65	-61	1	-101	-10	-74	-65	-141	-70	602	-3036	-2973	-21265	-2059	-16969	-21134	-10865	1233	-15377	-24331	-16001	279	-19640	-25729	-12279	920
0.347500	-25	41	88	-56	-107	-32	17	-12	-18	-3	-69	-63	-90	-14	-27	-58	-102	33	-84	-31	-104	-22	-96	-67	-65	1	-96	-9	-70	-70	-121	-77	471	-2832	-3128	-21365	-2042	-16540	-20536	-10787	1305	-14896	-24680	-15853	299	-19182	-25576	-11982	682
0.348333	-24	42	93	-60	-110	-34	11	-13	-22	3	-74	-68	-97	-16	-30	-60	-102	32	-92	-19	-105	-23	-99	-91	-64	-4	-102	-13	-79	-74	-147	-79	-1877	-2639	-3295	-21411	-1937	-16110	-19891	-10805	1166	-14420	-25018	-15668	322	-18722	-25348	-11679	612
0.349167	-31	40	87	-60	-113	-38	12	0	-9	3	-75	-68	-98	-43	-31	-63	-103	34	-84	-33	-108	-25	-97	-72	-63	0	-99	-10	-75	-69	-147	-75	803	-2450	-3481	-21484	-2202	-15671	-19200	-10920	1138	-13943	-25323	-15430	219	-18258	-25052	-11364	700
0.350000	-27	24	90	-59	-108	-34	16	-13	-19	6	-73	-66	-98	-15	-31	-59	-98	35	-81	-32	-102	-23	-100	-67	-62	0	-100	-11	-66	-74	-147	-75	2664	-2275	-3656	-21563	-2645	-15233	-18496	-11139	1252	-13476	-25600	-15156	326	-17803	-24702	-11054	620
0.350833	-23	43	88	-57	-107	-33	10	-13	-15	-3	-72	-64	-94	-15	-34	-59	-95	33	-81	-31	-103	-25	-100	-72	-65	1	-99	-11	-74	-70	-145	-75	-1054	-2113	-3850	-21648	-2556	-14791	-17766	-11453	1178	-13030	-25832	-14839	432	-17361	-24291	-10739	303
0.351667	-26	46	88	-60	-108	-32	13	-14	-17	6	-70	-65	-97	-15	-31	-60	-101	35	-84	-26	-102	-19	-98	-68	-69	0	-98	-8	-70	-68	-144	-76	2372	-1969	-4051	-21732	-2695	-14358	-17034	-11853	1005	-12600	-26015	-14471	467	-16938	-23832	-10429	36
0.352500	-25	43	92	-57	-111	-34	15	-12	-14	-12	-73	-62	-97	9	-28	-57	-98	35	-82	-28	-104	-21	-98	-69	-64	1	-97	-7	-74	-70	-144	-75	281	-1830	-4256	-21817	-2634	-13933	-16312	-12332	884	-12193	-26137	-14068	371	-16536	-23327	-10119	-286
0.353333	-24	43	89	-57	-108	-32	17	-11	-18	9	-70	-62	-95	-15	-29	-58	-96	37	-83	-28	-107	-19	-98	-70	-61	4	-94	-8	-73	-68	-145	-73	135	-1707	-4466	-21907	-2647	-13515	-15618	-12876	811	-11819	-26194	-13627	249	-16157	-22783	-9813	-507
0.354167	-23	45	91	-58	-113	-30	18	-10	-7	0	-70	-64	-92	-13	-26	-56	-96	37	-78	-30	-103	-18	-95	-68	-58	2	-97	-11	-70	-67	-143	-69	1698	-1593	-4671	-21969	-2677	-13106	-14958	-13474	775	-11479	-26182	-13145	382	-15810	-22213	-9514	-679
0.355000	-24	43	91	-57	-103	-28	18	-11	-14	9	-72	-61	-93	-11	-26	-55	-99	37	-84	-29	-101	-17	-90	-68	-63	2	-112	-6	-68	-63	-144	-73	1000	-1492	-4881	-22085	-2911	-12717	-14341	-14112	869	-11173	-26087	-12629	445	-15497	-21625	-9223	-986
0.355833	-28	41	91	-57	-107	-33	15	-16	-18	7	-70	-64	-97	10	-26	-60	-100	37	-98	-31	-103	-19	-100	-70	-66	2	-97	-11	-74	-72	-147	-74	-232	-1389	-5085	-22173	-2699	-12339	-13765	-14782	556	-10908	-25916	-12090	149	-15221	-21028	-8931	-1377
0.356667	-27	38	88	-60	-110	-34	13	-14	-22	3	-73	-66	-98	-18	-30	-62	-100	34	-88	-39	-109	-24	-101	-59	-66	0	-100	-8	-76	-73	-148	-76	268	-1296	-5284	-22265	-2234	-11978	-13268	-15464	343	-10677	-25657	-11535	-62	-14975	-20430	-8645	-1416
0.357500	-28	38	86	-62	-108	-39	27	-18	-21	26	-75	-68	-101	-21	-30	-61	-103	33	-84	-33	-103	-19	-99	-69	-64	0	-98	-11	-73	-70	-117	-83	-1416	-1197	-5479	-22348	-2091	-11625	-12816	-16136	130	-10481	-25316	-10959	17	-14759	-19841	-8358	-1395
0.358333	-25	40	87	-61	-111	-38	11	-16	-16	6	-74	-63	-98	-11	-28	-57	-102	34	-86	-30	-107	-12	-103	-70	-63	2	-97	-12	-74	-72	-146	-76	-602	-1084	-5665	-22431	-1980	-11293	-12431	-16792	-135	-10324	-24895	-10382	35	-14575	-19251	-8062	-1464
0.359167	-28	39	88	-76	-108	-34	13	-15	1	7	-73	-65	-95	-17	-31	-62	-102	37	-84	-33	-104	-23	-99	-70	-64	0	-97	-11	-75	-69	-133	-79	-1513	-973	-5843	-22514	-1653	-10978	-12114	-17413	-383	-10202	-24394	-9797	-149	-14424	-18698	-7768	-1598
0.360000	-26	43	89	-60	-110	-35	16	-17	-18	6	-73	-65	-96	-15	-28	-59	-99	36	-82	-32	-103	-35	-133	-72	-64	0	-98	-9	-72	-68	-148	-74	-1663	-852	-6017	-22593	-1365	-10683	-11860	-18003	-595	-10111	-23817	-9205	-269	-14304	-18174	-7465	-1898
0.360833	-26	41	89	-56	-109	-48	15	-14	-15	7	-72	-63	-96	-19	-29	-62	-100	34	-84	-32	-107	-25	-98	-69	-63	1	-97	-12	-77	-69	-131	-76	-1489	-723	-6181	-22674	-1059	-10402	-11673	-18538	-731	-10048	-23173	-8651	-182	-14210	-17684	-7159	-2021
0.361667	-28	39	91	-60	-108	-35	12	-16	-19	4	-77	-64	-94	-15	-30	-61	-99	34	-87	-51	-105	-22	-98	-94	-66	-3	-97	-13	-72	-69	-145	-76	-3662	-584	-6335	-22747	-687	-10139	-11545	-19016	-991	-10013	-22473	-8073	-32	-14147	-17236	-6839	-2017
0.362500	-27	41	82	-60	-108	-35	12	-16	-16	1	-72	-63	-99	-15	-30	-60	-100	33	-88	-33	-107	-22	-99	-70	-66	0	-100	-13	-73	-91	-145	-76	-2430	-439	-6478	-22827	-545	-9892	-11475	-19433	-1240	-10001	-21717	-7566	-77	-14103	-16833	-6508	-1985
0.363333	-23	43	90	-60	-107	-33	17	-15	-19	1	-73	-66	-94	-17	-17	-63	-102	33	-90	-33	-103	-22	-99	-72	-67	-1	-100	-14	-75	-70	-147	-77	1197	-285	-6622	-22901	-944	-9664	-11460	-19780	-1188	-10004	-20925	-7058	28	-14082	-16474	-6167	-1780
0.364167	-31	39	86	-60	-110	-39	13	-17	-22	3	-77	-68	-98	-18	-30	-63	-101	30	-87	-36	-110	-25	-101	-72	-66	-5	-104	-17	-76	-72	-152	-79	-3235	-130	-6751	-22980	-683	-9464	-11483	-20063	-1250	-10024	-20098	-6584	175	-14084	-16159	-5820	-1923
0.365000	-27	39	87	-60	-113	-39	11	-21	-23	0	-79	-72	-103	-19	-33	-87	-104	29	-90	-40	-109	-25	-102	-74	-68	-6	-103	-24	-78	-76	-151	-81	265	27	-6877	-23056	-670	-9272	-11552	-20282	-1254	-10056	-19254	-6140	-22	-14095	-15897	-5465	-1995
0.365833	-27	37	85	-63	-114	-43	8	-14	-22	2	-76	-65	-98	-18	-33	-63	-100	33	-87	-33	-108	-23	-102	-72	-66	0	-99	-15	-74	-68	-148	-77	-387	187	-6985	-23131	-732	-9146	-11644	-20433	-1202	-10089	-18388	-5723	-80	-14117	-15665	-5099	-1963
0.366667	-26	42	88	-59	-109	-34	13	-15	-19	4	-75	-67	-97	-16	-29	-60	-101	27	-90	-33	-103	-23	-99	-69	-64	0	-100	-12	-76	-68	-147	-78	-633	336	-7091	-23212	-739	-8937	-11757	-20524	-1162	-10132	-17535	-5349	37	-14154	-15477	-4732	-1965
0.367500	-26	42	90	-59	-109	-38	13	-17	-16	6	-73	-68	-96	-15	-26	-60	-100	33	-86	-33	-108	-22	-98	-69	-70	-1	-102	-13	-74	-66	-145	-73	1177	481	-7192	-23299	-682	-8803	-11901	-20564	-1160	-10179	-16690	-5013	-49	-14198	-15319	-4367	-1962
0.368333	-25	44	90	-59	-108	-34	16	-14	-14	8	-75	-68	-86	-15	-30	-62	-100	33	-86	-31	-103	-21	-97	-68	-62	-1	-97	-12	-72	-69	-145	-76	1744	605	-7284	-23384	-993	-8700	-12044	-20560	-958	-10223	-15868	-4710	220	-14243	-15187	-4006	-2036
0.369167	-26	43	91	-56	-107	-34	13	-17	-19	5	-76	-66	-93	-15	-29	-62	-99	35	-84	-31	-103	-21	-99	-67	-65	-1	-104	-17	-73	-70	-143	-74	761	722	-7377	-23478	-1059	-8615	-12185	-20516	-959	-10273	-15071	-4451	826	-14291	-15075	-3649	-2133
0.370000	-29	42	88	-56	-110	-31	16	-15	-15	7	-70	-67	-98	-12	-28	-59	-102	37	-132	-35	-103	-21	-96	-67	-66	2	-101	-12	-74	-69	-145	-75	1998	814	-7466	-23578	-790	-8548	-12322	-20436	-866	-10294	-14308	-4226	1153	-14338	-14978	-3307	-2096
0.370833	-24	44	88	-52	-108	-31	12	-15	-22	6	-75	-68	-98	-14	-28	-61	-102	35	-84	-33	-107	-21	-98	-68	-67	0	-101	-18	-68	-68	-146	-75	593	891	-7552	-23679	-659	-8509	-12445	-20337	-747	-10358	-13589	-4038	1351	-14382	-14885	-2984	-1910
0.371667	-25	44	88	-60	-110	-34	13	-15	-19	9	-72	-62	-97	-15	-27	-60	-99	37	-82	-32	-105	-21	-96	-66	-61	1	-98	-12	-74	-66	-145	-73	1450	945	-7639	-23791	-646	-8492	-12545	-20226	-659	-10394	-12927	-3885	1568	-14415	-14790	-2678	-1778
0.372500	-27	41	89	-58	-105	-31	12	-14	-17	8	-73	-66	-98	-15	-29	-60	-98	36	-82	-30	-102	-18	-97	-67	-61	-1	-97	-10	-73	-68	-154	-73	1020	974	-7726	-23900	-515	-8502	-12621	-20092	-565	-10433	-12307	-3769	1690	-14438	-14692	-2396	-1683
0.373333	-23	43	91	-58	-111	-32	12	-16	-16	6	-100	-67	-95	-17	-32	-59	-100	35	-84	-32	-107	-22	-101	-66	-63	-1	-100	-11	-76	-69	-146	-75	655	976	-7826	-24017	-427	-8542	-12671	-19959	-508	-10470	-11751	-3687	1766	-14449	-14579	-2146	-1483
0.374167	-46	43	91	-58	-114	-32	11	-15	-21	7	-70	-64	-97	-17	-31	-62	-99	37	-83	-34	-103	-19	-93	-67	-62	0	-98	-9	-75	-65	-143	-72	1329	965	-7913	-24138	-397	-8601	-12680	-19818	-407	-10505	-11253	-3632	2006	-14441	-14446	-1921	-1270
0.375000	-26	45	92	-52	-108	-28	15	-12	-18	9	-72	-79	-91	-12	-27	-58	-99	43	-81	-29	-102	-21	-98	-66	-64	0	-97	-10	-73	-66	-145	-69	-685	925	-8011	-24263	-188	-8690	-12658	-19691	-442	-10547	-10813	-3610	2193	-14417	-14297	-1730	-1141
0.375833	-25	44	92	-53	-108	-29	15	-12	-17	12	-70	-61	-96	-14	-27	-61	-101	36	-81	-29	-104	-22	-98	-65	-63	0	-98	-10	-74	-69	-145	-74	-1472	864	-8106	-24390	180	-8802	-12596	-19561	-495	-10584	-10443	-3613	1993	-14375	-14127	-1577	-1058
0.376667	-24	41	92	-58	-110	-31	15	-13	-18	4	-73	-64	-99	-14	-26	-59	-101	30	-84	-28	-103	-19	-97	-67	-67	0	-100	-12	-73	-66	-143	-75	3049	790	-8215	-24512	12	-8940	-12501	-19444	-219	-10627	-10131	-3645	1720	-14312	-13935	-1456	-813
0.377500	1	43	90	-57	-107	-30	12	-12	-13	8	-69	-62	-95	-12	-27	-60	-98	39	-83	-32	-100	-17	-96	-67	-62	2	-98	-9	-73	-67	-142	-73	-1194	696	-8323	-24638	414	-9096	-12368	-19329	-143	-10672	-9882	-3685	1773	-14232	-13716	-1370	-600
0.378333	-24	43	92	-56	-109	-32	12	-10	-16	8	-69	-63	-91	-17	-26	-58	-98	38	-80	-29	-105	-21	-97	-66	-61	0	-98	-10	-75	-67	-145	-70	346	619	-8429	-24758	804	-9264	-12198	-19224	-97	-10719	-9690	-3777	1640	-14125	-13473	-1321	-577
0.379167	-24	41	90	-58	-109	-32	13	-12	-17	10	-68	-60	-95	-14	-28	-60	-97	37	-81	-31	-105	-21	-99	-65	-63	1	-97	-11	-70	-67	-146	-73	373	478	-8540	-24874	1038	-9461	-12002	-19124	-47	-10772	-9557	-3866	1201	-13998	-13206	-1305	-604
0.380000	-23	45	91	-55	-105	-31	19	-9	-16	12	-68	-61	-98	-13	-26	-60	-97	38	-80	-30	-107	-18	-95	-65	-62	1	-97	-11	-72	-67	-145	-68	-945	361	-8654	-24986	1285	-9671	-11774	-19022	124	-10828	-9478	-3980	976	-13856	-12926	-1324	-508
0.380833	-22	51	67	-58	-109	-34	16	-12	-13	8	-68	-62	-97	-17	-26	-58	-98	37	-82	-30	-104	-22	-99	-67	-56	2	-98	-9	-72	-70	-148	-72	-52	235	-8765	-25092	1634	-9874	-11532	-18924	250	-10884	-9449	-4108	882	-13697	-12626	-1369	-324
0.381667	-24	42	90	-58	-109	-32	10	-13	-18	5	-74	-64	-92	-21	-31	-62	-100	20	-85	-34	-109	-24	-100	-70	-66	-1	-100	-16	-77	-70	-150	-76	1115	109	-8876	-25187	1728	-10091	-11266	-18825	567	-10939	-9473	-4252	591	-13530	-12313	-1448	-141
0.382500	-27	39	86	-75	-111	-39	10	-16	-22	3	-75	-64	-98	-18	-30	-61	-103	30	-84	-32	-104	-24	-99	-69	-68	-1	-96	-12	-76	-69	-147	-74	-128	-9	-8981	-25276	1760	-10308	-10988	-18711	654	-10994	-9537	-4402	409	-13345	-11988	-1548	-218
0.383333	-30	40	88	-62	-113	-35	33	-36	-19	6	-73	-64	-90	-18	-34	-62	-105	32	-86	-33	-108	-27	-100	-67	-67	-1	-99	-15	-76	-75	-149	-92	759	-124	-9092	-25356	2160	-10537	-10703	-18583	510	-11039	-9640	-4566	285	-13157	-11650	-1676	-386
0.384167	-28	39	88	-61	-109	-36	13	-15	-24	2	-76	-67	-100	-19	-30	-62	-102	33	-87	-40	-108	-25	-102	-68	-69	-3	-105	-13	-75	-73	-149	-76	-468	-224	-9184	-25420	2616	-10727	-10412	-18445	465	-11079	-9779	-4741	97	-12971	-11304	-1800	-436
0.385000	-30	37	84	-60	-108	-34	11	-14	-18	2	-74	-64	-97	-19	-32	-63	-105	29	-86	-36	-105	-26	-99	-70	-65	0	-100	-13	-74	-73	-150	-77	-84	-314	-9276	-25475	2613	-10921	-10125	-18265	371	-11103	-9946	-4913	-238	-12773	-10962	-1976	-412
0.385833	-22	41	91	-59	-109	-33	12	-10	-17	6	-73	-66	-99	-17	-27	-58	-98	35	-84	-31	-105	-24	-98	-67	-64	0	-101	-12	-77	-68	-148	-74	482	-383	-9356	-25515	2569	-11094	-9835	-18110	281	-11106	-10138	-5094	-414	-12584	-10614	-2148	-365
0.386667	-25	43	91	-62	-107	-33	15	-9	-16	7	-73	-64	-86	-13	-26	-58	-91	36	-85	-32	-105	-22	-96	-65	-64	0	-95	-11	-72	-68	-147	-70	-313	-455	-9434	-25541	2451	-11258	-9561	-17916	298	-11098	-10348	-5272	-559	-12401	-10274	-2332	-370
0.387500	-25	44	89	-57	-103	-32	16	-13	-15	6	-70	-61	-96	-15	-26	-60	-99	36	-84	-40	-100	-21	-98	-67	-67	1	-98	-12	-74	-68	-149	-74	361	-508	-9508	-25554	2266	-11393	-9298	-17697	236	-11072	-10566	-5452	-596	-12238	-9944	-2520	-424
0.388333	-24	44	90	-58	-111	-31	15	-11	-19	8	-69	-60	-93	-15	-26	-60	-98	36	-86	-31	-107	-23	-99	-67	-64	3	-97	-10	-73	-68	-147	-50	-759	-557	-9575	-25564	2188	-11505	-9046	-17464	107	-11029	-10793	-5636	-637	-12075	-9618	-2714	-471
0.389167	-18	45	91	-59	-108	-33	16	-11	-16	6	-70	-64	-98	-15	-29	-59	-99	33	-85	-32	-105	-39	-100	-64	-63	1	-98	-11	-75	-67	-148	-76	-2434	-586	-9639	-25552	2082	-11592	-8812	-17209	-115	-10968	-11018	-5814	-921	-11935	-9308	-2907	-439
0.390000	-22	42	90	-59	-110	-34	13	-12	-21	8	-73	-64	-99	-15	-27	-77	-103	34	-87	-35	-107	-23	-103	-69	-66	-1	-101	-13	-75	-69	-149	-73	2390	-617	-9702	-25536	1351	-11657	-8598	-16942	-125	-10891	-11235	-5990	-996	-11813	-9018	-3102	-303
0.390833	-29	44	85	-63	-112	-39	11	-15	-19	4	-76	-64	-96	-18	-28	-62	-102	30	-86	-32	-104	-22	-102	-67	-66	-1	-98	-11	-72	-67	-147	-74	-235	-643	-9755	-25507	949	-11690	-8381	-16660	-145	-10787	-11441	-6152	-860	-11705	-8743	-3282	-174
0.391667	-27	41	90	-58	-108	-35	11	-15	-22	5	-72	-63	-97	-15	-26	-58	-100	33	-87	-32	-104	-23	-102	-69	-68	-4	-100	-12	-77	-69	-148	-74	-436	-659	-9809	-25465	891	-11696	-8194	-16375	-263	-10667	-11623	-6312	-880	-11620	-8490	-3468	-122
0.392500	-24	41	90	-57	-113	-33	13	-12	-18	8	-70	-61	-97	-13	-26	-57	-101	34	-86	-32	-87	-22	-99	-66	-63	0	-99	-13	-72	-65	-145	-73	1155	-680	-9859	-25421	690	-11673	-8018	-16082	-311	-10534	-11775	-6457	-975	-11547	-8261	-3639	-224
0.393333	-22	42	89	-59	-107	-35	15	-3	-18	7	-70	-65	-96	-15	-26	-58	-98	37	-84	-28	-103	-22	-99	-65	-64	-1	-99	-12	-72	-64	-146	-72	-717	-702	-9909	-25363	577	-11627	-7851	-15788	-284	-10390	-11902	-6590	-1290	-11492	-8053	-3806	-309
0.394167	-23	44	90	-58	-105	-31	16	-11	-17	10	-69	-59	-94	-13	-28	-58	-97	39	-84	-31	-104	-15	-93	-64	-63	0	-97	-12	-70	-65	-142	-69	6	-729	-9959	-25309	573	-11563	-7694	-15497	-280	-10239	-11991	-6708	-1473	-11457	-7878	-3965	-265
0.395000	-23	45	90	-55	-108	-31	15	-11	4	11	-69	-62	-110	-13	-27	-58	-99	35	-82	-30	-101	-21	-99	-65	-66	0	-96	-10	-76	-65	-144	-73	1208	-761	-10011	-25242	402	-11470	-7553	-15214	-51	-10077	-12044	-6819	-1550	-11436	-7735	-4114	-286
0.395833	-25	43	91	-51	-109	-32	12	-12	-17	10	-69	-59	-97	-13	-24	-57	-100	35	-83	-30	-107	-22	-100	-65	-65	-1	-98	-8	-75	-103	-146	-74	-615	-800	-10068	-25182	295	-11363	-7417	-14945	24	-9916	-12053	-6916	-1520	-11429	-7619	-4255	-532
0.396667	-26	44	92	-55	-108	-31	13	-11	-18	10	-68	-62	-98	-16	-28	-57	-114	38	-83	-29	-104	-22	-98	-68	-62	0	-98	-12	-76	-65	-145	-76	119	-843	-10117	-25119	584	-11244	-7285	-14674	-169	-9754	-12027	-6994	-1492	-11434	-7527	-4388	-629
0.397500	-25	41	88	-58	-108	-36	11	-14	-17	8	-72	-62	-97	-15	-27	-59	-105	34	-84	-30	-104	-21	-100	-79	-64	-3	-98	-14	-74	-66	-144	-74	-921	-890	-10185	-25056	873	-11102	-7152	-14423	-313	-9599	-11961	-7055	-1462	-11452	-7468	-4523	-487
0.398333	-28	42	86	-59	-115	-33	13	-17	-21	6	-73	-65	-96	-17	-31	-64	-102	30	-85	-33	-109	-24	-102	-69	-66	-5	-101	-15	-78	-70	-150	-78	-1494	-946	-10245	-24993	820	-10956	-7026	-14182	-382	-9437	-11855	-7107	-1489	-11475	-7441	-4640	-574
0.399167	-27	40	86	-60	-113	-38	11	-19	-22	3	-76	-66	-103	-17	-29	-61	-100	34	-80	-34	-105	-23	-100	-65	-68	-5	-100	-15	-75	-67	-146	-74	-805	-993	-10305	-24933	912	-10809	-6901	-13950	-474	-9288	-11712	-7136	-1551	-11505	-7441	-4752	-583
0.400000	-25	39	86	-58	-109	-32	16	-13	-19	-15	-68	-62	-68	-12	-29	-60	-102	35	-83	-31	-104	-22	-99	-68	-63	0	-97	-12	-74	-66	-146	-75	-1837	-1043	-10366	-24875	1077	-10658	-6779	-13727	-610	-9142	-11533	-7153	-1641	-11550	-7464	-4864	-422
0.400833	-23	39	90	-57	-109	-35	16	-15	-23	7	-75	-64	-98	-15	-27	-59	-100	35	-83	-32	-107	-22	-98	-69	-67	-3	-99	-14	-72	-68	-144	-75	-965	-1089	-10414	-24826	1170	-10505	-6656	-13525	-742	-9013	-11331	-7157	-1758	-11599	-7517	-4976	-401
0.401667	-26	42	88	-63	-110	-33	16	-16	-17	4	-70	-64	-97	-17	-28	-58	-99	33	-85	-33	-105	-24	-101	-67	-66	-3	-100	-15	-73	-68	-145	-75	-1476	-1127	-10464	-24781	1246	-10357	-6533	-13332	-855	-8894	-11101	-7142	-1705	-11653	-7596	-5083	-407
0.402500	-29	41	89	-57	-109	-31	13	-15	-22	5	-74	-65	-98	-17	-29	-62	-102	36	-83	-14	-104	-22	-102	-78	-64	3	-97	-14	-77	-72	-149	-75	-3621	-1159	-10507	-24735	1379	-10212	-6415	-13145	-1175	-8788	-10857	-7095	-1514	-11725	-7714	-5190	-376
0.403333	-25	43	87	-62	-110	-35	13	-16	-21	7	-74	-66	-97	-16	-29	-61	-99	35	-86	-35	-104	-23	-102	-68	-64	-1	-101	-13	-74	-55	-164	-76	591	-1184	-10534	-24702	1037	-10069	-6301	-12968	-1400	-8696	-10601	-7074	-1510	-11799	-7824	-5293	-315
0.404167	-26	40	88	-62	-111	-33	13	-16	-19	1	-75	-66	-100	-21	-31	-62	-104	39	-93	-32	-103	-23	-100	-73	-65	-1	-100	-13	-74	-72	-149	-78	-1	-1189	-10565	-24663	768	-9939	-6191	-12803	-1511	-8618	-10338	-7019	-1391	-11889	-7968	-5404	-195
0.405000	-31	39	88	-61	-110	-34	12	-10	-21	2	-76	-65	-96	-26	-31	-66	-102	34	-87	-34	-108	-23	-103	-73	-64	-4	-100	-15	-72	-73	-148	-75	-2040	-1187	-10565	-24634	976	-9819	-6084	-12640	-1637	-8557	-10073	-6948	-1219	-11988	-8131	-5503	-155
0.405833	-26	43	89	-52	-110	-34	16	-15	-19	6	-73	-65	-95	-17	-29	-63	-98	34	-85	-32	-107	-23	-101	-67	-64	-7	-99	-13	-72	-69	-148	-73	1366	-1166	-10572	-24608	733	-9702	-5982	-12493	-1741	-8504	-9813	-6868	-1046	-12100	-8301	-5602	-174
0.406667	-24	42	90	-59	-110	-33	15	-16	-25	3	-77	-65	-96	-15	-27	-60	-100	35	-87	-32	-105	-23	-103	-72	-66	-3	-102	-14	-74	-70	-148	-77	-665	-1142	-10550	-24580	278	-9602	-5892	-12356	-1772	-8479	-9568	-6778	-1068	-12232	-8490	-5702	-91
0.407500	-28	37	86	-62	-110	-34	12	-16	-21	2	-76	-66	-99	-16	-33	-62	-103	38	-86	-36	-107	-8	-99	-68	-67	0	-96	-10	-72	-68	-146	-74	-345	-1095	-10517	-24556	-42	-9511	-5806	-12217	-1724	-8462	-9332	-6669	-1157	-12373	-8681	-5791	-165
0.408333	-24	41	91	-60	-102	-31	18	-15	-16	6	-74	-65	-93	-16	-28	-61	-101	35	-87	-34	-103	-21	-99	-67	-64	0	-99	-11	-77	-69	-147	-72	1416	-1044	-10470	-24530	-363	-9430	-5735	-12097	-1659	-8466	-9121	-6557	-1264	-12536	-8880	-5878	-281
0.409167	-24	42	89	-60	-108	-31	18	-14	-14	8	-72	-62	-96	-14	-30	-61	-99	36	-81	-35	-105	-19	-103	-68	-64	0	-99	-8	-73	-70	-146	-69	355	-982	-10411	-24504	-853	-9371	-5673	-11986	-1531	-8485	-8928	-6433	-1087	-12715	-9077	-5953	-366
0.410000	-26	44	90	-58	-110	-32	5	-11	-15	7	-107	-62	-100	-15	-29	-60	-100	37	-83	-35	-103	-19	-98	-68	-66	0	-99	-11	-77	-69	-147	-73	366	-920	-10342	-24485	-971	-9317	-5627	-11872	-1493	-8526	-8760	-6304	-603	-12906	-9273	-6017	-566
0.410833	-26	41	90	-59	-113	-33	15	-13	-18	6	-74	-65	-99	-13	-27	-59	-100	36	-85	-34	-105	-17	-100	-68	-64	1	-101	-10	-73	-66	-146	-75	343	-852	-10261	-24443	-912	-9282	-5593	-11809	-1411	-8582	-8620	-6170	-480	-13103	-9456	-6069	-425
0.411667	-24	43	89	-56	-108	-31	16	-12	-17	7	-68	-64	-94	-14	-30	-62	-100	36	-83	-29	-107	-23	-100	-66	-65	0	-97	-10	-76	-73	-149	-77	-1027	-788	-10174	-24403	-934	-9263	-5567	-11742	-1278	-8656	-8505	-6029	-621	-13333	-9630	-6105	-331
0.412500	-30	43	91	-57	-111	-29	18	-13	-18	8	-69	-63	-93	-11	-26	-57	-98	38	-88	-32	-130	-18	-98	-69	-64	1	-100	-8	-73	-64	-145	-70	-402	-724	-10080	-24362	-1007	-9261	-5557	-11688	-1125	-8753	-8418	-5887	-372	-13562	-9787	-6124	-490
0.413333	-23	45	107	-56	-104	0	20	-11	6	12	-66	-60	-93	-11	-23	-59	-97	38	-80	-29	-101	-17	-96	-64	-60	3	-97	-9	-68	-65	-145	-72	-1412	-669	-9986	-24316	-1004	-9276	-5559	-11654	-831	-8859	-8361	-5743	-191	-13803	-9922	-6126	-515
0.414167	-22	45	92	-55	-108	-31	18	-13	-15	7	-69	-61	-98	-11	-27	-55	-97	40	-80	-28	-102	-17	-94	-65	-64	3	-101	-11	-70	-65	-144	-72	-1237	-621	-9891	-24265	-998	-9307	-5576	-11637	-572	-8988	-8321	-5601	-116	-14044	-10035	-6105	-561
0.415000	-24	42	88	-57	-108	-31	16	-14	-17	8	-68	-64	-96	-10	-26	-56	-100	36	-86	-33	-107	-21	-97	-69	-67	0	-102	-11	-74	-68	-146	-75	-1619	-595	-9792	-24197	-983	-9365	-5587	-11641	-401	-9139	-8321	-5460	15	-14295	-10122	-6074	-613
0.415833	-27	42	92	-58	-108	-32	12	-16	-22	7	-72	-67	-97	-16	-26	-59	-100	35	-83	-31	-105	-19	-98	-52	-64	-1	-100	-12	-74	-68	-147	-75	-4400	-568	-9693	-24153	-580	-9439	-5648	-11664	-303	-9306	-8337	-5318	144	-14538	-10178	-6015	-629
0.416667	-27	42	86	-59	-109	-33	13	-11	-19	9	-81	-59	-84	-12	-26	-59	-102	35	-87	-33	-109	-24	-100	-67	-66	-1	-100	-11	-74	-67	-147	-78	-2056	-561	-9595	-24089	-280	-9540	-5700	-11707	-143	-9486	-8372	-5180	110	-14768	-10200	-5939	-638
0.417500	-27	43	87	-56	-109	-32	15	-14	-15	9	-70	-63	-97	-16	-30	-60	-99	36	-84	-32	-124	-32	-99	-68	-65	0	-98	-12	-74	-69	-147	-74	-245	-567	-9491	-24019	-392	-9660	-5762	-11756	282	-9678	-8423	-5041	286	-14991	-10185	-5845	-532
0.418333	-24	42	89	-69	-115	-31	13	-14	-14	12	-67	-60	-96	-16	-26	-55	-100	38	-84	-30	-104	-22	-98	-69	-65	1	-98	-10	-93	-66	-144	-75	-4383	-590	-9391	-23953	217	-9802	-5831	-11829	509	-9891	-8487	-4912	502	-15197	-10135	-5730	-557
0.419167	-26	44	91	-57	-107	-31	16	-12	-16	9	-68	-62	-98	-17	-24	-57	-100	39	-69	-30	-104	-19	-96	-69	-64	0	-98	-9	-73	-67	-144	-77	-920	-623	-9278	-23876	732	-9968	-5905	-11911	715	-10115	-8564	-4777	384	-15385	-10047	-5605	-728
0.420000	-25	44	90	-53	-107	-31	15	-10	-18	11	-66	-60	-94	-17	-26	-55	-98	38	-81	-28	-104	-19	-99	-69	-64	1	-98	-10	-74	-66	-147	-72	-2737	-664	-9164	-23803	1203	-10166	-5988	-12008	951	-10356	-8647	-4648	338	-15558	-9931	-5467	-847
0.420833	-30	43	89	-56	-108	-32	16	-9	-16	12	-70	-60	-95	-15	-23	-61	-100	38	-81	-28	-105	-19	-104	-67	-64	2	-97	-12	-72	-67	-145	-74	-2808	-721	-9048	-23731	1886	-10390	-6072	-12118	1241	-10604	-8736	-4525	406	-15708	-9777	-5322	-788
0.421667	-25	42	90	-56	-102	-30	16	-11	-19	9	-78	-59	-95	-16	-25	-60	-95	37	-82	-29	-103	-23	-100	-68	-62	0	-99	-11	-74	-69	-156	-75	-920	-778	-8920	-23657	2611	-10641	-6159	-12232	1636	-10865	-8824	-4405	278	-15841	-9595	-5174	-866
0.422500	-21	40	87	-61	-109	-32	15	-10	-17	8	-69	-63	-96	-18	-27	-60	-107	34	-83	-35	-103	-22	-99	-72	-63	0	-99	-15	-73	-68	-144	-74	-872	-844	-8790	-23588	2862	-10918	-6242	-12351	2120	-11139	-8905	-4285	285	-15967	-9392	-5027	-1031
0.423333	-26	51	85	-50	-111	-34	10	-15	-24	5	-72	-64	-97	-19	-31	-63	-107	33	-88	-34	-109	-25	-102	-73	-69	-3	-102	-22	-81	-75	-148	-77	-1217	-910	-8650	-23519	3229	-11224	-6330	-12482	2337	-11416	-8986	-4178	339	-16063	-9168	-4885	-1299
0.424167	-30	36	81	-66	-120	-38	8	-15	-23	2	-76	-66	-99	-23	-32	-63	-102	34	-70	-34	-112	-26	-103	-69	-67	-4	-101	-17	-76	-70	-149	-75	-99	-969	-8499	-23449	3810	-11551	-6405	-12608	2595	-11693	-9052	-4063	182	-16145	-8920	-4749	-1385
0.425000	-26	37	85	-58	-113	-33	12	-13	-17	6	-80	-65	-103	-21	-32	-62	-101	32	-87	-35	-108	-26	-105	-72	-65	-4	-100	-17	-75	-74	-149	-77	-1143	-1024	-8344	-23381	4252	-11905	-6470	-12737	2914	-11984	-9101	-3952	153	-16216	-8663	-4631	-1330
0.425833	-21	38	88	-60	-111	-35	11	-15	-24	3	-72	-64	-97	-18	-28	-61	-100	36	-86	-31	-103	-24	-103	-73	-66	0	-95	-13	-74	-65	-148	-74	837	-1067	-8181	-23309	4447	-12280	-6529	-12861	3210	-12274	-9135	-3846	305	-16282	-8395	-4518	-1197
0.426667	-25	39	89	-57	-108	-34	13	-12	-19	4	-73	-65	-98	-19	-28	-62	-104	36	-86	-30	-107	-21	-101	-70	-63	0	-99	-12	-73	-68	-146	-75	792	-1109	-8023	-23243	4543	-12678	-6576	-12983	3501	-12568	-9156	-3747	453	-16342	-8140	-4434	-1230
0.427500	-23	39	89	-59	-109	-32	13	-12	-17	3	-73	-63	-97	-15	-27	-59	-110	33	-96	-30	-104	-21	-101	-70	-66	-4	-98	-11	-74	-67	-145	-73	1141	-1134	-7859	-23179	4464	-13097	-6615	-13103	3661	-12850	-9154	-3649	421	-16407	-7883	-4372	-1246
0.428333	-28	30	88	-57	-108	-31	28	-11	-17	7	-70	-61	-95	-15	-28	-60	-98	34	-85	-31	-104	-22	-101	-69	-64	0	-95	-11	-46	-69	-147	-73	2027	-1157	-7700	-23114	4363	-13537	-6636	-13206	3680	-13155	-9136	-3560	239	-16470	-7635	-4335	-1194
0.429167	-22	41	89	-59	-108	-33	17	-12	-17	4	-70	-64	-99	-13	-26	-55	-99	38	-86	-32	-105	-19	-102	-69	-64	0	-101	-13	-69	-67	-146	-74	356	-1165	-7541	-23053	4413	-13986	-6646	-13307	3591	-13451	-9102	-3484	165	-16543	-7403	-4290	-1250
0.430000	-25	41	88	-56	-105	-30	9	-9	-19	5	-70	-88	-96	-15	-26	-57	-99	36	-86	-34	-104	-21	-100	-68	-60	2	-97	-12	-72	-67	-145	-73	1817	-1171	-7388	-22995	4140	-14452	-6639	-13393	3615	-13746	-9040	-3410	161	-16624	-7183	-4352	-1234
0.430833	-24	42	90	-58	-109	-33	15	-13	-18	5	-73	-68	-97	-16	-28	-61	-100	30	-95	-32	-102	-21	-101	-72	-46	-1	-100	-15	-76	-68	-147	-74	5855	-1167	-7250	-22934	3399	-14929	-6618	-13465	3981	-14041	-8971	-3349	287	-16718	-6989	-4397	-1059
0.431667	-22	43	85	-61	-111	-44	10	-12	-21	4	-82	-66	-99	-16	-30	-62	-98	33	-90	-40	-108	-23	-104	-70	-67	-5	-99	-15	-75	-69	-126	-76	1441	-1164	-7117	-22875	3266	-15416	-6580	-13519	3954	-14329	-8888	-3301	350	-16816	-6813	-4485	-906
0.432500	-28	39	87	-60	-110	-35	13	-18	-22	4	-73	-66	-100	-18	-30	-62	-97	35	-88	-33	-105	-19	-100	-70	-65	0	-98	-11	-76	-67	-149	-75	4743	-1152	-6993	-22812	2989	-15902	-6522	-13555	3896	-14610	-8784	-3263	264	-16923	-6665	-4592	-809
0.433333	-22	44	87	-57	-111	-33	12	-8	-17	6	-69	-64	-98	-14	-29	-58	-101	36	-84	-33	-105	-21	-104	-70	-63	1	-94	-10	-74	-67	-148	-76	3801	-1142	-6880	-22749	2700	-16380	-6454	-13573	3849	-14888	-8675	-3240	332	-17039	-6528	-4724	-747
0.434167	-23	42	90	-57	-107	-31	16	-13	-16	4	-70	-64	-97	-19	-51	-60	-103	33	-83	-27	-102	-18	-97	-68	-65	0	-96	-10	-74	-65	-148	-76	3408	-1135	-6777	-22687	2331	-16857	-6366	-13568	3800	-15156	-8556	-3236	377	-17177	-6417	-4875	-682
0.435000	-23	44	89	-55	-98	-31	13	-13	-17	6	-28	-62	-94	-11	-26	-59	-97	35	-83	-31	-102	-19	-97	-69	-63	-1	-96	-12	-72	-63	-144	-82	4930	-1127	-6687	-22625	2031	-17320	-6264	-13545	3901	-15425	-8435	-3249	332	-17286	-6328	-5052	-493
0.435833	-22	42	87	-58	-105	-31	17	-12	-17	4	-70	-63	-96	-11	-26	-59	-103	34	-84	-31	-105	-19	-98	-67	-65	2	-96	-11	-74	-67	-144	-78	4904	-1124	-6605	-22563	1545	-17785	-6150	-13500	4006	-15673	-8307	-3281	282	-17412	-6264	-5249	-289
0.436667	-25	45	87	-59	-111	-31	36	-13	-19	4	-68	-65	-97	-13	-28	-57	-100	34	-85	-31	-107	-21	-100	-68	-67	0	-100	-14	-76	-64	-138	-76	3449	-1116	-6525	-22504	1454	-18226	-6016	-13432	3752	-15912	-8177	-3335	287	-17530	-6215	-5448	-428
0.437500	-27	43	87	-60	-109	-29	12	-12	-17	5	-73	-62	-98	-12	-19	-59	-101	35	-102	-34	-110	-23	-98	-67	-64	1	-100	-12	-75	-64	-146	-75	4499	-1110	-6450	-22437	1588	-18645	-5873	-13346	3532	-16131	-8047	-3399	322	-17641	-6184	-5660	-329
0.438333	-31	43	84	-58	-107	-28	59	-11	-17	6	-73	-66	-93	-12	-28	-57	-101	37	-83	-30	-105	-21	-96	-67	-67	0	-100	-13	-74	-69	-164	-74	2606	-1106	-6372	-22370	1583	-19039	-5715	-13238	3358	-16333	-7914	-3486	349	-17741	-6168	-5880	-48
0.439167	-26	43	88	-62	-112	-33	13	-14	-16	5	-72	-65	-96	-11	-24	-58	-97	37	-84	-26	-105	-21	-101	-66	-66	0	-98	-13	-75	-68	-145	-75	3364	-1098	-6295	-22307	1515	-19406	-5550	-13113	3132	-16516	-7790	-3590	364	-17818	-6160	-6096	91
0.440000	-25	40	91	-58	-110	-31	24	-13	-19	3	-70	-66	-100	-14	-29	-58	-100	36	-83	-32	-105	-21	-101	-68	-67	1	-100	-15	-76	-80	-150	-81	3163	-1099	-6214	-22222	1560	-19739	-5374	-12975	2972	-16677	-7663	-3717	450	-17886	-6172	-6321	332
0.440833	-26	42	84	-62	-116	-35	5	-17	-19	5	-75	-69	-97	-14	-29	-60	-99	36	-90	-28	-104	-23	-99	-70	-64	1	-100	-12	-76	-68	-144	-77	2376	-1075	-6124	-22171	1557	-20037	-5184	-12815	2825	-16810	-7538	-3862	416	-17921	-6178	-6536	571
0.441667	-25	43	87	-73	-110	-32	9	-14	-24	7	-70	-63	-96	-13	-27	-61	-101	36	-83	-29	-105	-22	-99	-69	-64	0	-98	-12	-76	-63	-146	-79	2957	-1055	-6019	-22097	1436	-20294	-4988	-12641	2687	-16915	-7417	-4023	382	-17930	-6192	-6753	576
0.442500	-25	40	87	-59	-111	-32	11	-16	-19	5	-70	-63	-96	-11	-53	-61	-101	17	-83	-29	-107	-21	-101	-73	-66	-1	-99	-12	-72	-68	-149	-77	1247	-1028	-5926	-22022	1412	-20512	-4790	-12457	2553	-16997	-7269	-4201	433	-17921	-6211	-6967	746
0.443333	-27	43	91	-60	-111	-33	11	-15	-18	5	-70	-65	-98	-14	-27	-60	-102	36	-82	-32	-105	-25	-97	-68	-57	0	-98	-13	-74	-72	-163	-77	477	-999	-5819	-21945	1544	-20681	-4589	-12258	2319	-17046	-7180	-4400	373	-17872	-6228	-7181	976
0.444167	-25	37	88	-59	-112	-30	12	-14	-22	2	-73	-80	-96	-13	-28	-61	-81	38	-101	-33	-107	-23	-100	-70	-65	-3	-103	-12	-73	-69	-148	-79	5352	-959	-5701	-21866	1045	-20805	-4393	-12052	2388	-17070	-7054	-4619	133	-17808	-6244	-7398	981
0.445000	-26	38	86	-57	-110	-32	9	-11	-21	5	-75	-67	-96	-13	-30	-60	-103	35	-86	-35	-104	-23	-102	-68	-63	0	-101	-12	-73	-52	-146	-76	974	-916	-5579	-21779	957	-20884	-4192	-11830	2487	-17060	-6945	-4848	148	-17707	-6247	-7613	900
0.445833	-24	40	90	-57	-107	-32	15	-11	-15	9	-70	-65	-95	-13	-26	-58	-100	39	-80	-31	-101	-26	-101	-67	-61	2	-100	-12	-75	-68	-143	-73	3001	-862	-5457	-21683	862	-20906	-3993	-11595	2457	-17025	-6827	-5096	229	-17584	-6246	-7835	885
0.446667	-23	44	91	-58	-105	-22	16	-9	-15	10	-73	-58	-92	-9	-25	-56	-99	37	-80	-29	-107	-19	-96	-65	-65	3	-97	-10	-69	-65	-144	-52	3388	-810	-5324	-21586	602	-20887	-3802	-11355	2321	-16961	-6707	-5355	241	-17436	-6236	-8070	695
0.447500	-25	40	89	-56	-111	-30	13	-13	-17	7	-68	-63	-98	-13	-28	-57	-97	34	-79	-32	-104	-21	-98	-67	-65	-1	-99	-12	-75	-68	-145	-75	1649	-757	-5197	-21476	380	-20816	-3615	-11092	2445	-16891	-6584	-5629	144	-17276	-6216	-8314	385
0.448333	-25	42	89	-42	-111	-33	11	-14	-19	7	-69	-67	-98	-14	-29	-59	-100	36	-84	-39	-108	-25	-99	-72	-67	0	-100	-12	-75	-69	-146	-76	2923	-705	-5071	-21361	180	-20693	-3439	-10823	2560	-16775	-6467	-5919	39	-17101	-6183	-8572	281
0.449167	-27	38	88	-60	-108	-34	13	-15	-19	5	-74	-65	-98	-15	-32	-62	-102	33	-83	-34	-113	-22	-97	-70	-62	0	-99	-11	-70	-67	-147	-76	3795	-650	-4945	-21229	-380	-20513	-3265	-10529	2745	-16650	-6344	-6209	-27	-16924	-6132	-8844	97
0.450000	-25	40	87	-59	-90	-30	16	-14	-27	7	-74	-63	-97	-12	-29	-58	-98	30	-84	-33	-104	-22	-100	-73	-67	-3	-99	-10	-72	-67	-147	-77	1622	-596	-4820	-21085	-711	-20294	-3099	-10218	2715	-16513	-6215	-6509	21	-16718	-6076	-9133	-532
0.450833	-29	39	87	-57	-109	-32	15	-16	-15	8	-72	-63	-96	-15	-29	-67	-99	30	-85	-35	-103	-24	-99	-70	-63	-3	-99	-11	-72	-70	-146	-75	2526	-547	-4696	-20931	-713	-20019	-2937	-9873	2572	-16366	-6085	-6807	-66	-16521	-6001	-9434	-853
0.451667	-26	32	88	-59	-109	-29	13	-19	-19	5	-74	-64	-96	-13	-29	-59	-99	34	-86	-34	-105	-23	-98	-70	-67	-3	-99	-12	-76	-69	-146	-79	532	-496	-4562	-20761	-797	-19697	-2779	-9506	2381	-16216	-5951	-7113	-112	-16325	-5908	-9754	-1032
0.452500	-24	40	87	-59	-108	-29	16	-14	-18	6	-69	-62	-95	-13	-27	-59	-109	33	-83	-34	-124	-19	-98	-72	-63	0	-97	-11	-73	-66	-147	-76	-164	-447	-4452	-20577	-969	-19335	-2636	-9113	2030	-16057	-5819	-7415	-86	-16142	-5808	-10087	-1216
0.453333	-22	40	91	-56	-104	-31	12	-12	-12	9	-70	-62	-97	-16	-28	-57	-98	36	-83	-31	-105	-19	-98	-69	-63	0	-98	-10	-76	-66	-145	-73	-172	-400	-4330	-20386	-970	-18933	-2491	-8694	1785	-15904	-5688	-7706	-153	-15961	-5694	-10436	-1145
0.454167	-24	45	87	-58	-108	-31	19	-10	-13	10	-57	-59	-93	-13	-27	-58	-99	33	-81	-30	-105	-21	-96	-66	-64	2	-96	-9	-70	-65	-145	-75	-1834	-353	-4206	-20185	-1063	-18497	-2355	-8245	1557	-15761	-5552	-7999	-8	-15793	-5568	-10795	-1167
0.455000	3	45	91	-56	-127	-31	19	-11	-15	7	-70	-60	-94	-14	-29	-55	-99	36	-84	-30	-103	-18	-96	-66	-63	1	-95	-9	-73	-100	-147	-73	-1823	-304	-4077	-19977	-1212	-18030	-2229	-7776	1187	-15612	-5419	-8288	236	-15650	-5430	-11168	-1145
0.455833	-22	44	89	-57	-110	-30	15	-12	-16	9	-72	-61	-95	-15	-27	-57	-96	35	-82	-31	-91	-24	-97	-67	-70	-3	-97	-11	-74	-65	-143	-73	-4077	-260	-3944	-19772	-1011	-17535	-2111	-7280	810	-15479	-5289	-8533	345	-15523	-5278	-11546	-1221
0.456667	-25	37	88	-60	-109	-38	10	-12	-23	6	-78	-64	-98	-18	-32	-64	-102	30	-86	-33	-109	-24	-99	-73	-66	-3	-96	-13	-77	-69	-151	-78	-6665	-208	-3803	-19570	-612	-17020	-2012	-6766	262	-15355	-5166	-8849	333	-15410	-5122	-11923	-1222
0.457500	-30	39	84	-64	-113	-38	11	-17	-24	2	-70	-65	-95	-16	-32	-60	-105	33	-86	-32	-105	-22	-99	-69	-66	-4	-102	-12	-74	-67	-146	-75	-2061	-150	-3645	-19369	-974	-16484	-1918	-6237	-52	-15238	-5038	-9120	73	-15313	-4953	-12301	-828
0.458333	-31	37	86	-60	-108	-34	15	-12	-19	5	-73	-63	-96	-17	-30	-62	-102	32	-85	-32	-104	-23	-97	-79	-67	-1	-98	-12	-70	-66	-145	-76	-5429	-83	-3477	-19182	-929	-15945	-1843	-5698	-262	-15132	-4917	-9386	-165	-15236	-4775	-12681	-651
0.459167	-28	40	87	-58	-108	-32	16	-13	-22	4	-75	-62	-96	-15	-32	-59	-99	35	-86	-33	-105	-23	-99	-68	-66	-3	-100	-12	-72	-68	-146	-73	-6270	-8	-3293	-19013	-441	-15399	-1793	-5173	-617	-15026	-4801	-9655	-76	-15178	-4585	-13049	-826
0.460000	-24	40	87	-59	-110	-34	15	16	-15	9	-72	-63	-99	-13	-27	-58	-100	34	-85	-31	-107	-22	-96	-67	-64	-1	-97	-15	-75	-55	-145	-73	-4419	73	-3101	-18869	-208	-14854	-1762	-4639	-899	-14926	-4689	-9918	39	-15124	-4394	-13410	-828
0.460833	-24	40	89	-59	-109	-34	16	-12	-18	9	-74	-65	-97	-12	-27	-64	-98	37	-84	-30	-117	-21	-99	-67	-62	1	-99	-13	-76	-68	-144	-74	-6835	167	-2892	-18746	21	-14317	-1758	-4127	-901	-14827	-4590	-10189	-4	-15110	-4200	-13761	-697
0.461667	-27	34	85	-59	-111	-35	16	-10	-19	7	-70	-62	-98	-15	-27	-59	-101	36	-83	-31	-109	-25	-98	-66	-65	1	-98	3	-73	-66	-144	-72	-5989	274	-2676	-18658	464	-13793	-1780	-3641	-876	-14723	-4494	-10462	92	-15050	-3995	-14105	-541
0.462500	-26	42	86	-57	-110	-33	16	-9	-18	8	-75	-64	-100	-10	-31	-59	-101	41	-84	-30	-105	-25	-97	-68	-64	-3	-99	-12	-76	-70	-147	-72	-4213	384	-2446	-18602	482	-13280	-1833	-3188	-770	-14616	-4409	-10739	112	-15020	-3796	-14438	-417
0.463333	-24	42	105	-58	-109	-33	15	-9	-19	8	-70	-61	-95	-14	-30	-60	-99	36	-82	-33	-104	-27	-98	-67	-63	0	-97	-12	-72	-64	-148	-76	-6027	516	-2208	-18587	260	-12792	-1910	-2778	-736	-14492	-4338	-11023	330	-14986	-3590	-14757	-558
0.464167	-25	40	87	-61	-109	-35	11	-14	-19	4	-75	-70	-99	-21	-32	-63	-99	33	-85	-34	-109	-27	-99	-73	-65	-4	-99	-14	-74	-73	-151	-76	-5300	644	-1969	-18613	596	-12323	-2008	-2417	-749	-14352	-4280	-11323	417	-14942	-3386	-15068	-526
0.465000	-23	39	82	-60	-111	-36	11	-18	-24	1	-78	-65	-100	-21	-34	-63	-103	28	-90	-35	-108	-28	-104	-74	-72	-5	-102	-16	-79	-73	-151	-88	-5842	791	-1730	-18671	913	-11881	-2132	-2110	-747	-14192	-4232	-11631	381	-14886	-3184	-15368	-165
0.465833	-33	38	85	-61	-112	-36	9	-18	-25	2	-76	-65	-97	-17	-33	-63	-104	10	-87	-31	-107	-19	-103	-62	-65	0	-98	-12	-74	-69	-152	-73	-6135	946	-1488	-18765	788	-11461	-2274	-1853	-742	-13995	-4189	-11929	514	-14809	-2980	-15651	22
0.466667	-24	42	90	-56	-110	-35	7	-14	-18	4	-72	-63	-98	-16	-29	-60	-97	35	-83	-34	-103	-25	-98	-69	-65	-3	-100	-12	-75	-67	-148	-73	-4885	1104	-1257	-18901	627	-11062	-2434	-1661	-658	-13778	-4170	-12264	505	-14720	-2787	-15932	286
0.467500	-28	37	88	-59	-110	-31	13	-13	-19	5	-69	-64	-94	-14	-30	-61	-103	25	-86	-32	-107	-24	-98	-72	-66	0	-99	-11	-75	-67	-148	-75	-5791	1259	-1037	-19078	326	-10694	-2601	-1538	-638	-13527	-4162	-12594	320	-14612	-2599	-16207	783
0.468333	-27	41	85	-59	-105	-33	15	-13	-18	5	-72	-65	-99	-17	-30	-62	-97	35	-86	-33	-104	-24	-100	-74	-68	0	-98	-11	-74	-70	-148	-75	-4708	1421	-830	-19282	-76	-10352	-2767	-1479	-679	-13244	-4173	-12926	84	-14476	-2423	-16479	1113
0.469167	-26	42	88	-62	-111	-30	15	-11	-16	9	-75	-43	-99	-15	-22	-61	-101	34	-88	-36	-108	-23	-99	-69	-65	-1	-101	-10	-72	-69	-148	-73	-4948	1576	-642	-19513	-375	-10035	-2932	-1487	-703	-12947	-4196	-13262	-34	-14311	-2254	-16746	1527
0.470000	-33	41	93	-59	-110	-30	13	-21	-17	7	-73	-66	-99	-18	-31	-59	-98	33	-84	-36	-105	-23	-100	-73	-65	0	-101	-15	-73	-83	-151	-74	-7259	1732	-477	-19771	-518	-9736	-3082	-1557	-953	-12583	-4237	-13600	131	-14129	-2102	-17010	1880
0.470833	-22	39	88	-60	-109	-32	11	-14	-19	7	-73	-67	-96	-14	-31	-60	-99	13	-87	-33	-104	-23	-101	-68	-63	-3	-102	-11	-72	-66	-145	-73	-2302	1873	-333	-20053	-1091	-9455	-3238	-1693	-923	-12204	-4298	-13930	71	-13916	-1962	-17270	2061
0.471667	-25	38	89	-61	-108	-31	13	-15	-22	5	-73	-67	-97	-18	-30	-60	-102	34	-85	-34	-105	-22	-98	-72	-66	4	-97	-11	-74	-68	-148	-76	-2211	2011	-218	-20352	-1795	-9190	-3314	-1879	-707	-11800	-4372	-14250	52	-13677	-1840	-17532	2315
0.472500	-27	43	88	-59	-110	-30	13	-18	-17	7	-69	-66	-74	-14	-28	-61	-99	32	-86	-32	-102	-22	-102	-70	-66	0	-98	-9	-70	-68	-148	-73	-4536	2137	-127	-20671	-1969	-8945	-3385	-2117	-673	-11380	-4435	-14555	121	-13417	-1732	-17785	2482
0.473333	-25	43	96	-58	-109	-33	13	-14	-17	6	-72	-65	-101	-18	-31	-64	-101	29	-87	-36	-105	-27	-101	-70	-68	-5	-102	-22	-73	-72	-149	-77	-160	2247	-66	-20985	-2392	-8708	-3421	-2399	-757	-10938	-4569	-14847	-10	-13135	-1645	-18042	2669
0.474167	-26	37	85	-61	-110	-31	11	-17	-22	3	-77	-65	-97	-22	-30	-62	-101	33	-87	-35	-102	-22	-98	-69	-65	-4	-104	-10	-73	-68	-147	-74	-1839	2347	-28	-21309	-2769	-8480	-3411	-2717	-745	-10488	-4689	-15114	-74	-12831	-1579	-18288	2710
0.475000	-24	39	87	-59	-105	-13	15	-15	-15	6	-70	-65	-96	-14	-27	-57	-99	33	-88	-35	-102	-19	-97	-69	-64	-5	-98	-12	-72	-68	-145	-75	-720	2430	-10	-21639	-3065	-8248	-3368	-3066	-601	-10017	-4812	-15359	-3	-12516	-1536	-18526	2704
0.475833	-24	42	89	-59	-107	-30	13	-12	-18	6	-75	-66	-95	-14	-26	-58	-99	26	-92	-33	-104	-18	-83	-67	-67	-3	-98	-11	-74	-67	-145	-74	1733	2505	-11	-21955	-3473	-8024	-3283	-3438	-444	-9549	-4947	-15573	-285	-12188	-1514	-18756	2723
0.476667	-29	36	66	-61	-110	-31	15	-24	-19	9	-74	-64	-97	-15	-27	-62	-101	32	-86	-35	-107	-21	-101	-70	-72	0	-97	-9	-74	-70	-149	-73	985	2569	-33	-22274	-4089	-7803	-3164	-3820	-355	-9082	-5082	-15759	-537	-11857	-1515	-18970	2594
0.477500	-27	41	87	-59	-112	-33	13	-13	-14	8	-75	-59	-102	-15	-26	-58	-101	33	-84	-34	-104	-21	-100	-68	-64	-3	-97	-14	-73	-70	-145	-73	1738	2622	-65	-22579	-4244	-7575	-3013	-4189	-301	-8620	-5220	-15909	-473	-11512	-1543	-19162	2450
0.478333	-23	40	87	-58	-110	-35	15	-13	-17	8	-72	-62	-95	-14	-27	-58	-100	34	-83	-33	-109	-19	-114	-65	-66	1	-95	-9	-73	-66	-145	-76	2427	2668	-103	-22873	-4074	-7345	-2841	-4586	-138	-8166	-5355	-16025	-626	-11170	-1595	-19332	2409
0.479167	-25	41	88	-58	-108	-31	13	-12	-15	11	-63	-63	-93	-19	-29	-59	-97	36	-66	-32	-102	-18	-97	-64	-62	1	-94	-11	-74	-69	-146	-74	1504	2710	-147	-23168	-4174	-7106	-2645	-4956	64	-7697	-5486	-16112	-832	-10827	-1667	-19485	2229
0.480000	-21	44	98	-57	-108	-51	21	-11	-16	11	-70	-62	-95	-12	-24	-57	-97	35	-81	-32	-101	-19	-97	-65	-61	2	-94	-10	-72	-68	-143	-73	3473	2747	-195	-23405	-4388	-6862	-2441	-5313	264	-7294	-5612	-16156	-768	-10491	-1766	-19598	2041
0.480833	-23	41	89	-57	-111	-34	16	-13	-18	11	-67	-62	-96	-12	-28	-64	-99	35	-76	-31	-103	-19	-97	-66	-62	1	-96	-11	-73	-67	-148	-75	2586	2781	-240	-23640	-4531	-6613	-2218	-5648	433	-6882	-5730	-16178	-833	-10169	-1888	-19682	2024
0.481667	-22	40	87	-61	-109	-36	12	-16	-22	5	-74	-65	-99	-14	-29	-61	-100	33	-85	-32	-107	-23	-101	-69	-68	-3	-103	-13	-73	-69	-148	-77	3207	2818	-286	-23849	-4615	-6359	-2046	-5964	637	-6491	-5838	-16166	-923	-9861	-2030	-19731	1951
0.482500	-29	35	82	-60	-114	-38	10	-17	-22	4	-74	-64	-98	-15	-31	-92	-105	32	-87	-33	-108	-21	-99	-67	-65	0	-97	-13	-73	-67	-146	-77	3615	2859	-316	-24029	-4643	-6097	-1873	-6252	803	-6111	-5930	-16126	-916	-9561	-2188	-19736	1750
0.483333	-27	38	74	-60	-108	-33	12	-15	-19	6	-74	-62	-98	-14	-28	-62	-100	33	-84	-39	-105	-22	-101	-69	-64	1	-101	-16	-74	-72	-149	-75	712	2905	-346	-24174	-4455	-5836	-1718	-6508	769	-5756	-6011	-16067	-990	-9280	-2364	-19700	1714
0.484167	-26	37	86	-61	-107	-34	13	-16	-18	6	-75	-64	-97	23	-26	-62	-103	33	-85	-35	-107	-23	-99	-67	-68	-4	-99	-15	-73	-72	-149	-76	3488	2948	-368	-24280	-4509	-5569	-1602	-6741	941	-5405	-6086	-15987	-1123	-9016	-2554	-19627	1863
0.485000	-27	33	86	-65	-112	-33	15	-15	-18	7	-73	-64	-98	-13	-30	-59	-100	35	-85	-31	-107	-19	-101	-66	-66	15	-99	-14	-77	-110	-151	-77	6013	2999	-379	-24347	-4904	-5306	-1525	-6956	1324	-5103	-6145	-15890	-1269	-8772	-2749	-19505	1693
0.485833	-25	43	88	-59	-113	-34	12	-12	-15	7	-72	-63	-96	-12	-28	-33	-97	39	-81	-30	-115	-22	-96	-63	-62	1	-96	-10	-73	-67	-145	-73	1529	3052	-384	-24374	-4785	-5043	-1489	-7153	1570	-4796	-6199	-15784	-1330	-8540	-2951	-19345	1534
0.486667	-22	53	89	-51	-103	-39	16	-11	-13	10	-72	-62	-92	-11	-27	-57	-98	38	-84	-28	-99	-18	-96	-65	-60	0	-99	-10	-70	-65	-147	-73	5916	3101	-389	-24354	-4968	-4788	-1500	-7329	1819	-4511	-6249	-15666	-1364	-8337	-3161	-19148	1539
0.487500	-23	42	89	-61	-107	-32	16	-9	-16	11	-72	-63	-94	-17	-27	-57	-97	37	-82	-32	-101	-19	-98	-65	-63	1	-97	-12	-72	-65	-145	-70	3368	3155	-380	-24296	-5062	-4542	-1556	-7499	1905	-4243	-6298	-15551	-1407	-8143	-3368	-18918	1253
0.488333	-21	42	91	-57	-105	-33	17	-10	-14	10	-70	-60	-97	-11	-28	-58	-96	38	-82	-24	-105	-21	-96	-66	-62	7	-94	-8	-72	-68	-147	-75	2860	3204	-385	-24188	-5100	-4304	-1654	-7659	1975	-3990	-6345	-15432	-1494	-7968	-3582	-18645	1170
0.489167	-23	42	88	-57	-107	-32	13	-11	-17	-16	-72	-61	-96	-12	-27	-52	-99	36	-84	-30	-103	-22	-96	-68	-63	0	-98	-9	-73	-68	-146	-73	5092	3257	-376	-24039	-5183	-4086	-1796	-7820	2068	-3748	-6395	-15315	-1488	-7801	-3797	-18375	1251
0.490000	-27	40	88	-59	-109	-33	16	-13	-19	5	-74	-63	-99	-13	-29	-60	-104	33	-91	-34	-104	-23	-100	-69	-69	-1	-105	-13	-73	-70	-138	-78	3952	3302	-371	-23849	-5478	-3879	-1978	-7989	2078	-3512	-6448	-15207	-1384	-7647	-4011	-18082	1207
0.490833	-29	33	86	-61	-114	-36	7	-16	-26	2	-80	-66	-99	-12	-28	-62	-113	38	-87	-32	-105	-22	-98	-73	-64	0	-102	-13	-74	-68	-149	-76	2631	3357	-349	-23618	-5356	-3689	-2185	-8157	1809	-3265	-6509	-15101	-1357	-7489	-4216	-17775	1084
0.491667	-24	38	86	-61	-108	-32	13	-13	-16	7	-73	-62	-95	-14	-29	-58	-99	35	-88	-33	-104	-22	-101	-62	-62	0	-100	-12	-74	-69	-146	-76	3523	3406	-328	-23349	-4912	-3512	-2411	-8343	1456	-3046	-6573	-14991	-1327	-7333	-4428	-17469	1040
0.492500	-25	39	88	-60	-111	-33	15	-14	-17	3	-73	-65	-99	-15	-27	-57	-99	34	-87	-33	-103	-21	-100	-68	-63	0	-101	-12	-73	-69	-148	-76	-149	3457	-300	-23045	-4520	-3353	-2660	-8537	1021	-2816	-6642	-14887	-1217	-7171	-4633	-17162	1034
0.493333	-24	41	89	-59	-110	-34	13	-13	-17	6	-72	-64	-98	-15	-30	-58	-99	39	-86	-34	-112	-28	-99	-67	-63	1	-78	-11	-77	-67	-149	-74	1362	3512	-262	-22717	-4180	-3217	-2915	-8750	441	-2587	-6714	-14785	-1060	-6994	-4846	-16870	1034
0.494167	-25	43	90	-59	-107	-29	15	-11	-17	8	-80	-62	-96	-16	-28	-57	-98	37	-86	-30	-104	-21	-99	-67	-61	-3	-99	-11	-70	-68	-145	-72	156	3565	-206	-22364	-3796	-3092	-3167	-8982	-250	-2353	-6797	-14674	-871	-6807	-5061	-16582	1066
0.495000	-27	42	90	-56	-107	-33	17	-12	-14	7	-72	-62	-93	-15	-27	-58	-96	38	-83	-31	-105	-21	-99	-67	-63	0	-98	-9	-73	-66	-149	-72	-1341	3630	-149	-22001	-3290	-2989	-3411	-9232	-1012	-2114	-6879	-14558	-756	-6597	-5283	-16308	947
0.495833	-22	42	89	-56	-111	-31	15	-14	-14	7	-72	-104	-97	-17	-31	-88	-99	38	-86	-32	-103	-22	-99	-67	-63	2	-102	-11	-70	-67	-149	-75	-1006	3699	-73	-21628	-2559	-2899	-3647	-9500	-1851	-1873	-6965	-14433	-759	-6374	-5518	-16053	699
0.496667	-23	46	89	-56	-110	-30	12	-14	-21	6	-72	-64	-96	-16	-28	-60	-100	37	-84	-33	-108	-22	-99	-70	-63	0	-91	-11	-74	-70	-149	-74	-4903	3778	28	-21249	-1724	-2824	-3867	-9797	-2781	-1622	-7040	-14286	-487	-6125	-5775	-15811	659
0.497500	-28	38	88	-60	-109	-32	10	-13	-19	2	-76	-59	-95	-16	-31	-63	-100	34	-88	-32	-108	-24	-100	-69	-67	-1	-100	-12	-74	-69	-131	-75	-4568	3867	151	-20871	-947	-2762	-4057	-10109	-3636	-1362	-7106	-14123	-201	-5847	-6022	-15576	615
0.498333	-26	37	85	-60	-111	-36	13	-16	-22	0	-78	-66	-101	-17	-34	-38	-103	32	-88	-36	-108	-25	-103	-74	-69	-7	-104	-17	-73	-73	-151	-80	84	3978	303	-20511	-667	-2716	-4226	-10447	-4110	-1096	-7167	-13933	-291	-5547	-6300	-15344	492
0.499167	-29	36	80	-62	-117	-38	9	-22	-19	-28	-78	-66	-100	-21	-30	-63	-102	30	-90	-34	-105	-22	-103	-67	-66	-1	-100	-14	-75	-73	-153	-73	-7097	4103	477	-20154	250	-2678	-4359	-10794	-4697	-832	-7203	-13708	-185	-5218	-6594	-15113	243
0.500000	-26	38	86	-58	-112	-31	13	-15	-19	3	-76	-67	-101	-16	-29	-62	-101	34	-84	-38	-109	-24	-100	-70	-65	-1	-103	-15	-75	-73	-148	-76	-2875	4248	679	-19819	1022	-2651	-4471	-11164	-5177	-568	-7226	-13455	56	-4876	-6903	-14880	-240
0.500833	-25	39	87	-61	-109	-33	11	-13	-16	3	-73	-65	-96	-16	-28	-61	-102	33	-86	-36	-104	-24	-97	-69	-63	-4	-101	-15	-73	-69	-147	-77	-4172	4412	913	-19502	1722	-2635	-4554	-11550	-5502	-300	-7227	-13165	46	-4509	-7222	-14635	-761
0.501667	-24	39	86	-60	-105	-34	11	-13	-19	3	-76	-64	-96	-19	-32	-59	-99	29	-86	-34	-104	-22	-100	-88	-65	-5	-99	-14	-73	-69	-149	-76	-6335	4592	1165	-19212	2444	-2629	-4609	-11947	-5712	-43	-7209	-12841	2	-4137	-7552	-14372	-1079
0.502500	-27	39	84	-44	-129	-35	10	-15	-18	10	-76	-64	-96	-16	-30	-60	-100	32	-87	-35	-108	-24	-101	-68	-64	-4	-101	-14	-75	-70	-150	-77	-2947	4790	1442	-18943	3060	-2630	-4645	-12361	-5854	201	-7173	-12484	158	-3751	-7886	-14088	-1419
0.503333	-26	40	85	-60	-110	-35	13	-16	-21	2	-75	-66	-99	-18	-32	-62	-101	29	-81	-34	-105	-26	-100	-69	-67	-3	-101	-15	-77	-70	-150	-80	-3349	5020	1735	-18701	3115	-2642	-4663	-12781	-5771	432	-7114	-12087	149	-3370	-8225	-13778	-1862
0.504167	-26	39	84	-60	-121	-39	9	-17	-19	3	-76	-66	-98	-19	-33	-61	-104	32	-86	-35	-108	-29	-99	-73	-67	-3	-101	-17	-75	-72	-148	-77	-4695	5258	2047	-18486	3367	-2663	-4664	-13205	-6078	642	-7042	-11684	128	-2990	-8544	-13438	-2133
0.505000	-26	37	88	-63	-107	-34	11	-15	-17	3	-75	-67	-94	-19	-31	-63	-104	30	-88	-32	-104	-7	-98	-70	-65	-5	-100	-15	-75	-74	-149	-79	-1724	5520	2366	-18290	3955	-2692	-4654	-13636	-6281	836	-6954	-11238	424	-2625	-8852	-13072	-2287
0.505833	-27	39	85	-61	-108	-35	12	-23	-21	2	-76	-64	-95	-15	-34	-60	-100	32	-87	-31	-104	-24	-101	-72	-63	-5	-102	-14	-74	-73	-146	-76	-3692	5800	2687	-18140	4125	-2728	-4639	-14062	-6256	991	-6862	-10780	540	-2278	-9135	-12671	-2340
0.506667	-26	40	86	-60	-108	-35	13	-15	-17	6	-75	-65	-96	-17	-34	-63	-100	29	-90	-34	-105	-26	-101	-72	-68	-6	-102	-17	-75	-75	-147	-78	-1487	6086	3002	-17977	3937	-2778	-4620	-14490	-6480	1113	-6767	-10317	575	-1957	-9392	-12251	-2382
0.507500	-27	21	85	-64	-110	-36	9	-18	-23	1	-77	-68	-97	-16	-32	-61	-100	30	-85	-32	-104	-25	-99	-68	-77	-1	-102	-13	-73	-70	-148	-77	-673	6393	3318	-17847	3736	-2828	-4598	-14915	-6657	1203	-6664	-9845	798	-1668	-9610	-11799	-2487
0.508333	-27	40	87	-60	-111	-36	13	-13	-11	6	-69	-62	-100	-16	-31	-59	-120	34	-87	-34	-104	-24	-98	-70	-62	-1	-98	-16	-75	-70	-146	-75	-1143	6699	3619	-17751	3387	-2888	-4582	-15332	-6667	1252	-6580	-9378	873	-1410	-9794	-11329	-2403
0.509167	-29	40	89	-72	-104	-34	12	-15	-15	3	-74	-66	-97	-14	-29	-60	-101	33	-84	-31	-104	-24	-100	-70	-64	-3	-99	-14	-62	-74	-148	-77	1298	7014	3883	-17669	3020	-2955	-4558	-15736	-6675	1259	-6507	-8920	672	-1187	-9935	-10846	-2366
0.510000	-24	41	88	-65	-110	-35	12	-14	-19	4	-74	-65	-97	-13	-31	-60	-101	32	-87	-34	-108	-25	-100	-69	-65	-3	-102	-13	-76	-73	-149	-77	-991	7324	4124	-17614	2781	-3027	-4541	-16132	-6929	1211	-6450	-8484	473	-997	-10031	-10362	-2300
0.510833	-28	42	89	-63	-110	-34	17	-16	-15	7	-70	-68	-97	-18	-30	-61	-96	34	-82	-35	-101	-22	-99	-70	-64	0	-94	-15	-76	-72	-149	-76	-1264	7630	4329	-17582	2567	-3096	-4524	-16515	-7250	1142	-6415	-8070	354	-843	-10086	-9876	-2085
0.511667	-26	41	87	-62	-112	-36	13	-15	-18	6	-72	-64	-94	-14	-61	-62	-99	36	-85	-50	-101	-23	-104	-69	-65	1	-100	-12	-72	-70	-147	-75	6053	7929	4496	-17579	1634	-3169	-4505	-16889	-7063	1022	-6408	-7690	320	-719	-10099	-9394	-1719
0.512500	-24	44	72	-61	-108	-25	11	-12	-16	8	-69	-64	-94	-16	-28	-60	-98	36	-83	-30	-108	-24	-101	-70	-64	0	-98	-12	-69	-66	-150	-75	312	8214	4620	-17601	1241	-3238	-4480	-17250	-6838	864	-6431	-7348	342	-621	-10079	-8927	-1367
0.513333	-23	45	90	-60	-107	-32	15	-13	-14	-4	-67	-62	-92	-11	-25	-57	-94	40	-83	-29	-103	-17	-97	-68	-61	4	-98	-12	-70	-65	-147	-73	3135	8483	4697	-17653	953	-3284	-4453	-17602	-6603	665	-6478	-7037	230	-547	-10024	-8472	-1079
0.514167	-24	46	88	-60	-108	-33	15	-14	-14	8	-70	-65	-95	-14	-30	-63	-96	36	-81	-31	-101	-21	-100	-69	-60	2	-96	-15	-75	-68	-147	-76	4991	8732	4727	-17734	476	-3365	-4419	-17941	-6294	450	-6555	-6769	366	-491	-9945	-8043	-803
0.515000	-18	44	89	-59	-108	-34	12	-15	-16	5	-74	-66	-96	-14	-31	-64	-100	33	-70	-32	-102	-24	-102	-73	-65	0	-101	-14	-73	-70	-149	-75	1741	8955	4706	-17841	82	-3425	-4384	-18266	-5861	196	-6666	-6544	349	-464	-9846	-7642	-449
0.515833	-26	41	86	-62	-110	-36	3	-16	-17	33	-76	-67	-97	-16	-34	-62	-100	33	-86	-32	-103	-22	-103	-68	-61	1	-101	-15	-73	-66	-142	-77	4214	9153	4641	-17960	-72	-3473	-4336	-18589	-5507	-62	-6793	-6362	263	-419	-9730	-7273	-127
0.516667	-27	39	85	-65	-109	-34	12	-17	-18	6	-74	-66	-95	-15	-18	-62	-101	33	-79	-31	-105	-24	-102	-68	-65	-1	-102	-17	-76	-69	-147	-76	4949	9325	4528	-18135	-537	-3512	-4270	-18898	-4885	-335	-6949	-6212	296	-385	-9606	-6932	104
0.517500	-26	39	84	-67	-113	-34	11	-15	-22	6	-74	-68	-97	-14	-30	-62	-101	32	-87	-34	-108	-19	-100	-66	-66	0	-136	-15	-73	-66	-150	-74	2532	9466	4376	-18310	-900	-3545	-4207	-19193	-4172	-607	-7111	-6115	373	-351	-9477	-6624	87
0.518333	-28	42	86	-60	-110	-34	13	-16	-22	6	-72	-66	-98	-11	-31	-62	-100	35	-85	-33	-104	-23	-101	-68	-63	0	-101	-17	-75	-69	-149	-75	4473	9583	4221	-18502	-814	-3567	-4130	-19475	-3695	-871	-7289	-6046	187	-323	-9345	-6342	84
0.519167	-24	55	85	-60	-107	-34	15	-13	-14	7	-70	-63	-94	-14	-29	-62	-97	35	-83	-34	-105	-23	-99	-65	-63	2	-99	-14	-73	-67	-148	-74	2066	9666	3962	-18710	-606	-3583	-4049	-19744	-3365	-1116	-7473	-6013	80	-284	-9215	-6091	258
0.520000	-23	43	86	-60	-109	-33	15	-12	-17	8	-72	-64	-97	-13	-30	-58	-97	35	-86	-31	-102	-19	-99	-67	-66	0	-99	-14	-75	-66	-145	-75	2104	9713	3714	-18918	-616	-3592	-3960	-20001	-3046	-1348	-7658	-6013	140	-242	-9091	-5874	464
0.520833	-28	22	88	-60	-110	-51	13	-14	-16	8	-72	-62	-94	-15	-28	-61	-100	37	-83	-31	-107	-22	-102	-65	-63	2	-98	-13	-77	-67	-146	-73	2872	9737	3438	-19126	-582	-3596	-3877	-20242	-2801	-1550	-7845	-6038	60	-188	-8971	-5679	643
0.521667	-26	43	86	-59	-109	-32	15	-13	-18	8	-72	-62	-96	-15	-29	-57	-102	35	-83	-32	-102	-19	-99	-66	-63	3	-99	-11	-74	-68	-148	-75	856	9731	3151	-19324	-512	-3590	-3790	-20460	-2476	-1720	-8021	-6093	24	-142	-8860	-5512	740
0.522500	-24	55	86	-61	-112	-34	11	-13	-21	8	-72	-63	-95	-13	-28	-58	-101	35	-83	-32	-104	-21	-111	-68	-62	-1	-96	-13	-73	-29	-147	-75	2499	9701	2850	-19511	-464	-3580	-3726	-20656	-2195	-1851	-8196	-6170	138	-91	-8758	-5367	936
0.523333	-25	43	88	-61	-108	-34	13	-15	-18	10	-86	-66	-100	-12	-35	-61	-102	36	-87	-33	-108	-25	-101	-68	-66	0	-101	-16	-76	-74	-150	-79	644	9649	2545	-19697	-326	-3563	-3660	-20819	-2073	-1948	-8362	-6275	301	-42	-8662	-5250	1248
0.524167	-36	38	84	-62	-114	-38	9	-18	-26	2	-76	-69	-98	-17	-31	-62	-100	34	-87	-33	-107	-23	-100	-70	-67	-12	-100	-13	-74	-70	-149	-77	-2122	9580	2252	-19817	-43	-3541	-3613	-20953	-1952	-2002	-8518	-6388	208	5	-8569	-5139	1213
0.525000	-29	43	86	-60	-110	-38	13	-11	-17	3	-73	-66	-96	-17	-29	-62	-107	32	-83	-35	-109	-23	-100	-69	-65	0	-100	-13	-77	-69	-151	-77	4553	9497	1962	-19922	-452	-3510	-3589	-21047	-1574	-2014	-8660	-6531	-52	44	-8483	-5065	1094
0.525833	-12	43	88	-56	-112	-26	13	-12	-19	7	-73	-63	-96	-10	-28	-55	-100	37	-84	-33	-105	-21	-99	-66	-67	1	-100	-13	-81	-64	-145	-75	1312	9407	1677	-19995	-693	-3470	-3581	-21097	-1214	-1987	-8792	-6682	124	71	-8402	-5004	1265
0.526667	-25	44	85	-59	-107	-32	16	-9	-17	6	-72	-49	-93	-12	-26	-57	-115	33	-83	-30	-107	-19	-96	-66	-68	0	-95	-11	-73	-67	-146	-75	661	9305	1435	-20025	-556	-3424	-3601	-21102	-799	-1911	-8920	-6849	155	86	-8331	-4969	1159
0.527500	-27	44	89	-57	-108	-32	15	-10	-19	4	-70	-60	-96	-12	-25	-55	-102	38	-84	-17	-105	-17	-96	-69	-68	1	-98	-10	-73	-66	-146	-75	4119	9203	1203	-20017	-540	-3369	-3647	-21050	-533	-1825	-9041	-7041	151	81	-8264	-4953	812
0.528333	-29	42	88	-56	-104	-12	13	-11	-16	8	-69	-58	-96	-12	-25	-58	-100	38	-84	-31	-103	-18	-96	-66	-65	4	-96	-10	-72	-66	-146	-70	466	9078	995	-19969	-557	-3299	-3720	-20950	-222	-1695	-9154	-7238	204	62	-8202	-4964	518
0.529167	-24	49	88	-55	-105	-32	16	-8	-14	6	-73	-61	-94	-10	-23	-56	-96	37	-81	-31	-102	-23	-97	-63	-63	1	-96	-10	-67	-66	-145	-70	2469	8996	819	-19876	-487	-3225	-3810	-20784	229	-1542	-9268	-7461	94	26	-8145	-4995	240
0.530000	-25	42	88	-58	-108	-30	15	-9	-16	7	-81	-63	-95	-11	-26	-63	-97	41	-83	-32	-105	-22	-96	-65	-61	1	-97	-10	-70	-67	-145	-73	3991	8902	673	-19749	-592	-3125	-3921	-20564	876	-1361	-9378	-7692	-58	-22	-8097	-5055	113
0.530833	-25	41	89	-41	-107	-33	11	-13	-21	4	-73	-63	-98	-15	-29	-57	-104	38	-85	-34	-105	-23	-100	-66	-66	5	-99	-13	-76	-82	-146	-73	1381	8811	556	-19587	-765	-3041	-4053	-20281	1355	-1163	-9487	-7941	-34	-87	-8057	-5137	-145
0.531667	-26	43	85	-60	-113	-36	11	-13	-18	4	-73	-60	-98	-21	-28	-61	-104	35	-88	-35	-109	-24	-101	-72	-63	-3	-100	-14	-76	-72	-150	-75	3017	8728	468	-19391	-613	-2936	-4199	-19939	1680	-953	-9600	-8202	-124	-161	-8023	-5246	-350
0.532500	-28	38	66	-60	-110	-36	10	-13	-19	3	-75	-65	-97	-15	-28	-59	-99	36	-85	-32	-105	-22	-100	-69	-65	1	-84	-12	-72	-70	-150	-74	969	8664	414	-19161	-302	-2811	-4346	-19537	2052	-723	-9688	-8467	-143	-239	-7999	-5375	-195
0.533333	-27	41	87	-58	-109	-34	11	-13	-15	7	-69	-55	-97	-15	-27	-57	-100	36	-83	-33	-107	-25	-100	-68	-64	1	-98	-13	-75	-69	-147	-79	-108	8606	386	-18908	-83	-2679	-4497	-19083	2402	-488	-9783	-8744	-118	-318	-7982	-5530	-56
0.534167	-25	40	89	-58	-109	-31	13	-11	-17	7	-70	-63	-96	-13	-28	-58	-100	37	-85	-31	-103	-21	-97	-66	-63	0	-101	-10	-75	-66	-146	-73	1221	8551	385	-18640	178	-2538	-4647	-18576	2771	-243	-9871	-9022	-145	-393	-7975	-5706	28
0.535000	-25	43	90	-55	-108	-32	12	-14	-15	8	-69	-63	-92	-12	-24	-57	-96	39	-83	-30	-102	-19	-98	-67	-62	0	-96	-10	-70	-67	-146	-72	-1572	8512	404	-18369	397	-2388	-4798	-18036	3076	6	-9955	-9300	1	-462	-7982	-5895	67
0.535833	-22	42	77	-55	-107	-34	13	-11	-6	9	-72	-60	-96	-17	-26	-59	-102	37	-83	-30	-107	-21	-98	-66	-64	-7	-98	-12	-76	-68	-147	-73	-1119	8474	442	-18074	694	-2228	-4939	-17455	3272	263	-10026	-9577	77	-517	-8000	-6102	86
0.536667	-25	37	88	-57	-109	-34	12	-15	-19	7	-73	-59	-99	-16	-22	-58	-101	36	-87	-32	-107	-24	-100	-69	-66	-5	-100	-13	-76	-69	-148	-73	-2555	8448	492	-17781	1108	-2058	-5077	-16856	3484	528	-10086	-9835	-47	-556	-8028	-6309	23
0.537500	-27	38	86	-57	-111	-34	11	-16	-18	7	-73	-65	-97	-13	-29	-61	-102	35	-88	-33	-105	-22	-100	-68	-64	-1	-98	-14	-70	-72	-147	-76	-6406	8424	555	-17492	1777	-1877	-5196	-16241	3467	785	-10132	-10077	-136	-574	-8071	-6522	98
0.538333	-23	38	88	-57	-109	-32	18	7	-15	5	-74	-65	-94	-14	-28	-58	-103	38	-85	-30	-103	-22	-97	-68	-69	-3	-98	-13	-72	-68	-153	-73	-1680	8411	627	-17212	1964	-1687	-5311	-15636	3627	1066	-10167	-10294	-111	-552	-8122	-6725	424
0.539167	-26	41	88	-57	-109	-31	11	-15	-19	8	-70	-62	-97	-15	-27	-61	-99	35	-84	-33	-105	-19	-107	-68	-63	-1	-99	-12	-73	-70	-149	-73	-2451	8393	699	-16948	1938	-1491	-5415	-15033	3885	1344	-10183	-10478	-44	-510	-8185	-6924	594
0.540000	-25	40	86	-59	-108	-35	9	-3	-17	5	-75	-68	-100	-16	-28	-62	-103	34	-84	-34	-108	-25	-101	-70	-66	-6	-102	-17	-78	-73	-150	-74	-6377	8377	767	-16701	2373	-1280	-5521	-14455	3880	1626	-10203	-10633	-101	-438	-8262	-7117	503
0.540833	-30	33	84	-62	-113	-36	10	-17	-18	6	-76	-68	-99	-17	-30	-58	-104	35	-86	-34	-107	-24	-99	-68	-62	2	-100	-12	-68	-70	-145	-75	-1223	8362	839	-16471	2763	-1058	-5609	-13903	3865	1922	-10176	-10732	9	-326	-8343	-7273	546
0.541667	-25	39	88	-58	-110	-32	11	-15	-17	8	-75	-65	-94	-52	-29	-63	-98	34	-86	-32	-105	-23	-97	-70	-66	-1	-100	-12	-76	-68	-151	-76	-4854	8345	882	-16260	3255	-824	-5697	-13396	3847	2217	-10158	-10787	43	-191	-8438	-7433	454
0.542500	-25	40	59	-60	-111	-33	10	-12	-18	10	-75	-64	-96	-15	-28	-58	-100	33	-85	-57	-105	-22	-102	-72	-65	-14	-98	-12	-72	-68	-147	-74	-3427	8322	943	-16077	3578	-574	-5781	-12945	3785	2516	-10125	-10786	-19	-28	-8539	-7556	187
0.543333	-26	40	87	-59	-108	-33	0	-14	-17	6	-79	-64	-99	-17	-30	-61	-100	33	-87	-32	-101	-21	-98	-70	-67	-3	-102	-13	-74	-72	-150	-77	-542	8294	974	-15914	3653	-311	-5861	-12554	3849	2817	-10088	-10727	15	157	-8654	-7672	92
0.544167	-27	40	86	-58	-112	-38	10	-18	-19	8	-75	-66	-98	-18	-30	-62	-100	34	-84	-35	-105	-14	-101	-73	-75	-1	-101	-14	-76	-73	-147	-74	-2479	8265	994	-15783	3511	-38	-5935	-12233	3840	3119	-10043	-10600	84	365	-8771	-7749	-8
0.545000	-27	41	87	-60	-114	-33	13	-14	-19	15	-73	-64	-99	-13	-12	-62	-107	33	-83	-34	-108	-22	-99	-70	-67	-1	-103	-13	-73	-69	-146	-75	-942	8228	1001	-15674	3735	258	-6004	-11983	3515	3418	-10005	-10410	72	588	-8900	-7815	-215
0.545833	-27	41	90	-77	-108	-33	12	-13	-22	6	-74	-65	-96	-16	-26	-59	-99	37	-82	-32	-104	-19	-97	-72	-64	-1	-108	-14	-72	-65	-146	-74	23	8190	992	-15577	4011	566	-6068	-11804	3211	3713	-9954	-10149	252	817	-9034	-7855	-219
0.546667	-25	42	90	-57	-103	-28	16	-12	-14	9	-75	-59	-92	-14	-25	-57	-94	36	-82	-29	-101	-19	-96	-67	-61	2	-95	-9	-72	-67	-143	-72	-1405	8146	969	-15506	3822	884	-6136	-11702	2892	4002	-9909	-9824	373	1050	-9176	-7885	-99
0.547500	-23	43	90	-59	-109	-32	16	-12	-18	6	-72	-63	-95	-13	-24	-58	-101	27	-83	-32	-102	-24	-97	-66	-66	0	-102	-14	-74	-67	-144	-75	1420	8090	933	-15446	3621	1216	-6160	-11677	2457	4267	-9874	-9438	260	1274	-9326	-7904	-42
0.548333	-26	39	88	-45	-108	-33	15	-23	-21	5	-70	-63	-96	-15	-27	-63	-102	36	-86	-35	-104	-22	-100	-70	-65	1	-99	-12	-74	-68	-148	-74	395	8034	879	-15408	3401	1550	-6183	-11716	2047	4517	-9842	-8999	262	1488	-9481	-7918	124
0.549167	-26	39	86	-61	-113	-34	11	-14	-22	3	-75	-66	-98	-17	-28	-60	-102	34	-85	-52	-104	-34	-98	-66	-62	1	-100	-21	-74	-69	-146	-75	1455	7970	822	-15370	2961	1900	-6199	-11812	1718	4747	-9811	-8498	398	1705	-9633	-7929	247
0.550000	-23	40	89	-60	-112	-34	13	-13	-18	4	-83	-63	-97	-17	-28	-56	-99	33	-87	-32	-109	-22	-99	-67	-65	0	-100	-14	-76	-67	-147	-74	2173	7900	760	-15341	2481	2264	-6190	-11957	1309	4951	-9787	-7952	248	1877	-9789	-7952	156
0.550833	-28	43	99	-60	-110	-32	12	-15	-16	6	-72	-63	-97	-19	-28	-61	-100	37	-84	-33	-105	-21	-103	-66	-58	9	-99	-13	-72	-69	-150	-75	-1223	7838	691	-15311	2229	2587	-6154	-12149	751	5128	-9765	-7372	284	2039	-9942	-7972	224
0.551667	-23	44	89	-57	-110	-32	11	-18	-17	7	-70	-59	-97	-16	-29	-61	-101	38	-86	-33	-104	-22	-102	-67	-68	4	-99	-13	-75	-67	-147	-76	2314	7763	621	-15275	1710	2931	-6098	-12373	338	5272	-9742	-6766	497	2171	-10093	-8013	409
0.552500	-23	44	89	-57	-110	-28	12	-13	-17	7	-70	-60	-95	-14	-28	-61	-98	38	-83	-32	-101	-21	-96	-66	-63	3	-96	-11	-72	-69	-148	-76	4849	7686	553	-15233	856	3257	-6012	-12596	-47	5383	-9719	-6142	420	2277	-10230	-8071	507
0.553333	-24	44	91	-56	-108	-31	12	10	-15	7	-69	-62	-94	-15	-26	-57	-100	40	-83	-30	-103	-19	-97	-66	-61	4	-96	-11	-73	-61	-144	-75	-1055	7611	491	-15181	722	3565	-5908	-12829	-651	5459	-9691	-5517	257	2350	-10363	-8142	492
0.554167	-24	44	90	-56	-105	-29	16	-10	-16	8	-72	-59	-93	-13	-26	-72	-99	36	-81	-32	-103	-18	-95	-68	-65	5	-97	-10	-70	-65	-146	-75	4765	7520	435	-15116	262	3847	-5776	-13048	-1110	5500	-9652	-4898	132	2399	-10482	-8252	527
0.555000	-22	45	90	-56	-105	-28	18	-12	-22	8	-75	-59	-92	-13	-25	-57	-97	39	-84	-30	-102	-15	-96	-64	-63	5	-101	-10	-69	-63	-145	-72	1402	7433	382	-15037	-15	4105	-5632	-13243	-1523	5502	-9607	-4304	145	2418	-10586	-8357	558
0.555833	-23	44	88	-55	-102	-30	13	-13	-15	8	-73	-62	-95	-14	-28	-59	-98	35	-85	-33	-103	-18	-96	-65	-64	3	-98	-13	-74	-68	-148	-90	408	7336	338	-14948	-45	4326	-5472	-13406	-1925	5468	-9546	-3745	270	2409	-10672	-8492	472
0.556667	-23	43	88	-59	-111	-35	13	-15	-18	2	-75	-64	-100	-22	-30	-64	-102	34	-88	-35	-109	-25	-99	-70	-66	0	-103	-17	-77	-70	-151	-75	3208	7246	301	-14837	-338	4510	-5283	-13517	-2194	5401	-9477	-3233	434	2376	-10732	-8646	313
0.557500	-27	38	86	-63	-109	-35	10	-17	-22	3	-76	-65	-98	-17	-30	-62	-104	33	-91	-33	-105	-16	-100	-69	-64	0	-99	-12	-77	-69	-149	-73	1209	7141	278	-14709	-919	4655	-5134	-13576	-2353	5304	-9384	-2772	399	2330	-10765	-8803	245
0.558333	-28	43	99	-60	-111	-36	12	-15	-22	5	-75	-66	-101	-17	-30	-62	-101	35	-84	-33	-108	-23	-100	-69	-65	1	-100	-15	-76	-70	-154	-74	424	7040	263	-14568	-973	4755	-4971	-13572	-2773	5178	-9280	-2387	236	2272	-10772	-8977	205
0.559167	-29	42	86	-60	-113	-36	12	-14	-21	5	-73	-65	-97	-14	-28	-60	-100	34	-91	-36	-107	-24	-100	-62	-47	3	-103	-14	-72	-69	-149	-73	1344	6932	252	-14413	-642	4815	-4816	-13499	-3119	5022	-9160	-2074	240	2199	-10747	-9149	112
0.560000	-23	39	88	-59	-109	-34	12	-12	-17	5	-72	-64	-97	-26	-29	-58	-101	37	-85	-33	-105	-22	-96	-69	-62	2	-102	-12	-75	-70	-152	-74	-1732	6796	247	-14250	-358	4832	-4673	-13362	-3369	4841	-9027	-1846	132	2122	-10700	-9324	25
0.560833	-43	42	90	-57	-109	-34	10	-12	-18	8	-73	-63	-97	-14	-26	-60	-100	37	-82	-25	-107	-25	-99	-69	-61	1	-98	-14	-72	-70	-147	-74	-103	6712	254	-14085	-257	4800	-4557	-13152	-3608	4640	-8885	-1711	27	2041	-10611	-9487	25
0.561667	-26	41	90	-59	-109	-33	13	-13	-21	13	-70	-64	-96	8	-25	-59	-100	36	-86	-31	-105	-22	-98	-68	-66	0	-98	-12	-72	-70	-148	-76	-1457	6598	263	-13908	-301	4722	-4468	-12876	-3828	4418	-8731	-1664	-41	1955	-10504	-9646	-41
0.562500	-29	42	90	-58	-111	-36	12	-15	-17	6	-70	-64	-98	-14	-27	-60	-96	37	-103	-32	-107	-11	-102	-67	-65	1	-100	-11	-73	-72	-145	-72	-1633	6475	274	-13732	-566	4608	-4405	-12538	-3945	4180	-8573	-1716	-273	1873	-10370	-9792	-41
0.563333	-27	28	89	-57	-109	-31	12	-13	-15	7	-72	-65	-98	-14	-29	-58	-101	35	-85	-30	-103	-22	-98	-68	-61	0	-100	-16	-72	-68	-148	-77	-737	6348	294	-13549	-874	4451	-4371	-12142	-4017	3932	-8402	-1853	-276	1787	-10210	-9925	45
0.564167	-26	40	89	-60	-110	-34	11	-15	-21	4	-75	-66	-98	-14	-31	-60	-102	28	-83	-35	-104	-22	-96	-70	-67	-3	-101	-12	-76	-69	-148	-74	-4314	6225	316	-13391	-822	4250	-4370	-11698	-4197	3674	-8237	-2075	-184	1705	-10031	-10049	58
0.565000	-30	40	89	-60	-111	-39	-8	-17	-21	4	-75	-68	-96	-19	-30	-63	-103	33	-88	-33	-109	-23	-100	-70	-70	-5	-101	-14	-78	-72	-151	-76	-2847	6093	343	-13229	-854	4002	-4392	-11208	-4362	3408	-8064	-2391	-592	1626	-9833	-10149	17
0.565833	-28	38	87	-61	-113	-38	10	-16	-24	3	-75	-66	-98	-16	-29	-59	-102	36	-84	-33	-104	-19	-102	-65	-67	-1	-99	15	-42	-65	-146	-74	2717	5966	389	-13069	-1645	3755	-4431	-10683	-4100	3146	-7885	-2772	-819	1550	-9621	-10239	-104
0.566667	-28	43	90	-58	-109	-32	12	-12	-12	6	-67	-55	-92	-11	-26	-57	-100	36	-83	-34	-104	-19	-96	-68	-63	1	-96	-11	-72	-69	-148	-74	-3402	5833	414	-12922	-1754	3460	-4493	-10126	-3896	2882	-7706	-3214	-808	1464	-9400	-10325	-227
0.567500	-22	42	92	-58	-109	-34	12	-11	-16	7	-69	-63	-94	-15	-27	-56	-99	37	-83	-31	-105	-21	-95	-66	-64	1	-97	-12	-75	-69	-147	-73	1600	5702	499	-12783	-2004	3143	-4573	-9560	-3636	2619	-7527	-3712	-948	1381	-9175	-10405	-285
0.568333	-26	44	92	-56	-94	-32	15	-11	-3	9	-68	-62	-97	-13	-28	-56	-100	39	-83	-30	-109	-22	-97	-65	-64	1	-97	-13	-73	-65	-145	-82	888	5566	575	-12655	-2201	2799	-4644	-8985	-3329	2363	-7351	-4245	-1128	1290	-8944	-10487	-320
0.569167	-23	44	91	-57	-107	-30	13	-11	-19	9	-68	-62	-95	-14	-28	-58	-99	38	-80	-29	-111	-21	-102	-65	-63	0	-97	-9	-74	-68	-147	-72	-511	5434	657	-12540	-2348	2444	-4719	-8417	-2944	2110	-7176	-4815	-1176	1183	-8717	-10581	-353
0.570000	-22	43	92	-58	-109	-50	15	-12	-8	8	-69	-63	-107	-14	-28	-58	-98	38	-82	-31	-104	-23	-101	-67	-63	0	-97	-9	-75	-68	-148	-73	2674	5303	761	-12433	-2433	2075	-4785	-7856	-2523	1864	-6996	-5393	-1279	1074	-8487	-10677	-506
0.570833	-24	43	91	-59	-107	-33	12	-13	-17	8	-69	-62	-98	-15	-28	-57	-98	37	-83	-31	-103	-19	-97	-66	-63	6	-97	-10	-75	-68	-145	-76	2609	5169	881	-12342	-2979	1696	-4836	-7311	-1950	1626	-6818	-5974	-1521	950	-8257	-10794	-633
0.571667	-28	43	92	-61	-109	-27	13	-13	-18	6	-70	-62	-96	-13	-28	-56	-99	37	-83	-29	-105	-23	-97	-68	-65	0	-97	-10	-75	-66	-143	-74	1344	5035	1023	-12253	-3109	1308	-4864	-6792	-1573	1396	-6637	-6546	-1406	810	-8028	-10934	-768
0.572500	-26	43	93	-58	-109	-32	15	-14	-15	7	-67	-63	-97	-13	-28	-59	-100	40	-100	-32	-105	-21	-99	-65	-66	0	-96	-9	-74	-70	-145	-76	3245	4902	1175	-12178	-2690	915	-4865	-6304	-1091	1177	-6457	-7096	-1361	656	-7801	-11091	-694
0.573333	-25	44	91	-59	-108	-33	55	-13	-19	6	-70	-66	-96	-14	-28	-59	-100	38	-83	-31	-105	-24	-99	-68	-66	-1	-102	-7	-72	-69	-148	-74	608	4773	1345	-12119	-2610	518	-4841	-5857	-550	963	-6284	-7620	-1343	482	-7575	-11291	-704
0.574167	-31	37	86	-61	-111	-31	12	-16	-22	6	-73	-64	-99	-13	-31	-58	-102	35	-85	-28	-102	-19	-97	-65	-61	1	-94	-8	-68	-67	-146	-74	2139	4651	1535	-12064	-2693	130	-4782	-5449	-30	762	-6096	-8103	-1296	294	-7344	-11504	-764
0.575000	-22	43	92	-56	-108	-19	16	-12	-16	7	-67	-63	-94	-11	-28	-56	-98	39	-81	-31	-104	-24	-95	-65	-65	1	-98	-10	-73	-67	-144	-75	1881	4530	1733	-12021	-2585	-256	-4688	-5085	482	558	-5925	-8541	-1304	92	-7109	-11751	-788
0.575833	-41	43	91	-60	-104	-31	15	-12	-17	9	-69	-61	-92	-14	-26	-56	-96	36	-83	-29	-104	-23	-99	-64	-55	0	-98	-10	-69	-68	-148	-74	175	4402	1939	-11991	-2320	-646	-4563	-4779	1005	362	-5752	-8932	-1164	-130	-6871	-12030	-764
0.576667	-29	42	88	-58	-109	-30	13	-13	-17	7	-72	-63	-97	-16	-32	-59	-99	36	-85	-31	-104	-24	-100	-67	-64	0	-99	-14	-74	-75	-146	-75	1273	4281	2145	-11966	-1919	-1025	-4409	-4521	1587	164	-5587	-9267	-1017	-366	-6625	-12329	-627
0.577500	-26	42	88	-58	-111	-34	12	-14	-18	7	-69	-62	-96	-8	-30	-58	-97	36	-96	-32	-108	-28	-99	-67	-61	2	-96	-13	-75	-68	-146	-76	-1662	4169	2359	-11954	-1441	-1402	-4225	-4311	2078	-27	-5433	-9555	-920	-611	-6371	-12648	-693
0.578333	-27	41	89	-58	-90	-35	13	-13	-16	8	-70	-64	-96	-15	-30	-58	-101	35	-85	-29	-104	-23	-98	-65	-63	0	-101	-11	-73	-74	-153	-77	-2985	4055	2570	-11943	-988	-1770	-4013	-4167	2485	-228	-5285	-9785	-1023	-865	-6110	-12986	-679
0.579167	-24	44	90	-53	-109	-33	11	-12	-17	7	-70	-61	-94	-15	-29	-56	-99	39	-82	-10	-104	-25	-97	-61	-61	1	-98	-12	-73	-68	-146	-75	3128	3944	2758	-11950	-1118	-2135	-3778	-4076	3136	-421	-5150	-9974	-962	-1141	-5837	-13336	-397
0.580000	-27	44	91	-56	-108	-30	17	-5	-12	9	-69	-45	-95	-14	-28	-57	-99	36	-82	-28	-103	-19	-96	-68	-60	2	-94	-10	-76	-67	-147	-74	-2920	3866	2938	-11964	-656	-2493	-3522	-4039	3731	-642	-5031	-10110	-517	-1400	-5557	-13680	-178
0.580833	-26	43	88	-57	-111	-35	13	-17	-19	2	-73	-62	-96	-13	-26	-59	-103	33	-82	-31	-105	-22	-101	-70	-66	-1	-98	-13	-73	-68	-146	-74	-845	3741	3093	-11978	-126	-2859	-3250	-4066	4326	-866	-4926	-10211	-392	-1675	-5271	-14023	-28
0.581667	-27	40	88	-58	-109	-35	-29	-18	-18	4	-73	-76	-99	-16	-33	-62	-102	30	-87	-35	-105	-25	-103	-72	-64	-3	-100	-15	-75	-70	-130	-78	417	3642	3226	-12005	290	-3214	-2972	-4142	4931	-1095	-4836	-10275	-356	-1957	-4999	-14360	-82
0.582500	-26	35	85	-62	-108	-35	9	-17	-19	0	-78	-64	-93	-16	-33	-59	-101	33	-94	-43	-105	-7	-100	-69	-64	-4	-102	-14	-73	-69	-146	-77	-2387	3550	3340	-12036	615	-3577	-2679	-4295	5515	-1341	-4761	-10311	-250	-2250	-4712	-14673	-118
0.583333	-40	37	85	-61	-111	-31	11	-15	-44	3	-75	-67	-96	-18	-31	-61	-102	33	-90	-38	-104	-25	-102	-69	-66	-4	-101	-12	-77	-70	-149	-76	131	3460	3414	-12081	1067	-3939	-2383	-4456	5948	-1596	-4695	-10324	-111	-2516	-4431	-14967	23
0.584167	-30	38	86	-61	-113	-35	12	-16	-22	3	-78	-69	-100	-21	-32	-67	-101	32	-87	-33	-105	-23	-101	-69	-67	-6	-101	-16	-75	-70	-149	-76	817	3371	3467	-12119	1054	-4298	-2090	-4693	6600	-1875	-4641	-10315	145	-2795	-4159	-15231	106
0.585000	-30	36	87	-45	-112	-38	-10	-19	-18	6	-75	-64	-100	-17	-30	-62	-101	29	-86	-38	-108	-28	-104	-72	-64	-3	-100	-15	-75	-69	-150	-81	-1059	3291	3483	-12141	1067	-4662	-1800	-4978	6998	-2143	-4591	-10296	490	-3069	-3893	-15457	-87
0.585833	-23	30	88	-57	-109	-34	13	-15	-16	3	-75	-64	-97	-16	-32	-58	-99	34	-85	-33	-103	-21	-101	-67	-62	-3	-103	-14	-73	-69	-147	-75	1617	3209	3477	-12216	1345	-5023	-1505	-5312	7246	-2438	-4549	-10274	669	-3325	-3648	-15648	-67
0.586667	-24	42	89	-58	-109	-33	11	-14	-32	5	-73	-63	-95	-17	-28	-57	-97	35	-84	-30	-104	-24	-101	-69	-63	-1	-98	-13	-73	-60	-145	-93	-358	3124	3440	-12271	1462	-5387	-1226	-5696	7538	-2743	-4508	-10252	906	-3588	-3414	-15799	173
0.587500	-25	42	90	-58	-104	-34	11	-14	-17	5	-72	-63	-90	-17	-29	-59	-98	33	-84	-38	-107	-25	-100	-68	-65	0	-98	-12	-74	-67	-148	-73	237	3040	3376	-12329	1307	-5732	-953	-6114	7758	-3056	-4468	-10232	1232	-3841	-3204	-15911	300
0.588333	-25	44	90	-61	-107	-18	11	-13	-15	8	-75	-64	-96	-15	-29	-57	-98	33	-87	-31	-103	-23	-100	-69	-63	-4	-97	-12	-70	-66	-147	-74	1230	2946	3292	-12385	1080	-6128	-693	-6576	7861	-3381	-4417	-10222	1300	-4082	-3018	-15980	412
0.589167	-25	39	89	-59	-110	-33	11	-15	-18	5	-74	-63	-98	-17	-30	-36	-99	29	-85	-32	-112	-25	-101	-68	-63	-3	-100	-14	-73	-72	-152	-75	-428	2855	3192	-12451	801	-6498	-444	-7072	7856	-3717	-4364	-10223	1284	-4321	-2854	-16007	448
0.590000	-25	38	90	-61	-114	-32	12	-16	-18	1	-74	-65	-95	-21	-30	-59	-102	29	-87	-35	-104	-25	-102	-73	-67	-5	-103	-16	-75	-69	-128	-76	1204	2762	3079	-12523	517	-6865	-208	-7605	7788	-4052	-4298	-10231	1291	-4549	-2722	-15996	546
0.590833	-30	35	85	-62	-112	-38	6	-17	-22	1	-78	-68	-98	-21	-31	-62	-105	26	-90	-35	-105	-26	-101	-70	-67	-4	-100	-15	-74	-68	-149	-77	-654	2665	2961	-12578	334	-7230	17	-8165	7605	-4376	-4218	-10254	1360	-4759	-2611	-15944	623
0.591667	-25	37	89	-64	-108	-12	10	-15	-19	4	-70	-65	-96	-18	-31	-61	-102	30	-86	-32	-107	-26	-104	-70	-66	-4	-101	-15	-75	-67	-150	-75	-3116	2570	2843	-12640	353	-7597	230	-8749	7200	-4715	-4133	-10286	1416	-4975	-2526	-15860	532
0.592500	-23	38	84	-61	-109	-34	9	-14	-16	5	-75	-64	-97	-18	-30	-58	-101	25	-86	-42	-105	-25	-100	-70	-64	-3	-98	-15	-72	-72	-149	-76	2970	2469	2725	-12706	-208	-7953	431	-9356	7039	-5058	-4031	-10328	1315	-5173	-2469	-15742	613
0.593333	-28	39	86	-60	-108	-32	13	-17	-16	7	-72	-66	-94	-17	-30	-61	-100	29	-83	-33	-104	-25	-100	-70	-64	-4	-100	-17	-76	-70	-151	-77	-535	2371	2617	-12769	-454	-8301	615	-9977	6856	-5368	-3923	-10379	1241	-5382	-2438	-15594	667
0.594167	-28	40	87	-61	-110	-32	10	-11	-16	8	-73	-64	-93	-16	-42	-58	-98	33	-83	-30	-110	-26	-98	-68	-61	0	-99	-13	-76	-67	-147	-75	-1186	2272	2520	-12832	-265	-8647	786	-10619	6555	-5683	-3805	-10446	850	-5578	-2421	-15419	445
0.595000	-25	40	91	-62	-107	-31	7	-12	-15	9	-73	-66	-94	-17	-28	-59	-95	34	-83	-30	-103	-23	-96	-66	-61	1	-97	-16	-76	-70	-149	-74	1799	2174	2433	-12898	-293	-8975	947	-11256	6186	-5992	-3677	-10514	493	-5771	-2426	-15225	299
0.595833	-16	40	89	-62	-112	-35	10	-13	-14	10	-75	-64	-95	-15	-31	-61	-96	33	-84	-34	-117	-24	-100	-70	-55	-3	-101	-15	-72	-68	-148	-78	-2370	2076	2360	-12961	-241	-9300	1092	-11911	5881	-6294	-3548	-10592	524	-5970	-2442	-14995	317
0.596667	-23	36	85	-62	-84	-33	-3	-13	-16	15	-72	-65	-97	-17	-30	-62	-99	32	-85	-33	-105	-23	-99	-68	-62	0	-99	-14	-75	-70	-149	-86	-813	1984	2302	-13028	18	-9605	1228	-12565	5409	-6574	-3409	-10673	473	-6167	-2479	-14774	265
0.597500	-26	36	86	-63	-111	-38	9	-17	-21	5	-75	-66	-96	-17	-31	-80	-103	32	-88	-33	-110	-26	-102	-69	-68	-3	-100	-15	-78	-70	-148	-78	534	1897	2258	-13096	0	-9891	1353	-13215	5058	-6843	-3277	-10760	309	-6371	-2520	-14524	16
0.598333	-25	30	87	-61	-110	-33	9	-17	-21	7	-76	-66	-100	-19	-32	-65	-102	28	-90	-34	-104	-27	-103	-72	-65	-4	-100	-16	-77	-73	-151	-80	-2489	1811	2222	-13159	58	-10162	1458	-13852	4612	-7090	-3139	-10852	202	-6581	-2563	-14257	-265
0.599167	-29	35	85	-64	-111	-39	9	-21	-22	4	-78	-67	-99	-16	-32	-62	-99	30	-85	-43	-107	-23	-103	-68	-67	-4	-103	-14	-73	-72	-149	-78	-1332	1743	2200	-13222	550	-10405	1557	-14467	3971	-7296	-3000	-10942	258	-6791	-2605	-13968	-487
0.600000	-31	36	85	-58	-110	-36	13	-16	-47	6	-74	-66	-97	-14	-32	-62	-100	32	-86	-35	-108	-22	-99	-68	-63	0	-102	-14	-75	-69	-148	-77	-2578	1676	2183	-13281	1034	-10622	1643	-15065	3319	-7524	-2859	-11039	501	-7010	-2643	-13674	-620
0.600833	-24	38	86	-60	-110	-32	13	-16	-16	3	-74	-64	-93	-13	-28	-61	-100	33	-83	-34	-105	-22	-99	-68	-67	0	-103	-14	-74	-69	-146	-75	-3941	1622	2173	-13348	1334	-10813	1720	-15642	2572	-7718	-2721	-11139	577	-7231	-2676	-13373	-740
0.601667	-28	37	64	-61	-109	-33	12	-52	-21	34	-72	-64	-97	-13	-29	-62	-101	34	-85	-32	-107	-24	-100	-68	-65	0	-101	-12	-80	-64	-148	-74	-2372	1618	2158	-13414	1687	-10979	1781	-16184	1898	-7861	-2580	-11243	630	-7461	-2697	-13054	-856
0.602500	-25	39	87	-60	-109	-35	13	-14	-19	8	-74	-64	-98	-15	-35	-63	-100	78	-86	-32	-104	-22	-100	-69	-63	0	-101	-14	-76	-73	-148	-73	-4083	1536	2146	-13480	1838	-11113	1833	-16691	1356	-7996	-2442	-11342	592	-7695	-2710	-12727	-865
0.603333	-25	38	87	-62	-112	-39	16	-15	-21	7	-72	-65	-97	-13	-29	-62	-101	35	-87	-36	-107	-22	-99	-70	-66	-1	-101	-14	-72	-69	-147	-78	-3200	1505	2123	-13546	1718	-11216	1860	-17161	825	-8103	-2308	-11471	577	-7923	-2706	-12393	-896
0.604167	-28	41	88	-58	-108	-34	15	-16	-17	8	-70	-63	-99	-16	-41	-61	-99	42	-86	-33	-104	-22	-100	-67	-64	0	-102	-13	-77	-73	-149	-76	-3828	1489	2094	-13613	1676	-11285	1882	-17574	222	-8185	-2169	-11602	566	-8157	-2683	-12054	-1058
0.605000	-24	40	85	-59	-111	-32	16	-25	-21	9	-73	-63	-97	-13	-31	-60	-100	36	-85	-33	-107	-21	-101	-70	-64	0	-100	-13	-74	-72	-148	-75	-6787	1480	2059	-13680	1903	-11320	1886	-17941	-457	-8238	-2030	-11740	420	-8379	-2642	-11707	-958
0.605833	-25	42	90	-59	-108	-33	13	-14	-18	7	-72	-62	-95	-16	-29	-61	-98	37	-84	-32	-107	-18	-98	-68	-61	-7	-98	-10	-74	-68	-146	-76	-1022	1481	2016	-13750	1498	-11327	1871	-18252	-908	-8265	-1893	-11894	259	-8595	-2583	-11362	-615
0.606667	-27	43	89	-57	-111	-18	18	-15	-19	6	-61	-64	-99	-14	-31	-59	-98	37	-88	-34	-108	-19	-100	-67	-67	-1	-102	-13	-74	-70	-147	-86	-1034	1490	1957	-13827	902	-11303	1838	-18510	-1228	-8276	-1764	-12065	227	-8805	-2509	-11019	-493
0.607500	-28	39	85	-58	-112	-32	11	-15	-24	7	-92	-65	-100	-14	-45	-56	-103	33	-88	-31	-105	-17	-97	-67	-63	0	-97	-10	-76	-66	-145	-72	-4385	1509	1898	-13899	822	-11245	1790	-18703	-1633	-8252	-1622	-12248	7	-8995	-2412	-10683	-580
0.608333	-21	44	88	-49	-105	-29	17	-13	-16	8	-72	-62	-93	-11	-27	-59	-98	37	-84	-30	-103	-18	-96	-66	-68	-1	-98	-11	-74	-72	-147	-69	1036	1533	1828	-13980	454	-11165	1717	-18829	-2059	-8217	-1495	-12453	-136	-9173	-2299	-10349	-546
0.609167	-24	41	90	-58	-110	-31	16	-10	-16	9	-70	-63	-100	-15	-27	-58	-96	39	-84	-31	-130	-21	-97	-65	-64	1	-98	-11	-76	-67	-145	-70	-2163	1566	1749	-14066	173	-11055	1628	-18898	-2398	-8156	-1369	-12673	-45	-9342	-2168	-10032	-526
0.610000	-26	45	87	-57	-109	0	18	-10	-18	8	-70	-63	-97	-12	-28	-58	-102	37	-84	-31	-108	-21	-98	-64	-64	1	-97	-13	-93	-70	-149	-63	-1222	1605	1672	-14155	15	-10937	1526	-18900	-2767	-8086	-1250	-12911	45	-9479	-2024	-9738	-653
0.610833	-27	46	89	-58	-110	-31	12	-12	-18	6	-70	-64	-98	-10	-31	-59	-99	37	-78	-30	-108	-22	-99	-65	-63	0	-96	-10	-74	-67	-146	-72	1527	1648	1590	-14249	-348	-10791	1398	-18831	-3136	-7999	-1143	-13164	126	-9597	-1864	-9460	-764
0.611667	-24	15	90	-56	-113	-30	15	-10	-16	6	-68	-63	-97	-17	-29	-58	-98	37	-84	-32	-102	-19	-96	-64	-63	0	-98	-12	-75	-66	-148	-72	-548	1677	1501	-14347	-859	-10621	1264	-18700	-3452	-7905	-1046	-13433	219	-9698	-1687	-9210	-852
0.612500	-23	42	91	-57	-107	-31	13	-12	-15	7	-68	-62	-94	-13	-30	-46	-101	38	-84	-30	-104	-19	-97	-69	-60	3	-96	-10	-70	-64	-145	-72	-187	1740	1417	-14460	-855	-10439	1113	-18508	-3931	-7806	-943	-13714	99	-9783	-1496	-8982	-1138
0.613333	-26	44	93	-55	-114	-30	16	-11	-17	9	-68	-62	-96	-15	-26	-58	-99	38	-82	-27	-103	-7	-94	-63	-60	1	-94	-10	-73	-58	-146	-72	352	1786	1336	-14576	-679	-10247	959	-18258	-4309	-7703	-900	-14001	-73	-9847	-1284	-8788	-1116
0.614167	-23	47	91	-56	-105	-29	16	-11	-17	6	-83	-64	-94	-8	-26	-57	-96	37	-83	-29	-103	-17	-95	-63	-64	-1	-97	-12	-73	-64	-144	-69	-1580	1834	1252	-14696	-771	-10042	796	-17954	-4695	-7607	-852	-14299	-222	-9900	-1090	-8623	-1033
0.615000	-28	41	90	-56	-109	-31	13	2	-18	6	-70	-63	-96	-13	-29	-58	-102	34	-86	-30	-103	-21	-98	-67	-65	1	-98	-11	-74	-69	-148	-74	342	1872	1157	-14828	-877	-9841	621	-17604	-4996	-7511	-824	-14596	-338	-9948	-880	-8500	-886
0.615833	-25	41	86	-59	-111	-33	10	-17	-22	2	-77	-67	-97	-16	-29	-59	-102	34	-81	-32	-104	-22	-98	-73	-67	0	-100	-16	-72	-69	-148	-76	-1489	1914	1081	-14966	-817	-9630	454	-17209	-5182	-7425	-822	-14874	-642	-9979	-666	-8389	-721
0.616667	-28	39	85	-57	-108	-35	13	-46	-19	2	-75	-67	-97	-18	-28	-58	-101	33	-88	-31	-108	-25	-100	-69	-66	0	-96	-14	-70	-70	-147	-67	-1292	1942	993	-15111	-775	-9418	292	-16780	-5431	-7349	-838	-15168	-886	-10004	-451	-8350	-687
0.617500	-26	42	87	-59	-108	-32	11	-16	-19	5	-74	-70	-97	-17	-29	-45	-99	35	-84	-28	-105	-23	-102	-68	-64	1	-98	-13	-75	-72	-150	-74	-859	1970	891	-15254	-624	-9210	143	-16320	-5558	-7283	-874	-15438	-805	-10030	-236	-8325	-558
0.618333	-26	42	86	-60	-109	-38	11	-13	-16	4	-74	-65	-98	-17	-29	-59	-100	33	-85	-31	-108	-24	-100	-68	-65	2	-96	-14	-74	-68	-148	-76	-4504	1989	807	-15406	-326	-9000	-9	-15846	-5712	-7230	-930	-15682	-668	-10052	-23	-8333	-567
0.619167	-24	43	89	-61	-110	-32	11	-14	-13	3	-75	-64	-97	-17	-35	-59	-100	34	-84	-31	-105	-21	-100	-69	-63	0	-99	-13	-75	-72	-149	-75	-1100	1997	701	-15560	-318	-8830	-139	-15358	-5845	-7196	-1003	-15906	-741	-10080	179	-8370	-393
0.620000	-24	26	92	-58	-111	-36	12	-15	-16	5	-74	-64	-96	-16	-27	-59	-97	36	-83	-29	-107	-24	-100	-70	-62	0	-99	-13	-72	-68	-146	-78	1785	1996	590	-15719	-587	-8609	-251	-14873	-5739	-7171	-1101	-16099	-756	-10107	375	-8435	-62
0.620833	-26	40	89	-58	-107	-35	11	-16	-15	6	-73	-64	-94	-19	-26	-59	-97	34	-87	-32	-102	-17	-99	-68	-63	2	-101	-12	-74	-70	-146	-76	-3797	1986	459	-15874	-182	-8435	-343	-14396	-5715	-7189	-1207	-16259	-718	-10145	557	-8525	-153
0.621667	-4	40	86	-60	-126	-33	10	-16	-21	2	-74	-65	-93	-14	-26	-59	-99	33	-82	-31	-101	-21	-100	-70	-66	-3	-90	1	-70	-68	-147	-75	2032	1972	329	-16028	-14	-8272	-421	-13926	-5673	-7182	-1328	-16378	-677	-10190	728	-8636	-49
0.622500	-26	40	86	-62	-108	-35	11	-12	-18	4	-76	-63	-99	-36	-29	-59	-104	32	-87	-33	-108	-22	-101	-70	-64	1	-99	-15	-75	-70	-147	-74	-42	1963	175	-16184	125	-8134	-474	-13485	-5527	-7206	-1456	-16461	-728	-10244	882	-8764	52
0.623333	-26	39	86	-63	-110	-38	9	-16	-23	1	-79	-68	-98	-18	-33	-64	-108	30	-90	-36	-103	-28	-107	-74	-69	-3	-105	-19	-77	-75	-151	-79	30	1909	11	-16338	253	-8026	-508	-13073	-5423	-7255	-1596	-16505	-739	-10314	1009	-8911	84
0.624167	-26	35	81	-67	-114	-41	7	-18	-22	0	-79	-70	-98	-19	-32	-65	-99	30	-87	-38	-105	-27	-105	-72	-66	-1	-102	-16	-75	-72	-153	-77	3039	1897	-162	-16489	400	-7936	-512	-12692	-5116	-7309	-1730	-16491	-652	-10384	1137	-9059	334
0.625000	-32	38	85	-63	-112	-38	9	-16	-22	3	-77	-67	-97	-17	-31	-63	-101	33	-90	-33	-105	-23	-102	-73	-67	-5	-105	-32	-74	-72	-151	-78	2258	1828	-343	-16627	202	-7881	-492	-12353	-4777	-7386	-1861	-16432	-530	-10465	1239	-9221	325
0.625833	-27	39	84	-61	-110	-38	9	-16	-19	4	-76	-51	-98	-15	-47	-62	-102	30	-87	-36	-105	-26	-102	-70	-66	0	-101	-14	-75	-70	-147	-77	2806	1777	-527	-16764	170	-7862	-446	-12050	-4845	-7489	-1984	-16325	-501	-10552	1321	-9381	118
0.626667	-25	29	87	-61	-113	-34	10	-15	-19	5	-74	-64	-100	-17	-31	-58	-102	33	-86	-35	-103	-24	-100	-69	-61	0	-102	-12	-77	-70	-146	-76	4371	1726	-718	-16895	339	-7877	-391	-11794	-4897	-7584	-2095	-16174	-595	-10652	1387	-9550	172
0.627500	-25	40	90	-62	-110	-35	12	-15	-19	12	-72	-64	-98	-14	-29	-59	-100	37	-87	-31	-107	-22	-100	-68	-62	2	-101	-12	-74	-66	-145	-73	2240	1663	-907	-17023	295	-7940	-306	-11581	-4935	-7709	-2196	-15971	-751	-10753	1439	-9713	277
0.628333	-25	40	87	-58	-105	-35	13	-15	-18	6	-73	-63	-94	-12	-30	-62	-100	36	-86	-32	-104	-19	-100	-69	-64	1	-98	-12	-72	-69	-147	-78	4791	1607	-1090	-17149	181	-8045	-204	-11409	-4923	-7854	-2280	-15725	-737	-10870	1466	-9877	348
0.629167	-25	40	80	-58	-105	-34	12	-15	-17	5	-74	-63	-94	-16	-29	-62	-99	34	-85	-33	-105	-22	-99	-72	-64	0	-99	-14	-74	-68	-134	-74	4067	1540	-1274	-17256	-41	-8195	-90	-11277	-4934	-8017	-2348	-15436	-595	-10992	1483	-10035	174
0.630000	-25	41	88	-59	-108	-34	16	-14	-19	8	-72	-62	-96	-13	-28	-58	-101	34	-85	-33	-103	-23	-107	-68	-63	2	-99	-13	-73	-69	-145	-73	3842	1472	-1440	-17384	-304	-8389	43	-11178	-5052	-8202	-2389	-15119	-456	-11122	1482	-10186	212
0.630833	-25	39	87	-60	-109	-33	10	-16	-22	18	-61	-65	-95	-14	-29	-62	-100	33	-86	-34	-102	-22	-101	-75	-66	0	-101	-14	-70	-70	-137	-75	4981	1401	-1588	-17496	-437	-8635	179	-11108	-5120	-8405	-2415	-14734	-466	-11261	1463	-10327	426
0.631667	-28	38	85	-61	-111	-38	10	-15	-18	4	-73	-68	-100	-21	-31	-63	-101	60	-95	-35	-109	-27	-103	-73	-68	-6	-102	-17	-76	-73	-148	-76	1681	1327	-1727	-17609	-447	-8921	330	-11064	-5357	-8634	-2415	-14329	-385	-11412	1432	-10459	473
0.632500	-30	37	84	-64	-111	-40	10	-18	-23	3	-79	-68	-97	-18	-30	-62	-100	33	-87	-33	-109	-25	-102	-70	-64	-1	-100	-16	-73	-72	-151	-73	2404	1251	-1832	-17704	-471	-9244	485	-11031	-5611	-8881	-2386	-13889	-253	-11567	1393	-10576	448
0.633333	-26	40	86	-60	-110	-34	13	-15	-18	5	-74	-63	-99	-16	-23	-61	-102	33	-88	-35	-107	-25	-100	-72	-64	1	-100	-15	-75	-73	-147	-73	7462	1173	-1922	-17808	-1097	-9605	640	-11034	-5554	-9149	-2337	-13425	-222	-11728	1336	-10680	501
0.634167	-24	43	94	-47	-109	-32	13	-14	-17	5	-70	-62	-97	-17	-30	-58	-97	36	-83	-31	-105	-23	-97	-70	-65	1	-93	-15	-74	-72	-146	-72	931	1092	-1998	-17905	-1157	-9995	802	-10989	-5564	-9440	-2267	-12925	-96	-11901	1268	-10773	589
0.635000	-22	43	88	-59	-107	-32	13	-12	-13	7	-72	-60	-92	-15	-29	-55	-97	34	-69	-28	-103	-23	-96	-81	-62	0	-98	-12	-72	-66	-146	-73	4843	1002	-2025	-17995	-1234	-10414	953	-10972	-5458	-9761	-2174	-12405	41	-12088	1191	-10856	623
0.635833	-24	40	88	-58	-108	-31	15	-12	-24	23	-73	-62	-96	-19	-31	-60	-96	33	-87	-33	-104	-22	-99	-70	-62	0	-101	-16	-72	-70	-149	-74	2997	908	-2047	-18088	-1177	-10855	1112	-10941	-5300	-10101	-2063	-11872	164	-12291	1100	-10912	661
0.636667	-28	40	87	-61	-108	-38	10	-15	-18	6	-74	-63	-96	-17	-31	-62	-100	34	-87	-34	-107	-21	-104	-72	-66	-1	-97	-15	-75	-72	-150	-75	541	811	-2041	-18172	-1011	-11306	1244	-10901	-5072	-10458	-1928	-11324	296	-12500	1002	-10942	782
0.637500	-24	41	87	-66	-111	-38	15	-17	-16	6	-70	-65	-99	-17	-33	-62	-103	34	-87	-31	-107	-24	-100	-73	-65	0	-97	-12	-73	-69	-134	-80	2990	712	-2014	-18255	-687	-11757	1383	-10849	-4713	-10828	-1786	-10763	361	-12716	898	-10971	621
0.638333	-27	42	86	-59	-112	-34	15	-17	-19	4	-74	-64	-96	-17	-30	-60	-99	34	-87	-30	-107	-25	-100	-68	-63	-1	-101	-14	-72	-70	-146	-74	1932	610	-1971	-18338	-764	-12206	1517	-10776	-4163	-11218	-1636	-10207	489	-12945	788	-10968	490
0.639167	-27	39	86	-60	-109	-34	-1	-15	-19	3	-75	-66	-94	-17	-30	-62	-104	32	-90	-33	-103	-24	-100	-70	-63	0	-103	-14	-60	-69	-149	-74	-108	506	-1918	-18419	-704	-12643	1635	-10693	-3948	-11610	-1463	-9642	707	-13184	670	-10951	293
0.640000	-25	39	86	-61	-111	-35	12	-16	-21	4	-78	-64	-97	-17	-33	-42	-99	30	-90	-34	-108	-24	-102	-73	-67	-5	-103	-18	-75	-70	-151	-76	1487	407	-1846	-18497	-182	-13063	1750	-10594	-3638	-12023	-1297	-9088	755	-13432	547	-10910	163
0.640833	-29	35	81	-64	-117	-38	9	-18	-42	2	-77	-66	-101	-16	-32	-60	-100	33	-86	-38	-105	-25	-101	-70	-63	0	-99	-15	-67	-69	-147	-87	-1819	313	-1770	-18584	294	-13449	1862	-10485	-3184	-12410	-1118	-8536	818	-13684	425	-10843	222
0.641667	-26	40	87	-62	-111	-35	13	-16	-21	1	-75	-66	-97	-18	-29	-60	-101	33	-86	-31	-104	-23	-100	-70	-66	-4	-100	-14	-73	-69	-148	-76	-692	220	-1686	-18647	492	-13802	1962	-10369	-2821	-12797	-947	-8006	949	-13934	296	-10761	211
0.642500	-26	42	88	-61	-111	-33	12	-14	-21	4	-74	-62	-96	-16	-32	-59	-100	34	-88	-33	-108	-26	-102	-69	-64	-1	-99	-12	-75	-70	-147	-75	-810	136	-1605	-18720	716	-14124	2059	-10246	-2442	-13173	-778	-7500	1060	-14181	180	-10660	310
0.643333	-26	41	86	-62	-109	-34	11	-16	-21	6	-76	-45	-96	0	-30	-32	-98	33	-88	-33	-103	-23	-100	-73	-65	-4	-102	-15	-76	-69	-151	-76	-2398	61	-1530	-18789	878	-14403	2147	-10126	-2054	-13509	-617	-7015	1044	-14425	58	-10545	365
0.644167	-26	40	58	-62	-110	-36	10	-16	-21	4	-74	-65	-95	-17	-31	-64	-99	33	-87	-33	-105	-23	-103	-70	-63	-1	-100	-13	-72	-69	-148	-76	-1274	-1	-1463	-18853	942	-14643	2227	-10012	-1638	-13868	-468	-6557	1033	-14657	-56	-10415	394
0.645000	-26	43	89	-60	-110	-35	12	-14	-18	5	-74	-64	-99	-16	-21	-62	-98	35	-84	-34	-108	-22	-100	-69	-63	-3	-98	-15	-74	-69	-147	-76	-3793	-47	-1408	-18917	1086	-14834	2300	-9898	-1288	-14175	-331	-6135	1061	-14875	-161	-10273	380
0.645833	-22	42	89	-62	-105	-39	12	-14	-17	2	-68	-64	-90	-13	-27	-59	-99	35	-86	-31	-101	-22	-99	-70	-63	-5	-102	-11	-75	-66	-145	-73	-4280	-78	-1372	-18968	1224	-14989	2362	-9800	-1056	-14455	-203	-5744	975	-15075	-260	-10120	351
0.646667	-26	43	90	-56	-105	-32	12	-10	-16	10	-69	-59	-95	-12	-26	-55	-92	38	-84	-28	-102	-10	-95	-66	-60	1	-95	-8	-74	-64	-144	-69	2218	-94	-1349	-19016	596	-15101	2416	-9711	-607	-14690	-94	-5399	778	-15255	-350	-9973	529
0.647500	-21	42	89	-59	-107	-35	16	-13	-18	7	-73	-64	-94	-13	-27	-59	-96	35	-84	-33	-103	-22	-99	-65	-63	-1	-97	-10	-73	-67	-144	-74	-3358	-88	-1353	-19054	435	-15185	2451	-9641	-283	-14893	-10	-5095	658	-15401	-435	-9822	468
0.648333	-24	41	88	-58	-107	-34	15	-16	-18	6	-74	-65	-96	-9	-29	-61	-101	30	-88	-35	-107	-24	-99	-69	-67	-5	-100	-12	-75	-70	-148	-78	-538	-67	-1386	-19084	334	-15234	2471	-9598	-67	-15052	58	-4837	460	-15529	-509	-9679	308
0.649167	-24	42	86	-57	-112	-34	9	-17	-22	5	-75	-65	-99	-14	-30	-64	-103	35	-87	-33	-104	-23	-99	-70	-65	0	-100	-5	-73	-70	-148	-78	775	-21	-1440	-19098	12	-15255	2476	-9547	78	-15166	112	-4620	364	-15626	-563	-9540	291
0.650000	-25	41	86	-60	-112	-34	13	-10	-17	6	-73	-67	-96	-13	-25	-61	-99	35	-83	-36	-104	-21	-99	-70	-64	0	-100	-13	-72	-67	-147	-75	-1907	43	-1525	-19106	-238	-15257	2461	-9520	200	-15237	142	-4449	313	-15691	-609	-9413	110
0.650833	-23	50	90	-58	-134	-38	12	-11	-14	9	-74	-64	-99	-16	-29	-60	-99	36	-86	-32	-107	-23	-99	-68	-63	-3	-100	-23	-75	-70	-155	-76	593	131	-1632	-19096	-243	-15235	2424	-9501	325	-15263	155	-4323	265	-15729	-645	-9299	21
0.651667	-23	43	88	-59	-109	-35	9	-12	-15	6	-74	-64	-96	7	-28	-60	-97	40	-84	-22	-109	-24	-98	-69	-63	-1	-99	-13	-68	-68	-145	-75	1259	240	-1770	-19081	-696	-15195	2364	-9499	810	-15244	142	-4247	251	-15734	-665	-9202	76
0.652500	-23	44	88	-63	-109	-32	15	-13	-18	6	-72	-63	-98	-14	-27	-60	-99	36	-86	-31	-105	-21	-98	-68	-67	0	-97	-9	-94	-68	-148	-77	-843	370	-1930	-19052	-1072	-15135	2281	-9499	900	-15184	120	-4204	37	-15719	-678	-9121	-203
0.653333	-27	44	90	-56	-109	-31	12	-14	-19	10	-73	-63	-96	-11	-27	-53	-99	37	-85	-29	-104	-22	-98	-68	-63	0	-99	-11	-70	-67	-147	-73	1098	519	-2116	-19014	-895	-15065	2173	-9502	847	-15085	74	-4209	-194	-15678	-671	-9052	-414
0.654167	-23	41	90	-65	-105	-32	15	-13	-15	11	-72	-63	-96	-13	-28	-61	-98	38	-82	-28	-107	-19	-94	-66	-61	4	-97	-9	-72	-68	-145	-73	-810	687	-2326	-18976	-737	-14981	2040	-9507	880	-14942	7	-4254	-240	-15623	-658	-9004	-463
0.655000	-23	46	90	-57	-102	-30	17	-10	-16	8	-73	-59	-94	-11	-25	-57	-113	36	-82	-28	-100	-17	-95	-67	-61	-1	-97	-8	-66	-66	-144	-72	-574	872	-2547	-18928	-871	-14880	1887	-9515	788	-14775	-70	-4338	-210	-15547	-638	-8968	-569
0.655833	-26	44	75	-58	-107	-34	16	-13	-16	10	-77	-64	-95	-14	-28	-60	-99	35	-84	-33	-103	-19	-99	-67	-63	1	-99	-12	-73	-70	-148	-73	-376	1069	-2795	-18908	-801	-14772	1704	-9523	785	-14559	-167	-4460	-276	-15463	-609	-8965	-538
0.656667	-27	41	87	-60	-111	-36	10	-17	-21	4	-74	-66	-97	-18	-19	-62	-100	33	-86	-39	-105	-19	-101	-73	-66	-3	-104	-16	-77	-75	-149	-80	-2119	1281	-3047	-18837	-606	-14644	1493	-9526	787	-14317	-285	-4613	-401	-15374	-576	-8971	-576
0.657500	-28	37	76	-65	-111	-39	7	-17	-21	5	-78	-65	-97	-17	-31	-61	-103	34	-90	-33	-108	-22	-102	-69	-61	-3	-101	-14	-76	-70	-148	-76	-854	1503	-3304	-18791	-470	-14498	1282	-9521	847	-14051	-405	-4792	-336	-15270	-535	-8989	-781
0.658333	-26	40	87	-60	-110	-38	13	-16	-19	8	-81	-64	-97	-17	-55	-62	-98	33	-86	-33	-105	-21	-100	-72	-64	-1	-101	-13	-75	-73	-150	-76	-2951	1738	-3569	-18742	-97	-14334	1049	-9514	941	-13766	-549	-4999	-365	-15172	-494	-9023	-935
0.659167	-26	41	86	-79	-110	-39	10	-17	-19	5	-72	-63	-97	-17	-32	-61	-101	33	-86	-34	-107	-24	-101	-72	-66	0	-103	-13	-66	-72	-149	-74	-5334	1979	-3835	-18712	515	-14155	797	-9502	845	-13459	-702	-5234	-522	-15064	-453	-9070	-896
0.660000	-25	42	85	-58	-107	-33	11	-16	-18	6	-75	-64	-98	-22	-32	-60	-100	34	-109	-36	-103	-22	-102	-73	-62	0	-102	-14	-75	-75	-152	-76	878	2213	-4089	-18683	417	-13958	543	-9486	1049	-13136	-866	-5488	-792	-14960	-417	-9132	-745
0.660833	-19	41	88	-58	-108	-18	12	-17	-16	7	-72	-63	-95	-18	-30	-58	-100	33	-85	-31	-102	-24	-101	-72	-64	-1	-100	-11	-76	-72	-147	-75	-2198	2448	-4337	-18662	549	-13742	276	-9468	1374	-12806	-1049	-5761	-919	-14856	-385	-9198	-843
0.661667	-26	41	88	-58	-110	-35	12	-18	-16	6	-73	-67	-97	-17	-33	-61	-104	35	-86	-33	-105	-21	-103	-73	-64	-1	-102	-11	-73	-73	-149	-76	-2499	2672	-4580	-18650	967	-13511	4	-9450	1580	-12470	-1237	-6075	-1091	-14752	-362	-9277	-1172
0.662500	-25	40	85	-59	-109	-41	11	-17	-18	3	-76	-64	-94	-18	-28	-60	-99	30	-86	-32	-102	-21	-101	-102	-67	-6	-101	-13	-73	-72	-147	-75	1056	2897	-4807	-18646	1184	-13272	-262	-9434	1582	-12137	-1440	-6363	-1348	-14647	-354	-9369	-1319
0.663333	-29	37	86	-62	-109	-36	12	-7	-22	4	-73	-64	-95	4	-29	-60	-101	27	-87	-34	-101	-22	-101	-72	-64	-3	-104	-14	-73	-73	-149	-77	-2031	3105	-5022	-18651	1257	-13030	-528	-9410	1125	-11810	-1647	-6681	-1583	-14547	-351	-9469	-1217
0.664167	-27	38	86	-63	-111	-36	11	-17	-23	0	-78	-68	-98	-18	-32	-60	-100	30	-91	-39	-107	-23	-101	-59	-66	-6	-104	-17	-72	-74	-149	-79	-348	3295	-5215	-18667	1486	-12796	-787	-9399	588	-11504	-1858	-7014	-1499	-14446	-368	-9577	-1182
0.665000	-28	34	86	-65	-111	-38	10	-15	-23	2	-76	-69	-100	-23	-33	-61	-107	26	-92	-31	-110	-24	-102	-76	-72	-7	-105	-17	-78	-74	-151	-81	1751	3463	-5392	-18688	1531	-12577	-1026	-9392	1447	-11219	-2050	-7344	-1234	-14347	-403	-9695	-1341
0.665833	-28	35	85	-65	-118	-41	6	-21	-24	1	-80	-69	-98	-21	-32	-63	-103	28	-87	-36	-107	-24	-103	-73	-63	-4	-101	-15	-78	-75	-147	-76	133	3612	-5542	-18688	1255	-12373	-1269	-9381	3422	-10967	-2278	-7678	-789	-14248	-440	-9814	-1643
0.666667	-27	39	89	-63	-110	-36	12	-14	-15	5	-75	-67	-95	-27	-27	-62	-99	32	-83	-35	-108	-24	-103	-68	-64	-5	-101	-13	-73	-69	-147	-76	1815	3732	-5677	-18745	1189	-12208	-1492	-9379	5038	-10758	-2478	-7983	-573	-14149	-497	-9949	-1899
0.667500	-27	40	81	-61	-112	-32	10	-15	-17	6	-73	-63	-97	-17	-32	-61	-98	32	-85	-33	-104	-25	-99	-70	-72	0	-101	-14	-74	-73	-146	-76	1010	3824	-5792	-18781	1131	-12077	-1693	-9380	5891	-10597	-2673	-8331	-577	-14056	-569	-10084	-1920
0.668333	-22	39	91	-61	-114	-36	11	-14	-15	6	-70	-61	-95	-15	-29	-58	-99	36	-85	-34	-104	-24	-100	-69	-62	0	-101	-15	-74	-69	-147	-75	646	3881	-5890	-18824	856	-12003	-1872	-9384	6319	-10494	-2853	-8648	-500	-13968	-648	-10226	-1831
0.669167	-27	39	88	-56	-109	-34	11	-14	-17	5	-75	-64	-95	-16	-29	-61	-100	30	-86	-34	-105	-21	-99	-74	-65	-5	-99	-27	-74	-70	-148	-78	2089	3904	-5968	-18871	690	-11986	-2029	-9395	6511	-10452	-3013	-8953	-434	-13888	-739	-10378	-1848
0.670000	-26	40	90	-61	-109	-33	11	-15	-19	6	-62	-63	-95	-16	-29	-60	-98	34	-85	-34	-104	-23	-101	-68	-66	-5	-101	-12	-75	-69	-146	-77	219	3898	-6033	-18915	730	-12039	-2166	-9410	6446	-10481	-3148	-9274	-454	-13820	-834	-10522	-1892
0.670833	-28	40	89	-59	-136	-34	12	-13	-18	5	-74	-64	-98	-14	-31	-60	-100	33	-88	-35	-103	-22	-99	-68	-63	-1	-100	-13	-90	-69	-147	-84	1265	3853	-6085	-18958	757	-12138	-2277	-9426	6255	-10576	-3267	-9519	-670	-13769	-931	-10675	-1612
0.671667	-25	40	92	-60	-107	-31	15	-12	-21	4	-75	-64	-94	-15	-28	-59	-110	29	-86	-32	-105	-19	-98	-70	-65	-3	-101	-13	-73	-69	-147	-77	336	3779	-6123	-19001	623	-12330	-2366	-9452	6040	-10744	-3354	-9794	-942	-13739	-1030	-10821	-1003
0.672500	-25	39	89	-57	-109	-33	12	-12	-16	7	-72	-64	-96	-14	-27	-58	-99	35	-86	-35	-107	-24	-124	-73	-64	-1	-98	-12	-74	-68	-144	-76	-3230	3666	-6155	-19040	777	-12564	-2427	-9481	5861	-10983	-3415	-10004	-899	-13736	-1120	-10966	-663
0.673333	-29	40	89	-59	-111	-31	16	-13	-13	4	-85	-65	-91	-15	-31	-59	-102	36	-90	-34	-105	-23	-101	-72	-65	-3	-99	-15	-78	-72	-148	-79	1545	3521	-6182	-19070	741	-12844	-2468	-9523	5944	-11296	-3450	-10210	-924	-13765	-1207	-11105	-687
0.674167	-32	39	88	-63	-112	-33	10	-15	-21	6	-75	-64	-97	-13	-30	-60	-99	36	-84	-33	-102	-23	-101	-67	-64	-4	-99	-11	-74	-72	-148	-76	846	3347	-6199	-19092	485	-13235	-2480	-9566	6064	-11666	-3450	-10392	-817	-13819	-1270	-11233	-543
0.675000	-26	43	92	-57	-108	-30	13	-10	-16	10	-72	-61	-99	-11	-28	-47	-102	38	-84	-30	-104	-22	-98	-67	-64	1	-96	-12	-76	-70	-149	-76	-2651	3142	-6217	-19111	611	-13638	-2486	-9623	6043	-12099	-3429	-10552	-617	-13913	-1325	-11360	-407
0.675833	-23	43	92	-60	-109	-33	12	-10	-15	8	-74	-66	-93	-13	-27	-57	-97	35	-85	-32	-102	-22	-100	-69	-62	-1	-98	-12	-74	-63	-146	-75	1010	2911	-6223	-19116	626	-14083	-2452	-9690	6069	-12578	-3386	-10689	-604	-14051	-1360	-11466	-389
0.676667	-25	42	90	-59	-108	-32	10	-12	-18	7	-74	-63	-96	3	-28	-60	-100	36	-96	-32	-107	-22	-102	-69	-63	0	-99	-12	-73	-69	-152	-79	-2395	2655	-6252	-19118	681	-14553	-2404	-9773	6142	-13090	-3314	-10799	-794	-14224	-1377	-11571	-216
0.677500	-28	42	80	-58	-109	-33	15	-13	-22	5	-72	-61	-96	-11	-26	-58	-102	36	-82	-28	-107	-21	-100	-79	-75	-3	-99	-12	-72	-68	-147	-76	-1871	2378	-6268	-19107	640	-15030	-2344	-9866	5846	-13631	-3230	-10890	-918	-14435	-1370	-11657	17
0.678333	-26	40	86	-57	-109	-32	16	-11	-18	-5	-73	-68	-96	-12	-29	-56	-103	33	-85	-30	-103	-21	-99	-70	-65	0	-95	-13	-73	-70	-148	-76	-404	2075	-6280	-19105	357	-15509	-2269	-9994	5539	-14180	-3129	-10960	-1087	-14689	-1341	-11733	165
0.679167	-30	39	89	-59	-107	-32	16	-15	-17	7	-74	-66	-93	-14	-30	-56	-96	37	-84	-33	-103	-23	-104	-69	-74	0	-100	-15	-72	-68	-149	-77	-2347	1760	-6285	-19070	32	-15974	-2181	-10098	5027	-14728	-3024	-11018	-1372	-14978	-1286	-11797	277
0.680000	-24	42	88	-61	-105	-31	15	-12	-15	9	-72	-65	-94	-11	-26	-58	-97	8	-85	-30	-103	-19	-97	-66	-60	2	-97	-13	-68	-67	-146	-75	-1680	1430	-6285	-19049	156	-16421	-2071	-10236	4314	-15263	-2921	-11063	-1434	-15300	-1212	-11856	472
0.680833	-26	52	87	-58	-107	-33	17	-14	-17	8	-73	-64	-94	-13	-27	-60	-99	35	-84	-31	-103	-19	-99	-72	-61	-1	-98	-15	-78	-70	-150	-74	-1874	1090	-6279	-19025	337	-16832	-1977	-10391	3987	-15772	-2806	-11097	-1094	-15652	-1126	-11906	742
0.681667	-25	41	88	-61	-113	-34	10	-16	-18	7	-75	-63	-97	-14	-31	-60	-103	34	-85	-36	-112	-28	-107	-72	-67	-1	-101	-16	-79	-75	-151	-77	-3279	732	-6265	-19004	337	-17210	-1870	-10562	3720	-16235	-2704	-11124	-931	-16018	-1018	-11955	931
0.682500	-24	28	86	-65	-111	-36	9	-18	-19	4	-74	-69	-99	-17	-32	-60	-99	33	-87	-32	-104	-24	-101	-81	-65	-1	-99	-16	-72	-72	-150	-78	-1378	371	-6229	-18986	209	-17532	-1752	-10734	3757	-16660	-2613	-11154	-550	-16400	-900	-12000	1145
0.683333	-26	38	84	-62	-112	-38	10	-21	-21	8	-72	-68	-97	-15	-31	-63	-102	34	-87	-34	-107	-24	-101	-74	-66	-3	-101	-15	-74	-70	-151	-75	-2751	-15	-6180	-18983	157	-17809	-1638	-10920	4284	-17023	-2537	-11184	-188	-16786	-765	-12045	1372
0.684167	-26	41	86	-60	-109	-33	10	-17	-18	9	-75	-67	-96	-18	-31	-62	-97	33	-87	-42	-101	-26	-102	-72	-63	0	-100	-16	-78	-73	-151	-78	-2295	-361	-6115	-18984	170	-18028	-1519	-11101	4913	-17317	-2478	-11217	-257	-17169	-630	-12105	1546
0.685000	-27	39	87	-63	-109	-35	12	-17	-23	5	-99	-65	-98	-14	-5	-60	-99	33	-87	-36	-103	-24	-100	-72	-63	-4	-103	-14	-74	-72	-149	-76	-2061	-732	-6034	-18996	181	-18183	-1408	-11287	5561	-17554	-2439	-11257	328	-17540	-491	-12154	1457
0.685833	-28	37	86	-60	-110	-33	11	-9	-18	8	-74	-66	-96	-15	-28	-60	-101	32	-87	-32	-101	-24	-100	-70	-64	-1	-99	-13	-76	-72	-147	-74	-4500	-1086	-5934	-19029	317	-18313	-1305	-11467	6116	-17705	-2418	-11299	1038	-17888	-357	-12220	1380
0.686667	-22	40	90	-60	-109	-33	15	-14	-15	7	-75	-66	-92	-15	-28	-58	-102	36	-87	-32	-104	-23	-97	-68	-63	1	-100	-15	-73	-68	-145	-73	-989	-1461	-5815	-19078	19	-18383	-1205	-11636	6720	-17798	-2421	-11358	1176	-18209	-225	-12298	1407
0.687500	-22	17	86	-60	-105	-32	13	-11	-16	9	-72	-63	-92	-15	-25	-59	-98	33	-85	-59	-104	-24	-99	-67	-65	0	-96	-13	-72	-69	-145	-72	1785	-1817	-5679	-19132	-482	-18408	-1117	-11794	7288	-17809	-2443	-11427	1307	-18493	-111	-12384	1493
0.688333	-21	41	88	-59	-105	-31	22	-13	-17	5	-73	-43	-98	-14	-28	-58	-97	35	-87	-31	-102	-24	-99	-68	-62	2	-97	-14	-70	-70	-149	-75	-2596	-2172	-5534	-19208	-165	-18396	-1051	-11932	7574	-17762	-2492	-11505	1195	-18744	-6	-12493	1359
0.689167	-24	42	88	-60	-109	-38	11	-13	-19	5	-74	-65	-97	-18	-31	-62	-99	32	-86	-34	-109	-22	-102	-69	-65	2	-99	-16	-68	-72	-146	-74	2912	-2518	-5380	-19298	-266	-18353	-988	-12049	7947	-17654	-2557	-11596	1114	-18940	91	-12604	1403
0.690000	-24	39	89	-60	-109	-36	12	-17	-18	9	-73	-67	-96	-18	-38	-63	-101	32	-88	-33	-108	-27	-104	-70	-65	-3	-101	-15	-77	-73	-154	-78	687	-2855	-5215	-19411	-484	-18286	-945	-12144	8186	-17500	-2631	-11696	1436	-19092	153	-12736	1420
0.690833	-31	37	93	-62	-113	-40	5	-19	-24	0	-76	-68	-100	-18	-30	-63	-102	32	-90	-33	-104	-26	-102	-74	-61	-3	-99	-15	-77	-68	-149	-77	1011	-3175	-5046	-19513	-568	-18198	-907	-12219	8151	-17297	-2717	-11800	1928	-19191	215	-12867	1326
0.691667	-27	36	88	-60	-111	-36	10	-16	-21	2	-75	-65	-95	-18	-32	-61	-108	28	-88	-33	-104	-26	-103	-70	-67	-1	-99	-15	-78	-72	-147	-75	3573	-3485	-4895	-19629	-701	-18101	-886	-12250	8189	-17059	-2807	-11909	1809	-19239	258	-12999	1322
0.692500	-26	41	79	-57	-110	-35	12	-15	-19	3	-73	-63	-95	-13	-31	-59	-100	32	-86	-32	-84	-26	-102	-68	-62	1	-101	-14	-72	-73	-146	-73	2376	-3781	-4717	-19746	-1220	-17998	-878	-12286	8016	-16805	-2908	-12022	1504	-19237	285	-13131	1438
0.693333	-26	37	87	-62	-107	-26	18	-13	-14	8	-73	-67	-94	-14	-29	-58	-99	33	-90	-31	-100	-23	-98	-66	-62	1	-98	-12	-70	-75	-144	-72	2038	-4065	-4562	-19861	-1293	-17898	-877	-12288	7140	-16532	-2998	-12131	1270	-19192	299	-13264	1408
0.694167	-22	38	91	-56	-107	-34	15	-12	-19	5	-72	-65	-95	-13	-28	-59	-98	36	-84	-28	-102	-21	-99	-67	-63	2	-100	-13	-73	-68	-146	-73	3343	-4330	-4415	-19971	-1165	-17809	-891	-12275	6119	-16264	-3087	-12239	572	-19107	302	-13392	1345
0.695000	-23	41	90	-58	-108	-35	15	-11	-17	7	-68	-64	-96	-13	-29	-72	-99	35	-85	-32	-103	-22	-98	-65	-61	1	-98	-11	-75	-66	-147	-70	832	-4586	-4290	-20072	-1291	-17724	-909	-12251	4818	-15997	-3167	-12343	-65	-18987	297	-13510	1355
0.695833	-25	40	89	-59	-108	-38	15	-10	-18	6	-73	-66	-96	-14	-29	-59	-99	36	-85	-31	-104	-22	-98	-68	-63	-4	-98	-13	-73	-72	-148	-74	2246	-4824	-4177	-20158	-1470	-17659	-934	-12218	3363	-15747	-3240	-12439	-517	-18842	279	-13621	1265
0.696667	-26	40	88	-58	-111	-40	10	-14	-17	-26	-73	-63	-97	-11	-30	-41	-96	36	-84	-29	-105	-26	-99	-67	-62	0	-97	-11	-75	-68	-145	-72	854	-5044	-4084	-20228	-1489	-17606	-961	-12184	2569	-15513	-3296	-12528	-1378	-18669	267	-13714	1199
0.697500	-25	40	87	-59	-110	-36	12	-14	-18	3	-70	-65	-98	-14	-31	-59	-100	45	-87	-31	-105	-22	-104	-70	-65	0	-98	-12	-74	-70	-148	-75	296	-5258	-4010	-20280	-1427	-17573	-986	-12148	2476	-15307	-3341	-12607	-2098	-18488	251	-13798	1295
0.698333	-25	40	87	-59	-96	-38	12	-17	-16	5	-72	-68	-98	-15	-29	-60	-102	33	-90	-32	-110	-25	-102	-73	-67	-4	-102	-13	-77	-68	-146	-76	759	-5451	-3956	-20316	-1149	-17562	-1012	-12127	2861	-15135	-3377	-12677	-2595	-18296	239	-13873	1434
0.699167	-28	38	86	-59	-114	-39	9	-15	-22	3	-75	-65	-100	-17	-31	-62	-103	33	-84	-32	-104	-24	-100	-69	-68	1	-97	-13	-76	-68	-147	-75	-2799	-5633	-3917	-20329	-524	-17555	-1033	-12107	3630	-14988	-3397	-12745	-2916	-18096	235	-13935	1454
0.700000	-27	41	89	-61	-109	-33	16	-14	-13	4	-61	-64	-97	-12	-27	-57	-99	35	-85	-31	-104	-21	-98	-70	-67	-3	-98	-9	-74	-64	-146	-73	-1655	-5800	-3892	-20320	89	-17569	-1059	-12107	4538	-14873	-3409	-12804	-3297	-17905	232	-13994	1378
0.700833	-28	62	85	-53	-109	-31	15	-11	-18	7	-68	-61	-97	-12	-27	-57	-103	36	-85	-31	-105	-21	-102	-67	-65	-6	-105	-9	-74	-68	-145	-74	3220	-5957	-3885	-20296	218	-17602	-1075	-12130	5674	-14785	-3414	-12867	-3749	-17716	240	-14053	1376
0.701667	-25	42	90	-57	-108	-33	16	-24	-18	6	-73	-64	-94	-13	-34	-58	-101	36	-84	-29	-104	-21	-98	-67	-64	1	-99	-10	-78	-65	-145	-70	-3102	-6098	-3871	-20255	1108	-17645	-1099	-12173	6418	-14726	-3418	-12933	-3428	-17539	256	-14118	1370
0.702500	-15	42	88	-61	-109	-32	13	-11	-18	8	-72	-64	-96	-12	-27	-58	-100	36	-87	-32	-103	-16	-96	-68	-62	-3	-98	-11	-73	-66	-146	-72	1724	-6234	-3896	-20201	1801	-17698	-1118	-12234	6777	-14696	-3425	-12996	-2666	-17376	274	-14189	1363
0.703333	-25	44	90	-59	-110	-16	32	-11	-18	-8	-67	-63	-100	-15	-27	-58	-100	37	-83	-31	-110	-21	-99	-68	-67	0	-98	-11	-76	-76	-148	-73	688	-6354	-3910	-20134	2401	-17755	-1142	-12319	6568	-14682	-3434	-13066	-1655	-17235	291	-14277	1016
0.704167	-27	41	87	-61	-112	-32	16	-13	-18	6	-69	-66	-97	-13	-27	-59	-104	36	-84	-33	-105	-19	-86	-68	-65	1	-100	-12	-76	-68	-146	-74	-892	-6469	-3927	-20065	3052	-17813	-1169	-12424	5858	-14687	-3458	-13146	-379	-17115	312	-14378	718
0.705000	-28	43	88	-61	-112	-32	16	-32	-21	7	-69	-61	-100	-15	-29	-59	-102	37	-86	-34	-108	-21	-98	-70	-65	1	-98	-13	-77	-69	-149	-74	2377	-6579	-3936	-19984	3702	-17864	-1196	-12537	4863	-14704	-3496	-13233	570	-16996	329	-14503	648
0.705833	-25	43	89	-66	-110	-31	13	-13	-18	7	-73	-62	-97	-13	-26	-60	-102	35	-83	-30	-105	-21	-98	-70	-64	-3	-98	-4	-75	-67	-145	-73	2541	-6680	-3937	-19898	3725	-17919	-1237	-12667	3675	-14728	-3546	-13321	1338	-16900	342	-14644	455
0.706667	-28	45	91	-62	-109	-31	16	-13	-17	8	-70	-63	-88	-13	-29	-63	-102	36	-86	-32	-109	-23	-101	-69	-65	-1	-99	-16	-77	-72	-147	-77	1300	-6780	-3931	-19814	3833	-17969	-1282	-12795	1861	-14764	-3625	-13417	2106	-16828	336	-14807	21
0.707500	-26	40	87	-62	-111	-31	15	-18	-17	5	-69	-64	-99	-16	-27	-63	-100	35	-83	-33	-103	-19	-99	-69	-66	-3	-100	-13	-73	-68	-145	-74	3370	-6874	-3907	-19726	4069	-17987	-1341	-12928	-70	-14799	-3721	-13516	2774	-16767	319	-14986	-65
0.708333	-28	37	90	-57	-110	-29	19	-11	-17	10	-68	-63	-97	-15	-27	-61	-102	34	-86	-33	-108	-19	-97	-69	-65	0	-100	-14	-70	-67	-146	-77	936	-6973	-3871	-19647	3816	-18003	-1412	-13054	-1814	-14835	-3844	-13616	3246	-16727	276	-15190	-70
0.709167	-25	43	90	-60	-107	-29	15	-14	-19	5	-69	-63	-96	-17	-31	-60	-99	35	-61	-32	-104	-23	-81	-67	-64	-1	-95	-12	-75	-66	-146	-74	2674	-7065	-3816	-19565	3276	-18003	-1495	-13173	-3420	-14864	-3989	-13699	3553	-16691	210	-15412	-129
0.710000	-27	42	89	-63	-108	-32	15	-13	-18	8	-113	-68	-96	-17	-34	-59	-100	35	-88	-34	-104	-22	-98	-68	-65	-5	-97	-14	-75	-68	-145	-75	2569	-7159	-3738	-19491	2675	-17994	-1594	-13281	-4743	-14895	-4158	-13804	3853	-16670	114	-15649	-129
0.710833	-26	45	91	-61	-110	-31	17	-16	-17	5	-72	-65	-97	-15	-29	-60	-99	34	-83	-33	-112	-23	-100	-67	-61	-3	-98	-15	-73	-70	-145	-74	1405	-7249	-3642	-19415	1728	-17972	-1707	-13386	-5578	-14923	-4351	-13886	3980	-16658	-12	-15892	-151
0.711667	-24	45	90	-59	-113	-30	29	-13	-17	-19	-72	-65	-98	-16	-27	-60	-98	35	-84	-33	-105	-24	-100	-67	-65	0	-97	-14	-74	-68	-144	-74	2576	-7351	-3523	-19343	665	-17942	-1837	-13479	-6061	-14953	-4564	-13953	3934	-16645	-176	-16145	166
0.712500	-24	41	90	-58	-108	-31	13	-13	-17	5	-69	-61	-95	-16	-27	-59	-102	34	-83	-30	-100	-23	-99	-67	-63	0	-96	-12	-72	-69	-146	-77	-550	-7429	-3390	-19277	-174	-17911	-1986	-13571	-6231	-14976	-4797	-14010	3752	-16632	-379	-16410	359
0.713333	-24	43	91	-60	-109	-32	12	-10	-16	24	-69	-58	-93	-13	-26	-58	-97	37	-81	-29	-103	-22	-97	-65	-60	0	-96	-8	-72	-85	-144	-75	-1402	-7508	-3235	-19211	-956	-17888	-2145	-13662	-6056	-15002	-5043	-14050	3558	-16615	-615	-16681	257
0.714167	-23	42	90	-58	-107	-31	17	-11	-18	6	-70	-62	-93	-16	-28	-60	-95	28	-81	-29	-102	-21	-107	-67	-63	0	-94	-11	-70	-66	-144	-77	4551	-7586	-3073	-19152	-2335	-17875	-2326	-13766	-5295	-15032	-5306	-14077	3236	-16592	-895	-16941	551
0.715000	-25	45	91	-56	-107	-32	-10	-15	-17	5	-70	-63	-93	-17	-28	-63	-99	34	-85	-32	-103	-23	-101	-69	-63	-3	-99	-12	-75	-68	-147	-79	-1645	-7660	-2899	-19099	-2906	-17885	-2532	-13884	-4417	-15074	-5582	-14097	3115	-16564	-1209	-17229	627
0.715833	-26	41	85	-58	-112	-36	9	-15	-19	5	-73	-64	-98	-18	-30	-64	-99	29	-86	-33	-105	-24	-99	-68	-63	-1	-98	-12	-72	-66	-149	-78	129	-7720	-2715	-19041	-3164	-17911	-2740	-14027	-3544	-15109	-5856	-14105	2676	-16518	-1551	-17504	587
0.716667	-23	38	85	-61	-110	-33	11	-14	-18	2	-80	-65	-94	-26	-28	-62	-101	32	-90	-35	-104	-24	-100	-69	-64	-5	-103	-15	-73	-68	-148	-77	623	-7765	-2521	-18989	-3473	-17968	-2969	-14198	-2800	-15155	-6137	-14112	2010	-16464	-1923	-17778	815
0.717500	-26	38	86	-60	-108	-35	9	-15	-18	6	-72	-64	-97	-15	-31	-66	-112	32	-85	-31	-104	-24	-101	-69	-64	-1	-99	-14	-76	-70	-149	-78	-2205	-7793	-2323	-18934	-3547	-18058	-3204	-14402	-2093	-15205	-6406	-14113	1634	-16400	-2319	-18046	807
0.718333	-28	39	72	-58	-112	-33	12	-15	-22	9	-72	-65	-97	-16	-28	-63	-102	32	-86	-30	-107	-23	-100	-67	-68	-1	-99	-13	-79	-69	-148	-78	-334	-7800	-2125	-18877	-3336	-18179	-3443	-14648	-1563	-15264	-6676	-14132	1113	-16327	-2730	-18316	710
0.719167	-26	38	86	-61	-110	-34	10	-11	-18	9	-73	-66	-94	-15	-28	-61	-108	34	-83	-31	-105	-10	-99	-69	-63	1	-98	-14	-72	-69	-149	-74	-284	-7787	-1931	-18821	-3437	-18334	-3692	-14929	-1003	-15327	-6935	-14171	323	-16239	-3145	-18572	624
0.720000	-21	41	87	-59	-109	-68	13	-12	-13	7	-72	-59	-98	-16	-29	-59	-97	34	-83	-31	-105	-22	-97	-68	-63	0	-100	-15	-72	-70	-147	-74	-2605	-7758	-1735	-18764	-3354	-18513	-3939	-15264	-921	-15398	-7187	-14238	-101	-16174	-3570	-18823	282
0.720833	-24	41	87	-59	-108	-34	12	-11	-18	8	-73	-61	-94	-14	-26	-57	-98	34	-83	-30	-109	-24	-98	-68	-63	1	-98	-13	-73	-68	-146	-74	-964	-7689	-1549	-18708	-2755	-18728	-4186	-15630	-1218	-15466	-7419	-14359	-539	-16104	-3980	-19047	170
0.721667	-26	39	87	-58	-108	-35	12	-11	-18	5	-72	-62	-105	-16	-28	-60	-99	33	-84	-29	-105	-22	-100	-68	-64	0	-98	-14	-74	-69	-146	-75	-3139	-7603	-1367	-18644	-2132	-18962	-4419	-16035	-1745	-15541	-7639	-14484	-1079	-16049	-4378	-19282	245
0.722500	-25	41	82	-59	-111	-36	11	-14	-19	8	-74	-64	-96	-14	-30	-59	-99	29	-85	-30	-107	-22	-100	-70	-67	-1	-98	-14	-76	-70	-144	-75	-2621	-7489	-1198	-18581	-1958	-19215	-4648	-16479	-2502	-15634	-7836	-14679	-1371	-16017	-4754	-19481	168
0.723333	-29	38	81	-60	-100	-36	9	-21	-19	5	-76	-67	-99	-17	-33	-62	-101	29	-87	-33	-107	-25	-102	-70	-65	-1	-100	-16	-77	-73	-154	-78	-1702	-7376	-1033	-18514	-2010	-19478	-4865	-16943	-3400	-15706	-8010	-14920	-1460	-16018	-5103	-19652	96
0.724167	-26	35	84	-63	-111	-41	8	-17	-24	2	-78	-67	-100	-18	-33	-60	-104	33	-86	-34	-105	-22	-103	-70	-67	-1	-102	-16	-75	-70	-150	-75	-3131	-7190	-871	-18438	-1924	-19737	-5061	-17425	-4435	-15791	-8140	-15203	-1567	-16049	-5415	-19786	-92
0.725000	-26	35	84	-60	-111	-35	0	-15	-17	4	-74	-67	-98	-16	-31	-58	-104	30	-88	-32	-105	-21	-100	-68	-64	0	-100	-16	-74	-72	-149	-80	-1494	-7003	-720	-18360	-1872	-19994	-5237	-17925	-5469	-15880	-8268	-15527	-1721	-16135	-5690	-19875	-168
0.725833	-25	39	85	-59	-108	-35	10	-15	-18	4	-76	-64	-96	-16	-29	-61	-100	33	-84	-31	-105	-19	-101	-68	-63	4	-98	-15	-77	-70	-149	-75	-2544	-6793	-563	-18269	-1993	-20244	-5391	-18427	-6398	-15978	-8341	-15888	-1648	-16269	-5922	-19890	22
0.726667	-25	41	86	-61	-110	-32	13	-7	-15	7	-72	-65	-97	-13	-29	-58	-97	33	-85	-39	-103	-21	-98	-66	-62	1	-98	-14	-72	-67	-145	-74	-4351	-6576	-427	-18175	-2047	-20481	-5530	-18934	-7333	-16092	-8378	-16266	-1374	-16464	-6112	-19890	52
0.727500	-23	41	89	-59	-105	-32	15	-13	-14	9	-70	-62	-96	-15	-35	-58	-95	35	-86	-32	-103	-24	-99	-66	-66	2	-97	-14	-75	-69	-147	-74	2203	-6337	-284	-18068	-2618	-20696	-5639	-19424	-7807	-16224	-8375	-16652	-1558	-16731	-6264	-19806	113
0.728333	-1	42	87	-60	-108	-34	13	-12	-25	9	-69	-63	-98	-13	-29	-58	-98	38	-86	-34	-104	-22	-99	-66	-61	1	-98	-10	-72	-62	-148	-73	-625	-6095	-148	-17959	-2925	-20900	-5742	-19915	-7982	-16380	-8331	-17038	-1395	-17056	-6373	-19646	224
0.729167	-25	43	86	-62	-109	-31	15	-11	-16	6	-72	-64	-95	-16	-29	-59	-98	16	-88	-31	-103	-21	-99	-68	-62	1	-100	-15	-73	-68	-150	-75	-767	-5846	-19	-17838	-3010	-21089	-5817	-20386	-8088	-16569	-8251	-17404	-1148	-17455	-6452	-19421	207
0.730000	-25	41	87	-59	-109	-34	22	-15	-15	8	-72	-70	-95	-14	-29	-60	-98	36	-82	-32	-101	-19	-99	-70	-63	3	-99	-12	-72	-67	-147	-83	2831	-5594	110	-17709	-3287	-21269	-5880	-20850	-7951	-16800	-8134	-17752	-1168	-17919	-6501	-19118	20
0.730833	-21	42	86	-60	-108	-32	13	-13	-14	5	-70	-64	-96	-15	-30	-61	-100	35	-78	-36	-103	-23	-101	-69	-63	0	-103	-16	-70	-70	-149	-80	-390	-5346	232	-17575	-3389	-21451	-5934	-21297	-7644	-17082	-8004	-18057	-999	-18436	-6532	-18751	-196
0.731667	-24	39	87	-64	-133	-33	9	-16	-15	3	-75	-70	-97	-15	-32	-61	-102	33	-86	-38	-108	-24	-102	-73	-68	-5	-107	-17	-77	-73	-152	-82	1553	-5100	354	-17436	-3110	-21645	-5971	-21742	-7603	-17430	-7840	-18318	-878	-19011	-6552	-18323	-232
0.732500	-29	36	82	-65	-112	-36	10	-17	-23	2	-70	-67	-100	-18	-31	-62	-102	33	-127	-34	-107	-22	-98	-69	-66	-3	-103	-14	-76	-69	-150	-77	2936	-4857	472	-17285	-2971	-21860	-6016	-22171	-7483	-17845	-7673	-18516	-907	-19624	-6570	-17841	-199
0.733333	-26	37	85	-59	-111	-32	13	-12	-46	5	-72	-63	-98	-14	-31	-60	-104	36	-84	-33	-104	-23	-99	-70	-66	-1	-101	-14	-73	-68	-146	-78	726	-4614	592	-17131	-2950	-22109	-6055	-22599	-7401	-18338	-7523	-18663	-643	-20268	-6600	-17315	-357
0.734167	-24	41	87	-59	-105	-31	12	-13	-14	8	-68	-62	-95	-15	-28	-55	-100	34	-101	-35	-104	-21	-98	-67	-62	0	-100	-14	-72	-67	-147	-75	2485	-4381	705	-16975	-2468	-22408	-6095	-23025	-7316	-18915	-7401	-18756	-442	-20930	-6658	-16763	-492
0.735000	-23	42	89	-57	-108	-31	15	-3	-9	5	-69	-63	-95	-14	-28	-58	-99	38	-82	-32	-104	-23	-97	-66	-63	0	-100	-14	-72	-68	-145	-78	1037	-4158	816	-16824	-1876	-22765	-6152	-23461	-7222	-19587	-7327	-18794	-386	-21599	-6758	-16206	-530
0.735833	-35	41	89	-61	-109	-30	13	-15	-16	6	-70	-64	-93	-16	-29	-60	-99	36	-85	-32	-108	-26	-102	-73	-77	-1	-102	-13	-73	-69	-150	-75	-139	-3939	917	-16662	-1504	-23198	-6221	-23906	-7281	-20344	-7327	-18791	-392	-22265	-6907	-15653	-580
0.736667	-26	43	87	-61	-111	-33	11	-51	-7	6	-72	-66	-103	-19	-30	-59	-100	34	-86	-33	-105	-24	-101	-69	-65	-4	-104	-14	-70	-73	-150	-79	1078	-3728	1016	-16515	-1000	-23697	-6309	-24366	-7295	-21180	-7413	-18754	-426	-22917	-7132	-15124	-488
0.737500	-24	41	88	-59	-108	-33	12	-14	-17	5	-70	-66	-96	-17	-30	-61	-97	34	-95	-33	-104	-24	-100	-70	-63	0	-100	-13	-74	-68	-147	-77	-1041	-3520	1113	-16356	-506	-24274	-6429	-24836	-7312	-22076	-7625	-18697	-558	-23544	-7441	-14632	-354
0.738333	-26	41	89	-60	-113	-33	13	-15	-17	6	-69	-63	-97	-16	-30	-60	-102	36	-86	-33	-104	-23	-99	-69	-64	-1	-100	-13	-73	-65	-147	-79	-222	-3318	1206	-16212	-229	-24918	-6587	-25312	-7444	-23020	-7948	-18630	-633	-24145	-7868	-14192	-404
0.739167	-26	41	89	-60	-109	-34	12	-14	-18	5	-73	-67	-96	-14	-30	-61	-102	33	-87	-30	-103	-8	-101	-70	-64	-5	-101	-11	-74	-70	-146	-76	-1582	-3132	1293	-16077	104	-25631	-6791	-25797	-7673	-24008	-8439	-18576	-585	-24720	-8426	-13822	-488
0.740000	-31	39	87	-60	-103	-33	11	-15	-4	6	-73	-69	-98	-17	-29	-63	-102	32	-87	-32	-108	-23	-101	-73	-65	-4	-102	-15	-76	-72	-155	-79	-4888	-2942	1389	-15955	817	-26395	-7050	-26289	-8047	-24956	-9103	-18536	-901	-25265	-9132	-13531	-513
0.740833	-30	40	84	-60	-113	-36	9	-16	-23	3	-76	-66	-99	-15	-29	-60	-101	36	-84	-42	-103	-21	-100	-66	-66	-3	-100	-12	-73	-68	-145	-74	122	-2768	1462	-15832	972	-27191	-7372	-26787	-8290	-25890	-9950	-18537	-1390	-25780	-9993	-13319	-360
0.741667	-29	39	89	-59	-116	-15	12	-13	-18	7	-68	-66	-97	-14	-27	-59	-101	34	-84	-31	-104	-22	-100	-69	-63	0	-98	-12	-76	-69	-147	-76	-517	-2605	1537	-15719	832	-28007	-7769	-27266	-8302	-26761	-10973	-18578	-1407	-26265	-11020	-13192	-233
0.742500	-25	42	89	-60	-110	-33	11	-14	-21	5	-70	-65	-95	-14	-31	-59	-98	35	-98	-30	-102	-19	-101	-67	-65	-1	-98	-12	-77	-70	-145	-75	-3225	-2444	1624	-15634	1048	-28804	-8234	-27731	-8381	-27531	-12169	-18673	-1597	-26724	-12210	-13155	-342
0.743333	-31	42	89	-60	-110	-35	17	-12	-16	7	-70	-64	-95	-15	-27	-60	-99	33	-85	-32	-104	-22	-99	-69	-64	-5	-98	-11	-76	-69	-148	-75	1780	-2302	1703	-15553	1059	-29563	-8777	-28168	-8452	-28181	-13529	-18823	-1645	-27155	-13566	-13204	-462
0.744167	-26	42	90	-59	-110	-34	13	-12	-18	6	-73	-66	-97	-19	-28	-56	-98	35	-83	-30	-104	-19	-99	-67	-63	-1	-100	-15	-77	-73	-148	-75	-2039	-2169	1781	-15485	979	-30259	-9394	-28571	-8414	-28684	-15032	-19037	-1680	-27562	-15061	-13328	-540
0.745000	-27	41	88	-87	-111	-39	9	-14	-17	3	-74	-66	-96	-16	-29	-57	-100	34	-86	-31	-107	-24	-99	-68	-64	0	-102	-12	-76	-73	-144	-75	-856	-2054	1862	-15442	853	-30867	-10086	-28933	-8257	-29026	-16644	-19304	-1923	-27939	-16662	-13518	-705
0.745833	-27	42	90	-58	-110	-35	12	-13	-17	5	-73	-66	-99	-16	-30	-58	-102	35	-86	-30	-105	-19	-98	-68	-63	0	-100	-11	-75	-72	-146	-74	1999	-1948	1942	-15379	652	-31364	-10848	-29238	-7894	-29195	-18314	-19621	-2019	-28276	-18340	-13768	-755
0.746667	-25	41	93	-42	-108	-32	15	-12	7	3	-68	-61	-95	-14	-26	-56	-101	36	-81	-26	-104	-18	-97	-68	-64	2	-97	-8	-72	-64	-128	-70	413	-1851	2019	-15341	197	-31737	-11675	-29493	-7597	-29183	-20002	-19984	-1931	-28572	-20055	-14052	-828
0.747500	-24	44	89	-58	-108	-32	12	-10	-19	6	-70	-62	-95	-18	-30	-56	-100	36	-81	18	-104	-21	-96	-67	-62	0	-97	-11	-72	-68	-146	-73	1365	-1774	2097	-15315	61	-31970	-12551	-29693	-7483	-29010	-21660	-20376	-2017	-28821	-21757	-14375	-1100
0.748333	-29	54	88	-59	-109	-35	15	-16	-21	3	-75	-65	-95	-17	-31	-62	-102	32	-87	-32	-105	-21	-100	-53	-70	-6	-101	-13	-66	-61	-150	-75	1972	-1703	2162	-15296	-113	-32053	-13468	-29812	-7283	-28672	-23232	-20794	-1936	-29012	-23418	-14714	-1075
0.749167	-27	39	85	-60	-110	-35	10	-16	-21	3	-74	-65	-99	-22	-33	-62	-102	28	-90	-34	-107	-22	-101	-69	-64	0	-100	-11	-77	-73	-146	-76	748	-1646	2230	-15281	-448	-31977	-14404	-29867	-7086	-28184	-24671	-21196	-1669	-29139	-24959	-15045	-1148
0.750000	-24	41	90	-60	-112	-32	2	-12	-24	5	-73	-66	-96	-16	-30	-62	-99	35	-86	-34	-104	-22	-98	-69	-65	0	-102	-12	-72	-70	-156	-79	2957	-1592	2284	-15269	-787	-31746	-15343	-29861	-6921	-27581	-25942	-21615	-1568	-29198	-26343	-15371	-1399
0.750833	-25	38	88	-59	-111	-33	11	-12	-17	6	-72	-63	-95	-17	-31	-61	-102	42	-88	-44	-105	-21	-98	-70	-66	0	-99	-10	-75	-68	-147	-73	1742	-1549	2335	-15267	-1146	-31367	-16286	-29791	-6669	-26885	-26990	-21989	-1527	-29188	-27529	-15677	-1316
0.751667	-25	41	89	-64	-108	-34	11	-14	-16	7	-72	-62	-94	-18	-29	-61	-99	34	-85	-31	-107	-21	-99	-72	-64	-3	-98	-11	-70	-72	-148	-88	2458	-1498	2376	-15263	-1452	-30847	-17199	-29662	-6440	-26126	-27794	-22312	-1486	-29108	-28482	-15939	-1194
0.752500	-27	42	88	-61	-109	-35	15	-12	-15	5	-73	-64	-97	-21	-31	-57	-98	33	-88	-35	-105	-21	-99	-68	-64	0	-99	-11	-75	-69	-146	-73	2345	-1469	2406	-15264	-1594	-30210	-18072	-29480	-6248	-25354	-28331	-22569	-1540	-28978	-29180	-16169	-1185
0.753333	-16	41	89	-56	-114	-30	16	-13	-17	9	-69	-63	-94	-17	-30	-63	-98	37	-84	-30	-103	-19	-97	-70	-61	0	-97	-12	-75	-56	-148	-73	-1176	-1430	2428	-15268	-1515	-29469	-18890	-29248	-6138	-24587	-28608	-22754	-1525	-28775	-29616	-16349	-1229
0.754167	-23	42	90	-58	-107	-32	15	-10	-17	8	-70	-62	-90	-14	-27	-34	-94	36	-88	-30	-102	-19	-99	-67	-60	1	-99	-9	-70	-67	-146	-70	2173	-1397	2440	-15274	-1712	-28657	-19636	-28982	-5972	-23868	-28618	-22846	-1456	-28536	-29780	-16481	-1189
0.755000	-22	42	92	-57	-105	-32	11	-9	-15	10	-72	-63	-94	-16	-30	-60	-99	36	-85	-31	-102	-19	-97	-68	-63	0	-97	-15	-73	-69	-145	-77	4537	-1360	2435	-15290	-2241	-27797	-20316	-28680	-5506	-23214	-28389	-22841	-1183	-28283	-29693	-16570	-1027
0.755833	-26	41	90	-58	-108	-35	13	-12	-17	8	-75	-62	-94	-14	-30	-62	-97	35	-85	-35	-105	-23	-102	-68	-62	-4	-99	-12	-72	-67	-148	-76	-1755	-1331	2435	-15315	-2053	-26923	-20917	-28355	-5279	-22655	-27945	-22738	-970	-28017	-29351	-16610	-1108
0.756667	-26	54	87	-60	-108	-29	12	-16	-19	6	-76	-66	-101	-21	-34	-62	-103	28	-91	-38	-107	-25	-102	-73	-75	-5	-100	-17	-76	-73	-154	-80	3336	-1302	2419	-15351	-2043	-26038	-21435	-28014	-5095	-22201	-27327	-22536	-929	-27762	-28830	-16608	-1044
0.757500	-29	36	85	-60	-112	-40	6	-22	-23	0	-78	-67	-103	-21	-40	-64	-105	32	-88	-34	-103	-22	-103	-72	-66	-5	-101	-12	-74	-69	-149	-78	352	-1267	2396	-15388	-2076	-25152	-21865	-27663	-4836	-21862	-26570	-22229	-693	-27530	-28128	-16564	-1054
0.758333	-28	37	87	-58	-108	-33	11	-14	-21	8	-75	-66	-96	-19	-31	-62	-105	30	-88	-38	-108	-25	-102	-69	-63	0	-98	-14	-77	-70	-147	-77	-551	-1242	2382	-15445	-1909	-24377	-22214	-27309	-4526	-21641	-25739	-21838	-478	-27343	-27289	-16484	-1165
0.759167	-26	39	88	-60	-108	-33	16	2	-24	5	-77	-65	-97	-16	-47	-60	-99	32	-87	-32	-108	-25	-100	-69	-64	-6	-101	-16	-74	-70	-148	-77	1758	-1219	2341	-15507	-1452	-23637	-22488	-26962	-4086	-21534	-24883	-21374	-454	-27203	-26382	-16377	-993
0.760000	-26	39	88	-53	-105	-34	16	-16	-16	8	-74	-63	-96	-17	-30	-62	-97	34	-86	-33	-102	-23	-99	-68	-60	-3	-99	-18	-70	-69	-149	-74	80	-1199	2327	-15585	-1406	-22967	-22684	-26614	-3543	-21523	-24048	-20848	-251	-27128	-25447	-16250	-1074
0.760833	-23	42	89	-57	-109	-32	12	-14	-16	3	-76	-67	-97	-16	-30	-56	-98	36	-85	-34	-101	-23	-97	-66	-64	0	-98	-14	-74	-70	-146	-76	-1215	-1188	2290	-15681	-944	-22367	-22821	-26280	-3263	-21602	-23274	-20286	-173	-27123	-24543	-16114	-1348
0.761667	-12	43	90	-61	-111	-33	13	-10	-16	7	-74	-64	-97	-17	-28	-60	-102	34	-83	-33	-107	-22	-100	-67	-67	0	-99	-13	-73	-68	-131	-75	-382	-1183	2250	-15790	-154	-21840	-22912	-25958	-2875	-21733	-22655	-19700	-120	-27181	-23698	-15967	-1129
0.762500	-27	38	89	-59	-105	-35	11	-14	-16	8	-72	-67	-99	-21	-30	-60	-100	33	-84	-30	-107	-21	-100	-66	-66	0	-98	-13	-78	-68	-149	-77	-3136	-1189	2203	-15919	197	-21395	-22940	-25650	-2482	-21911	-22172	-19115	-16	-27293	-22962	-15821	-776
0.763333	-25	43	90	-57	-109	-33	12	-14	-17	8	-74	-66	-95	-14	-28	-59	-99	36	-73	-30	-107	-14	-98	-73	-63	-1	-98	-10	-69	-67	-143	-75	-2028	-1207	2148	-16058	409	-21000	-22936	-25350	-2013	-22102	-21856	-18540	46	-27459	-22348	-15673	-636
0.764167	-26	38	90	-59	-109	-33	23	-11	-26	5	-73	-66	-96	-17	-30	-63	-101	32	-85	-34	-105	-19	-99	-68	-65	-1	-99	-12	-77	-69	-150	-76	-3587	-1246	2080	-16217	761	-20672	-22904	-25053	-1447	-22279	-21732	-17997	168	-27650	-21889	-15539	-482
0.765000	-22	38	89	-58	-110	-32	10	-15	-23	4	-77	-66	-100	-18	-31	-62	-103	29	-86	-35	-110	-25	-97	-74	-73	-7	-102	-16	-110	-74	-150	-78	-4321	-1269	2004	-16389	955	-20388	-22844	-24771	-857	-22429	-21791	-17497	288	-27860	-21588	-15409	-403
0.765833	-29	35	86	-61	-112	-35	8	-15	-21	3	-77	-66	-96	-10	-10	-61	-103	32	-84	-17	-102	-17	-97	-66	-65	-4	-97	-13	-73	-68	-142	-73	-3307	-1309	1921	-16570	969	-20134	-22747	-24470	-238	-22515	-22017	-17032	303	-28048	-21435	-15291	-185
0.766667	-26	25	94	-59	-109	-33	13	-14	-18	6	-74	-64	-97	-14	-26	-61	-100	36	-81	-29	-104	-22	-100	-64	-63	-1	-96	-10	-72	-66	-145	-73	-6453	-1354	1821	-16762	1215	-19913	-22638	-24159	319	-22539	-22393	-16626	362	-28208	-21426	-15182	157
0.767500	-25	41	99	-58	-111	-34	15	-14	-40	7	-72	-64	-96	-13	-26	-58	-97	35	-85	-31	-102	-17	-98	-66	-63	0	-97	-12	-72	-72	-147	-73	-5589	-1409	1705	-16966	1454	-19710	-22502	-23837	940	-22487	-22883	-16266	252	-28311	-21545	-15084	315
0.768333	-27	40	90	-59	-107	-32	13	-15	-17	6	-73	-64	-96	-21	-28	-60	-99	22	-80	-30	-102	-16	-98	-67	-61	0	-98	-13	-75	-68	-146	-72	-216	-1467	1575	-17173	906	-19530	-22344	-23482	1756	-22353	-23456	-15950	-62	-28339	-21754	-14988	457
0.769167	-26	38	91	-58	-108	-34	12	-13	-17	35	-70	-65	-96	-14	-27	-57	-99	35	-84	-29	-104	-22	-100	-68	-64	2	-96	-11	-77	-67	-154	-81	-6698	-1515	1424	-17392	938	-19360	-22155	-23110	2300	-22140	-24064	-15670	103	-28272	-22026	-14905	549
0.770000	-25	42	91	-58	-107	-33	13	-14	-17	8	-73	-64	-96	-15	-30	-57	-97	35	-96	-30	-102	-18	-97	-68	-63	0	-97	-12	-73	-68	-146	-75	-1963	-1578	1261	-17606	881	-19201	-21936	-22703	2926	-21846	-24670	-15403	336	-28100	-22330	-14819	762
0.770833	-27	38	89	-59	-110	-35	12	-13	-16	6	-73	-66	-98	-13	-27	-59	-100	36	-84	-32	-108	-21	-101	-66	-63	2	-99	-13	-74	-66	-144	-70	-2530	-1627	1081	-17824	704	-19044	-21687	-22256	3584	-21485	-25227	-15154	241	-27817	-22612	-14716	941
0.771667	-25	42	90	-57	-109	-32	11	-13	-17	7	-72	-60	-97	-14	-31	-59	-99	37	-83	-19	-104	-22	-101	-66	-60	4	-98	-11	-73	-70	-145	-74	-4297	-1668	889	-18029	577	-18917	-21397	-21768	4277	-21067	-25695	-14892	350	-27422	-22856	-14605	1007
0.772500	-25	40	90	-53	-109	-33	12	-16	-16	6	-74	-62	-94	-15	-29	-61	-99	37	-84	-32	-105	-21	-101	-70	-63	1	-98	-12	-75	-60	-148	-70	-1272	-1701	682	-18234	763	-18790	-21074	-21242	4856	-20605	-26050	-14612	549	-26918	-23024	-14464	1157
0.773333	-26	39	90	-59	-109	-33	13	-15	-18	6	-70	-61	-97	-17	-29	-60	-103	37	-86	-32	-110	-21	-99	-67	-67	-1	-99	-13	-76	-68	-148	-75	-1200	-1730	464	-18443	547	-18680	-20706	-20679	5602	-20123	-26263	-14290	515	-26316	-23093	-14294	1275
0.774167	-8	41	87	-61	-113	-34	15	-17	-23	4	-73	-63	-98	-16	-30	-59	-100	35	-85	-31	-104	-17	-96	-66	-65	0	-98	-11	-73	-68	-145	-100	-2122	-1737	243	-18631	450	-18577	-20299	-20082	6034	-19624	-26314	-13935	576	-25633	-23040	-14080	1215
0.775000	-30	41	91	-56	-105	-31	17	-13	-15	9	-70	-59	-96	-10	-28	-60	-97	36	-83	-32	-111	-17	-100	-65	-64	0	-99	-11	-72	-69	-146	-74	87	-1735	9	-18817	764	-18490	-19865	-19458	6457	-19130	-26199	-13518	792	-24888	-22846	-13821	1354
0.775833	-24	43	92	-56	-109	-31	15	-21	-17	8	-69	-75	-90	-13	-28	-58	-100	37	-84	-32	-104	-21	-99	-67	-63	2	-102	-14	-73	-68	-147	-75	-2777	-1718	-218	-18994	1014	-18417	-19398	-18806	6867	-18647	-25920	-13047	974	-24122	-22539	-13510	1527
0.776667	-25	37	88	-60	-107	-32	13	-13	-16	6	-72	-63	-97	-14	-29	-58	-103	35	-88	-39	-104	-22	-97	-68	-64	5	-100	-12	-74	-69	-145	-76	-1007	-1692	-446	-19163	1137	-18351	-18906	-18148	7202	-18211	-25485	-12505	915	-23341	-22097	-13146	1619
0.777500	-26	42	89	-58	-114	-33	15	-13	-3	11	-74	-64	-98	-16	-29	-60	-99	35	-86	-32	-105	-21	-99	-67	-66	-8	-100	-14	-76	-69	-169	-72	-883	-1645	-673	-19319	1382	-18287	-18395	-17482	7535	-17808	-24894	-11913	834	-22579	-21512	-12723	1575
0.778333	-26	40	88	-58	-112	-32	13	-13	-16	11	-73	-58	-96	-14	-31	-59	-97	41	-85	-34	-107	-21	-100	-68	-62	0	-98	-13	-73	-70	-146	-74	-1968	-1593	-895	-19469	1721	-18235	-17881	-16821	7848	-17453	-24180	-11262	1122	-21850	-20823	-12243	1589
0.779167	-27	42	86	-58	-107	-30	51	-13	-14	10	-70	-63	-99	-15	-32	-58	-99	35	-84	-31	-102	-21	-99	-67	-64	0	-100	-13	-72	-70	-148	-74	-94	-1526	-1110	-19607	2066	-18175	-17364	-16178	8152	-17148	-23370	-10557	1300	-21195	-20049	-11714	1803
0.780000	-24	42	91	-56	-112	-34	12	-12	-15	11	-70	-61	-97	-14	-30	-58	-100	47	-84	-29	-108	-22	-97	-66	-60	3	-97	-12	-73	-67	-146	-73	-2446	-1452	-1315	-19745	2451	-18113	-16855	-15558	8271	-16896	-22472	-9823	1232	-20613	-19208	-11145	1757
0.780833	-27	43	88	-59	-108	-32	15	-22	-17	9	-72	-57	-95	-14	-29	-60	-97	35	-83	-30	-102	-17	-97	-67	-65	-3	-98	-13	-74	-65	-147	-77	-2957	-1369	-1516	-19871	2880	-18042	-16361	-14971	8294	-16698	-21535	-9063	1249	-20144	-18333	-10546	1704
0.781667	-27	39	88	-59	-109	-35	10	-17	-22	8	-73	-63	-99	-17	-30	-60	-101	29	-86	-36	-109	-22	-102	-78	-67	0	-101	-18	-76	-69	-152	-77	4032	-1282	-1715	-19995	2462	-17965	-15893	-14432	8509	-16551	-20579	-8303	1114	-19777	-17445	-9931	1919
0.782500	-29	38	85	-63	-113	-35	9	-16	-24	6	-76	-66	-97	-16	-31	-62	-101	30	-88	-36	-103	-21	-98	-70	-65	0	-99	-16	-72	-70	-151	-80	-1111	-1183	-1882	-20111	2555	-17866	-15454	-13937	8498	-16442	-19596	-7540	965	-19519	-16564	-9299	1957
0.783333	-28	38	85	-60	-111	-33	12	-15	-22	6	-74	-65	-95	-16	-29	-61	-82	34	-79	-32	-109	-21	-101	-72	-73	-5	-103	-15	-76	-72	-152	-80	1748	-1085	-2094	-20228	2877	-17756	-15051	-13502	8479	-16371	-18642	-6809	899	-19372	-15718	-8679	1921
0.784167	-27	38	105	-58	-108	-34	10	-14	-17	7	-74	-65	-97	-16	-29	-62	-104	33	-88	-32	-107	-25	-101	-70	-65	-3	-101	-16	-75	-72	-153	-77	3395	-982	-2280	-20345	2909	-17633	-14680	-13125	8388	-16323	-17724	-6108	903	-19326	-14925	-8084	1848
0.785000	-28	39	85	-62	-110	-35	12	-15	-23	2	-78	-64	-98	-16	-29	-63	-97	32	-99	-35	-107	-24	-99	-72	-68	-5	-108	-16	-76	-69	-151	-78	933	-875	-2469	-20456	2811	-17490	-14341	-12799	8166	-16304	-16849	-5460	700	-19370	-14197	-7531	1641
0.785833	-29	40	85	-62	-112	-33	-3	-23	-23	7	-74	-65	-98	-8	-28	-59	-102	33	-86	-38	-107	-24	-96	-69	-65	-1	-98	-15	-73	-70	-148	-76	4417	-765	-2659	-20571	2912	-17332	-14034	-12531	7940	-16293	-16024	-4875	574	-19479	-13549	-7029	1432
0.786667	-23	40	89	-61	-109	-31	13	-14	-16	8	-72	-65	-96	-13	-28	-58	-110	36	-86	-33	-104	-21	-98	-75	-62	-1	-100	-10	-72	-69	-147	-74	5552	-654	-2858	-20689	2598	-17160	-13754	-12311	7909	-16289	-15257	-4370	499	-19648	-12987	-6595	1380
0.787500	-27	39	88	-59	-107	-32	22	-13	-16	7	-70	-62	-93	-13	-28	-60	-99	35	-85	-33	-105	-24	-99	-69	-61	0	-96	-12	-72	-51	-149	-75	3500	-542	-3071	-20814	2278	-16987	-13498	-12148	7454	-16298	-14551	-3952	468	-19849	-12509	-6243	1217
0.788333	-25	41	88	-60	-104	-34	16	-12	-16	7	-72	-61	-143	-15	-28	-60	-96	34	-92	-34	-105	-21	-96	-66	-62	0	-98	-14	-73	-67	-150	-75	6024	-426	-3298	-20940	2342	-16800	-13251	-12018	6930	-16303	-13907	-3622	323	-20056	-12110	-5977	913
0.789167	-28	44	89	-58	-113	-36	11	-16	-18	5	-74	-62	-95	-14	-29	-59	-102	34	-84	-35	-105	-25	-98	-69	-65	0	-108	-12	-72	-69	-149	-67	3897	-310	-3540	-21072	2281	-16613	-13016	-11924	6568	-16300	-13313	-3392	209	-20252	-11785	-5804	808
0.790000	-28	40	88	-61	-110	-38	12	-17	-21	4	-75	-64	-98	-16	-32	-60	-104	28	-90	-11	-105	-25	-101	-70	-66	-4	-102	-16	-74	-72	-152	-79	4073	-196	-3801	-21205	1834	-16436	-12779	-11858	6087	-16293	-12768	-3259	127	-20422	-11528	-5731	801
0.790833	-26	51	85	-63	-111	-38	46	-16	-21	2	-79	-66	-95	-17	-31	-62	-100	29	-88	-35	-104	-24	-99	-70	-67	-5	-102	-11	-70	-69	-143	-82	4930	-75	-4068	-21339	1441	-16258	-12530	-11805	5513	-16272	-12263	-3229	-56	-20535	-11320	-5749	517
0.791667	-29	39	86	-62	-109	-36	12	-17	-19	5	-73	-66	-95	-18	-27	-61	-101	32	-94	-36	-104	-24	-101	-67	-62	0	-101	-13	-74	-70	-150	-74	2692	47	-4358	-21482	1193	-16096	-12262	-11765	4978	-16242	-11792	-3290	-201	-20598	-11148	-5862	195
0.792500	-28	41	89	-60	-111	-32	12	-16	-19	3	-75	-64	-96	-16	-28	-62	-97	32	-86	-36	-103	-22	-99	-69	-64	-5	-100	-13	-73	-69	-146	-70	3482	175	-4660	-21613	1045	-15941	-11981	-11729	4465	-16199	-11357	-3442	-254	-20588	-11005	-6061	38
0.793333	-23	42	89	-61	-105	-31	16	-14	-17	6	-72	-61	-95	-13	-28	-85	-101	33	-86	-33	-104	-22	-97	-66	-63	0	-99	-10	-70	-67	-143	-74	1339	300	-4970	-21747	979	-15806	-11672	-11701	3776	-16144	-10944	-3689	-141	-20501	-10877	-6345	-76
0.794167	-23	45	112	-56	-105	-31	17	-15	-14	7	-70	-63	-94	-14	-28	-59	-96	37	-83	-32	-101	-22	-98	-65	-62	5	-98	-11	-74	-73	-147	-69	-1564	425	-5286	-21870	1039	-15688	-11344	-11666	2816	-16077	-10552	-4002	-59	-20346	-10749	-6693	-221
0.795000	-23	44	91	-58	-108	-33	16	-11	-15	6	-72	-62	-92	-15	-26	-59	-87	55	-84	-32	-103	-21	-99	-66	-62	0	-97	-9	-72	-68	-145	-73	4259	543	-5607	-21991	495	-15589	-10992	-11636	2197	-15994	-10180	-4398	-84	-20115	-10619	-7105	-237
0.795833	-25	42	93	-57	-108	-31	15	-14	-17	3	-72	-77	-96	-16	-29	-60	-99	36	-84	-32	-105	-22	-99	-69	-63	0	-99	-11	-74	-68	-147	-75	-247	659	-5924	-22097	373	-15511	-10626	-11603	1567	-15902	-9832	-4861	-36	-19822	-10477	-7558	-388
0.796667	-28	40	90	-61	-109	-35	11	-17	-18	6	-73	-64	-97	-15	-31	-57	-96	33	-80	-33	-105	-24	-99	-68	-64	0	-98	-10	-73	-70	-146	-74	-1659	771	-6235	-22192	590	-15453	-10225	-11568	839	-15788	-9505	-5375	-143	-19472	-10322	-8035	-548
0.797500	-29	42	81	-60	-102	-34	13	-14	-17	5	-72	-64	-98	-16	-31	-59	-101	32	-88	-33	-103	-22	-99	-68	-69	0	-101	-13	-70	-68	-148	-78	1480	867	-6537	-22279	493	-15411	-9817	-11541	172	-15658	-9192	-5931	-102	-19079	-10137	-8535	-506
0.798333	-27	38	89	-60	-112	-39	11	-17	-17	3	-75	-67	-98	-21	-31	-61	-103	40	-90	-33	-108	-25	-104	-74	-67	-5	-103	-13	-78	-73	-150	-78	-3099	954	-6814	-22350	515	-15392	-9406	-11524	-395	-15517	-8906	-6527	-101	-18650	-9935	-9039	-655
0.799167	-19	35	87	-44	-112	-35	10	-16	-17	1	-76	-68	-95	-19	-32	-63	-101	32	-90	-34	-104	-26	-101	-73	-64	0	-98	-14	-70	-70	-148	-76	-1803	1032	-7067	-22399	795	-15385	-8998	-11513	-979	-15346	-8645	-7153	-117	-18198	-9711	-9529	-961
0.800000	-28	42	89	-62	-109	-35	12	-13	-22	6	-75	-63	-95	-15	-50	-59	-100	34	-87	-33	-109	-22	-99	-70	-65	-3	-102	-13	-76	-70	-150	-74	-393	1092	-7287	-22440	721	-15393	-8593	-11530	-1348	-15168	-8415	-7802	-219	-17739	-9475	-10001	-968
0.800833	-29	40	96	-62	-109	-34	15	-14	-21	8	-76	-64	-98	-16	-32	-61	-102	33	-85	-32	-108	-22	-99	-70	-65	-1	-99	-13	-75	-72	-147	-76	-3434	1118	-7476	-22471	519	-15419	-8204	-11572	-1738	-14967	-8215	-8454	-129	-17266	-9231	-10441	-1141
0.801667	-26	41	88	-60	-109	-33	13	-17	-21	5	-72	-65	-95	-16	-32	-59	-99	37	-87	-26	-101	-23	-99	-69	-65	0	-101	-14	-73	-70	-147	-74	-1928	1156	-7625	-22496	774	-15456	-7833	-11645	-2170	-14742	-8049	-9118	-8	-16818	-8971	-10839	-1264
0.802500	-26	61	89	-61	-110	-38	13	-13	-17	6	-74	-66	-95	-16	-32	-61	-102	34	-88	-32	-103	-25	-99	-72	-66	-1	-102	-14	-73	-70	-148	-75	-3100	1159	-7730	-22515	1055	-15506	-7488	-11755	-2519	-14531	-7922	-9765	-100	-16371	-8709	-11188	-1201
0.803333	-24	40	88	-60	-107	-32	13	-13	-21	5	-73	-65	-99	-17	-32	-61	-101	35	-87	-30	-107	-21	-100	-69	-66	-3	-99	-14	-77	-69	-149	-76	-4178	1148	-7793	-22535	1049	-15565	-7176	-11909	-2826	-14292	-7832	-10410	-171	-15956	-8451	-11489	-1274
0.804167	-26	42	88	-64	-112	-36	12	-13	-16	8	-74	-65	-97	-15	-33	-59	-100	37	-84	-30	-110	-24	-101	-69	-66	-3	-96	-14	-78	-70	-147	-75	-2410	1110	-7813	-22555	989	-15634	-6899	-12099	-2917	-14054	-7778	-11037	-116	-15562	-8189	-11735	-1265
0.805000	-28	41	87	-64	-109	-34	15	-16	-17	5	-75	-65	-98	-15	-33	-63	-100	35	-91	-31	-109	-22	-101	-70	-64	-1	-99	-15	-75	-70	-149	-76	-4167	1059	-7786	-22584	929	-15708	-6649	-12331	-2973	-13813	-7775	-11642	-210	-15203	-7935	-11922	-1343
0.805833	-27	41	113	-60	-110	-33	-28	-15	-22	7	-72	-64	-96	-13	-29	-62	-101	35	-85	-31	-108	-21	-100	-72	-66	-1	-99	-10	-73	-67	-148	-76	-2540	994	-7706	-22622	839	-15780	-6440	-12611	-3048	-13577	-7777	-12221	-238	-14872	-7692	-12044	-1436
0.806667	-26	44	88	-60	-109	-32	12	-12	-16	8	-72	-62	-95	-17	-30	-61	-100	25	-86	-32	-108	-24	-111	-67	-64	-3	-97	-14	-74	-69	-148	-77	-2944	914	-7604	-22672	741	-15874	-6265	-12925	-3025	-13352	-7829	-12770	-147	-14580	-7456	-12117	-1328
0.807500	-27	38	84	-63	-125	-34	9	-18	-23	5	-77	-63	-96	-14	-30	-62	-100	37	-86	-29	-102	-18	-97	-66	-65	-4	-96	-12	-74	-69	-146	-73	-6047	826	-7449	-22735	804	-15959	-6112	-13283	-3025	-13143	-7902	-13280	-114	-14316	-7227	-12134	-1216
0.808333	-28	41	86	-59	-109	-33	13	-13	-12	7	-70	-47	-98	-15	-15	-58	-101	34	-83	-33	-105	-21	-99	-67	-64	1	-96	-13	-72	-69	-144	-74	-293	727	-7260	-22818	353	-16070	-5995	-13668	-2843	-12921	-8005	-13762	-158	-14084	-7007	-12097	-1194
0.809167	-31	44	87	-57	-108	-29	13	-13	-19	6	-74	-62	-96	-14	-28	-58	-97	37	-84	-30	-104	-19	-96	-68	-65	-3	-98	-17	-73	-69	-147	-73	-143	629	-7035	-22912	-139	-16126	-5891	-14082	-2546	-12811	-8120	-14208	-41	-13886	-6795	-12016	-1136
0.810000	-26	41	84	-59	-110	-31	12	-12	-21	5	-73	-62	-95	-14	-28	-59	-99	34	-83	-30	-100	-21	-96	-68	-63	0	-98	-14	-73	-68	-146	-76	-3251	527	-6782	-23023	-156	-16201	-5816	-14513	-2282	-12686	-8249	-14616	8	-13711	-6592	-11896	-1180
0.810833	-23	44	89	-60	-83	-34	10	-13	-18	8	-74	-62	-96	-17	-28	-58	-98	38	-82	-29	-108	-19	-98	-68	-64	0	-102	-14	-88	-70	-145	-51	2440	433	-6509	-23145	-363	-16271	-5746	-14971	-1923	-12601	-8385	-14988	44	-13579	-6390	-11742	-1161
0.811667	-25	43	88	-60	-107	-33	16	-13	-18	5	-70	-62	-96	-14	-52	-59	-101	34	-84	-36	-108	-22	-97	-68	-66	-1	-96	-12	-72	-68	-145	-74	-930	343	-6221	-23280	-544	-16328	-5684	-15427	-1583	-12554	-8523	-15318	90	-13460	-6198	-11561	-975
0.812500	-23	45	86	-57	-109	-34	15	-13	-17	6	-70	-64	-96	-14	-28	-55	-100	39	-84	-29	-105	-16	-95	-66	-62	-12	-97	-29	-74	-69	-113	-73	40	264	-5922	-23423	-638	-16369	-5626	-15885	-1227	-12545	-8654	-15610	60	-13378	-6012	-11360	-1066
0.813333	-23	45	90	-59	-107	-31	15	-10	-16	7	-68	-62	-102	-12	-25	-57	-97	37	-82	-31	-101	-19	-94	-68	-62	3	-94	-8	-70	-63	-144	-72	2905	199	-5605	-23565	-782	-16394	-5565	-16324	-639	-12565	-8772	-15859	-191	-13323	-5827	-11142	-1149
0.814167	-22	47	89	-56	-104	-31	17	-11	-15	6	-70	-61	-95	-14	-26	-55	-99	36	-81	-27	-101	-18	-92	-67	-63	2	-94	-9	-84	-67	-143	-74	916	141	-5322	-23719	-1204	-16405	-5495	-16772	-218	-12620	-8874	-16074	-105	-13297	-5654	-10924	-1065
0.815000	-26	45	91	-58	-108	-35	12	-14	-18	5	-72	-61	-92	-12	-28	-58	-103	35	-85	-29	-108	-23	-98	-70	-65	-1	-98	-14	-77	-70	-147	-75	1779	98	-5042	-23866	-1342	-16397	-5419	-17194	-44	-12712	-8957	-16250	113	-13300	-5488	-10708	-1371
0.815833	-30	42	87	-60	-109	-36	12	-17	-39	5	-74	-66	-97	-17	-27	-60	-102	32	-83	-31	-104	-22	-98	-68	-65	-1	-98	-13	-73	-68	-144	-76	1693	71	-4775	-24001	-1067	-16362	-5324	-17586	247	-12819	-9014	-16385	-52	-13330	-5337	-10499	-1602
0.816667	-27	40	88	-59	-109	-32	11	-14	-23	4	-70	-62	-96	-16	-29	-60	-99	37	-84	-29	-104	-22	-99	-75	-67	-5	-99	-12	-74	-68	-149	-76	-441	59	-4533	-24128	-804	-16314	-5220	-17956	480	-12939	-9041	-16479	-254	-13388	-5205	-10301	-1472
0.817500	-26	41	70	-60	-110	-32	13	-11	-18	7	-72	-65	-95	-18	-26	-58	-103	32	-87	-30	-105	-23	-98	-69	-62	-3	-98	-25	-76	-67	-145	-76	1900	56	-4321	-24242	-560	-16234	-5091	-18285	706	-13062	-9041	-16531	-194	-13480	-5083	-10124	-1314
0.818333	-26	41	88	-58	-109	-36	13	-14	-18	6	-51	-62	-96	-16	-27	-59	-103	33	-85	-31	-109	-23	-98	-69	-67	-1	-98	-13	-77	-68	-147	-73	-49	63	-4132	-24336	-232	-16143	-4953	-18585	871	-13188	-9009	-16548	-259	-13597	-4986	-9977	-1280
0.819167	-26	42	87	-59	-107	-31	16	-12	-15	7	-70	-63	-94	-18	-26	-58	-102	32	-85	-31	-104	-22	-98	-65	-65	1	-83	-12	-67	-66	-147	-75	136	76	-3984	-24417	27	-16030	-4804	-18851	1010	-13304	-8944	-16515	-277	-13738	-4910	-9861	-1190
0.820000	-26	43	89	-56	-108	-32	16	-13	-17	9	-72	-65	-98	-15	-25	-56	-95	34	-83	-30	-103	-21	-97	-67	-63	-1	-97	-13	-75	-69	-145	-72	304	86	-3868	-24470	388	-15903	-4639	-19075	1062	-13393	-8851	-16450	-193	-13888	-4863	-9788	-1040
0.820833	-25	39	90	-58	-98	-32	16	-9	-17	7	-68	-62	-97	-14	-24	-56	-101	36	-84	-30	-105	-21	-97	-68	-63	1	-97	12	-70	-64	-145	-75	-3406	97	-3786	-24508	967	-15766	-4486	-19263	995	-13492	-8734	-16346	-188	-14093	-4841	-9755	-959
0.821667	-24	44	91	-58	-107	-30	17	-10	-18	6	-68	-65	-104	-16	-25	-56	-98	33	-94	-32	-107	-19	-97	-68	-64	0	-97	-13	-73	-66	-146	-73	219	91	-3741	-24528	1103	-15609	-4321	-19411	1104	-13551	-8596	-16189	-636	-14296	-4854	-9775	-753
0.822500	-25	40	88	-60	-109	-42	12	-13	-21	7	-72	-63	-96	-13	-26	-58	-101	35	-84	-30	-107	-21	-99	-67	-63	0	-97	-14	-74	-64	-146	-75	3426	76	-3724	-24523	742	-15462	-4165	-19527	1285	-13586	-8445	-16031	-2265	-14517	-4890	-9840	-566
0.823333	-27	40	88	-58	-112	-31	12	-12	-18	8	-72	-47	-100	-18	-30	-64	-101	30	-86	-35	-105	-24	-102	-69	-65	-4	-101	-15	-77	-70	-152	-79	-2423	34	-3738	-24505	1038	-15286	-4015	-19604	1182	-13593	-8280	-15826	-2587	-14751	-4959	-9965	-645
0.824167	-29	37	85	-62	-116	-38	10	-17	-22	4	-72	-67	-102	-16	-28	-60	-102	30	-86	-35	-107	-22	-100	-69	-60	0	-100	0	-76	-68	-149	-76	3551	-22	-3770	-24466	1175	-15157	-3880	-19645	1136	-13568	-8109	-15592	-1279	-14989	-5051	-10140	-774
0.825000	-27	38	88	-63	-109	-33	12	-16	-19	5	-73	-65	-96	-15	-31	-63	-103	29	-67	-30	-108	-22	-98	-68	-67	-4	-101	-16	-75	-68	-147	-78	1056	-115	-3819	-24413	1265	-15013	-3756	-19650	1139	-13516	-7935	-15329	-985	-15223	-5167	-10373	-970
0.825833	-26	40	80	-61	-108	-32	29	-19	-21	5	-74	-63	-96	-15	-27	-59	-101	34	-86	-31	-107	-19	-97	-69	-68	-1	-102	-13	-73	-66	-141	-76	1314	-230	-3888	-24346	1276	-14873	-3651	-19616	1153	-13449	-7764	-15047	-690	-15447	-5306	-10658	-1029
0.826667	-29	42	88	-59	-107	-30	16	-10	-16	8	-70	-61	-82	-8	-23	-76	-102	32	-85	-29	-103	-16	-95	-66	-64	2	-97	-12	-70	-64	-144	-72	4771	-380	-3941	-24268	1155	-14741	-3564	-19553	1198	-13355	-7597	-14753	-366	-15660	-5465	-10998	-876
0.827500	-24	41	85	-60	-104	-28	15	-12	-17	6	-68	-61	-94	-11	-24	-59	-98	33	-83	-28	-102	-17	-96	-67	-65	1	-95	-11	-72	-64	-146	-73	3505	-568	-3996	-24181	785	-14623	-3508	-19455	1335	-13255	-7451	-14454	-139	-15852	-5640	-11395	-866
0.828333	-24	41	88	-60	-109	-30	15	-11	-15	9	-72	-55	-94	-13	-28	-59	-99	37	-84	-31	-104	-19	-96	-68	-63	1	-98	-12	-74	-66	-144	-73	3522	-792	-4053	-24094	805	-14524	-3462	-19328	1122	-13151	-7317	-14151	240	-16016	-5827	-11846	-1109
0.829167	-24	41	81	-60	-105	-31	16	-12	-17	10	-70	-64	-96	-13	-26	-57	-99	37	-85	-29	-104	-17	-94	-67	-62	0	-100	-13	-76	-66	-146	-69	5206	-1046	-4084	-23995	898	-14425	-3437	-19165	928	-13048	-7199	-13851	501	-16147	-6023	-12339	-969
0.830000	-25	42	87	-60	-109	-31	15	-11	-19	9	-69	-60	-83	-9	-26	-58	-103	35	-81	-31	-104	-18	-96	-65	-63	1	-98	-9	-70	-65	-145	-73	2676	-1326	-4101	-23895	729	-14353	-3434	-18979	839	-12948	-7084	-13559	542	-16236	-6226	-12871	-814
0.830833	-23	43	88	-59	-84	-33	10	-13	-14	8	-72	-62	-99	-15	-30	-59	-100	34	-83	-31	-105	-22	-98	-68	-65	-5	-99	-12	-73	-92	-146	-72	4793	-1638	-4103	-23797	346	-14265	-3443	-18764	760	-12863	-7024	-13291	446	-16285	-6424	-13438	-736
0.831667	-23	42	87	-62	-110	-35	10	-15	-19	5	-78	-60	-97	-15	-29	-59	-94	35	-87	-33	-110	-25	-104	-70	-68	-4	-102	-16	-77	-72	-148	-79	3743	-1973	-4075	-23698	12	-14203	-3471	-18532	832	-12793	-6967	-13043	412	-16290	-6620	-14028	-582
0.832500	-27	33	84	-64	-111	-35	9	-15	-19	6	-74	-65	-96	-16	-30	-60	-100	36	-86	-31	-105	-22	-99	-67	-52	-3	-99	-11	-74	-75	-147	-76	2842	-2318	-4017	-23593	-152	-14135	-3500	-18258	832	-12738	-6924	-12824	339	-16241	-6802	-14630	-661
0.833333	-23	42	88	-62	-109	-33	15	-14	-17	9	-70	-61	-96	-15	-28	-60	-97	36	-88	-31	-104	-21	-99	-67	-64	0	-101	-12	-72	-68	-144	-73	3626	-2678	-3937	-23504	-412	-14072	-3539	-17972	701	-12709	-6899	-12636	336	-16155	-6974	-15241	-689
0.834167	-26	43	85	-56	-105	-31	15	-14	-15	6	-73	-60	-98	-13	-29	-59	-100	33	-83	-28	-104	-21	-110	-68	-53	0	-100	-12	-70	-69	-146	-77	-19	-3039	-3827	-23389	-529	-14006	-3588	-17672	529	-12689	-6886	-12489	618	-16019	-7132	-15853	-581
0.835000	-22	43	89	-59	-107	-32	15	-15	-16	-10	-73	-61	-96	-18	-29	-55	-99	37	-84	-32	-104	-19	-97	-68	-64	-6	-103	-12	-70	-69	-148	-73	631	-3395	-3693	-23289	-529	-13938	-3640	-17352	428	-12698	-6886	-12381	778	-15847	-7265	-16443	-309
0.835833	-25	38	86	-49	-110	-32	13	-13	-14	5	-75	-64	-94	-15	-30	-59	-103	33	-88	-31	-107	-23	-99	-69	-67	-5	-101	-13	-73	-70	-149	-78	5146	-3747	-3535	-23189	-963	-13870	-3697	-17027	633	-12712	-6896	-12318	708	-15639	-7378	-17018	17
0.836667	-29	38	86	-62	-110	-35	12	-16	-19	2	-76	-68	-96	-11	-29	-62	-99	30	-91	-33	-103	-23	-100	-72	-63	-5	-102	-16	-75	-70	-150	-76	-2165	-4077	-3356	-23087	-899	-13790	-3781	-16691	610	-12741	-6910	-12296	705	-15403	-7457	-17550	-108
0.837500	-24	37	84	-62	-110	-36	11	-14	-22	3	-77	-65	-97	-18	-31	-63	-102	30	-88	-34	-111	-24	-102	-72	-65	-5	-101	-16	-75	-70	-149	-77	2123	-4387	-3165	-22983	-875	-13704	-3818	-16357	552	-12771	-6923	-12321	663	-15140	-7513	-18040	-188
0.838333	-28	39	85	-60	-111	-35	13	-29	-19	3	-77	-72	-96	-17	-32	-62	-100	33	-87	-34	-105	-24	-99	-72	-66	-6	-101	-17	-74	-73	-150	-79	455	-4674	-2961	-22877	-698	-13605	-3880	-16033	537	-12801	-6940	-12382	901	-14864	-7541	-18481	-104
0.839167	-23	37	85	-63	-112	-34	12	-15	-17	3	-75	-68	-97	-17	-32	-61	-102	33	-91	-39	-105	-24	-105	-70	-64	-25	-104	-7	-74	-72	-150	-78	-2107	-4930	-2749	-22776	-631	-13507	-3944	-15702	630	-12826	-6952	-12488	1070	-14579	-7538	-18860	-59
0.840000	-27	38	87	-61	-111	-33	12	-17	-21	3	-77	-69	-100	-21	-36	-63	-104	23	-91	-38	-107	-25	-101	-74	-64	-6	-104	-21	-78	-75	-152	-77	485	-5155	-2536	-22677	-458	-13396	-4009	-15395	724	-12839	-6956	-12634	714	-14299	-7506	-19174	-52
0.840833	-29	37	81	-62	-113	-39	6	-17	-19	2	-79	-70	-95	-19	-33	-62	-101	30	-90	-34	-107	-25	-103	-70	-63	-8	-101	-15	-73	-69	-148	-75	-654	-5347	-2320	-22572	-604	-13286	-4069	-15098	994	-12832	-6948	-12802	437	-14019	-7441	-19412	40
0.841667	-27	36	88	-59	-111	-35	12	-15	-16	5	-77	-66	-99	-18	-32	-64	-101	32	-86	-36	-108	-24	-104	-70	-66	-5	-101	-17	-76	-74	-152	-79	-2441	-5502	-2116	-22483	-550	-13170	-4129	-14822	1055	-12805	-6921	-13004	417	-13759	-7358	-19578	-13
0.842500	-27	39	88	-57	-112	-32	11	-16	-16	5	-74	-64	-101	-15	-29	-59	-102	33	-88	-34	-108	-21	-100	-73	-64	-3	-103	-16	-73	-69	-149	-77	-288	-5631	-1919	-22384	-93	-13051	-4186	-14573	1111	-12753	-6900	-13231	371	-13517	-7253	-19663	-103
0.843333	-25	38	86	-58	-110	-34	12	-13	-18	4	-75	-76	-95	-18	-31	-62	-102	30	-86	-35	-105	-24	-101	-70	-61	-4	-102	-15	-75	-68	-149	-74	-3414	-5730	-1733	-22301	138	-12913	-4241	-14345	1084	-12667	-6859	-13474	315	-13300	-7119	-19681	-94
0.844167	-25	38	87	-59	-110	-33	9	-17	-17	4	-75	-64	-96	-17	-32	-59	-99	30	-87	-32	-110	-25	-102	-73	-74	-5	-101	-16	-75	-69	-149	-76	-1988	-5798	-1566	-22226	94	-12830	-4282	-14150	1004	-12558	-6802	-13733	291	-13106	-6974	-19627	-84
0.845000	-27	38	85	-59	-110	-36	12	-15	-17	-32	-77	-66	-96	-16	-32	-63	-102	28	-90	-39	-104	-22	-101	-72	-64	-4	-101	-17	-72	-69	-149	-77	-1899	-5844	-1413	-22160	151	-12730	-4319	-13980	989	-12412	-6726	-13993	257	-12941	-6817	-19494	61
0.845833	-27	40	87	-59	-108	-21	12	-17	-17	4	-76	-65	-94	-14	-29	-59	-97	32	-85	-34	-102	-22	-100	-70	-63	-3	-92	-14	-68	-67	-147	-74	-2588	-5858	-1275	-22103	127	-12629	-4340	-13838	965	-12243	-6644	-14254	119	-12804	-6650	-19300	261
0.846667	-26	40	89	-56	-107	-32	15	-13	-15	6	-69	-59	-92	-15	-29	-58	-98	37	-85	-33	-103	-21	-97	-68	-60	3	-96	-14	-72	-66	-144	-70	-684	-5854	-1153	-22064	20	-12538	-4348	-13723	973	-12045	-6542	-14508	-34	-12691	-6481	-19048	262
0.847500	-22	42	88	-58	-108	-31	10	-14	-19	7	-74	-66	-96	-15	-27	-56	-98	32	-86	-33	-90	-23	-98	-69	-63	5	-102	-15	-74	-67	-146	-73	-3300	-5839	-1072	-22036	62	-12458	-4347	-13640	883	-11817	-6435	-14752	-104	-12624	-6313	-18751	321
0.848333	-27	40	88	-60	-111	-34	3	-17	-19	5	-73	-81	-98	-16	-32	-62	-101	33	-90	-36	-108	-24	-102	-69	-66	-4	-101	-16	-74	-68	-149	-80	-3511	-5806	-999	-22027	67	-12388	-4322	-13578	719	-11607	-6321	-14977	-254	-12539	-6144	-18409	616
0.849167	-29	42	84	-59	-110	-36	8	-17	-21	2	-76	-68	-100	-17	-31	-61	-101	29	-85	-38	-102	-24	-99	-82	-63	-1	-98	-15	-73	-70	-145	-74	3249	-5754	-942	-22027	-642	-12315	-4276	-13535	865	-11361	-6194	-15177	-373	-12487	-5982	-18026	855
0.850000	-26	40	88	-60	-112	-38	12	-16	-25	5	-73	-16	-95	-16	-30	-63	-100	34	-86	-36	-108	-26	-101	-69	-65	0	-101	-14	-75	-68	-145	-76	-2298	-5695	-908	-22045	-832	-12254	-4209	-13514	859	-11111	-6064	-15351	-327	-12445	-5821	-17615	925
0.850833	-16	42	87	-57	-108	-34	11	-12	-16	7	-73	-63	-98	-17	-31	-61	-100	36	-84	-33	-108	-25	-99	-69	-63	-1	-100	-14	-77	-57	-148	-76	667	-5621	-886	-22078	-962	-12189	-4118	-13501	726	-10861	-5935	-15494	-488	-12409	-5671	-17194	965
0.851667	-24	41	89	-60	-110	-34	10	-13	-15	6	-73	-62	-96	-10	-28	-61	-99	34	-86	-32	-104	-25	-99	-72	-64	-3	-102	-14	-70	-68	-145	-74	1899	-5536	-879	-22126	-1256	-12129	-4005	-13502	762	-10620	-5803	-15595	-525	-12372	-5525	-16759	949
0.852500	-22	37	90	-59	-108	-36	15	-11	-14	6	-70	-61	-97	-16	-29	-60	-98	35	-84	-30	-107	-24	-100	-65	-77	0	-98	-11	-72	-70	-145	-73	-1134	-5438	-884	-22175	-1387	-12067	-3866	-13504	829	-10387	-5671	-15657	-601	-12341	-5395	-16317	949
0.853333	-22	42	89	-58	-114	-33	17	8	-16	7	-67	-61	-93	-12	-29	-57	-99	37	-82	-29	-100	-19	-97	-67	-64	0	-97	-11	-72	-67	-149	-72	1617	-5315	-896	-22243	-1292	-12000	-3712	-13515	774	-10176	-5545	-15680	-606	-12298	-5270	-15873	998
0.854167	-25	42	90	-55	-107	-30	17	-9	-15	9	-68	-61	-94	-13	-29	-57	-101	36	-81	-29	-104	-15	-96	-64	-64	1	-96	-9	-72	-67	-143	-72	2558	-5210	-914	-22320	-1633	-11932	-3537	-13526	984	-9981	-5423	-15661	-500	-12254	-5154	-15440	1025
0.855000	-22	42	92	-57	-104	-29	19	-8	-14	4	-70	-98	-94	-11	-25	-60	-97	37	-81	-27	-101	-19	-95	-64	-60	0	-99	-10	-70	-65	-143	-70	244	-5075	-934	-22398	-1869	-11861	-3349	-13535	917	-9811	-5311	-15596	-431	-12205	-5047	-15018	808
0.855833	-23	39	90	-58	-104	-32	15	-12	-21	10	-70	-60	-96	-16	-29	-60	-98	37	-84	-32	-103	-23	-98	-65	-61	0	-86	-12	-72	-69	-149	-69	1752	-4926	-959	-22488	-1569	-11795	-3146	-13545	771	-9667	-5207	-15487	-418	-12153	-4952	-14614	630
0.856667	-26	40	87	-58	-110	-34	13	-12	-19	3	-55	-69	-100	-17	-38	-64	-102	32	-87	-35	-108	-25	-102	-69	-67	-3	-100	-16	-75	-75	-150	-76	-595	-4766	-974	-22575	-1213	-11728	-2942	-13552	700	-9555	-5113	-15339	-271	-12104	-4866	-14224	672
0.857500	-28	35	82	-62	-112	-38	10	-16	-23	1	-76	-68	-100	-16	-30	-61	-99	37	-86	-35	-108	-24	-100	-74	-67	-3	-98	-13	-76	-70	-148	-76	-207	-4583	-990	-22665	-1149	-11640	-2730	-13549	659	-9463	-5020	-15146	-173	-12047	-4778	-13853	708
0.858333	-28	40	87	-60	-109	-33	11	-14	-18	-35	-74	-64	-96	-18	-31	-62	-100	33	-83	-32	-103	-26	-101	-68	-64	-1	-99	-14	-77	-73	-150	-76	160	-4389	-992	-22752	-971	-11561	-2511	-13542	544	-9402	-4943	-14923	-176	-11994	-4695	-13499	700
0.859167	-26	38	88	-60	-112	-34	13	-14	-19	5	-73	-66	-97	-16	-29	-59	-102	36	-90	-31	-101	-23	-100	-68	-65	-1	-97	-12	-74	-70	-149	-76	-1883	-4181	-989	-22835	-675	-11486	-2307	-13534	246	-9367	-4872	-14658	-77	-11945	-4612	-13162	768
0.860000	-25	41	88	-58	-107	-32	16	-15	-17	0	-72	-63	-97	-15	-28	-62	-99	35	-83	-32	-107	-22	-100	-67	-61	0	-97	-14	-72	-69	-149	-76	-559	-3960	-971	-22917	-367	-11415	-2105	-13514	116	-9357	-4806	-14371	-110	-11912	-4529	-12849	928
0.860833	-25	13	86	-57	-109	-34	15	-14	-16	5	-69	-63	-95	-16	-29	-59	-96	37	-82	-33	-107	-22	-99	-67	-63	-1	-99	-13	-74	-70	-147	-73	-2765	-3729	-956	-22995	-127	-11347	-1922	-13501	126	-9373	-4750	-14065	-38	-11893	-4447	-12552	994
0.861667	-27	40	85	-58	-108	-29	15	5	-19	5	-70	-65	-94	-13	-29	-61	-102	35	-87	-32	-103	-23	-98	-67	-63	-1	-99	-14	-73	-68	-148	-76	-5348	-3497	-924	-23066	193	-11290	-1752	-13483	-211	-9408	-4692	-13739	60	-11892	-4358	-12279	1120
0.862500	-24	42	90	-57	-104	-32	13	-14	-17	5	-74	-65	-93	-16	-29	-60	-100	35	-85	-32	-103	-16	-100	-66	-78	-1	-98	-15	-73	-70	-148	-74	1177	-3250	-891	-23133	-45	-11243	-1603	-13462	-276	-9459	-4641	-13404	-115	-11911	-4271	-12020	1410
0.863333	-25	40	88	-45	-109	-33	16	-18	-15	8	-70	-66	-97	-16	-30	-59	-98	35	-87	-36	-104	-21	-101	-66	-63	0	-97	-19	-74	-69	-150	-75	-2755	-3003	-849	-23203	-162	-11207	-1476	-13449	-363	-9524	-4589	-13057	-64	-11952	-4159	-11776	1442
0.864167	-25	41	84	-60	-113	-34	13	-15	-17	4	-75	-67	-99	-18	-31	-60	-93	33	-86	-36	-110	-13	-102	-68	-67	-6	-102	-21	-76	-73	-150	-75	-3717	-2768	-804	-23260	107	-11186	-1377	-13433	-632	-9608	-4545	-12719	-72	-12019	-4047	-11553	1389
0.865000	-25	39	84	-63	-113	-30	9	-17	-21	1	-79	-67	-120	-22	-34	-63	-103	30	-90	-40	-109	-28	-104	-74	-67	-7	-105	-17	-76	-73	-155	-79	-318	-2531	-762	-23318	150	-11180	-1295	-13424	-791	-9701	-4499	-12382	-66	-12105	-3925	-11343	1300
0.865833	-27	30	82	-63	-114	-38	7	-18	-22	0	-78	-69	-100	-22	-32	-62	-99	30	-91	-38	-105	-23	-100	-72	-74	-4	-103	-17	-74	-67	-149	-73	-3900	-2297	-711	-23364	-66	-11185	-1244	-13406	-859	-9791	-4449	-12052	1	-12207	-3789	-11136	1255
0.866667	-24	40	89	-59	-110	-38	11	-16	-14	5	-70	-64	-94	-16	-26	-59	-96	36	-85	-33	-108	-21	-102	-69	-62	1	-98	-14	-72	-69	-146	-72	-1640	-2074	-658	-23404	-116	-11201	-1214	-13399	-985	-9891	-4398	-11740	115	-12326	-3644	-10944	1263
0.867500	-26	43	88	-59	-107	-36	13	-15	-16	4	-75	-64	-96	-18	-29	-68	-99	33	-81	-32	-107	-7	-101	-67	-65	0	-98	-15	-73	-68	-145	-76	110	-1861	-612	-23451	-284	-11241	-1212	-13392	-900	-9995	-4350	-11447	36	-12463	-3494	-10761	1270
0.868333	-27	42	86	-59	-109	-31	15	-31	-19	3	-73	-64	-96	-17	-29	-61	-100	32	-83	-34	-103	-23	-100	-68	-66	0	-100	-13	-73	-65	-146	-73	-2284	-1666	-568	-23488	-703	-11288	-1230	-13388	-952	-10101	-4297	-11179	131	-12598	-3334	-10581	1126
0.869167	-24	40	88	-58	-108	-34	11	-13	-18	5	-74	-63	-95	-18	-30	-62	-100	33	-85	-34	-105	-22	-102	-68	-60	0	-99	-13	-73	-68	-146	-74	-293	-1470	-526	-23522	-828	-11346	-1267	-13383	-1077	-10204	-4246	-10928	160	-12738	-3179	-10408	906
0.870000	-24	40	87	-59	-107	-35	15	-14	-17	4	-77	-63	-82	-14	-31	-61	-98	30	-85	-33	-101	-22	-100	-68	-63	-1	-102	-15	-73	-70	-146	-73	-1840	-1289	-482	-23546	-869	-11418	-1323	-13380	-1119	-10306	-4195	-10706	77	-12873	-2996	-10237	1038
0.870833	-27	41	87	-61	-107	-35	11	-14	-16	5	-76	-61	-96	-16	-31	-62	-99	30	-86	-34	-102	-24	-100	-69	-62	-1	-101	-13	-70	-72	-146	-74	-2593	-1114	-448	-23567	-1107	-11499	-1396	-13374	-1218	-10403	-4139	-10500	131	-12998	-2823	-10065	1143
0.871667	-23	41	87	-59	-109	-39	12	-15	-18	3	-75	-66	-98	-23	-28	-60	-97	33	-85	-35	-105	-23	-99	-68	-63	2	-101	-17	-74	-70	-145	-73	-715	-948	-419	-23578	-1369	-11546	-1482	-13365	-1384	-10498	-4095	-10324	46	-13106	-2654	-9895	1246
0.872500	-24	42	88	-59	-111	-34	11	-13	-19	3	-73	-62	-98	-17	-31	-60	-101	34	-86	-33	-107	-25	-82	-67	-63	1	-99	-12	-73	-68	-147	-75	-3338	-786	-379	-23586	-1533	-11667	-1584	-13356	-1560	-10581	-4046	-10176	158	-13188	-2491	-9723	1233
0.873333	-22	42	81	-59	-108	-34	11	-13	-16	4	-73	-64	-94	-22	-31	-64	-101	33	-86	-33	-103	-25	-101	-69	-65	-1	-102	-17	-76	-73	-149	-77	-1933	-632	-355	-23590	-1574	-11753	-1688	-13344	-1610	-10654	-4011	-10031	414	-13248	-2335	-9554	1143
0.874167	-24	40	87	-63	-111	-41	11	-17	-16	3	-78	-62	-98	-17	-29	-62	-102	33	-85	-34	-105	-22	-100	-69	-62	0	-100	-13	-70	-69	-146	-72	-2495	-474	-304	-23577	-1591	-11832	-1797	-13324	-1695	-10715	-3972	-9912	476	-13267	-2183	-9380	1171
0.875000	-23	40	88	-56	-108	-34	16	-32	-18	2	-70	-61	-94	-15	-28	-62	-99	32	-84	-31	-103	-19	-98	-68	-60	2	-100	-13	-70	-68	-147	-76	-5926	-320	-260	-23561	-1325	-11920	-1917	-13296	-1958	-10759	-3946	-9804	360	-13260	-2057	-9203	1318
0.875833	-23	42	88	-58	-104	-34	12	-15	-19	3	-73	-65	-95	-16	-30	-60	-99	33	-88	-33	-105	-24	-104	-70	-65	-1	-103	-11	-72	-69	-147	-74	-487	-161	-217	-23543	-1372	-11965	-2034	-13267	-1981	-10792	-3929	-9710	251	-13214	-1942	-9030	1477
0.876667	-28	39	86	-59	-111	-34	12	-22	-18	2	-78	-62	-97	-15	-30	-61	-102	29	-90	-33	-104	-22	-99	-72	-63	-1	-99	-15	-73	-70	-148	-79	-672	-3	-160	-23519	-1502	-12013	-2156	-13232	-1934	-10792	-3921	-9624	317	-13132	-1849	-8863	1528
0.877500	-28	41	85	-62	-110	-35	11	-15	-19	3	-75	-66	-96	-17	-30	-61	-101	34	-85	-34	-103	-23	-102	-72	-65	-3	-100	-15	-75	-70	-150	-75	-3977	163	-97	-23483	-1199	-12045	-2273	-13185	-2024	-10797	-3923	-9550	281	-13020	-1778	-8694	1380
0.878333	-28	42	86	-61	-114	-36	13	-14	-19	4	-74	-64	-98	-17	-29	-64	-102	30	-88	-34	-105	-25	-100	-69	-66	-1	-100	-14	-73	-74	-136	-77	1499	329	-28	-23445	-1003	-12052	-2393	-13135	-2071	-10731	-3933	-9470	211	-12872	-1730	-8534	1440
0.879167	-28	41	85	-59	-109	-34	13	-12	-22	3	-74	-63	-99	-15	-31	-43	-102	32	-108	-32	-105	-23	-100	-68	-65	-5	-101	-15	-75	-72	-148	-74	-2169	505	54	-23402	-745	-12035	-2508	-13077	-2027	-10662	-3954	-9399	87	-12687	-1697	-8382	1330
0.880000	-24	40	87	-62	-108	-35	13	-14	-17	22	-77	-66	-95	-15	-28	-59	-101	36	-88	-34	-103	-24	-97	-67	-63	1	-98	-10	-69	-68	-147	-73	-613	683	146	-23358	-477	-11996	-2614	-13014	-1945	-10559	-3988	-9324	61	-12483	-1701	-8239	1050
0.880833	-22	40	87	-61	-108	-32	13	-15	-19	4	-75	-67	-95	-17	-29	-58	-99	36	-88	-32	-105	-23	-100	-60	-67	-3	-100	-13	-73	-69	-150	-73	2282	854	242	-23312	-282	-11931	-2717	-12949	-1823	-10437	-4025	-9255	-67	-12259	-1727	-8114	941
0.881667	-26	40	84	-60	-110	-29	5	-16	-22	4	-80	-67	-97	-16	-31	-63	-104	32	-88	-33	-107	-25	-105	-75	-66	-5	-100	-14	-74	-73	-154	-79	528	1006	351	-23267	-310	-11843	-2816	-12884	-1689	-10281	-4072	-9185	-32	-12023	-1775	-8000	819
0.882500	-31	42	84	-61	-112	-40	8	-19	-19	2	-76	-66	-100	-22	-30	-63	-104	32	-77	-32	-107	-25	-101	-70	-64	-4	-101	-15	-74	-68	-149	-77	2643	1186	472	-23216	10	-11719	-2891	-12808	-1709	-10101	-4124	-9110	57	-11769	-1839	-7901	661
0.883333	-26	43	89	-59	-111	-35	11	-17	-18	-1	-74	-64	-99	-16	-30	-61	-102	32	-85	-34	-107	-24	-102	-72	-68	-4	-98	-15	-76	-72	-155	-78	3359	1335	601	-23171	432	-11572	-2960	-12737	-1697	-9901	-4176	-9039	166	-11514	-1938	-7819	578
0.884167	-25	39	86	-61	-108	-35	11	-15	-16	4	-76	-66	-93	-18	-38	-62	-103	33	-88	-33	-108	-26	-103	-73	-65	-3	-101	-13	-76	-69	-154	-79	1701	1474	736	-23127	542	-11399	-3021	-12676	-1663	-9677	-4229	-8972	76	-11263	-2046	-7755	544
0.885000	-26	39	86	-62	-113	-36	-1	-16	-25	3	-77	-67	-96	-18	-31	-59	-101	33	-87	-36	-107	-19	-102	-72	-66	-6	-104	-15	-74	-83	-148	-77	4701	1600	871	-23086	609	-11204	-3050	-12589	-1634	-9443	-4287	-8903	-132	-11012	-2174	-7711	587
0.885833	-24	39	85	-60	-110	-33	11	-14	-17	6	-75	-65	-93	-14	-27	-60	-99	35	-85	-31	-105	-24	-101	-67	-64	-3	-102	-13	-72	-69	-148	-75	3728	1707	1015	-23040	574	-10987	-3075	-12517	-1578	-9188	-4337	-8840	-180	-10779	-2309	-7685	638
0.886667	-22	43	87	-59	-108	-35	13	-14	-24	7	-75	-62	-95	-15	-25	-57	-96	36	-81	-30	-104	-18	-100	-67	-65	0	-100	-15	-72	-68	-147	-74	4676	1798	1162	-22996	483	-10753	-3087	-12450	-1456	-8929	-4391	-8780	-277	-10546	-2459	-7678	613
0.887500	-23	40	86	-61	-109	-32	13	-13	-14	8	-74	-63	-96	-15	-27	-92	-98	37	-83	-32	-104	-18	-100	-65	-64	-1	-100	-12	-75	-67	-147	-72	4895	1864	1302	-22955	501	-10510	-3081	-12391	-1325	-8670	-4440	-8730	-415	-10335	-2617	-7695	537
0.888333	-27	41	88	-59	-109	-30	12	-13	-18	7	-73	-63	-95	-14	-27	-60	-98	36	-82	-30	-101	-7	-99	-68	-61	0	-100	-14	-73	-68	-147	-75	1604	1916	1442	-22915	610	-10256	-3070	-12334	-1412	-8416	-4490	-8690	-521	-10148	-2779	-7725	406
0.889167	-24	42	88	-61	-109	-31	13	-14	-18	6	-78	-68	-95	-14	-30	-61	-102	34	-82	-33	-105	-22	-101	-68	-63	-3	-100	-12	-70	-68	-148	-74	5034	1951	1570	-22871	443	-10001	-3045	-12291	-1348	-8165	-4540	-8657	-768	-9967	-2943	-7780	284
0.890000	-27	37	88	-59	-110	-32	11	-16	-19	7	-77	-65	-98	-16	-31	-62	-101	35	-84	-34	-107	-23	-102	-73	-66	2	-101	-16	-74	-68	-154	-80	7365	1964	1689	-22828	-95	-9745	-3019	-12255	-1050	-7931	-4594	-8635	-814	-9814	-3108	-7855	223
0.890833	-28	37	84	-64	-112	-36	7	-21	-23	3	-78	-61	-98	-15	-31	-31	-101	33	-85	-35	-107	-23	-104	-72	-65	-1	-100	-12	-73	-72	-149	-75	1463	1968	1800	-22773	-198	-9492	-2978	-12235	-902	-7701	-4641	-8620	-706	-9669	-3264	-7938	33
0.891667	-28	40	88	-56	-112	-35	9	-15	-18	4	-75	-66	-97	-15	-29	-63	-101	35	-85	-34	-104	-22	-101	-69	-64	0	-102	-7	-75	-69	-149	-77	6549	1958	1899	-22718	-483	-9246	-2938	-12210	-707	-7498	-4696	-8615	-637	-9538	-3415	-8043	-138
0.892500	-23	43	88	-63	-113	-34	12	-15	-19	6	-53	-63	-98	-15	-45	-61	-97	36	-83	-28	-111	-19	-100	-69	-66	-3	-99	-12	-75	-66	-147	-72	2846	1948	1982	-22661	-533	-9008	-2904	-12202	-503	-7304	-4755	-8618	-528	-9423	-3557	-8159	-306
0.893333	-21	44	104	-59	-108	-32	15	-12	-17	8	-73	-60	-96	-13	-29	-59	-100	36	-83	-31	-103	-18	-99	-83	-63	-1	-97	-11	-69	-66	-150	-73	1948	1931	2050	-22587	-469	-8789	-2861	-12209	-332	-7136	-4816	-8629	-354	-9320	-3697	-8292	-494
0.894167	-21	43	91	-59	-105	-34	17	-17	-14	3	-72	-68	-91	-12	-27	-58	-95	37	-81	-32	-100	-18	-99	-70	-62	0	-99	-12	-70	-67	-147	-72	4229	1916	2105	-22511	-443	-8587	-2828	-12227	-73	-6987	-4884	-8646	-362	-9222	-3831	-8437	-703
0.895000	-24	43	89	-59	-107	-33	17	-12	-15	8	-70	-61	-93	-14	-25	-56	-99	39	-83	-31	-104	-17	-97	-67	-74	0	-97	-14	-74	-64	-159	-70	1717	1901	2143	-22432	-878	-8398	-2799	-12258	317	-6856	-4957	-8664	-430	-9129	-3954	-8598	-874
0.895833	-26	44	87	-57	-107	-31	15	-12	-17	6	-73	-63	-93	-14	-24	-56	-100	30	-81	-32	-102	-21	-98	-67	-63	-1	-98	-12	-73	-66	-146	-72	295	1894	2175	-22336	-900	-8234	-2779	-12306	426	-6747	-5035	-8676	-325	-9040	-4075	-8766	-1049
0.896667	-22	41	105	-61	-104	-31	15	-14	-15	6	-72	-61	-95	-15	-27	-58	-99	36	-86	-33	-105	-22	-98	-75	-64	-1	-97	-9	-70	-63	-147	-70	511	1897	2194	-22236	-437	-8083	-2764	-12354	477	-6655	-5114	-8708	-221	-8955	-4191	-8945	-1155
0.897500	-26	42	87	-61	-110	-33	12	-15	-17	5	-74	-64	-96	-17	-29	-62	-99	35	-83	-32	-102	-23	-100	-72	-64	-5	-97	-13	-75	-69	-151	-73	-2964	1911	2209	-22127	-188	-7952	-2755	-12418	574	-6579	-5199	-8722	-221	-8869	-4301	-9128	-1324
0.898333	-26	41	86	-62	-112	-33	10	-17	-19	5	-73	-65	-97	-18	-32	-64	-97	36	-86	-36	-104	-26	-101	-74	-67	-3	-101	-13	-76	-70	-153	-77	-1945	1925	2220	-22016	-131	-7843	-2763	-12489	559	-6515	-5276	-8731	-280	-8784	-4409	-9317	-1353
0.899167	-27	39	86	-62	-115	-35	9	-15	-22	13	-75	-50	-100	-22	-31	-61	-100	34	-84	-31	-109	-23	-98	-70	-63	-1	-99	-12	-72	-69	-147	-76	-3934	1961	2235	-21897	35	-7735	-2759	-12563	566	-6458	-5368	-8733	-378	-8691	-4513	-9504	-1347
0.900000	-26	46	87	-58	-110	-33	15	-13	-18	6	-73	-62	-95	-13	-28	-58	-99	33	-83	-32	-93	-23	-99	-72	-67	0	-98	0	-72	-66	-146	-75	-4982	2001	2258	-21770	154	-7649	-2767	-12641	766	-6413	-5451	-8726	-474	-8596	-4615	-9691	-1367
0.900833	-23	43	87	-58	-107	-30	13	-5	-17	8	-70	-61	-97	-16	-29	-60	-101	34	-83	-29	-104	-24	-97	-69	-62	-1	-98	-9	-72	-69	-147	-74	-4758	2052	2295	-21648	378	-7567	-2778	-12738	924	-6370	-5529	-8715	-652	-8502	-4717	-9880	-1361
0.901667	-27	44	86	-58	-109	-34	16	-13	-16	7	-72	-64	-98	-14	-27	-57	-100	34	-84	-35	-103	-22	-98	-69	-62	0	-100	-12	-69	-65	-145	-73	-8366	2103	2327	-21524	837	-7506	-2794	-12795	755	-6334	-5611	-8693	-703	-8402	-4815	-10077	-1307
0.902500	-24	43	85	-56	-109	-30	13	-13	-16	6	-69	-49	-100	-12	-27	-57	-100	35	-86	-33	-107	-21	-96	-66	-63	0	-96	-8	-76	-67	-143	-75	-7308	2155	2388	-21406	947	-7431	-2813	-12864	555	-6301	-5679	-8669	-659	-8308	-4908	-10235	-1212
0.903333	-25	43	88	-57	-109	-30	17	-9	-16	6	-69	-64	-95	-14	-26	-59	-99	35	-75	-35	-105	-23	-94	-68	-65	-3	-98	-13	-75	-66	-146	-73	-2349	2209	2462	-21292	571	-7400	-2837	-12927	638	-6269	-5750	-8641	-592	-8213	-4999	-10399	-1158
0.904167	-25	43	84	-59	-109	-30	13	-11	-18	13	-72	-62	-97	-15	-30	-57	-101	36	-86	-34	-108	-22	-97	-70	-67	-1	-96	-14	-74	-69	-146	-74	-8774	2252	2561	-21190	868	-7356	-2859	-12981	577	-6232	-5809	-8605	-409	-8117	-5078	-10554	-1163
0.905000	-26	42	90	-57	-108	-30	15	-12	-18	8	-72	-63	-99	-12	-28	-59	-101	36	-82	-35	-107	-18	-99	-69	-64	-3	-99	-12	-75	-70	-150	-74	-4086	2292	2681	-21092	748	-7313	-2884	-13021	492	-6196	-5864	-8571	-303	-8026	-5155	-10693	-1107
0.905833	-26	43	88	-57	-111	-32	12	-10	-19	8	-76	-62	-96	-13	-8	-56	-99	37	-82	-30	-108	-21	-97	-67	-65	1	-97	-10	-75	-67	-144	-73	-4320	2324	2826	-21006	644	-7269	-2904	-13044	421	-6157	-5913	-8542	-354	-7937	-5210	-10812	-1005
0.906667	-27	44	89	-51	-108	-30	12	-12	-17	6	-70	-63	-95	-13	-29	-62	-99	37	-81	-29	-114	-21	-99	-67	-62	0	-97	-10	-76	-68	-150	-77	-5443	2341	2990	-20936	691	-7233	-2939	-13053	399	-6121	-5966	-8517	-302	-7859	-5261	-10923	-957
0.907500	-26	40	87	-59	-111	-32	-7	2	-19	7	-59	-62	-98	-14	-30	-57	-98	37	-83	-31	-103	-21	-98	-72	-64	0	-97	-10	-61	-67	-145	-76	-1902	2349	3176	-20879	643	-7197	-2966	-13046	364	-6081	-6008	-8496	-218	-7780	-5292	-11009	-895
0.908333	-27	42	90	-58	-110	-32	15	-12	-18	8	-70	-61	-97	-13	-30	-58	-100	37	-82	-30	-109	-21	-99	-66	-63	0	-96	-9	-74	-69	-145	-74	-1500	2347	3375	-20837	128	-7163	-2996	-13016	480	-6039	-6053	-8484	-390	-7716	-5313	-11086	-888
0.909167	-26	42	88	-57	-105	-30	16	-11	-21	8	-69	-62	-97	-13	-28	-57	-104	37	-83	-32	-103	-18	-97	-68	-66	0	-102	-10	-73	-68	-144	-70	-1943	2334	3607	-20812	-205	-7132	-3028	-12977	343	-6002	-6096	-8482	-314	-7658	-5317	-11123	-1157
0.910000	-28	39	90	-58	-105	-31	15	-10	-19	7	-70	-61	-93	-13	-30	-58	-99	37	-83	-29	-104	-18	-99	-68	-66	2	-97	-10	-73	-66	-148	-73	771	2321	3813	-20806	-114	-7107	-3058	-12918	202	-5957	-6139	-8488	-177	-7611	-5306	-11150	-1251
0.910833	-21	43	88	-56	-109	-36	12	-10	-18	7	-73	-63	-97	-27	-28	-56	-98	38	-82	-32	-102	-19	-98	-68	-64	0	-99	-13	-75	-69	-144	-73	-1290	2297	4040	-20810	-174	-7091	-3090	-12848	16	-5918	-6182	-8505	-64	-7572	-5283	-11158	-1232
0.911667	-23	39	89	-60	-108	-32	15	-11	-17	8	-70	-62	-95	-14	-29	-59	-101	39	-84	-31	-107	-21	-110	-48	-64	2	-98	-12	-73	-67	-145	-70	647	2275	4278	-20832	-521	-7060	-3124	-12764	-242	-5875	-6227	-8530	51	-7540	-5251	-11148	-1111
0.912500	-24	44	90	-55	-109	-28	15	-7	-16	9	-69	-68	-99	-13	-28	-57	-98	39	-81	-29	-104	-18	-98	-66	-62	5	-96	-12	-72	-69	-141	-69	491	2252	4507	-20868	-655	-7040	-3153	-12672	-408	-5839	-6275	-8564	-91	-7517	-5207	-11115	-942
0.913333	-22	46	90	-57	-109	-32	16	-11	-15	10	-70	-60	-93	-11	-28	-55	-99	38	-83	-16	-108	-16	-97	-67	-63	4	-98	-8	-70	-64	-142	-67	-401	2228	4730	-20912	-815	-7025	-3186	-12575	-555	-5801	-6318	-8603	-90	-7502	-5153	-11068	-996
0.914167	-21	45	92	-55	-108	-13	13	-11	-14	10	-69	-60	-97	-13	-29	-58	-98	41	-81	-27	-104	-19	-97	-65	-61	3	-97	-10	-70	-68	-144	-73	1198	2212	4919	-20970	-907	-7020	-3219	-12476	-701	-5773	-6365	-8650	-67	-7498	-5099	-11004	-1155
0.915000	-24	45	94	-56	-105	-30	16	-13	-17	7	-70	-60	-95	-14	-30	-58	-98	38	-83	-30	-105	-21	-99	-69	-66	1	-101	-12	-76	-70	-145	-70	-1613	2200	5124	-21043	-803	-7021	-3257	-12373	-1033	-5748	-6416	-8702	-32	-7499	-5045	-10919	-1017
0.915833	-27	40	87	-58	-110	-33	13	-14	-19	-14	-78	-63	-98	-15	-30	-59	-102	33	-86	-29	-105	-21	-98	-66	-64	3	-101	-13	-73	-69	-141	-72	-2773	2199	5292	-21114	-585	-7023	-3294	-12270	-1468	-5708	-6454	-8755	155	-7504	-4992	-10830	-663
0.916667	-25	24	89	-58	-113	-32	13	-14	-18	5	-72	-65	-96	-16	-30	-57	-101	35	-85	-34	-112	-22	-100	-67	-50	4	-104	-13	-75	-68	-146	-73	3645	2207	5435	-21195	-827	-7036	-3335	-12166	-1544	-5706	-6491	-8802	331	-7514	-4947	-10725	-233
0.917500	-26	40	85	-58	-112	-32	13	-10	-17	5	-72	-62	-96	-16	-30	-58	-102	32	-87	-32	-104	-22	-100	-68	-64	1	-102	-12	-74	-74	-146	-73	-1957	2221	5561	-21279	-609	-7046	-3374	-12063	-1632	-5684	-6517	-8845	688	-7522	-4907	-10608	-108
0.918333	-28	41	88	-58	-109	-32	15	-13	-21	5	-70	-65	-87	-13	-28	-64	-100	37	-88	-31	-105	-16	-99	-67	-65	2	-100	-15	-74	-73	-149	-74	-100	2246	5657	-21356	-323	-7068	-3420	-11985	-1807	-5671	-6538	-8882	739	-7538	-4874	-10476	-129
0.919167	-25	42	88	-60	-114	-34	6	-11	-42	7	-72	-63	-97	-17	-29	-55	-101	36	-84	-31	-110	-25	-99	-66	-66	3	-98	-13	-74	-63	-148	-74	1166	2273	5725	-21436	-27	-7094	-3469	-11874	-2056	-5660	-6544	-8916	569	-7551	-4861	-10342	-118
0.920000	-27	41	89	-58	-107	-32	16	-11	-18	7	-72	-63	-94	-16	-27	-58	-121	35	-81	-31	-100	-3	-99	-75	-64	1	-99	-12	-73	-70	-147	-73	-1737	2306	5766	-21508	209	-7117	-3517	-11784	-2064	-5658	-6540	-8941	464	-7566	-4856	-10197	-142
0.920833	-23	42	89	-58	-97	-32	13	-12	-15	5	-61	-62	-91	-13	-26	-56	-96	39	-83	-29	-102	-22	-98	-66	-62	4	-101	-12	-74	-68	-146	-73	844	2338	5780	-21578	535	-7151	-3576	-11699	-2119	-5658	-6527	-8958	425	-7579	-4866	-10057	-137
0.921667	-27	41	89	-59	-109	-28	15	-12	-19	6	-72	-63	-96	-14	-27	-60	-100	35	-84	-29	-124	-22	-97	-67	-67	0	-98	-11	-73	-68	-146	-74	1948	2369	5766	-21636	546	-7183	-3627	-11610	-1991	-5657	-6498	-8937	409	-7594	-4887	-9916	-31
0.922500	-27	41	88	-57	-108	-31	16	-15	-17	8	-72	-63	-94	-12	-26	-59	-100	36	-84	-31	-104	-21	-100	-68	-65	0	-99	-11	-72	-72	-146	-52	233	2392	5725	-21689	567	-7222	-3685	-11532	-2011	-5667	-6458	-8964	273	-7609	-4932	-9772	-153
0.923333	-28	38	85	-58	-110	-32	13	-13	-17	4	-74	-68	-98	-15	-19	-61	-100	30	-87	-33	-105	-23	-103	-70	-65	0	-104	-15	-72	-73	-149	-78	2633	2398	5657	-21728	949	-7263	-3749	-11455	-2250	-5680	-6406	-8949	158	-7631	-4988	-9634	-234
0.924167	-26	34	85	-60	-111	-35	21	-15	-23	1	-77	-69	-98	-17	-30	-62	-100	33	-86	-35	-108	-23	-100	-70	-68	-4	-104	-15	-75	-70	-158	-77	900	2400	5574	-21752	1351	-7299	-3806	-11371	-2454	-5694	-6344	-8941	397	-7641	-5055	-9501	3
0.925000	-28	38	86	-60	-111	-35	13	-14	-22	3	-75	-65	-99	-17	-29	-60	-102	33	-97	-35	-107	-23	-100	-75	-66	-1	-100	-15	-74	-70	-148	-78	1693	2387	5469	-21761	1397	-7338	-3859	-11291	-2589	-5712	-6270	-8913	473	-7655	-5131	-9373	218
0.925833	-23	39	88	-61	-108	-32	12	-14	-17	9	-75	-70	-97	-15	-30	-58	-100	35	-86	-31	-104	-18	-99	-68	-63	1	-101	-13	-74	-68	-147	-73	3323	2357	5354	-21750	1319	-7376	-3911	-11207	-2717	-5730	-6187	-8879	329	-7670	-5216	-9258	264
0.926667	2	42	88	-60	-108	-30	13	-13	-18	9	-72	-63	-96	-13	-25	-59	-99	36	-80	-31	-97	-19	-100	-66	-73	0	-97	-12	-72	-69	-146	-74	2355	2311	5217	-21730	1286	-7419	-3957	-11125	-2794	-5761	-6098	-8843	159	-7683	-5310	-9150	320
0.927500	-24	43	89	-59	-99	-31	15	-12	-16	4	-70	-64	-96	-15	-26	-58	-99	35	-83	-33	-101	-19	-99	-68	-65	1	-98	-11	-70	-66	-147	-62	4046	2244	5069	-21685	1250	-7453	-3999	-11042	-2869	-5795	-6010	-8806	3	-7706	-5400	-9059	550
0.928333	-21	40	89	-58	-108	-31	12	-12	-17	9	-70	-63	-93	-14	-26	-59	-97	36	-81	-27	-104	-21	-98	-69	-62	0	-97	-11	-72	-66	-146	-73	2989	2155	4912	-21627	1050	-7492	-4034	-10963	-3026	-5837	-5922	-8767	0	-7731	-5493	-8978	584
0.929167	-27	42	91	-57	-105	-30	13	-11	-12	6	-73	-64	-94	-15	-28	-60	-99	36	-83	-29	-103	-24	-97	-67	-61	-1	-98	-11	-77	-68	-146	-74	1297	2047	4746	-21553	848	-7533	-4060	-10878	-3235	-5882	-5837	-8730	183	-7756	-5589	-8918	494
0.930000	-23	40	88	-56	-107	-31	16	-12	-17	4	-73	-64	-94	-12	-28	-59	-99	34	-64	-31	-103	-18	-99	-73	-67	-1	-100	-12	-70	-66	-146	-75	7772	1923	4576	-21456	149	-7573	-4079	-10801	-3202	-5939	-5757	-8693	195	-7789	-5677	-8868	638
0.930833	-26	41	86	-58	-109	-30	12	-15	-15	5	-70	-63	-96	-15	-29	-61	-100	33	-84	-32	-108	-21	-99	-70	-66	0	-101	-13	-73	-69	-148	-74	4730	1776	4393	-21334	-143	-7621	-4094	-10718	-3092	-6004	-5680	-8661	-193	-7830	-5754	-8839	852
0.931667	-25	40	87	-58	-112	-34	11	-16	-21	3	-73	-64	-102	-16	-29	-61	-102	8	-87	-36	-107	-24	-101	-80	-69	-3	-102	-15	-75	-69	-149	-75	4465	1619	4220	-21217	-171	-7665	-4097	-10645	-2994	-6082	-5609	-8635	-1106	-7872	-5826	-8820	894
0.932500	-27	37	85	-60	-115	-34	9	-15	-21	4	-74	-64	-97	-16	-30	-62	-100	36	-85	-32	-102	-19	-98	-69	-61	0	-97	-11	-74	-67	-146	-76	7450	1453	4043	-21069	-411	-7709	-4093	-10576	-2888	-6156	-5546	-8603	-1280	-7921	-5880	-8816	917
0.933333	-23	41	88	-55	-105	-33	13	-13	-15	5	-72	-64	-98	-14	-3	-57	-97	35	-84	-29	-104	-18	-98	-66	-61	0	-97	-11	-73	-67	-146	-73	4046	1269	3874	-20907	-548	-7758	-4086	-10508	-2690	-6260	-5492	-8576	-1155	-7979	-5924	-8825	977
0.934167	-34	44	87	-56	-109	-35	12	-12	-17	6	-73	-60	-95	-14	-28	-58	-98	35	-83	-29	-105	-22	-100	-65	-62	6	-96	-11	-73	-66	-144	-72	5728	1085	3705	-20733	-492	-7814	-4074	-10453	-2494	-6344	-5447	-8555	-1209	-8036	-5950	-8845	807
0.935000	-24	44	90	-53	-105	-30	17	-11	-15	6	-69	-62	-95	-15	-29	-58	-98	39	-82	-32	-105	-21	-96	-65	-62	0	-97	-11	-69	-65	-147	-73	6932	898	3539	-20546	-773	-7867	-4057	-10401	-2164	-6442	-5409	-8535	-1038	-8104	-5966	-8880	700
0.935833	-25	44	90	-56	-108	-44	12	-12	-16	3	-69	-60	-104	-14	-29	-57	-99	37	-82	-29	-104	-21	-99	-68	-65	1	-98	-11	-70	-67	-146	-73	3859	707	3378	-20380	-1084	-7935	-4041	-10359	-2019	-6553	-5380	-8518	-773	-8178	-5959	-8917	447
0.936667	-23	41	91	-55	-105	-31	13	-14	-15	7	-72	-63	-92	-17	-27	-61	-98	36	-84	-30	-102	-13	-99	-68	-50	0	-97	-14	-73	-68	-148	-75	4522	516	3225	-20150	-866	-8003	-4024	-10324	-1953	-6661	-5355	-8500	-620	-8256	-5930	-8966	68
0.937500	-27	41	88	-39	-109	-31	13	-14	-22	6	-73	-65	-94	-15	-27	-58	-97	35	-85	-29	-105	-19	-100	-68	-65	-5	-63	-11	-72	-68	-146	-76	2777	335	3079	-19941	-495	-8076	-4006	-10299	-1706	-6779	-5336	-8473	-523	-8338	-5901	-9015	84
0.938333	-28	40	87	-57	-108	-32	15	-13	-17	8	-83	-64	-99	-14	-28	-59	-101	35	-85	-30	-105	-18	-98	-67	-64	1	-98	-11	-73	-67	-148	-74	950	163	2939	-19728	-385	-8153	-3983	-10280	-1487	-6889	-5316	-8439	-546	-8426	-5847	-9068	21
0.939167	-29	40	54	-58	-117	-31	12	-13	-22	4	-74	-64	-97	-14	-29	-57	-100	35	-84	-30	-105	-22	-98	-68	-64	1	-100	-14	-73	-66	-147	-75	1403	-3	2818	-19511	-252	-8240	-3970	-10270	-1287	-7006	-5303	-8405	-570	-8519	-5785	-9121	-1
0.940000	-24	40	88	-58	-111	-35	12	-13	-17	6	-72	-65	-100	-17	-29	-67	-102	36	-84	-34	-111	-23	-107	-74	-67	0	-100	-17	-76	-68	-151	-76	-909	-152	2687	-19300	16	-8328	-3954	-10265	-1121	-7119	-5287	-8362	-206	-8617	-5710	-9176	-76
0.940833	-28	40	84	-59	-108	-33	9	-41	-21	4	-78	-65	-100	-16	-27	-59	-101	36	-84	-30	-108	-21	-100	-67	-67	3	-99	-14	-77	-62	-153	-74	-782	-287	2566	-19081	250	-8423	-3933	-10267	-943	-7230	-5272	-8313	36	-8719	-5628	-9222	-281
0.941667	-24	43	86	-58	-112	-33	10	-13	-19	7	-70	-64	-99	-15	-26	-59	-101	38	-82	-30	-108	-25	-100	-67	-65	2	-97	-12	-77	-68	-148	-74	-2315	-408	2472	-18868	535	-8523	-3915	-10274	-821	-7335	-5255	-8260	110	-8823	-5538	-9264	-372
0.942500	-24	45	79	-58	-110	-31	12	-12	-18	9	-72	-65	-98	-13	-29	-57	-98	37	-84	-30	-104	-19	-98	-66	-63	3	-130	-14	-73	-68	-146	-75	-5515	-520	2375	-18654	982	-8626	-3889	-10279	-852	-7446	-5237	-8195	305	-8931	-5439	-9305	-460
0.943333	-24	41	88	-57	-107	-33	12	-17	-17	8	-69	-65	-93	0	-28	-57	-101	41	-82	-30	-104	-25	-99	-70	-67	0	-99	-11	-76	-69	-147	-75	-1128	-604	2290	-18447	903	-8741	-3864	-10294	-666	-7551	-5215	-8130	398	-9047	-5345	-9337	-365
0.944167	-26	42	88	-57	-114	-30	13	-15	-19	7	-73	-64	-97	-14	-28	-60	-102	36	-85	-32	-105	-21	-100	-70	-65	3	-101	-12	-73	-69	-147	-75	-1911	-685	2200	-18250	788	-8849	-3828	-10307	-365	-7655	-5193	-8059	649	-9167	-5250	-9365	-391
0.945000	-25	42	86	-61	-109	-33	12	-15	-19	5	-78	-65	-97	-15	-11	-59	-105	36	-84	-31	-112	-23	-99	-70	-67	-3	-102	-13	-75	-67	-148	-73	-5568	-741	2126	-18056	1171	-8963	-3783	-10321	-302	-7761	-5166	-7996	853	-9291	-5158	-9387	-482
0.945833	-27	40	87	-58	-127	-30	15	-19	-19	9	-73	-50	-96	-12	-26	-57	-101	37	-83	-30	-105	-21	-99	-66	-63	3	-99	-12	-72	-67	-147	-70	-561	-790	2055	-17865	1079	-9084	-3736	-10330	-183	-7866	-5133	-7910	815	-9419	-5069	-9397	-456
0.946667	-22	42	90	-58	-107	-28	17	-12	-15	8	-72	-61	-96	-14	-25	-57	-100	37	-81	-29	-104	-9	-96	-66	-64	2	-96	-12	-70	-67	-145	-70	-4030	-821	1984	-17678	869	-9203	-3668	-10336	54	-7974	-5094	-7838	674	-9553	-4985	-9409	-614
0.947500	-12	41	89	-58	-103	-30	13	-13	-17	6	-70	-62	-94	-11	-27	-56	-99	39	-82	-29	-101	-21	-98	-67	-64	1	-97	5	-73	-67	-111	-72	-3408	-850	1906	-17506	932	-9334	-3598	-10348	204	-8089	-5068	-7775	758	-9689	-4912	-9411	-731
0.948333	-25	41	87	-59	-107	-30	13	-14	-21	5	-73	-70	-99	-21	-30	-60	-101	35	-83	-30	-108	-23	-100	-69	-66	-4	-99	-13	-78	-70	-151	-74	-870	-871	1828	-17342	819	-9464	-3514	-10353	498	-8211	-5052	-7720	768	-9834	-4845	-9417	-750
0.949167	-29	41	61	-61	-112	-36	10	-18	-19	5	-73	-63	-97	-15	-30	-59	-103	36	-82	-30	-108	-25	-102	-68	-64	9	-97	-13	-74	-65	-158	-70	-2812	-873	1744	-17185	306	-9594	-3420	-10350	767	-8331	-5011	-7673	852	-9979	-4771	-9406	-865
0.950000	-26	42	88	-59	-114	-32	13	-14	-16	5	-73	-62	-94	-12	-32	-61	-99	22	-84	-31	-103	-16	-99	-67	-65	-1	-100	-11	-73	-69	-148	-73	-2341	-875	1654	-17039	252	-9728	-3316	-10343	761	-8462	-4986	-7638	827	-10127	-4709	-9398	-1199
0.950833	-25	41	79	-59	-109	-31	17	-18	-17	3	-72	-61	-95	-14	-30	-61	-99	38	-84	-30	-107	-22	-101	-68	-66	-3	-100	-12	-72	-59	-147	-70	-2002	-866	1555	-16909	346	-9869	-3202	-10334	960	-8599	-4967	-7617	741	-10280	-4645	-9390	-1338
0.951667	-26	41	86	-57	-110	-34	13	-14	-18	9	-70	-61	-96	-1	-29	-61	-100	35	-82	-30	-103	-23	-98	-67	-64	1	-96	-13	-75	-68	-147	-69	-3848	-855	1438	-16791	64	-10008	-3081	-10319	1137	-8728	-4951	-7614	521	-10427	-4578	-9377	-1357
0.952500	-23	42	87	-59	-107	-28	15	-11	-19	9	-72	-60	-96	-13	-26	-57	-99	37	-84	-27	-105	-21	-98	-64	-64	1	-98	-11	-57	-65	-145	-67	-2261	-837	1313	-16682	-44	-10153	-2955	-10301	1155	-8872	-4934	-7613	449	-10576	-4512	-9370	-1390
0.953333	-29	43	91	-55	-107	-30	18	-13	-14	10	-68	-58	-96	-11	-34	-58	-97	37	-80	-29	-102	-22	-98	-66	-62	2	-93	-10	-69	-67	-145	-70	-3814	-816	1173	-16591	-69	-10304	-2829	-10279	1253	-9019	-4927	-7629	542	-10723	-4445	-9363	-1492
0.954167	-22	44	116	-52	-107	-28	18	-12	-12	11	-66	-62	-97	-11	-28	-56	-97	39	-81	-29	-103	-21	-98	-64	-59	1	-97	-9	-72	-68	-144	-66	-3244	-791	1014	-16519	-299	-10449	-2700	-10254	1399	-9164	-4927	-7660	574	-10873	-4371	-9357	-1459
0.955000	-22	45	91	-55	-109	-28	17	-10	-17	9	-68	-58	-93	-10	-26	-52	-96	37	-80	-27	-103	-21	-97	-65	-64	2	-94	-7	-72	-63	-144	-72	-3113	-756	844	-16465	-392	-10603	-2578	-10230	1500	-9298	-4927	-7701	486	-11017	-4292	-9359	-1318
0.955833	-22	46	92	-17	-104	-30	13	-13	-15	9	-70	-58	-96	-12	-27	-57	-98	37	-81	-28	-103	-22	-97	-66	-65	0	-96	-9	-74	-67	-146	-70	-6795	-728	653	-16433	-11	-10757	-2461	-10203	1479	-9463	-4937	-7752	268	-11161	-4206	-9366	-1374
0.956667	-24	42	90	-56	-112	-34	11	-15	-18	8	-72	-60	-100	-14	-29	-62	-107	28	-85	-34	-108	-14	-102	-73	-69	-5	-99	-13	-75	-69	-149	-75	-3672	-686	449	-16427	-7	-10920	-2357	-10169	1525	-9615	-4948	-7804	205	-11306	-4113	-9378	-1359
0.957500	-28	53	88	-60	-113	-35	10	-18	-19	4	-72	-62	-99	-17	-31	-60	-101	29	-85	-31	-108	-25	-98	-59	-63	0	-97	-3	-74	-69	-148	-73	-995	-638	234	-16436	-441	-11076	-2250	-10148	1783	-9754	-4952	-7859	206	-11433	-4009	-9387	-1249
0.958333	-27	41	88	-56	-110	-33	15	-15	-4	5	-73	-63	-98	-16	-3	-56	-107	34	-82	-32	-107	-22	-100	-69	-67	0	-100	-12	-76	-66	-146	-74	-6589	-582	13	-16466	-35	-11263	-2162	-10122	1781	-9892	-4954	-7912	154	-11562	-3901	-9413	-1425
0.959167	-27	38	84	-56	-107	-30	15	-13	-18	6	-70	-61	-96	-15	-26	-60	-103	33	-84	-31	-108	-23	-96	-69	-62	7	-100	-12	-73	-67	-148	-69	-1261	-526	-208	-16517	264	-11398	-2085	-10097	1844	-10029	-4951	-7962	168	-11688	-3788	-9440	-1468
0.960000	-27	41	88	-58	-108	-31	18	-13	-18	7	-72	-61	-94	-14	-28	-57	-99	34	-83	-29	-104	-19	-96	-66	-65	-3	-99	-12	-75	-66	-147	-73	-3414	-462	-435	-16590	573	-11554	-2014	-10076	2034	-10163	-4937	-8004	240	-11803	-3672	-9470	-1416
0.960833	-24	41	88	-57	-108	-31	16	-15	-59	6	-70	-62	-94	-16	-26	-58	-98	35	-86	-31	-103	-22	-96	-67	-62	-1	-99	-11	-74	-67	-150	-74	-3477	-393	-664	-16686	840	-11709	-1964	-10058	2258	-10286	-4919	-8041	164	-11908	-3556	-9503	-1544
0.961667	-25	42	89	-59	-108	-30	16	-11	-17	9	-69	-65	-97	-16	-29	-58	-101	39	-85	-32	-105	-18	-96	-67	-63	1	-99	-13	-75	-67	-145	-73	-368	-321	-880	-16801	967	-11854	-1922	-10047	2520	-10399	-4884	-8074	-18	-12012	-3441	-9536	-1627
0.962500	-23	43	87	-84	-104	-32	13	-12	-16	8	-72	-63	-93	-15	-25	-58	-99	35	-82	-29	-103	-21	-97	-68	-65	1	-97	-7	-72	-66	-146	-78	-620	-248	-1091	-16925	801	-11998	-1896	-10041	2849	-10501	-4835	-8094	-23	-12098	-3328	-9569	-1589
0.963333	-24	42	89	-59	-107	-32	12	-13	-15	7	-70	-64	-96	6	-30	-59	-96	40	-84	-30	-103	-22	-97	-68	-60	0	-100	-12	-75	-67	-146	-75	-142	-176	-1290	-17068	839	-12127	-1874	-10041	3036	-10598	-4771	-8110	39	-12175	-3220	-9599	-1573
0.964167	-24	41	88	-61	-109	-35	13	-15	-19	5	-74	-64	-97	-18	-29	-61	-98	34	-86	-32	-107	-24	-100	-74	-50	-4	-100	-15	-73	-69	-147	-77	1506	-101	-1479	-17225	1126	-12247	-1868	-10034	3239	-10684	-4694	-8119	25	-12242	-3121	-9623	-1403
0.965000	-27	39	87	-61	-112	-34	12	-16	-23	1	-76	-78	-98	-19	-32	-83	-108	27	-87	-36	-108	-25	-103	-73	-70	-4	-104	-16	-79	-73	-149	-80	141	-35	-1654	-17391	1118	-12356	-1865	-10036	3418	-10753	-4602	-8140	-40	-12295	-3030	-9635	-1254
0.965833	-29	37	84	-63	-108	-35	9	-15	-24	1	-77	-67	-97	-18	-31	-60	-99	34	-85	-34	-107	-21	-99	-70	-66	-5	-102	-13	-74	-107	-146	-74	3322	34	-1801	-17578	959	-12441	-1861	-10037	3617	-10815	-4487	-8126	-9	-12326	-2939	-9635	-1051
0.966667	-27	38	85	-61	-107	-32	12	-16	-17	5	-73	-66	-95	-18	-28	-62	-107	35	-87	-33	-79	-21	-100	-69	-62	2	-98	-13	-73	-68	-148	-76	2920	97	-1940	-17719	936	-12515	-1868	-10043	3790	-10855	-4358	-8118	-184	-12348	-2860	-9627	-853
0.967500	-22	47	89	-58	-121	-34	15	-13	-17	4	-74	-66	-98	-17	-29	-60	-97	36	-86	-33	-107	-22	-98	-69	-65	0	-99	-17	-73	-70	-147	-75	3540	156	-2064	-17879	677	-12565	-1864	-10053	3852	-10893	-4220	-8123	-520	-12353	-2787	-9609	-385
0.968333	-25	39	88	-61	-108	-34	15	-22	-16	-4	-70	-67	-96	-16	-28	-58	-99	34	-84	-34	-108	-22	-99	-68	-63	1	-99	-12	-72	-68	-145	-76	5221	208	-2171	-18048	447	-12594	-1864	-10066	3832	-10914	-4070	-8124	-590	-12340	-2722	-9575	104
0.969167	-18	27	88	-58	-107	-34	13	-13	-16	2	-75	-65	-96	-17	-30	-60	-99	34	-84	-33	-107	-19	-98	-70	-63	1	-99	-14	-64	-57	-148	-75	2482	254	-2267	-18164	426	-12599	-1849	-10077	3756	-10911	-3908	-8125	-635	-12314	-2660	-9537	340
0.970000	-24	42	90	-60	-110	-33	11	-12	-16	4	-76	-66	-91	-17	-29	-61	-99	34	-87	-35	-108	-25	-99	-73	-63	0	-98	-13	-73	-69	-150	-75	4140	295	-2356	-18277	235	-12583	-1829	-10092	3697	-10899	-3741	-8157	-806	-12277	-2593	-9485	847
0.970833	-24	38	93	-63	-109	-34	9	-14	-16	4	-74	-65	-98	-18	-30	-63	-98	35	-86	-34	-105	-22	-100	-72	-67	0	-98	-13	-76	-70	-149	-77	9448	334	-2441	-18368	-444	-12542	-1793	-10109	3836	-10874	-3571	-8141	-740	-12227	-2524	-9428	1555
0.971667	-24	43	90	-60	-109	-34	12	-14	-17	3	-74	-64	-97	-26	-30	-60	-101	34	-83	-33	-108	-22	-100	-70	-65	-3	-101	-14	-70	-68	-147	-74	3128	373	-2525	-18426	-611	-12477	-1746	-10121	3869	-10837	-3403	-8140	-608	-12168	-2449	-9364	2054
0.972500	-28	37	88	-59	-105	-30	15	-12	-18	2	-69	-65	-96	-15	-29	-58	-99	33	-86	-33	-105	-22	-98	-70	-55	0	-99	-11	-47	-67	-145	-78	6906	404	-2614	-18458	-816	-12391	-1685	-10143	3934	-10779	-3229	-8164	-643	-12105	-2366	-9298	2551
0.973333	-25	40	88	-59	-108	-33	12	-14	-21	8	-73	-65	-97	-13	-33	-61	-101	35	-88	-35	-104	-24	-99	-70	-67	-3	-102	-14	-77	-69	-149	-74	5490	445	-2710	-18459	-814	-12289	-1607	-10166	3943	-10720	-3066	-8183	-608	-12038	-2274	-9233	2823
0.974167	-27	38	86	-61	-109	-35	9	-15	-21	6	-76	-65	-98	-16	-31	-59	-99	35	-90	-32	-104	-22	-104	-68	-62	0	-98	-11	-69	-68	-147	-72	3362	484	-2804	-18418	-896	-12169	-1513	-10185	3905	-10642	-2903	-8197	-557	-11968	-2166	-9169	3226
0.975000	-22	43	90	-58	-103	-34	15	-12	-14	7	-75	-65	-93	-21	-31	-57	-97	37	-86	-31	-104	-21	-96	-65	-62	1	-99	-12	-70	-67	-148	-70	5220	526	-2914	-18346	-912	-12072	-1407	-10208	3859	-10568	-2753	-8219	-474	-11905	-2049	-9110	3595
0.975833	-23	42	85	-62	-109	-32	12	-12	-10	6	-69	-63	-92	-14	-29	-58	-97	34	-83	-32	-104	-22	-99	-67	-63	3	-97	-11	-73	-65	-144	-75	3762	584	-3026	-18245	-1113	-11894	-1289	-10237	3995	-10470	-2610	-8247	-471	-11844	-1918	-9061	3712
0.976667	-23	40	87	-62	-107	-35	10	-13	-17	7	-74	-67	-107	-21	-33	-60	-96	35	-86	-36	-109	-25	-97	-69	-67	-1	-99	-15	-75	-67	-149	-76	1157	625	-3155	-18113	-1133	-11748	-1159	-10269	3828	-10384	-2480	-8295	-603	-11793	-1773	-9024	3842
0.977500	-25	39	89	-61	-110	-34	11	-14	-21	8	-72	-63	-100	-15	-30	-59	-102	35	-87	-32	-116	-25	-99	-70	-77	-4	-98	-7	-76	-68	-147	-75	2134	680	-3286	-17957	-808	-11600	-1022	-10292	3622	-10293	-2360	-8300	-589	-11752	-1628	-8990	4083
0.978333	-27	41	85	-60	-108	-32	16	-14	-22	4	-72	-64	-94	-13	-42	-60	-101	33	-85	-32	-104	-21	-97	-67	-64	0	-96	-12	-72	-67	-148	-75	-1563	735	-3422	-17774	-493	-11458	-880	-10317	3461	-10203	-2255	-8329	-538	-11722	-1447	-8968	4288
0.979167	-25	43	87	-83	-109	-35	17	-14	-18	8	-72	-64	-97	-15	-29	-56	-99	36	-85	-31	-108	-22	-96	-40	-62	1	-99	-13	-69	-86	-148	-70	-1413	805	-3563	-17579	-417	-11321	-741	-10349	3237	-10118	-2167	-8365	-577	-11702	-1273	-8958	4464
0.980000	-27	43	84	-57	-109	-31	18	-12	-18	10	-70	-61	-94	-14	-25	-57	-95	33	-85	-32	-105	-23	-95	-67	-64	1	-95	-12	-72	-65	-143	-73	-2321	869	-3702	-17376	-307	-11196	-608	-10381	3004	-10037	-2075	-8400	-618	-11698	-1102	-8955	4627
0.980833	-22	39	89	-59	-130	-29	15	-10	-15	8	-69	-65	-95	-16	-27	-56	-100	36	-83	-30	-103	-22	-95	-67	-63	0	-100	-21	-77	-68	-146	-69	-4289	937	-3842	-17173	-147	-11089	-477	-10413	2904	-9969	-2006	-8443	-594	-11708	-928	-8967	4640
0.981667	-24	42	89	-63	-110	-31	13	-11	-21	6	-70	-63	-97	-14	-29	-59	-101	35	-90	-35	-107	-22	-98	-68	-65	-1	-99	-15	-75	-67	-148	-75	-3773	1003	-3980	-16978	57	-11017	-355	-10451	2841	-9915	-1944	-8482	-504	-11729	-764	-8984	4428
0.982500	-28	42	85	-60	-113	-34	13	-13	-19	6	-74	-66	-99	-16	-29	-59	-102	35	-85	-32	-104	-19	-98	-63	-66	0	-96	-14	-68	-68	-147	-77	-6270	1078	-4101	-16792	280	-10932	-245	-10486	2652	-9866	-1888	-8523	-304	-11765	-604	-8984	4213
0.983333	-25	40	87	-57	-112	-36	16	9	-14	-11	-70	-63	-94	-15	-28	-60	-100	34	-82	-32	-105	-21	-99	-70	-65	0	-97	-12	-77	-69	-148	-75	-7312	1146	-4217	-16628	483	-10885	-146	-10528	2311	-9835	-1841	-8566	-191	-11805	-457	-9029	4098
0.984167	-28	41	86	-59	-111	-30	15	-14	-21	8	-74	-65	-96	-16	-30	-63	-102	34	-85	-31	-103	-21	-98	-69	-66	0	-98	-10	-74	-67	-150	-76	-1431	1217	-4324	-16492	0	-10860	-68	-10557	2284	-9818	-1804	-8609	-376	-11863	-326	-9055	3859
0.985000	-26	40	87	-58	-109	-33	13	-14	-22	7	-74	-68	-99	-16	-27	-62	-105	33	-85	-31	-105	-22	-99	-73	-68	-3	-99	-14	-73	-67	-148	-73	-6603	1290	-4414	-16387	146	-10849	4	-10594	2130	-9814	-1769	-8658	-346	-11920	-214	-9082	3489
0.985833	-9	40	88	-60	-108	-31	19	-12	-17	9	-69	-64	-95	-13	-26	-60	-99	34	-85	-31	-104	-18	-96	-68	-63	2	-98	-11	-72	-43	-142	-72	-3934	1337	-4492	-16316	350	-10865	61	-10628	2010	-9825	-1736	-8684	-213	-11984	-118	-9105	3312
0.986667	-26	44	89	-57	-108	-29	16	-11	-16	8	-73	-55	-94	-11	-24	-59	-98	36	-80	-30	-104	-17	-97	-67	-62	1	-99	-14	-72	-66	-143	-72	-2206	1439	-4547	-16286	288	-10899	103	-10665	1931	-9866	-1710	-8719	-170	-12048	-50	-9129	3082
0.987500	-24	41	90	-57	-105	-30	18	-12	-16	7	-67	-62	-95	-12	-25	-57	-102	35	-83	-32	-109	-23	-98	-66	-67	1	-97	-10	-70	-64	-146	-73	-4443	1514	-4592	-16294	270	-10942	126	-10699	1850	-9876	-1683	-8745	-147	-12112	0	-9154	2681
0.988333	-23	43	89	-55	-107	-28	16	-10	-16	8	-86	-61	-97	-14	-28	-55	-98	36	-81	-29	-101	-21	-95	-67	-61	-1	-97	-11	-72	-66	-147	-73	-1469	1587	-4619	-16348	337	-10992	143	-10729	1747	-9926	-1660	-8763	-73	-12171	22	-9174	2185
0.989167	-22	41	89	-56	-108	-34	13	-14	-15	5	-68	-63	-94	-14	-26	-57	-98	34	-84	-29	-104	-18	-97	-69	-66	0	-98	-11	-66	-65	-146	-73	-79	1670	-4632	-16440	-34	-11052	145	-10769	1786	-9974	-1642	-8778	-8	-12221	29	-9194	1648
0.990000	-25	42	88	-56	-110	-35	11	-14	-17	7	-73	-52	-98	-15	-33	-61	-78	30	-85	-32	-108	-25	-100	-69	-63	-1	-102	-14	-77	-70	-148	-77	-1876	1750	-4628	-16574	-371	-11111	141	-10803	1629	-10032	-1632	-8791	89	-12260	19	-9208	1108
0.990833	-29	34	84	-60	-111	-40	10	-19	-25	2	-77	-67	-100	-17	-30	-59	-102	30	-84	-33	-104	-23	-100	-69	-69	-5	-102	-13	-75	-61	-148	-75	708	1845	-4606	-16734	-351	-11162	131	-10835	1363	-10084	-1618	-8790	81	-12282	-5	-9222	538
0.991667	-28	40	86	-57	-110	-34	13	-14	-19	5	-75	-64	-96	-15	-5	-56	-102	34	-87	-33	-102	-23	-99	-68	-63	-1	-99	-12	-74	-69	-146	-74	-990	1937	-4564	-16926	-284	-11207	113	-10862	1194	-10132	-1606	-8786	59	-12290	-44	-9237	130
0.992500	-23	28	87	-58	-109	-34	12	-15	-18	6	-73	-68	-95	-16	-28	-57	-99	36	-84	-33	-103	-23	-99	-63	-62	0	-82	-14	-73	-66	-147	-70	-745	2040	-4508	-17146	-328	-11239	90	-10894	904	-10177	-1600	-8771	56	-12278	-92	-9250	-201
0.993333	-24	40	86	-58	-105	-33	13	-11	-16	5	-47	-60	-93	-31	-27	-56	-97	35	-86	-33	-105	-23	-99	-68	-63	0	-100	-12	-69	-80	-147	-75	317	2151	-4433	-17387	-383	-11257	64	-10925	611	-10211	-1596	-8753	-84	-12248	-150	-9267	-580
0.994167	-23	43	88	-56	-107	-34	12	-11	-13	5	-73	-62	-94	-17	-29	-57	-95	36	-81	-33	-102	-21	-96	-66	-60	0	-98	-14	-72	-70	-146	-73	-1094	2271	-4351	-17634	-490	-11249	34	-10951	296	-10232	-1600	-8733	-138	-12194	-215	-9290	-880
0.995000	-21	41	88	-55	-107	-33	12	-11	-13	5	-70	-53	-92	-12	-28	-55	-75	36	-82	-29	-102	-22	-98	-68	-60	0	-99	-10	-69	-67	-146	-74	124	2397	-4250	-17895	-547	-11225	-1	-10980	-12	-10238	-1602	-8719	4	-12122	-276	-9310	-1144
0.995833	-22	42	90	-55	-105	-29	11	-10	-17	5	-73	-62	-94	-17	-30	-60	-98	35	-82	-31	-103	-23	-98	-68	-59	0	-125	-12	-74	-70	-146	-76	-1989	2523	-4143	-18158	-272	-11184	-38	-11005	-371	-10237	-1611	-8705	44	-12033	-345	-9340	-1493
0.996667	-24	40	88	-60	-110	-35	12	-14	-17	3	-73	-67	-96	-23	-30	-53	-96	32	-86	-36	-105	-22	-100	-70	-64	-5	-104	-14	-72	-68	-147	-76	-4556	2667	-4027	-18412	101	-11119	-77	-11033	-873	-10217	-1624	-8692	32	-11923	-410	-9367	-1763
0.997500	-28	45	85	-58	-109	-34	11	-16	-19	6	-76	-65	-96	-18	-32	-62	-100	32	-91	-5	-102	-23	-101	-70	-65	-3	-102	-14	-76	-73	-148	-76	1402	2815	-3906	-18665	-182	-11039	-126	-11057	-1100	-10174	-1626	-8684	-76	-11797	-472	-9373	-1920
0.998333	-26	38	84	-60	-109	-56	10	-22	-18	3	-78	-67	-100	-21	-32	-61	-102	30	-88	-36	-105	-25	-102	-74	-67	-6	-105	-18	-77	-74	-150	-77	-2369	2972	-3781	-18918	-117	-10936	-179	-11081	-1413	-10115	-1647	-8687	72	-11659	-533	-9420	-2044
0.999167	-25	35	80	-66	-113	-39	8	-16	-19	2	-76	-69	-98	-18	-34	-62	-99	35	-88	-36	-107	-24	-99	-69	-62	-19	-107	-15	-74	-70	-148	-76	-3254	3138	-3656	-19118	212	-10823	-234	-11094	-1686	-10035	-1658	-8694	135	-11506	-586	-9444	-2165
1.000000	-24	39	84	-62	-110	-35	11	-12	-19	19	-77	-66	-98	-18	-34	-63	-100	33	-87	-32	-105	-23	-100	-69	-61	-4	-104	-15	-75	-73	-150	-75	42	3313	-3536	-19316	497	-10693	-297	-11109	-1969	-9937	-1670	-8716	-40	-11348	-636	-9471	-2260
1.000833	-24	50	85	-62	-112	-36	11	-15	-21	5	-75	-64	-97	-18	-31	-59	-101	34	-86	-32	-108	-23	-100	-69	-67	-1	-99	-11	-73	-69	-149	-75	-3664	3498	-3429	-19491	795	-10550	-370	-11123	-2294	-9823	-1681	-8745	-68	-11183	-671	-9492	-2441
1.001667	-26	37	86	-59	-105	-32	11	-13	-17	11	-48	-62	-98	-16	-32	-62	-100	34	-86	-31	-103	-21	-100	-69	-65	-1	-98	-14	-73	-70	-149	-77	-1848	3682	-3320	-19645	951	-10400	-446	-11125	-2560	-9691	-1694	-8785	-49	-11017	-725	-9509	-2510
1.002500	-21	40	84	-59	-107	-33	12	-16	-16	6	-74	-65	-95	-17	-31	-58	-99	33	-87	-30	-100	-22	-100	-76	-67	1	-97	-13	-73	-67	-147	-76	557	3876	-3266	-19777	907	-10243	-541	-11135	-2521	-9549	-1710	-8840	-169	-10854	-767	-9518	-2518
1.003333	-25	40	89	-44	-110	-33	12	-12	-18	34	-73	-65	-94	-18	-31	-59	-103	33	-87	-32	-108	-24	-99	-69	-65	-3	-99	-13	-76	-68	-149	-74	-1703	4078	-3218	-19886	825	-10082	-642	-11130	-2595	-9390	-1726	-8906	-174	-10690	-799	-9529	-2577
1.004167	-26	39	86	-61	-110	-32	11	-14	-22	5	-76	-65	-96	-16	-30	-60	-99	33	-88	-26	-111	-19	-99	-69	-68	-3	-98	-12	-75	-67	-149	-74	2	4286	-3200	-19972	1166	-9918	-754	-11127	-2837	-9221	-1749	-8984	-137	-10534	-832	-9534	-2730
1.005000	-24	39	85	-61	-108	-34	11	-13	-17	7	-81	-65	-95	-16	-31	-50	-98	33	-86	-33	-102	-22	-98	-70	-62	-1	-98	-13	-73	-68	-146	-74	-491	4514	-3216	-20036	1514	-9750	-907	-11117	-2934	-9039	-1773	-9068	-162	-10380	-860	-9536	-2767
1.005833	-35	39	106	-59	-58	-33	12	-15	-16	7	-74	-67	-100	-15	-28	-55	-98	36	-86	-32	-105	-19	-100	-68	-63	9	-98	-15	-74	-68	-146	-66	-786	4719	-3267	-20079	1398	-9578	-1014	-11099	-3035	-8848	-1810	-9158	-127	-10237	-885	-9532	-2601
1.006667	-24	41	87	-59	-109	-31	11	-13	-22	5	-73	-64	-93	-14	-27	-63	-102	35	-85	-33	-107	-23	-100	-72	-65	0	-96	-11	-74	-67	-148	-77	1745	4937	-3354	-20101	1192	-9438	-1168	-11084	-3115	-8652	-1856	-9260	-176	-10100	-911	-9531	-2415
1.007500	-25	40	87	-60	-109	-34	10	-14	-23	6	-74	-66	-98	-18	-29	-59	-100	37	-86	-29	-104	-21	-99	-67	-66	2	-96	-9	-75	-64	-149	-74	397	5165	-3483	-20106	989	-9240	-1321	-11058	-3064	-8446	-1912	-9360	-206	-9972	-949	-9531	-2260
1.008333	-24	43	89	-58	-109	-34	13	-34	-16	7	-72	-63	-97	-14	-28	-56	-101	35	-83	-31	-105	-22	-99	-68	-64	1	-95	-11	-73	-65	-146	-73	2067	5389	-3652	-20080	632	-9068	-1487	-11033	-3012	-8244	-1978	-9474	-142	-9851	-941	-9524	-2189
1.009167	-26	42	89	-57	-109	-31	17	-14	-17	8	-73	-63	-96	-12	-27	-59	-101	36	-83	-29	-103	-18	-99	-67	-64	13	-97	-8	-73	-70	-146	-74	2149	5606	-3863	-20047	378	-8900	-1659	-11000	-3147	-8037	-2064	-9589	-210	-9742	-953	-9523	-1992
1.010000	-22	43	92	-59	-108	-33	15	-13	-24	5	-72	-62	-96	-13	-42	-52	-98	38	-84	-29	-107	-19	-96	-68	-66	1	-99	-10	-73	-65	-145	-72	-768	5819	-4110	-19977	510	-8726	-1815	-10977	-3337	-7836	-2171	-9713	-190	-9634	-957	-9530	-1736
1.010833	-27	40	81	-56	-111	-31	13	-13	-19	10	-72	-63	-96	-12	-26	-58	-100	35	-84	-30	-102	-22	-97	-67	-62	2	-98	-8	-75	-66	-148	-75	4805	6021	-4389	-19916	-23	-8559	-2007	-10931	-3242	-7630	-2283	-9834	-117	-9540	-952	-9534	-1373
1.011667	-22	43	92	-56	-103	-30	13	-11	-16	8	-69	-63	-97	-13	-50	-56	-99	37	-83	-30	-103	-16	-96	-65	-63	3	-96	-11	-74	-64	-144	-69	4643	6214	-4676	-19813	-680	-8388	-2180	-10892	-3073	-7431	-2416	-9961	-3	-9446	-956	-9548	-948
1.012500	-24	43	91	-57	-109	-29	16	-10	-14	12	-68	-60	-97	-10	-25	-53	-98	38	-82	-15	-105	-36	-95	-101	-63	3	-96	-9	-70	-66	-143	-73	1144	6388	-5040	-19690	-662	-8225	-2349	-10852	-3038	-7242	-2567	-10087	33	-9354	-949	-9567	-842
1.013333	-22	43	90	-55	-105	-29	19	-10	-15	9	-66	-56	-95	-13	-25	-51	-98	38	-82	-30	-101	-17	-94	-64	-63	5	-96	-9	-65	-67	-144	-70	6445	6545	-5379	-19544	-926	-8058	-2509	-10810	-2995	-7054	-2733	-10212	4	-9272	-944	-9589	-690
1.014167	-19	46	94	-52	-105	-29	15	-10	-14	11	-67	-60	-94	-13	-25	-43	-97	40	-80	-30	-103	-19	-97	-65	-61	5	-96	-7	-73	-66	-146	-70	3060	6679	-5770	-19382	-1094	-7904	-2666	-10774	-2903	-6873	-2917	-10343	10	-9189	-935	-9610	-422
1.015000	-25	45	92	-55	-108	-30	15	-12	-19	11	-72	-62	-98	-14	-27	-61	-103	37	-82	-29	-107	-19	-97	-69	-63	2	-98	-12	-73	-68	-147	-76	3887	6782	-6147	-19200	-1143	-7752	-2805	-10738	-2825	-6714	-3111	-10474	110	-9107	-929	-9660	-171
1.015833	-34	39	89	-60	-109	-33	12	-16	-24	6	-72	-62	-96	-15	-27	-56	-100	36	-83	-32	-107	-22	-97	-67	-66	0	-99	-11	-73	-90	-147	-74	5746	6866	-6519	-19005	-1169	-7602	-2938	-10694	-2683	-6557	-3323	-10598	35	-9020	-904	-9697	61
1.016667	-25	40	86	-58	-107	-32	9	-15	-10	8	-73	-61	-94	-14	-30	-59	-101	32	-87	-33	-105	-22	-98	-67	-66	0	-99	-13	-75	-72	-143	-75	3215	6923	-6882	-18795	-1354	-7455	-3055	-10652	-2538	-6407	-3537	-10721	-108	-8930	-925	-9738	98
1.017500	-26	41	86	-58	-109	-32	12	-14	-19	6	-74	-65	-88	-15	-31	-58	-101	40	-88	-30	-103	-22	-98	-67	-67	-3	-103	-14	-76	-69	-148	-74	3914	6942	-7224	-18574	-1273	-7308	-3158	-10602	-2662	-6266	-3761	-10835	-135	-8832	-935	-9784	189
1.018333	-29	39	86	-59	-113	-31	13	-14	-21	6	-72	-62	-98	-13	-30	-59	-102	34	-87	-33	-108	-23	-99	-67	-67	1	-87	-13	-75	-69	-148	-93	3411	6935	-7538	-18351	-975	-7167	-3243	-10565	-2714	-6133	-3989	-10937	-23	-8729	-957	-9830	408
1.019167	-25	42	89	-56	-110	-34	11	-12	-18	8	-74	-63	-100	-14	-22	-62	-99	35	-82	-33	-104	-21	-97	-68	-64	0	-102	-16	-75	-72	-148	-74	1091	6905	-7818	-18133	-870	-7023	-3313	-10520	-2748	-6008	-4250	-11032	138	-8619	-994	-9876	488
1.020000	-27	42	88	-56	-109	-36	15	-13	-15	6	-75	-62	-94	-13	-30	-56	-100	36	-82	-29	-107	-18	-98	-66	-64	3	-98	-14	-73	-59	-148	-75	2878	6846	-8052	-17918	-746	-6882	-3379	-10471	-2767	-5887	-4456	-11114	155	-8493	-1049	-9922	687
1.020833	-24	43	89	-57	-110	-30	13	-12	-17	7	-72	-63	-98	-15	-27	-55	-98	36	-93	-32	-104	-18	-95	-66	-64	2	-98	-11	-76	-69	-147	-76	735	6764	-8242	-17717	-531	-6732	-3422	-10421	-2743	-5773	-4688	-11168	55	-8362	-1128	-9967	942
1.021667	-24	45	90	-55	-114	-34	15	-15	-15	8	-70	-62	-93	-12	-25	-55	-96	34	-83	-31	-103	-19	-97	-67	-63	0	-98	-13	-73	-65	-146	-69	896	6664	-8382	-17527	-631	-6587	-3460	-10366	-2796	-5662	-4917	-11223	-33	-8219	-1224	-10009	1084
1.022500	-26	42	91	-55	-107	-32	13	-13	-19	8	-73	-61	-98	-12	-29	-59	-104	35	-82	-29	-105	-18	-98	-69	-61	1	-99	-12	-73	-69	-150	-77	1002	6544	-8478	-17362	-670	-6437	-3500	-10313	-2842	-5555	-5141	-11254	-251	-8071	-1353	-10052	1280
1.023333	-31	43	91	-59	-110	-36	16	-15	-22	5	-75	-64	-100	-17	-30	-60	-103	34	-86	-35	-107	-22	-102	-65	-66	-6	-101	-19	-74	-68	-150	-78	-2708	6415	-8517	-17227	-277	-6286	-3529	-10263	-2986	-5458	-5364	-11259	-294	-7914	-1515	-10092	1489
1.024167	-32	37	82	-62	-114	-35	10	-18	-21	3	-75	-62	-98	-36	-34	-61	-103	30	-88	-33	-105	-22	-102	-70	-66	1	-99	-14	-76	-73	-151	-77	195	6279	-8500	-17110	-376	-6127	-3556	-10203	-3050	-5352	-5558	-11234	-204	-7746	-1698	-10125	1760
1.025000	-24	41	85	-60	-115	-33	21	-15	-23	5	-75	-67	-100	-14	-30	-60	-99	35	-85	-36	-109	-22	-99	-70	-66	-31	-103	-17	-77	-72	-148	-73	2550	6143	-8440	-17017	-868	-5964	-3586	-10140	-2988	-5249	-5769	-11190	-167	-7576	-1913	-10158	1929
1.025833	-24	40	89	-60	-109	-33	12	-13	-16	7	-72	-66	-96	-14	-27	-58	-100	35	-87	-34	-99	-23	-99	-68	-61	0	-98	-13	-73	-69	-148	-75	-2784	6011	-8320	-16952	-787	-5795	-3622	-10075	-2943	-5141	-5955	-11114	-212	-7399	-2156	-10189	1765
1.026667	-27	41	90	-59	-110	-32	-4	-10	-21	9	-73	-64	-97	-11	-28	-60	-98	39	-84	-28	-104	-17	-98	-68	-62	3	-97	-12	-73	-67	-151	-76	2610	5890	-8166	-16909	-1095	-5624	-3659	-10015	-2759	-5034	-6129	-11012	-10	-7227	-2422	-10219	1665
1.027500	-24	44	89	-57	-109	-34	13	-12	-18	16	-74	-61	-95	-11	-26	-56	-99	38	-83	-31	-102	-23	-98	-67	-64	0	-98	-13	-70	-70	-146	-74	-281	5775	-7981	-16889	-1293	-5455	-3704	-9953	-2578	-4930	-6298	-10892	-13	-7058	-2714	-10239	1621
1.028333	-24	43	89	-56	-107	-30	15	-14	-15	7	-70	-63	-97	-14	-27	-61	-96	37	-84	-10	-103	-21	-98	-73	-65	0	-98	-12	-69	-68	-151	-75	-608	5680	-7769	-16887	-1440	-5281	-3776	-9893	-2365	-4820	-6453	-10743	-81	-6887	-3022	-10267	1529
1.029167	-25	42	89	-56	-105	-31	13	-27	-13	10	-74	-65	-94	-5	-30	-59	-97	36	-81	-33	-104	-21	-97	-72	-64	0	-98	-12	-70	-67	-147	-75	2122	5609	-7543	-16895	-1650	-5110	-3850	-9839	-2123	-4710	-6605	-10573	-69	-6725	-3368	-10290	1488
1.030000	-26	36	84	-56	-107	-33	13	-11	-18	7	-73	-65	-97	-14	-26	-60	-103	35	-85	-29	-107	-19	-97	-66	-63	0	-98	-13	-74	-70	-146	-73	652	5541	-7312	-16912	-2103	-4941	-3939	-9787	-1772	-4588	-6745	-10386	-113	-6572	-3715	-10314	1506
1.030833	-23	43	87	-58	-107	-32	12	-12	-18	4	-77	-65	-96	-13	-26	-63	-102	15	-84	-30	-107	-23	-99	-68	-65	-1	-101	-13	-70	-69	-147	-75	46	5505	-7075	-16921	-2164	-4782	-4043	-9749	-1606	-4465	-6879	-10185	-280	-6424	-4075	-10341	1272
1.031667	-17	38	86	-60	-108	-35	11	-13	-15	5	-76	-66	-96	-15	-28	-62	-101	32	-90	-34	-105	-24	-105	-68	-64	-1	-100	-15	-77	-74	-149	-76	1089	5487	-6854	-16936	-1918	-4626	-4167	-9716	-1495	-4340	-7011	-9971	-282	-6292	-4437	-10370	1184
1.032500	-26	40	85	-60	-112	-35	9	-16	-17	5	-78	-69	-99	-11	-28	-61	-99	35	-87	-32	-103	-23	-98	-66	-62	-1	-100	-13	-73	-72	-146	-74	-2112	5495	-6639	-16931	-1867	-4467	-4296	-9691	-1344	-4201	-7137	-9747	-213	-6166	-4801	-10397	1190
1.033333	-24	38	87	-60	-109	-34	13	-14	-15	8	-72	-65	-94	-14	-29	-63	-101	36	-86	-32	-104	-24	-97	-69	-62	1	-99	-13	-73	-69	-144	-76	-603	5522	-6456	-16914	-1957	-4329	-4452	-9684	-1177	-4065	-7260	-9518	-116	-6051	-5165	-10420	1032
1.034167	-25	42	87	-49	-107	-32	13	-13	-25	9	-73	-63	-96	-17	-28	-60	-99	36	-86	-30	-107	-22	-97	-67	-63	1	-99	-12	-73	-65	-149	-75	-1906	5565	-6301	-16886	-1892	-4192	-4603	-9679	-1067	-3924	-7386	-9290	13	-5941	-5524	-10456	949
1.035000	15	43	89	-56	-109	-35	15	-13	-14	8	-70	-62	-92	-16	-26	-61	-97	34	-82	-30	-105	-21	-98	-68	-65	5	-92	-13	-74	-67	-144	-74	-2828	5624	-6176	-16835	-1851	-4064	-4773	-9708	-960	-3778	-7513	-9064	40	-5842	-5875	-10488	750
1.035833	-24	43	87	-57	-105	-32	11	-14	-18	9	-73	-64	-94	-16	-28	-63	-102	34	-77	-32	-104	-24	-99	-68	-65	0	-100	-11	-73	-73	-148	-77	-2562	5695	-6089	-16769	-1623	-3945	-4953	-9745	-875	-3626	-7642	-8845	49	-5751	-6216	-10528	492
1.036667	-24	38	92	-58	-110	-53	11	-14	-21	2	-76	-68	-97	-17	-30	-63	-99	32	-88	-36	-104	-23	-100	-73	-65	-4	-104	-16	-69	-69	-150	-77	-6356	5783	-6037	-16687	-1081	-3830	-5133	-9793	-891	-3474	-7780	-8638	44	-5671	-6547	-10571	334
1.037500	-26	36	84	-59	-108	-34	11	-16	-19	5	-80	-67	-97	-12	-31	-63	-102	32	-92	-35	-103	-24	-100	-70	-63	-3	-100	-14	-75	-70	-147	-87	-5603	5875	-6017	-16595	-745	-3722	-5315	-9860	-880	-3323	-7910	-8439	-104	-5591	-6864	-10607	185
1.038333	-26	41	86	-59	-112	-34	12	-15	-18	4	-75	-70	-96	-18	-30	-63	-97	30	-88	-38	-104	-22	-100	-66	-62	-4	-103	-16	-75	-72	-148	-75	-852	5977	-6035	-16491	-951	-3612	-5493	-9942	-634	-3174	-8049	-8263	-191	-5515	-7173	-10650	96
1.039167	-24	40	82	-61	-110	-34	10	-22	-17	25	-77	-75	-98	-17	-31	-62	-96	32	-87	-38	-105	-27	-100	-69	-63	-6	-99	-15	-74	-73	-147	-77	-7302	6083	-6074	-16386	-436	-3492	-5674	-10055	-531	-3029	-8189	-8087	-147	-5438	-7470	-10699	-231
1.040000	-25	38	78	-62	-112	-35	12	-22	-18	3	-77	-70	-100	-21	-35	-64	-102	32	-87	-39	-108	-28	-82	-70	-66	-5	-105	-13	-76	-75	-151	-80	-2971	6186	-6146	-16281	-122	-3405	-5845	-10144	-454	-2890	-8334	-7937	-164	-5368	-7764	-10746	-580
1.040833	-28	34	84	-64	-113	-41	7	-19	-24	0	-78	-70	-98	-22	-33	-74	-99	28	-88	-38	-105	-24	-102	-72	-64	-4	-103	-15	-70	-68	-148	-77	-3837	6297	-6236	-16184	184	-3291	-6005	-10266	-423	-2755	-8478	-7801	-230	-5288	-8039	-10788	-697
1.041667	-22	39	94	-62	-108	-38	10	-16	-16	5	-75	-66	-98	-22	-32	-62	-98	30	-87	-36	-104	-24	-98	-73	-63	-5	-100	-15	-73	-74	-148	-77	-5268	6403	-6342	-16101	447	-3181	-6157	-10398	-247	-2639	-8621	-7678	-240	-5216	-8311	-10829	-739
1.042500	-25	39	87	-60	-111	-38	8	-17	-16	17	-77	-68	-96	-32	-33	-61	-101	33	-87	-34	-107	-25	-105	-72	-65	-3	-101	-16	-75	-73	-149	-75	-1787	6513	-6465	-16038	715	-3065	-6299	-10540	-27	-2530	-8766	-7575	-194	-5142	-8572	-10869	-1039
1.043333	-25	38	86	-61	-110	-36	9	-14	-16	2	-76	-66	-100	-19	-31	-63	-104	29	-86	-38	-105	-24	-119	-73	-65	-3	-101	-17	-73	-70	-147	-78	-1555	6608	-6597	-16002	735	-2942	-6436	-10691	220	-2435	-8909	-7487	-220	-5063	-8831	-10903	-1443
1.044167	-24	38	82	-60	-108	-35	15	-15	-17	0	-78	-67	-94	-19	-33	-62	-99	32	-87	-35	-105	-24	-102	-72	-66	-4	-103	-17	-75	-69	-147	-79	-2650	6716	-6728	-15992	994	-2819	-6561	-10852	229	-2355	-9047	-7416	-285	-4986	-9082	-10932	-1820
1.045000	-27	38	86	-61	-108	-36	10	-16	-16	3	-76	-68	-96	-21	-33	-62	-100	30	-88	-36	-103	-24	-104	-91	-65	-3	-100	-15	-76	-70	-148	-77	61	6803	-6860	-16019	1487	-2691	-6674	-11015	156	-2290	-9180	-7349	-198	-4910	-9320	-10951	-2057
1.045833	-24	40	88	-60	-109	-35	11	-15	-16	4	-77	-65	-95	-18	-26	-59	-98	30	-83	-47	-101	-23	-100	-66	-63	-3	-101	-15	-75	-70	-146	-75	-1540	6902	-6989	-16069	1601	-2558	-6777	-11187	259	-2240	-9307	-7298	-186	-4831	-9552	-10956	-2232
1.046667	-24	42	88	-61	-110	-40	11	-15	-16	6	-73	-61	-95	-15	-30	-59	-98	33	-83	-33	-102	-22	-102	-69	-61	0	-98	-15	-68	-69	-145	-73	500	6992	-7115	-16157	1471	-2425	-6881	-11359	377	-2199	-9426	-7253	-315	-4755	-9766	-10946	-2257
1.047500	-19	42	90	-57	-108	-41	13	-13	-16	0	-73	-64	-98	-17	-29	-59	-97	36	-84	-32	-107	-23	-98	-69	-64	-1	-99	-16	-73	-69	-146	-78	977	7075	-7240	-16283	1431	-2292	-6977	-11539	306	-2180	-9548	-7222	-237	-4684	-9972	-10925	-2161
1.048333	-22	39	89	-59	-111	-36	10	-15	-18	3	-73	-64	-96	-17	-31	-62	-101	39	-86	-32	-103	-25	-100	-75	-68	-3	-99	-14	-78	-74	-148	-78	466	7157	-7348	-16442	1245	-2159	-7075	-11723	278	-2165	-9660	-7200	-149	-4614	-10167	-10887	-2124
1.049167	-28	39	87	-61	-110	-39	10	-17	-21	2	-75	-66	-119	-21	-29	-63	-101	30	-86	-31	-105	-22	-100	-69	-63	0	-100	-15	-75	-69	-147	-76	2447	7236	-7450	-16632	1059	-2024	-7161	-11900	383	-2154	-9767	-7180	-249	-4547	-10336	-10824	-2118
1.050000	-27	41	79	-58	-110	-36	13	-12	-19	5	-75	-65	-96	-16	-31	-59	-100	34	-86	-34	-103	-21	-97	-67	-66	-3	-105	-16	-74	-70	-146	-74	154	7307	-7540	-16829	987	-1904	-7255	-12086	364	-2157	-9874	-7173	-137	-4482	-10488	-10744	-2175
1.050833	-27	37	87	-58	-110	-34	12	-12	-24	4	-73	-64	-95	-18	-28	-62	-101	33	-86	-33	-104	-22	-98	-69	-65	0	-98	-13	-75	-70	-145	-74	-235	7374	-7622	-17055	928	-1800	-7351	-12269	183	-2151	-9974	-7165	-121	-4420	-10621	-10640	-2115
1.051667	-35	43	91	-59	-109	-34	13	-11	-18	5	-73	-63	-96	-15	-29	-59	-99	35	-87	-30	-103	-18	-97	-66	-61	0	-101	-3	-77	-72	-145	-72	6345	7434	-7682	-17293	223	-1671	-7439	-12451	337	-2148	-10069	-7166	-236	-4361	-10727	-10515	-1928
1.052500	-23	42	89	-58	-110	-33	12	-13	-18	5	-70	-62	-78	-17	-27	-58	-97	34	-84	-31	-108	-19	-97	-66	-62	0	-101	-10	-73	-68	-144	-75	490	7487	-7734	-17538	113	-1573	-7544	-12628	349	-2140	-10167	-7171	-241	-4299	-10811	-10378	-1940
1.053333	-23	42	90	-56	-107	-32	17	-11	-18	9	-68	-61	-97	-14	-28	-59	-93	37	-82	-27	-112	-14	-95	-66	-62	3	-96	-9	-70	-65	-148	-70	2870	7535	-7777	-17778	94	-1478	-7636	-12806	304	-2124	-10262	-7192	-246	-4244	-10862	-10214	-1885
1.054167	-24	44	99	-53	-107	-32	13	-10	-16	-3	-66	-60	-94	-15	-29	-58	-99	38	-81	-28	-101	-18	-96	-67	-60	3	-95	-9	-69	-69	-144	-70	3969	7564	-7815	-18014	-39	-1393	-7737	-12978	305	-2100	-10360	-7205	-107	-4185	-10907	-10033	-1694
1.055000	-26	44	93	-55	-104	-30	18	-9	-15	10	-68	-60	-92	-11	-26	-60	-99	38	-79	-26	-103	-31	-94	-66	-64	4	-95	-8	-72	-64	-144	-75	954	7585	-7820	-18237	-297	-1323	-7831	-13139	377	-2066	-10461	-7230	-183	-4129	-10915	-9845	-1612
1.055833	-25	43	92	-55	-107	-31	16	-13	-21	7	-72	-63	-94	-14	-58	-60	-70	38	-81	-30	-102	-21	-96	-68	-66	-1	-98	-10	-74	-67	-145	-73	2739	7598	-7828	-18443	-170	-1267	-7927	-13296	363	-2027	-10569	-7268	-373	-4075	-10906	-9641	-1557
1.056667	-27	41	84	-56	-110	-34	12	-15	-21	4	-75	-65	-96	-18	-30	-63	-109	32	-86	-33	-109	-23	-100	-70	-67	-3	-100	-14	-78	-70	-149	-77	3001	7598	-7831	-18624	-33	-1215	-8022	-13443	491	-1977	-10677	-7295	-339	-4023	-10879	-9436	-1344
1.057500	-27	40	85	-61	-113	-36	9	-16	-26	4	-77	-66	-100	-18	-30	-62	-102	34	-85	-34	-108	-23	-98	-72	-65	-3	-99	-14	-76	-61	-146	-76	518	7590	-7814	-18766	-9	-1171	-8097	-13570	421	-1912	-10784	-7329	-202	-3963	-10826	-9223	-1285
1.058333	-26	40	88	-60	-108	-33	15	-14	-16	5	-73	-64	-96	-16	-32	-62	-101	33	-84	-32	-101	-23	-98	-69	-65	-5	-99	-12	-72	-69	-145	-76	2018	7579	-7787	-18868	338	-1140	-8168	-13686	254	-1840	-10892	-7370	-60	-3909	-10763	-9012	-1012
1.059167	-27	43	88	-58	-109	-32	12	-14	-19	15	-74	-66	-96	-16	-30	-60	-102	35	-83	-32	-105	-23	-98	-69	-62	-1	-98	-13	-77	-72	-145	-77	-490	7556	-7751	-18928	741	-1112	-8224	-13790	124	-1763	-10999	-7396	-112	-3859	-10688	-8805	-710
1.060000	-24	42	89	-59	-109	-34	12	-12	-19	8	-69	-65	-97	-17	-27	-59	-101	35	-82	-34	-107	-17	-108	-70	-62	0	-99	-15	-75	-68	-147	-74	-495	7529	-7714	-18949	925	-1095	-8266	-13864	58	-1685	-11109	-7425	-224	-3807	-10602	-8609	-595
1.060833	-23	42	88	-53	-108	-31	13	-13	-22	6	-72	-61	-94	-16	-26	-60	-102	38	-82	-30	-103	-18	-98	-68	-63	0	-97	-12	-73	-67	-145	-79	67	7500	-7659	-18919	1171	-1087	-8289	-13925	-79	-1605	-11216	-7450	-205	-3765	-10518	-8428	-282
1.061667	-24	28	89	-55	-108	-33	12	-14	-14	7	-72	-64	-94	-14	-27	-59	-98	36	-82	-30	-104	-23	-97	-70	-64	2	-97	-12	-72	-69	-145	-75	-1772	7458	-7603	-18845	1361	-1080	-8290	-13966	-327	-1526	-11314	-7473	-212	-3720	-10427	-8259	-137
1.062500	-25	44	87	-58	-108	-40	15	-12	-27	8	-73	-68	-96	-15	-27	-61	-100	38	-87	-31	-103	-21	-99	-66	-63	-3	-101	-12	-70	-68	-147	-77	-199	7411	-7535	-18722	1453	-1087	-8266	-13989	-427	-1456	-11403	-7486	-219	-3689	-10344	-8116	-38
1.063333	-25	39	87	-58	-108	-33	12	-14	-22	4	-74	-65	-93	-16	-27	-62	-99	38	-84	-34	-105	-23	-99	-75	-65	-3	-101	-12	-75	-68	-150	-78	-1958	7366	-7459	-18561	1577	-1098	-8230	-13993	-565	-1391	-11480	-7519	-152	-3665	-10262	-7990	124
1.064167	-27	38	86	-61	-126	-36	13	-15	-21	6	-74	-64	-99	-16	-29	-61	-100	32	-87	-35	-107	-23	-102	-70	-66	-3	-102	-8	-75	-78	-149	-77	-4258	7315	-7372	-18358	1959	-1119	-8162	-13982	-914	-1343	-11538	-7501	-254	-3647	-10194	-7890	328
1.065000	-30	38	85	-61	-112	-39	10	-22	-22	3	-78	-70	-100	-17	-32	-65	-101	33	-90	-24	-107	-28	-104	-70	-66	-5	-104	-19	-77	-75	-153	-79	2077	7259	-7272	-18116	1492	-1150	-8076	-13953	-1014	-1309	-11579	-7497	-395	-3642	-10135	-7813	657
1.065833	-25	36	81	-64	-112	-41	8	-17	-19	6	-66	-67	-98	-18	-31	-61	-101	34	-90	-34	-108	-26	-103	-70	-65	-1	-101	-14	-76	-69	-150	-76	-806	7204	-7154	-17853	1148	-1180	-7961	-13912	-1013	-1291	-11586	-7468	-204	-3643	-10086	-7757	828
1.066667	-24	59	86	-61	-112	-35	10	-13	-19	3	-74	-68	-95	-16	-30	-61	-100	36	-88	-32	-102	-24	-98	-64	-63	-1	-116	-13	-72	-69	-151	-77	-867	7141	-7022	-17545	1233	-1222	-7828	-13852	-1099	-1282	-11573	-7468	-398	-3652	-10053	-7729	825
1.067500	-23	37	87	-62	-109	-35	10	-26	-18	3	-98	-66	-93	-13	-28	-61	-99	33	-87	-32	-107	-22	-101	-69	-63	-4	-101	-13	-73	-60	-148	-75	2422	7070	-6881	-17229	933	-1274	-7676	-13789	-1197	-1295	-11536	-7446	-632	-3672	-10026	-7724	963
1.068333	-24	41	86	-63	-109	-35	13	-15	-14	5	-74	-64	-99	-15	-30	-61	-99	36	-85	-32	-104	-15	-98	-69	-62	-5	-99	-12	-75	-68	-150	-76	-422	6998	-6716	-16902	589	-1338	-7506	-13711	-1130	-1327	-11463	-7425	-481	-3704	-10016	-7739	1003
1.069167	-24	39	87	-61	-98	-36	12	-19	-18	4	-70	-65	-96	-15	-30	-61	-101	35	-88	-33	-107	-22	-101	-73	-66	-3	-101	-12	-75	-69	-147	-90	1569	6918	-6544	-16569	457	-1410	-7326	-13632	-1145	-1379	-11360	-7403	-268	-3749	-10017	-7775	893
1.070000	-24	38	88	-62	-109	-35	10	-13	-16	6	-73	-65	-93	-15	-31	-61	-103	33	-90	-33	-112	-23	-100	-68	-64	0	-102	-14	-74	-68	-149	-76	3237	6821	-6360	-16242	69	-1496	-7139	-13543	-953	-1445	-11228	-7380	-337	-3806	-10025	-7836	816
1.070833	-26	39	86	-61	-109	-34	11	-14	-16	3	-73	-63	-93	-13	-30	-60	-100	35	-86	-30	-102	-22	-100	-70	-63	-1	-102	-14	-73	-67	-147	-74	1170	6721	-6154	-15914	-401	-1594	-6939	-13442	-857	-1527	-11068	-7364	-367	-3873	-10039	-7910	700
1.071667	-23	40	88	-64	-105	-32	12	-12	-17	5	-74	-63	-93	-14	-30	-61	-97	35	-88	-33	-97	-21	-97	-69	-57	1	-99	-12	-72	-67	-148	-73	2677	6619	-5950	-15603	-419	-1701	-6738	-13343	-957	-1622	-10881	-7343	-305	-3951	-10057	-8023	673
1.072500	-23	42	89	-62	-108	-34	10	-13	-19	6	-74	-64	-99	-15	-30	-61	-98	34	-87	-31	-103	-22	-99	-69	-66	0	-101	-12	-70	-70	-147	-73	1014	6533	-5741	-15303	-273	-1821	-6535	-13239	-1011	-1731	-10677	-7341	-302	-4041	-10072	-8105	722
1.073333	-22	39	86	-63	-111	-34	12	-17	-18	3	-73	-64	-98	-15	-31	-59	-102	35	-65	-34	-109	-26	-103	-72	-67	-1	-102	-11	-74	-68	-152	-75	235	6378	-5520	-15033	-428	-1955	-6345	-13125	-1022	-1850	-10448	-7335	-309	-4144	-10086	-8223	756
1.074167	-26	37	88	-63	-91	-36	10	-14	-19	4	-75	-65	-99	-16	-31	-60	-99	36	-87	-32	-107	-22	-96	-69	-63	0	-100	-14	-70	-66	-150	-75	1814	6248	-5306	-14783	-528	-2089	-6150	-13004	-982	-1969	-10222	-7342	-335	-4249	-10088	-8355	835
1.075000	-25	42	91	-60	-105	-32	15	-15	-17	6	-73	-59	-94	-12	-28	-58	-98	36	-76	-30	-103	-21	-98	-69	-62	-6	-99	-11	-73	-67	-146	-73	-358	6114	-5099	-14565	-537	-2238	-5971	-12884	-1021	-2100	-9979	-7352	-243	-4367	-10081	-8490	771
1.075833	-24	42	90	-60	-105	-32	13	-13	-16	10	-73	-66	-95	-13	-23	-61	-104	35	-84	-30	-109	-21	-99	-69	-63	0	-101	-12	-74	-67	-146	-74	111	5970	-4904	-14383	-634	-2401	-5795	-12746	-1028	-2231	-9736	-7377	-231	-4493	-10062	-8640	779
1.076667	-26	39	90	-60	-111	-32	12	-17	-19	3	-76	-65	-99	-12	-28	-58	-100	36	-85	-33	-103	-22	-98	-70	-66	0	-102	-14	-74	-68	-146	-75	-1115	5827	-4726	-14232	-566	-2568	-5639	-12630	-1073	-2368	-9498	-7403	-119	-4625	-10021	-8790	845
1.077500	-26	37	87	-66	-112	-32	11	-11	-19	4	-73	-63	-97	-14	-28	-61	-102	35	-87	-33	-104	-22	-98	-70	-64	1	-104	-11	-73	-67	-145	-70	-4425	5689	-4558	-14118	-50	-2743	-5494	-12495	-1197	-2492	-9266	-7435	101	-4758	-9967	-8947	763
1.078333	-26	41	88	-60	-107	-32	12	-13	-22	6	-76	-66	-97	0	-30	-59	-98	38	-86	-32	-103	-23	-99	-69	-64	0	-101	-14	-74	-69	-146	-72	32	5546	-4413	-14037	-47	-2920	-5355	-12364	-1116	-2616	-9047	-7476	-26	-4889	-9893	-9109	746
1.079167	-26	39	79	-62	-105	-32	17	-13	6	6	-73	-62	-94	-14	-28	-57	-101	36	-85	-33	-104	-23	-95	-68	-64	0	-96	-12	-69	-72	-146	-77	-518	5411	-4289	-13995	-121	-3104	-5234	-12238	-962	-2733	-8843	-7516	-29	-5020	-9798	-9274	819
1.080000	-26	43	91	-58	-109	-30	17	-14	-19	5	-74	-63	-95	-15	-28	-59	-98	42	-81	4	-103	-21	-97	-66	-74	0	-99	-12	-73	-69	-146	-73	-4000	5279	-4190	-13984	330	-3290	-5126	-12112	-939	-2846	-8673	-7559	85	-5150	-9684	-9437	658
1.080833	-22	43	91	-57	-110	-35	15	-26	-19	7	-68	-61	-95	-12	-28	-58	-100	39	-80	-29	-107	-24	-97	-66	-64	0	-96	-9	-70	-68	-145	-73	511	5153	-4087	-14010	494	-3475	-5031	-11994	-832	-2956	-8489	-7607	-12	-5276	-9549	-9600	626
1.081667	-23	39	89	-59	-108	-31	13	-12	-19	5	-75	-62	-100	-15	-30	-59	-107	29	-84	-33	-105	-23	-96	-70	-65	-4	-101	-14	-76	-72	-149	-75	-2840	5031	-4064	-14069	663	-3662	-4945	-11882	-599	-3059	-8350	-7656	-35	-5400	-9400	-9762	488
1.082500	-29	38	86	-61	-113	-34	10	-16	-22	15	-75	-62	-97	-14	-30	-58	-103	36	-86	-32	-108	-21	-99	-69	-65	-1	-100	-12	-73	-69	-148	-75	-1679	4924	-4056	-14152	877	-3849	-4870	-11782	-460	-3153	-8226	-7704	116	-5507	-9229	-9915	368
1.083333	-27	40	87	-60	-109	-32	16	-13	-15	5	-74	-64	-92	-14	-26	-61	-111	32	-84	-35	-107	-22	-97	-67	-62	-1	-99	-17	-72	-68	-145	-76	695	4823	-4017	-14258	797	-4030	-4818	-11691	-118	-3242	-8111	-7751	38	-5613	-9048	-10064	319
1.084167	-24	41	87	-58	-110	-31	9	-16	-23	4	-74	-61	-96	-15	-31	-58	-103	35	-84	-30	-104	-22	-98	-69	-67	-1	-101	-12	-75	-69	-147	-78	-1213	4739	-4012	-14381	549	-4210	-4752	-11615	208	-3329	-8041	-7796	-133	-5712	-8860	-10204	17
1.085000	-27	40	87	-60	-112	-34	11	-12	-21	7	-74	-62	-101	-17	-31	-57	-104	34	-87	-33	-127	-22	-95	-67	-65	0	-98	-14	-74	-68	-147	-75	-107	4663	-4023	-14523	832	-4380	-4704	-11547	287	-3411	-7978	-7834	-117	-5806	-8663	-10331	-168
1.085833	-26	42	88	-59	-108	-13	12	-12	-19	6	-74	-51	-97	-17	-29	-58	-105	36	-83	-32	-108	-21	-97	-65	-65	0	-99	-13	-75	-67	-145	-74	734	4603	-4035	-14663	1200	-4543	-4667	-11493	435	-3498	-7927	-7872	232	-5885	-8466	-10445	-45
1.086667	-26	44	89	-58	-105	-29	16	-10	-18	8	-72	-59	-93	-13	-26	-55	-97	38	-82	-29	-105	-18	-97	-64	-63	34	-94	-10	-73	-66	-144	-72	-363	4554	-4049	-14809	1103	-4702	-4632	-11451	572	-3579	-7887	-7907	469	-5960	-8267	-10545	-201
1.087500	-23	44	90	-57	-88	-30	15	-15	-16	8	-72	-63	-97	-14	-27	-58	-100	36	-81	-33	-102	-17	-95	-65	-60	2	-96	-12	-72	-66	-148	-72	1883	4513	-4069	-14950	904	-4847	-4612	-11424	725	-3683	-7861	-7936	409	-6034	-8082	-10625	-449
1.088333	-25	42	90	-57	-111	-31	15	-9	-17	6	-63	-61	-96	-14	-26	-101	-101	37	-82	-30	-104	-21	-98	-66	-65	3	-96	-11	-72	-63	-145	-74	614	4487	-4080	-15086	771	-4990	-4600	-11401	839	-3776	-7847	-7966	277	-6102	-7899	-10688	-437
1.089167	-24	36	90	-66	-110	-33	11	-9	-16	8	-70	-62	-95	-16	-27	-58	-99	37	-81	-30	-103	-18	-95	-66	-62	2	-95	-13	-75	-67	-146	-77	1317	4471	-4083	-15209	486	-5125	-4590	-11391	935	-3893	-7836	-7999	251	-6171	-7732	-10729	-413
1.090000	-25	41	90	-60	-109	-34	15	-15	-17	5	-73	-65	-99	-15	-29	-61	-101	32	-104	-17	-107	-23	-99	-70	-67	0	-101	-14	-75	-68	-148	-75	1506	4461	-4084	-15327	176	-5251	-4590	-11391	1084	-4024	-7833	-8022	408	-6243	-7584	-10754	-505
1.090833	-28	38	87	-59	-110	-33	11	-14	-22	5	-75	-67	-100	-15	-28	-62	-101	32	-83	-31	-105	-19	-100	-68	-65	1	-99	-13	-73	-66	-147	-73	-1457	4461	-4073	-15428	150	-5371	-4588	-11391	1102	-4152	-7832	-8048	481	-6309	-7444	-10745	-520
1.091667	-27	42	91	-55	-105	-31	12	-11	-21	2	-73	-64	-96	-13	-26	-59	-93	34	-84	-28	-102	-23	-97	-67	-64	-1	-99	-11	-72	-65	-143	-73	1526	4476	-4046	-15499	-109	-5485	-4592	-11392	1206	-4298	-7856	-8072	397	-6363	-7327	-10719	-522
1.092500	-24	44	92	-58	-107	-8	12	-9	8	6	-70	-63	-95	-14	-24	-59	-103	35	-83	-28	-103	-18	-96	-68	-62	3	-96	-11	-73	-65	-163	-73	3220	4502	-4017	-15561	-682	-5598	-4604	-11397	1499	-4453	-7830	-8091	642	-6454	-7226	-10668	-496
1.093333	-26	43	92	-55	-105	-32	13	-9	-19	7	-73	-63	-96	-31	-25	-59	-97	39	-79	-28	-102	-18	-98	-67	-62	2	-94	-10	-73	-66	-142	-70	-1473	4520	-3974	-15602	-628	-5711	-4600	-11403	1520	-4620	-7831	-8107	695	-6534	-7148	-10594	-568
1.094167	-24	70	91	-57	-108	-31	16	-9	-13	9	-68	-63	-94	-13	-23	-58	-96	37	-81	-30	-104	-18	-96	-64	-63	5	-97	-9	-74	-65	-139	-68	3038	4548	-3931	-15629	-799	-5822	-4622	-11410	1560	-4798	-7832	-8136	567	-6614	-7085	-10499	-639
1.095000	-23	49	94	-52	-110	-31	15	-9	-14	11	-68	-61	-97	-16	-25	-58	-73	37	-78	-26	-102	-14	-95	-64	-59	5	-93	-9	-70	-67	-144	-69	258	4584	-3877	-15639	-939	-5939	-4630	-11418	1605	-4979	-7831	-8156	674	-6704	-7044	-10394	-616
1.095833	-24	44	93	-57	-108	-38	13	-9	-14	9	-68	-63	-88	-12	-24	-60	-99	38	-80	-31	-103	-18	-98	-67	-62	3	-96	-11	-70	-63	-143	-72	-339	4621	-3827	-15640	-880	-6057	-4637	-11411	1692	-5171	-7834	-8178	828	-6796	-7016	-10262	-656
1.096667	-23	42	91	-57	-109	-31	11	-11	-19	7	-70	-63	-96	-14	-26	-61	-101	37	-78	-29	-107	-22	-97	-63	-66	0	-98	-11	-75	-66	-146	-74	1257	4659	-3773	-15634	-608	-6183	-4649	-11426	1892	-5361	-7823	-8194	647	-6890	-6999	-10124	-782
1.097500	-24	40	90	-60	-109	-13	17	-14	-22	6	-69	-65	-98	-14	-25	-60	-99	37	-84	-29	-104	-23	-100	-68	-65	7	-98	-11	-72	-73	-148	-73	135	4703	-3721	-15618	-803	-6315	-4654	-11428	2134	-5554	-7828	-8205	400	-6989	-6994	-9965	-929
1.098333	-26	41	88	-61	-109	-35	11	-15	-18	6	-77	-64	-98	-17	-27	-61	-100	32	-87	-34	-104	-23	-100	-69	-67	0	-102	-12	-75	-68	-148	-76	-813	4741	-3674	-15598	-624	-6456	-4659	-11434	2089	-5740	-7800	-8216	320	-7091	-6996	-9807	-1048
1.099167	-40	41	87	-62	-108	-36	34	-14	-23	1	-75	-68	-100	-16	-29	-62	-99	35	-85	-34	-102	-23	-100	-69	-63	0	-101	-12	-73	-70	-150	-95	-441	4793	-3621	-15569	-82	-6601	-4662	-11435	1998	-5916	-7802	-8209	362	-7190	-6993	-9638	-789
1.100000	-27	41	90	-62	-109	-36	11	-12	-17	6	-73	-65	-97	-17	-30	-76	-102	36	-87	-32	-107	-22	-100	-67	-63	0	-99	-11	-77	-70	-145	-74	-2648	4843	-3575	-15545	78	-6755	-4661	-11438	2036	-6082	-7782	-8199	411	-7284	-6997	-9471	-686
1.100833	-25	42	91	-56	-108	-35	12	-15	-18	7	-74	-66	-96	-15	-24	-58	-98	38	-83	-31	-104	-22	-99	-67	-62	0	-99	-11	-73	-70	-146	-73	-1506	4889	-3526	-15536	173	-6918	-4659	-11444	2129	-6239	-7751	-8174	361	-7381	-6997	-9313	-811
1.101667	-26	42	90	-62	-111	-35	11	-12	-19	6	-73	-64	-95	-14	-26	-59	-99	39	-86	-32	-108	-23	-98	-66	-64	2	-100	-11	-74	-70	-147	-73	-1939	4939	-3487	-15485	312	-7091	-4656	-11453	2097	-6383	-7714	-8145	329	-7473	-6986	-9156	-666
1.102500	-27	43	110	-74	-109	-34	12	-13	-18	-33	-72	-64	-100	-14	-29	-59	-98	38	-82	-34	-103	-23	-99	-67	-63	15	-99	-13	-74	-76	-149	-41	-1726	4986	-3448	-15462	261	-7264	-4651	-11462	1935	-6515	-7671	-8108	405	-7554	-6968	-9005	-608
1.103333	-26	41	87	-62	-107	-35	11	-15	-18	6	-76	-66	-95	-16	-50	-60	-101	36	-86	-31	-104	-23	-100	-72	-67	-1	-99	-11	-75	-72	-148	-75	-1565	5029	-3399	-15436	288	-7434	-4649	-11477	1816	-6630	-7617	-8059	231	-7634	-6939	-8866	-600
1.104167	-28	33	86	-60	-111	-33	12	-16	-18	5	-76	-66	-97	-15	-28	-61	-104	34	-87	-32	-107	-23	-99	-68	-63	0	-103	-13	-74	-74	-148	-75	-3678	5064	-3354	-15409	459	-7635	-4643	-11492	1647	-6731	-7553	-8005	101	-7707	-6894	-8732	-547
1.105000	-26	40	88	-61	-110	-34	13	-16	-23	5	-76	-67	-96	-15	-29	-66	-100	33	-86	-32	-105	-22	-88	-69	-65	-3	-102	-14	-73	-69	-149	-78	-2653	5104	-3299	-15382	544	-7827	-4630	-11510	1510	-6824	-7480	-7945	-17	-7772	-6838	-8610	-509
1.105833	-27	39	85	-59	-110	-34	4	-14	-13	6	-80	-65	-97	-14	-30	-58	-103	34	-87	-33	-107	-22	-102	-68	-64	-1	-99	-12	-74	-74	-149	-76	2039	5131	-3242	-15355	74	-8023	-4622	-11526	1610	-6906	-7396	-7879	-251	-7829	-6761	-8504	-167
1.106667	-25	41	86	-59	-108	-34	11	-16	-19	5	-75	-65	-97	-15	-31	-79	-101	33	-90	-32	-108	-32	-100	-70	-65	-4	-100	-14	-80	-76	-151	-78	-2643	5148	-3178	-15327	-17	-8221	-4612	-11549	1600	-6968	-7307	-7819	-227	-7885	-6679	-8406	-115
1.107500	-28	38	78	-66	-113	-38	10	-18	-23	3	-76	-68	-97	-16	-31	-60	-101	37	-90	-33	-108	-24	-101	-68	-64	-1	-100	-22	-74	-69	-139	-75	963	5155	-3100	-15294	-251	-8422	-4593	-11567	1585	-7050	-7205	-7749	-253	-7927	-6573	-8315	32
1.108333	-27	40	88	-60	-109	-32	13	-13	-19	0	-73	-65	-96	10	-30	-60	-100	35	-84	-32	-107	-19	-96	-69	-67	0	-98	-13	-76	-72	-151	-76	497	5155	-3015	-15261	-327	-8617	-4581	-11586	1607	-7111	-7101	-7688	-338	-7964	-6456	-8239	368
1.109167	-26	41	86	-59	-109	-16	12	-13	-18	7	-74	-61	-97	-11	-30	-57	-99	37	-84	-31	-107	-21	-99	-69	-64	-11	-88	-12	-74	-70	-150	-76	-165	5143	-2921	-15222	-434	-8816	-4541	-11608	1691	-7178	-6990	-7632	-256	-8001	-6323	-8163	290
1.110000	-27	41	87	-58	-111	-32	13	-16	-18	7	-73	-65	-99	-15	-47	-44	-102	36	-86	-31	-99	-22	-99	-70	-65	-1	-98	-12	-74	-70	-151	-77	1767	5111	-2820	-15184	-510	-9012	-4501	-11622	1696	-7241	-6874	-7588	-187	-8032	-6183	-8094	145
1.110833	-27	43	116	-55	-109	-34	12	-15	-21	5	-72	-64	-98	-14	-29	-57	-101	36	-86	-31	-110	-19	-99	-69	-66	-1	-98	-11	-74	-69	-147	-76	2162	5055	-2710	-15149	-843	-9197	-4451	-11635	1938	-7308	-6764	-7555	-50	-8059	-6027	-8033	236
1.111667	-25	42	86	-56	-107	-32	13	-12	-16	9	-72	-64	-95	-13	-29	-58	-100	32	-85	-13	-102	-19	-97	-68	-64	1	-97	-11	-72	-67	-147	-75	948	5012	-2597	-15105	-908	-9382	-4396	-11639	1877	-7368	-6641	-7534	-22	-8088	-5862	-7976	121
1.112500	-26	44	90	-56	-104	-29	13	-13	-16	9	-70	-61	-95	-13	-28	-55	-98	37	-84	-26	-102	-18	-95	-65	-63	2	-91	-11	-73	-47	-145	-72	2118	4942	-2477	-15065	-499	-9554	-4327	-11642	1773	-7431	-6526	-7526	-154	-8116	-5687	-7920	2
1.113333	-27	44	89	-57	-108	-30	15	-12	-15	16	-69	-46	-95	-11	-26	-53	-100	37	-83	-26	-105	-17	-95	-64	-62	3	-95	-10	-72	-65	-143	-70	43	4852	-2354	-15024	-448	-9722	-4249	-11636	1759	-7498	-6409	-7533	-305	-8146	-5502	-7869	28
1.114167	-22	46	90	-53	-108	-28	18	-11	-17	7	-67	-61	-96	-12	-27	-53	-101	38	-82	-26	-103	-15	-95	-67	-61	4	-95	-8	-69	-69	-146	-73	921	4755	-2232	-14997	-826	-9867	-4163	-11629	1740	-7557	-6299	-7555	-313	-8183	-5319	-7818	-16
1.115000	-19	46	92	-53	-109	-32	13	-12	-14	7	-69	-60	-92	-13	-34	-53	-101	39	-83	-25	-105	-19	-98	-67	-63	1	-97	-9	-76	-65	-146	-73	628	4638	-2116	-14974	-817	-10012	-4069	-11615	1751	-7621	-6199	-7600	-267	-8228	-5123	-7778	23
1.115833	-27	42	90	-59	-110	-33	10	-15	6	8	-75	-63	-98	-16	-27	-59	-99	34	-83	-28	-108	-17	-96	-66	-64	1	-96	-11	-74	-67	-143	-75	-776	4538	-2002	-14956	-647	-10136	-3934	-11590	1742	-7686	-6089	-7648	-468	-8276	-4930	-7738	213
1.116667	-26	41	88	-58	-110	-33	15	-16	-23	5	-72	-62	-97	-14	-27	-57	-122	33	-81	-27	-100	-21	-100	-72	-67	-1	-96	-14	-75	-68	-147	-77	-269	4373	-1893	-14945	-593	-10249	-3851	-11547	1628	-7744	-5982	-7711	-633	-8331	-4736	-7700	328
1.117500	-28	34	86	-57	-108	-23	12	-15	-19	8	-68	-61	-97	-14	-26	-58	-104	33	-87	-27	-107	-19	-98	-66	-64	1	-98	-12	-75	-67	-145	-75	-2359	4223	-1787	-14947	-338	-10341	-3728	-11533	1519	-7794	-5894	-7783	-514	-8392	-4539	-7668	311
1.118333	-24	45	88	-55	-110	-31	15	-12	-23	3	-72	-62	-96	-22	-27	-56	-100	35	-84	-27	-107	-18	-96	-66	-68	0	-98	-14	-73	-66	-145	-73	-3511	4065	-1682	-14955	2	-10426	-3599	-11497	1390	-7844	-5799	-7866	-627	-8463	-4344	-7644	339
1.119167	-25	49	81	-57	-108	-33	15	-11	-19	8	-68	-61	-98	-12	-26	-58	-99	35	-84	-30	-107	-19	-97	-66	-62	3	-95	-14	-81	-67	-148	-70	1476	3895	-1586	-14971	-164	-10490	-3484	-11455	1499	-7883	-5710	-7952	-894	-8541	-4156	-7628	527
1.120000	-24	45	88	-58	-109	-33	17	-11	-16	8	-74	-63	-95	-35	-26	-56	-95	38	-86	-27	-103	-18	-97	-64	-62	2	-98	-16	-74	-67	-146	-70	-3316	3718	-1496	-14992	319	-10540	-3363	-11412	1572	-7927	-5620	-8042	-769	-8627	-3975	-7621	536
1.120833	-23	43	92	-57	-107	-29	15	-12	-16	7	-68	-59	-95	-12	-25	-56	-101	38	-84	-28	-108	-17	-98	-66	-63	3	-96	-11	-69	-69	-145	-73	-1548	3531	-1403	-15025	688	-10584	-3246	-11372	1628	-7959	-5535	-8133	-686	-8721	-3801	-7627	458
1.121667	-24	41	89	-56	-107	-28	20	-10	-17	7	-68	-61	-95	-9	-25	-55	-99	37	-83	-29	-104	-16	-96	-64	-64	1	-97	-12	-73	-66	-146	-70	-848	3340	-1322	-15066	775	-10614	-3130	-11311	1645	-7993	-5466	-8225	-650	-8819	-3642	-7644	458
1.122500	-25	42	96	-56	-109	-28	10	-13	-17	9	-69	-60	-95	-12	-27	-57	-101	35	-86	-29	-104	-19	-100	-72	-63	1	-97	-18	-75	-66	-148	-72	-2340	3142	-1236	-15113	863	-10639	-3035	-11286	1812	-8028	-5373	-8312	-664	-8928	-3495	-7675	568
1.123333	-30	40	87	-59	-108	-33	13	-16	-21	10	-72	-63	-98	-16	-41	-60	-103	34	-91	-32	-108	-23	-100	-73	-65	-3	-99	-17	-77	-70	-152	-77	-708	2926	-1161	-15158	1055	-10657	-2945	-11245	1865	-8062	-5299	-8402	-629	-9039	-3362	-7718	564
1.124167	-23	36	84	-64	-111	-35	12	-17	-24	2	-77	-64	-98	-15	-31	-63	-101	34	-88	-33	-108	-29	-101	-69	-64	-4	-114	-15	-73	-70	-150	-74	181	2730	-1074	-15208	952	-10671	-2861	-11202	1964	-8100	-5229	-8483	-666	-9145	-3236	-7768	515
1.125000	-28	37	84	-62	-110	-36	13	-17	-17	4	-74	-65	-95	-17	-33	-60	-103	33	-91	-36	-105	-24	-101	-72	-68	-4	-101	-17	-74	-70	-149	-77	-1201	2523	-998	-15258	880	-10679	-2798	-11164	1996	-8136	-5157	-8558	-533	-9236	-3132	-7830	334
1.125833	-27	40	82	-60	-112	-49	13	-12	-21	5	-73	-64	-98	-16	-29	-60	-107	35	-88	-32	-108	-21	-101	-70	-67	1	-99	-15	-77	-69	-142	-76	732	2319	-914	-15309	1090	-10686	-2745	-11125	2010	-8174	-5088	-8630	-432	-9354	-3040	-7905	354
1.126667	-24	42	88	-60	-109	-31	13	-14	-18	7	-73	-64	-94	-23	-27	-59	-100	35	-87	-26	-107	-22	-99	-69	-64	1	-96	-13	-72	-67	-149	-74	-535	2116	-833	-15344	1183	-10696	-2711	-11094	1900	-8224	-5026	-8691	-366	-9448	-2964	-7990	697
1.127500	-24	44	85	-59	-108	-32	16	-13	-14	6	-75	-63	-97	-18	-30	-57	-98	36	-88	-32	-102	-10	-99	-68	-62	-1	-97	-13	-74	-68	-149	-75	-90	1911	-754	-15380	1000	-10709	-2690	-11061	1725	-8265	-4973	-8754	-146	-9533	-2906	-8091	738
1.128333	-27	43	89	-56	-108	-31	13	-18	-17	5	-73	-62	-95	-28	-27	-62	-98	37	-87	-32	-104	-22	-101	-70	-63	2	-96	-14	-70	-66	-149	-75	706	1711	-676	-15409	840	-10727	-2692	-11035	1623	-8318	-4926	-8811	-93	-9614	-2854	-8186	640
1.129167	-22	42	88	-60	-108	-31	17	-14	-17	5	-72	-63	-96	-17	-29	-62	-98	36	-86	-36	-102	-18	-82	-68	-63	1	-96	-14	-73	-66	-148	-76	19	1515	-606	-15433	676	-10746	-2703	-11003	1540	-8378	-4895	-8861	-220	-9680	-2821	-8297	600
1.130000	-24	40	86	-56	-109	-32	13	-15	-18	4	-75	-65	-95	-17	-30	-60	-102	33	-85	-34	-104	-21	-100	-73	-65	-3	-98	-13	-72	-66	-147	-77	1140	1324	-531	-15449	432	-10773	-2737	-10977	1447	-8445	-4870	-8913	-207	-9736	-2799	-8411	638
1.130833	-29	41	89	-58	-102	-32	15	-16	-17	6	-74	-61	-94	-19	-29	-63	-101	32	-88	-32	-102	-21	-102	-72	-61	0	-98	-35	-76	-66	-149	-90	-5	1142	-465	-15460	266	-10810	-2785	-10954	1229	-8512	-4857	-8963	-97	-9785	-2784	-8527	475
1.131667	-25	43	86	-59	-108	-38	11	-18	-18	3	-77	-65	-99	-19	-32	-65	-99	33	-88	-39	-108	-23	-103	-72	-66	-4	-101	-19	-74	-70	-147	-78	-1617	964	-402	-15462	284	-10847	-2848	-10936	871	-8584	-4854	-9015	17	-9823	-2782	-8647	465
1.132500	-56	34	85	-59	-110	-38	8	-22	-22	3	-75	-68	-100	-19	-31	-61	-103	30	-88	-36	-104	-23	-113	-68	-64	1	-100	-11	-73	-69	-147	-76	3311	799	-337	-15457	-251	-10892	-2924	-10915	795	-8659	-4870	-9051	-49	-9850	-2783	-8767	698
1.133333	-25	41	88	-56	-110	-35	4	-15	-18	6	-70	-75	-99	-18	-30	-59	-98	33	-88	-36	-104	-21	-98	-68	-62	-1	-99	-16	-75	-68	-146	-75	570	652	-275	-15448	-511	-10934	-3013	-10901	717	-8736	-4896	-9094	-91	-9875	-2795	-8887	578
1.134167	-24	41	88	-58	-107	-35	13	-16	-16	6	-72	-65	-96	-18	-29	-60	-99	34	-85	-32	-104	-22	-98	-67	-61	-1	-97	-13	-70	-67	-146	-73	390	494	-220	-15438	-512	-10990	-3116	-10882	523	-8816	-4938	-9136	-30	-9891	-2808	-9008	482
1.135000	-25	42	91	-58	-107	-33	16	-14	-16	6	-73	-63	-98	-22	-18	-58	-75	35	-85	-31	-102	-19	-98	-65	-64	0	-100	-11	-74	-67	-149	-75	2414	357	-171	-15427	-671	-11049	-3231	-10870	340	-8893	-4992	-9185	23	-9903	-2832	-9134	457
1.135833	-25	20	87	-57	-110	-38	12	-19	-38	5	-72	-65	-95	-19	-30	-59	-98	33	-85	-35	-105	-23	-102	-68	-63	0	-101	-14	-72	-68	-150	-76	-239	226	-119	-15414	-603	-11116	-3357	-10862	205	-8971	-5053	-9228	-47	-9924	-2858	-9254	247
1.136667	-25	41	88	-60	-109	-33	11	-19	-16	6	-73	-66	-96	-17	-40	-65	-100	32	-88	-35	-104	-23	-101	-68	-63	0	-102	-13	-75	-68	-152	-78	447	107	-69	-15404	-394	-11186	-3487	-10851	-28	-9047	-5127	-9277	-62	-9938	-2891	-9376	72
1.137500	-25	47	89	-58	-110	-34	11	-16	-25	5	-73	-64	-98	-16	-30	-62	-101	33	-86	-32	-105	-23	-100	-70	-82	-3	-100	-13	-70	-66	-151	-76	1971	0	-16	-15397	-537	-11252	-3621	-10843	-120	-9119	-5207	-9315	-184	-9961	-2921	-9494	-72
1.138333	-28	39	86	-58	-108	-35	13	-15	-18	5	-75	-65	-98	-16	-29	-61	-101	33	-86	-33	-103	-22	-98	-67	-65	0	-99	-16	-73	-66	-151	-75	90	-97	30	-15405	-603	-11321	-3760	-10839	-184	-9191	-5288	-9357	-121	-9986	-2959	-9615	-275
1.139167	-27	41	87	-59	-114	-34	12	-16	-21	3	-74	-67	-99	-15	-30	-60	-103	32	-99	-33	-105	-23	-100	-68	-66	0	-102	-15	-75	-66	-150	-76	662	-182	89	-15399	-168	-11398	-3900	-10834	-414	-9261	-5372	-9405	-59	-10023	-2998	-9737	-489
1.140000	-28	40	86	-61	-111	-35	11	-15	-19	9	-72	-64	-99	-17	-28	-59	-104	30	-86	-35	-111	-25	-100	-69	-67	-3	-100	-15	-76	-68	-151	-76	-170	-256	144	-15415	389	-11478	-4030	-10835	-695	-9325	-5457	-9451	-141	-10067	-3046	-9854	-570
1.140833	-29	12	86	-64	-111	-36	9	-14	-22	4	-76	-72	-96	-17	-30	-59	-98	34	-86	-31	-104	-22	-98	-67	-62	1	-103	-12	-76	-67	-149	-73	-917	-324	209	-15429	688	-11551	-4165	-10827	-942	-9388	-5533	-9496	-191	-10116	-3091	-9956	-579
1.141667	-24	41	88	-60	-107	-34	9	-14	-19	5	-70	-66	-96	-22	-27	-59	-99	36	-83	-32	-111	-24	-101	-67	-63	0	-97	-13	-74	-67	-150	-74	179	-379	291	-15460	725	-11634	-4290	-10827	-1202	-9447	-5605	-9540	-178	-10175	-3138	-10089	-551
1.142500	-25	42	86	-60	-111	-33	13	-13	-21	6	-72	-65	-97	-18	-29	-59	-100	34	-83	-34	-96	-23	-100	-67	-64	1	-97	-15	-73	-66	-152	-75	-769	-423	340	-15496	724	-11711	-4403	-10823	-1413	-9506	-5673	-9582	-93	-10241	-3194	-10204	-582
1.143333	-26	43	87	-57	-111	-31	11	-13	-17	6	-72	-67	-99	-14	-29	-58	-101	33	-84	-32	-107	-24	-100	-70	-66	-1	-101	-15	-76	-68	-147	-74	-27	-463	408	-15541	748	-11790	-4505	-10818	-1549	-9569	-5727	-9625	-163	-10314	-3249	-10314	-596
1.144167	-26	39	86	-60	-110	-30	10	-12	-24	7	-70	-65	-99	-14	-30	-61	-102	33	-86	-31	-105	-24	-99	-69	-64	0	-101	-14	-73	-69	-151	-76	-624	-495	482	-15594	874	-11862	-4598	-10805	-1808	-9627	-5775	-9666	-231	-10397	-3308	-10416	-572
1.145000	-25	40	87	-62	-108	-34	10	-8	-19	4	-75	-66	-97	-16	-29	-58	-102	36	-84	-30	-108	-21	-100	-72	-66	-3	-99	-16	-72	-67	-149	-74	-3009	-524	551	-15654	1142	-11933	-4702	-10790	-2288	-9692	-5819	-9698	-213	-10483	-3369	-10507	-614
1.145833	-27	42	87	-61	-109	-32	11	-15	-19	7	-74	-64	-96	-16	-33	-58	-101	35	-85	-29	-105	-22	-102	-69	-62	0	-99	-14	-70	-72	-149	-75	1691	-550	621	-15720	814	-11999	-4728	-10761	-2462	-9750	-5849	-9724	-340	-10571	-3425	-10591	-964
1.146667	-26	42	90	-58	-107	-34	13	-12	-48	7	-73	-62	-100	-15	-28	-58	-95	36	-84	-30	-104	-21	-99	-66	-65	2	-98	-15	-72	-68	-143	-72	1548	-573	672	-15791	419	-12050	-4771	-10725	-2443	-9814	-5878	-9750	-339	-10665	-3496	-10660	-1104
1.147500	-22	42	87	-59	-107	-30	13	-12	-17	10	-70	-63	-91	-13	-28	-58	-103	36	-86	-26	-102	-21	-99	-69	-62	1	-100	-13	-74	-67	-147	-70	-882	-602	744	-15866	530	-12101	-4800	-10690	-2631	-9884	-5892	-9742	-339	-10761	-3564	-10718	-956
1.148333	-25	39	89	-60	-110	-33	12	-11	-18	4	-76	-68	-96	-16	-33	-59	-104	33	-90	-33	-105	-24	-100	-70	-67	-4	-102	-17	-74	-72	-149	-73	2776	-633	791	-15945	302	-12144	-4817	-10627	-2800	-9960	-5914	-9769	-258	-10862	-3638	-10757	-850
1.149167	-26	38	84	-65	-110	-39	9	-15	-18	4	-76	-66	-99	-18	-34	-60	-83	35	-91	-39	-107	-24	-101	-70	-64	-1	-99	-14	-74	-73	-148	-74	585	-659	830	-16025	22	-12181	-4814	-10554	-2820	-10030	-5925	-9757	-299	-10959	-3705	-10779	-943
1.150000	-26	41	84	-62	-130	-35	10	-15	-16	6	-74	-66	-95	-19	-33	-61	-98	34	-85	-33	-107	-22	-102	-68	-64	0	-101	-14	-69	-74	-148	-74	1007	-690	857	-16094	-117	-12201	-4799	-10474	-2762	-10102	-5934	-9738	-388	-11056	-3778	-10783	-969
1.150833	-26	40	85	-60	-113	-38	10	-17	-19	7	-74	-65	-101	-17	-31	-58	-102	35	-87	-34	-107	-19	-102	-74	-65	0	-100	-15	-73	-70	-147	-74	2785	-727	876	-16182	-293	-12210	-4778	-10378	-2579	-10187	-5943	-9709	-228	-11154	-3846	-10768	-831
1.151667	-28	41	87	-51	-107	-35	11	-14	-9	7	-73	-65	-98	-17	-32	-62	-101	36	-87	-34	-103	-21	-101	-70	-65	0	-100	-14	-70	-72	-149	-78	1403	-766	874	-16254	-730	-12213	-4746	-10269	-2494	-10248	-5956	-9669	44	-11249	-3917	-10737	-728
1.152500	-25	39	86	-60	-107	-36	12	-16	-19	3	-73	-66	-95	-17	-27	-61	-101	35	-67	-32	-103	-23	-101	-74	-63	0	-100	-14	-70	-67	-146	-75	1552	-801	879	-16334	-773	-12212	-4716	-10148	-2568	-10313	-5966	-9615	22	-11345	-3984	-10685	-791
1.153333	-30	42	86	-56	-103	-22	13	-13	-16	5	-73	-62	-95	-18	-31	-62	-99	35	-86	-31	-104	-19	-97	-70	-62	0	-97	-10	-74	-65	-146	-75	1529	-837	867	-16408	-613	-12201	-4661	-10017	-2584	-10373	-5976	-9555	25	-11438	-4054	-10622	-665
1.154167	-25	42	87	-59	-111	-31	16	-13	-18	18	-74	-64	-95	-14	-29	-61	-98	36	-83	-33	-102	-16	-96	-69	-64	-3	-102	-10	-67	-67	-143	-72	178	-870	845	-16473	-831	-12187	-4616	-9878	-2573	-10429	-5990	-9485	113	-11528	-4122	-10542	-469
1.155000	-26	40	88	-56	-104	-31	12	-11	-16	7	-70	-63	-93	-15	-29	-59	-99	36	-82	-30	-101	-18	-96	-69	-59	2	-98	-8	-69	-66	-146	-73	1199	-895	816	-16541	-952	-12172	-4576	-9733	-2372	-10471	-6001	-9402	62	-11619	-4190	-10458	-395
1.155833	-23	40	88	-57	-108	-35	16	-12	-16	4	-76	-66	-95	-15	-30	-60	-100	36	-86	-35	-103	-18	-98	-73	-63	-1	-102	-15	-69	-67	-144	-76	-489	-919	786	-16605	-764	-12158	-4538	-9586	-2290	-10512	-6017	-9319	143	-11705	-4261	-10369	-309
1.156667	-27	38	81	-61	-109	-36	11	-33	-21	3	-74	-69	-98	-19	-31	-62	-101	30	-90	-36	-111	-25	-101	-74	-68	-6	-105	-15	-77	-74	-147	-80	-476	-937	751	-16672	-765	-12149	-4506	-9436	-2323	-10537	-6033	-9224	197	-11786	-4334	-10280	-277
1.157500	-29	36	81	-63	-113	-36	8	-18	-26	1	-80	-72	-99	-22	-33	-63	-101	30	-85	-32	-104	-22	-100	-72	-64	-3	-100	-12	-75	-70	-150	-77	-727	-940	726	-16732	-815	-12127	-4475	-9284	-2294	-10554	-6041	-9121	-6	-11861	-4405	-10181	-460
1.158333	-26	-5	82	-60	-112	-35	10	-14	-17	7	-73	-65	-98	-17	-32	-60	-101	35	-85	-35	-105	-23	-102	-72	-70	-5	-98	-15	-73	-72	-147	-77	-3698	-935	701	-16790	-600	-12126	-4458	-9136	-2341	-10562	-6051	-9014	37	-11924	-4476	-10089	-563
1.159167	-27	39	87	-61	-107	-31	13	-15	-17	8	-72	-65	-95	-17	-33	-60	-102	34	-84	-30	-104	-22	-101	-70	-65	0	-100	-13	-74	-69	-148	-79	-1473	-921	685	-16844	-528	-12120	-4439	-8989	-2288	-10562	-6091	-8897	200	-11980	-4554	-10005	-321
1.160000	-26	52	108	-57	-109	-33	11	-14	-17	9	-70	-64	-100	-17	-28	-57	-99	37	-83	-31	-107	-21	-100	-68	-53	2	-98	-14	-69	-66	-145	-74	448	-900	678	-16904	-706	-12120	-4432	-8849	-2020	-10552	-6066	-8776	301	-12028	-4632	-9928	-96
1.160833	-24	42	90	-57	-107	-29	16	-13	-17	8	-69	-63	-83	-16	-26	-50	-98	37	-83	-32	-102	-18	-97	-66	-62	0	-99	-9	-70	-68	-145	-76	-3784	-869	680	-16958	-325	-12125	-4427	-8712	-1917	-10548	-6067	-8650	360	-12062	-4719	-9866	55
1.161667	-26	38	67	-57	-108	-28	12	-14	-22	7	-73	-61	-98	-14	-28	-58	-101	36	-82	-31	-103	-19	-98	-69	-56	0	-100	-10	-70	-66	-149	-75	-109	-831	691	-17017	-196	-12135	-4433	-8589	-1733	-10523	-6076	-8515	372	-12083	-4810	-9812	308
1.162500	-28	40	89	-57	-109	-30	16	-13	-19	7	-67	-63	-95	-14	-25	-59	-103	37	-84	-30	-104	-18	-98	-67	-63	1	-98	-11	-73	-68	-146	-78	-1477	-789	710	-17082	-33	-12149	-4444	-8474	-1542	-10501	-6076	-8376	446	-12090	-4908	-9775	373
1.163333	-24	54	90	-58	-109	-31	15	-13	-21	5	-73	-62	-96	-13	-28	-53	-102	36	-84	-29	-104	-19	-100	-67	-80	0	-110	-13	-70	-67	-147	-74	-1519	-745	741	-17146	92	-12164	-4460	-8371	-1386	-10478	-6092	-8236	499	-12082	-5009	-9752	437
1.164167	-27	39	88	-58	-109	-30	13	-12	-16	6	-69	-61	-86	-14	-27	-58	-98	33	-84	-32	-102	-22	-98	-68	-64	-3	-99	-13	-74	-69	-149	-76	162	-698	778	-17211	243	-12183	-4479	-8276	-1144	-10453	-6104	-8083	483	-12057	-5122	-9742	505
1.165000	-21	40	90	-61	-112	-32	13	-17	-17	5	-76	-65	-98	-16	-32	-60	-102	35	-86	-34	-110	-23	-104	-68	-67	-4	-103	-22	-78	-74	-150	-79	-62	-649	817	-17290	20	-12202	-4505	-8194	-867	-10433	-6125	-7936	574	-12019	-5241	-9748	575
1.165833	-28	35	86	-64	-119	-38	11	-17	-24	2	-75	-67	-101	-17	-41	-59	-101	35	-87	-38	-108	-22	-100	-67	-66	0	-100	-15	-74	-70	-148	-76	-320	-595	863	-17361	4	-12210	-4526	-8116	-738	-10405	-6135	-7777	620	-11971	-5360	-9756	405
1.166667	-26	27	89	-59	-107	-31	19	-12	-19	4	-72	-63	-97	-17	-29	-56	-102	36	-83	-32	-107	-21	-97	-68	-65	0	-100	-12	-74	-67	-148	-59	656	-548	906	-17444	224	-12217	-4547	-8047	-590	-10377	-6162	-7622	383	-11891	-5484	-9783	466
1.167500	-23	42	93	-59	-107	-31	12	-14	-17	10	-72	-64	-93	-16	-39	-57	-98	36	-84	-32	-105	-22	-100	-70	-62	0	-97	-11	-70	-70	-146	-73	-867	-500	940	-17531	192	-12223	-4569	-7989	-546	-10344	-6194	-7472	373	-11806	-5610	-9815	660
1.168333	-22	42	91	-57	-110	-29	17	-13	-17	8	-73	-62	-97	-13	-29	-60	-100	35	-86	-30	-108	-21	-98	-67	-63	0	-87	-13	-68	-67	-147	-76	601	-460	973	-17625	27	-12223	-4591	-7938	-438	-10315	-6231	-7319	509	-11713	-5744	-9856	834
1.169167	-25	40	90	-57	-108	-32	17	-15	-17	1	-70	-62	-96	-3	-28	-60	-98	35	-83	-33	-103	-19	-99	-69	-66	-1	-100	-13	-73	-69	-147	-74	299	-420	988	-17727	-204	-12218	-4611	-7897	-350	-10282	-6278	-7175	368	-11612	-5874	-9898	1074
1.170000	-27	39	89	-58	-118	-31	18	-13	-16	6	-74	-62	-98	-13	-31	-59	-102	36	-87	-34	-102	-18	-98	-68	-59	1	-100	-13	-76	-66	-146	-75	215	-386	990	-17833	-501	-12203	-4627	-7860	-317	-10242	-6327	-7037	328	-11501	-6001	-9945	1187
1.170833	-24	42	88	-59	-108	-32	15	-14	-18	5	-72	-63	-93	-14	-28	-59	-109	30	-85	-33	-103	-22	-98	-69	-65	-5	-102	-11	-73	-65	-146	-73	1029	-354	983	-17944	-628	-12178	-4641	-7829	-321	-10194	-6384	-6897	355	-11389	-6120	-9998	1275
1.171667	-24	43	102	-58	-108	-32	15	-13	-16	7	-74	-62	-95	-16	-29	-62	-97	35	-86	-34	-105	-19	-101	-66	-64	-1	-103	-11	-74	-74	-146	-73	-673	-328	955	-18062	-541	-12159	-4641	-7802	-345	-10146	-6446	-6780	343	-11277	-6231	-10043	1273
1.172500	-24	42	90	-59	-109	-32	15	-13	-17	6	-74	-67	-100	-15	-29	-62	-96	30	-84	-33	-102	-22	-100	-69	-61	-3	-99	-15	-73	-69	-145	-77	-97	-310	906	-18185	-585	-12122	-4635	-7784	-460	-10095	-6515	-6663	215	-11162	-6332	-10086	1324
1.173333	-26	39	88	-59	-109	-35	12	-16	-17	3	-72	-65	-97	-16	-32	-61	-99	36	-88	-45	-107	-24	-102	-75	-60	-3	-100	-13	-73	-70	-150	-75	3636	-300	840	-18315	-1223	-12089	-4640	-7767	-431	-10041	-6588	-6563	198	-11044	-6416	-10131	1635
1.174167	-26	41	86	-60	-110	-34	11	-15	-25	2	-75	-65	-97	-18	-35	-62	-98	36	-85	-32	-104	-22	-95	-69	-63	0	-97	-12	-73	-67	-147	-75	-872	-298	761	-18446	-1167	-12044	-4617	-7749	-413	-9980	-6658	-6470	187	-10943	-6480	-10174	1751
1.175000	-13	44	89	-58	-107	-31	13	-12	-16	7	-73	-62	-93	-15	-28	-59	-97	35	-84	-32	-102	-21	-98	-69	-59	12	-97	-11	-72	-79	-147	-73	1971	-291	660	-18578	-1234	-11999	-4595	-7746	-427	-9917	-6733	-6384	20	-10843	-6527	-10210	1568
1.175833	-23	42	88	-58	-108	-32	13	-13	-17	6	-76	-62	-96	-15	-15	-69	-99	35	-90	-33	-105	-22	-98	-68	-63	0	-98	-14	-72	-69	-148	-76	377	-301	547	-18718	-1159	-11954	-4559	-7715	-458	-9857	-6812	-6312	-38	-10755	-6552	-10237	1445
1.176667	-26	40	88	-59	-109	-32	25	-18	-18	4	-75	-66	-96	-16	-33	-64	-99	35	-88	-33	-107	-24	-102	-70	-63	-1	-98	-13	-75	-72	-148	-75	-992	-317	423	-18854	-1025	-11908	-4517	-7743	-387	-9795	-6877	-6247	-75	-10673	-6554	-10256	1454
1.177500	-26	42	88	-60	-110	-34	11	-18	-16	3	-55	-66	-96	-48	-32	-65	-100	34	-86	-32	-104	-23	-98	-72	-64	0	-97	-12	-74	-68	-147	-78	173	-340	290	-19000	-879	-11860	-4469	-7749	-341	-9732	-6941	-6190	-62	-10600	-6531	-10275	1450
1.178333	-28	44	89	-60	-108	-33	11	-15	-19	5	-75	-64	-96	-14	-32	-61	-101	36	-86	-36	-107	-23	-97	-69	-67	-5	-99	-12	-74	-70	-146	-76	-181	-366	157	-19132	-938	-11816	-4400	-7759	-181	-9677	-6999	-6145	37	-10538	-6483	-10279	1448
1.179167	-25	39	87	-59	-108	-32	12	-15	-16	6	-72	-59	-97	-26	-30	-63	-101	34	-88	-32	-104	-22	-96	-69	-65	-1	-100	-12	-72	-68	-148	-74	-1951	-401	16	-19272	-802	-11772	-4330	-7779	-240	-9626	-7043	-6097	81	-10487	-6412	-10276	1180
1.180000	-24	42	90	-62	-108	-33	15	-15	-16	6	-73	-63	-94	-12	-28	-60	-96	35	-83	-32	-101	-19	-94	-62	-64	0	-99	-12	-72	-63	-148	-74	-1010	-432	-112	-19407	-328	-11731	-4252	-7803	-369	-9580	-7077	-6060	-69	-10443	-6318	-10259	1090
1.180833	-25	43	90	-57	-105	-32	13	-13	-16	8	-67	-60	-94	-15	-27	-56	-99	37	-83	-33	-104	-23	-98	-67	-64	2	-95	-10	-72	-68	-146	-73	-3065	-470	-235	-19545	94	-11696	-4178	-7848	-454	-9539	-7103	-6026	-308	-10414	-6205	-10240	1211
1.181667	-25	43	119	-60	-109	-31	12	-12	-19	5	-74	-66	-100	-16	-30	-62	-103	32	-88	-34	-107	-23	-98	-70	-66	-3	-100	-14	-73	-76	-149	-76	-2317	-512	-351	-19678	210	-11659	-4101	-7886	-449	-9513	-7114	-6002	-327	-10398	-6079	-10215	1227
1.182500	-29	37	87	-63	-109	-36	8	-18	-19	1	-73	-66	-97	-17	-29	-60	-100	33	-87	-32	-109	-24	-101	-69	-63	0	-98	-13	-73	-72	-149	-74	-2299	-517	-451	-19807	167	-11626	-4019	-7938	-395	-9491	-7110	-5972	-309	-10381	-5931	-10168	1139
1.183333	-26	42	88	-62	-107	-34	12	-14	-19	6	-73	-66	-96	-16	-32	-60	-99	34	-79	-32	-104	-23	-98	-92	-66	0	-100	-12	-77	-70	-151	-75	-2881	-590	-535	-19936	242	-11597	-3937	-8002	-375	-9482	-7095	-5948	-340	-10379	-5777	-10126	967
1.184167	-26	38	88	-59	-114	-36	10	-15	-19	5	-63	-65	-98	-15	-31	-61	-100	32	-83	-32	-104	-23	-101	-72	-66	2	-99	-12	-75	-70	-151	-80	-2185	-617	-602	-20059	287	-11572	-3857	-8078	-326	-9479	-7060	-5925	-292	-10384	-5614	-10048	891
1.185000	-27	41	87	-59	-110	-33	10	-13	-21	6	-75	-64	-97	-15	-34	-62	-102	32	-84	-34	-109	-26	-100	-70	-65	0	-108	-14	-76	-73	-148	-77	-3746	-644	-648	-20179	385	-11548	-3778	-8153	-389	-9489	-7019	-5906	-349	-10396	-5443	-9976	856
1.185833	-28	40	89	-62	-110	-35	11	-16	-18	6	-73	-63	-93	-15	-29	-59	-101	40	-86	-30	-105	-22	-99	-69	-64	0	-98	-9	-75	-67	-147	-74	-3732	-660	-671	-20290	600	-11527	-3698	-8243	-562	-9509	-6960	-5886	-393	-10416	-5272	-9888	726
1.186667	-22	42	89	-62	-108	-34	12	-11	-17	9	-72	-60	-94	-15	-29	-60	-100	35	-83	-29	-107	-22	-98	-70	-73	1	-96	-10	-69	-68	-138	-74	1453	-672	-672	-20401	10	-11513	-3614	-8335	-363	-9532	-6893	-5874	-316	-10438	-5111	-9798	708
1.187500	-24	44	91	-59	-105	-31	16	-15	-6	7	-72	-63	-95	-14	-29	-59	-100	36	-82	-31	-104	-22	-98	-67	-64	0	-98	-10	-72	-65	-145	-77	-2264	-677	-648	-20501	-187	-11498	-3540	-8437	-256	-9572	-6821	-5863	-187	-10468	-4958	-9698	560
1.188333	-28	42	85	-56	-109	-31	15	-12	-15	4	-69	-62	-93	-14	-30	-58	-101	33	-85	-29	-91	-10	-98	-68	-64	1	-96	-9	-70	-68	-146	-75	-52	-675	-620	-20599	-363	-11488	-3460	-8548	-90	-9612	-6734	-5855	-266	-10501	-4815	-9594	401
1.189167	-24	39	87	-58	-105	-30	30	-12	-33	5	-73	-62	-93	-14	-30	-61	-98	35	-85	-32	-103	-21	-99	-72	-65	-1	-100	-12	-73	-68	-148	-76	733	-658	-568	-20685	-618	-11483	-3388	-8661	33	-9667	-6654	-5858	-220	-10555	-4685	-9492	218
1.190000	-26	40	84	-60	-109	-34	11	-14	-17	4	-75	-66	-93	-17	-30	-61	-100	32	-88	-35	-103	-24	-101	-70	-65	-11	-101	-35	-75	-70	-149	-76	-343	-658	-503	-20779	-808	-11484	-3319	-8777	111	-9726	-6566	-5864	-227	-10606	-4575	-9387	79
1.190833	-29	37	84	-64	-110	-36	12	-15	-21	2	-77	-74	-97	-17	-31	-62	-98	32	-88	-31	-107	-21	-101	-68	-64	-3	-102	-16	-74	-69	-147	-75	1091	-637	-421	-20852	-823	-11481	-3245	-8875	266	-9790	-6478	-5875	-232	-10659	-4480	-9276	-64
1.191667	-26	41	87	-60	-113	-33	11	-15	-21	5	-73	-66	-97	-15	-30	-60	-101	32	-87	-33	-107	-23	-99	-69	-65	-5	-117	-14	-73	-69	-148	-74	2489	-618	-335	-20923	-1207	-11495	-3176	-9018	627	-9857	-6387	-5898	-193	-10720	-4403	-9172	-269
1.192500	-26	40	86	-58	-109	-32	12	-23	-17	11	-70	-63	-61	-16	-31	-60	-96	35	-87	-32	-101	-22	-101	-69	-64	-1	-99	-11	-70	-70	-150	-76	633	-599	-241	-20985	-1480	-11510	-3109	-9137	715	-9930	-6300	-5924	-65	-10788	-4356	-9070	-531
1.193333	-25	40	87	-57	-109	-34	12	-12	-14	5	-67	-64	-93	-15	-28	-58	-98	38	-88	-32	-102	-19	-99	-70	-64	0	-99	-14	-70	-66	-147	-75	1851	-586	-149	-21043	-1386	-11529	-3053	-9264	766	-10005	-6225	-5963	-78	-10856	-4321	-8973	-699
1.194167	-24	40	90	-36	-107	-33	21	-12	-18	12	-68	-61	-97	-14	-29	-61	-99	36	-84	-30	-103	-19	-98	-69	-63	0	-98	-11	-69	-78	-162	-77	855	-578	-58	-21093	-1239	-11561	-3001	-9388	882	-10088	-6137	-5999	-255	-10935	-4311	-8886	-603
1.195000	-13	43	91	-52	-108	-33	17	-13	-15	7	-69	-58	-96	-18	-28	-59	-97	37	-83	-30	-112	-29	-99	-69	-62	0	-96	-12	-72	-66	-146	-73	946	-580	25	-21139	-1205	-11597	-2957	-9516	925	-10174	-6067	-6050	-170	-11014	-4320	-8803	-584
1.195833	-26	41	88	-58	-108	-30	12	-12	-15	8	-19	-62	-94	-14	-28	-59	-98	15	-87	-31	-102	-21	-99	-68	-63	0	-100	-12	-73	-67	-148	-75	1179	-598	93	-21177	-1124	-11640	-2927	-9646	963	-10259	-5999	-6118	49	-11101	-4350	-8740	-738
1.196667	-26	41	88	-53	-109	-34	13	-15	-22	3	-74	-64	-97	-17	-31	-59	-98	32	-88	-32	-105	-24	-102	-75	-66	-7	-102	-14	-75	-66	-149	-75	77	-621	149	-21209	-1025	-11706	-2905	-9775	1034	-10350	-5941	-6159	-41	-11191	-4398	-8678	-850
1.197500	-25	39	87	-57	-109	-35	10	-15	-17	5	-74	-79	-96	-17	-31	-60	-99	35	-90	-32	-108	-21	-100	-70	-60	0	-98	-15	-74	-72	-151	-76	705	-661	189	-21240	-878	-11774	-2894	-9899	1016	-10442	-5888	-6215	-150	-11281	-4457	-8631	-943
1.198333	-24	42	84	-62	-109	-33	12	-16	-21	2	-77	-67	-97	-18	-31	-81	-112	30	-91	-33	-108	-26	-101	-70	-68	-6	-103	-17	-75	-70	-151	-78	-653	-713	213	-21258	-525	-11855	-2898	-10031	924	-10537	-5835	-6277	-256	-11378	-4538	-8595	-1047
1.199167	-29	39	84	-64	-114	-38	11	-18	-21	1	-86	-69	-101	-21	-36	-60	-103	32	-90	-38	-104	-26	-100	-69	-65	-4	-100	-14	-75	-73	-150	-76	-2598	-771	217	-21269	39	-11935	-2909	-10150	817	-10628	-5794	-6332	-254	-11469	-4625	-8566	-1188
1.200000	-26	41	86	-58	-111	-34	13	-15	-17	4	-73	-63	-96	-17	-33	-61	-100	33	-86	-25	-104	-23	-99	-69	-65	6	-101	-14	-76	-69	-148	-76	2022	-851	201	-21278	-58	-12028	-2932	-10269	966	-10722	-5757	-6382	-217	-11564	-4727	-8548	-992
1.200833	-27	42	89	-58	-111	-33	11	-31	-18	5	-75	-62	-114	-14	-29	-60	-99	36	-85	-32	-104	-22	-100	-69	-64	0	-99	-12	-73	-66	-148	-75	-607	-937	177	-21280	-14	-12131	-2963	-10382	956	-10818	-5724	-6426	-211	-11653	-4830	-8531	-886
1.201667	-23	42	91	-59	-107	-34	12	-14	-16	3	-72	-62	-96	-21	-30	-60	-98	35	-83	-30	-107	-22	-97	-67	-64	0	-95	-12	-73	-67	-149	-77	-722	-1029	108	-21281	370	-12238	-3001	-10484	793	-10916	-5697	-6466	-251	-11754	-4943	-8531	-1066
1.202500	-24	45	89	-59	-110	-36	13	-18	-16	6	-77	-63	-100	-18	-28	-60	-99	35	-85	-31	-108	-23	-100	-70	-64	0	-98	-11	-74	-68	-147	-76	1519	-1135	27	-21248	443	-12351	-3046	-10584	810	-11015	-5677	-6495	-64	-11834	-5058	-8530	-1051
1.203333	-29	43	90	-59	-104	-33	12	-17	-16	4	-72	-62	-95	-17	-30	-61	-100	35	-85	-32	-100	-23	-99	-69	-66	-1	-100	-12	-72	-69	-147	-78	-232	-1248	-61	-21249	464	-12463	-3096	-10672	907	-11111	-5660	-6521	92	-11914	-5175	-8542	-1064
1.204167	-24	42	89	-59	-82	-33	11	-15	-18	2	-74	-63	-94	-15	-29	-57	-101	34	-86	-31	-105	-23	-97	-69	-66	-6	-102	-13	-74	-68	-147	-77	384	-1364	-165	-21242	759	-12584	-3148	-10746	797	-11214	-5651	-6537	-79	-12001	-5293	-8556	-1283
1.205000	-27	40	85	-60	-109	-33	13	-16	-22	5	-75	-65	-97	-17	-29	-61	-103	33	-88	-32	-107	-22	-110	-69	-68	-5	-104	-12	-75	-69	-148	-77	1935	-1483	-282	-21193	814	-12706	-3200	-10812	912	-11311	-5646	-6550	-201	-12081	-5409	-8575	-1367
1.205833	-26	44	88	-60	-109	-33	10	-18	-19	3	-59	-65	-97	-14	-30	-59	-97	38	-85	-32	-107	-25	-98	-68	-65	-3	-102	-14	-73	-70	-148	-76	827	-1603	-401	-21149	549	-12821	-3248	-10863	1012	-11413	-5645	-6559	-104	-12157	-5512	-8598	-1558
1.206667	-25	43	87	-53	-107	-32	12	-14	-16	6	-75	-65	-97	-17	-28	-57	-97	33	-86	-33	-88	-22	-99	-88	-67	-4	-102	-14	-74	-72	-145	-76	2020	-1732	-527	-21098	700	-12961	-3307	-10909	819	-11514	-5650	-6563	-50	-12236	-5608	-8627	-1857
1.207500	-27	42	87	-62	-111	-34	9	-21	-21	10	-76	-67	-100	-17	-30	-58	-101	39	-86	-31	-104	-23	-98	-67	-66	-1	-99	-12	-74	-73	-145	-75	1355	-1858	-619	-21033	914	-13089	-3353	-10936	738	-11612	-5658	-6569	-59	-12312	-5705	-8657	-1672
1.208333	-27	42	88	-62	-110	-33	13	-15	-17	6	-74	-67	-97	-21	-27	-58	-98	36	-87	-35	-109	-23	-97	-66	-63	-3	-100	-13	-75	-70	-146	-74	1044	-1995	-771	-20962	705	-13223	-3402	-10955	745	-11710	-5673	-6574	-110	-12391	-5782	-8690	-1406
1.209167	-25	39	88	-59	-109	-40	-12	-14	-21	55	-73	-64	-97	-17	-31	-59	-100	36	-84	-32	-104	-21	-98	-70	-62	-1	-99	-12	-74	-69	-150	-59	1878	-2130	-885	-20880	432	-13380	-3449	-10967	690	-11811	-5694	-6587	-118	-12471	-5852	-8726	-1315
1.210000	-23	44	88	-58	-110	-33	13	-13	-16	6	-72	-64	-94	-19	-28	-58	-99	36	-83	-32	-108	-17	-99	-70	-77	-3	-99	-15	-73	-70	-145	-75	676	-2275	-994	-20785	347	-13499	-3489	-10971	627	-11914	-5718	-6600	-184	-12552	-5902	-8761	-1236
1.210833	-21	40	88	-59	-108	-31	15	0	8	5	-70	-64	-98	-18	-32	-60	-102	37	-83	-31	-104	-21	-98	-69	-63	0	-100	-11	-75	-70	-146	-77	1236	-2419	-1093	-20683	184	-13641	-3534	-10964	547	-12016	-5744	-6623	-196	-12639	-5938	-8801	-1124
1.211667	-41	44	91	-59	-108	-29	13	-13	-19	4	-70	-63	-95	-18	-29	-56	-99	35	-84	-31	-105	-19	-99	-69	-66	-1	-98	-13	-74	-69	-145	-76	461	-2582	-1181	-20576	16	-13795	-3573	-10953	469	-12119	-5779	-6648	-124	-12747	-5957	-8835	-1072
1.212500	-25	42	87	-59	-107	-21	15	-13	-15	8	-77	-63	-93	-16	-29	-57	-99	35	-87	-31	-103	-18	-97	-66	-63	-1	-100	-9	-73	-67	-145	-72	-2111	-2750	-1241	-20457	56	-13951	-3612	-10943	229	-12228	-5806	-6681	-22	-12829	-5956	-8871	-1033
1.213333	-21	41	89	-57	-105	-28	16	-13	-21	6	-70	-61	-94	-16	-30	-51	-95	35	-82	-30	-104	-27	-96	-67	-62	0	-97	-11	-73	-67	-145	-73	1548	-2921	-1336	-20333	-339	-14117	-3657	-10931	101	-12338	-5845	-6721	-113	-12940	-5943	-8905	-704
1.214167	-15	58	88	-58	-105	-26	26	-11	-14	6	-69	-62	-95	-14	-30	-57	-98	38	-84	-34	-101	-19	-96	-64	-62	1	-99	-10	-70	-68	-146	-72	986	-3108	-1407	-20209	-730	-14288	-3701	-10917	60	-12456	-5881	-6760	-200	-13061	-5911	-8935	-388
1.215000	-25	41	88	-58	-108	-28	15	-13	-15	2	-75	-68	-96	-17	-32	-58	-102	32	-87	-33	-105	-25	-104	-69	-67	-1	-100	-15	-76	-72	-148	-76	-1598	-3301	-1472	-20083	-684	-14476	-3754	-10914	-75	-12580	-5923	-6809	-355	-13197	-5872	-8964	-447
1.215833	-29	40	85	-62	-114	-32	9	-15	-21	4	-75	-66	-98	-21	-31	-59	-100	33	-84	-36	-108	-25	-101	-68	-64	0	-99	-13	-75	-70	-146	-74	890	-3502	-1536	-19958	-768	-14669	-3810	-10944	-104	-12707	-5963	-6853	-341	-13343	-5811	-8979	-373
1.216667	-34	39	88	-61	-109	-33	15	-17	-21	3	-75	-67	-96	-21	-33	-61	-99	30	-87	-35	-105	-26	-92	-74	-62	-3	-99	-15	-73	-70	-152	-77	-1340	-3707	-1603	-19835	-597	-14867	-3867	-10900	-102	-12838	-6013	-6897	-298	-13500	-5735	-8992	-289
1.217500	-25	38	86	-60	-107	-35	6	-17	-15	0	-73	-68	-96	-17	-33	-59	-101	29	-85	-35	-104	-24	-102	-70	-66	-3	-97	-12	-74	-68	-154	-74	-964	-3921	-1674	-19712	-334	-15075	-3929	-10901	-117	-12978	-6045	-6937	-309	-13668	-5660	-8981	-310
1.218333	-26	38	84	-61	-111	-30	13	-16	-19	3	-74	-64	-101	-18	-32	-49	-101	27	-90	-34	-103	-22	-101	-69	-67	-3	-99	-12	-74	-70	-151	-79	528	-4142	-1752	-19599	-213	-15291	-3992	-10902	40	-13125	-6086	-6976	-369	-13854	-5569	-8969	-269
1.219167	-28	42	88	-58	-111	-27	11	-25	-21	4	-73	-67	-98	-18	-32	-58	-100	33	-86	-35	-107	-26	-101	-72	-66	-4	-100	-14	-75	-70	-148	-82	-958	-4357	-1840	-19497	-356	-15515	-4064	-10903	91	-13288	-6131	-7016	-317	-14056	-5485	-8932	-322
1.220000	-26	40	88	-61	-105	-31	16	-13	-16	6	-73	-66	-93	-15	-30	-60	-98	32	-69	-33	-100	-15	-101	-68	-61	-4	-97	-13	-70	-66	-148	-75	-892	-4574	-1939	-19395	-105	-15747	-4140	-10902	-8	-13455	-6174	-7044	-377	-14270	-5398	-8884	-382
1.220833	-25	41	89	-61	-105	-32	20	-16	-13	-12	-74	-56	-92	-11	-29	-56	-96	35	-85	-32	-101	-22	-100	-67	-63	-1	-100	-13	-70	-67	-146	-70	-665	-4783	-2048	-19307	461	-15988	-4218	-10896	-5	-13633	-6221	-7083	-392	-14496	-5310	-8820	-153
1.221667	-24	41	89	-59	-110	-32	16	-13	-15	5	-74	-67	-94	-14	-30	-56	-101	35	-87	-35	-105	-21	-101	-69	-61	-3	-97	-13	-73	-67	-145	-75	-1879	-4991	-2172	-19233	756	-16233	-4305	-10889	-145	-13824	-6264	-7109	-206	-14739	-5232	-8744	-63
1.222500	-26	42	87	-62	-114	-28	13	-13	-17	2	-74	-69	-94	-17	-29	-59	-100	30	-85	-34	-103	-22	-99	-70	-66	0	-99	-14	-73	-69	-147	-77	-438	-5182	-2277	-19163	833	-16483	-4398	-10875	-263	-14019	-6312	-7141	-136	-14996	-5169	-8646	-203
1.223333	-24	41	88	-64	-110	-35	11	-15	-18	4	-76	-70	-98	-21	-32	-53	-101	32	-88	-42	-110	-28	-103	-74	-67	-7	-101	-15	-80	-69	-152	-78	-1199	-5365	-2453	-19115	932	-16745	-4497	-10850	-329	-14226	-6364	-7171	47	-15263	-5110	-8540	-48
1.224167	-31	38	84	-81	-110	-33	9	-18	-24	1	-78	-70	-101	-21	-35	-60	-102	30	-88	-35	-105	-25	-101	-73	-66	-5	-100	-25	-75	-70	-148	-80	-1008	-5532	-2602	-19065	1079	-17000	-4586	-10815	-360	-14445	-6412	-7196	215	-15536	-5072	-8417	133
1.225000	-28	37	86	-63	-111	-39	9	-17	-17	2	-76	-68	-97	-17	-33	-61	-101	15	-88	-35	-108	-26	-104	-74	-67	-5	-100	-16	-75	-75	-149	-78	-879	-5678	-2762	-19025	1092	-17263	-4688	-10769	-461	-14673	-6466	-7223	54	-15823	-5046	-8271	168
1.225833	-27	40	87	-61	-111	-36	12	-9	-21	5	-75	-68	-100	-17	-36	-60	-102	34	-87	-36	-104	-23	-100	-73	-65	-1	-99	-14	-75	-68	-148	-78	-2614	-5789	-2921	-18995	1187	-17519	-4787	-10700	-741	-14914	-6519	-7244	6	-16114	-5037	-8140	274
1.226667	-23	41	88	-62	-108	-32	12	-13	-17	6	-72	-66	-94	-17	-28	-58	-98	35	-85	-25	-100	-23	-100	-83	-60	-3	-98	-9	-72	-70	-147	-75	182	-5898	-3080	-18968	1015	-17778	-4891	-10633	-781	-15160	-6576	-7267	-9	-16412	-5048	-7999	537
1.227500	-26	41	91	-60	-110	-34	13	-10	-18	5	-73	-64	-98	-16	-28	-59	-101	35	-85	-33	-102	-19	-97	-69	-61	-4	-95	-13	-68	-69	-146	-75	2267	-5978	-3239	-18950	404	-18042	-4998	-10549	-661	-15420	-6636	-7291	75	-16717	-5081	-7847	697
1.228333	-24	43	90	-61	-110	-33	16	-14	-15	6	-75	-67	-97	5	-27	-56	-99	34	-86	-22	-101	-23	-97	-68	-62	-4	-98	-12	-69	-70	-147	-75	-1306	-6036	-3386	-18932	388	-18303	-5109	-10460	-847	-15685	-6708	-7320	-129	-17027	-5130	-7701	655
1.229167	-27	39	79	-40	-105	-35	13	-13	-15	0	-74	-65	-92	-14	-27	-59	-98	35	-85	-33	-102	-22	-100	-68	-63	0	-99	-14	-72	-69	-150	-79	2487	-6062	-3528	-18919	180	-18561	-5225	-10356	-913	-15964	-6767	-7325	-363	-17348	-5201	-7566	804
1.230000	-23	41	89	-58	-107	-30	15	-12	-16	6	-77	-66	-95	-15	-28	-58	-102	36	-86	-33	-103	-21	-107	-67	-63	0	-101	-13	-73	-69	-145	-75	856	-6066	-3656	-18904	-55	-18822	-5339	-10242	-963	-16254	-6841	-7342	-562	-17663	-5285	-7437	908
1.230833	-25	40	92	-66	-109	-34	15	-12	-17	6	-70	-64	-99	-16	-27	-56	-99	35	-84	-33	-105	-24	-98	-69	-62	0	-95	-12	-76	-73	-146	-80	926	-6051	-3769	-18889	-197	-19083	-5466	-10129	-966	-16555	-6916	-7339	-720	-18003	-5382	-7320	701
1.231667	-24	41	88	-59	-105	-40	13	-13	-17	5	-75	-67	-102	-23	-30	-60	-100	30	-85	-35	-109	-25	-101	-70	-65	-1	-100	-16	-77	-73	-149	-78	2599	-6011	-3867	-18876	-224	-19342	-5593	-10015	-784	-16867	-7002	-7342	-748	-18329	-5492	-7209	661
1.232500	-27	39	86	-62	-108	-38	12	-15	-21	4	-75	-67	-97	-17	-30	-60	-100	35	-85	-33	-104	-23	-102	-69	-63	0	-97	-13	-74	-55	-145	-76	1721	-5925	-3942	-18854	-610	-19599	-5727	-9901	-599	-17183	-7078	-7330	-861	-18679	-5601	-7138	526
1.233333	-26	41	91	-57	-109	-34	15	-15	-17	7	-70	-65	-92	-16	-29	-61	-127	37	-82	-34	-105	-21	-99	-67	-65	1	-98	-11	-74	-70	-147	-79	1048	-5871	-4002	-18829	-641	-19855	-5886	-9787	-721	-17510	-7171	-7313	-1002	-19025	-5715	-7076	282
1.234167	-23	39	91	-57	-98	-32	13	-13	-17	7	-72	-64	-96	-14	-26	-58	-99	36	-83	-33	-103	-22	-98	-67	-63	2	-99	-11	-72	-72	-145	-74	2057	-5779	-4040	-18803	-401	-20109	-6011	-9680	-835	-17847	-7266	-7292	-1107	-19380	-5829	-7035	503
1.235000	-24	39	90	-56	-103	-31	15	-11	-14	7	-73	-60	-95	-13	-27	-59	-99	29	-96	-32	-103	-19	-98	-68	-64	1	-96	-10	-70	-67	-146	-76	147	-5675	-4065	-18773	-403	-20366	-6161	-9590	-859	-18184	-7370	-7268	-1293	-19742	-5938	-7020	571
1.235833	-23	42	88	-55	-108	-31	9	-12	-17	5	-73	-63	-96	-31	-29	-57	-99	35	-82	-34	-103	-23	-100	-66	-63	0	-99	-15	-72	-70	-144	-75	776	-5564	-4066	-18736	-432	-20623	-6318	-9504	-837	-18533	-7484	-7245	-1394	-20106	-6038	-7024	545
1.236667	-28	38	86	-60	-111	-31	12	-15	-17	6	-73	-65	-95	-17	-29	-60	-101	32	-90	-35	-105	-24	-101	-64	-63	-1	-100	-14	-75	-69	-148	-75	-281	-5447	-4071	-18699	-224	-20879	-6484	-9432	-826	-18882	-7593	-7217	-1216	-20477	-6128	-7054	506
1.237500	-26	46	88	-48	-107	-21	11	-14	-18	5	-74	-64	-97	-16	-30	-59	-100	34	-85	-33	-105	-23	-102	-67	-66	0	-101	-15	-79	-72	-147	-78	-798	-5323	-4052	-18646	8	-21136	-6648	-9377	-875	-19234	-7720	-7192	-1017	-20849	-6208	-7104	440
1.238333	-23	40	87	-59	-111	-32	10	-13	-21	8	-73	-66	-96	-16	-31	-58	-112	34	-85	-39	-110	-26	-100	-67	-63	1	-97	-16	-75	-67	-146	-74	-739	-5201	-4029	-18596	249	-21392	-6816	-9337	-895	-19584	-7848	-7177	-993	-21215	-6273	-7179	515
1.239167	-24	40	87	-48	-105	-33	12	-13	-17	5	-74	-64	-97	-19	-32	-61	-100	32	-85	-34	-104	-23	-101	-67	-67	-1	-99	-12	-78	-73	-148	-77	-3322	-5076	-3996	-18530	763	-21643	-6980	-9312	-997	-19931	-7973	-7157	-844	-21586	-6329	-7276	518
1.240000	-24	38	85	-60	-111	-32	7	-14	-18	5	-74	-62	-99	-17	-31	-59	-100	27	-83	-36	-108	-25	-103	-70	-67	-4	-102	-16	-74	-70	-149	-76	-2769	-4962	-3969	-18456	1005	-21897	-7151	-9309	-1072	-20278	-8109	-7159	-684	-21950	-6368	-7390	533
1.240833	-26	37	91	-62	-110	-32	8	-17	-22	5	-74	-65	-96	-21	-32	-61	-100	34	-85	-35	-104	-23	-99	-69	-64	0	-99	-14	-73	-67	-148	-79	867	-4841	-3935	-18369	519	-22142	-7311	-9316	-770	-20611	-8237	-7165	-651	-22302	-6399	-7526	609
1.241667	-25	40	88	-61	-111	-32	10	-15	-18	5	-73	-64	-99	-16	-29	-59	-103	34	-86	-36	-109	-24	-107	-70	-65	-3	-101	-14	-75	-69	-148	-75	-3853	-4731	-3910	-18275	814	-22390	-7464	-9347	-732	-20937	-8369	-7200	-395	-22640	-6418	-7678	669
1.242500	-27	42	86	-60	-110	-33	11	-11	-19	8	-74	-63	-100	-17	-32	-63	-102	33	-88	-36	-104	-22	-102	-69	-65	0	-101	-14	-72	-49	-150	-75	-435	-4628	-3897	-18171	921	-22626	-7605	-9397	-694	-21252	-8497	-7239	-152	-22961	-6436	-7846	839
1.243333	-25	40	86	-60	-107	-34	10	-15	-19	6	-74	-77	-95	-17	-47	-60	-98	32	-85	-30	-103	-23	-104	-73	-65	-4	-100	-15	-70	-70	-151	-78	-1091	-4523	-3886	-18053	874	-22855	-7740	-9471	-579	-21552	-8616	-7303	-144	-23264	-6452	-8027	808
1.244167	-26	38	84	-86	-110	-32	10	-14	-16	4	-75	-66	-95	-18	-31	-60	-101	27	-87	-35	-104	-24	-102	-72	-64	-4	-101	-14	-75	-70	-149	-76	-1737	-4431	-3888	-17925	865	-23076	-7855	-9558	-335	-21830	-8728	-7389	-237	-23544	-6467	-8215	620
1.245000	-27	38	84	-62	-109	-33	7	-15	-23	2	-78	-66	-96	-10	-34	-61	-100	28	-88	-35	-108	-25	-104	-73	-65	-3	-103	-17	-77	-69	-152	-78	68	-4337	-3893	-17784	862	-23283	-7958	-9670	-132	-22086	-8840	-7517	-74	-23803	-6488	-8410	647
1.245833	-28	38	86	-64	-128	-34	10	-15	-18	-47	-77	-65	-98	-18	-31	-59	-102	33	-87	-34	-105	-25	-102	-72	-63	-3	-99	-14	-76	-72	-149	-75	997	-4247	-3908	-17629	383	-23479	-8034	-9802	246	-22320	-8937	-7635	112	-24025	-6511	-8611	662
1.246667	-24	41	87	-59	-109	-30	13	-14	-17	7	-75	-65	-96	-18	-28	-58	-98	23	-86	-48	-101	-22	-100	-69	-63	-1	-100	-13	-72	-68	-150	-73	47	-4161	-3927	-17472	106	-23652	-8093	-9962	438	-22532	-9030	-7787	84	-24236	-6550	-8817	424
1.247500	-27	43	85	-74	-109	-34	16	-12	-13	9	-73	-62	-94	-13	-27	-60	-96	35	-85	-34	-103	-24	-101	-70	-63	0	-99	-12	-73	-68	-150	-74	1327	-4077	-3955	-17304	192	-23812	-8136	-10150	540	-22716	-9116	-7968	147	-24396	-6596	-9020	440
1.248333	-26	42	85	-60	-111	-34	10	-16	-19	5	-73	-65	-98	-16	-35	-62	-126	34	-87	-38	-105	-24	-100	-75	-65	-3	-99	-17	-76	-74	-153	-78	168	-3995	-3982	-17137	183	-23943	-8156	-10360	653	-22873	-9202	-8172	347	-24543	-6665	-9226	664
1.249167	-28	35	81	-67	-112	-58	6	-18	-21	3	-78	-66	-98	-19	-29	-61	-101	32	-88	-35	-108	-26	-99	-75	-64	-4	-91	-13	-72	-72	-148	-74	1402	-3914	-4006	-16963	-75	-24051	-8153	-10593	848	-22997	-9270	-8389	380	-24658	-6739	-9417	783
1.250000	-25	41	84	-60	-108	-34	12	-16	-18	4	-75	-64	-96	-18	-66	-63	-99	32	-87	-29	-104	-24	-100	-75	-63	-3	-102	-12	-73	-73	-151	-77	1297	-3832	-4027	-16794	-309	-24134	-8125	-10854	955	-23101	-9335	-8624	319	-24754	-6831	-9607	699
1.250833	-26	41	85	-60	-109	-34	10	-15	-22	3	-76	-64	-95	-16	-28	-61	-99	33	-85	-34	-105	-23	-101	-74	-64	-5	-101	-13	-73	-60	-148	-74	831	-3750	-4044	-16633	-412	-24192	-8077	-11139	1019	-23174	-9401	-8874	349	-24823	-6939	-9785	611
1.251667	-28	38	84	-60	-108	-34	12	-15	-19	3	-74	-63	-95	-18	-27	-61	-108	32	-87	-33	-109	-23	-98	-72	-65	0	-99	-11	-72	-69	-151	-78	1465	-3664	-4049	-16478	-497	-24222	-8008	-11454	1159	-23210	-9454	-9129	487	-24873	-7079	-9955	653
1.252500	-27	43	87	-62	-107	-33	-11	-12	-21	4	-76	-62	-95	-14	-30	-58	-100	36	-87	-33	-104	-23	-96	-70	-66	-3	-110	-11	-74	-68	-145	-75	-652	-3584	-4042	-16338	-332	-24225	-7914	-11780	1041	-23225	-9507	-9392	545	-24905	-7196	-10115	644
1.253333	-27	40	88	-61	-105	-33	13	-15	-15	7	-84	-61	-94	-16	-26	-49	-105	36	-90	-35	-103	-19	-94	-67	-63	0	-97	-11	-70	-68	-148	-73	-1389	-3502	-4026	-16212	11	-24205	-7799	-12126	645	-23191	-9549	-9644	312	-24926	-7343	-10261	529
1.254167	-24	41	87	-57	-107	-33	11	-13	-16	6	-73	-60	-95	-15	-26	-58	-98	37	-84	-32	-102	-21	-97	-67	-61	1	-97	-11	-73	-51	-148	-72	3450	-3422	-3999	-16108	-333	-24158	-7666	-12491	567	-23177	-9591	-9902	174	-24934	-7497	-10402	559
1.255000	-25	42	88	-59	-109	-32	13	-11	-14	7	-72	-61	-95	-13	-26	-53	-99	37	-83	-18	-104	-21	-96	-65	-63	1	-98	-11	-70	-68	-147	-74	-840	-3346	-3962	-16025	-279	-24091	-7515	-12862	485	-23119	-9627	-10146	214	-24925	-7658	-10530	530
1.255833	-23	41	88	-57	-105	-31	8	-14	-15	3	-73	-59	-97	-15	-28	-59	-99	36	-85	-34	-107	-19	-96	-66	-63	-1	-99	-12	-72	-70	-148	-77	258	-3279	-3919	-15963	-63	-23999	-7339	-13252	330	-23042	-9657	-10381	-5	-24922	-7830	-10656	389
1.256667	-26	36	86	-62	-109	-36	9	-17	-21	0	-77	-66	-95	-18	-30	-62	-104	29	-74	-36	-108	-26	-101	-74	-66	-7	-103	-14	-76	-70	-153	-78	437	-3217	-3875	-15928	258	-23893	-7144	-13649	12	-22950	-9687	-10602	76	-24918	-7999	-10768	244
1.257500	-29	35	77	-69	-111	-41	8	-19	-22	5	-76	-64	-98	-22	-32	-64	-101	32	-90	-35	-107	-26	-101	-69	-65	3	-101	-14	-76	-73	-156	-78	-1064	-3156	-3816	-15910	650	-23758	-6921	-14038	-161	-22835	-9698	-10797	136	-24887	-8163	-10869	13
1.258333	-28	39	88	-59	-110	-34	9	-18	-17	5	-48	-67	-98	-17	-29	-62	-83	34	-86	-35	-107	-23	-99	-73	-66	-4	-99	-14	-74	-70	-150	-76	-254	-3107	-3758	-15894	1205	-23605	-6716	-14432	-365	-22711	-9709	-10978	145	-24851	-8329	-10961	-213
1.259167	-44	40	88	-59	-93	-34	11	-17	-21	6	-73	-63	-98	-16	-31	-63	-102	30	-87	-33	-104	-24	-102	-66	-65	0	-99	-44	-76	-73	-151	-76	535	-3067	-3701	-15935	1451	-23428	-6418	-14820	-489	-22567	-9710	-11136	244	-24810	-8480	-11047	-369
1.260000	-25	39	89	-59	-110	-31	15	-13	-19	4	-73	-64	-94	-12	-26	-59	-99	34	-79	-35	-102	-22	-97	-68	-64	-1	-103	-14	-69	-67	-148	-76	-1239	-3038	-3650	-15971	1729	-23235	-6132	-15204	-767	-22418	-9715	-11279	557	-24759	-8616	-11128	-737
1.260833	-26	39	89	-52	-104	-30	40	-11	-15	8	-70	-61	-93	-13	-26	-60	-96	35	-85	-32	-101	-19	-98	-67	-60	1	-97	-12	-70	-35	-144	-74	-127	-3015	-3608	-16023	2317	-23025	-5822	-15584	-1152	-22250	-9698	-11398	787	-24700	-8764	-11199	-1113
1.261667	-25	40	89	-59	-108	-33	15	-13	-18	6	-74	-62	-96	-16	-38	-59	-99	35	-81	-31	-105	-21	-99	-67	-62	0	-98	-16	-74	-67	-147	-74	-1416	-3012	-3573	-16077	2842	-22795	-5488	-15962	-1578	-22075	-9681	-11511	862	-24624	-8887	-11265	-1265
1.262500	-25	42	91	-62	-110	-31	13	-13	-17	7	-72	-64	-94	-14	-27	-58	-100	36	-86	-34	-105	-22	-98	-66	-66	0	-99	-11	-70	-68	-145	-75	-858	-3024	-3556	-16136	3040	-22548	-5139	-16331	-2051	-21888	-9664	-11599	822	-24532	-8998	-11322	-1274
1.263333	-26	39	90	-61	-107	-30	16	-16	-15	5	-72	-64	-94	-15	-28	-61	-100	37	-83	-30	-103	-22	-100	-66	-63	0	-100	-13	-75	-69	-150	-74	-236	-3038	-3544	-16194	3124	-22285	-4773	-16696	-2420	-21701	-9639	-11681	839	-24427	-9092	-11369	-1288
1.264167	-23	42	90	-60	-114	-32	13	-12	-17	7	-70	-63	-97	-15	-28	-60	-99	35	-84	-32	-105	-23	-100	-66	-66	5	-101	-10	-73	-61	-150	-74	-1143	-3069	-3550	-16251	3262	-22015	-4387	-17052	-2692	-21509	-9614	-11756	1025	-24304	-9167	-11407	-1405
1.265000	-30	40	87	-62	-111	-33	12	-16	-22	4	-75	-67	-102	-34	-35	-65	-104	55	-87	-38	-107	-26	-100	-73	-66	-5	-103	-15	-75	-74	-156	-80	-168	-3100	-3566	-16298	3387	-21738	-3992	-17403	-2898	-21306	-9583	-11825	1087	-24168	-9228	-11436	-1453
1.265833	-31	38	87	-63	-112	-38	8	-19	-17	-5	-77	-65	-99	-17	-31	-64	-102	30	-84	-32	-108	-25	-101	-69	-65	-1	-100	-13	-75	-70	-146	-74	-914	-3136	-3588	-16328	3392	-21453	-3587	-17761	-3126	-21107	-9543	-11889	1118	-24002	-9263	-11440	-1474
1.266667	-26	42	88	-62	-109	-32	15	-15	-18	7	-72	-62	-96	-13	-48	-68	-100	34	-83	-30	-104	-21	-98	-65	-65	0	-99	-11	-72	-72	-147	-76	-2301	-3179	-3613	-16356	3497	-21178	-3178	-18109	-3521	-20913	-9503	-11947	1058	-23829	-9285	-11436	-1436
1.267500	-27	42	90	-57	-109	-33	15	-15	-18	6	-70	-64	-96	-16	-26	-59	-103	35	-82	-30	-104	-21	-103	-68	-62	-1	-99	-11	-70	-66	-145	-73	2679	-3222	-3644	-16370	3026	-20917	-2772	-18459	-3618	-20724	-9464	-12012	818	-23643	-9291	-11410	-1237
1.268333	-29	41	89	-61	-105	-31	15	-13	-17	7	-73	-65	-95	-15	-27	-59	-97	30	-86	-31	-104	-21	-98	-66	-63	0	-100	-12	-73	-68	-149	-72	364	-3261	-3678	-16371	2739	-20682	-2386	-18806	-3612	-20543	-9416	-12072	671	-23454	-9283	-11380	-1130
1.269167	-26	43	87	-60	-108	-32	16	-13	-21	3	-76	-63	-97	-13	-29	-59	-100	32	-83	-31	-105	-18	-98	-68	-67	-1	-102	-15	-72	-69	-147	-75	518	-3287	-3698	-16357	2645	-20481	-2001	-19161	-3544	-20380	-9367	-12140	429	-23256	-9262	-11328	-1130
1.270000	-27	41	86	-58	-108	-32	16	-11	-19	9	-72	-64	-93	-15	-29	-58	-86	30	-83	-31	-102	-22	-100	-66	-63	0	-100	-11	-73	-70	-148	-75	2405	-3311	-3713	-16340	2218	-20313	-1648	-19506	-3511	-20232	-9316	-12207	328	-23054	-9229	-11264	-977
1.270833	-22	41	88	-57	-85	-30	18	-12	-17	3	-73	-65	-93	-14	-27	-58	-97	33	-84	-30	-102	-19	-98	-66	-62	0	-111	-11	-74	-69	-147	-74	798	-3323	-3715	-16310	1781	-20198	-1317	-19855	-3426	-20112	-9265	-12280	257	-22861	-9188	-11177	-850
1.271667	-25	40	86	-60	-110	-31	16	-10	-17	8	-75	-64	-98	-16	-24	-57	-98	36	-85	-31	-105	-22	-100	-68	-65	0	-99	-11	-73	-67	-147	-70	1692	-3324	-3709	-16276	1318	-20141	-1026	-20208	-3208	-20014	-9216	-12328	207	-22671	-9144	-11085	-797
1.272500	-26	43	89	-58	-109	-32	15	-12	-18	8	-74	-63	-97	-15	-29	-56	-100	35	-83	-30	-104	-1	-99	-66	-61	0	-98	-3	-73	-69	-148	-72	2779	-3313	-3678	-16237	609	-20150	-780	-20558	-2763	-19951	-9165	-12441	223	-22502	-9104	-10982	-512
1.273333	-26	38	89	-57	-109	-36	16	-18	-14	6	-72	-62	-137	-14	-29	-59	-99	34	-85	-32	-107	-24	-102	-70	-62	0	-101	-15	-72	-41	-148	-74	1201	-3273	-3635	-16183	-21	-20226	-582	-20907	-2323	-19923	-9128	-12531	280	-22331	-9064	-10872	-444
1.274167	-26	38	85	-60	-108	-36	13	-15	-18	3	-72	-65	-98	-16	-31	-60	-98	37	-82	-31	-103	-18	-99	-66	-64	2	-98	-10	-72	-69	-149	-74	1935	-3253	-3572	-16163	-488	-20367	-428	-21249	-1955	-19930	-9089	-12643	122	-22174	-9034	-10758	-688
1.275000	-27	40	88	-59	-111	-38	13	-12	-19	5	-73	-62	-98	-16	-28	-56	-100	35	-83	-30	-104	-19	-99	-69	-65	0	-98	-13	-72	-66	-146	-74	1014	-3212	-3486	-16131	-961	-20575	-334	-21592	-1515	-19974	-9061	-12730	-69	-22049	-9017	-10648	-407
1.275833	-28	43	89	-58	-108	-32	12	-15	-19	10	-72	-62	-98	-18	-28	-60	-101	34	-82	-30	-103	-23	-102	-68	-66	-1	-98	-12	-72	-70	-148	-73	-19	-3153	-3393	-16104	-1594	-20862	-298	-21925	-995	-20056	-9050	-12848	-24	-21943	-9013	-10540	-120
1.276667	-26	39	86	-61	-109	-34	13	-15	-23	5	-76	-43	-94	-14	-31	-58	-100	33	-87	-31	-103	-22	-101	-70	-67	-5	-100	-13	-73	-69	-147	-76	461	-3093	-3286	-16100	-2273	-21213	-323	-22255	-349	-20179	-9056	-12973	21	-21860	-9035	-10445	74
1.277500	-30	39	81	-61	-111	-33	13	-16	-17	6	-73	-65	-97	-17	-29	-58	-102	30	-88	-32	-105	-17	-100	-68	-65	0	-97	-12	-74	-68	-150	-75	-641	-3026	-3167	-16078	-2893	-21619	-411	-22560	345	-20328	-9075	-13108	-142	-21794	-9080	-10361	402
1.278333	-29	49	86	-66	-109	-30	11	-13	-21	4	-74	-64	-95	-19	-31	-58	-100	33	-86	-31	-108	-25	-99	-69	-63	0	-101	-15	-74	-66	-148	-74	-384	-2958	-3032	-16074	-3406	-22077	-551	-22885	1006	-20506	-9117	-13269	-368	-21744	-9147	-10301	516
1.279167	-27	40	85	-60	-107	-31	12	-14	-18	7	-74	-68	-94	-16	-27	-61	-103	32	-82	-34	-104	-24	-98	-68	-62	-4	-98	-12	-72	-69	-148	-72	-1407	-2890	-2901	-16088	-3838	-22574	-753	-23187	1627	-20697	-9205	-13438	-346	-21716	-9246	-10264	420
1.280000	-28	42	89	-58	-105	-32	16	-17	-18	6	-73	-67	-96	-17	-28	-59	-98	34	-86	-30	-103	-19	-101	-67	-62	-1	-97	-15	-73	-70	-153	-73	-3847	-2826	-2760	-16105	-4031	-23101	-1010	-23478	2074	-20919	-9276	-13629	-215	-21706	-9380	-10257	498
1.280833	-26	43	87	-58	-109	-32	15	-14	-14	8	-74	-64	-93	-15	-28	-53	-96	35	-78	-30	-104	-22	-110	-63	-62	0	-96	-13	-73	-66	-143	-70	-269	-2768	-2623	-16135	-4504	-23651	-1321	-23762	2760	-21149	-9398	-13842	-292	-21704	-9541	-10288	695
1.281667	-27	42	85	-59	-79	-30	12	-16	-23	7	-80	-67	-99	-22	-33	-61	-101	33	-88	-34	-104	-25	-103	-72	-66	-4	-100	-16	-75	-74	-151	-80	-784	-2706	-2487	-16181	-5045	-24211	-1685	-24039	3537	-21381	-9553	-14084	-374	-21719	-9745	-10359	583
1.282500	-28	38	86	-61	-113	-36	7	-16	-19	3	-78	-68	-99	-18	-33	-61	-124	33	-87	-33	-94	-26	-103	-69	-64	-3	-101	-14	-73	-74	-146	-76	-2809	-2679	-2356	-16232	-4969	-24761	-2079	-24302	4133	-21598	-9731	-14346	-594	-21740	-9963	-10463	379
1.283333	-26	71	87	-62	-111	-33	-13	-15	-17	6	-75	-66	-97	-18	-32	-60	-100	35	-87	-34	-103	-24	-101	-67	-64	-4	-99	-3	-77	-74	-149	-83	70	-2642	-2229	-16291	-4944	-25292	-2509	-24549	4735	-21809	-9942	-14616	-659	-21769	-10218	-10616	551
1.284167	-28	39	87	-60	-108	-35	11	-21	-18	11	-73	-64	-97	-15	-32	-60	-100	35	-87	-32	-107	-24	-103	-73	-67	-4	-99	-15	-75	-74	-150	-79	-2117	-2619	-2109	-16357	-4771	-25800	-2967	-24790	5249	-22001	-10178	-14902	-541	-21802	-10497	-10811	689
1.285000	-29	38	85	-56	-107	-35	10	-16	-19	5	-76	-66	-100	-17	-34	-61	-104	28	-90	-35	-108	-24	-104	-68	-66	-4	-101	-14	-76	-74	-149	-77	-1534	-2610	-1993	-16427	-4394	-26269	-3443	-25008	5640	-22172	-10435	-15230	-526	-21839	-10794	-11048	525
1.285833	-40	39	87	-58	-111	-33	10	-15	-22	2	-77	-66	-96	-16	-29	-61	-102	33	-91	-32	-107	-25	-102	-69	-67	-4	-102	-13	-74	-69	-147	-75	535	-2592	-1873	-16496	-4176	-26699	-3933	-25212	6169	-22311	-10713	-15556	-737	-21881	-11101	-11326	395
1.286667	-26	41	90	-57	-107	-32	19	-14	-16	8	-49	-63	-93	-13	-28	-58	-101	34	-87	-32	-104	-21	-102	-66	-62	1	-97	-12	-72	-69	-149	-73	-338	-2587	-1758	-16567	-4215	-27078	-4425	-25396	6568	-22416	-11002	-15885	-643	-21928	-11416	-11645	502
1.287500	-24	43	89	-59	-105	-31	16	-13	-16	6	-74	-64	-94	-15	-28	-57	-100	34	-88	-32	-109	-19	-101	-65	-64	-1	-102	-14	-70	-69	-148	-73	-127	-2581	-1641	-16636	-3822	-27408	-4907	-25562	6677	-22504	-11303	-16217	-544	-21980	-11730	-12003	388
1.288333	-27	44	89	-57	-108	-13	13	-14	-16	8	-74	-63	-97	-15	-29	-58	-100	34	-88	-34	-104	-19	-102	-66	-64	1	-100	-13	-67	-69	-149	-74	205	-2578	-1523	-16704	-3276	-27681	-5381	-25702	6781	-22550	-11601	-16547	-564	-22040	-12040	-12393	339
1.289167	-26	43	89	-56	-109	-35	13	-14	-18	6	-74	-65	-76	-16	-27	-58	-76	35	-83	-31	-107	-22	-98	-68	-64	1	-100	-15	-76	-70	-148	-74	-754	-2573	-1394	-16763	-3158	-27894	-5829	-25814	6596	-22575	-11899	-16901	-590	-22108	-12338	-12813	274
1.290000	-24	40	88	-58	-109	-35	-15	-13	-17	6	-76	-67	-96	-15	-30	-61	-100	33	-90	-34	-105	-25	-102	-69	-65	-4	-104	-14	-75	-69	-154	-76	549	-2564	-1263	-16824	-2985	-28061	-6250	-25900	6293	-22579	-12189	-17179	-567	-22184	-12603	-13259	204
1.290833	-26	38	86	-63	-110	-38	9	-19	-19	6	-77	-66	-99	-18	-43	-59	-99	34	-88	-32	-98	-22	-102	-47	-63	0	-103	-15	-74	-72	-151	-75	-135	-2547	-1116	-16861	-2680	-28173	-6625	-25953	6057	-22561	-12457	-17460	-441	-22269	-12841	-13720	263
1.291667	-29	41	87	-60	-115	-39	11	-13	-19	6	-75	-65	-98	-16	-28	-60	-100	34	-86	-33	-107	-23	-102	-67	-63	0	-101	-14	-72	-70	-151	-72	277	-2525	-966	-16904	-2473	-28242	-6964	-25978	5640	-22540	-12701	-17723	-490	-22360	-13037	-14176	218
1.292500	-28	42	88	-61	-108	-34	12	-15	-18	7	-73	-64	-95	-17	-32	-59	-98	35	-88	-32	-101	-23	-100	-68	-64	0	-101	-12	-75	-69	-150	-74	-4	-2490	-796	-16937	-2067	-28270	-7246	-25969	4978	-22511	-12913	-17954	-578	-22469	-13193	-14649	246
1.293333	-25	41	90	-58	-107	-32	18	-12	-15	7	-73	-63	-92	-14	-27	-59	-97	36	-86	-30	-104	-21	-100	-70	-64	1	-99	-9	-69	-61	-160	-72	-2496	-2444	-620	-16968	-1528	-28274	-7477	-25935	4144	-22487	-13094	-18155	-493	-22583	-13297	-15113	344
1.294167	-25	41	90	-58	-105	-33	15	-12	-16	9	-72	-63	-94	-13	-29	-57	-95	33	-88	-27	-104	-19	-97	-69	-61	0	-100	-12	-73	-66	-146	-73	107	-2392	-439	-17006	-1344	-28251	-7639	-25871	3394	-22471	-13235	-18330	-609	-22707	-13349	-15571	475
1.295000	-25	40	91	-56	-105	-36	20	-14	-16	7	-74	-63	-95	-14	-26	-57	-99	38	-84	-27	-105	-18	-97	-70	-63	0	-101	-10	-76	-86	-148	-72	2036	-2322	-250	-17044	-1504	-28216	-7763	-25788	2843	-22476	-13340	-18476	-567	-22844	-13352	-16013	657
1.295833	-27	38	88	-58	-105	-33	15	-12	-17	6	-72	-62	-92	-13	-27	-59	-99	34	-85	-28	-100	-22	-99	-68	-65	0	-101	-11	-73	-67	-149	-74	-2157	-2254	-60	-17091	-976	-28179	-7816	-25679	2109	-22500	-13396	-18597	-527	-22984	-13298	-16439	551
1.296667	-26	37	89	-60	-109	-49	11	-14	-16	4	-76	-69	-99	-16	-30	-58	-99	34	-87	-34	-105	-22	-99	-72	-65	0	-103	-14	-78	-70	-148	-74	1149	-2168	131	-17149	-607	-28132	-7811	-25555	1320	-22545	-13416	-18696	-556	-23128	-13191	-16843	493
1.297500	-26	38	87	-60	-110	-36	11	-17	-17	8	-72	-66	-96	-15	-30	-60	-100	29	-87	-31	-104	-21	-98	-70	-65	0	-100	-13	-73	-70	-146	-76	-586	-2082	322	-17217	-336	-28095	-7744	-25427	469	-22605	-13387	-18771	-478	-23269	-13037	-17223	573
1.298333	-27	45	88	-62	-110	-36	11	-17	-23	2	-78	-67	-97	-17	-31	-60	-103	29	-90	-33	-108	-29	-102	-73	-67	-4	-108	-17	-79	-75	-150	-75	-907	-1993	504	-17297	66	-28067	-7631	-25291	-277	-22706	-13327	-18837	-344	-23406	-12837	-17582	654
1.299167	-27	36	84	-67	-113	-38	9	-17	-19	3	-77	-66	-96	-17	-40	-62	-99	32	-80	-34	-107	-24	-99	-70	-64	-1	-102	-12	-69	-69	-146	-76	306	-1895	681	-17391	575	-28045	-7419	-25150	-964	-22776	-13225	-18888	-407	-23524	-12594	-17912	547
1.300000	-26	37	92	-58	-110	-34	12	-17	-19	5	-79	-66	-98	-19	-30	-59	-101	33	-83	-34	-105	-23	-98	-72	-63	0	-100	-12	-76	-72	-149	-79	-186	-1800	848	-17499	584	-28028	-7243	-25019	-1600	-22923	-13091	-18935	-540	-23627	-12326	-18217	347
1.300833	-25	40	90	-61	-109	-39	10	-16	-17	4	-75	-64	-95	-17	-31	-59	-101	35	-84	-27	-107	-24	-99	-68	-63	0	-100	-13	-73	-67	-146	-76	-781	-1714	994	-17626	921	-28023	-6979	-24902	-2316	-23048	-12930	-18967	-551	-23699	-12032	-18487	176
1.301667	-24	49	86	-60	-105	-39	-4	-12	-15	5	-75	-64	-96	-18	-30	-59	-98	33	-86	-33	-107	-22	-99	-69	-66	0	-99	-15	-75	-72	-141	-79	-11	-1635	1125	-17765	1474	-28019	-6676	-24803	-2949	-23163	-12750	-19039	-624	-23743	-11727	-18764	144
1.302500	-26	42	89	-59	-109	-34	11	-17	-16	5	-73	-64	-94	-17	-31	-60	-98	34	-87	-34	-102	-24	-102	-73	-63	0	-98	-13	-70	-70	-149	-75	-1377	-1568	1238	-17914	1613	-28021	-6346	-24723	-3596	-23275	-12550	-19101	-629	-23755	-11415	-19005	37
1.303333	-25	40	113	-59	-108	-31	13	-14	-16	4	-74	-65	-98	-17	-28	-61	-100	32	-87	-36	-104	-24	-99	-61	-64	-3	-97	-15	-72	-68	-146	-78	-93	-1515	1328	-18073	1592	-28006	-5986	-24664	-4144	-23349	-12341	-19178	-546	-23724	-11110	-19234	-145
1.304167	-27	39	86	-60	-108	-34	10	-6	-21	3	-47	-63	-96	-16	-42	-61	-101	34	-86	-34	-108	-25	-101	-74	-67	-4	-103	-14	-75	-73	-148	-79	-638	-1476	1407	-18240	1683	-27981	-5605	-24639	-4624	-23393	-12122	-19272	-476	-23652	-10814	-19448	-268
1.305000	-29	38	89	-61	-109	-34	9	-14	-16	6	-74	-67	-96	-21	-29	-61	-102	32	-90	-34	-107	-25	-101	-70	-64	-1	-102	-10	-75	-70	-147	-80	-689	-1457	1469	-18413	1653	-27938	-5203	-24636	-5076	-23385	-11895	-19382	-579	-23537	-10539	-19647	-475
1.305833	-26	40	88	-62	-110	-34	10	-15	-17	3	-76	-68	-95	-17	-28	-62	-100	33	-90	-31	-119	-24	-99	-69	-65	-3	-105	-15	-74	-69	-146	-75	45	-1452	1514	-18578	1484	-27862	-4784	-24661	-5298	-23329	-11662	-19503	-606	-23374	-10276	-19837	-594
1.306667	-26	39	86	-62	-107	-33	11	-13	-9	4	-70	-64	-95	-16	-30	-62	-102	32	-90	-38	-107	-24	-102	-74	-64	0	-101	-17	-72	-72	-145	-80	-1780	-1470	1552	-18753	1361	-27754	-4355	-24719	-5515	-23202	-11430	-19643	-460	-23173	-10068	-20018	-774
1.307500	-24	38	86	-62	-111	-36	9	-17	-23	3	-76	-67	-101	-22	-32	-61	-100	33	-86	-34	-103	-23	-99	-72	-66	0	-98	-15	-74	-73	-146	-76	-991	-1512	1580	-18923	1007	-27599	-3911	-24821	-5762	-23000	-11183	-19794	-425	-22929	-9883	-20189	-949
1.308333	-27	40	89	-62	-110	-33	13	-13	-19	5	-72	-65	-93	-16	-29	-62	-100	34	-87	-33	-107	-23	-100	-73	-63	0	-104	-32	-75	-68	-148	-77	2963	-1566	1603	-19090	77	-27404	-3465	-24907	-5540	-22728	-10954	-19956	-451	-22649	-9729	-20349	-1056
1.309167	-26	41	88	-60	-110	-33	13	-14	-16	7	-72	-65	-94	-15	-31	-62	-131	35	-86	-30	-103	-22	-101	-68	-65	1	-99	-13	-76	-72	-149	-76	-1223	-1641	1628	-19250	-149	-27157	-2988	-25035	-5247	-22384	-10712	-20122	-343	-22337	-9614	-20501	-1231
1.310000	-24	42	82	-57	-108	-34	-6	-12	-17	5	-70	-65	-95	-14	-28	-62	-99	35	-84	-33	-105	-22	-99	-69	-64	0	-102	-12	-67	-69	-147	-76	1800	-1736	1655	-19407	-656	-26859	-2551	-25178	-4972	-21969	-10467	-20304	-346	-22001	-9529	-20636	-1285
1.310833	-23	41	88	-58	-111	-33	13	-14	-18	7	-73	-63	-98	-8	-28	-62	-101	35	-83	-31	-102	-25	-100	-68	-64	0	-99	-13	-73	-73	-150	-77	1115	-1846	1684	-19561	-1179	-26517	-2088	-25341	-4709	-21486	-10213	-20482	-382	-21655	-9482	-20759	-1361
1.311667	-22	38	88	-58	-105	-31	13	-28	-19	4	-74	-64	-95	-13	-29	-60	-98	37	-84	-30	-104	-22	-100	-70	-68	0	-99	-14	-72	-69	-147	-79	480	-1969	1730	-19709	-1352	-26127	-1619	-25512	-4284	-20952	-9955	-20654	-148	-21298	-9450	-20870	-1476
1.312500	-27	38	86	-59	-109	-32	15	-13	-16	4	-72	-63	-97	-13	-27	-60	-95	33	-86	-29	-104	-19	-97	-67	-63	-3	-98	-10	-73	-68	-145	-76	1725	-2110	1780	-19856	-1342	-25701	-1160	-25688	-3813	-20376	-9690	-20823	40	-20937	-9443	-20962	-1636
1.313333	-25	28	89	-57	-109	-31	16	-12	-21	5	-73	-61	-93	-13	-28	-59	-100	39	-83	-29	-105	-21	-97	-82	-69	2	-98	-10	-73	-75	-144	-75	2022	-2253	1851	-19997	-1757	-25242	-695	-25865	-3118	-19773	-9423	-20984	-7	-20593	-9450	-21055	-1788
1.314167	-19	42	87	-59	-108	-29	18	-10	-15	7	-67	-60	-95	-12	-38	-55	-96	38	-84	-31	-105	-18	-95	-66	-61	2	-98	-11	-70	-66	-145	-76	747	-2410	1932	-20142	-1843	-24761	-223	-26041	-2561	-19164	-9151	-21131	-74	-20255	-9466	-21105	-1988
1.315000	-22	43	86	-59	-105	-52	12	-14	-18	4	-74	-64	-93	-14	-29	-60	-99	35	-83	-33	-103	-22	-99	-69	-63	-1	-102	-12	-56	-70	-150	-80	1781	-2583	2030	-20278	-1444	-24272	211	-26216	-2163	-18560	-8874	-21269	-125	-19951	-9489	-21151	-1999
1.315833	-25	36	86	-64	-111	-35	12	-16	-19	3	-76	-66	-96	-17	-29	-48	-100	35	-61	-33	-109	-24	-100	-69	-63	-1	-102	-10	-70	-68	-147	-75	-153	-2757	2146	-20413	-1124	-23777	649	-26378	-1787	-17979	-8598	-21384	-17	-19664	-9500	-21181	-2027
1.316667	-28	37	85	-63	-110	-34	8	-6	-16	5	-74	-65	-98	-18	-31	-62	-101	34	-86	-32	-107	-22	-101	-70	-66	-3	-100	-14	-78	-81	-152	-78	326	-2937	2268	-20543	-750	-23288	1072	-26534	-1325	-17444	-8327	-21488	135	-19419	-9513	-21198	-1994
1.317500	-26	38	84	-62	-113	-35	9	-15	-18	5	-76	-69	-98	-16	-36	-62	-101	32	-86	-32	-107	-26	-103	-73	-64	-3	-101	-11	-76	-73	-150	-78	78	-3121	2411	-20669	-165	-22813	1468	-26669	-903	-16966	-8068	-21569	318	-19205	-9506	-21195	-1766
1.318333	-25	33	84	-61	-111	-34	13	-14	-19	4	-76	-64	-98	-15	-30	-63	-99	35	-86	-35	-107	-21	-101	-70	-65	-5	-102	-12	-72	-73	-149	-77	-660	-3306	2553	-20792	337	-22370	1830	-26786	-531	-16560	-7829	-21626	303	-19031	-9495	-21190	-1653
1.319167	-23	38	84	-59	-109	-33	12	-14	-21	5	-85	-32	-96	-13	-29	-55	-98	37	-85	-32	-105	-22	-100	-72	-64	-3	-102	-10	-72	-68	-150	-75	-376	-3496	2707	-20913	880	-21959	2142	-26884	-135	-16230	-7617	-21671	384	-18895	-9467	-21155	-1644
1.320000	-31	37	85	-60	-110	-35	13	-11	-17	6	-74	-61	-96	-15	-27	-63	-99	35	-84	-33	-105	-22	-98	-69	-64	0	-102	-13	-73	-69	-148	-69	-2167	-3689	2852	-21024	1636	-21588	2431	-26958	214	-15983	-7441	-21674	693	-18795	-9433	-21119	-1614
1.320833	-21	41	87	-60	-108	-34	13	-14	-18	6	-76	-62	-96	-15	-27	-60	-96	36	-84	-33	-109	-22	-98	-69	-63	-1	-100	-11	-73	-67	-147	-73	-2804	-3876	3000	-21126	2315	-21260	2651	-27007	437	-15826	-7309	-21659	818	-18732	-9395	-21077	-1531
1.321667	-24	50	85	-61	-108	-33	15	-12	-16	6	-76	-61	-96	-16	-29	-61	-100	36	-88	-32	-104	-23	-97	-68	-63	-1	-101	-10	-75	-69	-145	-70	1610	-4068	3132	-21227	2262	-20976	2800	-27030	907	-15754	-7226	-21618	895	-18700	-9357	-21025	-1372
1.322500	-24	40	86	-61	-111	-34	13	-13	-21	3	-74	-64	-96	-17	-29	-62	-100	36	-87	-35	-108	-23	-100	-70	-65	-1	-102	-14	-76	-69	-147	-76	-2151	-4260	3256	-21316	2751	-20742	2879	-27021	1191	-15768	-7206	-21550	1017	-18694	-9322	-20970	-1256
1.323333	-25	43	82	-63	-108	-35	11	-15	-22	3	-76	-65	-99	-19	-31	-62	-102	27	-91	-38	-109	-27	-99	-76	-66	-9	-81	-13	-75	-73	-150	-76	-406	-4454	3356	-21396	3325	-20551	2874	-26999	1337	-15858	-7244	-21456	864	-18718	-9301	-20919	-1101
1.324167	-26	34	79	-63	-111	-40	22	-17	-22	-1	-78	-68	-97	-17	-32	-66	-100	30	-92	-35	-105	-24	-100	-75	-67	-5	-102	-18	-77	-74	-152	-77	-168	-4643	3431	-21461	3590	-20399	2783	-26936	1485	-16002	-7348	-21326	816	-18755	-9294	-20851	-860
1.325000	-26	37	82	-69	-113	-40	12	-16	-22	3	-77	-66	-98	-19	-32	-63	-104	34	-90	-38	-108	-27	-104	-74	-66	-15	-103	-16	-75	-73	-136	-79	-1121	-4820	3497	-21515	3922	-20287	2599	-26841	1739	-16204	-7521	-21173	829	-18802	-9308	-20788	-779
1.325833	-28	38	84	-61	-112	-38	12	-16	-22	1	-76	-65	-101	-16	-30	-62	-104	33	-88	-34	-109	-25	-103	-69	-67	-3	-101	-14	-74	-73	-147	-75	246	-4989	3535	-21553	4311	-20202	2316	-26708	1852	-16438	-7764	-20989	736	-18864	-9351	-20718	-756
1.326667	-22	41	86	-49	-114	-39	12	-13	-16	15	-72	-63	-95	-18	-28	-61	-98	36	-86	-34	-108	-24	-100	-70	-65	-1	-99	-13	-72	-68	-147	-73	1447	-5153	3541	-21581	4082	-20151	1930	-26546	2195	-16711	-8081	-20782	676	-18921	-9423	-20648	-558
1.327500	-18	41	87	-61	-105	-32	13	-12	-18	7	-70	-64	-96	-23	-26	-61	-95	35	-90	-31	-102	-23	-99	-69	-62	-5	-98	-12	-73	-67	-148	-73	-144	-5305	3523	-21592	3981	-20125	1434	-26349	2257	-16988	-8458	-20552	619	-18988	-9534	-20579	-637
1.328333	-26	41	86	-58	-109	-35	15	-17	-17	5	-69	-62	-96	-16	-31	-60	-99	33	-90	-30	-103	-22	-97	-70	-66	-3	-100	-16	-73	-69	-148	-76	1061	-5443	3474	-21594	4255	-20116	839	-26120	2110	-17268	-8901	-20303	425	-19053	-9684	-20499	-596
1.329167	-28	43	88	-57	-112	-33	17	-12	-16	11	-69	-63	-100	-15	-30	-40	-104	34	-87	-31	-104	-21	-98	-69	-63	0	-99	-12	-70	-69	-146	-73	113	-5567	3403	-21586	4322	-20120	145	-25879	2016	-17531	-9390	-20038	296	-19112	-9871	-20415	-287
1.330000	-11	41	87	-58	-108	-31	16	-14	-21	2	-72	-63	-96	-17	-29	-58	-100	34	-85	-33	-104	-21	-99	-76	-67	-3	-101	-13	-70	-92	-146	-76	219	-5670	3312	-21561	4048	-20130	-647	-25563	1909	-17775	-9934	-19760	460	-19171	-10104	-20331	-153
1.330833	-22	43	85	-58	-104	-33	13	-14	-15	6	-69	-60	-94	-18	-29	-49	-99	36	-86	-33	-102	-23	-98	-68	-63	0	-101	-11	-75	-70	-145	-73	543	-5752	3196	-21532	3822	-20137	-1531	-25231	1836	-17993	-10513	-19475	547	-19226	-10365	-20238	-138
1.331667	-25	17	87	-62	-109	-62	12	-17	-21	4	-76	-67	-99	-18	-32	-61	-101	33	-91	-32	-104	-24	-102	-70	-66	-5	-103	-16	-80	-69	-148	-69	-268	-5814	3075	-21490	3519	-20161	-2498	-24873	1692	-18181	-11121	-19186	424	-19283	-10660	-20141	-77
1.332500	-31	38	85	-63	-112	-36	10	-18	-22	2	-74	-66	-98	-18	-31	-63	-100	30	-88	-35	-104	-24	-101	-70	-64	-5	-99	-13	-72	-70	-146	-74	3	-5851	2939	-21440	3215	-20169	-3539	-24478	1493	-18329	-11741	-18891	300	-19329	-10982	-20027	127
1.333333	-23	41	72	-57	-107	-34	13	-15	-15	7	-73	-65	-97	-19	-31	-59	-100	34	-85	-32	-105	-23	-99	-68	-62	1	-99	-14	-76	-70	-147	-72	-1323	-5866	2796	-21379	3140	-20165	-4639	-24055	1223	-18444	-12376	-18610	136	-19383	-11331	-19907	267
1.334167	-23	44	87	-58	-112	-35	12	-16	-16	8	-72	-80	-94	-15	-31	-59	-96	32	-86	-32	-105	-24	-100	-69	-65	-4	-99	-11	-73	-68	-145	-73	-2961	-5860	2654	-21317	3098	-20155	-5795	-23604	710	-18523	-13002	-18335	84	-19438	-11696	-19778	367
1.335000	-23	44	91	-57	-105	-33	16	-14	-15	9	-70	-63	-97	-18	-30	-57	-96	36	-85	-31	-107	-23	-98	-103	-63	0	-98	-11	-73	-105	-148	-73	1511	-5831	2510	-21252	2316	-20131	-6992	-23126	539	-18573	-13633	-18069	10	-19503	-12077	-19639	507
1.335833	-23	44	89	-59	-108	-34	15	-16	-16	8	-75	-65	-96	-15	-31	-59	-96	35	-95	-29	-107	-23	-101	-70	-64	-4	-101	-14	-72	-67	-146	-75	-1402	-5788	2370	-21185	1924	-20095	-8227	-22623	456	-18599	-14243	-17824	-151	-19577	-12462	-19491	584
1.336667	-25	40	85	-57	-110	-50	11	-19	-18	5	-75	-66	-98	-18	-32	-61	-105	33	-87	-34	-107	-23	-102	-72	-80	-3	-100	-15	-75	-70	-149	-81	-1784	-5729	2244	-21120	1919	-20040	-9477	-22101	150	-18605	-14827	-17600	-279	-19661	-12853	-19335	400
1.337500	-24	40	87	-57	-109	-32	9	-21	-21	-6	-75	-59	-98	-8	-31	-59	-101	33	-86	-34	-103	-22	-100	-73	-69	-4	-102	-14	-73	-70	-147	-75	-177	-5654	2126	-21056	1689	-19989	-10722	-21551	-201	-18597	-15382	-17395	-231	-19758	-13228	-19163	389
1.338333	-24	39	86	-60	-109	-33	12	-15	-15	6	-74	-69	-96	-17	-32	-60	-102	32	-84	-36	-105	-25	-100	-67	-64	-4	-101	-14	-73	-69	-147	-76	-2215	-5572	2016	-20994	1589	-19877	-11960	-20985	-428	-18571	-15908	-17215	-398	-19872	-13611	-18981	403
1.339167	-23	41	88	-60	-109	-39	13	-16	-11	5	-76	-67	-98	-16	-30	-59	-100	35	-85	-34	-105	-23	-98	-70	-67	-4	-103	-14	-75	-72	-148	-75	-1765	-5478	1944	-20929	1626	-19775	-13169	-20407	-741	-18551	-16398	-17057	-500	-20003	-13982	-18796	296
1.340000	-26	68	86	-58	-108	-38	12	-14	-18	6	-76	-66	-98	-19	-35	-61	-101	29	-90	-39	-109	-25	-100	-69	-67	-7	-103	-17	-78	-69	-148	-77	-277	-5386	1820	-20877	1353	-19658	-14346	-19819	-838	-18534	-16857	-16923	-523	-20154	-14345	-18607	414
1.340833	-29	39	85	-61	-112	-34	9	-19	-23	-1	-76	-68	-100	-21	-31	-61	-99	28	-81	-39	-102	-24	-101	-70	-65	-3	-101	-15	-76	-72	-148	-76	-1724	-5285	1731	-20817	876	-19523	-15481	-19218	-1018	-18516	-17274	-16811	-513	-20321	-14698	-18405	425
1.341667	-26	39	87	-62	-109	-33	12	-14	-17	4	-74	-66	-95	-17	-31	-59	-97	32	-87	-38	-102	-24	-111	-69	-63	-1	-102	-16	-70	-68	-146	-75	-1047	-5195	1642	-20759	784	-19382	-16556	-18609	-1424	-18515	-17658	-16725	-594	-20504	-15038	-18203	344
1.342500	-25	41	87	-60	-105	-35	12	9	-17	6	-74	-66	-97	-14	-32	-62	-101	34	-88	-36	-108	-23	-101	-72	-65	-4	-101	-16	-74	-73	-147	-73	-1607	-5107	1546	-20702	716	-19230	-17559	-18006	-1687	-18522	-18008	-16659	-704	-20707	-15368	-17996	507
1.343333	-27	39	86	-62	-112	-35	13	-15	-19	3	-73	-65	-95	-17	-30	-61	-101	32	-85	-38	-108	-24	-100	-72	-65	-3	-98	-14	-73	-72	-148	-77	-1702	-5021	1440	-20646	366	-19075	-18486	-17413	-1906	-18549	-18326	-16624	-620	-20921	-15708	-17790	656
1.344167	-27	41	86	-61	-109	-34	5	-26	-17	3	-74	-72	-97	-18	-33	-60	-100	33	-86	-38	-105	-24	-99	-70	-65	-3	-101	-15	-77	-72	-151	-78	-859	-4944	1321	-20589	132	-18916	-19311	-16824	-2085	-18589	-18615	-16584	-599	-21153	-16019	-17585	581
1.345000	-27	41	85	-59	-110	-35	9	-17	-22	3	-75	-65	-96	-17	-32	-63	-101	32	-90	-39	-105	-23	-101	-74	-65	-10	-99	-13	-73	-72	-147	-76	-1643	-4874	1188	-20529	-100	-18759	-20039	-16250	-2235	-18647	-18880	-16567	-635	-21389	-16335	-17382	612
1.345833	-29	40	86	-60	-108	-34	12	-14	-17	4	-72	-64	-93	-17	-25	-65	-102	32	-85	-34	-105	-22	-101	-72	-65	-1	-99	-11	-73	-68	-148	-79	-468	-4809	1033	-20465	-462	-18608	-20661	-15690	-2366	-18708	-19118	-16573	-603	-21628	-16651	-17177	840
1.346667	-25	44	72	-57	-124	-32	13	-11	-16	4	-72	-61	-92	-16	-29	-60	-97	34	-85	-34	-103	-19	-97	-68	-63	1	-116	-9	-75	-66	-167	-72	-793	-4742	853	-20396	-690	-18462	-21161	-15155	-2486	-18787	-19336	-16575	-694	-21868	-16970	-16990	1165
1.347500	-25	43	87	-59	-107	-31	13	-12	-13	8	-73	-56	-94	-12	-28	-58	-101	33	-87	-33	-104	-19	-98	-66	-62	0	-96	-11	-73	-67	-144	-62	-2641	-4672	641	-20320	-591	-18335	-21543	-14652	-2782	-18871	-19539	-16592	-521	-22105	-17288	-16802	1397
1.348333	-26	41	87	-61	-109	-35	9	-15	-19	3	-74	-63	-100	-19	-32	-62	-108	32	-85	-38	-105	-23	-102	-72	-64	-3	-100	-16	-75	-73	-149	-76	1825	-4622	404	-20256	-1046	-18228	-21801	-14185	-2865	-18964	-19732	-16620	-484	-22334	-17615	-16627	1716
1.349167	-26	37	86	-65	-109	-35	9	-14	-18	9	-75	-65	-95	-18	-29	-61	-100	30	-91	-34	-102	-22	-98	-69	-63	-1	-96	-11	-74	-66	-147	-74	2068	-4554	142	-20178	-1709	-18133	-21929	-13746	-2661	-19057	-19901	-16645	-487	-22548	-17942	-16458	2099
1.350000	-27	43	101	-58	-108	-31	13	-10	-16	4	-75	-64	-95	-15	-26	-60	-102	33	-86	-32	-105	-22	-97	-67	-65	-1	-98	-19	-82	-70	-148	-77	130	-4478	-144	-20103	-1885	-18064	-21931	-13353	-2531	-19147	-20070	-16676	-383	-22748	-18278	-16306	2213
1.350833	-26	39	86	-62	-110	-32	11	-13	-16	4	-74	-64	-94	-16	-29	-63	-99	34	-85	-34	-107	-24	-102	-69	-63	-1	-100	-11	-75	-68	-151	-75	3464	-4396	-460	-20020	-2221	-18017	-21808	-12992	-2475	-19231	-20227	-16702	-419	-22917	-18612	-16165	2367
1.351667	-25	39	88	-57	-108	-31	13	-13	-16	7	-75	-60	-97	-16	-29	-58	-99	34	-85	-32	-102	-21	-98	-68	-65	-5	-98	-7	-74	-70	-148	-73	1664	-4304	-792	-19943	-2392	-17992	-21556	-12677	-2348	-19312	-20375	-16727	-397	-23067	-18945	-16036	2535
1.352500	-23	41	87	-60	-107	-33	11	-14	-44	6	-73	-63	-95	-13	-50	-58	-100	36	-87	-30	-102	-22	-99	-68	-62	0	-97	-11	-70	-67	-147	-74	1967	-4179	-1145	-19867	-2388	-17988	-21195	-12409	-2169	-19373	-20518	-16741	-343	-23181	-19272	-15921	2826
1.353333	-24	43	90	-59	-107	-30	16	-11	-16	9	-72	-63	-96	-14	-27	-58	-98	38	-85	-52	-102	-17	-96	-68	-63	1	-99	-11	-74	-67	-148	-74	3580	-4080	-1507	-19793	-2443	-18007	-20729	-12184	-1746	-19418	-20654	-16754	-436	-23264	-19593	-15821	3037
1.354167	-26	40	106	-55	-108	-31	15	-12	-19	10	-69	-59	-94	-14	-27	-60	-97	37	-83	-28	-102	-19	-98	-70	-61	0	-95	-11	-66	-66	-145	-72	2551	-3951	-1876	-19726	-2698	-18050	-20175	-12012	-1278	-19441	-20784	-16750	-403	-23315	-19900	-15734	2895
1.355000	-22	43	91	-56	-107	-29	18	-9	-12	9	-72	-60	-92	-12	-27	-60	-99	36	-82	-29	-100	-15	-96	-67	-62	1	-96	-25	-66	-65	-145	-72	2428	-3815	-2251	-19666	-2717	-18100	-19537	-11881	-1138	-19444	-20904	-16731	-346	-23323	-20195	-15663	2928
1.355833	-24	40	89	-56	-107	-30	15	-13	-19	5	-72	-58	-93	-12	-29	-59	-98	36	-84	-30	-102	-17	-98	-73	-64	0	-100	-11	-74	-69	-147	-76	2127	-3675	-2618	-19621	-2461	-18172	-18833	-11804	-877	-19421	-20970	-16697	-341	-23300	-20466	-15608	3301
1.356667	-5	39	86	-58	-108	-32	13	-13	-19	4	-75	-63	-99	-22	-29	-62	-102	30	-90	-33	-108	-24	-101	-75	-65	-1	-111	-16	-79	-72	-150	-77	711	-3534	-2980	-19590	-2268	-18254	-18084	-11774	-535	-19368	-21123	-16648	-421	-23237	-20707	-15565	3514
1.357500	-28	37	84	-62	-112	-36	7	-17	-24	-15	-79	-67	-99	-21	-30	-63	-103	32	-87	-35	-108	-22	-101	-72	-66	-1	-102	-16	-73	-68	-147	-75	1862	-3389	-3325	-19561	-2080	-18329	-17299	-11785	-228	-19287	-21211	-16567	-423	-23133	-20912	-15533	3547
1.358333	-27	36	85	-61	-110	-33	12	-13	-22	5	-75	-62	-96	-17	-30	-63	-99	42	-86	-40	-108	-23	-100	-50	-66	0	-99	-15	-74	-69	-150	-74	581	-3247	-3660	-19552	-1780	-18416	-16498	-11841	-5	-19173	-21282	-16463	-321	-22990	-21086	-15512	3653
1.359167	-26	40	87	-58	-109	-34	-21	-21	-17	6	-76	-64	-99	-16	-34	-61	-99	35	-85	-33	-107	-19	-99	-70	-62	0	-99	-15	-72	-73	-148	-76	419	-3113	-3949	-19552	-1496	-18487	-15696	-11937	282	-19029	-21335	-16339	-267	-22816	-21214	-15502	3772
1.360000	-24	38	85	-59	-109	-33	15	-11	-17	3	-72	-63	-95	-16	-28	-58	-99	34	-84	-33	-103	-27	-97	-65	-64	-1	-100	-13	-70	-68	-145	-76	153	-2996	-4255	-19570	-1296	-18550	-14921	-12073	587	-18855	-21369	-16182	-333	-22606	-21300	-15505	3890
1.360833	-24	43	90	-58	-108	-31	13	-13	-18	6	-73	-69	-95	-13	-31	-58	-100	35	-82	-32	-105	-21	-99	-69	-61	1	-99	-12	-73	-70	-148	-75	-2619	-2894	-4520	-19605	-878	-18597	-14171	-12246	611	-18649	-21379	-15999	-303	-22373	-21336	-15520	3895
1.361667	-24	41	88	-60	-109	-33	12	-12	-17	6	-73	-60	-97	-14	-29	-58	-100	34	-84	-33	-104	-21	-99	-73	-67	0	-97	-12	-90	-70	-145	-76	-368	-2815	-4761	-19657	-850	-18627	-13465	-12458	773	-18423	-21367	-15789	-284	-22108	-21330	-15543	4026
1.362500	-23	43	90	-60	-108	-34	11	-13	-19	8	-72	-59	-97	-21	-31	-61	-97	35	-83	-33	-105	-19	-100	-72	-64	0	-97	-12	-70	-70	-146	-75	1782	-2757	-4977	-19721	-1283	-18643	-12821	-12690	1134	-18172	-21328	-15549	-151	-21823	-21277	-15574	4171
1.363333	-23	42	89	-58	-107	-33	11	-13	-15	5	-72	-62	-97	-17	-30	-61	-98	10	-84	-29	-104	-23	-100	-76	-62	1	-96	-14	-73	-69	-145	-75	-2047	-2731	-5169	-19806	-977	-18613	-12245	-12956	1214	-17902	-21261	-15290	9	-21516	-21176	-15600	4032
1.364167	-24	44	88	-61	-103	-34	24	-11	-15	5	-72	-63	-96	-17	-31	-62	-98	32	-85	-33	-103	-22	-98	-70	-64	-1	-99	-13	-75	-69	-149	-78	1397	-2731	-5340	-19901	-958	-18568	-11751	-13238	1381	-17618	-21165	-15002	51	-21203	-21035	-15647	3853
1.365000	-28	40	86	-64	-111	-38	7	-15	-22	1	-75	-68	-98	-18	-33	-64	-104	33	-88	-38	-108	-11	-103	-65	-68	-4	-91	-17	-79	-73	-151	-79	-338	-2750	-5492	-20012	-879	-18495	-11337	-13546	1632	-17323	-21048	-14700	-94	-20877	-20855	-15709	3672
1.365833	-29	37	82	-65	-111	-39	9	-15	-23	8	-78	-66	-101	-19	-33	-64	-95	30	-85	-35	-107	-24	-99	-72	-63	-1	-98	-12	-75	-69	-147	-78	-34	-2791	-5618	-20132	-772	-18390	-10976	-13862	1792	-17012	-20886	-14370	-47	-20538	-20637	-15729	3490
1.366667	-24	46	88	-72	-108	-36	12	-12	-17	3	-72	-63	-94	-15	-27	-59	-98	34	-82	-33	-102	-19	-97	-73	-62	0	-97	-4	-74	-70	-145	-74	1743	-2855	-5725	-20261	-802	-18256	-10746	-14194	2024	-16703	-20716	-14025	-14	-20204	-20397	-15763	3260
1.367500	-27	41	87	-62	-111	-35	1	-9	-16	7	-72	-67	-94	-13	-27	-59	-102	35	-86	-33	-102	-19	-98	-69	-66	1	-98	-10	-74	-53	-146	-74	1180	-2941	-5817	-20403	-1226	-18100	-10583	-14537	2347	-16393	-20517	-13675	35	-19861	-20132	-15799	2949
1.368333	-27	44	89	-59	-111	-33	12	-11	-19	6	-73	-64	-97	-15	-56	-64	-99	35	-83	-32	-107	-19	-98	-68	-64	1	-99	-11	-73	-67	-147	-72	969	-3038	-5894	-20556	-1355	-17920	-10496	-14882	2381	-16088	-20303	-13321	148	-19521	-19847	-15833	2469
1.369167	-24	44	89	-59	-107	-35	38	-10	-16	8	-38	-60	-96	-13	-27	-60	-99	35	-83	-33	-107	-21	-97	-67	-62	0	-98	-7	-69	-67	-145	-58	1757	-3147	-5963	-20716	-1350	-17718	-10482	-15229	2361	-15794	-20071	-12961	165	-19183	-19561	-15829	2299
1.370000	-23	43	89	-59	-107	-38	17	-10	-16	5	-72	-62	-97	-14	-27	-57	-99	35	-79	-30	-101	3	-95	-64	-64	0	-96	-10	-70	-67	-145	-72	145	-3256	-6015	-20883	-1526	-17497	-10535	-15582	2355	-15507	-19830	-12608	124	-18847	-19272	-15826	2192
1.370833	-25	44	89	-60	-109	-32	13	-12	-16	-6	-70	-61	-94	-13	-29	-58	-99	36	-83	-32	-108	-23	-99	-66	-62	0	-97	-7	-70	-69	-144	-72	1587	-3368	-6057	-21058	-1798	-17256	-10646	-15925	2273	-15237	-19581	-12265	129	-18533	-18980	-15803	1913
1.371667	-42	44	89	-59	-110	-34	17	-11	-18	9	-69	-62	-96	-14	-27	-58	-98	36	-83	-30	-104	-21	-96	-60	-64	3	-97	-7	-74	-66	-144	-73	834	-3474	-6092	-21239	-2023	-17016	-10805	-16260	2141	-14985	-19332	-11934	125	-18223	-18701	-15759	1568
1.372500	-25	41	90	-62	-138	-35	15	-12	-19	-18	-70	-56	-94	-13	-26	-57	-98	39	-84	-30	-102	-18	-96	-66	-63	0	-95	-7	-73	-65	-144	-70	388	-3573	-6120	-21426	-2198	-16755	-11007	-16590	2066	-14742	-19087	-11620	67	-17925	-18438	-15695	1303
1.373333	-26	44	90	-57	-105	-33	15	-13	-18	11	-70	-60	-96	-14	-28	-60	-100	35	-100	-31	-107	-22	-99	-65	-65	-1	-98	-9	-73	-69	-147	-75	689	-3653	-6145	-21623	-2241	-16499	-11234	-16911	1907	-14527	-18850	-11342	-62	-17640	-18192	-15609	1001
1.374167	-29	43	86	-59	-112	-36	12	1	-21	6	-70	-64	-97	-14	-26	-58	-99	36	-85	-29	-103	-21	-97	-66	-64	0	-97	-7	-73	-67	-142	-73	-1589	-3719	-6160	-21817	-2116	-16234	-11488	-17198	1563	-14326	-18619	-11067	110	-17360	-17965	-15479	675
1.375000	-25	43	92	-58	-107	-31	17	-10	-17	10	-70	-60	-95	-13	-25	-56	-97	35	-86	-28	-104	-16	-91	-65	-49	3	-96	-8	-72	-65	-145	-73	-962	-3761	-6174	-22018	-2109	-15965	-11756	-17470	1276	-14138	-18405	-10832	299	-17100	-17767	-15332	593
1.375833	-26	45	92	-59	-110	-31	15	-12	-21	21	-73	-62	-76	-12	-21	-56	-101	39	-85	-29	-104	-21	-95	-66	-65	-1	-101	-9	-73	-65	-143	-72	2421	-3781	-6187	-22230	-2542	-15701	-12031	-17727	1243	-13973	-18209	-10624	219	-16855	-17590	-15155	487
1.376667	-27	68	89	-58	-110	-33	16	-12	-17	10	-74	-62	-91	-14	-26	-60	-101	36	-87	-29	-103	-25	-97	-64	-66	-3	-94	-10	-72	-66	-144	-75	-2499	-3779	-6201	-22432	-2220	-15431	-12306	-17959	986	-13819	-18028	-10451	249	-16625	-17444	-14947	81
1.377500	-24	43	87	-57	-116	-33	11	-15	-16	8	-78	-63	-95	-13	-30	-58	-98	36	-86	-30	-104	-21	-99	-67	-66	0	-100	-7	-75	-68	-127	-75	465	-3755	-6212	-22642	-2036	-15164	-12572	-18161	747	-13682	-17866	-10314	316	-16410	-17315	-14710	-245
1.378333	-26	40	87	-57	-109	-31	15	-14	-21	9	-69	-62	-96	-15	-51	-59	-95	34	-85	-16	-108	-18	-96	-65	-66	0	-98	-9	-73	-67	-146	-76	-797	-3695	-6229	-22856	-1842	-14896	-12824	-18335	612	-13555	-17718	-10200	191	-16212	-17207	-14456	-576
1.379167	-23	42	89	-58	-110	-31	18	-12	-21	9	-78	-62	-96	-13	-28	-56	-100	39	-86	-29	-107	-18	-95	-63	-62	0	-100	-11	-74	-73	-147	-74	-1864	-3615	-6249	-23043	-1601	-14633	-13059	-18477	458	-13440	-17597	-10120	177	-16034	-17117	-14152	-874
1.380000	-24	42	91	-59	-108	-30	17	-11	-16	11	-72	-63	-97	-12	-26	-56	-98	37	-81	-32	-104	-18	-94	-65	-55	2	-96	-12	-69	-67	-145	-72	-522	-3510	-6280	-23288	-1237	-14371	-13269	-18592	291	-13327	-17482	-10071	228	-15875	-17042	-13835	-982
1.380833	-24	44	91	-56	-107	-31	19	-14	-15	11	-80	-86	-94	-14	-27	-58	-98	35	-84	-29	-101	-17	-96	-65	-61	0	-97	-10	-72	-69	-145	-73	-336	-3375	-6321	-23499	-1138	-14108	-13461	-18681	327	-13228	-17386	-10050	118	-15737	-16978	-13493	-1344
1.381667	-24	44	90	-56	-110	-35	12	-16	-19	8	-73	-63	-98	-15	-31	-60	-102	33	-85	-25	-112	-23	-103	-68	-65	-15	-100	-14	-75	-73	-149	-77	-1722	-3233	-6381	-23720	-975	-13852	-13617	-18747	109	-13141	-17301	-10060	52	-15618	-16912	-13124	-1774
1.382500	-29	39	85	-57	-114	-33	8	-18	-21	-6	-75	-66	-101	-16	-32	-61	-101	32	-85	-36	-102	-21	-98	-68	-64	0	-101	-13	-73	-69	-149	-75	-272	-3061	-6472	-23935	-522	-13585	-13739	-18777	-105	-13050	-17219	-10089	17	-15517	-16850	-12736	-1809
1.383333	-26	39	89	-58	-108	-36	15	-15	-15	9	-72	-65	-97	-17	-31	-61	-99	33	-87	-36	-101	-24	-99	-74	-63	-1	-100	-15	-70	-68	-151	-77	-1893	-2867	-6538	-24152	-221	-13324	-13831	-18789	-297	-12966	-17148	-10140	-127	-15440	-16780	-12327	-1992
1.384167	-26	40	86	-58	-111	-36	13	-16	-18	5	-75	-64	-98	-19	-33	-63	-100	30	-86	-32	-110	-24	-100	-68	-64	0	-101	-15	-70	-69	-151	-78	-1072	-2671	-6643	-24368	-91	-13063	-13879	-18782	-418	-12883	-17070	-10210	-310	-15380	-16700	-11901	-2204
1.385000	-29	42	86	-60	-110	-34	12	-17	-19	4	-77	-66	-99	-18	-32	-62	-99	29	-91	-39	-104	-24	-102	-74	-66	-1	-103	-16	-77	-70	-151	-77	-994	-2429	-6772	-24574	215	-12805	-13898	-18756	-511	-12810	-16993	-10295	-306	-15345	-16605	-11467	-2320
1.385833	-28	37	86	-58	-109	-34	11	-15	-19	4	-82	-67	-97	-16	-47	-64	-101	29	-87	-36	-103	-22	-100	-72	-64	-1	-102	-15	-72	-68	-149	-77	-1136	-2187	-6900	-24781	374	-12547	-13876	-18731	-690	-12730	-16909	-10385	-233	-15332	-16495	-11019	-2396
1.386667	-25	41	86	-59	-107	-31	15	-14	-17	2	-73	-62	-95	-17	-31	-61	-101	33	-92	-34	-104	-29	-100	-70	-77	-3	-101	-14	-75	-69	-147	-74	-188	-1930	-7075	-24983	300	-12290	-13825	-18660	-790	-12658	-16820	-10491	-223	-15325	-16368	-10567	-2518
1.387500	-22	39	87	-61	-107	-32	2	-16	-17	6	-74	-64	-93	-15	-30	-59	-98	34	-90	-32	-104	-22	-101	-69	-62	-3	-101	-12	-62	-67	-147	-75	-1826	-1672	-7257	-25187	325	-12044	-13740	-18606	-853	-12588	-16721	-10599	-174	-15357	-16223	-10119	-2700
1.388333	-25	42	87	-60	-107	-32	16	-15	-13	4	-75	-65	-96	-15	-31	-60	-134	32	-86	-32	-82	-22	-100	-68	-62	0	-99	-13	-73	-68	-147	-76	-2089	-1401	-7450	-25382	514	-11805	-13620	-18540	-1141	-12527	-16576	-10711	-229	-15399	-16060	-9666	-2618
1.389167	-23	41	86	-61	-130	-35	16	-14	-17	28	-72	-64	-95	-16	-30	-61	-100	30	-86	-34	-104	-24	-100	-69	-64	0	-99	-15	-72	-69	-148	-78	2881	-1126	-7683	-25579	92	-11575	-13480	-18479	-1082	-12463	-16488	-10822	-316	-15454	-15877	-9220	-2474
1.390000	-24	39	88	-60	-108	-34	12	-16	-18	2	-75	-68	-98	-19	-34	-64	-100	20	-87	-63	-105	-26	-105	-74	-62	-5	-104	-17	-73	-73	-151	-79	-1236	-853	-7872	-25769	142	-11357	-13317	-18412	-1024	-12410	-16358	-10942	-52	-15531	-15686	-8779	-2519
1.390833	-24	36	84	-66	-131	-42	-21	-18	-22	0	-77	-77	-99	-21	-33	-62	-100	34	-87	-35	-109	-25	-104	-72	-65	-5	-101	-15	-74	-69	-148	-73	719	-582	-8086	-25959	109	-11153	-13124	-18351	-1060	-12353	-16213	-11047	-11	-15606	-15473	-8364	-2556
1.391667	-27	39	86	-62	-109	-34	12	-15	-18	2	-77	-65	-98	-18	-32	-64	-101	32	-78	-35	-104	-26	-102	-73	-65	-3	-103	-15	-72	-70	-149	-77	1112	-314	-8310	-26141	-22	-10958	-12914	-18290	-1034	-12299	-16062	-11148	-119	-15694	-15252	-7957	-2508
1.392500	-27	41	86	-58	-105	-36	10	-16	-18	-5	-76	-64	-98	-16	-32	-61	-101	34	-84	-35	-103	-22	-104	-75	-65	-3	-97	-14	-70	-70	-168	-77	-526	-52	-8529	-26317	30	-10780	-12702	-18236	-971	-12250	-15880	-11238	-51	-15782	-15027	-7567	-2352
1.393333	-26	40	88	-58	-108	-33	13	-13	-15	3	-70	-63	-73	-18	-31	-59	-101	34	-85	-31	-103	-23	-99	-72	-63	-1	-99	-13	-69	-68	-147	-78	564	202	-8738	-26493	106	-10622	-12460	-18180	-883	-12194	-15699	-11320	23	-15872	-14791	-7201	-2263
1.394167	-21	38	89	-60	-110	-33	13	-12	-18	2	-73	-63	-94	-15	-29	-60	-98	37	-86	-29	-102	-21	-100	-72	-62	-3	-95	-11	-70	-67	-147	-55	1531	446	-8937	-26664	-111	-10484	-12245	-18131	-542	-12144	-15508	-11384	0	-15956	-14553	-6853	-2186
1.395000	-25	43	88	-59	-107	-32	15	-13	-17	4	-73	-62	-96	-17	-29	-59	-99	36	-82	-31	-97	-27	-99	-69	-62	0	-96	-13	-72	-67	-146	-74	-320	673	-9125	-26833	-208	-10363	-12014	-18083	-500	-12088	-15304	-11411	-58	-16030	-14322	-6536	-2323
1.395833	-24	41	85	-58	-108	-28	13	-14	-17	2	-75	-62	-116	-23	-30	-60	-99	35	-82	-31	-103	-22	-98	-69	-66	-1	-99	-14	-70	-68	-147	-75	630	908	-9307	-26991	161	-10265	-11789	-18041	-490	-12026	-15088	-11462	-81	-16095	-14095	-6247	-2332
1.396667	-26	39	87	-61	-108	-33	10	-15	-15	3	-74	-62	-96	-21	-33	-61	-99	33	-85	-39	-103	-23	-103	-69	-63	-1	-96	-14	-72	-72	-148	-76	-993	1079	-9451	-27150	554	-10184	-11569	-17994	-322	-11959	-14865	-11468	30	-16144	-13884	-5984	-2097
1.397500	-23	43	94	-58	-105	-34	11	-14	-17	5	-75	-66	-94	-18	-30	-59	-100	34	-86	-32	-104	-22	-99	-69	-63	-11	-100	-15	-74	-69	-136	-76	-944	1261	-9588	-27294	680	-10122	-11357	-17950	-339	-11884	-14635	-11452	201	-16176	-13659	-5744	-1850
1.398333	-29	38	86	-64	-113	-34	9	-18	-21	2	-75	-66	-83	-19	-35	-63	-99	33	-87	-36	-110	-27	-104	-72	-67	-4	-100	-16	-76	-72	-151	-75	-639	1420	-9707	-27435	863	-10088	-11158	-17881	-376	-11800	-14397	-11414	179	-16186	-13446	-5537	-1637
1.399167	-26	43	85	-61	-110	-41	11	-16	-21	3	-76	-67	-100	-22	-34	-62	-103	33	-85	-33	-104	-24	-99	-70	-66	6	-99	-13	-72	-58	-152	-76	-1782	1567	-9819	-27560	1128	-10055	-10963	-17840	-262	-11708	-14148	-11345	120	-16171	-13245	-5353	-1367
1.400000	-25	42	88	-59	-110	-35	9	-14	-18	6	-74	-64	-98	-17	-32	-60	-100	37	-83	-34	-105	-23	-99	-70	-58	0	-99	-14	-73	-67	-149	-74	-1025	1698	-9894	-27674	1348	-10049	-10786	-17780	-169	-11599	-13899	-11256	30	-16134	-13049	-5198	-1201
1.400833	-25	42	88	-58	-109	-36	-13	-13	-17	5	-72	-63	-95	-17	-32	-63	-101	35	-83	-33	-104	-22	-99	-69	-63	0	-97	-13	-70	-67	-147	-76	-2197	1816	-9963	-27778	1600	-10054	-10615	-17712	-121	-11497	-13647	-11142	232	-16075	-12867	-5078	-1114
1.401667	-24	42	88	-57	-110	-33	13	-13	-15	6	-73	-66	-94	-15	-30	-50	-100	35	-85	-4	-103	-19	-98	-69	-65	-4	-98	-13	-70	-67	-145	-72	-3941	1921	-10025	-27869	2039	-10074	-10456	-17643	-294	-11385	-13393	-11010	409	-15987	-12688	-4983	-701
1.402500	-25	41	85	-57	-132	-33	13	-13	-24	10	-72	-64	-95	-17	-31	-63	-99	35	-86	-30	-105	-19	-97	-68	-65	1	-97	-14	-53	-66	-148	-73	915	2019	-10076	-27944	1705	-10105	-10310	-17566	-263	-11268	-13146	-10857	197	-15886	-12518	-4920	-428
1.403333	-26	43	89	-58	-110	-31	15	-12	-18	7	-74	-63	-93	1	-32	-55	-98	34	-86	-32	-105	-24	-97	-69	-65	-6	-100	-12	-75	-69	-146	-74	-1378	2102	-10124	-28001	1439	-10148	-10172	-17485	-149	-11154	-12905	-10688	178	-15758	-12355	-4886	-336
1.404167	-28	35	88	-59	-108	-36	13	-15	-19	6	-69	-65	-96	-18	-32	-61	-101	30	-88	-32	-104	-24	-98	-70	-65	-1	-99	-15	-73	-69	-146	-76	-1667	2186	-10171	-28043	1595	-10197	-10049	-17401	-221	-11034	-12660	-10503	163	-15616	-12193	-4875	-236
1.405000	-27	41	90	-57	-110	-31	13	-12	-19	5	-75	-69	-97	-16	-32	-61	-92	32	-87	-34	-103	-9	-99	-68	-65	0	-101	-14	-75	-66	-148	-73	572	2268	-10215	-28066	1718	-10254	-9926	-17309	-335	-10923	-12425	-10309	302	-15456	-12032	-4897	-246
1.405833	-28	41	89	-61	-112	-22	13	-13	-21	4	-52	-66	-95	-16	-30	-61	-104	32	-86	-33	-107	-24	-99	-68	-67	0	-99	-15	-75	-67	-145	-73	-874	2327	-10263	-28073	1596	-10316	-9805	-17221	-338	-10818	-12202	-10103	379	-15284	-11864	-4939	-266
1.406667	-26	43	90	-61	-109	-31	16	-12	-18	8	-76	-69	-101	-18	-31	-58	-101	33	-83	-34	-104	-26	-97	-70	-65	-1	-99	-16	-73	-68	-149	-75	271	2429	-10318	-28067	1376	-10382	-9691	-17124	-383	-10736	-11988	-9894	259	-15104	-11703	-5012	-207
[truncated: 10,311 more rows]
[truncated: 15 more columns]
