# Supplementary material for: Novel Methods for Surface EMG Analysis and Exploration Based on Multi-Modal Gaussian Mixture Models
Source: PLoS One. 2016 Jun 30;11(6):e0157239. doi: 10.1371/journal.pone.0157239 (PMC4928879; doi:10.1371/journal.pone.0157239)
Supplement: S2 File — (ZIP) [file pone.0157239.s002.zip › Haf_horses_walk_data/Haf_h01_w1_kin.trc]

PathFileType	4	(X/Y/Z)	D:\Users\zsoldosr\Desktop\HaflingerProjektEMGBiopsy\RawData\M2\Caorlew1r.trc
DataRate	CameraRate	NumFrames	NumMarkers	Units	OrigDataRate	OrigDataStartFrame	OrigNumFrames
120.00	120.00	1200	7	mm	120.00	1	1200
Frame#	Time	Head			Withers			Sacrum			HFL			HFR			HHL			HHR
		X1	Y1	Z1	X2	Y2	Z2	X3	Y3	Z3	X4	Y4	Z4	X5	Y5	Z5	X6	Y6	Z6	X7	Y7	Z7
1	0.000	965.83502	-21.69057	1325.79065	-194.19362	-33.36349	1292.76917	-944.81024	93.78934	1309.61633	401.31204	54.75237	-2.97795	-296.95715	-236.60391	46.85235	-1129.44727	271.90894	-4.58342	-615.41669	-151.22247	55.82670
2	0.008	968.48816	-21.33697	1321.40759	-196.81306	-32.95025	1292.96960	-947.62286	93.73283	1306.79846	387.95810	55.58833	-3.05689	-272.32697	-239.67047	46.27171	-1143.15381	272.05585	-4.71601	-588.06830	-156.24710	53.27482
3	0.017	971.16559	-21.00254	1316.96033	-199.40918	-32.57608	1293.14282	-950.32806	93.71873	1303.80457	374.50784	56.51991	-3.13231	-246.98367	-242.37721	45.49652	-1156.76794	272.48859	-4.64913	-561.21643	-161.18329	50.84314
4	0.025	973.87292	-20.68864	1312.40112	-201.95827	-32.27364	1293.27466	-952.83691	93.73750	1300.57861	360.97876	57.53378	-3.19805	-220.71048	-244.36192	44.45952	-1170.20959	273.44992	-4.33241	-535.30920	-165.83401	48.56942
5	0.033	976.59924	-20.39036	1307.71399	-204.43260	-32.06136	1293.36572	-955.09564	93.74543	1297.17163	347.46329	58.57874	-3.27199	-193.79648	-245.34810	43.22978	-1183.56787	274.80273	-3.94622	-510.74728	-169.92711	46.40652
6	0.042	979.32697	-20.11059	1302.91467	-206.80597	-31.93563	1293.42444	-957.09680	93.69878	1293.64746	334.00879	59.63766	-3.37087	-166.66054	-245.27156	41.99303	-1196.99475	276.18243	-3.69213	-487.91327	-173.22319	44.28097
7	0.050	982.03375	-19.86101	1298.03601	-209.06360	-31.87650	1293.45898	-958.86761	93.56422	1290.03040	320.58127	60.69814	-3.46519	-139.53603	-244.31747	41.02577	-1210.57288	277.40469	-3.58729	-467.19040	-175.57442	42.11570
8	0.058	984.69550	-19.66117	1293.12012	-211.19678	-31.85408	1293.47900	-960.43719	93.32954	1286.31763	307.11505	61.75357	-3.49779	-112.42552	-242.79698	40.58517	-1224.34375	278.46393	-3.55883	-448.93378	-176.89185	39.80754
9	0.067	987.29254	-19.53237	1288.21973	-213.19185	-31.82367	1293.50159	-961.81152	93.00941	1282.50732	293.55688	62.82413	-3.44165	-85.21021	-240.96490	40.76663	-1238.25232	279.41977	-3.57239	-433.42050	-177.13191	37.24154
10	0.075	989.81122	-19.48812	1283.39514	-215.03188	-31.72913	1293.55383	-962.97156	92.62980	1278.61279	279.88843	63.90601	-3.32208	-57.74161	-238.93768	41.46433	-1252.20325	280.37909	-3.61747	-420.85101	-176.33694	34.31991
11	0.083	992.24109	-19.53421	1278.70581	-216.70541	-31.52128	1293.66833	-963.89099	92.20856	1274.66174	266.12662	64.94388	-3.19008	-29.87476	-236.70506	42.45885	-1266.18408	281.39487	-3.68309	-411.41541	-174.54845	30.93338
12	0.092	994.57294	-19.67507	1274.20374	-218.20981	-31.17700	1293.87402	-964.55664	91.74559	1270.69360	252.28650	65.90555	-3.08649	-1.51044	-234.18671	43.54750	-1280.18164	282.39182	-3.76460	-405.33179	-171.69078	26.92278
13	0.100	996.79883	-19.91731	1269.93555	-219.54576	-30.70807	1294.18555	-964.97906	91.21972	1266.75610	238.35596	66.83214	-3.01100	27.34650	-231.32417	44.64165	-1294.14905	283.28976	-3.84751	-402.75439	-167.67154	22.11137
14	0.108	998.91455	-20.26474	1265.95142	-220.70537	-30.16129	1294.59119	-965.18622	90.59869	1262.90173	224.33659	67.77424	-2.93297	56.57544	-228.15102	45.79037	-1308.11084	284.13531	-3.89021	-403.56445	-162.54263	16.42455
15	0.117	1000.91980	-20.70719	1262.30664	-221.65923	-29.60895	1295.04407	-965.20392	89.85798	1259.17810	210.27185	68.74236	-2.85283	85.98404	-224.80420	47.12204	-1322.10278	285.04227	-3.85490	-407.20071	-156.58939	10.09060
16	0.125	1002.81390	-21.22444	1259.05981	-222.35611	-29.12189	1295.47803	-965.04169	88.98770	1255.62036	196.19705	69.75169	-2.81458	115.38507	-221.45346	48.73692	-1336.06885	286.06683	-3.74912	-412.83008	-150.47545	3.74312
17	0.133	1004.59625	-21.80886	1256.27002	-222.74371	-28.73842	1295.83398	-964.69568	87.98733	1252.25269	182.13206	70.81447	-2.86182	144.66849	-218.18730	50.62472	-1349.94434	287.17908	-3.61768	-419.99850	-145.21893	-1.78303
18	0.142	1006.26532	-22.46782	1253.99158	-222.79239	-28.45029	1296.06921	-964.15845	86.87241	1249.10437	168.14078	71.85228	-3.03290	173.81369	-214.97826	52.66692	-1363.70581	288.29962	-3.51950	-429.05328	-141.62567	-5.78582
19	0.150	1007.81134	-23.20142	1252.26428	-222.50420	-28.21294	1296.15027	-963.42303	85.69537	1246.23303	154.28967	72.75228	-3.34026	202.84497	-211.75626	54.70260	-1377.27576	289.34351	-3.45862	-440.45303	-139.65471	-8.00813
20	0.158	1009.21069	-23.99282	1251.11499	-221.90771	-27.97230	1296.04651	-962.48694	84.55673	1243.73376	140.54678	73.53751	-3.69453	231.77893	-208.50475	56.59247	-1390.52136	290.29401	-3.25263	-453.80731	-138.58527	-8.82893
21	0.167	1010.42975	-24.81675	1250.56738	-221.04254	-27.68784	1295.72620	-961.36133	83.59573	1241.72400	126.80209	74.32600	-3.94257	260.62012	-205.26950	58.23002	-1403.39111	291.37482	-2.49371	-468.06812	-137.74863	-8.98194
22	0.175	1011.43616	-25.65054	1250.64172	-219.95348	-27.34719	1295.16321	-960.07629	82.96061	1240.31750	112.96570	75.17088	-4.00559	289.43469	-202.08832	59.50905	-1416.05835	293.14221	-0.70350	-482.37787	-136.89120	-9.01785
23	0.183	1012.20831	-26.48209	1251.34973	-218.70270	-26.97573	1294.35266	-958.67731	82.76839	1239.59863	99.03400	76.08569	-3.90761	318.40747	-198.96567	60.31362	-1428.92358	296.09848	2.37144	-496.40497	-136.02708	-9.13832
24	0.192	1012.73224	-27.30836	1252.69177	-217.36302	-26.61757	1293.31909	-957.21808	83.07309	1239.60339	85.09375	77.07092	-3.73255	347.77350	-195.91422	60.56808	-1442.23596	300.09375	6.55187	-510.15216	-135.23315	-9.35788
25	0.200	1012.99390	-28.12373	1254.65173	-215.98328	-26.29297	1292.10681	-955.76099	83.85037	1240.31995	71.25275	78.03443	-3.60227	377.66779	-192.98666	60.31751	-1455.56458	304.26541	11.25981	-523.70825	-134.56364	-9.62984
26	0.208	1012.97986	-28.91421	1257.19714	-214.57672	-25.98783	1290.76965	-954.37543	85.00242	1241.70520	57.56671	78.85223	-3.59860	408.00146	-190.26704	59.77045	-1467.90454	307.58624	15.75358	-537.13251	-134.01488	-9.91239
27	0.217	1012.68103	-29.66899	1260.28113	-213.14429	-25.68426	1289.36572	-953.11969	86.38526	1243.69446	44.02087	79.49590	-3.68097	438.41125	-187.85223	59.24192	-1478.50415	309.48282	19.59866	-550.44757	-133.53784	-10.20347
28	0.225	1012.09265	-30.39069	1263.84631	-211.69504	-25.37621	1287.95227	-952.02051	87.84520	1246.20325	30.55032	80.01802	-3.74043	468.27600	-185.81007	58.96826	-1487.32495	310.01984	23.02012	-563.68207	-133.10904	-10.49009
29	0.233	1011.21460	-31.08842	1267.82959	-210.24837	-25.05944	1286.57727	-951.07111	89.24983	1249.12817	17.08823	80.47376	-3.73523	496.79547	-184.11140	58.90274	-1494.49792	309.66550	26.67660	-576.90149	-132.72777	-10.73447
30	0.242	1010.05212	-31.77248	1272.16602	-208.82712	-24.72967	1285.27271	-950.24017	90.50697	1252.36694	3.61359	80.89308	-3.72936	523.13873	-182.63593	58.68914	-1499.61841	308.97418	31.09731	-590.17889	-132.35463	-10.93826
31	0.250	1008.61597	-32.45338	1276.78809	-207.44394	-24.37637	1284.05066	-949.48218	91.56566	1255.84363	-9.86020	81.31369	-3.79255	546.65662	-181.26443	57.83754	-1501.76721	308.21454	36.19683	-603.53564	-131.94267	-11.11924
32	0.258	1006.91931	-33.13258	1281.62463	-206.08621	-23.96806	1282.90503	-948.75330	92.40508	1259.51196	-23.34335	81.81127	-3.91646	567.11505	-179.96552	55.98027	-1500.03857	307.08585	41.18456	-616.92096	-131.46753	-11.23891
33	0.267	1004.97968	-33.80700	1286.60693	-204.72768	-23.48650	1281.82593	-948.02521	93.01080	1263.33789	-36.86923	82.45944	-4.04103	584.78522	-178.81113	53.05403	-1494.03552	304.86151	44.94529	-630.27460	-130.89833	-11.24671
34	0.275	1002.82336	-34.48530	1291.67419	-203.36734	-22.99317	1280.82031	-947.28729	93.34594	1267.29016	-50.42789	83.26358	-4.11399	600.22717	-177.88350	49.25231	-1484.09375	300.94879	46.68303	-643.61963	-130.19685	-11.16491
35	0.283	1000.48126	-35.18187	1296.77429	-202.04172	-22.62271	1279.91162	-946.54633	93.36167	1271.34033	-63.97510	84.15656	-4.13003	613.88489	-177.15968	44.81129	-1471.04163	295.43069	46.54510	-657.04211	-129.33717	-11.05644
36	0.292	997.98456	-35.90213	1301.85571	-200.79445	-22.50385	1279.11963	-945.82117	93.04292	1275.46106	-77.51416	85.06146	-4.13376	625.84210	-176.53920	39.87505	-1455.67761	288.99060	45.58506	-670.59399	-128.34096	-10.93961
37	0.300	995.36670	-36.64438	1306.86548	-199.64116	-22.70408	1278.44836	-945.12421	92.42071	1279.62158	-91.10928	85.94714	-4.16302	635.89734	-175.96735	34.50687	-1438.54749	282.27029	44.88972	-684.28235	-127.27932	-10.79547
38	0.308	992.66278	-37.40652	1311.75061	-198.55664	-23.22817	1277.89929	-944.44482	91.54208	1283.78967	-104.81989	86.83398	-4.19948	643.77759	-175.44020	28.74844	-1420.00793	275.45267	44.81193	-698.10632	-126.21680	-10.63360
39	0.317	989.90936	-38.18290	1316.45728	-197.48956	-24.04566	1277.48853	-943.75104	90.43513	1287.93066	-118.66086	87.77220	-4.19877	649.27216	-174.91606	22.70259	-1400.19312	268.45996	45.05775	-712.04730	-125.17943	-10.50484
40	0.325	987.14758	-38.95878	1320.93115	-196.39081	-25.12128	1277.24646	-943.00415	89.09341	1292.01013	-132.61252	88.80669	-4.13900	652.23486	-174.30919	16.61770	-1378.89404	261.17847	45.15287	-726.07043	-124.13766	-10.45226
41	0.333	984.41711	-39.71484	1325.12036	-195.23294	-26.42317	1277.19458	-942.17120	87.50304	1296.00696	-146.62839	89.94881	-4.01184	652.50269	-173.49603	10.89150	-1355.65833	253.45264	44.76168	-740.14673	-123.02552	-10.45169
42	0.342	981.75366	-40.43051	1328.98010	-194.01398	-27.91557	1277.32715	-941.23267	85.70123	1299.91968	-160.63724	91.16872	-3.80854	649.79889	-172.31610	6.03629	-1330.23706	245.40010	44.05073	-754.25244	-121.84847	-10.41578
43	0.350	979.19873	-41.07717	1332.47229	-192.74629	-29.56005	1277.62036	-940.18573	83.80691	1303.75598	-174.61166	92.39737	-3.54481	643.82355	-170.69818	2.57414	-1302.77405	237.56540	43.66275	-768.36560	-120.72031	-10.29685
44	0.358	976.80725	-41.62189	1335.56311	-191.44000	-31.31859	1278.05457	-939.04578	81.97452	1307.50781	-188.64688	93.54372	-3.27961	634.62598	-168.74022	0.68618	-1273.49121	230.33949	43.99175	-782.47736	-119.72140	-10.17149
45	0.367	974.64471	-42.04257	1338.22363	-190.09874	-33.14466	1278.62561	-937.84595	80.30562	1311.13110	-202.84830	94.52881	-3.11541	622.79388	-166.65158	-0.02992	-1242.58411	223.65480	44.90059	-796.60077	-118.78456	-10.15930
46	0.375	972.78162	-42.33077	1340.42932	-188.73032	-34.97411	1279.34277	-936.63007	78.81207	1314.55908	-217.14731	95.37038	-3.12360	609.25336	-164.71567	-0.23134	-1210.35437	217.26794	46.20057	-810.73761	-117.79529	-10.25658
47	0.383	971.28180	-42.48624	1342.15808	-187.35597	-36.73249	1280.22290	-935.43958	77.44685	1317.73804	-231.32883	96.23088	-3.23682	595.00214	-163.17612	-0.33358	-1177.08936	210.82117	47.76597	-824.84839	-116.73433	-10.33763
48	0.392	970.18640	-42.51725	1343.38892	-186.01189	-38.35903	1281.28735	-934.30957	76.14249	1320.65112	-245.14352	97.27823	-3.29592	580.78363	-162.07434	-0.38898	-1142.97729	203.93050	49.31034	-838.89685	-115.65569	-10.32150
49	0.400	969.50378	-42.43871	1344.10449	-184.74658	-39.82121	1282.55579	-933.27856	74.83058	1323.30908	-258.35898	98.55087	-3.16342	566.85547	-161.26817	-0.32367	-1108.30212	196.75208	50.66069	-852.88464	-114.60112	-10.23901
50	0.408	969.21155	-42.26382	1344.29749	-183.61333	-41.09937	1284.03320	-932.39276	73.45322	1325.72058	-270.88754	100.00131	-2.76328	553.13879	-160.55890	-0.20437	-1073.51843	190.13071	52.06427	-866.83044	-113.59578	-10.14169
51	0.417	969.26807	-41.99844	1343.97083	-182.65863	-42.16950	1285.69885	-931.69965	71.97807	1327.87756	-283.03873	101.57091	-2.08620	539.48511	-159.80441	-0.20255	-1038.97583	184.68481	53.79865	-880.76556	-112.69389	-10.03490
52	0.425	969.62793	-41.64286	1343.13501	-181.91534	-43.01024	1287.50720	-931.24048	70.41630	1329.76367	-295.74344	103.23117	-1.10007	525.79083	-158.98514	-0.36610	-1004.62292	180.06641	55.69066	-894.70959	-111.93758	-9.91576
53	0.433	970.25073	-41.20221	1341.80994	-181.40520	-43.61331	1289.39160	-931.04993	68.82254	1331.36316	-310.33279	104.98234	0.41612	512.00781	-158.14851	-0.57359	-970.09528	175.58365	57.33012	-908.60712	-111.25159	-9.81237
54	0.442	971.10223	-40.69761	1340.02698	-181.14240	-43.98091	1291.26721	-931.15991	67.27085	1332.66272	-327.60184	106.75230	2.98237	498.15179	-157.30988	-0.69297	-935.08801	171.11517	58.53928	-922.37671	-110.50169	-9.75306
55	0.450	972.14594	-40.15899	1337.81885	-181.13260	-44.11786	1293.04431	-931.59900	65.83234	1333.65198	-346.76682	108.35398	7.49421	484.29785	-156.44708	-0.70572	-899.59833	166.90457	59.32700	-936.03235	-109.66191	-9.71551
56	0.458	973.33661	-39.60200	1335.20422	-181.37514	-44.02989	1294.64856	-932.38409	64.56656	1334.32520	-365.19559	109.62630	14.98081	470.53033	-155.54095	-0.69469	-863.88843	162.97849	59.61821	-949.65247	-108.80825	-9.64081
57	0.467	974.62842	-39.01474	1332.18604	-181.87138	-43.73148	1296.03638	-933.51147	63.51132	1334.68286	-379.21127	110.55544	25.57415	456.89703	-154.59653	-0.75775	-828.34601	159.34944	59.39173	-963.26904	-107.96098	-9.53053
58	0.475	975.99457	-38.36994	1328.76367	-182.62918	-43.24828	1297.19690	-934.95123	62.67176	1334.72815	-385.75644	111.30887	37.57618	443.38916	-153.64769	-0.93027	-793.38635	156.36211	58.87275	-976.87195	-107.05185	-9.48867
59	0.483	977.43463	-37.65227	1324.94202	-183.65393	-42.59949	1298.14331	-936.65009	62.03028	1334.46509	-383.78348	112.26210	48.15226	429.93945	-152.71713	-1.16903	-759.31323	154.35153	58.24305	-990.47040	-106.05550	-9.59974
60	0.492	978.96667	-36.87686	1320.72949	-184.93025	-41.77964	1298.90125	-938.54309	61.57188	1333.89917	-374.09683	113.84384	55.16128	416.46448	-151.78934	-1.39594	-726.22083	153.30826	57.33877	-1004.10449	-105.00291	-9.80405
61	0.500	980.61865	-36.08421	1316.13220	-186.41493	-40.76875	1299.50488	-940.56903	61.29882	1333.03552	-358.20621	116.18147	58.23644	402.93439	-150.85838	-1.55668	-694.12518	153.14847	55.85505	-1017.78680	-103.92430	-9.95131
62	0.508	982.42139	-35.31878	1311.15283	-188.05431	-39.56140	1299.99500	-942.68292	61.22984	1331.87854	-337.67044	118.90018	58.40626	389.37689	-149.94843	-1.64640	-663.13220	153.94312	53.66212	-1031.45752	-102.93710	-9.92651
63	0.517	984.39722	-34.60901	1305.79285	-189.80331	-38.18380	1300.41101	-944.86102	61.38832	1330.43689	-314.13120	121.30659	57.05424	375.82111	-149.07494	-1.68832	-633.39771	155.77573	50.81052	-1045.03833	-102.17173	-9.72804
64	0.525	986.55121	-33.95779	1300.05664	-191.62837	-36.69114	1300.77832	-947.09131	61.78320	1328.72168	-289.33072	122.82294	55.18284	362.28290	-148.23135	-1.70520	-605.01672	158.69485	47.37572	-1058.50403	-101.55672	-9.50853
65	0.533	988.86725	-33.34561	1293.95764	-193.50485	-35.15168	1301.10522	-949.35419	62.39759	1326.73938	-264.73032	123.30429	53.28336	348.77356	-147.40456	-1.71679	-578.10095	162.86931	43.38479	-1071.91760	-100.95045	-9.44982
66	0.542	991.31018	-32.74601	1287.52661	-195.41608	-33.62918	1301.39307	-951.60913	63.19316	1324.49194	-240.96701	123.01358	51.60596	335.28894	-146.58327	-1.74187	-552.88867	168.59233	38.87076	-1085.37793	-100.35416	-9.52168
67	0.550	993.82874	-32.13786	1280.81824	-197.35089	-32.17142	1301.64893	-953.79816	64.12270	1321.98169	-217.71243	122.38383	50.41951	321.82483	-145.76489	-1.77991	-529.71021	176.10760	33.96077	-1098.89685	-99.80565	-9.53552
68	0.558	996.35962	-31.50597	1273.91077	-199.29982	-30.79986	1301.88696	-955.86047	65.14536	1319.21606	-194.13071	121.75404	49.92508	308.39142	-144.95343	-1.80365	-509.05042	185.48093	28.85858	-1112.42261	-99.26653	-9.42592
69	0.567	998.83466	-30.83740	1266.90393	-201.25586	-29.50912	1302.12219	-957.74982	66.23270	1316.20850	-169.48880	121.19511	49.98398	294.97198	-144.14764	-1.78869	-491.63947	196.46326	23.72960	-1125.98242	-98.61591	-9.29372
70	0.575	1001.19574	-30.11949	1259.91382	-203.21976	-28.28498	1302.36877	-959.44525	67.35861	1312.97437	-143.44559	120.55638	50.14672	281.49902	-143.34337	-1.72848	-478.25690	208.40729	18.67859	-1139.68872	-97.57356	-9.28578
71	0.583	1003.40601	-29.34532	1253.06152	-205.19449	-27.13004	1302.64075	-960.94800	68.49414	1309.52966	-116.00119	119.68958	50.01760	267.90332	-142.52338	-1.63366	-469.39819	220.38234	13.77082	-1153.62061	-95.83255	-9.51145
72	0.592	1005.45056	-28.51573	1246.46313	-207.16763	-26.07421	1302.94568	-962.26660	69.61562	1305.89355	-87.31955	118.60414	49.52755	254.16412	-141.65625	-1.54171	-465.05493	231.37051	8.99429	-1167.69800	-93.67725	-9.86946
73	0.600	1007.32983	-27.62582	1240.22510	-209.09761	-25.14803	1303.27112	-963.40778	70.70949	1302.09570	-57.61288	117.41647	48.93380	240.30908	-140.74022	-1.48743	-464.64478	240.53848	4.40491	-1181.69434	-92.15083	-10.01597
74	0.608	1009.04865	-26.65816	1234.44128	-210.91756	-24.34979	1303.58167	-964.37634	71.77358	1298.18835	-27.17700	116.21445	48.66993	226.38953	-139.79419	-1.46784	-467.17914	247.48592	0.40587	-1195.48523	-91.81589	-9.76887
75	0.617	1010.60907	-25.59342	1229.19458	-212.55960	-23.65941	1303.82629	-965.17487	72.82115	1294.25732	3.56326	114.98410	49.13144	212.44467	-138.80856	-1.45630	-471.84082	252.20567	-2.38181	-1209.18774	-91.95020	-9.35284
76	0.625	1012.01044	-24.42014	1224.56091	-213.98143	-23.07584	1303.94824	-965.80188	73.87424	1290.42505	34.17987	113.59123	50.48899	198.48169	-137.77521	-1.42934	-478.64185	254.97704	-3.76336	-1222.95166	-91.69067	-9.04967
77	0.633	1013.24707	-23.13783	1220.60767	-215.17180	-22.62255	1303.89148	-966.25061	74.94957	1286.84375	64.42557	111.82735	52.66671	184.51321	-136.72864	-1.39353	-488.14679	256.39798	-4.24710	-1236.79077	-90.98917	-8.88213
78	0.642	1014.30054	-21.76070	1217.38855	-216.13864	-22.31922	1303.60901	-966.50629	76.05564	1283.67932	94.26147	109.56963	55.46677	170.58563	-135.71204	-1.38718	-500.30304	257.21579	-4.47642	-1250.66724	-90.18553	-8.70371
79	0.650	1015.14130	-20.31755	1214.94324	-216.89539	-22.15390	1303.07056	-966.54980	77.18752	1281.08801	123.74310	106.90324	58.67163	156.73990	-134.71869	-1.44656	-514.06067	257.96713	-4.72315	-1264.56348	-89.41980	-8.45840
80	0.658	1015.73853	-18.84361	1213.29578	-217.45087	-22.07772	1302.26477	-966.37146	78.31164	1279.18835	152.93567	104.03352	62.06232	142.96698	-133.67331	-1.58219	-528.25739	258.85556	-4.97312	-1278.44775	-88.51582	-8.30977
81	0.667	1016.06531	-17.36913	1212.45300	-217.80170	-22.01821	1301.19849	-965.98712	79.36748	1278.04382	181.92516	101.12001	65.42989	129.21094	-132.48230	-1.77417	-542.32996	259.89560	-5.15433	-1292.26709	-87.32430	-8.38100
82	0.675	1016.10034	-15.90728	1212.40454	-217.93294	-21.89870	1299.89697	-965.44562	80.28773	1277.65942	210.84451	98.21176	68.59374	115.41797	-131.13702	-1.98156	-556.19183	261.05374	-5.24554	-1306.00061	-86.01670	-8.46136
83	0.683	1015.83105	-14.45066	1213.12378	-217.83212	-21.66169	1298.40393	-964.82062	81.01109	1277.98755	239.84999	95.24092	71.36829	101.60162	-129.77136	-2.15685	-569.89526	262.27332	-5.29156	-1319.63525	-84.80050	-8.17923
84	0.692	1015.25641	-12.98710	1214.57275	-217.50583	-21.29080	1296.77625	-964.19122	81.48426	1278.94092	269.08496	92.06470	73.53220	87.84036	-128.56503	-2.25196	-583.48309	263.48071	-5.36531	-1333.01807	-83.60238	-7.31118
85	0.700	1014.38281	-11.51675	1216.70618	-216.98634	-20.81629	1295.07617	-963.62024	81.67380	1280.40942	298.64087	88.57194	74.88948	74.19913	-127.57418	-2.24143	-596.98938	264.64099	-5.49603	-1345.85107	-82.24730	-5.80520
86	0.708	1013.21545	-10.05086	1219.46936	-216.32346	-20.29459	1293.35596	-963.13977	81.58807	1282.27869	328.52081	84.71634	75.33353	60.67389	-126.68710	-2.16885	-610.46448	265.78577	-5.62549	-1357.95313	-80.69508	-3.68155
87	0.717	1011.75867	-8.60336	1222.79956	-215.56497	-19.76973	1291.64709	-962.75134	81.28098	1284.44678	358.70004	80.49940	74.84148	47.20560	-125.74706	-2.12412	-623.94629	266.96893	-5.67097	-1369.43005	-78.94745	-1.01127
88	0.725	1010.02637	-7.18669	1226.63257	-214.75453	-19.26525	1289.96558	-962.43884	80.82902	1286.83423	389.22855	75.98646	73.45382	33.73193	-124.68707	-2.14057	-637.42651	268.21384	-5.62425	-1380.52148	-76.91772	2.10645
89	0.733	1008.04230	-5.81110	1230.90527	-213.95471	-18.82360	1288.33240	-962.17981	80.30465	1289.38696	420.20724	71.28497	71.27183	20.22366	-123.53141	-2.17788	-650.86401	269.50165	-5.56474	-1391.41040	-74.58415	5.66784
90	0.742	1005.82922	-4.48739	1235.55200	-213.23810	-18.50861	1286.77698	-961.95001	79.76282	1292.07214	451.69040	66.55640	68.51528	6.67801	-122.31970	-2.20404	-664.23425	270.78644	-5.56550	-1402.12537	-72.18973	9.85065
91	0.750	1003.40381	-3.22423	1240.50879	-212.63628	-18.34641	1285.32544	-961.72021	79.24387	1294.87036	483.60571	62.08892	65.61010	-6.89453	-121.06857	-2.22707	-677.57153	272.01157	-5.61471	-1412.27869	-70.02978	14.82430
92	0.758	1000.78235	-2.02115	1245.72009	-212.11835	-18.29549	1283.99438	-961.44043	78.80883	1297.76672	515.62994	58.27391	63.11795	-20.48251	-119.78909	-2.26328	-690.94531	273.14685	-5.66079	-1420.78711	-67.96314	20.35627
93	0.767	997.98694	-0.87374	1251.13489	-211.62003	-18.27858	1282.79272	-961.02692	78.58881	1300.74683	547.03149	55.44245	61.41745	-34.09720	-118.52283	-2.30849	-704.39880	274.23608	-5.67916	-1426.14526	-65.40560	25.72097
94	0.775	995.04742	0.21652	1256.70264	-211.09216	-18.22896	1281.72888	-960.39532	78.74863	1303.79126	576.64844	53.64455	60.33756	-47.76785	-117.33115	-2.33818	-717.92542	275.35361	-5.66747	-1427.14941	-61.93688	30.16102
95	0.783	991.99603	1.24735	1262.37402	-210.52885	-18.10378	1280.81702	-959.53748	79.34515	1306.86243	603.20972	52.56408	59.10406	-61.49539	-116.23795	-2.33636	-731.52844	276.49155	-5.64507	-1423.33398	-57.68933	33.38303
96	0.792	988.85913	2.22806	1268.10266	-209.94763	-17.86052	1280.07373	-958.55145	80.24693	1309.89893	625.85931	51.72712	56.74980	-75.24098	-115.21301	-2.31222	-745.27002	277.56631	-5.64464	-1414.98682	-53.14027	35.62675
97	0.800	985.65460	3.17955	1273.84314	-209.35242	-17.44521	1279.51001	-957.57269	81.23519	1312.84717	644.43195	50.85822	52.71796	-88.98473	-114.22076	-2.28147	-759.14081	278.55264	-5.63389	-1403.00391	-48.75058	37.39445
98	0.808	982.40057	4.12073	1279.54858	-208.72169	-16.81593	1279.13184	-956.68610	82.15978	1315.69055	659.36426	50.07833	47.22047	-102.75819	-113.25114	-2.25646	-772.97894	279.50998	-5.51971	-1388.40015	-44.92660	39.05939
99	0.817	979.12561	5.05807	1285.17090	-208.01776	-15.96725	1278.94019	-955.91486	82.97507	1318.43262	671.39941	49.76072	41.07682	-116.58856	-112.29177	-2.24886	-786.69495	280.46060	-5.29210	-1371.64111	-42.15983	40.55280
100	0.825	975.86438	5.98818	1290.66223	-207.20418	-14.92366	1278.92578	-955.25586	83.68160	1321.06665	681.14636	50.18379	35.11662	-130.46176	-111.31054	-2.25568	-800.43304	281.35803	-5.05812	-1352.50366	-40.77654	41.33892
101	0.833	972.64777	6.90430	1295.97791	-206.27184	-13.70776	1279.07324	-954.70032	84.27863	1323.56897	688.69562	51.35059	29.62469	-144.37132	-110.29848	-2.25479	-814.37921	282.17484	-4.91074	-1330.47510	-40.63194	40.83449
102	0.842	969.50128	7.79928	1301.08118	-205.25893	-12.31811	1279.37036	-954.23883	84.74440	1325.91028	693.57861	53.09210	24.28529	-158.34421	-109.29948	-2.21881	-828.55347	282.93765	-4.85225	-1305.21143	-41.33031	38.97321
103	0.850	966.44952	8.66831	1305.93970	-204.22739	-10.74170	1279.80481	-953.85919	85.04335	1328.06970	695.08240	55.23579	18.62949	-172.39940	-108.35080	-2.12708	-842.83795	283.71490	-4.82960	-1276.81519	-42.53107	36.31983
104	0.858	963.52045	9.50805	1310.52014	-203.20656	-8.97681	1280.35315	-953.52490	85.17907	1330.04138	692.69104	57.63719	12.61079	-186.51993	-107.42653	-1.98054	-857.11786	284.57086	-4.80863	-1245.74365	-44.02554	33.72226
105	0.867	960.75220	10.30905	1314.78857	-202.17436	-7.03826	1280.97986	-953.15063	85.25266	1331.83093	686.44299	60.03168	6.86934	-200.66719	-106.46974	-1.80919	-871.37323	285.49045	-4.80383	-1212.53491	-45.73855	31.90645
106	0.875	958.19672	11.05366	1318.71313	-201.09236	-4.96051	1281.64941	-952.62805	85.42287	1333.44653	677.04388	61.92807	2.41403	-214.80620	-105.44710	-1.65732	-885.62891	286.42361	-4.80542	-1177.72998	-47.67644	31.24911
107	0.883	955.91431	11.72610	1322.26733	-199.93835	-2.80281	1282.33801	-951.89093	85.78677	1334.89087	665.55542	62.90742	-0.14870	-228.92699	-104.38864	-1.55504	-899.86597	287.38754	-4.75628	-1141.91724	-49.87561	31.77291
108	0.892	953.96387	12.32576	1325.43091	-198.70828	-0.64198	1283.03687	-950.93890	86.33187	1336.16162	652.83160	63.11215	-1.10740	-243.04657	-103.39149	-1.49706	-914.03967	288.41553	-4.64014	-1105.68164	-52.29700	33.21149
109	0.900	952.39240	12.87317	1328.18945	-197.40538	1.45011	1283.74658	-949.80756	86.98679	1337.25610	639.32062	63.16663	-1.28558	-257.16479	-102.54504	-1.45240	-928.11902	289.47119	-4.48469	-1069.46411	-54.72146	35.13473
110	0.908	951.22607	13.39837	1330.53210	-196.04033	3.42677	1284.47021	-948.54706	87.67670	1338.17236	625.34009	63.55185	-1.33153	-271.19379	-101.86876	-1.38319	-942.08887	290.48010	-4.30019	-1033.44531	-56.93622	37.26626
111	0.917	950.47021	13.91817	1332.44910	-194.64790	5.25373	1285.20618	-947.22284	88.34761	1338.90222	611.23737	64.31499	-1.45244	-284.92276	-101.34865	-1.23570	-956.01367	291.38232	-4.10672	-997.57581	-58.99976	39.66790
112	0.925	950.11725	14.43005	1333.92798	-193.29495	6.88831	1285.94458	-945.91876	88.97113	1339.42273	597.26794	65.31540	-1.62622	-298.06268	-100.99182	-0.93001	-970.04510	292.20117	-3.97066	-961.83936	-61.11181	42.44728
113	0.933	950.15283	14.92495	1334.95862	-192.06133	8.28936	1286.67151	-944.73340	89.53819	1339.69763	583.49091	66.44512	-1.83409	-310.37817	-100.81465	-0.38445	-984.24268	293.07431	-3.95268	-926.54578	-63.25867	45.36568
114	0.942	950.55603	15.39202	1335.53870	-191.01505	9.43221	1287.37744	-943.76819	90.05087	1339.68738	569.81177	67.64212	-2.07435	-321.84073	-100.79292	0.47099	-998.50549	294.10126	-4.03083	-892.28052	-65.21279	47.91649
115	0.950	951.29688	15.81247	1335.67578	-190.20584	10.30935	1288.06152	-943.11780	90.51398	1339.35718	556.11810	68.86369	-2.30149	-332.71857	-100.84190	1.78254	-1012.70062	295.25241	-4.09206	-859.50482	-66.89271	49.75147
116	0.958	952.33722	16.16381	1335.38330	-189.67416	10.92941	1288.72180	-942.86176	90.92991	1338.68066	542.37921	70.07095	-2.45140	-343.53012	-100.85088	3.94566	-1026.68921	296.51462	-4.02145	-828.19672	-68.50016	50.86892
117	0.967	953.64026	16.43390	1334.67236	-189.45471	11.31269	1289.34167	-943.05103	91.30183	1337.64258	528.63721	71.24176	-2.51663	-354.63867	-100.80737	7.68221	-1040.35461	297.92203	-3.81135	-797.89600	-70.30619	51.42635
118	0.975	955.17615	16.62742	1333.54810	-189.56622	11.48570	1289.89050	-943.69989	91.63356	1336.23914	514.93787	72.40188	-2.55699	-365.47876	-100.94992	13.83188	-1053.75757	299.36584	-3.58826	-768.08051	-72.49229	51.53614
119	0.983	956.91986	16.75944	1332.01294	-190.00256	11.48332	1290.34290	-944.78674	91.93239	1334.47461	501.28253	73.59568	-2.62948	-374.17505	-101.68269	22.81918	-1067.12988	300.59695	-3.52591	-738.45929	-75.17675	51.24689
120	0.992	958.84772	16.84740	1330.07068	-190.73888	11.34491	1290.69202	-946.25635	92.22239	1332.36182	487.65326	74.81573	-2.75153	-378.28201	-103.26537	33.99236	-1080.61145	301.57083	-3.66574	-708.99817	-78.46510	50.60361
121	1.000	960.93683	16.91310	1327.72278	-191.74837	11.09506	1290.94104	-948.02661	92.54663	1329.92651	474.05432	76.01438	-2.91538	-376.18744	-105.67035	45.42702	-1094.13159	302.52792	-3.85634	-679.82263	-82.43744	49.67137
122	1.008	963.16962	16.98113	1324.96875	-193.00793	10.73370	1291.09033	-949.99567	92.96407	1327.20642	460.49329	77.16361	-3.08826	-367.88492	-108.73794	54.78902	-1107.69214	303.48920	-3.96258	-651.10785	-87.11375	48.53262
123	1.017	965.54016	17.06267	1321.80786	-194.49101	10.24789	1291.13293	-952.04694	93.55261	1324.24194	446.96445	78.24118	-3.23627	-354.45511	-112.40175	60.74612	-1121.48096	304.13605	-3.99388	-622.98236	-92.46730	47.28379
124	1.025	968.05463	17.14993	1318.23621	-196.16930	9.63040	1291.05847	-954.06653	94.38587	1321.06409	433.45767	79.22664	-3.36319	-337.08240	-116.72238	63.54394	-1135.45764	304.48822	-3.94834	-595.52655	-98.44568	46.00858
125	1.033	970.72290	17.22917	1314.25098	-198.01396	8.89450	1290.86511	-955.98694	95.45885	1317.68213	419.94415	80.17465	-3.47561	-316.66611	-121.67989	64.33373	-1149.27014	305.06805	-3.76356	-568.87543	-104.93353	44.73100
126	1.042	973.55023	17.28754	1309.85913	-199.98759	8.06850	1290.56799	-957.82410	96.62109	1314.07751	406.38980	81.19302	-3.54321	-293.96722	-127.00069	64.20461	-1162.77490	306.19092	-3.48284	-543.28552	-111.71364	43.37254
127	1.050	976.53601	17.31291	1305.07788	-202.04506	7.17129	1290.19214	-959.64441	97.63459	1310.22668	392.80768	82.30464	-3.56036	-269.77692	-132.25156	63.74215	-1176.15820	307.67838	-3.26363	-519.09094	-118.50763	41.75277
128	1.058	979.67230	17.29591	1299.92981	-204.14149	6.20893	1289.76160	-961.47803	98.32826	1306.14282	379.24570	83.43254	-3.58191	-244.89423	-137.07155	63.10562	-1189.55640	309.23438	-3.19371	-496.63470	-125.07187	39.70795
129	1.067	982.93488	17.22667	1294.44202	-206.23485	5.19863	1289.29858	-963.28192	98.67054	1301.88843	365.71915	84.51996	-3.64452	-219.91623	-141.31097	62.31861	-1202.97278	310.68668	-3.21561	-476.24194	-131.23007	37.24225
130	1.075	986.28156	17.09138	1288.65332	-208.28934	4.18219	1288.83167	-964.98151	98.72252	1297.53491	352.20316	85.56713	-3.72114	-195.04358	-145.05251	61.52030	-1216.45581	311.98407	-3.22267	-458.18811	-136.81482	34.51483
131	1.083	989.66101	16.87620	1282.61902	-210.27829	3.21663	1288.39954	-966.52130	98.57278	1293.11743	338.67059	86.58102	-3.76860	-170.12169	-148.54044	60.97607	-1230.10181	313.15665	-3.18197	-442.66544	-141.65671	31.70635
132	1.092	993.01831	16.56670	1276.41492	-212.18008	2.35784	1288.04822	-967.87585	98.29862	1288.63220	325.09399	87.57182	-3.76482	-144.84354	-152.00429	60.86010	-1243.94348	314.23199	-3.16000	-429.81384	-145.62669	28.92518
133	1.100	996.29999	16.14439	1270.13464	-213.97726	1.64594	1287.82056	-969.03113	97.95111	1284.05872	311.44662	88.56342	-3.70751	-118.91101	-155.49527	61.09350	-1257.94336	315.19470	-3.21316	-419.79050	-148.58829	26.14017
134	1.108	999.46155	15.59194	1263.87878	-215.65904	1.09929	1287.74463	-969.96869	97.55668	1279.38269	297.72589	89.56966	-3.62425	-92.11984	-158.85751	61.41506	-1272.06165	316.02765	-3.28726	-412.80664	-150.33093	23.10780
135	1.117	1002.47266	14.89705	1257.74731	-217.21135	0.71664	1287.82642	-970.66357	97.12137	1274.61218	283.94214	90.57962	-3.55843	-64.41345	-161.84102	61.57502	-1286.23157	316.75812	-3.29187	-409.09137	-150.64120	19.39639
136	1.125	1005.31696	14.05223	1251.83826	-218.60168	0.47427	1288.04919	-971.08777	96.63029	1269.78357	270.09344	91.55885	-3.50742	-35.90906	-164.28436	61.50963	-1300.33093	317.49573	-3.22890	-408.74756	-149.48151	14.61257
137	1.133	1007.98840	13.05919	1246.24573	-219.78484	0.32578	1288.38147	-971.21667	96.04882	1264.96057	256.16803	92.47804	-3.41957	-6.88458	-166.20798	61.40206	-1314.29041	318.35709	-3.15897	-411.56693	-147.17818	8.75021
138	1.142	1010.48566	11.93089	1241.05652	-220.72479	0.21704	1288.78333	-971.04028	95.33451	1260.22864	242.16789	93.37096	-3.27829	22.30286	-167.74693	61.57627	-1328.14001	319.33261	-3.10416	-417.06946	-144.45702	2.43562
139	1.150	1012.80847	10.68411	1236.35059	-221.40564	0.10343	1289.20166	-970.57483	94.45396	1255.68896	228.12802	94.32652	-3.14610	51.35181	-169.01971	62.30116	-1341.93970	320.31720	-3.07382	-424.89233	-142.11647	-3.16071
140	1.158	1014.94794	9.32997	1232.20422	-221.82983	-0.04274	1289.56165	-969.86261	93.39899	1251.45935	214.09769	95.37328	-3.10897	80.10294	-170.06668	63.65835	-1355.74084	321.22916	-3.10704	-435.01215	-140.51344	-6.95494
141	1.167	1016.87897	7.87635	1228.69067	-222.01605	-0.23573	1289.77441	-968.95581	92.20731	1247.68018	200.09998	96.43120	-3.19148	108.52380	-170.89609	65.55036	-1369.52930	322.06888	-3.19308	-447.29449	-139.44669	-8.73864
142	1.175	1018.56689	6.34007	1225.87476	-221.99182	-0.48403	1289.76001	-967.89624	90.98151	1244.50623	186.13840	97.40920	-3.34037	136.64148	-171.53033	67.79027	-1383.15613	322.93506	-3.17414	-461.02982	-138.54465	-9.20016
143	1.183	1019.98065	4.74379	1223.80566	-221.78038	-0.78839	1289.46863	-966.71112	89.88087	1242.08582	172.25624	98.26196	-3.50179	164.49539	-172.01160	70.18489	-1396.39014	323.98041	-2.77246	-475.26648	-137.60173	-9.19736
144	1.192	1021.10297	3.09674	1222.51404	-221.39258	-1.13196	1288.88879	-965.42493	89.07599	1240.53345	158.51532	98.98146	-3.67338	192.14764	-172.41667	72.56654	-1409.08411	325.34113	-1.69550	-489.41464	-136.60872	-9.20602
145	1.200	1021.93805	1.38528	1222.01746	-220.82576	-1.47696	1288.03772	-964.06995	88.69543	1239.90198	144.87393	99.61519	-3.85477	219.70111	-172.83098	74.77808	-1421.36926	327.17261	0.30349	-503.35303	-135.66342	-9.32390
146	1.208	1022.50677	-0.41853	1222.32104	-220.06880	-1.77241	1286.94788	-962.69116	88.79939	1240.16577	131.20523	100.22736	-4.02349	247.26038	-173.28972	76.65990	-1433.68774	329.63611	3.40796	-517.16144	-134.85991	-9.50946
147	1.217	1022.82343	-2.34140	1223.41003	-219.12036	-1.97479	1285.66956	-961.34131	89.37820	1241.23059	117.45642	100.84940	-4.16646	274.89270	-173.79782	78.06684	-1446.40332	332.65759	7.65596	-530.89240	-134.21823	-9.72842
148	1.225	1022.87769	-4.39613	1225.25000	-218.00511	-2.06959	1284.27539	-960.06421	90.35959	1242.96216	103.67477	101.52359	-4.25520	302.64954	-174.38190	78.90086	-1459.24438	335.80161	12.77594	-544.52155	-133.70947	-9.96524
149	1.233	1022.64301	-6.57362	1227.79614	-216.76421	-2.06045	1282.84839	-958.88123	91.62650	1245.21777	89.92706	102.28905	-4.24096	330.60602	-175.07359	79.12492	-1471.26953	338.51010	18.20495	-557.99866	-133.30688	-10.19141
150	1.242	1022.09546	-8.84475	1230.99939	-215.43472	-1.93789	1281.46191	-957.79089	93.04148	1247.87354	76.26788	103.08539	-4.14081	358.88251	-175.88515	78.74934	-1481.51550	340.39328	23.44852	-571.32330	-132.99229	-10.37542
151	1.250	1021.22375	-11.17992	1234.80457	-214.04074	-1.67588	1280.17419	-956.77698	94.46489	1250.83496	62.71393	103.78963	-4.04698	387.63062	-176.83301	77.82856	-1489.56372	341.26343	28.37799	-584.58179	-132.73210	-10.53297
152	1.258	1020.02966	-13.56904	1239.15063	-212.59557	-1.25995	1279.02563	-955.81732	95.76791	1254.03857	49.21860	104.35492	-4.02046	416.94568	-177.94879	76.48148	-1495.24683	341.06656	33.15822	-597.88489	-132.46893	-10.70646
153	1.267	1018.52625	-16.02022	1243.96667	-211.10957	-0.71450	1278.03455	-954.88770	96.84959	1257.44568	35.71683	104.83688	-4.04693	446.73145	-179.25175	74.88699	-1497.99792	340.01523	38.01334	-611.28149	-132.13467	-10.87954
154	1.275	1016.73303	-18.54720	1249.17078	-209.59950	-0.10677	1277.20288	-953.95630	97.65745	1261.03577	22.18604	105.31442	-4.09540	476.60620	-180.72617	73.22378	-1496.96533	338.56119	42.88892	-624.73834	-131.67789	-10.98098
155	1.283	1014.67273	-21.16340	1254.68140	-208.09326	0.47211	1276.53113	-952.98737	98.19403	1264.80261	8.63449	105.82930	-4.16734	505.89532	-182.31442	71.57805	-1491.73413	336.82214	47.10044	-638.18750	-131.09097	-10.98165
156	1.292	1012.37292	-23.88471	1260.42871	-206.62727	0.92471	1276.02405	-951.95978	98.49594	1268.75049	-4.94302	106.39751	-4.26510	533.71838	-183.92197	69.85398	-1482.62891	334.20831	49.57024	-651.60706	-130.38344	-10.92989
157	1.300	1009.86951	-26.72694	1266.35327	-205.23274	1.16005	1275.68359	-950.88000	98.60790	1272.88403	-18.57043	107.06476	-4.34428	559.17346	-185.44443	67.74948	-1470.36597	329.90216	49.77097	-665.05615	-129.54422	-10.88268
158	1.308	1007.20135	-29.69301	1272.39417	-203.92030	1.12168	1275.50049	-949.77582	98.57159	1277.19128	-32.25830	107.89713	-4.36049	581.60138	-186.81007	64.87524	-1455.62134	323.60574	48.34532	-678.60663	-128.57803	-10.84594
159	1.317	1004.39929	-32.76615	1278.48474	-202.68233	0.80275	1275.45947	-948.68097	98.41005	1281.62598	-45.96841	108.89636	-4.33615	600.80957	-188.02292	60.97377	-1438.91162	315.67056	46.53878	-692.25354	-127.53149	-10.79642
160	1.325	1001.48151	-35.91631	1284.55750	-201.50626	0.21783	1275.55188	-947.62183	98.10890	1286.10120	-59.64722	109.97929	-4.32122	617.04016	-189.16811	56.06625	-1420.63550	306.61716	45.13866	-705.94342	-126.43812	-10.72998
161	1.333	998.46100	-39.11486	1290.54956	-200.37897	-0.63061	1275.78296	-946.60968	97.63318	1290.51147	-73.31320	111.05908	-4.32022	630.64746	-190.35100	50.39668	-1401.03491	296.98688	44.13652	-719.66870	-125.29359	-10.66688
162	1.342	995.35461	-42.34693	1296.40918	-199.28371	-1.75383	1276.16101	-945.64056	96.96632	1294.77783	-87.04617	112.10048	-4.29924	641.77374	-191.61369	44.21812	-1380.07788	287.62134	43.04118	-733.46545	-124.11612	-10.62065
163	1.350	992.18823	-45.60727	1302.09277	-198.19798	-3.15616	1276.68640	-944.69995	96.11760	1298.86389	-100.88095	113.09979	-4.24450	650.27057	-192.91379	37.63446	-1357.36682	279.18439	41.32070	-747.35083	-122.97471	-10.58577
164	1.358	989.00226	-48.88790	1307.55725	-197.09569	-4.82069	1277.35229	-943.77258	95.11803	1302.75708	-114.79056	114.07271	-4.18172	655.84766	-194.16205	30.63038	-1332.33643	271.33969	38.90514	-761.31525	-121.92278	-10.55106
165	1.367	985.85254	-52.17495	1312.75745	-195.95421	-6.71273	1278.15149	-942.85034	94.03989	1306.45911	-128.75168	115.05077	-4.13049	658.27136	-195.23257	23.23697	-1304.76331	263.31009	36.32934	-775.34271	-120.93510	-10.50012
166	1.375	982.79370	-55.44664	1317.65356	-194.76208	-8.79258	1279.07642	-941.93170	92.99487	1309.99255	-142.75754	116.05049	-4.05976	657.39520	-195.98801	15.77541	-1274.96191	255.05447	34.33396	-789.40466	-119.93582	-10.41100
167	1.383	979.86786	-58.66707	1322.21375	-193.52110	-11.03065	1280.11633	-941.01129	92.07849	1313.38916	-156.80154	117.07240	-3.91060	653.10846	-196.33188	9.03238	-1243.44495	247.15944	33.41507	-803.44971	-118.87766	-10.28629
168	1.392	977.11389	-61.78762	1326.40955	-192.23384	-13.40057	1281.25525	-940.07281	91.31149	1316.66235	-170.87979	118.13304	-3.65978	645.51361	-196.15300	4.00788	-1210.62415	239.95352	33.61899	-817.44342	-117.80363	-10.15945
169	1.400	974.57922	-64.75745	1330.21033	-190.89046	-15.85471	1282.46741	-939.09430	90.63309	1319.79529	-184.99063	119.23860	-3.36497	635.14771	-195.31384	1.21481	-1176.73840	233.19070	34.62045	-831.43109	-116.82545	-10.05129
170	1.408	972.31958	-67.54109	1333.58252	-189.48299	-18.33496	1283.72607	-938.05676	89.94051	1322.75659	-199.13211	120.32187	-3.14375	622.81201	-193.88034	0.26725	-1141.87805	226.33179	35.95373	-845.49475	-115.97308	-9.96710
171	1.417	970.39203	-70.13365	1336.49658	-188.03009	-20.80115	1285.02014	-936.95221	89.13977	1325.52173	-213.26712	121.30896	-3.06348	609.28607	-192.23209	0.24834	-1106.25085	219.04820	37.26391	-859.62646	-115.10965	-9.91949
172	1.425	968.84485	-72.55534	1338.93042	-186.57898	-23.21981	1286.35034	-935.79382	88.17490	1328.07788	-227.24960	122.25987	-3.06038	595.25610	-190.75975	0.36951	-1070.39917	211.64333	38.53975	-873.74585	-114.12268	-9.89761
173	1.433	967.70654	-74.83151	1340.86890	-185.19138	-25.53840	1287.71997	-934.61774	87.02602	1330.41357	-240.82242	123.34006	-2.98330	581.19513	-189.57893	0.30784	-1034.84399	204.80023	40.03054	-887.81494	-113.09946	-9.85373
174	1.442	966.98065	-76.98405	1342.30347	-183.93123	-27.68940	1289.13489	-933.47736	85.69942	1332.50806	-253.77060	124.68611	-2.67707	567.25128	-188.62473	0.09469	-999.65179	198.80408	41.84000	-901.83508	-112.16790	-9.76144
175	1.450	966.64636	-79.03697	1343.23413	-182.85704	-29.61949	1290.60339	-932.44501	84.21915	1334.33398	-266.15463	126.30553	-2.05132	553.38733	-187.82939	-0.16847	-964.61108	193.35640	43.76298	-915.82275	-111.29275	-9.67088
176	1.458	966.66772	-81.01675	1343.67334	-182.01297	-31.30149	1292.12268	-931.60883	82.62117	1335.86633	-278.49191	128.02299	-1.09389	539.56128	-187.12044	-0.43186	-929.57727	188.09171	45.50540	-929.81140	-110.34958	-9.65031
177	1.467	967.00610	-82.94330	1343.64282	-181.41826	-32.70947	1293.66614	-931.05341	80.96231	1337.08264	-291.77414	129.62421	0.23443	525.76471	-186.40552	-0.66156	-894.50439	182.89052	46.89818	-943.80487	-109.31898	-9.66009
178	1.475	967.62372	-84.82350	1343.16492	-181.07092	-33.81073	1295.19006	-930.84357	79.32882	1337.96057	-307.04825	131.08807	2.16719	511.98761	-185.64499	-0.80968	-859.40051	177.83118	47.93987	-957.78699	-108.35081	-9.57815
179	1.483	968.48175	-86.65305	1342.25781	-180.96809	-34.59507	1296.64844	-931.02350	77.81630	1338.48181	-324.51675	132.48491	5.28613	498.20807	-184.86349	-0.84940	-824.33710	173.06628	48.72019	-971.78387	-107.62605	-9.34229
180	1.492	969.54456	-88.42355	1340.93286	-181.11906	-35.08599	1297.99426	-931.61914	76.49571	1338.63379	-342.85587	133.72639	10.57868	484.43921	-184.08157	-0.81735	-789.43726	168.75616	49.30510	-985.80823	-107.11437	-9.03053
181	1.500	970.78485	-90.12416	1339.19373	-181.53801	-35.32037	1299.17810	-932.63287	75.39970	1338.40723	-359.34445	134.65688	18.98807	470.73389	-183.29420	-0.78903	-754.89069	165.14264	49.68501	-999.76996	-106.53648	-8.83837
182	1.508	972.18390	-91.73842	1337.03931	-182.23119	-35.32346	1300.15479	-934.03876	74.53333	1337.79419	-370.73923	135.24612	30.26509	457.10510	-182.49040	-0.83240	-720.95667	162.52194	49.77832	-1013.57001	-105.63918	-8.91240
183	1.517	973.73138	-93.24983	1334.47083	-183.19470	-35.09459	1300.89478	-935.78455	73.89262	1336.79248	-374.61215	135.60751	42.38943	443.50000	-181.66231	-0.97859	-687.88318	161.03979	49.45814	-1027.20154	-104.45297	-9.20937
184	1.525	975.42737	-94.65334	1331.49377	-184.41602	-34.61771	1301.39526	-937.80042	73.47295	1335.41040	-370.30502	135.99327	52.75120	429.87128	-180.80739	-1.19281	-655.84460	160.62456	48.61166	-1040.65601	-103.21762	-9.55922
185	1.533	977.28235	-95.95973	1328.11646	-185.87283	-33.88784	1301.68103	-940.00891	73.26294	1333.66870	-358.71591	136.65692	59.85912	416.22662	-179.92091	-1.39109	-624.96741	161.13339	47.14723	-1053.87744	-102.06635	-9.79224
186	1.542	979.31653	-97.19160	1324.34570	-187.53210	-32.92457	1301.79236	-942.33044	73.24120	1331.59802	-341.47672	137.60306	63.83551	402.60156	-178.99757	-1.50909	-595.37549	162.54143	44.96849	-1066.93774	-101.02175	-9.81424
187	1.550	981.55695	-98.37726	1320.18579	-189.34941	-31.76464	1301.77173	-944.68945	73.38386	1329.23303	-320.38980	138.59613	65.77499	389.00775	-178.06075	-1.53845	-567.17889	165.01483	42.07697	-1080.11353	-100.20596	-9.65841
188	1.558	984.02698	-99.53804	1315.64258	-191.26968	-30.45007	1301.65771	-947.01752	73.67387	1326.60413	-297.17795	139.36575	66.85039	375.42322	-177.15608	-1.51735	-540.47137	168.86282	38.68792	-1093.57446	-99.51740	-9.50686
189	1.567	986.72913	-100.66998	1310.72815	-193.22842	-29.02323	1301.48315	-949.25256	74.10664	1323.73218	-273.31088	139.67638	67.71739	361.81549	-176.28957	-1.51678	-515.40295	174.38190	35.13389	-1107.22412	-98.60880	-9.50989
190	1.575	989.63733	-101.73994	1305.46631	-195.15759	-27.53024	1301.27087	-951.34076	74.68681	1320.62781	-249.77591	139.32951	68.47189	348.16327	-175.42725	-1.59503	-492.25806	181.63028	31.69177	-1121.03113	-97.65991	-9.53102
191	1.583	992.70587	-102.70158	1299.89966	-197.00296	-26.03241	1301.04199	-953.24719	75.41245	1317.29102	-226.86264	138.25168	69.01996	334.48383	-174.55438	-1.73582	-471.45715	190.39386	28.55875	-1135.06348	-97.15228	-9.33932
192	1.592	995.87933	-103.51764	1294.09412	-198.73976	-24.60439	1300.82385	-954.95996	76.25908	1313.71216	-204.18582	136.52185	69.35781	320.83167	-173.67680	-1.86561	-453.49438	200.33713	25.87999	-1149.18713	-96.94907	-8.99895
193	1.600	999.09564	-104.17267	1288.13721	-200.37576	-23.30699	1300.64648	-956.47900	77.18432	1309.88098	-181.01596	134.28152	69.52044	307.24084	-172.81516	-1.91647	-438.89575	211.06833	23.63920	-1163.17383	-96.57919	-8.77543
194	1.608	1002.28723	-104.66577	1282.13135	-201.94640	-22.16680	1300.52979	-957.80115	78.14476	1305.80066	-156.71725	131.68356	69.45271	293.68622	-172.03903	-1.83656	-428.17889	222.08328	21.51780	-1176.97485	-95.89117	-8.78278
195	1.617	1005.38928	-104.99794	1276.18005	-203.49545	-21.18263	1300.47827	-958.91351	79.10353	1301.49622	-131.00479	128.85510	69.02212	280.10461	-171.40768	-1.60909	-421.72430	232.75424	18.95889	-1190.69165	-94.99442	-8.90453
196	1.625	1008.35364	-105.17419	1270.37524	-205.04219	-20.33810	1300.48352	-959.79968	80.03497	1297.01147	-103.89767	125.83945	68.11748	266.43420	-170.84784	-1.30914	-419.60645	242.41557	15.43958	-1204.42773	-94.05060	-8.99220
197	1.633	1011.15942	-105.20828	1264.79883	-206.55965	-19.60480	1300.52844	-960.45160	80.93138	1292.40027	-75.53802	122.68651	66.76223	252.65283	-170.20361	-1.06034	-421.45465	250.38696	10.80780	-1218.24634	-93.18143	-9.01582
198	1.642	1013.80414	-105.11816	1259.53113	-207.98129	-18.94287	1300.58826	-960.87872	81.79910	1287.72400	-46.13083	119.53900	65.17351	238.78735	-169.40269	-0.90728	-426.33777	256.08755	5.56645	-1232.17627	-92.37825	-8.99643
199	1.650	1016.28455	-104.92284	1254.65540	-209.23375	-18.31121	1300.62952	-961.10425	82.65399	1283.05981	-15.97800	116.48486	63.67558	224.86871	-168.48466	-0.80047	-432.88263	259.43405	0.81999	-1246.18921	-91.52635	-8.92307
200	1.658	1018.58716	-104.63718	1250.25745	-210.27048	-17.68735	1300.61035	-961.15027	83.52850	1278.51062	14.59354	113.44662	62.53919	210.89996	-167.51508	-0.69864	-440.09052	261.02139	-2.40984	-1260.21851	-90.58074	-8.77013
201	1.667	1020.69086	-104.26291	1246.42175	-211.07489	-17.07760	1300.48267	-961.02557	84.46621	1274.21057	45.35184	110.26591	61.88557	196.88702	-166.52637	-0.62213	-448.27466	261.76260	-3.98873	-1274.23584	-89.60837	-8.55494
202	1.675	1022.57245	-103.79736	1243.22302	-211.64134	-16.50314	1300.19751	-960.72382	85.49324	1270.32141	76.15698	106.82992	61.69808	182.87329	-165.51428	-0.61272	-458.50958	262.40503	-4.59050	-1288.24414	-88.61609	-8.40015
203	1.683	1024.20923	-103.24622	1240.72144	-211.96608	-15.97579	1299.70911	-960.23138	86.59838	1267.01501	106.91891	103.16322	61.90194	168.91473	-164.46191	-0.68423	-471.04596	263.27042	-4.89151	-1302.23584	-87.56033	-8.43157
204	1.692	1025.57739	-102.61597	1238.96191	-212.04752	-15.48153	1298.98206	-959.53894	87.73779	1264.44922	137.62042	99.39323	62.40549	155.01840	-163.33517	-0.82350	-484.98279	264.30109	-5.14955	-1316.21631	-86.48907	-8.58043
205	1.700	1026.65344	-101.91232	1237.97339	-211.88281	-14.98235	1298.00134	-958.65411	88.84366	1262.74438	168.31720	95.60413	63.07125	141.14694	-162.07530	-1.02470	-499.28156	265.34116	-5.38160	-1330.16785	-85.44487	-8.63198
206	1.708	1027.41504	-101.14725	1237.76477	-211.46886	-14.43978	1296.77820	-957.60895	89.82983	1261.96301	199.09003	91.77258	63.70357	127.28912	-160.67209	-1.28644	-513.43640	266.34491	-5.56004	-1343.95935	-84.35540	-8.39525
207	1.717	1027.84253	-100.32678	1238.32471	-210.81247	-13.83984	1295.33972	-956.45557	90.60871	1262.09839	230.01517	87.82720	64.10900	113.47900	-159.25092	-1.56049	-527.36292	267.36533	-5.65632	-1357.38489	-83.13643	-7.68706
208	1.725	1027.92358	-99.43938	1239.62634	-209.93567	-13.19791	1293.71912	-955.25513	91.11504	1263.07715	261.13940	83.75610	64.16810	99.75031	-158.00177	-1.75452	-541.10803	268.45663	-5.68211	-1370.27917	-81.77094	-6.31201
209	1.733	1027.66028	-98.46588	1241.63489	-208.86974	-12.55145	1291.95911	-954.06567	91.31937	1264.77539	292.47186	79.66559	63.81178	86.11630	-157.01500	-1.80274	-554.71674	269.61691	-5.70069	-1382.59070	-80.25221	-4.19986
210	1.742	1027.06689	-97.39662	1244.30811	-207.65057	-11.95569	1290.11597	-952.92560	91.23406	1267.04553	324.03146	75.67608	62.94924	72.57922	-156.22914	-1.71096	-568.20905	270.81180	-5.76900	-1394.37915	-78.55498	-1.39441
211	1.750	1026.15637	-96.23924	1247.59241	-206.32611	-11.48019	1288.25073	-951.84088	90.91673	1269.74268	355.91595	71.80792	61.48817	59.11905	-155.46954	-1.56284	-581.58020	272.04758	-5.88542	-1405.70801	-76.70863	2.17221
212	1.758	1024.93176	-95.01381	1251.42358	-204.95700	-11.18914	1286.41614	-950.79120	90.45601	1272.74438	388.33771	68.05083	59.42598	45.69351	-154.54181	-1.47197	-594.82190	273.39041	-5.99104	-1416.56091	-74.75833	6.62423
213	1.767	1023.39386	-93.74112	1255.73181	-203.59106	-11.10171	1284.65344	-949.74268	89.94286	1275.95874	421.56329	64.47041	56.92494	32.26355	-153.38196	-1.47935	-607.98279	274.83066	-6.05854	-1426.85132	-72.61374	11.78115
214	1.775	1021.55536	-92.43550	1260.44653	-202.23883	-11.16682	1282.99414	-948.65521	89.45503	1279.32214	455.70734	61.20345	54.33636	18.80112	-152.08388	-1.53282	-621.18146	276.20337	-6.13722	-1436.30786	-70.16067	17.16222
215	1.783	1019.44305	-91.11130	1265.50037	-200.88115	-11.28691	1281.46326	-947.49365	89.05358	1282.78992	490.45206	58.44511	52.13687	5.29535	-150.76601	-1.58163	-634.51569	277.38489	-6.22401	-1444.24243	-67.44891	22.36838
216	1.792	1017.08545	-89.78664	1270.82910	-199.49741	-11.37377	1280.08374	-946.24255	88.77295	1286.33276	524.87756	56.47120	50.72960	-8.23877	-149.48122	-1.62786	-647.99756	278.45340	-6.22816	-1449.57397	-64.47176	27.18731
217	1.800	1014.50812	-88.47208	1276.36951	-198.08553	-11.38604	1278.87598	-944.91052	88.61320	1289.93286	557.60120	55.48362	50.09306	-21.78821	-148.23483	-1.68700	-661.56378	279.56042	-6.13674	-1451.23755	-60.90203	31.38251
218	1.808	1011.74005	-87.16544	1282.06311	-196.65567	-11.31925	1277.85242	-943.52142	88.54938	1293.57813	587.26343	55.33325	49.56071	-35.36285	-147.02997	-1.76292	-675.10986	280.74783	-6.04797	-1448.67578	-56.34325	34.64264
219	1.817	1008.81104	-85.85722	1287.86328	-195.21341	-11.17892	1277.01782	-942.10132	88.55772	1297.25549	613.09204	55.57558	48.14992	-48.96896	-145.89758	-1.84924	-688.57648	281.93784	-6.03617	-1442.05139	-50.81622	36.84364
220	1.825	1005.74384	-84.53375	1293.72925	-193.75301	-10.97251	1276.37573	-940.67450	88.64579	1300.94580	635.14563	55.88337	45.26253	-62.60074	-144.87782	-1.90943	-702.03442	283.03854	-6.08909	-1432.05151	-44.85425	38.29248
221	1.833	1002.55859	-83.18443	1299.61377	-192.25557	-10.69951	1275.92700	-939.26685	88.85469	1304.62170	654.09644	56.32312	41.09300	-76.27307	-143.97215	-1.88757	-715.63635	284.01761	-6.12820	-1419.44189	-39.21942	39.56215
222	1.842	999.28033	-81.81493	1305.45996	-190.70047	-10.32843	1275.66614	-937.90155	89.22472	1308.25305	670.75610	57.24213	36.42243	-90.02728	-143.13252	-1.77712	-729.46429	284.89499	-6.07077	-1404.69641	-34.60751	40.94417
223	1.850	995.93982	-80.45000	1311.20935	-189.09213	-9.79038	1275.58496	-936.58679	89.76601	1311.81079	685.60962	58.93856	32.04896	-103.89001	-142.28267	-1.64851	-743.45721	285.69315	-5.90962	-1387.95508	-31.30019	42.08414
224	1.858	992.57349	-79.12032	1316.81177	-187.46680	-9.00751	1275.67249	-935.31348	90.45695	1315.26892	698.54846	61.43344	28.29507	-117.83954	-141.36176	-1.58052	-757.50299	286.44519	-5.71854	-1369.11011	-29.05208	42.31520
225	1.867	989.22351	-77.84618	1322.22546	-185.86517	-7.93521	1275.91272	-934.06592	91.25266	1318.60376	708.94556	64.54762	24.89050	-131.82541	-140.36310	-1.58451	-771.52484	287.25430	-5.57842	-1347.79468	-27.54887	41.31274
226	1.875	985.93591	-76.63234	1327.41016	-184.30139	-6.57548	1276.28870	-932.82837	92.09976	1321.79150	715.98413	68.14909	21.26690	-145.81609	-139.32199	-1.60503	-785.45148	288.24689	-5.49355	-1323.59155	-26.73464	39.33590
227	1.883	982.76080	-75.47609	1332.32336	-182.75563	-4.95768	1276.78528	-931.58228	92.95221	1324.80811	719.00330	72.23370	17.02720	-159.82474	-138.28589	-1.57559	-799.26324	289.41345	-5.40261	-1296.43604	-26.65839	36.99133
228	1.892	979.75281	-74.38004	1336.92578	-181.19043	-3.11864	1277.39124	-930.31006	93.77094	1327.63306	717.76501	76.72519	12.26387	-173.89096	-137.29266	-1.46601	-813.09412	290.54559	-5.28483	-1266.70337	-27.32111	34.88474
229	1.900	976.96729	-73.35603	1341.18787	-179.57162	-1.09341	1278.09558	-929.00269	94.52289	1330.24976	712.62500	81.19233	7.55311	-188.02745	-136.34317	-1.28961	-827.09741	291.44904	-5.16409	-1234.95251	-28.60963	33.40698
230	1.908	974.45422	-72.41792	1345.08838	-177.87672	1.08776	1278.88550	-927.65656	95.19801	1332.64038	704.47693	84.83370	3.66422	-202.19316	-135.38950	-1.09803	-841.26422	292.20486	-5.02573	-1201.68164	-30.30921	32.70185
231	1.917	972.25671	-71.57517	1348.60632	-176.09801	3.39479	1279.74695	-926.26367	95.81843	1334.78638	694.32385	86.98987	1.13170	-216.32924	-134.38120	-0.95487	-855.51410	293.03223	-4.86039	-1167.24170	-32.25129	32.73515
232	1.925	970.41296	-70.82747	1351.71375	-174.24570	5.78521	1280.66943	-924.81433	96.42181	1336.67456	682.75842	87.78763	-0.08869	-230.41705	-133.33173	-0.87799	-869.81744	293.96399	-4.73119	-1131.89746	-34.36195	33.37805
233	1.933	968.95825	-70.16359	1354.37634	-172.34326	8.19531	1281.64746	-923.31146	97.04339	1338.30066	669.99194	88.03920	-0.53466	-244.48436	-132.30057	-0.82915	-884.17126	294.87173	-4.68638	-1095.94165	-36.61804	34.48264
234	1.942	967.92365	-69.57179	1356.56506	-170.42041	10.54873	1282.67432	-921.78241	97.70941	1339.66919	656.31232	88.45778	-0.74020	-258.50595	-131.33684	-0.73384	-898.54700	295.70306	-4.68348	-1059.63696	-39.06049	35.96365
235	1.950	967.32965	-69.04266	1358.26563	-168.51517	12.78124	1283.73633	-920.28052	98.43118	1340.78796	642.21545	89.23689	-0.92716	-272.29462	-130.49213	-0.46517	-912.87061	296.52319	-4.66310	-1023.07751	-41.76193	37.84241
236	1.958	967.17755	-68.55988	1359.47961	-166.68195	14.85983	1284.81323	-918.87933	99.19987	1341.65430	628.14795	90.27313	-1.12618	-285.55597	-129.81551	0.14287	-927.06604	297.40112	-4.62447	-986.31293	-44.72852	40.14857
237	1.967	967.44684	-68.10689	1360.21973	-164.99481	16.77385	1285.88367	-917.66577	99.98579	1342.24390	614.29260	91.43817	-1.34428	-298.07141	-129.28293	1.22374	-941.10822	298.35416	-4.59202	-949.63782	-47.85219	42.74148
238	1.975	968.10327	-67.68472	1360.50171	-163.53639	18.51584	1286.93066	-916.73724	100.73807	1342.51245	600.57642	92.66634	-1.57945	-309.80267	-128.78976	2.83897	-955.02527	299.37448	-4.56226	-913.59094	-51.01040	45.31629
239	1.983	969.11029	-67.30858	1360.34009	-162.38063	20.07637	1287.94519	-916.19287	101.38223	1342.40771	586.85083	93.95305	-1.79806	-320.83868	-128.20401	5.03091	-968.86414	300.49142	-4.51118	-878.63208	-54.15018	47.53928
240	1.992	970.43304	-66.98830	1359.74377	-161.58606	21.44061	1288.92224	-916.11481	101.82251	1341.88538	573.06927	95.28648	-1.94874	-331.21915	-127.41396	7.92564	-982.64325	301.77725	-4.41665	-844.90857	-57.18192	49.07370
241	2.000	972.03595	-66.72739	1358.71326	-161.19684	22.59086	1289.85498	-916.55371	101.97247	1340.92261	559.29089	96.61759	-2.00683	-340.67377	-126.42926	11.77370	-996.35681	303.22501	-4.25813	-812.25928	-60.03983	49.72045
242	2.008	973.88171	-66.53610	1357.24561	-161.24002	23.52634	1290.73071	-917.51135	101.82655	1339.52112	545.57104	97.90810	-2.01008	-348.47513	-125.40272	16.82027	-1009.99603	304.69528	-4.02538	-780.35022	-62.93621	49.66449
243	2.017	975.93781	-66.43111	1355.34180	-161.71609	24.28190	1291.53027	-918.92157	101.51304	1337.70642	531.92804	99.13113	-2.03707	-353.57855	-124.46024	23.09546	-1023.54437	306.03894	-3.77362	-748.85016	-66.19742	49.25801
244	2.025	978.18408	-66.42296	1353.00818	-162.58658	24.92810	1292.22949	-920.67188	101.23095	1335.51770	518.36957	100.26068	-2.14913	-354.92096	-123.63761	30.32102	-1037.03113	307.15210	-3.68325	-717.54236	-69.87668	48.56239
245	2.033	980.61206	-66.50700	1350.25378	-163.77528	25.53971	1292.80408	-922.66351	101.11669	1332.99341	504.87933	101.30865	-2.35056	-351.73071	-123.03317	37.87958	-1050.56860	307.95621	-3.93345	-686.39624	-73.89439	47.46917
246	2.042	983.22076	-66.66571	1347.08911	-165.19936	26.14859	1293.23975	-924.83801	101.19879	1330.16650	491.40860	102.31702	-2.58343	-343.76495	-122.86725	44.82664	-1064.23877	308.50363	-4.42859	-655.57031	-78.36208	46.08640
247	2.050	986.01093	-66.87935	1343.52747	-166.80559	26.73632	1293.53589	-927.15344	101.44903	1327.06763	477.90927	103.32004	-2.76350	-331.31256	-123.36601	50.19173	-1077.98511	309.02402	-4.81856	-625.23962	-83.44218	44.65671
248	2.058	988.97632	-67.13728	1339.58154	-168.57108	27.27329	1293.70117	-929.56000	101.82343	1323.72729	464.36957	104.34073	-2.83610	-314.98325	-124.65359	53.46561	-1091.68030	309.72971	-4.85685	-595.45502	-89.10010	43.31112
249	2.067	992.10724	-67.44229	1335.26099	-170.47554	27.74660	1293.75122	-931.98969	102.27373	1320.17859	450.81354	105.39513	-2.81165	-295.48151	-126.68906	54.78077	-1105.26013	310.68634	-4.58874	-566.24976	-95.14511	42.06575
250	2.075	995.40033	-67.80200	1330.57422	-172.48740	28.15373	1293.70825	-934.35303	102.75986	1316.46362	437.27158	106.47165	-2.76567	-273.44818	-129.23236	54.67377	-1118.73547	311.90988	-4.21165	-537.80243	-101.34808	40.91029
251	2.083	998.85364	-68.21777	1325.53198	-174.57278	28.48819	1293.59656	-936.54651	103.26393	1312.63220	423.75470	107.52869	-2.77822	-249.42142	-131.91818	53.74699	-1132.10718	313.34476	-3.90267	-510.42950	-107.45119	39.83192
252	2.092	1002.45380	-68.68478	1320.15344	-176.70505	28.73615	1293.43884	-938.47546	103.79314	1308.72913	410.24438	108.55409	-2.86182	-223.92847	-134.41083	52.43838	-1145.41370	314.75439	-3.74752	-484.48209	-113.16258	38.77821
253	2.100	1006.16827	-69.19469	1314.46924	-178.86017	28.88395	1293.25842	-940.08295	104.35853	1304.77075	396.71594	109.57500	-2.97878	-197.51939	-136.50433	50.95123	-1158.81006	315.91272	-3.70427	-460.30344	-118.24273	37.67204
254	2.108	1009.95032	-69.73586	1308.52258	-181.00526	28.92780	1293.07861	-941.37878	104.92843	1300.72852	383.16968	110.59662	-3.09693	-170.64725	-138.13258	49.37209	-1172.41614	316.84537	-3.65268	-438.22995	-122.58247	36.47603
255	2.117	1013.75189	-70.30221	1302.36389	-183.09720	28.87877	1292.91577	-942.44824	105.39624	1296.53650	369.61365	111.60529	-3.19120	-143.57838	-139.35327	47.84916	-1186.18054	317.72614	-3.53925	-418.53778	-126.13879	35.17499
256	2.125	1017.52808	-70.90379	1296.04626	-185.09523	28.76276	1292.77698	-943.40479	105.62737	1292.13452	356.03992	112.60730	-3.23649	-116.42505	-140.33768	46.62085	-1200.00928	318.64307	-3.41547	-401.40204	-128.85435	33.74200
257	2.133	1021.23315	-71.56128	1289.63013	-186.97360	28.61174	1292.66760	-944.31348	105.55767	1287.51147	342.42780	113.63343	-3.23475	-89.18185	-141.31429	45.88177	-1213.88013	319.56610	-3.32763	-387.02328	-130.70476	32.16318
258	2.142	1024.82227	-72.29456	1283.19055	-188.72333	28.44965	1292.59973	-945.16290	105.22562	1282.70459	328.74683	114.71985	-3.21196	-61.72581	-142.43222	45.66253	-1227.80115	320.47180	-3.26224	-375.81827	-131.73181	30.38138
259	2.150	1028.26196	-73.12209	1276.81116	-190.34106	28.28489	1292.59595	-945.88782	104.71951	1277.78235	314.97668	115.85388	-3.18263	-33.85544	-143.66455	45.84052	-1241.78711	321.39896	-3.18969	-368.38470	-131.95935	28.11751
260	2.158	1031.53430	-74.06479	1270.57434	-191.81133	28.11787	1292.68347	-946.40106	104.12029	1272.83557	301.12921	116.95314	-3.15011	-5.38965	-144.85956	46.24412	-1255.83716	322.39932	-3.09278	-365.19354	-131.31766	24.79786
261	2.167	1034.63147	-75.14091	1264.55774	-193.09885	27.95332	1292.87659	-946.62164	103.46819	1267.96521	287.22787	117.95525	-3.10962	23.71606	-145.86426	46.77135	-1269.90027	323.48657	-2.99463	-366.20825	-129.71048	19.85544
262	2.175	1037.54602	-76.35478	1258.83923	-194.15656	27.79615	1293.16528	-946.49670	102.74461	1263.26489	273.27676	118.89265	-3.04304	53.30554	-146.60732	47.45841	-1283.93091	324.62659	-2.97112	-370.65744	-127.19328	13.32038
263	2.183	1040.27344	-77.69550	1253.50293	-194.93948	27.63491	1293.52319	-946.00989	101.88744	1258.80969	259.26880	119.83330	-2.95140	83.08112	-147.11299	48.44785	-1297.92334	325.76556	-3.05117	-377.25818	-124.11377	6.08500
264	2.192	1042.81470	-79.14644	1248.64014	-195.41357	27.43922	1293.90833	-945.17780	100.84235	1254.65613	245.21519	120.81375	-2.86446	112.75616	-147.46149	49.87792	-1311.88416	326.85992	-3.15222	-385.04272	-121.09613	-0.54702
265	2.200	1045.16833	-80.69452	1244.34302	-195.55824	27.17493	1294.25610	-944.04083	99.60447	1250.85767	231.15077	121.83475	-2.81610	142.16187	-147.74246	51.79843	-1325.85364	327.87589	-3.18395	-394.06030	-118.75110	-5.51886
266	2.208	1047.32153	-82.33434	1240.69897	-195.36861	26.81624	1294.47888	-942.65466	98.21946	1247.48853	217.11861	122.84413	-2.84879	171.22937	-148.04846	54.17723	-1339.85083	328.79489	-3.13329	-404.91077	-117.25438	-8.40866
267	2.217	1049.25146	-84.06443	1237.78552	-194.85576	26.35146	1294.48572	-941.08374	96.77048	1244.65466	203.16670	123.76559	-2.99293	199.93671	-148.46994	56.93251	-1353.74976	329.63669	-2.99844	-417.65448	-116.31155	-9.53981
268	2.225	1050.92834	-85.88153	1235.66724	-194.04388	25.79137	1294.20752	-939.39417	95.37254	1242.48364	189.33278	124.58992	-3.20767	228.32043	-149.05618	59.92731	-1367.32654	330.43692	-2.65802	-431.56741	-115.56012	-9.68354
269	2.233	1052.31689	-87.78275	1234.39453	-192.96684	25.16718	1293.61377	-937.64771	94.15830	1241.09705	175.59669	125.39372	-3.39324	256.48859	-149.79761	62.96315	-1380.36902	331.22388	-1.82326	-445.77756	-114.82558	-9.54958
270	2.242	1053.37903	-89.76237	1233.99756	-191.66345	24.51295	1292.71082	-935.89740	93.25130	1240.57446	161.89648	126.24222	-3.49085	284.56360	-150.65512	65.82551	-1392.69189	332.11780	-0.16471	-459.79071	-114.03522	-9.53687
271	2.250	1054.08240	-91.79698	1234.47876	-190.17740	23.85426	1291.53333	-934.18439	92.74481	1240.92932	148.20404	127.09857	-3.53706	312.63538	-151.60449	68.35081	-1404.17114	333.35477	2.47882	-473.50659	-113.13617	-9.74929
272	2.258	1054.41187	-93.84192	1235.81665	-188.56189	23.20850	1290.14282	-932.53558	92.68788	1242.10657	134.53061	127.90373	-3.58768	340.77930	-152.67206	70.44243	-1414.81177	335.01715	6.04389	-487.00464	-112.15880	-10.09856
273	2.267	1054.37183	-95.84964	1237.97473	-186.87482	22.58994	1288.61865	-930.95923	93.06758	1243.99854	120.88611	128.69514	-3.64339	369.09937	-153.91837	72.02887	-1424.75928	336.76270	10.35283	-500.41214	-111.24138	-10.43802
274	2.275	1053.97583	-97.78612	1240.90491	-185.16306	22.01910	1287.03992	-929.44464	93.80210	1246.47778	107.28348	129.51582	-3.69424	397.72363	-155.36157	73.03204	-1434.23303	337.89484	15.17100	-513.84033	-110.52568	-10.67558
275	2.283	1053.23328	-99.63110	1244.54382	-183.44569	21.52128	1285.47339	-927.97278	94.76347	1249.42273	93.75485	130.30418	-3.74786	426.72650	-156.95865	73.41863	-1443.30493	337.84265	20.27631	-527.29956	-110.05551	-10.80926
276	2.292	1052.14453	-101.37813	1248.81531	-181.70685	21.10677	1283.96716	-926.53210	95.81805	1252.72937	80.30826	130.99954	-3.77977	456.06293	-158.67651	73.27452	-1451.61401	336.64233	25.60200	-540.71149	-109.78793	-10.88320
277	2.300	1050.71057	-103.03969	1253.63635	-179.91725	20.75890	1282.54956	-925.12476	96.86230	1256.31287	66.88602	131.63905	-3.75344	485.54407	-160.50989	72.77138	-1458.26172	334.81195	31.21997	-554.02509	-109.61383	-10.95425
278	2.308	1048.94336	-104.64078	1258.92310	-178.06740	20.44542	1281.23608	-923.75629	97.84334	1260.10742	53.41422	132.26930	-3.69509	514.78516	-162.41599	72.06119	-1461.98022	332.85788	37.17896	-567.26794	-109.35228	-11.08131
279	2.317	1046.86707	-106.20302	1264.59570	-176.17172	20.13486	1280.04248	-922.42352	98.75504	1264.06409	39.87119	132.87595	-3.67305	543.17157	-164.28589	71.18761	-1461.57446	330.96255	43.26131	-580.51306	-108.86416	-11.25921
280	2.325	1044.51025	-107.74248	1270.57581	-174.25189	19.80522	1278.98914	-921.11377	99.59988	1268.14758	26.29196	133.44872	-3.71376	569.96222	-165.99167	70.01912	-1456.50879	328.83380	48.71336	-593.83667	-108.18797	-11.38522
281	2.333	1041.89978	-109.27582	1276.78406	-172.32951	19.44614	1278.09741	-919.81012	100.32608	1272.31982	12.71469	134.03860	-3.78371	594.51648	-167.44643	68.26705	-1447.13428	325.78162	52.49836	-607.28217	-107.45254	-11.36775
282	2.342	1039.06396	-110.81386	1283.13904	-170.42905	19.04802	1277.38062	-918.49487	100.78929	1276.52393	-0.86545	134.72716	-3.83962	616.50464	-168.64157	65.64429	-1434.31226	321.21866	54.22167	-620.83496	-106.67134	-11.23918
283	2.350	1036.04163	-112.35469	1289.56067	-168.57913	18.58515	1276.84180	-917.15228	100.80595	1280.70203	-14.46661	135.55652	-3.87176	635.97620	-169.65839	62.05488	-1418.94849	315.15710	54.65617	-634.44751	-105.75957	-11.10992
284	2.358	1032.88062	-113.88971	1295.97314	-166.80402	18.02000	1276.47717	-915.77393	100.28366	1284.83521	-28.09103	136.48506	-3.90125	653.24878	-170.63525	57.65679	-1401.80005	308.08917	55.01255	-648.10059	-104.74097	-11.03046
285	2.367	1029.62939	-115.41072	1302.30566	-165.10828	17.32424	1276.28088	-914.36615	99.30309	1288.94385	-41.75900	137.41995	-3.94529	668.62817	-171.67825	52.74176	-1383.33008	300.44238	55.72758	-661.81592	-103.75328	-10.95128
286	2.375	1026.33179	-116.91652	1308.49341	-163.46762	16.48228	1276.25024	-912.94641	98.06100	1293.04333	-55.51224	138.31273	-3.99338	682.10107	-172.77271	47.51776	-1363.46118	292.27451	56.16022	-675.61084	-102.83517	-10.81849
287	2.383	1023.02893	-118.41307	1314.47803	-161.83784	15.47478	1276.38855	-911.52490	96.74200	1297.11670	-69.37186	139.21918	-4.00992	693.25848	-173.80684	41.98699	-1341.51978	283.29523	55.31198	-689.46497	-101.87369	-10.65166
288	2.392	1019.76373	-119.90265	1320.20605	-160.17743	14.26949	1276.70349	-910.09326	95.44646	1301.12378	-83.32162	140.24106	-3.95246	701.51038	-174.68300	36.01764	-1316.74658	273.17123	52.66497	-703.35321	-100.77679	-10.52232
289	2.400	1016.58026	-121.38176	1325.62817	-158.46571	12.82766	1277.19568	-908.63098	94.20280	1305.02759	-97.29803	141.41394	-3.79450	706.38196	-175.33635	29.51300	-1289.12549	262.43204	48.79799	-717.29169	-99.56493	-10.48302
290	2.408	1013.52344	-122.84941	1330.70361	-156.70694	11.12044	1277.85034	-907.11774	93.01445	1308.80811	-111.19870	142.68243	-3.54104	707.68744	-175.64226	22.56834	-1259.56433	252.94388	45.44548	-731.32007	-98.30690	-10.50874
291	2.417	1010.64508	-124.30984	1335.40149	-154.92279	9.14756	1278.64136	-905.54126	91.89166	1312.45837	-124.97678	143.96786	-3.23066	705.49670	-175.41101	15.59733	-1228.98340	246.32170	44.24461	-745.46460	-97.06133	-10.52075
292	2.425	1008.00787	-125.77251	1339.69470	-153.13687	6.94685	1279.54468	-903.89886	90.85334	1315.97241	-138.74344	145.23273	-2.90271	700.02869	-174.52469	9.37285	-1197.42944	241.90375	45.17027	-759.71838	-95.86104	-10.48080
293	2.433	1005.67596	-127.24805	1343.55347	-151.35681	4.59182	1280.54663	-902.19214	89.91580	1319.33606	-152.70157	146.45137	-2.58611	691.68787	-173.03851	4.75061	-1164.47095	237.45128	46.81877	-774.02869	-94.73580	-10.42406
294	2.442	1003.69415	-128.72601	1346.94006	-149.56563	2.17209	1281.64063	-900.42554	89.07410	1322.52637	-166.95187	147.50398	-2.36931	681.06860	-171.16385	2.07478	-1130.12781	231.56712	48.06672	-788.33765	-93.74731	-10.39273
295	2.450	1002.07574	-130.15294	1349.80933	-147.73056	-0.22985	1282.82190	-898.61145	88.28854	1325.51611	-181.37357	148.28397	-2.35297	668.73578	-169.21008	0.92990	-1094.89099	224.55832	48.84167	-802.62097	-92.92102	-10.38813
296	2.458	1000.81787	-131.45853	1352.12061	-145.82275	-2.54092	1284.08398	-896.77386	87.49535	1328.27869	-195.61185	148.97093	-2.46565	655.16315	-167.49936	0.58446	-1059.18372	217.61989	49.70273	-816.83698	-92.14642	-10.39105
297	2.467	999.92932	-132.61427	1353.85291	-143.83965	-4.69454	1285.41223	-894.94904	86.62947	1330.79761	-209.20706	149.93590	-2.48961	640.91443	-166.22308	0.49792	-1023.21375	211.73354	51.12411	-830.93744	-91.27666	-10.37992
298	2.475	999.43719	-133.64984	1355.00269	-141.82146	-6.64341	1286.77966	-893.18738	85.64700	1333.06396	-221.94473	151.35760	-2.24999	626.56500	-165.34213	0.42365	-987.13489	206.93329	52.98025	-844.96509	-90.30215	-10.32388
299	2.483	999.36432	-134.61670	1355.57068	-139.84895	-8.37428	1288.14893	-891.54773	84.54012	1335.06738	-234.24271	153.10445	-1.63652	612.43176	-164.66858	0.28674	-951.17188	202.63968	54.75436	-859.01117	-89.32021	-10.18944
300	2.492	999.70844	-135.55780	1355.56311	-138.01785	-9.90369	1289.48462	-890.08728	83.33266	1336.78748	-247.31192	154.96255	-0.48240	598.53430	-164.03471	0.07714	-915.58472	198.52444	56.12613	-873.09167	-88.39918	-9.97897
301	2.500	1000.44147	-136.50250	1354.99683	-136.40729	-11.25497	1290.76782	-888.85602	82.06388	1338.19666	-262.74814	156.85423	1.54894	584.75055	-163.36365	-0.18562	-880.50671	194.64108	57.05406	-887.16125	-87.53629	-9.76255
302	2.508	1001.52026	-137.46246	1353.89600	-135.06253	-12.43518	1291.99268	-887.89923	80.77711	1339.26855	-281.34433	158.71983	5.06664	570.95032	-162.65678	-0.44976	-845.86841	191.08907	57.52505	-901.17212	-86.69185	-9.64793
303	2.517	1002.89624	-138.42690	1352.28381	-134.00011	-13.42828	1293.14648	-887.26331	79.51678	1339.98608	-301.84885	160.31978	10.98140	557.05817	-161.95465	-0.63777	-811.51776	187.87469	57.47286	-915.10162	-85.87082	-9.69344
304	2.525	1004.51691	-139.36916	1350.17615	-133.23093	-14.20699	1294.19653	-886.99487	78.33029	1340.33777	-320.89017	161.40779	20.06043	543.09143	-161.28099	-0.70953	-777.37268	184.97314	56.84979	-928.99628	-85.18844	-9.84934
305	2.533	1006.32788	-140.26024	1347.57983	-132.77628	-14.75082	1295.09644	-887.12891	77.26715	1340.31348	-334.41360	161.95204	31.84546	529.14124	-160.61559	-0.72376	-743.46045	182.49863	55.69207	-942.92493	-84.70410	-9.99602
306	2.542	1008.28607	-141.08144	1344.49768	-132.65938	-15.05150	1295.80200	-887.67297	76.37337	1339.90967	-339.67935	162.10072	44.10239	515.27704	-159.91156	-0.79406	-709.88611	180.73068	54.10509	-956.87219	-84.20090	-10.04568
307	2.550	1010.37366	-141.82921	1340.93640	-132.89294	-15.10686	1296.28857	-888.60181	75.68764	1339.12842	-336.21060	162.21323	54.01898	501.48450	-159.13556	-0.97998	-676.79761	179.89670	52.19682	-970.76807	-83.41018	-10.02280
308	2.558	1012.59937	-142.51082	1336.90820	-133.47433	-14.91711	1296.56067	-889.86688	75.23561	1337.97278	-325.12521	162.80042	60.05840	487.71259	-158.28900	-1.23566	-644.38519	180.08969	50.00346	-984.57214	-82.41235	-9.98061
309	2.567	1014.99066	-143.13748	1332.42249	-134.38242	-14.48735	1296.64917	-891.41364	75.02286	1336.44421	-308.04538	164.07323	62.48608	473.95471	-157.39868	-1.45462	-612.89301	181.40247	47.47256	-998.30011	-81.54405	-9.86698
310	2.575	1017.58154	-143.72470	1327.48157	-135.57948	-13.83112	1296.59888	-893.19220	75.04202	1334.54822	-286.66611	165.62541	62.51797	460.25183	-156.51479	-1.55228	-582.54407	183.90469	44.52911	-1012.04492	-80.97070	-9.64317
311	2.583	1020.39819	-144.29956	1322.08704	-137.01645	-12.97433	1296.45361	-895.15759	75.28401	1332.29907	-262.76523	166.66455	61.31850	446.63593	-155.71300	-1.51130	-553.46954	187.51422	41.13007	-1025.88232	-80.49852	-9.42758
312	2.592	1023.44806	-144.88954	1316.24902	-138.63564	-11.96257	1296.24829	-897.26080	75.73256	1329.72107	-238.06070	166.52107	59.54877	433.09827	-155.04979	-1.37349	-525.79694	192.10690	37.29867	-1039.70825	-79.78552	-9.35297
313	2.600	1026.71680	-145.49382	1309.98987	-140.37540	-10.85777	1296.01233	-899.43463	76.35400	1326.84680	-213.75833	165.04869	57.49690	419.58838	-154.48331	-1.22228	-499.76453	197.72972	33.18269	-1053.31897	-78.66275	-9.41447
314	2.608	1030.16992	-146.07594	1303.34827	-142.18422	-9.72256	1295.77197	-901.58887	77.09909	1323.71228	-190.15421	162.61189	55.42511	406.04224	-153.89084	-1.14455	-475.70679	204.52072	29.04005	-1066.62524	-77.16687	-9.57661
315	2.617	1033.75183	-146.57747	1296.38696	-144.03702	-8.62136	1295.55164	-903.62811	77.91078	1320.34729	-166.73984	159.75085	53.67953	392.42975	-153.18474	-1.16528	-454.00610	212.41846	25.12639	-1079.77734	-75.51186	-9.86680
316	2.625	1037.39038	-146.92738	1289.19788	-145.93065	-7.62659	1295.37793	-905.47900	78.73750	1316.76465	-142.73831	156.87605	52.47311	378.75739	-152.36148	-1.23564	-435.11279	221.10176	21.62769	-1093.15869	-74.21146	-10.19730
317	2.633	1041.00928	-147.05643	1281.89417	-147.85646	-6.79925	1295.28052	-907.10315	79.54926	1312.96021	-117.58377	154.10823	51.67445	365.03625	-151.47385	-1.28429	-419.56274	230.14270	18.60184	-1107.05701	-73.71494	-10.30281
318	2.642	1044.53540	-146.91257	1274.58960	-149.78285	-6.16815	1295.28625	-908.48840	80.33533	1308.92664	-91.05563	151.35228	50.93676	351.27661	-150.58115	-1.28181	-407.88336	239.02890	15.82527	-1121.32153	-73.79490	-10.06974
319	2.650	1047.89441	-146.44751	1267.38599	-151.66719	-5.73188	1295.40674	-909.63208	81.08496	1304.67310	-63.17319	148.50223	49.99257	337.50232	-149.68887	-1.27213	-400.37408	247.13878	12.79888	-1135.57422	-73.74609	-9.72340
320	2.658	1051.01563	-145.60175	1260.37573	-153.47345	-5.46568	1295.63025	-910.52863	81.77788	1300.23633	-34.08173	145.49269	48.80307	323.73810	-148.75601	-1.31850	-396.92261	253.96558	9.16292	-1149.62573	-73.14660	-9.51077
321	2.667	1053.85388	-144.35866	1253.66284	-155.16901	-5.32536	1295.92432	-911.17151	82.39511	1295.67737	-4.01303	142.25458	47.57544	309.98853	-147.77072	-1.41475	-397.02197	259.34650	5.10823	-1163.49231	-72.12390	-9.44477
322	2.675	1056.41455	-142.83110	1247.39136	-156.71219	-5.25734	1296.24158	-911.55981	82.93932	1291.07703	26.72827	138.75729	46.68405	296.24554	-146.76836	-1.47863	-399.91296	263.29227	1.27527	-1177.17725	-70.86566	-9.49154
323	2.683	1058.74207	-141.23053	1241.73413	-158.05515	-5.21681	1296.52075	-911.70508	83.43982	1286.53760	57.77933	135.08644	46.50844	282.49634	-145.76813	-1.44143	-404.93573	265.83185	-1.62280	-1190.67969	-69.25001	-9.69176
324	2.692	1060.87109	-139.71815	1236.83728	-159.16322	-5.18688	1296.69116	-911.63263	83.93616	1282.19055	88.76678	131.36192	47.27666	268.72083	-144.75438	-1.32785	-412.11316	267.23325	-3.23392	-1204.17676	-67.30032	-9.97853
325	2.700	1062.79956	-138.32707	1232.79102	-160.02570	-5.17379	1296.68298	-911.37170	84.46288	1278.19788	119.42725	127.57962	48.98692	254.90497	-143.72626	-1.22624	-421.96521	268.05881	-3.85085	-1217.92505	-65.58006	-10.12908
326	2.708	1064.50012	-137.01434	1229.64746	-160.64496	-5.17432	1296.43848	-910.93762	85.04314	1274.73828	149.70737	123.66319	51.44446	241.05408	-142.69852	-1.19392	-434.36053	268.85355	-4.05090	-1231.93030	-64.48772	-10.02191
327	2.717	1065.93555	-135.73172	1227.43787	-161.02046	-5.16302	1295.91846	-910.32550	85.68137	1271.98340	179.71280	119.59479	54.36412	227.18103	-141.64575	-1.22563	-448.20953	269.86194	-4.18703	-1246.00195	-63.70863	-9.78815
328	2.725	1067.06787	-134.44962	1226.17749	-161.15079	-5.12085	1295.10754	-909.52570	86.35365	1270.07104	209.58401	115.42036	57.46636	213.28729	-140.49471	-1.29906	-462.41010	271.02176	-4.37371	-1260.08398	-62.97266	-9.58290
329	2.733	1067.86890	-133.15822	1225.86609	-161.04942	-5.06613	1294.02161	-908.54785	87.00258	1269.08118	239.44952	111.22743	60.52357	199.36884	-139.18365	-1.40989	-476.47736	272.20474	-4.60584	-1274.15527	-62.40189	-9.36048
330	2.742	1068.32458	-131.86681	1226.48865	-160.74677	-5.04673	1292.70715	-907.43561	87.54138	1269.01892	269.43445	107.08440	63.33437	185.44754	-137.74068	-1.55121	-490.37207	273.37402	-4.81083	-1287.98218	-61.89803	-8.91583
331	2.750	1068.43127	-130.58960	1228.01416	-160.27448	-5.10229	1291.22778	-906.26099	87.87085	1269.81592	299.64960	102.95866	65.69508	171.59222	-136.31271	-1.68706	-504.13782	274.53821	-4.93176	-1301.30225	-61.18697	-7.95571
332	2.758	1068.19421	-129.32806	1230.39966	-159.65669	-5.24047	1289.65088	-905.10168	87.91316	1271.34888	330.17249	98.74416	67.41128	157.89075	-135.07114	-1.77133	-517.74854	275.71689	-4.97362	-1314.00195	-60.22065	-6.21508
333	2.767	1067.62463	-128.06873	1233.59192	-158.91251	-5.44475	1288.04285	-904.02014	87.64722	1273.46851	361.04800	94.33148	68.31960	144.37335	-134.06197	-1.78639	-531.18524	276.92194	-5.00477	-1326.01904	-58.97131	-3.69992
334	2.775	1066.73511	-126.78989	1237.52673	-158.05814	-5.69678	1286.46460	-903.05420	87.11789	1276.02661	392.33444	89.66466	68.32805	130.98166	-133.16640	-1.75589	-544.50195	278.13672	-5.10708	-1337.33350	-57.24104	-0.68809
335	2.783	1065.53601	-125.47037	1242.12915	-157.11612	-5.99409	1284.96118	-902.21265	86.41692	1278.89404	424.15137	84.78870	67.44949	117.61688	-132.22408	-1.70622	-557.79114	279.36398	-5.28790	-1348.08105	-54.93660	2.63158
336	2.792	1064.03113	-124.09627	1247.31653	-156.12515	-6.35096	1283.55786	-901.47253	85.65210	1281.97083	456.61670	79.80487	65.79726	104.20068	-131.17581	-1.63085	-571.13507	280.62653	-5.47274	-1358.51514	-52.35880	6.39972
337	2.800	1062.21790	-122.66698	1253.00623	-155.12743	-6.77969	1282.26636	-900.78705	84.91988	1285.18787	489.74615	74.78730	63.59241	90.70508	-130.04829	-1.53226	-584.55829	281.90378	-5.58218	-1368.72192	-50.04270	10.87724
338	2.808	1060.09875	-121.20248	1259.12122	-154.14487	-7.26954	1281.09778	-900.09943	84.29092	1288.50171	523.43134	69.83368	61.20759	77.13629	-128.85786	-1.46024	-598.02051	283.16470	-5.58319	-1378.23962	-48.16060	16.00484
339	2.817	1057.69348	-119.73555	1265.58899	-153.17642	-7.78775	1280.06689	-899.35651	83.80709	1291.88220	557.32239	65.17810	59.15498	63.50793	-127.59955	-1.45953	-611.48425	284.41833	-5.51158	-1385.94641	-46.26144	21.26580
340	2.825	1055.03528	-118.28697	1272.33594	-152.21152	-8.29797	1279.18958	-898.52209	83.48188	1295.30151	590.61536	61.11535	57.85669	49.85291	-126.29115	-1.51458	-624.96234	285.64508	-5.45893	-1390.45593	-43.74622	26.02354
341	2.833	1052.15649	-116.85255	1279.28943	-151.23694	-8.77440	1278.48096	-897.58893	83.29951	1298.72864	622.13226	57.79672	57.25209	36.21429	-124.98890	-1.57868	-638.49628	286.78030	-5.47062	-1390.75488	-40.25403	29.85229
342	2.842	1049.08057	-115.41466	1286.38416	-150.23306	-9.20754	1277.95129	-896.58179	83.22446	1302.13269	650.72858	55.14780	56.63332	22.59158	-123.75375	-1.62585	-652.11487	287.81558	-5.48846	-1386.58459	-35.67081	32.62096
343	2.850	1045.82739	-113.95985	1293.56470	-149.17073	-9.60159	1277.60120	-895.54181	83.23302	1305.48914	675.67682	52.94004	55.00172	8.93329	-122.61540	-1.64113	-665.80518	288.80685	-5.43918	-1378.36487	-30.29836	34.55038
344	2.858	1042.42004	-112.48624	1300.78064	-148.02081	-9.95776	1277.42249	-894.50201	83.33826	1308.78479	696.89783	50.95161	51.71581	-4.81360	-121.57653	-1.60040	-679.53632	289.77005	-5.31852	-1366.87280	-24.92951	36.16218
345	2.867	1038.88574	-111.00371	1307.98132	-146.78242	-10.24646	1277.40979	-893.48438	83.57658	1312.01294	714.96472	49.13086	46.89285	-18.67017	-120.62094	-1.50129	-693.31555	290.65857	-5.18676	-1352.84656	-20.43797	37.89108
346	2.875	1035.25159	-109.53021	1315.11670	-145.50986	-10.39593	1277.56897	-892.51337	83.97090	1315.16345	730.75452	47.63923	41.28741	-32.61740	-119.71101	-1.38733	-707.17188	291.46033	-5.10074	-1336.60596	-17.32121	39.62540
347	2.883	1031.54541	-108.08096	1322.13806	-144.29041	-10.32233	1277.91064	-891.61761	84.50787	1318.21704	744.92810	46.73573	35.81730	-46.60886	-118.79334	-1.31712	-721.11401	292.25662	-5.03200	-1318.04016	-15.50317	40.68836
348	2.892	1027.79614	-106.66281	1328.99658	-143.17615	-9.96914	1278.43152	-890.81610	85.14463	1321.14661	757.57819	46.58668	31.08002	-60.61057	-117.82288	-1.31215	-735.16125	293.16125	-4.91598	-1296.91150	-14.46069	40.38861
349	2.900	1024.03149	-105.28218	1335.64063	-142.14464	-9.31081	1279.10962	-890.10645	85.83347	1323.92322	768.18555	47.17846	27.11591	-74.63123	-116.79537	-1.34321	-749.35419	294.19257	-4.78434	-1272.99463	-13.78014	38.66034
350	2.908	1020.27625	-103.95212	1342.01904	-141.12543	-8.34263	1279.90942	-889.46295	86.53849	1326.52283	775.85913	48.40992	23.51054	-88.70180	-115.75218	-1.35514	-763.66510	295.22803	-4.72069	-1246.13452	-13.57204	36.13758
351	2.917	1016.55688	-102.69339	1348.08496	-140.05272	-7.08776	1280.78540	-888.84174	87.23351	1328.93054	779.69586	50.19040	19.74608	-102.83865	-114.75176	-1.29457	-777.93976	296.15936	-4.69727	-1216.46106	-14.19183	33.69693
352	2.925	1012.90790	-101.53398	1353.79590	-138.89053	-5.59203	1281.68689	-888.19110	87.89687	1331.14172	779.12189	52.35130	15.57073	-117.02409	-113.81706	-1.15346	-792.03625	297.01025	-4.60218	-1184.49146	-15.75586	32.01862
353	2.933	1009.37518	-100.50150	1359.11072	-137.62460	-3.90138	1282.57349	-887.46216	88.51757	1333.15649	774.19604	54.45823	11.15380	-131.20488	-112.90603	-0.99471	-805.99530	297.83093	-4.42072	-1150.88550	-18.03716	31.37524
354	2.942	1006.00964	-99.61371	1363.99316	-136.25533	-2.05806	1283.42676	-886.61591	89.10349	1334.97437	765.75403	55.84637	6.96791	-145.32654	-111.96521	-0.89480	-819.96326	298.64682	-4.26194	-1116.17517	-20.63736	31.63294
355	2.950	1002.85938	-98.87755	1368.41870	-134.79553	-0.10966	1284.24634	-885.62756	89.67526	1336.59521	755.05811	56.10753	3.55051	-159.38358	-110.98515	-0.86516	-834.01697	299.52658	-4.20280	-1080.77673	-23.16759	32.43972
356	2.958	999.96851	-98.28494	1372.37659	-133.26282	1.88713	1285.04028	-884.49103	90.25181	1338.01721	743.05029	55.62537	1.26379	-173.42566	-109.98813	-0.85519	-848.15967	300.50677	-4.19629	-1045.04053	-25.45363	33.48994
357	2.967	997.38312	-97.80910	1375.86072	-131.67828	3.86729	1285.81934	-883.22198	90.84495	1339.23230	730.09546	55.29622	0.06477	-187.49754	-109.02819	-0.81493	-862.39410	301.49231	-4.16137	-1009.14362	-27.69448	34.74834
358	2.975	995.15546	-97.41698	1378.86365	-130.07211	5.76422	1286.59216	-881.85974	91.46034	1340.22156	716.43311	55.63462	-0.46797	-201.54639	-108.18607	-0.73069	-876.71393	302.38437	-4.09635	-973.05859	-30.25352	36.39633
359	2.983	993.33618	-97.08244	1381.37524	-128.48581	7.51466	1287.36084	-880.47131	92.09211	1340.95886	702.43530	56.49915	-0.75069	-215.38977	-107.51219	-0.59252	-891.06396	303.21640	-4.05672	-936.79089	-33.26451	38.49947
360	2.992	991.95734	-96.78734	1383.38574	-126.97125	9.06081	1288.11877	-879.15112	92.71552	1341.41919	688.44177	57.57430	-0.96525	-228.76889	-107.02264	-0.32433	-905.35327	304.08826	-4.06954	-900.64166	-36.57479	40.84373
361	3.000	991.02124	-96.52222	1384.89270	-125.58905	10.35658	1288.85803	-878.00226	93.29155	1341.58020	674.62024	58.71186	-1.18606	-241.42563	-106.74652	0.23103	-919.49408	305.09827	-4.08496	-865.16382	-39.96094	43.09471
362	3.008	990.50098	-96.28966	1385.90723	-124.40156	11.37546	1289.57385	-877.11084	93.78201	1341.42297	660.93640	59.90086	-1.46280	-253.19980	-106.69658	1.23556	-933.43579	306.33026	-4.01271	-830.84900	-43.27742	44.96188
363	3.017	990.35510	-96.10600	1386.45251	-123.46362	12.11601	1290.26343	-876.54004	94.16508	1340.93286	647.25128	61.15533	-1.75944	-264.15625	-106.76294	2.79901	-947.21021	307.74155	-3.84485	-797.88477	-46.50258	46.25084
364	3.025	990.54712	-95.99855	1386.55566	-122.82131	12.59856	1290.91992	-876.33807	94.44607	1340.09668	633.51208	62.44703	-1.97725	-274.64764	-106.69698	5.07603	-960.91821	309.11029	-3.70814	-766.14075	-49.76081	46.91178
365	3.033	991.05219	-95.99271	1386.23840	-122.51589	12.84818	1291.52490	-876.54370	94.65707	1338.90271	619.78479	63.72179	-2.06912	-285.06628	-106.33023	8.46350	-974.62164	310.25232	-3.74358	-735.25073	-53.25487	47.01991
366	3.042	991.84961	-96.09900	1385.51001	-122.58215	12.87835	1292.04712	-877.18628	94.84476	1337.34204	606.12720	64.94700	-2.08558	-295.18829	-105.82816	13.62336	-988.30298	311.20175	-3.95537	-704.77380	-57.13142	46.66983
367	3.050	992.91394	-96.31586	1384.37048	-123.03785	12.70274	1292.45300	-878.27826	95.05506	1335.40759	592.53369	66.10815	-2.11751	-303.68256	-105.60275	21.13291	-1001.97388	312.07657	-4.21507	-674.44360	-61.46352	45.90809
368	3.058	994.21613	-96.64163	1382.82361	-123.87363	12.36391	1292.71887	-879.80164	95.32093	1333.09705	578.96582	67.20319	-2.21392	-308.48468	-105.99542	30.88410	-1015.71088	312.92642	-4.40800	-644.26599	-66.33875	44.75738
369	3.067	995.73260	-97.07596	1380.88599	-125.05499	11.92977	1292.83313	-881.70520	95.65265	1330.41785	565.37317	68.26189	-2.35264	-307.87054	-107.16103	41.64924	-1029.48987	313.80338	-4.51706	-614.39471	-71.89355	43.28119
370	3.075	997.44849	-97.61139	1378.58325	-126.53423	11.45794	1292.79297	-883.91687	96.03691	1327.38635	551.73523	69.31424	-2.48457	-301.33063	-109.14339	51.37527	-1043.14258	314.82611	-4.56721	-585.00073	-78.24544	41.58515
371	3.083	999.35266	-98.23499	1375.94336	-128.26215	10.97649	1292.60376	-886.35504	96.45177	1324.02478	538.09387	70.35889	-2.58025	-289.51709	-111.92390	58.29042	-1056.61218	316.01465	-4.58536	-556.22998	-85.39162	39.76804
372	3.092	1001.43671	-98.94237	1372.99280	-130.19450	10.49031	1292.28101	-888.93280	96.87914	1320.36438	524.49567	71.39615	-2.63509	-273.51349	-115.47137	61.90351	-1070.05481	317.20651	-4.57489	-528.21698	-93.18878	37.90215
373	3.100	1003.69995	-99.73999	1369.75635	-132.29495	9.98510	1291.84741	-891.56287	97.29453	1316.45154	510.94333	72.42715	-2.67662	-254.27425	-119.74632	62.94658	-1083.57935	318.31827	-4.46110	-501.13745	-101.42323	36.02645
374	3.108	1006.15149	-100.63116	1366.25916	-134.53439	9.42583	1291.32715	-894.16254	97.65252	1312.34521	497.41147	73.44017	-2.74734	-232.53400	-124.59142	62.54731	-1097.15613	319.43372	-4.18725	-475.24792	-109.86172	34.11571
375	3.117	1008.79999	-101.60973	1362.52673	-136.88664	8.77050	1290.74365	-896.65314	97.89332	1308.10693	483.86475	74.45247	-2.84643	-208.93051	-129.67972	61.54240	-1110.78638	320.58246	-3.85055	-450.89111	-118.25563	32.06498
376	3.125	1011.64136	-102.66928	1358.58215	-139.32013	7.99728	1290.11658	-898.96118	97.96344	1303.78918	470.28284	75.51004	-2.93380	-184.10526	-134.61517	60.27851	-1124.49036	321.73645	-3.60571	-428.50238	-126.35229	29.77651
377	3.133	1014.65643	-103.81479	1354.44531	-141.78711	7.11973	1289.46228	-901.03033	97.83020	1299.42090	456.67172	76.61900	-2.99192	-158.66597	-139.09677	58.77236	-1138.21985	322.88940	-3.52033	-408.54163	-133.94153	27.29370
378	3.142	1017.81531	-105.06485	1350.13647	-144.22491	6.18102	1288.80505	-902.83978	97.48529	1294.99634	443.03339	77.72237	-3.03104	-133.03738	-143.04636	57.02866	-1151.92078	324.00656	-3.56786	-391.31860	-140.90926	24.81074
379	3.150	1021.08087	-106.44478	1345.68005	-146.57797	5.24333	1288.17993	-904.41003	96.94634	1290.47693	429.37134	78.76416	-3.05679	-107.36792	-146.62189	55.23964	-1165.58203	325.05991	-3.65336	-376.93646	-147.19611	22.53831
380	3.158	1024.41296	-107.98250	1341.10864	-148.81781	4.37838	1287.62573	-905.78387	96.25021	1285.81262	415.71255	79.75834	-3.06975	-81.58572	-150.10327	53.71160	-1179.23865	326.07458	-3.66597	-365.45996	-152.61844	20.52412
381	3.167	1027.77185	-109.70825	1336.46411	-150.93976	3.64849	1287.17712	-906.99670	95.43478	1280.96790	402.05997	80.77806	-3.07182	-55.50861	-153.70413	52.64380	-1192.95337	327.10822	-3.55619	-357.05365	-156.74631	18.52485
382	3.175	1031.11340	-111.64372	1331.79480	-152.94112	3.08761	1286.86194	-908.05450	94.53036	1275.94202	388.37311	81.85625	-3.06845	-28.90637	-157.42984	51.98077	-1206.74377	328.19150	-3.35958	-351.92639	-159.06245	16.02961
383	3.183	1034.38831	-113.78613	1327.15808	-154.80547	2.69871	1286.69971	-908.92780	93.56324	1270.78271	374.63440	82.92459	-3.08478	-1.57477	-161.11258	51.47327	-1220.56909	329.25876	-3.17321	-350.18219	-159.31863	12.47580
384	3.192	1037.54907	-116.10881	1322.62219	-156.50607	2.45931	1286.69934	-909.56396	92.54359	1265.58936	360.87177	83.91335	-3.15452	26.52927	-164.55582	50.90040	-1234.42017	330.24619	-3.07560	-351.69293	-157.83156	7.61208
385	3.200	1040.55530	-118.57988	1318.26404	-158.01735	2.32639	1286.85437	-909.91370	91.44423	1260.49780	347.12234	84.85944	-3.26692	55.22052	-167.61763	50.24545	-1248.34302	331.19073	-3.05711	-356.16971	-155.48006	1.90298
386	3.208	1043.37012	-121.17726	1314.16467	-159.32599	2.24549	1287.13928	-909.95105	90.21179	1255.65381	333.40570	85.84354	-3.36274	84.16266	-170.24266	49.69554	-1262.34912	332.10025	-3.06031	-363.45224	-153.25151	-3.40963
387	3.217	1045.95630	-123.88318	1310.40747	-160.43237	2.16597	1287.50684	-909.67395	88.81015	1251.20154	319.68909	86.87416	-3.40114	112.98312	-172.50092	49.53158	-1276.37842	332.93143	-3.04934	-373.50101	-151.63861	-7.07278
388	3.225	1048.27954	-126.67671	1307.07202	-161.33510	2.04940	1287.88293	-909.09717	87.25785	1247.28967	305.89679	87.88486	-3.38780	141.38531	-174.55029	49.99701	-1290.37939	333.73669	-3.03309	-385.89572	-150.54422	-8.80573
389	3.233	1050.30664	-129.54216	1304.23376	-162.01782	1.85963	1288.16748	-908.25177	85.63986	1244.07544	292.00079	88.80155	-3.34344	169.23920	-176.52466	51.17999	-1304.31885	334.60342	-3.00402	-399.67813	-149.71022	-9.26882
390	3.242	1052.00049	-132.47031	1301.97095	-162.45808	1.55866	1288.25732	-907.18451	84.08563	1241.70923	278.06500	89.59542	-3.28903	196.56647	-178.49376	52.96950	-1318.07007	335.50244	-2.85124	-413.89856	-149.00426	-9.25758
391	3.250	1053.32251	-135.44374	1300.36462	-162.64346	1.12529	1288.07825	-905.95123	82.72285	1240.30090	264.18793	90.30573	-3.25473	223.46436	-180.49806	55.12427	-1331.40002	336.32639	-2.36313	-428.03931	-148.36441	-9.22101
392	3.258	1054.23950	-138.43307	1299.48511	-162.57596	0.56601	1287.59790	-904.61176	81.64787	1239.88245	250.43692	90.99062	-3.28239	250.06543	-182.57561	57.38605	-1344.08643	337.03806	-1.25938	-441.93262	-147.72264	-9.29924
393	3.267	1054.72607	-141.40945	1299.37659	-162.26892	-0.09537	1286.81995	-903.22791	80.92825	1240.39856	236.81104	91.67950	-3.39519	276.51971	-184.78923	59.54979	-1356.02173	337.77841	0.73613	-455.58521	-147.04147	-9.48678
394	3.275	1054.76489	-144.35675	1300.05151	-161.74258	-0.82669	1285.78271	-901.86047	80.60011	1241.73169	223.23395	92.41212	-3.54525	302.96936	-187.21747	61.47421	-1367.24902	338.81107	3.74974	-469.08679	-146.34999	-9.72581
395	3.283	1054.34949	-147.27467	1301.49414	-161.01689	-1.59103	1284.56104	-900.56244	80.64574	1243.73865	209.62540	93.20392	-3.65667	329.52271	-189.88715	63.04877	-1377.89783	340.20493	7.67939	-482.52728	-145.69447	-9.95949
396	3.292	1053.48682	-150.17311	1303.66614	-160.10619	-2.35106	1283.25391	-899.36755	80.98657	1246.27832	195.99152	93.96870	-3.72719	356.26495	-192.76826	64.15847	-1388.10742	341.46292	12.21708	-495.94659	-145.10767	-10.15266
397	3.300	1052.20007	-153.06670	1306.51624	-159.02057	-3.06665	1281.96533	-898.27808	81.50870	1249.23059	182.38412	94.64091	-3.77828	383.31586	-195.84837	64.70290	-1397.97156	341.77716	17.00045	-509.34772	-144.61052	-10.28440
398	3.308	1050.52161	-155.96678	1309.98682	-157.76836	-3.69254	1280.78967	-897.26398	82.09591	1252.50525	168.80548	95.29291	-3.77086	410.83380	-199.16682	64.65469	-1407.43835	340.90408	21.91446	-522.72491	-144.16844	-10.37824
399	3.317	1048.48206	-158.86896	1314.01648	-156.36012	-4.19239	1279.80188	-896.28149	82.65033	1256.04028	155.23065	95.99010	-3.68771	438.91693	-202.77330	64.09230	-1416.21973	339.38544	27.16211	-536.07300	-143.72876	-10.50217
400	3.325	1046.10083	-161.73766	1318.53943	-154.81931	-4.55872	1279.04675	-895.29388	83.10439	1259.79370	141.66940	96.68127	-3.58860	467.52051	-206.66338	63.19523	-1423.65564	337.80902	32.94640	-549.40369	-143.28374	-10.67893
401	3.333	1043.37939	-164.49171	1323.48450	-153.18373	-4.80836	1278.53528	-894.27960	83.42939	1263.73718	128.14911	97.32757	-3.53424	496.43274	-210.74303	62.21517	-1428.58618	336.32141	39.19542	-562.75568	-142.80476	-10.84161
402	3.342	1040.30884	-167.03278	1328.77625	-151.48718	-4.96230	1278.25525	-893.23096	83.64018	1267.85339	114.66867	97.98961	-3.54673	525.22052	-214.82939	61.37691	-1429.66626	334.69293	45.35678	-576.16394	-142.21603	-10.90795
403	3.350	1036.89575	-169.31561	1334.34119	-149.74660	-5.04746	1278.18494	-892.14905	83.78441	1272.13647	101.19403	98.72517	-3.62270	553.18225	-218.68396	60.70344	-1426.12671	332.39288	50.27469	-589.63611	-141.45895	-10.87373
404	3.358	1033.17346	-171.37497	1340.11523	-147.97490	-5.11217	1278.29944	-891.03644	83.88873	1276.58118	87.69522	99.51329	-3.72740	579.43420	-222.10762	59.92306	-1418.25708	328.79361	52.77961	-603.14832	-140.53380	-10.81585
405	3.367	1029.18726	-173.28882	1346.04626	-146.20193	-5.22513	1278.57324	-889.89618	83.89265	1281.15808	74.16391	100.32472	-3.79780	603.15857	-225.05670	58.60394	-1407.06311	323.55661	52.75062	-616.64844	-139.50722	-10.80784
406	3.375	1024.97876	-175.13817	1352.09070	-144.47574	-5.46003	1278.98157	-888.74011	83.66814	1285.81799	60.58813	101.18202	-3.78937	623.91449	-227.65318	56.41612	-1393.55383	316.90472	51.38171	-630.11218	-138.46141	-10.84688
407	3.383	1020.58472	-176.98871	1358.20715	-142.84381	-5.87881	1279.50208	-887.59412	83.11267	1290.51489	46.95383	102.11839	-3.71524	641.82269	-230.09152	53.30040	-1378.42334	309.58691	50.20306	-643.59619	-137.42984	-10.85741
408	3.392	1016.04578	-178.88512	1364.34900	-141.34091	-6.52644	1280.12305	-886.49158	82.19675	1295.19983	33.26456	103.13259	-3.61961	657.44189	-232.52127	49.43867	-1362.10974	302.35229	49.83576	-657.20190	-136.40279	-10.76608
409	3.400	1011.41016	-180.85271	1370.46191	-139.98508	-7.43707	1280.84375	-885.46307	80.95367	1299.80212	19.51285	104.19680	-3.53749	671.35486	-234.93332	45.08394	-1344.73279	295.42517	49.75417	-670.99628	-135.36543	-10.58028
410	3.408	1006.72723	-182.90199	1376.48743	-138.77022	-8.63496	1281.66650	-884.53259	79.48020	1304.23669	5.67032	105.28029	-3.48621	683.72180	-237.14845	40.40022	-1325.93335	288.67535	49.16615	-684.96454	-134.31879	-10.37708
411	3.417	1002.03754	-185.02974	1382.36853	-137.66563	-10.12785	1282.58838	-883.71942	77.94106	1308.43823	-8.26175	106.35377	-3.46174	694.17383	-238.92984	35.40008	-1305.06543	282.03217	47.85555	-699.03284	-133.27158	-10.23431
412	3.425	997.37183	-187.21582	1388.05151	-136.63026	-11.90328	1283.59961	-883.03528	76.51587	1312.39111	-22.25046	107.38781	-3.44531	702.12183	-240.12038	29.98939	-1281.66260	275.45538	46.12786	-713.13062	-132.21896	-10.18630
413	3.433	992.76129	-189.42430	1393.48413	-135.62926	-13.92894	1284.68884	-882.47882	75.31232	1316.11218	-36.28427	108.37481	-3.42109	707.07635	-240.75438	24.12617	-1255.68091	268.85034	44.38719	-727.21613	-131.13367	-10.20367
414	3.442	988.24768	-191.61415	1398.61987	-134.64438	-16.15932	1285.84351	-882.03479	74.34042	1319.61182	-50.36688	109.34729	-3.37296	708.72479	-241.02126	17.99517	-1227.41833	262.34656	43.05776	-741.27484	-129.98270	-10.21586
415	3.450	983.88446	-193.75337	1403.42297	-133.67636	-18.55016	1287.04749	-881.67700	73.55025	1322.88257	-64.47342	110.35165	-3.28186	706.88953	-241.05725	12.06850	-1197.32837	256.25061	42.50735	-755.32904	-128.78316	-10.17422
416	3.458	979.73108	-195.82896	1407.86450	-132.74043	-21.06879	1288.28052	-881.37024	72.87133	1325.90979	-78.56570	111.41722	-3.13673	701.52881	-240.80475	7.04259	-1165.83960	250.56615	42.77082	-769.42517	-127.61224	-10.08678
417	3.467	975.85059	-197.85078	1411.91516	-131.85876	-23.69062	1289.52515	-881.07263	72.23567	1328.68079	-92.63138	112.56917	-2.92227	692.92084	-240.08820	3.56125	-1133.29041	245.01242	43.58981	-783.58868	-126.53051	-10.01244
418	3.475	972.30817	-199.84163	1415.54150	-131.05081	-26.38688	1290.77185	-880.74146	71.58180	1331.18945	-106.65945	113.81702	-2.62770	681.79779	-238.82140	1.74701	-1099.99060	239.37091	44.69488	-797.80206	-125.56093	-10.00176
419	3.483	969.16797	-201.81416	1418.70801	-130.32169	-29.11225	1292.01819	-880.34698	70.84426	1333.43652	-120.61642	115.10246	-2.30442	669.05505	-237.16592	1.06171	-1066.22900	233.54037	45.88014	-812.00671	-124.71980	-10.01614
420	3.492	966.48444	-203.76393	1421.38135	-129.65454	-31.80041	1293.26428	-879.88696	69.95908	1335.42261	-134.51932	116.33027	-2.05412	655.39276	-235.50827	0.78920	-1032.20288	227.54578	47.01966	-826.13922	-123.96851	-9.96347
421	3.500	964.29510	-205.68552	1423.53418	-129.01437	-34.37440	1294.51233	-879.39172	68.89055	1337.14209	-148.41904	117.45117	-1.91950	641.28937	-234.22832	0.56812	-998.03259	221.60014	48.18258	-840.19031	-123.14690	-9.82618
422	3.508	962.61792	-207.58279	1425.14734	-128.37045	-36.76575	1295.76978	-878.91772	67.64634	1338.58191	-162.19095	118.44833	-1.83160	627.08136	-233.39589	0.37387	-963.82178	215.98723	49.56650	-854.19324	-122.05002	-9.70351
423	3.517	961.45013	-209.46733	1426.21008	-127.72930	-38.92482	1297.04199	-878.53436	66.26566	1339.72278	-175.48953	119.31593	-1.66130	612.99615	-232.75281	0.18640	-929.67371	210.84048	51.21834	-868.18567	-120.64122	-9.71227
424	3.525	960.76855	-211.35817	1426.72327	-127.15013	-40.82625	1298.32178	-878.30731	64.80064	1340.54370	-188.00827	120.14667	-1.27406	599.12109	-232.04805	-0.07539	-895.67133	206.10770	52.94323	-882.17529	-119.18365	-9.84795
425	3.533	960.53381	-213.27460	1426.70142	-126.72414	-42.47913	1299.59265	-878.28650	63.30708	1341.02539	-199.75778	121.10779	-0.57026	585.38531	-231.25130	-0.39854	-861.85254	201.70209	54.47795	-896.11658	-118.08807	-9.97260
426	3.542	960.70068	-215.22307	1426.17078	-126.53706	-43.91558	1300.83728	-878.50696	61.83789	1341.15186	-211.19772	122.25365	0.51016	571.68127	-230.45027	-0.66815	-828.22620	197.59018	55.63855	-909.99213	-117.51700	-9.97260
427	3.550	961.22797	-217.19533	1425.16199	-126.64629	-45.15886	1302.03381	-878.99860	60.43964	1340.91528	-223.14212	123.51019	2.09492	557.95703	-229.70805	-0.78112	-794.80951	193.75784	56.35021	-923.84320	-117.19370	-9.88212
428	3.558	962.08197	-219.17465	1423.70081	-127.07907	-46.21202	1303.14868	-879.79071	59.15948	1340.32324	-236.28915	124.78174	4.52146	544.20502	-228.99370	-0.73627	-761.62878	190.15807	56.61117	-937.68372	-116.73514	-9.80215
429	3.567	963.23450	-221.13911	1421.80127	-127.84044	-47.06770	1304.13928	-880.90631	58.04354	1339.39514	-250.50644	125.88390	8.40224	530.46356	-228.21422	-0.63633	-728.70905	186.79340	56.44890	-951.49860	-116.02316	-9.76388
430	3.575	964.65924	-223.06645	1419.46875	-128.92438	-47.72588	1304.96326	-882.35773	57.11984	1338.15344	-264.36411	126.49088	14.48849	516.77808	-227.34402	-0.58401	-696.07953	183.84993	55.89771	-965.24420	-115.14801	-9.73557
431	3.583	966.32880	-224.94295	1416.70837	-130.32062	-48.21168	1305.58655	-884.14215	56.39515	1336.61450	-275.32327	126.32085	23.08348	503.14587	-226.44516	-0.61237	-663.79889	181.58783	54.96687	-978.82391	-114.18647	-9.70869
432	3.592	968.21686	-226.77095	1413.52686	-132.00839	-48.55978	1305.98926	-886.23090	55.86902	1334.78638	-280.70822	125.33089	33.26834	489.53662	-225.56233	-0.71223	-632.00354	180.12860	53.62858	-992.22662	-113.18714	-9.69881
433	3.600	970.30597	-228.56322	1409.93103	-133.94943	-48.78215	1306.17102	-888.56641	55.53798	1332.67407	-278.94772	123.78908	42.99482	475.93622	-224.68915	-0.85045	-600.92102	179.46375	51.83995	-1005.62573	-112.24096	-9.71100
434	3.608	972.59149	-230.32988	1405.92676	-136.09645	-48.87263	1306.14819	-891.07660	55.38863	1330.28674	-270.03659	122.25288	50.36097	462.35852	-223.80856	-0.97278	-570.80273	179.58762	49.54921	-1019.18561	-111.40347	-9.75667
435	3.617	975.07849	-232.07652	1401.52075	-138.40091	-48.82266	1305.94653	-893.69019	55.39988	1327.64392	-255.03958	121.27258	54.75129	448.82617	-222.91258	-1.05210	-541.84729	180.55522	46.69744	-1032.87476	-110.64522	-9.83168
436	3.625	977.77448	-233.80739	1396.72314	-140.80774	-48.61940	1305.59387	-896.34070	55.55841	1324.77441	-235.45187	120.96288	56.76691	435.33813	-222.00826	-1.11292	-514.19226	182.45235	43.25285	-1046.56519	-109.92728	-9.88078
437	3.633	980.68390	-235.51973	1391.54712	-143.25508	-48.25725	1305.11499	-898.96155	55.87100	1321.70984	-212.85776	120.94771	57.45040	421.86261	-221.11676	-1.17635	-487.95099	185.34576	39.27243	-1060.20337	-109.22768	-9.84753
438	3.642	983.80499	-237.20103	1386.01074	-145.68227	-47.74608	1304.53137	-901.48633	56.35679	1318.47644	-188.78433	120.68175	57.64683	408.35406	-220.25014	-1.22546	-463.25916	189.31003	34.96304	-1073.83081	-108.55254	-9.74773
439	3.650	987.12659	-238.83870	1380.13672	-148.03589	-47.09857	1303.85999	-903.85406	57.03050	1315.09375	-164.54807	119.76563	57.75700	394.77637	-219.40454	-1.25097	-440.30139	194.42326	30.67488	-1087.48804	-107.99016	-9.66348
440	3.658	990.62579	-240.42261	1373.95215	-150.28247	-46.33977	1303.11719	-906.01813	57.89329	1311.57166	-140.97165	118.04100	57.83471	381.12964	-218.57275	-1.28014	-419.33868	200.62250	26.79078	-1101.15137	-107.60548	-9.63739
441	3.667	994.26801	-241.92772	1367.49097	-152.41862	-45.52476	1302.32703	-907.95538	58.92915	1307.90649	-118.16800	115.49582	57.82718	367.44019	-217.73808	-1.33278	-400.80078	207.66095	23.56290	-1114.79138	-107.25404	-9.61239
442	3.675	998.00745	-243.31062	1360.80103	-154.45680	-44.71660	1301.52454	-909.66559	60.10587	1304.08032	-95.66541	112.21927	57.75436	353.72711	-216.87459	-1.39436	-385.28601	215.21582	20.99002	-1128.42212	-106.64972	-9.54044
443	3.683	1001.79150	-244.53870	1353.94971	-156.40436	-43.95528	1300.74939	-911.15466	61.38341	1300.07092	-72.80350	108.43948	57.73039	340.00171	-215.97926	-1.44081	-373.35480	222.93185	18.81452	-1142.02075	-105.59578	-9.46617
444	3.692	1005.56781	-245.60725	1347.01831	-158.26085	-43.25880	1300.03784	-912.41705	62.72393	1295.86816	-49.09619	104.42191	57.82582	326.27869	-215.07401	-1.46375	-365.34253	230.41444	16.60867	-1155.51526	-104.10811	-9.45347
445	3.700	1009.28918	-246.52087	1340.09326	-160.02271	-42.64154	1299.41931	-913.43445	64.08849	1291.48547	-24.37418	100.29980	57.96886	312.56836	-214.15746	-1.48024	-361.32751	237.23094	13.88073	-1168.97705	-102.45477	-9.51583
446	3.708	1012.91290	-247.27498	1333.26514	-161.68494	-42.12376	1298.91211	-914.18909	65.43035	1286.96082	1.28244	96.04727	58.04576	298.85767	-213.20836	-1.50895	-361.14178	242.89426	10.26837	-1182.67993	-101.07251	-9.59916
447	3.717	1016.40271	-247.85820	1326.62830	-163.23752	-41.72137	1298.52075	-914.67499	66.71461	1282.35071	27.71036	91.57916	58.05120	285.10822	-212.24445	-1.53478	-364.26648	246.95386	5.87304	-1196.72729	-100.12313	-9.61517
448	3.725	1019.73071	-248.26344	1320.27258	-164.65796	-41.42741	1298.24011	-914.89954	67.94611	1277.72900	54.76776	86.87480	58.10691	271.28223	-211.31406	-1.51965	-369.75818	249.30612	1.46840	-1210.88745	-99.33814	-9.52451
449	3.733	1022.87500	-248.49629	1314.28064	-165.91516	-41.21011	1298.04834	-914.88171	69.16016	1273.19373	82.31274	82.01491	58.36301	257.37183	-210.41815	-1.44368	-376.76880	250.41367	-1.89402	-1225.03772	-98.53484	-9.36714
450	3.742	1025.81494	-248.57787	1308.73181	-166.97850	-41.03261	1297.89392	-914.64911	70.38646	1268.87878	110.14883	77.08758	58.90681	243.40710	-209.49768	-1.33070	-385.36633	251.01797	-3.74507	-1239.25098	-97.60500	-9.27219
451	3.750	1028.52612	-248.53767	1303.70483	-167.81505	-40.87410	1297.69775	-914.22656	71.63045	1264.95386	138.05508	72.12934	59.77882	229.42938	-208.51834	-1.23388	-396.21240	251.60338	-4.48527	-1253.42603	-96.32597	-9.35804
452	3.758	1030.98010	-248.39769	1299.27576	-168.38345	-40.73391	1297.36584	-913.62537	72.87109	1261.60803	165.88748	67.20634	61.02745	215.46045	-207.51291	-1.18935	-409.23889	252.31076	-4.74943	-1267.42004	-94.89970	-9.51503
453	3.767	1033.14819	-248.16328	1295.51404	-168.63647	-40.61856	1296.80493	-912.84711	74.05379	1259.01794	193.61618	62.43139	62.65229	201.51169	-206.51764	-1.18831	-423.37628	253.21866	-4.86340	-1281.28528	-93.75055	-9.50947
454	3.775	1035.00574	-247.82341	1292.48096	-168.53389	-40.52591	1295.94434	-911.90265	75.09786	1257.31165	221.28479	57.82975	64.49841	187.60080	-205.52223	-1.20399	-437.60022	254.34982	-4.92534	-1295.13049	-92.86605	-9.25305
455	3.783	1036.53247	-247.35960	1290.22498	-168.07545	-40.43240	1294.76709	-910.82922	75.93164	1256.54321	248.97531	53.30707	66.31094	173.75104	-204.49738	-1.23689	-451.55945	255.56282	-4.98568	-1309.02100	-92.18941	-8.70210
456	3.792	1037.71301	-246.76340	1288.77527	-167.33913	-40.28737	1293.32617	-909.69073	76.51335	1256.68665	276.77512	48.79379	67.89728	159.99255	-203.42857	-1.30860	-465.29205	256.71597	-5.04638	-1322.81421	-91.76220	-7.70137
457	3.800	1038.53589	-246.04390	1288.13794	-166.46069	-40.03722	1291.72253	-908.55969	76.81747	1257.65161	304.75568	44.32631	69.14307	146.34802	-202.31636	-1.41695	-478.86951	257.81433	-5.09577	-1336.07703	-91.26442	-6.11399
458	3.808	1038.99731	-245.22070	1288.29468	-165.54637	-39.67676	1290.05420	-907.49408	76.82839	1259.31116	332.98425	39.95634	69.90054	132.80905	-201.16888	-1.53317	-492.33032	258.94363	-5.19604	-1348.47388	-90.27579	-3.94027
459	3.817	1039.10535	-244.31244	1289.20605	-164.61800	-39.27478	1288.38110	-906.52618	76.56171	1261.52637	361.53461	35.64833	69.98208	119.34329	-199.99599	-1.64292	-505.70850	260.16495	-5.41074	-1360.05774	-88.69150	-1.25652
460	3.825	1038.87964	-243.33041	1290.81506	-163.64964	-38.94307	1286.73303	-905.66473	76.07741	1264.16162	390.49512	31.33816	69.28078	105.90909	-198.80133	-1.75584	-519.03333	261.46255	-5.68241	-1371.09998	-86.58476	1.87368
461	3.833	1038.34534	-242.28185	1293.05225	-162.62994	-38.78542	1285.13403	-904.89624	75.46413	1267.09827	419.97137	27.05890	67.83946	92.46655	-197.58614	-1.87267	-532.31750	262.76624	-5.91272	-1381.87256	-84.12354	5.47031
462	3.842	1037.52612	-241.17070	1295.84070	-161.58128	-38.86724	1283.61218	-904.18890	74.80943	1270.24438	450.05463	22.91573	65.79398	79.00894	-196.36246	-1.97422	-545.56598	264.03531	-6.08124	-1392.53040	-81.65262	9.66668
463	3.850	1036.44531	-239.99338	1299.10303	-160.54019	-39.19865	1282.19336	-903.50104	74.17503	1273.53906	480.80774	18.95008	63.29944	65.57098	-195.14632	-2.04585	-558.79443	265.28900	-6.20532	-1402.94604	-79.43092	14.51228
464	3.858	1035.12964	-238.73523	1302.76416	-159.52536	-39.73350	1280.89758	-902.79309	73.59056	1276.95056	512.25189	15.17970	60.58012	52.18097	-193.93710	-2.08847	-572.03345	266.55026	-6.27638	-1412.52954	-77.28921	19.74062
465	3.867	1033.60413	-237.37160	1306.75049	-158.51683	-40.40049	1279.74280	-902.03735	73.06122	1280.47217	544.22980	11.79773	58.02431	38.82037	-192.72852	-2.10691	-585.31622	267.81628	-6.27140	-1420.25146	-74.84750	24.85762
466	3.875	1031.88611	-235.87962	1310.99207	-157.46603	-41.13306	1278.74756	-901.21918	72.58109	1284.10730	576.20203	9.12692	56.07463	25.43964	-191.53262	-2.10295	-598.65833	269.07758	-6.19266	-1424.94458	-71.84447	29.29402
467	3.883	1029.99048	-234.25542	1315.43127	-156.33850	-41.86655	1277.93115	-900.32513	72.16045	1287.85193	607.19104	7.36599	54.91386	11.99408	-190.36053	-2.08347	-612.04529	270.30692	-6.09120	-1425.67725	-68.01321	32.43020
468	3.892	1027.93787	-232.51793	1320.02588	-155.15695	-42.52711	1277.31042	-899.32855	71.86058	1291.68628	636.02209	6.49660	54.20798	-1.53802	-189.20998	-2.06409	-625.46387	271.42947	-6.03373	-1422.01489	-63.08142	33.87270
469	3.900	1025.75500	-230.69057	1324.73987	-153.98940	-43.04378	1276.89539	-898.20135	71.78091	1295.56970	661.76111	6.32347	53.16093	-15.15228	-188.12747	-2.04158	-638.96906	272.37112	-6.03858	-1414.14282	-57.21487	33.94043
470	3.908	1023.47272	-228.78127	1329.53491	-152.88957	-43.37337	1276.67981	-896.95892	71.96766	1299.44116	684.01978	6.55378	50.95965	-28.82635	-187.23221	-1.96828	-652.64380	273.15884	-6.06781	-1402.83276	-51.16910	33.66261
471	3.917	1021.12561	-226.78734	1334.36584	-151.85971	-43.50204	1276.64172	-895.66888	72.36049	1303.24500	702.95020	6.98288	47.31274	-42.54553	-186.58720	-1.79508	-666.45404	273.91925	-6.08206	-1389.19287	-45.73237	34.03607
472	3.925	1018.74744	-224.71489	1339.18115	-150.85992	-43.42046	1276.75708	-894.39648	72.86826	1306.95959	719.01807	7.66017	42.62808	-56.33002	-186.06801	-1.55058	-680.26752	274.77469	-6.06267	-1374.15027	-41.23568	35.23258
473	3.933	1016.36615	-222.58342	1343.92920	-149.84175	-43.11325	1277.00842	-893.17365	73.44513	1310.58350	732.67743	8.80922	37.69089	-70.21567	-185.45398	-1.32566	-694.05499	275.74927	-5.99526	-1357.92749	-37.75789	36.59114
474	3.942	1014.00781	-220.41623	1348.56299	-148.77856	-42.57422	1277.38306	-892.01758	74.07404	1314.10657	744.08240	10.56758	33.09825	-84.19641	-184.64133	-1.16773	-707.93372	276.74802	-5.88420	-1340.11609	-35.36636	37.31405
475	3.950	1011.69897	-218.23770	1353.03870	-147.66476	-41.81372	1277.86731	-890.94336	74.73225	1317.50391	752.99597	12.84643	28.87383	-98.21927	-183.68369	-1.05790	-721.96069	277.66586	-5.73865	-1320.22144	-34.02686	37.07468
476	3.958	1009.46222	-216.07799	1357.31421	-146.49393	-40.84838	1278.44299	-889.95703	75.38632	1320.74048	758.92432	15.46398	24.57513	-112.24200	-182.67389	-0.98036	-736.03265	278.53281	-5.54679	-1297.92651	-33.63469	36.09204
477	3.967	1007.31744	-213.97141	1361.35059	-145.25183	-39.69652	1279.08838	-889.05011	76.00066	1323.77551	761.34137	18.36047	19.78151	-126.26248	-181.66110	-0.94006	-750.05597	279.48911	-5.33205	-1273.09167	-34.09285	34.81894
478	3.975	1005.28992	-211.94452	1365.11011	-143.93050	-38.37840	1279.78394	-888.20190	76.54371	1326.57434	759.90356	21.55938	14.49922	-140.29817	-180.64108	-0.92070	-764.08600	280.59558	-5.15762	-1245.82446	-35.23392	33.61180
479	3.983	1003.41388	-210.00581	1368.55566	-142.53558	-36.90822	1280.51624	-887.38501	76.98895	1329.11816	754.69000	24.86959	9.24983	-154.37080	-179.59132	-0.87827	-778.25366	281.70703	-5.03249	-1216.41211	-36.83331	32.64085
480	3.992	1001.72888	-208.15056	1371.65295	-141.07700	-35.29425	1281.27710	-886.56763	77.32291	1331.40344	746.39148	27.71869	4.85788	-168.49872	-178.51654	-0.78226	-792.60559	282.61081	-4.90979	-1185.19275	-38.77892	31.99014
481	4.000	1000.27502	-206.37845	1374.36938	-139.55910	-33.55424	1282.05823	-885.71619	77.55725	1333.43652	736.06421	29.50172	1.93388	-182.68088	-177.45935	-0.63482	-807.01190	283.29935	-4.75953	-1152.59082	-41.10271	31.71400
482	4.008	999.09235	-204.70633	1376.67041	-137.97809	-31.72790	1282.85364	-884.79828	77.72823	1335.22815	724.45032	30.22832	0.44403	-196.88434	-176.46039	-0.46419	-821.27570	283.98883	-4.58787	-1119.04944	-43.79548	31.80062
483	4.017	998.22394	-203.16154	1378.52246	-136.32602	-29.87775	1283.66431	-883.79126	77.88056	1336.78516	711.74292	30.58410	-0.12533	-211.03392	-175.52197	-0.31676	-835.35437	284.84943	-4.43347	-1084.83496	-46.72978	32.19640
484	4.025	997.71252	-201.75780	1379.90088	-134.60287	-28.07328	1284.49231	-882.69830	78.04698	1338.10352	698.11597	31.22078	-0.29369	-225.01836	-174.62755	-0.20542	-849.37781	285.85703	-4.34873	-1050.03345	-49.80229	32.88390
485	4.033	997.58972	-200.48241	1380.78943	-132.83385	-26.36891	1285.33374	-881.55609	78.24003	1339.17078	684.04077	32.25757	-0.37603	-238.71632	-173.75227	-0.03489	-863.44397	286.94724	-4.35382	-1014.70178	-53.03172	33.90071
486	4.042	997.86725	-199.31767	1381.17664	-131.08118	-24.79955	1286.17676	-880.42719	78.46059	1339.96887	669.97046	33.48041	-0.52487	-252.00119	-172.83905	0.38797	-877.52521	288.11844	-4.39956	-978.97009	-56.51995	35.29753
487	4.050	998.53577	-198.26305	1381.05896	-129.43658	-23.39056	1287.00757	-879.39465	78.70591	1340.47229	656.07678	34.71233	-0.78998	-264.73419	-171.84842	1.25898	-891.56110	289.31818	-4.39991	-943.07178	-60.37032	37.03478
488	4.058	999.57263	-197.32372	1380.44141	-127.99760	-22.16530	1287.81616	-878.56091	78.96421	1340.64490	642.33472	35.92967	-1.14770	-276.76013	-170.86383	2.72454	-905.51019	290.44672	-4.33714	-907.31763	-64.56376	38.88706
489	4.067	1000.94830	-196.49644	1379.32922	-126.84823	-21.14244	1288.59924	-878.03186	79.20681	1340.44702	628.66449	37.17237	-1.51452	-287.89871	-170.04546	4.90518	-919.36096	291.50320	-4.28126	-872.03430	-68.91477	40.52675
490	4.075	1002.62585	-195.77977	1377.72009	-126.05199	-20.32430	1289.35510	-877.88867	79.39269	1339.84937	615.00806	38.44585	-1.78693	-297.93597	-169.46712	7.92001	-933.18353	292.58127	-4.27978	-837.50208	-73.22952	41.74013
491	4.083	1004.56079	-195.18173	1375.60913	-125.65000	-19.69257	1290.07678	-878.17181	79.48536	1338.84216	601.35999	39.72020	-1.91479	-306.57263	-169.09221	11.88122	-947.05182	293.73517	-4.29127	-803.88416	-77.45484	42.50317
492	4.092	1006.70514	-194.70937	1372.99548	-125.66495	-19.21983	1290.74780	-878.88556	79.47197	1337.43896	587.72357	40.96278	-1.93467	-313.32123	-168.84885	16.85427	-960.92749	294.91577	-4.25149	-771.17786	-81.65532	42.85818
493	4.100	1009.01404	-194.36508	1369.88098	-126.10733	-18.88100	1291.34485	-880.01038	79.36658	1335.66895	574.07800	42.14896	-1.93021	-317.45728	-168.67966	22.80976	-974.73792	296.04074	-4.17647	-739.25806	-85.94337	42.81834
494	4.108	1011.45197	-194.14897	1366.26721	-126.97036	-18.65406	1291.84521	-881.51312	79.19110	1333.56494	560.43390	43.27513	-1.96590	-318.13251	-168.62408	29.57096	-988.46216	297.07596	-4.17089	-707.97852	-90.44975	42.39392
495	4.117	1013.99829	-194.05154	1362.15820	-128.21860	-18.51503	1292.23181	-883.35590	78.95948	1331.15454	546.83569	44.35567	-2.05380	-314.64905	-168.87256	36.66153	-1002.10675	298.05334	-4.30663	-677.23145	-95.30565	41.62337
496	4.125	1016.64984	-194.05368	1357.56567	-129.79337	-18.43704	1292.49353	-885.49854	78.68535	1328.45740	533.27936	45.39722	-2.16473	-306.74237	-169.69489	43.18359	-1015.69971	299.04388	-4.52000	-646.96545	-100.60587	40.55994
497	4.133	1019.41406	-194.13895	1352.50806	-131.63266	-18.39883	1292.62463	-887.89355	78.39423	1325.48804	519.71155	46.39920	-2.26236	-294.63657	-171.32614	48.10801	-1029.28662	300.06165	-4.70103	-617.21191	-106.37096	39.26114
498	4.142	1022.29578	-194.30003	1347.00598	-133.68181	-18.38920	1292.62158	-890.48334	78.11723	1322.26501	506.11072	47.38469	-2.33454	-278.83392	-173.90764	50.86975	-1042.87732	301.06058	-4.80336	-588.07690	-112.55760	37.79169
499	4.150	1025.29492	-194.53351	1341.08423	-135.89778	-18.40627	1292.48840	-893.19922	77.87403	1318.81897	492.50189	48.39667	-2.38978	-259.90106	-177.43893	51.63321	-1056.43994	302.04971	-4.81015	-559.63916	-119.08873	36.20708
500	4.158	1028.40820	-194.82631	1334.77905	-138.25598	-18.46448	1292.25012	-895.96002	77.66341	1315.19226	478.90399	49.46047	-2.43290	-238.38257	-181.70688	51.00766	-1069.98828	303.04669	-4.74126	-531.90619	-125.88367	34.53546
501	4.167	1031.62219	-195.15083	1328.13818	-140.74342	-18.58982	1291.95276	-898.67670	77.45821	1311.43103	465.30676	50.56847	-2.46597	-214.79427	-186.30804	49.61533	-1083.57617	304.03406	-4.65607	-504.93805	-132.88927	32.80207
502	4.175	1034.90869	-195.47478	1321.21655	-143.33685	-18.79596	1291.64905	-901.26392	77.20438	1307.58020	451.67557	51.69439	-2.49387	-189.68732	-190.80067	47.86248	-1097.16443	305.10632	-4.53078	-478.95660	-140.02695	31.05204
503	4.183	1038.22632	-195.76625	1314.07385	-145.99475	-19.07599	1291.38379	-903.65515	76.83562	1303.67773	437.97101	52.81641	-2.51146	-163.65283	-194.84341	45.93972	-1110.72095	306.35229	-4.29885	-454.31750	-147.12689	29.32641
504	4.192	1041.52783	-196.00230	1306.77966	-148.67795	-19.41701	1291.18542	-905.81677	76.29623	1299.74121	424.20630	53.91263	-2.51637	-137.18251	-198.28001	43.96379	-1124.39673	307.60547	-4.02865	-431.46069	-154.00183	27.62683
505	4.200	1044.76672	-196.19139	1299.41882	-151.36298	-19.81129	1291.06543	-907.75092	75.55965	1295.75598	410.44598	54.96494	-2.53079	-110.55997	-201.18611	42.11666	-1138.29041	308.70929	-3.85000	-410.89337	-160.51718	25.90427
506	4.208	1047.89880	-196.38179	1292.08936	-154.02234	-20.26252	1291.01782	-909.48126	74.63644	1291.68323	396.72083	55.99446	-2.57762	-83.88495	-203.79794	40.63876	-1152.24426	309.77197	-3.77656	-393.11740	-166.53542	24.08289
507	4.217	1050.88110	-196.63661	1284.90015	-156.60155	-20.79166	1291.02478	-911.02808	73.56371	1287.48340	383.00537	57.03873	-2.65472	-57.12430	-206.36063	39.70130	-1166.08569	310.89075	-3.74001	-378.52744	-171.86017	22.07867
508	4.225	1053.67554	-197.00056	1277.96436	-159.02957	-21.42478	1291.07434	-912.38342	72.38318	1283.13574	369.25858	58.10368	-2.74586	-30.12503	-209.02002	39.30556	-1179.81128	312.00436	-3.70504	-367.40002	-176.23801	19.76497
509	4.233	1056.25354	-197.47897	1271.38513	-161.25058	-22.16660	1291.17834	-913.50507	71.12312	1278.64648	355.44278	59.18217	-2.83148	-2.65961	-211.77985	39.30689	-1193.56848	313.02997	-3.68399	-359.93219	-179.42174	16.94123
510	4.242	1058.59412	-198.02699	1265.24341	-163.23390	-22.99347	1291.36450	-914.33386	69.78877	1274.05090	341.55029	60.27955	-2.89440	25.46497	-214.52959	39.52084	-1207.61377	313.84982	-3.70093	-356.24292	-181.26331	13.36264
511	4.250	1060.67676	-198.54973	1259.60205	-164.95868	-23.87410	1291.65247	-914.82294	68.36209	1269.41443	327.62299	61.39808	-2.92744	54.31012	-217.13049	39.81397	-1222.05762	314.39221	-3.74561	-356.32886	-181.76498	8.83672
512	4.258	1062.47766	-198.92274	1254.51489	-166.40370	-24.78995	1292.03687	-914.96246	66.80891	1264.82849	313.71173	62.51587	-2.92383	83.77521	-219.50041	40.15990	-1236.61328	314.90686	-3.73281	-359.95697	-181.15422	3.49997
513	4.267	1063.97754	-199.04904	1250.03271	-167.54518	-25.73347	1292.47888	-914.78613	65.09032	1260.40796	299.83820	63.59383	-2.88316	113.64224	-221.66284	40.65412	-1250.89966	315.77271	-3.59747	-366.68506	-179.92090	-1.85698
514	4.275	1065.17834	-198.94261	1246.21228	-168.35512	-26.68895	1292.90295	-914.35651	63.18083	1256.28870	285.99292	64.61328	-2.84331	143.67508	-223.71953	41.44812	-1264.89087	316.99216	-3.40683	-376.12512	-178.58035	-6.06667
515	4.283	1066.11731	-198.75926	1243.13647	-168.80556	-27.61575	1293.20471	-913.74121	61.09962	1252.62183	272.12659	65.60017	-2.85963	173.69714	-225.75612	42.63959	-1278.77124	318.27252	-3.26839	-387.91449	-177.37335	-8.46822
516	4.292	1066.84546	-198.70697	1240.91333	-168.88637	-28.46682	1293.27319	-912.99359	58.93403	1249.55786	258.18967	66.59624	-2.93503	203.60242	-227.78964	44.21558	-1292.58594	319.42648	-3.20098	-401.31061	-176.31447	-9.33699
517	4.300	1067.38074	-198.91377	1239.63513	-168.62686	-29.24099	1293.02417	-912.14514	56.82290	1247.23279	244.22916	67.59142	-3.02257	233.34253	-229.79753	46.06622	-1306.23560	320.41852	-3.07724	-415.31226	-175.37672	-9.43764
518	4.308	1067.69458	-199.38687	1239.34534	-168.09605	-30.00422	1292.42810	-911.21252	54.91158	1245.75537	230.35802	68.53278	-3.08736	262.91791	-231.76607	48.03246	-1319.56189	321.29288	-2.59360	-429.27481	-174.51622	-9.39520
519	4.317	1067.73792	-200.06343	1240.04041	-167.37436	-30.84514	1291.50940	-910.20941	53.31822	1245.19006	216.59740	69.40923	-3.12504	292.36304	-233.72348	49.96507	-1332.34229	322.23544	-1.36059	-443.06851	-173.67433	-9.45517
520	4.325	1067.46936	-200.87187	1241.68701	-166.52196	-31.81757	1290.32239	-909.15363	52.12475	1245.54004	202.86563	70.21935	-3.16821	321.73608	-235.72493	51.74202	-1344.38037	323.45892	0.86111	-456.76620	-172.81210	-9.60825
521	4.333	1066.86304	-201.76091	1244.23535	-165.57233	-32.92620	1288.93335	-908.07037	51.37452	1246.74500	189.11861	70.93850	-3.26360	351.12341	-237.80368	53.25024	-1355.70227	324.83835	3.96512	-470.41934	-171.94475	-9.78744
522	4.342	1065.90930	-202.69524	1247.62610	-164.54596	-34.14356	1287.41821	-906.98785	51.05980	1248.69580	175.36841	71.62111	-3.38755	380.65063	-239.99467	54.40981	-1366.50513	325.90134	7.64220	-484.01297	-171.17468	-9.95533
523	4.350	1064.61084	-203.64488	1251.79773	-163.46149	-35.42260	1285.86072	-905.92883	51.11512	1251.25806	161.62125	72.36585	-3.45463	410.46912	-242.38922	55.21440	-1376.85620	326.30206	11.71859	-497.50012	-170.60855	-10.10818
524	4.358	1062.97485	-204.58754	1256.68958	-162.33588	-36.69963	1284.34741	-904.91046	51.43597	1254.29822	147.91675	73.16309	-3.43621	440.69165	-245.08792	55.73991	-1386.67908	326.04950	16.21791	-510.87714	-170.23668	-10.25067
525	4.367	1061.00879	-205.51112	1262.23877	-161.17673	-37.90325	1282.95898	-903.94629	51.90492	1257.69885	134.33572	73.90788	-3.38635	471.29639	-248.14058	56.14975	-1395.93408	325.29257	21.19271	-524.20789	-169.95834	-10.38869
526	4.375	1058.72156	-206.40593	1268.37476	-159.97919	-38.97249	1281.76062	-903.04333	52.40796	1261.36096	120.89127	74.52390	-3.35413	502.01855	-251.55255	56.66514	-1404.45386	324.13736	26.65630	-537.54877	-169.65930	-10.54342
527	4.383	1056.12805	-207.25777	1275.01587	-158.73604	-39.87059	1280.79053	-902.19916	52.84986	1265.19958	107.49652	75.04498	-3.34467	532.29700	-255.26068	57.43925	-1411.61035	322.67892	32.64236	-550.89703	-169.25531	-10.72668
528	4.392	1053.24683	-208.05145	1282.07788	-157.45172	-40.59063	1280.05542	-901.40356	53.16717	1269.13940	94.07297	75.57442	-3.36336	561.35486	-259.08798	58.38533	-1416.25244	320.97739	39.08579	-564.23895	-168.71750	-10.91906
529	4.400	1050.09753	-208.77876	1289.48499	-156.14685	-41.15793	1279.53589	-900.64465	53.32117	1273.12292	80.61099	76.17209	-3.41865	588.36115	-262.77887	59.11396	-1417.06421	318.85690	45.42417	-577.59961	-168.06406	-11.08701
530	4.408	1046.70190	-209.43814	1297.17175	-154.85323	-41.62898	1279.20398	-899.91321	53.28220	1277.12219	67.11542	76.85197	-3.46715	612.59802	-266.11710	59.11315	-1413.27551	315.87595	50.52426	-591.02344	-167.34671	-11.19043
531	4.417	1043.08423	-210.03043	1305.07483	-153.60837	-42.08850	1279.03967	-899.20190	53.03154	1281.13745	53.56424	77.62497	-3.43877	633.68689	-269.01453	58.03468	-1405.10693	311.56934	53.34475	-604.52185	-166.59291	-11.20338
532	4.425	1039.27344	-210.56445	1313.12781	-152.44861	-42.63528	1279.03235	-898.50439	52.56831	1285.17908	39.93118	78.46465	-3.33095	651.82281	-271.45575	55.78945	-1393.45618	305.75842	53.80455	-618.06732	-165.74783	-11.14008
533	4.433	1035.30286	-211.06625	1321.26245	-151.39809	-43.35317	1279.17493	-897.81897	51.90509	1289.25476	26.22995	79.31924	-3.21840	667.65210	-273.42685	52.48222	-1379.36768	298.75311	52.97640	-631.64752	-164.74974	-11.03405
534	4.442	1031.20752	-211.57553	1329.41077	-150.46619	-44.29683	1279.45923	-897.15015	51.05813	1293.36340	12.51126	80.18395	-3.17017	681.75116	-274.97220	48.34040	-1363.73022	291.14197	52.22898	-645.29077	-163.63959	-10.90977
535	4.450	1027.02368	-212.12968	1337.50049	-149.65036	-45.50319	1279.87451	-896.50781	50.03385	1297.48694	-1.19794	81.08890	-3.18851	694.29504	-276.17618	43.58334	-1347.01392	283.38617	52.10612	-659.02802	-162.54135	-10.78857
536	4.458	1022.79010	-212.75066	1345.45337	-148.92987	-47.00058	1280.40967	-895.90033	48.82955	1301.58972	-14.92456	82.03883	-3.22088	705.09949	-277.07864	38.35402	-1329.13135	275.66025	52.12508	-672.85840	-161.52872	-10.70346
537	4.467	1018.54877	-213.44138	1353.19226	-148.26093	-48.80466	1281.05408	-895.32837	47.46766	1305.62695	-28.71588	83.01882	-3.21673	713.74384	-277.72125	32.82064	-1309.61963	267.91962	51.53824	-686.75079	-160.56528	-10.67845
538	4.475	1014.34406	-214.18709	1360.65027	-147.58920	-50.91428	1281.80212	-894.78516	46.02159	1309.55298	-42.60117	84.02470	-3.16716	719.77625	-278.13025	27.21289	-1287.96826	260.10498	50.06060	-700.67975	-159.61101	-10.69386
539	4.483	1010.22101	-214.96037	1367.76770	-146.87294	-53.30979	1282.65442	-894.26361	44.58903	1313.32532	-56.58411	85.05512	-3.09006	722.87463	-278.22806	21.76657	-1263.87427	252.23912	47.87741	-714.66052	-158.69498	-10.70158
540	4.492	1006.22760	-215.72862	1374.48523	-146.10112	-55.95147	1283.60950	-893.76007	43.24706	1316.91003	-70.64401	86.08516	-2.99957	722.80127	-277.87939	16.71065	-1237.33472	244.36032	45.32424	-728.71643	-157.80215	-10.66987
541	4.500	1002.41821	-216.46053	1380.74316	-145.29340	-58.78608	1284.65649	-893.27319	42.03513	1320.28589	-84.74161	87.06816	-2.90046	719.42383	-276.96457	12.23856	-1208.58167	236.55217	42.80690	-742.83215	-156.79622	-10.58695
542	4.508	998.85205	-217.13316	1386.48474	-144.48108	-61.76329	1285.78027	-892.79773	40.95737	1323.44495	-98.85928	87.98721	-2.79014	712.95374	-275.41086	8.48844	-1177.97046	229.02530	40.83562	-757.00256	-155.60583	-10.45057
543	4.517	995.58521	-217.73853	1391.65894	-143.68637	-64.84814	1286.97217	-892.31812	39.98006	1326.38782	-113.02255	88.89357	-2.66041	704.14368	-273.20319	5.53225	-1145.91968	222.04059	39.86003	-771.29895	-154.40215	-10.27608
544	4.525	992.66199	-218.28154	1396.22388	-142.91286	-68.01077	1288.23633	-891.80829	39.03257	1329.11768	-127.24051	89.85861	-2.51282	693.96265	-270.46692	3.35171	-1112.86182	215.67590	39.96407	-785.80872	-153.44148	-10.06464
545	4.533	990.11255	-218.77237	1400.15063	-142.14418	-71.20073	1289.58142	-891.24023	38.03238	1331.63708	-141.43747	90.90015	-2.36327	682.79803	-267.68689	1.91391	-1079.15979	209.80597	40.84557	-800.42371	-152.71693	-9.83690
546	4.542	987.95679	-219.22511	1403.42517	-141.35251	-74.34165	1291.00293	-890.59564	36.91898	1333.94861	-155.45139	91.99453	-2.22109	670.41589	-265.52054	1.15072	-1045.01270	204.31752	42.14652	-814.79156	-151.88293	-9.73206
547	4.550	986.20709	-219.66258	1406.04822	-140.51813	-77.35254	1292.47571	-889.87683	35.66574	1336.05481	-169.07590	93.14063	-2.05821	656.86157	-264.17001	0.81065	-1010.47644	199.08963	43.63327	-828.71667	-150.69324	-9.86051
548	4.558	984.87024	-220.11671	1408.02991	-139.64841	-80.17313	1293.95776	-889.11322	34.27489	1337.95129	-182.15427	94.36494	-1.78501	642.71130	-263.34418	0.60057	-975.68604	193.93871	45.15244	-842.41864	-149.33827	-10.11271
549	4.567	983.94727	-220.61656	1409.38354	-138.78775	-82.77735	1295.40137	-888.35803	32.77401	1339.62415	-194.78488	95.66852	-1.26378	628.49854	-262.75903	0.41495	-941.01227	188.80681	46.62138	-856.19836	-148.16000	-10.30605
550	4.575	983.43018	-221.16759	1410.12219	-138.01190	-85.16745	1296.76636	-887.68024	31.20798	1341.05078	-207.58224	97.01192	-0.32345	614.46466	-262.25031	0.23745	-906.88074	183.77382	47.98312	-870.13757	-147.27675	-10.36739
551	4.583	983.30219	-221.74535	1410.25671	-137.40396	-87.35625	1298.02795	-887.15515	29.62228	1342.20105	-221.69675	98.35036	1.29067	600.66626	-261.65982	0.00915	-873.47607	178.85493	49.12791	-884.15875	-146.57230	-10.32046
552	4.592	983.53967	-222.31337	1409.79431	-137.02826	-89.35464	1299.17554	-886.85309	28.06123	1343.03711	-238.22244	99.60945	4.00303	587.01355	-260.91861	-0.28542	-840.68506	174.00809	49.93012	-898.14941	-145.87918	-10.22375
553	4.600	984.10876	-222.83656	1408.73767	-136.92050	-91.16451	1300.20264	-886.82953	26.58134	1343.51855	-257.17264	100.57652	8.51002	573.34894	-260.08243	-0.56301	-808.27148	169.26964	50.33060	-912.05334	-145.13960	-10.09658
554	4.608	984.95764	-223.27428	1407.08691	-137.09641	-92.77553	1301.09082	-887.12341	25.24799	1343.61218	-276.81174	100.91848	15.76091	559.60840	-259.21960	-0.74252	-776.06750	164.75026	50.33041	-925.91241	-144.42630	-9.89735
555	4.617	986.01831	-223.57912	1404.84045	-137.56587	-94.17603	1301.80615	-887.75928	24.11774	1343.29675	-293.94797	100.41130	26.35211	545.82727	-258.38373	-0.80785	-744.10333	160.65445	49.91311	-939.80389	-143.81705	-9.62926
556	4.625	987.22516	-223.72313	1401.99512	-138.33719	-95.36613	1302.31653	-888.74817	23.22020	1342.57056	-305.21829	99.08226	39.46333	532.04828	-257.62186	-0.79715	-712.59711	157.31200	48.99607	-953.68274	-143.16196	-9.45596
557	4.633	988.53650	-223.71730	1398.54822	-139.40981	-96.35002	1302.60913	-890.08948	22.53979	1341.46655	-308.64438	97.17915	52.70772	518.34302	-256.90015	-0.80248	-681.76208	154.94878	47.47424	-967.33472	-142.01637	-9.62269
558	4.642	989.94232	-223.59492	1394.50122	-140.76929	-97.12420	1302.69861	-891.76324	22.02488	1340.04419	-304.18393	95.16615	63.57365	504.79315	-256.12683	-0.90110	-651.68677	153.49442	45.28154	-980.65173	-140.21133	-10.14310
559	4.650	991.45862	-223.39037	1389.85693	-142.39072	-97.68768	1302.61951	-893.71729	21.63338	1338.35730	-293.00351	93.59624	70.97953	491.38623	-255.27051	-1.07509	-622.45972	152.79678	42.37947	-993.83337	-138.40953	-10.65590
560	4.658	993.11694	-223.13686	1384.61377	-144.23801	-98.04956	1302.40857	-895.87286	21.36369	1336.43713	-276.59518	92.71490	75.40058	478.03644	-254.36467	-1.25208	-594.30249	152.89771	38.74106	-1007.12421	-137.42957	-10.77618
561	4.667	994.95319	-222.86528	1378.76636	-146.25430	-98.21747	1302.09583	-898.14722	21.24032	1334.30286	-256.48575	92.18333	77.91402	464.68018	-253.44313	-1.38304	-567.52429	153.98654	34.37881	-1020.60156	-137.27278	-10.49797
562	4.675	996.99921	-222.59070	1372.31396	-148.36424	-98.20039	1301.70935	-900.46655	21.27854	1331.97205	-234.24570	91.28136	79.35536	451.29443	-252.53178	-1.47053	-542.39880	156.17444	29.38626	-1034.25952	-137.39648	-10.12930
563	4.683	999.26636	-222.29588	1365.26367	-150.48990	-98.02670	1301.27783	-902.76392	21.46278	1329.46362	-211.35751	89.39914	80.11319	437.87439	-251.65842	-1.55057	-519.11584	159.42223	24.01599	-1048.00598	-137.41570	-9.91360
564	4.692	1001.72705	-221.93193	1357.62732	-152.56186	-97.74084	1300.82996	-904.97900	21.75375	1326.79297	-188.88242	86.35866	80.34095	424.42444	-250.83873	-1.65059	-497.84363	163.65613	18.73886	-1061.68701	-137.16150	-9.85353
565	4.700	1004.31000	-221.43756	1349.42932	-154.53479	-97.39165	1300.39636	-907.06641	22.10814	1323.96240	-167.16611	82.36761	80.20551	410.94812	-250.07208	-1.76655	-478.84998	168.84261	14.12396	-1075.22925	-136.51999	-9.88833
566	4.708	1006.91388	-220.75349	1340.72766	-156.40936	-97.04076	1300.00696	-909.00061	22.48981	1320.95361	-145.87131	77.79677	79.95805	397.44385	-249.34117	-1.86591	-462.62994	174.89984	10.56251	-1088.64575	-135.45412	-10.01680
567	4.717	1009.42462	-219.82082	1331.62915	-158.22525	-96.76491	1299.68347	-910.76575	22.88016	1317.72412	-124.32773	72.98674	79.80359	383.92261	-248.60484	-1.90867	-449.89404	181.50934	8.05367	-1102.00073	-134.13161	-10.18784
568	4.725	1011.72839	-218.58708	1322.29614	-160.02522	-96.63541	1299.43970	-912.33752	23.28744	1314.21814	-101.92252	68.15853	79.74237	370.40002	-247.81708	-1.88807	-441.31128	188.08240	6.19716	-1115.43481	-132.93178	-10.26590
569	4.733	1013.72314	-217.03543	1312.94470	-161.82806	-96.69676	1299.28223	-913.68262	23.72815	1310.41162	-78.30472	63.43949	79.57286	356.85400	-246.95462	-1.85652	-437.18677	193.96529	4.41184	-1129.09155	-132.14246	-10.16916
570	4.742	1015.33502	-215.20981	1303.82690	-163.62592	-96.95261	1299.20728	-914.78723	24.19174	1306.35767	-53.38437	58.91530	79.04990	343.24347	-246.02223	-1.89229	-437.31738	198.63252	2.29244	-1142.96106	-131.66133	-9.94570
571	4.750	1016.53693	-213.21223	1295.19507	-165.39444	-97.36047	1299.19641	-915.67700	24.63708	1302.17334	-27.25031	54.61234	78.04732	329.57294	-245.04509	-2.02110	-441.10278	201.84454	-0.08002	-1156.83936	-131.03122	-9.73037
572	4.758	1017.35620	-211.17836	1287.26807	-167.10068	-97.84712	1299.21826	-916.40234	25.02639	1298.00195	-0.08414	50.40448	76.58925	315.88647	-244.05295	-2.17907	-447.95093	203.81500	-2.17423	-1170.46008	-129.65659	-9.73091
573	4.767	1017.85840	-209.23802	1280.21240	-168.70807	-98.34375	1299.23022	-917.01001	25.34904	1293.99109	27.88174	46.01281	74.81759	302.21436	-243.07130	-2.26692	-457.61407	205.07950	-3.52296	-1183.73291	-127.28188	-10.10072
574	4.775	1018.11584	-207.47292	1274.14124	-170.18852	-98.81392	1299.18140	-917.51874	25.61689	1290.28223	56.34000	41.25019	73.03171	288.56421	-242.13922	-2.22144	-469.77429	206.07834	-4.13794	-1196.94043	-124.67477	-10.60702
575	4.783	1018.18445	-205.89598	1269.12524	-171.52991	-99.24931	1299.02368	-917.90698	25.85706	1287.00977	84.93863	36.27045	71.67490	274.94617	-241.32100	-2.03740	-483.46722	206.97498	-4.31983	-1210.53003	-123.24509	-10.72673
576	4.792	1018.09888	-204.46812	1265.20947	-172.72757	-99.64455	1298.71960	-918.12347	26.10071	1284.30969	113.38748	31.48034	71.12696	261.37622	-240.65268	-1.75850	-497.52612	207.81520	-4.32662	-1224.59326	-123.39726	-10.29132
577	4.800	1017.87500	-203.13512	1262.43054	-173.77724	-99.99467	1298.24988	-918.12134	26.35553	1282.31042	141.48990	27.17830	71.48280	247.84027	-240.04916	-1.46926	-511.38062	208.66716	-4.33034	-1238.79980	-124.03745	-9.66767
578	4.808	1017.51611	-201.85316	1260.82385	-174.68050	-100.32001	1297.61438	-917.89160	26.58876	1281.10388	169.14127	23.31828	72.53831	234.27258	-239.33342	-1.26159	-525.04114	209.60397	-4.43252	-1252.84863	-124.03824	-9.26585
579	4.817	1017.02393	-200.59554	1260.41675	-175.44417	-100.66289	1296.82202	-917.47498	26.73959	1280.72095	196.37943	19.64219	73.94208	220.60175	-238.40483	-1.16496	-538.65674	210.61589	-4.61094	-1266.68994	-123.32600	-9.14612
580	4.825	1016.40527	-199.34839	1261.21729	-176.06122	-101.04523	1295.88306	-916.94690	26.74138	1281.12317	223.37531	15.96949	75.36047	206.82751	-237.28752	-1.15471	-552.33252	211.59872	-4.76061	-1280.35596	-122.39719	-9.02445
581	4.833	1015.66913	-198.09850	1263.20959	-176.49681	-101.44238	1294.81519	-916.38843	26.53729	1282.21387	250.33002	12.30084	76.57254	193.02539	-236.00572	-1.23859	-566.10638	212.51567	-4.81039	-1293.79272	-121.47006	-8.52692
582	4.842	1014.81866	-196.82103	1266.35352	-176.70969	-101.80809	1293.64893	-915.86102	26.09781	1283.86682	277.39642	8.68766	77.45303	179.26767	-234.55876	-1.44222	-579.89893	213.48175	-4.77600	-1306.85205	-120.43712	-7.40373
583	4.850	1013.84619	-195.47560	1270.59009	-176.69252	-102.11769	1292.42517	-915.39990	25.43713	1285.95569	304.65497	5.09613	77.89291	165.58051	-233.04184	-1.71453	-593.56281	214.59927	-4.75213	-1319.35205	-119.27451	-5.54254
584	4.858	1012.73395	-194.01384	1275.84387	-176.48761	-102.37477	1291.19006	-915.02106	24.60937	1288.36670	332.12128	1.44328	77.78284	151.96716	-231.65166	-1.93533	-607.03058	215.85287	-4.82860	-1331.18994	-118.04093	-2.94752
585	4.867	1011.46063	-192.39653	1282.02747	-176.16571	-102.58682	1289.98975	-914.72772	23.69082	1291.00073	359.79416	-2.29152	77.06287	138.42886	-230.53116	-2.01154	-620.35889	217.19020	-4.98557	-1342.41748	-116.65814	0.29509
586	4.875	1010.00598	-190.60933	1289.04944	-175.79210	-102.75514	1288.86353	-914.51007	22.76376	1293.77429	387.70782	-6.06257	75.73691	124.97437	-229.65678	-1.93808	-633.63770	218.56615	-5.13218	-1353.13647	-114.97963	4.11815
587	4.883	1008.34906	-188.66917	1296.81885	-175.41077	-102.89125	1287.84436	-914.34430	21.89924	1296.62219	415.94562	-9.85054	73.82660	111.60815	-228.84512	-1.79485	-646.91467	219.93112	-5.20645	-1363.31970	-113.00492	8.49225
588	4.892	1006.46277	-186.61574	1305.24255	-175.05370	-103.03682	1286.96375	-914.20087	21.14216	1299.49512	444.61804	-13.69880	71.33202	98.29300	-227.89346	-1.67830	-660.19824	221.24304	-5.19770	-1372.68848	-110.95581	13.35314
589	4.900	1004.31470	-184.49086	1314.21973	-174.74001	-103.25471	1286.24426	-914.06110	20.50613	1302.35107	473.81635	-17.68039	68.27002	84.95096	-226.76286	-1.62029	-673.48578	222.46201	-5.15410	-1380.56360	-109.00985	18.52251
590	4.908	1001.87958	-182.32527	1323.64551	-174.45384	-103.59483	1285.68555	-913.92493	19.98096	1305.14844	503.56158	-21.88649	64.78168	71.51813	-225.57022	-1.59523	-686.79065	223.57944	-5.16616	-1385.86133	-106.94792	23.64556
591	4.917	999.15057	-180.13939	1333.41968	-174.14636	-104.07503	1285.26831	-913.80396	19.55341	1307.84692	533.73297	-26.38321	61.19838	57.99533	-224.42877	-1.57418	-700.15942	224.66129	-5.26149	-1387.49048	-104.25669	28.29215
592	4.925	996.13586	-177.94960	1343.45276	-173.78209	-104.67514	1284.97485	-913.70990	19.22359	1310.41675	563.90723	-31.08944	57.96381	44.44128	-223.36311	-1.54299	-713.63074	225.76529	-5.35909	-1384.87646	-100.52705	32.24471
593	4.933	992.85126	-175.77425	1353.66284	-173.38515	-105.32234	1284.80408	-913.64996	19.00085	1312.84460	593.19855	-35.71054	55.38492	30.90701	-222.33675	-1.50210	-727.19421	226.84837	-5.38968	-1378.18640	-95.71137	35.66372
594	4.942	989.31793	-173.63513	1363.97058	-173.02873	-105.90659	1284.76599	-913.62946	18.89368	1315.12939	620.39380	-39.89534	53.30294	17.38037	-221.31120	-1.46188	-740.82922	227.81747	-5.37838	-1368.11865	-90.23462	38.94115
595	4.950	985.56274	-171.55833	1374.29492	-172.78204	-106.34085	1284.86743	-913.66058	18.90621	1317.27563	644.42108	-43.51275	51.01897	3.79947	-220.27583	-1.43302	-754.51978	228.65021	-5.35229	-1355.35034	-85.00904	42.40251
596	4.958	981.61816	-169.57430	1384.55505	-172.68097	-106.59361	1285.10876	-913.76672	19.03740	1319.28772	664.76819	-46.70657	47.73296	-9.88745	-219.23651	-1.42810	-768.20917	229.44429	-5.26867	-1340.08594	-81.03010	45.95763
597	4.967	977.51953	-167.70680	1394.67346	-172.73604	-106.66429	1285.49023	-913.97351	19.28326	1321.16370	681.57349	-49.67964	43.15479	-23.67151	-218.20049	-1.45287	-781.84021	230.31210	-5.09948	-1322.12427	-78.62618	48.87594
598	4.975	973.30023	-165.96236	1404.57544	-172.94760	-106.55873	1286.00952	-914.29327	19.63800	1322.88928	695.41400	-52.48706	37.72624	-37.49072	-217.17401	-1.48354	-795.46570	231.26465	-4.90579	-1301.07300	-77.37885	50.17898
599	4.983	968.98761	-164.33781	1414.18652	-173.31299	-106.29445	1286.65100	-914.71533	20.08960	1324.43921	706.88782	-55.01259	32.33921	-51.29184	-216.15851	-1.48066	-809.20923	232.25650	-4.76991	-1276.48218	-76.81837	49.43174
600	4.992	964.60272	-162.83470	1423.43103	-173.81685	-105.90042	1287.38452	-915.20886	20.62292	1325.77966	716.19812	-57.08230	27.78804	-65.08542	-215.16118	-1.42326	-823.10278	233.26945	-4.69243	-1248.19128	-76.78290	47.02814
601	5.000	960.16748	-161.46539	1432.23828	-174.41179	-105.39063	1288.17346	-915.73468	21.23101	1326.87512	723.01440	-58.59188	24.28430	-78.94333	-214.19298	-1.31553	-837.08899	234.29253	-4.61330	-1216.58325	-77.28333	43.86622
602	5.008	955.71454	-160.25705	1440.55042	-175.02112	-104.74550	1288.98047	-916.25659	21.91104	1327.69885	726.66724	-59.60050	21.35077	-92.93307	-213.23013	-1.18680	-851.15869	235.28192	-4.52293	-1182.38513	-78.36636	40.90075
603	5.017	951.28650	-159.25125	1448.32861	-175.56924	-103.92924	1289.77197	-916.75098	22.63823	1328.25146	726.48645	-60.34191	18.18487	-107.04143	-212.21832	-1.08489	-865.33331	236.19684	-4.47689	-1146.29907	-80.01933	38.79453
604	5.025	946.92853	-158.48692	1455.55298	-176.00314	-102.92508	1290.52661	-917.21729	23.34717	1328.57788	722.12366	-61.11543	14.24421	-121.18188	-211.13498	-1.03996	-879.57715	237.05476	-4.48694	-1108.85376	-82.14000	37.78432
605	5.033	942.68756	-157.97777	1462.21643	-176.29123	-101.76208	1291.23914	-917.66815	23.95546	1328.75159	713.84644	-62.18432	9.66746	-135.27991	-210.01735	-1.03555	-893.83087	237.91928	-4.46972	-1070.52954	-84.63771	37.78638
606	5.042	938.61633	-157.70659	1468.31824	-176.41754	-100.51607	1291.91992	-918.09760	24.40909	1328.82507	702.69232	-63.68700	5.24457	-149.31938	-208.92511	-1.02674	-908.05859	238.83421	-4.34331	-1031.79443	-87.52032	38.59483
607	5.050	934.77448	-157.63281	1473.86243	-176.37915	-99.27573	1292.58960	-918.46259	24.69388	1328.80518	690.06226	-65.41518	1.87942	-163.32104	-207.89662	-0.98827	-922.24591	239.78842	-4.14095	-992.94946	-90.84103	40.03627
608	5.058	931.22150	-157.69707	1478.85535	-176.18124	-98.10011	1293.26831	-918.70044	24.81577	1328.66650	676.88037	-66.74399	-0.06666	-177.31607	-206.94322	-0.93563	-936.39789	240.76122	-3.99539	-954.15808	-94.60094	41.99553
609	5.067	928.01172	-157.82306	1483.30127	-175.83389	-97.00977	1293.96838	-918.76105	24.78911	1328.37793	663.36450	-67.10979	-0.90322	-191.32907	-206.06435	-0.89526	-950.51746	241.74924	-4.00081	-915.66382	-98.68454	44.29932
610	5.075	925.19501	-157.93170	1487.20020	-175.35483	-96.00790	1294.69202	-918.63568	24.63892	1327.91736	649.56555	-66.52005	-1.16363	-205.34857	-205.25349	-0.87624	-964.59210	242.72720	-4.11702	-877.91614	-102.85985	46.60192
611	5.083	922.81561	-157.96159	1490.55054	-174.77106	-95.09796	1295.42932	-918.36658	24.40674	1327.27173	635.65845	-65.39647	-1.22683	-219.28601	-204.49416	-0.86082	-978.61194	243.68776	-4.21330	-841.53699	-106.89489	48.43575
612	5.092	920.90625	-157.87154	1493.35291	-174.12222	-94.29461	1296.15417	-918.03796	24.14686	1326.43225	621.79614	-64.11964	-1.30358	-232.96761	-203.79288	-0.76022	-992.57825	244.70303	-4.16670	-807.06793	-110.69011	49.39217
613	5.100	919.48572	-157.63405	1495.60828	-173.46765	-93.62993	1296.83203	-917.75739	23.90782	1325.38953	607.99548	-62.85032	-1.49249	-246.18793	-203.20065	-0.38177	-1006.51654	245.83673	-3.97375	-774.57739	-114.31741	49.27836
614	5.108	918.56030	-157.24467	1497.31250	-172.88176	-93.13911	1297.43408	-917.63690	23.71973	1324.13135	594.17236	-61.59682	-1.77122	-258.76392	-202.69890	0.49093	-1020.45972	247.03517	-3.79653	-743.57336	-117.99393	48.16802
615	5.117	918.12433	-156.73438	1498.45776	-172.43758	-92.83712	1297.94214	-917.77661	23.59709	1322.63928	580.27472	-60.35282	-2.04163	-270.48068	-202.17639	2.03212	-1034.39282	248.19942	-3.80185	-713.38281	-122.00515	46.32968
616	5.125	918.15747	-156.16325	1499.03784	-172.19276	-92.71298	1298.34204	-918.24799	23.54565	1320.89209	566.35083	-59.14656	-2.21603	-280.95093	-201.67444	4.46404	-1048.24670	249.38240	-3.96167	-683.56732	-126.60666	44.07301
617	5.133	918.62311	-155.60570	1499.05078	-172.18613	-92.74361	1298.61560	-919.08008	23.56811	1318.86816	552.46387	-57.97838	-2.26358	-289.59244	-201.46429	8.10046	-1061.96484	250.74884	-4.10678	-654.01489	-131.99055	41.62070
618	5.142	919.47406	-155.13367	1498.50293	-172.44385	-92.91240	1298.73511	-920.25580	23.66166	1316.55322	538.60876	-56.82338	-2.22727	-295.75433	-201.81396	13.22890	-1075.62512	252.23167	-4.14009	-624.80975	-138.29236	39.08052
619	5.150	920.66302	-154.79216	1497.41028	-172.98718	-93.21738	1298.66882	-921.72437	23.80568	1313.94751	524.75256	-55.69304	-2.21355	-298.72437	-202.89037	19.98643	-1089.43054	253.50522	-4.10252	-596.11169	-145.56229	36.50354
620	5.158	922.15295	-154.58755	1495.80139	-173.82950	-93.66048	1298.39319	-923.42126	23.95778	1311.07336	510.90146	-54.60861	-2.31818	-297.62076	-204.89139	28.17331	-1103.46643	254.39903	-4.06396	-568.10364	-153.72241	33.94056
621	5.167	923.92468	-154.49908	1493.71826	-174.96443	-94.23312	1297.90186	-925.28070	24.06236	1307.97668	497.08026	-53.55423	-2.53643	-291.59250	-208.10068	36.94846	-1117.59058	255.08075	-4.03740	-540.99219	-162.55220	31.41911
622	5.175	925.97498	-154.49144	1491.21216	-176.36699	-94.92667	1297.19861	-927.24280	24.06244	1304.71436	483.29529	-52.51544	-2.77032	-280.34610	-212.73726	44.84925	-1131.60522	255.87054	-3.99603	-515.04773	-171.73792	28.89008
623	5.183	928.30670	-154.52315	1488.33240	-178.00525	-95.75154	1296.28821	-929.25110	23.92316	1301.31384	469.54291	-51.50863	-2.93158	-264.35455	-218.80980	50.48632	-1145.45264	256.93970	-3.93254	-490.68463	-180.96065	26.23746
624	5.192	930.92438	-154.56366	1485.12280	-179.83420	-96.72951	1295.17847	-931.24207	23.65228	1297.73572	455.81665	-50.53775	-3.00483	-244.49664	-226.12012	53.33584	-1159.24170	258.10754	-3.83783	-468.54507	-189.92294	23.32832
625	5.200	933.83014	-154.60588	1481.62024	-181.78456	-97.87697	1293.88831	-933.14325	23.28004	1293.90649	442.11121	-49.56643	-3.02453	-221.65385	-234.27081	53.82143	-1173.06323	259.09909	-3.63563	-449.43903	-198.33481	20.04786
626	5.208	937.01398	-154.65256	1477.85364	-183.77686	-99.20413	1292.45715	-934.88702	22.81708	1289.79761	428.43341	-48.56112	-3.05174	-196.62784	-242.67686	52.80924	-1186.87219	259.92065	-3.29753	-434.09137	-205.88878	16.33473
627	5.217	940.44647	-154.70168	1473.84778	-185.74406	-100.71069	1290.94397	-936.42877	22.24622	1285.43982	414.78564	-47.52525	-3.15420	-170.21661	-250.72754	51.14220	-1200.62793	260.74927	-2.96825	-422.91736	-212.18394	12.18930
628	5.225	944.08221	-154.75540	1469.62964	-187.63834	-102.37128	1289.41602	-937.75403	21.54566	1280.87122	401.13998	-46.46856	-3.34539	-143.22980	-257.98251	49.42884	-1214.39624	261.66562	-2.80361	-416.02579	-216.74973	7.63395
629	5.233	947.87244	-154.82942	1465.23047	-189.43323	-104.13345	1287.93677	-938.87097	20.70127	1276.10999	387.46130	-45.39907	-3.56232	-116.34880	-264.26572	48.03200	-1228.23840	262.62878	-2.78906	-413.36978	-219.29883	2.74609
630	5.242	951.77533	-154.95433	1460.68591	-191.12518	-105.93436	1286.56067	-939.79474	19.70173	1271.17981	373.75494	-44.33008	-3.72924	-89.91251	-269.68961	47.18330	-1242.12012	263.57596	-2.81865	-414.89053	-220.02722	-2.09640
631	5.250	955.75458	-155.18004	1456.03845	-192.71722	-107.71001	1285.32983	-940.53302	18.53786	1266.14978	360.06207	-43.24985	-3.81931	-63.85683	-274.54990	47.03268	-1255.98279	264.53006	-2.84178	-420.55051	-219.59265	-6.06083
632	5.258	959.77020	-155.56642	1451.33569	-194.19940	-109.39352	1284.26978	-941.07574	17.21231	1261.15442	346.39362	-42.12553	-3.84269	-37.87088	-279.06137	47.54841	-1269.79980	265.58246	-2.85424	-430.05777	-218.63968	-8.41413
633	5.267	963.77179	-156.15805	1446.62646	-195.55299	-110.92978	1283.38416	-941.39050	15.74922	1256.38684	332.70694	-40.91713	-3.77751	-11.60062	-283.16776	48.45824	-1283.56445	266.74899	-2.82651	-442.44495	-217.45610	-9.29479
634	5.275	967.69830	-156.98064	1441.96204	-196.76321	-112.29825	1282.65015	-941.43115	14.19073	1252.07336	318.97583	-39.61516	-3.59105	15.20590	-286.63910	49.38740	-1297.32520	267.91110	-2.76487	-456.25681	-216.18680	-9.49493
635	5.283	971.48431	-158.05992	1437.40222	-197.82034	-113.51503	1282.02307	-941.16199	12.59221	1248.43445	305.24997	-38.36550	-3.37980	42.61108	-289.32504	50.09267	-1311.22461	268.81946	-2.80437	-470.33093	-215.04478	-9.61997
636	5.292	975.06555	-159.41669	1433.01685	-198.71635	-114.61525	1281.44800	-940.58044	11.03402	1245.63672	291.61047	-37.41547	-3.32993	70.47461	-291.26852	50.60082	-1325.34253	269.19232	-3.05004	-484.17725	-214.17174	-9.81721
637	5.300	978.37952	-161.04353	1428.88098	-199.44339	-115.62823	1280.86987	-939.72498	9.63139	1243.76270	278.07642	-36.80562	-3.47350	98.53424	-292.63702	51.15820	-1339.33435	269.12122	-3.24674	-497.73749	-213.52667	-10.04350
638	5.308	981.36768	-162.90361	1425.06372	-199.99370	-116.55794	1280.24939	-938.67041	8.52103	1242.80920	264.57709	-36.29515	-3.66061	126.54092	-293.62653	52.03042	-1352.40942	269.30103	-2.74549	-511.12170	-212.96887	-10.27155
639	5.317	983.98022	-164.94574	1421.61975	-200.36284	-117.38377	1279.57764	-937.51587	7.82996	1242.70435	251.03464	-35.66432	-3.78311	154.35269	-294.37177	53.30062	-1363.96851	270.46625	-0.97344	-524.48889	-212.35635	-10.50837
640	5.325	986.17755	-167.11388	1418.58875	-200.55530	-118.07841	1278.87854	-936.36481	7.64390	1243.33105	237.46768	-34.92673	-3.86991	181.94702	-294.87024	54.81899	-1374.16199	272.65524	2.06403	-537.93896	-211.63388	-10.73898
641	5.333	987.92792	-169.35524	1416.00220	-200.58525	-118.62131	1278.20398	-935.30121	7.98212	1244.55261	223.95920	-34.20845	-3.97344	209.38937	-295.02982	56.31666	-1383.66553	275.23502	5.85441	-551.45801	-210.91017	-10.90873
642	5.342	989.20673	-171.63277	1413.88477	-200.46896	-118.99477	1277.62354	-934.37476	8.78156	1246.23645	210.52419	-33.56118	-4.07280	236.78357	-294.80774	57.55858	-1393.05933	277.50400	9.90159	-564.95581	-210.35181	-10.99572
643	5.350	989.99951	-173.92931	1412.24878	-200.21741	-119.17029	1277.20508	-933.59619	9.90382	1248.27637	197.09579	-32.97842	-4.13320	264.23352	-294.27271	58.41706	-1402.50085	279.11633	14.06172	-578.35345	-209.98184	-11.05091
644	5.358	990.30219	-176.23804	1411.09485	-199.83749	-119.10924	1276.99854	-932.94232	11.16638	1250.60730	183.64061	-32.47482	-4.19422	291.82385	-293.55374	58.85360	-1411.80225	279.99677	18.43469	-591.66968	-209.67995	-11.12889
645	5.367	990.11554	-178.54953	1410.41394	-199.33182	-118.78288	1277.02771	-932.37097	12.38749	1253.20813	170.18193	-32.01951	-4.30247	319.62653	-292.77499	58.86707	-1420.56494	280.10474	23.13049	-605.01111	-209.32913	-11.23373
646	5.375	989.44482	-180.83961	1410.18884	-198.69344	-118.19386	1277.28638	-931.84540	13.42690	1256.08362	156.71526	-31.49479	-4.41074	347.75769	-292.02893	58.45938	-1428.12341	279.48462	28.21397	-618.44653	-208.88812	-11.33378
647	5.383	988.30353	-183.06331	1410.39746	-197.91162	-117.39030	1277.74377	-931.34973	14.20350	1259.24329	143.20850	-30.82859	-4.43464	376.40234	-291.37375	57.62863	-1433.45117	278.40811	33.74987	-631.94714	-208.34146	-11.39697
648	5.392	986.71307	-185.16724	1411.01453	-196.98402	-116.46251	1278.36084	-930.88489	14.69566	1262.68408	129.67529	-30.07554	-4.35567	405.71033	-290.85934	56.40958	-1435.37976	277.23340	39.70789	-645.45325	-207.62209	-11.43683
649	5.400	984.70435	-187.11177	1412.01392	-195.91696	-115.51004	1279.10632	-930.45654	14.92805	1266.38513	116.16763	-29.33000	-4.22882	435.66040	-290.54602	54.95673	-1433.11865	275.94632	45.62087	-658.93713	-206.65912	-11.50392
650	5.408	982.31812	-188.88072	1413.36975	-194.72391	-114.60262	1279.96570	-930.06909	14.94528	1270.30835	102.70770	-28.62777	-4.12955	466.00659	-290.47543	53.56720	-1426.66760	273.88901	50.42129	-672.41254	-205.50873	-11.59651
651	5.417	979.60211	-190.47878	1415.05701	-193.43280	-113.77463	1280.93359	-929.72528	14.79419	1274.40588	89.26144	-27.91491	-4.09552	496.27454	-290.65009	52.56456	-1416.72058	270.31497	53.09686	-685.92114	-204.34309	-11.63967
652	5.425	976.60846	-191.92754	1417.05298	-192.08400	-113.04401	1282.00623	-929.42853	14.51679	1278.62878	75.77011	-27.08548	-4.10651	525.74951	-291.04352	52.09504	-1404.11243	265.18121	53.68805	-699.49634	-203.28822	-11.58077
653	5.433	973.38745	-193.26161	1419.33716	-190.71738	-112.42770	1283.18835	-929.18243	14.14310	1282.93237	62.19739	-26.09305	-4.11499	553.51324	-291.60516	51.98435	-1389.40710	259.03708	53.26145	-713.14832	-202.34039	-11.43229
654	5.442	969.97961	-194.52245	1421.88708	-189.37352	-111.95583	1284.49365	-928.98553	13.69167	1287.27673	48.53738	-25.01905	-4.09399	578.64551	-292.26343	51.79324	-1372.90662	252.32448	52.74356	-726.88708	-201.43965	-11.21906
655	5.450	966.41577	-195.74568	1424.67090	-188.09743	-111.67480	1285.93445	-928.82941	13.17801	1291.62219	34.78583	-23.98661	-4.06118	600.53003	-292.94098	51.03666	-1354.69470	245.17123	52.15897	-740.69092	-200.55066	-10.98151
656	5.458	962.72046	-196.95163	1427.64111	-186.92395	-111.62152	1287.51050	-928.70544	12.61643	1295.92712	20.93423	-23.03389	-4.04037	619.02997	-293.57446	49.38946	-1334.59766	237.63684	51.05367	-754.48260	-199.64682	-10.82254
657	5.467	958.91516	-198.15193	1430.73364	-185.87227	-111.79858	1289.20203	-928.61395	12.01360	1300.14941	6.99698	-22.11007	-4.02013	634.34814	-294.13184	46.75917	-1312.29138	229.83229	49.19908	-768.24597	-198.66841	-10.82127
658	5.475	955.02197	-199.35785	1433.88147	-184.96114	-112.18671	1290.97046	-928.56342	11.37109	1304.25073	-6.98038	-21.15860	-3.98390	646.65088	-294.60947	43.22005	-1287.53735	221.92139	46.82241	-782.09637	-197.55576	-10.92063
659	5.483	951.07013	-200.57716	1437.03247	-184.21112	-112.76900	1292.77319	-928.55945	10.69842	1308.20081	-20.95584	-20.15671	-3.93787	655.85913	-294.96857	38.85869	-1260.32739	214.08490	44.42374	-796.14722	-196.30923	-10.99548
660	5.492	947.09711	-201.81096	1440.15576	-183.62830	-113.53130	1294.58032	-928.59894	10.00963	1311.98022	-34.92532	-19.10308	-3.88094	661.81421	-295.09729	33.68893	-1230.83875	206.44812	42.46123	-810.36633	-194.99025	-10.97982
661	5.500	943.14294	-203.05434	1443.23010	-183.19839	-114.44711	1296.37671	-928.67737	9.30435	1315.58130	-48.92215	-18.01253	-3.79315	664.49542	-294.89014	27.78449	-1199.36768	199.06281	41.22710	-824.60291	-193.66466	-10.90885
662	5.508	939.24701	-204.30019	1446.23486	-182.89688	-115.47659	1298.16028	-928.79376	8.56953	1319.00208	-62.99417	-16.92006	-3.68187	664.02112	-294.32660	21.45197	-1166.34912	191.91310	40.88757	-838.75415	-192.37527	-10.84966
663	5.517	935.45282	-205.55070	1449.15210	-182.69643	-116.58022	1299.93750	-928.94366	7.79741	1322.23926	-77.15677	-15.87770	-3.59774	660.52173	-293.45526	15.17469	-1132.32214	184.91098	41.42553	-852.88898	-191.20761	-10.78311
664	5.525	931.81067	-206.82420	1451.96582	-182.56073	-117.72795	1301.70874	-929.10889	6.98232	1325.28162	-91.36505	-14.91838	-3.57485	654.11969	-292.28732	9.45339	-1097.79016	177.97267	42.65008	-867.13074	-190.29066	-10.62110
665	5.533	928.37225	-208.14275	1454.65723	-182.43463	-118.89336	1303.45288	-929.26117	6.10136	1328.10925	-105.56674	-13.99685	-3.58486	645.13452	-290.69687	4.79361	-1063.07373	171.10458	44.38251	-881.45264	-189.62273	-10.34420
666	5.542	925.18860	-209.51314	1457.20532	-182.25935	-120.03929	1305.13062	-929.37506	5.11607	1330.69458	-119.76315	-13.00166	-3.56090	634.22485	-288.54565	1.65613	-1028.31152	164.36885	46.50885	-895.69751	-188.98039	-10.05007
667	5.550	922.31464	-210.92363	1459.58997	-182.00682	-121.11945	1306.70935	-929.43835	3.99959	1333.00610	-133.98038	-11.86235	-3.46299	622.10504	-285.95972	0.12901	-993.63379	157.83757	48.87175	-909.77917	-188.12601	-9.86147
668	5.558	919.81329	-212.35338	1461.78748	-181.68602	-122.09344	1308.17810	-929.45380	2.75425	1335.01587	-148.20200	-10.61625	-3.32931	609.16321	-283.36533	-0.28082	-959.27405	151.59021	51.25678	-923.79736	-187.04741	-9.82887
669	5.567	917.74963	-213.78076	1463.76721	-181.31688	-122.93033	1309.53784	-929.43280	1.40816	1336.70313	-162.34750	-9.33631	-3.23695	595.56757	-281.20947	-0.29898	-925.48328	145.68361	53.47728	-937.93518	-185.90799	-9.89792
670	5.575	916.18091	-215.18401	1465.49500	-180.91496	-123.60596	1310.78784	-929.38855	0.00803	1338.05298	-176.28134	-8.03100	-3.20235	581.55615	-279.67145	-0.35435	-892.37830	140.11198	55.39329	-952.25977	-184.83594	-9.93983
671	5.583	915.14368	-216.53668	1466.94055	-180.49754	-124.10185	1311.92126	-929.33673	-1.39288	1339.05542	-189.81497	-6.65144	-3.15111	567.38403	-278.60291	-0.47119	-859.87769	134.82593	56.88794	-966.65771	-183.81302	-9.87835
672	5.592	914.64246	-217.81007	1468.07886	-180.09187	-124.40625	1312.92603	-929.30334	-2.74992	1339.70630	-202.74545	-5.16580	-2.99820	553.20557	-277.71973	-0.55751	-827.78394	129.83061	57.91522	-980.95935	-182.74948	-9.76992
673	5.600	914.64539	-218.98244	1468.89050	-179.73669	-124.52328	1313.79016	-929.33197	-4.02896	1340.00513	-214.97598	-3.60349	-2.73930	539.12500	-276.82483	-0.63103	-795.93951	125.26187	58.51982	-995.09961	-181.63748	-9.70647
674	5.608	915.09009	-220.04646	1469.36145	-179.47824	-124.47272	1314.50610	-929.48419	-5.19902	1339.94434	-226.68613	-2.01289	-2.44200	525.18799	-275.86176	-0.75866	-764.30292	121.31825	58.74967	-1009.11816	-180.55951	-9.71354
675	5.617	915.90210	-221.01781	1469.47827	-179.36571	-124.27243	1315.07288	-929.82501	-6.22646	1339.49438	-238.44833	-0.36155	-2.16879	511.31042	-274.87527	-0.91309	-732.90393	118.10146	58.61357	-1023.04547	-179.56718	-9.76151
676	5.625	917.01721	-221.93428	1469.22119	-179.45100	-123.93011	1315.50061	-930.39362	-7.07037	1338.60034	-251.11606	1.53892	-1.89415	497.35242	-273.92337	-0.99301	-701.80347	115.59244	58.12263	-1036.89600	-178.62546	-9.82003
677	5.633	918.38892	-222.83348	1468.55750	-179.78708	-123.45445	1315.80469	-931.18884	-7.68153	1337.19946	-265.37228	4.09325	-1.32666	483.28772	-272.99301	-0.95641	-671.14709	113.84026	57.28913	-1050.70959	-177.66197	-9.89781
678	5.642	919.98230	-223.72984	1467.44336	-180.41809	-122.86047	1315.99377	-932.19519	-8.01667	1335.26196	-281.13412	7.89090	0.37065	469.23785	-272.04126	-0.86523	-641.19507	113.10800	56.09003	-1064.52454	-176.64058	-10.01176
679	5.650	921.77094	-224.61348	1465.83484	-181.36499	-122.15404	1316.06104	-933.42572	-8.06956	1332.83032	-297.13614	13.35544	4.57980	455.33673	-271.06821	-0.81445	-612.21899	113.72708	54.47325	-1078.34668	-175.61540	-10.11003
680	5.658	923.73785	-225.46692	1463.69824	-182.61861	-121.32213	1315.98682	-934.92511	-7.87863	1330.00256	-310.91641	20.20058	12.44360	441.61670	-270.10770	-0.86871	-584.40186	115.81570	52.38235	-1092.13208	-174.71373	-10.09747
681	5.667	925.87701	-226.28102	1461.01868	-184.14493	-120.35115	1315.75073	-936.72833	-7.49300	1326.86975	-319.54306	27.34343	23.66063	428.02441	-269.18323	-1.04052	-557.84314	119.26082	49.74088	-1105.82275	-174.03128	-9.96417
682	5.675	928.19611	-227.05359	1457.80713	-185.88737	-119.24150	1315.33984	-938.82739	-6.94623	1323.48816	-321.05215	33.57128	36.22798	414.48792	-268.29156	-1.28146	-532.60602	123.95724	46.42849	-1119.44702	-173.55161	-9.81175
683	5.683	930.71570	-227.78310	1454.09607	-187.76329	-117.99547	1314.74731	-941.16583	-6.25773	1319.90369	-315.42636	38.24814	47.64955	400.95276	-267.42798	-1.50754	-508.81085	129.93080	42.38118	-1133.09131	-173.11783	-9.73760
684	5.692	933.46130	-228.47038	1449.92920	-189.68378	-116.61493	1313.97046	-943.64899	-5.43621	1316.17578	-304.07272	41.46056	56.41765	387.39288	-266.59958	-1.65518	-486.71545	137.30519	37.80058	-1146.76465	-172.49771	-9.76647
685	5.700	936.45593	-229.11571	1445.35010	-191.58838	-115.11884	1313.01099	-946.16510	-4.47661	1312.36829	-288.55093	43.75487	62.48160	373.81128	-265.80362	-1.72327	-466.67828	146.24597	33.15943	-1160.43384	-171.66348	-9.85017
686	5.708	939.71796	-229.71077	1440.39185	-193.45244	-113.54489	1311.87793	-948.60468	-3.34927	1308.50391	-269.98361	45.59239	66.60136	360.22766	-265.01785	-1.77331	-449.08423	156.78061	28.88241	-1174.10522	-170.86775	-9.87865
687	5.717	943.26160	-230.23528	1435.07129	-195.26775	-111.93427	1310.59680	-950.86511	-1.98984	1304.51794	-249.27725	47.00210	69.52647	346.65942	-264.20853	-1.87264	-434.35889	168.53152	25.05033	-1187.77246	-170.25182	-9.78443
688	5.725	947.09155	-230.66074	1429.39063	-197.02502	-110.32082	1309.21155	-952.86023	-0.32448	1300.28943	-227.34885	47.89110	71.76497	333.10522	-263.35782	-2.02052	-422.96362	180.72571	21.42530	-1201.42773	-169.72507	-9.61384
689	5.733	951.19104	-230.95766	1423.34949	-198.70956	-108.72560	1307.77368	-954.54315	1.67376	1295.73108	-205.02682	48.36269	73.64316	319.55383	-262.51108	-2.14293	-415.24243	192.52933	17.65813	-1215.06421	-169.11525	-9.44183
690	5.742	955.51331	-231.09148	1416.95801	-200.30650	-107.15433	1306.32947	-955.91467	3.95837	1290.83142	-182.81052	48.57530	75.28162	306.01227	-261.76437	-2.14896	-411.27234	203.22818	13.40816	-1228.58691	-168.06909	-9.32189
691	5.750	959.98566	-231.01796	1410.24622	-201.80971	-105.60083	1304.91333	-957.00439	6.43236	1285.63965	-160.71158	48.52844	76.64804	292.49921	-261.16461	-1.98479	-410.79309	212.21677	8.51837	-1241.96606	-166.40501	-9.27940
692	5.758	964.52020	-230.69957	1403.26941	-203.22464	-104.05193	1303.55054	-957.84863	8.99245	1280.24963	-138.33640	48.04681	77.67711	278.99573	-260.63104	-1.68088	-413.10779	219.21317	3.43582	-1255.46973	-164.72350	-9.26184
693	5.767	969.02197	-230.12456	1396.10950	-204.55899	-102.49956	1302.25745	-958.47577	11.56925	1274.79358	-115.19046	46.93730	78.27332	265.42993	-260.01865	-1.33914	-417.27087	224.38869	-0.76635	-1269.38647	-163.83621	-9.18586
694	5.775	973.39600	-229.30547	1388.87122	-205.81644	-100.95569	1301.04041	-958.89423	14.13603	1269.43591	-90.97513	45.11060	78.27826	251.73578	-259.24683	-1.05306	-422.92792	228.04919	-3.30445	-1283.58936	-163.72540	-9.02866
695	5.783	977.55487	-228.26421	1381.67590	-206.99942	-99.44621	1299.89063	-959.08545	16.67979	1264.36462	-65.65225	42.58036	77.57318	237.92615	-258.30453	-0.88065	-430.76544	230.45854	-4.42256	-1297.73657	-163.81729	-8.80325
696	5.792	981.42212	-227.02065	1374.65564	-208.10263	-97.99448	1298.77930	-959.00842	19.16718	1259.77759	-39.32239	39.52018	76.23637	224.06897	-257.20425	-0.84322	-441.43579	232.00891	-4.87225	-1311.75171	-163.73758	-8.57946
697	5.800	984.93219	-225.59596	1367.94946	-209.09477	-96.61812	1297.65552	-958.61865	21.53922	1255.85913	-12.10898	36.25048	74.51747	210.20313	-256.01105	-0.89064	-454.40063	233.15871	-5.10797	-1325.74390	-163.18817	-8.54375
698	5.808	988.03137	-224.02467	1361.69080	-209.91118	-95.32479	1296.45056	-957.89471	23.73709	1252.75781	15.86819	33.00957	72.67062	196.34235	-254.81850	-0.93643	-468.38422	234.17609	-5.24982	-1339.66394	-161.91809	-8.78439
699	5.817	990.68011	-222.35078	1355.99072	-210.46869	-94.10559	1295.09241	-956.85455	25.72767	1250.57410	44.47562	29.84387	70.88383	182.52536	-253.66122	-0.94907	-482.44568	235.14230	-5.35177	-1353.34351	-160.18158	-9.02184
700	5.825	992.85474	-220.61378	1350.93335	-210.69533	-92.94174	1293.53711	-955.55536	27.50210	1249.35022	73.58463	26.69742	69.26511	168.80045	-252.52483	-0.96736	-496.26843	236.11484	-5.46823	-1366.66870	-158.57733	-8.75706
701	5.833	994.54559	-218.84663	1346.58252	-210.56017	-91.81181	1291.80261	-954.08289	29.05251	1249.06433	103.11377	23.51865	67.82034	155.18738	-251.39912	-1.04066	-509.85852	237.15749	-5.64848	-1379.52441	-157.43022	-7.64389
702	5.842	995.75073	-217.07475	1342.99060	-210.08549	-90.69588	1289.96729	-952.53363	30.35375	1249.63647	133.04367	20.33032	66.49935	141.67276	-250.25310	-1.17969	-523.28662	238.29605	-5.91561	-1391.74072	-156.58450	-5.65321
703	5.850	996.47180	-215.30798	1340.19531	-209.32799	-89.59528	1288.12830	-950.99341	31.36721	1250.95313	163.39645	17.15886	65.22880	128.22479	-249.00369	-1.36874	-536.60956	239.52522	-6.20159	-1403.21655	-155.65538	-2.97696
704	5.858	996.71600	-213.53992	1338.21289	-208.34415	-88.55126	1286.36414	-949.52252	32.06096	1252.89648	194.21039	13.97702	63.91185	114.81119	-247.58615	-1.59048	-549.86365	240.82147	-6.39961	-1413.99622	-154.37225	0.19721
705	5.867	996.49780	-211.74940	1337.03052	-207.17360	-87.62985	1284.72852	-948.15088	32.43774	1255.35913	225.53082	10.80023	62.47144	101.41025	-246.07106	-1.79149	-563.07312	242.15036	-6.50518	-1424.21973	-152.74831	3.86121
706	5.875	995.83685	-209.89998	1336.60486	-205.84621	-86.88754	1283.25684	-946.88330	32.54737	1258.24548	257.37158	7.69590	60.86666	88.00809	-244.65903	-1.87086	-576.25018	243.49472	-6.59002	-1434.07739	-151.08882	8.15502
707	5.883	994.75494	-207.94984	1336.87585	-204.39365	-86.35448	1281.96619	-945.70618	32.46627	1261.47498	289.68488	4.70095	59.06708	74.61166	-243.50854	-1.78717	-589.39911	244.85037	-6.68035	-1443.67969	-149.77142	13.17783
708	5.892	993.27753	-205.86993	1337.78186	-202.85760	-86.03961	1280.86084	-944.59192	32.27248	1264.98926	322.43307	1.86771	57.05965	61.27487	-242.57899	-1.64479	-602.54572	246.19450	-6.74220	-1452.75195	-148.76767	18.75637
709	5.900	991.43854	-203.65639	1339.26172	-201.29549	-85.93947	1279.94275	-943.50555	32.03159	1268.75696	355.66882	-0.68106	54.88546	48.04300	-241.68587	-1.57849	-615.72211	247.50566	-6.72331	-1460.49268	-147.46300	24.38438
710	5.908	989.28400	-201.33321	1341.24927	-199.77560	-86.03623	1279.21753	-942.41870	31.78850	1272.77124	389.51086	-2.86720	52.67943	34.87668	-240.70198	-1.58579	-628.91541	248.77158	-6.61341	-1465.85767	-145.14476	29.47740
711	5.917	986.86884	-198.94061	1343.67700	-198.35638	-86.29532	1278.69543	-941.32074	31.58006	1277.03357	424.02960	-4.72895	50.68512	21.69455	-239.64207	-1.57106	-642.10602	249.94720	-6.47400	-1468.01904	-141.51433	33.56672
712	5.925	984.24396	-196.51479	1346.47974	-197.06258	-86.67543	1278.39026	-940.21594	31.45584	1281.53101	459.05511	-6.27805	49.19244	8.44437	-238.56284	-1.50627	-655.34735	250.98337	-6.36307	-1466.64746	-136.55554	36.31047
713	5.933	981.44458	-194.07628	1349.59924	-195.88130	-87.13541	1278.30835	-939.11646	31.47375	1286.22595	493.97229	-7.37943	48.38496	-4.89740	-237.47699	-1.46060	-668.71948	251.88802	-6.27891	-1461.90503	-130.24615	37.70273
714	5.942	978.49182	-191.63069	1352.98730	-194.78055	-87.62689	1278.44043	-938.03973	31.67302	1291.06299	527.71155	-7.85468	48.16754	-18.34808	-236.39693	-1.49500	-682.21991	252.69092	-6.18571	-1454.21289	-122.76957	38.28490
715	5.950	975.40338	-189.17288	1356.59973	-193.72652	-88.08992	1278.76184	-936.99982	32.05588	1295.97815	559.08099	-7.68861	48.09709	-31.91711	-235.37569	-1.58358	-695.78809	253.39735	-6.04488	-1444.00806	-114.81927	38.91505
716	5.958	972.20099	-186.69257	1360.38562	-192.68977	-88.46030	1279.24463	-935.99670	32.59630	1300.90283	587.22064	-7.07737	47.52448	-45.59120	-234.44498	-1.65137	-709.39996	254.05785	-5.86280	-1431.62866	-107.35590	40.19999
717	5.967	968.91168	-184.18117	1364.28345	-191.64723	-88.68289	1279.86536	-935.01581	33.25853	1305.76855	611.83484	-6.24231	45.94421	-59.33740	-233.56789	-1.65907	-723.04675	254.80775	-5.70790	-1417.31274	-100.96341	42.03656
718	5.975	965.56622	-181.63771	1368.22937	-190.58093	-88.71956	1280.61060	-934.03241	34.00490	1310.51086	633.15210	-5.25259	43.31706	-73.12276	-232.68448	-1.61897	-736.68726	255.71664	-5.61856	-1401.16748	-95.60126	43.74158
719	5.983	962.19867	-179.06685	1372.16431	-189.47504	-88.54376	1281.47815	-933.01312	34.79174	1315.07080	651.69519	-4.04254	40.06351	-86.93166	-231.76328	-1.55309	-750.31555	256.69482	-5.53606	-1383.00732	-91.07095	44.68774
720	5.992	958.84680	-176.46822	1376.03223	-188.31572	-88.13509	1282.47510	-931.92670	35.56807	1319.39160	667.91663	-2.53899	36.72036	-100.76837	-230.80516	-1.47497	-764.03467	257.65228	-5.37219	-1362.42676	-87.45957	44.74402
721	6.000	955.54938	-173.83582	1379.78003	-187.09286	-87.48106	1283.60571	-930.77258	36.29098	1323.42651	681.88220	-0.76025	33.54268	-114.63914	-229.82266	-1.39716	-777.96552	258.61124	-5.10952	-1339.16040	-85.00723	44.16637
722	6.008	952.34229	-171.17027	1383.35986	-185.80276	-86.57636	1284.85815	-929.60968	36.94342	1327.15686	693.19885	1.18908	30.35906	-128.54201	-228.83208	-1.32987	-792.08118	259.58911	-4.84468	-1313.22290	-83.76830	43.25816
723	6.017	949.26038	-168.48398	1386.72876	-184.45189	-85.42119	1286.20325	-928.53223	37.53640	1330.59253	701.21008	3.22213	26.78222	-142.47987	-227.85942	-1.27066	-806.20258	260.50012	-4.71498	-1284.76624	-83.55740	42.22266
724	6.025	946.34338	-165.79414	1389.84680	-183.05463	-84.02110	1287.60315	-927.59955	38.09895	1333.74597	705.30469	5.36246	22.53007	-156.46785	-226.92233	-1.20716	-820.20325	261.23611	-4.73790	-1253.99048	-84.11084	41.20428
725	6.033	943.63977	-163.11601	1392.68298	-181.62291	-82.38775	1289.01697	-926.80457	38.66387	1336.61475	705.16840	7.69188	17.57287	-170.51581	-226.00797	-1.12864	-834.15039	261.82684	-4.78388	-1221.18542	-85.22870	40.32864
726	6.042	941.20496	-160.46315	1395.22168	-180.16371	-80.54697	1290.40735	-926.09900	39.25459	1339.18726	700.93848	10.16956	12.18138	-184.61301	-225.09264	-1.02259	-848.17029	262.46658	-4.73560	-1186.73633	-86.87640	39.75879
727	6.050	939.09705	-157.85349	1397.45776	-178.68729	-78.54955	1291.74536	-925.42279	39.88621	1341.45093	693.26709	12.51332	7.00596	-198.72711	-224.15846	-0.87790	-862.29834	263.31454	-4.60892	-1151.02441	-89.11728	39.68106
728	6.058	937.37140	-155.31157	1399.38489	-177.20570	-76.46693	1293.01685	-924.71552	40.57658	1343.39233	683.18140	14.33471	2.93300	-212.79886	-223.18234	-0.71053	-876.50995	264.34140	-4.49792	-1114.37427	-91.92719	40.18035
729	6.067	936.07642	-152.86066	1400.99036	-175.71884	-74.36792	1294.22363	-923.92645	41.34031	1344.99438	671.64087	15.49781	0.51403	-226.76120	-222.15919	-0.56350	-890.72626	265.39932	-4.42820	-1077.09692	-95.23161	41.25679
730	6.075	935.24976	-150.51384	1402.25208	-174.21057	-72.30069	1295.37463	-923.02997	42.17110	1346.23657	659.15417	16.28812	-0.47566	-240.58582	-221.13155	-0.46675	-904.79773	266.37051	-4.32062	-1039.50513	-99.03600	42.92015
731	6.083	934.91614	-148.27032	1403.13757	-172.66774	-70.30067	1296.47314	-922.03210	43.04376	1347.09534	645.94385	17.10966	-0.72133	-254.27173	-220.15829	-0.39150	-918.64557	267.29709	-4.12859	-1001.88373	-103.33404	45.11220
732	6.092	935.08557	-146.11913	1403.60620	-171.10587	-68.40324	1297.51013	-920.96307	43.93171	1347.54382	632.30994	18.13292	-0.75127	-267.76648	-219.26823	-0.22794	-932.36853	268.32367	-3.93112	-964.47827	-107.97237	47.60122
733	6.100	935.75146	-144.05457	1403.61707	-169.57706	-66.64143	1298.46875	-919.87109	44.81125	1347.55750	618.60394	19.31358	-0.77648	-280.91833	-218.44858	0.18324	-946.12317	269.45874	-3.84412	-927.52191	-112.69903	50.02647
734	6.108	936.88702	-142.08636	1403.13647	-168.15923	-65.04012	1299.33545	-918.82477	45.65437	1347.12622	605.02863	20.56507	-0.88248	-293.53384	-217.67570	0.98384	-959.92810	270.56131	-3.87948	-891.30591	-117.29472	52.04745
735	6.117	938.44708	-140.22890	1402.14343	-166.93613	-63.61080	1300.10718	-917.91180	46.43343	1346.26111	591.61835	21.81520	-1.12297	-305.47668	-216.95734	2.27094	-973.62518	271.56479	-3.91958	-856.17969	-121.65784	53.49125
736	6.125	940.38086	-138.48685	1400.63232	-165.96356	-62.34329	1300.78308	-917.22723	47.13191	1344.99023	578.33142	23.00969	-1.46088	-316.68469	-216.30014	4.11684	-987.07751	272.55682	-3.85662	-822.35651	-125.82495	54.34967
737	6.133	942.64514	-136.85498	1398.60986	-165.24364	-61.20683	1301.35400	-916.85864	47.74409	1343.34705	565.11816	24.15203	-1.75857	-327.09186	-215.60870	6.56952	-1000.34631	273.63196	-3.72329	-789.73712	-129.91679	54.64079
738	6.142	945.20618	-135.33270	1396.09058	-164.75613	-60.16783	1301.80664	-916.87500	48.27255	1341.35913	551.95618	25.29351	-1.90542	-336.48990	-214.73398	9.66683	-1013.55823	274.76822	-3.62127	-758.00586	-134.06155	54.35345
739	6.150	948.03497	-133.94081	1393.10059	-164.52121	-59.20496	1302.13135	-917.31073	48.73170	1339.03833	538.85010	26.44756	-1.93311	-344.38339	-213.71892	13.48872	-1026.71375	275.89877	-3.60118	-726.86151	-138.37892	53.51206
740	6.158	951.10693	-132.71548	1389.67480	-164.60252	-58.30951	1302.31665	-918.15509	49.14844	1336.38062	525.78076	27.59443	-1.95529	-350.00500	-212.81390	18.08704	-1039.75769	276.97476	-3.68846	-696.12805	-142.98663	52.20832
741	6.167	954.40247	-131.67914	1385.84509	-165.05238	-57.48000	1302.34338	-919.35858	49.55521	1333.38184	512.70093	28.75363	-2.02787	-352.52100	-212.16835	23.32104	-1052.69580	277.95410	-3.89611	-665.74469	-147.96210	50.57524
742	6.175	957.90302	-130.82158	1381.62927	-165.87831	-56.71624	1302.18835	-920.85443	49.97703	1330.05835	499.60120	29.94681	-2.12546	-351.21713	-211.74289	28.83074	-1065.59436	278.85553	-4.16454	-635.74902	-153.28328	48.75953
743	6.183	961.58716	-130.10974	1377.03040	-167.04651	-56.01458	1301.83289	-922.58075	50.41634	1326.45105	486.52612	31.12860	-2.22242	-345.61041	-211.54616	34.08661	-1078.55957	279.75903	-4.40940	-606.25513	-158.83652	46.86670
744	6.192	965.43121	-129.50668	1372.04102	-168.49753	-55.37529	1301.27307	-924.49139	50.84596	1322.61841	473.51276	32.23014	-2.32196	-335.57382	-211.75569	38.43074	-1091.64929	280.74591	-4.57675	-577.39941	-164.49925	44.91227
745	6.200	969.41180	-128.97917	1366.65112	-170.17514	-54.81730	1300.52344	-926.55206	51.21514	1318.62329	460.53665	33.23562	-2.40859	-321.34772	-212.62625	41.30473	-1104.78491	281.84811	-4.61100	-549.32819	-170.18317	42.87470
746	6.208	973.50647	-128.49802	1360.86060	-172.04698	-54.37300	1299.60913	-928.73212	51.46602	1314.50549	447.53693	34.17569	-2.45907	-303.36902	-214.37560	42.58503	-1117.85864	282.98334	-4.50029	-522.26874	-175.80460	40.76520
747	6.217	977.69208	-128.04202	1354.68628	-174.08589	-54.06289	1298.55298	-930.98920	51.55257	1310.25854	434.48605	35.08492	-2.50125	-282.15540	-217.04788	42.62417	-1130.88086	284.02115	-4.33330	-496.56097	-181.25293	38.61143
748	6.225	981.94513	-127.60056	1348.15662	-176.23833	-53.88940	1297.37488	-933.24622	51.45227	1305.86597	421.41174	35.99264	-2.58472	-258.34738	-220.38020	41.97614	-1143.92200	284.96289	-4.20078	-472.57288	-186.38838	36.42790
749	6.233	986.24280	-127.17163	1341.30701	-178.42540	-53.85453	1296.10217	-935.38922	51.17097	1301.35449	408.35071	36.93296	-2.71683	-232.74557	-223.86093	41.13012	-1156.99377	285.94885	-4.09605	-450.62543	-191.06821	34.20737
750	6.242	990.56226	-126.76219	1334.18262	-180.56641	-53.95837	1294.77026	-937.29645	50.75030	1296.78040	395.29340	37.94617	-2.86928	-206.21069	-226.97421	40.39636	-1170.09546	287.05145	-3.99707	-431.00958	-195.17039	31.89765
751	6.250	994.87775	-126.39294	1326.84412	-182.59758	-54.17955	1293.41650	-938.87659	50.25611	1292.16919	382.19327	39.03979	-3.01034	-179.43250	-229.41385	39.92083	-1183.27686	288.21234	-3.92998	-414.05853	-198.61685	29.40290
752	6.258	999.15552	-126.09642	1319.36572	-184.48669	-54.48103	1292.07874	-940.10870	49.71361	1287.48828	369.02643	40.15755	-3.11686	-152.74088	-231.12624	39.76994	-1196.53711	289.42691	-3.85970	-400.22638	-201.42026	26.63124
753	6.267	1003.35248	-125.90222	1311.82947	-186.23524	-54.83400	1290.80127	-941.04382	49.06836	1282.68127	355.81012	41.22926	-3.18140	-126.12849	-232.22006	39.98170	-1209.78235	290.76587	-3.67725	-390.09952	-203.62212	23.47841
754	6.275	1007.42358	-125.83052	1304.31897	-187.85527	-55.22085	1289.63318	-941.74182	48.25011	1277.72217	342.56784	42.23849	-3.21399	-99.41095	-232.86839	40.55037	-1222.96558	292.17706	-3.38787	-384.22641	-205.11789	19.73003
755	6.283	1011.33173	-125.90033	1296.91638	-189.34262	-55.62634	1288.61499	-942.22131	47.23696	1272.63220	329.30188	43.23394	-3.22532	-72.35237	-233.23877	41.39817	-1236.15283	293.47037	-3.19847	-382.76004	-205.66852	15.08558
756	6.292	1015.05084	-126.12860	1289.70654	-190.67401	-56.04223	1287.76746	-942.46539	46.04160	1267.47253	316.00037	44.27147	-3.22213	-44.73163	-233.40938	42.38630	-1249.48120	294.46631	-3.34546	-385.16696	-205.15363	9.41152
757	6.300	1018.56238	-126.52122	1282.77759	-191.81587	-56.46932	1287.08728	-942.44531	44.67724	1262.33899	302.66864	45.33594	-3.22557	-16.40625	-233.33856	43.38392	-1263.08728	295.07080	-3.84724	-390.42691	-203.78320	3.12386
758	6.308	1021.85461	-127.07121	1276.21729	-192.72748	-56.91031	1286.55542	-942.13776	43.15041	1257.35474	289.32364	46.38047	-3.24294	12.63202	-232.95622	44.34591	-1276.95569	295.38876	-4.42871	-397.78323	-202.04684	-2.65781
759	6.317	1024.92224	-127.75937	1270.10913	-193.37065	-57.37750	1286.14551	-941.53741	41.47794	1252.66309	275.94171	47.42890	-3.23252	42.25687	-232.26680	45.33093	-1290.92078	295.72595	-4.74690	-407.20102	-200.39154	-6.71318
760	6.325	1027.75928	-128.55634	1264.53369	-193.72714	-57.90503	1285.81567	-940.65735	39.71121	1248.42078	262.47928	48.52191	-3.16724	72.26428	-231.34644	46.45681	-1304.85010	296.29669	-4.70863	-418.77164	-198.97165	-8.68093
761	6.333	1030.35400	-129.42978	1259.57092	-193.79953	-58.53617	1285.49402	-939.52155	37.94918	1244.79285	248.96085	49.61290	-3.09564	102.44736	-230.26775	47.82337	-1318.64087	297.08176	-4.46985	-431.92789	-197.76523	-9.18569
762	6.342	1032.69080	-130.35852	1255.29614	-193.59520	-59.29919	1285.08545	-938.16229	36.32211	1241.94324	235.47359	50.63746	-3.07823	132.64520	-229.05699	49.44495	-1332.15466	297.98569	-4.17881	-445.66379	-196.75809	-9.11382
763	6.350	1034.75452	-131.34798	1251.77161	-193.11578	-60.19473	1284.50159	-936.61835	34.95488	1240.01392	222.08286	51.59777	-3.11226	162.76825	-227.73094	51.24839	-1345.26233	298.97702	-3.82008	-459.25336	-195.90524	-9.04216
764	6.358	1036.53394	-132.42331	1249.04932	-192.36465	-61.19630	1283.68542	-934.93219	33.94845	1239.09399	208.79996	52.50061	-3.17801	192.79834	-226.33942	53.12769	-1357.80164	300.08282	-3.22593	-472.49112	-195.09250	-9.17101
765	6.367	1038.02209	-133.60220	1247.17224	-191.36252	-62.26084	1282.62659	-933.14850	33.38158	1239.19177	195.61423	53.29578	-3.31052	222.74713	-224.94647	54.98430	-1369.61401	301.28394	-2.14590	-485.49930	-194.25949	-9.46614
766	6.375	1039.21558	-134.87842	1246.16846	-190.14731	-63.33808	1281.36841	-931.31024	33.29671	1240.22998	182.52226	53.91911	-3.55157	252.62299	-223.59911	56.72491	-1380.80420	302.54553	-0.28224	-498.46808	-193.48677	-9.80217
767	6.383	1040.10986	-136.22224	1246.04517	-188.75726	-64.37202	1279.99988	-929.45300	33.67165	1242.06567	169.51343	54.38565	-3.85475	282.43646	-222.33034	58.23912	-1391.77173	304.03735	2.67074	-511.48926	-192.91716	-10.06527
768	6.392	1040.69775	-137.59532	1246.79260	-187.22214	-65.30714	1278.63025	-927.60553	34.41355	1244.52539	156.54558	54.81292	-4.09670	312.22162	-221.16010	59.38726	-1402.81177	306.11148	6.90380	-524.53503	-192.60699	-10.21641
769	6.400	1040.97339	-138.97775	1248.38184	-185.56470	-66.10538	1277.35767	-925.79346	35.38240	1247.43884	143.55481	55.32050	-4.17889	342.07434	-220.09380	60.02260	-1413.72534	308.76285	12.26521	-537.52643	-192.44658	-10.31300
770	6.408	1040.93713	-140.37509	1250.75806	-183.79497	-66.75943	1276.24658	-924.03979	36.42857	1250.66394	130.50345	55.92962	-4.10017	372.16876	-219.17097	60.04580	-1423.90039	311.21896	18.13432	-550.41766	-192.24765	-10.45055
771	6.417	1040.59302	-141.79103	1253.84241	-181.91135	-67.28436	1275.33252	-922.35913	37.43123	1254.09790	117.42691	56.56925	-3.95349	402.71985	-218.52110	59.45310	-1432.78198	312.50232	23.82495	-563.22894	-191.91037	-10.64857
772	6.425	1039.94641	-143.21036	1257.54260	-179.92139	-67.69452	1274.63831	-920.74866	38.31451	1257.67859	104.40121	57.17907	-3.84602	433.89514	-218.33612	58.36228	-1440.09680	312.27472	29.17119	-575.98962	-191.44763	-10.83726
773	6.433	1039.00891	-144.61592	1261.76379	-177.85423	-67.99561	1274.17639	-919.18860	39.03398	1261.37817	91.45847	57.78245	-3.80886	465.67303	-218.78389	57.04039	-1445.51282	310.88010	34.52805	-588.70581	-190.89186	-10.95397
774	6.442	1037.80762	-146.00842	1266.41687	-175.74879	-68.19789	1273.93958	-917.65698	39.56260	1265.19617	78.57626	58.41532	-3.81637	497.71985	-219.92841	55.86678	-1448.28809	308.88617	40.24165	-601.42505	-190.28813	-10.97662
775	6.450	1036.38147	-147.40610	1271.42554	-173.63963	-68.33263	1273.90564	-916.14319	39.89017	1269.15137	65.72501	59.06075	-3.84638	529.34998	-221.66484	55.11245	-1447.50293	306.51807	46.00412	-614.23712	-189.69421	-10.91118
776	6.458	1034.76978	-148.83440	1276.72632	-171.55574	-68.45767	1274.05115	-914.64850	40.02078	1273.27209	52.86795	59.71458	-3.87281	559.54962	-223.73013	54.65504	-1442.68188	303.31424	50.67422	-627.16797	-189.07860	-10.80669
777	6.467	1033.00342	-150.31268	1282.26880	-169.52129	-68.64104	1274.35645	-913.17749	39.96711	1277.58154	39.94189	60.43590	-3.86545	587.13641	-225.83372	53.95029	-1434.12488	298.60214	53.09731	-640.17572	-188.31021	-10.73450
778	6.475	1031.10767	-151.84315	1288.01392	-167.55304	-68.93848	1274.80090	-911.73456	39.73448	1282.06946	26.90347	61.28500	-3.82315	611.13708	-227.80028	52.35435	-1422.59436	292.29004	53.25006	-653.24695	-187.30115	-10.73197
779	6.483	1029.10754	-153.41568	1293.92700	-165.66748	-69.39921	1275.36816	-910.32605	39.28985	1286.66382	13.77307	62.25396	-3.76702	631.22107	-229.64487	49.51816	-1408.84009	284.95593	52.34804	-666.38501	-186.11060	-10.77497
780	6.492	1027.03174	-155.02777	1299.96802	-163.88123	-70.06819	1276.05396	-908.95764	38.56681	1291.24768	0.59290	63.28545	-3.70846	647.82874	-231.55916	45.53814	-1393.47144	277.26950	51.74218	-679.54932	-184.90733	-10.80074
781	6.500	1024.90955	-156.69713	1306.08789	-162.19038	-70.95920	1276.85986	-907.62946	37.52541	1295.71326	-12.61429	64.32070	-3.65245	661.80603	-233.75624	40.80063	-1376.86438	269.54288	51.84311	-692.70581	-183.83261	-10.75723
782	6.508	1022.76544	-158.45157	1312.22839	-160.56647	-72.05714	1277.78711	-906.33649	36.19914	1299.99561	-25.84320	65.31987	-3.60701	673.76697	-236.30409	35.67610	-1358.96741	261.86420	52.13528	-705.88220	-182.87338	-10.64280
783	6.517	1020.61395	-160.30835	1318.31970	-158.97955	-73.35544	1278.83862	-905.07458	34.69152	1304.07617	-39.10754	66.27887	-3.56431	683.66925	-239.15219	30.31035	-1339.37109	254.36899	51.96969	-719.11249	-181.88689	-10.50945
784	6.525	1018.46277	-162.26408	1324.27759	-157.41785	-74.87153	1280.02014	-903.84778	33.14651	1307.97205	-52.42365	67.21538	-3.49994	690.94061	-242.24561	24.64213	-1317.61511	247.16206	51.10730	-732.39148	-180.76314	-10.42522
785	6.533	1016.32312	-164.30080	1330.00952	-155.89130	-76.63356	1281.33862	-902.66846	31.69877	1311.70496	-65.79346	68.13043	-3.40436	694.94458	-245.54953	18.59670	-1293.43982	240.18921	49.69370	-745.73413	-179.54172	-10.40841
786	6.542	1014.21649	-166.39745	1335.42761	-154.41927	-78.65472	1282.79260	-901.54523	30.41367	1315.27295	-79.22217	69.01453	-3.30238	695.29102	-248.97516	12.37547	-1266.81177	233.36534	48.05740	-759.19342	-178.38419	-10.38640
787	6.550	1012.17346	-168.53152	1340.46045	-153.01523	-80.91446	1284.36487	-900.47382	29.27193	1318.65417	-92.71567	69.87241	-3.22665	691.89160	-252.17078	6.64416	-1237.80664	226.69708	46.53553	-772.77344	-177.43898	-10.27831
788	6.558	1010.23120	-170.67140	1345.05908	-151.68314	-83.36153	1286.02637	-899.43787	28.20538	1321.82996	-106.26382	70.72018	-3.16777	685.01208	-254.40596	2.29900	-1206.59875	220.20865	45.34669	-786.40845	-176.70953	-10.12232
789	6.567	1008.43469	-172.77736	1349.19312	-150.41370	-85.92316	1287.74890	-898.41272	27.13295	1324.79529	-119.86496	71.56656	-3.08323	675.30420	-254.98824	-0.14716	-1173.56775	213.90491	44.59334	-800.04633	-176.07439	-10.02430
790	6.575	1006.83698	-174.80901	1352.83691	-149.17633	-88.51226	1289.51392	-897.37018	25.98434	1327.55334	-133.51877	72.41624	-2.95515	663.59546	-253.94481	-0.94434	-1139.28003	207.76364	44.26414	-813.66016	-175.41373	-10.00726
791	6.583	1005.49335	-176.72548	1355.95630	-147.92746	-91.04248	1291.31506	-896.28802	24.72240	1330.10291	-147.16061	73.30719	-2.80527	650.63403	-252.11697	-0.85044	-1104.26489	201.67694	44.21594	-827.20685	-174.65359	-10.00982
792	6.592	1004.45245	-178.48698	1358.50684	-146.63559	-93.44431	1293.15015	-895.15894	23.34908	1332.42664	-160.65189	74.30127	-2.65498	637.05627	-250.45435	-0.59225	-1068.86230	195.58878	44.33367	-840.70044	-173.76843	-9.98523
793	6.600	1003.74896	-180.06526	1360.44653	-145.29889	-95.67089	1295.00781	-893.99481	21.88902	1334.48462	-173.81638	75.43153	-2.47207	623.34277	-249.31102	-0.50916	-1033.28406	189.63135	44.67295	-854.21869	-172.80264	-9.94676
794	6.608	1003.39606	-181.45728	1361.75024	-143.95227	-97.69952	1296.86304	-892.82629	20.37685	1336.22156	-186.46542	76.70596	-2.16415	609.72076	-248.48567	-0.57779	-997.69330	183.96375	45.36694	-867.76172	-171.81955	-9.91987
795	6.617	1003.38177	-182.69191	1362.41907	-142.66525	-99.52710	1298.68713	-891.70374	18.85304	1337.59119	-198.47946	78.11101	-1.64118	596.25842	-247.67926	-0.71456	-962.19922	178.62164	46.45357	-881.25623	-170.83952	-9.87724
796	6.625	1003.67316	-183.81853	1362.48279	-141.52217	-101.15645	1300.45398	-890.69952	17.35061	1338.58508	-209.97330	79.56664	-0.85956	582.97559	-246.75362	-0.92035	-926.87683	173.56516	47.77367	-894.67224	-169.85956	-9.80477
797	6.633	1004.22803	-184.88370	1361.99426	-140.59714	-102.58470	1302.14063	-889.90021	15.88655	1339.22852	-221.44534	80.99255	0.22010	569.79504	-245.77525	-1.15631	-891.83923	168.71529	49.02235	-908.04083	-168.88934	-9.78233
798	6.642	1005.00684	-185.91289	1361.01379	-139.94107	-103.80672	1303.72913	-889.38287	14.47418	1339.54272	-233.67783	82.48302	1.70935	556.57690	-244.90614	-1.30942	-857.24622	163.98212	49.94424	-921.41431	-167.98395	-9.87724
799	6.650	1005.97705	-186.89912	1359.59094	-139.58011	-104.82780	1305.20471	-889.19568	13.14095	1339.52747	-247.22824	84.24428	3.82732	543.27264	-244.18785	-1.32529	-823.23730	159.38034	50.45786	-934.83185	-167.28104	-9.98840
800	6.658	1007.11084	-187.80678	1357.75427	-139.51907	-105.66646	1306.54773	-889.35712	11.93272	1339.17407	-261.87790	86.24364	6.94527	529.95575	-243.47993	-1.27854	-789.86896	155.02856	50.57896	-948.30133	-166.90521	-9.90188
801	6.667	1008.38416	-188.59581	1355.51111	-139.74461	-106.33972	1307.73193	-889.86682	10.89582	1338.47852	-276.51285	88.09551	11.68710	516.70642	-242.64032	-1.28710	-757.06573	151.01862	50.32462	-961.76416	-166.72523	-9.56519
802	6.675	1009.78052	-189.24812	1352.85107	-140.22964	-106.84669	1308.72900	-890.71368	10.05149	1337.44153	-289.29684	89.37810	18.71378	503.52795	-241.68529	-1.39069	-724.65820	147.39035	49.72933	-975.07837	-166.34296	-9.22942
803	6.683	1011.29407	-189.77478	1349.75195	-140.94397	-107.17384	1309.51721	-891.87750	9.38908	1336.06873	-297.99289	89.89273	27.90114	490.39044	-240.72997	-1.54248	-692.56366	144.23061	48.83999	-988.16528	-165.51195	-9.20780
804	6.692	1012.92633	-190.20451	1346.19092	-141.86899	-107.32219	1310.08887	-893.32269	8.87692	1334.37085	-300.67215	89.65369	37.81993	477.28992	-239.86353	-1.67998	-660.89075	141.76259	47.66138	-1001.14441	-164.39079	-9.53784
805	6.700	1014.68103	-190.57381	1342.15332	-143.00018	-107.32068	1310.45313	-894.99219	8.47916	1332.36206	-296.50595	88.87457	46.52619	464.23816	-239.08919	-1.77257	-629.79510	140.23526	46.16941	-1014.17706	-163.25421	-9.93697
806	6.708	1016.56677	-190.92349	1337.63269	-144.32698	-107.20358	1310.63196	-896.81390	8.18022	1330.05835	-285.92453	87.94029	52.88048	451.23792	-238.32982	-1.82420	-599.33905	139.66675	44.37104	-1027.28198	-162.26782	-10.06869
807	6.717	1018.60022	-191.29077	1332.62756	-145.81100	-106.97859	1310.65222	-898.71985	7.99580	1327.47644	-270.15707	87.20345	56.99534	438.28088	-237.51541	-1.85996	-569.58472	139.85077	42.31536	-1040.40149	-161.50462	-9.85075
808	6.725	1020.80078	-191.69717	1327.14734	-147.38728	-106.62589	1310.54077	-900.65784	7.94666	1324.63208	-250.71524	86.75775	59.70657	425.34784	-236.64432	-1.91605	-540.69714	140.65341	40.04324	-1053.50635	-160.90001	-9.48398
809	6.733	1023.18079	-192.14735	1321.21631	-148.98213	-106.12608	1310.32007	-902.58472	8.03267	1321.54272	-229.08347	86.41952	61.83131	412.39502	-235.75961	-2.00942	-512.86243	142.14754	37.54802	-1066.60291	-160.34758	-9.21035
810	6.742	1025.74023	-192.63696	1314.86853	-150.53525	-105.48766	1310.00793	-904.45941	8.23851	1318.23340	-206.53690	85.93880	63.78149	399.37299	-234.90704	-2.11393	-486.20758	144.44241	34.83717	-1079.68774	-159.76233	-9.16682
811	6.750	1028.46301	-193.14919	1308.14246	-152.01910	-104.75278	1309.62109	-906.24280	8.54465	1314.73792	-183.96249	85.19200	65.62143	386.26746	-234.09256	-2.18812	-460.90411	147.51997	32.03341	-1092.67004	-158.85837	-9.41132
812	6.758	1031.31628	-193.64357	1301.07935	-153.43810	-103.97534	1309.17566	-907.90100	8.92724	1311.09644	-161.68839	84.12181	67.28249	373.10583	-233.28416	-2.21400	-437.31726	151.26950	29.33988	-1105.39539	-157.21507	-9.88705
813	6.767	1034.25098	-194.06287	1293.73083	-154.81125	-103.19444	1308.68518	-909.41132	9.35700	1307.34937	-139.46884	82.60763	68.66694	359.93414	-232.47113	-2.20485	-415.99310	155.52362	26.89112	-1117.83423	-154.80598	-10.38421
814	6.775	1037.20422	-194.35342	1286.16846	-156.16171	-102.43774	1308.16785	-910.76581	9.80098	1303.52515	-116.73203	80.51714	69.65904	346.78992	-231.66760	-2.18292	-397.50098	160.00159	24.68048	-1130.23828	-152.28175	-10.68822
815	6.783	1040.10767	-194.47327	1278.48511	-157.50751	-101.74057	1307.65540	-911.96375	10.23695	1299.61951	-92.95135	77.83230	70.16195	333.67725	-230.85310	-2.15775	-382.27173	164.38901	22.59469	-1143.02344	-150.55917	-10.73994
816	6.792	1042.89587	-194.39479	1270.79248	-158.84628	-101.14479	1307.18213	-912.99567	10.67708	1295.58862	-67.89951	74.66638	70.15214	320.56238	-229.98277	-2.14327	-370.55670	168.46904	20.41639	-1156.44434	-150.12741	-10.57903
817	6.800	1045.51221	-194.11771	1263.21875	-160.15338	-100.68021	1306.76648	-913.83228	11.16699	1291.39111	-41.66821	71.15654	69.67522	307.39380	-229.05437	-2.16360	-362.52716	172.02200	17.81214	-1170.39026	-150.69690	-10.26210
818	6.808	1047.91443	-193.66371	1255.90247	-161.39267	-100.35344	1306.40588	-914.42719	11.75531	1287.04236	-14.48044	67.40663	68.84397	294.14075	-228.10635	-2.20069	-358.30396	174.70111	14.46136	-1184.47803	-151.44464	-9.89658
819	6.817	1050.07996	-193.05235	1248.97314	-162.51971	-100.15179	1306.08459	-914.73419	12.47532	1282.61084	13.50784	63.55661	67.87164	280.81921	-227.16750	-2.18869	-357.78979	176.17302	10.29930	-1198.36523	-151.73003	-9.58345
820	6.825	1052.00806	-192.30116	1242.53516	-163.48166	-100.05013	1305.77747	-914.72205	13.35228	1278.18018	42.21579	59.74671	67.01315	267.46423	-226.24593	-2.09023	-360.47345	176.39993	5.68383	-1211.99976	-151.47726	-9.32803
821	6.833	1053.71448	-191.44121	1236.67078	-164.22467	-100.01094	1305.44714	-914.37378	14.40623	1273.83667	71.51135	55.96033	66.43885	254.07678	-225.33664	-1.93207	-365.46875	175.81880	1.32697	-1225.53149	-150.83821	-9.11666
822	6.842	1055.22046	-190.50780	1231.45569	-164.70212	-99.98564	1305.04626	-913.68158	15.63965	1269.67908	101.15567	52.01146	66.18723	240.62531	-224.42026	-1.78646	-372.02600	175.18959	-2.02436	-1239.08569	-149.94199	-8.98320
823	6.850	1056.54260	-189.51912	1226.97253	-164.88168	-99.92657	1304.52881	-912.64697	17.02716	1265.82446	130.90521	47.72080	66.21382	227.08673	-223.47774	-1.73485	-380.13708	175.09367	-4.03812	-1252.68347	-148.96596	-8.95012
824	6.858	1057.68872	-188.48334	1223.30957	-164.75099	-99.79915	1303.85583	-911.28900	18.51437	1262.40771	160.64032	43.06725	66.46625	213.47577	-222.51138	-1.79389	-390.26068	175.60217	-4.98618	-1266.31104	-148.05316	-8.99003
825	6.867	1058.65759	-187.42181	1220.54639	-164.31377	-99.58144	1302.99561	-909.65265	20.02162	1259.57520	190.35335	38.10780	66.89503	199.84744	-221.54153	-1.88725	-402.37689	176.48204	-5.37489	-1279.96997	-147.16447	-9.06101
826	6.875	1059.44116	-186.37059	1218.74231	-163.58096	-99.25746	1301.92834	-907.80768	21.45348	1257.46497	220.06886	32.84185	67.40665	186.26361	-220.57713	-1.93177	-415.75146	177.51056	-5.52403	-1293.62915	-146.15004	-9.12783
827	6.883	1060.02710	-185.36250	1217.92786	-162.56848	-98.81580	1300.65491	-905.83325	22.71091	1256.17688	249.83087	27.30430	67.87271	172.75119	-219.60272	-1.92385	-429.56146	178.55740	-5.57357	-1307.15430	-144.96834	-9.04928
828	6.892	1060.40259	-184.41701	1218.10632	-161.30112	-98.25681	1299.19580	-903.80542	23.70598	1255.75110	279.70569	21.66633	68.18271	159.30362	-218.60420	-1.92526	-443.32172	179.60901	-5.61487	-1320.29565	-143.74905	-8.47475
829	6.900	1060.55298	-183.54372	1219.26416	-159.81210	-97.59685	1297.57861	-901.79358	24.38100	1256.16626	309.73932	16.09813	68.23688	145.91486	-217.57930	-1.99530	-456.83215	180.75317	-5.69979	-1332.80933	-142.56946	-7.06417
830	6.908	1060.46265	-182.74323	1221.37976	-158.13432	-96.86049	1295.82813	-899.85291	24.71854	1257.35840	339.94446	10.61186	67.90366	132.59641	-216.51619	-2.14820	-470.08356	182.06068	-5.83723	-1344.64014	-141.30742	-4.79583
831	6.917	1060.12183	-182.00987	1224.42334	-156.29816	-96.07800	1293.97070	-898.01239	24.73898	1259.23645	370.36426	5.10767	67.04141	119.36496	-215.40434	-2.34859	-483.18958	183.48361	-6.01831	-1355.90430	-139.85478	-1.87166
832	6.925	1059.53259	-181.34372	1228.35376	-154.34247	-95.29795	1292.04321	-896.27014	24.49814	1261.69141	401.12558	-0.49715	65.57751	106.21542	-214.28334	-2.51785	-496.26501	184.87323	-6.23850	-1366.72314	-138.33543	1.61530
833	6.933	1058.70215	-180.74896	1233.11670	-152.31407	-94.59131	1290.09033	-894.59515	24.08174	1264.60217	432.41193	-6.21378	63.54572	93.11365	-213.24403	-2.56461	-509.35724	186.12625	-6.49505	-1377.13477	-136.94771	5.78064
834	6.942	1057.63049	-180.21883	1238.64880	-150.24992	-94.02817	1288.15466	-892.93384	23.58916	1267.84705	464.40201	-11.95135	61.07088	80.02994	-212.33997	-2.45658	-522.43945	187.26790	-6.75734	-1387.06128	-135.63379	10.75043
835	6.950	1056.30933	-179.73460	1244.88354	-148.16632	-93.64981	1286.26794	-891.22968	23.10838	1271.31580	497.17819	-17.50175	58.37424	66.94632	-211.49463	-2.26266	-535.46448	188.37622	-6.96401	-1396.19019	-134.00903	16.35997
836	6.958	1054.73523	-179.27660	1251.75232	-146.05624	-93.46234	1284.44849	-889.44629	22.68646	1274.92102	530.58606	-22.58090	55.79551	53.83167	-210.55786	-2.08944	-548.44379	189.49971	-7.06523	-1403.82178	-131.66278	22.02289
837	6.967	1052.92017	-178.82518	1259.18262	-143.89172	-93.45129	1282.71399	-887.57727	22.31992	1278.60193	564.10803	-26.88618	53.73050	40.65845	-209.46425	-1.98461	-561.42413	190.64590	-7.06313	-1408.89697	-128.46545	26.99055
838	6.975	1050.88757	-178.35757	1267.09973	-141.64873	-93.60088	1281.09521	-885.63892	21.98329	1282.31982	596.84656	-30.16233	52.40368	27.41107	-208.26231	-1.92946	-574.46185	191.84727	-7.01654	-1410.33276	-124.43280	30.71526
839	6.983	1048.66113	-177.85713	1275.42944	-139.33948	-93.88327	1279.63538	-883.65149	21.67336	1286.05688	627.72827	-32.31137	51.58713	14.06070	-207.02927	-1.89516	-587.61847	193.14334	-6.99640	-1407.52100	-119.42433	33.02225
840	6.992	1046.25659	-177.32234	1284.09900	-137.01843	-94.21989	1278.38281	-881.61255	21.44975	1289.81641	655.88513	-33.49159	50.58176	0.58313	-205.83205	-1.87469	-600.89258	194.45985	-7.00908	-1400.60962	-113.38328	34.25382
841	7.000	1043.67822	-176.75987	1293.03735	-134.75613	-94.48537	1277.37610	-879.48163	21.44595	1293.61707	680.93372	-34.03654	48.62301	-13.01013	-204.71544	-1.87941	-614.26093	195.66064	-6.98920	-1390.33301	-106.79062	35.21165
842	7.008	1040.92175	-176.17757	1302.17041	-132.60345	-94.56908	1276.62561	-877.22675	21.78378	1297.46082	702.99036	-34.24086	45.38645	-26.69086	-203.68468	-1.91808	-627.79266	196.64658	-6.90647	-1377.64709	-100.41150	36.62515
843	7.017	1037.98914	-175.59427	1311.41711	-130.57428	-94.41441	1276.11047	-874.89655	22.44801	1301.30444	722.47290	-34.22107	41.13981	-40.44531	-202.70703	-1.97565	-641.56079	197.38518	-6.83349	-1363.35034	-94.68388	38.58046
844	7.025	1034.89868	-175.05035	1320.69141	-128.64780	-94.00557	1275.79675	-872.59973	23.30222	1305.08423	739.77527	-33.89577	36.49769	-54.26794	-201.73482	-2.01333	-655.50079	198.01349	-6.86327	-1347.68384	-89.65899	40.47854
845	7.033	1031.67847	-174.60425	1329.91199	-126.78030	-93.35179	1275.65356	-870.42053	24.21753	1308.76392	754.97223	-33.10952	32.01075	-68.14716	-200.74374	-1.99278	-669.48474	198.75867	-6.97955	-1330.18237	-85.38702	41.55304
846	7.042	1028.35620	-174.32239	1339.00305	-124.92296	-92.47803	1275.65662	-868.39716	25.12120	1312.32776	767.76123	-31.83055	27.82679	-82.07852	-199.73846	-1.90961	-683.44568	199.68796	-7.05178	-1310.05933	-82.13832	41.44131
847	7.050	1024.96277	-174.26357	1347.89355	-123.03423	-91.40402	1275.78491	-866.54559	25.95425	1315.75586	777.61841	-30.20180	23.67292	-96.06345	-198.72598	-1.79749	-697.37427	200.70499	-6.97587	-1286.87378	-80.12178	40.26492
848	7.058	1021.54028	-174.46072	1356.51697	-121.08195	-90.13738	1276.02063	-864.86450	26.64838	1319.02368	783.98334	-28.39677	19.20434	-110.08922	-197.70660	-1.69096	-711.30841	201.70689	-6.76376	-1260.76782	-79.14514	38.38007
849	7.067	1018.14795	-174.91524	1364.81421	-119.04329	-88.68886	1276.34595	-863.33325	27.14352	1322.10571	786.42365	-26.49047	14.39678	-124.14169	-196.67819	-1.59720	-725.34277	202.66212	-6.48343	-1232.13208	-78.82764	36.23215
850	7.075	1014.86060	-175.60710	1372.73523	-116.90573	-87.07982	1276.73657	-861.91028	27.42216	1324.98315	784.83386	-24.56472	9.64487	-138.22513	-195.63806	-1.51103	-739.55615	203.59698	-6.20823	-1201.33447	-78.96480	34.26299
851	7.083	1011.75403	-176.50923	1380.23804	-114.66687	-85.33859	1277.17175	-860.52393	27.54517	1327.65503	779.62671	-22.91019	5.52680	-152.34238	-194.57950	-1.44033	-753.90198	204.52521	-6.01744	-1168.75830	-79.59703	32.80854
852	7.092	1008.89038	-177.58852	1387.28064	-112.33236	-83.50168	1277.65198	-859.08325	27.62828	1330.13440	771.66974	-21.91747	2.47074	-166.47632	-193.50418	-1.39386	-768.19812	205.43518	-5.94564	-1134.78540	-80.85694	32.05401
853	7.100	1006.32233	-178.80247	1393.81824	-109.90936	-81.61697	1278.20068	-857.51978	27.76549	1332.42847	761.78601	-21.63835	0.58827	-180.60544	-192.45215	-1.35468	-782.27954	206.32712	-5.94806	-1099.67981	-82.73621	32.00597
854	7.108	1004.10742	-180.11198	1399.81116	-107.40398	-79.73831	1278.84106	-855.81354	28.00237	1334.53003	750.34119	-21.60507	-0.33914	-194.68808	-191.49457	-1.28588	-796.19098	207.20888	-5.95256	-1063.68591	-85.12354	32.56654
855	7.117	1002.30701	-181.49467	1405.23425	-104.83328	-77.91476	1279.57556	-853.98804	28.35139	1336.42529	737.52271	-21.25379	-0.74596	-208.59293	-190.69920	-1.12242	-810.14734	208.10361	-5.92872	-1027.14526	-88.01886	33.66705
856	7.125	1000.96893	-182.93448	1410.07544	-102.23888	-76.18365	1280.38098	-852.09882	28.79375	1338.09717	723.78674	-20.40931	-1.00714	-222.09232	-190.11617	-0.72287	-824.27966	209.04306	-5.88768	-990.20776	-91.39072	35.22533
857	7.133	1000.11365	-184.40129	1414.33276	-99.68788	-74.56916	1281.22021	-850.22040	29.29337	1339.52075	709.73883	-19.26261	-1.27664	-234.96533	-189.74667	0.12020	-838.52405	210.00575	-5.81629	-952.65527	-94.97774	37.06289
858	7.142	999.73279	-185.85663	1418.01416	-97.26277	-73.08446	1282.05566	-848.43402	29.82147	1340.65955	695.76025	-18.05459	-1.56903	-247.07135	-189.49445	1.58138	-852.74548	210.94858	-5.68425	-914.47717	-98.55613	39.00953
859	7.150	999.79858	-187.27983	1421.13123	-95.04585	-71.73244	1282.85925	-846.82007	30.36397	1341.46509	681.93274	-16.86557	-1.85643	-258.26624	-189.20590	3.74266	-866.86719	211.93073	-5.51239	-876.36078	-102.15122	40.95990
860	7.158	1000.27728	-188.67821	1423.69617	-93.11322	-70.50723	1283.61926	-845.45728	30.91723	1341.87927	668.20166	-15.63629	-2.10239	-268.23102	-188.82828	6.65976	-880.88684	213.09280	-5.34703	-839.24268	-105.79973	42.76149
861	7.167	1001.12958	-190.07285	1425.72339	-91.53999	-69.39950	1284.33679	-844.41925	31.48111	1341.84558	654.51068	-14.34316	-2.29002	-276.40442	-188.54135	10.45993	-894.81580	214.46957	-5.21024	-803.66626	-109.42686	44.20278
862	7.175	1002.30542	-191.47588	1427.22913	-90.39642	-68.40009	1285.00964	-843.76660	32.05240	1341.32324	640.83606	-13.06363	-2.43334	-282.11221	-188.65573	15.31771	-908.64777	215.91582	-5.12078	-769.66022	-113.01300	45.12681
863	7.183	1003.75287	-192.87971	1428.22705	-89.73319	-67.50571	1285.61890	-843.53949	32.62815	1340.29822	627.16962	-11.87114	-2.54876	-284.70471	-189.35010	21.33098	-922.38745	217.24779	-5.09752	-736.88043	-116.65195	45.47419
864	7.192	1005.43719	-194.26958	1428.72546	-89.56889	-66.72531	1286.13342	-843.74866	33.22157	1338.78625	613.50702	-10.77931	-2.64347	-283.51486	-190.63014	28.37990	-936.03436	218.38242	-5.13870	-704.83350	-120.46187	45.23755
865	7.200	1007.34717	-195.64511	1428.72717	-89.88626	-66.07437	1286.52625	-844.36743	33.87083	1336.82678	599.86206	-9.76606	-2.74255	-277.88623	-192.54826	35.89821	-949.56836	219.35495	-5.22949	-673.17542	-124.53060	44.44428
866	7.208	1009.48743	-197.02797	1428.23145	-90.63980	-65.55533	1286.78882	-845.34161	34.61856	1334.47827	586.25854	-8.77532	-2.85931	-267.49194	-195.30844	42.73223	-963.02429	220.26321	-5.34325	-641.86646	-128.92026	43.18673
867	7.217	1011.86658	-198.44890	1427.23877	-91.76682	-65.13876	1286.93433	-846.62445	35.46036	1331.82214	572.68860	-7.73915	-2.95901	-252.56805	-199.12532	47.54283	-976.48517	221.17151	-5.45529	-611.02283	-133.69087	41.60273
868	7.225	1014.48730	-199.92921	1425.75659	-93.19650	-64.77366	1286.98572	-848.20105	36.30715	1328.94946	559.12219	-6.66268	-3.01898	-233.71835	-204.04614	49.58073	-989.98157	222.09731	-5.56231	-580.69885	-138.93350	39.83315
869	7.233	1017.34399	-201.47578	1423.79858	-94.86063	-64.42127	1286.96130	-850.05817	37.03589	1325.91187	545.55347	-5.63460	-3.06406	-211.58279	-209.88608	49.05573	-1003.55176	223.07019	-5.64349	-550.87756	-144.75764	38.03055
870	7.242	1020.42896	-203.08652	1421.38733	-96.69904	-64.07103	1286.87292	-852.13379	37.58151	1322.69983	531.98926	-4.69855	-3.12137	-186.74091	-216.24545	46.82215	-1017.28119	224.08893	-5.63346	-521.56812	-151.17734	36.34861
871	7.250	1023.73523	-204.74333	1418.56055	-98.65607	-63.73545	1286.73279	-854.31067	37.95272	1319.29907	518.42041	-3.79145	-3.20085	-159.83005	-222.59254	43.81956	-1031.11511	225.09601	-5.48825	-492.83377	-158.02328	34.89887
872	7.258	1027.25378	-206.39787	1415.36975	-100.67780	-63.44339	1286.55408	-856.43884	38.20763	1315.73340	504.83246	-2.83209	-3.30616	-131.64822	-228.42735	40.73408	-1044.87866	226.05727	-5.25356	-464.79855	-165.02028	33.74866
873	7.267	1030.97107	-207.98051	1411.87219	-102.71487	-63.22738	1286.34961	-858.37305	38.43157	1312.02661	491.21826	-1.79535	-3.42471	-103.04070	-233.47220	38.00214	-1058.54358	226.99760	-5.02294	-437.70410	-171.91203	32.91041
874	7.275	1034.86743	-209.42708	1408.12415	-104.73145	-63.10768	1286.13293	-860.03668	38.66230	1308.14893	477.58450	-0.70884	-3.51341	-74.63490	-237.77876	35.96246	-1072.22302	227.97412	-4.86910	-411.96906	-178.45419	32.27908
875	7.283	1038.91113	-210.69737	1404.17749	-106.71062	-63.08202	1285.92139	-861.44965	38.84190	1304.02429	463.94568	0.37491	-3.52723	-46.68556	-241.62572	34.88609	-1085.97803	229.00511	-4.82746	-388.12561	-184.35968	31.61938
876	7.292	1043.05212	-211.78770	1400.07703	-108.64623	-63.12043	1285.73450	-862.66675	38.89043	1299.59448	450.29111	1.41227	-3.46914	-19.09244	-245.26196	34.86151	-1099.76196	230.06027	-4.87662	-366.64325	-189.36674	30.65865
877	7.300	1047.22632	-212.73988	1395.86792	-110.52898	-63.16857	1285.59192	-863.71106	38.78543	1294.86890	436.58185	2.39692	-3.39440	8.52097	-248.73166	35.71614	-1113.49438	231.16275	-4.94909	-347.83087	-193.34770	29.21001
878	7.308	1051.36755	-213.62523	1391.60730	-112.34088	-63.16448	1285.51917	-864.57007	38.55168	1289.91589	422.81512	3.35732	-3.36701	36.63754	-251.88608	37.07652	-1127.19824	232.33710	-4.99548	-331.90118	-196.30357	27.23737
879	7.317	1055.41565	-214.50177	1387.36340	-114.05851	-63.06249	1285.54871	-865.22559	38.21089	1284.83728	409.02213	4.34205	-3.40669	65.57550	-254.52132	38.56255	-1141.02100	233.45453	-5.00635	-319.08954	-198.30884	24.82354
880	7.325	1059.31787	-215.38573	1383.20654	-115.65460	-62.84692	1285.71375	-865.67426	37.74745	1279.75793	395.18018	5.39130	-3.47455	95.30597	-256.53470	40.03096	-1155.04272	234.35936	-4.99756	-309.72333	-199.48000	22.01897
881	7.333	1063.02991	-216.26794	1379.20679	-117.09706	-62.53468	1286.04236	-865.91980	37.12763	1274.78650	381.22446	6.48975	-3.52369	125.50113	-257.96326	41.64514	-1169.16370	235.11505	-4.99506	-304.18665	-199.89767	18.64508
882	7.342	1066.52710	-217.15887	1375.43738	-118.35149	-62.16950	1286.54590	-865.95172	36.35318	1269.95435	367.15173	7.57901	-3.54798	155.74734	-258.89215	43.67507	-1183.24451	235.94780	-4.96216	-302.72510	-199.56668	14.32523
883	7.350	1069.81873	-218.13757	1371.97900	-119.37846	-61.80338	1287.19836	-865.74652	35.46261	1265.23291	353.04358	8.61831	-3.55864	185.74588	-259.38651	46.27083	-1197.26270	236.99155	-4.80016	-305.14850	-198.55484	8.86567
884	7.358	1072.94482	-219.37852	1368.92041	-120.12877	-61.48286	1287.92749	-865.29102	34.47741	1260.62366	339.00949	9.60284	-3.54992	215.38593	-259.48248	49.41193	-1211.29785	238.17145	-4.50133	-310.77032	-197.14236	2.72115
885	7.367	1075.94482	-221.09879	1366.34668	-120.55710	-61.24676	1288.63135	-864.59442	33.38348	1256.19885	325.13467	10.55811	-3.53384	244.70264	-259.18750	52.95343	-1225.42664	239.29280	-4.19176	-318.86212	-195.72067	-2.93184
886	7.375	1078.80005	-223.37358	1364.30457	-120.63947	-61.11498	1289.20667	-863.67700	32.16518	1252.08594	311.43661	11.53573	-3.56843	273.77002	-258.52765	56.68760	-1239.64063	240.24518	-3.99976	-329.14090	-194.50363	-6.88950
887	7.383	1081.38782	-225.95650	1362.77649	-120.37051	-61.07714	1289.56384	-862.55676	30.83788	1248.44971	297.81763	12.52000	-3.71135	302.62091	-257.59268	60.41634	-1253.83582	241.08084	-3.96586	-341.46872	-193.44115	-8.83515
888	7.392	1083.52747	-228.42195	1361.72668	-119.75729	-61.10295	1289.63208	-861.24896	29.45718	1245.47339	284.09534	13.35872	-3.95043	331.27496	-256.49603	63.98523	-1267.86694	241.85515	-4.01758	-355.22043	-192.43513	-9.38613
889	7.400	1085.09827	-230.55440	1361.18945	-118.82562	-61.16446	1289.36768	-859.77051	28.11553	1243.32532	270.15591	13.98419	-4.17052	359.80518	-255.31613	67.25938	-1281.60156	242.60080	-3.89004	-369.46957	-191.47928	-9.37284
890	7.408	1086.08325	-232.45869	1361.26941	-117.62333	-61.24672	1288.76465	-858.14526	26.93205	1242.12012	256.04034	14.59836	-4.23022	388.33667	-254.08319	70.09547	-1294.99463	243.47545	-3.09724	-383.63199	-190.59537	-9.31011
891	7.417	1086.50867	-234.32259	1362.05493	-116.21061	-61.34161	1287.85181	-856.41144	26.02885	1241.89026	241.86217	15.41660	-4.10851	417.01282	-252.80891	72.35948	-1308.23352	244.72299	-1.13372	-397.57449	-189.76892	-9.36830
892	7.425	1086.39429	-236.23676	1363.56958	-114.65047	-61.44466	1286.68555	-854.62231	25.49667	1242.58362	227.73257	16.40377	-3.92570	445.98151	-251.53687	73.96436	-1321.66162	246.50352	2.24503	-411.33450	-188.96764	-9.54716
893	7.433	1085.74597	-238.18828	1365.78503	-113.00060	-61.55877	1285.34180	-852.83459	25.37123	1244.08374	213.74210	17.40017	-3.80730	475.37195	-250.33675	74.87311	-1335.25537	248.73096	6.89734	-424.95004	-188.18417	-9.80609
894	7.442	1084.56189	-240.10106	1368.64441	-111.29721	-61.68308	1283.90796	-851.09778	25.63181	1246.24792	199.94202	18.30433	-3.78068	505.26868	-249.25479	75.11075	-1348.25488	250.98964	12.33043	-438.42593	-187.44543	-10.09930
895	7.450	1082.84167	-241.86951	1372.07581	-109.54691	-61.79913	1282.47217	-849.45209	26.21095	1248.93884	186.34637	19.06945	-3.80932	535.66858	-248.32652	74.82545	-1359.64465	252.72331	17.93626	-451.76175	-186.81683	-10.37336
896	7.458	1080.58972	-243.37157	1375.99866	-107.73977	-61.88165	1281.11230	-847.92615	27.00777	1252.03882	172.92615	19.69941	-3.85456	566.37830	-247.61221	74.29458	-1368.92310	253.56065	23.35568	-465.01297	-186.35931	-10.58819
897	7.467	1077.81812	-244.48900	1380.32593	-105.86696	-61.91608	1279.88806	-846.52893	27.90593	1255.45032	159.58813	20.25798	-3.88240	596.94373	-247.15125	73.79181	-1376.01917	253.45004	28.59972	-478.26205	-186.04675	-10.74515
898	7.475	1074.55933	-245.16945	1384.97070	-103.92813	-61.89760	1278.83740	-845.24316	28.79694	1259.09375	146.22942	20.78618	-3.87913	626.69519	-246.88736	73.40366	-1380.52856	252.67723	33.87624	-491.53250	-185.78244	-10.87168
899	7.483	1070.88965	-245.50978	1389.84766	-101.93256	-61.82411	1277.97742	-844.03009	29.60522	1262.90320	132.83124	21.26358	-3.88133	654.86914	-246.68246	72.94325	-1381.52515	251.73769	39.31845	-504.81866	-185.46823	-10.98565
900	7.492	1066.94226	-245.78572	1394.87195	-99.90139	-61.69782	1277.30396	-842.84448	30.29893	1266.83765	119.43591	21.69337	-3.94421	680.77771	-246.44060	72.04079	-1378.22290	250.79753	44.59792	-518.15686	-185.03700	-11.08363
901	7.500	1062.87085	-246.31686	1399.96460	-97.87006	-61.52978	1276.79639	-841.64874	30.87337	1270.89929	106.03586	22.16671	-4.05784	704.01453	-246.19608	70.34300	-1370.54944	249.25410	48.72986	-531.58521	-184.44949	-11.14869
902	7.508	1058.78040	-247.24118	1405.05957	-95.88571	-61.34738	1276.42798	-840.41968	31.32146	1275.12671	92.56281	22.78712	-4.14040	724.58911	-246.01166	67.65236	-1359.06616	246.19344	50.65494	-545.08521	-183.68375	-11.16254
903	7.517	1054.69019	-248.43831	1410.09839	-93.99899	-61.20538	1276.17786	-839.15192	31.60873	1279.54541	78.98630	23.55732	-4.13723	742.81409	-245.86397	63.96106	-1344.52795	241.36243	50.30128	-558.61249	-182.76903	-11.12034
904	7.525	1050.55627	-249.63252	1415.01880	-92.25009	-61.19000	1276.03479	-837.85522	31.65950	1284.11414	65.33508	24.42557	-4.06102	759.02759	-245.71088	59.40679	-1327.61328	235.45064	48.82648	-572.14941	-181.78419	-11.04244
905	7.533	1046.32922	-250.55782	1419.75635	-90.65406	-61.40628	1275.99634	-836.54706	31.38474	1288.73132	51.61374	25.42556	-3.92176	773.41443	-245.51530	54.12927	-1308.86084	229.32440	47.48893	-585.72253	-180.76813	-10.96009
906	7.542	1042.00366	-251.09517	1424.25635	-89.19338	-61.94938	1276.06946	-835.24457	30.74566	1293.29150	37.80142	26.64665	-3.69537	785.90173	-245.18950	48.18098	-1288.50928	223.17261	46.49257	-599.38892	-179.69434	-10.88267
907	7.550	1037.62207	-251.28943	1428.47644	-87.82124	-62.87285	1276.26868	-833.95844	29.77578	1297.72473	23.98032	28.04402	-3.39432	796.07520	-244.72787	41.66697	-1266.40723	216.49747	45.15494	-613.19012	-178.58122	-10.78054
908	7.558	1033.25269	-251.26747	1432.38000	-86.47334	-64.17142	1276.60144	-832.68732	28.55047	1301.99414	10.33087	29.41041	-3.10067	803.37109	-244.28543	34.89162	-1242.25488	208.86569	42.90672	-627.10498	-177.54208	-10.61813
909	7.567	1028.97375	-251.16248	1435.93286	-85.08844	-65.79102	1277.05969	-831.41901	27.17244	1306.08423	-3.12061	30.58670	-2.88311	807.41858	-243.94028	28.24876	-1215.92993	200.67944	40.02076	-641.06818	-176.62411	-10.43122
910	7.575	1024.86536	-251.07100	1439.10510	-83.63245	-67.66232	1277.62573	-830.13885	25.77933	1310.00403	-16.59677	31.59105	-2.74417	808.05322	-243.52011	22.02078	-1187.61133	193.01849	37.47325	-655.04303	-175.68672	-10.32339
911	7.583	1021.00299	-251.03113	1441.87048	-82.10822	-69.72858	1278.28491	-828.83691	24.51226	1313.78455	-30.31882	32.54356	-2.64978	805.16931	-242.71259	16.35250	-1157.65283	186.43527	35.97775	-669.05298	-174.57924	-10.33791
912	7.592	1017.45459	-251.03069	1444.20557	-80.54128	-71.94079	1279.02893	-827.50531	23.45322	1317.45154	-44.33270	33.55085	-2.54997	798.93250	-241.22978	11.40987	-1126.33545	180.44771	35.45670	-683.14990	-173.35567	-10.38853
913	7.600	1014.28070	-251.04132	1446.08740	-78.95515	-74.23911	1279.85327	-826.13312	22.60614	1321.00085	-58.55875	34.63642	-2.41550	790.17334	-238.90450	7.43487	-1093.82886	174.54994	35.65339	-697.37573	-172.19922	-10.36192
914	7.608	1011.53485	-251.04469	1447.49487	-77.35506	-76.55174	1280.75842	-824.70612	21.92606	1324.40039	-72.85715	35.76048	-2.27678	780.12195	-235.83037	4.51865	-1060.39307	168.83197	36.61028	-711.72131	-171.18623	-10.25538
915	7.617	1009.26147	-251.03423	1448.40833	-75.73015	-78.80748	1281.75110	-823.21533	21.34332	1327.60693	-87.06018	36.88588	-2.20436	769.40234	-232.52797	2.52403	-1026.41797	163.46970	38.37754	-726.09229	-170.20128	-10.16526
916	7.625	1007.49280	-251.00632	1448.80957	-74.07198	-80.95145	1282.83984	-821.66913	20.77235	1330.58264	-100.96548	37.97550	-2.27853	757.68054	-229.77194	1.29136	-992.26019	158.40132	40.74504	-740.37781	-169.10974	-10.14522
917	7.633	1006.24799	-250.95720	1448.68250	-72.39259	-82.95547	1284.02783	-820.09900	20.12505	1333.30176	-114.37631	39.02066	-2.52318	744.61047	-228.01199	0.65871	-958.19458	153.50653	43.34386	-754.56299	-167.92798	-10.14598
918	7.642	1005.53375	-250.88611	1448.02014	-70.72633	-84.80252	1285.30579	-818.55603	19.33543	1335.75012	-127.43613	40.16639	-2.79725	730.59045	-227.04924	0.37967	-924.46252	148.76535	45.85831	-768.70325	-166.75880	-10.11660
919	7.650	1005.34198	-250.79436	1446.82861	-69.11912	-86.45444	1286.65234	-817.10883	18.38180	1337.91724	-141.17361	41.70277	-2.80086	716.36597	-226.36951	0.20085	-891.21326	144.26721	48.12791	-782.83502	-165.68712	-10.07703
920	7.658	1005.64825	-250.68111	1445.12573	-67.62314	-87.84943	1288.03809	-815.84375	17.28914	1339.78613	-157.48300	43.87296	-2.14171	702.36536	-225.65263	-0.03468	-858.38330	140.11246	50.12497	-796.95074	-164.77530	-10.04898
921	7.667	1006.41187	-250.54355	1442.93787	-66.30007	-88.93195	1289.43311	-814.85547	16.11144	1341.33093	-177.91245	46.74721	-0.21701	688.55725	-224.91165	-0.32807	-825.72009	136.25349	51.86879	-811.01111	-164.05263	-9.98678
922	7.675	1007.57751	-250.37639	1440.30188	-65.21642	-89.67380	1290.80786	-814.22998	14.91241	1342.52246	-202.10214	50.23714	4.02617	674.74548	-224.24695	-0.57740	-792.95306	132.49240	53.32281	-824.95599	-163.49036	-9.81991
923	7.683	1009.07983	-250.16118	1437.26172	-64.42476	-90.07596	1292.12659	-814.02362	13.75676	1343.33545	-227.22629	54.11396	11.91143	660.88965	-223.59845	-0.72625	-759.93396	128.77158	54.41974	-838.71826	-162.99205	-9.54308
924	7.692	1010.85254	-249.85484	1433.86011	-63.94904	-90.16216	1293.34155	-814.25342	12.70317	1343.75342	-248.81003	57.98725	23.90422	647.10974	-222.80988	-0.82074	-726.70923	125.39594	55.18912	-852.29895	-162.41078	-9.26147
925	7.700	1012.84253	-249.40207	1430.13757	-63.79005	-89.96790	1294.40002	-814.91119	11.79284	1343.76965	-262.71133	61.42835	38.35045	633.50183	-221.82799	-0.95894	-693.50281	122.79613	55.73265	-865.81934	-161.60095	-9.15300
926	7.708	1015.02277	-248.76996	1426.13391	-63.94412	-89.53062	1295.25879	-815.97937	11.05051	1343.38525	-267.13242	64.28899	51.91680	620.05176	-220.77704	-1.19412	-660.52563	121.08730	56.06432	-879.39691	-160.51350	-9.33737
927	7.717	1017.39563	-247.96858	1421.88904	-64.41911	-88.88121	1295.89673	-817.42847	10.50062	1342.60498	-262.83737	66.86248	61.70631	606.67493	-219.90047	-1.44916	-627.84436	120.05930	56.07914	-893.04016	-159.25461	-9.74031
928	7.725	1019.98218	-247.03900	1417.44470	-65.23579	-88.03683	1296.32190	-819.21411	10.17164	1341.43359	-251.66544	69.64987	66.85542	593.31311	-219.34430	-1.58484	-595.51453	119.57407	55.67176	-906.70251	-158.02716	-10.12485
929	7.733	1022.80353	-246.02716	1412.84607	-66.41185	-87.00430	1296.56763	-821.28552	10.08222	1339.88037	-235.25534	72.91957	68.31219	579.98328	-218.94133	-1.56327	-563.72601	119.69980	54.80919	-920.34985	-157.07748	-10.27342
930	7.742	1025.86926	-244.96745	1408.13904	-67.94495	-85.79958	1296.68250	-823.59912	10.23131	1337.96484	-214.89890	76.42534	67.58572	566.71796	-218.36723	-1.46842	-532.79462	120.55699	53.48708	-933.96393	-156.49809	-10.16786
931	7.750	1029.17773	-243.88177	1403.36438	-69.80916	-84.46953	1296.71899	-826.12433	10.59874	1335.71387	-191.91354	79.55774	65.76593	553.48535	-217.50975	-1.39351	-503.07782	122.22781	51.63446	-947.50146	-155.99300	-10.01788
932	7.758	1032.71863	-242.78656	1398.55164	-71.95376	-83.08717	1296.72400	-828.83429	11.14700	1333.15100	-167.79160	81.78021	63.27484	540.19360	-216.52640	-1.36599	-474.81726	124.71027	49.09888	-960.92639	-155.22501	-10.01325
933	7.767	1036.47009	-241.69615	1393.71899	-74.30228	-81.72143	1296.72852	-831.68530	11.82673	1330.29211	-143.86588	82.92867	60.12705	526.78015	-215.60503	-1.35848	-448.06519	128.00200	45.80119	-974.26965	-154.25629	-10.10498
934	7.775	1040.39136	-240.61839	1388.87610	-76.76643	-80.41949	1296.74817	-834.60388	12.59206	1327.15039	-120.73044	83.20422	56.35025	513.26929	-214.78766	-1.34591	-422.84259	132.26169	41.88392	-987.55164	-153.29262	-10.17377
935	7.783	1044.42371	-239.54515	1384.03088	-79.27245	-79.21964	1296.79504	-837.49652	13.41293	1323.74219	-98.02869	82.99220	52.21817	499.72925	-214.00288	-1.33168	-399.27393	137.71591	37.67418	-1000.78723	-152.39909	-10.22596
936	7.792	1048.49902	-238.44589	1379.19507	-81.78210	-78.16302	1296.88794	-840.27393	14.27356	1320.09082	-74.89359	82.69910	48.14581	486.20844	-213.18925	-1.32014	-377.54333	144.41006	33.58333	-1014.09961	-151.62720	-10.29507
937	7.800	1052.55188	-237.27444	1374.38843	-84.29381	-77.27525	1297.04565	-842.87024	15.16930	1316.22656	-50.59634	82.59997	44.43232	472.71631	-212.32620	-1.30183	-357.85229	152.13849	30.04176	-1027.61707	-150.97183	-10.34493
938	7.808	1056.52808	-235.98715	1369.64307	-86.82523	-76.55067	1297.27734	-845.24597	16.10605	1312.18164	-24.85654	82.70726	41.12589	459.21796	-211.40324	-1.27185	-340.48065	160.55956	27.36927	-1041.31079	-150.28043	-10.33852
939	7.817	1060.39063	-234.56451	1365.00549	-89.39447	-75.96814	1297.57800	-847.38367	17.09097	1307.98157	2.23996	82.86206	38.11288	445.64063	-210.42422	-1.24244	-325.83521	169.34514	25.60344	-1055.07043	-149.45500	-10.29441
940	7.825	1064.12378	-233.03198	1360.53223	-92.00138	-75.50093	1297.93115	-849.28265	18.12038	1303.63867	30.43265	82.93991	35.31300	431.93408	-209.41084	-1.22543	-314.35986	178.24091	24.42184	-1068.86011	-148.54277	-10.25130
941	7.833	1067.72717	-231.46292	1356.28357	-94.61263	-75.10611	1298.31409	-850.95764	19.18004	1299.16077	59.41760	82.89571	32.80968	418.11548	-208.39545	-1.20934	-306.43353	186.95227	23.14390	-1082.72351	-147.63142	-10.22206
942	7.842	1071.20020	-229.94777	1352.31897	-97.17099	-74.73357	1298.70850	-852.43982	20.25571	1294.56714	88.89877	82.68532	30.83140	404.23029	-207.40759	-1.17224	-302.36829	194.99800	20.85666	-1096.69165	-146.81172	-10.18552
943	7.850	1074.52087	-228.52983	1348.69324	-99.61749	-74.34962	1299.10046	-853.76685	21.34092	1289.89880	118.55991	82.24314	29.63418	390.30762	-206.44363	-1.11214	-302.32050	201.75342	16.86442	-1110.73511	-146.12628	-10.11845
944	7.858	1077.64026	-227.14827	1345.44983	-101.89938	-73.93857	1299.46936	-854.96375	22.43765	1285.21436	148.04785	81.58403	29.41840	376.35443	-205.46977	-1.04590	-306.03406	206.71530	11.29943	-1124.77710	-145.47031	-10.04224
945	7.867	1080.50537	-225.67192	1342.61353	-103.97886	-73.49582	1299.78491	-856.03271	23.55875	1280.58398	177.06369	80.84131	30.27922	362.37463	-204.46994	-0.98570	-312.61084	209.82640	5.28318	-1138.74023	-144.61865	-9.99917
946	7.875	1083.08801	-224.00446	1340.19238	-105.84781	-73.03493	1300.01782	-856.95276	24.73196	1276.09497	205.47769	80.10749	32.12808	348.41577	-203.46509	-0.93542	-320.67053	211.55374	0.29484	-1152.59399	-143.46097	-9.98427
947	7.883	1085.38257	-222.13353	1338.19336	-107.52019	-72.58778	1300.14172	-857.67993	25.99301	1271.85864	233.33560	79.37815	34.71281	334.56970	-202.46783	-0.90635	-329.23779	212.60713	-2.80578	-1166.36401	-142.20654	-9.95953
948	7.892	1087.38477	-220.10359	1336.63513	-109.00623	-72.18230	1300.12756	-858.15955	27.36494	1268.00964	260.77954	78.68322	37.78777	320.88855	-201.43568	-0.92293	-338.56598	213.54364	-4.20366	-1180.09070	-141.17070	-9.90900
949	7.900	1089.08374	-217.97882	1335.54736	-110.30247	-71.82080	1299.94177	-858.34998	28.83821	1264.69702	287.99924	78.08624	41.19024	307.34583	-200.31049	-1.00029	-349.50549	214.55934	-4.64674	-1193.74658	-140.31328	-9.83431
950	7.908	1090.45825	-215.80823	1334.95581	-111.39484	-71.47470	1299.55591	-858.23987	30.36488	1262.06702	315.21228	77.58518	44.75759	293.88623	-199.08554	-1.12396	-362.17084	215.57019	-4.73697	-1207.24097	-139.17363	-9.75841
951	7.917	1091.46924	-213.58287	1334.86694	-112.25961	-71.09474	1298.95630	-857.85303	31.86824	1260.23889	342.59857	77.12337	48.30551	280.46033	-197.79747	-1.26252	-375.81207	216.44855	-4.73993	-1220.57776	-137.53340	-9.69077
952	7.925	1092.06250	-211.20961	1335.26086	-112.87228	-70.63557	1298.14429	-857.24402	33.26431	1259.28101	370.23376	76.67007	51.69286	267.04730	-196.51030	-1.37798	-389.64233	217.21805	-4.75267	-1233.91870	-135.99989	-9.50368
953	7.933	1092.18347	-208.53355	1336.09644	-113.22044	-70.06848	1297.13379	-856.48425	34.48381	1259.19934	398.12833	76.25835	54.82784	253.67529	-195.30740	-1.43966	-403.27649	218.03940	-4.81522	-1247.32935	-135.26062	-8.99752
954	7.942	1091.79883	-205.41322	1337.33057	-113.30602	-69.37572	1295.94861	-855.64600	35.47629	1259.93530	426.31454	75.91672	57.62162	240.38696	-194.22836	-1.44687	-416.64459	219.01103	-4.94515	-1260.56152	-135.05858	-8.08043
955	7.950	1090.93066	-201.85440	1338.94238	-113.14296	-68.56117	1294.62024	-854.79352	36.20404	1261.38000	454.85175	75.58769	59.98387	227.19678	-193.25116	-1.40229	-429.81116	220.09782	-5.13436	-1273.25659	-134.65445	-6.69906
956	7.958	1089.68384	-198.12912	1340.94739	-112.75600	-67.66754	1293.18884	-853.97809	36.64753	1263.39807	483.79071	75.15910	61.84387	214.10120	-192.34454	-1.28960	-442.82623	221.23904	-5.31589	-1285.23987	-133.74133	-4.73927
957	7.967	1088.20313	-194.65813	1343.37842	-112.18027	-66.76540	1291.69641	-853.23730	36.81525	1265.84570	513.20654	74.50974	63.14430	201.10297	-191.46338	-1.12705	-455.69019	222.40424	-5.40970	-1296.54761	-132.41997	-2.18798
958	7.975	1086.57910	-191.70323	1346.24158	-111.46634	-65.93156	1290.18530	-852.59698	36.74442	1268.58203	543.20752	73.54639	63.91027	188.20432	-190.52902	-0.99010	-468.42365	223.60577	-5.42848	-1307.31299	-130.75140	0.74119
959	7.983	1084.81299	-189.24956	1349.50110	-110.67953	-65.23454	1288.70691	-852.06799	36.49632	1271.48157	573.77258	72.36102	64.42571	175.38275	-189.48166	-0.94193	-481.07562	224.88397	-5.46552	-1317.63525	-128.64755	3.84098
960	7.992	1082.86047	-187.14413	1353.10034	-109.87660	-64.71390	1287.31897	-851.64343	36.14749	1274.45447	604.52716	71.30445	65.24288	162.59763	-188.32623	-0.98321	-493.67676	226.25066	-5.58757	-1327.52393	-126.08129	7.18854
961	8.000	1080.67871	-185.23631	1356.98438	-109.08071	-64.35745	1286.06824	-851.30017	35.77373	1277.45654	634.64941	70.73641	66.82434	149.81909	-187.10739	-1.07373	-506.24884	227.68765	-5.78124	-1337.02515	-123.30671	11.08441
962	8.008	1078.24268	-183.42325	1361.10388	-108.28648	-64.10197	1284.98022	-851.00006	35.43264	1280.48181	662.99353	70.71314	69.04763	137.03973	-185.86203	-1.17142	-518.86047	229.14928	-5.98262	-1346.20386	-120.79391	15.74582
963	8.017	1075.54224	-181.65378	1365.41370	-107.48425	-63.86963	1284.06604	-850.69446	35.15643	1283.53943	688.46649	70.96058	71.06415	124.25421	-184.62454	-1.24107	-531.61584	230.53928	-6.14363	-1354.71326	-118.74499	20.95444
964	8.025	1072.58313	-179.91626	1369.87537	-106.67527	-63.61146	1283.32666	-850.33655	34.96048	1286.63867	710.45520	71.10093	71.76125	111.42584	-183.45071	-1.25772	-544.53577	231.76334	-6.24680	-1361.53003	-116.80468	26.03072
965	8.033	1069.39197	-178.21658	1374.46216	-105.87027	-63.31341	1282.75366	-849.89948	34.85523	1289.78577	729.02380	70.90001	70.47417	98.50601	-182.37564	-1.23495	-557.51379	232.81580	-6.28334	-1365.36060	-114.38767	30.19210
966	8.042	1066.00537	-176.55023	1379.15747	-105.08032	-62.96746	1282.33179	-849.38458	34.85260	1292.98132	744.82898	70.38754	67.32732	85.48920	-181.38000	-1.21481	-570.44739	233.76892	-6.26171	-1365.29224	-111.01077	32.84396
967	8.050	1062.45129	-174.87245	1383.94287	-104.30897	-62.54676	1282.04651	-848.81274	34.97617	1296.21692	758.83307	69.78954	63.00832	72.41049	-180.42200	-1.22031	-583.35724	234.66881	-6.19740	-1361.11548	-106.44026	33.83772
968	8.058	1058.74426	-173.11125	1388.79468	-103.55529	-62.00563	1281.88782	-848.21283	35.26155	1299.47668	771.95953	69.32381	58.31448	59.30042	-179.47314	-1.24841	-596.33795	235.49338	-6.09961	-1353.30103	-100.93652	33.68975
969	8.067	1054.89478	-171.22310	1393.68555	-102.83022	-61.29621	1281.84644	-847.61749	35.72995	1302.73950	784.83606	69.05352	53.83358	46.16180	-178.52448	-1.28504	-609.43018	236.22935	-5.98961	-1342.76685	-95.23596	33.33698
970	8.075	1050.91333	-169.21463	1398.58228	-102.16197	-60.38663	1281.91284	-847.05884	36.36673	1305.97949	797.63806	68.91826	49.82715	32.97400	-177.57109	-1.31031	-622.61877	236.92590	-5.90343	-1330.46265	-90.10788	33.56314
971	8.083	1046.81421	-167.10957	1403.44458	-101.56367	-59.27734	1282.07996	-846.56281	37.12896	1309.16833	810.07239	68.88474	46.23714	19.71152	-176.61978	-1.30836	-635.91772	237.67371	-5.88251	-1316.96631	-85.99731	34.57522
972	8.092	1042.62366	-164.91901	1408.23120	-100.99525	-58.00360	1282.33606	-846.14746	37.96434	1312.27539	821.55261	69.06792	42.81024	6.35471	-175.69958	-1.28305	-649.34741	238.53619	-5.93505	-1302.30981	-82.98692	35.96785
973	8.100	1038.38293	-162.65359	1412.91162	-100.37569	-56.60799	1282.65784	-845.82422	38.82800	1315.26575	831.41418	69.68868	39.34528	-7.11218	-174.82526	-1.25670	-662.87988	239.45432	-5.99943	-1286.08789	-80.93973	37.10780
974	8.108	1034.14050	-160.35234	1417.46948	-99.64040	-55.10297	1283.02576	-845.59723	39.69132	1318.10461	839.00232	70.92114	35.87810	-20.69141	-173.98460	-1.24087	-676.46863	240.30392	-5.99861	-1267.76392	-79.67991	37.61734
975	8.117	1029.94397	-158.08237	1421.89246	-98.78085	-53.44981	1283.44519	-845.45819	40.53815	1320.76648	843.71240	72.76756	32.56001	-34.36078	-173.16051	-1.21881	-690.08142	241.09583	-5.90911	-1246.95874	-79.07639	37.50706
976	8.125	1025.83740	-155.90575	1426.16833	-97.82729	-51.57784	1283.93958	-845.38422	41.35626	1323.24060	845.07520	74.99773	29.29179	-48.08214	-172.31796	-1.17397	-703.70679	241.97931	-5.76475	-1223.54736	-79.04341	36.97390
977	8.133	1021.85889	-153.84874	1430.28931	-96.80887	-49.44508	1284.51758	-845.34460	42.13618	1325.52600	842.82263	77.18129	25.54038	-61.81458	-171.40619	-1.12157	-717.36548	243.00246	-5.63289	-1197.64282	-79.53990	36.22498
978	8.142	1018.03693	-151.90465	1434.24585	-95.73685	-47.07007	1285.15491	-845.30566	42.87729	1327.62219	837.01294	78.80176	20.69231	-75.52515	-170.41672	-1.08669	-731.08228	244.02946	-5.56407	-1169.58057	-80.48618	35.45394
979	8.150	1014.39148	-150.06157	1438.00513	-94.60983	-44.50373	1285.80786	-845.22693	43.58575	1329.52759	828.30194	79.43362	14.77961	-89.20029	-169.40417	-1.06448	-744.81677	244.94150	-5.53769	-1139.80188	-81.65785	34.82130
980	8.158	1010.94086	-148.32307	1441.50037	-93.42435	-41.80275	1286.43530	-845.05829	44.26170	1331.24487	817.93176	79.04735	8.84453	-102.84726	-168.42972	-1.02778	-758.50500	245.76826	-5.48864	-1108.65881	-82.82262	34.42249
981	8.167	1007.71185	-146.70291	1444.64624	-92.18340	-39.03059	1287.00842	-844.74768	44.90025	1332.77551	807.01575	78.19620	4.27792	-116.46909	-167.50897	-0.96869	-772.19843	246.61826	-5.39845	-1076.38013	-83.95339	34.30952
982	8.175	1004.74548	-145.20480	1447.36572	-90.90405	-36.25849	1287.51416	-844.25134	45.51334	1334.10754	795.78711	77.65522	1.69989	-130.04541	-166.61288	-0.91460	-786.00830	247.58321	-5.32183	-1043.16052	-85.18385	34.51416
983	8.183	1002.09888	-143.81552	1449.60608	-89.61875	-33.55396	1287.96338	-843.54602	46.14604	1335.21375	783.82977	77.81715	0.67986	-143.56976	-165.70445	-0.89769	-799.86426	248.63188	-5.30394	-1009.15393	-86.68109	35.06469
984	8.192	999.84509	-142.51151	1451.34216	-88.36613	-30.96653	1288.39941	-842.64514	46.86127	1336.05920	770.91284	78.56515	0.39221	-157.08102	-164.78424	-0.91128	-813.52777	249.57127	-5.32418	-974.44116	-88.60596	36.00424
985	8.200	998.06061	-141.26299	1452.57251	-87.18620	-28.52483	1288.88513	-841.61652	47.69498	1336.62610	757.33215	79.60288	0.24532	-170.59933	-163.90581	-0.89412	-826.92535	250.27921	-5.33822	-939.10229	-91.05006	37.37876
986	8.208	996.80371	-140.04160	1453.30957	-86.12721	-26.24855	1289.47437	-840.59106	48.61917	1336.93921	743.59631	80.73851	0.01505	-184.04077	-163.12238	-0.76687	-840.27917	250.90079	-5.30645	-903.32166	-93.93597	39.15468
987	8.217	996.10132	-138.83447	1453.56360	-85.25116	-24.17554	1290.18384	-839.73566	49.55547	1337.05078	730.02893	81.93298	-0.30444	-197.22507	-162.41037	-0.48436	-853.82092	251.65837	-5.20553	-867.41602	-96.98161	41.09205
988	8.225	995.94904	-137.65144	1453.33691	-84.62701	-22.37652	1290.98132	-839.19208	50.42648	1336.98718	716.67450	83.20223	-0.65377	-209.96558	-161.68922	-0.01818	-867.50549	252.62032	-5.06503	-831.76471	-99.88934	42.82594
989	8.233	996.31812	-136.52367	1452.62720	-84.32712	-20.91520	1291.80029	-839.04132	51.18584	1336.72974	703.44556	84.51868	-0.97421	-222.13995	-160.92798	0.72192	-881.11169	253.71371	-4.94090	-796.69806	-102.64661	44.15808
990	8.242	997.16748	-135.49432	1451.43030	-84.42522	-19.79319	1292.57056	-839.31738	51.80724	1336.24658	690.25781	85.81376	-1.23707	-233.67563	-160.17644	1.91367	-894.54224	254.84651	-4.85647	-762.40753	-105.48422	45.12066
991	8.250	998.45526	-134.60243	1449.74292	-84.95592	-18.95726	1293.24426	-840.02863	52.26591	1335.52600	677.04938	87.05595	-1.44365	-244.48663	-159.46497	3.74633	-907.87512	255.99298	-4.79722	-728.93652	-108.56264	45.75921
992	8.258	1000.14343	-133.87172	1447.56677	-85.87987	-18.34440	1293.80798	-841.15979	52.54591	1334.58240	663.78113	88.28520	-1.59172	-254.38748	-158.73138	6.34668	-921.17932	257.14893	-4.75911	-696.24011	-111.88040	46.01128
993	8.267	1002.19617	-133.31136	1444.90869	-87.12461	-17.89793	1294.27905	-842.66199	52.66876	1333.42969	650.48181	89.54305	-1.68520	-262.96725	-157.91766	9.78743	-934.44855	258.25223	-4.80467	-664.26410	-115.41637	45.78762
994	8.275	1004.57513	-132.91837	1441.77734	-88.63765	-17.56976	1294.68518	-844.45569	52.70115	1332.03284	637.22717	90.81203	-1.75289	-269.52768	-157.09700	14.07409	-947.66528	259.24567	-4.97442	-633.02875	-119.25417	45.09488
995	8.283	1007.23706	-132.67522	1438.18726	-90.38704	-17.33639	1295.04004	-846.46014	52.71447	1330.31152	624.04858	92.02466	-1.82334	-273.21582	-156.40150	19.06893	-960.82092	260.18204	-5.16538	-602.61182	-123.58644	44.05214
996	8.292	1010.13696	-132.55194	1434.16235	-92.34034	-17.19988	1295.33301	-848.62378	52.72786	1328.20886	610.92126	93.09131	-1.91616	-273.24741	-155.88847	24.49930	-973.94965	261.14511	-5.26852	-573.02917	-128.58386	42.78438
997	8.300	1013.23242	-132.51804	1429.73462	-94.45415	-17.16046	1295.53491	-850.92603	52.68785	1325.73071	597.81726	93.99948	-2.03207	-269.02261	-155.60625	29.98977	-987.14563	262.10089	-5.32812	-544.22583	-134.26880	41.33614
998	8.308	1016.48462	-132.55685	1424.94043	-96.68143	-17.20016	1295.61292	-853.35632	52.49714	1322.92151	584.71887	94.88126	-2.13543	-260.20709	-155.70613	34.94160	-1000.44000	262.98663	-5.41731	-516.18848	-140.55991	39.70078
999	8.317	1019.85626	-132.67290	1419.81848	-98.98721	-17.29794	1295.54285	-855.89117	52.06401	1319.83862	571.60577	95.87109	-2.19093	-246.84283	-156.39307	38.53782	-1013.73944	263.89685	-5.48397	-489.00467	-147.40250	37.89043
1000	8.325	1023.30994	-132.88583	1414.40686	-101.34975	-17.44642	1295.31702	-858.47864	51.35419	1316.54211	558.45667	96.96596	-2.20182	-229.30838	-157.83017	40.15147	-1026.94971	264.99973	-5.41001	-462.85446	-154.77956	35.96462
1001	8.333	1026.80933	-133.21515	1408.74023	-103.74535	-17.65110	1294.95020	-861.02374	50.44585	1313.08826	545.26563	98.07909	-2.19511	-208.14941	-160.05379	39.73003	-1040.05151	266.31876	-5.16142	-438.00375	-162.60561	34.01941
1002	8.342	1030.32422	-133.66870	1402.85132	-106.13556	-17.92204	1294.46753	-863.38727	49.53996	1309.51672	532.05505	99.14104	-2.19955	-183.99454	-162.86148	37.73515	-1053.07764	267.74551	-4.83488	-414.80392	-170.67418	32.15381
1003	8.350	1033.83496	-134.24243	1396.77454	-108.46689	-18.26238	1293.88452	-865.44788	48.83172	1305.83337	518.85681	100.15060	-2.23777	-157.58456	-165.81845	34.85018	-1066.11389	269.15887	-4.55524	-393.67197	-178.69891	30.40440
1004	8.358	1037.33191	-134.92303	1390.54602	-110.68427	-18.65988	1293.20093	-867.19000	48.31758	1302.00415	505.67200	101.16426	-2.31540	-129.78937	-168.45642	31.72050	-1079.27710	270.40878	-4.37563	-375.04556	-186.35333	28.66819
1005	8.367	1040.81140	-135.69316	1384.19897	-112.74881	-19.08925	1292.41907	-868.68579	47.79969	1297.97766	492.46841	102.23164	-2.40628	-101.49493	-170.48860	28.79254	-1092.62122	271.37939	-4.27820	-359.33615	-193.33447	26.71497
1006	8.375	1044.26868	-136.54045	1377.76208	-114.64934	-19.52561	1291.56201	-869.98871	47.09658	1293.71350	479.21994	103.35324	-2.46632	-73.38217	-171.88071	26.31517	-1106.07227	272.17935	-4.22737	-346.88977	-199.47113	24.30946
1007	8.383	1047.69275	-137.46239	1371.26782	-116.40408	-19.96300	1290.67773	-871.09564	46.16950	1289.18298	465.93243	104.48128	-2.47755	-45.76245	-172.77534	24.43537	-1119.50745	273.09396	-4.23226	-337.95441	-204.65915	21.27290
1008	8.392	1051.06702	-138.46753	1364.75745	-118.04515	-20.40880	1289.82666	-871.99805	45.06285	1284.38757	452.62286	105.56105	-2.46471	-18.59518	-173.37584	23.23883	-1132.87439	274.27057	-4.30261	-332.64618	-208.63744	17.43614
1009	8.400	1054.36938	-139.57185	1358.28418	-119.59279	-20.85166	1289.05762	-872.72479	43.80913	1279.40771	439.29791	106.58290	-2.47478	8.37219	-173.83926	22.70347	-1146.19653	275.53809	-4.36221	-330.90143	-211.03926	12.65691
1010	8.408	1057.57202	-140.78838	1351.90869	-121.04607	-21.25404	1288.39294	-873.33130	42.40947	1274.39966	425.95078	107.56883	-2.53211	35.47583	-174.18184	22.65645	-1159.52551	276.62161	-4.33656	-332.47174	-211.78500	6.98497
1011	8.417	1060.64197	-142.11969	1345.69055	-122.39255	-21.58191	1287.83203	-873.85675	40.86649	1269.51709	412.55533	108.54662	-2.60578	63.02142	-174.31558	22.85543	-1172.89539	277.48883	-4.24608	-337.04327	-211.31946	0.97289
1012	8.425	1063.54700	-143.55176	1339.68262	-123.61368	-21.82861	1287.36230	-874.30194	39.19392	1264.86499	399.08905	109.55481	-2.66314	91.16196	-174.18781	23.14043	-1186.29785	278.34872	-4.14289	-344.42139	-210.34912	-4.20770
1013	8.433	1066.25793	-145.04375	1333.93359	-124.68475	-22.01509	1286.96741	-874.63928	37.39809	1260.52515	385.56946	110.60878	-2.73176	119.84262	-173.81927	23.49555	-1199.73242	279.32611	-4.06092	-354.47992	-209.33191	-7.47685
1014	8.442	1068.74756	-146.52968	1328.48828	-125.58658	-22.18540	1286.62878	-874.83252	35.48279	1256.59631	372.02600	111.66624	-2.85139	148.84772	-173.27142	24.01670	-1213.26929	280.30191	-4.01104	-366.76276	-208.33357	-8.79186
1015	8.450	1070.98413	-147.93388	1323.38257	-126.31563	-22.39830	1286.32056	-874.84985	33.47725	1253.20776	358.46210	112.67024	-2.99843	177.91171	-172.64804	24.85033	-1226.98047	281.13852	-3.96019	-380.34412	-207.32793	-8.99136
1016	8.458	1072.93115	-149.17645	1318.64453	-126.87070	-22.69730	1286.00891	-874.67041	31.44448	1250.50928	344.87842	113.60384	-3.10557	206.81650	-172.07365	26.11689	-1240.83374	281.89014	-3.86003	-394.30310	-206.35809	-8.90258
1017	8.467	1074.56836	-150.21074	1314.31396	-127.23544	-23.08281	1285.65735	-874.28632	29.46478	1248.64758	331.29492	114.48546	-3.14102	235.41846	-171.64105	27.85245	-1254.72534	282.66217	-3.70372	-408.14520	-205.43240	-8.91823
1018	8.475	1075.91479	-151.11589	1310.46631	-127.38293	-23.52599	1285.23547	-873.70477	27.63385	1247.72131	317.72595	115.34541	-3.14319	263.64899	-171.39810	29.99779	-1268.52002	283.44278	-3.46991	-421.75385	-204.52609	-9.10484
1019	8.483	1077.01831	-152.09052	1307.20496	-127.29190	-24.00649	1284.72327	-872.94562	26.07225	1247.73828	304.17004	116.20012	-3.18896	291.52966	-171.38281	32.42248	-1282.02930	284.18399	-2.98857	-435.21048	-203.66553	-9.39191
1020	8.492	1077.91077	-153.29849	1304.61902	-126.95490	-24.52618	1284.12048	-872.03772	24.90356	1248.61072	290.62390	117.03085	-3.32170	319.16034	-171.65573	34.96626	-1295.03638	284.88907	-1.95850	-448.66592	-202.89780	-9.69096
1021	8.500	1078.58484	-154.76782	1302.75732	-126.37757	-25.08409	1283.45544	-871.01477	24.22310	1250.16760	277.07672	117.81793	-3.49359	346.67218	-172.30605	37.48486	-1307.36499	285.59088	-0.12921	-462.20889	-202.23630	-9.93127
1022	8.508	1079.00708	-156.42160	1301.63232	-125.57397	-25.64749	1282.77710	-869.91309	24.07681	1252.19580	263.51849	118.54903	-3.62354	374.19983	-173.42796	39.85908	-1318.94604	286.34036	2.60448	-475.81393	-201.64844	-10.06847
1023	8.517	1079.13867	-158.14343	1301.23083	-124.56262	-26.16138	1282.13843	-868.77649	24.43034	1254.52600	249.94293	119.19034	-3.69364	401.88593	-175.06987	41.96749	-1329.85425	287.16016	6.23948	-489.40750	-201.08026	-10.11713
1024	8.525	1078.95105	-159.82838	1301.51868	-123.36961	-26.58368	1281.58606	-867.65179	25.16747	1257.07764	236.30658	119.76805	-3.70484	429.88434	-177.22162	43.70866	-1340.28271	287.92914	10.66009	-502.94437	-200.51395	-10.14689
1025	8.533	1078.43982	-161.40932	1302.44482	-122.03427	-26.89782	1281.15198	-866.57349	26.13753	1259.82397	222.56160	120.39761	-3.62656	458.34875	-179.85362	45.05645	-1350.46533	288.35287	15.61304	-516.44165	-199.96201	-10.21635
1026	8.542	1077.62537	-162.85515	1303.94934	-120.60293	-27.09683	1280.84888	-865.55444	27.19806	1262.75659	208.75211	121.11880	-3.48801	487.37793	-182.94424	46.06544	-1360.53442	288.06842	20.82579	-529.94885	-199.43466	-10.33389
1027	8.550	1076.53674	-164.16342	1305.97144	-119.11160	-27.17335	1280.67102	-864.58655	28.23180	1265.87756	194.98499	121.85760	-3.38626	516.90393	-186.48999	46.86863	-1370.32837	286.79358	26.21707	-543.47607	-198.94218	-10.47181
1028	8.558	1075.19556	-165.35480	1308.45020	-117.57692	-27.13141	1280.60278	-863.64716	29.15186	1269.19751	181.31334	122.57997	-3.35170	546.61835	-190.47089	47.65694	-1379.27466	284.49750	31.93593	-556.98914	-198.46249	-10.58124
1029	8.567	1073.61316	-166.46101	1311.31934	-116.00048	-26.99950	1280.63135	-862.70953	29.89975	1272.72827	167.71796	123.30849	-3.33802	576.00354	-194.77640	48.57212	-1386.41235	281.46341	38.11485	-570.46118	-197.91959	-10.62624
1030	8.575	1071.80054	-167.50873	1314.51392	-114.37692	-26.82561	1280.75024	-861.75238	30.43990	1276.47571	154.16306	124.04289	-3.32068	604.38904	-199.22777	49.59786	-1390.55225	278.09103	44.47387	-583.90619	-197.24667	-10.62096
1031	8.583	1069.76953	-168.50624	1317.98022	-112.71115	-26.67201	1280.95825	-860.76648	30.75344	1280.43420	140.61298	124.79970	-3.30080	631.00800	-203.70668	50.52197	-1390.68481	274.54874	50.10213	-597.39624	-196.44904	-10.59483
1032	8.592	1067.52930	-169.44366	1321.67749	-111.03615	-26.61829	1281.25659	-859.75623	30.83660	1284.58337	127.02689	125.62813	-3.27593	655.12140	-208.24573	50.97313	-1386.48486	270.58459	53.84009	-611.00525	-195.56094	-10.56225
1033	8.600	1065.08716	-170.31279	1325.57227	-109.40271	-26.74329	1281.64673	-858.73425	30.70654	1288.88928	113.38446	126.52377	-3.25714	676.22461	-212.97363	50.55772	-1378.42310	265.72061	55.12785	-624.71765	-194.57465	-10.55208
1034	8.608	1062.45483	-171.12645	1329.63196	-107.84975	-27.09233	1282.13159	-857.71350	30.40841	1293.30542	99.70239	127.43373	-3.25623	694.24792	-217.93684	49.02722	-1367.44751	259.71249	54.55531	-638.45953	-193.47766	-10.58649
1035	8.617	1059.65247	-171.91473	1333.82300	-106.39215	-27.67023	1282.71716	-856.70728	30.00631	1297.77112	85.98660	128.34874	-3.25582	709.55115	-223.02692	46.36787	-1354.62256	252.90962	53.62322	-652.19464	-192.31975	-10.63100
1036	8.625	1056.71216	-172.70567	1338.10999	-105.03083	-28.46250	1283.40674	-855.73175	29.55318	1302.21338	72.21164	129.30130	-3.22893	722.63489	-228.10974	42.75666	-1340.80872	246.04778	53.73907	-665.94885	-191.18938	-10.62861
1037	8.633	1053.67456	-173.51175	1342.45935	-103.76193	-29.45859	1284.19189	-854.80396	29.07043	1306.55847	58.37384	130.29662	-3.17205	733.81506	-233.10945	38.41600	-1326.30078	239.49599	55.11478	-679.77795	-190.15401	-10.54933
1038	8.642	1050.57617	-174.33211	1346.83850	-102.56914	-30.65811	1285.05066	-853.93604	28.56557	1310.74451	44.48990	131.31032	-3.10327	743.10681	-237.96123	33.51680	-1310.70093	232.93224	56.72460	-693.70990	-189.20813	-10.39843
1039	8.650	1047.44397	-175.16739	1351.21143	-101.41614	-32.06433	1285.95435	-853.13184	28.06078	1314.72498	30.55698	132.31738	-3.04755	750.32471	-242.56047	28.16743	-1293.26733	225.98018	57.38869	-707.70770	-188.25685	-10.23552
1040	8.658	1044.30286	-176.03859	1355.53503	-100.27013	-33.68707	1286.87964	-852.38806	27.59177	1318.46533	16.57922	133.30330	-3.01344	755.21436	-246.80061	22.46081	-1273.40674	218.96645	56.76519	-721.70825	-187.21698	-10.14462
1041	8.667	1041.18372	-176.98975	1359.76038	-99.12997	-35.54469	1287.81348	-851.69818	27.18488	1321.93945	2.57510	134.30217	-2.95488	757.43542	-250.68767	16.63003	-1250.86133	212.85434	55.43704	-735.68457	-186.12048	-10.14007
1042	8.675	1038.12085	-178.06250	1363.83264	-98.01237	-37.64188	1288.74292	-851.05298	26.83800	1325.13245	-11.44766	135.39467	-2.79414	756.55554	-254.25681	11.16121	-1225.60535	208.36453	54.20452	-749.66077	-185.05074	-10.15032
1043	8.683	1035.14917	-179.26770	1367.69348	-96.91997	-39.94628	1289.64685	-850.43488	26.51480	1328.04053	-25.45224	136.59897	-2.52389	752.23743	-257.27817	6.68023	-1197.76172	205.35364	53.40335	-763.69434	-184.03214	-10.10066
1044	8.692	1032.30151	-180.58989	1371.29077	-95.83606	-42.38696	1290.49854	-849.81409	26.15669	1330.66956	-39.37897	137.79982	-2.25305	744.54761	-259.22754	3.66190	-1167.65527	203.08972	52.87846	-777.84045	-183.04092	-9.98888
1045	8.700	1029.61353	-182.01810	1374.58179	-94.74866	-44.87969	1291.28198	-849.15302	25.70674	1333.03015	-53.29626	138.85455	-2.11449	734.09802	-259.69739	2.10487	-1135.81226	200.78394	52.27100	-792.09204	-182.07852	-9.87899
1046	8.708	1027.13062	-183.55946	1377.52661	-93.67120	-47.36369	1292.00610	-848.41785	25.12851	1335.12903	-67.39963	139.73416	-2.15407	721.74548	-258.83838	1.48882	-1102.78369	198.03583	51.32654	-806.36206	-181.17088	-9.82404
1047	8.717	1024.90955	-185.22025	1380.08496	-92.62701	-49.79914	1292.70166	-847.59106	24.41215	1336.96472	-81.72086	140.51183	-2.31556	708.24976	-257.30615	1.17239	-1068.92163	194.99698	50.11510	-820.54211	-180.29179	-9.82559
1048	8.725	1023.01294	-186.98674	1382.21790	-91.62450	-52.14091	1293.40161	-846.68146	23.56482	1338.52722	-96.00375	141.28059	-2.47346	694.25220	-255.76990	0.82275	-1034.33374	191.95908	48.90147	-834.57861	-179.34622	-9.86512
1049	8.733	1021.50116	-188.83159	1383.89221	-90.66796	-54.34556	1294.12732	-845.72522	22.59566	1339.80139	-109.93839	142.13589	-2.47967	680.19568	-254.57303	0.45826	-999.03723	188.97694	47.92521	-848.50647	-178.28720	-9.91838
1050	8.742	1020.41583	-190.73387	1385.08899	-89.77915	-56.38812	1294.88550	-844.77887	21.52199	1340.76709	-123.37015	143.15483	-2.23350	666.23279	-253.74771	0.18520	-963.09558	186.06995	47.39310	-862.40961	-177.19643	-9.93246
1051	8.750	1019.76825	-192.69472	1385.80591	-88.99518	-58.25457	1295.67334	-843.91376	20.38542	1341.40308	-136.27866	144.30896	-1.72082	652.37805	-253.13814	-0.01730	-926.65344	183.55907	47.46817	-876.32825	-176.18994	-9.85435
1052	8.758	1019.53992	-194.73021	1386.05347	-88.35674	-59.93336	1296.48315	-843.21149	19.24452	1341.69080	-148.65970	145.46452	-0.97724	638.62390	-252.54887	-0.26118	-889.94019	181.91469	48.13311	-890.22839	-175.31508	-9.72359
1053	8.767	1019.68677	-196.83000	1385.84863	-87.90549	-61.42263	1297.30176	-842.75110	18.15935	1341.61609	-160.56723	146.51297	-0.01685	624.92352	-251.89804	-0.58493	-853.20947	181.21786	49.11079	-904.08246	-174.56688	-9.66953
1054	8.775	1020.14545	-198.92622	1385.20422	-87.68567	-62.73340	1298.10999	-842.59680	17.18915	1341.17151	-172.35947	147.45235	1.22261	611.21594	-251.24246	-0.88594	-816.68134	180.96599	49.97858	-917.91382	-173.93050	-9.75471
1055	8.783	1020.85284	-200.92897	1384.12646	-87.73755	-63.87308	1298.88293	-842.79382	16.38910	1340.35767	-184.74344	148.35097	2.90790	597.49915	-250.63127	-1.04330	-780.55762	180.54462	50.40929	-931.72314	-173.40442	-9.86433
1056	8.792	1021.77008	-202.78961	1382.62061	-88.08669	-64.82867	1299.58862	-843.36487	15.79864	1339.18103	-198.29733	149.20757	5.30647	583.83740	-249.99687	-1.06656	-745.02637	179.85849	50.33810	-945.46167	-172.99921	-9.79509
1057	8.800	1022.88538	-204.51160	1380.69568	-88.74146	-65.57845	1300.18738	-844.30768	15.43645	1337.65161	-212.79306	149.80110	8.80904	570.23651	-249.29501	-1.03434	-710.23511	179.42569	49.90250	-959.14771	-172.61441	-9.49477
1058	8.808	1024.19971	-206.11407	1378.36243	-89.70026	-66.12277	1300.63904	-845.59241	15.31052	1335.78381	-226.96262	149.74353	14.00338	556.60522	-248.59837	-0.98498	-676.24756	179.74106	49.19670	-972.84741	-171.90627	-9.22217
1059	8.817	1025.71387	-207.60646	1375.63184	-90.95454	-66.48905	1300.91296	-847.16675	15.42184	1333.59412	-238.79160	148.69574	21.42218	542.93311	-247.91034	-0.96458	-643.02277	180.73251	48.13570	-986.45874	-170.54410	-9.33528
1060	8.825	1027.42102	-208.98967	1372.51318	-92.47868	-66.70682	1300.99512	-848.96777	15.75212	1331.09790	-245.99252	146.48477	30.73270	529.32642	-247.12347	-1.02585	-610.50281	182.10754	46.58959	-999.83594	-168.76596	-9.85176
1061	8.833	1029.30884	-210.26643	1369.01245	-94.22456	-66.79899	1300.89099	-850.93182	16.26551	1328.31213	-246.70871	143.15971	40.37014	515.81836	-246.21460	-1.13824	-578.72260	183.90646	44.50441	-1013.13092	-167.34973	-10.37549
1062	8.842	1031.36267	-211.45517	1365.13928	-96.13274	-66.78592	1300.62537	-852.99622	16.93417	1325.25830	-240.31070	139.08020	48.49385	502.33594	-245.26494	-1.22588	-547.80615	186.41878	41.86301	-1026.60474	-166.71437	-10.54261
1063	8.850	1033.56909	-212.59648	1360.91760	-98.13683	-66.67120	1300.23413	-855.09924	17.75482	1321.96069	-227.55576	134.83681	54.24296	488.82764	-244.33484	-1.26538	-517.87482	189.79880	38.65805	-1040.27173	-166.47687	-10.34695
1064	8.858	1035.91992	-213.73213	1356.39075	-100.16037	-66.43013	1299.74951	-857.18140	18.74559	1318.44678	-209.97165	130.96776	57.97845	475.29663	-243.43655	-1.28709	-489.03101	194.03513	34.93210	-1054.02881	-166.17761	-9.98336
1065	8.867	1038.41040	-214.88005	1351.61438	-102.13367	-66.02870	1299.19250	-859.18378	19.94102	1314.74988	-189.12833	127.72476	60.62937	461.75171	-242.57140	-1.32407	-461.47900	199.22055	30.82502	-1067.83691	-165.77493	-9.64836
1066	8.875	1041.03052	-216.03471	1346.64136	-104.02251	-65.45395	1298.57813	-861.04333	21.38557	1310.90320	-166.30869	125.02199	62.95703	448.17963	-241.73788	-1.37844	-435.57227	205.52945	26.57096	-1081.61646	-165.20120	-9.52056
1067	8.883	1043.75732	-217.17696	1341.51941	-105.83276	-64.72286	1297.92847	-862.69849	23.11440	1306.92358	-142.51828	122.49614	65.22321	434.56024	-240.92641	-1.42268	-411.71979	212.92247	22.42181	-1095.19360	-164.06004	-9.72002
1068	8.892	1046.55859	-218.28239	1336.30017	-107.58694	-63.86459	1297.27979	-864.11139	25.12594	1302.80664	-118.50241	119.64577	67.26866	420.88660	-240.13486	-1.43470	-390.40033	221.11983	18.57248	-1108.50574	-162.14194	-10.21539
1069	8.900	1049.39832	-219.32726	1331.04712	-109.29994	-62.89810	1296.67114	-865.28992	27.36137	1298.54602	-94.63156	116.04717	68.80518	407.16284	-239.36650	-1.42664	-372.27551	229.78632	15.12866	-1121.80737	-160.06227	-10.75779
1070	8.908	1052.23645	-220.28256	1325.83569	-110.96978	-61.83170	1296.12732	-866.28351	29.70834	1294.15930	-70.81168	111.50320	69.67776	393.40778	-238.60513	-1.42640	-358.10522	238.56824	12.06130	-1135.43701	-158.74396	-10.99513
1071	8.917	1055.02808	-221.10840	1320.74878	-112.58426	-60.68713	1295.65479	-867.15027	32.04259	1289.68176	-46.62366	106.06839	69.93036	379.64941	-237.81071	-1.44954	-348.43091	247.00284	9.16936	-1149.38025	-158.24930	-10.76395
1072	8.925	1057.72815	-221.75792	1315.87134	-114.13437	-59.51522	1295.24561	-867.92273	34.29046	1285.12500	-21.62430	100.03256	69.72090	365.89355	-236.94574	-1.48787	-343.23218	254.47784	6.15275	-1163.31787	-157.89955	-10.21850
1073	8.933	1060.29797	-222.18562	1311.28052	-115.61441	-58.37836	1294.88342	-868.59967	36.46142	1280.46643	4.43216	93.79352	69.21850	352.12000	-236.02209	-1.51202	-341.80176	260.36209	2.91456	-1177.05688	-157.26219	-9.69954
1074	8.942	1062.70691	-222.35980	1307.04016	-117.01349	-57.32288	1294.54688	-869.15942	38.62320	1275.71155	31.56216	87.64668	68.55497	338.32208	-235.09093	-1.51518	-343.19507	264.31738	-0.10763	-1190.76953	-156.49377	-9.47761
1075	8.950	1064.92871	-222.26743	1303.21252	-118.31441	-56.36585	1294.20874	-869.57495	40.84457	1270.95789	59.64441	81.73724	67.82167	324.52631	-234.16945	-1.53044	-347.13379	266.56879	-2.23027	-1204.78247	-155.97061	-9.53274
1076	8.958	1066.94031	-221.90936	1299.87439	-119.49107	-55.48800	1293.83386	-869.82104	43.15284	1266.38477	88.50647	76.13286	67.08634	310.76306	-233.23378	-1.57323	-354.18982	267.78482	-3.24157	-1219.09241	-155.59700	-9.65833
1077	8.967	1068.72681	-221.29561	1297.12061	-120.50996	-54.63953	1293.38318	-869.87415	45.52891	1262.20032	117.96555	70.83435	66.44438	297.03998	-232.26584	-1.61454	-364.68250	268.62643	-3.49744	-1233.34668	-154.92140	-9.71304
1078	8.975	1070.28650	-220.43762	1295.05090	-121.34688	-53.77522	1292.82617	-869.70978	47.92579	1258.60510	147.86530	65.78937	66.04624	283.34991	-231.25557	-1.62424	-377.77606	269.46634	-3.46077	-1247.32922	-153.92839	-9.67207
1079	8.983	1071.62256	-219.33965	1293.74548	-122.00082	-52.88604	1292.14661	-869.31165	50.28619	1255.76660	178.08202	60.90289	66.00942	269.69153	-230.19373	-1.60251	-392.01678	270.43262	-3.45780	-1261.03882	-152.64771	-9.59654
1080	8.992	1072.72803	-217.99794	1293.24182	-122.48663	-51.99437	1291.34265	-868.69287	52.54594	1253.80212	208.49519	56.04622	66.31676	256.07617	-229.09126	-1.55793	-406.34247	271.52875	-3.64632	-1274.41626	-150.73576	-9.45750
1081	9.000	1073.57996	-216.41023	1293.52368	-122.81500	-51.13496	1290.42664	-867.90662	54.63000	1252.76855	238.99292	51.23014	66.86457	242.50507	-227.97493	-1.48649	-420.35950	272.71536	-4.00794	-1287.40332	-148.59663	-8.85088
1082	9.008	1074.14807	-214.58878	1294.53491	-122.98253	-50.34341	1289.41992	-867.02991	56.45786	1252.65894	269.52258	46.66570	67.56178	228.94849	-226.84526	-1.40007	-434.05701	273.97217	-4.42062	-1300.07300	-147.44370	-7.23168
1083	9.017	1074.39954	-212.54869	1296.20740	-122.98076	-49.65315	1288.34680	-866.13800	57.96107	1253.40710	300.12015	42.47585	68.32129	215.37531	-225.66054	-1.34735	-447.52191	275.31796	-4.74955	-1312.43567	-147.44363	-4.52362
1084	9.025	1074.30591	-210.30453	1298.49231	-122.80856	-49.09481	1287.23108	-865.28583	59.10638	1254.90015	330.88565	38.57027	69.01566	201.79288	-224.39523	-1.36105	-460.82104	276.76486	-4.92518	-1324.32324	-147.36548	-1.11417
1085	9.033	1073.86609	-207.93372	1301.38684	-122.47411	-48.69152	1286.09656	-864.50085	59.91398	1256.99329	361.91119	34.83512	69.48730	188.24023	-223.09068	-1.40092	-474.01099	278.26877	-5.00922	-1335.61597	-146.26585	2.72602
1086	9.042	1073.11389	-205.59402	1304.91602	-121.98904	-48.45593	1284.96851	-863.78473	60.45577	1259.53101	393.22961	31.23367	69.60541	174.74478	-221.79469	-1.40243	-487.16364	279.75146	-5.12199	-1346.39087	-144.25342	7.08987
1087	9.050	1072.08923	-203.41368	1309.07837	-121.36351	-48.39102	1283.87170	-863.11664	60.83102	1262.37329	424.86923	27.81072	69.31822	161.29617	-220.49355	-1.37233	-500.34375	281.17096	-5.28691	-1356.72925	-141.80713	12.13761
1088	9.058	1070.80994	-201.41254	1313.82410	-120.60471	-48.48515	1282.82837	-862.46082	61.13342	1265.41797	456.94492	24.66771	68.63263	147.86487	-219.16870	-1.38305	-513.58209	282.54175	-5.43628	-1366.45593	-139.21039	17.72519
1089	9.067	1069.26990	-199.53824	1319.07849	-119.71435	-48.70782	1281.85852	-861.78210	61.42690	1268.60999	489.63889	21.87077	67.57660	134.43298	-217.85597	-1.48009	-526.87738	283.87723	-5.53871	-1375.01733	-136.50446	23.37045
1090	9.075	1067.45508	-197.72391	1324.76526	-118.69521	-49.01643	1280.98779	-861.06183	61.73874	1271.93274	523.08948	19.41507	66.23546	120.99637	-216.59637	-1.63224	-540.23254	285.15994	-5.62080	-1381.47266	-133.60297	28.56042
1091	9.083	1065.35938	-195.91962	1330.81677	-117.58298	-49.37033	1280.25647	-860.29999	62.07545	1275.38965	557.29639	17.25977	64.82029	107.53897	-215.39256	-1.76730	-553.66711	286.37415	-5.69839	-1384.72754	-130.30956	32.89993
1092	9.092	1062.99097	-194.10042	1337.17700	-116.46987	-49.74442	1279.71936	-859.50354	62.44995	1278.98755	592.03955	15.37155	63.66885	94.02255	-214.23392	-1.83792	-567.16534	287.50305	-5.75071	-1384.03394	-126.18877	35.96238
1093	9.100	1060.37085	-192.25667	1343.79407	-115.45827	-50.13412	1279.42346	-858.67816	62.89407	1282.72729	626.71301	13.79995	63.12157	80.42081	-213.11819	-1.85828	-580.66699	288.50446	-5.73410	-1379.31250	-120.74216	37.45596
1094	9.108	1057.52783	-190.38594	1350.60547	-114.58212	-50.54903	1279.37769	-857.83093	63.44999	1286.59705	660.20575	12.69008	63.26819	66.75247	-212.05515	-1.87503	-594.14368	289.35150	-5.61203	-1371.00488	-113.98759	37.71073
1095	9.117	1054.48926	-188.49144	1357.53186	-113.80728	-50.99269	1279.55408	-856.97791	64.14839	1290.57043	691.15344	12.13510	63.68867	53.05807	-211.07190	-1.89488	-607.64905	290.10156	-5.42107	-1359.77490	-106.68124	37.66893
1096	9.125	1051.27686	-186.57430	1364.48547	-113.10155	-51.43559	1279.92114	-856.14783	64.99150	1294.60999	718.45789	12.07692	63.51354	39.34839	-210.19391	-1.87037	-621.27191	290.88434	-5.28076	-1346.32349	-99.76842	38.14726
1097	9.133	1047.90747	-184.62622	1371.38220	-112.46130	-51.81101	1280.46753	-855.37799	65.95959	1298.67163	741.64758	12.41180	61.92667	25.59497	-209.39696	-1.77331	-635.04303	291.79144	-5.25603	-1331.12646	-93.74814	39.14265
1098	9.142	1044.39868	-182.64011	1378.14661	-111.87453	-52.03745	1281.19336	-854.70557	67.02779	1302.70764	760.93243	13.12917	58.68357	11.76355	-208.59070	-1.64185	-648.91064	292.79645	-5.26621	-1314.15259	-88.71144	39.97670
1099	9.150	1040.77405	-180.62415	1384.71826	-111.29710	-52.04010	1282.09253	-854.15833	68.17212	1306.66833	776.95966	14.31950	54.18762	-2.15375	-207.68628	-1.53191	-662.82898	293.79697	-5.20849	-1294.96436	-84.68858	40.01439
1100	9.158	1037.06250	-178.59256	1391.05798	-110.67239	-51.76633	1283.14917	-853.74780	69.35914	1310.50415	790.37927	16.07018	49.15792	-16.12549	-206.67252	-1.45883	-676.80768	294.71323	-5.08691	-1273.12415	-81.69915	39.11469
1101	9.167	1033.29968	-176.54550	1397.14331	-109.96315	-51.20055	1284.34302	-853.47144	70.53168	1314.16846	801.50024	18.39792	44.19283	-30.09955	-205.59694	-1.40814	-690.81433	295.55734	-4.96495	-1248.49280	-79.67003	37.57825
1102	9.175	1029.52747	-174.46655	1402.95178	-109.16606	-50.36447	1285.65393	-853.31891	71.62245	1317.62292	810.19531	21.29120	39.48642	-44.04984	-204.50705	-1.37183	-704.73627	296.41257	-4.86018	-1221.24194	-78.44170	35.87577
1103	9.183	1025.78870	-172.33705	1408.44666	-108.29584	-49.29292	1287.05664	-853.27246	72.59108	1320.84290	816.00818	24.75896	34.84788	-57.99561	-203.43927	-1.34886	-718.53845	297.34088	-4.74038	-1191.68188	-77.80895	34.41994
1104	9.192	1022.11731	-170.15099	1413.58032	-107.35439	-48.00220	1288.51440	-853.30066	73.43977	1323.82031	818.38403	28.81632	29.97464	-71.97351	-202.42188	-1.31926	-732.35693	298.33282	-4.59974	-1160.14441	-77.55447	33.47762
1105	9.200	1018.54016	-167.91771	1418.30640	-106.32172	-46.48402	1289.97998	-853.35724	74.19727	1326.56091	816.90723	33.39136	24.71664	-86.01016	-201.44717	-1.24917	-746.34570	299.32739	-4.47658	-1127.00293	-77.50990	33.19466
1106	9.208	1015.08545	-165.64725	1422.58936	-105.17404	-44.73155	1291.40479	-853.38538	74.89822	1329.07678	811.49268	38.14956	19.14090	-100.11459	-200.47014	-1.13179	-760.50568	300.25586	-4.39940	-1092.67236	-77.65262	33.64533
1107	9.217	1011.78961	-163.33299	1426.40759	-103.90049	-42.76594	1292.74927	-853.32501	75.57910	1331.37769	802.58698	42.41548	13.51460	-114.27881	-199.47450	-0.99378	-774.72260	301.10532	-4.36313	-1057.53943	-78.08270	34.80218
1108	9.225	1008.69733	-160.95836	1429.74951	-102.50668	-40.63914	1293.98730	-853.12054	76.28099	1333.46765	791.26074	45.44941	8.33659	-128.47946	-198.49326	-0.86730	-788.92450	301.94656	-4.34520	-1021.93555	-78.88784	36.52830
1109	9.233	1005.86163	-158.52312	1432.60706	-101.01062	-38.41869	1295.10620	-852.72717	77.03734	1335.34766	778.80469	46.98772	4.23886	-142.68454	-197.53006	-0.77327	-803.13928	302.84875	-4.31185	-986.10968	-80.07439	38.70988
1110	9.242	1003.34210	-156.05678	1434.97046	-99.43748	-36.16956	1296.10193	-852.11755	77.85462	1337.01099	765.94409	47.50520	1.63083	-156.86749	-196.54118	-0.71111	-817.38477	303.79407	-4.22811	-950.18854	-81.57574	41.30762
1111	9.250	1001.19800	-153.61046	1436.82788	-97.82038	-33.94411	1296.97815	-851.28857	78.70717	1338.43054	752.68988	47.81535	0.38472	-171.00439	-195.52818	-0.66019	-831.59424	304.74420	-4.09550	-914.26892	-83.27934	44.20813
1112	9.258	999.47882	-151.24422	1438.16748	-96.20987	-31.78786	1297.74866	-850.26343	79.54845	1339.55884	738.98352	48.44051	-0.04370	-185.03995	-194.55455	-0.58227	-845.70062	305.72928	-3.95771	-878.57556	-85.06346	47.15863
1113	9.267	998.22131	-149.01480	1438.97937	-94.68792	-29.75617	1298.43726	-849.08722	80.33157	1340.34143	725.01611	49.43664	-0.18433	-198.83563	-193.65936	-0.38145	-859.71765	306.76675	-3.85271	-843.49487	-86.85823	49.90755
1114	9.275	997.44806	-146.96100	1439.26086	-93.36223	-27.91212	1299.07019	-847.82880	81.03053	1340.73279	711.01154	50.65483	-0.31707	-212.16998	-192.84645	0.13570	-873.71991	307.78760	-3.80112	-809.42474	-88.67365	52.29808
1115	9.283	997.16309	-145.09744	1439.01965	-92.33411	-26.30223	1299.66248	-846.60498	81.64496	1340.71069	697.08148	51.98487	-0.53394	-224.84348	-192.12570	1.18887	-887.74457	308.77927	-3.80339	-776.53595	-90.55722	54.22952
1116	9.292	997.35016	-143.41998	1438.27039	-91.67112	-24.94426	1300.20874	-845.59967	82.18588	1340.28882	683.23547	53.36510	-0.83845	-236.77496	-191.50107	2.89856	-901.72180	309.85806	-3.79886	-744.67542	-92.57767	55.65166
1117	9.300	997.98010	-141.91338	1437.02637	-91.39871	-23.82886	1300.68713	-845.01953	82.67221	1339.50537	669.43140	54.71198	-1.18550	-247.95532	-190.96973	5.29432	-915.56250	311.09952	-3.71163	-713.50208	-94.84606	56.58268
1118	9.308	999.01770	-140.55551	1435.29480	-91.50928	-22.92148	1301.07544	-845.00684	83.14227	1338.38428	655.64587	55.96425	-1.50878	-258.28839	-190.53354	8.42126	-929.27924	312.48813	-3.52757	-682.70166	-97.51055	57.05904
1119	9.317	1000.42261	-139.32465	1433.07690	-91.98399	-22.17083	1301.35779	-845.60065	83.64692	1336.91785	641.90039	57.13834	-1.75234	-267.42511	-190.19131	12.35821	-942.95801	314.01422	-3.26192	-652.13672	-100.71350	57.09115
1120	9.325	1002.15332	-138.20938	1430.36951	-92.81229	-21.52526	1301.52209	-846.76062	84.22281	1335.08887	628.22876	58.27021	-1.89556	-274.69855	-189.95135	17.11345	-956.65967	315.54559	-3.00670	-621.85443	-104.54516	56.68090
1121	9.333	1004.17603	-137.20511	1427.16956	-93.99580	-20.95192	1301.55725	-848.40210	84.87230	1332.89746	614.62146	59.37296	-1.95840	-279.24139	-189.81746	22.50774	-970.39185	316.71008	-3.01079	-591.95886	-109.06085	55.84652
1122	9.342	1006.46863	-136.29720	1423.47644	-95.53084	-20.44751	1301.45288	-850.42566	85.55842	1330.36853	601.01044	60.46702	-1.98691	-280.22986	-189.74689	28.16685	-984.14697	317.30231	-3.40501	-562.53693	-114.29555	54.60522
1123	9.350	1009.01215	-135.45419	1419.29712	-97.38749	-20.02435	1301.20154	-852.73914	86.21744	1327.54297	587.34790	61.56474	-2.03236	-277.08221	-189.69852	33.61030	-997.92401	317.66672	-3.94577	-533.73810	-120.21732	52.95449
1124	9.358	1011.78479	-134.63979	1414.65137	-99.51108	-19.68323	1300.80103	-855.26581	86.78351	1324.46350	573.67065	62.64375	-2.11751	-269.55634	-189.76198	38.30577	-1011.70178	318.30649	-4.32721	-505.83667	-126.72470	50.90420
1125	9.367	1014.76672	-133.83086	1409.56885	-101.83997	-19.41249	1300.25720	-857.93982	87.20638	1321.15259	560.03796	63.69677	-2.21561	-257.75867	-190.21599	41.72863	-1025.41895	319.35568	-4.49474	-479.14728	-133.68297	48.46622
1126	9.375	1017.94507	-133.02083	1404.08130	-104.31811	-19.20937	1299.58472	-860.68805	87.46176	1317.59314	546.44727	64.75958	-2.28791	-242.00537	-191.43965	43.56882	-1039.05176	320.60706	-4.51954	-453.92145	-140.93323	45.60818
1127	9.383	1021.30481	-132.20631	1398.22070	-106.89349	-19.08485	1298.80444	-863.41388	87.55242	1313.76025	532.83600	65.86861	-2.32862	-222.67734	-193.68704	43.91303	-1052.69775	321.77530	-4.48093	-430.35388	-148.30907	42.33099
1128	9.392	1024.81763	-131.38124	1392.02380	-109.51265	-19.05782	1297.93665	-866.01025	87.48882	1309.67749	519.14417	67.02694	-2.35920	-200.27063	-196.84370	43.14571	-1066.44922	322.76791	-4.44566	-408.61749	-155.65915	38.78540
1129	9.400	1028.44275	-130.54460	1385.54089	-112.12445	-19.15701	1296.99548	-868.39313	87.27054	1305.41406	505.37540	68.20837	-2.39966	-175.48383	-200.41960	41.71437	-1080.25562	323.78149	-4.38911	-388.86035	-162.80653	35.25082
1130	9.408	1032.13257	-129.70004	1378.84155	-114.68571	-19.41189	1295.98853	-870.51953	86.89088	1301.03247	491.58917	69.38712	-2.44999	-149.14459	-203.81389	40.00414	-1094.05139	324.99869	-4.25677	-371.20520	-169.48560	32.02847
1131	9.417	1035.83435	-128.85121	1372.01013	-117.16057	-19.82558	1294.92346	-872.38525	86.35202	1296.55396	477.82785	70.56242	-2.49622	-122.03973	-206.56827	38.30157	-1107.87134	326.34729	-4.08618	-355.74799	-175.38882	29.33990
1132	9.425	1039.49329	-128.01213	1365.13782	-119.51889	-20.35805	1293.82043	-874.01208	85.67082	1291.95581	464.08521	71.73576	-2.54378	-94.74884	-208.46259	36.79648	-1121.73413	327.65656	-3.93806	-342.57037	-180.26405	27.23744
1133	9.433	1043.05945	-127.21689	1358.31909	-121.73637	-20.94108	1292.72510	-875.42657	84.87016	1287.19763	450.33896	72.87454	-2.62384	-67.56058	-209.54457	35.65401	-1135.57324	328.85321	-3.80057	-331.83295	-183.93431	25.55149
1134	9.442	1046.49573	-126.51118	1351.64563	-123.80169	-21.51308	1291.70239	-876.64398	83.96483	1282.25513	436.57541	73.93379	-2.73716	-40.51425	-210.08168	35.05500	-1149.33325	329.98740	-3.64623	-323.89496	-186.25308	23.85868
1135	9.450	1049.78223	-125.94283	1345.19897	-125.72452	-22.03844	1290.81750	-877.65961	82.95522	1277.14221	422.79318	74.90871	-2.83834	-13.48849	-210.36185	35.08380	-1163.04395	331.14005	-3.51129	-319.25604	-187.02075	21.44817
1136	9.458	1052.91077	-125.56363	1339.04541	-127.52269	-22.49377	1290.11536	-878.45001	81.82550	1271.91272	408.98853	75.85677	-2.89905	13.72702	-210.50525	35.62926	-1176.79724	332.31143	-3.45651	-318.22174	-186.03983	17.52747
1137	9.467	1055.87646	-125.42834	1333.23865	-129.19916	-22.85673	1289.61182	-878.98846	80.54841	1266.65027	395.13052	76.87363	-2.92588	41.35678	-210.48297	36.47480	-1190.69629	333.43793	-3.47774	-320.52844	-183.44754	11.81819
1138	9.475	1058.67566	-125.58165	1327.82666	-130.73705	-23.11976	1289.29285	-879.26508	79.10274	1261.45825	381.19034	78.02672	-2.93828	69.54376	-210.24733	37.44720	-1204.78369	334.48062	-3.49851	-325.40704	-179.96512	5.03025
1139	9.483	1061.30908	-126.04213	1322.86206	-132.10495	-23.30097	1289.11548	-879.28912	77.48543	1256.45288	367.18649	79.30118	-2.97437	98.26974	-209.78896	38.47930	-1218.97083	335.45383	-3.43131	-332.28040	-176.64270	-1.36946
1140	9.492	1063.77844	-126.79720	1318.41052	-133.26482	-23.44554	1289.01013	-879.07654	75.71120	1251.76013	353.17615	80.60480	-3.06164	127.35992	-209.13235	39.61179	-1233.11694	336.39896	-3.24576	-341.28308	-174.21175	-6.00158
1141	9.500	1066.07910	-127.81631	1314.55249	-134.18839	-23.62002	1288.89404	-878.64459	73.81791	1247.51880	339.21970	81.80676	-3.17763	156.57578	-208.35066	40.96714	-1247.18042	337.36719	-3.02682	-352.68658	-172.68748	-8.40428
1142	9.508	1068.19824	-129.06902	1311.36975	-134.86365	-23.88680	1288.68750	-878.01532	71.87913	1243.88672	325.35666	82.80294	-3.27957	185.70224	-207.55933	42.68079	-1261.17407	338.39417	-2.91799	-366.02643	-171.64644	-9.13168
1143	9.517	1070.12109	-130.53021	1308.92920	-135.28244	-24.27540	1288.32068	-877.21570	70.00246	1241.03064	311.59586	83.60248	-3.34489	214.58633	-206.85677	44.79732	-1275.06555	339.41223	-2.91895	-380.26141	-170.71564	-9.09654
1144	9.525	1071.82739	-132.17459	1307.27905	-135.43506	-24.77997	1287.74011	-876.27576	68.30759	1239.09412	297.92538	84.32397	-3.37663	243.16602	-206.28934	47.21561	-1288.80334	340.26102	-2.78975	-394.55090	-169.74103	-8.94435
1145	9.533	1073.28333	-133.97069	1306.44885	-135.32117	-25.37803	1286.92603	-875.23206	66.90228	1238.15417	284.34656	85.05083	-3.41738	271.47113	-205.87968	49.75078	-1302.26270	340.89493	-2.18566	-408.56812	-168.73584	-8.92197
1146	9.542	1074.44299	-135.88118	1306.44421	-134.96132	-26.04807	1285.90601	-874.13416	65.86929	1238.19470	270.85812	85.76975	-3.53887	299.58411	-205.68033	52.23952	-1315.15112	341.52435	-0.80364	-422.31793	-167.79916	-9.03220
1147	9.550	1075.26123	-137.86630	1307.24548	-134.39824	-26.77717	1284.74426	-873.04260	65.26326	1239.11536	257.38452	86.49713	-3.74205	327.61865	-205.78337	54.56239	-1327.17114	342.46893	1.52453	-435.89960	-167.03180	-9.21077
1148	9.558	1075.70715	-139.88708	1308.81396	-133.67926	-27.54852	1283.52185	-872.01465	65.10384	1240.76697	243.82758	87.29613	-3.91818	355.71887	-206.25339	56.58541	-1338.26782	343.80783	4.70662	-449.37793	-166.45944	-9.41184
1149	9.567	1075.76953	-141.90878	1311.09863	-132.83299	-28.31929	1282.32373	-871.08826	65.36243	1242.99377	230.20039	88.13971	-3.97876	384.03613	-207.09175	58.15735	-1348.63342	345.17825	8.43405	-462.77405	-166.02031	-9.60597
1150	9.575	1075.45129	-143.90572	1314.03589	-131.87234	-29.02352	1281.22681	-870.27832	65.96432	1245.66467	216.58621	88.94737	-3.92634	412.69934	-208.31958	59.19822	-1358.53101	346.03619	12.47659	-476.09998	-165.64774	-9.77076
1151	9.583	1074.76428	-145.86389	1317.55066	-130.81947	-29.60024	1280.28711	-869.58057	66.80429	1248.68359	203.00574	89.71440	-3.79441	441.81073	-210.02576	59.73002	-1368.10010	346.18146	16.85081	-489.36975	-165.30772	-9.90061
1152	9.592	1073.72754	-147.77896	1321.56055	-129.72006	-30.02151	1279.53516	-868.97498	67.76138	1251.98254	189.44336	90.45642	-3.64548	471.43640	-212.27652	59.81414	-1377.27979	345.86432	21.65895	-502.59973	-164.95543	-10.01365
1153	9.600	1072.36487	-149.65968	1325.98047	-128.62663	-30.30547	1278.97791	-868.42969	68.71390	1255.50610	175.92349	91.13469	-3.56932	501.54712	-215.06244	59.55726	-1385.85278	345.30109	26.90336	-515.80701	-164.53267	-10.15545
1154	9.608	1070.69922	-151.53224	1330.72595	-127.55985	-30.50434	1278.60083	-867.91077	69.55133	1259.19763	162.47046	91.75282	-3.57304	531.93237	-218.34676	59.18294	-1393.36670	344.36838	32.53432	-529.02032	-164.00360	-10.36713
1155	9.617	1068.74512	-153.43117	1335.71680	-126.49506	-30.67185	1278.37927	-867.38898	70.18387	1263.00305	149.05498	92.45541	-3.53276	562.14514	-222.06403	58.96324	-1398.93213	342.82382	38.48996	-542.28210	-163.38402	-10.61455
1156	9.625	1066.50757	-155.38315	1340.88342	-125.39716	-30.84011	1278.29639	-866.83643	70.55473	1266.89307	135.61581	93.41800	-3.31893	591.47998	-226.08173	59.00189	-1401.31458	340.49457	44.47060	-555.62000	-162.72978	-10.79149
1157	9.633	1063.98865	-157.39310	1346.17432	-124.25848	-31.02537	1278.34656	-866.22833	70.64267	1270.87500	122.11472	94.59297	-2.97318	619.01093	-230.24831	59.09353	-1399.53906	337.16797	49.65134	-569.04138	-162.05939	-10.82514
1158	9.642	1061.19751	-159.43953	1351.55811	-123.10069	-31.24695	1278.52161	-865.55328	70.45461	1274.97620	108.56894	95.65668	-2.73651	643.80280	-234.45554	58.79472	-1393.48413	332.53635	52.87706	-582.54968	-161.31577	-10.74020
1159	9.650	1058.15479	-161.48524	1357.01636	-121.95556	-31.54198	1278.80505	-864.81879	70.02484	1279.21436	95.01083	96.35321	-2.81345	665.28662	-238.60561	57.65050	-1383.81274	326.48325	53.60079	-596.13922	-160.43071	-10.61457
1160	9.658	1054.89136	-163.49075	1362.53467	-120.85397	-31.96775	1279.18262	-864.04816	69.40949	1283.57874	81.41193	96.81853	-3.12425	683.52106	-242.58456	55.41957	-1371.47949	319.34009	52.61983	-609.80035	-159.39340	-10.50990
1161	9.667	1051.44824	-165.42133	1368.09167	-119.82414	-32.58472	1279.65051	-863.27106	68.66888	1288.02832	67.69708	97.40401	-3.40539	699.03162	-246.33385	52.15871	-1357.41699	311.54895	51.45990	-623.54626	-158.24789	-10.43620
1162	9.675	1047.88171	-167.25041	1373.65454	-118.88565	-33.43409	1280.21777	-862.51282	67.85385	1292.49792	53.84988	98.27824	-3.49311	712.31677	-249.89534	48.13008	-1342.31970	303.28137	51.06979	-637.39819	-157.06686	-10.36420
1163	9.683	1044.26050	-168.96426	1379.17944	-118.04227	-34.53535	1280.90173	-861.79047	66.98328	1296.91394	39.94232	99.33583	-3.41136	723.50049	-253.30203	43.59342	-1326.37134	294.69366	51.32785	-651.33899	-155.95801	-10.26694
1164	9.692	1040.65613	-170.57706	1384.61658	-117.28264	-35.89708	1281.71667	-861.11786	66.02086	1301.20154	26.04025	100.40249	-3.26543	732.34070	-256.46021	38.63593	-1309.19531	286.05020	51.51295	-665.30188	-155.00612	-10.14273
1165	9.700	1037.13159	-172.14091	1389.91638	-116.58566	-37.51615	1282.66528	-860.51288	64.90860	1305.28979	12.14145	101.40987	-3.13632	738.39111	-259.23212	33.19390	-1290.17139	277.44290	50.98214	-679.22363	-154.15842	-10.02110
1166	9.708	1033.72876	-173.72685	1395.03003	-115.92681	-39.37402	1283.73865	-860.00330	63.64410	1309.13281	-1.78763	102.36728	-3.05906	741.20276	-261.58215	27.22769	-1268.83081	268.95078	49.64402	-693.11548	-153.27022	-9.95168
1167	9.717	1030.46155	-175.39035	1399.90833	-115.28612	-41.44672	1284.92126	-859.62256	62.31417	1312.72351	-15.76181	103.26900	-3.03932	740.54224	-263.53244	20.88867	-1244.98560	260.90613	47.99213	-707.05481	-152.25620	-9.95803
1168	9.725	1027.32019	-177.14723	1404.49915	-114.65672	-43.70905	1286.19006	-859.39233	61.04671	1316.07690	-29.77203	104.11847	-3.04753	736.49097	-265.01120	14.59671	-1218.64209	253.56958	46.64544	-721.09808	-151.14885	-10.00349
1169	9.733	1024.28967	-178.96910	1408.74597	-114.04741	-46.12223	1287.51465	-859.30267	59.92725	1319.20422	-43.80768	104.96861	-3.02188	729.40466	-265.81766	9.00838	-1190.03345	246.82568	45.92041	-735.22888	-150.04543	-10.02924
1170	9.742	1021.36804	-180.79703	1412.59717	-113.47260	-48.63139	1288.85974	-859.30676	58.95827	1322.10254	-57.87033	105.85912	-2.92368	719.89673	-265.71780	4.78616	-1159.64893	240.36885	45.80956	-749.38232	-149.00677	-10.01915
1171	9.750	1018.57587	-182.56136	1416.02148	-112.93699	-51.18125	1290.19019	-859.33527	58.07837	1324.76123	-71.96570	106.76912	-2.78450	708.71912	-264.66550	2.20329	-1127.98022	233.91273	46.09702	-763.50928	-148.02005	-10.00429
1172	9.758	1015.95569	-184.19930	1419.00732	-112.42737	-53.72623	1291.48022	-859.32013	57.19738	1327.16980	-86.08691	107.67331	-2.66754	696.38904	-263.02774	0.98225	-1095.34290	227.27649	46.47655	-777.62097	-147.04512	-10.01599
1173	9.767	1013.56769	-185.66893	1421.55054	-111.91542	-56.21971	1292.72876	-859.21466	56.22600	1329.32349	-100.19293	108.59521	-2.59267	683.11304	-261.41879	0.55991	-1061.97473	220.51656	46.77032	-791.75562	-146.07314	-10.04747
1174	9.775	1011.47687	-186.95012	1423.64722	-111.36844	-58.59979	1293.96338	-859.00439	55.10390	1331.22388	-114.18661	109.58113	-2.52337	669.16095	-260.23425	0.45544	-1028.05737	213.86391	47.04144	-805.89117	-145.13570	-10.07516
1175	9.783	1009.73718	-188.04044	1425.28918	-110.76600	-60.79533	1295.22107	-858.71075	53.81652	1332.87109	-127.92221	110.66010	-2.39339	654.98682	-259.43137	0.41132	-993.66876	207.48657	47.48527	-819.93359	-144.24997	-10.09637
1176	9.792	1008.38275	-188.96434	1426.46216	-110.11855	-62.74907	1296.52649	-858.38831	52.38676	1334.25793	-141.24203	111.81119	-2.11773	640.97961	-258.71002	0.29235	-958.86792	201.46396	48.28332	-833.83044	-143.40422	-10.09776
1177	9.800	1007.42749	-189.77225	1427.15332	-109.47522	-64.43822	1297.88477	-858.11377	50.85314	1335.36902	-153.99423	112.95470	-1.62640	627.24023	-257.88022	0.02620	-923.81805	195.88026	49.47952	-847.64136	-142.62030	-10.03654
1178	9.808	1006.86859	-190.51663	1427.35767	-108.90961	-65.86877	1299.28101	-857.96484	49.26214	1336.18445	-166.06662	114.04695	-0.89970	613.59796	-257.02969	-0.33519	-888.77985	190.78922	50.91155	-861.46851	-141.94646	-9.91183
1179	9.817	1006.69122	-191.23856	1427.07568	-108.49603	-67.05321	1300.68018	-858.00488	47.67113	1336.68787	-177.49692	115.15409	0.06503	599.85669	-256.30133	-0.65881	-853.96771	186.14285	52.29697	-875.34766	-141.29250	-9.82018
1180	9.825	1006.87378	-191.96764	1426.30664	-108.29892	-68.01115	1302.03503	-858.28314	46.14022	1336.87451	-188.62155	116.35013	1.32021	585.98663	-255.65492	-0.86062	-819.46899	181.79732	53.41506	-889.19385	-140.38652	-9.88477
1181	9.833	1007.38873	-192.71535	1425.04907	-108.37495	-68.78685	1303.30261	-858.83881	44.72054	1336.74988	-200.09982	117.59889	3.03638	572.10187	-254.93634	-0.96218	-785.31952	177.60593	54.18675	-902.90045	-139.18391	-10.07700
1182	9.842	1008.20294	-193.47243	1423.30383	-108.77333	-69.44662	1304.45093	-859.70178	43.45684	1336.31970	-212.54794	118.75787	5.57104	558.32495	-254.07394	-1.03600	-751.56769	173.53003	54.57801	-916.51831	-138.11603	-10.17813
1183	9.850	1009.28479	-194.22083	1421.07825	-109.52775	-70.05104	1305.45251	-860.89124	42.39531	1335.58374	-225.84250	119.59831	9.51676	544.66095	-253.14555	-1.10062	-718.25836	169.67706	54.51423	-930.21399	-137.51050	-10.03366
1184	9.858	1010.60986	-194.94867	1418.38586	-110.64280	-70.62251	1306.27759	-862.41278	41.57223	1334.53809	-238.62741	119.83028	15.58235	531.00824	-252.28241	-1.10773	-685.44934	166.28879	53.93542	-944.04559	-137.17230	-9.72712
1185	9.867	1012.15973	-195.65714	1415.24402	-112.08961	-71.13896	1306.89490	-864.25616	40.99051	1333.17969	-248.48898	119.21927	24.01441	517.29602	-251.53027	-1.05050	-653.25867	163.64835	52.85062	-957.89978	-136.77466	-9.44718
1186	9.875	1013.92004	-196.36043	1411.67480	-113.82153	-71.56252	1307.28210	-866.39246	40.61695	1331.50793	-252.90317	117.71138	33.88228	503.56506	-250.81766	-1.01249	-621.81567	161.87744	51.28349	-971.64545	-136.13174	-9.34894
1187	9.883	1015.87927	-197.08211	1407.70667	-115.78951	-71.86342	1307.43933	-868.77423	40.40382	1329.53088	-250.41531	115.49763	43.27290	489.89001	-250.04657	-1.06276	-591.20575	160.94147	49.21445	-985.28534	-135.20010	-9.49075
1188	9.892	1018.03223	-197.84792	1403.37268	-117.94488	-72.02303	1307.39380	-871.34131	40.31687	1327.26624	-241.09433	113.00311	50.51721	476.28101	-249.18680	-1.17201	-561.54199	160.92918	46.60448	-998.92297	-134.10840	-9.78514
1189	9.900	1020.38367	-198.68462	1398.70715	-120.23871	-72.03786	1307.18982	-874.02618	40.35616	1324.73975	-226.08890	110.69019	55.17133	462.70581	-248.28058	-1.27072	-532.97461	162.05945	43.43109	-1012.58630	-132.90424	-10.09293
1190	9.908	1022.94202	-199.62308	1393.74292	-122.61259	-71.91353	1306.87036	-876.75311	40.55639	1321.98242	-206.96274	108.77235	57.88293	449.15051	-247.38031	-1.33269	-505.60083	164.41873	39.69382	-1026.18604	-131.41534	-10.35258
1191	9.917	1025.70435	-200.68738	1388.51367	-124.99480	-71.65191	1306.46570	-879.43829	40.96551	1319.02930	-185.26938	107.13524	59.62338	435.61792	-246.50981	-1.37656	-479.49756	167.97737	35.43197	-1039.68188	-129.74481	-10.53069
1192	9.925	1028.65039	-201.87349	1383.05334	-127.32268	-71.25736	1305.99341	-881.99908	41.62088	1315.91382	-162.37949	105.48958	61.09257	422.09998	-245.66614	-1.42452	-454.83716	172.77733	30.78954	-1053.15625	-128.43727	-10.57346
1193	9.933	1031.74585	-203.13849	1377.39380	-129.56303	-70.73801	1305.46655	-884.36694	42.53924	1312.65942	-139.36264	103.54195	62.54834	408.56787	-244.83519	-1.48321	-431.93146	178.92859	26.07040	-1066.65430	-127.65282	-10.52725
1194	9.942	1034.94409	-204.40628	1371.56995	-131.70844	-70.09774	1304.90503	-886.49683	43.71456	1309.27490	-116.79099	101.07486	63.92506	394.98889	-244.00955	-1.55181	-411.21533	186.47110	21.64640	-1080.14734	-127.01220	-10.49195
1195	9.950	1038.18896	-205.58357	1365.62378	-133.77209	-69.35497	1304.33960	-888.36932	45.11698	1305.75305	-94.64441	97.94409	65.06015	381.35309	-243.18660	-1.62627	-393.22400	195.23291	17.76687	-1093.71191	-126.56208	-10.39388
1196	9.958	1041.42102	-206.58089	1359.59875	-135.78564	-68.56252	1303.80640	-889.98529	46.69354	1302.07751	-72.51404	94.09448	65.88139	367.67468	-242.36137	-1.67886	-378.56506	204.77301	14.49564	-1107.46582	-126.61655	-10.11223
1197	9.967	1044.58948	-207.33621	1353.53564	-137.78462	-67.78748	1303.33667	-891.36212	48.37146	1298.23730	-49.92313	89.64677	66.44544	353.97833	-241.52048	-1.67600	-367.81140	214.41647	11.77925	-1121.34888	-126.72865	-9.79141
1198	9.975	1047.66418	-207.83479	1347.47119	-139.79205	-67.07513	1302.94727	-892.53296	50.06961	1294.23938	-26.54456	84.84682	66.84389	340.28320	-240.64366	-1.63744	-361.27350	223.31805	9.46495	-1135.16150	-125.83525	-9.76141
1199	9.983	1050.64429	-208.11993	1341.42957	-141.81490	-66.43046	1302.63123	-893.54718	51.72659	1290.11401	-2.33759	79.85744	67.12596	326.59363	-239.73067	-1.61178	-358.60571	230.81805	7.31837	-1148.73389	-123.17871	-10.19933
1200	9.992	1053.56323	-208.28525	1335.41016	-143.84843	-65.82540	1302.35828	-894.47455	53.33555	1285.91614	22.39847	74.74850	67.33054	312.90698	-238.80241	-1.60919	-358.36395	237.12758	5.17548	-1162.07715	-119.07177	-10.97234
