# Supplementary material for: Novel Methods for Surface EMG Analysis and Exploration Based on Multi-Modal Gaussian Mixture Models
Source: PLoS One. 2016 Jun 30;11(6):e0157239. doi: 10.1371/journal.pone.0157239 (PMC4928879; doi:10.1371/journal.pone.0157239)
Supplement: S2 File — (ZIP) [file pone.0157239.s002.zip › Haf_horses_walk_data/Haf_h01_w2_emg.anc]

File_Type:	Analog R/C ASCII	Generation#:	2
Board_Type:	NI USB-6225	Polarity:	Bipolar
Trial_Name:	Caorlew	Trial#:	2	Duration(Sec.):	9.999166	#Channels:	64
BitDepth:	16	PreciseRate:	1200.000000
Name	LDL	acc1x	acc1y	acc1z	GM1L	acc2x	acc2y	acc2z	GM2L	acc3x	acc3y	acc3z	GM3L	acc4x	acc4y	acc4z	LDR	acc5x	acc5y	acc5z	GM1R	acc6x	acc6y	acc6z	GM2R	acc7x	acc7y	acc7z	GM3R	acc8x	acc8y	acc8z	BLDL	acc9x	acc9y	acc9z	BGM1L	acc10x	acc10y	acc10z	BGM2L	acc11x	acc11y	acc11z	BGM3L	acc12x	acc12y	acc12z	BLDR
Rate	1200	1200	1200	1200	1200	1200	1200	1200	1200	1200	1200	1200	1200	1200	1200	1200	1200	1200	1200	1200	1200	1200	1200	1200	1200	1200	1200	1200	1200	1200	1200	1200	1200	1200	1200	1200	1200	1200	1200	1200	1200	1200	1200	1200	1200	1200	1200	1200	1200
Range	5000	5000	5000	5000	5000	5000	5000	5000	5000	5000	5000	5000	5000	5000	5000	5000	5000	5000	5000	5000	5000	5000	5000	5000	5000	5000	5000	5000	5000	5000	5000	5000	5000	5000	5000	5000	5000	5000	5000	5000	5000	5000	5000	5000	5000	5000	5000	5000	5000
0.000000	-29	38	85	-63	-109	-32	13	-13	-17	3	-77	-66	-95	-18	-50	-61	-100	-6	-86	-33	-104	-21	-98	-70	-65	-1	-99	-12	-77	-70	-147	-76	5709	-575	-5208	-19729	-559	-12875	-13803	-14810	1735	-14265	-17692	-10531	607	-18217	-17099	-10352	894
0.000833	-26	39	84	-38	-116	-31	11	-15	-19	2	-80	-68	-99	-16	-28	-62	-104	33	-86	-32	-108	-22	-100	-70	-66	-4	-100	-13	-75	-51	-149	-75	3040	-542	-5405	-19823	-565	-12444	-13374	-14658	1618	-13964	-17558	-10786	802	-17755	-16951	-10604	949
0.001667	-30	39	84	-61	-111	-31	12	-15	-18	3	-84	-65	-103	-15	-29	-60	-102	35	-86	-35	-108	-23	-97	-69	-64	-3	-102	-14	-74	-72	-146	-77	4777	-518	-5593	-19928	-455	-12061	-12960	-14538	1436	-13627	-17403	-11021	856	-17262	-16764	-10840	979
0.002500	-26	42	88	-59	-107	-31	12	-15	-18	3	-77	-65	-96	-13	-30	-61	-101	37	-83	-33	-108	-24	-98	-68	-63	-10	-98	-15	-75	-75	-146	-75	4432	-511	-5767	-20028	-799	-11734	-12569	-14431	1376	-13277	-17227	-11247	723	-16749	-16529	-11052	1062
0.003333	-23	40	86	-59	-111	-33	12	-14	-16	5	-77	-69	-98	-14	-27	-58	-97	36	-84	-34	-103	-24	-97	-68	-61	0	-99	-11	-70	-69	-147	-75	1969	-518	-5925	-20142	-973	-11468	-12208	-14344	1161	-12908	-17025	-11461	627	-16213	-16259	-11227	992
0.004167	-24	43	88	-56	-108	-32	13	-13	-16	6	-74	-64	-94	-17	-28	-62	-98	33	-83	-30	-105	-21	-97	-81	-61	1	-99	-14	-74	-68	-148	-73	2966	-532	-6068	-20259	-697	-11261	-11882	-14299	869	-12516	-16803	-11658	593	-15679	-15960	-11363	1041
0.005000	-26	39	84	-60	-111	-34	11	-13	-16	3	-77	-64	-97	-17	-31	-61	-99	32	-85	-36	-104	-25	-101	-69	-66	-4	-101	-15	-75	-72	-149	-77	-825	-562	-6193	-20389	-511	-11117	-11597	-14279	586	-12118	-16561	-11846	380	-15150	-15632	-11454	1274
0.005833	-26	36	71	-59	-111	-36	9	-15	-12	4	-76	-65	-101	-18	-34	-61	-102	30	-86	-36	-107	-24	-99	-69	-65	-6	-100	-15	-92	-74	-150	-78	-1190	-599	-6296	-20527	-437	-11032	-11345	-14286	421	-11713	-16302	-12020	298	-14635	-15279	-11497	1332
0.006667	-25	38	86	-62	-111	-39	8	-12	-18	3	-76	-67	-93	-22	-33	-63	-101	32	-90	-34	-110	-28	-102	-72	-66	-5	-102	-16	-77	-74	-149	-80	-1848	-646	-6389	-20683	-264	-11006	-11134	-14351	398	-11317	-16030	-12188	340	-14139	-14905	-11486	1181
0.007500	-27	36	82	-64	-111	-36	10	-16	-21	2	-79	-67	-97	-23	-34	-63	-99	28	-87	-13	-126	-26	-101	-72	-66	-5	-94	-16	-79	-74	-152	-79	-4633	-687	-6428	-20839	-112	-11034	-10959	-14410	351	-10932	-15739	-12324	144	-13668	-14524	-11431	1121
0.008333	-27	36	85	-62	-110	-38	8	-18	-19	25	-85	-65	-98	-28	-34	-62	-100	30	-86	-32	-105	-26	-100	-72	-66	-3	-101	-14	-75	-70	-150	-78	-4331	-728	-6457	-21010	90	-11115	-10825	-14531	266	-10565	-15442	-12494	-51	-13235	-14130	-11327	1233
0.009167	-28	37	87	-79	-110	-34	12	-15	-17	5	-76	-66	-99	-17	-34	-62	-100	30	-88	-35	-108	-24	-105	-69	-61	-3	-85	-6	-74	-72	-148	-79	-7169	-784	-6460	-21196	379	-11235	-10717	-14675	181	-10229	-15143	-12626	-97	-12841	-13741	-11179	1174
0.010000	-23	38	87	-59	-108	-36	11	-15	-19	0	-73	-65	-95	-21	-32	-56	-99	29	-86	-32	-107	-24	-101	-73	-64	-4	-101	-13	-73	-69	-147	-76	-9966	-826	-6436	-21395	871	-11391	-10643	-14875	70	-9922	-14846	-12757	-92	-12489	-13366	-10995	1103
0.010833	-25	40	87	-65	-110	-35	13	-11	-16	4	-74	-64	-96	-18	-29	-62	-100	32	-86	-35	-105	-22	-99	-70	-63	-1	-104	-16	-70	-68	-147	-74	-4410	-878	-6391	-21608	675	-11586	-10589	-15091	331	-9652	-14553	-12875	-182	-12184	-13007	-10781	1171
0.011667	-26	38	87	-61	-109	-36	11	-17	-18	1	-75	-65	-99	-18	-31	-59	-101	28	-88	-33	-108	-25	-102	-73	-65	-6	-102	-15	-75	-72	-148	-76	-9056	-919	-6320	-21836	776	-11797	-10563	-15350	610	-9436	-14272	-12981	-168	-11928	-12671	-10549	1031
0.012500	-29	51	85	-61	-112	-35	13	-14	-21	4	-76	-64	-98	-17	-31	-65	-103	28	-90	-34	-105	-24	-102	-74	-67	-5	-102	-15	-73	-73	-149	-78	-9023	-958	-6224	-22075	897	-12020	-10546	-15640	876	-9259	-14003	-13073	-333	-11721	-12361	-10280	813
0.013333	-28	38	85	-62	-112	-39	10	-16	2	1	-74	-63	-97	-22	-33	-63	-98	30	-87	-35	-107	-26	-103	-74	-69	-6	-105	-15	-73	-75	-151	-80	-6941	-983	-6112	-22324	835	-12244	-10538	-15957	1137	-9137	-13758	-13153	-431	-11553	-12088	-10039	524
0.014167	-8	35	82	-65	-112	-36	10	-15	-18	0	-76	-67	-97	-19	-33	-65	-103	29	-93	-36	-109	-25	-100	-72	-65	-4	-104	-15	-79	-73	-149	-77	-10050	-1009	-5973	-22588	925	-12464	-10521	-16290	1490	-9061	-13529	-13217	-417	-11437	-11843	-9787	256
0.015000	-27	38	85	-63	-112	-40	8	-16	-23	0	-78	-67	-114	-22	-33	-66	-102	27	-110	-40	-109	-25	-102	-75	-70	-7	-104	-18	-78	-74	-151	-78	-7795	-1022	-5817	-22859	1012	-12675	-10533	-16650	1767	-9031	-13321	-13262	-509	-11363	-11641	-9548	85
0.015833	-27	36	78	-59	-110	-29	9	-16	-21	4	-73	-65	-99	-19	-30	-62	-102	33	-90	-35	-108	-22	-98	-68	-65	-4	-100	-14	-72	-70	-146	-74	-6085	-1017	-5653	-23137	603	-12863	-10473	-17017	2207	-9057	-13135	-13285	-507	-11329	-11474	-9331	-141
0.016667	-27	40	86	-60	-109	-33	-17	-17	-17	4	-74	-63	-98	-16	-23	-62	-102	33	-87	-32	-103	-23	-100	-70	-65	-1	-99	-14	-73	-70	-148	-74	-8116	-1004	-5477	-23427	199	-13031	-10429	-17397	2523	-9127	-12971	-13297	-323	-11341	-11349	-9145	-543
0.017500	-26	40	87	-60	-109	-32	16	-13	-16	6	-73	-63	-93	-15	-29	-62	-99	30	-85	-25	-100	-24	-97	-73	-62	0	-101	-13	-73	-66	-146	-73	-5679	-977	-5300	-23711	251	-13172	-10360	-17768	2705	-9235	-12828	-13272	-274	-11390	-11255	-9004	-796
0.018333	-25	42	90	-59	-107	-43	16	-11	-16	10	-72	-84	-93	-14	-28	-60	-97	35	-84	-31	-103	-22	-96	-66	-64	0	-101	-14	-72	-69	-147	-70	-6420	-953	-5125	-24003	318	-13286	-10264	-18133	2931	-9375	-12712	-13267	-411	-11480	-11195	-8909	-912
0.019167	-28	42	87	-61	-107	-31	19	-13	-17	7	-70	-61	-95	-14	-28	-61	-101	32	-84	-33	-104	-22	-82	-68	-67	0	-97	-10	-70	-69	-147	-73	-6254	-863	-4955	-24294	179	-13370	-10148	-18489	3109	-9546	-12607	-13231	-606	-11600	-11170	-8869	-1063
0.020000	-25	41	88	-58	-109	-33	12	-14	-17	26	-70	-63	-97	-15	-28	-72	-97	35	-86	-34	-110	-22	-98	-66	-63	1	-100	-14	-76	-70	-146	-73	-4087	-758	-4792	-24583	7	-13424	-9995	-18834	3294	-9741	-12516	-13188	-650	-11753	-11161	-8891	-1235
0.020833	-26	41	88	-55	-112	-32	15	-15	-18	6	-69	-63	-99	-15	-26	-60	-100	33	-87	-35	-108	-36	-99	-68	-65	-4	-99	-14	-73	-69	-145	-74	-5283	-682	-4644	-24864	-219	-13453	-9819	-19136	3491	-9956	-12431	-13133	-736	-11932	-11174	-8971	-1390
0.021667	-26	40	90	-59	-108	-29	13	9	-16	7	-72	-62	-98	-15	-27	-59	-102	36	-84	-31	-107	-23	-99	-68	-63	3	-98	-12	-78	-72	-147	-72	-3640	-564	-4507	-25139	-392	-13452	-9608	-19407	3642	-10180	-12348	-13081	-704	-12141	-11194	-9118	-1412
0.022500	-26	40	92	-58	-110	-36	15	-11	-16	7	-68	-63	-98	-15	-27	-59	-97	36	-86	-24	-116	-22	-99	-68	-63	1	-96	-14	-74	-68	-145	-72	-3994	-426	-4390	-25408	-435	-13436	-9379	-19644	3775	-10419	-12271	-13026	-595	-12368	-11219	-9326	-1500
0.023333	-26	42	89	-57	-108	-41	15	-13	-17	8	-73	-65	-101	-15	-31	-59	-100	33	-84	-32	-109	-23	-99	-67	-70	1	-98	-13	-75	-70	-150	-75	-6230	-277	-4286	-25661	-298	-13405	-9121	-19839	3791	-10667	-12177	-12975	-663	-12616	-11243	-9608	-1568
0.024167	-28	41	90	-58	-111	-36	13	-14	-18	5	-69	-66	-97	-13	-28	-56	-101	35	-83	-36	-104	-23	-100	-53	-63	2	-98	-13	-72	-66	-147	-72	-9	-111	-4217	-25896	-649	-13363	-8848	-19985	4006	-10911	-12074	-12934	-687	-12868	-11249	-9932	-1463
0.025000	-28	42	91	-57	-111	-32	15	-11	-17	7	-73	-63	-98	-22	-30	-58	-100	32	-86	-32	-105	-23	-99	-68	-68	0	-98	-12	-75	-65	-145	-75	-1422	57	-4158	-26119	-841	-13320	-8560	-20081	4258	-11150	-11952	-12909	-528	-13149	-11240	-10322	-1248
0.025833	0	36	92	-59	-109	-34	12	-15	-19	6	-74	-65	-99	-15	-29	-58	-105	37	-86	-31	-107	-24	-96	-72	-67	-4	-98	-12	-76	-62	-147	-75	-3182	236	-4121	-26327	-624	-13276	-8265	-20137	4275	-11399	-11816	-12894	-443	-13407	-11212	-10752	-1319
0.026667	-27	41	90	-58	-109	-33	12	-12	-18	4	-72	-64	-72	-16	-28	-60	-97	37	-84	-31	-108	-23	-101	-68	-65	0	-97	-11	-75	-72	-144	-76	2007	421	-4099	-26510	-634	-13245	-7959	-20131	4333	-11634	-11656	-12895	-327	-13675	-11154	-11226	-1495
0.027500	-27	42	90	-56	-109	-35	12	-17	-16	7	-70	-64	-98	-13	-29	-58	-99	46	-84	-29	-81	-23	-101	-68	-65	2	-96	-12	-74	-67	-145	-73	-1265	602	-4095	-26688	-491	-13223	-7660	-20086	4493	-11864	-11468	-12912	-326	-13942	-11062	-11730	-1358
0.028333	-25	42	92	-53	-109	-33	25	-16	-16	9	-69	-61	-95	-11	-27	-57	-99	37	-83	-29	-103	-22	-99	-66	-60	2	-97	-9	-73	-67	-148	-70	369	775	-4107	-26838	-117	-13217	-7379	-19990	4547	-12078	-11260	-12951	-326	-14180	-10942	-12261	-1285
0.029167	-27	42	93	-56	-107	-33	13	-13	-17	7	-70	-62	-93	-11	-25	-56	-100	40	-84	-28	-103	-19	-102	-68	-61	2	-98	-7	-70	-65	-143	-72	3209	941	-4126	-26974	42	-13232	-7092	-19856	4845	-12282	-11029	-13001	-265	-14410	-10789	-12804	-1361
0.030000	-26	41	90	-57	-105	-34	17	-10	-16	8	-68	-62	-97	-12	-22	-56	-101	39	-84	-28	-104	-18	-97	-64	-62	0	-97	-10	-72	-65	-145	-74	1404	1084	-4163	-27086	57	-13272	-6825	-19683	5119	-12470	-10778	-13067	-256	-14615	-10602	-13349	-1402
0.030833	-27	16	88	-57	-108	-31	13	-13	-18	3	-70	-63	-99	-15	-26	-58	-99	38	-84	-31	-130	-19	-98	-68	-65	0	-99	-10	-74	-67	-146	-74	3115	1230	-4198	-27191	447	-13339	-6581	-19479	5185	-12646	-10511	-13143	-222	-14798	-10387	-13893	-1569
0.031667	-26	39	86	-60	-107	-33	11	-11	-16	5	-64	-66	-101	-17	-29	-61	-105	30	-92	-32	-108	-24	-102	-70	-68	-4	-101	-14	-78	-72	-151	-75	3606	1342	-4245	-27280	898	-13429	-6359	-19254	5277	-12797	-10234	-13231	-141	-14954	-10150	-14425	-1496
0.032500	-28	37	87	-64	-112	-36	8	-17	-22	3	-77	-70	-97	-18	-31	-61	-97	33	-92	-34	-103	-24	-99	-72	-65	-5	-104	-15	-75	-68	-148	-78	2609	1439	-4287	-27342	1092	-13545	-6153	-19002	5358	-12933	-9953	-13315	-64	-15075	-9881	-14936	-1098
0.033333	-31	33	86	-50	-110	-22	11	-15	-18	2	-72	-64	-96	-16	-31	-60	-105	34	-90	-34	-110	-24	-102	-73	-64	-4	-99	-14	-78	-70	-150	-75	5018	1511	-4330	-27395	1155	-13681	-5974	-18738	5448	-13038	-9651	-13400	-68	-15165	-9601	-15420	-1016
0.034167	-28	38	84	-61	-111	-35	13	-14	-19	4	-75	-66	-100	-18	-31	-61	-100	32	-88	-29	-103	-21	-101	-69	-67	-11	-100	-16	-74	-72	-150	-78	3982	1559	-4364	-27429	1167	-13829	-5810	-18471	5592	-13130	-9362	-13486	54	-15224	-9307	-15864	-1230
0.035000	-24	39	85	-61	-110	-36	13	-18	-14	6	-79	-64	-91	-16	-29	-59	-97	33	-87	-35	-102	-24	-98	-66	-63	-4	-100	-12	-73	-68	-148	-74	5562	1578	-4396	-27439	990	-13990	-5668	-18191	5718	-13193	-9071	-13562	151	-15249	-9004	-16272	-1239
0.035833	-23	41	87	-59	-108	-30	13	-13	-18	5	-70	-62	-97	-14	-30	-59	-99	35	-85	-29	-102	-24	-97	-69	-61	-3	-99	-15	-73	-69	-150	-75	5865	1575	-4415	-27432	905	-14159	-5544	-17918	5791	-13244	-8802	-13633	89	-15256	-8702	-16639	-964
0.036667	-22	41	89	-60	-108	-35	15	-13	2	12	-69	-61	-95	-13	-29	-57	-99	35	-85	-31	-107	-22	-99	-67	-63	0	-96	-13	-73	-66	-149	-78	2751	1543	-4428	-27408	1072	-14334	-5442	-17650	5632	-13275	-8549	-13696	124	-15235	-8407	-16953	-646
0.037500	-26	41	88	-58	-108	-33	15	-16	-16	6	-70	-62	-96	-17	-32	-60	-95	33	-96	-33	-103	-21	-98	-68	-63	-1	-98	-14	-75	-68	-152	-74	7435	1481	-4421	-27355	762	-14495	-5345	-17392	5614	-13291	-8316	-13748	87	-15196	-8122	-17229	-456
0.038333	-24	41	89	-59	-138	-34	12	-19	-17	8	-65	-61	-98	-13	-30	-58	-96	34	-85	-35	-104	-23	-101	-67	-61	0	-100	-12	-73	-68	-150	-74	8999	1393	-4401	-27285	98	-14648	-5261	-17149	5932	-13292	-8110	-13790	32	-15140	-7846	-17445	-210
0.039167	-26	40	89	-60	-107	-32	12	-15	-14	5	-72	-62	-94	-16	-32	-60	-95	33	-87	-33	-93	-23	-99	-70	-61	-4	-99	-13	-70	-69	-150	-75	4246	1279	-4370	-27184	-21	-14782	-5183	-16914	5916	-13281	-7921	-13827	-97	-15076	-7601	-17624	-42
0.040000	-25	39	87	-61	-108	-36	13	-18	-16	-7	-72	-63	-95	-17	-33	-61	-99	30	-88	-36	-105	-27	-107	-74	-63	-5	-101	-15	-77	-72	-151	-82	9614	1131	-4321	-27060	-374	-14899	-5111	-16701	5872	-13267	-7762	-13857	-148	-15009	-7353	-17745	119
0.040833	-25	39	84	-63	-104	-36	9	-17	-18	3	-75	-68	-96	-19	-32	-62	-103	33	-91	-35	-105	-24	-101	-72	-64	-6	-100	-15	-73	-69	-150	-78	6277	967	-4249	-26900	-547	-14979	-5029	-16488	5863	-13244	-7620	-13880	-171	-14937	-7138	-17822	22
0.041667	-26	41	85	-60	-111	-35	12	-16	-17	2	-69	-62	-95	-15	-29	-61	-102	30	-87	-33	-105	-25	-101	-69	-66	-5	-101	-14	-73	-69	-146	-76	5891	778	-4160	-26724	-616	-15034	-4949	-16294	5778	-13223	-7499	-13896	-188	-14869	-6939	-17853	-70
0.042500	-26	41	85	-61	-109	-34	15	-15	-18	6	-75	-62	-99	-15	-30	-60	-100	30	-91	-34	-104	-25	-100	-67	-64	-1	-101	-15	-73	-69	-149	-76	8266	555	-4051	-26488	-786	-15057	-4862	-16115	5833	-13201	-7395	-13917	-252	-14807	-6761	-17850	-51
0.043333	-24	43	88	-63	-105	-40	16	-17	-17	3	-73	-62	-93	-15	-29	-60	-102	35	-85	-33	-102	-22	-98	-68	-65	-1	-99	-9	-72	-67	-147	-75	6134	318	-3916	-26235	-1347	-15046	-4767	-15944	5915	-13171	-7301	-13939	-259	-14755	-6603	-17809	-160
0.044167	-23	41	90	-58	-108	-31	13	-12	-14	7	-72	-62	-93	-17	-28	-58	-96	37	-87	-30	-102	-23	-96	-64	-61	-5	-99	-12	-73	-66	-147	-74	5352	51	-3768	-25965	-1386	-15009	-4656	-15786	5705	-13147	-7211	-13964	-339	-14716	-6455	-17746	3
0.045000	-25	43	87	-59	-108	-35	16	-15	-17	4	-76	-61	-93	-18	-29	-62	-96	32	-86	-35	-103	-22	-98	-68	-65	-3	-100	-13	-73	-68	-148	-73	5232	-230	-3599	-25658	-964	-14941	-4538	-15639	5488	-13123	-7120	-13996	-400	-14689	-6331	-17655	456
0.045833	-25	32	84	-60	-107	-35	13	-14	-18	5	-74	-63	-97	-14	-31	-61	-100	33	-88	-35	-99	-23	-104	-69	-63	-4	-97	-13	-73	-70	-147	-74	2058	-535	-3414	-25332	-757	-14850	-4408	-15493	5285	-13101	-7023	-14046	-437	-14676	-6212	-17547	706
0.046667	-25	40	89	-62	-132	-32	15	-15	-18	4	-78	-64	-98	-14	-29	-59	-100	34	-84	-33	-105	-21	-97	-67	-63	0	-99	-7	-73	-67	-146	-75	3331	-854	-3208	-24985	-771	-14735	-4260	-15358	5035	-13074	-6919	-14078	-503	-14669	-6099	-17424	913
0.047500	-26	39	87	-60	-109	-36	12	-14	-18	1	-73	-65	-97	-14	-29	-58	-103	34	-88	-58	-109	-21	-99	-70	-65	-1	-98	-11	-74	-67	-148	-75	1139	-1192	-2990	-24629	-600	-14606	-4100	-15234	4800	-13050	-6795	-14131	-422	-14679	-5991	-17290	1112
0.048333	-26	41	80	-60	-109	-35	10	-16	-29	2	-77	-68	-100	-22	-31	-62	-100	32	-86	-34	-108	-24	-101	-74	-67	-5	-101	-17	-76	-69	-196	-78	71	-1538	-2760	-24272	-371	-14468	-3926	-15115	4428	-13020	-6657	-14193	-437	-14701	-5884	-17163	1318
0.049167	-25	39	88	-65	-111	-38	10	-17	-19	4	-78	-66	-97	-16	-31	-59	-98	34	-87	-35	-91	-25	-100	-69	-64	-1	-100	-13	-73	-67	-148	-73	-32	-1889	-2518	-23892	-159	-14321	-3734	-15001	4086	-12980	-6498	-14258	-401	-14716	-5766	-17028	1548
0.050000	-26	40	90	-58	-105	-35	12	-18	-11	4	-73	-64	-99	-16	-32	-59	-98	37	-86	-32	-102	-19	-101	-69	-64	0	-99	-16	-75	-70	-150	-74	-4146	-2239	-2241	-23531	185	-14176	-3530	-14902	3645	-12936	-6307	-14336	-254	-14749	-5650	-16904	1490
0.050833	-24	42	87	-60	-111	-36	12	-15	-16	5	-74	-63	-96	-15	-31	-60	-101	37	-87	-32	-108	-33	-101	-74	-64	-3	-100	-13	-72	-68	-147	-73	-2705	-2592	-2021	-23182	317	-14037	-3313	-14813	3134	-12880	-6098	-14413	-311	-14773	-5505	-16792	1657
0.051667	-28	40	89	-58	-127	-33	12	-11	-38	5	-74	-65	-98	-16	-30	-62	-99	35	-86	-32	-107	-22	-99	-70	-68	-3	-100	-14	-76	-69	-148	-77	1390	-2933	-1777	-22847	20	-13904	-3084	-14741	2910	-12820	-5873	-14495	-304	-14807	-5384	-16682	2025
0.052500	-27	39	86	-61	-110	-36	10	-17	-23	5	-74	-64	-97	-15	-30	-63	-78	46	-86	-33	-105	-23	-102	-73	-65	-1	-100	-15	-74	-68	-152	-75	-5451	-3267	-1534	-22535	296	-13788	-2843	-14673	2489	-12734	-5631	-14580	-313	-14837	-5227	-16583	2089
0.053333	-25	41	104	-58	-110	-36	12	-14	-21	4	-77	-63	-98	-15	-31	-63	-100	35	-83	-32	-107	-23	-100	-72	-62	-1	-100	-17	-75	-85	-151	-79	-932	-3580	-1296	-22251	329	-13683	-2591	-14636	1998	-12666	-5373	-14671	-391	-14861	-5059	-16499	1980
0.054167	-28	39	87	-59	-113	-34	10	-18	-21	5	-76	-63	-98	-15	-32	-60	-103	34	-87	-34	-103	-22	-101	-74	-66	-5	-104	-13	-75	-73	-149	-78	-2532	-3882	-1073	-21990	390	-13596	-2332	-14613	1575	-12578	-5106	-14752	-341	-14875	-4876	-16424	2031
0.055000	-25	38	88	-61	-110	-34	9	-19	-16	3	-77	-64	-92	-14	-28	-61	-102	34	-85	-31	-103	-21	-100	-73	-62	-1	-99	-12	-68	-68	-151	-78	-3461	-4145	-859	-21764	403	-13521	-2064	-14603	1363	-12475	-4831	-14835	-128	-14897	-4679	-16357	2000
0.055833	-28	38	89	-56	-104	-33	12	-17	-16	3	-73	-65	-92	-15	-27	-58	-96	35	-85	-36	-100	-19	-99	-69	-66	-14	-98	-11	-73	-70	-148	-74	-520	-4379	-663	-21573	282	-13465	-1790	-14612	1102	-12371	-4556	-14917	62	-14910	-4462	-16294	1821
0.056667	-27	40	89	-57	-104	-33	17	-17	-19	3	-73	-65	-98	-13	-30	-62	-102	33	-86	-33	-107	-21	-102	-73	-66	-3	-102	-15	-76	-74	-152	-77	-1115	-4585	-486	-21416	-382	-13430	-1517	-14641	878	-12259	-4292	-15000	105	-14922	-4237	-16242	1738
0.057500	-29	39	84	-61	-114	-39	10	-18	-19	-1	-81	-65	-100	-16	-28	-61	-101	34	-84	-34	-107	-22	-100	-72	-67	-4	-102	-14	-70	-70	-146	-77	-2012	-4747	-321	-21291	-593	-13394	-1240	-14688	508	-12149	-4032	-15089	93	-14923	-3994	-16184	1522
0.058333	-27	30	82	-58	-107	-32	11	-16	-16	2	-72	-64	-95	-15	-28	-61	-103	33	-86	-32	-103	-21	-99	-69	-65	0	-101	-10	-73	-69	-141	-82	-87	-4870	-180	-21196	-475	-13373	-968	-14744	197	-12036	-3788	-15153	171	-14923	-3743	-16125	1546
0.059167	-25	41	88	-57	-107	-32	13	-14	-16	4	-73	-65	-93	-15	-28	-59	-99	35	-102	-33	-102	-23	-100	-69	-62	-1	-100	-12	-70	-75	-148	-74	-2682	-4949	-52	-21127	-655	-13360	-694	-14819	-163	-11944	-3554	-15229	337	-14930	-3478	-16057	1505
0.060000	-24	36	88	-59	-110	-34	15	-11	-17	6	-73	-64	-94	-13	-27	-58	-97	35	-85	-35	-105	-19	-101	-69	-62	-3	-102	-18	-70	-69	-147	-72	-922	-5007	47	-21087	-923	-13348	-426	-14905	-475	-11825	-3342	-15294	314	-14920	-3209	-15976	1376
0.060833	-26	39	88	-58	-108	-33	16	-13	-18	3	-73	-65	-97	-14	-22	-79	-98	36	-85	-31	-105	-15	-100	-68	-63	0	-99	-14	-75	-72	-148	-70	-1436	-4976	135	-21065	-1049	-13339	-164	-14997	-676	-11719	-3149	-15363	219	-14904	-2932	-15883	1469
0.061667	-26	60	87	-56	-108	-9	12	-13	-16	5	-69	-63	-97	-12	-28	-58	-98	37	-83	-32	-107	-19	-98	-66	-65	0	-97	-12	-69	-70	-143	-72	-2559	-4925	204	-21068	-1142	-13325	87	-15094	-978	-11632	-2972	-15426	102	-14911	-2650	-15773	1531
0.062500	-23	41	90	-59	-107	-31	17	-9	-14	6	-69	-63	-95	-16	-27	-57	-104	37	-85	-29	-102	-18	-97	-66	-63	-1	-98	-12	-70	-68	-146	-70	-1358	-4835	249	-21086	-1283	-13301	328	-15193	-1271	-11551	-2813	-15482	73	-14906	-2369	-15645	1436
0.063333	-26	39	90	-57	-109	-33	16	-10	-16	10	-67	-60	-94	-12	-25	-56	-95	37	-84	-29	-104	-18	-95	-65	-60	1	-97	-14	-69	-69	-144	-70	-4256	-4702	287	-21102	-1360	-13275	553	-15296	-1598	-11479	-2669	-15537	222	-14895	-2085	-15496	1324
0.064167	-23	42	91	-56	-108	-31	18	-9	-15	9	-68	-32	-96	-13	-25	-57	-95	38	-87	-31	-102	-15	-96	-65	-63	1	-97	-12	-72	-69	-149	-73	-4547	-4538	302	-21139	-1269	-13237	767	-15398	-2051	-11421	-2547	-15589	114	-14887	-1815	-15329	1279
0.065000	-27	39	90	-55	-110	-33	13	-15	-15	11	-72	-65	-97	-17	-29	-57	-103	36	-84	-31	-107	-23	-101	-70	-64	0	-102	-15	-77	-72	-149	-75	1004	-4347	305	-21184	-1695	-13201	956	-15495	-2175	-11377	-2420	-15635	52	-14878	-1545	-15144	1173
0.065833	-26	37	87	-61	-116	-34	10	-13	-21	4	-73	-66	-98	-25	-31	-55	-101	36	-84	-30	-107	-21	-100	-68	-64	0	-99	-14	-77	-69	-148	-75	-5220	-4120	290	-21236	-1552	-13136	1128	-15580	-2342	-11338	-2305	-15667	194	-14859	-1283	-14941	1011
0.066667	-25	34	89	-61	-109	-33	13	-13	-15	8	-72	-63	-94	-14	-26	-59	-98	35	-86	-29	-95	-19	-104	-72	-65	-3	-97	-14	-75	-69	-145	-70	-1874	-3871	260	-21288	-1355	-13074	1302	-15660	-2554	-11309	-2192	-15687	241	-14835	-1035	-14718	835
0.067500	-30	39	88	-61	-114	-34	18	-13	-18	5	-75	-63	-99	-15	-27	-61	-104	37	-86	-30	-109	-18	-96	-66	-67	0	-97	-16	-70	-68	-145	-72	-1938	-3605	224	-21332	-1073	-13004	1448	-15726	-2762	-11287	-2078	-15691	290	-14800	-790	-14482	605
0.068333	-25	43	89	-61	-110	-31	15	-13	-19	6	-70	-63	-98	-14	-27	-59	-98	39	-83	-32	-108	-19	-100	-68	-64	0	-99	-15	-70	-68	-144	-73	-4405	-3317	176	-21413	-806	-12928	1569	-15785	-2798	-11271	-1962	-15682	103	-14750	-561	-14237	463
0.069167	-22	43	92	-57	-105	-32	15	-11	-15	8	-68	-61	-93	-16	-28	-60	-98	39	-83	-30	-102	-19	-97	-64	-63	3	-98	-11	-69	-65	-146	-73	-1537	-3027	121	-21482	-512	-12844	1676	-15825	-2835	-11249	-1839	-15650	-19	-14690	-352	-13987	259
0.070000	-22	47	89	-58	-108	-29	13	-10	-18	8	-70	-60	-94	-14	-27	-57	-97	40	-82	-29	-104	-19	-94	-66	-64	5	-99	-13	-79	-65	-145	-73	-1296	-2730	62	-21557	-474	-12756	1761	-15856	-2821	-11245	-1715	-15608	-3	-14611	-155	-13723	-9
0.070833	-27	40	88	-60	-107	-30	11	-12	-15	8	-76	-66	-94	-13	-27	-59	-99	37	-86	-29	-103	-17	-98	-69	-63	1	-99	-13	-73	-67	-146	-74	-2859	-2434	-3	-21628	-325	-12669	1828	-15874	-2987	-11225	-1581	-15531	93	-14518	19	-13480	-230
0.071667	-30	43	88	-57	-108	-32	13	-15	-17	6	-73	-63	-95	-13	-28	-60	-98	38	-83	-30	-100	-21	-97	-66	-64	0	-101	-17	-73	-69	-146	-74	-296	-2137	-64	-21726	-5	-12582	1873	-15874	-3077	-11208	-1448	-15442	276	-14404	179	-13228	-340
0.072500	-27	42	87	-60	-110	-31	13	-13	-18	3	-72	-65	-99	-15	-30	-60	-100	36	-90	-35	-107	-24	-99	-69	-64	1	-101	-14	-74	-72	-149	-75	-2633	-1835	-130	-21826	302	-12498	1897	-15860	-3188	-11182	-1312	-15326	201	-14273	321	-12981	-469
0.073333	-26	38	85	-62	-110	-32	8	-15	-21	3	-78	-68	-99	-16	-31	-63	-101	32	-87	-34	-108	-24	-99	-72	-68	-6	-104	-18	-75	-74	-152	-80	-1378	-1580	-181	-21928	533	-12413	1898	-15833	-3334	-11143	-1178	-15184	-11	-14124	438	-12747	-457
0.074167	-29	38	86	-66	-112	-36	5	-23	-22	2	-83	-67	-119	-18	-34	-63	-102	34	-90	-34	-107	-25	-100	-70	-65	-3	-102	-17	-76	-73	-150	-76	-431	-1289	-228	-22037	722	-12331	1884	-15781	-3326	-11087	-1042	-15031	-73	-13950	546	-12516	-530
0.075000	-39	41	87	-65	-113	-34	10	-15	-18	5	-75	-68	-97	-16	-29	-61	-101	37	-87	-32	-108	-22	-100	-67	-70	0	-102	-16	-73	-78	-146	-74	-1347	-1065	-267	-22148	723	-12250	1854	-15718	-3365	-11027	-917	-14847	214	-13763	635	-12298	-782
0.075833	-27	40	87	-61	-109	-33	11	-13	-15	4	-70	-64	-92	-15	-29	-61	-99	35	-85	-30	-103	-25	-99	-67	-65	0	-100	-14	-74	-70	-146	-77	722	-835	-294	-22265	598	-12173	1799	-15644	-3418	-10948	-799	-14649	298	-13560	701	-12093	-744
0.076667	-26	40	88	-58	-107	-31	9	-12	-19	5	-72	-65	-95	-15	-31	-59	-98	36	-86	-30	-103	-24	-99	-67	-66	-4	-100	-14	-77	-72	-150	-76	-969	-625	-313	-22388	412	-12098	1727	-15560	-3455	-10859	-699	-14435	123	-13349	746	-11911	-684
0.077500	-23	34	87	-62	-111	-33	9	-11	-13	6	-72	-68	-97	-13	-29	-60	-98	35	-87	-33	-105	-24	-101	-69	-65	-1	-104	-17	-74	-69	-148	-79	-2082	-429	-323	-22521	320	-12024	1640	-15466	-3661	-10757	-619	-14205	53	-13129	780	-11730	-680
0.078333	-24	39	88	-58	-108	-34	10	-17	-15	5	-74	-67	-96	-14	-33	-60	-100	36	-90	-32	-103	-23	-104	-68	-63	-9	-99	-12	-74	-74	-151	-77	4917	-256	-320	-22637	-171	-11950	1538	-15370	-3562	-10644	-559	-13968	-19	-12899	788	-11581	-401
0.079167	-24	41	86	-59	-109	-36	10	-14	-17	5	-77	-65	-81	-14	-30	-60	-98	33	-84	-34	-104	-24	-102	-70	-63	-1	-101	-13	-73	-75	-147	-75	586	-98	-310	-22759	-320	-11874	1444	-15270	-3491	-10522	-523	-13726	90	-12670	781	-11425	-466
0.080000	-25	41	87	-58	-109	-34	10	-15	-17	5	-73	-68	-95	-13	-32	-61	-100	33	-86	-33	-96	-25	-102	-70	-67	-5	-101	-14	-73	-73	-149	-76	1787	40	-294	-22873	-401	-11790	1285	-15161	-3481	-10394	-515	-13480	-3	-12441	751	-11294	-576
0.080833	-26	37	85	-61	-111	-36	10	-16	-15	3	-75	-64	-93	-15	-30	-59	-98	34	-90	-34	-104	-26	-104	-74	-64	-6	-104	-15	-75	-69	-149	-67	4357	164	-271	-22985	-607	-11708	1135	-15060	-3507	-10261	-535	-13238	-203	-12216	707	-11176	-514
0.081667	-23	38	86	-61	-111	-39	10	-17	-17	3	-75	-68	-101	-17	-33	-65	-102	29	-88	-36	-113	-27	-98	-75	-66	-8	-103	-17	-78	-75	-150	-78	721	275	-245	-23088	-619	-11619	982	-14958	-3487	-10117	-581	-12999	-178	-11999	645	-11078	-690
0.082500	-27	38	81	-64	-111	-41	11	-30	-18	2	-75	-74	-100	-18	-33	-62	-99	29	-86	-36	-107	-25	-104	-73	-66	-7	-102	-15	-73	-72	-154	-74	3271	377	-217	-23175	-505	-11512	819	-14857	-3348	-9970	-655	-12764	8	-11788	568	-10981	-660
0.083333	-26	36	86	-58	-109	-35	13	-17	-16	5	-73	-66	-95	-13	-30	-60	-93	30	-88	-34	-127	-26	-101	-70	-63	-3	-103	-13	-70	-73	-150	-76	4534	480	-194	-23248	-769	-11398	653	-14764	-2962	-9816	-753	-12542	40	-11587	471	-10906	-496
0.084167	-25	39	86	-60	-107	-28	13	-15	-14	-15	-76	-67	-95	-14	-29	-60	-100	33	-86	-34	-101	-22	-100	-72	-63	-5	-105	-12	-72	-70	-150	-75	1916	571	-170	-23303	-922	-11278	483	-14664	-2865	-9669	-884	-12325	-39	-11392	357	-10840	-620
0.085000	-28	38	86	-60	-110	-39	16	-13	-21	4	-73	-68	-96	-14	-27	-63	-101	30	-86	-34	-108	-25	-101	-70	-66	-3	-101	-28	-77	-73	-151	-75	3274	666	-160	-23353	-591	-11145	313	-14579	-2880	-9514	-1031	-12122	-149	-11208	230	-10788	-570
0.085833	-28	38	88	-60	-113	-38	12	-15	-22	1	-75	-65	-100	-17	-33	-53	-99	33	-88	-35	-105	-23	-101	-73	-66	-5	-103	-15	-77	-70	-151	-75	1293	759	-155	-23376	-225	-11002	149	-14482	-2821	-9359	-1203	-11935	-112	-11033	90	-10746	-309
0.086667	-25	38	84	-63	-110	-33	12	-13	-21	2	-75	-67	-98	-14	-29	-60	-102	32	-87	-35	-110	-15	-100	-70	-65	-4	-100	-14	-74	-68	-148	-76	818	853	-160	-23386	-165	-10844	-9	-14402	-2823	-9212	-1388	-11758	-21	-10856	-72	-10722	-296
0.087500	-28	52	89	-59	-109	-36	15	-23	-16	3	-74	-68	-97	-16	-30	-59	-100	32	-90	-33	-105	-23	-102	-70	-63	-5	-99	-14	-76	-73	-148	-75	1572	945	-174	-23374	26	-10678	-161	-14308	-2762	-9037	-1593	-11590	-137	-10702	-232	-10709	-196
0.088333	-26	37	87	-59	-111	-34	15	-13	-14	4	-73	-67	-96	-16	-29	-60	-98	40	-90	-32	-100	-24	-109	-68	-62	-4	-101	-12	-73	-67	-149	-75	-749	1060	-198	-23351	266	-10505	-298	-14216	-2699	-8867	-1803	-11432	-185	-10541	-408	-10710	-162
0.089167	-26	38	88	-57	-125	-35	13	-14	-17	5	-97	-66	-98	-18	-31	-60	-99	33	-86	-32	-103	-21	-99	-70	-63	-3	-101	-13	-74	-69	-150	-73	261	1182	-234	-23307	283	-10307	-427	-14117	-2623	-8698	-2025	-11292	-62	-10385	-598	-10727	-180
0.090000	-22	41	89	-59	-111	-39	11	-15	-17	3	-77	-65	-99	-22	-30	-62	-101	30	-90	-34	-101	-27	-103	-72	-66	-16	-101	-17	-77	-72	-150	-76	-1276	1285	-281	-23252	511	-10127	-548	-14015	-2619	-8525	-2255	-11166	4	-10229	-794	-10759	75
0.090833	-26	37	86	-62	-109	-38	11	-13	-19	3	-78	-68	-98	-19	-33	-60	-98	32	-88	-31	-105	-24	-101	-69	-65	-3	-97	-13	-73	-70	-148	-76	-4292	1404	-329	-23178	1006	-9920	-650	-13901	-2781	-8342	-2478	-11038	22	-10068	-994	-10804	237
0.091667	-24	40	86	-60	-109	-39	12	-17	-19	2	-74	-64	-99	-17	-30	-60	-102	19	-86	-33	-111	-23	-100	-73	-66	-3	-98	-14	-75	-70	-149	-76	1536	1524	-386	-23100	622	-9721	-748	-13783	-2684	-8162	-2706	-10921	-16	-9905	-1204	-10865	296
0.092500	-25	40	86	-62	-109	-39	12	-13	-18	5	-77	-69	-96	-21	-31	-62	-101	28	-88	-32	-107	-25	-101	-70	-67	-6	-101	-14	-74	-67	-144	-78	-560	1644	-443	-23004	473	-9513	-837	-13652	-2519	-7975	-2926	-10816	-60	-9739	-1417	-10942	267
0.093333	-26	37	85	-59	-111	-38	11	-15	-17	4	-77	-65	-96	-19	-32	-82	-100	33	-88	-33	-107	-24	-101	-74	-67	-5	-102	-14	-73	-70	-149	-78	-2932	1764	-501	-22909	758	-9308	-921	-13524	-2533	-7790	-3142	-10720	-158	-9561	-1637	-11032	278
0.094167	-28	37	86	-61	-112	-35	5	-16	-19	4	-75	-66	-98	-22	-32	-62	-102	30	-87	-32	-104	-23	-101	-72	-67	-3	-100	-14	-92	-74	-148	-77	1496	1875	-551	-22803	701	-9104	-995	-13383	-2490	-7596	-3343	-10623	-179	-9388	-1856	-11137	321
0.095000	-28	38	88	-58	-107	-35	13	-16	-16	2	-74	-66	-96	-17	-28	-56	-100	32	-85	-30	-102	-22	-100	-69	-62	-3	-101	-12	-73	-68	-144	-73	-1909	1985	-600	-22693	640	-8896	-1064	-13235	-2297	-7406	-3536	-10537	-286	-9203	-2067	-11247	240
0.095833	-26	40	87	-59	-105	-30	15	-8	-15	7	-72	-62	-94	-21	-30	-56	-100	37	-86	-28	-103	-19	-97	-68	-62	2	-98	-11	-72	-66	-145	-74	-303	2083	-642	-22588	529	-8696	-1125	-13090	-2091	-7215	-3718	-10459	-452	-9018	-2279	-11373	275
0.096667	-24	42	91	-58	-104	-30	16	-11	-16	6	-70	-66	-92	-16	-26	-56	-109	34	-84	-43	-100	-19	-98	-67	-61	1	-98	-13	-69	-67	-142	-73	1738	2173	-662	-22476	228	-8502	-1209	-12943	-1791	-7035	-3867	-10387	-594	-8822	-2485	-11506	337
0.097500	-25	40	88	-65	-105	-33	20	-12	-17	5	-69	-64	-95	-16	-27	-58	-96	36	-82	-32	-102	-21	-99	-67	-60	0	-96	-15	-69	-67	-147	-74	-240	2254	-678	-22373	-378	-8317	-1267	-12801	-1616	-6853	-4042	-10326	-511	-8650	-2685	-11642	220
0.098333	-25	40	89	-60	-111	-38	16	-15	-19	2	-74	-67	-100	-17	-28	-55	-101	34	-87	-35	-108	-25	-103	-72	-67	-1	-101	-18	-76	-69	-147	-78	1356	2319	-678	-22273	-604	-8144	-1334	-12661	-1552	-6691	-4183	-10267	-402	-8467	-2882	-11782	148
0.099167	-28	35	85	-65	-111	-35	9	-16	-21	2	-72	-74	-99	-17	-28	-59	-101	35	-87	-36	-107	-22	-100	-72	-65	0	-98	-12	-73	-67	-148	-77	804	2381	-656	-22177	-504	-7978	-1396	-12526	-1379	-6526	-4311	-10220	-310	-8289	-3058	-11917	187
0.100000	-28	39	87	-58	-110	-33	10	-14	-23	4	-73	-66	-100	-18	-26	-59	-101	34	-85	-34	-109	-26	-100	-95	-64	0	-99	-17	-79	-72	-147	-75	-373	2431	-620	-22084	-729	-7823	-1460	-12402	-1257	-6372	-4425	-10178	-237	-8118	-3225	-12047	44
0.100833	-25	37	88	-63	-113	-24	12	-14	-18	5	-66	-67	-95	-16	-26	-58	-101	34	-86	-35	-107	-23	-102	-70	-62	-3	-100	-15	-72	-68	-144	-76	1566	2473	-569	-21995	-982	-7677	-1522	-12289	-1207	-6236	-4526	-10151	-189	-7956	-3373	-12168	0
0.101667	-29	39	88	-59	-112	-34	13	-14	-15	5	-70	-66	-98	-14	-29	-58	-86	38	-81	-34	-108	-18	-101	-64	-65	1	-99	-14	-73	-72	-149	-74	-598	2509	-497	-21916	-961	-7546	-1579	-12183	-1226	-6107	-4614	-10126	-202	-7804	-3515	-12278	33
0.102500	-26	40	87	-59	-116	-34	10	-15	-19	6	-69	-64	-97	-14	-27	-57	-98	36	-83	-34	-107	-21	-101	-67	-65	1	-100	-10	-75	-68	-146	-63	328	2541	-409	-21843	-1032	-7423	-1634	-12093	-1107	-5990	-4694	-10111	-202	-7666	-3633	-12377	51
0.103333	-24	39	87	-59	-108	-29	15	-12	-17	6	-70	-72	-94	-14	-28	-57	-98	28	-84	-33	-101	-17	-97	-67	-62	0	-98	-13	-74	-66	-145	-74	73	2575	-302	-21776	-1161	-7314	-1682	-11982	-1014	-5885	-4764	-10100	-232	-7545	-3743	-12466	82
0.104167	-24	41	91	-58	-124	-52	16	-16	-13	7	-70	-64	-94	-11	-25	-56	-100	37	-84	-33	-102	-18	-97	-69	-63	-1	-97	-12	-70	-67	-162	-72	-3426	2604	-183	-21729	-899	-7218	-1731	-11950	-1148	-5787	-4826	-10099	-297	-7434	-3837	-12533	-44
0.105000	-21	42	88	-58	-108	-31	15	-14	-21	6	-70	-64	-96	-13	-27	-59	-102	36	-83	-32	-99	-17	-96	-69	-65	0	-95	-11	-72	-69	-147	-77	457	2635	-53	-21662	-875	-7136	-1779	-11901	-1085	-5708	-4889	-10101	-286	-7343	-3925	-12591	-130
0.105833	-25	39	85	-59	-111	-31	10	-12	-6	5	-69	-64	-97	8	-28	-59	-102	35	-85	-34	-105	-24	-99	-73	-65	-1	-100	-14	-76	-69	-148	-76	1544	2670	89	-21612	-1197	-7068	-1819	-11865	-851	-5637	-4937	-10112	-263	-7267	-3994	-12634	-118
0.106667	-27	40	84	-60	-110	-31	10	-15	-21	5	-72	-67	-98	-15	-28	-63	-104	32	-85	-56	-109	-23	-97	-73	-65	0	-101	-17	-80	-69	-151	-78	-2964	2707	244	-21574	-868	-7008	-1858	-11841	-857	-5572	-4993	-10124	-227	-7229	-4063	-12663	-114
0.107500	-29	38	66	-63	-112	-34	9	-16	-24	3	-76	-66	-100	-15	-28	-60	-103	34	-86	-32	-107	-22	-96	-69	-68	-4	-105	-12	-76	-65	-147	-77	2135	2756	409	-21532	-678	-6953	-1893	-11826	-888	-5512	-5040	-10136	-143	-7157	-4117	-12677	-94
0.108333	-28	38	84	-58	-111	-32	11	-13	-21	6	-74	-60	-99	-15	-19	-60	-102	37	-86	-33	-108	-28	-97	-68	-66	0	-99	-15	-74	-68	-147	-73	-1327	2809	579	-21501	-412	-6914	-1925	-11822	-815	-5464	-5083	-10146	-85	-7111	-4173	-12678	-239
0.109167	-24	43	87	-57	-108	-36	15	-13	-16	4	-72	-63	-98	-13	-27	-58	-98	35	-84	-32	-104	-22	-95	-64	-64	1	-102	-11	-74	-67	-143	-72	-677	2868	771	-21472	-107	-6880	-1959	-11830	-737	-5418	-5133	-10159	-304	-7102	-4228	-12670	-337
0.110000	-24	40	86	-56	-108	-31	13	-12	-16	6	-72	-61	-94	-13	-29	-57	-94	37	-86	-40	-104	-21	-101	-67	-63	2	-100	-12	-72	-69	-148	-73	1816	2931	939	-21452	62	-6860	-1993	-11851	-636	-5383	-5179	-10168	-460	-7107	-4287	-12653	-400
0.110833	-24	42	88	-57	-109	-29	13	-8	-23	6	-74	-65	-97	-13	-26	-58	-100	35	-85	-34	-105	-21	-96	-67	-64	1	-102	-13	-76	-61	-146	-70	220	3003	1120	-21437	-55	-6822	-2031	-11876	-466	-5353	-5233	-10176	-578	-7105	-4347	-12626	-556
0.111667	-27	38	87	-58	-108	-29	12	-10	-18	7	-73	-63	-98	-12	-26	-60	-101	39	-88	-28	-107	-19	-99	-68	-65	2	-99	-14	-76	-65	-147	-70	955	3069	1302	-21431	150	-6835	-2068	-11912	-482	-5330	-5284	-10178	-1995	-7120	-4410	-12591	-725
0.112500	-27	38	86	-58	-110	-27	16	-24	-21	5	-75	-63	-100	-15	-27	-60	-101	36	-85	-33	-104	-21	-97	-67	-66	4	-100	-14	-74	-69	-148	-73	1615	3148	1481	-21429	468	-6833	-2115	-11957	-494	-5316	-5344	-10176	-2646	-7146	-4485	-12546	-676
0.113333	-26	42	85	-57	-110	-33	15	-12	-15	6	-73	-67	-111	-12	-26	-52	-101	32	-87	-33	-105	-22	-99	-68	-67	1	-100	-12	-74	-67	-148	-74	-575	3224	1656	-21434	656	-6835	-2163	-12009	-562	-5308	-5403	-10169	-1442	-7182	-4566	-12495	-817
0.114167	-28	42	90	-58	-111	-30	11	-11	-19	8	-74	-64	-100	-16	-32	-60	-102	39	-87	-33	-108	-23	-99	-66	-65	1	-101	-15	-63	-72	-149	-74	1699	3300	1848	-21451	684	-6844	-2214	-12063	-641	-5305	-5469	-10160	-1246	-7223	-4652	-12429	-1033
0.115000	-25	43	88	-58	-114	-33	11	-12	-19	4	-73	-65	-97	-15	-30	-61	-102	36	-69	-33	-108	-26	-100	-69	-65	1	-125	-15	-77	-70	-149	-75	656	3370	1988	-21470	587	-6862	-2273	-12127	-573	-5313	-5538	-10140	-1100	-7275	-4747	-12364	-1061
0.115833	-26	41	88	-58	-110	-32	12	-18	-21	6	-57	-64	-96	-15	-26	-60	-98	39	-86	-32	-103	-18	-96	-68	-65	2	-97	-12	-73	-67	-149	-67	744	3448	2147	-21495	403	-6876	-2332	-12198	-510	-5323	-5606	-10111	-782	-7325	-4851	-12275	-1011
0.116667	-24	44	91	-56	-109	-31	12	-13	-15	7	-69	-61	-97	-15	-27	-65	-97	38	-73	-31	-105	-23	-101	-66	-63	5	-98	-15	-75	-68	-146	-72	1266	3514	2293	-21530	219	-6900	-2400	-12274	-552	-5345	-5678	-10084	-700	-7380	-4959	-12181	-922
0.117500	-25	45	88	-58	-109	-31	16	-10	-16	8	-73	-60	-97	-13	-29	-59	-99	37	-87	-29	-103	-19	-96	-67	-62	1	-97	-12	-73	-57	-142	-74	-1920	3570	2432	-21568	229	-6925	-2463	-12355	-660	-5368	-5760	-10043	-424	-7437	-5075	-12081	-974
0.118333	-27	42	87	-59	-109	-30	16	-15	-18	6	-69	-61	-95	-13	-22	-56	-90	38	-87	-29	-103	-21	-98	-69	-64	3	-98	-15	-75	-68	-147	-74	-86	3624	2562	-21613	3	-6957	-2536	-12442	-837	-5400	-5846	-10001	-276	-7489	-5198	-11964	-949
0.119167	-26	42	94	-57	-108	-32	16	-12	-16	6	-72	-63	-96	-13	-27	-59	-101	36	-87	-30	-101	-19	-98	-66	-64	0	-96	-13	-62	-48	-147	-74	3573	3661	2679	-21657	-707	-6988	-2611	-12534	-740	-5425	-5932	-9955	-160	-7539	-5327	-11843	-718
0.120000	-26	41	88	-56	-110	-33	16	-14	-16	4	-75	-65	-97	-15	-27	-59	-104	26	-84	-31	-105	-33	-98	-70	-66	2	-99	-14	-74	-67	-145	-74	-2687	3694	2799	-21704	-679	-7022	-2686	-12630	-705	-5471	-6023	-9904	-159	-7579	-5456	-11701	-703
0.120833	-27	40	79	-60	-109	-34	15	-12	-16	5	-70	-61	-94	-13	-27	-60	-99	35	-85	-32	-102	-24	-99	-67	-61	1	-98	-13	-57	-69	-146	-76	1733	3712	2901	-21752	-970	-7056	-2763	-12723	-740	-5486	-6115	-9850	-163	-7613	-5598	-11563	-729
0.121667	-21	40	90	-61	-107	-32	15	-13	-15	6	-70	-63	-92	-14	-30	-35	-97	38	-81	-28	-99	-19	-101	-66	-62	1	-99	-13	-69	-67	-148	-75	-905	3720	3007	-21791	-1152	-7090	-2843	-12820	-754	-5528	-6212	-9794	29	-7636	-5752	-11413	-814
0.122500	-25	39	87	-69	-110	-30	17	-12	-19	5	-70	-62	-96	-14	-27	-58	-103	36	-85	-32	-105	-19	-98	-68	-63	2	-98	-12	-74	-69	-124	-74	-2355	3712	3096	-21832	-1175	-7123	-2917	-12918	-692	-5533	-6308	-9728	137	-7647	-5879	-11254	-862
0.123333	-26	40	89	-59	-110	-34	16	-16	-19	4	-65	-65	-97	-18	-29	-61	-80	34	-85	-34	-108	-25	-98	-69	-65	0	-101	-17	-75	-74	-149	-76	-150	3690	3181	-21869	-1146	-7158	-2998	-13010	-589	-5547	-6399	-9667	126	-7654	-6013	-11090	-799
0.124167	-12	39	88	-64	-112	-35	12	-21	-17	5	-74	-65	-99	-16	-28	-61	-99	34	-86	-35	-107	-23	-98	-68	-62	2	-92	-13	-73	-68	-145	-68	-1642	3656	3260	-21896	-1471	-7176	-3071	-13088	-384	-5552	-6504	-9600	260	-7638	-6141	-10918	-776
0.125000	-24	38	89	-61	-108	-32	12	-14	-17	5	-76	-65	-97	-15	-30	-61	-99	28	-87	-34	-103	-23	-86	-69	-62	0	-100	-15	-76	-72	-146	-73	-3559	3604	3333	-21917	-1444	-7197	-3152	-13165	-439	-5551	-6601	-9535	423	-7624	-6266	-10751	-771
0.125833	-26	38	89	-63	-110	-30	10	-15	-18	4	-69	-66	-96	-16	-30	-60	-97	34	-87	-34	-107	-26	-102	-68	-63	-1	-99	-15	-72	-70	-149	-75	-2544	3540	3401	-21933	-1015	-7209	-3228	-13229	-504	-5540	-6690	-9467	435	-7587	-6381	-10582	-667
0.126667	-26	38	89	-63	-110	-33	13	-15	-16	4	-74	-65	-96	-18	-30	-62	-97	27	-87	-28	-108	-24	-101	-70	-63	-4	-99	-14	-75	-69	-149	-74	-5483	3467	3465	-21943	-690	-7211	-3290	-13277	-484	-5520	-6777	-9397	510	-7550	-6485	-10414	-700
0.127500	-15	35	120	-60	-110	-35	11	-14	-19	5	-75	-66	-97	-15	-28	-63	-100	30	-86	-34	-104	-24	-102	-68	-64	0	-92	-11	-72	-68	-149	-74	-4569	3380	3523	-21943	-436	-7201	-3387	-13315	-489	-5490	-6854	-9331	369	-7506	-6576	-10246	-614
0.128333	-25	41	87	-60	-109	-33	12	-14	-16	5	-73	-41	-95	2	-30	-59	-99	34	-83	-35	-105	-23	-100	-68	-64	0	-100	-13	-75	-68	-148	-73	-5406	3281	3580	-21942	-25	-7181	-3457	-13328	-566	-5456	-6928	-9259	351	-7457	-6656	-10086	-505
0.129167	-23	42	87	-67	-111	-31	26	-12	-15	7	-74	-62	-94	-13	-29	-60	-97	35	-84	-32	-107	-24	-100	-69	-66	0	-99	-6	-72	-67	-148	-72	-6302	3175	3635	-21933	345	-7153	-3539	-13331	-662	-5412	-6989	-9196	578	-7412	-6721	-9929	-455
0.130000	-25	40	88	-60	-108	-30	12	-14	-18	5	-73	-62	-95	-16	-27	-62	-100	34	-94	-32	-103	-26	-101	-70	-61	0	-98	-12	-73	-69	-148	-74	-5153	3058	3685	-21920	545	-7111	-3622	-13314	-716	-5366	-7031	-9133	601	-7383	-6773	-9783	-316
0.130833	-22	40	89	-62	-109	-33	13	-16	-22	4	-75	-65	-99	-16	-28	-60	-99	33	-85	-33	-104	-25	-101	-70	-64	-1	-99	-31	-68	-68	-149	-73	-7489	2936	3731	-21907	881	-7053	-3707	-13283	-854	-5316	-7097	-9070	687	-7331	-6812	-9643	-238
0.131667	-25	39	85	-60	-108	-33	11	-18	-18	1	-77	-65	-99	-16	-32	-43	-93	27	-91	-34	-108	-28	-104	-72	-67	-4	-104	-16	-78	-70	-152	-79	-6922	2807	3779	-21896	1219	-6989	-3797	-13238	-1039	-5265	-7138	-9017	539	-7304	-6841	-9517	-35
0.132500	-30	36	84	-64	-114	-39	6	-21	-24	-1	-79	-65	-100	-16	-32	-63	-102	34	-90	-36	-107	-25	-113	-72	-66	-3	-104	-15	-42	-67	-152	-77	-818	2679	3833	-21878	947	-6907	-3887	-13172	-855	-5212	-7184	-8958	332	-7278	-6857	-9393	268
0.133333	-28	36	84	-63	-110	-31	7	-18	-21	8	-80	-66	-97	-31	-30	-62	-104	30	-91	-34	-107	-27	-103	-70	-63	0	-105	-18	-74	-70	-152	-77	-5936	2541	3887	-21864	1209	-6814	-3982	-13102	-819	-5156	-7223	-8906	498	-7268	-6865	-9280	334
0.134167	-28	36	86	-45	-108	-35	8	-19	-21	0	-79	-67	-98	-18	-31	-66	-101	32	-88	-34	-107	-26	-103	-77	-65	-1	-110	-19	-79	-69	-154	-78	-1743	2418	3946	-21848	1255	-6718	-4074	-13016	-782	-5104	-7249	-8853	519	-7264	-6865	-9173	305
0.135000	-29	41	87	-62	-109	-30	10	-14	-16	6	-75	-63	-99	-16	-28	-60	-108	34	-69	-32	-107	-23	-101	-65	-63	1	-100	-16	-73	-67	-150	-76	-463	2291	4007	-21836	1090	-6604	-4174	-12922	-710	-5053	-7281	-8807	567	-7265	-6860	-9074	318
0.135833	-25	45	90	-59	-105	-31	16	-14	-14	3	-75	-61	-93	-14	-28	-58	-98	35	-86	-30	-107	-22	-99	-68	-61	1	-99	-21	-73	-68	-147	-76	-1373	2168	4075	-21828	917	-6487	-4272	-12823	-618	-5009	-7316	-8762	615	-7279	-6855	-8983	225
0.136667	-25	42	89	-61	-109	-32	13	-13	-17	5	-72	-61	-93	-15	-28	-56	-98	36	-86	-32	-105	-24	-99	-67	-65	1	-100	-12	-74	-67	-150	-75	1819	2040	4144	-21826	932	-6377	-4374	-12721	-530	-4965	-7354	-8724	391	-7298	-6851	-8902	96
0.137500	-21	43	89	-58	-110	-29	15	-12	-16	6	-73	-65	-97	-14	-27	-56	-99	36	-85	-31	-104	-19	-98	-70	-52	2	-102	-13	-75	-68	-149	-75	3216	1918	4218	-21826	535	-6249	-4483	-12621	-276	-4935	-7388	-8687	334	-7327	-6845	-8825	54
0.138333	-25	41	88	-59	-111	-31	13	-14	-15	5	-72	-50	-96	-15	-27	-52	-99	37	-85	-32	-107	-24	-99	-70	-63	2	-100	-13	-72	-68	-150	-76	2480	1799	4298	-21835	213	-6131	-4593	-12523	-258	-4899	-7433	-8651	541	-7351	-6850	-8755	-151
0.139167	-24	49	91	-56	-108	-33	11	-15	-15	4	-76	-63	-96	-15	-32	-60	-97	35	-85	-32	-103	-24	-97	-69	-63	1	-100	-15	-72	-95	-151	-78	4978	1679	4383	-21844	354	-6015	-4702	-12423	-143	-4870	-7479	-8622	567	-7378	-6857	-8690	-19
0.140000	-23	42	86	-61	-111	-38	10	-18	-18	0	-76	-66	-101	-18	-31	-34	-103	33	-88	-35	-108	-26	-103	-73	-68	-3	-103	-16	-72	-70	-148	-77	3491	1553	4471	-21864	353	-5907	-4818	-12332	-16	-4850	-7528	-8595	449	-7400	-6869	-8636	171
0.140833	-31	37	87	-63	-111	-57	9	-21	-21	2	-74	-67	-99	-21	-33	-64	-99	35	-87	-32	-107	-25	-101	-68	-65	0	-103	-16	-81	-72	-147	-79	4713	1434	4567	-21879	59	-5803	-4926	-12235	11	-4826	-7573	-8567	417	-7415	-6884	-8577	162
0.141667	-25	40	88	-64	-110	-35	11	-15	-17	3	-74	-66	-96	-48	-30	-60	-85	33	-86	-33	-105	-25	-101	-73	-63	-1	-101	-15	-74	-69	-149	-74	5016	1310	4659	-21898	-174	-5711	-5040	-12153	143	-4790	-7623	-8540	356	-7424	-6906	-8526	310
0.142500	-23	41	133	-62	-110	-33	13	-14	-15	6	-74	-64	-96	-16	-31	-62	-99	33	-86	-32	-105	-22	-101	-69	-62	-3	-100	-16	-92	-70	-151	-77	3837	1187	4755	-21920	-241	-5632	-5148	-12064	344	-4787	-7670	-8515	231	-7427	-6933	-8475	274
0.143333	-27	41	89	-62	-108	-34	12	-21	-18	-15	-70	-62	-90	-19	-30	-59	-100	35	-84	-31	-105	-25	-98	-70	-62	-1	-100	-14	-74	-69	-145	-75	5346	1054	4843	-21947	-301	-5542	-5254	-11987	443	-4767	-7714	-8489	153	-7418	-6966	-8437	339
0.144167	-24	41	90	-63	-114	-31	11	-16	-15	5	-73	-65	-93	-15	-29	-61	-99	34	-85	-30	-102	-23	-98	-67	-61	-1	-99	-11	-72	-68	-147	-78	2991	916	4926	-21969	-212	-5503	-5357	-11911	363	-4759	-7761	-8462	43	-7401	-7002	-8401	498
0.145000	-24	41	89	-61	-109	-34	11	-16	-18	5	-74	-64	-94	-14	-29	-60	-100	34	-86	-30	-118	-21	-101	-68	-66	-5	-101	-13	-72	-69	-148	-74	750	775	4998	-21991	139	-5461	-5463	-11843	256	-4751	-7807	-8436	-1	-7378	-7039	-8372	452
0.145833	-27	35	86	-82	-109	-35	11	-13	-17	3	-76	-65	-97	-15	-33	-62	-102	34	-88	-32	-102	-23	-100	-68	-67	-6	-100	-24	-76	-69	-162	-78	6635	621	5056	-22011	-171	-5431	-5554	-11778	394	-4742	-7849	-8409	70	-7350	-7081	-8345	550
0.146667	-25	39	84	-63	-108	-36	9	-18	-19	2	-73	-68	-97	-16	-33	-59	-99	36	-86	-32	-104	-24	-102	-69	-63	-6	-101	-15	-74	-73	-149	-76	2001	464	5096	-22023	-155	-5413	-5639	-11720	425	-4737	-7887	-8383	86	-7321	-7118	-8321	739
0.147500	-27	38	84	-63	-109	-35	11	-16	-18	4	-73	-66	-95	-16	-30	-60	-101	33	-87	-35	-105	-22	-100	-68	-56	-4	-88	-16	-74	-73	-148	-76	2062	293	5126	-22035	110	-5408	-5715	-11659	543	-4734	-7923	-8353	21	-7286	-7154	-8302	704
0.148333	-25	38	85	-63	-114	-38	8	-15	-21	3	-82	-70	-101	-19	-29	-61	-102	32	-87	-34	-110	-28	-101	-70	-65	-5	-104	-17	-80	-75	-150	-75	3643	121	5131	-22032	327	-5397	-5783	-11608	620	-4738	-7940	-8325	-45	-7259	-7189	-8298	697
0.149167	-28	36	90	-65	-110	-38	10	-17	-26	1	-78	-66	-98	-15	-31	-61	-103	32	-87	-34	-105	-24	-99	-67	-65	-5	-102	-12	-72	-72	-148	-75	339	-53	5113	-22014	557	-5429	-5836	-11555	740	-4749	-7985	-8290	-197	-7228	-7214	-8293	810
0.150000	-25	39	86	-61	-108	-33	11	-15	-15	5	-77	-67	-98	-15	-31	-61	-99	17	-88	-33	-107	-22	-99	-68	-63	-3	-102	-15	-74	-73	-149	-75	1896	-234	5065	-21980	762	-5446	-5887	-11509	886	-4764	-8021	-8256	-237	-7209	-7239	-8295	751
0.150833	-27	37	84	-63	-111	-34	9	-13	-21	4	-75	-67	-97	-15	-30	-58	-101	32	-90	-33	-107	-24	-101	-68	-63	-3	-100	-13	-74	-72	-149	-75	2803	-415	4997	-21933	684	-5481	-5920	-11469	1111	-4785	-8030	-8223	-370	-7201	-7258	-8303	575
0.151667	-28	38	86	-60	-110	-34	11	-15	-17	4	-75	-68	-97	-17	-35	-60	-103	34	-85	-34	-107	-25	-100	-69	-64	0	-100	-14	-77	-74	-152	-76	356	-594	4895	-21866	572	-5516	-5937	-11426	1278	-4816	-8047	-8194	-430	-7207	-7276	-8318	441
0.152500	-24	43	89	-61	-111	-38	9	-15	-17	4	-76	-66	-98	-16	-31	-62	-100	34	-87	-34	-108	-24	-102	-70	-63	-1	-103	-16	-72	-72	-151	-75	1612	-769	4767	-21773	838	-5558	-5968	-11388	1377	-4858	-8059	-8155	-289	-7235	-7286	-8338	552
0.153333	-25	36	86	-61	-111	-38	11	-16	-21	3	-76	-66	-96	-41	-35	-63	-100	34	-86	-34	-105	-23	-100	-70	-64	-3	-100	-16	-75	-73	-152	-77	-158	-939	4611	-21663	1166	-5609	-5975	-11351	1460	-4906	-8067	-8120	-238	-7260	-7296	-8369	627
0.154167	-21	37	87	-57	-109	-39	10	-18	-18	3	-76	-65	-96	-18	-32	-62	-100	33	-86	-33	-107	-26	-102	-72	-62	0	-100	-17	-82	-72	-147	-76	-462	-1094	4438	-21521	1177	-5661	-5978	-11319	1493	-4964	-8066	-8086	-185	-7304	-7298	-8396	576
0.155000	-26	38	86	-61	-109	-34	12	-13	-15	4	-75	-68	-97	-14	-29	-61	-91	35	-86	-33	-96	-21	-98	-67	-64	-3	-99	-11	-73	-67	-147	-75	1234	-1246	4240	-21354	1073	-5725	-5976	-11279	1536	-5031	-8037	-8048	-42	-7369	-7299	-8435	616
0.155833	-26	41	103	-51	-109	-34	11	-9	-19	7	-72	-64	-94	-13	-30	-60	-100	35	-85	-29	-103	-24	-102	-68	-62	-1	-103	-13	-69	-79	-146	-75	-92	-1381	4024	-21164	930	-5793	-5969	-11251	1631	-5113	-8048	-8013	80	-7447	-7297	-8471	692
0.156667	-28	37	86	-60	-110	-36	13	-13	-18	4	-75	-67	-94	-23	-32	-70	-98	33	-90	-35	-104	-25	-101	-72	-63	-3	-101	-14	-75	-72	-150	-78	1334	-1516	3788	-20957	749	-5875	-5960	-11225	1619	-5202	-8036	-7982	332	-7541	-7297	-8514	625
0.157500	-25	38	84	-60	-109	-38	15	-16	-17	2	-76	-66	-97	-16	-30	-60	-100	29	-84	-31	-102	-23	-96	-62	-67	-1	-99	-14	-73	-66	-148	-76	792	-1620	3554	-20716	518	-5958	-5944	-11187	1600	-5296	-8011	-7946	527	-7641	-7293	-8553	605
0.158333	-25	36	86	-58	-108	-33	16	-17	-24	4	-75	-65	-92	-14	-31	-70	-101	32	-85	-31	-102	-22	-98	-67	-63	-1	-99	-13	-74	-67	-149	-75	-1317	-1727	3305	-20468	475	-6050	-5925	-11153	1476	-5401	-7973	-7913	547	-7756	-7281	-8590	570
0.159167	-25	38	93	-57	-107	-33	15	-15	-22	3	-74	-65	-96	-14	-32	-58	-101	35	-85	-32	-104	-23	-97	-69	-65	-4	-102	-15	-67	-67	-147	-76	4821	-1819	3076	-20198	-23	-6153	-5906	-11118	1464	-5512	-7950	-7882	500	-7877	-7268	-8624	597
0.160000	-27	36	86	-60	-108	-35	11	-14	-18	3	-74	-63	-95	-17	-29	-61	-101	38	-87	-32	-103	-22	-99	-68	-64	-4	-98	-13	-73	-69	-149	-77	3508	-1903	2849	-19917	-419	-6267	-5887	-11078	1459	-5630	-7923	-7843	570	-8000	-7248	-8650	743
0.160833	-24	40	76	-60	-120	-36	15	-17	-18	3	-72	-64	-96	-16	-29	-61	-100	36	-84	-31	-104	-21	-98	-66	-65	-3	-100	-16	-73	-66	-146	-74	1660	-1977	2631	-19627	-498	-6387	-5846	-11039	1328	-5753	-7876	-7814	382	-8124	-7220	-8668	709
0.161667	-25	41	86	-58	-109	-33	13	-16	-15	5	-69	-65	-96	-13	-27	-60	-96	34	-84	-35	-103	-22	-96	-67	-63	-3	-97	-14	-74	-67	-146	-74	5352	-2049	2437	-19337	-775	-6517	-5809	-10996	1188	-5880	-7829	-7781	290	-8247	-7189	-8677	537
0.162500	-22	50	87	-58	-107	-32	16	-14	-13	7	-69	-65	-96	-15	-28	-58	-97	37	-84	-34	-103	-19	-94	-66	-66	1	-97	-12	-75	-69	-146	-73	1750	-2112	2267	-19047	-869	-6654	-5770	-10949	1101	-6008	-7787	-7751	350	-8375	-7147	-8677	450
0.163333	-24	42	91	-58	-108	-28	15	-14	-13	12	-70	-61	-94	-14	-28	-57	-98	37	-83	-31	-104	-21	-98	-67	-59	0	-96	-12	-70	-67	-146	-73	2610	-2177	2124	-18767	-948	-6800	-5729	-10901	1007	-6138	-7743	-7720	257	-8489	-7097	-8664	414
0.164167	-25	44	92	-58	-108	-34	18	-14	-13	7	-72	-65	-95	-14	-28	-61	-99	37	-84	-32	-105	-18	-98	-67	-60	1	-94	-12	-72	-69	-148	-70	3316	-2233	2009	-18498	-1170	-6955	-5673	-10846	1100	-6271	-7698	-7689	37	-8606	-7036	-8642	264
0.165000	-26	41	89	-59	-110	-36	11	-14	-17	6	-75	-66	-100	-29	-30	-60	-110	34	-88	-36	-108	-22	-101	-69	-65	-3	-104	-15	-75	-69	-148	-77	-340	-2294	1921	-18249	-1393	-7120	-5623	-10795	1042	-6412	-7653	-7664	73	-8719	-6971	-8612	43
0.165833	-27	36	90	-61	-110	-35	16	-17	-22	4	-76	-67	-100	-19	-35	-62	-104	34	-86	-34	-104	-21	-98	-72	-64	-1	-100	-7	-76	-65	-151	-78	-781	-2342	1872	-18013	-1046	-7282	-5558	-10730	836	-6542	-7600	-7630	271	-8823	-6891	-8570	-95
0.166667	-22	36	90	-61	-112	-38	11	-17	-18	5	-73	-74	-98	-6	-32	-59	-99	35	-86	-35	-103	-24	-100	-72	-64	-1	-101	-13	-76	-72	-149	-77	-2799	-2389	1850	-17799	-547	-7452	-5495	-10670	712	-6675	-7544	-7602	187	-8918	-6802	-8517	-41
0.167500	-24	38	88	-61	-105	-33	12	-13	-16	6	-72	-64	-97	-15	-30	-58	-98	35	-79	-34	-102	-13	-98	-70	-64	4	-99	-12	-74	-68	-149	-79	-5616	-2427	1863	-17607	-314	-7623	-5425	-10600	606	-6805	-7485	-7567	38	-9013	-6708	-8469	-87
0.168333	-27	39	88	-57	-109	-33	13	-14	-15	8	-73	-63	-98	-4	-28	-56	-99	35	-81	-32	-105	-22	-99	-69	-65	-3	-99	-12	-72	-69	-146	-76	-5303	-2456	1901	-17440	-173	-7791	-5351	-10536	436	-6937	-7418	-7541	20	-9098	-6602	-8399	-230
0.169167	-45	40	90	-41	-103	-33	15	-12	-14	6	-73	-64	-93	-12	-29	-59	-100	36	-82	-35	-103	-21	-104	-70	-61	1	-100	-11	-77	-69	-147	-76	-8434	-2482	1961	-17299	45	-7965	-5282	-10461	304	-7068	-7347	-7513	92	-9184	-6491	-8335	-348
0.170000	-23	38	89	-57	-109	-31	12	-13	-19	7	-76	-63	-93	-8	-27	-48	-100	37	-83	-31	-100	-18	-97	-66	-65	0	-101	-11	-70	-68	-148	-74	-8615	-2494	2039	-17186	318	-8139	-5208	-10391	200	-7192	-7268	-7490	35	-9268	-6376	-8275	-434
0.170833	-29	38	88	-55	-105	-34	13	-11	-17	7	-70	-62	-94	-15	-28	-56	-101	37	-86	-29	-104	-19	-99	-74	-65	2	-97	-12	-75	-72	-149	-73	-9244	-2495	2130	-17097	581	-8308	-5131	-10322	-80	-7327	-7179	-7471	-86	-9346	-6256	-8216	-431
0.171667	-24	42	89	-59	-107	-33	13	-11	-19	12	-75	-65	-95	-14	-27	-57	-99	37	-84	-31	-104	-19	-100	-68	-62	0	-102	-13	-72	-69	-148	-75	-12397	-2487	2229	-17032	914	-8473	-5057	-10258	-460	-7458	-7085	-7456	-234	-9430	-6135	-8166	-465
0.172500	-24	40	87	-61	-111	-33	13	-14	-16	6	-73	-63	-95	-17	-29	-57	-99	34	-84	-34	-107	-18	-101	-79	-62	1	-98	-15	-74	-69	-148	-76	-8403	-2463	2332	-16990	773	-8635	-4985	-10192	-527	-7590	-6981	-7446	-343	-9509	-6013	-8123	-310
0.173333	-25	37	87	-62	-108	-33	13	-14	-18	5	-94	-70	-102	-15	-30	-58	-103	34	-88	-38	-109	-23	-103	-72	-67	-4	-105	-16	-77	-75	-182	-77	-6524	-2437	2427	-16970	441	-8793	-4909	-10137	-525	-7726	-6872	-7444	-286	-9598	-5891	-8088	-234
0.174167	-33	37	85	-65	-111	-41	8	-15	-17	1	-77	-69	-98	-17	-30	-58	-103	33	-86	-34	-113	-24	-101	-67	-63	-3	-99	-8	-76	-68	-146	-75	-10404	-2390	2521	-16964	716	-8943	-4828	-10081	-599	-7855	-6745	-7444	-402	-9676	-5762	-8062	-426
0.175000	-24	41	87	-59	-110	-34	10	-12	-15	9	-75	-66	-94	-17	-29	-59	-98	28	-85	-31	-103	-23	-103	-70	-62	0	-97	-13	-75	-68	-148	-75	-3966	-2337	2598	-16974	530	-9083	-4745	-10031	-530	-7986	-6614	-7448	-441	-9762	-5639	-8047	-511
0.175833	-24	41	88	-59	-153	-40	10	-10	-16	10	-76	-63	-96	-13	-26	-58	-99	35	-87	-31	-107	-24	-100	-68	-70	0	-100	-13	-66	-68	-146	-73	-5564	-2275	2651	-16999	402	-9224	-4662	-9984	-556	-8123	-6483	-7463	-491	-9848	-5511	-8025	-654
0.176667	-27	43	89	-58	-109	-33	11	-11	-21	9	-73	-66	-98	5	-30	-58	-101	36	-84	-32	-104	-22	-100	-68	-65	0	-99	-19	-73	-69	-146	-74	-4409	-2205	2687	-17046	375	-9352	-4573	-9948	-641	-8256	-6346	-7484	-503	-9938	-5387	-8041	-778
0.177500	-24	43	89	-60	-111	-34	13	-11	-15	5	-73	-63	-95	-13	-28	-58	-99	36	-85	-30	-105	-21	-101	-68	-63	0	-97	-14	-73	-66	-146	-74	-229	-2127	2695	-17075	260	-9479	-4487	-9920	-510	-8388	-6204	-7510	-401	-10019	-5270	-8045	-1005
0.178333	-22	42	90	-60	-105	-34	13	-13	-18	12	-74	-63	-95	-16	-28	-59	-98	36	-86	-30	-102	-22	-99	-68	-64	-3	-98	-12	-72	-66	-147	-75	-350	-2043	2669	-17118	-249	-9595	-4394	-9880	-160	-8514	-6059	-7534	-268	-10116	-5140	-8060	-1451
0.179167	-28	42	88	-59	-109	-32	12	-14	-15	7	-74	-61	-93	-17	-32	-59	-97	36	-85	-32	-104	-24	-102	-69	-63	0	-99	-14	-73	-70	-147	-73	577	-1959	2621	-17163	-452	-9706	-4300	-9891	-144	-8641	-5918	-7563	-115	-10204	-5011	-8069	-1851
0.180000	-26	42	90	-60	-105	-33	12	-13	-16	5	-73	-65	-94	-17	-30	-47	-99	35	-87	-31	-103	-24	-100	-69	-64	-1	-99	-14	-70	-69	-144	-75	2561	-1872	2538	-17202	-216	-9808	-4207	-9884	-193	-8750	-5778	-7586	-345	-10288	-4896	-8076	-1937
0.180833	-23	36	87	-92	-107	-33	12	-18	-23	2	-74	-64	-99	-18	-32	-58	-103	34	-90	-32	-107	-23	-100	-72	-70	-4	-101	-14	-72	-69	-145	-77	1297	-1777	2422	-17235	-265	-9904	-4111	-9898	-159	-8858	-5642	-7610	-968	-10367	-4775	-8081	-2055
0.181667	-28	39	88	-60	-111	-33	10	-16	3	3	-73	-73	-99	-19	-34	-64	-104	30	-92	-32	-109	-28	-102	-70	-67	-4	-103	-16	-77	-73	-146	-77	3999	-1686	2283	-17263	-375	-9998	-4010	-9867	-30	-8950	-5510	-7630	-1171	-10441	-4649	-8078	-2139
0.182500	-32	37	86	-63	-111	-36	8	-18	-23	2	-77	-65	-95	-19	-29	-61	-98	33	-86	-31	-103	-23	-99	-69	-68	-4	-100	-12	-75	-69	-145	-73	3685	-1585	2121	-17272	-354	-10077	-3908	-9937	138	-9027	-5383	-7639	-1201	-10504	-4516	-8064	-2062
0.183333	-26	39	86	-62	-107	-29	18	-14	-14	3	-72	-61	-97	-14	-31	-59	-101	33	-87	-31	-103	-23	-99	-68	-62	-1	-100	-12	-73	-68	-147	-75	4287	-1493	1934	-17272	-546	-10154	-3811	-9967	303	-9090	-5251	-7639	-1291	-10562	-4396	-8039	-2113
0.184167	-27	42	89	-58	-108	-32	13	-15	-16	5	-72	-66	-96	-15	-29	-58	-99	37	-85	-50	-103	-22	-95	-68	-64	0	-100	-15	-73	-68	-144	-73	5325	-1399	1733	-17263	-555	-10219	-3711	-10001	517	-9144	-5133	-7629	-1153	-10608	-4270	-8003	-2174
0.185000	-27	39	87	-59	-108	-31	13	-13	-17	4	-70	-63	-95	-18	-29	-60	-100	36	-84	-32	-107	-24	-99	-72	-66	0	-101	-12	-75	-67	-146	-77	2239	-1308	1518	-17241	-101	-10282	-3609	-10043	464	-9181	-5009	-7611	-1035	-10649	-4145	-7955	-2078
0.185833	-16	40	87	-61	-108	-34	8	-13	-21	5	-74	-67	-97	-17	-28	-59	-101	32	-87	-31	-108	-23	-99	-73	-64	-3	-92	-14	-72	-69	-147	-74	4414	-1224	1298	-17202	189	-10334	-3512	-10086	313	-9207	-4892	-7585	-1038	-10675	-4012	-7896	-2096
0.186667	-24	39	85	-60	-109	-33	9	-14	-19	3	-70	-62	-98	-15	-30	-58	-100	32	-87	-34	-108	-23	-101	-69	-66	-1	-99	-13	-74	-68	-145	-68	8622	-1143	1085	-17158	-180	-10377	-3412	-10128	534	-9213	-4770	-7541	-885	-10690	-3885	-7831	-2110
0.187500	-28	41	89	-60	-109	-33	15	-13	-17	2	-73	-68	-97	-14	-27	-77	-101	30	-83	-31	-103	-23	-99	-75	-63	1	-101	-13	-73	-68	-147	-77	2590	-1066	865	-17097	131	-10416	-3314	-10163	515	-9210	-4649	-7494	-859	-10697	-3752	-7729	-2098
0.188333	-26	42	88	-59	-110	-46	11	-12	-17	5	-69	-62	-97	-15	-28	-58	-99	37	-83	-31	-107	-23	-98	-67	-64	0	-98	-11	-73	-65	-147	-73	7483	-994	661	-17033	285	-10449	-3211	-10198	435	-9195	-4519	-7435	-786	-10688	-3620	-7677	-1862
0.189167	-26	43	88	-57	-110	-29	12	-10	-18	6	-70	-64	-96	-15	-28	-58	-98	35	-83	-31	-104	-22	-96	-66	-64	21	-99	-11	-74	-68	-148	-75	5729	-936	467	-16957	555	-10464	-3106	-10235	326	-9178	-4390	-7372	-569	-10671	-3488	-7592	-1603
0.190000	-22	40	85	-59	-109	-34	11	-3	-16	5	-73	-64	-96	2	-24	-58	-99	29	-85	-33	-103	-23	-101	-70	-64	-4	-102	-13	-74	-70	-147	-75	4580	-885	291	-16876	884	-10482	-3003	-10262	313	-9153	-4258	-7303	-403	-10648	-3358	-7514	-1361
0.190833	-25	40	89	-62	-114	-36	12	-15	-17	6	-72	-65	-104	-13	-29	-58	-101	37	-82	-30	-108	-18	-98	-67	-66	0	-99	-11	-77	-67	-146	-75	7244	-834	139	-16775	1106	-10481	-2887	-10282	347	-9120	-4111	-7228	-307	-10614	-3226	-7434	-1049
0.191667	-27	41	87	-60	-114	-34	10	-13	-17	8	-68	-66	-96	-13	-29	-59	-104	34	-84	-32	-104	-21	-101	-68	-65	1	-100	-12	-73	-69	-147	-73	6535	-792	3	-16676	862	-10482	-2772	-10306	398	-9092	-3962	-7151	-134	-10570	-3096	-7354	-843
0.192500	-23	42	89	-58	-109	-33	12	-11	-21	6	-70	-64	-96	-14	-28	-63	-110	34	-83	-56	-105	-25	-99	-69	-64	1	-98	-11	-76	-65	-152	-76	5103	-752	-101	-16559	872	-10474	-2649	-10317	265	-9057	-3806	-7068	15	-10524	-2964	-7286	-703
0.193333	-25	30	87	-58	-110	-41	12	-15	-18	9	-72	-62	-97	-14	-28	-59	-101	35	-82	-31	-105	-22	-100	-70	-66	-3	-99	-13	-73	-77	-149	-58	6367	-715	-186	-16431	1243	-10462	-2516	-10335	145	-9035	-3648	-6984	-12	-10470	-2834	-7224	-225
0.194167	-26	41	86	-59	-108	-35	13	-14	-16	6	-72	-64	-96	-14	-27	-59	-101	30	-81	-32	-105	-21	-95	-65	-66	-1	-104	-12	-70	-68	-147	-77	3573	-679	-248	-16289	1441	-10443	-2376	-10349	114	-9004	-3483	-6895	144	-10410	-2710	-7169	254
0.195000	-27	44	91	-55	-107	-31	15	-14	-18	10	-87	-60	-94	-13	-27	-57	-96	37	-80	-28	-104	-18	-99	-67	-64	1	-99	-9	-74	-67	-146	-72	4932	-634	-286	-16130	1205	-10418	-2223	-10369	26	-8983	-3314	-6814	266	-10349	-2578	-7122	656
0.195833	-21	44	88	-55	-108	-28	17	-8	-16	11	-67	-62	-92	-10	-24	-56	-98	38	-81	-30	-101	-18	-96	-65	-59	21	-95	-8	-67	-64	-146	-72	4036	-594	-315	-15950	938	-10390	-2065	-10377	-141	-8963	-3144	-6718	244	-10287	-2456	-7085	1222
0.196667	-23	45	90	-57	-107	-35	8	-11	-18	9	-66	-64	-95	-10	-25	-55	-95	38	-82	-28	-105	-17	-96	-65	-61	0	-97	-12	-72	-66	-151	-72	2826	-540	-333	-15754	745	-10358	-1902	-10402	-309	-8949	-2981	-6635	465	-10223	-2329	-7058	1649
0.197500	-25	41	89	-56	-108	-33	15	-11	-16	7	-68	-63	-82	-13	-26	-41	-95	37	-84	-33	-102	-18	-97	-68	-62	2	-96	-12	-70	-68	-148	-72	3633	-476	-344	-15524	448	-10325	-1730	-10430	-424	-8937	-2822	-6547	583	-10160	-2209	-7034	2018
0.198333	-24	39	90	-57	-108	-6	16	-7	-16	6	-75	-64	-97	-14	-29	-59	-100	33	-86	-31	-105	-21	-100	-69	-68	-1	-101	-16	-76	-77	-151	-74	286	-405	-352	-15267	352	-10292	-1555	-10468	-633	-8929	-2666	-6466	509	-10103	-2090	-7023	2323
0.199167	-29	44	86	-59	-113	-35	10	-17	-19	6	-74	-65	-95	-15	-31	-59	-102	53	-87	-33	-108	-23	-101	-68	-64	1	-98	-13	-70	-70	-149	-75	-360	-317	-366	-14983	474	-10256	-1367	-10497	-911	-8916	-2515	-6381	477	-10040	-1970	-7008	2750
0.200000	-25	40	90	-58	-113	-38	12	-14	-17	4	-75	-65	-99	-15	-31	-58	-101	30	-84	-31	-103	-21	-100	-70	-67	-1	-98	-16	-75	-72	-149	-69	4605	-217	-389	-14666	-113	-10215	-1179	-10537	-851	-8901	-2374	-6304	450	-9983	-1857	-7004	3253
0.200833	-27	40	87	-59	-109	-35	11	-15	-21	9	-73	-62	-96	-13	-29	-58	-99	33	-90	-33	-107	-18	-101	-64	-64	0	-96	-12	-74	-69	-147	-74	-2180	-85	-428	-14320	-229	-10176	-987	-10579	-867	-8882	-2239	-6202	492	-9929	-1743	-7001	3599
0.201667	-23	41	88	-65	-110	-35	11	-14	-17	8	-72	-63	-98	-17	-32	-58	-98	34	-83	-32	-104	-22	-100	-68	-63	1	-95	3	-78	-70	-148	-76	343	57	-465	-13949	-282	-10138	-789	-10615	-888	-8854	-2117	-6165	412	-9879	-1629	-6981	3935
0.202500	-24	42	90	-59	-108	-36	13	-14	-14	7	-70	-62	-96	0	-39	-58	-98	59	-85	-32	-103	-21	-100	-69	-60	2	-96	-12	-72	-69	-147	-73	-457	219	-559	-13550	-358	-10104	-601	-10649	-940	-8823	-2006	-6103	389	-9836	-1515	-6968	3949
0.203333	-23	42	88	-25	-105	-33	16	-12	-18	7	-72	-60	-94	-12	-30	-56	-99	34	-83	-31	-103	-18	-101	-67	-63	0	-97	-10	-70	-69	-148	-75	-3263	392	-658	-13143	-581	-10065	-412	-10688	-913	-8786	-1907	-6064	350	-9798	-1402	-6955	3885
0.204167	-24	41	89	-57	-107	-32	15	-12	-18	6	-72	-59	-94	-10	-26	-55	-99	36	-81	-27	-105	-21	-98	-69	-63	-1	-96	-10	-69	-65	-146	-73	-1590	586	-779	-12729	-578	-10028	-228	-10723	-884	-8744	-1823	-6029	274	-9770	-1289	-6935	3961
0.205000	-25	41	90	-45	-105	-32	20	-12	-15	5	-72	-60	-94	-13	-26	-57	-99	33	-85	-30	-102	-19	-98	-68	-64	1	-97	-11	-69	-68	-151	-73	-2473	791	-923	-12325	-711	-9999	-48	-10752	-706	-8687	-1744	-6011	242	-9754	-1184	-6924	3900
0.205833	-23	41	88	-59	-105	-35	11	-16	-16	2	-73	-63	-91	-12	-29	-58	-98	26	-88	-31	-103	-9	-100	-70	-64	-1	-99	-14	-75	-70	-148	-73	-5306	1005	-1082	-11931	-620	-9974	119	-10774	-779	-8631	-1680	-6012	301	-9746	-1068	-6905	3628
0.206667	-28	43	85	-62	-110	-35	11	-14	-19	3	-76	-64	-97	-16	-30	-60	-99	27	-92	-36	-103	-26	-94	-70	-67	-6	-98	-15	-76	-72	-148	-74	-4051	1226	-1263	-11566	-82	-9932	284	-10793	-857	-8570	-1623	-6022	292	-9753	-957	-6883	3429
0.207500	-24	38	87	-62	-111	-39	11	-18	-22	-22	-87	-67	-100	-15	-33	-60	-101	29	-87	-31	-103	-23	-99	-68	-65	-1	-99	-14	-73	-69	-147	-72	-7130	1458	-1442	-11236	335	-9900	439	-10804	-883	-8502	-1576	-6045	136	-9762	-836	-6856	3246
0.208333	-28	37	88	-61	-109	-33	12	-13	-16	6	-73	-63	-101	-15	-29	-57	-101	30	-88	-33	-107	-24	-99	-67	-73	-1	-100	-15	-75	-67	-146	-72	-7267	1690	-1630	-10962	539	-9870	591	-10799	-973	-8438	-1541	-6087	60	-9785	-737	-6833	2919
0.209167	-25	42	87	-58	-108	-35	13	-14	-18	2	-60	-65	-96	-16	-35	-58	-105	29	-86	-33	-105	-22	-98	-67	-64	0	-100	-15	-76	-70	-146	-72	-6984	1922	-1807	-10748	679	-9845	728	-10804	-980	-8370	-1505	-6148	27	-9822	-602	-6809	2627
0.210000	-24	62	88	-59	-109	-35	16	-13	-16	4	-73	-62	-96	-15	-28	-56	-100	32	-85	-31	-105	-24	-99	-66	-66	0	-100	-12	-76	-72	-146	-73	-8805	2146	-1985	-10616	814	-9816	860	-10791	-992	-8314	-1480	-6222	-103	-9863	-480	-6790	2319
0.210833	-23	42	87	-58	-107	-32	13	-12	-18	5	-73	-63	-97	-9	-32	-58	-99	34	-92	-32	-105	-22	-98	-68	-60	0	-99	-14	-74	-69	-146	-72	-7714	2369	-2142	-10572	1052	-9792	982	-10776	-941	-8246	-1463	-6314	-96	-9913	-365	-6778	1764
0.211667	-26	10	88	-58	-109	-34	15	-14	-18	5	-70	-61	-96	-13	-27	-59	-101	32	-85	-32	-107	-23	-99	-69	-62	0	-100	-11	-73	-66	-148	-75	-9240	2588	-2282	-10619	1214	-9771	1088	-10759	-821	-8211	-1444	-6415	-76	-9965	-254	-6769	1070
0.212500	-27	40	89	-59	-110	-33	13	-14	-40	3	-72	-63	-107	-16	-46	-58	-100	32	-87	-30	-105	-21	-98	-67	-65	0	-99	-13	-78	-68	-150	-74	-10835	2803	-2401	-10770	1446	-9755	1193	-10734	-907	-8177	-1429	-6531	-207	-10020	-147	-6768	569
0.213333	-28	39	87	-57	-111	-34	13	-14	-21	1	-70	-62	-97	-15	-30	-60	-100	32	-87	-36	-108	-19	-100	-69	-64	2	-100	-13	-75	-70	-147	-76	-4297	3008	-2492	-11025	967	-9739	1283	-10711	-706	-8151	-1414	-6659	-197	-10072	-52	-6770	61
0.214167	-26	40	90	-59	-111	-31	12	-16	-16	4	-73	-64	-101	-16	-17	-61	-98	32	-83	-32	-104	-21	-100	-68	-65	-1	-101	-13	-75	-70	-152	-77	-7705	3211	-2554	-11379	864	-9714	1367	-10673	-483	-8126	-1400	-6793	-84	-10125	30	-6788	-495
0.215000	-25	43	91	-56	-113	-34	11	-16	-22	8	-73	-61	-100	-17	-31	-57	-101	33	-86	-30	-108	-21	-100	-68	-66	0	-100	-16	-75	-69	-149	-85	-6322	3410	-2585	-11838	1026	-9719	1444	-10636	-350	-8119	-1383	-6940	-154	-10166	103	-6815	-869
0.215833	-25	40	89	-57	-110	-32	12	-15	-17	7	-73	-73	-96	-15	-29	-59	-117	7	-84	-27	-105	-16	-98	-64	-62	3	-95	-12	-73	-67	-147	-74	-2947	3605	-2588	-12383	780	-9697	1513	-10591	-132	-8099	-1354	-7086	-210	-10192	156	-6851	-1324
0.216667	-24	34	90	-55	-109	-31	16	-15	-23	6	-73	-62	-95	-13	-27	-59	-98	30	-83	-28	-104	-11	-99	-65	-60	0	-99	-10	-72	-66	-145	-72	-5203	3802	-2568	-13018	566	-9711	1567	-10545	109	-8117	-1333	-7241	-334	-10207	196	-6904	-1749
0.217500	-27	42	89	-48	-111	-30	16	-11	-19	32	-69	-63	-97	-12	-29	-58	-102	33	-84	-31	-104	-17	-97	-64	-63	1	-99	-13	-70	-70	-146	-73	-2156	3999	-2523	-13735	534	-9710	1608	-10494	278	-8114	-1300	-7385	-499	-10204	216	-6967	-1901
0.218333	-22	41	91	-56	-109	-31	18	-14	-18	8	-74	-62	-96	-13	-29	-57	-101	36	-68	-28	-102	-17	-95	-61	-67	0	-101	-11	-70	-66	-146	-75	310	4197	-2456	-14496	90	-9711	1643	-10439	678	-8113	-1269	-7530	-520	-10186	219	-7045	-2142
0.219167	-28	39	89	-56	-108	-32	3	-13	-23	9	-74	-80	-96	-14	-28	-58	-103	34	-84	-28	-105	-18	-97	-66	-62	1	-98	-11	-72	-68	-147	-73	-971	4394	-2384	-15310	-427	-9714	1660	-10385	929	-8108	-1233	-7670	-270	-10142	206	-7136	-2675
0.220000	-22	41	87	-57	-108	-32	13	-14	-18	8	-74	-61	-98	-16	-29	-56	-98	35	-84	-31	-107	-18	-97	-64	-62	0	-100	-17	-74	-75	-146	-73	1836	4594	-2301	-16146	-564	-9708	1673	-10332	969	-8092	-1198	-7799	-266	-10074	177	-7240	-2851
0.220833	-24	41	87	-58	-108	-31	15	-15	-19	7	-76	-60	-95	-14	-31	-57	-99	35	-81	-30	-107	-21	-96	-64	-65	0	-99	-13	-73	-68	-146	-72	1124	4788	-2219	-16998	-581	-9697	1696	-10277	1163	-8068	-1155	-7914	-414	-9995	140	-7359	-2697
0.221667	-24	42	90	-52	-109	-30	15	-13	-23	8	-74	-61	-98	-12	-29	-58	-101	37	-84	-28	-103	-19	-96	-72	-63	4	-97	-12	-73	-72	-147	-75	1468	4995	-2139	-17847	-776	-9686	1652	-10221	1266	-8025	-1116	-8019	-137	-9896	88	-7484	-2671
0.222500	-23	42	88	-59	-110	-33	15	-14	-16	26	-73	-63	-97	-15	-31	-57	-100	35	-86	-32	-108	-21	-97	-67	-65	2	-99	-13	-73	-65	-139	-75	3347	5193	-2062	-18674	-875	-9657	1626	-10167	1318	-7966	-1084	-8103	216	-9772	34	-7635	-2494
0.223333	-25	41	86	-57	-109	-31	13	-14	-18	6	-75	-64	-99	-15	-32	-59	-101	33	-85	-38	-109	-19	-97	-68	-65	0	-101	-15	-76	-69	-149	-77	2196	5384	-2020	-19460	-877	-9623	1584	-10120	1398	-7897	-1067	-8183	223	-9639	-25	-7796	-2166
0.224167	-25	45	88	-59	-111	-32	12	-13	-19	7	-75	-61	-82	-11	-27	-58	-96	36	-80	-30	-101	-21	-99	-66	-62	3	-97	-9	-72	-67	-147	-85	3677	5583	-1986	-20193	-914	-9574	1529	-10067	1470	-7797	-1027	-8239	226	-9491	-72	-7966	-1974
0.225000	-24	42	106	-58	-107	-35	16	-14	-14	8	-73	-61	-98	-13	-31	-57	-100	37	-83	-32	-108	-18	-98	-68	-64	10	-97	-15	-51	-68	-148	-77	2406	5764	-1977	-20869	-771	-9507	1459	-10022	1481	-7688	-1014	-8285	226	-9341	-125	-8155	-1755
0.225833	-25	40	86	-61	-112	-33	11	-13	-16	3	-76	-66	-111	-14	-31	-60	-103	35	-83	-32	-109	-24	-99	-69	-66	0	-100	-14	-74	-69	-147	-79	-73	5934	-1995	-21477	-301	-9426	1380	-9982	1189	-7562	-1009	-8318	208	-9189	-166	-8351	-1357
0.226667	-26	41	89	-59	-112	-33	12	-13	-17	6	-74	-65	-98	-16	-28	-62	-102	36	-82	-35	-107	-21	-112	-69	-81	1	-100	-11	-76	-68	-151	-75	5850	6102	-2042	-22007	-506	-9326	1277	-9934	1091	-7416	-1014	-8337	108	-9036	-193	-8561	-825
0.227500	-26	42	87	-59	-108	-31	38	-13	-22	8	-75	-60	-95	-12	-28	-58	-100	35	-84	-29	-105	-19	-98	-68	-65	1	-98	-12	-70	-65	-137	-76	3913	6255	-2114	-22451	-695	-9209	1167	-9893	1256	-7255	-1031	-8353	5	-8891	-201	-8778	-463
0.228333	-29	42	88	-57	-111	-32	16	-10	-18	9	-74	-63	-96	-12	-29	-61	-98	36	-90	-31	-103	-17	-98	-66	-63	2	-99	-11	-73	-67	-148	-77	1984	6392	-2222	-22814	-300	-9081	1041	-9849	1258	-7089	-1067	-8360	16	-8756	-203	-9003	-181
0.229167	-24	42	89	-58	-110	-31	9	-14	-18	6	-72	-64	-79	-12	-29	-58	-99	38	-82	-32	-103	-18	-97	-69	-66	0	-100	-10	-69	-66	-147	-73	6030	6516	-2361	-23089	-168	-8926	882	-9805	1134	-6917	-1120	-8363	164	-8636	-189	-9235	323
0.230000	-27	41	90	-57	-108	-30	17	-8	-15	8	-70	-61	-93	-15	-27	-57	-101	36	-81	-27	-104	-18	-99	-65	-62	2	-77	-9	-72	-67	-147	-74	2588	6610	-2521	-23282	10	-8767	762	-9756	1027	-6741	-1184	-8366	72	-8540	-162	-9474	570
0.230833	-22	41	88	-57	-108	-30	13	-14	-18	6	-72	-61	-76	-14	-26	-57	-94	38	-83	-31	-99	-19	-97	-68	-61	-3	-98	-11	-73	-68	-146	-72	4167	6696	-2712	-23388	163	-8592	606	-9709	851	-6568	-1270	-8369	-36	-8451	-120	-9705	683
0.231667	-28	40	86	-60	-105	-32	13	-11	-17	5	-73	-65	-98	-14	-31	-61	-100	33	-88	-31	-108	-21	-104	-68	-65	12	-102	-16	-75	-73	-150	-77	6125	6757	-2934	-23417	153	-8413	437	-9661	956	-6402	-1373	-8378	-25	-8382	-77	-9945	945
0.232500	-28	38	86	-62	-113	-32	12	-14	-21	0	-78	-68	-100	-16	-30	-62	-103	34	-87	-34	-107	-19	-100	-69	-65	-5	-103	-14	-70	-70	-147	-77	3897	6807	-3169	-23369	183	-8225	275	-9604	1008	-6242	-1490	-8382	-57	-8327	-18	-10170	1004
0.233333	-28	37	87	-63	-111	-36	15	-11	-22	5	-73	-65	-98	-17	-30	-63	-102	30	-91	-32	-108	-22	-101	-69	-66	-1	-102	-12	-76	-70	-152	-78	4535	6833	-3432	-23257	516	-8038	109	-9545	672	-6092	-1624	-8389	-199	-8290	40	-10387	1110
0.234167	-28	38	88	-61	-95	-32	15	-12	-18	2	-75	-68	-94	-14	-29	-60	-101	38	-85	-35	-102	-19	-99	-69	-63	-1	-103	-14	-74	-67	-149	-75	3577	6847	-3709	-23070	844	-7846	-56	-9483	452	-5954	-1774	-8403	-215	-8259	101	-10597	1355
0.235000	1	40	87	-61	-108	-32	18	-11	-16	5	-73	-63	-94	-13	-27	-59	-103	35	-85	-32	-103	-17	-97	-68	-63	1	-97	-11	-70	-66	-144	-73	2156	6839	-3996	-22828	650	-7660	-212	-9421	352	-5829	-1939	-8413	-222	-8233	154	-10790	1464
0.235833	-22	42	91	-57	-105	-30	18	-13	-14	7	-72	-42	-95	-13	-26	-59	-99	44	-83	-28	-103	-17	-98	-64	-62	2	-97	-11	-75	-70	-145	-70	3414	6820	-4300	-22532	384	-7482	-368	-9356	251	-5717	-2115	-8434	-177	-8220	202	-10964	1539
0.236667	-22	42	90	-61	-109	-28	16	-11	-15	7	-69	-64	-95	-13	-26	-59	-98	38	-84	-30	-101	-19	-95	-65	-62	1	-99	-9	-72	-67	-144	-72	1032	6773	-4617	-22190	359	-7315	-515	-9289	126	-5627	-2305	-8454	-12	-8205	236	-11121	1549
0.237500	-23	40	94	-60	-105	-31	19	-11	-14	6	-69	-64	-94	-13	-29	-60	-98	38	-81	-29	-102	-16	-97	-66	-62	3	-97	-10	-70	-64	-142	-73	1490	6721	-4934	-21804	189	-7152	-652	-9226	-68	-5552	-2498	-8472	-130	-8190	250	-11260	1546
0.238333	-24	43	91	-58	-109	-32	15	-11	-13	8	-70	-60	-95	-13	-28	-58	-96	40	-80	-31	-107	-19	-96	-46	-61	1	-95	-12	-73	-66	-144	-70	848	6651	-5254	-21386	-105	-7004	-779	-9164	-269	-5492	-2674	-8490	-335	-8166	249	-11377	1583
0.239167	-26	44	91	-61	-108	-33	16	-13	-29	8	-72	-65	-97	-16	-29	-60	-99	36	-82	-30	-104	-19	-99	-67	-62	0	-99	-13	-74	-70	-148	-73	-2980	6568	-5580	-20939	-113	-6863	-899	-9107	-540	-5447	-2905	-8525	-292	-8144	220	-11475	1454
0.240000	-42	41	90	-62	-112	-33	12	-16	-17	5	-73	-65	-98	-17	-29	-60	-101	34	-84	-29	-111	-34	-101	-68	-79	-1	-100	-17	-72	-70	-147	-76	702	6471	-5882	-20478	-493	-6735	-1013	-9057	-690	-5417	-3109	-8555	-447	-8109	163	-11570	1275
0.240833	-24	41	87	-62	-112	-34	15	-16	-18	4	-73	-65	-97	-15	-30	-63	-99	35	-84	-31	-104	-19	-97	-67	-62	-3	-98	-11	-73	-67	-146	-76	1700	6369	-6179	-19986	-1127	-6607	-1080	-9000	-662	-5391	-3303	-8583	-376	-8067	98	-11601	1320
0.241667	-21	40	90	-60	-107	-33	13	-14	-17	5	-70	-62	-97	-13	-28	-59	-99	35	-103	-30	-107	-15	-99	-67	-56	-4	-96	-12	-74	-68	-147	-73	-3377	6258	-6466	-19486	-959	-6492	-1219	-8961	-759	-5378	-3496	-8601	-290	-7999	5	-11641	1196
0.242500	-29	43	92	-57	-108	-34	16	-16	-16	25	-72	-63	-95	-14	-30	-60	-101	34	-84	-31	-105	-21	-98	-66	-64	-1	-96	-13	-78	-68	-147	-73	1590	6134	-6736	-18978	-1021	-6377	-1316	-8918	-801	-5366	-3678	-8655	-434	-7951	-125	-11668	953
0.243333	-23	43	89	-59	-108	-33	16	-16	-16	5	-73	-63	-96	-21	-31	-58	-99	36	-84	-31	-102	-18	-101	-66	-65	-3	-98	-11	-70	-67	-148	-72	-1470	6012	-6982	-18474	-1169	-6265	-1421	-8881	-824	-5362	-3853	-8705	-285	-7879	-275	-11672	728
0.244167	-26	46	89	-58	-109	-28	16	-13	-15	10	-72	-63	-94	-13	-26	-59	-102	39	-83	-30	-103	-19	-95	-66	-61	0	-96	-11	-73	-65	-147	-73	-1411	5884	-7205	-17978	-1259	-6149	-1525	-8850	-929	-5353	-4015	-8754	-69	-7802	-451	-11684	492
0.245000	-22	43	91	-58	-110	-31	16	-14	-21	5	-73	-63	-97	-13	-27	-60	-101	38	-82	-30	-101	-21	-97	-65	-64	-1	-98	-9	-75	-66	-146	-74	713	5757	-7396	-17494	-1207	-6030	-1636	-8827	-825	-5348	-4173	-8818	-246	-7714	-649	-11686	330
0.245833	-26	41	88	-61	-108	-34	11	-13	-17	5	-75	-85	-96	-9	-31	-59	-100	35	-87	-34	-108	-24	-99	-67	-66	-3	-97	-14	-76	-69	-148	-75	-908	5631	-7559	-17022	-1334	-5904	-1761	-8802	-631	-5338	-4317	-8893	-311	-7621	-861	-11683	193
0.246667	-27	41	87	-61	-105	-35	13	-14	-18	5	-75	-66	-95	-14	-27	-60	-98	35	-120	-33	-104	-22	-99	-44	-65	-5	-96	-14	-74	-72	-146	-75	-797	5515	-7689	-16575	-1135	-5763	-1884	-8783	-755	-5316	-4453	-8974	-303	-7517	-1095	-11681	-81
0.247500	-27	39	87	-61	-109	-34	-8	-17	-17	6	-70	-64	-98	-14	-30	-57	-98	35	-86	-34	-108	-25	-100	-68	-64	-3	-97	-12	-74	-70	-126	-75	-305	5401	-7786	-16154	-676	-5613	-2024	-8762	-805	-5289	-4578	-9069	-286	-7407	-1343	-11678	-237
0.248333	-26	42	88	-59	-110	-36	11	-13	-18	5	-74	-69	-101	-18	-44	-56	-104	33	-90	-36	-110	-25	-102	-72	-65	-4	-101	-17	-78	-74	-150	-77	-2631	5301	-7846	-15772	-511	-5453	-2177	-8746	-863	-5250	-4691	-9178	-290	-7292	-1609	-11685	-370
0.249167	-27	38	84	-66	-111	-38	7	-15	-18	6	-82	-66	-99	-16	-30	-59	-102	30	-88	-32	-110	-25	-101	-68	-66	-3	-98	-11	-76	-68	-143	-76	-762	5223	-7869	-15420	-504	-5278	-2332	-8731	-931	-5192	-4827	-9298	-424	-7163	-1881	-11692	-661
0.250000	-24	43	89	-58	-110	-32	12	-14	-17	6	-73	-66	-98	-21	-30	-59	-99	36	-85	-33	-94	-26	-101	-69	-63	-3	-99	-13	-75	-72	-148	-74	-2012	5157	-7856	-15105	-264	-5094	-2516	-8714	-983	-5125	-4949	-9427	-346	-7033	-2163	-11720	-928
0.250833	-25	42	88	-60	-105	-34	10	-12	-16	11	-73	-68	-98	-16	-28	-57	-99	34	-87	-31	-104	-23	-101	-67	-65	-1	-98	-12	-74	-66	-148	-73	-1804	5113	-7789	-14835	-77	-4895	-2706	-8699	-974	-5042	-5072	-9576	-180	-6893	-2446	-11737	-996
0.251667	-23	41	86	-58	-109	-31	11	-11	-18	5	-72	-63	-98	-15	-30	-59	-102	32	-87	-29	-102	-22	-93	-70	-66	0	-98	-12	-75	-73	-150	-79	-1113	5090	-7728	-14611	-61	-4688	-2904	-8686	-959	-4940	-5202	-9732	-69	-6752	-2746	-11778	-1138
0.252500	-26	39	106	-60	-110	-8	12	-14	-19	6	-70	-66	-98	-18	-28	-59	-102	34	-87	-31	-107	-25	-100	-69	-65	-4	-98	-23	-75	-70	-154	-76	-4319	5089	-7620	-14435	94	-4474	-3115	-8676	-1177	-4826	-5326	-9896	27	-6601	-3042	-11825	-1307
0.253333	-29	38	86	-62	-109	-35	13	-15	-18	6	-70	-67	-101	-17	-29	-62	-105	32	-88	-29	-109	-23	-103	-68	-66	0	-100	-14	-77	-70	-151	-77	-2338	5114	-7480	-14307	89	-4262	-3329	-8669	-1304	-4694	-5454	-10067	22	-6448	-3348	-11884	-1439
0.254167	-26	40	86	-55	-108	-32	9	-14	-19	7	-73	-63	-98	-17	-29	-59	-102	33	-86	-30	-107	-23	-101	-70	-64	-1	-100	-13	-74	-68	-148	-74	1737	5159	-7313	-14228	-392	-4045	-3548	-8662	-1091	-4546	-5596	-10246	205	-6286	-3650	-11953	-1537
0.255000	-26	37	88	-59	-111	-33	13	-11	-21	6	-70	-62	-97	-16	-27	-58	-97	36	-85	-32	-101	-19	-98	-74	-63	5	-99	-11	-72	-68	-146	-74	-3592	5231	-7127	-14202	-349	-3829	-3774	-8660	-1031	-4386	-5737	-10419	388	-6127	-3958	-12029	-1645
0.255833	-22	39	89	-59	-109	-31	15	-12	-15	5	-75	-61	-96	-6	-27	-56	-102	35	-85	-28	-104	-21	-98	-68	-67	-1	-100	-11	-73	-66	-146	-72	1389	5322	-6917	-14199	-506	-3615	-4003	-8669	-1037	-4216	-5880	-10596	363	-5966	-4261	-12115	-1567
0.256667	-26	39	87	-59	-110	-31	15	-13	-15	7	-73	-66	-98	-13	-27	-59	-101	33	-90	-32	-109	-28	-101	-69	-65	-1	-101	-14	-79	-70	-149	-73	-372	5431	-6697	-14293	-660	-3425	-4235	-8689	-1052	-4037	-6029	-10769	164	-5809	-4568	-12210	-1566
0.257500	-27	39	87	-70	-97	-33	12	-15	-21	4	-74	-64	-94	-14	-29	-59	-96	35	-81	-29	-105	-21	-99	-67	-60	1	-98	-14	-74	-66	-148	-73	-787	5569	-6466	-14402	-888	-3234	-4460	-8708	-941	-3849	-6174	-10929	-6	-5649	-4871	-12304	-1629
0.258333	-27	40	89	-60	-110	-32	16	-15	-17	8	-74	-62	-94	-12	-36	-61	-100	36	-85	-31	-100	-22	-98	-68	-62	2	-101	-14	-73	-67	-148	-74	2062	5716	-6235	-14555	-968	-3062	-4684	-8738	-891	-3663	-6326	-11082	142	-5490	-5162	-12405	-1601
0.259167	-22	41	90	-58	-109	-31	15	-13	-17	-24	-75	-64	-98	-16	-28	-57	-98	37	-83	-31	-103	-24	-97	-69	-65	0	-103	-15	-74	-70	-146	-73	1453	5882	-5995	-14749	-1463	-2900	-4899	-8788	-699	-3471	-6478	-11220	284	-5343	-5471	-12502	-1498
0.260000	-27	40	87	-62	-111	-32	16	-14	-16	6	-74	-63	-96	-15	-28	-59	-103	34	-83	-31	-107	-23	-99	-67	-67	0	-100	-12	-73	-67	-146	-75	701	6063	-5782	-14971	-1671	-2759	-5112	-8845	-735	-3281	-6627	-11334	120	-5194	-5763	-12598	-1451
0.260833	-27	40	96	-59	-109	-32	16	-5	-4	7	-73	-62	-98	-17	-30	-59	-99	35	-84	-32	-104	-23	-101	-69	-65	-1	-100	-13	-76	-69	-149	-84	2330	6258	-5575	-15224	-1495	-2631	-5311	-8910	-769	-3099	-6781	-11434	-97	-5059	-6049	-12687	-1231
0.261667	-28	43	89	-58	-110	-33	13	-10	-15	9	-72	-62	-96	-12	-28	-59	-99	36	-99	-33	-108	-24	-104	-68	-63	1	-102	-12	-72	-68	-147	-75	-400	6463	-5386	-15499	-1461	-2507	-5507	-8987	-817	-2924	-6935	-11504	35	-4928	-6321	-12763	-1029
0.262500	-21	42	85	-74	-107	-29	13	-15	-17	5	-70	-62	-97	-13	-28	-59	-98	35	-80	-32	-103	-19	-98	-67	-63	0	-98	-11	-73	-79	-146	-79	1269	6678	-5219	-15792	-1443	-2403	-5692	-9075	-886	-2756	-7091	-11554	-4	-4809	-6593	-12828	-876
0.263333	-24	43	90	-57	-105	-31	12	-13	-15	7	-72	-69	-94	-17	-28	-41	-95	37	-80	-29	-104	-22	-98	-67	-61	1	-99	-10	-73	-64	-145	-73	684	6899	-5079	-16095	-1388	-2312	-5865	-9171	-932	-2600	-7249	-11573	-160	-4694	-6832	-12884	-858
0.264167	-25	44	88	-53	-113	-30	15	-16	-16	5	-73	-62	-96	-15	-28	-58	-97	36	-83	-30	-104	-18	-98	-68	-61	0	-97	-11	-70	-66	-159	-75	-386	7122	-4990	-16402	-1506	-2236	-6029	-9280	-1106	-2459	-7413	-11570	-206	-4595	-7095	-12928	-831
0.265000	-23	43	86	-58	-109	-32	11	-16	-18	5	-74	-66	-97	-17	-31	-62	-101	32	-85	-32	-108	-26	-101	-73	-65	-5	-101	-14	-76	-73	-150	-78	202	7344	-4906	-16712	-1435	-2177	-6196	-9399	-1262	-2336	-7589	-11545	-272	-4512	-7332	-12960	-693
0.265833	-28	36	85	-60	-112	-40	9	-18	-26	7	-75	-68	-86	-21	-33	-61	-103	32	-88	-35	-108	-24	-103	-70	-65	-1	-100	-18	-74	-70	-151	-79	-3098	7566	-4871	-17025	-1084	-2116	-6347	-9521	-1456	-2222	-7767	-11492	-251	-4436	-7554	-12973	-603
0.266667	-24	40	84	-58	-109	-34	10	-15	-19	1	-76	-65	-88	-17	-28	-59	-101	30	-87	-36	-105	-25	-102	-70	-64	-6	-104	-16	-70	-69	-145	-77	-3466	7788	-4865	-17311	-744	-2071	-6500	-9651	-1773	-2125	-7954	-11420	-468	-4373	-7765	-12969	-471
0.267500	-30	38	85	-55	-110	-33	11	-14	-18	6	-74	-67	-98	-18	-26	-60	-99	33	-88	-35	-107	-23	-100	-70	-63	-5	-102	-14	-76	-67	-162	-73	1807	7998	-4905	-17589	-953	-2032	-6632	-9791	-1788	-2042	-8145	-11329	-378	-4321	-7965	-12957	-183
0.268333	-26	42	86	-59	-109	-33	13	-13	-17	5	-76	-65	-94	-17	-27	-58	-97	34	-72	-33	-104	-23	-100	-69	-62	0	-102	-15	-75	-67	-147	-75	-4525	8204	-4971	-17847	-591	-2006	-6774	-9931	-1862	-1976	-8353	-11226	-204	-4284	-8157	-12934	-111
0.269167	-27	42	88	-56	-108	-32	15	-14	-17	5	-75	-62	-96	-16	-29	-61	-100	35	-86	-33	-103	-22	-100	-70	-65	0	-97	-12	-74	-67	-130	-75	-1343	8392	-5077	-18084	-207	-1987	-6914	-10089	-1940	-1923	-8575	-11110	-440	-4260	-8342	-12900	37
0.270000	-27	42	89	-57	-107	-30	13	-13	-17	5	-72	-65	-97	-16	-26	-58	-98	44	-85	-31	-103	-21	-96	-68	-66	-1	-100	-13	-73	-69	-145	-74	-1326	8566	-5212	-18294	106	-1967	-7054	-10249	-2065	-1885	-8807	-10989	-488	-4248	-8526	-12856	191
0.270833	-24	41	89	-58	-110	-40	12	-11	-17	6	-72	-63	-94	-17	-26	-58	-97	35	-83	-32	-105	-24	-99	-67	-60	0	-98	-12	-75	-86	-146	-70	-3579	8724	-5365	-18481	264	-1962	-7195	-10417	-2111	-1855	-9049	-10865	-439	-4247	-8693	-12808	191
0.271667	-23	43	88	-57	-108	-32	12	-12	-14	7	-74	-66	-94	-19	-29	-48	-99	35	-83	-57	-101	-19	-100	-67	-62	0	-96	-13	-74	-69	-146	-73	-762	8862	-5542	-18635	471	-1958	-7333	-10589	-2095	-1815	-9300	-10780	-447	-4263	-8867	-12758	194
0.272500	-25	45	87	-60	-113	-39	10	-12	-17	6	-73	-63	-97	-19	-30	-60	-101	33	-85	-33	-112	-24	-101	-69	-61	-3	-99	-14	-73	-67	-149	-70	-371	8980	-5734	-18763	395	-1959	-7479	-10768	-1910	-1836	-9563	-10632	-552	-4284	-9038	-12703	276
0.273333	-27	41	85	-60	-113	-35	13	-16	-16	3	-79	-67	-102	-21	-34	-58	-105	29	-88	-35	-110	-25	-102	-72	-69	-6	-101	-14	-77	-72	-152	-78	-2200	9071	-5932	-18857	440	-1962	-7612	-10955	-1968	-1841	-9811	-10523	-458	-4322	-9219	-12647	245
0.274167	-45	44	86	-62	-114	-11	9	-15	-19	3	-76	-66	-95	-19	-32	-61	-101	33	-86	-34	-107	-25	-102	-68	-65	0	-99	-9	-73	-68	-147	-74	127	9144	-6127	-18918	874	-1968	-7746	-11136	-2038	-1852	-10077	-10419	-340	-4363	-9391	-12577	201
0.275000	-27	39	90	-60	-111	-32	12	-12	-17	8	-74	-66	-97	-18	-31	-60	-97	34	-82	-30	-107	-22	-100	-61	-64	-1	-99	-10	-75	-67	-148	-72	-1464	9190	-6325	-18955	1004	-1975	-7876	-11323	-2047	-1871	-10340	-10326	-456	-4416	-9571	-12515	260
0.275833	-23	43	89	-58	-109	-39	16	-11	8	11	-74	-61	-97	-14	-29	-56	-97	32	-84	-29	-103	-21	-100	-68	-64	0	-96	-10	-70	-67	-144	-68	-490	9213	-6505	-18963	738	-1981	-7998	-11520	-2078	-1895	-10590	-10243	-549	-4473	-9757	-12441	252
0.276667	-24	43	91	-57	-107	-33	17	-14	-15	10	-72	-60	-95	-14	-31	-58	-99	34	-82	-28	-102	-19	-101	-66	-63	0	-97	-9	-72	-70	-147	-73	336	9212	-6674	-18944	689	-1988	-8112	-11703	-2074	-1927	-10830	-10172	-417	-4537	-9951	-12366	451
0.277500	-24	41	90	-63	-112	-32	16	-14	-16	7	-69	-62	-96	-15	-28	-56	-97	36	-84	-29	-103	-19	-97	-68	-62	-15	-79	-6	-72	-67	-146	-72	-615	9191	-6826	-18910	622	-1993	-8217	-11907	-2055	-1968	-11067	-10110	-404	-4607	-10155	-12285	625
0.278333	-27	43	89	-56	-110	-30	16	-11	-16	9	-80	-60	-98	-13	-23	-57	-99	34	-84	-27	-104	-18	-96	-66	-64	0	-96	-8	-75	-67	-147	-73	1042	9147	-6946	-18857	425	-1998	-8314	-12108	-2033	-1999	-11286	-10057	-388	-4708	-10369	-12210	514
0.279167	-27	39	90	-58	-107	-31	16	-14	-17	8	-72	-62	-95	-14	-29	-57	-99	35	-83	-29	-101	-19	-100	-67	-65	-3	-98	-10	-65	-68	-164	-74	-602	9093	-7029	-18796	254	-2002	-8398	-12297	-2046	-2047	-11493	-10008	-327	-4762	-10588	-12122	426
0.280000	-27	41	92	-56	-108	-31	16	-13	-18	9	-73	-60	-96	-13	-29	-57	-103	24	-83	-29	-104	-18	-98	-64	-62	0	-98	-8	-73	-69	-147	-73	-1868	9016	-7112	-18729	230	-2003	-8473	-12500	-2219	-2089	-11679	-9966	-478	-4849	-10818	-12034	580
0.280833	-25	36	91	-60	-111	-34	15	-13	-19	12	-72	-62	-98	-11	-32	-55	-99	36	-84	-29	-105	-21	-98	-66	-66	-1	-98	-1	-73	-70	-145	-73	4500	8937	-7142	-18660	-459	-2005	-8537	-12686	-2135	-2135	-11853	-9931	-518	-4926	-11052	-11946	811
0.281667	-27	42	89	-57	-114	-33	15	-13	-19	7	-70	-65	-98	-14	-31	-57	-105	32	-103	-32	-110	-22	-98	-65	-67	-3	-98	-11	-78	-69	-147	-76	-7	8840	-7148	-18596	-739	-2010	-8571	-12878	-1955	-2196	-12010	-9896	-388	-5012	-11294	-11855	791
0.282500	-58	40	87	-62	-109	-30	15	-13	-21	9	-75	-61	-97	-12	-28	-53	-102	35	-85	-28	-103	-17	-96	-64	-65	-4	-115	-9	-75	-66	-147	-72	943	8745	-7118	-18536	-686	-2007	-8636	-13059	-1925	-2220	-12151	-9854	-475	-5092	-11538	-11759	817
0.283333	-27	40	90	-57	-108	-31	17	-12	-18	7	-64	-60	-97	-12	-12	-51	-102	35	-83	-29	-104	-18	-96	-64	-64	0	-94	-8	-72	-66	-146	-75	3497	8647	-7060	-18487	-895	-2010	-8674	-13238	-1904	-2261	-12279	-9810	-526	-5173	-11786	-11659	902
0.284167	-24	45	99	-57	-105	-48	18	-11	-15	8	-70	-63	-95	-11	-26	-52	-97	36	-82	-28	-105	-19	-97	-63	-62	3	-92	-13	-75	-65	-143	-72	-22	8547	-6977	-18443	-1112	-2015	-8707	-13412	-1757	-2295	-12391	-9770	-424	-5254	-12033	-11562	951
0.285000	-25	43	90	-58	-110	-31	13	-10	-14	9	-69	-61	-95	-11	-27	-53	-78	37	-66	-31	-104	-21	-95	-64	-64	2	-98	-9	-72	-68	-147	-73	1882	8446	-6876	-18416	-964	-2031	-8741	-13585	-1635	-2331	-12495	-9725	-201	-5346	-12279	-11469	1002
0.285833	-25	44	91	-59	-114	-19	15	-13	-16	5	-68	-64	-100	-13	-27	-57	-101	33	-85	-30	-105	-22	-99	-66	-66	0	-99	-12	-88	-69	-147	-76	3115	8347	-6744	-18389	-963	-2045	-8771	-13752	-1289	-2365	-12590	-9678	-298	-5409	-12517	-11381	1002
0.286667	-24	41	91	-62	-109	-33	12	-12	-19	7	-73	-61	-96	-10	-27	-56	-98	35	-88	-31	-109	-21	-98	-66	-64	0	-99	-10	-74	-67	-148	-73	438	8252	-6610	-18370	-1080	-2073	-8800	-13909	-1193	-2394	-12678	-9619	-325	-5473	-12745	-11293	852
0.287500	-29	42	88	-58	-110	-32	13	-13	-21	8	-72	-61	-100	-13	-29	-57	-100	36	-85	-31	-104	-19	-112	-67	-64	0	-98	-12	-74	-68	-151	-75	2232	8163	-6459	-18350	-814	-2105	-8835	-14062	-1176	-2424	-12758	-9564	-264	-5536	-12964	-11206	605
0.288333	-26	43	88	-58	-111	-33	12	-13	-15	4	-74	-63	-97	-11	-25	-55	-93	34	-84	-31	-104	-22	-100	-64	-62	2	-99	-12	-73	-67	-148	-75	606	8077	-6308	-18325	-285	-2147	-8875	-14214	-1079	-2455	-12836	-9499	-183	-5586	-13165	-11122	528
0.289167	-23	38	89	-58	-109	-33	6	-14	-16	3	-70	-63	-96	-15	-27	-60	-101	34	-86	-30	-103	-19	-98	-67	-66	0	-98	-12	-76	-67	-150	-77	128	7992	-6148	-18291	53	-2197	-8913	-14355	-1033	-2480	-12911	-9445	-39	-5631	-13354	-11053	458
0.290000	-24	43	89	-59	-115	-34	9	-16	-19	6	-73	-64	-101	-16	-29	-59	-100	22	-83	-32	-111	-25	-103	-69	-65	-4	-102	-15	-77	-72	-149	-79	1318	7905	-5998	-18249	298	-2264	-8957	-14494	-913	-2513	-12985	-9387	-120	-5674	-13515	-10983	369
0.290833	-25	36	86	-62	-111	-35	11	-16	-16	3	-74	-67	-97	-16	-27	-63	-100	33	-87	-30	-107	-22	-99	-66	-63	0	-85	-12	-83	-69	-149	-76	-548	7823	-5850	-18182	491	-2336	-9001	-14624	-722	-2544	-13050	-9319	-179	-5690	-13651	-10919	303
0.291667	-28	40	88	-57	-110	-35	12	-19	-18	3	-73	-65	-94	-17	-28	-21	-98	32	-86	-31	-105	-22	-104	-69	-64	-1	-100	-14	-75	-72	-149	-77	1050	7735	-5708	-18096	648	-2413	-9048	-14758	-543	-2581	-13115	-9259	-47	-5703	-13770	-10858	219
0.292500	-25	40	86	-45	-111	-33	10	-16	-18	5	-73	-67	-95	-15	-29	-63	-100	33	-87	-35	-104	-18	-99	-67	-62	-6	-102	-15	-76	-69	-149	-77	-182	7640	-5581	-17989	949	-2531	-9089	-14878	-394	-2631	-13177	-9196	-46	-5707	-13857	-10800	108
0.293333	-26	36	84	-60	-110	-34	11	-15	-18	0	-75	-66	-99	-17	-30	-61	-101	29	-88	-33	-102	-24	-101	-69	-67	-1	-102	-15	-73	-69	-150	-76	-3063	7543	-5463	-17848	1439	-2648	-9130	-15002	-442	-2677	-13240	-9128	-98	-5700	-13921	-10755	60
0.294167	-28	36	87	-62	-107	-39	9	-15	-17	5	-75	-65	-97	-15	-31	-62	-100	29	-88	-35	-105	-23	-101	-69	-65	-7	-101	-18	-74	-79	-160	-75	2924	7432	-5367	-17698	1243	-2772	-9159	-15115	-206	-2733	-13281	-9056	-19	-5685	-13952	-10705	337
0.295000	-26	39	88	-59	-109	-34	10	-15	-17	3	-77	-66	-94	-15	-28	-60	-97	30	-84	-29	-102	-21	-99	-68	-65	-1	-100	-13	-73	-68	-147	-73	1422	7312	-5277	-17519	1028	-2908	-9175	-15227	80	-2777	-13322	-8987	74	-5664	-13958	-10661	434
0.295833	-25	37	89	-58	-107	-31	12	-8	-17	12	-74	-64	-92	-16	-27	-60	-100	35	-86	-34	-102	-22	-99	-68	-63	1	-100	-13	-72	-67	-144	-77	-421	7178	-5211	-17323	1143	-3058	-9184	-15336	231	-2863	-13353	-8910	66	-5641	-13943	-10622	244
0.296667	-23	41	89	-59	-109	-32	10	-11	-19	3	-83	-66	-112	-16	-31	-60	-72	34	-85	-33	-103	-22	-99	-70	-65	-1	-100	-12	-68	-66	-148	-76	3776	7030	-5150	-17114	959	-3218	-9174	-15437	364	-2936	-13375	-8830	178	-5610	-13897	-10587	218
0.297500	-24	38	84	-61	-108	-34	10	-12	-14	5	-74	-66	-92	-17	-30	-61	-101	30	-93	-35	-104	-15	-99	-70	-60	-4	-101	-13	-70	-68	-150	-74	388	6866	-5122	-16897	917	-3392	-9136	-15529	602	-3016	-13388	-8739	133	-5580	-13834	-10545	270
0.298333	-27	39	86	-61	-108	-38	10	-15	-22	-1	-78	-72	-99	-23	-24	-79	-99	29	-88	-39	-108	-25	-103	-73	-67	-5	-105	-22	-77	-72	-153	-77	1983	6687	-5102	-16679	964	-3572	-9111	-15622	862	-3104	-13390	-8643	198	-5553	-13746	-10506	278
0.299167	-28	35	82	-73	-115	-36	8	-15	-21	3	-80	-69	-101	-18	-33	-62	-103	30	-90	-38	-108	-25	-99	-70	-66	-6	-100	-16	-73	-70	-149	-75	3973	6499	-5091	-16453	630	-3760	-9012	-15695	1204	-3191	-13366	-8529	290	-5520	-13638	-10458	428
0.300000	-26	36	86	-62	-109	-38	10	-13	-17	3	-77	-72	-95	-21	-32	-63	-103	34	-76	-33	-102	-24	-101	-72	-61	-4	-102	-15	-74	-72	-148	-77	1760	6297	-5091	-16235	80	-3958	-8917	-15758	1532	-3272	-13340	-8404	280	-5499	-13515	-10412	279
0.300833	-18	39	86	-63	-109	-36	11	-11	-16	7	-75	-66	-96	-18	-31	-61	-100	32	-88	-35	-108	-25	-100	-70	-62	-3	-101	-15	-74	-69	-146	-73	2482	6083	-5108	-16030	140	-4161	-8798	-15809	1621	-3356	-13297	-8262	197	-5471	-13379	-10358	-29
0.301667	-25	41	87	-60	-108	-33	11	-13	-14	5	-75	-67	-97	-19	-32	-61	-95	33	-86	-33	-104	-22	-99	-68	-67	-3	-99	-13	-78	-70	-150	-74	1344	5865	-5136	-15832	363	-4389	-8659	-15845	1692	-3439	-13240	-8107	79	-5455	-13232	-10298	194
0.302500	-27	41	93	-58	-108	-33	12	-12	-22	9	-73	-65	-97	-14	-30	-61	-98	35	-85	-31	-107	-27	-104	-68	-64	-3	-98	-22	-72	-68	-148	-75	-468	5637	-5173	-15650	379	-4581	-8509	-15864	1779	-3507	-13169	-7938	55	-5443	-13072	-10231	404
0.303333	-26	40	89	-57	-108	-32	13	-1	-15	10	-70	-64	-99	-12	-28	-58	-99	37	-82	-31	-103	-19	-94	-64	-60	-1	-98	-13	-73	-67	-147	-73	1108	5410	-5219	-15487	431	-4785	-8336	-15860	1889	-3573	-13084	-7748	82	-5433	-12909	-10156	406
0.304167	-19	41	94	-74	-104	-33	15	-11	-16	8	-72	-62	-93	-13	-27	-56	-100	40	-82	-28	-102	-19	-94	-67	-62	2	-97	-26	-70	-60	-145	-70	-1193	5183	-5274	-15343	441	-5002	-8161	-15843	2047	-3632	-12987	-7549	71	-5434	-12739	-10076	379
0.305000	-25	43	90	-57	-108	-31	15	-13	-17	8	-73	-64	-101	-15	-28	-60	-101	36	-91	-29	-104	-19	-98	-66	-62	0	-96	-12	-72	-67	-147	-74	-1185	4961	-5338	-15219	460	-5214	-7969	-15808	2099	-3683	-12883	-7342	-30	-5447	-12572	-9999	333
0.305833	-26	42	123	-58	-115	-38	9	-16	-19	6	-74	-64	-98	-16	-29	-60	-100	34	-85	-31	-107	-23	-97	-67	-66	-3	-99	-8	-81	-68	-145	-73	-2025	4743	-5409	-15109	672	-5424	-7776	-15755	2053	-3729	-12760	-7122	-93	-5456	-12397	-9905	306
0.306667	-29	40	90	-58	-110	-34	13	-14	-17	5	-75	-65	-95	-17	-31	-62	-102	35	-87	-32	-108	-23	-100	-68	-66	0	-101	-15	-76	-70	-147	-77	-5670	4539	-5483	-15015	1225	-5626	-7584	-15679	1918	-3770	-12629	-6897	-368	-5478	-12224	-9814	472
0.307500	-25	38	89	-60	-111	-35	13	-16	-21	2	-73	-65	-97	-15	-30	-58	-100	36	-84	-28	-105	-21	-111	-74	-68	0	-99	-9	-73	-68	-144	-74	-2192	4352	-5553	-14932	1322	-5811	-7379	-15584	1895	-3801	-12482	-6671	-978	-5500	-12048	-9721	821
0.308333	-27	41	90	-58	-107	-30	15	-13	-15	8	-72	-65	-95	-11	-28	-59	-101	36	-85	-28	-105	-21	-97	-64	-64	2	-99	-12	-74	-68	-147	-74	-1284	4177	-5634	-14864	1040	-5998	-7164	-15476	2035	-3830	-12324	-6448	-1044	-5538	-11868	-9629	912
0.309167	-52	42	101	-59	-107	-28	15	-13	-19	6	-72	-62	-96	-15	-27	-58	-97	38	-83	-28	-102	-21	-95	-64	-63	6	-99	-4	-74	-66	-148	-67	-5767	4025	-5707	-14808	1328	-6163	-6997	-15355	1971	-3860	-12155	-6235	-924	-5572	-11692	-9541	701
0.310000	-25	42	91	-60	-108	-30	17	-13	-19	7	-73	-63	-100	-13	-27	-58	-98	39	-86	-31	-107	-19	-96	-63	-65	0	-98	-10	-74	-66	-144	-73	-901	3888	-5779	-14754	1470	-6320	-6811	-15219	1927	-3889	-11970	-6027	-816	-5615	-11515	-9456	578
0.310833	-25	45	91	-58	-110	-31	15	-15	-19	6	-70	-64	-96	-10	-26	-58	-103	37	-84	-28	-104	-19	-96	-65	-65	1	-102	-10	-74	-69	-139	-75	-3783	3771	-5843	-14703	1710	-6462	-6633	-15072	2004	-3928	-11778	-5838	-684	-5664	-11334	-9381	459
0.311667	-24	43	90	-61	-109	-30	15	-11	-13	7	-74	-65	-92	-8	3	-59	-100	36	-84	-32	-104	-19	-95	-64	-61	1	-98	-10	-73	-67	-146	-74	-3199	3674	-5900	-14653	1854	-6593	-6467	-14917	1983	-3969	-11572	-5670	-594	-5717	-11154	-9313	381
0.312500	-27	42	89	-61	-107	-30	13	-15	-21	5	-72	-66	-95	-14	-26	-60	-104	38	-84	-30	-107	-21	-96	-66	-63	0	-100	-13	-75	-67	-148	-73	-704	3604	-5949	-14612	1852	-6711	-6309	-14758	2026	-4022	-11362	-5527	-503	-5780	-10968	-9248	386
0.313333	-28	41	88	-62	-114	-32	15	-11	-3	6	-69	-64	-98	-13	-29	-60	-99	37	-82	-32	-109	-25	-98	-65	-63	0	-98	-11	-76	-69	-149	-76	-2021	3555	-5985	-14570	1635	-6817	-6158	-14605	2191	-4082	-11145	-5407	-382	-5842	-10775	-9201	273
0.314167	-29	44	81	-63	-111	-32	15	-15	-19	3	-75	-67	-102	-17	-29	-59	-103	35	-87	-32	-107	-23	-98	-63	-67	-1	-101	-13	-80	-70	-151	-76	-1796	3519	-6008	-14528	1846	-6910	-6010	-14416	2190	-4155	-10917	-5314	-241	-5912	-10585	-9155	-53
0.315000	-28	41	88	-61	-113	-33	11	-16	-21	3	-74	-64	-98	-7	-35	-62	-100	35	-86	-34	-112	-25	-104	-68	-67	-1	-101	-13	-75	-72	-150	-76	-429	3505	-6017	-14491	2149	-6998	-5878	-14242	2119	-4245	-10689	-5252	-105	-5988	-10387	-9111	-149
0.315833	-26	55	89	-60	-117	-32	17	-17	-19	4	-72	-66	-101	-16	-29	-60	-99	35	-83	-34	-102	-22	-97	-67	-62	2	-97	-13	-74	-76	-148	-73	-2077	3514	-6009	-14449	1942	-7072	-5739	-14063	1981	-4341	-10462	-5216	-10	-6063	-10178	-9071	-151
0.316667	-23	43	87	-62	-111	-31	11	-13	-12	6	-69	-62	-96	-6	-28	-59	-97	33	-84	-32	-108	-22	-99	-67	-64	0	-98	-12	-73	-65	-147	-73	37	3524	-5986	-14413	1537	-7145	-5613	-13891	1872	-4449	-10235	-5211	59	-6147	-9972	-9034	-183
0.317500	-25	42	89	-60	-109	-31	13	-15	-17	6	-74	-65	-97	-15	-31	-58	-97	35	-83	-36	-105	-23	-97	-66	-64	-1	-96	-12	-73	-68	-147	-76	-528	3566	-5947	-14386	1270	-7215	-5491	-13715	1795	-4569	-10012	-5234	256	-6234	-9759	-8997	-225
0.318333	-24	43	90	-60	-112	-31	11	-15	-38	-13	-70	-67	-96	-16	-28	-59	-101	33	-85	-33	-104	-24	-100	-68	-61	-1	-101	-14	-73	-68	-147	-74	-1	3609	-5894	-14366	896	-7280	-5380	-13543	1727	-4700	-9795	-5286	366	-6330	-9542	-8954	-228
0.319167	-26	38	89	-59	-109	-35	12	-13	-18	4	-73	-66	-96	-14	-29	-60	-103	32	-84	-32	-104	-22	-93	-67	-66	-1	-91	-13	-66	-68	-149	-78	865	3660	-5828	-14349	606	-7359	-5271	-13370	1715	-4840	-9583	-5368	443	-6428	-9324	-8915	-206
0.320000	-27	40	88	-61	-110	-31	9	-16	-19	4	-73	-67	-99	-21	-30	-59	-99	33	-86	-33	-104	-25	-100	-69	-66	-4	-99	-14	-75	-69	-144	-74	-1784	3719	-5751	-14347	602	-7429	-5155	-13197	1588	-4990	-9383	-5460	605	-6528	-9102	-8865	-326
0.320833	-19	43	81	-59	-109	-32	12	-15	-15	5	-72	-65	-96	-18	-31	-60	-103	32	-86	-35	-104	-23	-100	-70	-60	-1	-99	-13	-72	-67	-147	-76	512	3778	-5671	-14359	416	-7503	-5074	-13025	1427	-5137	-9191	-5592	625	-6636	-8880	-8812	-305
0.321667	-24	42	88	-57	-108	-30	10	-16	-18	5	-72	-56	-96	-17	-29	-56	-85	33	-85	-34	-104	-22	-98	-67	-65	0	-101	-13	-73	-70	-144	-75	4056	3858	-5578	-14379	-368	-7579	-4996	-12860	1501	-5292	-9006	-5740	757	-6746	-8654	-8751	-77
0.322500	-25	39	86	-59	-110	-31	10	-15	-16	6	-72	-64	-94	-16	-30	-59	-98	33	-115	-36	-105	-16	-97	-68	-77	0	-100	-15	-74	-67	-146	-76	-1401	3898	-5487	-14420	-407	-7656	-4900	-12698	1456	-5441	-8835	-5903	684	-6857	-8446	-8688	-247
0.323333	-23	43	88	-65	-105	-30	10	-16	-17	5	-85	-65	-96	-16	-28	-58	-98	34	-87	-33	-102	-22	-97	-67	-66	-4	-103	-16	-70	-67	-147	-74	3635	3950	-5387	-14474	-591	-7724	-4829	-12539	1391	-5597	-8678	-6080	694	-6977	-8214	-8615	-520
0.324167	-29	39	86	-61	-110	-31	10	-15	-18	6	-74	-64	-100	-14	-29	-58	-100	33	-86	-34	-104	-21	-93	-66	-62	-9	-96	-10	-73	-69	-144	-72	1835	3997	-5299	-14535	-870	-7813	-4762	-12384	1327	-5741	-8522	-6263	759	-7100	-7997	-8535	-534
0.325000	-27	40	86	-57	-108	-30	12	-15	-19	5	-73	-66	-94	-33	-28	-62	-101	34	-85	-30	-104	-21	-98	-68	-64	0	-100	-14	-72	-68	-145	-75	765	4028	-5220	-14615	-769	-7893	-4706	-12253	1342	-5919	-8382	-6460	563	-7218	-7789	-8455	-716
0.325833	-30	38	86	-63	-108	-32	12	-14	-16	5	-73	-66	-95	-16	-29	-57	-99	32	-88	-33	-104	-22	-99	-68	-64	-4	-99	-12	-67	-68	-147	-73	3036	4050	-5142	-14702	-451	-7971	-4657	-12091	1371	-6030	-8243	-6659	525	-7347	-7585	-8367	-965
0.326667	-27	39	89	-58	-111	-32	9	-15	-18	6	-75	-66	-97	-13	-29	-61	-98	34	-85	-30	-103	-21	-98	-70	-63	0	-101	-16	-75	-68	-149	-76	2294	4061	-5088	-14795	-515	-8025	-4610	-11950	1509	-6161	-8112	-6857	528	-7473	-7387	-8278	-1049
0.327500	-26	42	89	-61	-111	-35	13	-13	-19	5	-75	-65	-99	-13	-28	-59	-103	35	-84	-32	-133	-19	-97	-68	-66	0	-98	-15	-74	-66	-147	-72	594	4059	-5011	-14891	-223	-8121	-4570	-11813	1390	-6295	-7991	-7067	637	-7600	-7194	-8195	-1255
0.328333	-26	43	88	-57	-108	-34	13	-12	-17	7	-74	-66	-102	-16	-29	-56	-101	37	-84	-30	-107	-19	-97	-69	-67	1	-100	-16	-73	-68	-147	-73	1477	4045	-4952	-14988	153	-8192	-4523	-11682	1319	-6420	-7870	-7253	682	-7729	-7011	-8107	-1124
0.329167	-23	16	90	-59	-107	-33	13	-14	-15	8	-69	-60	-92	-13	-27	-58	-98	38	-83	-29	-104	-19	-107	-66	-63	3	-98	-9	-60	-66	-146	-70	-769	4009	-4917	-15077	286	-8263	-4489	-11555	1204	-6542	-7756	-7440	489	-7855	-6828	-8030	-866
0.330000	-23	44	89	-56	-109	-32	15	-10	-14	17	-75	-62	-98	-13	-43	-56	-98	38	-82	-29	-103	-16	-95	-66	-60	2	-97	-13	-72	-66	-147	-73	47	3965	-4884	-15164	284	-8330	-4441	-11430	970	-6659	-7643	-7617	588	-7987	-6659	-7942	-801
0.330833	-24	42	89	-58	-109	-33	13	-13	-16	7	-72	-63	-93	-14	-27	-56	-100	39	-82	-31	-104	-28	-97	-69	-63	0	-97	-12	-74	-65	-149	-69	-473	3902	-4856	-15235	305	-8402	-4399	-11311	896	-6775	-7533	-7783	669	-8114	-6491	-7862	-806
0.331667	-23	43	89	-58	-109	-34	16	-16	-14	6	-74	-66	-115	-15	-30	-61	-102	33	-86	-30	-108	-21	-101	-68	-69	-3	-100	-15	-75	-72	-154	-76	-831	3832	-4839	-15301	245	-8476	-4349	-11202	810	-6889	-7425	-7939	374	-8239	-6333	-7793	-767
0.332500	-28	41	82	-60	-114	-39	9	-19	-22	5	-77	-66	-99	-16	-32	-60	-102	32	-91	-30	-86	-18	-99	-68	-59	-3	-98	-14	-75	-67	-147	-74	-292	3743	-4813	-15338	125	-8545	-4286	-11093	642	-7002	-7307	-8072	384	-8362	-6174	-7723	-719
0.333333	-26	40	88	-57	-112	-33	12	-16	-22	5	-72	-63	-99	-15	-31	-63	-100	35	-84	-31	-104	-19	-99	-68	-64	1	-100	-12	-72	-69	-153	-75	-2567	3656	-4789	-15372	287	-8623	-4223	-10995	493	-7110	-7191	-8205	477	-8475	-6020	-7658	-574
0.334167	-22	42	87	-58	-112	-33	15	-13	-19	5	-74	-63	-98	-13	-27	-59	-100	37	-83	-32	-105	-18	-98	-68	-65	-7	-101	-12	-72	-68	-150	-74	-2419	3560	-4761	-15372	543	-8699	-4151	-10902	160	-7218	-7073	-8313	335	-8581	-5868	-7600	-412
0.335000	-28	42	88	-59	-109	-32	13	-16	-17	10	-75	-61	-95	-13	-27	-86	-99	37	-83	-30	-104	-18	-98	-66	-64	2	-98	-11	-73	-69	-147	-73	2707	3461	-4727	-15363	-77	-8785	-4073	-10812	143	-7345	-6945	-8403	333	-8682	-5716	-7540	-222
0.335833	-23	44	97	-47	-108	-32	16	-13	-18	6	-70	-60	-94	-12	-25	-58	-97	38	-80	-29	-103	-18	-100	-62	-62	12	-97	-7	-70	-62	-146	-70	-1627	3364	-4681	-15337	-322	-8872	-3988	-10735	67	-7434	-6816	-8491	433	-8782	-5568	-7485	-132
0.336667	-25	44	88	-56	-105	-30	13	-10	-15	3	-69	-60	-95	-11	-23	-57	-95	36	-84	-30	-100	-15	-95	-64	-60	2	-95	-10	-72	-66	-155	-70	968	3253	-4628	-15296	-482	-8968	-3901	-10671	-58	-7541	-6675	-8558	305	-8867	-5417	-7433	-163
0.337500	-22	42	90	-56	-105	-30	17	-11	-19	5	-70	-62	-95	-11	-22	-57	-99	39	-82	-28	-103	-18	-107	-66	-65	2	-98	-11	-73	-65	-146	-72	1056	3151	-4558	-15244	-751	-9076	-3816	-10613	-90	-7647	-6534	-8620	281	-8949	-5267	-7378	-290
0.338333	-26	40	90	-58	-109	-35	16	-11	-27	6	-49	-60	-96	-11	-24	-56	-99	37	-83	-30	-104	-17	-95	-64	-63	4	-97	-10	-72	-67	-145	-72	-68	3047	-4476	-15189	-1026	-9193	-3725	-10570	-189	-7755	-6382	-8668	316	-9025	-5116	-7333	-472
0.339167	-26	42	91	-56	-109	-32	16	-12	-21	4	-73	-65	-95	-14	-25	-61	-98	35	-82	-32	-104	-21	-98	-65	-68	1	-99	-10	-68	-67	-146	-74	1331	2947	-4376	-15123	-1141	-9317	-3631	-10540	-344	-7865	-6229	-8712	267	-9095	-4960	-7283	-562
0.340000	-24	38	87	-60	-110	-34	11	-12	-19	5	-73	-67	-132	-18	-42	-59	-102	35	-85	-39	-107	-23	-100	-68	-65	0	-100	-11	-75	-69	-150	-75	2215	2841	-4265	-15053	-1634	-9451	-3542	-10510	-205	-7976	-6068	-8749	229	-9165	-4818	-7234	-628
0.340833	-27	33	85	-62	-114	-38	8	-15	-22	3	-74	-67	-101	-16	-28	-58	-100	35	-84	-34	-107	-21	-96	-70	-64	1	-59	-13	-75	-70	-147	-74	368	2745	-4133	-14990	-1912	-9585	-3449	-10506	-235	-8082	-5902	-8775	296	-9226	-4666	-7186	-932
0.341667	-29	36	87	-60	-113	-34	23	-14	-21	8	-72	-64	-99	-11	-25	-58	-104	35	-83	-32	-109	-25	-100	-67	-67	1	-98	-12	-75	-66	-148	-76	1303	2644	-3986	-14928	-1847	-9733	-3360	-10507	-332	-8183	-5731	-8799	234	-9284	-4514	-7135	-853
0.342500	-28	40	88	-59	-110	-34	10	-13	-19	5	-73	-65	-98	-17	-29	-59	-118	35	-82	-31	-107	-28	-94	-68	-65	0	-98	-10	-77	-69	-151	-74	-151	2542	-3823	-14874	-1732	-9883	-3270	-10520	-386	-8280	-5558	-8818	150	-9348	-4364	-7084	-632
0.343333	-23	43	75	-60	-111	-36	11	11	-14	8	-73	-64	-96	-14	-28	-57	-96	36	-84	-32	-105	-23	-98	-66	-63	-1	-95	-10	-72	-65	-147	-72	118	2440	-3649	-14824	-1781	-10040	-3181	-10539	-411	-8386	-5386	-8835	-7	-9411	-4210	-7037	-621
0.344167	-24	42	89	-55	-104	-31	16	-11	-17	9	-68	-63	-96	-14	-27	-58	-96	41	-73	-32	-104	-21	-113	-66	-63	0	-96	-10	-73	-66	-147	-74	44	2336	-3465	-14785	-1792	-10200	-3097	-10564	-387	-8486	-5218	-8850	-49	-9484	-4065	-6988	-566
0.345000	-25	40	88	-57	-110	-33	15	-12	-39	6	-72	-65	-96	-13	-25	-56	-100	37	-82	-31	-107	-22	-99	-69	-64	0	-99	-11	-73	-65	-148	-76	-1126	2224	-3270	-14761	-1609	-10367	-3018	-10608	-373	-8590	-5056	-8863	81	-9566	-3924	-6947	-480
0.345833	-26	28	89	-58	-109	-35	13	-14	-19	5	-73	-67	-98	-17	-30	-60	-102	36	-83	-32	-103	-24	-98	-70	-63	0	-97	-11	-75	-68	-149	-75	-681	2106	-3079	-14748	-1414	-10536	-2932	-10648	-407	-8691	-4897	-8872	16	-9653	-3788	-6907	-285
0.346667	-26	41	88	-56	-109	-45	15	-16	-19	5	-72	-66	-98	-18	-27	-61	-99	35	-81	-32	-107	-24	-100	-68	-67	-4	-97	-11	-69	-67	-149	-74	-2181	1956	-2880	-14744	-1123	-10703	-2848	-10694	-494	-8786	-4746	-8879	1	-9750	-3653	-6871	-251
0.347500	-26	41	88	-58	-113	-33	16	-14	-19	6	-73	-51	-98	-13	-29	-61	-99	38	-84	-32	-103	-21	-97	-68	-67	-3	-100	-11	-73	-69	-148	-74	-3834	1852	-2682	-14752	-708	-10873	-2766	-10731	-700	-8893	-4602	-8882	-145	-9865	-3532	-6841	-57
0.348333	-44	38	91	-58	-111	-34	16	-19	-22	4	-74	-67	-98	-16	-33	-62	-100	35	-84	-32	-105	-26	-100	-74	-70	0	-102	-13	-77	-88	-152	-77	669	1718	-2485	-14774	-832	-11042	-2691	-10793	-616	-8991	-4477	-8881	-329	-9991	-3416	-6819	208
0.349167	-28	36	85	-61	-115	-38	12	-18	-22	4	-77	-69	-97	-15	-31	-62	-102	34	-85	-33	-109	-22	-99	-67	-62	-3	-100	-13	-73	-68	-148	-77	-2699	1580	-2294	-14799	-643	-11210	-2610	-10838	-513	-9085	-4359	-8875	-249	-10131	-3310	-6804	154
0.350000	-24	38	90	-62	-111	-34	18	-15	-22	5	-76	-63	-94	-16	-28	-58	-99	35	-81	-30	-103	-19	-97	-67	-67	-6	-100	-12	-73	-68	-135	-74	-2134	1440	-2112	-14831	-300	-11375	-2536	-10889	-478	-9201	-4254	-8868	-324	-10282	-3207	-6802	25
0.350833	-26	37	88	-60	-110	-33	16	-17	-17	7	-73	-64	-97	-13	-31	-61	-102	39	-84	-30	-108	-19	-100	-69	-64	-3	-99	-11	-72	-72	-146	-78	-825	1297	-1941	-14873	-96	-11543	-2464	-10943	-387	-9309	-4160	-8848	-442	-10444	-3116	-6804	-6
0.351667	-28	39	88	-61	-113	-35	15	-17	-19	6	-75	-67	-96	-14	-29	-58	-102	36	-85	-34	-109	-19	-100	-66	-64	-1	-102	-22	-75	-72	-146	-75	-2223	1149	-1779	-14920	-26	-11705	-2401	-10973	-210	-9425	-4083	-8839	-425	-10613	-3038	-6815	35
0.352500	-25	37	86	-61	-111	-35	15	-15	-19	7	-75	-56	-97	-41	-31	-39	-99	37	-86	-32	-105	-23	-100	-68	-64	-4	-101	-12	-76	-72	-148	-76	-1158	1005	-1631	-14968	192	-11875	-2343	-11011	-133	-9550	-4022	-8814	-526	-10793	-2970	-6841	-49
0.353333	-26	37	112	-61	-109	-35	12	-16	-17	5	-74	-68	-96	-17	-29	-60	-100	36	-83	-31	-105	-26	-100	-69	-64	-3	-101	-29	-76	-70	-148	-76	242	866	-1496	-15017	291	-12034	-2292	-11045	42	-9678	-3970	-8793	-606	-10976	-2914	-6877	-11
0.354167	-26	40	87	-64	-109	-35	16	-15	-24	4	-76	-64	-97	-14	-32	-40	-101	34	-86	-35	-109	-22	-100	-67	-67	-6	-100	-13	-72	-70	-148	-75	-948	732	-1377	-15066	371	-12195	-2287	-11106	140	-9817	-3927	-8764	-411	-11154	-2870	-6931	-7
0.355000	-28	40	92	-59	-111	-34	20	-18	-18	1	-74	-66	-97	-16	-29	-59	-100	36	-84	-31	-103	-22	-100	-66	-62	-1	-99	-12	-72	-74	-146	-73	724	608	-1270	-15117	541	-12359	-2213	-11093	170	-9965	-3901	-8737	-372	-11334	-2835	-6986	-229
0.355833	-22	37	90	-63	-109	-33	15	-15	-18	8	-70	-67	-92	-23	-29	-59	-97	37	-85	-30	-103	-21	-99	-68	-62	0	-99	-10	-70	-69	-146	-73	10	493	-1178	-15168	564	-12530	-2192	-11111	77	-10126	-3905	-8709	-405	-11503	-2811	-7058	-253
0.356667	-24	38	88	-59	-110	-34	15	-15	-23	5	-75	-68	-97	-19	-30	-62	-100	32	-85	-35	-107	-24	-100	-73	-76	4	-101	-14	-75	-73	-150	-76	20	385	-1108	-15222	374	-12691	-2186	-11133	-9	-10287	-3883	-8687	-445	-11673	-2806	-7147	-201
0.357500	-24	37	90	-63	-137	-40	10	-17	-19	1	-73	-65	-96	-19	-32	-61	-99	34	-83	-34	-108	-25	-99	-67	-64	0	-98	-12	-74	-70	-146	-74	997	298	-1044	-15271	251	-12861	-2181	-11139	47	-10460	-3888	-8658	-403	-11817	-2800	-7241	-3
0.358333	-26	38	90	-62	-108	-32	15	-15	-19	6	-76	-65	-96	-18	-33	-61	-98	35	-86	-34	-105	-22	-100	-70	-63	-3	-94	-13	-75	-72	-148	-75	407	213	-996	-15327	108	-13030	-2197	-11150	10	-10640	-3907	-8637	-344	-11959	-2813	-7341	192
0.359167	-27	41	90	-59	-113	-33	12	-17	-17	12	-69	-64	-94	-17	-31	-59	-98	33	-82	-33	-103	-24	-100	-70	-64	0	-99	-11	-73	-72	-147	-75	1302	143	-960	-15386	-50	-13198	-2225	-11155	-103	-10829	-3932	-8617	-407	-12083	-2831	-7467	259
0.360000	-23	38	94	-59	-107	-32	13	-13	-16	4	-74	-66	-95	-19	-30	-60	-99	34	-86	-33	-105	-22	-99	-74	-61	-1	-100	-33	-74	-69	-146	-75	492	85	-939	-15445	-98	-13367	-2265	-11153	-63	-11017	-3967	-8602	-298	-12192	-2857	-7595	385
0.360833	-22	36	93	-59	-107	-32	13	-16	-17	5	-78	-65	-99	-9	-27	-59	-102	32	-84	-31	-104	-24	-100	-72	-66	0	-99	-11	-74	-67	-146	-75	-1533	33	-928	-15507	-34	-13543	-2325	-11160	-224	-11205	-4036	-8588	-288	-12287	-2895	-7735	478
0.361667	-44	42	93	-57	-107	-32	15	-14	-13	8	-72	-62	-95	-16	-28	-59	-97	35	-83	-32	-103	-19	-98	-64	-65	1	-98	-13	-58	-69	-144	-73	2471	-8	-931	-15577	-337	-13716	-2389	-11161	-179	-11391	-4061	-8579	-521	-12371	-2940	-7883	676
0.362500	-24	42	92	-55	-109	-33	16	-16	-16	6	-74	-63	-95	7	-26	-57	-98	32	-83	-30	-100	-21	-97	-66	-63	0	-95	-11	-70	-67	-142	-69	1070	-48	-937	-15650	-606	-13884	-2474	-11167	-178	-11573	-4117	-8576	-503	-12440	-2987	-8035	840
0.363333	-24	39	94	-56	-107	-30	17	-13	-15	5	-68	-61	-93	-13	-26	-59	-104	37	-80	-33	-101	-27	-93	-66	-61	5	-96	-8	-72	-64	-144	-73	-105	-84	-956	-15730	-549	-14050	-2572	-11171	-285	-11740	-4183	-8575	-481	-12503	-3045	-8196	836
0.364167	-22	43	96	-53	-107	-36	17	-11	-19	-6	-68	-61	-107	-12	-25	-57	-99	37	-81	-30	-105	-19	-95	-67	-64	0	-96	-9	-73	-67	-143	-69	2027	-119	-986	-15825	-522	-14205	-2675	-11182	-272	-11905	-4262	-8583	-577	-12561	-3104	-8364	851
0.365000	-26	39	89	-57	-105	-30	15	-14	-17	7	-72	-63	-98	-16	-31	-62	-101	33	-87	-32	-108	-21	-102	-70	-60	-1	-98	-5	-73	-70	-146	-78	-293	-165	-1026	-15924	-464	-14376	-2804	-11204	-276	-12056	-4348	-8591	-638	-12616	-3178	-8541	693
0.365833	-29	38	89	-60	-112	-35	12	-22	-23	3	-75	-64	-97	-18	-29	-73	-99	34	-100	-32	-104	-21	-100	-72	-65	0	-99	-13	-73	-69	-145	-74	-34	-204	-1064	-16027	-176	-14527	-2928	-11221	-402	-12195	-4438	-8601	-564	-12663	-3246	-8711	683
0.366667	-28	37	88	-57	-113	-32	11	-13	-21	7	-70	-62	-97	-15	-28	-60	-104	30	-85	-36	-105	-21	-94	-73	-67	1	-97	-11	-74	-69	-145	-75	1325	-251	-1110	-16138	66	-14662	-3065	-11245	-260	-12309	-4531	-8612	-578	-12713	-3319	-8874	817
0.367500	-27	42	91	-65	-109	-31	16	-12	-17	5	-73	-63	-97	-15	-26	-57	-99	35	-86	-32	-107	-18	-97	-66	-65	0	-98	-10	-76	-66	-141	-74	-201	-299	-1158	-16253	-7	-14784	-3201	-11275	-145	-12410	-4640	-8627	-544	-12766	-3395	-9044	493
0.368333	-27	39	90	-59	-110	-32	15	-14	-19	9	-72	-62	-99	-13	-29	-59	-100	37	-85	-48	-105	-19	-81	-65	-64	1	-97	-12	-74	-67	-143	-70	70	-360	-1206	-16376	359	-14910	-3339	-11309	-243	-12497	-4753	-8643	-398	-12814	-3476	-9204	193
0.369167	-27	44	91	-58	-108	-29	16	-15	-21	7	-70	-63	-107	-12	-27	-60	-99	37	-82	-28	-103	-18	-97	-65	-64	0	-97	-12	-69	-67	-145	-74	-149	-419	-1245	-16506	810	-15016	-3481	-11347	-270	-12570	-4874	-8663	-344	-12881	-3554	-9350	280
0.370000	-22	42	114	-58	-105	-30	15	-12	-16	9	-69	-62	-94	-15	-26	-57	-97	37	-83	-30	-105	-17	-110	-63	-64	1	-97	-11	-75	-68	-142	-72	-1175	-483	-1303	-16624	981	-15105	-3617	-11393	-331	-12630	-5005	-8685	-380	-12942	-3640	-9483	174
0.370833	-23	44	89	-57	-109	-27	15	-13	-16	5	-70	-62	-96	-14	-27	-57	-100	37	-82	-30	-104	-18	-96	-65	-63	1	-96	-12	-73	-68	-142	-74	-14	-546	-1343	-16749	1216	-15185	-3758	-11443	-322	-12680	-5139	-8710	-341	-13013	-3726	-9614	39
0.371667	-25	41	95	-60	-108	-28	15	-10	-13	10	-69	-62	-95	-12	-27	-57	-99	38	-84	-31	-102	-21	-95	-65	-62	1	-101	-11	-75	-66	-145	-73	-772	-612	-1378	-16873	1305	-15252	-3881	-11494	-344	-12715	-5284	-8737	-207	-13087	-3806	-9728	-51
0.372500	-25	40	88	-62	-110	-32	22	-18	-19	6	-74	-40	-99	-14	-28	-57	-98	38	-86	-31	-107	-19	-99	-66	-64	0	-101	-13	-75	-41	-146	-77	-360	-675	-1409	-16995	1338	-15300	-3997	-11545	-397	-12747	-5435	-8763	-180	-13164	-3904	-9827	-126
0.373333	-28	41	85	-60	-113	-35	12	-14	-19	5	-74	-64	-99	-14	-30	-62	-110	30	-85	-33	-109	-28	-102	-68	-68	-3	-100	-15	-74	-72	-148	-79	-639	-730	-1427	-17111	1365	-15346	-4113	-11600	-425	-12773	-5592	-8800	-80	-13242	-3997	-9913	-223
0.374167	-30	40	84	-64	-114	-33	5	-17	-23	4	-74	-67	-100	-16	-33	-59	-100	34	-84	-29	-102	-22	-99	-67	-64	0	-100	-12	-75	-73	-150	-77	-2795	-769	-1427	-17211	1615	-15367	-4207	-11642	-649	-12789	-5746	-8836	84	-13322	-4092	-9981	-359
0.375000	-25	19	86	-60	-113	-32	13	-12	-18	5	-73	-63	-95	-13	-29	-58	-102	37	-86	-31	-107	-23	-99	-72	-66	-4	-102	-14	-50	-68	-147	-74	846	-803	-1423	-17311	1416	-15379	-4304	-11681	-620	-12805	-5911	-8876	-103	-13396	-4181	-10037	-265
0.375833	-26	41	88	-59	-109	-32	15	-12	-22	8	-73	-63	-95	-12	-43	-63	-98	39	-83	-32	-103	-17	-97	-67	-63	0	-98	-13	-73	-68	-149	-78	1971	-820	-1401	-17400	832	-15393	-4388	-11714	-446	-12819	-6076	-8925	-85	-13470	-4283	-10081	-160
0.376667	-25	41	88	-59	-109	-33	15	-15	-18	8	-72	-64	-96	-13	-27	-60	-97	37	-83	-31	-104	-24	-98	-70	-65	-18	-99	-11	-73	-66	-150	-73	-1062	-822	-1372	-17477	885	-15372	-4461	-11738	-462	-12833	-6239	-8973	35	-13526	-4376	-10110	-252
0.377500	-25	43	88	-58	-107	-30	15	-13	-29	7	-69	-63	-94	-15	-29	-57	-100	37	-83	-31	-102	-17	-98	-65	-65	0	-101	-13	-75	-67	-151	-74	2599	-800	-1326	-17550	665	-15351	-4533	-11748	-310	-12842	-6405	-9036	-51	-13605	-4476	-10144	-194
0.378333	-26	41	87	-60	-111	-33	12	-14	-17	6	-72	-64	-93	-14	-30	-57	-99	36	-85	-34	-116	-21	-100	-69	-65	-1	-102	-14	-70	-68	-149	-75	786	-776	-1268	-17607	468	-15330	-4599	-11751	-251	-12855	-6564	-9061	-87	-13664	-4579	-10169	-315
0.379167	-25	40	87	-61	-108	-32	12	-16	-15	5	-69	-66	-93	-15	-29	-61	-97	34	-85	-32	-103	-22	-98	-69	-62	-3	-100	-14	-74	-66	-150	-77	1060	-740	-1202	-17658	252	-15299	-4660	-11738	-303	-12862	-6717	-9162	-44	-13716	-4680	-10190	-610
0.380000	-28	39	88	-61	-107	-34	13	-16	-19	4	-73	-62	-95	-17	-30	-60	-98	35	-84	-33	-103	-19	-100	-75	-65	-3	-102	-12	-73	-67	-150	-76	2751	-662	-1124	-17699	-96	-15258	-4714	-11716	-136	-12872	-6862	-9229	-81	-13760	-4784	-10210	-593
0.380833	-27	37	85	-60	-109	-34	10	-15	-17	7	-74	-64	-73	-18	-28	-60	-102	32	-88	-35	-104	-24	-99	-72	-64	-1	-101	-15	-77	-69	-151	-76	1976	-586	-1044	-17744	-576	-15215	-4764	-11676	56	-12875	-6992	-9296	-29	-13796	-4886	-10231	-579
0.381667	-1	38	87	-62	-109	-35	11	-18	-22	2	-77	-65	-99	-18	-32	-60	-104	29	-90	-33	-107	-23	-101	-74	-66	-6	-104	-17	-77	-70	-150	-78	1471	-495	-958	-17770	-602	-15169	-4817	-11627	-94	-12876	-7111	-9363	-29	-13831	-4994	-10261	-876
0.382500	-30	33	81	-64	-115	-34	35	-18	-21	2	-77	-67	-99	-18	-33	-57	-103	33	-91	-36	-107	-23	-99	-72	-65	-1	-101	-13	-76	-70	-147	-75	1844	-400	-860	-17797	-442	-15116	-4862	-11562	-158	-12865	-7207	-9421	-119	-13853	-5095	-10281	-929
0.383333	-27	38	89	-58	-108	-33	12	-14	-17	7	-73	-64	-96	-15	-28	-58	-99	36	-94	-36	-97	-19	-100	-70	-62	0	-101	-17	-76	-66	-149	-72	696	-286	-774	-17824	-593	-15060	-4902	-11490	-158	-12854	-7289	-9470	-176	-13873	-5201	-10335	-880
0.384167	-26	42	86	-62	-108	-23	15	-12	-16	8	-74	-62	-95	-14	-27	-58	-97	33	-85	-34	-105	-22	-98	-69	-62	-1	-98	-13	-70	-66	-149	-72	1658	-172	-680	-17853	-793	-15009	-4940	-11412	-224	-12833	-7347	-9524	-257	-13886	-5313	-10348	-903
0.385000	-29	46	89	-58	-111	-33	12	-14	-18	6	-75	-65	-98	-16	-30	-58	-98	33	-85	-35	-104	-22	-99	-61	-64	-1	-99	-29	-76	-73	-147	-75	211	-67	-604	-17884	-675	-14945	-4984	-11326	-269	-12804	-7389	-9568	-297	-13899	-5424	-10389	-916
0.385833	-27	39	88	-62	-111	-36	11	-14	-18	5	-75	-57	-98	-18	-31	-61	-101	36	-91	-39	-108	-24	-100	-72	-65	0	-102	-16	-75	-69	-146	-75	118	33	-535	-17923	-589	-14882	-5037	-11229	-294	-12771	-7416	-9599	-333	-13900	-5530	-10431	-894
0.386667	-27	41	87	-61	-110	-36	12	-14	-18	6	-75	-65	-97	-17	-28	-59	-101	39	-87	-32	-107	-23	-95	-68	-66	-1	-97	-12	-77	-70	-150	-73	-97	140	-469	-17963	-457	-14814	-5055	-11140	-388	-12760	-7421	-9619	-368	-13899	-5637	-10474	-754
0.387500	-43	42	89	-61	-112	-36	2	-12	-17	6	-73	-63	-94	-14	-28	-58	-97	35	-88	-32	-103	-22	-100	-68	-64	0	-98	-12	-81	-66	-147	-76	-2988	233	-409	-18011	-115	-14741	-5090	-11046	-716	-12670	-7407	-9633	-442	-13890	-5734	-10524	-561
0.388333	-27	43	90	-58	-111	-33	15	-12	-17	8	-72	-61	-96	-17	-31	-61	-98	37	-90	-33	-101	-16	-99	-70	-63	-1	-98	-13	-74	-67	-147	-75	-1807	313	-377	-18067	53	-14664	-5120	-10947	-1009	-12606	-7389	-9635	-523	-13874	-5833	-10572	-357
0.389167	-24	45	90	-58	-107	-36	11	-29	-17	5	-74	-60	-100	-15	-30	-58	-99	35	-85	-31	-104	-21	-102	-70	-65	-1	-98	-12	-70	-72	-146	-74	854	380	-349	-18133	-304	-14586	-5148	-10852	-986	-12540	-7353	-9629	-389	-13848	-5920	-10619	-189
0.390000	-28	42	89	-59	-112	-35	12	-13	-18	4	-75	-65	-97	-18	-28	-62	-104	36	-87	-32	-109	-23	-101	-70	-66	-3	-101	-17	-78	-68	-147	-81	-3596	432	-337	-18208	74	-14500	-5181	-10760	-1211	-12467	-7321	-9624	-455	-13821	-6003	-10672	-193
0.390833	-28	39	87	-63	-111	-39	9	-18	-23	4	-74	-59	-96	-17	-26	-60	-100	35	-87	-33	-105	-22	-100	-70	-66	-4	-96	-12	-75	-65	-142	-75	-408	480	-334	-18314	233	-14402	-5206	-10669	-1388	-12389	-7278	-9603	-549	-13773	-6069	-10710	-96
0.391667	-24	41	86	-59	-110	-31	13	-11	-19	6	-74	-60	-97	-14	-27	-60	-102	36	-86	-6	-105	-21	-99	-66	-66	-3	-99	-17	-74	-68	-147	-79	-1510	506	-351	-18370	269	-14301	-5233	-10580	-1487	-12310	-7253	-9586	-338	-13710	-6130	-10747	-50
0.392500	-26	42	88	-59	-111	-29	40	-15	-17	7	-72	-62	-100	-16	-28	-57	-100	35	-86	-34	-107	-24	-99	-69	-65	-4	-97	-14	-73	-69	-146	-76	-1827	527	-368	-18461	304	-14191	-5261	-10493	-1551	-12226	-7209	-9564	-219	-13657	-6174	-10773	-17
0.393333	-24	39	87	-57	-109	-33	12	-12	-15	5	-70	-63	-94	-19	-28	-58	-97	36	-81	-31	-104	-23	-100	-68	-64	0	-99	-14	-76	-70	-147	-77	-228	535	-402	-18558	384	-14080	-5283	-10411	-1552	-12138	-7179	-9536	-422	-13588	-6207	-10796	153
0.394167	-26	43	89	-57	-111	-33	20	-12	-19	4	-72	-62	-98	-14	-28	-59	-102	37	-84	-31	-108	-22	-99	-69	-66	0	-100	-15	-75	-68	-147	-77	328	541	-436	-18660	41	-13956	-5308	-10330	-1447	-12053	-7159	-9509	-550	-13502	-6223	-10808	207
0.395000	-28	42	89	-57	-108	-31	15	-12	-18	7	-72	-59	-98	-13	-27	-57	-102	38	-86	-31	-104	-13	-96	-67	-62	1	-99	-13	-63	-66	-146	-75	-253	542	-473	-18755	36	-13823	-5323	-10248	-1603	-11963	-7144	-9478	-520	-13407	-6223	-10813	-44
0.395833	-22	44	92	-55	-105	-33	15	-11	-14	8	-74	-59	-98	-12	-16	-56	-97	39	-83	-28	-101	-19	-96	-65	-62	0	-96	-15	-68	-66	-142	-75	1028	543	-539	-18854	215	-13685	-5330	-10173	-1799	-11877	-7136	-9449	-445	-13309	-6213	-10804	18
0.396667	-23	43	89	-58	-103	-30	16	-11	-15	7	-69	-60	-93	-11	-26	-58	-96	42	-82	-30	-102	-18	-96	-63	-63	2	-94	-11	-72	-64	-143	-74	-401	538	-557	-18955	42	-13537	-5341	-10095	-2039	-11790	-7134	-9414	-473	-13209	-6189	-10782	172
0.397500	-25	42	94	-56	-113	-29	16	-13	-15	8	-70	-61	-94	-10	-27	-56	-96	38	-82	-28	-101	-18	-97	-65	-62	2	-97	1	-73	-75	-147	-72	493	537	-596	-19050	-237	-13392	-5343	-10024	-2103	-11705	-7135	-9387	-598	-13100	-6143	-10751	215
0.398333	-25	43	88	-62	-111	-32	13	-13	-18	8	-74	-63	-99	-13	-29	-58	-102	33	-88	-34	-122	-22	-99	-70	-65	0	-101	-14	-73	-70	-150	-78	388	534	-632	-19145	-539	-13241	-5338	-9954	-1960	-11625	-7148	-9348	-534	-12991	-6096	-10694	293
0.399167	-27	38	87	-62	-105	-36	10	-16	-19	21	-76	-64	-102	-16	-33	-60	-100	35	-86	-32	-105	-19	-97	-67	-63	0	-97	-14	-76	-73	-150	-81	-272	543	-662	-19229	-840	-13082	-5320	-9883	-1988	-11539	-7146	-9309	-413	-12881	-6028	-10649	170
0.400000	-27	40	88	-62	-111	-38	11	-16	-17	6	-73	-59	-97	-14	-29	-58	-97	36	-86	-31	-105	-22	-101	-67	-67	1	-98	-16	-76	-68	-146	-78	82	550	-685	-19318	-953	-12923	-5289	-9818	-1999	-11459	-7148	-9266	-332	-12776	-5950	-10579	270
0.400833	-25	43	90	-59	-120	-39	13	-13	-16	9	-72	-64	-98	-15	-29	-58	-99	36	-87	-33	-104	-19	-98	-68	-64	0	-100	-11	-76	-68	-148	-56	-1902	556	-700	-19368	-964	-12762	-5244	-9750	-2058	-11378	-7145	-9227	-338	-12677	-5866	-10502	449
0.401667	-25	43	89	-60	-109	-33	12	-14	-16	10	-70	-61	-94	-12	-28	-59	-96	35	-84	-26	-105	-32	-96	-69	-63	1	-96	-10	-75	-69	-146	-73	-2442	567	-716	-19460	-1022	-12604	-5186	-9688	-2247	-11309	-7141	-9177	-410	-12586	-5769	-10408	428
0.402500	-25	42	108	-59	-107	-31	17	-10	-17	9	-75	-60	-95	-12	-30	-59	-98	38	-84	-29	-102	-16	-98	-65	-62	0	-90	-16	-68	-68	-146	-73	1577	572	-719	-19529	-1663	-12450	-5107	-9625	-2131	-11218	-7123	-9127	-284	-12501	-5667	-10313	580
0.403333	-25	43	91	-57	-108	-32	16	-14	-16	10	-70	-60	-96	1	-26	-56	-97	38	-81	-33	-104	-17	-96	-66	-62	1	-96	-9	-69	-67	-144	-72	-2923	574	-720	-19589	-1668	-12303	-5019	-9568	-2119	-11139	-7102	-9081	-34	-12427	-5560	-10205	605
0.404167	-23	43	92	-51	-109	-30	17	-13	-14	9	-70	-60	-91	-10	-28	-56	-96	40	-81	-29	-100	-15	-96	-64	-61	3	-97	-6	-67	-67	-146	-73	-1092	564	-733	-19644	-1603	-12159	-4914	-9516	-2084	-11062	-7065	-9027	-24	-12366	-5449	-10097	486
0.405000	-22	44	91	-56	-110	-32	13	-14	-15	9	-69	-61	-94	-13	-27	-57	-98	39	-83	-30	-102	-18	-100	-64	-63	0	-98	-8	-72	-68	-148	-74	-1689	545	-717	-19704	-1494	-12027	-4798	-9471	-2108	-10990	-7026	-8979	129	-12319	-5341	-9991	423
0.405833	-25	37	89	-60	-107	-33	19	-15	-17	6	-73	-63	-94	-17	-30	-62	-98	33	-87	-33	-103	-21	-100	-69	-62	-4	-99	-10	-73	-70	-149	-74	-2757	506	-720	-19760	-1310	-11899	-4644	-9427	-2038	-10920	-6977	-8929	276	-12280	-5229	-9881	361
0.406667	-27	39	87	-60	-107	-36	12	-18	-19	4	-76	-63	-97	-11	-30	-59	-99	35	-92	-34	-105	-15	-102	-72	-67	-5	-104	-12	-75	-74	-148	-75	-1659	467	-731	-19813	-1014	-11780	-4541	-9393	-1954	-10856	-6923	-8885	339	-12258	-5121	-9777	349
0.407500	-31	36	87	-60	-109	-36	12	-16	-23	3	-76	-65	-99	-12	-29	-61	-101	32	-85	-31	-104	-21	-100	-68	-67	-14	-99	-9	-66	-49	-145	-75	-963	406	-744	-19863	-1086	-11669	-4374	-9359	-1618	-10780	-6846	-8834	557	-12239	-5011	-9674	448
0.408333	-26	39	89	-60	-110	-35	15	-15	-23	3	-75	-65	-99	-12	-32	-61	-101	35	-86	-33	-147	-23	-101	-69	-64	-4	-104	-13	-75	-72	-148	-75	-2561	332	-769	-19915	-944	-11567	-4219	-9330	-1446	-10721	-6777	-8791	536	-12233	-4910	-9603	241
0.409167	-28	38	87	-59	-111	-58	11	-14	-19	6	-74	-66	-96	-13	-29	-60	-101	33	-87	-34	-104	-22	-100	-69	-60	0	-101	-12	-73	-70	-148	-77	-1482	241	-814	-19969	-310	-11471	-4063	-9308	-1429	-10656	-6690	-8740	527	-12237	-4816	-9496	60
0.410000	-24	38	90	-58	-107	-36	15	-14	-21	6	-72	-65	-94	-15	-28	-61	-97	33	-85	-33	-110	-18	-99	-67	-61	-3	-101	-14	-72	-68	-147	-74	-2611	133	-875	-20024	142	-11381	-3905	-9290	-1244	-10601	-6604	-8691	683	-12241	-4733	-9426	77
0.410833	-25	40	88	-59	-122	-32	12	-13	-23	5	-77	-63	-95	-15	-30	-59	-100	35	-86	-33	-104	-25	-100	-69	-64	0	-98	-13	-75	-59	-142	-76	-1961	17	-955	-20082	295	-11296	-3746	-9277	-1009	-10551	-6507	-8641	889	-12265	-4665	-9360	125
0.411667	-23	39	89	-59	-108	-35	13	-15	-17	4	-74	-67	-98	-14	-28	-60	-126	46	-87	-31	-105	-23	-99	-69	-65	-1	-103	-12	-75	-74	-148	-76	-1356	-115	-1061	-20140	512	-11220	-3597	-9270	-776	-10501	-6414	-8588	1134	-12295	-4607	-9315	74
0.412500	-14	39	88	-61	-110	-38	15	-16	-18	7	-72	-64	-98	-16	-29	-62	-100	35	-90	-35	-107	-25	-99	-69	-64	-5	-100	-14	-74	-72	-153	-64	-1569	-256	-1183	-20202	707	-11151	-3454	-9266	-562	-10459	-6316	-8525	1218	-12325	-4564	-9275	55
0.413333	-27	38	88	-59	-110	-36	12	-16	-19	5	-74	-64	-104	-17	-32	-67	-99	38	-86	-32	-110	-24	-101	-70	-65	-1	-100	-16	-76	-74	-148	-78	-769	-403	-1328	-20268	781	-11081	-3308	-9270	-377	-10419	-6222	-8462	1292	-12364	-4542	-9253	163
0.414167	-27	39	96	-63	-114	-39	12	-16	-22	3	-74	-67	-98	-18	-31	-61	-102	30	-90	-36	-108	-26	-103	-69	-67	-5	-103	-13	-75	-76	-149	-79	-1576	-558	-1494	-20332	894	-11022	-3207	-9276	-245	-10385	-6128	-8382	1431	-12406	-4536	-9239	177
0.415000	-28	39	86	-60	-111	-36	9	-19	-19	2	-75	-68	-101	-22	-35	-63	-103	20	-91	-38	-111	-27	-104	-69	-65	-5	-107	-17	-75	-74	-150	-78	-2075	-714	-1677	-20399	1075	-10964	-3098	-9289	-370	-10355	-6041	-8295	1493	-12453	-4552	-9235	215
0.415833	-27	36	85	-63	-112	-40	0	-14	-21	1	-77	-55	-96	-17	-31	-61	-98	29	-87	-36	-103	-25	-103	-69	-64	-3	-100	-13	-74	-67	-147	-83	2771	-870	-1865	-20445	597	-10911	-3003	-9302	-133	-10325	-5958	-8195	1483	-12502	-4582	-9241	424
0.416667	-28	41	88	-58	-105	-34	12	-15	-17	3	-73	-64	-94	-12	-31	-63	-98	33	-86	-36	-103	-23	-102	-73	-62	-3	-99	-15	-75	-73	-148	-78	68	-1033	-2070	-20535	394	-10868	-2921	-9314	45	-10300	-5889	-8089	1510	-12558	-4641	-9250	388
0.417500	-24	26	90	-57	-105	-34	10	-16	-15	4	-72	-64	-96	-19	-31	-60	-97	32	-85	-33	-105	-24	-102	-70	-61	-3	-85	-15	-75	-67	-146	-74	1036	-1195	-2279	-20605	266	-10835	-2855	-9336	-8	-10278	-5830	-7959	1403	-12617	-4713	-9265	270
0.418333	-28	40	88	-57	-109	-35	11	-16	-16	3	-73	-65	-100	-17	-32	-63	-104	28	-86	-32	-105	-23	-101	-69	-64	0	-100	-15	-75	-69	-149	-76	2240	-1357	-2488	-20668	18	-10811	-2820	-9358	226	-10258	-5781	-7821	1261	-12682	-4807	-9288	253
0.419167	-24	41	82	-60	-109	-36	9	-16	-17	3	-75	-63	-97	-17	-32	-61	-99	33	-88	-34	-104	-26	-102	-72	-62	-5	-103	0	-72	-72	-147	-77	1296	-1515	-2693	-20734	-129	-10804	-2769	-9385	542	-10246	-5752	-7671	1148	-12743	-4919	-9310	233
0.420000	-26	38	88	-60	-110	-36	11	-14	-15	3	-73	-66	-98	-18	-30	-63	-97	29	-88	-15	-105	-29	-102	-69	-60	-3	-100	-16	-74	-70	-147	-75	2077	-1680	-2887	-20797	-126	-10805	-2740	-9413	654	-10234	-5736	-7509	938	-12809	-5040	-9333	205
0.420833	-27	40	84	-61	-108	-35	8	-17	-29	1	-76	-64	-96	-17	-32	-62	-101	30	-87	-36	-104	-26	-101	-70	-64	-3	-102	-15	-69	-73	-146	-77	3414	-1835	-3063	-20856	-475	-10822	-2723	-9448	1048	-10226	-5737	-7344	801	-12867	-5176	-9354	234
0.421667	-27	39	85	-62	-108	-36	11	-15	-17	3	-73	-66	-96	-17	-30	-62	-102	53	-88	-36	-104	-25	-101	-68	-64	-1	-102	-13	-72	-68	-146	-75	1804	-1996	-3230	-20913	-708	-10854	-2717	-9487	1216	-10223	-5752	-7190	821	-12924	-5321	-9376	-50
0.422500	-27	37	84	-38	-107	-34	13	-14	-21	4	-72	-66	-98	-15	-30	-63	-100	32	-84	-34	-103	-24	-102	-70	-63	0	-101	-16	-72	-69	-127	-76	2637	-2152	-3369	-20959	-503	-10906	-2718	-9525	1179	-10229	-5786	-6985	519	-12975	-5469	-9388	-240
0.423333	-26	38	86	-60	-110	-36	11	-15	-17	4	-76	-67	-84	-16	-27	-62	-99	32	-87	-39	-102	-26	-100	-69	-60	0	-105	-15	-74	-70	-150	-76	1888	-2305	-3488	-21007	-413	-10958	-2729	-9567	1203	-10243	-5836	-6808	374	-13021	-5623	-9399	-116
0.424167	-27	39	92	-61	-108	-36	-6	-15	-19	3	-76	-68	-95	-16	-28	-60	-98	34	-85	-32	-102	-22	-98	-67	-63	-14	-99	-14	-73	-66	-143	-74	1354	-2459	-3581	-21038	-538	-11055	-2743	-9617	1197	-10264	-5899	-6629	464	-13056	-5768	-9406	-36
0.425000	-26	43	88	-59	-108	-35	12	-15	-17	6	-73	-66	-95	-15	-29	-61	-98	33	-80	-36	-105	-26	-105	-79	-64	0	-101	-15	-74	-72	-147	-74	1555	-2611	-3646	-21071	-436	-11169	-2768	-9668	1229	-10301	-5976	-6462	515	-13083	-5906	-9409	30
0.425833	-26	38	87	-59	-113	-30	10	-15	-22	-4	-73	-60	-100	-16	-33	-62	-99	33	-87	-34	-105	-26	-102	-72	-65	-1	-103	-17	-78	-74	-150	-76	636	-2762	-3684	-21092	-276	-11288	-2800	-9719	1211	-10349	-6060	-6305	453	-13103	-6037	-9408	34
0.426667	-24	38	84	-61	-111	-35	9	-15	-21	5	-73	-65	-96	-31	-29	-62	-100	35	-86	-31	-104	-25	-98	-70	-64	-1	-100	-13	-75	-69	-149	-76	949	-2905	-3699	-21103	-172	-11434	-2835	-9773	1198	-10392	-6154	-6158	144	-13107	-6150	-9401	12
0.427500	-38	42	90	-59	-109	-33	12	-13	-14	9	-70	-64	-98	-17	-30	-59	-99	36	-85	-32	-104	-24	-98	-68	-66	0	-110	-12	-80	-72	-148	-74	-270	-3043	-3686	-21104	-25	-11587	-2870	-9827	1085	-10476	-6251	-6027	29	-13100	-6249	-9388	86
0.428333	-27	41	88	-59	-111	-35	12	-13	-18	9	-70	-64	-96	-12	-27	-59	-98	37	-80	-30	-105	-21	-99	-67	-63	0	-98	-10	-73	-68	-149	-75	-2308	-3174	-3653	-21093	428	-11764	-2920	-9894	836	-10563	-6348	-5911	131	-13085	-6322	-9373	259
0.429167	-25	45	90	-57	-109	-33	9	-13	-17	9	-73	-61	-98	-16	-28	-59	-97	38	-82	-30	-108	-23	-95	-66	-61	2	-96	-12	-78	-73	-147	-74	1752	-3303	-3596	-21073	301	-11949	-2970	-9943	815	-10661	-6440	-5817	-133	-13065	-6381	-9356	424
0.430000	-23	43	91	-57	-110	-32	10	-13	-17	10	-70	-64	-94	-11	-27	-64	-98	39	-86	-31	-103	-21	-96	-66	-62	0	-100	-9	-72	-68	-145	-73	387	-3420	-3525	-21040	208	-12146	-3036	-10000	885	-10775	-6535	-5739	-382	-13034	-6416	-9333	388
0.430833	-24	42	91	-55	-109	-32	11	-12	-8	6	-73	-64	-96	-13	-28	-57	-101	38	-85	-28	-103	-21	-97	-66	-64	1	-97	-11	-74	-68	-147	-76	-773	-3537	-3435	-20996	481	-12359	-3105	-10058	910	-10903	-6615	-5682	-446	-13010	-6431	-9314	205
0.431667	-26	43	88	-56	-111	-33	9	-16	-18	7	-75	-66	-96	-16	-31	-62	-103	38	-87	-32	-108	-23	-102	-74	-67	-4	-100	-14	-76	-72	-148	-78	1525	-3648	-3335	-20946	316	-12584	-3182	-10111	900	-11047	-6693	-5647	-546	-12979	-6423	-9289	99
0.432500	-27	41	68	-62	-113	-38	8	-14	-23	6	-77	-65	-98	-16	-30	-61	-100	33	-86	-33	-104	-22	-97	-68	-68	-9	-98	-14	-74	-70	-151	-78	-207	-3744	-3220	-20873	328	-12805	-3262	-10163	917	-11196	-6752	-5626	-562	-12961	-6395	-9259	72
0.433333	-27	40	85	-60	-111	-36	11	-15	-22	5	-74	-42	-97	-14	-29	-73	-102	35	-87	-31	-105	-22	-100	-68	-68	-3	-102	-13	-75	-72	-147	-77	210	-3839	-3106	-20799	633	-13037	-3358	-10212	992	-11362	-6807	-5623	-475	-12946	-6351	-9233	56
0.434167	-27	40	87	-58	-108	-34	11	-12	-16	6	-73	-65	-95	-14	-29	-59	-100	36	-87	-33	-104	-22	-97	-66	-63	-8	-99	-13	-73	-85	-148	-79	1779	-3932	-2978	-20712	628	-13270	-3442	-10257	1181	-11533	-6838	-5636	-734	-12943	-6294	-9205	-51
0.435000	-26	39	88	-58	-109	-33	11	-14	-17	3	-73	-64	-95	-15	-27	-55	-99	37	-84	-30	-108	-19	-97	-69	-66	-1	-99	-10	-73	-69	-145	-75	700	-4018	-2850	-20614	244	-13500	-3537	-10296	1248	-11708	-6866	-5662	-960	-12957	-6219	-9153	-367
0.435833	-25	41	90	-58	-104	-33	9	-11	-16	13	-72	-63	-95	-14	-26	-56	-100	36	-86	-27	-104	-18	-97	-67	-64	1	-96	-11	-74	-57	-145	-74	1067	-4105	-2729	-20508	201	-13738	-3629	-10335	1178	-11889	-6880	-5702	-995	-12979	-6140	-9144	-595
0.436667	-24	43	91	-56	-108	-33	11	-12	-16	4	-73	-63	-97	-15	-26	-52	-97	36	-74	-30	-105	-19	-95	-66	-64	0	-97	-11	-70	-69	-144	-75	708	-4199	-2605	-20396	365	-13964	-3722	-10370	1164	-12077	-6887	-5750	-1060	-13026	-6057	-9112	-483
0.437500	-23	41	109	-57	-105	-31	12	-12	-14	6	-72	-62	-93	-12	-28	-57	-100	36	-87	-29	-109	-23	-97	-66	-60	0	-97	-10	-68	-72	-146	-73	-137	-4296	-2490	-20277	242	-14205	-3808	-10404	1129	-12270	-6886	-5806	-1145	-13094	-5970	-9078	-497
0.438333	-25	43	89	-59	-110	-33	15	-11	-16	4	-73	-67	-97	-17	-27	-46	-97	36	-82	-31	-99	-18	-95	-69	-62	-1	-101	-13	-74	-68	-145	-74	918	-4402	-2378	-20151	-92	-14434	-3891	-10432	1050	-12468	-6884	-5874	-1166	-13185	-5887	-9047	-672
0.439167	-25	36	95	-60	-110	-34	16	-13	-17	4	-73	-64	-96	-16	-27	-62	-100	34	-85	-32	-105	-22	-97	-69	-64	-3	-99	-13	-73	-69	-159	-73	-27	-4514	-2282	-20028	-432	-14666	-3974	-10464	999	-12659	-6878	-5946	-1068	-13297	-5805	-9013	-639
0.440000	-26	39	87	-61	-109	-38	11	-15	-19	2	-77	-67	-99	-21	-30	-61	-103	29	-86	-33	-109	-25	-100	-70	-64	-7	-101	-17	-75	-75	-149	-77	282	-4633	-2189	-19902	-639	-14894	-4046	-10488	929	-12861	-6871	-6029	-1115	-13431	-5736	-8975	-513
0.440833	-27	35	87	-65	-112	-41	13	-21	-19	0	-76	-67	-99	-18	-31	-59	-101	29	-87	-38	-105	-24	-98	-68	-64	-1	-102	-27	-70	-70	-145	-74	-129	-4757	-2108	-19769	-603	-15117	-4112	-10517	713	-13055	-6867	-6105	-1109	-13579	-5670	-8928	-577
0.441667	-26	37	84	-59	-109	-35	11	-15	-19	2	-73	-67	-97	-18	-33	-61	-97	32	-86	-34	-102	-24	-101	-73	-64	-1	-101	-17	-74	-74	-149	-76	-2482	-4895	-2033	-19646	-357	-15338	-4185	-10547	420	-13254	-6863	-6198	-1050	-13755	-5615	-8882	-544
0.442500	-25	37	89	-60	-95	-38	12	-13	-15	5	-72	-65	-96	-17	-27	-61	-99	30	-88	-34	-105	-25	-100	-70	-64	-3	-99	-24	-81	-70	-148	-73	467	-5034	-1970	-19521	-604	-15557	-4225	-10577	257	-13450	-6869	-6294	-1008	-13941	-5557	-8828	-356
0.443333	-25	40	88	-59	-110	-32	15	-14	-19	6	-72	-61	-86	-16	-31	-58	-98	32	-85	-32	-102	-22	-99	-69	-61	0	-100	-14	-74	-68	-152	-74	1090	-5173	-1916	-19401	-1154	-15777	-4273	-10608	225	-13650	-6878	-6396	-832	-14146	-5525	-8766	-200
0.444167	-24	40	81	-60	-120	-36	12	-15	-15	6	-70	-62	-96	-15	-29	-59	-98	33	-85	-32	-100	-23	-101	-69	-62	0	-97	-16	-70	-73	-147	-75	-2116	-5314	-1869	-19294	-1054	-15997	-4324	-10645	77	-13855	-6894	-6514	-785	-14362	-5495	-8697	-195
0.445000	-24	39	88	-59	-112	-34	15	-17	-18	3	-70	-66	-97	-17	-31	-57	-97	33	-87	-36	-103	-24	-100	-70	-64	-1	-101	-17	-73	-69	-150	-75	465	-5451	-1834	-19194	-1051	-16212	-4375	-10680	-9	-14059	-6918	-6626	-676	-14590	-5475	-8600	-146
0.445833	-27	37	87	-59	-107	-36	7	-19	-11	6	-73	-65	-99	-17	-29	-64	-101	30	-87	-33	-105	-28	-104	-75	-64	-3	-100	-21	-77	-73	-177	-76	-1297	-5584	-1804	-19102	-963	-16433	-4433	-10724	-136	-14267	-6951	-6766	-631	-14827	-5458	-8539	-129
0.446667	-26	37	88	-60	-109	-39	11	-15	-15	4	-73	-64	-97	-19	-17	-59	-99	29	-86	-35	-102	-26	-104	-73	-60	0	-100	-16	-73	-74	-151	-76	-1230	-5705	-1781	-19019	-765	-16658	-4490	-10761	-230	-14465	-6987	-6902	-830	-15072	-5449	-8451	-147
0.447500	-24	37	86	-60	-108	-38	15	-18	-19	3	-75	-65	-97	-16	-31	-63	-100	33	-86	-35	-107	-22	-103	-77	-66	-5	-102	-31	-76	-73	-150	-76	151	-5806	-1765	-18952	-543	-16880	-4563	-10804	-85	-14688	-7032	-7051	-936	-15322	-5446	-8355	-80
0.448333	-29	39	85	-59	-113	-36	12	-18	-21	2	-49	-65	-100	-18	-31	-64	-104	26	-91	-39	-109	-26	-101	-75	-67	-6	-105	-21	-77	-72	-149	-78	-558	-5892	-1760	-18899	-594	-17109	-4640	-10824	17	-14908	-7079	-7205	-940	-15577	-5449	-8261	-75
0.449167	-27	35	85	-61	-113	-38	8	-17	-26	-3	-77	-67	-97	-19	-31	-63	-102	32	-86	-36	-103	-26	-100	-73	-67	0	-102	-19	-74	-69	-151	-76	-880	-5941	-1743	-18853	-316	-17333	-4729	-10874	-181	-15124	-7125	-7363	-736	-15834	-5449	-8156	-148
0.450000	-26	37	84	-60	-103	-35	15	-14	-16	3	-75	-62	-97	-17	-29	-62	-101	38	-86	-34	-104	-23	-101	-73	-65	-1	-100	-17	-74	-68	-149	-74	-449	-5974	-1745	-18831	200	-17567	-4834	-10906	-242	-15350	-7173	-7521	-465	-16087	-5456	-8057	6
0.450833	-27	62	88	-59	-110	-34	18	-16	-17	3	-75	-66	-98	-17	-29	-59	-101	33	-87	-35	-104	-25	-99	-72	-65	0	-99	-17	-72	-67	-146	-75	-1665	-5976	-1745	-18814	567	-17808	-4940	-10931	-303	-15575	-7225	-7682	-471	-16353	-5464	-7962	92
0.451667	-27	39	89	-58	-110	-34	16	-18	-17	4	-74	-66	-99	-33	-30	-63	-98	32	-85	-34	-109	-24	-102	-72	-64	-1	-99	-15	-75	-72	-150	-77	-280	-5947	-1754	-18820	704	-18049	-5062	-10944	-419	-15803	-7273	-7838	-372	-16621	-5475	-7865	0
0.452500	-23	40	88	-63	-111	-33	16	-15	-21	3	-76	-66	-100	-16	-31	-59	-100	34	-86	-36	-108	-25	-108	-73	-68	-1	-86	-14	-78	-70	-150	-77	-969	-5888	-1766	-18825	855	-18298	-5198	-10949	-392	-16038	-7324	-7996	-366	-16897	-5492	-7780	-227
0.453333	-24	40	88	-59	-111	-33	35	-28	-21	5	-76	-63	-101	-16	-30	-62	-101	35	-87	-34	-109	-24	-100	-73	-65	-1	-100	-15	-74	-69	-150	-75	-826	-5799	-1783	-18853	985	-18549	-5341	-10947	-393	-16269	-7376	-8142	-394	-17177	-5510	-7705	-592
0.454167	-27	40	90	-53	-108	-36	15	-17	-18	3	-75	-65	-98	-19	-31	-60	-99	36	-86	-33	-107	-25	-98	-65	-63	-1	-99	-13	-78	-76	-151	-79	-371	-5683	-1803	-18877	1071	-18800	-5493	-10931	-459	-16506	-7422	-8278	-446	-17458	-5536	-7642	-214
0.455000	-24	40	90	-60	-111	-36	13	-13	-18	4	-74	-66	-96	-14	-27	-57	-98	34	-86	-33	-105	-21	-100	-67	-64	0	-99	-12	-73	-66	-147	-74	-2151	-5542	-1829	-18910	1321	-19057	-5650	-10911	-508	-16748	-7468	-8397	-483	-17748	-5563	-7609	179
0.455833	-26	42	94	-58	-107	-28	15	-15	-11	5	-72	-64	-96	-16	-28	-59	-96	35	-83	-33	-105	-21	-98	-67	-64	0	-95	-13	-75	-69	-149	-57	-452	-5384	-1864	-18951	1294	-19314	-5814	-10880	-561	-16984	-7516	-8507	-498	-18045	-5598	-7555	115
0.456667	-24	42	90	-61	-109	-34	12	-15	-17	4	-78	-67	-95	-15	-28	-60	-100	35	-90	-36	-105	-23	-99	-72	-66	-1	-104	-13	-74	-68	-150	-73	2455	-5213	-1920	-18991	708	-19573	-5980	-10848	-350	-17233	-7567	-8603	-507	-18354	-5642	-7538	209
0.457500	-26	40	87	-63	-111	-36	10	-15	-21	4	-78	-72	-99	-16	-30	-63	-101	34	-86	-30	-108	-22	-98	-65	-61	1	-97	-12	-70	-66	-146	-72	-1373	-5025	-1942	-19020	811	-19832	-6144	-10804	-319	-17469	-7614	-8676	-373	-18666	-5678	-7538	236
0.458333	-27	42	88	-60	-111	-33	13	-17	-12	3	-72	-64	-96	-16	-26	-62	-98	33	-87	-33	-103	-22	-101	-67	-64	-3	-100	-12	-74	-69	-150	-75	1847	-4832	-1994	-19047	552	-20092	-6316	-10763	-297	-17715	-7668	-8738	-378	-18991	-5745	-7560	211
0.459167	-24	40	87	-58	-110	-32	13	-14	-17	4	-76	-64	-97	-15	-29	-60	-100	33	-88	-33	-105	-22	-98	-65	-64	-13	-102	-14	-75	-69	-148	-75	557	-4640	-2049	-19071	340	-20344	-6465	-10724	-134	-17960	-7720	-8784	-610	-19326	-5808	-7596	261
0.460000	-24	40	87	-59	-109	-33	10	-17	-17	2	-75	-66	-97	-17	-30	-59	-99	33	-91	-36	-105	-24	-99	-67	-65	-3	-101	-13	-74	-72	-146	-72	176	-4450	-2107	-19081	214	-20593	-6622	-10691	105	-18230	-7777	-8814	-547	-19663	-5874	-7654	225
0.460833	-25	28	88	-61	-110	-32	10	-15	-18	5	-74	-67	-97	-15	-31	-60	-103	33	-88	-32	-103	-23	-101	-66	-65	0	-100	-12	-78	-70	-151	-73	1332	-4275	-2176	-19081	98	-20835	-6770	-10668	362	-18452	-7831	-8837	-516	-20006	-5947	-7731	80
0.461667	-26	40	88	-59	-110	-33	11	-14	-21	4	-46	-66	-97	9	-47	-60	-102	33	-86	-33	-107	-23	-99	-68	-64	-3	-101	-14	-74	-68	-147	-74	1134	-4105	-2244	-19073	-137	-21065	-6904	-10660	736	-18700	-7890	-8852	-610	-20344	-6018	-7830	75
0.462500	-25	40	88	-60	-107	-31	13	-12	-14	5	-73	-64	-93	-13	-29	-60	-99	30	-84	-30	-112	-22	-99	-66	-62	1	-79	-12	-72	-68	-148	-73	88	-3952	-2318	-19048	-79	-21287	-7026	-10669	866	-18946	-7941	-8864	-336	-20682	-6096	-7947	15
0.463333	-22	43	88	-56	-107	-29	16	-13	-10	6	-73	-60	-93	-11	-28	-57	-95	34	-82	-32	-98	-22	-98	-64	-59	0	-100	-11	-69	-67	-143	-72	1033	-3817	-2394	-19015	179	-21489	-7130	-10693	1067	-19195	-7993	-8879	-101	-21015	-6170	-8088	-73
0.464167	-27	40	111	-59	-108	-32	15	-12	-14	7	-70	-65	-96	-13	-28	-58	-101	36	-85	-35	-103	-22	-102	-66	-62	1	-102	-15	-75	-68	-148	-70	-615	-3702	-2481	-18978	173	-21677	-7234	-10740	1311	-19449	-8043	-8894	-220	-21340	-6242	-8246	39
0.465000	-25	41	87	-60	-107	-32	11	-15	-21	1	-76	-67	-100	-18	-29	-60	-97	33	-86	-30	-107	-25	-103	-69	-65	-3	-103	-17	-77	-74	-150	-78	-19	-3610	-2570	-18933	70	-21857	-7319	-10822	1435	-19695	-8091	-8926	-437	-21660	-6311	-8422	136
0.465833	-30	38	85	-65	-114	-39	7	-19	-21	0	-78	-67	-98	-22	-30	-62	-101	29	-88	-38	-107	-26	-102	-68	-65	5	-103	-16	-68	-70	-167	-74	-545	-3535	-2660	-18877	34	-22014	-7379	-10919	1573	-19939	-8126	-8963	-363	-21943	-6376	-8618	136
0.466667	-26	39	85	-62	-109	-35	10	-16	-18	5	-77	-67	-103	-18	10	-58	-99	33	-87	-34	-105	-24	-103	-67	-65	-1	-103	-16	-77	-73	-149	-74	-1098	-3472	-2756	-18811	-12	-22152	-7422	-11045	1669	-20183	-8154	-9018	-180	-22218	-6431	-8828	213
0.467500	-25	39	82	-62	-112	-35	12	-15	-21	2	-75	-64	-98	-17	-29	-59	-101	36	-85	-34	-103	-25	-102	-70	-63	4	-100	-16	-74	-73	-147	-77	-752	-3425	-2853	-18745	0	-22273	-7450	-11196	1741	-20415	-8173	-9090	-109	-22467	-6482	-9054	297
0.468333	-27	40	87	-59	-109	-34	15	-3	-16	5	-93	-63	-149	-18	-29	-60	-102	36	-84	-31	-105	-24	-101	-68	-63	0	-99	-13	-74	-72	-150	-75	-2730	-3392	-2958	-18670	229	-22378	-7459	-11373	1666	-20638	-8183	-9186	-189	-22693	-6523	-9299	233
0.469167	-25	41	89	-70	-108	-35	13	-15	-17	7	-74	-61	-95	-15	-28	-59	-96	36	-87	-32	-104	-21	-102	-67	-63	1	-96	-12	-70	-70	-148	-76	-2735	-3363	-3066	-18587	440	-22472	-7439	-11573	1516	-20861	-8185	-9298	-201	-22894	-6556	-9553	373
0.470000	-26	43	90	-59	-107	-32	12	-13	-15	6	-70	-60	-96	-14	-28	-34	-94	38	-82	-32	-103	-24	-98	-65	-62	1	-98	-11	-73	-69	-147	-75	1413	-3343	-3176	-18496	-75	-22552	-7401	-11795	1610	-21063	-8180	-9435	-47	-23066	-6587	-9822	740
0.470833	-25	43	76	-69	-110	-33	12	-15	-17	5	-70	-62	-96	-14	-26	-58	-99	36	-84	-31	-102	-25	-100	-68	-67	4	-98	-12	-78	-67	-145	-74	-2712	-3322	-3298	-18401	-39	-22624	-7350	-12036	1485	-21253	-8169	-9595	49	-23212	-6609	-10095	693
0.471667	-25	44	89	-60	-108	-34	12	-12	-16	-4	-70	-61	-98	-15	-31	-39	-102	34	-86	-31	-104	-22	-100	-68	-65	0	-98	-14	-72	-67	-146	-77	-268	-3307	-3417	-18297	-68	-22692	-7283	-12293	1344	-21424	-8148	-9771	9	-23334	-6633	-10382	646
0.472500	-22	41	87	-61	-109	-33	13	-16	-18	4	-74	-66	-94	-14	-29	-59	-99	34	-73	-31	-104	-23	-99	-68	-68	0	-101	-13	-74	-68	-149	-74	-436	-3276	-3546	-18182	-162	-22750	-7179	-12563	1154	-21577	-8133	-9965	29	-23432	-6655	-10668	695
0.473333	-27	40	86	-61	-99	-34	8	-14	-50	4	-77	-65	-98	-17	-35	-63	-104	32	-88	-36	-107	-28	-102	-69	-67	-1	-103	-15	-75	-74	-162	-82	-1267	-3247	-3677	-18062	-126	-22812	-7066	-12841	932	-21704	-8107	-10172	24	-23512	-6683	-10959	608
0.474167	-29	36	84	-63	-113	-36	7	-22	-24	1	-80	-68	-101	-17	-35	-63	-102	32	-88	-36	-107	-12	-100	-70	-66	0	-101	-19	-74	-69	-150	-78	-25	-3200	-3801	-17920	66	-22856	-6929	-13123	780	-21803	-8082	-10382	59	-23564	-6711	-11238	509
0.475000	-29	36	86	-60	-110	-33	10	-18	-16	5	-73	-64	-100	-16	-32	-60	-125	33	-90	-33	-104	-25	-98	-67	-64	0	-100	-12	-74	-72	-147	-76	1109	-3149	-3929	-17773	-353	-22903	-6765	-13413	773	-21876	-8059	-10593	-12	-23601	-6742	-11515	248
0.475833	-25	37	89	-61	-109	-32	11	-15	-17	6	-72	-65	-95	-14	-27	-58	-98	36	-87	-33	-97	-22	-98	-68	-41	3	-101	-11	-73	-67	-147	-74	24	-3092	-4049	-17615	-675	-22946	-6584	-13709	524	-21919	-8043	-10805	-56	-23624	-6788	-11778	-94
0.476667	-27	36	87	-60	-110	-31	12	-16	-17	5	-73	-62	-94	-14	-27	-61	-98	35	-87	-35	-103	-22	-97	-69	-62	1	-98	-11	-72	-80	-150	-70	1250	-3023	-4169	-17466	-466	-22986	-6379	-14002	299	-21930	-8033	-11009	-41	-23638	-6829	-12035	-91
0.477500	-25	37	90	-57	-111	-34	13	-14	-17	6	-72	-63	-98	-18	-31	-62	-101	34	-85	-22	-105	-22	-98	-68	-64	1	-97	-14	-75	-70	-149	-75	138	-2950	-4279	-17286	-392	-23016	-6159	-14296	131	-21913	-8036	-11205	-121	-23642	-6888	-12272	-28
0.478333	-25	37	89	-60	-109	-22	12	10	-16	7	-72	-66	-96	-12	-29	-57	-99	35	-88	-34	-107	-22	-99	-68	-62	-3	-101	-19	-70	-68	-146	-75	873	-2877	-4381	-17118	-650	-23034	-5909	-14587	-70	-21865	-8042	-11384	-53	-23636	-6955	-12495	-238
0.479167	-28	38	89	-58	-109	-33	13	-15	-16	5	-72	-65	-95	-18	-31	-60	-97	35	-85	-35	-105	-22	-97	-69	-62	2	-102	-14	-74	-68	-150	-75	1102	-2796	-4469	-16952	-779	-23041	-5638	-14873	-320	-21790	-8059	-11546	132	-23624	-7050	-12697	-456
0.480000	-27	35	88	-56	-111	-55	9	-14	-21	9	-74	-65	-98	-16	-30	-60	-100	33	-86	-35	-105	-23	-101	-68	-64	0	-100	-12	-75	-65	-149	-69	693	-2710	-4546	-16788	-856	-23030	-5346	-15157	-595	-21688	-8083	-11689	159	-23606	-7107	-12872	-492
0.480833	-25	37	84	-59	-109	-34	9	-13	-17	5	-75	-67	-99	-18	-31	-59	-98	29	-86	-33	-105	-24	-99	-53	-65	-4	-98	-11	-75	-70	-150	-76	1416	-2646	-4608	-16641	-865	-22996	-5031	-15440	-825	-21571	-8119	-11810	63	-23584	-7193	-13033	-598
0.481667	-30	35	88	-62	-108	-36	8	-22	-19	3	-75	-69	-98	-18	-35	-60	-104	29	-88	-38	-108	-24	-104	-73	-65	-3	-102	-18	-76	-70	-150	-77	-129	-2612	-4659	-16507	-638	-22945	-4698	-15715	-1106	-21409	-8157	-11913	132	-23553	-7277	-13162	-683
0.482500	-30	35	85	-61	-113	-36	9	-16	-18	4	-75	-67	-97	-21	-32	-61	-102	70	-83	-35	-105	-23	-100	-68	-64	0	-100	-12	-73	-68	-148	-77	-1228	-2521	-4685	-16387	-348	-22859	-4325	-15978	-1496	-21245	-8190	-11996	192	-23515	-7363	-13274	-745
0.483333	-29	39	91	-59	-110	-35	12	-16	-18	7	-72	-64	-95	-16	-26	-62	-102	35	-84	-31	-105	-25	-99	-70	-65	-1	-100	-14	-70	-65	-150	-73	3404	-2476	-4702	-16283	-716	-22755	-3978	-16241	-1636	-21061	-8229	-12064	174	-23470	-7436	-13364	-856
0.484167	-24	39	90	-56	-102	-33	13	-14	-16	7	-74	-62	-93	-17	-47	-62	-98	44	-83	-30	-102	-22	-99	-68	-62	0	-98	-13	-73	-69	-147	-74	162	-2444	-4710	-16206	-641	-22622	-3595	-16496	-1760	-20870	-8264	-12120	249	-23415	-7508	-13436	-1016
0.485000	-26	43	91	-49	-107	-33	12	-19	-16	4	-74	-64	-96	-16	-27	-60	-99	37	-84	-35	-103	-23	-98	-69	-64	-1	-101	-13	-73	-69	-158	-76	522	-2425	-4702	-16155	-281	-22466	-3200	-16752	-1930	-20680	-8296	-12170	116	-23355	-7568	-13492	-1135
0.485833	-27	40	88	-62	-109	-35	11	-15	-19	2	-75	-67	-98	-21	-31	-59	-104	28	-87	-36	-116	-23	-101	-70	-68	-4	-100	-14	-75	-69	-148	-76	1389	-2420	-4682	-16128	0	-22284	-2796	-16995	-2188	-20484	-8314	-12221	6	-23281	-7617	-13530	-1345
0.486667	-28	43	88	-36	-109	-36	10	-15	-19	1	-76	-64	-95	-21	-29	-61	-100	35	-85	-32	-103	-24	-101	-72	-64	-3	-102	-13	-76	-73	-148	-75	-86	-2428	-4647	-16117	330	-22091	-2396	-17237	-2308	-20299	-8319	-12260	63	-23207	-7645	-13546	-1548
0.487500	-30	40	85	-60	-108	-33	12	-16	-15	6	-62	-67	-94	-16	-28	-62	-98	32	-90	-34	-103	-22	-101	-72	-61	-1	-100	-14	-74	-72	-150	-75	389	-2435	-4609	-16133	684	-21885	-2001	-17469	-2380	-20125	-8308	-12302	52	-23116	-7658	-13558	-1579
0.488333	-29	44	88	-60	-109	-35	12	-15	-19	4	-76	-65	-96	-16	-28	-60	-100	36	-85	-33	-104	-22	-101	-63	-66	-1	-100	-15	-87	-73	-149	-73	1584	-2485	-4553	-16156	794	-21683	-1608	-17692	-2186	-19972	-8281	-12358	-122	-23019	-7629	-13548	-1706
0.489167	-28	43	87	-62	-113	-33	16	-14	-19	3	-77	-74	-100	-15	-29	-60	-102	30	-88	-35	-105	-22	-101	-69	-65	-1	-101	-15	-73	-70	-146	-75	122	-2533	-4496	-16201	999	-21490	-1233	-17911	-1985	-19845	-8232	-12417	-93	-22920	-7613	-13521	-1957
0.490000	-15	41	88	-60	-110	-64	11	-14	-19	1	-76	-68	-98	-17	-30	-62	-105	34	-86	-34	-105	-25	-101	-73	-64	-1	-103	-16	-63	-74	-151	-77	897	-2591	-4426	-16255	1510	-21315	-878	-18124	-2045	-19739	-8170	-12491	-87	-22829	-7562	-13482	-1911
0.490833	-28	40	82	-64	-111	-35	9	-15	-19	2	-78	-69	-97	0	-28	-90	-100	32	-87	-34	-108	-25	-98	-68	-61	0	-96	-10	-74	-67	-146	-73	160	-2650	-4346	-16310	1919	-21171	-543	-18325	-2160	-19662	-8082	-12588	-77	-22725	-7484	-13421	-1666
0.491667	-28	42	103	-64	-110	-33	16	-13	-16	4	-73	-68	-98	-17	-29	-61	-99	33	-88	-34	-104	-25	-99	-69	-66	-11	-102	-13	-75	-95	-148	-74	155	-2722	-4264	-16366	1899	-21064	-243	-18522	-2149	-19632	-7980	-12664	80	-22635	-7394	-13364	-1517
0.492500	-27	40	87	-59	-113	-36	13	-13	-23	6	-85	-63	-100	-15	-31	-63	-101	36	-86	-33	-107	-25	-102	-68	-62	1	-99	-11	-75	-70	-148	-64	712	-2791	-4172	-16415	1949	-21009	16	-18711	-2020	-19632	-7863	-12770	125	-22554	-7284	-13250	-1310
0.493333	-27	44	86	-59	-109	-34	16	-13	-16	4	-73	-64	-98	-16	-31	-60	-100	37	-81	-34	-104	-22	-98	-66	-63	0	-99	-13	-73	-72	-149	-75	-101	-2864	-4074	-16459	2049	-21009	237	-18891	-1857	-19674	-7739	-12885	74	-22480	-7164	-13136	-1114
0.494167	-27	43	86	-62	-112	-34	15	-15	-12	6	-74	-66	-96	-10	-28	-60	-101	35	-88	-31	-103	-25	-98	-70	-64	0	-103	-11	-74	-68	-150	-73	642	-2936	-3968	-16488	2071	-21069	391	-19069	-1645	-19751	-7604	-13010	175	-22425	-7036	-13004	-1054
0.495000	-29	39	89	-56	-112	-31	15	-13	-19	7	-73	-62	-96	-16	-28	-61	-99	38	-83	-30	-103	-19	-97	-68	-63	6	-96	-9	-70	-47	-147	-74	56	-2992	-3856	-16504	2041	-21195	533	-19236	-1496	-19869	-7469	-13137	243	-22388	-6906	-12859	-985
0.495833	-26	41	90	-55	-105	-32	18	-14	-15	8	-69	-59	-95	-12	-24	-57	-97	36	-81	-29	-103	-19	-97	-66	-61	3	-93	-9	-72	-65	-144	-69	-1778	-3052	-3738	-16508	2022	-21388	594	-19403	-1440	-20023	-7341	-13273	136	-22365	-6781	-12693	-820
0.496667	-17	42	88	-53	-103	-28	17	-11	-15	6	-69	-57	-92	-11	-26	-58	-99	36	-83	-28	-97	-17	-97	-67	-64	4	-129	-9	-69	-65	-145	-72	2301	-3107	-3621	-16493	1425	-21647	603	-19569	-1087	-20212	-7223	-13415	-38	-22368	-6675	-12520	-466
0.497500	-27	42	88	-56	-111	-35	19	-12	-19	16	-72	-60	-93	-14	-29	-56	-98	37	-85	-29	-105	-23	-95	-68	-64	0	-97	-10	-75	-67	-147	-70	1098	-3143	-3498	-16484	854	-21968	554	-19729	-741	-20435	-7127	-13555	-51	-22388	-6577	-12338	-102
0.498333	-25	37	87	-55	-107	-33	15	-13	-16	8	-73	-63	-98	-15	-30	-59	-102	34	-88	-33	-109	-22	-101	-72	-65	21	-99	-15	-77	-70	-152	-74	-15	-3178	-3385	-16440	657	-22350	440	-19898	-442	-20680	-7059	-13698	-49	-22425	-6508	-12146	327
0.499167	-28	39	86	-59	-110	-35	15	-16	-21	3	-77	-63	-97	-14	-39	-83	-102	30	-86	-30	-104	-22	-97	-68	-66	-1	-98	-14	-73	-69	-148	-74	2290	-3193	-3260	-16390	296	-22766	276	-20065	-133	-20946	-7006	-13836	-153	-22473	-6468	-11962	567
0.500000	-23	38	89	-58	-110	-34	16	-14	-16	5	-74	-65	-98	-14	-29	-58	-101	34	-88	-34	-108	-22	-99	-69	-62	4	-100	-15	-73	-68	-150	-74	659	-3194	-3139	-16345	-128	-23233	47	-20240	212	-21223	-7003	-13972	-299	-22537	-6464	-11776	524
0.500833	-24	39	88	-55	-111	-32	16	-12	-19	6	-76	-64	-104	-15	-28	-59	-102	33	-84	-32	-105	-23	-97	-68	-65	-1	-99	-15	-75	-69	-148	-75	852	-3180	-2997	-16294	-484	-23715	-229	-20418	532	-21508	-7035	-14105	-177	-22609	-6500	-11610	567
0.501667	-24	38	88	-58	-109	-34	15	-14	-18	5	-74	-61	-94	-14	-29	-57	-99	34	-84	-32	-107	-24	-99	-69	-63	-1	-112	-15	-75	-68	-149	-74	2010	-3148	-2900	-16245	-780	-24211	-558	-20611	1093	-21790	-7108	-14228	-111	-22680	-6577	-11455	771
0.502500	-27	39	89	-56	-104	-31	17	-8	-15	47	-74	-61	-96	-15	-29	-56	-102	35	-84	-28	-102	-19	-96	-68	-66	1	-95	-13	-73	-69	-148	-73	553	-3104	-2777	-16201	-1248	-24723	-923	-20818	1635	-22063	-7222	-14353	-25	-22750	-6707	-11323	820
0.503333	-29	39	91	-56	-108	-34	16	-12	-16	9	-70	-61	-97	-14	-28	-57	-101	36	-83	-28	-105	-23	-98	-66	-62	1	-96	-12	-75	-67	-146	-73	815	-3040	-2665	-16166	-1385	-25186	-1340	-21038	1900	-22324	-7384	-14472	12	-22814	-6877	-11216	663
0.504167	-24	42	88	-55	-108	-31	16	-10	-19	11	-72	-62	-97	-14	-33	-58	-98	34	-84	-29	-103	-22	-99	-67	-60	1	-98	-11	-72	-69	-145	-74	258	-2974	-2554	-16145	-1420	-25638	-1778	-21271	2122	-22571	-7596	-14593	-49	-22869	-7096	-11148	592
0.505000	-12	38	90	-50	-107	-36	15	-12	-14	7	-73	-61	-93	-15	-27	-58	-101	33	-83	-30	-103	-24	-100	-72	-65	1	-97	-11	-72	-69	-148	-78	-970	-2873	-2439	-16139	-1606	-26064	-2252	-21526	2353	-22780	-7846	-14712	16	-22914	-7364	-11110	615
0.505833	-25	38	88	-59	-110	-35	11	-12	-19	4	-74	-63	-98	-19	-31	-67	-100	33	-91	-31	-108	-23	-100	-70	-63	-1	-98	-16	-74	-70	-149	-79	-482	-2769	-2325	-16149	-1770	-26443	-2734	-21810	2672	-22963	-8128	-14829	39	-22938	-7665	-11116	801
0.506667	-25	38	85	-60	-108	-36	12	-18	-17	5	-75	-68	-96	-19	-31	-62	-102	28	-87	-33	-104	-24	-104	-70	-69	-5	-104	-14	-76	-70	-149	-77	-1602	-2649	-2206	-16176	-1786	-26769	-3228	-22076	2915	-23116	-8456	-14944	130	-22940	-8005	-11162	1000
0.507500	-33	33	85	-59	-114	-41	10	-18	-23	2	-75	-66	-100	-22	-33	-69	-104	28	-87	-33	-104	-25	-101	-72	-63	0	-96	-14	-74	-69	-151	-76	-1620	-2515	-2077	-16212	-1718	-27029	-3715	-22362	3156	-23223	-8795	-15059	245	-22928	-8368	-11243	1019
0.508333	-27	37	85	-60	-110	-36	12	-18	-18	1	-75	-64	-98	-18	-30	-60	-100	33	-75	-32	-119	-24	-100	-72	-63	-8	-101	-16	-74	-70	-149	-76	-2245	-2380	-1951	-16268	-1648	-27229	-4194	-22661	3300	-23297	-9165	-15177	234	-22889	-8758	-11372	966
0.509167	-30	37	86	-59	-109	-36	12	15	-16	2	-75	-65	-95	-25	-28	-61	-101	29	-90	-33	-104	-25	-99	-69	-64	-3	-100	-15	-74	-69	-146	-76	-4494	-2234	-1801	-16337	-1370	-27362	-4651	-22961	3223	-23338	-9536	-15291	174	-22832	-9155	-11536	1156
0.510000	-25	38	87	-60	-109	-36	12	-15	-17	3	-75	-65	-99	-18	-27	-61	-99	33	-88	-32	-105	-23	-102	-68	-64	0	-103	-15	-74	-68	-148	-76	-1795	-2081	-1659	-16413	-1489	-27431	-5080	-23265	3368	-23327	-9918	-15410	-7	-22763	-9552	-11743	1436
0.510833	-29	38	85	-61	-109	-34	12	-14	-16	4	-74	-66	-96	-18	-30	-56	-99	30	-90	-34	-104	-24	-100	-68	-65	-4	-99	-15	-73	-69	-145	-76	-888	-1947	-1500	-16508	-1851	-27434	-5477	-23562	3649	-23272	-10283	-15525	-28	-22679	-9940	-11983	1605
0.511667	-24	37	81	-62	-109	-35	12	-15	-18	1	-74	-68	-98	-16	-30	-60	-103	30	-88	-34	-104	-25	-102	-68	-72	-5	-102	-16	-75	-69	-146	-78	-3469	-1778	-1330	-16597	-1595	-27373	-5829	-23849	3661	-23222	-10640	-15645	45	-22587	-10319	-12248	1563
0.512500	-25	38	87	-62	-107	-35	32	-13	-16	5	-72	-65	-95	-21	-32	-61	-99	32	-90	-38	-104	-26	-100	-69	-62	-5	-99	-15	-74	-65	-149	-75	-546	-1629	-1149	-16672	-1723	-27258	-6131	-24113	3612	-23123	-10971	-15758	57	-22489	-10670	-12548	1471
0.513333	-26	38	85	-59	-107	-34	10	-16	-19	3	-75	-67	-96	-16	-30	-58	-101	35	-88	-34	-104	-23	-101	-72	-65	-5	-101	-14	-76	-69	-147	-75	-2116	-1490	-966	-16799	-1774	-27095	-6378	-24361	3670	-23007	-11277	-15892	-14	-22391	-10989	-12865	1509
0.514167	-29	39	84	-62	-110	-38	13	-17	-19	3	-80	-70	-96	-18	-31	-64	-99	30	-90	-38	-105	-25	-103	-70	-63	-5	-104	-13	-76	-70	-150	-76	-1887	-1358	-785	-16891	-1599	-26889	-6540	-24582	3687	-22867	-11553	-15996	81	-22295	-11266	-13198	1504
0.515000	-26	30	87	-60	-111	-35	9	-18	-21	3	-77	-72	-101	-21	-32	-63	-102	33	-87	-36	-105	-25	-102	-72	-68	-1	-103	-18	-79	-73	-150	-77	-8	-1231	-597	-17001	-1552	-26637	-6694	-24772	3576	-22712	-11787	-16118	67	-22208	-11501	-13542	1242
0.515833	-27	36	84	-62	-113	-38	8	-18	-18	3	-74	-66	-100	-29	-30	-61	-104	32	-84	-31	-104	-26	-100	-68	-64	0	-98	-12	-76	-68	-148	-77	-257	-1115	-406	-17093	-1923	-26334	-6761	-24918	3516	-22542	-11976	-16237	-40	-22126	-11678	-13887	1077
0.516667	-25	41	89	-59	-109	-34	9	-13	-14	6	-72	-67	-98	-18	-27	-59	-97	38	-82	-31	-102	-22	-101	-69	-63	-3	-99	-14	-75	-69	-148	-76	-480	-1013	-228	-17194	-2002	-26051	-6755	-25036	3244	-22364	-12132	-16362	-118	-22064	-11809	-14241	992
0.517500	-24	41	88	-61	-108	-38	9	2	-13	8	-74	-66	-95	-14	-28	-59	-96	34	-83	-32	-104	-21	-99	-68	-63	0	-98	-12	-74	-67	-133	-73	198	-924	-61	-17285	-1826	-25731	-6691	-25109	2846	-22180	-12240	-16490	-428	-22014	-11883	-14590	1043
0.518333	-26	43	88	-58	-109	-33	12	-13	-17	5	-73	-65	-94	-12	-29	-63	-100	35	-82	-33	-103	-22	-99	-68	-59	-1	-97	-12	-73	-68	-151	-77	-796	-848	89	-17377	-1849	-25399	-6572	-25142	2383	-21993	-12308	-16622	-592	-21983	-11906	-14934	1012
0.519167	-25	41	88	-58	-110	-39	13	-14	-19	-18	-72	-63	-97	-12	-27	-59	-101	33	-84	-32	-107	-21	-101	-68	-64	-1	-98	-13	-75	-68	-148	-73	315	-792	217	-17471	-1955	-25060	-6399	-25140	1958	-21800	-12339	-16760	-567	-21959	-11876	-15267	1057
0.520000	-25	42	89	-59	-109	-33	13	-11	-17	7	-70	-65	-97	-12	-29	-61	-101	30	-82	-32	-107	-22	-101	-67	-65	1	-98	-10	-74	-66	-146	-76	-186	-742	331	-17560	-2101	-24718	-6166	-25094	1505	-21602	-12325	-16903	-637	-21953	-11805	-15592	1125
0.520833	-28	42	89	-58	-109	-32	15	-18	-19	8	-67	-63	-97	-12	-26	-61	-102	35	-82	-31	-104	-19	-100	-70	-63	-1	-96	-11	-75	-67	-148	-70	-7	-708	418	-17662	-2240	-24378	-5898	-24998	992	-21398	-12280	-17050	-613	-21956	-11678	-15898	930
0.521667	-48	43	89	-59	-108	-34	13	-10	-18	12	-69	-61	-96	-14	-28	-58	-99	34	-83	-28	-104	-21	-104	-65	-62	1	-97	-8	-74	-65	-144	-73	-79	-690	482	-17751	-2118	-24036	-5581	-24900	489	-21190	-12199	-17179	-562	-21960	-11516	-16197	904
0.522500	-24	44	90	-59	-105	-33	15	-14	-44	24	-73	-63	-94	-12	-27	-59	-98	34	-81	-30	-103	-19	-97	-65	-65	0	-98	-10	-72	-65	-159	-70	-1993	-685	520	-17855	-1802	-23703	-5242	-24761	-212	-20975	-12090	-17358	-456	-21965	-11325	-16483	930
0.523333	-26	38	88	-57	-103	-33	17	-12	-16	6	-70	-62	-95	-13	-23	-61	-101	32	-84	-34	-103	-21	-99	-67	-63	3	-98	-12	-75	-72	-145	-73	-408	-693	538	-17957	-1689	-23382	-4876	-24603	-927	-20754	-11950	-17523	-468	-21969	-11108	-16754	946
0.524167	-25	42	88	-61	-113	-32	19	-13	-18	8	-74	-66	-96	-10	-28	-59	-100	34	-83	-29	-103	-18	-96	-65	-63	2	-97	-11	-69	-65	-146	-66	2174	-710	538	-18060	-1998	-23083	-4484	-24419	-1382	-20524	-11782	-17684	-529	-21954	-10865	-17010	1096
0.525000	-26	41	87	-61	-107	-32	18	-11	-17	8	-70	-64	-96	-16	-28	-60	-98	34	-88	-32	-110	-23	-99	-65	-68	-1	-98	-11	-76	-69	-147	-73	-1974	-744	518	-18181	-1536	-22748	-4093	-24230	-1952	-20281	-11595	-17851	-470	-21930	-10615	-17263	977
0.525833	-27	42	89	-57	-107	-31	16	-13	-18	9	-78	-66	-97	-14	-24	-60	-98	34	-84	-30	-104	-21	-101	-68	-65	0	-97	-12	-76	-73	-147	-74	897	-792	493	-18294	-1288	-22444	-3687	-24011	-2492	-20027	-11381	-18015	-277	-21881	-10355	-17493	921
0.526667	-29	40	88	-61	-109	-33	16	-13	-16	7	-69	-64	-97	-16	-29	-59	-101	30	-87	-32	-108	-19	-98	-68	-67	-1	-97	-9	-74	-70	-145	-72	-419	-847	460	-18426	-993	-22135	-3279	-23833	-3013	-19762	-11142	-18179	-255	-21805	-10075	-17713	903
0.527500	-27	24	96	-59	-109	-31	18	-11	-16	8	-70	-67	-97	-15	-29	-59	-100	35	-88	-30	-104	-21	-98	-67	-65	0	-101	-11	-64	-69	-149	-44	-847	-870	429	-18559	-590	-21834	-2873	-23639	-3431	-19481	-10893	-18339	-361	-21693	-9816	-17926	715
0.528333	-29	39	88	-59	-109	-32	15	-12	-17	8	-73	-63	-95	-15	-27	-61	-97	29	-86	-30	-105	-25	-97	-68	-63	0	-98	-11	-72	-69	-146	-73	168	-995	399	-18696	-29	-21539	-2477	-23453	-3838	-19190	-10624	-18494	-299	-21545	-9549	-18123	606
0.529167	-28	42	92	-56	-107	-31	9	-15	-19	9	-72	-64	-97	-16	-32	-61	-98	38	-84	-30	-103	-19	-98	-67	-62	2	-97	-10	-73	-70	-147	-69	290	-1091	384	-18833	171	-21248	-2090	-23276	-4046	-18882	-10341	-18648	-185	-21370	-9291	-18309	557
0.530000	-22	44	89	-57	-111	-32	16	-10	-14	8	-69	-63	-97	-13	-29	-56	-99	36	-85	-32	-104	-21	-100	-64	-63	2	-97	-12	-69	-67	-147	-73	-707	-1190	380	-18975	488	-20955	-1710	-23122	-4428	-18572	-10040	-18792	-206	-21151	-9039	-18481	405
0.530833	-25	42	89	-55	-111	-30	6	-13	-16	9	-72	-65	-95	-16	-13	-56	-100	36	-82	-32	-104	-21	-99	-67	-64	1	-98	-12	-76	-69	-150	-75	141	-1305	396	-19101	1117	-20668	-1345	-22982	-4733	-18251	-9735	-18929	-315	-20904	-8800	-18641	438
0.531667	-11	42	89	-59	-111	-33	11	-15	-21	5	-74	-63	-97	-19	-29	-60	-103	35	-87	-33	-109	-36	-90	-72	-66	-3	-99	-13	-78	-73	-151	-76	-875	-1435	431	-19270	1468	-20395	-997	-22873	-4964	-17929	-9421	-19062	-443	-20622	-8566	-18786	308
0.532500	-25	38	86	-58	-114	-36	1	-13	-22	4	-75	-66	-101	-18	-31	-61	-101	34	-88	-36	-107	-21	-98	-67	-65	0	-99	-12	-72	-69	-151	-73	-48	-1569	488	-19388	1608	-20118	-655	-22778	-5086	-17604	-9103	-19174	-560	-20315	-8341	-18918	-4
0.533333	-28	38	87	-57	-110	-33	15	-16	-22	2	-72	-63	-95	-13	-33	-59	-103	34	-86	-34	-107	-19	-102	-73	-66	-1	-100	-14	-74	-70	-151	-74	-495	-1716	574	-19552	1751	-19859	-334	-22715	-5121	-17283	-8783	-19279	-604	-19985	-8133	-19028	22
0.534167	-29	41	85	-58	-111	-33	13	-16	-22	5	-74	-62	-99	-15	-30	-63	-103	33	-86	-35	-104	-21	-99	-69	-65	-1	-100	-15	-74	-70	-156	-75	-469	-1876	679	-19690	1835	-19608	-24	-22675	-5097	-16965	-8461	-19373	-641	-19633	-7924	-19127	-18
0.535000	-24	41	81	-59	-110	-31	12	-16	-16	2	-73	-64	-96	-15	-27	-58	-102	36	-84	-31	-104	-21	-99	-69	-49	0	-107	-12	-73	-66	-147	-74	377	-2039	811	-19822	1887	-19369	270	-22663	-4882	-16658	-8147	-19448	-525	-19278	-7729	-19208	-146
0.535833	-23	45	90	-57	-105	-28	18	-11	-16	4	-70	-58	-92	-11	-30	-61	-98	38	-83	-29	-101	-16	-98	-65	-60	2	-94	-10	-69	-67	-148	-70	-973	-2212	957	-19952	2006	-19156	552	-22671	-4716	-16364	-7844	-19507	-262	-18921	-7545	-19271	-133
0.536667	-22	46	90	-58	-105	-31	17	-13	-19	7	-69	-60	-94	-11	-24	-56	-95	38	-82	-31	-104	-16	-96	-66	-63	0	-97	-10	-70	-67	-149	-72	-955	-2404	1118	-20078	2072	-18956	819	-22716	-4709	-16094	-7556	-19561	-166	-18573	-7379	-19326	-289
0.537500	-51	41	89	-53	-105	-32	16	-15	-12	8	-69	-60	-93	-12	-25	-55	-99	36	-85	-30	-103	-18	-98	-64	-62	2	-101	-11	-68	-74	-148	-75	3232	-2599	1284	-20198	1479	-18784	1067	-22780	-4276	-15845	-7280	-19591	-143	-18238	-7213	-19365	-275
0.538333	-19	44	90	-56	-107	-31	13	-12	-15	8	-70	-63	-91	-12	-26	-56	-96	40	-82	-30	-102	-19	-96	-63	-61	0	-100	-11	-72	-67	-146	-72	-426	-2803	1464	-20314	1536	-18643	1297	-22868	-3951	-15626	-7028	-19610	24	-17925	-7066	-19391	-337
0.539167	-23	44	87	-61	-102	-30	18	-14	-16	7	-74	-64	-93	-13	-25	-57	-98	37	-84	-33	-103	-21	-96	-68	-61	0	-99	-12	-74	-66	-146	-74	1754	-3020	1636	-20422	1506	-18527	1503	-22976	-3616	-15427	-6800	-19605	140	-17640	-6930	-19408	-569
0.540000	-27	42	88	-61	-111	-33	13	-16	-17	6	-75	-65	-102	-17	-27	-58	-101	36	-86	-33	-110	-22	-100	-70	-59	-3	-101	-14	-78	-73	-149	-76	1470	-3233	1810	-20528	1382	-18451	1689	-23107	-3113	-15268	-6605	-19589	240	-17399	-6815	-19421	-678
0.540833	-30	40	85	-62	-112	-36	7	-18	-24	-16	-76	-99	-101	-17	-29	-60	-102	32	-85	-32	-107	-23	-101	-69	-66	0	-100	-12	-73	-67	-144	-57	488	-3454	1974	-20624	1232	-18398	1849	-23249	-2623	-15133	-6430	-19549	344	-17178	-6710	-19423	-783
0.541667	-23	38	89	-57	-110	-32	12	-16	-15	5	-74	-64	-98	-17	-29	-57	-100	30	-94	-31	-104	-21	-101	-67	-65	-3	-100	-11	-75	-68	-147	-73	1069	-3682	2126	-20714	1252	-18372	1982	-23397	-2126	-15035	-6275	-19495	448	-17005	-6627	-19403	-885
0.542500	-22	40	90	-55	-108	-34	13	-13	-27	8	-73	-62	-93	-15	-28	-60	-100	35	-84	-29	-107	-23	-100	-70	-60	0	-94	-12	-73	-67	-148	-74	1801	-3908	2268	-20800	959	-18382	2075	-23550	-1377	-14969	-6194	-19428	604	-16871	-6563	-19416	-1079
0.543333	-24	41	91	-58	-107	-35	16	-13	-17	7	-74	-65	-97	-25	-28	-58	-97	42	-82	-29	-105	-19	-98	-66	-65	1	-99	-14	-73	-66	-146	-74	471	-4134	2389	-20881	727	-18419	2151	-23699	-942	-14939	-6135	-19345	954	-16777	-6526	-19411	-1438
0.544167	-24	39	89	-56	-107	-33	13	-15	-14	7	-72	-62	-93	-14	-27	-59	-99	30	-83	-29	-105	-18	-100	-67	-64	0	-99	-13	-72	-66	-134	-74	1193	-4357	2492	-20953	948	-18485	2157	-23848	-539	-14938	-6106	-19249	1240	-16722	-6516	-19406	-1457
0.545000	-24	42	88	-58	-107	-31	13	-13	-16	7	-72	-64	-95	-14	-30	-61	-101	30	-84	-31	-103	-23	-101	-70	-63	-1	-99	-12	-80	-70	-146	-78	-594	-4576	2576	-21021	1223	-18577	2128	-23985	-136	-14968	-6122	-19147	1162	-16711	-6537	-19408	-1403
0.545833	-24	39	89	-57	-110	-36	13	-14	-17	4	-65	-66	-95	-14	-32	-61	-96	32	-87	-34	-103	-23	-101	-72	-63	-3	-102	-14	-75	-68	-146	-74	-201	-4783	2657	-21102	1347	-18687	2052	-24103	177	-15031	-6182	-19030	1180	-16731	-6570	-19403	-1666
0.546667	-23	34	87	-60	-105	-35	13	-13	-17	3	-74	-65	-94	-19	-30	-62	-103	29	-86	-32	-104	-23	-102	-70	-65	-4	-100	-14	-75	-69	-147	-77	-145	-4982	2683	-21148	1570	-18814	1920	-24199	570	-15113	-6285	-18912	1176	-16785	-6641	-19407	-1766
0.547500	-26	38	84	-58	-110	-36	11	-15	-18	3	-76	-65	-94	-21	-32	-62	-101	28	-88	-32	-107	-25	-103	-70	-65	-5	-98	-23	-73	-70	-151	-77	-946	-5165	2716	-21202	1730	-18959	1739	-24273	867	-15225	-6420	-18788	1255	-16854	-6741	-19410	-1830
0.548333	-29	36	85	-60	-110	-36	12	-17	-21	2	-77	-69	-100	-18	-57	-65	-102	25	-94	-40	-109	-28	-104	-74	-66	-5	-105	-18	-74	-73	-152	-80	-560	-5337	2716	-21251	1854	-19111	1493	-24318	1026	-15358	-6600	-18658	1247	-16949	-6864	-19415	-1991
0.549167	-26	36	81	-60	-112	-36	11	-19	-24	-1	-72	-67	-100	-21	-35	-62	-105	27	-87	-38	-107	-25	-104	-73	-66	-3	-104	-17	-75	-52	-148	-77	-1913	-5468	2713	-21293	2173	-19268	1194	-24324	1167	-15508	-6818	-18527	1027	-17063	-7025	-19418	-1934
0.550000	-27	36	85	-62	-109	-36	10	-13	-17	3	-73	-66	-93	-21	-31	-60	-102	33	-90	-35	-120	-30	-102	-72	-64	-4	-102	-17	-75	-72	-149	-77	-3041	-5619	2704	-21338	2621	-19429	835	-24297	1153	-15683	-7078	-18391	1012	-17181	-7207	-19431	-1979
0.550833	-26	36	87	-44	-109	-39	13	-13	-19	3	-74	-69	-97	-19	-31	-63	-100	28	-90	-34	-103	-22	-103	-75	-65	-3	-103	-17	-75	-70	-154	-76	1371	-5728	2671	-21398	2523	-19591	417	-24233	1436	-15861	-7368	-18255	990	-17316	-7412	-19424	-1790
0.551667	-24	36	85	-61	-107	-35	11	-13	-18	5	-73	-65	-95	-21	-33	-63	-100	34	-87	-41	-107	-26	-125	-72	-62	-4	-101	-15	-73	-72	-152	-76	-1450	-5821	2635	-21417	2683	-19750	-59	-24134	1576	-16061	-7693	-18122	993	-17448	-7634	-19425	-1692
0.552500	-25	37	85	-60	-111	-41	12	-10	-17	4	-75	-68	-101	-22	-34	-63	-103	29	-88	-39	-102	-25	-104	-72	-66	-3	-101	-19	-74	-73	-151	-78	-693	-5889	2578	-21455	2863	-19903	-590	-23996	1690	-16271	-8054	-17990	968	-17585	-7893	-19422	-1618
0.553333	-23	40	84	-62	-113	-38	10	-11	-15	4	-75	-68	-98	-9	-35	-62	-119	32	-86	-36	-105	-26	-102	-72	-65	-1	-104	-16	-77	-70	-149	-78	241	-5938	2526	-21489	2921	-20059	-1176	-23819	1808	-16489	-8445	-17854	842	-17724	-8163	-19410	-1423
0.554167	-29	41	85	-62	-110	-35	11	-8	-21	1	-76	-66	-97	-22	-36	-62	-103	28	-88	-33	-107	-22	-102	-72	-67	-5	-107	-14	-73	-70	-153	-77	-665	-5969	2448	-21523	2846	-20198	-1797	-23606	1817	-16721	-8853	-17714	664	-17855	-8447	-19395	-1404
0.555000	-27	38	86	-62	-109	-35	11	-14	-17	4	-76	-66	-96	-18	-32	-61	-98	32	-86	-30	-102	-22	-100	-70	-66	-3	-103	-14	-72	-69	-151	-75	344	-5967	2389	-21553	2832	-20335	-2472	-23355	1883	-16955	-9293	-17576	631	-17986	-8743	-19363	-1205
0.555833	-23	39	88	-59	-105	-33	13	-4	-15	5	-74	-76	-95	-16	-31	-62	-99	32	-85	-32	-101	-19	-98	-68	-62	0	-100	-12	-72	-68	-149	-76	1811	-5952	2315	-21577	2593	-20468	-3192	-23072	2151	-17193	-9743	-17440	549	-18118	-9058	-19332	-942
0.556667	-29	39	87	-57	-109	-35	10	-16	-19	4	-73	-66	-100	-19	-34	-55	-100	30	-87	-31	-105	-24	-102	-75	-65	-4	-102	-16	-78	-73	-152	-75	326	-5920	2232	-21603	2164	-20598	-3940	-22764	2128	-17439	-10226	-17305	303	-18252	-9381	-19288	-949
0.557500	-28	37	84	-62	-111	-39	10	-13	-22	1	-77	-67	-99	-18	-32	-63	-104	30	-85	-33	-107	-21	-98	-68	-62	0	-98	-12	-70	-68	-150	-75	1193	-5862	2152	-21614	2038	-20714	-4724	-22418	2014	-17680	-10702	-17164	-255	-18376	-9709	-19229	-934
0.558333	-25	42	86	-58	-110	-35	12	-11	-19	4	-75	-85	-97	-17	-31	-60	-102	28	-82	-32	-107	-21	-98	-72	-66	-5	-100	-12	-72	-69	-148	-76	701	-5785	2067	-21626	1996	-20830	-5530	-22057	1917	-17924	-11189	-17025	-572	-18507	-10045	-19163	-723
0.559167	-29	39	90	-59	-107	-50	13	-15	-16	5	-73	-63	-96	-17	-31	-62	-101	32	-83	-31	-107	-22	-99	-69	-63	-1	-98	-14	-72	-69	-155	-70	421	-5695	1980	-21621	1721	-20944	-6350	-21667	1726	-18162	-11691	-16885	-656	-18637	-10391	-19081	-541
0.560000	-24	40	88	-58	-109	-33	12	-13	-22	4	-76	-65	-97	-14	-28	-60	-102	35	-90	-35	-105	-21	-95	-67	-68	-4	-103	-12	-73	-69	-148	-75	1081	-5588	1892	-21612	1354	-21048	-7186	-21265	1542	-18396	-12192	-16746	-789	-18769	-10740	-18987	-337
0.560833	-24	39	88	-57	-107	-32	11	-10	-17	1	-72	-66	-94	-18	-28	-60	-101	33	-86	-33	-104	-21	-98	-72	-64	-3	-97	-12	-74	-67	-149	-63	63	-5468	1827	-21595	1101	-21149	-8023	-20840	1314	-18623	-12689	-16609	-824	-18911	-11089	-18885	47
0.561667	-24	42	90	-58	-104	-34	11	-11	-15	5	-73	-63	-94	-15	-27	-60	-97	37	-107	-30	-104	-21	-95	-67	-62	-1	-96	-13	-73	-67	-149	-73	176	-5332	1713	-21562	919	-21239	-8854	-20411	1072	-18838	-13177	-16479	-783	-19081	-11440	-18767	353
0.562500	-24	43	114	-58	-112	-31	18	-11	-17	7	-72	-65	-96	-14	-27	-58	-99	34	-85	-33	-104	-18	-95	-66	-61	2	-96	-11	-79	-66	-146	-52	-565	-5186	1619	-21523	662	-21318	-9672	-19977	780	-19048	-13654	-16345	-827	-19200	-11798	-18636	540
0.563333	-22	41	92	-57	-102	-31	16	-10	-16	5	-70	-63	-92	-11	-26	-57	-92	37	-82	-27	-102	-16	-93	-66	-61	2	-96	-12	-70	-68	-145	-69	-2537	-5034	1524	-21474	489	-21387	-10474	-19539	379	-19242	-14125	-16221	-790	-19363	-12157	-18496	790
0.564167	-21	51	89	-42	-104	-32	15	-17	-15	5	-70	-61	-94	-13	-26	-58	-96	38	-83	-32	-103	-19	-94	-64	-61	0	-102	-10	-69	-67	-148	-70	1204	-4874	1425	-21421	-118	-21442	-11249	-19096	211	-19426	-14569	-16108	-843	-19521	-12523	-18349	1096
0.565000	-24	39	90	-59	-108	-34	11	-13	-18	2	-75	-66	-98	-18	-30	-60	-103	29	-86	-32	-107	-23	-99	-72	-73	-1	-103	-15	-78	-72	-149	-80	-550	-4723	1316	-21366	-463	-21482	-12003	-18666	97	-19597	-15007	-16002	-896	-19698	-12884	-18195	1250
0.565833	-28	38	85	-63	-114	-39	9	-21	-23	-18	-78	-67	-99	-18	-32	-63	-103	33	-88	-35	-105	-24	-103	-70	-65	-3	-99	-14	-74	-72	-148	-75	-2033	-4556	1211	-21295	-388	-21495	-12713	-18237	-103	-19748	-15409	-15909	-914	-19872	-13252	-18025	1277
0.566667	-27	40	87	-60	-113	-36	10	-16	-18	5	-75	-66	-99	-18	-31	-61	-100	50	-92	-34	-102	-22	-101	-72	-66	-1	-100	-14	-77	-73	-150	-77	-121	-4394	1090	-21237	-663	-21477	-13376	-17822	-263	-19884	-15794	-15826	-833	-20052	-13621	-17853	1263
0.567500	-29	39	88	-63	-109	-38	9	-18	-18	4	-73	-63	-95	-17	-32	-59	-101	35	-88	-33	-107	-23	-104	-70	-64	0	-98	-13	-73	-50	-148	-77	-2033	-4232	969	-21176	-746	-21442	-13995	-17421	-311	-20000	-16145	-15754	-710	-20236	-13987	-17668	1235
0.568333	-28	39	88	-60	-109	-32	12	-14	-17	2	-72	-66	-94	-19	-31	-60	-102	33	-87	-32	-104	-21	-100	-68	-64	-1	-97	-12	-74	-72	-148	-76	-1838	-4076	838	-21115	-619	-21375	-14557	-17038	-430	-20097	-16473	-15741	-725	-20425	-14356	-17479	1209
0.569167	-25	47	110	-58	-108	-34	12	-16	-17	5	-75	-63	-97	-16	-29	-59	-99	34	-85	-34	-105	-21	-101	-73	-62	-1	-98	-11	-75	-86	-148	-73	-468	-3920	694	-21059	-756	-21281	-15067	-16662	-418	-20172	-16775	-15663	-834	-20613	-14722	-17287	1147
0.570000	-27	41	89	-60	-108	-32	12	-15	-18	8	-73	-63	-96	-15	-44	-61	-101	35	-85	-32	-102	-21	-103	-68	-63	0	-99	-13	-73	-69	-147	-74	-1600	-3776	537	-21012	-1050	-21158	-15517	-16311	-432	-20225	-17045	-15643	-888	-20797	-15088	-17110	1096
0.570833	-23	40	88	-59	-109	-35	12	-16	-15	4	-73	-66	-93	-15	-29	-60	-100	34	-87	-33	-102	-22	-103	-67	-63	-3	-101	-14	-72	-68	-146	-74	-1209	-3636	369	-20971	-930	-21002	-15914	-15987	-713	-20264	-17289	-15638	-740	-20983	-15453	-16893	1171
0.571667	-26	41	88	-60	-107	-31	13	-15	-14	6	-70	-63	-93	-13	-28	-64	-100	34	-87	-33	-104	-21	-100	-65	-60	0	-99	-12	-73	-69	-149	-75	-1332	-3496	185	-20937	-679	-20818	-16249	-15679	-937	-20270	-17500	-15645	-601	-21161	-15813	-16697	1276
0.572500	-26	39	87	-62	-109	-56	11	-14	-22	3	-77	-63	-98	-16	-31	-61	-100	33	-87	-36	-109	-23	-100	-69	-65	-5	-101	-18	-73	-72	-150	-74	-1953	-3364	-7	-20916	-740	-20610	-16527	-15401	-1025	-20259	-17692	-15683	-669	-21333	-16166	-16496	1325
0.573333	-27	36	85	-65	-110	-34	12	-16	-21	3	-76	-67	-98	-22	-32	-64	-103	27	-93	-36	-108	-24	-103	-73	-66	-6	-103	-18	-76	-74	-153	-79	-938	-3242	-217	-20896	-834	-20382	-16751	-15149	-1138	-20220	-17854	-15720	-557	-21500	-16518	-16301	1428
0.574167	-31	35	87	-64	-112	-40	7	-21	-22	0	-81	-68	-98	-18	-34	-66	-102	28	-91	-38	-108	-24	-103	-72	-66	-3	-99	-15	-72	-76	-151	-74	-1472	-3117	-423	-20877	-806	-20132	-16906	-14913	-1283	-20154	-17989	-15771	-372	-21641	-16854	-16102	1544
0.575000	-28	36	85	-61	-111	-35	10	-16	-17	4	-74	-66	-98	-17	-30	-62	-100	32	-88	-43	-104	-22	-103	-68	-60	1	-102	-15	-74	-70	-150	-77	-649	-3000	-656	-20869	-840	-19862	-17010	-14703	-1395	-20062	-18101	-15826	-527	-21776	-17179	-15921	1545
0.575833	-25	38	87	-59	-108	-55	11	-15	-15	4	-76	-75	-97	-15	-29	-61	-99	32	-87	-33	-103	-19	-100	-69	-64	-5	-100	-13	-70	-72	-148	-72	-660	-2888	-884	-20855	-879	-19583	-17059	-14517	-1531	-19941	-18195	-15886	-562	-21888	-17486	-15719	1523
0.576667	-27	38	88	-63	-108	-34	12	-15	-17	6	-73	-65	-96	-40	-31	-60	-99	30	-88	-36	-105	-22	-102	-67	-61	0	-100	-14	-72	-73	-150	-76	-2485	-2777	-1125	-20854	-702	-19304	-17058	-14355	-1769	-19793	-18266	-15945	-526	-21976	-17773	-15535	1592
0.577500	-21	40	88	-59	-107	-34	16	-14	-17	2	-74	-65	-98	-15	-29	-58	-101	34	-85	-33	-105	-21	-78	-65	-63	-1	-100	-16	-76	-67	-149	-77	815	-2668	-1366	-20847	-948	-19018	-17006	-14222	-1867	-19620	-18338	-16001	-591	-22042	-18047	-15352	1622
0.578333	-25	38	87	-60	-111	-34	12	-15	-16	6	-74	-58	-93	-16	-29	-61	-96	47	-84	-34	-104	-22	-102	-68	-63	1	-99	-13	-74	-70	-148	-77	2148	-2563	-1607	-20839	-1567	-18740	-16908	-14084	-1715	-19416	-18376	-16045	-456	-22080	-18289	-15183	1597
0.579167	-24	39	86	-60	-108	-34	11	-18	-18	6	-73	-62	-96	-21	-30	-60	-98	35	-86	-33	-104	-23	-99	-70	-65	0	-99	-13	-77	-72	-150	-76	-491	-2459	-1841	-20833	-1585	-18460	-16767	-14013	-1726	-19187	-18427	-16080	-340	-22090	-18509	-15019	1599
0.580000	-27	39	88	-63	-112	-38	8	-13	-17	6	-74	-66	-99	-15	-29	-60	-110	33	-99	-32	-107	-24	-100	-69	-62	-3	-102	-13	-73	-70	-147	-74	2589	-2357	-2068	-20823	-1800	-18196	-16585	-13944	-1721	-18932	-18460	-16102	-338	-22074	-18695	-14860	1670
0.580833	-27	29	88	-60	-108	-39	12	-12	-17	3	-73	-64	-97	-19	-33	-62	-100	33	-86	-32	-108	-24	-101	-72	-65	-4	-100	-13	-75	-72	-152	-77	1072	-2258	-2292	-20806	-1976	-17942	-16364	-13898	-1651	-18658	-18487	-16080	-266	-22008	-18854	-14715	1561
0.581667	-28	38	86	-60	-110	-39	10	-15	-19	3	-76	-64	-100	-16	-30	-72	-102	30	-87	-32	-109	-27	-104	-75	-66	-5	-101	-15	-76	-70	-149	-78	1036	-2172	-2504	-20792	-2028	-17704	-16121	-13876	-1577	-18361	-18510	-16025	-195	-21916	-18981	-14573	1503
0.582500	-26	18	85	-60	-110	-38	11	-15	-22	0	-74	-66	-98	-18	-32	-66	-102	34	-84	-34	-103	-22	-102	-73	-64	0	-101	-12	-78	-69	-151	-76	2553	-2075	-2697	-20770	-2105	-17473	-15836	-13864	-1456	-18041	-18524	-15989	-194	-21790	-19074	-14442	1604
0.583333	-24	41	89	-57	-111	-38	10	-1	3	9	-74	-64	-98	-17	-33	-60	-101	37	-84	-31	-107	-23	-97	-70	-65	-4	-99	-12	-76	-67	-147	-74	2071	-1990	-2874	-20757	-2502	-17257	-15528	-13880	-1228	-17712	-18545	-15905	-103	-21622	-19130	-14323	1559
0.584167	-24	40	90	-60	-110	-35	12	-11	-18	6	-74	-64	-95	-13	-30	-60	-98	33	-84	-32	-102	-21	-96	-68	-61	-6	-97	-10	-69	-67	-151	-70	1477	-1911	-3036	-20738	-2491	-17057	-15205	-13910	-1219	-17369	-18555	-15788	-10	-21425	-19158	-14216	1303
0.585000	-26	41	89	-59	-105	-35	11	-17	-18	3	-76	-66	-94	-15	-31	-59	-96	35	-83	-32	-102	-28	-100	-69	-66	-6	-102	-11	-73	-72	-146	-73	1572	-1837	-3182	-20726	-2098	-16869	-14869	-13960	-1282	-17025	-18565	-15652	-39	-21197	-19157	-14119	1287
0.585833	-26	39	89	-62	-110	-35	10	-16	-21	3	-74	-66	-99	-16	-30	-61	-101	34	-86	-35	-104	-24	-101	-70	-64	-3	-99	-13	-75	-67	-146	-73	114	-1777	-3321	-20721	-1835	-16686	-14524	-14028	-1283	-16673	-18582	-15490	62	-20938	-19123	-14034	1342
0.586667	-27	37	88	-60	-111	-34	9	-15	-22	5	-77	-65	-96	-14	-30	-60	-99	34	-84	-36	-102	-24	-98	-72	-67	-4	-101	-12	-75	-69	-147	-74	1086	-1716	-3419	-20719	-1646	-16514	-14175	-14108	-1184	-16328	-18593	-15307	192	-20651	-19065	-13959	1424
0.587500	-27	44	87	-61	-109	-33	11	-13	-17	5	-75	-65	-98	-15	-30	-60	-100	35	-88	-22	-105	-25	-96	-69	-57	0	-100	-11	-76	-68	-146	-73	259	-1675	-3519	-20730	-1428	-16346	-13830	-14207	-1130	-15987	-18602	-15109	187	-20341	-18976	-13897	1422
0.588333	-27	39	89	-63	-109	-33	15	-14	-18	4	-75	-64	-96	-14	-31	-57	-97	35	-85	-32	-107	-22	-98	-68	-64	0	-99	-13	-75	-68	-145	-72	154	-1640	-3596	-20746	-1157	-16180	-13494	-14334	-1030	-15657	-18613	-14889	258	-20012	-18870	-13847	1449
0.589167	-30	36	76	-68	-108	-34	16	-14	-17	4	-74	-65	-96	-12	-29	-61	-99	34	-84	-34	-103	-22	-97	-68	-65	1	-98	-10	-65	-66	-148	-83	-12	-1617	-3665	-20776	-861	-16016	-13178	-14440	-862	-15338	-18620	-14663	335	-19666	-18748	-13806	1623
0.590000	-26	40	89	-58	-108	-33	11	-14	-16	4	-77	-79	-99	-17	-30	-59	-118	34	-84	-35	-109	-23	-99	-69	-64	-4	-101	-14	-79	-72	-149	-75	-2273	-1613	-3724	-20818	-501	-15845	-12878	-14579	-888	-15035	-18635	-14431	389	-19317	-18616	-13783	1658
0.590833	-23	35	92	-65	-114	-39	-14	-14	-21	2	-79	-69	-98	-16	-31	-61	-102	35	-85	-34	-108	-26	-101	-68	-63	1	-98	-11	-79	-67	-147	-69	-811	-1614	-3768	-20870	-281	-15674	-12599	-14716	-810	-14745	-18632	-14191	471	-18955	-18468	-13762	1744
0.591667	-23	40	90	-59	-109	-33	16	-13	-14	5	-75	-66	-102	-17	-13	-30	-99	36	-85	-32	-109	-22	-99	-67	-63	-1	-98	-11	-78	-69	-149	-73	2306	-1631	-3813	-20937	-590	-15495	-12353	-14867	-409	-14476	-18615	-13961	424	-18597	-18321	-13756	1878
0.592500	-26	39	89	-57	-111	-34	13	-13	-17	6	-72	-62	-98	-14	-29	-60	-101	37	-84	-34	-111	-23	-101	-66	-64	5	-101	-12	-75	-65	-150	-75	-1747	-1658	-3856	-21013	-215	-15306	-12137	-15028	-277	-14227	-18640	-13728	425	-18241	-18170	-13756	1649
0.593333	-27	38	89	-57	-109	-31	17	-12	-23	-39	-73	-65	-99	-14	-29	-59	-103	33	-85	-33	-105	-21	-99	-68	-65	0	-99	-14	-75	-69	-149	-77	1291	-1697	-3896	-21099	-51	-15103	-11952	-15189	-102	-13990	-18642	-13502	372	-17899	-18024	-13763	1504
0.594167	-27	51	89	-60	-104	-32	13	-16	-18	4	-72	-63	-95	-15	-30	-60	-99	37	-85	-30	-104	-24	-103	-66	-64	0	-98	-9	-72	-67	-151	-75	484	-1740	-3926	-21193	-15	-14909	-11817	-15352	112	-13763	-18639	-13284	208	-17566	-17888	-13768	1436
0.595000	-26	37	88	-58	-111	-29	17	-13	-19	7	-72	-62	-95	-14	-28	-59	-102	33	-83	-30	-116	-19	-99	-66	-64	1	-96	-10	-73	-66	-146	-74	557	-1792	-3963	-21295	-61	-14698	-11702	-15516	347	-13553	-18632	-13073	166	-17248	-17751	-13780	1241
0.595833	-26	41	89	-59	-104	-29	33	-13	-15	6	-67	-60	-93	-12	-24	-57	-98	38	-82	-29	-101	-18	-100	-65	-63	0	-98	-9	-72	-66	-142	-55	2066	-1843	-4007	-21404	-85	-14482	-11630	-15685	569	-13355	-18633	-12874	120	-16952	-17645	-13784	1024
0.596667	-24	42	90	-56	-107	-32	17	-13	-14	12	-69	-61	-96	-14	-26	-46	-98	35	-84	-31	-104	-17	-100	-63	-61	3	-96	-9	-74	-67	-146	-72	2463	-1901	-4035	-21523	-503	-14256	-11572	-15854	952	-13171	-18631	-12692	82	-16676	-17552	-13785	953
0.597500	-23	40	88	-59	-109	-31	16	-16	-19	5	-74	-62	-96	-14	-28	-58	-102	30	-87	-31	-103	-19	-100	-64	-66	-3	-99	-10	-75	-68	-148	-74	1532	-1959	-4108	-21635	-681	-14034	-11597	-16024	1103	-12993	-18644	-12518	70	-16420	-17480	-13778	781
0.598333	-26	40	88	-58	-109	-31	-1	-7	-21	4	-73	-64	-96	-15	-32	-60	-104	32	-91	-35	-104	-24	-102	-68	-65	-4	-103	-13	-76	-72	-149	-78	2692	-2015	-4169	-21753	-621	-13823	-11629	-16194	1197	-12823	-18624	-12360	93	-16187	-17431	-13757	619
0.599167	-30	36	85	-63	-113	-36	11	-19	-23	2	-74	-69	-98	-17	-31	-61	-99	36	-86	-35	-105	-22	-112	-66	-63	-1	-113	-13	-75	-69	-149	-75	1172	-2059	-4231	-21866	-817	-13584	-11689	-16357	1308	-12657	-18623	-12204	21	-15974	-17401	-13718	375
0.600000	-30	38	84	-59	-110	-34	13	-14	-15	5	-74	-65	-93	-16	-33	-62	-102	29	-86	-33	-101	-23	-104	-67	-65	-3	-99	-14	-75	-69	-149	-75	1990	-2096	-4296	-21963	-1135	-13362	-11777	-16524	1428	-12512	-18615	-12060	15	-15776	-17396	-13659	337
0.600833	-22	35	86	-60	-108	-35	13	-18	-16	5	-73	-66	-97	-14	-31	-59	-99	33	-84	-33	-104	-25	-103	-87	-66	-3	-101	-27	-77	-70	-148	-74	1801	-2122	-4365	-22089	-1239	-13132	-11884	-16683	1454	-12330	-18608	-11928	-16	-15599	-17406	-13588	298
0.601667	-26	40	87	-60	-107	-32	12	-14	-17	9	-73	-62	-95	-15	-29	-58	-100	35	-87	-33	-103	-21	-103	-67	-62	0	-97	-11	-74	-68	-145	-74	1304	-2140	-4440	-22198	-1388	-12911	-12010	-16840	1448	-12168	-18601	-11795	-114	-15433	-17437	-13479	-56
0.602500	-23	41	88	-57	-105	-31	18	-11	-17	6	-72	-63	-93	-14	-29	-60	-101	44	-83	-29	-103	-15	-100	-68	-61	1	-98	-12	-74	-67	-148	-75	1760	-2134	-4520	-22298	-1481	-12701	-12153	-17000	1501	-12011	-18595	-11682	-72	-15289	-17486	-13348	-148
0.603333	-22	47	88	-58	-104	-31	11	-9	-16	6	-70	-61	-92	-14	-30	-60	-98	35	-83	-34	-102	-22	-98	-66	-59	1	-95	-11	-72	-66	-156	-73	-283	-2117	-4599	-22399	-1457	-12495	-12301	-17155	1433	-11853	-18591	-11567	-103	-15143	-17541	-13197	-285
0.604167	-23	43	91	-57	-104	-32	17	-12	-12	8	-70	-63	-95	-14	-28	-56	-97	35	-83	-35	-100	-21	-99	-66	-59	-4	-97	-12	-74	-68	-145	-72	-611	-2081	-4690	-22490	-1435	-12293	-12458	-17311	1191	-11695	-18584	-11460	-197	-15012	-17608	-13016	-458
0.605000	-19	42	88	-59	-104	-35	13	-14	-15	6	-68	-64	-101	-15	-28	-53	-97	35	-83	-33	-107	-22	-99	-70	-63	0	-98	-11	-74	-68	-146	-74	3249	-2032	-4762	-22589	-1885	-12089	-12619	-17469	1236	-11540	-18576	-11359	-197	-14879	-17678	-12819	-440
0.605833	-24	41	103	-63	-109	-32	12	-14	-16	3	-74	-68	-95	-17	-32	-60	-102	34	-112	-35	-104	-23	-93	-100	-67	-1	-101	-17	-75	-69	-149	-75	-1297	-1968	-4879	-22678	-1724	-11910	-12778	-17621	1179	-11395	-18567	-11266	-134	-14755	-17738	-12598	-592
0.606667	-25	39	99	-61	-109	-36	10	-14	-42	2	-75	-67	-95	-19	-33	-63	-102	32	-87	-38	-107	-26	-100	-75	-65	-5	-100	-19	-75	-72	-137	-75	852	-1888	-4982	-22770	-1659	-11726	-12939	-17778	1088	-11244	-18554	-11175	-177	-14629	-17802	-12356	-768
0.607500	-28	34	85	-64	-112	-36	9	-19	-21	-3	-77	-73	-98	-22	-13	-60	-100	32	-87	-35	-105	-23	-98	-72	-64	-5	-103	-13	-74	-70	-148	-74	122	-1775	-5081	-22856	-1605	-11547	-13077	-17951	939	-11097	-18530	-11088	-85	-14495	-17839	-12092	-796
0.608333	-26	42	87	-65	-110	-36	11	-14	-17	4	-72	-66	-97	-18	-33	-59	-98	35	-86	-35	-105	-26	-99	-70	-64	-1	-102	-13	-73	-72	-149	-74	-1040	-1661	-5186	-22947	-1343	-11376	-13215	-18068	837	-10958	-18497	-11003	34	-14365	-17861	-11815	-840
0.609167	-23	41	91	-58	-110	-33	15	-15	-16	5	-69	-66	-95	-18	-31	-62	-93	37	-83	-33	-105	-33	-97	-70	-63	0	-100	-14	-74	-69	-150	-74	-42	-1523	-5295	-23036	-1048	-11205	-13337	-18206	774	-10828	-18457	-10925	-38	-14231	-17866	-11528	-1131
0.610000	-23	42	101	-59	-111	-10	11	-13	-27	6	-72	-64	-97	-18	-28	-60	-100	35	-84	-33	-105	-25	-98	-70	-64	-3	-98	-12	-76	-67	-146	-70	277	-1373	-5409	-23136	-1292	-11045	-13445	-18339	843	-10691	-18406	-10854	-117	-14093	-17836	-11233	-1392
0.610833	-26	41	89	-60	-109	-33	13	-15	-19	4	-75	-65	-99	-16	-31	-61	-101	34	-87	-33	-105	-25	-96	-68	-65	-4	-100	-13	-76	-69	-148	-76	-1375	-1209	-5526	-23233	-1185	-10889	-13532	-18460	664	-10547	-18336	-10777	-134	-13959	-17784	-10936	-1585
0.611667	-26	43	90	-62	-107	-33	12	-5	-17	4	-73	-64	-97	-15	-31	-59	-99	36	-85	-33	-105	-22	-100	-70	-64	0	-99	-14	-73	-72	-146	-75	-64	-1028	-5650	-23341	-625	-10742	-13601	-18573	468	-10458	-18257	-10711	-67	-13826	-17702	-10627	-1638
0.612500	-26	40	90	-59	-109	-33	13	-15	-18	4	-72	-65	-95	1	-28	-60	-98	37	-85	-26	-102	-22	-96	-67	-62	0	-101	-12	-75	-68	-147	-75	-1552	-834	-5778	-23457	-299	-10604	-13650	-18666	384	-10356	-18161	-10649	-16	-13694	-17590	-10326	-1702
0.613333	-24	39	89	-49	-111	-35	13	-14	-17	2	-74	-64	-94	-15	-29	-60	-101	34	-85	-32	-107	-22	-99	-74	-68	-3	-101	-12	-76	-69	-146	-76	-1232	-628	-5906	-23578	-211	-10471	-13673	-18750	244	-10256	-18044	-10587	-43	-13568	-17449	-10023	-1767
0.614167	-27	38	88	-59	-113	-34	11	-15	-22	4	-73	-64	-97	-16	-32	-60	-102	35	-87	-32	-108	-22	-99	-69	-67	-3	-101	-13	-76	-72	-147	-75	-810	-412	-6043	-23707	-50	-10349	-13673	-18817	125	-10167	-17907	-10529	59	-13449	-17280	-9721	-1650
0.615000	-29	40	89	-59	-109	-35	12	-17	-17	3	-78	-65	-97	-14	-31	-59	-102	34	-88	-33	-105	-21	-101	-70	-67	-5	-101	-14	-76	-72	-146	-70	-1348	-184	-6179	-23846	-8	-10238	-13649	-18866	1	-10091	-17751	-10472	88	-13340	-17084	-9434	-1655
0.615833	-29	39	86	-57	-110	-33	11	-14	-17	5	-73	-64	-96	-13	-27	-58	-101	35	-86	-24	-105	-19	-98	-66	-64	1	-96	-10	-70	-70	-144	-74	-765	55	-6319	-23985	17	-10133	-13603	-18892	-197	-10022	-17569	-10413	-104	-13243	-16872	-9144	-1869
0.616667	-25	43	89	-57	-110	-32	12	-14	-18	2	-73	-62	-96	-14	-28	-56	-99	33	-84	-32	-104	-19	-98	-66	-66	-1	-97	-12	-68	-64	-145	-73	-2086	306	-6467	-24142	111	-10041	-13534	-18905	-458	-9959	-17378	-10364	-76	-13156	-16632	-8868	-1892
0.617500	-26	41	87	-56	-105	-32	13	-13	-18	10	-73	-61	-93	-12	-27	-56	-101	34	-85	-29	-104	-19	-96	-65	-63	1	-95	-10	-72	-68	-144	-74	-3061	566	-6615	-24299	284	-9959	-13445	-18899	-850	-9905	-17162	-10311	30	-13087	-16381	-8602	-1722
0.618333	-26	42	77	-56	-110	-33	12	-13	-18	7	-70	-61	-97	-12	-26	-55	-100	36	-81	-30	-107	-19	-99	-66	-62	0	-70	-15	-72	-66	-145	-75	1931	832	-6773	-24459	-105	-9893	-13333	-18877	-912	-9865	-16934	-10263	-52	-13030	-16121	-8345	-1515
0.619167	-28	39	85	-57	-108	-32	15	-13	-18	8	-72	-64	-96	-12	-29	-56	-99	41	-84	-28	-94	-19	-99	-64	-65	0	-97	-12	-75	-69	-146	-72	-1218	1095	-6931	-24625	-148	-9833	-13206	-18846	-938	-9832	-16708	-10218	35	-12999	-15855	-8099	-1519
0.620000	-26	41	86	-56	-111	-32	13	-12	-18	3	-73	-62	-94	-11	-25	-59	-98	36	-83	-29	-105	-19	-98	-66	-64	0	-88	-12	-74	-69	-145	-74	-565	1400	-7083	-24794	-59	-9788	-13065	-18797	-1072	-9804	-16426	-10173	-22	-12976	-15586	-7865	-1644
0.620833	-25	40	88	-58	-110	-34	13	-11	-16	8	-70	-61	-96	-13	-26	-80	-127	36	-76	-30	-108	-22	-101	-66	-64	0	-97	-12	-73	-68	-148	-74	611	1651	-7243	-24964	-182	-9750	-12908	-18740	-1094	-9777	-16156	-10129	-153	-12966	-15316	-7646	-1548
0.621667	-23	35	87	-59	-108	-29	16	-12	-17	7	-73	-62	-96	-12	-26	-55	-98	37	-84	-30	-105	-19	-100	-62	-62	1	-104	-14	-73	-67	-155	-70	-1027	1931	-7404	-25134	-303	-9722	-12735	-18673	-1056	-9771	-15885	-10086	38	-12976	-15054	-7435	-1503
0.622500	-21	41	87	-60	-112	-31	16	-11	-13	9	-69	-60	-98	3	-27	-55	-97	39	-84	-22	-108	-21	-99	-63	-62	2	-95	-11	-72	-67	-146	-74	-145	2205	-7563	-25322	-122	-9710	-12560	-18600	-1096	-9769	-15604	-10047	205	-12995	-14795	-7236	-1457
0.623333	-26	39	79	-58	-109	-32	11	-12	-17	8	-72	-64	-99	-17	-30	-56	-100	34	-85	-32	-109	-21	-86	-65	-65	0	-91	-15	-79	-73	-150	-77	1239	2472	-7726	-25477	-114	-9692	-12380	-18527	-878	-9773	-15324	-10011	109	-13034	-14552	-7054	-1411
0.624167	-26	41	86	-59	-111	-33	11	-11	-21	6	-74	-42	-59	-11	-28	-57	-100	34	-82	-29	-104	-22	-98	-65	-65	0	-95	-10	-72	-65	-145	-75	-644	2736	-7876	-25634	-265	-9685	-12196	-18449	-687	-9774	-15040	-9968	189	-13073	-14306	-6884	-1607
0.625000	-25	42	92	-77	-108	-32	12	-38	-17	9	-73	-65	-96	-15	-28	-58	-99	38	-83	-30	-103	-18	-99	-66	-63	0	-98	-13	-70	-70	-149	-77	-177	2981	-8024	-25807	67	-9688	-12011	-18365	-772	-9789	-14758	-9935	259	-13125	-14086	-6730	-1524
0.625833	-28	41	89	-60	-109	-35	10	-16	-18	5	-72	-65	-95	-16	-30	-59	-99	42	-86	-33	-105	-26	-102	-69	-64	-3	-100	-13	-73	-68	-149	-78	-1241	3212	-8166	-25955	569	-9697	-11828	-18287	-786	-9816	-14469	-9903	253	-13180	-13870	-6588	-1262
0.626667	-27	41	91	-58	-111	-33	30	-15	-19	4	-73	-64	-98	-15	-29	-60	-104	35	-83	-31	-105	-19	-100	-68	-66	1	-98	-13	-75	-70	-150	-80	-1592	3432	-8295	-26101	791	-9707	-11648	-18208	-756	-9828	-14207	-9868	188	-13237	-13667	-6462	-1183
0.627500	-25	41	86	-59	-111	-32	9	-15	-23	16	-75	-64	-95	-11	-28	-58	-100	36	-82	-31	-104	-23	-98	-70	-65	0	-99	-12	-75	-68	-148	-77	-1111	3633	-8412	-26243	966	-9722	-11472	-18127	-698	-9850	-13944	-9835	107	-13291	-13467	-6349	-1115
0.628333	-24	40	89	-60	-105	-31	16	-13	-17	9	-74	-65	-95	-15	-28	-59	-97	35	-85	-33	-102	-19	-98	-66	-58	0	-99	-14	-74	-39	-146	-75	-2172	3810	-8520	-26380	1248	-9741	-11299	-18042	-643	-9874	-13690	-9795	68	-13344	-13279	-6252	-970
0.629167	-26	41	88	-57	-107	-32	16	-14	-17	6	-73	-62	-95	-12	-29	-61	-99	37	-63	-28	-104	-17	-99	-72	-65	0	-98	-11	-73	-67	-147	-76	-1541	3964	-8611	-26509	1567	-9765	-11142	-17959	-633	-9903	-13443	-9755	-19	-13394	-13103	-6168	-866
0.630000	-27	44	86	-59	-107	-31	15	-12	-15	9	-73	-62	-94	-11	-27	-57	-99	36	-85	-30	-104	-17	-97	-66	-64	1	-98	-12	-72	-63	-143	-75	-2353	4090	-8692	-26634	1859	-9788	-10984	-17873	-686	-9931	-13205	-9713	82	-13436	-12928	-6106	-869
0.630833	-23	42	88	-58	-108	-32	13	-14	-18	6	-77	-63	-96	-13	-29	-27	-98	35	-83	-32	-121	-19	-99	-67	-64	0	-99	-12	-72	-69	-145	-75	-4310	4196	-8762	-26749	2202	-9814	-10842	-17786	-839	-9961	-12978	-9695	204	-13472	-12762	-6053	-783
0.631667	-28	39	88	-78	-110	-35	13	-13	-18	3	-75	-67	-96	-14	-30	-61	-102	33	-87	-35	-105	-21	-101	-73	-65	0	-103	-18	-76	-66	-151	-78	330	4273	-8825	-26861	1834	-9847	-10708	-17687	-745	-9991	-12769	-9606	3	-13500	-12597	-6019	-391
0.632500	-31	38	84	-62	-110	-39	11	-17	-21	5	-78	-68	-98	-14	-68	-61	-102	35	-90	-29	-105	-21	-100	-69	-66	-4	-100	-15	-75	-67	-148	-76	-983	4327	-8867	-26953	1640	-9878	-10589	-17585	-594	-10024	-12563	-9538	-52	-13518	-12430	-5993	-167
0.633333	-26	60	85	-63	-110	-34	11	-15	-22	4	-74	-66	-99	-14	-31	-61	-104	33	-88	-33	-107	-22	-100	-55	-64	-3	-102	-18	-73	-69	-149	-79	-2290	4358	-8905	-27054	1868	-9911	-10473	-17478	-528	-10041	-12374	-9460	13	-13522	-12271	-5986	-134
0.634167	-26	40	86	-61	-109	-35	11	-14	-19	4	-75	-68	-92	-14	-52	-59	-100	36	-87	-34	-105	-19	-101	-72	-63	0	-103	-16	-76	-72	-151	-76	550	4370	-8935	-27135	1820	-9950	-10361	-17360	-446	-10060	-12191	-9371	131	-13518	-12107	-5992	-28
0.635000	-22	40	85	-59	-111	-41	12	-13	2	8	-73	-65	-95	-14	-30	-58	-97	37	-87	-30	-104	-22	-99	-67	-62	3	-100	-11	-72	-68	-148	-74	-923	4363	-8963	-27211	1718	-9976	-10260	-17229	-293	-10080	-12023	-9268	61	-13504	-11946	-6006	41
0.635833	-25	45	89	-57	-107	-30	15	-11	-16	10	-73	-62	-97	-13	-28	-59	-102	38	-84	-28	-104	-6	-99	-68	-60	3	-100	-13	-73	-68	-147	-73	-253	4336	-8984	-27276	1532	-10003	-10164	-17095	-169	-10092	-11868	-9159	-126	-13481	-11786	-6036	91
0.636667	-26	42	89	-61	-127	-33	13	-14	-15	8	-73	-60	-93	-13	-31	-60	-100	35	-85	-30	-103	-21	-99	-76	-61	1	-99	-13	-69	-72	-146	-75	1525	4298	-9006	-27334	1212	-10039	-10070	-16951	103	-10105	-11727	-9037	-289	-13451	-11618	-6078	264
0.637500	-22	44	88	-59	-105	-36	15	-14	-15	7	-72	-83	-101	-15	-31	-59	-97	36	-85	-32	-102	-19	-96	-69	-62	0	-100	-15	-73	-68	-147	-75	385	4250	-9024	-27378	819	-10067	-9974	-16794	252	-10112	-11602	-8909	-193	-13406	-11455	-6139	94
0.638333	-25	41	66	-60	-109	-33	13	-15	-15	7	-72	-62	-98	-14	-30	-56	-101	37	-85	-30	-104	-22	-96	-70	-65	1	-99	-12	-72	-69	-147	-76	1092	4193	-9061	-27414	784	-10095	-9883	-16636	179	-10116	-11482	-8771	-208	-13361	-11291	-6210	-181
0.639167	-23	42	88	-59	-109	-33	12	-13	-18	5	-76	-63	-111	-18	-41	-60	-94	34	-87	-33	-108	-23	-99	-70	-64	-1	-101	-16	-75	-70	-149	-77	939	4126	-9088	-27441	803	-10126	-9785	-16476	269	-10118	-11379	-8628	-378	-13306	-11123	-6282	109
0.640000	-22	42	86	-62	-107	-36	7	-17	-16	6	-78	-66	-98	-21	-31	-63	-100	30	-88	-34	-105	-27	-103	-74	-65	-8	-103	-17	-73	-72	-147	-90	355	4055	-9127	-27451	591	-10151	-9680	-16298	313	-10120	-11281	-8484	-345	-13250	-10959	-6371	229
0.640833	-28	37	84	-64	-111	-39	9	-17	-22	3	-79	-67	-100	-21	-33	-66	-100	-4	-87	-36	-107	-24	-102	-70	-62	0	-99	-14	-73	-70	-151	-75	1526	3996	-9161	-27440	351	-10173	-9565	-16112	347	-10110	-11193	-8336	-112	-13183	-10789	-6463	164
0.641667	-24	41	88	-61	-114	-32	11	-15	-15	6	-75	-65	-99	-15	-29	-58	-98	34	-85	-32	-101	-23	-100	-70	-63	3	-96	-13	-68	-73	-148	-77	260	3926	-9206	-27427	234	-10191	-9446	-15936	327	-10107	-11113	-8193	-99	-13117	-10625	-6564	131
0.642500	-21	41	88	-56	-105	-32	13	-12	-17	6	-79	-62	-95	-16	-31	-58	-101	36	-86	-33	-105	-19	-99	-69	-63	-1	-98	-12	-73	-68	-148	-79	758	3854	-9248	-27396	112	-10204	-9315	-15767	270	-10093	-11044	-8054	-273	-13044	-10461	-6680	187
0.643333	-30	42	89	-57	-108	-32	12	-17	-18	6	-73	-62	-93	-17	-30	-62	-98	32	-83	-35	-103	-24	-100	-69	-60	-4	-99	-11	-72	-69	-148	-75	511	3784	-9298	-27355	9	-10225	-9172	-15580	325	-10084	-10979	-7924	-335	-12970	-10291	-6800	351
0.644167	-25	39	91	-59	-110	-33	13	-14	-16	0	-76	-65	-92	-16	-35	-61	-98	33	-86	-34	-103	-22	-99	-69	-62	-1	-100	-11	-70	-68	-148	-75	-2028	3709	-9351	-27296	263	-10248	-9025	-15406	198	-10068	-10919	-7807	-245	-12897	-10129	-6924	423
0.645000	-27	42	90	-58	-110	-34	12	-15	-17	5	-76	-63	-93	-17	-30	-60	-98	32	-86	-32	-103	-26	-100	-67	-65	4	-102	-14	-74	-69	-150	-75	630	3637	-9399	-27232	173	-10258	-8867	-15237	98	-10056	-10868	-7696	-179	-12822	-9968	-7052	497
0.645833	-26	40	86	-59	-112	-33	13	-15	-18	4	-75	-67	-98	-19	-30	-61	-102	36	-90	-39	-95	-24	-101	-70	-65	-3	-102	-14	-76	-73	-147	-77	1233	3549	-9470	-27159	-188	-10278	-8700	-15071	318	-10042	-10814	-7596	-180	-12743	-9810	-7186	649
0.646667	-34	41	90	-59	-107	-61	12	-14	-17	3	-77	-65	-94	-17	-33	-61	-97	33	-88	-35	-105	-19	-102	-68	-61	-4	-102	-14	-72	-68	-148	-75	-2025	3462	-9523	-27068	89	-10295	-8527	-14913	365	-10020	-10764	-7517	-194	-12664	-9647	-7321	645
0.647500	-26	35	84	-59	-110	-17	17	-16	-21	6	-75	-72	-97	-16	-32	-65	-98	30	-91	-35	-105	-23	-103	-69	-64	-3	-100	-13	-75	-72	-150	-77	1071	3356	-9587	-26973	183	-10321	-8351	-14764	398	-10001	-10713	-7444	-177	-12586	-9492	-7456	647
0.648333	-28	38	86	-60	-112	-35	13	-18	-24	0	-79	-68	-99	-17	-32	-63	-104	29	-91	-38	-111	-24	-101	-72	-72	-11	-144	-17	-77	-73	-151	-78	-1184	3243	-9653	-26876	362	-10345	-8174	-14621	521	-9987	-10668	-7394	-355	-12499	-9341	-7589	588
0.649167	-29	35	82	-64	-110	-38	10	-18	-21	3	-99	-70	-98	-16	-25	-60	-102	-4	-90	-39	-105	-23	-100	-69	-63	0	-101	-16	-74	-70	-149	-76	-1123	3121	-9712	-26769	556	-10366	-7989	-14474	519	-9960	-10614	-7349	-351	-12410	-9188	-7718	412
0.650000	-14	40	107	-56	-93	-33	16	-14	-16	4	-73	-68	-94	-14	-29	-60	-99	34	-88	-34	-105	-23	-100	-69	-63	-1	-99	-17	-77	-72	-144	-77	418	2974	-9771	-26654	715	-10397	-7804	-14352	561	-9937	-10549	-7320	-476	-12325	-9037	-7842	385
0.650833	-26	39	87	-60	-109	-33	15	-14	-16	7	-74	-65	-94	-15	-26	-60	-100	30	-87	-35	-107	-24	-100	-69	-65	0	-98	-13	-75	-68	-146	-77	-362	2812	-9835	-26536	671	-10428	-7623	-14226	661	-9911	-10488	-7316	-418	-12234	-8891	-7958	302
0.651667	-28	40	88	-59	-111	-33	12	-16	-18	7	-73	-63	-99	-16	-31	-60	-99	35	-87	-33	-107	-23	-101	-76	-63	0	-101	-14	-86	-70	-146	-75	-310	2628	-9902	-26415	777	-10459	-7433	-14104	528	-9882	-10425	-7290	-298	-12143	-8751	-8066	132
0.652500	-27	42	86	-59	-112	-33	13	-16	-18	7	-73	-75	-97	-13	-28	-60	-100	35	-87	-34	-107	-24	-101	-69	-62	0	-100	-14	-74	-69	-146	-77	302	2426	-9967	-26298	1105	-10490	-7247	-13987	486	-9853	-10357	-7285	-138	-12049	-8615	-8161	74
0.653333	-25	42	87	-60	-109	-32	16	-16	-18	5	-73	-66	-97	-17	-29	-59	-100	33	-61	-33	-103	-22	-100	-73	-60	0	-101	-12	-73	-72	-150	-80	-1187	2202	-10037	-26176	1257	-10515	-7065	-13874	416	-9823	-10283	-7289	137	-11959	-8487	-8250	-27
0.654167	-25	40	87	-60	-112	-35	10	-14	-29	6	-75	-65	-96	-18	-29	-58	-98	33	-87	-35	-108	-24	-100	-69	-64	0	-103	-12	-77	-66	-144	-75	338	1961	-10108	-26055	1247	-10535	-6872	-13762	416	-9796	-10205	-7299	383	-11862	-8359	-8311	-85
0.655000	-25	43	90	-60	-107	-32	15	-14	-17	10	-73	-61	-94	-13	-27	-59	-99	34	-84	-30	-105	-19	-98	-66	-65	1	-93	-10	-74	-67	-147	-90	46	1709	-10176	-25930	1316	-10547	-6678	-13649	442	-9747	-10117	-7307	665	-11769	-8240	-8365	-134
0.655833	-25	47	89	-58	-108	-30	17	-16	-17	10	-70	-61	-93	-12	-29	-59	-97	34	-104	-29	-102	-21	-101	-72	-65	-1	-96	-10	-69	-68	-145	-74	252	1440	-10243	-25806	1183	-10556	-6486	-13531	411	-9707	-10033	-7322	649	-11681	-8134	-8398	-280
0.656667	-25	27	90	-59	-110	-33	15	-15	-15	6	-72	-63	-100	-16	-26	-59	-102	33	-84	-32	-107	-16	-99	-68	-65	-1	-102	-12	-76	-68	-147	-77	505	1160	-10314	-25688	952	-10547	-6296	-13434	353	-9664	-9939	-7344	530	-11592	-8039	-8421	-349
0.657500	-30	43	86	-61	-111	-13	16	-17	-18	4	-73	-65	-96	-14	-27	-59	-101	32	-83	-32	-103	-21	-97	-69	-68	-1	-99	-12	-74	-66	-144	-72	-1456	883	-10374	-25538	1025	-10522	-6098	-13321	154	-9612	-9843	-7351	464	-11510	-7949	-8419	-317
0.658333	-27	43	89	-57	-107	-29	17	-14	-17	8	-70	-60	-94	-14	-26	-57	-100	32	-86	-31	-107	-21	-98	-64	-55	0	-100	-13	-73	-66	-149	-72	363	594	-10438	-25430	962	-10491	-5912	-13216	47	-9557	-9748	-7370	306	-11443	-7875	-8405	-208
0.659167	-23	44	89	-58	-105	-30	17	-15	-18	3	-74	-60	-94	5	-25	-55	-99	34	-84	-29	-102	-18	-97	-66	-64	-6	-100	-12	-72	-66	-146	-72	3336	316	-10486	-25298	326	-10435	-5705	-13113	279	-9497	-9647	-7385	329	-11374	-7814	-8375	-216
0.660000	-3	41	85	-57	-105	-30	13	-14	-16	6	-72	-61	-99	-12	-25	-58	-100	32	-85	-31	-103	-19	-98	-66	-64	-3	-97	-12	-74	-91	-145	-75	-912	38	-10527	-25168	277	-10367	-5538	-13009	319	-9427	-9542	-7398	321	-11323	-7771	-8323	-328
0.660833	-26	41	90	-57	-108	-29	11	-16	-17	4	-72	-61	-94	-12	-26	-57	-99	36	-93	-31	-105	-22	-98	-65	-64	-3	-99	-11	-75	-67	-146	-72	2500	-246	-10553	-25029	140	-10280	-5350	-12907	369	-9370	-9445	-7413	171	-11283	-7737	-8260	-336
0.661667	-24	40	90	-58	-107	-28	17	-13	-19	6	-70	-62	-95	-11	-24	-57	-101	34	-84	-29	-102	-19	-81	-64	-61	-5	-97	-9	-75	-64	-147	-73	828	-478	-10568	-24888	4	-10174	-5192	-12809	445	-9272	-9347	-7425	7	-11252	-7715	-8178	-320
0.662500	-25	43	91	-58	-108	-28	17	-13	-17	7	-72	-61	-90	-12	-25	-58	-97	39	-83	-30	-101	-18	-96	-64	-60	0	-98	-12	-72	-61	-144	-72	414	-710	-10560	-24750	-52	-10055	-5035	-12715	614	-9184	-9254	-7444	10	-11238	-7709	-8084	-338
0.663333	-23	43	91	-58	-104	-30	18	-10	-14	8	-68	-60	-94	-11	-25	-55	-97	36	-82	-31	-103	-17	-95	-63	-61	0	-97	-8	-74	-63	-144	-72	1856	-935	-10539	-24603	-31	-9921	-4892	-12626	774	-9096	-9162	-7466	0	-11236	-7723	-7974	-318
0.664167	-22	44	92	-57	-108	-28	17	-11	-16	28	-66	-64	-94	4	-28	-56	-98	37	-82	-30	-103	-17	-97	-64	-64	1	-99	-11	-72	-65	-146	-70	1484	-1145	-10494	-24479	-419	-9779	-4768	-12545	1034	-9005	-9083	-7471	-80	-11253	-7739	-7855	-408
0.665000	-24	40	88	-57	-110	-14	15	-11	-19	5	-72	-63	-97	-15	-28	-61	-103	35	-86	-34	-109	-25	-101	-68	-65	0	-101	-12	-78	-68	-153	-76	89	-1339	-10434	-24321	-425	-9633	-4668	-12471	1029	-8917	-9013	-7489	-134	-11286	-7772	-7726	-637
0.665833	-28	39	87	-61	-115	-36	9	-14	-24	2	-75	-68	-104	-23	-31	-63	-102	33	-74	-33	-109	-23	-101	-68	-64	-4	-99	-14	-79	-70	-151	-74	820	-1517	-10349	-24173	-104	-9472	-4581	-12397	1101	-8826	-8947	-7502	-228	-11325	-7810	-7584	-587
0.666667	-25	42	86	-63	-113	-33	12	-13	-22	6	-74	-63	-97	-14	-30	-59	-100	36	-87	-30	-95	-22	-100	-65	-62	-5	-97	-12	-73	-66	-146	-74	-987	-1685	-10238	-24029	2	-9310	-4514	-12331	1269	-8738	-8891	-7519	-267	-11374	-7852	-7437	-517
0.667500	-28	41	88	-56	-114	-32	13	-18	-16	7	-77	-63	-97	-15	-29	-62	-100	36	-85	-32	-104	-21	-100	-65	-63	2	-99	-12	-74	-67	-153	-77	-275	-1842	-10107	-23887	-94	-9153	-4467	-12269	1310	-8659	-8846	-7534	-287	-11434	-7900	-7274	-428
0.668333	-25	41	87	-57	-110	-32	15	-13	-18	8	-70	-64	-96	-12	-27	-60	-99	38	-82	-33	-110	-23	-100	-66	-68	1	-100	-10	-72	-67	-148	-76	-852	-1990	-9960	-23751	-31	-8996	-4449	-12213	1098	-8587	-8809	-7549	-302	-11502	-7942	-7105	-418
0.669167	-24	40	88	-57	-108	-32	15	-10	-36	6	-73	-62	-95	-14	-27	-59	-99	36	-83	-30	-104	-18	-97	-66	-63	0	-99	-11	-73	-64	-146	-76	-1317	-2130	-9801	-23620	22	-8847	-4442	-12163	951	-8530	-8784	-7559	-415	-11580	-7992	-6935	-521
0.670000	-24	42	91	-56	-109	-31	13	-14	-15	11	-70	-59	-94	-12	-27	-57	-98	37	-80	-29	-107	-21	-96	-64	-64	2	-98	4	-73	-68	-144	-75	-920	-2270	-9630	-23497	26	-8712	-4468	-12119	787	-8473	-8764	-7570	-542	-11656	-8023	-6761	-366
0.670833	-25	43	90	-59	-105	-29	17	-11	-16	23	-72	-61	-94	-9	-26	-53	-95	39	-84	-28	-103	-18	-97	-65	-61	0	-97	-11	-72	-66	-144	-76	-2712	-2407	-9447	-23360	146	-8591	-4504	-12078	473	-8436	-8751	-7577	-542	-11736	-8048	-6585	-144
0.671667	-25	17	88	-56	-107	-31	15	-12	-15	11	-67	-61	-96	-12	-22	-55	-96	36	-81	-28	-103	-21	-98	-69	-65	2	-78	-11	-70	-65	-144	-75	-2400	-2540	-9268	-23263	216	-8484	-4561	-12047	102	-8414	-8738	-7583	-705	-11811	-8037	-6404	-57
0.672500	-23	43	87	-60	-107	-32	15	-12	-16	10	-76	-60	-99	-13	-27	-57	-100	35	-84	-28	-102	-21	-98	-66	-64	-3	-99	-13	-74	-70	-147	-77	1847	-2681	-9082	-23170	-349	-8393	-4634	-12018	-6	-8404	-8727	-7579	-740	-11892	-8056	-6229	164
0.673333	-28	40	87	-61	-110	-33	11	-15	-23	5	-75	-64	-99	-16	-28	-58	-105	32	-90	-52	-112	-22	-101	-72	-69	-6	-101	-13	-79	-70	-150	-77	-2369	-2812	-8908	-23064	-298	-8323	-4721	-12004	-308	-8415	-8716	-7577	-612	-11965	-8039	-6057	210
0.674167	-32	37	84	-62	-113	-35	10	-16	-24	3	-69	-69	-98	-18	-31	-61	-104	30	-87	-30	-105	-22	-100	-69	-66	1	-102	-12	-77	-69	-148	-79	519	-2943	-8733	-22966	-413	-8272	-4805	-11985	-629	-8427	-8687	-7566	-813	-12028	-7988	-5881	137
0.675000	-29	41	86	-57	-110	-31	13	-14	-18	5	-75	-62	-100	-15	-26	-57	-99	34	-82	-27	-105	-22	-101	-68	-59	0	-99	-11	-73	-70	-148	-72	659	-3071	-8573	-22873	-788	-8234	-4908	-11982	-803	-8457	-8657	-7548	-1055	-12086	-7924	-5710	98
0.675833	-27	42	88	-58	-109	-31	16	-11	-19	4	-69	-56	-93	-12	-26	-52	-102	41	-86	-29	-104	-21	-98	-68	-65	2	-100	-11	-75	-67	-146	-76	-52	-3198	-8432	-22786	-1123	-8219	-5019	-11981	-906	-8496	-8612	-7524	-987	-12139	-7838	-5544	198
0.676667	-62	40	89	-58	-107	-31	15	-13	-18	3	-75	-62	-94	-11	-27	-55	-97	34	-90	-29	-102	-41	-98	-69	-65	1	-102	-12	-73	-65	-145	-75	1300	-3316	-8301	-22701	-1211	-8220	-5109	-11993	-1048	-8548	-8558	-7498	-806	-12184	-7728	-5386	204
0.677500	-26	41	87	-59	-108	-31	18	-10	-15	6	-70	-61	-93	-14	-28	-55	-99	35	-84	-28	-103	-19	-99	-67	-64	1	-100	-11	-74	-67	-142	-75	2424	-3428	-8190	-22625	-1640	-8238	-5207	-12013	-1025	-8600	-8485	-7462	-976	-12223	-7607	-5229	94
0.678333	-24	44	87	-56	-107	-31	15	-13	-17	6	-73	-63	-94	-11	-29	-58	-97	36	-88	-30	-105	-23	-98	-80	-65	1	-100	-15	-76	-68	-146	-75	1177	-3534	-8094	-22545	-2040	-8272	-5298	-12038	-1221	-8663	-8397	-7427	-1039	-12256	-7463	-5073	4
0.679167	-27	43	87	-56	-107	-31	15	-15	-17	5	-72	-67	-98	-12	-21	-57	-101	33	-85	-30	-105	-22	-98	-68	-65	2	-98	-12	-75	-67	-146	-75	2378	-3627	-8019	-22462	-2004	-8317	-5384	-12073	-1309	-8729	-8292	-7379	-966	-12282	-7309	-4925	8
0.680000	-30	37	90	-55	-108	-32	13	-11	-18	4	-73	-64	-98	-14	-28	-58	-99	35	-85	-30	-103	-22	-100	-61	-66	0	-98	-13	-75	-70	-148	-75	1001	-3708	-7952	-22378	-1998	-8378	-5463	-12114	-1439	-8796	-8172	-7326	-951	-12309	-7148	-4777	98
0.680833	-25	43	88	-58	-110	-35	13	-19	-17	30	-72	-64	-98	-17	-4	-58	-102	36	-87	-31	-108	-23	-101	-68	-62	2	-98	-13	-76	-68	-146	-75	1484	-3771	-7900	-22297	-2203	-8447	-5525	-12163	-1671	-8866	-8044	-7266	-892	-12325	-6966	-4629	40
0.681667	-25	43	87	-56	-109	-34	12	-12	-17	4	-73	-64	-99	-19	-30	-60	-103	34	-86	-32	-105	-36	-102	-68	-66	1	-99	-14	-79	-73	-148	-75	1363	-3827	-7855	-22212	-2298	-8526	-5576	-12221	-1693	-8937	-7900	-7207	-865	-12347	-6792	-4488	-76
0.682500	-28	41	86	-58	-112	-33	10	-14	-21	18	-81	-63	-98	-17	-29	-59	-100	37	-86	-30	-108	-22	-100	-66	-61	1	-97	-12	-73	-67	-143	-94	524	-3862	-7811	-22125	-2327	-8613	-5612	-12281	-1797	-9003	-7740	-7132	-698	-12360	-6608	-4336	30
0.683333	-25	44	88	-53	-109	-31	13	-10	-19	8	-74	-62	-97	-16	-29	-51	-96	38	-84	-31	-102	-18	-97	-67	-63	1	-99	-11	-73	-67	-144	-73	1241	-3884	-7769	-22033	-2341	-8709	-5629	-12343	-1940	-9076	-7574	-7048	-618	-12376	-6432	-4197	25
0.684167	-24	41	91	-52	-109	-32	18	-10	-17	10	-70	-56	-96	-12	-26	-58	-100	41	-83	-28	-105	-19	-96	-69	-61	4	-97	-11	-70	-66	-145	-74	-532	-3885	-7721	-21943	-2246	-8817	-5627	-12415	-2037	-9141	-7399	-6957	-681	-12396	-6261	-4052	-14
0.685000	-26	42	61	-53	-108	-32	12	-10	-15	8	-72	-61	-97	-16	-28	-59	-98	40	-84	-31	-104	-18	-97	-66	-64	2	-98	-13	-72	-66	-146	-75	-2220	-3876	-7669	-21855	-1840	-8937	-5623	-12487	-2265	-9211	-7220	-6855	-591	-12417	-6106	-3918	200
0.685833	-26	40	88	-56	-110	-32	11	-15	-17	7	-79	-66	-98	-15	-39	-63	-98	34	-86	-33	-104	-23	-99	-68	-67	0	-97	-11	-73	-70	-146	-75	2398	-3854	-7597	-21763	-2024	-9064	-5601	-12565	-2266	-9283	-7036	-6740	-411	-12441	-5953	-3785	340
0.686667	-26	43	88	-53	-110	-35	12	-11	-16	7	-70	-62	-97	-17	-30	-62	-99	35	-84	-31	-105	-21	-98	-30	-63	1	-97	-11	-76	-69	-147	-76	-1146	-3818	-7519	-21673	-1873	-9196	-5559	-12638	-2241	-9349	-6848	-6612	24	-12460	-5816	-3661	241
0.687500	-22	41	89	-59	-111	-31	15	-13	-17	8	-72	-64	-95	-16	-29	-59	-101	38	-86	-32	-104	-19	-96	-66	-66	0	-101	-13	-74	-66	-145	-76	-630	-3768	-7418	-21585	-1498	-9334	-5504	-12712	-2222	-9426	-6659	-6468	43	-12494	-5688	-3541	236
0.688333	-27	40	87	-56	-109	-31	16	-12	-19	7	-73	-62	-98	-16	-29	-60	-108	35	-85	-29	-107	-21	-97	-66	-66	2	-98	-12	-75	-65	-146	-73	310	-3710	-7293	-21501	-1269	-9486	-5432	-12781	-2273	-9495	-6462	-6310	24	-12528	-5576	-3438	199
0.689167	-26	42	88	-55	-122	-33	13	-14	-19	-15	-87	-59	-95	-14	-30	-59	-99	35	-84	-30	-103	-19	-97	-66	-66	0	-99	-12	-70	-66	-147	-73	-1513	-3640	-7151	-21429	-879	-9646	-5345	-12855	-2235	-9574	-6270	-6136	173	-12564	-5477	-3346	224
0.690000	-28	40	86	-57	-109	-32	12	-14	-19	6	-74	-65	-96	-16	-30	-62	-103	30	-87	-33	-102	-21	-98	-67	-66	0	-100	-17	-72	-70	-145	-76	-767	-3567	-6988	-21344	-214	-9819	-5253	-12923	-2216	-9654	-6078	-5950	132	-12609	-5395	-3274	254
0.690833	-25	39	86	-60	-109	-34	13	-16	-22	3	-84	-66	-95	-31	-31	-60	-100	34	-86	-30	-103	-21	-98	-66	-65	0	-99	-14	-72	-68	-144	-75	453	-3479	-6795	-21263	60	-9997	-5128	-12983	-1981	-9733	-5882	-5749	118	-12651	-5318	-3216	254
0.691667	-28	41	88	-57	-109	-31	13	-15	-18	9	-70	-63	-96	-15	-28	-60	-100	35	-65	-31	-107	-24	-98	-51	-63	0	-99	-13	-75	-70	-145	-75	-998	-3393	-6590	-21201	190	-10193	-5022	-13037	-1860	-9822	-5696	-5545	261	-12707	-5259	-3178	171
0.692500	-27	42	86	-59	-110	-32	16	-14	-21	7	-74	-64	-96	-17	-29	-63	-101	36	-87	-33	-105	-21	-97	-70	-63	-1	-102	-15	-81	-69	-146	-75	58	-3298	-6371	-21142	700	-10391	-4892	-13088	-1860	-9915	-5508	-5329	322	-12761	-5208	-3168	-9
0.693333	-28	39	86	-58	-110	-32	13	-15	-19	7	-73	-64	-99	-16	-31	-63	-91	34	-87	-35	-101	-23	-100	-68	-62	0	-99	-15	-76	-68	-147	-74	-884	-3198	-6139	-21081	1207	-10603	-4751	-13142	-1891	-10011	-5322	-5108	239	-12823	-5166	-3183	84
0.694167	-22	39	87	-64	-109	-32	11	-16	-16	12	-75	-66	-98	-15	-33	-61	-98	35	-85	-34	-108	-24	-100	-68	-65	0	-100	-17	-77	-73	-149	-78	-874	-3092	-5897	-21007	1470	-10814	-4602	-13169	-1849	-10112	-5150	-4891	137	-12888	-5132	-3219	40
0.695000	-24	52	86	-60	-114	-32	15	-12	-16	7	-75	-62	-96	-13	-29	-57	-101	34	-84	-33	-104	-23	-100	-63	-63	0	-99	-12	-73	-65	-145	-75	7	-2992	-5646	-20984	1659	-11038	-4439	-13195	-1728	-10212	-4978	-4673	124	-12954	-5102	-3283	-176
0.695833	-26	43	90	-56	-105	-32	13	-12	-17	8	-73	-67	-98	-16	-34	-58	-98	36	-82	-32	-100	-21	-98	-67	-62	2	-98	-12	-77	-70	-145	-73	-745	-2885	-5397	-20943	1796	-11265	-4269	-13209	-1627	-10321	-4818	-4469	232	-13030	-5080	-3370	-152
0.696667	-24	43	90	-59	-108	-32	15	-12	-16	8	-70	-64	-94	-12	-28	-59	-98	36	-83	-32	-101	-26	-101	-68	-58	1	-98	-13	-72	-68	-145	-73	202	-2775	-5162	-20906	1833	-11503	-4100	-13226	-1479	-10414	-4668	-4275	199	-13104	-5055	-3483	-287
0.697500	-21	39	90	-56	-118	-33	18	-12	-15	5	-70	-66	-96	-14	-30	-58	-99	35	-86	-32	-104	-19	-99	-70	-65	2	-97	-14	-74	-69	-148	-76	-487	-2668	-4938	-20877	1862	-11740	-3927	-13231	-1404	-10539	-4535	-4098	138	-13188	-5040	-3620	-436
0.698333	-21	40	87	-60	-113	-36	12	-17	-21	4	-73	-68	-99	-17	-32	-61	-113	37	-85	-35	-109	-25	-104	-73	-66	0	-102	-14	-78	-70	-150	-77	-2413	-2561	-4710	-20852	2058	-11988	-3753	-13226	-1497	-10657	-4417	-3944	102	-13273	-5019	-3765	-346
0.699167	-27	37	85	-61	-113	-49	11	-16	-19	3	-75	-86	-99	-18	-31	-64	-103	32	-86	-35	-104	-23	-100	-70	-64	1	-100	-14	-75	-69	-149	-77	1922	-2454	-4501	-20826	1732	-12226	-3573	-13208	-1343	-10766	-4313	-3808	67	-13355	-4994	-3957	-286
0.700000	-30	38	88	-57	-109	-35	10	-16	-19	5	-74	-64	-98	-16	-32	-61	-102	33	-85	-35	-107	-25	-104	-88	-65	-3	-101	-15	-72	-72	-148	-75	775	-2348	-4312	-20800	1373	-12481	-3399	-13184	-1121	-10885	-4229	-3689	180	-13447	-4964	-4156	-358
0.700833	-27	39	86	-60	-111	-33	15	-14	-18	5	-73	-66	-96	-16	-31	-62	-102	32	-84	-34	-107	-26	-101	-70	-64	0	-99	-15	-77	-69	-147	-75	-723	-2245	-4139	-20780	1533	-12695	-3220	-13148	-1050	-10999	-4160	-3608	112	-13526	-4927	-4368	-434
0.701667	-25	40	89	-61	-109	-34	12	-15	-18	6	-72	-66	-96	-16	-28	-58	-100	34	-84	-39	-102	-22	-99	-69	-65	0	-99	-14	-72	-69	-145	-75	1425	-2140	-3986	-20758	1550	-12966	-3048	-13107	-871	-11122	-4113	-3530	118	-13610	-4885	-4593	-487
0.702500	-25	39	87	-58	-156	-33	16	-11	-14	5	-73	-65	-94	-16	-28	-60	-99	33	-86	-34	-103	-21	-99	-69	-60	0	-100	-15	-72	-67	-151	-60	-489	-2041	-3849	-20737	1780	-13205	-2884	-13056	-550	-11234	-4086	-3492	101	-13689	-4836	-4837	-625
0.703333	-22	40	90	-58	-109	-33	16	-11	-19	5	-73	-58	-95	-13	-27	-36	-99	35	-84	-32	-103	-17	-99	-68	-62	0	-99	-12	-74	-66	-144	-72	61	-1939	-3722	-20712	1987	-13440	-2723	-12999	-340	-11355	-4078	-3472	170	-13768	-4770	-5090	-703
0.704167	-26	42	82	-59	-108	-34	18	-9	-23	7	-70	-62	-95	-13	-27	-58	-101	35	-85	-30	-104	-21	-98	-64	-63	2	-96	-10	-72	-61	-144	-74	1645	-1837	-3615	-20693	2033	-13668	-2577	-12938	-11	-11477	-4089	-3460	119	-13843	-4723	-5352	-794
0.705000	-23	44	90	-59	-109	-31	16	-11	-15	5	-74	-63	-93	-14	-25	-57	-98	34	-82	-32	-102	-22	-99	-49	-67	1	-99	-16	-70	-65	-144	-75	112	-1747	-3515	-20668	2065	-13889	-2433	-12870	268	-11606	-4116	-3474	159	-13914	-4661	-5624	-844
0.705833	-26	38	85	-62	-110	-33	12	-13	-18	5	-74	-76	-93	-17	-15	-61	-101	33	-91	-35	-103	-25	-103	-69	-68	-1	-101	-13	-76	-69	-146	-76	121	-1655	-3421	-20636	2418	-14096	-2302	-12795	437	-11736	-4159	-3494	224	-13980	-4591	-5899	-908
0.706667	-25	40	88	-61	-110	-34	10	-14	-21	6	-76	-69	-99	-19	-29	-59	-101	37	-91	-39	-108	-25	-101	-68	-64	-3	-102	-18	-78	-70	-148	-76	-138	-1558	-3345	-20630	2867	-14292	-2179	-12711	664	-11871	-4223	-3496	110	-14043	-4530	-6178	-963
0.707500	-28	47	82	-64	-125	-35	9	-17	-24	3	-77	-66	-101	-17	-31	-62	-107	30	-90	-36	-108	-25	-103	-68	-66	-3	-98	-16	-75	-72	-147	-87	-1370	-1457	-3252	-20607	3170	-14469	-2063	-12623	853	-12001	-4284	-3548	25	-14094	-4444	-6456	-1022
0.708333	-25	40	90	-60	-108	-34	12	-12	-18	5	-75	-66	-99	-16	-29	-59	-98	33	-75	-33	-105	-24	-102	-67	-63	-1	-97	-13	-75	-70	-144	-76	-682	-1355	-3165	-20588	3452	-14631	-1959	-12532	1086	-12147	-4371	-3588	-5	-14147	-4372	-6741	-1236
0.709167	-26	40	88	-63	-121	-33	12	1	-16	8	-59	-62	-94	-16	-30	-59	-99	34	-86	-33	-104	-25	-102	-67	-62	-3	-98	-12	-72	-68	-144	-81	-1705	-1248	-3073	-20565	3690	-14775	-1864	-12430	1351	-12287	-4451	-3618	-3	-14187	-4297	-7023	-1344
0.710000	-22	39	89	-61	-108	-32	12	-13	-17	3	-72	-65	-94	-17	-28	-60	-101	35	-83	-28	-103	-19	-105	-70	-61	-1	-99	-14	-75	-67	-147	-76	-1442	-1137	-2975	-20545	3946	-14898	-1779	-12323	1544	-12434	-4543	-3657	159	-14232	-4236	-7319	-1238
0.710833	-21	42	90	-62	-110	-30	13	-9	-17	9	-74	-61	-95	-15	-28	-59	-99	35	-85	-32	-107	-22	-102	-68	-62	-4	-98	-12	-75	-67	-132	-74	-1685	-1025	-2869	-20527	4257	-15009	-1698	-12212	1786	-12585	-4640	-3693	54	-14265	-4172	-7576	-1216
0.711667	-28	41	90	-62	-107	-33	15	-14	-16	7	-76	-62	-94	-16	-28	-60	-96	53	-85	-31	-113	-19	-96	-68	-63	-4	-98	-14	-74	-69	-145	-76	-3515	-913	-2762	-20507	4644	-15098	-1629	-12083	1779	-12743	-4741	-3729	-203	-14299	-4120	-7849	-1136
0.712500	-43	40	90	-59	-107	-36	15	-12	-17	4	-74	-64	-95	-18	-29	-60	-101	33	-86	-32	-105	-24	-103	-73	-65	-5	-101	-9	-75	-73	-145	-62	-353	-792	-2644	-20486	4534	-15170	-1569	-11950	1991	-12902	-4840	-3769	-311	-14333	-4075	-8112	-936
0.713333	-26	38	89	-60	-111	-32	12	-16	-18	4	-76	-65	-99	-13	-33	-60	-113	32	-86	-35	-104	-23	-99	-69	-64	-1	-101	-16	-73	-68	-148	-77	561	-673	-2525	-20466	4204	-15225	-1513	-11800	2447	-13066	-4945	-3816	-141	-14369	-4037	-8375	-991
0.714167	-26	19	87	-70	-109	-34	10	-22	-22	5	-78	-65	-97	-17	-32	-61	-101	32	-88	-34	-105	-23	-101	-74	-64	-10	-103	-16	-75	-69	-149	-77	-2454	-557	-2411	-20442	4481	-15270	-1474	-11639	2658	-13225	-5048	-3871	-215	-14399	-4006	-8629	-1124
0.715000	-28	38	86	-62	-107	-33	11	-17	-21	3	-79	-66	-99	-19	-31	-67	-102	28	-90	-21	-107	-24	-103	-74	-65	-7	-102	-16	-70	-74	-148	-81	1337	-439	-2271	-20417	4260	-15298	-1438	-11463	2809	-13383	-5147	-3935	-350	-14434	-3985	-8877	-943
0.715833	-26	35	82	-63	-108	-35	9	-1	-19	0	-80	-59	-96	-17	-30	-64	-98	29	-87	-33	-103	-22	-99	-69	-65	-5	-102	-15	-77	-73	-147	-77	-137	-339	-2143	-20385	3979	-15311	-1412	-11259	2911	-13544	-5250	-4014	-324	-14464	-3970	-9109	-851
0.716667	-25	36	84	-62	-105	-32	12	-16	-15	5	-72	-66	-95	-18	-30	-62	-99	25	-86	-36	-102	-24	-99	-70	-64	-3	-104	-14	-73	-73	-148	-77	209	-222	-2020	-20350	3802	-15321	-1399	-11040	3039	-13694	-5352	-4115	-136	-14498	-3959	-9345	-626
0.717500	-24	38	87	-62	-103	-35	15	-14	-16	3	-77	-67	-97	-17	-30	-61	-100	33	-86	-34	-102	-23	-100	-72	-64	-4	-102	-18	-67	-66	-149	-75	2203	-128	-1893	-20307	3411	-15325	-1395	-10795	3310	-13838	-5441	-4234	71	-14532	-3951	-9572	-457
0.718333	-26	37	84	-63	-107	-34	12	-14	-19	6	-76	-62	-114	-18	-29	-62	-101	32	-86	-34	-109	-24	-97	-69	-67	-3	-101	-13	-75	-74	-148	-77	1708	-43	-1773	-20261	2639	-15325	-1404	-10533	3589	-13973	-5524	-4399	234	-14562	-3943	-9781	-362
0.719167	-25	41	81	-63	-111	-36	25	2	-18	4	-76	-65	-101	-18	-33	-60	-101	32	-83	-33	-110	-26	-100	-68	-65	-5	-104	-16	-77	-76	-159	-77	1307	28	-1658	-20212	2227	-15323	-1427	-10236	3609	-14099	-5614	-4542	336	-14592	-3935	-10020	-279
0.720000	-27	40	84	-63	-112	-35	11	-16	-15	3	-74	-64	-97	-18	-30	-61	-101	30	-84	-36	-97	-27	-85	-69	-67	-3	-102	-13	-73	-74	-149	-75	2164	87	-1547	-20149	2089	-15318	-1462	-9913	3699	-14205	-5692	-4728	381	-14614	-3920	-10243	6
0.720833	-22	40	87	-84	-105	-33	12	-41	-15	3	-73	-64	-96	-18	-32	-58	-97	33	-83	-34	-103	-24	-99	-68	-62	-1	-100	-12	-76	-74	-148	-98	775	130	-1442	-20087	1762	-15305	-1514	-9557	3765	-14296	-5761	-4941	506	-14632	-3903	-10464	274
0.721667	-24	41	88	-62	-109	-36	12	-12	-14	9	-74	-63	-95	-15	-28	-61	-98	34	-88	-33	-107	-21	-102	-66	-61	0	-99	-10	-74	-72	-146	-74	1804	156	-1342	-20018	1253	-15298	-1576	-9179	3728	-14366	-5829	-5179	538	-14640	-3874	-10687	446
0.722500	-22	37	70	-61	-109	-34	16	-13	-15	6	-73	-63	-96	-17	-30	-60	-98	36	-82	-32	-105	-22	-98	-69	-63	0	-99	-10	-72	-44	-147	-77	1049	176	-1245	-19945	896	-15282	-1657	-8777	3744	-14423	-5885	-5429	413	-14644	-3846	-10913	727
0.723333	-22	41	87	-58	-109	-34	13	-13	-17	6	-72	-78	-95	-33	-30	-59	-97	33	-83	-32	-108	-24	-101	-68	-66	0	-99	-12	-74	-70	-149	-76	1176	178	-1158	-19872	508	-15270	-1754	-8377	3816	-14456	-5935	-5682	334	-14643	-3805	-11143	956
0.724167	-24	41	86	-58	-110	-34	5	-12	-17	4	-74	-63	-98	-17	-31	-59	-98	34	-82	-31	-104	-21	-98	-64	-63	1	-97	-9	-87	-69	-143	-75	1138	165	-1062	-19788	165	-15242	-1856	-7901	3834	-14463	-5969	-5995	309	-14628	-3758	-11374	1073
0.725000	-25	42	91	-56	-109	-30	15	-14	-16	8	-70	-60	-94	-14	-28	-59	-97	35	-105	-32	-90	-22	-101	-68	-63	0	-98	-10	-72	-70	-149	-76	-1641	155	-976	-19710	214	-15212	-1984	-7436	3591	-14454	-6000	-6305	454	-14616	-3704	-11604	1138
0.725833	-27	41	88	-60	-108	-35	17	-14	-18	4	-72	-63	-102	-15	-30	-61	-104	33	-83	-31	-107	-19	-100	-66	-62	-3	-98	-10	-74	-69	-150	-72	-264	127	-886	-19625	72	-15162	-2114	-6950	3500	-14423	-6021	-6622	436	-14590	-3650	-11838	1261
0.726667	-24	40	86	-59	-112	-34	13	-14	-22	5	-70	-62	-97	-18	-30	-60	-99	36	-68	-31	-107	-19	-101	-67	-65	0	-98	-9	-76	-70	-147	-76	2441	111	-807	-19538	-773	-15098	-2261	-6460	3652	-14377	-6033	-6952	453	-14566	-3593	-12064	1407
0.727500	-29	40	90	-56	-109	-32	16	-14	-22	5	-69	-62	-96	-14	-29	-61	-101	34	-83	-30	-104	-21	-101	-65	-64	3	-98	-8	-72	-73	-147	-74	-2323	87	-719	-19449	-874	-15020	-2417	-5960	3574	-14305	-6034	-7284	623	-14538	-3531	-12291	1415
0.728333	-25	40	89	-57	-110	-35	16	-12	-21	4	-72	-63	-95	-12	-35	-58	-99	37	-63	-31	-102	-17	-98	-65	-66	0	-99	-10	-74	-65	-146	-72	723	73	-634	-19364	-996	-14911	-2577	-5461	3550	-14223	-6032	-7637	555	-14507	-3478	-12511	1524
0.729167	-21	40	87	-33	-107	-32	16	-10	-18	8	-72	-62	-98	-12	-27	-57	-101	34	-85	-30	-107	-17	-99	-65	-63	3	-95	-12	-75	-66	-149	-72	-1119	57	-545	-19271	-1149	-14785	-2745	-4970	3497	-14124	-6018	-7970	472	-14483	-3426	-12724	1416
0.730000	-27	44	91	-55	-107	-30	17	-13	-18	8	-73	-62	-95	-12	-25	-58	-97	38	-80	-30	-99	-17	-97	-65	-64	0	-97	-9	-70	-64	-144	-73	-1981	53	-456	-19176	-1297	-14630	-2915	-4489	3437	-14014	-6005	-8321	448	-14458	-3382	-12933	1292
0.730833	-24	39	89	-55	-108	-28	16	-9	-14	8	-70	-62	-96	-12	-25	-58	-98	36	-84	-30	-99	-18	-98	-65	-61	2	-95	-9	-70	-66	-143	-73	-1081	56	-366	-19081	-1273	-14450	-3092	-4017	3460	-13907	-5986	-8674	431	-14443	-3340	-13133	1273
0.731667	-28	41	90	-57	-109	-32	15	-16	-19	4	-75	-66	-96	-13	-29	-58	-98	32	-84	-34	-105	-23	-101	-66	-68	-1	-102	-13	-76	-70	-148	-75	-1348	60	-272	-18985	-1679	-14233	-3271	-3571	3484	-13819	-5971	-9030	451	-14439	-3307	-13330	1016
0.732500	-29	37	105	-61	-112	-34	15	-16	-24	5	-75	-66	-99	-14	-29	-59	-108	34	-91	-35	-108	-22	-98	-66	-68	-1	-107	-11	-74	-72	-147	-74	-2939	77	-174	-18881	-1918	-14023	-3444	-3145	3245	-13681	-5951	-9383	405	-14434	-3277	-13519	728
0.733333	-27	38	89	-60	-110	-34	13	-13	-18	5	-73	-64	-96	-14	-25	-58	-102	34	-85	-32	-108	-22	-99	-69	-65	-4	-102	-15	-77	-70	-147	-76	-2413	99	-73	-18773	-1677	-13776	-3620	-2753	3061	-13567	-5932	-9748	200	-14444	-3255	-13703	735
0.734167	-28	39	79	-61	-110	-36	13	-14	-21	5	-73	-64	-96	-15	-31	-60	-97	34	-82	-32	-108	-22	-101	-67	-64	-1	-87	-11	-74	-69	-164	-77	-4246	131	29	-18657	-1626	-13513	-3788	-2384	2899	-13452	-5913	-10111	-23	-14456	-3228	-13883	618
0.735000	-24	40	89	-56	-108	-33	13	-13	-16	6	-74	-65	-99	-14	-28	-57	-97	36	-88	-32	-101	-23	-98	-78	-63	1	-99	-11	-73	-69	-147	-72	-3157	166	141	-18537	-1824	-13228	-3955	-2054	2799	-13342	-5897	-10479	-174	-14474	-3210	-14064	577
0.735833	-23	40	91	-57	-108	-29	13	-9	-21	9	-93	-65	-94	-12	-27	-56	-102	39	-82	-31	-105	-19	-98	-67	-63	1	-97	-11	-69	-66	-143	-72	-3374	198	257	-18416	-2127	-12943	-4116	-1762	2598	-13236	-5885	-10846	-119	-14499	-3186	-14244	602
0.736667	-25	41	90	-56	-104	-31	13	-12	-17	8	-72	-62	-95	-11	-26	-58	-99	32	-82	-29	-107	-18	-96	-68	-63	0	-95	-11	-76	-69	-147	-72	-3669	234	377	-18286	-2561	-12654	-4272	-1510	2185	-13178	-5879	-11221	-109	-14529	-3166	-14434	490
0.737500	-24	56	90	-59	-109	-32	16	-11	-16	10	-70	-62	-97	-12	-23	-58	-95	38	-81	-32	-103	-19	-96	-65	-63	5	-98	-12	-73	-66	-147	-73	-2768	270	493	-18151	-2865	-12367	-4419	-1306	1936	-13038	-5872	-11589	-292	-14550	-3144	-14628	422
0.738333	-26	40	91	-56	-107	-31	16	-13	-15	3	-72	-64	-96	-14	-27	-52	-101	38	-81	-30	-105	-19	-97	-66	-62	0	-98	-13	-72	-68	-148	-74	-4248	304	601	-18012	-2973	-12093	-4558	-1138	1672	-12944	-5871	-11960	-388	-14569	-3123	-14831	412
0.739167	-24	39	69	-65	-110	-32	12	-15	-17	7	-76	-64	-97	-13	-29	-59	-99	37	-82	-31	-107	-22	-98	-70	-63	-19	-100	-13	-73	-94	-148	-76	-4040	333	732	-17875	-3090	-11836	-4684	-1024	1282	-12848	-5875	-12327	-453	-14578	-3096	-15044	425
0.740000	-26	36	88	-61	-108	-33	9	-16	-18	4	-76	-67	-101	-17	-29	-63	-102	33	-83	-34	-103	-23	-100	-74	-66	-3	-101	-16	-73	-73	-150	-79	1204	363	847	-17738	-3863	-11597	-4810	-952	1275	-12751	-5869	-12689	-598	-14576	-3075	-15261	488
0.740833	-26	36	86	-63	-110	-36	9	-21	-19	3	-78	-67	-99	-17	-30	-64	-101	33	-85	-34	-109	-23	-100	-73	-66	13	-98	-14	-75	-76	-151	-75	-2880	398	959	-17594	-4077	-11383	-4912	-924	1117	-12641	-5890	-13034	-530	-14547	-3044	-15487	296
0.741667	-27	41	87	-58	-108	-32	13	-15	-15	6	-74	-63	-99	-14	-30	-61	-100	33	-84	-34	-105	-22	-100	-67	-62	-3	-99	-15	-73	-69	-146	-74	-302	425	1070	-17454	-4169	-11193	-5003	-944	919	-12528	-5897	-13372	-444	-14501	-3021	-15721	177
0.742500	-28	40	87	-58	-111	-32	13	-15	-16	2	-75	-66	-96	-15	-28	-58	-98	35	-84	-33	-107	-12	-97	-70	-64	-1	-100	-13	-74	-70	-150	-75	46	459	1172	-17316	-4288	-11037	-5086	-1012	807	-12399	-5907	-13691	-318	-14427	-3008	-15961	88
0.743333	-27	35	87	-59	-108	-33	7	-22	-16	5	-73	-64	-91	-14	-27	-59	-101	33	-85	-32	-107	-21	-98	-66	-62	-1	-100	-11	-72	-67	-146	-75	-847	489	1268	-17184	-4485	-10909	-5143	-1123	671	-12257	-5915	-13986	-456	-14330	-2998	-16199	-91
0.744167	-19	34	89	-59	-103	-30	16	-14	-16	7	-75	-65	-93	-14	-26	-59	-97	39	-84	-30	-100	-18	-97	-68	-53	0	-100	-12	-72	-66	-146	-73	604	529	1359	-17061	-4502	-10816	-5183	-1282	471	-12100	-5924	-14263	-675	-14203	-3008	-16435	-136
0.745000	-28	40	86	-57	-105	-30	15	-15	-16	8	-74	-62	-94	13	-28	-46	-99	36	-83	-34	-102	-21	-100	-66	-62	0	-99	-13	-70	-68	-152	-75	1458	573	1436	-16951	-4729	-10759	-5210	-1489	609	-11930	-5931	-14513	-663	-14051	-3043	-16661	-180
0.745833	-24	42	86	-60	-109	-36	12	-17	-18	3	-76	-68	-97	-21	-29	-59	-98	34	-86	-36	-104	-24	-100	-68	-72	-1	-101	-17	-78	-72	-147	-75	89	616	1505	-16846	-4824	-10724	-5209	-1738	545	-11747	-5942	-14732	-619	-13866	-3078	-16871	-377
0.746667	-25	39	88	-61	-108	-33	11	-17	-17	7	-75	-66	-119	-18	-31	-62	-99	36	-85	-34	-103	-24	-99	-68	-64	0	-98	-11	-70	-67	-146	-75	1612	670	1575	-16749	-4538	-10720	-5186	-2027	387	-11546	-5944	-14915	-645	-13651	-3150	-17057	-349
0.747500	-25	39	88	-60	-113	-33	13	-15	-17	5	-74	-67	-97	-19	-31	-55	-101	36	-86	-36	-107	-24	-98	-68	-62	0	-101	-11	-77	-70	-148	-74	96	723	1637	-16664	-4242	-10734	-5142	-2361	415	-11333	-5952	-15070	-700	-13414	-3248	-17222	-350
0.748333	-26	10	87	-61	-110	-34	12	-15	-21	3	-78	-67	-98	-17	-32	-63	-101	34	-87	-35	-110	-26	-103	-69	-64	-1	-103	-13	-75	-69	-151	-83	759	778	1679	-16593	-4096	-10773	-5073	-2725	537	-11115	-5952	-15187	-687	-13155	-3373	-17357	-308
0.749167	-28	37	84	-60	-112	-36	9	-18	-19	2	-78	-67	-100	-18	-32	-61	-100	32	-83	-33	-101	-22	-88	-68	-61	2	-97	-12	-73	-69	-147	-75	1222	848	1747	-16527	-3845	-10813	-4979	-3121	595	-10876	-5953	-15292	-614	-12879	-3515	-17448	-273
0.750000	-23	38	87	-60	-108	-33	10	-16	-16	8	-73	-65	-96	-16	-27	-57	-98	36	-84	-32	-105	-23	-99	-66	-61	1	-98	-10	-74	-69	-145	-63	597	917	1797	-16478	-3545	-10840	-4864	-3557	625	-10629	-5959	-15318	-537	-12592	-3712	-17509	-325
0.750833	-25	42	89	-57	-109	-32	12	-15	-18	6	-75	-63	-96	-16	-30	-57	-101	34	-83	-31	-104	-22	-100	-65	-64	2	-99	-9	-75	-68	-145	-74	1543	986	1846	-16432	-3279	-10915	-4726	-4019	665	-10382	-5964	-15330	-487	-12303	-3918	-17528	-219
0.751667	-26	40	89	-58	-110	-41	29	-17	-17	7	-75	-64	-94	-17	-30	-61	-101	36	-83	-32	-105	-23	-102	-70	-62	1	-99	-9	-74	-68	-150	-73	439	1053	1896	-16397	-2881	-10958	-4579	-4504	663	-10124	-5971	-15309	-379	-12020	-4147	-17502	-52
0.752500	-25	39	87	-60	-111	-35	12	-15	-17	4	-74	-63	-97	-18	-29	-60	-99	37	-84	-19	-105	-19	-99	-67	-62	0	-98	-14	-73	-73	-148	-76	-708	1139	1938	-16364	-2298	-10992	-4411	-5010	424	-9862	-5987	-15258	-185	-11737	-4401	-17441	105
0.753333	-28	40	88	-58	-112	-35	13	-17	-18	6	-75	-64	-97	-16	-28	-61	-100	34	-84	-31	-103	-23	-102	-68	-66	-10	-102	-11	-74	-73	-149	-75	4616	1222	1984	-16336	-2576	-11005	-4241	-5537	432	-9606	-6007	-15170	-354	-11476	-4657	-17340	394
0.754167	-28	38	90	-59	-109	-36	11	-15	-19	4	-75	-63	-99	-18	-28	-70	-113	34	-83	-30	-107	-23	-85	-66	-65	0	-98	-10	-75	-72	-149	-77	1692	1304	2032	-16308	-2434	-10996	-4058	-6073	507	-9337	-6034	-15063	-327	-11229	-4922	-17207	501
0.755000	-25	40	89	-59	-111	-33	11	-13	-10	9	-74	-65	-90	-15	-25	-59	-98	37	-84	-31	-103	-22	-98	-68	-64	0	-102	-10	-74	-69	-147	-73	2876	1420	2074	-16282	-2101	-10956	-3874	-6622	474	-9072	-6068	-14920	-122	-11009	-5183	-17044	435
0.755833	-29	40	90	-58	-108	-33	12	-13	-19	7	-74	-62	-97	-17	-24	-59	-99	34	-83	-29	-108	-19	-95	-55	-62	1	-98	-11	-72	-68	-145	-76	4720	1485	2116	-16250	-2150	-10885	-3698	-7179	363	-8794	-6105	-14755	-119	-10815	-5439	-16857	539
0.756667	-24	41	89	-60	-110	-32	12	-15	-25	4	-76	-65	-98	-17	-27	-59	-103	32	-83	-36	-109	-23	-100	-68	-68	-3	-100	-18	-75	-74	-147	-78	3191	1574	2148	-16223	-2038	-10787	-3529	-7740	261	-8525	-6157	-14579	-168	-10653	-5685	-16651	598
0.757500	-28	37	85	-61	-112	-39	7	-17	-23	2	-75	-65	-96	-17	-35	-61	-105	32	-86	-32	-105	-23	-97	-66	-64	1	-97	-14	-75	-70	-146	-73	4542	1669	2181	-16180	-1713	-10653	-3382	-8299	51	-8247	-6198	-14366	-128	-10516	-5908	-16427	698
0.758333	-23	43	88	-59	-108	-31	12	-13	-15	4	-74	-64	-95	-14	-26	-59	-99	34	-85	-31	-102	-24	-97	-65	-63	0	-101	-19	-75	-70	-145	-72	6138	1766	2211	-16134	-1812	-10480	-3229	-8858	-90	-7969	-6265	-14167	-233	-10407	-6116	-16202	795
0.759167	-26	39	86	-64	-108	-32	12	-12	-15	5	-74	-65	-94	-15	-26	-58	-97	33	-86	-33	-107	-22	-100	-68	-63	-4	-102	-13	-70	-70	-148	-75	4478	1858	2227	-16082	-1873	-10274	-3104	-9414	-393	-7687	-6326	-13938	-152	-10319	-6295	-15973	647
0.760000	-25	38	89	-60	-107	-32	12	-15	-21	5	-74	-64	-94	-15	-28	-60	-99	35	-84	-32	-103	-21	-101	-67	-62	-3	-101	-16	-76	-68	-147	-96	5505	1958	2240	-16017	-1504	-10031	-3000	-9963	-849	-7398	-6386	-13706	-35	-10252	-6445	-15736	613
0.760833	-25	41	88	-59	-110	-35	12	-14	-15	6	-69	-62	-98	-15	-24	-57	-101	33	-88	-33	-108	-26	-99	-66	-62	2	-99	-15	-73	-68	-145	-73	4353	2057	2243	-15948	-1159	-9759	-2912	-10510	-1389	-7109	-6466	-13470	-115	-10195	-6578	-15509	829
0.761667	-22	42	86	-57	-108	-32	12	-11	-16	5	-74	-84	-95	-16	-26	-59	-99	34	-88	-31	-102	-21	-97	-66	-60	-3	-101	-13	-83	-68	-146	-75	3601	2152	2242	-15861	-840	-9451	-2850	-11042	-2078	-6816	-6497	-13234	-189	-10146	-6667	-15286	904
0.762500	-24	41	90	-56	-107	-32	16	-11	-15	8	-69	-62	-94	-15	-26	-60	-97	38	-86	-34	-104	-24	-102	-67	-61	-1	-98	-12	-69	-66	-150	-73	4282	2250	2226	-15772	-500	-9129	-2813	-11566	-2634	-6523	-6534	-13002	-153	-10097	-6738	-15063	1032
0.763333	-24	43	82	-55	-119	-34	16	-10	-16	5	-70	-61	-97	-15	-28	-59	-96	37	-84	-31	-102	-19	-98	-65	-60	0	-98	-13	-74	-69	-148	-58	2981	2349	2200	-15664	-174	-8776	-2794	-12073	-3072	-6230	-6586	-12770	-252	-10037	-6793	-14850	1159
0.764167	-21	43	89	-57	-105	-33	16	-10	-17	5	-72	-61	-94	-12	-25	-50	-100	35	-85	-32	-87	-23	-100	-65	-61	-1	-100	-13	-70	-67	-146	-75	3089	2440	2171	-15550	118	-8410	-2802	-12578	-3410	-5936	-6622	-12549	-207	-9964	-6830	-14646	1153
0.765000	-27	41	89	-56	-103	-31	11	-17	-18	4	-76	-66	-98	-18	-31	-64	-102	33	-87	-32	-107	-27	-102	-69	-67	-5	-105	-16	-77	-74	-154	-80	1494	2530	2124	-15430	457	-8056	-2829	-13064	-3779	-5650	-6644	-12343	-101	-9877	-6857	-14430	1170
0.765833	-24	9	81	-61	-113	-36	6	-21	-21	0	-77	-66	-100	-19	-30	-65	-100	30	-88	-56	-107	-27	-103	-73	-65	-3	-107	-16	-74	-69	-149	-77	-1253	2622	2073	-15275	1089	-7645	-2873	-13530	-4406	-5364	-6650	-12141	-98	-9755	-6877	-14214	1214
0.766667	-26	36	86	-61	-109	-33	13	-17	-17	3	-73	-64	-99	-18	-33	-64	-101	32	-90	-33	-104	-26	-101	-67	-64	-5	-102	-15	-96	-74	-170	-80	2744	2714	2020	-15110	1317	-7260	-2936	-13977	-4841	-5085	-6653	-11948	-291	-9603	-6900	-13993	1433
0.767500	-28	40	86	-59	-110	-36	12	-15	-17	4	-73	-66	-101	-15	-29	-62	-102	38	-86	-34	-104	-25	-101	-68	-64	-6	-102	-16	-73	-70	-148	-77	883	2811	1956	-14930	1553	-6894	-3001	-14403	-5198	-4816	-6645	-11772	-236	-9415	-6928	-13757	1441
0.768333	-22	42	88	-60	-107	-33	16	-16	-19	5	-72	-66	-95	-16	-27	-61	-100	30	-90	-32	-103	-22	-99	-67	-63	-3	-101	-25	-78	-70	-148	-77	-1515	2905	1888	-14724	2146	-6498	-3113	-14810	-5744	-4556	-6626	-11605	-177	-9191	-6968	-13505	1095
0.769167	-26	42	89	-58	-107	-30	15	-13	-19	4	-73	-65	-95	-11	-28	-59	-103	29	-87	-32	-112	-21	-97	-68	-67	-4	-101	-12	-74	-66	-147	-75	736	3007	1817	-14506	2596	-6132	-3228	-15199	-6294	-4311	-6609	-11451	-134	-8934	-7025	-13241	932
0.770000	-26	42	90	-56	-95	-31	12	-13	-16	8	-72	-76	-96	-13	-28	-58	-100	33	-85	-28	-102	-22	-99	-64	-60	0	-99	-12	-77	-67	-148	-74	-2107	3111	1745	-14267	2923	-5786	-3359	-15564	-6779	-4071	-6587	-11311	-63	-8641	-7104	-12953	917
0.770833	-22	46	90	-58	-105	-32	15	-16	-14	5	-74	-64	-94	-14	-26	-62	-95	33	-85	-30	-100	-21	-98	-64	-60	0	-99	-10	-68	-67	-147	-74	-2143	3224	1683	-14014	3112	-5459	-3503	-15910	-7263	-3858	-6568	-11186	-188	-8316	-7198	-12649	937
0.771667	-24	42	89	-58	-107	-33	15	-12	-14	12	-70	-66	-94	-13	-28	-59	-97	34	-85	-33	-103	-21	-97	-63	-61	1	-99	-11	-72	-61	-147	-73	-893	3344	1614	-13745	3085	-5157	-3656	-16232	-7378	-3662	-6556	-11074	-246	-7968	-7313	-12330	860
0.772500	-24	43	88	-59	-110	-31	12	-14	-21	6	-76	-64	-97	-12	-31	-62	-104	32	-85	-30	-91	-23	-97	-66	-68	-3	-100	-10	-76	-68	-148	-76	-3372	3474	1568	-13469	2805	-4885	-3830	-16535	-7335	-3485	-6549	-10981	-286	-7605	-7454	-11995	545
0.773333	-25	41	88	-61	-74	-31	11	-17	-21	5	-75	-67	-100	-15	-32	-61	-104	30	-90	-34	-110	-25	-94	-70	-65	-5	-104	-13	-80	-74	-150	-76	-3067	3612	1525	-13191	2826	-4638	-4012	-16815	-7483	-3326	-6558	-10896	-407	-7224	-7610	-11644	304
0.774167	-28	38	89	-65	-110	-39	10	-18	-21	3	-78	-67	-92	-18	-31	-61	-95	30	-80	-31	-107	-22	-100	-68	-64	-3	-102	-11	-75	-72	-148	-72	-3765	3776	1508	-12906	3015	-4423	-4208	-17068	-7589	-3182	-6580	-10822	-349	-6835	-7775	-11286	406
0.775000	-27	40	108	-62	-108	-30	-27	-15	-14	9	-61	-63	-96	-11	-31	-59	-99	33	-87	-32	-107	-23	-100	-66	-64	-3	-99	-12	-74	-72	-146	-78	-5185	3947	1505	-12633	2766	-4243	-4408	-17309	-7612	-3067	-6623	-10758	-259	-6451	-7954	-10924	464
0.775833	-19	44	93	-60	-109	-33	12	-12	-14	7	-69	-65	-96	-14	-28	-57	-98	37	-82	-31	-101	-18	-97	-65	-62	3	-100	-11	-74	-72	-146	-70	-3497	4138	1527	-12373	2292	-4083	-4624	-17527	-7594	-2963	-6695	-10710	-252	-6077	-8139	-10573	438
0.776667	-22	39	89	-59	-130	-32	12	-11	-17	-18	-70	-63	-96	-11	-28	-56	-99	35	-83	-30	-103	-23	-98	-66	-64	2	-98	-8	-70	-67	-146	-74	-5379	4345	1572	-12141	1918	-3962	-4851	-17737	-7322	-2877	-6778	-10676	-305	-5719	-8326	-10226	373
0.777500	-23	42	93	-59	-108	-30	10	-11	-16	7	-80	-41	-98	-16	-30	-69	-97	37	-83	-29	-103	-19	-98	-66	-64	1	-97	-11	-75	-69	-147	-73	-4605	4567	1647	-11944	1431	-3871	-5076	-17929	-6998	-2805	-6894	-10668	-333	-5387	-8514	-9901	346
0.778333	-27	43	91	-60	-86	-32	11	-13	-14	8	-73	-64	-92	-14	-27	-59	-98	39	-82	-30	-105	-22	-99	-65	-59	-1	-99	-14	-75	-70	-148	-70	-4915	4806	1741	-11791	874	-3802	-5310	-18110	-7029	-2747	-7040	-10649	-397	-5075	-8690	-9601	480
0.779167	-24	40	88	-58	-109	-32	11	-11	-21	4	-73	-64	-98	-17	-33	-58	-103	37	-81	-31	-84	-22	-98	-66	-65	1	-98	-13	-75	-70	-148	-73	-8000	5065	1867	-11688	571	-3758	-5543	-18282	-7479	-2698	-7213	-10655	-344	-4801	-8866	-9335	421
0.780000	-24	40	89	-55	-109	-31	-10	-14	-17	8	-73	-64	-95	-14	-28	-58	-94	38	-82	-32	-103	-23	-99	-67	-63	2	-100	-11	-73	-69	-149	-73	-3917	5337	2009	-11647	-58	-3731	-5777	-18442	-8186	-2652	-7406	-10674	-408	-4555	-9023	-9104	371
0.780833	-24	39	88	-59	-108	-32	10	-13	-16	5	-75	-64	-97	-16	-27	-62	-102	37	-85	-32	-104	-22	-100	-68	-63	-4	-99	-12	-73	-72	-148	-76	-2496	5615	2192	-11681	-853	-3724	-6004	-18600	-8493	-2609	-7628	-10706	-299	-4346	-9173	-8909	463
0.781667	-24	39	84	-55	-109	-35	8	-17	-21	2	-72	-64	-96	-19	-29	-62	-101	34	-85	-33	-105	-22	-104	-73	-68	-4	-102	-14	-74	-74	-151	-84	-7279	5911	2382	-11787	-992	-3728	-6230	-18757	-8410	-2564	-7871	-10752	-127	-4170	-9309	-8762	342
0.782500	-26	38	86	-60	-111	-34	8	-17	-18	4	-74	-64	-99	-18	-32	-63	-100	55	-87	-32	-105	-24	-100	-69	-63	0	-99	-12	-72	-73	-153	-75	-2001	6218	2598	-11967	-1462	-3736	-6437	-18902	-8276	-2513	-8122	-10799	-136	-4020	-9423	-8651	306
0.783333	-27	39	74	-57	-110	-32	9	-15	-18	6	-70	-60	-99	-17	-28	-59	-99	38	-83	-31	-103	-23	-99	-70	-65	-1	-98	-11	-65	-75	-149	-75	-4615	6529	2820	-12229	-1818	-3749	-6626	-19042	-8410	-2459	-8403	-10860	-183	-3898	-9530	-8578	240
0.784167	-26	38	89	-57	-103	-30	15	-13	-16	6	-72	-63	-99	-17	-26	-63	-101	37	-84	-28	-100	-21	-99	-68	-62	0	-98	-11	-69	-67	-148	-75	-4432	6842	3051	-12574	-2045	-3760	-6800	-19175	-8496	-2391	-8687	-10927	-188	-3794	-9618	-8551	-5
0.785000	-26	37	87	-57	-109	-31	12	-13	-19	7	-74	-59	-94	-17	-29	-64	-100	39	-85	-31	-102	-23	-103	-70	-63	-4	-99	-14	-74	-72	-156	-77	-2036	7154	3282	-12995	-2153	-3776	-6958	-19304	-8264	-2320	-8982	-11000	-199	-3705	-9698	-8554	-150
0.785833	-25	38	82	-60	-112	-35	12	-14	-21	4	-75	-64	-98	-22	-29	-63	-99	35	-86	-36	-107	-22	-104	-69	-67	-5	-99	-15	-76	-70	-150	-77	-3395	7466	3508	-13498	-2378	-3774	-7089	-19424	-7888	-2235	-9267	-11057	-237	-3621	-9770	-8587	-160
0.786667	-26	41	85	-60	-104	-33	11	-15	-19	4	-77	-64	-98	-17	-28	-63	-99	34	-87	-35	-105	-25	-101	-72	-64	-7	-104	-29	-73	-69	-150	-52	-2979	7776	3731	-14053	-2172	-3767	-7197	-19529	-7673	-2142	-9550	-11134	-165	-3540	-9828	-8636	-191
0.787500	-25	38	86	-61	-108	-33	15	-15	-15	20	-74	-62	-94	-16	-31	-60	-111	36	-86	-33	-105	-25	-100	-70	-65	-4	-98	-13	-74	-72	-147	-74	-2162	8070	3938	-14671	-1712	-3752	-7278	-19631	-7298	-2036	-9816	-11194	72	-3454	-9878	-8705	-119
0.788333	-27	38	87	-58	-109	-26	13	-14	-21	5	-73	-66	-96	-16	-27	-61	-98	37	-84	-33	-105	-22	-99	-69	-64	-3	-87	-16	-75	-43	-146	-76	-4057	8355	4131	-15341	-1390	-3725	-7331	-19694	-6865	-1922	-10068	-11241	63	-3354	-9921	-8780	-211
0.789167	-27	39	85	-60	-110	-32	15	-14	-19	4	-73	-63	-98	-21	-28	-75	-102	30	-85	-30	-107	-24	-100	-68	-66	-3	-99	-13	-74	-69	-150	-77	-1677	8630	4301	-16045	-1116	-3689	-7356	-19751	-6317	-1797	-10298	-11280	103	-3242	-9965	-8854	-150
0.790000	-31	41	88	-59	-111	-32	12	-7	-15	7	-76	-65	-100	-18	-28	-61	-101	32	-87	-33	-107	-25	-100	-69	-67	-4	-101	-15	-78	-69	-146	-76	-2480	8877	4451	-16767	-778	-3640	-7354	-19784	-5703	-1666	-10506	-11299	374	-3109	-9998	-8935	-36
0.790833	-27	36	84	-64	-113	-35	9	-17	-19	5	-75	-66	-96	-15	-30	-58	-101	32	-90	-33	-99	-26	-99	-66	-65	-3	-98	-13	-74	-70	-146	-74	-2095	9110	4567	-17505	-537	-3574	-7319	-19769	-4992	-1512	-10677	-11292	656	-2949	-10024	-9002	39
0.791667	-26	61	90	-58	-109	-29	16	-14	-15	7	-73	-62	-97	-16	-30	-62	-101	34	-86	-29	-102	-23	-100	-69	-65	1	-101	-14	-78	-70	-149	-77	-775	9320	4667	-18239	-258	-3500	-7263	-19763	-4173	-1379	-10825	-11266	840	-2777	-10058	-9054	228
0.792500	-24	40	89	-60	-109	-36	12	-15	-17	8	-74	-22	-97	-17	-28	-61	-99	30	-86	-32	-111	-23	-100	-66	-64	-1	-98	-13	-74	-68	-147	-74	-3440	9503	4742	-18963	290	-3419	-7173	-19712	-3471	-1224	-10946	-11213	835	-2567	-10084	-9095	192
0.793333	-28	38	88	-60	-111	-34	12	-12	-16	7	-72	-65	-97	-17	-30	-61	-101	30	-85	-30	-104	-24	-101	-67	-63	-1	-99	-13	-80	-68	-151	-75	-1469	9663	4792	-19651	678	-3326	-7058	-19628	-2725	-1067	-11030	-11135	732	-2344	-10114	-9119	228
0.794167	-26	42	89	-61	-110	-36	12	-15	-18	7	-75	-50	-99	-15	-32	-55	-101	32	-72	-31	-108	-23	-101	-67	-65	1	-98	-13	-74	-68	-148	-72	3197	9795	4825	-20306	406	-3225	-6919	-19524	-1724	-903	-11096	-11027	784	-2094	-10135	-9121	207
0.795000	-25	41	89	-59	-110	-33	13	-8	-21	4	-73	-62	-100	-14	-30	-60	-102	37	-85	-32	-105	-18	-98	-66	-65	0	-99	-8	-72	-77	-147	-74	-1955	9897	4846	-20915	704	-3115	-6751	-19357	-861	-731	-11127	-10889	818	-1831	-10166	-9108	47
0.795833	-25	40	94	-58	-111	-32	17	-13	-16	9	-69	-62	-97	-14	-26	-56	-104	36	-81	-27	-105	-21	-99	-67	-65	0	-97	-10	-75	-64	-144	-73	3380	9974	4848	-21473	884	-3000	-6570	-19178	58	-562	-11140	-10723	687	-1552	-10184	-9077	-96
0.796667	-29	46	91	-56	-108	-29	23	-11	-16	12	-72	-59	-95	-13	-26	-58	-100	36	-82	-30	-105	-18	-99	-65	-64	4	-96	-12	-73	-67	-143	-73	2354	10025	4840	-21980	948	-2886	-6367	-18963	952	-356	-11133	-10538	593	-1267	-10218	-9037	-206
0.797500	-24	43	91	-59	-108	-33	15	-15	-12	7	-73	-63	-95	-23	-30	-58	-97	35	-83	-29	-108	-22	-101	-67	-64	0	-97	-12	-75	-67	-147	-73	1847	10036	4821	-22418	889	-2766	-6156	-18722	1827	-163	-11110	-10318	596	-973	-10244	-8978	-96
0.798333	-28	42	68	-58	-110	-32	15	-17	-19	6	-73	-62	-99	-17	-31	-61	-103	34	-86	-30	-107	-22	-98	-67	-56	0	-100	-14	-77	-65	-148	-77	5113	10045	4790	-22789	895	-2646	-5929	-18457	2740	40	-11074	-10084	441	-672	-10269	-8914	-142
0.799167	-30	40	86	-63	-113	-35	9	-18	-24	3	-75	-65	-101	-21	-31	-60	-105	36	-86	-30	-109	-24	-100	-66	-68	0	-101	-13	-78	-69	-147	-74	4877	10027	4756	-23093	534	-2522	-5688	-18167	3699	254	-11025	-9830	286	-371	-10280	-8834	-383
0.800000	-29	40	87	-86	-109	-33	16	-15	-19	6	-73	-65	-97	-18	-28	-60	-102	29	-87	-30	-104	-21	-99	-67	-66	-3	-96	-13	-75	-69	-132	-72	3911	9982	4710	-23328	532	-2401	-5443	-17857	4400	482	-10961	-9549	294	-69	-10291	-8751	-719
0.800833	-27	43	88	-61	-108	-32	15	-16	-21	5	-73	-63	-97	-17	-28	-59	-98	35	-85	-29	-102	-21	-100	-65	-64	0	-100	-12	-73	-69	-147	-70	5822	9931	4657	-23493	983	-2278	-5198	-17539	5062	711	-10892	-9264	381	228	-10291	-8661	-780
0.801667	-26	41	89	-63	-111	-32	13	-15	-17	8	-70	-66	-97	-14	-29	-57	-99	34	-86	-32	-104	-21	-101	-66	-64	0	-99	-13	-76	-72	-145	-74	3212	9858	4590	-23600	1381	-2157	-4957	-17203	5697	951	-10814	-8966	439	520	-10280	-8561	-710
0.802500	-25	43	88	-57	-109	-31	17	-13	-22	2	-70	-67	-80	-15	-29	-56	-79	37	-84	-30	-103	-19	-99	-66	-65	0	-99	-12	-74	-67	-146	-75	4744	9779	4511	-23638	1442	-2033	-4726	-16872	6336	1196	-10727	-8661	254	808	-10266	-8463	-758
0.803333	-24	41	86	-60	-109	-30	13	-14	-15	9	-70	-64	-94	-14	-27	-57	-99	37	-84	-28	-104	-19	-98	-68	-65	2	-97	-11	-73	-67	-147	-72	4532	9684	4408	-23617	1450	-1913	-4500	-16539	6820	1445	-10631	-8354	-10	1092	-10228	-8357	-855
0.804167	-25	45	92	-58	-107	-30	17	-11	-17	9	-77	-63	-95	-16	-30	-36	-96	37	-82	-26	-104	-21	-97	-66	-60	1	-97	-13	-74	-68	-146	-72	3550	9587	4289	-23533	1546	-1806	-4290	-16212	7364	1695	-10533	-8041	-107	1365	-10185	-8249	-860
0.805000	-30	44	90	-58	-90	-30	15	-15	-16	5	-70	-63	-96	-16	-28	-62	-99	34	-83	-33	-105	-23	-101	-68	-66	-1	-98	-24	-74	-70	-149	-77	4310	9479	4136	-23397	1707	-1672	-4109	-15898	7969	1945	-10428	-7726	-79	1629	-10141	-8141	-888
0.805833	-25	41	88	-61	-109	-33	9	-15	-19	5	-73	-68	-98	-21	-31	-66	-102	33	-87	-19	-108	-27	-100	-69	-66	-4	-101	-17	-78	-73	-149	-77	1320	9368	3963	-23206	2140	-1541	-3943	-15599	8374	2193	-10327	-7408	-98	1890	-10079	-8026	-818
0.806667	-28	33	87	-62	-112	-38	13	-16	-21	4	-75	-66	-98	-19	-32	-64	-103	33	-91	-36	-110	-27	-104	-72	-65	-7	-101	-18	-79	-76	-151	-79	1006	9250	3757	-22957	2623	-1414	-3807	-15317	8529	2437	-10196	-7102	-76	2142	-10012	-7910	-681
0.807500	-30	37	81	-62	-114	-41	7	-16	-55	0	-77	-82	-103	-24	-32	-65	-103	32	-88	-36	-110	-24	-102	-72	-65	-4	-101	-19	-78	-73	-151	-78	6193	9132	3521	-22654	2313	-1281	-3694	-15057	8864	2680	-10064	-6782	-77	2392	-9939	-7791	-532
0.808333	-26	39	29	-63	-112	-34	11	-15	-18	5	-73	-66	-96	-15	-30	-64	-100	33	-85	-34	-112	-25	-103	-72	-63	0	-100	-16	-88	-69	-149	-76	55	9010	3250	-22307	2514	-1114	-3615	-14819	8994	2912	-9934	-6458	-141	2633	-9866	-7669	-469
0.809167	-24	42	86	-58	-105	-35	10	-13	-16	5	-75	-65	-96	-17	-31	-77	-102	30	-87	-35	-103	-22	-100	-69	-65	-3	-99	-15	-72	-72	-147	-76	2921	8882	2955	-21912	2707	-946	-3563	-14622	9159	3141	-9793	-6139	-203	2860	-9801	-7550	-398
0.810000	-24	40	85	-61	-84	-33	11	-12	-16	1	-70	-65	-93	-16	-27	-60	-100	35	-85	-35	-104	-23	-100	-73	-64	8	-96	-15	-69	-68	-149	-79	2819	8752	2631	-21477	2921	-769	-3552	-14422	9445	3360	-9650	-5803	-222	3075	-9739	-7428	-474
0.810833	-24	39	89	-60	-107	-33	11	-14	-21	4	-72	-64	-95	-9	-28	-62	-100	34	-83	-33	-105	-21	-99	-72	-65	-1	-99	-13	-76	-69	-150	-74	640	8620	2281	-20999	3135	-573	-3559	-14258	9632	3564	-9512	-5475	-171	3275	-9685	-7313	-651
0.811667	-26	42	89	-60	-101	-36	11	-16	-17	5	-73	-63	-95	-17	-27	-61	-96	29	-87	-34	-102	-23	-102	-74	-75	-3	-99	-16	-75	-68	-149	-75	3036	8481	1912	-20487	3089	-356	-3601	-14127	9578	3757	-9368	-5137	-118	3460	-9647	-7197	-665
0.812500	-24	39	87	-59	-108	-34	13	-18	-17	5	-76	-76	-95	-15	-31	-61	-99	30	-86	-34	-103	-23	-101	-73	-65	0	-98	-16	-75	-69	-148	-79	3290	8344	1531	-19942	2471	-122	-3666	-14014	9491	3944	-9232	-4801	-38	3626	-9628	-7092	-676
0.813333	-24	41	88	-59	-112	-35	9	-17	-19	3	-76	-65	-99	-18	-30	-61	-100	32	-85	-36	-105	-35	-100	-74	-65	0	-102	-17	-78	-70	-148	-75	1350	8208	1149	-19382	2232	128	-3753	-13916	8928	4117	-9103	-4462	37	3775	-9620	-6994	-886
0.814167	-24	39	87	-61	-108	-36	10	-17	-21	2	-76	-48	-101	-18	-31	-62	-98	30	-88	-33	-107	-23	-103	-75	-67	-5	-101	-16	-76	-68	-151	-78	3348	8072	770	-18791	2342	403	-3857	-13837	8261	4284	-8975	-4127	53	3897	-9635	-6906	-1033
0.815000	-45	38	80	-61	-111	-36	8	-22	-21	1	-77	-68	-101	-18	-33	-61	-100	29	-90	-38	-108	-26	-103	-78	-67	-26	-103	-19	-78	-72	-147	-98	1424	7940	405	-18197	2121	697	-3977	-13770	7621	4431	-8863	-3796	46	3996	-9669	-6833	-1119
0.815833	-28	37	88	-63	-109	-36	11	-17	-16	3	-78	-67	-97	-32	-32	-60	-101	32	-63	-35	-105	-21	-99	-72	-64	1	-101	-15	-73	-66	-146	-74	2186	7821	59	-17589	1618	1016	-4103	-13701	6820	4575	-8762	-3469	-58	4075	-9713	-6765	-1272
0.816667	-28	34	84	-59	-111	-35	13	-16	-19	0	-76	-65	-98	-16	-30	-58	-101	32	-86	-35	-105	-22	-102	-72	-63	-1	-101	-16	-68	-68	-147	-77	2464	7707	-251	-16988	1121	1343	-4235	-13643	5995	4713	-8673	-3165	-113	4123	-9778	-6719	-1446
0.817500	-27	37	85	-60	-109	-32	10	-16	-17	0	-74	-65	-97	-22	-32	-61	-103	30	-87	-33	-107	-23	-100	-72	-64	0	-101	-15	-72	-67	-149	-81	1195	7603	-527	-16400	589	1691	-4368	-13578	5171	4840	-8596	-2876	-166	4146	-9851	-6691	-1471
0.818333	-25	41	88	-59	-109	-32	12	-15	-18	6	-79	-63	-96	-15	-29	-57	-98	35	-87	-33	-107	-23	-99	-73	-65	7	-103	-18	-75	-68	-147	-74	2354	7513	-753	-15827	-5	2035	-4497	-13504	4357	4956	-8542	-2619	-339	4142	-9927	-6682	-1455
0.819167	-26	37	86	-60	-107	-33	13	-17	-22	4	-75	-65	-83	-16	-30	-62	-101	34	-85	-33	-108	-22	-100	-72	-63	0	-99	-16	-73	-69	-151	-79	179	7435	-924	-15284	-513	2387	-4625	-13418	3468	5063	-8493	-2385	-279	4107	-10009	-6691	-1544
0.820000	-24	38	88	-45	-109	-33	12	-15	-17	3	-77	-66	-98	-14	-29	-58	-99	37	-86	-33	-105	-23	-99	-69	-64	0	-102	-10	-75	-67	-151	-77	-1493	7376	-1040	-14772	-701	2739	-4745	-13315	2410	5159	-8476	-2197	-173	4051	-10084	-6725	-1546
0.820833	-28	39	87	-57	-109	-31	13	-13	-17	5	-74	-56	-97	-13	-29	-52	-100	34	-83	-34	-103	-23	-100	-72	-62	1	-100	-13	-72	-67	-150	-78	4239	7331	-1095	-14305	-1496	3087	-4861	-13188	1644	5245	-8470	-2051	-197	3964	-10146	-6779	-1410
0.821667	-23	41	90	-55	-110	-30	11	-13	-15	6	-73	-64	-96	-14	-28	-59	-98	36	-82	-30	-101	-23	-100	-67	-64	0	-100	-15	-69	-72	-150	-77	-620	7304	-1084	-13874	-1928	3426	-4969	-13038	1003	5323	-8478	-1956	-242	3852	-10193	-6857	-1385
0.822500	-23	40	87	-58	-111	-33	13	-14	-16	-3	-73	-63	-99	-10	-28	-58	-98	37	-85	-34	-107	-22	-99	-68	-64	1	-101	-14	-73	-67	-149	-76	-231	7295	-1016	-13497	-2048	3743	-5062	-12861	304	5382	-8501	-1913	-304	3725	-10217	-6962	-1479
0.823333	-27	39	86	-58	-109	-31	15	-14	-19	4	-75	-65	-101	-15	-32	-59	-101	34	-81	-34	-107	-23	-100	-72	-64	-3	-100	-16	-75	-72	-150	-77	1732	7294	-884	-13172	-2384	4031	-5160	-12654	-516	5428	-8533	-1930	-273	3570	-10218	-7093	-1540
0.824167	-28	39	85	-61	-113	-32	11	-16	-10	5	-73	-67	-97	-13	-30	-58	-97	35	-84	-34	-108	-19	-99	-66	-64	1	-99	-15	-72	-67	-147	-75	-1583	7320	-694	-12902	-2579	4300	-5244	-12412	-1220	5463	-8570	-2010	-292	3409	-10186	-7243	-1443
0.825000	-25	42	89	-39	-109	-30	12	-12	-17	7	-70	-63	-99	-15	-30	-57	-100	34	-83	-33	-107	-21	-99	-68	-65	-3	-100	-16	-79	-70	-150	-76	-619	7350	-461	-12674	-2415	4522	-5327	-12139	-1706	5473	-8616	-2152	-304	3225	-10131	-7428	-1322
0.825833	-27	41	88	-58	-114	-33	8	-15	-19	7	-74	-65	-98	-18	-25	-58	-105	34	-90	-33	-107	-22	-101	-70	-64	0	-99	-18	-75	-69	-147	-78	153	7390	-183	-12499	-2435	4712	-5396	-11837	-1919	5462	-8662	-2353	-405	3036	-10036	-7627	-1229
0.826667	-26	41	86	-73	-108	-32	12	-16	-16	5	-70	-64	-94	-15	-30	-60	-100	33	-86	-29	-104	-19	-100	-68	-65	-3	-100	-15	-74	-70	-149	-78	-2404	7445	133	-12368	-2351	4865	-5470	-11496	-2313	5441	-8702	-2613	-425	2840	-9915	-7859	-1347
0.827500	-24	43	88	-56	-111	-32	11	-15	-23	8	-74	-62	-96	-14	-28	-59	-100	35	-85	-31	-108	-21	-97	-68	-65	1	-100	-13	-75	-67	-147	-75	-1420	7500	471	-12279	-1817	4971	-5532	-11128	-2693	5390	-8727	-2934	-272	2643	-9759	-8110	-1379
0.828333	-27	41	87	-58	-109	-27	12	-15	-18	7	-73	-62	-98	-13	-29	-61	-99	35	-84	-31	-102	-17	-95	-67	-65	1	-99	-13	-75	-69	-147	-75	-3116	7562	821	-12224	-1242	5032	-5589	-10729	-2916	5316	-8749	-3310	-373	2445	-9577	-8390	-1117
0.829167	-25	42	89	-56	-108	-29	12	-14	-18	-5	-72	-62	-93	-14	-27	-58	-104	35	-86	-28	-104	-18	-98	-69	-64	0	-99	-13	-73	-69	-145	-75	-3704	7623	1175	-12203	-926	5051	-5660	-10309	-3183	5214	-8753	-3738	-471	2249	-9373	-8684	-874
0.830000	-27	42	92	-55	-109	-28	12	-11	-15	9	-69	-62	-96	-13	-26	-57	-99	38	-83	-32	-103	-15	-99	-66	-61	2	-102	-11	-73	-67	-144	-73	-2688	7678	1514	-12202	-675	5021	-5692	-9867	-3300	5088	-8738	-4204	-460	2057	-9153	-9004	-768
0.830833	-24	41	90	-55	-108	-28	13	-14	-19	5	-69	-62	-97	-11	-24	-32	-97	35	-82	-29	-104	-17	-99	-67	-64	2	-99	-11	-72	-67	-144	-75	-4316	7733	1844	-12220	-385	4950	-5730	-9414	-3235	4934	-8696	-4712	-529	1870	-8919	-9337	-646
0.831667	-26	54	89	-55	-108	-31	10	-13	-19	6	-73	-64	-98	-15	-29	-62	-103	30	-86	-33	-107	-21	-100	-65	-68	-1	-100	-16	-78	-72	-146	-78	-3116	7770	2135	-12259	-48	4840	-5760	-8956	-3320	4757	-8640	-5251	-541	1688	-8684	-9689	-333
0.832500	-26	37	86	-63	-112	-36	9	-43	-22	7	-77	-68	-99	-34	-32	-61	-101	30	-87	-33	-108	-21	-98	-66	-65	-1	-101	-15	-74	-68	-126	-74	-4051	7808	2399	-12295	266	4701	-5773	-8491	-3423	4557	-8549	-5809	-591	1515	-8433	-10054	67
0.833333	-31	34	87	-59	-111	-32	12	-14	-22	6	-74	-66	-96	-15	-28	-62	-103	39	-88	-32	-109	-14	-102	-70	-65	1	-98	-15	-77	-70	-149	-74	-6630	7829	2617	-12345	804	4522	-5775	-8036	-3483	4340	-8429	-6384	-839	1334	-8193	-10420	188
0.834167	-26	43	89	-61	-110	-31	12	-17	-24	5	-77	-65	-120	-19	-28	-59	-99	33	-86	-32	-107	-21	-99	-68	-66	-4	-101	-15	-72	-68	-146	-73	-1170	7845	2785	-12387	802	4330	-5771	-7591	-3323	4105	-8285	-6966	-1124	1181	-7959	-10793	450
0.835000	-27	36	88	-60	-112	-34	13	-15	-17	6	-72	-64	-95	-15	-28	-62	-100	33	-85	-35	-107	-22	-100	-67	-62	-5	-99	-13	-77	-68	-145	-75	-2083	7838	2901	-12432	611	4117	-5726	-7161	-3082	3850	-8116	-7544	-1123	1019	-7738	-11162	960
0.835833	-23	40	91	-58	-109	-32	13	-15	-21	8	-72	-64	-98	-14	-28	-57	-95	36	-91	-31	-103	-19	-98	-66	-64	2	-97	-11	-75	-67	-143	-72	-3771	7821	2967	-12474	873	3880	-5670	-6756	-2815	3586	-7924	-8125	-1004	859	-7527	-11530	1217
0.836667	-19	43	93	-60	-107	-31	13	-12	-14	10	-70	-65	-95	-15	-27	-57	-98	34	-86	-32	-104	-30	-100	-66	-59	2	-97	-10	-74	-68	-143	-70	492	7781	2973	-12515	757	3637	-5596	-6387	-2390	3312	-7713	-8688	-899	689	-7334	-11895	1380
0.837500	-24	44	92	-50	-107	-35	15	-14	-14	1	-69	-64	-94	-18	-27	-58	-97	36	-83	-31	-102	-22	-100	-66	-60	2	-96	-12	-72	-69	-147	-70	-2046	7731	2926	-12552	471	3386	-5507	-6058	-1946	3034	-7484	-9239	-996	515	-7159	-12254	1474
0.838333	-26	43	90	-60	-108	-33	18	-15	-14	9	-69	-65	-94	-14	-28	-61	-97	35	-78	-33	-105	-21	-99	-67	-63	-5	-97	-10	-73	-66	-144	-72	-239	7678	2825	-12587	416	3134	-5397	-5776	-1598	2749	-7244	-9766	-1024	338	-6997	-12606	1469
0.839167	-27	43	91	-59	-111	-35	15	-14	-15	6	-70	-65	-92	-18	-31	-61	-102	35	-82	-33	-107	-23	-100	-68	-66	0	-99	-12	-76	-70	-147	-77	2205	7601	2678	-12624	98	2880	-5270	-5543	-1041	2465	-6996	-10276	-1018	144	-6842	-12941	1421
0.840000	-26	40	90	-62	-112	-36	11	-14	-16	4	-73	-66	-96	-19	-33	-63	-104	33	-87	-41	-112	-26	-102	-63	-66	-3	-100	-13	-74	-78	-148	-80	1012	7525	2484	-12672	-434	2622	-5128	-5371	-567	2185	-6748	-10758	-1035	-57	-6708	-13270	1355
0.840833	-27	38	87	-62	-109	-38	10	-18	-18	4	-72	-67	-100	-22	-31	-64	-97	30	-86	-33	-105	-23	-100	-68	-63	1	-96	-10	-75	-68	-148	-75	2342	7440	2260	-12710	-462	2371	-4979	-5259	-384	1910	-6495	-11208	-1186	-274	-6570	-13582	1287
0.841667	-23	42	95	-59	-108	-35	12	-13	-15	8	-70	-63	-93	-19	-30	-61	-98	32	-85	-32	-104	-25	-99	-68	-63	0	-97	-10	-70	-69	-147	-76	1971	7352	2002	-12758	-342	2116	-4802	-5216	-178	1640	-6256	-11637	-1279	-505	-6435	-13887	1381
0.842500	-25	42	89	-58	-109	-36	15	-15	-13	21	-78	-63	-99	-18	-30	-61	-99	34	-84	-35	-101	-24	-99	-68	-63	1	-95	-11	-73	-67	-148	-75	1084	7262	1716	-12810	-595	1865	-4627	-5233	-4	1379	-6032	-12029	-1283	-753	-6307	-14180	1472
0.843333	-22	41	90	-57	-109	-32	15	-14	-16	7	-69	-61	-96	-14	-30	-57	-99	43	-82	-32	-103	-23	-90	-70	-63	2	-96	-8	-73	-66	-145	-75	3008	7171	1422	-12870	-895	1610	-4449	-5319	205	1125	-5819	-12399	-1040	-1015	-6172	-14462	1429
0.844167	-19	44	90	-57	-125	-31	16	-12	-13	-14	-70	-62	-93	-22	-27	-59	-99	36	-83	-30	-105	-21	-95	-66	-59	2	-96	-8	-68	-66	-146	-76	1287	7082	1115	-12940	-1033	1328	-4268	-5475	357	879	-5633	-12741	-731	-1292	-6034	-14740	1353
0.845000	-23	43	87	-57	-107	-32	13	-14	-15	5	-72	-62	-94	-15	-28	-58	-98	35	-83	-33	-102	-24	-114	-73	-63	-1	-98	-12	-73	-84	-147	-77	1611	6989	803	-13018	-1064	1087	-4093	-5702	340	630	-5472	-13063	-634	-1580	-5889	-15007	1273
0.845833	-26	38	86	-59	-110	-33	12	-15	-16	6	-73	-67	-95	-14	-30	-56	-101	30	-85	-32	-103	-25	-99	-72	-64	-1	-96	-10	-74	-69	-147	-78	1155	6901	501	-13091	-1096	814	-3923	-5985	352	384	-5335	-13355	-569	-1872	-5733	-15265	1279
0.846667	-15	41	89	-60	-110	-34	13	-17	-18	6	-73	-63	-100	-13	-29	-57	-100	37	-86	-33	-105	-23	-101	-69	-67	-1	-99	-13	-72	-70	-148	-77	-2152	6813	208	-13191	-931	534	-3753	-6322	230	150	-5228	-13619	-603	-2172	-5570	-15515	1287
0.847500	-25	38	84	-58	-148	-39	12	-16	-26	6	-70	-63	-95	-14	-29	-58	-103	34	-90	-30	-105	-25	-99	-72	-61	0	-98	-13	-76	-72	-149	-76	1266	6723	-66	-13294	-980	237	-3593	-6713	200	-84	-5149	-13864	-585	-2470	-5393	-15760	1388
0.848333	-26	41	86	-60	-109	-35	13	-17	-22	3	-73	-67	-97	-17	-31	-62	-101	35	-88	-35	-95	-25	-99	-74	-63	-3	-104	-16	-77	-75	-151	-77	2145	6632	-321	-13389	-1435	-69	-3445	-7147	317	-334	-5105	-14089	-314	-2767	-5216	-15997	1552
0.849167	-28	39	82	-64	-111	-36	12	-18	-19	8	-78	-66	-96	-21	-31	-61	-99	33	-91	-34	-105	-24	-98	-69	-62	-1	-100	-13	-73	-70	-149	-74	-2437	6543	-543	-13487	-1305	-378	-3302	-7637	267	-580	-5077	-14282	-196	-3049	-5027	-16218	1488
0.850000	-28	39	86	-59	-108	-33	13	-17	-16	8	-75	-64	-97	-12	-28	-56	-98	37	-86	-30	-103	-22	-101	-68	-76	0	-108	-13	-72	-70	-148	-77	2175	6440	-736	-13587	-1341	-710	-3171	-8113	212	-839	-5081	-14460	-29	-3326	-4840	-16440	1475
0.850833	-24	38	87	-59	-107	-33	16	-15	-18	6	-73	-64	-91	-11	-31	-58	-102	37	-86	-32	-109	-24	-97	-67	-62	0	-99	-12	-73	-72	-147	-76	-794	6336	-897	-13688	-1392	-1056	-3054	-8627	138	-1107	-5103	-14607	149	-3588	-4654	-16618	1388
0.851667	-26	40	86	-62	-109	-33	13	-15	-17	5	-75	-66	-97	-14	-28	-58	-102	38	-88	-32	-108	-23	-101	-69	-72	1	-101	-13	-77	-70	-148	-76	-464	6212	-1028	-13780	-1410	-1408	-2929	-9157	18	-1377	-5146	-14735	236	-3835	-4472	-16793	1332
0.852500	-24	41	86	-59	-112	-39	11	-15	-16	9	-76	-63	-96	-16	-30	-61	-99	37	-88	-32	-108	-25	-101	-69	-65	0	-100	-13	-82	-73	-149	-76	1509	6083	-1142	-13869	-1425	-1779	-2816	-9688	53	-1660	-5196	-14834	267	-4063	-4298	-16949	1186
0.853333	-24	38	86	-58	-109	-32	15	-15	-15	6	-73	-66	-99	-13	-22	-57	-95	36	-85	-58	-105	-19	-95	-69	-62	0	-101	-15	-73	-69	-149	-74	-217	5937	-1182	-13949	-1692	-2146	-2705	-10211	129	-1956	-5258	-14904	283	-4276	-4135	-17080	1005
0.854167	-23	37	85	-60	-101	-34	10	-16	-17	2	-73	-64	-95	-14	-30	-58	-101	36	-86	-32	-103	-22	-100	-68	-65	3	-99	-13	-75	-69	-147	-75	-191	5780	-1204	-14021	-1605	-2527	-2604	-10722	-56	-2236	-5319	-14949	464	-4472	-3986	-17180	833
0.855000	-27	40	87	-58	-109	-34	13	-15	-19	8	-73	-63	-98	-15	-29	-57	-98	37	-84	-31	-102	-21	-98	-68	-63	1	-101	-14	-74	-68	-147	-73	684	5613	-1198	-14085	-1217	-2912	-2491	-11219	-111	-2528	-5378	-14964	646	-4648	-3851	-17257	708
0.855833	-24	40	89	-58	-110	-32	12	-14	-15	9	-73	-63	-102	-12	-25	-56	-107	37	-84	-30	-107	-18	-99	-70	-65	1	-97	-13	-75	-65	-145	-73	-1143	5444	-1161	-14144	-1128	-3306	-2384	-11692	-152	-2818	-5434	-14955	1041	-4813	-3739	-17302	603
0.856667	-14	40	89	-58	-108	-32	13	-16	-18	8	-73	-63	-97	-14	-32	-53	-99	35	-85	-32	-91	-22	-88	-66	-65	-1	-101	-14	-75	-72	-151	-76	710	5235	-1098	-14192	-1296	-3707	-2275	-12135	-254	-3101	-5477	-14926	1171	-4974	-3645	-17319	536
0.857500	-14	38	86	-59	-67	-39	13	-18	-17	5	-75	-65	-99	-12	-31	-56	-98	37	-87	-34	-105	-21	-100	-70	-64	-1	-100	-13	-69	-69	-143	-74	-370	5017	-1013	-14232	-1111	-4095	-2164	-12545	-437	-3376	-5510	-14851	1028	-5117	-3569	-17296	382
0.858333	-26	38	88	-58	-108	-30	17	-13	-16	8	-69	-63	-95	-12	-29	-58	-105	34	-84	-30	-100	-19	-98	-68	-62	-1	-100	-12	-73	-67	-150	-75	-126	4818	-907	-14266	-963	-4484	-2047	-12917	-565	-3615	-5524	-14758	1176	-5260	-3509	-17242	170
0.859167	-27	40	87	-58	-110	-33	13	-14	-30	5	-75	-61	-96	-12	-29	-59	-100	34	-84	-32	-104	-21	-100	-69	-65	-3	-98	-14	-72	-67	-147	-73	328	4609	-781	-14289	-983	-4876	-1931	-13255	-631	-3882	-5526	-14648	1449	-5390	-3476	-17154	15
0.860000	-26	40	89	-61	-107	-34	15	-14	-16	7	-74	-63	-97	-15	-28	-58	-100	33	-80	-30	-105	-22	-101	-68	-62	-3	-100	-12	-70	-66	-147	-74	-2614	4393	-648	-14316	-575	-5238	-1808	-13555	-775	-4111	-5503	-14511	1572	-5523	-3458	-17034	-116
0.860833	-25	42	89	-57	-109	-18	12	-13	-19	7	-74	-61	-94	-12	-30	-57	-98	36	-83	-32	-104	-19	-100	-67	-65	-1	-97	-13	-73	-69	-143	-72	-750	4180	-506	-14342	-338	-5601	-1685	-13812	-799	-4318	-5472	-14370	1519	-5649	-3456	-16878	-168
0.861667	-23	42	88	-60	-110	-31	17	-13	-13	6	-72	-60	-96	-13	-28	-56	-96	37	-86	-32	-121	-19	-97	-67	-72	2	-101	-11	-72	-69	-145	-70	2755	3977	-361	-14352	-687	-5953	-1561	-14031	-652	-4514	-5413	-14204	1922	-5776	-3469	-16694	-104
0.862500	-24	43	90	-52	-108	-31	15	-9	-14	9	-74	-63	-96	-9	-27	-57	-97	36	-83	-28	-104	-22	-98	-64	-62	0	-98	-25	-74	-58	-145	-73	-2973	3775	-206	-14369	-208	-6291	-1437	-14215	-744	-4686	-5361	-14043	2445	-5905	-3489	-16479	-215
0.863333	-23	42	89	-60	-105	-32	17	-14	-15	7	-69	-60	-92	-9	-27	-57	-100	39	-85	-29	-105	-21	-97	-64	-62	1	-94	-11	-68	-68	-145	-69	1492	3589	-64	-14381	-132	-6620	-1315	-14352	-732	-4845	-5289	-13869	2498	-6034	-3521	-16236	-247
0.864167	-24	42	90	-65	-105	-33	15	-11	-15	8	-70	-59	-94	-8	-28	-53	-99	38	-82	-30	-101	-19	-96	-64	-60	1	-100	-13	-70	-70	-146	-70	-523	3406	71	-14402	-159	-6925	-1194	-14459	-679	-4992	-5210	-13705	2224	-6164	-3555	-15972	-331
0.865000	-24	41	88	-59	-112	-36	12	-14	-16	7	-73	-63	-97	-14	-30	-58	-98	34	-86	-33	-109	-26	-92	-68	-65	-1	-100	-16	-77	-74	-148	-76	-1815	3230	201	-14426	46	-7227	-1086	-14535	-619	-5132	-5125	-13546	1579	-6300	-3594	-15688	-469
0.865833	-26	37	84	-62	-110	-40	8	-15	-21	2	-74	-67	-96	-18	-32	-61	-100	32	-85	-32	-108	-24	-102	-67	-65	0	-101	-15	-76	-75	-150	-76	-7	3062	321	-14443	303	-7511	-959	-14567	-572	-5258	-5027	-13393	1226	-6434	-3627	-15385	-586
0.866667	-27	40	86	-61	-113	-36	9	-14	-17	6	-74	-65	-96	-14	-27	-60	-101	50	-85	-34	-103	-35	-101	-69	-65	0	-100	-17	-74	-70	-148	-74	-693	2918	425	-14465	126	-7780	-875	-14575	-549	-5382	-4933	-13254	1284	-6562	-3651	-15063	-764
0.867500	-24	42	89	-61	-110	-35	0	-12	-18	6	-73	-63	-98	-16	-31	-63	-102	35	-85	-31	-107	-22	-99	-69	-64	0	-96	-14	-74	-73	-152	-77	-2464	2777	521	-14488	294	-8038	-783	-14546	-752	-5501	-4835	-13130	1093	-6697	-3672	-14736	-968
0.868333	-26	41	87	-60	-108	-36	10	-14	-18	7	-70	-62	-98	-13	-27	-59	-114	34	-84	-31	-92	-19	-99	-67	-66	0	-98	-16	-76	-70	-147	-75	-1197	2639	600	-14509	897	-8285	-696	-14493	-836	-5626	-4732	-13022	782	-6828	-3680	-14400	-1005
0.869167	-26	43	88	-59	-110	-32	10	-12	-15	10	-65	-63	-96	-14	-28	-57	-103	34	-83	-29	-104	-19	-98	-64	-66	3	-99	-11	-74	-69	-149	-65	-3371	2505	664	-14533	1345	-8520	-617	-14407	-860	-5751	-4628	-12926	510	-6963	-3675	-14063	-1050
0.870000	-26	43	89	-59	-108	-31	10	-14	-17	7	-69	-61	-93	-11	-26	-57	-97	36	-82	-26	-101	-22	-97	-65	-62	3	-100	-11	-72	-70	-147	-73	-2865	2379	715	-14558	1611	-8754	-553	-14303	-879	-5887	-4523	-12861	356	-7096	-3651	-13729	-1062
0.870833	-24	43	88	-58	-107	-32	13	-12	-14	8	-69	-62	-130	-12	-25	-57	-98	36	-84	-31	-102	-17	-96	-65	-60	1	-100	-11	-72	-67	-144	-73	-3084	2249	747	-14582	1847	-8975	-498	-14176	-918	-6025	-4418	-12794	335	-7231	-3615	-13394	-1059
0.871667	-32	44	89	-59	-108	-31	16	-13	-18	9	-70	-62	-95	-11	-25	-57	-109	36	-84	-36	-102	-19	-98	-66	-64	2	-100	-12	-72	-67	-150	-73	-3778	2124	774	-14605	1940	-9198	-454	-14037	-889	-6178	-4311	-12751	136	-7368	-3562	-13082	-944
0.872500	-28	42	88	-58	-110	-10	18	-13	-16	6	-69	-64	-99	-13	-27	-59	-97	32	-85	-32	-105	-22	-99	-66	-64	1	-99	-13	-76	-72	-148	-73	-2987	1998	775	-14635	2082	-9406	-422	-13881	-818	-6335	-4200	-12726	-270	-7507	-3492	-12747	-697
0.873333	-26	45	86	-62	-110	-30	11	-12	-19	7	-72	-66	-96	-14	-30	-58	-100	34	-112	-33	-108	-21	-98	-69	-66	-3	-103	-17	-79	-69	-151	-77	-5241	1866	787	-14662	2399	-9614	-401	-13716	-953	-6505	-4086	-12710	-833	-7652	-3405	-12443	-818
0.874167	-32	27	82	-64	-112	-35	23	-17	-19	6	-75	-67	-99	-15	-28	-60	-101	32	-86	-32	-105	-21	-98	-69	-64	0	-98	-13	-74	-68	-148	-74	-5224	1742	781	-14695	2744	-9805	-385	-13545	-1245	-6672	-3962	-12687	-1186	-7790	-3293	-12138	-787
0.875000	-23	44	88	-61	-109	-32	15	-13	-19	9	-72	-64	-97	-15	-26	-57	-98	35	-85	4	-104	-19	-102	-67	-62	-1	-98	-12	-75	-69	-148	-73	1079	1625	783	-14719	2194	-9994	-373	-13373	-1163	-6846	-3833	-12673	-1141	-7935	-3167	-11850	-586
0.875833	-27	43	88	-59	-109	-31	16	-11	-17	-10	-68	-61	-95	-12	-24	-58	-100	36	-83	-30	-105	-18	-98	-65	-63	2	-96	-12	-74	-67	-145	-74	-3994	1509	771	-14751	2078	-10173	-379	-13201	-1008	-7020	-3699	-12657	-1323	-8081	-3026	-11570	-661
0.876667	-25	45	89	-56	-110	-29	15	-11	-18	11	-68	-64	-97	-15	-25	-57	-98	38	-81	-17	-104	-19	-88	-65	-64	1	-98	-11	-76	-69	-148	-74	-794	1400	770	-14793	1948	-10338	-377	-13037	-911	-7194	-3564	-12648	-1575	-8234	-2871	-11309	-541
0.877500	-21	43	92	-58	-131	-33	11	-11	-16	10	-67	-62	-94	-12	-27	-60	-98	37	-82	-28	-103	-19	-98	-69	-63	0	-119	-9	-72	-65	-142	-75	19	1299	769	-14840	1597	-10494	-385	-12892	-814	-7363	-3429	-12623	-1575	-8387	-2702	-11053	-595
0.878333	-26	44	90	-59	-105	-29	16	-10	-17	11	-68	-65	-95	-14	-33	-58	-98	39	-82	-50	-102	-16	-96	-66	-63	1	-98	-12	-74	-67	-148	-75	-1481	1200	771	-14896	1230	-10637	-388	-12754	-628	-7514	-3290	-12595	-1578	-8549	-2523	-10812	-672
0.879167	-25	44	92	-86	-111	-34	15	-13	-17	9	-69	-63	-96	-11	-26	-58	-99	39	-80	-30	-104	-18	-98	-66	-61	0	-97	-12	-73	-64	-142	-70	804	1125	786	-14958	1045	-10768	-390	-12638	-440	-7690	-3144	-12557	-1414	-8709	-2337	-10582	-547
0.880000	-25	44	89	-55	-109	-30	15	-10	-16	9	-69	-63	-96	-13	-27	-59	-101	36	-80	-31	-101	-19	-98	-61	-63	0	-99	-10	-72	-66	-147	-75	1560	1037	811	-15028	535	-10884	-384	-12537	73	-7846	-2997	-12513	-1289	-8874	-2146	-10368	-492
0.880833	-23	43	91	-63	-108	-32	12	-13	-21	8	-68	-55	-94	-11	-27	-61	-99	37	-82	-32	-102	-19	-99	-68	-62	0	-98	-11	-73	-65	-132	-70	-148	973	845	-15111	110	-10992	-370	-12463	354	-7996	-2857	-12442	-935	-9041	-1954	-10166	-544
0.881667	-24	41	89	-58	-108	-32	11	-14	-17	8	-72	-65	-98	-14	-28	-61	-122	34	-85	-34	-109	-21	-99	-68	-61	-1	-99	-15	-73	-67	-150	-77	1518	911	885	-15205	47	-11085	-338	-12410	636	-8142	-2720	-12370	-569	-9212	-1765	-9980	-486
0.882500	-25	40	92	-59	-105	-35	-16	-18	-21	2	-73	-66	-95	-15	-28	-61	-99	34	-83	-33	-101	-21	-96	-68	-64	0	-83	-12	-72	-64	-148	-61	-342	866	950	-15304	-11	-11166	-286	-12378	1002	-8281	-2581	-12276	-514	-9379	-1573	-9806	-358
0.883333	-25	40	87	-57	-105	-31	15	-11	-16	8	-70	-63	-92	-11	-27	-60	-127	34	-82	-31	-102	-19	-97	-66	-62	1	-97	-10	-72	-66	-149	-74	573	820	1024	-15413	-198	-11242	-217	-12364	1396	-8418	-2443	-12191	-456	-9550	-1386	-9646	-272
0.884167	-21	50	91	-58	-108	-31	15	-13	-18	6	-72	-64	-95	-11	-27	-57	-98	38	-82	-32	-101	-19	-96	-67	-60	0	-104	-12	-68	-66	-163	-75	945	775	1110	-15527	-262	-11315	-119	-12384	1821	-8560	-2315	-12063	-420	-9724	-1206	-9514	-189
0.885000	-27	37	90	-59	-109	-34	12	-14	-17	5	-72	-65	-94	-14	-28	-62	-100	37	-86	-34	-105	-21	-99	-68	-62	0	-97	-15	-73	-68	-150	-76	-353	731	1204	-15652	-386	-11390	-1	-12420	2090	-8708	-2191	-11935	-469	-9897	-1038	-9397	-165
0.885833	-26	37	88	-61	-108	-36	10	-21	-19	5	-74	-67	-98	-19	-31	-63	-101	32	-86	-36	-105	-22	-99	-70	-63	-1	-102	-16	-76	-69	-152	-78	947	707	1307	-15775	-352	-11465	146	-12471	2377	-8863	-2072	-11803	-369	-10071	-870	-9299	-156
0.886667	-27	38	86	-62	-110	-34	10	-15	-16	5	-75	-65	-96	-16	-35	-61	-100	42	-90	-35	-102	-22	-100	-69	-65	-3	-101	-13	-73	-70	-150	-76	-926	630	1420	-15886	-47	-11549	325	-12538	2634	-9023	-1947	-11656	-206	-10241	-713	-9232	-76
0.887500	-23	38	87	-61	-110	-32	11	-17	-19	4	-74	-67	-96	-16	-30	-61	-97	33	-85	-36	-102	-27	-102	-69	-66	1	-101	-21	-74	-74	-151	-76	-2451	572	1540	-15999	319	-11638	528	-12613	2624	-9204	-1831	-11503	0	-10416	-562	-9171	35
0.888333	-23	37	88	-64	-107	-35	10	-16	-15	3	-69	-65	-95	-16	-13	-62	-102	28	-88	-36	-104	-25	-100	-70	-65	-1	-101	-13	-74	-69	-148	-75	3672	502	1661	-16107	29	-11742	761	-12693	2736	-9395	-1710	-11341	172	-10587	-417	-9156	95
0.889167	-26	57	87	-58	-107	-43	11	-16	-18	4	-76	-66	-97	-17	-33	-61	-99	33	-87	-34	-105	-22	-98	-72	-65	0	-100	-15	-74	-73	-150	-77	-345	416	1784	-16201	131	-11863	1021	-12778	2737	-9608	-1590	-11171	239	-10762	-280	-9156	0
0.890000	-25	38	85	-62	-111	-36	7	-17	-17	2	-74	-53	-93	-21	-32	-63	-103	33	-86	-38	-108	-27	-102	-70	-63	-3	-103	-15	-75	-73	-151	-79	509	319	1900	-16284	343	-12011	1285	-12861	2601	-9841	-1463	-10999	236	-10937	-143	-9181	-18
0.890833	-25	36	85	-81	-101	-40	8	-18	-19	2	-77	-66	-98	-23	-38	-62	-99	32	-87	-35	-107	-23	-99	-68	-64	0	-100	-18	-74	-59	-149	-75	2845	213	2015	-16346	312	-12170	1592	-12930	2368	-10089	-1328	-10822	240	-11113	-10	-9227	-41
0.891667	-22	40	86	-63	-107	-36	10	-16	-16	3	-74	-65	-99	-15	-33	-59	-103	35	-88	-34	-108	-24	-101	-69	-63	-1	-101	-16	-74	-72	-145	-78	273	88	2121	-16398	223	-12358	1905	-12987	2043	-10343	-1187	-10642	378	-11292	123	-9291	-232
0.892500	-26	39	89	-57	-110	-38	11	-15	-16	3	-75	-68	-100	-19	-33	-63	-103	33	-88	-33	-109	-27	-100	-70	-65	-4	-102	-22	-77	-75	-150	-77	2588	-45	2216	-16430	340	-12567	2224	-13042	1620	-10640	-1039	-10455	593	-11478	257	-9373	-194
0.893333	-28	39	87	-61	-109	-35	9	-19	-22	6	-75	-65	-95	-18	-32	-61	-98	32	-88	-33	-108	-23	-103	-72	-66	-4	-100	-15	-75	-72	-146	-75	3922	-179	2297	-16446	57	-12794	2532	-13068	1438	-10942	-874	-10264	578	-11666	398	-9468	-69
0.894167	-33	40	84	-62	-110	-33	9	-16	-19	3	-77	-67	-98	-16	-35	-63	-103	29	-90	-34	-104	-24	-92	-69	-64	-6	-101	-14	-75	-72	-148	-77	1904	-327	2367	-16442	-323	-13048	2862	-13071	999	-11258	-696	-10069	572	-11858	537	-9573	-387
0.895000	-27	40	89	-60	-108	-32	11	-19	-18	3	-73	-65	-127	-14	-31	-61	-99	33	-80	-33	-101	-23	-102	-67	-65	0	-100	-11	-74	-72	-146	-75	4131	-470	2423	-16426	-308	-13320	3173	-13043	346	-11579	-506	-9871	591	-12055	688	-9673	-498
0.895833	-23	39	90	-59	-128	-30	12	-14	-15	5	-70	-64	-94	-12	-28	-58	-99	36	-87	-32	-103	-21	-100	-64	-57	8	-98	-9	-70	-68	-146	-72	2974	-613	2463	-16397	-427	-13605	3472	-12987	-206	-11910	-300	-9670	434	-12259	843	-9772	-441
0.896667	-23	44	90	-59	-107	-29	13	-10	-17	4	-73	-65	-103	-10	-27	-56	-99	36	-86	-31	-102	-19	-99	-65	-62	-1	-98	-10	-73	-68	-145	-70	2652	-752	2492	-16359	-775	-13907	3750	-12906	-658	-12237	-84	-9468	293	-12470	1002	-9870	-487
0.897500	-26	42	90	-61	-107	-30	15	-14	-15	8	-70	-63	-96	-13	-27	-59	-98	35	-84	-32	-91	-25	-100	-66	-60	0	-96	-11	-72	-69	-147	-73	3978	-882	2499	-16319	-968	-14214	4002	-12793	-963	-12573	130	-9259	475	-12687	1165	-9950	-363
0.898333	-24	42	92	-59	-121	-32	16	-13	-17	4	-72	-66	-96	-14	-30	-59	-100	35	-88	-33	-105	-24	-103	-68	-63	0	-102	-16	-77	-73	-149	-74	2407	-1007	2495	-16273	-1184	-14521	4226	-12654	-1296	-12882	372	-9053	480	-12912	1330	-10015	-337
0.899167	-28	36	88	-63	-111	-31	12	-15	-18	4	-73	-65	-94	-14	-29	-58	-103	34	-84	-32	-105	-23	-99	-67	-67	0	-96	-17	-74	-67	-147	-72	3360	-1108	2481	-16222	-1343	-14820	4422	-12486	-1577	-13178	614	-8839	264	-13129	1498	-10056	-139
0.900000	-27	43	91	-57	-111	-28	13	-12	-14	9	-77	-65	-96	-14	-33	-58	-98	36	-85	-29	-105	-22	-99	-66	-63	1	-100	-10	-76	-69	-147	-72	2164	-1199	2457	-16177	-1344	-15103	4589	-12294	-1707	-13456	857	-8630	400	-13349	1665	-10074	12
0.900833	-25	44	90	-60	-109	-29	11	-11	-18	10	-72	-62	-97	-12	-26	-57	-97	38	-85	-30	-105	-24	-100	-90	-65	3	-97	-10	-74	-69	-148	-72	-721	-1274	2424	-16136	-1215	-15369	4724	-12086	-1894	-13705	1096	-8419	348	-13565	1828	-10063	49
0.901667	-22	43	92	-57	-108	-28	19	-11	-13	9	-40	-62	-95	-12	-27	-56	-99	36	-84	-28	-103	-22	-97	-64	-60	3	-96	-8	-74	-67	-147	-70	4203	-1333	2388	-16090	-1585	-15598	4812	-11864	-1840	-13921	1329	-8211	110	-13772	1982	-10025	312
0.902500	-23	43	92	-56	-113	-29	15	-12	-15	11	-68	-63	-95	-9	-26	-53	-99	38	-87	-23	-99	-21	-97	-65	-59	4	-98	-9	-74	-67	-144	-72	2443	-1387	2343	-16071	-1891	-15794	4892	-11641	-1665	-14102	1553	-8006	322	-13970	2126	-9949	363
0.903333	-23	45	91	-52	-111	-28	18	-9	-7	11	-70	-61	-94	-12	-26	-57	-101	38	-83	-27	-102	-19	-96	-63	-63	3	-92	-7	-74	-64	-145	-72	-30	-1423	2306	-16052	-1717	-15947	4936	-11416	-1494	-14239	1767	-7807	271	-14157	2258	-9857	500
0.904167	-26	45	93	-53	-105	-29	17	-12	-16	12	-70	-58	-93	-9	-25	-55	-62	38	-79	-27	-100	-19	-96	-77	-64	1	-94	-7	-69	-64	-142	-69	3663	-1447	2265	-16045	-1788	-16054	4946	-11193	-1270	-14342	1964	-7613	244	-14326	2381	-9729	814
0.905000	-26	43	90	-57	-109	-30	17	-10	-18	10	-83	-60	-95	-29	-26	-57	-99	37	-83	-29	-103	-18	-97	-64	-64	1	-97	-11	-70	-66	-146	-72	-437	-1463	2226	-16049	-1664	-16112	4935	-10971	-957	-14410	2139	-7436	281	-14477	2467	-9586	952
0.905833	-27	40	87	-56	-109	-33	15	-15	-21	7	-74	-61	-97	-16	-28	-56	-101	34	-85	-32	-103	-21	-100	-69	-65	0	-105	-11	-73	-66	-147	-70	198	-1470	2191	-16063	-1279	-16115	4901	-10797	-659	-14412	2293	-7267	378	-14605	2544	-9420	1045
0.906667	-28	39	82	-57	-108	-33	10	-14	-32	4	-83	-94	-95	-14	-29	-58	-102	33	-91	-33	-104	-24	-101	-69	-65	-3	-101	-12	-75	-69	-149	-87	1936	-1471	2161	-16088	-982	-16065	4851	-10628	-153	-14381	2426	-7117	490	-14714	2603	-9242	1015
0.907500	-29	38	86	-60	-113	-38	8	-16	-21	5	-78	-66	-97	-18	-28	-49	-100	33	-87	-57	-107	-24	-103	-70	-64	-3	-101	-14	-73	-68	-149	-73	-633	-1452	2141	-16118	-1000	-15961	4790	-10484	287	-14309	2532	-6982	440	-14784	2638	-9046	886
0.908333	-26	39	77	-62	-110	-36	12	-13	-16	5	-74	-63	-97	-12	-30	-58	-100	34	-88	-33	-105	-22	-100	-68	-65	0	-99	-13	-75	-68	-143	-75	-53	-1431	2128	-16162	-610	-15805	4714	-10375	431	-14203	2614	-6863	350	-14834	2673	-8853	865
0.909167	-23	41	87	-53	-110	-34	13	-12	-15	5	-76	-66	-97	-13	-28	-56	-101	33	-85	-33	-103	-22	-99	-67	-64	0	-101	-16	-74	-68	-145	-75	-604	-1405	2123	-16209	37	-15605	4635	-10298	630	-14062	2673	-6773	359	-14852	2681	-8660	1090
0.910000	-27	41	88	-57	-110	-33	16	-15	-15	6	-69	-62	-96	-14	-29	-59	-99	34	-84	-32	-107	-25	-100	-65	-63	1	-99	-12	-72	-69	-148	-73	-1974	-1368	2117	-16270	348	-15359	4547	-10246	885	-13894	2705	-6705	305	-14847	2686	-8475	1081
0.910833	-22	41	90	-57	-109	-34	11	-13	-15	5	-74	-66	-94	-15	-30	-58	-98	33	-86	-32	-101	-21	-99	-68	-62	-11	-101	-14	-73	-68	-149	-73	-212	-1325	2120	-16333	525	-15092	4454	-10232	1132	-13702	2712	-6670	258	-14823	2673	-8308	1032
0.911667	-24	39	87	-59	-108	-34	8	-12	-17	7	-74	-64	-97	-16	-29	-61	-100	33	-87	-33	-111	-24	-100	-70	-62	-1	-100	-14	-73	-66	-150	-76	-1636	-1270	2117	-16404	746	-14795	4360	-10250	1221	-13496	2697	-6661	244	-14769	2661	-8162	1139
0.912500	-27	40	88	-58	-108	-35	11	-16	-16	5	-74	-64	-97	-19	-35	-60	-97	54	-86	-31	-107	-25	-99	-69	-64	-1	-100	-16	-74	-73	-151	-75	-824	-1202	2117	-16486	1009	-14474	4266	-10291	1233	-13279	2658	-6691	241	-14693	2643	-8036	1024
0.913333	-26	39	87	-61	-111	-40	8	-18	-16	6	-75	-66	-96	-16	-32	-60	-99	33	-90	-33	-104	-23	-102	-70	-66	-3	-104	-13	-73	-69	-151	-76	-1090	-1121	2101	-16568	1307	-14147	4164	-10365	1201	-13060	2607	-6758	81	-14606	2629	-7946	991
0.914167	-27	39	86	-62	-111	-36	8	-18	-21	4	-79	-66	-97	-21	-35	-65	-98	30	-111	-34	-105	-25	-112	-75	-65	-5	-102	-17	-75	-72	-154	-77	-3916	-1028	2094	-16656	1651	-13818	4059	-10454	907	-12836	2533	-6862	-13	-14510	2620	-7892	1180
0.915000	-26	38	86	-61	-110	-38	8	4	-23	2	-80	-68	-95	-19	-32	-72	-104	29	-91	-33	-102	-27	-102	-76	-67	-8	-102	-16	-74	-72	-150	-75	473	-916	2066	-16748	1544	-13466	3968	-10562	693	-12608	2440	-7005	-56	-14398	2618	-7867	1283
0.915833	-27	37	86	-62	-119	-36	8	-16	-17	1	-78	-65	-101	-19	-32	-63	-102	30	-88	-30	-102	-23	-98	-74	-69	0	-102	-14	-74	-72	-149	-76	1799	-790	2026	-16841	1117	-13157	3823	-10679	673	-12383	2342	-7187	-249	-14285	2625	-7885	1216
0.916667	-24	42	87	-60	-108	-29	11	-31	-21	13	-76	-65	-95	-17	-31	-62	-97	34	-86	-32	-105	-22	-100	-70	-65	-4	-101	-14	-70	-72	-146	-65	-2344	-646	1967	-16945	1170	-12849	3692	-10806	581	-12171	2224	-7406	-566	-14173	2642	-7939	1128
0.917500	-28	39	86	-60	-109	-34	12	-16	-18	3	-75	-66	-86	-19	-32	-61	-95	33	-87	-32	-104	-24	-97	-69	-63	0	-104	-13	-73	-68	-148	-74	2769	-489	1880	-17043	856	-12551	3548	-10932	470	-11964	2095	-7665	-685	-14062	2668	-8037	1218
0.918333	-25	42	90	-60	-105	-30	10	-21	-21	2	-78	-64	-96	-18	-34	-61	-99	35	-86	-30	-103	-25	-99	-73	-63	-4	-102	-12	-73	-75	-151	-75	70	-310	1783	-17147	627	-12275	3380	-11057	172	-11769	1953	-7961	-794	-13968	2698	-8175	1068
0.919167	-27	41	88	-58	-107	-33	12	-14	-17	7	-74	-64	-94	-16	-30	-61	-100	51	-75	-29	-103	-22	-82	-69	-64	0	-100	-13	-73	-70	-148	-75	351	-128	1655	-17256	429	-12012	3201	-11180	-531	-11572	1802	-8285	-994	-13880	2737	-8345	751
0.920000	-25	41	88	-58	-107	-32	13	-5	-14	4	-75	-64	-92	-16	-29	-60	-97	32	-83	-30	-102	-22	-99	-70	-65	-3	-101	-14	-74	-70	-147	-73	2566	69	1507	-17364	182	-11777	2998	-11287	-1626	-11385	1637	-8641	-1262	-13803	2789	-8549	556
0.920833	-24	43	87	-59	-108	-31	16	-13	-15	6	-75	-64	-95	-16	-29	-59	-97	34	-84	-40	-103	-24	-101	-68	-61	0	-100	-13	-74	-72	-145	-74	1143	278	1332	-17483	-173	-11535	2777	-11384	-2163	-11201	1460	-8996	-1313	-13737	2836	-8777	460
0.921667	-25	44	89	-61	-108	-30	13	-10	-19	5	-75	-67	-95	-15	-27	-60	-98	37	-83	-29	-104	-21	-98	-68	-64	0	-100	-11	-76	-67	-146	-94	616	497	1134	-17601	-77	-11315	2534	-11460	-1531	-11017	1266	-9410	-1148	-13688	2880	-9038	291
0.922500	-27	43	88	-59	-108	-30	18	-12	-16	8	-73	-65	-95	-15	-27	-84	-100	35	-83	-31	-104	-14	-101	-69	-60	0	-99	-12	-73	-67	-146	-73	865	722	911	-17730	103	-11108	2272	-11522	-280	-10835	1060	-9807	-1127	-13645	2917	-9316	70
0.923333	-26	36	91	-57	-107	-32	15	-13	-16	5	-73	-64	-98	-21	-29	-62	-100	36	-81	-30	-108	-24	-99	-68	-62	0	-103	-14	-90	-69	-149	-73	-1251	953	666	-17867	-164	-10906	1992	-11564	688	-10654	838	-10218	-1131	-13619	2941	-9614	-200
0.924167	-26	41	87	-61	-111	-33	15	-13	-15	4	-75	-64	-94	-15	-29	-49	-96	35	-84	-32	-104	-25	-101	-67	-64	0	-98	-9	-72	-67	-147	-75	90	1183	407	-17999	-538	-10712	1701	-11587	1186	-10467	609	-10635	-917	-13593	2953	-9914	-397
0.925000	-25	46	89	-57	-108	-29	11	-12	-15	7	-73	-63	-95	-18	-28	-59	-97	37	-82	-31	-102	-24	-98	-68	-62	0	-101	-14	-77	-69	-148	-76	-1778	1410	121	-18143	-660	-10524	1394	-11588	1229	-10284	363	-11011	-729	-13578	2947	-10226	-513
0.925833	-25	37	91	-62	-111	-34	11	-15	-18	4	-74	-65	-96	-16	-29	-62	-100	35	-87	-30	-108	-24	-103	-72	-63	-3	-81	-12	-76	-67	-147	-77	-2175	1636	-155	-18288	-428	-10347	1085	-11574	1062	-10100	107	-11379	-758	-13561	2921	-10533	-574
0.926667	-28	41	84	-58	-109	-33	27	-15	-18	5	-74	-52	-97	-16	-29	-64	-100	37	-83	-32	-107	-22	-102	-69	-65	-1	-101	-14	-75	-68	-148	-79	-1995	1858	-452	-18435	78	-10180	775	-11539	863	-9921	-147	-11722	-725	-13546	2866	-10831	-670
0.927500	-25	42	89	-58	-110	-35	12	-14	-17	5	-72	-49	-98	-18	-27	-52	-98	35	-84	-33	-105	-24	-101	-70	-66	-3	-99	-16	-73	-68	-146	-77	-5464	2072	-752	-18582	736	-10037	472	-11504	592	-9754	-409	-12036	-703	-13519	2791	-11121	-870
0.928333	-27	41	87	-58	-62	-36	12	-14	-17	4	-70	-65	-96	-16	-29	-63	-101	34	-84	-35	-103	-24	-103	-70	-65	0	-101	-14	-73	-67	-158	-78	-4095	2276	-1051	-18720	1194	-9913	185	-11444	475	-9597	-663	-12315	-830	-13496	2683	-11395	-938
0.929167	-23	44	90	-55	-107	-34	13	-14	-17	5	-72	-60	-95	-16	-28	-58	-100	35	-84	-10	-104	-23	-100	-68	-63	0	-100	-12	-72	-65	-146	-76	-408	2470	-1345	-18857	1180	-9818	-83	-11381	744	-9464	-914	-12557	-849	-13450	2553	-11658	-938
0.930000	-23	40	90	-56	-109	-41	15	-13	-14	7	-62	-61	-90	-14	-26	-61	-97	33	-85	-34	-103	-22	-99	-67	-60	0	-100	-12	-70	-66	-145	-75	-6226	2643	-1641	-18986	1799	-9761	-327	-11316	784	-9352	-1154	-12753	-723	-13399	2393	-11885	-1008
0.930833	-19	40	89	-57	-107	-34	13	-13	-18	4	-73	-62	-92	-15	-27	-51	-100	35	-87	-36	-102	-21	-102	-80	-64	-1	-102	-14	-70	-67	-146	-78	-1778	2809	-1919	-19106	2065	-9750	-548	-11261	842	-9277	-1376	-12919	-779	-13335	2212	-12099	-991
0.931667	-26	40	84	-56	-108	-35	10	-24	-18	1	-75	-65	-96	-17	-29	-64	-100	29	-91	-35	-103	-24	-104	-73	-64	-3	-103	-14	-72	-52	-147	-79	-3067	2954	-2196	-19200	2071	-9793	-735	-11206	1028	-9241	-1576	-13029	-761	-13263	2000	-12294	-1113
0.932500	-27	37	85	-60	-113	-38	10	-17	-21	1	-75	-69	-101	-19	-31	-63	-100	29	-90	-46	-107	-24	-103	-73	-66	-4	-101	-18	-77	-72	-148	-76	-3865	3087	-2447	-19312	2164	-9881	-890	-11156	950	-9253	-1748	-13102	-602	-13177	1776	-12465	-1214
0.933333	-26	37	87	-52	-112	-36	9	-17	-19	4	-75	-65	-99	-16	-30	-61	-102	32	-91	-36	-105	-25	-104	-63	-66	-3	-99	-17	-77	-65	-146	-76	-1396	3201	-2688	-19399	2303	-10038	-988	-11122	555	-9297	-1886	-13138	-759	-13083	1539	-12618	-1255
0.934167	-27	39	86	-63	-112	-38	9	-17	-19	5	-78	-67	-100	-21	-34	-63	-102	38	-90	-40	-105	-24	-105	-73	-67	-6	-103	-16	-78	-72	-149	-76	-1164	3294	-2907	-19469	1752	-10249	-1056	-11105	222	-9406	-1988	-13137	-1129	-12992	1292	-12759	-1361
0.935000	-28	41	88	-61	-109	-32	9	-23	-17	5	-78	-64	-95	-17	-32	-61	-99	32	-87	-38	-110	-26	-107	-70	-62	-3	-102	-13	-73	-70	-146	-70	-1632	3375	-3108	-19529	1387	-10524	-1071	-11100	-400	-9570	-2057	-13102	-1104	-12890	1049	-12873	-1481
0.935833	-22	41	89	-59	-109	-33	12	-14	-15	7	-73	-63	-96	-16	-32	-58	-99	33	-83	-33	-102	-22	-102	-67	-62	3	-102	-13	-69	-69	-148	-74	316	3431	-3286	-19582	1427	-10851	-1061	-11116	-1064	-9790	-2085	-13048	-934	-12810	803	-12986	-1394
0.936667	-24	40	89	-60	-108	-28	9	-26	-18	5	-72	-63	-92	-14	-29	-60	-99	34	-87	-34	-103	-21	-100	-68	-62	-1	-99	-11	-65	-66	-147	-75	-1345	3470	-3450	-19634	1293	-11241	-1009	-11153	-1655	-10064	-2078	-12966	-977	-12733	569	-13089	-1250
0.937500	-24	42	89	-57	-104	-32	12	-13	-15	7	-77	-62	-95	-17	-30	-60	-96	37	-87	-34	-104	-23	-98	-67	-62	-1	-99	-12	-72	-68	-147	-75	564	3491	-3592	-19685	799	-11667	-920	-11212	-2286	-10386	-2036	-12865	-1117	-12674	349	-13192	-1114
0.938333	-23	45	86	-59	-107	-34	15	-18	-14	6	-72	-62	-95	-17	-30	-58	-99	33	-86	-34	-105	-19	-100	-69	-65	-1	-98	-13	-70	-69	-147	-70	798	3496	-3717	-19733	181	-12134	-806	-11290	-2900	-10763	-1961	-12771	-1162	-12643	146	-13298	-1028
0.939167	-23	41	87	-59	-108	-32	13	-13	-18	7	-74	-63	-98	-17	-29	-49	-100	33	-86	-33	-99	-23	-100	-68	-64	-1	-100	-12	-75	-72	-148	-76	392	3477	-3823	-19791	-386	-12629	-668	-11383	-3354	-11174	-1867	-12665	-939	-12642	-29	-13403	-840
0.940000	-25	41	90	-60	-109	-35	12	-19	-5	1	-73	-64	-95	-18	-32	-60	-99	33	-90	-38	-105	-24	-101	-70	-68	-6	-105	-14	-84	-73	-150	-76	1589	3438	-3923	-19870	-667	-13137	-517	-11496	-3567	-11623	-1738	-12552	-817	-12676	-179	-13514	-592
0.940833	-28	36	80	-63	-111	-35	10	-16	-19	1	-74	-64	-99	-18	-31	-60	-103	30	-70	-34	-108	-22	-107	-70	-67	0	-101	-13	-74	-70	-147	-77	-601	3384	-3996	-19939	-639	-13650	-354	-11622	-3604	-12078	-1595	-12443	-349	-12747	-291	-13630	-539
0.941667	-25	43	87	-59	-105	-10	13	-14	-17	4	-76	-62	-94	-16	-27	-56	-99	34	-83	-31	-103	-24	-99	-69	-66	-3	-125	-12	-73	-68	-147	-67	-706	3314	-4065	-20031	-555	-14152	-185	-11756	-3388	-12551	-1451	-12339	685	-12853	-374	-13751	-455
0.942500	-26	39	82	-59	-105	-32	17	-13	-18	5	-70	-62	-98	-14	-28	-49	-100	51	-86	-32	-102	-22	-99	-68	-63	0	-97	-11	-75	-68	-144	-74	4472	3220	-4126	-20145	-943	-14633	-28	-11905	-2576	-13014	-1302	-12224	1613	-13001	-423	-13875	-182
0.943333	-24	38	71	-59	-105	-29	16	-15	-17	4	-69	-60	-96	-13	-27	-59	-100	36	-84	-31	-104	-21	-96	-69	-64	-6	-99	-9	-70	-69	-153	-73	-510	3107	-4179	-20275	-774	-15086	115	-12052	-1786	-13470	-1168	-12153	2393	-13190	-438	-14002	-239
0.944167	-23	39	88	-58	-104	-32	17	-13	-15	5	-70	-62	-93	-16	-28	-55	-80	37	-84	-31	-103	-19	-98	-67	-61	3	-97	-12	-72	-67	-147	-70	2172	2975	-4230	-20427	-718	-15496	243	-12207	-998	-13906	-1050	-12072	2652	-13414	-403	-14132	-282
0.945000	-24	44	89	-53	-108	-32	13	-38	-17	7	-74	-68	-97	-14	-28	-57	-98	37	-84	-32	-105	-21	-100	-68	-63	0	-100	-13	-68	-69	-146	-73	1548	2823	-4276	-20590	-596	-15862	346	-12362	-39	-14312	-958	-12008	2308	-13674	-367	-14257	-216
0.945833	-26	40	86	-63	-109	-31	16	-15	-16	5	-73	-66	-97	-15	-29	-60	-101	33	-90	-35	-108	-19	-93	-72	-65	-1	-100	-14	-75	-72	-148	-73	-236	2658	-4334	-20771	-384	-16178	418	-12509	1180	-14669	-894	-11931	2033	-13959	-290	-14374	-179
0.946667	-26	35	87	-62	-116	-33	15	11	-17	5	-74	-66	-99	-12	-28	-57	-100	36	-85	-30	-107	-21	-99	-68	-62	0	-99	-15	-74	-42	-158	-74	1442	2476	-4379	-20965	-136	-16438	461	-12642	2570	-14980	-863	-11900	1742	-14258	-189	-14477	-233
0.947500	-24	40	85	-64	-111	-34	15	-16	-16	4	-77	-66	-95	-10	-29	-59	-115	37	-87	-34	-103	-22	-100	-70	-64	-1	-97	-12	-73	-74	-148	-76	1683	2276	-4424	-21162	-380	-16645	475	-12763	4205	-15248	-876	-11851	1385	-14575	-70	-14565	-176
0.948333	-26	27	87	-61	-87	-33	11	-18	-21	2	-76	-68	-98	-18	-30	-63	-100	35	-88	-33	-109	-23	-103	-72	-77	-1	-98	-16	-78	-77	-153	-79	-203	2069	-4476	-21372	-455	-16799	450	-12867	5520	-15443	-930	-11819	1085	-14905	57	-14631	-268
0.949167	-28	38	85	-63	-113	-36	10	-16	-22	4	-77	-64	-100	-15	-9	-60	-101	35	-86	-34	-105	-19	-99	-69	-64	-3	-99	-15	-74	-70	-148	-77	921	1855	-4522	-21570	-158	-16893	395	-12950	6561	-15597	-1025	-11781	562	-15221	198	-14675	-257
0.950000	-24	42	89	-59	-107	-32	3	-13	-17	5	-74	-64	-97	-16	-27	-57	-98	37	-85	-31	-104	-18	-99	-70	-62	0	-99	-14	-75	-70	-151	-75	-1386	1632	-4564	-21761	-143	-16937	308	-13010	7011	-15678	-1165	-11751	155	-15535	334	-14688	-187
0.950833	-25	43	90	-59	-108	-33	9	-14	-17	5	-72	-62	-97	-15	-29	-56	-98	36	-85	-29	-108	-23	-102	-69	-63	0	-98	-13	-73	-75	-147	-76	-857	1400	-4604	-21945	-486	-16949	195	-13047	6648	-15714	-1342	-11728	-19	-15827	472	-14679	-143
0.951667	-25	43	66	-61	-109	-34	7	-13	-17	2	-73	-67	-95	-16	-28	-59	-97	36	-87	-30	-103	-21	-99	-69	-62	0	-105	-12	-75	-72	-148	-77	-508	1161	-4641	-22111	-699	-16926	51	-13060	5851	-15702	-1555	-11704	-170	-16098	590	-14654	8
0.952500	-25	40	89	-61	-109	-36	11	-13	-19	4	-75	-64	-110	-16	-29	-61	-100	38	-88	-33	-107	-22	-102	-70	-63	-1	-99	-13	-73	-70	-150	-75	-1661	929	-4669	-22259	-924	-16876	-110	-13046	4943	-15645	-1797	-11682	-439	-16337	696	-14603	1
0.953333	-26	42	118	-59	-108	-36	13	-13	-18	5	-76	-64	-99	-17	-33	-60	-101	35	-86	-33	-103	-21	-100	-69	-65	1	-100	-19	-74	-72	-148	-79	-904	692	-4693	-22380	-1098	-16810	-290	-13008	4104	-15552	-2071	-11669	-596	-16546	784	-14544	-111
0.954167	-24	42	87	-62	-111	-39	12	-16	-15	3	-77	-67	-119	-17	-31	-62	-101	33	-91	-32	-103	-23	-102	-74	-66	-4	-103	-13	-73	-70	-146	-78	-2360	454	-4707	-22476	-1084	-16736	-486	-12948	3491	-15429	-2354	-11658	-526	-16716	853	-14475	-65
0.955000	-26	40	88	-60	-108	-33	11	-12	-17	7	-74	-64	-95	-16	-31	-62	-100	36	-85	-32	-103	-24	-100	-68	-63	0	-100	-12	-78	-72	-149	-77	-3418	226	-4713	-22550	-992	-16656	-686	-12864	3292	-15285	-2649	-11654	-762	-16842	890	-14405	53
0.955833	-23	41	85	-57	-109	-34	12	-13	-16	7	-74	-64	-94	-15	-28	-60	-99	34	-80	-32	-103	-21	-99	-69	-65	-1	-101	-11	-74	-67	-145	-76	1967	-3	-4708	-22594	-1601	-16587	-893	-12764	3687	-15120	-2949	-11660	-1144	-16929	904	-14351	200
0.956667	-27	42	76	-59	-108	-35	10	-14	-22	6	-75	-64	-95	-17	-31	-64	-102	30	-88	-32	-105	-24	-100	-77	-62	-3	-102	-15	-74	-78	-148	-81	-1383	-234	-4703	-22622	-1586	-16539	-1107	-12652	4375	-14966	-3243	-11677	-1384	-16987	883	-14314	274
0.957500	-25	40	82	-61	-111	-39	10	-17	-18	3	-74	-61	-94	-17	-29	-62	-100	32	-88	-32	-108	-24	-100	-70	-65	-3	-102	-15	-73	-69	-146	-78	-531	-456	-4686	-22621	-1132	-16503	-1315	-12518	5379	-14805	-3542	-11708	-1678	-16994	845	-14304	220
0.958333	-31	40	85	-61	-109	-34	13	-14	-15	5	-73	-64	-95	-16	-31	-60	-100	33	-88	-31	-105	-24	-99	-55	-62	0	-98	-11	-73	-70	-149	-96	1187	-681	-4668	-22601	-931	-16483	-1514	-12378	6472	-14654	-3791	-11750	-1943	-16974	779	-14334	71
0.959167	-24	41	87	-59	-114	-34	11	-13	-18	5	-77	-66	-98	-12	-28	-60	-109	34	-86	-36	-105	-25	-98	-68	-62	-3	-103	-12	-73	-69	-149	-77	-750	-897	-4643	-22561	-463	-16489	-1705	-12235	7352	-14513	-4041	-11811	-2423	-16927	691	-14405	-25
0.960000	-23	38	81	-59	-109	-34	12	1	-15	8	-73	-64	-93	-18	-30	-62	-98	32	-88	-36	-105	-24	-99	-68	-63	1	-101	-13	-75	-69	-149	-73	443	-1112	-4626	-22507	365	-16517	-1887	-12072	7861	-14388	-4263	-11882	-2714	-16861	581	-14524	-59
0.960833	-23	43	88	-60	-107	-33	11	-14	-16	6	-76	-63	-108	-15	-30	-72	-99	30	-88	-34	-105	-23	-99	-70	-64	0	-100	-14	-73	-70	-146	-75	1863	-1324	-4602	-22437	740	-16562	-2050	-11913	8262	-14287	-4462	-11980	-2786	-16780	457	-14695	-128
0.961667	-27	20	84	-62	-110	-5	15	-12	-14	7	-70	-62	-92	-16	-28	-57	-101	33	-90	-34	-101	-21	-98	-67	-61	0	-90	-12	-73	-72	-147	-75	-238	-1537	-4587	-22351	1115	-16630	-2197	-11750	8143	-14207	-4631	-12084	-2703	-16694	322	-14915	-497
0.962500	-25	42	87	-59	-110	-33	15	-12	-16	7	-73	-52	-95	-13	-28	-57	-132	36	-86	-32	-101	-21	-98	-64	-61	0	-101	-12	-73	-69	-147	-72	1073	-1739	-4572	-22272	1983	-16714	-2321	-11579	7344	-14154	-4781	-12210	-2208	-16609	180	-15185	-708
0.963333	-23	43	110	-59	-109	-30	15	-10	-16	8	-69	-62	-94	-13	-26	-59	-98	35	-84	-32	-91	-27	-96	-65	-61	0	-84	-10	-72	-68	-146	-70	281	-1939	-4566	-22149	2747	-16808	-2426	-11409	6202	-14122	-4908	-12346	-1368	-16532	35	-15489	-652
0.964167	-22	43	88	-60	-105	-32	16	-12	-14	8	-73	-65	-96	-12	-28	-56	-102	35	-84	-31	-102	-19	-99	-66	-62	1	-99	-13	-73	-72	-148	-70	-376	-2132	-4571	-22034	3072	-16909	-2508	-11241	4913	-14099	-5019	-12495	-446	-16470	-115	-15856	-762
0.965000	-25	39	88	-61	-109	-36	10	-14	-19	4	-73	-64	-96	-15	-31	-60	-100	35	-87	-35	-109	-25	-102	-68	-64	-3	-103	-16	-90	-75	-149	-75	214	-2316	-4583	-21922	3362	-17022	-2576	-11082	3604	-14145	-5113	-12651	601	-16431	-263	-16238	-841
0.965833	-25	34	81	-65	-113	-38	8	-16	-24	0	-77	-66	-99	-19	-32	-60	-94	28	-87	-35	-103	-23	-104	-70	-66	0	-101	-14	-76	-74	-153	-79	-1270	-2499	-4595	-21786	3721	-17131	-2615	-10921	2293	-14182	-5193	-12801	1480	-16411	-409	-16636	-957
0.966667	-35	40	86	-72	-111	-35	7	-14	-18	3	-74	-64	-96	-17	-31	-61	-100	36	-86	-34	-107	-27	-103	-67	-60	-1	-100	-14	-68	-67	-148	-74	-792	-2666	-4611	-21646	3691	-17245	-2637	-10775	980	-14248	-5265	-12944	2140	-16409	-543	-17045	-1245
0.967500	-28	39	87	-62	-110	-35	3	-14	0	5	-77	-63	-98	-10	-32	-62	-97	34	-86	-33	-102	-22	-100	-68	-64	-1	-100	-15	-75	-73	-151	-76	-1823	-2818	-4628	-21499	3337	-17360	-2645	-10642	-40	-14337	-5335	-13071	2528	-16433	-681	-17442	-1297
0.968333	-27	40	86	-61	-110	-36	11	-16	-21	2	-75	-63	-98	-14	-30	-61	-104	36	-86	-33	-107	-21	-83	-70	-66	0	-99	-14	-115	-72	-151	-76	-4488	-2954	-4634	-21345	3142	-17481	-2635	-10539	-840	-14446	-5400	-13181	2661	-16480	-818	-17812	-1109
0.969167	-23	42	91	-60	-109	-33	15	-13	-16	5	-74	-74	-95	-14	-29	-60	-82	36	-84	-32	-104	-19	-98	-66	-63	1	-101	-13	-70	-69	-150	-76	317	-3077	-4635	-21184	2345	-17602	-2613	-10454	-1087	-14576	-5469	-13262	2883	-16542	-953	-18164	-837
0.970000	-24	41	90	-58	-108	-35	13	-13	-19	3	-72	-63	-93	-13	-29	-59	-99	37	-84	-30	-101	-21	-98	-69	-63	0	-99	-12	-70	-66	-146	-75	-1213	-3177	-4623	-21020	1566	-17738	-2593	-10424	-939	-14734	-5541	-13317	3448	-16624	-1091	-18468	-775
0.970833	-24	40	91	-61	-107	-34	16	-12	-17	7	-74	-62	-97	-16	-31	-61	-99	36	-92	-29	-103	-22	-100	-68	-62	0	-98	-13	-72	-73	-150	-75	-3038	-3263	-4594	-20852	1345	-17891	-2568	-10426	-574	-14906	-5620	-13329	3433	-16714	-1237	-18723	-763
0.971667	-25	41	89	-58	-109	-35	37	-14	-17	6	-74	-64	-95	-14	-28	-59	-99	36	-87	-32	-105	-19	-99	-69	-64	-1	-101	-12	-63	-68	-148	-75	542	-3328	-4542	-20681	809	-18056	-2547	-10482	32	-15103	-5701	-13317	3118	-16809	-1387	-18922	-619
0.972500	-26	39	86	-60	-109	-39	11	-14	-14	3	-76	-66	-96	-15	-32	-62	-101	32	-87	-31	-105	-21	-100	-67	-64	0	-99	-13	-75	-73	-148	-72	-2226	-3375	-4469	-20509	348	-18246	-2530	-10591	740	-15306	-5780	-13267	2837	-16908	-1546	-19058	-483
0.973333	-32	39	84	-61	-112	-35	8	-17	-22	2	-79	-69	-97	-18	-34	-63	-102	30	-88	-34	-100	-27	-111	-73	-66	-6	-103	-16	-79	-76	-152	-75	-1496	-3414	-4367	-20344	254	-18461	-2525	-10765	1454	-15552	-5866	-13197	2316	-17011	-1717	-19136	-356
0.974167	-31	33	81	-66	-115	-41	6	-21	-23	-11	-81	-73	-103	-32	-38	-64	-107	33	-92	-38	-107	-24	-104	-69	-64	-4	-104	-13	-77	-73	-150	-76	738	-3432	-4233	-20179	130	-18696	-2523	-10994	2093	-15805	-5937	-13095	1825	-17098	-1884	-19147	-243
0.975000	-17	38	88	-61	-85	-33	8	-15	-19	5	-76	-67	-95	-14	-30	-61	-97	35	-88	-32	-103	-22	-99	-67	-63	-3	-100	-16	-73	-69	-150	-72	-475	-3438	-4069	-20019	-193	-18966	-2524	-11285	2361	-16051	-6001	-12983	1620	-17185	-2058	-19107	-253
0.975833	-25	40	88	-60	-105	-32	13	-16	-15	5	-73	-65	-95	-12	-29	-59	-95	34	-95	-28	-103	-21	-102	-66	-60	0	-99	-11	-72	-69	-146	-72	506	-3431	-3886	-19872	-145	-19266	-2535	-11640	2263	-16332	-6051	-12871	1335	-17263	-2235	-19012	-50
0.976667	-24	43	87	-59	-111	-32	13	-14	-15	6	-74	-66	-94	-14	-30	-58	-97	36	-86	-33	-100	-26	-99	-67	-60	0	-100	-13	-95	-73	-147	-73	546	-3421	-3670	-19738	20	-19597	-2557	-12053	2106	-16601	-6082	-12775	803	-17348	-2422	-18876	291
0.977500	-23	40	87	-62	-109	-33	12	8	-15	5	-69	-61	-95	-13	-30	-57	-100	37	-86	-33	-104	-23	-98	-68	-62	0	-98	-11	-75	-68	-146	-73	-340	-3407	-3435	-19615	-87	-19961	-2606	-12526	1889	-16883	-6092	-12697	454	-17428	-2590	-18710	389
0.978333	-24	24	88	-61	-108	-36	11	-15	-14	6	-72	-66	-98	-15	-30	-57	-97	36	-85	-31	-105	-19	-99	-67	-43	-3	-135	-14	-74	-70	-147	-73	1706	-3391	-3182	-19519	-407	-20342	-2613	-13036	1505	-17165	-6080	-12657	388	-17519	-2751	-18514	514
0.979167	-25	39	89	-64	-108	-35	13	-15	-14	8	-74	-70	-99	-14	-30	-60	-97	29	-86	-33	-107	-22	-103	-67	-62	-4	-97	-12	-70	-68	-146	-72	494	-3379	-2917	-19429	-818	-20752	-2646	-13599	880	-17453	-6022	-12652	81	-17623	-2906	-18305	821
0.980000	-26	42	84	-59	-107	-34	13	-15	-15	5	-73	-65	-95	-14	-32	-61	-97	36	-82	-34	-101	-22	-101	-68	-63	-1	-98	-13	-74	-73	-135	-69	1344	-3371	-2647	-19353	-1282	-21179	-2681	-14197	-112	-17743	-5970	-12704	-172	-17754	-3052	-18090	1142
0.980833	-22	41	86	-61	-110	-39	8	-14	-16	5	-73	-65	-97	-17	-29	-60	-99	32	-87	-34	-107	-25	-102	-70	-62	-1	-99	-15	-75	-69	-146	-75	1113	-3374	-2371	-19298	-1822	-21618	-2717	-14828	-1405	-18032	-5899	-12811	-318	-17920	-3179	-17867	1278
0.981667	-22	38	87	-88	-105	-34	11	-16	-21	1	-74	-66	-99	-18	-34	-63	-101	30	-86	-36	-108	-26	-102	-72	-64	-6	-102	-15	-77	-97	-152	-79	-2117	-3386	-2098	-19249	-2122	-22059	-2760	-15479	-2920	-18318	-5762	-12973	-555	-18133	-3300	-17644	1395
0.982500	-27	35	84	-65	-112	-38	7	-17	-19	4	-77	-66	-96	-15	-32	-61	-100	35	-87	-36	-105	-22	-100	-72	-62	-4	-99	-14	-72	-72	-148	-73	1580	-3406	-1829	-19204	-2705	-22485	-2791	-16136	-4300	-18606	-5621	-13182	-661	-18392	-3392	-17439	1588
0.983333	-25	35	87	-60	-105	-36	15	-15	-16	5	-72	-65	-95	-14	-29	-60	-98	34	-85	-32	-104	11	-97	-69	-64	-4	-97	-11	-74	-68	-148	-76	3013	-3439	-1569	-19166	-3811	-22919	-2830	-16808	-5436	-18891	-5461	-13447	-677	-18720	-3480	-17241	1735
0.984167	-24	36	88	-59	-105	-34	13	-17	-18	6	-72	-67	-94	-19	-27	-59	-99	33	-85	-34	-103	-23	-100	-73	-63	-1	-97	-13	-72	-70	-147	-72	-1633	-3487	-1323	-19127	-4255	-23336	-2846	-17479	-6541	-19188	-5284	-13762	-809	-19116	-3553	-17045	1734
0.985000	-30	39	89	-62	-110	-38	13	-13	-17	5	-73	-63	-99	-15	-29	-61	-105	30	-86	-34	-108	-24	-101	-72	-65	0	-98	-13	-57	-64	-146	-75	2782	-3553	-1093	-19085	-4650	-23733	-2903	-18158	-7393	-19490	-5098	-14110	-780	-19574	-3614	-16860	1682
0.985833	-25	39	85	-62	-108	-35	10	-15	-19	4	-77	-67	-96	-16	-30	-60	-102	43	-87	-35	-95	-21	-101	-70	-65	-5	-104	-16	-74	-69	-148	-74	-319	-3623	-883	-19039	-4833	-24106	-2937	-18825	-7904	-19805	-4910	-14486	-807	-20093	-3663	-16672	1706
0.986667	-19	38	84	-60	-111	-36	15	-14	-15	3	-73	-66	-97	-16	-30	-61	-100	33	-87	-33	-109	-23	-100	-69	-61	2	-99	-16	-73	-69	-148	-75	-125	-3705	-683	-18980	-4888	-24456	-2966	-19480	-8123	-20135	-4701	-14875	-729	-20662	-3700	-16484	1746
0.987500	-29	38	87	-65	-109	-32	15	-15	-18	5	-90	-65	-99	-13	-29	-58	-100	33	-86	-34	-107	-23	-100	-72	-66	-4	-102	-15	-74	-68	-149	-74	1948	-3794	-487	-18907	-4835	-24779	-2990	-20118	-8030	-20482	-4494	-15267	-543	-21277	-3727	-16286	1718
0.988333	-28	37	86	-63	-109	-33	13	-14	-16	5	-74	-65	-97	-15	-31	-58	-100	32	-88	-33	-95	-21	-98	-70	-66	-5	-98	-12	-77	-68	-147	-76	389	-3904	-331	-18821	-4928	-25070	-3000	-20738	-7649	-20841	-4277	-15644	-474	-21930	-3745	-16074	1509
0.989167	-27	39	89	-62	-108	-34	13	-15	-18	4	-74	-67	-96	2	-32	-59	-101	35	-86	-30	-104	-22	-100	-69	-64	-1	-102	-13	-74	-70	-147	-75	198	-4015	-173	-18720	-4487	-25351	-2997	-21334	-7302	-21240	-4061	-16014	-367	-22573	-3750	-15837	1315
0.990000	-27	17	90	-62	-131	-31	15	-13	-18	5	-74	-66	-99	-16	-31	-59	-98	32	-88	-35	-105	-22	-100	-68	-63	-3	-100	-30	-75	-70	-149	-77	918	-4135	-26	-18614	-3543	-25593	-2979	-21914	-6979	-21647	-3847	-16358	-378	-23214	-3749	-15581	1472
0.990833	-28	37	85	-63	-111	-38	13	-16	-22	2	-76	-68	-96	-15	-31	-61	-101	36	-85	-33	-105	-23	-98	-72	-64	-1	-102	-15	-73	-69	-151	-77	-1111	-4246	115	-18482	-2880	-25820	-2949	-22465	-6658	-22084	-3636	-16668	-526	-23828	-3743	-15291	1501
0.991667	-23	40	59	-62	-110	-34	13	-14	-16	6	-72	-63	-96	-12	-29	-56	-99	34	-86	-32	-105	-25	-99	-67	-64	1	-102	-13	-77	-70	-148	-77	974	-4368	258	-18358	-2407	-26040	-2897	-22991	-6405	-22552	-3449	-16947	-641	-24396	-3739	-14975	1420
0.992500	-26	39	89	-60	-109	-34	-26	-15	-16	6	-74	-66	-87	13	-31	-58	-99	33	-85	-32	-105	-22	-99	-68	-67	-1	-100	-13	-76	-72	-149	-67	10	-4487	402	-18218	-1641	-26252	-2837	-23489	-6331	-23041	-3286	-17198	-822	-24918	-3725	-14629	1324
0.993333	-24	40	88	-62	-111	-38	12	-16	-17	5	-74	-64	-97	-14	-30	-60	-101	32	-102	-34	-109	-26	-104	-68	-65	-1	-101	-13	-76	-69	-151	-77	17	-4609	543	-18081	-1039	-26470	-2779	-23964	-6342	-23558	-3176	-17421	-855	-25384	-3730	-14258	1230
0.994167	-27	42	86	-62	-111	-36	12	-13	-7	5	-75	-66	-102	-16	-33	-60	-98	33	-87	-36	-109	-22	-99	-67	-63	0	-103	-17	-77	-69	-152	-79	879	-4726	713	-17943	-535	-26695	-2715	-24409	-6452	-24103	-3134	-17621	-793	-25797	-3764	-13864	1227
0.995000	-28	40	86	-59	-111	-38	10	-15	-16	5	-75	-62	-96	-13	-29	-58	-99	32	-83	-32	-104	-22	-100	-67	-55	0	-99	-14	-69	-70	-147	-80	-1663	-4839	854	-17810	98	-26944	-2679	-24834	-6866	-24666	-3182	-17808	-750	-26152	-3830	-13451	1148
0.995833	-24	42	89	-58	-107	-33	13	-14	-15	9	-70	-61	-95	-12	-23	-56	-107	33	-82	-31	-105	-21	-96	-65	-61	0	-100	-10	-70	-69	-147	-76	514	-4953	1020	-17688	227	-27220	-2663	-25231	-7248	-25257	-3350	-17999	-860	-26468	-3949	-13039	1221
0.996667	-36	39	90	-58	-110	-32	11	-13	-19	6	-69	-63	-94	-11	-24	-60	-100	36	-82	-31	-105	-25	-98	-67	-61	1	-98	-11	-73	-66	-146	-79	4862	-5063	1199	-17588	-197	-27532	-2706	-25619	-7337	-25861	-3658	-18187	-1026	-26756	-4132	-12640	1418
0.997500	-26	42	89	-59	-107	-43	11	-15	-18	6	-72	-60	-95	-15	-28	-60	-99	36	-84	-30	-102	-19	-99	-67	-65	1	-98	-12	-74	-69	-153	-78	-475	-5169	1380	-17499	-23	-27882	-2800	-25978	-7463	-26479	-4125	-18411	-1182	-27027	-4398	-12240	1216
0.998333	-27	40	88	-56	-110	-36	9	-16	-18	6	-72	-60	-98	-14	-31	-59	-101	34	-81	-32	-109	-23	-99	-74	-64	-1	-101	-15	-77	-69	-151	-78	4496	-5280	1568	-17431	-271	-28266	-2967	-26329	-7376	-27096	-4759	-18662	-1271	-27297	-4751	-11866	1127
0.999167	-29	38	85	-61	-114	-36	8	-19	-24	5	-75	-57	-98	-16	-32	-64	-101	33	-85	-31	-104	-19	-98	-69	-67	1	-100	-11	-74	-70	-149	-79	2980	-5382	1763	-17377	-499	-28679	-3212	-26658	-7344	-27702	-5577	-18949	-1270	-27578	-5224	-11571	1043
1.000000	-27	41	88	-58	-112	-34	10	-14	-16	7	-73	-62	-95	-12	-29	-59	-100	35	-86	-30	-105	-22	-99	-72	-74	0	-103	-12	-74	-66	-130	-77	2223	-5485	1956	-17342	-707	-29121	-3556	-26986	-7225	-28284	-6568	-19284	-1307	-27875	-5810	-11320	803
1.000833	-25	40	88	-59	-109	-34	10	-13	-17	7	-94	-70	-91	-14	-29	-62	-99	34	-85	-32	-104	-19	-99	-69	-62	1	-101	-13	-73	-67	-148	-76	4743	-5585	2151	-17327	-937	-29578	-4000	-27279	-6966	-28819	-7727	-19669	-1500	-28200	-6523	-11150	687
1.001667	-26	41	88	-82	-111	-34	11	-14	-16	7	-70	-61	-94	-14	-27	-61	-100	32	-84	-32	-102	-23	-100	-68	-68	1	-93	-11	-73	-66	-147	-76	3882	-5678	2344	-17322	-1542	-30042	-4542	-27615	-6596	-29295	-9025	-20105	-1694	-28547	-7373	-11065	661
1.002500	-28	40	89	-55	-109	-32	11	-11	-15	8	-68	-60	-100	-15	-30	-59	-100	36	-85	-32	-104	-21	-97	-66	-64	3	-97	-12	-75	-66	-146	-75	2806	-5775	2530	-17330	-1781	-30489	-5177	-27918	-6448	-29697	-10439	-20591	-1761	-28920	-8359	-11096	419
1.003333	-24	41	91	-58	-105	-30	12	-13	-17	7	-70	-61	-93	-11	-28	-56	-97	47	-82	-35	-102	-18	-95	-66	-62	-1	-98	-9	-69	-65	-146	-73	4282	-5866	2696	-17347	-1841	-30911	-5904	-28223	-6411	-30010	-11949	-21114	-1977	-29308	-9480	-11236	379
1.004167	-28	41	92	-55	-105	-32	16	-12	-13	7	-77	-61	-94	-36	-27	-60	-99	35	-85	-29	-103	-17	-97	-66	-61	4	-96	-9	-72	-64	-147	-73	1463	-5948	2851	-17362	-2021	-31290	-6714	-28523	-6325	-30214	-13509	-21690	-2132	-29703	-10722	-11493	451
1.005000	-23	42	92	-55	-104	-31	11	-11	-17	9	-70	-61	-96	-16	-26	-58	-97	36	-86	-32	-104	-19	-98	-67	-62	3	-99	-11	-72	-66	-188	-74	2399	-6032	2988	-17384	-2230	-31610	-7592	-28828	-6158	-30315	-15077	-22285	-2067	-30080	-12068	-11867	420
1.005833	-26	39	86	-60	-109	-32	11	-13	-19	7	-74	-62	-97	-18	-31	-61	-104	30	-87	-32	-105	-23	-101	-69	-66	0	-98	-13	-72	-69	-148	-76	1499	-6108	3100	-17394	-2352	-31857	-8512	-29130	-5985	-30291	-16594	-22880	-2025	-30435	-13498	-12358	417
1.006667	-27	46	87	-61	-109	-35	11	-16	-17	3	-75	-65	-98	-17	-30	-60	-102	33	-90	-30	-107	-24	-79	-68	-69	-5	-101	-14	-78	-70	-148	-76	604	-6174	3191	-17402	-2333	-32024	-9490	-29416	-5943	-30149	-18037	-23500	-2100	-30743	-14982	-12951	240
1.007500	-28	37	84	-64	-109	-34	7	-15	-8	5	-75	-64	-100	-15	-30	-61	-102	32	-92	-33	-108	-22	-100	-67	-66	0	-100	-13	-76	-58	-148	-75	1169	-6226	3261	-17378	-2134	-32087	-10451	-29691	-6006	-29887	-19338	-24016	-2106	-30990	-16494	-13635	75
1.008333	-28	40	89	-57	-108	-31	13	-13	-18	6	-70	-62	-94	-12	-26	-60	-100	35	-84	-26	-105	-21	-98	-78	-66	2	-97	-13	-73	-68	-147	-73	-2014	-6264	3303	-17369	-1833	-32054	-11410	-29955	-6156	-29515	-20488	-24521	-2040	-31166	-18004	-14386	130
1.009167	-25	42	90	-60	-108	-33	16	-15	-21	7	-69	-62	-99	5	-28	-58	-98	36	-84	-31	-108	-19	-98	-65	-65	1	-97	-10	-72	-67	-145	-72	-2100	-6291	3318	-17332	-1478	-31914	-12328	-30204	-6309	-29049	-21449	-24953	-2152	-31257	-19467	-15191	69
1.010000	-28	50	88	-56	-109	-29	15	-13	-17	9	-70	-61	-95	-10	-26	-59	-98	37	-82	-29	-105	-18	-99	-68	-61	2	-100	-11	-72	-68	-144	-73	2905	-6301	3312	-17283	-1743	-31669	-13208	-30420	-6266	-28501	-22199	-25297	-2513	-31266	-20848	-16014	39
1.010833	-26	44	90	-58	-107	-32	15	-16	-16	6	-70	-84	-96	-9	-26	-56	-100	36	-83	-31	-105	-22	-100	-64	-62	2	-95	-9	-74	-70	-144	-73	-3211	-6299	3282	-17225	-1450	-31328	-14023	-30614	-6387	-27879	-22725	-25541	-2521	-31174	-22117	-16837	22
1.011667	-26	44	92	-59	-109	-30	15	-12	-15	10	-69	-64	-97	-12	-26	-58	-97	36	-85	-30	-104	-19	-92	-68	-61	3	-95	-11	-75	-68	-145	-69	314	-6283	3215	-17153	-1213	-30883	-14758	-30775	-6488	-27264	-23038	-25669	-2432	-31002	-23241	-17640	-38
1.012500	-26	44	90	-60	-111	-33	15	-11	-21	7	-72	-59	-92	-12	-26	-57	-100	38	-83	-31	-107	-22	-99	-66	-63	2	-95	-11	-81	-69	-145	-70	-92	-6247	3139	-17078	-1022	-30358	-15408	-30901	-6603	-26623	-23140	-25676	-2470	-30744	-24206	-18392	-236
1.013333	-27	43	88	-59	-109	-32	17	-14	-15	8	-72	-64	-98	-12	-28	-58	-98	35	-82	-32	-105	-18	-99	-68	-64	1	-98	-12	-73	-70	-145	-72	-2257	-6200	3032	-17001	-697	-29755	-15971	-30985	-6644	-25997	-23067	-25561	-2291	-30426	-24991	-19069	-504
1.014167	-26	42	88	-63	-109	-33	12	-16	-19	0	-75	-67	-99	-13	-29	-59	-100	33	-83	-35	-109	-21	-101	-68	-66	0	-100	-13	-75	-69	-147	-73	151	-6140	2916	-16928	-317	-29090	-16444	-31026	-6706	-25401	-22831	-25325	-2008	-30050	-25576	-19659	-735
1.015000	-30	38	87	-60	-111	-33	13	-15	-21	5	-75	-65	-100	-15	-32	-59	-103	33	-85	-32	-105	-23	-101	-69	-74	0	-100	-13	-77	-70	-150	-76	635	-6074	2793	-16855	-412	-28370	-16835	-31017	-6515	-24862	-22480	-24977	-1695	-29653	-25967	-20148	-875
1.015833	-30	41	88	-61	-110	-36	9	-18	-22	5	-74	-67	-97	-14	-25	-61	-98	30	-84	-30	-103	-21	-102	-69	-63	1	-96	-10	-73	-72	-148	-72	-962	-5992	2669	-16790	-389	-27624	-17146	-30964	-6455	-24387	-22058	-24531	-1181	-29245	-26160	-20508	-1039
1.016667	-30	43	90	-61	-110	-36	16	-14	-17	6	-69	-64	-94	-14	-29	-59	-99	35	-83	-32	-103	-19	-100	-68	-64	1	-97	-11	-73	-72	-149	-75	591	-5909	2523	-16738	-60	-26831	-17395	-30861	-6490	-23997	-21611	-24007	-722	-28855	-26181	-20767	-1227
1.017500	-28	24	88	-59	-109	-41	15	-17	-16	6	-70	-64	-95	-14	-29	-59	-98	35	-85	-30	-105	-22	-101	-68	-64	1	-93	-12	-74	-73	-150	-70	-1481	-5828	2382	-16702	130	-26044	-17586	-30714	-6336	-23690	-21176	-23421	-403	-28498	-26030	-20899	-1299
1.018333	-26	44	88	-59	-110	-34	15	-16	-14	6	-69	-65	-96	-15	-29	-61	-99	36	-83	-31	-84	-19	-98	-68	-62	1	-98	-10	-72	-69	-150	-76	-728	-5741	2250	-16684	60	-25266	-17733	-30516	-6084	-23461	-20785	-22794	-151	-28197	-25751	-20927	-1369
1.019167	-26	41	89	-60	-98	-38	12	-18	-17	5	-75	-64	-95	-15	-28	-59	-100	34	-83	-29	-103	-23	-100	-69	-64	0	-99	-10	-74	-70	-151	-74	-623	-5643	2093	-16685	139	-24517	-17850	-30280	-5734	-23316	-20481	-22143	371	-27964	-25324	-20846	-1387
1.020000	-24	41	90	-60	-109	-38	11	-15	-16	7	-74	-64	-99	-17	-30	-60	-99	33	-84	-30	-104	-22	-98	-66	-65	0	-99	-13	-72	-69	-150	-76	-1867	-5586	1987	-16711	240	-23796	-17939	-29993	-5217	-23237	-20285	-21497	964	-27813	-24817	-20669	-1324
1.020833	-27	41	87	-60	-133	-38	9	-14	-17	5	-76	-64	-96	-14	-31	-60	-101	32	-87	-31	-104	-21	-100	-69	-69	-3	-100	-13	-74	-72	-143	-77	-894	-5492	1868	-16748	222	-23131	-18017	-29669	-4620	-23216	-20196	-20871	1224	-27744	-24239	-20434	-1306
1.021667	-27	40	87	-59	-107	-34	10	-15	-17	3	-73	-63	-96	-17	-29	-60	-100	28	-87	-32	-107	-40	-99	-68	-64	0	-101	-10	-76	-72	-151	-76	-3298	-5453	1747	-16810	440	-22525	-18086	-29300	-4004	-23225	-20236	-20284	1416	-27756	-23613	-20132	-1301
1.022500	-26	44	89	-62	-108	-36	67	-13	-17	4	-74	-65	-96	-15	-30	-60	-98	35	-86	-32	-103	-22	-99	-67	-64	-1	-93	-10	-73	-69	-149	-69	-5106	-5391	1637	-16889	918	-22001	-18154	-28894	-3416	-23291	-20384	-19749	1457	-27848	-22953	-19785	-1286
1.023333	-27	40	84	-58	-108	-36	10	-14	-18	4	-75	-62	-99	-15	-31	-61	-109	30	-90	-34	-108	-23	-101	-73	-66	-4	-99	-14	-75	-73	-151	-78	794	-5337	1524	-16986	613	-21562	-18215	-28457	-2490	-23362	-20634	-19273	1248	-28007	-22292	-19421	-1196
1.024167	-31	38	88	-63	-107	-36	10	-17	-21	0	-78	-66	-94	-16	-32	-60	-99	32	-86	-32	-107	-22	-99	-69	-64	-4	-104	-11	-69	-70	-150	-74	-3554	-5280	1419	-17094	735	-21213	-18269	-27979	-1510	-23422	-20971	-18857	1253	-28213	-21630	-19040	-1089
1.025000	-26	37	86	-58	-107	-34	12	-12	-15	3	-74	-63	-95	-13	-30	-60	-93	35	-87	-31	-104	-21	-101	-73	-61	1	-100	-13	-73	-70	-148	-76	-3679	-5231	1311	-17220	1293	-20960	-18324	-27464	-656	-23478	-21360	-18504	1366	-28450	-20990	-18668	-1015
1.025833	-28	38	82	-63	-109	-36	15	-16	-14	0	-77	-66	-96	-17	-32	-65	-101	33	-87	-36	-104	-25	-102	-74	-68	-5	-105	-14	-76	-73	-148	-78	-1731	-5168	1199	-17352	1640	-20811	-18365	-26919	388	-23509	-21782	-18222	1436	-28704	-20376	-18306	-1042
1.026667	-26	34	86	-64	-108	-35	9	-14	-18	5	-77	-67	-100	-18	-40	-62	-101	34	-97	-36	-109	-24	-102	-73	-65	-4	-101	-14	-77	-73	-150	-75	-4824	-5125	1078	-17495	1939	-20753	-18412	-26337	1499	-23501	-22200	-17981	1482	-28941	-19799	-17967	-981
1.027500	-25	36	87	-61	-110	-35	10	-13	-16	4	-77	-65	-98	-17	-31	-62	-102	34	-92	-33	-109	-26	-102	-68	-65	-1	-102	-16	-76	-74	-150	-74	-3451	-5060	954	-17636	2513	-20795	-18399	-25728	2463	-23458	-22593	-17784	1492	-29147	-19253	-17649	-939
1.028333	-26	40	86	-59	-110	-32	15	-17	-19	7	-74	-62	-91	-14	-30	-60	-100	35	-85	-34	-102	-23	-100	-66	-64	0	-99	-12	-74	-72	-147	-75	-2476	-4993	820	-17784	2815	-20900	-18386	-25091	3704	-23375	-22936	-17613	1307	-29295	-18784	-17359	-850
1.029167	-26	18	88	-59	-105	-30	16	-10	-17	6	-76	-67	-97	-14	-29	-59	-97	39	-85	-30	-103	-21	-98	-66	-63	-1	-101	-12	-74	-34	-144	-73	-4639	-4919	678	-17928	2872	-21107	-18346	-24422	4753	-23250	-23216	-17451	1437	-29385	-18360	-17098	-934
1.030000	-27	41	89	-59	-108	-30	12	-11	-17	8	-72	-62	-94	-13	-28	-64	-98	38	-84	-36	-103	-22	-99	-67	-59	0	-98	-9	-73	-73	-147	-72	-3091	-4831	526	-18069	3366	-21363	-18282	-23723	5711	-23086	-23428	-17284	1672	-29386	-17998	-16858	-986
1.030833	-21	33	89	-59	-107	-35	15	-14	-15	7	-72	-65	-97	-16	-30	-59	-99	37	-86	-31	-102	-22	-99	-68	-61	-1	-93	-14	-75	-75	-147	-70	-4562	-4740	367	-18216	3986	-21658	-18189	-22999	6702	-22884	-23523	-17095	1603	-29301	-17702	-16631	-841
1.031667	-27	42	87	-62	-110	-34	12	-14	-17	6	-74	-77	-98	-13	-24	-56	-99	34	-87	-34	-109	-26	-105	-69	-66	-4	-102	-13	-74	-73	-148	-76	-4558	-4640	191	-18358	4060	-21991	-18080	-22269	7538	-22658	-23544	-16903	1459	-29115	-17471	-16417	-789
1.032500	-31	40	85	-64	-110	-35	11	-16	-19	4	-75	-69	-101	-17	-33	-61	-102	32	-87	-33	-104	-23	-101	-69	-67	-3	-97	-3	-76	-73	-148	-74	-3164	-4524	13	-18491	4093	-22311	-17943	-21505	8262	-22402	-23469	-16604	1327	-28834	-17294	-16196	-598
1.033333	-27	42	88	-60	-115	-35	11	-11	-17	6	-72	-65	-102	-15	-29	-59	-101	35	-86	-33	-108	-27	-100	-70	-64	-3	-100	-13	-75	-70	-146	-76	-4656	-4401	-170	-18622	4188	-22622	-17800	-20743	8902	-22127	-23309	-16280	1401	-28456	-17197	-15964	-633
1.034167	-28	39	87	-61	-110	-34	13	-15	-17	7	-75	-66	-100	-15	-29	-60	-101	34	-87	-35	-110	-24	-98	-60	-63	0	-101	-14	-78	-69	-148	-76	-3161	-4278	-357	-18745	4104	-22898	-17640	-19976	9500	-21839	-23070	-15887	1346	-27991	-17148	-15715	-718
1.035000	-27	41	87	-59	-108	-33	15	-14	-17	5	-72	-64	-68	-12	-26	-58	-101	35	-84	-31	-105	-21	-98	-70	-63	0	-96	-10	-70	-68	-146	-75	-3494	-4140	-543	-18865	4037	-23121	-17481	-19210	9954	-21534	-22758	-15426	1192	-27453	-17148	-15429	-629
1.035833	-22	46	91	-55	-108	-31	22	-11	-17	8	-70	-61	-96	-13	-27	-59	-96	36	-82	-30	-105	-19	-97	-66	-62	6	-95	-12	-80	-68	-146	-72	-5592	-3999	-730	-18976	4051	-23274	-17323	-18459	10156	-21227	-22388	-14909	1044	-26853	-17186	-15114	-522
1.036667	-23	45	90	-56	-105	-28	16	-12	-16	8	-69	-62	-93	-10	-24	-55	-97	37	-84	-29	-103	-21	-99	-66	-64	0	-96	-9	-70	-66	-145	-65	267	-3854	-912	-19092	3312	-23360	-17180	-17733	10368	-20919	-21967	-14329	746	-26211	-17259	-14755	-204
1.037500	-28	43	90	-56	-105	-31	17	-12	-15	8	-68	-61	-96	-13	-26	-73	-99	33	-84	-31	-103	-21	-96	-68	-61	0	-95	-11	-72	-67	-146	-74	-478	-3698	-1093	-19202	2731	-23321	-17054	-17045	10493	-20606	-21499	-13703	655	-25541	-17352	-14374	-78
1.038333	-24	44	90	-59	-101	-30	19	-10	-15	7	-70	-66	-94	-12	-26	-57	-97	36	-85	-30	-105	-19	-97	-66	-65	-3	-97	-9	-72	-67	-145	-72	-1918	-3541	-1256	-19308	2369	-23196	-16940	-16403	10329	-20299	-21013	-13021	487	-24864	-17448	-13901	-198
1.039167	-27	42	88	-58	-108	-31	16	-13	-14	6	-72	-61	-95	-12	-28	-58	-98	33	-85	-30	-103	-26	-99	-67	-73	2	-98	-11	-73	-70	-145	-74	2244	-3386	-1435	-19412	1711	-22979	-16851	-15808	10032	-19990	-20488	-12315	468	-24202	-17533	-13415	-131
1.040000	-25	42	90	-58	-110	-31	15	-13	-16	4	-74	-63	-96	-31	-29	-62	-99	30	-87	-33	-104	-24	-101	-72	-65	-4	-101	-16	-74	-70	-149	-78	97	-3227	-1593	-19514	1291	-22653	-16780	-15269	9764	-19685	-19943	-11598	434	-23560	-17602	-12884	-300
1.040833	-30	37	87	-63	-112	-35	12	-14	-21	2	-74	-65	-98	-17	-29	-62	-102	32	-88	-33	-105	-31	-100	-70	-62	0	-98	-10	-73	-68	-147	-76	1765	-3063	-1751	-19615	861	-22226	-16710	-14785	9299	-19379	-19372	-10867	292	-22962	-17618	-12331	-689
1.041667	-27	43	91	-59	-108	-32	18	-11	-15	16	-74	-64	-96	-12	-10	-60	-100	35	-84	-31	-107	-23	-100	-72	-65	1	-98	-15	-73	-67	-148	-74	3827	-2898	-1904	-19710	247	-21715	-16644	-14361	8881	-19078	-18789	-10150	163	-22415	-17593	-11762	-772
1.042500	-26	40	88	-61	-109	-33	18	-12	-18	5	-70	-63	-94	-14	-27	-59	-101	33	-87	-33	-105	-19	-84	-69	-62	0	-101	-11	-72	-66	-149	-74	2483	-2731	-2054	-19808	-500	-21124	-16568	-14001	8432	-18781	-18182	-9455	253	-21920	-17507	-11190	-871
1.043333	-24	45	90	-58	-105	-31	17	-15	-17	6	-69	-62	-94	-14	-27	-60	-95	35	-82	-32	-99	-21	-100	-67	-61	1	-100	-14	-75	-69	-146	-75	3676	-2565	-2206	-19891	-857	-20471	-16476	-13702	7722	-18489	-17559	-8795	191	-21494	-17352	-10632	-921
1.044167	-21	44	90	-58	-110	-31	17	-11	-16	8	-69	-61	-92	-14	-27	-57	-96	34	-85	-53	-100	-21	-99	-68	-60	0	-102	-12	-72	-67	-146	-74	3475	-2402	-2361	-20003	-941	-19773	-16356	-13453	6986	-18200	-16921	-8182	66	-21128	-17126	-10103	-517
1.045000	-24	41	91	-58	-108	-33	16	-13	-16	6	-59	-65	-95	-17	-27	-59	-98	34	-85	-31	-102	-23	-102	-69	-62	0	-101	-14	-72	-69	-147	-75	1983	-2239	-2524	-20107	-1172	-19071	-16195	-13257	6208	-17896	-16267	-7625	101	-20833	-16833	-9618	-294
1.045833	-25	41	88	-66	-110	-34	12	-13	-16	6	-70	-63	-96	-16	-27	-60	-99	34	-87	-33	-108	-27	-110	-72	-62	1	-101	11	-72	-70	-149	-74	3622	-2081	-2699	-20198	-1330	-18297	-15976	-13102	5461	-17646	-15609	-7136	79	-20591	-16464	-9187	-341
1.046667	-28	39	84	-60	-109	-35	13	-13	-17	0	-72	-73	-96	-18	-31	-60	-101	30	-86	-31	-104	-23	-102	-69	-65	0	-99	-15	-75	-70	-148	-78	2264	-1921	-2885	-20290	-1234	-17549	-15697	-12982	4685	-17379	-14938	-6716	-162	-20405	-16040	-8825	-348
1.047500	-25	39	86	-60	-108	-36	11	-13	-16	6	-72	-64	-96	-19	-28	-61	-101	43	-87	-33	-107	-24	-101	-70	-66	-1	-101	-16	-74	-69	-148	-76	2712	-1772	-3080	-20384	-1130	-16828	-15353	-12890	3939	-17125	-14276	-6373	-230	-20255	-15551	-8544	-150
1.048333	-26	40	85	-61	-108	-35	21	-14	-21	4	-94	-64	-99	-19	-34	-60	-102	30	-87	-31	-107	-25	-103	-73	-66	-4	-102	-14	-76	-74	-151	-79	2418	-1623	-3308	-20476	-998	-16145	-14936	-12816	3204	-16879	-13621	-6111	-110	-20141	-15024	-8345	-139
1.049167	-27	37	84	-60	-111	-36	9	-16	-21	4	-72	-66	-95	-19	-31	-60	-101	33	-84	-30	-109	-23	-103	-60	-63	-3	-100	-10	-74	-72	-148	-77	-828	-1479	-3514	-20557	-617	-15514	-14443	-12754	2247	-16635	-12974	-5924	-152	-20040	-14460	-8227	-207
1.050000	-27	40	87	-58	-110	-33	7	-13	-12	6	-70	-63	-95	-3	-30	-61	-97	35	-84	-30	-103	-22	-97	-68	-64	0	-98	-13	-73	-70	-149	-76	2763	-1342	-3755	-20641	-501	-14941	-13879	-12684	1508	-16404	-12363	-5826	-331	-19946	-13893	-8213	8
1.050833	-25	42	86	-58	-108	-34	12	-16	-19	5	-74	-62	-96	-18	-28	-61	-99	33	-85	-31	-103	-19	-101	-74	-63	-3	-100	-11	-74	-69	-148	-74	4208	-1214	-4008	-20715	-641	-14440	-13253	-12647	1022	-16179	-11789	-5808	-285	-19854	-13318	-8278	379
1.051667	-30	38	86	-57	-110	-32	12	-13	-18	8	-72	-64	-99	-18	-29	-58	-103	35	-83	-31	-105	-26	-101	-72	-64	-1	-99	-12	-79	-72	-146	-77	-183	-1097	-4273	-20792	-253	-14014	-12569	-12591	329	-15954	-11257	-5872	-276	-19734	-12760	-8426	540
1.052500	-26	42	87	-60	-112	-32	12	-15	-17	6	-70	-66	-96	-16	-29	-59	-107	32	-85	-30	-105	-24	-100	-70	-65	-5	-103	-13	-75	-70	-148	-76	4632	-979	-4555	-20862	-171	-13674	-11842	-12538	-362	-15743	-10787	-6011	-325	-19593	-12223	-8629	604
1.053333	-25	40	86	-59	-109	-36	12	-11	-18	6	-73	-64	-96	-21	-31	-62	-99	33	-85	-33	-107	-25	-99	-70	-64	-3	-100	-14	-74	-72	-149	-70	1592	-871	-4836	-20924	49	-13417	-11087	-12482	-932	-15511	-10369	-6227	-394	-19422	-11722	-8937	826
1.054167	-25	40	85	-61	-108	-33	10	-13	-21	6	-75	-63	-96	-17	-32	-59	-99	35	-114	-34	-108	-22	-102	-73	-67	-5	-102	-13	-74	-70	-148	-75	1912	-770	-5122	-20985	363	-13239	-10324	-12431	-1441	-15285	-10022	-6514	-296	-19202	-11266	-9270	988
1.055000	-27	39	86	-58	-110	-29	11	-13	-13	9	-72	-66	-96	-16	-27	-60	-104	34	-84	-30	-107	-22	-101	-69	-63	-1	-98	-12	-73	-70	-146	-75	4568	-676	-5401	-21008	461	-13137	-9556	-12382	-1775	-15051	-9742	-6864	-201	-18945	-10856	-9629	1012
1.055833	-24	41	89	-61	-109	-34	13	-11	-19	6	-72	-65	-97	-16	-26	-56	-100	36	-83	-31	-104	-18	-98	-62	-68	-1	-100	-13	-69	-67	-144	-73	3302	-585	-5674	-21097	145	-13112	-8811	-12350	-1985	-14817	-9543	-7279	-117	-18636	-10504	-10004	1112
1.056667	-30	39	84	-58	-108	-31	11	-9	-23	5	-74	-64	-80	-19	-29	-62	-105	34	-87	-33	-108	-22	-100	-72	-66	-3	-100	-13	-78	-72	-148	-77	3093	-483	-5935	-21160	170	-13155	-8110	-12340	-2521	-14571	-9418	-7752	-125	-18289	-10204	-10385	1137
1.057500	-30	40	85	-63	-112	-36	10	-14	-22	4	-77	-66	-98	-21	-30	-61	-100	37	-85	-32	-102	-21	-100	-68	-62	-1	-99	-13	-72	-70	-149	-75	3830	-428	-6174	-21213	345	-13253	-7461	-12348	-3062	-14319	-9359	-8271	-228	-17886	-9950	-10746	1218
1.058333	-24	49	89	-58	-104	-32	18	-10	-13	8	-73	-63	-95	-12	-27	-56	-98	38	-85	-32	-104	-21	-98	-68	-60	-1	-96	-11	-73	-67	-128	-64	1804	-355	-6391	-21272	418	-13403	-6882	-12385	-3380	-14060	-9368	-8837	-201	-17448	-9740	-11073	1394
1.059167	-25	40	89	-59	-107	-32	13	-13	-14	7	-74	-66	-98	-15	-29	-59	-99	39	-84	-31	-113	-17	-98	-90	-63	0	-99	-13	-74	-72	-148	-76	3271	-289	-6586	-21340	254	-13589	-6384	-12462	-3649	-13798	-9439	-9445	42	-16977	-9568	-11359	1507
1.060000	-25	42	86	-61	-112	-40	11	-10	-17	7	-72	-64	-96	-43	-28	-59	-99	32	-85	-33	-104	-22	-101	-72	-68	-1	-99	-13	-73	-67	-154	-77	1853	-230	-6732	-21413	49	-13820	-5975	-12588	-4003	-13530	-9561	-10081	57	-16480	-9425	-11596	1350
1.060833	-27	41	88	-60	-109	-33	11	-15	-16	10	-75	-65	-96	-16	-28	-61	-100	34	-83	-32	-107	-21	-99	-68	-65	-3	-101	-13	-74	-72	-149	-77	1661	-170	-6877	-21490	-50	-14047	-5658	-12754	-4212	-13266	-9727	-10720	-126	-15970	-9300	-11763	1475
1.061667	-26	39	89	-60	-111	-39	10	-15	-13	11	-45	-65	-95	-15	-29	-60	-97	34	-85	-34	-105	-23	-101	-68	-63	1	-99	-11	-73	-67	-147	-77	1330	-121	-6975	-21574	3	-14294	-5447	-12970	-4272	-13008	-9926	-11398	-156	-15450	-9188	-11859	1597
1.062500	-24	41	88	-60	-111	-31	13	-13	-17	8	-72	-64	-96	-13	-31	-23	-96	34	-85	-28	-102	0	-100	-67	-65	0	-99	-11	-72	-70	-149	-77	-2151	-72	-7033	-21667	299	-14543	-5324	-13238	-4505	-12757	-10144	-12057	-17	-14937	-9082	-11886	1447
1.063333	-27	41	90	-57	-86	-36	24	-11	-17	6	-73	-64	-94	-13	-30	-61	-99	33	-85	-31	-103	-19	-99	-72	-62	4	-97	-1	-69	-69	-145	-72	-562	-29	-7059	-21770	317	-14784	-5304	-13561	-4741	-12521	-10383	-12736	184	-14428	-8967	-11833	1474
1.064167	-25	42	88	-58	-104	-31	10	-14	-15	6	-74	-64	-95	-16	-30	-60	-102	32	-65	-34	-103	-18	-99	-69	-62	0	-99	-11	-72	-70	-149	-77	2345	2	-7054	-21877	-291	-15015	-5371	-13923	-4521	-12304	-10628	-13365	198	-13947	-8851	-11712	1632
1.065000	-25	40	89	-59	-110	-36	23	-16	-19	2	-79	-66	-96	-18	-33	-64	-103	29	-88	-35	-109	-24	-104	-73	-66	-4	-102	-17	-75	-75	-150	-79	-4112	29	-7021	-21998	-4	-15229	-5523	-14344	-4416	-12114	-10878	-14019	79	-13502	-8726	-11527	1447
1.065833	-29	35	81	-77	-113	-39	5	-19	-22	0	-81	-68	-100	-18	-33	-65	-103	24	-91	-35	-113	-24	-102	-73	-67	-11	-100	-16	-75	-75	-149	-80	-178	50	-6956	-22111	145	-15408	-5742	-14799	-4362	-11938	-11102	-14609	176	-13089	-8584	-11276	1092
1.066667	-28	38	85	-62	-113	-38	5	-18	-16	1	-78	-68	-96	-18	-31	-63	-100	30	-88	-35	-109	-24	-103	-73	-66	-5	-102	-16	-86	-74	-148	-78	-2519	67	-6856	-22233	181	-15564	-6020	-15284	-4283	-11795	-11317	-15152	199	-12726	-8432	-10971	779
1.067500	-27	37	86	-60	-110	-35	9	-16	-17	4	-75	-66	-97	-22	-31	-65	-104	29	-93	-36	-108	-23	-103	-69	-63	-1	-100	-14	-73	-72	-151	-75	-3830	77	-6746	-22361	312	-15685	-6347	-15801	-4081	-11675	-11507	-15642	228	-12411	-8273	-10623	676
1.068333	-27	44	75	-58	-109	-33	10	-9	-18	5	-76	-63	-97	-17	-29	-63	-98	32	-86	-32	-103	-22	-100	-70	-62	-3	-100	-14	-74	-73	-149	-77	-2236	88	-6606	-22486	615	-15769	-6698	-16323	-3804	-11582	-11676	-16073	99	-12147	-8108	-10246	499
1.069167	-25	39	87	-58	-104	-32	11	-14	-15	5	-74	-63	-95	-16	-28	-60	-100	33	-87	-33	-102	-38	-97	-67	-61	0	-97	-12	-73	-73	-144	-74	-3043	86	-6454	-22614	510	-15818	-7074	-16861	-3432	-11512	-11815	-16430	4	-11940	-7945	-9844	295
1.070000	-24	41	88	-60	-117	-31	15	-15	-15	59	-74	-65	-94	-16	-27	-59	-99	29	-86	-31	-103	-19	-100	-69	-66	-1	-98	-11	-73	-70	-142	-66	-4161	88	-6284	-22739	527	-15829	-7462	-17404	-3256	-11462	-11926	-16710	-105	-11793	-7796	-9439	-145
1.070833	-24	40	89	-59	-107	-32	12	-14	-15	6	-73	-63	-96	-14	-29	-58	-97	36	-86	-44	-107	-22	-98	-55	-65	0	-98	-10	-75	-70	-146	-74	-3009	85	-6099	-22869	962	-15805	-7845	-17935	-2996	-11417	-12008	-16910	-505	-11701	-7658	-9050	-403
1.071667	-26	42	89	-59	-105	-30	13	-17	-18	6	-76	-63	-98	-16	-27	-59	-96	35	-87	-30	-103	-22	-98	-67	-63	-3	-98	-11	-81	-73	-145	-73	-5079	98	-5904	-22991	1130	-15742	-8217	-18453	-2698	-11408	-12060	-17022	-850	-11664	-7546	-8655	-444
1.072500	-24	41	88	-61	-110	-35	12	-16	-15	5	-74	-64	-97	-18	-30	-60	-101	41	-88	-40	-110	-25	-99	-69	-64	-1	-100	-13	-75	-72	-148	-75	-3560	84	-5702	-23114	993	-15648	-8568	-18940	-2381	-11395	-12077	-17049	-828	-11674	-7461	-8301	-565
1.073333	-26	39	121	-59	-111	-32	12	-18	-18	3	-76	-68	-101	-19	-32	-61	-101	32	-91	-35	-108	-23	-103	-69	-67	5	-105	-15	-76	-75	-151	-78	-4069	85	-5496	-23240	1072	-15522	-8883	-19400	-2175	-11396	-12087	-16994	-763	-11736	-7411	-7991	-642
1.074167	-29	36	82	-63	-113	-36	7	-21	-24	1	-77	-68	-99	-18	-31	-65	-103	1	-92	-35	-108	-26	-101	-72	-63	-3	-102	-12	-77	-73	-149	-75	-4243	103	-5278	-23358	1204	-15367	-9162	-19818	-1973	-11386	-12064	-16856	-740	-11831	-7389	-7727	-813
1.075000	-25	40	90	-61	-108	-33	15	-13	-16	4	-73	-60	-97	-16	-28	-59	-100	37	-85	-32	-104	-23	-100	-69	-62	0	-99	-10	-75	-69	-148	-81	-2679	128	-5057	-23481	1134	-15198	-9394	-20193	-1701	-11378	-12021	-16639	-652	-11964	-7411	-7528	-965
1.075833	-23	39	88	-69	-105	-31	17	-14	-15	5	-72	-61	-95	-11	-24	-55	-100	36	-78	-32	-103	-17	-90	-68	-63	0	-99	-11	-70	-66	-145	-70	-4792	160	-4834	-23589	1143	-14977	-9581	-20524	-1502	-11365	-11959	-16357	-638	-12132	-7470	-7403	-1149
1.076667	-26	44	88	-57	-110	-34	13	-15	-14	8	-72	-63	-96	-14	-29	-61	-100	37	-83	-30	-102	-18	-99	-67	-61	0	-97	-12	-70	-67	-146	-75	-4359	194	-4610	-23706	951	-14762	-9713	-20800	-1344	-11354	-11893	-16024	-761	-12312	-7568	-7347	-1251
1.077500	-22	43	85	-59	-107	-29	16	-15	-15	3	-70	-63	-96	-14	-25	-57	-99	32	-85	-31	-102	-18	-99	-68	-66	0	-100	-8	-73	-67	-146	-73	1813	256	-4388	-23822	-73	-14536	-9797	-21023	-903	-11340	-11808	-15642	-836	-12517	-7701	-7381	-1166
1.078333	-69	43	90	-56	-107	-27	20	-13	-17	8	-70	-61	-94	-12	-27	-58	-100	38	-85	-30	-102	-16	-97	-66	-63	0	-100	-9	-74	-64	-147	-74	-3065	317	-4173	-23938	-275	-14302	-9831	-21202	-548	-11321	-11717	-15233	-755	-12744	-7867	-7497	-1336
1.079167	-28	41	89	-59	-108	-32	16	-12	-18	7	-74	-63	-97	-13	-28	-59	-101	38	-82	-30	-105	-17	-84	-70	-63	-1	-98	-12	-73	-68	-147	-73	391	391	-3956	-24057	-337	-14070	-9814	-21328	-293	-11310	-11632	-14798	-811	-12970	-8047	-7701	-1394
1.080000	-26	43	86	-47	-109	-32	18	-11	-35	8	-74	-66	-96	-12	-25	-60	-101	37	-84	-32	-103	-17	-98	-67	-62	0	-99	-12	-72	-67	-146	-66	1063	470	-3750	-24171	-459	-13844	-9750	-21398	-80	-11299	-11524	-14357	-919	-13202	-8271	-7995	-1447
1.080833	-25	44	88	-59	-109	-33	12	-12	-14	6	-72	-63	-94	-15	-26	-57	-101	37	-81	-31	-104	-24	-98	-68	-63	-4	-102	-14	-75	-68	-145	-74	-362	559	-3547	-24290	-499	-13627	-9644	-21418	282	-11300	-11420	-13918	-983	-13434	-8497	-8368	-1614
1.081667	-24	41	86	-59	-114	-32	11	-11	-18	9	-73	-64	-96	-17	-29	-59	-99	37	-87	-34	-107	-21	-102	-69	-64	-3	-101	-13	-77	-72	-146	-75	1704	643	-3354	-24412	-320	-13429	-9500	-21387	631	-11314	-11320	-13499	-977	-13663	-8732	-8823	-1733
1.082500	-25	42	86	-63	-110	-34	9	-16	-21	6	-75	-65	-95	3	-29	-59	-98	37	-83	-38	-105	-19	-99	-68	-62	-4	-99	-14	-72	-66	-145	-74	2606	743	-3168	-24529	-522	-13241	-9313	-21305	1117	-11339	-11209	-13106	-729	-13874	-8966	-9348	-1651
1.083333	-25	42	88	-62	-103	-32	18	-13	-16	8	-74	-60	-93	-14	-27	-58	-98	36	-83	-30	-105	-18	-99	-64	-67	-3	-99	-11	-73	-69	-147	-74	1098	831	-3000	-24644	-696	-13079	-9101	-21182	1434	-11383	-11097	-12732	-567	-14077	-9205	-9937	-1798
1.084167	-25	44	88	-56	-108	-34	13	-12	-15	8	-73	-63	-96	-14	-26	-59	-99	38	-82	-31	-104	-19	-100	-66	-63	1	-100	-13	-76	-68	-146	-75	2833	913	-2838	-24756	-483	-12943	-8861	-21010	1741	-11442	-10982	-12411	-509	-14270	-9430	-10582	-1766
1.085000	-26	41	86	-61	-109	-35	13	-13	-22	9	-74	-62	-98	-15	-29	-58	-100	36	-85	-33	-108	-22	-101	-67	-65	-1	-102	-13	-78	-68	-144	-75	611	979	-2694	-24865	-265	-12837	-8602	-20801	2124	-11545	-10860	-12131	-252	-14445	-9643	-11270	-1625
1.085833	-25	41	86	-61	-109	-34	11	-12	-18	5	-77	-63	-96	-18	-32	-60	-101	34	-87	-34	-113	-21	-102	-72	-63	-8	-100	-15	-78	-72	-148	-78	1031	1042	-2560	-24970	-57	-12754	-8331	-20546	2424	-11654	-10718	-11901	-180	-14601	-9843	-11985	-1574
1.086667	-24	42	87	-74	-108	-38	9	-14	-16	5	-76	-64	-94	-16	-29	-61	-99	36	-87	-34	-107	-21	-102	-69	-63	-4	-101	-14	-74	-70	-147	-74	1557	1085	-2441	-25066	334	-12699	-8049	-20258	2728	-11789	-10589	-11717	-193	-14728	-10016	-12716	-1349
1.087500	-28	40	87	-60	-108	-34	12	-17	-16	6	-72	-64	-117	-14	-30	-60	-100	37	-87	-32	-107	-23	-100	-73	-64	0	-101	-14	-75	-72	-152	-76	16	1114	-2333	-25156	657	-12670	-7761	-19934	3098	-11940	-10438	-11583	-137	-14843	-10172	-13458	-1150
1.088333	-25	39	85	-58	-114	-35	10	-16	-14	8	-73	-60	-96	-13	-28	-58	-101	37	-86	-33	-104	-21	-100	-70	-64	0	-112	-14	-74	-69	-148	-79	1011	1117	-2241	-25234	987	-12666	-7477	-19588	3438	-12107	-10278	-11496	-69	-14929	-10305	-14191	-1101
1.089167	-22	42	87	-58	-110	-32	12	-14	-18	6	-74	-62	-96	-16	-30	-59	-99	49	-84	-31	-105	-21	-100	-68	-62	0	-101	-13	-74	-68	-148	-78	-886	1093	-2157	-25305	1393	-12686	-7197	-19213	3720	-12286	-10106	-11460	88	-14992	-10412	-14908	-1046
1.090000	-26	40	87	-58	-109	-35	9	-19	-13	8	-75	-64	-96	-16	-31	-61	-100	36	-84	-32	-107	-27	-103	-73	-65	-1	-102	-14	-77	-74	-151	-77	-2885	1038	-2088	-25367	1896	-12732	-6932	-18822	3868	-12474	-9931	-11470	207	-15038	-10495	-15595	-841
1.090833	-28	38	82	-62	-109	-36	9	-21	-18	1	-77	-64	-97	-19	-30	-65	-103	34	-84	-32	-104	-39	-99	-67	-67	1	-102	-13	-73	-69	-148	-77	3352	966	-2030	-25412	1684	-12786	-6663	-18408	4315	-12658	-9739	-11515	293	-15055	-10551	-16243	-443
1.091667	-27	43	91	-56	-107	-30	11	-15	-17	8	-73	-60	-96	-12	-29	-59	-98	37	-83	-28	-105	-21	-100	-69	-67	1	-100	-13	-86	-72	-148	-78	-386	856	-1981	-25444	1761	-12859	-6416	-17995	4706	-12842	-9542	-11599	442	-15059	-10579	-16841	-155
1.092500	-26	39	87	-57	-107	-30	10	-17	-17	5	-73	-63	-96	-13	-30	-77	-102	36	-53	-29	-104	-22	-97	-68	-65	0	-101	-15	-74	-70	-147	-75	171	722	-1944	-25466	1993	-12939	-6192	-17571	4976	-13008	-9344	-11719	325	-15037	-10582	-17391	-242
1.093333	-25	54	88	-57	-110	-33	11	-17	-16	5	-73	-64	-97	-17	-29	-61	-99	37	-83	-32	-108	-23	-83	-70	-64	-1	-100	-13	-79	-74	-148	-76	2320	558	-1911	-25467	1938	-13021	-5981	-17153	5262	-13158	-9143	-11863	-70	-14998	-10558	-17879	-301
1.094167	-29	37	87	-60	-107	-33	10	-17	-17	4	-76	-65	-92	-14	-28	-64	-102	52	-86	-31	-103	-22	-98	-68	-64	-3	-103	-15	-73	-72	-147	-76	-246	366	-1888	-25460	1770	-13103	-5785	-16745	5610	-13283	-8940	-12038	-1196	-14936	-10510	-18305	-179
1.095000	-24	42	88	-73	-91	-33	12	-21	-18	4	-75	-65	-97	-12	-28	-60	-100	36	-83	-32	-109	-21	-97	-68	-66	0	-103	-13	-74	-69	-147	-74	1925	159	-1865	-25445	1755	-13178	-5612	-16350	5789	-13379	-8745	-12233	-1162	-14860	-10441	-18664	-138
1.095833	-25	43	88	-55	-109	-29	13	-12	-18	7	-69	-61	-98	-11	-26	-58	-97	52	-81	-30	-102	-18	-93	-52	-61	2	-98	-12	-70	-67	-144	-74	3636	-75	-1844	-25391	1444	-13243	-5459	-15975	6209	-13441	-8545	-12442	-374	-14769	-10351	-18957	-172
1.096667	-24	39	90	-56	-91	-30	16	-10	-22	5	-73	-61	-94	-13	-26	-58	-98	38	-80	-29	-102	-18	-94	-68	-63	-3	-97	-12	-72	-67	-146	-73	1595	-323	-1822	-25333	866	-13293	-5330	-15628	6479	-13462	-8372	-12672	-314	-14682	-10244	-19191	-331
1.097500	-24	37	88	-59	-103	-31	13	-14	-16	0	-72	-66	-96	-14	-31	-59	-100	36	-86	-29	-101	-18	-95	-66	-63	3	-97	-15	-72	-68	-144	-73	3571	-591	-1802	-25268	645	-13327	-5215	-15315	6526	-13446	-8204	-12912	-270	-14577	-10119	-19359	-398
1.098333	-24	42	88	-56	-101	-30	15	-14	-16	2	-73	-65	-94	-15	-28	-61	-100	36	-86	-32	-105	-22	-99	-68	-58	0	-104	-18	-75	-63	-147	-78	2518	-870	-1781	-25183	355	-13340	-5126	-15040	6566	-13393	-8053	-13169	-221	-14471	-9982	-19471	-266
1.099167	-29	38	86	-59	-112	-35	11	-14	-21	3	-73	-64	-95	-14	-30	-61	-102	32	-61	-33	-107	-19	-97	-68	-66	0	-97	-14	-74	-69	-147	-74	2002	-1145	-1750	-25081	-129	-13324	-5047	-14800	6519	-13294	-7905	-13423	-73	-14361	-9834	-19523	-270
1.100000	-27	59	85	-59	-108	-24	11	-12	-19	3	-74	-66	-97	-18	-28	-57	-98	36	-87	-32	-105	-21	-97	-67	-66	0	-100	-17	-80	-67	-145	-74	3430	-1408	-1712	-24968	-504	-13286	-4984	-14601	6273	-13156	-7786	-13684	199	-14256	-9670	-19531	-339
1.100833	-28	41	86	-59	-108	-33	12	-13	-19	6	-70	-64	-96	-15	-49	-62	-99	36	-85	-32	-109	-27	-99	-67	-66	0	-97	-13	-75	-72	-145	-73	1687	-1704	-1670	-24845	-841	-13224	-4938	-14441	6089	-12981	-7682	-13943	434	-14152	-9500	-19484	-309
1.101667	-24	22	90	-61	-105	-33	15	0	-16	5	-69	-67	-93	-14	-26	-59	-97	37	-85	-31	-102	-19	-99	-67	-63	2	-99	-11	-74	-69	-145	-74	2211	-1976	-1618	-24708	-1010	-13137	-4895	-14324	6029	-12776	-7593	-14204	598	-14060	-9324	-19401	-162
1.102500	-25	42	91	-59	-108	-33	17	-11	-15	7	-67	-62	-93	-12	-26	-38	-97	39	-82	-33	-103	-19	-100	-65	-61	1	-97	-13	-73	-69	-149	-73	1077	-2234	-1562	-24562	-1169	-13029	-4867	-14252	5736	-12546	-7519	-14456	747	-13972	-9143	-19281	96
1.103333	-28	42	94	-56	-108	-35	16	-11	-16	5	-69	-63	-97	-14	-29	-58	-99	38	-82	-31	-105	-21	-99	-66	-63	5	-97	-15	-76	-69	-148	-72	-1836	-2478	-1500	-24414	-1065	-12896	-4837	-14211	5194	-12293	-7464	-14702	1010	-13897	-8956	-19129	256
1.104167	-24	44	92	-59	-108	-34	13	-10	-15	9	-70	-47	-95	-12	-25	-56	-96	40	-72	-32	-107	-18	-100	-67	-61	5	-96	-10	-70	-65	-149	-72	3264	-2712	-1427	-24256	-1489	-12757	-4813	-14209	4858	-12026	-7420	-14942	993	-13831	-8764	-18957	488
1.105000	-25	47	93	-56	-108	-9	15	-12	-15	8	-68	-63	-98	-16	-29	-58	-99	36	-85	-30	-109	-21	-98	-67	-63	2	-97	-14	-76	-67	-149	-74	871	-2942	-1360	-24101	-1906	-12598	-4785	-14239	4631	-11758	-7382	-15156	1064	-13780	-8570	-18769	733
1.105833	-26	42	89	-59	-113	-38	12	-14	-18	6	-73	-64	-99	-15	-30	-61	-111	35	-86	-36	-105	-24	-101	-69	-61	1	-100	-14	-74	-69	-147	-75	-1930	-3123	-1287	-23941	-1667	-12437	-4751	-14295	4254	-11490	-7354	-15357	1008	-13739	-8367	-18561	861
1.106667	-24	38	95	-60	-118	-39	13	-13	-21	4	-74	-63	-100	-15	-31	-63	-102	33	-86	-35	-108	-25	-100	-68	-66	-3	-101	-14	-82	-72	-161	-79	1918	-3297	-1214	-23783	-1616	-12273	-4708	-14371	3738	-11224	-7337	-15543	778	-13713	-8168	-18340	989
1.107500	-29	37	86	-61	-115	-41	9	-19	-23	1	-75	-68	-99	-14	-31	-62	-108	35	-85	-33	-110	-24	-100	-70	-65	-1	-99	-12	-74	-69	-149	-78	-1910	-3446	-1144	-23628	-1552	-12112	-4649	-14442	3239	-10972	-7314	-15699	692	-13693	-7947	-18114	1077
1.108333	-29	38	108	-60	-109	-33	16	-12	-17	5	-70	-61	-96	-12	-29	-60	-101	35	-84	-32	-105	-23	-97	-64	-64	10	-97	-10	-82	-68	-149	-77	-1132	-3578	-1068	-23480	-1175	-11954	-4572	-14561	2850	-10742	-7292	-15832	760	-13689	-7718	-17885	1194
1.109167	-25	41	89	-57	-107	-32	12	-14	-18	5	-73	-61	-101	-14	-27	-58	-99	34	-64	-30	-104	-21	-98	-72	-66	-4	-96	-8	-70	-66	-148	-76	808	-3685	-1006	-23341	-936	-11810	-4484	-14664	2566	-10535	-7266	-15941	767	-13693	-7487	-17646	1269
1.110000	-26	29	89	-53	-107	-35	13	-13	-17	8	-72	-61	-94	-16	-29	-60	-98	34	-84	-33	-107	-22	-96	-69	-63	1	-98	-11	-72	-69	-147	-51	-1605	-3776	-953	-23210	-930	-11683	-4371	-14769	2097	-10352	-7233	-16017	699	-13705	-7241	-17409	1158
1.110833	-25	41	87	-58	-107	-31	13	-15	-17	6	-75	-61	-98	-12	-30	-56	-99	33	-78	-33	-102	-23	-98	-69	-66	-1	-98	-10	-73	-69	-146	-75	-854	-3841	-904	-23090	-729	-11578	-4226	-14874	1565	-10205	-7189	-16068	654	-13725	-6994	-17173	1068
1.111667	-25	39	88	-57	-107	-25	12	-13	-16	8	-72	-63	-96	-15	-28	-59	-101	34	-86	-32	-105	-23	-96	-69	-61	0	-119	-10	-74	-73	-145	-73	-852	-3888	-865	-22984	-488	-11494	-4087	-14969	1140	-10086	-7130	-16088	546	-13754	-6711	-16938	1253
1.112500	-23	41	91	-60	-105	-31	12	-15	-16	7	-75	-59	-96	-16	-29	-61	-98	36	-87	-32	-104	-23	-96	-69	-64	-3	-100	-12	-73	-69	-149	-74	-2371	-3916	-834	-22889	-363	-11430	-3910	-15055	629	-10009	-7058	-16081	520	-13787	-6424	-16704	1299
1.113333	-27	40	87	-59	-108	-31	12	-14	-17	7	-75	-63	-96	-15	-31	-62	-98	33	-85	-35	-116	-22	-100	-72	-61	0	-100	-12	-74	-70	-149	-74	-567	-3917	-818	-22813	-336	-11395	-3715	-15128	188	-9954	-6970	-16046	609	-13823	-6125	-16471	1311
1.114167	-26	40	85	-61	-111	-35	11	-17	-16	4	-78	-68	-99	-15	-32	-62	-100	30	-86	-36	-105	-24	-100	-72	-63	-3	-103	-16	-75	-74	-146	-78	-1886	-3905	-813	-22747	-254	-11376	-3506	-15188	-221	-9935	-6863	-15980	562	-13858	-5817	-16233	1395
1.115000	-25	37	86	-62	-127	-28	10	-17	-18	2	-76	-68	-95	-17	-32	-63	-103	32	-88	-40	-109	-26	-101	-75	-67	-3	-104	-13	-74	-73	-154	-78	-886	-3870	-815	-22701	-227	-11384	-3283	-15238	-652	-9942	-6739	-15895	372	-13896	-5496	-15998	1531
1.115833	-27	39	86	-60	-108	-34	8	-16	-21	6	-76	-67	-96	-19	-29	-62	-100	26	-83	-32	-107	-26	-97	-68	-63	0	-100	-11	-77	-72	-145	-74	-774	-3811	-819	-22668	-280	-11408	-3041	-15270	-1024	-9971	-6594	-15790	298	-13929	-5165	-15753	1638
1.116667	-9	13	85	-64	-107	-12	10	-14	-14	7	-74	-65	-93	-15	-29	-61	-97	34	-86	-35	-104	-27	-99	-69	-62	-3	-102	-12	-74	-69	-148	-75	-3880	-3738	-843	-22654	-204	-11453	-2801	-15291	-1476	-10029	-6431	-15657	361	-13961	-4832	-15505	1555
1.117500	-24	39	87	-62	-109	-32	9	-15	-15	6	-76	-66	-99	-17	-30	-61	-99	35	-86	-31	-108	-23	-97	-69	-61	-1	-99	-15	-73	-72	-148	-75	543	-3636	-869	-22641	-430	-11510	-2553	-15296	-1883	-10104	-6254	-15515	317	-13992	-4497	-15251	1629
1.118333	-25	45	82	-61	-108	-32	12	-15	-17	5	-73	-63	-95	-14	-28	-59	-101	33	-87	-33	-107	-23	-108	-69	-65	-3	-107	-18	-74	-72	-146	-75	2367	-3525	-903	-22668	-1007	-11581	-2313	-15295	-2091	-10194	-6058	-15360	403	-14015	-4158	-14982	1718
1.119167	-27	39	88	-61	-109	-34	12	-13	-14	4	-72	-67	-90	-17	-31	-63	-102	30	-83	-32	-105	-22	-100	-69	-65	0	-100	-13	-74	-69	-148	-77	-2295	-3390	-941	-22695	-1077	-11658	-2077	-15277	-2447	-10296	-5844	-15201	347	-14037	-3829	-14704	1584
1.120000	-26	54	85	-61	-108	-34	6	-16	-17	7	-74	-65	-94	-17	-29	-61	-99	34	-85	-31	-107	-23	-101	-70	-64	-1	-102	-12	-75	-73	-149	-78	3047	-3240	-987	-22735	-1436	-11751	-1851	-15258	-2750	-10408	-5618	-15029	303	-14055	-3498	-14413	1523
1.120833	-25	40	87	-61	-104	-33	12	-15	-16	5	-75	-63	-92	-7	-29	-61	-96	35	-85	-32	-102	-22	-98	-66	-61	-3	-102	-13	-75	-69	-149	-78	143	-3072	-1038	-22787	-1756	-11838	-1634	-15223	-2945	-10506	-5387	-14860	331	-14065	-3179	-14108	1385
1.121667	-23	39	90	-62	-110	-33	12	-16	-17	6	-70	-65	-92	-14	-28	-58	-100	37	-86	-33	-102	-21	-99	-67	-66	-1	-113	-14	-70	-81	-145	-75	99	-2886	-1084	-22844	-1854	-11927	-1436	-15186	-3080	-10636	-5143	-14687	260	-14070	-2875	-13788	1255
1.122500	-25	42	86	-62	-107	-30	16	-13	-27	6	-70	-64	-95	-14	-22	-60	-101	35	-86	-32	-105	-19	-98	-65	-66	0	-100	-16	-73	-67	-149	-77	2417	-2684	-1121	-22911	-1921	-12018	-1291	-15149	-3033	-10748	-4896	-14519	211	-14075	-2590	-13459	1136
1.123333	-22	39	87	-59	-110	-34	12	-15	-19	3	-73	-64	-96	-16	-29	-58	-102	34	-90	-31	-104	-23	-99	-70	-63	-4	-100	-13	-75	-68	-150	-78	949	-2480	-1180	-22978	-2281	-12106	-1115	-15104	-2996	-10862	-4648	-14357	323	-14072	-2311	-13113	1015
1.124167	-27	37	85	-62	-109	-38	10	-16	-19	5	-75	-64	-100	-18	-32	-59	-100	33	-86	-32	-102	-19	-96	-66	-61	0	-96	-13	-69	-65	-147	-74	640	-2263	-1223	-23040	-2165	-12184	-986	-15053	-3174	-10970	-4398	-14187	271	-14060	-2062	-12761	758
1.125000	-24	42	87	-60	-104	-31	17	-11	-15	7	-72	-62	-91	-13	-28	-56	-98	37	-84	-29	-102	-19	-97	-66	-62	1	-100	-21	-72	-66	-145	-74	846	-2041	-1258	-23099	-1741	-12259	-885	-15003	-3286	-11061	-4149	-14036	217	-14047	-1837	-12405	656
1.125833	-27	39	85	-61	-107	-33	12	-14	-17	4	-72	-63	-92	-16	-29	-44	-97	34	-83	-28	-104	-19	-100	-66	-65	0	-99	-15	-76	-67	-148	-76	-1567	-1821	-1291	-23154	-1529	-12330	-822	-14956	-3435	-11150	-3910	-13886	212	-14028	-1628	-12044	610
1.126667	-25	41	94	-58	-109	-34	12	-14	-17	5	-74	-66	-98	-14	-27	-56	-100	34	-87	-30	-103	-21	-97	-66	-62	-3	-101	-17	-73	-66	-148	-73	233	-1597	-1312	-23193	-1423	-12389	-756	-14897	-3519	-11229	-3681	-13736	175	-13999	-1442	-11688	438
1.127500	-27	40	88	-62	-112	-33	3	-13	-21	9	-41	-63	-97	-11	-29	-56	-99	37	-85	-31	-108	-19	-99	-64	-63	1	-97	-13	-76	-67	-151	-72	-1419	-1377	-1326	-23224	-1303	-12444	-729	-14843	-3527	-11296	-3468	-13591	116	-13966	-1278	-11330	343
1.128333	-25	44	88	-60	-110	-34	18	-11	-19	7	-72	-64	-98	-12	-27	-52	-99	37	-84	-32	-105	-15	-100	-64	-63	1	-102	-14	-73	-66	-146	-72	-1793	-1149	-1323	-23239	-1090	-12486	-723	-14788	-3486	-11357	-3269	-13449	116	-13925	-1137	-10973	193
1.129167	-24	42	91	-59	-108	-33	19	-10	-16	9	-66	-63	-95	-13	-30	-55	-98	41	-83	-30	-104	-17	-97	-64	-63	2	-98	-12	-69	-65	-145	-74	-1235	-936	-1317	-23238	-694	-12518	-740	-14728	-3474	-11397	-3089	-13319	192	-13869	-1025	-10645	162
1.130000	-26	46	93	-57	-105	-30	17	-11	-15	9	-68	-62	-95	-15	-28	-52	-96	41	-81	-28	-102	-17	-99	-62	-61	-3	-96	-11	-70	-66	-147	-74	-4526	-728	-1293	-23225	-96	-12544	-779	-14668	-3689	-11431	-2930	-13174	166	-13809	-930	-10327	295
1.130833	-24	44	90	-58	-110	-32	16	-11	-16	10	-69	-60	-96	-11	-26	-55	-99	43	-83	-30	-107	-21	-100	-67	-63	1	-98	-10	-74	-65	-148	-72	-2693	-525	-1264	-23195	248	-12554	-839	-14639	-3742	-11447	-2796	-13040	-15	-13729	-861	-10024	320
1.131667	-15	43	90	-60	-107	-33	15	-14	-21	9	-70	-64	-97	-15	-32	-57	-99	37	-86	-30	-104	-21	-100	-55	-65	-11	-113	-15	-76	-70	-151	-76	1693	-326	-1221	-23157	-105	-12554	-916	-14550	-3388	-11448	-2687	-12905	-150	-13643	-816	-9750	426
1.132500	-24	42	87	-62	-115	-36	0	-15	-19	6	-95	-66	-98	-16	-28	-59	-100	36	-84	-32	-109	-23	-100	-69	-64	1	-96	-15	-77	-68	-148	-73	-4170	-133	-1162	-23097	153	-12538	-1009	-14462	-3260	-11428	-2604	-12771	-121	-13533	-788	-9492	528
1.133333	-27	43	86	-62	-111	-32	13	-12	-15	8	-72	-64	-96	-16	-30	-59	-100	36	-83	-30	-105	-22	-99	-65	-64	0	-101	-12	-76	-67	-151	-76	631	53	-1095	-23042	286	-12505	-1112	-14426	-3092	-11394	-2546	-12632	-134	-13412	-787	-9268	510
1.134167	-27	41	87	-60	-114	-34	12	-12	-22	13	-70	-56	-97	-15	-28	-59	-100	35	-84	-33	-109	-22	-100	-70	-64	-1	-100	-12	-75	-66	-149	-74	-714	233	-1021	-22971	412	-12457	-1227	-14359	-2867	-11338	-2510	-12489	-293	-13268	-798	-9056	355
1.135000	-25	73	88	-59	-111	-32	-34	-13	-17	9	-70	-64	-97	-15	-28	-59	-98	37	-81	-32	-102	-18	-97	-67	-64	0	-97	-13	-50	-66	-151	-77	-1211	417	-937	-22900	502	-12394	-1348	-14291	-2662	-11257	-2499	-12342	-302	-13107	-834	-8878	383
1.135833	-22	45	91	-59	-109	-32	17	-12	-15	11	-68	-61	-97	-11	-18	-56	-98	61	-79	-27	-105	-19	-95	-69	-65	2	-96	-10	-70	-66	-145	-73	1744	594	-847	-22819	545	-12314	-1478	-14203	-2374	-11158	-2513	-12185	-334	-12929	-890	-8723	577
1.136667	-26	47	79	-59	-107	-31	16	-11	-15	11	-68	-62	-96	-12	-26	-55	-102	38	-81	-27	-103	-18	-96	-65	-64	1	-97	-1	-70	-65	-144	-76	1410	768	-754	-22741	216	-12223	-1622	-14166	-2032	-11040	-2550	-12035	-248	-12740	-966	-8601	474
1.137500	-26	46	89	-57	-107	-30	13	-16	-13	9	-76	-62	-94	-12	-27	-55	-97	39	-81	-30	-102	-22	-97	-69	-61	2	-96	-11	-70	-72	-146	-72	650	940	-659	-22665	59	-12118	-1764	-14104	-1883	-10903	-2608	-11875	-96	-12531	-1063	-8498	154
1.138333	-25	45	90	-58	-107	-30	17	-9	-12	10	-69	-61	-92	-12	-25	-57	-96	41	-64	-29	-99	-18	-96	-68	-61	3	-96	-10	-70	-65	-144	-72	2599	1113	-566	-22593	176	-11997	-1909	-14046	-1688	-10741	-2685	-11704	-114	-12307	-1182	-8412	251
1.139167	-19	42	89	-59	-105	-31	40	-11	-16	6	-74	-62	-94	-14	-26	-55	-99	35	-82	-29	-102	-19	-96	-67	-66	0	-98	-10	-69	-66	-143	-74	193	1300	-476	-22524	109	-11864	-2053	-13987	-1536	-10562	-2786	-11526	-198	-12074	-1323	-8368	342
1.140000	-28	42	88	-58	-109	-32	13	-14	-13	6	-73	-63	-98	-16	-30	-60	-101	35	-84	-31	-111	-23	-102	-56	-65	0	-101	-13	-75	-72	-143	-77	1867	1446	-393	-22465	-96	-11727	-2196	-13938	-1402	-10365	-2895	-11343	-184	-11850	-1479	-8340	216
1.140833	-27	39	86	-60	-113	-34	0	-15	-23	2	-75	-68	-94	-17	-29	-60	-100	35	-84	-33	-107	-25	-98	-69	-67	-3	-100	-13	-75	-72	-146	-73	1314	1611	-307	-22406	-190	-11567	-2330	-13886	-1199	-10149	-3018	-11147	-361	-11588	-1651	-8329	199
1.141667	-29	41	88	-58	-109	-32	15	-11	-15	9	-72	-62	-96	-13	-25	-57	-101	36	-84	-29	-99	-22	-97	-67	-62	1	-97	-10	-72	-66	-144	-74	194	1765	-229	-22353	-350	-11409	-2457	-13837	-1034	-9916	-3151	-10962	-476	-11342	-1841	-8336	191
1.142500	-25	40	89	-56	-103	-32	12	-12	-17	7	-74	-61	-94	-14	-27	-58	-97	37	-83	-31	-107	-23	-96	-67	-63	-1	-99	-13	-70	-72	-145	-73	1193	1913	-171	-22308	-452	-11240	-2576	-13791	-886	-9680	-3300	-10736	-462	-11089	-2053	-8367	172
1.143333	-26	41	88	-59	-107	-32	16	-12	-16	6	-72	-61	-95	-14	-26	-64	-99	34	-69	-30	-103	-21	-97	-67	-64	0	-97	-13	-73	-70	-144	-72	-1630	2053	-81	-22266	-349	-11064	-2684	-13750	-813	-9433	-3451	-10516	-456	-10843	-2275	-8412	162
1.144167	-26	43	89	-53	-104	-32	25	-13	-17	8	-72	-62	-95	-14	-28	-53	-96	36	-80	-28	-104	-19	-96	-66	-63	2	-93	-13	-68	-68	-146	-69	-2009	2176	-11	-22216	-183	-10884	-2783	-13706	-939	-9185	-3615	-10297	-420	-10602	-2513	-8472	168
1.145000	-24	41	87	-57	-107	-30	15	-10	-17	8	-73	-62	-95	-12	-28	-56	-99	33	-85	-35	-102	-21	-104	-66	-64	-1	-99	-12	-73	-69	-144	-73	3167	2288	55	-22204	-584	-10699	-2867	-13668	-704	-8936	-3784	-10074	-394	-10376	-2766	-8538	336
1.145833	-27	40	90	-59	-108	-36	12	-14	-16	8	-74	-64	-94	-14	-28	-59	-103	36	-85	-33	-105	-24	-97	-67	-68	-4	-102	-14	-75	-70	-147	-76	-2824	2402	128	-22176	-371	-10506	-2941	-13629	-532	-8689	-3963	-9856	-411	-10154	-3029	-8647	243
1.146667	-25	38	88	-60	-107	-35	11	-13	-17	4	-73	-61	-97	-18	-32	-57	-101	34	-88	-33	-109	-23	-98	-66	-66	-1	-99	-14	-75	-70	-147	-75	64	2471	205	-22160	-187	-10313	-2995	-13601	-499	-8448	-4143	-9636	-494	-9939	-3294	-8753	123
1.147500	-25	35	88	-57	-109	-31	13	-12	-17	7	-74	-65	-99	-17	-29	-57	-96	35	-84	-31	-105	-15	-98	-67	-63	-3	-98	-13	-84	-74	-148	-75	-156	2539	284	-22137	-21	-10111	-3040	-13546	-397	-8221	-4327	-9422	-499	-9745	-3565	-8877	135
1.148333	-23	39	86	-58	-110	-33	13	-14	-14	5	-83	-64	-96	-15	-31	-56	-99	51	-87	-35	-105	-25	-102	-69	-62	-4	-101	-13	-72	-75	-150	-77	-2611	2588	368	-22128	266	-9928	-3073	-13502	-335	-8032	-4524	-9221	-476	-9566	-3841	-9008	-9
1.149167	-28	41	85	-61	-110	-36	3	-15	-16	6	-75	-65	-97	-19	-31	-59	-97	35	-86	-32	-104	-23	-99	-66	-60	0	-100	-14	-74	-73	-150	-73	-491	2630	465	-22115	633	-9701	-3094	-13453	-380	-7796	-4714	-9022	-504	-9394	-4111	-9151	-167
1.150000	-26	40	90	-60	-111	-33	11	-13	-18	6	-74	-63	-95	-17	-26	-58	-100	34	-86	-28	-110	-21	-99	-67	-65	0	-100	-12	-74	-69	-148	-73	-168	2658	566	-22106	672	-9492	-3106	-13415	-143	-7605	-4913	-8841	-546	-9231	-4369	-9304	-197
1.150833	-26	42	87	-57	-135	-30	1	-15	-17	7	-77	-64	-98	-15	-29	-58	-101	32	-84	-31	-105	-22	-98	-68	-65	-3	-102	-13	-73	-74	-173	-77	-2014	2675	672	-22097	749	-9281	-3109	-13355	-141	-7433	-5106	-8677	-435	-9089	-4623	-9468	-408
1.151667	-24	41	85	-57	-109	-32	10	-15	-17	6	-73	-63	-97	-14	-28	-57	-98	34	-87	-57	-103	-25	-101	-69	-64	1	-99	-10	-73	-70	-147	-74	50	2681	786	-22096	1175	-9071	-3099	-13297	-208	-7275	-5300	-8531	-422	-8956	-4856	-9634	-572
1.152500	-23	40	85	-53	-107	-25	10	-16	-18	6	-76	-65	-98	-17	-32	-62	-99	33	-86	-33	-103	-24	-98	-69	-69	-5	-100	-14	-77	-72	-150	-77	-2027	2686	906	-22092	1452	-8865	-3102	-13235	-236	-7137	-5494	-8403	-503	-8833	-5075	-9809	-570
1.153333	-25	38	87	-61	-111	-34	11	-17	-17	4	-74	-65	-96	-4	-33	-60	-99	34	-90	-32	-109	-25	-101	-74	-67	-3	-101	-13	-78	-70	-150	-77	-1377	2683	1027	-22093	1370	-8664	-3111	-13180	-408	-7011	-5682	-8294	-516	-8722	-5269	-9981	-570
1.154167	-29	39	85	-57	-109	-35	9	-19	-19	6	-78	-65	-98	-21	-31	-63	-99	32	-86	-34	-107	-23	-99	-90	-65	-4	-103	-13	-74	-91	-149	-75	-483	2685	1149	-22093	1405	-8466	-3093	-13104	-525	-6902	-5863	-8206	-436	-8615	-5436	-10159	-586
1.155000	-25	36	87	-58	-110	-35	11	-17	-23	5	-75	-63	-96	-15	-29	-79	-100	34	-86	-42	-80	-19	-101	-75	-64	0	-100	-11	-75	-70	-149	-75	-1458	2688	1275	-22089	1268	-8281	-3094	-13034	-603	-6803	-6029	-8135	-443	-8520	-5580	-10327	-616
1.155833	-25	39	87	-58	-110	-34	11	-14	-19	-4	-75	-62	-98	-14	-29	-60	-100	34	-85	-33	-105	-19	-96	-69	-62	0	-100	-11	-73	-53	-147	-76	-19	2690	1391	-22093	970	-8102	-3098	-12962	-722	-6717	-6198	-8089	-468	-8426	-5699	-10494	-666
1.156667	-25	39	85	-60	-109	-33	9	-15	-22	3	-76	-64	-93	-16	-31	-61	-101	38	-90	-33	-105	-23	-100	-75	-70	-4	-103	-13	-77	-72	-147	-80	-1572	2688	1508	-22100	920	-7939	-3115	-12894	-863	-6642	-6357	-8065	-443	-8343	-5797	-10656	-703
1.157500	-28	33	81	-62	-110	-35	8	-18	-22	4	-75	-65	-97	-18	-30	-65	-101	30	-87	-34	-107	-21	-99	-72	-50	0	-98	-11	-76	-69	-148	-76	-2901	2695	1622	-22100	943	-7791	-3131	-12816	-1081	-6567	-6491	-8051	-390	-8258	-5866	-10815	-798
1.158333	-28	39	86	-60	-107	-32	15	-14	-38	5	-74	-64	-99	-13	-26	-62	-99	34	-83	-30	-102	-18	-97	-73	-64	0	-100	-11	-72	-66	-146	-75	3657	2706	1725	-22102	145	-7647	-3169	-12744	-1046	-6505	-6618	-8059	-420	-8181	-5918	-10945	-641
1.159167	-25	46	86	-58	-105	-32	12	-14	-17	8	-72	-62	-96	-16	-30	-61	-98	34	-87	-32	-104	-23	-97	-73	-63	0	-104	-9	-73	-73	-152	-76	-402	2714	1828	-22107	-243	-7526	-3213	-12670	-1083	-6442	-6739	-8081	-262	-8105	-5949	-11072	-586
1.160000	-24	40	87	-60	-108	-34	9	-13	-19	5	-73	-65	-96	-17	-29	-63	-100	35	-86	-9	-103	-22	-97	-72	-63	0	-101	-16	-75	-69	-145	-74	470	2724	1921	-22114	-377	-7422	-3264	-12601	-1230	-6380	-6839	-8121	-225	-8030	-5967	-11180	-796
1.160833	-27	26	80	-62	-109	-38	12	-13	-16	6	-74	-64	-95	-14	-27	-59	-100	35	-88	-30	-105	-19	-98	-70	-57	0	-100	-11	-75	-47	-146	-73	2910	2727	2007	-22118	-715	-7329	-3325	-12532	-1297	-6322	-6927	-8168	-316	-7961	-5974	-11274	-901
1.161667	-24	42	86	-58	-107	-32	12	-12	-16	7	-73	-79	-95	-14	-41	-59	-96	35	-83	-28	-104	-21	-98	-68	-61	1	-98	-13	-72	-69	-147	-73	-293	2732	2095	-22117	-835	-7253	-3400	-12467	-1188	-6264	-6998	-8246	-328	-7895	-5973	-11349	-990
1.162500	-23	41	88	-60	-107	-30	12	-12	-17	7	-73	-61	-94	-12	-28	-58	-98	37	-82	-32	-103	-24	-96	-74	-59	0	-97	-11	-66	-66	-144	-73	1712	2728	2175	-22118	-828	-7186	-3472	-12405	-1158	-6206	-7056	-8290	-351	-7829	-5958	-11407	-1017
1.163333	-23	41	88	-57	-103	-30	13	-11	-15	6	-76	-63	-92	-4	-30	-55	-96	39	-82	-30	-102	-19	-94	-68	-58	1	-97	-11	-72	-68	-149	-72	3239	2715	2255	-22120	-1155	-7129	-3543	-12340	-873	-6145	-7105	-8362	-429	-7774	-5956	-11440	-1056
1.164167	-21	51	90	-59	-110	-33	11	-11	-15	8	-69	-60	-95	-15	-26	-56	-96	38	-83	-29	-107	-23	-96	-67	-74	1	-99	-9	-72	-66	-146	-72	704	2699	2330	-22125	-1418	-7086	-3630	-12284	-836	-6084	-7141	-8437	-296	-7714	-5946	-11454	-1210
1.165000	-26	41	87	-58	-107	-30	11	-15	-19	5	-74	-63	-97	-18	-34	-61	-101	29	-70	-33	-105	-22	-101	-72	-68	0	-101	-15	-77	-73	-151	-76	2093	2673	2406	-22127	-1116	-7056	-3710	-12236	-1085	-6017	-7169	-8515	-166	-7670	-5944	-11459	-1245
1.165833	-28	37	84	-64	-93	-38	4	-17	-3	4	-78	-66	-100	-18	-32	-58	-102	29	-88	-33	-108	-23	-100	-74	-66	-1	-100	-16	-78	-70	-147	-76	488	2642	2486	-22126	-739	-7025	-3780	-12183	-1126	-5959	-7179	-8596	-257	-7626	-5937	-11436	-1178
1.166667	-27	41	86	-58	-110	-35	7	-16	-22	3	-74	-65	-99	-17	-42	-60	-102	30	-85	-33	-108	-24	-100	-69	-67	-5	-100	-14	-75	-72	-148	-78	-76	2600	2575	-22125	-686	-6977	-3842	-12134	-1039	-5896	-7183	-8675	-385	-7590	-5939	-11397	-1079
1.167500	-27	40	89	-60	-109	-32	12	-17	-19	4	-72	-63	-94	-16	-32	-61	-100	35	-82	-26	-103	-22	-102	-70	-65	-6	-100	-12	-74	-69	-149	-75	1011	2555	2665	-22121	-445	-6986	-3896	-12091	-976	-5830	-7175	-8748	-304	-7563	-5937	-11340	-1076
1.168333	-25	39	90	-58	-107	-35	12	-33	-19	5	-73	-64	-95	-17	-32	-60	-101	33	-87	-32	-107	-18	-98	-69	-64	0	-99	-14	-73	-68	-148	-74	-981	2503	2755	-22106	-168	-6965	-3939	-12052	-1104	-5767	-7163	-8822	-35	-7540	-5943	-11275	-1069
1.169167	-23	42	90	-58	-105	-33	13	-12	-23	7	-74	-64	-99	-15	-29	-58	-101	37	-84	-32	-103	-21	-98	-70	-65	-3	-100	-13	-73	-69	-147	-75	-367	2454	2859	-22108	-73	-6952	-3973	-12011	-1114	-5699	-7144	-8894	-19	-7531	-5950	-11196	-961
1.170000	-26	40	88	-58	-107	-33	13	-12	-16	7	-74	-60	-96	-14	-28	-57	-90	34	-86	-34	-103	-18	-99	-66	-62	1	-97	-13	-70	-68	-144	-75	-1499	2399	2963	-22102	166	-6947	-3988	-11976	-1052	-5646	-7117	-8963	-15	-7526	-5961	-11116	-857
1.170833	-21	44	99	-61	-109	-34	15	-14	-16	5	-77	-65	-95	-14	-28	-56	-97	34	-84	-31	-105	-18	-97	-66	-68	-4	-100	-12	-72	-67	-141	-73	-4243	2344	3070	-22087	618	-6934	-3996	-11942	-1184	-5582	-7086	-9031	81	-7530	-5971	-11027	-895
1.171667	-24	43	89	-58	-108	-33	16	-12	-14	7	-72	-94	-95	-15	-28	-58	-100	32	-84	-32	-103	-22	-99	-66	-62	-1	-99	-12	-76	-68	-146	-74	1160	2294	3176	-22050	470	-6931	-3997	-11911	-1101	-5528	-7052	-9095	-127	-7548	-5986	-10939	-886
1.172500	-24	42	90	-63	-107	-35	13	-13	-17	6	-76	-65	-97	-13	-30	-58	-100	36	-87	-33	-108	-19	-98	-67	-64	-6	-103	-15	-74	-70	-147	-75	-569	2242	3277	-22051	371	-6935	-3990	-11883	-1038	-5488	-7021	-9157	-183	-7573	-6001	-10874	-735
1.173333	-28	40	82	-63	-112	-32	13	-14	-17	3	-65	-64	-98	-15	-32	-59	-102	27	-90	-41	-110	-25	-102	-69	-69	-4	-104	-17	-75	-72	-152	-81	-2787	2197	3375	-22032	591	-6942	-3977	-11869	-1060	-5451	-6982	-9218	-248	-7607	-6019	-10778	-627
1.174167	-28	37	85	-63	-112	-39	9	-21	-23	0	-78	-69	-99	-19	-32	-62	-105	30	-87	-36	-105	-24	-101	-55	-67	-4	-104	-13	-77	-73	-148	-80	1218	2159	3472	-22000	605	-6945	-3955	-11834	-1008	-5412	-6941	-9270	-218	-7642	-6029	-10700	-517
1.175000	-26	39	86	-63	-112	-35	13	-15	-16	4	-75	-64	-96	16	-27	-56	-99	36	-85	-24	-107	-23	-100	-66	-64	1	-100	-11	-73	-68	-146	-74	-1816	2129	3558	-21969	653	-6959	-3939	-11807	-887	-5384	-6897	-9315	-220	-7682	-6040	-10628	-567
1.175833	-26	41	88	-56	-110	-34	15	-12	-22	6	-73	-64	-99	-16	-29	-57	-99	37	-84	-32	-105	-21	-96	-68	-63	-3	-97	-13	-73	-68	-147	-75	-542	2100	3633	-21930	623	-6972	-3909	-11786	-771	-5363	-6859	-9367	-224	-7727	-6059	-10571	-596
1.176667	-22	41	90	-58	-110	-35	13	-13	-15	6	-75	-63	-92	-14	-28	-58	-97	35	-84	-30	-107	-21	-98	-67	-63	0	-97	-12	-74	-67	-146	-73	1138	2075	3695	-21874	370	-6991	-3900	-11772	-633	-5350	-6826	-9406	-141	-7772	-6078	-10518	-543
1.177500	-23	43	90	-55	-107	-32	16	-11	-16	7	-72	-62	-94	-14	-31	-57	-99	36	-83	-29	-99	-19	-97	-66	-64	2	-97	-13	-74	-69	-147	-75	-737	2050	3743	-21845	-113	-7009	-3888	-11761	-550	-5343	-6786	-9445	-108	-7815	-6098	-10473	-630
1.178333	-22	43	90	-55	-110	-33	13	11	-14	-15	-70	-63	-93	-14	-28	-57	-99	36	-82	-29	-103	-22	-96	-68	-62	0	-99	-12	-70	-67	-144	-75	298	1986	3774	-21800	-245	-7025	-3887	-11752	-535	-5341	-6760	-9472	-146	-7852	-6123	-10435	-631
1.179167	-22	44	95	-57	-105	-32	17	-13	-14	8	-70	-61	-94	-15	-29	-60	-99	36	-81	-30	-103	-22	-94	-67	-68	-1	-98	-10	-74	-69	-146	-77	-415	1996	3787	-21758	-134	-7050	-3892	-11751	-492	-5345	-6732	-9497	-224	-7885	-6154	-10401	-427
1.180000	-22	42	89	-58	-109	-33	13	-14	-19	7	-40	-61	-94	-15	-27	-59	-96	36	-83	-29	-105	-19	-97	-69	-66	-1	-97	-11	-70	-67	-145	-73	-1666	1961	3787	-21704	-247	-7069	-3907	-11758	-493	-5361	-6709	-9507	-215	-7911	-6182	-10375	-243
1.180833	-26	42	86	-60	-110	-33	12	-14	-16	7	-75	-63	-98	-12	-28	-60	-102	32	-84	-31	-107	-22	-98	-67	-69	-10	-97	-11	-72	-59	-144	-77	-172	1916	3770	-21668	-526	-7080	-3931	-11770	-506	-5363	-6693	-9509	10	-7924	-6222	-10343	-41
1.181667	-27	40	87	-57	-108	-32	13	-18	-18	4	-69	-64	-96	-28	-28	-64	-100	34	-82	-32	-105	-22	-100	-73	-66	-5	-101	-12	-76	-72	-149	-77	-2304	1862	3736	-21626	-569	-7091	-3969	-11786	-500	-5377	-6682	-9504	82	-7931	-6263	-10314	-11
1.182500	-24	38	86	-61	-111	-39	12	-16	-21	4	-73	-65	-100	-15	-29	-61	-101	34	-84	-34	-109	-21	-97	-69	-64	0	-99	-11	-74	-67	-146	-74	-1642	1804	3693	-21591	-552	-7084	-4007	-11803	-483	-5388	-6672	-9481	163	-7924	-6303	-10283	-39
1.183333	-24	41	88	-57	-107	-41	17	-13	-19	-12	-70	-62	-96	-12	-26	-59	-99	37	-82	-30	-102	-18	-95	-69	-64	0	-99	-12	-75	-67	-150	-73	-2200	1731	3645	-21553	-530	-7073	-4056	-11826	-491	-5397	-6669	-9450	305	-7909	-6347	-10250	81
1.184167	-23	43	88	-57	-105	-33	16	-12	-17	8	-70	-59	-95	-13	-27	-58	-98	36	-82	-29	-107	-21	-96	-67	-61	-3	-96	-11	-73	-67	-144	-73	-5424	1655	3593	-21521	-342	-7054	-4110	-11853	-660	-5409	-6670	-9410	143	-7882	-6392	-10213	157
1.185000	-24	43	90	-57	-109	-33	13	-14	-18	6	-72	-62	-97	-13	-27	-78	-99	34	-81	-29	-102	-21	-94	-70	-62	0	-99	-14	-75	-70	-146	-77	-1953	1562	3532	-21487	-437	-7024	-4169	-11880	-680	-5423	-6679	-9357	139	-7847	-6443	-10185	287
1.185833	-3	40	87	-62	-109	-34	8	-15	-15	5	-72	-64	-94	-15	-29	-61	-101	34	-84	-32	-107	-25	-100	-69	-66	-1	-115	-14	-76	-69	-144	-62	-916	1467	3474	-21460	-705	-6990	-4238	-11906	-426	-5430	-6694	-9296	281	-7809	-6483	-10149	389
1.186667	-25	39	87	-59	-108	-35	10	-13	-19	13	-72	-83	-99	-16	-27	-60	-108	34	-84	-30	-110	-22	-97	-72	-65	0	-98	-15	-76	-70	-149	-76	-5195	1360	3420	-21414	-306	-6957	-4303	-11926	-408	-5437	-6712	-9229	124	-7763	-6518	-10115	331
1.187500	-25	41	86	-58	-109	-35	13	-12	-17	5	-73	-62	-97	-14	-27	-60	-99	32	-85	-9	-107	-17	-97	-73	-65	0	-96	-13	-74	-70	-145	-75	-368	1252	3377	-21404	-154	-6893	-4371	-11944	-374	-5440	-6733	-9170	57	-7713	-6551	-10081	391
1.188333	-26	42	87	-58	-125	-32	16	-13	-24	7	-74	-65	-95	-13	-29	-60	-103	34	-84	-31	-102	-18	-96	-68	-63	0	-99	-12	-75	-69	-145	-75	-3175	1143	3339	-21377	-10	-6835	-4434	-11948	-285	-5441	-6761	-9074	42	-7662	-6578	-10042	385
1.189167	-25	40	88	-61	-111	-32	15	-13	-17	5	-74	-64	-98	-13	-28	-58	-101	34	-84	-33	-120	-22	-98	-61	-67	-1	-98	-14	-77	-69	-145	-73	-2501	1029	3317	-21349	257	-6776	-4509	-11947	-199	-5443	-6791	-8991	-164	-7617	-6595	-10012	392
1.190000	-27	39	87	-60	-111	-35	13	-13	-18	3	-75	-65	-98	-15	-28	-61	-104	29	-85	-34	-105	-23	-99	-72	-65	-3	-102	-14	-76	-72	-147	-76	188	920	3307	-21318	551	-6733	-4581	-11940	77	-5441	-6829	-8913	-377	-7577	-6608	-9985	401
1.190833	-26	38	84	-67	-107	-36	11	-17	-22	3	-78	-67	-95	-15	-29	-61	-99	32	-85	-33	-107	-21	-100	-70	-64	0	-98	-12	-74	-69	-147	-73	-626	825	3318	-21280	506	-6655	-4648	-11919	303	-5435	-6866	-8830	-281	-7538	-6612	-9961	355
1.191667	-27	39	86	-62	-107	-33	13	1	-17	7	-73	-63	-92	-14	-28	-59	-101	33	-85	-34	-101	-21	-100	-68	-62	-3	-98	-11	-72	-70	-146	-73	298	735	3344	-21244	553	-6593	-4717	-11885	308	-5432	-6905	-8753	-258	-7507	-6613	-9936	285
1.192500	-27	39	88	-62	-111	-35	16	-16	-19	2	-74	-69	-98	-16	-33	-62	-100	30	-86	-35	-105	-14	-101	-69	-72	-5	-101	-15	-75	-73	-149	-76	1619	644	3384	-21206	898	-6538	-4792	-11846	348	-5427	-6955	-8686	-280	-7499	-6608	-9916	312
1.193333	-28	38	95	-63	-113	-34	12	-15	-19	6	-67	-67	-96	-16	-30	-63	-100	30	-88	-38	-108	-23	-102	-72	-68	-5	-100	-13	-76	-70	-128	-76	103	568	3442	-21162	1114	-6487	-4863	-11799	362	-5421	-7001	-8615	-195	-7471	-6600	-9901	383
1.194167	-24	38	89	-62	-109	-34	10	-16	-19	4	-76	-69	-99	-17	-33	-61	-101	32	-87	-41	-105	-24	-101	-73	-65	-5	-103	-16	-75	-73	-149	-76	2744	504	3512	-21116	1078	-6441	-4933	-11742	404	-5418	-7055	-8554	-68	-7467	-6586	-9882	483
1.195000	-26	38	86	-62	-109	-34	12	-14	-18	9	-74	-65	-102	-14	-28	-61	-101	32	-84	-34	-107	-23	-102	-70	-67	-3	-99	-13	-72	-69	-147	-77	2377	453	3597	-21068	1143	-6400	-5002	-11685	417	-5409	-7108	-8500	108	-7462	-6579	-9864	405
1.195833	-22	35	90	-59	-105	-33	11	-12	-13	8	-70	-66	-97	-17	-29	-59	-97	34	-83	-31	-101	-23	-98	-66	-64	1	-99	-12	-75	-49	-144	-74	3177	407	3688	-21018	1072	-6362	-5071	-11617	481	-5403	-7163	-8456	52	-7470	-6572	-9848	288
1.196667	-23	41	90	-60	-108	-33	13	-12	-16	7	-77	-63	-101	-13	-26	-60	-97	35	-87	-31	-104	-22	-99	-66	-62	-1	-99	-9	-74	-66	-146	-73	4132	353	3783	-20964	918	-6334	-5144	-11548	573	-5399	-7222	-8424	39	-7480	-6564	-9829	189
1.197500	-23	39	90	-57	-108	-31	15	-10	-18	5	-72	-62	-95	-15	-28	-63	-99	34	-84	-31	-102	-19	-96	-68	-64	0	-98	-12	-74	-67	-148	-78	1470	328	3886	-20913	984	-6311	-5215	-11480	536	-5389	-7283	-8400	355	-7500	-6573	-9806	41
1.198333	-23	42	90	-59	-109	-43	9	-15	-16	7	-70	-64	-95	-16	-30	-60	-100	29	-86	-33	-107	-23	-100	-72	-62	-4	-101	-14	-73	-69	-146	-78	3847	287	3980	-20862	710	-6295	-5285	-11413	508	-5402	-7347	-8386	295	-7522	-6585	-9783	215
1.199167	-25	37	88	-61	-111	-36	12	-15	-24	1	-74	-67	-99	-16	-30	-63	-101	32	-85	-40	-105	-22	-99	-68	-77	-4	-100	-12	-72	-66	-148	-80	7532	253	4077	-20806	-30	-6281	-5348	-11347	679	-5398	-7412	-8377	168	-7536	-6605	-9750	568
1.200000	-28	41	88	-57	-109	-33	4	-15	-19	7	-69	-66	-90	-16	-25	-61	-100	30	-85	-32	-105	-23	-102	-70	-65	-1	-100	-12	-77	-67	-149	-76	1768	215	4160	-20737	-66	-6276	-5413	-11285	702	-5401	-7474	-8378	244	-7562	-6629	-9714	512
1.200833	-28	40	87	-58	-111	-35	11	-12	-18	8	-72	-65	-98	-15	-28	-62	-102	30	-86	-32	-104	-22	-99	-70	-63	0	-98	-19	-74	-65	-146	-76	6254	165	4233	-20693	-342	-6267	-5468	-11220	736	-5402	-7536	-8385	197	-7578	-6662	-9676	372
1.201667	-24	42	88	-60	-110	-34	13	-13	-19	10	-70	-66	-94	-14	-48	-58	-98	33	-83	-29	-108	-19	-99	-67	-63	-1	-98	-12	-73	-65	-145	-72	3770	115	4295	-20636	-545	-6269	-5520	-11162	840	-5406	-7602	-8402	95	-7594	-6702	-9632	379
1.202500	-22	40	85	-58	-108	-33	13	-12	-17	6	-72	-63	-97	-15	-27	-59	-135	30	-87	-29	-100	-21	-100	-66	-66	-1	-99	-11	-70	-65	-144	-75	2593	50	4335	-20576	-688	-6269	-5562	-11109	940	-5410	-7659	-8396	43	-7603	-6750	-9584	483
1.203333	-24	45	88	-56	-110	-16	17	-13	-17	7	-70	-63	-96	-13	-25	-57	-99	36	-81	-31	-105	-18	-96	-65	-63	1	-98	-12	-75	-66	-153	-75	4404	-19	4374	-20513	-699	-6275	-5601	-11062	974	-5416	-7709	-8437	105	-7620	-6801	-9536	453
1.204167	-21	43	89	-59	-107	-31	16	-11	-17	9	-69	-61	-94	-13	-26	-55	-98	36	-85	-30	-100	-18	-95	-66	-62	0	-96	-8	-70	-66	-145	-73	3033	-102	4366	-20448	-1000	-6283	-5632	-11019	1190	-5423	-7757	-8466	192	-7631	-6852	-9478	355
1.205000	-24	43	91	-56	-107	-30	13	-12	-17	8	-72	-66	-96	-12	-25	-57	-96	36	-83	-29	-101	-19	-99	-68	-61	1	-97	-12	-74	-72	-148	-75	939	-193	4348	-20379	-1041	-6275	-5661	-10981	1109	-5450	-7801	-8468	273	-7644	-6907	-9438	253
1.205833	-24	35	88	-60	-138	-39	11	-13	-17	5	-73	-66	-95	-18	-29	-59	-99	35	-86	-33	-107	-22	-101	-70	-63	0	-100	-21	-74	-72	-150	-76	1459	-289	4301	-20303	-716	-6310	-5684	-10950	1094	-5447	-7834	-8480	391	-7653	-6952	-9394	317
1.206667	-25	39	84	-60	-110	-32	10	-16	3	5	-74	-67	-105	-21	-32	-62	-103	30	-88	-35	-108	-24	-99	-73	-66	-3	-102	-16	-78	-73	-152	-79	-1446	-391	4239	-20221	-498	-6326	-5697	-10920	1207	-5463	-7855	-8487	257	-7665	-6993	-9345	526
1.207500	-30	37	82	-60	-113	-39	5	-18	-18	2	-74	-67	-99	-21	-48	-61	-101	17	-86	-34	-108	-27	-99	-70	-64	0	-98	-14	-77	-70	-148	-74	-354	-489	4152	-20127	-422	-6340	-5708	-10873	1132	-5475	-7859	-8485	13	-7668	-7014	-9295	564
1.208333	-23	40	86	-60	-111	-46	13	-15	-19	21	-72	-67	-95	-17	-28	-61	-97	34	-86	-32	-102	-23	-96	-69	-62	-1	-101	-10	-73	-72	-153	-72	-1144	-590	4052	-20024	-190	-6357	-5708	-10865	1041	-5492	-7862	-8472	-100	-7679	-7034	-9249	504
1.209167	-25	40	89	-60	-105	-35	10	-15	-19	6	-73	-66	-97	-19	-28	-59	-100	34	-86	-33	-102	-23	-99	-74	-63	-1	-98	-11	-73	-68	-150	-73	-1741	-687	3928	-19908	1	-6384	-5711	-10844	946	-5516	-7851	-8451	-144	-7695	-7035	-9207	606
1.210000	-24	42	88	-56	-108	-34	18	-13	-10	6	-74	-63	-81	-19	-29	-61	-100	34	-84	-31	-104	-23	-98	-67	-62	0	-98	-11	-74	-70	-149	-75	-475	-782	3795	-19781	129	-6409	-5706	-10821	846	-5536	-7827	-8429	-153	-7713	-7025	-9165	644
1.210833	-22	39	87	-59	-112	-35	12	-15	-16	3	-74	-66	-95	-16	-29	-58	-97	33	-86	-33	-105	-23	-97	-73	-52	-4	-99	-11	-74	-69	-148	-72	-2857	-867	3651	-19633	397	-6437	-5700	-10797	645	-5564	-7792	-8392	-92	-7725	-7003	-9126	460
1.211667	-27	41	86	-57	-108	-32	11	-16	-17	8	-74	-70	-101	-16	-31	-60	-100	34	-86	-32	-104	-23	-97	-73	-65	0	-99	-12	-73	-70	-176	-75	-2253	-948	3497	-19474	600	-6468	-5693	-10771	378	-5589	-7749	-8348	-61	-7776	-6966	-9089	505
1.212500	-23	41	87	-60	-108	-35	12	-15	-17	2	-76	-64	-97	-17	-31	-61	-101	27	-86	-35	-104	-42	-98	-69	-65	-5	-102	-13	-72	-73	-149	-74	3745	-1017	3346	-19299	140	-6510	-5679	-10744	326	-5621	-7695	-8301	-72	-7815	-6928	-9055	779
1.213333	-26	39	81	-62	-108	-34	11	-16	-19	1	-75	-64	-96	-18	-31	-62	-103	32	-90	-36	-107	-24	-98	-69	-66	-7	-101	-10	-75	-70	-176	-78	-1817	-1077	3192	-19106	247	-6554	-5663	-10712	198	-5655	-7636	-8245	-95	-7867	-6862	-9017	749
1.214167	-27	39	84	-62	-110	-35	9	-18	-18	1	-77	-67	-98	-21	-35	-63	-101	33	-87	-36	-110	-27	-101	-69	-67	-6	-103	-16	-77	-74	-152	-75	1658	-1129	3048	-18888	365	-6602	-5638	-10675	120	-5689	-7570	-8190	-242	-7923	-6790	-8981	647
1.215000	-25	39	87	-62	-109	-35	10	-12	-18	3	-21	-66	-100	-18	-35	-64	-100	29	-88	-38	-105	-27	-104	-75	-68	-6	-104	-13	-76	-76	-153	-78	2231	-1171	2908	-18659	248	-6657	-5614	-10636	-9	-5722	-7497	-8124	-343	-7992	-6716	-8946	551
1.215833	-27	43	77	-63	-109	-36	9	-14	-18	2	-78	-69	-99	-17	-32	-60	-102	33	-88	-34	-105	-24	-98	-56	-65	-3	-103	-12	-81	-73	-150	-75	215	-1206	2783	-18412	147	-6709	-5577	-10584	-198	-5763	-7422	-8061	-322	-8062	-6629	-8903	467
1.216667	-27	41	87	-61	-110	-34	11	-13	-16	5	-70	-66	-101	-15	-30	-61	-101	33	-87	-34	-108	-25	-99	-67	-63	-1	-99	-14	-73	-70	-149	-75	2352	-1227	2668	-18154	202	-6772	-5537	-10534	-448	-5799	-7346	-8002	-574	-8136	-6547	-8863	429
1.217500	-23	42	86	-62	-108	-32	13	-13	-16	5	-75	-66	-83	-13	-32	-61	-91	35	-86	-31	-103	-24	-100	-65	-63	-3	-101	-12	-73	-72	-151	-75	2808	-1245	2574	-17882	-200	-6837	-5481	-10480	-454	-5849	-7260	-7941	-1096	-8214	-6457	-8827	411
1.218333	-26	40	85	-60	-107	-34	11	-17	-19	5	-75	-63	-94	-15	-31	-61	-97	34	-84	-34	-104	-26	-100	-69	-61	-1	-99	-12	-73	-69	-150	-72	880	-1247	2493	-17610	-523	-6913	-5421	-10424	-786	-5885	-7181	-7889	-1194	-8295	-6363	-8780	89
1.219167	-22	40	86	-60	-110	-34	13	-15	-17	6	-74	-64	-99	-18	-31	-62	-99	35	-86	-32	-104	-23	-97	-66	-65	-7	-100	-13	-74	-70	-150	-78	2317	-1244	2427	-17339	-444	-6985	-5348	-10369	-1202	-5933	-7093	-7836	-1046	-8374	-6257	-8744	-31
1.220000	-26	39	86	-59	-109	-32	1	-15	-8	6	-75	-63	-87	-14	-28	-60	-102	33	-86	-32	-108	-24	-100	-70	-65	-1	-99	-12	-73	-69	-148	-77	-161	-1216	2382	-17063	-508	-7066	-5260	-10316	-1401	-5982	-7004	-7792	-1082	-8451	-6172	-8700	11
1.220833	-27	40	86	-59	-108	-34	16	-13	-17	4	-73	-62	-98	-16	-29	-62	-100	32	-83	-31	-103	-23	-99	-83	-65	0	-100	-12	-72	-69	-149	-75	32	-1210	2347	-16814	-811	-7148	-5158	-10265	-1569	-6030	-6910	-7744	-1039	-8517	-6072	-8659	-115
1.221667	-23	39	87	-60	-105	-33	16	-15	-17	6	-97	-63	-95	-15	-27	-59	-97	35	-84	-32	-103	-23	-98	-70	-63	0	-100	-11	-72	-67	-136	-77	-225	-1170	2331	-16567	-807	-7234	-5050	-10224	-1768	-6081	-6811	-7714	-688	-8582	-5970	-8620	-81
1.222500	-26	38	84	-59	-108	-33	13	-13	-18	6	-74	-64	-96	-16	-30	-59	-100	34	-73	-33	-107	-23	-99	-70	-64	2	-97	-14	-75	-69	-147	-75	-1961	-1137	2328	-16348	-695	-7325	-4925	-10184	-2004	-6155	-6705	-7686	-398	-8631	-5865	-8583	17
1.223333	-35	40	88	-62	-107	-32	16	-6	-18	4	-76	-68	-95	-16	-29	-60	-100	34	-88	-33	-104	-23	-101	-69	-53	2	-105	-15	-73	-69	-149	-78	-1056	-1095	2334	-16145	-797	-7420	-4798	-10154	-2196	-6198	-6596	-7659	-431	-8681	-5760	-8547	-193
1.224167	-25	33	85	-64	-110	-33	12	-14	-17	5	-76	-66	-96	-17	-28	-59	-98	32	-87	-33	-101	-18	-99	-70	-62	1	-97	-12	-73	-67	-150	-75	-3601	-1039	2349	-15975	-820	-7513	-4660	-10128	-2349	-6260	-6475	-7623	-179	-8716	-5646	-8516	-333
1.225000	-26	41	88	-57	-108	-33	12	-13	-17	6	-74	-65	-104	-16	-26	-59	-98	35	-83	-30	-102	-22	-100	-68	-62	2	-98	-16	-73	-69	-148	-76	-6050	-982	2373	-15835	-354	-7599	-4516	-10117	-2611	-6331	-6351	-7612	88	-8745	-5540	-8478	-206
1.225833	-29	34	85	-63	-111	-33	13	-16	-17	6	-77	-66	-98	-17	-30	-60	-100	32	-87	-34	-104	-27	-104	-68	-59	0	-99	-15	-73	-70	-151	-79	-667	-914	2392	-15728	-419	-7711	-4375	-10097	-2533	-6409	-6219	-7594	19	-8766	-5425	-8441	-30
1.226667	-26	36	85	-62	-110	-29	11	-14	-27	12	-75	-65	-100	-19	-32	-61	-100	35	-87	-31	-108	-23	-101	-69	-64	0	-97	-13	-70	-76	-151	-77	-5174	-838	2420	-15652	-280	-7806	-4229	-10087	-2421	-6492	-6082	-7576	138	-8775	-5313	-8405	-80
1.227500	-25	36	86	-62	-111	-36	13	-15	-17	5	-73	-68	-118	-17	-28	-60	-102	28	-88	-32	-109	-23	-102	-70	-66	0	-101	-12	-73	-67	-150	-76	-5095	-771	2439	-15619	214	-7904	-4087	-10082	-2390	-6579	-5943	-7556	170	-8784	-5194	-8362	-121
1.228333	-26	28	88	-61	-107	-34	13	-13	-17	9	-73	-62	-98	-17	-29	-62	-99	35	-85	-31	-104	-19	-99	-70	-64	1	-115	-12	-72	-66	-150	-79	-3419	-692	2456	-15616	547	-8000	-3944	-10080	-2253	-6667	-5791	-7535	380	-8786	-5081	-8323	-143
1.229167	-24	38	86	-60	-109	-35	13	-13	-15	6	-76	-63	-93	-14	-28	-77	-99	34	-85	-30	-100	-22	-100	-68	-61	1	-98	-12	-70	-67	-146	-74	-6447	-615	2461	-15647	790	-8099	-3811	-10074	-1971	-6764	-5646	-7516	687	-8766	-4964	-8274	-73
1.230000	-22	42	90	-61	-105	-32	16	-13	11	7	-73	-64	-94	-14	-28	-61	-96	35	-84	-32	-100	-19	-99	-67	-63	1	-98	-12	-72	-67	-148	-76	-4654	-535	2456	-15709	1231	-8197	-3677	-10070	-1647	-6863	-5493	-7497	705	-8790	-4852	-8228	-63
1.230833	-21	40	88	-59	-110	-35	13	-13	-17	5	-74	-63	-96	-14	-28	-58	-100	55	-84	-32	-127	-21	-99	-67	-66	-1	-100	-12	-72	-65	-148	-77	-3350	-455	2432	-15800	1398	-8291	-3554	-10063	-1068	-6960	-5347	-7471	564	-8784	-4737	-8177	-150
1.231667	-27	38	86	-60	-109	-35	11	-6	-23	2	-88	-66	-97	-17	-31	-64	-105	29	-90	-34	-108	-23	-101	-73	-67	-4	-102	-14	-78	-67	-151	-82	-4974	-382	2388	-15923	1365	-8389	-3438	-10058	-757	-7068	-5202	-7453	352	-8814	-4632	-8129	-393
1.232500	-28	35	84	-65	-111	-39	9	-18	-22	0	-78	-68	-101	-18	-32	-61	-100	28	-88	-53	-107	-23	-101	-74	-69	-5	-102	-14	-75	-68	-151	-76	-2946	-285	2330	-16053	1838	-8476	-3320	-10047	-455	-7162	-5057	-7429	259	-8832	-4516	-8073	-581
1.233333	-26	36	82	-61	-101	-38	11	-16	-16	3	-77	-65	-95	-15	-32	-61	-100	29	-91	-35	-104	-23	-100	-69	-65	-6	-102	-16	-70	-68	-149	-76	-3994	-197	2242	-16206	2379	-8565	-3203	-10037	-82	-7256	-4921	-7402	276	-8848	-4403	-8018	-443
1.234167	-27	38	86	-60	-108	-35	10	-18	-17	0	-77	-67	-95	-16	-31	-63	-98	33	-88	-33	-103	-39	-102	-70	-67	-5	-103	-14	-75	-70	-150	-77	-3596	-105	2140	-16361	2447	-8652	-3091	-10023	162	-7338	-4785	-7377	150	-8885	-4288	-7961	-411
1.235000	-26	38	87	-63	-101	-38	12	-12	-18	24	-72	-66	-101	-16	-28	-60	-97	33	-86	-36	-107	-24	-98	-69	-63	-1	-100	-13	-72	-68	-148	-67	-1339	-8	2007	-16525	2368	-8729	-2975	-10008	493	-7419	-4656	-7345	141	-8911	-4167	-7909	-603
1.235833	-22	43	89	-59	-107	-32	16	-12	-17	5	-75	-63	-96	-15	-29	-60	-96	33	-83	-30	-102	-21	-98	-80	-63	0	-98	-10	-72	-68	-148	-72	-2184	94	1858	-16684	2161	-8808	-2857	-9990	786	-7489	-4534	-7315	250	-8961	-4051	-7862	-706
1.236667	-23	43	89	-59	-109	-30	12	-12	-67	7	-72	-62	-94	-13	-28	-58	-97	34	-84	-30	-104	-23	-97	-66	-62	0	-97	-9	-69	-67	-147	-93	-269	197	1684	-16840	2020	-8881	-2736	-9972	1120	-7551	-4414	-7282	326	-8998	-3927	-7820	-702
1.237500	-23	44	91	-56	-109	-31	15	-12	-14	9	-69	-62	-98	-15	-31	-58	-102	35	-83	-32	-101	-18	-94	-65	-62	1	-96	-12	-70	-68	-145	-70	-427	304	1490	-16990	2001	-8952	-2607	-9953	1457	-7608	-4303	-7241	432	-9044	-3804	-7786	-771
1.238333	-22	42	90	-68	-108	-33	18	-12	-15	6	-69	-59	-92	-11	-27	-58	-98	33	-84	-30	-104	-22	-98	-67	-63	1	-105	-8	-69	-60	-160	-72	-2258	415	1284	-17118	1866	-9020	-2480	-9937	1608	-7653	-4196	-7196	478	-9090	-3675	-7764	-867
1.239167	-26	41	90	-58	-109	-38	12	-13	-16	8	-72	-62	-94	-16	-30	-59	-103	36	-85	-31	-105	-19	-97	-69	-61	0	-99	-14	-73	-68	-150	-75	3752	521	1061	-17237	1243	-9087	-2342	-9919	1932	-7689	-4090	-7143	450	-9137	-3540	-7749	-1030
1.240000	-27	40	87	-58	-112	-33	9	-15	-21	1	-76	-63	-99	-15	-31	-59	-102	28	-86	-34	-105	-26	-104	-73	-67	-6	-97	-14	-77	-82	-147	-77	2681	626	837	-17335	739	-9151	-2206	-9904	2246	-7739	-3985	-7079	514	-9178	-3408	-7742	-1308
1.240833	-28	37	88	-60	-112	-39	12	-15	-19	1	-73	-65	-99	-15	-31	-63	-107	33	-86	-31	-107	-18	-99	-69	-64	0	-97	-10	-73	-68	-146	-76	1066	735	611	-17409	554	-9206	-2060	-9882	2410	-7767	-3867	-7001	363	-9208	-3271	-7746	-1644
1.241667	-25	41	88	-52	-107	-31	11	-25	-17	5	-69	-62	-95	-13	-29	-57	-99	36	-84	-30	-103	-19	-102	-67	-65	-1	-99	-9	-69	-72	-144	-74	5087	842	385	-17461	298	-9262	-1913	-9861	2725	-7800	-3760	-6914	187	-9225	-3132	-7756	-1782
1.242500	-25	40	91	-55	-107	-30	17	-14	-15	8	-69	-63	-95	-19	-34	-58	-100	34	-84	-28	-103	-24	-95	-66	-61	1	-96	-12	-72	-66	-144	-72	1972	946	167	-17495	103	-9311	-1763	-9835	3046	-7823	-3643	-6809	225	-9237	-2991	-7773	-1893
1.243333	-1	44	91	-55	-105	-33	15	-11	-19	9	-68	-58	-95	-12	-29	-53	-97	36	-84	-27	-105	-19	-97	-66	-63	-1	-94	-10	-70	-67	-145	-69	3496	1045	-34	-17509	-144	-9362	-1612	-9812	3138	-7856	-3518	-6692	355	-9238	-2855	-7797	-2064
1.244167	-23	42	89	-52	-109	-30	16	-12	-15	11	-68	-58	-95	-13	-28	-56	-92	35	-80	-29	-103	-17	-96	-65	-63	2	-95	-9	-70	-68	-144	-72	5291	1138	-222	-17505	-542	-9404	-1467	-9788	3410	-7877	-3382	-6559	222	-9224	-2722	-7823	-2192
1.245000	-22	43	109	-53	-107	-30	-7	-13	-13	7	-67	-65	-94	-13	-25	-55	-99	36	-84	-29	-101	-19	-95	-65	-65	1	-100	-10	-72	-67	-143	-70	2914	1233	-390	-17483	-928	-9465	-1324	-9762	3695	-7921	-3242	-6417	168	-9203	-2597	-7852	-2340
1.245833	-25	40	89	-56	-110	-31	13	-12	-17	8	-72	-62	-94	-16	-27	-59	-98	34	-86	-31	-107	-28	-97	-68	-72	-1	-99	-12	-70	-67	-146	-74	3542	1314	-534	-17453	-875	-9472	-1180	-9733	3697	-7954	-3092	-6264	271	-9168	-2480	-7880	-2495
1.246667	-26	39	90	-58	-79	-32	15	-12	-25	8	-70	-64	-97	-15	-26	-57	-99	37	-85	-30	-101	-19	-97	-67	-62	0	-97	-12	-88	-69	-146	-58	3190	1402	-654	-17407	-599	-9490	-1039	-9704	3678	-7986	-2932	-6098	206	-9128	-2365	-7899	-2525
1.247500	-25	39	89	-59	-111	-31	15	-11	-21	6	-69	-45	-100	-12	-26	-58	-99	36	-86	-28	-108	-21	-97	-67	-63	2	-96	-12	-72	-67	-145	-75	1582	1490	-745	-17353	-516	-9508	-900	-9674	3551	-8020	-2763	-5926	165	-9080	-2261	-7916	-2570
1.248333	-34	43	87	-53	-110	-34	13	-14	-17	5	-68	-64	-98	-18	-30	-58	-103	34	-86	-31	-108	-25	-99	-67	-68	-3	-100	-13	-77	-77	-150	-75	2905	1579	-818	-17301	-516	-9509	-770	-9644	3449	-8050	-2592	-5757	162	-9031	-2171	-7926	-2700
1.249167	-26	39	87	-61	-113	-33	11	-12	-17	4	-74	-66	-96	-13	-28	-53	-99	35	-84	-33	-105	-22	-97	-65	-64	1	-100	-12	-74	-66	-147	-74	1183	1668	-860	-17236	-401	-9505	-641	-9616	3451	-8076	-2406	-5582	51	-8978	-2088	-7926	-2799
1.250000	-25	41	91	-60	-108	-30	15	-13	-17	7	-70	-64	-96	-14	-26	-60	-99	36	-83	-29	-101	-18	-97	-65	-63	0	-99	-12	-74	-70	-138	-75	1628	1764	-889	-17176	-319	-9495	-512	-9584	3360	-8097	-2236	-5413	-101	-8933	-2007	-7917	-2754
1.250833	-26	42	93	-60	-110	-34	13	-11	-17	8	-69	-62	-95	-15	-26	-59	-101	34	-84	-31	-105	-28	-98	-67	-65	1	-98	-12	-73	-66	-145	-73	1221	1863	-902	-17110	-259	-9472	-391	-9558	3126	-8113	-2062	-5255	-138	-8892	-1934	-7899	-2692
1.251667	-26	42	91	-61	-110	-32	15	-38	-17	8	-70	-62	-97	-13	-28	-59	-102	35	-87	-30	-105	-21	-99	-65	-64	0	-100	-13	-74	-72	-144	-76	-1810	1969	-904	-17046	-43	-9447	-270	-9533	2700	-8125	-1894	-5111	-96	-8860	-1875	-7876	-2478
1.252500	-23	41	90	-61	-108	-32	12	-13	-21	5	-69	-62	-96	-13	-29	-59	-109	13	-86	-31	-104	-21	-99	-67	-68	-3	-99	-13	-77	-72	-150	-77	1841	2082	-899	-16979	-131	-9419	-158	-9512	2448	-8128	-1751	-4985	-252	-8841	-1815	-7846	-1881
1.253333	-28	44	92	-60	-112	-31	11	-13	-17	8	-72	-63	-98	-13	-30	-60	-103	34	-85	-30	-105	-21	-98	-69	-65	0	-100	-16	-75	-72	-149	-78	2813	2193	-891	-16906	-415	-9384	-45	-9483	2426	-8117	-1598	-4875	-187	-8837	-1748	-7813	-1509
1.254167	-26	39	89	-61	-112	-32	9	-15	-22	3	-73	-61	-98	-17	-39	-58	-92	35	-87	-33	-107	-21	-97	-70	-66	-4	-99	-15	-76	-72	-149	-76	-1580	2317	-885	-16834	-162	-9348	62	-9468	2120	-8101	-1478	-4792	-197	-8841	-1683	-7776	-1435
1.255000	-27	38	86	-61	-107	-33	13	-13	-17	6	-77	-62	-97	-13	-27	-57	-102	33	-87	-32	-107	-21	-98	-67	-64	0	-100	-12	-73	-68	-146	-74	3554	2440	-890	-16742	-321	-9317	168	-9439	1827	-8073	-1370	-4728	-348	-8864	-1608	-7740	-1021
1.255833	-29	41	88	-56	-109	-30	11	-11	-19	5	-72	-64	-95	-10	-27	-57	-101	37	-81	-29	-103	-22	-98	-67	-64	1	-97	-13	-74	-69	-144	-76	533	2564	-900	-16651	-542	-9289	270	-9421	1505	-8043	-1286	-4692	-370	-8898	-1526	-7706	-439
1.256667	-31	40	87	-70	-111	-46	9	-11	-17	4	-72	-62	-95	-12	-29	-60	-104	33	-85	-33	-107	-23	-101	-68	-66	-1	-100	-14	-76	-69	-149	-77	695	2686	-935	-16550	-682	-9273	363	-9400	1089	-8004	-1227	-4689	-393	-8951	-1433	-7696	163
1.257500	-26	38	85	-60	-112	-33	9	-13	-24	6	-52	-63	-97	-13	-29	-58	-103	35	-84	-30	-104	-21	-100	-67	-63	0	-97	-13	-76	-70	-149	-74	2920	2792	-982	-16436	-802	-9281	456	-9376	888	-7959	-1188	-4706	-482	-9015	-1321	-7681	586
1.258333	-24	41	86	-60	-104	-32	13	-11	-16	9	-72	-59	-98	-13	-27	-56	-95	37	-83	-32	-107	-21	-97	-65	-59	0	-95	-7	-73	-68	-145	-73	1513	2920	-1059	-16318	-1290	-9260	546	-9351	777	-7917	-1177	-4752	-462	-9081	-1200	-7681	708
1.259167	-24	40	85	-58	-108	-32	12	-14	-16	4	-75	-62	-103	-15	-30	-58	-102	44	-83	-31	-103	-21	-100	-67	-67	1	-97	-14	-76	-69	-149	-75	1349	3024	-1155	-16185	-1350	-9268	633	-9326	433	-7871	-1178	-4832	-446	-9163	-1065	-7697	972
1.260000	-24	44	86	-57	-114	-31	8	-13	-19	7	-74	-61	-96	-15	-29	-57	-101	37	-83	-34	-107	-25	-101	-67	-66	0	-99	-6	-73	-67	-145	-74	1827	3119	-1291	-16044	-1194	-9290	715	-9293	77	-7828	-1202	-4936	-374	-9250	-909	-7724	1643
1.260833	-25	41	88	-59	-108	-32	11	-15	-16	7	-73	-61	-99	-15	-35	-56	-83	35	-86	-32	-107	-23	-100	-68	-65	-3	-96	-12	-74	-69	-147	-76	-393	3201	-1425	-15899	-1308	-9323	798	-9244	-352	-7783	-1240	-5059	-387	-9340	-738	-7771	2072
1.261667	-26	27	87	-59	-108	-31	10	-12	-18	8	-73	-61	-96	-14	-29	-58	-98	35	-84	-30	-108	-23	-102	-72	-65	-15	-96	-12	-76	-68	-151	-77	881	3274	-1593	-15751	-1425	-9373	873	-9216	-704	-7751	-1284	-5207	-388	-9434	-564	-7824	2382
1.262500	-26	41	86	-56	-107	-30	11	-15	-15	8	-72	-61	-96	-14	-29	-59	-96	35	-83	-31	-108	-23	-100	-66	-66	1	-98	-12	-73	-68	-146	-76	-609	3332	-1781	-15603	-1396	-9430	947	-9165	-969	-7721	-1339	-5372	-396	-9524	-374	-7894	2797
1.263333	-24	45	87	-53	-107	-30	11	-14	-17	7	-72	-60	-93	-11	-27	-56	-98	33	-83	-29	-103	-21	-107	-70	-64	1	-103	-11	-72	-66	-143	-75	-656	3382	-1988	-15462	-1322	-9498	1017	-9117	-1193	-7706	-1393	-5558	-494	-9615	-183	-7972	3134
1.264167	-24	40	86	-56	-107	-31	12	-13	-15	7	-77	-62	-92	-14	-21	-60	-100	34	-85	-28	-103	-23	-98	-68	-62	0	-97	-9	-73	-66	-147	-74	-613	3419	-2210	-15334	-1196	-9568	1079	-9059	-1379	-7693	-1447	-5758	-638	-9702	11	-8059	3175
1.265000	-24	40	94	-60	-105	-36	9	-18	-18	6	-78	-63	-98	-15	-30	-61	-102	33	-88	-33	-107	-24	-103	-69	-65	-6	-103	-16	-74	-79	-148	-75	-4237	3436	-2445	-15223	-929	-9673	1131	-9005	-1701	-7704	-1503	-5980	-786	-9790	198	-8152	3315
1.265833	-29	35	81	-63	-112	-40	7	-18	-24	-1	-79	-66	-97	-17	-29	-66	-98	25	-88	-34	-110	-26	-102	-68	-66	-3	-100	-14	-74	-72	-149	-77	-2809	3463	-2677	-15127	-758	-9771	1181	-8941	-1960	-7728	-1552	-6202	-956	-9865	380	-8239	3740
1.266667	-31	16	87	-60	-134	-36	12	-16	-19	4	-77	-67	-98	-13	-28	-61	-100	34	-84	-31	-105	-25	-100	-64	-66	0	-102	-18	-75	-72	-147	-76	885	3482	-2917	-15050	-1030	-9874	1221	-8872	-1921	-7746	-1575	-6429	-983	-9936	545	-8324	3971
1.267500	-25	40	86	-62	-109	-33	12	-12	-18	7	-74	-63	-96	-6	-30	-60	-100	36	-87	-33	-105	-24	-97	-66	-65	0	-100	-13	-74	-69	-145	-75	-5328	3496	-3142	-15011	-629	-9979	1255	-8771	-1978	-7783	-1590	-6665	-840	-10002	694	-8402	3893
1.268333	-23	42	89	-52	-108	-34	15	-13	-18	8	-74	-65	-96	-13	-27	-61	-99	36	-84	-28	-103	-21	-99	-67	-66	0	-99	-13	-79	-67	-150	-73	-1126	3518	-3379	-14993	-189	-10088	1267	-8733	-2010	-7835	-1600	-6908	-823	-10064	822	-8468	3821
1.269167	-25	43	90	-59	-109	-35	12	-13	-15	6	-72	-62	-99	-16	-29	-61	-98	37	-86	-30	-108	-24	-98	-65	-62	0	-96	-12	-72	-69	-145	-75	-2852	3542	-3594	-15012	261	-10202	1268	-8665	-1992	-7901	-1595	-7151	-810	-10122	926	-8525	3676
1.270000	-27	42	85	-57	-105	-34	0	-12	-13	6	-70	-62	-93	-14	-27	-61	-96	37	-81	-26	-102	-19	-97	-66	-59	3	-98	-12	-72	-68	-147	-75	-4010	3575	-3802	-15065	614	-10306	1258	-8603	-1865	-7978	-1582	-7396	-660	-10170	1002	-8571	3522
1.270833	-25	44	89	-56	-108	-32	15	-10	-14	7	-69	-72	-92	-13	-27	-58	-94	29	-81	-29	-102	-22	-100	-67	-62	3	-97	-10	-73	-67	-145	-73	-1628	3618	-3992	-15155	913	-10412	1225	-8542	-1698	-8061	-1562	-7640	-533	-10218	1053	-8603	3280
1.271667	-23	45	91	-57	-104	-33	16	-11	-16	8	-68	-61	-96	-14	-28	-58	-99	39	-82	-29	-105	-21	-94	-66	-62	0	-101	-12	-73	-67	-146	-53	-1782	3671	-4172	-15287	776	-10507	1175	-8493	-1414	-8159	-1546	-7882	-533	-10262	1067	-8625	2904
1.272500	-24	42	88	-58	-109	-34	15	-15	-21	5	-44	-61	-72	-12	-28	-58	-105	34	-84	-28	-107	-21	-99	-68	-68	-1	-99	-12	-75	-68	-146	-75	-2939	3755	-4330	-15451	846	-10599	1094	-8463	-1325	-8262	-1517	-8118	-451	-10306	1056	-8634	2343
1.273333	-28	44	88	-60	-114	-34	13	-14	-22	5	-72	-64	-100	-17	-31	-62	-104	33	-84	-32	-107	-23	-92	-68	-69	-7	-101	-14	-77	-70	-149	-79	-1370	3814	-4471	-15652	1255	-10673	1014	-8433	-1176	-8369	-1502	-8352	-270	-10352	1014	-8640	1922
1.274167	-29	39	84	-64	-113	-39	11	-21	-22	18	-73	-65	-108	-18	-44	-60	-102	35	-85	-31	-108	-24	-99	-68	-67	0	-102	-14	-75	-70	-147	-74	-3507	3911	-4591	-15877	1539	-10730	906	-8421	-1057	-8479	-1486	-8573	12	-10391	952	-8631	1597
1.275000	-26	38	86	-56	-111	-32	20	-13	-22	6	-72	-63	-96	-12	-26	-59	-102	37	-82	-30	-102	-18	-94	-68	-64	3	-99	-4	-73	-68	-145	-76	-1623	4019	-4690	-16130	1519	-10769	775	-8422	-941	-8583	-1476	-8781	146	-10426	863	-8620	1111
1.275833	-23	45	90	-56	-108	-32	15	-11	-18	7	-70	-61	-95	-13	-26	-53	-96	40	-80	-28	-104	-23	-94	-66	-65	2	-101	-11	-75	-64	-143	-70	-1685	4137	-4775	-16417	1442	-10793	625	-8446	-667	-8678	-1490	-8984	332	-10465	757	-8617	707
1.276667	-25	43	82	-56	-108	-30	18	-9	-18	10	-72	-60	-94	-13	-25	-56	-98	38	-83	-29	-102	-16	-87	-65	-63	5	-94	-9	-72	-69	-144	-73	-2163	4259	-4844	-16725	1279	-10795	461	-8492	-386	-8786	-1512	-9170	471	-10500	630	-8620	453
1.277500	-24	45	90	-55	-108	-50	18	-12	7	10	-70	-64	-94	-10	-26	-55	-96	37	-81	-29	-103	-18	-96	-65	-63	6	-96	-11	-72	-69	-137	-72	-697	4396	-4893	-17072	1040	-10779	277	-8556	-156	-8880	-1552	-9343	338	-10537	495	-8627	56
1.278333	-24	43	88	-55	-110	-31	18	-9	-16	11	-67	-60	-97	-12	-25	-53	-98	40	-76	-31	-104	-17	-95	-60	-63	-10	-96	-12	-70	-67	-143	-72	-2881	4514	-4933	-17401	1017	-10732	77	-8641	-3	-8960	-1616	-9504	296	-10569	351	-8662	-362
1.279167	-24	42	90	-58	-107	-30	17	-4	-15	9	-70	-61	-90	-12	-39	-53	-98	38	-84	-31	-101	-17	-97	-66	-61	4	-97	-10	-74	-69	-145	-73	-2785	4636	-4952	-17761	1081	-10637	-153	-8747	11	-9029	-1700	-9649	243	-10604	201	-8690	-637
1.280000	-24	40	88	-58	-108	-31	12	-11	-12	10	-68	-60	-95	-15	-26	-55	-100	39	-81	-29	-109	-13	-98	-76	-63	5	-97	-12	-69	-67	-143	-74	3161	4749	-4961	-18131	317	-10580	-366	-8880	366	-9081	-1801	-9777	207	-10626	55	-8745	-745
1.280833	-23	43	91	-59	-108	-29	17	-12	-15	10	-68	-63	-97	-13	-48	-57	-97	37	-81	-31	-104	-18	-97	-67	-62	5	-96	-12	-74	-68	-145	-73	-2139	4853	-4967	-18511	81	-10465	-601	-9021	685	-9118	-1924	-9886	351	-10653	-85	-8818	-970
1.281667	-23	44	86	-56	-111	-33	13	-14	-17	8	-72	-61	-97	-14	-29	-56	-98	36	-85	-33	-105	-39	-100	-70	-80	2	-99	-12	-76	-69	-145	-75	1103	4938	-4956	-18900	-84	-10334	-850	-9204	930	-9133	-2060	-9980	216	-10672	-218	-8913	-1241
1.282500	-27	38	86	-59	-110	-29	16	-15	-21	8	-74	-63	-96	-16	-31	-58	-99	37	-83	-32	-103	-19	-96	-68	-63	2	-98	-12	-73	-70	-146	-74	1462	5008	-4932	-19287	-227	-10184	-1093	-9379	1105	-9125	-2211	-10050	6	-10682	-350	-9020	-1287
1.283333	-23	41	92	-55	-109	-31	17	-13	-17	8	-70	-63	-94	-15	-27	-57	-100	32	-82	-30	-104	-22	-99	-68	-64	3	-97	-11	-73	-69	-145	-72	-107	5063	-4903	-19666	-410	-10025	-1342	-9577	1339	-9099	-2369	-10102	133	-10686	-465	-9144	-1170
1.284167	-25	41	90	-55	-114	-29	17	-11	-15	10	-75	-60	-96	-15	-29	-58	-101	38	-81	-29	-103	-17	-99	-66	-62	5	-97	-9	-70	-65	-144	-72	2076	5097	-4871	-20071	-426	-9851	-1588	-9783	1417	-9048	-2540	-10136	219	-10677	-573	-9283	-1136
1.285000	-17	39	89	-57	-109	-30	15	-14	-19	7	-73	-62	-96	-16	-30	-59	-100	36	-82	-32	-95	-22	-99	-69	-67	16	-100	-9	-74	-66	-144	-73	2037	5113	-4836	-20406	-705	-9666	-1832	-10002	1609	-8981	-2715	-10152	120	-10658	-671	-9429	-1102
1.285833	-27	36	85	-60	-113	-31	15	-17	-9	7	-76	-102	-98	-15	-30	-60	-102	34	-90	-32	-104	-22	-100	-72	-65	-1	-101	-11	-75	-70	-145	-76	374	5105	-4801	-20757	-751	-9481	-2071	-10224	1639	-8895	-2886	-10140	-33	-10632	-762	-9584	-1087
1.286667	-25	38	90	-58	-105	-32	15	-17	-17	6	-74	-66	-96	-16	-30	-60	-98	41	-92	-33	-103	-22	-102	-70	-62	1	-101	-11	-74	-69	-147	-76	2220	5089	-4763	-21081	-418	-9297	-2291	-10436	1543	-8788	-3053	-10121	-119	-10585	-843	-9736	-834
1.287500	-27	38	77	-60	-109	-39	13	-13	-17	7	-73	-65	-95	-15	-29	-62	-97	37	-86	-35	-105	-22	-99	-69	-63	0	-94	-10	-72	-70	-147	-75	-254	5057	-4727	-21383	-235	-9116	-2503	-10658	1462	-8665	-3211	-10060	-216	-10527	-922	-9884	-542
1.288333	-25	43	88	-59	-109	-33	16	-14	-17	5	-74	-41	-97	-13	-28	-91	-99	41	-82	-32	-105	-19	-102	-67	-63	0	-99	-14	-73	-69	-147	-75	418	5019	-4699	-21648	-196	-8940	-2699	-10866	1378	-8545	-3362	-9991	-315	-10447	-999	-10029	-247
1.289167	-27	39	87	-58	-104	-34	13	-15	-17	4	-75	-62	-97	-16	-30	-60	-99	35	-84	-35	-105	-23	-98	-68	-63	0	-100	-13	-73	-68	-151	-79	606	4970	-4681	-21886	-45	-8776	-2881	-11063	1245	-8384	-3506	-9908	-250	-10359	-1075	-10159	219
1.290000	-25	41	88	-59	-111	-33	13	-16	-21	4	-76	-67	-96	-19	-33	-60	-92	34	-86	-35	-103	-24	-112	-69	-65	-5	-101	-15	-76	-72	-147	-77	-781	4915	-4669	-22074	131	-8626	-3041	-11252	1121	-8234	-3632	-9805	-98	-10260	-1172	-10281	508
1.290833	-27	38	86	-62	-113	-32	12	-17	-18	2	-70	-68	-97	-19	-32	-63	-101	34	-85	-36	-109	-25	-102	-68	-63	0	-98	6	-72	-69	-147	-59	332	4864	-4689	-22217	265	-8481	-3179	-11418	966	-8072	-3748	-9685	-94	-10132	-1242	-10381	670
1.291667	-27	42	87	-58	-111	-35	11	-14	-17	5	-74	-67	-98	-22	-33	-60	-96	18	-83	-38	-103	-24	-100	-69	-64	-1	-101	-13	-74	-72	-149	-75	-1542	4815	-4695	-22312	275	-8352	-3295	-11563	760	-7910	-3856	-9559	-163	-10009	-1353	-10467	811
1.292500	-30	41	87	-63	-109	-36	38	-15	-17	2	-75	-65	-100	-17	-31	-62	-100	33	-84	-32	-105	-26	-102	-70	-69	-4	-100	-25	-75	-72	-148	-77	-3167	4769	-4729	-22355	489	-8234	-3391	-11691	380	-7743	-3954	-9425	-212	-9846	-1439	-10532	1028
1.293333	-26	39	86	-59	-110	-35	12	-15	-19	3	-73	-65	-99	-24	-25	-62	-97	35	-85	-34	-105	-26	-100	-70	-63	-4	-99	-15	-75	-72	-150	-79	2840	4734	-4784	-22344	235	-8117	-3461	-11789	241	-7579	-4046	-9283	-170	-9688	-1556	-10583	1292
1.294167	-26	39	87	-56	-108	-43	10	-17	-17	2	-75	-66	-99	-21	-32	-62	-101	35	-88	-35	-109	-26	-101	-74	-64	-7	-102	-15	-74	-72	-150	-77	-1049	4704	-4857	-22274	211	-8014	-3512	-11869	104	-7418	-4129	-9141	-70	-9518	-1680	-10616	1415
1.295000	-27	41	86	-60	-109	-34	10	-14	-17	2	-73	-65	-96	-19	-29	-62	-100	27	-90	-35	-109	-24	-98	-70	-64	-1	-98	-12	-73	-72	-148	-79	-107	4684	-4944	-22149	254	-7906	-3538	-11923	-133	-7257	-4211	-8997	-96	-9339	-1815	-10629	1451
1.295833	-26	43	91	-58	-107	-36	13	-24	-29	5	-73	-63	-94	-18	-28	-59	-97	35	-82	-31	-103	-24	-100	-69	-63	-1	-98	-10	-72	-68	-148	-75	2481	4676	-5047	-21968	4	-7800	-3553	-11947	-388	-7100	-4293	-8863	-21	-9158	-1959	-10636	1552
1.296667	-26	40	89	-56	-105	-32	16	-12	-17	2	-70	-63	-93	-16	-29	-60	-101	34	-86	-34	-107	-23	-97	-65	-65	0	-100	-12	-70	-68	-144	-73	-518	4669	-5167	-21743	-276	-7690	-3541	-11947	-578	-6964	-4379	-8750	15	-8977	-2113	-10626	1599
1.297500	-26	44	90	-76	-110	-32	12	-14	-18	2	-70	-66	-94	-17	-29	-57	-99	35	-85	-34	-105	-25	-107	-80	-62	1	-99	-11	-69	-67	-147	-74	1595	4678	-5291	-21473	-351	-7578	-3522	-11932	-713	-6803	-4474	-8640	63	-8794	-2279	-10607	1549
1.298333	-26	39	87	-59	-107	-33	13	-12	-17	4	-74	-41	-95	-17	-29	-58	-100	33	-84	-35	-107	-28	-99	-72	-64	-3	-101	-15	-75	-69	-150	-77	3153	4689	-5429	-21168	-785	-7459	-3493	-11892	-653	-6666	-4572	-8553	3	-8621	-2452	-10585	1516
1.299167	-25	36	84	-63	-110	-36	10	-17	-22	0	-77	-66	-97	-22	-32	-59	-100	34	-84	-32	-103	-26	-97	-67	-66	-1	-100	-12	-76	-70	-147	-94	900	4709	-5550	-20826	-1258	-7328	-3451	-11831	-869	-6527	-4680	-8481	21	-8447	-2632	-10551	1381
1.300000	-26	38	88	-59	-108	-33	13	-14	-15	4	-73	-65	-96	-19	-31	-59	-100	32	-87	-45	-104	-27	-100	-69	-62	2	-100	-11	-74	-70	-146	-74	2513	4731	-5668	-20465	-1320	-7184	-3405	-11746	-1166	-6382	-4788	-8432	86	-8281	-2799	-10513	1325
1.300833	-23	37	88	-66	-107	-34	12	-9	-16	7	-74	-66	-97	-17	-30	-56	-100	35	-87	-31	-105	-25	-99	-67	-63	0	-100	-13	-76	-75	-145	-74	831	4758	-5770	-20086	-1316	-7031	-3356	-11648	-1344	-6267	-4909	-8409	43	-8129	-2989	-10471	1283
1.301667	-28	39	88	-61	-112	-33	13	-14	-18	4	-73	-63	-95	-17	-32	-60	-100	35	-88	-32	-105	-26	-99	-72	-65	1	-99	-11	-73	-68	-150	-75	-108	4778	-5856	-19695	-1431	-6869	-3312	-11532	-1447	-6145	-5034	-8434	28	-7987	-3169	-10426	1190
1.302500	-24	41	92	-58	-108	-36	19	-11	-19	6	-74	-64	-98	-19	-30	-57	-98	36	-85	-30	-105	-22	-96	-68	-63	27	-97	-21	-76	-68	-147	-73	1019	4801	-5915	-19311	-1513	-6692	-3267	-11404	-1515	-6029	-5163	-8430	70	-7852	-3351	-10379	1212
1.303333	-22	43	89	-59	-109	-33	16	-10	-15	18	-73	-61	-97	-23	-30	-58	-98	37	-84	-29	-105	-25	-99	-67	-62	1	-97	-11	-72	-68	-144	-74	-831	4824	-5946	-18926	-1588	-6515	-3231	-11268	-1682	-5946	-5294	-8481	115	-7728	-3527	-10329	1075
1.304167	-53	40	94	-56	-105	-32	20	-12	-14	5	-70	-63	-96	-15	-28	-57	-96	36	-86	-30	-103	-21	-98	-69	-63	2	-98	-12	-70	-68	-145	-75	-122	4838	-5947	-18557	-1653	-6332	-3203	-11116	-1860	-5811	-5421	-8555	123	-7621	-3705	-10275	863
1.305000	-23	44	91	-55	-109	-34	16	-12	-16	8	-70	-61	-95	-17	-28	-65	-96	36	-86	-32	-107	-23	-99	-68	-65	2	-98	-14	-70	-67	-144	-74	-1668	4847	-5920	-18213	-1540	-6149	-3188	-10966	-2065	-5713	-5550	-8653	107	-7527	-3854	-10224	778
1.305833	-26	38	89	-60	-109	-34	33	-12	-18	10	-75	-65	-95	-21	-31	-63	-101	29	-85	-31	-105	-25	-101	-72	-66	0	-98	-13	-76	-70	-152	-75	-4566	4852	-5867	-17882	-1034	-5966	-3186	-10806	-2421	-5616	-5673	-8772	128	-7445	-4048	-10176	715
1.306667	-27	39	88	-61	-111	-38	13	-15	-19	3	-76	-65	-100	-17	-32	-61	-103	32	-85	-34	-110	-25	-101	-75	-67	-3	-100	-18	-75	-72	-146	-79	949	4852	-5783	-17574	-1095	-5791	-3200	-10644	-2408	-5528	-5789	-8894	49	-7375	-4216	-10121	635
1.307500	-29	47	87	-61	-113	-35	15	-15	-21	0	-77	-66	-97	-17	-32	-64	-100	28	-90	-33	-104	-23	-98	-69	-65	-1	-98	-14	-90	-68	-146	-79	-699	4851	-5675	-17282	-1170	-5618	-3222	-10480	-2304	-5440	-5887	-9058	37	-7312	-4383	-10071	502
1.308333	-25	38	87	-58	-110	-33	16	-12	-16	10	-76	-65	-98	-15	-25	-63	-103	28	-85	-32	-103	-23	-98	-72	-67	-3	-102	-14	-73	-68	-146	-78	-2956	4849	-5551	-17021	-689	-5453	-3263	-10321	-2343	-5357	-5983	-9224	-83	-7260	-4546	-10021	243
1.309167	-25	49	88	-58	-107	-33	7	-12	-21	5	-74	-62	-93	-15	-30	-61	-101	33	-85	-31	-103	-21	-97	-69	-63	-3	-98	-14	-72	-67	-147	-78	1194	4843	-5421	-16779	-426	-5302	-3319	-10169	-2342	-5278	-6066	-9397	-186	-7217	-4711	-9980	-38
1.310000	-26	42	88	-58	-108	-31	18	-11	-21	5	-75	-61	-96	-15	-26	-52	-98	36	-86	-32	-105	-19	-97	-68	-64	0	-102	-15	-72	-67	-145	-74	-1941	4838	-5283	-16561	-325	-5163	-3386	-10018	-2357	-5209	-6137	-9564	-237	-7180	-4872	-9935	-251
1.310833	-25	40	91	-58	-110	-60	16	-9	-18	5	-72	-61	-98	-16	-27	-60	-99	33	-83	-33	-107	-19	-97	-68	-64	0	-98	-14	-74	-95	-144	-75	-323	4828	-5155	-16360	-47	-5043	-3472	-9881	-2318	-5140	-6194	-9755	-163	-7160	-5036	-9901	-363
1.311667	-25	41	89	-57	-109	-35	17	-11	-17	6	-74	-64	-99	-17	-30	-59	-100	35	-81	-34	-100	-24	-100	-68	-64	-1	-101	-15	-76	-67	-145	-74	2380	4825	-5038	-16178	136	-4933	-3578	-9760	-2024	-5077	-6252	-9934	-65	-7146	-5197	-9873	-444
1.312500	-25	40	87	-60	-105	-32	11	-11	-18	5	-75	-62	-94	-16	-29	-62	-98	29	-83	-33	-102	-23	-98	-69	-55	-1	-99	-14	-73	-67	-145	-76	878	4826	-4939	-16010	-96	-4845	-3686	-9644	-1756	-5020	-6299	-10105	-70	-7139	-5361	-9853	-698
1.313333	-21	42	90	-59	-108	-35	12	-12	-16	-17	-75	-65	-96	-18	-28	-62	-98	32	-85	-32	-103	-23	-98	-68	-62	-1	-100	-15	-76	-69	-147	-75	2222	4831	-4870	-15857	167	-4778	-3810	-9556	-1814	-4966	-6346	-10269	-114	-7139	-5520	-9845	-934
1.314167	-27	42	86	-63	-111	-38	10	-13	-18	6	-76	-63	-96	-18	-30	-62	-101	32	-85	-34	-110	-25	-101	-88	-66	-5	-100	-13	-75	-65	-151	-78	2185	4839	-4826	-15720	697	-4698	-3940	-9462	-1798	-4917	-6391	-10414	-229	-7141	-5677	-9840	-1073
1.315000	-29	41	88	-60	-110	-34	10	-17	-21	3	-76	-66	-101	-17	-33	-63	-96	29	-80	-36	-104	-25	-103	-70	-68	-3	-101	-15	-78	-72	-150	-79	1635	4860	-4817	-15594	734	-4645	-4084	-9397	-1675	-4868	-6438	-10552	-333	-7156	-5833	-9846	-1246
1.315833	-25	42	86	-61	-107	-38	8	-14	-17	7	-77	-65	-99	-16	-27	-61	-99	35	-83	-34	-105	-21	-98	-68	-64	1	-101	-14	-75	-68	-154	-74	3764	4889	-4834	-15481	620	-4598	-4230	-9345	-1543	-4830	-6492	-10648	-258	-7172	-5977	-9854	-1285
1.316667	-23	42	88	-56	-107	-32	11	-13	-15	6	-72	-64	-98	-14	-27	-60	-100	41	-83	-31	-104	-21	-98	-68	-67	0	-97	-12	-74	-66	-148	-76	2119	4921	-4901	-15385	563	-4563	-4397	-9317	-1465	-4796	-6555	-10735	-160	-7198	-6122	-9878	-1342
1.317500	-23	40	90	-57	-105	-34	12	-13	-19	9	-72	-62	-95	-13	-26	-56	-97	33	-84	-30	-105	-21	-98	-69	-65	-4	-98	-12	-72	-67	-147	-76	3245	4968	-4991	-15309	474	-4537	-4558	-9311	-1420	-4759	-6626	-10792	-285	-7227	-6259	-9901	-1282
1.318333	-26	42	89	-55	-107	-34	12	-11	-14	2	-72	-63	-92	-27	-30	-60	-100	33	-81	-31	-107	-21	-99	-66	-65	1	-96	-11	-75	-70	-147	-76	2935	5025	-5113	-15242	363	-4513	-4710	-9322	-1365	-4729	-6698	-10828	-286	-7259	-6396	-9948	-1257
1.319167	-25	68	92	-56	-108	-32	15	-13	-21	5	-72	-63	-95	-12	-27	-58	-101	34	-84	-31	-101	-23	-99	-69	-66	1	-99	-12	-81	-68	-143	-76	-492	5085	-5254	-15203	369	-4496	-4913	-9357	-1355	-4702	-6809	-10833	-188	-7296	-6523	-9993	-1274
1.320000	-27	40	90	-55	-109	-31	11	-13	-18	7	-70	-64	-94	-19	-27	-58	-101	35	-84	-28	-103	-23	-97	-67	-64	1	-98	-11	-74	-67	-148	-77	3298	5157	-5414	-15186	-16	-4476	-5108	-9405	-1335	-4678	-6922	-10823	-325	-7331	-6644	-10042	-1090
1.320833	-30	44	92	-31	-103	-32	12	-9	-16	7	-72	-62	-97	-11	-24	-56	-96	36	-82	-30	-103	-23	-98	-66	-63	2	-97	-11	-77	-66	-144	-55	4175	5235	-5579	-15189	-600	-4461	-5297	-9475	-1252	-4658	-7051	-10762	-342	-7365	-6760	-10099	-1055
1.321667	-27	41	90	-59	-109	-33	15	-13	-17	8	-68	-63	-96	-14	-27	-60	-100	58	-83	-34	-108	-22	-97	-64	-63	1	-96	-13	-72	-66	-146	-73	-1024	5322	-5758	-15218	-573	-4447	-5498	-9560	-1236	-4625	-7191	-10682	-464	-7394	-6870	-10155	-1271
1.322500	-15	38	90	-53	-105	-30	15	-14	-16	6	-70	-62	-95	-11	-27	-55	-98	37	-84	-29	-104	-19	-97	-66	-62	-10	-98	-14	-73	-67	-147	-73	3552	5414	-5923	-15270	-678	-4423	-5705	-9668	-1158	-4628	-7346	-10583	-547	-7423	-6983	-10228	-1251
1.323333	-23	39	90	-57	-108	-32	15	-13	-16	6	-72	-60	-96	-13	-27	-57	-98	33	-86	-34	-107	-24	-97	-68	-65	-1	-99	-12	-77	-69	-148	-74	-270	5510	-6084	-15350	-742	-4406	-5909	-9784	-1040	-4616	-7515	-10460	-361	-7438	-7091	-10274	-1220
1.324167	-24	39	101	-58	-114	-36	12	-14	-23	6	-73	-63	-101	-15	-30	-56	-101	37	-85	-30	-104	-23	-99	-66	-63	-4	-97	-11	-58	-70	-148	-73	-871	5613	-6219	-15448	-751	-4381	-6128	-9918	-1077	-4600	-7690	-10315	-190	-7446	-7193	-10325	-1289
1.325000	-24	40	91	-57	-111	-34	12	-13	-16	6	-74	-63	-96	0	-28	-56	-97	35	-83	-28	-102	-24	-99	-66	-62	2	-97	-12	-70	-69	-147	-73	781	5718	-6338	-15575	-652	-4361	-6346	-10070	-968	-4592	-7881	-10155	-204	-7441	-7296	-10369	-1447
1.325833	-25	42	90	-57	-111	-38	15	-15	-15	3	-73	-65	-96	-15	-28	-60	-100	35	-85	-33	-104	-24	-101	-68	-64	0	-100	-5	-73	-68	-148	-73	-1485	5820	-6434	-15716	-857	-4332	-6561	-10229	-751	-4582	-8082	-9981	-246	-7424	-7406	-10410	-1537
1.326667	-26	37	89	-59	-111	-36	12	-17	-17	5	-72	-62	-94	-12	-29	-61	-96	32	-83	-31	-103	-23	-99	-70	-63	1	-99	-11	-70	-66	-149	-75	-1962	5935	-6497	-15875	-500	-4307	-6779	-10402	-865	-4568	-8284	-9800	-282	-7391	-7509	-10431	-1609
1.327500	-31	40	92	-58	-105	-33	15	-14	-17	5	-70	-64	-97	-15	-29	-60	-100	37	-84	-32	-102	-22	-97	-67	-77	0	-99	-11	-72	-68	-148	-76	-1821	6048	-6534	-16046	202	-4278	-6983	-10583	-885	-4553	-8498	-9609	-343	-7343	-7623	-10442	-1539
1.328333	-23	39	90	-59	-110	-35	15	-15	-19	4	-73	-64	-98	-15	-19	-59	-102	35	-86	-31	-104	-22	-97	-72	-67	-3	-99	-11	-73	-65	-149	-73	-4633	6164	-6544	-16222	446	-4253	-7182	-10747	-908	-4531	-8717	-9418	-308	-7281	-7735	-10436	-1408
1.329167	-26	42	86	-57	-108	-33	16	-11	-15	8	-73	-64	-96	-15	-28	-59	-98	35	-86	-31	-102	-19	-98	-72	-63	0	-98	-11	-77	-59	-149	-73	-2857	6274	-6518	-16402	495	-4227	-7368	-10977	-889	-4504	-8933	-9224	-177	-7203	-7855	-10413	-1371
1.330000	-24	42	90	-57	-107	-33	15	-14	-18	5	-72	-64	-94	-14	-26	-59	-104	35	-83	-30	-102	-18	-98	-67	-62	0	-100	-12	-69	-65	-147	-72	-4169	6390	-6470	-16577	642	-4200	-7544	-11185	-1010	-4473	-9151	-9034	-102	-7117	-7981	-10372	-1354
1.330833	-26	41	87	-74	-108	-34	13	-14	-15	6	-74	-63	-96	-13	-30	-61	-99	35	-84	-34	-104	-21	-97	-68	-61	-16	-97	-13	-61	-69	-148	-74	-4215	6498	-6413	-16747	862	-4181	-7709	-11399	-1071	-4438	-9383	-8849	-58	-7018	-8111	-10310	-1281
1.331667	-24	43	89	-62	-110	-33	10	-16	-21	2	-65	-69	-99	-31	-31	-62	-101	33	-85	-38	-107	-24	-100	-73	-63	-7	-103	-16	-76	-72	-150	-77	-3114	6600	-6333	-16901	1067	-4162	-7855	-11619	-1048	-4394	-9609	-8675	-206	-6918	-8248	-10237	-1021
1.332500	-29	37	82	-66	-112	-38	9	-19	-22	1	-77	-69	-98	-19	-31	-66	-99	30	-90	-38	-109	-24	-102	-69	-58	-4	-99	-14	-73	-70	-151	-75	-6037	6705	-6249	-17031	1349	-4143	-7976	-11834	-1266	-4339	-9827	-8504	-326	-6802	-8388	-10136	-834
1.333333	-27	40	86	-61	-114	-36	13	-15	-16	6	-74	-67	-100	-22	-34	-62	-101	32	-88	-33	-109	-23	-100	-72	-66	-3	-102	-16	-79	-69	-148	-77	-3985	6805	-6157	-17137	1402	-4123	-8102	-12051	-1562	-4282	-10041	-8348	-297	-6693	-8541	-10024	-579
1.334167	-27	40	86	-61	-113	-34	10	-18	-22	3	-74	-68	-96	-18	-34	-64	-101	32	-86	-36	-107	-26	-102	-76	-66	-9	-100	-21	-73	-70	-149	-77	666	6894	-6066	-17213	935	-4105	-8166	-12257	-1574	-4213	-10252	-8196	-361	-6583	-8691	-9895	-449
1.335000	-25	40	88	-61	-111	-32	9	-15	-18	4	-74	-64	-99	-18	-34	-60	-103	36	-83	-34	-105	-23	-99	-67	-65	-1	-100	-14	-74	-69	-148	-77	-4465	6976	-5978	-17261	975	-4082	-8225	-12458	-1605	-4137	-10455	-8060	-385	-6480	-8850	-9755	-682
1.335833	-23	44	89	-83	-110	-32	9	-14	-18	7	-74	-65	-97	-17	-28	-59	-97	36	-84	-31	-108	-19	-98	-67	-64	-4	-97	-11	-70	-68	-143	-73	755	7049	-5905	-17271	687	-4055	-8265	-12650	-1532	-4058	-10645	-7933	-441	-6383	-9013	-9605	-465
1.336667	-22	46	92	-56	-110	-29	15	-13	-17	8	-69	-63	-125	-17	-29	-61	-97	37	-80	-28	-107	-22	-97	-67	-62	1	-96	-10	-75	-68	-145	-73	-428	7115	-5846	-17249	502	-4030	-8288	-12827	-1443	-3971	-10828	-7817	-492	-6305	-9187	-9453	-195
1.337500	-23	45	90	-55	-105	-28	11	-15	-13	9	-69	-60	-95	-13	-30	-58	-97	36	-80	-22	-103	-15	-99	-67	-83	0	-96	-9	-70	-67	-147	-72	-695	7166	-5798	-17196	368	-4007	-8295	-12997	-1444	-3887	-10996	-7696	-383	-6247	-9365	-9297	-160
1.338333	-25	45	91	-55	-107	-28	13	-12	-15	10	-68	-62	-96	-14	-29	-59	-99	35	-81	-27	-99	-19	-96	-68	-59	0	-95	-11	-73	-67	-146	-74	2377	7208	-5765	-17116	170	-3978	-8283	-13149	-1396	-3800	-11151	-7620	-327	-6194	-9547	-9144	-75
1.339167	-22	42	90	-57	-107	-29	12	-13	-15	7	-72	-64	-93	-15	-28	-56	-98	37	-82	-28	-102	-28	-99	-69	-63	0	-100	-11	-75	-68	-146	-72	1934	7242	-5749	-17011	-484	-3950	-8254	-13287	-1132	-3718	-11295	-7542	-173	-6166	-9735	-8995	81
1.340000	-27	42	87	-59	-109	-30	13	-13	-18	7	-74	-60	-100	-13	-29	-59	-100	33	-88	-33	-108	-21	-99	-68	-66	-4	-101	-13	-74	-69	-148	-76	1210	7261	-5749	-16886	-807	-3936	-8215	-13411	-1106	-3645	-11417	-7465	-223	-6164	-9929	-8861	-92
1.340833	-28	40	88	-60	-115	-32	10	-17	-22	5	-73	-67	-99	-14	-29	-60	-101	34	-84	-31	-107	-19	-101	-67	-74	0	-100	-12	-75	-72	-145	-74	2881	7280	-5754	-16740	-632	-3900	-8161	-13514	-1117	-3569	-11520	-7400	-159	-6176	-10119	-8726	-80
1.341667	-28	41	87	-59	-111	-28	13	-12	-19	-7	-70	-64	-98	-12	-28	-80	-103	36	-85	-31	-104	-18	-98	-67	-63	2	-99	-9	-72	-68	-145	-73	281	7290	-5766	-16591	-692	-3873	-8094	-13599	-1061	-3505	-11603	-7337	-62	-6209	-10314	-8610	243
1.342500	-16	43	89	-59	-107	-29	17	-11	-18	7	-70	-63	-98	-11	-29	-56	-100	37	-85	-31	-75	-31	-99	-68	-62	-23	-99	-11	-74	-68	-149	-75	2011	7293	-5783	-16432	-995	-3854	-8024	-13675	-1106	-3456	-11670	-7284	-169	-6268	-10510	-8506	314
1.343333	-25	43	89	-59	-110	-36	4	-12	-16	10	-69	-56	-96	-13	-28	-55	-97	40	-83	-30	-104	-19	-97	-66	-63	3	-95	-8	-74	-67	-143	-74	1358	7292	-5793	-16293	-1150	-3841	-7946	-13734	-1127	-3422	-11719	-7240	-160	-6333	-10700	-8421	359
1.344167	-22	46	93	-58	-107	-28	17	-11	-14	10	-72	-61	-94	-11	-26	-56	-96	38	-82	-28	-103	-17	-98	-66	-62	-5	-94	-9	-73	-68	-148	-73	512	7288	-5816	-16146	-1270	-3837	-7864	-13782	-1060	-3408	-11748	-7194	-176	-6416	-10889	-8350	379
1.345000	-26	43	91	-58	-111	-33	13	-14	-15	9	-72	-66	-98	-11	-28	-111	-99	39	-83	-30	-107	-19	-99	-66	-64	1	-99	-9	-75	-67	-146	-74	1246	7273	-5828	-16025	-1301	-3847	-7787	-13824	-1017	-3416	-11764	-7158	-366	-6509	-11065	-8299	413
1.345833	-27	67	89	-58	-112	-60	9	-15	-18	9	-73	-62	-99	-14	-32	-59	-100	39	-86	-34	-104	-19	-100	-66	-67	1	-98	-5	-75	-68	-147	-76	-1908	7260	-5830	-15927	-1056	-3870	-7706	-13844	-994	-3443	-11770	-7125	-320	-6608	-11234	-8261	372
1.346667	-26	42	90	-60	-109	-32	10	-16	-22	6	-72	-69	-94	-12	-26	-72	-99	35	-86	-32	-103	-19	-100	-69	-63	1	-95	-13	-75	-68	-146	-73	-1948	7238	-5819	-15852	-763	-3905	-7631	-13864	-1109	-3488	-11753	-7091	-155	-6710	-11389	-8234	304
1.347500	-26	43	90	-58	-108	-31	13	-14	-17	7	-70	-61	-98	-17	-30	-59	-100	35	-86	-18	-109	-17	-98	-66	-65	2	-96	-11	-74	-67	-150	-75	3349	7215	-5801	-15807	-1133	-3968	-7555	-13874	-969	-3559	-11730	-7063	-311	-6808	-11524	-8224	670
1.348333	-24	42	89	-59	-111	-32	9	-16	-19	1	-83	-64	-96	-14	-30	-63	-102	37	-85	-36	-109	-22	-100	-69	-67	-1	-100	-16	-76	-69	-148	-76	-2613	7185	-5774	-15788	-875	-4052	-7491	-13880	-824	-3659	-11703	-7037	-421	-6903	-11645	-8226	797
1.349167	-22	38	85	-61	-112	-34	10	-17	-22	3	-74	-63	-98	-14	-29	-60	-104	33	-86	-33	-105	-21	-91	-66	-66	3	-96	-10	-75	-66	-147	-74	509	7152	-5731	-15799	-659	-4144	-7432	-13878	-739	-3767	-11658	-7007	-352	-6988	-11743	-8232	883
1.350000	-24	38	89	-60	-109	-32	12	-14	-19	4	-69	-63	-88	-16	-27	-58	-99	37	-84	-33	-104	-19	-99	-68	-62	1	-99	-14	-74	-68	-148	-74	409	7108	-5682	-15832	-406	-4269	-7380	-13868	-781	-3902	-11616	-6986	-191	-7071	-11817	-8247	955
1.350833	-30	41	88	-49	-110	-31	10	-13	-19	7	-72	-62	-94	-15	-29	-60	-101	36	-85	-33	-105	-19	-100	-72	-81	2	-94	-12	-74	-66	-149	-75	-1448	7057	-5625	-15889	-68	-4413	-7338	-13855	-708	-4052	-11572	-6963	-38	-7132	-11866	-8272	849
1.351667	-25	40	88	-60	-110	-33	10	-15	-19	0	-74	-65	-96	-15	-21	-59	-102	33	-83	-32	-104	-21	-100	-70	-65	0	-97	-15	-74	-68	-149	-74	1034	6995	-5563	-15963	243	-4577	-7307	-13832	-583	-4219	-11529	-6946	69	-7187	-11896	-8295	802
1.352500	-28	38	89	-61	-110	-36	10	-15	-21	3	-72	-63	-96	-17	-31	-58	-101	35	-86	-36	-107	-27	-102	-72	-63	4	-98	-14	-77	-66	-151	-75	1522	6919	-5502	-16041	81	-4768	-7290	-13805	-170	-4397	-11487	-6928	75	-7229	-11901	-8326	812
1.353333	-26	41	86	-60	-111	-34	11	-14	-18	1	-73	-62	-98	-19	-32	-59	-101	35	-86	-33	-110	-23	-99	-70	-68	0	-100	-17	-80	-69	-153	-75	-199	6830	-5446	-16130	8	-4976	-7272	-13769	15	-4587	-11454	-6917	271	-7260	-11883	-8360	707
1.354167	-26	41	85	-61	-113	-34	10	-16	-21	4	-76	-65	-99	-19	-30	-61	-101	33	-87	-32	-119	-23	-101	-72	-66	-4	-100	-16	-77	-67	-149	-75	1698	6728	-5380	-16209	465	-5206	-7267	-13732	76	-4780	-11423	-6902	339	-7278	-11845	-8394	755
1.355000	-26	43	88	-58	-110	-33	12	-15	-16	5	-57	-64	-101	-18	-30	-60	-101	34	-83	-30	-108	-23	-98	-68	-64	0	-99	-13	-74	-68	-148	-75	161	6617	-5326	-16278	702	-5451	-7267	-13679	214	-4993	-11399	-6916	330	-7296	-11785	-8432	765
1.355833	-38	44	89	-58	-110	-32	19	-14	-17	6	-72	-62	-95	-15	-28	-56	-97	36	-83	-31	-104	-19	-99	-69	-75	0	-96	-11	-75	-68	-130	-73	1150	6482	-5278	-16334	493	-5703	-7275	-13623	301	-5172	-11383	-6888	367	-7307	-11710	-8468	643
1.356667	-25	42	87	-56	-105	-31	16	-16	-18	4	-72	-63	-99	-35	-29	-60	-103	33	-86	-31	-104	-19	-98	-70	-64	-1	-99	-13	-74	-67	-149	-78	1679	6329	-5245	-16372	451	-5965	-7293	-13559	414	-5362	-11378	-6888	437	-7322	-11633	-8510	663
1.357500	-28	41	86	-57	-112	-34	10	-17	-21	3	-74	-65	-97	-19	-31	-57	-94	35	-85	-30	-122	-23	-99	-68	-66	1	-99	-10	-76	-66	-144	-74	713	6169	-5211	-16378	466	-6253	-7308	-13485	575	-5546	-11373	-6890	498	-7332	-11541	-8552	655
1.358333	-27	42	86	-56	-107	-39	13	-14	-17	7	-70	-66	-94	-15	-26	-57	-103	30	-86	-30	-105	-19	-96	-66	-64	-1	-98	-11	-74	-68	-147	-70	1999	5988	-5197	-16343	391	-6534	-7330	-13407	665	-5720	-11375	-6897	432	-7353	-11427	-8603	699
1.359167	-26	43	89	-57	-108	-32	16	-12	-17	7	-75	-61	-96	-12	-28	-57	-100	34	-84	-44	-104	-17	-95	-68	-63	0	-100	-12	-74	-67	-147	-73	54	5794	-5188	-16305	296	-6819	-7360	-13324	685	-5894	-11385	-6907	452	-7386	-11325	-8654	707
1.360000	-26	43	87	-55	-109	-31	17	-15	-17	8	-67	-65	-93	-14	-27	-55	-101	34	-85	-29	-103	-21	-96	-67	-64	2	-98	-10	-75	-72	-145	-72	-1565	5585	-5189	-16220	418	-7105	-7386	-13234	646	-6052	-11390	-6916	438	-7430	-11214	-8717	586
1.360833	-22	43	88	-56	-107	-29	17	-10	-18	5	-72	-64	-96	-13	-26	-53	-99	36	-83	-27	-107	-22	-97	-66	-58	0	-100	-9	-75	-68	-145	-72	4177	5369	-5196	-16114	-30	-7384	-7415	-13147	836	-6204	-11396	-6932	440	-7485	-11110	-8788	727
1.361667	-26	45	88	-57	-108	-29	17	-13	-16	8	-69	-64	-96	-14	-28	-55	-98	37	-84	-28	-103	-18	-96	-67	-62	2	-98	-9	-68	-68	-145	-73	-397	5144	-5209	-15978	-166	-7654	-7446	-13051	1017	-6346	-11395	-6940	418	-7562	-11006	-8861	766
1.362500	-24	45	92	-53	-104	-32	16	-11	-17	10	-69	-63	-96	-13	-26	-53	-98	36	-80	-26	-103	-16	-95	-64	-62	3	-96	-12	-73	-68	-146	-69	-43	4907	-5229	-15813	-24	-7919	-7477	-12956	1090	-6477	-11376	-6949	166	-7651	-10899	-8939	580
1.363333	-25	46	88	-56	-108	-31	21	-10	8	11	-67	-61	-94	-10	-26	-52	-97	38	-81	-29	-101	-19	-97	-65	-62	4	-97	-9	-66	-68	-144	-62	1892	4665	-5285	-15632	-13	-8173	-7511	-12870	1136	-6605	-11375	-6960	228	-7752	-10801	-9032	528
1.364167	-22	43	88	-56	-109	-29	18	-11	-8	10	-68	-62	-94	-11	-28	-53	-96	39	-80	-29	-103	-22	-96	-66	-59	3	-98	-11	-73	-72	-144	-72	-1288	4418	-5275	-15440	35	-8410	-7545	-12777	1263	-6726	-11354	-6975	328	-7870	-10709	-9127	467
1.365000	-23	44	92	-58	-111	-35	13	-13	-22	7	-70	-62	-98	-30	-40	-56	-101	35	-86	-31	-109	-25	-102	-68	-64	1	-104	-12	-79	-73	-150	-75	-67	4168	-5302	-15244	275	-8644	-7583	-12699	1276	-6849	-11324	-6989	326	-8009	-10616	-9230	406
1.365833	-26	41	85	-79	-115	-30	10	-14	-19	7	-77	-66	-101	-16	-31	-61	-102	34	-86	-31	-104	-21	-99	-69	-64	0	-99	-12	-75	-73	-148	-74	755	3926	-5321	-15042	246	-8847	-7605	-12628	1491	-6959	-11280	-6997	395	-8148	-10524	-9348	411
1.366667	-26	38	88	-60	-110	-36	11	-12	-18	4	-72	-62	-97	-14	-31	-60	-102	36	-83	-31	-107	-24	-101	-72	-66	1	-101	-12	-74	-72	-147	-73	-1583	3691	-5339	-14848	217	-9040	-7632	-12566	1584	-7067	-11225	-7007	415	-8294	-10435	-9426	191
1.367500	-23	43	87	-60	-108	-33	11	-13	-17	7	-70	-63	-98	-15	-27	-58	-99	36	-87	-31	-107	-21	-100	-68	-64	1	-100	-13	-75	-70	-147	-74	-604	3461	-5351	-14661	574	-9212	-7644	-12513	1487	-7181	-11162	-7023	347	-8440	-10342	-9521	39
1.368333	-23	40	88	-60	-119	-34	-1	-14	-15	4	-78	-64	-94	-14	-29	-60	-97	34	-87	-30	-104	-22	-100	-70	-66	0	-102	-12	-74	-74	-146	-63	-2343	3245	-5360	-14488	1078	-9373	-7651	-12471	1450	-7268	-11092	-7039	349	-8586	-10248	-9608	90
1.369167	-26	41	90	-58	-108	-30	10	-14	-15	7	-73	-62	-96	-12	-30	-60	-102	33	-85	-30	-102	-18	-100	-68	-62	1	-100	-11	-73	-69	-148	-73	-2795	3041	-5364	-14335	1272	-9513	-7648	-12439	1444	-7360	-11010	-7061	90	-8725	-10152	-9684	70
1.370000	-24	44	89	-58	-108	-35	12	-14	-15	9	-72	-61	-96	-14	-27	-57	-97	36	-83	-31	-105	-19	-99	-67	-63	0	-101	-14	-73	-67	-144	-73	-1860	2859	-5358	-14208	1410	-9638	-7634	-12419	1441	-7452	-10931	-7090	-105	-8858	-10052	-9748	-14
1.370833	7	43	85	-59	-109	-33	11	-13	-17	8	-76	-61	-98	-14	-30	-61	-99	34	-84	-28	-107	-22	-100	-67	-66	-9	-100	-12	-74	-68	-146	-76	-3352	2689	-5352	-14102	1738	-9743	-7610	-12411	1369	-7536	-10840	-7126	-55	-8978	-9949	-9802	-75
1.371667	-23	43	88	-61	-108	-31	10	-17	-17	5	-73	-65	-101	-15	-31	-60	-97	36	-83	-30	-104	-23	-99	-69	-65	0	-103	-14	-75	-72	-147	-77	-1907	2545	-5332	-14019	1721	-9833	-7574	-12406	1311	-7619	-10748	-7174	21	-9092	-9838	-9841	-130
1.372500	-25	38	87	-62	-112	-38	8	-16	-16	5	-74	-66	-97	-17	-32	-61	-99	35	-91	-39	-109	-23	-98	-69	-64	0	-102	-16	-75	-68	-150	-74	-2922	2412	-5313	-13967	1707	-9914	-7527	-12410	1263	-7693	-10660	-7228	180	-9188	-9720	-9868	-129
1.373333	-26	38	86	-60	-109	-38	9	-19	-30	5	-79	-68	-97	-19	-34	-65	-99	30	-88	-35	-107	-25	-103	-74	-66	-4	-104	-18	-77	-72	-153	-81	-5316	2303	-5280	-13935	2036	-9978	-7473	-12423	968	-7769	-10568	-7295	277	-9273	-9605	-9880	-146
1.374167	-28	36	84	-65	-115	-41	6	-22	-21	2	-81	-72	-99	-18	-34	-63	-87	30	-90	-36	-91	-24	-102	-72	-63	-1	-107	-17	-76	-69	-150	-75	333	2220	-5241	-13926	1723	-10022	-7403	-12427	848	-7838	-10469	-7367	177	-9336	-9478	-9870	-150
1.375000	-26	38	82	-62	-110	-35	9	-17	-19	3	-75	-78	-97	-18	-34	-62	-101	33	-88	-34	-104	-25	-104	-70	-64	-3	-102	-15	-75	-70	-149	-76	-660	2156	-5184	-13933	1310	-10048	-7317	-12433	874	-7893	-10366	-7449	295	-9400	-9341	-9851	-154
1.375833	-25	37	90	-56	-109	-32	10	-12	-16	7	-74	-65	-93	-14	-29	-62	-100	36	-85	-34	-103	-23	-101	-72	-62	-3	-102	-12	-80	-67	-150	-73	-2160	2111	-5125	-13962	1297	-10065	-7236	-12430	820	-7959	-10267	-7540	288	-9448	-9190	-9821	-351
1.376667	-23	42	88	-58	-105	-32	10	-13	-9	8	-72	-63	-94	-8	-33	-60	-97	40	-84	-32	-101	-22	-100	-68	-62	-1	-99	-13	-69	-67	-150	-75	1917	2080	-5055	-14010	924	-10060	-7141	-12424	716	-8018	-10164	-7644	366	-9486	-9061	-9784	-575
1.377500	-24	42	87	-59	-109	-32	15	-15	-14	7	-73	-65	-91	-12	-29	-47	-98	39	-84	-30	-102	-21	-99	-70	-62	-3	-98	-12	-67	-68	-148	-74	-609	2073	-4977	-14058	545	-10047	-7046	-12410	740	-8082	-10059	-7750	317	-9519	-8918	-9735	-757
1.378333	8	42	88	-60	-109	-30	16	-12	-12	6	-73	-66	-96	-14	-31	-59	-97	39	-86	-34	-102	-21	-99	-67	-66	0	-100	-12	-75	-69	-151	-74	1014	2074	-4896	-14123	305	-10019	-6949	-12383	746	-8127	-9947	-7859	226	-9553	-8774	-9683	-740
1.379167	-27	40	88	-58	-111	-30	12	-16	-18	7	-73	-65	-97	-13	-29	-60	-101	38	-84	-33	-105	-22	-97	-70	-67	-26	-99	-14	-73	-69	-149	-73	3039	2102	-4802	-14191	-101	-9980	-6853	-12350	902	-8181	-9831	-7978	154	-9580	-8630	-9623	-914
1.380000	-27	39	87	-56	-109	-30	12	-8	-18	6	-88	-17	-94	-13	-28	-62	-102	35	-84	-30	-104	-21	-98	-69	-64	0	-98	-12	-72	-69	-148	-74	1565	2138	-4701	-14261	-635	-9933	-6767	-12306	1039	-8225	-9704	-8086	94	-9608	-8486	-9560	-1130
1.380833	-19	41	87	-58	-108	-32	10	-13	-19	6	-76	-63	-96	-15	-31	-60	-100	35	-87	-31	-111	-22	-101	-72	-84	-5	-101	-13	-72	-69	-148	-73	2579	2177	-4599	-14340	-776	-9871	-6679	-12256	935	-8271	-9577	-8196	248	-9630	-8336	-9497	-1149
1.381667	-25	39	81	-59	-107	-62	12	17	-13	5	-73	-65	-96	-15	-31	-62	-101	32	-88	-33	-105	-25	-102	-69	-65	-4	-100	-15	-72	-73	-149	-77	2004	2228	-4495	-14415	-820	-9805	-6603	-12200	957	-8310	-9437	-8303	216	-9656	-8195	-9428	-1190
1.382500	-28	40	84	-60	-110	-36	10	-17	-22	2	-76	-67	-97	-14	-32	-63	-99	27	-85	-29	-104	-25	-100	-67	-63	-1	-100	-11	-75	-70	-149	-73	832	2293	-4382	-14485	-1092	-9728	-6528	-12133	885	-8343	-9287	-8409	-36	-9667	-8042	-9354	-1252
1.383333	-26	41	86	-57	-112	-31	29	-9	-17	8	-70	-63	-97	-13	-29	-56	-99	35	-85	-34	-104	-22	-98	-68	-63	-9	-94	-11	-70	-68	-147	-68	2582	2360	-4275	-14560	-1303	-9651	-6459	-12065	857	-8375	-9136	-8500	-70	-9702	-7894	-9280	-1213
1.384167	-25	41	88	-55	-105	-31	12	-10	-17	6	-73	-63	-93	-13	-26	-58	-102	39	-81	-29	-103	-23	-96	-69	-65	0	-97	-13	-72	-69	-147	-73	711	2435	-4160	-14629	-1385	-9572	-6405	-11998	926	-8394	-8977	-8591	21	-9726	-7749	-9201	-1102
1.385000	-24	41	87	-59	-109	-33	12	-5	-15	6	-72	-61	-95	-14	-28	-59	-100	34	-83	-31	-107	-23	-98	-67	-63	0	-99	-11	-76	-69	-148	-72	896	2510	-4043	-14697	-1456	-9500	-6372	-11936	888	-8413	-8815	-8673	-12	-9747	-7604	-9125	-952
1.385833	-24	42	87	-52	-109	-34	12	-11	-17	5	-73	-66	-97	-14	-28	-57	-100	34	-84	-35	-104	-23	-100	-68	-62	-1	-101	-13	-74	-72	-146	-74	375	2586	-3940	-14757	-1400	-9426	-6301	-11871	853	-8430	-8651	-8741	-141	-9766	-7458	-9039	-979
1.386667	-25	40	84	-58	-109	-32	8	-13	-19	-4	-72	-59	-93	-14	-29	-58	-101	34	-84	-33	-107	-24	-98	-66	-64	1	-98	-11	-73	-72	-147	-75	-2856	2668	-3822	-14810	-1037	-9363	-6257	-11806	713	-8433	-8486	-8805	-238	-9779	-7309	-8952	-988
1.387500	-26	42	86	-56	-110	-31	12	-9	-17	7	-74	-62	-98	12	-28	-57	-99	35	-110	-32	-103	-22	-96	-68	-62	0	-98	-12	-75	-69	-148	-73	680	2745	-3711	-14863	-966	-9308	-6200	-11745	687	-8437	-8324	-8860	-380	-9793	-7155	-8865	-823
1.388333	-25	38	88	-62	-110	-35	12	-10	-16	4	-72	-60	-93	-13	-28	-56	-99	33	-83	-30	-105	-23	-98	-67	-64	0	-97	-10	-72	-67	-145	-74	1552	2825	-3592	-14911	-1168	-9262	-6150	-11693	857	-8434	-8162	-8904	-206	-9804	-7002	-8777	-694
1.389167	-26	40	87	-56	-108	-31	13	-11	-19	8	-72	-60	-98	-16	-29	-60	-102	35	-81	-30	-109	-23	-96	-67	-64	1	-98	-11	-73	-68	-149	-76	-2749	2900	-3473	-14949	-746	-9235	-6089	-11638	865	-8432	-8007	-8941	-153	-9816	-6849	-8684	-672
1.390000	-25	40	87	-56	-109	-34	10	-12	-22	24	-72	-62	-99	-17	-30	-58	-101	34	-85	-33	-110	-24	-100	-69	-64	2	-101	-12	-76	-69	-149	-74	1583	2967	-3354	-14986	-509	-9229	-6019	-11593	949	-8430	-7856	-8980	-257	-9819	-6697	-8592	-686
1.390833	-29	39	86	-58	-113	-35	7	-15	-21	5	-75	-63	-98	-17	-32	-62	-101	12	-84	-31	-108	-22	-98	-69	-63	0	-101	-11	-74	-68	-149	-78	-1172	3030	-3225	-15005	-320	-9230	-5939	-11544	1087	-8424	-7710	-8998	-331	-9822	-6557	-8502	-776
1.391667	-27	39	88	-57	-109	-36	8	-42	-21	8	-72	-35	-97	-15	-28	-58	-101	33	-84	-30	-107	-22	-99	-69	-68	0	-96	-9	-75	-68	-150	-51	-675	3087	-3090	-15023	-174	-9259	-5843	-11502	1209	-8426	-7576	-9014	-317	-9828	-6384	-8410	-839
1.392500	-28	40	88	-56	-108	-34	15	-13	-18	4	-72	-63	-96	-15	-1	-60	-102	30	-97	-33	-107	-23	-100	-68	-67	-4	-99	-13	-77	-70	-149	-74	1363	3130	-2953	-15030	-117	-9308	-5736	-11455	1444	-8430	-7451	-9023	-389	-9833	-6231	-8324	-780
1.393333	-30	46	86	-58	-110	-32	12	-15	-22	4	-73	-65	-96	-15	-30	-63	-100	34	-85	-32	-105	-23	-103	-69	-65	0	-104	-13	-78	-72	-148	-69	240	3177	-2805	-15034	-346	-9377	-5616	-11412	1655	-8440	-7330	-9030	-504	-9841	-6076	-8238	-813
1.394167	-30	37	84	-59	-113	-34	11	-14	-19	2	-73	-68	-95	-16	-29	-62	-99	30	-87	-35	-104	-23	-110	-68	-64	-3	-102	-12	-75	-68	-149	-77	328	3204	-2657	-15027	-199	-9464	-5488	-11369	1626	-8456	-7218	-9018	-632	-9848	-5926	-8159	-962
1.395000	-27	37	88	-60	-110	-11	10	-14	-21	2	-76	-66	-95	-15	-28	-60	-103	37	-86	-32	-105	-21	-98	-69	-66	-3	-103	-10	-74	-66	-148	-73	1143	3229	-2494	-15013	67	-9570	-5340	-11327	1654	-8479	-7096	-9006	-532	-9864	-5778	-8087	-941
1.395833	-26	40	96	-57	-108	-32	15	-12	-17	7	-70	-62	-96	-14	-28	-60	-100	37	-83	-30	-102	-24	-97	-68	-64	-3	-97	-9	-73	-68	-145	-72	-206	3238	-2332	-14998	22	-9697	-5186	-11283	1627	-8507	-6982	-8980	-430	-9878	-5628	-8019	-907
1.396667	-25	43	90	-56	-116	-31	18	-9	-13	8	-69	-67	-95	-13	-26	-59	-98	39	-84	-31	-103	-17	-98	-64	-62	2	-101	-5	-72	-67	-144	-59	1320	3238	-2169	-14974	-22	-9843	-5027	-11244	1591	-8552	-6873	-8947	-532	-9899	-5500	-7962	-848
1.397500	-22	39	89	-58	-109	-31	15	-11	-16	7	-69	-64	-93	-14	-27	-55	-99	26	-85	-33	-107	-24	-97	-69	-61	1	-100	-10	-74	-67	-149	-74	627	3223	-2006	-14951	-40	-10002	-4875	-11208	1640	-8599	-6765	-8906	-582	-9928	-5370	-7916	-765
1.398333	-25	39	88	-53	-109	-34	20	-13	-19	5	-72	-67	-98	-19	-29	-62	-100	35	-87	-34	-109	-24	-100	-69	-65	-3	-101	-10	-80	-70	-150	-75	867	3195	-1842	-14926	-164	-10171	-4707	-11171	1729	-8655	-6664	-8864	-614	-9962	-5255	-7878	-781
1.399167	-28	39	87	-62	-115	-38	9	-16	-19	4	-74	-68	-101	-16	-31	-60	-121	36	-88	-35	-107	-7	-99	-67	-65	-3	-100	-12	-72	-69	-147	-73	967	3161	-1686	-14894	-273	-10346	-4546	-11139	1762	-8720	-6553	-8801	-636	-9996	-5141	-7845	-736
1.400000	-25	40	87	-60	-107	-32	16	-12	-17	26	-73	-65	-97	-16	-29	-62	-101	36	-84	-34	-104	-23	-101	-70	-63	-3	-99	-11	-75	-67	-150	-76	-1465	3120	-1532	-14858	-170	-10524	-4393	-11110	1657	-8790	-6452	-8739	-612	-10039	-5042	-7828	-705
1.400833	-24	43	89	-59	-112	-33	11	-13	-17	5	-72	-63	-97	-14	-27	-60	-105	35	-84	-32	-109	-22	-107	-67	-64	-3	-103	-13	-74	-69	-149	-72	181	3058	-1389	-14836	-70	-10702	-4249	-11086	1565	-8863	-6348	-8686	-616	-10084	-4950	-7813	-692
1.401667	-24	40	90	-60	-111	-32	17	-10	-18	4	-70	-63	-96	-13	-28	-62	-103	37	-84	-32	-105	-21	-98	-66	-65	-3	-98	-11	-70	-67	-170	-76	3051	2992	-1251	-14808	-591	-10875	-4118	-11066	1641	-8939	-6251	-8595	-685	-10134	-4873	-7812	-521
1.402500	-25	42	88	-59	-111	-31	16	-12	-19	7	-69	-62	-95	-12	-19	-56	-124	38	-84	-55	-101	-21	-98	-70	-64	-3	-97	-12	-74	-67	-148	-73	-1575	2915	-1128	-14783	-538	-11038	-4002	-11050	1576	-9017	-6164	-8520	-703	-10190	-4802	-7815	-464
1.403333	-24	46	91	-57	-107	-30	13	-11	-16	9	-68	-61	-93	-13	-26	-58	-100	38	-84	-27	-108	-18	-95	-63	-61	0	-98	9	-73	-65	-147	-73	1762	2828	-1015	-14758	-629	-11204	-3898	-11041	1567	-9098	-6072	-8445	-584	-10246	-4742	-7830	-419
1.404167	-24	46	90	-56	-108	-28	19	-13	-16	7	-68	-60	-92	-3	-27	-60	-96	41	-82	-30	-104	-17	-95	-66	-63	0	-98	-9	-68	-65	-144	-73	119	2737	-914	-14735	-697	-11349	-3816	-11039	1477	-9180	-5995	-8371	-495	-10307	-4694	-7852	-289
1.405000	-26	42	97	-57	-107	-28	15	-11	-19	9	-67	-60	-95	-11	-26	-58	-100	33	-83	-33	-105	-19	-98	-65	-62	-3	-98	-11	-73	-66	-147	-75	-724	2627	-833	-14723	-441	-11483	-3761	-11044	1474	-9266	-5930	-8302	-307	-10376	-4659	-7885	-208
1.405833	-26	42	87	-60	-108	-32	15	-13	-23	4	-74	-65	-98	-15	-29	-58	-103	36	-86	-33	-108	-21	-102	-67	-67	-3	-103	-14	-76	-67	-148	-74	392	2522	-766	-14710	-100	-11600	-3705	-11050	1511	-9346	-5884	-8240	-318	-10442	-4630	-7924	-299
1.406667	-27	39	84	-60	-111	-30	10	-14	-24	4	-72	-65	-99	-16	-28	-59	-104	32	-86	-35	-105	-22	-101	-68	-69	6	-99	-12	-74	-72	-151	-76	163	2409	-710	-14709	-351	-11705	-3678	-11070	1649	-9426	-5840	-8180	-479	-10518	-4620	-7974	-501
1.407500	-28	40	86	-62	-111	-34	9	-17	-18	2	-75	-69	-98	-15	-32	-60	-101	34	-85	-34	-107	-25	-101	-67	-63	-3	-100	-14	-76	-67	-148	-73	-1141	2297	-663	-14702	-219	-11787	-3662	-11086	1605	-9502	-5815	-8131	-408	-10590	-4606	-8028	-714
1.408333	-25	39	87	-62	-79	-28	13	-12	-17	6	-72	-66	-97	-13	-31	-60	-98	35	-86	-35	-105	-24	-98	-68	-66	-3	-98	-9	-73	-65	-151	-73	-403	2183	-630	-14707	422	-11859	-3662	-11104	1506	-9578	-5796	-8086	-403	-10662	-4603	-8095	-527
1.409167	-27	42	89	-61	-107	-30	18	-13	-14	5	-70	-64	-95	-15	-30	-50	-95	36	-79	-31	-103	-27	-98	-66	-61	0	-98	-13	-75	-70	-145	-73	-2159	2071	-606	-14714	865	-11916	-3678	-11126	1312	-9654	-5797	-8054	-257	-10741	-4609	-8165	-380
1.410000	-27	43	90	-59	-109	-32	12	-7	26	11	-70	-63	-96	-13	-29	-57	-96	38	-83	-31	-107	-21	-99	-64	-63	0	-101	-10	-75	-67	-144	-66	-1297	1957	-592	-14734	934	-11968	-3704	-11156	1192	-9733	-5816	-8031	-188	-10820	-4615	-8244	-311
1.410833	-22	43	86	-58	-107	-30	13	-11	-19	7	-72	-64	-98	-17	-29	-56	-100	33	-81	-32	-104	-23	-81	-68	-64	0	-99	-11	-73	-67	-148	-76	-1685	1850	-583	-14761	970	-12009	-3744	-11185	1120	-9806	-5842	-8017	-219	-10901	-4634	-8338	-202
[truncated: 10,306 more rows]
[truncated: 15 more columns]
