# Supplementary material for: Novel Methods for Surface EMG Analysis and Exploration Based on Multi-Modal Gaussian Mixture Models
Source: PLoS One. 2016 Jun 30;11(6):e0157239. doi: 10.1371/journal.pone.0157239 (PMC4928879; doi:10.1371/journal.pone.0157239)
Supplement: S2 File — (ZIP) [file pone.0157239.s002.zip › Haf_horses_walk_data/Haf_h01_w2_kin.trc]

PathFileType	4	(X/Y/Z)	D:\Users\zsoldosr\Desktop\HaflingerProjektEMGBiopsy\RawData\M2\Caorlew2r.trc
DataRate	CameraRate	NumFrames	NumMarkers	Units	OrigDataRate	OrigDataStartFrame	OrigNumFrames
120.00	120.00	1200	7	mm	120.00	1	1200
Frame#	Time	Head			Withers			Sacrum			HFL			HFR			HHL			HHR
		X1	Y1	Z1	X2	Y2	Z2	X3	Y3	Z3	X4	Y4	Z4	X5	Y5	Z5	X6	Y6	Z6	X7	Y7	Z7
1	0.000	1017.46600	-154.74785	1270.05151	-177.49522	-70.91322	1279.74573	-918.86652	55.37336	1303.50220	623.20300	-9.57600	57.48478	-16.76510	-222.24571	-1.08785	-678.53278	238.80013	-6.50579	-1426.70300	-87.06406	35.32571
2	0.008	1014.41858	-151.99718	1276.60559	-176.90202	-70.55544	1279.73059	-918.03632	55.84140	1306.97949	643.84174	-7.56298	54.21981	-30.44011	-221.34489	-1.03243	-692.21027	239.77841	-6.26889	-1414.14563	-81.36596	34.81541
3	0.017	1011.33728	-149.22452	1283.10327	-176.26495	-70.16278	1279.77283	-917.21979	56.40815	1310.42297	662.81079	-5.53142	50.13817	-44.15604	-220.42941	-1.01456	-706.01837	240.67270	-6.09918	-1400.97876	-76.51630	34.96768
4	0.025	1008.19208	-146.41145	1289.48108	-175.57930	-69.68493	1279.91016	-916.43457	57.12641	1313.79443	679.35004	-3.35402	45.07735	-57.90751	-219.49615	-1.04357	-719.96429	241.46742	-6.00896	-1386.83557	-72.82928	35.88122
5	0.033	1004.96313	-143.55725	1295.67212	-174.88718	-69.05235	1280.16394	-915.70856	57.98608	1317.05664	693.61682	-0.85501	39.52586	-71.67751	-218.53807	-1.08397	-733.89178	242.23557	-5.98541	-1371.39294	-70.24548	37.05961
6	0.042	1001.64600	-140.67494	1301.61646	-174.23433	-68.18926	1280.54688	-915.07813	58.92607	1320.17920	705.98077	2.08401	34.13048	-85.48133	-217.54971	-1.07912	-747.67084	243.08542	-5.99843	-1354.06738	-68.76631	37.87232
7	0.050	998.24634	-137.76656	1307.26343	-173.62596	-67.04261	1281.05920	-914.56982	59.87445	1323.13904	716.41168	5.52837	29.20895	-99.35213	-216.54265	-1.00350	-761.37219	244.05556	-5.99663	-1334.19763	-68.40459	38.00426
8	0.058	994.77094	-134.81793	1312.57336	-173.03159	-65.60320	1281.68286	-914.17981	60.78698	1325.91760	724.40271	9.53257	24.58430	-113.29835	-215.53403	-0.88700	-775.14001	245.11288	-5.94580	-1311.50293	-68.96935	37.56901
9	0.067	991.22656	-131.81885	1317.51831	-172.41107	-63.89477	1282.38330	-913.87714	61.64458	1328.49988	729.26440	14.11154	19.82077	-127.29463	-214.53494	-0.77888	-789.03564	246.22803	-5.82795	-1286.16260	-70.24352	36.94995
10	0.075	987.62720	-128.77599	1322.07642	-171.72644	-61.94473	1283.11719	-913.62262	62.43223	1330.87488	730.46759	19.17741	14.68908	-141.31248	-213.55725	-0.69767	-803.05908	247.38675	-5.63589	-1258.52869	-72.10313	36.49915
11	0.083	984.00323	-125.71103	1326.22705	-170.94698	-59.77254	1283.84399	-913.37848	63.13768	1333.03711	727.89648	24.47154	9.52518	-155.33783	-212.60995	-0.62865	-817.16626	248.53690	-5.42429	-1228.92249	-74.33517	36.32810
12	0.092	980.40930	-122.65485	1329.95239	-170.05769	-57.40679	1284.52930	-913.10767	63.76101	1334.98450	721.96045	29.49290	5.09507	-169.36633	-211.67307	-0.55247	-831.29590	249.55273	-5.28431	-1197.66418	-76.66335	36.41231
13	0.100	976.92340	-119.63649	1333.23889	-169.06082	-54.89562	1285.14893	-912.77539	64.31491	1336.71741	713.45990	33.55958	2.00077	-183.40251	-210.70337	-0.45955	-845.45508	250.37564	-5.23249	-1165.15417	-78.95589	36.76725
14	0.108	973.63605	-116.67256	1336.07275	-167.96695	-52.29085	1285.70007	-912.35260	64.82064	1338.23633	703.14764	36.18733	0.28530	-197.46057	-209.67519	-0.35488	-859.67816	251.16553	-5.19778	-1131.80005	-81.20078	37.41690
15	0.117	970.63171	-113.77230	1338.44043	-166.78947	-49.63779	1286.20190	-911.81805	65.31225	1339.53601	691.38324	37.53706	-0.43169	-211.54860	-208.59802	-0.26148	-873.91943	252.11105	-5.12464	-1097.85632	-83.40277	38.32753
16	0.125	967.97040	-110.94499	1340.33875	-165.54688	-46.98508	1286.67578	-911.16644	65.83218	1340.60510	678.37219	38.30168	-0.63501	-225.63599	-207.52527	-0.19022	-888.07813	253.16304	-5.03893	-1063.40125	-85.61547	39.47700
17	0.133	965.68219	-108.19185	1341.77332	-164.26535	-44.38711	1287.12988	-910.42297	66.40375	1341.43005	664.54626	39.10152	-0.69709	-239.63408	-206.54173	-0.09698	-902.11523	254.14282	-4.99579	-1028.45288	-87.92719	40.93398
18	0.142	963.77429	-105.50278	1342.74768	-162.98222	-41.89240	1287.56677	-909.65076	67.01172	1342.00012	650.45795	40.13700	-0.81525	-253.39371	-205.69890	0.11628	-916.09473	255.01593	-4.98512	-993.09338	-90.41888	42.81172
19	0.150	962.23798	-102.86465	1343.26233	-161.75299	-39.53936	1287.99390	-908.94244	67.61654	1342.30457	636.47400	41.31498	-1.04602	-266.72006	-204.98080	0.57458	-930.06439	255.88585	-4.93085	-957.59839	-93.16483	45.11195
20	0.158	961.05151	-100.26027	1343.32300	-160.65073	-37.36083	1288.42285	-908.39801	68.18132	1342.32642	622.70490	42.51298	-1.34628	-279.44833	-204.33722	1.39375	-943.99255	256.81677	-4.78792	-922.48730	-96.10095	47.56908
21	0.167	960.18915	-97.66680	1342.94226	-159.74979	-35.38581	1288.86218	-908.10321	68.68257	1342.04175	609.10431	43.70558	-1.63972	-291.52472	-203.72139	2.65547	-957.87695	257.84244	-4.59922	-888.29688	-98.94682	49.70531
22	0.175	959.63464	-95.06567	1342.13232	-159.11342	-33.64313	1289.31311	-908.12091	69.10424	1341.42773	595.56445	44.91357	-1.87828	-302.96713	-203.08347	4.43886	-971.75793	259.02045	-4.44696	-855.23865	-101.49169	51.14531
23	0.183	959.38647	-92.45181	1340.90454	-158.79448	-32.15991	1289.76855	-908.49634	69.43471	1340.46948	581.98480	46.13374	-2.03216	-313.73361	-202.31075	6.84407	-985.64148	260.30902	-4.38175	-823.14703	-103.84850	51.81377
24	0.192	959.44800	-89.83462	1339.27148	-158.83359	-30.94529	1290.21594	-909.25891	69.67748	1339.16394	568.32806	47.35352	-2.09028	-323.58612	-201.26828	9.98279	-999.51465	261.54202	-4.40692	-791.73596	-106.28320	51.81100
25	0.200	959.81372	-87.23194	1337.24780	-159.25237	-29.98028	1290.63953	-910.41479	69.85838	1337.51868	554.63470	48.57739	-2.10059	-331.99115	-200.01881	14.00183	-1013.35193	262.60831	-4.51081	-760.82147	-108.98122	51.26936
26	0.208	960.46729	-84.65920	1334.84998	-160.04912	-29.22863	1291.02087	-911.94421	70.01012	1335.54749	540.96088	49.81364	-2.13090	-338.14813	-198.83754	19.01963	-1027.11035	263.52136	-4.69481	-730.35858	-112.05356	50.33203
27	0.217	961.39014	-82.11981	1332.09436	-161.19916	-28.65885	1291.34033	-913.80933	70.15190	1333.26575	527.30518	51.05809	-2.19365	-341.16953	-197.89650	24.93180	-1040.77344	264.35364	-4.93509	-700.39264	-115.60694	49.12000
28	0.225	962.57056	-79.60953	1328.99731	-162.66364	-28.26012	1291.57471	-915.96368	70.29363	1330.68884	513.64697	52.27488	-2.27321	-340.29236	-197.16742	31.31038	-1054.34766	265.20963	-5.14054	-670.98798	-119.73155	47.69479
29	0.233	964.00403	-77.13400	1325.57813	-164.40125	-28.03246	1291.69873	-918.35284	70.45479	1327.83325	500.01807	53.41520	-2.36818	-335.06931	-196.65662	37.42412	-1067.87415	266.15958	-5.23652	-642.15643	-124.45426	46.08212
30	0.242	965.68414	-74.71565	1321.85693	-166.36975	-27.96520	1291.69299	-920.91211	70.66106	1324.72034	486.46884	54.48286	-2.46084	-325.49771	-196.50696	42.35682	-1081.47302	267.13550	-5.27103	-613.86517	-129.71423	44.30242
31	0.250	967.59558	-72.38415	1317.84753	-168.52361	-28.04318	1291.55493	-923.56860	70.91735	1321.38025	473.00943	55.51129	-2.51936	-311.93515	-196.91437	45.40208	-1095.20764	268.04929	-5.30301	-586.12781	-135.38112	42.36919
32	0.258	969.71228	-70.16946	1313.55847	-170.81877	-28.26283	1291.29895	-926.24451	71.19559	1317.85291	459.59430	56.50028	-2.55389	-294.86887	-198.06467	46.50595	-1108.91577	269.01682	-5.22525	-559.09308	-141.31244	40.31693
33	0.267	971.99945	-68.10373	1308.99817	-173.21837	-28.62365	1290.94653	-928.85901	71.44953	1314.18530	446.13272	57.46510	-2.61020	-274.81906	-200.03374	46.22849	-1122.42932	270.20352	-4.90628	-533.04639	-147.36020	38.20518
34	0.275	974.41968	-66.22833	1304.18420	-175.69400	-29.11608	1290.51746	-931.33124	71.63290	1310.42053	432.56177	58.46092	-2.70165	-252.38152	-202.65944	45.29152	-1135.83716	271.52829	-4.42830	-508.32275	-153.34808	36.03827
35	0.283	976.93774	-64.60281	1299.15320	-178.22577	-29.72231	1290.02881	-933.58899	71.71144	1306.58630	418.92596	59.50409	-2.80134	-228.22198	-205.55057	44.19539	-1149.29492	272.80521	-4.00112	-485.24457	-159.13623	33.76875
36	0.292	979.51849	-63.29225	1293.96265	-180.79555	-30.42283	1289.50049	-935.58820	71.66681	1302.68970	405.31708	60.57714	-2.88897	-202.98502	-208.23158	43.11610	-1162.82275	274.00238	-3.77011	-464.13654	-164.63593	31.38856
37	0.300	982.11945	-62.29816	1288.66943	-183.37276	-31.20296	1288.95740	-937.33136	71.48560	1298.71545	391.74530	61.69394	-2.96179	-177.18463	-210.32449	42.04891	-1176.39575	275.18011	-3.76079	-445.32874	-169.70335	28.94203
38	0.308	984.66565	-61.42532	1283.29663	-185.91138	-32.04664	1288.42590	-938.86389	71.15617	1294.63379	378.14886	62.85974	-3.02583	-151.14857	-211.69493	41.03798	-1190.00586	276.37015	-3.86329	-429.12439	-174.12720	26.48978
39	0.317	987.03424	-60.28095	1277.83875	-188.36008	-32.92115	1287.93262	-940.24512	70.68730	1290.41846	364.51212	64.01300	-3.09311	-125.04206	-212.47238	40.25656	-1203.65698	277.56845	-3.91434	-415.79004	-177.72137	24.06087
40	0.325	989.15594	-58.65259	1272.34351	-190.66763	-33.77648	1287.50952	-941.51459	70.11714	1286.06091	350.87827	65.08049	-3.16401	-98.91090	-212.91801	39.89882	-1217.37939	278.74182	-3.86491	-405.59827	-180.36267	21.57933
41	0.333	991.14697	-56.83939	1266.97913	-192.78693	-34.56282	1287.18896	-942.67249	69.49423	1281.57581	337.25223	66.05975	-3.22263	-72.68416	-213.25598	40.05453	-1231.18530	279.86469	-3.78364	-398.86340	-181.92801	18.80157
42	0.342	993.23077	-55.37614	1261.96912	-194.68542	-35.24402	1286.98975	-943.68323	68.84908	1277.00525	323.58289	67.00542	-3.26198	-46.18774	-213.60291	40.67364	-1245.04260	280.94958	-3.72583	-395.85229	-182.22934	15.32468
43	0.350	995.54333	-54.57498	1257.47485	-196.35237	-35.80417	1286.90723	-944.49731	68.18040	1272.42297	309.83893	67.97498	-3.28324	-19.23147	-213.97491	41.60981	-1258.95361	281.98999	-3.69264	-396.54785	-181.16495	10.79320
44	0.358	998.07404	-54.44056	1253.56177	-197.79428	-36.26074	1286.91577	-945.07642	67.46212	1267.92566	296.02203	69.01479	-3.26915	8.29131	-214.30496	42.70719	-1272.99243	282.91431	-3.66925	-400.48975	-179.01300	5.28115
45	0.367	1000.72858	-54.81219	1250.24060	-199.01773	-36.66713	1286.97351	-945.40552	66.65919	1263.61584	282.12219	70.14059	-3.20081	36.36119	-214.49762	43.87675	-1287.18164	283.68158	-3.65252	-407.02997	-176.46466	-0.45037
46	0.375	1003.39093	-55.49011	1247.51453	-200.01822	-37.08862	1287.02734	-945.49219	65.74454	1259.59070	268.12766	71.30946	-3.09889	64.83897	-214.50648	45.10985	-1301.41284	284.38568	-3.67576	-415.86243	-174.23361	-5.18858
47	0.383	1005.95508	-56.30333	1245.40076	-200.79153	-37.57626	1287.02002	-945.35846	64.72124	1255.94617	254.06171	72.44664	-3.01474	93.51591	-214.36554	46.44471	-1315.57544	285.18369	-3.76080	-426.97943	-172.59451	-8.07604
48	0.392	1008.34064	-57.13114	1243.92798	-201.34818	-38.15784	1286.89832	-945.02783	63.64073	1252.78442	239.98639	73.50082	-2.98164	122.20087	-214.17635	47.93374	-1329.61719	286.15384	-3.83633	-439.98328	-171.39082	-9.22727
49	0.400	1010.49261	-57.90675	1243.12634	-201.71002	-38.83558	1286.62097	-944.51697	62.59896	1250.21704	225.99548	74.45810	-2.99985	150.78343	-214.05656	49.60410	-1343.49634	287.18317	-3.81583	-453.94653	-170.39197	-9.39067
50	0.408	1012.36896	-58.61992	1243.02295	-201.89580	-39.58314	1286.16333	-943.84100	61.71463	1248.35400	212.17456	75.33121	-3.07028	179.22583	-214.05844	51.41404	-1357.19653	287.98605	-3.66302	-468.04272	-169.46228	-9.23857
51	0.417	1013.94098	-59.30173	1243.63330	-201.91106	-40.34782	1285.51331	-943.02643	61.10768	1247.27893	198.52545	76.14203	-3.20589	207.53078	-214.15158	53.25454	-1370.61597	288.46115	-3.23585	-481.93756	-168.54704	-9.11901
52	0.425	1015.20062	-59.99094	1244.95508	-201.75308	-41.06959	1284.66858	-942.11713	60.88182	1247.02368	184.96594	76.88626	-3.39214	235.73863	-214.30682	54.98590	-1383.40723	289.11096	-2.14242	-495.64246	-167.65475	-9.15720
53	0.433	1016.15594	-60.72236	1246.97144	-201.42273	-41.71146	1283.64050	-941.16797	61.10308	1247.55786	171.41052	77.55125	-3.57895	263.91861	-214.56216	56.46315	-1395.20496	290.69669	0.04875	-509.25897	-166.81808	-9.36308
54	0.442	1016.82050	-61.53895	1249.65820	-200.92831	-42.26551	1282.46118	-940.23077	61.77926	1248.79529	157.82050	78.16377	-3.73885	292.14569	-214.97920	57.55460	-1406.05127	293.21280	3.31943	-522.85065	-166.08665	-9.66689
55	0.450	1017.21338	-62.49711	1252.98206	-200.28613	-42.73022	1281.18469	-939.34210	62.85464	1250.61414	144.20242	78.78171	-3.86779	320.51038	-215.58847	58.17657	-1416.34216	295.78195	7.18354	-536.42065	-165.52090	-9.95495
56	0.458	1017.36053	-63.66364	1256.88794	-199.52594	-43.09903	1279.88452	-938.52441	64.22070	1252.88562	130.57266	79.46683	-3.92107	349.13641	-216.41341	58.31771	-1426.34167	297.69873	11.25353	-549.93329	-165.10545	-10.16114
57	0.467	1017.28857	-65.10289	1261.29309	-198.69150	-43.36045	1278.64819	-937.79376	65.74038	1255.50012	116.93134	80.22820	-3.85509	378.15372	-217.49609	58.02593	-1435.99316	298.80597	15.42961	-563.34644	-164.72447	-10.32010
58	0.475	1017.00671	-66.83024	1266.09277	-197.82988	-43.49254	1277.55884	-937.15833	67.28264	1258.37524	103.29510	80.99527	-3.71939	407.62640	-218.88515	57.41338	-1445.10388	299.05927	19.66036	-576.64063	-164.28662	-10.50484
59	0.483	1016.48358	-68.75818	1271.17590	-196.97748	-43.47225	1276.67407	-936.61133	68.74529	1261.44446	89.70911	81.71291	-3.60851	437.46600	-220.63065	56.68465	-1453.44165	298.56818	24.00738	-589.84875	-163.78500	-10.73816
60	0.492	1015.65948	-70.72862	1276.44531	-196.14700	-43.30067	1276.01135	-936.13080	70.05194	1264.64392	76.19678	82.38861	-3.56028	467.35297	-222.76575	56.08595	-1460.61719	297.81027	28.78946	-603.04980	-163.23199	-10.97671
61	0.500	1014.49420	-72.62152	1281.83423	-195.32373	-43.01599	1275.55078	-935.68463	71.13616	1267.91479	62.74152	83.03424	-3.56784	496.69803	-225.24484	55.75296	-1465.81738	297.20694	34.23800	-616.31549	-162.64006	-11.14020
62	0.508	1012.98901	-74.40759	1287.30688	-194.48862	-42.68853	1275.25818	-935.24036	71.93914	1271.22192	49.31042	83.66306	-3.62217	524.69189	-227.90749	55.56066	-1467.79846	296.58234	40.01737	-629.68011	-162.01624	-11.16972
63	0.517	1011.17175	-76.11509	1292.84424	-193.65294	-42.40173	1275.10583	-934.77637	72.42743	1274.56567	35.86310	84.31039	-3.69300	550.46893	-230.54398	55.11855	-1465.55786	295.35626	45.28398	-643.13947	-161.32466	-11.09739
64	0.525	1009.07843	-77.78748	1298.42603	-192.85904	-42.22457	1275.07849	-934.28894	72.60714	1277.97498	22.35736	85.01445	-3.72886	573.35181	-233.02007	53.96645	-1459.06226	293.10526	49.13105	-656.65875	-160.53258	-11.01454
65	0.533	1006.74554	-79.46574	1304.02051	-192.14920	-42.20135	1275.16772	-933.79236	72.52215	1281.48901	8.77142	85.80850	-3.70211	593.07513	-235.35092	51.81830	-1449.15991	289.58173	50.95775	-670.21814	-159.67511	-10.97614
66	0.542	1004.20532	-81.17960	1309.58887	-191.54205	-42.36780	1275.36975	-933.31409	72.24038	1285.13831	-4.89264	86.72447	-3.61975	609.85669	-237.66718	48.66589	-1436.89648	284.56931	50.88119	-683.84314	-158.78314	-10.98699
67	0.550	1001.48425	-82.93736	1315.09290	-191.02785	-42.76387	1275.68872	-932.88080	71.82564	1288.92798	-18.62219	87.81892	-3.47676	624.25348	-240.07770	44.71178	-1423.00635	278.20343	49.90314	-697.55713	-157.80634	-11.02914
68	0.558	998.60498	-84.72893	1320.49329	-190.57552	-43.42757	1276.13391	-932.50452	71.30737	1292.81470	-32.36609	89.15721	-3.24523	636.82880	-242.52682	40.21027	-1407.84656	271.14740	49.15948	-711.33276	-156.71335	-11.05692
69	0.567	995.59460	-86.54004	1325.74731	-190.14801	-44.38559	1276.71191	-932.18604	70.67682	1296.70532	-46.01892	90.65631	-2.95600	647.76910	-244.85300	35.35180	-1391.48364	264.11719	48.98392	-725.13892	-155.58603	-11.02877
70	0.575	992.48688	-88.35409	1330.81506	-189.71593	-45.64657	1277.42285	-931.92664	69.90881	1300.49524	-59.54657	92.04532	-2.72518	656.77490	-246.98618	30.26129	-1373.72974	257.31644	48.94026	-738.99323	-154.50815	-10.96568
71	0.583	989.31683	-90.14974	1335.66321	-189.26112	-47.19646	1278.26196	-931.72729	68.97917	1304.11084	-73.10742	93.14357	-2.63161	663.35181	-248.92867	25.04144	-1354.21509	250.47491	48.47021	-752.91638	-153.46393	-10.90757
72	0.592	986.11511	-91.90817	1340.26221	-188.77402	-49.00442	1279.21826	-931.58105	67.87838	1307.52307	-86.86450	94.04958	-2.63209	667.13312	-250.59758	19.81139	-1332.52881	243.27521	47.32574	-766.88593	-152.40009	-10.84804
73	0.600	982.90704	-93.61530	1344.57935	-188.24945	-51.03276	1280.27234	-931.47345	66.63814	1310.73474	-100.75446	94.96944	-2.62506	667.88971	-251.86237	14.75864	-1308.37903	235.63162	45.67452	-780.87823	-151.28992	-10.77362
74	0.608	979.71814	-95.25749	1348.57849	-187.68581	-53.23825	1281.39575	-931.38336	65.34579	1313.77051	-114.71075	95.98315	-2.55084	665.40924	-252.63609	10.17090	-1281.76843	227.84576	44.03009	-794.91656	-150.16460	-10.68425
75	0.617	976.57837	-96.81951	1352.22791	-187.08850	-55.57022	1282.55432	-931.28064	64.10800	1316.66760	-128.86780	97.01834	-2.42820	659.65045	-252.79045	6.35764	-1253.07898	220.56458	42.98624	-809.03772	-149.11771	-10.56925
76	0.625	973.51965	-98.28297	1355.50293	-186.46686	-57.97497	1283.71741	-931.12799	62.98897	1319.45129	-143.25256	97.98239	-2.31820	651.09460	-252.08467	3.49382	-1222.88953	214.29593	42.81403	-823.22620	-148.22188	-10.44221
77	0.633	970.57367	-99.62871	1358.38440	-185.82375	-60.40486	1284.87000	-930.88989	61.98539	1322.11829	-157.64752	98.81601	-2.29604	640.57074	-250.43974	1.59989	-1191.62170	208.89420	43.29735	-837.41284	-147.45987	-10.34592
78	0.642	967.77649	-100.84273	1360.85620	-185.15242	-62.82546	1286.01575	-930.54559	61.04394	1324.64600	-171.92664	99.48468	-2.41671	628.58130	-248.31369	0.60397	-1159.40393	203.69695	44.03713	-851.53186	-146.71606	-10.28817
79	0.650	965.16998	-101.91685	1362.90100	-184.44455	-65.21303	1287.17273	-930.09979	60.08849	1327.00903	-186.14233	100.08842	-2.62969	615.33472	-246.43198	0.24963	-1126.31152	198.20599	44.84872	-865.56067	-145.81627	-10.23565
80	0.658	962.79749	-102.84503	1364.49548	-183.70122	-67.53867	1288.36853	-929.58197	59.04340	1329.18774	-200.25513	100.85187	-2.78439	601.34216	-245.09973	0.11197	-1092.60266	192.44925	45.79245	-879.53802	-144.72098	-10.15949
81	0.667	960.70026	-103.62282	1365.61169	-182.94041	-69.75413	1289.63354	-929.03918	57.85218	1331.16785	-214.04950	101.89021	-2.73556	587.25665	-244.12837	-0.09016	-1058.63281	186.69391	46.97542	-893.53943	-143.63934	-10.06517
82	0.675	958.91205	-104.25551	1366.22473	-182.19901	-71.79669	1290.98560	-928.53333	56.49039	1332.93823	-227.26135	103.12337	-2.40387	573.32690	-243.31895	-0.33383	-1024.66528	181.12289	48.44135	-907.58643	-142.74445	-10.00678
83	0.683	957.44830	-104.76221	1366.31970	-181.53004	-73.61222	1292.41541	-928.13727	54.97047	1334.48743	-239.73090	104.41307	-1.78856	559.46649	-242.64513	-0.49448	-990.82373	175.82576	50.12651	-921.63037	-141.93260	-10.03273
84	0.692	956.29828	-105.16594	1365.89417	-180.99586	-75.17825	1293.88916	-927.91998	53.33860	1335.80029	-251.60736	105.69650	-0.93913	545.61084	-242.05159	-0.56401	-957.16162	170.85715	51.85536	-935.62817	-141.05084	-10.10024
85	0.700	955.43121	-105.48840	1364.95667	-180.65424	-76.49597	1295.35645	-927.93335	51.66347	1336.85461	-263.51904	107.02866	0.13917	531.78284	-241.40619	-0.63056	-923.73718	166.22220	53.41325	-949.55957	-140.11066	-10.12454
86	0.708	954.81158	-105.75276	1363.52209	-180.54602	-77.55827	1296.75793	-928.21301	50.01781	1337.62476	-276.45673	108.52097	1.55585	517.98566	-240.65308	-0.74399	-890.61853	161.87411	54.62364	-963.41986	-139.16626	-10.09119
87	0.717	954.40991	-105.97290	1361.60559	-180.69858	-78.34890	1298.03772	-928.78644	48.46536	1338.08777	-291.23352	110.21550	3.52925	504.20541	-239.83083	-0.87250	-857.84406	157.79387	55.38013	-977.22986	-138.23355	-10.02869
88	0.725	954.20544	-106.14008	1359.21533	-181.13866	-78.87375	1299.15552	-929.67804	47.06295	1338.22705	-307.81024	111.96095	6.43552	490.46329	-238.98090	-0.96371	-825.45276	154.06448	55.64975	-991.01422	-137.35257	-9.92490
89	0.733	954.18567	-106.23312	1356.35205	-181.89545	-79.16866	1300.09277	-930.91315	45.86293	1338.03040	-324.96350	113.40741	10.93604	476.79416	-238.11993	-1.00755	-793.55072	150.83875	55.45139	-1004.79730	-136.57632	-9.74619
90	0.742	954.34540	-106.24017	1353.01147	-182.99060	-79.27599	1300.84521	-932.51367	44.90365	1337.48779	-340.41382	114.22249	17.75965	463.21390	-237.25986	-1.03860	-762.24341	148.26724	54.79528	-1018.58911	-135.92792	-9.51456
91	0.750	954.68665	-106.16730	1349.18591	-184.42851	-79.22902	1301.41406	-934.47925	44.19800	1336.59265	-351.35699	114.28740	26.83441	449.71994	-236.42004	-1.10463	-731.50665	146.42288	53.64618	-1032.31714	-135.37308	-9.33764
92	0.758	955.22009	-106.03476	1344.87024	-186.19038	-79.05122	1301.80542	-936.77020	43.73089	1335.34338	-355.46942	113.65677	36.67006	436.30264	-235.61000	-1.23745	-701.27173	145.34000	51.97265	-1045.86328	-134.78101	-9.33401
93	0.767	955.96576	-105.86988	1340.07141	-188.22820	-78.75381	1302.03174	-939.31604	43.46747	1333.74756	-351.92639	112.50455	45.13248	422.92987	-234.80695	-1.42979	-671.65558	145.18857	49.76301	-1059.20728	-134.01588	-9.50678
94	0.775	956.94836	-105.69872	1334.80994	-190.46646	-78.34183	1302.11047	-942.03674	43.36985	1331.82556	-341.53357	111.12331	50.89662	409.52808	-233.97556	-1.63235	-642.97040	146.20563	46.95321	-1072.46960	-133.11751	-9.72323
95	0.783	958.18964	-105.53696	1329.11267	-192.81886	-77.82463	1302.06079	-944.85486	43.41400	1329.61157	-325.96429	109.78665	54.00827	396.03333	-233.11165	-1.78141	-615.50836	148.49104	43.42228	-1085.79578	-132.23541	-9.84666
96	0.792	959.70172	-105.38608	1323.00586	-195.21011	-77.21228	1301.89978	-947.69482	43.59647	1327.14648	-306.95715	108.57637	55.37868	382.45563	-232.24487	-1.84716	-589.43970	152.10696	39.08118	-1099.23096	-131.40295	-9.85352
97	0.800	961.48529	-105.24217	1316.51758	-197.58846	-76.51318	1301.64160	-950.48151	43.92798	1324.47058	-285.97925	107.36322	56.01429	368.85519	-231.39999	-1.85549	-564.88763	157.18079	33.96739	-1112.76587	-130.57706	-9.80411
98	0.808	963.52917	-105.10609	1309.68433	-199.92142	-75.73594	1301.30481	-953.14441	44.42162	1321.61365	-264.19507	105.88419	56.51034	355.27606	-230.56735	-1.86230	-542.03162	163.73427	28.30912	-1126.42700	-129.80887	-9.74022
99	0.817	965.80731	-104.97598	1302.55688	-202.18941	-74.88268	1300.92017	-955.62885	45.08713	1318.58716	-242.41858	103.86177	56.96498	341.71683	-229.72293	-1.91678	-521.22308	171.66708	22.49908	-1140.20276	-129.19672	-9.62966
100	0.825	968.27411	-104.83902	1295.21130	-204.39612	-73.95920	1300.52637	-957.90509	45.93070	1315.38269	-220.96014	101.13393	57.22678	328.15894	-228.88223	-2.01905	-503.03522	180.91817	16.98079	-1153.99951	-128.71173	-9.43717
101	0.833	970.86353	-104.68088	1287.75549	-206.57446	-72.99908	1300.16064	-959.96796	46.95225	1311.97839	-199.57166	97.67535	57.17464	314.60657	-228.08424	-2.10706	-488.13574	191.26398	12.12187	-1167.71313	-128.14270	-9.24388
102	0.842	973.49817	-104.49372	1280.31946	-208.76038	-72.05369	1299.85840	-961.82678	48.13691	1308.34814	-177.68658	93.55116	56.79782	301.07303	-227.31036	-2.11764	-477.09308	201.99280	8.12168	-1181.30115	-127.28603	-9.17883
103	0.850	976.10706	-104.27467	1273.03943	-210.96021	-71.15527	1299.65381	-963.49426	49.44843	1304.47534	-154.80420	88.89677	56.12050	287.54236	-226.49101	-2.05149	-470.21298	212.10419	4.92066	-1194.84644	-126.18662	-9.24337
104	0.858	978.63837	-104.02701	1266.04761	-213.14879	-70.30894	1299.57007	-964.97668	50.83800	1300.37317	-130.70520	83.86777	55.14793	273.97089	-225.58459	-1.96712	-467.34912	220.71339	2.19005	-1208.52063	-125.08943	-9.32246
105	0.867	981.06213	-103.76261	1259.46533	-215.28984	-69.52584	1299.60669	-966.27045	52.26262	1296.09766	-105.41937	78.58446	53.88917	260.31363	-224.60034	-1.91822	-467.85229	227.19937	-0.31311	-1222.41223	-124.17785	-9.31861
106	0.875	983.36243	-103.49721	1253.39856	-217.35550	-68.84952	1299.73779	-967.36530	53.69735	1291.75049	-79.08923	73.17557	52.41706	246.54895	-223.57974	-1.89542	-471.05774	231.38525	-2.39009	-1236.45239	-123.46074	-9.20351
107	0.883	985.52161	-103.24174	1247.93323	-219.33191	-68.33778	1299.91638	-968.24933	55.12790	1287.47791	-51.86572	67.86855	50.93655	232.68871	-222.58138	-1.83647	-476.98615	233.71016	-3.73565	-1250.50525	-122.81990	-9.01330
108	0.892	987.51251	-102.99760	1243.13696	-221.20435	-68.02409	1300.08276	-968.91553	56.52687	1283.46521	-23.90692	62.87002	49.71869	218.76964	-221.67935	-1.68479	-486.07886	234.97275	-4.41617	-1264.45081	-122.03832	-8.84191
109	0.900	989.30621	-102.76443	1239.06860	-222.93700	-67.89783	1300.17419	-969.36511	57.85388	1279.91016	4.57471	58.09107	48.89911	204.84923	-220.93466	-1.42710	-498.06857	235.85681	-4.73751	-1278.23779	-120.87547	-8.79183
110	0.908	990.87964	-102.55470	1235.78467	-224.47401	-67.90907	1300.13257	-969.59851	59.09481	1276.96594	33.34308	53.24587	48.43540	190.98567	-220.29810	-1.11880	-511.73935	236.71811	-4.94878	-1291.90210	-119.19478	-8.93159
111	0.917	992.20984	-102.38474	1233.33630	-225.76424	-67.98857	1299.90649	-969.60699	60.27976	1274.71204	62.21704	48.25648	48.26622	177.19928	-219.60808	-0.87878	-525.88580	237.67191	-5.17736	-1305.54541	-117.22392	-9.23392
112	0.925	993.26794	-102.25269	1231.76111	-226.78398	-68.07348	1299.45215	-969.38550	61.44590	1273.19153	91.09277	43.29677	48.39916	163.46964	-218.74815	-0.79895	-539.94611	238.72385	-5.42112	-1319.30139	-115.67141	-9.47494
113	0.933	994.02478	-102.14427	1231.07825	-227.53568	-68.12421	1298.73987	-968.95935	62.59637	1272.43542	119.95532	38.51033	48.83611	149.77292	-217.71333	-0.87643	-553.79797	239.81566	-5.59869	-1333.17358	-114.92819	-9.38902
114	0.942	994.45837	-102.05014	1231.29102	-228.02698	-68.11540	1297.76587	-968.39160	63.69374	1272.43787	148.89340	33.90550	49.49922	136.09859	-216.52121	-1.06405	-567.46045	240.87350	-5.66833	-1346.91187	-114.34779	-8.91178
115	0.950	994.55389	-101.96748	1232.38501	-228.25429	-68.01730	1296.55518	-967.76276	64.67271	1273.14185	178.04279	29.45789	50.24322	122.42960	-215.18233	-1.31991	-581.01819	241.88255	-5.67513	-1360.20264	-113.04962	-8.02319
116	0.958	994.30548	-101.89626	1234.32727	-228.20523	-67.79366	1295.15527	-967.14752	65.46304	1274.45654	207.50037	25.18623	50.87370	108.75223	-213.76289	-1.58409	-594.56653	242.89914	-5.70671	-1372.91174	-111.07933	-6.53673
117	0.967	993.71942	-101.83687	1237.06433	-227.87587	-67.41273	1293.62659	-966.60254	66.02098	1276.27576	237.30533	21.11306	51.17194	95.09014	-212.36798	-1.79234	-608.12561	243.98544	-5.82039	-1385.09851	-109.26556	-4.25371
118	0.975	992.81268	-101.79144	1240.52393	-227.29089	-66.86827	1292.03894	-966.16125	66.35112	1278.49036	267.48471	17.22713	50.97403	81.49264	-211.04836	-1.93656	-621.65063	245.14159	-6.00274	-1396.87952	-107.99504	-1.17967
119	0.983	991.60681	-101.76766	1244.61975	-226.51389	-66.20383	1290.46411	-965.83447	66.49854	1280.99622	298.09958	13.53903	50.23487	67.99809	-209.79465	-2.04634	-635.10730	246.32625	-6.18124	-1408.29517	-106.65933	2.53018
120	0.992	990.12311	-101.77695	1249.26416	-225.64142	-65.51215	1288.96960	-965.61646	66.51353	1283.70349	329.27139	10.10075	49.01170	54.61607	-208.61359	-2.11753	-648.48486	247.53098	-6.27476	-1419.32800	-104.60205	6.80276
121	1.000	988.37964	-101.83388	1254.38013	-224.78029	-64.89667	1287.60706	-965.49176	66.41876	1286.54626	361.17285	6.95111	47.42075	41.31983	-207.56850	-2.10181	-661.78760	248.76984	-6.27266	-1429.97632	-101.97191	11.68697
122	1.008	986.38586	-101.95856	1259.89832	-224.01419	-64.41975	1286.39734	-965.43787	66.21495	1289.48328	393.93433	4.11233	45.65638	28.05288	-206.71594	-1.95831	-675.05011	250.02972	-6.24228	-1440.07532	-99.34291	17.08459
123	1.017	984.14374	-102.17047	1265.74878	-223.38257	-64.08111	1285.33545	-965.41754	65.93120	1292.49133	427.47009	1.65468	44.03083	14.76155	-205.97697	-1.72427	-688.31647	251.27902	-6.22388	-1448.94824	-96.93309	22.59944
124	1.025	981.65619	-102.47743	1271.86340	-222.89023	-63.84652	1284.41638	-965.36859	65.66700	1295.56030	461.28680	-0.24109	42.92482	1.42203	-205.15265	-1.52449	-701.60693	252.46472	-6.18653	-1455.36743	-94.40473	27.70347
125	1.033	978.93335	-102.87038	1278.18372	-222.52441	-63.68555	1283.65320	-965.22375	65.54642	1298.68970	494.41016	-1.32640	42.59708	-11.96482	-204.13101	-1.46424	-714.92010	253.51331	-6.10074	-1458.05029	-91.19749	31.85527
126	1.042	975.99493	-103.32649	1284.66309	-222.25179	-63.57087	1283.06677	-964.95526	65.62428	1301.87671	525.62170	-1.47694	42.89185	-25.39144	-202.99416	-1.53140	-728.25580	254.40485	-5.97142	-1456.32385	-86.89951	34.60394
127	1.050	972.86755	-103.82287	1291.25671	-222.01553	-63.46702	1282.66772	-964.58844	65.87228	1305.10486	553.92566	-0.80661	43.15985	-38.83445	-201.89449	-1.63235	-741.62811	255.21864	-5.80963	-1450.29761	-81.61549	35.96258
128	1.058	969.58264	-104.34917	1297.91553	-221.75064	-63.33855	1282.44617	-964.17603	66.23866	1308.34290	578.85999	0.45893	42.62336	-52.24920	-200.90100	-1.68729	-755.03625	256.07236	-5.64432	-1440.56433	-76.09644	36.63140
129	1.067	966.17230	-104.90648	1304.59082	-221.40602	-63.15540	1282.37463	-963.77106	66.68797	1311.55188	600.48901	2.13984	40.85067	-65.62293	-199.98068	-1.67271	-768.43256	257.03738	-5.53961	-1427.98718	-71.19727	37.54352
130	1.075	962.66113	-105.49917	1311.23853	-220.96904	-62.88154	1282.42175	-963.41296	67.20570	1314.68921	619.21484	4.16236	37.95280	-78.99352	-199.07051	-1.61551	-781.75122	258.09772	-5.52840	-1413.46106	-67.26628	39.08553
131	1.083	959.06116	-106.12713	1317.81189	-220.47977	-62.45800	1282.56641	-963.12445	67.78342	1317.71265	635.51154	6.57799	34.44907	-92.38263	-198.13521	-1.56545	-794.98706	259.15924	-5.55103	-1397.40137	-64.28938	40.81203
132	1.092	955.38196	-106.78238	1324.25513	-220.00055	-61.80002	1282.80139	-962.91705	68.39949	1320.59021	649.65222	9.50516	30.90588	-105.77489	-197.17239	-1.54546	-808.24774	260.12033	-5.53525	-1379.46350	-62.31789	41.89765
133	1.100	951.64410	-107.44791	1330.51013	-219.56018	-60.82348	1283.12488	-962.79401	69.02298	1323.30493	661.55542	13.00649	27.59336	-119.16398	-196.19318	-1.53226	-821.64917	260.95816	-5.49480	-1358.92712	-61.40350	41.78000
134	1.108	947.87964	-108.09362	1336.52759	-219.14349	-59.49019	1283.53296	-962.74658	69.63653	1325.84314	670.85132	17.01928	24.40118	-132.56340	-195.22110	-1.49157	-835.14777	261.75464	-5.47597	-1335.33801	-61.37035	40.45666
135	1.117	944.12183	-108.67903	1342.27136	-218.72116	-57.83283	1284.01611	-962.75031	70.24443	1328.18237	677.10266	21.37070	21.03043	-145.97969	-194.28052	-1.41359	-848.61194	262.62872	-5.46581	-1308.75940	-61.94017	38.39680
136	1.125	940.40289	-109.17075	1347.71643	-218.26401	-55.92733	1284.55603	-962.77466	70.85456	1330.29565	679.97253	25.84383	17.28136	-159.40781	-193.35535	-1.31687	-862.00409	263.62653	-5.39277	-1279.61426	-62.95445	36.25794
137	1.133	936.75879	-109.55916	1352.84595	-217.74472	-53.84293	1285.12476	-962.79578	71.45737	1332.16577	679.27710	30.24324	13.21920	-172.85315	-192.39867	-1.21843	-875.37708	264.68741	-5.22014	-1248.47290	-64.38155	34.64050
138	1.142	933.23108	-109.85457	1357.64563	-217.14767	-51.62494	1285.69580	-962.79474	72.02615	1333.78992	675.05682	34.35084	9.15359	-186.32809	-191.39491	-1.10660	-888.80377	265.70163	-5.04605	-1215.92773	-66.18819	33.95910
139	1.150	929.86670	-110.07255	1362.10266	-216.47742	-49.30854	1286.25488	-962.74835	72.53381	1335.17529	667.73773	37.79837	5.50490	-199.82007	-190.37497	-0.96757	-902.32898	266.60498	-5.00155	-1182.50000	-68.28963	34.34705
140	1.158	926.71661	-110.23131	1366.20911	-215.74957	-46.92408	1286.79639	-962.62946	72.96918	1336.33289	658.14673	40.15854	2.64169	-213.29279	-189.37854	-0.82005	-915.91528	267.44479	-5.05344	-1148.57410	-70.58824	35.61973
141	1.167	923.83398	-110.35638	1369.96411	-214.97269	-44.49700	1287.31836	-962.41431	73.34143	1337.27271	647.10254	41.36300	0.74808	-226.72754	-188.41342	-0.69660	-929.47241	268.31531	-5.05941	-1114.38245	-73.00217	37.41793
142	1.175	921.27368	-110.47691	1373.37207	-214.14432	-42.06930	1287.82373	-962.09119	73.67295	1337.99866	635.02258	41.91137	-0.27353	-240.15356	-187.44246	-0.61712	-942.94720	269.23517	-4.96192	-1080.01538	-75.51207	39.48884
143	1.183	919.09229	-110.61744	1376.44092	-213.26248	-39.71077	1288.32251	-961.66699	73.98983	1338.50757	622.12488	42.43112	-0.75045	-253.61407	-186.43303	-0.58619	-956.35791	270.13882	-4.81387	-1045.49158	-78.14176	41.79863
144	1.192	917.34045	-110.79308	1379.17822	-212.33958	-37.49228	1288.82410	-961.17279	74.31248	1338.78711	608.77057	43.16645	-0.99595	-267.09869	-185.41611	-0.57981	-969.77911	270.97272	-4.68160	-1010.90198	-80.88890	44.36058
145	1.200	916.04736	-111.01741	1381.58606	-211.41396	-35.45651	1289.33325	-960.66528	74.64629	1338.81714	595.34503	44.06842	-1.16138	-280.52890	-184.47357	-0.52235	-983.29285	271.78833	-4.58336	-976.53906	-83.72190	47.03615
146	1.208	915.21173	-111.31885	1383.66174	-210.54726	-33.61387	1289.85474	-960.22363	74.97590	1338.57532	581.98730	45.11100	-1.29397	-293.77591	-183.68156	-0.29124	-996.92175	272.70593	-4.49247	-942.87573	-86.54482	49.50683
147	1.217	914.80811	-111.73523	1385.39917	-209.80635	-31.95928	1290.39270	-959.94232	75.27018	1338.04578	568.62079	46.29604	-1.42081	-306.66818	-183.06091	0.24759	-1010.61841	273.75980	-4.38627	-910.32825	-89.19526	51.42923
148	1.225	914.79950	-112.28722	1386.78723	-209.25179	-30.49424	1290.94202	-959.91229	75.50494	1337.22046	555.17468	47.54721	-1.56809	-319.03104	-182.56253	1.21501	-1024.30298	274.87338	-4.28223	-878.99969	-91.60468	52.62553
149	1.233	915.14661	-112.96881	1387.81262	-208.93979	-29.23470	1291.48523	-960.19684	75.69112	1336.09705	541.66376	48.77244	-1.72569	-330.74344	-182.07761	2.70632	-1037.92566	276.00446	-4.20365	-848.64758	-93.92426	53.11902
150	1.242	915.81287	-113.76028	1388.46533	-208.92082	-28.19830	1291.99939	-960.82330	75.87408	1334.68005	528.10547	49.94633	-1.84352	-341.71405	-181.46581	4.79581	-1051.53052	277.16360	-4.16087	-818.88165	-96.44499	53.04945
151	1.250	916.76440	-114.63757	1388.73926	-209.22867	-27.38512	1292.46545	-961.79596	76.09584	1332.97949	514.48505	51.08407	-1.90171	-351.73312	-180.67520	7.58724	-1065.19983	278.27930	-4.20702	-789.40845	-99.41696	52.58180
152	1.258	917.96637	-115.57503	1388.63135	-209.87140	-26.77415	1292.86853	-963.10834	76.36325	1331.01123	500.80017	52.21097	-1.94088	-360.31717	-179.88460	11.22099	-1078.94031	279.23758	-4.39642	-760.12836	-102.94452	51.81880
153	1.267	919.38190	-116.55003	1388.13611	-210.83330	-26.33572	1293.18994	-964.73401	76.66292	1328.79590	487.08261	53.35171	-2.00251	-366.73755	-179.39386	15.75742	-1092.72180	280.07776	-4.65521	-731.08569	-107.03682	50.77422
154	1.275	920.97906	-117.54660	1387.24731	-212.08704	-26.04242	1293.40393	-966.61200	77.00018	1326.35754	473.36838	54.49968	-2.09578	-370.23114	-179.32292	21.07858	-1106.57446	280.92670	-4.85451	-702.38220	-111.71638	49.45675
155	1.283	922.74115	-118.56370	1385.96960	-213.60112	-25.87218	1293.48340	-968.65820	77.40875	1323.71643	459.64456	55.62633	-2.22558	-370.15173	-179.56822	26.93563	-1120.51062	281.79871	-4.96948	-674.08508	-117.01706	47.93798
156	1.292	924.66833	-119.62189	1384.32336	-215.33682	-25.80513	1293.41028	-970.79156	77.92366	1320.88257	445.85416	56.73676	-2.39073	-365.98209	-180.07164	32.96542	-1134.42432	282.70633	-5.00826	-646.21960	-122.92921	46.32032
157	1.300	926.76868	-120.74847	1382.33459	-217.25630	-25.82669	1293.17468	-972.95911	78.53055	1317.85120	431.98605	57.86802	-2.56548	-357.41852	-180.99571	38.56311	-1148.20947	283.75113	-4.92506	-618.88440	-129.42900	44.68981
158	1.308	929.04669	-121.95355	1380.02173	-219.33615	-25.94060	1292.77026	-975.14954	79.12325	1314.60547	418.12463	59.02195	-2.72095	-344.51645	-182.63055	42.93625	-1161.88159	284.94366	-4.70642	-592.30011	-136.47037	43.06785
159	1.317	931.49866	-123.22710	1377.39026	-221.55569	-26.16560	1292.19958	-977.36353	79.54381	1311.14307	404.37421	60.15969	-2.84046	-327.65829	-185.18015	45.50553	-1175.50354	286.21967	-4.39696	-566.75745	-143.87814	41.36770
160	1.325	934.11517	-124.54918	1374.43579	-223.87830	-26.51178	1291.47803	-979.56311	79.68325	1307.50256	390.76627	61.26741	-2.91489	-307.41458	-188.58804	46.22782	-1189.10168	287.56317	-4.05473	-542.63062	-151.34100	39.44451
161	1.333	936.88660	-125.89424	1371.15332	-226.25574	-26.96957	1290.62927	-981.67139	79.52520	1303.74670	377.26804	62.36213	-2.95828	-284.46548	-192.49565	45.51317	-1202.65588	288.92834	-3.74981	-520.40161	-158.52835	37.18347
162	1.342	939.80414	-127.23948	1367.54956	-228.64238	-27.51838	1289.68005	-983.61774	79.11073	1299.91956	363.84540	63.44060	-3.00975	-259.55191	-196.36137	43.93831	-1216.13013	290.23755	-3.53138	-500.55658	-165.17899	34.52353
163	1.350	942.85388	-128.57906	1363.65112	-230.99915	-28.13291	1288.66479	-985.37152	78.48905	1296.02844	350.49402	64.48686	-3.09209	-233.45265	-199.69003	42.04663	-1229.53711	291.45096	-3.40803	-483.44586	-171.14348	31.47587
164	1.358	946.01062	-129.92685	1359.50549	-233.28944	-28.78449	1287.63074	-986.93842	77.69213	1292.05164	337.21857	65.51755	-3.18512	-206.93089	-202.23495	40.27162	-1242.92310	292.53058	-3.36019	-469.23438	-176.35696	28.16029
165	1.367	949.23639	-131.30682	1355.17395	-235.47375	-29.44687	1286.63245	-988.33435	76.73764	1287.95776	324.00403	66.56808	-3.25351	-180.55209	-204.04028	38.91796	-1256.28076	293.48209	-3.33902	-457.96820	-180.70526	24.74791
166	1.375	952.48218	-132.73889	1350.72192	-237.50905	-30.09193	1285.71753	-989.56665	75.64455	1283.72302	310.83511	67.63991	-3.28163	-154.52415	-205.31598	38.16698	-1269.54810	294.42868	-3.31392	-449.71796	-183.94650	21.31911
167	1.383	955.69159	-134.22255	1346.21130	-239.36041	-30.67585	1284.92297	-990.63086	74.44304	1279.34143	297.70602	68.69836	-3.26894	-128.74626	-206.25430	38.05828	-1282.73730	295.45859	-3.31558	-444.62897	-185.81161	17.75798
168	1.392	958.80988	-135.73489	1341.70081	-241.01813	-31.14734	1284.27856	-991.51117	73.16722	1274.83044	284.57211	69.73367	-3.21594	-102.97467	-206.94893	38.46990	-1296.01123	296.44925	-3.40945	-442.79694	-186.13097	13.74249
169	1.400	961.79620	-137.25174	1337.25085	-242.49878	-31.47005	1283.80750	-992.18347	71.82809	1270.23486	271.34698	70.77623	-3.13520	-76.94025	-207.42513	39.17152	-1309.51147	297.25119	-3.62789	-444.11798	-184.93898	8.93491
170	1.408	964.62317	-138.76230	1332.92761	-243.82382	-31.62641	1283.52429	-992.62018	70.39458	1265.62769	257.97699	71.84814	-3.05835	-50.42106	-207.65172	39.91544	-1323.16028	297.96768	-3.87792	-448.29980	-182.66876	3.42634
171	1.417	967.27032	-140.26283	1328.80054	-244.99765	-31.61300	1283.42981	-992.80005	68.81088	1261.10657	244.49344	72.94138	-3.00843	-23.31667	-207.57793	40.53029	-1336.77173	298.83292	-3.96452	-455.08466	-180.15060	-1.93989
172	1.425	969.72418	-141.74942	1324.93811	-246.00378	-31.45201	1283.49719	-992.71552	67.03794	1256.79102	230.98398	74.02197	-2.97401	4.31222	-207.24918	41.01160	-1350.29382	299.88327	-3.81243	-464.40503	-178.11128	-5.99179
173	1.433	971.97662	-143.22026	1321.41138	-246.81259	-31.20360	1283.65747	-992.37115	65.09052	1252.82300	217.50366	75.05725	-2.93847	32.28430	-206.83170	41.51717	-1363.85913	300.87769	-3.61080	-476.05249	-176.71295	-8.17550
174	1.442	974.01776	-144.68030	1318.29907	-247.39235	-30.95092	1283.81104	-991.77887	63.05282	1249.36743	204.03381	76.04834	-2.91287	60.38893	-206.49420	42.24037	-1377.60925	301.53143	-3.62733	-489.26172	-175.71292	-8.89305
175	1.450	975.82800	-146.14206	1315.68384	-247.72195	-30.76538	1283.85950	-990.95544	61.06721	1246.59729	190.53961	77.00653	-2.91796	88.46268	-206.31427	43.27208	-1391.41455	301.87195	-3.89654	-503.03534	-174.86041	-8.94001
176	1.458	977.37408	-147.62218	1313.64197	-247.79660	-30.68620	1283.72974	-989.92480	59.29816	1244.66064	177.02490	77.90697	-2.97686	116.43444	-206.27821	44.54487	-1404.83447	302.30786	-4.11606	-516.79401	-174.03647	-8.89690
177	1.467	978.61072	-149.13361	1312.23560	-247.62576	-30.72707	1283.38196	-988.72510	57.88589	1243.64221	163.52930	78.68851	-3.12893	144.33200	-206.33905	45.89290	-1417.50366	303.25934	-3.80228	-530.43414	-173.21652	-8.98840
178	1.475	979.48907	-150.67589	1311.51001	-247.23022	-30.88997	1282.80811	-987.41193	56.91416	1243.54248	150.08508	79.32436	-3.38869	172.23230	-206.48538	47.16304	-1429.52173	304.87424	-2.51959	-543.98438	-172.42223	-9.21546
179	1.483	979.96796	-152.23369	1311.49084	-246.63562	-31.16005	1282.02588	-986.05115	56.40311	1244.28174	136.66080	79.89931	-3.67999	200.19284	-206.76195	48.26197	-1441.46411	307.07791	0.02125	-557.43945	-171.68910	-9.50549
180	1.492	980.02039	-153.78581	1312.18250	-245.85851	-31.48912	1281.07556	-984.70569	56.31460	1245.72400	123.17953	80.55913	-3.87289	228.23358	-207.23848	49.13641	-1454.00806	309.62198	3.94378	-570.80322	-171.05048	-9.79816
181	1.500	979.63678	-155.31287	1313.57385	-244.90314	-31.81144	1280.01636	-983.42749	56.56536	1247.71289	109.62213	81.35764	-3.90729	256.38440	-207.97446	49.74697	-1467.29578	312.07550	9.05860	-584.12854	-170.52078	-10.04906
182	1.508	978.82556	-156.80067	1315.64282	-243.78696	-32.09302	1278.92371	-982.25385	57.05346	1250.10632	96.05981	82.20094	-3.83714	284.73874	-209.00435	50.06773	-1480.52734	313.95035	14.73902	-597.46948	-170.08334	-10.20695
183	1.517	977.60864	-158.23936	1318.35510	-242.56235	-32.34194	1277.88525	-981.20343	57.68178	1252.79700	82.55212	82.96404	-3.74707	313.45114	-210.33914	50.10939	-1492.37488	315.00168	20.26508	-610.82697	-169.71404	-10.25122
184	1.525	976.01611	-159.62015	1321.66431	-241.29498	-32.56395	1276.98169	-980.27905	58.36465	1255.71704	69.07068	83.61835	-3.67465	342.65189	-211.98216	49.94110	-1501.95532	315.39194	25.42170	-624.16144	-169.38603	-10.23310
185	1.533	974.08441	-160.93845	1325.51428	-240.02777	-32.73557	1276.26270	-979.47241	59.03202	1258.83618	55.56653	84.21849	-3.62969	372.30557	-213.93454	49.69597	-1509.26147	315.37247	30.51328	-637.45319	-169.04193	-10.22580
186	1.542	971.85431	-162.19861	1329.83899	-238.77051	-32.81868	1275.74207	-978.76306	59.63893	1262.15845	42.04919	84.82010	-3.62089	402.12149	-216.18303	49.54171	-1514.46094	314.98358	35.87386	-650.74365	-168.60793	-10.26716
187	1.550	969.36359	-163.41591	1334.56458	-237.50778	-32.78226	1275.40466	-978.11749	60.16487	1265.71497	28.56354	85.47057	-3.62510	431.57672	-218.71191	49.60327	-1517.08276	314.13104	41.49965	-664.09088	-168.01105	-10.37608
188	1.558	966.63922	-164.61942	1339.61438	-236.21872	-32.62987	1275.22058	-977.49298	60.59615	1269.54260	15.13916	86.23036	-3.58121	459.98764	-221.50443	49.84870	-1516.31311	312.51727	46.76954	-677.50574	-167.19987	-10.56372
189	1.567	963.69556	-165.84714	1344.90942	-234.91092	-32.43592	1275.16638	-976.84424	60.89194	1273.65320	1.77777	87.10481	-3.45930	486.60004	-224.50490	50.01398	-1511.83386	309.57193	50.53619	-690.96783	-166.20984	-10.79121
190	1.575	960.54047	-167.12897	1350.36853	-233.63513	-32.34171	1275.23889	-976.13348	60.96319	1278.01135	-11.58856	87.99408	-3.33068	510.76712	-227.61783	49.68562	-1503.98914	304.83820	51.98403	-704.46204	-165.15698	-10.96323
191	1.583	957.18353	-168.47083	1355.91541	-232.44652	-32.48292	1275.44031	-975.34119	60.71766	1282.54358	-25.10461	88.83638	-3.29671	532.18274	-230.75430	48.52004	-1493.34106	298.37161	51.42840	-717.97693	-164.13110	-11.00328
192	1.592	953.63745	-169.85007	1361.48157	-231.35114	-32.91375	1275.75867	-974.46936	60.13076	1287.17041	-38.80792	89.74788	-3.32415	550.97308	-233.87302	46.42267	-1480.42212	290.71414	50.14509	-731.49371	-163.14098	-10.90275
193	1.600	949.91638	-171.22787	1367.00354	-230.30359	-33.61153	1276.17224	-973.53680	59.24993	1291.82373	-52.52295	90.86440	-3.26760	567.51288	-236.99611	43.54618	-1465.78857	282.52286	49.37894	-745.00256	-162.15352	-10.70854
194	1.608	946.04010	-172.57341	1372.42603	-229.24924	-34.54101	1276.66614	-972.56830	58.15198	1296.43665	-66.12439	92.07193	-3.10843	582.08539	-240.17694	40.12425	-1449.90405	274.15424	49.35217	-758.53662	-161.14886	-10.51300
195	1.617	942.04407	-173.87706	1377.70496	-228.15427	-35.69069	1277.24048	-971.58392	56.91154	1300.93555	-79.73230	93.08044	-3.02428	594.67120	-243.40660	36.27732	-1432.87085	265.65503	49.34251	-772.16205	-160.14586	-10.40316
196	1.625	937.98492	-175.14056	1382.80554	-227.01062	-37.06567	1277.90649	-970.60089	55.58751	1305.24817	-93.48431	93.80411	-3.12895	605.01587	-246.53271	31.93404	-1414.42200	257.05930	48.70096	-785.92096	-159.17862	-10.37374
197	1.633	933.93329	-176.36285	1387.69751	-225.83841	-38.68156	1278.67358	-969.64282	54.23878	1309.32690	-107.33038	94.45940	-3.31478	612.82916	-249.32509	26.94139	-1394.15356	248.49890	47.40295	-799.79700	-158.25740	-10.33471
198	1.642	929.96167	-177.53882	1392.34900	-224.67760	-40.55614	1279.53638	-968.73785	52.95338	1313.17017	-121.17804	95.24516	-3.43064	617.87134	-251.65746	21.30737	-1371.73462	240.14313	45.79862	-813.73315	-157.36852	-10.22437
199	1.650	926.13428	-178.65367	1396.71558	-223.55602	-42.67459	1280.46960	-967.90417	51.82552	1316.80603	-135.03845	96.14462	-3.44337	619.89587	-253.56522	15.37818	-1346.97534	232.09724	44.24227	-827.65625	-156.49115	-10.08557
200	1.658	922.50250	-179.66866	1400.73401	-222.47275	-44.97589	1281.43994	-967.14270	50.89272	1320.25000	-148.95135	97.05493	-3.39200	618.63104	-255.09454	9.78881	-1319.80029	224.33794	42.94251	-841.50903	-155.58037	-10.00095
201	1.667	919.10938	-180.52930	1404.33545	-221.41917	-47.39397	1282.42456	-966.44171	50.11784	1323.48914	-162.90027	97.94379	-3.30641	613.90930	-256.15198	5.24463	-1290.33960	216.87097	42.08339	-855.31348	-154.58220	-9.98103
202	1.675	916.00244	-181.19960	1407.46692	-220.39261	-49.88502	1283.41028	-965.78284	49.42223	1326.49854	-176.84851	98.85345	-3.19558	605.91766	-256.50748	2.24149	-1259.07520	209.91727	41.93770	-869.15625	-153.53169	-9.97584
203	1.683	913.23907	-181.68480	1410.09644	-219.38864	-52.41461	1284.38562	-965.14838	48.71950	1329.25464	-190.80096	99.81883	-3.06494	595.31665	-255.95157	0.79874	-1226.68066	203.68459	42.62542	-883.06897	-152.52554	-9.96599
204	1.692	910.88196	-182.02202	1412.20422	-218.40030	-54.94442	1285.34875	-964.52893	47.93573	1331.73706	-204.78705	100.82498	-2.92711	582.96600	-254.58090	0.42976	-1193.66846	197.94734	43.80804	-897.00171	-151.54858	-9.97292
205	1.700	908.98663	-182.25449	1413.77673	-217.43008	-57.43237	1286.31543	-963.92780	47.01666	1333.92566	-218.77899	101.85219	-2.79913	569.58990	-252.90703	0.47800	-1160.25745	192.15045	44.88388	-910.91479	-150.50220	-10.00339
206	1.708	907.58887	-182.42430	1414.80615	-216.50137	-59.84301	1287.31653	-963.36169	45.92642	1335.80566	-232.63727	102.92084	-2.67755	555.73730	-251.48227	0.51445	-1126.44666	185.90097	45.50574	-924.81848	-149.39128	-10.02354
207	1.717	906.69580	-182.58540	1415.29004	-215.65057	-62.14916	1288.38721	-962.86176	44.65027	1337.36890	-246.14313	104.07912	-2.51652	541.80811	-250.46872	0.43232	-1092.15076	179.20468	45.77588	-938.72260	-148.31831	-9.97867
208	1.725	906.28137	-182.79958	1415.23315	-214.90952	-64.31805	1289.55225	-962.47162	43.19913	1338.61267	-259.11084	105.35858	-2.24113	528.01331	-249.68988	0.27184	-1057.39490	172.43329	46.03748	-952.58337	-147.32132	-9.85956
209	1.733	906.29108	-183.11116	1414.64941	-214.30173	-66.30347	1290.81067	-962.23846	41.60916	1339.53809	-271.57269	106.73148	-1.75911	514.37561	-248.94263	0.05823	-1022.41284	166.12686	46.57767	-966.33807	-146.33919	-9.73580
210	1.742	906.65668	-183.53304	1413.56262	-213.84428	-68.04953	1292.13110	-962.20282	39.93576	1340.14587	-284.00812	108.14011	-0.95163	500.80081	-248.16656	-0.20182	-987.51013	160.66159	47.42759	-980.00006	-145.37590	-9.65506
211	1.750	907.31268	-184.05154	1412.00195	-213.54933	-69.50449	1293.46350	-962.39569	38.24606	1340.43311	-297.36304	109.55923	0.32195	487.20050	-247.41209	-0.47026	-952.85260	156.07523	48.37666	-993.64020	-144.56314	-9.58764
212	1.758	908.20880	-184.63667	1409.99011	-213.43280	-70.64310	1294.75671	-962.84125	36.61582	1340.39673	-312.61676	111.00858	2.26022	473.57690	-246.72685	-0.68915	-918.42029	152.16141	49.16370	-1007.27576	-143.99373	-9.52142
213	1.767	909.31244	-185.25597	1407.53662	-213.52066	-71.48208	1295.96667	-963.55786	35.12536	1340.03687	-330.07806	112.47746	5.24210	459.99692	-246.08910	-0.82347	-884.09241	148.64325	49.61872	-1020.87860	-143.63953	-9.45848
214	1.775	910.60260	-185.88626	1404.64294	-213.84454	-72.07883	1297.05469	-964.55664	33.84521	1339.35535	-348.86151	113.77771	9.94795	446.51035	-245.42291	-0.87862	-849.73962	145.33501	49.67503	-1034.44666	-143.39284	-9.34926
215	1.783	912.06287	-186.50977	1401.30872	-214.43532	-72.51321	1297.98438	-965.83716	32.81863	1338.35535	-366.85571	114.54776	17.20070	433.11069	-244.67332	-0.89593	-815.35187	142.27432	49.34557	-1047.98193	-143.06647	-9.19252
216	1.792	913.68048	-187.11029	1397.53516	-215.31807	-72.85732	1298.72388	-967.38245	32.05473	1337.04480	-381.22504	114.48927	27.20638	419.75516	-243.84869	-0.93900	-781.11713	139.69250	48.69517	-1061.46826	-142.47296	-9.10385
217	1.800	915.45154	-187.68076	1393.32813	-216.50092	-73.14472	1299.25073	-969.16174	31.53188	1335.43713	-389.35864	113.60623	38.77042	406.40552	-242.98157	-1.04791	-747.34338	137.86263	47.79715	-1074.89978	-141.59456	-9.17000
218	1.808	917.38361	-188.22008	1388.69812	-217.96071	-73.35766	1299.55591	-971.13562	31.20788	1333.54773	-389.84143	112.23608	49.64902	393.05530	-242.09860	-1.20031	-714.32892	137.00195	46.67715	-1088.29285	-140.62068	-9.33256
219	1.817	919.48987	-188.72398	1383.65820	-219.64699	-73.45406	1299.65137	-973.25781	31.04082	1331.39124	-382.76935	110.84686	57.91141	379.71475	-241.22711	-1.34532	-682.26337	137.17480	45.29111	-1101.66541	-139.77716	-9.46383
220	1.825	921.78162	-189.19049	1378.22388	-221.49887	-73.40199	1299.57288	-975.47864	31.00731	1328.97852	-369.30298	109.76534	62.97457	366.38657	-240.38806	-1.45634	-651.20532	138.26089	43.59274	-1114.99792	-139.10045	-9.48621
221	1.833	924.26434	-189.62476	1372.41418	-223.44917	-73.17361	1299.36377	-977.75183	31.10248	1326.31750	-351.02863	108.99464	65.51026	353.08493	-239.57097	-1.53667	-621.19196	140.11777	41.58090	-1128.24683	-138.39740	-9.42045
222	1.842	926.93762	-190.03287	1366.25684	-225.43005	-72.74207	1299.05371	-980.03564	31.33484	1323.42078	-329.58704	108.20015	66.61761	339.84714	-238.74289	-1.60467	-592.34680	142.73189	39.25128	-1141.43530	-137.46783	-9.35401
223	1.850	929.79382	-190.41931	1359.78833	-227.39474	-72.11681	1298.65601	-982.28522	31.72560	1320.31030	-306.54346	106.92097	67.09741	326.68274	-237.89787	-1.67986	-564.86206	146.23019	36.60345	-1154.66919	-136.35579	-9.35463
224	1.858	932.81775	-190.78583	1353.05249	-229.32761	-71.35326	1298.18286	-984.44617	32.30266	1317.01550	-283.22571	104.88242	67.24635	313.53787	-237.06992	-1.76132	-538.96014	150.81717	33.75733	-1168.01697	-135.32722	-9.40116
225	1.867	935.98755	-191.12158	1346.09973	-231.23254	-70.51347	1297.66089	-986.46399	33.08820	1313.56396	-260.44189	102.09801	67.05370	300.34323	-236.28601	-1.82815	-514.90759	156.66125	30.99645	-1181.43726	-134.58658	-9.39216
226	1.875	939.27209	-191.39799	1338.98950	-233.12146	-69.64090	1297.13403	-988.30469	34.08621	1309.97375	-238.29865	98.70816	66.49238	287.08264	-235.52769	-1.86803	-493.04218	163.77924	28.60902	-1194.87244	-134.08356	-9.24352
227	1.883	942.62396	-191.57300	1331.78882	-235.01001	-68.76564	1296.65002	-989.95953	35.27182	1306.25281	-216.32172	94.87239	65.67646	273.78970	-234.75092	-1.86589	-473.78183	171.98639	26.68069	-1208.33398	-133.60349	-8.97572
228	1.892	945.97797	-191.58990	1324.56763	-236.90891	-67.89683	1296.24377	-991.43207	36.58540	1302.40283	-193.79321	90.77390	64.78374	260.48404	-233.92700	-1.78144	-457.61365	180.93689	25.06369	-1221.83215	-132.88998	-8.71313
229	1.900	949.25714	-191.37003	1317.39392	-238.80753	-67.01019	1295.92859	-992.72260	37.94481	1298.42578	-170.11914	86.52797	63.84515	247.12964	-233.06128	-1.60411	-445.04614	190.19774	23.46593	-1235.29907	-131.68692	-8.63160
230	1.908	952.38403	-190.82440	1310.32971	-240.66827	-66.07162	1295.70300	-993.82220	39.27680	1294.33252	-145.04187	82.12329	62.68796	233.65750	-232.19138	-1.40715	-436.50571	199.30234	21.51529	-1248.70801	-130.03992	-8.80162
231	1.917	955.30566	-189.91437	1303.45251	-242.44119	-65.07617	1295.55981	-994.71436	40.53646	1290.14539	-118.59265	77.54594	61.11918	220.03085	-231.34935	-1.29007	-432.21722	207.82404	18.83549	-1262.21765	-128.51553	-9.03594
232	1.925	958.02332	-188.72092	1296.88892	-244.08200	-64.06136	1295.48584	-995.37988	41.70490	1285.89868	-90.93604	72.86311	59.12605	206.29416	-230.51874	-1.27693	-432.06940	215.37080	15.14709	-1275.96667	-127.53543	-9.08808
233	1.933	960.58337	-187.41614	1290.80029	-245.55826	-63.09156	1295.45667	-995.80548	42.79245	1281.64087	-62.28601	68.16074	56.93248	192.53568	-229.66350	-1.30296	-435.49161	221.43134	10.42471	-1289.84790	-126.88566	-8.95800
234	1.942	963.02771	-186.14728	1285.31763	-246.84142	-62.22520	1295.43738	-995.99121	43.84914	1277.43628	-32.88196	63.50460	54.91064	178.79463	-228.77237	-1.30678	-441.45267	225.47389	5.15743	-1303.73584	-126.34972	-8.79722
235	1.950	965.36377	-184.97121	1280.50549	-247.90190	-61.49117	1295.38794	-995.95239	44.95460	1273.36328	-3.00494	58.95889	53.40725	165.04268	-227.83994	-1.30494	-448.73044	227.45564	0.34999	-1317.61877	-125.83600	-8.69717
236	1.958	967.57007	-183.87457	1276.38403	-248.71875	-60.88779	1295.26514	-995.71240	46.18045	1269.51111	26.99701	54.56179	52.60812	151.25610	-226.85814	-1.35440	-456.65027	228.07379	-3.05442	-1331.37891	-124.84036	-8.72030
237	1.967	969.60840	-182.81273	1272.96411	-249.28920	-60.39037	1295.02307	-995.29144	47.55330	1265.98083	56.79950	50.29125	52.51092	137.45724	-225.84586	-1.46951	-465.64032	228.32019	-4.84208	-1344.89636	-122.95035	-8.93209
238	1.975	971.43286	-181.73868	1270.26404	-249.62622	-59.96914	1294.61914	-994.69977	49.04457	1262.88818	86.27850	46.10838	52.97888	123.68131	-224.84154	-1.60537	-476.50272	228.83804	-5.50979	-1358.36987	-120.79073	-9.24833
239	1.983	973.00134	-180.62517	1268.31409	-249.74907	-59.61171	1294.02173	-993.94373	50.58240	1260.35693	115.52908	42.00587	53.82002	109.94315	-223.86420	-1.71414	-489.23456	229.72697	-5.65763	-1372.13538	-119.57811	-9.38320
240	1.992	974.28723	-179.47444	1267.15088	-249.67413	-59.32372	1293.21387	-993.03528	52.07087	1258.49988	144.69025	37.99039	54.84998	96.23736	-222.89363	-1.78593	-503.03891	230.80151	-5.63008	-1386.18298	-119.59213	-9.11640
241	2.000	975.28253	-178.30417	1266.80322	-249.41113	-59.10878	1292.19299	-991.99847	53.40935	1257.39392	173.83789	34.08180	55.93302	82.55467	-221.88393	-1.83415	-517.12646	231.88022	-5.60418	-1400.12317	-119.86586	-8.45181
242	2.008	975.98926	-177.12407	1267.27979	-248.96228	-58.94939	1290.97229	-990.87354	54.51323	1257.05920	203.01740	30.30700	56.95614	68.90276	-220.81419	-1.86954	-531.10974	232.89000	-5.67396	-1413.59351	-119.51170	-7.39410
243	2.017	976.41003	-175.93137	1268.56580	-248.32458	-58.80850	1289.58130	-989.71600	55.33393	1257.45459	232.26709	26.65814	57.77834	55.32079	-219.73978	-1.88979	-544.89294	233.86319	-5.82457	-1426.49634	-118.47781	-5.80905
244	2.025	976.54370	-174.72264	1270.62769	-247.50130	-58.65286	1288.06116	-988.58813	55.86082	1258.48938	261.62357	23.09535	58.25934	41.86966	-218.77435	-1.87793	-558.48047	234.88252	-5.97392	-1438.87256	-117.03139	-3.61993
245	2.033	976.38843	-173.50040	1273.41504	-246.51193	-58.46893	1286.46008	-987.54486	56.11171	1260.05237	291.13507	19.56038	58.28003	28.57265	-217.97931	-1.81564	-571.89801	236.00304	-6.06944	-1450.76807	-115.21416	-0.95214
246	2.042	975.94647	-172.27240	1276.86279	-245.38470	-58.25294	1284.83069	-986.62061	56.13818	1262.03552	320.85388	16.00839	57.73384	15.36723	-217.25705	-1.71190	-585.17218	237.22064	-6.12095	-1462.27332	-112.90242	2.09917
247	2.050	975.22363	-171.05173	1280.89502	-244.14551	-57.99820	1283.22595	-985.81824	56.03440	1264.34546	350.85495	12.45627	56.57378	2.15987	-216.42503	-1.60351	-598.31805	238.49706	-6.18179	-1473.48157	-110.14273	5.74739
248	2.058	974.22382	-169.84979	1285.43152	-242.82889	-57.70673	1281.68994	-985.10266	55.92319	1266.90918	381.28375	8.94273	54.83260	-11.09394	-215.40958	-1.52212	-611.36298	239.80412	-6.30137	-1484.35486	-107.26192	10.24789
249	2.067	972.94806	-168.66409	1290.39282	-241.49704	-57.41646	1280.25342	-984.40765	55.91635	1269.67603	412.31549	5.54741	52.64323	-24.39235	-214.26357	-1.48445	-624.37231	241.13391	-6.44421	-1494.67737	-104.60985	15.39178
250	2.075	971.39990	-167.48172	1295.70459	-240.22334	-57.20063	1278.93750	-983.65607	56.07329	1272.61755	443.97702	2.53442	50.34443	-37.71922	-213.03430	-1.50043	-637.42584	242.47124	-6.51329	-1504.00928	-102.24821	20.64489
251	2.083	969.59021	-166.29285	1301.29907	-239.03992	-57.12215	1277.75610	-982.77972	56.39443	1275.72107	475.91760	0.29905	48.45234	-51.04942	-211.75475	-1.56254	-650.55573	243.79027	-6.49261	-1511.59778	-99.88570	25.63108
252	2.092	967.53595	-165.09268	1307.11255	-237.90475	-57.18430	1276.71411	-981.73553	56.84838	1278.97998	507.28009	-0.87393	47.34151	-64.36376	-210.49753	-1.64020	-663.72223	245.06665	-6.45502	-1516.39478	-97.02359	30.04667
253	2.100	965.25604	-163.87378	1313.08606	-236.72490	-57.32176	1275.81238	-980.51929	57.39648	1282.38562	536.86017	-0.93881	46.85648	-77.67725	-209.31886	-1.70294	-676.89160	246.27788	-6.44503	-1517.33069	-93.21538	33.37261
254	2.108	962.77094	-162.62312	1319.17004	-235.41382	-57.43163	1275.05261	-979.16327	58.00543	1285.92334	563.54419	-0.09474	46.24772	-91.02238	-208.20747	-1.73886	-690.10706	247.40527	-6.47041	-1513.77893	-88.31228	35.16645
255	2.117	960.10608	-161.32741	1325.32007	-233.95100	-57.41664	1274.43494	-977.71747	58.66100	1289.57336	586.72076	1.30985	44.61507	-104.40479	-207.13298	-1.74566	-703.42993	248.44307	-6.53063	-1505.87976	-82.54979	35.61470
256	2.125	957.29285	-159.97787	1331.48572	-232.41092	-57.21557	1273.95435	-976.23254	59.37184	1293.30811	606.41406	2.98238	41.50668	-117.81531	-206.08243	-1.73059	-716.85913	249.40903	-6.58598	-1494.49304	-76.50488	35.58085
257	2.133	954.36481	-158.57141	1337.60620	-230.91476	-56.80613	1273.60278	-974.75000	60.15548	1297.08960	623.14221	4.84012	37.16454	-131.26883	-205.04849	-1.71544	-730.35834	250.30756	-6.59238	-1480.79541	-70.88744	36.01740
258	2.142	951.35388	-157.11169	1343.61499	-229.53935	-56.18055	1273.37158	-973.29926	61.02213	1300.87085	637.60199	7.01594	32.30732	-144.80219	-204.03975	-1.70571	-743.90405	251.09840	-6.56167	-1465.70251	-66.21959	37.24963
259	2.150	948.28937	-155.61337	1349.44983	-228.28654	-55.32693	1273.25464	-971.90137	61.96232	1304.60388	650.25391	9.76245	27.67921	-158.44971	-203.07921	-1.67630	-757.49146	251.78589	-6.51433	-1449.46265	-62.69290	38.79583
260	2.158	945.19989	-154.10452	1355.05933	-227.11572	-54.23756	1273.25012	-970.57111	62.94759	1308.24719	661.01349	13.30218	23.64325	-172.21440	-202.14917	-1.61645	-771.15088	252.47165	-6.43522	-1431.68701	-60.25429	39.88921
261	2.167	942.11505	-152.62070	1360.40234	-225.97052	-52.91553	1273.36011	-969.31366	63.94816	1311.76880	669.32733	17.69652	20.02954	-186.05901	-201.18779	-1.54542	-784.94360	253.24811	-6.32919	-1411.75269	-58.76429	40.09317
262	2.175	939.06378	-151.19275	1365.43884	-224.78847	-51.36507	1273.58899	-968.12408	64.94164	1315.14441	674.53406	22.82450	16.36577	-199.94911	-200.17004	-1.46504	-798.89954	254.11424	-6.24666	-1389.23560	-58.11687	39.47385
263	2.183	936.07648	-149.84496	1370.12427	-223.51447	-49.58756	1273.93860	-966.99072	65.91053	1318.35315	676.17688	28.42975	12.36308	-213.88103	-199.14041	-1.34776	-812.95813	255.02316	-6.19587	-1364.04639	-58.23531	38.39971
264	2.192	933.19006	-148.60179	1374.40955	-222.11690	-47.58955	1274.40295	-965.89594	66.84863	1321.37585	674.17065	34.10764	8.24717	-227.85423	-198.15205	-1.18575	-826.98792	255.96895	-6.09132	-1336.34521	-58.98975	37.26035
265	2.200	930.45050	-147.48004	1378.24304	-220.58743	-45.39206	1274.97034	-964.81464	67.76367	1324.19727	668.90527	39.24116	4.61948	-241.86288	-197.19873	-1.01099	-840.93030	256.96381	-5.88856	-1306.46021	-60.16238	36.31720
266	2.208	927.91138	-146.47723	1381.57251	-218.92937	-43.03523	1275.62903	-963.71765	68.66369	1326.80627	661.18616	43.11066	1.98665	-255.90198	-196.20749	-0.86670	-854.89368	257.97009	-5.69112	-1274.78516	-61.50761	35.68600
267	2.217	925.62683	-145.57753	1384.34888	-217.15704	-40.57668	1276.37024	-962.57458	69.55177	1329.19312	651.77948	45.34571	0.43797	-269.94699	-195.12247	-0.77679	-868.97839	258.96240	-5.59336	-1241.68140	-62.85835	35.39191
268	2.225	923.64423	-144.76175	1386.53467	-215.29951	-38.08237	1277.18616	-961.35724	70.43539	1331.35193	640.94360	46.30817	-0.30333	-283.96201	-194.00237	-0.73079	-883.10431	259.98520	-5.54519	-1207.51001	-64.19458	35.46177
269	2.233	922.00079	-144.01144	1388.11182	-213.39276	-35.61293	1278.06287	-960.05652	71.32429	1333.28345	628.67188	46.80883	-0.63493	-297.90616	-192.96780	-0.69422	-897.12231	261.07098	-5.46577	-1172.62671	-65.62170	35.93333
270	2.242	920.72101	-143.31950	1389.09033	-211.47188	-33.21681	1278.97729	-958.70282	72.22026	1334.98938	615.26990	47.46306	-0.84941	-311.67566	-192.06967	-0.59496	-910.97290	262.16794	-5.34209	-1137.21252	-67.26963	36.79599
271	2.250	919.81268	-142.70309	1389.50952	-209.57986	-30.93726	1279.90588	-957.36597	73.12138	1336.46436	601.35828	48.44114	-1.06430	-325.08026	-191.28767	-0.26206	-924.70837	263.18826	-5.20591	-1101.22302	-69.21732	38.00508
272	2.258	919.26709	-142.19443	1389.42419	-207.78110	-28.81747	1280.83545	-956.13544	74.03029	1337.69702	587.44659	49.63760	-1.29125	-337.91415	-190.60880	0.55457	-938.43500	264.12540	-5.09696	-1064.63550	-71.48911	39.53162
273	2.267	919.06525	-141.81468	1388.88623	-206.15326	-26.89254	1281.76392	-955.10309	74.95131	1338.67236	573.72925	50.88747	-1.51082	-350.03262	-190.03299	2.04108	-952.20721	265.08694	-5.00849	-1027.67517	-74.06824	41.34830
274	2.275	919.18634	-141.56497	1387.93433	-204.76993	-25.18178	1282.69397	-954.35455	75.88020	1339.36621	560.18219	52.10320	-1.70434	-361.34409	-189.50989	4.23161	-966.00085	266.17529	-4.88828	-990.72742	-76.89041	43.36374
275	2.283	919.61298	-141.44035	1386.59619	-203.69612	-23.68970	1283.62305	-953.95850	76.79480	1339.74731	546.71735	53.30360	-1.85453	-371.72720	-188.90782	7.07892	-979.76520	267.39417	-4.72209	-954.16901	-79.82419	45.35644
276	2.292	920.33081	-141.43900	1384.89038	-202.98642	-22.41258	1284.53931	-953.95642	77.65342	1339.78662	533.27039	54.53934	-1.94509	-380.91800	-188.12268	10.56933	-993.41663	268.68076	-4.55752	-918.33868	-82.73727	47.03599
277	2.300	921.32788	-141.55557	1382.82556	-202.67712	-21.34502	1285.42419	-954.36353	78.40892	1339.46814	519.82123	55.82021	-1.98482	-388.38486	-187.25696	14.74918	-1006.90930	269.96204	-4.43945	-883.48230	-85.62159	48.23940
278	2.308	922.59363	-141.77760	1380.40271	-202.77922	-20.47575	1286.25269	-955.17688	79.03285	1338.78906	506.37808	57.11232	-2.02262	-393.33908	-186.56683	19.61252	-1020.34583	271.14395	-4.36414	-849.64050	-88.58517	48.98723
279	2.317	924.11316	-142.08768	1377.62158	-203.27673	-19.78133	1286.99731	-956.38245	79.52733	1337.75208	492.95547	58.36580	-2.11090	-394.99728	-186.18997	24.96910	-1033.87463	272.08475	-4.31916	-816.66260	-91.75089	49.33694
280	2.325	925.85883	-142.46475	1374.48877	-204.13643	-19.23340	1287.63672	-957.95575	79.92036	1336.36072	479.56311	59.54547	-2.25813	-392.84232	-186.07875	30.48314	-1047.53186	272.72247	-4.35567	-784.36664	-95.23141	49.29958
281	2.333	927.79187	-142.88794	1371.02319	-205.32181	-18.80333	1288.16101	-959.85950	80.25481	1334.62366	466.20343	60.63926	-2.43689	-386.65048	-186.20300	35.74259	-1061.20435	273.25214	-4.54045	-752.65997	-99.12955	48.88723
282	2.342	929.87451	-143.34407	1367.25916	-206.79788	-18.45228	1288.56750	-962.04797	80.56889	1332.55762	452.86786	61.64016	-2.61647	-376.43777	-186.67915	40.18122	-1074.71228	273.99646	-4.80316	-721.50940	-103.50066	48.15752
283	2.350	932.07904	-143.82841	1363.23816	-208.52953	-18.13566	1288.85693	-964.47076	80.88087	1330.18713	439.52469	62.57952	-2.76791	-362.42477	-187.70706	43.15122	-1088.03052	275.04858	-4.95957	-690.88745	-108.36506	47.21136
284	2.358	934.38806	-144.32957	1358.99451	-210.48291	-17.82950	1289.03308	-967.06500	81.19249	1327.54370	426.14270	63.53696	-2.86756	-344.94485	-189.45761	44.29890	-1101.30054	276.23618	-4.92710	-660.80481	-113.72187	46.14008
285	2.367	936.78967	-144.81990	1354.55566	-212.62717	-17.53757	1289.10840	-969.74841	81.49602	1324.66699	412.75046	64.54558	-2.91959	-324.39218	-191.97287	43.79314	-1114.57251	277.42627	-4.77830	-631.34497	-119.50335	44.96812
286	2.375	939.27222	-145.27219	1349.95642	-214.92786	-17.27088	1289.10596	-972.41956	81.77362	1321.60291	399.41095	65.57175	-2.96265	-301.27582	-195.07104	42.14302	-1127.80249	278.61368	-4.60134	-602.65363	-125.59194	43.70174
287	2.383	941.82391	-145.67628	1345.24512	-217.33771	-17.03852	1289.05139	-974.96814	81.99712	1318.39941	386.12128	66.60005	-3.04158	-276.23999	-198.33212	39.90029	-1141.02148	279.78506	-4.43442	-574.95276	-131.85883	42.39098
288	2.392	944.43140	-146.03574	1340.47876	-219.79813	-16.85933	1288.96765	-977.29883	82.13406	1315.09631	372.80649	67.64207	-3.16491	-249.98776	-201.24501	37.50630	-1154.30054	280.90045	-4.28546	-548.58447	-138.13820	41.07954
289	2.400	947.07794	-146.36490	1335.71497	-222.25024	-16.75955	1288.87634	-979.36047	82.15103	1311.71143	359.43463	68.69023	-3.29378	-223.16324	-203.45172	35.27123	-1167.65198	281.94479	-4.15255	-523.99634	-144.23491	39.75841
290	2.408	949.74445	-146.69241	1331.00891	-224.64383	-16.75058	1288.79639	-981.15948	82.01466	1308.23132	346.06573	69.73672	-3.37768	-196.24255	-204.89395	33.43176	-1181.01929	282.95599	-4.04019	-501.63910	-149.94571	38.38637
291	2.417	952.40961	-147.05316	1326.41138	-226.94217	-16.82133	1288.74158	-982.74207	81.70716	1304.61877	332.74094	70.80174	-3.38663	-169.48746	-205.76172	32.20913	-1194.35205	284.03644	-3.93539	-481.87061	-155.06856	36.93526
292	2.425	955.04675	-147.47119	1321.96741	-229.12457	-16.94823	1288.72241	-984.15552	81.24348	1300.83423	319.40405	71.89430	-3.32465	-142.94693	-206.31909	31.76317	-1207.71985	285.23926	-3.80714	-464.93146	-159.46082	35.41815
293	2.433	957.62439	-147.95183	1317.71606	-231.18192	-17.10151	1288.75183	-985.41852	80.66288	1296.85999	305.97510	72.98952	-3.23502	-116.46297	-206.72797	32.08475	-1221.26831	286.45245	-3.66806	-450.97961	-163.05783	33.86320
294	2.442	960.11108	-148.48676	1313.69385	-233.10324	-17.24449	1288.84912	-986.51428	80.00705	1292.71643	292.42844	74.07156	-3.16686	-89.74821	-206.98160	32.98172	-1235.01392	287.53665	-3.57357	-440.16565	-165.79474	32.26926
295	2.450	962.47705	-149.06612	1309.93933	-234.86731	-17.33714	1289.03772	-987.40344	79.30496	1288.46313	278.78445	75.13995	-3.12239	-62.55007	-207.00056	34.20370	-1248.82581	288.51733	-3.54619	-432.66541	-167.51053	30.50312
296	2.458	964.69696	-149.69263	1306.49280	-236.44920	-17.34686	1289.33972	-988.04895	78.56497	1284.18054	265.07269	76.17691	-3.06700	-34.76080	-206.76443	35.57331	-1262.61206	289.53851	-3.55597	-428.63403	-167.93213	28.13992
297	2.467	966.75653	-150.38254	1303.39624	-237.82365	-17.25393	1289.76575	-988.43542	77.77712	1279.94543	251.31537	77.16895	-2.99466	-6.42594	-206.32230	37.02073	-1276.37622	290.66415	-3.58380	-428.11743	-166.78821	24.51881
298	2.475	968.65430	-151.15118	1300.69067	-238.96188	-17.05477	1290.30444	-988.57111	76.92688	1275.81506	237.52313	78.13367	-2.93174	22.29899	-205.73672	38.57660	-1290.18262	291.79578	-3.63833	-430.87384	-163.97403	19.16926
299	2.483	970.39532	-152.00519	1298.41309	-239.84265	-16.77064	1290.91797	-988.48041	76.00556	1271.83154	223.68982	79.09589	-2.88132	51.23306	-205.06752	40.34034	-1304.15967	292.78983	-3.70672	-436.16718	-159.70889	12.34618
300	2.492	971.98175	-152.95026	1296.59827	-240.46603	-16.44475	1291.54688	-988.19470	75.00457	1268.03491	209.79663	80.07234	-2.83473	80.24538	-204.36690	42.38374	-1318.33447	293.62051	-3.73774	-442.92712	-154.67537	5.11975
301	2.500	973.40668	-154.00162	1295.28467	-240.84650	-16.12140	1292.12561	-987.74402	73.90759	1264.47083	195.83722	81.08833	-2.82261	109.26831	-203.66039	44.67412	-1332.46899	294.40796	-3.66610	-450.49780	-149.94836	-1.23351
302	2.508	974.65710	-155.18060	1294.51636	-240.99686	-15.82273	1292.58948	-987.15118	72.70285	1261.19617	181.85883	82.15636	-2.89611	138.27951	-202.94156	47.09132	-1346.34070	295.26056	-3.49035	-459.22131	-146.50423	-5.86625
303	2.517	975.71667	-156.49734	1294.33594	-240.92654	-15.54523	1292.87183	-986.42944	71.40604	1258.28870	167.95404	83.21445	-3.07602	167.29697	-202.19490	49.48750	-1360.05371	296.13379	-3.33196	-469.86853	-144.59140	-8.52471
304	2.525	976.56433	-157.94431	1294.77844	-240.65250	-15.28170	1292.91003	-985.58704	70.07035	1255.85010	154.17487	84.16452	-3.32558	196.35979	-201.43086	51.73955	-1373.87231	296.84503	-3.34789	-482.52319	-143.65944	-9.55841
305	2.533	977.17377	-159.50806	1295.86890	-240.20050	-15.03635	1292.66772	-984.63635	68.77859	1253.98901	140.47559	85.01468	-3.53631	225.47702	-200.68127	53.76259	-1387.90674	297.19971	-3.55657	-496.39703	-142.95801	-9.71436
306	2.542	977.51501	-161.17622	1297.62280	-239.59068	-14.81771	1292.14429	-983.59937	67.62978	1252.79651	126.77017	85.87329	-3.59570	254.63422	-199.94948	55.48041	-1401.87891	297.36267	-3.60159	-510.57697	-142.09445	-9.64724
307	2.550	977.55463	-162.93527	1300.04333	-238.83542	-14.63805	1291.36658	-982.51294	66.72842	1252.32434	113.03363	86.77432	-3.52049	283.87692	-199.20403	56.80541	-1415.06726	298.05457	-2.70764	-524.57715	-141.09048	-9.65243
308	2.558	977.25867	-164.77257	1303.11157	-237.95627	-14.51814	1290.37756	-981.42908	66.17172	1252.57227	99.30780	87.65797	-3.42557	313.32553	-198.44464	57.65991	-1426.83997	299.79578	-0.29269	-538.30316	-140.12682	-9.76371
309	2.567	976.59906	-166.68124	1306.78894	-236.98880	-14.47281	1289.23352	-980.40173	66.02708	1253.48987	85.62354	88.49742	-3.36776	343.07809	-197.74809	58.03189	-1437.30017	302.19922	3.44416	-551.82904	-139.31203	-9.93204
310	2.575	975.55963	-168.66428	1311.02783	-235.96878	-14.49466	1287.99927	-979.46368	66.30846	1254.99377	71.98645	89.30046	-3.33949	373.10175	-197.24692	58.03323	-1447.08618	304.43607	7.86887	-565.25250	-138.65530	-10.13215
311	2.583	974.13434	-170.73561	1315.77490	-234.92776	-14.56216	1286.73889	-978.61823	66.96729	1256.99231	58.41510	90.05472	-3.34241	403.16290	-197.07156	57.89327	-1456.76392	305.79840	12.48112	-578.62823	-138.15005	-10.36136
312	2.592	972.32300	-172.91208	1320.96448	-233.89917	-14.65462	1285.50696	-977.85242	67.90363	1259.40173	44.91736	90.74768	-3.37517	432.79443	-197.27359	57.83400	-1466.53345	305.90469	17.05691	-591.96069	-137.78015	-10.58467
313	2.600	970.13330	-175.20105	1326.51941	-232.90996	-14.74840	1284.34229	-977.14996	68.99082	1262.15112	31.46179	91.38271	-3.41702	461.29449	-197.77937	57.87391	-1476.12158	305.02380	21.70453	-605.22162	-137.48552	-10.75903
314	2.608	967.58386	-177.59647	1332.35938	-231.96234	-14.81387	1283.26440	-976.49054	70.09814	1265.18115	18.01086	91.95367	-3.45869	487.81534	-198.42657	57.72651	-1484.82190	303.85986	26.78018	-618.39642	-137.18883	-10.90108
315	2.617	964.70221	-180.08469	1338.40723	-231.03284	-14.84027	1282.27002	-975.84875	71.10747	1268.43774	4.55890	92.44690	-3.51538	511.59329	-199.05428	56.91163	-1491.58997	302.81854	32.54412	-631.53601	-136.84006	-11.04702
316	2.625	961.52356	-182.64258	1344.59131	-230.09062	-14.85358	1281.34265	-975.19720	71.92857	1271.86938	-8.86859	92.89893	-3.59910	532.20850	-199.59839	55.01552	-1495.06860	301.81827	38.87699	-644.70532	-136.41188	-11.17789
317	2.633	958.08801	-185.21478	1350.84204	-229.11378	-14.89685	1280.47595	-974.51282	72.50822	1275.43091	-22.25757	93.40321	-3.68939	549.71600	-200.12350	51.91407	-1493.99475	300.49481	45.09681	-657.91632	-135.86975	-11.25250
318	2.642	954.43085	-187.69185	1357.08618	-228.09442	-15.01092	1279.68213	-973.78485	72.83049	1279.09204	-35.63947	94.02426	-3.74595	564.56293	-200.72760	47.78657	-1488.05127	298.15103	50.00531	-671.16852	-135.18117	-11.27384
319	2.650	950.58289	-189.94208	1363.24829	-227.04318	-15.23790	1278.98181	-973.02008	72.91482	1282.84192	-49.05170	94.76256	-3.75390	577.30341	-201.41125	42.94382	-1478.08813	294.01099	52.67513	-684.48926	-134.35309	-11.27486
320	2.658	946.58752	-191.88255	1369.26074	-225.98878	-15.62114	1278.39392	-972.23694	72.80936	1286.68518	-62.49866	95.59363	-3.73718	588.28723	-202.06659	37.66260	-1465.27673	287.99725	53.40366	-697.90167	-133.44354	-11.25730
321	2.667	942.51141	-193.50175	1375.07141	-224.96391	-16.19509	1277.92981	-971.44958	72.57370	1290.62524	-75.97449	96.48865	-3.73280	597.55035	-202.56953	32.11454	-1450.35730	280.96606	53.48617	-711.40332	-132.51825	-11.18797
322	2.675	938.43762	-194.83000	1380.64404	-223.98911	-16.98246	1277.59302	-970.65515	72.23991	1294.63354	-89.48737	97.42120	-3.77098	604.92859	-202.84758	26.37602	-1433.69775	273.97250	53.94585	-724.99139	-131.58926	-11.05974
323	2.683	934.45190	-195.91687	1385.95081	-223.06453	-17.99598	1277.38293	-969.83710	71.76878	1298.62769	-103.06104	98.36493	-3.84727	610.19354	-202.87973	20.53036	-1415.51050	267.36823	54.66795	-738.66650	-130.61919	-10.92366
324	2.692	930.63000	-196.81952	1390.96375	-222.17233	-19.23274	1277.29919	-968.97839	71.06242	1302.49744	-116.72839	99.29424	-3.90408	613.05725	-202.66055	14.79311	-1395.77881	260.70129	54.77482	-752.40607	-129.57480	-10.84967
325	2.700	927.03259	-197.58850	1395.65076	-221.28954	-20.67063	1277.34485	-968.07269	70.03453	1306.16858	-130.49823	100.21315	-3.87988	613.10809	-202.19086	9.55960	-1374.15210	253.46237	53.61843	-766.19867	-128.46637	-10.85900
326	2.708	923.70630	-198.26501	1399.97864	-220.40181	-22.27598	1277.52563	-967.12585	68.67825	1309.63293	-144.32452	101.15300	-3.77030	609.87518	-201.50224	5.33608	-1350.14868	245.61848	51.26008	-780.07825	-127.33983	-10.90977
327	2.717	920.68933	-198.88773	1403.91663	-219.51318	-24.01086	1277.84314	-966.14966	67.10024	1312.92517	-158.15344	102.12048	-3.61974	603.17108	-200.60686	2.50122	-1323.59363	237.48830	48.31564	-794.04926	-126.23367	-10.94286
328	2.725	918.01599	-199.49657	1407.43530	-218.64355	-25.83642	1278.29468	-965.15576	65.47899	1316.08655	-171.99829	103.08028	-3.47656	593.40448	-199.43886	1.02183	-1294.73730	229.46245	45.59442	-808.04028	-125.19324	-10.90709
329	2.733	915.71698	-200.13049	1410.50659	-217.80945	-27.71661	1278.88379	-964.15924	63.95989	1319.13940	-185.91925	104.00977	-3.36817	581.38116	-198.00313	0.45323	-1263.96680	221.70474	43.62884	-821.99225	-124.28082	-10.78205
330	2.742	913.81458	-200.81998	1413.11011	-217.00833	-29.61452	1279.63049	-963.18420	62.60174	1322.07898	-199.92505	104.93861	-3.29095	567.93512	-196.52336	0.26651	-1231.67297	214.10664	42.49947	-835.91870	-123.45847	-10.62628
331	2.750	912.31757	-201.58185	1415.23059	-216.22351	-31.49068	1280.56848	-962.26361	61.40260	1324.88123	-213.91479	105.92747	-3.19698	553.83728	-195.25784	0.15042	-1198.33179	206.81999	42.19430	-849.84161	-122.54910	-10.54617
332	2.758	911.21875	-202.42177	1416.85242	-215.44164	-33.31432	1281.72705	-961.43652	60.33047	1327.51563	-227.67175	107.06227	-2.99588	539.68170	-194.24977	0.03069	-1164.39722	200.36913	42.78580	-863.74438	-121.45753	-10.57573
333	2.767	910.49481	-203.33926	1417.96204	-214.66965	-35.06507	1283.10986	-960.74738	59.33809	1329.94861	-240.92816	108.43394	-2.61333	525.72418	-193.37680	-0.08617	-1130.08960	194.86230	44.17276	-877.61304	-120.31898	-10.62754
334	2.775	910.10938	-204.32945	1418.55493	-213.94096	-36.72200	1284.68726	-960.24243	58.37866	1332.14307	-253.62134	110.01523	-2.08055	511.93668	-192.53130	-0.21536	-1095.44092	189.78999	46.03830	-891.46973	-119.31248	-10.58329
335	2.783	910.02124	-205.37854	1418.63501	-213.30891	-38.26720	1286.40417	-959.96252	57.41666	1334.06384	-266.28479	111.62614	-1.47483	498.19473	-191.66217	-0.38878	-1060.56226	184.69662	48.06259	-905.33820	-118.45821	-10.41766
336	2.792	910.19086	-206.46541	1418.20898	-212.83458	-39.70087	1288.20081	-959.93964	56.43229	1335.68018	-280.15717	113.17068	-0.65074	484.43417	-190.74965	-0.61305	-1025.80371	179.47025	49.99677	-919.18683	-117.64986	-10.23506
337	2.800	910.58191	-207.57169	1417.28638	-212.57182	-41.03793	1290.02234	-960.19775	55.42515	1336.96558	-296.58405	114.74557	0.90996	470.68246	-189.83435	-0.82670	-991.64172	174.20511	51.69215	-932.94769	-116.81104	-10.15647
338	2.808	911.16217	-208.68271	1415.87817	-212.54716	-42.27850	1291.80969	-960.75159	54.41189	1337.89893	-315.91656	116.32314	3.98722	456.99966	-188.99609	-0.93213	-958.42102	169.08301	53.13148	-946.61426	-115.97723	-10.16469
339	2.817	911.90704	-209.78009	1413.99390	-212.74925	-43.38241	1293.48901	-961.60364	53.41763	1338.46802	-336.79065	117.62117	9.56239	443.42239	-188.24799	-0.91963	-926.22559	164.24869	54.33556	-960.25653	-115.18908	-10.12852
340	2.825	912.79999	-210.83905	1411.63928	-213.14868	-44.28570	1294.98218	-962.74304	52.47154	1338.67322	-356.29688	118.46812	18.54548	429.92575	-187.51845	-0.89664	-894.94189	159.72496	55.24290	-973.93188	-114.41682	-9.97676
341	2.833	913.83118	-211.83492	1408.82153	-213.73199	-44.94331	1296.22839	-964.14557	51.60041	1338.53210	-370.88574	118.98708	30.71741	416.43369	-186.73967	-0.96560	-864.34027	155.44272	55.70638	-987.63300	-113.65887	-9.79596
342	2.842	914.99567	-212.74898	1405.55457	-214.50911	-45.34007	1297.19775	-965.77905	50.81685	1338.08142	-377.84912	119.45761	43.96634	402.89230	-185.88843	-1.14326	-834.15546	151.37744	55.61876	-1001.28516	-112.93288	-9.74427
343	2.850	916.29315	-213.56290	1401.85706	-215.49295	-45.46316	1297.89417	-967.61218	50.12312	1337.36633	-376.50116	120.29257	55.35592	389.32104	-184.97145	-1.39118	-804.20056	147.61819	55.01648	-1014.80945	-112.15800	-9.85195
344	2.858	917.72968	-214.25523	1397.74866	-216.68265	-45.28894	1298.35608	-969.61584	49.53019	1336.42578	-367.86829	121.94334	63.04025	375.77261	-184.02534	-1.64465	-774.43982	144.36583	54.03664	-1028.23328	-111.26980	-9.94516
345	2.867	919.31885	-214.81447	1393.25171	-218.06590	-44.80669	1298.64478	-971.75720	49.06258	1335.28296	-353.50226	124.48256	66.94812	362.27350	-183.11095	-1.81798	-744.98682	141.95149	52.80861	-1041.64478	-110.38660	-9.84985
346	2.875	921.07770	-215.24841	1388.39233	-219.62984	-44.04515	1298.82666	-974.00043	48.74722	1333.94482	-334.86969	127.32109	68.06221	348.84323	-182.28839	-1.85395	-716.02850	140.64877	51.37755	-1055.04736	-109.66377	-9.60918
347	2.883	923.01862	-215.57668	1383.20032	-221.35861	-43.06192	1298.95715	-976.31384	48.60112	1332.40906	-313.41565	129.58018	67.52161	335.53134	-181.60608	-1.76533	-687.77454	140.49530	49.68604	-1068.36304	-109.07433	-9.40450
348	2.892	925.14337	-215.82181	1377.70862	-223.21779	-41.90489	1299.07312	-978.67218	48.61538	1330.67236	-290.64978	130.69911	66.18267	322.38132	-181.07127	-1.60996	-660.50098	141.46089	47.60528	-1081.51880	-108.38391	-9.37903
349	2.900	927.44067	-215.99951	1371.95422	-225.15221	-40.59453	1299.19104	-981.04919	48.75108	1328.73914	-267.95203	130.53415	64.48091	309.37405	-180.59399	-1.47095	-634.53589	143.56993	44.96096	-1094.47864	-107.32213	-9.57119
350	2.908	929.88867	-216.10800	1365.97839	-227.10803	-39.14787	1299.31274	-983.40814	48.96531	1326.62402	-246.13055	129.17471	62.56038	296.43936	-180.03934	-1.42250	-610.15363	146.85693	41.58944	-1107.31958	-105.95841	-9.86733
351	2.917	932.45941	-216.13356	1359.83398	-229.05725	-37.61155	1299.43689	-985.70502	49.23308	1324.34534	-225.12817	126.92928	60.58969	283.50888	-179.36444	-1.44785	-587.50830	151.38963	37.48964	-1120.25464	-104.74952	-10.07318
352	2.925	935.11804	-216.06473	1353.59119	-231.00269	-36.06552	1299.56982	-987.89978	49.53937	1321.91992	-204.25269	124.29483	58.87299	270.54297	-178.62158	-1.44440	-566.70508	157.19473	32.86826	-1133.37793	-103.88216	-10.11475
353	2.933	937.82172	-215.89633	1347.33459	-232.96291	-34.59819	1299.72522	-989.96191	49.87191	1319.35950	-182.71509	121.70985	57.63553	257.53140	-177.85309	-1.33649	-548.01147	164.13132	27.95578	-1146.55688	-103.10616	-10.04539
354	2.942	940.52368	-215.62735	1341.14966	-234.94678	-33.26878	1299.91467	-991.86932	50.22200	1316.66431	-160.01794	119.31398	56.79203	244.47586	-177.04597	-1.14986	-531.93707	172.03516	22.94527	-1159.75562	-102.43272	-9.90419
355	2.950	943.17810	-215.26137	1335.11145	-236.93436	-32.07883	1300.14209	-993.60297	50.57499	1313.82031	-136.01758	116.98865	55.99510	231.36816	-176.15999	-0.98512	-519.02246	180.83931	18.12521	-1173.09119	-102.05235	-9.73939
356	2.958	945.74109	-214.80865	1329.28088	-238.87735	-30.98478	1300.40552	-995.13776	50.91002	1310.80713	-110.77509	114.52786	54.91412	218.19118	-175.19093	-0.92033	-509.67209	190.25125	13.77867	-1186.53491	-101.75556	-9.62327
357	2.967	948.17584	-214.29013	1323.70862	-240.71266	-29.93986	1300.69714	-996.43481	51.22058	1307.60999	-84.41693	111.77127	53.48661	204.93616	-174.19746	-0.93260	-504.14850	199.49081	9.91643	-1199.93506	-101.27287	-9.53137
358	2.975	950.45642	-213.73558	1318.44250	-242.38058	-28.93024	1301.00122	-997.44714	51.52483	1304.23291	-57.10803	108.70757	51.94629	191.60742	-173.24426	-0.93390	-502.44638	207.61945	6.31171	-1213.23584	-100.63826	-9.39263
359	2.983	952.56348	-213.16772	1313.53247	-243.84235	-27.98730	1301.29175	-998.14246	51.84849	1300.71436	-29.09338	105.42307	50.65402	178.21791	-172.34790	-0.87495	-504.12180	214.01974	2.81411	-1226.52759	-99.90589	-9.22493
360	2.992	954.48236	-212.59067	1309.03101	-245.08807	-27.16635	1301.53516	-998.53229	52.19435	1297.14636	-0.71082	102.01149	49.93427	164.79198	-171.48294	-0.79074	-508.35004	218.51750	-0.39318	-1239.95386	-99.04259	-9.07873
361	3.000	956.20526	-212.00114	1304.99402	-246.13022	-26.51057	1301.69531	-998.68115	52.52923	1293.68750	27.70557	98.58084	49.96162	151.34392	-170.61258	-0.75190	-514.39221	221.31584	-2.85284	-1253.54797	-98.08653	-8.96025
362	3.008	957.72931	-211.40500	1301.48132	-246.98615	-26.02961	1301.73694	-998.68188	52.80805	1290.53149	55.97723	95.20406	50.69154	137.84239	-169.70691	-0.79675	-522.24011	222.95081	-4.30292	-1267.21143	-97.08649	-8.87004
363	3.017	959.05145	-210.81296	1298.55542	-247.66699	-25.69734	1301.62476	-998.60840	53.01363	1287.82800	84.11786	91.86140	51.94721	124.23577	-168.73756	-0.91189	-532.39551	224.07581	-4.98682	-1280.88721	-95.96489	-8.82228
364	3.025	960.16321	-210.22131	1296.27222	-248.17828	-25.46566	1301.32300	-998.48254	53.17616	1285.62366	112.22852	88.48120	53.56338	110.50843	-167.66641	-1.04905	-544.78906	225.09995	-5.31614	-1294.62183	-94.68101	-8.82547
365	3.033	961.04730	-209.61017	1294.66772	-248.52328	-25.28898	1300.80371	-998.28320	53.34713	1283.89294	140.38177	85.01051	55.39183	96.68868	-166.44827	-1.17373	-558.51721	226.10124	-5.50439	-1308.45129	-93.42731	-8.87364
366	3.042	961.67719	-208.95929	1293.75269	-248.70673	-25.13919	1300.05469	-997.98517	53.54313	1282.62549	168.60071	81.46069	57.24467	82.82322	-165.07439	-1.31069	-572.65454	227.06134	-5.62468	-1322.31702	-92.40909	-8.92335
367	3.050	962.02625	-208.25830	1293.51965	-248.73676	-25.00202	1299.08215	-997.58453	53.71839	1281.86682	196.90576	77.89087	58.91949	68.95503	-163.64290	-1.49044	-586.75146	228.03503	-5.72916	-1336.11121	-91.57045	-8.87475
368	3.058	962.07910	-207.51396	1293.94751	-248.62486	-24.87112	1297.90747	-997.09906	53.78803	1281.68176	225.34546	74.35359	60.26571	55.11520	-162.32977	-1.67095	-600.69141	229.10292	-5.85183	-1349.76160	-90.71671	-8.58912
369	3.067	961.83160	-206.75113	1295.00146	-248.38788	-24.74805	1296.56396	-996.55841	53.66805	1282.09595	253.98492	70.86920	61.19502	41.33032	-161.25230	-1.76957	-614.49066	230.26721	-6.00417	-1363.21045	-89.71536	-7.91364
370	3.075	961.28430	-205.99445	1296.63367	-248.04904	-24.64553	1295.09058	-995.99176	53.30663	1283.07434	282.88892	67.43222	61.64526	27.62104	-160.38382	-1.74960	-628.19861	231.46204	-6.17795	-1376.30615	-88.55113	-6.67442
371	3.083	960.43823	-205.25012	1298.78845	-247.63023	-24.58735	1293.52625	-995.41821	52.70407	1284.53638	312.15421	64.01921	61.56481	13.97822	-159.57579	-1.65916	-641.83148	232.64676	-6.32766	-1388.82288	-87.29308	-4.71358
372	3.092	959.29730	-204.50775	1301.40625	-247.14383	-24.59680	1291.91064	-994.83911	51.92642	1286.37659	341.93494	60.57286	60.91951	0.35717	-158.67471	-1.57774	-655.37543	233.82448	-6.38271	-1400.63965	-85.91530	-2.07093
373	3.100	957.87103	-203.74933	1304.42554	-246.60071	-24.68746	1290.28455	-994.23169	51.10748	1288.47156	372.35638	57.02746	59.72922	-13.28704	-157.62709	-1.54432	-668.83752	235.00719	-6.32198	-1411.80688	-84.19005	0.94315
374	3.108	956.17395	-202.95587	1307.78247	-246.02444	-24.86269	1288.68115	-993.55902	50.42071	1290.68750	403.39209	53.44769	58.16644	-26.96319	-156.44542	-1.56169	-682.26910	236.21762	-6.21704	-1422.45752	-82.00386	4.12732
375	3.117	954.22363	-202.11398	1311.41101	-245.44620	-25.11008	1287.12415	-992.80475	50.00558	1292.91626	434.80371	50.10138	56.60647	-40.64718	-155.15891	-1.61947	-695.73828	237.48032	-6.17246	-1432.72253	-79.74112	7.73883
376	3.125	952.04230	-201.21454	1315.24255	-244.88339	-25.39814	1285.63342	-991.99811	49.87477	1295.13916	466.07465	47.30738	55.48735	-54.30883	-153.83568	-1.69900	-709.27075	238.78470	-6.22663	-1442.49915	-77.94235	12.10882
377	3.133	949.65900	-200.24319	1319.21387	-244.32684	-25.69009	1284.22852	-991.19458	49.91090	1297.42505	496.36404	45.23655	55.01159	-67.93278	-152.55956	-1.77968	-722.83392	240.08456	-6.31822	-1451.10925	-76.59467	17.04539
378	3.142	947.10809	-199.18092	1323.27393	-243.73981	-25.95517	1282.92627	-990.43671	49.98553	1299.83569	524.66357	43.83546	54.89066	-81.53410	-151.36459	-1.83442	-736.40253	241.33929	-6.36361	-1457.33130	-75.15214	21.91858
379	3.150	944.42426	-198.01746	1327.38062	-243.06229	-26.16188	1281.73804	-989.73828	50.05145	1302.36792	550.12561	42.86646	54.39437	-95.14579	-150.23221	-1.84118	-750.01526	242.51689	-6.37219	-1459.94287	-73.09697	26.18533
380	3.158	941.63672	-196.76125	1331.49036	-242.23280	-26.27388	1280.66968	-989.09192	50.12822	1304.98193	572.33899	42.04785	52.75426	-108.78431	-149.13434	-1.81324	-763.70154	243.56354	-6.40508	-1458.32312	-70.21796	29.64686
381	3.167	938.76801	-195.43216	1335.55676	-241.24463	-26.25753	1279.72803	-988.47998	50.25634	1307.63831	591.42700	41.23878	49.62669	-122.44636	-148.06042	-1.78826	-777.38281	244.44537	-6.42440	-1452.60596	-66.64357	32.37091
382	3.175	935.83960	-194.04474	1339.54114	-240.19382	-26.08664	1278.92505	-987.88281	50.47109	1310.30701	607.93353	40.55407	45.26207	-136.12572	-147.02164	-1.78721	-790.96368	245.21309	-6.33907	-1443.36926	-62.83611	34.57989
383	3.183	932.87585	-192.60739	1343.42188	-239.23325	-25.74091	1278.27209	-987.28723	50.79373	1312.96216	622.54095	40.28209	40.29815	-149.82037	-146.02156	-1.81365	-804.48193	245.97791	-6.16387	-1431.20422	-59.50159	36.56187
384	3.192	929.90179	-191.13446	1347.19141	-238.45958	-25.20270	1277.76807	-986.69214	51.23498	1315.57678	635.72766	40.64143	35.36075	-163.53806	-145.03563	-1.86314	-818.09113	246.82343	-5.99964	-1416.43713	-57.32867	38.41999
385	3.200	926.93707	-189.64795	1350.84509	-237.86252	-24.45357	1277.39917	-986.10455	51.79755	1318.12366	647.49963	41.63129	30.73004	-177.29028	-144.05130	-1.89859	-831.92297	247.75583	-5.90838	-1399.17566	-56.41417	39.73690
386	3.208	923.99481	-188.16910	1354.37817	-237.35947	-23.47289	1277.14795	-985.53046	52.47183	1320.57446	657.39075	43.10797	26.27563	-191.07718	-143.08319	-1.86705	-845.94226	248.75598	-5.86490	-1379.42407	-56.12032	39.73950
387	3.217	921.08575	-186.71118	1357.78271	-236.84563	-22.24204	1276.99829	-984.96399	53.23942	1322.90259	664.73920	44.98661	21.68828	-204.89438	-142.13063	-1.76850	-859.98370	249.80807	-5.80898	-1356.93262	-55.99569	38.08237
388	3.225	918.22797	-185.27652	1361.03796	-236.22949	-20.75465	1276.93665	-984.38251	54.07951	1325.08789	668.94135	47.38492	16.81584	-218.74100	-141.17564	-1.65963	-873.94299	250.84544	-5.71147	-1331.25525	-56.36087	35.27395
389	3.233	915.45496	-183.85687	1364.09924	-235.45117	-19.02158	1276.95117	-983.75195	54.96300	1327.12183	669.56152	50.50567	11.85112	-232.60776	-140.21518	-1.57683	-887.80597	251.79227	-5.56844	-1302.29517	-57.59441	32.19981
390	3.242	912.81421	-182.44342	1366.89929	-234.48473	-17.06799	1277.02979	-983.03625	55.85245	1329.00378	666.50403	54.24429	7.27733	-246.49536	-139.25623	-1.49558	-901.59912	252.65182	-5.38696	-1270.59839	-59.48204	29.53092
391	3.250	910.36206	-181.04829	1369.36487	-233.33224	-14.93533	1277.16003	-982.20355	56.72057	1330.73450	660.24597	57.90274	3.62814	-260.43228	-138.29799	-1.37611	-915.41919	253.45041	-5.20120	-1237.00098	-61.57946	27.63453
392	3.258	908.16150	-179.70953	1371.43774	-232.01224	-12.68147	1277.33337	-981.23151	57.56195	1332.31055	651.69641	60.53010	1.19710	-274.42670	-137.34207	-1.21976	-929.36475	254.19461	-5.04519	-1202.23291	-63.75944	26.69206
393	3.267	906.28101	-178.47324	1373.08850	-230.54694	-10.36963	1277.54932	-980.11462	58.38220	1333.72205	641.58142	61.74018	-0.10475	-288.43668	-136.39673	-1.07417	-943.42889	254.94341	-4.92846	-1166.83569	-66.19395	26.73309
394	3.275	904.78516	-177.38220	1374.31860	-228.95624	-8.05637	1277.81506	-978.87195	59.18401	1334.95532	630.12244	62.02570	-0.66379	-302.41830	-135.46420	-0.99091	-957.52466	255.77083	-4.85473	-1131.19238	-69.00912	27.63396
395	3.283	903.72266	-176.47282	1375.15393	-227.26260	-5.78867	1278.13904	-977.55249	59.96857	1335.99634	617.43884	62.17611	-0.92699	-316.33334	-134.55719	-0.96265	-971.57568	256.65717	-4.82004	-1095.52393	-72.12888	29.19202
396	3.292	903.12366	-175.76767	1375.62903	-225.50211	-3.60668	1278.52258	-976.23273	60.74158	1336.83325	603.93500	62.63422	-1.16170	-330.07327	-133.72223	-0.89869	-985.55798	257.55469	-4.79668	-1059.85071	-75.42868	31.26299
397	3.300	903.00085	-175.26588	1375.77014	-223.73000	-1.54507	1278.95874	-975.00159	61.50781	1337.45557	590.14050	63.43419	-1.41319	-343.43222	-133.02565	-0.65245	-999.47461	258.48615	-4.73161	-1024.11096	-78.84527	33.77859
398	3.308	903.34521	-174.93726	1375.59021	-222.01663	0.36712	1279.43811	-973.93671	62.26177	1337.85046	576.39032	64.45700	-1.64843	-356.18863	-132.52927	-0.05042	-1013.33533	259.46790	-4.58503	-988.46863	-82.24326	36.54969
399	3.317	904.12067	-174.73462	1375.09668	-220.43915	2.10870	1279.95166	-973.09155	62.98277	1337.99658	562.74927	65.61374	-1.85278	-368.18271	-132.26309	1.07177	-1027.15088	260.45514	-4.38491	-953.47083	-85.39146	39.14758
400	3.325	905.27142	-174.62354	1374.30054	-219.07428	3.66856	1280.48560	-972.50470	63.63577	1337.86328	549.15564	66.86333	-2.01805	-379.28262	-132.16757	2.80671	-1040.92041	261.46436	-4.19905	-919.81183	-88.27441	41.19648
401	3.333	906.73724	-174.60349	1373.21875	-217.99567	5.03671	1281.02307	-972.21271	64.18207	1337.41870	535.56232	68.16881	-2.14088	-389.29062	-132.09164	5.15202	-1054.64209	262.59879	-4.08914	-887.85675	-91.18291	42.63610
402	3.342	908.46326	-174.69662	1371.87000	-217.27606	6.18668	1281.54919	-972.25330	64.59591	1336.63757	521.96228	69.49660	-2.23969	-397.87738	-131.96104	8.08797	-1068.34558	263.83023	-4.11129	-857.34949	-94.26926	43.44867
403	3.350	910.40106	-174.91864	1370.26855	-216.98288	7.07615	1282.04932	-972.66003	64.87940	1335.50195	508.37250	70.81075	-2.32909	-404.55273	-131.92865	11.66279	-1082.07068	264.93811	-4.26996	-827.61884	-97.37159	43.48017
404	3.358	912.50842	-175.26831	1368.42358	-217.15984	7.67992	1282.50720	-973.45654	65.06510	1334.00391	494.81976	72.05928	-2.40750	-408.72913	-132.22565	15.95009	-1095.77637	265.80148	-4.49453	-798.09497	-100.46835	42.79108
405	3.367	914.75287	-175.73660	1366.34070	-217.80879	8.02571	1282.91150	-974.65234	65.19438	1332.15076	481.31970	73.20436	-2.49886	-409.84882	-132.92412	20.96763	-1109.33765	266.58499	-4.69268	-768.61798	-103.90462	41.77764
406	3.375	917.11395	-176.31267	1364.02051	-218.88754	8.19560	1283.26501	-976.23975	65.28988	1329.96729	467.86353	74.25575	-2.64464	-407.39502	-133.98546	26.63098	-1122.71509	267.53552	-4.78810	-739.33496	-108.03815	40.75822
407	3.383	919.58344	-176.98758	1361.45935	-220.33391	8.28793	1283.58472	-978.19196	65.35155	1327.49609	454.41910	75.27472	-2.82983	-400.87531	-135.44319	32.56871	-1136.02393	268.70200	-4.78418	-710.44666	-112.94628	39.73979
408	3.392	922.16333	-177.75830	1358.65222	-222.09711	8.36974	1283.88245	-980.46130	65.36865	1324.79590	440.95782	76.32605	-2.98485	-390.01343	-137.43393	37.93842	-1149.40405	269.91367	-4.76731	-682.05591	-118.52156	38.63499
409	3.400	924.86304	-178.62750	1355.59839	-224.13452	8.45369	1284.14441	-982.97614	65.32681	1321.91821	427.49530	77.41367	-3.07274	-374.96667	-140.11642	41.69188	-1162.91663	271.01678	-4.74295	-654.17255	-124.66776	37.46448
410	3.408	927.69299	-179.59897	1352.30713	-226.37814	8.50402	1284.33240	-985.64734	65.20960	1318.86316	414.07059	78.50134	-3.12341	-356.25708	-143.55249	43.16546	-1176.50122	272.07919	-4.59372	-626.82965	-131.33878	36.32294
411	3.417	930.65686	-180.66675	1348.79944	-228.73225	8.47025	1284.40869	-988.38593	64.99876	1315.58325	400.67310	79.57774	-3.18318	-334.51999	-147.59758	42.40844	-1190.01538	273.26187	-4.26302	-600.17542	-138.43935	35.27454
412	3.425	933.74817	-181.80548	1345.09998	-231.11401	8.32512	1284.36353	-991.10327	64.68231	1312.05298	387.25458	80.63933	-3.27718	-310.36441	-151.91177	40.04317	-1203.41187	274.54086	-3.85329	-574.47650	-145.75208	34.29599
413	3.433	936.94928	-182.97906	1341.22961	-233.47685	8.06368	1284.22217	-993.68713	64.29519	1308.30957	373.80743	81.65948	-3.41284	-284.41171	-156.10385	36.89270	-1216.81323	275.72314	-3.53369	-550.07977	-152.98462	33.27547
414	3.442	940.22925	-184.16937	1337.20557	-235.79604	7.68436	1284.03247	-995.99249	63.95754	1304.42358	360.35168	82.65291	-3.56781	-257.35123	-159.88452	33.65797	-1230.33984	276.72577	-3.39056	-527.37189	-159.86345	32.06548
415	3.450	943.54358	-185.39757	1333.04443	-238.04962	7.19953	1283.84326	-997.90155	63.79248	1300.44275	346.88275	83.69128	-3.68856	-229.86482	-163.12784	30.79298	-1243.95874	277.69800	-3.35442	-506.74286	-166.15233	30.56474
416	3.458	946.84155	-186.70534	1328.76489	-240.21208	6.64816	1283.69092	-999.41400	63.76337	1296.36133	333.39539	84.78499	-3.74575	-202.45894	-165.86253	28.55069	-1257.58032	278.81284	-3.29762	-488.51880	-171.65012	28.76214
417	3.467	950.07959	-188.12129	1324.39124	-242.25815	6.08167	1283.60046	-1000.63910	63.67448	1292.14636	319.89920	85.84671	-3.76235	-175.36430	-168.22275	27.05549	-1271.22021	280.03864	-3.20307	-472.89209	-176.27161	26.72614
418	3.475	953.23132	-189.65628	1319.95435	-244.16873	5.54858	1283.58789	-1001.68805	63.35435	1287.78442	306.38028	86.82846	-3.75132	-148.55315	-170.34436	26.31095	-1284.95630	281.19608	-3.16533	-459.95288	-180.02806	24.56254
419	3.483	956.28418	-191.31012	1315.49048	-245.93169	5.08581	1283.65894	-1002.60187	62.76863	1283.29016	292.80573	87.79062	-3.68145	-121.80003	-172.28407	26.18759	-1298.79773	282.13971	-3.25352	-449.80908	-182.84448	22.31455
420	3.492	959.22925	-193.07050	1311.04285	-247.53732	4.71014	1283.81421	-1003.36072	61.97593	1278.69263	279.16931	88.80452	-3.53962	-94.80323	-174.03442	26.47574	-1312.67676	282.87555	-3.46030	-442.65161	-184.51556	19.83272
421	3.500	962.05048	-194.91879	1306.66638	-248.97183	4.42185	1284.05627	-1003.92029	61.04559	1274.03125	265.46780	89.87315	-3.36015	-67.36611	-175.56952	26.99142	-1326.47607	283.61066	-3.68313	-438.68750	-184.85483	16.74171
422	3.508	964.71844	-196.84122	1302.42676	-250.21471	4.21476	1284.38831	-1004.24194	60.01064	1269.35474	251.65692	90.95534	-3.18239	-39.48589	-176.86694	27.64932	-1340.16040	284.55109	-3.74230	-438.00092	-183.85977	12.60087
423	3.517	967.19299	-198.83347	1298.39539	-251.24252	4.07519	1284.80798	-1004.31061	58.85728	1264.71948	237.71695	92.00865	-3.03556	-11.29882	-177.95370	28.48266	-1353.94702	285.53735	-3.61983	-440.45276	-181.85844	7.24667
424	3.525	969.43732	-200.89777	1294.64429	-252.03217	3.97448	1285.30786	-1004.13306	57.54507	1260.19177	223.71173	93.00653	-2.94620	17.01337	-178.93689	29.60404	-1368.03369	286.26694	-3.52724	-445.76160	-179.52319	1.20378
425	3.533	971.42645	-203.03696	1291.24377	-252.56223	3.87087	1285.87292	-1003.71814	56.04311	1255.85327	209.71521	93.96475	-2.92914	45.30186	-179.90326	31.09211	-1382.20117	286.92520	-3.53091	-453.75488	-177.54999	-4.24351
426	3.542	973.14093	-205.25145	1288.26196	-252.81871	3.72215	1286.46753	-1003.06287	54.36198	1251.80994	195.74396	94.95210	-2.98283	73.49514	-180.81747	32.89874	-1396.13440	287.90244	-3.49539	-464.34351	-176.20763	-7.84824
427	3.550	974.55811	-207.53726	1285.76501	-252.80469	3.49727	1287.02234	-1002.15839	52.56559	1248.19971	181.80994	96.03731	-3.07491	101.58239	-181.60762	34.87778	-1409.86768	289.06601	-3.43093	-477.08459	-175.29576	-9.41488
428	3.558	975.65314	-209.88721	1283.81628	-252.54150	3.18118	1287.44373	-1001.00677	50.75973	1245.18555	167.98596	97.23351	-3.13240	129.57846	-182.29489	36.88022	-1423.47095	290.04840	-3.37228	-491.04456	-174.50502	-9.70690
429	3.567	976.40259	-212.29420	1282.47852	-252.05568	2.77267	1287.64185	-999.63403	49.07302	1242.92554	154.32578	98.42697	-3.12533	157.50998	-182.97632	38.79341	-1436.72595	290.90082	-3.01227	-505.28430	-173.66029	-9.57711
430	3.575	976.78662	-214.75235	1281.80823	-251.36694	2.27752	1287.55359	-998.09332	47.63602	1241.53589	140.75085	99.34944	-3.15348	185.40854	-183.73256	40.51236	-1449.38208	292.03992	-1.80967	-519.31848	-172.73901	-9.49257
431	3.583	976.79126	-217.26089	1281.84424	-250.48915	1.70648	1287.15381	-996.46130	46.55178	1241.06189	127.14417	99.86119	-3.32251	213.31110	-184.58868	41.92793	-1461.44092	293.75266	0.59408	-533.09119	-171.82468	-9.57076
432	3.592	976.40820	-219.82660	1282.59937	-249.43628	1.08044	1286.45483	-994.82690	45.87312	1241.46875	113.49619	100.20131	-3.58125	241.27811	-185.53180	42.94279	-1473.19141	295.81528	4.16872	-546.69727	-171.03151	-9.75542
433	3.600	975.63452	-222.45264	1284.05994	-248.22360	0.43211	1285.50024	-993.27197	45.60264	1242.65479	99.86487	100.68542	-3.80220	269.42197	-186.55116	43.48004	-1484.99756	297.61688	8.66129	-560.19330	-170.42276	-9.97162
434	3.608	974.47504	-225.12860	1286.19006	-246.86528	-0.20499	1284.35754	-991.85504	45.70386	1244.48486	86.27551	101.37616	-3.91481	297.90207	-187.67624	43.51600	-1496.85498	298.62811	13.78476	-573.58368	-169.94977	-10.18645
435	3.617	972.94055	-227.83252	1288.93872	-245.37500	-0.81294	1283.11011	-990.59863	46.10539	1246.82605	72.70447	102.19096	-3.90303	326.84454	-188.99312	43.13489	-1508.23193	298.59070	19.19852	-586.87036	-169.50644	-10.37655
436	3.625	971.04266	-230.53357	1292.24512	-243.77490	-1.38908	1281.84424	-989.48370	46.70417	1249.57251	59.13391	103.02972	-3.79867	356.22702	-190.62564	42.54117	-1518.41040	297.55865	24.62800	-600.07361	-169.04744	-10.52210
437	3.633	968.79053	-233.19626	1296.04077	-242.10324	-1.92948	1280.63147	-988.46075	47.37998	1252.65283	45.60266	103.77744	-3.68018	385.81393	-192.65704	42.00788	-1526.74658	295.95776	30.12252	-613.23102	-168.59369	-10.64380
438	3.642	966.19250	-235.79074	1300.25354	-240.40509	-2.41845	1279.51440	-987.46985	48.01711	1256.02234	32.17529	104.39258	-3.60158	415.15170	-195.05814	41.75994	-1532.55139	294.21027	35.91394	-626.38416	-168.16292	-10.77585
439	3.650	963.25995	-238.30208	1304.81348	-238.71127	-2.83191	1278.50830	-986.45813	48.52043	1259.64746	18.86768	104.95198	-3.56409	443.59152	-197.71051	41.81005	-1534.91577	292.38953	41.95543	-639.55847	-167.72379	-10.91999
440	3.658	960.00824	-240.73662	1309.65442	-237.02789	-3.15228	1277.61377	-985.39050	48.82130	1263.49463	5.62683	105.55589	-3.56518	470.38901	-200.46873	41.87847	-1532.99536	290.36761	47.59138	-652.76953	-167.19972	-11.05683
441	3.667	956.45453	-243.12115	1314.71411	-235.34676	-3.38294	1276.82861	-984.25073	48.88142	1267.52856	-7.63239	106.24640	-3.60803	494.92871	-203.20900	41.53121	-1526.64697	287.79620	51.68422	-666.02728	-166.52112	-11.17475
442	3.675	952.62036	-245.48792	1319.92957	-233.66620	-3.55001	1276.15417	-983.03857	48.69421	1271.71729	-20.97498	107.00163	-3.68412	516.94623	-205.87137	40.44350	-1516.55078	284.01920	53.44007	-679.32825	-165.70345	-11.26161
443	3.683	948.53552	-247.85092	1325.23450	-232.00073	-3.69107	1275.59692	-981.76605	48.27361	1276.03467	-34.40289	107.78635	-3.77571	536.55743	-208.46379	38.56551	-1503.69922	278.57483	53.26839	-692.66675	-164.85199	-11.28363
444	3.692	944.23438	-250.19897	1330.56055	-230.37396	-3.84457	1275.16235	-980.45160	47.63887	1280.45935	-47.86877	108.59969	-3.85593	554.05621	-211.01822	36.08754	-1488.96509	271.71045	52.56624	-706.05737	-164.02319	-11.22454
445	3.700	939.75092	-252.51682	1335.84216	-228.80649	-4.05367	1274.84924	-979.11627	46.81150	1284.96436	-61.35022	109.46199	-3.90141	569.58423	-213.55928	33.24196	-1472.95361	264.09839	52.48269	-719.52319	-163.14725	-11.12794
446	3.708	935.12109	-254.80367	1341.01904	-227.30780	-4.37369	1274.65735	-977.78052	45.82440	1289.50793	-74.87469	110.37704	-3.91399	582.89465	-216.09996	30.06418	-1455.86780	256.19977	52.93856	-733.04358	-162.13789	-11.05872
447	3.717	930.38702	-257.06244	1346.03662	-225.87384	-4.86623	1274.59680	-976.45923	44.72762	1294.03528	-88.47607	111.32266	-3.90844	593.46478	-218.60277	26.31448	-1437.42944	248.21370	52.99025	-746.56067	-160.99115	-11.04049
448	3.725	925.59949	-259.27658	1350.84521	-224.48944	-5.58676	1274.68591	-975.16113	43.57854	1298.49121	-102.14886	112.29956	-3.87189	600.89398	-220.93883	21.70556	-1417.10986	240.47171	52.00576	-760.07721	-159.78177	-11.03720
449	3.733	920.82123	-261.40378	1355.40100	-223.13438	-6.57314	1274.93872	-973.89240	42.43112	1302.83252	-115.83313	113.38959	-3.74499	605.13495	-222.90689	16.28032	-1394.52283	233.33394	50.17052	-773.68311	-158.62440	-10.99198
450	3.742	916.12830	-263.39548	1359.66992	-221.79453	-7.83714	1275.35803	-972.65704	41.33432	1307.02942	-129.45361	114.67558	-3.47766	606.23615	-224.26828	10.62076	-1369.55737	226.68013	48.02527	-787.44305	-157.60947	-10.88301
451	3.750	911.60364	-265.22427	1363.62683	-220.47324	-9.36495	1275.93591	-971.45459	40.32695	1311.06299	-142.99683	116.06607	-3.12611	603.91541	-224.76566	5.71699	-1342.25586	219.88029	45.95541	-801.32678	-156.75449	-10.73016
452	3.758	907.32831	-266.89575	1367.25488	-219.19048	-11.11500	1276.65979	-970.27930	39.43040	1314.91907	-156.54602	117.32748	-2.82898	597.67529	-224.22244	2.43817	-1312.79358	212.44452	44.20869	-815.27191	-156.01898	-10.57297
453	3.767	903.37543	-268.44263	1370.54150	-217.96677	-13.00850	1277.51282	-969.12451	38.64366	1318.58179	-170.19885	118.33727	-2.65873	587.55157	-222.79416	0.92031	-1281.57300	204.72971	43.14638	-829.23206	-155.33170	-10.45795
454	3.775	899.80792	-269.91321	1373.47339	-216.80493	-14.93517	1278.47705	-967.99054	37.93946	1322.02832	-183.97388	119.19070	-2.56738	574.58398	-221.06870	0.56605	-1249.15723	197.66838	43.11665	-843.15039	-154.58971	-10.40625
455	3.783	896.67871	-271.36081	1376.03040	-215.69052	-16.78399	1279.54553	-966.88916	37.27118	1325.22742	-197.85217	120.05081	-2.47344	560.31836	-219.66666	0.64717	-1216.03882	191.61511	44.04530	-857.00732	-153.70621	-10.38498
456	3.792	894.02679	-272.83417	1378.18213	-214.61632	-18.48383	1280.73193	-965.84692	36.58875	1328.14392	-211.83191	120.98567	-2.33834	545.89587	-218.75781	0.75952	-1182.50952	186.10832	45.50651	-870.88062	-152.69962	-10.34826
457	3.800	891.86505	-274.36951	1379.89063	-213.59702	-20.01329	1282.06189	-964.90845	35.85470	1330.74707	-225.85516	121.95303	-2.17010	531.70215	-218.11407	0.79781	-1148.71143	180.76468	47.15215	-884.84515	-151.66422	-10.29494
458	3.808	890.17145	-275.98413	1381.12158	-212.65230	-21.37177	1283.55383	-964.13306	35.05269	1333.01550	-239.74268	122.86125	-2.00889	517.70337	-217.47498	0.71660	-1114.65454	175.59125	48.81496	-898.86487	-150.66563	-10.23183
459	3.817	888.89539	-277.67474	1381.85767	-211.79201	-22.56480	1285.20862	-963.58087	34.17627	1334.93921	-253.26318	123.63295	-1.90231	503.82443	-216.73518	0.46084	-1080.26123	170.64145	50.41199	-912.83118	-149.71991	-10.12519
460	3.825	887.97546	-279.42072	1382.10498	-211.02667	-23.61540	1287.01099	-963.29431	33.21350	1336.51550	-266.29749	124.28954	-1.81190	490.02014	-215.92766	0.08180	-1045.61890	165.77310	51.83585	-926.67267	-148.84222	-9.95976
461	3.833	887.35516	-281.18863	1381.88782	-210.38084	-24.56234	1288.93213	-963.28876	32.15623	1337.74170	-279.04175	124.96638	-1.52855	476.24945	-215.12895	-0.26049	-1011.05029	160.59286	52.84624	-940.43689	-148.08223	-9.78431
462	3.842	886.98883	-282.94235	1381.23975	-209.89014	-25.43497	1290.92798	-963.55933	31.02484	1338.61255	-292.17102	125.77626	-0.74926	462.48566	-214.37202	-0.44426	-976.79797	154.98804	53.28446	-954.23444	-147.46404	-9.66440
463	3.850	886.84058	-284.65546	1380.19519	-209.58820	-26.22884	1292.93848	-964.09161	29.87430	1339.12720	-306.69812	126.68153	0.79390	448.72104	-213.64003	-0.47652	-942.85101	149.75977	53.41150	-968.08667	-146.90800	-9.62919
464	3.858	886.88361	-286.31152	1378.78247	-209.49609	-26.90667	1294.88977	-964.86926	28.77128	1339.29749	-323.30255	127.48042	3.37785	434.97278	-212.90150	-0.44915	-909.10333	146.11469	53.72244	-981.90021	-146.26971	-9.64148
465	3.867	887.09778	-287.89838	1377.02344	-209.62317	-27.42658	1296.70703	-965.88226	27.76748	1339.14746	-341.54584	127.85997	7.50255	421.27792	-212.12135	-0.44830	-875.51459	144.52368	54.39266	-995.60132	-145.44513	-9.62051
466	3.875	887.46350	-289.40652	1374.93774	-209.97960	-27.77287	1298.32715	-967.12738	26.89307	1338.70630	-359.61499	127.57225	13.96593	407.64484	-211.28537	-0.50041	-842.12500	144.34465	55.07889	-1009.24475	-144.45552	-9.52613
467	3.883	887.95477	-290.83374	1372.54626	-210.58362	-27.96086	1299.70374	-968.59833	26.16223	1338.00049	-374.71936	126.62418	23.30010	394.03329	-210.41946	-0.58562	-809.00586	144.48785	55.26318	-1022.96179	-143.45084	-9.38141
468	3.892	888.53992	-292.18744	1369.87415	-211.45221	-28.01950	1300.81055	-970.27814	25.57564	1337.04761	-384.03162	125.20729	34.78560	380.41617	-209.54358	-0.69649	-776.25433	144.38803	54.69687	-1036.78906	-142.58316	-9.23541
469	3.900	889.19366	-293.48004	1366.95251	-212.58951	-27.98023	1301.64612	-972.14044	25.12857	1335.85168	-385.82410	123.53853	46.32385	366.82986	-208.64430	-0.84889	-744.03931	144.26605	53.45558	-1050.56152	-141.81830	-9.18010
470	3.908	889.90607	-294.72662	1363.81995	-213.98541	-27.87332	1302.23340	-974.15326	24.82549	1334.40369	-379.97534	121.91756	55.69436	353.33542	-207.71985	-1.03169	-712.60303	144.63898	51.68903	-1064.03662	-140.96506	-9.31356
471	3.917	890.68066	-295.94806	1360.52026	-215.61417	-27.71325	1302.61206	-976.28088	24.67581	1332.69263	-367.54120	120.70699	61.90844	339.93170	-206.80899	-1.19298	-682.16895	145.91214	49.48101	-1077.17798	-139.99738	-9.58028
472	3.925	891.52765	-297.16919	1357.09302	-217.43066	-27.48812	1302.82654	-978.48456	24.68024	1330.71924	-350.06653	119.96228	65.34135	326.54987	-205.95328	-1.28511	-652.85449	148.27023	46.87148	-1090.22949	-139.14552	-9.75968
473	3.933	892.46045	-298.40912	1353.56799	-219.37372	-27.17263	1302.91675	-980.72089	24.83909	1328.50110	-329.20325	119.24821	66.95942	313.15860	-205.13667	-1.31350	-624.69250	151.61526	43.90974	-1103.45166	-138.54271	-9.71921
474	3.942	893.49664	-299.67194	1349.96570	-221.37466	-26.74731	1302.91296	-982.93842	25.16314	1326.06982	-306.53857	118.06485	67.67548	299.80106	-204.30028	-1.33511	-597.72876	155.65732	40.70820	-1116.91528	-138.02908	-9.57058
475	3.950	894.65759	-300.94443	1346.29834	-223.37097	-26.20886	1302.83582	-985.08075	25.65964	1323.46545	-283.41150	116.23021	68.07471	286.49902	-203.43373	-1.37919	-572.10474	160.24344	37.45301	-1130.54614	-137.41458	-9.47622
476	3.958	895.96246	-302.20093	1342.57129	-225.32294	-25.57944	1302.70532	-987.09753	26.31868	1320.72766	-260.68933	113.73494	68.35130	273.19785	-202.59233	-1.40043	-548.06372	165.47165	34.35339	-1144.21729	-136.69386	-9.44515
477	3.967	897.41913	-303.41565	1338.78931	-227.21965	-24.91009	1302.54517	-988.95386	27.12131	1317.88245	-238.60559	110.60988	68.50840	259.82401	-201.82214	-1.34979	-525.93677	171.40488	31.59128	-1157.81897	-135.89621	-9.42992
478	3.975	899.01825	-304.57678	1334.96338	-229.06358	-24.25544	1302.37927	-990.63269	28.04921	1314.93359	-216.81165	107.03152	68.60873	246.34988	-201.10869	-1.23437	-506.16425	177.91681	29.26752	-1171.32788	-134.99197	-9.42133
479	3.983	900.73102	-305.68430	1331.11707	-230.85100	-23.63466	1302.22644	-992.12860	29.08226	1311.86646	-194.67303	103.28441	68.76617	232.79613	-200.37686	-1.09404	-489.21423	184.80998	27.35810	-1184.80164	-134.03583	-9.38269
480	3.992	902.51514	-306.73370	1327.29395	-232.57207	-23.03539	1302.10059	-993.43732	30.19128	1308.65991	-171.62256	99.55695	68.96812	219.18842	-199.55022	-0.97011	-475.42459	191.87404	25.75945	-1198.29541	-133.15530	-9.29620
481	4.000	904.32678	-307.70929	1323.55872	-234.22180	-22.46214	1302.00928	-994.54559	31.33249	1305.29919	-147.35181	95.84557	69.01082	205.53172	-198.62195	-0.89183	-465.00726	198.86746	24.29832	-1211.82227	-132.38477	-9.20090
482	4.008	906.12872	-308.59610	1319.98718	-235.79657	-21.95466	1301.95129	-995.42859	32.45268	1301.78540	-121.79944	92.06303	68.66283	191.83391	-197.63881	-0.86827	-458.13562	205.47208	22.63031	-1225.41895	-131.64386	-9.07860
483	4.017	907.89178	-309.38922	1316.65320	-237.27832	-21.54808	1301.91577	-996.05640	33.50692	1298.13904	-95.05334	88.19876	67.86456	178.11337	-196.64581	-0.88180	-454.92798	211.23167	20.23712	-1239.15601	-130.82599	-8.90329
484	4.025	909.59387	-310.08759	1313.61792	-238.62592	-21.23781	1301.88293	-996.40948	34.47466	1294.39868	-67.26123	84.35054	66.75526	164.38441	-195.67336	-0.88962	-455.38165	215.63931	16.64512	-1253.03345	-129.88673	-8.77448
485	4.033	911.21777	-310.68921	1310.92896	-239.78716	-20.99264	1301.82434	-996.49194	35.36802	1290.61646	-38.60425	80.65222	65.58937	150.65994	-194.73590	-0.86448	-459.23303	218.42172	11.82159	-1266.96887	-128.85834	-8.78278
486	4.042	912.74640	-311.19788	1308.62683	-240.72206	-20.78522	1301.70764	-996.33423	36.23353	1286.85242	-9.32678	77.20262	64.65900	136.93655	-193.82823	-0.83023	-465.74808	219.77869	6.44176	-1280.90076	-127.77106	-8.86432
487	4.050	914.15930	-311.63074	1306.75037	-241.41479	-20.60547	1301.50366	-995.98169	37.14047	1283.16724	20.27051	74.01514	64.19540	123.18363	-192.93517	-0.83305	-473.83420	220.25713	1.53405	-1294.82434	-126.67137	-8.91124
488	4.058	915.42841	-312.01569	1305.33508	-241.87314	-20.46222	1301.18530	-995.47583	38.15292	1279.62061	49.90259	71.02071	64.25652	109.37740	-192.03876	-0.89941	-482.68298	220.43542	-2.17223	-1308.74963	-125.67030	-8.88728
489	4.067	916.51617	-312.38162	1304.41406	-242.12570	-20.37965	1300.72095	-994.84027	39.30714	1276.27783	79.40680	68.11729	64.73442	95.52734	-191.11891	-1.01984	-492.34271	220.77008	-4.45795	-1322.66345	-124.83106	-8.82236
490	4.075	917.37793	-312.75275	1304.02148	-242.21107	-20.37681	1300.07617	-994.08569	40.60665	1273.22131	108.79272	65.20937	65.47952	81.67725	-190.14984	-1.16156	-503.38953	221.47499	-5.53117	-1336.53552	-124.07631	-8.76992
491	4.083	917.96753	-313.14722	1304.19299	-242.16298	-20.44809	1299.22388	-993.22473	42.00980	1270.55725	138.15622	62.24983	66.35939	67.88818	-189.10284	-1.30703	-516.00726	222.45724	-5.89068	-1350.36035	-123.23852	-8.73322
492	4.092	918.24231	-313.57507	1304.96179	-242.00552	-20.57376	1298.15540	-992.27917	43.41404	1268.40674	167.57019	59.25403	67.22786	54.19672	-187.98064	-1.45072	-529.67981	223.50403	-6.02579	-1364.12122	-122.19589	-8.60861
493	4.100	918.17145	-314.03827	1306.35107	-241.75366	-20.73918	1296.87817	-991.27783	44.68428	1266.87927	197.05112	56.26008	67.92719	40.60290	-186.85698	-1.55026	-543.68469	224.51764	-6.16845	-1377.69556	-120.96222	-8.22344
494	4.108	917.74146	-314.52899	1308.36938	-241.40556	-20.92898	1295.40771	-990.25549	45.71847	1266.04041	226.57861	53.30658	68.31458	27.09951	-185.85185	-1.54034	-557.56567	225.55676	-6.31948	-1390.89661	-119.58356	-7.43274
495	4.117	916.95416	-315.02707	1311.00830	-240.93541	-21.11005	1293.76501	-989.25397	46.48611	1265.89832	256.13751	50.44815	68.26613	13.66912	-185.01506	-1.42351	-571.20599	226.68698	-6.43964	-1403.63696	-118.05705	-6.14836
496	4.125	915.81628	-315.50623	1314.24658	-240.31018	-21.23994	1291.98474	-988.31299	47.01496	1266.40967	285.76260	47.73106	67.67384	0.25771	-184.23802	-1.30441	-584.68335	227.86909	-6.54855	-1415.97949	-116.38238	-4.28765
497	4.133	914.33301	-315.94153	1318.05493	-239.52789	-21.29381	1290.11646	-987.44965	47.35849	1267.48865	315.57434	45.14486	66.44567	-13.19206	-183.36061	-1.28908	-598.11078	229.05794	-6.65755	-1427.99683	-114.50926	-1.75278
498	4.142	912.50995	-316.31427	1322.39331	-238.63361	-21.27925	1288.21167	-986.64099	47.57556	1269.01453	345.78821	42.68585	64.54423	-26.68522	-182.33568	-1.37636	-611.53986	230.29585	-6.74772	-1439.63452	-112.27348	1.53823
499	4.150	910.35852	-316.62067	1327.20313	-237.69159	-21.22990	1286.31323	-985.83203	47.72825	1270.85474	376.67471	40.44972	62.03552	-40.18291	-181.20457	-1.48736	-624.93463	231.61937	-6.83100	-1450.75049	-109.55428	5.57327
500	4.158	907.90149	-316.87769	1332.40833	-236.74356	-21.17303	1284.45508	-984.96967	47.87686	1272.91064	408.43579	38.58951	59.09644	-53.64297	-179.99577	-1.56736	-638.23145	232.98473	-6.92308	-1461.22900	-106.58769	10.18440
501	4.167	905.17712	-317.11334	1337.92566	-235.78424	-21.08895	1282.66260	-984.03662	48.05355	1275.16089	440.99200	37.30571	56.06434	-67.04382	-178.72845	-1.62465	-651.43231	234.32718	-6.99091	-1470.86499	-103.95325	15.13671
502	4.175	902.23596	-317.34442	1343.67480	-234.76613	-20.91225	1280.94897	-983.05353	48.25065	1277.64343	473.78619	36.92680	53.46314	-80.40380	-177.45425	-1.68253	-664.61377	235.60283	-7.00110	-1479.01404	-101.86214	20.17184
503	4.183	899.12469	-317.54938	1349.58093	-233.63080	-20.58179	1279.31677	-982.04736	48.45178	1280.38367	505.74719	37.76119	51.71527	-93.77917	-176.24187	-1.73159	-677.85443	236.77623	-6.96589	-1484.49878	-99.64746	24.85774
504	4.192	895.87274	-317.65063	1355.57446	-232.35367	-20.09202	1277.76819	-981.02649	48.65760	1283.35522	535.51324	39.76735	50.64058	-107.21313	-175.12354	-1.75512	-691.19269	237.83211	-6.91918	-1486.02466	-96.35577	28.64240
505	4.200	892.49884	-317.54810	1361.59497	-230.97186	-19.50165	1276.31421	-979.98145	48.87944	1286.49670	561.88770	42.50386	49.35783	-120.70324	-174.07645	-1.75923	-704.63715	238.79816	-6.88338	-1482.82434	-91.55472	31.25910
506	4.208	889.02350	-317.18439	1367.59277	-229.56252	-18.86937	1274.97131	-978.89648	49.13513	1289.74109	584.26154	45.44389	46.86642	-134.23941	-173.05806	-1.75618	-718.19409	239.72357	-6.85501	-1475.08813	-85.40398	32.98493
507	4.217	885.47235	-316.56317	1373.52393	-228.19351	-18.16933	1273.75684	-977.75775	49.45672	1293.03528	602.71381	48.34311	42.78231	-147.83084	-172.04590	-1.75082	-731.87524	240.64790	-6.82035	-1463.72290	-78.50126	34.45099
508	4.225	881.87762	-315.72079	1379.34302	-226.89951	-17.30524	1272.69019	-976.55658	49.88657	1296.34729	617.77600	51.36444	37.53007	-161.48364	-171.04691	-1.73993	-745.65967	241.60027	-6.77653	-1449.60498	-71.89925	36.17848
509	4.233	878.27740	-314.70386	1385.00403	-225.68274	-16.20065	1271.78491	-975.28906	50.45579	1299.65747	630.02441	54.84317	31.86888	-175.18715	-170.08319	-1.71699	-759.47339	242.58733	-6.72086	-1433.12720	-66.66151	38.07113
510	4.242	874.70789	-313.55780	1390.45972	-224.51567	-14.83631	1271.04089	-973.95459	51.16537	1302.94629	639.68518	58.91870	26.23424	-188.92775	-169.16866	-1.68000	-773.24908	243.57935	-6.64846	-1414.19751	-63.10085	39.30416
511	4.250	871.19580	-312.31671	1395.66223	-223.35222	-13.22761	1270.45227	-972.55676	51.98838	1306.19336	646.48535	63.43598	20.49610	-202.71455	-168.28821	-1.61900	-786.99146	244.53273	-6.57363	-1392.36548	-60.81326	38.95329
512	4.258	867.75806	-311.00592	1400.56763	-222.14938	-11.40494	1270.01819	-971.10199	52.88794	1309.37891	649.88470	68.13127	14.38924	-216.57765	-167.39665	-1.51672	-800.76306	245.41884	-6.51474	-1367.21558	-59.33093	36.75653
513	4.267	864.40625	-309.65643	1405.14587	-220.87904	-9.40149	1269.74280	-969.59149	53.83441	1312.48145	649.51019	72.73091	8.26909	-230.51546	-166.44186	-1.37566	-814.61945	246.24092	-6.45619	-1338.80872	-58.40696	33.23911
514	4.275	861.15063	-308.30835	1409.38696	-219.52652	-7.24262	1269.63330	-968.01465	54.81271	1315.48035	645.49103	76.83022	3.24245	-244.47176	-165.39827	-1.21838	-828.54645	247.04158	-6.35879	-1307.62830	-57.94260	29.35311
515	4.283	858.00098	-306.99994	1413.30151	-218.09093	-4.95182	1269.70032	-966.35126	55.81921	1318.36450	638.39331	79.91141	0.19935	-258.40033	-164.28601	-1.07858	-842.47333	247.87689	-6.18883	-1274.27222	-57.88420	26.04841
516	4.292	854.96729	-305.75757	1416.91663	-216.58447	-2.56554	1269.95728	-964.57794	56.85282	1321.13391	628.74164	81.75122	-1.03790	-272.31857	-163.15881	-0.99130	-856.40033	248.77632	-5.94906	-1239.32300	-58.12696	23.90321
517	4.300	852.06091	-304.60284	1420.27466	-215.02399	-0.13607	1270.41101	-962.68243	57.90326	1323.78894	616.88611	82.71146	-1.30223	-286.25998	-162.08592	-0.95535	-870.41614	249.73010	-5.70801	-1203.35596	-58.55644	22.98877
518	4.308	849.29730	-303.56671	1423.42200	-213.42628	2.27541	1271.04724	-960.68445	58.94579	1326.31995	603.44263	83.41603	-1.26236	-300.17743	-161.12799	-0.90720	-884.50854	250.69531	-5.53670	-1166.92041	-59.20586	23.08783
519	4.317	846.69824	-302.68817	1426.39490	-211.81607	4.60621	1271.82678	-958.64325	59.95114	1328.70239	589.32458	84.25630	-1.22172	-313.90247	-160.28537	-0.70267	-898.54651	251.62003	-5.40645	-1130.38257	-60.28266	24.02789
520	4.325	844.28638	-302.00256	1429.21240	-210.23203	6.80460	1272.69458	-956.64880	60.89947	1330.90063	575.21527	85.29811	-1.28469	-327.18860	-159.46561	-0.10903	-912.47864	252.48711	-5.21096	-1093.73950	-61.98662	25.77513
521	4.333	842.07605	-301.53302	1431.87903	-208.71957	8.84195	1273.59973	-954.80872	61.78566	1332.87256	561.31885	86.47070	-1.46656	-339.76514	-158.56088	1.14923	-926.33264	253.35240	-4.90671	-1056.76611	-64.19747	28.20837
522	4.342	840.07117	-301.28778	1434.39148	-207.32703	10.70461	1274.50940	-953.24188	62.61664	1334.57227	547.56055	87.69452	-1.72225	-351.31903	-157.59982	3.33465	-940.10626	254.34047	-4.59499	-1019.54883	-66.35074	30.89128
523	4.350	838.26556	-301.26416	1436.74341	-206.11024	12.37907	1275.40222	-952.06647	63.40289	1335.95325	533.85022	88.92078	-1.96528	-361.42316	-156.74799	6.63966	-953.82416	255.53766	-4.41515	-982.76855	-67.87340	33.24136
524	4.358	836.63989	-301.45801	1438.92688	-205.12914	13.85501	1276.25171	-951.37933	64.13783	1336.97766	520.18689	90.16037	-2.11503	-369.48364	-156.13065	11.11217	-967.56189	256.88416	-4.38646	-947.30243	-68.72659	34.94048
525	4.367	835.16260	-301.87146	1440.93188	-204.43741	15.13071	1277.02124	-951.24237	64.77199	1337.62976	506.60757	91.44255	-2.15482	-374.74792	-155.73953	16.63651	-981.31976	258.24124	-4.40760	-913.61975	-69.32190	36.03774
526	4.375	833.80432	-302.50580	1442.74988	-204.07755	16.20663	1277.67651	-951.68353	65.21211	1337.92432	493.09973	92.74847	-2.14851	-376.42346	-155.49747	23.01021	-994.99847	259.52475	-4.36834	-881.54767	-70.04231	36.69062
527	4.383	832.55060	-303.34128	1444.37830	-204.07697	17.08542	1278.20276	-952.69647	65.36277	1337.90295	479.60501	94.02432	-2.20183	-373.88147	-155.37689	30.01629	-1008.55139	260.73535	-4.24653	-850.47278	-71.03230	36.96790
528	4.392	831.40363	-304.32922	1445.82068	-204.44377	17.77913	1278.61060	-954.23401	65.18810	1337.60889	466.08185	95.21957	-2.37990	-366.81570	-155.49597	37.28979	-1022.05298	261.88309	-4.14521	-819.76685	-72.36332	36.87172
529	4.400	830.37915	-305.41113	1447.08374	-205.16597	18.30838	1278.92615	-956.20728	64.75755	1337.04211	452.51599	96.31216	-2.63422	-355.30911	-156.08853	44.07510	-1035.57568	262.91205	-4.20760	-789.09448	-74.18925	36.40722
530	4.408	829.50104	-306.54486	1448.17310	-206.21416	18.69687	1279.18091	-958.49731	64.24683	1336.15552	438.90570	97.32538	-2.84586	-339.76260	-157.37755	49.37448	-1049.12915	263.75082	-4.46166	-758.45691	-76.66646	35.58084
531	4.417	828.79639	-307.71643	1449.09448	-207.55093	18.96117	1279.40674	-960.98083	63.86229	1334.91113	425.28546	98.29977	-2.94341	-320.68985	-159.49860	52.51957	-1062.71167	264.42551	-4.77323	-728.10681	-79.85219	34.36391
532	4.425	828.29077	-308.93048	1449.86011	-209.14059	19.09762	1279.63123	-963.55756	63.72167	1333.32422	411.72470	99.25618	-2.94705	-298.58792	-162.41504	53.48661	-1076.27246	265.10620	-4.94489	-698.41925	-83.76198	32.70605
533	4.433	828.00128	-310.18994	1450.49207	-210.94525	19.08765	1279.87292	-966.15057	63.80762	1331.45532	398.25946	100.20555	-2.93706	-273.96060	-165.78633	52.67450	-1089.72595	265.99850	-4.87362	-669.76117	-88.44586	30.59082
534	4.442	827.93195	-311.48093	1451.01709	-212.91399	18.92149	1280.14050	-968.68262	64.02123	1329.38232	384.84549	101.18330	-2.99215	-247.36195	-169.01378	50.59497	-1103.09583	267.10898	-4.65545	-642.45532	-93.94749	28.03585
535	4.450	828.07495	-312.77847	1451.45801	-214.98389	18.61042	1280.43835	-971.06464	64.26257	1327.16577	371.40985	102.23611	-3.11401	-219.43477	-171.51196	47.78221	-1116.48877	268.23792	-4.47176	-616.83765	-100.19284	25.02003
536	4.458	828.41418	-314.07239	1451.83008	-217.09346	18.17396	1280.76794	-973.20667	64.49176	1324.82361	357.94745	103.35193	-3.23485	-190.90639	-172.96817	44.80737	-1129.93823	269.27484	-4.36553	-593.27106	-106.93673	21.47007
537	4.467	828.92834	-315.38348	1452.14246	-219.19530	17.62431	1281.12939	-975.04254	64.73820	1322.32764	344.52914	104.46033	-3.31416	-162.43376	-173.44127	42.25371	-1143.40796	270.30045	-4.26128	-572.10760	-113.84431	17.39225
538	4.475	829.59210	-316.74194	1452.40186	-221.25919	16.97733	1281.52844	-976.54968	65.05689	1319.62134	331.20010	105.51677	-3.37142	-134.39484	-173.28171	40.60622	-1156.88977	271.38596	-4.13746	-553.69940	-120.61617	13.01636
539	4.483	830.37286	-318.15796	1452.61816	-223.26558	16.27582	1281.98083	-977.75116	65.48257	1316.64758	317.90054	106.54532	-3.41026	-106.83559	-172.88351	40.07690	-1170.40479	272.52542	-4.01340	-538.40417	-127.02763	8.75891
540	4.492	831.22742	-319.62671	1452.80774	-225.19608	15.58765	1282.50989	-978.71204	65.99736	1313.36499	304.51083	107.61493	-3.37860	-79.54095	-172.42122	40.49249	-1183.93945	273.74701	-3.88190	-526.54584	-132.87811	4.98264
541	4.500	832.10437	-321.14740	1452.99634	-227.02972	14.97916	1283.14185	-979.53107	66.50513	1309.76160	290.96857	108.76253	-3.25243	-52.13406	-171.80099	41.38660	-1197.46875	275.05756	-3.77840	-518.42682	-137.92732	1.74147
542	4.508	832.95233	-322.72577	1453.22192	-228.74747	14.49271	1283.89905	-980.30231	66.86546	1305.87903	277.32150	109.93851	-3.09362	-24.25292	-170.83321	42.26816	-1211.02173	276.33124	-3.76757	-514.35651	-141.86349	-1.21795
543	4.517	833.72650	-324.36969	1453.53589	-230.33957	14.14925	1284.78723	-981.06616	66.98786	1301.82190	263.66583	111.05440	-2.97008	4.24944	-169.42494	42.86893	-1224.64307	277.43164	-3.81370	-514.59723	-144.34897	-4.07843
544	4.525	834.38568	-326.08313	1453.99487	-231.80887	13.96342	1285.78955	-981.80170	66.87570	1297.72925	250.04630	112.06438	-2.88554	33.25649	-167.64844	43.21330	-1238.31482	278.35507	-3.80502	-519.27344	-145.23805	-6.57189
545	4.533	834.88208	-327.85547	1454.65112	-233.16010	13.93767	1286.86841	-982.45697	66.58752	1293.74988	236.42285	113.00159	-2.81247	62.51133	-165.67892	43.51319	-1251.97290	279.20129	-3.70534	-528.13953	-144.79655	-8.22495
546	4.542	835.16150	-329.65991	1455.55188	-234.37874	14.03819	1287.96741	-982.97784	66.18935	1290.04126	222.73312	113.94063	-2.73417	91.78040	-163.66347	43.97987	-1265.61499	280.06638	-3.58891	-540.19733	-143.62451	-8.95693
547	4.550	835.17133	-331.45981	1456.74500	-235.42455	14.19372	1289.01221	-983.32501	65.73125	1286.76501	208.97510	114.93976	-2.64916	120.93734	-161.64543	44.67913	-1279.34460	280.96011	-3.52115	-553.85339	-142.34244	-9.13459
548	4.558	834.86572	-333.22043	1458.27783	-236.25046	14.33492	1289.92627	-983.47754	65.24675	1284.06885	195.23105	116.01639	-2.58099	149.95358	-159.61986	45.51096	-1293.22888	281.84180	-3.49170	-567.81433	-141.29262	-9.15400
549	4.567	834.20325	-334.92340	1460.18726	-236.82597	14.43936	1290.65051	-983.42902	64.76950	1282.06189	181.58990	117.08299	-2.59332	178.87244	-157.59842	46.27573	-1307.16504	282.70950	-3.48554	-581.63391	-140.47433	-9.20820
550	4.575	833.14526	-336.56946	1462.49719	-237.14400	14.53138	1291.14807	-983.18665	64.34503	1280.79810	168.03586	117.94936	-2.74537	207.79102	-155.59912	46.77306	-1320.95801	283.59189	-3.51584	-595.37341	-139.72932	-9.33981
551	4.583	831.65997	-338.16498	1465.22363	-237.21710	14.64144	1291.40405	-982.77393	64.02691	1280.27173	154.48224	118.54985	-3.00455	236.81169	-153.64966	46.89405	-1334.48108	284.45038	-3.50781	-609.11304	-138.95354	-9.52892
552	4.592	829.72577	-339.70831	1468.37537	-237.07306	14.77479	1291.42676	-982.23163	63.86712	1280.42358	140.88406	119.08777	-3.23228	266.01514	-151.83328	46.63865	-1347.69507	285.17331	-3.15496	-622.82599	-138.16849	-9.72161
553	4.600	827.32776	-341.18518	1471.94861	-236.74948	14.91000	1291.24280	-981.61700	63.90842	1281.15955	127.22919	119.84688	-3.25830	295.51761	-150.29916	46.05740	-1360.53369	285.73206	-1.99871	-636.43872	-137.40880	-9.87920
554	4.608	824.45819	-342.57309	1475.92114	-236.28851	15.01240	1290.88684	-980.99609	64.17525	1282.37280	113.50995	120.92776	-2.99488	325.50876	-149.19904	45.22403	-1372.86450	286.25681	0.24868	-649.90155	-136.61258	-10.01743
555	4.617	821.12616	-343.85449	1480.25208	-235.73282	15.04838	1290.39661	-980.42468	64.65611	1283.96204	99.78174	122.16158	-2.54682	356.13058	-148.61726	44.29963	-1384.55640	286.87671	3.49680	-663.24646	-135.75468	-10.14733
556	4.625	817.36084	-345.02142	1484.88770	-235.12183	14.99686	1289.81580	-979.92902	65.29255	1285.84656	86.15173	123.29884	-2.15493	387.25735	-148.55032	43.58930	-1395.53723	287.54092	7.41889	-676.56256	-134.97794	-10.23857
557	4.633	813.20038	-346.06598	1489.76831	-234.48947	14.85781	1289.19360	-979.49866	65.99731	1287.97363	72.64362	124.24718	-1.98942	418.35733	-148.89793	43.42921	-1405.90576	288.03836	11.73302	-689.90466	-134.40282	-10.28369
558	4.642	808.68207	-346.97882	1494.83325	-233.86288	14.65595	1288.57581	-979.09521	66.68581	1290.31091	59.16309	124.99245	-2.07333	448.50403	-149.46356	43.89690	-1415.94165	288.15363	16.34711	-703.28552	-133.91408	-10.32764
559	4.650	803.84521	-347.75488	1500.02417	-233.26480	14.42836	1287.99707	-978.67371	67.29395	1292.83179	45.63409	125.47777	-2.34605	476.52261	-150.01416	44.59252	-1425.73535	287.81360	21.34336	-716.73663	-133.30789	-10.39581
560	4.658	798.73907	-348.39365	1505.28345	-232.71747	14.20041	1287.47620	-978.20099	67.77888	1295.50586	32.06262	125.77165	-2.68934	501.32053	-150.39453	44.77277	-1434.67896	287.16977	26.88490	-730.28778	-132.57172	-10.44639
561	4.667	793.42358	-348.89935	1510.54688	-232.24045	13.97862	1287.01843	-977.66608	68.11011	1298.29712	18.46875	126.12158	-2.95974	522.36053	-150.60493	43.78146	-1441.34253	286.54501	33.06290	-743.89697	-131.88754	-10.44338
562	4.675	787.96228	-349.27948	1515.74451	-231.84253	13.76160	1286.61914	-977.07990	68.26492	1301.16577	4.85675	126.68402	-3.09346	539.92047	-150.76012	41.41228	-1443.98706	286.23990	39.70592	-757.48309	-131.36444	-10.42029
563	4.683	782.41516	-349.54102	1520.80713	-231.51735	13.54137	1286.26709	-976.46930	68.23282	1304.07056	-8.76678	127.40642	-3.14600	554.82391	-151.00412	37.92343	-1441.49023	286.37521	46.23859	-771.02051	-130.86134	-10.42168
564	4.692	776.83801	-349.67865	1525.67200	-231.24815	13.29372	1285.94189	-975.87622	68.01466	1306.97473	-22.40369	128.19839	-3.18936	567.83234	-151.47382	33.73562	-1433.93945	286.72675	51.66819	-784.55487	-130.15445	-10.44472
565	4.700	771.28296	-349.65869	1530.28699	-231.01935	12.98024	1285.61646	-975.35431	67.61838	1309.84656	-36.07220	129.03944	-3.22504	579.19275	-152.28447	29.10204	-1422.32056	286.71414	55.06673	-798.14099	-129.16510	-10.46883
566	4.708	765.79669	-349.43628	1534.61292	-230.82538	12.56087	1285.26624	-974.95148	67.06098	1312.65552	-49.79150	129.93979	-3.23521	588.65582	-153.53163	24.02908	-1407.71460	285.91922	56.50313	-811.79321	-127.94418	-10.48935
567	4.717	760.41846	-349.00406	1538.62354	-230.66843	12.00063	1284.88171	-974.69202	66.37082	1315.37061	-63.56726	130.89732	-3.24939	595.79816	-155.30792	18.47516	-1390.83228	284.43015	57.05766	-825.52179	-126.62089	-10.49634
568	4.725	755.18066	-348.41364	1542.30005	-230.54916	11.27262	1284.47351	-974.57391	65.58538	1317.96411	-77.37720	131.88765	-3.29456	600.19702	-157.66374	12.65523	-1372.04810	282.49313	57.56323	-839.36023	-125.36893	-10.46235
569	4.733	750.11243	-347.75482	1545.62769	-230.46170	10.36146	1284.06677	-974.57361	64.74643	1320.41357	-91.18976	132.87181	-3.33645	601.33295	-160.48056	7.20326	-1351.48535	280.19876	57.83379	-853.30902	-124.25948	-10.38429
570	4.742	745.24634	-347.12531	1548.59534	-230.39281	9.26272	1283.69263	-974.65332	63.88838	1322.70154	-105.02014	133.81664	-3.32838	598.62903	-163.31917	2.92322	-1328.99048	277.51593	57.22472	-867.32782	-123.24679	-10.29422
571	4.750	740.62329	-346.61078	1551.19836	-230.32336	7.98231	1283.38477	-974.77197	63.02463	1324.81396	-118.91577	134.69325	-3.27945	591.90778	-165.41202	0.23970	-1304.25403	274.37390	55.47618	-881.35040	-122.29457	-10.23444
572	4.758	736.29028	-346.27936	1553.43652	-230.23552	6.54185	1283.17896	-974.89270	62.14713	1326.74072	-132.88287	135.48283	-3.23866	581.74554	-166.02550	-1.01323	-1277.08838	270.70422	52.93424	-895.28815	-121.38530	-10.24476
573	4.767	732.29297	-346.18399	1555.30872	-230.11882	4.98801	1283.11145	-974.98535	61.24044	1328.47803	-146.87756	136.22522	-3.22786	569.21344	-165.07524	-1.29537	-1247.62695	266.59439	50.32018	-909.13281	-120.52158	-10.29782
574	4.775	728.66815	-346.36667	1556.81787	-229.96594	3.39143	1283.21448	-975.03162	60.29699	1330.02734	-160.84631	137.00279	-3.22099	555.40076	-163.27681	-1.07183	-1216.30542	262.46796	48.46659	-922.97369	-119.72359	-10.28985
575	4.783	725.43921	-346.85706	1557.97913	-229.76649	1.82651	1283.51062	-975.03333	59.32099	1331.38977	-174.76031	137.86093	-3.17574	541.14368	-161.46330	-0.69932	-1183.71301	258.90289	48.00830	-936.85400	-118.95538	-10.18064
576	4.792	722.60980	-347.65991	1558.81653	-229.52075	0.35299	1284.00989	-975.01282	58.32732	1332.55603	-188.59442	138.81148	-3.05303	526.92938	-159.93631	-0.38167	-1150.52051	256.12909	49.06035	-950.75342	-118.15932	-10.03524
577	4.800	720.16333	-348.74591	1559.34900	-229.26958	-0.98682	1284.70642	-975.00757	57.34964	1333.49744	-202.23016	139.87848	-2.83328	512.94867	-158.61337	-0.22774	-1117.40088	253.80495	51.26522	-964.66382	-117.31107	-9.91185
578	4.808	718.07239	-350.06232	1559.58240	-229.09459	-2.17114	1285.57104	-975.06171	56.44355	1334.16858	-215.40759	141.07483	-2.52708	499.18851	-157.42700	-0.30051	-1084.81470	251.36072	54.17639	-978.55762	-116.39066	-9.81701
579	4.817	716.31213	-351.55640	1559.51147	-229.07495	-3.20433	1286.55444	-975.21771	55.66659	1334.51941	-227.83368	142.37987	-2.13181	485.51770	-156.38103	-0.56354	-1052.94104	248.42281	57.45387	-992.37939	-115.40318	-9.74507
580	4.825	714.87054	-353.18994	1559.12720	-229.25281	-4.10647	1287.60449	-975.51550	55.04338	1334.52002	-239.37585	143.77600	-1.59300	471.82956	-155.45370	-0.87090	-1021.80231	244.94711	60.80446	-1006.11707	-114.39225	-9.72152
581	4.833	713.75024	-354.93390	1558.42493	-229.63832	-4.89229	1288.67834	-975.99792	54.54139	1334.18420	-250.24719	145.28979	-0.79555	458.12402	-154.57980	-1.08248	-991.31372	241.15518	63.94032	-1019.82574	-113.42248	-9.78182
582	4.842	712.95905	-356.75305	1557.41064	-230.23279	-5.56181	1289.73901	-976.70911	54.09306	1333.55994	-261.07874	147.01440	0.53082	444.45285	-153.70821	-1.16721	-961.32788	237.34015	66.60384	-1033.56287	-112.52728	-9.86943
583	4.850	712.49695	-358.59351	1556.10657	-231.04292	-6.10409	1290.74768	-977.68384	53.65651	1332.69189	-272.58093	149.04233	2.96235	430.83786	-152.83923	-1.18307	-931.76117	233.68814	68.63490	-1047.28711	-111.57831	-9.86580
584	4.858	712.34692	-360.37726	1554.55310	-232.08005	-6.50615	1291.66418	-978.94116	53.24392	1331.60107	-284.68073	151.30907	7.41094	417.25064	-151.98572	-1.19839	-902.61011	230.28000	70.01533	-1060.90820	-110.34746	-9.78497
585	4.867	712.47107	-362.01276	1552.80676	-233.34975	-6.76094	1292.45752	-980.48706	52.88639	1330.29626	-295.73352	153.62730	14.74914	403.64566	-151.14713	-1.25120	-873.82617	227.19583	70.82033	-1074.46326	-108.88512	-9.75683
586	4.875	712.81342	-363.42050	1550.92993	-234.84128	-6.86761	1293.10974	-982.31812	52.59280	1328.78625	-302.81714	155.91583	24.80293	390.00699	-150.31796	-1.34995	-845.26392	224.55431	71.13901	-1088.07678	-107.64799	-9.80407
587	4.883	713.31677	-364.55191	1548.97852	-236.52969	-6.82750	1293.61475	-984.42194	52.35093	1327.08521	-303.36145	158.25021	35.62430	376.36685	-149.47916	-1.48186	-816.79858	222.43459	71.02227	-1101.72107	-106.86280	-9.88179
588	4.892	713.94214	-365.39557	1546.99121	-238.38594	-6.63800	1293.97437	-986.77209	52.14690	1325.21301	-296.68860	160.81328	44.45424	362.78262	-148.60352	-1.62174	-788.39935	220.79233	70.46178	-1115.24927	-106.16259	-10.01657
589	4.900	714.67517	-365.97852	1544.98767	-240.37823	-6.29037	1294.19397	-989.31940	51.97183	1323.19409	-283.87848	163.99724	49.67037	349.28726	-147.68890	-1.74622	-760.07166	219.49612	69.41402	-1128.66833	-105.22115	-10.19346
590	4.908	715.51892	-366.35199	1542.97070	-242.46765	-5.77689	1294.28210	-991.98767	51.82399	1321.05542	-266.52124	168.27690	51.53413	335.85040	-146.75900	-1.84743	-731.88568	218.46339	67.85342	-1142.06628	-103.99754	-10.33078
591	4.917	716.48328	-366.56439	1540.93652	-244.60806	-5.09354	1294.25586	-994.68335	51.71539	1318.82739	-245.90173	173.64745	51.26031	322.41568	-145.82596	-1.92852	-704.10901	217.79146	65.78335	-1155.43103	-102.63123	-10.35731
592	4.925	717.57440	-366.64996	1538.88452	-246.75424	-4.23307	1294.14685	-997.31348	51.66595	1316.54224	-222.95044	179.36987	49.87936	308.97845	-144.87399	-1.99129	-677.21375	217.77901	63.15184	-1168.83301	-101.72321	-10.16924
593	4.933	718.78607	-366.63617	1536.82007	-248.87509	-3.18050	1293.99841	-999.80499	51.68414	1314.22510	-198.47949	184.44330	47.91639	295.57031	-143.88535	-2.03834	-651.66553	218.71301	59.80019	-1182.45117	-101.81178	-9.72643
594	4.942	720.09631	-366.55151	1534.75659	-250.95584	-1.92170	1293.85352	-1002.11365	51.76106	1311.88318	-173.32263	188.15080	45.56554	282.18259	-142.88135	-2.06178	-627.68713	220.55151	55.59222	-1196.29797	-102.49490	-9.18835
595	4.950	721.47229	-366.42078	1532.71777	-252.98920	-0.46142	1293.74390	-1004.22449	51.88282	1309.50085	-148.21167	190.22838	42.89722	268.76984	-141.91846	-2.03261	-605.27216	222.94255	50.55348	-1210.19641	-102.78264	-8.79988
596	4.958	722.87555	-366.25525	1530.73511	-254.96919	1.17223	1293.68787	-1006.14581	52.04218	1307.04419	-123.54852	190.85924	40.08132	255.30804	-141.03662	-1.93231	-584.38599	225.59464	44.84901	-1223.95251	-102.01137	-8.71611
597	4.967	724.26428	-366.05457	1528.84607	-256.88843	2.94171	1293.69373	-1007.89984	52.24019	1304.47131	-99.38867	190.56956	37.51641	241.80405	-140.22531	-1.77837	-565.08252	228.51865	38.75461	-1237.45300	-100.20939	-8.93462
598	4.975	725.59937	-365.81549	1527.09180	-258.73788	4.80548	1293.76111	-1009.51044	52.47775	1301.74219	-75.62451	189.96646	35.67275	228.25264	-139.42706	-1.61199	-547.51025	231.89542	32.67353	-1250.77002	-98.04914	-9.26501
599	4.983	726.85541	-365.53256	1525.50842	-260.50797	6.71504	1293.88074	-1010.99396	52.74639	1298.82935	-52.10449	189.44478	34.79206	214.61249	-138.57533	-1.47575	-531.92493	235.76984	27.01530	-1264.21777	-96.53526	-9.40361
600	4.992	728.02087	-365.19379	1524.12061	-262.18573	8.62158	1294.03528	-1012.35907	53.03650	1295.72571	-28.61536	189.06328	34.78542	200.84967	-137.64490	-1.39453	-518.73016	239.92174	22.00137	-1278.06848	-96.16949	-9.21717
601	5.000	729.09070	-364.78668	1522.94202	-263.75439	10.48618	1294.20557	-1013.61377	53.35698	1292.44495	-4.89038	188.64670	35.40544	187.00313	-136.65936	-1.36912	-508.41794	243.92563	17.60803	-1292.20593	-96.40006	-8.89261
602	5.008	730.06683	-364.30188	1521.98364	-265.19632	12.28909	1294.37488	-1014.77008	53.73813	1289.01404	19.26465	187.97453	36.43696	173.17317	-135.65765	-1.37790	-501.35657	247.25436	13.61478	-1306.31836	-96.33226	-8.67027
603	5.017	730.96283	-363.72546	1521.25403	-266.49323	14.03529	1294.53210	-1015.84418	54.21385	1285.46631	43.85449	186.90584	37.74000	159.42966	-134.66766	-1.38575	-497.65027	249.49768	9.72832	-1320.29248	-95.72632	-8.56113
604	5.025	731.79706	-363.03894	1520.75415	-267.62881	15.74200	1294.67102	-1016.84967	54.80563	1281.83826	68.73334	185.37718	39.22985	145.75754	-133.69202	-1.37477	-497.16577	250.58968	5.79079	-1334.19214	-94.96663	-8.43246
605	5.033	732.58252	-362.23499	1520.48022	-268.59735	17.41748	1294.78809	-1017.78613	55.52432	1278.17188	93.71722	183.36079	40.88632	132.10353	-132.71121	-1.36515	-499.59357	250.83347	1.95649	-1348.05664	-94.31136	-8.26178
606	5.042	733.32452	-361.32544	1520.42969	-269.41354	19.05523	1294.88171	-1018.63507	56.38044	1274.52087	118.62698	180.93416	42.77391	118.44535	-131.71793	-1.38362	-504.60358	250.75092	-1.28356	-1361.84424	-93.56432	-8.17210
607	5.050	734.02417	-360.33243	1520.60217	-270.11710	20.64007	1294.95190	-1019.36987	57.37836	1270.95605	143.32877	178.33424	44.98680	104.80035	-130.73514	-1.42100	-512.11035	250.82318	-3.44085	-1375.42749	-92.38880	-8.25468
608	5.058	734.67810	-359.27484	1520.99048	-270.75937	22.15481	1294.99194	-1019.97052	58.49521	1267.56885	167.80707	175.82907	47.53043	91.18302	-129.78592	-1.44763	-522.19373	251.28046	-4.51426	-1388.64404	-90.61111	-8.46339
609	5.067	735.27710	-358.15851	1521.57703	-271.37027	23.59058	1294.97852	-1020.43231	59.67071	1264.46423	192.15433	173.58406	50.29588	77.57423	-128.87009	-1.45267	-534.54456	252.11832	-4.92131	-1401.46960	-88.47983	-8.59074
610	5.075	735.80872	-356.97211	1522.33960	-271.93335	24.94944	1294.87195	-1020.76556	60.81825	1261.74475	216.51547	171.62152	53.11824	63.94517	-127.97028	-1.44393	-548.25238	253.20792	-5.04894	-1414.13562	-86.81766	-8.29365
611	5.083	736.26038	-355.69135	1523.25708	-272.41379	26.22911	1294.63062	-1020.99127	61.84768	1259.49805	241.05753	169.79070	55.78675	50.29566	-127.05364	-1.43723	-562.33923	254.38254	-5.11307	-1426.92102	-86.37662	-7.30868
612	5.092	736.62067	-354.28482	1524.31018	-272.81046	27.41317	1294.22559	-1021.14099	62.68441	1257.78906	265.93777	167.85167	58.06885	36.66383	-126.07954	-1.45570	-576.27600	255.53374	-5.24840	-1439.74927	-86.92757	-5.67082
613	5.100	736.88153	-352.72021	1525.47888	-273.15759	28.48498	1293.64673	-1021.25653	63.27741	1256.65234	291.31122	165.65144	59.79830	23.10834	-125.02344	-1.51210	-589.96039	256.64651	-5.51164	-1452.18274	-87.51228	-3.62580
614	5.108	737.03992	-350.97443	1526.74048	-273.48840	29.44656	1292.89734	-1021.38397	63.60226	1256.09167	317.32123	163.16179	60.94688	9.66172	-123.89005	-1.59623	-603.46161	257.76315	-5.85316	-1463.90674	-87.46992	-1.38448
615	5.117	737.09705	-349.04163	1528.06897	-273.81985	30.31837	1291.99500	-1021.56116	63.66766	1256.09094	343.98859	160.44841	61.66976	-3.69659	-122.70406	-1.69308	-616.84467	258.94470	-6.16964	-1474.96289	-86.78329	1.00323
616	5.125	737.05811	-346.93567	1529.43713	-274.16150	31.11888	1290.97839	-1021.80542	63.52404	1256.62842	371.10962	157.72789	62.31212	-17.00482	-121.49264	-1.78794	-630.12854	260.22995	-6.39669	-1485.44995	-85.71495	3.61502
617	5.133	736.93292	-344.68298	1530.81714	-274.52228	31.85263	1289.90601	-1022.10962	63.25776	1257.68262	398.22845	155.33418	63.28475	-30.29061	-120.27978	-1.84884	-643.32635	261.60187	-6.53886	-1495.23669	-84.47603	6.51659
618	5.142	736.73425	-342.30420	1532.17737	-274.90698	32.52080	1288.83960	-1022.44751	62.96518	1259.22559	424.66138	153.51927	64.81536	-43.58447	-119.07098	-1.85671	-656.47644	262.99301	-6.61628	-1504.03687	-83.19032	9.65218
619	5.150	736.47174	-339.80389	1533.47974	-275.31134	33.12779	1287.82910	-1022.77936	62.72780	1261.20715	449.64053	152.33345	66.73797	-56.91219	-117.84108	-1.84953	-669.63416	264.32098	-6.61811	-1511.59705	-82.11008	12.93793
620	5.158	736.14795	-337.17853	1534.68091	-275.72687	33.67347	1286.90503	-1023.06140	62.60263	1263.54846	472.56656	151.67476	68.50200	-70.26858	-116.58073	-1.87736	-682.83942	265.53906	-6.52563	-1517.65112	-81.63625	16.38863
621	5.167	735.76599	-334.42114	1535.73682	-276.15237	34.14941	1286.07727	-1023.26147	62.62329	1266.15515	493.19266	151.38481	69.46227	-83.63338	-115.33470	-1.94078	-696.08667	266.67682	-6.36716	-1521.73840	-81.78117	19.92481
622	5.175	735.33911	-331.51880	1536.60791	-276.59650	34.54227	1285.34131	-1023.37085	62.81260	1268.94141	511.64325	151.32327	69.24519	-97.00887	-114.15480	-2.01360	-709.34503	267.81757	-6.22801	-1523.32471	-81.85034	23.21636
623	5.183	734.88745	-328.45813	1537.26123	-277.06522	34.83736	1284.68579	-1023.40240	63.19783	1271.84839	528.31250	151.39214	67.89291	-110.41738	-113.04697	-2.07937	-722.62170	269.00363	-6.16735	-1522.16748	-80.96846	25.95172
624	5.192	734.42871	-325.23804	1537.66724	-277.54712	35.01854	1284.09302	-1023.38623	63.80873	1274.84460	543.68494	151.54672	65.75861	-123.86678	-111.98700	-2.12845	-735.97748	270.16049	-6.16151	-1518.31226	-78.82248	28.05475
625	5.200	733.97614	-321.87000	1537.79675	-278.01028	35.06910	1283.54529	-1023.36670	64.66102	1277.91284	558.12708	151.83748	63.28616	-137.33813	-110.96302	-2.15895	-749.45227	271.15070	-6.18539	-1511.72363	-76.00534	29.68231
626	5.208	733.54382	-318.36063	1537.62231	-278.42099	34.99448	1283.04297	-1023.39478	65.75249	1281.04041	571.73047	152.37271	60.75721	-150.81125	-109.99032	-2.17567	-763.00891	271.93201	-6.24051	-1502.29419	-73.56012	31.12661
627	5.217	733.15063	-314.69702	1537.12268	-278.77164	34.85512	1282.62097	-1023.51648	67.07393	1284.21313	584.28064	153.20522	58.11957	-164.29062	-109.10793	-2.16209	-776.59045	272.63327	-6.27246	-1490.23254	-71.94048	32.48769
628	5.225	732.81921	-310.84760	1536.28101	-279.07935	34.75492	1282.33521	-1023.76251	68.60750	1287.41370	595.37933	154.34023	55.04545	-177.79776	-108.37994	-2.06764	-790.19037	273.42715	-6.21680	-1476.01489	-70.71545	33.50975
629	5.233	732.57202	-306.78058	1535.08215	-279.35132	34.78724	1282.22498	-1024.13916	70.31463	1290.62317	604.65100	155.83629	51.25211	-191.35199	-107.84177	-1.85997	-803.81830	274.35025	-6.10110	-1459.91638	-69.34911	33.92789
630	5.242	732.42957	-302.49652	1533.51563	-279.56305	35.00463	1282.29736	-1024.62756	72.13690	1293.82349	611.87878	157.80482	46.84897	-204.97720	-107.39154	-1.59303	-817.45459	275.31177	-5.98752	-1441.90796	-67.79582	33.86227
631	5.250	732.41113	-298.05853	1531.58521	-279.66647	35.43040	1282.53564	-1025.19580	74.00507	1296.99963	616.98560	160.29546	42.33624	-218.70520	-106.82716	-1.36997	-831.10718	276.21841	-5.88060	-1421.90381	-66.36170	33.78176
632	5.258	732.53516	-293.57800	1529.30615	-279.61102	36.07249	1282.90845	-1025.81213	75.83937	1300.14050	619.90753	163.18309	38.19725	-232.53949	-106.03726	-1.23727	-844.84143	277.03146	-5.73773	-1399.88745	-65.38882	34.14777
633	5.267	732.81818	-289.15231	1526.69275	-279.36325	36.92539	1283.37610	-1026.44531	77.55862	1303.23560	620.44073	166.17381	34.44690	-246.44165	-105.07848	-1.16730	-858.67334	277.79105	-5.53197	-1375.98523	-64.97432	35.14824
634	5.275	733.27734	-284.82129	1523.74902	-278.91568	37.97391	1283.90002	-1027.05725	79.10966	1306.26965	618.17291	168.92329	30.51203	-260.38116	-104.07713	-1.12166	-872.54401	278.59146	-5.30765	-1350.53101	-64.81902	36.72802
635	5.283	733.93787	-280.57635	1520.47070	-278.28455	39.19264	1284.44727	-1027.60449	80.48383	1309.22034	612.65662	171.12505	25.56894	-274.36511	-103.10562	-1.09087	-886.44916	279.49774	-5.16298	-1323.91724	-64.49699	38.79177
636	5.292	734.83655	-276.39020	1516.85144	-277.50125	40.53938	1284.98755	-1028.04871	81.70940	1312.06177	603.81458	172.55959	19.22099	-288.38995	-102.15217	-1.08042	-900.43585	280.51016	-5.13436	-1296.40015	-63.82925	41.33234
637	5.300	736.01404	-272.24237	1512.88660	-276.59808	41.96609	1285.49170	-1028.36169	82.83963	1314.76868	592.28894	173.19876	12.13100	-302.41632	-101.17656	-1.07975	-914.47827	281.56506	-5.13447	-1268.07129	-62.94201	44.39484
638	5.308	737.50580	-268.13583	1508.57642	-275.60175	43.43517	1285.93750	-1028.52441	83.93405	1317.31677	579.30847	173.29747	5.88171	-316.42072	-100.15008	-1.07096	-928.49255	282.57657	-5.06363	-1238.97852	-62.02842	47.94520
639	5.317	739.34210	-264.09680	1503.92542	-274.54199	44.91188	1286.32288	-1028.53137	85.03767	1319.68457	565.93945	173.32666	1.79198	-330.42078	-99.06696	-1.06193	-942.44409	283.51367	-4.92325	-1209.26978	-61.01910	51.77659
640	5.325	741.54999	-260.15878	1498.94031	-273.45883	46.35720	1286.67126	-1028.39612	86.17253	1321.85974	552.48303	173.70207	-0.08270	-344.43213	-97.96563	-1.07438	-956.39386	284.39905	-4.77802	-1179.14465	-59.64846	55.65343
641	5.333	744.15149	-256.34912	1493.62634	-272.40182	47.73985	1287.02197	-1028.15063	87.33806	1323.84241	538.78625	174.52440	-0.60157	-358.42865	-96.91331	-1.10073	-970.41351	285.28046	-4.67015	-1148.73706	-57.89052	59.49125
642	5.342	747.16003	-252.68498	1487.98364	-271.43265	49.03883	1287.41113	-1027.84802	88.52316	1325.63965	524.85376	175.64107	-0.61576	-372.33386	-95.94260	-1.08686	-984.45435	286.23465	-4.60514	-1118.18359	-56.01325	63.23566
643	5.350	750.57947	-249.16016	1482.00244	-270.62744	50.23489	1287.86304	-1027.56677	89.72258	1327.25623	510.89594	176.89317	-0.57715	-386.01520	-95.03465	-0.92671	-998.40332	287.28540	-4.57626	-1087.67651	-54.24471	66.76117
644	5.358	754.40161	-245.72501	1475.66016	-270.06812	51.31712	1288.39087	-1027.40234	90.93206	1328.68384	497.05057	178.19478	-0.62470	-399.27539	-94.16701	-0.46930	-1012.25232	288.34781	-4.55619	-1057.34351	-52.65247	69.97006
645	5.367	758.60205	-242.28853	1468.92310	-269.82617	52.29205	1288.99866	-1027.44910	92.13307	1329.89514	483.30573	179.48625	-0.76340	-411.89667	-93.33521	0.41758	-1026.06897	289.38452	-4.50259	-1027.15576	-51.27462	72.81310
646	5.375	763.13873	-238.75906	1461.76257	-269.95529	53.17535	1289.67773	-1027.78613	93.29494	1330.84607	469.60706	180.75313	-0.97361	-423.71057	-92.58412	1.80583	-1039.84863	290.50861	-4.40782	-996.99353	-50.24334	75.28930
647	5.383	767.95819	-235.11575	1454.18115	-270.49716	53.98548	1290.40771	-1028.47534	94.39091	1331.48926	455.92401	182.03828	-1.22131	-434.57275	-92.06580	3.77831	-1053.54541	291.81674	-4.30807	-966.80713	-49.75124	77.47435
648	5.392	773.00812	-231.45955	1446.24182	-271.48077	54.74638	1291.16174	-1029.56055	95.40747	1331.78564	442.25327	183.36679	-1.44885	-444.29492	-91.92097	6.47848	-1067.18359	293.23630	-4.23647	-936.70673	-49.88982	79.42335
649	5.400	778.23999	-227.96031	1438.05701	-272.90659	55.48014	1291.91309	-1031.06665	96.34023	1331.71216	428.61499	184.71715	-1.61250	-452.63791	-92.08423	10.05220	-1080.79456	294.60779	-4.18714	-906.87256	-50.59202	81.05693
650	5.408	783.59735	-224.73888	1429.73340	-274.73767	56.19379	1292.63733	-1032.99121	97.18768	1331.26538	415.02600	186.05972	-1.71632	-459.28427	-92.34666	14.60797	-1094.34277	295.81967	-4.15098	-877.44250	-51.75607	82.23351
651	5.417	789.00635	-221.82288	1421.34460	-276.91034	56.88201	1293.31152	-1035.30371	97.95087	1330.45654	401.48712	187.35030	-1.79700	-463.74905	-92.54956	20.22190	-1107.83740	296.79395	-4.18031	-848.51093	-53.36984	82.91371
652	5.425	794.38007	-219.18352	1412.95068	-279.35242	57.54402	1293.91797	-1037.95215	98.63342	1329.30237	388.00677	188.52815	-1.89862	-465.32932	-92.68736	26.90869	-1121.34204	297.51425	-4.29840	-820.15442	-55.50322	83.16496
653	5.433	799.63068	-216.76776	1404.61987	-281.99588	58.19104	1294.44604	-1040.86890	99.23971	1327.82385	374.60101	189.57985	-2.04268	-463.17722	-92.98061	34.47382	-1134.82336	298.17007	-4.38477	-792.46509	-58.22543	83.01860
654	5.442	804.68469	-214.51701	1396.43298	-284.78522	58.83087	1294.89148	-1043.97192	99.77367	1326.05188	361.26141	190.57414	-2.20398	-456.55820	-93.85887	42.24862	-1148.22351	298.99103	-4.34345	-765.58655	-61.56073	82.40657
655	5.450	809.49677	-212.39020	1388.47583	-287.67871	59.44342	1295.25586	-1047.16895	100.23518	1324.02820	347.95984	191.58855	-2.34772	-445.18948	-95.72935	49.05445	-1161.58716	299.95407	-4.25269	-739.66406	-65.50957	81.24197
656	5.458	814.05682	-210.37361	1380.81958	-290.63788	59.97307	1295.54382	-1050.36365	100.61003	1321.79626	334.69940	192.62682	-2.47143	-429.38162	-98.68490	53.66520	-1174.96594	300.91693	-4.19902	-714.78394	-70.06525	79.48454
657	5.467	818.38269	-208.47508	1373.50256	-293.61902	60.34746	1295.75439	-1053.46912	100.86483	1319.39209	321.50427	193.66252	-2.57408	-409.85739	-102.39467	55.42612	-1188.35828	301.85083	-4.13898	-691.01288	-75.19394	77.09862
658	5.475	822.50653	-206.71590	1366.52869	-296.57895	60.50697	1295.87915	-1056.42700	100.96015	1316.84509	308.34787	194.71288	-2.61732	-387.43735	-106.23534	54.53708	-1201.74048	302.83734	-3.97599	-668.43896	-80.81766	73.98709
659	5.483	826.46606	-205.11539	1359.87964	-299.48691	60.41962	1295.90417	-1059.21448	100.86428	1314.17944	295.15405	195.80092	-2.56395	-362.90750	-109.57055	51.86826	-1215.06750	303.99030	-3.68844	-647.15802	-86.82129	69.98470
660	5.492	830.30103	-203.67526	1353.52661	-302.32684	60.08028	1295.81213	-1061.83044	100.55540	1311.40930	281.86343	196.90948	-2.44292	-337.10922	-111.99697	48.48801	-1228.36108	305.31250	-3.39009	-627.28925	-93.11423	64.96284
661	5.500	834.04401	-202.38411	1347.43750	-305.08777	59.50571	1295.58887	-1064.28088	100.03178	1308.53345	268.45731	198.02101	-2.32637	-310.94131	-113.43649	45.26232	-1241.76929	306.62360	-3.23902	-609.02661	-99.70207	58.97528
662	5.508	837.70819	-201.23204	1341.58545	-307.76071	58.72472	1295.23621	-1066.57275	99.32098	1305.54138	254.94672	199.13507	-2.25008	-285.11850	-114.10773	42.76295	-1255.37537	307.77448	-3.25864	-592.65344	-106.60980	52.26719
663	5.517	841.28149	-200.21666	1335.96021	-310.35001	57.76947	1294.78027	-1068.71301	98.46254	1302.42236	241.36890	200.24016	-2.20205	-259.93710	-114.38152	41.32627	-1269.05713	308.84357	-3.30537	-578.50903	-113.69939	45.14801
664	5.525	844.73010	-199.34018	1330.56982	-312.87540	56.67500	1294.26904	-1070.70801	97.48428	1299.17053	227.76929	201.33255	-2.16561	-235.28647	-114.53342	41.01177	-1282.67969	309.98779	-3.24495	-566.95752	-120.60909	37.86247
665	5.533	848.01392	-198.60687	1325.43274	-315.35699	55.48466	1293.76440	-1072.56079	96.40457	1295.78442	214.17102	202.42668	-2.13905	-210.80304	-114.59959	41.54176	-1296.26733	311.21194	-3.10737	-558.32672	-126.85617	30.53303
666	5.542	851.10217	-198.02180	1320.56885	-317.79831	54.26141	1293.33252	-1074.27209	95.24884	1292.26367	200.56644	203.52513	-2.12889	-186.02182	-114.45753	42.42019	-1309.89917	312.37103	-3.01141	-552.78424	-131.96889	23.17269
667	5.550	853.97540	-197.58604	1315.99548	-320.18079	53.08306	1293.02881	-1075.84619	94.04474	1288.60742	186.92511	204.61862	-2.13633	-160.54672	-113.98260	43.17538	-1323.60059	313.34494	-2.99539	-550.28406	-135.54863	15.73940
668	5.558	856.62061	-197.29553	1311.72937	-322.47125	52.00202	1292.88062	-1077.28943	92.80042	1284.82556	173.21719	205.68755	-2.15017	-134.20041	-113.15182	43.56059	-1337.37695	314.16656	-3.02324	-550.66302	-137.33879	8.29012
669	5.567	859.02856	-197.14690	1307.79517	-324.62469	51.01539	1292.87866	-1078.60388	91.49626	1280.95789	159.44653	206.71709	-2.15535	-107.05196	-112.08002	43.62699	-1351.22021	314.96106	-3.08379	-553.78546	-137.40993	1.27075
670	5.575	861.19104	-197.13811	1304.23120	-326.58258	50.09193	1292.98560	-1079.78662	90.09389	1277.08093	145.65225	207.72694	-2.15077	-79.32851	-111.00377	43.64445	-1365.09009	315.78561	-3.19280	-559.67059	-136.24820	-4.42512
671	5.583	863.09399	-197.26315	1301.08582	-328.28925	49.21310	1293.15503	-1080.83289	88.55515	1273.30127	131.87189	208.74808	-2.15543	-51.28619	-110.20509	43.90264	-1379.00293	316.56128	-3.38674	-568.53143	-134.58612	-8.01354
672	5.592	864.71753	-197.51401	1298.40918	-329.71991	48.37784	1293.34045	-1081.73535	86.86862	1269.74646	118.09964	209.80568	-2.18830	-23.10354	-109.86559	44.51105	-1393.05408	317.17960	-3.71160	-580.37988	-133.13098	-9.50467
673	5.600	866.04028	-197.88821	1296.24194	-330.88684	47.59164	1293.49133	-1082.48376	85.07007	1266.55530	104.29193	210.90910	-2.24622	5.15867	-109.99915	45.35237	-1407.19751	317.74884	-4.07300	-594.36755	-132.20259	-9.68408
674	5.608	867.03937	-198.38737	1294.60437	-331.82013	46.85733	1293.55469	-1083.06689	83.23865	1263.86316	90.43152	212.03712	-2.29931	33.54465	-110.55847	46.20342	-1421.15405	318.59442	-4.20205	-609.00928	-131.56799	-9.46322
675	5.617	867.68542	-199.00920	1293.49414	-332.55157	46.15489	1293.48596	-1083.47449	81.47853	1261.78247	76.57465	213.20039	-2.29360	62.15295	-111.54524	46.87803	-1434.77515	319.81064	-3.97148	-623.27112	-130.86154	-9.36135
676	5.625	867.94379	-199.74266	1292.90112	-333.11365	45.42891	1293.25439	-1083.70593	79.90627	1260.38745	62.81482	214.45874	-2.19305	91.05172	-113.01515	47.29479	-1448.25842	321.09326	-3.58586	-637.02185	-130.01437	-9.48636
677	5.633	867.78796	-200.56720	1292.82336	-333.53540	44.60503	1292.83862	-1083.78223	78.63988	1259.70313	49.19171	215.72862	-2.09018	120.25260	-115.06476	47.47060	-1461.76465	322.18286	-3.25889	-650.54761	-129.15431	-9.74617
678	5.642	867.21387	-201.45880	1293.26941	-333.83630	43.61606	1292.23120	-1083.75415	77.78046	1259.70776	35.65088	216.69649	-2.20081	149.78580	-117.82386	47.47277	-1475.11865	323.13348	-2.83420	-664.04773	-128.35568	-10.01260
679	5.650	866.23914	-202.40079	1294.24976	-334.02576	42.41680	1291.44958	-1083.69226	77.38811	1260.34729	22.12292	217.19664	-2.59034	179.74008	-121.39666	47.39346	-1487.99463	324.08124	-1.84755	-677.52661	-127.58943	-10.21484
680	5.658	864.89160	-203.39102	1295.76843	-334.10825	40.99411	1290.53821	-1083.66125	77.46038	1261.55115	8.60162	217.48895	-3.03783	210.17731	-125.79733	47.37784	-1500.18896	325.02704	0.10690	-690.94159	-126.82338	-10.35347
681	5.667	863.19995	-204.43900	1297.81763	-334.09039	39.37543	1289.55493	-1083.70032	77.92463	1263.24841	-4.90442	217.93420	-3.30536	241.00021	-130.94238	47.62712	-1511.71313	325.92407	3.11443	-704.32660	-126.09987	-10.45708
682	5.675	861.18817	-205.55794	1300.37427	-333.98865	37.62667	1288.55762	-1083.82019	78.64698	1265.37927	-18.43811	218.66017	-3.34985	271.85373	-136.66109	48.30247	-1522.70532	326.79163	6.98769	-717.75079	-125.46914	-10.55802
683	5.683	858.87482	-206.75688	1303.39771	-333.83307	35.83862	1287.59509	-1084.00867	79.45885	1267.89063	-32.05548	219.58292	-3.26333	302.08981	-142.70709	49.39648	-1533.29358	327.59109	11.48611	-731.23779	-124.88957	-10.67572
684	5.692	856.27667	-208.03394	1306.83228	-333.66437	34.10223	1286.70374	-1084.23792	80.19759	1270.72168	-45.73547	220.53145	-3.17116	330.85040	-148.81622	50.68260	-1543.53857	328.06067	16.42177	-744.73682	-124.27516	-10.79190
685	5.700	853.41418	-209.37692	1310.61243	-333.52380	32.48117	1285.90625	-1084.46997	80.74529	1273.79480	-59.36316	221.38301	-3.14848	357.28665	-154.81534	51.77986	-1553.38550	327.75385	21.61611	-758.16443	-123.61075	-10.86039
686	5.708	850.31421	-210.76752	1314.67078	-333.44098	31.00082	1285.21375	-1084.66431	81.05370	1277.02002	-72.84363	222.13667	-3.17673	380.85202	-160.69189	52.30892	-1562.52368	326.33020	26.95965	-771.51440	-122.93155	-10.86064
687	5.717	847.00708	-212.18330	1318.94592	-333.42603	29.64988	1284.62708	-1084.79028	81.13837	1280.31506	-86.20563	222.85585	-3.19905	401.54337	-166.53281	52.05012	-1570.22144	323.94019	32.59211	-784.88623	-122.21762	-10.83131
688	5.725	843.52234	-213.60179	1323.38525	-333.46704	28.38460	1284.13757	-1084.83716	81.04071	1283.63049	-99.54388	223.58238	-3.20041	419.89084	-172.41182	50.98843	-1575.29419	321.21054	38.76076	-798.36230	-121.39953	-10.83889
689	5.733	839.88708	-215.00626	1327.94104	-333.53577	27.14407	1283.72876	-1084.81445	80.79653	1286.95349	-112.91846	224.32439	-3.20887	436.61093	-178.35403	49.22876	-1576.47876	318.71051	45.24568	-811.90588	-120.47316	-10.92235
690	5.742	836.13000	-216.39072	1332.56519	-333.60205	25.86511	1283.37634	-1084.74451	80.42979	1290.28796	-126.36029	225.10342	-3.23866	452.13071	-184.35938	46.87796	-1573.19434	316.47107	51.06703	-825.41589	-119.54884	-11.04238
691	5.750	832.28436	-217.75584	1337.20850	-333.64804	24.48175	1283.05090	-1084.65271	79.95242	1293.63831	-139.89551	225.95720	-3.26600	466.34131	-190.42712	43.99203	-1565.87817	313.94275	55.03647	-838.85742	-118.70768	-11.09460
692	5.758	828.38477	-219.09705	1341.82312	-333.67157	22.92332	1282.72998	-1084.56006	79.36390	1297.00159	-153.51044	226.88756	-3.25608	478.75156	-196.56052	40.58469	-1555.46191	310.40182	56.74672	-852.28253	-117.86443	-11.02721
693	5.767	824.46228	-220.40263	1346.36401	-333.67755	21.12503	1282.41089	-1084.47925	78.65829	1300.36572	-167.15143	227.86372	-3.19865	488.85944	-202.74438	36.63876	-1542.80103	305.68317	57.15804	-865.73938	-116.91673	-10.89639
694	5.775	820.54529	-221.66051	1350.78589	-333.66193	19.05252	1282.11267	-1084.41357	77.83656	1303.71033	-180.78967	228.87086	-3.12364	496.42386	-208.94215	32.14599	-1528.54077	300.50638	57.99948	-879.24390	-115.92494	-10.78425
695	5.783	816.66418	-222.85915	1355.04297	-333.60510	16.72174	1281.86072	-1084.36047	76.90902	1307.00757	-194.45630	229.91779	-3.07059	501.49509	-215.12894	27.19038	-1513.01440	295.71024	60.12173	-892.83661	-115.00276	-10.72213
696	5.792	812.85699	-223.98566	1359.09094	-333.48694	14.18007	1281.67188	-1084.31567	75.88252	1310.22302	-208.20789	231.00249	-3.03826	504.24014	-221.31244	21.96520	-1496.02417	291.28284	62.59000	-906.56677	-114.13527	-10.69458
697	5.800	809.16998	-225.03268	1362.88574	-333.30463	11.46211	1281.55701	-1084.27441	74.75327	1313.31519	-222.05664	232.07822	-2.99129	504.69351	-227.50281	16.70091	-1476.85986	286.44791	63.68114	-920.40588	-113.21075	-10.68917
698	5.808	805.65613	-226.01146	1366.38342	-333.07245	8.57715	1281.53015	-1084.22754	73.51861	1316.23718	-235.95374	233.07704	-2.91547	502.64603	-233.59840	11.63527	-1454.77148	280.58765	62.48013	-934.28284	-112.18239	-10.71240
699	5.817	802.36816	-226.95509	1369.54297	-332.80609	5.53906	1281.60901	-1084.16113	72.18504	1318.94751	-249.86456	233.97679	-2.83340	497.81003	-239.22569	7.08519	-1429.57349	274.06818	59.47752	-948.19653	-111.11818	-10.74673
700	5.825	799.35168	-227.90370	1372.33289	-332.51038	2.38828	1281.81201	-1084.06384	70.75954	1321.42798	-263.80859	234.80394	-2.76426	490.19025	-243.70195	3.49207	-1401.84937	268.34534	56.14687	-962.19348	-110.10927	-10.74546
701	5.833	796.64709	-228.88472	1374.73120	-332.17993	-0.82053	1282.16003	-1083.93115	69.24303	1323.68909	-277.79407	235.56889	-2.70691	480.25113	-246.30185	1.22868	-1372.46460	264.85974	53.95247	-976.26563	-109.18837	-10.69471
702	5.842	794.29456	-229.90858	1376.72241	-331.80728	-4.03911	1282.67175	-1083.76038	67.64023	1325.75110	-291.78064	236.25732	-2.66552	468.57501	-246.78308	0.25561	-1341.78589	263.52234	53.33239	-990.33179	-108.32705	-10.61186
703	5.850	792.33002	-230.98203	1378.29797	-331.38739	-7.23219	1283.35291	-1083.54004	65.97913	1327.61682	-305.73834	236.90013	-2.64220	455.60989	-245.72174	0.07548	-1309.66638	262.94580	53.74615	-1004.31683	-107.48019	-10.49741
704	5.858	790.77649	-232.11938	1379.45776	-330.92371	-10.37565	1284.18750	-1083.25037	64.31255	1329.26147	-319.66626	237.60419	-2.59055	441.86771	-244.15538	0.11018	-1276.10718	261.88245	54.53259	-1018.25043	-106.64262	-10.36728
705	5.867	789.63751	-233.33716	1380.20728	-330.43890	-13.45610	1285.13647	-1082.87720	62.69227	1330.64502	-333.50507	238.45927	-2.41623	427.90662	-242.82588	0.06796	-1241.48792	259.74295	55.31101	-1032.22217	-105.81830	-10.27932
706	5.875	788.89313	-234.64212	1380.55591	-329.97955	-16.47326	1286.14551	-1082.43909	61.14668	1331.74304	-347.08521	239.42068	-2.02906	414.04074	-241.88669	-0.06076	-1206.35645	256.68008	56.05788	-1046.23413	-104.95399	-10.26336
707	5.883	788.50189	-236.02562	1380.51990	-329.60913	-19.44231	1287.16455	-1082.00623	59.67630	1332.57312	-360.21930	240.34981	-1.36186	400.30478	-241.17502	-0.23799	-1171.22437	253.55515	57.09346	-1060.23608	-104.05060	-10.24453
708	5.892	788.41376	-237.46342	1380.12354	-329.39459	-22.38940	1288.16467	-1081.68420	58.26608	1333.17920	-372.82715	241.16905	-0.35850	386.62402	-240.50639	-0.48247	-1136.33093	251.04089	58.64368	-1074.22339	-103.24998	-10.11709
709	5.900	788.58752	-238.92340	1379.39380	-329.39276	-25.33157	1289.13745	-1081.56848	56.91471	1333.58667	-384.93829	241.91048	1.01361	372.94894	-239.80960	-0.78274	-1101.59888	248.90280	60.47780	-1088.14600	-102.61971	-9.90882
710	5.908	788.99811	-240.37851	1378.35229	-329.64063	-28.24764	1290.07971	-1081.72009	55.65421	1333.78406	-396.63171	242.59435	2.77070	359.28381	-239.12195	-1.05635	-1067.07312	246.54332	62.14062	-1101.86768	-101.99531	-9.74070
711	5.917	789.62976	-241.81622	1377.01160	-330.15558	-31.07404	1290.98291	-1082.17407	54.53922	1333.74500	-408.00574	243.09048	4.96613	345.64996	-238.46979	-1.24415	-1033.23828	243.77504	63.33489	-1115.33813	-101.23779	-9.64447
712	5.925	790.46667	-243.23672	1375.37585	-330.94458	-33.74496	1291.82959	-1082.94751	53.61872	1333.45032	-419.11169	243.17082	7.71076	332.06516	-237.81509	-1.37355	-1000.63293	240.78519	63.96294	-1128.70129	-100.47874	-9.56254
713	5.933	791.49158	-244.64417	1373.44556	-332.00574	-36.22612	1292.59412	-1084.04187	52.91085	1332.89514	-429.80334	242.66321	11.13092	318.53223	-237.12755	-1.49851	-969.37708	237.85536	63.99432	-1142.16968	-99.91121	-9.45679
714	5.942	792.68658	-246.04066	1371.21997	-333.32336	-38.50275	1293.24829	-1085.44495	52.39542	1332.08447	-439.58167	241.39354	15.35786	305.04532	-236.42381	-1.63067	-939.20068	235.31726	63.42640	-1155.82947	-99.49922	-9.31810
715	5.950	794.03235	-247.42551	1368.69958	-334.87051	-40.56052	1293.77490	-1087.13013	52.02390	1331.02515	-447.54504	239.08107	20.58290	291.61234	-235.72675	-1.74645	-909.68469	233.40712	62.27276	-1169.59412	-99.03378	-9.15016
716	5.958	795.50720	-248.79779	1365.89099	-336.61517	-42.38941	1294.17346	-1089.05859	51.73992	1329.72351	-452.50354	235.46985	26.89962	278.23557	-235.04480	-1.82181	-880.51355	232.09720	60.51812	-1183.30676	-98.34628	-8.99949
717	5.967	797.09192	-250.15625	1362.81360	-338.52637	-43.99271	1294.46057	-1091.18054	51.49720	1328.18652	-453.27271	230.49382	33.86104	264.88641	-234.37445	-1.84508	-851.67621	231.26216	58.12478	-1196.82324	-97.30083	-8.97059
718	5.975	798.77502	-251.49362	1359.49683	-340.57855	-45.38951	1294.66516	-1093.43335	51.26771	1326.42285	-449.02234	224.40208	40.46011	251.53488	-233.68675	-1.81884	-823.39819	230.91345	55.09151	-1210.06494	-95.68427	-9.15737
719	5.983	800.55267	-252.79730	1355.97339	-342.75128	-46.60687	1294.82300	-1095.75146	51.05089	1324.44519	-439.45105	217.83240	45.82645	238.17288	-232.93599	-1.75941	-795.90637	231.16992	51.46240	-1223.13220	-93.57479	-9.48280
720	5.992	802.42474	-254.06770	1352.27136	-345.02347	-47.65818	1294.96936	-1098.08350	50.87269	1322.27185	-424.84875	211.55716	49.77872	224.78729	-232.09868	-1.68736	-769.34119	232.10384	47.27113	-1236.33032	-91.77724	-9.67823
721	6.000	804.39233	-255.32919	1348.41040	-347.36749	-48.53383	1295.13049	-1100.40393	50.76627	1319.92957	-406.14478	205.98055	52.67458	211.34363	-231.19614	-1.62406	-743.83667	233.63857	42.53154	-1249.88391	-91.04247	-9.56908
722	6.008	806.45355	-256.61169	1344.40393	-349.74988	-49.22204	1295.31714	-1102.70959	50.76439	1317.44604	-384.70154	200.88240	54.96770	197.81918	-230.26910	-1.59793	-719.64301	235.61353	37.30886	-1263.63672	-90.88104	-9.29731
723	6.017	808.59705	-257.92755	1340.26624	-352.13782	-49.72834	1295.53015	-1105.00305	50.89885	1314.83826	-361.86993	195.65892	56.94620	184.21759	-229.34151	-1.63152	-697.16772	237.96982	31.76273	-1277.27698	-90.17927	-9.13365
724	6.025	810.80096	-259.26764	1336.02173	-354.50864	-50.07737	1295.77124	-1107.27185	51.18727	1312.10339	-338.66644	189.70073	58.69168	170.54581	-228.42627	-1.71012	-676.87097	240.74255	26.12495	-1290.82495	-88.89326	-9.14415
725	6.033	813.04065	-260.60498	1331.70544	-356.85468	-50.31167	1296.04785	-1109.48059	51.63204	1309.22144	-315.67761	182.57204	60.16785	156.82483	-227.53500	-1.78234	-659.14276	243.85840	20.67972	-1304.57642	-88.09421	-9.13266
726	6.042	815.29419	-261.89838	1327.35815	-359.18073	-50.48498	1296.36890	-1111.57690	52.23611	1306.16907	-293.07104	174.14244	61.39793	143.10609	-226.66058	-1.80723	-644.30444	247.07483	15.72041	-1318.59692	-88.33153	-8.92823
727	6.050	817.53998	-263.10437	1323.02393	-361.49133	-50.64564	1296.73792	-1113.50757	53.00357	1302.93750	-270.69312	164.63466	62.55749	129.42525	-225.78152	-1.78942	-632.65149	250.05920	11.43579	-1332.62292	-88.90002	-8.63431
728	6.058	819.75397	-264.18787	1318.74866	-363.77228	-50.82112	1297.14600	-1115.23340	53.92255	1299.54114	-248.24426	154.42606	63.86547	115.76691	-224.88548	-1.76399	-624.42029	252.43605	7.80319	-1346.47839	-88.85655	-8.48409
729	6.067	821.91309	-265.12308	1314.57825	-365.98367	-51.01826	1297.57349	-1116.73535	54.96413	1296.01660	-225.45734	143.82693	65.42864	102.09711	-223.97116	-1.75504	-619.71985	253.86479	4.57295	-1360.27051	-88.01738	-8.55581
730	6.075	823.99817	-265.89883	1310.55847	-368.07776	-51.24155	1298.00098	-1118.01453	56.09966	1292.41638	-202.19214	133.02774	67.22398	88.39252	-223.03775	-1.76081	-618.50916	254.19492	1.48065	-1374.14148	-86.87413	-8.73367
731	6.083	825.99152	-266.52780	1306.73865	-370.02246	-51.50306	1298.41589	-1119.08911	57.30061	1288.80505	-178.42004	122.11707	69.17487	74.63915	-222.08286	-1.77754	-620.65735	253.62326	-1.33920	-1388.07043	-85.89989	-8.88034
732	6.092	827.87207	-267.03610	1303.17078	-371.80731	-51.81007	1298.80786	-1119.98645	58.53002	1285.25891	-154.17932	111.06786	71.17995	60.83549	-221.11790	-1.81262	-626.09418	252.71074	-3.36118	-1401.96167	-85.09420	-8.96009
733	6.100	829.61639	-267.44244	1299.90369	-373.43988	-52.16837	1299.16821	-1120.73145	59.75742	1281.86523	-129.57495	99.77214	73.13296	46.99519	-220.17261	-1.86550	-634.82800	252.09804	-4.32097	-1415.79138	-84.25995	-8.97381
734	6.108	831.20428	-267.75366	1296.97888	-374.93921	-52.60243	1299.49036	-1121.33740	60.96984	1278.72314	-104.76544	88.17494	74.98177	33.13413	-219.26044	-1.91325	-646.53271	252.10696	-4.55416	-1429.61682	-83.35934	-8.90538
735	6.117	832.62158	-267.97229	1294.43225	-376.30975	-53.12735	1299.75488	-1121.80396	62.14985	1275.94287	-79.88440	76.34100	76.73836	19.26880	-218.36328	-1.92627	-660.18329	252.66257	-4.56152	-1443.46216	-82.38026	-8.79763
736	6.125	833.85596	-268.09839	1292.29504	-377.51285	-53.69825	1299.91528	-1122.12292	63.25111	1273.63489	-54.98206	64.37616	78.42775	5.42533	-217.45499	-1.89667	-674.48761	253.53056	-4.59136	-1457.27332	-81.26981	-8.73692
737	6.133	834.89209	-268.12622	1290.59595	-378.47919	-54.23048	1299.91199	-1122.28625	64.20247	1271.89270	-30.06354	52.36148	80.05313	-8.37875	-216.50900	-1.85376	-688.64795	254.51031	-4.68215	-1471.03308	-80.11961	-8.75787
738	6.142	835.71198	-268.04343	1289.36060	-379.14291	-54.66612	1299.68909	-1122.29688	64.93038	1270.77502	-5.15411	40.36271	81.59117	-22.14733	-215.50346	-1.84790	-702.52258	255.49532	-4.81435	-1484.78198	-79.12502	-8.83205
739	6.150	836.29688	-267.83325	1288.60938	-379.46072	-55.00146	1299.20532	-1122.17737	65.37231	1270.29456	19.70691	28.41951	82.97449	-35.87646	-214.43864	-1.90673	-716.24994	256.50580	-4.95653	-1498.48022	-78.35121	-8.86106
740	6.158	836.62665	-267.48474	1288.35278	-379.42065	-55.25989	1298.45654	-1121.96899	65.47572	1270.41858	44.51135	16.55268	84.08265	-49.54562	-213.33676	-2.00884	-729.92749	257.62848	-5.08697	-1511.99829	-77.67091	-8.63387
741	6.167	836.67932	-267.00336	1288.58765	-379.05414	-55.45216	1297.49719	-1121.71912	65.20657	1271.07996	69.31226	4.82827	84.77611	-63.14870	-212.22887	-2.10273	-743.56055	258.86261	-5.20529	-1525.19812	-76.87860	-7.86972
742	6.175	836.43353	-266.40985	1289.29956	-378.44531	-55.58318	1296.41907	-1121.46790	64.57374	1272.19885	94.24219	-6.66259	84.92018	-76.69878	-211.13022	-2.15634	-757.12732	260.09866	-5.31184	-1537.96362	-75.76864	-6.39816
743	6.183	835.87341	-265.73044	1290.46619	-377.71503	-55.69597	1295.30017	-1121.24146	63.64512	1273.70483	119.49176	-17.89798	84.38686	-90.21291	-210.02585	-2.18720	-770.62946	261.26715	-5.39593	-1550.27246	-74.20605	-4.27337
744	6.192	834.99463	-264.98672	1292.05872	-376.97504	-55.87177	1294.17957	-1121.04370	62.53907	1275.54175	145.25342	-28.88444	83.07452	-103.71697	-208.89668	-2.23141	-784.10297	262.41882	-5.44546	-1562.16638	-72.25563	-1.64943
745	6.200	833.80414	-264.19608	1294.04810	-376.29001	-56.17813	1293.06091	-1120.85144	61.39992	1277.66040	171.68378	-39.51209	80.94492	-117.22674	-207.73102	-2.30171	-797.57281	263.64352	-5.47094	-1573.57092	-70.07664	1.39013
746	6.208	832.31519	-263.37836	1296.40808	-375.67737	-56.63485	1291.92725	-1120.62317	60.36898	1280.01306	198.89545	-49.53222	78.06801	-130.71149	-206.50638	-2.39128	-810.99829	264.98041	-5.50029	-1584.33057	-67.68645	4.87983
747	6.217	830.54248	-262.54968	1299.11157	-375.12915	-57.22604	1290.76196	-1120.32056	59.55028	1282.55322	226.95889	-58.64838	74.64994	-144.12488	-205.20900	-2.48060	-824.30945	266.38974	-5.52484	-1594.41248	-65.17754	8.99728
748	6.225	828.50220	-261.71039	1302.12561	-374.62878	-57.92836	1289.56665	-1119.92517	58.97858	1285.23315	255.85571	-66.60681	71.03668	-157.47052	-203.87129	-2.53379	-837.48901	267.75403	-5.50816	-1603.71802	-62.95841	13.93587
749	6.233	826.21558	-260.85248	1305.41040	-374.15851	-58.71916	1288.36328	-1119.43909	58.62123	1288.00146	285.34842	-73.23531	67.69106	-170.79510	-202.56686	-2.52847	-850.58911	268.94824	-5.46154	-1611.57092	-61.24334	19.45768
750	6.242	823.71277	-259.97986	1308.92102	-373.70490	-59.56348	1287.18274	-1118.87646	58.42591	1290.80310	314.93448	-78.39986	65.02780	-184.14233	-201.36594	-2.48822	-863.72174	269.94495	-5.43935	-1616.70325	-59.51020	24.69450
751	6.250	821.02991	-259.11145	1312.61121	-373.26270	-60.40765	1286.05420	-1118.25854	58.36727	1293.58850	343.96967	-81.99480	63.13227	-197.54034	-200.28004	-2.46334	-877.03400	270.85864	-5.45407	-1617.97534	-56.75661	28.68764
752	6.258	818.19995	-258.26660	1316.43359	-372.83160	-61.19481	1285.00195	-1117.61292	58.44626	1296.32361	371.77527	-84.05655	61.65905	-211.00397	-199.25690	-2.47863	-890.57208	271.83289	-5.46090	-1615.01563	-52.16347	31.11119
753	6.267	815.24786	-257.45676	1320.33618	-372.41614	-61.88147	1284.04602	-1116.96863	58.66442	1298.99268	397.68988	-84.87779	59.99755	-224.53284	-198.24825	-2.50802	-904.19958	272.84955	-5.43594	-1608.19458	-45.71091	32.50826
754	6.275	812.19574	-256.68774	1324.26428	-372.03137	-62.43628	1283.20374	-1116.35254	59.01500	1301.59192	421.19510	-84.91980	57.56456	-238.11395	-197.25659	-2.50685	-917.77826	273.78241	-5.39738	-1598.26587	-38.35872	33.93697
755	6.283	809.06567	-255.95485	1328.17114	-371.70001	-62.83501	1282.48792	-1115.78931	59.48985	1304.12024	442.07153	-84.54358	54.11483	-251.73499	-196.29965	-2.45825	-931.33203	274.63162	-5.34369	-1586.02161	-31.47634	36.26349
756	6.292	805.87885	-255.23093	1332.02551	-371.43982	-63.06453	1281.90723	-1115.29749	60.08295	1306.57227	460.43326	-83.82999	49.86246	-265.40656	-195.35551	-2.38501	-944.93896	275.54541	-5.24726	-1571.83276	-26.12625	39.56981
757	6.300	802.65533	-254.47162	1335.80872	-371.25653	-63.12386	1281.46863	-1114.88379	60.78616	1308.93518	476.54666	-82.61337	45.30635	-279.15399	-194.36642	-2.33278	-958.61322	276.60098	-5.12493	-1555.40271	-22.67265	42.99710
758	6.308	799.41663	-253.63817	1339.50940	-371.14490	-63.01355	1281.17517	-1114.54297	61.57664	1311.19067	490.48480	-80.63988	40.90944	-292.96808	-193.30630	-2.32935	-972.35828	277.68243	-5.05384	-1536.14160	-20.67932	45.16794
759	6.317	796.18665	-252.70992	1343.11694	-371.09106	-62.73026	1281.01855	-1114.26709	62.40748	1313.31921	501.90729	-77.77754	36.77800	-306.79749	-192.21722	-2.35001	-986.17542	278.65823	-5.05897	-1513.59094	-19.44330	45.14047
760	6.325	792.98969	-251.68044	1346.61646	-371.07715	-62.28136	1280.97693	-1114.04846	63.22220	1315.30273	510.20416	-74.17276	32.54271	-320.60504	-191.15030	-2.35231	-1000.01093	279.58170	-5.04245	-1487.56238	-18.63519	43.08766
761	6.333	789.84961	-250.55615	1349.98657	-371.08539	-61.69661	1281.02197	-1113.87244	63.98244	1317.12598	514.82324	-70.16144	27.65170	-334.40515	-190.11269	-2.33131	-1013.83313	280.57980	-4.91630	-1458.22607	-18.27365	40.01649
762	6.342	786.79126	-249.35446	1353.20178	-371.09473	-61.01511	1281.12537	-1113.70813	64.67986	1318.78113	515.46759	-66.01141	21.84921	-348.24457	-189.09216	-2.30342	-1027.68201	281.63132	-4.72792	-1426.03430	-18.52626	37.03941
763	6.350	783.84106	-248.09802	1356.23511	-371.07385	-60.26469	1281.26587	-1113.51282	65.32941	1320.26721	512.14685	-61.87927	15.40218	-362.16156	-188.08737	-2.27030	-1041.56299	282.60342	-4.57816	-1391.54065	-19.52499	34.91021
764	6.358	781.02832	-246.81412	1359.05542	-370.98187	-59.45737	1281.43250	-1113.24426	65.95337	1321.58496	505.23459	-58.03824	9.04317	-376.15594	-187.09433	-2.22855	-1055.45850	283.45676	-4.49533	-1355.30627	-21.17813	33.93491
765	6.367	778.38843	-245.52980	1361.63293	-370.77545	-58.59920	1281.62463	-1112.86633	66.56766	1322.73376	495.52081	-54.98719	3.77083	-390.18643	-186.09286	-2.17740	-1069.42810	284.29202	-4.43635	-1317.84851	-23.28897	34.07356
766	6.375	775.96436	-244.26256	1363.94739	-370.41577	-57.70104	1281.84937	-1112.35535	67.18282	1323.71594	483.99478	-53.15007	0.38363	-404.19778	-185.06902	-2.10930	-1083.50342	285.20795	-4.37044	-1279.62231	-25.69636	35.07872
767	6.383	773.80664	-243.02818	1365.99500	-369.87634	-56.78328	1282.11926	-1111.70862	67.81042	1324.53650	471.37051	-52.39175	-1.09514	-418.15555	-184.02734	-2.02036	-1097.58569	286.20258	-4.31980	-1240.99988	-28.30246	36.67605
768	6.392	771.96936	-241.85387	1367.78394	-369.15152	-55.87217	1282.45215	-1110.94702	68.46320	1325.19336	458.00156	-52.03064	-1.38887	-432.06790	-182.97745	-1.92404	-1111.58423	287.22281	-4.31273	-1202.21912	-31.18191	38.73197
769	6.400	770.50372	-240.77286	1369.32495	-368.25903	-54.99605	1282.87207	-1110.10718	69.15448	1325.67078	444.22543	-51.47502	-1.30079	-445.98019	-181.93022	-1.84685	-1125.51697	288.22870	-4.33256	-1163.38110	-34.53765	41.23649
770	6.408	769.45117	-239.81424	1370.62207	-367.23682	-54.19014	1283.39600	-1109.23120	69.89278	1325.94690	430.37958	-50.63409	-1.26869	-459.91251	-180.91936	-1.79135	-1139.41272	289.19540	-4.32436	-1124.60315	-38.42828	44.11844
771	6.417	768.83844	-239.00076	1371.67383	-366.14169	-53.50165	1284.01306	-1108.36743	70.66587	1326.00159	416.58453	-49.66666	-1.41426	-473.76328	-179.99963	-1.67611	-1153.26917	290.13385	-4.23605	-1086.29980	-42.63528	47.09102
772	6.425	768.67273	-238.34662	1372.48254	-365.04895	-52.98421	1284.68091	-1107.57764	71.43462	1325.81970	402.81561	-48.64421	-1.70576	-487.28922	-179.19905	-1.31835	-1167.13232	291.10031	-4.05749	-1049.20776	-46.83261	49.69804
773	6.433	768.94043	-237.86038	1373.05859	-364.03925	-52.67628	1285.34778	-1106.93762	72.15597	1325.38965	389.06555	-47.56054	-2.07076	-500.20529	-178.53250	-0.47653	-1181.04919	292.13638	-3.83701	-1013.96405	-50.84187	51.57385
774	6.442	769.61096	-237.55254	1373.41150	-363.17987	-52.57600	1285.97046	-1106.52820	72.81242	1324.70105	375.35632	-46.44444	-2.44438	-512.30090	-178.06947	1.06912	-1194.96338	293.25238	-3.66267	-980.68903	-54.74069	52.63512
775	6.450	770.64441	-237.43188	1373.54297	-362.51868	-52.64234	1286.51868	-1106.42444	73.41678	1323.74683	361.69131	-45.34313	-2.76382	-523.42712	-177.92154	3.44327	-1208.75708	294.46381	-3.59374	-948.97620	-58.77761	52.96715
776	6.458	771.99786	-237.49722	1373.44604	-362.09091	-52.82290	1286.97595	-1106.68738	73.99403	1322.52295	348.04819	-44.25243	-2.97972	-533.34027	-178.17918	6.68892	-1222.35376	295.75494	-3.59790	-918.23157	-63.19627	52.63812
777	6.467	773.63019	-237.73776	1373.10596	-361.92529	-53.07819	1287.33838	-1107.35242	74.55666	1321.03149	334.42538	-43.12078	-3.08188	-541.55426	-178.89311	10.81919	-1235.82446	297.03473	-3.57953	-888.04565	-68.17700	51.71552
778	6.475	775.50525	-238.13782	1372.50110	-362.04437	-53.38581	1287.60242	-1108.42029	75.09106	1319.28711	320.86844	-41.94027	-3.10524	-547.35449	-180.09134	15.79431	-1249.39868	298.19794	-3.48119	-858.30750	-73.90037	50.32808
779	6.483	777.59357	-238.67764	1371.60669	-362.46295	-53.73228	1287.75452	-1109.85205	75.56647	1317.32434	307.40750	-40.77188	-3.11620	-549.96307	-181.79117	21.49985	-1263.23242	299.20029	-3.36222	-829.08691	-80.52414	48.59651
780	6.492	779.87097	-239.32985	1370.40430	-363.18811	-54.10628	1287.77307	-1111.57190	75.96559	1315.17871	293.99792	-39.66320	-3.16438	-548.71558	-184.03969	27.79942	-1277.22681	300.04990	-3.37148	-800.50739	-88.10300	46.59159
781	6.500	782.31604	-240.05907	1368.88550	-364.21283	-54.49837	1287.64087	-1113.48303	76.31038	1312.84119	280.57535	-38.62434	-3.24279	-543.15112	-187.00998	34.47360	-1291.16650	300.77005	-3.61188	-772.69324	-96.58035	44.38165
782	6.508	784.90833	-240.82687	1367.05530	-365.50354	-54.90669	1287.35645	-1115.49219	76.63854	1310.25879	267.12247	-37.65323	-3.31667	-533.06299	-191.03185	41.00871	-1304.91211	301.42197	-3.98616	-745.78589	-105.82574	41.99828
783	6.517	787.62646	-241.59879	1364.93384	-367.00824	-55.34420	1286.93530	-1117.52002	76.95569	1307.40125	253.63876	-36.71115	-3.35871	-518.54803	-196.43906	46.59830	-1318.47583	302.11414	-4.22728	-720.06384	-115.66302	39.38250
784	6.525	790.44983	-242.35187	1362.54895	-368.68567	-55.83460	1286.40186	-1119.49158	77.23274	1304.29797	240.11935	-35.73825	-3.35089	-499.98230	-203.32982	50.49180	-1331.98108	302.93420	-4.17286	-696.00323	-125.87624	36.47433
785	6.533	793.36230	-243.08076	1359.92908	-370.51208	-56.40161	1285.78357	-1121.33154	77.43619	1301.01025	226.58948	-34.72457	-3.28965	-477.92950	-211.41418	52.33671	-1345.54028	303.86813	-3.96464	-674.14832	-136.19583	33.28190
786	6.542	796.35553	-243.79605	1357.10706	-372.45917	-57.06570	1285.11511	-1122.97327	77.54059	1297.59351	213.08008	-33.70636	-3.19611	-453.04822	-220.02815	52.26422	-1359.16040	304.82202	-3.86458	-655.00610	-146.23935	29.78764
787	6.550	799.42810	-244.51196	1354.12244	-374.48138	-57.83892	1284.44141	-1124.37610	77.52453	1294.07410	199.56760	-32.69118	-3.12036	-426.04370	-228.35999	50.80232	-1372.70483	305.83734	-3.89738	-639.01111	-155.50108	25.90003
788	6.558	802.58154	-245.23930	1351.01111	-376.52463	-58.70980	1283.81458	-1125.54260	77.36984	1290.43884	186.00684	-31.65126	-3.11146	-397.69513	-235.79813	48.70875	-1386.04712	307.08020	-3.88788	-626.42926	-163.49266	21.55902
789	6.567	805.81274	-245.99515	1347.79590	-378.53677	-59.63779	1283.29028	-1126.51733	77.06189	1286.64478	172.41104	-30.58774	-3.15752	-368.82233	-242.13388	46.75986	-1399.26978	308.51819	-3.77895	-617.30890	-169.85750	16.79340
790	6.575	809.10657	-246.80450	1344.49451	-380.46942	-60.57063	1282.91614	-1127.35632	76.58833	1282.64307	158.83847	-29.53109	-3.19048	-340.06750	-247.51872	45.58285	-1412.56592	309.93875	-3.64072	-611.57056	-174.33818	11.65616
791	6.583	812.43225	-247.68584	1341.13611	-382.26868	-61.47309	1282.71448	-1128.08801	75.94685	1278.40479	145.31293	-28.49920	-3.16853	-311.67786	-252.29370	45.54271	-1426.06580	311.19189	-3.53188	-609.16968	-176.77887	6.21620
792	6.592	815.74359	-248.64706	1337.76721	-383.86957	-62.34165	1282.67163	-1128.69641	75.15778	1273.94250	131.80246	-27.49247	-3.11768	-283.50903	-256.74948	46.63464	-1439.78271	312.23578	-3.48034	-610.18311	-177.32079	0.73616
793	6.600	818.98462	-249.69337	1334.44739	-385.21387	-63.18610	1282.75220	-1129.12585	74.26099	1269.32703	118.25336	-26.50262	-3.09414	-255.18805	-260.91873	48.46376	-1453.60876	313.12366	-3.45901	-614.76105	-176.56784	-4.13673
794	6.608	822.09888	-250.83052	1331.23901	-386.27588	-64.00491	1282.91943	-1129.30200	73.28979	1264.69641	104.61768	-25.52301	-3.13525	-226.29559	-264.62299	50.44026	-1467.41406	313.95868	-3.44561	-622.96655	-175.32684	-7.62266
795	6.617	825.03479	-252.06668	1328.20032	-387.06738	-64.79677	1283.13672	-1129.16284	72.24963	1260.24866	90.88531	-24.55069	-3.23055	-196.55743	-267.73334	52.12815	-1481.15967	314.79822	-3.51737	-634.37238	-174.13094	-9.45002
796	6.625	827.74243	-253.40994	1325.38696	-387.62137	-65.58378	1283.35168	-1128.68201	71.13116	1256.21497	77.10498	-23.59156	-3.32494	-165.99176	-270.31540	53.47604	-1494.86694	315.65985	-3.72779	-647.80505	-173.13661	-10.05711
797	6.633	830.16614	-254.85379	1322.86157	-387.96899	-66.40394	1283.49011	-1127.86719	69.94746	1252.81921	63.34442	-22.67859	-3.36559	-134.87277	-272.54446	54.74739	-1508.53442	316.60623	-3.94047	-661.88562	-172.30986	-10.11889
798	6.642	832.24310	-256.35907	1320.69360	-388.12366	-67.29137	1283.47205	-1126.74548	68.76201	1250.23767	49.62897	-21.84036	-3.34655	-103.52120	-274.57281	56.25107	-1522.06311	317.74783	-3.86848	-675.81213	-171.52316	-10.10678
799	6.650	833.90784	-257.85059	1318.94385	-388.08447	-68.27283	1283.23352	-1125.36279	67.68247	1248.57288	35.93646	-21.05213	-3.30617	-72.13601	-276.45181	58.07775	-1535.15112	319.15659	-3.19794	-689.48749	-170.64188	-10.23359
800	6.658	835.09943	-259.23169	1317.65222	-387.84717	-69.36647	1282.74084	-1123.78979	66.82908	1247.84680	22.24902	-20.28013	-3.31101	-40.78130	-278.10577	60.03329	-1547.40796	320.79361	-1.71512	-703.11932	-169.65541	-10.52934
801	6.667	835.77094	-260.41040	1316.84656	-387.40936	-70.56884	1281.99536	-1122.11841	66.30251	1248.00989	8.60559	-19.53594	-3.43199	-9.43969	-279.40872	61.82343	-1558.69531	322.48859	0.57569	-716.80878	-168.68738	-10.90742
802	6.675	835.90662	-261.35306	1316.56262	-386.77454	-71.84564	1281.03149	-1120.44409	66.16238	1248.95923	-4.92163	-18.84396	-3.67899	21.92057	-280.31195	63.26717	-1569.21924	323.97415	3.47369	-730.44781	-167.87212	-11.25163
803	6.683	835.53711	-262.14230	1316.85510	-385.95502	-73.13795	1279.90942	-1118.84802	66.41299	1250.56494	-18.32507	-18.21122	-3.97609	53.28358	-280.87006	64.33149	-1579.24780	324.99701	6.76954	-743.92133	-167.24675	-11.48472
804	6.692	834.72241	-262.93222	1317.78064	-384.96652	-74.37647	1278.70972	-1117.38562	66.99575	1252.69910	-31.68549	-17.63015	-4.23295	84.59788	-281.17120	65.03521	-1588.84436	325.46130	10.42866	-757.25476	-166.76500	-11.59572
805	6.700	833.51312	-263.82117	1319.36804	-383.82129	-75.49653	1277.52783	-1116.08459	67.79878	1255.25208	-45.07629	-17.05117	-4.39437	115.86062	-281.29208	65.35091	-1597.85596	325.53696	14.57171	-770.53674	-166.35745	-11.64026
806	6.708	831.93817	-264.80756	1321.60754	-382.53351	-76.45217	1276.45618	-1114.93823	68.68143	1258.13452	-58.51526	-16.36916	-4.41796	147.17619	-281.29086	65.18993	-1605.99585	325.60614	19.36776	-783.84131	-165.93741	-11.69960
807	6.717	830.01831	-265.84528	1324.46265	-381.13165	-77.22363	1275.56201	-1113.90625	69.49607	1261.27356	-71.99115	-15.51617	-4.28882	178.73917	-281.21780	64.46803	-1612.80103	325.81860	24.92007	-797.21832	-165.43002	-11.80865
808	6.725	827.77411	-266.89542	1327.88123	-379.65717	-77.81519	1274.87622	-1112.93518	70.10915	1264.60986	-85.46539	-14.56637	-4.08117	210.76247	-281.17142	63.19900	-1617.44482	325.63864	31.03967	-810.65295	-164.84776	-11.91166
809	6.733	825.22253	-267.94708	1331.80371	-378.14972	-78.25373	1274.39746	-1111.98340	70.42625	1268.09790	-98.87891	-13.66124	-3.91844	243.35812	-281.34140	61.58339	-1618.77112	324.28735	37.31437	-824.07483	-164.24831	-11.91801
810	6.742	822.37720	-269.01389	1336.16479	-376.63519	-78.58647	1274.10742	-1111.03259	70.40457	1271.70691	-112.20691	-12.84993	-3.85677	276.37900	-281.94821	60.00526	-1615.92383	321.61658	43.41169	-837.44617	-163.61380	-11.81292
811	6.750	819.25476	-270.11316	1340.89331	-375.12097	-78.86716	1273.98584	-1110.07886	70.04851	1275.42163	-125.49780	-12.08966	-3.87343	309.27573	-283.10422	58.84258	-1608.95190	317.95135	48.83520	-850.80286	-162.88330	-11.67320
812	6.758	815.88239	-271.25293	1345.91357	-373.60388	-79.14291	1274.01428	-1109.12292	69.40009	1279.23914	-138.83301	-11.33136	-3.92683	341.06262	-284.70544	58.16151	-1598.53162	313.28516	52.73713	-864.19800	-162.02780	-11.59583
813	6.767	812.29578	-272.42889	1351.14783	-372.08820	-79.45702	1274.17395	-1108.16663	68.51968	1283.15942	-152.25140	-10.53446	-3.97348	370.50806	-286.45941	57.55717	-1585.28345	307.28281	54.68184	-877.62524	-161.01076	-11.62539
814	6.775	808.53210	-273.62213	1356.51868	-370.58899	-79.85098	1274.44971	-1107.21643	67.46004	1287.17102	-165.73572	-9.67600	-3.97515	396.55310	-288.03091	56.35212	-1569.54639	299.85815	55.20902	-891.05505	-159.80812	-11.71128
815	6.783	804.62939	-274.81061	1361.95654	-369.11865	-80.35105	1274.83569	-1106.28467	66.25853	1291.24170	-179.26221	-8.76421	-3.93195	418.74417	-289.19934	54.01201	-1551.47485	291.50146	55.15636	-904.53485	-158.49654	-11.75334
816	6.792	800.63135	-275.99078	1367.40344	-367.67957	-80.96004	1275.33447	-1105.38354	64.95185	1295.32288	-192.83447	-7.81025	-3.88585	437.36453	-289.96265	50.43217	-1531.10010	283.08289	54.74652	-918.16028	-157.23547	-11.69663
817	6.800	796.58893	-277.18231	1372.81140	-366.26770	-81.67210	1275.95178	-1104.51904	63.58271	1299.35901	-206.47198	-6.82376	-3.86311	453.08466	-290.49765	45.90497	-1508.39917	275.02969	53.51960	-931.94574	-156.13707	-11.55630
818	6.808	792.55786	-278.40247	1378.13306	-364.87509	-82.49927	1276.69336	-1103.69250	62.19138	1303.29504	-220.18164	-5.84030	-3.83875	466.34225	-290.97928	40.82702	-1483.32373	266.87170	50.94795	-945.79724	-155.15742	-11.38156
819	6.817	788.59045	-279.62854	1383.30396	-363.49786	-83.48434	1277.56873	-1102.90088	60.81623	1307.08435	-233.95306	-4.89472	-3.78068	476.98251	-291.46490	35.39136	-1455.77344	257.89862	47.05795	-959.58960	-154.16080	-11.22927
820	6.825	784.72540	-280.78461	1388.23193	-362.14673	-84.68488	1278.59290	-1102.13257	59.49662	1310.70020	-247.77490	-3.97855	-3.69307	484.41940	-291.95178	29.52695	-1425.70044	247.99464	42.60396	-973.24976	-153.09653	-11.13159
821	6.833	780.99280	-281.77335	1392.81885	-360.84174	-86.13450	1279.77783	-1101.37024	58.25883	1314.13562	-261.63196	-3.05754	-3.59264	488.03183	-292.47116	23.13265	-1393.27148	237.75946	38.71333	-986.79895	-152.03545	-11.06864
822	6.842	777.43042	-282.53085	1396.99231	-359.59564	-87.80960	1281.11438	-1100.60034	57.10238	1317.39478	-275.50671	-2.10404	-3.48985	487.45847	-293.05817	16.40113	-1358.89575	227.88847	36.20531	-1000.34473	-151.06882	-11.01081
823	6.850	774.09290	-283.05463	1400.71594	-358.40961	-89.63778	1282.56921	-1099.81689	55.99967	1320.48181	-289.39899	-1.11161	-3.41354	482.79086	-293.58740	9.97837	-1323.13989	218.59456	35.19709	-1014.05029	-150.26964	-10.94275
824	6.858	771.04736	-283.38806	1403.97693	-357.28131	-91.53923	1284.10449	-1099.01697	54.90006	1323.39563	-303.31482	-0.09288	-3.38339	474.72275	-293.66565	4.77105	-1286.59570	209.76151	35.40964	-1028.01111	-149.64017	-10.81749
825	6.867	768.36304	-283.59308	1406.77405	-356.21149	-93.45509	1285.69678	-1098.19897	53.73905	1326.12769	-317.24249	0.92808	-3.35727	464.37784	-292.83878	1.41969	-1249.75659	201.27608	36.62747	-1042.12634	-149.00427	-10.59729
826	6.875	766.09918	-283.72998	1409.11072	-355.20374	-95.34448	1287.34033	-1097.36987	52.45753	1328.65979	-331.15906	1.93187	-3.27699	452.69052	-291.04462	-0.12852	-1212.99390	193.04172	38.68936	-1056.20862	-148.13483	-10.33388
827	6.883	764.29468	-283.84613	1410.98755	-354.26099	-97.17052	1289.03369	-1096.55176	51.02154	1330.96631	-345.02686	2.94924	-3.14398	440.05820	-288.78870	-0.52714	-1176.64478	184.97867	41.27325	-1070.19116	-147.03856	-10.11224
828	6.892	762.96399	-283.97391	1412.40063	-353.38000	-98.89876	1290.76721	-1095.77905	49.42896	1333.01868	-358.72803	4.06504	-3.00492	426.70575	-286.74316	-0.53346	-1141.06641	177.08092	43.96002	-1084.11792	-145.90424	-9.97937
829	6.900	762.09985	-284.13895	1413.34412	-352.54718	-100.49890	1292.51575	-1095.08508	47.70215	1334.79211	-371.99799	5.35325	-2.88837	413.01193	-285.21530	-0.56112	-1106.57019	169.40744	46.44085	-1098.00098	-144.81937	-9.94939
830	6.908	761.67810	-284.37085	1413.81409	-351.74402	-101.93765	1294.24036	-1094.49414	45.87399	1336.26929	-384.51239	6.81709	-2.77525	399.33682	-284.08313	-0.65173	-1073.29395	162.04381	48.54273	-1111.80518	-143.76428	-9.98973
831	6.917	761.66193	-284.69952	1413.81030	-350.96014	-103.18743	1295.89990	-1094.02600	43.97736	1337.43665	-396.14075	8.38066	-2.62068	385.82220	-283.12372	-0.75111	-1041.09570	155.03062	50.16388	-1125.51208	-142.75528	-10.03114
832	6.925	762.00403	-285.14331	1413.33716	-350.20563	-104.25085	1297.46851	-1093.70764	42.04418	1338.28198	-407.23352	9.98131	-2.39508	372.43915	-282.22293	-0.86965	-1009.55646	148.36581	51.28397	-1139.11292	-141.78064	-10.02953
833	6.933	762.65210	-285.70557	1412.40210	-349.51425	-105.15993	1298.93750	-1093.58032	40.10549	1338.79651	-418.79089	11.70717	-2.07327	359.11569	-281.34793	-1.02773	-978.20374	142.13486	51.95653	-1152.56506	-140.72055	-9.99625
834	6.942	763.55597	-286.37421	1411.01062	-348.93982	-105.94513	1300.29871	-1093.69971	38.19255	1338.97986	-432.21265	13.82325	-1.51542	345.81247	-280.49677	-1.19429	-946.76526	136.49078	52.23373	-1165.79541	-139.47005	-9.98681
835	6.950	764.66907	-287.12094	1409.16089	-348.54810	-106.60888	1301.52954	-1094.12720	36.34415	1338.83606	-448.40356	16.69137	-0.22154	332.54388	-279.66681	-1.32137	-915.18719	131.53484	52.15056	-1178.81738	-138.18098	-10.00072
836	6.958	765.94989	-287.90518	1406.84338	-348.40881	-107.12517	1302.59692	-1094.91858	34.60739	1338.36340	-466.66370	20.64127	2.95447	319.35983	-278.83508	-1.39602	-883.57733	127.45234	51.78997	-1191.81677	-137.27048	-9.91599
837	6.967	767.36908	-288.68134	1404.05042	-348.58249	-107.45564	1303.47034	-1096.10876	33.02971	1337.55225	-484.28943	25.75801	9.60968	306.28952	-277.98434	-1.44484	-852.18365	124.57886	51.26118	-1204.95532	-136.80460	-9.71545
838	6.975	768.91315	-289.40875	1400.78455	-349.10242	-107.56134	1304.12988	-1097.69873	31.65478	1336.39380	-497.47266	31.63504	20.52737	293.29892	-277.11700	-1.51329	-821.30707	123.10020	50.56369	-1218.18359	-136.16119	-9.61058
839	6.983	770.58093	-290.06244	1397.05615	-349.96411	-107.40765	1304.56763	-1099.64978	30.52142	1334.88989	-503.14380	37.32611	34.28480	280.32675	-276.24612	-1.63231	-791.25476	122.94018	49.53355	-1231.40637	-134.93134	-9.70894
840	6.992	772.37964	-290.63324	1392.88391	-351.12790	-106.96970	1304.78748	-1101.89246	29.65531	1333.05212	-500.44714	41.80188	47.78989	267.34833	-275.40323	-1.78408	-762.35022	124.00480	47.92848	-1244.65735	-133.67831	-9.80958
841	7.000	774.32336	-291.11847	1388.29980	-352.52844	-106.23550	1304.80359	-1104.34436	29.05405	1330.89648	-490.61536	44.66904	58.53595	254.36804	-274.61957	-1.90994	-734.88196	126.24346	45.49549	-1257.98096	-133.16373	-9.69786
842	7.008	776.43378	-291.51279	1383.35083	-354.08948	-105.20706	1304.63806	-1106.91711	28.68893	1328.44348	-475.62244	46.32848	65.99926	241.35989	-273.88071	-1.96168	-709.10535	129.54593	42.00800	-1271.30627	-133.26733	-9.44678
843	7.017	778.73853	-291.80682	1378.09497	-355.74518	-103.90639	1304.31970	-1109.50928	28.53492	1325.71838	-457.11707	47.41224	71.11517	228.26149	-273.13416	-1.94449	-685.31006	133.96848	37.44714	-1284.54919	-133.22177	-9.28465
844	7.025	781.26556	-291.99451	1372.58911	-357.45551	-102.38208	1303.88159	-1112.00403	28.58958	1322.75281	-436.27966	48.25026	75.06689	215.03264	-272.34198	-1.90845	-663.81592	139.99066	32.20651	-1297.76489	-132.60645	-9.28881
845	7.033	784.03442	-292.08240	1366.87854	-359.20215	-100.70418	1303.35547	-1114.29224	28.86343	1319.58081	-414.09949	48.84080	78.57352	201.68283	-271.50522	-1.89861	-644.94458	148.10553	26.92864	-1311.12939	-131.75763	-9.34033
846	7.042	787.05017	-292.08527	1360.99878	-360.97321	-98.95241	1302.77332	-1116.29919	29.37462	1316.22839	-391.49097	49.05299	81.82567	188.24759	-270.64804	-1.92294	-629.04266	158.17886	22.09975	-1324.71936	-131.23215	-9.30845
847	7.050	790.29883	-292.00519	1354.99023	-362.75250	-97.20486	1302.16992	-1117.99585	30.14130	1312.69836	-369.08752	48.76747	84.74203	174.75548	-269.79211	-1.96247	-616.52563	169.42070	17.87843	-1338.38818	-131.00113	-9.20079
848	7.058	793.74048	-291.81973	1348.91101	-364.51727	-95.52261	1301.58044	-1119.39319	31.14861	1308.96985	-346.97717	47.95507	87.23781	161.20850	-268.93188	-1.99187	-607.81750	180.87354	14.18785	-1351.96338	-130.40939	-9.15864
849	7.067	797.31006	-291.49371	1342.83496	-366.24078	-93.94211	1301.03418	-1120.52771	32.32506	1305.01917	-324.73010	46.65456	89.30775	147.60477	-268.03546	-1.99936	-603.19592	191.85471	10.82121	-1365.41675	-128.86290	-9.33895
850	7.075	800.92957	-290.99292	1336.83887	-367.89911	-92.49112	1300.55029	-1121.43738	33.56230	1300.84094	-301.76398	44.84469	90.92772	133.96387	-267.09183	-1.99769	-602.71558	201.85449	7.43626	-1378.80322	-126.47321	-9.73592
851	7.083	804.51953	-290.28448	1330.98999	-369.47513	-91.20709	1300.13464	-1122.13794	34.76059	1296.45789	-277.74341	42.42062	91.96495	120.30015	-266.13232	-2.00827	-606.06714	210.12552	3.71281	-1392.20313	-124.18389	-10.08310
852	7.092	808.00446	-289.33533	1325.33862	-370.95758	-90.13153	1299.77869	-1122.61841	35.86550	1291.92908	-252.65704	39.39039	92.26752	106.60447	-265.17963	-2.04137	-612.40796	215.88194	-0.12390	-1405.66089	-122.94000	-10.06875
853	7.100	811.31726	-288.12128	1319.92542	-372.33292	-89.29369	1299.45752	-1122.85291	36.87172	1287.35950	-226.61725	35.97220	91.84424	92.86951	-264.21744	-2.09334	-620.79663	219.06018	-3.23439	-1419.14844	-122.66365	-9.68887
854	7.108	814.41321	-286.65231	1314.81201	-373.56897	-88.69707	1299.12720	-1122.81421	37.79931	1282.90186	-199.72650	32.40943	90.91466	79.11210	-263.21317	-2.15219	-630.94055	220.53873	-5.04681	-1432.72144	-122.53636	-9.28231
855	7.117	817.28839	-285.00281	1310.11084	-374.60541	-88.30635	1298.72559	-1122.48242	38.67320	1278.74219	-172.11060	28.83455	89.82062	65.36423	-262.13095	-2.20573	-642.91357	221.45288	-5.82040	-1446.51404	-121.82867	-9.20677
856	7.125	819.96521	-283.29126	1305.96802	-375.36835	-88.05524	1298.17627	-1121.85010	39.51411	1275.07080	-143.96851	25.28502	88.88518	51.64054	-260.95917	-2.24756	-656.26837	222.44360	-6.12799	-1460.47192	-120.25272	-9.49750
857	7.133	822.44995	-281.60352	1302.50732	-375.80286	-87.88345	1297.40149	-1120.93359	40.33034	1272.05396	-115.53137	21.70108	88.27826	37.92597	-259.75256	-2.27035	-670.16016	223.55150	-6.27867	-1474.46252	-118.36485	-9.85788
858	7.142	824.71143	-279.94946	1299.79785	-375.90887	-87.76494	1296.35779	-1119.78503	41.11233	1269.81421	-86.96863	17.95046	87.98476	24.21018	-258.59702	-2.25676	-684.03394	224.59354	-6.31490	-1488.48083	-117.20741	-9.93911
859	7.150	826.69507	-278.29047	1297.86658	-375.75885	-87.70006	1295.07202	-1118.49451	41.82767	1268.41736	-58.36462	13.92696	87.88849	10.51746	-257.52301	-2.20142	-697.72839	225.49869	-6.23431	-1502.34766	-116.91991	-9.52320
860	7.158	828.34619	-276.58694	1296.71851	-375.46045	-87.69270	1293.62939	-1117.17175	42.42107	1267.86377	-29.77411	9.61013	87.87952	-3.11141	-256.50015	-2.13303	-711.27667	226.35484	-6.13161	-1515.68384	-116.71226	-8.49438
861	7.167	829.62482	-274.81998	1296.34485	-375.08435	-87.73442	1292.11499	-1115.91858	42.83306	1268.09497	-1.22278	5.04796	87.90218	-16.64837	-255.50975	-2.08338	-724.79541	227.29822	-6.13755	-1528.37646	-116.24818	-6.80114
862	7.175	830.50574	-272.98566	1296.72278	-374.63312	-87.79721	1290.57983	-1114.80847	43.02385	1269.01404	27.35889	0.35393	87.91223	-30.09158	-254.54407	-2.06934	-738.35699	228.39734	-6.25333	-1540.52124	-115.66874	-4.52894
863	7.183	830.97473	-271.08707	1297.81628	-374.06836	-87.84413	1289.05151	-1113.87573	42.98883	1270.50647	56.09369	-4.33077	87.77573	-43.47820	-253.52328	-2.12191	-751.89673	229.60809	-6.37139	-1552.06433	-114.71809	-1.88797
864	7.192	831.03009	-269.13177	1299.57947	-373.36401	-87.86628	1287.55164	-1113.11011	42.76877	1272.45496	85.02930	-8.95671	87.25205	-56.86813	-252.36745	-2.23671	-765.28687	230.85149	-6.44585	-1562.92651	-113.06662	0.98092
865	7.200	830.68323	-267.12909	1301.96387	-372.54587	-87.90938	1286.10168	-1112.45923	42.43616	1274.74719	114.14105	-13.56910	86.14125	-70.27728	-251.18178	-2.29825	-778.48175	232.09206	-6.49731	-1573.14343	-110.93153	4.16339
866	7.208	829.95520	-265.08850	1304.91907	-371.68225	-88.04667	1284.71704	-1111.84668	42.05568	1277.28491	143.45349	-18.16711	84.40115	-83.65392	-250.14966	-2.19873	-791.57721	233.33119	-6.51438	-1582.69385	-108.94167	8.00602
867	7.217	828.87000	-263.01489	1308.38965	-370.84027	-88.32018	1283.41064	-1111.19604	41.66060	1279.99451	173.10577	-22.64834	82.08246	-96.95550	-249.24863	-2.00725	-804.75513	234.57544	-6.49392	-1591.41748	-107.66139	12.82979
868	7.225	827.44971	-260.90640	1312.31274	-370.05612	-88.70872	1282.20093	-1110.45679	41.26051	1282.83508	203.34384	-26.87036	79.22302	-110.20855	-248.29327	-1.88333	-818.12848	235.80556	-6.48238	-1598.90906	-107.06824	18.38557
869	7.233	825.71521	-258.76874	1316.62512	-369.34137	-89.14770	1281.11316	-1109.62817	40.85904	1285.80835	234.44180	-30.68937	75.88023	-123.46630	-247.20305	-1.87715	-831.59753	237.00104	-6.47758	-1604.33228	-106.48360	23.88061
870	7.242	823.68933	-256.62378	1321.27124	-368.69757	-89.57440	1280.17554	-1108.75061	40.47451	1288.93848	266.50894	-33.91679	72.28395	-136.75964	-246.05670	-1.91834	-844.96106	238.17816	-6.40473	-1606.66064	-105.09724	28.59237
871	7.250	821.40015	-254.49220	1326.20227	-368.11145	-89.95462	1279.41675	-1107.86804	40.15149	1292.22607	299.26642	-36.22668	68.90733	-150.10431	-244.94173	-1.93749	-858.19977	239.32069	-6.25915	-1605.25183	-102.42461	32.17596
872	7.258	818.88245	-252.37254	1331.37024	-367.55093	-90.27692	1278.85938	-1107.00488	39.94007	1295.62671	331.95828	-37.20228	66.27357	-163.50055	-243.87566	-1.92576	-871.47516	240.34747	-6.13681	-1600.09729	-98.41100	34.65606
873	7.267	816.17310	-250.24509	1336.72681	-366.97894	-90.53103	1278.51184	-1106.16968	39.86215	1299.07239	363.51678	-36.63578	64.55203	-176.92657	-242.85817	-1.90058	-884.85992	241.22806	-6.08305	-1591.55444	-93.49888	36.48891
874	7.275	813.30737	-248.09525	1342.22302	-366.36633	-90.68959	1278.36792	-1105.35901	39.90921	1302.50842	392.89255	-34.77623	63.29335	-190.36737	-241.89822	-1.86380	-898.28333	242.02617	-6.04309	-1579.98792	-88.64069	38.42701
875	7.283	810.31958	-245.93222	1347.80566	-365.69666	-90.71231	1278.41516	-1104.56177	40.06823	1305.92566	419.32458	-32.21395	61.63401	-203.83710	-240.96234	-1.81608	-911.70752	242.81610	-5.94455	-1565.78503	-84.72227	40.89009
876	7.292	807.24414	-243.78003	1353.41650	-364.96692	-90.57191	1278.64124	-1103.77026	40.32977	1309.35657	442.50577	-29.51606	58.84405	-217.36664	-239.98361	-1.77008	-925.18176	243.63029	-5.75729	-1549.38916	-81.83041	43.38037
877	7.300	804.11450	-241.65276	1358.99927	-364.17883	-90.26213	1279.03516	-1102.99695	40.66955	1312.84058	462.63193	-26.90231	54.75620	-230.97656	-238.95976	-1.72410	-938.75140	244.45949	-5.51983	-1530.90210	-79.48340	44.80647
878	7.308	800.96521	-239.54588	1364.50269	-363.32233	-89.76796	1279.58997	-1102.27319	41.03873	1316.39050	480.21057	-24.16870	49.78251	-244.66394	-237.96843	-1.65729	-952.41382	245.30206	-5.29990	-1509.90259	-77.42369	44.46009
879	7.317	797.83167	-237.44832	1369.87415	-362.37775	-89.04730	1280.30212	-1101.62354	41.38081	1319.96362	495.67853	-20.91595	44.59225	-258.41492	-237.05986	-1.55806	-966.15637	246.17807	-5.11584	-1485.89136	-75.84383	42.55070
880	7.325	794.74133	-235.34839	1375.05676	-361.33551	-88.05550	1281.16431	-1101.04187	41.66510	1323.43225	509.09424	-16.90318	39.67750	-272.22272	-236.18327	-1.44593	-979.97607	247.06163	-4.94819	-1458.78455	-75.00316	39.87292
881	7.333	791.71338	-233.22809	1379.99475	-360.20258	-86.76962	1282.15552	-1100.49402	41.90739	1326.61279	520.08472	-12.21156	35.03664	-286.08878	-235.23866	-1.36332	-993.85553	247.91696	-4.79139	-1428.98804	-74.93510	37.20871
882	7.342	788.76892	-231.07161	1384.63818	-358.99066	-85.18784	1283.23682	-1099.94177	42.16107	1329.35413	528.00562	-7.10005	30.21196	-300.00754	-234.18810	-1.33312	-1007.78668	248.78659	-4.64080	-1397.07129	-75.58331	35.11562
883	7.350	785.93793	-228.88405	1388.94141	-357.70819	-83.32684	1284.36047	-1099.35205	42.49104	1331.58887	532.17468	-1.73294	24.70877	-313.95950	-233.09831	-1.32554	-1021.78412	249.72702	-4.48102	-1363.49890	-76.90756	33.92878
884	7.358	783.25708	-226.68991	1392.86414	-356.36206	-81.22150	1285.48328	-1098.69092	42.93661	1333.32422	532.12671	3.91707	18.46526	-327.92953	-232.06503	-1.28548	-1035.83093	250.69290	-4.32926	-1328.69397	-78.78014	33.71282
885	7.367	780.76471	-224.51738	1396.38098	-354.96002	-78.91814	1286.57007	-1097.93835	43.48019	1334.62866	527.88831	9.79915	12.01711	-341.91586	-231.11658	-1.19770	-1049.88745	251.57155	-4.23662	-1293.08752	-81.02827	34.34605
886	7.375	778.49927	-222.39029	1399.48315	-353.51093	-76.47203	1287.59314	-1097.11426	44.05194	1335.62988	520.12714	15.40406	6.30757	-355.91568	-230.20552	-1.10399	-1063.92859	252.36304	-4.20185	-1257.02161	-83.57520	35.69255
887	7.383	776.50031	-220.32970	1402.17444	-352.01971	-73.95215	1288.53198	-1096.26514	44.56991	1336.47058	509.91858	19.86828	2.22046	-369.91928	-229.27203	-1.04172	-1077.92371	253.19846	-4.15336	-1220.70190	-86.47240	37.64249
888	7.392	774.81091	-218.35800	1404.46631	-350.48334	-71.43952	1289.37427	-1095.42053	44.98723	1337.23511	498.17322	22.65828	0.01997	-383.92593	-228.29575	-0.99261	-1091.87744	254.12306	-4.04518	-1184.22827	-89.77051	40.04735
889	7.400	773.47821	-216.49559	1406.36890	-348.89987	-69.01781	1290.11584	-1094.57471	45.31276	1337.91663	485.33423	24.05162	-0.77229	-397.94583	-227.28622	-0.92739	-1105.87329	255.06776	-3.91018	-1147.70728	-93.36180	42.68233
890	7.408	772.54779	-214.74904	1407.87939	-347.28357	-66.76638	1290.75964	-1093.70496	45.58868	1338.44324	471.68726	24.79278	-0.88452	-411.96353	-226.26202	-0.85916	-1119.97388	256.00769	-3.83033	-1111.42651	-97.02583	45.26921
891	7.417	772.05286	-213.10748	1408.97607	-345.66968	-64.75598	1291.31519	-1092.80566	45.84566	1338.72217	457.65790	25.45694	-0.82178	-425.88394	-225.28178	-0.77064	-1134.10669	256.95273	-3.84959	-1075.88647	-100.59276	47.51009
892	7.425	772.00647	-211.55347	1409.62988	-344.10919	-63.03692	1291.80054	-1091.90845	46.07388	1338.67712	443.63074	26.27656	-0.81654	-439.51724	-224.44621	-0.52252	-1148.13086	257.90225	-3.89563	-1041.62390	-104.04947	49.14067
893	7.433	772.39783	-210.07401	1409.82715	-342.65628	-61.62492	1292.23718	-1091.08081	46.23034	1338.26733	429.73734	27.31211	-0.93819	-452.64505	-223.81160	0.09148	-1162.00037	258.90326	-3.85887	-1008.93884	-107.53268	50.02749
894	7.442	773.19312	-208.66455	1409.58069	-341.36108	-60.50516	1292.63953	-1090.40405	46.27612	1337.48389	415.94464	28.55832	-1.15718	-465.12186	-223.33389	1.21914	-1175.78198	260.03018	-3.72279	-977.67163	-111.20875	50.21088
895	7.450	774.34656	-207.32816	1408.92480	-340.27295	-59.65182	1293.00647	-1089.95557	46.21049	1336.33557	402.20944	29.92505	-1.41290	-476.90775	-222.88280	2.89353	-1189.54272	261.31546	-3.50789	-947.28503	-115.17973	49.81279
896	7.458	775.81683	-206.07849	1407.89600	-339.44220	-59.03961	1293.32715	-1089.80457	46.06647	1334.84229	388.50516	31.26731	-1.66795	-488.00687	-222.27341	5.08539	-1203.30884	262.74991	-3.18623	-917.24591	-119.51592	48.91961
897	7.467	777.57837	-204.94063	1406.51746	-338.91513	-58.64442	1293.59070	-1090.01477	45.87600	1333.03296	374.79074	32.52925	-1.89243	-498.30356	-221.39958	7.82812	-1217.10474	264.21494	-2.83536	-887.31219	-124.35260	47.59057
898	7.475	779.61853	-203.92943	1404.78955	-338.72931	-58.44415	1293.78406	-1090.64026	45.63709	1330.94055	361.04352	33.77695	-2.05099	-507.35861	-220.42300	11.29213	-1230.92944	265.45483	-2.70953	-857.52795	-129.88498	45.92318
899	7.483	781.92761	-203.02965	1402.69421	-338.90784	-58.42150	1293.88379	-1091.71082	45.30233	1328.59949	347.31314	35.05759	-2.14251	-514.39197	-219.69057	15.66434	-1244.69678	266.40179	-2.87946	-828.05127	-136.21567	44.01877
900	7.492	784.49585	-202.21803	1400.20923	-339.45093	-58.56688	1293.85779	-1093.21216	44.80509	1326.02954	333.67657	36.33822	-2.21681	-518.49506	-219.38776	20.90589	-1258.39209	267.26166	-3.10739	-799.00439	-143.30589	41.93951
901	7.500	787.31097	-201.49365	1397.32520	-340.33301	-58.87723	1293.67432	-1095.07813	44.11032	1323.20032	320.15845	37.57499	-2.31435	-518.84497	-219.39223	26.66411	-1272.24353	268.03745	-3.30603	-770.45813	-151.09412	39.75933
902	7.508	790.34979	-200.86528	1394.04932	-341.50986	-59.34833	1293.30957	-1097.20178	43.25067	1320.03918	306.71594	38.75238	-2.41214	-514.85822	-219.49586	32.37531	-1286.34644	268.62585	-3.60797	-742.52271	-159.50308	37.55401
903	7.517	793.57806	-200.32365	1390.39734	-342.93225	-59.96732	1292.75354	-1099.45288	42.32267	1316.50586	293.27814	39.86658	-2.47151	-506.33936	-219.68687	37.37483	-1300.32349	269.32404	-3.96205	-715.45374	-168.33852	35.31078
904	7.525	796.96661	-199.84563	1386.38672	-344.55792	-60.71193	1292.01245	-1101.70837	41.42415	1312.63428	279.80774	40.91336	-2.50451	-493.48407	-220.19568	41.05447	-1313.86719	270.38879	-4.20735	-689.67358	-177.30702	32.93829
905	7.533	800.50000	-199.41417	1382.03699	-346.34818	-61.55360	1291.10474	-1103.88416	40.57605	1308.50415	266.31055	41.91006	-2.54831	-476.66107	-221.31451	43.13449	-1327.27637	271.48233	-4.34970	-665.67773	-186.10432	30.36803
906	7.542	804.16797	-199.02155	1377.37317	-348.25409	-62.46155	1290.05823	-1105.92944	39.72069	1304.19958	252.77890	42.92491	-2.60019	-456.26373	-223.17087	43.78657	-1340.93433	272.28180	-4.39280	-643.92932	-194.44191	27.60836
907	7.550	807.95520	-198.66382	1372.42712	-350.21365	-63.41037	1288.91174	-1107.80151	38.77709	1299.78369	239.18781	44.02469	-2.61771	-432.82898	-225.58609	43.43424	-1354.67139	273.10858	-4.19493	-624.80334	-202.06746	24.72662
908	7.558	811.83728	-198.33762	1367.24158	-352.16687	-64.38750	1287.71326	-1109.46533	37.67542	1295.28918	225.56073	45.18892	-2.58409	-407.14716	-228.11169	42.50836	-1368.11743	274.39929	-3.72805	-608.55786	-208.80952	21.80733
909	7.567	815.77979	-198.03371	1361.87537	-354.06723	-65.38759	1286.51929	-1110.90735	36.36777	1290.71802	211.95981	46.33205	-2.54623	-380.13037	-230.23380	41.37917	-1381.31177	276.02548	-3.23827	-595.38098	-214.53514	18.86876
910	7.575	819.74188	-197.73753	1356.40198	-355.87274	-66.39455	1285.38916	-1112.13733	34.83605	1286.04761	198.39966	47.40331	-2.56577	-352.56989	-231.59816	40.35183	-1394.59155	277.54099	-2.98068	-585.50012	-219.01637	15.73485
911	7.583	823.68384	-197.44305	1350.90247	-357.53290	-67.37245	1284.37598	-1113.17395	33.08513	1281.24438	184.83667	48.44893	-2.63268	-324.96545	-232.13545	39.65641	-1408.11377	278.73315	-2.95555	-579.20367	-221.94699	12.01758
912	7.592	827.56860	-197.16154	1345.45874	-358.99799	-68.27972	1283.51965	-1114.03467	31.12720	1276.28357	171.24298	49.54653	-2.66691	-297.48444	-232.02962	39.45438	-1421.74927	279.70023	-3.01217	-576.73120	-223.20763	7.35146
913	7.600	831.35760	-196.92062	1340.15076	-360.24384	-69.09589	1282.84424	-1114.72534	28.99163	1271.17041	157.63950	50.69336	-2.63098	-270.04706	-231.54813	39.81512	-1435.33984	280.65204	-3.05005	-578.10791	-223.05118	1.83635
914	7.608	835.00903	-196.75972	1335.05090	-361.27588	-69.82788	1282.35156	-1115.22180	26.74458	1265.96399	144.05121	51.82955	-2.58887	-242.47052	-230.87866	40.66923	-1448.87134	281.73138	-3.04193	-583.11377	-221.96759	-3.63765
915	7.617	838.48279	-196.71573	1330.22083	-362.10944	-70.48887	1282.01794	-1115.46118	24.47186	1260.80042	130.47437	52.93441	-2.61118	-214.54419	-230.08376	41.81522	-1462.42798	282.91342	-3.01223	-591.52795	-220.51447	-7.77226
916	7.625	841.74188	-196.80753	1325.71484	-362.75702	-71.08897	1281.79785	-1115.36133	22.24479	1255.88965	116.90717	54.06501	-2.65807	-186.05542	-229.14099	43.01042	-1476.10181	284.03494	-3.05978	-603.07336	-219.25082	-9.86230
917	7.633	844.75104	-197.03815	1321.58813	-363.23328	-71.65247	1281.62256	-1114.85095	20.11515	1251.48120	103.38989	55.29612	-2.60500	-156.88208	-228.01349	44.10827	-1489.97485	284.88336	-3.29863	-616.83057	-218.45609	-10.31200
918	7.642	847.47546	-197.40437	1317.90527	-363.55716	-72.22617	1281.40356	-1113.88989	18.13339	1247.81067	89.93933	56.59719	-2.39163	-127.09423	-226.71567	45.13990	-1504.04419	285.27484	-3.70395	-631.33130	-217.92278	-10.10330
919	7.650	849.87756	-197.89651	1314.74268	-363.74213	-72.86253	1281.04944	-1112.48315	16.36591	1245.05420	76.43768	57.80136	-2.12069	-96.93240	-225.33351	46.27242	-1518.00464	285.29666	-3.94002	-645.53882	-217.31398	-9.97658
920	7.658	851.91559	-198.49829	1312.17798	-363.78705	-73.60115	1280.48682	-1110.68555	14.90833	1243.29797	62.75403	58.71002	-1.99595	-66.67049	-223.99348	47.68796	-1531.23364	285.53931	-3.34490	-659.25360	-216.55222	-10.16556
921	7.667	853.55103	-199.19485	1310.27600	-363.67535	-74.45842	1279.68127	-1108.59387	13.87954	1242.53479	48.96637	59.24366	-2.16356	-36.47988	-222.79651	49.46280	-1543.27515	286.59100	-1.37047	-672.67999	-215.76729	-10.58541
922	7.675	854.75635	-199.97656	1309.08289	-363.37909	-75.42104	1278.64429	-1106.35120	13.35563	1242.69946	35.27960	59.53670	-2.58459	-6.40689	-221.76894	51.52236	-1554.19824	288.39001	1.98260	-686.02222	-215.09988	-11.03465
923	7.683	855.51501	-200.83058	1308.63000	-362.86810	-76.44806	1277.42578	-1104.15283	13.27901	1243.71912	21.80414	59.82486	-3.06819	23.56489	-220.88805	53.70020	-1564.29907	290.59247	6.39949	-699.36768	-214.58600	-11.34462
924	7.692	855.82007	-201.73259	1308.93274	-362.12317	-77.48292	1276.10388	-1102.19690	13.47877	1245.51904	8.51917	60.21773	-3.45497	53.48707	-220.13730	55.81810	-1573.80676	292.97217	11.55711	-712.69440	-214.17479	-11.47281
925	7.700	855.67529	-202.65254	1309.98523	-361.14746	-78.47224	1274.77539	-1100.59546	13.80539	1247.98315	-4.66034	60.68946	-3.70918	83.42606	-219.52306	57.71228	-1582.88574	294.99457	17.00893	-725.93799	-213.82155	-11.47631
926	7.708	855.09314	-203.56873	1311.75513	-359.97266	-79.38311	1273.54211	-1099.33862	14.20126	1250.93787	-17.83881	61.23066	-3.85644	113.40556	-219.07384	59.25251	-1591.55127	295.74561	22.24356	-739.08942	-213.47156	-11.44695
927	7.717	854.09192	-204.46756	1314.18713	-358.64975	-80.20315	1272.48755	-1098.33984	14.64740	1254.19556	-31.10321	61.85878	-3.93820	143.41693	-218.84570	60.36945	-1599.51758	294.78729	27.13155	-752.21667	-213.02681	-11.46796
928	7.725	852.69824	-205.33688	1317.20911	-357.22687	-80.92899	1271.65674	-1097.49390	15.10213	1257.62366	-44.48260	62.56455	-3.97828	173.49921	-218.90598	61.02554	-1606.05542	292.77075	32.14114	-765.39386	-212.44263	-11.56621
929	7.733	850.94836	-206.17575	1320.73950	-355.73743	-81.55578	1271.05579	-1096.70654	15.49889	1261.17627	-57.93176	63.33932	-3.95348	203.78625	-219.29686	61.16418	-1609.97266	290.85809	37.92086	-778.65649	-211.76575	-11.69142
930	7.742	848.88257	-207.00793	1324.69641	-354.19888	-82.06560	1270.67078	-1095.90649	15.76755	1264.87402	-71.36554	64.16087	-3.87454	234.49120	-220.04872	60.73497	-1610.06226	289.60114	44.55476	-791.99390	-211.03461	-11.77176
931	7.750	846.54053	-207.87312	1329.00647	-352.61603	-82.43243	1270.48560	-1095.05432	15.84591	1268.76160	-84.72949	64.98233	-3.82961	265.81430	-221.23473	59.78535	-1605.83105	288.36346	51.04444	-805.35095	-210.21458	-11.79730
932	7.758	843.96033	-208.80118	1333.60657	-350.99390	-82.65647	1270.48669	-1094.14209	15.69348	1272.87158	-98.04187	65.81575	-3.86102	297.80600	-222.95076	58.51949	-1597.73608	285.69287	55.74668	-818.65540	-209.24876	-11.81290
933	7.767	841.17969	-209.79776	1338.43884	-349.34537	-82.78694	1270.66248	-1093.18054	15.30553	1277.20483	-111.35992	66.70746	-3.91560	330.25577	-225.23686	57.25663	-1586.70703	280.44696	57.77301	-831.87671	-208.17345	-11.82705
934	7.775	838.23767	-210.85800	1343.44739	-347.68549	-82.90337	1271.00415	-1092.18896	14.70469	1281.72754	-124.71973	67.62921	-3.94631	362.63138	-228.05174	56.28333	-1573.55054	272.93008	57.82857	-845.08374	-207.12265	-11.79443
935	7.783	835.17682	-211.98706	1348.57739	-346.02820	-83.08678	1271.50806	-1091.18994	13.92283	1286.37976	-138.12952	68.51570	-3.95551	394.08664	-231.30063	55.66113	-1558.68799	264.90509	57.47915	-858.39374	-206.17328	-11.69970
936	7.792	832.04303	-213.19986	1353.77112	-344.38693	-83.40880	1272.17676	-1090.20203	12.99361	1291.08972	-151.59009	69.36383	-3.95177	423.59903	-234.85953	55.12288	-1542.19080	257.86276	57.67556	-871.86121	-205.27925	-11.59613
937	7.800	828.88171	-214.50673	1358.96973	-342.77493	-83.93266	1273.01697	-1089.23242	11.95320	1295.78784	-165.09949	70.22517	-3.92375	450.26553	-238.60509	54.17419	-1523.94165	251.60179	58.11901	-885.45709	-204.36856	-11.54524
938	7.808	825.73425	-215.90353	1364.11914	-341.21008	-84.71255	1274.03430	-1088.27734	10.85019	1300.41443	-178.66663	71.13069	-3.85663	473.59775	-242.48651	52.37021	-1503.73096	245.21001	58.00922	-899.11688	-203.42688	-11.53662
939	7.817	822.63647	-217.36963	1369.17273	-339.71881	-85.78332	1275.22937	-1087.32800	9.74785	1304.91980	-192.32745	72.06760	-3.76047	493.57248	-246.55193	49.54112	-1481.26660	238.38199	56.96183	-912.79919	-202.50192	-11.48303
940	7.825	819.61603	-218.87430	1374.08228	-338.32770	-87.15128	1276.59595	-1086.38147	8.69725	1309.26257	-206.11682	73.00627	-3.66997	510.38828	-250.86203	45.77706	-1456.30078	231.20554	55.08117	-926.50305	-201.62985	-11.30760
941	7.833	816.69250	-220.38715	1378.79211	-337.04349	-88.79784	1278.11963	-1085.44897	7.70862	1313.41016	-220.02161	73.91838	-3.60833	524.09741	-255.42751	41.23436	-1428.73682	223.59554	52.56044	-940.24829	-200.74168	-11.01761
942	7.842	813.88635	-221.87981	1383.24292	-335.84271	-90.68874	1279.77905	-1084.54883	6.75807	1317.33960	-233.98907	74.81316	-3.54850	534.38184	-260.24225	35.93064	-1398.63403	215.35339	49.60040	-954.10791	-199.73827	-10.70275
943	7.850	811.22400	-223.31725	1387.37573	-334.68793	-92.78132	1281.54626	-1083.68787	5.81340	1321.04138	-247.97363	75.74886	-3.43307	540.64752	-265.31229	29.71253	-1366.40869	206.87523	46.85903	-968.17126	-198.62914	-10.49125
944	7.858	808.73267	-224.66081	1391.13135	-333.54874	-95.03144	1283.38831	-1082.85413	4.84222	1324.51733	-261.95135	76.76976	-3.25428	542.38470	-270.60443	22.52567	-1332.88855	199.37106	45.46640	-982.35938	-197.44516	-10.45771
945	7.867	806.43903	-225.89020	1394.45264	-332.40869	-97.40438	1285.26819	-1082.02722	3.80624	1327.77417	-275.92334	77.85820	-3.07874	539.55835	-275.89612	14.82808	-1298.75061	193.50914	45.94973	-996.45721	-196.18565	-10.53569
946	7.875	804.37537	-227.01672	1397.28955	-331.26758	-99.87866	1287.14844	-1081.18860	2.66646	1330.81494	-289.92236	78.94560	-2.96895	532.76038	-280.59735	7.74895	-1264.14966	188.50113	47.63583	-1010.40015	-194.93597	-10.58642
947	7.883	802.58252	-228.07660	1399.60645	-330.13885	-102.43222	1288.99548	-1080.32300	1.39414	1333.63757	-303.98633	79.95990	-2.91024	523.05725	-283.79297	2.61127	-1229.11914	183.26807	49.62170	-1024.31323	-193.81689	-10.55082
948	7.892	801.10760	-229.12018	1401.38574	-329.03717	-105.02590	1290.78857	-1079.41614	-0.02594	1336.23608	-318.10791	80.88094	-2.83557	511.58609	-284.75992	-0.00273	-1193.89417	177.57500	51.62446	-1038.31958	-192.89453	-10.45238
949	7.900	799.99951	-230.19933	1402.62427	-327.96674	-107.60010	1292.52417	-1078.45703	-1.59167	1338.59656	-332.19507	81.75349	-2.71264	499.07791	-283.66071	-0.63805	-1158.80151	171.77162	53.67154	-1052.45068	-192.16583	-10.31025
950	7.908	799.30542	-231.35579	1403.31702	-326.91983	-110.07948	1294.20691	-1077.44873	-3.27703	1340.68994	-346.05511	82.66446	-2.56278	485.83084	-281.56381	-0.37266	-1124.17810	166.18684	55.67440	-1066.64343	-191.48338	-10.14338
951	7.917	799.05811	-232.60847	1403.44641	-325.87927	-112.37805	1295.82947	-1076.42065	-5.03846	1342.47119	-359.43787	83.70284	-2.37387	472.10834	-279.59409	-0.05707	-1090.33398	160.85904	57.42763	-1080.77893	-190.65179	-9.99935
952	7.925	799.25647	-233.93295	1402.98474	-324.83514	-114.41505	1297.36951	-1075.42957	-6.83048	1343.88953	-372.15942	84.90994	-2.05185	458.23526	-278.17804	-0.02166	-1057.44812	155.71559	58.75413	-1094.75549	-189.68808	-9.90350
953	7.933	799.86218	-235.26505	1401.91687	-323.81079	-116.14244	1298.80359	-1074.55054	-8.60872	1344.90540	-384.24805	86.26675	-1.48796	444.41379	-277.15308	-0.22062	-1025.46924	150.91055	59.61558	-1108.56799	-188.81737	-9.82464
954	7.942	800.82111	-236.54419	1400.26697	-322.86432	-117.55265	1300.11755	-1073.85815	-10.32436	1345.49951	-396.06976	87.73921	-0.61426	430.71198	-276.28488	-0.52443	-994.08276	146.69917	60.03685	-1122.32593	-188.14786	-9.74128
955	7.950	802.08569	-237.74181	1398.09790	-322.06378	-118.66254	1301.30176	-1073.41479	-11.93682	1345.67285	-408.36829	89.34909	0.63105	417.12445	-275.47778	-0.84676	-962.82813	143.12840	59.98901	-1136.10181	-187.40707	-9.71109
956	7.958	803.62036	-238.84859	1395.48352	-321.46805	-119.50387	1302.34460	-1073.26868	-13.43089	1345.43567	-422.02136	91.19095	2.34495	403.59076	-274.70752	-1.13171	-931.33301	140.13680	59.49644	-1149.78381	-186.07730	-9.84692
957	7.967	805.39960	-239.85680	1392.48352	-321.12347	-120.11914	1303.23120	-1073.45093	-14.79671	1344.78906	-437.46082	93.32010	4.72655	390.04495	-273.97162	-1.34290	-899.51147	137.81201	58.72107	-1163.23706	-184.01875	-10.16088
958	7.975	807.40485	-240.75659	1389.13635	-321.06818	-120.55008	1303.94507	-1073.96631	-15.99467	1343.70752	-454.12048	95.58321	8.26596	376.46280	-273.27759	-1.45773	-867.57697	136.40466	57.82271	-1176.57983	-182.02855	-10.40992
959	7.983	809.61841	-241.53729	1385.46265	-321.33038	-120.82294	1304.46875	-1074.79614	-16.96339	1342.14673	-470.33252	97.61340	13.80039	362.87152	-272.60565	-1.49270	-835.84436	136.07259	56.84685	-1190.08716	-181.26550	-10.27648
960	7.992	812.01819	-242.19455	1381.46765	-321.91693	-120.93671	1304.78821	-1075.92029	-17.66865	1340.08447	-483.67761	99.02412	21.93036	349.33344	-271.88885	-1.53127	-804.55444	136.71176	55.74620	-1203.83740	-181.88333	-9.76503
961	8.000	814.58099	-242.74292	1377.14514	-322.80685	-120.86760	1304.90308	-1077.33606	-18.13741	1337.56140	-491.66418	99.53935	32.03791	335.89603	-271.06485	-1.66806	-773.92896	138.17900	54.43677	-1217.66150	-182.82642	-9.22924
962	8.008	817.28619	-243.21541	1372.48096	-323.95621	-120.59505	1304.83020	-1079.05127	-18.43591	1334.66162	-492.66663	99.02908	42.22032	322.54523	-270.15039	-1.91029	-744.24158	140.45552	52.83817	-1231.41479	-183.10556	-8.95819
963	8.017	820.11432	-243.64540	1367.45471	-325.30359	-120.12672	1304.59412	-1081.04968	-18.61839	1331.45032	-486.54944	97.60440	50.60402	309.23709	-269.22290	-2.16136	-715.73279	143.47672	50.84857	-1245.08179	-182.66635	-8.88747
964	8.025	823.04761	-244.04875	1362.04602	-326.77655	-119.49631	1304.21582	-1083.26807	-18.70354	1327.95801	-474.38269	95.63539	56.56128	295.96799	-268.32675	-2.31063	-688.59357	147.15991	48.35643	-1258.63928	-181.94949	-8.80815
965	8.033	826.07361	-244.41507	1356.24695	-328.30109	-118.73427	1303.70935	-1085.60059	-18.68089	1324.21716	-457.69800	93.57243	60.65610	282.76688	-267.44998	-2.32338	-663.04736	151.65701	45.38902	-1272.02075	-181.12656	-8.71930
966	8.042	829.18671	-244.70660	1350.06702	-329.81537	-117.84944	1303.08411	-1087.92175	-18.51875	1320.27808	-438.00867	91.71451	63.84948	269.62787	-266.58304	-2.24957	-639.31860	157.28128	42.17979	-1285.22510	-179.94472	-8.78237
967	8.050	832.37756	-244.85825	1343.52649	-331.28802	-116.84506	1302.35498	-1090.11926	-18.17350	1316.18433	-416.62415	90.09528	66.82803	256.49179	-265.74319	-2.16953	-617.60254	164.21384	39.02945	-1298.33350	-178.12907	-9.05891
968	8.058	835.62128	-244.79094	1336.65723	-332.72638	-115.74104	1301.55273	-1092.11743	-17.60630	1311.95508	-394.56757	88.52791	69.75942	243.27548	-264.94580	-2.12406	-598.16858	172.37410	36.12670	-1311.44519	-175.92044	-9.44567
969	8.067	838.88928	-244.46465	1329.52734	-334.15778	-114.57908	1300.72119	-1093.88098	-16.79869	1307.59155	-372.49805	86.72801	72.45686	229.89729	-264.19009	-2.09395	-581.41248	181.39246	33.46712	-1324.67639	-174.18718	-9.74652
970	8.075	842.17786	-243.94466	1322.27173	-335.60693	-113.41454	1299.90894	-1095.40881	-15.75752	1303.08801	-350.56952	84.42149	74.69756	216.32968	-263.45129	-2.05886	-567.73785	190.66095	30.92106	-1338.14636	-173.61380	-9.80462
971	8.083	845.50421	-243.37962	1315.07080	-337.09534	-112.30733	1299.16199	-1096.71838	-14.50758	1298.43848	-328.42126	81.38541	76.35304	202.64439	-262.67102	-2.03259	-557.36694	199.62122	28.35174	-1351.81750	-173.73364	-9.64589
972	8.092	848.86523	-242.88275	1308.08020	-338.64197	-111.31749	1298.51721	-1097.82300	-13.08022	1293.64319	-305.48779	77.46829	77.32091	188.95816	-261.79779	-2.02080	-550.31921	208.02007	25.57034	-1365.43286	-173.33441	-9.43485
973	8.100	852.21973	-242.46188	1301.39648	-340.24622	-110.48521	1297.99036	-1098.71777	-11.50874	1288.71472	-281.38300	72.69339	77.54793	175.33035	-260.84045	-2.00622	-546.61572	215.70938	22.18049	-1378.82507	-171.91322	-9.30270
974	8.108	855.50745	-242.05923	1295.08008	-341.87329	-109.80000	1297.57117	-1099.38086	-9.82410	1283.68164	-256.04077	67.35709	77.17813	161.72223	-259.85605	-1.98930	-546.33142	222.33572	17.67408	-1392.22083	-170.24649	-9.27383
975	8.117	858.67328	-241.61226	1289.18420	-343.45825	-109.21054	1297.23206	-1099.77661	-8.04759	1278.59204	-229.62012	61.89368	76.53592	148.05951	-258.89438	-2.00051	-549.32385	227.48030	11.92273	-1406.00183	-169.40727	-9.28761
976	8.125	861.68073	-241.07506	1283.76245	-344.92535	-108.67632	1296.94128	-1099.86023	-6.18740	1273.51892	-202.34717	56.58742	75.92332	134.32483	-257.96201	-2.05860	-554.95911	231.02324	5.64248	-1420.20313	-169.53839	-9.24231
977	8.133	864.51434	-240.41994	1278.86804	-346.20929	-108.19444	1296.67297	-1099.58777	-4.23692	1268.56299	-174.42151	51.48477	75.52631	120.56507	-257.03317	-2.13559	-562.26709	233.27257	0.18788	-1434.48914	-169.86826	-9.08713
978	8.142	867.17322	-239.64075	1274.54968	-347.26196	-107.77056	1296.40674	-1098.93469	-2.18448	1263.85388	-146.03400	46.50018	75.46948	106.83802	-256.08661	-2.19033	-570.67657	234.78203	-3.36512	-1448.57324	-169.67819	-8.89204
979	8.150	869.66223	-238.74835	1270.85022	-348.05042	-107.38096	1296.11353	-1097.91138	-0.04490	1259.53870	-117.42181	41.45322	75.82254	93.15711	-255.11981	-2.21758	-580.48895	236.00616	-4.97435	-1462.42505	-168.84509	-8.79705
980	8.158	871.98218	-237.75510	1267.80518	-348.56073	-106.98105	1295.74097	-1096.55884	2.11895	1255.76611	-88.82898	36.14646	76.57248	79.47178	-254.12733	-2.23568	-592.17139	237.11491	-5.42102	-1476.14624	-167.68254	-8.87343
981	8.167	874.12219	-236.66469	1265.44458	-348.80225	-106.54713	1295.21680	-1094.93665	4.20949	1252.67322	-60.40826	30.53891	77.65163	65.74061	-253.08253	-2.25597	-605.42810	238.12920	-5.48571	-1489.83301	-166.57893	-9.01583
982	8.175	876.06036	-235.47484	1263.79688	-348.78998	-106.09206	1294.46899	-1093.11951	6.12496	1250.36743	-32.18463	24.71555	78.96531	52.00761	-251.96045	-2.27696	-619.40594	239.09654	-5.48157	-1503.51257	-165.68491	-8.98484
983	8.183	877.76843	-234.18300	1262.88904	-348.51526	-105.63829	1293.44360	-1091.19922	7.78840	1248.90735	-4.09308	18.75197	80.41736	38.35270	-250.77489	-2.28403	-633.44275	240.08127	-5.41812	-1517.03735	-164.86566	-8.52142
984	8.192	879.20923	-232.78493	1262.74463	-347.94092	-105.18866	1292.11707	-1089.27649	9.16115	1248.29443	23.96185	12.73217	81.92233	24.79789	-249.58072	-2.26397	-647.29132	241.10181	-5.30522	-1530.09241	-163.90913	-7.44184
985	8.200	880.33447	-231.27277	1263.38293	-347.03143	-104.72796	1290.50293	-1087.44653	10.23053	1248.47400	52.08301	6.75249	83.34689	11.31379	-248.42944	-2.23484	-660.92700	242.16742	-5.22518	-1542.47144	-162.68500	-5.73534
986	8.208	881.09485	-229.63879	1264.81458	-345.80042	-104.24731	1288.65845	-1085.78271	10.99025	1249.34521	80.36975	0.85459	84.49265	-2.11547	-247.31619	-2.24198	-674.38220	243.32236	-5.24257	-1554.21948	-161.18404	-3.49685
987	8.217	881.45813	-227.88379	1267.03528	-344.34113	-103.76684	1286.69055	-1084.32813	11.44808	1250.78613	108.87573	-4.96316	85.16106	-15.48510	-246.19525	-2.30972	-687.69434	244.57286	-5.34459	-1565.47534	-159.46893	-0.76507
988	8.225	881.41632	-226.01936	1270.02002	-342.78864	-103.33269	1284.73059	-1083.08545	11.66050	1252.68164	137.61118	-10.72490	85.17060	-28.80132	-245.04778	-2.41480	-700.90680	245.82535	-5.47592	-1576.31714	-157.49081	2.41479
989	8.233	880.97845	-224.05653	1273.71924	-341.23517	-102.98065	1282.87769	-1082.01147	11.73575	1254.94214	166.62909	-16.46891	84.36333	-42.08044	-243.88416	-2.51905	-714.04492	247.00403	-5.58453	-1586.73584	-155.06979	5.98067
990	8.242	880.15985	-221.99831	1278.06494	-339.70508	-102.71484	1281.17078	-1081.03564	11.78092	1257.51404	196.07990	-22.12149	82.68565	-55.33254	-242.71194	-2.59932	-727.09460	248.18474	-5.62791	-1596.71863	-152.31641	10.11055
991	8.250	878.97803	-219.84839	1282.98010	-338.20569	-102.53546	1279.61462	-1080.09082	11.86131	1260.37048	226.14581	-27.42691	80.23239	-68.54919	-241.56360	-2.63443	-740.07935	249.48415	-5.61482	-1606.19470	-149.86617	15.12780
992	8.258	877.45239	-217.61969	1288.38794	-336.75549	-102.44929	1278.21167	-1079.12817	12.01192	1263.49353	256.95981	-32.12165	77.19846	-81.70208	-240.51025	-2.59447	-753.12695	250.85658	-5.61276	-1614.66138	-148.15808	20.90099
993	8.267	875.60333	-215.33484	1294.21448	-335.36273	-102.43167	1276.97205	-1078.11792	12.25633	1266.86316	288.59879	-36.08770	73.85147	-94.77807	-239.58936	-2.46919	-766.34503	252.14291	-5.63838	-1620.97949	-146.60297	26.61651
994	8.275	873.45087	-213.02287	1300.38818	-334.01599	-102.42145	1275.90710	-1077.04858	12.60418	1270.45105	321.03223	-39.26490	70.55046	-107.81615	-238.73059	-2.31151	-779.67859	253.27211	-5.64245	-1623.76636	-144.04498	31.21767
995	8.283	871.01349	-210.70982	1306.84180	-332.70294	-102.36819	1275.02454	-1075.92554	13.04612	1274.22583	353.93677	-41.49131	67.71524	-120.88457	-237.81915	-2.21202	-792.98486	254.28577	-5.63053	-1622.04468	-139.76361	33.94462
996	8.292	868.30927	-208.41052	1313.51611	-331.42212	-102.25826	1274.32471	-1074.76306	13.55951	1278.16284	386.53961	-42.53755	65.65309	-134.02570	-236.83006	-2.20077	-806.18018	255.24341	-5.64973	-1615.64282	-133.61028	34.73994
997	8.300	865.35742	-206.12941	1320.35864	-330.18176	-102.09367	1273.79956	-1073.57324	14.12280	1282.24731	417.72461	-42.34869	64.28128	-147.24564	-235.81912	-2.22170	-819.28143	256.20340	-5.67793	-1605.21582	-125.84537	34.39325
998	8.308	862.17828	-203.86292	1327.32068	-328.98779	-101.85628	1273.43787	-1072.35376	14.73139	1286.46838	446.39569	-41.20684	63.02664	-160.54074	-234.83005	-2.21388	-832.38123	257.19687	-5.65803	-1591.83862	-117.33611	34.16568
999	8.317	858.79639	-201.60155	1334.35510	-327.83191	-101.49654	1273.23511	-1071.08862	15.40309	1290.79114	471.84033	-39.62181	61.11057	-173.90689	-233.87985	-2.16694	-845.59875	258.15817	-5.59316	-1576.33545	-109.37763	34.96807
1000	8.325	855.24438	-199.33649	1341.41235	-326.69916	-100.96616	1273.19629	-1069.76660	16.16842	1295.10815	493.89282	-38.02372	58.03253	-187.34036	-232.95985	-2.09933	-859.00854	258.97015	-5.51613	-1559.03259	-102.76389	36.60370
1001	8.333	851.56592	-197.06766	1348.43555	-325.58276	-100.25294	1273.32935	-1068.39771	17.04888	1299.24890	512.85846	-36.50497	53.84904	-200.84378	-232.02029	-2.02298	-872.57751	259.62244	-5.41440	-1539.93213	-97.32549	37.94887
1002	8.342	847.81274	-194.80495	1355.36304	-324.47964	-99.36848	1273.64282	-1067.01807	18.03195	1303.08240	529.23975	-34.85707	49.04803	-214.41599	-231.02342	-1.93782	-886.20807	260.26538	-5.25818	-1518.58398	-92.80766	38.11027
1003	8.350	844.03729	-192.55742	1362.13574	-323.37726	-98.31458	1274.14929	-1065.68188	19.06409	1306.59375	543.39648	-32.84373	44.17963	-228.03598	-230.00937	-1.84352	-899.84674	261.06152	-5.06167	-1494.19604	-89.49926	37.12891
1004	8.358	840.28650	-190.32787	1368.70056	-322.25403	-97.08082	1274.85950	-1064.44019	20.07320	1309.84766	555.29065	-30.42584	39.49572	-241.68069	-229.04529	-1.73765	-913.46558	262.03281	-4.86346	-1466.46606	-87.51009	35.52550
1005	8.367	836.60321	-188.12437	1375.01270	-321.08990	-95.66745	1275.76563	-1063.31299	20.99862	1312.90063	564.44659	-27.75700	34.78711	-255.35690	-228.12454	-1.60798	-927.02148	263.07355	-4.67614	-1435.90625	-86.29918	33.72969
1006	8.375	833.02863	-185.96570	1381.03345	-319.86865	-94.09395	1276.83521	-1062.28540	21.80626	1315.76196	570.20239	-25.00949	29.57765	-269.08304	-227.17296	-1.45888	-940.56323	264.05423	-4.47953	-1403.20630	-85.30156	32.07681
1007	8.383	829.60266	-183.87288	1386.72913	-318.58020	-92.39047	1278.02039	-1061.32556	22.49504	1318.41589	572.06335	-22.25256	23.57993	-282.84995	-226.14771	-1.33586	-954.24585	264.93787	-4.26984	-1368.76001	-84.43467	30.88797
1008	8.392	826.36438	-181.86720	1392.07031	-317.22784	-90.58849	1279.27283	-1060.39441	23.10004	1320.84937	569.89191	-19.53468	17.00055	-296.63889	-225.09198	-1.27462	-968.13049	265.80154	-4.10614	-1332.77222	-83.82472	30.34419
1009	8.400	823.35193	-179.97078	1397.03088	-315.82538	-88.71283	1280.55249	-1059.44873	23.68056	1323.06152	563.96381	-17.06186	10.50888	-310.45114	-224.08218	-1.24467	-982.11316	266.70123	-4.05930	-1295.48059	-83.44092	30.43486
1010	8.408	820.60175	-178.19804	1401.58569	-314.38171	-86.78382	1281.83337	-1058.44739	24.29412	1325.06067	554.99933	-15.19149	5.03143	-324.29221	-223.12503	-1.19459	-996.08820	267.61816	-4.09631	-1257.24353	-83.22989	31.07850
1011	8.417	818.15149	-176.55099	1405.70911	-312.88806	-84.82923	1283.10303	-1057.36450	24.97804	1326.85449	543.97748	-14.12115	1.33621	-338.15726	-222.14590	-1.12515	-1010.03503	268.57202	-4.07877	-1218.42896	-83.35739	32.18810
1012	8.425	816.04181	-175.02350	1409.37634	-311.32190	-82.89001	1284.35437	-1056.19226	25.74944	1328.43799	531.68512	-13.59346	-0.50102	-352.02975	-221.11485	-1.07279	-1023.96118	269.59738	-3.93574	-1179.19360	-84.06699	33.66874
1013	8.433	814.31494	-173.60095	1412.56299	-309.66595	-81.01881	1285.57739	-1054.92786	26.61116	1329.79321	518.53876	-13.09448	-1.09978	-365.87784	-220.11098	-1.04640	-1037.86304	270.60193	-3.75687	-1139.49707	-85.46472	35.50189
1014	8.442	813.01160	-172.26250	1415.24170	-307.92474	-79.27238	1286.75598	-1053.57568	27.54935	1330.89771	504.84912	-12.33484	-1.17813	-379.64352	-219.22263	-1.00370	-1051.71985	271.45731	-3.63597	-1099.43445	-87.49927	37.72958
1015	8.450	812.16602	-170.99733	1417.38159	-306.13086	-77.69879	1287.87207	-1052.16650	28.53139	1331.72766	490.95477	-11.34750	-1.15796	-393.20279	-218.48158	-0.84751	-1065.52283	272.22437	-3.53911	-1059.47400	-89.94344	40.22909
1016	8.458	811.79675	-169.81065	1418.95642	-304.34259	-76.32901	1288.91199	-1050.77051	29.51654	1332.25854	477.10413	-10.24257	-1.21386	-406.34259	-217.91307	-0.40518	-1079.31616	273.12057	-3.41410	-1020.28937	-92.47083	42.63510
1017	8.467	811.89685	-168.70857	1419.96265	-302.63385	-75.17891	1289.86914	-1049.48926	30.47421	1332.46997	463.39935	-9.08226	-1.38610	-418.83929	-217.54562	0.54588	-1093.12170	274.25058	-3.30484	-982.38037	-94.89669	44.53614
1018	8.475	812.43408	-167.69057	1420.42957	-301.08044	-74.25544	1290.74280	-1048.43481	31.39712	1332.34912	449.82361	-7.89744	-1.64184	-430.56958	-217.33427	2.16490	-1106.87219	275.49902	-3.26345	-945.87689	-97.24516	45.66019
1019	8.483	813.36072	-166.75572	1420.41125	-299.75742	-73.55957	1291.53381	-1047.70984	32.29678	1331.88635	436.29309	-6.69978	-1.92940	-441.47321	-217.11549	4.48202	-1120.52625	276.71671	-3.25428	-910.63983	-99.64110	45.94046
1020	8.492	814.62579	-165.90659	1419.96619	-298.74182	-73.08714	1292.23914	-1047.39392	33.19164	1331.07275	422.73370	-5.49153	-2.19201	-451.34949	-216.72209	7.49422	-1134.15430	277.85321	-3.23781	-876.44739	-102.28374	45.49883
1021	8.500	816.18604	-165.14134	1419.13501	-298.09427	-72.82050	1292.84753	-1047.53564	34.10861	1329.90112	409.11719	-4.26771	-2.36424	-459.69220	-216.21085	11.28231	-1147.83813	278.87814	-3.25457	-843.09680	-105.42769	44.51580
1022	8.508	818.00854	-164.44508	1417.92688	-297.83215	-72.71691	1293.33691	-1048.14673	35.07394	1328.36829	395.44830	-3.02723	-2.41777	-465.73651	-215.86430	15.94216	-1161.56665	279.76242	-3.33145	-810.44666	-109.28893	43.10282
1023	8.517	820.06934	-163.80040	1416.32092	-297.93317	-72.72213	1293.67346	-1049.19958	36.07721	1326.47913	381.76233	-1.79994	-2.42439	-468.66455	-215.89717	21.40923	-1175.24805	280.57617	-3.41362	-778.46057	-113.97868	41.29928
1024	8.525	822.35132	-163.20731	1414.27991	-298.36432	-72.80167	1293.82202	-1050.63123	37.06020	1324.25537	368.13263	-0.62494	-2.51901	-467.77087	-216.31755	27.39194	-1188.78247	281.47446	-3.45555	-747.21570	-119.51256	39.12001
1025	8.533	824.83978	-162.68503	1411.76709	-299.09787	-72.94719	1293.76160	-1052.34827	37.95865	1321.73767	354.63113	0.48589	-2.75430	-462.53638	-217.10889	33.37329	-1202.14795	282.56561	-3.46422	-716.86981	-125.88629	36.60573
1026	8.542	827.51880	-162.25217	1408.76160	-300.10608	-73.15517	1293.49487	-1054.23108	38.74492	1318.96594	341.24878	1.53484	-3.02884	-452.73291	-218.41423	38.62106	-1215.42480	283.83142	-3.45827	-687.62036	-133.09895	33.83738
1027	8.550	830.37360	-161.90382	1405.26343	-301.35870	-73.41615	1293.04370	-1056.15552	39.42383	1315.94470	327.90784	2.51978	-3.20244	-438.52008	-220.51059	42.39088	-1228.75000	285.12610	-3.48632	-659.64624	-141.06738	30.90652
1028	8.558	833.39313	-161.60529	1401.28882	-302.83331	-73.72248	1292.44092	-1058.02539	39.99662	1312.64478	314.56445	3.45765	-3.24153	-420.35242	-223.62959	44.30547	-1242.26196	286.25568	-3.61500	-633.13635	-149.59448	27.94051
1029	8.567	836.56396	-161.30586	1396.86572	-304.51575	-74.07286	1291.72156	-1059.77783	40.44460	1309.05896	301.22021	4.39716	-3.21666	-398.80634	-227.76184	44.54200	-1255.98535	287.17062	-3.80482	-608.45319	-158.40576	25.12578
1030	8.575	839.86292	-160.95683	1392.02905	-306.38696	-74.47384	1290.91248	-1061.36621	40.74468	1305.22961	287.86063	5.36693	-3.20468	-374.54443	-232.56531	43.65757	-1269.75781	288.04959	-3.89245	-586.16144	-167.18323	22.64412
1031	8.583	843.25421	-160.51941	1386.82068	-308.39972	-74.94799	1290.02759	-1062.75464	40.87473	1301.21301	274.45291	6.36025	-3.22986	-348.35168	-237.45802	42.27788	-1283.36792	289.13184	-3.76980	-566.79895	-175.62622	20.61044
1032	8.592	846.69238	-159.96408	1381.29541	-310.45496	-75.53629	1289.08105	-1063.92993	40.80479	1297.03821	260.97629	7.38523	-3.27160	-321.10437	-241.85893	40.89094	-1296.78564	290.48489	-3.50192	-550.66315	-183.45941	19.04115
1033	8.600	850.13123	-159.27396	1375.52759	-312.42520	-76.27580	1288.10901	-1064.90698	40.51250	1292.69495	247.44180	8.46340	-3.28927	-293.60065	-245.41414	39.79988	-1310.22852	291.88821	-3.25563	-537.83130	-190.36118	17.81788
1034	8.608	853.53101	-158.45757	1369.61279	-314.22232	-77.16605	1287.16980	-1065.71777	40.01448	1288.14185	233.89459	9.61240	-3.22908	-266.31281	-248.07640	39.18484	-1323.89697	293.03839	-3.14651	-528.34369	-195.94623	16.64556
1035	8.617	856.85876	-157.55324	1363.65869	-315.82480	-78.15685	1286.32568	-1066.38208	39.37579	1283.32617	220.39444	10.87258	-3.04037	-239.29648	-250.02313	39.16645	-1337.71277	293.90497	-3.14389	-522.29596	-199.79842	15.00824
1036	8.625	860.08472	-156.61134	1357.77295	-317.24814	-79.16107	1285.62537	-1066.88428	38.69460	1278.21509	207.00296	12.25989	-2.73662	-212.33310	-251.47382	39.77200	-1351.45581	294.70612	-3.13670	-519.69641	-201.54004	12.26296
1037	8.633	863.17737	-155.67294	1352.05579	-318.50958	-80.08362	1285.09607	-1067.17664	38.06921	1272.83191	193.71777	13.65114	-2.44602	-185.12021	-252.54985	40.86800	-1365.03711	295.59863	-3.09417	-520.28308	-201.06779	8.01120
1038	8.642	866.10376	-154.76114	1346.59521	-319.61230	-80.85857	1284.73474	-1067.21277	37.53928	1267.28577	180.35837	14.83754	-2.34464	-157.39450	-253.27539	42.20098	-1378.54248	296.56494	-3.11421	-523.61865	-198.87973	2.57290
1039	8.650	868.83423	-153.88080	1341.46814	-320.54492	-81.46938	1284.50378	-1066.98022	37.03852	1261.78418	166.69028	15.73453	-2.50541	-129.01083	-253.64510	43.54219	-1392.09558	297.55060	-3.26888	-529.49945	-196.07391	-2.89225
1040	8.658	871.34692	-153.02847	1336.74292	-321.28766	-81.94366	1284.33667	-1066.49097	36.43335	1256.59717	152.73941	16.45536	-2.83406	-99.98263	-253.66507	44.80903	-1405.74329	298.56616	-3.48566	-538.11798	-193.73312	-7.02998
1041	8.667	873.62744	-152.20226	1332.48120	-321.82001	-82.33955	1284.14990	-1065.73840	35.62931	1251.98242	138.77371	17.17914	-3.16236	-70.45449	-253.37384	46.06658	-1419.46558	299.60437	-3.65568	-549.45227	-192.21445	-9.26854
1042	8.675	875.66431	-151.39636	1328.74109	-322.12668	-82.72874	1283.85620	-1064.69141	34.63454	1248.13855	124.97614	18.00118	-3.38066	-40.61745	-252.84798	47.43379	-1433.19580	300.57468	-3.72380	-562.68457	-191.21219	-10.03470
1043	8.683	877.44360	-150.59171	1325.58154	-322.19751	-83.17345	1283.38318	-1063.32825	33.53858	1245.20166	111.32587	18.91864	-3.47396	-10.63992	-252.17513	48.99146	-1446.79089	301.41559	-3.60154	-576.63770	-190.36742	-10.12424
1044	8.692	878.94397	-149.75606	1323.05896	-322.02423	-83.70776	1282.69153	-1061.66931	32.46204	1243.24939	97.75018	19.89344	-3.49018	19.36088	-251.41815	50.73382	-1460.05127	302.21442	-3.10115	-590.55493	-189.53986	-10.11259
1045	8.700	880.13391	-148.85376	1321.21399	-321.59875	-84.33367	1281.77502	-1059.78357	31.52595	1242.29724	84.25122	20.87655	-3.50722	49.33460	-250.58061	52.54854	-1472.77393	303.16028	-1.97770	-604.25684	-188.72664	-10.21437
1046	8.708	880.97937	-147.86249	1320.06604	-320.91974	-85.03024	1280.65283	-1057.77356	30.84433	1242.30066	70.86029	21.80396	-3.58543	79.29185	-249.61089	54.24976	-1484.79346	304.35843	-0.02876	-617.82098	-187.99500	-10.41391
1047	8.717	881.45917	-146.78752	1319.61792	-320.00391	-85.76662	1279.37000	-1055.75671	30.51744	1243.16431	57.52899	22.57067	-3.74190	109.26951	-248.49228	55.67455	-1496.03589	305.67450	2.78570	-631.29895	-187.39844	-10.64203
1048	8.725	881.57336	-145.66069	1319.85925	-318.88806	-86.50613	1278.00488	-1053.85083	30.60756	1244.75781	44.16199	23.07938	-3.95638	139.29071	-247.30835	56.73915	-1506.51270	306.90311	6.35401	-644.68274	-186.89969	-10.87376
1049	8.733	881.33746	-144.52052	1320.76099	-317.61920	-87.19941	1276.66101	-1052.14929	31.11408	1246.93726	30.71631	23.40866	-4.15398	169.36819	-246.17432	57.39848	-1516.24902	308.15546	10.57706	-657.99646	-186.42868	-11.11534
1050	8.742	880.77417	-143.38838	1322.27307	-316.24359	-87.78662	1275.43958	-1050.69238	31.97681	1249.57153	17.17828	23.79103	-4.22599	199.58206	-245.14044	57.59653	-1525.30054	309.68481	15.39797	-671.30554	-185.97672	-11.34681
1051	8.750	879.91162	-142.26239	1324.32996	-314.80420	-88.21995	1274.41150	-1049.46094	33.11034	1252.55310	3.54883	24.34571	-4.14014	230.13083	-244.21898	57.28717	-1533.79578	311.19247	20.60848	-684.62305	-185.57159	-11.52142
1052	8.758	878.77979	-141.12799	1326.86157	-313.33765	-88.47872	1273.60828	-1048.39539	34.43768	1255.79370	-10.09839	24.98853	-4.00153	261.26004	-243.48221	56.50492	-1541.69702	311.86746	25.83759	-697.88812	-185.17674	-11.61710
1053	8.767	877.40601	-139.97580	1329.80310	-311.86310	-88.56087	1273.03101	-1047.42383	35.88335	1259.22412	-23.66077	25.60874	-3.94960	293.13251	-243.05663	55.40533	-1548.41846	311.23285	30.90872	-711.08643	-184.70775	-11.64947
1054	8.775	875.81201	-138.81636	1333.09509	-310.37906	-88.47974	1272.66968	-1046.48328	37.34025	1262.80994	-37.10303	26.19677	-4.01991	325.72504	-243.01938	54.23573	-1552.83960	309.58710	36.08896	-724.29669	-184.15440	-11.63868
1055	8.783	874.01263	-137.67097	1336.68042	-308.87332	-88.27185	1272.51770	-1045.52563	38.66613	1266.55261	-50.45728	26.80332	-4.14747	358.75604	-243.35602	53.26992	-1553.76416	307.59320	41.68932	-737.60364	-183.54651	-11.60323
1056	8.792	872.01428	-136.54713	1340.50061	-307.33197	-87.99237	1272.57031	-1044.51379	39.72150	1270.46899	-63.78125	27.46379	-4.26321	391.65359	-243.99886	52.69857	-1550.53589	305.42001	47.27065	-751.03735	-182.83882	-11.56607
1057	8.800	869.81909	-135.43414	1344.49487	-305.74854	-87.70412	1272.81677	-1043.42871	40.41083	1274.56799	-77.12378	28.18859	-4.33202	423.58401	-244.84702	52.48030	-1543.44031	302.46558	51.63086	-764.56512	-181.97208	-11.53762
1058	8.808	867.43695	-134.31924	1348.60376	-304.13214	-87.47038	1273.23938	-1042.27954	40.69705	1278.83887	-90.50659	28.97300	-4.34269	453.56662	-245.76993	52.29808	-1533.39819	298.12994	53.90640	-778.11804	-180.96877	-11.52160
1059	8.817	864.89136	-133.19656	1352.77161	-302.50211	-87.34588	1273.81897	-1041.09241	40.59653	1283.24927	-103.93152	29.80815	-4.31593	480.73749	-246.65393	51.70417	-1521.21460	292.49188	54.44233	-791.63995	-179.90683	-11.51789
1060	8.825	862.21716	-132.06218	1356.94031	-300.87393	-87.36848	1274.53967	-1039.88806	40.17217	1287.74976	-117.38501	30.72439	-4.28207	504.69870	-247.46121	50.34581	-1507.26929	286.08276	54.36293	-805.11713	-178.87506	-11.48159
1061	8.833	859.45825	-130.91451	1361.04565	-299.25525	-87.56332	1275.38794	-1038.67346	39.51925	1292.28101	-130.86188	31.75545	-4.24694	525.66779	-248.24094	48.12784	-1491.72729	279.26651	54.34983	-818.58167	-177.91576	-11.35633
1062	8.842	856.66144	-129.76366	1365.02405	-297.65237	-87.96027	1276.35083	-1037.45532	38.73950	1296.78198	-144.40143	32.84321	-4.20515	544.17401	-249.09534	45.19699	-1474.63403	272.08075	54.13265	-832.09241	-176.97147	-11.17300
1063	8.850	853.86865	-128.62344	1368.82202	-296.07587	-88.60638	1277.41956	-1036.25122	37.92744	1301.19873	-158.05121	33.88593	-4.14909	560.46051	-250.12563	41.73780	-1455.79370	264.60004	53.21269	-845.69836	-175.97287	-11.01022
1064	8.858	851.11401	-127.48648	1372.39856	-294.53748	-89.55170	1278.59021	-1035.08325	37.17112	1305.48999	-171.80042	34.84195	-4.07357	574.15350	-251.38385	37.76909	-1434.86084	257.02499	51.55288	-859.40393	-174.91992	-10.88549
1065	8.867	848.43073	-126.31877	1375.71973	-293.04642	-90.82339	1279.85681	-1033.96960	36.53430	1309.62744	-185.59058	35.73301	-3.98591	584.52271	-252.86497	33.14999	-1411.60156	249.44681	49.45077	-873.16675	-173.82086	-10.77624
1066	8.875	845.85828	-125.08504	1378.75220	-291.61102	-92.42303	1281.20581	-1032.92566	36.03002	1313.59070	-199.37146	36.63235	-3.88073	590.99225	-254.52563	27.77168	-1385.97241	241.91878	47.24746	-886.95129	-172.69330	-10.68319
1067	8.883	843.43713	-123.77220	1381.46350	-290.23636	-94.33453	1282.61768	-1031.96069	35.62526	1317.36401	-213.12543	37.63563	-3.74442	593.38519	-256.28699	21.74070	-1358.11011	234.72040	45.36561	-900.77844	-171.63434	-10.60082
1068	8.892	841.19720	-122.38441	1383.82642	-288.91602	-96.51891	1284.07117	-1031.06763	35.27027	1320.93799	-226.86377	38.76426	-3.59911	591.83246	-258.03821	15.45960	-1328.31665	228.23363	44.29646	-914.68274	-170.75340	-10.47979
1069	8.900	839.15906	-120.92546	1385.81689	-287.63181	-98.91103	1285.54761	-1030.21594	34.91907	1324.31091	-240.60516	39.92951	-3.47957	586.69312	-259.59543	9.59988	-1296.97632	222.48952	44.24791	-928.63812	-169.98825	-10.30021
1070	8.908	837.34656	-119.39940	1387.41187	-286.36401	-101.42705	1287.03247	-1029.35706	34.52746	1327.48267	-254.34052	41.02575	-3.38372	578.71613	-260.57983	4.88120	-1264.50830	217.09604	44.97794	-942.56427	-169.10236	-10.13054
1071	8.917	835.79510	-117.81697	1388.58740	-285.10065	-103.97332	1288.51331	-1028.44019	34.04010	1330.44751	-268.02710	42.02130	-3.29554	569.02368	-260.49329	1.69418	-1231.29663	211.70300	46.13270	-956.35699	-167.96478	-10.03659
1072	8.925	834.54785	-116.18369	1389.31921	-283.83777	-106.45732	1289.97620	-1027.42737	33.39414	1333.19263	-281.62286	42.93843	-3.22754	558.47504	-259.17325	-0.07565	-1197.60620	206.26505	47.56397	-969.90948	-166.68938	-9.99305
1073	8.933	833.64490	-114.49147	1389.58301	-282.57806	-108.80406	1291.40247	-1026.30945	32.54674	1335.70239	-295.08014	43.82112	-3.19944	547.17987	-257.10263	-0.86640	-1163.63110	200.84718	49.27238	-983.22571	-165.47469	-9.91438
1074	8.942	833.11774	-112.74004	1389.35925	-281.33478	-110.97380	1292.77673	-1025.11694	31.49291	1337.95593	-308.26379	44.77965	-3.17906	534.94257	-255.04189	-1.14236	-1129.58496	195.50510	51.20982	-996.49255	-164.45261	-9.75329
1075	8.950	832.99268	-110.95578	1388.63220	-280.12961	-112.95491	1294.09375	-1023.91541	30.25989	1339.92358	-320.93237	45.96972	-3.07467	521.85376	-253.41101	-1.16979	-1095.71338	190.34653	53.21483	-1009.88892	-163.57895	-9.58286
1076	8.958	833.28943	-109.17209	1387.38794	-278.97937	-114.73217	1295.35339	-1022.78241	28.90060	1341.56995	-332.86646	47.44101	-2.80489	508.30191	-252.15321	-1.03747	-1062.23706	185.47238	55.09026	-1023.41016	-162.66602	-9.50916
1077	8.967	834.01062	-107.39557	1385.61914	-277.89737	-116.27787	1296.55188	-1021.78662	27.48373	1342.86108	-344.05139	49.07945	-2.35462	494.73297	-251.05516	-0.85771	-1029.26855	180.90047	56.68836	-1036.97449	-161.65558	-9.50451
1078	8.975	835.13574	-105.60281	1383.33435	-276.90472	-117.57294	1297.68225	-1020.97968	26.07322	1343.77075	-354.83813	50.77382	-1.73008	481.41776	-250.01556	-0.77757	-996.74323	176.61432	57.93793	-1050.51221	-160.66763	-9.47072
1079	8.983	836.62378	-103.76628	1380.55640	-276.02789	-118.62469	1298.73816	-1020.40308	24.71923	1344.28723	-366.02582	52.60630	-0.89272	468.34869	-249.03775	-0.84330	-964.44617	172.59035	58.81626	-1063.92090	-159.74850	-9.41158
1080	8.992	838.42218	-101.87386	1377.31360	-275.29178	-119.46902	1299.71265	-1020.09473	23.46533	1344.41565	-378.64606	54.83879	0.24785	455.36813	-248.11749	-1.00326	-932.17810	168.82164	59.32650	-1077.14197	-158.84212	-9.39464
1081	9.000	840.47369	-99.92693	1373.63281	-274.72430	-120.15382	1300.58813	-1020.08765	22.35114	1344.17322	-393.36450	57.71599	1.90528	442.34409	-247.22470	-1.19511	-899.88733	165.36743	59.49750	-1090.24866	-157.94299	-9.43370
1082	9.008	842.72437	-97.93086	1369.53943	-274.36209	-120.70956	1301.32996	-1020.40912	21.40200	1343.57764	-409.87317	61.28553	4.63112	429.22437	-246.35048	-1.37712	-867.63165	162.35446	59.34973	-1103.35779	-157.07382	-9.48456
1083	9.017	845.13495	-95.89267	1365.05725	-274.24786	-121.14205	1301.89685	-1021.08020	20.62135	1342.63843	-426.67114	65.33643	9.37633	416.01321	-245.50168	-1.53212	-835.50873	159.97394	58.88348	-1116.53809	-156.19510	-9.48913
1084	9.025	847.68823	-93.81900	1360.20496	-274.42072	-121.45241	1302.26099	-1022.10577	19.99953	1341.35986	-441.27942	69.38354	16.88092	402.74393	-244.67381	-1.66711	-803.64429	158.39728	58.09131	-1129.81091	-155.25060	-9.44735
1085	9.033	850.38300	-91.70432	1354.98779	-274.89966	-121.64207	1302.41663	-1023.45618	19.52948	1339.74939	-450.94446	72.75255	26.60637	389.45490	-243.85809	-1.79931	-772.18286	157.65961	56.93604	-1143.15015	-154.26254	-9.43501
1086	9.042	853.21191	-89.52257	1349.39954	-275.67114	-121.70090	1302.38135	-1025.06555	19.21437	1337.82007	-453.75354	74.88867	36.52748	376.17847	-243.03894	-1.95064	-741.29333	157.71254	55.37408	-1156.47937	-153.33661	-9.47851
1087	9.050	856.13989	-87.22823	1343.42590	-276.69345	-121.61209	1302.19006	-1026.85608	19.06322	1335.58533	-449.37756	75.69337	44.40882	362.93381	-242.22379	-2.12086	-711.20728	158.51123	53.40289	-1169.71948	-152.57703	-9.49227
1088	9.058	859.09827	-84.75430	1337.04065	-277.91125	-121.36610	1301.88293	-1028.76392	19.08140	1333.05676	-438.79199	75.56967	49.27732	349.71957	-241.50537	-2.24449	-682.19733	160.01112	51.00750	-1182.88562	-151.98346	-9.40697
1089	9.067	862.00031	-82.03125	1330.21289	-279.26767	-120.96027	1301.49048	-1030.74487	19.27073	1330.24573	-423.49365	75.14882	51.68549	336.53513	-240.97971	-2.23790	-654.47607	162.15022	48.06083	-1196.10730	-151.47528	-9.24928
1090	9.075	864.79822	-79.06441	1322.93884	-280.71417	-120.40022	1301.02979	-1032.76672	19.63426	1327.16479	-404.99377	74.94041	52.91274	323.37653	-240.56371	-2.12014	-628.15631	164.84300	44.36101	-1209.49866	-151.01141	-9.06760
1091	9.083	867.54944	-75.99353	1315.27795	-282.21786	-119.71368	1300.51477	-1034.79443	20.17527	1323.82715	-384.66040	75.11493	54.02086	310.20969	-240.04713	-2.01465	-603.36096	168.09966	39.90953	-1223.04163	-150.55940	-8.89779
1092	9.092	870.39777	-72.99777	1307.34802	-283.76462	-118.94726	1299.96606	-1036.77808	20.89597	1320.24316	-363.63641	75.48091	55.36707	296.99246	-239.34862	-1.99547	-580.35571	172.16934	35.15210	-1236.64600	-150.02832	-8.78200
1093	9.100	873.45367	-70.15419	1299.27893	-285.35913	-118.14352	1299.40991	-1038.66077	21.79314	1316.41943	-342.69647	75.67636	56.73959	283.69785	-238.55698	-2.00467	-559.48804	177.28004	30.76464	-1250.28284	-149.39929	-8.73346
1094	9.108	876.70581	-67.44252	1291.17505	-287.01953	-117.33484	1298.87390	-1040.40320	22.85161	1312.35913	-322.07764	75.40158	57.81797	270.31638	-237.75160	-1.94807	-541.01318	183.25964	27.22632	-1263.97119	-148.78049	-8.72937
1095	9.117	880.06091	-64.78520	1283.11877	-288.76801	-116.55577	1298.38342	-1041.99951	24.04522	1308.06213	-301.44794	74.48090	58.45007	256.86850	-236.92728	-1.80944	-525.12274	189.68027	24.67716	-1277.68445	-148.20810	-8.75838
1096	9.125	883.42609	-62.04639	1275.19080	-290.62097	-115.84659	1297.95776	-1043.46899	25.34138	1303.53357	-280.19312	72.85771	58.62292	243.38083	-236.05402	-1.64281	-512.13000	196.12555	22.93031	-1291.38879	-147.57913	-8.80104
1097	9.133	886.72607	-59.10712	1267.46521	-292.57693	-115.24146	1297.60974	-1044.83289	26.70756	1298.79724	-257.86639	70.62570	58.36720	229.84659	-235.12695	-1.49998	-502.48065	202.14050	21.41664	-1305.10132	-146.82526	-8.80884
1098	9.142	889.89038	-55.94762	1259.99377	-294.60431	-114.75539	1297.34692	-1046.09363	28.11919	1293.89697	-234.39349	68.01660	57.75194	216.24704	-234.17224	-1.40586	-496.57706	207.25603	19.27581	-1318.80139	-145.94739	-8.78373
1099	9.150	892.86401	-52.62593	1252.81335	-296.64386	-114.37808	1297.17017	-1047.22302	29.56234	1288.88489	-209.93634	65.31799	56.93010	202.58890	-233.23311	-1.36961	-494.59622	211.15280	15.74580	-1332.37622	-144.84590	-8.80495
1100	9.158	895.61224	-49.21133	1245.96997	-298.62320	-114.07489	1297.07031	-1048.16565	31.03748	1283.81799	-184.69067	62.74874	56.11777	188.89969	-232.33601	-1.37541	-496.30481	213.73076	10.70869	-1345.73901	-143.32498	-8.92933
1101	9.167	898.10693	-45.74121	1239.52734	-300.46735	-113.79539	1297.02808	-1048.85950	32.56873	1278.76489	-158.80371	60.36884	55.48828	175.20422	-231.46321	-1.38697	-500.89322	215.20134	4.98901	-1358.93750	-141.41595	-9.11795
1102	9.175	900.31848	-42.21357	1233.55542	-302.11066	-113.48808	1297.01514	-1049.25439	34.20566	1273.80908	-132.39063	58.11485	55.12431	161.50043	-230.58081	-1.38662	-507.17236	216.10164	-0.05841	-1372.16199	-139.53574	-9.28525
1103	9.183	902.22693	-38.59792	1228.11841	-303.51474	-113.11253	1296.99463	-1049.31995	36.00343	1269.05261	-105.60004	55.88770	55.07109	147.76422	-229.67561	-1.39121	-514.36273	216.96228	-3.43786	-1385.63843	-138.04602	-9.40801
1104	9.192	903.83765	-34.84679	1223.26831	-304.67349	-112.64115	1296.92334	-1049.04944	37.98038	1264.62744	-78.62762	53.62917	55.36538	133.99045	-228.73993	-1.42972	-522.72156	217.96254	-5.06796	-1399.42480	-136.86320	-9.53012
1105	9.200	905.18042	-30.91409	1219.04810	-305.59705	-112.05502	1296.75342	-1048.45801	40.08015	1260.69739	-51.63208	51.38934	56.02164	120.20371	-227.76166	-1.51280	-533.00354	219.02350	-5.57148	-1413.41650	-135.94873	-9.61319
1106	9.208	906.29553	-26.79304	1215.49744	-306.29266	-111.34050	1296.44055	-1047.57581	42.17842	1257.43506	-24.67419	49.27964	57.03127	106.42774	-226.75208	-1.61012	-545.35962	220.09821	-5.63171	-1427.51367	-135.56541	-9.52885
1107	9.217	907.21863	-22.55836	1212.65625	-306.75656	-110.48782	1295.95496	-1046.44250	44.13981	1254.98633	2.25513	47.38276	58.35924	92.66441	-225.74191	-1.66629	-559.10028	221.19608	-5.62346	-1441.58313	-135.43765	-9.28925
1108	9.225	907.97046	-18.35274	1210.56714	-306.97156	-109.48660	1295.28345	-1045.10718	45.87933	1253.44092	29.18640	45.74652	59.92308	78.90464	-224.72919	-1.65839	-573.32947	222.25423	-5.67602	-1455.47192	-134.82065	-8.99444
1109	9.233	908.54980	-14.29794	1209.27844	-306.91040	-108.31810	1294.42004	-1043.63574	47.37215	1252.82031	56.16626	44.38196	61.59692	65.16251	-223.66090	-1.63527	-587.46606	223.20184	-5.79398	-1469.18286	-133.74480	-8.47555
1110	9.242	908.93439	-10.42067	1208.83411	-306.55090	-106.96247	1293.36401	-1042.11536	48.61491	1253.07922	83.28369	43.25830	63.24868	51.47562	-222.47824	-1.69091	-601.29858	224.08182	-5.93487	-1482.69214	-132.79840	-7.32387
1111	9.250	909.09021	-6.66908	1209.24963	-305.89832	-105.42995	1292.13208	-1040.63965	49.59631	1254.11792	110.64941	42.32190	64.74535	37.83829	-221.15530	-1.87488	-614.87598	225.00079	-6.08345	-1495.69385	-131.93187	-5.26659
1112	9.258	908.98102	-2.97784	1210.50208	-304.99432	-103.78812	1290.76611	-1039.27856	50.30547	1255.80066	138.34155	41.52373	65.94741	24.17411	-219.72353	-2.11825	-628.38892	226.01810	-6.23955	-1507.91064	-130.61496	-2.31225
1113	9.267	908.57471	0.69101	1212.54224	-303.89984	-102.14912	1289.32007	-1038.05981	50.75309	1257.98071	166.40091	40.85500	66.74167	10.44443	-218.29642	-2.28827	-641.97363	227.13220	-6.36076	-1519.44617	-128.53050	1.32411
1114	9.275	907.85132	4.34399	1215.30481	-302.66782	-100.62558	1287.84094	-1036.96667	50.97926	1260.52319	194.84293	40.34573	67.05582	-3.27590	-217.02046	-2.30828	-655.56104	228.36270	-6.40174	-1530.58813	-125.57566	5.37883
1115	9.283	906.81042	7.97252	1218.71118	-301.33395	-99.29701	1286.36890	-1035.95325	51.04562	1263.32349	223.65497	40.02626	66.85244	-16.89437	-215.95764	-2.19445	-668.96521	229.75795	-6.39864	-1541.50781	-121.98900	9.88321
1116	9.292	905.46881	11.57393	1222.68005	-299.92044	-98.19432	1284.94434	-1034.96191	51.01983	1266.31311	252.82117	39.89362	66.13539	-30.39651	-215.01460	-2.03567	-682.12744	231.28262	-6.42937	-1552.14893	-118.45702	15.14885
1117	9.300	903.84875	15.15227	1227.14001	-298.43781	-97.28888	1283.60071	-1033.93774	50.96323	1269.45764	282.35712	39.87752	64.91299	-43.82192	-214.01517	-1.93892	-695.21423	232.80870	-6.50750	-1562.09009	-115.41256	21.09698
1118	9.308	901.97003	18.69998	1232.03064	-296.88727	-96.50430	1282.35693	-1032.83789	50.92764	1272.74622	312.30371	39.90333	63.19709	-57.20522	-212.86655	-1.94000	-708.41418	234.23590	-6.58351	-1570.47925	-112.58382	27.01630
1119	9.317	899.85034	22.19443	1237.29688	-295.26709	-95.75667	1281.22546	-1031.64099	50.95006	1276.17712	342.65070	40.08710	61.13291	-70.55294	-211.61516	-1.99376	-721.73926	235.51540	-6.62758	-1576.19385	-109.42072	32.01171
1120	9.325	897.50897	25.61768	1242.88037	-293.57480	-94.98753	1280.21997	-1030.35681	51.04116	1279.74133	373.20190	40.75863	59.05476	-83.86996	-210.35994	-2.04620	-735.11414	236.60197	-6.67038	-1578.13501	-105.41797	35.25706
1121	9.333	894.97314	28.96788	1248.71326	-291.80887	-94.17796	1279.35278	-1029.02917	51.18238	1283.41479	403.45953	42.21560	57.33362	-97.18777	-209.18246	-2.07149	-748.50537	237.49258	-6.75061	-1575.60254	-100.11475	36.24284
1122	9.342	892.28101	32.25002	1254.72375	-289.97632	-93.35421	1278.62695	-1027.71716	51.34271	1287.16357	432.66632	44.54962	56.12315	-110.54025	-208.12511	-2.05981	-761.90796	238.26959	-6.82830	-1568.65820	-93.30523	35.30083
1123	9.350	889.47461	35.47002	1260.84729	-288.09900	-92.56522	1278.03149	-1026.45996	51.51227	1290.96008	460.02271	47.67797	55.16750	-123.92983	-207.17003	-2.01455	-775.31873	239.05067	-6.81762	-1558.23303	-85.33949	33.64637
1124	9.358	886.58911	38.63541	1267.02917	-286.21967	-91.82634	1277.55359	-1025.25049	51.73623	1294.79407	484.91553	51.40017	53.87306	-137.34311	-206.25995	-1.95648	-788.73157	239.89774	-6.71372	-1545.64575	-77.15568	32.70241
1125	9.367	883.64551	41.74861	1273.22083	-284.40143	-91.08846	1277.20313	-1024.04993	52.10814	1298.65576	507.07123	55.43612	51.65556	-150.78207	-205.36543	-1.89915	-802.14691	240.77493	-6.60257	-1531.76025	-69.95705	33.31096
1126	9.375	880.64917	44.80156	1279.37305	-282.70258	-90.27487	1277.01184	-1022.83075	52.70847	1302.51123	526.60010	59.54621	48.31460	-164.25839	-204.49649	-1.83063	-815.57544	241.61877	-6.54161	-1516.72852	-64.49366	35.28493
1127	9.383	877.59863	47.78151	1285.43250	-281.14636	-89.33507	1277.00171	-1021.60297	53.54585	1306.30615	543.86664	63.64266	44.14325	-177.76749	-203.63319	-1.74367	-829.01416	242.44861	-6.48321	-1500.37158	-60.62302	37.62928
1128	9.392	874.50464	50.68222	1291.34204	-279.71747	-88.25526	1277.16357	-1020.40564	54.55128	1309.98535	559.20837	67.78668	39.69214	-191.29672	-202.70132	-1.66696	-842.44550	243.35545	-6.33787	-1482.35217	-57.82093	39.33832
1129	9.400	871.39636	53.51047	1297.04688	-278.37646	-87.04071	1277.46973	-1019.28430	55.62064	1313.50317	572.66132	72.14238	35.39740	-204.85080	-201.66069	-1.63162	-855.88745	244.37643	-6.10131	-1462.18420	-55.78436	39.96601
1130	9.408	868.31055	56.28383	1302.50220	-277.07352	-85.70385	1277.89111	-1018.27020	56.66570	1316.82458	583.86841	76.87129	31.29428	-218.43845	-200.56892	-1.61579	-869.40277	245.44026	-5.87094	-1439.46240	-54.41528	39.61551
1131	9.417	865.27942	59.01849	1307.67529	-275.76056	-84.25521	1278.40161	-1017.36865	57.63710	1319.92542	592.22070	81.99757	26.98934	-232.05936	-199.50490	-1.56602	-883.01160	246.45883	-5.72972	-1414.07629	-53.68694	38.70561
1132	9.425	862.32922	61.71640	1312.53784	-274.40015	-82.69149	1278.97839	-1016.55750	58.52200	1322.79138	597.11847	87.40543	21.99527	-245.73044	-198.47849	-1.46567	-896.68481	247.41425	-5.66501	-1386.20593	-53.61967	37.70033
1133	9.433	859.49292	64.37056	1317.06152	-272.96744	-80.99788	1279.60083	-1015.79517	59.32993	1325.41711	598.20111	92.90556	16.21130	-259.48709	-197.46887	-1.34191	-910.45673	248.32344	-5.61229	-1356.22656	-54.18972	36.88572
1134	9.442	856.82147	66.98967	1321.21277	-271.44739	-79.16449	1280.25281	-1015.03241	60.07812	1327.80420	595.52856	98.20183	10.17656	-273.34055	-196.48549	-1.21693	-924.39343	249.18996	-5.54054	-1324.55298	-55.25357	36.34774
1135	9.450	854.37610	69.61147	1324.95227	-269.83347	-77.19360	1280.92200	-1014.22119	60.78360	1329.95459	589.68732	102.86600	4.92064	-287.25504	-195.53145	-1.08799	-938.43396	250.01872	-5.46211	-1291.47095	-56.62014	36.07372
1136	9.458	852.21118	72.28629	1328.24231	-268.13205	-75.09834	1281.59485	-1013.32562	61.45558	1331.86377	581.54694	106.49232	1.37972	-301.17178	-194.56026	-0.96235	-952.41870	250.83774	-5.37331	-1257.18872	-58.20711	36.02908
1137	9.467	850.37207	75.05087	1331.05676	-266.36392	-72.90392	1282.25623	-1012.32684	62.09360	1333.51904	571.67664	108.93736	-0.28972	-315.04898	-193.51506	-0.88332	-966.27930	251.72350	-5.24441	-1221.99646	-60.05640	36.19851
1138	9.475	848.89819	77.91412	1333.37927	-264.55731	-70.64925	1282.89697	-1011.21924	62.69436	1334.90381	560.17035	110.44310	-0.73723	-328.87204	-192.40857	-0.87965	-980.08118	252.74063	-5.07731	-1186.20654	-62.20007	36.59877
1139	9.483	847.81628	80.85585	1335.20044	-262.74481	-68.38670	1283.51074	-1010.01251	63.25479	1336.00391	547.20288	111.49962	-0.73820	-342.60916	-191.34332	-0.88584	-993.88757	253.82553	-4.92350	-1149.97021	-64.66495	37.26294
1140	9.492	847.13489	83.83519	1336.52258	-260.96802	-66.18032	1284.08496	-1008.74207	63.76723	1336.80530	533.40454	112.49910	-0.70937	-356.15146	-190.43401	-0.73770	-1007.68005	254.86800	-4.83303	-1113.30640	-67.55099	38.21797
1141	9.500	846.85022	86.80875	1337.36279	-259.27884	-64.09631	1284.60522	-1007.47278	64.21916	1337.29126	519.49176	113.55576	-0.77972	-369.32114	-189.71809	-0.25699	-1021.42126	255.86517	-4.80440	-1076.32520	-70.91982	39.45250
1142	9.508	846.95276	89.74947	1337.74377	-257.73257	-62.18158	1285.06543	-1006.28894	64.60941	1337.44116	505.78857	114.67830	-0.96592	-381.96097	-189.12158	0.66047	-1035.11719	256.88702	-4.78808	-1039.35718	-74.65252	40.86432
1143	9.517	847.42792	92.64853	1337.68640	-256.38208	-60.45428	1285.46545	-1005.27557	64.95950	1337.23145	492.22131	115.91905	-1.21487	-394.00278	-188.50850	2.05178	-1048.78638	257.96091	-4.74824	-1002.85242	-78.50878	42.24856
1144	9.525	848.25653	95.50111	1337.20508	-255.27657	-58.92557	1285.81055	-1004.50403	65.29678	1336.64600	478.64288	117.28209	-1.44256	-405.41800	-187.78215	3.96019	-1062.43896	259.06387	-4.69758	-967.17114	-82.29572	43.36211
1145	9.533	849.41431	98.29472	1336.30725	-254.45682	-57.61969	1286.11218	-1004.03137	65.63319	1335.68787	465.03485	118.68245	-1.60286	-416.09274	-186.89703	6.46192	-1076.10046	260.20316	-4.65783	-932.48718	-85.95925	44.01322
1146	9.542	850.86816	101.01274	1334.99744	-253.94904	-56.56126	1286.38232	-1003.90118	65.96703	1334.37610	451.43884	120.05656	-1.70188	-425.68362	-185.86000	9.65912	-1089.79248	261.39474	-4.64510	-898.80975	-89.58758	44.12279
1147	9.550	852.58057	103.64436	1333.27917	-253.76891	-55.75373	1286.62219	-1004.13855	66.29206	1332.73242	437.86981	121.40373	-1.77175	-433.49356	-184.84659	13.64809	-1103.46704	262.58487	-4.68628	-865.99097	-93.37554	43.71028
1148	9.558	854.52197	106.19063	1331.15234	-253.92929	-55.17493	1286.81555	-1004.74878	66.59741	1330.77820	424.34021	122.72128	-1.85695	-438.53275	-184.12398	18.36648	-1117.02039	263.72812	-4.77671	-833.76959	-97.52956	42.83278
1149	9.567	856.67102	108.66167	1328.61731	-254.43735	-54.78294	1286.93054	-1005.72314	66.86633	1328.53198	410.87341	123.97336	-1.98846	-439.81369	-183.75092	23.49011	-1130.40515	264.87634	-4.83925	-801.92688	-102.17036	41.55521
1150	9.575	859.00439	111.06334	1325.68884	-255.28769	-54.53148	1286.92749	-1007.03760	67.08015	1326.00732	397.47241	125.13730	-2.14924	-436.62997	-183.57230	28.58142	-1143.66956	266.08630	-4.80347	-770.44421	-107.33980	39.96875
1151	9.583	861.49426	113.39323	1322.39807	-256.45886	-54.39250	1286.77185	-1008.64575	67.22922	1323.21655	384.11041	126.23378	-2.29574	-428.64853	-183.52313	33.19704	-1156.87341	267.32983	-4.69171	-739.49536	-113.06851	38.19767
1152	9.592	864.11163	115.65297	1318.78394	-257.91400	-54.36101	1286.44165	-1010.47913	67.32436	1320.18372	370.76672	127.28372	-2.41854	-415.89474	-183.78323	36.83179	-1170.02148	268.55716	-4.55741	-709.32605	-119.38180	36.33399
1153	9.600	866.82947	117.85707	1314.88757	-259.60828	-54.44033	1285.93079	-1012.46112	67.38904	1316.94543	357.46063	128.28389	-2.54655	-398.68393	-184.64333	39.04216	-1183.09302	269.76428	-4.41635	-680.18701	-126.25349	34.35875
1154	9.608	869.62622	120.02312	1310.75073	-261.49576	-54.62714	1285.25073	-1014.51471	67.43741	1313.54395	344.22137	129.25369	-2.69262	-377.52933	-186.24231	39.70807	-1196.19312	270.91910	-4.27074	-652.30334	-133.58459	32.13652
1155	9.617	872.48676	122.15053	1306.41724	-263.52490	-54.90251	1284.42834	-1016.55469	67.46284	1310.02551	331.03009	130.25494	-2.83136	-353.11630	-188.38036	39.06879	-1209.58228	271.90543	-4.12839	-625.87518	-141.21823	29.50472
1156	9.625	875.39282	124.21550	1301.93848	-265.63324	-55.24043	1283.49805	-1018.48242	67.43076	1306.43994	317.82397	131.32419	-2.92265	-326.29385	-190.55547	37.54516	-1223.34106	272.71255	-3.99960	-601.18610	-148.99234	26.41577
1157	9.633	878.31683	126.18520	1297.37793	-267.75250	-55.62967	1282.49988	-1020.20581	67.27135	1302.82458	304.55920	132.42278	-2.93456	-297.96664	-192.19327	35.59422	-1237.20117	273.55411	-3.90487	-578.67212	-156.78638	23.00239
1158	9.642	881.22986	128.02690	1292.81018	-269.81775	-56.07466	1281.48279	-1021.67041	66.89912	1299.18030	291.24329	133.50047	-2.86559	-268.93253	-192.90712	33.66163	-1250.90234	274.60104	-3.85775	-558.82623	-164.49911	19.48669
1159	9.650	884.10999	129.70790	1288.32007	-271.77084	-56.57214	1280.50281	-1022.87451	66.25444	1295.46448	277.89874	134.55653	-2.76040	-239.76041	-192.64661	32.14989	-1264.44922	275.78729	-3.82056	-542.12537	-172.00423	16.02665
1160	9.658	886.94745	131.20174	1283.99207	-273.56744	-57.09873	1279.61414	-1023.85400	65.32936	1291.60986	264.51880	135.62035	-2.68100	-210.74149	-191.66051	31.36775	-1277.97095	276.95853	-3.74264	-529.07007	-179.07883	12.61064
1161	9.667	889.74622	132.49434	1279.89734	-275.18674	-57.61833	1278.85999	-1024.65076	64.16464	1287.55847	251.07516	136.72336	-2.64675	-181.90811	-190.29408	31.47535	-1291.56274	278.00497	-3.65857	-520.15210	-185.31876	9.04599
1162	9.675	892.51715	133.57835	1276.08459	-276.62231	-58.09826	1278.26453	-1025.28040	62.83225	1283.28833	237.56976	137.85719	-2.62583	-153.10110	-188.77481	32.42668	-1305.23621	278.89667	-3.66349	-515.69177	-190.23828	5.09127
1163	9.683	895.26471	134.44704	1272.58240	-277.85956	-58.53098	1277.82312	-1025.71643	61.41419	1278.82727	224.03760	138.96599	-2.59712	-124.06014	-187.15945	33.96137	-1318.90674	279.72888	-3.78712	-515.67786	-193.52306	0.73823
1164	9.692	897.98206	135.09584	1269.40576	-278.86755	-58.93211	1277.50684	-1025.90405	59.97387	1274.26111	210.48651	140.01492	-2.58526	-94.54366	-185.42744	35.72869	-1332.46484	280.64368	-3.95861	-519.81512	-195.16656	-3.51337
1165	9.700	900.65637	135.52357	1266.56921	-279.60898	-59.30410	1277.28247	-1025.79321	58.52892	1269.73242	196.89130	141.00865	-2.62059	-64.44723	-183.58789	37.49509	-1345.90796	281.66931	-4.08369	-527.73456	-195.43016	-6.82327
1166	9.708	903.27679	135.72328	1264.09717	-280.05560	-59.62434	1277.12390	-1025.36633	57.05255	1265.42773	183.23276	141.95451	-2.69364	-33.80801	-181.73306	39.24940	-1359.35986	282.68680	-4.13752	-538.85742	-194.75087	-8.70325
1167	9.717	905.83215	135.66969	1262.02466	-280.19995	-59.87201	1277.00146	-1024.64246	55.51148	1261.54993	169.52045	142.86194	-2.75765	-2.72360	-180.01549	41.10957	-1372.97998	283.54053	-4.20908	-552.06531	-193.64603	-9.41853
1168	9.725	908.30353	135.33324	1260.39063	-280.05328	-60.04101	1276.87231	-1023.66479	53.91663	1258.28540	155.79468	143.75186	-2.77214	28.69846	-178.56439	43.15200	-1386.82788	284.23843	-4.37788	-566.04218	-192.54303	-9.60007
1169	9.733	910.66492	134.71550	1259.23401	-279.63330	-60.13451	1276.68787	-1022.48395	52.35124	1255.78003	142.10284	144.62984	-2.74908	60.37925	-177.41058	45.31911	-1400.73511	284.99121	-4.52013	-579.96826	-191.60156	-9.70263
1170	9.742	912.89032	133.85765	1258.59375	-278.96039	-60.16892	1276.41003	-1021.14893	50.95614	1254.12207	128.48685	145.46638	-2.75049	92.30039	-176.49237	47.43965	-1414.37720	285.93713	-4.34973	-593.59546	-190.77008	-9.89784
1171	9.750	914.95618	132.81642	1258.50671	-278.06128	-60.17871	1276.02319	-1019.70258	49.88773	1253.33411	114.98175	146.22383	-2.85208	124.47706	-175.75362	49.32819	-1427.42822	287.06305	-3.56769	-606.93311	-190.00854	-10.20643
1172	9.758	916.83337	131.63918	1258.99829	-276.96799	-60.19808	1275.53406	-1018.18134	49.27325	1253.37952	101.59705	146.87984	-3.09198	156.90860	-175.21854	50.87125	-1439.64600	288.50018	-1.88905	-620.10297	-189.37538	-10.56805
1173	9.767	918.48444	130.35094	1260.07654	-275.71594	-60.22960	1274.96362	-1016.62811	49.16254	1254.17749	88.30151	147.45483	-3.40125	189.56378	-174.93860	52.01373	-1451.01172	290.41916	0.83049	-633.25635	-188.93233	-10.89091
1174	9.775	919.87665	128.95799	1261.73328	-274.34271	-60.23521	1274.34229	-1015.10059	49.50086	1255.61743	75.02539	148.02718	-3.62639	222.40891	-174.92453	52.71642	-1461.73926	292.41016	4.35339	-646.47705	-188.58417	-11.14825
1175	9.783	920.99957	127.46471	1263.94324	-272.88113	-60.15875	1273.71289	-1013.65369	50.16450	1257.57385	61.68268	148.66521	-3.66290	255.47766	-175.18054	52.96294	-1472.06006	293.58591	8.19560	-659.77435	-188.09369	-11.38780
1176	9.792	921.86438	125.88896	1266.66309	-271.35431	-59.95998	1273.13477	-1012.31213	51.02285	1259.92505	48.22900	149.37219	-3.52847	288.91342	-175.73535	52.76410	-1482.05347	293.60660	12.11930	-673.12231	-187.36414	-11.62469
1177	9.800	922.48523	124.26289	1269.84009	-269.78009	-59.63499	1272.67590	-1011.06500	51.96429	1262.57336	34.73688	150.10269	-3.34045	322.88828	-176.63080	52.17873	-1491.64063	292.95468	16.26938	-686.47705	-186.56241	-11.80311
1178	9.808	922.86548	122.61916	1273.42163	-268.17468	-59.20792	1272.39771	-1009.88666	52.89003	1265.45190	21.34436	150.80371	-3.23942	357.46964	-177.94612	51.41154	-1500.60522	292.09274	20.87100	-699.79279	-185.87296	-11.87368
1179	9.817	923.00183	120.98756	1277.35352	-266.55182	-58.70726	1272.34167	-1008.75671	53.70790	1268.52258	8.09753	151.45549	-3.27856	392.50732	-179.79597	50.86417	-1508.49438	291.02661	26.04314	-713.05658	-185.29779	-11.84845
1180	9.825	922.88806	119.40547	1281.57544	-264.92224	-58.15516	1272.52258	-1007.65930	54.33536	1271.77039	-5.06372	152.08768	-3.39484	427.48944	-182.23103	50.96491	-1514.48511	289.67560	31.83132	-726.28210	-184.74094	-11.76741
1181	9.833	922.51514	117.90154	1286.02539	-263.28632	-57.57240	1272.92749	-1006.57495	54.70838	1275.19788	-18.21405	152.77611	-3.48722	461.45255	-185.15463	51.82981	-1517.43896	288.16806	38.17182	-739.46985	-184.13123	-11.66879
1182	9.842	921.87848	116.45616	1290.65051	-261.62946	-56.98458	1273.52661	-1005.47815	54.79449	1278.81494	-31.40692	153.57431	-3.49807	493.12808	-188.37695	53.05630	-1516.29492	286.59286	44.61669	-752.61407	-183.42474	-11.59028
1183	9.850	920.98859	115.00664	1295.40576	-259.93625	-56.42986	1274.28149	-1004.34558	54.59304	1282.62891	-44.65540	154.43866	-3.44735	521.33533	-191.72658	53.88729	-1510.59204	284.57883	50.13380	-765.73273	-182.61658	-11.52861
1184	9.858	919.86969	113.50475	1300.24121	-258.20691	-55.96512	1275.15271	-1003.16895	54.11742	1286.63306	-57.94153	155.30623	-3.40838	545.45410	-195.09958	53.64379	-1500.66089	281.53931	53.62366	-778.87305	-181.76532	-11.43659
1185	9.867	918.55176	111.94447	1305.09570	-256.45612	-55.65760	1276.10986	-1001.95544	53.39314	1290.79614	-71.26068	156.18875	-3.42752	565.67932	-198.45837	52.10041	-1487.30469	277.41730	54.94383	-792.09253	-180.91364	-11.29859
1186	9.875	917.06488	110.33208	1309.90356	-254.69989	-55.57351	1277.13599	-1000.71497	52.47161	1295.06055	-84.62720	157.11243	-3.47469	582.79584	-201.80119	49.51530	-1471.34497	272.70221	55.08907	-805.42853	-180.03601	-11.15363
1187	9.883	915.43835	108.66051	1314.60486	-252.94592	-55.77815	1278.22339	-999.45288	51.42747	1299.35742	-98.06116	158.06207	-3.49531	597.56873	-205.10541	46.30347	-1453.46069	267.80090	55.09942	-818.86743	-179.08963	-11.05508
1188	9.892	913.70508	106.92345	1319.15247	-251.19412	-56.32830	1279.37109	-998.17743	50.34346	1303.61890	-111.57446	159.02129	-3.47237	610.22668	-208.30824	42.68024	-1434.10376	262.88968	55.16864	-832.36450	-178.02618	-11.03313
1189	9.900	911.90723	105.13478	1323.50879	-249.44514	-57.24880	1280.58643	-996.90863	49.29044	1307.78284	-125.14233	159.98311	-3.41993	620.44098	-211.35031	38.57987	-1413.22925	258.13257	54.91091	-845.92944	-176.82010	-11.06076
1190	9.908	910.09485	103.31572	1327.63770	-247.70522	-58.51803	1281.88098	-995.67285	48.30741	1311.79602	-138.72345	160.93687	-3.35151	627.68677	-214.19600	33.82375	-1390.28906	253.56021	53.97464	-859.61420	-175.54298	-11.06943
1191	9.917	908.31842	101.47469	1331.50146	-245.98262	-60.07383	1283.26196	-994.48999	47.39273	1315.61926	-152.32806	161.89587	-3.26140	631.56775	-216.78384	28.33117	-1364.72656	248.84778	52.24865	-873.38965	-174.31653	-11.02174
1192	9.925	906.62335	99.61757	1335.05652	-244.28848	-61.83567	1284.72717	-993.36987	46.50562	1319.22986	-166.01123	162.89104	-3.13913	631.92719	-218.97186	22.23941	-1336.38818	243.58246	49.88168	-887.15118	-173.20454	-10.93258
1193	9.933	905.04340	97.76503	1338.24536	-242.64383	-63.73312	1286.26099	-992.31104	45.58319	1322.61865	-179.80524	163.91159	-3.00350	628.84052	-220.55937	15.94394	-1305.52637	237.85756	47.35726	-900.89825	-172.21521	-10.80837
1194	9.942	903.59656	95.94603	1341.00610	-241.07654	-65.71940	1287.83691	-991.29248	44.56969	1325.78760	-193.69904	164.90923	-2.89108	622.61566	-221.35797	10.10607	-1272.62561	232.44310	45.41737	-914.80731	-171.33316	-10.60254
1195	9.950	902.29297	94.19199	1343.29590	-239.60422	-67.76455	1289.42590	-990.27539	43.42889	1328.74255	-207.64722	165.87146	-2.80659	613.84149	-221.21361	5.49024	-1238.24023	228.11916	44.63519	-929.02594	-170.52872	-10.26276
1196	9.958	901.13971	92.54202	1345.09680	-238.21451	-69.83782	1291.00085	-989.21997	42.13911	1331.48218	-221.59216	166.83318	-2.71354	603.24091	-220.10915	2.53464	-1202.87939	224.83385	44.97160	-943.41968	-169.76697	-9.82328
1197	9.967	900.13580	91.03856	1346.41040	-236.86362	-71.89361	1292.53284	-988.09674	40.70497	1333.99585	-235.49695	167.81628	-2.58039	591.30731	-218.37596	1.06366	-1166.97559	221.85399	45.93305	-957.62201	-168.91405	-9.44748
1198	9.975	899.27051	89.70808	1347.26453	-235.50473	-73.88786	1293.99561	-986.88739	39.17953	1336.27991	-249.33344	168.80782	-2.42161	578.32184	-216.62732	0.48063	-1130.88037	218.67265	47.15194	-971.41864	-167.74431	-9.35344
1199	9.983	898.52155	88.54077	1347.74255	-234.11911	-75.81333	1295.38660	-985.59222	37.64117	1338.36389	-263.06866	169.79190	-2.27295	564.66705	-215.34750	0.19275	-1094.80994	215.33501	48.57486	-984.98761	-166.17978	-9.65368
1200	9.992	897.84338	87.47618	1348.00354	-232.71548	-77.69980	1296.73340	-984.24139	36.12750	1340.32751	-276.71606	170.76846	-2.14266	550.75665	-214.53247	-0.08986	-1058.80750	212.00815	50.17478	-998.57782	-164.37144	-10.24261
