# Supplementary material for: Novel Methods for Surface EMG Analysis and Exploration Based on Multi-Modal Gaussian Mixture Models
Source: PLoS One. 2016 Jun 30;11(6):e0157239. doi: 10.1371/journal.pone.0157239 (PMC4928879; doi:10.1371/journal.pone.0157239)
Supplement: S2 File — (ZIP) [file pone.0157239.s002.zip › Haf_horses_walk_data/Haf_h01_w3_emg.anc]

File_Type:	Analog R/C ASCII	Generation#:	2
Board_Type:	NI USB-6225	Polarity:	Bipolar
Trial_Name:	Caorlew	Trial#:	3	Duration(Sec.):	9.999166	#Channels:	64
BitDepth:	16	PreciseRate:	1200.000000
Name	LDL	acc1x	acc1y	acc1z	GM1L	acc2x	acc2y	acc2z	GM2L	acc3x	acc3y	acc3z	GM3L	acc4x	acc4y	acc4z	LDR	acc5x	acc5y	acc5z	GM1R	acc6x	acc6y	acc6z	GM2R	acc7x	acc7y	acc7z	GM3R	acc8x	acc8y	acc8z	BLDL	acc9x	acc9y	acc9z	BGM1L	acc10x	acc10y	acc10z	BGM2L	acc11x	acc11y	acc11z	BGM3L	acc12x	acc12y	acc12z	BLDR
Rate	1200	1200	1200	1200	1200	1200	1200	1200	1200	1200	1200	1200	1200	1200	1200	1200	1200	1200	1200	1200	1200	1200	1200	1200	1200	1200	1200	1200	1200	1200	1200	1200	1200	1200	1200	1200	1200	1200	1200	1200	1200	1200	1200	1200	1200	1200	1200	1200	1200
Range	5000	5000	5000	5000	5000	5000	5000	5000	5000	5000	5000	5000	5000	5000	5000	5000	5000	5000	5000	5000	5000	5000	5000	5000	5000	5000	5000	5000	5000	5000	5000	5000	5000	5000	5000	5000	5000	5000	5000	5000	5000	5000	5000	5000	5000	5000	5000	5000	5000
0.000000	-23	40	88	-61	-112	-35	10	-13	-18	4	-73	-65	-98	-17	-30	-67	-107	36	-86	-33	-109	-24	-99	-68	-68	0	-101	-13	-77	-72	-150	-77	-1033	-1606	96	-18298	1015	-14406	-5440	-11278	-602	-12282	-7016	-9951	-480	-12396	-5103	-9272	-1391
0.000833	-26	40	86	-63	-111	-38	9	-14	-16	4	-75	-63	-97	-15	-29	-59	-98	33	-85	-34	-107	-26	-99	-70	-68	-1	-97	-15	-74	-72	-148	-68	-2453	-1657	121	-18449	1008	-14438	-5508	-11263	-807	-12289	-7005	-9967	-551	-12433	-5022	-9221	-1178
0.001667	-26	40	89	-62	-109	-38	13	-16	-17	4	-72	-63	-98	-21	-31	-60	-99	35	-85	-30	-108	-23	-99	-70	-67	-1	-99	-17	-74	-73	-151	-76	2083	-1692	132	-18589	387	-14462	-5573	-11235	-721	-12278	-7010	-9977	-611	-12470	-4951	-9176	-920
0.002500	-12	39	86	-60	-111	-36	10	-17	-19	7	-73	-62	-95	-12	-26	-60	-96	33	-85	-32	-105	-23	-96	-67	-63	-1	-101	-11	-63	-69	-149	-75	312	-1718	132	-18711	-40	-14484	-5626	-11206	-535	-12267	-7019	-9984	-484	-12505	-4884	-9127	-821
0.003333	-24	40	87	-58	-108	-35	12	-15	-21	12	-73	-68	-98	-17	-29	-59	-99	37	-83	-33	-102	-23	-98	-70	-64	-1	-98	-14	-74	-72	-150	-79	222	-1729	115	-18819	-77	-14498	-5675	-11168	-392	-12229	-7036	-9984	-484	-12535	-4829	-9093	-738
0.004167	-24	41	89	-60	-109	-35	12	-15	-18	4	-72	-62	-94	-15	-25	-58	-98	36	-82	-45	-104	-24	-98	-68	-64	0	-98	-13	-75	-70	-147	-75	2122	-1726	82	-18907	-361	-14509	-5711	-11128	-313	-12182	-7061	-9980	-431	-12564	-4771	-9057	-488
0.005000	-28	43	90	-57	-108	-33	12	-13	-19	12	-70	-62	-98	-14	-27	-60	-100	35	-83	-29	-103	-19	-98	-69	-66	-4	-97	-14	-74	-69	-149	-76	542	-1716	37	-18977	-500	-14507	-5741	-11087	-231	-12123	-7093	-9967	-538	-12574	-4728	-9034	-384
0.005833	-28	44	75	-63	-112	-38	9	-18	-22	4	-77	-68	-99	-16	-29	-63	-102	32	-87	-36	-109	-24	-102	-73	-69	-6	-101	-17	-73	-75	-149	-78	1090	-1689	-29	-19029	-293	-14501	-5764	-11050	-199	-12053	-7132	-9951	-690	-12579	-4688	-9014	-453
0.006667	-29	38	85	-63	-116	-36	8	-18	-23	1	-77	-67	-103	-25	-32	-64	-105	30	-88	-41	-105	-27	-103	-75	-68	-5	-104	-18	-77	-73	-153	-81	2498	-1657	-103	-19061	-436	-14483	-5773	-11013	32	-11965	-7173	-9928	-670	-12570	-4657	-9004	-425
0.007500	-30	37	82	-74	-114	-38	6	-22	-25	-3	-77	-68	-99	-17	-31	-63	-102	30	-86	-33	-107	-25	-100	-67	-67	-5	-100	-14	-73	-70	-149	-78	1125	-1603	-174	-19074	-773	-14449	-5777	-10976	157	-11885	-7206	-9887	-520	-12545	-4623	-8989	-524
0.008333	-28	37	87	-62	-111	-36	16	-18	-18	5	-77	-67	-98	-21	-31	-63	-102	30	-86	-33	-105	-25	-97	-72	-65	-5	-100	-15	-75	-70	-150	-77	1411	-1546	-257	-19075	-543	-14405	-5771	-10947	165	-11795	-7239	-9841	-440	-12509	-4604	-8987	-524
0.009167	-48	40	86	-61	-110	-38	11	-21	-21	2	-78	-65	-98	-17	-31	-59	-98	34	-86	-31	-105	-24	-130	-72	-67	-3	-101	-13	-76	-72	-150	-76	428	-1482	-338	-19059	-145	-14354	-5758	-10916	269	-11702	-7268	-9788	-377	-12460	-4585	-8985	-505
0.010000	-29	39	87	-59	-110	-34	12	-17	-19	4	-75	-61	-97	-14	-33	-60	-101	30	-87	-32	-104	-25	-102	-67	-65	-4	-101	-12	-72	-72	-151	-78	-220	-1420	-417	-19040	-103	-14296	-5740	-10901	232	-11606	-7283	-9722	-389	-12410	-4572	-8985	-637
0.010833	-23	39	90	-43	-111	-34	8	-15	-18	4	-75	-66	-95	-16	-30	-60	-99	34	-85	-33	-105	-23	-100	-73	-66	-3	-100	-13	-75	-73	-150	-74	762	-1344	-488	-19011	-27	-14219	-5722	-10889	132	-11516	-7302	-9658	-393	-12343	-4566	-8984	-565
0.011667	-26	37	86	-59	-109	-33	10	-15	-19	5	-72	-63	-94	-12	-26	-60	-100	27	-87	-31	-105	-25	-101	-70	-68	-1	-99	-12	-74	-70	-148	-76	50	-1271	-548	-18984	176	-14135	-5694	-10889	147	-11438	-7301	-9581	-367	-12275	-4564	-8982	-438
0.012500	-25	38	89	-62	-133	-33	10	-14	-17	3	-75	-63	-95	-15	-30	-59	-98	32	-86	-33	-105	-25	-101	-68	-67	-4	-102	-13	-73	-74	-148	-77	780	-1192	-595	-18958	206	-14053	-5667	-10895	140	-11350	-7293	-9503	-443	-12207	-4568	-8983	-431
0.013333	-29	36	85	-61	-110	-38	12	-25	-18	10	-74	-66	-100	-13	-33	-59	-100	32	-88	-38	-108	-24	-102	-70	-62	-1	-102	-14	-75	-73	-148	-75	457	-1118	-632	-18940	209	-13961	-5631	-10909	6	-11275	-7273	-9416	-457	-12135	-4575	-8966	-455
0.014167	-31	37	82	-59	-112	-36	9	-18	-23	0	-76	-66	-98	-17	-34	-61	-101	27	-91	-38	-104	-26	-101	-81	-69	-5	-104	-16	-77	-74	-151	-78	-1457	-1029	-647	-18928	481	-13866	-5598	-10935	-194	-11208	-7240	-9330	-438	-12069	-4593	-8948	-407
0.015000	-31	33	82	-64	-116	-36	8	-31	-22	2	-76	-67	-103	-21	-43	-62	-103	28	-90	-40	-110	-29	-104	-74	-68	-3	-105	-18	-78	-73	-151	-80	2354	-948	-639	-18935	224	-13772	-5556	-10960	-242	-11153	-7194	-9238	-441	-12003	-4609	-8925	-228
0.015833	-28	35	86	-60	-112	-39	8	-17	-23	1	-78	-67	-99	-16	-31	-60	-100	29	-87	-33	-103	-24	-102	-66	-65	0	-100	-12	-63	-70	-147	-75	2386	-854	-636	-18944	-314	-13665	-5499	-10986	-159	-11091	-7131	-9143	-265	-11942	-4630	-8886	-293
0.016667	-26	37	87	-59	-108	-35	12	-15	-17	5	-66	-62	-97	-16	-29	-56	-101	30	-85	-34	-100	-24	-100	-70	-62	-1	-101	-12	-74	-70	-148	-75	569	-770	-613	-18974	-425	-13570	-5434	-11019	-239	-11044	-7062	-9048	-372	-11888	-4659	-8846	-539
0.017500	-26	39	90	-56	-110	-35	12	-15	-15	3	-73	-64	-96	-18	-32	-57	-97	33	-83	-31	-103	-22	-102	-68	-59	0	-100	-11	-76	-72	-149	-74	3275	-675	-573	-19015	-757	-13468	-5355	-11049	-358	-11007	-6986	-8957	-249	-11839	-4692	-8795	-405
0.018333	-22	38	89	-52	-109	-31	16	-14	-17	5	-70	-64	-92	-15	-29	-57	-98	32	-85	-33	-104	-22	-99	-66	-63	0	-103	-11	-74	-69	-148	-73	1725	-578	-528	-19072	-903	-13377	-5260	-11078	-327	-10975	-6907	-8868	-60	-11796	-4728	-8741	-340
0.019167	-23	41	90	-58	-108	-32	13	-13	-17	7	-73	-66	-100	-16	-30	-56	-99	33	-84	-32	-117	-24	-100	-68	-67	0	-102	-14	-76	-70	-148	-74	1905	-483	-473	-19138	-892	-13284	-5158	-11109	-286	-10944	-6821	-8783	11	-11767	-4770	-8679	-405
0.020000	-28	37	89	-60	-113	-34	12	-14	-19	4	-72	-64	-116	-16	-30	-59	-98	30	-84	-33	-108	-25	-102	-70	-64	-3	-101	-14	-75	-70	-147	-74	3030	-383	-406	-19200	-1028	-13198	-5037	-11157	-238	-10918	-6733	-8697	-30	-11739	-4810	-8611	-406
0.020833	-24	30	88	-59	-108	-36	10	-16	-16	3	-76	-64	-95	-17	-31	-56	-99	30	-84	-31	-103	-26	-100	-67	-66	-1	-96	-13	-78	-72	-147	-77	2067	-281	-333	-19271	-1411	-13115	-4895	-11158	-158	-10894	-6638	-8619	-31	-11717	-4853	-8539	-513
0.021667	-25	41	88	-58	-108	-34	10	-15	-15	5	-66	-61	-90	-16	-28	-56	-99	32	-84	-32	-104	-25	-101	-67	-63	-1	-101	-10	-73	-70	-145	-75	1646	-174	-254	-19347	-1401	-13037	-4737	-11174	-268	-10852	-6547	-8540	227	-11696	-4891	-8462	-632
0.022500	-25	41	88	-59	-111	-32	10	-11	-17	7	-74	-64	-97	-17	-29	-58	-100	34	-82	-31	-104	-25	-99	-65	-64	-3	-101	-14	-75	-70	-147	-76	1546	-69	-172	-19390	-1244	-12960	-4561	-11182	-412	-10851	-6458	-8468	316	-11676	-4924	-8389	-537
0.023333	-27	38	89	-59	-111	-32	9	-14	-23	3	-64	-64	-66	-16	-29	-60	-103	32	-85	-32	-107	-26	-101	-74	-66	-1	-101	-11	-77	-73	-150	-77	642	35	-92	-19455	-1251	-12887	-4380	-11192	-600	-10828	-6377	-8403	212	-11673	-4959	-8309	-647
0.024167	-28	41	88	-61	-110	-35	10	-15	-21	4	-77	-63	-98	-19	-29	-59	-103	33	-91	-30	-108	-22	-80	-65	-62	0	-100	-12	-73	-68	-146	-78	926	144	9	-19458	-1192	-12811	-4174	-11188	-678	-10803	-6293	-8338	313	-11654	-4985	-8236	-578
0.025000	-23	42	90	-59	-105	-31	7	-14	-16	21	-72	-62	-69	-15	-25	-58	-99	37	-82	-31	-107	-23	-98	-70	-66	-1	-99	-9	-73	-68	-144	-76	-532	251	103	-19467	-1128	-12737	-3970	-11183	-807	-10777	-6211	-8282	362	-11640	-5006	-8156	-449
0.025833	-24	43	88	-58	-112	-31	9	-14	-17	3	-74	-65	-98	-17	-28	-62	-100	33	-85	-31	-105	-25	-99	-67	-67	-1	-103	-11	-82	-72	-147	-79	-705	354	212	-19451	-1006	-12666	-3755	-11184	-982	-10745	-6131	-8233	418	-11626	-5019	-8087	-552
0.026667	-26	44	90	-60	-113	-30	10	-14	-18	6	-73	-61	-95	-17	-25	-60	-101	33	-84	-32	-103	-22	-97	-68	-65	-5	-100	-14	-75	-68	-147	-76	-1515	465	316	-19410	-896	-12594	-3541	-11182	-1057	-10703	-6058	-8185	452	-11609	-5025	-8024	-609
0.027500	-34	40	85	-59	-109	-29	11	-14	-18	5	-72	-62	-96	-14	-26	-62	-103	35	-83	-29	-97	-24	-96	-68	-65	0	-98	-9	-73	-69	-144	-77	-4064	575	431	-19346	-613	-12517	-3330	-11177	-1279	-10676	-5978	-8143	405	-11590	-5021	-7969	-471
0.028333	-27	45	92	-59	-109	-33	16	-14	-22	5	-73	-60	-96	-13	-24	-57	-99	37	-86	-28	-105	-22	-97	-66	-66	1	-101	-10	-72	-47	-142	-74	-2561	684	550	-19256	-375	-12440	-3123	-11176	-1473	-10638	-5899	-8104	374	-11568	-5009	-7920	-227
0.029167	-26	40	87	-56	-108	-28	16	-12	-16	6	-67	-60	-97	-12	-24	-58	-100	36	-91	-30	-103	-22	-96	-66	-60	2	-97	-8	-73	-66	-143	-76	-1142	797	669	-19156	-491	-12361	-2933	-11183	-1491	-10588	-5814	-8069	311	-11547	-5002	-7884	-66
0.030000	-22	42	90	-59	-108	-27	17	-9	-21	3	-70	-58	-93	-10	-24	-59	-97	40	-81	-30	-104	-21	-95	-67	-62	0	-99	-9	-69	-64	-146	-76	-4804	918	792	-19030	-87	-12286	-2756	-11191	-1636	-10540	-5727	-8041	106	-11529	-4972	-7858	-102
0.030833	-32	42	89	-57	-108	-29	12	-11	-19	8	-72	-60	-94	-14	-24	-58	-98	34	-85	-30	-104	-21	-96	-57	-65	1	-96	-9	-58	-67	-144	-74	-2428	1035	914	-18898	18	-12206	-2590	-11205	-1736	-10490	-5631	-8011	42	-11510	-4948	-7842	-30
0.031667	-26	43	90	-57	-107	-29	13	-13	-23	6	-76	-60	-97	-13	-26	-30	-102	36	-85	-30	-107	-23	-99	-69	-66	0	-99	-14	-75	-69	-146	-77	-3986	1158	1034	-18753	230	-12125	-2444	-11230	-1807	-10439	-5534	-7993	171	-11484	-4919	-7843	33
0.032500	-27	39	79	-61	-110	-32	12	-14	-21	3	-75	-62	-96	-14	-28	-61	-99	32	-86	-33	-105	-23	-98	-69	-63	-7	-100	-12	-73	-69	-145	-76	-3990	1282	1153	-18606	483	-12036	-2319	-11255	-1838	-10383	-5424	-7968	292	-11461	-4881	-7845	74
0.033333	-24	41	88	-62	-110	-24	13	-12	-19	22	-74	-64	-96	-15	-29	-61	-102	36	-88	-33	-105	-23	-97	-69	-64	0	-102	-13	-76	-69	-145	-77	-2860	1411	1264	-18465	696	-11955	-2210	-11286	-1850	-10326	-5317	-7952	254	-11443	-4849	-7867	183
0.034167	-27	38	86	-61	-112	-33	12	-13	-23	3	-73	-64	-100	-15	-29	-62	-105	34	-87	-35	-109	-35	-97	-69	-68	0	-100	-11	-77	-68	-148	-79	-2802	1545	1369	-18333	406	-11862	-2124	-11319	-1733	-10270	-5197	-7933	254	-11424	-4807	-7911	251
0.035000	-29	40	86	-59	-114	-34	11	-10	-24	6	-75	-64	-96	-18	-31	-62	-102	33	-85	-35	-108	-24	-98	-69	-64	0	-100	-13	-76	-70	-147	-75	-3240	1676	1464	-18218	366	-11765	-2047	-11350	-1777	-10196	-5074	-7914	347	-11404	-4767	-7933	228
0.035833	-24	40	86	-112	-110	-33	15	-13	-15	7	-74	-58	-95	-10	-29	-60	-97	35	-83	-33	-107	-23	-103	-66	-63	0	-97	-11	-70	-67	-143	-76	-2486	1811	1548	-18113	658	-11666	-1982	-11381	-1795	-10132	-4942	-7897	541	-11382	-4720	-7976	453
0.036667	-24	43	89	-57	-104	-31	17	-14	-15	5	-68	-62	-94	-13	-30	-47	-97	35	-85	-32	-102	-21	-98	-68	-64	0	-96	-10	-72	-72	-148	-75	-3368	1936	1615	-18033	622	-11562	-1922	-11406	-1768	-10063	-4813	-7884	527	-11371	-4673	-8032	598
0.037500	-24	41	89	-56	-111	-35	12	-12	-16	7	-68	-61	-95	-12	-29	-59	-97	35	-84	-30	-105	-22	-98	-68	-87	0	-97	-11	-72	-66	-142	-74	-2163	2055	1666	-17985	400	-11455	-1887	-11429	-1696	-10000	-4688	-7870	325	-11352	-4598	-8086	698
0.038333	-22	41	87	-64	-108	-32	13	-17	-15	5	-70	-64	-96	-13	-31	-60	-98	34	-83	-32	-103	-21	-96	-68	-63	1	-96	-11	-70	-73	-148	-77	-2164	2165	1705	-17972	270	-11343	-1847	-11442	-1659	-9933	-4563	-7860	249	-11339	-4570	-8154	732
0.039167	-26	41	88	-57	-110	-35	11	-13	-17	6	-73	-62	-96	-14	-32	-60	-99	28	-84	-33	-115	-24	-99	-70	-65	-1	-96	-15	-73	-69	-145	-74	-1874	2263	1727	-17974	84	-11233	-1812	-11447	-1612	-9869	-4452	-7849	471	-11323	-4514	-8215	755
0.040000	-25	41	85	-59	-109	-38	5	-13	-18	3	-75	-67	-100	-17	-32	-62	-102	30	-87	-35	-107	-25	-102	-70	-69	-6	-102	-16	-76	-72	-148	-78	-1389	2338	1730	-18016	-138	-11120	-1777	-11441	-1477	-9810	-4342	-7845	443	-11309	-4458	-8285	871
0.040833	-29	34	86	-60	-113	-40	10	-19	-19	2	-74	-68	-98	-17	-32	-65	-101	35	-86	-34	-104	-19	-101	-72	-64	-11	-101	-13	-75	-70	-149	-75	-2860	2405	1728	-18081	-148	-11006	-1744	-11424	-1477	-9747	-4243	-7838	446	-11288	-4403	-8338	1002
0.041667	-26	39	87	-58	-110	-38	12	-15	-18	11	-73	-65	-99	-14	-31	-65	-101	33	-84	-33	-107	-24	-99	-72	-64	-4	-99	-14	-73	-68	-149	-75	-2084	2451	1714	-18181	-147	-10893	-1697	-11393	-1532	-9688	-4152	-7833	636	-11268	-4344	-8400	1087
0.042500	-24	38	89	-57	-108	-35	15	-15	-19	7	-70	-63	-97	-14	-29	-62	-98	35	-86	-35	-108	-21	-101	-73	-73	-1	-99	-13	-73	-68	-146	-76	1621	2480	1692	-18308	-748	-10782	-1659	-11351	-1247	-9628	-4075	-7825	886	-11244	-4286	-8441	1287
0.043333	-25	42	90	-55	-107	-29	15	-15	-16	7	-67	-62	-93	-14	-31	-62	-98	34	-84	-31	-103	-19	-99	-69	-63	1	-98	-11	-72	-70	-146	-74	-2120	2486	1671	-18461	-739	-10684	-1614	-11306	-1198	-9575	-4008	-7824	1058	-11222	-4229	-8484	1337
0.044167	-22	41	90	-56	-109	-35	13	-17	-14	6	-69	-65	-92	-15	-13	-57	-97	37	-93	-31	-100	-21	-98	-68	-63	1	-99	-11	-69	-68	-144	-70	567	2456	1628	-18633	-742	-10588	-1569	-11252	-1176	-9529	-3959	-7823	893	-11192	-4173	-8514	1282
0.045000	-24	43	88	-52	-109	-31	15	-13	-9	8	-73	-63	-94	-12	-28	-58	-100	35	-86	-31	-104	-21	-97	-66	-63	2	-101	-13	-72	-66	-145	-74	-249	2401	1599	-18830	-714	-10513	-1528	-11180	-1073	-9481	-3916	-7830	717	-11164	-4122	-8536	1195
0.045833	-25	40	89	-58	-109	-34	10	-15	-21	4	-74	-63	-96	-15	-29	-60	-99	36	-83	-31	-109	-24	-99	-67	-64	-1	-102	-13	-74	-69	-103	-73	-667	2336	1568	-19039	-688	-10450	-1487	-11116	-957	-9446	-3894	-7832	247	-11137	-4072	-8551	1219
0.046667	-28	41	85	-59	-112	-35	8	-15	-19	7	-75	-68	-86	-15	-31	-62	-109	36	-85	-33	-109	-23	-102	-68	-64	-1	-100	-15	-74	-70	-150	-76	542	2231	1539	-19260	-426	-10403	-1437	-11042	-758	-9410	-3876	-7835	-454	-11105	-4025	-8555	1200
0.047500	-28	39	87	-58	-110	-35	11	-16	-18	3	-74	-63	-97	-16	-30	-59	-99	46	-85	-30	-108	-19	-100	-68	-65	-3	-102	-16	-72	-67	-147	-75	1152	2120	1519	-19488	-474	-10372	-1413	-10972	-443	-9383	-3873	-7834	-500	-11070	-3980	-8571	997
0.048333	-24	40	85	-61	-109	-35	11	-11	-17	4	-74	-63	-95	-16	-30	-62	-100	33	-86	-35	-107	-23	-98	-70	-65	-1	-109	-17	-75	-70	-137	-75	111	1972	1501	-19724	-335	-10367	-1389	-10904	-397	-9364	-3869	-7843	-395	-11041	-3942	-8541	795
0.049167	-30	40	85	-62	-113	-38	8	-16	-22	3	-78	-65	-97	-17	-31	-60	-100	36	-84	-21	-107	-23	-101	-67	-66	-3	-101	-13	-76	-68	-147	-75	1325	1811	1499	-19953	264	-10380	-1368	-10833	-346	-9347	-3877	-7844	-325	-11011	-3896	-8514	795
0.050000	-29	42	82	-59	-109	-42	15	-15	-18	5	-72	-61	-96	-17	-28	-57	-99	34	-86	-33	-109	-19	-98	-66	-66	-3	-100	-13	-74	-67	-146	-63	183	1626	1487	-20182	598	-10415	-1355	-10763	-313	-9340	-3888	-7848	-9	-10983	-3850	-8509	785
0.050833	-32	41	86	-57	-110	-32	13	-14	-19	7	-75	-61	-97	-10	-27	-59	-99	37	-83	-31	-104	-18	-100	-66	-61	-1	-99	-13	-70	-69	-147	-74	998	1428	1490	-20399	596	-10479	-1361	-10697	-269	-9343	-3909	-7853	390	-10963	-3806	-8490	602
0.051667	-23	40	86	-59	-110	-33	12	-12	-49	6	-63	-62	-96	-15	-25	-56	-100	35	-85	-31	-105	-19	-98	-67	-62	2	-97	-12	-73	-66	-145	-74	1219	1204	1489	-20615	752	-10560	-1377	-10638	-211	-9353	-3936	-7850	596	-10943	-3762	-8474	559
0.052500	-27	44	86	-57	-107	-31	13	-13	-18	4	-74	-63	-96	-14	-27	-56	-100	38	-81	-29	-105	-21	-100	-66	-67	0	-99	-12	-73	-69	-147	-76	1001	963	1493	-20823	940	-10669	-1395	-10583	-163	-9373	-3965	-7884	547	-10933	-3716	-8465	433
0.053333	-25	39	86	-60	-109	-28	3	-13	-21	5	-69	-62	-95	-15	-29	-57	-100	34	-86	-32	-107	-22	-100	-67	-64	1	-97	-11	-78	-69	-148	-74	1652	708	1496	-21019	1004	-10796	-1431	-10527	-116	-9402	-3999	-7864	500	-10930	-3664	-8461	183
0.054167	-26	42	86	-60	-113	-34	13	-14	-21	7	-75	-65	-100	-14	-29	-57	-101	35	-84	-34	-105	-21	-101	-68	-65	-1	-102	-15	-74	-69	-146	-75	485	435	1490	-21201	1129	-10939	-1477	-10476	-91	-9445	-4038	-7869	564	-10938	-3611	-8468	42
0.055000	-26	41	82	-59	-119	-32	12	-13	-18	4	-72	-61	-97	-13	-31	-58	-100	34	-83	-33	-107	-23	-100	-68	-63	-1	-100	-12	-74	-68	-148	-73	249	148	1489	-21368	1348	-11098	-1533	-10424	-180	-9488	-4080	-7877	564	-10947	-3554	-8475	28
0.055833	-24	43	86	-57	-110	-31	13	-12	-16	6	-72	-62	-97	-14	-30	-56	-98	37	-84	-32	-104	-21	-100	-68	-62	0	-102	-16	-73	-66	-149	-74	5083	-145	1476	-21522	812	-11278	-1596	-10373	-43	-9551	-4127	-7881	319	-10970	-3495	-8500	120
0.056667	-26	41	87	-59	-108	-34	11	-12	-17	2	-72	-62	-96	-11	-35	-60	-101	34	-88	-34	-108	-26	-102	-70	-66	-3	-101	-15	-78	-72	-147	-77	1889	-463	1453	-21672	624	-11470	-1667	-10329	72	-9624	-4181	-7895	183	-11009	-3433	-8533	-61
0.057500	-26	39	85	-60	-111	-34	11	-14	-21	3	-74	-62	-98	-15	-30	-60	-109	35	-87	-32	-93	-19	-99	-69	-63	0	-99	-11	-74	-67	-149	-76	3343	-781	1434	-21803	580	-11669	-1750	-10274	118	-9703	-4232	-7900	147	-11058	-3371	-8574	-247
0.058333	-26	51	88	-58	-109	-33	15	-15	-18	5	-69	-60	-95	-12	-28	-60	-102	32	-85	-33	-104	-22	-99	-68	-66	-3	-101	-11	-73	-44	-146	-81	3936	-1121	1396	-21925	349	-11880	-1832	-10221	149	-9799	-4296	-7914	138	-11109	-3307	-8622	-377
0.059167	-24	40	86	-58	-111	-32	16	-10	-17	7	-69	-60	-97	-15	-32	-79	-102	35	-85	-32	-105	-23	-98	-69	-62	0	-101	-9	-73	-70	-148	-77	2936	-1471	1358	-22035	131	-12099	-1912	-10166	233	-9899	-4352	-7926	-12	-11180	-3246	-8684	-587
0.060000	-23	41	88	-51	-105	-33	15	-15	-15	8	-68	-61	-94	-13	-29	-58	-98	35	-86	-33	-102	-23	-101	-73	-64	-5	-101	-11	-73	-68	-148	-74	3638	-1832	1313	-22131	16	-12318	-2003	-10109	344	-10017	-4423	-7937	-109	-11260	-3192	-8753	-733
0.060833	-27	38	87	-61	-107	-35	13	-15	-16	5	-72	-62	-97	-16	-31	-61	-99	34	-85	-33	-104	-15	-101	-69	-69	-3	-100	-11	-73	-68	-146	-74	4546	-2202	1264	-22216	-408	-12542	-2076	-10050	724	-10143	-4488	-7948	-204	-11349	-3136	-8822	-908
0.061667	-26	43	88	-59	-114	-33	17	-12	-21	4	-73	-62	-134	-15	-29	-60	-100	34	-81	-33	-103	-22	-100	-69	-65	-3	-101	-11	-74	-63	-145	-74	2792	-2580	1221	-22284	-662	-12770	-2153	-9987	750	-10282	-4552	-7957	-179	-11449	-3087	-8902	-1287
0.062500	-25	39	89	-57	-108	-33	15	-11	-18	6	-70	-61	-98	-13	-30	-60	-100	32	-84	-33	-101	-21	-98	-68	-61	-1	-98	-9	-70	-65	-144	-74	3394	-2969	1172	-22342	-373	-12988	-2221	-9921	628	-10428	-4611	-7963	-152	-11559	-3043	-8983	-1536
0.063333	-21	25	91	-58	-107	-38	19	20	-17	5	-72	-59	-94	-11	-27	-56	-97	36	-81	-31	-101	-21	-97	-69	-62	-1	-99	-9	-70	-66	-145	-73	2042	-3364	1132	-22378	-44	-13208	-2281	-9854	674	-10582	-4673	-7966	-169	-11675	-3008	-9067	-1558
0.064167	-23	41	87	-59	-107	-33	17	-9	-16	6	-70	-61	-97	-13	-27	-45	-99	33	-83	-35	-103	-19	-97	-66	-62	-1	-97	-8	-69	-67	-143	-72	1734	-3767	1101	-22404	-114	-13427	-2330	-9791	664	-10744	-4728	-7961	-76	-11797	-2981	-9152	-1684
0.065000	-28	45	89	-53	-109	-34	21	-13	-28	4	-73	-62	-95	-15	-29	-59	-98	34	-82	-33	-107	-22	-102	-68	-65	-3	-100	-13	-74	-70	-144	-74	1510	-4166	1075	-22418	-21	-13647	-2372	-9723	530	-10925	-4767	-7958	-124	-11932	-2966	-9235	-1815
0.065833	-28	36	82	-61	-111	-39	10	-15	-22	4	-77	-66	-98	-17	-30	-61	-101	30	-85	-39	-104	-22	-100	-50	-64	-3	-101	-12	-74	-70	-146	-74	243	-4569	1060	-22395	216	-13855	-2401	-9659	449	-11106	-4797	-7948	-298	-12069	-2955	-9320	-1979
0.066667	-25	36	87	-61	-113	-38	10	-7	-24	-21	-76	-64	-98	-11	-30	-59	-101	34	-86	-35	-108	-22	-99	-69	-65	-4	-103	-15	-75	-70	-149	-65	293	-4959	1060	-22344	388	-14063	-2424	-9597	322	-11295	-4823	-7935	-375	-12216	-2957	-9396	-2071
0.067500	-26	40	86	-60	-113	-33	10	-13	-19	8	-72	-62	-97	-14	-30	-57	-99	35	-59	-33	-85	-24	-100	-67	-64	-1	-99	-12	-74	-70	-148	-72	-1245	-5338	1073	-22312	652	-14261	-2443	-9535	67	-11488	-4836	-7918	-479	-12365	-2962	-9471	-2169
0.068333	-27	41	88	-61	-110	-32	15	-12	-19	7	-70	-64	-99	-16	-28	-57	-99	35	-83	-33	-103	-18	-98	-67	-64	13	-101	-17	-76	-69	-149	-70	-3295	-5706	1096	-22239	1127	-14455	-2430	-9483	-329	-11689	-4836	-7901	-548	-12517	-2983	-9546	-2266
0.069167	-26	42	88	-59	-110	-32	13	-11	-19	8	-70	-63	-96	-14	-40	-58	-97	36	-81	-30	-58	-24	-98	-64	-62	1	-98	-10	-76	-68	-147	-70	640	-6044	1129	-22152	960	-14648	-2430	-9436	-504	-11906	-4828	-7886	-535	-12677	-3011	-9619	-2075
0.070000	-24	44	88	-61	-109	-32	15	-11	-17	3	-72	-64	-97	-12	-28	-56	-97	36	-82	-31	-103	-21	-96	-65	-62	1	-100	-8	-69	-67	-149	-68	-1692	-6360	1167	-22043	992	-14834	-2424	-9400	-580	-12101	-4816	-7876	-632	-12842	-3041	-9691	-1948
0.070833	-22	42	89	-56	-108	-32	11	-9	-17	8	-70	-62	-96	-12	-27	-55	-101	38	-82	-30	-103	-21	-97	-67	-63	2	-98	-6	-72	-64	-146	-70	-2272	-6643	1214	-21922	1382	-15023	-2419	-9373	-791	-12316	-4788	-7871	-773	-13013	-3079	-9763	-1786
0.071667	-25	43	89	-55	-105	-29	13	-14	-18	11	-72	-62	-97	-12	-26	-57	-98	36	-81	-27	-104	-18	-95	-67	-61	3	-95	-7	-73	-66	-148	-67	-553	-6891	1263	-21778	1350	-15212	-2409	-9360	-1063	-12536	-4762	-7878	-601	-13194	-3125	-9841	-1573
0.072500	-24	43	89	-57	-108	-34	12	-13	-18	7	-70	-64	-98	-14	-27	-65	-101	25	-83	-30	-109	-23	-97	-66	-63	3	-96	-9	-74	-67	-151	-73	-2080	-7101	1308	-21631	1248	-15401	-2413	-9365	-1158	-12758	-4732	-7900	-420	-13382	-3178	-9917	-1460
0.073333	-29	40	89	-46	-111	-34	12	-6	-23	7	-72	-66	-100	-15	-31	-63	-104	33	-84	-33	-107	-25	-100	-73	-67	-1	-99	-12	-78	-75	-153	-77	-1447	-7265	1344	-21470	1308	-15595	-2417	-9384	-1249	-12986	-4702	-7931	-142	-13584	-3230	-10008	-1276
0.074167	-28	37	82	-59	-115	-36	8	-17	-19	4	-74	-67	-100	-16	-12	-50	-101	34	-83	-33	-109	-24	-100	-70	-66	0	-102	-12	-75	-67	-151	-76	157	-7379	1377	-21291	1053	-15812	-2427	-9421	-1071	-13216	-4688	-7976	-155	-13788	-3281	-10090	-1146
0.075000	-28	40	87	-64	-110	-33	12	-14	-21	7	-73	-65	-100	-18	-31	-62	-104	34	-83	-32	-110	-24	-97	-68	-65	-1	-102	-11	-77	-65	-151	-74	-971	-7445	1401	-21099	561	-15991	-2437	-9474	-862	-13447	-4637	-8036	-353	-13996	-3336	-10186	-1084
0.075833	-26	42	87	-60	-108	-32	16	-15	-21	8	-73	-61	-95	-13	-28	-58	-100	36	-82	-28	-102	-22	-99	-68	-68	-1	-97	-9	-75	-66	-148	-70	-42	-7450	1403	-20892	357	-16196	-2455	-9550	-814	-13682	-4605	-8111	-247	-14211	-3382	-10286	-792
0.076667	-25	47	90	-56	-111	-31	15	-12	-17	10	-69	-60	-98	-11	-26	-60	-99	35	-85	-31	-104	-22	-100	-66	-65	1	-99	-9	-74	-67	-148	-76	-380	-7417	1391	-20674	257	-16420	-2485	-9649	-758	-13923	-4581	-8208	-179	-14437	-3435	-10400	-442
0.077500	-26	44	89	-55	-110	-30	13	-13	-18	9	-66	-61	-97	-8	-27	-58	-100	37	-82	-31	-103	-22	-97	-67	-64	0	-100	-12	-73	-67	-147	-73	-759	-7324	1356	-20449	-126	-16648	-2516	-9765	-611	-14168	-4568	-8315	-218	-14669	-3481	-10518	-241
0.078333	-24	42	91	-57	-107	-30	16	-13	-15	7	-70	-61	-93	-13	-28	-59	-99	34	-84	-28	-102	-25	-97	-68	-63	0	-99	-9	-72	-65	-148	-75	228	-7187	1307	-20210	-579	-16888	-2558	-9901	-409	-14407	-4553	-8422	-182	-14908	-3525	-10657	-64
0.079167	-24	44	90	-58	-108	-31	13	-12	-18	10	-72	-67	-96	-15	-28	-60	-99	36	-84	-31	-102	-22	-99	-67	-64	-3	-100	-12	-74	-68	-149	-74	-425	-7001	1234	-19969	-924	-17143	-2602	-10062	-207	-14661	-4551	-8575	-276	-15154	-3566	-10794	206
0.080000	-28	28	88	-62	-107	-31	15	-13	-17	9	-73	-63	-96	-15	-28	-62	-99	34	-86	-31	-102	-22	-100	-68	-62	15	-98	-13	-72	-73	-147	-76	167	-6774	1146	-19720	-1175	-17412	-2651	-10232	95	-14913	-4554	-8715	-249	-15407	-3604	-10944	550
0.080833	-25	39	87	-59	-105	-34	13	-15	-21	2	-74	-77	-95	-8	-25	-63	-101	41	-84	-33	-102	-22	-99	-69	-65	-1	-100	-15	-74	-70	-146	-77	-339	-6500	1041	-19463	-1202	-17689	-2706	-10422	381	-15169	-4561	-8870	-166	-15662	-3644	-11101	730
0.081667	-29	39	86	-33	-113	-33	11	-15	-19	5	-73	-62	-94	-17	-32	-64	-100	34	-88	-34	-105	-25	-100	-73	-69	-4	-102	-15	-77	-22	-147	-77	-2556	-6195	918	-19214	-965	-17991	-2763	-10622	426	-15433	-4578	-9030	-200	-15929	-3680	-11274	879
0.082500	-30	37	86	-62	-112	-36	11	-15	-26	3	-77	-68	-100	-18	-28	-64	-105	32	-85	-33	-105	-23	-100	-72	-65	-3	-101	-14	-73	-69	-147	-76	694	-5845	787	-18957	-1133	-18299	-2825	-10828	707	-15696	-4598	-9184	-336	-16199	-3718	-11447	1286
0.083333	-24	39	90	-64	-107	-30	15	-13	-16	7	-69	-61	-94	-14	-30	-62	-99	33	-85	-33	-105	-18	-98	-67	-63	0	-98	-17	-75	-70	-147	-74	412	-5467	643	-18712	-1458	-18623	-2882	-11036	1117	-15962	-4619	-9344	-118	-16470	-3758	-11629	1575
0.084167	-26	44	90	-58	-107	-33	17	-6	-15	9	-73	-64	-95	-15	-28	-61	-98	36	-81	-30	-107	-19	-96	-65	-63	1	-100	-14	-72	-69	-143	-72	-1780	-5063	498	-18471	-1204	-18953	-2944	-11249	1353	-16234	-4652	-9502	32	-16763	-3803	-11812	1804
0.085000	-23	53	90	-60	-110	-29	17	-13	-15	8	-70	-61	-93	-14	-28	-60	-99	35	-85	-32	-105	-22	-95	-65	-62	3	-102	-10	-69	-68	-143	-73	367	-4643	337	-18250	-1000	-19296	-3015	-11459	1624	-16514	-4686	-9661	-231	-17060	-3856	-12010	1970
0.085833	-24	42	90	-61	-108	-32	12	-13	-17	6	-72	-63	-97	-18	-30	-62	-120	36	-87	-34	-104	-24	-98	-69	-64	0	-101	-13	-75	-73	-147	-76	-1640	-4213	185	-18043	-673	-19647	-3090	-11665	1772	-16796	-4727	-9816	-409	-17375	-3919	-12209	1929
0.086667	-29	39	89	-74	-105	-35	11	-17	-17	6	-74	-66	-97	-16	-30	-64	-101	33	-84	-35	-105	-24	-102	-70	-64	-3	-100	-14	-90	-70	-148	-74	-1533	-3769	27	-17855	-237	-20004	-3167	-11871	1906	-17077	-4769	-9965	-198	-17689	-3987	-12412	2021
0.087500	-29	42	89	-60	-108	-33	15	-23	-18	9	-73	-62	-93	-15	-30	-61	-98	36	-83	-31	-102	-19	-98	-69	-62	1	-98	-15	-73	-72	-154	-74	-264	-3317	-128	-17682	154	-20358	-3238	-12064	2205	-17361	-4816	-10114	-235	-18020	-4062	-12621	2024
0.088333	-24	43	89	-60	-110	-35	13	-12	-17	5	-72	-63	-98	-17	-28	-60	-97	62	-81	-33	-102	-19	-99	-67	-64	2	-99	-16	-72	-68	-146	-74	-1246	-2867	-285	-17539	310	-20712	-3316	-12253	2350	-17649	-4867	-10260	-340	-18360	-4146	-12833	1842
0.089167	-27	41	91	-59	-109	-32	17	6	-23	7	-74	-63	-97	-14	-30	-59	-102	36	-82	-33	-108	-19	-99	-67	-64	2	-101	-13	-74	-66	-149	-75	-1376	-2424	-438	-17420	828	-21061	-3392	-12430	2278	-17946	-4935	-10409	-279	-18722	-4239	-13055	1738
0.090000	-26	41	89	-59	-109	-33	10	-13	-19	6	-74	-64	-100	-16	-30	-60	-102	33	-83	-35	-105	-24	-100	-73	-66	2	-100	-14	-76	-69	-148	-75	-1149	-1998	-597	-17323	1422	-21399	-3470	-12607	2262	-18245	-5009	-10562	-82	-19096	-4338	-13281	1813
0.090833	-27	40	89	-63	-110	-33	10	-19	-17	7	-75	-66	-98	-17	-29	-63	-97	34	-84	-33	-105	-22	-100	-66	-63	-1	-100	-13	-72	-69	-146	-73	-2010	-1583	-756	-17237	1749	-21724	-3537	-12771	2193	-18546	-5090	-10713	-22	-19475	-4437	-13511	1588
0.091667	-19	36	90	-59	-109	-31	12	-17	-16	7	-70	-63	-96	-14	-28	-59	-99	34	-103	-32	-104	-23	-102	-70	-64	3	-100	-13	-75	-68	-149	-76	-817	-1192	-921	-17187	2023	-22038	-3611	-12934	2085	-18852	-5182	-10874	-105	-19863	-4542	-13741	1472
0.092500	-27	40	88	-59	-111	-33	11	-15	-19	5	-76	-64	-100	-15	-29	-60	-100	34	-84	-34	-105	-23	-97	-69	-66	0	-99	-13	-76	-68	-149	-77	-1331	-825	-1094	-17151	2151	-22335	-3676	-13095	1940	-19160	-5289	-11041	-76	-20286	-4650	-13983	1609
0.093333	-26	40	89	-60	-110	-30	10	-16	-17	4	-72	-64	-96	-17	-27	-58	-101	30	-84	-33	-108	-25	-100	-69	-67	-3	-100	-13	-74	-68	-149	-76	-944	-486	-1268	-17131	2007	-22611	-3741	-13253	1799	-19470	-5409	-11214	-92	-20714	-4758	-14226	1454
0.094167	-27	39	89	-31	-107	-34	9	-16	-22	5	-75	-65	-96	-16	-31	-64	-100	30	-87	-33	-105	-22	-103	-73	-63	-4	-109	-13	-74	-70	-154	-78	-716	-180	-1452	-17121	1979	-22877	-3801	-13403	1625	-19787	-5546	-11408	-117	-21155	-4862	-14469	1305
0.095000	-28	40	89	-63	-110	-38	11	-16	-21	3	-74	-65	-98	-14	-29	-60	-98	25	-85	-33	-105	-24	-101	-72	-64	-5	-102	-15	-74	-70	-149	-77	-2393	96	-1642	-17121	2055	-23116	-3857	-13556	1270	-20111	-5701	-11618	-138	-21596	-4961	-14697	1279
0.095833	-26	40	88	-59	-107	-33	12	-28	-19	5	-70	-45	-96	-16	-28	-59	-97	34	-85	-29	-100	-23	-102	-66	-62	-1	-100	-10	-72	-68	-147	-73	140	332	-1835	-17125	1643	-23350	-3908	-13704	1026	-20430	-5863	-11812	-356	-22045	-5056	-14950	1331
0.096667	-27	42	91	-69	-111	-31	11	-14	-18	5	-73	-65	-95	-16	-27	-59	-97	36	-84	-32	-100	-10	-100	-69	-63	4	-100	-12	-68	-68	-148	-72	2402	532	-2041	-17132	873	-23559	-3965	-13851	1053	-20762	-6047	-12035	-538	-22503	-5145	-15186	1283
0.097500	-27	39	89	-60	-107	-36	11	-14	-16	6	-56	-69	-94	-13	-25	-60	-99	32	-87	-31	-101	-23	-101	-68	-59	-5	-101	-11	-72	-78	-147	-73	-965	696	-2238	-17138	917	-23767	-4028	-13998	861	-21089	-6249	-12269	-511	-22965	-5230	-15413	924
0.098333	-25	40	89	-60	-107	-35	12	-18	-24	2	-75	-66	-96	-34	-28	-62	-101	33	-92	-32	-103	-24	-104	-73	-64	-8	-102	-13	-73	-74	-151	-75	2258	830	-2466	-17150	662	-23970	-4094	-14168	695	-21425	-6475	-12514	-438	-23437	-5311	-15631	756
0.099167	-30	40	85	-62	-110	-39	6	-18	-22	4	-78	-68	-99	-18	-32	-64	-105	29	-87	-33	-104	-24	-104	-70	-64	-1	-102	-7	-73	-72	-149	-76	1008	923	-2685	-17153	361	-24169	-4165	-14282	622	-21761	-6704	-12769	-478	-23898	-5396	-15833	600
0.100000	-29	38	87	-59	-111	-34	11	-16	-22	1	-75	-67	-98	-17	-31	-63	-101	30	-82	-31	-105	-25	-104	-53	-66	-6	-104	-14	-76	-73	-151	-76	784	989	-2895	-17145	267	-24368	-4253	-14418	528	-22104	-6958	-13031	-545	-24363	-5483	-16018	333
0.100833	-29	36	82	-64	-111	-35	-3	-16	-19	-3	-77	-73	-96	-18	-33	-64	-103	30	-88	-33	-107	-27	-105	-72	-61	-5	-102	-13	-72	-70	-151	-75	2144	1026	-3110	-17136	300	-24574	-4351	-14548	504	-22449	-7226	-13301	-626	-24821	-5569	-16182	257
0.101667	-26	38	87	-65	-107	-35	8	-16	-16	1	-76	-67	-94	-17	-29	-64	-93	30	-90	-36	-105	-24	-102	-73	-61	-7	-103	-16	-72	-72	-150	-75	1843	1034	-3322	-17113	66	-24786	-4472	-14673	654	-22799	-7513	-13566	-659	-25268	-5665	-16324	121
0.102500	-27	35	82	-65	-109	-36	7	-17	-15	0	-75	-64	-101	-17	-30	-65	-100	32	-90	-33	-107	-22	-104	-73	-65	-6	-101	-14	-72	-75	-150	-75	958	1018	-3531	-17086	147	-25011	-4619	-14798	585	-23141	-7809	-13839	-642	-25709	-5780	-16437	-258
0.103333	-26	39	86	-63	-109	-34	8	-15	-18	1	-74	-65	-96	-19	-22	-61	-98	34	-86	-28	-107	-22	-104	-72	-63	-5	-101	-15	-74	-72	-146	-75	1619	977	-3733	-17051	537	-25245	-4784	-14917	485	-23484	-8125	-14108	-741	-26139	-5916	-16525	-397
0.104167	-24	38	86	-73	-135	-34	13	-14	-17	1	-75	-64	-93	-17	-29	-62	-97	33	-87	-32	-105	-22	-101	-69	-64	-1	-101	-13	-73	-69	-143	-74	30	923	-3931	-17009	704	-25496	-4974	-15037	424	-23827	-8448	-14375	-702	-26552	-6073	-16592	-553
0.105000	-26	38	87	-59	-110	-35	12	-11	-22	5	-73	-64	-96	-16	-26	-61	-99	35	-55	-30	-103	-22	-102	-75	-61	-3	-100	-15	-72	-69	-149	-75	581	848	-4120	-16964	653	-25760	-5198	-15155	424	-24166	-8790	-14641	-589	-26960	-6259	-16626	-680
0.105833	-26	36	86	-63	-110	-39	10	-18	-17	1	-75	-65	-98	-23	-30	-64	-102	33	-88	-36	-110	-26	-102	-72	-64	-6	-101	-17	-74	-72	-150	-77	-104	762	-4306	-16921	669	-26032	-5450	-15289	334	-24498	-9150	-14897	-658	-27337	-6481	-16642	-714
0.106667	-34	35	79	-62	-112	-39	8	-18	-23	-4	-78	-68	-105	-24	-36	-65	-104	30	-91	-36	-112	-25	-108	-82	-66	-5	-103	-21	-79	-75	-149	-80	-468	659	-4482	-16878	500	-26310	-5722	-15423	249	-24819	-9513	-15147	-717	-27694	-6741	-16638	-961
0.107500	-30	34	74	-66	-116	-42	11	-24	-23	-1	-77	-67	-99	-22	-33	-65	-100	30	-87	-38	-108	-26	-105	-73	-66	-4	-100	-15	-76	-74	-150	-87	-478	553	-4634	-16829	259	-26587	-6017	-15570	246	-25119	-9879	-15380	-745	-28019	-7029	-16598	-1203
0.108333	-26	38	86	-61	-113	-39	9	-16	-17	2	-74	-66	-131	-22	-32	-63	-100	35	-87	-38	-107	-23	-102	-72	-67	-3	-102	-16	-78	-70	-149	-78	-2611	439	-4801	-16787	38	-26855	-6326	-15735	79	-25404	-10263	-15609	-849	-28319	-7369	-16556	-1362
0.109167	-28	35	86	-61	-118	-36	8	-11	-23	2	-74	-64	-99	-17	-31	-61	-99	30	-88	-34	-105	-26	-105	-74	-63	-4	-100	-17	-76	-69	-151	-77	-2156	316	-4944	-16753	-362	-27119	-6652	-15925	-253	-25667	-10652	-15826	-778	-28582	-7748	-16495	-1426
0.110000	-27	41	88	-59	-109	-33	15	-15	-15	5	-72	-65	-96	-19	-31	-62	-90	34	-96	-39	-103	-16	-101	-70	-61	-1	-100	-16	-72	-72	-150	-77	1284	192	-5085	-16722	-1434	-27359	-6985	-16135	-183	-25905	-11052	-16031	-679	-28810	-8174	-16435	-1446
0.110833	-28	40	88	-61	-112	-34	1	-18	-16	3	-73	-67	-98	-17	-29	-60	-102	34	-87	-38	-107	-23	-102	-70	-68	0	-103	-16	-74	-69	-148	-75	-2646	57	-5208	-16698	-1906	-27577	-7324	-16379	-199	-26112	-11452	-16228	-776	-28995	-8630	-16369	-1717
0.111667	-30	39	90	-58	-108	-33	12	-15	-19	6	-68	-65	-95	-17	-30	-62	-99	47	-86	-34	-105	-23	-97	-70	-65	-3	-102	-14	-73	-68	-152	-78	79	-78	-5319	-16696	-2337	-27766	-7653	-16654	-268	-26289	-11856	-16403	-1130	-29139	-9125	-16307	-1754
0.112500	-28	39	87	-60	-122	-38	6	-17	-19	29	-73	-66	-97	-18	-29	-59	-100	35	-86	-34	-104	-25	-102	-72	-66	-3	-101	-15	-75	-51	-150	-53	-456	-219	-5424	-16698	-2788	-27916	-7974	-16965	-292	-26429	-12258	-16586	-1633	-29238	-9653	-16253	-1752
0.113333	-28	40	87	-60	-110	-36	11	-16	-18	3	-70	-66	-98	-19	-33	-61	-104	32	-87	-36	-105	-24	-100	-70	-68	-7	-102	-14	-75	-69	-152	-76	-771	-368	-5512	-16711	-3202	-28027	-8268	-17305	-279	-26530	-12657	-16741	-1756	-29289	-10209	-16208	-1986
0.114167	-29	43	86	-66	-112	-39	11	-19	-22	4	-76	-66	-99	-17	-30	-59	-103	33	-88	-35	-107	-25	-102	-74	-64	-8	-104	-16	-81	-70	-152	-75	418	-522	-5588	-16737	-3121	-28098	-8545	-17687	-190	-26599	-13050	-16904	-1762	-29291	-10783	-16174	-2120
0.115000	-28	37	85	-60	-113	-35	9	-17	-21	0	-75	-69	-99	-24	-33	-63	-109	30	-90	-29	-108	-28	-104	-74	-67	-7	-107	-17	-77	-75	-151	-81	1261	-680	-5646	-16779	-3359	-28128	-8786	-18101	56	-26619	-13417	-17054	-1715	-29245	-11372	-16165	-2323
0.115833	-30	39	85	-61	-110	-38	8	-18	-19	0	-76	-69	-96	-19	-29	-60	-100	34	-86	-33	-105	-26	-101	-69	-65	-8	-103	-14	-74	-69	-151	-77	478	-831	-5670	-16828	-3459	-28109	-8982	-18540	74	-26602	-13802	-17189	-1378	-29145	-11954	-16160	-2582
0.116667	-28	39	86	-58	-104	-33	11	-14	-16	8	-73	-66	-92	-15	-26	-61	-98	35	-87	-32	-104	-29	-100	-68	-61	-6	-98	-13	-73	-68	-147	-73	1724	-994	-5699	-16893	-2981	-28054	-9137	-19025	85	-26549	-14152	-17314	-1298	-28998	-12538	-16174	-2426
0.117500	-24	43	89	-60	-102	-45	13	-14	-17	11	-73	-62	-92	-10	-27	-57	-100	37	-84	-31	-102	-24	-101	-67	-63	-5	-101	-10	-72	-68	-132	-74	621	-1164	-5697	-16968	-2553	-27967	-9247	-19527	156	-26458	-14481	-17435	-1176	-28810	-13114	-16207	-2425
0.118333	-28	42	87	-57	-107	-32	17	-12	-14	17	-66	-63	-96	-12	-24	-55	-102	36	-85	-30	-103	-21	-98	-66	-61	-1	-100	-12	-73	-68	-145	-75	1697	-1338	-5680	-17058	-2433	-27840	-9318	-20053	299	-26336	-14786	-17537	-894	-28575	-13668	-16254	-2423
0.119167	-25	43	89	-58	-104	-31	15	-10	-18	4	-72	-64	-95	-13	-27	-58	-99	37	-83	-29	-103	-22	-98	-67	-64	-4	-100	-12	-76	-73	-146	-76	1785	-1514	-5636	-17159	-2180	-27692	-9319	-20593	391	-26179	-15064	-17655	-714	-28302	-14194	-16311	-2130
0.120000	-27	38	87	-61	-105	-30	13	-12	-16	8	-73	-63	-95	-14	-26	-59	-101	45	-85	-29	-107	-23	-103	-68	-63	-3	-98	-9	-76	-66	-147	-75	1374	-1693	-5576	-17270	-1927	-27517	-9279	-21147	457	-25992	-15310	-17747	-576	-27997	-14683	-16377	-2050
0.120833	-28	43	90	-48	-107	-32	13	-21	-16	4	-70	-66	-94	-13	-26	-58	-98	38	-84	-28	-103	-19	-97	-66	-63	-3	-102	-11	-72	-68	-146	-56	2000	-1875	-5502	-17387	-1810	-27324	-9193	-21706	545	-25786	-15526	-17832	-474	-27660	-15126	-16443	-1990
0.121667	-27	41	87	-59	-107	-31	13	-12	-15	6	-69	-60	-95	-12	-25	-55	-98	36	-85	-31	-103	-27	-98	-66	-63	0	-97	-11	-70	-68	-145	-76	404	-2049	-5406	-17517	-1684	-27113	-9065	-22263	563	-25547	-15720	-17904	-234	-27301	-15522	-16506	-1747
0.122500	-27	42	85	-58	-107	-29	16	6	-18	7	-73	-64	-96	-12	-26	-56	-99	38	-84	-27	-104	-21	-97	-65	-62	0	-97	-11	-75	-72	-145	-76	-372	-2227	-5297	-17655	-1481	-26889	-8892	-22811	482	-25294	-15850	-17963	59	-26927	-15859	-16565	-1451
0.123333	-27	40	87	-59	-107	-31	12	-12	-16	6	-69	-65	-95	-21	-24	-60	-91	36	-87	-34	-104	-24	-100	-69	-63	-3	-99	-13	-77	-67	-149	-77	3991	-2399	-5183	-17808	-1917	-26656	-8696	-23345	801	-25023	-15941	-18013	354	-26539	-16150	-16613	-1040
0.124167	-60	37	86	-58	-121	-31	11	-13	-17	4	-72	-62	-98	-14	-28	-60	-97	38	-84	-28	-102	-24	-98	-65	-57	1	-96	-9	-81	-66	-146	-75	430	-2562	-5053	-17961	-2020	-26412	-8455	-23859	1031	-24736	-16028	-18038	614	-26142	-16372	-16644	-853
0.125000	-25	42	90	-56	-109	-34	13	-12	-17	9	-69	-61	-105	-12	-9	-60	-95	37	-82	-30	-104	-21	-100	-66	-62	0	-97	-12	-74	-68	-146	-74	1416	-2722	-4930	-18130	-1948	-26160	-8204	-24354	1204	-24430	-16068	-18050	696	-25746	-16534	-16655	-541
0.125833	-26	40	87	-49	-110	-36	13	-12	-15	5	-70	-61	-100	-13	-29	-59	-100	36	-85	-29	-105	-21	-99	-67	-64	0	-100	-12	-75	-70	-148	-76	1033	-2875	-4822	-18302	-1881	-25896	-7924	-24829	1493	-24116	-16068	-18048	810	-25355	-16636	-16649	-220
0.126667	-22	41	89	-61	-113	-35	11	-11	-18	6	-72	-65	-98	-14	-29	-58	-100	36	-80	-30	-111	-24	-99	-68	-65	0	-98	-13	-76	-67	-144	-75	-10	-3013	-4662	-18484	-1844	-25622	-7631	-25272	1811	-23786	-16033	-18033	972	-24968	-16674	-16610	109
0.127500	-25	42	89	-57	-112	-34	11	-13	-18	6	-70	-65	-98	-15	-29	-58	-99	36	-84	-29	-105	-19	-96	-66	-65	13	-97	-12	-76	-68	-146	-86	1000	-3143	-4530	-18669	-1566	-25334	-7330	-25680	1938	-23451	-15964	-17995	967	-24593	-16656	-16556	553
0.128333	-27	41	88	-58	-110	-32	13	-13	-15	13	-64	-66	-94	-13	-31	-59	-96	37	-84	-31	-102	-22	-98	-66	-62	0	-99	-12	-70	-66	-146	-75	1233	-3256	-4401	-18861	-1710	-25036	-7022	-26070	2303	-23100	-15861	-17947	1055	-24224	-16579	-16473	855
0.129167	-25	36	89	-57	-109	-30	15	-13	-19	6	-70	-64	-97	-14	-29	-59	-98	36	-82	-32	-104	-21	-98	-69	-63	5	-98	-11	-76	-68	-152	-77	-321	-3355	-4280	-19064	-1731	-24722	-6710	-26423	2498	-22742	-15728	-17888	1141	-23875	-16449	-16367	1011
0.130000	-26	42	92	-56	-111	-34	13	-13	-15	8	-69	-61	-95	-12	-29	-57	-100	37	-84	-30	-103	-22	-98	-68	-63	0	-98	-12	-72	-68	-144	-75	416	-3444	-4158	-19268	-1279	-24391	-6398	-26753	2566	-22376	-15563	-17822	1051	-23535	-16270	-16239	1345
0.130833	-26	36	88	-57	-110	-14	10	-12	-15	6	-69	-65	-94	-14	-27	-58	-100	35	-84	-32	-105	-24	-98	-67	-64	0	-99	-13	-73	-67	-145	-77	-879	-3525	-4062	-19481	-993	-24046	-6081	-27057	2574	-21994	-15377	-17751	1132	-23208	-16050	-16097	1740
0.131667	-26	41	89	-59	-110	-35	10	-18	-22	4	-73	-65	-95	-18	-31	-59	-102	33	-85	-33	-109	-26	-101	-72	-66	-1	-100	-14	-76	-72	-150	-77	-699	-3588	-3931	-19698	-948	-23687	-5766	-27343	2577	-21614	-15162	-17683	1170	-22898	-15788	-15942	2110
0.132500	-30	38	85	-41	-116	-40	8	-17	-19	2	-77	-69	-99	-19	-33	-63	-104	29	-87	-39	-107	-24	-101	-69	-65	10	-101	-14	-75	-66	-150	-57	-473	-3640	-3819	-19915	-732	-23307	-5448	-27601	2637	-21222	-14920	-17608	1184	-22590	-15491	-15774	2451
0.133333	-27	38	88	-61	-109	-36	10	-17	-22	3	-74	-67	-97	-18	-42	-59	-103	30	-85	-38	-107	-26	-101	-74	-67	-3	-101	-15	-75	-69	-150	-76	-1289	-3677	-3700	-20137	-545	-22913	-5154	-27841	2606	-20827	-14662	-17556	1164	-22298	-15171	-15600	2604
0.134167	-31	17	87	-61	-111	-38	11	-16	-21	4	-74	-67	-98	-21	-33	-62	-105	29	-87	-34	-108	-25	-107	-70	-66	-1	-101	-16	-75	-70	-152	-79	-786	-3711	-3581	-20359	-490	-22510	-4818	-28062	2542	-20423	-14379	-17488	1216	-22005	-14827	-15427	2746
0.135000	-27	40	87	-62	-113	-38	10	-17	-23	3	-76	-68	-97	-18	-32	-59	-101	29	-87	-38	-104	-25	-103	-73	-67	-4	-104	-17	-75	-73	-149	-77	-1614	-3728	-3454	-20575	-265	-22096	-4495	-28266	2343	-20024	-14081	-17443	1300	-21719	-14472	-15254	2733
0.135833	-24	38	88	-61	-111	-41	11	-14	-22	5	-72	-66	-96	-16	-30	-61	-103	30	-85	-35	-107	-24	-100	-69	-63	0	-101	-14	-74	-68	-131	-84	-3056	-3732	-3318	-20792	140	-21674	-4186	-28455	2080	-19614	-13761	-17413	1211	-21436	-14106	-15091	2791
0.136667	-24	50	89	-59	-108	-33	12	-13	-15	7	-74	-67	-95	-14	-30	-52	-98	35	-84	-36	-104	-24	-98	-73	-61	0	-102	-14	-69	-64	-144	-75	1216	-3736	-3169	-21004	-36	-21250	-3867	-28632	1958	-19215	-13433	-17405	1050	-21156	-13740	-14942	3036
0.137500	-23	37	88	-60	-109	-42	13	-15	-16	5	-72	-66	-94	-14	-30	-58	-102	32	-85	-34	-105	-24	-99	-69	-64	0	-99	-15	-72	-68	-126	-75	-796	-3729	-3015	-21216	-85	-20828	-3555	-28794	1774	-18816	-13099	-17411	1125	-20882	-13380	-14798	2928
0.138333	-27	41	91	-61	-105	-33	15	-14	-19	5	-73	-67	-94	-14	-28	-58	-100	34	-85	-31	-101	-22	-101	-70	-62	1	-100	-14	-74	-70	-146	-75	-1013	-3717	-2836	-21421	96	-20420	-3245	-28944	1540	-18425	-12760	-17439	1042	-20608	-13025	-14678	2714
0.139167	-26	40	92	-60	-105	-36	11	-15	-18	6	-73	-65	-96	-16	-31	-57	-96	33	-85	-35	-105	-25	-101	-70	-56	-3	-99	-13	-74	-45	-150	-77	592	-3699	-2669	-21624	112	-20020	-2945	-29083	1200	-18048	-12413	-17488	1000	-20332	-12687	-14578	2485
0.140000	-26	39	87	-62	-111	-36	11	-16	-21	2	-77	-73	-98	-29	-40	-61	-100	28	-93	-35	-108	-26	-102	-72	-68	-4	-108	-23	-78	-74	-152	-81	-871	-3680	-2490	-21816	164	-19636	-2649	-29204	863	-17682	-12058	-17563	998	-20062	-12365	-14496	2085
0.140833	-28	40	81	-65	-116	-38	-7	-17	-19	3	-76	-72	-101	-19	-31	-59	-102	30	-88	-38	-107	-23	-100	-70	-65	-7	-91	-15	-75	-67	-149	-77	-490	-3647	-2292	-21998	431	-19268	-2348	-29307	517	-17324	-11728	-17645	810	-19785	-12052	-14435	1827
0.141667	-27	39	88	-63	-111	-33	11	-13	-22	4	-75	-72	-99	-18	-32	-62	-103	33	-87	-34	-104	-22	-99	-72	-67	-6	-105	-16	-78	-72	-151	-78	814	-3615	-2090	-22174	625	-18923	-2059	-29391	460	-16981	-11389	-17744	698	-19514	-11771	-14397	1549
0.142500	-27	36	85	-62	-109	-36	0	-14	-23	6	-74	-65	-97	-16	-30	-62	-100	33	-86	-32	-111	-25	-101	-72	-59	-1	-99	-15	-75	-68	-147	-77	-570	-3572	-1887	-22346	670	-18606	-1771	-29461	223	-16656	-11055	-17857	679	-19242	-11504	-14379	932
0.143333	-25	43	88	-60	-107	-33	13	-13	-16	5	-70	-66	-95	-18	-29	-59	-116	30	-84	-32	-104	-21	-99	-68	-61	-3	-98	-16	-72	-66	-150	-77	207	-3525	-1688	-22505	874	-18310	-1486	-29509	-288	-16351	-10734	-17982	613	-18963	-11260	-14391	328
0.144167	-24	42	88	-60	-110	-34	11	-11	-14	5	-72	-64	-96	-15	-29	-58	-97	34	-83	-40	-101	-23	-99	-73	-64	1	-98	-11	-72	-68	-147	-75	-472	-3470	-1492	-22663	1169	-18047	-1198	-29542	-580	-16062	-10418	-18117	506	-18688	-11034	-14424	13
0.145000	-25	41	89	-60	-105	-31	13	-12	-14	5	-72	-65	-94	-14	-30	-68	-95	35	-84	-33	-103	-22	-99	-70	-62	0	-98	-13	-74	-68	-151	-78	-1237	-3414	-1303	-22813	1266	-17813	-908	-29550	-912	-15793	-10115	-18260	368	-18423	-10829	-14482	-215
0.145833	-24	45	88	-62	-110	-63	7	-16	-19	6	-72	-68	-98	-17	-29	-60	-102	33	-85	-32	-110	-23	-100	-70	-65	-4	-101	-15	-76	-69	-147	-77	-578	-3351	-1134	-22965	1369	-17606	-638	-29550	-1267	-15535	-9827	-18406	318	-18151	-10642	-14562	-550
0.146667	-30	37	85	-63	-110	-36	11	-16	-19	3	-75	-66	-98	-17	-32	-61	-100	32	-80	-34	-107	-10	-99	-70	-65	-4	-98	-13	-76	-68	-149	-78	-1701	-3281	-974	-23108	1662	-17428	-348	-29540	-1498	-15300	-9549	-18554	167	-17884	-10468	-14662	-885
0.147500	-25	40	85	-64	-110	-34	32	-21	-17	4	-70	-67	-96	-14	-31	-59	-99	33	-84	-33	-105	-25	-100	-69	-66	-5	-110	-13	-75	-72	-150	-78	-1297	-3208	-827	-23246	2006	-17276	-63	-29489	-1767	-15080	-9279	-18688	4	-17621	-10299	-14781	-1150
0.148333	-26	39	86	-61	-109	-33	13	-14	-19	4	-74	-90	-99	-18	-34	-61	-101	32	-85	-35	-109	-25	-99	-70	-67	-4	-102	-15	-77	-69	-151	-79	-1850	-3133	-703	-23392	2251	-17145	228	-29436	-1957	-14879	-9030	-18830	-21	-17364	-10144	-14927	-1301
0.149167	-27	38	84	-63	-113	-36	8	-19	-24	0	-76	-69	-98	-19	-34	-61	-101	32	-86	-32	-104	-24	-98	-73	-68	-5	-103	-12	-74	-68	-148	-75	-3866	-3042	-589	-23527	2714	-17031	523	-29371	-2322	-14688	-8783	-18958	-137	-17107	-9986	-15079	-1442
0.150000	-27	40	88	-62	-112	-32	10	-14	-21	5	-73	-65	-98	-16	-33	-62	-99	33	-75	-34	-105	-24	-97	-70	-64	0	-98	-11	-73	-69	-147	-76	-321	-2959	-495	-23665	2739	-16941	821	-29293	-2572	-14513	-8555	-19080	-331	-16859	-9826	-15255	-1566
0.150833	-13	39	88	-59	-109	-34	16	-14	-22	2	-73	-65	-97	-15	-30	-60	-100	33	-82	-30	-103	-22	-97	-68	-74	-1	-101	-15	-70	-69	-147	-75	-533	-2865	-411	-23801	2487	-16862	1127	-29219	-2629	-14352	-8330	-19195	-335	-16619	-9663	-15445	-1566
0.151667	-26	37	87	-58	-107	-31	13	-13	-21	7	-72	-65	-98	-13	-29	-33	-100	32	-85	-32	-107	-22	-98	-73	-62	0	-99	-11	-72	-69	-147	-76	-2272	-2780	-348	-23939	2741	-16798	1427	-29108	-2764	-14180	-8117	-19299	-310	-16395	-9500	-15649	-1586
0.152500	-27	13	86	-59	-110	-9	10	-14	-21	2	-72	-67	-95	-17	-31	-59	-99	35	-83	-33	-103	-24	-99	-72	-66	-1	-99	-9	-50	-67	-156	-76	282	-2687	-289	-24074	2799	-16740	1721	-29039	-2749	-14066	-7916	-19393	-305	-16177	-9326	-15868	-1538
0.153333	-27	37	87	-59	-108	-32	13	-13	-17	3	-75	-66	-97	-40	-30	-49	-103	33	-85	-31	-104	-24	-99	-70	-66	-4	-98	-11	-73	-70	-149	-75	-1285	-2605	-255	-24208	2844	-16689	2014	-28944	-2624	-13945	-7721	-19476	-442	-15976	-9135	-16093	-1493
0.154167	-29	40	88	-61	-110	-33	15	-15	-19	2	-76	-67	-95	-15	-31	-62	-99	35	-84	-29	-104	-23	-99	-70	-65	-8	-101	-14	-75	-70	-149	-77	-787	-2513	-210	-24341	2908	-16643	2284	-28841	-2613	-13839	-7540	-19550	-422	-15790	-8938	-16329	-1366
0.155000	-27	39	87	-61	-111	-32	15	-16	-16	-8	-74	-73	-93	-16	-31	-55	-102	33	-82	-36	-104	-24	-98	-67	-63	0	-100	-12	-75	-69	-147	-75	941	-2433	-177	-24467	2743	-16597	2537	-28730	-2443	-13741	-7360	-19611	-439	-15619	-8729	-16570	-1245
0.155833	-25	62	90	-57	-108	-30	10	-14	-18	3	-73	-66	-97	-14	-28	-58	-99	36	-81	-33	-107	-23	-97	-69	-64	0	-98	-10	-72	-69	-148	-77	350	-2391	-146	-24585	2280	-16545	2764	-28606	-2177	-13658	-7196	-19664	-673	-15472	-8509	-16823	-1155
0.156667	-22	42	90	-58	-107	-33	13	-13	-18	5	-72	-66	-97	-16	-28	-57	-102	33	-82	-25	-109	-24	-96	-70	-65	0	-99	-13	-74	-69	-150	-77	660	-2287	-125	-24705	2124	-16501	2956	-28478	-2063	-13590	-7042	-19707	-679	-15343	-8289	-17082	-1063
0.157500	-23	40	89	-87	-109	-34	10	-17	-19	1	-74	-67	-99	-16	-30	-59	-100	36	-83	-32	-102	-18	-97	-66	-65	3	-97	-21	-75	-69	-148	-75	890	-2220	-98	-24807	2099	-16445	3105	-28324	-1952	-13535	-6895	-19741	-366	-15236	-8050	-17342	-613
0.158333	-25	44	88	-58	-109	-31	15	-31	-15	6	-72	-63	-120	-11	-29	-60	-99	34	-82	-33	-104	-23	-99	-67	-65	2	-96	-12	-74	-70	-149	-76	58	-2166	-74	-24894	1922	-16391	3203	-28153	-1908	-13496	-6762	-19767	-344	-15151	-7830	-17611	-245
0.159167	-25	7	88	-58	-109	-31	13	-15	-17	7	-72	-65	-99	-11	-27	-59	-98	36	-80	-33	-105	-23	-99	-67	-60	0	-98	-13	-75	-70	-149	-74	1196	-2116	-61	-24989	1548	-16335	3245	-27958	-1754	-13473	-6642	-19786	-363	-15095	-7601	-17881	-26
0.160000	-22	40	90	-56	-111	-29	13	-12	-19	-5	-72	-62	-97	-14	-30	-57	-99	37	-81	-32	-105	-23	-99	-68	-62	4	-98	-12	-73	-66	-149	-76	500	-2075	-40	-25063	977	-16277	3211	-27732	-1544	-13462	-6542	-19796	-412	-15060	-7382	-18154	304
0.160833	-22	41	82	-57	-119	-28	11	-12	-17	9	-73	-65	-97	-13	-28	-59	-100	37	-80	-29	-107	-19	-98	-67	-62	2	-96	-11	-73	-69	-149	-74	636	-2041	-25	-25124	535	-16214	3129	-27476	-1393	-13466	-6455	-19804	-407	-15046	-7177	-18426	692
0.161667	-23	44	91	-62	-108	-31	15	-12	-16	8	-69	-65	-97	-19	-27	-60	-99	33	-81	-31	-107	-19	-100	-67	-64	2	-98	-12	-73	-66	-149	-75	345	-2015	-14	-25162	328	-16154	2966	-27174	-1221	-13491	-6389	-19794	-371	-15054	-6985	-18695	920
0.162500	-29	43	87	-56	-128	-29	12	-13	-18	9	-69	-62	-96	-11	-28	-59	-98	38	-80	-29	-104	-17	-97	-65	-62	4	-98	-11	-74	-66	-151	-74	-1781	-1993	-5	-25191	229	-16093	2730	-26857	-1180	-13527	-6348	-19785	-440	-15085	-6814	-18964	1072
0.163333	-24	44	90	-56	-108	-31	11	-4	-13	10	-68	-53	-93	-3	-25	-55	-97	36	-80	-28	-103	-19	-97	-66	-61	3	-96	-11	-68	-64	-143	-73	184	-1979	0	-25201	-119	-16034	2421	-26497	-1024	-13580	-6331	-19772	-458	-15132	-6667	-19231	1428
0.164167	-24	41	90	-55	-107	-27	16	-11	-19	9	-69	-61	-95	-11	-25	-57	-98	38	-94	-28	-104	-18	-101	-69	-62	3	-96	-10	-73	-66	-147	-76	1989	-1976	1	-25195	-746	-15979	2031	-26099	-680	-13646	-6344	-19745	-267	-15202	-6551	-19492	1941
0.165000	-23	44	92	-56	-108	-30	15	-13	-19	8	-68	-68	-95	-11	-28	-74	-100	36	-84	-30	-104	-18	-101	-72	-63	-4	-99	-13	-70	-68	-151	-76	-1716	-1977	-18	-25177	-740	-15940	1570	-25670	-604	-13734	-6394	-19718	-242	-15285	-6470	-19741	2198
0.165833	-35	37	86	-59	-109	17	12	-17	-19	5	-75	-65	-100	-15	-30	-61	-101	34	-86	-34	-107	-21	-101	-70	-64	-3	-100	-16	-75	-70	-149	-78	710	-1982	-14	-25141	-862	-15897	1049	-25204	-393	-13828	-6459	-19684	-383	-15379	-6418	-19985	2277
0.166667	-27	38	85	-59	-108	-32	10	-19	-21	4	-72	-60	-99	-14	-29	-63	-102	35	-86	-29	-104	-21	-101	-73	-67	-1	-101	-12	-74	-70	-147	-76	-731	-1992	-24	-25085	-758	-15867	463	-24715	-207	-13935	-6562	-19641	-333	-15484	-6401	-20215	2311
0.167500	-26	39	116	-57	-110	-32	12	-14	-21	6	-72	-62	-96	-13	-28	-59	-100	29	-85	-30	-104	-19	-108	-68	-61	-3	-100	-29	-73	-72	-148	-77	-993	-2004	-35	-25016	-694	-15846	-178	-24197	-25	-14055	-6701	-19595	-267	-15597	-6418	-20434	2271
0.168333	-28	40	85	-57	-109	-59	12	-16	-21	-1	-78	-62	-95	-14	-28	-56	-99	35	-84	-31	-104	-22	-99	-70	-66	-3	-100	-12	-76	-69	-147	-77	-1	-2015	-48	-24934	-714	-15829	-859	-23667	188	-14185	-6879	-19541	-264	-15717	-6476	-20637	2159
0.169167	-23	38	86	-59	-109	-33	13	-15	-21	8	-72	-61	-96	-13	-30	-58	-101	35	-84	-31	-101	-21	-100	-69	-64	0	-96	-11	-74	-67	-148	-73	-520	-2019	-62	-24843	-926	-15846	-1573	-23118	485	-14314	-7089	-19480	-224	-15840	-6570	-20823	2072
0.170000	-26	42	88	-58	-110	-35	13	-13	-19	6	-74	-62	-100	-12	-29	-58	-104	37	-83	-31	-107	-19	-99	-67	-67	0	-100	-13	-72	-67	-146	-74	-1194	-2024	-74	-24739	-765	-15867	-2306	-22567	585	-14464	-7345	-19418	-236	-15962	-6700	-21000	1816
0.170833	-25	43	56	-57	-105	-31	15	-12	-17	8	-72	-63	-97	-11	-28	-56	-103	35	-85	-29	-104	-23	-97	-67	-62	0	-101	-9	-73	-73	-145	-74	-443	-2024	-82	-24635	-253	-15898	-3061	-22006	611	-14612	-7624	-19351	-234	-16090	-6865	-21156	1828
0.171667	-24	42	88	-56	-107	-32	11	-13	-18	8	-73	-58	-96	-13	-30	-88	-96	37	-83	-29	-105	-25	-98	-67	-64	0	-100	-11	-74	-68	-145	-73	-1692	-2013	-84	-24519	12	-15952	-3812	-21452	601	-14764	-7945	-19285	-228	-16216	-7063	-21293	1860
0.172500	-25	39	89	-63	-113	-33	12	-13	-17	7	-73	-65	-94	-13	-29	-56	-99	34	-87	-33	-104	-22	-113	-69	-66	0	-101	-11	-99	-70	-145	-75	-597	-2004	-90	-24401	37	-16019	-4558	-20908	714	-14921	-8299	-19209	-165	-16340	-7293	-21413	1689
0.173333	-25	40	85	-62	-109	-36	12	-16	-16	1	-78	-68	-99	-12	-33	-59	-102	34	-86	-35	-113	-27	-101	-74	-66	-5	-103	-17	-79	-74	-150	-76	-999	-1978	-82	-24284	288	-16102	-5292	-20375	744	-15076	-8689	-19139	-121	-16472	-7555	-21513	1632
0.174167	-31	36	81	-65	-113	-39	9	-19	-24	1	-76	-67	-101	-19	-33	-59	-97	32	-85	-35	-91	-25	-101	-72	-66	-1	-101	-13	-77	-70	-148	-75	-920	-1943	-67	-24168	450	-16194	-5990	-19857	786	-15225	-9099	-19060	-60	-16591	-7843	-21585	1586
0.175000	-28	40	86	-62	-113	-35	8	-13	-21	5	-33	-67	-87	-16	-33	-57	-103	34	-86	-34	-109	-25	-99	-69	-67	-1	-104	-13	-77	-70	-148	-74	-307	-1899	-48	-24029	458	-16295	-6654	-19358	801	-15374	-9526	-18985	-48	-16713	-8146	-21638	1464
0.175833	-27	17	86	-60	-112	-34	10	-13	-19	7	-73	-63	-96	-15	-31	-58	-99	35	-82	-35	-105	-25	-99	-70	-65	0	-99	-11	-74	-69	-145	-72	-2045	-1837	-17	-23935	683	-16411	-7286	-18874	690	-15512	-9982	-18902	-26	-16831	-8470	-21666	1326
0.176667	-22	45	90	-57	-108	-31	17	-10	-16	8	-68	-60	-97	-8	-27	-53	-101	39	-85	-31	-102	-19	-97	-69	-61	1	-97	-9	-73	-69	-146	-73	-1241	-1777	19	-23820	779	-16528	-7867	-18409	545	-15638	-10449	-18822	10	-16949	-8819	-21672	1242
0.177500	-26	44	89	-49	-111	-32	13	-14	-16	8	-70	-60	-95	-12	-29	-56	-97	38	-81	-26	-104	-22	-100	-66	-64	2	-97	-8	-74	-68	-146	-73	2214	-1703	63	-23713	349	-16659	-8410	-17981	660	-15761	-10921	-18742	-25	-17073	-9172	-21646	1258
0.178333	-23	43	89	-67	-105	-33	15	-12	-42	7	-72	-60	-92	-14	-30	-57	-97	39	-80	-31	-101	-21	-94	-65	-64	1	-97	-8	-77	-69	-150	-73	-1431	-1625	114	-23613	453	-16786	-8888	-17572	613	-15869	-11396	-18665	102	-17190	-9550	-21602	954
0.179167	-26	43	88	-62	-110	-34	12	-13	-18	7	-73	-62	-94	-14	-27	-58	-100	36	-83	-31	-108	-24	-94	-67	-64	0	-101	-8	-76	-65	-146	-70	1298	-1558	166	-23510	268	-16915	-9324	-17189	541	-15959	-11869	-18581	63	-17309	-9925	-21534	747
0.180000	-28	41	87	-60	-108	-32	12	-11	-27	7	-76	-66	-97	-14	-29	-58	-95	34	-82	-31	-108	-21	-97	-68	-64	-3	-102	-9	-74	-69	-149	-75	466	-1481	209	-23419	-22	-17043	-9697	-16829	540	-16039	-12339	-18499	-46	-17434	-10304	-21432	594
0.180833	-45	43	93	-60	-109	-36	10	-14	-17	6	-74	-62	-99	-13	-29	-58	-100	33	-82	-33	-109	-23	-94	-65	-64	-3	-99	-12	-74	-69	-145	-74	64	-1409	279	-23330	-148	-17164	-10024	-16497	580	-16101	-12784	-18418	-96	-17556	-10680	-21327	378
0.181667	-25	40	87	-61	-108	-38	9	-16	-17	13	-75	-41	-98	-21	-35	-63	-100	32	-85	-36	-109	-25	-100	-69	-66	-3	-102	-12	-79	-75	-151	-78	1054	-1347	332	-23243	2	-17274	-10300	-16194	528	-16146	-13208	-18334	-196	-17684	-11054	-21156	142
0.182500	-29	38	88	-63	-117	-36	6	-17	-22	3	-75	-66	-100	-18	-30	-61	-103	33	-86	-33	-108	-24	-100	-72	-67	0	-102	-11	-75	-70	-149	-76	1439	-1289	384	-23151	-340	-17372	-10522	-15912	592	-16182	-13605	-18245	-87	-17809	-11420	-20977	-293
0.183333	-28	38	86	-59	-108	-33	11	-6	-19	7	-73	-62	-95	-18	-31	-62	-101	34	-84	-31	-103	-22	-98	-68	-63	-1	-98	-12	-74	-70	-138	-76	277	-1242	433	-23064	-468	-17456	-10699	-15657	442	-16193	-13974	-18154	-65	-17942	-11758	-20778	-798
0.184167	-25	41	88	-59	-109	-35	12	-14	-18	5	-73	-60	-96	-17	-27	-59	-104	42	-82	-32	-108	-18	-98	-68	-68	-4	-98	-13	-70	-69	-148	-74	1278	-1207	471	-22975	-161	-17522	-10828	-15432	294	-16199	-14308	-18068	-148	-18068	-12087	-20556	-934
0.185000	-26	38	88	-59	-108	-33	10	-26	-16	4	-73	-63	-94	-15	-29	-57	-100	35	-84	-31	-104	-22	-100	-67	-65	1	-99	-14	-73	-72	-147	-76	-326	-1195	522	-22893	-34	-17566	-10923	-15233	118	-16190	-14607	-17971	-159	-18203	-12393	-20323	-1093
0.185833	-27	39	87	-57	-105	-33	8	-16	-21	2	-76	-63	-97	-18	-31	-62	-98	34	-85	-34	-105	-22	-102	-70	-67	-6	-102	-19	-74	-80	-151	-77	188	-1197	518	-22808	-13	-17611	-10975	-15064	-17	-16179	-14871	-17877	-39	-18340	-12675	-20076	-1262
0.186667	-29	37	80	-61	-112	-34	10	-15	-19	3	-76	-66	-96	-18	-27	-70	-99	36	-88	-32	-107	-24	-102	-68	-65	-5	-101	-15	-72	-70	-151	-76	138	-1218	526	-22718	102	-17618	-10992	-14924	-114	-16160	-15082	-17774	-16	-18474	-12921	-19812	-1254
0.187500	-28	37	86	-59	-109	-34	10	-15	-19	3	-77	-64	-95	-17	-29	-61	-96	33	-85	-33	-96	-22	-102	-68	-62	0	-101	-15	-70	-70	-152	-74	-343	-1252	523	-22624	62	-17617	-10984	-14813	-297	-16137	-15260	-17670	-46	-18611	-13138	-19530	-1334
0.188333	-22	39	84	-56	-111	-31	11	-14	-16	0	-76	-64	-94	-14	-30	-60	-100	32	-87	-33	-105	-21	-101	-69	-64	0	-102	-16	-79	-74	-147	-76	124	-1316	505	-22537	206	-17593	-10947	-14732	-421	-16118	-15391	-17567	-72	-18752	-13321	-19251	-1381
0.189167	-25	39	85	-59	-112	-33	11	-15	-17	0	-77	-66	-98	-17	-28	-59	-97	29	-80	-33	-103	-23	-94	-72	-66	-5	-101	-15	-73	-73	-147	-76	-1320	-1392	482	-22441	499	-17552	-10887	-14682	-645	-16100	-15485	-17458	-130	-18897	-13465	-18951	-1509
0.190000	-27	37	86	-60	-107	-35	2	-16	-21	1	-69	-72	-97	-19	-35	-63	-100	27	-90	-38	-107	-27	-108	-75	-65	-6	-103	-17	-75	-74	-151	-81	-1760	-1495	454	-22355	716	-17500	-10814	-14659	-1051	-16094	-15540	-17345	-59	-19044	-13573	-18669	-1755
0.190833	-29	44	80	-61	-111	-36	6	-18	-21	0	-80	-68	-99	-19	-31	-62	-98	29	-85	-33	-104	-25	-103	-73	-60	-1	-101	-23	-74	-73	-149	-76	2874	-1612	401	-22263	471	-17439	-10722	-14667	-1059	-16092	-15553	-17228	10	-19192	-13629	-18379	-1646
0.191667	-28	40	86	-62	-111	-35	9	-21	-19	6	-51	-66	-98	-18	-31	-62	-98	29	-87	-35	-105	-24	-103	-73	-60	-1	-101	-16	-72	-75	-149	-77	-147	-1746	351	-22175	605	-17370	-10623	-14703	-1227	-16105	-15535	-17100	93	-19343	-13669	-18088	-1572
0.192500	-26	37	84	-57	-107	-38	9	-16	-17	2	-76	-68	-99	-19	-28	-62	-99	30	-85	-59	-104	-25	-103	-74	-77	-1	-100	-18	-77	-74	-147	-77	1297	-1903	297	-22088	743	-17298	-10512	-14755	-1539	-16130	-15490	-16974	45	-19495	-13664	-17795	-1567
0.193333	-26	38	88	-61	-110	-39	11	-16	-15	2	-76	-66	-96	-17	-30	-61	-99	33	-86	-36	-107	-27	-104	-73	-65	-3	-103	-16	-75	-73	-146	-77	1718	-2072	243	-22001	791	-17227	-10400	-14828	-1788	-16169	-15414	-16838	-105	-19646	-13623	-17504	-1644
0.194167	-27	41	86	-61	-109	-36	8	-17	-22	2	-76	-68	-98	-19	-36	-65	-99	32	-73	-36	-108	-26	-108	-74	-64	-1	-101	-15	-77	-73	-151	-75	838	-2255	189	-21917	849	-17158	-10292	-14924	-1968	-16223	-15315	-16698	-158	-19803	-13558	-17219	-1520
0.195000	-29	41	84	-61	-113	-40	9	-17	-18	4	-74	-62	-97	-17	-31	-64	-100	30	-85	-38	-107	-25	-104	-74	-64	-1	-101	-14	-69	-69	-147	-76	1768	-2471	132	-21845	982	-17099	-10184	-15032	-2036	-16292	-15196	-16547	-74	-19953	-13459	-16940	-1361
0.195833	-27	41	110	-57	-108	-34	11	-15	-15	5	-73	-65	-95	-18	-30	-62	-97	34	-82	-33	-104	-23	-102	-72	-63	0	-98	-16	-72	-73	-147	-73	3125	-2651	80	-21762	674	-17046	-10077	-15141	-2055	-16374	-15063	-16385	-120	-20101	-13343	-16654	-1433
0.196667	-22	45	91	-56	-110	-35	15	-13	-15	6	-72	-45	-94	-15	-27	-57	-95	35	-83	-34	-101	-22	-99	-69	-63	1	-96	-13	-70	-68	-144	-73	1681	-2858	27	-21691	363	-17009	-9991	-15258	-2213	-16475	-14921	-16222	-248	-20241	-13214	-16379	-1383
0.197500	-24	43	90	-55	-107	-33	13	-13	-16	5	-69	-64	-96	-16	-29	-59	-102	37	-81	-31	-104	-19	-101	-48	-62	0	-97	-11	-72	-68	-145	-76	2507	-3075	-18	-21622	354	-16993	-9915	-15377	-2437	-16596	-14771	-16050	-333	-20379	-13080	-16105	-1172
0.198333	-26	43	92	-58	-110	-36	6	-14	-16	5	-73	-65	-97	-17	-28	-63	-99	35	-84	-35	-109	-24	-102	-74	-66	-4	-98	-13	-53	-70	-147	-76	1607	-3294	-68	-21563	245	-17000	-9858	-15491	-2574	-16708	-14623	-15874	-286	-20505	-12938	-15846	-1021
0.199167	-27	42	88	-62	-113	-38	11	-17	-21	3	-75	-69	-100	-19	-33	-62	-99	58	-81	-38	-105	-21	-98	-68	-63	0	-99	-12	-73	-68	-145	-74	1884	-3502	-116	-21498	-212	-17021	-9816	-15584	-2685	-16838	-14475	-15682	-249	-20617	-12802	-15582	-860
0.200000	-25	40	87	-58	-108	-35	20	-10	-16	4	-70	-63	-98	-13	-30	-58	-104	35	-81	-34	-108	-22	-99	-74	-67	0	-96	-9	-72	-69	-145	-75	2122	-3712	-161	-21441	-583	-17069	-9800	-15671	-2761	-16969	-14331	-15487	-168	-20715	-12673	-15323	-686
0.200833	-28	41	90	-58	-111	-32	11	-11	-18	4	-69	-62	-98	-16	-29	-61	-100	36	-82	-31	-90	-22	-98	-70	-68	-3	-97	-10	-74	-68	-146	-75	1230	-3913	-203	-21391	-837	-17142	-9797	-15735	-2846	-17109	-14200	-15286	-166	-20797	-12561	-15071	-508
0.201667	-27	41	91	-58	-113	-35	12	-11	-19	5	-72	-65	-98	-15	-27	-59	-97	37	-85	-32	-107	-23	-97	-70	-65	-5	-97	-11	-73	-68	-144	-72	1550	-4098	-252	-21338	-1046	-17239	-9825	-15781	-2908	-17251	-14079	-15078	-245	-20862	-12459	-14824	-191
0.202500	-27	41	89	-57	-109	-30	17	-13	-19	6	-68	-63	-95	-15	-25	-59	-100	35	-83	-33	-117	-21	-97	-67	-63	0	-95	-10	-70	-67	-143	-74	254	-4275	-301	-21291	-1212	-17356	-9871	-15805	-2986	-17385	-13973	-14860	-127	-20909	-12385	-14577	-40
0.203333	-26	43	91	-57	-107	-31	15	-14	-16	6	-73	-63	-95	-15	-26	-59	-97	39	-79	-31	-102	-22	-95	-68	-65	-1	-95	-8	-72	-65	-142	-97	-1379	-4434	-353	-21247	-1261	-17495	-9939	-15804	-3237	-17520	-13887	-14643	-183	-20935	-12329	-14338	141
0.204167	-24	41	92	-55	-105	-29	18	-9	-17	8	-68	-70	-94	-12	-26	-56	-101	34	-79	-30	-103	-18	-95	-64	-63	0	-94	-6	-69	-64	-142	-70	2667	-4580	-407	-21202	-1883	-17652	-10037	-15782	-3182	-17645	-13820	-14421	-255	-20949	-12303	-14107	501
0.205000	-26	27	91	-56	-105	-29	13	-11	-17	6	-69	-61	-96	-14	-26	-55	-98	40	-80	-28	-107	-19	-95	-65	-63	0	-98	-8	-70	-67	-154	-69	24	-4707	-462	-21150	-2175	-17835	-10150	-15744	-3109	-17766	-13776	-14203	-115	-20941	-12299	-13887	649
0.205833	-28	40	88	-58	-109	-34	13	-13	-19	5	-70	-66	-98	-16	-28	-59	-101	34	-83	-33	-109	-22	-93	-67	-65	-3	-97	-12	-75	-70	-146	-74	-625	-4820	-532	-21140	-1988	-18031	-10290	-15688	-3056	-17884	-13751	-13982	-171	-20919	-12328	-13676	784
0.206667	-26	39	86	-61	-111	-33	15	0	-21	10	-75	-65	-98	-15	-27	-61	-102	32	-90	-36	-109	-23	-101	-69	-69	-6	-102	-15	-77	-72	-153	-74	681	-4904	-615	-21112	-2045	-18235	-10444	-15613	-3032	-17985	-13749	-13768	-144	-20884	-12380	-13474	776
0.207500	-30	35	84	-60	-112	-35	9	-19	-22	4	-74	-63	-100	12	-28	-61	-105	35	-87	-26	-105	-21	-100	-74	-65	-1	-97	-11	-74	-69	-146	-75	-1065	-4972	-662	-21085	-2177	-18442	-10614	-15526	-2897	-18080	-13756	-13591	-146	-20835	-12450	-13279	758
0.208333	-17	38	88	-56	-107	-31	13	-15	-21	2	-74	-64	-93	-14	-29	-58	-102	30	-87	-30	-104	-24	-96	-70	-79	-5	-98	-11	-75	-56	-144	-73	-834	-5022	-731	-21065	-2050	-18662	-10798	-15425	-2762	-18152	-13795	-13330	-391	-20779	-12560	-13093	863
0.209167	-31	38	87	-58	-108	-32	16	-12	-17	7	-73	-65	-69	-13	-8	-61	-101	32	-86	-30	-104	-21	-97	-69	-67	0	-98	-10	-75	-68	-144	-72	216	-5046	-806	-21051	-1995	-18875	-11020	-15322	-2447	-18214	-13859	-13115	-539	-20713	-12654	-12916	1003
0.210000	-26	42	93	-58	-107	-31	18	-14	-19	6	-73	-62	-95	-14	-26	-57	-101	37	-82	-28	-108	-23	-98	-65	-65	-1	-100	-10	-69	-69	-147	-69	-1212	-5048	-885	-21034	-2140	-19088	-11195	-15207	-2299	-18270	-13924	-12910	-374	-20642	-12774	-12754	948
0.210833	-27	43	89	-57	-112	-31	15	-11	-21	8	-74	-61	-97	13	-23	-57	-100	35	-86	-13	-104	-22	-98	-67	-64	0	-99	-11	-70	-68	-144	-70	-670	-5037	-970	-21030	-1936	-19296	-11410	-15095	-2278	-18319	-14007	-12702	-453	-20572	-12913	-12606	1010
0.211667	-22	43	71	-59	-110	-32	19	-15	-18	6	-72	-63	-95	-13	-25	-59	-98	36	-84	-31	-104	-21	-97	-67	-64	0	-98	-14	-74	-72	-146	-70	-1238	-5002	-1061	-21026	-1718	-19488	-11625	-14984	-2051	-18350	-14115	-12506	-690	-20499	-13057	-12466	1307
0.212500	-25	40	90	-60	-110	-30	15	-14	-16	5	-72	-64	-94	10	-27	-57	-78	36	-87	-31	-105	-23	-99	-67	-63	1	-99	-10	-75	-66	-146	-75	-1588	-4952	-1161	-21032	-1598	-19678	-11843	-14875	-1895	-18371	-14225	-12311	-516	-20424	-13207	-12341	1247
0.213333	-28	38	63	-58	-109	-34	13	-14	-19	5	-75	-65	-100	-15	-26	-61	-100	33	-86	-30	-105	-19	-93	-68	-65	-1	-100	-12	-80	-68	-149	-75	-803	-4881	-1268	-21038	-1326	-19829	-12058	-14776	-1801	-18384	-14352	-12122	-386	-20354	-13363	-12224	1088
0.214167	-28	39	87	-61	-114	-36	10	-19	-19	0	-74	-63	-99	-21	-29	-60	-101	33	-86	-34	-108	-26	-101	-69	-66	-1	-99	-12	-74	-72	-148	-75	-1723	-4789	-1388	-21050	-1117	-19968	-12274	-14679	-1647	-18385	-14484	-11937	-425	-20277	-13514	-12118	1188
0.215000	-28	37	77	-61	-111	-36	10	-19	-21	5	-77	-68	-100	-18	-32	-62	-100	32	-88	-36	-109	-25	-101	-56	-65	-3	-102	-19	-81	-75	-150	-79	-985	-4697	-1519	-21070	-1132	-20080	-12467	-14592	-1513	-18373	-14621	-11758	-337	-20206	-13668	-12026	1388
0.215833	-29	36	85	-64	-117	-40	9	-17	-22	3	-77	-65	-99	-13	-29	-63	-100	34	-88	-31	-110	-24	-100	-68	-64	0	-98	-10	-72	-64	-146	-75	-1249	-4577	-1652	-21090	-1024	-20164	-12654	-14509	-1418	-18342	-14755	-11573	-42	-20127	-13820	-11933	1407
0.216667	-26	23	90	-56	-107	-24	13	-14	-17	8	-73	-63	-95	-14	-26	-57	-97	37	-82	-29	-104	-21	-98	-66	-65	16	-95	-11	-77	-70	-145	-72	-3084	-4454	-1809	-21121	-729	-20217	-12828	-14437	-1308	-18306	-14894	-11404	-8	-20049	-13952	-11855	1322
0.217500	-25	43	92	-60	-108	-32	13	-10	-16	13	-75	-60	-95	-13	-26	-59	-99	37	-82	-31	-102	-19	-99	-66	-63	3	-95	-11	-69	-65	-145	-88	524	-4318	-1982	-21164	-924	-20242	-12987	-14375	-1008	-18254	-15030	-11231	-250	-19967	-14088	-11782	1416
0.218333	-26	43	91	-56	-107	-31	15	-15	-17	10	-70	-62	-96	-11	-29	-60	-98	39	-135	-29	-79	-18	-98	-66	-64	2	-94	-8	-72	-68	-147	-74	579	-4176	-2170	-21205	-1306	-20238	-13123	-14321	-721	-18186	-15163	-11069	-137	-19885	-14220	-11719	1399
0.219167	-23	44	89	-56	-115	-34	12	-6	-18	8	-73	-61	-97	-14	-28	-58	-97	39	-83	-32	-105	-22	-96	-69	-62	2	-93	-11	-75	-67	-143	-61	-1340	-4045	-2374	-21263	-1252	-20198	-13228	-14277	-645	-18101	-15295	-10912	-149	-19786	-14347	-11660	1257
0.220000	-23	42	92	-57	-107	-32	13	-12	-16	9	-73	-62	-95	-13	-28	-60	-97	36	-84	-29	-105	-21	-104	-66	-62	0	-97	-11	-73	-66	-148	-75	1141	-3882	-2594	-21327	-1359	-20134	-13344	-14243	-518	-17999	-15421	-10760	-458	-19687	-14473	-11602	1112
0.220833	-28	41	90	-58	-109	-38	12	-13	-16	9	-57	-63	-97	-14	-26	-60	-97	37	-82	-30	-108	-22	-99	-68	-61	0	-97	-12	-73	-68	-145	-73	-476	-3724	-2826	-21406	-1369	-20041	-13424	-14224	-282	-17881	-15540	-10613	-533	-19578	-14593	-11554	973
0.221667	-27	43	86	-56	-108	-33	10	-16	-18	9	-70	-64	-98	-15	-29	-62	-100	37	-84	-32	-108	-21	-97	-67	-65	0	-120	-12	-73	-66	-146	-79	-275	-3560	-3069	-21491	-1217	-19913	-13484	-14201	-117	-17745	-15650	-10472	-463	-19453	-14717	-11503	882
0.222500	-24	41	89	-58	-109	-32	12	-17	-16	1	-63	-64	-95	-14	-28	-60	-99	37	-83	-32	-102	-21	-100	-74	-63	0	-95	-11	-69	-68	-145	-77	969	-3394	-3324	-21581	-1246	-19758	-13521	-14197	126	-17589	-15757	-10338	-402	-19318	-14833	-11447	733
0.223333	-21	40	90	-58	-104	-34	11	-13	-17	6	-72	-64	-97	-15	-29	-60	-101	34	-86	-34	-105	-21	-99	-70	-64	-1	-99	-14	-75	-68	-149	-78	119	-3226	-3592	-21709	-1497	-19584	-13542	-14201	380	-17421	-15862	-10217	-358	-19170	-14956	-11389	543
0.224167	-29	37	84	-60	-110	-35	0	-16	-22	0	-73	-64	-97	-16	-29	-59	-101	35	-82	-30	-104	-19	-98	-70	-66	0	-95	-19	-74	-46	-143	-75	-172	-3040	-3853	-21826	-1327	-19388	-13548	-14211	373	-17233	-15954	-10094	-277	-19005	-15076	-11319	322
0.225000	-26	39	89	-58	-105	-30	15	-14	-18	5	-70	-62	-97	-15	-28	-61	-100	34	-83	-53	-108	-19	-99	-80	-64	0	-96	-10	-75	-68	-146	-77	-233	-2865	-4121	-21960	-1007	-19171	-13534	-14230	455	-17030	-16047	-9986	-220	-18829	-15208	-11245	303
0.225833	-27	41	87	-58	-111	-35	10	-17	-19	-25	-75	-66	-98	-16	-32	-60	-102	34	-86	-32	-105	-24	-103	-68	-67	-7	-100	-14	-76	-69	-146	-76	-1606	-2674	-4385	-22104	-914	-18942	-13512	-14280	539	-16821	-16132	-9888	-210	-18640	-15329	-11155	216
0.226667	-26	40	86	-56	-112	-34	11	-15	-18	5	-70	-64	-97	-14	-28	-61	-102	36	-84	-33	-103	-21	-99	-73	-60	-1	-94	-13	-76	-83	-147	-78	-727	-2476	-4642	-22255	-862	-18693	-13487	-14296	568	-16590	-16215	-9793	-73	-18442	-15459	-11057	312
0.227500	-24	39	88	-60	-109	-34	17	-14	-21	3	-70	-77	-99	-14	-28	-59	-100	34	-84	-32	-105	-19	-98	-68	-64	-4	-98	-12	-74	-66	-146	-69	-1559	-2260	-4890	-22431	-592	-18432	-13448	-14344	700	-16351	-16298	-9707	27	-18230	-15591	-10939	270
0.228333	-27	40	88	-57	-105	-34	13	-13	-15	3	-72	-64	-96	-16	-16	-63	-101	32	-86	-32	-104	-16	-99	-69	-65	-3	-97	-13	-74	-68	-145	-77	-1622	-2043	-5129	-22575	-351	-18165	-13405	-14402	824	-16104	-16374	-9634	-35	-18006	-15720	-10801	73
0.229167	-25	42	87	-59	-105	-32	16	-17	-17	5	-72	-64	-92	-14	-29	-63	-97	36	-83	-32	-104	-21	-99	-69	-63	-4	-98	-12	-72	-68	-148	-76	-1754	-1808	-5353	-22747	-221	-17889	-13363	-14458	827	-15855	-16452	-9566	0	-17779	-15843	-10665	111
0.230000	-25	41	88	-57	-108	-33	15	-14	-16	5	-70	-63	-96	-13	-30	-60	-101	36	-82	-34	-107	-19	-99	-72	-65	2	-95	-10	-69	-67	-146	-74	-3915	-1568	-5571	-22909	195	-17600	-13319	-14526	723	-15595	-16526	-9506	4	-17540	-15967	-10505	158
0.230833	-22	41	89	-58	-108	-33	12	-12	-17	3	-74	-67	-56	-11	-32	-61	-97	35	-83	-34	-102	-24	-101	-68	-63	-4	-100	-11	-72	-69	-144	-76	-1770	-1323	-5761	-23078	315	-17310	-13286	-14601	642	-15333	-16600	-9455	-179	-17304	-16077	-10333	290
0.231667	-24	39	88	-60	-108	-35	11	-16	-17	4	-73	-69	-96	-17	-33	-62	-102	28	-87	-39	-108	-25	-99	-70	-64	-4	-100	-18	-75	-72	-150	-78	347	-1067	-5973	-23250	-7	-17011	-13235	-14684	701	-15070	-16667	-9410	-133	-17065	-16177	-10148	412
0.232500	-28	38	84	-63	-113	-36	8	-19	-22	5	-81	-70	-100	-17	-34	-65	-100	28	-87	-36	-108	-24	-101	-70	-65	-6	-102	-16	-73	-70	-148	-81	-3153	-805	-6152	-23410	331	-16706	-13189	-14769	702	-14801	-16735	-9370	8	-16824	-16257	-9952	300
0.233333	-31	38	81	-62	-110	-38	11	-19	-19	3	-75	-69	-97	-17	-36	-66	-98	32	-87	-38	-116	-21	-104	-69	-67	-4	-101	-15	-75	-73	-153	-79	235	-541	-6329	-23575	420	-16395	-13151	-14862	767	-14535	-16791	-9333	141	-16584	-16324	-9747	200
0.234167	-28	37	86	-63	-113	-30	4	-19	-22	1	-78	-70	-99	-17	-38	-63	-101	30	-90	-38	-105	-26	-102	-74	-69	-9	-103	-17	-77	-70	-150	-79	-902	-276	-6487	-23727	501	-16078	-13107	-14957	734	-14268	-16843	-9300	179	-16349	-16366	-9533	160
0.235000	-29	33	84	-65	-109	-38	11	-18	-22	0	-79	-70	-97	-19	-38	-63	-103	30	-91	-39	-105	-25	-101	-74	-63	-6	-104	-16	-74	-72	-151	-77	-715	-18	-6657	-23869	478	-15756	-13063	-15053	811	-13994	-16886	-9245	176	-16116	-16378	-9323	95
0.235833	-25	39	86	-61	-108	-36	11	5	-15	5	-78	-73	-94	-16	-33	-62	-96	33	-87	-36	-104	-24	-101	-69	-60	-4	-102	-17	-73	-70	-146	-76	969	241	-6812	-24003	436	-15422	-13013	-15156	1028	-13716	-16914	-9237	60	-15888	-16362	-9101	72
0.236667	-24	46	86	-61	-107	-38	13	-14	-15	5	-73	-64	-94	-14	-31	-61	-97	33	-83	-34	-103	-28	-100	-69	-64	-6	-98	-16	-70	-68	-145	-76	903	487	-6963	-24132	145	-15087	-12962	-15260	1275	-13445	-16929	-9211	64	-15665	-16321	-8884	0
0.237500	-25	42	87	-60	-110	-32	12	-14	-19	5	-73	-66	-97	-17	-31	-60	-98	34	-84	-33	-107	-25	-100	-68	-65	0	-100	-13	-74	-81	-146	-77	436	721	-7111	-24253	130	-14742	-12902	-15369	1273	-13173	-16929	-9187	154	-15451	-16248	-8680	-240
0.238333	-27	38	88	-62	-109	-34	11	-13	-17	6	-74	-65	-95	-16	-13	-62	-82	34	-85	-35	-105	-27	-101	-68	-63	-4	-101	-14	-74	-67	-147	-75	1448	938	-7261	-24362	273	-14394	-12837	-15473	1232	-12902	-16876	-9158	146	-15244	-16144	-8480	-229
0.239167	-25	35	88	-60	-109	-34	23	-11	-19	8	-78	-66	-99	-17	-32	-61	-102	34	-86	-34	-103	-23	-100	-70	-63	-5	-99	-16	-73	-72	-151	-83	156	1138	-7406	-24462	139	-14038	-12761	-15594	1230	-12632	-16877	-9135	236	-15049	-16015	-8286	-44
0.240000	-26	37	88	-61	-108	-39	8	-15	-19	3	-78	-67	-96	-21	-32	-63	-100	32	-99	-39	-111	-27	-104	-73	-69	-7	-101	-16	-75	-74	-151	-79	1411	1314	-7545	-24556	-135	-13687	-12676	-15713	1278	-12362	-16820	-9109	320	-14856	-15854	-8109	-100
0.240833	-28	37	82	-63	-115	-36	7	-18	-33	3	-79	-68	-98	-19	-32	-61	-101	29	-86	-33	-107	-25	-103	-70	-66	0	-101	-15	-75	-74	-150	-69	810	1477	-7677	-24633	-185	-13318	-12571	-15830	1310	-12093	-16733	-9076	267	-14678	-15669	-7936	-152
0.241667	-26	39	87	-62	-112	-36	9	-16	-17	4	-75	-66	-96	-15	-30	-61	-100	33	-77	-39	-107	-26	-101	-66	-67	-1	-100	-13	-74	-74	-149	-77	546	1614	-7804	-24701	-161	-12965	-12458	-15944	1299	-11826	-16622	-9043	222	-14509	-15460	-7776	-93
0.242500	-27	40	88	-59	-110	-36	-6	-16	-18	6	-76	-62	-98	-18	-29	-61	-97	36	-86	-33	-105	-23	-99	-69	-64	-4	-100	-14	-75	-70	-150	-74	799	1730	-7929	-24765	-197	-12601	-12325	-16057	1314	-11562	-16492	-9009	212	-14343	-15237	-7631	-109
0.243333	-24	41	89	-58	-108	-34	12	-13	-17	7	-74	-60	-94	-14	-27	-58	-97	35	-83	-31	-101	-25	-99	-70	-62	-1	-98	-12	-72	-69	-148	-77	-1335	1827	-8042	-24812	-68	-12248	-12176	-16174	1259	-11303	-16332	-8973	406	-14182	-14997	-7491	73
0.244167	-24	43	91	-58	-107	-45	16	-13	-15	7	-74	-62	-93	-16	-28	-59	-98	34	-83	-31	-105	-22	-97	-69	-65	-4	-96	-12	-69	-72	-122	-75	-761	1896	-8148	-24849	7	-11897	-12012	-16284	1152	-11052	-16146	-8931	327	-14051	-14749	-7362	75
0.245000	-21	41	88	-58	-108	-33	15	-13	-17	5	-72	-60	-92	-12	-32	-56	-99	33	-84	-33	-102	-17	-99	-68	-66	-3	-97	-10	-72	-69	-148	-74	2689	1946	-8246	-24882	-320	-11559	-11832	-16397	1245	-10808	-15936	-8891	164	-13922	-14497	-7247	0
0.245833	-26	40	89	-60	-111	-32	23	-13	-18	4	-75	-63	-95	-17	-30	-60	-102	30	-84	-33	-103	-22	-99	-69	-62	-3	-100	-13	-74	-72	-153	-77	-1820	1966	-8340	-24919	25	-11230	-11638	-16500	1159	-10570	-15701	-8847	424	-13807	-14244	-7136	-7
0.246667	-23	39	87	-59	-110	-35	10	-15	-19	3	-76	-64	-93	-18	-28	-59	-100	34	-84	-31	-108	-24	-100	-68	-64	-3	-97	-4	-78	-73	-148	-75	852	1988	-8426	-24919	257	-10910	-11421	-16601	1141	-10341	-15448	-8799	561	-13698	-13990	-7029	-77
0.247500	-28	41	89	-60	-114	-36	12	1	-19	5	-74	-75	-98	-16	-29	-63	-99	33	-84	-31	-108	-22	-100	-67	-65	-3	-98	-22	-75	-72	-151	-78	-139	1982	-8506	-24917	471	-10606	-11191	-16697	1154	-10119	-15170	-8746	458	-13600	-13748	-6928	-359
0.248333	-29	36	87	-60	-107	-33	11	-18	-24	1	-75	-65	-93	-17	-10	-61	-102	29	-86	-34	-107	-23	-103	-73	-73	-6	-102	-14	-77	-72	-152	-79	-953	1969	-8581	-24912	756	-10314	-10947	-16789	1068	-9922	-14879	-8694	453	-13512	-13525	-6829	-412
0.249167	-28	36	80	-61	-104	-34	10	-18	-21	2	-78	-66	-97	-17	-31	-62	-102	33	-88	-35	-107	-22	-99	-69	-66	-4	-100	-11	-72	-68	-148	-81	96	1947	-8645	-24896	1227	-10036	-10684	-16861	949	-9723	-14568	-8633	414	-13428	-13272	-6728	-335
0.250000	-25	39	86	-58	-108	-31	12	-16	-21	5	-74	-63	-96	-15	-26	-59	-99	35	-84	-32	-104	-21	-98	-73	-67	-1	-98	-13	-73	-67	-147	-76	665	1919	-8712	-24869	1279	-9777	-10413	-16931	1150	-9538	-14249	-8573	406	-13357	-13050	-6628	-603
0.250833	-26	38	89	-58	-107	-31	0	-13	-9	8	-72	-66	-93	-14	-27	-57	-98	34	-84	-29	-103	-21	-100	-66	-62	0	-98	-13	-64	-68	-147	-74	-755	1884	-8777	-24839	1479	-9536	-10123	-16993	1125	-9368	-13921	-8514	384	-13293	-12843	-6535	-934
0.251667	-25	43	88	-59	-108	-31	15	-14	-16	4	-74	-62	-94	-13	-28	-58	-97	39	-84	-30	-102	-19	-101	-67	-64	-3	-97	-13	-73	-69	-145	-74	443	1854	-8836	-24792	2040	-9307	-9828	-17045	1053	-9219	-13588	-8447	296	-13229	-12646	-6430	-878
0.252500	-26	41	86	-60	-83	-29	-3	-14	-18	7	-74	-65	-95	-12	-29	-58	-103	34	-87	-31	-101	-19	-99	-67	-67	-1	-96	-12	-73	-68	-151	-74	-873	1820	-8900	-24741	2326	-9099	-9532	-17086	1080	-9081	-13252	-8379	296	-13181	-12457	-6340	-1057
0.253333	-25	40	88	-58	-110	-33	10	-13	-22	6	-72	-63	-97	-16	-30	-58	-100	38	-88	-29	-109	-10	-98	-66	-66	-1	-100	-15	-74	-65	-147	-74	-309	1791	-8960	-24690	2335	-8903	-9231	-17117	1046	-8954	-12923	-8316	327	-13130	-12274	-6245	-1177
0.254167	-27	57	87	-56	-109	-55	12	-13	-18	5	-72	-64	-98	-15	-29	-58	-102	34	-83	-32	-104	-19	-99	-68	-65	4	-97	-14	-76	-68	-148	-74	-162	1768	-9022	-24627	2237	-8726	-8927	-17138	1028	-8854	-12595	-8245	208	-13081	-12104	-6150	-1198
0.255000	-26	42	89	-60	-111	-33	12	-11	-19	7	-74	-62	-94	-14	-27	-58	-104	36	-83	-30	-108	-23	-98	-66	-67	-1	-101	-15	-75	-68	-147	-74	-391	1749	-9080	-24560	2070	-8565	-8624	-17150	1018	-8763	-12271	-8178	41	-13035	-11940	-6057	-1285
0.255833	-26	42	88	-60	-148	-33	13	-14	-16	9	-68	-53	-95	-13	-28	-56	-96	38	-83	-31	-103	-22	-97	-66	-62	1	-100	-12	-72	-66	-146	-73	320	1741	-9142	-24489	2108	-8422	-8334	-17148	965	-8692	-11953	-8106	17	-12987	-11771	-5957	-1275
0.256667	-25	37	89	-57	-108	-29	11	-10	-17	6	-72	-64	-96	-14	-28	-57	-100	37	-81	-31	-103	-22	-98	-68	-62	0	-100	-15	-76	-68	-149	-75	-1089	1726	-9202	-24415	2116	-8293	-8038	-17142	792	-8635	-11653	-8041	124	-12949	-11613	-5869	-1340
0.257500	-26	42	87	-65	-113	-33	9	-13	-19	6	-72	-62	-99	-15	-27	-57	-101	39	-82	-31	-104	-21	-97	-66	-62	1	-97	-9	-93	-69	-148	-70	-1735	1718	-9259	-24335	2083	-8180	-7750	-17124	544	-8594	-11358	-7971	10	-12900	-11449	-5776	-1226
0.258333	-25	41	85	-59	-107	-32	15	-11	-18	7	-70	-45	-94	-12	-26	-58	-101	40	-83	-30	-103	-22	-100	-68	-63	0	-99	-15	-74	-69	-147	-75	3084	1711	-9312	-24255	1333	-8083	-7489	-17101	639	-8573	-11053	-7904	-39	-12859	-11290	-5683	-973
0.259167	-11	43	89	-58	-110	-32	21	-12	-15	7	-70	-61	-94	-12	-27	-58	-98	39	-82	-30	-105	-22	-102	-66	-61	0	-100	-13	-70	-68	-147	-90	-665	1701	-9363	-24171	948	-8011	-7228	-17065	658	-8564	-10812	-7837	78	-12812	-11125	-5593	-1135
0.260000	-25	45	90	-57	-108	-32	15	-13	-15	9	-68	-62	-97	-12	-27	-56	-99	43	-79	-32	-104	-22	-100	-67	-64	0	-102	-17	-76	-70	-147	-75	848	1692	-9410	-24086	654	-7948	-6988	-17026	641	-8572	-10560	-7778	-33	-12770	-10963	-5502	-1231
0.260833	-25	43	88	-64	-114	-33	11	-12	-18	6	-72	-63	-98	-14	-26	-59	-98	35	-82	-32	-108	-24	-101	-68	-64	0	-101	-13	-67	-70	-145	-77	1492	1675	-9446	-23997	339	-7912	-6767	-16977	682	-8593	-10321	-7712	-170	-12724	-10796	-5417	-1199
0.261667	-28	41	88	-59	-111	-34	11	-13	-23	8	-73	-63	-99	-16	-27	-60	-103	35	-79	-32	-107	-22	-102	-72	-67	-3	-101	-15	-74	-72	-150	-74	92	1657	-9473	-23914	119	-7885	-6557	-16920	717	-8626	-10089	-7648	-250	-12686	-10627	-5332	-1347
0.262500	-24	40	78	-59	-107	-26	15	-15	-18	8	-72	-61	-96	-12	-26	-59	-100	35	-83	-30	-105	-24	-104	-68	-62	0	-98	-14	-69	-70	-147	-75	964	1625	-9497	-23826	22	-7884	-6371	-16857	649	-8675	-9871	-7588	-327	-12628	-10454	-5248	-1456
0.263333	-24	43	89	-59	-104	-31	13	-13	-11	6	-70	-62	-94	-14	-27	-58	-49	20	-83	-31	-103	-21	-102	-68	-62	1	-97	-14	-73	-72	-148	-76	2137	1594	-9505	-23737	-263	-7900	-6200	-16788	879	-8728	-9666	-7528	-372	-12582	-10281	-5172	-1409
0.264167	-25	51	84	-59	-112	-34	11	-14	-16	7	-73	-63	-97	-14	-28	-56	-99	36	-84	-30	-101	-24	-110	-69	-63	0	-100	-19	-73	-69	-174	-78	382	1550	-9505	-23652	-523	-7942	-6050	-16711	932	-8794	-9469	-7479	-388	-12532	-10098	-5096	-1588
0.265000	-26	43	88	-61	-108	-33	13	-14	-17	7	-76	-64	-97	-16	-46	-63	-101	30	-88	-34	-105	-22	-103	-72	-63	-5	-102	-16	-74	-74	-153	-77	1249	1499	-9497	-23568	-484	-8004	-5919	-16628	768	-8868	-9288	-7419	-248	-12489	-9919	-5043	-1660
0.265833	-29	38	84	-66	-131	-43	8	-35	-22	2	-77	-69	-99	-18	-31	-64	-99	29	-91	-35	-107	-25	-108	-72	-65	-4	-102	-16	-70	-74	-152	-78	-234	1452	-9475	-23481	-316	-8085	-5802	-16539	688	-8947	-9109	-7371	-165	-12437	-9735	-4987	-1618
0.266667	-28	38	81	-61	-111	-40	8	-17	-17	4	-75	-65	-101	-17	-32	-62	-100	32	-88	-53	-108	-27	-104	-70	-65	0	-101	-18	-77	-74	-152	-80	-288	1394	-9444	-23402	-219	-8183	-5698	-16440	664	-9031	-8940	-7327	-211	-12385	-9552	-4945	-1646
0.267500	-27	40	77	-64	-125	-38	9	-32	-21	2	-75	-65	-97	-16	-32	-61	-100	32	-91	-34	-107	-26	-103	-74	-67	-5	-100	-28	-73	-63	-149	-77	97	1338	-9396	-23316	-159	-8302	-5611	-16337	664	-9113	-8782	-7281	-375	-12336	-9364	-4918	-1628
0.268333	-28	40	87	-62	-111	-39	10	-17	-15	0	-74	-70	-96	-18	-31	-59	-99	30	-90	-35	-104	-25	-103	-70	-64	-5	-102	-16	-74	-73	-151	-77	-1140	1281	-9344	-23237	-92	-8452	-5534	-16229	626	-9198	-8635	-7242	-386	-12280	-9170	-4905	-1631
0.269167	-28	42	87	-80	-112	-38	6	-17	-19	4	-75	-65	-99	-17	-33	-62	-99	33	-88	-38	-104	-25	-101	-73	-66	-6	-108	-21	-74	-69	-148	-88	-580	1231	-9278	-23162	141	-8588	-5468	-16115	619	-9283	-8496	-7204	-84	-12223	-8977	-4907	-1652
0.270000	-24	39	88	-63	-104	-35	15	-16	-18	4	-74	-64	-94	-14	-31	-67	-105	28	-87	-33	-108	-25	-98	-69	-62	-3	-99	-16	-70	-69	-149	-77	-1799	1186	-9204	-23082	373	-8750	-5412	-15996	595	-9360	-8359	-7173	192	-12165	-8783	-4934	-1764
0.270833	-27	40	87	-60	-108	-36	11	-16	-18	3	-75	-65	-95	-14	-31	-62	-99	33	-87	-35	-103	-24	-104	-73	-66	-4	-100	-15	-59	-72	-147	-75	-3579	1148	-9115	-23014	685	-8928	-5364	-15878	342	-9445	-8238	-7151	233	-12102	-8590	-4971	-1767
0.271667	-28	39	87	-61	-108	-35	10	-14	-18	2	-74	-64	-95	-17	-30	-64	-100	28	-88	-34	-99	-23	-99	-68	-65	-4	-101	-15	-70	-69	-148	-75	1136	1120	-9031	-22945	451	-9111	-5321	-15757	312	-9517	-8112	-7130	187	-12017	-8390	-5034	-1512
0.272500	-27	38	87	-64	-104	-36	6	-22	-25	2	-74	-65	-96	-16	-32	-63	-99	30	-88	-34	-105	-23	-101	-74	-66	-5	-103	-15	-76	-70	-151	-77	-941	1106	-8934	-22879	352	-9304	-5286	-15636	378	-9593	-8021	-7122	322	-11966	-8190	-5112	-1458
0.273333	-30	37	81	-63	-110	-39	10	-19	-21	2	-76	-68	-78	-16	-38	-65	-100	9	-94	-35	-107	-28	-104	-74	-66	-7	-102	-19	-76	-76	-153	-79	-1461	1094	-8834	-22818	577	-9502	-5247	-15515	284	-9673	-7923	-7122	369	-11897	-7989	-5205	-1523
0.274167	-32	36	82	-60	-115	-45	6	-24	-25	0	-79	-68	-99	-21	-36	-65	-103	28	-88	-35	-108	-26	-109	-74	-67	-6	-111	-12	-80	-75	-154	-77	689	1098	-8721	-22751	631	-9695	-5223	-15395	172	-9719	-7833	-7124	348	-11815	-7783	-5311	-1526
0.275000	-30	33	81	-63	-113	-40	9	-16	-19	0	-79	-67	-104	-18	-34	-62	-107	27	-94	-36	-111	-26	-102	-73	-68	-4	-105	-19	-79	-73	-150	-77	-683	1111	-8606	-22696	612	-9885	-5183	-15277	76	-9792	-7754	-7137	250	-11730	-7574	-5424	-1633
0.275833	-28	39	88	-58	-111	-38	9	-15	-65	1	-76	-66	-99	-17	-30	-61	-100	32	-86	-32	-107	-23	-100	-69	-65	-3	-103	-16	-76	-70	-146	-74	230	1140	-8478	-22631	640	-10072	-5145	-15158	-38	-9814	-7676	-7156	274	-11641	-7359	-5550	-1531
0.276667	-24	41	90	-60	-107	-33	13	-11	-15	7	-70	-60	-91	-12	-30	-58	-96	35	-85	-31	-102	-21	-77	-68	-60	0	-98	-13	-70	-65	-145	-72	1941	1174	-8350	-22572	516	-10249	-5102	-15049	89	-9854	-7605	-7177	170	-11548	-7147	-5681	-1508
0.277500	-23	38	89	-63	-101	-32	15	-12	-39	4	-75	-63	-97	-13	-29	-61	-98	33	-86	-30	-103	-19	-97	-67	-52	-3	-99	-12	-74	-66	-147	-73	647	1206	-8217	-22509	156	-10411	-5058	-14945	106	-9880	-7544	-7211	55	-11455	-6937	-5818	-1703
0.278333	-29	40	88	-61	-109	-33	12	-14	-15	5	-73	-61	-101	-7	-30	-60	-99	35	-86	-34	-104	-21	-100	-68	-63	-1	-98	-11	-74	-72	-147	-74	1381	1242	-8090	-22453	222	-10563	-5008	-14846	-128	-9894	-7486	-7248	123	-11358	-6718	-5947	-1746
0.279167	-28	47	88	-52	-111	-34	15	-13	-17	4	-72	-64	-100	-14	-31	-60	-100	36	-85	-32	-103	-22	-98	-70	-63	1	-99	2	-72	-72	-180	-76	1008	1275	-7946	-22396	290	-10686	-4949	-14757	-221	-9903	-7433	-7299	-68	-11258	-6509	-6071	-1624
0.280000	-25	42	87	-59	-110	-34	12	-12	-19	5	-73	-64	-97	-14	-28	-60	-102	34	-85	-32	-82	-24	-98	-69	-65	0	-99	-12	-74	-69	-147	-73	505	1311	-7799	-22335	-66	-10790	-4886	-14676	-248	-9892	-7380	-7355	-309	-11155	-6300	-6189	-1632
0.280833	-30	42	89	-59	-111	-33	13	-16	-15	4	-74	-63	-100	-18	-32	-61	-100	34	-86	-33	-105	-25	-101	-70	-64	-3	-112	-14	-74	-76	-149	-75	1431	1353	-7652	-22280	-415	-10876	-4807	-14598	-368	-9870	-7333	-7410	-279	-11057	-6098	-6297	-1600
0.281667	-25	39	86	-60	-111	-34	10	-14	-18	4	-74	-67	-96	-16	-24	-64	-100	32	-81	-35	-107	-26	-102	-72	-66	-3	-102	-14	-77	-75	-149	-77	259	1350	-7508	-22221	-609	-10930	-4730	-14526	-615	-9829	-7285	-7471	-532	-10959	-5912	-6386	-1552
0.282500	-28	37	84	-57	-112	-36	11	-12	-23	3	-74	-65	-101	-18	-34	-63	-100	34	-88	-33	-104	-23	-102	-69	-65	-1	-98	-12	-73	-70	-126	-77	535	1364	-7353	-22159	-784	-10953	-4633	-14456	-834	-9776	-7234	-7534	-1056	-10863	-5714	-6456	-1517
0.283333	-25	39	88	-60	-110	-39	12	-12	-17	6	-68	-65	-96	-16	-29	-61	-98	36	-83	-34	-107	-24	-99	-72	-63	-1	-99	-14	-74	-69	-146	-73	5	1363	-7204	-22100	-994	-10949	-4548	-14392	-1037	-9708	-7189	-7602	-990	-10770	-5538	-6509	-1503
0.284167	-17	34	91	-58	-105	-30	16	-10	-16	6	-72	-63	-95	-16	-29	-62	-98	36	-86	-30	-102	-21	-98	-64	-62	0	-105	-10	-73	-68	-148	-75	-2270	1349	-7044	-22043	-942	-10912	-4433	-14334	-1461	-9614	-7138	-7670	-943	-10683	-5381	-6544	-1500
0.285000	-23	43	89	-53	-105	-35	16	-11	-16	8	-70	-61	-94	-10	-30	-60	-97	47	-82	-30	-105	-22	-99	-70	-65	-3	-98	-11	-73	-69	-144	-73	1039	1325	-6893	-21988	-1169	-10848	-4333	-14279	-1660	-9508	-7093	-7744	-1285	-10605	-5244	-6563	-1176
0.285833	-26	41	55	-97	-109	-31	16	4	-16	5	-72	-65	-97	-16	-29	-62	-100	34	-88	-33	-103	-22	-99	-68	-60	-1	-100	-12	-74	-76	-148	-77	763	1280	-6742	-21926	-1506	-10749	-4219	-14224	-1770	-9387	-7045	-7813	-1246	-10538	-5129	-6566	-920
0.286667	-26	42	86	-60	-109	-33	15	-14	-18	3	-74	-66	-97	-15	-30	-62	-105	32	-88	-33	-102	2	-97	-70	-66	-7	-101	-14	-72	-69	-146	-76	-1844	1233	-6592	-21878	-1276	-10628	-4108	-14174	-2128	-9267	-6999	-7883	-1350	-10478	-5042	-6547	-816
0.287500	-21	41	86	-59	-104	-39	13	-13	-17	5	-73	-66	-95	-15	-32	-63	-102	34	-86	-30	-107	-22	-99	-68	-64	-6	-100	-10	-74	-74	-147	-77	998	1171	-6440	-21822	-1355	-10477	-3997	-14118	-2344	-9100	-6953	-7948	-1318	-10435	-4972	-6512	-646
0.288333	-28	42	86	-58	-108	-31	15	-13	-19	5	-73	-64	-95	-15	-32	-62	-102	30	-86	-32	-105	-23	-98	-70	-66	-8	-99	-11	-72	-68	-147	-76	-1236	1103	-6294	-21773	-1402	-10296	-3891	-14084	-2463	-8943	-6912	-8010	-1042	-10396	-4937	-6466	-488
0.289167	-24	40	92	-61	-107	-32	16	-14	-18	7	-72	-67	-97	-16	-30	-61	-99	30	-87	-36	-102	-22	-98	-76	-63	-4	-100	-21	-67	-70	-147	-75	-1009	1023	-6152	-21727	-1308	-10094	-3790	-14007	-2607	-8772	-6867	-8070	-934	-10377	-4931	-6404	-223
0.290000	-23	40	86	-59	-109	-30	15	-13	-18	4	-75	-67	-109	-15	-31	-60	-100	27	-90	-32	-104	-22	-99	-73	-65	-7	-102	-15	-76	-72	-150	-77	603	936	-6009	-21682	-1424	-9881	-3697	-13940	-2713	-8605	-6836	-8124	-969	-10375	-4957	-6338	-30
0.290833	-28	38	84	-59	-111	-35	10	-14	-21	3	-73	-70	-95	-17	-30	-62	-101	26	-88	-32	-103	-24	-100	-70	-64	-3	-101	-14	-67	-72	-147	-78	-487	840	-5873	-21636	-1931	-9647	-3608	-13896	-2839	-8433	-6799	-8165	-764	-10383	-5011	-6264	52
0.291667	-26	42	86	-60	-111	-33	13	-14	-19	5	-72	-68	-98	-17	-31	-59	-102	32	-87	-32	-104	-24	-101	-70	-64	-1	-101	-14	-75	-70	-147	-75	-274	743	-5735	-21588	-2101	-9397	-3527	-13832	-3065	-8269	-6809	-8203	-745	-10411	-5095	-6188	192
0.292500	-29	40	82	-58	-111	-4	16	-13	-19	7	-73	-67	-97	-14	-29	-62	-100	29	-87	-32	-107	-23	-100	-70	-66	-5	-99	-8	-75	-74	-147	-76	-10	640	-5603	-21547	-2193	-9145	-3460	-13769	-3131	-8113	-6752	-8223	-738	-10452	-5205	-6113	368
0.293333	-26	39	86	-58	-108	-32	16	-12	-21	0	-70	-67	-96	-10	-30	-68	-101	33	-85	-33	-104	-22	-97	-72	-66	-5	-102	-14	-75	-70	-148	-77	-1168	534	-5473	-21503	-2540	-8880	-3402	-13704	-3257	-7972	-6739	-8234	-660	-10515	-5344	-6034	595
0.294167	-27	38	84	-60	-110	-32	12	-13	-18	6	-73	-66	-98	-16	-32	-59	-101	32	-88	-55	-107	-24	-99	-70	-64	0	-101	-11	-77	-70	-147	-76	-76	424	-5346	-21465	-2721	-8626	-3352	-13637	-3395	-7848	-6734	-8232	-644	-10593	-5499	-5963	930
0.295000	-26	40	87	-61	-110	-34	13	-16	-21	5	-72	-64	-98	-17	-30	-61	-100	32	-88	-32	-105	-21	-98	-70	-65	-6	-101	-15	-74	-72	-148	-75	-545	318	-5219	-21418	-2872	-8372	-3310	-13579	-3425	-7745	-6729	-8212	-590	-10685	-5672	-5894	1193
0.295833	-26	42	84	-60	-87	-32	17	12	-16	7	-68	-63	-92	-13	-27	-58	-97	35	-85	-34	-103	-21	-97	-69	-63	-1	-97	-10	-70	-65	-155	-73	73	219	-5094	-21369	-3296	-8118	-3276	-13496	-3490	-7661	-6729	-8173	-514	-10790	-5854	-5833	1429
0.296667	-24	45	91	-52	-105	-30	17	-9	-16	9	-67	-62	-98	-14	-17	-55	-108	38	-81	-28	-104	-18	-96	-66	-60	2	-96	-13	-73	-66	-145	-72	181	107	-4970	-21325	-3601	-7872	-3250	-13412	-3492	-7608	-6733	-8121	-534	-10904	-6045	-5784	1608
0.297500	-25	45	88	-67	-104	-31	15	-11	-14	6	-67	-61	-94	-13	-26	-58	-97	35	-84	-31	-102	-21	-97	-68	-65	-1	-95	-12	-78	-67	-145	-74	-1812	1	-4847	-21277	-3606	-7653	-3237	-13356	-3629	-7582	-6738	-8051	-659	-11049	-6230	-5743	1767
0.298333	-24	42	91	-58	-110	-32	16	-14	-18	5	-72	-63	-95	-16	-30	-59	-103	36	-88	-32	-108	-22	-99	-69	-63	-1	-97	-16	-75	-67	-150	-77	745	-100	-4737	-21230	-3716	-7444	-3228	-13293	-3787	-7588	-6746	-7959	-693	-11204	-6432	-5713	2001
0.299167	-28	40	86	-59	-111	-36	10	-15	-22	2	-74	-64	-99	-16	-30	-59	-101	34	-88	-32	-107	-19	-99	-67	-66	-3	-97	6	-74	-68	-145	-74	3017	-197	-4604	-21181	-4156	-7256	-3219	-13223	-3624	-7614	-6746	-7847	-476	-11362	-6610	-5690	2110
0.300000	-25	42	89	-56	-107	-31	18	-13	-16	4	-69	-61	-95	-16	-29	-60	-99	11	-83	-33	-105	-19	-96	-68	-67	0	-100	-12	-75	-67	-150	-79	-792	-287	-4482	-21131	-3798	-7087	-3216	-13153	-3611	-7674	-6740	-7700	-386	-11531	-6781	-5675	2153
0.300833	-51	41	89	-59	-109	-33	12	-17	-19	3	-72	-63	-99	-15	-29	-61	-100	35	-85	-32	-105	-21	-102	-69	-68	0	-98	-12	-76	-69	-153	-74	2554	-374	-4359	-21082	-3458	-6941	-3220	-13085	-3538	-7758	-6728	-7567	-346	-11706	-6927	-5668	2354
0.301667	-28	41	91	-58	-109	-33	11	-13	-21	4	-72	-62	-100	-8	-29	-60	-102	32	-86	-30	-104	-21	-98	-69	-65	-3	-96	-12	-76	-70	-149	-77	790	-454	-4231	-21030	-2942	-6826	-3216	-13020	-3266	-7863	-6705	-7404	-313	-11883	-7046	-5671	2321
0.302500	-27	40	88	-51	-109	-27	11	-16	-22	5	-72	-61	-98	-12	-26	-58	-101	38	-86	-28	-104	-17	-98	-67	-67	0	-96	-12	-74	-67	-148	-75	569	-526	-4108	-20979	-2171	-6735	-3222	-12953	-3060	-7990	-6674	-7217	-242	-12062	-7143	-5677	2450
0.303333	-26	45	92	-59	-109	-31	17	-14	-18	3	-69	-63	-95	-13	-25	-61	-100	37	-81	-29	-102	-17	-97	-65	-63	1	-95	-14	-70	-64	-148	-76	1803	-592	-3976	-20932	-1428	-6676	-3229	-12889	-2818	-8134	-6631	-7027	-57	-12236	-7209	-5694	2634
0.304167	-16	44	89	-57	-108	-32	16	-13	-17	6	-73	-59	-95	-12	-27	-57	-97	39	-81	-26	-102	-17	-96	-57	-64	0	-96	-10	-72	-64	-146	-74	1378	-651	-3848	-20880	-1060	-6647	-3234	-12827	-2415	-8294	-6580	-6821	231	-12409	-7247	-5708	2441
0.305000	-24	43	91	-56	-109	-28	17	-11	-15	3	-72	-60	-95	-21	-28	-58	-100	38	-81	-28	-104	-21	-95	-63	-63	2	-95	-10	-73	-66	-145	-74	231	-712	-3719	-20833	-266	-6653	-3247	-12763	-2213	-8468	-6520	-6609	470	-12574	-7252	-5744	2265
0.305833	-16	43	90	-67	-110	-32	15	-13	-21	6	-75	-63	-97	-13	-26	-60	-101	36	-83	-29	-107	-19	-97	-66	-66	-5	-99	-12	-74	-67	-148	-74	396	-769	-3595	-20798	747	-6695	-3253	-12701	-1982	-8652	-6459	-6405	552	-12732	-7227	-5777	2400
0.306667	-30	36	86	-62	-111	-33	13	-16	-24	2	-76	-65	-100	-17	-29	-82	-108	28	-90	-32	-105	-23	-99	-69	-70	-5	-98	-15	-76	-72	-151	-81	-1159	-823	-3469	-20744	1535	-6772	-3272	-12646	-1824	-8842	-6388	-6195	590	-12877	-7177	-5813	2330
0.307500	-27	35	85	-60	-134	-38	9	-18	-21	1	-78	-66	-98	-15	-31	-62	-100	33	-84	-31	-105	-32	-97	-61	-66	0	-98	-22	-74	-69	-148	-76	-324	-873	-3336	-20693	2178	-6880	-3282	-12583	-1547	-9034	-6311	-5989	542	-13003	-7092	-5849	2218
0.308333	-26	41	86	-63	-109	-32	13	-16	-46	4	-74	-63	-97	-15	-29	-59	-100	33	-86	-31	-105	-23	-97	-68	-66	-1	-99	-12	-74	-68	-149	-77	-1184	-925	-3210	-20645	2881	-7023	-3298	-12521	-1190	-9222	-6233	-5785	344	-13114	-6981	-5896	2251
0.309167	-31	39	87	-59	-110	-30	13	-14	-19	5	-73	-64	-99	-14	-29	-62	-101	35	-83	-30	-103	-21	-95	-67	-73	-1	-98	-16	-77	-68	-148	-76	-1448	-976	-3076	-20592	3646	-7205	-3318	-12456	-993	-9410	-6156	-5585	130	-13214	-6848	-5941	2238
0.310000	-24	42	90	-59	-107	-29	16	-13	-18	9	-73	-64	-94	-27	-26	-56	-95	38	-83	-28	-108	-21	-97	-66	-63	1	-97	-12	-73	-66	-147	-73	-1303	-1029	-2952	-20543	4341	-7417	-3326	-12393	-729	-9594	-6086	-5395	156	-13289	-6695	-5990	2079
0.310833	-24	38	86	-57	-108	-31	13	-15	-17	8	-75	-63	-100	-14	-29	-58	-98	35	-82	-27	-109	-22	-98	-72	-65	19	-97	-14	-76	-70	-148	-75	-3386	-1082	-2828	-20489	5079	-7663	-3370	-12328	-517	-9771	-6026	-5222	275	-13355	-6533	-6046	1864
0.311667	-27	42	86	-59	-113	-30	12	-14	-17	6	-70	-64	-111	-12	-29	-61	-100	36	-82	-31	-108	-23	-100	-66	-65	0	-99	-13	-75	-68	-148	-75	-2590	-1136	-2710	-20437	5519	-7942	-3402	-12255	-365	-9938	-5973	-5052	247	-13400	-6355	-6103	1781
0.312500	-26	40	84	-57	-113	-30	11	-13	-17	6	-72	-63	-97	-14	-29	-59	-99	34	-84	-30	-103	-26	-98	-68	-66	-1	-98	-30	-75	-73	-150	-75	1411	-1194	-2589	-20379	5316	-8249	-3438	-12187	68	-10095	-5932	-4893	350	-13435	-6177	-6166	1803
0.313333	-27	38	85	-60	-111	-33	11	-14	-21	2	-69	-73	-97	-10	-27	-58	-99	34	-86	-32	-108	-23	-99	-70	-64	1	-99	-12	-74	-66	-148	-76	-2907	-1275	-2474	-20320	5789	-8587	-3489	-12117	383	-10244	-5905	-4742	375	-13458	-5992	-6225	1636
0.314167	-28	38	86	-60	-109	-34	11	-14	-21	5	-72	-65	-95	-17	-33	-60	-101	34	-77	-31	-103	-26	-85	-70	-65	-1	-98	-13	-76	-72	-148	-78	156	-1302	-2360	-20260	6141	-8951	-3532	-12037	672	-10379	-5888	-4597	356	-13473	-5809	-6294	1354
0.315000	-28	38	84	-58	-112	-36	8	-21	-26	4	-74	-68	-99	-16	-32	-68	-103	30	-86	-33	-107	-27	-104	-77	-67	-4	-104	-17	-76	-72	-149	-80	-242	-1354	-2254	-20203	6395	-9342	-3589	-11962	1051	-10527	-5886	-4459	500	-13481	-5631	-6363	1045
0.315833	-28	38	81	-44	-110	-33	8	-17	-22	4	-75	-64	-99	-15	-31	-61	-102	35	-86	-31	-105	-24	-100	-68	-64	0	-101	-13	-73	-68	-148	-90	-784	-1401	-2147	-20124	6497	-9741	-3642	-11867	1549	-10624	-5897	-4322	597	-13479	-5458	-6431	898
0.316667	-24	40	87	-59	-109	-28	12	-14	-19	7	-70	-64	-94	-12	-26	-56	-98	37	-64	-31	-105	-22	-99	-70	-63	0	-99	-12	-72	-67	-146	-76	689	-1447	-2050	-20053	6487	-10163	-3705	-11779	1907	-10737	-5909	-4192	595	-13480	-5301	-6503	790
0.317500	-24	45	92	-59	-105	-30	13	-12	-15	8	-72	-60	-95	-13	-26	-58	-98	36	-84	-30	-104	-19	-97	-72	-62	0	-93	-9	-70	-67	-147	-74	1417	-1495	-1955	-19979	6043	-10605	-3773	-11688	2452	-10843	-5950	-4070	516	-13485	-5160	-6581	526
0.318333	-24	42	90	-59	-109	-32	30	-16	-15	7	-65	-62	-93	-13	-29	-59	-97	38	-83	-31	-103	-22	-100	-68	-64	0	-98	-9	-70	-52	-144	-73	61	-1540	-1869	-19910	5637	-11053	-3847	-11592	2825	-10951	-5995	-3955	566	-13491	-5028	-6660	156
0.319167	-79	40	85	-57	-109	-30	13	-13	-17	7	-72	-65	-93	-11	-28	-60	-102	35	-86	-34	-102	-19	-100	-68	-64	2	-100	-10	-72	-69	-146	-75	1387	-1586	-1789	-19828	5562	-11510	-3926	-11495	3100	-11059	-6042	-3845	561	-13509	-4917	-6760	210
0.320000	-24	40	88	-57	-108	-30	15	-14	-19	5	-73	-63	-69	-16	-25	-58	-98	36	-83	-32	-104	-21	-98	-69	-67	0	-100	-9	-70	-67	-146	-75	-266	-1628	-1716	-19743	5446	-11969	-4008	-11397	3451	-11174	-6095	-3744	419	-13532	-4823	-6824	369
0.320833	-28	44	88	-58	-108	-31	12	-16	-18	10	-73	-66	-96	-12	-28	-60	-98	36	-85	-33	-105	-23	-100	-62	-62	-1	-100	-8	-74	-66	-145	-72	488	-1668	-1652	-19665	5006	-12434	-4095	-11295	3748	-11293	-6161	-3655	312	-13562	-4742	-6913	332
0.321667	-26	42	89	-60	-104	-31	15	-13	-16	7	-77	-59	-95	-8	-29	-59	-98	37	-87	-31	-105	-22	-100	-68	-62	0	-101	-12	-74	-70	-145	-74	313	-1713	-1593	-19574	4524	-12898	-4175	-11193	4047	-11426	-6221	-3575	308	-13600	-4681	-7007	439
0.322500	-44	41	87	-59	-101	-32	15	-16	-13	7	-73	-64	-92	-11	-27	-60	-98	36	-85	-33	-110	-21	-101	-69	-63	2	-92	-9	-72	-69	-147	-74	-482	-1753	-1543	-19487	4067	-13359	-4263	-11093	4322	-11568	-6281	-3511	269	-13648	-4635	-7097	556
0.323333	-24	44	89	-58	-109	-33	12	-14	-15	5	-75	-94	-97	-18	-30	-60	-98	34	-86	-32	-107	-24	-99	-68	-64	-1	-103	-14	-80	-72	-149	-77	216	-1797	-1500	-19393	3723	-13806	-4348	-10994	4471	-11731	-6345	-3475	109	-13707	-4606	-7209	482
0.324167	-24	40	87	-63	-111	-33	11	-16	-19	6	-76	-64	-95	-15	-30	-60	-110	37	-87	-32	-124	-23	-86	-66	-62	0	-100	-9	-73	-70	-144	-73	-1630	-1834	-1461	-19303	3509	-14240	-4421	-10893	4535	-11903	-6403	-3443	-57	-13768	-4588	-7328	382
0.325000	-25	42	90	-60	-97	-31	15	-14	-14	9	-74	-69	-95	-15	-28	-58	-98	36	-85	-31	-101	-19	-100	-70	-64	0	-99	-13	-74	-73	-145	-75	-2934	-1874	-1435	-19208	3451	-14664	-4493	-10797	4459	-12103	-6468	-3456	-183	-13842	-4587	-7449	270
0.325833	-24	45	88	-64	-112	-34	13	-15	-18	5	-75	-64	-97	-13	-29	-59	-99	35	-87	-34	-108	-23	-100	-68	-64	-4	-102	-10	-74	-70	-145	-75	1890	-1908	-1410	-19117	2919	-15075	-4562	-10705	4629	-12314	-6525	-3489	-65	-13920	-4597	-7589	267
0.326667	-26	41	88	-59	-107	-31	12	-15	-21	4	-69	-41	-95	-16	-28	-58	-100	34	-86	-33	-101	-21	-101	-69	-61	-3	-99	-11	-73	-72	-149	-75	-2923	-1939	-1396	-19019	2822	-15470	-4612	-10621	4650	-12542	-6583	-3553	91	-13999	-4624	-7745	139
0.327500	-27	39	91	-61	-110	-34	11	-16	-17	5	-72	-67	-94	-16	-31	-60	-99	46	-87	-35	-114	-27	-108	-69	-65	-1	-99	-11	-73	-72	-149	-75	-1253	-1962	-1382	-18919	2747	-15833	-4657	-10518	4601	-12772	-6643	-3640	-90	-14095	-4648	-7907	-181
0.328333	-42	42	89	-61	-107	-16	11	-15	-21	8	-74	-66	-98	-17	-31	-60	-101	35	-87	-32	-104	-24	-101	-69	-65	3	-96	-11	-73	-72	-143	-77	-761	-1977	-1370	-18820	2604	-16172	-4680	-10427	4604	-13022	-6692	-3759	-66	-14166	-4685	-8096	-664
0.329167	-26	41	88	-60	-112	-35	12	-14	-15	7	-76	-66	-97	-16	-26	-59	-100	35	-90	-30	-105	-23	-100	-69	-65	0	-99	-11	-72	-69	-146	-73	-2921	-1987	-1361	-18723	2514	-16492	-4685	-10329	4632	-13275	-6746	-3907	-62	-14245	-4727	-8294	-931
0.330000	-22	42	122	-58	-102	-33	16	-14	-17	6	-72	-64	-94	-15	-28	-61	-96	36	-83	-33	-103	-22	-98	-67	-65	1	-99	-11	-69	-70	-148	-74	-1110	-1982	-1350	-18625	2569	-16789	-4667	-10221	4657	-13526	-6793	-4081	-51	-14330	-4773	-8514	-1096
0.330833	-25	43	87	-59	-109	-35	12	-16	-17	6	-72	-65	-94	-13	-29	-58	-107	36	-85	-34	-104	-11	-98	-69	-62	-3	-101	-11	-73	-69	-147	-74	-69	-1973	-1337	-18527	2257	-17064	-4629	-10105	4851	-13782	-6837	-4276	-105	-14413	-4818	-8754	-1387
0.331667	-27	39	87	-63	-110	-35	11	-15	-23	4	-73	-66	-97	-17	-30	-62	-102	33	-86	-34	-107	-26	-101	-73	-64	-5	-100	-13	-77	-69	-151	-79	-1616	-1953	-1322	-18437	1899	-17319	-4565	-9977	4831	-14023	-6880	-4491	18	-14500	-4868	-9016	-1955
0.332500	-28	36	85	-62	-113	-41	7	-19	-26	2	-76	-66	-103	-19	-30	-61	-101	33	-86	-32	-107	-25	-99	-69	-66	-5	-98	-14	-78	-69	-148	-75	121	-1919	-1296	-18334	1910	-17547	-4468	-9826	4714	-14248	-6913	-4716	64	-14575	-4909	-9288	-2361
0.333333	-27	42	86	-62	-113	-35	12	-16	-17	4	-74	-63	-99	-14	-31	-60	-104	29	-85	-33	-109	-23	-102	-68	-55	-3	-100	-15	-75	-69	-151	-81	-1319	-1881	-1264	-18235	1993	-17752	-4342	-9654	4663	-14460	-6933	-4956	62	-14653	-4949	-9584	-2383
0.334167	-29	39	85	-62	-109	-38	11	-18	-17	1	-68	-65	-96	-17	-32	-57	-102	30	-85	-35	-107	-26	-103	-72	-67	-6	-99	-13	-79	-73	-150	-78	-755	-1829	-1220	-18141	1816	-17941	-4191	-9454	4625	-14651	-6963	-5202	295	-14727	-4978	-9894	-2391
0.335000	-28	44	86	-68	-112	-38	11	-15	-17	4	-73	-68	-98	-16	-32	-62	-103	29	-88	-38	-108	-25	-100	-69	-64	-3	-101	-14	-63	-70	-149	-77	420	-1757	-1170	-18042	1424	-18100	-4003	-9218	4623	-14814	-6936	-5444	577	-14796	-4994	-10221	-2506
0.335833	-23	40	89	-59	-110	-33	12	-13	-24	7	-72	-62	-96	-13	-27	-57	-99	37	-88	-30	-100	-22	-95	-68	-65	-1	-98	-12	-73	-67	-148	-72	-488	-1699	-1099	-17945	874	-18239	-3786	-8947	4547	-14947	-6912	-5689	752	-14862	-4993	-10554	-2584
0.336667	-26	43	88	-58	-108	-32	15	-12	-16	8	-69	-57	-93	-13	-27	-57	-99	36	-83	-31	-104	-19	-96	-66	-63	0	-92	-13	-73	-65	-137	-73	974	-1626	-1023	-17852	678	-18366	-3547	-8640	4493	-15049	-6870	-5922	779	-14924	-4990	-10902	-2505
0.337500	-22	44	92	-57	-109	-32	15	-14	-16	6	-68	-64	-96	-4	-27	-55	-100	36	-82	-32	-102	-22	-97	-64	-64	0	-98	-11	-73	-66	-143	-75	-94	-1548	-937	-17749	560	-18460	-3287	-8299	4350	-15133	-6807	-6157	826	-14984	-4969	-11261	-2359
0.338333	-24	40	88	-56	-107	-32	16	-13	-15	7	-68	-61	-93	-9	-26	-56	-100	38	-82	-30	-104	-22	-93	-66	-82	3	-94	-11	-74	-64	-146	-73	-1660	-1462	-840	-17661	391	-18537	-3012	-7916	3954	-15180	-6717	-6379	876	-15033	-4923	-11634	-2218
0.339167	-25	43	91	-58	-113	-32	12	-24	-21	7	-73	-66	-81	-11	-32	-57	-99	36	-84	-32	-102	-21	-96	-66	-62	0	-98	-14	-74	-65	-143	-74	4110	-1361	-737	-17564	-197	-18585	-2730	-7476	3846	-15203	-6607	-6597	848	-15082	-4862	-11996	-2022
0.340000	-30	39	87	-15	-108	-34	12	-13	-22	4	-73	-64	-97	-13	-29	-61	-101	34	-84	-36	-105	-23	-100	-69	-67	-5	-98	-15	-75	-67	-151	-78	1578	-1280	-630	-17477	-665	-18612	-2441	-7060	3686	-15205	-6474	-6811	869	-15123	-4785	-12372	-1825
0.340833	-30	39	88	-62	-113	-36	10	-21	-23	2	-76	-68	-98	-14	-26	-61	-93	35	-83	-32	-108	-19	-102	-66	-63	0	-98	-13	-73	-68	-146	-74	1140	-1179	-513	-17378	-870	-18605	-2157	-6576	3386	-15178	-6313	-7014	700	-15147	-4681	-12737	-1666
0.341667	-25	42	89	-59	-112	-33	11	-15	-16	6	-70	-66	-99	-13	-30	-57	-100	35	-85	-33	-109	-22	-100	-67	-67	3	-98	-12	-76	-58	-144	-75	4018	-1076	-393	-17289	-1223	-18562	-1871	-6074	3122	-15133	-6122	-7217	553	-15161	-4559	-13104	-1594
0.342500	-30	43	88	-59	-110	-33	12	-12	-21	7	-73	-68	-108	-13	-29	-57	-97	37	-84	-31	-104	-19	-99	-67	-64	0	-95	-13	-77	-68	-145	-74	1042	-961	-271	-17198	-1435	-18475	-1600	-5557	2887	-15070	-5909	-7423	413	-15167	-4423	-13462	-1278
0.343333	-25	45	93	-57	-107	-32	15	-10	-18	9	-67	-62	-96	-13	-25	-57	-98	37	-82	-29	-104	-23	-101	-65	-61	4	-96	-6	-74	-66	-143	-72	2496	-845	-152	-17106	-1369	-18365	-1355	-5036	2490	-14993	-5675	-7623	455	-15156	-4262	-13818	-856
0.344167	-22	46	92	-59	-109	-31	16	-26	-16	8	-74	-63	-104	-11	-28	-56	-97	37	-84	-27	-102	-17	-98	-64	-62	0	-98	-9	-72	-67	-146	-72	3846	-722	3	-17014	-1342	-18196	-1133	-4521	2200	-14910	-5418	-7836	423	-15132	-4091	-14166	-690
0.345000	-25	43	91	-56	-107	-32	15	-10	-17	7	-72	-63	-95	-9	-26	-56	-100	37	-81	-28	-104	-18	-99	-69	-64	3	-97	-9	-75	-66	-145	-74	1440	-600	85	-16931	-1551	-17990	-946	-4022	1830	-14817	-5145	-8061	274	-15097	-3905	-14494	-521
0.345833	-25	44	90	-58	-111	-31	12	-11	-17	7	-70	-65	-95	-13	-27	-58	-95	19	-82	-30	-108	-22	-99	-68	-65	2	-102	-13	-76	-69	-147	-77	2218	-473	198	-16857	-1438	-17735	-786	-3546	1268	-14722	-4861	-8298	391	-15050	-3714	-14818	-216
0.346667	-26	43	88	-53	-110	-34	11	-16	-18	7	-73	-65	-95	-14	-26	-59	-101	34	-85	-31	-107	-23	-100	-69	-66	0	-100	-9	-78	-69	-146	-73	1266	-342	312	-16777	-993	-17436	-667	-3106	757	-14621	-4563	-8549	335	-14989	-3509	-15122	95
0.347500	-26	43	86	-62	-110	-33	13	-14	-22	9	-73	-68	-101	-15	-29	-60	-100	34	-86	-31	-104	-19	-101	-68	-65	1	-99	-12	-75	-70	-150	-77	49	-208	426	-16704	-844	-17087	-593	-2712	237	-14516	-4263	-8811	61	-14925	-3305	-15410	318
0.348333	-27	41	86	-60	-110	-35	10	-17	-17	5	-76	-66	-99	-17	-28	-58	-101	33	-77	-32	-128	-26	-101	-73	-66	-1	-103	-15	-78	-73	-150	-78	1207	-79	533	-16644	-873	-16701	-544	-2381	-189	-14413	-3970	-9096	-11	-14844	-3099	-15685	628
0.349167	-28	40	82	-64	-112	2	11	-19	-19	1	-72	-66	-98	-17	-32	-60	-102	32	-86	-33	-109	-22	-99	-69	-65	0	-100	-12	-76	-73	-150	-76	-724	56	647	-16579	-794	-16268	-532	-2108	-580	-14304	-3676	-9396	-47	-14756	-2897	-15933	864
0.350000	-25	39	86	-58	-109	-33	12	-15	-18	6	-70	-64	-94	-14	-28	-57	-98	38	-84	-28	-105	-22	-99	-69	-65	-11	-100	-10	-70	-70	-148	-76	-223	189	759	-16525	-718	-15809	-563	-1911	-906	-14193	-3393	-9716	-3	-14666	-2696	-16170	919
0.350833	-26	43	89	-60	-110	-31	12	-14	-17	7	-73	-63	-96	-17	-28	-58	-100	34	-87	-29	-104	-21	-98	-68	-63	0	-99	-12	-75	-68	-150	-77	-1018	317	871	-16483	-699	-15315	-625	-1793	-1121	-14093	-3134	-10058	99	-14569	-2510	-16391	1112
0.351667	-18	44	87	-60	-101	-31	11	-17	-19	7	-74	-62	-98	-15	-28	-59	-97	35	-84	-31	-104	-22	-99	-74	-64	30	-99	-11	-76	-74	-148	-72	-4028	450	982	-16441	-646	-14806	-717	-1763	-1542	-13965	-2910	-10418	162	-14473	-2336	-16595	1316
0.352500	-25	43	87	-59	-110	-31	11	-16	-19	6	-73	-61	-95	-15	-28	-51	-101	35	-85	-31	-105	-21	-99	-68	-62	0	-98	-13	-74	-72	-149	-78	197	573	1093	-16414	-1051	-14286	-831	-1816	-1741	-13848	-2718	-10796	54	-14375	-2175	-16784	1493
0.353333	-51	42	87	-62	-108	-34	13	-16	-19	4	-72	-64	-94	-16	-28	-60	-100	36	-88	-55	-105	-23	-100	-68	-68	-6	-101	-9	-74	-72	-149	-75	-99	696	1206	-16389	-1569	-13757	-971	-1953	-1583	-13725	-2563	-11192	-57	-14276	-2006	-16958	1577
0.354167	-28	40	84	-61	-111	-34	11	-7	-35	6	-74	-68	-100	-17	-30	-58	-105	33	-88	-30	-105	-22	-100	-70	-67	-1	-101	-13	-77	-70	-159	-77	-3526	815	1315	-16370	-1529	-13240	-1128	-2175	-1453	-13593	-2454	-11610	-355	-14181	-1905	-17127	1589
0.355000	-24	41	88	-60	-110	-33	10	-15	-22	4	-75	-62	-95	-18	-30	-60	-99	34	-86	-32	-112	-23	-90	-73	-70	-4	-99	-12	-72	-73	-147	-75	771	937	1431	-16362	-1779	-12738	-1287	-2467	-1265	-13450	-2395	-12039	-572	-14086	-1791	-17280	1624
0.355833	-27	42	87	-59	-108	-32	12	-14	-16	5	-72	-66	-92	-13	-27	-61	-101	24	-83	-30	-103	-22	-97	-68	-63	-3	-99	-12	-69	-68	-146	-75	-2302	1052	1538	-16358	-2182	-12254	-1444	-2828	-1051	-13297	-2389	-12483	-386	-13983	-1698	-17424	1527
0.356667	-21	43	70	-55	-104	-32	10	-14	-17	4	-74	-62	-94	-14	-30	-60	-98	34	-88	-31	-103	-21	-99	-69	-66	-4	-103	-11	-73	-66	-147	-77	-1562	1166	1639	-16362	-2703	-11797	-1625	-3257	-787	-13138	-2447	-12942	-440	-13900	-1630	-17569	1436
0.357500	-28	40	82	-62	-109	-35	10	-17	-23	3	-74	-63	-96	-7	-30	-58	-102	33	-91	-33	-103	-21	-98	-70	-64	0	-99	-12	-73	-70	-148	-77	394	1265	1748	-16371	-3475	-11375	-1796	-3730	-260	-12954	-2549	-13406	-749	-13811	-1573	-17705	1313
0.358333	-24	43	88	-58	-108	-33	11	-15	-19	6	-72	-61	-95	-16	-31	-60	-99	30	-86	-31	-105	-22	-97	-68	-65	-1	-101	-12	-74	-70	-149	-75	-978	1400	1852	-16385	-4265	-10984	-1929	-4236	223	-12761	-2713	-13886	-631	-13721	-1538	-17844	1087
0.359167	-27	41	86	-60	-107	-32	17	-14	-16	5	-80	-61	-93	-14	-30	-59	-97	34	-86	-30	-101	-22	-98	-68	-63	-4	-99	-10	-72	-70	-147	-74	-385	1519	1952	-16400	-4637	-10638	-2061	-4769	551	-12546	-2924	-14372	-533	-13634	-1516	-17984	922
0.360000	-23	43	90	-57	-105	-31	15	-14	-16	7	-73	-61	-92	-13	-28	-59	-97	34	-84	-31	-100	-21	-98	-68	-63	-5	-102	-15	-73	-67	-147	-74	-394	1642	2050	-16413	-4900	-10328	-2179	-5311	1132	-12312	-3190	-14863	-813	-13549	-1515	-18122	1027
0.360833	-25	38	87	-60	-107	-33	12	-14	-17	12	-73	-62	-94	-16	-21	-59	-102	35	-86	-31	-104	-25	-99	-67	-63	0	-100	-11	-74	-67	-145	-75	-2042	1768	2143	-16440	-5336	-10053	-2269	-5856	1684	-12053	-3491	-15358	-694	-13458	-1528	-18261	1066
0.361667	-26	49	89	-59	-109	-31	13	-13	-17	6	-75	-64	-94	-16	-27	-59	-97	34	-87	-31	-102	-21	-98	-69	-64	-5	-98	-11	-73	-64	-147	-74	-788	1897	2245	-16460	-5831	-9814	-2339	-6394	2143	-11774	-3831	-15854	-439	-13361	-1559	-18408	1022
0.362500	-27	43	89	-59	-107	-30	16	-13	-19	7	-73	-59	-92	-13	-29	-57	-96	35	-87	-29	-102	-21	-98	-65	-65	0	-96	-10	-70	-66	-146	-72	-2514	2034	2334	-16486	-6276	-9600	-2385	-6908	2556	-11470	-4192	-16337	-486	-13260	-1605	-18553	953
0.363333	-24	37	94	-55	-105	-30	15	-10	-15	9	-72	-62	-93	-15	-28	-59	-95	39	-83	-29	-104	-21	-84	-67	-62	-1	-97	-12	-73	-66	-143	-70	-2066	2172	2431	-16512	-6801	-9411	-2409	-7391	2878	-11142	-4576	-16821	-516	-13145	-1661	-18704	889
0.364167	-21	42	91	-60	-112	-29	18	-5	-21	6	-72	-62	-94	-13	-29	-57	-99	37	-85	-29	-104	-21	-95	-66	-60	1	-98	-9	-69	-67	-147	-57	-2223	2308	2519	-16513	-7160	-9241	-2412	-7846	3163	-10789	-4964	-17285	-383	-13017	-1749	-18859	880
0.365000	-24	43	91	-58	-108	-31	16	-12	-16	5	-75	-64	-95	-17	-29	-61	-100	35	-105	-30	-108	-22	-98	-81	-65	-1	-102	-13	-74	-68	-145	-75	-5324	2443	2608	-16562	-7004	-9082	-2403	-8265	3196	-10408	-5356	-17738	-307	-12876	-1849	-19023	943
0.365833	-29	38	88	-60	-112	-33	10	-16	-23	2	-68	-66	-98	-13	-30	-62	-82	32	-88	-33	-108	-25	-99	-68	-63	0	-99	-11	-77	-69	-146	-73	-2612	2582	2692	-16588	-6952	-8923	-2371	-8647	3239	-9987	-5733	-18162	-406	-12712	-1968	-19182	1089
0.366667	-24	37	87	-61	-116	-33	21	-15	-21	2	-75	-66	-98	-16	-29	-60	-100	29	-86	-32	-107	-23	-99	-68	-59	-1	-100	-15	-77	-72	-152	-73	47	2720	2775	-16609	-7302	-8758	-2335	-8995	3535	-9567	-6092	-18558	-236	-12523	-2110	-19348	1011
0.367500	-27	37	87	-60	-111	-31	12	-12	-17	4	-73	-66	-96	-12	-29	-58	-102	32	-85	-34	-107	-24	-99	-70	-65	0	-100	-14	-74	-68	-146	-59	-4856	2853	2854	-16631	-6847	-8583	-2294	-9299	3437	-9110	-6417	-18914	-59	-12304	-2267	-19506	730
0.368333	-26	41	90	-57	-111	-31	11	-11	-19	5	-75	-63	-100	-19	-30	-60	-125	34	-87	-29	-108	-19	-98	-68	-68	0	-99	-13	-76	-69	-146	-75	-21	2984	2934	-16650	-6521	-8393	-2253	-9575	3210	-8631	-6712	-19226	-154	-12060	-2455	-19665	710
0.369167	-27	40	89	-65	-110	-32	15	-13	-17	13	-65	-63	-95	-15	-27	-59	-101	34	-87	-32	-107	-22	-97	-68	-68	-1	-100	-11	-73	-67	-147	-67	-1887	3106	2999	-16669	-6044	-8179	-2219	-9825	2921	-8134	-6959	-19493	-199	-11772	-2660	-19815	579
0.370000	-24	42	90	-59	-109	-29	16	-11	-16	7	-73	-67	-97	-14	-27	-58	-95	34	-88	-32	-104	-18	-97	-67	-63	1	-101	-16	-72	-69	-148	-74	-1566	3224	3057	-16687	-5362	-7936	-2199	-10058	2448	-7611	-7166	-19704	-169	-11457	-2899	-19955	436
0.370833	-27	43	89	-55	-112	-32	15	-10	-21	7	-74	-65	-98	-13	-27	-59	-96	33	-84	-33	-105	-21	-100	-68	-61	0	-99	-12	-73	-68	-145	-72	1146	3318	3106	-16704	-4538	-7666	-2196	-10275	1968	-7076	-7320	-19857	-292	-11101	-3158	-20077	412
0.371667	-22	26	91	-58	-108	-29	15	-12	-16	8	-74	-65	-98	-14	-29	-58	-100	36	-86	-31	-113	-19	-99	-68	-63	-1	-101	-12	-73	-72	-147	-74	1184	3435	3144	-16722	-4013	-7365	-2213	-10490	1485	-6531	-7433	-19948	-542	-10715	-3449	-20182	198
0.372500	-27	40	90	-60	-111	-33	11	-15	-17	9	-73	-65	-95	7	-30	-61	-100	34	-88	-34	-107	-25	-102	-68	-64	-1	-101	-13	-75	-69	-149	-76	1191	3551	3167	-16739	-3256	-7039	-2238	-10704	638	-5976	-7500	-19969	-706	-10292	-3762	-20262	-211
0.373333	-29	38	88	-62	-110	-32	12	-15	-22	3	-75	-67	-103	-19	-33	-64	-102	30	-90	-35	-110	-25	-102	-70	-66	-6	-104	-16	-78	-74	-154	-79	2665	3623	3172	-16763	-2250	-6678	-2324	-10923	-279	-5422	-7527	-19931	-646	-9841	-4110	-20311	-408
0.374167	-29	35	81	-65	-113	-36	8	-18	-19	-3	-79	-67	-100	-18	-33	-62	-102	30	-88	-36	-109	-27	-101	-69	-66	-6	-102	-15	-78	-70	-149	-79	1106	3715	3170	-16784	-1192	-6291	-2416	-11150	-1177	-4857	-7514	-19815	-648	-9353	-4473	-20330	-377
0.375000	-30	38	85	-61	-112	-32	10	-17	-23	3	-76	-66	-98	-17	-34	-61	-113	30	-88	-38	-105	-25	-101	-76	-68	-5	-102	-16	-76	-73	-152	-77	3380	3804	3146	-16809	-195	-5877	-2531	-11386	-2161	-4293	-7472	-19634	-773	-8843	-4857	-20321	-504
0.375833	-26	40	88	-59	-113	-31	12	-15	-18	5	-70	-60	-105	-15	-29	-59	-99	37	-84	-33	-103	-23	-101	-68	-63	0	-100	-11	-74	-68	-147	-74	3352	3896	3115	-16833	642	-5434	-2675	-11636	-3130	-3735	-7404	-19373	-954	-8317	-5252	-20236	-650
0.376667	-23	42	97	-65	-108	-28	16	-13	-16	8	-70	-61	-93	-12	-27	-56	-96	36	-82	-30	-104	-19	-96	-64	-64	11	-95	-9	-72	-53	-148	-74	3575	3984	3062	-16868	1351	-4992	-2839	-11908	-4105	-3183	-7327	-19096	-1076	-7780	-5659	-20140	-620
0.377500	-25	44	89	-58	-111	-31	13	-24	-19	6	-69	-61	-99	-14	-31	-60	-98	37	-84	-31	-107	-22	-100	-67	-64	-1	-99	-12	-72	-68	-146	-75	4710	4098	2991	-16909	2117	-4538	-3024	-12199	-4973	-2656	-7246	-18752	-995	-7242	-6078	-19982	-626
0.378333	-27	44	90	-56	-109	-31	15	-15	-17	7	-70	-61	-98	-14	-28	-61	-98	32	-91	-33	-100	-22	-96	-66	-63	-1	-98	-9	-70	-68	-149	-78	2461	4179	2911	-16947	2916	-4077	-3227	-12502	-5809	-2136	-7170	-18365	-1097	-6699	-6499	-19779	-705
0.379167	-21	44	92	-59	-107	-31	19	-16	-10	5	-74	-60	-93	-12	-30	-56	-96	38	-82	-32	-103	-19	-96	-69	-64	0	-98	-8	-72	-68	-147	-75	3413	4265	2820	-16992	3376	-3614	-3441	-12820	-6878	-1649	-7111	-17944	-1211	-6175	-6906	-19532	-609
0.380000	-23	44	91	-57	-107	-31	13	-13	-16	7	-70	-60	-95	-13	-30	-60	-101	38	-82	-31	-113	-23	-101	-67	-63	2	-97	-11	-77	-68	-148	-76	8245	4396	2727	-17044	3144	-3167	-3661	-13151	-7648	-1175	-7074	-17507	-1207	-5671	-7303	-19240	-334
0.380833	-28	40	89	-61	-110	-33	10	-19	-8	7	-66	-64	-99	-15	-38	-60	-99	36	-85	-31	-109	-23	-99	-70	-64	-3	-97	-13	-73	-68	-145	-75	2620	4519	2617	-17089	3569	-2731	-3886	-13496	-8453	-731	-7068	-17046	-1100	-5183	-7679	-18902	-333
0.381667	-28	42	86	-60	-109	-32	10	-16	-17	3	-75	-64	-98	-16	-32	-63	-102	30	-85	-45	-108	-33	-98	-70	-68	-5	-101	-14	-76	-72	-147	-78	6096	4645	2517	-17139	3836	-2308	-4115	-13849	-9271	-314	-7093	-16587	-1071	-4730	-8033	-18525	-431
0.382500	-32	38	87	-61	-111	-34	4	-22	-25	-3	-73	-65	-100	-14	-31	-59	-103	33	-83	-30	-105	-22	-100	-69	-67	-4	-100	-12	-73	-66	-146	-74	4954	4782	2413	-17186	3951	-1906	-4340	-14200	-9964	66	-7156	-16129	-1164	-4305	-8360	-18099	-525
0.383333	-24	43	90	-58	-111	-31	13	-13	-16	10	-70	-62	-94	-13	-30	-59	-99	33	-82	-31	-100	-33	-96	-66	-63	0	-98	-14	-70	-66	-146	-76	3229	4932	2316	-17229	3911	-1529	-4560	-14550	-10541	408	-7238	-15687	-1147	-3925	-8658	-17641	-593
0.384167	-21	44	90	-58	-105	-34	16	-14	-21	10	-70	-62	-95	-14	-27	-56	-99	37	-82	-28	-102	-19	-98	-69	-65	-3	-95	-11	-72	-67	-146	-73	4828	5082	2225	-17264	3819	-1183	-4783	-14899	-10985	732	-7404	-15260	-981	-3584	-8926	-17152	-425
0.385000	-27	44	91	-58	-109	-31	17	-12	-16	11	-70	-62	-95	-11	-28	-57	-114	35	-78	-31	-103	-17	-96	-66	-62	1	-97	-11	-72	-65	-145	-74	4276	5231	2137	-17292	3502	-869	-4998	-15243	-10810	1005	-7585	-14860	-887	-3280	-9161	-16636	-309
0.385833	-25	43	91	-58	-111	-33	12	-24	-34	5	-74	-62	-96	6	-28	-59	-101	36	-80	-31	-103	-22	-100	-73	-65	0	-99	-13	-72	-68	-147	-74	1889	5386	2068	-17309	3431	-585	-5215	-15549	-10740	1238	-7807	-14496	-907	-3030	-9370	-16101	-538
0.386667	-26	39	90	-68	-110	-33	12	-13	-18	8	-73	-62	-96	-14	-30	-57	-100	35	-83	-30	-104	-23	-99	-73	-62	0	-101	-12	-74	-67	-149	-76	2582	5532	2009	-17313	3580	-337	-5423	-15896	-10706	1432	-8052	-14163	-873	-2809	-9545	-15548	-308
0.387500	-22	43	88	-59	-109	-32	13	-14	-18	7	-45	-63	-95	-12	-28	-55	-99	36	-84	-29	-105	-22	-100	-69	-66	-3	-101	-14	-74	-67	-168	-75	-102	5675	1992	-17299	3527	-121	-5633	-16198	-10601	1577	-8318	-13865	-698	-2628	-9706	-14985	-97
0.388333	-30	40	89	-58	-108	-32	15	-14	-18	8	-70	-62	-95	-11	-32	-61	-97	37	-84	-14	-101	-21	-100	-72	-63	0	-98	-12	-72	-69	-149	-73	95	5817	1939	-17267	3135	52	-5846	-16473	-10606	1683	-8595	-13596	-314	-2480	-9845	-14412	-107
0.389167	-23	41	92	-51	-108	-32	13	-14	-16	6	-73	-64	-96	-12	-29	-57	-97	37	-81	-32	-105	-21	-98	-69	-66	-1	-101	-14	-78	-67	-148	-74	-705	5950	1928	-17213	2860	202	-6062	-16752	-10591	1742	-8886	-13363	-211	-2361	-9970	-13840	2
0.390000	-28	38	88	-59	-111	-33	12	-14	-18	5	-73	-63	-98	-16	-31	-56	-104	33	-79	-35	-105	-19	-103	-73	-66	-3	-102	-16	-75	-72	-150	-80	-2113	6068	1929	-17146	2618	311	-6285	-17004	-10614	1759	-9179	-13162	-94	-2267	-10097	-13275	195
0.390833	-27	37	87	-60	-105	-33	11	-16	-23	8	-75	-63	-97	-17	-34	-60	-101	35	-84	-33	-107	-26	-101	-73	-64	-1	-101	-13	-73	-73	-149	-75	-1624	6188	1961	-17046	2197	391	-6497	-17236	-10242	1738	-9457	-12983	76	-2205	-10203	-12719	320
0.391667	-26	39	87	-61	-111	-35	11	-14	-19	7	-74	-64	-100	-15	-30	-57	-100	34	-87	-33	-102	-22	-100	-72	-62	-9	-97	-15	-74	-70	-146	-75	-3979	6286	1986	-16929	1845	440	-6732	-17451	-9698	1678	-9721	-12826	114	-2161	-10319	-12177	278
0.392500	-25	39	87	-61	-107	-35	13	8	-16	3	-74	-65	-79	-15	-29	-58	-100	34	-86	-32	-102	-23	-101	-70	-66	-5	-101	-14	-72	-69	-148	-77	-5093	6379	2038	-16779	1489	461	-6965	-17652	-9462	1586	-9964	-12688	122	-2131	-10439	-11656	446
0.393333	-27	39	85	-59	-110	-35	13	-12	-18	6	-73	-65	-97	-15	-30	-49	-101	34	-87	-34	-104	-23	-102	-70	-61	0	-102	-14	-72	-69	-149	-76	504	6470	2099	-16616	333	453	-7190	-17841	-9190	1463	-10175	-12552	82	-2115	-10570	-11156	817
0.394167	-27	40	85	-66	-110	-34	9	-18	-19	3	-77	-68	-96	-17	-32	-59	-98	34	-86	-34	-103	-24	-101	-70	-67	5	-103	-16	-65	-73	-149	-77	-4162	6553	2171	-16427	-223	422	-7417	-18020	-9117	1309	-10364	-12434	340	-2114	-10714	-10688	871
0.395000	-25	34	86	-62	-110	-35	12	-15	-21	4	-76	-67	-97	-16	-30	-60	-94	33	-76	-34	-104	-25	-100	-66	-63	-3	-103	-15	-75	-70	-147	-78	-2119	6634	2251	-16219	-761	367	-7638	-18186	-9098	1144	-10516	-12304	666	-2120	-10865	-10249	828
0.395833	-24	40	88	-61	-109	-34	13	-19	-16	5	-70	-64	-92	-21	-29	-57	-98	38	-83	-30	-104	-18	-100	-68	-60	0	-101	-13	-70	-66	-146	-75	-677	6718	2346	-15992	-1556	288	-7836	-18352	-8932	960	-10636	-12177	717	-2132	-11025	-9851	861
0.396667	-23	43	88	-59	-103	-31	18	-12	-15	7	-70	-65	-94	-12	-28	-57	-99	38	-85	-34	-102	-18	-96	-64	-63	1	-110	-13	-67	-67	-142	-74	-2642	6796	2434	-15756	-2316	188	-8025	-18510	-8478	763	-10727	-12043	696	-2152	-11200	-9490	913
0.397500	-25	42	88	-58	-109	-22	13	-13	-15	4	-73	-68	-97	-14	-26	-57	-99	37	-82	-34	-101	-22	-98	-66	-64	-1	-101	-15	-73	-70	-146	-75	-624	6879	2520	-15513	-2820	66	-8193	-18669	-7862	557	-10793	-11900	746	-2177	-11381	-9169	793
0.398333	-23	39	88	-61	-110	-35	13	-14	-16	5	-74	-67	-96	-15	-28	-61	-99	34	-85	-38	-103	-22	-99	-68	-64	-1	-103	-14	-74	-72	-148	-77	854	6968	2622	-15267	-3638	-75	-8326	-18837	-6921	349	-10834	-11738	495	-2203	-11569	-8893	622
0.399167	-24	36	87	-61	-109	-29	12	-17	-39	2	-76	-68	-98	-16	-30	-58	-101	35	-85	-32	-107	-22	-99	-69	-65	0	-101	-30	-75	-69	-148	-75	-714	7080	2720	-15024	-4545	-233	-8440	-19001	-6033	149	-10855	-11557	282	-2228	-11753	-8654	281
0.400000	-24	40	88	-61	-108	-34	15	-13	-16	4	-74	-64	-98	-16	-27	-60	-99	34	-77	-33	-109	-22	-99	-69	-65	-1	-100	-14	-73	-69	-148	-74	891	7180	2807	-14792	-4976	-408	-8509	-19169	-5102	-45	-10866	-11359	312	-2244	-11935	-8457	163
0.400833	-27	43	87	-59	-104	-24	13	-15	-17	4	-75	-55	-95	-14	-29	-59	-99	35	-82	-31	-108	-24	-99	-65	-67	0	-100	-14	-74	-69	-143	-73	-627	7299	2891	-14571	-5168	-598	-8542	-19346	-4049	-236	-10865	-11142	254	-2252	-12106	-8302	180
0.401667	-24	39	87	-60	-109	-31	13	-14	-18	7	-73	-62	-94	-13	-29	-58	-98	32	-86	-33	-97	-21	-100	-65	-64	2	-99	-11	-75	-69	-148	-74	-586	7429	2971	-14373	-5463	-809	-8534	-19520	-2956	-410	-10862	-10904	140	-2246	-12260	-8182	69
0.402500	-25	42	90	-58	-112	-35	15	-1	-17	9	-73	-66	-97	-13	-27	-58	-96	36	-83	-33	-104	-19	-98	-67	-64	0	-100	-14	-75	-69	-147	-66	-68	7568	3042	-14201	-5749	-1031	-8483	-19695	-1904	-576	-10867	-10652	266	-2239	-12397	-8097	10
0.403333	-24	40	88	-60	-105	-31	18	-11	-17	7	-70	-60	-96	-13	-27	-56	-94	37	-85	-34	-104	-16	-95	-67	-60	0	-97	-13	-70	-67	-147	-72	-1576	7711	3102	-14066	-5916	-1269	-8394	-19865	-906	-719	-10879	-10382	334	-2211	-12510	-8041	-12
0.404167	-24	42	84	-55	-107	-32	18	-13	-13	8	-69	-61	-94	-12	-26	-58	-97	39	-81	-30	-103	-21	-96	-65	-61	3	-98	-12	-76	-74	-145	-72	-806	7864	3154	-13966	-5782	-1524	-8260	-20034	161	-847	-10899	-10102	231	-2167	-12596	-8008	-75
0.405000	-24	43	91	-58	-111	-29	19	-13	-13	10	-68	-61	-94	-11	-19	-56	-96	39	-76	-12	-103	-19	-96	-63	-62	4	-98	-9	-73	-67	-145	-72	-2623	8016	3186	-13909	-5412	-1795	-8095	-20194	1078	-962	-10936	-9812	198	-2106	-12647	-7999	-265
0.405833	-27	42	89	-57	-98	-32	13	-11	-18	3	-74	-60	-97	-13	-28	-56	-99	37	-83	-32	-105	-18	-96	-68	-62	1	-99	-12	-77	-72	-149	-75	-5331	8167	3213	-13895	-4708	-2081	-7926	-20338	1808	-1055	-10989	-9523	144	-2033	-12667	-8004	-254
0.406667	-14	38	87	-66	-111	-34	12	-17	-19	6	-76	-64	-98	-15	-29	-60	-101	34	-90	-38	-113	-23	-94	-73	-67	-3	-112	-15	-79	-73	-151	-76	-174	8307	3220	-13928	-4492	-2388	-7674	-20459	2808	-1134	-11059	-9231	21	-1940	-12651	-8054	-46
0.407500	-29	36	81	-64	-97	-35	3	-16	-23	3	-78	-67	-102	-15	-30	-60	-103	35	-87	-33	-108	-21	-97	-69	-68	0	-98	-16	-77	-73	-129	-75	-3089	8458	3221	-14000	-4047	-2700	-7420	-20550	3607	-1188	-11141	-8946	18	-1827	-12597	-8027	-38
0.408333	-27	40	88	-61	-112	-35	13	-15	-17	9	-92	-63	-96	-12	-29	-50	-100	36	-84	-34	-105	-22	-100	-68	-66	0	-98	-12	-75	-70	-148	-75	-4510	8588	3211	-14119	-3167	-3033	-7154	-20614	4351	-1224	-11228	-8685	104	-1700	-12502	-8032	-66
0.409167	-25	41	64	-60	-113	-32	8	-14	-15	10	-69	-64	-99	-13	-27	-58	-100	37	-83	-33	-107	-21	-98	-69	-63	2	-116	-11	-78	-72	-142	-74	-1429	8730	3188	-14276	-2375	-3369	-6873	-20640	5218	-1240	-11327	-8404	105	-1557	-12378	-8032	-125
0.410000	-27	41	89	-59	-110	-31	15	-11	-19	11	-70	-61	-95	-11	-26	-57	-102	30	-103	-31	-107	-21	-97	-66	-62	0	-99	-11	-73	-66	-146	-73	-4646	8814	3158	-14478	-1422	-3715	-6587	-20627	5918	-1246	-11430	-8159	70	-1396	-12213	-8013	-186
0.410833	-22	40	88	-77	-109	-31	17	-12	-24	-1	-70	-63	-97	-12	-26	-59	-99	36	-84	-32	-103	-21	-99	-68	-64	0	-100	-13	-73	-72	-150	-75	-3465	8910	3117	-14713	-383	-4063	-6292	-20568	6635	-1222	-11530	-7932	61	-1224	-12027	-7981	-41
0.411667	-23	40	87	-62	-111	-33	16	-13	-16	8	-69	-63	-100	-11	-26	-59	-88	37	-85	-59	-109	-38	-100	-68	-64	1	-97	-13	-69	-69	-147	-75	-1497	8985	3072	-14977	330	-4416	-5998	-20466	7755	-1188	-11615	-7729	-12	-1042	-11813	-7914	75
0.412500	-25	38	84	-60	-103	-34	12	-15	-16	2	-70	-62	-97	-15	-29	-61	-101	35	-85	-33	-107	-22	-99	-70	-63	0	-99	-13	-74	-70	-149	-79	-3474	9062	3030	-15270	958	-4760	-5700	-20316	8542	-1130	-11683	-7554	-47	-854	-11582	-7838	-3
0.413333	-25	37	86	-62	-110	-35	11	-15	-16	7	-72	-65	-96	-15	-30	-60	-102	32	-86	-40	-109	-26	-100	-72	-63	-1	-99	-13	-76	-70	-148	-77	-2268	9088	2977	-15586	2043	-5089	-5409	-20118	8841	-1055	-11728	-7388	12	-649	-11326	-7727	-7
0.414167	-27	36	86	-100	-112	-38	11	-15	-19	5	-75	-65	-98	-17	-32	-63	-102	32	-87	-34	-109	-25	-101	-73	-65	4	-101	-15	-75	-75	-150	-80	-2647	9122	2929	-15915	3117	-5402	-5117	-19879	9151	-965	-11741	-7276	-1	-439	-11066	-7593	80
0.415000	-28	35	85	-64	-111	-40	8	-18	-22	4	-76	-66	-97	-6	-36	-63	-103	29	-90	-36	-69	-28	-104	-75	-67	-6	-102	-16	-76	-76	-151	-81	-3177	9137	2887	-16253	3710	-5692	-4837	-19598	9421	-853	-11718	-7173	-59	-218	-10818	-7428	155
0.415833	-27	37	85	-66	-112	-61	9	-21	-21	-26	-76	-67	-101	-19	-33	-62	-99	33	-86	-38	-104	-25	-99	-69	-64	0	-98	-15	-72	-70	-148	-79	-1046	9152	2854	-16592	4208	-5937	-4548	-19273	9675	-717	-11653	-7080	142	12	-10523	-7229	336
0.416667	-22	39	88	-62	-109	-36	13	-15	-17	5	-68	-64	-92	-13	-28	-58	-95	35	-85	-38	-104	-25	-100	-83	-65	0	-98	-12	-72	-68	-148	-78	-2130	9153	2832	-16937	4746	-6147	-4277	-18927	9880	-570	-11548	-7011	241	248	-10259	-7009	409
0.417500	-24	47	88	-62	-105	-27	13	-18	-16	6	-70	-65	-97	-17	-29	-61	-99	35	-85	-31	-105	-24	-99	-70	-63	-1	-99	-13	-74	-68	-148	-79	-869	9145	2820	-17275	5146	-6311	-4008	-18559	9933	-404	-11407	-6951	251	485	-10003	-6767	413
0.418333	-24	39	88	-63	-109	-36	12	-16	-15	6	-73	-58	-103	-17	-30	-60	-114	36	-87	-34	-103	-24	-99	-74	-62	-4	-98	-13	-70	-70	-147	-75	-689	9140	2814	-17602	5478	-6422	-3756	-18230	9837	-223	-11226	-6885	343	728	-9761	-6500	457
0.419167	-38	50	87	-59	-107	-35	16	-16	-18	4	-70	-64	-96	-16	-31	-62	-101	34	-85	-32	-101	-24	-99	-73	-51	0	-99	-15	-73	-31	-149	-79	-3088	9135	2834	-17920	5817	-6472	-3515	-17803	9741	-24	-11004	-6826	336	974	-9538	-6216	446
0.420000	-25	39	88	-61	-109	-36	13	-18	-17	2	-73	-68	-96	-11	-31	-58	-98	34	-91	-56	-108	-25	-100	-75	-65	-4	-103	-15	-72	-70	-150	-80	1755	9123	2860	-18222	5575	-6457	-3290	-17435	9908	193	-10754	-6741	370	1225	-9336	-5915	589
0.420833	-27	36	87	-59	-110	-36	10	-3	-18	4	-72	-66	-94	-16	-31	-64	-103	32	-88	-32	-103	-26	-100	-75	-64	-3	-100	-16	-74	-70	-149	-82	2157	9116	2902	-18504	5213	-6371	-3082	-17087	9962	428	-10477	-6657	461	1471	-9158	-5603	688
0.421667	-24	39	86	-61	-108	-36	10	-19	-19	3	-72	-67	-94	-18	-29	-63	-98	32	-80	-30	-103	-24	-100	-73	-65	-5	-101	-14	-72	-72	-151	-76	-1012	9116	2958	-18763	5350	-6217	-2898	-16759	9677	672	-10188	-6537	314	1716	-9004	-5280	567
0.422500	-27	39	86	-63	-110	-43	13	-16	-19	0	-72	-65	-100	-16	-33	-63	-100	33	-90	-34	-104	-24	-101	-72	-66	-4	-100	-15	-73	-113	-151	-79	3455	9112	3022	-19003	5096	-5986	-2743	-16471	9262	933	-9887	-6388	242	1957	-8884	-4960	504
0.423333	-24	41	86	-60	-108	-39	11	-17	-19	2	-74	-66	-95	-21	-27	-61	-101	40	-87	-35	-105	-25	-102	-74	-69	-6	-103	-15	-74	-75	-150	-78	725	9109	3103	-19217	4915	-5690	-2623	-16220	8772	1197	-9590	-6204	147	2188	-8792	-4640	428
0.424167	-27	38	78	-61	-111	-36	10	-18	-18	3	-73	-67	-96	-19	-32	-62	-104	30	-87	-33	-104	-24	-108	-69	-64	6	-99	-11	-76	-75	-150	-74	1341	9110	3187	-19401	4793	-5317	-2533	-16008	8091	1479	-9293	-5972	107	2416	-8724	-4332	357
0.425000	-26	43	91	-59	-109	-34	13	-16	-15	6	-74	-63	-94	-22	-30	-62	-98	35	-87	-30	-103	-19	-101	-72	-63	-3	-100	-13	-74	-69	-150	-75	3245	9109	3275	-19564	4430	-4881	-2489	-15825	7456	1765	-9019	-5702	89	2629	-8689	-4047	270
0.425833	-25	42	88	-58	-88	-36	-9	-14	-17	6	-73	-64	-96	-16	-30	-61	-101	32	-88	-32	-104	-22	-101	-70	-65	-5	-100	-18	-70	-70	-149	-78	1568	9097	3361	-19699	3823	-4380	-2486	-15708	6847	2057	-8766	-5388	210	2832	-8682	-3791	-4
0.426667	-23	42	88	-58	-105	-35	15	-14	-18	2	-73	-63	-92	-16	-29	-60	-99	24	-83	-33	-103	-21	-99	-85	-68	-3	-101	-13	-73	-70	-148	-76	1769	9087	3449	-19807	3720	-3819	-2530	-15611	5951	2346	-8543	-5033	197	3018	-8709	-3554	-167
0.427500	-52	39	87	-56	-109	-35	-3	-13	-19	4	-70	-64	-96	-16	-30	-60	-103	35	-88	-31	-105	-22	-99	-69	-66	2	-99	-11	-73	-69	-146	-68	1441	9065	3525	-19890	3798	-3210	-2621	-15540	4972	2643	-8354	-4640	188	3186	-8751	-3380	-112
0.428333	-23	43	90	-57	-111	-34	13	-14	-23	5	-74	-64	-97	-16	-11	-58	-99	34	-84	-33	-104	-21	-98	-70	-66	-1	-101	-12	-72	-67	-148	-74	-551	9032	3574	-19942	3642	-2562	-2757	-15484	3983	2930	-8210	-4210	247	3337	-8823	-3245	-98
0.429167	-25	39	88	-57	-105	-32	16	-12	-16	7	-72	-60	-94	-14	-26	-57	-98	34	-83	-30	-102	-18	-97	-68	-72	2	-98	-10	-73	-65	-142	-74	912	8993	3650	-19971	3376	-1882	-2939	-15439	3103	3213	-8099	-3748	273	3462	-8913	-3161	-199
0.430000	-25	43	91	-56	-107	-31	15	-10	-16	7	-74	-60	-97	-12	-18	-59	-100	36	-81	-25	-105	-18	-96	-68	-63	0	-97	-12	-70	-66	-143	-73	-824	8933	3691	-19972	3077	-1184	-3160	-15390	2238	3486	-8034	-3277	229	3566	-9025	-3139	-217
0.430833	-22	41	89	-59	-108	-33	17	-12	-19	9	-70	-63	-93	-13	-26	-53	-97	33	-83	-31	-105	-18	-95	-67	-64	0	-100	-12	-72	-69	-144	-73	-529	8860	3703	-19953	2698	-472	-3422	-15328	1308	3739	-8004	-2796	156	3646	-9147	-3175	-277
0.431667	-25	40	90	-58	-110	-32	13	-11	-23	3	-73	-64	-97	-14	-28	-57	-101	35	-84	-29	-108	-19	-99	-72	-65	-1	-101	-14	-76	-68	-146	-76	-408	8776	3701	-19908	2317	236	-3722	-15236	439	3974	-8017	-2329	225	3692	-9283	-3278	-425
0.432500	-27	37	87	-62	-109	-36	0	-15	-22	4	-74	-66	-100	-17	-28	-59	-102	33	-84	-33	-107	-19	-97	-68	-64	-1	-98	-24	-76	-67	-148	-74	-3322	8680	3669	-19844	2151	936	-4037	-15106	-478	4189	-8055	-1881	213	3719	-9418	-3438	-478
0.433333	-27	41	87	-58	-108	-31	13	-12	-21	6	-74	-63	-97	-28	-28	-59	-99	35	-84	-30	-105	-22	-99	-67	-65	-3	-99	-14	-77	-72	-147	-73	-575	8568	3613	-19754	1733	1605	-4371	-14931	-1255	4370	-8122	-1468	-109	3713	-9553	-3660	-219
0.434167	-28	41	89	-58	-112	-31	13	-14	-17	6	-74	-64	-100	-15	-30	-57	-102	34	-84	-43	-109	-22	-98	-70	-63	1	-95	-15	-74	-73	-147	-74	2227	8447	3524	-19651	802	2237	-4717	-14696	-1750	4514	-8211	-1100	-198	3674	-9684	-3941	-77
0.435000	-24	41	88	-59	-111	-31	13	-13	-21	6	-73	-76	-98	-14	-10	-77	-100	34	-83	-33	-104	-22	-97	-65	-62	-1	-100	-16	-74	-68	-145	-75	-2501	8318	3420	-19526	535	2833	-5063	-14395	-2377	4628	-8314	-794	-109	3607	-9807	-4271	-365
0.435833	-25	43	88	-58	-124	-31	16	-12	-18	6	-72	-63	-94	-14	-24	-58	-97	39	-80	-31	-105	-21	-97	-65	-61	0	-96	-9	-72	-68	-144	-50	2595	8191	3281	-19389	19	3377	-5401	-14021	-2831	4701	-8419	-557	-171	3508	-9902	-4643	-509
0.436667	-23	44	92	-57	-103	-27	17	-12	-17	9	-69	-60	-95	-12	-23	-56	-95	39	-81	-29	-107	-17	-95	-65	-63	2	-96	-9	-73	-69	-143	-70	471	8059	3117	-19237	-477	3864	-5731	-13587	-3205	4725	-8531	-404	-234	3369	-9988	-5057	-498
0.437500	-22	34	92	-60	-104	-29	12	-9	-17	6	-70	-62	-95	-11	-24	-53	-98	36	-82	-30	-104	-19	-95	-64	-63	0	-102	-7	-70	-69	-143	-70	443	7921	2920	-19077	-958	4280	-6038	-13074	-3642	4706	-8629	-341	-145	3217	-10043	-5499	-482
0.438333	-24	43	93	-57	-104	-28	18	-9	-12	6	-63	-63	-118	-14	-26	-56	-96	37	-82	-30	-102	-18	-96	-66	-63	1	-94	-9	-72	-68	-143	-72	3121	7785	2709	-18901	-1388	4611	-6317	-12494	-3939	4638	-8713	-373	-279	3025	-10070	-5963	-570
0.439167	-25	41	92	-60	-108	-30	18	-12	-18	6	-68	-64	-93	-13	-25	-59	-98	37	-82	-31	-107	-22	-99	-67	-62	1	-93	-8	-73	-68	-144	-72	2630	7659	2463	-18721	-2225	4886	-6560	-11848	-3996	4523	-8778	-505	-510	2809	-10058	-6441	-798
0.440000	-28	40	90	-61	-113	-35	12	-14	-21	4	-76	-68	-102	-15	-24	-58	-104	35	-85	-35	-104	-22	-99	-67	-67	-3	-101	-14	-76	-72	-149	-76	1944	7534	2196	-18537	-2699	5074	-6767	-11148	-4212	4353	-8818	-737	-513	2549	-10013	-6928	-1076
0.440833	-24	37	85	-62	-112	-39	-8	-17	-21	2	-75	-67	-101	-17	-29	-61	-102	35	-84	-34	-109	-24	-99	-67	-63	0	-98	-5	-73	-68	-163	-73	3219	7424	1916	-18340	-2738	5180	-6927	-10385	-4398	4149	-8817	-1056	-504	2294	-9924	-7405	-969
0.441667	-26	40	88	-61	-109	-33	12	-14	-19	4	-74	-66	-96	-26	-36	-60	-99	34	-84	-31	-103	-23	-99	-68	-64	0	-98	-14	-75	-72	-147	-75	945	7319	1618	-18142	-2964	5209	-7037	-9584	-4402	3898	-8782	-1462	-604	2004	-9793	-7871	-1021
0.442500	-19	49	88	-63	-111	-64	11	-13	-18	6	-73	-66	-97	-15	-29	-61	-99	35	-86	-33	-105	-24	-99	-66	-63	-1	-98	-12	-73	-70	-147	-75	2404	7219	1307	-17936	-3208	5156	-7103	-8746	-4311	3612	-8704	-1945	-520	1704	-9615	-8330	-1091
0.443333	-25	40	90	-61	-109	-31	16	-14	-17	6	-69	-57	-98	-17	-29	-60	-103	38	-84	-28	-103	-19	-98	-67	-63	1	-98	-12	-73	-69	-149	-72	1679	7136	987	-17738	-3281	5027	-7113	-7886	-4284	3291	-8585	-2495	-644	1380	-9396	-8768	-957
0.444167	-22	41	88	-60	-111	-33	12	-14	-19	6	-72	-63	-95	-14	-29	-61	-96	36	-83	-33	-105	-21	-99	-67	-64	0	-96	-12	-74	-68	-147	-74	1053	7052	654	-17520	-3478	4824	-7078	-7029	-4215	2940	-8423	-3102	-1060	1048	-9133	-9182	-946
0.445000	-23	41	89	-58	-107	-32	15	-12	-17	6	-70	-68	-97	-14	-28	-59	-94	34	-82	-30	-104	-18	-95	-67	-66	0	-99	-12	-72	-67	-147	-74	1336	6974	321	-17309	-3402	4556	-6993	-6173	-4094	2568	-8219	-3754	-2501	702	-8831	-9585	-952
0.445833	-27	36	86	-60	-109	-33	11	-18	-17	6	-73	-64	-95	-17	-29	-64	-99	33	-83	-34	-105	-24	-103	-70	-62	0	-100	-14	-70	-74	-149	-75	-1667	6892	16	-17104	-2994	4221	-6860	-5326	-4095	2180	-7976	-4432	-3543	350	-8495	-9956	-877
0.446667	-23	39	88	-62	-111	-34	11	-15	-16	1	-74	-67	-97	-17	-32	-64	-100	34	-84	-34	-95	-25	-102	-70	-66	0	-100	-15	-74	-69	-151	-79	-1165	6811	-337	-16897	-2711	3828	-6673	-4506	-4150	1765	-7692	-5126	-2508	-6	-8129	-10312	-689
0.447500	-27	37	86	-66	-114	-36	8	-18	-17	4	-75	-66	-97	-16	-31	-63	-100	32	-87	-31	-107	-24	-103	-69	-65	-8	-100	-13	-76	-70	-149	-76	3156	6723	-658	-16694	-3050	3389	-6443	-3728	-3780	1385	-7373	-5814	-2106	-373	-7731	-10646	-490
0.448333	-26	40	85	-62	-110	-38	9	-15	-22	20	-77	-67	-100	-13	-36	-65	-101	30	-86	-35	-108	-26	-103	-70	-65	-5	-102	-16	-78	-72	-152	-86	-2701	6625	-969	-16495	-2710	2903	-6182	-3000	-3388	995	-7025	-6495	-1809	-738	-7309	-10977	-573
0.449167	-24	37	103	-67	-110	-40	9	-21	-19	2	-78	-68	-97	-17	-31	-63	-101	32	-86	-35	-102	-24	-101	-69	-63	-1	-94	-14	-73	-69	-149	-76	759	6519	-1259	-16295	-2343	2406	-5865	-2333	-3058	615	-6647	-7140	-1301	-1099	-6864	-11281	-629
0.450000	-24	39	88	-63	-109	-34	13	-15	-19	3	-79	-65	-96	-16	-23	-62	-87	34	-87	-33	-105	-22	-100	-67	-67	0	-102	-15	-76	-69	-150	-79	-165	6400	-1534	-16109	-1838	1872	-5526	-1735	-2840	250	-6257	-7761	-1230	-1468	-6413	-11587	-609
0.450833	-26	40	89	-32	-108	-35	10	-16	-18	5	-73	-64	-96	-15	-31	-59	-98	36	-83	-31	-107	-22	-101	-67	-65	3	-101	-12	-79	-70	-148	-76	-1392	6265	-1787	-15925	-1426	1318	-5141	-1217	-2658	-100	-5846	-8330	-1055	-1831	-5951	-11884	-559
0.451667	-22	41	90	-60	-108	-33	13	-15	-15	6	-73	-64	-97	-17	-28	-66	-97	35	-81	-32	-104	-21	-101	-66	-62	0	-99	-12	-75	-69	-152	-76	784	6119	-2019	-15753	-1024	757	-4734	-786	-2477	-403	-5427	-8847	-746	-2186	-5490	-12182	-510
0.452500	-23	42	90	-60	-109	-36	11	-17	-18	5	-73	-62	-94	-14	-27	-59	-99	34	-82	-31	-102	-21	-101	-69	-65	0	-99	-15	-76	-66	-149	-75	949	5952	-2227	-15588	-1004	192	-4311	-447	-2126	-725	-5011	-9312	-660	-2536	-5028	-12480	-498
0.453333	-28	41	89	-60	-110	-33	12	-13	-17	7	-75	-63	-94	-14	-28	-62	-103	30	-85	-33	-104	-23	-100	-68	-67	-4	-99	-14	-75	-72	-149	-78	-389	5771	-2404	-15431	-857	-359	-3869	-200	-1920	-1002	-4597	-9719	-682	-2882	-4570	-12785	-533
0.454167	-28	41	88	-59	-111	-36	11	-18	-22	3	-73	-64	-98	-15	-31	-61	-100	34	-86	-33	-107	-22	-101	-72	-65	-5	-100	-14	-73	-73	-148	-76	1445	5580	-2559	-15292	-418	-914	-3415	-50	-1766	-1256	-4193	-10071	-553	-3227	-4121	-13088	-469
0.455000	-25	41	89	-58	-111	-34	6	-16	-18	4	-79	-65	-110	-16	-29	-62	-99	34	-83	-33	-104	-19	-100	-68	-62	-1	-101	-13	-74	-73	-148	-73	-435	5381	-2683	-15165	-170	-1446	-2951	7	-1686	-1490	-3806	-10365	-499	-3544	-3681	-13397	-463
0.455833	-28	41	88	-49	-109	-34	12	-13	-23	5	-74	-63	-94	-12	-27	-59	-96	36	-80	-31	-102	-18	-99	-90	-66	-4	-102	-12	-72	-68	-149	-75	1021	5183	-2779	-15042	-145	-1958	-2492	-33	-1600	-1704	-3435	-10605	-417	-3855	-3259	-13707	-348
0.456667	-24	42	90	-58	-107	-33	10	-14	-17	3	-73	-63	-92	-30	-32	-58	-149	32	-83	-33	-103	-21	-99	-68	-65	-4	-100	-15	-75	-74	-147	-76	1278	4967	-2857	-14941	-80	-2452	-2032	-170	-1444	-1903	-3096	-10808	11	-4151	-2854	-14024	-109
0.457500	-41	42	87	-61	-111	-36	8	-16	-21	3	-78	-68	-98	-13	-31	-57	-100	38	-83	-31	-101	-22	-92	-68	-65	-5	-101	-12	-73	-72	-147	-75	419	4757	-2904	-14850	-68	-2918	-1582	-391	-1247	-2091	-2781	-10962	456	-4432	-2462	-14335	-7
0.458333	-28	40	93	-59	-109	-35	12	9	35	7	-74	-66	-94	-14	-29	-61	-98	36	-85	-32	-102	-19	-99	-69	-64	-3	-107	-11	-74	-73	-151	-75	1837	4545	-2936	-14771	-233	-3357	-1150	-703	-1092	-2268	-2494	-11080	396	-4696	-2094	-14646	-103
0.459167	-24	42	90	-59	-110	-34	11	-13	-19	3	-75	-64	-94	-14	-29	-58	-96	34	-82	-34	-121	-21	-97	-68	-64	-1	-101	-13	-73	-70	-148	-75	-13	4340	-2945	-14707	-237	-3766	-734	-1089	-1082	-2447	-2246	-11175	403	-4939	-1747	-14978	-66
0.460000	-28	37	88	-58	-108	-21	19	-12	-15	6	-70	-63	-94	-12	-29	-59	-98	33	-83	-33	-104	-23	-98	-69	-64	-4	-102	-15	-70	-74	-150	-73	-944	4134	-2950	-14654	-127	-4149	-345	-1550	-1092	-2632	-2025	-11243	579	-5162	-1423	-15246	-60
0.460833	-25	38	90	-61	-110	-36	10	-14	-17	4	-76	-65	-98	-16	-30	-59	-99	36	-91	-35	-110	-23	-98	-93	-66	-3	-104	-16	-76	-72	-149	-78	4818	3932	-2935	-14611	-733	-4501	20	-2076	-798	-2821	-1839	-11308	422	-5360	-1121	-15528	37
0.461667	-27	37	88	-63	-110	-41	10	-14	-19	7	-75	-68	-99	-14	-30	-59	-102	35	-86	-34	-104	-23	-100	-69	-65	-1	-100	-16	-74	-75	-148	-75	-77	3693	-2914	-14581	-885	-4828	352	-2658	-632	-3019	-1678	-11351	304	-5546	-850	-15788	185
0.462500	-26	41	88	-60	-108	-35	12	-14	-18	3	-74	-66	-94	-15	-28	-60	-101	34	-84	-33	-115	-23	-98	-69	-65	-4	-101	-15	-72	-70	-147	-75	1432	3540	-2885	-14552	-826	-5133	674	-3288	-556	-3232	-1531	-11399	504	-5706	-611	-16011	227
0.463333	-24	36	87	-60	-108	-18	13	-13	-17	5	-74	-62	-94	-15	-29	-59	-99	33	-88	-32	-103	-21	-97	-66	-63	-1	-102	-13	-74	-68	-148	-77	2399	3349	-2860	-14535	-834	-5419	957	-3954	-484	-3459	-1446	-11446	533	-5850	-378	-16254	106
0.464167	-24	41	90	-58	-111	-36	12	-13	-16	4	-74	-66	-115	-18	-30	-59	-93	36	-85	-34	-103	-25	-97	-67	-62	0	-100	-16	-75	-73	-147	-75	-414	3161	-2828	-14521	-901	-5683	1212	-4658	-297	-3709	-1361	-11500	546	-5981	-182	-16446	120
0.465000	-30	37	89	-60	-92	-43	11	-15	-15	3	-75	-66	-93	-18	-32	-62	-100	34	-92	-38	-103	-24	-98	-67	-63	-4	-104	-15	-74	-74	-153	-78	948	2971	-2807	-14531	-820	-5940	1434	-5386	-79	-3979	-1302	-11567	984	-6094	-21	-16613	121
0.465833	-26	37	85	-64	-112	-40	7	-16	-22	2	-78	-70	-98	-19	-33	-63	-101	32	-90	-35	-103	-24	-99	-74	-65	0	-104	-17	-75	-75	-150	-77	1529	2789	-2774	-14509	-988	-6182	1636	-6140	315	-4264	-1249	-11640	1230	-6211	116	-16742	2
0.466667	-27	35	86	-64	-111	-38	9	-17	-22	13	-76	-66	-100	-18	-30	-61	-101	33	-92	-38	-105	-25	-100	-73	-66	-4	-100	-16	-75	-74	-147	-80	-1108	2608	-2757	-14501	-980	-6417	1814	-6908	489	-4565	-1206	-11724	1401	-6296	227	-16841	-146
0.467500	-25	37	86	-61	-111	-38	8	-14	-18	1	-77	-68	-85	-18	-32	-64	-97	33	-90	-39	-107	-24	-100	-72	-65	-5	-102	-18	-75	-73	-149	-77	277	2430	-2717	-14488	-509	-6649	1980	-7679	526	-4882	-1175	-11826	1448	-6382	313	-16897	-108
0.468333	-25	36	75	-62	-109	-33	9	-16	-17	3	-74	-65	-99	-16	-31	-63	-97	30	-90	-38	-105	-24	-98	-72	-64	0	-100	-16	-73	-73	-148	-76	-1751	2256	-2690	-14465	-41	-6877	2125	-8454	536	-5210	-1134	-11929	1491	-6470	370	-16917	25
0.469167	-23	39	88	-59	-107	-31	10	-14	-16	4	-81	-66	-94	-14	-11	-61	-111	34	-87	-30	-102	-23	-100	-69	-62	-4	-100	-14	-72	-72	-150	-77	-2120	2086	-2647	-14459	62	-7115	2260	-9226	506	-5544	-1103	-12050	1687	-6566	407	-16901	113
0.470000	-21	37	87	-43	-83	-33	15	-14	-16	5	-73	-66	-97	-16	-32	-61	-100	33	-90	-38	-104	-23	-99	-69	-64	-10	-99	-10	-75	-68	-148	-74	-1395	1917	-2606	-14409	318	-7352	2378	-9990	481	-5888	-1061	-12173	1589	-6662	418	-16843	267
0.470833	-25	39	86	-58	-108	-31	9	-15	-16	4	-73	-65	-95	-29	-31	-62	-96	32	-86	-41	-102	-22	-99	-68	-66	-1	-99	-15	-73	-70	-148	-77	-2990	1756	-2549	-14369	706	-7593	2490	-10755	439	-6222	-1018	-12333	1546	-6772	408	-16750	205
0.471667	-25	41	89	-61	-109	-33	11	-12	-15	5	-69	-64	-93	-17	-29	-60	-97	32	-88	-35	-104	-24	-99	-69	-64	0	-102	-13	-73	-66	-149	-75	-1834	1599	-2481	-14326	924	-7847	2599	-11501	408	-6562	-966	-12456	1769	-6895	382	-16617	180
0.472500	-25	39	87	-60	-108	-31	11	-13	-17	4	-73	-68	-95	-15	-30	-82	-98	34	-93	-41	-105	-24	-99	-70	-64	-5	-102	-15	-73	-69	-149	-76	-3041	1446	-2399	-14274	1197	-8106	2697	-12208	364	-6889	-912	-12602	1972	-7033	338	-16452	297
0.473333	-25	33	84	-56	-114	-34	10	-16	-21	2	-74	-67	-98	-19	-32	-63	-102	29	-93	-40	-107	-26	-102	-67	-62	-8	-101	-16	-77	-84	-159	-79	-5109	1294	-2302	-14224	1645	-8377	2785	-12947	239	-7193	-857	-12756	2002	-7189	275	-16259	380
0.474167	-31	36	82	-66	-113	-38	7	-21	-33	29	-78	-68	-100	-22	-42	-65	-101	32	-93	-38	-108	-23	-99	-70	-66	-6	-103	-15	-74	-70	-152	-75	382	1156	-2181	-14161	1255	-8650	2880	-13633	468	-7477	-790	-12907	1560	-7364	207	-16033	563
0.475000	-28	35	57	-62	-110	-35	9	-15	-21	2	-73	-66	-96	-17	-32	-64	-103	30	-88	-39	-108	-24	-98	-73	-66	-4	-97	-15	-75	-72	-149	-79	-1910	1021	-2041	-14108	1051	-8923	2955	-14297	692	-7738	-724	-13059	1016	-7555	126	-15783	601
0.475833	-26	39	86	-60	-110	-30	11	-16	-19	6	-72	-65	-96	-15	-32	-61	-99	33	-86	-35	-104	-21	-99	-69	-65	0	-98	-12	-75	-70	-148	-73	-2012	895	-1878	-14047	1183	-9202	3027	-14930	830	-7967	-661	-13191	846	-7764	42	-15505	641
0.476667	-27	41	89	-58	-88	-30	13	-12	-14	3	-67	-62	-94	-13	-29	-59	-97	36	-84	-35	-102	-21	-96	-70	-59	0	-94	-10	-68	-68	-147	-73	914	773	-1701	-14012	878	-9481	3083	-15530	1009	-8170	-596	-13363	1006	-7993	-49	-15216	705
0.477500	-22	40	88	-59	-105	-30	13	-15	-15	5	-70	-63	-96	-15	-29	-62	-97	33	-86	-32	-104	-19	-97	-70	-61	0	-98	-12	-75	-68	-146	-74	-1603	647	-1507	-13975	596	-9754	3125	-16103	1207	-8346	-546	-13517	786	-8237	-139	-14913	700
0.478333	-25	42	85	-61	-108	-31	13	-12	-15	8	-72	-61	-94	-13	-28	-58	-98	33	-86	-34	-95	-18	-97	-72	-63	0	-98	-11	-72	-68	-146	-73	86	530	-1296	-13932	552	-10025	3150	-16617	1416	-8485	-503	-13669	574	-8493	-234	-14592	685
0.479167	-27	40	90	-58	-108	-31	13	-13	-15	8	-69	-64	-97	-7	-26	-59	-99	35	-82	-33	-102	-19	-97	-68	-62	0	-100	-13	-74	-68	-147	-72	1709	417	-1069	-13913	149	-10282	3148	-17095	1854	-8601	-456	-13822	475	-8765	-322	-14274	676
0.480000	-36	38	88	-61	-109	-32	13	-11	-19	8	-72	-61	-95	-14	-28	-58	-101	35	-83	-34	-110	-22	-98	-72	-65	0	-98	-11	-76	-68	-147	-87	-238	309	-832	-13911	-341	-10533	3132	-17528	2197	-8686	-449	-13978	181	-9040	-404	-13951	596
0.480833	-27	39	87	-60	-111	-32	11	-12	-16	7	-74	-64	-97	-17	-29	-55	-99	35	-83	-32	-108	-21	-97	-69	-65	-3	-98	-14	-77	-70	-149	-74	819	207	-590	-13923	-174	-10753	3092	-17909	2298	-8751	-451	-14149	-64	-9313	-476	-13627	408
0.481667	-26	42	88	-59	-110	-33	12	-12	-19	8	-74	-63	-98	-15	-30	-61	-99	35	-88	-35	-107	-24	-101	-68	-66	-8	-100	-14	-76	-73	-149	-76	-264	104	-344	-13950	42	-10979	3025	-18239	2361	-8796	-463	-14288	-322	-9586	-538	-13310	334
0.482500	-29	40	85	-61	-112	-33	10	-19	-18	4	-74	-65	-95	-12	-31	-64	-100	29	-84	-32	-103	-21	-100	-67	-63	0	-97	-13	-72	-72	-148	-75	-1214	8	-92	-13985	-155	-11170	2936	-18512	2416	-8819	-489	-14455	-514	-9853	-586	-12987	336
0.483333	-27	42	88	-63	-113	-33	12	-13	-15	8	-72	-60	-97	-12	-26	-57	-100	35	-83	-33	-109	-21	-98	-67	-67	0	-99	-13	-74	-88	-146	-73	-116	-81	149	-14043	-201	-11340	2823	-18718	2513	-8836	-538	-14596	-557	-10110	-617	-12684	215
0.484167	-25	43	90	-57	-109	-31	15	-12	-16	13	-72	-58	-97	-30	-27	-58	-98	36	-80	-29	-103	-21	-96	-66	-62	1	-97	-11	-75	-68	-144	-73	-1952	-165	391	-14105	-86	-11483	2687	-18867	2630	-8844	-597	-14749	-754	-10357	-637	-12384	113
0.485000	-22	42	87	-58	-108	-31	16	-10	-15	10	-70	-59	-93	-10	-25	-56	-99	37	-83	-30	-102	-18	-110	-66	-62	0	-96	-14	-75	-67	-144	-72	-1437	-245	622	-14183	13	-11613	2540	-18957	2621	-8849	-670	-14905	-926	-10589	-637	-12107	243
0.485833	-24	44	93	-61	-108	-33	15	-14	-18	9	-73	-66	-97	-15	-27	-57	-97	36	-83	-31	-103	-21	-98	-67	-63	-1	-101	-14	-75	-73	-146	-73	-2480	-325	837	-14270	384	-11717	2373	-18989	2539	-8859	-756	-15061	-930	-10812	-623	-11843	208
0.486667	-25	38	86	-61	-101	-26	15	-15	-11	6	-73	-65	-97	-15	-28	-61	-102	33	-83	-33	-108	-23	-100	-68	-67	-1	-98	-13	-74	-70	-148	-75	-5715	-394	1049	-14363	1023	-11807	2196	-18958	2341	-8865	-847	-15216	-848	-11009	-595	-11600	174
0.487500	-25	43	90	-62	-109	-31	13	-12	-16	8	-73	-64	-98	-14	-30	-56	-95	38	-84	-32	-103	-18	-97	-69	-64	0	-98	-14	-75	-72	-147	-73	-1713	-461	1239	-14463	995	-11867	2022	-18860	2151	-8880	-938	-15363	-664	-11193	-542	-11379	346
0.488333	-31	40	90	-61	-105	-34	13	-12	-18	9	-72	-63	-94	-14	-28	-58	-97	34	-81	-33	-102	-24	-96	-68	-63	-3	-102	-11	-75	-69	-147	-70	-1806	-525	1421	-14563	921	-11918	1848	-18711	2094	-8898	-1027	-15505	-366	-11358	-476	-11178	488
0.489167	-23	41	88	-59	-107	-33	13	-12	-21	4	-68	-63	-99	-16	-30	-57	-102	34	-84	-31	-104	-21	-97	-69	-64	-1	-97	-14	-74	-72	-147	-75	-5300	-587	1592	-14665	1447	-11945	1681	-18511	1999	-8928	-1115	-15644	-153	-11511	-397	-11004	556
0.490000	-25	42	88	-60	-90	-35	11	-17	-16	5	-74	-66	-95	-18	-33	-63	-101	33	-86	-33	-108	-27	-96	-68	-64	-1	-101	-18	-73	-73	-151	-76	-976	-647	1740	-14765	1576	-11991	1524	-18266	1900	-8964	-1195	-15775	200	-11651	-301	-10859	525
0.490833	-26	41	84	-61	-111	-35	10	-17	-19	1	-75	-69	-97	-18	-33	-65	-99	32	-85	-32	-103	-22	-98	-67	-64	-3	-99	-12	-74	-73	-152	-75	-3591	-704	1884	-14860	1790	-12004	1401	-17968	1863	-9010	-1263	-15893	258	-11775	-187	-10732	469
0.491667	-25	39	88	-61	-112	-34	12	-13	-17	7	-73	-66	-97	-15	-28	-61	-100	32	-85	-35	-104	-22	-99	-69	-66	2	-98	-13	-75	-70	-150	-76	-2647	-758	2014	-14948	1907	-12019	1295	-17637	1825	-9060	-1320	-15999	39	-11892	-63	-10636	586
0.492500	-29	41	87	-59	-110	-35	13	-15	-18	7	-73	-67	-98	-19	-44	-61	-102	24	-84	-32	-103	-22	-98	-69	-66	-4	-96	-15	-72	-74	-150	-75	-113	-815	2140	-15032	1763	-12028	1223	-17283	1936	-9122	-1356	-16091	-15	-11998	68	-10567	660
0.493333	-22	40	85	-61	-108	-38	13	-14	-17	5	-72	-64	-94	-15	-28	-61	-100	35	-84	-32	-105	-24	-98	-69	-60	0	-98	-4	-72	-70	-149	-75	-1141	-870	2260	-15102	1469	-12034	1180	-16901	2071	-9187	-1377	-16167	-91	-12092	213	-10518	606
0.494167	-25	42	86	-59	-109	-36	13	-12	-18	5	-73	-66	-98	-18	-30	-61	-101	34	-84	-32	-107	-23	-97	-69	-63	-1	-99	-16	-74	-73	-151	-76	-489	-921	2379	-15163	1687	-12039	1143	-16510	2079	-9259	-1383	-16225	-167	-12179	361	-10495	585
0.495000	-41	41	86	-59	-114	-36	11	-14	-19	5	-75	-65	-98	-16	-29	-62	-100	33	-83	-33	-109	-24	-100	-69	-65	2	-100	-11	-75	-70	-149	-74	535	-975	2493	-15208	1893	-12037	1218	-16115	2103	-9335	-1368	-16263	-125	-12256	519	-10491	850
0.495833	-27	42	88	-57	-105	-31	16	-13	-19	9	-73	-65	-96	-14	-26	-47	-97	39	-81	-40	-102	-19	-96	-68	-61	1	-97	-11	-74	-70	-150	-73	-464	-1023	2610	-15237	1648	-12035	1276	-15713	2050	-9412	-1338	-16280	-265	-12331	678	-10504	953
0.496667	-21	47	90	-30	-107	-32	0	-13	1	11	-69	-63	-95	-14	-26	-56	-96	38	-82	-29	-104	-18	-98	-63	-62	3	-96	-8	-70	-67	-144	-70	1639	-1072	2727	-15257	1249	-12037	1415	-15329	1962	-9499	-1290	-16273	-327	-12395	837	-10536	868
0.497500	-24	44	85	-56	-105	-31	17	-14	-12	7	-73	-65	-96	-12	-27	-41	-100	38	-81	-31	-104	-17	-98	-67	-66	2	-98	-10	-70	-70	-149	-74	1261	-1126	2870	-15263	907	-12046	1569	-14965	1896	-9589	-1232	-16252	-384	-12457	989	-10586	1033
0.498333	-25	43	86	-59	-109	-32	15	-15	-16	6	-69	-64	-95	-16	-29	-60	-99	36	-101	-30	-103	-9	-102	-68	-62	2	-101	-12	-76	-69	-151	-75	2182	-1170	2973	-15257	487	-12054	1746	-14626	1938	-9688	-1160	-16209	-407	-12518	1146	-10646	1124
0.499167	-26	40	86	-59	-113	-36	9	-13	-18	5	-74	-33	-100	-17	-28	-58	-100	36	-84	-33	-108	-21	-97	-67	-63	2	-101	-13	-75	-70	-150	-75	2850	-1215	3100	-15242	170	-12058	1961	-14314	1833	-9788	-1076	-16142	-313	-12570	1291	-10719	1069
0.500000	-25	41	82	-61	-111	-34	13	-15	-17	7	-73	-63	-97	-16	-27	-59	-99	35	-84	-32	-107	-23	-100	-68	-65	0	-102	-11	-74	-67	-148	-73	467	-1268	3227	-15212	15	-12082	2192	-14044	1430	-9903	-980	-16060	-407	-12621	1433	-10797	1007
0.500833	-28	39	85	-61	-110	-33	13	-15	-16	5	-79	-85	-97	-16	-30	-60	-99	40	-84	-34	-108	-22	-99	-68	-65	0	-101	-12	-76	-70	-150	-77	3374	-1323	3359	-15178	-459	-12112	2446	-13801	1109	-10032	-877	-15956	-582	-12672	1557	-10882	924
0.501667	-24	41	86	-63	-112	-34	12	-15	-17	5	-70	-67	-96	-14	-29	-58	-101	37	-86	-32	-107	-22	-115	-67	-64	1	-103	-10	-87	-73	-147	-75	6447	-1381	3489	-15137	-1320	-12157	2698	-13606	897	-10163	-768	-15839	-570	-12723	1676	-10970	986
0.502500	-27	40	88	-60	-109	-33	12	-13	-18	5	-72	-64	-100	-17	-31	-64	-102	35	-84	-32	-103	-21	-98	-67	-65	0	-100	-11	-74	-69	-147	-76	1416	-1442	3615	-15096	-1372	-12218	2958	-13450	544	-10312	-655	-15708	-447	-12783	1776	-11069	848
0.503333	-24	37	88	-60	-109	-35	12	-15	-17	7	-69	-64	-95	-16	-30	-58	-99	35	-84	-33	-102	-24	-101	-67	-63	0	-98	-10	-75	-69	-148	-73	6251	-1511	3740	-15057	-1634	-12304	3208	-13330	160	-10473	-542	-15564	-422	-12843	1870	-11166	570
0.504167	-24	43	90	-58	-108	-33	15	-15	-15	9	-69	-70	-96	-14	-30	-58	-96	38	-82	-30	-102	-18	-96	-64	-62	2	-99	-10	-70	-70	-149	-76	3987	-1589	3859	-15018	-1939	-12410	3444	-13249	-298	-10657	-423	-15404	-407	-12912	1945	-11273	378
0.505000	-23	42	91	-57	-108	-34	16	-13	-17	6	-68	-61	-94	-14	-28	-56	-99	35	-81	-30	-103	-19	-99	-64	-62	0	-100	-9	-69	-68	-146	-75	3352	-1676	3962	-14989	-2060	-12544	3657	-13197	-847	-10862	-308	-15238	-263	-12994	2007	-11378	150
0.505833	-25	41	86	-59	-109	-33	12	-14	-19	5	-75	-65	-97	-19	-34	-97	-101	34	-87	-32	-104	-21	-98	-67	-65	-3	-103	-11	-74	-70	-150	-79	5182	-1774	4051	-14972	-1968	-12708	3843	-13171	-1399	-11096	-202	-15066	-336	-13097	2056	-11495	-14
0.506667	-24	26	87	-61	-100	-40	8	-16	-18	3	-75	-68	-96	-19	-32	-64	-101	30	-88	-36	-109	-27	-105	-74	-65	-5	-103	-13	-73	-75	-155	-80	3875	-1876	4125	-14965	-2183	-12905	3992	-13165	-1850	-11347	-96	-14881	-187	-13215	2093	-11617	-339
0.507500	-28	37	84	-62	-111	-40	7	-16	-22	2	-79	-67	-94	-22	-33	-52	-101	32	-90	-35	-105	-22	-99	-68	-63	-4	-101	-14	-72	-72	-150	-79	2899	-1985	4187	-14971	-2094	-13120	4111	-13158	-2461	-11616	6	-14682	81	-13345	2126	-11739	-747
0.508333	-26	41	85	-61	-109	-38	11	-16	-18	5	-75	-65	-98	-17	-31	-60	-103	34	-86	-34	-104	-24	-101	-72	-64	-3	-99	-14	-74	-74	-148	-79	3533	-2100	4231	-14971	-1658	-13367	4187	-13159	-3105	-11908	106	-14477	51	-13500	2152	-11863	-806
0.509167	-25	39	86	-38	-111	-33	8	-21	-16	4	-75	-66	-101	-21	-34	-61	-102	32	-86	-31	-107	-24	-101	-70	-69	-1	-102	-12	-76	-76	-150	-79	706	-2227	4260	-14995	-1362	-13641	4226	-13150	-3677	-12218	197	-14262	119	-13677	2176	-12000	-999
0.510000	-25	41	87	-59	-112	-34	11	-13	-14	5	-76	-65	-98	-18	-32	-61	-98	32	-86	-34	-102	-22	-100	-68	-63	-3	-102	-12	-76	-69	-148	-78	1907	-2344	4265	-15026	-1241	-13932	4218	-13128	-4151	-12553	280	-14026	270	-13877	2193	-12133	-1133
0.510833	-25	37	88	-59	-108	-36	10	-15	-18	3	-77	-65	-65	-16	-32	-48	-102	32	-87	-32	-105	-23	-100	-73	-62	-3	-99	-13	-75	-73	-151	-78	708	-2470	4267	-15069	-1086	-14240	4172	-13083	-4642	-12895	350	-13787	383	-14100	2221	-12276	-1181
0.511667	-27	35	89	-58	-110	-36	11	-16	-21	5	-75	-63	-98	-18	-30	-62	-99	32	-85	-32	-108	-4	-100	-70	-64	-4	-98	-11	-73	-73	-147	-78	141	-2589	4228	-15121	-850	-14562	4086	-13016	-4965	-13249	411	-13532	330	-14339	2245	-12412	-1172
0.512500	-26	39	88	-58	-110	-35	11	-15	-17	8	-77	-55	-96	-16	-74	-62	-101	27	-88	-33	-103	-24	-99	-70	-66	-5	-101	-14	-74	-73	-146	-78	680	-2718	4187	-15185	-556	-14859	3967	-12914	-5144	-13603	464	-13264	249	-14599	2271	-12552	-1119
0.513333	-26	38	86	-59	-110	-34	11	-18	-19	1	-75	-66	-97	-18	-30	-62	-103	29	-88	-35	-101	-25	-101	-76	-74	-6	-104	-15	-75	-72	-149	-79	-2480	-2829	4140	-15257	-166	-15189	3815	-12783	-5385	-13959	501	-13001	233	-14878	2298	-12684	-1142
0.514167	-29	37	85	-61	-111	-39	9	-15	-25	-15	-77	-66	-99	-22	-31	-64	-105	29	-88	-33	-107	-24	-102	-73	-68	-3	-103	-15	-75	-74	-148	-75	-1765	-2947	4077	-15334	304	-15494	3646	-12616	-5606	-14301	534	-12700	143	-15167	2334	-12813	-1109
0.515000	-28	35	84	-59	-112	-34	9	-18	-25	1	-81	-66	-100	-19	-31	-64	-107	27	-97	-32	-110	-27	-103	-76	-70	-7	-107	-18	-76	-74	-149	-82	3211	-3044	4012	-15420	34	-15768	3453	-12422	-5397	-14632	550	-12400	167	-15466	2363	-12929	-861
0.515833	-31	36	82	-60	-111	-35	9	-18	-23	3	-77	-59	-99	-18	-55	-65	-105	30	-87	-33	-104	-23	-99	-72	-63	0	-99	-12	-72	-70	-147	-77	-2350	-3135	3948	-15505	214	-16013	3262	-12183	-5144	-14939	591	-12087	215	-15766	2402	-13025	-828
0.516667	-22	37	89	-55	-103	-30	24	-16	-16	5	-74	-64	-95	-14	-26	-58	-98	35	-85	-30	-104	-25	-99	-70	-65	0	-98	-12	-79	-70	-143	-76	1718	-3221	3881	-15600	244	-16222	3051	-11924	-4872	-15217	559	-11777	241	-16067	2437	-13109	-888
0.517500	-24	42	89	-56	-110	-31	12	-13	-16	7	-70	-63	-111	-10	-26	-62	-99	32	-86	-31	-104	-25	-99	-68	-62	1	-98	-12	-73	-69	-146	-73	701	-3299	3813	-15696	175	-16396	2842	-11647	-4609	-15463	553	-11462	317	-16364	2464	-13182	-818
0.518333	-25	42	88	-53	-105	-30	13	-12	-19	8	-74	-63	-93	-14	-26	-46	-121	33	-83	-29	-101	-24	-97	-69	-67	0	-98	-14	-73	-67	-144	-75	-494	-3370	3750	-15799	120	-16524	2642	-11355	-4265	-15677	537	-11147	465	-16650	2491	-13242	-753
0.519167	-25	42	88	-55	-105	-28	13	-11	-18	6	-74	-67	-94	-12	-28	-60	-102	33	-84	-32	-105	-22	-97	-69	-64	0	-97	-13	-73	-68	-145	-75	2058	-3434	3692	-15910	130	-16609	2452	-11050	-3845	-15846	509	-10832	512	-16921	2501	-13269	-761
0.520000	-24	39	88	-56	-107	-31	15	-14	-19	5	-72	-64	-97	-13	-28	-58	-99	38	-83	-32	-102	-21	-99	-72	-74	0	-100	-15	-74	-69	-145	-76	1761	-3481	3635	-16015	-262	-16645	2275	-10743	-3233	-15976	480	-10527	329	-17171	2502	-13283	-770
0.520833	-22	40	84	-59	-108	-30	12	-9	-16	6	-73	-40	-74	-15	-26	-58	-99	38	-86	-32	-108	-22	-98	-67	-64	0	-99	-13	-74	-66	-145	-75	377	-3522	3580	-16133	-440	-16641	2117	-10442	-2835	-16056	450	-10229	298	-17393	2488	-13283	-814
0.521667	-21	43	86	-55	-107	-29	12	-12	-17	7	-73	-65	-94	-13	-25	-59	-97	38	-83	-32	-103	-21	-107	-81	-63	1	-97	-23	-75	-69	-143	-70	1845	-3552	3535	-16249	-149	-16596	1978	-10146	-2411	-16096	414	-9942	254	-17590	2459	-13283	-649
0.522500	-25	43	86	-59	-108	-30	16	-14	-16	5	-68	-62	-95	-10	-25	-59	-95	38	-85	-32	-103	-21	-98	-69	-65	2	-97	-12	-70	-66	-143	-75	-955	-3570	3484	-16369	-22	-16515	1854	-9867	-2058	-16091	381	-9668	148	-17750	2414	-13237	-436
0.523333	-31	43	88	-58	-108	-33	13	-13	-16	7	-73	-66	-99	-16	-29	-60	-98	28	-84	-10	-102	-25	-99	-68	-64	0	-100	-13	-78	-70	-147	-75	-53	-3578	3430	-16497	-173	-16402	1749	-9612	-1876	-16044	344	-9419	173	-17881	2349	-13203	-292
0.524167	-26	41	86	-61	-115	4	21	-14	-19	7	-72	-66	-97	-12	-27	-58	-99	39	-83	-30	-103	-22	-97	-64	-60	3	-97	-10	-72	-68	-146	-73	-527	-3567	3368	-16625	-94	-16266	1671	-9377	-1641	-15956	320	-9175	64	-17969	2279	-13155	-145
0.525000	-25	43	89	-56	-108	-30	17	-11	-17	8	-68	-61	-95	-12	-25	-57	-98	38	-82	-30	-101	-11	-96	-67	-61	10	-98	-11	-73	-66	-146	-75	-2183	-3544	3309	-16756	13	-16105	1602	-9172	-1354	-15836	293	-8956	-105	-18026	2178	-13108	-55
0.525833	-23	44	89	-59	-109	-32	13	-12	-14	27	-67	-62	-90	-13	-27	-88	-99	38	-82	-31	-107	-23	-98	-65	-64	2	-100	-11	-74	-67	-146	-73	-1619	-3502	3228	-16892	108	-15927	1551	-9002	-1203	-15707	271	-8764	-116	-18039	2077	-13062	70
0.526667	-24	40	86	-60	-108	-32	16	-12	-19	7	-69	-63	-98	-14	-28	-57	-99	39	-81	-30	-104	-21	-97	-66	-57	3	-99	-10	-96	-69	-150	-74	-4327	-3441	3138	-17027	428	-15757	1518	-8863	-1155	-15510	261	-8592	-130	-18015	1962	-13022	-49
0.527500	-24	44	88	-59	-110	-33	13	-14	-15	8	-67	-65	-99	-12	-28	-56	-98	36	-83	-33	-105	-22	-98	-67	-64	3	-97	-12	-75	-66	-145	-77	-5728	-3356	3029	-17169	794	-15574	1491	-8766	-1226	-15319	254	-8445	-248	-17954	1843	-12980	-68
0.528333	-23	44	89	-59	-108	-32	17	-11	-18	5	-70	-62	-95	-14	-12	-56	-98	37	-91	-29	-102	-22	-96	-66	-63	1	-97	-9	-72	-68	-148	-76	-422	-3250	2899	-17311	523	-15392	1477	-8702	-1017	-15111	230	-8325	-349	-17858	1703	-12954	339
0.529167	-25	43	90	-53	-109	-31	15	-15	-33	8	-67	-62	-96	-12	-26	-57	-99	37	-82	-29	-103	-22	-95	-70	-66	0	-97	-13	-74	-65	-154	-72	-5404	-3116	2750	-17456	814	-15218	1467	-8679	-824	-14896	264	-8224	-288	-17729	1597	-12930	423
0.530000	-24	45	88	-58	-109	-31	16	-10	-17	8	-70	-61	-98	-17	-28	-59	-98	36	-80	-30	-119	-19	-96	-65	-64	0	-98	-12	-77	-67	-149	-74	-3782	-2958	2576	-17607	1081	-15050	1468	-8691	-672	-14676	277	-8156	-382	-17573	1476	-12921	379
0.530833	-24	43	90	-56	-109	-32	24	-12	-17	6	-70	-61	-97	-15	-30	-58	-99	37	-81	-30	-104	-22	-98	-69	-66	0	-97	-10	-73	-67	-149	-75	-2751	-2773	2384	-17753	1260	-14890	1428	-8747	-500	-14461	298	-8106	-378	-17392	1367	-12924	371
0.531667	-25	41	86	-59	-110	-32	15	-12	-19	6	-74	-64	-99	-13	-29	-59	-104	32	-86	-32	-105	-22	-96	-63	-65	-1	-105	-14	-73	-70	-149	-77	-4760	-2565	2169	-17910	1436	-14738	1475	-8832	-317	-14248	319	-8085	-318	-17193	1268	-12932	300
0.532500	-26	39	87	-65	-113	-38	11	-18	-13	2	-70	-67	-96	-18	-31	-60	-105	33	-86	-31	-104	-22	-97	-69	-65	-3	-100	-16	-74	-67	-147	-77	-2589	-2321	1940	-18066	1673	-14593	1485	-8955	-75	-14044	348	-8085	-537	-16973	1179	-12945	156
0.533333	-28	35	85	-63	-110	-35	15	-12	-18	3	-72	-65	-95	-15	-29	-55	-103	32	-78	-32	-105	-24	-96	-68	-66	-5	-99	-14	-74	-70	-150	-77	-1667	-2058	1690	-18224	1544	-14461	1494	-9113	278	-13844	365	-8104	-703	-16742	1105	-12966	156
0.534167	-29	42	89	-61	-110	-35	13	-15	-31	3	-76	-64	-97	-16	-32	-60	-99	33	-84	-32	-107	-26	-95	-68	-67	-10	-101	-15	-77	-69	-153	-74	-3261	-1764	1428	-18381	1449	-14334	1516	-9298	494	-13660	400	-8148	-728	-16503	1049	-12986	47
0.535000	-29	38	86	-64	-110	-34	12	-15	-19	5	-74	-61	-98	-15	-33	-59	-104	32	-87	-30	-103	-7	-96	-67	-65	-4	-98	-13	-74	-70	-147	-76	-1183	-1452	1157	-18539	1644	-14207	1539	-9513	774	-13481	430	-8202	-841	-16263	1006	-13018	-63
0.535833	-24	41	90	-60	-110	-32	15	-7	-16	6	-74	-60	-93	-14	-29	-59	-99	37	-84	-30	-104	-23	-95	-67	-65	0	-99	-11	-74	-69	-146	-74	-2346	-1120	885	-18697	1707	-14090	1571	-9752	969	-13310	454	-8274	-886	-16023	984	-13017	-3
0.536667	-24	53	91	-65	-107	-29	16	-11	-15	9	-72	-63	-92	-12	-27	-56	-98	36	-87	-30	-101	-19	-97	-65	-60	0	-97	-11	-72	-59	-145	-69	-1795	-778	602	-18861	1481	-13978	1610	-10013	1178	-13166	474	-8360	-836	-15791	974	-13021	19
0.537500	-22	41	88	-59	-107	-30	7	-11	4	8	-73	-62	-94	-11	-26	-58	-99	33	-83	-30	-104	-19	-96	-67	-65	0	-95	-10	-70	-68	-146	-73	-563	-411	322	-19019	1339	-13871	1654	-10298	1527	-13022	487	-8455	-751	-15566	976	-13020	-93
0.538333	-23	42	88	-60	-105	-31	15	-12	-15	7	-73	-62	-93	7	-27	-59	-82	36	-83	-32	-100	-23	-95	-67	-60	1	-95	-10	-70	-66	-144	-73	-1400	-49	42	-19187	1074	-13769	1708	-10586	1821	-12898	494	-8548	-810	-15353	992	-13008	-248
0.539167	-22	46	89	-59	-107	-47	15	-14	-7	5	-73	-65	-96	-14	-28	-59	-96	37	-85	-31	-104	-24	-96	-67	-65	-1	-98	-13	-72	-72	-144	-76	-29	316	-232	-19343	711	-13679	1770	-10884	1920	-12783	493	-8671	-889	-15155	1017	-12983	-151
0.540000	-27	39	89	-62	-109	-33	11	-14	-22	5	-74	-65	-95	-17	-29	-63	-102	29	-56	-33	-108	-25	-102	-75	-81	-1	-102	-15	-78	-69	-150	-81	-1130	679	-497	-19511	466	-13605	1837	-11186	1285	-12680	487	-8788	-1165	-14979	1026	-12954	-84
0.540833	-26	39	84	-65	-111	-38	7	-18	-22	2	-80	-68	-103	-21	-30	-61	-102	32	-86	-33	-109	-24	-101	-72	-65	-1	-102	-14	-78	-68	-148	-63	-3114	1039	-738	-19668	447	-13537	1930	-11484	280	-12595	483	-8901	-1299	-14816	1089	-12910	-82
0.541667	-28	38	81	-63	-111	-38	9	-14	-18	4	-75	-66	-97	-15	-29	-61	-102	34	-86	-36	-108	-13	-100	-70	-62	-1	-101	-14	-74	-68	-147	-76	2415	1384	-983	-19824	58	-13494	2023	-11774	1031	-12520	468	-9018	-989	-14669	1139	-12859	17
0.542500	-29	41	85	-57	-108	-31	9	-15	-12	6	-74	-62	-99	-15	-30	-57	-100	34	-84	-32	-107	-23	-99	-70	-65	1	-100	-13	-74	-74	-148	-76	-389	1715	-1210	-19945	-184	-13470	2134	-12048	3294	-12464	458	-9133	-789	-14544	1183	-12802	109
0.543333	-25	43	86	-61	-111	-38	12	-15	-18	3	-70	-63	-96	-13	-26	-58	-100	37	-82	-33	-104	-23	-96	-67	-62	1	-97	-15	-68	-67	-146	-75	-1115	2028	-1425	-20124	-439	-13476	2245	-12303	5182	-12413	443	-9245	-914	-14422	1242	-12742	129
0.544167	-22	46	88	-59	-105	-38	15	-13	-14	8	-73	-65	-94	-14	-28	-57	-98	36	-81	-31	-103	-18	-95	-65	-61	3	-96	-11	-79	-67	-146	-70	1705	2318	-1623	-20267	-1079	-13508	2368	-12537	6424	-12411	440	-9352	-969	-14344	1296	-12686	225
0.545000	-23	45	88	-58	-108	-31	12	-12	-15	6	-73	-60	-91	-13	-26	-56	-102	35	-83	-29	-103	-17	-97	-65	-62	2	-97	-9	-70	-66	-146	-72	-1486	2579	-1813	-20405	-1572	-13576	2490	-12753	7503	-12423	430	-9461	-706	-14277	1354	-12624	163
0.545833	-26	44	87	-57	-110	-33	12	-13	-40	6	-73	-56	-96	-14	-28	-59	-100	35	-82	-33	-102	-18	-99	-68	-66	2	-98	-14	-75	-69	-148	-74	-524	2813	-1988	-20544	-1541	-13679	2612	-12931	8304	-12460	438	-9567	-257	-14235	1410	-12572	-218
0.546667	-24	40	86	-51	-114	-35	9	-15	-21	7	-75	-63	-101	-15	-30	-59	-105	33	-85	-32	-108	-22	-101	-69	-65	3	-95	-13	-73	-69	-145	-73	630	3019	-2154	-20660	-1579	-13822	2731	-13101	8975	-12527	451	-9661	-287	-14211	1471	-12519	-333
0.547500	-23	40	85	-60	-114	-34	10	-14	-18	-4	-74	-65	-97	-14	-29	-61	-101	32	-85	-31	-105	-22	-101	-69	-66	2	-99	-13	-73	-70	-146	-76	-1558	3194	-2309	-20776	-1622	-13995	2849	-13236	8989	-12617	473	-9759	-548	-14205	1537	-12471	-223
0.548333	-27	42	87	-61	-107	-39	10	-18	-18	4	-73	-64	-92	-16	-32	-62	-101	30	-86	-34	-108	-24	-102	-70	-68	0	-101	-13	-78	-72	-149	-75	-733	3341	-2457	-20883	-1165	-14204	2956	-13343	8503	-12746	504	-9860	-570	-14224	1609	-12426	-109
0.549167	-29	40	81	-50	-112	-35	10	-17	-18	4	-77	-66	-99	-17	-33	-63	-101	34	-85	-35	-105	-19	-101	-67	-66	2	-112	-11	-74	-69	-147	-65	-1821	3458	-2598	-20978	-548	-14442	3052	-13425	8259	-12901	556	-9942	-611	-14262	1690	-12381	-190
0.550000	-27	43	85	-60	-113	-33	12	-15	-19	6	-73	-63	-99	-15	-30	-60	-103	33	-84	-17	-105	-19	-99	-70	-68	0	-101	-10	-76	-68	-148	-74	-2575	3547	-2727	-21060	-112	-14706	3132	-13491	8189	-13088	620	-10029	-629	-14325	1766	-12340	-219
0.550833	-28	42	87	-58	-108	-34	13	-16	-16	2	-74	-64	-96	-14	-28	-59	-102	34	-83	-33	-104	-19	-101	-68	-65	2	-99	-10	-76	-70	-147	-69	-978	3606	-2854	-21134	335	-14975	3192	-13535	7968	-13297	692	-10116	-472	-14410	1860	-12293	-78
0.551667	-24	43	88	-59	-111	-31	16	-15	-18	7	-70	-63	-95	-14	-28	-56	-97	38	-84	-5	-98	-21	-99	-68	-46	2	-100	-9	-69	-66	-146	-69	-2105	3639	-2972	-21196	879	-15290	3240	-13565	7516	-13534	769	-10206	-747	-14517	1955	-12244	-29
0.552500	-27	42	86	-59	-110	-68	12	-13	-18	8	-39	-60	-96	-13	-27	-59	-100	35	-86	-30	-103	-17	-97	-69	-66	2	-98	-10	-72	-65	-147	-75	-949	3629	-3095	-21245	1136	-15598	3260	-13594	7022	-13788	860	-10292	-970	-14645	2048	-12190	-116
0.553333	-27	44	86	-58	-109	-32	10	-15	-22	7	-73	-60	-98	-13	-31	-57	-101	36	-85	-31	-111	-24	-100	-68	-65	1	-102	-10	-75	-68	-149	-73	-1622	3619	-3211	-21281	1209	-15898	3262	-13611	6319	-14054	945	-10389	-858	-14798	2153	-12132	-39
0.554167	-26	42	104	-59	-108	-30	12	-13	-18	8	-73	-62	-96	-13	-29	-58	-100	37	-85	-33	-104	-21	-98	-67	-64	5	-100	-10	-90	-66	-147	-73	-3928	3566	-3325	-21309	1607	-16191	3238	-13624	5480	-14321	1032	-10482	-644	-14968	2264	-12065	103
0.555000	-25	43	88	-57	-110	-32	15	-13	-19	9	-70	-62	-95	-14	-26	-60	-97	36	-83	-31	-107	-14	-97	-69	-65	0	-98	-12	-73	-65	-146	-72	1184	3492	-3439	-21319	1527	-16461	3195	-13641	5006	-14597	1109	-10580	-287	-15151	2373	-11984	290
0.555833	-25	43	87	-60	-108	-29	17	-15	-14	6	-70	-61	-100	-15	-27	-57	-100	36	-88	-32	-105	-18	-97	-67	-63	2	-100	-10	-73	-66	-146	-69	1913	3393	-3552	-21316	1188	-16708	3127	-13662	4617	-14844	1177	-10678	146	-15351	2485	-11898	426
0.556667	-24	46	86	-55	-104	-30	13	-13	-15	6	-72	-65	-95	-12	-26	-58	-98	35	-85	-31	-102	-16	-99	-67	-67	15	-100	-13	-74	-66	-146	-74	-317	3264	-3674	-21302	1268	-16924	3047	-13694	4127	-15081	1228	-10784	571	-15566	2589	-11808	397
0.557500	-27	43	85	-59	-113	-27	11	-14	-19	6	-72	-62	-98	-13	-27	-57	-102	35	-85	-32	-109	-22	-97	-67	-64	3	-99	-10	-76	-65	-145	-75	4619	3117	-3793	-21276	1055	-17100	2950	-13719	3689	-15291	1260	-10898	717	-15784	2702	-11703	473
0.558333	-26	43	88	-56	-110	-30	15	-13	-18	9	-69	-64	-96	-16	-29	-58	-129	36	-83	-32	-104	-19	-97	-69	-62	0	-100	-14	-75	-65	-149	-74	1899	2933	-3913	-21239	924	-17232	2815	-13758	3205	-15466	1265	-11015	293	-16005	2799	-11596	512
0.559167	-26	43	88	-60	-103	-44	16	-16	-18	8	-69	-63	-97	-16	-27	-60	-97	37	-84	-32	-105	-21	-98	-69	-65	1	-103	-13	-72	-66	-149	-75	3206	2727	-4038	-21194	980	-17316	2702	-13796	2919	-15604	1242	-11140	-90	-16217	2892	-11486	435
0.560000	-26	44	90	-57	-107	-33	13	-14	-21	8	-70	-64	-99	-17	-28	-57	-100	21	-83	-32	-105	-17	-96	-70	-63	2	-98	-12	-74	-66	-148	-74	5387	2500	-4163	-21139	991	-17347	2573	-13838	3031	-15698	1193	-11268	78	-16421	2969	-11393	309
0.560833	-24	42	89	-50	-87	-34	10	-14	-16	7	-74	-62	-94	-15	-28	-56	-97	36	-86	-31	-107	-22	-100	-69	-62	0	-99	-14	-72	-66	-147	-74	3917	2242	-4270	-21075	771	-17331	2432	-13886	3259	-15743	1110	-11412	587	-16602	3050	-11264	148
0.561667	-25	44	87	-56	-108	-29	12	-13	-17	5	-72	-64	-98	-16	-29	-57	-98	56	-84	-32	-103	-6	-98	-69	-64	1	-99	-11	-74	-68	-146	-73	4194	1965	-4416	-21005	948	-17263	2293	-13924	3505	-15740	999	-11559	732	-16762	3108	-11159	-102
0.562500	-22	42	90	-57	-120	-32	12	-12	-23	9	-72	-64	-94	-15	-25	-58	-101	34	-86	-31	-105	-21	-98	-72	-63	0	-98	-13	-72	-65	-150	-73	4351	1662	-4559	-20931	1310	-17150	2156	-13959	3846	-15680	863	-11710	645	-16887	3157	-11062	-194
0.563333	-23	43	92	-58	-107	-31	16	-13	-14	9	-73	-64	-96	-16	-36	-48	-99	36	-85	-31	-84	-21	-96	-68	-63	-1	-98	-12	-70	-67	-146	-73	2946	1339	-4661	-20854	1343	-16993	2025	-13979	4003	-15587	706	-11866	661	-16975	3188	-10976	-409
0.564167	-16	40	91	-56	-107	-18	13	-14	-15	9	-72	-63	-92	-15	-28	-58	-99	36	-84	-31	-102	-18	-96	-69	-62	2	-98	-10	-72	-66	-147	-72	4494	999	-4777	-20771	1206	-16805	1895	-13995	3962	-15427	517	-12031	843	-17026	3203	-10900	-613
0.565000	-21	41	89	-57	-107	-31	13	-14	-15	4	-74	-68	-97	-19	-31	-60	-153	32	-85	-34	-105	-19	-96	-69	-64	0	-101	-13	-74	-68	-148	-76	2864	637	-4886	-20697	1229	-16585	1775	-13998	3854	-15242	317	-12207	838	-17032	3198	-10846	-551
0.565833	-28	37	86	-58	-113	-36	7	-15	-22	-3	-78	-68	-100	-19	-34	-60	-101	33	-87	-36	-107	-22	-99	-73	-67	-3	-101	-14	-77	-68	-148	-77	2813	259	-4983	-20620	1230	-16343	1643	-13981	3555	-15023	99	-12374	820	-16994	3185	-10806	-665
0.566667	-30	30	87	-59	-109	-35	9	-17	-21	3	-76	-66	-95	-18	-31	-64	-100	30	-79	-35	-107	-23	-108	-76	-64	-1	-100	-16	-79	-72	-153	-81	2640	-120	-5068	-20544	1291	-16086	1556	-13948	3032	-14775	-111	-12543	1088	-16912	3154	-10780	-708
0.567500	-26	39	87	-62	-110	-44	12	-16	-36	2	-74	-67	-97	-19	-31	-62	-100	33	-88	-35	-107	-19	-101	-73	-67	-3	-99	-15	-70	-70	-149	-75	-376	-507	-5136	-20471	1549	-15820	1465	-13900	2142	-14513	-341	-12707	931	-16775	3111	-10772	-606
0.568333	-26	38	85	-60	-110	-36	13	-16	-15	-10	-74	-82	-97	-18	-32	-64	-97	32	-88	-33	-102	-21	-102	-68	-64	0	-101	-13	-72	-70	-150	-76	1897	-904	-5188	-20399	1200	-15562	1377	-13857	921	-14242	-553	-12888	504	-16604	3052	-10780	-506
0.569167	-38	37	88	-58	-135	-35	10	-17	-18	2	-73	-65	-98	-17	-31	-60	-100	34	-85	-34	-105	-21	-98	-72	-64	-1	-101	-14	-84	-69	-149	-76	4112	-1295	-5219	-20339	497	-15312	1294	-13755	-314	-13980	-761	-13033	291	-16395	2987	-10805	-328
0.570000	-26	39	89	-59	-109	-34	13	-14	-15	5	-74	-68	-96	-16	-33	-61	-102	38	-90	-32	-101	-24	-98	-70	-64	-3	-101	-13	-72	-70	-147	-75	-1032	-1685	-5232	-20279	719	-15080	1218	-13662	-1926	-13737	-945	-13182	80	-16155	2913	-10846	-285
0.570833	-23	38	82	-60	-107	-32	16	-18	-18	4	-75	-63	-94	-17	-31	-59	-99	35	-83	-33	-102	-19	-99	-73	-66	-3	-99	-12	-69	-47	-150	-78	3241	-2058	-5222	-20226	661	-14876	1138	-13566	-3721	-13480	-1119	-13321	-146	-15896	2827	-10899	-248
0.571667	-28	41	86	-59	-105	-34	15	-16	-16	5	-73	-67	-94	-17	-28	-46	-99	8	-85	-33	-78	-18	-98	-67	-63	0	-98	-12	-72	-73	-145	-77	756	-2432	-5203	-20179	561	-14696	1061	-13463	-5485	-13263	-1265	-13426	-318	-15615	2740	-10960	-279
0.572500	-23	40	87	-31	-107	-38	12	-17	-7	2	-76	-65	-95	-21	-32	-60	-97	30	-86	-35	-104	-24	-100	-70	-65	0	-101	-11	-74	-72	-146	-74	420	-2784	-5159	-20132	434	-14551	984	-13358	-6987	-13079	-1388	-13559	-482	-15332	2647	-11028	-335
0.573333	-28	38	82	-61	-110	-35	9	-17	-21	2	-78	-69	-96	-21	-32	-64	-102	28	-105	-38	-108	-27	-102	-72	-66	-5	-102	-17	-78	-76	-151	-79	2121	-3125	-5102	-20095	335	-14430	901	-13270	-7947	-12927	-1489	-13650	-807	-15048	2557	-11103	-285
0.574167	-29	37	84	-64	-114	-38	9	-19	-26	-1	-80	-69	-103	-19	-33	-65	-105	28	-87	-36	-108	-22	-101	-67	-67	-3	-103	-17	-80	-73	-149	-78	904	-3440	-5024	-20049	-96	-14362	817	-13163	-8216	-12811	-1552	-13724	-1009	-14761	2470	-11177	-304
0.575000	-30	36	84	-64	-110	-38	11	-19	-25	0	-76	-68	-101	2	-33	-63	-104	28	-86	-35	-109	-24	-100	-72	-64	-4	-100	-16	-72	-74	-149	-81	301	-3735	-4937	-20012	-238	-14318	731	-13078	-8152	-12727	-1596	-13777	-1027	-14494	2387	-11251	-545
0.575833	-25	41	101	-61	-108	-33	11	-17	-17	6	-75	-68	-94	-19	-28	-59	-99	30	-84	-33	-104	-22	-98	-67	-66	-3	-99	-16	-72	-70	-147	-77	1163	-4002	-4841	-19965	-203	-14299	644	-13004	-7595	-12678	-1612	-13810	-1109	-14235	2310	-11320	-409
0.576667	-23	38	86	-59	-110	-33	16	-14	-14	3	-70	-64	-92	-17	-29	-59	-97	35	-82	-32	-102	-12	-99	-64	-64	0	-97	-10	-72	-68	-144	-75	-1297	-4247	-4740	-19918	-350	-14312	556	-12945	-6786	-12659	-1600	-13823	-1083	-14004	2240	-11390	-137
0.577500	-27	43	89	-58	-107	-35	11	-14	-17	6	-75	-66	-97	-16	-29	-60	-100	35	-83	-31	-105	-19	-99	-67	-62	0	-94	-12	-74	-72	-148	-72	58	-4472	-4635	-19869	-573	-14348	464	-12900	-5861	-12671	-1577	-13824	-1046	-13807	2178	-11454	-88
0.578333	-24	41	88	-60	-110	-33	15	-13	-17	-8	-70	-40	-97	-15	-28	-56	-97	33	-86	-35	-105	-23	-98	-66	-63	0	-98	-11	-69	-68	-147	-75	-833	-4671	-4535	-19814	-847	-14398	372	-12874	-4738	-12706	-1536	-13802	-1181	-13631	2123	-11523	16
0.579167	-27	40	86	-60	-108	-33	15	-14	-17	3	-73	-65	-98	-19	-31	-59	-100	34	-85	-32	-104	-22	-98	-69	-62	0	-100	-12	-74	-72	-148	-76	-1141	-4850	-4434	-19751	-1331	-14462	285	-12861	-3599	-12756	-1483	-13773	-1137	-13488	2076	-11598	-75
0.580000	-24	41	87	-59	-108	-35	12	-13	-17	4	-72	-65	-97	-17	-7	-56	-99	33	-84	-34	-108	-25	-100	-69	-63	0	-99	-11	-76	-72	-147	-76	-835	-5002	-4333	-19686	-1724	-14528	206	-12858	-2665	-12816	-1424	-13736	-1210	-13369	2036	-11683	-186
0.580833	-27	38	59	-75	-111	-35	11	-15	-17	3	-75	-70	-100	-22	-30	-62	-100	32	-87	-35	-103	-23	-98	-69	-66	4	-104	-13	-78	-73	-149	-76	-3822	-5140	-4235	-19607	-1805	-14589	135	-12867	-2129	-12885	-1365	-13685	-1190	-13285	2002	-11784	-50
0.581667	-26	36	87	-62	-110	-34	9	-16	-22	3	-76	-68	-102	-21	-25	-67	-102	30	-111	-38	-109	-26	-104	-73	-64	-4	-103	-18	-78	-74	-149	-79	-3369	-5255	-4140	-19531	-2057	-14646	74	-12884	-1954	-12945	-1310	-13637	-680	-13225	1972	-11911	-10
0.582500	-25	39	82	-64	-112	-40	8	-16	-19	3	-77	-68	-98	-19	-33	-62	-100	34	-87	-33	-105	-22	-100	-67	-63	0	-99	-16	-76	-55	-148	-75	1127	-5353	-4044	-19435	-3061	-14689	37	-12897	-1747	-13002	-1259	-13586	-137	-13184	1948	-12060	103
0.583333	-25	40	86	-58	-108	-33	12	-15	-16	6	-74	-72	-115	-15	-31	-57	-97	36	-90	-33	-105	-23	-103	-73	-63	0	-98	-11	-75	-69	-145	-74	-4489	-5438	-3933	-19339	-3369	-14716	36	-12915	-1936	-13044	-1222	-13537	-39	-13166	1922	-12254	45
0.584167	-27	44	87	-57	-107	-30	13	-15	-16	6	-70	-64	-96	-16	-30	-61	-100	37	-83	-35	-102	-22	-94	-69	-60	3	-98	-11	-73	-68	-148	-75	-1051	-5512	-3833	-19239	-3728	-14731	2	-12929	-2319	-13073	-1219	-13507	-153	-13169	1889	-12493	40
0.585000	-24	44	90	-56	-108	-34	11	0	-16	8	-73	-62	-93	-17	-28	-58	-97	36	-83	-33	-103	-24	-101	-70	-63	1	-98	-12	-73	-66	-146	-73	-2006	-5592	-3725	-19139	-3908	-14737	9	-12944	-2818	-13085	-1210	-13485	72	-13186	1852	-12780	-32
0.585833	-26	40	97	-59	-108	-32	15	-15	-18	5	-75	-64	-98	-19	-30	-63	-98	34	-86	-36	-105	-23	-102	-76	-64	-6	-102	-15	-75	-70	-149	-77	-3506	-5626	-3607	-19039	-3615	-14734	32	-12952	-3365	-13085	-1242	-13487	569	-13215	1797	-13126	-117
0.586667	-25	41	89	-59	-111	-35	10	-15	-17	3	-75	-64	-100	-15	-31	-62	-98	33	-87	-38	-105	-24	-103	-75	-62	0	-102	-13	-75	-70	-147	-77	-1488	-5661	-3472	-18937	-3461	-14727	72	-12944	-3844	-13071	-1298	-13507	1055	-13256	1734	-13526	-160
0.587500	-43	42	88	-60	-107	-33	12	-16	-15	2	-73	-65	-96	-19	-32	-60	-96	35	-82	-32	-103	-22	-100	-62	-63	2	-99	-12	-73	-70	-148	-76	-959	-5683	-3322	-18838	-3863	-14730	129	-12954	-4074	-13050	-1354	-13549	1245	-13306	1659	-13995	-258
0.588333	-24	39	90	-59	-108	-34	10	-14	-17	2	-72	-67	-96	-17	-32	-59	-96	36	-87	-30	-104	-24	-102	-73	-61	0	-118	-10	-73	-69	-148	-74	-2332	-5690	-3153	-18744	-3782	-14752	191	-12958	-4331	-13023	-1499	-13618	1511	-13367	1563	-14498	-406
0.589167	-26	40	88	-59	-112	-31	11	-16	-19	4	-75	-65	-98	-19	-32	-64	-90	36	-87	-42	-107	-22	-102	-72	-65	0	-100	-13	-75	-69	-152	-77	-678	-5675	-2967	-18657	-3264	-14800	263	-12962	-4332	-12997	-1645	-13713	1809	-13436	1449	-15070	-371
0.590000	-23	42	86	-60	-114	-44	10	-17	-19	1	-75	-72	-97	-18	-29	-61	-100	30	-86	-36	-104	-24	-103	-75	-65	-1	-101	-17	-74	-73	-153	-76	-2261	-5640	-2765	-18583	-2811	-14883	327	-12978	-4092	-12981	-1827	-13838	1810	-13515	1310	-15681	-309
0.590833	-26	38	85	-62	-109	-36	10	-17	-14	0	-75	-67	-98	-19	-32	-60	-99	29	-87	-22	-102	-22	-102	-68	-67	0	-100	-14	-74	-70	-147	-78	-966	-5577	-2532	-18513	-2348	-15007	398	-13003	-3467	-12970	-2031	-13986	1849	-13598	1152	-16334	-262
0.591667	-28	41	88	-60	-109	-38	11	-18	-18	-5	-76	-67	-95	-16	-31	-58	-101	32	-85	-31	-107	-22	-103	-69	-65	0	-99	-13	-75	-72	-147	-75	-368	-5496	-2287	-18461	-1663	-15190	455	-13051	-2396	-12990	-2268	-14164	1845	-13692	971	-17011	-207
0.592500	-26	42	88	-61	-108	-32	11	-15	-16	5	-74	-66	-94	-16	-31	-62	-99	32	-86	-33	-105	-23	-101	-72	-59	-3	-98	-13	-75	-70	-147	-75	-681	-5381	-2028	-18415	-1098	-15427	505	-13121	-1146	-13028	-2530	-14359	1662	-13797	768	-17723	-269
0.593333	-28	40	86	-61	-109	-34	15	-16	-17	5	-77	-67	-98	-16	-30	-58	-98	33	-85	-32	-104	-23	-101	-69	-68	-4	-98	-12	-74	-72	-146	-74	784	-5211	-1754	-18384	-618	-15725	537	-13228	126	-13100	-2815	-14587	1491	-13912	527	-18418	-136
0.594167	-29	39	87	-61	-112	-34	11	-16	-17	4	-73	-67	-99	-17	-33	-61	-102	32	-93	-33	-104	-25	-103	-69	-64	0	-101	-14	-75	-70	-149	-74	-711	-5075	-1480	-18365	74	-16084	544	-13372	1242	-13207	-3127	-14838	1295	-14035	265	-19118	42
0.595000	-10	41	86	-61	-109	-33	12	-9	-21	5	-76	-63	-97	-15	-31	-58	-99	30	-86	-31	-104	-21	-100	-70	-66	-4	-98	-13	-73	-70	-142	-74	-1129	-4884	-1192	-18357	708	-16495	530	-13560	2016	-13349	-3455	-15102	1182	-14181	-22	-19801	159
0.595833	-26	41	86	-58	-107	-33	11	-14	-16	7	-70	-63	-94	-16	-28	-58	-100	33	-84	-28	-105	-19	-98	-72	-63	0	-94	-11	-73	-66	-144	-74	5017	-4669	-907	-18355	407	-16956	490	-13795	2867	-13526	-3806	-15384	1001	-14331	-337	-20451	426
0.596667	-23	43	90	-58	-105	-31	15	-11	-18	8	-74	-66	-93	-14	-40	-57	-95	38	-83	-31	-102	-18	-96	-68	-67	0	-95	-11	-70	-68	-145	-70	426	-4436	-621	-18363	534	-17462	414	-14081	3557	-13746	-4168	-15683	952	-14494	-678	-21061	568
0.597500	-24	39	86	-58	-105	-31	15	-11	-17	7	-69	-62	-96	-12	-27	-58	-101	34	-82	-30	-102	-17	-97	-68	-63	0	-93	-9	-72	-66	-145	-74	2467	-4189	-356	-18376	726	-17998	320	-14421	4187	-13991	-4542	-16007	621	-14681	-1051	-21620	683
0.598333	-25	36	88	-58	-107	-29	15	-13	-18	5	-74	-64	-97	-13	-28	-57	-101	33	-86	-31	-103	-22	-100	-68	-67	-5	-99	-16	-73	-70	-148	-73	3943	-3931	-104	-18399	722	-18556	187	-14811	4822	-14274	-4932	-16291	149	-14857	-1452	-22114	727
0.599167	-27	38	86	-59	-113	-39	10	-15	-18	5	-73	-64	-90	-15	-32	-62	-109	35	-86	-34	-104	-22	-101	-68	-64	0	-98	-11	-73	-68	-147	-76	1611	-3663	138	-18417	693	-19119	28	-15266	5642	-14572	-5313	-16591	-61	-15047	-1881	-22534	846
0.600000	-27	40	88	-58	-112	-33	13	-15	-19	5	-72	-64	-96	-15	-28	-60	-101	37	-83	-32	-107	-21	-99	-70	-64	-4	-99	-12	-74	-69	-147	-77	3323	-3388	353	-18438	689	-19673	-163	-15737	6461	-14892	-5705	-16880	-289	-15240	-2337	-22867	835
0.600833	-26	38	87	-58	-108	-32	15	-14	-21	6	-72	-63	-96	-16	-28	-60	-95	35	-87	-30	-104	-19	-97	-67	-63	0	-97	-10	-75	-67	-149	-75	3990	-3121	540	-18458	349	-20211	-385	-16270	7177	-15217	-6091	-17145	-526	-15440	-2824	-23108	551
0.601667	-23	41	88	-57	-114	-35	12	-15	-17	7	-72	-62	-98	-13	-29	-56	-98	37	-83	-31	-105	-19	-98	-67	-64	-1	-99	-14	-77	-68	-145	-75	1605	-2858	700	-18470	262	-20717	-632	-16844	7596	-15544	-6474	-17387	-556	-15636	-3338	-23244	326
0.602500	-25	42	85	-57	-109	-31	12	-13	-13	7	-69	-61	-95	-11	-28	-57	-101	36	-83	-32	-105	-26	-97	-66	-65	1	-95	-11	-73	-69	-145	-75	2667	-2599	845	-18482	698	-21189	-911	-17449	7753	-15863	-6841	-17589	-685	-15834	-3881	-23281	330
0.603333	-24	46	90	-56	-110	-32	-4	-11	-17	5	-73	-62	-95	-14	-26	-56	-100	38	-80	-27	-103	-19	-96	-64	-64	1	-110	-9	-70	-65	-144	-75	436	-2350	958	-18488	1131	-21609	-1206	-18083	7475	-16159	-7196	-17753	-719	-16029	-4452	-23210	315
0.604167	-26	45	89	-57	-104	-29	16	-11	-12	10	-68	-60	-94	-12	-25	-56	-94	35	-83	-28	-102	-19	-96	-64	-59	2	-97	-9	-73	-66	-143	-72	-113	-2115	1038	-18484	1403	-21978	-1525	-18737	6689	-16438	-7535	-17865	-539	-16217	-5040	-23030	260
0.605000	-24	44	91	-53	-97	-30	17	-13	-16	7	-70	-60	-94	-9	-26	-56	-97	41	-79	-28	-100	-17	-96	-65	-60	3	-96	-10	-69	-66	-171	-72	-210	-1890	1101	-18473	1820	-22295	-1866	-19412	5642	-16706	-7853	-17939	-432	-16403	-5644	-22755	344
0.605833	-22	44	86	-60	-108	-30	13	-13	-17	7	-70	-62	-97	-14	-28	-57	-97	37	-83	-34	-105	-22	-100	-68	-63	0	-97	-13	-73	-70	-147	-75	-2479	-1691	1134	-18464	2348	-22559	-2220	-20108	4295	-16948	-8147	-17957	-268	-16586	-6257	-22384	309
0.606667	-28	43	87	-59	-111	-34	10	-16	-19	0	-78	-39	-96	-15	-32	-59	-102	35	-84	-33	-107	-24	-102	-69	-70	-3	-102	-17	-78	-70	-148	-80	-2095	-1513	1162	-18444	2914	-22770	-2591	-20805	2635	-17178	-8417	-17933	-109	-16768	-6861	-21929	153
0.607500	-27	40	82	-61	-109	-35	11	-19	-21	3	-73	-65	-96	-14	-31	-58	-103	28	-83	-32	-104	-23	-102	-68	-65	1	-97	-11	-76	-69	-149	-74	-4039	-1330	1175	-18418	3523	-22930	-2945	-21500	708	-17380	-8640	-17853	16	-16945	-7435	-21395	109
0.608333	-25	44	87	-61	-109	-39	13	-14	-18	4	-72	-63	-98	-13	-29	-56	-100	39	-83	-31	-105	-19	-99	-69	-65	-21	-97	-16	-75	-68	-148	-74	-7017	-1180	1182	-18387	4193	-23042	-3310	-22201	-1414	-17573	-8841	-17746	76	-17124	-7993	-20803	172
0.609167	-26	41	88	-60	-109	-32	12	-16	-18	5	-67	-63	-96	-13	-28	-61	-94	38	-84	-33	-104	-21	-101	-67	-65	1	-99	-12	-74	-69	-149	-75	-2068	-1045	1194	-18353	4098	-23123	-3674	-22899	-3488	-17765	-9003	-17596	36	-17311	-8510	-20169	327
0.610000	-11	42	69	-59	-111	-25	13	-13	-16	5	-70	-64	-97	-13	-27	-56	-99	39	-80	-30	-107	-19	-97	-66	-63	2	-98	0	-75	-64	-147	-74	-4918	-935	1216	-18318	4091	-23172	-4024	-23587	-5481	-17960	-9137	-17435	76	-17512	-8973	-19511	305
0.610833	-25	42	90	-59	-111	-32	15	-13	-17	8	-70	-64	-96	-11	-27	-58	-99	25	-81	-33	-102	-5	-100	-67	-63	1	-100	-11	-75	-70	-148	-73	-5956	-847	1227	-18292	4272	-23202	-4370	-24275	-7252	-18170	-9243	-17259	4	-17731	-9391	-18851	119
0.611667	-25	43	89	-59	-107	-31	11	-14	-17	6	-72	-65	-95	-13	-26	-59	-100	37	-83	-31	-103	-19	-99	-69	-64	3	-99	-15	-76	-67	-149	-74	-2929	-774	1261	-18264	4021	-23223	-4703	-24954	-8964	-18395	-9337	-17090	56	-17981	-9736	-18199	99
0.612500	-24	42	87	-59	-109	-31	13	-13	-18	4	-70	-62	-96	-11	-26	-58	-88	34	-83	-31	-103	-21	-99	-67	-63	1	-101	-12	-73	-68	-145	-74	-5349	-731	1305	-18244	3491	-23241	-5035	-25615	-10331	-18650	-9434	-16929	-5	-18263	-10037	-17567	118
0.613333	-24	57	86	-61	-112	-34	10	-11	-17	5	-72	-67	-98	-14	-30	-60	-103	35	-85	-32	-104	-21	-97	-67	-62	0	-100	-14	-61	-70	-147	-72	-3927	-705	1376	-18231	2923	-23261	-5358	-26259	-11322	-18927	-9518	-16797	-142	-18594	-10294	-16977	120
0.614167	-23	39	86	-62	-113	-34	12	-12	-17	4	-72	-63	-100	-19	-30	-61	-104	35	-85	-35	-109	-24	-98	-68	-66	0	-100	-15	-73	-69	-149	-75	-1911	-706	1455	-18234	1942	-23297	-5687	-26898	-11972	-19237	-9641	-16689	-239	-18979	-10516	-16437	42
0.615000	-26	43	84	-61	-100	-35	12	-16	-19	1	-74	-68	-98	-18	-31	-63	-101	34	-87	-33	-105	-25	-102	-73	-74	-15	-101	-17	-77	-75	-152	-78	-3131	-731	1557	-18238	635	-23344	-6023	-27467	-12452	-19576	-9808	-16628	-206	-19434	-10729	-15959	-237
0.615833	-28	39	81	-63	-113	-38	9	-13	-19	5	-75	-66	-97	-17	-28	-59	-107	34	-85	-32	-108	-22	-101	-66	-63	0	-100	-13	-75	-68	-146	-74	-1341	-774	1674	-18261	-392	-23406	-6367	-28023	-12717	-19939	-10031	-16608	-132	-19939	-10916	-15543	-199
0.616667	-24	42	85	-57	-109	-34	5	-9	-19	7	-72	-68	-95	-15	-27	-57	-99	35	-84	-29	-104	-22	-98	-67	-64	0	-97	-13	-75	-70	-146	-68	-1343	-861	1800	-18295	-1388	-23490	-6738	-28533	-12691	-20323	-10331	-16645	-230	-20528	-11170	-15202	10
0.617500	-23	42	86	-60	-110	-34	12	-13	-16	6	-70	-62	-88	-15	-27	-59	-101	37	-83	-39	-105	-23	-98	-66	-65	-1	-97	-10	-74	-73	-145	-75	-1563	-931	1938	-18348	-2722	-23605	-7152	-28989	-12414	-20718	-10696	-16731	-331	-21181	-11445	-14928	-36
0.618333	-21	40	75	-60	-108	-33	15	-11	-17	9	-72	-64	-99	-18	-28	-58	-98	38	-84	-30	-103	-18	-105	-68	-62	1	-103	-15	-74	-73	-145	-72	657	-1041	2070	-18419	-4237	-23720	-7577	-29385	-11805	-21121	-11218	-16877	-501	-21906	-11792	-14712	40
0.619167	-23	38	85	-59	-107	-34	13	-13	-18	6	-70	-63	-95	-18	-27	-59	-95	37	-83	-32	-108	-22	-99	-67	-63	-1	-97	-13	-73	-70	-143	-74	-18	-1168	2209	-18508	-5647	-23858	-8056	-29711	-10965	-21522	-11825	-17074	-749	-22680	-12219	-14595	104
0.620000	-25	39	88	-58	-109	-34	3	-12	-16	5	-72	-65	-99	-21	-29	-60	-99	34	-85	-31	-103	-22	-100	-66	-64	-3	-98	-13	-75	-69	-152	-73	1195	-1305	2341	-18612	-6937	-24000	-8566	-29957	-9970	-21904	-12522	-17325	-748	-23492	-12743	-14523	135
0.620833	-25	43	87	-59	-110	-34	8	-13	-16	6	-74	-63	-98	-27	-30	-59	-99	47	-72	-32	-105	-24	-98	-67	-63	-3	-97	-11	-74	-72	-144	-72	1125	-1460	2459	-18734	-8066	-24149	-9133	-30114	-8869	-22268	-13331	-17623	-853	-24322	-13364	-14509	217
0.621667	-26	38	89	-59	-110	-10	11	-13	-19	6	-73	-64	-97	-19	-29	-58	-100	38	-86	-30	-105	-19	-98	-67	-64	0	-98	-14	-75	-90	-146	-75	-1396	-1619	2568	-18877	-8599	-24290	-9737	-30175	-7829	-22593	-14223	-17968	-1197	-25153	-14096	-14549	196
0.622500	-25	40	88	-61	-110	-36	9	-15	-17	8	-73	-66	-94	-17	-29	-58	-99	39	-87	-31	-109	-22	-100	-67	-63	-3	-96	-13	-73	-72	-143	-73	2964	-1787	2652	-19037	-9261	-24426	-10368	-30137	-6580	-22877	-15185	-18347	-1303	-25945	-14917	-14631	294
0.623333	-26	32	87	-58	-107	-48	13	-16	-17	3	-74	-66	-97	-19	-30	-59	-101	37	-87	-32	-105	-19	-99	-68	-66	-1	-108	-15	-76	-60	-145	-76	3412	-1952	2715	-19213	-9990	-24539	-11038	-29996	-5122	-23118	-16198	-18761	-1236	-26694	-15840	-14761	392
0.624167	-24	39	87	-60	-112	-35	10	-17	-17	7	-75	-63	-81	-17	-28	-59	-99	36	-84	-33	-103	-21	-99	-68	-62	2	-97	-11	-72	-68	-146	-72	141	-2115	2746	-19402	-9939	-24635	-11728	-29743	-3881	-23308	-17230	-19204	-1347	-27371	-16827	-14908	360
0.625000	-24	44	90	-58	-109	-34	15	-14	-16	8	-73	-62	-96	-17	-29	-57	-97	40	-82	-30	-104	-21	-98	-66	-62	2	-97	-9	-73	-68	-148	-74	4350	-2273	2772	-19601	-9822	-24697	-12429	-29385	-2615	-23452	-18265	-19677	-1508	-27957	-17868	-15085	512
0.625833	-24	39	90	-59	-112	-35	10	-15	-17	5	-75	-63	-97	-16	-30	-58	-100	34	-86	-32	-107	-24	-101	-68	-65	-3	-99	-12	-74	-70	-145	-73	1516	-2434	2757	-19816	-9398	-24730	-13135	-28931	-1438	-23552	-19255	-20169	-1606	-28429	-18912	-15287	470
0.626667	-28	41	87	-59	-107	-35	19	-17	-18	3	-74	-64	-98	-17	-30	-59	-100	34	-87	-31	-105	-19	-100	-69	-64	-1	-99	-12	-76	-72	-149	-83	1951	-2575	2716	-20037	-8650	-24725	-13831	-28382	-428	-23601	-20164	-20674	-1620	-28786	-19939	-15467	311
0.627500	-27	43	89	-60	-109	-36	10	-16	-21	5	-75	-64	-97	-15	-28	-33	-98	19	-86	-31	-105	-21	-102	-69	-65	0	-99	-12	-74	-68	-145	-73	4001	-2702	2648	-20255	-7709	-24688	-14512	-27760	621	-23613	-20958	-21196	-1793	-29014	-20901	-15652	298
0.628333	-23	41	89	-58	-109	-32	12	-13	-18	5	-74	-61	-94	-16	-31	-60	-98	35	-83	-32	-103	-22	-98	-72	-48	2	-94	-13	-74	-69	-151	-75	2238	-2816	2561	-20475	-6897	-24619	-15163	-27070	1573	-23595	-21606	-21722	-1872	-29126	-21781	-15835	56
0.629167	-26	43	89	-60	-110	-35	12	-14	-16	8	-73	-62	-96	-15	-28	-56	-98	36	-85	-30	-104	-19	-99	-69	-62	1	-99	-14	-72	-66	-146	-74	2038	-2917	2447	-20689	-5615	-24507	-15773	-26339	2000	-23557	-22078	-22250	-1968	-29119	-22527	-15992	-168
0.630000	-25	44	86	-60	-105	-31	13	-12	-17	7	-75	-61	-96	-14	-28	-59	-100	35	-84	-31	-103	-17	-97	-70	-65	7	-98	-11	-73	-69	-149	-76	2384	-3003	2317	-20890	-4120	-24385	-16339	-25583	2303	-23505	-22365	-22781	-2011	-29016	-23114	-16128	-66
0.630833	-25	45	90	-59	-109	-32	10	-16	-18	7	-74	-60	-95	-17	-28	-60	-100	35	-84	-29	-107	-23	-101	-70	-64	1	-98	-12	-77	-68	-147	-74	161	-3072	2166	-21077	-2789	-24240	-16855	-24817	2407	-23452	-22417	-23306	-2026	-28833	-23514	-16230	-86
0.631667	-21	42	90	-59	-113	-31	11	-16	-17	5	-75	-66	-99	-15	-30	-64	-103	32	-86	-35	-107	-23	-101	-70	-66	1	-103	-15	-77	-72	-165	-79	2027	-3134	2000	-21246	-1500	-24075	-17316	-24075	2226	-23416	-22298	-23817	-2039	-28593	-23717	-16306	-147
0.632500	-26	39	86	-62	-112	-39	7	-18	-22	2	-76	-64	-97	-17	-35	-62	-100	30	-86	-35	-103	-24	-101	-74	-65	0	-100	-15	-76	-67	-149	-78	546	-3173	1827	-21384	-220	-23905	-17712	-23374	1825	-23385	-21942	-24304	-1976	-28320	-23709	-16349	-168
0.633333	-25	40	87	-59	-107	-34	9	-14	-17	5	-75	-64	-96	-16	-30	-63	-101	34	-86	-33	-107	-23	-101	-78	-60	1	-100	-14	-84	-67	-152	-78	675	-3201	1647	-21498	955	-23744	-18034	-22727	1249	-23378	-21401	-24756	-1822	-28040	-23489	-16364	-296
0.634167	-28	42	86	-61	-111	-35	11	-14	-17	5	-78	-65	-98	-15	-27	-61	-98	32	-88	-32	-105	-23	-100	-69	-64	-4	-101	-15	-72	-70	-148	-81	1155	-3222	1469	-21593	2173	-23596	-18281	-22163	500	-23409	-20680	-25167	-1722	-27782	-23071	-16355	-378
0.635000	-28	38	90	-59	-109	-34	10	-16	-22	3	-76	-66	-96	-16	-30	-64	-102	33	-85	-32	-101	-24	-100	-69	-64	1	-105	-22	-73	-68	-151	-79	-2002	-3229	1294	-21616	3433	-23476	-18452	-21690	-339	-23468	-19813	-25525	-1502	-27578	-22476	-16332	-389
0.635833	-26	40	88	-59	-109	-30	9	-17	-17	7	-74	-73	-95	-14	-27	-58	-101	38	-83	-31	-103	-22	-99	-68	-65	0	-99	-12	-70	-66	-148	-75	1199	-3226	1121	-21619	4159	-23387	-18536	-21320	-1109	-23565	-18833	-25799	-1475	-27438	-21730	-16300	-328
0.636667	-25	43	90	-56	-99	-30	17	-11	-19	5	-72	-62	-92	-13	-26	-60	-99	35	-83	-29	-103	-22	-97	-68	-61	2	-96	-11	-70	-69	-148	-77	4087	-3218	965	-21583	4376	-23346	-18545	-21060	-1706	-23698	-17804	-26032	-1453	-27395	-20858	-16271	-326
0.637500	-23	41	89	-58	-104	-30	12	-15	-19	7	-70	-62	-93	-16	-36	-58	-95	36	-86	-30	-102	-19	-98	-68	-64	-1	-96	-8	-70	-70	-148	-75	-1347	-3205	818	-21507	5228	-23359	-18464	-20919	-2338	-23870	-16764	-26155	-1169	-27446	-19925	-16256	-402
0.638333	-24	42	87	-58	-105	-30	15	-12	-15	9	-70	-63	-94	-15	-29	-59	-97	33	-83	-32	-104	-21	-97	-61	-65	1	-98	-10	-69	-68	-149	-76	3798	-3190	681	-21399	5593	-23429	-18307	-20893	-2735	-24064	-15760	-26184	-878	-27614	-18955	-16271	-458
0.639167	-25	40	87	-57	-108	-31	9	-15	-19	-26	-74	-65	-95	-47	-29	-59	-99	33	-84	-31	-102	-19	-98	-69	-66	-4	-95	-12	-73	-69	-147	-75	1282	-3173	569	-21247	5866	-23561	-18082	-20976	-3067	-24291	-14841	-26093	-520	-27887	-17994	-16319	-401
0.640000	-26	39	87	-58	-109	-32	10	-14	-18	4	-75	-67	-96	-17	-32	-63	-104	33	-88	-34	-105	-25	-100	-69	-65	-4	-99	-12	-74	-73	-150	-85	746	-3161	469	-21065	6100	-23758	-17785	-21153	-3211	-24532	-14062	-25896	-256	-28257	-17097	-16413	-211
0.640833	-28	37	84	-62	-110	-36	7	-17	-22	3	-77	-69	-97	-9	-30	-41	-74	34	-85	-31	-103	-24	-98	-68	-65	-4	-97	-13	-74	-68	-148	-76	2892	-3136	400	-20855	6270	-24013	-17428	-21414	-3049	-24771	-13462	-25568	-80	-28708	-16294	-16558	-147
0.641667	-27	39	85	-61	-108	-34	10	-14	-17	4	-72	-63	-93	-16	-32	-63	-102	37	-85	-32	-105	-23	-99	-66	-60	0	-115	-12	-74	-79	-147	-76	1350	-3125	345	-20624	6054	-24339	-17018	-21741	-2694	-25010	-13079	-25122	335	-29222	-15623	-16757	-351
0.642500	-23	41	87	-57	-109	-33	15	-13	-16	4	-72	-58	-97	-11	-30	-60	-99	35	-84	-32	-107	-21	-97	-66	-66	-3	-97	-11	-72	-68	-146	-75	63	-3111	308	-20373	6137	-24709	-16588	-22118	-2409	-25232	-12944	-24553	506	-29775	-15122	-17014	-514
0.643333	-26	40	89	-55	-109	-30	15	-10	-18	7	-67	-62	-95	-14	-30	-60	-101	38	-83	-29	-103	-13	-94	-65	-64	8	-95	-22	-70	-67	-146	-74	697	-3104	294	-20118	6524	-25123	-16137	-22519	-1952	-25432	-13068	-23874	499	-30350	-14800	-17324	-367
0.644167	-24	42	90	-56	-108	-30	15	-11	-21	7	-67	-62	-108	-15	-27	-57	-96	39	-82	-26	-102	-21	-94	-66	-62	1	-94	-8	-73	-66	-143	-81	-2134	-3102	297	-19869	6671	-25570	-15690	-22931	-1482	-25596	-13475	-23084	632	-30901	-14678	-17688	-237
0.645000	-24	44	91	-56	-107	-30	16	-8	-13	11	-68	-63	-91	-13	-28	-56	-98	37	-86	-28	-102	-34	-93	-62	-60	3	-96	-9	-63	-66	-144	-73	-1323	-3112	304	-19606	6557	-26038	-15260	-23332	-1091	-25721	-14142	-22203	652	-31422	-14755	-18093	-93
0.645833	-24	42	88	-56	-109	-31	15	-10	-17	6	-70	-74	-95	-15	-29	-59	-99	37	-79	-27	-105	-19	-98	-68	-64	0	-97	-10	-69	-67	-146	-74	-2677	-3124	328	-19368	6398	-26509	-14863	-23705	-714	-25795	-15060	-21252	716	-31882	-15020	-18518	-1
0.646667	-29	42	86	-60	-110	-32	12	-11	-25	5	-69	-63	-98	-17	-28	-58	-98	33	-84	-29	-107	-21	-98	-65	-61	2	-96	-13	-68	-68	-147	-72	-3572	-3143	353	-19149	6069	-26961	-14518	-24025	-435	-25809	-16181	-20245	901	-32246	-15456	-18944	-7
0.647500	-23	40	90	-57	-108	-31	13	-10	-21	4	-72	-64	-94	-14	-29	-59	-102	35	-80	-30	-104	-21	-95	-68	-64	0	-98	-11	-74	-67	-146	-78	-3390	-3164	386	-18951	5585	-27365	-14239	-24283	-179	-25760	-17474	-19207	999	-32497	-16032	-19359	78
0.648333	-27	40	87	-58	-108	-32	13	-13	-22	6	-72	-64	-99	-16	-32	-60	-105	34	-83	-39	-108	-23	-102	-69	-77	-1	-97	-12	-78	-72	-151	-75	-6418	-3194	413	-18789	5316	-27720	-14036	-24467	-110	-25653	-18905	-18162	888	-32640	-16725	-19743	128
0.649167	-29	41	86	-60	-113	-35	10	6	-22	3	-76	-63	-100	-16	-29	-58	-98	34	-81	-30	-105	-22	-97	-66	-66	-1	-98	-12	-72	-69	-147	-77	-6043	-3218	437	-18656	5042	-27957	-13918	-24564	-298	-25478	-20349	-17123	765	-32615	-17482	-20059	329
0.650000	-29	41	88	-57	-110	-33	16	-14	-21	6	-72	-61	-95	-14	-30	-59	-100	35	-83	-31	-103	-19	-99	-66	-63	1	-96	-9	-72	-69	-146	-76	-1237	-3239	453	-18566	3918	-28136	-13895	-24574	-230	-25241	-21820	-16122	819	-32472	-18268	-20297	635
0.650833	-25	45	90	-58	-107	-31	12	-11	-15	6	-66	-64	-99	-15	-29	-56	-100	37	-78	-29	-104	-21	-97	-65	-63	1	-100	-11	-73	-69	-146	-77	-6729	-3260	453	-18508	3345	-28170	-13966	-24484	-328	-24943	-23232	-15182	876	-32167	-19045	-20437	642
0.651667	-42	42	96	-61	-108	-31	13	-10	-16	7	-70	-62	-94	-14	-26	-58	-99	33	-81	-29	-103	-19	-96	-66	-61	20	-99	-10	-74	-66	-142	-73	-2673	-3274	432	-18493	2730	-28069	-14127	-24314	-556	-24587	-24521	-14316	888	-31719	-19767	-20469	623
0.652500	-24	41	88	-59	-109	-31	11	-11	-18	6	-75	-86	-81	-15	-29	-57	-102	28	-83	-29	-105	-21	-97	-67	-62	-1	-100	-14	-75	-70	-147	-77	-2858	-3280	389	-18516	2159	-27817	-14373	-24054	-776	-24187	-25645	-13542	810	-31136	-20406	-20367	580
0.653333	-27	42	91	-59	-111	-32	16	-12	-15	6	-72	-61	-99	-12	-28	-57	-98	35	-81	-47	-107	-21	-96	-66	-64	-3	-97	-13	-73	-68	-147	-76	-4068	-3274	329	-18575	1613	-27411	-14686	-23722	-954	-23736	-26546	-12873	587	-30424	-20924	-20140	590
0.654167	-25	43	88	-58	-110	-34	11	-12	-19	5	-70	-64	-97	-18	-30	-57	-96	34	-83	-29	-107	-22	-98	-67	-65	-1	-100	-12	-77	-72	-146	-79	-1373	-3253	236	-18663	1229	-26843	-15052	-23316	-1107	-23248	-27195	-12309	464	-29605	-21298	-19754	676
0.655000	-19	42	88	-59	-113	-33	13	-10	-14	7	-72	-64	-96	-14	-28	-58	-101	33	-82	-34	-105	-23	-99	-70	-63	0	-101	5	-73	-68	-147	-77	-349	-3222	119	-18775	445	-26121	-15459	-22852	-1180	-22723	-27562	-11860	409	-28701	-21505	-19249	726
0.655833	-27	41	90	-59	-105	-33	13	-13	-16	6	-72	-64	-94	-16	-34	-58	-103	28	-83	-30	-105	-22	-100	-70	-63	-1	-99	-12	-76	-69	-145	-75	-1189	-3168	-24	-18909	-288	-25241	-15885	-22333	-1548	-22160	-27632	-11502	309	-27738	-21536	-18610	530
0.656667	-25	43	89	-46	-72	-31	13	-12	-17	6	-73	-63	-96	-17	-29	-57	-102	33	-84	-33	-108	-23	-100	-70	-66	-1	-90	-12	-75	-69	-147	-76	1031	-3104	-201	-19061	-684	-24224	-16303	-21782	-1830	-21583	-27406	-11300	271	-26742	-21396	-17871	466
0.657500	-28	42	87	-60	-111	-35	10	-14	-21	8	-80	-66	-100	-18	-30	-58	-100	30	-84	-31	-104	-22	-100	-67	-62	-3	-99	-14	-74	-69	-145	-74	-496	-3015	-390	-19219	-1103	-23078	-16687	-21206	-2095	-20984	-26883	-11170	312	-25740	-21084	-17027	492
0.658333	-25	43	87	-62	-109	-33	15	-16	-16	5	-72	-64	-96	-16	-31	-61	-99	29	-87	-33	-102	-23	-101	-68	-62	0	-99	-13	-73	-72	-150	-77	1224	-2914	-634	-19386	-1770	-21842	-17034	-20612	-2325	-20374	-26097	-11179	446	-24759	-20611	-16104	291
0.659167	-24	42	90	-61	-110	-40	12	-13	-16	4	-84	-66	-99	-19	-27	-59	-98	34	-85	-33	-103	-22	-98	-69	-63	-4	-100	-17	-75	-72	-149	-76	1877	-2792	-894	-19547	-2427	-20521	-17307	-20021	-2591	-19752	-25076	-11154	363	-23815	-20013	-15139	162
0.660000	-24	42	88	-61	-109	-34	11	-13	-18	3	-73	-63	-94	-17	-29	-61	-98	30	-85	-32	-104	-24	-105	-67	-61	-1	-85	-13	-70	-68	-148	-75	1368	-2657	-1166	-19704	-2923	-19160	-17506	-19438	-2930	-19118	-23850	-11236	280	-22932	-19304	-14146	180
0.660833	-25	42	89	-62	-110	-33	11	-13	-15	5	-75	-64	-98	-18	-30	-59	-95	35	-88	-33	-107	-23	-101	-72	-62	-1	-98	-13	-75	-73	-147	-75	2743	-2512	-1467	-19856	-3340	-17771	-17606	-18864	-3255	-18478	-22475	-11359	438	-22121	-18525	-13156	106
0.661667	-25	42	88	-62	-114	-33	11	-14	-18	6	-72	-66	-99	-13	-29	-58	-101	34	-87	-35	-107	-24	-100	-68	-64	-1	-96	-12	-72	-68	-144	-75	751	-2359	-1769	-20000	-3479	-16387	-17602	-18312	-3692	-17839	-21004	-11494	658	-21389	-17698	-12192	42
0.662500	-25	44	86	-61	-108	-31	12	-12	-15	1	-72	-49	-96	-18	-31	-59	-99	34	-84	-31	-103	-22	-100	-69	-64	0	-99	-11	-73	-70	-145	-75	-44	-2200	-2088	-20132	-3308	-15040	-17492	-17787	-4209	-17193	-19477	-11641	660	-20742	-16866	-11276	94
0.663333	-24	43	91	-59	-105	-35	17	-11	-14	7	-69	-61	-94	-15	-25	-59	-97	34	-84	-48	-105	-19	-98	-66	-62	0	-98	-12	-70	-66	-146	-70	5709	-2031	-2415	-20259	-3876	-13759	-17275	-17289	-4349	-16550	-17952	-11775	669	-20172	-16046	-10427	124
0.664167	-22	43	90	-59	-104	-30	32	-12	-14	5	-72	-63	-95	-16	-30	-59	-96	37	-84	-31	-101	-21	-97	-66	-60	2	-95	-18	-72	-68	-147	-70	854	-1866	-2743	-20383	-4004	-12569	-16956	-16829	-4563	-15921	-16466	-11890	790	-19675	-15284	-9660	-12
0.665000	-25	43	90	-58	-110	-33	15	-13	-15	6	-73	-61	-97	-13	-30	-56	-101	36	-85	-34	-103	-23	-100	-61	-66	0	-99	-12	-74	-68	-147	-75	2558	-1710	-3067	-20501	-3919	-11507	-16558	-16411	-4740	-15296	-15072	-11985	821	-19244	-14604	-8999	-64
0.665833	-26	41	86	-61	-113	-34	9	-19	-21	4	-74	-64	-97	6	-30	-62	-100	35	-85	-35	-107	-22	-99	-70	-65	0	-99	-11	-74	-72	-146	-75	3073	-1557	-3381	-20620	-3690	-10562	-16066	-16021	-4855	-14689	-13803	-12044	1000	-18853	-14014	-8446	-110
0.666667	-48	42	87	-64	-117	-35	11	-16	-19	4	-74	-64	-98	-18	-30	-62	-101	35	-87	-35	-110	-24	-101	-70	-63	3	-102	-11	-75	-69	-141	-72	469	-1412	-3684	-20746	-3358	-9802	-15518	-15683	-4908	-14099	-12692	-12073	1111	-18494	-13533	-7999	-253
0.667500	-23	41	88	-60	-108	-34	12	-15	-15	6	-74	-66	-94	-19	-4	-60	-95	37	-85	-34	-103	-23	-99	-68	-59	0	-98	-10	-72	-70	-149	-73	2088	-1278	-3974	-20872	-2884	-9197	-14926	-15386	-5039	-13543	-11760	-12072	1119	-18151	-13174	-7644	-393
0.668333	-25	40	87	-62	-109	-36	13	-15	-16	6	-73	-64	-97	-15	-30	-59	-96	36	-86	-35	-84	-23	-100	-69	-62	0	-100	-10	-75	-67	-146	-72	2397	-1160	-4243	-21028	-2558	-8772	-14317	-15144	-4832	-13021	-11009	-12056	1012	-17815	-12932	-7385	-509
0.669167	-26	41	89	-60	-112	-31	16	-8	-19	6	-70	-62	-99	-15	-30	-62	-104	38	-84	-32	-104	-21	-99	-69	-65	0	-100	-11	-73	-69	-147	-74	42	-1060	-4487	-21197	-2253	-8524	-13702	-14953	-4603	-12549	-10480	-12021	975	-17413	-12805	-7218	-759
0.670000	-23	43	92	-59	-110	-34	13	-16	-18	6	-70	-63	-96	-14	-30	-59	-96	38	-82	-33	-105	-21	-99	-69	-61	0	-79	-10	-73	-67	-147	-72	1307	-973	-4707	-21380	-1517	-8483	-13103	-14820	-4479	-12131	-10143	-11987	911	-16996	-12784	-7110	-873
0.670833	-24	42	90	-58	-104	-33	17	-10	-18	7	-69	-61	-96	-19	-45	-63	-97	37	-80	-34	-102	-19	-97	-67	-63	2	-98	-9	-74	-65	-147	-73	-978	-903	-4903	-21588	-696	-8615	-12538	-14740	-4312	-11772	-9998	-11964	742	-16536	-12853	-7062	-814
0.671667	-26	43	89	-59	-108	-33	13	-13	-17	8	-70	-61	-95	-11	-26	-57	-99	37	-81	-32	-102	-25	-98	-66	-67	1	-97	-12	-70	-65	-145	-73	-968	-850	-5064	-21825	-178	-8921	-12022	-14740	-4103	-11484	-10026	-11961	558	-16028	-12993	-7050	-725
0.672500	-28	43	89	-59	-109	-32	13	-16	-17	6	-47	-61	-100	-13	-29	-61	-98	36	-83	-33	-104	-23	-99	-68	-64	0	-99	-10	-75	-67	-147	-75	-481	-818	-5201	-22084	332	-9395	-11567	-14795	-3825	-11273	-10214	-11988	277	-15476	-13184	-7046	-656
0.673333	-27	39	87	-60	-111	-35	11	-16	-21	4	-72	-64	-96	-15	-31	-62	-102	36	-86	-34	-107	-25	-102	-77	-68	-4	-104	-11	-75	-68	-149	-76	-2062	-802	-5310	-22364	827	-10018	-11185	-14915	-3571	-11139	-10531	-12061	67	-14882	-13404	-7048	-654
0.674167	-32	36	86	-61	-112	-36	11	-12	-23	4	-75	-65	-98	-16	-29	-60	-105	35	-86	-33	-105	-24	-98	-69	-65	0	-101	-11	-79	-70	-148	-77	-1005	-803	-5390	-22659	1194	-10760	-10869	-15100	-3194	-11071	-10943	-12156	-85	-14256	-13621	-7024	-633
0.675000	-31	38	87	-59	-111	-35	12	-18	-19	5	-74	-63	-96	-15	-29	-62	-100	35	-73	-32	-107	-24	-102	-72	-62	-3	-100	-11	-78	-69	-148	-75	-2515	-810	-5444	-22966	1729	-11614	-10623	-15351	-2852	-11087	-11430	-12306	-111	-13618	-13810	-6967	-600
0.675833	-28	40	86	-59	-109	-34	13	-14	-16	6	-63	-62	-96	-14	-21	-58	-102	36	-82	-32	-103	-21	-96	-68	-65	1	-98	-10	-72	-65	-146	-74	-4439	-837	-5477	-23273	2440	-12545	-10441	-15658	-2782	-11167	-11949	-12496	-177	-12991	-13958	-6865	-434
0.676667	-27	43	89	-56	-107	-30	7	-15	-18	8	-69	-60	-94	-10	-28	-59	-97	40	-82	-29	-100	-7	-96	-68	-63	2	-95	-6	-70	-65	-143	-69	1138	-873	-5488	-23589	2197	-13539	-10319	-16026	-2282	-11316	-12473	-12721	-287	-12398	-14041	-6714	-266
0.677500	-25	41	89	-56	-105	-32	12	-9	-16	7	-72	-67	-96	-14	-25	-58	-100	39	-83	-30	-104	-19	-97	-67	-60	1	-98	-8	-70	-67	-144	-74	-1132	-903	-5484	-23900	1986	-14565	-10250	-16441	-1720	-11517	-12974	-12983	-306	-11864	-14048	-6511	-263
0.678333	-27	41	91	-57	-108	-32	13	-12	-18	6	-72	-64	-96	-14	-26	-59	-81	33	-83	-32	-105	-16	-99	-68	-65	0	-101	-9	-72	-66	-146	-70	-1377	-988	-5466	-24195	2267	-15592	-10208	-16910	-1362	-11769	-13432	-13264	-534	-11419	-13967	-6259	-267
0.679167	-27	41	87	-58	-69	-30	15	-11	-16	8	-73	-57	-95	-14	-26	-59	-99	36	-83	-33	-104	-18	-98	-68	-64	1	-101	-13	-72	-67	-146	-73	1722	-1056	-5437	-24470	2352	-16600	-10188	-17374	-879	-12047	-13813	-13560	-596	-11046	-13788	-5966	-269
0.680000	-25	40	87	-59	-108	-31	15	-13	-21	6	-70	-61	-96	-14	-28	-59	-98	37	-82	-30	-101	-19	-99	-72	-67	0	-100	-11	-72	-69	-143	-75	-1004	-1128	-5393	-24722	2309	-17562	-10173	-17878	-250	-12359	-14112	-13848	-593	-10807	-13519	-5642	-302
0.680833	-26	38	85	-59	-104	-33	11	-13	-18	5	-74	-79	-95	-15	-28	-58	-101	33	-83	-33	-101	-19	-98	-69	-64	-1	-99	-12	-70	-68	-144	-73	603	-1209	-5339	-24945	2441	-18464	-10150	-18382	319	-12677	-14308	-14116	-851	-10701	-13156	-5303	-412
0.681667	-29	39	88	-61	-108	-35	11	-16	-17	3	-75	-65	-97	-17	-29	-61	-102	32	-86	-34	-112	-21	-102	-68	-67	0	-101	-14	-73	-69	-147	-77	2249	-1293	-5288	-25136	2318	-19282	-10104	-18890	1081	-13000	-14405	-14361	-977	-10736	-12717	-4976	-508
0.682500	-31	38	84	-62	-113	-35	11	-15	-24	35	-75	-66	-98	-17	-31	-61	-101	29	-85	-33	-108	-24	-100	-69	-65	0	-100	-14	-74	-70	-146	-74	-7	-1374	-5218	-25293	1962	-20021	-10013	-19369	1843	-13311	-14386	-14555	-854	-10915	-12201	-4672	-815
0.683333	-26	43	88	-59	-110	-33	16	-13	-21	5	-72	-62	-97	-13	-28	-58	-90	34	-83	-35	-105	-19	-99	-69	-63	0	-101	-13	-73	-68	-145	-73	1066	-1457	-5148	-25414	2062	-20588	-9883	-19823	2504	-13615	-14268	-14698	-848	-11252	-11630	-4418	-1107
0.684167	-24	40	87	-55	-108	-29	18	-15	-17	9	-68	-60	-95	-14	-26	-56	-100	35	-82	-32	-102	-19	-95	-69	-61	3	-97	-13	-72	-68	-154	-73	420	-1536	-5070	-25503	2227	-21053	-9704	-20237	3298	-13886	-14051	-14774	-835	-11694	-11041	-4241	-1087
0.685000	-23	44	93	-60	-107	-30	17	-10	-15	8	-68	-61	-90	-16	-28	-56	-96	34	-81	-30	-104	-16	-98	-68	-53	2	-98	-13	-73	-70	-144	-73	-723	-1614	-4975	-25563	2103	-21394	-9465	-20611	4099	-14138	-13748	-14788	-673	-12270	-10444	-4160	-1209
0.685833	-28	43	89	-61	-107	-32	15	-12	-18	3	-73	-86	-95	-11	-25	-56	-98	33	-85	-33	-105	-19	-99	-69	-62	0	-100	-13	-73	-69	-146	-74	482	-1689	-4882	-25598	2118	-21597	-9176	-20934	4829	-14359	-13376	-14733	-507	-12940	-9835	-4194	-1262
0.686667	-26	40	85	-61	-131	-34	16	-14	-21	5	-73	-64	-97	-17	-27	-58	-101	30	-83	-34	-105	-22	-97	-72	-63	0	-102	-17	-73	-68	-148	-73	-1131	-1748	-4768	-25602	2062	-21660	-8831	-21196	5582	-14548	-12948	-14609	-357	-13683	-9264	-4354	-1186
0.687500	-29	39	88	-60	-109	-30	15	-15	-17	8	-72	-62	-96	-14	-30	-56	-100	32	-84	-32	-105	-21	-100	-69	-64	2	-99	-14	-74	-72	-147	-73	-528	-1803	-4652	-25598	1907	-21592	-8448	-21402	6399	-14697	-12478	-14418	-239	-14462	-8741	-4656	-1200
0.688333	-25	44	88	-61	-110	-33	16	-13	-21	6	-73	-66	-97	-17	-28	-56	-99	33	-81	-33	-104	-21	-98	-69	-63	1	-102	-15	-74	-69	-145	-76	-1334	-1851	-4511	-25567	2041	-21398	-8025	-21541	7136	-14816	-11988	-14176	-187	-15263	-8275	-5112	-1301
0.689167	-26	40	82	-60	-105	-33	16	-19	-15	8	-70	-63	-96	-17	-28	-58	-103	32	-85	-34	-103	-23	-97	-72	-64	1	-100	-13	-72	-67	-142	-72	-4284	-1882	-4368	-25535	2573	-21092	-7579	-21633	7810	-14889	-11489	-13888	-44	-16046	-7890	-5707	-1220
0.690000	-26	43	88	-60	-109	-33	15	-13	-17	5	-77	-66	-97	-18	-29	-57	-101	29	-102	-35	-105	-22	-101	-70	-73	0	-102	-17	-78	-70	-148	-75	72	-1906	-4216	-25498	2377	-20681	-7123	-21671	8576	-14938	-11000	-13574	-15	-16779	-7596	-6452	-837
0.690833	-31	40	86	-62	-113	-34	15	-15	-22	3	-76	-65	-99	-17	-29	-59	-100	32	-86	-35	-104	-23	-99	-70	-62	1	-99	-14	-75	-69	-147	-84	52	-1912	-4054	-25460	1959	-20177	-6662	-21653	9353	-14945	-10525	-13233	172	-17429	-7395	-7327	-576
0.691667	-26	43	89	-59	-109	-32	16	-13	-16	4	-72	-65	-97	-15	-29	-58	-99	33	-81	-53	-103	-25	-100	-68	-64	1	-100	-15	-76	-70	-145	-75	-2980	-1912	-3879	-25419	2279	-19587	-6214	-21593	9994	-14923	-10082	-12892	352	-17989	-7279	-8327	-436
0.692500	-27	41	89	-63	-113	-32	15	-13	-16	22	-73	-66	-97	-17	-28	-58	-100	33	-84	-36	-108	-25	-100	-72	-62	1	-98	-15	-76	-67	-147	-76	1691	-1900	-3698	-25390	2244	-18946	-5791	-21495	10627	-14871	-9674	-12573	315	-18427	-7264	-9444	-213
0.693333	-27	42	89	-58	-111	-33	15	-15	-22	4	-73	-63	-100	-19	-30	-59	-104	34	-81	-33	-104	-22	-96	-73	-64	1	-99	-15	-74	-69	-146	-74	-1489	-1872	-3512	-25361	2262	-18257	-5395	-21365	11409	-14795	-9308	-12274	199	-18733	-7334	-10656	-109
0.694167	-25	40	87	-58	-110	-35	-4	-14	-18	1	-72	-65	-96	-16	-29	-60	-100	30	-82	-34	-110	-23	-99	-70	-66	-3	-99	-13	-73	-41	-144	-75	-271	-1840	-3336	-25341	2474	-17547	-5048	-21207	12052	-14700	-8984	-12023	34	-18893	-7482	-11938	-114
0.695000	-27	40	86	-59	-111	-33	12	-14	-19	3	-74	-64	-99	-18	-31	-55	-101	33	-82	-34	-105	-22	-98	-68	-65	-3	-100	-15	-76	-70	-148	-75	2104	-1798	-3161	-25325	2433	-16822	-4748	-21024	12636	-14583	-8696	-11826	-95	-18912	-7692	-13264	-40
0.695833	-24	42	89	-59	-110	-31	12	-16	-25	8	-70	-60	-94	-15	-29	-57	-99	36	-79	-33	-102	-25	-96	-67	-61	2	-97	-11	-72	-67	-142	-73	838	-1752	-2988	-25311	1932	-16105	-4495	-20817	13260	-14449	-8446	-11693	-3	-18783	-7944	-14609	-53
0.696667	-34	61	91	-60	-102	-29	13	-11	-15	6	-70	-62	-94	-15	-27	-57	-96	38	-81	-29	-102	-19	-86	-78	-60	1	-97	-13	-74	-66	-143	-72	1789	-1704	-2842	-25299	1694	-15407	-4296	-20592	13676	-14308	-8229	-11633	-64	-18525	-8231	-15964	-6
0.697500	-26	45	90	-59	-111	-33	15	-15	0	6	-70	-60	-94	-15	-28	-58	-98	36	-82	-31	-104	-24	-99	-67	-62	0	-97	-12	-73	-68	-118	-72	2059	-1655	-2709	-25293	1574	-14753	-4151	-20358	13925	-14164	-8041	-11651	-245	-18143	-8530	-17299	159
0.698333	-25	42	88	-58	-112	-33	12	-15	-17	4	-70	-68	-97	18	-29	-61	-100	33	-78	-34	-103	-23	-98	-68	-66	-1	-103	-16	-77	-73	-147	-76	740	-1617	-2595	-25281	1273	-14147	-4062	-20105	13992	-14024	-7895	-11753	-444	-17663	-8828	-18608	226
0.699167	-26	39	84	-68	-114	-36	-6	-19	-21	0	-75	-65	-97	-16	-31	-61	-100	33	-83	-32	-105	-24	-97	-69	-66	-4	-100	-11	-67	-69	-145	-76	2945	-1580	-2495	-25260	832	-13598	-4000	-19839	14031	-13872	-7718	-11929	-511	-17093	-9103	-19857	258
0.700000	-25	40	89	-61	-111	-34	11	-14	-18	5	-74	-61	-97	-18	-32	-59	-101	34	-79	-31	-104	-24	-100	-57	-63	-1	-100	-12	-76	-72	-147	-77	1647	-1557	-2420	-25231	359	-13125	-3974	-19554	13865	-13732	-7572	-12185	-429	-16472	-9336	-21042	202
0.700833	-26	39	87	-62	-100	-34	9	-17	-17	6	-76	-63	-98	-16	-31	-59	-97	34	-83	-32	-108	-23	-100	-70	-64	-3	-99	-12	-75	-72	-162	-74	2231	-1546	-2363	-25188	-224	-12729	-3977	-19255	13513	-13598	-7424	-12508	-358	-15815	-9520	-22136	335
0.701667	-26	43	87	-62	-109	-33	13	-16	-16	3	-72	-64	-92	-15	-30	-60	-100	34	-99	-31	-104	-24	-100	-74	-62	-4	-100	-11	-73	-72	-146	-77	2256	-1548	-2323	-25132	-723	-12413	-3991	-18938	13185	-13468	-7270	-12887	-272	-15154	-9644	-23127	524
0.702500	-25	41	88	-58	-112	-44	16	-18	-18	2	-72	-64	-96	-16	-29	-57	-96	34	-81	-34	-102	-23	-101	-68	-65	-4	-99	-13	-74	-68	-146	-73	-963	-1558	-2304	-25067	-733	-12185	-4013	-18608	12643	-13345	-7114	-13336	-327	-14510	-9695	-24029	557
0.703333	-25	44	89	-58	-109	-31	13	-13	-16	6	-70	-63	-95	-16	-23	-58	-98	36	-80	-46	-102	-19	-99	-69	-61	0	-97	-10	-70	-67	-148	-74	1851	-1614	-2288	-24968	-1110	-12052	-4027	-18262	12044	-13231	-6939	-13825	-486	-13901	-9673	-24825	784
0.704167	-19	42	90	-50	-105	-7	16	-13	-15	9	-70	-63	-95	-13	-25	-56	-96	34	-80	-28	-101	-21	-98	-67	-60	0	-96	-11	-73	-65	-144	-70	4310	-1677	-2285	-24866	-2002	-12000	-4030	-17908	11661	-13118	-6756	-14346	-448	-13347	-9574	-25500	976
0.705000	-21	45	92	-59	-105	-32	16	-11	-17	8	-70	-63	-97	-16	-29	-56	-99	35	-80	-31	-103	-19	-99	-65	-61	0	-97	-12	-74	-67	-147	-74	-1177	-1765	-2286	-24746	-1980	-12034	-4008	-17545	11070	-13013	-6585	-14897	-532	-12875	-9406	-26061	931
0.705833	-25	42	87	-60	-120	-33	18	-18	-19	4	-73	-63	-97	-16	-29	-58	-101	29	-83	-33	-105	-22	-102	-70	-68	-4	-100	-13	-74	-69	-148	-78	3210	-1873	-2287	-24615	-2060	-12158	-3955	-17183	10377	-12912	-6363	-15460	-556	-12489	-9171	-26504	765
0.706667	-25	37	92	-62	-112	-35	12	-18	-18	1	-75	-68	-98	-18	-30	-61	-103	26	-87	-32	-104	-25	-103	-65	-66	-6	-102	-17	-75	-74	-152	-78	426	-2010	-2282	-24469	-2124	-12338	-3870	-16810	9717	-12807	-6157	-16027	-434	-12201	-8876	-26835	608
0.707500	-27	37	86	-67	-110	-39	10	-8	-25	1	-76	-72	-98	-19	-29	-59	-100	28	-85	-35	-105	-24	-102	-70	-66	-4	-98	-14	-77	-70	-146	-74	-38	-2154	-2265	-24309	-2026	-12581	-3737	-16443	9046	-12691	-5947	-16583	-466	-12006	-8522	-27047	679
0.708333	-28	39	85	-63	-111	-38	11	-15	-21	5	-74	-75	-99	-18	-57	-60	-102	30	-86	-34	-108	-24	-104	-69	-64	-4	-98	-15	-74	-70	-150	-75	1738	-2324	-2235	-24138	-1917	-12874	-3567	-16084	8392	-12569	-5731	-17125	-595	-11909	-8134	-27156	658
0.709167	-22	41	88	-59	-109	-39	15	-14	-19	3	-74	-65	-98	-15	-29	-58	-100	32	-85	-34	-108	-22	-99	-68	-66	-4	-101	-15	-73	-69	-147	-73	558	-2503	-2188	-23965	-2182	-13202	-3346	-15743	7773	-12450	-5545	-17654	-608	-11901	-7717	-27162	407
0.710000	-25	40	86	-60	-109	-34	16	-14	-17	4	-72	-64	-94	-15	-27	-56	-102	27	-84	-32	-127	-21	-99	-66	-65	0	-97	-11	-72	-69	-145	-76	-131	-2697	-2130	-23789	-1876	-13556	-3083	-15418	6827	-12309	-5351	-18154	-606	-11981	-7284	-27072	159
0.710833	-22	44	89	-58	-110	-33	15	-16	-15	4	-74	-64	-94	-16	-26	-58	-100	30	-85	-33	-101	-23	-99	-68	-63	-1	-99	-10	-73	-67	-143	-74	639	-2898	-2056	-23616	-1334	-13923	-2780	-15111	5869	-12171	-5188	-18628	-627	-12139	-6862	-26894	314
0.711667	-26	42	88	-58	-109	-32	16	-13	-17	6	-72	-64	-95	-14	-26	-57	-103	54	-88	-36	-104	-19	-98	-66	-64	1	-98	-13	-75	-72	-147	-75	-1512	-3106	-1973	-23439	-1198	-14289	-2435	-14836	4797	-12019	-5061	-19063	-524	-12351	-6447	-26633	411
0.712500	-26	42	85	-60	-109	-33	16	-13	-15	2	-72	-63	-94	-13	-26	-58	-102	30	-86	-33	-105	-21	-97	-67	-66	0	-97	-15	-73	-70	-143	-75	112	-3313	-1910	-23271	-1222	-14644	-2061	-14594	3747	-11857	-4918	-19463	-359	-12632	-6053	-26299	304
0.713333	-26	40	86	-59	-104	-34	15	-13	-17	5	-72	-63	-95	-14	-41	-57	-99	16	-87	-32	-105	-22	-99	-67	-64	0	-97	-12	-74	-68	-144	-75	-861	-3520	-1765	-23109	-1098	-14969	-1660	-14383	2748	-11690	-4817	-19824	-384	-12940	-5679	-25899	173
0.714167	-25	44	86	-59	-88	-32	15	-13	-21	2	-76	-63	-97	-15	-28	-58	-99	34	-88	-33	-105	-23	-98	-68	-69	-3	-101	1	-75	-66	-145	-75	-973	-3725	-1654	-22953	-988	-15261	-1241	-14215	1607	-11531	-4745	-20149	-356	-13273	-5337	-25445	101
0.715000	-27	37	84	-60	-115	-35	11	-13	-23	3	-74	-64	-97	-16	-30	-62	-101	24	-91	-35	-107	-25	-100	-74	-67	-1	-100	-14	-76	-73	-149	-79	44	-3921	-1546	-22816	-948	-15511	-819	-14085	526	-11367	-4689	-20433	-238	-13618	-5035	-24937	118
0.715833	-26	38	78	-62	-109	-36	10	28	-19	4	-74	-63	-96	-17	-32	-60	-100	33	-87	-32	-108	-24	-97	-69	-64	0	-98	-12	-75	-72	-143	-73	-2396	-4098	-1429	-22678	-807	-15708	-372	-13986	-670	-11209	-4650	-20669	-118	-13950	-4755	-24384	225
0.716667	-24	41	89	-60	-109	-31	16	-11	-16	6	-72	-61	-95	-12	-26	-56	-100	23	-86	-32	-104	-21	-96	-65	-61	1	-96	-10	-70	-70	-144	-73	-1321	-4272	-1327	-22557	-868	-15850	58	-13930	-1995	-11061	-4625	-20867	-88	-14275	-4511	-23801	347
0.717500	-19	49	92	-57	-107	-38	16	-11	-18	7	-69	-61	-93	-12	-27	-57	-97	38	-85	-29	-104	-22	-96	-64	-68	2	-98	-10	-70	-68	-143	-74	3686	-4430	-1232	-22447	-1641	-15938	478	-13915	-2957	-10936	-4610	-21033	-117	-14571	-4292	-23195	379
0.718333	-26	40	88	-57	-110	-29	15	-4	-17	7	-69	-61	-82	-12	-27	-59	-100	34	-88	-31	-103	-22	-96	-66	-64	3	-97	-13	-75	-67	-144	-67	-1761	-4576	-1149	-22349	-1773	-15968	880	-13934	-3955	-10822	-4593	-21151	42	-14846	-4089	-22562	413
0.719167	-24	42	88	-58	-108	-32	15	-9	-18	6	-73	-64	-95	-14	-27	-58	-100	34	-87	-30	-104	-19	-92	-67	-64	0	-100	-13	-75	-68	-144	-70	2221	-4707	-1078	-22261	-2144	-15942	1253	-13990	-4907	-10739	-4573	-21231	173	-15084	-3896	-21913	521
0.720000	-23	39	88	-64	-109	-32	16	-11	-16	9	-69	-65	-98	-15	-29	-58	-99	36	-85	-34	-105	-22	-96	-65	-63	1	-98	-13	-74	-68	-145	-70	1391	-4820	-1023	-22186	-2413	-15868	1594	-14075	-5697	-10678	-4541	-21275	250	-15292	-3700	-21252	436
0.720833	-24	39	89	-59	-108	-30	13	-13	-16	6	-72	-64	-95	-13	-32	-58	-97	37	-85	-30	-100	-19	-99	-64	-61	2	-99	-13	-75	-68	-144	-73	137	-4920	-979	-22115	-2587	-15746	1897	-14191	-6343	-10648	-4491	-21280	572	-15465	-3503	-20590	344
0.721667	-25	39	88	-60	-108	-31	12	-14	-14	8	-70	-62	-94	-14	-30	-56	-100	38	-85	-31	-103	-21	-98	-67	-64	2	-98	-11	-75	-69	-147	-75	2102	-5003	-948	-22061	-2639	-15587	2168	-14337	-6948	-10646	-4415	-21236	848	-15604	-3286	-19927	315
0.722500	-29	42	89	-59	-110	-32	11	-13	-21	7	-74	-64	-96	-15	-29	-58	-101	35	-85	-30	-104	-23	-96	-66	-63	1	-101	-13	-74	-87	-144	-72	1922	-5071	-929	-22007	-2926	-15399	2387	-14508	-7242	-10678	-4314	-21174	847	-15717	-3045	-19264	296
0.723333	-24	40	88	-59	-111	-33	13	-13	-17	7	-73	-68	-95	-16	-30	-65	-97	35	-88	-34	-103	-22	-98	-68	-65	-1	-101	-13	-73	-70	-148	-62	487	-5128	-920	-21966	-3113	-15193	2566	-14702	-7553	-10743	-4183	-21062	939	-15808	-2780	-18604	171
0.724167	-25	37	88	-60	-110	-34	12	-14	-19	6	-75	-63	-94	-14	-30	-61	-97	50	-84	-32	-105	-19	-97	-64	-62	0	-100	-13	-69	-68	-148	-73	1905	-5160	-910	-21924	-2926	-14976	2697	-14917	-7823	-10828	-4022	-20913	1114	-15878	-2475	-17954	288
0.725000	-24	42	88	-59	-110	-33	15	-12	-22	8	-69	-42	-95	-15	-29	-59	-97	37	-84	-33	-102	-22	-97	-66	-61	1	-97	-12	-72	-69	-147	-73	-555	-5182	-906	-21899	-2755	-14760	2783	-15157	-8089	-10945	-3832	-20733	1206	-15940	-2148	-17307	423
0.725833	-23	40	88	-58	-107	-32	12	-12	-18	5	-76	-67	-96	-18	-30	-60	-100	32	-86	-32	-103	-23	-99	-60	-65	-4	-104	0	-76	-73	-148	-77	24	-5190	-900	-21876	-2720	-14552	2825	-15405	-8308	-11084	-3614	-20523	1121	-15996	-1786	-16684	516
0.726667	-28	37	88	-63	-110	-35	10	-16	-19	6	-74	-64	-98	-22	-30	-64	-98	30	-90	-35	-109	-25	-101	-68	-64	-3	-100	-14	-76	-72	-150	-75	-281	-5180	-890	-21843	-2557	-14364	2827	-15670	-8294	-11241	-3373	-20276	1040	-16046	-1397	-16064	696
0.727500	-26	40	89	-59	-111	-33	11	-14	-18	8	-74	-64	-98	-16	-29	-62	-99	35	-87	-33	-102	-25	-99	-66	-66	-1	-101	-14	-75	-73	-149	-75	-1325	-5157	-871	-21837	-2343	-14196	2784	-15949	-8160	-11412	-3117	-19989	1053	-16103	-992	-15460	779
0.728333	-25	38	86	-62	-107	-34	13	-16	-21	5	-70	-65	-97	-17	-29	-61	-99	33	-87	-34	-104	-24	-101	-69	-67	-1	-99	-14	-73	-63	-150	-76	-642	-5116	-842	-21822	-2108	-14061	2703	-16240	-8019	-11587	-2848	-19707	1033	-16160	-577	-14868	795
0.729167	-24	41	88	-59	-107	-34	11	-15	-15	5	-70	-64	-95	-19	-31	-61	-104	33	-86	-33	-102	-24	-101	-67	-65	0	-99	-12	-76	-74	-148	-75	-2928	-5058	-804	-21809	-1666	-13961	2584	-16540	-7917	-11764	-2563	-19388	995	-16222	-158	-14288	799
0.730000	-25	40	89	-60	-112	-32	11	-15	-19	7	-63	-65	-95	-16	-30	-59	-100	35	-88	-32	-104	-23	-99	-69	-61	0	-102	-10	-73	-68	-156	-74	-3952	-4986	-754	-21800	-1010	-13903	2431	-16848	-7811	-11940	-2301	-19044	759	-16291	249	-13726	835
0.730833	-24	42	88	-59	-110	-32	10	-14	-21	6	-73	-64	-98	-19	-31	-61	-97	32	-91	-34	-111	-24	-99	-70	-58	0	-99	-12	-76	-74	-147	-76	1646	-4902	-698	-21792	-1123	-13875	2242	-17161	-7341	-12109	-2043	-18688	535	-16362	627	-13177	962
0.731667	-26	40	86	-61	-113	-35	11	-14	-19	4	-74	-44	-104	-18	-30	-62	-101	32	-87	-38	-109	-26	-102	-73	-66	-4	-99	-13	-77	-76	-149	-77	-2961	-4806	-635	-21784	-870	-13947	2016	-17479	-6889	-12269	-1806	-18323	692	-16432	968	-12651	993
0.732500	-29	36	82	-63	-111	-38	9	-19	-22	3	-75	-69	-101	-21	-31	-61	-100	29	-90	-35	-101	-23	-100	-73	-65	-4	-101	-13	-76	-74	-147	-76	-972	-4690	-561	-21773	-490	-13940	1770	-17790	-6407	-12410	-1591	-17940	605	-16494	1264	-12131	1064
0.733333	-23	36	86	-63	-87	-36	10	-16	-43	3	-74	-66	-96	-18	-28	-59	-100	29	-88	-36	-108	-27	-102	-70	-66	-1	-101	-13	-76	-53	-148	-75	125	-4540	-487	-21767	-211	-14024	1491	-18097	-5873	-12530	-1409	-17557	381	-16551	1506	-11631	1113
0.734167	-27	39	87	-61	-109	-34	8	-16	-17	4	-73	-66	-96	-17	-33	-63	-100	30	-85	-34	-105	-24	-101	-72	-64	0	-100	-14	-75	-73	-151	-75	-1962	-4416	-402	-21753	11	-14128	1190	-18398	-5200	-12633	-1263	-17158	281	-16592	1672	-11149	1176
0.735000	-27	39	81	-64	-111	-36	10	20	-22	5	-73	-64	-97	-16	-28	-63	-102	33	-84	-39	-110	-25	-102	-70	-64	0	-99	-12	-74	-64	-149	-77	264	-4264	-325	-21743	283	-14255	870	-18680	-4536	-12716	-1159	-16756	229	-16611	1775	-10687	1109
0.735833	-27	40	89	-61	-111	-35	11	-14	-21	4	-72	-63	-99	-17	-28	-58	-101	34	-76	-32	-104	-21	-99	-65	-64	0	-99	-12	-75	-69	-147	-74	1433	-4093	-251	-21730	180	-14390	528	-18944	-3665	-12779	-1099	-16349	113	-16609	1797	-10240	1167
0.736667	-22	42	88	-59	-107	-33	15	-11	-16	24	-68	-59	-78	-14	-21	-58	-96	37	-83	-31	-103	-22	-97	-66	-61	1	-95	-11	-70	-67	-144	-74	-214	-3918	-179	-21721	35	-14533	175	-19186	-2974	-12825	-1084	-15937	163	-16574	1737	-9817	1023
0.737500	-22	41	88	-57	-104	-32	13	-11	-11	7	-68	-62	-93	-14	-26	-56	-96	34	-96	-29	-103	-22	-99	-67	-55	2	-98	-13	-74	-69	-147	-73	1662	-3730	-120	-21714	263	-14675	-193	-19404	-2416	-12853	-1114	-15523	116	-16512	1584	-9421	870
0.738333	-24	43	89	-48	-108	-34	12	-22	-15	6	-73	-62	-93	-13	-27	-59	-95	35	-83	-32	-104	-24	-100	-68	-63	1	-96	-11	-72	-67	-147	-74	32	-3534	-67	-21709	425	-14810	-568	-19586	-1850	-12865	-1188	-15098	-75	-16418	1373	-9043	974
0.739167	-24	43	88	-59	-108	-33	13	-13	-17	6	-72	-64	-99	-10	-29	-49	-98	35	-85	-33	-99	-22	-99	-69	-63	0	-98	-13	-75	-70	-146	-73	456	-3331	-29	-21701	282	-14926	-945	-19729	-1379	-12868	-1308	-14664	-26	-16287	1078	-8696	930
0.740000	-24	38	69	-61	-110	-36	3	-40	-22	2	-73	-64	-97	-16	-28	-62	-103	33	-84	-34	-110	-26	-103	-75	-68	-1	-100	-14	-77	-74	-158	-79	1148	-3124	-3	-21705	275	-15024	-1336	-19842	-837	-12863	-1475	-14223	-26	-16127	712	-8377	760
0.740833	-29	38	85	-64	-113	-38	8	-16	-21	1	-75	-67	-100	-21	-30	-62	-100	32	-86	-19	-108	-24	-100	-72	-62	0	-100	-15	-77	-70	-149	-76	-285	-2906	21	-21705	337	-15089	-1706	-19901	-350	-12850	-1670	-13757	-99	-15936	288	-8086	584
0.741667	-26	39	88	-60	-111	-38	12	-15	-15	-5	-73	-63	-94	-17	-28	-62	-100	33	-84	-33	-107	-25	-101	-72	-65	0	-99	-13	-77	-70	-147	-73	793	-2681	36	-21709	243	-15129	-2076	-19919	49	-12832	-1904	-13306	-84	-15705	-185	-7828	429
0.742500	-28	40	86	-60	-109	-35	11	-17	-19	2	-74	-64	-98	-16	-29	-62	-99	36	-83	-16	-108	-22	-95	-70	-66	0	-98	-11	-74	-70	-151	-76	-955	-2451	50	-21718	215	-15133	-2439	-19879	456	-12814	-2167	-12837	-128	-15473	-704	-7605	521
0.743333	-22	40	88	-66	-110	-34	11	-14	-16	5	-70	-61	-95	-16	-30	-59	-97	38	-84	-33	-105	-23	-99	-68	-63	3	-97	-11	-72	-67	-146	-73	-3118	-2223	60	-21736	497	-15101	-2788	-19797	666	-12795	-2459	-12356	-107	-15191	-1261	-7412	653
0.744167	-22	41	89	-57	-108	-31	15	-10	-18	5	-70	-60	-94	-14	-28	-61	-100	39	-83	-28	-105	-22	-97	-69	-62	1	-100	-11	-72	-69	-148	-76	2297	-1982	75	-21756	185	-15036	-3124	-19662	969	-12774	-2784	-11871	-120	-14916	-1853	-7263	685
0.745000	-25	58	90	-53	-107	-32	12	-12	-15	8	-72	-60	-94	-16	-28	-59	-97	38	-82	-31	-104	-24	-98	-68	-62	3	-97	-12	-70	-72	-146	-73	-988	-1749	49	-21783	64	-14939	-3443	-19485	1300	-12766	-3126	-11383	-206	-14626	-2458	-7145	591
0.745833	-24	44	87	-58	-109	-35	13	-14	-17	5	-73	-62	-97	-19	-28	-62	-99	37	-84	-30	-105	-23	-100	-75	-64	0	-99	-16	-74	-69	-150	-77	-2033	-1509	107	-21817	297	-14805	-3748	-19254	1527	-12753	-3494	-10895	-292	-14338	-3080	-7071	466
0.746667	-25	41	85	-59	-111	-36	10	-17	-19	32	-73	-68	-98	-21	-36	-62	-100	35	-87	-36	-107	-25	-101	-73	-63	1	-99	-14	-76	-72	-149	-75	735	-1267	136	-21848	397	-14640	-4039	-18983	1675	-12738	-3871	-10412	-371	-14055	-3703	-7028	394
0.747500	-26	40	86	-58	-110	-33	11	-16	-19	4	-74	-65	-99	-18	-31	-66	-104	33	-88	-35	-107	-13	-102	-72	-67	-3	-103	-12	-75	-75	-148	-78	-2636	-1030	181	-21890	592	-14447	-4307	-18670	1842	-12724	-4267	-9944	-336	-13776	-4321	-7025	267
0.748333	-26	46	85	-61	-114	-21	8	-16	-19	3	-79	-69	-101	-18	-33	-62	-105	32	-92	-34	-108	-27	-103	-74	-60	-6	-103	-15	-76	-73	-148	-79	-1543	-792	234	-21934	903	-14236	-4562	-18330	1957	-12697	-4677	-9486	-204	-13515	-4930	-7061	347
0.749167	-28	35	82	-62	-113	-39	7	-19	-21	2	-79	-68	-95	-22	-31	-65	-103	32	-81	-32	-102	-24	-101	-72	-65	-1	-101	-17	-76	-72	-149	-78	-120	-552	303	-21973	965	-13998	-4793	-17946	2096	-12664	-5089	-9039	-363	-13263	-5519	-7131	274
0.750000	-25	39	87	-57	-104	-36	9	-16	-18	1	-77	-64	-96	-18	-30	-63	-102	34	-87	-33	-104	-25	-102	-72	-64	-1	-101	-14	-74	-69	-148	-77	-2172	-314	386	-22015	862	-13752	-5012	-17556	2056	-12614	-5511	-8624	-391	-13030	-6085	-7236	-4
0.750833	-25	40	85	-57	-109	-33	10	-14	-17	7	-74	-64	-95	-19	-32	-61	-111	34	-87	-32	-113	-22	-101	-67	-65	0	-101	-12	-75	-70	-147	-76	-1153	-87	473	-22062	1176	-13487	-5211	-17134	1888	-12549	-5948	-8237	-257	-12820	-6614	-7376	-152
0.751667	-27	41	86	-58	-110	-32	10	6	-15	7	-76	-63	-97	-17	-32	-61	-101	35	-90	-33	-107	-23	-102	-73	-65	-4	-101	-11	-73	-91	-145	-74	-1906	126	572	-22104	1468	-13222	-5392	-16704	1764	-12465	-6362	-7881	-324	-12621	-7106	-7543	-130
0.752500	-24	38	85	-59	-108	-35	10	-14	-17	4	-73	-63	-96	-18	-29	-61	-103	30	-86	-14	-103	-22	-100	-60	-65	0	-99	-12	-73	-69	-146	-78	-2564	340	677	-22146	1454	-12954	-5562	-16273	1551	-12359	-6781	-7561	-390	-12463	-7559	-7741	-66
0.753333	-23	40	105	-58	-107	-32	13	-17	-18	6	-74	-65	-96	-19	-32	-60	-98	35	-90	-34	-107	-24	-100	-70	-68	-3	-98	-11	-74	-63	-146	-73	-1011	541	781	-22188	1445	-12690	-5717	-15842	1261	-12230	-7194	-7286	-370	-12284	-7963	-7962	30
0.754167	-28	40	87	-60	-110	-32	10	-15	-19	7	-75	-69	-97	-17	-33	-60	-84	32	-90	-34	-105	-22	-101	-67	-65	-1	-101	-11	-73	-69	-148	-77	-2388	725	888	-22225	1503	-12428	-5857	-15420	1036	-12080	-7596	-7051	-404	-12142	-8315	-8206	33
0.755000	-27	38	121	-59	-113	-34	10	-18	-23	4	-76	-64	-97	-18	-33	-61	-99	34	-90	-34	-104	-22	-102	-75	-66	3	-100	-11	-73	-69	-147	-73	-1099	895	995	-22262	1422	-12182	-5992	-15006	893	-11908	-7987	-6860	-468	-12015	-8618	-8460	-52
0.755833	-26	38	86	-61	-109	-34	9	-16	-16	7	-73	-65	-96	-16	-32	-62	-100	36	-86	-31	-103	-22	-101	-73	-63	-1	-98	-10	-75	-69	-145	-77	-1306	1051	1104	-22297	1354	-11942	-6110	-14611	664	-11706	-8355	-6715	-452	-11896	-8852	-8725	-75
0.756667	-24	40	88	-63	-108	-32	12	6	-18	8	-74	-68	-95	-13	-30	-60	-99	35	-90	-32	-108	-23	-101	-72	-66	-5	-100	-12	-75	-72	-146	-73	-3880	1189	1228	-22350	1398	-11721	-6224	-14237	190	-11497	-8714	-6615	-583	-11795	-9031	-9004	-48
0.757500	-28	39	85	-62	-110	-38	9	-18	-19	4	-76	-67	-99	-18	-34	-59	-79	35	-87	-33	-108	-8	-102	-69	-65	0	-98	-11	-74	-70	-147	-74	857	1313	1298	-22356	792	-11512	-6342	-13886	-87	-11263	-9034	-6564	-732	-11700	-9149	-9280	5
0.758333	-26	42	84	-62	-113	-32	13	-15	-22	5	-73	-64	-98	-16	-32	-59	-99	34	-87	-35	-104	-22	-101	-69	-68	-5	-101	-12	-93	-69	-146	-74	1311	1420	1388	-22387	224	-11321	-6432	-13565	-215	-11030	-9336	-6553	-615	-11614	-9208	-9552	-66
0.759167	-26	39	85	-63	-108	-31	13	-13	-16	5	-75	-64	-96	-17	-32	-59	-100	-11	-92	-34	-102	-25	-103	-72	-63	-5	-101	-13	-72	-70	-148	-74	-1481	1505	1475	-22417	264	-11152	-6526	-13269	-461	-10780	-9604	-6549	-541	-11538	-9209	-9823	-173
0.760000	-25	35	88	-61	-109	-33	5	-15	-22	4	-76	-66	-95	-16	-31	-63	-98	35	-85	-30	-107	-24	-104	-74	-65	-4	-101	-13	-72	-68	-149	-75	3068	1584	1560	-22440	-43	-10995	-6621	-13002	-646	-10531	-9841	-6659	-455	-11464	-9155	-10073	-329
0.760833	-25	41	85	-62	-108	-35	16	-15	-15	6	-74	-66	-98	-16	-30	-52	-99	11	-91	-35	-105	-22	-100	-72	-65	-4	-101	-13	-73	-69	-148	-75	45	1641	1631	-22472	-298	-10860	-6710	-12761	-840	-10287	-10047	-6769	-544	-11400	-9065	-10308	-422
0.761667	-25	40	87	-60	-103	-33	13	-13	-15	5	-74	-66	-93	-14	-30	-61	-98	33	-85	-34	-102	-22	-102	-74	-64	0	-102	-14	-66	-70	-147	-74	710	1692	1709	-22501	-456	-10739	-6801	-12550	-941	-10051	-10218	-6917	-522	-11340	-8913	-10521	-420
0.762500	-24	40	88	-57	-109	-31	15	-13	-16	5	-70	-64	-94	-12	-27	-56	-101	36	-86	-33	-135	-19	-99	-69	-63	0	-99	-14	-74	-68	-144	-74	2898	1731	1783	-22532	-695	-10631	-6888	-12361	-943	-9822	-10344	-7091	-538	-11283	-8733	-10711	-546
0.763333	-10	43	88	-57	-108	-46	12	-14	-19	4	-72	-63	-96	-13	-28	-58	-101	37	-84	-29	-104	-21	-99	-70	-66	6	-96	-13	-73	-67	-146	-49	1399	1765	1858	-22560	-1129	-10539	-6972	-12198	-887	-9616	-10443	-7302	-618	-11233	-8529	-10875	-578
0.764167	-24	41	88	-59	-111	-33	17	-12	-15	6	-72	-62	-92	-15	-27	-83	-97	36	-84	-29	-101	-24	-98	-69	-61	0	-97	-13	-74	-67	-144	-74	1780	1793	1928	-22595	-1172	-10460	-7053	-12057	-1046	-9422	-10507	-7531	-573	-11185	-8308	-11014	-740
0.765000	-19	43	91	-60	-107	-34	17	-14	-12	3	-74	-67	-96	-14	-29	-62	-98	34	-86	-33	-105	-23	-102	-66	-62	-4	-100	-16	-74	-72	-150	-75	1696	1819	1994	-22636	-925	-10393	-7130	-11938	-1236	-9255	-10537	-7793	-529	-11151	-8084	-11126	-774
0.765833	-26	38	84	-62	-112	-38	10	-19	-22	-3	-75	-67	-97	-18	-18	-62	-102	33	-85	-36	-105	-26	-103	-74	-66	0	-101	-13	-75	-73	-150	-78	-150	1848	2060	-22679	-948	-10331	-7206	-11840	-1392	-9102	-10531	-8070	-534	-11116	-7859	-11206	-803
0.766667	-25	39	86	-61	-111	-44	11	-13	-18	10	-75	-68	-97	-19	-30	-62	-103	34	-87	-35	-107	-27	-102	-73	-65	-3	-102	-17	-78	-73	-148	-78	1583	1880	2133	-22726	-948	-10267	-7268	-11752	-1569	-8971	-10501	-8362	-581	-11088	-7646	-11264	-923
0.767500	-23	40	85	-63	-109	-35	13	-16	-18	3	-76	-67	-98	-17	-30	-75	-100	25	-87	-35	-107	-26	-101	-70	-67	-5	-99	-14	-72	-74	-150	-76	-76	1911	2197	-22773	-741	-10253	-7320	-11684	-1628	-8858	-10434	-8670	-567	-11062	-7453	-11298	-843
0.768333	-26	42	88	-60	-109	-33	17	-16	-22	1	-75	-66	-94	-18	-29	-64	-98	34	-86	-33	-103	-24	-102	-73	-69	0	-85	-13	-74	-73	-150	-76	214	1951	2268	-22821	-591	-10183	-7366	-11627	-1685	-8764	-10348	-8978	-620	-11047	-7287	-11307	-757
0.769167	-26	39	85	-61	-111	-35	13	-13	-18	-8	-72	-67	-99	-23	-29	-61	-93	34	-86	-33	-108	-24	-99	-68	-65	0	-101	-13	-74	-70	-147	-75	74	1990	2329	-22878	-436	-10141	-7394	-11585	-1785	-8696	-10242	-9301	-682	-11030	-7153	-11306	-963
0.770000	-25	41	84	-58	-93	-34	13	-13	-16	2	-74	-66	-95	-18	-30	-60	-98	33	-84	-31	-104	-24	-99	-69	-66	0	-102	-13	-59	-73	-147	-53	-3059	2030	2397	-22931	95	-10095	-7408	-11561	-2049	-8627	-10115	-9622	-479	-11023	-7056	-11293	-1205
0.770833	-24	41	88	-59	-110	-32	13	-11	-16	3	-75	-66	-96	-16	-28	-61	-99	36	-85	-33	-108	-31	-98	-69	-63	0	-100	-13	-76	-70	-147	-74	-146	2070	2457	-22990	263	-10063	-7415	-11530	-2258	-8573	-9980	-9942	-374	-11021	-6998	-11275	-1035
0.771667	-24	41	90	-61	-107	-35	13	-14	-17	5	-74	-67	-97	-18	-30	-60	-98	34	-87	-32	-103	-23	-99	-67	-63	-1	-82	-14	-75	-72	-150	-74	2679	2104	2519	-23045	-101	-10025	-7397	-11549	-2083	-8537	-9835	-10253	-327	-11032	-6981	-11257	-813
0.772500	-22	42	86	-62	-108	-34	10	-15	-13	3	-75	-66	-93	-18	-28	-62	-74	30	-88	-38	-105	-25	-100	-68	-63	-1	-99	-13	-70	-69	-148	-74	-2492	2137	2574	-23101	173	-9997	-7368	-11570	-2093	-8506	-9685	-10555	-317	-11027	-7004	-11245	-1024
0.773333	-18	40	87	-60	-109	-6	10	-17	-17	1	-76	-68	-100	-21	-33	-62	-100	30	-88	-33	-105	-25	-104	-69	-75	-4	-103	-14	-81	-76	-155	-77	2316	2157	2628	-23159	130	-9968	-7329	-11609	-2132	-8475	-9538	-10847	-235	-11064	-7067	-11242	-1116
0.774167	-30	37	82	-63	-116	-39	6	-16	-22	0	-83	-70	-101	-31	-31	-63	-103	28	-91	-36	-108	-27	-101	-68	-64	-5	-103	-16	-76	-72	-150	-76	-24	2170	2686	-23209	259	-9945	-7263	-11659	-2041	-8448	-9387	-11119	-250	-11087	-7151	-11247	-1068
0.775000	-26	38	78	-60	-112	-38	8	-17	-19	4	-77	-69	-101	-23	-33	-62	-103	32	-88	-35	-109	-26	-102	-68	-66	-5	-103	-17	-79	-76	-150	-76	6	2178	2744	-23254	374	-9920	-7188	-11725	-1892	-8421	-9239	-11371	-248	-11115	-7266	-11264	-1087
0.775833	-25	41	84	-64	-110	-32	8	-16	-16	4	-75	-64	-98	-19	-31	-63	-99	34	-88	-36	-108	-29	-101	-68	-63	-1	-100	-13	-73	-74	-148	-76	2540	2171	2799	-23296	349	-9907	-7097	-11810	-1707	-8395	-9099	-11568	-293	-11138	-7398	-11292	-1183
0.776667	-24	41	87	-59	-108	-31	6	-14	-16	5	-74	-62	-95	-17	-30	-59	-95	34	-83	-35	-101	-19	-98	-67	-62	0	-99	-13	-72	-68	-147	-73	1751	2179	2865	-23326	-3	-9891	-6994	-11914	-1473	-8368	-8965	-11794	-288	-11169	-7551	-11338	-1356
0.777500	-22	39	87	-62	-110	-33	9	-14	-19	3	-70	-63	-97	-1	-30	-61	-100	37	-90	-35	-108	-23	-100	-69	-66	0	-98	-14	-76	-70	-147	-76	1155	2128	2916	-23357	-32	-9885	-6888	-12034	-1461	-8337	-8843	-11961	-121	-11201	-7704	-11395	-1393
0.778333	-27	28	88	-61	-110	-33	11	-14	-18	6	-73	-64	-99	-19	-30	-60	-100	35	-85	-34	-104	-15	-98	-70	-65	-4	-97	-16	-76	-73	-150	-75	2286	2093	2974	-23375	185	-9885	-6773	-12171	-1370	-8306	-8733	-12106	-49	-11225	-7859	-11462	-1253
0.779167	-24	39	85	-61	-109	-33	10	-14	-7	8	-80	-63	-96	-16	-30	-59	-88	35	-87	-35	-104	-23	-98	-67	-61	-3	-100	-13	-70	-69	-147	-74	30	2047	3039	-23386	96	-9893	-6654	-12318	-1317	-8275	-8626	-12216	-80	-11244	-8003	-11533	-1165
0.780000	-26	38	87	-59	-101	-34	13	-16	-17	7	-73	-62	-98	-16	-29	-61	-99	36	-84	-31	-105	-22	-99	-70	-60	2	-99	-16	-83	-70	-148	-76	1511	2004	3108	-23386	-202	-9904	-6533	-12473	-1271	-8241	-8533	-12295	-216	-11261	-8138	-11608	-1177
0.780833	-25	38	84	-62	-110	-36	10	-15	-17	4	-74	-64	-98	-17	-29	-61	-99	21	-86	-36	-109	-25	-102	-68	-65	1	-101	-16	-75	-70	-147	-77	396	1953	3173	-23382	-466	-9918	-6415	-12642	-1177	-8200	-8449	-12345	-119	-11257	-8248	-11678	-1216
0.781667	-22	38	85	-66	-111	-35	9	-15	-19	3	-76	-66	-100	-18	-34	-61	-100	33	-90	-35	-108	-25	-102	-70	-63	-3	-103	-21	-73	-73	-151	-78	-296	1900	3244	-23367	-613	-9934	-6292	-12810	-1121	-8174	-8369	-12365	62	-11263	-8341	-11750	-1092
0.782500	-27	34	81	-62	-112	-38	5	-15	-24	3	-77	-64	-99	-17	-28	-61	-103	36	-87	-34	-102	-21	-101	-74	-65	1	-99	-15	-76	-68	-149	-78	-26	1860	3318	-23340	-710	-9950	-6180	-12988	-1132	-8139	-8295	-12358	39	-11246	-8396	-11800	-1045
0.783333	-26	43	86	-61	-107	-36	11	-12	-19	6	-73	-62	-97	-17	-28	-58	-97	37	-84	-31	-107	-19	-104	-70	-64	21	-99	0	-73	-68	-149	-75	-3273	1819	3389	-23307	-660	-9959	-6069	-13138	-1170	-8106	-8228	-12320	95	-11220	-8432	-11845	-1063
0.784167	-25	43	86	-59	-109	-34	13	-13	-19	-22	-72	-62	-95	-9	-27	-58	-99	38	-84	-33	-103	-19	-99	-68	-59	3	-99	-12	-69	-69	-145	-74	-2806	1783	3450	-23258	-552	-9963	-5974	-13295	-1213	-8083	-8163	-12262	144	-11186	-8434	-11874	-894
0.785000	-24	18	86	-59	-107	-31	12	-12	-14	6	-70	-63	-95	-15	-26	-58	-98	39	-80	-29	-102	-18	-96	-69	-62	5	-99	-15	-75	-68	-147	-77	1276	1755	3525	-23220	-988	-9963	-5880	-13436	-1058	-8061	-8104	-12191	119	-11143	-8413	-11890	-654
0.785833	-24	41	88	-60	-113	-33	10	-14	-16	5	-72	-63	-97	-14	-66	-59	-97	33	-84	-31	-108	-24	-98	-72	-63	1	-100	-14	-74	-69	-149	-75	-4915	1735	3578	-23172	-755	-9952	-5804	-13568	-1057	-8035	-8057	-12100	219	-11096	-8364	-11882	-604
0.786667	-26	38	87	-62	-110	-27	11	-33	-19	4	-66	-62	-96	-15	-28	-62	-100	35	-86	-30	-104	-21	-98	-73	-62	0	-100	-13	-75	-70	-149	-64	-1498	1723	3628	-23112	-603	-9925	-5730	-13677	-1033	-8037	-8001	-11993	191	-11040	-8293	-11867	-535
0.787500	-24	40	85	-61	-111	-35	9	-15	-16	5	-75	-60	-105	-13	-27	-60	-100	38	-102	-30	-107	-22	-100	-72	-63	2	-101	-15	-72	-68	-146	-76	-2773	1716	3667	-23048	-442	-9886	-5672	-13755	-855	-8034	-7954	-11880	102	-10980	-8200	-11829	-361
0.788333	-22	41	87	-60	-110	-35	12	-14	-17	5	-73	-63	-98	-16	-30	-61	-99	37	-83	-30	-105	-24	-98	-63	-76	1	-101	-13	-75	-70	-148	-79	-4170	1721	3696	-22989	-205	-9834	-5616	-13836	-676	-8034	-7907	-11762	183	-10928	-8095	-11782	-267
0.789167	-24	39	85	-61	-110	-35	9	-17	-36	5	-74	-64	-117	-18	-28	-61	-99	35	-84	-32	-104	-25	-98	-70	-62	1	-103	-13	-75	-69	-148	-77	-2440	1728	3714	-22918	161	-9766	-5571	-13882	-542	-8038	-7866	-11640	260	-10854	-7974	-11718	-274
0.790000	-23	40	81	-60	-113	-36	9	-17	-22	3	-75	-67	-98	-17	-32	-66	-101	33	-87	-35	-104	-23	-99	-73	-72	-3	-103	-17	-76	-57	-152	-80	-2478	1741	3712	-22861	103	-9681	-5530	-13905	-207	-8048	-7831	-11519	126	-10792	-7859	-11652	-263
0.790833	-25	36	81	-63	-114	-39	8	-21	-23	1	-77	-68	-104	-28	-30	-64	-104	35	-85	-34	-109	-23	-100	-76	-66	0	-102	-14	-76	-70	-149	-78	-3889	1766	3709	-22794	187	-9582	-5493	-13904	-84	-8049	-7795	-11407	-108	-10731	-7734	-11570	-155
0.791667	-19	39	86	-61	-69	-36	10	-16	-18	5	-77	-65	-99	-18	-29	-61	-102	33	-83	-32	-109	-23	-98	-70	-65	1	-102	-14	-68	-70	-148	-82	-2116	1791	3689	-22733	574	-9468	-5453	-13883	-79	-8047	-7767	-11279	-283	-10676	-7619	-11490	69
0.792500	-25	43	84	-62	-110	-35	8	-16	-18	6	-75	-67	-94	-16	-29	-59	-100	36	-88	-33	-104	-23	-100	-72	-65	1	-103	-15	-74	-69	-147	-75	-3786	1816	3657	-22673	921	-9346	-5422	-13846	-57	-8043	-7740	-11168	-211	-10625	-7504	-11404	346
0.793333	-25	39	81	-61	-110	-36	8	-16	-18	3	-75	-65	-98	-19	-30	-62	-103	33	-85	-33	-110	-25	-99	-79	-63	0	-101	-14	-74	-73	-149	-78	-2637	1847	3621	-22619	968	-9211	-5381	-13788	-50	-8031	-7717	-11063	-46	-10579	-7407	-11324	432
0.794167	-27	41	85	-60	-109	-36	8	-21	-18	5	-76	-64	-99	-21	-30	-62	-102	30	-85	-33	-108	-25	-101	-74	-65	-3	-101	-17	-76	-72	-150	-78	-2272	1881	3570	-22545	1119	-9074	-5336	-13720	28	-8011	-7705	-10960	-87	-10538	-7316	-11247	537
0.795000	-26	59	84	-61	-112	-38	9	-16	-16	4	-76	-65	-97	-18	-31	-63	-99	30	-86	-36	-105	-32	-98	-69	-66	-6	-101	-17	-74	-73	-148	-78	-2539	1911	3516	-22523	1248	-8929	-5288	-13637	143	-7980	-7691	-10864	-17	-10497	-7241	-11174	636
0.795833	-26	37	85	-60	-109	-36	8	-17	-18	4	-73	-65	-86	-14	-29	-61	-97	34	-85	-32	-102	-22	-99	-72	-65	1	-99	-15	-73	-68	-146	-75	-970	1944	3462	-22477	1101	-8782	-5241	-13548	194	-7936	-7682	-10789	80	-10466	-7180	-11101	659
0.796667	-22	42	90	-59	-110	-32	13	-16	-15	7	-70	-62	-94	-15	-29	-60	-98	33	-85	-29	-105	-21	-99	-66	-62	1	-98	-19	-70	-68	-143	-77	-2366	1972	3399	-22441	1017	-8630	-5183	-13450	167	-7877	-7681	-10696	68	-10433	-7142	-11045	804
0.797500	-23	41	86	-60	-111	-35	8	-14	-15	6	-74	-63	-94	-15	-31	-60	-100	33	-85	-35	-105	-25	-99	-68	-63	-3	-98	-14	-73	-70	-146	-75	-2740	1992	3331	-22415	1036	-8481	-5131	-13356	-31	-7812	-7682	-10621	-337	-10408	-7120	-10995	955
0.798333	-51	40	88	-60	-109	-38	9	-15	-17	4	-75	-65	-100	-16	-33	-63	-102	30	-82	-38	-104	-25	-102	-70	-66	-5	-102	-19	-76	-73	-150	-80	3675	2011	3279	-22389	316	-8332	-5081	-13255	141	-7732	-7692	-10556	-567	-10381	-7115	-10959	1125
0.799167	-28	37	84	-62	-112	-39	6	-21	-21	3	-77	-65	-107	-16	-32	-60	-102	30	-91	-35	-105	-25	-103	-69	-64	-4	-105	-16	-73	-74	-149	-78	-472	2008	3224	-22372	103	-8180	-5028	-13153	239	-7642	-7692	-10494	-758	-10350	-7118	-10921	1122
0.800000	-24	38	82	-60	-109	-34	10	-13	-21	3	-75	-65	-96	-18	-33	-63	-99	33	-86	-38	-105	-26	-100	-70	-64	-4	-92	-17	-86	-74	-149	-82	1727	2031	3176	-22358	63	-8034	-4983	-13050	167	-7539	-7703	-10436	-1766	-10321	-7135	-10897	962
0.800833	-27	39	89	-61	-109	-39	7	-16	-18	4	-78	-65	-96	-19	-33	-61	-66	33	-88	-34	-104	-25	-103	-73	-67	-5	-100	-15	-73	-68	-147	-79	3165	2031	3127	-22345	-32	-7886	-4939	-12954	157	-7428	-7707	-10384	-1574	-10280	-7156	-10880	1021
0.801667	-24	40	97	-63	-107	-36	12	-13	-19	6	-76	-66	-98	-18	-31	-61	-100	32	-90	-38	-105	-23	-101	-73	-66	-3	-99	-16	-75	-57	-147	-76	1012	2024	3078	-22342	-138	-7739	-4904	-12852	327	-7310	-7725	-10336	-646	-10241	-7187	-10868	1119
0.802500	-21	42	88	-57	-110	-39	9	-13	-14	7	-72	-34	-98	-16	-26	-95	-101	30	-85	-32	-105	-23	-101	-69	-61	0	-98	-14	-73	-73	-143	-74	3087	2009	3036	-22332	-134	-7596	-4883	-12757	363	-7188	-7728	-10290	-516	-10194	-7218	-10855	1155
0.803333	-23	42	92	-58	-107	-32	15	-12	-14	7	-70	-63	-95	-16	-28	-58	-99	34	-85	-32	-109	-23	-96	-66	-62	-1	-96	-12	-72	-69	-145	-75	4209	1987	2990	-22329	-346	-7453	-4872	-12657	486	-7061	-7739	-10247	-396	-10138	-7251	-10851	1084
0.804167	-22	43	91	-56	-108	-34	7	-13	-15	5	-70	-51	-93	-13	-28	-57	-97	36	-85	-29	-105	-23	-100	-66	-64	0	-98	-11	-72	-67	-139	-72	2332	1955	2948	-22325	-586	-7322	-4875	-12566	525	-6936	-7744	-10212	-70	-10075	-7281	-10847	781
0.805000	-26	45	92	-56	-108	-31	17	-13	-17	8	-70	-62	-95	-13	-28	-58	-97	36	-83	-30	-102	-38	-95	-66	-62	0	-99	-7	-72	-68	-146	-73	3823	1922	2901	-22320	-425	-7190	-4888	-12469	518	-6812	-7749	-10177	142	-10007	-7307	-10848	694
0.805833	-24	45	92	-57	-111	-36	15	-15	-18	6	-70	-65	-74	-14	-28	-58	-98	43	-84	-35	-104	-24	-101	-68	-63	0	-101	-11	-74	-70	-145	-74	1721	1883	2841	-22316	-212	-7066	-4923	-12370	402	-6693	-7761	-10150	279	-9934	-7324	-10843	777
0.806667	-25	40	96	-46	-109	-33	11	0	-16	2	-75	-64	-100	-18	-32	-60	-99	32	-88	-33	-107	-25	-102	-72	-69	-7	-100	-14	-78	-75	-139	-81	1592	1839	2779	-22310	-159	-6949	-4969	-12275	263	-6580	-7762	-10119	520	-9854	-7339	-10844	853
0.807500	-28	38	85	-62	-115	-38	6	-17	-23	3	-72	-65	-98	-17	-31	-58	-98	33	-87	-32	-108	-26	-102	-69	-65	-1	-101	-11	-76	-68	-147	-76	2262	1796	2714	-22295	85	-6838	-5022	-12144	285	-6468	-7762	-10088	904	-9763	-7330	-10829	869
0.808333	-29	42	88	-60	-110	-33	13	-16	-19	7	-74	-66	-98	-18	-29	-63	-101	34	-86	-31	-107	-22	-102	-68	-63	-5	-99	-12	-75	-70	-149	-75	469	1752	2635	-22278	430	-6739	-5089	-12057	183	-6361	-7763	-10057	942	-9670	-7316	-10818	724
0.809167	-27	42	85	-60	-112	-33	11	-16	-19	5	-60	-64	-98	-15	-27	-59	-103	33	-84	-32	-109	-24	-100	-72	-66	-1	-100	-11	-75	-55	-150	-74	1170	1708	2545	-22253	610	-6644	-5167	-11950	32	-6262	-7762	-10025	735	-9573	-7295	-10796	591
0.810000	-24	44	91	-55	-112	-31	12	-11	-16	9	-73	-62	-96	-14	-29	-58	-100	36	-85	-33	-107	-21	-113	-80	-63	0	-101	-11	-75	-69	-148	-75	-334	1672	2447	-22216	781	-6553	-5247	-11827	-40	-6167	-7760	-9996	781	-9471	-7260	-10774	495
0.810833	-23	44	91	-59	-110	-32	29	-15	-16	8	-68	-66	-95	-13	-28	-58	-99	37	-85	-33	-108	-22	-101	-67	-60	-1	-99	-10	-73	-68	-146	-73	-2523	1629	2332	-22177	1206	-6477	-5344	-11704	-323	-6082	-7764	-9961	904	-9375	-7217	-10741	334
0.811667	-25	42	91	-59	-110	-32	13	-14	-18	4	-72	-64	-98	-16	-28	-58	-100	36	-82	-29	-107	-22	-98	-67	-63	2	-75	-8	-75	-67	-146	-73	3187	1592	2209	-22127	1034	-6405	-5439	-11576	-390	-6000	-7766	-9928	834	-9288	-7170	-10706	402
0.812500	-24	43	90	-58	-110	-31	12	-14	-7	9	-75	-66	-95	-14	-31	-59	-99	37	-88	-33	-105	-22	-99	-65	-63	2	-99	-9	-73	-67	-148	-74	710	1535	2068	-22063	987	-6333	-5538	-11452	-306	-5927	-7772	-9888	761	-9181	-7115	-10661	309
0.813333	-25	42	90	-60	-109	-28	17	-15	-17	7	-73	-62	-97	-12	-30	-59	-98	35	-83	-31	-105	-35	-98	-65	-67	1	-98	-9	-75	-69	-146	-74	-113	1518	1921	-21988	1194	-6282	-5636	-11319	-289	-5858	-7777	-9846	501	-9088	-7065	-10616	36
0.814167	-27	46	88	-49	-113	-32	12	-29	-18	4	-73	-63	-100	-13	-32	-62	-103	33	-84	-34	-108	-24	-103	-68	-66	0	-102	-9	-78	-70	-151	-79	3084	1480	1762	-21903	1218	-6232	-5740	-11189	-328	-5798	-7785	-9801	514	-8999	-7007	-10560	-46
0.815000	-27	40	86	-61	-110	-32	13	-16	-22	5	-76	-68	-102	-17	-33	-63	-103	32	-88	-38	-108	-25	-99	-72	-68	-3	-102	-15	-77	-75	-151	-80	361	1438	1594	-21811	1285	-6187	-5834	-11055	-324	-5752	-7796	-9749	505	-8918	-6956	-10498	-129
0.815833	-27	38	86	-60	-110	-36	8	-59	-39	6	-76	-63	-99	-17	-30	-59	-99	36	-85	-34	-107	-24	-99	-65	-62	2	-98	-10	-73	-74	-146	-78	2148	1399	1428	-21695	1333	-6143	-5922	-10923	-368	-5681	-7801	-9691	328	-8839	-6897	-10428	-242
0.816667	-23	46	91	-56	-107	-32	16	-14	-13	9	-72	-64	-97	-13	-30	-57	-99	35	-83	-32	-104	-17	-99	-64	-62	3	-98	-11	-73	-70	-148	-73	3849	1352	1244	-21568	1014	-6106	-6002	-10793	-198	-5633	-7810	-9634	187	-8767	-6848	-10367	-252
0.817500	-24	44	88	-56	-109	-32	12	-12	-27	10	-70	-63	-97	-11	-28	-57	-100	36	-84	-33	-101	-19	-100	-66	-66	3	-97	-12	-73	-69	-145	-76	2050	1299	1058	-21431	509	-6076	-6080	-10674	-116	-5594	-7812	-9570	121	-8702	-6799	-10286	-290
0.818333	-26	42	89	-56	-111	-31	15	-12	-18	6	-69	-57	-97	-15	-30	-57	-104	36	-82	-32	-107	-21	-96	-66	-64	4	-96	-11	-74	-69	-148	-76	3458	1243	873	-21280	381	-6052	-6145	-10556	-206	-5575	-7815	-9498	16	-8644	-6758	-10209	-425
0.819167	-24	27	116	-56	-111	-33	13	-14	-17	5	-72	-62	-97	-14	-29	-59	-102	34	-83	-32	-109	-22	-98	-66	-68	0	-98	-11	-78	-68	-147	-74	2694	1173	688	-21117	466	-6041	-6197	-10453	-187	-5524	-7808	-9423	-38	-8593	-6710	-10126	-420
0.820000	-24	43	91	-58	-109	-33	15	-12	-15	9	-69	-64	-98	-18	-31	-57	-99	37	-87	-33	-105	-18	-99	-66	-64	2	-100	-11	-74	-70	-147	-75	1710	1097	498	-20941	322	-6035	-6237	-10358	-270	-5506	-7795	-9347	-87	-8550	-6670	-10046	-400
0.820833	-27	40	69	-58	-111	-36	10	-15	-18	6	-70	-62	-95	-14	-30	-60	-99	35	-84	-33	-107	-23	-99	-68	-63	2	-98	-19	-73	-68	-146	-75	2944	1015	315	-20758	102	-6044	-6269	-10273	-378	-5491	-7772	-9261	-159	-8512	-6626	-9959	-401
0.821667	-24	42	89	-55	-108	-34	13	-13	-17	8	-72	-63	-99	-17	-30	-59	-98	33	-79	-33	-104	-19	-99	-68	-64	2	-97	-14	-77	-70	-147	-74	1165	924	136	-20563	-11	-6061	-6283	-10181	-415	-5483	-7739	-9173	-241	-8483	-6585	-9870	-417
0.822500	-5	45	88	-57	-110	-35	12	-11	-16	8	-70	-60	-95	-13	-29	-57	-99	34	-86	-32	-104	-21	-100	-64	-63	-1	-97	-10	-46	-67	-146	-72	1764	822	-39	-20363	-126	-6096	-6287	-10133	-533	-5489	-7692	-9085	-66	-8452	-6535	-9781	-404
0.823333	-26	42	89	-56	-108	-33	13	-12	-21	7	-72	-62	-97	-16	-48	-58	-101	35	-86	-30	-102	-22	-99	-69	-64	0	-96	-14	-74	-72	-151	-76	910	714	-210	-20162	-201	-6148	-6282	-10081	-707	-5507	-7639	-8994	-44	-8437	-6492	-9689	-483
0.824167	-22	43	87	-60	-114	-38	11	-14	-19	6	-72	-62	-96	-15	-28	-60	-101	35	-86	-30	-108	-23	-100	-64	-62	-1	-108	-11	-70	-67	-147	-73	-2240	609	-369	-19953	-63	-6212	-6262	-10038	-978	-5523	-7568	-8898	-308	-8418	-6437	-9583	-668
0.825000	-23	46	89	-55	-108	-31	15	-12	-16	8	-75	-63	-96	-10	-27	-61	-97	35	-81	-31	-101	-17	-101	-63	-61	0	-98	-12	-73	-73	-150	-72	1782	498	-517	-19743	-425	-6297	-6231	-10013	-1114	-5554	-7488	-8808	-349	-8412	-6385	-9498	-476
0.825833	-30	36	87	-58	-111	-33	11	-13	-18	7	-72	-62	-96	-13	-28	-59	-99	37	-85	-33	-109	-22	-100	-67	-66	0	-100	-12	-74	-69	-148	-75	1235	387	-656	-19541	-730	-6398	-6196	-9980	-1089	-5598	-7399	-8721	-272	-8405	-6327	-9405	-36
0.826667	-25	43	87	-57	-113	-34	10	-13	-16	5	-72	-67	-99	-15	-29	-59	-100	35	-88	-43	-104	-19	-100	-70	-75	-1	-100	-14	-77	-70	-149	-72	-2550	282	-782	-19339	-394	-6511	-6150	-9960	-1250	-5650	-7301	-8631	-200	-8407	-6269	-9295	-38
0.827500	-22	41	84	-57	-110	-60	11	-10	-18	5	-72	-60	-95	-13	-27	-59	-103	30	-88	-34	-104	-21	-101	-67	-65	-3	-97	-12	-52	-72	-148	-73	1491	182	-893	-19147	-371	-6645	-6098	-9951	-1504	-5709	-7195	-8540	-159	-8413	-6206	-9213	-142
0.828333	-27	43	87	-57	-111	-38	12	-11	-22	5	-72	-64	-99	-14	-28	-64	-100	34	-86	-32	-107	-19	-100	-66	-65	0	-99	-13	-76	-72	-147	-73	-2202	95	-986	-18961	-241	-6793	-6037	-9943	-1672	-5776	-7080	-8456	-274	-8427	-6141	-9117	22
0.829167	-26	45	88	-58	-111	-32	12	-10	-16	5	-74	-63	-97	-13	-28	-58	-98	36	-83	-32	-104	-24	-100	-61	-60	-14	-100	-12	-82	-72	-148	-73	-1846	24	-1064	-18789	95	-6957	-5969	-9940	-1840	-5851	-6963	-8377	-103	-8443	-6078	-9023	126
0.830000	-22	44	89	-58	-109	-30	13	-8	-15	5	-72	-58	-96	-13	-28	-55	-98	38	-84	-31	-102	-19	-99	-67	-62	0	-100	-12	-74	-68	-148	-70	-73	-34	-1121	-18629	270	-7122	-5896	-9936	-1955	-5935	-6846	-8297	-143	-8462	-6016	-8934	216
0.830833	-28	41	89	-59	-108	-31	15	-8	-13	6	-72	-63	-96	-14	-28	-58	-97	35	-86	-34	-102	-19	-98	-69	-62	-4	-102	-7	-73	-68	-146	-70	-2083	-75	-1164	-18486	94	-7301	-5811	-9945	-2041	-6033	-6730	-8225	-142	-8485	-5957	-8847	247
0.831667	-27	40	87	-60	-107	-33	11	-15	-21	2	-73	-64	-98	-14	-32	-61	-102	34	-86	-34	-105	-21	-100	-72	-67	-1	-102	-15	-77	-73	-150	-74	-1729	-94	-1192	-18354	297	-7500	-5717	-9954	-2315	-6130	-6621	-8158	49	-8517	-5904	-8763	191
0.832500	-28	35	85	-61	-114	-40	9	-15	-22	3	-73	-66	-100	-17	-30	-60	-101	32	-87	-36	-107	-23	-100	-70	-66	0	-109	-14	-73	-64	-148	-76	-1622	-90	-1199	-18237	586	-7674	-5612	-9962	-2562	-6240	-6507	-8093	43	-8547	-5850	-8685	387
0.833333	-24	40	85	-61	-110	-32	12	-12	-16	2	-73	-73	-99	-16	-29	-49	-103	36	-85	-34	-107	-23	-98	-69	-68	0	-102	-14	-75	-67	-147	-77	-3631	-67	-1187	-18133	622	-7863	-5499	-9977	-2858	-6352	-6405	-8030	-45	-8584	-5802	-8617	434
0.834167	-29	46	88	-60	-110	-32	11	-14	-18	6	-74	-66	-98	-17	-28	-63	-101	34	-86	-36	-107	-24	-101	-72	-64	-3	-100	-14	-74	-72	-151	-76	-1713	-23	-1166	-18048	667	-8056	-5371	-9991	-3042	-6469	-6307	-7966	-212	-8629	-5757	-8548	433
0.835000	-25	38	88	-61	-112	-35	15	-13	-11	4	-73	-65	-94	-15	-28	-62	-99	34	-86	-35	-104	-23	-99	-72	-65	-3	-101	-16	-72	-70	-148	-77	-2851	41	-1132	-17971	604	-8241	-5236	-10009	-3140	-6555	-6217	-7905	-616	-8665	-5713	-8485	708
0.835833	-13	42	88	-60	-108	-34	13	-13	-15	7	-69	-62	-95	-12	-27	-60	-100	36	-83	-31	-105	-19	-98	-67	-63	0	-98	-10	-72	-66	-145	-81	-2446	121	-1087	-17911	359	-8418	-5086	-10029	-3218	-6714	-6133	-7841	-1005	-8709	-5667	-8436	786
0.836667	-25	43	89	-57	-105	-28	16	-12	-17	7	-69	-61	-94	-14	-27	-58	-100	38	-84	-29	-98	-19	-97	-66	-62	3	-95	-10	-73	-67	-143	-74	-1946	222	-1032	-17862	121	-8596	-4926	-10055	-3192	-6844	-6061	-7785	-917	-8756	-5624	-8397	723
0.837500	-24	41	90	-60	-111	-29	16	-12	-15	8	-69	-63	-95	-12	-26	-58	-100	35	-85	-31	-100	-19	-97	-68	-61	3	-98	-9	-70	-66	-143	-74	-4824	326	-981	-17831	37	-8762	-4761	-10079	-3185	-6972	-5991	-7721	-603	-8808	-5577	-8367	937
0.838333	-24	39	87	-56	-109	-29	16	-10	-17	9	-70	-59	-96	-11	-28	-46	-98	40	-83	-30	-107	-21	-96	-69	-65	1	-96	-10	-75	-69	-144	-96	-2015	438	-927	-17820	-165	-8922	-4588	-10104	-3142	-7094	-5931	-7660	-714	-8861	-5527	-8337	1221
0.839167	-25	50	88	-61	-110	-31	17	-12	-16	6	-72	-63	-95	-14	-27	-59	-99	36	-84	-33	-105	-18	-96	-69	-73	0	-99	-11	-70	-67	-146	-74	1070	550	-886	-17802	-847	-9078	-4409	-10127	-2873	-7214	-5874	-7591	-831	-8917	-5471	-8326	1345
0.840000	-27	42	89	-60	-110	-31	13	-16	-21	16	-74	-66	-97	-15	-32	-76	-102	35	-88	-33	-108	-23	-101	-70	-67	-4	-101	-15	-75	-72	-148	-77	-4062	656	-841	-17806	-988	-9225	-4235	-10156	-2654	-7335	-5823	-7522	-771	-8979	-5407	-8323	1294
0.840833	-32	35	86	-61	-112	-34	9	-16	-19	3	-75	-64	-97	-15	-30	-63	-102	34	-86	-33	-107	-21	-98	-70	-64	1	-98	-11	-78	-65	-148	-85	524	764	-808	-17821	-1091	-9363	-4056	-10171	-2427	-7440	-5767	-7447	-761	-9041	-5331	-8324	1152
0.841667	-25	39	86	-62	-108	-32	15	-15	-19	5	-75	-62	-95	-16	-28	-58	-99	38	-87	-32	-105	-19	-96	-69	-67	-4	-100	-10	-72	-67	-145	-73	-2107	862	-786	-17848	-1044	-9486	-3874	-10159	-2156	-7539	-5719	-7367	-511	-9105	-5242	-8332	957
0.842500	-24	38	87	-59	-108	-28	15	-12	-19	9	-72	-61	-98	-14	-28	-59	-101	36	-86	-29	-107	-17	-96	-66	-62	-1	-97	3	-75	-65	-145	-73	-2553	947	-775	-17886	-1151	-9603	-3698	-10187	-1799	-7625	-5658	-7283	-239	-9170	-5145	-8347	805
0.843333	-25	43	88	-58	-107	-32	15	-11	-17	7	-70	-60	-69	-13	-33	-53	-99	36	-84	-30	-104	-19	-96	-67	-66	0	-96	-10	-73	-67	-143	-74	-522	1020	-773	-17926	-1247	-9709	-3528	-10159	-1244	-7705	-5596	-7194	-220	-9235	-5037	-8360	633
0.844167	-26	43	90	-56	-109	-31	16	-10	-16	8	-69	-61	-95	-10	-28	-58	-99	34	-84	-30	-101	-16	-95	-64	-61	3	-96	-10	-72	-64	-145	-73	-1617	1074	-789	-17992	-1618	-9805	-3366	-10169	-608	-7778	-5525	-7104	-142	-9298	-4924	-8380	482
0.845000	-23	45	90	-53	-105	-30	16	-10	-16	3	-72	-57	-93	-10	-28	-58	-97	38	-83	-29	-100	-17	-96	-67	-63	2	-95	-9	-72	-64	-144	-74	-2639	1117	-827	-18063	-1455	-9888	-3211	-10139	-247	-7840	-5449	-7010	-55	-9360	-4794	-8398	201
0.845833	-23	43	90	-49	-105	-30	15	-9	-15	8	-73	-62	-96	-14	-27	-60	-98	34	-84	-31	-104	-16	-97	-67	-65	2	-98	-14	-72	-67	-150	-77	-1873	1142	-843	-18143	-884	-9962	-3059	-10098	260	-7887	-5361	-6913	54	-9416	-4668	-8415	38
0.846667	-24	43	88	-59	-113	-35	12	-13	-19	7	-74	-62	-99	-11	-30	-59	-101	27	-90	-30	-107	-16	-93	-66	-67	-4	-99	-13	-74	-68	-147	-75	-4159	1155	-878	-18236	-675	-10024	-2915	-10042	695	-7933	-5259	-6815	127	-9463	-4536	-8424	-77
0.847500	-29	37	87	-58	-108	-30	13	-12	-21	6	-74	-62	-97	-14	-31	-62	-102	35	-86	-31	-105	-18	-99	-67	-65	2	-98	-15	-78	-68	-149	-79	-2590	1158	-917	-18330	-635	-10074	-2773	-9972	1103	-7970	-5142	-6714	158	-9509	-4403	-8420	-183
0.848333	-25	42	86	-60	-111	-36	10	-14	-18	4	-74	-65	-93	-17	-31	-62	-103	35	-91	-34	-111	-22	-100	-70	-67	0	-102	-16	-77	-68	-151	-56	-3247	1148	-962	-18438	-466	-10111	-2639	-9893	1642	-8008	-5017	-6614	285	-9540	-4272	-8406	-402
0.849167	-26	40	87	-60	-112	-38	7	-17	-21	4	-76	-67	-98	-17	-33	-63	-102	33	-91	-34	-107	-21	-98	-67	-64	0	-85	-14	-75	-67	-149	-76	-3424	1131	-999	-18541	-315	-10134	-2499	-9791	2173	-8038	-4870	-6510	247	-9559	-4138	-8384	-665
0.850000	-25	41	88	-59	-108	-32	13	-14	-17	10	-53	-63	-96	-16	-28	-61	-99	35	-85	-32	-103	-21	-100	-69	-64	0	-100	-12	-72	-67	-150	-76	-2182	1113	-1037	-18647	-105	-10146	-2371	-9685	2642	-8068	-4715	-6411	210	-9573	-4011	-8338	-822
0.850833	-19	41	90	-55	-97	-33	10	-13	-16	7	-72	-62	-97	-15	-30	-60	-100	38	-85	-32	-108	-19	-99	-51	-64	3	-100	-13	-75	-68	-150	-76	-4289	1085	-1074	-18755	265	-10151	-2235	-9567	2901	-8100	-4554	-6313	383	-9570	-3891	-8286	-920
0.851667	-24	43	88	-56	-111	-33	13	-12	-17	5	-73	-63	-97	-13	-15	-59	-97	39	-86	-33	-105	-21	-99	-67	-60	2	-98	-11	-74	-69	-145	-75	-2861	1059	-1098	-18857	572	-10149	-2103	-9417	3156	-8136	-4378	-6215	407	-9559	-3778	-8211	-1026
0.852500	-6	44	96	-56	-107	-33	15	-12	-15	6	-70	-64	-98	-16	-28	-58	-99	37	-85	-32	-104	-21	-99	-68	-63	4	-99	-13	-74	-66	-178	-76	2772	1028	-1124	-18955	288	-10133	-1964	-9317	3758	-8172	-4202	-6126	288	-9537	-3669	-8124	-1111
0.853333	-26	40	89	-57	-111	-33	13	-13	-16	7	-70	-76	-101	-15	-27	-53	-99	37	-85	-33	-105	-19	-101	-69	-63	2	-100	-12	-74	-68	-148	-74	-2021	994	-1144	-19041	575	-10143	-1836	-9194	4073	-8219	-4018	-6037	211	-9509	-3566	-8009	-1276
0.854167	-27	28	88	-57	-110	-33	15	-14	-18	5	-72	-66	-100	-16	-29	-58	-103	29	-85	-34	-129	-23	-100	-67	-66	0	-100	-14	-75	-68	-149	-78	2708	962	-1163	-19114	706	-10097	-1703	-9069	4370	-8264	-3838	-5956	43	-9474	-3475	-7886	-1350
0.855000	-25	38	89	-59	-112	-35	16	-14	-14	4	-74	-64	-96	-14	-28	-58	-98	36	-87	-34	-108	-22	-101	-68	-63	1	-99	-14	-73	-68	-146	-75	2928	929	-1176	-19178	758	-10077	-1572	-8953	4654	-8311	-3659	-5881	-43	-9428	-3371	-7741	-1395
0.855833	-23	41	88	-58	-109	-32	15	-12	-16	7	-70	-65	-96	-15	-27	-56	-97	38	-83	-31	-102	-21	-98	-67	-62	1	-97	-12	-73	-66	-146	-82	2748	894	-1182	-19215	645	-10052	-1439	-8837	4976	-8355	-3486	-5806	144	-9382	-3273	-7588	-1494
0.856667	-26	43	93	-57	-109	-32	13	-15	-17	8	-69	-64	-96	-13	-25	-59	-103	36	-84	-34	-107	-23	-101	-69	-64	1	-100	-12	-73	-68	-147	-79	5772	852	-1192	-19247	526	-10030	-1315	-8742	5190	-8405	-3325	-5745	140	-9336	-3179	-7430	-1568
0.857500	-16	47	87	-59	-58	-33	11	-18	-22	5	-75	-66	-98	-16	-29	-59	-99	35	-84	-34	-104	-18	-98	-67	-59	1	-99	-23	-73	-72	-147	-75	6605	805	-1201	-19256	156	-10002	-1185	-8651	5462	-8447	-3173	-5688	91	-9289	-3078	-7262	-1569
0.858333	-25	40	89	-58	-111	-33	17	-18	-14	7	-72	-65	-88	-15	-26	-59	-100	34	-84	-35	-105	-23	-99	-68	-64	-1	-99	-12	-72	-68	-147	-73	6049	752	-1198	-19228	-11	-9978	-1073	-8576	5565	-8481	-3033	-5634	120	-9248	-2963	-7092	-1764
0.859167	-23	41	92	-57	-108	-31	15	-14	-14	7	-72	-63	-96	-14	-29	-57	-99	37	-83	-33	-84	-21	-96	-69	-62	1	-99	-14	-73	-70	-149	-77	8036	694	-1218	-19228	17	-9952	-958	-8516	5637	-8507	-2911	-5591	4	-9215	-2848	-6929	-1838
0.860000	-24	39	89	-59	-109	-35	13	-35	-18	4	-70	-64	-97	-52	-25	-58	-98	35	-83	-34	-107	-24	-100	-69	-66	0	-98	-13	-75	-69	-148	-78	5914	625	-1224	-19202	-59	-9927	-860	-8468	5750	-8516	-2805	-5555	94	-9181	-2715	-6766	-1802
0.860833	-23	39	75	-59	-107	-32	12	-15	-16	8	-74	-67	-98	-16	-28	-59	-99	36	-86	-36	-107	-22	-99	-67	-69	-1	-101	-13	-73	-68	-151	-77	7050	545	-1236	-19142	-372	-9898	-761	-8436	5752	-8520	-2716	-5526	116	-9163	-2581	-6625	-1809
0.861667	-29	41	89	-61	-111	-34	11	-15	-17	8	-69	-65	-96	-13	-27	-63	-96	35	-83	-35	-104	-24	-101	-67	-62	0	-98	-11	-72	-70	-147	-76	6703	465	-1245	-19082	-671	-9867	-675	-8419	5768	-8501	-2643	-5506	60	-9154	-2426	-6491	-1700
0.862500	-26	41	89	-80	-110	-32	15	-15	-16	8	-70	-67	-96	-15	-29	-56	-95	36	-84	-35	-102	-23	-99	-63	-63	0	-99	-6	-72	-73	-146	-75	5378	370	-1254	-19004	-843	-9829	-597	-8413	5735	-8468	-2588	-5491	96	-9157	-2267	-6390	-1711
0.863333	-21	39	90	-60	-107	-34	13	-14	-16	0	-72	-57	-85	-11	-26	-56	-98	37	-82	-33	-105	-23	-99	-70	-63	0	-97	-11	-68	-68	-147	-76	6123	274	-1263	-18922	-903	-9791	-528	-8422	5610	-8418	-2546	-5485	86	-9169	-2097	-6279	-1774
0.864167	-24	42	90	-59	-105	-33	12	-14	-15	6	-72	-65	-97	-15	-30	-56	-99	40	-83	-31	-104	-24	-99	-68	-62	0	-97	-12	-76	-73	-147	-75	3379	166	-1278	-18829	-752	-9749	-469	-8444	5456	-8355	-2523	-5468	92	-9194	-1917	-6208	-1623
0.865000	-21	43	90	-62	-111	-62	11	-14	-14	7	-75	-66	-92	-15	-29	-60	-98	34	-88	-35	-108	-24	-100	-69	-64	-4	-101	-15	-73	-72	-151	-76	1706	59	-1296	-18728	-628	-9704	-422	-8483	5326	-8283	-2515	-5504	93	-9235	-1734	-6163	-1536
0.865833	-26	41	86	-62	-112	-36	7	-17	-19	2	-78	-70	-99	-18	-35	-61	-99	32	-87	-36	-105	-26	-104	-69	-64	-3	-98	-11	-76	-76	-151	-77	6698	-44	-1310	-18615	-1103	-9661	-373	-8526	5338	-8202	-2515	-5524	-9	-9279	-1547	-6139	-1376
0.866667	-24	39	86	-66	-113	-39	9	-17	-18	3	-75	-69	-100	-17	-39	-62	-116	32	-88	-42	-107	-27	-105	-73	-69	-4	-102	-17	-77	-79	-153	-79	1146	-145	-1330	-18494	-927	-9615	-335	-8581	5217	-8112	-2531	-5551	22	-9333	-1360	-6139	-1151
0.867500	-30	28	87	-63	-109	-36	10	-16	-18	4	-76	-68	-98	-19	-32	-59	-100	34	-90	-33	-105	-22	-102	-68	-63	-3	-100	-15	-74	-75	-153	-77	2148	-236	-1349	-18359	-628	-9563	-301	-8640	5104	-8019	-2549	-5587	51	-9392	-1176	-6162	-1050
0.868333	-28	40	87	-62	-110	-39	10	-16	-21	5	-75	-67	-97	-15	-28	-60	-101	30	-88	-36	-105	-23	-102	-69	-63	-4	-102	-15	-77	-73	-151	-77	2360	-319	-1378	-18216	-429	-9520	-270	-8712	4976	-7931	-2577	-5631	61	-9454	-991	-6201	-1107
0.869167	-27	43	88	-60	-110	-39	10	-16	-16	4	-74	-68	-99	-19	-33	-62	-97	32	-93	-34	-105	-25	-103	-68	-65	-3	-103	-16	-75	-76	-152	-78	-859	-385	-1405	-18058	-198	-9479	-246	-8789	4862	-7845	-2602	-5687	131	-9523	-820	-6256	-1132
0.870000	-24	41	88	-61	-112	-41	10	-15	-18	-4	-74	-66	-96	-14	-30	-61	-99	35	-85	-35	-107	-21	-102	-68	-67	0	-103	-14	-74	-72	-151	-78	520	-429	-1444	-17893	200	-9443	-227	-8869	4758	-7775	-2635	-5748	-55	-9581	-659	-6338	-1172
0.870833	-26	36	88	-60	-109	-31	11	-13	-17	3	-74	-66	-97	-16	-30	-61	-98	35	-86	-35	-105	-21	-101	-68	-64	-3	-104	-15	-70	-75	-150	-77	701	-470	-1486	-17717	309	-9409	-204	-8955	4858	-7722	-2667	-5821	-68	-9641	-508	-6432	-1016
0.871667	-23	42	88	-61	-109	-34	13	-14	-15	8	-73	-38	-92	-14	-27	-53	-100	35	-85	-35	-104	-21	-98	-67	-62	-3	-102	-15	-70	-72	-150	-76	-1918	-482	-1543	-17525	325	-9387	-184	-9047	4694	-7681	-2697	-5902	61	-9692	-375	-6527	-964
0.872500	-22	43	90	-60	-107	-34	13	-14	-16	3	-73	-67	-99	-15	-30	-59	-100	35	-85	-32	-103	-18	-99	-69	-62	-5	-104	-15	-72	-72	-150	-79	-786	-468	-1603	-17327	725	-9380	-170	-9146	4382	-7664	-2722	-5997	-80	-9739	-259	-6632	-921
0.873333	-25	42	84	-59	-111	-35	19	-15	-17	3	-75	-68	-124	-21	-30	-63	-101	30	-90	-38	-109	-26	-103	-69	-66	-4	-105	-17	-78	-73	-149	-82	-3095	-435	-1674	-17112	1142	-9395	-160	-9247	4071	-7670	-2740	-6099	-266	-9775	-161	-6746	-686
0.874167	-26	37	84	-62	-115	-39	9	-18	-22	0	-77	-70	-103	-19	-32	-63	-103	32	-88	-36	-114	-23	-83	-69	-64	-4	-104	-19	-79	-73	-149	-77	-3636	-377	-1756	-16900	1155	-9396	-144	-9344	3699	-7692	-2754	-6211	-267	-9796	-76	-6856	-500
0.875000	-25	37	82	-63	-110	-29	10	-15	-18	2	-76	-67	-98	-19	-31	-63	-104	32	-88	-38	-108	-24	-100	-70	-66	-3	-105	-14	-75	-69	-149	-78	-3228	-298	-1841	-16679	1221	-9421	-135	-9447	3352	-7732	-2755	-6333	-249	-9801	-8	-6970	-334
0.875833	-24	44	87	-59	-109	-33	9	-15	-19	4	-74	-64	-94	-16	-30	-61	-100	34	-83	-31	-104	-21	-95	-69	-63	-1	-102	-13	-75	-68	-147	-75	-4972	-193	-1928	-16452	1355	-9459	-122	-9549	2935	-7793	-2744	-6462	-315	-9795	44	-7081	-159
0.876667	-23	43	90	-59	-110	-33	15	-12	-15	6	-69	-64	-82	-13	-27	-58	-98	34	-81	-36	-105	-21	-99	-67	-61	0	-100	-13	-73	-66	-144	-73	-4134	-74	-2027	-16225	1270	-9517	-115	-9650	2567	-7871	-2734	-6600	-161	-9775	80	-7190	2
0.877500	-21	44	88	-55	-110	-30	13	-11	-21	5	-70	-64	-96	-15	-25	-58	-101	34	-83	-32	-104	-21	-98	-67	-62	0	-98	-12	-75	-67	-145	-77	-5899	62	-2118	-16005	1181	-9569	-117	-9755	2328	-7958	-2699	-6732	-34	-9748	98	-7298	62
0.878333	-26	40	87	-45	-104	-29	13	-13	-19	-13	-72	-64	-96	-14	-29	-59	-99	33	-84	-33	-101	-24	-98	-68	-63	0	-98	-10	-75	-66	-146	-74	-8349	217	-2209	-15801	1330	-9639	-120	-9852	1842	-8052	-2657	-6900	-56	-9710	109	-7406	183
0.879167	-22	40	90	-58	-105	-32	16	-12	-18	5	-70	-64	-95	-12	-25	-51	-99	35	-91	-32	-104	-22	-97	-66	-61	0	-100	-13	-72	-66	-146	-75	-2760	384	-2292	-15602	725	-9716	-133	-9955	1484	-8148	-2606	-7071	-184	-9660	105	-7508	494
0.880000	-27	42	88	-58	-115	-33	13	17	-16	5	-73	-62	-96	-14	-26	-58	-102	33	-82	-32	-103	-24	-100	-68	-64	0	-98	-11	-74	-72	-147	-80	-5571	561	-2365	-15425	240	-9795	-149	-10059	1248	-8238	-2538	-7228	-234	-9606	93	-7612	713
0.880833	-26	40	89	-57	-110	-34	12	-13	-19	2	-74	-65	-101	-17	-27	-58	-101	33	-83	-34	-108	-28	-102	-68	-68	-4	-101	-16	-76	-72	-145	-76	-6559	749	-2425	-15275	185	-9880	-169	-10158	943	-8324	-2466	-7400	-49	-9549	73	-7718	643
0.881667	-26	41	84	-59	-112	-31	20	-12	-17	2	-72	-67	-100	-19	-28	-60	-102	29	-87	-36	-105	-25	-103	-69	-65	-5	-101	-13	-77	-72	-146	-77	-3339	934	-2464	-15155	82	-9962	-198	-10257	602	-8394	-2375	-7570	1	-9492	50	-7821	606
0.882500	-25	38	88	-59	-112	-36	11	-17	-22	3	-75	-69	-99	-18	-27	-58	-101	33	-86	-31	-113	-19	-101	-66	-63	-5	-100	-12	-73	-67	-144	-73	-6681	1145	-2474	-15059	-34	-10037	-229	-10342	429	-8449	-2277	-7740	-195	-9429	27	-7924	655
0.883333	-26	39	89	-58	-107	-32	19	-10	-13	8	-86	-62	-95	-14	-27	-58	-100	33	-86	-32	-103	-19	-100	-67	-62	0	-97	-11	-69	-67	-146	-74	-5087	1338	-2461	-15007	-101	-10102	-265	-10426	295	-8475	-2171	-7909	-120	-9367	4	-8035	765
0.884167	-24	42	92	-59	-109	-31	18	-12	-16	5	-73	-64	-96	-13	-22	-57	-97	35	-85	-31	-107	-19	-101	-65	-66	0	-99	-9	-69	-66	-142	-70	-3226	1570	-2429	-14988	-350	-10157	-305	-10506	257	-8486	-2066	-8082	-74	-9307	-18	-8143	793
0.885000	-25	39	92	-55	-105	-28	22	-1	-15	8	-70	-62	-95	-13	-25	-59	-100	34	-80	-30	-101	-19	-98	-67	-61	3	-95	-8	-70	-67	-145	-76	-5319	1787	-2371	-15016	-652	-10193	-346	-10577	66	-8467	-1939	-8251	-78	-9249	-38	-8258	776
0.885833	-19	41	93	-58	-107	-31	12	-10	-17	5	-72	-63	-92	-17	-26	-57	-96	34	-80	-32	-97	-22	-100	-69	-63	0	-97	-11	-72	-66	-146	-74	-3749	2010	-2287	-15093	-454	-10221	-393	-10645	-188	-8428	-1823	-8415	1	-9191	-52	-8360	868
0.886667	-24	38	87	-60	-107	-33	12	-13	-17	4	-76	-65	-96	-17	-29	-63	-116	32	-86	-33	-104	-23	-102	-68	-66	-3	-97	-12	-74	-69	-147	-76	-4337	2237	-2182	-15208	-24	-10222	-425	-10700	-361	-8360	-1706	-8577	22	-9133	-59	-8504	1019
0.887500	-25	43	88	-60	-111	-31	13	-14	-22	6	-72	-63	-96	-13	-28	-59	-100	36	-69	-33	-105	-22	-104	-70	-68	-1	-98	-10	-75	-68	-149	-76	-4811	2474	-2047	-15370	33	-10200	-472	-10744	-517	-8262	-1588	-8729	19	-9075	-59	-8622	1042
0.888333	-26	39	87	-58	-110	-33	16	-13	-18	5	-72	-65	-95	-15	-28	-59	-100	34	-83	-32	-105	-19	-99	-65	-63	0	-98	-3	-74	-69	-150	-76	-2829	2713	-1903	-15576	87	-10150	-501	-10778	-609	-8143	-1476	-8882	52	-9009	-49	-8762	1144
0.889167	-24	40	87	-60	-110	-32	13	-15	-18	2	-74	-63	-96	-15	-28	-60	-102	32	-83	-32	-116	-23	-102	-68	-67	-3	-100	-11	-73	-69	-148	-76	-4079	2960	-1740	-15822	256	-10075	-531	-10803	-841	-8006	-1370	-9026	-113	-8941	-30	-8886	1336
0.890000	-25	38	88	-61	-113	-32	11	-12	-17	-1	-77	-66	-98	-19	-30	-62	-100	33	-86	-33	-108	-24	-101	-74	-63	-3	-102	-13	-77	-72	-151	-81	-2338	3202	-1576	-16108	353	-9976	-552	-10820	-1121	-7849	-1273	-9168	-191	-8871	-6	-9031	1477
0.890833	-27	38	85	-63	-114	-38	9	-16	-22	3	-75	-67	-100	-18	-30	-60	-100	34	-84	-36	-133	-23	-99	-68	-65	-4	-100	-15	-73	-70	-149	-76	-2060	3458	-1410	-16423	556	-9843	-569	-10825	-1370	-7675	-1188	-9292	-120	-8788	28	-9163	1716
0.891667	-25	40	85	-60	-108	-34	13	-21	-11	4	-73	-63	-96	-16	-29	-61	-102	35	-83	-32	-104	-22	-99	-70	-66	-1	-99	-12	-72	-70	-149	-77	-4040	3711	-1245	-16768	928	-9680	-582	-10820	-1793	-7487	-1109	-9417	-238	-8698	69	-9298	1765
0.892500	-24	41	84	-61	-108	-33	12	-15	-19	4	-73	-64	-95	-13	-28	-58	-97	37	-92	-29	-105	-21	-99	-69	-63	-3	-101	-12	-72	-69	-149	-73	1472	3967	-1096	-17142	722	-9498	-591	-10813	-2054	-7302	-1041	-9535	-466	-8600	115	-9431	1997
0.893333	-27	39	85	-60	-109	-35	13	-12	-26	5	-73	-64	-94	-14	-29	-61	-100	34	-84	-32	-104	-22	-99	-70	-67	-5	-99	-12	-74	-70	-152	-77	2202	4224	-959	-17537	416	-9287	-594	-10803	-2130	-7100	-991	-9647	-391	-8491	159	-9564	2293
0.894167	-22	40	86	-59	-110	-33	13	-15	-19	4	-73	-64	-97	-11	-29	-61	-98	35	-84	-33	-95	-22	-101	-73	-67	-4	-101	-14	-75	-72	-154	-76	-266	4478	-849	-17930	605	-9059	-608	-10789	-2314	-6905	-976	-9757	-438	-8379	204	-9689	2303
0.895000	-29	42	85	-57	-113	-38	10	-14	-18	-6	-75	-63	-100	-16	-31	-60	-101	34	-83	-31	-108	-22	-100	-68	-65	-4	-100	-13	-77	-72	-153	-76	5041	4726	-762	-18327	457	-8807	-603	-10771	-2485	-6708	-928	-9856	-394	-8256	245	-9809	2364
0.895833	-26	40	86	-59	-108	-34	11	-15	-17	4	-70	-62	-94	-13	-27	-56	-99	36	-82	-30	-102	-18	-98	-68	-65	-7	-96	-10	-67	-68	-149	-72	2698	4965	-708	-18725	342	-8534	-607	-10757	-2673	-6518	-912	-9952	-429	-8119	286	-9920	2392
0.896667	-21	43	88	-59	-104	-30	16	-11	-15	3	-68	-62	-93	5	-31	-57	-101	38	-82	-30	-99	-18	-96	-66	-60	1	-99	-9	-69	-68	-148	-72	4272	5199	-694	-19113	105	-8251	-615	-10745	-2805	-6336	-917	-10046	-469	-7987	313	-10030	2352
0.897500	-22	44	87	-60	-109	-31	12	-13	-16	8	-68	-64	-95	-11	-27	-56	-97	38	-76	-30	-102	-19	-99	-68	-64	0	-96	-12	-72	-68	-147	-72	6762	5416	-718	-19483	-225	-7959	-629	-10746	-2755	-6157	-925	-10136	-437	-7850	333	-10135	2242
0.898333	-26	41	86	-49	-112	-39	12	-33	-22	4	-72	-62	-100	-15	-30	-61	-103	36	-84	-32	-108	-23	-100	-69	-66	-3	-99	-13	-72	-72	-152	-76	5448	5614	-780	-19829	-818	-7666	-647	-10751	-2744	-5992	-955	-10225	-383	-7715	334	-10237	1981
0.899167	-27	41	85	-61	-109	-39	9	-16	-17	4	-74	-64	-99	-15	-29	-59	-129	34	-84	-31	-105	-23	-100	-68	-65	0	-96	-13	-75	-68	-147	-73	6137	5804	-878	-20138	-966	-7371	-668	-10765	-2995	-5834	-989	-10308	-300	-7578	325	-10329	1938
0.900000	-26	42	85	-60	-110	-31	12	-12	-30	6	-73	-61	-98	-16	-30	-56	-100	37	-83	-32	-107	-24	-100	-68	-66	-1	-99	-14	-75	-73	-150	-68	6362	5976	-1016	-20416	-932	-7076	-693	-10789	-3240	-5689	-1037	-10387	-308	-7447	295	-10421	2013
0.900833	-27	40	87	-61	-112	-34	10	-15	-21	4	-73	-64	-94	-15	-30	-60	-100	34	-85	-35	-104	-8	-102	-68	-64	-3	-96	-12	-74	-73	-147	-75	4489	6124	-1188	-20646	-1265	-6786	-721	-10821	-3472	-5545	-1091	-10466	-262	-7326	256	-10507	1906
0.901667	-23	39	88	-60	-110	-33	9	-13	-18	7	-39	-61	-99	-15	-29	-61	-96	34	-83	-31	-108	-23	-99	-68	-63	-3	-97	-15	-76	-70	-126	-72	5791	6257	-1397	-20832	-1439	-6528	-756	-10859	-3670	-5419	-1157	-10536	-148	-7209	190	-10594	1978
0.902500	-26	41	89	-60	-108	-33	15	-14	-16	5	-70	-61	-96	-13	-27	-58	-100	53	-81	-30	-101	-24	-93	-68	-63	0	-96	-11	-72	-69	-146	-74	3873	6375	-1633	-20970	-1451	-6226	-797	-10909	-3941	-5294	-1235	-10607	-205	-7102	113	-10669	1899
0.903333	-24	43	89	-38	-109	-30	15	-11	-15	0	-66	-61	-96	-16	-30	-58	-97	36	-83	-30	-104	-22	-97	-66	-65	1	-95	-14	-72	-68	-145	-74	3845	6482	-1888	-21057	-1652	-5968	-836	-10961	-4211	-5182	-1320	-10672	-196	-7005	7	-10761	1784
0.904167	-25	42	89	-58	-110	-30	13	-12	-15	5	-72	-62	-92	-13	-25	-57	-97	42	-78	-32	-103	-23	-97	-66	-61	0	-99	-10	-72	-66	-143	-72	3498	6555	-2166	-21089	-1778	-5723	-886	-11020	-4392	-5081	-1413	-10734	197	-6918	-111	-10847	1751
0.905000	-23	22	92	-56	-104	-25	7	-13	-17	7	-70	-62	-92	-15	-28	-60	-98	35	-82	-31	-99	-22	-97	-68	-61	2	-97	-4	-69	-68	-146	-73	-267	6630	-2453	-21068	-1586	-5494	-932	-11078	-4642	-4984	-1520	-10791	493	-6850	-252	-10938	1500
0.905833	-26	41	89	-59	-110	-31	12	-18	-15	6	-74	-63	-95	-15	-29	-59	-100	30	-84	-34	-107	-26	-102	-70	-63	0	-103	-15	-73	-69	-146	-74	1691	6685	-2756	-20996	-1613	-5287	-988	-11140	-4857	-4902	-1637	-10845	392	-6787	-407	-11029	1251
0.906667	-25	37	86	-61	-112	-35	10	-18	-19	7	-77	-67	-102	-22	-34	-66	-104	27	-88	-39	-107	-28	-105	-76	-67	-6	-107	-19	-78	-75	-149	-83	3920	6733	-3058	-20872	-1911	-5094	-1052	-11202	-4833	-4827	-1770	-10892	466	-6743	-589	-11134	1120
0.907500	-27	37	84	-64	-115	-39	6	-23	-25	-1	-76	-68	-97	-23	-33	-65	-101	28	-90	-40	-93	-28	-104	-75	-65	-4	-103	-14	-73	-70	-150	-77	-2143	6787	-3356	-20689	-1457	-4916	-1108	-11251	-4936	-4753	-1900	-10928	576	-6700	-768	-11231	825
0.908333	-24	38	85	-61	-87	-34	12	-17	-19	1	-74	-67	-99	-23	-32	-63	-99	30	-88	-36	-108	-26	-102	-75	-65	-3	-105	-17	-77	-73	-151	-75	2279	6831	-3648	-20466	-1226	-4751	-1175	-11293	-5028	-4691	-2055	-10962	594	-6670	-966	-11335	530
0.909167	-25	35	86	-61	-112	-34	8	-18	-22	4	-75	-67	-99	-19	-30	-67	-104	29	-87	-35	-108	-25	-104	-78	-67	-3	-100	-14	-74	-70	-147	-76	-647	6880	-3928	-20195	-953	-4602	-1250	-11326	-5018	-4634	-2210	-10984	547	-6645	-1171	-11443	332
0.910000	-24	39	85	-61	-107	-32	12	-16	-34	2	-78	-67	-98	-22	-32	-66	-101	29	-87	-35	-104	-25	-104	-76	-63	-3	-102	-15	-73	-74	-150	-66	-1440	6939	-4200	-19881	-629	-4465	-1327	-11360	-4989	-4581	-2383	-11000	687	-6626	-1389	-11549	43
0.910833	-23	40	88	-59	-108	-35	11	-16	-16	3	-76	-65	-95	-17	-31	-62	-102	28	-90	-34	-119	-30	-104	-74	-64	-1	-103	-16	-74	-72	-150	-77	815	6985	-4452	-19540	-260	-4350	-1419	-11389	-4857	-4534	-2572	-11014	677	-6615	-1612	-11657	-275
0.911667	-23	40	88	-58	-107	-35	6	-16	-14	3	-73	-68	-95	-22	-34	-64	-98	32	-86	-35	-107	-26	-103	-73	-63	0	-101	-15	-75	-87	-148	-77	-101	7042	-4690	-19167	-307	-4239	-1506	-11404	-4528	-4491	-2772	-11015	424	-6601	-1833	-11764	-508
0.912500	-24	39	86	-62	-111	-36	9	-17	-18	3	-76	-70	-95	-19	-31	-62	-98	30	-88	-25	-107	-25	-104	-76	-64	-3	-103	-14	-76	-69	-152	-77	-666	7109	-4917	-18774	-40	-4146	-1607	-11425	-4517	-4456	-2985	-11010	453	-6594	-2054	-11867	-780
0.913333	-28	39	92	-60	-110	-41	11	-16	16	5	-75	-68	-99	-23	-31	-66	-99	30	-87	-38	-107	-26	-103	-73	-62	-4	-103	-16	-69	-74	-153	-77	452	7180	-5132	-18369	456	-4061	-1710	-11442	-4491	-4410	-3211	-10999	497	-6587	-2280	-11965	-900
0.914167	-24	39	85	-61	-113	-41	9	-18	-19	3	-77	-68	-101	-18	-31	-65	-109	30	-88	-39	-110	-26	-105	-74	-63	-3	-102	-17	-74	-75	-152	-77	-1947	7260	-5333	-17956	715	-3987	-1815	-11466	-4372	-4368	-3453	-10983	454	-6579	-2497	-12051	-1000
0.915000	-27	38	79	-63	-111	-41	8	-18	-22	3	-79	-72	-100	-21	-36	-64	-102	28	-93	-39	-107	-28	-105	-75	-69	-9	-104	-18	-77	-75	-166	-79	20	7340	-5519	-17548	888	-3921	-1942	-11484	-4181	-4318	-3697	-10963	310	-6572	-2717	-12133	-1049
0.915833	-32	37	85	-64	-113	-41	8	-21	-18	1	-76	-68	-97	-19	-33	-64	-99	25	-90	-36	-105	-16	-105	-46	-63	0	-103	-14	-73	-73	-148	-75	-666	7432	-5690	-17143	992	-3862	-2063	-11507	-4120	-4258	-3951	-10932	183	-6555	-2917	-12185	-1033
0.916667	-26	41	87	-61	-110	-36	11	-14	-21	5	-74	-86	-98	-19	-33	-60	-99	33	-86	-33	-104	-21	-102	-70	-63	-1	-101	-15	-75	-72	-151	-73	-931	7517	-5850	-16755	954	-3816	-2192	-11543	-4005	-4199	-4213	-10900	222	-6540	-3124	-12237	-994
0.917500	-21	42	87	-61	-111	-38	11	-14	-18	6	-72	-64	-94	-14	-29	-64	-102	33	-85	-34	-105	-22	-105	-70	-64	0	-99	-13	-73	-69	-147	-76	-115	7613	-6011	-16389	974	-3774	-2332	-11588	-3751	-4128	-4479	-10868	254	-6515	-3320	-12260	-944
0.918333	-31	43	88	-61	-107	-33	12	-15	-15	7	-72	-63	-96	-14	-33	-59	-97	36	-85	-33	-102	-24	-100	-68	-63	0	-103	-12	-77	-70	-150	-73	-2970	7701	-6157	-16057	1031	-3742	-2473	-11637	-3695	-4053	-4747	-10837	333	-6491	-3518	-12267	-1067
0.919167	-25	43	87	-63	-110	-36	11	-14	-18	8	-72	-64	-93	-15	-30	-58	-99	37	-91	-36	-105	-23	-102	-68	-63	1	-99	-11	-69	-70	-148	-73	-2118	7788	-6294	-15758	1028	-3721	-2627	-11699	-3611	-3971	-5017	-10804	157	-6457	-3709	-12251	-991
0.920000	-24	41	90	-60	-108	-36	-1	-14	-19	8	-72	-65	-99	-18	-32	-58	-98	36	-86	-31	-105	-23	-101	-67	-63	1	-96	-11	-77	-69	-151	-73	2676	7878	-6414	-15499	370	-3707	-2783	-11761	-3217	-3879	-5282	-10772	36	-6415	-3899	-12212	-676
0.920833	-27	43	88	-61	-115	-38	12	-13	-16	6	-70	-63	-98	-15	-27	-58	-100	45	-83	-32	-105	-24	-103	-57	-63	1	-99	-10	-76	-66	-145	-74	-3117	7959	-6525	-15289	265	-3701	-2953	-11836	-3021	-3778	-5538	-10741	-134	-6357	-4089	-12151	-867
0.921667	-23	44	88	-59	-108	-33	11	-14	-16	16	-73	-63	-96	-15	-32	-57	-95	37	-85	-32	-102	-19	-98	-65	-62	0	-99	-11	-73	-68	-147	-72	846	8036	-6614	-15119	166	-3698	-3124	-11908	-2743	-3679	-5784	-10710	-346	-6297	-4286	-12068	-961
0.922500	-23	45	86	-60	-108	-32	13	-12	-16	6	-69	-62	-95	-12	-29	-55	-102	38	-85	-51	-108	-22	-100	-66	-63	2	-96	-8	-70	-65	-145	-73	-75	8116	-6689	-15003	102	-3699	-3313	-11983	-2478	-3573	-6025	-10678	-300	-6208	-4483	-11965	-663
0.923333	-22	42	89	-57	-113	-59	13	-12	-16	5	-73	-64	-97	-15	-31	-53	-99	35	-87	-31	-102	-22	-100	-67	-64	0	-101	-12	-76	-70	-148	-73	-1334	8201	-6739	-14941	-63	-3709	-3504	-12057	-2269	-3465	-6244	-10654	-282	-6139	-4692	-11841	-564
0.924167	-23	42	85	-59	-111	-36	9	-15	-15	6	-73	-64	-92	-16	-27	-59	-86	40	-84	-33	-103	-21	-98	-65	-63	3	-97	-12	-72	-65	-146	-70	1096	8261	-6759	-14919	-49	-3716	-3712	-12115	-2037	-3350	-6450	-10622	-423	-6035	-4903	-11699	-508
0.925000	-22	46	87	-57	-112	-30	20	-11	-15	8	-70	-64	-98	-14	-28	-56	-97	38	-82	-30	-101	-17	-98	-65	-62	4	-97	-12	-74	-64	-151	-70	833	8334	-6756	-14951	-258	-3720	-3909	-12185	-1497	-3239	-6646	-10590	-437	-5921	-5131	-11548	-341
0.925833	-23	43	88	-58	-111	-32	12	-11	-18	10	-69	-60	-97	-12	-28	-56	-103	36	-82	-11	-105	-24	-103	-68	-64	2	-96	-11	-72	-65	-148	-74	-836	8407	-6716	-15032	-224	-3727	-4129	-12245	-1129	-3122	-6830	-10552	-375	-5796	-5365	-11392	-298
0.926667	-24	40	86	-59	-109	-34	10	-13	-21	6	-64	-64	-98	-18	-29	-57	-98	35	-85	-32	-108	-23	-99	-69	-67	0	-96	-14	-77	-68	-147	-74	672	8481	-6648	-15157	192	-3717	-4345	-12290	-1038	-3006	-6999	-10508	-452	-5658	-5610	-11213	-110
0.927500	-26	41	86	-61	-110	-34	11	-13	-15	9	-72	-63	-96	-13	-25	-57	-98	36	-85	-30	-107	-22	-98	-68	-60	-1	-98	-13	-75	-67	-145	-74	-1749	8563	-6539	-15321	406	-3710	-4557	-12328	-926	-2903	-7155	-10460	-453	-5505	-5864	-11035	168
0.928333	-28	58	86	-58	-101	-32	15	-13	-16	5	-69	-63	-96	-16	-28	-58	-101	35	-83	-30	-104	-19	-96	-67	-68	2	-98	-3	-75	-68	-148	-75	-932	8653	-6397	-15513	578	-3681	-4782	-12357	-687	-2773	-7300	-10394	-538	-5346	-6136	-10859	472
0.929167	-24	41	86	-59	-110	-33	11	-12	-16	7	-77	-62	-94	7	-26	-58	-102	33	-82	-32	-105	-21	-97	-66	-64	3	-97	-10	-76	-65	-147	-72	-1399	8747	-6224	-15739	833	-3641	-5005	-12379	-501	-2661	-7436	-10309	-833	-5175	-6403	-10683	698
0.930000	-15	44	87	-56	-107	-38	12	-13	-16	8	-72	-62	-97	-13	-28	-53	-96	35	-83	-29	-104	-19	-95	-66	-62	1	-98	-8	-75	-66	-144	-74	-2593	8843	-6017	-15981	953	-3582	-5216	-12389	-445	-2539	-7572	-10234	-1204	-5000	-6682	-10519	856
0.930833	-23	38	85	-58	-110	-32	11	-13	-17	6	-69	-62	-95	-12	-25	-58	-102	36	-84	-32	-145	-23	-97	-69	-64	1	-97	-12	-73	-66	-146	-74	-1675	8949	-5785	-16242	1241	-3512	-5440	-12398	-420	-2421	-7705	-10134	-1342	-4819	-6964	-10359	987
0.931667	-25	44	87	-59	-111	-32	16	-12	-18	6	-70	-64	-97	-17	-28	-59	-101	33	-85	-32	-110	-22	-96	-72	-65	0	-97	-15	-72	-72	-148	-77	-3786	9058	-5535	-16511	1536	-3421	-5649	-12397	-449	-2297	-7841	-10020	-1195	-4644	-7250	-10207	1011
0.932500	-26	38	82	-61	-113	-38	9	-16	-17	2	-72	-66	-98	-15	-28	-65	-101	32	-84	-32	-134	-21	-99	-67	-64	1	-97	-11	-74	-67	-146	-76	-4460	9167	-5263	-16774	1686	-3312	-5862	-12394	-509	-2174	-7971	-9891	-912	-4465	-7525	-10066	1226
0.933333	-31	27	84	-59	-111	-35	13	-15	-18	5	-72	-66	-100	-16	-29	-58	-100	34	-82	-33	-107	-22	-96	-72	-64	0	-101	-13	-76	-74	-161	-76	1583	9281	-4986	-17032	1262	-3180	-6064	-12388	-363	-2054	-8114	-9761	-715	-4293	-7802	-9945	1516
0.934167	-27	41	86	-60	-111	-34	11	-13	-16	5	-69	-64	-96	-11	-36	-59	-100	32	-86	-33	-108	-23	-97	-70	-62	-1	-102	-13	-73	-69	-147	-77	-2908	9391	-4691	-17264	1368	-3038	-6271	-12378	-307	-1934	-8258	-9612	-537	-4130	-8066	-9831	1467
0.935000	-29	35	101	-62	-105	-33	13	-13	-19	6	-72	-66	-98	-16	-29	-60	-100	34	-84	-32	-104	-22	-97	-73	-65	-1	-100	-13	-75	-69	-147	-68	-682	9492	-4410	-17497	1389	-2873	-6474	-12372	-285	-1805	-8416	-9457	-470	-3975	-8325	-9733	1460
0.935833	-26	40	89	-61	-109	-32	10	-11	-19	7	-72	-61	-97	-14	-27	-58	-100	32	-83	-30	-105	-21	-112	-65	-62	0	-99	-11	-70	-66	-146	-74	1197	9585	-4133	-17689	1084	-2697	-6673	-12367	-212	-1687	-8579	-9294	-325	-3830	-8565	-9651	1431
0.936667	-27	42	88	-57	-109	-33	16	-11	0	6	-69	-61	-99	-13	-28	-57	-99	36	-82	-30	-104	-21	-96	-66	-64	1	-98	-12	-72	-62	-143	-73	-956	9663	-3873	-17851	910	-2510	-6870	-12361	-94	-1563	-8758	-9132	-80	-3704	-8795	-9576	1317
0.937500	-25	42	89	-58	-108	-30	17	-14	-14	7	-68	-53	-95	-15	-27	-58	-96	41	-84	-31	-104	-25	-97	-67	-61	0	-99	-10	-72	-67	-143	-72	1648	9729	-3635	-17978	979	-2320	-7074	-12355	-5	-1447	-8952	-8967	-63	-3596	-9016	-9514	1194
0.938333	-18	46	89	-58	-105	-30	16	-12	-14	8	-69	-63	-94	-16	-29	-57	-97	38	-84	-29	-100	-24	-109	-67	-58	0	-98	-15	-75	-67	-146	-73	3199	9775	-3424	-18066	603	-2124	-7267	-12353	310	-1339	-9157	-8806	-128	-3506	-9231	-9470	1067
0.939167	-23	42	88	-63	-109	-32	16	-15	-18	6	-72	-62	-97	-13	-29	-59	-113	36	-88	-31	-104	-23	-97	-70	-62	-4	-100	-12	-72	-69	-145	-73	1381	9794	-3248	-18115	70	-1936	-7463	-12356	384	-1237	-9374	-8646	-22	-3432	-9430	-9431	763
0.940000	-41	40	87	-60	-111	-34	16	-16	-15	2	-73	-68	-101	-18	-31	-63	-104	33	-84	-35	-109	-28	-102	-72	-67	-7	-103	-16	-76	-69	-151	-79	3561	9791	-3108	-18123	-14	-1754	-7658	-12354	294	-1147	-9619	-8499	-73	-3376	-9629	-9405	413
0.940833	-29	35	82	-62	-118	-36	6	-19	-24	1	-75	-69	-95	-19	-34	-64	-102	34	-87	-43	-109	-27	-100	-72	-65	0	-103	-13	-76	-73	-147	-75	2286	9770	-3000	-18091	-44	-1571	-7843	-12349	257	-1058	-9865	-8350	-83	-3337	-9813	-9377	415
0.941667	-19	42	85	-63	-110	-17	11	-13	-19	1	-74	-65	-95	-18	-30	-61	-99	32	-86	-32	-102	-25	-99	-70	-65	-5	-99	-16	-74	-95	-147	-77	2244	9715	-2923	-18020	-315	-1401	-8023	-12343	242	-978	-10126	-8221	-64	-3314	-9999	-9364	403
0.942500	-23	41	87	-61	-108	-36	13	-16	-14	6	-72	-65	-95	-16	-32	-60	-101	35	-84	-32	-105	-26	-100	-70	-61	-3	-100	-11	-68	-70	-145	-70	3241	9644	-2887	-17914	-446	-1253	-8194	-12338	204	-914	-10437	-8099	2	-3304	-10185	-9350	249
0.943333	-25	41	87	-74	-137	-31	15	-14	-16	4	-73	-65	-93	-16	-32	-60	-98	36	-85	-30	-103	-24	-98	-69	-81	-5	-100	-11	-73	-68	-150	-75	1792	9546	-2882	-17784	-583	-1123	-8364	-12325	207	-861	-10680	-7987	-55	-3311	-10374	-9345	237
0.944167	-24	43	89	-57	-107	-33	18	-11	-16	8	-68	-64	-96	-36	-32	-57	-97	35	-84	-31	-102	-22	-99	-70	-61	0	-98	-12	-73	-68	-146	-73	2679	9411	-2910	-17626	-797	-1015	-8525	-12314	257	-825	-10968	-7889	-6	-3331	-10571	-9343	160
0.945000	-22	43	87	-58	-107	-30	16	-12	-15	8	-69	-61	-94	-14	-30	-59	-98	36	-84	-29	-102	-22	-96	-66	-60	0	-99	-11	-80	-75	-146	-72	786	9284	-2960	-17453	-720	-937	-8664	-12294	144	-801	-11262	-7808	103	-3358	-10776	-9348	29
0.945833	-25	41	89	-60	-108	-32	12	-14	-15	7	-73	-65	-94	-15	-29	-58	-99	36	-80	0	-105	-23	-99	-69	-63	-1	-99	-10	-72	-70	-148	-72	-2247	9120	-3038	-17267	-384	-886	-8803	-12276	-6	-789	-11561	-7717	-22	-3402	-10992	-9356	-102
0.946667	-23	38	87	-61	-105	-35	15	-15	-18	2	-69	-65	-97	-19	-31	-64	-101	32	-86	-32	-108	-26	-99	-67	-65	-3	-99	-13	-73	-84	-150	-77	2920	8945	-3126	-17065	-642	-858	-8933	-12250	8	-799	-11858	-7677	-144	-3450	-11218	-9367	-240
0.947500	-26	40	85	-60	-111	-36	12	-16	-17	5	-74	-68	-99	-42	-32	-62	-101	15	-87	-33	-105	-26	-101	-70	-64	0	-103	-12	-75	-70	-148	-74	-82	8752	-3230	-16865	-559	-862	-9041	-12219	-141	-821	-12142	-7629	-120	-3503	-11450	-9378	-281
0.948333	-25	38	84	-65	-110	-33	13	-17	-18	4	-77	-67	-97	-22	-34	-65	-99	28	-88	-35	-104	-24	-100	-69	-65	-6	-102	-11	-73	-72	-154	-78	-1616	8547	-3334	-16665	-96	-892	-9146	-12187	-285	-857	-12422	-7593	-125	-3566	-11703	-9400	-253
0.949167	-29	36	85	-64	-111	-35	9	-21	-21	3	-77	-66	-96	-16	-30	-64	-99	32	-88	-32	-105	-23	-101	-74	-65	0	-102	-11	-75	-69	-150	-77	1058	8338	-3435	-16472	111	-948	-9230	-12150	-333	-923	-12686	-7563	-58	-3631	-11941	-9415	-409
0.950000	-25	39	102	-60	-108	-35	12	-11	-17	7	-73	-66	-97	-17	-32	-62	-98	34	-85	-32	-108	-23	-100	-69	-65	-8	-101	-12	-76	-72	-151	-74	-2221	8127	-3531	-16282	197	-1032	-9309	-12107	-270	-968	-12934	-7541	-127	-3698	-12193	-9442	-624
0.950833	-26	40	87	-60	-109	-34	11	-15	-17	5	-73	-64	-95	-15	-5	-62	-100	36	-76	-34	-105	-25	-102	-69	-63	0	-100	-12	-72	-70	-149	-74	-1116	7914	-3615	-16102	457	-1142	-9373	-12067	-253	-1061	-13163	-7532	-286	-3768	-12442	-9465	-740
0.951667	-26	11	87	-59	-108	-32	13	-14	-19	5	-73	-63	-95	-16	-29	-61	-97	36	-83	-33	-103	-22	-100	-67	-60	1	-97	-10	-75	-70	-145	-74	450	7706	-3684	-15933	507	-1274	-9420	-12021	-34	-1138	-13367	-7526	-362	-3837	-12685	-9497	-942
0.952500	-23	41	86	-59	-111	-33	13	-13	-16	6	-69	-65	-86	-15	-29	-81	-98	38	-83	-35	-105	-22	-98	-72	-67	0	-99	-11	-73	-68	-147	-74	-1768	7500	-3737	-15777	311	-1443	-9461	-11981	19	-1247	-13549	-7527	-238	-3907	-12919	-9533	-1133
0.953333	-32	38	86	-61	-108	-33	12	-13	-17	5	-72	-64	-97	-16	-30	-61	-101	36	-85	-33	-104	-22	-100	-72	-62	0	-99	-12	-73	-72	-151	-75	-802	7305	-3766	-15633	487	-1594	-9487	-11936	-210	-1358	-13706	-7531	-158	-3975	-13142	-9568	-1252
0.954167	-25	40	86	-60	-105	-35	12	-15	-5	3	-74	-64	-97	-16	-27	-59	-101	35	-85	-32	-104	-23	-101	-72	-66	0	-99	-12	-74	-70	-149	-63	-1613	7122	-3773	-15496	710	-1782	-9497	-11897	-321	-1483	-13830	-7542	-138	-4038	-13341	-9615	-1186
0.955000	-28	40	88	-58	-112	-34	12	-14	-18	6	-74	-64	-98	-13	-30	-60	-100	35	-85	-34	-103	-22	-100	-70	-64	0	-102	-13	-70	-70	-148	-77	-2272	6952	-3761	-15368	692	-1979	-9494	-11859	-435	-1622	-13925	-7548	-248	-4095	-13513	-9651	-1115
0.955833	-24	41	87	-58	-110	-32	10	-14	-16	6	-72	-56	-94	-6	-21	-57	-98	38	-84	-31	-103	-22	-101	-73	-63	2	-98	-12	-73	-70	-146	-75	-717	6802	-3717	-15244	660	-2187	-9478	-11833	-481	-1762	-13987	-7557	-316	-4151	-13656	-9702	-1141
0.956667	-28	41	99	-58	-108	-33	12	-12	-13	5	-72	-62	-95	-16	-28	-61	-99	36	-84	-34	-105	-22	-100	-73	-63	-6	-98	-12	-76	-75	-149	-77	-1975	6666	-3659	-15127	611	-2410	-9449	-11786	-516	-1910	-14026	-7572	-273	-4202	-13769	-9750	-1172
0.957500	-25	39	87	-63	-113	-35	9	-17	-19	10	-72	-51	-95	-16	-29	-48	-96	34	-86	-38	-104	-21	-102	-75	-62	-4	-101	-14	-72	-68	-145	-75	-979	6547	-3581	-15008	440	-2665	-9402	-11754	-636	-2064	-14027	-7577	-313	-4246	-13840	-9790	-1124
0.958333	-24	38	87	-59	-107	-35	12	-14	-19	6	-69	-61	-97	-14	-30	-66	-100	43	-82	-31	-103	-22	-100	-73	-64	0	-97	-14	-73	-68	-148	-77	-1429	6445	-3476	-14888	246	-2870	-9344	-11722	-780	-2215	-14001	-7589	-447	-4288	-13907	-9831	-1072
0.959167	-26	42	104	-64	-109	-34	11	-7	-17	5	-68	-62	-96	-15	-28	-57	-97	35	-85	-33	-102	-23	-103	-73	-64	1	-99	-14	-73	-73	-146	-64	-3876	6362	-3356	-14760	129	-3111	-9267	-11704	-1016	-2369	-13945	-7597	-368	-4327	-13871	-9861	-1076
0.960000	-28	39	87	-59	-108	-32	10	-13	-15	4	-72	-66	-95	-16	-30	-58	-98	42	-84	-34	-104	-13	-100	-73	-65	-10	-99	-15	-76	-70	-146	-77	697	6293	-3227	-14647	-387	-3351	-9181	-11683	-1012	-2525	-13864	-7602	-264	-4361	-13824	-9886	-955
0.960833	-25	38	88	-60	-107	-33	11	-16	-18	4	-69	-64	-70	-18	-29	-60	-99	36	-84	-33	-104	-22	-103	-75	-60	0	-98	-12	-74	-67	-147	-73	891	6242	-3085	-14520	-839	-3593	-9083	-11664	-811	-2674	-13757	-7606	-296	-4398	-13736	-9892	-879
0.961667	-38	42	91	-61	-108	-30	15	-11	-16	6	-70	-60	-97	-16	-32	-59	-97	39	-83	-33	-102	-17	-100	-69	-62	-1	-97	-14	-73	-70	-148	-74	-2313	6202	-2933	-14390	-735	-3838	-8967	-11648	-786	-2820	-13627	-7609	-313	-4434	-13607	-9892	-952
0.962500	-24	40	90	-59	-109	-33	11	-12	-16	6	-68	-62	-95	-14	-26	-57	-98	38	-83	-34	-105	-21	-100	-70	-61	0	-95	-12	-70	-69	-144	-73	1851	6173	-2771	-14253	-891	-4082	-8845	-11636	-772	-2962	-13476	-7604	-245	-4474	-13442	-9864	-1017
0.963333	-25	40	90	-58	-105	-30	17	-14	-15	6	-68	-61	-95	-16	-29	-57	-98	38	-85	-31	-101	-18	-99	-75	-64	0	-96	-11	-70	-69	-147	-76	-1031	6147	-2612	-14115	-988	-4324	-8714	-11626	-655	-3096	-13311	-7608	-263	-4523	-13245	-9830	-1128
0.964167	-23	40	91	-51	-108	-34	13	-11	-13	5	-69	-61	-95	-15	-28	-55	-95	38	-82	-28	-104	-22	-98	-70	-59	2	-97	-11	-77	-70	-145	-73	-231	6125	-2452	-13976	-1062	-4568	-8579	-11621	-603	-3226	-13130	-7589	-260	-4580	-13014	-9766	-1069
0.965000	-22	41	90	-57	-104	-31	13	-13	-12	7	-73	-61	-100	-14	-31	-59	-96	29	-84	-31	-102	-21	-100	-70	-62	0	-97	-13	-74	-70	-149	-74	1714	6104	-2295	-13840	-1106	-4804	-8440	-11618	-414	-3355	-12956	-7576	-350	-4648	-12759	-9693	-1077
0.965833	-23	38	86	-62	-110	-39	9	-16	-7	2	-76	-63	-100	-21	-31	-61	-99	36	-84	-34	-107	-23	-100	-68	-63	-4	-99	-17	-73	-70	-147	-85	79	6081	-2143	-13702	-1348	-5034	-8300	-11618	-208	-3478	-12736	-7557	-404	-4723	-12498	-9601	-1353
0.966667	-27	37	77	-62	-109	-35	11	-15	-21	0	-73	-63	-100	-19	-34	-59	-101	34	-86	-33	-109	-24	-99	-68	-58	-1	-98	-14	-76	-73	-149	-78	193	6051	-1994	-13571	-1178	-5264	-8158	-11617	-128	-3600	-12525	-7531	-318	-4811	-12217	-9492	-1491
0.967500	-29	38	86	-53	-111	-35	8	2	-21	4	-73	-61	-96	-17	-31	-58	-101	36	-85	-31	-108	-22	-100	-69	-64	-1	-98	-11	-76	-60	-148	-74	184	6031	-1852	-13445	-758	-5484	-8016	-11620	-46	-3713	-12310	-7499	-92	-4910	-11920	-9358	-1425
0.968333	-25	40	86	-61	-110	-33	11	-14	-18	5	-73	-61	-98	-19	-31	-50	-99	37	-87	-34	-104	-22	-95	-68	-64	-1	-98	-11	-75	-69	-149	-73	-1733	5967	-1718	-13322	-539	-5694	-7875	-11621	-26	-3833	-12093	-7459	-10	-5026	-11624	-9221	-1362
0.969167	-4	41	87	-60	-117	-35	11	-14	-17	5	-72	-62	-98	-16	-29	-58	-100	36	-82	-30	-104	-23	-98	-66	-59	1	-99	-8	-73	-68	-148	-75	-98	5912	-1605	-13216	-310	-5892	-7742	-11622	108	-3950	-11876	-7412	16	-5154	-11324	-9068	-1224
0.970000	-23	42	89	-58	-107	-33	13	-12	-17	6	-73	-61	-97	-12	-29	-57	-99	52	-82	-30	-103	-21	-97	-67	-62	0	-98	-12	-76	-73	-147	-73	-1333	5845	-1495	-13120	-108	-6081	-7605	-11622	225	-4070	-11661	-7329	27	-5294	-11037	-8908	-1230
0.970833	-19	43	88	-58	-110	-35	13	-12	-31	6	-69	-62	-96	-15	-27	-57	-97	40	-83	-31	-103	-21	-98	-65	-62	1	-100	-9	-73	-67	-144	-65	-910	5764	-1393	-13044	86	-6260	-7477	-11627	282	-4199	-11447	-7298	29	-5440	-10754	-8742	-1221
0.971667	-25	42	89	-56	-109	-30	13	-10	-15	6	-70	-63	-98	-16	-26	-56	-96	41	-87	-30	-103	-19	-93	-66	-63	3	-99	-12	-76	-68	-146	-72	-454	5677	-1318	-12984	319	-6423	-7352	-11627	442	-4330	-11242	-7239	99	-5606	-10487	-8579	-1170
0.972500	-25	43	90	-58	-109	-32	-7	-14	-21	6	-73	-59	-94	-14	-28	-56	-99	37	-85	-30	-107	-24	-99	-66	-64	2	-99	-9	-73	-70	-136	-73	-3142	5574	-1249	-12950	515	-6585	-7229	-11633	445	-4470	-11040	-7174	129	-5774	-10235	-8420	-1214
0.973333	-26	44	85	-59	-111	-33	11	-14	-19	5	-77	-66	-101	-13	-33	-61	-103	34	-85	-32	-108	-25	-99	-69	-68	-4	-103	-16	-79	-74	-151	-75	-318	5470	-1198	-12939	420	-6728	-7117	-11642	364	-4619	-10847	-7108	-50	-5951	-10005	-8268	-940
0.974167	-4	41	82	-46	-112	-40	9	-18	-23	2	-76	-65	-99	-16	-31	-63	-100	35	-88	-34	-108	-23	-103	-68	-63	0	-102	-12	-76	-76	-152	-73	2812	5364	-1149	-12950	33	-6864	-6989	-11641	518	-4772	-10659	-7042	-103	-6131	-9784	-8108	-597
0.975000	-26	43	86	-60	-115	-33	12	-14	-17	3	-76	-66	-93	-16	-28	-59	-105	36	-85	-31	-109	-25	-99	-66	-64	1	-103	-15	-77	-70	-150	-76	-1799	5254	-1117	-12986	400	-6987	-6887	-11642	648	-4940	-10478	-6982	12	-6314	-9584	-7972	-805
0.975833	-30	43	87	-60	-114	-33	11	-4	-17	8	-73	-65	-96	-14	-26	-59	-99	38	-87	-32	-109	-22	-100	-66	-63	0	-104	-11	-76	-61	-145	-67	3204	5144	-1091	-13049	340	-7106	-6734	-11638	807	-5113	-10300	-6921	99	-6493	-9392	-7841	-853
0.976667	-23	45	88	-58	-110	-30	15	-10	-18	9	-73	-61	-100	-14	-27	-55	-99	38	-80	-13	-104	-19	-96	-65	-61	2	-95	-12	-73	-70	-146	-73	1472	5042	-1075	-13137	165	-7218	-6601	-11641	864	-5292	-10128	-6866	124	-6679	-9222	-7725	-850
0.977500	-23	46	87	-58	-107	-31	13	-12	-17	9	-72	-61	-94	-12	-25	-58	-97	38	-82	-31	-103	-19	-99	-67	-63	3	-100	-8	-72	-69	-147	-76	1486	4939	-1064	-13249	25	-7327	-6470	-11644	958	-5481	-9965	-6821	168	-6857	-9069	-7619	-939
0.978333	-24	43	88	-57	-108	-30	15	-12	-19	8	-69	-63	-99	-13	-27	-62	-100	39	-83	-29	-103	-19	-96	-68	-64	2	-100	-14	-75	-70	-149	-76	3981	4841	-1052	-13364	-152	-7431	-6322	-11647	1161	-5675	-9807	-6788	237	-7042	-8920	-7528	-987
0.979167	-24	46	87	-59	-111	-32	13	-12	-18	8	-72	-63	-97	-12	-25	-57	-100	39	-84	-28	-107	-21	-99	-68	-63	3	-102	-14	-76	-69	-149	-74	3743	4745	-1057	-13531	-707	-7542	-6174	-11652	1415	-5872	-9652	-6768	248	-7217	-8783	-7448	-1224
0.980000	-26	44	87	-59	-111	-31	15	-12	-19	8	-74	-63	-99	-15	-28	-57	-99	39	-83	-28	-108	-19	-99	-69	-64	0	-105	-15	-77	-73	-150	-75	3330	4655	-1055	-13697	-938	-7655	-6018	-11656	1398	-6077	-9500	-6758	326	-7396	-8655	-7389	-1306
0.980833	-30	42	86	-62	-115	-38	13	-13	-23	8	-76	-64	-99	-12	-26	-59	-99	37	-83	-31	-107	-22	-102	-69	-62	1	-103	-14	-72	-70	-147	-70	4197	4570	-1051	-13868	-740	-7773	-5861	-11667	1402	-6284	-9350	-6760	157	-7565	-8532	-7336	-1022
0.981667	-23	41	87	-60	-110	-33	11	-14	-16	5	-74	-66	-99	-17	-30	-60	-95	35	-84	-36	-107	-24	-101	-72	-65	0	-104	-15	-77	-73	-150	-77	2080	4487	-1045	-14048	-688	-7888	-5697	-11677	1424	-6491	-9205	-6778	132	-7743	-8416	-7296	-857
0.982500	-32	38	87	-64	-112	-36	13	-16	-18	4	-75	-66	-100	-15	-29	-61	-100	35	-84	-32	-108	-22	-101	-67	-65	0	-101	-11	-73	-69	-147	-73	3005	4418	-1031	-14226	-852	-8017	-5532	-11690	1379	-6686	-9053	-6803	348	-7900	-8295	-7266	-527
0.983333	-23	43	88	-60	-109	-29	15	-15	-15	9	-70	-64	-98	-13	-29	-57	-100	38	-84	-33	-101	-19	-99	-68	-63	1	-101	-12	-74	-73	-147	-74	1947	4319	-1011	-14403	-973	-8148	-5362	-11707	1388	-6885	-8903	-6838	449	-8066	-8179	-7247	-182
0.984167	-25	29	89	-70	-111	-34	15	-13	-16	10	-68	-62	-96	-13	-28	-57	-97	39	-81	-30	-105	-19	-98	-81	-61	5	-109	-13	-72	-67	-145	-69	1238	4236	-988	-14563	-1110	-8294	-5197	-11726	1365	-7076	-8758	-6885	408	-8227	-8062	-7236	-83
0.985000	-21	44	92	-57	-105	-30	19	-12	-14	1	-69	-61	-101	-13	-39	-56	-98	38	-80	-29	-101	-19	-97	-66	-64	2	-97	-9	-72	-70	-146	-70	1121	4146	-956	-14707	-1171	-8417	-5038	-11770	1279	-7259	-8601	-6936	338	-8390	-7950	-7239	105
0.985833	-23	45	119	-57	-111	-32	13	-15	-17	7	-70	-64	-98	-14	-28	-59	-98	37	-83	-33	-104	-24	-101	-70	-65	1	-100	-11	-68	-70	-146	-72	-1752	4049	-927	-14837	-992	-8606	-4887	-11784	1128	-7437	-8452	-6992	366	-8552	-7838	-7250	106
0.986667	-26	43	90	-59	-108	-34	11	-15	-17	7	-73	-68	-99	-17	-31	-60	-100	37	-85	-36	-108	-13	-100	-69	-58	1	-101	-10	-75	-72	-150	-72	-1739	3950	-886	-14945	-840	-8772	-4732	-11822	913	-7589	-8295	-7043	329	-8709	-7728	-7263	243
0.987500	-24	41	90	-59	-111	-32	10	-14	-22	7	-72	-62	-94	-15	-29	-59	-98	36	-81	-31	-107	-23	-100	-70	-70	1	-99	-9	-73	-69	-147	-63	2040	3849	-841	-15023	-1262	-8948	-4590	-11856	1015	-7749	-8141	-7093	296	-8862	-7612	-7291	545
0.988333	-27	45	90	-56	-110	-36	18	-13	-16	19	-67	-64	-96	-17	-28	-57	-98	37	-80	-32	-105	-22	-97	-69	-64	3	-99	-12	-76	-67	-147	-72	-3263	3750	-796	-15070	-1020	-9130	-4458	-11898	999	-7880	-7984	-7137	352	-9009	-7505	-7324	503
0.989167	-23	44	89	-57	-110	-33	15	-14	-18	5	-72	-63	-98	-13	-29	-58	-100	35	-84	-32	-107	-22	-100	-67	-46	-10	-99	-10	-68	-68	-147	-73	-739	3632	-748	-15094	-745	-9309	-4337	-11950	957	-8004	-7825	-7170	423	-9153	-7398	-7362	573
0.990000	-25	42	89	-56	-110	-32	13	-12	-19	2	-70	-67	-98	-18	-32	-61	-104	34	-84	-34	-108	-24	-100	-70	-66	-3	-104	-14	-76	-72	-149	-76	-1637	3520	-701	-15093	-425	-9499	-4223	-11992	971	-8116	-7670	-7203	439	-9295	-7296	-7411	765
0.990833	-28	26	86	-61	-109	-38	11	-18	-17	5	-70	-66	-97	-16	-28	-63	-98	36	-84	-33	-107	-21	-101	-72	-63	0	-99	-9	-76	-69	-148	-72	-2770	3416	-648	-15057	-191	-9677	-4122	-12045	937	-8199	-7508	-7210	367	-9419	-7192	-7453	839
0.991667	-26	44	90	-57	-110	-33	17	-14	-16	8	-68	-62	-99	-19	-27	-63	-97	36	-85	-30	-103	-21	-98	-69	-64	1	-98	-13	-76	-69	-147	-74	-1259	3308	-596	-15001	120	-9860	-4024	-12097	935	-8276	-7350	-7215	280	-9537	-7092	-7511	932
0.992500	-25	44	89	-57	-110	-34	13	-10	-13	7	-70	-64	-95	-16	-28	-61	-98	35	-85	-33	-105	-24	-100	-67	-63	2	-101	-11	-77	-68	-147	-73	-867	3208	-542	-14925	-15	-10038	-3938	-12138	1088	-8343	-7196	-7222	223	-9644	-6986	-7569	1154
0.993333	-25	43	89	-58	-109	-31	13	-11	-16	6	-72	-67	-96	-15	-16	-64	-101	34	-87	-34	-104	-23	-99	-70	-63	-3	-99	-12	-75	-72	-151	-76	-2381	3109	-486	-14829	51	-10200	-3859	-12176	966	-8399	-7016	-7208	201	-9739	-6882	-7637	1044
0.994167	-27	43	89	-58	-111	-33	12	-13	-16	9	-70	-64	-97	-17	-28	-62	-99	35	-85	-35	-104	-22	-108	-72	-65	-1	-99	-11	-75	-70	-147	-73	-985	3022	-427	-14726	521	-10367	-3787	-12213	872	-8448	-6900	-7196	229	-9811	-6777	-7701	1052
0.995000	-25	41	88	-57	-110	-34	15	-15	-18	-25	-73	-65	-100	-19	-30	-62	-118	33	-84	-36	-109	-24	-98	-68	-62	0	-97	-14	-74	-73	-150	-73	-2323	2948	-362	-14624	638	-10511	-3717	-12237	821	-8491	-6759	-7183	190	-9893	-6669	-7773	1332
0.995833	-25	46	89	-59	-110	-33	17	-14	-15	7	-74	-64	-96	-14	-27	-61	-100	32	-85	-32	-105	-23	-99	-68	-63	-3	-98	-12	-88	-67	-145	-73	-1219	2877	-293	-14504	480	-10641	-3653	-12258	757	-8533	-6619	-7171	160	-9945	-6549	-7841	1399
0.996667	-22	45	91	-53	-105	-29	13	-12	-13	8	-68	-63	-96	-15	-27	-59	-95	44	-83	-39	-119	-19	-97	-67	-59	3	-95	-11	-72	-69	-146	-73	-924	2822	-214	-14394	404	-10756	-3591	-12260	758	-8573	-6463	-7162	261	-9990	-6432	-7915	1330
0.997500	-26	43	90	-78	-112	-24	13	-13	-17	7	-72	-64	-95	-15	-28	-60	-98	36	-86	-34	-102	-24	-98	-69	-61	0	-107	-9	-72	-68	-144	-74	-1411	2774	-132	-14303	211	-10858	-3537	-12256	739	-8616	-6371	-7163	195	-10018	-6302	-7989	1352
0.998333	-23	40	88	-60	-109	-32	15	-12	-16	4	-72	-55	-100	-21	-29	-43	-103	30	-86	-34	-105	-23	-99	-74	-67	-3	-97	-15	-77	-72	-150	-100	-356	2736	-52	-14224	-11	-10938	-3481	-12244	673	-8663	-6264	-7170	52	-10041	-6176	-8066	1355
0.999167	-1	41	86	-62	-113	-38	8	-18	-19	3	-76	-68	-98	-18	-31	-63	-100	32	-85	-33	-107	-34	-100	-94	-63	-3	-99	-12	-75	-70	-147	-75	-1584	2712	50	-14161	-9	-11006	-3427	-12215	450	-8714	-6160	-7189	76	-10047	-6030	-8139	1339
1.000000	-27	43	86	-60	-113	-32	11	-15	-17	-1	-73	-74	-95	-22	-32	-62	-101	33	-87	-36	-104	-22	-101	-72	-63	-1	-101	-14	-75	-70	-148	-77	-2372	2693	149	-14123	-43	-11058	-3374	-12188	187	-8774	-6069	-7218	-100	-10053	-5888	-8212	1389
1.000833	-26	42	87	-62	-113	-35	11	-15	-17	4	-73	-66	-94	-18	-29	-62	-100	33	-83	-36	-108	-27	-101	-72	-64	0	-96	-13	-75	-72	-147	-74	2569	2687	256	-14110	-749	-11096	-3323	-12126	237	-8835	-5986	-7245	-228	-10046	-5735	-8280	1448
1.001667	-24	40	89	-59	-113	-34	13	-13	-18	7	-72	-64	-98	-21	-22	-61	-100	35	-94	-34	-107	-23	-100	-69	-60	-3	-97	-12	-76	-67	-148	-75	-1207	2682	361	-14127	-848	-11119	-3274	-12070	174	-8903	-5917	-7292	-189	-10039	-5582	-8353	1362
1.002500	-22	43	90	-56	-111	-39	12	-16	-13	8	-72	-63	-92	-17	-27	-59	-97	36	-85	-33	-103	-23	-99	-68	-61	9	-98	-12	-72	-44	-145	-72	-93	2682	467	-14171	-830	-11140	-3222	-12011	71	-8980	-5855	-7341	-300	-10031	-5430	-8418	1199
1.003333	-23	42	88	-56	-107	-33	18	-15	-14	6	-76	-51	-93	-16	-26	-63	-97	35	-87	-32	-103	-21	-96	-66	-61	0	-97	-12	-72	-68	-146	-73	588	2690	566	-14226	-932	-11133	-3177	-11942	17	-9057	-5799	-7396	-169	-10024	-5279	-8483	1083
1.004167	-19	42	88	-56	-107	-35	13	-14	-16	8	-69	-63	-95	-14	-27	-56	-97	37	-82	-34	-104	-22	-100	-66	-75	2	-92	-10	-73	-67	-146	-70	-923	2695	661	-14338	-974	-11156	-3140	-11877	17	-9138	-5754	-7454	-147	-10024	-5131	-8543	1194
1.005000	-23	46	92	-56	-108	-30	17	-12	-14	8	-67	-62	-92	-31	-26	-60	-97	38	-81	-29	-100	-19	-95	-68	-59	1	-95	-11	-69	-66	-145	-76	-96	2695	749	-14457	-781	-11159	-3105	-11810	-58	-9223	-5720	-7518	-346	-10025	-4995	-8612	1093
1.005833	-24	43	92	-59	-97	-36	16	-16	-15	7	-73	-65	-95	-17	-25	-62	-97	36	-84	-33	-105	-23	-102	-69	-61	-3	-94	-13	-73	-68	-147	-64	629	2691	816	-14604	-774	-11173	-3085	-11747	87	-9309	-5696	-7580	-380	-10038	-4864	-8675	846
1.006667	-26	42	87	-62	-109	-39	15	-19	-18	2	-76	-67	-100	-21	-30	-64	-103	27	-92	-36	-111	-24	-102	-70	-68	-6	-103	-21	-78	-74	-152	-80	-1204	2681	867	-14772	-761	-11186	-3070	-11678	108	-9399	-5691	-7644	-366	-10057	-4750	-8741	670
1.007500	-30	8	81	-63	-114	-36	9	-21	-21	0	-77	-66	-99	-19	-29	-63	-102	33	-86	-32	-108	-23	-104	-70	-66	-1	-103	-15	-74	-70	-147	-77	-191	2668	915	-14945	-268	-11207	-3066	-11632	-31	-9471	-5660	-7700	-331	-10083	-4640	-8781	499
1.008333	-27	41	86	-61	-111	-36	17	-17	-17	3	-73	-64	-97	-19	-30	-62	-102	34	-83	-32	-108	-24	-100	-69	-65	-3	-99	-14	-78	-72	-148	-78	-1532	2672	940	-15129	219	-11213	-3070	-11579	-122	-9543	-5650	-7755	-268	-10118	-4549	-8855	365
1.009167	-24	42	88	-63	-115	-36	15	-17	-19	4	-72	-66	-99	-15	-30	-60	-101	33	-85	-35	-105	-24	-114	-69	-63	-4	-100	-8	-73	-69	-148	-74	-1539	2608	937	-15316	360	-11278	-3090	-11532	-211	-9612	-5648	-7800	-273	-10160	-4467	-8911	267
1.010000	-27	41	88	-62	-109	-34	16	-14	-22	5	-75	-57	-99	-17	-32	-62	-103	33	-85	-32	-105	-23	-100	-73	-63	-5	-100	-14	-74	-70	-150	-79	-973	2562	949	-15502	521	-11328	-3126	-11485	-286	-9671	-5650	-7847	-297	-10214	-4405	-8970	49
1.010833	-21	66	91	-59	-109	-36	16	-15	-16	5	-70	-61	-95	-16	-28	-60	-98	34	-84	-31	-105	-21	-101	-69	-66	0	-97	-19	-76	-70	-148	-75	-1781	2504	888	-15689	692	-11395	-3178	-11459	-349	-9723	-5657	-7889	-370	-10272	-4356	-9024	-114
1.011667	-22	44	89	-61	-109	-30	17	-14	-16	10	-70	-63	-98	-17	-26	-59	-100	35	-83	-32	-103	-19	-99	-65	-64	-1	-101	-11	-74	-72	-147	-75	-974	2431	829	-15866	856	-11470	-3237	-11436	-442	-9775	-5672	-7924	-489	-10339	-4324	-9086	-180
1.012500	-24	88	92	-59	-111	-34	15	-15	-19	5	-70	-62	-94	-16	-28	-59	-100	35	-86	-32	-105	-23	-101	-44	-62	0	-99	-8	-73	-69	-139	-76	-1710	2347	752	-16038	1080	-11562	-3324	-11400	-514	-9812	-5691	-7961	-508	-10410	-4303	-9143	-311
1.013333	-25	40	88	-60	-108	-33	15	-15	-17	6	-85	-83	-98	-12	-30	-61	-102	32	-85	-31	-108	-21	-100	-69	-64	-3	-97	-12	-73	-72	-149	-76	-3214	2246	654	-16193	1459	-11658	-3420	-11374	-764	-9850	-5718	-7993	-521	-10485	-4298	-9201	-262
1.014167	-29	35	86	-63	-111	-34	13	-18	-18	4	-75	-64	-102	-17	-31	-64	-101	32	-87	-34	-108	-33	-104	-48	-66	-5	-98	-11	-77	-72	-149	-75	1400	2137	538	-16341	1117	-11775	-3528	-11351	-817	-9883	-5753	-8022	-581	-10565	-4302	-9253	-144
1.015000	-25	40	85	-62	-112	-38	9	-16	-45	3	-74	-67	-78	-24	-33	-63	-102	30	-86	-36	-107	-26	-104	-75	-68	-5	-101	-16	-79	-76	-151	-79	-328	2013	407	-16471	871	-11893	-3646	-11300	-782	-9920	-5797	-8055	-435	-10650	-4319	-9308	-194
1.015833	-26	64	85	-63	-116	-40	9	-16	-19	1	-76	-70	-98	-19	-31	-62	-102	29	-85	-38	-107	-25	-103	-69	-63	-4	-101	-13	-78	-70	-148	-76	-576	1883	263	-16585	901	-12018	-3787	-11294	-762	-9948	-5851	-8086	-405	-10720	-4337	-9353	-275
1.016667	-25	40	87	-60	-107	-32	17	-12	-18	5	-74	-64	-96	-17	-24	-59	-100	34	-85	-55	-104	-23	-99	-68	-63	-1	-95	-13	-75	-68	-145	-73	1566	1742	111	-16690	752	-12148	-3908	-11255	-762	-9976	-5912	-8119	-487	-10796	-4365	-9403	-361
1.017500	-23	24	88	-59	-114	-33	13	-16	-18	7	-72	-64	-98	-17	-30	-61	-97	35	-85	-31	-104	-23	-92	-69	-65	-1	-96	-23	-74	-69	-145	-76	-128	1586	-59	-16773	621	-12284	-4082	-11224	-737	-10008	-5987	-8150	-453	-10864	-4400	-9449	-408
1.018333	-25	39	88	-58	-108	-34	19	8	-14	4	-74	-60	-100	-17	-31	-58	-99	32	-86	-33	-107	-23	-100	-69	-66	-3	-97	-12	-73	-70	-147	-90	629	1420	-243	-16851	631	-12416	-4239	-11177	-783	-10049	-6067	-8186	-432	-10945	-4444	-9489	-429
1.019167	-26	43	87	-59	-107	-32	15	-12	-16	6	-73	-64	-94	-14	-30	-59	-101	43	-86	-31	-105	-23	-100	-68	-80	-1	-97	-11	-73	-69	-144	-77	2454	1248	-415	-16908	433	-12551	-4401	-11131	-534	-10086	-6154	-8222	-493	-11016	-4487	-9526	-239
1.020000	-27	43	91	-57	-109	-31	15	-13	-16	8	-73	-64	-77	-14	-33	-59	-99	34	-84	-32	-105	-23	-101	-68	-62	-3	-100	-14	-76	-72	-148	-75	1083	1066	-600	-16961	136	-12683	-4562	-11075	-355	-10134	-6256	-8264	-331	-11075	-4538	-9559	-316
1.020833	-25	39	93	-60	-114	-35	10	-12	-18	5	-74	-64	-97	-16	-29	-59	-98	33	-87	-33	-108	-24	-100	-76	-65	-3	-99	-14	-74	-69	-144	-77	1713	880	-784	-16991	252	-12807	-4725	-11016	-420	-10189	-6361	-8298	-219	-11132	-4592	-9586	-351
1.021667	-25	40	90	-59	-107	-32	15	-13	-18	6	-72	-65	-97	-15	-29	-60	-107	34	-83	-32	-105	-23	-99	-67	-61	-3	-97	-15	-72	-68	-148	-75	1075	687	-947	-17012	383	-12915	-4881	-10948	-443	-10246	-6469	-8338	-359	-11187	-4651	-9611	-147
1.022500	-23	42	91	-59	-110	-35	13	-14	-15	7	-70	-62	-96	-19	-30	-58	-95	34	-84	-32	-107	-40	-100	-67	-62	0	-94	-14	-73	-72	-145	-75	225	486	-1146	-17027	278	-13039	-5035	-10879	-491	-10310	-6579	-8381	-393	-11233	-4711	-9627	-227
1.023333	-24	41	90	-60	-109	-36	13	-17	-16	5	-67	-68	-96	-19	-33	-61	-100	32	-87	-34	-105	-24	-100	-69	-65	-5	-102	-14	-74	-72	-150	-78	1264	294	-1337	-17028	189	-13142	-5180	-10808	-428	-10379	-6691	-8418	-219	-11280	-4780	-9645	-46
1.024167	-27	39	88	-63	-112	-38	11	-18	-18	4	-75	-66	-96	-18	-30	-62	-99	30	-66	-29	-107	-24	-102	-67	-64	-3	-98	-12	-72	-67	-145	-74	190	76	-1485	-17014	147	-13233	-5312	-10730	-402	-10450	-6796	-8448	-131	-11319	-4841	-9651	297
1.025000	-24	43	92	-59	-107	-33	13	-16	-15	9	-73	-64	-95	-18	-31	-59	-96	35	-85	-31	-103	-22	-98	-66	-61	0	-101	-14	-74	-69	-149	-69	317	-135	-1634	-16995	179	-13314	-5440	-10655	-448	-10523	-6898	-8478	-203	-11354	-4913	-9657	260
1.025833	-22	40	90	-60	-108	-35	10	-15	-18	5	-76	-64	-97	-17	-30	-61	-101	29	-88	-34	-103	-10	-103	-69	-66	-3	-100	-29	-74	-70	-146	-77	-487	-345	-1788	-16971	330	-13386	-5554	-10584	-374	-10602	-6988	-8501	-223	-11389	-4985	-9662	323
1.026667	-25	39	89	-62	-108	-35	9	-17	-18	4	-75	-67	-101	-19	-35	-62	-82	35	-88	-35	-105	-23	-101	-69	-64	-3	-102	-17	-76	-75	-149	-76	-3022	-559	-1921	-16932	816	-13448	-5650	-10514	-614	-10679	-7068	-8525	-156	-11419	-5053	-9658	445
1.027500	-26	42	86	-60	-109	-36	9	-14	-19	4	-70	-62	-96	-17	-29	-59	-101	34	-85	-33	-107	-23	-100	-72	-65	0	-101	-16	-76	-70	-147	-78	303	-767	-2036	-16888	711	-13498	-5742	-10443	-704	-10758	-7135	-8522	-315	-11447	-5122	-9671	593
1.028333	-24	41	89	-62	-108	-33	24	-16	-21	6	-73	-67	-95	-19	-32	-62	-98	33	-87	-31	-103	-22	-100	-68	-62	-1	-100	-16	-76	-70	-149	-80	197	-972	-2145	-16839	510	-13537	-5813	-10374	-506	-10834	-7189	-8513	-303	-11478	-5185	-9649	587
1.029167	-27	41	91	-61	-109	-38	8	-16	-14	6	-75	-64	-96	-18	-30	-62	-100	11	-86	-31	-110	-25	-100	-67	-64	-1	-100	-14	-75	-69	-147	-75	-2428	-1173	-2231	-16784	966	-13566	-5879	-10315	-442	-10904	-7228	-8498	-286	-11501	-5247	-9638	514
1.030000	-25	42	90	-61	-109	-34	11	-15	-18	4	-73	-66	-97	-16	-31	-61	-101	34	-86	-32	-105	-19	-99	-68	-66	-4	-102	-16	-73	-68	-147	-75	532	-1373	-2306	-16731	1069	-13583	-5925	-10255	-371	-10975	-7252	-8469	-222	-11524	-5304	-9630	494
1.030833	-25	44	92	-60	-111	-36	12	-14	-15	6	-69	-63	-95	-19	-30	-62	-98	36	-86	-32	-109	-25	-99	-73	-78	-4	-103	-14	-70	-70	-145	-75	-1253	-1563	-2366	-16677	1223	-13602	-5969	-10208	-214	-11041	-7261	-8428	-177	-11554	-5349	-9619	380
1.031667	-24	42	90	-59	-111	-34	11	-15	4	5	-72	-66	-98	-23	-39	-62	-100	33	-87	-32	-104	-23	-103	-70	-65	-4	-102	-15	-76	-73	-151	-76	-851	-1746	-2416	-16625	1513	-13606	-5995	-10179	-72	-11100	-7261	-8375	-196	-11581	-5403	-9615	508
1.032500	-27	23	85	-63	-113	-41	6	-21	-21	4	-74	-66	-101	-23	-32	-66	-98	33	-90	-34	-105	-19	-102	-72	-64	-1	-100	-13	-76	-69	-148	-76	1069	-1916	-2449	-16572	1578	-13602	-6012	-10128	177	-11151	-7246	-8313	-174	-11603	-5443	-9602	474
1.033333	-27	40	86	-60	-111	-38	-4	-14	-19	6	-74	-65	-102	-21	-34	-62	-100	33	-87	-34	-107	-22	-101	-70	-64	-3	-103	-16	-73	-72	-153	-77	285	-2077	-2474	-16527	1349	-13586	-6010	-10098	437	-11193	-7225	-8242	-174	-11626	-5479	-9593	160
1.034167	-24	39	85	-58	-109	-38	10	-14	-17	2	-70	-64	-95	-18	-31	-61	-99	30	-84	-35	-103	-23	-102	-69	-64	0	-101	-14	-76	-69	-146	-77	344	-2226	-2478	-16489	1516	-13578	-6007	-10067	470	-11224	-7197	-8165	-81	-11647	-5509	-9581	-126
1.035000	-25	39	86	-65	-108	-35	10	-14	-15	0	-72	-67	-98	-21	-33	-61	-99	34	-86	-32	-108	-24	-100	-69	-64	-1	-101	-13	-75	-68	-147	-85	926	-2359	-2476	-16459	1817	-13558	-5983	-10039	616	-11243	-7161	-8084	-80	-11667	-5537	-9569	-234
1.035833	-27	39	86	-59	-111	-36	9	-13	-16	7	-70	-63	-96	-18	-30	-60	-98	36	-87	-32	-109	-12	-99	-68	-63	0	-100	-13	-75	-66	-145	-73	151	-2482	-2464	-16439	1759	-13535	-5952	-10017	722	-11256	-7124	-7996	4	-11684	-5555	-9553	-402
1.036667	-22	42	87	-57	-107	-32	13	-10	-17	6	-70	-61	-97	-16	-30	-57	-97	20	-85	-32	-102	-18	-96	-67	-63	3	-96	-9	-70	-67	-144	-74	1318	-2587	-2443	-16426	1389	-13507	-5917	-9993	811	-11249	-7090	-7913	55	-11703	-5577	-9538	-327
1.037500	-23	42	89	-59	-108	-33	13	-10	-13	7	-67	-60	-96	-16	-27	-56	-98	36	-83	-32	-105	-18	-99	-66	-51	2	-96	-11	-73	-64	-142	-73	400	-2680	-2415	-16431	1164	-13479	-5863	-9974	879	-11237	-7062	-7829	-67	-11709	-5597	-9516	-195
1.038333	-23	41	88	-83	-107	-31	13	-6	-14	9	-69	-61	-98	-15	-30	-56	-98	37	-83	-30	-103	-17	-95	-65	-65	3	-97	-11	-74	-66	-145	-75	784	-2761	-2370	-16445	906	-13445	-5801	-9953	926	-11214	-7033	-7752	-35	-11728	-5621	-9500	-211
1.039167	-22	40	87	-56	-109	-32	11	-12	-15	8	-70	-61	-96	-15	-29	-58	-100	36	-82	-34	-104	-21	-100	-60	-63	4	-95	-10	-73	-64	-148	-72	957	-2828	-2333	-16475	606	-13421	-5742	-9935	1006	-11183	-7008	-7682	-73	-11740	-5636	-9472	-145
1.040000	-26	41	88	-58	-108	-36	21	-13	-11	5	-75	-63	-99	-19	-32	-60	-101	32	-85	-34	-109	-21	-100	-70	-67	-1	-100	-16	-78	-68	-150	-77	-1219	-2883	-2285	-16501	493	-13386	-5670	-9913	886	-11141	-6992	-7617	-208	-11747	-5660	-9449	-193
1.040833	-26	36	77	-62	-112	-38	7	-17	-23	4	-74	-62	-97	-15	-31	-59	-101	35	-82	-18	-105	-21	-101	-67	-61	4	-99	-13	-72	-65	-146	-74	988	-2920	-2225	-16570	-53	-13350	-5593	-9888	776	-11090	-6969	-7560	-134	-11750	-5674	-9416	-208
1.041667	-25	40	90	-60	-110	-33	10	-12	-16	58	-70	-61	-112	-16	-31	-59	-98	34	-82	-29	-110	-21	-96	-68	-65	3	-96	-15	-74	-66	-147	-75	2980	-2947	-2158	-16639	-894	-13313	-5513	-9859	983	-11033	-6956	-7508	38	-11752	-5692	-9377	-194
1.042500	-22	39	91	-58	-111	-36	10	-13	-15	7	-70	-63	-98	-13	-28	-59	-100	34	-84	-33	-107	-23	-98	-72	-64	3	-100	-13	-74	-65	-144	-72	-756	-2956	-2085	-16717	-814	-13278	-5433	-9833	845	-10973	-6937	-7469	12	-11746	-5719	-9331	-258
1.043333	-25	39	88	-59	-108	-38	12	-12	-22	6	-72	-62	-74	-14	-28	-57	-101	35	-83	-30	-101	-18	-96	-69	-63	2	-96	-13	-73	-73	-146	-73	2444	-2955	-1978	-16807	-1016	-13243	-5348	-9799	770	-10908	-6916	-7436	37	-11752	-5717	-9285	-258
1.044167	-25	43	91	-56	-110	-31	15	-12	-17	8	-68	-60	-90	-13	-26	-67	-98	35	-79	-30	-107	-22	-98	-66	-63	5	-95	-10	-73	-64	-143	-72	745	-2940	-1919	-16902	-1190	-13205	-5266	-9766	824	-10845	-6888	-7408	62	-11739	-5723	-9236	-410
1.045000	-24	43	97	-57	-105	-31	16	-11	-12	8	-73	-62	-97	-13	-30	-58	-98	35	-81	-28	-103	-18	-96	-66	-61	1	-97	-9	-73	-66	-145	-73	375	-2920	-1830	-17010	-1231	-13169	-5182	-9732	881	-10784	-6859	-7387	185	-11735	-5724	-9187	-349
1.045833	-26	39	91	-61	-110	-32	12	-14	-19	7	-74	-63	-98	-15	-29	-59	-99	34	-84	-31	-102	-23	-99	-68	-62	-1	-99	-7	-74	-68	-147	-77	1543	-2886	-1739	-17126	-1145	-13135	-5105	-9698	946	-10732	-6822	-7373	227	-11726	-5715	-9136	-156
1.046667	-27	37	90	-61	-108	-32	13	-16	-22	5	-77	-62	-99	-16	-38	-61	-102	35	-86	-31	-107	-22	-101	-72	-64	0	-99	-14	-77	-72	-151	-76	1048	-2834	-1646	-17245	-1407	-13097	-5016	-9661	1126	-10674	-6773	-7360	163	-11720	-5698	-9083	-284
1.047500	-22	41	88	-62	-110	-36	10	-16	-19	5	-77	-67	-97	-18	-29	-62	-101	30	-87	-50	-104	-24	-103	-67	-65	-1	-98	-16	-74	-69	-148	-77	198	-2771	-1552	-17366	-1331	-13057	-4927	-9626	990	-10631	-6713	-7348	108	-11703	-5667	-9026	-482
1.048333	-26	37	87	-68	-109	-35	13	-6	-16	2	-77	-68	-101	-22	-34	-63	-100	29	-88	-36	-107	-26	-104	-73	-68	-3	-103	-17	-79	-77	-151	-81	603	-2697	-1463	-17486	-797	-13014	-4835	-9590	874	-10594	-6643	-7338	23	-11692	-5627	-8982	-344
1.049167	-30	34	86	-64	-114	-38	8	-22	-23	2	-79	-69	-99	-19	-33	-63	-104	32	-88	-31	-111	-57	-107	-69	-66	0	-98	-14	-76	-72	-148	-77	-1171	-2609	-1369	-17599	-418	-12970	-4735	-9549	805	-10583	-6556	-7331	43	-11672	-5567	-8931	-169
1.050000	-25	38	90	-63	-110	-34	15	-16	-12	6	-88	-68	-99	-18	-30	-60	-100	33	-87	-32	-104	-25	-102	-70	-64	-3	-101	-17	-74	-72	-150	-78	-230	-2506	-1289	-17711	-363	-12919	-4628	-9512	742	-10535	-6460	-7308	-57	-11656	-5494	-8887	-142
1.050833	-24	38	90	-60	-110	-35	13	-16	-19	3	-75	-64	-93	-16	-30	-60	-101	35	-87	-32	-114	-23	-104	-70	-52	-1	-100	-15	-74	-69	-150	-76	-702	-2396	-1211	-17821	-409	-12875	-4517	-9475	743	-10517	-6357	-7292	-112	-11635	-5408	-8849	-127
1.051667	-27	41	91	-59	-129	-35	16	-16	-13	7	-75	-66	-112	-19	-30	-62	-98	34	-85	-31	-109	-23	-101	-68	-64	0	-97	-16	-76	-72	-149	-74	-752	-2272	-1140	-17917	-317	-12821	-4391	-9442	630	-10505	-6243	-7274	-45	-11616	-5314	-8818	-95
1.052500	-21	41	90	-63	-109	-34	13	-16	-15	4	-75	-66	-95	-18	-28	-61	-96	29	-90	-56	-104	-25	-101	-102	-64	-5	-100	-14	-72	-68	-147	-76	-357	-2142	-1080	-18008	-42	-12760	-4258	-9404	544	-10503	-6122	-7255	75	-11593	-5205	-8796	-120
1.053333	-25	37	90	-48	-108	-32	15	-15	-18	5	-76	-66	-98	-19	-33	-61	-102	32	-90	-33	-107	-26	-103	-70	-62	-1	-99	-15	-75	-74	-152	-76	-2371	-1999	-1030	-18090	236	-12700	-4113	-9374	491	-10501	-5997	-7235	79	-11579	-5092	-8778	-144
1.054167	-29	37	89	-60	-112	-38	13	-14	-16	4	-74	-68	-98	-18	-36	-61	-99	38	-87	-34	-110	-25	-107	-70	-62	-1	-99	-14	-72	-70	-149	-78	-1583	-1852	-976	-18155	375	-12634	-3958	-9340	275	-10500	-5866	-7215	-146	-11552	-4971	-8767	-95
1.055000	-27	63	91	-59	-96	-36	15	-16	-18	2	-75	-67	-98	-18	-31	-61	-98	35	-88	-32	-104	-24	-105	-67	-64	-3	-99	-16	-74	-70	-151	-75	2275	-1697	-934	-18211	-30	-12564	-3798	-9309	319	-10506	-5732	-7196	-110	-11536	-4846	-8763	29
1.055833	-27	39	87	-61	-110	-39	10	-15	-18	4	-75	-65	-98	-15	-31	-58	-102	33	-87	-31	-105	-24	-105	-65	-64	-1	-98	-14	-73	-73	-144	-74	-1731	-1538	-895	-18253	96	-12487	-3626	-9279	326	-10508	-5593	-7179	-7	-11512	-4720	-8760	16
1.056667	-23	41	91	-59	-109	-34	15	-13	-14	-4	-76	-70	-98	-8	-45	-57	-100	33	-88	-38	-107	-25	-103	-72	-63	-3	-103	-15	-76	-73	-149	-76	1093	-1381	-861	-18289	-63	-12417	-3448	-9265	279	-10517	-5463	-7169	-80	-11498	-4592	-8771	-132
1.057500	-25	39	86	-62	-115	-39	10	-14	-17	5	-77	-66	-97	-16	-29	-59	-102	36	-88	-35	-105	-25	-101	-67	-60	0	-96	-15	-74	-67	-145	-74	450	-1209	-824	-18314	-270	-12329	-3262	-9220	184	-10512	-5328	-7162	-32	-11478	-4464	-8775	-321
1.058333	-25	41	84	-58	-111	-41	13	-10	-19	6	-73	-64	-100	-15	-32	-59	-98	34	-88	-34	-105	-22	-101	-70	-61	-1	-93	-14	-73	-74	-148	-76	-23	-1043	-789	-18325	-348	-12247	-3075	-9193	135	-10511	-5199	-7158	-38	-11466	-4347	-8790	-374
1.059167	-27	41	89	-58	-108	-36	16	-14	-16	6	-73	-64	-97	-8	-29	-59	-99	43	-85	-35	-108	-23	-100	-72	-63	0	-96	-13	-73	-68	-146	-77	1273	-876	-753	-18332	-396	-12164	-2887	-9169	180	-10504	-5069	-7162	-65	-11448	-4243	-8806	-382
1.060000	-27	37	88	-49	-110	-28	15	-13	-17	2	-74	-63	-98	-14	-32	-58	-99	35	-85	-32	-104	-23	-98	-69	-64	-1	-98	-14	-74	-73	-147	-75	1661	-712	-719	-18357	-809	-12080	-2697	-9143	415	-10503	-4942	-7176	-201	-11443	-4108	-8818	-472
1.060833	-26	40	87	-58	-109	-33	12	-10	-15	7	-74	-64	-96	-12	-29	-57	-100	36	-95	-32	-107	-23	-101	-70	-70	0	-96	-13	-73	-69	-145	-75	201	-549	-678	-18329	-969	-12000	-2516	-9118	347	-10491	-4818	-7196	-231	-11423	-3994	-8831	-610
1.061667	-27	38	89	-58	-75	-32	12	-13	-17	5	-78	-63	-99	-14	-30	-59	-99	38	-84	-31	-105	-19	-98	-70	-65	0	-96	-15	-75	-69	-147	-73	1042	-379	-635	-18323	-895	-11925	-2334	-9093	274	-10480	-4698	-7216	-135	-11432	-3883	-8844	-550
1.062500	-26	39	89	-58	-111	-33	13	-12	-19	6	-72	-61	-99	-14	-29	-58	-100	37	-87	-30	-110	-22	-101	-53	-62	1	-95	-12	-75	-67	-145	-74	-423	-210	-591	-18319	-927	-11855	-2165	-9077	282	-10467	-4578	-7260	-242	-11431	-3771	-8853	-494
1.063333	-22	41	89	-68	-91	-27	16	-10	-15	3	-70	-64	-97	-12	-30	-57	-99	37	-85	-31	-102	-18	-97	-68	-61	2	-84	-12	-73	-68	-145	-73	67	-65	-548	-18314	-947	-11790	-2001	-9058	210	-10462	-4462	-7284	-248	-11431	-3660	-8863	-624
1.064167	-21	40	89	-58	-108	-31	13	-10	-16	8	-70	-62	-91	-12	-24	-58	-98	22	-84	-32	-103	-22	-98	-69	-60	3	-95	-10	-72	-64	-146	-75	-43	128	-506	-18316	-1022	-11735	-1850	-9033	96	-10447	-4350	-7326	-115	-11436	-3541	-8866	-661
1.065000	-25	39	89	-56	-107	-33	11	-11	-15	6	-74	-62	-96	-15	-31	-59	-100	37	-85	-31	-108	-22	-98	-70	-65	1	-95	-12	-78	-65	-149	-75	-981	246	-471	-18329	-1091	-11689	-1716	-9031	-4	-10437	-4237	-7378	-88	-11445	-3429	-8872	-457
1.065833	-26	37	84	-63	-116	-36	8	-16	-22	3	-77	-67	-96	-15	-32	-63	-99	34	-68	-35	-111	-25	-100	-70	-65	-1	-99	-13	-72	-70	-147	-79	-1187	458	-437	-18343	-988	-11644	-1592	-9024	-38	-10433	-4129	-7420	-49	-11455	-3306	-8869	-530
1.066667	-27	36	86	-60	-112	-36	11	-17	-22	0	-76	-64	-99	-19	-21	-63	-101	35	-87	-34	-109	-23	-102	-73	-65	-1	-98	-13	-77	-72	-150	-79	-2969	635	-410	-18370	-754	-11612	-1477	-9014	-119	-10426	-4024	-7468	-21	-11472	-3184	-8868	-626
1.067500	-25	41	84	-59	-112	-35	10	-14	-19	4	-74	-64	-97	-16	-30	-64	-99	34	-86	-35	-104	-21	-101	-70	-64	0	-96	-14	-74	-68	-148	-76	-3884	792	-388	-18404	-344	-11571	-1381	-9010	-368	-10417	-3909	-7516	-113	-11486	-3044	-8854	-568
1.068333	-24	38	71	-61	-112	-34	12	-15	-22	4	-73	-66	-95	-17	-31	-65	-100	34	-86	-32	-103	-23	-99	-72	-66	6	-97	1	-73	-67	-148	-78	131	951	-377	-18453	-489	-11539	-1295	-9005	-323	-10411	-3822	-7559	-258	-11512	-2923	-8843	-561
1.069167	-22	43	86	-57	-109	-35	11	-14	-17	6	-74	-62	-94	-17	-43	-62	-98	36	-85	-34	-96	-24	-101	-73	-64	0	-98	-11	-73	-69	-148	-76	-3442	1101	-376	-18515	-152	-11514	-1226	-9005	-248	-10402	-3733	-7606	-296	-11535	-2789	-8823	-500
1.070000	-23	42	89	-62	-107	-45	16	-14	-18	8	-73	-64	-98	-15	-32	-63	-97	34	-85	-35	-103	-21	-99	-70	-63	1	-97	-12	-64	-68	-147	-69	-1900	1241	-387	-18588	190	-11480	-1166	-9002	-222	-10397	-3645	-7643	-281	-11563	-2661	-8803	-532
1.070833	-26	41	87	-59	-105	-33	12	-14	-12	5	-70	-63	-96	-14	-28	-56	-96	34	-84	-32	-101	-22	-100	-69	-63	1	-98	-10	-74	-67	-147	-74	-1364	1374	-411	-18676	396	-11449	-1129	-9007	-238	-10386	-3565	-7683	-108	-11597	-2529	-8780	-722
1.071667	-25	45	89	-56	-109	-32	9	-13	-14	0	-72	-63	-96	-16	-27	-62	-99	33	-85	-34	-105	-21	-98	-69	-62	0	-97	-10	-73	-66	-149	-77	-2321	1489	-438	-18775	649	-11417	-1100	-9009	-177	-10375	-3498	-7722	-55	-11631	-2420	-8755	-661
1.072500	-25	43	86	-60	-109	-38	9	-15	-21	8	-72	-65	-99	-17	-27	-61	-100	32	-83	-34	-104	-24	-97	-74	-66	-1	-98	-10	-75	-69	-147	-75	-1391	1597	-479	-18887	873	-11384	-1094	-9012	-178	-10345	-3444	-7748	-127	-11669	-2302	-8726	-555
1.073333	-24	56	89	-61	-113	-36	21	-19	-17	4	-76	-68	-101	-21	-33	-65	-101	29	-87	-39	-109	-25	-100	-70	-67	-10	-104	-15	-78	-72	-151	-80	-173	1684	-530	-19009	724	-11349	-1101	-9015	81	-10350	-3406	-7780	-62	-11708	-2227	-8700	-690
1.074167	-27	39	82	-61	-110	-36	8	-21	-23	1	-76	-69	-97	-9	-32	-62	-103	33	-86	-33	-105	-24	-99	-74	-66	0	-101	-13	-74	-70	-150	-80	-1385	1763	-579	-19138	697	-11307	-1123	-9012	223	-10325	-3372	-7801	97	-11746	-2151	-8664	-885
1.075000	-25	51	85	-59	-109	-39	10	-16	-18	6	-74	-67	-97	-19	-28	-62	-101	29	-84	-33	-105	-23	-98	-68	-65	-1	-101	-15	-74	-68	-147	-81	-134	1820	-632	-19273	956	-11268	-1155	-9008	138	-10308	-3358	-7821	96	-11780	-2098	-8635	-917
1.075833	-27	41	88	-60	-110	-34	11	-16	-18	5	-70	-65	-95	-16	-27	-61	-98	33	-82	-30	-104	-15	-99	-45	-64	0	-99	-14	-74	-66	-145	-75	-868	1871	-682	-19409	1106	-11224	-1203	-9002	139	-10286	-3354	-7833	20	-11808	-2065	-8595	-839
1.076667	-27	41	88	-57	-108	-30	16	-15	-19	3	-69	-61	-104	-14	-26	-61	-101	34	-82	-28	-104	-19	-99	-67	-65	1	-96	-9	-70	-68	-146	-76	-210	1902	-732	-19553	954	-11191	-1271	-8991	111	-10265	-3364	-7843	6	-11839	-2050	-8560	-866
1.077500	-21	44	90	-56	-105	-32	17	-13	-17	8	-69	-61	-98	-12	-22	-52	-113	37	-80	-30	-100	-22	-96	-66	-64	0	-95	-12	-72	-66	-144	-75	506	1918	-779	-19702	773	-11156	-1353	-8980	88	-10255	-3400	-7852	119	-11864	-2063	-8525	-918
1.078333	-23	42	88	-57	-105	-30	18	-12	-14	7	-67	-60	-97	-15	-26	-57	-101	35	-83	-29	-104	-19	-97	-65	-63	1	-96	-8	-74	-66	-142	-76	101	1924	-818	-19849	629	-11132	-1453	-8962	58	-10242	-3441	-7855	77	-11881	-2101	-8486	-918
1.079167	-24	44	88	-55	-107	-29	17	-11	-18	-11	-69	-60	-93	-12	-28	-57	-101	37	-80	-27	-104	-19	-96	-66	-67	0	-98	-8	-72	-65	-146	-74	924	1922	-850	-19995	374	-11123	-1565	-8939	40	-10242	-3500	-7863	10	-11898	-2154	-8460	-926
1.080000	-26	42	88	-107	-111	-33	16	-10	-17	9	-69	-62	-97	-13	-23	-56	-99	35	-83	-29	-104	-17	-94	-65	-61	10	-97	-11	-72	-66	-143	-63	15	1904	-879	-20139	226	-11126	-1692	-8915	-10	-10247	-3580	-7860	86	-11908	-2231	-8428	-858
1.080833	-26	44	87	-57	-108	-32	16	-15	-21	7	-74	-61	-95	-15	-23	-56	-99	36	-83	-27	-108	-18	-97	-64	-66	1	-98	-10	-75	-65	-144	-74	-1310	1882	-897	-20276	389	-11147	-1826	-8888	-309	-10269	-3658	-7863	66	-11917	-2322	-8400	-781
1.081667	-28	25	87	-53	-111	-34	16	-12	-15	8	-73	-62	-98	-12	-26	-58	-103	35	-83	-31	-103	-21	-98	-66	-81	2	-98	-14	-75	-42	-145	-77	2835	1848	-924	-20410	-204	-11190	-1992	-8857	-358	-10305	-3781	-7863	29	-11924	-2428	-8377	-648
1.082500	-26	38	88	-58	-109	-34	13	-15	-21	5	-75	-63	-97	-19	-25	-59	-101	37	-81	-29	-105	-21	-96	-65	-67	-3	-98	-9	-75	-66	-141	-73	665	1809	-931	-20531	-714	-11256	-2158	-8817	-376	-10348	-3902	-7859	47	-11926	-2541	-8349	-620
1.083333	-26	38	101	-53	-111	-28	18	-10	-17	7	-68	-59	-94	-11	-24	-53	-103	38	-80	-26	-104	-19	-93	-64	-66	5	-95	-7	-72	-77	-142	-74	322	1761	-945	-20652	-698	-11330	-2336	-8784	-522	-10402	-4029	-7854	103	-11933	-2664	-8319	-646
1.084167	-21	47	91	-53	-104	-28	18	-10	-15	10	-74	-57	-92	-13	-24	-55	-96	40	-78	-25	-102	-18	-92	-63	-63	3	-95	-7	-70	-66	-142	-68	1952	1711	-961	-20762	-788	-11443	-2522	-8743	-565	-10479	-4177	-7852	215	-11945	-2787	-8314	-585
1.085000	-24	45	91	-52	-103	-28	20	-12	-16	12	-68	-59	-96	-9	-24	-56	-98	41	-79	-23	-99	-14	-91	-62	-63	4	-94	-7	-68	-63	-142	-70	179	1642	-983	-20865	-851	-11559	-2719	-8708	-643	-10564	-4329	-7845	114	-11958	-2916	-8303	-723
1.085833	-23	45	89	-55	-108	-28	16	-12	-16	7	-73	-44	-96	-12	-26	-62	-100	39	-81	-28	-103	-17	-94	-65	-66	0	-100	-8	-72	-68	-143	-72	500	1565	-1008	-20961	-666	-11704	-2921	-8674	-758	-10666	-4496	-7845	-13	-11987	-3046	-8299	-809
1.086667	-32	39	88	-62	-110	-32	13	-12	-12	7	-72	-64	-97	-12	-27	-59	-104	35	-82	-31	-103	-18	-97	-66	-65	2	-101	-9	-74	-67	-144	-69	1705	1475	-1040	-21050	-587	-11862	-3124	-8637	-631	-10772	-4660	-7837	-154	-12012	-3169	-8297	-643
1.087500	-28	38	91	-57	-110	-32	15	-14	-21	11	-72	-62	-99	-13	-27	-61	-98	36	-83	-31	-104	-21	-98	-67	-63	-1	-100	-10	-73	-66	-145	-70	212	1383	-1077	-21125	-765	-12040	-3324	-8604	-594	-10884	-4836	-7831	-202	-12052	-3291	-8299	-693
1.088333	-27	41	87	-58	-108	-32	13	-11	-17	6	-74	-62	-97	-15	-29	-59	-100	66	-82	-32	-107	-18	-95	-65	-64	0	-97	-11	-72	-68	-145	-73	431	1272	-1127	-21192	-487	-12207	-3513	-8574	-759	-11002	-5005	-7821	-73	-12101	-3416	-8308	-793
1.089167	-24	42	87	-44	-112	-33	13	-14	3	1	-73	-62	-93	-13	-29	-59	-96	34	-81	-33	-102	-21	-98	-68	-63	-1	-99	-11	-74	-68	-147	-73	-552	1148	-1179	-21247	8	-12387	-3701	-8550	-855	-11122	-5176	-7814	71	-12157	-3539	-8323	-673
1.090000	-28	40	86	-60	-110	-32	11	-15	-17	3	-73	-64	-96	-16	-33	-61	-99	33	-75	-35	-104	-25	-102	-69	-65	4	-101	-11	-75	-72	-150	-76	-1180	1005	-1239	-21295	118	-12568	-3876	-8526	-905	-11237	-5340	-7799	52	-12229	-3658	-8342	-746
1.090833	-25	40	87	-59	-112	-36	9	-18	-19	2	-75	-67	-95	-1	-30	-62	-99	34	-85	-35	-105	-22	-95	-67	-61	-1	-100	-16	-72	-70	-146	-73	-401	826	-1303	-21329	181	-12735	-4035	-8506	-901	-11352	-5500	-7786	21	-12309	-3780	-8366	-794
1.091667	-27	41	87	-59	-107	-34	12	-16	-16	3	-70	-63	-94	-15	-30	-61	-101	30	-86	-35	-105	-10	-101	-67	-65	1	-99	-13	-75	-69	-147	-75	-1296	682	-1375	-21361	323	-12898	-4174	-8496	-957	-11460	-5642	-7765	26	-12402	-3900	-8396	-656
1.092500	-27	41	87	-59	-107	-31	24	-15	-21	3	-74	-66	-96	-14	-27	-64	-100	32	-84	-34	-103	-22	-101	-69	-65	-4	-100	-14	-72	-70	-149	-75	-852	498	-1448	-21370	374	-13053	-4299	-8489	-1000	-11563	-5776	-7745	-8	-12501	-4020	-8432	-642
1.093333	-25	39	84	-59	-109	-34	12	-16	-18	3	-73	-67	-97	-17	-30	-63	-101	28	-87	-38	-105	-23	-102	-64	-64	-4	-102	-17	-75	-68	-148	-76	-1365	297	-1531	-21379	300	-13186	-4389	-8486	-1123	-11659	-5895	-7718	74	-12611	-4148	-8476	-513
1.094167	-22	42	87	-58	-104	-32	12	-19	-16	6	-73	-66	-97	-14	-31	-62	-100	32	-86	-33	-103	-22	-99	-69	-64	-4	-103	-12	-75	-61	-145	-76	-3260	90	-1610	-21370	487	-13308	-4462	-8492	-1366	-11755	-5998	-7698	9	-12725	-4275	-8526	-411
1.095000	-28	39	88	-61	-109	-32	12	-17	-16	5	-73	-66	-96	-15	-32	-61	-100	28	-90	-39	-107	-22	-111	-73	-64	-4	-102	-16	-77	-70	-149	-77	262	-129	-1692	-21353	230	-13416	-4508	-8497	-1312	-11846	-6079	-7681	-242	-12846	-4394	-8595	-131
1.095833	-25	41	87	-57	-107	-33	13	-27	-15	3	-73	-66	-96	-14	-34	-61	-98	30	-84	-34	-103	-19	-99	-68	-64	-3	-100	-13	-73	-69	-144	-45	464	-351	-1766	-21319	-288	-13503	-4528	-8513	-1162	-11931	-6144	-7635	-222	-12969	-4528	-8648	214
1.096667	-24	39	88	-60	-105	-31	13	-15	-14	5	-70	-65	-95	-13	-27	-62	-97	30	-84	-36	-101	-19	-112	-72	-60	27	-97	-13	-72	-67	-147	-73	-1445	-582	-1846	-21277	-311	-13583	-4519	-8527	-1249	-12019	-6184	-7599	-176	-13100	-4650	-8722	197
1.097500	-26	42	90	-57	-110	-23	12	-17	-19	34	-34	-64	-97	-15	-30	-60	-99	33	-85	-34	-101	-22	-100	-72	-63	0	-100	-15	-73	-69	-145	-75	1335	-813	-1926	-21225	-660	-13649	-4495	-8548	-1246	-12113	-6219	-7569	-97	-13229	-4783	-8806	41
1.098333	-25	38	89	-57	-110	-32	12	-15	-18	6	-73	-64	-97	-29	-30	-62	-102	24	-87	-36	-95	-23	-101	-74	-64	-3	-99	-14	-75	-69	-147	-76	124	-1049	-2005	-21166	-990	-13707	-4445	-8577	-1076	-12217	-6229	-7535	-68	-13365	-4906	-8902	-176
1.099167	-25	45	86	-61	-108	-35	33	-19	-19	1	-74	-65	-96	-17	-33	-61	-98	30	-85	-34	-104	-22	-102	-70	-65	-4	-101	-15	-70	-83	-149	-76	760	-1274	-2081	-21091	-1252	-13762	-4372	-8605	-849	-12311	-6223	-7504	-25	-13502	-5020	-9001	-152
1.100000	-28	37	87	-59	-107	-32	13	-18	-18	5	-70	-65	-96	-16	-30	-60	-102	30	-86	-48	-104	-21	-100	-70	-67	-1	-99	-13	-74	-69	-147	-75	2286	-1494	-2165	-21012	-1715	-13810	-4281	-8639	-424	-12422	-6199	-7476	-108	-13645	-5129	-9112	96
1.100833	-26	42	88	-58	-107	-29	12	-29	-19	4	-72	-62	-97	-15	-31	-60	-101	33	-84	-33	-108	-23	-100	-69	-65	0	-100	-12	-76	-73	-146	-74	1539	-1709	-2255	-20922	-2434	-13858	-4174	-8672	-91	-12538	-6164	-7450	-128	-13772	-5220	-9227	-90
1.101667	-27	39	88	-61	-113	-29	12	-15	-19	4	-72	-65	-98	-13	-28	-59	-101	33	-86	-34	-105	-22	-99	-47	-64	0	-97	-11	-74	-68	-146	-75	1459	-1915	-2333	-20832	-2520	-13911	-4057	-8705	-59	-12656	-6126	-7423	-103	-13909	-5302	-9352	-196
1.102500	-23	40	92	-58	-104	-32	13	-15	-9	6	-45	-63	-97	-15	-27	-58	-100	36	-85	-29	-105	-19	-100	-69	-63	0	-98	-14	-73	-67	-143	-73	1465	-2099	-2421	-20730	-2334	-13970	-3931	-8742	36	-12785	-6063	-7406	-165	-14045	-5370	-9481	-75
1.103333	-25	40	88	-57	-108	-30	16	-14	-15	7	-68	-59	-96	-14	-27	-40	-103	37	-84	-31	-102	-22	-98	-66	-63	3	-97	-10	-72	-67	-146	-73	445	-2284	-2515	-20637	-2513	-14038	-3801	-8780	145	-12917	-6007	-7371	-251	-14184	-5424	-9612	-161
1.104167	-22	41	102	-57	-107	-27	26	-10	-13	6	-70	-60	-93	-10	-26	-56	-99	36	-82	-26	-104	-17	-96	-64	-63	3	-96	-10	-69	-87	-145	-60	1359	-2445	-2612	-20536	-2734	-14112	-3669	-8823	282	-13051	-5941	-7390	-341	-14328	-5464	-9755	-105
1.105000	-24	45	90	-55	-105	-27	16	-11	-13	11	-68	-58	-92	-8	-27	-55	-98	47	-81	-28	-102	-18	-97	-65	-61	5	-95	-7	-70	-66	-143	-72	241	-2600	-2716	-20442	-2791	-14199	-3538	-8863	332	-13194	-5885	-7395	-360	-14488	-5486	-9898	13
1.105833	-23	41	88	-40	-110	-29	13	-11	-15	8	-74	-63	-93	-13	-27	-58	-99	39	-84	-30	-104	-22	-98	-68	-63	0	-98	-12	-75	-69	-147	-86	223	-2743	-2823	-20353	-2698	-14304	-3418	-8912	364	-13335	-5823	-7410	-247	-14633	-5495	-10042	64
1.106667	-24	37	87	-61	-111	-31	13	-13	-21	5	-76	-63	-98	-16	-29	-61	-105	32	-91	-35	-108	-24	-102	-70	-65	-3	-101	-14	-75	-72	-152	-80	-51	-2866	-2938	-20272	-2604	-14417	-3300	-8967	395	-13475	-5764	-7428	-233	-14794	-5492	-10189	239
1.107500	-27	41	85	-61	-114	-34	17	-16	-19	4	-72	-62	-98	-15	-31	-60	-100	37	-87	-31	-107	-22	-98	-68	-64	1	-98	-13	-76	-72	-147	-76	-2355	-2977	-3045	-20184	-2303	-14542	-3185	-9018	174	-13615	-5711	-7453	-321	-14950	-5464	-10331	433
1.108333	-26	42	84	-61	-113	-33	12	-12	-17	5	-72	-104	-98	-13	-27	-59	-102	46	-90	-32	-108	-21	-98	-70	-67	0	-96	-12	-74	-70	-148	-79	-482	-3075	-3153	-20113	-2149	-14699	-3085	-9084	-35	-13756	-5659	-7486	-284	-15120	-5429	-10476	542
1.109167	-27	40	87	-55	-111	-32	11	-14	-21	5	-73	-63	-96	-13	-29	-62	-98	37	-87	-29	-104	-22	-100	-68	-65	1	-99	-25	-73	-70	-148	-78	1364	-3161	-3259	-20044	-2344	-14834	-2996	-9150	88	-13891	-5619	-7531	-210	-15300	-5373	-10616	856
1.110000	-26	40	87	-59	-110	-30	12	-13	-17	10	-73	-61	-97	-12	-29	-59	-109	39	-86	-28	-105	-21	-98	-69	-63	1	-96	-11	-75	-70	-148	-75	-2170	-3237	-3362	-19989	-1919	-14997	-2919	-9225	49	-14027	-5577	-7578	-245	-15485	-5312	-10751	1070
1.110833	-24	44	90	-57	-113	-31	19	-13	-17	7	-102	-63	-96	-11	-26	-59	-100	38	-84	-28	-101	-17	-96	-66	-61	0	-99	-14	-74	-68	-147	-74	742	-3300	-3458	-19937	-1715	-15175	-2854	-9312	4	-14166	-5548	-7636	-255	-15677	-5245	-10879	1156
1.111667	-26	42	88	-60	-108	-34	13	-15	-14	8	-72	-63	-97	-13	-27	-60	-103	35	-87	-29	-100	-19	-100	-68	-64	1	-97	-13	-74	-69	-146	-76	-517	-3360	-3545	-19891	-1403	-15363	-2802	-9412	-75	-14307	-5532	-7691	-233	-15876	-5173	-11005	1226
1.112500	-26	42	85	-60	-109	-34	38	-13	-18	6	-72	-65	-99	-14	-30	-59	-104	37	-86	-29	-108	-24	-99	-69	-68	-1	-100	-16	-76	-70	-147	-73	-503	-3411	-3618	-19853	-1163	-15567	-2757	-9515	-83	-14451	-5499	-7750	-242	-16085	-5091	-11125	1292
1.113333	-25	38	85	-60	-109	-32	11	-13	-17	6	-74	-66	-97	-15	-30	-68	-100	36	-88	-31	-103	-24	-99	-69	-64	-3	-97	-15	-70	-70	-149	-77	714	-3461	-3683	-19820	-861	-15781	-2730	-9624	70	-14600	-5483	-7811	-369	-16303	-5011	-11233	1236
1.114167	-24	41	96	-60	-108	-40	12	-18	-21	6	-75	-66	-98	-16	-32	-63	-101	34	-90	-31	-103	-24	-104	-69	-66	-3	-97	-18	-75	-74	-154	-77	521	-3501	-3731	-19790	-840	-16007	-2706	-9739	231	-14755	-5472	-7866	-258	-16529	-4935	-11332	1086
1.115000	-30	36	85	-61	-113	-38	10	-17	-23	4	-78	-67	-99	-17	-43	-64	-107	24	-94	-36	-110	-25	-103	-73	-68	-5	-107	-21	-78	-77	-151	-81	-18	-3548	-3768	-19767	-583	-16238	-2695	-9865	88	-14924	-5456	-7920	-103	-16763	-4865	-11421	953
1.115833	-28	36	79	-66	-114	-36	8	-22	-24	5	-78	-72	-100	-18	-30	-62	-102	29	-90	-31	-107	-23	-100	-72	-64	0	-101	-15	-76	-70	-153	-77	847	-3579	-3778	-19719	-25	-16475	-2684	-9980	-12	-15088	-5448	-7968	60	-16997	-4793	-11492	1073
1.116667	-25	38	88	-60	-107	-35	12	-15	-21	7	-73	-66	-97	-13	-29	-58	-98	33	-86	-30	-108	-22	-100	-68	-64	2	-97	-13	-75	-69	-150	-76	-410	-3630	-3779	-19707	246	-16728	-2681	-10100	-148	-15267	-5440	-8019	-127	-17238	-4737	-11555	1252
1.117500	-24	41	89	-61	-109	-33	15	-14	-21	1	-75	-69	-95	-13	-31	-59	-97	33	-90	-31	-104	-21	-101	-69	-64	-1	-102	-15	-65	-73	-146	-76	646	-3679	-3765	-19673	386	-16982	-2681	-10220	-276	-15460	-5436	-8039	-266	-17485	-4688	-11605	1324
1.118333	-27	37	88	-61	-110	-33	15	-16	-17	7	-73	-69	-79	-15	-28	-61	-97	29	-88	-34	-102	-21	-101	-69	-63	-1	-98	-15	-73	-72	-150	-77	259	-3730	-3742	-19640	538	-17248	-2691	-10338	-277	-15640	-5436	-8064	-134	-17736	-4657	-11642	1298
1.119167	-21	41	89	-59	-114	-34	15	-17	-18	5	-70	-70	-98	-14	-30	-59	-99	33	-86	-33	-103	-21	-101	-70	-63	-1	-102	-15	-67	-70	-148	-77	377	-3784	-3702	-19600	612	-17508	-2702	-10446	-341	-15864	-5438	-8085	-127	-17994	-4638	-11667	1172
1.120000	-24	39	86	-60	-108	-32	13	-15	-17	8	-73	-67	-94	-15	-31	-61	-98	30	-98	-32	-103	-21	-100	-74	-66	0	-101	-14	-74	-68	-147	-78	756	-3842	-3660	-19561	751	-17770	-2715	-10548	-496	-16080	-5446	-8094	-18	-18248	-4634	-11671	1145
1.120833	-27	40	89	-60	-110	-33	13	-17	-9	7	-70	-67	-95	-15	-30	-63	-97	33	-86	-32	-103	-24	-103	-70	-62	0	-100	-16	-73	-68	-148	-76	-1018	-3903	-3613	-19512	1174	-18033	-2735	-10645	-706	-16297	-5460	-8101	0	-18508	-4641	-11678	1229
1.121667	-23	37	88	-62	-109	-34	15	-16	-15	8	-72	-64	-96	-15	-30	-74	-98	32	-86	-31	-104	-38	-101	-68	-61	0	-97	-14	-70	-68	-149	-77	-411	-3962	-3569	-19465	1473	-18291	-2761	-10741	-895	-16535	-5482	-8107	-130	-18761	-4666	-11674	1327
1.122500	-22	40	88	-56	-105	-33	13	-16	-14	6	-73	-67	-95	-14	-32	-61	-98	32	-87	-32	-101	-23	-101	-69	-62	0	-98	-14	-87	-73	-146	-74	2979	-4025	-3525	-19409	1085	-18543	-2787	-10830	-840	-16741	-5508	-8111	-163	-19029	-4702	-11659	1480
1.123333	-23	40	86	-62	-110	-34	13	-17	-16	4	-73	-66	-96	-19	-39	-63	-101	8	-86	-35	-103	-26	-101	-70	-65	-3	-100	-15	-72	-73	-149	-79	-854	-4091	-3492	-19359	1328	-18786	-2826	-10920	-922	-16966	-5559	-8100	-158	-19286	-4757	-11643	1493
1.124167	-26	39	80	-60	-110	-34	13	-17	-19	2	-73	-68	-97	-16	-27	-61	-97	30	-86	-33	-103	-22	-97	-67	-63	0	-97	-12	-73	-68	-148	-75	1568	-4143	-3461	-19296	1440	-19014	-2865	-11006	-916	-17179	-5607	-8129	-188	-19544	-4815	-11622	1298
1.125000	-23	39	88	-59	-104	-33	15	-15	-16	6	-73	-65	-92	-15	-30	-61	-97	32	-86	-31	-105	-22	-99	-70	-61	1	-98	-14	-74	-68	-147	-74	540	-4195	-3452	-19234	1538	-19231	-2919	-11100	-793	-17395	-5676	-8157	-258	-19798	-4890	-11605	1298
1.125833	-28	37	86	-59	-112	-33	13	-10	-19	6	-74	-67	-100	-17	-28	-59	-103	32	-84	-33	-108	-24	-99	-69	-65	-3	-100	-15	-76	-74	-148	-76	-507	-4245	-3452	-19168	1638	-19435	-2979	-11203	-684	-17602	-5761	-8182	-315	-20056	-4976	-11595	1465
1.126667	-28	38	84	-62	-114	-38	8	-16	-21	4	-74	-67	-97	-18	-33	-61	-103	32	-87	-36	-105	-23	-99	-66	-62	-3	-99	-15	-74	-73	-147	-78	451	-4282	-3466	-19100	1783	-19627	-3052	-11312	-637	-17799	-5858	-8227	-290	-20307	-5068	-11585	1472
1.127500	-24	41	88	-61	-107	-35	12	-12	-22	5	-72	-66	-96	-17	-29	-61	-98	34	-83	-36	-102	-19	-99	-68	-62	0	-98	-15	-75	-69	-144	-76	995	-4305	-3487	-19025	1531	-19793	-3129	-11433	-303	-17987	-5972	-8286	-292	-20542	-5166	-11582	1490
1.128333	-24	39	85	-60	-110	-36	13	-13	-16	3	-73	-68	-90	-17	-28	-60	-99	36	-86	-36	-104	-22	-99	-67	-65	-1	-98	-12	-75	-66	-148	-78	-930	-4318	-3529	-18943	1519	-19952	-3220	-11544	-283	-18165	-6101	-8360	-189	-20776	-5276	-11590	1307
1.129167	-24	40	86	-58	-107	-34	10	-12	-16	5	-74	-66	-98	-18	-32	-59	-99	35	-85	-33	-103	-22	-98	-86	-63	-6	-101	-8	-77	-70	-147	-77	-9	-4319	-3560	-18860	1814	-20092	-3318	-11724	-351	-18333	-6244	-8455	-161	-21010	-5386	-11609	1416
1.130000	-24	39	87	-58	-110	-34	13	-13	-16	5	-75	-63	-96	-14	-27	-58	-97	34	-85	-32	-103	-21	-98	-64	-60	-1	-99	-11	-73	-66	-146	-75	-1516	-4305	-3606	-18763	1999	-20218	-3425	-11891	-357	-18495	-6387	-8566	-253	-21229	-5502	-11637	1556
1.130833	-26	41	87	-60	-102	-32	15	-14	-21	1	-73	-64	-95	-18	-29	-60	-98	35	-85	-33	-101	-17	-97	-67	-63	0	-98	-10	-73	-68	-151	-76	-1098	-4278	-3650	-18660	2033	-20331	-3543	-12083	-345	-18648	-6570	-8690	-272	-21450	-5629	-11672	1473
1.131667	-22	39	87	-61	-109	-36	11	-12	-17	2	-73	-66	-94	-18	-30	-63	-100	40	-91	-35	-110	-24	-100	-68	-66	-4	-99	-13	-75	-72	-150	-78	-1055	-4242	-3702	-18559	2154	-20438	-3665	-12297	-320	-18794	-6750	-8835	-155	-21650	-5753	-11721	1556
1.132500	-27	34	82	-64	-112	-13	9	-18	-15	0	-78	-67	-99	-22	-31	-61	-100	29	-88	-34	-105	-22	-100	-66	-64	-4	-91	-13	-75	-70	-148	-77	-1483	-4184	-3743	-18438	2284	-20530	-3789	-12523	-315	-18938	-6932	-8989	-110	-21847	-5888	-11768	1619
1.133333	-28	36	86	-65	-115	-35	11	-14	-18	0	-76	-66	-104	-18	-28	-61	-100	34	-86	-36	-107	-24	-100	-68	-67	-4	-99	-13	-77	-73	-151	-78	-903	-4116	-3780	-18316	2545	-20616	-3920	-12766	-361	-19073	-7126	-9159	-57	-22033	-6019	-11826	1453
1.134167	-28	38	84	-61	-111	-34	11	-16	-21	2	-76	-67	-99	-21	-32	-59	-101	32	-91	-35	-107	-22	-95	-68	-64	2	-101	-15	-77	-74	-147	-77	-2304	-4038	-3807	-18184	2926	-20686	-4043	-13017	-543	-19205	-7308	-9334	140	-22209	-6153	-11879	1218
1.135000	-26	33	85	-64	-112	-38	9	-14	-23	-3	-75	-67	-96	-18	-42	-61	-108	32	-88	-35	-107	-26	-100	-70	-65	-5	-100	-15	-75	-72	-148	-78	-2842	-3944	-3827	-18051	3313	-20735	-4164	-13281	-796	-19329	-7492	-9521	107	-22369	-6288	-11934	1240
1.135833	-50	37	89	-61	-108	-36	4	-15	-18	4	-74	-68	-97	-21	-30	-58	-100	35	-87	-32	-103	-21	-99	-67	-61	-1	-102	-13	-76	-70	-147	-74	1799	-3865	-3839	-17916	2934	-20810	-4287	-13555	-749	-19455	-7673	-9704	-42	-22525	-6423	-11981	1363
1.136667	-24	38	88	-62	-109	-33	13	-12	-17	4	-73	-61	-96	-16	-28	-58	-98	23	-86	-32	-104	-22	-100	-67	-62	-4	-97	-10	-69	-70	-146	-74	-1407	-3720	-3844	-17785	3006	-20857	-4396	-13832	-821	-19574	-7838	-9895	87	-22670	-6555	-12029	1221
1.137500	-15	42	88	-61	-107	-32	13	-14	-16	6	-73	-62	-97	-17	-31	-60	-98	37	-84	-31	-102	-21	-100	-66	-62	4	-98	-12	-70	-70	-141	-74	70	-3593	-3841	-17652	3153	-20898	-4496	-14110	-1028	-19691	-8002	-10086	251	-22809	-6690	-12060	894
1.138333	-25	41	89	-59	-108	-35	15	-13	-21	6	-70	-62	-94	-21	-29	-59	-96	36	-84	-32	-105	-25	-99	-68	-61	-3	-97	-11	-74	-70	-146	-73	759	-3462	-3831	-17549	3125	-20925	-4586	-14381	-1194	-19805	-8148	-10275	298	-22937	-6816	-12083	459
1.139167	-28	41	89	-60	-110	-32	12	-16	-17	4	-74	-64	-98	-21	-32	-60	-100	34	-85	-31	-104	-24	-101	-69	-64	-1	-101	-14	-48	-74	-149	-76	-130	-3330	-3827	-17414	3071	-20937	-4659	-14655	-1282	-19917	-8280	-10467	202	-23061	-6942	-12104	228
1.140000	-25	38	88	-61	-110	-36	10	-15	-22	3	-75	-56	-96	-21	-32	-60	-100	24	-85	-33	-108	-28	-105	-74	-66	-5	-102	-16	-76	-76	-149	-78	684	-3194	-3821	-17316	3039	-20944	-4723	-14920	-1471	-20030	-8403	-10656	180	-23180	-7061	-12104	-6
1.140833	-4	37	84	-63	-111	-38	9	-24	-19	0	-78	-68	-99	-22	-34	-63	-102	33	-86	-32	-107	-25	-105	-73	-65	-5	-101	-15	-77	-74	-156	-76	1804	-3052	-3810	-17227	2692	-20920	-4760	-15167	-1496	-20134	-8508	-10841	273	-23293	-7171	-12097	-329
1.141667	-28	40	87	-61	-110	-39	9	-15	-16	4	-73	-67	-93	-22	-31	-57	-95	32	-87	-35	-105	-27	-105	-70	-64	-4	-101	-15	-75	-74	-148	-74	153	-2912	-3802	-17156	2421	-20889	-4786	-15410	-1724	-20235	-8590	-11027	400	-23398	-7266	-12083	-723
1.142500	-26	38	85	-67	-109	-39	11	-15	-18	3	-75	-66	-99	-22	-32	-58	-98	32	-85	-33	-104	-23	-103	-70	-63	-5	-109	-14	-74	-74	-148	-73	874	-2771	-3793	-17096	2448	-20835	-4781	-15642	-2041	-20332	-8684	-11211	240	-23504	-7362	-12069	-1124
1.143333	-24	39	88	-62	-109	-36	13	-15	-15	5	-72	-63	-95	-27	-26	-57	-100	40	-86	-34	-105	-26	-103	-68	-63	-4	-99	-12	-73	-70	-147	-72	-8	-2639	-3790	-17050	2445	-20766	-4759	-15837	-2177	-20422	-8757	-11396	-21	-23602	-7439	-12051	-1397
1.144167	-17	43	93	-58	-104	-32	15	-13	-15	8	-70	-61	-93	-17	-31	-55	-96	38	-82	-30	-98	-19	-112	-67	-60	-3	-84	-12	-73	-70	-147	-72	-68	-2510	-3791	-17026	2252	-20684	-4730	-16063	-2214	-20507	-8826	-11584	-125	-23710	-7510	-12034	-1654
1.145000	-27	42	88	-59	-110	-33	13	-13	-19	5	-73	-62	-99	-19	-30	-58	-98	34	-84	-33	-103	-22	-101	-69	-61	0	-98	-14	-70	-70	-146	-75	128	-2392	-3799	-17014	1974	-20590	-4681	-16257	-2264	-20592	-8889	-11776	-62	-23798	-7573	-12018	-1946
1.145833	-23	42	89	-58	-107	-28	12	-14	-16	4	-74	-64	-97	-22	-31	-58	-98	36	-84	-33	-105	-23	-100	-69	-63	-1	-96	-15	-74	-70	-150	-73	-699	-2289	-3813	-17016	1821	-20492	-4614	-16448	-2380	-20674	-8956	-11977	81	-23894	-7631	-12016	-2063
1.146667	-26	38	85	-62	-110	-36	9	-16	-21	2	-76	-64	-97	-17	-31	-58	-102	29	-86	-34	-107	-40	-105	-72	-67	-3	-102	-14	-75	-73	-150	-76	-348	-2196	-3827	-17027	1647	-20402	-4535	-16631	-2378	-20757	-9018	-12173	-63	-23983	-7677	-12016	-2013
1.147500	-26	51	87	-61	-112	-35	-12	-15	-19	4	-77	-64	-99	-19	-32	-59	-100	32	-90	-32	-109	-25	-101	-70	-56	-3	-99	-16	-79	-80	-150	-75	-1254	-2113	-3846	-17042	1527	-20316	-4437	-16806	-2253	-20830	-9082	-12381	-93	-24069	-7723	-12030	-1994
1.148333	-27	42	88	-63	-113	-39	10	-17	-18	20	-74	-68	-101	-19	-33	-62	-101	32	-88	-40	-110	-27	-102	-70	-67	-4	-105	-18	-76	-70	-149	-77	-2944	-2055	-3876	-17066	1777	-20266	-4333	-16980	-2206	-20914	-9151	-12581	0	-24147	-7764	-12048	-2004
1.149167	-30	35	80	-64	-112	-36	7	-19	-19	-1	-78	-68	-101	-22	-35	-61	-102	30	-88	-38	-102	-26	-100	-70	-65	-4	-127	-15	-79	-73	-151	-74	1078	-1993	-3899	-17089	1439	-20227	-4213	-17150	-1822	-20990	-9209	-12787	-144	-24220	-7806	-12075	-1962
1.150000	-28	37	87	-61	-113	-35	10	-17	-16	6	-72	-65	-96	-17	-31	-34	-98	32	-86	-35	-107	-26	-99	-69	-63	0	-100	-14	-74	-68	-149	-74	-819	-1954	-3932	-17114	1129	-20258	-4098	-17320	-1261	-21075	-9263	-12994	-48	-24283	-7841	-12106	-1967
1.150833	-27	40	87	-59	-108	-30	13	-14	-15	6	-76	-63	-98	-15	-30	-57	-99	32	-84	-29	-104	-22	-97	-67	-65	0	-97	-14	-75	-69	-141	-72	-1307	-1929	-3968	-17131	1200	-20303	-3968	-17497	-705	-21165	-9340	-13198	-79	-24343	-7887	-12146	-1781
1.151667	-27	43	88	-58	-111	-35	11	-15	-18	6	-74	-63	-100	-9	-28	-59	-103	30	-84	-34	-108	-23	-100	-66	-66	-1	-97	-13	-73	-68	-146	-75	563	-1920	-4007	-17148	1003	-20438	-3847	-17678	-120	-21270	-9408	-13398	-134	-24388	-7936	-12179	-1645
1.152500	-27	38	89	-58	-111	-57	12	-13	-16	4	-73	-64	-99	-17	-30	-60	-100	34	-82	-31	-103	-24	-96	-65	-63	0	-96	-12	-76	-83	-148	-74	-676	-1917	-4049	-17160	836	-20640	-3729	-17872	658	-21377	-9469	-13601	-129	-24431	-8000	-12218	-1541
1.153333	-30	41	88	-59	-114	-33	11	-16	-16	1	-75	-62	-95	-14	-31	-62	-98	34	-84	-33	-104	-23	-98	-69	-63	0	-98	-13	-74	-69	-149	-77	-104	-1926	-4095	-17166	759	-20916	-3624	-18078	1481	-21495	-9533	-13794	-337	-24450	-8074	-12251	-1314
1.154167	-28	40	90	-58	-108	-33	13	-16	-17	4	-74	-64	-96	-17	-30	-61	-99	33	-86	-32	-103	-22	-81	-70	-63	0	-99	-13	-76	-69	-152	-75	1425	-1941	-4144	-17166	396	-21269	-3535	-18296	2466	-21629	-9594	-13983	-368	-24469	-8164	-12279	-1141
1.155000	-27	38	87	-61	-111	-38	10	-15	-18	-10	-76	-62	-97	-18	-29	-61	-102	32	-85	-33	-109	-23	-99	-68	-64	-1	-98	-14	-76	-69	-151	-75	432	-1959	-4194	-17167	-67	-21699	-3458	-18532	3319	-21774	-9653	-14166	-167	-24465	-8268	-12288	-997
1.155833	-26	40	88	-60	-109	-33	11	-15	-16	4	-76	-65	-99	-17	-30	-61	-101	33	-85	-28	-104	-21	-97	-68	-75	-1	-98	-14	-74	-68	-144	-74	1298	-1981	-4237	-17156	-203	-22207	-3416	-18794	3994	-21928	-9708	-14340	-270	-24455	-8394	-12287	-802
1.156667	-24	42	90	-58	-112	-35	9	-15	-19	5	-73	-65	-96	-14	-29	-59	-101	32	-77	-33	-114	-26	-102	-68	-66	-1	-100	-14	-76	-73	-150	-78	1054	-2003	-4284	-17152	-392	-22789	-3401	-19077	4672	-22097	-9764	-14512	-211	-24433	-8537	-12272	-332
1.157500	-28	40	92	-61	-110	-38	9	-16	-22	5	-76	-70	-100	-17	-29	-59	-103	34	-86	-31	-105	-22	-97	-65	-63	0	-85	-15	-75	-68	-151	-74	871	-2016	-4323	-17148	-1012	-23423	-3411	-19379	5310	-22270	-9818	-14673	-135	-24399	-8699	-12240	258
1.158333	-27	41	87	-60	-113	-34	10	-13	-15	3	-68	-64	-104	-14	-28	-60	-101	32	-87	-32	-108	-22	-97	-68	-64	0	-96	-14	-73	-68	-148	-100	2089	-2026	-4352	-17147	-1650	-24115	-3466	-19714	5881	-22450	-9875	-14833	-288	-24352	-8888	-12200	689
1.159167	-28	41	88	-61	-107	-35	12	-14	-16	6	-74	-65	-99	-18	-29	-59	-100	33	-85	-30	-105	-21	-95	-67	-63	0	-98	-13	-77	-73	-151	-77	1207	-2032	-4376	-17154	-2221	-24830	-3550	-20074	6268	-22631	-9936	-14992	-190	-24297	-9092	-12152	851
1.160000	-24	40	88	-62	-109	-35	12	-19	-11	5	-76	-65	-97	-16	-28	-48	-99	33	-85	-30	-107	-22	-99	-66	-66	0	-99	-14	-72	-72	-149	-75	1673	-2028	-4389	-17168	-2728	-25563	-3673	-20459	6622	-22814	-10004	-15148	-154	-24231	-9316	-12089	1075
1.160833	-25	44	63	-57	-107	-30	13	-11	-17	6	-72	-65	-96	-14	-30	-57	-97	35	-86	-29	-101	-19	-97	-67	-64	1	-94	-12	-75	-74	-151	-76	1136	-2019	-4385	-17195	-2976	-26292	-3831	-20879	6860	-22992	-10080	-15306	-126	-24160	-9556	-12034	1204
1.161667	-26	42	90	-60	-114	-33	11	-11	-19	8	-73	-69	-96	-15	-27	-53	-103	35	-85	-33	-107	-23	-99	-66	-63	0	-100	-14	-72	-70	-147	-74	-1246	-2002	-4375	-17235	-3039	-27005	-4024	-21329	6798	-23160	-10177	-15466	41	-24081	-9807	-11980	1180
1.162500	-25	43	89	-61	-110	-31	13	-13	-17	6	-70	-63	-97	-15	-26	-61	-99	36	-84	-30	-102	-19	-98	-65	-52	0	-100	-12	-39	-72	-152	-74	1971	-1977	-4344	-17286	-3569	-27679	-4236	-21805	6764	-23311	-10274	-15628	-17	-24000	-10073	-11936	1385
1.163333	-24	42	91	-58	-108	-31	13	-11	-15	-1	-68	-62	-94	-14	-28	-57	-96	35	-83	-30	-105	-23	-98	-65	-62	1	-99	-12	-69	-69	-145	-73	1895	-1947	-4295	-17354	-4061	-28287	-4476	-22320	6759	-23444	-10394	-15794	55	-23906	-10346	-11908	1518
1.164167	-24	43	91	-56	-108	-30	16	-11	-17	5	-69	-63	-99	-14	-27	-57	-97	37	-85	-39	-101	-19	-97	-57	-61	2	-102	-11	-72	-70	-148	-73	-603	-1920	-4236	-17434	-3881	-28824	-4730	-22830	6541	-23561	-10532	-15964	95	-23817	-10625	-11902	1404
1.165000	-26	40	90	-58	-110	-33	26	-12	-17	3	-70	-64	-93	-13	-28	-60	-103	33	-85	-32	-107	-24	-102	-68	-64	-3	-102	-12	-74	-72	-150	-76	1974	-1895	-4141	-17529	-3984	-29283	-5000	-23378	6247	-23652	-10690	-16139	18	-23725	-10906	-11931	1360
1.165833	-50	40	90	-60	-114	-35	8	-15	-19	2	-76	-70	-99	-17	-30	-60	-98	33	-86	-34	-102	-23	-101	-69	-66	-4	-101	-15	-74	-73	-149	-76	-88	-1868	-4059	-17634	-4039	-29644	-5263	-23935	5947	-23710	-10860	-16321	22	-23634	-11178	-11985	1256
1.166667	-27	37	87	-62	-110	-39	10	-14	-16	2	-76	-67	-100	-16	-30	-63	-114	29	-87	-35	-108	-26	-103	-70	-64	-3	-103	-14	-73	-72	-151	-78	119	-1843	-3948	-17745	-3906	-29913	-5524	-24496	5522	-23725	-11042	-16486	85	-23536	-11443	-12074	1117
1.167500	-34	36	88	-61	-109	-38	15	-14	-19	3	-73	-68	-98	-19	-30	-61	-99	36	-88	-33	-104	-25	-102	-69	-66	-17	-104	-14	-78	-75	-150	-77	1951	-1827	-3813	-17859	-3762	-30083	-5763	-25064	4993	-23748	-11236	-16671	-31	-23445	-11694	-12192	1193
1.168333	-26	38	90	-60	-114	-21	9	-13	-6	4	-73	-64	-96	-14	-29	-61	-100	36	-88	-34	-107	-25	-103	-70	-63	0	-102	-11	-73	-72	-150	-70	831	-1824	-3664	-17976	-3789	-30164	-5984	-25617	4454	-23726	-11433	-16841	105	-23351	-11923	-12359	1063
1.169167	-26	39	90	-58	-109	-36	8	-15	-18	6	-73	-66	-97	-18	-29	-62	-99	33	-87	-30	-101	-23	-102	-69	-62	0	-105	-11	-75	-72	-153	-75	359	-1827	-3500	-18086	-3469	-30155	-6167	-26161	3709	-23678	-11630	-16997	116	-23263	-12133	-12553	827
1.170000	-24	40	89	-58	-109	-35	12	-14	-23	6	-78	-63	-96	-15	-41	-60	-95	35	-84	-35	-103	-24	-102	-70	-62	-1	-101	-12	-69	-69	-150	-75	436	-1841	-3330	-18194	-2839	-30072	-6321	-26683	2846	-23610	-11826	-17164	-198	-23173	-12309	-12780	698
1.170833	-19	41	91	-67	-103	-34	12	-14	-13	6	-74	-62	-98	-16	-28	-60	-98	34	-84	-32	-102	-22	-109	-67	-62	0	-100	-11	-65	-69	-149	-75	-803	-1872	-3140	-18285	-2480	-29922	-6429	-27171	2003	-23520	-12009	-17311	-291	-23092	-12464	-13043	438
1.171667	-27	39	90	-58	-108	-35	10	-13	-13	11	-73	-61	-73	-13	-33	-59	-95	36	-86	-33	-104	-24	-102	-68	-64	1	-100	-11	-73	-70	-149	-75	202	-1909	-2949	-18369	-2349	-29718	-6517	-27624	1227	-23415	-12168	-17448	-241	-23009	-12579	-13322	392
1.172500	-26	39	89	-59	-110	-34	12	-13	-19	6	-72	-64	-98	-17	-30	-60	-98	36	-86	-32	-107	-23	-103	-90	-63	-14	-102	-13	-55	-73	-149	-77	-575	-1957	-2748	-18441	-2064	-29476	-6504	-28032	396	-23302	-12321	-17573	-254	-22941	-12664	-13610	421
1.173333	-26	38	86	-61	-115	-36	9	-14	-16	2	-74	-67	-99	-18	-32	-61	-103	32	-87	-35	-109	-26	-103	-74	-66	-3	-100	-14	-75	-73	-151	-78	-449	-2014	-2542	-18498	-1950	-29203	-6470	-28395	-351	-23179	-12443	-17685	-234	-22869	-12711	-13946	369
1.174167	-31	38	86	-64	-114	-40	9	-19	-23	3	-76	-66	-101	-18	-34	-64	-101	33	-86	-29	-107	-24	-105	-69	-63	-3	-100	-15	-76	-74	-152	-75	-461	-2077	-2333	-18538	-1986	-28919	-6373	-28688	-1022	-23053	-12531	-17784	-250	-22804	-12717	-14275	224
1.175000	-27	36	84	-64	-112	-43	18	-14	-22	6	-75	-64	-101	-17	-31	-62	-102	34	-88	-35	-109	-27	-104	-74	-66	-4	-100	-16	-76	-73	-150	-80	-2573	-2143	-2129	-18567	-1625	-28624	-6233	-28929	-1915	-22922	-12583	-17876	-248	-22748	-12685	-14606	194
1.175833	-27	38	86	-61	-110	-35	10	-14	-18	7	-76	-64	-99	-21	-32	-59	-100	35	-87	-31	-103	-24	-104	-69	-61	-1	-110	-13	-74	-83	-149	-75	-387	-2206	-1921	-18581	-1528	-28334	-6030	-29108	-2643	-22792	-12598	-17958	-356	-22695	-12618	-14943	269
1.176667	-23	40	89	-60	-112	-34	10	-12	-15	9	-74	-61	-95	-16	-26	-57	-98	36	-81	-50	-107	-23	-102	-68	-62	0	-95	-13	-72	-69	-148	-72	1645	-2268	-1727	-18590	-2066	-28064	-5784	-29225	-3081	-22666	-12574	-18044	-388	-22648	-12511	-15273	249
1.177500	-17	43	90	-56	-108	-30	16	-11	-17	10	-72	-64	-95	-16	-27	-58	-95	37	-85	-29	-104	-11	-98	-66	-61	-1	-99	-11	-74	-69	-147	-72	-1964	-2325	-1534	-18592	-1899	-27792	-5493	-29277	-3697	-22544	-12517	-18119	-328	-22607	-12378	-15606	-148
1.178333	-27	39	88	-59	-109	-33	12	-13	-18	11	-74	-61	-96	-14	-31	-59	-98	38	-83	-30	-105	-23	-102	-68	-64	0	-96	-10	-72	-68	-149	-75	1153	-2382	-1354	-18597	-1942	-27549	-5166	-29273	-4266	-22428	-12419	-18204	-289	-22572	-12208	-15923	-284
1.179167	-24	41	88	-61	-109	-31	11	-14	-18	9	-74	-64	-99	-16	-31	-58	-94	38	-85	-30	-102	-13	-103	-70	-64	0	-97	-11	-72	-70	-150	-75	-146	-2413	-1184	-18608	-2184	-27318	-4798	-29211	-4784	-22315	-12291	-18299	-334	-22555	-12023	-16231	-389
1.180000	-25	41	90	-60	-108	-34	11	-15	-15	9	-69	-67	-93	-17	-28	-58	-99	37	-86	-30	-103	-23	-101	-73	-61	1	-98	-11	-73	-69	-147	-75	-203	-2443	-1023	-18614	-2233	-27105	-4397	-29104	-5210	-22203	-12125	-18402	-439	-22510	-11805	-16529	-628
1.180833	-17	34	88	-59	-108	-32	12	-15	-19	6	-73	-64	-95	-18	-30	-61	-98	36	-87	-32	-104	-21	-101	-74	-66	0	-99	-11	-74	-70	-150	-75	1066	-2464	-878	-18656	-2136	-26901	-3960	-28948	-5424	-22090	-11928	-18522	-346	-22484	-11576	-16814	-575
1.181667	-28	39	85	-63	-112	-34	9	-15	-22	8	-75	-49	-97	-16	-33	-61	-100	33	-90	-38	-107	-26	-108	-72	-65	-3	-101	-14	-78	-73	-151	-76	695	-2475	-738	-18702	-2442	-26706	-3513	-28760	-5577	-21982	-11708	-18664	-286	-22453	-11319	-17077	-737
1.182500	-30	36	78	-63	-114	-34	7	-18	-23	5	-76	-68	-102	-16	-33	-61	-103	33	-91	-34	-108	-26	-103	-72	-67	-26	-101	-12	-77	-69	-149	-74	-141	-2482	-600	-18765	-2318	-26501	-3023	-28530	-5899	-21862	-11458	-18819	-313	-22416	-11054	-17327	-1066
1.183333	-28	37	88	-61	-111	-34	9	-15	-19	9	-70	-65	-96	-14	-30	-59	-98	35	-86	-33	-105	-22	-102	-70	-65	1	-100	-12	-72	-68	-146	-72	497	-2479	-463	-18852	-1883	-26298	-2530	-28288	-6084	-21740	-11187	-18996	-372	-22370	-10779	-17554	-1151
1.184167	-24	40	89	-61	-108	-32	12	-13	-16	8	-70	-64	-95	-14	-31	-61	-97	33	-85	-28	-104	-21	-94	-69	-59	0	-100	-11	-72	-67	-149	-72	-919	-2476	-342	-18960	-1646	-26081	-2014	-28029	-6161	-21609	-10900	-19196	-508	-22318	-10501	-17770	-1268
1.185000	-23	41	89	-62	-107	-34	10	-13	-17	9	-68	-63	-95	-12	-29	-60	-98	36	-85	-30	-104	-19	-102	-68	-62	0	-101	-9	-69	-66	-148	-73	-146	-2470	-231	-19094	-1557	-25847	-1503	-27775	-6210	-21472	-10597	-19414	-421	-22258	-10223	-17963	-1373
1.185833	-24	37	86	-58	-109	-32	10	-14	-16	7	-74	-65	-97	-17	-32	-62	-98	34	-87	-33	-103	-24	-100	-69	-63	-13	-110	-14	-75	-73	-149	-76	-895	-2471	-95	-19251	-1272	-25607	-979	-27519	-6279	-21327	-10286	-19653	-451	-22182	-9951	-18144	-1444
1.186667	-24	38	82	-65	-111	-33	7	-16	-18	6	-74	-66	-96	-15	-29	-63	-125	32	-91	-32	-105	-25	-103	-72	-65	-4	-102	-14	-75	-72	-150	-76	-1165	-2475	33	-19424	-845	-25339	-458	-27257	-6279	-21175	-9966	-19903	-302	-22093	-9675	-18306	-1605
1.187500	-24	32	87	-62	-109	-35	10	-16	-18	6	-73	-64	-96	-17	-32	-62	-101	33	-83	-33	-103	-23	-102	-73	-59	-4	-82	-14	-73	-70	-150	-78	-941	-2487	167	-19618	-516	-25052	54	-27050	-6092	-20996	-9641	-20163	-210	-21991	-9409	-18450	-1650
1.188333	-24	40	86	-60	-110	-38	20	-17	-17	5	-70	-64	-95	-15	-30	-61	-99	37	-90	-33	-103	-22	-101	-72	-64	0	-103	-12	-72	-70	-149	-68	-2842	-2512	305	-19831	19	-24750	554	-26852	-5993	-20816	-9317	-20433	-326	-21876	-9151	-18578	-1599
1.189167	-26	41	82	-61	-110	-34	10	-14	-16	1	-75	-63	-97	-16	-31	-63	-104	33	-90	-31	-105	-24	-100	-70	-64	-1	-102	-12	-74	-73	-150	-78	-2429	-2550	451	-20055	681	-24437	1040	-26683	-5846	-20628	-8990	-20703	-471	-21745	-8906	-18696	-1675
1.190000	-24	41	85	-59	-112	-18	10	-23	-18	4	-74	-64	-95	-14	-30	-62	-102	32	-87	-39	-108	-25	-104	-75	-66	-5	-103	-17	-75	-72	-150	-78	1152	-2606	596	-20295	589	-24113	1496	-26553	-5378	-20430	-8681	-20974	-501	-21608	-8675	-18797	-1665
1.190833	-24	42	84	-62	-109	-35	7	-16	-18	3	-76	-69	-96	-16	-30	-63	-101	32	-85	-36	-102	-24	-100	-88	-61	-3	-107	-15	-72	-69	-149	-78	-2633	-2676	752	-20530	1079	-23785	1933	-26449	-5009	-20225	-8366	-21232	-469	-21458	-8451	-18897	-1784
1.191667	-24	39	87	-60	-108	-35	9	-19	-19	6	-73	-63	-146	-14	-28	-62	-101	33	-84	-32	-104	-23	-101	-76	-63	-4	-101	-14	-73	-68	-150	-77	-122	-2761	910	-20777	1519	-23462	2335	-26394	-4531	-20013	-8073	-21477	-462	-21301	-8243	-18970	-1922
1.192500	-22	42	88	-61	-108	-35	9	-15	-17	4	-73	-63	-96	-16	-31	-62	-99	34	-87	-31	-105	-22	-100	-70	-64	-3	-100	-14	-73	-68	-150	-80	-647	-2859	1067	-21027	1797	-23143	2705	-26361	-3985	-19804	-7797	-21708	-308	-21145	-8053	-19046	-1885
1.193333	-26	40	84	-59	-111	-27	18	-15	-16	4	-73	-57	-97	-15	-29	-61	-98	30	-87	-33	-103	-24	-100	-72	-63	-6	-101	-13	-73	-67	-150	-78	-1159	-2980	1218	-21272	2113	-22846	3031	-26368	-3294	-19600	-7538	-21914	-231	-20983	-7877	-19108	-1737
1.194167	-23	43	86	-59	-108	-32	10	-14	-19	5	-72	-64	-95	-15	-34	-60	-100	33	-86	-27	-101	-22	-99	-72	-63	-4	-100	-13	-73	-69	-150	-79	-16	-3110	1366	-21517	2722	-22571	3309	-26405	-2653	-19398	-7312	-22098	-31	-20827	-7709	-19171	-1891
1.195000	-28	46	87	-62	-112	-35	-6	-16	-19	5	-75	-64	-99	-17	-30	-61	-102	30	-85	-33	-105	-27	-102	-73	-66	-5	-100	-14	-75	-69	-149	-75	781	-3257	1515	-21752	2715	-22322	3541	-26472	-1925	-19199	-7103	-22249	-43	-20675	-7576	-19222	-2095
1.195833	-25	39	88	-59	-108	-36	12	-14	-17	6	-73	-63	-97	-16	-30	-59	-100	33	-85	-31	-105	-24	-80	-64	-62	-1	-99	-13	-73	-69	-147	-74	-203	-3411	1647	-21981	2716	-22108	3720	-26557	-1302	-19012	-6929	-22369	-38	-20531	-7436	-19271	-2133
1.196667	-23	44	88	-60	-105	-32	13	-12	-14	7	-69	-60	-94	-25	-27	-59	-96	35	-81	-30	-103	-19	-101	-69	-62	0	-96	-11	-73	-68	-145	-73	869	-3578	1768	-22200	3108	-21932	3847	-26663	-755	-18840	-6791	-22454	17	-20400	-7343	-19317	-2016
1.197500	-25	44	90	-57	-108	-31	11	-11	-13	6	-69	-63	-96	-15	-29	-61	-97	46	-82	-30	-102	-25	-102	-69	-63	0	-97	-12	-72	-69	-147	-76	-809	-3756	1875	-22415	3255	-21796	3908	-26788	-162	-18686	-6692	-22504	40	-20287	-7257	-19357	-2059
1.198333	-26	40	101	-59	-111	-31	12	-15	-17	4	-68	-64	-98	-18	-29	-61	-100	30	-85	-34	-109	-25	-102	-73	-63	-1	-100	-17	-53	-69	-146	-77	-243	-3920	1959	-22627	3108	-21697	3912	-26914	402	-18548	-6638	-22522	282	-20185	-7191	-19394	-2178
1.199167	-27	37	82	-63	-110	-38	9	-16	-22	2	-73	-65	-97	-18	-32	-63	-114	30	-85	-30	-104	-19	-99	-70	-64	0	-95	-11	-74	-70	-148	-77	-263	-4122	2034	-22823	2997	-21636	3863	-27044	856	-18424	-6618	-22499	421	-20101	-7143	-19419	-2094
1.200000	-25	42	86	-62	-112	-35	10	-13	-21	6	-73	-64	-101	-17	-29	-59	-102	33	-86	-32	-107	-24	-100	-72	-63	-1	-98	-15	-73	-69	-145	-75	-852	-4311	2091	-23017	2795	-21616	3750	-27168	1282	-18329	-6645	-22444	500	-20032	-7112	-19451	-2063
1.200833	-29	39	87	-60	-110	-33	13	-13	-15	4	-70	-63	-95	-15	-29	-60	-97	30	-80	-32	-105	-23	-98	-68	-63	-7	-99	-13	-72	-73	-144	-77	-262	-4494	2127	-23203	2613	-21626	3578	-27278	1700	-18251	-6713	-22356	675	-19986	-7109	-19475	-1993
1.201667	-24	41	86	-61	-110	-34	15	-15	-24	4	-70	-60	-95	-16	-29	-60	-99	32	-84	-33	-105	-23	-100	-70	-65	0	-99	-11	-73	-70	-143	-74	-1816	-4686	2153	-23368	2627	-21670	3339	-27378	2076	-18197	-6830	-22239	896	-19952	-7126	-19486	-1815
1.202500	-22	41	87	-57	-110	-34	12	-12	-16	6	-69	-64	-97	-17	-28	-57	-97	34	-84	-31	-109	-24	-103	-66	-63	-22	-99	-14	-77	-69	-143	-75	-2490	-4854	2164	-23566	2656	-21732	3046	-27456	2355	-18166	-6989	-22097	1143	-19935	-7162	-19487	-1591
1.203333	-25	42	86	-58	-107	-33	13	-12	-18	8	-45	-60	-94	-15	-26	-59	-98	34	-85	-32	-105	-22	-99	-68	-60	1	-98	-12	-75	-52	-143	-73	1790	-5023	2164	-23777	1896	-21819	2686	-27508	2767	-18157	-7190	-21931	1166	-19935	-7230	-19495	-1161
1.204167	-23	42	90	-57	-104	-32	16	-12	-12	7	-68	-62	-94	-16	-26	-58	-100	34	-95	-30	-103	-21	-96	-66	-61	1	-98	-11	-72	-68	-145	-73	-1644	-5185	2154	-23918	1656	-21921	2274	-27529	3009	-18185	-7432	-21745	1183	-19944	-7320	-19490	-889
1.205000	-31	43	90	-61	-110	-32	13	-13	-14	6	-68	-65	-94	-15	-25	-57	-97	34	-84	-34	-99	-21	-99	-66	-62	3	-99	-11	-72	-75	-143	-72	-328	-5335	2117	-24091	1528	-22028	1796	-27524	3241	-18219	-7711	-21546	1159	-19970	-7435	-19476	-739
1.205833	-24	43	88	-59	-108	-33	11	-13	-16	7	-72	-65	-96	-18	-29	-60	-99	36	-85	-41	-104	-24	-100	-68	-63	-3	-104	-13	-76	-68	-146	-74	-213	-5476	2113	-24266	1454	-22143	1260	-27477	3416	-18282	-8022	-21340	1094	-20006	-7579	-19462	-463
1.206667	-27	41	86	-62	-112	-39	7	-15	-21	4	-75	-78	-100	-21	-27	-57	-103	30	-90	-39	-110	-28	-105	-73	-70	-3	-103	-16	-80	-76	-147	-76	-1324	-5605	2094	-24451	1440	-22260	667	-27400	3572	-18371	-8364	-21124	1008	-20052	-7743	-19440	-159
1.207500	-28	38	82	-66	-114	-38	5	-19	-24	5	-77	-67	-103	-23	-35	-59	-101	33	-81	-36	-108	-23	-104	-69	-65	-1	-101	-15	-74	-70	-151	-74	-616	-5710	2069	-24593	1435	-22362	27	-27274	3741	-18471	-8720	-20903	1001	-20099	-7923	-19410	122
1.208333	-27	40	82	-61	-109	-39	9	-17	-19	7	-74	-65	-97	-19	-32	-59	-100	35	-86	-36	-107	-27	-103	-68	-65	-1	-97	-14	-75	-70	-146	-73	384	-5802	2044	-24750	1236	-22454	-663	-27115	4004	-18594	-9094	-20677	979	-20149	-8144	-19375	348
1.209167	-24	41	85	-64	-111	-34	12	-15	-18	6	-74	-79	-97	-17	-33	-59	-101	34	-87	-34	-103	-22	-101	-67	-66	-1	-104	-13	-74	-72	-149	-76	-1223	-5875	2028	-24890	1169	-22537	-1393	-26877	4022	-18734	-9475	-20450	930	-20211	-8378	-19337	357
1.210000	-31	42	89	-59	-112	-35	11	-15	-18	8	-72	-65	-94	-15	-28	-62	-98	36	-84	-32	-105	-25	-104	-67	-64	0	-100	-13	-74	-51	-149	-74	-301	-5925	2013	-25018	1379	-22609	-2166	-26670	3968	-18889	-9869	-20229	743	-20271	-8627	-19291	523
1.210833	-24	43	87	-59	-109	-33	16	-13	-17	9	-73	-62	-96	-15	-28	-66	-98	49	-83	-32	-104	-21	-100	-63	-64	1	-99	-13	-73	-68	-147	-72	-1274	-5954	1991	-25128	1556	-22656	-2978	-26385	3932	-19057	-10259	-20014	564	-20339	-8898	-19251	831
1.211667	-24	41	88	-60	-119	-34	11	-14	-18	10	-73	-62	-99	-14	-28	-57	-104	36	-86	-32	-107	-23	-101	-67	-65	0	-98	-14	-75	-67	-144	-75	-1119	-5966	1979	-25223	1449	-22694	-3820	-26069	3759	-19234	-10639	-19805	401	-20410	-9179	-19207	1033
1.212500	-23	43	86	-58	-108	-30	12	-15	-17	8	-72	-63	-98	-15	-31	-56	-97	37	-98	-29	-105	-24	-100	-65	-63	-1	-98	-13	-72	-73	-146	-73	-362	-5957	1959	-25293	1277	-22710	-4677	-25714	3592	-19418	-11025	-19609	283	-20481	-9462	-19165	1188
1.213333	-25	43	105	-61	-113	-35	5	-14	-18	7	-70	-64	-95	-16	-28	-59	-100	36	-87	-31	-105	-24	-101	-67	-63	13	-99	-9	-73	-69	-146	-103	-1012	-5923	1938	-25338	1188	-22713	-5551	-25331	3434	-19598	-11361	-19418	229	-20555	-9780	-19125	1324
1.214167	-29	39	86	-61	-110	-32	11	-16	-19	7	-73	-63	-117	-18	-29	-62	-99	35	-88	-33	-105	-24	-103	-69	-64	-1	-101	-15	-77	-73	-149	-76	-356	-5870	1904	-25356	1137	-22689	-6422	-24919	3308	-19784	-11698	-19239	-142	-20634	-10101	-19093	1490
1.215000	-28	38	87	-65	-114	-36	7	-18	-21	5	-76	-67	-101	-18	-31	-63	-102	33	-91	-34	-109	-27	-105	-72	-65	-6	-103	-24	-80	-73	-152	-76	-868	-5800	1872	-25351	1142	-22662	-7291	-24486	3016	-19966	-12018	-19074	-806	-20713	-10422	-19057	1720
1.215833	-29	35	80	-63	-113	-36	10	-18	-23	5	-76	-65	-101	-19	-52	-60	-102	32	-95	-33	-104	-24	-102	-70	-65	-1	-98	-15	-74	-70	-146	-76	-2060	-5708	1836	-25309	1214	-22600	-8137	-24025	2628	-20125	-12296	-18917	-957	-20791	-10745	-19011	1882
1.216667	-25	41	85	-42	-115	-35	12	-15	-17	7	-97	-66	-96	-14	-27	-60	-98	35	-86	-32	-104	-24	-100	-68	-64	-1	-98	-7	-73	-67	-143	-70	2400	-5601	1778	-25244	561	-22525	-8960	-23555	2509	-20277	-12582	-18771	-854	-20869	-11071	-19005	2027
1.217500	-21	42	86	-61	-107	-34	15	-13	-15	8	-70	-64	-96	-18	-28	-60	-98	43	-86	-33	-104	-22	-98	-68	-66	-1	-98	-11	-73	-69	-147	-72	605	-5483	1721	-25152	60	-22433	-9741	-23071	2245	-20411	-12830	-18643	-926	-20953	-11404	-18994	2181
1.218333	-24	42	88	-60	-109	-34	13	-12	-18	6	-70	-64	-96	-15	-28	-62	-99	34	-86	-33	-117	-21	-99	-74	-63	0	-97	-12	-73	-66	-147	-74	316	-5348	1644	-25036	-138	-22321	-10485	-22586	1900	-20520	-13059	-18532	-991	-21033	-11730	-18989	2294
1.219167	-25	42	88	-59	-111	-58	13	-13	-16	8	-72	-63	-94	-12	-30	-60	-100	36	-84	-31	-104	-21	-96	-67	-65	1	-97	-13	-74	-68	-146	-74	1959	-5210	1559	-24918	-601	-22187	-11152	-22095	1597	-20605	-13268	-18435	-903	-21112	-12066	-18992	2223
1.220000	-26	40	89	-59	-110	-34	12	-13	-16	9	-73	-63	-97	-15	-30	-59	-101	37	-85	-31	-108	-17	-99	-67	-63	0	-130	-13	-72	-66	-147	-75	364	-5062	1466	-24748	-952	-22042	-11784	-21614	1431	-20663	-13459	-18352	-876	-21190	-12401	-19003	2127
1.220833	-26	38	89	-60	-109	-33	12	-14	-19	6	-78	-64	-97	-8	-29	-59	-111	39	-83	-31	-104	-21	-98	-68	-61	0	-96	-13	-73	-68	-145	-78	800	-4910	1365	-24584	-1114	-21872	-12324	-21134	1197	-20694	-13635	-18287	-959	-21263	-12718	-19021	2079
1.221667	-24	39	87	-58	-109	-34	11	-15	-16	5	-72	-65	-91	-15	-26	-60	-95	35	-83	-33	-104	-22	-99	-64	-62	0	-97	-12	-69	-67	-144	-77	1980	-4760	1258	-24409	-1452	-21688	-12797	-20666	881	-20693	-13794	-18237	-897	-21333	-13033	-19041	2057
1.222500	-24	39	87	-58	-107	-35	13	-14	-16	-17	-70	-65	-98	-18	-29	-60	-98	36	-83	-33	-104	-22	-97	-68	-63	0	-96	-13	-73	-70	-146	-74	566	-4604	1144	-24231	-1791	-21488	-13177	-20213	603	-20659	-13940	-18210	-648	-21395	-13342	-19071	2005
1.223333	-23	41	87	-59	-109	-36	13	-13	-19	6	-72	-66	-97	-14	-29	-59	-101	35	-87	-31	-105	-26	-100	-69	-66	-14	-99	-12	-73	-69	-145	-75	1119	-4456	1031	-24053	-1661	-21280	-13486	-19785	242	-20589	-14068	-18195	-775	-21452	-13649	-19107	1846
1.224167	-27	39	85	-60	-110	-33	10	-14	-17	6	-80	-66	-99	-15	-32	-58	-101	36	-86	-31	-104	-24	-98	-67	-65	0	-97	-12	-72	-70	-144	-73	400	-4302	928	-23879	-1332	-21057	-13694	-19369	-195	-20491	-14182	-18194	-807	-21502	-13935	-19142	1653
1.225000	-25	41	88	-58	-110	-34	13	-13	-18	8	-70	-65	-98	-14	-24	-57	-99	39	-83	-33	-94	-23	-98	-67	-62	1	-95	-14	-69	-68	-142	-70	-322	-4162	821	-23725	-1162	-20823	-13828	-18979	-539	-20365	-14288	-18212	-646	-21542	-14208	-19178	1493
1.225833	-25	42	86	-61	-109	-32	13	-12	-17	6	-87	-61	-93	-15	-26	-57	-100	35	-85	-32	-103	-22	-98	-69	-64	0	-97	-14	-73	-72	-146	-78	258	-4025	727	-23574	-1075	-20587	-13879	-18619	-805	-20213	-14376	-18240	-659	-21580	-14476	-19221	1645
1.226667	-23	42	81	-59	-108	-38	15	-16	-16	6	-73	-64	-98	-16	-29	-62	-100	35	-83	-33	-108	-26	-101	-69	-62	-3	-100	-13	-92	-65	-145	-75	-835	-3896	638	-23441	-941	-20346	-13854	-18267	-1118	-20035	-14454	-18287	-690	-21604	-14715	-19254	1595
1.227500	-25	43	86	-59	-108	-31	13	-12	-14	9	-72	-64	-124	-13	-27	-57	-99	36	-86	-31	-105	-23	-97	-68	-62	0	-97	-11	-73	-70	-146	-74	-512	-3776	561	-23323	-717	-20100	-13753	-17941	-1422	-19838	-14512	-18335	-635	-21623	-14942	-19287	1305
1.228333	-29	41	87	-62	-111	-35	11	-14	-18	5	-74	-66	-96	-12	-27	-59	-96	35	-85	-31	-105	-22	-104	-70	-64	0	-98	-10	-73	-72	-148	-75	-1220	-3650	498	-23224	-357	-19866	-13594	-17636	-1675	-19629	-14566	-18399	-499	-21628	-15140	-19308	1241
1.229167	-24	44	106	-59	-107	-29	13	-11	-14	3	-72	-64	-98	-16	-26	-57	-95	36	-84	-31	-104	-21	-96	-68	-65	2	-97	-11	-76	-72	-144	-74	-3407	-3517	442	-23142	149	-19629	-13367	-17355	-2085	-19411	-14606	-18463	-368	-21636	-15319	-19324	1284
1.230000	-25	46	91	-58	-109	-35	13	-12	-17	8	-70	-63	-95	-10	-23	-56	-100	32	-81	-29	-104	-19	-98	-45	-61	3	-98	-8	-72	-67	-145	-73	8	-3429	389	-23073	220	-19408	-13109	-17092	-2348	-19188	-14634	-18533	-418	-21635	-15471	-19326	1467
1.230833	-25	44	89	-57	-107	-31	12	-11	-15	-17	-74	-61	-95	-13	-26	-56	-97	35	-81	-29	-102	-22	-97	-66	-61	3	-96	-10	-73	-69	-145	-73	-86	-3332	344	-23027	144	-19197	-12805	-16852	-2411	-18970	-14654	-18604	-445	-21627	-15599	-19318	1496
1.231667	-24	43	89	-60	-113	-36	11	-13	-16	6	-74	-65	-100	-12	-28	-60	-101	35	-82	-34	-108	-27	-105	-70	-63	6	-101	-12	-74	-69	-147	-74	-2009	-3243	297	-22992	492	-19005	-12477	-16609	-2663	-18763	-14671	-18673	-478	-21623	-15695	-19296	1255
1.232500	-28	37	84	-63	-112	-36	10	-14	-19	5	-74	-63	-87	-13	-28	-60	-103	36	-86	-31	-105	-19	-99	-69	-65	-1	-99	-11	-74	-70	-149	-76	1015	-3158	257	-22968	546	-18824	-12132	-16387	-2849	-18558	-14679	-18736	-365	-21606	-15767	-19261	1019
1.233333	-28	41	88	-60	-111	-36	10	-15	-18	6	-72	-61	-97	-15	-26	-60	-101	36	-85	-32	-90	-21	-100	-69	-70	0	-99	-11	-75	-70	-146	-74	-333	-3082	204	-22954	693	-18666	-11776	-16176	-2923	-18374	-14685	-18789	-246	-21590	-15801	-19205	846
1.234167	-28	40	63	-60	-111	-41	12	-7	-21	5	-73	-65	-100	-14	-30	-60	-102	34	-82	-31	-105	-21	-101	-66	-67	-1	-100	5	-77	-72	-148	-76	72	-3015	142	-22940	862	-18526	-11425	-15975	-3101	-18214	-14689	-18833	-146	-21580	-15812	-19143	738
1.235000	-26	40	86	-62	-111	-35	10	-16	-18	4	-76	-63	-97	-15	-29	-59	-101	33	-84	-32	-103	-22	-101	-68	-64	-4	-101	-11	-73	-70	-148	-75	1740	-2962	70	-22934	879	-18405	-11081	-15780	-3067	-18069	-14696	-18864	-53	-21569	-15792	-19065	660
1.235833	-26	42	91	-61	-110	-61	11	-17	-16	7	-78	-88	-96	-15	-29	-60	-99	36	-83	-29	-103	-21	-99	-65	-62	2	-100	-10	-73	-69	-147	-74	1124	-2912	-21	-22921	515	-18301	-10747	-15578	-2885	-17950	-14707	-18871	18	-21559	-15746	-18978	534
1.236667	-25	68	92	-61	-110	-31	12	-13	-15	8	-70	-61	-93	-11	-26	-58	-96	36	-82	-29	-105	-21	-98	-66	-61	4	-98	-10	-81	-65	-146	-72	1353	-2871	-120	-22912	367	-18216	-10436	-15399	-3005	-17856	-14721	-18857	66	-21554	-15675	-18888	483
1.237500	-25	44	92	-60	-108	-32	16	-15	-25	7	-70	-62	-98	-10	-27	-60	-97	36	-81	-31	-103	-19	-98	-64	-64	0	-98	-10	-74	-67	-149	-73	1680	-2845	-249	-22895	442	-18148	-10151	-15217	-3225	-17792	-14750	-18825	0	-21557	-15585	-18788	345
1.238333	-27	44	91	-58	-110	-32	13	-12	-17	9	-68	-60	-96	-14	-33	-58	-100	35	-83	-29	-104	-23	-100	-64	-65	1	-98	-10	-72	-67	-147	-73	753	-2830	-396	-22873	222	-18095	-9901	-15047	-3249	-17753	-14786	-18769	51	-21560	-15471	-18691	252
1.239167	-24	37	92	-58	-144	-27	16	-12	-19	5	-69	-61	-96	-16	-28	-55	-100	33	-82	-31	-102	-22	-97	-65	-66	1	-98	-11	-72	-67	-147	-76	1916	-2824	-562	-22841	-116	-18056	-9676	-14876	-3096	-17735	-14835	-18682	61	-21576	-15348	-18600	306
1.240000	-25	41	90	-60	-111	-35	10	-15	-15	7	-74	-65	-98	-17	-30	-60	-99	35	-85	-41	-108	-28	-100	-73	-65	-1	-102	-11	-78	-72	-149	-75	1256	-2837	-752	-22814	-420	-18033	-9492	-14717	-3077	-17740	-14905	-18573	25	-21596	-15208	-18518	174
1.240833	-26	41	86	-63	-111	-35	12	-21	-19	0	-75	-63	-99	-12	-33	-59	-99	34	-87	-31	-105	-23	-99	-65	-64	-3	-99	-12	-74	-69	-151	-75	1449	-2852	-969	-22775	-804	-18016	-9333	-14559	-3087	-17763	-14972	-18424	71	-21615	-15068	-18442	62
1.241667	-26	42	90	-59	-110	-35	10	-14	-16	5	-72	-63	-95	-14	-28	-58	-99	35	-87	-33	-107	-24	-97	-72	-64	0	-97	-11	-74	-70	-145	-73	1326	-2878	-1168	-22725	-1124	-18013	-9220	-14410	-3002	-17799	-15060	-18250	74	-21645	-14924	-18370	106
1.242500	-26	42	90	-60	-109	-31	13	-13	-19	5	-74	-63	-99	-15	-29	-57	-98	37	-87	-31	-103	-23	-96	-66	-65	-1	-101	-12	-73	-68	-148	-73	-1008	-2919	-1400	-22679	-1054	-17984	-9138	-14268	-2997	-17850	-15160	-18042	62	-21676	-14779	-18320	101
1.243333	-22	43	90	-59	-109	-31	15	-13	-14	7	-72	-63	-98	-13	-27	-56	-99	37	-86	-25	-104	-25	-97	-67	-62	1	-96	-10	-72	-68	-146	-74	749	-2961	-1631	-22625	-1153	-18022	-9096	-14140	-3004	-17905	-15272	-17807	-69	-21710	-14647	-18282	129
1.244167	-22	43	85	-56	-107	-28	18	-12	-15	8	-68	-62	-96	-12	-26	-55	-93	39	-83	-29	-100	-21	-95	-65	-61	2	-96	-9	-72	-65	-144	-72	2746	-3007	-1870	-22575	-1709	-18034	-9089	-14021	-2703	-17973	-15397	-17535	-76	-21748	-14534	-18257	184
1.245000	-24	44	92	-60	-107	-31	18	-10	-13	9	-70	-62	-94	-12	-34	-53	-86	38	-82	-26	-102	-24	-97	-64	-60	0	-97	-10	-68	-65	-144	-70	-1221	-3060	-2105	-22529	-1571	-18058	-9117	-13917	-2498	-18038	-15536	-17230	-72	-21784	-14434	-18249	156
1.245833	-23	43	89	-58	-108	-30	10	-12	-15	8	-70	-64	-96	-14	-29	-56	-96	37	-82	-31	-102	-23	-98	-67	-63	0	-98	-11	-76	-73	-146	-74	1365	-3111	-2336	-22496	-1572	-18102	-9180	-13823	-2373	-18106	-15686	-16918	-215	-21830	-14364	-18249	199
1.246667	-26	39	90	-59	-110	-33	12	-15	-19	8	-72	-66	-97	-16	-28	-60	-100	37	-85	-32	-108	-26	-100	-70	-65	-1	-99	-7	-77	-69	-148	-77	-403	-3168	-2560	-22464	-1456	-18117	-9287	-13743	-2229	-18167	-15842	-16572	-177	-21868	-14323	-18263	156
1.247500	-25	39	88	-58	-107	-33	15	-12	-16	-14	-74	-64	-94	-15	-29	-58	-101	36	-85	-30	-102	-24	-100	-70	-66	0	-97	-14	-73	-81	-149	-74	-662	-3222	-2770	-22438	-1110	-18151	-9421	-13676	-1913	-18223	-16004	-16207	-103	-21906	-14305	-18279	34
1.248333	-26	40	87	-61	-110	-34	13	-14	-18	5	-75	-66	-96	-22	-39	-62	-103	33	-86	-6	-109	-28	-101	-70	-69	-5	-101	-16	-75	-74	-149	-76	463	-3276	-2966	-22433	-841	-18197	-9566	-13625	-1496	-18255	-16173	-15802	-145	-21939	-14326	-18299	-70
1.249167	-28	44	85	-62	-111	-34	11	-15	-19	5	-76	-64	-103	-17	-32	-63	-101	37	-84	-32	-107	-24	-100	-67	-64	0	-99	0	-74	-73	-148	-48	44	-3320	-3140	-22431	-1018	-18239	-9780	-13584	-1067	-18308	-16343	-15443	-99	-21968	-14379	-18318	-142
1.250000	-26	44	88	-59	-113	-32	13	-12	-16	10	-72	-64	-96	-13	-27	-44	-100	39	-83	-33	-90	-7	-98	-66	-63	-1	-100	-12	-72	-70	-146	-75	-771	-3364	-3294	-22444	-848	-18283	-10013	-13561	-887	-18335	-16530	-15047	-122	-21990	-14469	-18335	-237
1.250833	-24	42	89	-56	-108	-30	15	-11	-19	10	-73	-63	-97	-13	-26	-60	-96	40	-80	-27	-103	-22	-98	-66	-60	0	-98	-11	-74	-69	-151	-59	-161	-3408	-3427	-22463	-387	-18330	-10271	-13553	-717	-18354	-16703	-14654	-248	-22008	-14599	-18351	-36
1.251667	-26	43	89	-59	-111	-31	13	-12	-18	9	-73	-60	-97	-13	-25	-59	-98	36	-79	-30	-105	-22	-97	-66	-61	0	-98	-11	-70	-67	-145	-73	-1514	-3452	-3542	-22500	-72	-18376	-10555	-13564	-551	-18360	-16886	-14287	-293	-22016	-14758	-18341	-74
1.252500	-25	42	89	-59	-108	-34	13	-14	-17	9	-42	-62	-96	-13	-28	-61	-97	38	-81	-29	-103	-22	-100	-66	-63	0	-97	-13	-73	-70	-151	-73	-508	-3496	-3635	-22539	-48	-18429	-10864	-13591	-382	-18354	-17073	-13892	-322	-22014	-14959	-18344	-248
1.253333	-27	42	88	-59	-112	-30	12	-14	-17	7	-69	-62	-97	-12	-28	-60	-105	38	-77	-32	-105	-22	-98	-65	-64	2	-99	-11	-72	-69	-146	-73	-979	-3536	-3711	-22589	41	-18476	-11199	-13631	-207	-18340	-17261	-13536	-400	-22000	-15192	-18317	-138
1.254167	-25	42	86	-55	-109	-18	12	-10	-17	6	-72	-63	-99	-15	-29	-60	-101	35	-82	-29	-103	-21	-100	-69	-66	-1	-97	-11	-75	-70	-149	-74	-891	-3575	-3767	-22644	208	-18520	-11547	-13690	17	-18318	-17448	-13201	-350	-21977	-15454	-18273	10
1.255000	-27	42	87	-60	-111	-31	11	-14	-16	7	-73	-63	-97	-14	-28	-57	-99	36	-81	-30	-114	-26	-100	-68	-64	-1	-98	-12	-75	-72	-147	-73	-332	-3614	-3814	-22701	168	-18560	-11913	-13734	207	-18283	-17642	-12890	-273	-21928	-15737	-18205	140
1.255833	-25	44	88	-61	-110	-36	12	-13	-17	7	-92	-61	-98	-15	-28	-58	-98	37	-80	-28	-107	-19	-99	-67	-65	0	-96	-12	-74	-69	-151	-75	-1985	-3672	-3846	-22755	136	-18594	-12289	-13843	202	-18244	-17838	-12603	-241	-21876	-16048	-18112	217
1.256667	-26	45	87	-58	-110	-29	12	-14	-18	7	-74	-59	-95	-12	-28	-60	-98	36	-81	-31	-107	-22	-101	-67	-62	5	-96	-12	-73	-70	-144	-75	-1228	-3687	-3877	-22817	116	-18623	-12686	-13942	106	-18199	-18041	-12350	-348	-21801	-16375	-17989	318
1.257500	-26	40	85	-60	-111	-32	11	-19	-17	2	-72	-62	-99	-16	-29	-60	-102	35	-81	-31	-103	-18	-100	-68	-65	0	-97	-11	-74	-70	-147	-72	2506	-3719	-3899	-22871	-427	-18640	-13078	-14049	295	-18142	-18243	-12129	-465	-21702	-16730	-17840	514
1.258333	-27	44	89	-59	-112	-30	11	-13	-16	6	-73	-61	-95	-13	-25	-73	-101	38	-83	-26	-105	-23	-100	-68	-63	0	-97	-12	-74	-69	-148	-74	-1374	-3747	-3923	-22923	-523	-18663	-13482	-14167	452	-18083	-18469	-11940	-384	-21587	-17084	-17658	559
1.259167	-25	44	70	-57	-111	-29	18	-12	-15	6	-68	-62	-96	-14	-27	-58	-96	37	-80	-32	-103	-19	-98	-66	-60	-3	-98	-14	-115	-73	-148	-74	1412	-3766	-3956	-22972	-753	-18644	-13871	-14294	573	-18022	-18664	-11784	-241	-21447	-17457	-17446	690
1.260000	-23	43	88	-60	-108	-35	13	-12	-12	6	-73	-61	-96	-3	-29	-43	-96	38	-83	-31	-104	-18	-102	-66	-63	0	-98	-13	-73	-68	-146	-75	734	-3782	-3990	-23015	-1056	-18630	-14261	-14426	692	-17952	-18883	-11660	-126	-21285	-17831	-17201	807
1.260833	-26	44	91	-55	-107	-28	13	-13	-6	6	-69	-60	-102	-15	-30	-57	-99	38	-82	-28	-109	-21	-100	-67	-64	1	-95	-11	-77	-72	-146	-75	260	-3786	-4030	-23079	-1226	-18598	-14635	-14567	844	-17874	-19096	-11566	24	-21103	-18206	-16926	908
1.261667	-26	41	90	-59	-110	-33	9	-15	-17	4	-69	-62	-96	-14	-28	-59	-99	36	-82	-32	-105	-23	-98	-68	-62	0	-96	-11	-74	-69	-149	-73	1336	-3786	-4089	-23090	-1278	-18556	-15003	-14714	970	-17802	-19314	-11502	29	-20898	-18572	-16619	1017
1.262500	-23	42	82	-58	-107	-33	11	-12	-17	6	-62	-64	-96	-17	-30	-58	-96	35	-85	-29	-101	-22	-101	-66	-60	0	-96	-11	-65	-73	-186	-70	1682	-3773	-4154	-23117	-1625	-18492	-15339	-14859	1222	-17692	-19530	-11461	-31	-20674	-18927	-16288	1088
1.263333	-23	44	90	-58	-109	-32	15	-11	-14	6	-70	-63	-93	-12	-28	-79	-96	35	-84	-30	-101	-22	-100	-65	-63	-3	-96	-10	-69	-66	-145	-70	510	-3753	-4235	-23143	-1722	-18421	-15636	-15012	1244	-17585	-19742	-11444	-9	-20427	-19268	-15928	993
1.264167	-27	42	89	-57	-101	-32	13	-16	-15	4	-70	-64	-95	-14	-30	-57	-95	37	-83	-31	-101	-22	-100	-66	-68	0	-97	-6	-73	-73	-146	-72	1590	-3720	-4332	-23164	-1650	-18334	-15950	-15166	1181	-17470	-19944	-11450	-43	-20168	-19598	-15543	1176
1.265000	-26	40	91	-59	-108	-34	13	-14	-16	4	-70	-65	-96	-15	-30	-57	-99	36	-92	-33	-105	-24	-103	-67	-64	-3	-100	-12	-76	-70	-148	-73	1	-3683	-4438	-23189	-1550	-18240	-16217	-15322	1148	-17337	-20143	-11472	-78	-19898	-19904	-15145	1304
1.265833	-27	38	88	-56	-110	-35	7	-29	-21	0	-72	-68	-101	-19	-32	-58	-99	33	-88	-34	-107	-26	-102	-69	-64	-3	-101	-13	-87	-72	-149	-76	370	-3633	-4559	-23210	-1536	-18126	-16444	-15479	1128	-17186	-20321	-11509	34	-19620	-20183	-14727	1317
1.266667	-28	37	86	-61	-111	-36	9	-17	-21	1	-76	-67	-96	-19	-31	-62	-99	33	-87	-48	-107	-27	-104	-69	-66	-6	-95	-12	-74	-74	-150	-73	19	-3570	-4692	-23232	-1441	-18005	-16639	-15642	1084	-17022	-20483	-11553	199	-19332	-20424	-14293	1477
1.267500	-30	37	78	-59	-111	-35	12	-16	-19	3	-58	-67	-99	-18	-33	-61	-100	30	-87	-35	-105	-23	-104	-68	-65	-3	-101	-11	-76	-69	-153	-73	-584	-3503	-4831	-23248	-1247	-17869	-16793	-15795	1029	-16835	-20620	-11602	374	-19046	-20636	-13859	1619
1.268333	-24	39	87	-59	-112	-38	9	-13	-16	4	-69	-68	-98	-21	-31	-64	-96	32	-87	-35	-109	-26	-100	-69	-67	0	-100	-15	-72	-70	-147	-74	-395	-3425	-4978	-23275	-988	-17709	-16908	-15956	979	-16631	-20702	-11656	454	-18753	-20804	-13416	1476
1.269167	-26	30	89	-58	-109	-33	12	-14	-16	3	-73	-67	-96	-17	-30	-60	-99	33	-86	-33	-103	-24	-99	-68	-67	21	-100	0	-75	-72	-145	-75	-2230	-3338	-5129	-23295	-660	-17556	-16981	-16112	776	-16406	-20812	-11706	557	-18473	-20937	-12975	1289
1.270000	-24	40	91	-57	-108	-35	11	-11	-16	7	-73	-66	-96	-19	-28	-59	-98	32	-86	-32	-116	-22	-99	-67	-63	0	-100	-11	-74	-68	-146	-73	-2959	-3245	-5287	-23320	-124	-17386	-17014	-16278	495	-16164	-20864	-11754	522	-18196	-21019	-12540	1421
1.270833	-25	40	91	-69	-109	-29	15	-9	-18	7	-74	-65	-96	-16	-27	-60	-100	34	-84	-32	-102	-19	-99	-69	-64	-1	-99	-12	-73	-68	-148	-94	1385	-3144	-5444	-23349	-258	-17199	-17010	-16442	576	-15904	-20879	-11793	470	-17934	-21064	-12118	1689
1.271667	-27	39	89	-57	-108	-32	11	-13	-13	6	-72	-64	-94	-14	-27	-58	-98	34	-86	-31	-119	-22	-101	-69	-63	0	-97	-12	-72	-67	-145	-72	-2160	-3036	-5608	-23377	3	-17000	-16965	-16605	626	-15630	-20858	-11827	567	-17685	-21053	-11703	1674
1.272500	-25	20	89	-59	-109	-43	12	-15	-19	6	-73	-63	-100	-17	-31	-62	-100	34	-85	-35	-102	-23	-100	-70	-65	0	-99	-14	-78	-69	-148	-76	-653	-2917	-5767	-23412	353	-16789	-16880	-16773	550	-15347	-20801	-11848	516	-17456	-21003	-11308	1302
1.273333	-23	41	88	-60	-113	-36	11	-14	-19	3	-74	-66	-96	-18	-33	-63	-80	29	-86	-38	-111	-26	-102	-73	-68	-6	-102	-13	-76	-72	-150	-74	-117	-2796	-5932	-23446	439	-16569	-16762	-16948	457	-15058	-20712	-11859	467	-17246	-20902	-10929	1034
1.274167	-28	37	115	-62	-110	-34	10	-15	-22	2	-76	-67	-104	-22	-34	-65	-102	30	-86	-34	-110	-25	-104	-69	-67	0	-101	-14	-77	-69	-151	-75	-1230	-2657	-6088	-23478	575	-16327	-16604	-17111	461	-14755	-20577	-11851	421	-17050	-20752	-10553	1061
1.275000	-26	41	88	-59	-112	-38	8	-14	-18	5	-76	-62	-99	-22	-32	-63	-102	34	-86	-34	-108	-26	-101	-73	-66	-4	-101	-14	-73	-74	-148	-74	-264	-2513	-6246	-23509	802	-16073	-16418	-17279	413	-14446	-20403	-11828	298	-16877	-20555	-10224	893
1.275833	-24	41	115	-58	-108	-31	9	-17	-17	6	-74	-65	-98	-19	-32	-63	-99	35	-83	-32	-104	-22	-97	-69	-63	-3	-100	0	-73	-70	-146	-76	1134	-2356	-6446	-23542	653	-15791	-16194	-17438	697	-14140	-20193	-11787	242	-16722	-20314	-9899	657
1.276667	-22	42	90	-57	-105	-32	12	-11	-14	9	-73	-61	-94	-13	-30	-58	-98	36	-83	-19	-102	-19	-98	-81	-63	-1	-96	-9	-73	-69	-145	-72	-329	-2201	-6549	-23562	529	-15499	-15944	-17601	722	-13834	-19942	-11726	363	-16588	-20026	-9597	311
1.277500	-26	43	92	-56	-105	-30	17	-12	-10	10	-73	-62	-94	-15	-29	-61	-97	38	-82	-29	-104	-19	-96	-67	-62	1	-96	-10	-91	-70	-147	-48	630	-2036	-6702	-23585	796	-15189	-15664	-17748	652	-13537	-19662	-11667	338	-16477	-19703	-9313	-62
1.278333	-25	43	88	-61	-108	-34	13	-14	-16	8	-73	-66	-95	-16	-29	-62	-102	36	-84	-32	-104	-19	-98	-69	-65	-3	-99	-10	-73	-69	-146	-70	-88	-1865	-6857	-23609	938	-14864	-15345	-17893	628	-13248	-19353	-11586	240	-16381	-19336	-9043	-155
1.279167	-24	43	89	-56	-107	-28	12	-14	-17	9	-70	-62	-96	-13	-31	-62	-99	37	-82	-29	-102	-17	-102	-67	-63	1	-98	-10	-76	-70	-146	-75	158	-1688	-7008	-23616	701	-14521	-15043	-18024	536	-12967	-19010	-11495	279	-16301	-18940	-8795	-194
1.280000	-27	43	90	-57	-108	-33	10	-13	-16	9	-72	-61	-99	-14	-28	-60	-98	67	-78	-31	-103	-22	-97	-69	-65	-1	-97	-11	-73	-69	-145	-70	581	-1511	-7158	-23623	541	-14163	-14702	-18148	485	-12700	-18643	-11395	316	-16223	-18511	-8559	-393
1.280833	-21	41	89	-60	-107	-33	12	-15	-19	7	-73	-62	-96	-18	-30	-63	-100	35	-83	-32	-105	-23	-99	-68	-65	-3	-98	-9	-73	-69	-147	-77	-169	-1330	-7311	-23621	474	-13791	-14338	-18253	377	-12445	-18250	-11287	192	-16174	-18060	-8341	-585
1.281667	-26	40	87	-61	-111	-38	10	-15	-18	6	-77	-63	-97	-17	-32	-67	-97	35	-86	-35	-109	-24	-100	-70	-69	-3	-99	-15	-77	-73	-147	-77	253	-1159	-7466	-23617	391	-13414	-13958	-18349	277	-12207	-17842	-11175	78	-16128	-17585	-8141	-718
1.282500	-29	41	84	-51	-114	-36	9	-17	-16	5	-74	-62	-99	-17	-33	-63	-101	35	-84	-32	-102	-22	-97	-66	-61	-3	-100	-14	-73	-70	-163	-77	-930	-985	-7620	-23599	401	-13023	-13576	-18421	236	-11983	-17418	-11053	52	-16077	-17098	-7945	-802
1.283333	-23	40	86	-59	-107	-33	12	-13	-15	5	-57	-62	-95	-13	-30	-56	-86	37	-82	-31	-101	-21	-98	-72	-64	-1	-97	-11	-72	-67	-147	-75	-2607	-814	-7776	-23579	633	-12632	-13200	-18489	-41	-11771	-16983	-10931	-59	-16031	-16598	-7768	-1041
1.284167	-25	44	89	-60	-109	-30	11	-11	-16	8	-73	-59	-93	-13	-31	-61	-98	37	-86	-29	-104	-19	-95	-67	-74	-3	-97	-12	-73	-70	-144	-77	1661	-659	-7931	-23558	268	-12244	-12786	-18540	38	-11579	-16549	-10807	-201	-15979	-16094	-7604	-1104
1.285000	-22	41	90	-58	-105	-33	12	-13	-18	8	-69	-76	-94	-13	-29	-62	-103	39	-82	-30	-100	-19	-99	-69	-62	0	-96	-12	-68	-67	-144	-75	-550	-507	-8090	-23531	44	-11864	-12390	-18580	325	-11428	-16111	-10680	-65	-15923	-15595	-7453	-1140
1.285833	-22	41	88	-60	-111	-30	11	-12	-14	6	-73	-59	-94	-14	-31	-61	-98	39	-83	-31	-107	-21	-97	-67	-63	0	-99	-11	-74	-68	-148	-79	-1320	-371	-8250	-23505	188	-11494	-11994	-18616	264	-11237	-15671	-10558	-80	-15858	-15103	-7312	-1376
1.286667	-27	40	85	-61	-114	-33	9	-17	-19	5	-75	-62	-100	-15	-30	-61	-99	35	-82	-33	-99	-23	-97	-70	-66	-5	-99	-14	-76	-69	-146	-77	412	-245	-8413	-23476	263	-11135	-11602	-18643	115	-11088	-15243	-10435	-93	-15781	-14621	-7184	-1491
1.287500	-24	37	85	-60	-109	-33	7	-17	-21	5	-72	-62	-94	-15	-33	-62	-100	36	-83	-31	-102	-22	-101	-67	-63	0	-102	-12	-75	-69	-147	-79	-1267	-128	-8574	-23450	455	-10794	-11220	-18657	213	-10947	-14824	-10309	-130	-15690	-14156	-7071	-1546
1.288333	-26	38	87	-60	-107	-33	10	-15	-19	5	-69	-64	-96	-10	-50	-62	-100	36	-86	-28	-105	-23	-101	-70	-62	-1	-96	-13	-77	-68	-144	-75	-799	-12	-8737	-23423	657	-10519	-10846	-18663	305	-10818	-14417	-10190	-119	-15583	-13705	-6967	-1642
1.289167	-29	43	89	-60	-108	-34	12	-14	-16	4	-72	-63	-98	-16	-31	-61	-100	36	-86	-30	-105	-24	-99	-66	-64	-1	-98	-13	-80	-69	-145	-76	535	67	-8896	-23404	661	-10189	-10483	-18664	541	-10704	-14027	-10064	-77	-15457	-13278	-6878	-1700
1.290000	-26	40	86	-60	-110	-33	11	-16	-19	3	-73	-65	-75	-12	-29	-60	-102	36	-90	-32	-105	-24	-101	-68	-67	-3	-103	-14	-74	-67	-147	-75	-801	149	-9056	-23384	621	-9932	-10136	-18660	594	-10603	-13657	-9943	-42	-15318	-12880	-6802	-1820
1.290833	-28	37	84	-60	-112	-6	10	-16	-21	4	-74	-63	-98	-14	-31	-61	-99	36	-87	-31	-104	-21	-100	-67	-62	0	-100	-11	-76	-73	-148	-93	-99	230	-9214	-23370	945	-9702	-9805	-18643	457	-10505	-13295	-9819	-99	-15166	-12505	-6738	-1903
1.291667	-25	40	88	-58	-105	-31	11	-14	-21	4	-72	-63	-99	-14	-28	-58	-98	35	-41	-31	-102	-21	-100	-69	-65	-3	-99	-10	-72	-67	-145	-75	-498	304	-9367	-23359	1250	-9503	-9490	-18620	488	-10422	-12959	-9696	-341	-14992	-12156	-6682	-1749
1.292500	-27	37	86	-59	-111	-31	11	-12	-17	6	-70	-62	-98	-13	-27	-60	-98	34	-90	-30	-102	-18	-99	-67	-64	-12	-99	-11	-73	-65	-145	-75	-783	377	-9520	-23352	1128	-9336	-9186	-18590	514	-10344	-12644	-9573	-317	-14809	-11838	-6640	-1601
1.293333	-28	41	88	-59	-112	-32	11	-15	-21	7	-70	-64	-100	-13	-30	-58	-97	34	-87	-30	-105	-22	-101	-67	-66	0	-99	-11	-76	-70	-147	-74	197	448	-9667	-23361	990	-9212	-8898	-18554	539	-10286	-12348	-9456	-288	-14612	-11544	-6607	-1569
1.294167	-28	40	90	-62	-109	-30	15	-14	-16	6	-72	-64	-95	-13	-27	-59	-99	32	-90	-31	-92	-21	-100	-66	-63	-18	-100	-9	-72	-69	-149	-75	-755	519	-9810	-23354	1014	-9113	-8629	-18499	550	-10221	-12068	-9334	-359	-14406	-11268	-6584	-1460
1.295000	-28	38	88	-59	-111	-31	11	-16	-22	5	-90	-63	-97	-14	-28	-59	-98	35	-87	-31	-104	-22	-102	-69	-69	-1	-100	-11	-76	-68	-148	-74	108	598	-9948	-23357	948	-9054	-8375	-18438	554	-10162	-11810	-9216	-458	-14192	-11014	-6566	-1320
1.295833	-26	39	91	-72	-108	-31	13	-15	-18	7	-72	-64	-97	-13	-28	-59	-101	35	-86	-30	-104	-21	-100	-66	-65	1	-99	-8	-72	-70	-148	-72	-6	678	-10082	-23360	762	-9017	-8131	-18358	628	-10133	-11564	-9095	-528	-13975	-10776	-6554	-1321
1.296667	-22	44	90	-56	-108	-28	15	-11	-17	9	-73	-59	-95	-12	-24	-55	-98	19	-85	-26	-102	-16	-97	-63	-67	0	-95	-7	-70	-66	-145	-70	-2048	767	-10206	-23363	710	-9014	-7899	-18273	519	-10094	-11334	-8983	-411	-13755	-10553	-6549	-1305
1.297500	-24	44	91	-57	-109	-30	19	-13	-15	10	-70	-61	-96	-12	-25	-57	-99	36	-84	-30	-101	-18	-100	-64	-49	3	-98	-11	-52	-69	-146	-73	1703	853	-10332	-23368	279	-9039	-7683	-18172	448	-10086	-11120	-8878	-548	-13535	-10338	-6550	-1223
1.298333	-23	42	88	-58	-110	-30	12	-15	-17	5	-74	-57	-97	-14	-29	-59	-102	34	-87	-32	-108	-22	-101	-68	-70	-1	-99	-11	-74	-72	-149	-73	2061	945	-10448	-23371	-253	-9092	-7486	-18065	556	-10079	-10917	-8780	-501	-13320	-10126	-6559	-1168
1.299167	-27	37	90	-59	-110	-33	15	-16	-19	6	-72	-64	-96	-15	-27	-62	-101	35	-86	-29	-114	-21	-100	-66	-64	0	-99	-10	-72	-70	-150	-74	-389	1040	-10555	-23368	-197	-9164	-7284	-17937	625	-10067	-10727	-8685	-333	-13106	-9925	-6567	-1307
1.300000	-24	41	93	-58	-109	-33	15	-14	-17	7	-73	-64	-98	-16	-27	-57	-98	38	-87	-30	-108	-22	-100	-69	-65	-1	-99	-10	-75	-69	-150	-73	2523	1139	-10657	-23363	-372	-9257	-7098	-17804	709	-10073	-10527	-8604	-401	-12896	-9701	-6576	-1384
1.300833	-28	42	92	-61	-110	-33	-3	-15	-17	8	-74	-64	-100	-13	-26	-59	-100	36	-86	-34	-105	-19	-99	-67	-65	0	-97	-18	-72	-77	-148	-75	657	1233	-10746	-23354	-570	-9364	-6920	-17662	797	-10080	-10374	-8526	-477	-12694	-9486	-6590	-1288
1.301667	-25	40	91	-56	-110	-33	13	-14	-18	4	-69	-63	-98	-30	-27	-58	-100	34	-83	-30	-105	-22	-101	-69	-65	0	-97	-9	-77	-69	-148	-73	912	1327	-10826	-23334	-701	-9494	-6749	-17516	872	-10093	-10209	-8462	-316	-12503	-9263	-6600	-1276
1.302500	-25	38	91	-58	-109	-30	13	-11	-15	8	-73	-62	-94	-14	-26	-58	-100	37	-83	-30	-102	-22	-98	-66	-61	2	-99	-9	-69	-69	-148	-74	2362	1413	-10893	-23310	-797	-9624	-6585	-17365	1012	-10099	-10050	-8412	-289	-12313	-9033	-6613	-1133
1.303333	-24	41	92	-57	-108	-30	13	-14	-15	6	-77	-63	-95	-15	-27	-59	-100	37	-83	-27	-101	-18	-97	-69	-62	-3	-97	-9	-73	-67	-146	-70	1147	1493	-10944	-23278	-1190	-9776	-6430	-17203	1162	-10106	-9896	-8372	-300	-12135	-8796	-6622	-1009
1.304167	-26	46	94	-58	-108	-32	13	-13	-16	6	-72	-61	-96	-14	-27	-62	-100	37	-82	-30	-107	-16	-97	-65	-63	0	-98	-11	-73	-67	-147	-73	881	1566	-10980	-23240	-1251	-9930	-6277	-17052	1114	-10109	-9749	-8344	-236	-11962	-8555	-6627	-1189
1.305000	-23	43	93	-57	-107	-30	46	7	-17	7	-73	-61	-95	-12	-49	-58	-100	38	-82	-28	-102	-18	-97	-69	-64	0	-98	-10	-72	-66	-148	-72	816	1622	-10995	-23198	-985	-10092	-6114	-16903	1079	-10103	-9606	-8331	-186	-11803	-8308	-6625	-1092
1.305833	-26	41	91	-55	-110	-31	11	-14	-15	5	-73	-64	-97	-15	-29	-60	-99	36	-84	-32	-102	-21	-98	-70	-63	1	-100	-12	-78	-88	-149	-67	-894	1663	-10996	-23153	-852	-10263	-5993	-16749	1100	-10090	-9470	-8334	-49	-11650	-8064	-6622	-1006
1.306667	-26	37	88	-61	-112	-35	8	-17	-19	2	-78	-67	-99	-21	-30	-64	-98	29	-91	-36	-108	-12	-104	-75	-70	-6	-104	-16	-77	-70	-151	-78	-19	1694	-10976	-23101	-672	-10437	-5862	-16607	1088	-10065	-9339	-8344	-26	-11504	-7821	-6607	-1048
1.307500	-27	35	86	-63	-108	-32	3	-16	-23	2	-78	-65	-100	-22	-31	-65	-101	34	-86	-34	-108	-24	-100	-70	-63	-4	-101	-13	-80	-69	-150	-75	-1040	1712	-10927	-23042	-350	-10606	-5726	-16459	1061	-10020	-9208	-8363	-107	-11373	-7577	-6583	-1018
1.308333	-26	39	89	-63	-108	-34	10	-23	-15	4	-75	-62	-94	-14	-30	-60	-100	32	-88	-31	-105	-23	-100	-72	-66	-6	-101	-15	-74	-68	-147	-86	-1063	1720	-10857	-22978	-127	-10769	-5595	-16319	919	-9967	-9083	-8387	-125	-11245	-7344	-6544	-1066
1.309167	-27	39	89	-58	-108	-31	11	-15	-18	6	-72	-64	-97	-16	-31	-63	-101	36	-85	-32	-99	-21	-99	-73	-63	0	-101	-12	-74	-68	-150	-78	-1226	1711	-10766	-22914	151	-10930	-5474	-16185	765	-9896	-8961	-8423	-204	-11130	-7123	-6492	-1098
1.310000	-25	41	88	-60	-109	-35	11	-13	-17	4	-72	-62	-94	-14	-27	-60	-100	37	-86	-33	-104	-22	-99	-73	-65	-1	-100	-13	-74	-66	-148	-73	-3453	1697	-10659	-22849	680	-11080	-5352	-16056	559	-9811	-8844	-8463	3	-11019	-6921	-6425	-943
1.310833	-24	41	89	-61	-105	-31	12	-12	-17	6	-72	-63	-97	-14	-27	-60	-99	36	-86	-32	-103	-23	-100	-70	-61	-9	-98	-8	-75	-67	-146	-73	-1310	1674	-10532	-22787	840	-11216	-5234	-15932	409	-9706	-8733	-8509	248	-10925	-6735	-6351	-873
1.311667	-26	43	91	-59	-110	-31	13	-14	-15	6	-73	-63	-93	-12	-28	-59	-97	36	-91	-35	-104	-22	-100	-70	-64	-3	-100	-13	-70	-65	-148	-72	938	1644	-10397	-22724	515	-11339	-5122	-15810	371	-9601	-8624	-8558	335	-10838	-6577	-6254	-887
1.312500	-24	40	90	-66	-109	-32	13	-14	-14	7	-70	-63	-95	-13	-30	-58	-99	32	-86	-33	-102	-21	-101	-86	-61	-5	-98	-12	-73	-67	-147	-73	-2800	1610	-10243	-22661	864	-11438	-5010	-15696	180	-9477	-8526	-8605	263	-10766	-6443	-6146	-919
1.313333	-24	41	89	-60	-107	-32	13	-18	-16	5	-70	-65	-96	-13	-33	-59	-100	35	-88	-33	-105	-22	-102	-70	-65	-4	-98	-12	-75	-70	-147	-75	653	1578	-10086	-22608	969	-11519	-4909	-15594	79	-9352	-8435	-8653	198	-10710	-6337	-6015	-942
1.314167	-28	41	87	-58	-112	-33	10	-16	-21	4	-73	-66	-98	-15	-32	-63	-107	30	-86	-34	-105	-24	-98	-72	-66	-1	-104	-12	-73	-70	-150	-75	-853	1544	-9915	-22557	991	-11572	-4810	-15475	-68	-9223	-8345	-8696	248	-10663	-6259	-5871	-963
1.315000	-25	38	85	-60	-111	-36	10	-42	-22	3	-76	-72	-97	-19	-33	-63	-101	32	-88	-36	-105	-25	-104	-75	-69	-7	-103	-18	-77	-73	-150	-78	-670	1527	-9748	-22513	1091	-11595	-4715	-15370	-174	-9096	-8266	-8732	235	-10639	-6205	-5718	-962
1.315833	-11	34	84	-61	-112	-38	8	-18	-21	0	-77	-66	-96	-16	-33	-63	-102	30	-87	-33	-104	-23	-103	-66	-66	-1	-100	-7	-72	-68	-147	-78	1106	1491	-9574	-22465	1146	-11589	-4616	-15258	-221	-8967	-8187	-8759	21	-10621	-6174	-5545	-1067
1.316667	-27	41	86	-58	-110	-32	11	-16	-17	5	-74	-62	-97	-11	-47	-62	-98	34	-85	-33	-107	-23	-104	-70	-65	-3	-98	-12	-73	-70	-145	-75	1124	1469	-9401	-22431	629	-11551	-4528	-15153	-267	-8853	-8116	-8776	-68	-10622	-6174	-5363	-1304
1.317500	-26	40	89	-58	-115	-33	12	-15	-14	7	-72	-65	-95	-14	-30	-59	-102	33	-88	-31	-107	-22	-100	-69	-64	-1	-103	-12	-69	-70	-148	-77	475	1442	-9229	-22401	503	-11483	-4447	-15055	-564	-8748	-8048	-8786	5	-10646	-6194	-5173	-1573
1.318333	-24	40	88	-59	-111	-34	0	-13	-23	3	-69	-86	-96	-14	-29	-60	-99	34	-86	-31	-101	-18	-103	-69	-64	-3	-99	-12	-70	-70	-153	-85	1563	1424	-9057	-22363	638	-11382	-4367	-14965	-890	-8659	-7984	-8781	29	-10686	-6235	-4974	-1495
1.319167	-25	41	87	-58	-109	-35	12	-14	-16	5	-72	-63	-96	-14	-30	-60	-95	32	-91	-31	-104	-21	-101	-68	-63	1	-96	-15	-73	-69	-150	-72	420	1408	-8891	-22360	477	-11251	-4297	-14872	-1099	-8582	-7926	-8768	-97	-10737	-6293	-4772	-1371
1.320000	-25	39	87	-59	-109	-35	13	-10	-18	15	-73	-63	-95	-12	-25	-57	-97	33	-85	-30	-103	-22	-101	-70	-64	-3	-98	-12	-74	-68	-147	-74	1391	1386	-8713	-22347	171	-11094	-4233	-14790	-1237	-8532	-7863	-8738	-218	-10806	-6366	-4575	-1357
1.320833	-27	38	85	-59	-110	-34	11	-14	-16	3	-75	-64	-95	-15	-31	-59	-100	33	-84	-33	-103	-24	-101	-62	-66	-1	-96	-16	-72	-70	-147	-75	1029	1361	-8556	-22339	-114	-10911	-4176	-14713	-1548	-8496	-7804	-8695	-303	-10887	-6447	-4378	-1378
1.321667	-25	39	87	-62	-108	-35	11	-15	-14	3	-76	-63	-96	-13	-28	-42	-100	35	-86	-29	-104	-21	-101	-72	-66	-1	-100	-14	-72	-69	-145	-73	799	1336	-8385	-22354	-454	-10713	-4126	-14647	-1806	-8483	-7749	-8639	-319	-10981	-6534	-4187	-1404
1.322500	-30	24	86	-57	-108	-34	11	-15	-18	5	-74	-62	-96	-14	-30	-59	-102	33	-84	-31	-102	-23	-100	-69	-63	0	-97	-14	-67	-69	-148	-74	871	1302	-8216	-22336	-719	-10499	-4086	-14586	-2055	-8489	-7690	-8569	-466	-11084	-6627	-4003	-1387
1.323333	-25	41	86	-58	-109	-35	12	-14	-19	3	-75	-65	-99	-19	-29	-60	-99	34	-85	-33	-110	-23	-99	-72	-69	-3	-98	-18	-76	-72	-147	-82	-1089	1263	-8045	-22344	-904	-10264	-4057	-14542	-2406	-8524	-7634	-8489	-441	-11190	-6724	-3835	-1348
1.324167	-26	36	82	-61	-111	-34	10	-17	-22	1	-76	-65	-98	-17	-29	-59	-102	28	-86	-31	-107	-22	-98	-69	-62	2	-96	-10	-73	-72	-146	-73	-806	1218	-7867	-22342	-1141	-10043	-4030	-14500	-2762	-8561	-7566	-8396	-431	-11299	-6812	-3678	-1268
1.325000	-24	40	90	-58	-108	-33	12	-14	-16	4	-73	-63	-96	-14	-26	-58	-96	37	-83	-31	-104	-22	-96	-72	-64	0	-97	-14	-72	-68	-146	-75	2635	1166	-7690	-22350	-1945	-9814	-4014	-14476	-2882	-8626	-7505	-8297	-780	-11408	-6900	-3535	-1030
1.325833	-9	40	89	-61	-107	-32	11	-14	-19	5	-70	-64	-99	-15	-27	-62	-100	34	-86	-33	-107	-22	-100	-60	-66	2	-100	-14	-76	-70	-170	-76	-2060	1103	-7511	-22359	-2187	-9598	-4007	-14465	-3089	-8710	-7434	-8187	-914	-11514	-6984	-3415	-991
1.326667	-26	35	86	-60	-112	-33	10	-14	-25	2	-74	-63	-98	-16	-27	-62	-100	33	-84	-28	-107	-24	-100	-75	-68	-5	-99	-13	-76	-72	-149	-78	439	1044	-7330	-22367	-2423	-9388	-4011	-14463	-3196	-8820	-7365	-8071	-868	-11606	-7061	-3310	-1052
1.327500	-26	37	86	-61	-112	-32	11	-13	-16	6	-74	-64	-96	-16	-26	-60	-101	35	-84	-33	-103	-22	-96	-69	-73	2	-96	-14	-73	-69	-147	-75	-507	974	-7141	-22377	-2756	-9194	-4012	-14466	-3277	-8892	-7282	-7953	-875	-11694	-7122	-3212	-965
1.328333	-28	41	87	-73	-110	-31	8	-24	-22	6	-64	-63	-100	-16	-29	-62	-101	36	-83	-30	-108	-25	-99	-72	-67	-3	-97	-12	-74	-93	-149	-73	-1487	903	-6954	-22384	-3062	-9026	-4026	-14489	-3419	-8995	-7203	-7824	-903	-11776	-7175	-3147	-650
1.329167	-27	40	90	-58	-109	-30	11	-15	-17	6	-72	-63	-97	-14	-27	-64	-102	36	-84	-26	-103	-19	-94	-53	-63	0	-98	-12	-74	-69	-147	-74	-473	822	-6769	-22387	-3074	-8875	-4042	-14512	-3524	-9091	-7118	-7697	-872	-11841	-7214	-3085	-460
1.330000	-25	43	89	-58	-109	-31	12	-17	-17	6	-74	-62	-94	-13	-24	-60	-97	37	-84	-28	-104	-21	-96	-69	-63	-1	-97	-11	-74	-69	-144	-74	40	746	-6580	-22397	-3476	-8756	-4056	-14544	-3375	-9192	-7031	-7557	-899	-11896	-7233	-3045	-514
1.330833	-23	42	89	-61	-108	-31	12	-13	-16	7	-73	-64	-97	-14	-30	-65	-99	35	-86	-31	-103	-24	-97	-66	-63	3	-98	-12	-72	-70	-147	-77	-1429	659	-6399	-22404	-3665	-8664	-4074	-14581	-3368	-9282	-6942	-7416	-923	-11944	-7242	-3015	-751
1.331667	-24	41	86	-61	-110	-33	10	-25	-19	5	-70	-62	-97	-16	-29	-68	-100	37	-87	-31	-107	-25	-103	-70	-65	-5	-100	-14	-76	-74	-148	-77	-390	576	-6223	-22415	-3401	-8604	-4091	-14621	-3488	-9368	-6851	-7273	-978	-11986	-7236	-2994	-431
1.332500	-31	40	84	-60	-115	-34	7	-17	-23	2	-76	-67	-100	-19	-31	-63	-102	35	-86	-32	-105	-24	-99	-70	-48	-1	-99	-12	-74	-70	-148	-78	-1721	488	-6046	-22427	-3237	-8566	-4098	-14657	-3550	-9437	-6761	-7119	-892	-12034	-7207	-2974	-41
1.333333	-25	38	86	-61	-108	-32	10	-15	-19	4	-75	-65	-105	-16	-28	-61	-102	34	-87	-32	-108	-24	-101	-72	-69	-6	-101	-12	-74	-69	-158	-74	-977	401	-5872	-22440	-3305	-8558	-4121	-14703	-3478	-9499	-6672	-6962	-731	-12051	-7162	-2959	66
1.334167	-28	40	86	-58	-111	-32	9	-14	-18	4	-74	-63	-95	-16	-33	-62	-93	33	-96	-35	-121	-23	-101	-69	-66	-5	-103	-13	-78	-74	-148	-76	-901	306	-5706	-22454	-3390	-8577	-4100	-14734	-3439	-9540	-6581	-6787	-697	-12072	-7096	-2946	331
1.335000	-29	39	85	-59	-113	-34	9	-18	-19	4	-78	-66	-97	-17	-29	-61	-101	34	-87	-33	-104	-24	-103	-70	-66	-8	-104	-13	-75	-70	-150	-78	-1241	220	-5545	-22470	-3605	-8627	-4089	-14764	-3500	-9573	-6489	-6612	-697	-12114	-7008	-2932	680
1.335833	-25	32	87	-57	-109	-32	11	-15	-18	5	-73	-65	-96	-17	-30	-62	-99	35	-86	-35	-104	-23	-102	-67	-65	-3	-100	-12	-74	-69	-147	-75	-203	132	-5389	-22486	-3946	-8681	-4066	-14787	-3491	-9586	-6392	-6420	-716	-12148	-6903	-2920	811
1.336667	-23	43	89	-55	-108	-30	11	-12	-16	10	-72	-63	-134	-17	-26	-56	-97	35	-86	-33	-104	-22	-102	-69	-62	-3	-99	-13	-73	-67	-147	-72	-1428	47	-5244	-22510	-3790	-8761	-4036	-14804	-3524	-9592	-6296	-6217	-669	-12190	-6779	-2903	928
1.337500	-27	40	88	-55	-104	-30	15	-14	-16	7	-75	-63	-93	-14	-28	-61	-99	33	-84	-33	-103	-26	-102	-67	-64	-1	-100	-14	-72	-68	-146	-75	-1844	-44	-5103	-22535	-3457	-8863	-3997	-14818	-3710	-9588	-6224	-6004	-512	-12242	-6641	-2887	1105
1.338333	-24	40	89	-57	-109	-48	17	-15	-14	6	-41	-62	-96	-14	-30	-58	-96	34	-84	-32	-102	-23	-101	-68	-65	-3	-100	-12	-72	-68	-126	-74	3356	-126	-4970	-22561	-3879	-8973	-3955	-14824	-3579	-9581	-6102	-5768	-454	-12304	-6486	-2878	1387
1.339167	-22	41	84	-57	-108	-31	13	-12	-17	5	-73	-64	-96	-16	-29	-59	-98	33	-87	-17	-103	-22	-105	-67	-62	-4	-102	-10	-74	-70	-148	-75	-205	-212	-4844	-22594	-3738	-9093	-3898	-14824	-3519	-9570	-5991	-5524	-357	-12371	-6320	-2871	1526
1.340000	-25	37	87	-59	-109	-25	10	-17	5	3	-79	-67	-97	-18	-30	-63	-102	29	-88	-38	-105	-25	-108	-76	-66	-7	-105	-16	-76	-74	-153	-79	1301	-298	-4749	-22631	-3369	-9230	-3852	-14822	-3559	-9560	-5883	-5268	-369	-12468	-6145	-2866	1514
1.340833	-31	35	85	-63	-112	-39	6	-22	-21	1	-78	-68	-98	-21	-33	-65	-104	27	-87	-36	-104	-24	-86	-73	-65	-5	-101	-14	-77	-72	-151	-79	2127	-376	-4602	-22657	-3096	-9362	-3776	-14806	-3527	-9546	-5756	-4992	-361	-12552	-5956	-2866	1517
1.341667	-25	39	87	-63	-107	-35	11	-18	-14	3	-78	-65	-98	-17	-28	-60	-99	30	-85	-38	-105	-26	-104	-69	-65	-6	-102	-18	-69	-69	-146	-75	649	-447	-4486	-22689	-2735	-9502	-3705	-14783	-3240	-9545	-5632	-4714	-276	-12656	-5763	-2872	1538
1.342500	-24	64	87	-60	-111	-33	12	-16	-17	2	-73	-67	-97	-17	-31	-62	-101	29	-86	-36	-105	-25	-85	-68	-65	0	-100	-12	-75	-70	-147	-78	1565	-522	-4372	-22720	-2106	-9642	-3628	-14749	-2932	-9548	-5492	-4424	-322	-12776	-5567	-2907	1494
1.343333	-24	40	88	-59	-132	-32	13	-15	-22	2	-74	-68	-97	-17	-31	-60	-102	32	-86	-36	-104	-24	-102	-70	-68	-5	-103	-11	-73	-70	-129	-77	2646	-594	-4260	-22744	-1804	-9790	-3547	-14706	-2577	-9569	-5348	-4131	-405	-12880	-5367	-2918	1387
1.344167	-25	39	87	-59	-104	-32	16	-13	-16	8	-69	-62	-92	-18	-28	-59	-94	39	-83	-30	-101	-9	-98	-69	-59	0	-98	-11	-70	-68	-147	-75	863	-658	-4150	-22762	-1426	-9936	-3465	-14651	-2373	-9583	-5196	-3836	-150	-13004	-5165	-2959	1132
1.345000	-21	41	90	-57	-105	-34	16	-15	-17	7	-76	-64	-94	-15	-28	-59	-96	36	-83	-32	-100	-24	-100	-68	-63	-3	-99	-12	-68	-67	-145	-75	1618	-720	-4039	-22775	-600	-10087	-3379	-14592	-2247	-9642	-5046	-3546	106	-13122	-4966	-3020	1073
1.345833	-25	40	88	-58	-107	-34	12	-16	-15	5	-73	-64	-93	-17	-30	-61	-100	32	-86	-32	-103	-18	-99	-69	-63	-4	-97	-14	-73	-72	-147	-78	167	-786	-3926	-22786	239	-10244	-3291	-14516	-2045	-9701	-4891	-3271	208	-13245	-4770	-3091	1161
1.346667	-27	39	87	-60	-110	-36	12	-19	-19	2	-73	-48	-86	-18	-28	-61	-105	33	-86	-32	-104	-25	-102	-74	-67	-4	-100	-15	-76	-73	-146	-78	-117	-845	-3811	-22782	995	-10404	-3199	-14426	-1829	-9776	-4731	-3004	306	-13366	-4575	-3181	1307
1.347500	-27	39	86	-64	-110	-34	12	-16	-17	3	-73	-66	-96	-19	-27	-63	-102	29	-87	-30	-107	-25	-100	-49	-61	-5	-101	-13	-74	-72	-146	-78	-4	-908	-3691	-22770	1774	-10564	-3090	-14323	-1583	-9858	-4574	-2753	465	-13482	-4381	-3289	1403
1.348333	-31	39	86	-60	-111	-35	11	-17	-49	4	-74	-67	-98	-21	-33	-64	-99	33	-87	-35	-104	-27	-107	-73	-66	-6	-100	-14	-75	-77	-148	-77	-1310	-963	-3569	-22748	2602	-10734	-2986	-14206	-1335	-9962	-4426	-2526	562	-13593	-4195	-3409	1330
1.349167	-29	37	85	-64	-112	-36	12	-21	-19	2	-75	-62	-98	-41	-33	-63	-101	32	-88	-28	-103	-25	-100	-69	-66	-4	-100	-12	-74	-74	-146	-77	-1025	-1025	-3442	-22710	3457	-10900	-2872	-14097	-1015	-10067	-4279	-2320	671	-13689	-4005	-3546	1279
1.350000	-19	39	90	-102	-110	-34	15	-17	-22	5	-68	-65	-95	-17	-28	-62	-101	33	-87	-32	-103	-25	-102	-70	-65	-4	-100	-15	-70	-72	-147	-74	-2263	-1077	-3319	-22664	4395	-11074	-2756	-13924	-687	-10181	-4141	-2134	991	-13777	-3822	-3695	1274
1.350833	-25	39	90	-61	-108	-35	13	-16	-17	4	-70	-66	-98	-21	-28	-63	-100	33	-84	-41	-104	-25	-99	-70	-61	-1	-100	-12	-75	-73	-147	-77	-4358	-1126	-3193	-22613	5533	-11256	-2634	-13758	-508	-10301	-4010	-2015	1208	-13856	-3642	-3857	1373
1.351667	-26	38	80	-62	-107	-33	12	-14	-14	6	-73	-65	-96	-16	-29	-61	-101	33	-85	-32	-107	-23	-101	-75	-64	-4	-101	-13	-76	-70	-146	-77	441	-1176	-3071	-22540	6058	-11445	-2510	-13580	-67	-10429	-3890	-1854	1052	-13923	-3458	-4034	1491
1.352500	-26	40	88	-60	-110	-34	13	-13	-18	6	-72	-66	-95	-18	-30	-62	-101	55	-96	-31	-107	-26	-101	-72	-66	-1	-100	-12	-75	-73	-145	-78	-1704	-1220	-2952	-22464	6785	-11635	-2376	-13389	449	-10550	-3787	-1753	1241	-13959	-3278	-4218	1482
1.353333	-24	41	88	-62	-113	-35	15	-15	-22	4	-75	-65	-98	-16	-31	-63	-100	33	-85	-34	-104	-25	-102	-74	-66	-3	-101	-14	-74	-57	-142	-77	-2338	-1258	-2839	-22377	7664	-11827	-2245	-13187	861	-10678	-3693	-1680	1336	-14007	-3097	-4413	1498
1.354167	-27	36	87	-61	-113	-35	13	-15	-18	2	-74	-67	-97	-17	-48	-70	-103	30	-88	-34	-108	-25	-102	-74	-65	-4	-100	-15	-74	-74	-149	-81	-14	-1296	-2731	-22283	8244	-12026	-2112	-12980	1252	-10798	-3611	-1633	1338	-14031	-2919	-4617	1408
1.355000	-26	36	87	-78	-111	-36	15	-18	-19	1	-75	-69	-97	-18	-28	-61	-101	32	-88	-35	-108	-25	-102	-73	-66	-5	-97	-14	-75	-69	-146	-77	-1674	-1321	-2629	-22183	8721	-12223	-1976	-12766	1705	-10916	-3534	-1605	1400	-14042	-2737	-4820	1336
1.355833	-28	39	85	-63	-109	-35	10	-14	-19	4	-74	-66	-95	-17	-32	-69	-99	26	-86	-35	-104	-23	-103	-73	-63	-3	-100	-13	-75	-69	-149	-77	-413	-1345	-2537	-22077	9029	-12422	-1835	-12540	2205	-11024	-3463	-1592	1360	-14043	-2553	-5026	1396
1.356667	-27	40	90	-53	-110	-35	12	-18	-32	4	-74	-67	-98	-19	-29	-64	-99	29	-85	-38	-104	-25	-105	-75	-68	-5	-99	-15	-75	-73	-150	-77	1540	-1364	-2452	-21968	9078	-12622	-1700	-12318	2954	-11141	-3404	-1617	1170	-14032	-2373	-5237	1389
1.357500	-30	35	86	-63	-114	-39	11	-17	-22	1	-75	-68	-102	-17	-31	-66	-105	28	-90	-35	-104	-24	-103	-70	-66	-1	-99	-13	-74	-67	-147	-78	226	-1377	-2372	-21857	8924	-12819	-1559	-12088	3485	-11248	-3345	-1659	954	-14017	-2189	-5447	1112
1.358333	-24	39	88	-59	-109	-32	12	-13	-19	4	-74	-63	-96	-15	-29	-60	-102	33	-85	-32	-100	-23	-102	-74	-68	0	-99	-12	-73	-65	-150	-77	1408	-1383	-2294	-21746	9021	-13013	-1419	-11862	3897	-11351	-3286	-1704	877	-13997	-2003	-5655	923
1.359167	-25	40	89	-59	-107	-33	-3	-13	-13	5	-76	-64	-96	-18	-28	-61	-101	29	-83	-33	-104	-22	-100	-70	-63	-3	-97	-13	-73	-66	-150	-75	1228	-1389	-2228	-21615	9099	-13204	-1278	-11637	4405	-11448	-3226	-1773	749	-13972	-1823	-5860	876
1.360000	-24	49	87	-61	-107	-32	13	-15	-19	4	-74	-63	-97	-16	-29	-58	-98	33	-84	-34	-102	-23	-99	-95	-63	-5	-98	-22	-75	-66	-148	-77	547	-1396	-2160	-21527	8721	-13389	-1137	-11411	4773	-11550	-3165	-1857	673	-13947	-1640	-6063	688
1.360833	-26	39	88	-59	-107	-33	12	-16	-18	8	-88	-62	-95	-15	-31	-60	-101	30	-83	-32	-104	-25	-102	-70	-64	0	-96	-11	-74	-68	-148	-74	2137	-1399	-2094	-21416	8244	-13569	-991	-11187	5195	-11647	-3094	-1956	805	-13925	-1467	-6260	486
1.361667	-24	40	92	-59	-110	-32	15	-16	-18	3	-74	-66	-94	-14	-28	-56	-99	33	-84	-35	-103	-22	-99	-70	-66	-3	-100	-7	-115	-68	-147	-76	554	-1407	-2026	-21309	7785	-13745	-850	-10966	5558	-11755	-3024	-2060	783	-13908	-1298	-6454	416
1.362500	-25	42	89	-58	-108	-31	15	-13	-16	7	-70	-62	-95	-12	-28	-59	-101	33	-84	-30	-103	-21	-100	-66	-64	0	-97	-9	-74	-64	-148	-72	1190	-1414	-1961	-21203	7250	-13914	-704	-10747	5832	-11856	-2943	-2179	732	-13895	-1132	-6645	302
1.363333	-24	41	86	-59	-108	-32	17	-15	-16	7	-72	-61	-94	-14	-26	-57	-97	34	-83	-32	-102	-21	-98	-67	-64	-3	-98	6	-73	-64	-147	-70	537	-1422	-1892	-21097	6711	-14076	-564	-10534	6079	-11974	-2864	-2303	707	-13893	-976	-6832	56
1.364167	-24	41	90	-57	-109	-29	16	-12	-13	11	-73	-62	-96	-11	-24	-58	-101	35	-81	-30	-103	-18	-96	-67	-64	0	-97	-10	-70	-66	-146	-74	-2735	-1437	-1804	-20993	6478	-14228	-426	-10322	6013	-12088	-2775	-2438	449	-13897	-832	-7022	-91
1.365000	-23	43	89	-59	-108	-31	16	-13	-18	7	-73	-60	-99	-13	-28	-58	-98	38	-81	-33	-103	-22	-100	-67	-67	-1	-101	-11	-74	-69	-146	-73	1069	-1451	-1752	-20883	5761	-14380	-294	-10111	6055	-12224	-2693	-2585	82	-13913	-696	-7211	-63
1.365833	-29	38	85	-60	-111	-33	9	-16	-19	-3	-76	-63	-98	-14	-22	-59	-103	33	-85	-31	-107	-22	-97	-66	-65	0	-97	-13	-72	-67	-147	-76	610	-1469	-1672	-20775	4915	-14527	-162	-9892	6244	-12357	-2601	-2730	16	-13938	-575	-7403	-180
1.366667	-29	37	88	-58	-114	-34	12	-17	-22	4	-74	-65	-99	-14	-28	-60	-104	35	-84	-31	-107	-19	-96	-70	-66	0	-99	-3	-76	-66	-146	-74	-3320	-1483	-1590	-20663	4646	-14668	-40	-9679	6238	-12506	-2518	-2878	-151	-13969	-466	-7592	-334
1.367500	-29	42	87	-57	-108	-34	15	-13	-18	7	-73	-61	-98	-18	-26	-60	-113	35	-84	-30	-107	-22	-98	-65	-64	1	-99	-11	-74	-69	-149	-75	436	-1495	-1516	-20545	4161	-14804	68	-9452	6245	-12661	-2439	-3029	-263	-14008	-375	-7787	-342
1.368333	-18	43	90	-56	-109	-32	15	-13	-18	8	-74	-61	-97	-11	-27	-58	-100	39	-81	-31	-102	-18	-77	-68	-66	1	-98	-11	-74	-67	-146	-74	-3076	-1503	-1420	-20418	3902	-14933	183	-9222	6158	-12829	-2369	-3164	-324	-14053	-297	-7993	-324
1.369167	-25	42	88	-52	-109	-30	17	-13	-17	5	-70	-59	-93	-11	-27	-59	-102	36	-81	-29	-102	-19	-96	-66	-65	2	-97	-10	-75	-67	-144	-74	-2989	-1508	-1327	-20286	3883	-15063	275	-8975	6035	-13002	-2312	-3328	-374	-14106	-239	-8207	-489
1.370000	-23	43	91	-55	-105	-28	17	-10	-18	7	-70	-59	-95	-13	-25	-57	-98	38	-81	-28	-102	-27	-96	-66	-65	-10	-98	-11	-70	-67	-145	-70	-1295	-1500	-1230	-20151	3772	-15193	362	-8717	6106	-13191	-2273	-3473	-396	-14162	-200	-8427	-907
1.370833	-26	45	90	-56	-105	-29	18	-10	-16	9	-70	-60	-118	-13	-26	-59	-102	37	-81	-29	-105	-19	-95	-64	-65	1	-98	-9	-74	-64	-143	-72	-2832	-1487	-1135	-20010	3331	-15296	435	-8431	6177	-13386	-2250	-3615	-310	-14236	-176	-8658	-1136
1.371667	-28	45	80	-56	-108	-29	16	-12	-18	5	-74	-59	-96	-12	-26	-57	-99	39	-81	-30	-104	-18	-108	-67	-69	0	-93	-10	-72	-67	-143	-73	-2406	-1459	-1028	-19855	3233	-15453	492	-8128	6002	-13586	-2249	-3749	-343	-14311	-174	-8897	-1284
1.372500	-28	43	87	-57	-107	-30	13	-12	-21	7	-72	-65	-97	-13	-29	-55	-99	36	-86	-30	-107	-22	-96	-66	-63	2	-98	-12	-73	-69	-145	-74	-1847	-1425	-922	-19699	3189	-15583	533	-7792	5816	-13788	-2267	-3879	-451	-14390	-191	-9146	-1333
1.373333	-25	32	89	-59	-112	-34	12	-14	-21	2	-76	-66	-100	-16	-32	-61	-102	34	-88	-36	-121	-25	-100	-79	-68	-4	-113	-17	-76	-72	-148	-78	-3310	-1372	-806	-19539	2806	-15718	568	-7433	5600	-14000	-2316	-3999	-533	-14477	-228	-9405	-1542
1.374167	-30	37	79	-62	-110	-39	9	-16	-19	7	-76	-69	-102	-18	-31	-63	-105	30	-90	-34	-108	-23	-99	-68	-68	-1	-100	-13	-73	-67	-147	-78	-1187	-1301	-677	-19368	2495	-15846	588	-7036	5456	-14197	-2369	-4106	-631	-14567	-281	-9672	-1661
1.375000	-29	39	85	-62	-108	-36	11	-17	-21	0	-76	-65	-100	-19	-30	-60	-101	34	-87	-27	-109	-24	-108	-72	-69	-6	-104	-14	-77	-70	-150	-78	-1833	-1213	-541	-19196	2285	-15974	600	-6605	5219	-14398	-2452	-4210	-558	-14655	-349	-9940	-1514
1.375833	-25	38	85	-59	-110	-35	13	-12	-32	3	-74	-63	-97	-15	-30	-61	-103	29	-87	-34	-105	-23	-98	-67	-63	0	-100	-11	-72	-66	-145	-76	-852	-1109	-401	-19041	1858	-16085	597	-6141	4908	-14588	-2540	-4307	-444	-14743	-435	-10213	-1559
1.376667	-23	43	87	-59	-110	-31	12	-13	-17	5	-72	-61	-93	-14	-30	-59	-98	36	-83	-30	-102	-22	-100	-69	-64	0	-98	-10	-70	-70	-144	-73	19	-987	-247	-18830	1333	-16197	584	-5616	4656	-14767	-2648	-4399	-602	-14837	-530	-10489	-1526
1.377500	-24	38	88	-59	-107	-35	15	-12	-15	6	-74	-64	-97	-34	-49	-60	-101	35	-86	-32	-103	-21	-99	-68	-63	0	-98	-11	-69	-67	-147	-74	-2447	-852	-97	-18654	1023	-16287	555	-5071	4180	-14930	-2765	-4490	-861	-14929	-646	-10769	-1315
1.378333	-23	41	85	-59	-107	-33	16	-12	-17	5	-73	-61	-95	-15	-28	-58	-100	-5	-86	-30	-103	-21	-103	-69	-64	-1	-100	-11	-70	-70	-147	-74	537	-703	64	-18467	577	-16364	511	-4492	3661	-15077	-2883	-4580	-1121	-15016	-774	-11049	-1066
1.379167	-25	41	87	-43	-107	-35	12	-13	-12	7	-76	-63	-98	-14	-29	-61	-100	33	-85	-32	-102	-21	-100	-66	-63	0	-100	-14	-70	-68	-152	-75	3870	-541	220	-18277	-314	-16411	452	-3880	3442	-15202	-3004	-4675	-1431	-15099	-913	-11324	-870
1.380000	-25	42	88	-57	-109	-34	16	-15	-16	5	-73	-64	-96	-15	-29	-60	-98	36	-88	-34	-104	-21	-80	-68	-64	-3	-104	-11	-75	-69	-146	-76	-1002	-371	377	-18100	-654	-16435	383	-3247	2999	-15306	-3116	-4788	-1546	-15174	-1063	-11608	-764
1.380833	-26	34	86	-60	-110	-35	11	-14	-19	4	-73	-62	-72	-13	-32	-63	-103	33	-88	-32	-104	-24	-101	-69	-63	0	-103	-12	-73	-69	-151	-79	3804	-188	510	-17910	-1218	-16424	296	-2583	2482	-15377	-3220	-4890	-1353	-15244	-1218	-11865	-508
1.381667	-25	39	86	-61	-108	-36	9	-17	-19	4	-76	-65	-99	-17	-32	-64	-101	30	-90	-33	-108	-24	-104	-68	-67	-7	-104	-15	-77	-70	-150	-80	1811	-1	663	-17745	-1672	-16374	196	-1919	2045	-15419	-3311	-5016	-1268	-15299	-1383	-12132	-524
1.382500	-30	35	79	-61	-110	-39	9	-18	-18	0	-72	-68	-97	-17	-4	-62	-99	29	-88	-33	-101	-23	-101	-67	-63	-4	-98	-12	-74	-69	-148	-77	1542	187	791	-17564	-1925	-16241	85	-1244	1601	-15425	-3375	-5151	-1273	-15333	-1542	-12378	-459
1.383333	-26	41	85	-59	-108	-35	12	-16	-18	3	-72	-65	-96	-16	-30	-59	-100	33	-88	-29	-105	-19	-101	-66	-66	-5	-102	-11	-75	-70	-149	-76	3733	385	902	-17390	-2199	-16138	-38	-589	1147	-15406	-3422	-5312	-1098	-15350	-1703	-12619	-262
1.384167	-28	37	84	-59	-110	-32	16	-13	-18	10	-72	-61	-96	-14	-28	-61	-102	34	-88	-30	-101	-21	-99	-68	-62	0	-99	-10	-77	-67	-150	-75	3169	578	988	-17222	-2819	-15954	-170	51	868	-15344	-3440	-5494	-776	-15355	-1855	-12852	-361
1.385000	-22	41	91	-58	-107	-33	15	-12	-13	8	-72	-62	-96	-12	-25	-58	-99	37	-82	-30	-101	-19	-97	-77	-62	-1	-101	-12	-72	-66	-147	-73	2249	774	1050	-17056	-2985	-15721	-310	656	331	-15253	-3438	-5695	-615	-15328	-2002	-13076	-461
1.385833	-25	38	86	-58	-107	-32	21	-15	-17	7	-90	-60	-95	5	-28	-59	-100	34	-88	-30	-103	-22	-99	-68	-62	0	-101	-11	-68	-66	-150	-77	2624	954	1083	-16903	-2768	-15443	-457	1215	-236	-15128	-3407	-5937	-563	-15291	-2135	-13287	-204
1.386667	-28	37	86	-61	-111	-36	11	-16	-18	4	-75	-65	-95	-16	-30	-59	-100	33	-84	-32	-105	-23	-102	-69	-67	-3	-104	-11	-74	-68	-154	-75	188	1135	1089	-16753	-2665	-15118	-603	1715	-828	-14975	-3350	-6202	-286	-15221	-2251	-13484	-150
1.387500	-27	39	85	-62	-111	-31	12	-16	-16	6	-75	-68	-95	-11	-29	-59	-102	34	-88	-32	-104	-19	-102	-67	-66	0	-103	-11	-75	-68	-150	-75	1390	1278	1060	-16609	-2600	-14750	-767	2151	-1328	-14790	-3263	-6488	-128	-15130	-2344	-13671	-273
1.388333	-23	40	88	-58	-111	-31	11	-13	-23	5	-72	-63	-98	-12	-27	-56	-100	36	-86	-32	-104	-22	-113	-73	-64	1	-101	-11	-73	-65	-150	-74	231	1471	1009	-16475	-2547	-14347	-886	2512	-1724	-14579	-3159	-6807	12	-15022	-2413	-13846	-204
1.389167	-29	39	86	-58	-114	-34	11	-14	-18	7	-72	-63	-98	-13	-28	-61	-100	34	-84	-32	-107	-19	-97	-68	-65	1	-97	-12	-75	-69	-149	-77	-345	1623	948	-16354	-2485	-13915	-1013	2785	-2143	-14340	-3039	-7155	202	-14875	-2457	-14013	-93
1.390000	-27	43	88	-61	-109	-30	13	-15	-19	5	-76	-64	-98	-13	-28	-59	-103	36	-83	-30	-107	-22	-101	-70	-69	-4	-104	-15	-76	-69	-151	-75	12	1760	821	-16238	-2318	-13462	-1131	2967	-2485	-14087	-2901	-7537	312	-14717	-2471	-14175	50
1.390833	-30	39	85	-59	-114	-32	6	-16	-22	5	-73	-64	-110	-13	-28	-59	-103	34	-87	-31	-104	-21	-100	-69	-63	1	-98	-13	-73	-67	-149	-73	-2848	1892	696	-16142	-2010	-12992	-1231	3061	-2815	-13807	-2751	-7946	644	-14538	-2446	-14325	185
1.391667	-29	41	89	-58	-108	-32	13	-15	-17	5	-72	-62	-96	-13	-27	-57	-101	36	-83	-31	-99	-22	-101	-70	-68	11	-100	-13	-74	-67	-146	-72	-2090	2013	557	-16051	-1809	-12515	-1313	3064	-3124	-13514	-2602	-8385	740	-14339	-2387	-14471	446
1.392500	-29	41	86	-57	-111	-29	13	-16	-18	8	-70	-66	-74	-11	-26	-59	-100	36	-87	-31	-105	-18	-99	-68	-63	0	-96	-12	-75	-68	-147	-72	2983	2111	404	-15977	-2288	-12040	-1375	2967	-3171	-13205	-2454	-8848	678	-14135	-2298	-14615	933
1.393333	-28	42	86	-60	-109	-30	13	-15	-19	4	-75	-65	-98	-13	-29	-58	-102	34	-88	-32	-103	-21	-99	-75	-66	-1	-99	-14	-74	-72	-147	-74	-2433	2223	250	-15913	-2314	-11574	-1413	2781	-3360	-12891	-2317	-9344	767	-13911	-2170	-14742	1161
1.394167	-27	41	82	-59	-115	-30	11	-16	-22	5	-73	-64	-95	-14	-29	-58	-102	35	-87	-35	-103	-21	-98	-66	-65	1	-100	-12	-72	-70	-146	-73	1372	2310	98	-15867	-2543	-11124	-1428	2516	-3316	-12567	-2191	-9854	626	-13681	-2007	-14919	1342
1.395000	-26	41	86	-59	-112	-31	13	-15	-18	4	-76	-65	-100	-16	-31	-39	-99	35	-91	-32	-103	-23	-99	-68	-67	0	-102	-14	-76	-73	-147	-76	1078	2393	-44	-15829	-2830	-10700	-1421	2165	-3222	-12232	-2084	-10401	466	-13446	-1820	-15080	1660
1.395833	-30	41	88	-36	-111	-30	13	-13	-16	6	-70	-65	-100	-14	-28	-58	-102	33	-86	-31	-104	-22	-97	-69	-65	1	-97	-13	-73	-69	-148	-73	240	2471	-168	-15806	-3195	-10297	-1391	1747	-3125	-11884	-1996	-10953	447	-13206	-1597	-15254	1860
1.396667	-15	44	91	-56	-107	-31	15	-13	-15	5	-73	-61	-92	-14	-26	-57	-96	34	-84	-30	-101	-19	-96	-75	-64	2	-100	-9	-74	-66	-164	-73	2764	2543	-281	-15791	-3550	-9924	-1339	1268	-2917	-11536	-1938	-11523	560	-12978	-1357	-15450	1988
1.397500	-24	40	88	-59	-108	-30	13	-10	-16	6	-76	-62	-94	-14	-32	-59	-97	36	-86	-31	-107	-21	-99	-67	-62	0	-97	-14	-74	-69	-147	-67	2983	2607	-371	-15791	-4382	-9587	-1274	741	-2614	-11175	-1912	-12108	488	-12724	-1101	-15671	2160
1.398333	-25	42	88	-59	-109	-32	13	-14	-17	2	-74	-65	-98	-13	-32	-59	-103	43	-86	-33	-109	-24	-100	-68	-66	-3	-101	-15	-76	-72	-148	-77	1594	2667	-438	-15804	-5143	-9278	-1192	173	-2546	-10806	-1941	-12703	290	-12488	-840	-15924	2225
1.399167	-28	52	84	-58	-112	-41	9	-15	-17	0	-76	-66	-97	-16	-31	-57	-102	32	-88	-33	-103	-23	-98	-66	-65	0	-98	-13	-99	-69	-117	-75	3418	2732	-481	-15824	-5633	-8994	-1094	-412	-2444	-10427	-1954	-13300	269	-12235	-569	-16205	2532
1.400000	-27	40	88	-56	-108	-32	9	-13	-19	5	-76	-65	-94	-18	-28	-58	-100	34	-83	-32	-78	-21	-98	-72	-65	-4	-99	-13	-74	-69	-148	-75	1538	2797	-471	-15852	-6190	-8741	-988	-1021	-2233	-10028	-2023	-13894	99	-11986	-314	-16523	2961
1.400833	-26	43	85	-60	-109	-32	13	-13	-17	7	-72	-65	-96	-16	-28	-59	-99	32	-87	-33	-107	-23	-99	-66	-65	-5	-99	-13	-75	-69	-147	-69	2730	2863	-460	-15884	-6963	-8503	-873	-1635	-1868	-9615	-2118	-14481	-126	-11731	-67	-16874	3104
1.401667	-28	42	88	-55	-109	-31	13	-15	-17	5	-74	-64	-97	-15	-30	-59	-98	34	-74	-32	-105	-22	-100	-73	-62	0	-97	-12	-72	-70	-149	-74	2740	2937	-395	-15922	-7669	-8281	-758	-2243	-1442	-9185	-2243	-15050	-231	-11471	148	-17250	3062
1.402500	-24	40	86	-56	-108	-31	9	-19	-15	7	-72	-61	-94	-14	-29	-57	-100	36	-87	-33	-103	-19	-97	-66	-61	0	-99	-9	-73	-67	-146	-75	1522	3010	-319	-15972	-8317	-8061	-648	-2841	-989	-8740	-2387	-15596	-397	-11199	331	-17660	3000
1.403333	-22	41	88	-56	-109	-30	15	-12	-17	6	-73	-64	-93	-15	-27	-59	-118	34	-85	-29	-102	-19	-118	-68	-62	0	-99	-11	-70	-67	-147	-74	2478	3095	-214	-16022	-8934	-7848	-541	-3418	-513	-8276	-2551	-16105	-394	-10908	468	-18092	2953
1.404167	-24	33	85	-57	-107	-31	0	-12	-14	8	-70	-61	-95	-16	-28	-58	-97	35	-84	-31	-103	-21	-98	-66	-61	2	-97	-12	-76	-69	-148	-70	172	3185	-94	-16084	-9274	-7619	-446	-3971	-130	-7785	-2723	-16582	-349	-10600	554	-18538	2946
1.405000	-23	44	88	-56	-107	-29	17	-11	-12	8	-73	-63	-93	-13	-29	-55	-98	38	-84	-29	-105	-18	-96	-65	-63	0	-100	-11	-70	-67	-144	-72	-1426	3276	45	-16146	-9414	-7378	-370	-4491	113	-7279	-2898	-17005	-471	-10269	575	-18990	2889
1.405833	-24	40	86	-58	-108	-36	15	-13	-17	7	-76	-61	-94	-14	-28	-57	-99	34	-86	-31	-104	-23	-99	-68	-64	1	-99	-11	-75	-70	-144	-76	3847	3374	196	-16228	-9986	-7114	-309	-4988	643	-6751	-3081	-17378	-560	-9907	528	-19434	2984
1.406667	-25	40	85	-61	-111	-33	8	-14	-21	1	-78	-68	-95	-19	-31	-62	-102	29	-88	-36	-109	-24	-102	-70	-65	-6	-103	-17	-80	-74	-151	-79	-1500	3475	353	-16314	-9885	-6833	-269	-5450	1033	-6210	-3261	-17690	-594	-9517	416	-19877	2861
[truncated: 10,311 more rows]
[truncated: 15 more columns]
