# Supplementary material for: Novel Methods for Surface EMG Analysis and Exploration Based on Multi-Modal Gaussian Mixture Models
Source: PLoS One. 2016 Jun 30;11(6):e0157239. doi: 10.1371/journal.pone.0157239 (PMC4928879; doi:10.1371/journal.pone.0157239)
Supplement: S2 File — (ZIP) [file pone.0157239.s002.zip › Haf_horses_walk_data/Haf_h01_w3_kin.trc]

PathFileType	4	(X/Y/Z)	D:\Users\zsoldosr\Desktop\HaflingerProjektEMGBiopsy\RawData\M2\Caorlew3r.trc
DataRate	CameraRate	NumFrames	NumMarkers	Units	OrigDataRate	OrigDataStartFrame	OrigNumFrames
120.00	120.00	1200	7	mm	120.00	1	1200
Frame#	Time	Head			Withers			Sacrum			HFL			HFR			HHL			HHR
		X1	Y1	Z1	X2	Y2	Z2	X3	Y3	Z3	X4	Y4	Z4	X5	Y5	Z5	X6	Y6	Z6	X7	Y7	Z7
1	0.000	897.69873	232.31239	1256.52979	-233.05281	-70.45197	1279.15198	-973.53131	68.42962	1262.38293	224.31328	66.31654	-2.88391	104.55349	-252.02785	46.38138	-1298.97974	330.82562	-4.60018	-514.14026	-191.86827	-9.21008
2	0.008	899.94263	231.58751	1254.87720	-232.92860	-70.77500	1279.23950	-972.20563	66.67071	1259.83960	210.51987	67.05612	-2.96278	132.46017	-253.32980	49.16298	-1312.61987	331.95459	-4.60612	-527.96771	-191.01186	-9.11611
3	0.017	902.15039	230.77914	1253.40527	-232.73152	-71.08813	1279.26770	-970.86560	64.95524	1257.58838	196.82675	67.93386	-2.96371	160.33034	-254.33719	51.87910	-1326.25842	332.82147	-4.62315	-541.65430	-190.19824	-9.12920
4	0.025	904.28815	229.82899	1252.26099	-232.41017	-71.38403	1279.18738	-969.51337	63.33832	1255.85522	183.28824	69.03622	-2.86110	188.09225	-254.98108	54.50241	-1339.76196	333.43372	-4.50133	-555.21515	-189.43150	-9.26287
5	0.033	906.32770	228.71309	1251.54102	-231.94873	-71.65327	1278.96765	-968.17029	61.90174	1254.76733	169.89714	70.25944	-2.74740	215.69505	-255.37016	57.00859	-1352.92944	333.98953	-4.03103	-568.72424	-188.65756	-9.47739
6	0.042	908.25031	227.43378	1251.29529	-231.36929	-71.88804	1278.60498	-966.87030	60.75515	1254.35706	156.57776	71.21643	-2.83128	243.16000	-255.61516	59.31751	-1365.58569	334.74167	-3.04373	-582.21368	-187.80170	-9.73798
7	0.050	910.04309	226.00830	1251.54114	-230.71756	-72.09424	1278.12231	-965.65759	60.00790	1254.58057	143.24301	71.64660	-3.19153	270.56757	-255.75667	61.29832	-1377.56189	335.96222	-1.36959	-595.67444	-186.85204	-9.99937
8	0.058	911.69183	224.45833	1252.27234	-230.03603	-72.28604	1277.56128	-964.58813	59.72347	1255.34192	129.87238	71.81467	-3.61647	298.04556	-255.79826	62.81977	-1388.75183	337.78302	1.10381	-609.06128	-185.92900	-10.20532
9	0.067	913.17957	222.80029	1253.46729	-229.34438	-72.46496	1276.97375	-963.71454	59.89082	1256.52563	116.48322	72.12816	-3.86125	325.78036	-255.75134	63.79268	-1399.22327	340.01691	4.29671	-622.34320	-185.22527	-10.33485
10	0.075	914.49268	221.04063	1255.09521	-228.64001	-72.61079	1276.41919	-963.05835	60.43193	1258.02893	103.06133	72.68569	-3.87563	353.97626	-255.66521	64.22528	-1409.17664	342.20938	7.95761	-635.55341	-184.82634	-10.41653
11	0.083	915.62341	219.17529	1257.11816	-227.91507	-72.69798	1275.95813	-962.59601	61.23352	1259.78455	89.57501	73.36930	-3.74054	382.73291	-255.63043	64.26735	-1418.83411	343.78513	11.79063	-648.75061	-184.60982	-10.50293
12	0.092	916.57037	217.19170	1259.49109	-227.17107	-72.72066	1275.64172	-962.26843	62.17648	1261.76355	76.04543	74.04050	-3.57940	411.92917	-255.73726	64.16759	-1428.33557	344.29620	15.58222	-661.98431	-184.33989	-10.64440
13	0.100	917.33752	215.07964	1262.16003	-226.41187	-72.69244	1275.50159	-962.00574	63.14339	1263.96106	62.54820	74.63103	-3.49313	441.19135	-256.00726	64.16301	-1437.65332	343.84332	19.39004	-675.30090	-183.85828	-10.85244
14	0.108	917.93054	212.84583	1265.06470	-225.62550	-72.62412	1275.54834	-961.74994	64.01599	1266.37866	49.12888	75.18639	-3.49006	469.91238	-256.34958	64.36070	-1446.55945	343.01978	23.56825	-688.71338	-183.14011	-11.07824
15	0.117	918.35760	210.51505	1268.14771	-224.78447	-72.51356	1275.77625	-961.46313	64.68114	1269.01099	35.76343	75.79783	-3.50757	497.28799	-256.61057	64.64597	-1454.53674	342.22324	28.40876	-702.15948	-182.23665	-11.23763
16	0.125	918.63318	208.11859	1271.36047	-223.86508	-72.36039	1276.16357	-961.12079	65.04115	1271.84570	22.40511	76.49566	-3.49277	522.45111	-256.67831	64.67500	-1460.67480	341.37158	33.88597	-715.53363	-181.29576	-11.26093
17	0.133	918.77368	205.68198	1274.66003	-222.86284	-72.18841	1276.67542	-960.70300	65.02519	1274.86975	9.03148	77.24615	-3.44410	544.74457	-256.53503	64.00958	-1463.75867	340.17694	39.68062	-728.79736	-180.48595	-11.15408
18	0.142	918.78809	203.22174	1278.00513	-221.79037	-72.04557	1277.27893	-960.19543	64.60073	1278.06836	-4.35019	78.01564	-3.40240	563.97333	-256.25327	62.34320	-1462.70337	338.20538	45.05085	-742.03571	-179.81079	-10.99800
19	0.150	918.67517	200.75256	1281.35571	-220.66713	-71.98382	1277.95605	-959.59412	63.77919	1281.41528	-17.72694	78.80866	-3.40246	580.42847	-255.93228	59.63524	-1457.12109	334.88287	48.88014	-755.34033	-179.15196	-10.85507
20	0.158	918.42780	198.28436	1284.67603	-219.51628	-72.05621	1278.70154	-958.90570	62.61654	1284.86853	-31.10336	79.66301	-3.43157	594.61719	-255.59032	56.04584	-1447.44592	329.93069	50.43681	-768.70630	-178.38597	-10.74019
21	0.167	918.03906	195.81317	1287.93713	-218.37073	-72.33552	1279.51270	-958.14691	61.20645	1288.37585	-44.50426	80.61111	-3.45606	606.86572	-255.15259	51.77303	-1434.49475	323.68427	50.12333	-782.13184	-177.37743	-10.68294
22	0.175	917.50867	193.33156	1291.11401	-217.27380	-72.91805	1280.38098	-957.35095	59.66117	1291.88159	-57.96605	81.64824	-3.46393	617.11847	-254.54842	46.91798	-1419.05200	316.71436	49.17353	-795.68610	-176.10590	-10.70124
23	0.183	916.84674	190.84610	1294.18506	-216.26085	-73.88414	1281.29089	-956.56671	58.08566	1295.32971	-71.51036	82.73754	-3.46490	625.07336	-253.75122	41.44064	-1401.82581	309.37399	48.56964	-809.39600	-174.82054	-10.72645
24	0.192	916.07233	188.37769	1297.12720	-215.33554	-75.23808	1282.22705	-955.84753	56.55259	1298.67688	-85.12114	83.82999	-3.47399	630.47089	-252.71512	35.23936	-1383.38599	301.81958	48.37523	-823.20538	-173.86264	-10.65003
25	0.200	915.20880	185.95233	1299.90955	-214.47099	-76.89518	1283.17847	-955.24042	55.09405	1301.90637	-98.76469	84.88625	-3.49241	633.27673	-251.35666	28.30315	-1363.80298	294.10959	48.04862	-837.07520	-173.32135	-10.42734
26	0.208	914.28058	183.59299	1302.49585	-213.63599	-78.73871	1284.13672	-954.77283	53.71812	1305.01697	-112.43520	85.90137	-3.48787	633.61908	-249.66280	20.84886	-1342.51672	286.23129	47.14515	-850.96411	-172.89798	-10.13895
27	0.217	913.31012	181.31573	1304.85120	-212.81659	-80.68304	1285.09290	-954.43500	52.42277	1307.99878	-126.16454	86.90480	-3.40676	631.56134	-247.75565	13.42746	-1318.83484	278.25482	45.69114	-864.72827	-172.10852	-9.96731
28	0.225	912.31573	179.13286	1306.94189	-212.01413	-82.68747	1286.03662	-954.17810	51.18644	1310.83630	-139.96797	87.91460	-3.23894	626.93085	-245.79300	6.97686	-1292.49329	270.38397	44.13501	-878.28522	-170.75970	-10.01042
29	0.233	911.31024	177.05281	1308.73633	-211.23329	-84.73659	1286.96338	-953.93597	49.95720	1313.52686	-153.81093	88.90207	-3.05867	619.43774	-243.84164	2.51803	-1263.65796	262.66312	42.99325	-891.78986	-169.17329	-10.15836
30	0.242	910.30573	175.07274	1310.20837	-210.47949	-86.82074	1287.88135	-953.65149	48.66190	1316.08228	-167.67857	89.83934	-2.95496	609.08447	-241.89543	0.39417	-1232.66626	254.78653	42.47482	-905.45355	-167.77173	-10.26452
31	0.250	909.32526	173.18266	1311.33472	-209.76164	-88.92841	1288.80469	-953.29218	47.23357	1318.51746	-181.61787	90.76672	-2.93336	596.43787	-240.04636	-0.05885	-1200.00305	246.47514	42.50449	-919.34595	-166.64040	-10.29573
32	0.258	908.40955	171.38237	1312.09277	-209.08812	-91.04075	1289.73718	-952.85388	45.64131	1320.82971	-195.65373	91.75742	-2.91764	582.46307	-238.53712	0.13783	-1166.29358	237.87434	42.98366	-933.43164	-165.58205	-10.26961
33	0.267	907.61060	169.69052	1312.45911	-208.46063	-93.11388	1290.66907	-952.35767	43.89495	1322.98535	-209.72038	92.82127	-2.84127	568.08984	-237.47878	0.33557	-1132.03467	229.35077	43.85559	-947.66565	-164.42206	-10.21383
34	0.275	906.97986	168.14066	1312.41650	-207.88269	-95.07127	1291.59009	-951.84888	42.02154	1324.93115	-223.69115	93.90305	-2.71161	553.85608	-236.64011	0.35532	-1097.41187	221.08856	45.06574	-961.96716	-163.22176	-10.15767
35	0.283	906.55939	166.76701	1311.95959	-207.37599	-96.83319	1292.50427	-951.39832	40.04967	1326.61853	-237.42400	94.97749	-2.55500	539.87329	-235.71481	0.23859	-1062.47144	212.99261	46.60428	-976.17169	-162.19684	-10.07173
36	0.292	906.37207	165.58813	1311.09473	-206.97815	-98.35106	1293.43030	-951.09418	38.01636	1328.01685	-250.77180	96.09074	-2.31760	526.03607	-234.64601	0.04184	-1027.32202	204.84579	48.49153	-990.14075	-161.44408	-9.91426
37	0.300	906.41785	164.59753	1309.83521	-206.72816	-99.61119	1294.38733	-951.01624	35.97128	1329.11450	-263.58801	97.28285	-1.87623	512.24225	-233.58803	-0.20034	-992.10632	196.56393	50.63868	-1003.87482	-160.83060	-9.72928
38	0.308	906.67975	163.76675	1308.19885	-206.66312	-100.62684	1295.37878	-951.20966	33.96841	1329.90796	-275.74982	98.52600	-1.14388	498.49298	-232.72055	-0.41945	-956.95923	188.38667	52.81259	-1017.49042	-160.16002	-9.59063
39	0.317	907.12769	163.06247	1306.20544	-206.81987	-101.43413	1296.38770	-951.68353	32.05919	1330.39294	-287.17389	99.79390	-0.12389	484.84106	-232.11618	-0.52480	-922.05139	180.74203	54.79604	-1031.10791	-159.33408	-9.53343
40	0.325	907.71967	162.45937	1303.87476	-207.22760	-102.07640	1297.38342	-952.43207	30.29370	1330.56458	-297.83014	101.10579	1.13069	471.29669	-231.67111	-0.50347	-887.50378	173.80563	56.47736	-1044.75183	-158.35965	-9.57563
41	0.333	908.40997	161.93811	1301.22363	-207.89980	-102.58234	1298.32410	-953.45276	28.71589	1330.42322	-307.79449	102.45766	2.58668	457.82782	-231.18106	-0.45064	-853.28088	167.33659	57.78820	-1058.39038	-157.29218	-9.71217
42	0.342	909.16113	161.48734	1298.26453	-208.83791	-102.96205	1299.16467	-954.74963	27.34618	1329.97473	-317.29810	103.79381	4.25735	444.41559	-230.52847	-0.46682	-819.32190	161.12538	58.69561	-1071.99243	-156.17442	-9.89101
43	0.350	909.95154	161.10783	1295.00671	-210.04031	-103.22099	1299.87085	-956.32166	26.17344	1329.22766	-326.58679	105.01465	6.21659	431.04086	-229.75723	-0.56791	-785.69666	155.37073	59.21738	-1085.51501	-155.07069	-10.01603
44	0.358	910.77563	160.80731	1291.45691	-211.49951	-103.37210	1300.42188	-958.14752	25.17047	1328.18640	-335.50739	105.96027	8.73656	417.64828	-228.96609	-0.70386	-752.53333	150.39935	59.35131	-1098.93567	-154.10373	-10.01128
45	0.367	911.63086	160.59830	1287.62195	-213.18475	-103.43352	1300.80481	-960.18109	24.31983	1326.84570	-343.11816	106.49077	12.43322	404.19345	-228.18727	-0.81971	-719.93597	146.35201	59.04386	-1112.28845	-153.33243	-9.91889
46	0.375	912.50348	160.50005	1283.51123	-215.03377	-103.41748	1301.01868	-962.35803	23.62675	1325.19299	-347.69617	106.57651	17.90028	390.69995	-227.38196	-0.89417	-688.06805	143.36975	58.23987	-1125.62866	-152.69252	-9.84498
47	0.383	913.37311	160.53671	1279.14014	-216.97159	-103.32397	1301.07849	-964.61005	23.11023	1323.22046	-347.30072	106.15221	24.83088	377.24344	-226.51048	-0.95424	-657.19885	141.69685	56.90590	-1138.98242	-152.12090	-9.80183
48	0.392	914.22797	160.73137	1274.53613	-218.93611	-103.14134	1301.00891	-966.87946	22.79222	1320.93640	-340.71106	105.14735	31.84971	363.88989	-225.57291	-1.05611	-627.60693	141.44698	54.97754	-1152.34009	-151.59200	-9.72233
49	0.400	915.07288	161.09656	1269.74121	-220.88188	-102.84889	1300.83643	-969.12292	22.69448	1318.36816	-328.01654	103.85246	37.57386	350.63550	-224.61615	-1.22588	-599.48627	142.56963	52.31333	-1165.66919	-151.07234	-9.57075
50	0.408	915.92413	161.62914	1264.80774	-222.76759	-102.42100	1300.58447	-971.30573	22.83419	1315.55908	-310.36462	102.74063	41.51779	337.41483	-223.71388	-1.41970	-572.96460	145.05951	48.78238	-1178.95264	-150.49872	-9.36610
51	0.417	916.79987	162.31326	1259.79089	-224.55788	-101.84042	1300.26868	-973.39453	23.21844	1312.55847	-289.26331	101.92396	44.01308	324.17410	-222.90176	-1.56670	-548.19714	149.06212	44.38857	-1192.22192	-149.72212	-9.19650
52	0.425	917.71289	163.12434	1254.74414	-226.24136	-101.12400	1299.89905	-975.35254	23.83811	1309.40869	-266.04755	101.20515	45.73087	310.90353	-222.15057	-1.63609	-525.40326	154.75330	39.27864	-1205.53442	-148.71323	-9.14254
53	0.433	918.66449	164.03720	1249.71997	-227.83488	-100.33577	1299.48779	-977.13715	24.66573	1306.13501	-241.73006	100.33209	47.24131	297.60699	-221.42612	-1.63704	-504.87878	162.06216	33.70912	-1218.95239	-147.82677	-9.13167
54	0.442	919.64270	165.03885	1244.77197	-229.36340	-99.55976	1299.05664	-978.71075	25.66561	1302.74121	-217.02681	98.95873	48.76303	284.28873	-220.72009	-1.59492	-487.05750	170.54912	28.01307	-1232.52209	-147.42020	-9.03728
55	0.450	920.62878	166.13219	1239.95313	-230.83656	-98.85060	1298.63599	-980.05603	26.80489	1299.21179	-192.31697	96.73021	50.23714	270.95956	-220.00439	-1.54233	-472.47339	179.58269	22.48924	-1246.20117	-147.30453	-8.86567
56	0.458	921.60345	167.32874	1235.31042	-232.24356	-98.21655	1298.25671	-981.17682	28.05292	1295.52124	-167.63683	93.57999	51.57596	257.61591	-219.23688	-1.49111	-461.59674	188.53645	17.26751	-1259.85718	-146.91754	-8.70517
57	0.467	922.54987	168.64044	1230.88452	-233.56786	-97.65125	1297.94031	-982.08423	29.38194	1291.64954	-142.81325	89.76353	52.80877	244.22339	-218.42377	-1.42811	-454.66083	196.82935	12.28984	-1273.41602	-145.87747	-8.62081
58	0.475	923.44934	170.07541	1226.71582	-234.79936	-97.16831	1297.69067	-982.78461	30.77988	1287.59558	-117.61778	85.57311	54.02436	230.74933	-217.60379	-1.34992	-451.51904	203.91919	7.44404	-1286.90332	-144.15741	-8.68271
59	0.483	924.27319	171.63794	1222.85193	-235.92891	-96.80206	1297.49097	-983.27911	32.25636	1283.39087	-91.85838	81.19923	55.26245	217.20288	-216.77711	-1.27234	-451.58362	209.35435	2.85277	-1300.34875	-142.08141	-8.94091
60	0.492	924.98523	173.32922	1219.34888	-236.94221	-96.58353	1297.30994	-983.56964	33.82559	1279.10803	-65.41151	76.84418	56.52167	203.63103	-215.90274	-1.22524	-454.09998	212.93074	-0.92789	-1313.81018	-140.36983	-9.27691
61	0.500	925.55768	175.14244	1216.26172	-237.82881	-96.51661	1297.10913	-983.66296	35.48530	1274.86011	-38.21550	72.71993	57.79350	190.07214	-214.96107	-1.24403	-458.86530	214.87851	-3.33343	-1327.36316	-139.61824	-9.44750
62	0.508	925.97668	177.05960	1213.63342	-238.59126	-96.57257	1296.84802	-983.56824	37.21460	1270.78638	-10.26212	68.86837	59.01746	176.51382	-213.98517	-1.33068	-466.46747	215.82007	-4.44816	-1341.02563	-139.62491	-9.36955
63	0.517	926.23291	179.05768	1211.49573	-239.24112	-96.70375	1296.48450	-983.29382	38.98353	1267.03735	18.39861	65.12782	60.08029	162.91452	-213.02367	-1.43479	-477.24640	216.44553	-4.86184	-1354.78491	-139.63464	-9.18694
64	0.525	926.31494	181.11517	1209.87915	-239.78999	-96.86313	1295.98169	-982.85205	40.75603	1263.75623	47.65817	61.32125	60.91386	149.26935	-212.09683	-1.48993	-490.36627	217.18446	-5.04803	-1368.55957	-139.02507	-9.01873
65	0.533	926.20862	183.21181	1208.81812	-240.24290	-97.01353	1295.31470	-982.26807	42.48718	1261.06006	77.37607	57.41456	61.55488	135.62733	-211.18375	-1.47739	-504.41559	218.13535	-5.18504	-1382.14526	-137.60513	-8.82170
66	0.542	925.89935	185.32707	1208.34326	-240.59233	-97.12405	1294.47290	-981.58551	44.12578	1259.02356	107.42709	53.49469	62.09908	122.04005	-210.22150	-1.46532	-518.46045	219.22708	-5.33740	-1395.28369	-135.54352	-8.47090
67	0.550	925.37433	187.44038	1208.47363	-240.81599	-97.17028	1293.46155	-980.86401	45.61999	1257.67310	137.72502	49.67325	62.62186	108.50798	-209.12671	-1.55585	-532.24286	220.37865	-5.57245	-1407.78760	-133.31677	-7.77924
68	0.558	924.62555	189.53012	1209.21375	-240.88339	-97.14082	1292.30371	-980.16516	46.92278	1256.99377	168.20023	46.01463	63.13445	94.98675	-207.86298	-1.77722	-545.81635	221.55589	-5.90902	-1419.75403	-131.71469	-6.50982
69	0.567	923.65424	191.57376	1210.55505	-240.76917	-97.03554	1291.03467	-979.53442	48.00074	1256.94360	198.78644	42.48190	63.57415	81.45165	-206.50533	-2.04670	-559.27020	222.77890	-6.25458	-1431.52344	-131.28865	-4.51881
70	0.575	922.47266	193.55231	1212.48242	-240.47118	-96.86377	1289.69141	-978.98962	48.84428	1257.46863	229.45316	38.95361	63.81317	67.94854	-205.19522	-2.24446	-572.64484	224.08382	-6.49003	-1443.20850	-131.65102	-1.79386
71	0.583	921.10114	195.45282	1214.98169	-240.02106	-96.65316	1288.30737	-978.52081	49.47211	1258.51282	260.22559	35.32676	63.71181	54.56278	-204.02426	-2.30205	-585.93195	225.45103	-6.58814	-1454.57629	-131.82634	1.63156
72	0.592	919.56171	197.26503	1218.03601	-239.47293	-96.45073	1286.91211	-978.09796	49.92933	1260.02087	291.15463	31.59175	63.18741	41.32346	-202.98634	-2.22530	-599.13531	226.79385	-6.61048	-1465.48340	-131.11774	5.65565
73	0.600	917.87012	198.97377	1221.61877	-238.88095	-96.30713	1285.53406	-977.67804	50.27908	1261.93713	322.29370	27.78625	62.21775	28.14872	-201.98854	-2.08331	-612.30768	228.05119	-6.62029	-1475.99219	-129.39429	10.08581
74	0.608	916.03369	200.55708	1225.69312	-238.28426	-96.25787	1284.20007	-977.21051	50.58628	1264.20593	353.74387	23.88170	60.80619	14.91946	-200.90764	-1.97810	-625.48047	229.25195	-6.64133	-1486.08301	-126.99467	14.75307
75	0.617	914.05658	201.99590	1230.21716	-237.69902	-96.31031	1282.93799	-976.64606	50.90604	1266.77747	385.69315	19.77718	59.00439	1.59561	-199.70213	-1.97853	-638.62598	230.45880	-6.67927	-1495.51208	-124.45262	19.60011
76	0.625	911.94696	203.28664	1235.14648	-237.11873	-96.44333	1281.77405	-975.94794	51.28096	1269.61475	418.28406	15.50287	57.04007	-11.77732	-198.44708	-2.07075	-651.74359	231.68901	-6.72316	-1503.76282	-122.07117	24.59405
77	0.633	909.72113	204.43991	1240.43396	-236.52539	-96.61815	1280.73022	-975.09711	51.74173	1272.69434	451.31213	11.42310	55.39495	-25.14504	-197.24660	-2.17738	-664.90564	232.87650	-6.75752	-1509.95117	-119.74964	29.46714
78	0.642	907.40186	205.46393	1246.02576	-235.89650	-96.78366	1279.82532	-974.09045	52.31074	1275.99683	483.97870	8.11773	54.56750	-38.48443	-196.14502	-2.22387	-678.17023	233.91316	-6.78464	-1512.87646	-117.08863	33.46357
79	0.650	905.01160	206.35535	1251.86267	-235.19942	-96.87666	1279.07397	-972.94122	52.99846	1279.49670	514.94122	6.07772	54.63071	-51.80053	-195.11365	-2.19276	-691.50159	234.77979	-6.79257	-1511.40576	-113.55196	35.60241
80	0.658	902.56439	207.10736	1257.88025	-234.39145	-96.83411	1278.48059	-971.68115	53.79654	1283.15820	542.75049	5.52159	55.00771	-65.12098	-194.10562	-2.12192	-704.83575	235.59781	-6.75408	-1505.11426	-108.78790	35.58389
81	0.667	900.06415	207.71918	1264.00964	-233.43535	-96.61526	1278.03577	-970.35925	54.68264	1286.93872	566.47772	6.31975	54.73836	-78.48927	-193.11075	-2.05689	-718.18774	236.49535	-6.68818	-1494.66150	-103.01884	34.31725
82	0.675	897.50854	208.20271	1270.18518	-232.31419	-96.21276	1277.72144	-969.03595	55.62460	1290.79272	586.08148	8.07195	53.10289	-91.94135	-192.13663	-2.01901	-731.61591	237.47774	-6.65036	-1481.47180	-97.05108	33.30972
83	0.683	894.89325	208.59052	1276.35522	-231.03920	-95.65034	1277.52209	-967.76923	56.58038	1294.67090	602.20160	10.40066	50.06213	-105.47166	-191.16534	-2.00835	-745.11993	238.47504	-6.64261	-1466.83569	-91.91286	33.60188
84	0.692	892.21570	208.92963	1282.48022	-229.65552	-94.97288	1277.44031	-966.59937	57.50631	1298.51978	615.59039	13.18533	46.13706	-119.04156	-190.17238	-2.00283	-758.65912	239.43210	-6.59945	-1451.07654	-88.43990	35.18135
85	0.700	889.48157	209.25618	1288.52686	-228.24010	-94.21938	1277.49768	-965.54547	58.36879	1302.28162	626.66833	16.49434	41.91722	-132.62769	-189.15585	-1.96700	-772.23059	240.31882	-6.48037	-1433.66174	-86.86108	37.14901
86	0.708	886.70679	209.57770	1294.46606	-226.88110	-93.39736	1277.71875	-964.61237	59.14842	1305.89758	635.45911	20.31768	37.62252	-146.23993	-188.11870	-1.89021	-785.84308	241.14780	-6.31129	-1413.98633	-86.79182	38.49007
87	0.717	883.91437	209.88560	1300.26563	-225.63080	-92.48967	1278.10461	-963.79816	59.83113	1309.31531	641.79254	24.39967	33.02443	-159.89688	-187.06100	-1.80021	-799.46173	241.98404	-6.12874	-1391.71936	-87.76165	38.83464
88	0.725	881.13196	210.18117	1305.88062	-224.46115	-91.47173	1278.62524	-963.09998	60.39880	1312.49792	645.47626	28.38007	27.76131	-173.60159	-186.00003	-1.72196	-813.05823	242.87325	-5.96328	-1366.73743	-89.47903	38.51263
89	0.733	878.39362	210.47870	1311.25574	-223.27713	-90.31500	1279.23962	-962.50842	60.84311	1315.42322	646.30457	32.06237	21.74379	-187.34311	-184.95886	-1.64818	-826.66736	243.81885	-5.84726	-1339.17444	-91.68774	38.06886
90	0.742	875.74146	210.78499	1316.33484	-221.98175	-88.99794	1279.91968	-961.99561	61.18229	1318.08069	644.06995	35.43949	15.31706	-201.10977	-183.93085	-1.56800	-840.36072	244.83929	-5.76177	-1309.44775	-94.10946	37.88294
91	0.750	873.22443	211.08443	1321.06946	-220.53633	-87.52427	1280.65283	-961.51398	61.44806	1320.47144	638.72443	38.46349	9.18586	-214.89542	-182.88885	-1.48283	-854.18671	245.94160	-5.65559	-1278.11633	-96.49340	38.08801
92	0.758	870.89459	211.34438	1325.41748	-218.96948	-85.92575	1281.42725	-961.00629	61.65950	1322.60657	630.61487	40.89304	4.21086	-228.69757	-181.82813	-1.38258	-868.13074	247.05867	-5.53375	-1245.69409	-98.62444	38.66809
93	0.767	868.80737	211.53363	1329.33716	-217.33134	-84.24841	1282.22424	-960.41956	61.81570	1324.50220	620.44287	42.47092	1.00329	-242.51477	-180.77432	-1.25716	-882.12048	248.11392	-5.43772	-1212.50574	-100.31216	39.58076
94	0.775	867.02271	211.63708	1332.78748	-215.65213	-82.53970	1283.02490	-959.71661	61.91267	1326.17468	608.80194	43.27669	-0.51203	-256.35205	-179.76889	-1.13484	-896.05322	249.11971	-5.37354	-1178.66064	-101.49635	40.78285
95	0.783	865.59778	211.65938	1335.72986	-213.94983	-80.85168	1283.81946	-958.88245	61.96099	1327.63477	595.96527	43.78317	-1.00983	-270.20285	-178.86420	-1.06386	-909.88110	250.11514	-5.30488	-1144.14233	-102.41958	42.23820
96	0.792	864.57507	211.62439	1338.13184	-212.25423	-79.24744	1284.59900	-957.92670	61.98188	1328.87988	582.25806	44.46777	-1.16401	-283.99161	-178.09630	-1.04455	-923.70142	251.07529	-5.20262	-1108.91138	-103.53284	43.97391
97	0.800	863.97388	211.56709	1339.97473	-210.60683	-77.79019	1285.34924	-956.88519	61.99305	1329.89221	568.23541	45.46357	-1.28483	-297.54514	-177.45070	-0.98610	-937.63092	251.99234	-5.07459	-1073.02966	-105.13612	46.04526
98	0.808	863.79034	211.51440	1341.25549	-209.04662	-76.52406	1286.05884	-955.82306	62.00407	1330.64331	554.34320	46.66043	-1.43835	-310.64243	-176.89017	-0.71107	-951.61243	252.93268	-4.93236	-1036.76587	-107.20939	48.41677
99	0.817	864.00433	211.46994	1341.97791	-207.60579	-75.46516	1286.72925	-954.82880	62.02153	1331.09937	540.66113	47.97118	-1.61563	-323.10651	-176.41353	-0.02295	-965.50488	253.94229	-4.79753	-1000.55774	-109.57500	50.93561
100	0.825	864.58954	211.41759	1342.14636	-206.32176	-74.60784	1287.37720	-953.99237	62.05210	1331.22119	527.04425	49.35993	-1.79059	-334.82867	-176.04062	1.19071	-979.27881	255.01712	-4.72381	-964.86035	-112.08669	53.39081
101	0.833	865.51910	211.33546	1341.76917	-205.25348	-73.93654	1288.02393	-953.38074	62.09534	1330.97388	513.39172	50.75519	-1.95520	-345.68546	-175.74710	2.94919	-992.98950	256.17462	-4.71513	-929.94055	-114.66764	55.56038
102	0.842	866.77051	211.20258	1340.86035	-204.48096	-73.43682	1288.67810	-953.02814	62.13609	1330.34387	499.72003	52.08653	-2.09892	-355.44757	-175.46877	5.26681	-1006.67554	257.43887	-4.68795	-895.73853	-117.29464	57.26487
103	0.850	868.32574	210.99759	1339.43640	-204.07907	-73.10146	1289.32727	-952.94739	62.15083	1329.34558	486.08154	53.34580	-2.18325	-363.73505	-175.19937	8.19891	-1020.36938	258.74689	-4.59240	-862.00134	-120.01415	58.42629
104	0.858	870.16455	210.70290	1337.51514	-204.08716	-72.92049	1289.93909	-953.15967	62.12417	1328.01746	472.51703	54.53505	-2.20457	-370.01099	-175.07240	11.81468	-1034.08997	259.95743	-4.48091	-828.56207	-122.94270	59.05409
105	0.867	872.25842	210.32117	1335.11597	-204.49905	-72.86249	1290.46729	-953.71912	62.05872	1326.41980	459.02515	55.63423	-2.23750	-373.63437	-175.28625	16.15775	-1047.79297	260.98975	-4.41219	-795.45459	-126.22452	59.17606
106	0.875	874.57159	209.88113	1332.26270	-205.27328	-72.87421	1290.86267	-954.68689	61.96180	1324.62390	445.54333	56.66776	-2.35595	-373.90048	-175.99254	21.20670	-1061.41003	261.90765	-4.38835	-762.82281	-129.97127	58.77874
107	0.883	877.06110	209.41258	1328.98999	-206.35687	-72.90266	1291.08765	-956.07898	61.82343	1322.68555	432.04095	57.68787	-2.54627	-370.03201	-177.36005	26.73659	-1074.88477	262.84180	-4.39529	-730.82861	-134.21082	57.79525
108	0.892	879.67511	208.92467	1325.34241	-207.70613	-72.91550	1291.12793	-957.85358	61.62170	1320.62402	418.60117	58.68311	-2.73674	-361.36932	-179.63208	32.09677	-1088.17163	263.86392	-4.41738	-699.64252	-138.90195	56.18341
109	0.900	882.36011	208.41635	1321.36084	-209.28572	-72.90958	1290.99011	-959.93292	61.34567	1318.41138	405.31165	59.62387	-2.88261	-347.76944	-182.99464	36.27615	-1101.31799	264.92328	-4.45331	-669.41028	-144.00386	53.99679
110	0.908	885.07532	207.89658	1317.07532	-211.05940	-72.91236	1290.69495	-962.21429	61.00196	1315.97485	392.12982	60.55612	-2.98716	-329.72446	-187.42645	38.42749	-1114.47119	265.89557	-4.51716	-640.21405	-149.50845	51.32831
111	0.917	887.79749	207.38623	1312.51282	-212.99039	-72.97146	1290.27051	-964.57397	60.60683	1313.24670	378.95624	61.53824	-3.06485	-308.05759	-192.66022	38.38958	-1127.70789	266.74896	-4.56160	-612.13239	-155.38568	48.21046
112	0.925	890.51135	206.89874	1307.70837	-215.03970	-73.12789	1289.74402	-966.88574	60.16792	1310.22900	365.77771	62.55170	-3.12608	-283.62936	-198.23544	36.72683	-1140.99182	267.56909	-4.52227	-585.31738	-161.51675	44.60087
113	0.933	893.20300	206.42068	1302.71118	-217.15952	-73.39837	1289.14380	-969.04724	59.65987	1306.99158	352.64191	63.55471	-3.18670	-257.31622	-203.63126	34.34124	-1154.33350	268.38602	-4.45086	-559.95880	-167.73373	40.50019
114	0.942	895.86639	205.91304	1297.58203	-219.29446	-73.78302	1288.50415	-970.99255	59.01944	1303.62134	339.54993	64.54330	-3.25983	-230.06000	-208.45291	32.04968	-1167.77905	269.18933	-4.42536	-536.23511	-173.89812	36.11240
115	0.950	898.51184	205.32755	1292.38599	-221.38910	-74.27633	1287.85583	-972.69104	58.17362	1300.17761	326.45477	65.51898	-3.34259	-202.71616	-212.56163	30.39144	-1181.22461	270.07755	-4.37439	-514.37793	-179.89749	31.84154
116	0.958	901.16455	204.62100	1287.18066	-223.39500	-74.87199	1287.21387	-974.13989	57.08288	1296.67236	313.32867	66.47829	-3.41850	-175.77750	-216.03403	29.62774	-1194.49121	271.14816	-4.17878	-494.70850	-185.57883	28.07262
117	0.967	903.85083	203.76167	1282.00623	-225.27798	-75.55936	1286.58765	-975.35309	55.76126	1293.07471	300.15692	67.45164	-3.46536	-149.29196	-218.99277	29.79298	-1207.58582	272.32489	-3.89529	-477.54941	-190.70322	24.95463
118	0.975	906.58539	202.72948	1276.88892	-227.02023	-76.30683	1285.99841	-976.34918	54.25250	1289.33752	286.89014	68.49822	-3.45775	-123.02866	-221.47305	30.73689	-1220.70264	273.47137	-3.69409	-463.18661	-195.01735	22.39056
119	0.983	909.37213	201.50435	1271.85657	-228.61409	-77.05418	1285.47827	-977.14795	52.59690	1285.42493	273.48477	69.64446	-3.37507	-96.67989	-223.43187	32.17770	-1234.01477	274.54413	-3.64243	-451.95245	-198.32948	20.12454
120	0.992	912.21332	200.05107	1266.94641	-230.05243	-77.72473	1285.05884	-977.77429	50.83189	1281.33020	259.96310	70.82144	-3.24041	-69.97720	-224.83604	33.80684	-1247.56494	275.56329	-3.67661	-444.24170	-200.41704	17.74584
121	1.000	915.11224	198.32455	1262.20276	-231.32123	-78.24795	1284.76282	-978.25446	49.00895	1277.08154	246.37703	71.89020	-3.13149	-42.74485	-225.71857	35.42872	-1261.29175	276.56790	-3.69359	-440.31134	-200.94823	14.72187
122	1.008	918.07184	196.28796	1257.67346	-232.40118	-78.59386	1284.59863	-978.60370	47.18772	1272.73755	232.74883	72.79122	-3.09171	-14.93993	-226.18991	37.03513	-1275.09045	277.57999	-3.63942	-439.98865	-199.66641	10.62788
123	1.017	921.09430	193.92610	1253.40784	-233.27634	-78.79250	1284.55920	-978.82483	45.41290	1268.37256	219.07043	73.62614	-3.06402	13.33785	-226.42267	38.75150	-1288.88782	278.58453	-3.56139	-442.63770	-196.76822	5.46357
124	1.025	924.18195	191.25134	1249.45398	-233.93875	-78.90721	1284.62048	-978.91425	43.69963	1264.06091	205.34279	74.52930	-2.98334	41.90860	-226.58347	40.70837	-1302.67126	279.57550	-3.54659	-447.64023	-193.13847	-0.13540
125	1.033	927.33722	188.29279	1245.85559	-234.38678	-78.99431	1284.74158	-978.86780	42.02610	1259.87378	191.59508	75.52353	-2.89169	70.61447	-226.72882	42.92867	-1316.43689	280.57260	-3.62292	-454.96979	-189.98479	-5.00364
126	1.042	930.55804	185.07378	1242.65198	-234.62509	-79.08647	1284.86755	-978.68036	40.34150	1255.89551	177.85474	76.53294	-2.88876	99.39177	-226.80075	45.31294	-1330.17261	281.56326	-3.75540	-464.93887	-187.98085	-8.13900
127	1.050	933.83008	181.60559	1239.87671	-234.66733	-79.19332	1284.93811	-978.34283	38.60614	1252.24255	164.11996	77.48009	-3.01676	128.26486	-226.74521	47.72203	-1343.91321	282.44193	-3.91535	-477.29669	-186.91737	-9.46798
128	1.058	937.12061	177.89594	1237.55957	-234.53496	-79.31145	1284.89783	-977.84692	36.83350	1249.06421	150.39026	78.33565	-3.24772	157.27072	-226.57124	50.04573	-1357.72961	283.05548	-4.09736	-491.02521	-186.23232	-9.70525
129	1.067	940.38123	173.95630	1235.73022	-234.25282	-79.43766	1284.70410	-977.19513	35.09681	1246.51697	136.70610	79.09080	-3.51782	186.39742	-226.31618	52.21515	-1371.52649	283.45874	-4.15773	-505.07504	-185.55516	-9.60542
130	1.075	943.56390	169.80731	1234.41724	-233.84718	-79.57456	1284.33423	-976.40527	33.50653	1244.72620	123.11414	79.75803	-3.74331	215.58951	-226.02957	54.19446	-1384.89038	284.12732	-3.66540	-518.94611	-184.79124	-9.57099
131	1.083	946.63544	165.47833	1233.64050	-233.34686	-79.73279	1283.78748	-975.51654	32.17941	1243.75073	109.60326	80.40001	-3.87129	244.78763	-225.77034	55.95237	-1397.38232	285.54291	-2.16495	-532.60785	-184.01321	-9.70493
132	1.092	949.57562	160.99562	1233.40747	-232.77942	-79.92993	1283.08337	-974.59283	31.21226	1243.56946	96.11678	81.08691	-3.91824	273.96024	-225.58289	57.43882	-1408.94458	287.49203	0.38031	-546.15875	-183.31679	-9.96502
133	1.100	952.36273	156.36578	1233.71362	-232.16035	-80.17509	1282.26489	-973.70520	30.65928	1244.09802	82.61406	81.83804	-3.90841	303.12259	-225.48058	58.59443	-1419.88318	289.17358	3.57374	-559.61945	-182.72578	-10.27680
134	1.108	954.96631	151.56781	1234.54321	-231.48633	-80.45049	1281.39954	-972.90411	30.51309	1245.22693	69.10106	82.61803	-3.82603	332.35468	-225.46896	59.37589	-1430.54749	290.04559	7.00032	-572.94586	-182.21568	-10.57895
135	1.117	957.35260	146.56638	1235.86633	-230.74095	-80.71519	1280.56799	-972.20471	30.70487	1246.85742	55.62633	83.37277	-3.68007	361.80106	-225.59251	59.79449	-1441.05042	290.24103	10.56557	-586.12378	-181.75789	-10.83401
136	1.125	959.49115	141.34227	1237.63940	-229.91023	-80.92514	1279.84399	-971.59192	31.12308	1248.91724	42.23851	84.07697	-3.54506	391.61090	-225.93269	59.95189	-1451.21472	290.13309	14.41624	-599.20209	-181.31842	-11.03678
137	1.133	961.36230	135.92126	1239.81433	-228.99164	-81.04303	1279.27466	-971.03448	31.63203	1251.35535	28.92912	84.74454	-3.49327	421.81439	-226.55072	60.02953	-1460.72522	289.84412	18.66908	-612.25940	-180.85304	-11.20737
138	1.142	962.96436	130.38593	1242.35718	-227.98987	-81.03675	1278.87329	-970.49841	32.08994	1254.12756	15.63983	85.39519	-3.53105	452.18100	-227.44829	60.21513	-1469.30518	289.23819	23.34457	-625.34290	-180.33522	-11.36743
139	1.150	964.31036	124.85068	1245.24609	-226.91151	-80.88997	1278.63086	-969.95319	32.37230	1257.19116	2.33472	86.02687	-3.61145	482.12140	-228.55984	60.57288	-1476.68848	288.17822	28.48399	-638.46271	-179.77957	-11.52387
140	1.158	965.41510	119.40810	1248.44458	-225.76566	-80.62540	1278.53174	-969.37213	32.38935	1260.51196	-10.96344	86.63879	-3.68431	510.71561	-229.75203	60.91182	-1482.29541	286.75400	34.17767	-651.63220	-179.18742	-11.66433
141	1.167	966.28723	114.10020	1251.89075	-224.56126	-80.30620	1278.55615	-968.73206	32.08929	1264.07129	-24.22923	87.26632	-3.73795	536.92096	-230.87717	60.79330	-1485.02771	285.16071	40.28971	-664.84583	-178.50348	-11.75335
142	1.175	966.93329	108.93053	1255.51245	-223.30423	-80.01357	1278.67480	-968.01489	31.45783	1267.86316	-37.48161	87.96112	-3.79348	559.92120	-231.88672	59.74310	-1483.71753	283.24854	46.04932	-678.05664	-177.70465	-11.74685
143	1.183	967.37024	103.87938	1259.23755	-222.00632	-79.83907	1278.85400	-967.21045	30.52169	1271.88147	-50.74785	88.75175	-3.86430	579.44983	-232.85822	57.50799	-1477.94214	280.36850	50.19080	-691.23303	-176.86070	-11.63153
144	1.192	967.63330	98.90834	1262.99646	-220.69481	-79.88806	1279.07166	-966.32001	29.33769	1276.10657	-64.03923	89.64793	-3.93193	595.83545	-233.88382	54.14601	-1468.28979	275.83963	51.88716	-704.41962	-176.00645	-11.45349
145	1.200	967.77063	93.96663	1266.72620	-219.40230	-80.25613	1279.32507	-965.35693	27.95670	1280.49683	-77.37556	90.66216	-3.95000	609.68182	-234.97720	49.90971	-1455.83679	269.60971	51.58316	-717.70728	-175.05661	-11.29459
146	1.208	967.83173	88.99931	1270.37268	-218.14630	-80.99342	1279.62659	-964.34406	26.39182	1284.98181	-90.77867	91.77855	-3.88463	621.42297	-236.09438	45.04671	-1441.49780	262.39160	50.70943	-731.13757	-173.95877	-11.19388
147	1.217	967.84845	83.95551	1273.88672	-216.92303	-82.09892	1279.99365	-963.31287	24.63140	1289.46667	-104.24278	92.91116	-3.76389	631.09473	-237.18504	39.66260	-1425.79858	255.03586	50.43776	-744.68152	-172.80521	-11.11448
148	1.225	967.80493	78.82623	1277.21179	-215.71727	-83.53768	1280.43835	-962.30286	22.69775	1293.87158	-117.75212	93.97167	-3.65908	638.42303	-238.20033	33.72509	-1408.91931	247.88902	50.80678	-758.30176	-171.70229	-11.01995
149	1.233	967.62610	73.69856	1280.27515	-214.51495	-85.25562	1280.96106	-961.35291	20.67440	1298.16638	-131.31493	94.96269	-3.61783	643.00818	-239.12137	27.22331	-1390.69202	240.80988	51.14966	-771.96198	-170.64032	-10.93686
150	1.242	967.23425	68.72711	1283.00720	-213.31078	-87.19334	1281.55469	-960.48578	18.65256	1302.34985	-144.95113	95.94015	-3.62753	644.45691	-239.97714	20.34210	-1370.69592	233.55719	51.05782	-785.62567	-169.55385	-10.89671
151	1.250	966.63214	64.02351	1285.37537	-212.10875	-89.29416	1282.21594	-959.70093	16.67546	1306.41638	-158.64986	96.92834	-3.61887	642.53326	-240.72688	13.51982	-1348.55518	226.09839	50.65168	-799.30432	-168.43840	-10.85718
152	1.258	965.91260	59.59763	1287.38965	-210.91603	-91.50167	1282.94409	-958.97876	14.73738	1310.35449	-172.36729	97.91217	-3.52595	637.25824	-241.16838	7.48161	-1324.10083	218.65649	50.18584	-813.03674	-167.34604	-10.75664
153	1.267	965.20404	55.39357	1289.07532	-209.73671	-93.76527	1283.73669	-958.28613	12.80455	1314.15527	-186.08983	98.87691	-3.36403	628.90283	-241.06497	3.09070	-1297.33826	211.52740	49.79033	-826.81897	-166.29968	-10.62287
154	1.275	964.62561	51.34962	1290.44128	-208.57188	-96.05527	1284.59192	-957.58234	10.83660	1317.81360	-199.85674	99.83318	-3.19973	617.96881	-240.36320	0.76363	-1268.47717	204.90829	49.61468	-840.61523	-165.28091	-10.53105
155	1.283	964.26514	47.43126	1291.46729	-207.42490	-98.36513	1285.51367	-956.82965	8.80455	1321.31665	-213.68102	100.80701	-3.05943	605.17804	-239.27008	0.05922	-1237.94653	198.82426	49.92635	-854.41180	-164.27037	-10.50169
156	1.292	964.17084	43.63753	1292.10840	-206.30440	-100.69279	1286.51074	-956.00446	6.70067	1324.63660	-227.48750	101.83410	-2.91563	591.38654	-238.10506	0.09936	-1206.20667	193.06134	50.86998	-868.20996	-163.23824	-10.52042
157	1.300	964.35864	39.99348	1292.31067	-205.22420	-103.02048	1287.59656	-955.10425	4.53728	1327.73462	-241.16466	102.94054	-2.73487	577.32391	-237.07867	0.26313	-1173.57361	187.21594	52.25107	-881.98499	-162.15814	-10.56534
158	1.308	964.82532	36.52605	1292.02844	-204.20227	-105.31037	1288.78882	-954.15723	2.33403	1330.57153	-254.62105	104.08022	-2.49280	563.36957	-236.18425	0.34343	-1140.29993	180.98346	53.70197	-895.69421	-161.07407	-10.57859
159	1.317	965.54834	33.24077	1291.23792	-203.25806	-107.51151	1290.10583	-953.23004	0.10999	1333.11194	-267.74487	105.19519	-2.11918	549.62299	-235.28775	0.28802	-1106.68396	174.42552	55.03834	-909.32843	-160.10832	-10.48917
160	1.325	966.47906	30.12573	1289.94067	-202.41733	-109.57650	1291.56079	-952.41876	-2.11312	1335.32251	-280.39795	106.35161	-1.50310	536.05536	-234.34232	0.08289	-1073.01221	167.91536	56.42759	-922.96252	-159.36539	-10.26717
161	1.333	967.55530	27.16718	1288.16357	-201.72220	-111.48326	1293.15637	-951.82434	-4.30537	1337.17334	-292.49255	107.63585	-0.61552	522.58624	-233.45383	-0.17905	-1039.49023	161.75064	58.15314	-936.72656	-158.82104	-9.94531
162	1.342	968.72443	24.35338	1285.95361	-201.22656	-113.23522	1294.87854	-951.52832	-6.42658	1338.63818	-304.00531	108.96811	0.48476	509.14514	-232.73552	-0.34695	-1006.23413	155.86066	60.22448	-950.69116	-158.34799	-9.60315
163	1.350	969.95239	21.66830	1283.36389	-200.97974	-114.83527	1296.68762	-951.57654	-8.43721	1339.69458	-314.98590	110.20375	1.78857	495.67923	-232.17290	-0.36327	-973.30066	150.03766	62.36932	-964.76514	-157.78514	-9.35853
164	1.358	971.21899	19.08286	1280.43872	-201.01640	-116.27087	1298.51746	-951.97510	-10.31220	1340.32947	-325.66156	111.36153	3.39487	482.14890	-231.64032	-0.30556	-940.72241	144.26135	64.34266	-978.70068	-156.93726	-9.34815
165	1.367	972.51099	16.55635	1277.20349	-201.35561	-117.53133	1300.29321	-952.70172	-12.03639	1340.54370	-336.41425	112.60168	5.49796	468.54459	-231.02594	-0.29179	-908.51123	138.64661	66.06574	-992.32263	-155.72055	-9.58462
166	1.375	973.82007	14.05478	1273.66943	-202.00008	-118.62628	1301.95215	-953.72430	-13.59866	1340.35193	-347.44525	113.95038	8.39196	454.86624	-230.30841	-0.37568	-876.70825	133.31702	67.54557	-1005.77045	-154.34009	-9.87742
167	1.383	975.14587	11.56638	1269.84888	-202.92764	-119.57257	1303.44910	-955.01642	-15.00081	1339.77686	-358.36005	115.12407	12.48919	441.10574	-229.52837	-0.52351	-845.42224	128.39984	68.78958	-1019.32898	-153.14920	-10.03636
168	1.392	976.49573	9.10167	1265.76050	-204.08359	-120.36517	1304.75256	-956.56055	-16.26344	1338.84692	-368.01813	115.71686	18.25397	427.27420	-228.72552	-0.66862	-814.75720	123.97105	69.76429	-1033.06958	-152.33899	-10.06626
169	1.400	977.87683	6.68341	1261.42700	-205.39880	-120.97655	1305.84424	-958.33997	-17.41834	1337.59265	-374.74353	115.51045	25.78422	413.41806	-227.90161	-0.77670	-784.73822	119.98668	70.40434	-1046.84619	-151.73413	-10.11367
170	1.408	979.29053	4.33621	1256.87756	-206.82637	-121.38640	1306.72253	-960.32825	-18.49417	1336.04541	-376.89685	114.51903	34.25054	399.59262	-227.03610	-0.85915	-755.29102	116.32712	70.66048	-1060.57178	-150.99988	-10.27147
171	1.417	980.73242	2.07967	1252.15088	-208.35391	-121.59531	1307.40662	-962.48438	-19.50719	1334.23682	-373.59204	112.88548	42.05822	385.81390	-226.13065	-0.93774	-726.28357	112.89366	70.52096	-1074.32800	-150.14378	-10.43655
172	1.425	982.19415	-0.07291	1247.28870	-209.98474	-121.61217	1307.93713	-964.75739	-20.46438	1332.19690	-364.95715	110.90291	47.84964	372.05295	-225.22421	-1.01707	-697.69159	109.71530	70.01144	-1088.17322	-149.46448	-10.43956
173	1.433	983.66742	-2.10974	1242.32678	-211.72017	-121.44762	1308.36572	-967.09827	-21.37041	1329.94824	-351.76117	109.06066	51.33959	358.29456	-224.34352	-1.09086	-669.69470	107.00452	69.17925	-1101.98413	-149.01086	-10.27266
174	1.442	985.14545	-4.01830	1237.29138	-213.55962	-121.12372	1308.73926	-969.47070	-22.22312	1327.50049	-334.94482	107.88963	53.24135	344.56088	-223.45592	-1.14789	-642.50299	104.97470	68.05113	-1115.59961	-148.41199	-10.08554
175	1.450	986.62500	-5.79225	1232.19751	-215.50729	-120.68234	1309.08789	-971.85083	-23.00258	1324.84265	-315.45532	107.58321	54.50780	330.87296	-222.51146	-1.17641	-616.15735	103.54005	66.61484	-1129.01855	-147.22949	-10.03778
176	1.458	988.10815	-7.44203	1227.04712	-217.56476	-120.17330	1309.42456	-974.21863	-23.66724	1321.93799	-294.19690	107.76901	55.65577	317.24829	-221.50134	-1.18707	-590.60223	102.38995	64.82684	-1142.42505	-145.55101	-10.14153
177	1.467	989.59857	-8.99745	1221.83374	-219.71481	-119.62844	1309.74890	-976.55029	-24.15629	1318.73352	-271.88293	107.77887	56.67733	303.70160	-220.46278	-1.19764	-565.91089	101.43457	62.64584	-1156.04321	-144.09238	-10.22014
178	1.475	991.09796	-10.49174	1216.55505	-221.92578	-119.05322	1310.04712	-978.81665	-24.40771	1315.18958	-248.91039	107.08710	57.32282	290.19385	-219.46506	-1.18386	-542.35724	100.93822	60.10455	-1169.85083	-143.24135	-10.15516
179	1.483	992.60175	-11.93854	1211.22229	-224.16672	-118.44504	1310.29407	-981.00146	-24.40378	1311.32874	-225.38338	105.50435	57.37400	276.63818	-218.55928	-1.10500	-520.27356	101.11424	57.27691	-1183.56091	-142.55489	-10.05220
180	1.492	994.09625	-13.32378	1205.86511	-226.40494	-117.80956	1310.46497	-983.12744	-24.20628	1307.27026	-201.25426	103.14237	56.79486	262.99356	-217.71432	-0.96997	-499.91626	101.81860	54.15613	-1197.04053	-141.64919	-10.01413
181	1.500	995.56256	-14.61348	1200.53601	-228.59969	-117.16338	1310.54688	-985.23682	-23.92428	1303.19043	-176.49263	100.24928	55.74582	249.31302	-216.85150	-0.83196	-481.49829	102.75275	50.66882	-1210.41626	-140.45976	-10.03266
182	1.508	996.98212	-15.76711	1195.30530	-230.70946	-116.53305	1310.54053	-987.33600	-23.64317	1299.23157	-151.14699	97.07346	54.51258	235.66681	-215.94527	-0.72840	-465.29242	103.81789	46.77575	-1223.80249	-138.82224	-10.12187
183	1.517	998.33557	-16.75136	1190.24060	-232.70047	-115.94137	1310.45874	-989.37567	-23.39332	1295.44617	-125.27083	93.86618	53.40290	222.04706	-215.03091	-0.64833	-451.63025	105.17015	42.50747	-1237.31982	-137.05865	-10.23569
184	1.525	999.60687	-17.55482	1185.39502	-234.54370	-115.38137	1310.31921	-991.27386	-23.15265	1291.78601	-98.83897	90.87025	52.60558	208.39352	-214.12207	-0.57039	-440.77075	106.94142	37.93386	-1251.13940	-136.01486	-10.21105
185	1.533	1000.79333	-18.19034	1180.81213	-236.21164	-114.81639	1310.13574	-992.93475	-22.84734	1288.10779	-71.75545	88.23314	52.12674	194.67076	-213.18628	-0.50620	-432.85187	108.99486	33.08459	-1265.22266	-135.74077	-10.02781
186	1.542	1001.90356	-18.67052	1176.53333	-237.68524	-114.22150	1309.91785	-994.25787	-22.37508	1284.25195	-43.93755	85.98292	51.89413	180.88383	-212.21086	-0.47802	-428.04199	111.02167	27.87283	-1279.31873	-135.48718	-9.84350
187	1.550	1002.94336	-18.98219	1172.59656	-238.96043	-113.61433	1309.67383	-995.16669	-21.66615	1280.16589	-15.37598	84.02884	51.82612	167.05502	-211.23912	-0.48246	-426.61133	112.76810	22.13324	-1293.35034	-135.13350	-9.68093
188	1.558	1003.91077	-19.09612	1169.03271	-240.04120	-113.03128	1309.40942	-995.64807	-20.73244	1275.94727	13.88182	82.15228	51.78929	153.20218	-210.31178	-0.49445	-428.70465	114.10638	15.82168	-1307.46069	-135.08051	-9.44457
189	1.567	1004.80115	-19.00064	1165.87390	-240.92468	-112.48257	1309.12268	-995.74817	-19.64729	1271.76770	43.78006	80.08971	51.64618	139.34094	-209.42322	-0.49474	-434.00079	114.98288	9.26729	-1321.65796	-135.09381	-9.18704
190	1.575	1005.60986	-18.71770	1163.16162	-241.59184	-111.94193	1308.79993	-995.52484	-18.47668	1267.77051	74.25407	77.65598	51.36585	125.49107	-208.55186	-0.49754	-441.54816	115.35558	3.20828	-1335.77173	-134.60681	-9.04788
191	1.583	1006.33252	-18.28943	1160.94299	-242.01422	-111.37341	1308.41504	-995.01569	-17.24464	1264.03967	105.17028	74.84100	51.03611	111.65208	-207.66360	-0.55137	-450.09863	115.28954	-1.54303	-1349.71753	-133.62463	-9.04924
192	1.592	1006.96729	-17.75818	1159.26099	-242.17180	-110.75443	1307.93115	-994.24518	-15.95905	1260.63208	136.32935	71.83011	50.78447	97.78844	-206.68503	-0.70583	-458.99139	115.13196	-4.54125	-1363.56274	-132.59259	-9.09297
193	1.600	1007.51367	-17.15639	1158.14880	-242.06549	-110.06822	1307.30652	-993.24451	-14.65086	1257.61060	167.57785	68.85979	50.67713	83.86504	-205.56329	-0.96527	-468.68298	115.30527	-5.95358	-1377.39282	-131.75093	-9.10319
194	1.608	1007.97009	-16.50560	1157.63501	-241.71463	-109.28809	1306.50317	-992.06152	-13.38569	1255.05432	198.88640	66.02166	50.66734	69.90047	-204.35902	-1.26331	-480.00012	115.90396	-6.42896	-1391.20850	-130.95309	-9.08454
195	1.617	1008.33124	-15.81847	1157.74597	-241.14745	-108.38356	1305.49683	-990.75745	-12.25122	1253.05139	230.30954	63.23011	50.62157	55.97485	-203.20563	-1.50620	-493.00470	116.75256	-6.58704	-1404.92847	-130.04416	-8.95654
196	1.625	1008.58441	-15.10402	1158.50073	-240.39778	-107.33894	1304.28296	-989.39795	-11.34459	1251.68311	261.89954	60.36454	50.39005	42.16521	-202.20227	-1.63855	-506.97595	117.67896	-6.68833	-1418.43115	-129.11905	-8.44499
197	1.633	1008.71008	-14.37357	1159.90820	-239.50526	-106.16109	1302.86926	-988.04602	-10.75896	1251.00989	293.70148	57.35733	49.85996	28.47518	-201.36618	-1.65692	-521.17798	118.55940	-6.77895	-1431.54993	-128.28122	-7.30765
198	1.642	1008.68628	-13.63870	1161.96570	-238.50598	-104.86748	1301.26514	-986.75562	-10.55713	1251.05408	325.84131	54.18823	49.00613	14.83593	-200.61235	-1.60678	-535.26282	119.34157	-6.87327	-1444.12415	-127.39937	-5.56570
199	1.650	1008.49176	-12.90538	1164.65991	-237.42072	-103.46867	1299.47803	-985.56561	-10.74523	1251.78186	358.50470	50.99524	47.99925	1.16540	-199.81003	-1.56050	-549.18207	120.09453	-6.97481	-1456.10449	-126.28239	-3.36464
200	1.658	1008.10522	-12.17580	1167.97021	-236.25760	-101.97087	1297.51501	-984.48816	-11.25141	1253.08179	391.73749	48.13488	47.22118	-12.56471	-198.89922	-1.56200	-562.98145	120.94682	-7.10251	-1467.53955	-124.96088	-0.69495
201	1.667	1007.50769	-11.45515	1171.87146	-235.02049	-100.39155	1295.39148	-983.49927	-11.91412	1254.76904	425.28394	45.95474	47.06589	-26.30303	-197.90337	-1.60656	-576.67822	121.98997	-7.30724	-1478.49146	-123.64360	2.64350
202	1.675	1006.68884	-10.75005	1176.32983	-233.70978	-98.76532	1293.13647	-982.56274	-12.53772	1256.67468	458.52850	44.54869	47.68769	-39.96554	-196.85858	-1.66813	-590.26202	123.23317	-7.58949	-1488.94556	-122.39565	6.77689
203	1.683	1005.65204	-10.06374	1181.29956	-232.32796	-97.14056	1290.78796	-981.66669	-13.00089	1258.75781	490.50928	43.74802	48.86196	-53.50593	-195.77518	-1.72909	-603.73352	124.60326	-7.86932	-1498.68420	-121.02302	11.45678
204	1.692	1004.40906	-9.39539	1186.72607	-230.89471	-95.56757	1288.38428	-980.81171	-13.28461	1261.09180	520.17676	43.25388	50.00933	-66.94440	-194.64328	-1.78819	-617.11230	126.00275	-8.10177	-1507.24292	-119.40444	16.17821
205	1.700	1002.97174	-8.73155	1192.54749	-229.45317	-94.08620	1285.96570	-979.97351	-13.40832	1263.75586	546.84998	42.78493	50.41204	-80.35529	-193.45258	-1.85023	-630.42010	127.39452	-8.32204	-1513.94141	-117.64430	20.62089
206	1.708	1001.35126	-8.04414	1198.69165	-228.05489	-92.71735	1283.57886	-979.10352	-13.38375	1266.77893	570.47601	42.20541	49.59020	-93.81709	-192.21629	-1.91764	-643.67517	128.75854	-8.54242	-1517.91675	-115.71487	24.67359
207	1.717	999.56006	-7.31076	1205.07434	-226.72513	-91.42822	1281.26831	-978.15875	-13.20806	1270.14978	591.51947	41.57274	47.58511	-107.34977	-190.97635	-1.98952	-656.91888	130.00447	-8.69328	-1518.35535	-113.25548	28.07718
208	1.725	997.61218	-6.52940	1211.60474	-225.44283	-90.10730	1279.05945	-977.12848	-12.87070	1273.82690	610.60736	41.08368	44.86783	-120.91434	-189.76778	-2.06049	-670.20941	131.06340	-8.69377	-1514.79883	-109.91331	30.50267
209	1.733	995.52661	-5.71107	1218.19385	-224.16946	-88.63063	1276.95947	-976.03650	-12.37147	1277.73047	628.14331	40.95574	41.94244	-134.47537	-188.60156	-2.11217	-683.56738	132.00369	-8.56545	-1507.14465	-105.88148	32.02996
210	1.742	993.33032	-4.87321	1224.76196	-222.89035	-86.96609	1274.97595	-974.90161	-11.72389	1281.75183	644.13953	41.27391	38.98288	-148.04361	-187.48392	-2.12406	-696.96826	132.98759	-8.43206	-1495.62988	-101.95341	33.22183
211	1.750	991.05103	-4.03130	1231.24084	-221.61035	-85.18948	1273.12732	-973.70654	-10.93971	1285.79773	658.28931	41.94460	35.76853	-161.65891	-186.41588	-2.11258	-710.40070	134.12009	-8.36328	-1480.95325	-98.90023	34.62251
212	1.758	988.71436	-3.18092	1237.57141	-220.31470	-83.40166	1271.43274	-972.42078	-10.02781	1289.82031	670.10535	42.82649	31.92022	-175.34232	-185.38805	-2.11578	-723.93005	135.30028	-8.29775	-1464.03711	-96.90623	36.22701
213	1.767	986.34821	-2.29774	1243.70129	-218.95117	-81.64690	1269.90222	-971.02832	-9.00668	1293.79919	679.06958	43.90575	27.22797	-189.07840	-184.39105	-2.12807	-737.66785	136.30847	-8.16702	-1445.46008	-95.62138	37.43669
214	1.775	983.98517	-1.36185	1249.58044	-217.46190	-79.89533	1268.54126	-969.51801	-7.90309	1297.70667	684.79266	45.35967	21.82952	-202.85144	-183.42468	-2.10415	-751.63245	137.07185	-7.99955	-1425.14160	-94.65826	37.58083
215	1.783	981.66589	-0.38124	1255.15796	-215.83240	-78.06980	1267.36035	-967.86438	-6.73790	1301.49341	687.13373	47.38396	16.15091	-216.67157	-182.50548	-2.01728	-765.68921	137.72133	-7.86513	-1402.55640	-93.96391	36.46699
216	1.792	979.44275	0.60709	1260.38525	-214.09265	-76.09190	1266.38000	-966.03027	-5.52013	1305.09814	686.25452	49.88714	10.73823	-230.56119	-181.64249	-1.87428	-779.68237	138.42789	-7.78740	-1377.26196	-93.70507	34.42141
217	1.800	977.37878	1.55940	1265.21838	-212.27078	-73.92498	1265.62866	-963.99194	-4.25909	1308.48193	682.62030	52.39136	6.11274	-244.53549	-180.78452	-1.70396	-793.59033	139.25616	-7.73660	-1349.27368	-93.98903	31.98463
218	1.808	975.53949	2.44688	1269.61890	-210.36317	-71.57504	1265.13147	-961.76642	-2.98943	1311.66455	676.87012	54.27634	2.66175	-258.58743	-179.83641	-1.55339	-807.51599	140.13525	-7.66872	-1318.97754	-94.85076	29.71864
219	1.817	973.98352	3.26106	1273.55432	-208.34099	-69.06144	1264.89636	-959.41284	-1.77448	1314.70862	669.44592	55.20911	0.54169	-272.68668	-178.76770	-1.45860	-821.53564	140.97897	-7.55080	-1286.79590	-96.36034	28.16096
220	1.825	972.76001	4.01082	1276.99768	-206.17326	-66.40560	1264.90747	-957.00739	-0.66733	1317.65649	660.28979	55.44628	-0.44692	-286.79282	-177.67145	-1.41263	-835.59656	141.80679	-7.36304	-1253.12646	-98.46542	27.62365
221	1.833	971.91351	4.71416	1279.92456	-203.84738	-63.63803	1265.13416	-954.62103	0.32772	1320.49658	649.16327	55.62427	-0.81018	-300.83163	-176.67471	-1.37491	-849.61133	142.68919	-7.11453	-1218.46875	-100.85504	27.96393
222	1.842	971.48279	5.38274	1282.31116	-201.37830	-60.80495	1265.54333	-952.31165	1.25639	1323.18347	636.30518	56.18093	-0.99708	-314.65213	-175.82532	-1.26402	-863.61926	143.64175	-6.86127	-1183.29504	-103.27669	28.81686
223	1.850	971.48804	6.01318	1284.13879	-198.81622	-57.97426	1266.10815	-950.12622	2.18431	1325.66565	622.51703	57.11513	-1.17534	-328.04956	-175.10687	-0.90649	-877.71777	144.62718	-6.65725	-1147.84106	-105.79208	30.06361
224	1.858	971.91913	6.59273	1285.40259	-196.25105	-55.22792	1266.80688	-948.10803	3.15984	1327.89880	608.59473	58.25260	-1.36216	-340.82755	-174.50769	-0.05337	-891.84760	145.62170	-6.49588	-1112.13123	-108.54127	31.82727
225	1.867	972.73761	7.10632	1286.11255	-193.79749	-52.63157	1267.61755	-946.30280	4.19600	1329.84644	594.86572	59.50850	-1.55298	-352.81830	-174.00851	1.48765	-905.82935	146.64169	-6.34296	-1076.21216	-111.42339	34.06201
226	1.875	973.88629	7.53798	1286.28870	-191.56807	-50.21252	1268.51611	-944.76508	5.27010	1331.47839	581.26001	60.86260	-1.73442	-363.84521	-173.54274	3.77047	-919.61011	147.71115	-6.18843	-1040.39612	-114.09012	36.39848
227	1.883	975.29480	7.87254	1285.95703	-189.65973	-47.97119	1269.48108	-943.55786	6.33786	1332.76563	567.63611	62.25280	-1.89518	-373.64938	-173.01634	6.76156	-933.32568	148.82985	-6.05127	-1005.19336	-116.29578	38.45704
228	1.892	976.88873	8.09328	1285.14539	-188.15289	-45.90364	1270.49780	-942.74091	7.35904	1333.67664	553.95898	63.60627	-2.02223	-381.81705	-172.39406	10.41132	-947.13733	149.97955	-5.96665	-970.97467	-118.15347	40.13562
229	1.900	978.60571	8.17950	1283.88293	-187.10880	-44.01978	1271.55945	-942.35828	8.31054	1334.17834	540.28046	64.89768	-2.09465	-387.75327	-171.82684	14.72052	-961.07465	151.15463	-5.93504	-937.79541	-119.88661	41.47191
230	1.908	980.40289	8.12282	1282.19922	-186.56490	-42.35212	1272.66370	-942.43011	9.18597	1334.24609	526.67139	66.11392	-2.12523	-390.75641	-171.62991	19.75961	-974.99139	152.37584	-5.88237	-905.47968	-121.58607	42.43424
231	1.917	982.25189	7.94557	1280.11841	-186.53351	-40.93309	1273.80066	-942.94440	9.99459	1333.88086	513.16095	67.24408	-2.17635	-390.12790	-172.07791	25.52499	-988.66315	153.68492	-5.73238	-873.74603	-123.38908	43.05516
232	1.925	984.13538	7.68877	1277.65540	-187.00186	-39.75871	1274.94739	-943.85876	10.74662	1333.12793	499.71210	68.31856	-2.29659	-385.22800	-173.33160	31.65647	-1002.01501	155.07237	-5.53588	-842.30377	-125.51070	43.49200
233	1.933	986.04962	7.38811	1274.82117	-187.92767	-38.78284	1276.07520	-945.12042	11.43661	1332.06372	486.28741	69.37982	-2.47461	-375.68207	-175.50885	37.22728	-1015.21851	156.37076	-5.46437	-810.93835	-127.91302	43.68983
234	1.942	988.00287	7.07069	1271.63257	-189.23900	-37.94009	1277.15955	-946.68408	12.05944	1330.74622	472.90198	70.44214	-2.66127	-361.69675	-178.66824	40.97905	-1028.44629	157.43504	-5.58527	-779.57141	-130.37744	43.37499
235	1.950	990.00598	6.76305	1268.11230	-190.84764	-37.18580	1278.18005	-948.51031	12.63403	1329.18750	459.56830	71.50719	-2.79934	-343.98749	-182.74359	42.00806	-1041.66931	158.40150	-5.74573	-748.27380	-133.00327	42.56846
236	1.958	992.06543	6.49010	1264.28345	-192.66205	-36.52774	1279.10889	-950.55396	13.19794	1327.37244	446.24872	72.55444	-2.85444	-323.31577	-187.51146	40.26278	-1054.84900	159.46446	-5.78541	-717.19843	-136.21153	41.67197
237	1.967	994.18146	6.26488	1260.17078	-194.59926	-36.00104	1279.91858	-952.75543	13.79524	1325.28833	432.91034	73.54198	-2.85370	-300.20688	-192.59010	36.45078	-1068.06946	160.61940	-5.68117	-686.47626	-140.27193	41.02106
238	1.975	996.35107	6.08113	1255.80493	-196.60045	-35.62210	1280.60645	-955.04333	14.46268	1322.94177	419.56555	74.46351	-2.86933	-275.09109	-197.51189	31.62527	-1081.41174	161.75845	-5.49498	-656.20343	-145.09529	40.67398
239	1.983	998.56793	5.92064	1251.22620	-198.63229	-35.38995	1281.19910	-957.34937	15.20260	1320.36877	406.21170	75.37356	-2.93951	-248.55975	-201.86557	26.78488	-1094.93506	162.73451	-5.36068	-626.52014	-150.40918	40.54524
240	1.992	1000.81750	5.76842	1246.48352	-200.67497	-35.30433	1281.73438	-959.61401	15.97369	1317.63135	392.81354	76.34471	-3.02934	-221.36932	-205.42973	22.63319	-1108.65466	163.46234	-5.39053	-597.68042	-155.97272	40.50811
241	2.000	1003.07898	5.61638	1241.63171	-202.71658	-35.35623	1282.24805	-961.77747	16.71778	1314.79614	379.37564	77.40105	-3.09630	-194.20880	-208.22290	19.57600	-1122.46252	164.04222	-5.55117	-570.04224	-161.60164	40.37521
242	2.008	1005.33539	5.45387	1236.72729	-204.74937	-35.51183	1282.77063	-963.77899	17.39194	1311.90894	365.94299	78.49902	-3.15118	-167.48074	-210.44286	17.82368	-1136.22241	164.64699	-5.72122	-543.98322	-167.09476	39.90538
243	2.017	1007.57941	5.26109	1231.82361	-206.76152	-35.71503	1283.32666	-965.57227	17.97610	1308.98157	352.53253	79.56952	-3.21582	-141.20184	-212.32167	17.39193	-1149.85657	165.39928	-5.78544	-519.82770	-172.25902	38.89656
244	2.025	1009.80841	5.01151	1226.97119	-208.73538	-35.90491	1283.93103	-967.13635	18.46776	1305.98853	339.12140	80.56766	-3.27094	-115.05706	-213.98894	18.07465	-1163.34851	166.34601	-5.69450	-497.82040	-176.99661	37.28302
245	2.033	1012.01678	4.67554	1222.21741	-210.65079	-36.03089	1284.58643	-968.47107	18.87870	1302.87573	325.68262	81.50018	-3.28128	-88.63494	-215.43695	19.54353	-1176.73999	167.45023	-5.50558	-478.11279	-181.31470	35.17186
246	2.042	1014.19067	4.21736	1217.60254	-212.48557	-36.05307	1285.28687	-969.59137	19.21455	1299.61853	312.19733	82.41686	-3.23579	-61.67963	-216.57466	21.50618	-1190.08899	168.62619	-5.33275	-460.78363	-185.23692	32.80333
247	2.050	1016.30682	3.59486	1213.16187	-214.21683	-35.94077	1286.02258	-970.52203	19.45726	1296.27209	298.64075	83.36590	-3.14814	-34.16935	-217.30734	23.79128	-1203.47424	169.77055	-5.24801	-445.90335	-188.72734	30.45205
248	2.058	1018.33313	2.77512	1208.93152	-215.82106	-35.68277	1286.77979	-971.28381	19.59605	1292.91565	284.99042	84.34715	-3.04812	-6.24426	-217.59824	26.34304	-1217.02087	170.80392	-5.21115	-433.58328	-191.68266	28.30750
249	2.067	1020.23425	1.75175	1204.95020	-217.27414	-35.29301	1287.54236	-971.88165	19.66681	1289.56311	271.24448	85.30328	-2.96462	21.90980	-217.47362	29.16623	-1230.82007	171.71925	-5.11468	-423.97125	-193.90894	26.36385
250	2.075	1021.98474	0.54898	1201.26050	-218.56010	-34.80294	1288.29639	-972.31104	19.73974	1286.16687	257.41315	86.17428	-2.89778	50.15652	-216.97258	32.26438	-1244.84485	172.56592	-4.91231	-417.22522	-195.15407	24.38386
251	2.083	1023.57898	-0.78873	1197.91528	-219.67403	-34.25446	1289.03076	-972.57831	19.87700	1282.68994	243.49965	86.98971	-2.82459	78.44401	-216.10739	35.60548	-1258.97522	173.41571	-4.67078	-413.51010	-195.25760	21.93972
252	2.092	1025.02661	-2.22276	1194.97913	-220.60733	-33.69199	1289.73267	-972.70721	20.10915	1279.14233	229.50018	87.87424	-2.73102	106.77798	-214.86845	39.11289	-1273.10083	174.31712	-4.50901	-412.96265	-194.15631	18.49681
253	2.100	1026.33655	-3.74477	1192.52136	-221.33861	-33.14440	1290.38623	-972.72345	20.43819	1275.56396	215.44727	88.91600	-2.62934	135.16476	-213.24803	42.66812	-1287.21179	175.26949	-4.49357	-415.50354	-191.80803	13.69844
254	2.108	1027.50647	-5.36955	1190.60510	-221.84154	-32.60671	1290.96680	-972.63678	20.84892	1272.00452	201.44679	90.06471	-2.56342	163.57397	-211.27927	46.14052	-1301.36511	176.28717	-4.59494	-420.61343	-188.41315	7.79444
255	2.117	1028.52771	-7.10725	1189.27991	-222.09773	-32.03968	1291.44043	-972.43628	21.31578	1268.51929	187.58636	91.18705	-2.59409	191.95828	-209.04764	49.42602	-1315.55554	177.40059	-4.71996	-427.52649	-184.66107	1.69548
256	2.125	1029.39673	-8.94780	1188.57910	-222.10394	-31.39368	1291.77026	-972.09692	21.80611	1265.17676	173.81691	92.18277	-2.74859	220.30435	-206.63327	52.44937	-1329.67871	178.57097	-4.76886	-435.87802	-181.45007	-3.48607
257	2.133	1030.11450	-10.86012	1188.52026	-221.86932	-30.64141	1291.92224	-971.58954	22.28900	1262.06750	160.01695	93.03860	-2.98557	248.64786	-204.08199	55.14612	-1343.69458	179.70380	-4.75074	-445.94888	-179.27597	-6.99262
258	2.142	1030.67798	-12.80122	1189.10718	-221.40741	-29.79173	1291.86462	-970.89655	22.74491	1259.31909	146.12823	93.81714	-3.21806	277.04611	-201.43810	57.46274	-1357.70703	180.64777	-4.84148	-457.98596	-177.99248	-8.74789
259	2.150	1031.07666	-14.73732	1190.33643	-220.73196	-28.87558	1291.56726	-970.02966	23.17181	1257.09924	132.17407	94.61122	-3.35052	305.56754	-198.73987	59.36407	-1371.66516	181.16368	-5.16197	-471.53070	-177.13326	-9.27525
260	2.158	1031.29480	-16.66193	1192.20264	-219.86040	-27.92304	1291.00684	-969.02368	23.61927	1255.55713	118.20078	95.47958	-3.32000	334.30618	-195.98395	60.83080	-1385.17090	181.14546	-5.45660	-485.70483	-176.32520	-9.26904
261	2.167	1031.31201	-18.58714	1194.69934	-218.82190	-26.95288	1290.17822	-967.90656	24.22687	1254.74133	104.23600	96.42132	-3.15848	363.37061	-193.15199	61.87740	-1397.96838	180.77650	-5.22730	-499.87283	-175.44627	-9.20616
262	2.175	1031.10388	-20.52208	1197.81238	-217.65683	-25.97436	1289.10266	-966.69128	25.16762	1254.60522	90.31889	97.40315	-2.99346	392.82980	-190.28253	62.60767	-1410.41504	180.40143	-4.20147	-513.81860	-174.56142	-9.24893
263	2.183	1030.64868	-22.46703	1201.51514	-216.40373	-24.99208	1287.82190	-965.40167	26.53065	1255.08386	76.51724	98.36826	-2.94920	422.62143	-187.47836	63.22833	-1422.87610	180.64490	-2.24662	-527.55847	-173.77347	-9.37030
264	2.192	1029.92932	-24.42186	1205.76807	-215.09236	-24.01480	1286.38806	-964.08398	28.28595	1256.12390	62.86336	99.24612	-3.05661	452.45688	-184.83597	63.95001	-1435.01929	182.06924	0.90473	-541.14746	-173.10617	-9.52592
265	2.200	1028.93445	-26.39348	1210.52307	-213.74788	-23.05657	1284.85901	-962.78986	30.33369	1257.66882	49.34108	100.00234	-3.24662	481.79327	-182.38388	64.84276	-1446.35938	184.08774	5.21511	-554.57477	-172.50194	-9.72213
266	2.208	1027.65930	-28.39775	1215.72888	-212.38824	-22.11745	1283.29480	-961.55542	32.55315	1259.65393	35.92439	100.65854	-3.41734	509.92313	-180.08014	65.76239	-1456.84326	185.39247	10.12699	-567.80963	-171.90933	-9.97441
267	2.217	1026.10645	-30.45491	1221.33374	-211.02051	-21.17264	1281.74780	-960.39374	34.83023	1262.00806	22.56509	101.26022	-3.51598	536.14557	-177.84894	66.38513	-1466.52954	185.55019	15.15955	-580.91284	-171.33768	-10.26782
268	2.225	1024.28345	-32.57994	1227.28235	-209.64972	-20.19353	1280.25403	-959.29797	37.07401	1264.65344	9.19302	101.85155	-3.55311	559.93695	-175.60741	66.33373	-1475.31885	184.94566	20.24069	-594.01904	-170.84323	-10.55516
269	2.233	1022.19861	-34.77699	1233.50916	-208.28563	-19.17374	1278.83081	-958.25018	39.22332	1267.51233	-4.22929	102.45922	-3.56530	581.08289	-173.29503	65.34553	-1482.79382	183.87723	25.52849	-607.21075	-170.44849	-10.78527
270	2.242	1019.86121	-37.04344	1239.94055	-206.93983	-18.13802	1277.48608	-957.22949	41.24792	1270.52380	-17.67828	103.06833	-3.59352	599.69977	-170.92245	63.36402	-1487.91675	182.69476	31.25546	-620.45996	-170.07349	-10.94633
271	2.250	1017.28662	-39.37111	1246.50281	-205.62837	-17.14331	1276.23047	-956.21796	43.14305	1273.65747	-31.11520	103.64148	-3.66866	616.05164	-168.56900	60.47758	-1489.26941	181.98332	37.43937	-633.69958	-169.62283	-11.04416
272	2.258	1014.50195	-41.74541	1253.12866	-204.37186	-16.26764	1275.07629	-955.20471	44.90794	1276.90576	-44.53181	104.18253	-3.78367	630.29980	-166.31204	56.79584	-1485.85986	181.77762	43.38379	-646.92505	-169.08488	-11.06176
273	2.267	1011.54504	-44.15135	1259.75757	-203.17976	-15.58053	1274.02979	-954.18433	46.50740	1280.25903	-57.93678	104.74758	-3.89175	642.41699	-164.17371	52.38493	-1477.72949	181.09778	47.82743	-660.20013	-168.47815	-11.01136
274	2.275	1008.45990	-46.57155	1266.33130	-202.04095	-15.12669	1273.09180	-953.15210	47.84999	1283.68738	-71.35213	105.39081	-3.95900	652.27045	-162.10669	47.25771	-1465.88379	178.93396	50.06198	-673.57214	-167.77382	-10.97262
275	2.283	1005.29102	-48.98109	1272.78979	-200.93649	-14.93802	1272.26697	-952.10162	48.83701	1287.14795	-84.81236	106.12511	-3.99894	659.74658	-159.98724	41.39934	-1451.61621	175.40173	50.72586	-687.03522	-166.92313	-11.00668
276	2.292	1002.08118	-51.36305	1279.07617	-199.85104	-15.04213	1271.57153	-951.02765	49.43689	1290.60767	-98.31544	106.93538	-4.02636	664.82727	-157.67426	34.85931	-1435.76294	171.48535	51.16805	-700.57800	-165.94427	-11.06776
277	2.300	998.87115	-53.72139	1285.14209	-198.77100	-15.45352	1271.02856	-949.92621	49.67349	1294.05261	-111.84959	107.84261	-4.00368	667.56573	-155.11728	27.83834	-1418.44446	167.79350	52.02130	-714.20630	-164.91548	-11.05824
278	2.308	995.69952	-56.06419	1290.94592	-197.68413	-16.16333	1270.65576	-948.78802	49.55914	1297.47986	-125.47670	108.92560	-3.85868	667.98956	-152.36307	20.66750	-1399.31848	164.05183	52.64731	-727.91162	-163.86415	-10.96436
279	2.317	992.60687	-58.38408	1296.44666	-196.58504	-17.14056	1270.46069	-947.59503	49.08292	1300.88184	-139.26732	110.20714	-3.56768	666.01550	-149.50520	13.79654	-1377.97791	159.90561	52.03389	-741.66010	-162.74866	-10.87635
280	2.325	989.63928	-60.65657	1301.59949	-195.47527	-18.34334	1270.44128	-946.32623	48.26601	1304.24109	-153.15990	111.54433	-3.22766	661.43970	-146.68118	7.89691	-1354.19189	155.51144	49.85191	-755.42914	-161.55768	-10.86299
281	2.333	986.84521	-62.84514	1306.35791	-194.35165	-19.72636	1270.59009	-944.97089	47.21685	1307.54529	-166.97722	112.72571	-2.98954	654.09247	-144.04503	3.72855	-1327.96729	151.26208	46.66303	-769.24768	-160.35529	-10.89133
282	2.342	984.27350	-64.91222	1310.67920	-193.19572	-21.24054	1270.90027	-943.53668	46.10541	1310.79297	-180.60945	113.69572	-2.89100	644.10669	-141.70767	1.55406	-1299.52148	147.57367	43.49169	-783.16156	-159.22339	-10.88270
283	2.350	981.97205	-66.83604	1314.52649	-191.98007	-22.83156	1271.37244	-942.04688	45.06305	1313.98035	-194.15697	114.60732	-2.82403	631.99054	-139.72249	0.84169	-1269.09875	144.54175	41.03011	-797.14038	-158.17349	-10.80269
284	2.358	979.98389	-68.61803	1317.86755	-190.68454	-24.44042	1272.01685	-940.53302	44.12569	1317.08960	-207.81187	115.61768	-2.70349	618.47858	-138.10190	0.75864	-1236.81738	141.55962	39.16257	-811.10315	-157.13806	-10.68849
285	2.367	978.34424	-70.27556	1320.67554	-189.30936	-26.01104	1272.84961	-939.02991	43.27517	1320.09216	-221.61519	116.70828	-2.59088	604.35095	-136.80219	0.75429	-1202.90552	138.10979	37.56656	-825.04846	-156.08810	-10.59063
286	2.375	977.07953	-71.83638	1322.93066	-187.88222	-27.50135	1273.88452	-937.57623	42.49738	1322.95496	-235.39296	117.79123	-2.57098	590.19550	-135.70924	0.67351	-1168.01379	134.95045	36.59633	-839.02710	-155.09877	-10.49873
287	2.383	976.20319	-73.33131	1324.62524	-186.45435	-28.88155	1275.12378	-936.21771	41.79068	1325.64478	-248.82817	118.92818	-2.57433	576.24341	-134.70114	0.56165	-1132.94800	133.61743	37.05088	-853.01685	-154.22852	-10.36952
288	2.392	975.70715	-74.78032	1325.76819	-185.08659	-30.12195	1276.55322	-935.00500	41.15641	1328.13464	-261.71698	120.27306	-2.42676	562.46381	-133.71800	0.44495	-1097.99951	134.52774	39.02779	-866.94592	-153.39456	-10.22013
289	2.400	975.55896	-76.18636	1326.38477	-183.83987	-31.19079	1278.13904	-933.98621	40.59523	1330.40503	-274.51672	121.83303	-1.97556	548.74744	-132.76056	0.28730	-1062.89246	136.46452	41.59145	-880.79675	-152.47371	-10.11043
290	2.408	975.70886	-77.54301	1326.51257	-182.77364	-32.06348	1279.82837	-933.20294	40.09650	1332.44019	-288.62476	123.47302	-1.02535	535.01843	-131.85791	0.07857	-1027.47815	138.13152	43.74426	-894.60626	-151.48886	-10.04345
291	2.417	976.09662	-78.84087	1326.19287	-181.94177	-32.73083	1281.55579	-932.69409	39.63581	1334.22437	-305.66260	125.06357	0.82623	521.26752	-131.02878	-0.12555	-992.09387	139.18466	45.16570	-908.39307	-150.55678	-9.97936
292	2.425	976.65643	-80.06859	1325.46277	-181.38498	-33.20211	1283.25720	-932.49872	39.19080	1335.74219	-326.02802	126.45930	4.32676	507.52640	-130.24409	-0.25648	-957.28503	139.82971	46.00426	-922.14404	-149.69295	-9.90611
293	2.433	977.32800	-81.21584	1324.34924	-181.12314	-33.49458	1284.88000	-932.65222	38.76070	1336.98181	-347.94690	127.56750	10.61931	493.82916	-129.42886	-0.31326	-923.43433	140.35222	46.44403	-935.85260	-148.81631	-9.81584
294	2.442	978.07245	-82.27458	1322.86548	-181.15331	-33.60683	1286.38342	-933.17859	38.37774	1337.93274	-367.81909	128.53543	20.69636	480.19205	-128.52693	-0.37304	-890.54700	141.02696	46.53771	-949.51984	-147.88513	-9.69949
295	2.450	978.87567	-83.23235	1321.01538	-181.45901	-33.50053	1287.73218	-934.08539	38.09673	1338.58423	-381.68213	129.54503	34.06012	466.61441	-127.56761	-0.50723	-858.31781	142.07384	46.24968	-963.13031	-146.90237	-9.60709
296	2.458	979.73792	-84.06926	1318.80103	-182.02356	-33.11572	1288.89551	-935.36029	37.96268	1338.92957	-387.06262	130.59125	48.12133	453.09009	-126.62583	-0.71710	-826.41888	143.61963	45.53452	-976.69226	-145.91223	-9.58391
297	2.467	980.66821	-84.76842	1316.22705	-182.83430	-32.40538	1289.85962	-936.96814	37.98524	1338.97168	-383.86652	131.82413	59.70140	439.60855	-125.72630	-0.95956	-794.68091	145.73206	44.41324	-990.29187	-145.04547	-9.55395
298	2.475	981.69019	-85.32951	1313.30298	-183.87939	-31.35009	1290.64160	-938.85248	38.14912	1338.71960	-373.57800	133.72330	67.11774	426.13708	-124.83524	-1.18263	-763.09106	148.47318	42.98484	-1003.99487	-144.37152	-9.42046
299	2.483	982.84222	-85.76939	1310.04089	-185.14856	-29.95232	1291.28699	-940.94281	38.44638	1338.17883	-357.89490	136.58917	70.64227	412.63083	-123.92746	-1.33227	-731.76715	151.94334	41.30704	-1017.71613	-143.77466	-9.21822
300	2.492	984.16510	-86.11198	1306.44922	-186.63690	-28.23829	1291.85376	-943.17212	38.88358	1337.34753	-338.14465	140.10675	71.51889	399.06726	-123.02646	-1.38246	-700.94995	156.28485	39.32201	-1031.28955	-143.11270	-9.05341
301	2.500	985.68811	-86.38158	1302.53284	-188.34117	-26.26487	1292.39697	-945.49359	39.46259	1336.22253	-315.47729	143.54462	70.95438	385.45663	-122.16739	-1.37084	-670.98157	161.62045	36.92065	-1044.61108	-142.32748	-9.02716
302	2.508	987.42126	-86.60243	1298.29517	-190.24901	-24.11200	1292.95752	-947.87952	40.17748	1334.80505	-291.15466	146.22923	69.67937	371.83224	-121.33661	-1.37519	-642.26483	168.05807	34.01709	-1057.73169	-141.43147	-9.19307
303	2.517	989.34973	-86.79527	1293.74329	-192.32680	-21.85521	1293.55286	-950.30688	41.02893	1333.10303	-266.44684	147.82257	67.97576	358.24057	-120.49297	-1.44753	-615.20026	175.74214	30.56264	-1070.89380	-140.53691	-9.44569
304	2.525	991.43469	-86.97090	1288.89233	-194.50952	-19.53839	1294.17578	-952.74268	42.02861	1331.12805	-242.14342	148.36411	65.97724	344.72409	-119.63412	-1.57687	-590.13708	184.74716	26.55411	-1084.34399	-139.74472	-9.61612
305	2.533	993.62402	-87.12584	1283.77283	-196.71123	-17.18324	1294.81433	-955.13818	43.18821	1328.89197	-218.22652	148.18860	63.92450	331.29858	-118.77907	-1.70448	-567.42542	194.89119	22.10370	-1098.07214	-139.01740	-9.68677
306	2.542	995.86157	-87.23912	1278.43640	-198.86209	-14.82581	1295.47180	-957.44025	44.49946	1326.39978	-194.09642	147.74310	62.10581	317.94098	-117.91815	-1.76567	-547.51245	205.82481	17.50013	-1111.87231	-138.30472	-9.71398
307	2.550	998.09320	-87.27272	1272.96069	-200.93756	-12.52761	1296.16260	-959.60699	45.92559	1323.64502	-169.07683	147.37253	60.61992	304.59430	-117.04128	-1.73151	-530.92957	217.33261	13.15024	-1125.60376	-137.61464	-9.68520
308	2.558	1000.27747	-87.18343	1267.45813	-202.95206	-10.35192	1296.89832	-961.60950	47.41581	1320.61218	-142.76952	147.20374	59.29982	291.18970	-116.16939	-1.62227	-518.15356	229.19496	9.41086	-1139.27502	-136.89693	-9.59564
309	2.567	1002.39368	-86.94304	1262.07727	-204.92514	-8.33469	1297.67896	-963.42175	48.92160	1317.29309	-115.09984	147.18909	57.87547	277.67874	-115.31700	-1.48673	-509.43695	240.69606	6.36591	-1152.94312	-136.07166	-9.50722
310	2.575	1004.43488	-86.54689	1256.98413	-206.84816	-6.46917	1298.48755	-965.00989	50.40388	1313.70679	-86.16551	147.22922	56.15806	264.05145	-114.46370	-1.37085	-504.71460	250.74673	3.70671	-1166.62561	-135.17274	-9.47541
311	2.583	1006.39392	-86.00697	1252.32458	-208.67828	-4.71994	1299.28857	-966.33148	51.84431	1309.91040	-56.10442	147.22318	54.12305	250.33124	-113.57927	-1.28928	-503.58313	258.62595	1.01905	-1180.29553	-134.28297	-9.49414
312	2.592	1008.25507	-85.34093	1248.19214	-210.36093	-3.06078	1300.03613	-967.35083	53.25519	1305.99792	-25.08363	147.04552	51.94975	236.55923	-112.64912	-1.22009	-505.37604	264.35712	-1.62947	-1193.93091	-133.40134	-9.49561
313	2.600	1009.99512	-84.55913	1244.61597	-211.86057	-1.50011	1300.68445	-968.05988	54.66781	1302.09033	6.61923	146.55890	49.97207	222.77328	-111.66563	-1.13714	-509.60498	268.42856	-3.62770	-1207.55884	-132.50468	-9.41025
314	2.608	1011.59265	-83.66545	1241.57056	-213.18034	-0.07204	1301.18896	-968.48663	56.11182	1298.32654	38.59070	145.68642	48.51680	208.98535	-110.61494	-1.04556	-516.47339	271.42197	-4.53595	-1221.21680	-131.58936	-9.26566
315	2.617	1013.03235	-82.66777	1239.00684	-214.35077	1.19563	1301.50635	-968.68811	57.61049	1294.85217	70.43932	144.47928	47.77922	195.19266	-109.49751	-0.97611	-526.39624	273.82681	-4.55699	-1234.90527	-130.60553	-9.15389
316	2.625	1014.30121	-81.57884	1236.89453	-215.39474	2.31397	1301.59863	-968.73297	59.18130	1291.80542	101.96638	143.05081	47.78610	181.42075	-108.35057	-0.95134	-538.88086	275.87436	-4.24734	-1248.61670	-129.49257	-9.08721
317	2.633	1015.38867	-80.41698	1235.24744	-216.31009	3.33385	1301.43970	-968.68018	60.82455	1289.30310	133.16371	141.42183	48.39399	167.71860	-107.20950	-0.97569	-552.58936	277.53180	-4.06511	-1262.35120	-128.26929	-9.00230
318	2.642	1016.28748	-79.20555	1234.11853	-217.07935	4.30763	1301.01587	-968.56647	62.51124	1287.43335	164.13341	139.52635	49.35135	154.10541	-106.04201	-1.05912	-566.45728	278.78619	-4.14616	-1276.06934	-127.02487	-8.88617
319	2.650	1016.98669	-77.96031	1233.57080	-217.68303	5.25546	1300.31982	-968.40674	64.18658	1286.25391	195.02028	137.35693	50.42202	140.55344	-104.77493	-1.21392	-580.16168	279.79254	-4.35928	-1289.69287	-125.83788	-8.76079
320	2.658	1017.46887	-76.68419	1233.64526	-218.10654	6.17194	1299.35254	-968.20532	65.78569	1285.78613	225.95213	135.01039	51.45728	127.02216	-103.41638	-1.40837	-593.76184	280.72668	-4.54343	-1303.17444	-124.72219	-8.53381
321	2.667	1017.71649	-75.37639	1234.34644	-218.34241	7.05341	1298.13245	-967.96906	67.24593	1286.00586	257.01892	132.58762	52.35005	113.49572	-102.08954	-1.56509	-607.34033	281.70108	-4.64051	-1316.46729	-123.62689	-7.96069
322	2.675	1017.71545	-74.03810	1235.64514	-218.39281	7.90421	1296.69983	-967.71216	68.51059	1286.84448	288.28076	130.06003	52.96090	99.98922	-100.92387	-1.61559	-620.89270	282.78412	-4.67402	-1329.41626	-122.47486	-6.77769
323	2.683	1017.45197	-72.67577	1237.49194	-218.27794	8.71987	1295.10938	-967.44867	69.53967	1288.20654	319.77496	127.25972	53.13081	86.53139	-99.94734	-1.54993	-634.36810	283.97464	-4.68886	-1341.84692	-121.19728	-4.82256
324	2.692	1016.91754	-71.30650	1239.82727	-218.03790	9.47945	1293.41724	-967.18036	70.33096	1289.98926	351.57498	124.01943	52.73892	73.14014	-99.06187	-1.43796	-647.73822	285.20526	-4.70880	-1353.76111	-119.67745	-2.11674
325	2.700	1016.11804	-69.95738	1242.58472	-217.72057	10.15775	1291.67285	-966.89209	70.92819	1292.09497	383.86237	120.26543	51.74650	59.80654	-98.13557	-1.36716	-661.00861	286.40771	-4.74741	-1365.25903	-117.70780	1.06310
326	2.708	1015.07025	-68.65215	1245.69397	-217.36812	10.74177	1289.91614	-966.56073	71.40564	1294.44153	416.82605	116.03192	50.30118	46.50092	-97.11093	-1.35311	-674.20337	287.56686	-4.81512	-1376.32202	-115.15043	4.35717
327	2.717	1013.79565	-67.39244	1249.08618	-217.01187	11.24393	1288.17822	-966.17133	71.84148	1296.97046	450.40863	111.55535	48.84343	33.19034	-95.98996	-1.35535	-687.35596	288.74728	-4.88334	-1386.84473	-112.17362	7.70031
328	2.725	1012.31891	-66.15630	1252.69971	-216.67067	11.70315	1286.48901	-965.72455	72.29485	1299.64502	484.10468	107.30702	47.99665	19.85237	-94.79776	-1.34768	-700.49951	290.04016	-4.89322	-1396.73328	-109.31688	11.47566
329	2.733	1010.66498	-64.91704	1256.48291	-216.34723	12.17071	1284.88269	-965.23053	72.79777	1302.43616	516.90363	103.72229	48.17390	6.47713	-93.57675	-1.34572	-713.67554	291.41791	-4.83263	-1405.64453	-107.14706	16.14418
330	2.742	1008.85236	-63.65749	1260.39050	-216.02635	12.69591	1283.39148	-964.69745	73.36343	1305.30786	547.49103	100.86442	49.11750	-6.93774	-92.34398	-1.38760	-726.94379	292.72018	-4.75489	-1412.60010	-105.57027	21.52917
331	2.750	1006.89130	-62.37144	1264.37524	-215.68036	13.31319	1282.04065	-964.12964	73.99552	1308.21631	574.71997	98.44016	49.84249	-20.39063	-91.08653	-1.49247	-740.34052	293.85638	-4.70590	-1416.18750	-103.68262	26.66402
332	2.758	1004.79016	-61.06084	1268.38672	-215.28284	14.02345	1280.84644	-963.53406	74.68900	1311.12537	598.01538	96.12069	49.22634	-33.88566	-89.83018	-1.63340	-753.84186	294.91156	-4.69407	-1415.40063	-100.52890	30.59407
333	2.767	1002.55957	-59.73448	1272.37939	-214.82318	14.78492	1279.81458	-962.92798	75.43231	1314.01221	617.49323	93.81605	46.76495	-47.43458	-88.64897	-1.75629	-767.40308	295.99457	-4.70580	-1410.23071	-95.82016	33.11490
334	2.775	1000.21295	-58.40245	1276.31836	-214.30176	15.53834	1278.94177	-962.33887	76.22164	1316.85669	633.85767	91.72026	42.82246	-61.04751	-87.59293	-1.82486	-781.00964	297.07977	-4.69989	-1401.35425	-90.05880	34.75162
335	2.783	997.76575	-57.06725	1280.17480	-213.71645	16.25252	1278.21301	-961.79199	77.07634	1319.63293	648.05121	90.16235	38.28845	-74.72883	-86.66211	-1.82863	-794.66229	298.05240	-4.64136	-1389.42114	-84.28539	36.30059
336	2.792	995.23444	-55.73112	1283.92017	-213.07285	16.95575	1277.60803	-961.30078	78.03284	1322.31274	660.76471	89.36632	34.02502	-88.47797	-85.82529	-1.77327	-808.32971	298.86078	-4.54498	-1374.83594	-79.45483	38.18065
337	2.800	992.63739	-54.41145	1287.52637	-212.39857	17.73917	1277.12537	-960.86633	79.11914	1324.87378	672.15338	89.27974	30.43155	-102.29192	-85.02080	-1.69390	-821.97510	299.57132	-4.45695	-1357.87964	-75.78218	39.93969
338	2.808	989.99866	-53.13695	1290.96777	-211.72273	18.72021	1276.78857	-960.47546	80.33785	1327.30176	681.85516	89.64401	27.30762	-116.16024	-84.18582	-1.63958	-835.63654	300.28290	-4.41053	-1338.56470	-72.81643	40.57853
339	2.817	987.34528	-51.93037	1294.21899	-211.04300	19.98473	1276.62012	-960.10089	81.66876	1329.58655	689.17975	90.25943	24.09449	-130.05634	-83.29228	-1.63408	-849.40588	301.04739	-4.38105	-1316.52307	-70.12263	39.49843
340	2.825	984.70428	-50.79631	1297.25073	-210.32611	21.56293	1276.61865	-959.70825	83.07680	1331.72241	693.38544	91.15717	20.30783	-143.95502	-82.33553	-1.65967	-863.32019	301.87146	-4.30083	-1291.35303	-67.72955	37.03807
341	2.833	982.10663	-49.72746	1300.03369	-209.53409	23.43757	1276.76636	-959.26288	84.52493	1333.70483	693.93933	92.48683	15.83779	-157.87070	-81.32521	-1.66640	-877.33374	302.74594	-4.15103	-1263.08716	-65.86348	34.12266
342	2.842	979.59271	-48.71977	1302.54065	-208.63925	25.55538	1277.04285	-958.73248	85.99324	1335.52637	690.69598	94.23621	10.99015	-171.85916	-80.29445	-1.61700	-891.39642	303.66650	-3.97937	-1232.31445	-64.31207	31.49555
343	2.850	977.20947	-47.76817	1304.74634	-207.62311	27.84751	1277.43042	-958.09253	87.47893	1337.17603	684.03180	96.04462	6.36370	-185.94199	-79.28474	-1.52656	-905.50079	304.61639	-3.82523	-1199.88269	-62.44836	29.36362
344	2.858	975.00311	-46.85612	1306.62732	-206.47874	30.25222	1277.91016	-957.32941	88.97585	1338.64368	674.82159	97.33823	2.67203	-200.04745	-78.30513	-1.43689	-919.61615	305.54462	-3.71943	-1166.48047	-60.06424	27.74744
345	2.867	973.01514	-45.96584	1308.16516	-205.21689	32.72126	1278.46460	-956.44031	90.46597	1339.92554	663.98846	97.83294	0.41038	-214.08469	-77.33237	-1.35780	-933.68896	306.41388	-3.71238	-1132.47607	-57.75591	26.87867
346	2.875	971.28516	-45.09081	1309.34839	-203.86644	35.20855	1279.08618	-955.43646	91.92348	1341.02759	651.98621	97.88503	-0.54595	-228.04800	-76.36620	-1.26538	-947.75720	307.26492	-3.78069	-1098.06592	-56.27660	27.03606
347	2.883	969.85394	-44.23027	1310.17310	-202.46899	37.65772	1279.77539	-954.35126	93.32307	1341.95642	638.96515	98.11194	-0.82787	-241.99185	-75.44011	-1.16214	-961.87317	308.18265	-3.78632	-1063.46265	-55.80453	28.21228
348	2.892	968.75903	-43.37614	1310.63794	-201.07010	40.00650	1280.53064	-953.24316	94.66037	1342.70056	625.25482	98.77354	-0.96454	-255.93756	-74.56934	-1.07831	-975.95190	309.17896	-3.64694	-1028.86108	-56.04440	30.18756
349	2.900	968.02216	-42.50987	1310.74011	-199.71738	42.20496	1281.34131	-952.19073	95.96297	1343.22449	611.32104	99.73781	-1.11401	-269.81647	-73.74345	-1.00163	-989.91168	310.15231	-3.44639	-994.32336	-56.72890	32.74300
350	2.908	967.64050	-41.61366	1310.47839	-198.46751	44.22872	1282.19055	-951.28217	97.26678	1343.48096	597.44635	100.83560	-1.27635	-283.46371	-72.98737	-0.86500	-1003.82788	311.01074	-3.30345	-959.90045	-57.62074	35.56387
351	2.917	967.58911	-40.68779	1309.85657	-197.38504	46.07748	1283.06458	-950.59882	98.58456	1343.43103	583.67365	101.99986	-1.46149	-296.65689	-72.38536	-0.59388	-1017.78699	311.80124	-3.22889	-925.91107	-58.31638	38.09347
352	2.925	967.83069	-39.75740	1308.88269	-196.52878	47.76102	1283.95801	-950.20233	99.89927	1343.05811	569.95056	103.18512	-1.67039	-309.19592	-72.00372	-0.13204	-1031.73499	312.66647	-3.15484	-892.97424	-58.55292	39.79972
353	2.933	968.32611	-38.86339	1307.56287	-195.94537	49.28202	1284.87061	-950.13495	101.17979	1342.36389	556.25452	104.34740	-1.86665	-321.04422	-71.80547	0.58692	-1045.57471	313.70609	-3.04343	-861.65814	-58.53111	40.53760
354	2.942	969.04065	-38.04665	1305.89795	-195.67543	50.63007	1285.79797	-950.43109	102.39713	1341.35376	542.60834	105.48424	-2.01236	-332.51590	-71.66826	1.74192	-1059.30188	314.89417	-2.93088	-832.05463	-58.67450	40.47515
355	2.950	969.94678	-37.33992	1303.88721	-195.75740	51.78948	1286.72876	-951.13116	103.52469	1340.02710	529.02521	106.62108	-2.10432	-344.29715	-71.46437	3.75144	-1072.97192	316.05301	-2.91643	-803.71960	-59.28746	39.84752
356	2.958	971.02374	-36.76857	1301.53784	-196.22044	52.75294	1287.64001	-952.28290	104.52695	1338.37939	515.48969	107.76242	-2.17241	-356.96185	-71.16405	7.30170	-1086.63562	316.94250	-3.09973	-776.00757	-60.50478	38.86185
357	2.967	972.25244	-36.34871	1298.86658	-197.06929	53.53196	1288.49609	-953.92682	105.35734	1336.40686	501.98645	108.88902	-2.25904	-370.08652	-70.94760	13.17501	-1100.34106	317.49554	-3.44506	-748.43085	-62.35104	37.65111
358	2.975	973.61560	-36.07863	1295.89832	-198.27640	54.15066	1289.25818	-956.07343	105.98160	1334.11304	488.50787	110.01052	-2.38194	-381.82339	-71.14232	21.86211	-1114.07910	317.91895	-3.78836	-720.80450	-64.78259	36.26514
359	2.983	975.10077	-35.93736	1292.66174	-199.79401	54.63015	1289.89648	-958.67389	106.43647	1331.51611	475.04865	111.15733	-2.51263	-389.57724	-71.99977	33.04542	-1127.73669	318.52167	-4.01370	-693.20526	-67.73281	34.72094
360	2.992	976.70154	-35.89528	1289.18750	-201.57422	54.98277	1290.39075	-961.59503	106.87888	1328.64990	461.61990	112.30289	-2.61690	-391.34244	-73.60139	45.27200	-1141.16968	319.52780	-4.06580	-665.82336	-71.15385	33.06688
361	3.000	978.41699	-35.92653	1285.50879	-203.57791	55.21067	1290.72693	-964.64490	107.52979	1325.55518	448.23248	113.38188	-2.70737	-386.62833	-75.90289	56.37427	-1154.30872	320.97311	-3.86520	-638.81335	-75.00779	31.43313
362	3.008	980.24756	-36.02086	1281.65991	-205.77205	55.30757	1290.90161	-967.64185	108.54517	1322.26904	434.85944	114.39127	-2.81478	-376.27170	-78.80147	64.64148	-1167.27429	322.63638	-3.42268	-612.26770	-79.20724	30.00267
363	3.017	982.19092	-36.18565	1277.66980	-208.12238	55.27522	1290.92847	-970.46277	109.95486	1318.81689	421.46280	115.39206	-2.93015	-361.55801	-82.22180	69.70975	-1180.37317	324.17200	-2.93583	-586.29218	-83.60197	28.90930
364	3.025	984.24255	-36.43480	1273.55823	-210.59035	55.13450	1290.83545	-973.06671	111.66108	1315.20361	408.04129	116.41391	-3.03192	-343.59256	-86.12082	72.35981	-1193.80493	325.43668	-2.59625	-561.05481	-88.00867	28.19183
365	3.033	986.39868	-36.77745	1269.33777	-213.14345	54.90855	1290.65833	-975.50616	113.43431	1311.40649	394.61823	117.43312	-3.13329	-323.16074	-90.36807	73.65382	-1207.42444	326.57858	-2.40799	-536.78198	-92.19583	27.82692
366	3.042	988.65704	-37.21281	1265.01819	-215.76111	54.60654	1290.43579	-977.88171	114.98381	1307.40051	381.20096	118.45338	-3.24817	-300.82449	-94.68379	74.27737	-1220.96924	327.75256	-2.28082	-513.75879	-95.90159	27.73497
367	3.050	991.01416	-37.72856	1260.61267	-218.42339	54.23487	1290.20239	-980.25183	116.10080	1303.20398	367.77576	119.52396	-3.35683	-277.09940	-98.74571	74.42664	-1234.40466	328.92715	-2.16994	-492.30042	-98.91229	27.75321
368	3.058	993.45569	-38.30608	1256.14404	-221.10120	53.81161	1289.97961	-982.59247	116.73111	1298.88013	354.34656	120.64812	-3.44276	-252.53275	-102.33791	74.05878	-1247.89771	330.01413	-2.08574	-472.65369	-101.07987	27.67164
369	3.067	995.95068	-38.93407	1251.64893	-223.75766	53.36380	1289.77795	-984.82733	116.94698	1294.49280	340.94244	121.75481	-3.50718	-227.57797	-105.41801	73.17674	-1261.54517	331.03317	-2.03573	-454.95874	-102.32178	27.34638
370	3.075	998.45972	-39.62102	1247.17432	-226.35370	52.91691	1289.60950	-986.86395	116.90538	1290.07471	327.55139	122.79143	-3.53292	-202.43222	-108.10501	71.93854	-1275.24377	332.08035	-2.00834	-439.37317	-102.67677	26.76161
371	3.083	1000.94818	-40.39476	1242.77441	-228.85175	52.49511	1289.49255	-988.61853	116.80145	1285.62012	314.10291	123.77223	-3.49617	-177.03650	-110.60690	70.59013	-1288.83838	333.18143	-2.03741	-426.23254	-102.31787	25.92533
372	3.092	1003.38953	-41.28307	1238.50586	-231.21928	52.12991	1289.44568	-990.05457	116.76588	1281.09082	300.53900	124.74023	-3.41701	-151.21231	-113.11972	69.33757	-1302.31726	334.26266	-2.21605	-416.09171	-101.46638	24.69172
373	3.100	1005.76416	-42.29405	1234.42236	-233.43362	51.85622	1289.48132	-991.19513	116.79524	1276.45276	286.84570	125.73622	-3.34787	-124.77166	-115.73868	68.24855	-1315.81104	335.27176	-2.56468	-409.61993	-100.27396	22.70531
374	3.108	1008.05774	-43.41707	1230.56934	-235.47777	51.70107	1289.60449	-992.07343	116.81938	1271.73035	273.04379	126.76601	-3.30813	-97.56246	-118.40628	67.22810	-1329.48547	336.22760	-2.91639	-407.35886	-98.75287	19.52884
375	3.117	1010.25433	-44.63914	1226.98584	-237.32744	51.67392	1289.80859	-992.69305	116.79202	1267.00757	259.18179	127.78823	-3.26472	-69.52328	-120.93932	66.08984	-1343.40344	337.13486	-3.05233	-409.33331	-96.81628	14.91359
376	3.125	1012.32983	-45.95976	1223.71423	-238.94594	51.75259	1290.06885	-993.04388	116.69836	1262.37329	245.30447	128.76973	-3.17170	-40.72498	-123.13536	64.69962	-1357.43481	337.98236	-2.94013	-414.74274	-94.43246	9.09033
377	3.133	1014.25537	-47.39214	1220.80762	-240.29373	51.88735	1290.34546	-993.12531	116.53221	1257.89160	231.43323	129.73219	-3.01648	-11.35018	-124.89188	63.11119	-1371.36865	338.82742	-2.72911	-422.22211	-91.80154	2.84004
378	3.142	1016.00543	-48.94624	1218.32593	-241.34785	52.02924	1290.59656	-992.95117	116.28987	1253.61426	217.56967	130.72485	-2.84661	18.35175	-126.25645	61.57242	-1385.10840	339.74622	-2.56532	-430.74319	-89.36385	-2.77084
379	3.150	1017.56207	-50.60686	1216.32935	-242.11719	52.14204	1290.78345	-992.54364	115.97947	1249.60669	203.70152	131.76178	-2.74305	48.12070	-127.36337	60.36892	-1398.72607	340.71478	-2.48128	-440.29712	-87.51750	-6.86228
380	3.158	1018.91364	-52.32872	1214.87354	-242.63635	52.19244	1290.86792	-991.92517	115.63298	1245.96411	189.82861	132.79099	-2.75797	77.76394	-128.32314	59.65324	-1412.33533	341.62250	-2.39102	-451.42651	-86.28738	-9.16899
381	3.167	1020.04962	-54.04997	1214.00903	-242.94267	52.15424	1290.80823	-991.11707	115.30751	1242.81238	175.98206	133.73163	-2.88678	107.21845	-129.17947	59.40340	-1425.88672	342.43860	-2.14985	-464.18326	-85.37411	-10.08505
382	3.175	1020.95068	-55.71193	1213.78174	-243.05984	52.02321	1290.56042	-990.14435	115.07874	1240.29077	162.20683	134.54558	-3.08731	136.54044	-129.92892	59.48878	-1439.09851	343.36722	-1.58394	-477.92419	-84.51216	-10.25988
383	3.183	1021.58569	-57.27495	1214.22913	-242.99992	51.81559	1290.08923	-989.04254	115.03383	1238.52026	148.52347	135.25833	-3.30980	165.80182	-130.54349	59.74134	-1451.62671	344.76224	-0.44440	-491.94653	-83.62029	-10.19284
384	3.192	1021.92041	-58.72551	1215.37415	-242.77306	51.55791	1289.38000	-987.86414	115.25473	1237.57556	134.90854	135.92378	-3.51351	194.99231	-131.00952	59.99267	-1463.32349	346.80832	1.49513	-505.90012	-82.69137	-10.15060
385	3.200	1021.92548	-60.07384	1217.21326	-242.39117	51.28681	1288.44556	-986.67548	115.79374	1237.47131	121.33499	136.62407	-3.67013	224.05695	-131.36021	60.09946	-1474.33044	349.25259	4.20104	-519.68457	-81.74660	-10.24499
386	3.208	1021.57715	-61.34517	1219.71057	-241.86411	51.04943	1287.32410	-985.53937	116.66286	1238.16321	107.80531	137.47542	-3.74369	253.00592	-131.66098	59.96693	-1484.88953	351.49524	7.39136	-533.27509	-80.84841	-10.47294
387	3.217	1020.85645	-62.56984	1222.80908	-241.19775	50.89507	1286.07043	-984.49640	117.83437	1239.56055	94.30711	138.50394	-3.70272	281.96259	-131.98950	59.54152	-1495.11963	353.06201	10.85826	-546.68707	-80.05725	-10.74731
388	3.225	1019.75079	-63.77724	1226.45093	-240.40210	50.86325	1284.74194	-983.56171	119.24106	1241.54932	80.80666	139.55301	-3.58796	311.16138	-132.41971	58.77760	-1505.01489	353.93372	14.62338	-559.97144	-79.41317	-10.97638
389	3.233	1018.25793	-64.99229	1230.58435	-239.50330	50.96726	1283.39014	-982.73181	120.79183	1244.02014	67.34102	140.47519	-3.47408	340.89993	-133.00421	57.66798	-1514.49438	354.29691	18.70491	-573.18201	-78.93352	-11.13438
390	3.242	1016.38708	-66.22691	1235.15942	-238.54556	51.18472	1282.05701	-981.99170	122.40701	1246.88196	54.02513	141.27887	-3.37140	371.37595	-133.80386	56.36271	-1523.32324	354.17242	22.96998	-586.34845	-78.56203	-11.26180
391	3.250	1014.15845	-67.47905	1240.12683	-237.57327	51.47359	1280.77673	-981.31903	124.04237	1250.06274	40.87447	141.97397	-3.27179	402.46295	-134.90836	55.21243	-1531.09509	353.57834	27.37510	-599.49060	-78.20378	-11.40683
392	3.258	1011.60284	-68.74883	1245.44141	-236.61180	51.79601	1279.57495	-980.68958	125.68260	1253.51123	27.67233	142.53651	-3.19547	433.58267	-136.33311	54.57618	-1537.25037	352.91888	32.18494	-612.64655	-77.81645	-11.57042
393	3.267	1008.75598	-70.04463	1251.06580	-235.67345	52.11945	1278.46704	-980.08307	127.31718	1257.19421	14.15936	143.03940	-3.15041	463.73221	-137.90623	54.48902	-1540.94434	352.72141	37.67325	-625.85242	-77.36729	-11.71809
394	3.275	1005.64453	-71.36803	1256.96765	-234.77228	52.40723	1277.46228	-979.48694	128.90448	1261.07861	0.36833	143.56448	-3.17319	491.66113	-139.35437	54.50169	-1541.10706	352.90390	43.45693	-639.10986	-76.79929	-11.81516
395	3.283	1002.28125	-72.70323	1263.11426	-233.91861	52.62826	1276.57068	-978.89484	130.33661	1265.11670	-13.40175	144.07370	-3.34301	516.26178	-140.50275	53.90976	-1537.01819	352.68906	48.32262	-652.42212	-76.10103	-11.83365
396	3.292	998.67664	-74.02538	1269.46326	-233.10910	52.77431	1275.81079	-978.30536	131.47540	1269.25891	-26.94850	144.54367	-3.64211	537.06195	-141.33498	52.21138	-1528.85168	351.14816	50.98805	-665.82800	-75.31316	-11.76144
397	3.300	994.84528	-75.31352	1275.95911	-232.33861	52.84790	1275.20496	-977.72266	132.25587	1273.47827	-40.33464	145.08755	-3.92516	554.43878	-141.89911	49.38260	-1517.45874	347.64435	51.12729	-679.34222	-74.46616	-11.62004
398	3.308	990.80267	-76.55888	1282.53552	-231.61716	52.82932	1274.76990	-977.15717	132.72220	1277.76550	-53.72432	145.82761	-4.08780	569.30823	-142.22672	45.77164	-1503.73584	342.30624	49.75567	-692.90588	-73.53993	-11.46177
399	3.317	986.56940	-77.76570	1289.12378	-230.96304	52.66943	1274.51135	-976.62219	132.96114	1282.10815	-67.20412	146.75769	-4.14838	582.49646	-142.33194	41.79747	-1488.37842	336.15619	48.49831	-706.44678	-72.49394	-11.33443
400	3.325	982.17981	-78.94304	1295.65857	-230.38112	52.31474	1274.42615	-976.12671	133.03349	1286.48047	-80.78423	147.77409	-4.16260	594.26978	-142.22440	37.70503	-1471.94751	330.29529	48.25037	-719.96179	-71.35098	-11.25167
401	3.333	977.68567	-80.09801	1302.08374	-229.85275	51.72956	1274.51184	-975.67151	132.95728	1290.83765	-94.45409	148.79626	-4.13940	604.31769	-141.87984	33.48243	-1454.76611	325.14310	48.71137	-733.51953	-70.19325	-11.20347
402	3.342	973.14972	-81.24220	1308.35486	-229.34354	50.89817	1274.77502	-975.24866	132.72530	1295.11792	-108.16026	149.85834	-4.03142	612.08765	-141.23572	28.98252	-1436.64758	320.39066	49.08181	-747.21338	-69.08112	-11.16539
403	3.350	968.63513	-82.39278	1314.43726	-228.81825	49.81419	1275.22986	-974.84375	132.33180	1299.26111	-121.80705	151.07208	-3.78366	617.15106	-140.24368	24.15510	-1416.82153	315.20258	48.66544	-761.09729	-68.03242	-11.10151
404	3.358	964.20056	-83.55534	1320.30090	-228.25208	48.47227	1275.88416	-974.44128	131.80661	1303.23206	-135.34920	152.46147	-3.41667	619.35657	-138.87007	19.16322	-1394.39783	308.85776	47.09585	-775.11719	-67.02978	-11.00091
405	3.367	959.89954	-84.72069	1325.91956	-227.63445	46.87608	1276.72717	-974.02667	131.24033	1307.02966	-148.87358	153.86894	-3.05209	618.74866	-137.03558	14.31423	-1369.05896	301.64319	44.65430	-789.15662	-66.03472	-10.89390
406	3.375	955.77954	-85.88106	1331.26465	-226.96628	45.05500	1277.72961	-973.58502	130.74776	1310.66919	-162.54897	155.09671	-2.80840	615.41254	-134.62680	9.93644	-1341.18005	294.70471	42.19769	-803.17468	-65.04500	-10.80622
407	3.383	951.87927	-87.02489	1336.29370	-226.25116	43.06710	1278.85291	-973.10236	130.39227	1314.15393	-176.46992	156.10132	-2.68889	609.45496	-131.64218	6.33846	-1311.39380	288.93469	40.50253	-817.20868	-64.10840	-10.73540
408	3.392	948.22693	-88.11403	1340.94202	-225.48697	40.98100	1280.06299	-972.57129	130.16306	1317.46570	-190.58437	156.99829	-2.60382	601.13715	-128.34222	3.77912	-1280.25732	284.40314	39.84575	-831.25208	-63.23755	-10.68441
409	3.400	944.84668	-89.09587	1345.13928	-224.66443	38.85184	1281.33984	-971.99677	130.00624	1320.57288	-204.76595	157.92436	-2.47862	590.86224	-125.19592	2.29480	-1248.10681	280.64691	40.08484	-845.25256	-62.34750	-10.66286
410	3.408	941.77075	-89.94633	1348.84045	-223.77216	36.71864	1282.68164	-971.39392	129.85513	1323.44238	-218.91246	158.94093	-2.30948	578.96124	-122.65448	1.59606	-1215.04260	277.14728	40.87380	-859.22919	-61.35109	-10.63446
411	3.417	939.03973	-90.68687	1352.03760	-222.80231	34.62515	1284.09973	-970.78131	129.65184	1326.05237	-232.97243	160.04971	-2.12903	565.74939	-120.93475	1.27404	-1181.14563	273.62268	41.87802	-873.26257	-60.27693	-10.53207
412	3.425	936.68970	-91.36485	1354.74280	-221.75603	32.62704	1285.60754	-970.17621	129.36308	1328.39856	-246.86943	161.24753	-1.96723	551.76581	-119.93199	1.07433	-1146.64636	270.00043	42.87832	-887.37402	-59.21417	-10.34922
413	3.433	934.74377	-92.02977	1356.97009	-220.65407	30.77146	1287.20642	-969.59747	128.97894	1330.49084	-260.42712	162.52362	-1.84889	537.59546	-119.33882	0.94210	-1111.84399	266.28137	43.75363	-901.52844	-58.22084	-10.15146
414	3.442	933.21222	-92.72588	1358.72998	-219.55133	29.08250	1288.87415	-969.07037	128.49699	1332.34460	-273.44550	163.81589	-1.78468	523.54553	-118.84686	0.87257	-1076.98633	262.55167	44.46241	-915.67169	-57.32419	-10.00653
415	3.450	932.09137	-93.49132	1360.03369	-218.53412	27.57051	1290.56543	-968.62463	127.91463	1333.97192	-285.98486	165.03313	-1.72386	509.66327	-118.26021	0.80386	-1042.20496	258.98083	45.00578	-929.69458	-56.51884	-9.93292
416	3.458	931.36426	-94.34367	1360.89478	-217.69574	26.24057	1292.22998	-968.29028	127.23885	1335.37244	-298.74701	166.18607	-1.48800	495.89169	-117.52922	0.66706	-1007.49567	255.69498	45.39608	-943.52319	-55.74144	-9.88941
417	3.467	931.00183	-95.26207	1361.32642	-217.11348	25.08605	1293.83508	-968.10291	126.49661	1336.52759	-313.06934	167.44940	-0.76118	482.16061	-116.70790	0.45498	-972.81299	252.69571	45.64585	-957.21844	-54.89650	-9.83020
418	3.475	930.96631	-96.18672	1361.33960	-216.83983	24.09202	1295.36987	-968.11096	125.73703	1337.40649	-330.16321	168.95120	0.87600	468.43539	-115.85660	0.21886	-938.17426	249.91020	45.71970	-970.88049	-53.95158	-9.75460
419	3.483	931.21625	-97.04353	1360.94507	-216.89807	23.26240	1296.82385	-968.37195	125.02551	1337.97888	-350.10663	170.57314	4.04108	454.72113	-114.99202	0.03154	-903.65179	247.25757	45.51268	-984.57239	-52.97176	-9.67366
420	3.492	931.71075	-97.78166	1360.15527	-217.28139	22.63746	1298.15771	-968.93921	124.42839	1338.22803	-371.34790	172.09283	9.69180	441.03293	-114.11337	-0.06831	-869.32910	244.72092	44.93065	-998.33191	-52.02151	-9.58331
421	3.500	932.41547	-98.38853	1358.98145	-217.96408	22.26878	1299.30225	-969.84924	123.99109	1338.15125	-390.88495	173.36800	18.69505	427.37198	-113.23079	-0.11643	-835.31110	242.48157	43.99666	-1012.15210	-51.09474	-9.49890
422	3.508	933.30652	-98.87206	1357.42725	-218.92068	22.17802	1300.18872	-971.11609	123.72484	1337.75146	-405.16425	174.31372	30.65370	413.72589	-112.35355	-0.19618	-801.72583	240.88962	42.83070	-1025.99878	-50.17027	-9.45938
423	3.517	934.36865	-99.24348	1355.48816	-220.13654	22.34487	1300.78076	-972.72516	123.62160	1337.03076	-411.58124	174.92929	43.38497	400.08377	-111.48235	-0.35822	-768.66467	240.14532	41.50668	-1039.84351	-49.29034	-9.44778
424	3.525	935.59265	-99.51262	1353.15564	-221.60046	22.72622	1301.08276	-974.63287	123.68137	1335.99243	-409.52240	175.44316	54.19692	386.45761	-110.61891	-0.57239	-736.19653	240.16643	39.99222	-1053.60388	-48.51312	-9.39602
425	3.533	936.97919	-99.68895	1350.41980	-223.28993	23.28325	1301.13147	-976.77985	123.91597	1334.64355	-400.03534	176.26892	61.67004	372.87180	-109.76025	-0.77190	-704.48303	240.89609	38.21966	-1067.14502	-47.78622	-9.31889
426	3.542	938.54309	-99.78935	1347.27283	-225.16879	24.00004	1300.98181	-979.10706	124.33969	1332.99377	-384.82196	177.69412	66.10325	359.32394	-108.89977	-0.92583	-673.79999	242.51181	36.10229	-1080.47607	-47.01791	-9.28237
427	3.550	940.30969	-99.84148	1343.71240	-227.19376	24.88413	1300.68762	-981.56049	124.96658	1331.05347	-365.63293	179.59055	68.65847	345.79868	-108.04207	-1.04993	-644.43384	245.24350	33.50688	-1093.83740	-46.24597	-9.25906
428	3.558	942.30310	-99.87621	1339.74072	-229.31061	25.95460	1300.28577	-984.08423	125.80502	1328.83899	-344.11804	181.47482	70.38095	332.30560	-107.19269	-1.16814	-616.58575	249.17249	30.36867	-1107.42285	-45.51784	-9.22100
429	3.567	944.53339	-99.91753	1335.36743	-231.44884	27.22795	1299.79602	-986.61255	126.85083	1326.37695	-321.73206	182.89275	71.79704	318.85574	-106.34656	-1.28354	-590.39941	254.31857	26.84778	-1121.12549	-44.72404	-9.26845
430	3.575	946.99286	-99.97099	1330.61548	-233.53751	28.69793	1299.23730	-989.07300	128.08801	1323.69995	-299.52783	183.63770	72.98502	305.42728	-105.50246	-1.37978	-566.12769	260.83295	23.28073	-1134.72510	-43.76329	-9.46666
431	3.583	949.65863	-100.01811	1325.52112	-235.53891	30.31100	1298.63989	-991.39825	129.49075	1320.83093	-277.90601	183.64052	73.81934	291.98679	-104.67119	-1.43206	-544.24017	268.87909	19.97356	-1148.20740	-42.73943	-9.68268
432	3.592	952.49432	-100.02980	1320.12683	-237.47076	31.96349	1298.04602	-993.54022	131.02475	1317.77173	-256.54767	182.91963	74.21896	278.51843	-103.86232	-1.41347	-525.33173	278.30585	17.08936	-1161.70825	-41.85048	-9.74530
433	3.600	955.45001	-99.98820	1314.47864	-239.38586	33.53947	1297.50220	-995.47882	132.64999	1314.50305	-234.68864	181.65646	74.24727	265.01120	-103.05722	-1.31836	-509.98682	288.60309	14.66475	-1175.28125	-41.15157	-9.65208
434	3.608	958.46570	-99.89006	1308.63489	-241.32372	34.96275	1297.05005	-997.21051	134.31967	1310.99890	-211.59822	180.10590	73.98831	251.42990	-102.21713	-1.17880	-498.70898	299.09857	12.56839	-1188.89966	-40.54332	-9.51678
435	3.617	961.47559	-99.73653	1302.67468	-243.28482	36.21262	1296.71924	-998.72284	135.97914	1307.24731	-186.93550	178.41879	73.38507	237.73969	-101.33620	-1.04505	-491.81042	309.06915	10.45672	-1202.57495	-39.90804	-9.42538
436	3.625	964.40753	-99.52055	1296.69971	-245.24228	37.29620	1296.52209	-999.98694	137.57477	1303.26721	-160.75758	176.65047	72.28766	223.96326	-100.43559	-0.96760	-489.25836	317.78448	7.89637	-1216.32349	-39.12073	-9.40236
437	3.633	967.18481	-99.21483	1290.82361	-247.16110	38.21973	1296.44971	-1000.97638	139.07388	1299.11462	-133.29756	174.84558	70.63827	210.15887	-99.51559	-0.96899	-490.59778	324.59045	4.63076	-1230.12732	-38.12343	-9.43277
438	3.642	969.73926	-98.77171	1285.15564	-249.00528	38.98563	1296.46838	-1001.68994	140.47859	1294.87793	-104.78163	173.03018	68.56983	196.35236	-98.57449	-1.00560	-494.98950	329.17554	0.99681	-1243.99854	-37.05905	-9.48042
439	3.650	972.02301	-98.13466	1279.78613	-250.73561	39.60387	1296.52686	-1002.16431	141.81445	1290.66797	-75.37971	171.20935	66.36233	182.55170	-97.63193	-1.00720	-501.59290	331.94870	-1.99603	-1257.94775	-36.08693	-9.51769
440	3.658	974.00464	-97.24834	1274.78333	-252.30978	40.09960	1296.56494	-1002.46112	143.11212	1286.61206	-45.25780	169.39624	64.32773	168.78915	-96.69310	-0.96567	-510.20374	333.78497	-3.58168	-1271.90479	-35.18042	-9.53054
441	3.667	975.66913	-96.09056	1270.21753	-253.68840	40.51193	1296.51819	-1002.63214	144.40747	1282.85229	-14.65315	167.58112	62.71879	155.08698	-95.73608	-0.93510	-521.06543	335.24567	-4.03843	-1285.79932	-34.27565	-9.50122
442	3.675	977.03540	-94.74004	1266.18689	-254.83664	40.88319	1296.32507	-1002.69434	145.73506	1279.54175	16.14265	165.67001	61.67294	141.41714	-94.74457	-0.95275	-533.88153	336.45575	-4.12068	-1299.64478	-33.40121	-9.43171
443	3.683	978.14929	-93.36998	1262.80359	-255.72141	41.23602	1295.93518	-1002.63770	147.10092	1276.83423	46.89316	163.51843	61.17966	127.72445	-93.71469	-1.00899	-547.69635	337.49820	-4.24161	-1313.46411	-32.55289	-9.34841
444	3.692	979.03772	-92.12605	1260.14954	-256.31390	41.55482	1295.31104	-1002.44653	148.46381	1274.87256	77.50218	161.03360	61.11403	113.97582	-92.63893	-1.08432	-561.69824	338.46646	-4.45957	-1327.18359	-31.50584	-9.28825
445	3.700	979.68420	-91.04146	1258.25879	-256.59543	41.80272	1294.43091	-1002.11450	149.74025	1273.76611	108.01881	158.20001	61.31165	100.18941	-91.50130	-1.17944	-575.58057	339.37280	-4.71939	-1340.66211	-29.79774	-9.34745
446	3.708	980.05127	-90.06435	1257.13196	-256.56970	41.97030	1293.29895	-1001.65277	150.83124	1273.56409	138.57462	155.06995	61.62386	86.41644	-90.28389	-1.30703	-589.32867	340.22952	-4.94442	-1353.87012	-27.21985	-9.58045
447	3.717	980.10663	-89.11919	1256.75000	-256.27951	42.10590	1291.95459	-1001.08972	151.66150	1274.23547	169.28763	151.78751	61.92693	72.68911	-89.00407	-1.45586	-603.00159	341.11853	-5.08965	-1366.98315	-24.56941	-9.67196
448	3.725	979.83026	-88.14787	1257.08240	-255.79315	42.28603	1290.46729	-1000.46143	152.19745	1275.67590	200.20007	148.47708	62.08037	59.01437	-87.73781	-1.57512	-616.62018	342.13400	-5.16650	-1380.14380	-23.18687	-8.95230
449	3.733	979.21613	-87.12688	1258.08923	-255.16637	42.55327	1288.91614	-999.80219	152.42944	1277.73486	231.30162	145.06641	61.91595	45.41042	-86.55995	-1.61338	-630.13794	343.29861	-5.20523	-1393.16833	-23.27182	-6.99995
450	3.742	978.27307	-86.06355	1259.71729	-254.43565	42.88587	1287.37317	-999.13696	152.35962	1280.24780	262.58691	141.41261	61.30891	31.89252	-85.47307	-1.56841	-643.51111	344.56079	-5.22609	-1405.72412	-23.59599	-4.03645
451	3.750	977.01898	-84.98091	1261.90308	-253.64114	43.21117	1285.89014	-998.47668	152.02182	1283.06653	294.08420	137.50748	60.20015	18.43700	-84.40886	-1.49862	-656.77930	345.85748	-5.25313	-1417.69287	-23.03043	-0.60278
452	3.758	975.47314	-83.90288	1264.57947	-252.83022	43.44288	1284.49097	-997.82214	151.49753	1286.07776	325.90732	133.37262	58.53122	5.00396	-83.29056	-1.47333	-670.02649	347.15594	-5.30268	-1429.15991	-21.36852	2.94601
453	3.767	973.65710	-82.83952	1267.67944	-252.03909	43.52200	1283.18347	-997.17108	150.89778	1289.20752	358.28741	128.94800	56.27626	-8.43182	-82.09540	-1.50064	-683.29199	348.45361	-5.34925	-1440.22900	-18.82979	6.62571
454	3.775	971.59467	-81.78252	1271.13818	-251.28149	43.43081	1281.98010	-996.52039	150.32712	1292.41382	391.45215	124.23087	53.60817	-21.89034	-80.85031	-1.53709	-696.58972	349.76096	-5.35193	-1450.93445	-15.65622	10.69714
455	3.783	969.30713	-80.72072	1274.89819	-250.55522	43.18031	1280.90417	-995.86523	149.85666	1295.67590	425.40240	119.43791	50.99240	-35.38697	-79.58940	-1.55783	-709.94672	351.06763	-5.31579	-1461.01587	-12.25020	15.39042
456	3.792	966.81458	-79.65184	1278.91052	-249.85262	42.80196	1279.98560	-995.19574	149.52023	1298.98694	459.68750	114.96876	49.05219	-48.91869	-78.34502	-1.56998	-723.36725	352.34525	-5.29202	-1469.61499	-9.03603	20.59729
457	3.800	964.13959	-78.57240	1283.13281	-249.16571	42.34873	1279.25000	-994.49835	149.32547	1302.34253	493.27533	111.20665	48.20827	-62.46635	-77.14464	-1.58294	-736.83533	353.59006	-5.31764	-1475.45801	-5.90163	25.73122
458	3.808	961.30450	-77.47350	1287.53149	-248.48755	41.89108	1278.70715	-993.76471	149.26028	1305.73145	524.75287	108.32390	48.25000	-76.00149	-75.99251	-1.60031	-750.35974	354.79129	-5.36996	-1477.52722	-2.16010	29.98100
459	3.817	958.32941	-76.35686	1292.07837	-247.80721	41.49928	1278.34583	-993.00018	149.29559	1309.13342	552.86871	106.18069	48.24136	-89.50770	-74.88535	-1.61869	-763.95111	355.88605	-5.38466	-1475.52429	2.79935	32.80921
460	3.825	955.23584	-75.24187	1296.74414	-247.10957	41.22141	1278.13794	-992.22546	149.39346	1312.52283	577.01453	104.40678	47.05029	-103.00629	-73.83282	-1.62926	-777.56055	356.83655	-5.31732	-1469.69629	8.81731	34.38680
461	3.833	952.04755	-74.14720	1301.49487	-246.39220	41.08617	1278.05444	-991.47522	149.51523	1315.86963	597.34143	102.68925	44.12572	-116.54737	-72.83659	-1.63047	-791.12390	357.69897	-5.19357	-1460.45020	14.88818	35.60191
462	3.842	948.78693	-73.06993	1306.29333	-245.67767	41.11840	1278.08472	-990.79675	149.61877	1319.14282	614.55621	101.01181	39.82394	-130.17575	-71.87544	-1.62966	-804.68866	358.56244	-5.08890	-1448.38354	20.01186	37.35366
463	3.850	945.47699	-71.98354	1311.10486	-244.99655	41.33453	1278.23657	-990.24097	149.65080	1322.31348	629.52728	99.60910	35.07610	-143.90497	-70.91042	-1.62626	-818.39545	359.45929	-5.04097	-1434.29773	23.97963	39.73113
464	3.858	942.14563	-70.85600	1315.89917	-244.35765	41.73969	1278.52087	-989.84125	149.55899	1325.35449	642.81482	98.72212	30.77542	-157.71655	-69.90135	-1.59962	-832.29309	360.36090	-4.99036	-1418.63196	27.09760	41.99756
465	3.867	938.82324	-69.67387	1320.64978	-243.73508	42.34461	1278.93689	-989.58630	149.33884	1328.23889	654.34998	98.37804	27.29564	-171.58521	-68.84962	-1.52736	-846.28040	361.26260	-4.83670	-1401.08667	29.54791	43.25321
466	3.875	935.53613	-68.44719	1325.32483	-243.07709	43.17268	1279.46997	-989.40594	149.08005	1330.94287	663.50903	98.38605	24.35452	-185.50681	-67.80193	-1.41938	-860.26978	362.21622	-4.56405	-1381.03125	31.24042	43.05684
467	3.883	932.30457	-67.19530	1329.87964	-242.32951	44.24231	1280.09216	-989.20056	148.92270	1333.44836	669.46436	98.58147	21.30726	-199.49463	-66.78857	-1.31806	-874.26794	363.25229	-4.26792	-1358.05469	32.01482	41.60918
468	3.892	929.15002	-65.93367	1334.25745	-241.45941	45.54531	1280.76636	-988.89740	148.94405	1335.74097	671.48297	99.00907	17.65806	-213.53864	-65.79375	-1.25050	-888.27136	364.32925	-4.05466	-1332.13806	31.87131	39.48047
469	3.900	926.10602	-64.67656	1338.39832	-240.45813	47.04967	1281.45544	-988.47064	149.12592	1337.80664	669.17200	99.74469	13.38865	-227.59875	-64.78824	-1.19893	-902.23682	365.35925	-3.94747	-1303.60376	31.05418	37.19101
470	3.908	923.21881	-63.45183	1342.24548	-239.32880	48.71936	1282.13464	-987.91583	149.42053	1339.63489	662.79053	100.54414	8.95357	-241.65311	-63.77173	-1.12992	-916.16083	366.28244	-3.88741	-1272.94812	29.89072	35.03727
471	3.917	920.53821	-62.30327	1345.74902	-238.08212	50.51591	1282.79614	-987.22571	149.80222	1341.22119	653.35272	100.85838	5.03549	-255.71518	-62.77409	-1.02758	-930.10083	367.13577	-3.83077	-1240.59717	28.54289	33.22417
472	3.925	918.11212	-61.26683	1348.86853	-236.73615	52.38491	1283.44543	-986.38843	150.26263	1342.56665	642.11145	100.41589	2.16879	-269.80450	-61.80809	-0.90125	-944.11365	367.99466	-3.79607	-1206.82922	26.97289	31.95554
473	3.933	915.98663	-60.34953	1351.57495	-235.30945	54.26006	1284.09424	-985.40216	150.78400	1343.67517	629.82104	99.66736	0.45029	-283.92419	-60.85338	-0.78064	-958.21924	368.87970	-3.78370	-1171.91602	25.07494	31.33021
474	3.942	914.20587	-59.53630	1353.84973	-233.82101	56.08176	1284.75610	-984.28864	151.32909	1344.55127	616.72461	99.35371	-0.41852	-298.03052	-59.91156	-0.69378	-972.41479	369.81082	-3.73526	-1136.25659	22.72932	31.31625
475	3.950	912.81042	-58.81065	1355.67883	-232.29884	57.80329	1285.44214	-983.09991	151.85468	1345.19434	603.05499	99.77435	-0.82403	-312.00635	-59.04874	-0.64003	-986.67383	370.84998	-3.58932	-1100.29492	19.79662	31.86676
476	3.958	911.82947	-58.16795	1357.05017	-230.78317	59.38656	1286.15222	-981.91461	152.33597	1345.59448	589.14447	100.72569	-1.00801	-325.67673	-58.34648	-0.57299	-1000.92737	371.97711	-3.34513	-1064.28528	16.18521	32.98549
477	3.967	911.27136	-57.61333	1357.95935	-229.32652	60.80828	1286.86694	-980.81860	152.78877	1345.73071	575.23877	101.91685	-1.09436	-338.87299	-57.80537	-0.40765	-1015.06970	373.03824	-3.09141	-1028.23035	12.01834	34.62898
478	3.975	911.12445	-57.15263	1358.41370	-227.99695	62.06664	1287.55640	-979.88507	153.26501	1345.56824	561.43903	103.19107	-1.18166	-351.60596	-57.30962	-0.04750	-1029.03442	373.94604	-2.94931	-992.11963	7.68677	36.53840
479	3.983	911.36670	-56.78590	1358.42627	-226.87094	63.16785	1288.19946	-979.17578	153.80750	1345.06616	547.73871	104.47987	-1.32701	-364.32422	-56.65926	0.65854	-1042.86096	374.79492	-2.96648	-956.19489	3.55832	38.28348
480	3.992	911.97388	-56.50487	1358.00940	-226.01480	64.11123	1288.79028	-978.75165	154.40475	1344.19604	534.09418	105.74265	-1.51931	-377.96432	-55.62871	2.05860	-1056.64075	375.69632	-3.07452	-920.97632	-0.33150	39.51243
481	4.000	912.92035	-56.29933	1357.17285	-225.47542	64.88961	1289.32568	-978.67139	154.99330	1342.95422	520.48663	106.96481	-1.70763	-393.42245	-54.08963	4.77566	-1070.42712	376.70663	-3.13721	-887.06580	-4.19452	40.09665
482	4.008	914.17621	-56.16487	1355.92163	-225.28607	65.49622	1289.78906	-978.97833	155.50557	1341.35400	506.92334	108.13735	-1.84820	-410.56155	-52.15996	9.56726	-1084.20593	377.87491	-3.06367	-854.84302	-8.23009	40.06150
483	4.017	915.70636	-56.10179	1354.25305	-225.46956	65.93201	1290.15479	-979.68195	155.93057	1339.41138	493.41882	109.24812	-1.94432	-427.66721	-50.17535	17.02752	-1097.90906	379.16406	-2.88204	-824.21509	-12.52296	39.44956
484	4.025	917.47302	-56.11394	1352.16077	-226.03006	66.20885	1290.40076	-980.74268	156.34033	1337.14990	479.97473	110.31512	-2.03887	-442.02109	-48.50021	27.25929	-1111.46851	380.40341	-2.71934	-794.69666	-17.09686	38.28490
485	4.033	919.43744	-56.20384	1349.63843	-226.94672	66.34826	1290.51428	-982.07813	156.86008	1334.60730	466.56116	111.37575	-2.16599	-451.08438	-47.42787	39.52373	-1124.89917	381.38242	-2.75073	-765.77197	-22.00278	36.63543
486	4.042	921.56158	-56.36113	1346.67993	-228.18063	66.38058	1290.48560	-983.59393	157.60477	1331.82312	453.14264	112.45203	-2.32770	-453.45755	-47.15556	52.11545	-1138.31982	382.02081	-3.05521	-737.13745	-27.34804	34.66396
487	4.050	923.81329	-56.56108	1343.28101	-229.68919	66.33912	1290.30212	-985.23035	158.60249	1328.80981	439.73154	113.53699	-2.50971	-449.16599	-47.74281	62.99209	-1151.81079	382.49506	-3.48266	-708.68823	-33.23143	32.59699
488	4.058	926.17517	-56.77336	1339.43896	-231.43430	66.24285	1289.94946	-986.99701	159.74158	1325.53784	426.37177	114.59618	-2.68755	-439.21127	-49.13867	70.88857	-1165.30005	383.11551	-3.79140	-680.43280	-39.63869	30.64657
489	4.067	928.64996	-56.97148	1335.15540	-233.38159	66.08408	1289.42139	-988.94421	160.82520	1321.96216	413.06848	115.62321	-2.82072	-424.87399	-51.22826	75.81286	-1178.68896	384.07211	-3.84529	-652.44031	-46.39868	29.00640
490	4.075	931.25861	-57.14397	1330.44287	-235.49460	65.83936	1288.72900	-991.08368	161.70480	1318.07922	399.79272	116.66705	-2.89284	-407.27737	-53.81427	78.55687	-1191.97937	385.34680	-3.61802	-624.82910	-53.23183	27.86659
491	4.083	934.03003	-57.29741	1325.32532	-237.73123	65.49348	1287.90137	-993.34857	162.34052	1313.95374	386.55295	117.75603	-2.95516	-387.25497	-56.63048	79.93868	-1205.22900	386.78339	-3.20881	-597.79852	-59.84581	27.33973
492	4.092	936.98926	-57.44838	1319.83179	-240.04791	65.05451	1286.98047	-995.62177	162.76160	1309.68384	373.36945	118.85222	-3.07153	-365.42203	-59.42308	80.42527	-1218.49304	388.20880	-2.85870	-571.66943	-65.98445	27.38499
493	4.100	940.14764	-57.61754	1313.99304	-242.40578	64.54560	1286.01282	-997.78442	163.01004	1305.34802	360.18439	119.92302	-3.23152	-342.28983	-62.02200	80.16435	-1231.81653	389.54004	-2.74638	-546.91119	-71.38605	27.78175
494	4.108	943.49377	-57.82060	1307.84021	-244.76920	63.98684	1285.04211	-999.75403	163.10710	1300.98438	346.90427	120.99104	-3.37208	-318.22263	-64.37857	79.18216	-1245.24060	390.77591	-2.82034	-524.15393	-75.78288	28.12835
495	4.117	946.99066	-58.06004	1301.40479	-247.09813	63.39930	1284.10620	-1001.50031	163.05167	1296.59497	333.51263	122.06735	-3.46270	-293.32309	-66.58823	77.56006	-1258.77808	391.90085	-2.91348	-504.09567	-79.02510	27.90023
496	4.125	950.58112	-58.33757	1294.72974	-249.34505	62.81875	1283.24109	-1003.03516	162.83984	1292.15295	320.06570	123.12286	-3.50723	-267.48724	-68.87601	75.48814	-1272.38159	392.84427	-2.94038	-487.34500	-81.19379	26.60487
497	4.133	954.19513	-58.67253	1287.88391	-251.46317	62.28072	1282.48462	-1004.38373	162.47708	1287.61475	306.60767	124.13962	-3.49419	-240.60507	-71.48886	73.18022	-1286.01416	393.58597	-2.96329	-474.37994	-82.53627	23.98691
498	4.142	957.75665	-59.09578	1280.96887	-253.41800	61.79403	1281.87390	-1005.55634	161.97353	1282.94287	293.12128	125.12096	-3.41179	-212.67508	-74.56209	70.75555	-1299.72009	394.23428	-3.09027	-465.59482	-83.25643	20.11159
499	4.150	961.18945	-59.62642	1274.11060	-255.18988	61.34515	1281.44141	-1006.53705	161.33105	1278.12805	279.55191	126.09802	-3.28044	-183.74930	-78.08220	68.21793	-1313.55090	394.89551	-3.34994	-461.25696	-83.39433	15.23784
500	4.158	964.42426	-60.26451	1267.44727	-256.76816	60.92420	1281.20813	-1007.28503	160.53616	1273.20227	265.86285	127.13564	-3.14093	-153.85104	-81.91742	65.53973	-1327.43396	395.66428	-3.64183	-461.33862	-82.94415	9.68697
501	4.167	967.40863	-61.00725	1261.11255	-258.14319	60.53094	1281.17737	-1007.74640	159.56622	1268.24036	252.06395	128.25148	-3.03304	-122.99799	-85.88023	62.76561	-1341.16064	396.75320	-3.76605	-465.36469	-82.03705	3.87740
502	4.175	970.11633	-61.85921	1255.21790	-259.29639	60.15905	1281.33032	-1007.87610	158.40158	1263.34875	238.20120	129.36606	-2.96394	-91.30299	-89.82101	60.06142	-1354.64063	398.23007	-3.62621	-472.50958	-80.93848	-1.55942
503	4.183	972.54553	-62.82884	1249.84802	-260.19559	59.78764	1281.62598	-1007.65717	157.03409	1258.65198	224.31685	130.40573	-2.89518	-59.01830	-93.66350	57.68290	-1368.10559	399.76450	-3.37707	-482.02267	-79.87955	-5.81012
504	4.192	974.70636	-63.92357	1245.07446	-260.80737	59.38500	1282.00562	-1007.10571	155.47765	1254.28369	210.44318	131.39070	-2.80103	-26.45576	-97.36247	55.88517	-1381.81702	400.99228	-3.21972	-493.47913	-78.93501	-8.31662
505	4.200	976.60699	-65.14677	1240.96729	-261.11646	58.91595	1282.39771	-1006.25940	153.78583	1250.38647	196.63113	132.38409	-2.70661	6.10577	-100.88820	54.83232	-1395.72668	401.87592	-3.18600	-506.45502	-78.07508	-9.25738
506	4.208	978.24640	-66.49739	1237.59485	-261.12927	58.35125	1282.72290	-1005.16022	152.06271	1247.11267	182.92819	133.39897	-2.64855	38.44869	-104.26830	54.57220	-1409.59326	402.60022	-3.18822	-520.26251	-77.25658	-9.36186
507	4.217	979.61499	-67.96672	1235.02075	-260.86127	57.67870	1282.90454	-1003.84613	150.44861	1244.61353	169.31242	134.35635	-2.66639	70.44137	-107.59242	55.06306	-1423.15234	403.39233	-3.05842	-534.23639	-76.42329	-9.30858
508	4.225	980.70087	-69.53691	1233.30396	-260.32620	56.90685	1282.88196	-1002.35571	149.08563	1243.01135	155.68254	135.16295	-2.81413	102.04723	-110.94199	56.18030	-1436.10229	404.50409	-2.47293	-548.05005	-75.54559	-9.40638
509	4.233	981.49225	-71.19331	1232.49121	-259.53430	56.05376	1282.61926	-1000.73694	148.08643	1242.36877	141.98837	135.82880	-3.09224	133.30960	-114.33427	57.70417	-1448.27368	406.18018	-1.02026	-561.68066	-74.69492	-9.65463
510	4.242	981.97491	-72.92284	1232.60779	-258.49539	55.13674	1282.10620	-999.05115	147.51837	1242.67249	128.31693	136.47293	-3.37509	164.34018	-117.73064	59.35663	-1459.96021	408.46771	1.57268	-575.21753	-73.98026	-9.94902
511	4.250	982.13397	-74.69484	1233.65161	-257.22571	54.17744	1281.35437	-997.36700	147.38881	1243.83777	114.75250	137.27055	-3.46403	195.26547	-121.08746	60.88675	-1471.84216	411.17914	5.36874	-588.71326	-73.43233	-10.21492
512	4.258	981.95844	-76.46049	1235.59436	-255.75287	53.20232	1280.39624	-995.74384	147.62885	1245.72510	101.28486	138.33771	-3.26309	226.17935	-124.39938	62.11145	-1484.23596	414.06967	10.27765	-602.14288	-72.99260	-10.42519
513	4.267	981.44324	-78.17137	1238.39026	-254.11046	52.23341	1279.28943	-994.21173	148.11023	1248.16919	87.90625	139.54642	-2.91268	257.20441	-127.67408	62.88195	-1496.44507	416.79980	15.96484	-615.46191	-72.57020	-10.59646
514	4.275	980.58649	-79.79881	1241.98486	-252.33241	51.29514	1278.11572	-992.76709	148.69730	1251.01147	74.61229	140.54697	-2.68745	288.55997	-130.90576	63.06579	-1507.18396	418.86810	21.85465	-628.66675	-72.10596	-10.76337
515	4.283	979.38501	-81.34239	1246.31836	-250.46021	50.42857	1276.96313	-991.38733	149.29070	1254.12878	61.27826	141.07524	-2.73664	320.48593	-134.13359	62.59865	-1515.55029	419.87314	27.52823	-641.79370	-71.60366	-10.92988
516	4.292	977.83594	-82.81551	1251.32617	-248.54819	49.68015	1275.90393	-990.04730	149.83890	1257.44165	47.76978	141.20970	-2.97875	353.09192	-137.48151	61.57476	-1521.21814	419.80438	33.07777	-654.92169	-71.10603	-11.05941
517	4.300	975.94745	-84.22551	1256.93835	-246.65215	49.07841	1274.98291	-988.73181	150.31674	1260.90723	34.16975	141.27533	-3.24832	386.24017	-141.08882	60.31230	-1523.82275	418.98810	38.90648	-668.14581	-70.64477	-11.11045
518	4.308	973.74725	-85.57271	1263.08093	-244.81078	48.62188	1274.21533	-987.44305	150.69547	1264.51538	20.65814	141.51529	-3.46427	419.44370	-145.01395	59.26499	-1522.67529	417.64563	45.09423	-681.46356	-70.18553	-11.08078
519	4.317	971.27435	-86.86058	1269.67810	-243.03647	48.27431	1273.59119	-986.19415	150.93961	1268.28284	7.26488	141.97958	-3.63199	451.80789	-149.19597	58.72750	-1517.33569	415.52209	50.92945	-694.77148	-69.62407	-11.01127
520	4.325	968.56348	-88.09984	1276.65271	-241.32213	47.97661	1273.08984	-984.99445	151.01654	1272.22461	-6.10553	142.66676	-3.75777	482.12939	-153.47528	58.54800	-1508.17261	412.02924	55.21400	-708.02185	-68.88364	-10.93945
521	4.333	965.63971	-89.30373	1283.92651	-239.66092	47.67198	1272.70166	-983.84460	150.88873	1276.32471	-19.51489	143.54451	-3.82679	509.23068	-157.65355	58.13002	-1496.01807	406.69849	57.21958	-721.27271	-67.98120	-10.87975
522	4.342	962.52148	-90.48607	1291.41943	-238.06429	47.30853	1272.43396	-982.74573	150.51712	1280.53687	-32.94957	144.50159	-3.83774	532.44287	-161.58966	56.77788	-1481.48486	399.57678	57.35995	-734.59326	-66.96098	-10.85003
523	4.350	959.22650	-91.66902	1299.05078	-236.56015	46.82967	1272.29565	-981.70660	149.89520	1284.80762	-46.39717	145.45764	-3.81075	551.90533	-165.28094	54.14219	-1464.85559	391.19186	56.77983	-748.01202	-65.85316	-10.85394
524	4.358	955.77905	-92.88762	1306.73938	-235.17197	46.18371	1272.29150	-980.73907	149.06642	1289.08618	-59.87749	146.42058	-3.77028	568.38605	-168.82455	50.39036	-1446.29419	382.15366	56.27083	-761.53638	-64.70995	-10.83738
525	4.367	952.21704	-94.17598	1314.40356	-233.89899	45.33521	1272.43250	-979.84753	148.09705	1293.32007	-73.41078	147.39014	-3.73561	582.74445	-172.28400	45.98007	-1425.82263	372.97333	55.77000	-775.16595	-63.58948	-10.74099
526	4.375	948.59052	-95.54866	1321.96106	-232.71036	44.26105	1272.73547	-979.02222	147.03529	1297.45386	-87.00279	148.33920	-3.71792	595.43896	-175.60887	41.29029	-1403.25769	363.99722	54.78473	-788.87555	-62.50082	-10.60490
527	4.383	944.95251	-97.00011	1329.33167	-231.55432	42.93998	1273.21252	-978.23749	145.89447	1301.42920	-100.64336	149.26840	-3.71338	606.37006	-178.66586	36.41606	-1378.37183	355.25888	52.99610	-802.62097	-61.42102	-10.52849
528	4.392	941.35516	-98.51591	1336.44006	-230.37772	41.35123	1273.86816	-977.45691	144.67242	1305.18164	-114.32039	150.19978	-3.69621	615.07880	-181.32423	31.23481	-1351.07092	346.55621	50.51108	-816.38831	-60.39861	-10.50264
529	4.400	937.85266	-100.08125	1343.21338	-229.14600	39.48878	1274.70178	-976.64209	143.39433	1308.65173	-128.02397	151.14719	-3.63348	621.07709	-183.50557	25.63216	-1321.38062	337.66260	47.74818	-830.18439	-59.54846	-10.41940
530	4.408	934.50372	-101.68129	1349.57922	-227.85651	37.36982	1275.70715	-975.75708	142.14346	1311.82031	-141.72917	152.10570	-3.51573	624.03589	-185.15645	19.69593	-1289.39612	328.51645	45.22051	-843.96747	-58.86781	-10.26616
531	4.417	931.36737	-103.29692	1355.46899	-226.53677	35.02608	1276.87451	-974.77234	141.02328	1314.72327	-155.40822	153.06140	-3.36663	623.77844	-186.18539	13.80883	-1255.36133	319.31351	43.37473	-857.66620	-58.18188	-10.14593
532	4.425	928.49982	-104.90242	1360.82166	-225.22763	32.49593	1278.19397	-973.67053	140.07086	1317.42358	-169.05821	154.01337	-3.21977	620.24506	-186.44757	8.62575	-1219.72705	310.34845	42.42091	-871.25385	-57.32790	-10.12739
533	4.433	925.95477	-106.47237	1365.58679	-223.96317	29.82211	1279.65698	-972.44739	139.23392	1319.96655	-182.69994	154.96027	-3.09453	613.60645	-185.85690	4.79647	-1183.05493	301.84631	42.30690	-884.74896	-56.29385	-10.19604
534	4.442	923.77863	-107.99190	1369.72705	-222.75455	27.05432	1281.24634	-971.11084	138.42242	1322.36646	-196.35078	155.88037	-2.99369	604.38739	-184.54376	2.51273	-1145.81396	293.87112	42.85326	-898.19440	-55.16771	-10.29344
535	4.450	922.00665	-109.45448	1373.22009	-221.58331	24.26108	1282.92542	-969.68109	137.54974	1324.61755	-209.99641	156.78299	-2.90367	593.27930	-182.86108	1.41954	-1108.24866	286.24344	43.81461	-911.65698	-54.05173	-10.35003
536	4.458	920.66455	-110.85149	1376.05896	-220.41267	21.53216	1284.64124	-968.18921	136.54596	1326.70557	-223.55568	157.72943	-2.80012	580.86566	-181.22903	0.98897	-1070.50977	278.73328	44.93897	-925.17371	-53.02754	-10.32823
537	4.467	919.77075	-112.17458	1378.25256	-219.20972	18.95689	1286.34009	-966.67456	135.37337	1328.60986	-236.84047	158.76515	-2.65709	567.65906	-179.93289	0.81985	-1032.86646	271.34656	46.07392	-938.69690	-52.10582	-10.23665
538	4.475	919.33789	-113.42711	1379.81763	-217.96564	16.60271	1287.98132	-965.18610	134.03867	1330.30200	-249.60310	159.91214	-2.42925	554.16040	-178.99695	0.69836	-995.66089	264.25299	47.12022	-952.17828	-51.22093	-10.10593
539	4.483	919.37140	-114.62608	1380.77136	-216.70883	14.50987	1289.54370	-963.78357	132.58195	1331.74780	-261.75354	161.20323	-2.03782	540.71082	-178.26372	0.55492	-959.08105	257.56183	47.91164	-965.67023	-50.33443	-9.98565
540	4.492	919.86407	-115.79564	1381.13086	-215.50330	12.69056	1291.02039	-962.53381	131.05296	1332.91956	-273.67139	162.62413	-1.41349	527.41644	-177.58286	0.37125	-923.05322	251.29288	48.26320	-979.22583	-49.48424	-9.90759
541	4.500	920.79340	-116.96129	1380.91528	-214.42657	11.12862	1292.40588	-961.50140	129.49408	1333.80701	-286.33673	164.07440	-0.50052	514.22351	-176.90028	0.14814	-887.35052	245.43228	48.05707	-992.76117	-48.68430	-9.83411
542	4.508	922.12500	-118.14134	1380.14233	-213.54031	9.78400	1293.68579	-960.74298	127.93452	1334.41345	-300.94293	165.48169	0.91274	501.02396	-176.22415	-0.07100	-851.84943	240.01247	47.18898	-1006.15137	-47.88684	-9.70982
543	4.517	923.81732	-119.33836	1378.82788	-212.87488	8.60691	1294.83899	-960.30450	126.39346	1334.74438	-318.02344	166.88095	3.42170	487.74649	-175.55411	-0.22395	-816.73413	235.25186	45.51335	-1019.42999	-47.07805	-9.52232
544	4.525	925.82562	-120.53313	1376.98645	-212.43260	7.56181	1295.83923	-960.21118	124.88921	1334.79932	-336.68054	168.29956	8.10854	474.39410	-174.85989	-0.28649	-782.44763	231.51384	42.87293	-1032.76721	-46.27812	-9.31740
545	4.533	928.10413	-121.68135	1374.63037	-212.19952	6.64176	1296.65308	-960.45581	123.44778	1334.56738	-354.41486	169.62543	16.23072	461.00580	-174.10751	-0.30423	-749.48389	229.07043	39.12498	-1046.27112	-45.46863	-9.20351
546	4.542	930.60748	-122.72203	1371.76941	-212.15936	5.86022	1297.24561	-960.99707	122.11069	1334.02795	-367.73743	170.59009	28.14237	447.58945	-173.27867	-0.36114	-718.27448	228.01495	34.16704	-1059.93140	-44.63998	-9.23695
547	4.550	933.29504	-123.60295	1368.41199	-212.30090	5.23821	1297.59680	-961.77148	120.93449	1333.15527	-373.63385	170.88290	42.33249	434.11160	-172.38577	-0.50682	-689.23810	228.40617	28.02072	-1073.69604	-43.82617	-9.33746
548	4.558	936.14020	-124.30760	1364.56848	-212.60760	4.80323	1297.71057	-962.71179	119.97340	1331.92554	-371.01154	170.37958	56.11088	420.54974	-171.47701	-0.72955	-662.89191	230.37582	20.92942	-1087.47510	-42.98846	-9.43675
549	4.567	939.13879	-124.86620	1360.25378	-213.04089	4.59066	1297.60461	-963.75262	119.26210	1330.32397	-360.76782	169.28160	67.43223	406.91806	-170.60738	-0.97646	-639.89685	234.03262	13.43696	-1101.15747	-42.02318	-9.54764
550	4.575	942.30505	-125.34227	1355.48608	-213.54160	4.63669	1297.30164	-964.82483	118.81232	1328.34839	-344.70361	168.00781	75.89382	393.24362	-169.78720	-1.17985	-620.98108	239.30649	6.38989	-1114.72998	-40.99164	-9.62033
551	4.583	945.65808	-125.80379	1350.28577	-214.05119	4.96223	1296.83325	-965.85651	118.61730	1326.00684	-324.62067	166.88458	82.25079	379.55078	-168.98123	-1.30386	-606.78644	245.81810	0.74872	-1128.30322	-40.13326	-9.54408
552	4.592	949.20959	-126.29811	1344.67834	-214.53246	5.55397	1296.24695	-966.78766	118.65703	1323.31506	-302.03302	165.85052	87.40636	365.85400	-168.16898	-1.37726	-597.71869	252.74579	-2.79430	-1142.01294	-39.54965	-9.33116
553	4.600	952.95691	-126.84605	1338.69556	-214.97324	6.36040	1295.59949	-967.58240	118.89830	1320.30420	-278.15680	164.52515	91.88851	352.14236	-167.35786	-1.45932	-594.00348	258.95862	-4.26797	-1155.90076	-39.01080	-9.15312
554	4.608	956.88135	-127.44908	1332.37842	-215.38065	7.30569	1294.93982	-968.22137	119.29152	1317.03650	-253.92622	162.58521	95.87937	338.39407	-166.54906	-1.57640	-595.88776	263.55701	-4.47740	-1169.81604	-38.11423	-9.15990
555	4.617	960.95038	-128.08922	1325.78381	-215.77542	8.29900	1294.29895	-968.68103	119.77210	1313.61389	-229.89983	159.95981	99.39101	324.62006	-165.73116	-1.70759	-603.31512	266.35678	-4.35968	-1183.53784	-36.63210	-9.34593
556	4.625	965.11908	-128.72496	1318.99121	-216.17816	9.24298	1293.68884	-968.92303	120.26579	1310.17322	-206.12874	156.70752	102.40899	310.87100	-164.88350	-1.82236	-615.15411	267.86734	-4.36783	-1197.08875	-34.85869	-9.56846
557	4.633	969.32666	-129.30116	1312.10315	-216.58740	10.05707	1293.10510	-968.90399	120.69926	1306.86450	-182.21742	152.85320	104.91641	297.18375	-163.97966	-1.89662	-629.29785	268.81354	-4.52347	-1210.73877	-33.52751	-9.63647
558	4.642	973.49420	-129.76622	1305.23706	-216.97203	10.69939	1292.53235	-968.59045	121.02211	1303.82581	-157.61284	148.42075	106.83392	283.54483	-163.00900	-1.90365	-643.86151	269.66263	-4.74366	-1224.60278	-32.99292	-9.49269
559	4.650	977.52856	-130.07927	1298.51941	-217.28238	11.16761	1291.94641	-967.96753	121.22089	1301.16956	-131.93047	143.58482	108.05421	269.92264	-161.98045	-1.84414	-658.01343	270.56940	-4.99413	-1238.51550	-32.81827	-9.28759
560	4.658	981.33606	-130.20799	1292.07959	-217.46149	11.48525	1291.31921	-967.03949	121.30309	1298.97913	-105.06853	138.63843	108.50618	256.30389	-160.91327	-1.77108	-671.73132	271.58252	-5.27016	-1252.34009	-32.42894	-9.18537
561	4.667	984.84033	-130.12914	1286.04028	-217.45021	11.68374	1290.62659	-965.82214	121.27085	1297.30200	-77.07445	133.78122	108.13525	242.69354	-159.85979	-1.72884	-685.22162	272.73303	-5.54231	-1266.04138	-31.46724	-9.22542
562	4.675	987.99268	-129.83470	1280.50195	-217.19550	11.78558	1289.85034	-964.33484	121.11076	1296.14294	-48.01320	129.04079	106.89396	229.10400	-158.91290	-1.67662	-698.64197	273.95563	-5.75680	-1279.48315	-29.66379	-9.32985
563	4.683	990.76825	-129.33965	1275.53198	-216.66568	11.79771	1288.97192	-962.60071	120.80229	1295.46313	-17.97063	124.38643	104.77795	215.54453	-158.12363	-1.52794	-712.08160	275.08029	-5.87542	-1292.45959	-27.22971	-9.23473
564	4.692	993.15918	-128.68260	1271.17139	-215.86835	11.72509	1287.98547	-960.65613	120.33414	1295.18799	12.92760	119.80958	101.85354	202.00760	-157.40268	-1.28257	-725.56989	276.01657	-5.91760	-1304.93774	-25.18846	-8.44325
565	4.700	995.16901	-127.90630	1267.45422	-214.85532	11.59666	1286.91968	-958.55878	119.71226	1295.21912	44.55121	115.26052	98.24245	188.47913	-156.57695	-1.05819	-739.07074	276.88565	-5.94925	-1317.04602	-24.54111	-6.49892
566	4.708	996.81091	-127.03746	1264.41589	-213.69522	11.46214	1285.82983	-956.38739	118.95610	1295.45776	76.81760	110.62451	94.06978	174.96323	-155.56133	-0.96092	-752.53088	277.88931	-6.01996	-1328.74121	-24.98457	-3.44102
567	4.717	998.10779	-126.09276	1262.08618	-212.43417	11.34472	1284.76111	-954.23590	118.08833	1295.82849	109.72794	105.86713	89.45061	161.47665	-154.39441	-0.99782	-765.93634	279.09995	-6.13500	-1339.66150	-25.17537	0.21558
568	4.725	999.08704	-125.09099	1260.48303	-211.09033	11.20811	1283.73389	-952.20215	117.12759	1296.28760	143.32990	101.09917	84.49606	148.01971	-153.12234	-1.13685	-779.30457	280.43616	-6.26047	-1349.36560	-24.38159	4.07796
569	4.733	999.77356	-124.05040	1259.60522	-209.67163	10.98283	1282.75610	-950.36841	116.09640	1296.81677	177.62061	96.43912	79.28362	134.56885	-151.74069	-1.35928	-792.65234	281.80280	-6.34007	-1357.53552	-23.09506	8.29340
570	4.742	1000.18744	-122.98503	1259.43225	-208.18484	10.61290	1281.83362	-948.77985	115.03387	1297.41125	212.51567	91.91702	73.84560	121.08547	-150.26387	-1.61108	-805.98700	283.16187	-6.34233	-1363.82935	-21.99922	13.31836
571	4.750	1000.34802	-121.90947	1259.92847	-206.64200	10.07325	1280.97510	-947.43427	113.99529	1298.07629	247.92010	87.47247	68.17999	107.53945	-148.81514	-1.77659	-819.31714	284.43933	-6.30305	-1367.62183	-20.99902	19.39962
572	4.758	1000.27899	-120.84129	1261.04602	-205.06767	9.36935	1280.19153	-946.28802	113.04243	1298.82715	283.79486	82.97961	62.27666	93.95354	-147.58539	-1.75877	-832.67017	285.51633	-6.29714	-1368.11475	-19.49809	26.41819
573	4.767	1000.01160	-119.79442	1262.72437	-203.49673	8.53544	1279.49414	-945.27161	112.23512	1299.68127	320.15488	78.33759	56.16688	80.38305	-146.66040	-1.57740	-846.09186	286.39963	-6.33932	-1364.72778	-17.27455	34.06776
574	4.775	999.58270	-118.77141	1264.89636	-201.96664	7.61733	1278.89282	-944.30890	111.62571	1300.64844	357.06482	73.55188	49.95886	66.83541	-145.92453	-1.36791	-859.62292	287.24823	-6.35396	-1357.28674	-14.59465	41.82845
575	4.783	999.02661	-117.76067	1267.49585	-200.50761	6.64679	1278.39648	-943.33453	111.25188	1301.72681	394.65680	68.74738	43.88430	53.27370	-145.17378	-1.25581	-873.28174	288.19757	-6.28380	-1345.82617	-11.77971	48.88197
576	4.792	998.37097	-116.74263	1270.46167	-199.12805	5.63687	1278.01111	-942.30219	111.12952	1302.90283	433.02710	64.15677	38.34252	39.67788	-144.29269	-1.24625	-887.04852	289.25082	-6.16843	-1330.22180	-9.25439	54.31407
577	4.800	997.64056	-115.70360	1273.73669	-197.80858	4.60256	1277.73975	-941.18591	111.25047	1304.14905	471.93961	60.07138	33.84998	26.04089	-143.29271	-1.26375	-900.83160	290.33521	-6.07599	-1310.15820	-7.56348	57.31548
578	4.808	996.86426	-114.64098	1277.26392	-196.51314	3.57224	1277.58716	-939.98511	111.58163	1305.42590	510.55212	56.74197	30.83834	12.33376	-142.23141	-1.25318	-914.50500	291.41309	-6.00816	-1285.42358	-6.89734	57.35492
579	4.817	996.07928	-113.55510	1280.98389	-195.20346	2.57798	1277.56482	-938.72375	112.06889	1306.68921	547.48853	54.30702	29.32205	-1.47340	-141.13936	-1.21968	-928.06671	292.48468	-5.92199	-1256.04504	-6.98039	54.58214
580	4.825	995.33124	-112.44359	1284.83789	-193.84372	1.65723	1277.68787	-937.43420	112.65213	1307.89856	581.23816	52.79255	28.69604	-15.36539	-140.01768	-1.20313	-941.66150	293.53351	-5.82053	-1222.30811	-7.50368	50.06850
581	4.833	994.66742	-111.30528	1288.76953	-192.40279	0.86071	1277.96924	-936.13922	113.27921	1309.02246	610.53412	52.13521	27.98503	-29.29617	-138.88553	-1.23113	-955.38062	294.55396	-5.74256	-1184.78076	-8.46933	45.45153
582	4.842	994.12750	-110.14076	1292.72339	-190.86148	0.23738	1278.41650	-934.84564	113.90890	1310.04150	634.56982	52.25861	26.42194	-43.23945	-137.78537	-1.29329	-969.22021	295.53741	-5.66802	-1144.28528	-10.08571	42.15040
583	4.850	993.73792	-108.94981	1296.64575	-189.21634	-0.17849	1279.03381	-933.54980	114.50903	1310.95105	653.11285	53.20107	23.84234	-57.19422	-136.74103	-1.34255	-983.22748	296.42267	-5.53032	-1101.90039	-12.33694	40.63830
584	4.858	993.51459	-107.73820	1300.48767	-187.47174	-0.35922	1279.82410	-932.24121	115.05559	1311.75684	666.43774	55.07330	20.55245	-71.16012	-135.75089	-1.32417	-997.43970	297.20407	-5.31820	-1058.82544	-14.93614	40.46968
585	4.867	993.47174	-106.52232	1304.20581	-185.63203	-0.28304	1280.78064	-930.90143	115.54130	1312.46265	675.04608	57.79379	16.85723	-85.13599	-134.80885	-1.22076	-1011.73920	297.98938	-5.08472	-1015.93719	-17.73335	41.04908
586	4.875	993.62610	-105.32347	1307.75842	-183.70738	0.05022	1281.87915	-929.50171	115.98755	1313.05823	679.35339	60.98033	12.79868	-99.13677	-133.90088	-1.06897	-1025.96106	298.85098	-4.87879	-973.38477	-20.79587	42.13646
587	4.883	993.99518	-104.16518	1311.10156	-181.71927	0.61004	1283.07983	-928.00665	116.43384	1313.52429	679.57837	64.17447	8.44715	-113.19822	-132.99478	-0.93135	-1040.07410	299.79001	-4.72170	-930.69495	-24.30286	43.77920
588	4.892	994.59741	-103.07286	1314.19202	-179.68932	1.33782	1284.33594	-926.38312	116.91390	1313.84900	675.92761	67.02782	4.36137	-127.33274	-132.05565	-0.85152	-1054.15601	300.82434	-4.62275	-887.44586	-28.54480	46.04332
589	4.900	995.45575	-102.06007	1316.99036	-177.62839	2.15605	1285.60437	-924.60730	117.44834	1314.04138	668.84052	69.28941	1.40568	-141.48233	-131.05829	-0.82857	-1068.23987	301.93011	-4.60208	-843.97241	-33.62837	48.67090
590	4.908	996.59851	-101.11488	1319.46082	-175.53693	2.98679	1286.85510	-922.66589	118.04823	1314.12927	658.96051	70.87395	-0.05012	-155.56903	-129.99637	-0.82085	-1082.28760	302.99420	-4.67931	-801.43542	-39.25008	51.01349
591	4.917	998.05646	-100.21562	1321.57117	-173.40625	3.77065	1288.07190	-920.55292	118.71072	1314.14636	646.94720	71.97952	-0.44940	-169.58685	-128.90651	-0.77343	-1096.29431	303.97287	-4.80718	-761.19495	-44.98918	52.37124
592	4.925	999.85602	-99.35854	1323.29150	-171.21942	4.47320	1289.24524	-918.27393	119.41504	1314.11926	633.49146	72.93970	-0.48542	-183.58505	-127.86234	-0.65620	-1110.32007	304.92511	-4.88973	-723.98608	-50.60809	52.29103
593	4.933	1002.01117	-98.56044	1324.59180	-168.95740	5.08248	1290.36548	-915.85516	120.13341	1314.06018	619.36145	73.94147	-0.53920	-197.54428	-126.93050	-0.47852	-1124.41858	305.82883	-4.87548	-689.54578	-56.07814	50.63997
594	4.942	1004.52118	-97.84038	1325.44165	-166.60658	5.59710	1291.42517	-913.34882	120.84795	1313.95752	605.18408	74.98933	-0.67067	-211.28812	-126.15320	-0.25379	-1138.53833	306.65094	-4.75179	-657.03052	-61.57869	47.56775
595	4.950	1007.37366	-97.20744	1325.81750	-164.16475	6.00642	1292.41931	-910.82605	121.56060	1313.76331	591.24872	76.04447	-0.84013	-224.50803	-125.58130	0.08298	-1152.54272	307.53989	-4.50336	-625.81671	-67.40778	43.36361
596	4.958	1010.54510	-96.66197	1325.70776	-161.64310	6.28736	1293.33655	-908.35980	122.28812	1313.38916	577.55054	77.07417	-1.02655	-236.89087	-125.28473	0.71570	-1166.36597	308.65833	-4.15015	-595.97229	-73.70940	38.23298
597	4.967	1014.00055	-96.20143	1325.11206	-159.06213	6.42490	1294.15161	-906.00488	123.03148	1312.72388	563.92542	78.06264	-1.23032	-248.28549	-125.28863	1.86905	-1180.06738	309.93185	-3.81418	-568.18652	-80.35201	32.18863
598	4.975	1017.70001	-95.82414	1324.03528	-156.45340	6.42236	1294.82593	-903.78143	123.73615	1311.66589	550.21130	79.04231	-1.43882	-258.77969	-125.49974	3.73796	-1193.74292	311.14209	-3.67200	-543.45325	-87.07671	25.20264
599	4.983	1021.61023	-95.53362	1322.48474	-153.86832	6.28696	1295.31787	-901.67358	124.28476	1310.14795	536.38422	80.05772	-1.60719	-268.57138	-125.68810	6.54218	-1207.43628	312.19373	-3.74893	-522.81842	-93.63158	17.47643
600	4.992	1025.70825	-95.34300	1320.47498	-151.36990	6.02135	1295.59937	-899.64886	124.53282	1308.14148	522.54541	81.12186	-1.69458	-277.57675	-125.63956	10.65408	-1221.07642	313.17963	-3.83486	-507.24286	-99.78322	9.57243
601	5.000	1029.97461	-95.27650	1318.03662	-149.00974	5.62722	1295.66089	-897.68567	124.36420	1305.65088	508.80054	82.23331	-1.71456	-284.93100	-125.46176	16.65883	-1234.50659	314.22046	-3.68645	-497.50229	-105.26010	2.32369
602	5.008	1034.38232	-95.36638	1315.21753	-146.81332	5.10706	1295.49634	-895.78589	123.73792	1302.70886	495.17755	83.37182	-1.73256	-288.88266	-125.61905	25.07557	-1247.61975	315.34967	-3.20100	-494.00854	-109.67634	-3.39951
603	5.017	1038.89478	-95.63734	1312.07349	-144.77710	4.47325	1295.09058	-893.96667	122.70127	1299.37878	481.65033	84.46597	-1.83279	-287.42654	-126.58890	35.71033	-1260.41113	316.56998	-2.36953	-496.58487	-112.56424	-7.02079
604	5.025	1043.47827	-96.08311	1308.66016	-142.88075	3.75568	1294.42639	-892.24274	121.37104	1295.75964	468.19699	85.43210	-2.06248	-279.32089	-128.57945	47.27694	-1272.89929	317.92102	-1.21011	-504.41797	-113.63960	-8.60784
605	5.033	1048.11304	-96.65944	1305.03113	-141.10971	2.98808	1293.50403	-890.61359	119.90098	1291.98035	454.80286	86.28563	-2.36494	-264.66440	-131.47441	57.93563	-1285.08606	319.39795	0.24862	-516.07764	-113.15169	-8.86837
606	5.042	1052.78699	-97.30302	1301.24292	-139.46289	2.19324	1292.34521	-889.06311	118.44499	1288.18274	441.43707	87.16005	-2.59621	-244.56079	-134.90970	66.36475	-1296.98169	320.88556	2.04297	-529.68378	-111.84729	-8.65834
607	5.050	1057.47864	-97.95689	1297.36121	-137.94522	1.38526	1290.98560	-887.56757	117.12441	1284.50220	428.06702	88.15831	-2.65121	-220.33774	-138.44476	72.30454	-1308.58020	322.30273	4.32047	-543.63184	-110.44798	-8.52429
608	5.058	1062.14514	-98.58458	1293.47107	-136.55690	0.57590	1289.47314	-886.10907	116.00463	1281.05969	414.68640	89.24754	-2.57382	-193.07532	-141.72183	76.25070	-1319.78162	323.71051	7.21865	-557.23206	-109.25455	-8.65040
609	5.067	1066.71899	-99.17113	1289.68555	-135.28384	-0.22388	1287.86841	-884.68384	115.08885	1277.96033	401.31662	90.32262	-2.51776	-163.58121	-144.49826	78.86942	-1330.40894	325.11951	10.66672	-570.50336	-108.25647	-9.02844
610	5.075	1071.10876	-99.71788	1286.14478	-134.09589	-1.01038	1286.23645	-883.29620	114.33781	1275.28992	387.99603	91.29215	-2.60254	-132.54095	-146.61334	80.64775	-1340.32263	326.32968	14.38184	-583.64087	-107.41019	-9.57523
611	5.083	1075.20471	-100.23979	1282.99866	-132.96021	-1.79908	1284.62952	-881.94501	113.70743	1273.11157	374.76129	92.10828	-2.82497	-100.61587	-148.03329	81.86133	-1349.32898	327.27737	18.22398	-596.75952	-106.73627	-10.14365
612	5.092	1078.90063	-100.76622	1280.38000	-131.86008	-2.62450	1283.07178	-880.61566	113.17699	1271.45801	361.60565	92.76740	-3.09396	-68.36805	-148.93118	82.69890	-1356.94006	328.42505	22.51573	-609.89355	-106.26698	-10.54798
613	5.100	1082.11707	-101.33549	1278.38623	-130.79797	-3.51852	1281.56104	-879.28241	112.73984	1270.32043	348.47861	93.30295	-3.31780	-36.08540	-149.65062	83.36531	-1362.39417	330.32855	27.83129	-623.06207	-105.96658	-10.67885
614	5.108	1084.81213	-101.98344	1277.07764	-129.78482	-4.48586	1280.08826	-877.91833	112.36937	1269.64575	335.34683	93.78907	-3.44871	-3.73820	-150.56699	84.06337	-1364.80212	332.88766	34.52182	-636.28314	-105.68608	-10.60876
615	5.117	1086.97705	-102.73378	1276.48511	-128.83415	-5.50321	1278.65308	-876.50226	111.99762	1269.34692	322.21246	94.31712	-3.49131	28.85284	-151.94919	84.87253	-1363.27307	335.35962	42.38011	-649.54108	-105.24435	-10.53312
616	5.125	1088.62354	-103.58977	1276.61560	-127.95975	-6.54073	1277.26831	-875.02051	111.51036	1269.31799	309.07385	94.93835	-3.49814	61.82146	-153.86526	85.65494	-1357.29822	336.89001	50.40420	-662.80103	-104.59126	-10.59135
617	5.133	1089.77100	-104.52693	1277.45630	-127.16260	-7.58865	1275.95764	-873.47125	110.76035	1269.45325	295.90393	95.65089	-3.53182	95.21941	-156.19801	86.09905	-1347.07996	336.94327	57.00636	-676.07623	-103.80449	-10.76616
618	5.142	1090.44373	-105.49925	1278.98010	-126.41383	-8.66816	1274.75195	-871.86615	109.63506	1269.69019	282.66696	96.44548	-3.62014	129.11105	-158.78059	85.86126	-1333.22571	335.58032	61.00736	-689.41846	-102.91275	-10.94696
619	5.150	1090.67273	-106.45802	1281.14856	-125.66093	-9.80861	1273.69067	-870.22217	108.14299	1270.05737	269.35132	97.32169	-3.73579	163.66391	-161.50945	84.67989	-1316.20227	333.29245	62.42449	-702.84497	-101.85495	-11.04901
620	5.158	1090.49780	-107.36812	1283.91418	-124.85846	-11.01012	1272.81970	-868.55200	106.40089	1270.66479	255.97226	98.26231	-3.81888	199.12668	-164.37677	82.41631	-1296.25598	330.36475	62.02445	-716.32446	-100.63953	-11.04717
621	5.167	1089.96582	-108.21535	1287.22144	-123.98777	-12.22846	1272.18213	-866.86365	104.53423	1271.63354	242.53949	99.23518	-3.84349	235.70847	-167.46194	79.05653	-1273.58472	326.63812	60.42738	-729.81854	-99.41506	-10.94676
622	5.175	1089.12549	-109.00633	1291.00806	-123.05226	-13.39363	1271.81360	-865.16821	102.62277	1273.02771	229.04610	100.22394	-3.84180	273.48645	-170.87747	74.70148	-1248.35229	321.96326	57.94695	-743.32764	-98.31796	-10.78638
623	5.183	1088.02014	-109.75999	1295.20874	-122.06921	-14.45135	1271.73889	-863.48792	100.72365	1274.82861	215.49815	101.24136	-3.84449	312.39413	-174.70506	69.56732	-1220.68665	316.45135	54.92463	-756.87891	-97.31837	-10.65335
624	5.192	1086.68311	-110.49693	1299.75854	-121.06387	-15.38755	1271.97046	-861.85437	98.90343	1276.95984	201.91679	102.29784	-3.82864	352.25775	-178.96742	63.98251	-1190.71631	310.20123	51.84255	-770.47375	-96.29705	-10.62772
625	5.200	1085.14026	-111.23589	1304.59033	-120.05241	-16.21328	1272.50842	-860.30066	97.23267	1279.33301	188.29404	103.37076	-3.74724	392.84894	-183.59821	58.33159	-1158.59497	303.19464	49.18504	-784.10437	-95.22140	-10.69155
626	5.208	1083.41785	-111.99330	1309.63354	-119.01357	-16.94641	1273.34778	-858.85059	95.75896	1281.88623	174.61292	104.41956	-3.60735	433.91464	-188.37756	52.93826	-1124.59729	295.51309	47.30550	-797.77722	-94.13634	-10.75222
627	5.217	1081.54126	-112.77681	1314.82385	-117.87859	-17.61033	1274.48181	-857.50464	94.49727	1284.59949	160.89697	105.42342	-3.47121	475.13382	-192.92146	47.98933	-1089.20691	287.44992	46.41608	-811.46967	-93.04943	-10.76591
628	5.225	1079.53430	-113.58171	1320.11047	-116.55977	-18.23089	1275.90137	-856.23322	93.43488	1287.48401	147.15746	106.40931	-3.36351	516.00372	-196.84235	43.60789	-1053.05957	279.37881	46.62973	-825.14563	-91.96571	-10.76863
629	5.233	1077.42651	-114.39885	1325.44678	-114.99237	-18.83119	1277.59290	-854.98938	92.52842	1290.55688	133.35666	107.42262	-3.25598	555.70679	-199.99461	39.95781	-1016.72266	271.52795	47.95293	-838.82532	-90.94769	-10.78113
630	5.242	1075.25806	-115.22142	1330.78162	-113.15214	-19.43747	1279.53882	-853.72681	91.70755	1293.82275	119.47540	108.46819	-3.14562	593.02155	-202.59183	37.17409	-980.48260	263.91776	50.22968	-852.57288	-90.00610	-10.77370
631	5.250	1073.07715	-116.03844	1336.06189	-111.05272	-20.08933	1281.71350	-852.40765	90.89919	1297.27112	105.54166	109.52232	-3.05989	626.44177	-205.09650	35.15873	-944.38123	256.51166	53.06866	-866.41901	-89.03302	-10.73483
632	5.258	1070.93164	-116.83018	1341.23999	-108.74062	-20.83440	1284.08130	-851.00879	90.04385	1300.87683	91.57921	110.57779	-2.99612	654.65613	-207.90411	33.46557	-908.42651	249.28445	55.88569	-880.31555	-87.94421	-10.67013
633	5.267	1068.86401	-117.57213	1346.27490	-106.28064	-21.70708	1286.59778	-849.52734	89.09574	1304.60229	77.59088	111.62643	-2.92441	677.10382	-211.01181	31.46742	-872.69952	242.10880	58.13624	-894.20453	-86.81500	-10.54492
634	5.275	1066.91174	-118.23869	1351.13110	-103.72823	-22.71109	1289.20825	-847.97552	88.02842	1308.40808	63.59547	112.63925	-2.82428	693.94006	-214.04837	28.72511	-837.32721	234.80984	59.55701	-908.12823	-85.81679	-10.32953
635	5.283	1065.10327	-118.80296	1355.77832	-101.11148	-23.81998	1291.84546	-846.36890	86.83531	1312.26257	49.61848	113.60951	-2.68895	705.41248	-216.66272	25.11729	-802.47443	227.42999	60.18409	-922.16730	-85.04850	-10.07316
636	5.292	1063.45508	-119.24022	1360.19250	-98.43904	-24.99336	1294.43848	-844.71765	85.50966	1316.14136	35.64938	114.56656	-2.53528	711.59656	-218.72826	20.61368	-768.30389	220.24608	60.13448	-936.28064	-84.42661	-9.86917
637	5.300	1061.97668	-119.53896	1364.35547	-95.71822	-26.19761	1296.92883	-843.02698	84.02924	1320.01318	21.65123	115.53153	-2.40233	712.78217	-220.19370	15.26675	-734.88263	213.53566	59.41438	-950.34705	-83.72829	-9.74425
638	5.308	1060.67212	-119.70979	1368.25134	-92.96199	-27.42017	1299.27942	-841.30133	82.36224	1323.82410	7.59421	116.50288	-2.30408	709.68628	-220.95107	9.62815	-702.23657	207.46898	57.92006	-964.35278	-82.79643	-9.62519
639	5.317	1059.54028	-119.78084	1371.86548	-90.18333	-28.66541	1301.46973	-839.54657	80.48422	1327.49268	-6.53896	117.46230	-2.21122	703.15161	-220.88260	4.82371	-670.52875	202.10280	55.46982	-978.38574	-81.68291	-9.46133
640	5.325	1058.57813	-119.78600	1375.18701	-87.38606	-29.93237	1303.48853	-837.76685	78.39408	1330.91736	-20.73471	118.38792	-2.10098	693.84839	-219.98318	1.80638	-640.12207	197.39713	51.80548	-992.44250	-80.55202	-9.30878
641	5.333	1057.78076	-119.75713	1378.21057	-84.56679	-31.20653	1305.32397	-835.95941	76.12192	1333.99170	-34.86299	119.31105	-1.98996	682.29187	-218.48257	0.59651	-611.49438	193.38959	46.70482	-1006.40002	-79.53151	-9.21301
642	5.342	1057.14111	-119.71928	1380.92993	-81.72900	-32.47853	1306.95886	-834.11023	73.72627	1336.61560	-48.62010	120.34050	-1.90048	669.06604	-216.82480	0.44044	-585.11041	190.39064	40.12361	-1020.19843	-78.68256	-9.09423
643	5.350	1056.65295	-119.68233	1383.33691	-78.89323	-33.75285	1308.37341	-832.19702	71.28117	1338.69824	-61.69160	121.58582	-1.81719	654.93286	-215.39621	0.55848	-561.31030	188.91116	32.19619	-1033.87573	-78.01649	-8.83422
644	5.358	1056.31714	-119.63518	1385.42798	-76.09622	-35.03286	1309.54846	-830.19739	68.86684	1340.15173	-74.14235	123.06998	-1.64534	640.60919	-214.26472	0.58076	-540.29340	189.40775	23.25295	-1047.37183	-77.49002	-8.36630
645	5.367	1056.13904	-119.55431	1387.20740	-73.38777	-36.31921	1310.46948	-828.09540	66.57475	1340.89087	-86.74611	124.73975	-1.10972	626.50879	-213.27109	0.44865	-522.19849	192.13832	14.00147	-1060.49597	-77.04390	-7.63312
646	5.375	1056.12122	-119.41649	1388.68262	-70.82970	-37.62664	1311.12427	-825.88934	64.51116	1340.84253	-100.77220	126.52368	0.40624	612.71124	-212.32312	0.19912	-507.13611	197.13638	5.63839	-1073.14600	-76.64958	-6.58962
647	5.383	1056.25635	-119.20656	1389.86450	-68.48892	-38.97757	1311.49219	-823.60498	62.78133	1339.96289	-116.95750	128.30820	4.01888	599.08820	-211.44951	-0.09735	-495.10956	204.11067	-0.45731	-1085.40686	-76.23807	-5.25790
648	5.392	1056.52612	-118.91930	1390.77148	-66.41576	-40.37337	1311.54077	-821.31567	61.45959	1338.27283	-134.23018	129.90448	11.30870	585.50421	-210.62152	-0.35131	-486.06781	212.29068	-3.55494	-1097.43994	-75.72916	-3.70662
649	5.400	1056.91101	-118.55180	1391.42737	-64.62798	-41.78096	1311.24023	-819.15808	60.56245	1335.88623	-149.41505	131.16972	23.61145	571.92468	-209.72368	-0.51037	-480.35260	220.45419	-4.24626	-1109.37390	-75.20555	-1.98354
650	5.408	1057.39832	-118.09370	1391.85461	-63.12224	-43.14039	1310.57690	-817.30084	60.04109	1332.98694	-158.62856	132.12152	40.68587	558.37408	-208.68320	-0.59727	-478.97559	227.30409	-3.94377	-1121.21021	-74.81081	-0.12263
651	5.417	1057.98425	-117.53252	1392.06665	-61.89349	-44.37581	1309.55750	-815.87366	59.79564	1329.76404	-159.44749	132.88617	60.19344	544.87152	-207.53937	-0.67767	-482.87756	232.05948	-3.69321	-1132.76160	-74.55081	1.76381
652	5.425	1058.66992	-116.86388	1392.06995	-60.94157	-45.40388	1308.21436	-814.93018	59.70434	1326.36487	-151.87669	133.62637	78.97923	531.41260	-206.39986	-0.80313	-491.80334	234.78873	-3.76876	-1143.74133	-74.44915	3.56474
653	5.433	1059.46045	-116.09206	1391.87158	-60.26961	-46.14322	1306.60596	-814.46539	59.65827	1322.88708	-137.48396	134.45926	94.87381	517.99878	-205.33780	-0.98237	-504.17017	236.18488	-4.07675	-1153.84912	-74.71689	5.37705
654	5.442	1060.36267	-115.22499	1391.48657	-59.87825	-46.52930	1304.80566	-814.44409	59.58492	1319.39294	-118.10930	135.32843	107.34212	504.65726	-204.34357	-1.17213	-518.00769	237.04367	-4.47236	-1162.65906	-75.53410	7.32046
655	5.450	1061.37842	-114.27510	1390.94250	-59.76237	-46.53593	1302.88806	-814.81628	59.45839	1315.93469	-95.30031	135.93851	116.92456	491.40903	-203.36615	-1.31730	-531.96783	237.87976	-4.82808	-1169.60449	-76.88284	9.30042
656	5.458	1062.49792	-113.26231	1390.28271	-59.91748	-46.19025	1300.91516	-815.51501	59.30941	1312.57385	-70.23787	135.85080	124.41193	478.24084	-202.37479	-1.41422	-545.59668	238.84425	-5.07631	-1174.27930	-78.93716	11.52203
657	5.467	1063.69275	-112.20760	1389.56763	-60.34496	-45.56121	1298.92798	-816.44019	59.22981	1309.36780	-43.78130	134.74185	130.43208	465.12750	-201.37415	-1.49748	-558.95313	239.85721	-5.23579	-1176.52271	-82.34703	14.90844
658	5.475	1064.91211	-111.12193	1388.87646	-61.04143	-44.72749	1296.95020	-817.45197	59.34813	1306.34534	-16.65106	132.53389	135.37035	452.06265	-200.37244	-1.58767	-572.20258	240.82327	-5.37405	-1176.06799	-87.62591	20.23001
659	5.483	1066.08704	-110.00575	1388.30493	-61.98549	-43.75113	1294.99792	-818.40161	59.76838	1303.52502	10.46370	129.29413	139.36906	439.04169	-199.37268	-1.68415	-585.44977	241.75662	-5.53364	-1172.47046	-94.33379	26.85014
660	5.492	1067.13806	-108.85725	1387.95483	-63.14294	-42.66484	1293.08325	-819.18420	60.50741	1300.95264	37.07784	125.18374	142.43686	426.03558	-198.38281	-1.77527	-598.70764	242.70842	-5.69180	-1165.39331	-101.27443	32.80386
661	5.500	1067.98120	-107.67677	1387.92200	-64.48909	-41.47699	1291.22131	-819.76636	61.48348	1298.68359	63.08765	120.42496	144.58353	413.01450	-197.40411	-1.84821	-611.94855	243.66194	-5.80799	-1154.66394	-107.67265	36.29969
662	5.508	1068.53870	-106.46648	1388.28162	-66.01833	-40.20087	1289.44324	-820.17334	62.55689	1296.73730	88.74142	115.20071	145.84879	399.96426	-196.43286	-1.91079	-625.17279	244.58118	-5.89555	-1140.33716	-113.73563	36.91484
663	5.517	1068.75171	-105.23210	1389.08154	-67.72166	-38.87493	1287.79590	-820.45746	63.57863	1295.08875	114.49609	109.66860	146.29654	386.86932	-195.47830	-1.98920	-638.40906	245.49658	-6.00346	-1122.93396	-119.78203	35.32209
664	5.525	1068.58276	-103.97935	1390.34692	-69.54915	-37.54434	1286.32397	-820.66650	64.41611	1293.69421	140.83258	104.03284	145.99475	373.72504	-194.55371	-2.10208	-651.67615	246.44371	-6.14462	-1103.23950	-125.51403	32.48548
665	5.533	1068.01172	-102.70714	1392.09155	-71.40057	-36.23824	1285.05884	-820.82861	64.95825	1292.52576	168.08087	98.50926	144.95210	360.55624	-193.65588	-2.25008	-664.96484	247.38716	-6.27485	-1081.86707	-130.47549	29.34616
666	5.542	1067.02930	-101.41026	1394.32275	-73.16508	-34.97520	1284.02051	-820.95966	65.12231	1291.59326	196.33528	93.20381	143.06215	347.39648	-192.77184	-2.40430	-678.25256	248.28409	-6.33707	-1059.32129	-134.53580	26.73862
667	5.550	1065.63696	-100.08971	1397.04028	-74.77724	-33.77626	1283.21594	-821.08521	64.87144	1290.94629	225.51189	88.01482	140.12210	334.26111	-191.89406	-2.50932	-691.53766	249.11601	-6.32350	-1036.27393	-137.68289	25.22052
668	5.558	1063.85046	-98.75325	1400.23218	-76.23799	-32.66812	1282.63867	-821.24963	64.22635	1290.65833	255.50397	82.74117	135.96700	321.14017	-191.03075	-2.53391	-704.83484	249.85960	-6.27618	-1013.43616	-139.83792	24.98061
669	5.567	1061.69836	-97.40166	1403.87231	-77.58786	-31.68329	1282.27307	-821.49731	63.25373	1290.79773	286.30389	77.31477	130.60519	307.99985	-190.20287	-2.50583	-718.14978	250.54901	-6.21941	-991.21216	-140.98892	25.89791
670	5.575	1059.21606	-96.02312	1407.92139	-78.86903	-30.86189	1282.10413	-821.84686	62.03298	1291.39832	317.99304	71.82331	124.19030	294.80304	-189.40852	-2.47648	-731.47510	251.28918	-6.13720	-969.61951	-141.23900	27.64522
671	5.583	1056.43896	-94.60884	1412.33154	-80.11052	-30.25050	1282.12329	-822.28461	60.62508	1292.45166	350.66144	66.36562	116.93050	281.54010	-188.60513	-2.46487	-744.78870	252.13394	-6.01365	-948.47473	-140.72128	29.80474
672	5.592	1053.40063	-93.16017	1417.05188	-81.31938	-29.88782	1282.33276	-822.77649	59.06615	1293.92004	384.36710	60.99653	109.08311	268.22330	-187.75542	-2.45197	-758.07739	253.04816	-5.84433	-927.56042	-139.54362	32.01099
673	5.600	1050.13159	-91.67680	1422.02991	-82.46342	-29.78407	1282.74316	-823.28259	57.38356	1295.75049	419.08780	55.74629	100.92689	254.86096	-186.85640	-2.41061	-771.38574	253.99530	-5.63803	-906.70300	-137.77238	34.03570
674	5.608	1046.65674	-90.15462	1427.21753	-83.47624	-29.91976	1283.36731	-823.76794	55.61662	1297.88257	454.67688	50.64014	92.67558	241.44604	-185.90167	-2.32553	-784.77783	254.96738	-5.45387	-885.79572	-135.46411	35.75257
675	5.617	1042.99561	-88.59834	1432.57446	-84.29634	-30.26841	1284.21484	-824.21045	53.82154	1300.25610	490.96472	45.67080	84.49876	227.95956	-184.88237	-2.20260	-798.22943	255.94743	-5.36259	-864.74188	-132.77165	37.12427
676	5.625	1039.16846	-87.02470	1438.06055	-84.90218	-30.81681	1285.29297	-824.60437	52.05959	1302.81897	527.89551	40.70762	76.66502	214.39258	-183.82895	-2.06687	-811.66553	256.92346	-5.32595	-843.37500	-130.04480	38.25835
677	5.633	1035.20178	-85.45213	1443.63049	-85.31355	-31.56076	1286.61292	-824.95447	50.38210	1305.52820	565.36865	35.55812	69.64713	200.76666	-182.78262	-1.94902	-825.10077	257.92068	-5.22519	-821.51685	-127.70558	39.34095
678	5.642	1031.12561	-83.89418	1449.23975	-85.56888	-32.48946	1288.18481	-825.26947	48.82005	1308.34497	602.68036	30.23686	64.00938	187.11450	-181.75392	-1.86975	-838.60370	258.95703	-5.02714	-799.12708	-125.98569	40.48146
679	5.650	1026.96704	-82.35985	1454.84888	-85.70158	-33.57808	1290.00378	-825.56152	47.38793	1311.22974	638.00153	25.10890	59.94629	173.44595	-180.74232	-1.82826	-852.14673	259.98242	-4.80477	-776.31445	-124.89938	41.69491
680	5.658	1022.74664	-80.85313	1460.41980	-85.72881	-34.78608	1292.03772	-825.84656	46.09831	1314.13708	668.63715	20.67850	56.70354	159.75348	-179.75439	-1.80204	-865.64386	260.92078	-4.61509	-753.20630	-124.39919	42.98849
681	5.667	1018.48297	-79.37196	1465.91333	-85.65959	-36.06025	1294.23181	-826.14368	44.96834	1317.01233	692.19196	17.24017	52.67052	146.03622	-178.79683	-1.76172	-879.11914	261.76288	-4.45400	-729.86884	-124.43535	44.38022
682	5.675	1014.19684	-77.90947	1471.29309	-85.51262	-37.34863	1296.52271	-826.47510	44.01575	1319.78906	707.78467	14.79208	46.52360	132.29800	-177.86827	-1.69505	-892.68335	262.58069	-4.29791	-706.32697	-124.95626	45.85894
683	5.683	1009.91351	-76.45769	1476.52966	-85.31573	-38.61432	1298.85095	-826.86761	43.25269	1322.39722	716.35468	13.18069	38.30579	118.54263	-176.95610	-1.61099	-906.34607	263.48273	-4.13043	-682.60303	-125.93970	47.38205
684	5.692	1005.66223	-75.01302	1481.60107	-85.09261	-39.83879	1301.16675	-827.34729	42.68459	1324.77600	719.84308	12.19873	29.17889	104.76781	-176.05949	-1.51169	-920.01868	264.54105	-3.95251	-658.73120	-127.40510	48.92348
685	5.700	1001.47119	-73.57378	1486.48816	-84.85793	-41.01384	1303.43335	-827.92761	42.31414	1326.87769	719.96295	11.63451	20.34736	90.96288	-175.22406	-1.37809	-933.68256	265.65433	-3.81334	-634.79199	-129.39221	50.51976
686	5.708	997.36249	-72.13692	1491.16724	-84.61555	-42.12225	1305.62415	-828.60223	42.14081	1328.66345	717.57751	11.31231	12.51489	77.14172	-174.52371	-1.19012	-947.40967	266.55359	-3.80495	-610.95612	-131.92361	52.23008
687	5.717	993.35510	-70.70970	1495.60791	-84.36090	-43.13238	1307.72046	-829.34534	42.15276	1330.10278	712.91272	11.09814	6.20555	63.35705	-173.97638	-0.94992	-961.23627	267.14142	-3.92913	-587.45605	-134.95540	54.01888
688	5.725	989.47284	-69.31648	1499.77612	-84.09103	-44.02084	1309.70923	-830.11853	42.32114	1331.17407	706.01599	10.91698	2.00746	49.64941	-173.47119	-0.70271	-975.10815	267.66943	-4.03588	-564.51306	-138.35297	55.71012
689	5.733	985.75201	-67.98280	1503.63806	-83.80946	-44.78806	1311.57935	-830.88068	42.60399	1331.86279	696.93323	10.80203	0.03170	35.99899	-172.83955	-0.52452	-988.96277	268.35007	-4.03133	-542.30737	-141.94516	57.05413
690	5.742	982.24640	-66.72371	1507.16284	-83.52545	-45.44931	1313.31677	-831.59827	42.95377	1332.15820	685.72339	10.90558	-0.46550	22.33572	-172.03163	-0.44722	-1002.80469	269.08990	-3.98641	-520.98907	-145.64075	57.80819
691	5.750	979.02502	-65.54716	1510.32959	-83.25587	-46.01930	1314.90356	-832.25293	43.32687	1332.04956	672.70874	11.37599	-0.43468	8.58770	-171.14140	-0.42117	-1016.64777	269.80676	-3.91531	-500.68173	-149.49167	57.79950
692	5.758	976.16125	-64.45406	1513.12915	-83.02185	-46.50430	1316.32056	-832.84363	43.69954	1331.52112	658.63727	12.20013	-0.35267	-5.26807	-170.26782	-0.37799	-1030.44116	270.62411	-3.67810	-481.47711	-153.59085	56.95663
693	5.767	973.71832	-63.43672	1515.55933	-82.84154	-46.90672	1317.55347	-833.38361	44.07772	1330.55054	644.30017	13.22341	-0.31808	-19.20506	-169.43626	-0.29942	-1044.13098	271.63379	-3.19586	-463.43912	-157.88687	55.27356
694	5.775	971.73846	-62.48671	1517.61255	-82.73167	-47.23538	1318.59851	-833.89514	44.48691	1329.11133	630.12598	14.30371	-0.37059	-33.17280	-168.63806	-0.21930	-1057.73938	272.78766	-2.57832	-446.61292	-162.17958	52.76194
695	5.783	970.23779	-61.59914	1519.26990	-82.71828	-47.51361	1319.45764	-834.40796	44.94887	1327.18384	616.20361	15.39320	-0.54833	-47.04896	-167.91016	-0.16919	-1071.31372	274.01291	-2.01637	-431.03900	-166.32794	49.45659
696	5.792	969.20776	-60.77800	1520.50781	-82.84384	-47.78038	1320.12915	-834.96289	45.46227	1324.76453	602.44379	16.48356	-0.80916	-60.55134	-167.35260	-0.09166	-1084.84570	275.24176	-1.63958	-416.79785	-170.34581	45.43520
697	5.800	968.62207	-60.04683	1521.31165	-83.15997	-48.07706	1320.60413	-835.60834	46.00066	1321.86511	588.70020	17.55312	-1.03918	-73.23212	-167.06154	0.22714	-1098.26563	276.43945	-1.42913	-404.07434	-174.23366	40.79462
698	5.808	968.44397	-59.43529	1521.68213	-83.70836	-48.42640	1320.86768	-836.38928	46.52762	1318.50378	574.88654	18.61316	-1.14698	-84.56736	-167.12013	1.12492	-1111.50378	277.68796	-1.24737	-393.13940	-177.82768	35.61639
699	5.817	968.62933	-58.94984	1521.63037	-84.50221	-48.82141	1320.89966	-837.33716	47.01112	1314.69861	561.01611	19.71270	-1.13422	-94.08350	-167.68546	2.91693	-1124.59229	279.08026	-1.00960	-384.20715	-180.88268	29.98097
700	5.825	969.12866	-58.57243	1521.17188	-85.52400	-49.23730	1320.67358	-838.45996	47.42126	1310.46582	547.13013	20.85703	-1.09753	-101.49375	-168.98810	5.77649	-1137.70972	280.54657	-0.77775	-377.34341	-183.18388	23.98883
701	5.833	969.89270	-58.28426	1520.32373	-86.74615	-49.66499	1320.15967	-839.73523	47.72068	1305.82190	533.23071	22.00237	-1.14696	-106.75590	-171.22504	9.82927	-1151.07092	281.92194	-0.66227	-372.54333	-184.50998	17.72895
702	5.842	970.88196	-58.08583	1519.10278	-88.14812	-50.13383	1319.33350	-841.12030	47.86406	1300.78491	519.31757	23.11895	-1.30624	-109.82502	-174.54977	15.37413	-1164.74902	283.05850	-0.72710	-369.83240	-184.62065	11.27174
703	5.850	972.07318	-57.99959	1517.52637	-89.70918	-50.69109	1318.18762	-842.57391	47.80933	1295.37842	505.44110	24.19279	-1.51921	-110.14007	-179.17987	22.79984	-1178.54590	283.93103	-0.94344	-369.33002	-183.45840	4.81930
704	5.858	973.45313	-58.04842	1515.61865	-91.40013	-51.36278	1316.73254	-844.06604	47.53497	1289.63855	491.67139	25.20770	-1.73508	-106.51353	-185.42012	32.00673	-1192.06348	284.85858	-1.14103	-371.37485	-181.41660	-1.07725
705	5.867	975.00818	-58.23366	1513.40820	-93.19342	-52.15156	1314.99182	-845.57141	47.04688	1283.62988	478.03198	26.17284	-1.94607	-97.89194	-193.45485	41.88971	-1205.09314	286.23575	-1.13078	-376.53885	-179.24304	-5.61614
706	5.875	976.72064	-58.53789	1510.92932	-95.07588	-53.06964	1313.00208	-847.05933	46.36881	1277.46692	464.48547	27.12948	-2.16242	-84.24404	-203.04944	50.62311	-1217.85754	287.93631	-0.90365	-385.21136	-177.50542	-8.29561
707	5.883	978.56757	-58.93611	1508.23193	-97.04317	-54.14701	1310.80566	-848.48755	45.53657	1271.32898	450.97366	28.11865	-2.37720	-66.52363	-213.50984	56.64547	-1230.68628	289.52682	-0.58464	-396.96573	-176.24416	-9.33833
708	5.892	980.51385	-59.40450	1505.38403	-99.08284	-55.40172	1308.43433	-849.80310	44.59895	1265.45410	437.46399	29.16431	-2.55344	-45.90351	-223.97914	59.45739	-1243.67358	290.88184	-0.23865	-410.51312	-175.18802	-9.46195
709	5.900	982.50818	-59.93413	1502.46362	-101.16948	-56.81874	1305.90381	-850.96118	43.60730	1260.10120	423.96307	30.26816	-2.64526	-23.26066	-233.75961	59.64491	-1256.75977	292.17426	0.21121	-424.49326	-174.12242	-9.34498
710	5.908	984.48749	-60.53957	1499.54956	-103.27893	-58.36036	1303.22510	-851.94830	42.60635	1255.49500	410.51166	31.38274	-2.66389	0.75228	-242.44891	58.34816	-1269.84766	293.51935	0.87644	-438.21155	-173.01579	-9.34458
711	5.917	986.38531	-61.25017	1496.71484	-105.40357	-59.98395	1300.41528	-852.78790	41.64452	1251.77869	397.16248	32.41054	-2.71992	25.44558	-249.95847	56.67883	-1282.73401	294.93381	1.78794	-451.61624	-171.92545	-9.51939
712	5.925	988.13770	-62.08858	1494.01978	-107.54906	-61.64318	1297.50037	-853.52698	40.78731	1248.99268	383.93082	33.31822	-2.90887	50.05260	-256.44839	55.37904	-1295.14001	296.59628	2.98997	-464.87363	-170.88881	-9.78201
713	5.933	989.68811	-63.05760	1491.50830	-109.71833	-63.28104	1294.51208	-854.21265	40.11382	1247.08228	370.78467	34.21328	-3.17901	73.97326	-262.17133	54.77885	-1306.90625	298.76236	4.57867	-478.10425	-169.91399	-10.04343
714	5.942	990.99615	-64.14806	1489.21338	-111.90510	-64.84074	1291.48743	-854.87158	39.69371	1245.93628	357.69543	35.17949	-3.41964	97.03262	-267.33142	54.92692	-1318.08582	301.20599	6.48164	-491.33539	-169.00229	-10.26053
715	5.950	992.03857	-65.35201	1487.16174	-114.09813	-66.29519	1288.47632	-855.50494	39.56218	1245.43542	344.65488	36.12886	-3.60171	119.47268	-272.02356	55.69138	-1328.85852	303.19305	8.44370	-504.52051	-168.15373	-10.41558
716	5.958	992.80536	-66.66158	1485.37329	-116.27537	-67.65533	1285.54712	-856.09692	39.71535	1245.48169	331.65283	36.95251	-3.74458	141.72113	-276.23853	56.78558	-1339.39966	304.27576	10.36773	-517.60535	-167.38124	-10.51181
717	5.967	993.29749	-68.06447	1483.85571	-118.39571	-68.94919	1282.78418	-856.62915	40.12122	1245.99622	318.68030	37.67532	-3.85365	164.18689	-279.92389	57.83296	-1349.80688	304.72125	12.46911	-530.60510	-166.70471	-10.57421
718	5.975	993.52417	-69.54829	1482.60718	-120.41592	-70.20772	1280.27869	-857.09772	40.72933	1246.90710	305.72443	38.36594	-3.93545	187.17581	-283.05948	58.50401	-1360.08191	305.07715	15.05493	-543.58862	-166.08350	-10.63078
719	5.983	993.49603	-71.10814	1481.62146	-122.31876	-71.46223	1278.11243	-857.53217	41.47910	1248.15295	292.74805	39.05821	-3.98356	210.86047	-285.71716	58.64296	-1370.10010	305.57022	18.20642	-556.58850	-165.41205	-10.69367
720	5.992	993.22064	-72.74529	1480.89233	-124.12461	-72.73787	1276.33899	-857.99780	42.31053	1249.69604	279.71570	39.77962	-3.97698	235.26813	-288.07428	58.31250	-1379.57813	305.79568	21.61326	-569.59863	-164.65671	-10.73656
721	6.000	992.70239	-74.45210	1480.41406	-125.88365	-74.04504	1274.98120	-858.57489	43.17186	1251.52454	266.62769	40.52922	-3.93765	260.30014	-290.35510	57.73577	-1388.10059	304.88943	24.75585	-582.64709	-163.91127	-10.70754
722	6.008	991.93848	-76.20311	1480.17517	-127.65218	-75.37228	1274.04419	-859.32996	44.02330	1253.63586	253.50531	41.26022	-3.92105	285.77863	-292.74850	57.16335	-1395.24731	302.49918	27.51483	-595.76532	-163.24490	-10.60102
723	6.017	990.91663	-77.97142	1480.14807	-129.46780	-76.68657	1273.52515	-860.29688	44.84348	1256.01733	240.36438	41.94796	-3.94545	311.50000	-295.33755	56.74094	-1400.69861	299.75449	30.64600	-608.92249	-162.58482	-10.48831
724	6.025	989.62317	-79.74641	1480.28967	-131.33737	-77.94379	1273.41455	-861.47583	45.62391	1258.63757	227.19949	42.64443	-3.98169	337.27609	-298.06326	56.46861	-1403.93738	298.35123	35.03269	-622.10004	-161.80209	-10.44835
725	6.033	988.05420	-81.52736	1480.55664	-133.23730	-79.10086	1273.69604	-862.84631	46.32762	1261.44507	213.98709	43.43349	-4.00049	362.95529	-300.76376	56.25418	-1403.94519	298.45255	40.22512	-635.35779	-160.83810	-10.48349
726	6.042	986.21637	-83.31435	1480.92236	-135.12766	-80.12836	1274.35071	-864.38293	46.84802	1264.36572	200.70512	44.34799	-3.99179	388.45471	-303.26437	55.96930	-1399.83948	298.54187	44.43970	-648.73560	-159.74936	-10.50974
727	6.050	984.12317	-85.11061	1481.37683	-136.97083	-81.02168	1275.35693	-866.06403	47.05038	1267.32153	187.34155	45.34863	-3.94949	413.79352	-305.47095	55.48486	-1391.70142	297.24573	46.20320	-662.18054	-158.67406	-10.43926
728	6.058	981.79254	-86.91801	1481.91675	-138.74002	-81.80710	1276.68213	-867.87476	46.88694	1270.27344	173.87788	46.37432	-3.85925	439.06601	-307.40378	54.72413	-1380.30530	294.38583	45.56008	-675.63348	-157.69354	-10.29545
729	6.067	979.24200	-88.72868	1482.53796	-140.41760	-82.53822	1278.28015	-869.80536	46.45535	1273.24255	160.27933	47.40493	-3.70362	464.38000	-309.13504	53.71739	-1366.41309	290.54730	43.73180	-689.11292	-156.72800	-10.20817
730	6.075	976.48676	-90.53218	1483.23059	-141.99583	-83.28113	1280.10217	-871.84888	45.92149	1276.27917	146.55363	48.45568	-3.50534	489.77112	-310.73257	52.64499	-1350.60681	286.26279	41.90224	-702.68469	-155.64595	-10.26149
731	6.083	973.54895	-92.32652	1483.97546	-143.48457	-84.10315	1282.11035	-874.00250	45.39850	1279.40808	132.78639	49.52686	-3.33365	515.00763	-312.24881	51.80134	-1333.32788	281.68347	40.49326	-716.39087	-154.43869	-10.39831
732	6.092	970.46832	-94.11617	1484.74402	-144.90985	-85.06938	1284.27722	-876.26715	44.90824	1282.59998	119.04720	50.60595	-3.22014	539.32690	-313.65817	51.35262	-1314.73621	276.81812	39.45339	-730.19360	-153.21188	-10.49831
733	6.100	967.29932	-95.90761	1485.50220	-146.29324	-86.21921	1286.56836	-878.64337	44.41422	1285.79395	105.31625	51.69053	-3.12969	561.36957	-314.78214	51.03096	-1294.66028	271.73822	38.72171	-743.99329	-152.05438	-10.50205
734	6.108	964.09497	-97.71114	1486.20935	-147.63724	-87.53157	1288.92822	-881.12537	43.86223	1288.93201	91.54903	52.76471	-3.02792	579.56726	-315.34424	50.13216	-1272.82642	266.53842	38.33710	-757.73700	-151.00177	-10.43315
735	6.117	960.89368	-99.54533	1486.82324	-148.94106	-88.93785	1291.28638	-883.69305	43.21780	1291.97156	77.74542	53.78947	-2.91579	592.83289	-315.17419	47.93409	-1249.14856	261.27887	38.44408	-771.47156	-150.07022	-10.34644
736	6.125	957.71869	-101.43770	1487.31226	-150.22092	-90.37281	1293.58032	-886.30817	42.48722	1294.88208	63.92081	54.75834	-2.81141	601.02380	-314.41013	44.21781	-1223.83740	255.88557	39.21183	-785.26990	-149.22668	-10.29397
737	6.133	954.58356	-103.41740	1487.66064	-151.50345	-91.79784	1295.77332	-888.92279	41.70356	1297.64160	50.07491	55.71996	-2.73100	604.82428	-313.47314	39.37372	-1197.32605	250.13191	40.69880	-799.15521	-148.36862	-10.28841
738	6.142	951.49530	-105.50288	1487.86633	-152.81357	-93.19994	1297.85474	-891.49585	40.89108	1300.24194	36.20477	56.71579	-2.68189	605.20862	-312.78934	33.95994	-1170.10974	243.93005	42.91211	-813.10199	-147.40152	-10.27687
739	6.150	948.45740	-107.69139	1487.93591	-154.17172	-94.58725	1299.82446	-894.00537	40.04299	1302.68982	22.30519	57.74115	-2.65959	602.91016	-312.52811	28.22466	-1142.58569	237.48790	45.84750	-827.06512	-146.31491	-10.21092
740	6.158	945.47327	-109.95787	1487.87939	-155.58330	-95.96834	1301.67749	-896.44617	39.12788	1304.99695	8.36647	58.77836	-2.64078	598.21301	-312.57657	22.12048	-1114.90735	230.99313	49.31371	-841.00000	-145.17825	-10.12628
741	6.167	942.54858	-112.26134	1487.69800	-157.03326	-97.33380	1303.40283	-898.81946	38.10362	1307.16931	-5.61337	59.82416	-2.59902	591.07837	-312.65775	15.75082	-1086.90234	224.41293	52.92418	-854.89435	-144.09450	-10.09215
742	6.175	939.69366	-114.55351	1487.37756	-158.50131	-98.65944	1304.99243	-901.12427	36.93073	1309.20203	-19.61383	60.86840	-2.53906	581.36627	-312.42093	9.75456	-1058.18933	217.56989	56.28789	-868.77258	-143.12546	-10.11316
743	6.183	936.92621	-116.79607	1486.89209	-159.97705	-99.92032	1306.44824	-903.35687	35.59529	1311.07886	-33.59676	61.87712	-2.49250	569.02551	-311.54202	5.10361	-1028.46875	210.19141	59.11530	-882.66162	-142.24597	-10.12144
744	6.192	934.27094	-118.97954	1486.21277	-161.46233	-101.10580	1307.77991	-905.51648	34.12810	1312.77173	-47.54762	62.83079	-2.47966	554.40155	-309.95258	2.34555	-997.74823	202.21361	61.36742	-896.57996	-141.38788	-10.05867
745	6.200	931.76080	-121.12187	1485.31165	-162.97385	-102.22108	1308.99597	-907.61157	32.59498	1314.25073	-61.49034	63.76365	-2.48433	538.50934	-308.01224	1.19096	-966.34204	194.14694	63.37747	-910.52057	-140.49901	-9.95112
746	6.208	929.44019	-123.25014	1484.16064	-164.54233	-103.27203	1310.10095	-909.65796	31.06307	1315.50781	-75.44160	64.72865	-2.46806	522.68616	-306.24115	0.91051	-934.66541	186.74619	65.58530	-924.44336	-139.54926	-9.86893
747	6.217	927.35815	-125.38222	1482.73145	-166.19400	-104.25022	1311.10254	-911.67377	29.57541	1316.56714	-89.37999	65.73706	-2.41606	507.76630	-304.83569	0.87244	-902.96155	180.29085	68.11961	-938.33557	-138.53375	-9.83015
748	6.225	925.55334	-127.51863	1480.99780	-167.93073	-105.13009	1312.01196	-913.68018	28.14944	1317.46362	-103.27608	66.74991	-2.35535	493.71387	-303.65479	0.76474	-871.21008	174.50446	70.79345	-952.25537	-137.48564	-9.81007
749	6.233	924.04492	-129.64717	1478.94128	-169.73613	-105.88527	1312.83984	-915.70465	26.78662	1318.21594	-117.11113	67.71195	-2.32468	480.00626	-302.58478	0.58502	-839.34717	169.16257	73.42826	-966.25214	-136.41908	-9.80663
750	6.242	922.83453	-131.75288	1476.55432	-171.59808	-106.51500	1313.59753	-917.77661	25.48201	1318.82056	-130.81700	68.60310	-2.32815	466.20691	-301.63300	0.45205	-807.50146	164.39697	75.98906	-980.26941	-135.33000	-9.83025
751	6.250	921.91028	-133.82567	1473.83679	-173.51556	-107.04387	1314.29846	-919.92114	24.23188	1319.25928	-144.24895	69.47548	-2.29466	452.21808	-300.76184	0.40875	-775.95343	160.32227	78.43211	-994.21436	-134.31584	-9.87281
752	6.258	921.24744	-135.85921	1470.79175	-175.48843	-107.48971	1314.95068	-922.15540	23.03865	1319.50415	-157.26503	70.42361	-2.10377	438.14359	-299.87616	0.40160	-745.00439	156.79973	80.57806	-1008.08130	-133.51378	-9.90715
753	6.267	920.81024	-137.84236	1467.42236	-177.51479	-107.84463	1315.55481	-924.48682	21.91412	1319.52112	-169.76573	71.51028	-1.68264	424.05942	-298.93335	0.37062	-714.90692	153.70343	82.18317	-1021.92554	-132.91258	-9.88775
754	6.275	920.56207	-139.75563	1463.73511	-179.60040	-108.08343	1316.10571	-926.91260	20.87854	1319.27930	-181.66814	72.72643	-1.04096	409.98071	-297.94861	0.29390	-685.77332	151.10489	83.07293	-1035.74951	-132.36382	-9.78859
755	6.283	920.47552	-141.57735	1459.74243	-181.76260	-108.18062	1316.59009	-929.42322	19.95029	1318.76489	-192.97084	73.98828	-0.20493	395.94159	-296.95184	0.17417	-657.56555	149.11237	83.17184	-1049.49536	-131.71597	-9.65090
756	6.292	920.53406	-143.29555	1455.46265	-184.02228	-108.13077	1316.98743	-932.00739	19.13776	1317.98633	-203.90013	75.17943	0.84168	382.00070	-295.98013	0.03002	-630.22528	147.71263	82.44855	-1063.14722	-130.91505	-9.54695
757	6.300	920.72968	-144.91240	1450.91821	-186.39188	-107.95670	1317.27087	-934.65552	18.44907	1316.96497	-214.91225	76.23547	2.21688	368.19550	-295.05029	-0.11445	-603.79517	146.93440	80.89008	-1076.76575	-130.04733	-9.50544
758	6.308	921.05707	-146.43120	1446.12964	-188.87384	-107.70237	1317.41272	-937.36182	17.89874	1315.71924	-226.36366	77.15942	4.29813	354.52405	-294.15039	-0.23759	-578.42749	147.05798	78.50048	-1090.42285	-129.23053	-9.50545
759	6.317	921.50616	-147.85039	1441.11084	-191.47333	-107.43259	1317.38940	-940.12433	17.49825	1314.25952	-237.95985	77.96410	7.87931	340.95248	-293.28284	-0.31661	-554.28448	148.41269	75.25244	-1104.12976	-128.44104	-9.52029
760	6.325	922.05969	-149.17656	1435.87244	-194.19711	-107.21481	1317.18323	-942.94061	17.25966	1312.58679	-248.41920	78.62041	13.96416	327.42081	-292.47119	-0.36262	-531.44647	151.05064	71.08011	-1117.84167	-127.58859	-9.53684
761	6.333	922.69904	-150.42513	1430.42822	-197.02908	-107.06946	1316.78271	-945.80341	17.21240	1310.68689	-255.73232	79.01560	23.01488	313.86871	-291.70740	-0.44810	-509.96680	154.80554	65.98874	-1131.52429	-126.70543	-9.55485
762	6.342	923.40686	-151.60191	1424.79639	-199.92043	-106.95692	1316.18701	-948.70349	17.40285	1308.52466	-258.00208	79.01740	34.30113	300.28186	-290.93600	-0.62451	-490.02539	159.55627	60.10009	-1145.16418	-125.87648	-9.59105
763	6.350	924.16443	-152.70088	1418.99866	-202.80960	-106.82425	1315.40894	-951.62500	17.87693	1306.05823	-254.34431	78.63445	46.18137	286.68875	-290.12442	-0.83293	-471.99646	165.27223	53.54486	-1158.77478	-125.14594	-9.64809
764	6.358	924.95465	-153.71980	1413.06018	-205.64101	-106.64348	1314.47095	-954.53363	18.66552	1303.27332	-245.14513	77.96909	57.01467	273.12299	-289.32788	-0.95788	-456.35333	171.83835	46.39967	-1172.43726	-124.60741	-9.65793
765	6.367	925.77277	-154.66481	1407.00916	-208.37177	-106.41136	1313.40125	-957.37872	19.77879	1300.20300	-231.57448	76.97749	65.81503	259.61316	-288.64749	-0.93310	-443.55554	178.94630	38.77560	-1186.23535	-124.28722	-9.53188
766	6.375	926.63397	-155.53789	1400.87793	-210.97723	-106.13564	1312.23376	-960.10864	21.20000	1296.90820	-214.93968	75.42686	72.39150	246.16544	-288.12152	-0.77359	-434.03046	186.16953	30.92903	-1200.11780	-123.86629	-9.30630
767	6.383	927.56873	-156.32683	1394.70264	-213.45012	-105.82037	1311.01013	-962.67560	22.89049	1293.44971	-196.32539	73.04700	77.13757	232.72794	-287.65701	-0.57231	-428.13983	193.04958	23.18604	-1213.90503	-122.91707	-9.13049
768	6.392	928.60797	-157.01353	1388.52478	-215.79556	-105.46938	1309.77515	-965.03418	24.81563	1289.87720	-176.52397	69.63257	80.65777	219.21368	-287.09570	-0.45047	-426.02673	199.10736	15.74591	-1227.47559	-121.45036	-9.07346
769	6.400	929.76862	-157.59193	1382.39661	-218.03314	-105.10849	1308.56555	-967.14417	26.95813	1286.22693	-156.11977	65.09415	83.46857	205.57425	-286.37329	-0.45372	-427.44122	203.92676	8.74536	-1240.87708	-119.82531	-9.07409
770	6.408	931.04749	-158.07390	1376.38599	-220.18982	-104.77597	1307.39954	-968.98145	29.30275	1282.52161	-135.56102	59.48686	85.86956	191.83658	-285.55960	-0.53985	-431.70398	207.36688	2.60701	-1254.28772	-118.38814	-9.07069
771	6.417	932.42175	-158.47475	1370.56958	-222.28262	-104.48434	1306.27588	-970.54700	31.81583	1278.78845	-115.11040	52.96606	87.93866	178.07910	-284.73969	-0.65785	-437.98938	209.67097	-1.92096	-1267.95776	-117.53708	-9.03469
772	6.425	933.84882	-158.79344	1365.02222	-224.31793	-104.21796	1305.17810	-971.86713	34.43636	1275.09241	-94.77049	45.70603	89.64899	164.36920	-283.93976	-0.76935	-445.95624	211.24458	-4.40882	-1281.98938	-117.43733	-8.94910
773	6.433	935.26941	-159.00902	1359.81287	-226.30399	-103.96266	1304.08044	-972.98602	37.08674	1271.55066	-74.32759	37.91127	91.03131	150.70779	-283.15903	-0.83447	-455.92059	212.38168	-5.28393	-1296.14746	-117.52176	-8.86656
774	6.442	936.61633	-159.10246	1355.00549	-228.25203	-103.70790	1302.95447	-973.95459	39.69133	1268.30835	-53.46980	29.83848	92.18640	137.05701	-282.38303	-0.84660	-468.00159	213.27380	-5.40551	-1310.12256	-117.06150	-8.86283
775	6.450	937.82355	-159.07240	1350.65808	-230.17020	-103.42953	1301.77502	-974.81360	42.18259	1265.50244	-31.89046	21.66138	93.13747	123.41213	-281.57483	-0.84896	-481.49377	214.08278	-5.36807	-1323.86621	-116.05052	-8.90353
776	6.458	938.83539	-158.92412	1346.82507	-232.06258	-103.10394	1300.52637	-975.58484	44.50446	1263.23657	-9.38339	13.36185	93.74380	109.80093	-280.70612	-0.87882	-495.42810	214.90979	-5.40347	-1337.52930	-114.96909	-8.88274
777	6.467	939.61523	-158.66182	1343.56360	-233.92818	-102.73243	1299.20593	-976.28296	46.62207	1261.57092	14.11491	4.84307	93.78522	96.23653	-279.77612	-0.93386	-509.28040	215.80873	-5.56231	-1351.21765	-114.03223	-8.73199
778	6.475	940.14490	-158.30168	1340.93713	-235.75142	-102.32678	1297.81812	-976.93451	48.52167	1260.52393	38.59360	-3.87064	93.12085	82.72247	-278.78259	-1.00577	-522.96326	216.81290	-5.80121	-1364.86279	-113.09166	-8.38405
779	6.483	940.41382	-157.87669	1339.00610	-237.49194	-101.88132	1296.36731	-977.58020	50.19879	1260.08057	64.05772	-12.59204	91.75513	69.28576	-277.69702	-1.10891	-536.50830	217.89934	-6.05938	-1378.25525	-112.04696	-7.67870
780	6.492	940.41028	-157.42570	1337.80945	-239.08778	-101.38142	1294.85425	-978.26202	51.64811	1260.19946	90.53214	-21.14406	89.76035	55.95290	-276.48657	-1.26949	-549.91010	219.01184	-6.31334	-1391.16724	-110.97774	-6.42542
781	6.500	940.11914	-156.98723	1337.35559	-240.46808	-100.83516	1293.27686	-979.00903	52.85311	1260.82043	117.99416	-29.50853	87.21277	42.68566	-275.16321	-1.49104	-563.15326	220.14392	-6.55156	-1403.49854	-109.91249	-4.58589
782	6.508	939.52063	-156.59679	1337.62329	-241.56790	-100.28191	1291.64172	-979.82770	53.79062	1261.86829	146.36357	-37.76835	84.20695	29.38332	-273.81165	-1.72274	-576.28638	221.31979	-6.74480	-1415.29346	-108.69252	-2.27317
783	6.517	938.58954	-156.27599	1338.56812	-242.36208	-99.77372	1289.98657	-980.70001	54.46504	1263.26001	175.57011	-45.96098	80.83306	15.98360	-272.56744	-1.87394	-589.41132	222.52432	-6.86895	-1426.60120	-107.03609	0.40626
784	6.525	937.30249	-156.02763	1340.13013	-242.90768	-99.36102	1288.39124	-981.58954	54.93002	1264.91638	205.55701	-53.99369	77.13780	2.52993	-271.51221	-1.88879	-602.58722	223.74190	-6.93839	-1437.42432	-104.74165	3.41823
785	6.533	935.65015	-155.84135	1342.24158	-243.32904	-99.08878	1286.95093	-982.45203	55.26668	1266.78113	236.26434	-61.68527	73.14750	-10.88041	-270.56207	-1.80798	-615.79938	224.99681	-6.98519	-1447.83423	-102.03584	6.86549
786	6.542	933.64093	-155.70311	1344.83069	-243.74365	-98.98088	1285.73096	-983.24841	55.55517	1268.83521	267.70303	-68.94104	68.89984	-24.19218	-269.54034	-1.72259	-629.03546	226.27678	-7.00704	-1457.94824	-99.55020	10.98620
787	6.550	931.29645	-155.59895	1347.82422	-244.21771	-99.01122	1284.75024	-983.95685	55.86287	1271.08862	299.96927	-75.86426	64.47651	-37.43897	-268.37320	-1.68600	-642.33191	227.50305	-6.96119	-1467.65356	-97.68507	15.84169
788	6.558	928.64789	-155.51305	1351.15234	-244.77777	-99.09686	1283.99756	-984.58264	56.23465	1273.54907	333.10126	-82.58121	60.08818	-50.69416	-267.14166	-1.70014	-655.71930	228.62198	-6.81907	-1476.38855	-96.24818	21.04887
789	6.567	925.73145	-155.43102	1354.75098	-245.42984	-99.14104	1283.45349	-985.15704	56.68953	1276.20166	366.90796	-88.97562	56.11598	-64.00309	-265.97256	-1.73105	-669.14777	229.65282	-6.63775	-1483.20068	-94.74467	25.95598
790	6.575	922.57855	-155.34267	1358.56213	-246.16925	-99.09492	1283.09570	-985.72260	57.23163	1279.01465	400.86392	-94.69720	52.96995	-77.38508	-264.92844	-1.73108	-682.53235	230.62910	-6.54193	-1487.08508	-92.66388	29.96676
791	6.583	919.21155	-155.23958	1362.53369	-246.99515	-98.97752	1282.89807	-986.31787	57.86090	1281.95557	434.10956	-99.36833	50.80690	-90.84150	-263.97693	-1.68730	-695.88287	231.56264	-6.57936	-1487.40601	-89.59338	32.71885
792	6.592	915.64880	-155.11723	1366.61646	-247.91153	-98.83032	1282.83447	-986.97180	58.57346	1285.00122	465.59735	-102.70116	49.34866	-104.34617	-263.04681	-1.62145	-709.30261	232.47864	-6.65519	-1484.04895	-85.49498	34.23002
793	6.600	911.90887	-154.97096	1370.76111	-248.90063	-98.65269	1282.88501	-987.70117	59.35639	1288.13562	494.38281	-104.52948	48.01404	-117.88352	-262.10080	-1.54906	-722.85602	233.40942	-6.66683	-1477.29468	-80.92454	34.98301
794	6.608	908.01080	-154.78658	1374.91736	-249.92133	-98.40259	1283.03748	-988.51013	60.18761	1291.34106	519.95087	-104.87315	46.26534	-131.48520	-261.14102	-1.48433	-736.49835	234.34882	-6.60989	-1467.72510	-76.67535	35.71435
795	6.617	903.97626	-154.54305	1379.03162	-250.94409	-98.05189	1283.28674	-989.39532	61.03899	1294.59399	542.32361	-103.94501	43.88205	-145.18655	-260.18158	-1.44851	-750.14331	235.28632	-6.52402	-1456.04858	-73.22788	36.90952
796	6.625	899.83069	-154.21895	1383.04980	-251.95816	-97.60102	1283.63074	-990.34985	61.87931	1297.86633	561.82098	-101.97191	40.99392	-158.97668	-259.23425	-1.43647	-763.78088	236.25359	-6.44586	-1442.70715	-70.73578	38.42997
797	6.633	895.60272	-153.78963	1386.92383	-252.94260	-97.05093	1284.06299	-991.36176	62.68513	1301.12280	578.67609	-99.01106	37.88896	-172.81155	-258.28650	-1.41496	-777.47992	237.26344	-6.41245	-1427.65100	-69.26524	39.70673
798	6.642	891.32477	-153.22777	1390.61963	-253.85115	-96.38931	1284.56787	-992.41302	63.44596	1304.32275	592.80200	-95.01221	34.72944	-186.64328	-257.31409	-1.36131	-791.28961	238.25995	-6.42321	-1410.48083	-68.83986	40.27288
799	6.650	887.03467	-152.51488	1394.11365	-254.62512	-95.59303	1285.12646	-993.47949	64.15446	1307.42834	603.83923	-89.99068	31.36142	-200.44659	-256.32562	-1.27833	-805.19427	239.18967	-6.41660	-1390.76392	-69.48520	40.07826
800	6.658	882.77722	-151.65437	1397.38489	-255.21721	-94.64124	1285.72131	-994.52789	64.80743	1310.40845	611.42670	-84.06007	27.40661	-214.25473	-255.33377	-1.18249	-819.13354	240.06830	-6.33698	-1368.33032	-71.23199	39.43335
801	6.667	878.60199	-150.67458	1400.40894	-255.61115	-93.53545	1286.33862	-995.52271	65.41191	1313.23840	615.45215	-77.34067	22.62519	-228.13623	-254.30902	-1.08884	-833.04364	240.95590	-6.20362	-1343.38501	-73.91153	38.75846
802	6.675	874.55908	-149.61864	1403.16101	-255.82529	-92.30582	1286.96899	-996.43842	65.97079	1315.90161	616.04602	-69.92535	17.19819	-242.11093	-253.23843	-1.00299	-846.92212	241.88809	-6.08110	-1316.35303	-77.11469	38.39556
803	6.683	870.69476	-148.53175	1405.62146	-255.89833	-90.99866	1287.60522	-997.26099	66.47301	1318.39038	613.44574	-62.00839	11.65328	-256.13937	-252.16846	-0.92605	-860.83142	242.83025	-5.99299	-1287.64551	-80.48053	38.61547
804	6.692	867.04761	-147.45213	1407.77820	-255.87277	-89.65952	1288.23767	-997.97729	66.91035	1320.69849	608.00079	-54.08922	6.62981	-270.18826	-251.13994	-0.85879	-874.80243	243.73657	-5.89535	-1257.62427	-83.90954	39.63257
805	6.700	863.64972	-146.40849	1409.62390	-255.78421	-88.32455	1288.85486	-998.57019	67.29296	1322.81848	600.28894	-47.04147	2.72495	-284.23837	-250.14665	-0.79160	-888.83246	244.63660	-5.73879	-1226.68884	-87.42354	41.44174
806	6.708	860.53088	-145.41972	1411.14905	-255.65286	-87.02245	1289.45410	-999.02368	67.63877	1324.74255	590.97241	-41.78412	0.29577	-298.25583	-249.15143	-0.71063	-902.95947	245.60425	-5.53567	-1195.25427	-90.93031	43.75264
807	6.717	857.72064	-144.49547	1412.33630	-255.48239	-85.78097	1290.04944	-999.32458	67.95070	1326.46692	580.33502	-38.63457	-0.78683	-312.21964	-248.11136	-0.62775	-917.17737	246.69630	-5.35566	-1163.61914	-94.26962	46.25685
808	6.725	855.24805	-143.63899	1413.16089	-255.26918	-84.63602	1290.65967	-999.46326	68.20641	1327.99329	568.28961	-37.05746	-1.07262	-326.13864	-247.01411	-0.58368	-931.36108	247.92033	-5.24754	-1131.86377	-97.37683	48.85609
809	6.733	853.13904	-142.84871	1413.59375	-255.01181	-83.62613	1291.28625	-999.44324	68.36968	1329.32532	555.02716	-36.17039	-1.11545	-340.00070	-245.89525	-0.60021	-945.41077	249.17578	-5.19973	-1099.92932	-100.30655	51.59658
810	6.742	851.41150	-142.11864	1413.60669	-254.71759	-82.77036	1291.90369	-999.29535	68.41180	1330.46362	541.17615	-35.36771	-1.17812	-353.74255	-244.82587	-0.61089	-959.34119	250.29230	-5.18502	-1067.85730	-103.18422	54.52339
811	6.750	850.07678	-141.44069	1413.17957	-254.41324	-82.06841	1292.47974	-999.08258	68.32552	1331.40222	527.26636	-34.45010	-1.30176	-367.27878	-243.87570	-0.44685	-973.18414	251.21567	-5.16847	-1035.92749	-106.08107	57.55691
812	6.758	849.14301	-140.80858	1412.30286	-254.15590	-81.52217	1292.99768	-998.89539	68.12691	1332.12329	513.45093	-33.40718	-1.48536	-380.52957	-243.06119	0.07679	-986.94775	252.08369	-5.09410	-1004.50629	-108.93472	60.45093
813	6.767	848.61145	-140.22392	1410.98096	-254.02472	-81.13460	1293.45544	-998.83813	67.84496	1332.59351	499.68610	-32.26168	-1.73869	-393.42322	-242.32458	1.05509	-1000.67053	253.06384	-4.94343	-973.78839	-111.70139	62.94241
814	6.775	848.47217	-139.69429	1409.23291	-254.09427	-80.89384	1293.85095	-999.01105	67.50050	1332.77686	485.92578	-31.06798	-2.03288	-405.90295	-241.56497	2.48878	-1014.40045	254.17377	-4.77482	-943.72021	-114.47456	64.90413
815	6.783	848.70343	-139.22536	1407.08606	-254.41809	-80.77602	1294.18286	-999.49316	67.09654	1332.65161	472.16220	-29.89042	-2.28187	-417.94821	-240.66119	4.37368	-1028.15356	255.31606	-4.66307	-914.11847	-117.39212	66.31496
816	6.792	849.27490	-138.82329	1404.56616	-255.03006	-80.75758	1294.45862	-1000.33374	66.63165	1332.21423	458.38727	-28.73665	-2.43167	-429.53909	-239.45093	6.76365	-1041.95996	256.45090	-4.60868	-884.81677	-120.58072	67.19072
817	6.800	850.15454	-138.49684	1401.69287	-255.95114	-80.82086	1294.69519	-1001.55243	66.12282	1331.47192	444.58469	-27.57806	-2.52450	-440.47769	-237.82745	9.78534	-1055.83191	257.63074	-4.53671	-855.73236	-124.19624	67.57941
818	6.808	851.31378	-138.24327	1398.47998	-257.19379	-80.95557	1294.90747	-1003.14075	65.61572	1330.43274	430.76855	-26.41818	-2.61732	-450.17679	-235.95879	13.62371	-1069.65796	258.89932	-4.39731	-826.87866	-128.38655	67.55838
819	6.817	852.72913	-138.03981	1394.93811	-258.75610	-81.16047	1295.09351	-1005.05841	65.16154	1329.10400	416.98349	-25.28448	-2.72101	-457.69260	-234.21312	18.36898	-1083.28064	260.29639	-4.19500	-798.34692	-133.20030	67.21246
820	6.825	854.38287	-137.86043	1391.07764	-260.61191	-81.43738	1295.22839	-1007.23560	64.78101	1327.49744	403.25888	-24.18665	-2.85026	-462.03226	-232.78876	23.81606	-1096.67175	261.84067	-3.95334	-770.23920	-138.58807	66.61107
821	6.833	856.25793	-137.69359	1386.91345	-262.71552	-81.77408	1295.27405	-1009.59521	64.45842	1325.62634	389.59326	-23.11632	-3.02358	-462.45743	-231.63066	29.49701	-1109.99097	263.29425	-3.78528	-742.63019	-144.49098	65.78299
822	6.842	858.32837	-137.53252	1382.47070	-265.01340	-82.13650	1295.19788	-1012.07574	64.16110	1323.50098	375.96716	-22.06458	-3.21364	-458.60867	-230.70746	34.82337	-1123.51892	264.23325	-3.86949	-715.59119	-150.89972	64.70845
823	6.850	860.55933	-137.36269	1377.78552	-267.44550	-82.48578	1294.98914	-1014.63361	63.85394	1321.13184	362.35709	-21.02917	-3.37777	-450.47934	-230.20041	39.13095	-1137.40210	264.62836	-4.20545	-689.22009	-157.78934	63.33211
824	6.858	862.91632	-137.17360	1372.90027	-269.94623	-82.79723	1294.66394	-1017.23303	63.49702	1318.53625	348.75024	-20.00968	-3.51115	-438.28598	-230.43997	41.85756	-1151.46533	264.94644	-4.56071	-663.71106	-165.01346	61.57730
825	6.867	865.37048	-136.97414	1367.85815	-272.45853	-83.06226	1294.25488	-1019.83960	63.04775	1315.73962	335.15491	-19.00201	-3.62191	-422.35306	-231.72227	42.87200	-1165.43872	265.57892	-4.72695	-639.38257	-172.33823	59.35788
826	6.875	867.89514	-136.78862	1362.70129	-274.95221	-83.29469	1293.79272	-1022.42047	62.47733	1312.76929	321.58679	-17.98540	-3.67255	-403.14273	-234.12347	42.53902	-1179.21277	266.59033	-4.68126	-616.54480	-179.54111	56.56996
827	6.883	870.46411	-136.63878	1357.47229	-277.42975	-83.54873	1293.29529	-1024.95056	61.77210	1309.65210	308.02765	-16.87988	-3.58934	-381.32623	-237.38280	41.44778	-1192.81287	267.84039	-4.54816	-595.39978	-186.44891	53.12254
828	6.892	873.05450	-136.53383	1352.21912	-279.90784	-83.90793	1292.76929	-1027.41516	60.91779	1306.41675	294.43451	-15.57623	-3.34638	-357.73120	-240.94423	40.11968	-1206.37854	269.02744	-4.49711	-576.11676	-192.97081	49.03981
829	6.900	875.64905	-136.48363	1346.99756	-282.38867	-84.43082	1292.21948	-1029.80286	59.89606	1303.09082	280.83572	-14.10404	-3.02258	-333.18015	-244.21407	38.88231	-1220.12341	269.85834	-4.60215	-558.91199	-199.05602	44.48085
830	6.908	878.23419	-136.51033	1341.86780	-284.85040	-85.10995	1291.65845	-1032.09473	58.69458	1299.69165	267.32919	-12.67464	-2.75494	-308.29773	-246.85233	37.90282	-1234.09399	270.37842	-4.77439	-544.04309	-204.60629	39.64948
831	6.917	880.79199	-136.63496	1336.88599	-287.25873	-85.88887	1291.10657	-1034.26025	57.31564	1296.21777	253.91838	-11.46997	-2.63818	-283.38797	-248.83109	37.28213	-1248.05017	271.02475	-4.83408	-531.79431	-209.52496	34.73124
832	6.925	883.30066	-136.86534	1332.09998	-289.58087	-86.70866	1290.58337	-1036.26416	55.78212	1292.64661	240.46127	-10.48145	-2.66686	-258.46292	-250.29553	37.10513	-1261.74561	272.20068	-4.66926	-522.46289	-213.73134	29.84705
833	6.933	885.74109	-137.20131	1327.55029	-291.79285	-87.53263	1290.10437	-1038.07422	54.14308	1288.94214	226.87764	-9.55439	-2.74137	-233.36163	-251.42487	37.42175	-1275.22803	273.83121	-4.36852	-516.28943	-217.01947	24.98061
834	6.942	888.09320	-137.63353	1323.27075	-293.88046	-88.34229	1289.68518	-1039.65894	52.46806	1285.07104	213.29099	-8.52106	-2.73711	-207.85873	-252.35745	38.19651	-1288.71448	275.48215	-4.12629	-513.37958	-218.99655	19.94476
835	6.950	890.33337	-138.13628	1319.29004	-295.83282	-89.12921	1289.34302	-1040.99219	50.81501	1281.02271	199.81989	-7.33234	-2.61270	-181.74756	-253.15872	39.29276	-1302.31897	276.82449	-4.01852	-513.62958	-219.26654	14.48184
836	6.958	892.44458	-138.67726	1315.63403	-297.63403	-89.88582	1289.09021	-1042.07190	49.18818	1276.83252	186.35989	-6.07915	-2.43481	-154.91013	-253.81902	40.52538	-1316.04736	277.84750	-3.97383	-516.64441	-217.80548	8.51283
837	6.967	894.42041	-139.23146	1312.32874	-299.26245	-90.59592	1288.92944	-1042.93677	47.53109	1272.60168	172.72467	-4.85500	-2.28402	-127.35514	-254.28699	41.75883	-1329.90442	278.71313	-3.91520	-521.90210	-215.21333	2.42092
838	6.975	896.25671	-139.78285	1309.40015	-300.69836	-91.23838	1288.85522	-1043.65234	45.76640	1268.47668	158.89149	-3.66608	-2.18763	-99.20783	-254.54169	42.99290	-1343.88940	279.55472	-3.84515	-529.22388	-212.45509	-2.90804
839	6.983	897.94446	-140.32918	1306.87476	-301.92960	-91.79909	1288.85168	-1044.26538	43.84701	1264.59521	144.99620	-2.51830	-2.15324	-70.65330	-254.64206	44.33327	-1357.96570	280.41855	-3.83504	-538.87158	-210.22809	-6.59635
840	6.992	899.46564	-140.88649	1304.78259	-302.95041	-92.27985	1288.88635	-1044.77832	41.78476	1261.06714	131.12108	-1.48705	-2.21600	-41.86396	-254.66641	45.85264	-1372.11560	281.24765	-3.99157	-550.85120	-208.64011	-8.46908
841	7.000	900.79150	-141.48051	1303.15491	-303.76306	-92.69624	1288.90955	-1045.16138	39.65687	1258.00037	117.18565	-0.66587	-2.41890	-12.96015	-254.63568	47.53102	-1386.33496	281.94687	-4.36398	-564.38672	-207.46404	-9.09261
842	7.008	901.88721	-142.13710	1302.02014	-304.38074	-93.06619	1288.86121	-1045.37756	37.59954	1255.51636	103.10328	-0.07370	-2.75205	15.99657	-254.54388	49.31540	-1400.53833	282.55670	-4.79897	-578.44165	-206.50275	-9.18736
843	7.017	902.72070	-142.87520	1301.40503	-304.82248	-93.40427	1288.67859	-1045.40576	35.78186	1253.73669	88.97984	0.40517	-3.13433	44.99618	-254.40485	51.14606	-1414.55200	283.23740	-4.96638	-592.45184	-205.69205	-9.18658
844	7.025	903.26642	-143.69695	1301.33704	-305.10733	-93.72655	1288.30420	-1045.25854	34.35821	1252.75208	75.03032	0.93797	-3.47299	74.04269	-254.24071	52.93414	-1428.14526	284.09973	-4.60253	-606.31384	-205.01379	-9.24207
845	7.033	903.50702	-144.59090	1301.84021	-305.25620	-94.05634	1287.70044	-1044.98364	33.42926	1252.59021	61.31683	1.57800	-3.73147	103.10876	-254.06937	54.56633	-1441.13574	285.07932	-3.71816	-620.03516	-204.42622	-9.39497
846	7.042	903.43463	-145.54506	1302.92651	-305.29211	-94.42103	1286.86963	-1044.65137	33.03232	1253.20654	47.71973	2.25949	-3.91951	132.14395	-253.91238	55.93538	-1453.49634	285.93936	-2.48274	-633.62634	-203.87704	-9.64645
847	7.050	903.04730	-146.54668	1304.58923	-305.23557	-94.83995	1285.86011	-1044.32886	33.14478	1254.50220	34.13506	2.92162	-4.05614	161.13626	-253.79034	56.95273	-1465.19336	286.62720	-0.80780	-647.11963	-203.32535	-9.94464
848	7.058	902.34430	-147.58083	1306.80371	-305.10263	-95.31480	1284.74744	-1044.05566	33.69008	1256.34656	20.55328	3.55044	-4.16072	190.15497	-253.70715	57.53550	-1476.10913	287.59247	1.78388	-660.55676	-202.75494	-10.21349
849	7.067	901.32666	-148.63557	1309.53076	-304.90717	-95.82649	1283.61023	-1043.83704	34.55453	1258.58850	6.97052	4.16580	-4.21782	219.33105	-253.65865	57.60584	-1486.32410	289.29492	5.63168	-673.98236	-202.19427	-10.41006
850	7.075	900.00018	-149.70140	1312.72253	-304.66385	-96.33028	1282.51892	-1043.65820	35.60746	1261.08081	-6.65364	4.80210	-4.17856	248.82773	-253.64627	57.11250	-1496.26453	291.24509	10.34065	-687.41113	-201.68518	-10.54262
851	7.083	898.37372	-150.77440	1316.32764	-304.38831	-96.75478	1281.53418	-1043.50623	36.71024	1263.71619	-20.32625	5.45015	-4.06213	278.79636	-253.70049	56.08731	-1506.36816	292.12811	15.04813	-700.80591	-201.23218	-10.64915
852	7.092	896.45636	-151.86571	1320.29492	-304.09332	-97.02257	1280.70374	-1043.37573	37.72403	1266.44092	-33.98582	6.06805	-3.97574	309.26392	-253.92502	54.71902	-1516.63062	291.30084	19.41735	-714.13910	-200.80884	-10.75918
853	7.100	894.25745	-152.99501	1324.56982	-303.78534	-97.08759	1280.05078	-1043.25818	38.52609	1269.24219	-47.56059	6.65771	-3.99818	340.00046	-254.47083	53.33491	-1526.50818	289.50574	23.99277	-727.44775	-200.37236	-10.87112
854	7.108	891.78992	-154.16917	1329.09143	-303.46027	-96.95348	1279.56226	-1043.13806	39.02626	1272.12854	-61.03111	7.25745	-4.11779	370.44394	-255.43707	52.24429	-1535.13794	287.72635	29.42511	-740.80280	-199.86559	-10.95862
855	7.117	889.07214	-155.37569	1333.79272	-303.09888	-96.66217	1279.19983	-1043.00061	39.17745	1275.11658	-74.45164	7.88940	-4.27169	399.72485	-256.81799	51.52320	-1541.47620	286.01236	35.69441	-754.23315	-199.22998	-11.00956
856	7.125	886.12695	-156.59718	1338.60498	-302.67700	-96.28584	1278.92432	-1042.83752	38.97766	1278.21887	-87.91325	8.56701	-4.39581	426.82971	-258.51489	50.88984	-1544.38647	283.64499	42.02423	-767.71088	-198.43616	-11.04855
857	7.133	882.98193	-157.82335	1343.46045	-302.18790	-95.93037	1278.70911	-1042.65027	38.45936	1281.43726	-101.45915	9.32015	-4.45742	450.88345	-260.37225	49.81514	-1543.10107	279.93784	47.22202	-781.23035	-197.52284	-11.08673
858	7.142	879.66956	-159.05336	1348.29285	-301.65256	-95.72211	1278.54102	-1042.44739	37.67225	1284.76038	-115.05882	10.17965	-4.46908	471.43588	-262.24927	47.82367	-1537.71252	274.64377	50.29937	-794.83081	-196.57628	-11.09250
859	7.150	876.22412	-160.29771	1353.04517	-301.11136	-95.77211	1278.42041	-1042.23779	36.67149	1288.16797	-128.68132	11.14771	-4.45569	488.57306	-264.09903	44.74995	-1529.02515	267.82025	51.11534	-808.49658	-195.64563	-11.04083
860	7.158	872.68115	-161.57713	1357.67432	-300.61292	-96.14679	1278.36304	-1042.02869	35.51155	1291.63464	-142.34044	12.17541	-4.41445	502.75327	-265.96777	40.75978	-1517.97180	259.79321	50.62857	-822.14923	-194.71503	-10.94081
861	7.167	869.07617	-162.91914	1362.14905	-300.20288	-96.85921	1278.39807	-1041.83301	34.23900	1295.13110	-156.05446	13.18033	-4.33732	514.45007	-267.90851	36.14919	-1505.14331	251.29117	50.43608	-835.78760	-193.76749	-10.81371
862	7.175	865.43823	-164.35225	1366.44092	-299.89996	-97.87123	1278.55798	-1041.67554	32.89015	1298.62329	-169.81865	14.12283	-4.23969	523.84735	-269.90552	31.11028	-1490.73267	243.07071	51.50338	-849.50354	-192.81296	-10.68966
863	7.183	861.79150	-165.88841	1370.51892	-299.68292	-99.11020	1278.86658	-1041.58826	31.49812	1302.06995	-183.62962	15.02882	-4.14563	530.80267	-271.87659	25.65487	-1474.76392	235.29156	53.20308	-863.34570	-191.88097	-10.61668
864	7.192	858.16748	-167.50945	1374.34937	-299.51508	-100.50087	1279.33252	-1041.59900	30.09454	1305.41943	-197.49846	15.91892	-4.07580	535.00195	-273.72729	19.75271	-1457.09839	227.56680	54.02991	-877.27209	-191.04172	-10.63060
865	7.200	854.60901	-169.17366	1377.89819	-299.38040	-101.99478	1279.95361	-1041.72168	28.69591	1308.61414	-211.43016	16.79074	-4.04180	536.09894	-275.39331	13.59673	-1437.29224	219.66415	53.16737	-891.21729	-190.33188	-10.70362
866	7.208	851.15973	-170.83040	1381.13513	-299.28268	-103.57198	1280.72681	-1041.94934	27.29012	1311.60449	-225.40865	17.66678	-4.02497	533.81012	-276.78098	7.78049	-1414.80615	211.85490	50.96051	-905.16663	-189.62238	-10.76070
867	7.217	847.85498	-172.43187	1384.03674	-299.21170	-105.21048	1281.65076	-1042.25208	25.84199	1314.35864	-239.42192	18.57232	-3.97625	528.05792	-277.63303	3.14641	-1389.42480	204.44339	48.16538	-919.16522	-188.69035	-10.76518
868	7.225	844.72223	-173.93919	1386.58398	-299.13000	-106.85990	1282.71838	-1042.58057	24.31271	1316.86475	-253.49361	19.49179	-3.86837	519.12335	-277.58246	0.29895	-1361.39014	197.33948	45.34682	-933.23547	-187.46098	-10.74680
869	7.233	841.79175	-175.32335	1388.75610	-298.99185	-108.44788	1283.91394	-1042.87769	22.67751	1319.13159	-267.63348	20.40897	-3.74041	507.64789	-276.48352	-0.81187	-1331.21179	190.32886	42.92189	-947.31958	-186.08711	-10.75796
870	7.242	839.11108	-176.56734	1390.52710	-298.76340	-109.90880	1285.22192	-1043.09888	20.92811	1321.18689	-281.76245	21.35699	-3.66551	494.49719	-274.66501	-0.82576	-1299.43799	183.44806	41.25886	-961.35022	-184.78828	-10.82660
871	7.250	836.74268	-177.67027	1391.86816	-298.43747	-111.20926	1286.64111	-1043.22864	19.06051	1323.06494	-295.76385	22.39095	-3.67448	480.56454	-272.75870	-0.52983	-1266.53345	176.90631	40.56702	-975.33069	-183.69856	-10.90870
872	7.258	834.74451	-178.64519	1392.75500	-298.03979	-112.34315	1288.18811	-1043.28833	17.07570	1324.78967	-309.56732	23.53246	-3.70991	466.50082	-271.21295	-0.41498	-1232.83374	170.79828	40.78398	-989.30579	-182.84079	-10.89457
873	7.267	833.15186	-179.50948	1393.17505	-297.61273	-113.30034	1289.87646	-1043.32959	14.99907	1326.36438	-323.10284	24.77643	-3.65487	452.56238	-270.01791	-0.52316	-1198.54028	164.99036	41.64779	-1003.27594	-182.09933	-10.72806
874	7.275	831.96698	-180.27971	1393.12598	-297.19000	-114.05440	1291.68420	-1043.41858	12.88378	1327.77161	-336.22473	26.12329	-3.41849	438.74631	-268.94244	-0.68055	-1163.77734	159.27972	42.91568	-1017.21173	-181.25673	-10.49226
875	7.283	831.15869	-180.97340	1392.61023	-296.79099	-114.59128	1293.53821	-1043.62073	10.78531	1328.98047	-348.73877	27.55640	-2.99183	424.99399	-267.87592	-0.81030	-1128.70361	153.61504	44.43139	-1031.15356	-180.25902	-10.30203
876	7.292	830.67383	-181.61089	1391.63623	-296.43918	-114.94009	1295.33569	-1043.99060	8.74100	1329.95520	-360.48651	29.02974	-2.41426	411.25754	-266.84946	-0.95876	-1093.57886	148.08612	46.02472	-1045.15161	-179.31113	-10.17318
877	7.300	830.45557	-182.21928	1390.21997	-296.18066	-115.16566	1296.99072	-1044.56836	6.77811	1330.66345	-371.44385	30.51741	-1.70659	397.50681	-265.90125	-1.14419	-1058.72327	142.75305	47.49393	-1059.11963	-178.54875	-10.06112
878	7.308	830.45563	-182.83351	1388.38574	-296.08148	-115.33644	1298.45728	-1045.38025	4.92601	1331.08411	-381.85840	32.02829	-0.86086	383.74680	-265.03067	-1.30756	-1024.42126	137.59741	48.66286	-1072.91760	-177.85202	-9.96069
879	7.317	830.64136	-183.48027	1386.16101	-296.21228	-115.49875	1299.72070	-1046.44946	3.20663	1331.21289	-392.34052	33.59024	0.16475	370.00864	-264.20764	-1.39703	-990.86249	132.65942	49.42763	-1086.55762	-177.05275	-9.90049
880	7.325	830.99933	-184.16331	1383.56836	-296.63321	-115.66372	1300.78271	-1047.81116	1.61466	1331.06360	-403.61743	35.28209	1.55803	356.32779	-263.38232	-1.44070	-958.10114	128.12698	49.76187	-1100.17090	-176.14452	-9.86840
881	7.333	831.53021	-184.86888	1380.62183	-297.38354	-115.80565	1301.65173	-1049.50940	0.11015	1330.66016	-415.86005	37.21603	3.85145	342.73447	-262.51068	-1.50450	-925.98132	124.12979	49.63797	-1113.79980	-175.28772	-9.80792
882	7.342	832.23743	-185.57689	1377.32971	-298.47208	-115.86703	1302.33057	-1051.57312	-1.36131	1330.02124	-428.02985	39.42550	7.98562	329.23459	-261.59140	-1.61158	-894.20392	120.63327	48.98985	-1127.36560	-174.63525	-9.67823
883	7.350	833.12048	-186.26619	1373.69897	-299.87048	-115.76927	1302.81641	-1053.98596	-2.81587	1329.15369	-437.81970	41.76003	14.74230	315.80008	-260.67105	-1.73702	-862.57739	117.74112	47.80219	-1140.79504	-174.09010	-9.51215
884	7.358	834.17651	-186.91350	1369.73547	-301.52502	-115.43988	1303.11133	-1056.66760	-4.18238	1328.05493	-442.45227	43.84431	23.63816	302.40524	-259.78491	-1.85016	-831.15356	115.73737	46.13617	-1154.10083	-173.35277	-9.40828
885	7.367	835.40222	-187.49028	1365.44446	-303.38385	-114.84355	1303.23389	-1059.49792	-5.33337	1326.71655	-440.06451	45.24791	32.68880	289.04904	-258.91000	-1.93678	-800.19177	114.78067	44.01865	-1167.39294	-172.31592	-9.41152
886	7.375	836.79456	-187.96870	1360.83484	-305.40396	-113.98209	1303.21606	-1062.37231	-6.17489	1325.12866	-430.60138	45.83419	39.74660	275.71878	-257.99988	-2.00134	-770.06665	114.93970	41.38694	-1180.79724	-171.18634	-9.43830
887	7.383	838.34912	-188.33208	1355.92566	-307.53116	-112.86952	1303.09094	-1065.22144	-6.67213	1323.29199	-415.41528	45.86622	43.93491	262.36844	-257.03445	-2.05190	-741.11761	116.39703	38.15144	-1194.32971	-170.15677	-9.38365
888	7.392	840.05920	-188.57387	1350.74780	-309.69446	-111.52260	1302.88086	-1067.98975	-6.80778	1321.22888	-396.23425	45.73497	45.77530	248.94492	-256.03470	-2.08471	-713.56555	119.40213	34.25422	-1207.91284	-169.28113	-9.24788
889	7.400	841.91992	-188.69484	1345.34143	-311.83322	-109.97562	1302.59778	-1070.62366	-6.56742	1318.98206	-374.53717	45.65598	46.38032	235.41910	-255.06293	-2.09427	-687.63068	124.20074	29.68964	-1221.51526	-168.64075	-9.09316
890	7.408	843.92615	-188.70540	1339.75342	-313.92648	-108.29674	1302.25220	-1073.07544	-5.95869	1316.59863	-351.49554	45.61184	46.69920	221.80014	-254.21039	-2.06784	-663.70398	131.10262	24.55549	-1235.18103	-168.25436	-8.95259
891	7.417	846.06274	-188.61772	1334.03955	-315.99225	-106.57735	1301.86719	-1075.31091	-5.01882	1314.10718	-328.05450	45.45099	47.20259	208.14963	-253.55302	-1.97627	-642.37189	140.39752	19.12582	-1248.92249	-167.89214	-8.85676
892	7.425	848.30011	-188.43355	1328.26733	-318.06244	-104.89459	1301.48364	-1077.31335	-3.80373	1311.50317	-304.81543	44.93885	47.91045	194.56259	-253.07784	-1.81491	-624.30981	151.99084	13.81491	-1262.67969	-167.27467	-8.84295
893	7.433	850.60040	-188.14290	1322.51550	-320.15533	-103.28320	1301.15100	-1079.08301	-2.37923	1308.75427	-281.83716	43.82362	48.63030	181.07974	-252.65109	-1.63117	-610.12939	165.17834	9.03194	-1276.39636	-166.38432	-8.88622
894	7.442	852.92523	-187.72969	1316.87244	-322.26288	-101.73450	1300.90649	-1080.63391	-0.82047	1305.82129	-258.72205	41.98631	49.22217	167.64401	-252.11469	-1.48025	-600.20715	178.79381	5.06813	-1290.08179	-165.41544	-8.91795
895	7.450	855.24048	-187.18025	1311.43274	-324.35754	-100.22324	1300.76074	-1081.98755	0.80015	1302.67908	-234.99565	39.51314	49.67484	154.17435	-251.42551	-1.37655	-594.52075	191.47096	1.92097	-1303.76233	-164.50313	-8.91053
896	7.458	857.51526	-186.48912	1306.29248	-326.40948	-98.74832	1300.69714	-1083.16284	2.43995	1299.32800	-210.39052	36.62851	50.02200	140.63931	-250.64038	-1.30932	-592.53674	202.05055	-0.73677	-1317.38025	-163.58383	-8.90038
897	7.467	859.71997	-185.65742	1301.54041	-328.39520	-97.34332	1300.68286	-1084.16858	4.10441	1295.80139	-184.83104	33.59400	50.28431	127.05294	-249.78891	-1.28763	-593.38684	210.15424	-2.98206	-1330.81067	-162.40971	-8.93843
898	7.475	861.82312	-184.69389	1297.24927	-330.28888	-96.05203	1300.68127	-1085.00073	5.82888	1292.17590	-158.30919	30.60255	50.48256	113.44802	-248.84973	-1.32846	-596.55890	216.15982	-4.39008	-1344.01074	-160.70898	-9.02085
899	7.483	863.79224	-183.61751	1293.47632	-332.05099	-94.90717	1300.65759	-1085.64893	7.63282	1288.57581	-130.84102	27.68287	50.65959	99.86001	-247.81911	-1.40771	-602.44684	220.44469	-4.83808	-1357.09729	-158.55122	-9.09527
900	7.492	865.59869	-182.45534	1290.27026	-333.63190	-93.92596	1300.57642	-1086.10461	9.50026	1285.15918	-102.51015	24.73044	50.88681	86.30132	-246.72562	-1.47608	-611.65247	223.14235	-4.86163	-1370.30469	-156.51819	-9.12990
901	7.500	867.21753	-181.23811	1287.67749	-334.98782	-93.11329	1300.40027	-1086.36060	11.39624	1282.09106	-73.48842	21.70059	51.26492	72.75307	-245.60866	-1.51318	-623.73773	224.62604	-4.95111	-1383.84265	-155.18811	-9.13978
902	7.508	868.61993	-179.98973	1285.74048	-336.08813	-92.46211	1300.08789	-1086.41028	13.28777	1279.51880	-43.96507	18.71422	51.88807	59.20245	-244.51733	-1.52989	-637.31512	225.56943	-5.15682	-1397.70203	-154.56738	-9.13693
903	7.517	869.76917	-178.71812	1284.49023	-336.90955	-91.95320	1299.59253	-1086.25745	15.15838	1277.55237	-14.10101	15.86524	52.75536	45.66348	-243.47430	-1.53965	-651.20282	226.48248	-5.38112	-1411.67676	-154.23512	-9.08640
904	7.525	870.63275	-177.42250	1283.94031	-337.43555	-91.56139	1298.86816	-1085.93384	16.99556	1276.25403	15.95419	13.05766	53.76116	32.14654	-242.41040	-1.55972	-664.96356	227.50267	-5.60585	-1425.50488	-153.54005	-8.95883
905	7.533	871.19531	-176.10753	1284.08801	-337.66946	-91.25745	1297.89392	-1085.50549	18.75473	1275.63855	46.09877	10.17426	54.81491	18.62881	-241.18869	-1.63918	-678.60156	228.56471	-5.82728	-1438.91394	-151.90923	-8.65868
906	7.542	871.45435	-174.78471	1284.92102	-337.64978	-91.00066	1296.69983	-1085.05396	20.35517	1275.68176	76.31973	7.21408	55.89575	5.07394	-239.75372	-1.82785	-692.18274	229.59232	-5.97798	-1451.78027	-149.76312	-7.82669
907	7.550	871.40784	-173.46382	1286.42078	-337.43997	-90.74439	1295.35754	-1084.64526	21.71952	1276.32837	106.64946	4.20995	56.96241	-8.51920	-238.24968	-2.07893	-705.71967	230.56485	-5.99373	-1464.20239	-148.23711	-6.08368
908	7.558	871.05017	-172.14989	1288.56348	-337.10107	-90.46352	1293.93958	-1084.30969	22.81267	1277.49988	137.12097	1.21137	57.87801	-22.10828	-236.91234	-2.25957	-719.20917	231.52341	-5.91834	-1476.31787	-147.60754	-3.47426
909	7.567	870.37457	-170.84755	1291.31763	-336.68536	-90.17110	1292.49536	-1084.04163	23.65553	1279.10767	167.76955	-1.70406	58.44703	-35.64085	-235.85669	-2.28922	-732.66785	232.55022	-5.84858	-1488.20959	-147.21046	-0.33968
910	7.575	869.37994	-169.55836	1294.63806	-336.23526	-89.90012	1291.06006	-1083.81311	24.31280	1281.06763	198.64076	-4.52134	58.50516	-49.08015	-235.02618	-2.20297	-746.12024	233.71402	-5.80785	-1499.85779	-146.50465	3.05109
911	7.583	868.07471	-168.27998	1298.46692	-335.77423	-89.67238	1289.66162	-1083.58936	24.86210	1283.30969	229.83902	-7.27475	58.00233	-62.42728	-234.25885	-2.09519	-759.57617	235.00464	-5.77295	-1511.13306	-145.28432	6.65440
912	7.592	866.47150	-167.01540	1302.73950	-335.31592	-89.48822	1288.32312	-1083.34387	25.36340	1285.77917	261.57452	-9.89030	57.05791	-75.73612	-233.38045	-2.03753	-773.02716	236.32945	-5.75364	-1521.93164	-143.47855	10.65513
913	7.600	864.58057	-165.77629	1307.38879	-334.88638	-89.34065	1287.06287	-1083.06567	25.85048	1288.43750	294.04208	-12.16325	55.94561	-89.07572	-232.32532	-2.03629	-786.43457	237.59418	-5.78341	-1532.06152	-141.16167	15.20385
914	7.608	862.41144	-164.57759	1312.34595	-334.52740	-89.23074	1285.89563	-1082.75610	26.34171	1291.26184	327.15854	-13.88876	55.03078	-102.46650	-231.13911	-2.06876	-799.74719	238.76128	-5.86983	-1540.95752	-138.63496	20.13297
915	7.617	859.97858	-163.42921	1317.54480	-334.27762	-89.16524	1284.82971	-1082.42432	26.84519	1294.24170	360.35922	-14.91502	54.67429	-115.87980	-229.88701	-2.12543	-812.97534	239.82890	-5.95994	-1547.61633	-136.22754	24.98642
916	7.625	857.30487	-162.32430	1322.92651	-334.15033	-89.14005	1283.87024	-1082.08325	27.35920	1297.37024	392.57013	-15.17412	55.00940	-129.29962	-228.64241	-2.18324	-826.21204	240.83258	-5.98027	-1550.82751	-133.82924	29.16325
917	7.633	854.41724	-161.23412	1328.43652	-334.12344	-89.12383	1283.02576	-1081.74060	27.88528	1300.62939	422.43329	-14.78571	55.66954	-142.74521	-227.49127	-2.19465	-839.56891	241.87228	-5.91801	-1549.74744	-130.93294	32.14477
918	7.642	851.33826	-160.12459	1334.02075	-334.14600	-89.05461	1282.31165	-1081.39453	28.44036	1303.98401	448.77454	-14.05393	55.80957	-156.23416	-226.46950	-2.14437	-853.09412	243.00871	-5.81616	-1544.39441	-127.14845	33.84483
919	7.650	848.08588	-158.98241	1339.62488	-334.16077	-88.85989	1281.73633	-1081.03918	29.05115	1307.39050	471.06198	-13.27812	54.58190	-169.76035	-225.53149	-2.06992	-866.72388	244.12775	-5.70249	-1535.51392	-122.56227	34.75901
920	7.658	844.67999	-157.81877	1345.19128	-334.13525	-88.49338	1281.29578	-1080.67371	29.73826	1310.80591	489.55615	-12.56246	51.69232	-183.31046	-224.60165	-2.00392	-880.33740	245.05902	-5.57849	-1523.99622	-117.78455	35.67834
921	7.667	841.14490	-156.64861	1350.65515	-334.07785	-87.95499	1280.98730	-1080.30554	30.50269	1314.19104	505.06403	-11.79754	47.52282	-196.88248	-223.62904	-1.94704	-893.87640	245.82549	-5.45597	-1510.38074	-113.62487	37.06123
922	7.675	837.50873	-155.47011	1355.94922	-334.01971	-87.26788	1280.81775	-1079.94751	31.32499	1317.51123	518.46967	-10.81886	42.78702	-210.48532	-222.59798	-1.89732	-907.39343	246.62419	-5.33721	-1494.72095	-110.56332	38.54335
923	7.683	833.80334	-154.26018	1361.01660	-333.97995	-86.44158	1280.79333	-1079.61255	32.17743	1320.73743	530.32855	-9.59971	38.08500	-224.13507	-221.52272	-1.85793	-920.98523	247.55023	-5.19117	-1476.75452	-108.51933	39.22836
924	7.692	830.06299	-152.97981	1365.81567	-333.95038	-85.46416	1280.91028	-1079.30725	33.03544	1323.84253	540.70148	-8.26166	33.66052	-237.84225	-220.44217	-1.82265	-934.69012	248.50906	-4.99228	-1456.14514	-107.14585	38.55226
925	7.700	826.32538	-151.58501	1370.32080	-333.90302	-84.30958	1281.15356	-1079.02490	33.88078	1326.79700	549.22467	-6.88691	29.40452	-251.60526	-219.40753	-1.77317	-948.46490	249.43466	-4.75179	-1432.68347	-106.23018	36.72026
926	7.708	822.63428	-150.04295	1374.52014	-333.80136	-82.94208	1281.50317	-1078.74609	34.69869	1329.56982	555.31805	-5.37135	25.03216	-265.42834	-218.43861	-1.69740	-962.26001	250.37486	-4.52882	-1406.43335	-105.76195	34.41299
927	7.717	819.03491	-148.34703	1378.40942	-333.61035	-81.33891	1281.94568	-1078.44727	35.47568	1332.13464	558.41687	-3.48870	20.34092	-279.32120	-217.49152	-1.61112	-976.08533	251.33589	-4.40312	-1377.75378	-105.77469	32.34741
928	7.725	815.56952	-146.51915	1381.98096	-333.30579	-79.52278	1282.47815	-1078.11035	36.20204	1334.47327	558.16156	-1.12674	15.37897	-293.27045	-216.50697	-1.53926	-989.97614	252.25507	-4.38267	-1347.19531	-106.22456	31.04631
929	7.733	812.27954	-144.59731	1385.21619	-332.87457	-77.55704	1283.09399	-1077.72754	36.87280	1336.57385	554.49609	1.51350	10.43581	-307.23569	-215.46515	-1.48228	-1003.93335	253.10155	-4.38161	-1315.30701	-106.99046	30.74733
930	7.742	809.20837	-142.62688	1388.08643	-332.30750	-75.50513	1283.77539	-1077.29919	37.48605	1338.42822	547.67969	3.96703	5.97228	-321.18655	-214.39035	-1.41826	-1017.92657	253.89423	-4.32370	-1282.49036	-107.94940	31.40126
931	7.750	806.39990	-140.66258	1390.56470	-331.60107	-73.40840	1284.50037	-1076.82959	38.04473	1340.03149	538.28101	5.78637	2.50870	-335.12869	-213.33205	-1.32915	-1031.91833	254.68474	-4.21166	-1249.03296	-109.03291	32.75980
932	7.758	803.89282	-138.76057	1392.63440	-330.76404	-71.29922	1285.24744	-1076.31958	38.56214	1341.38171	527.04395	6.86268	0.35291	-349.07230	-212.32584	-1.21909	-1045.87683	255.53799	-4.07912	-1215.23779	-110.25249	34.58007
933	7.767	801.71667	-136.95863	1394.28674	-329.81555	-69.21846	1285.99939	-1075.76428	39.06268	1342.47607	514.56372	7.51221	-0.65476	-363.00580	-211.37329	-1.10867	-1059.78760	256.48508	-3.92921	-1181.41516	-111.69091	36.84354
934	7.775	799.89642	-135.26985	1395.51111	-328.78131	-67.21759	1286.74780	-1075.16040	39.56908	1343.30981	501.19775	8.17911	-1.00835	-376.92236	-210.45428	-1.02742	-1073.65869	257.49442	-3.76521	-1147.68896	-113.39480	39.64011
935	7.783	798.45319	-133.69069	1396.29321	-327.69409	-65.34160	1287.49219	-1074.52295	40.08493	1343.87488	487.31403	9.06454	-1.13269	-390.80606	-209.54541	-0.99533	-1087.51917	258.48926	-3.63067	-1114.02124	-115.25331	42.80591
936	7.792	797.40051	-132.20473	1396.62097	-326.59604	-63.60542	1288.23364	-1073.89478	40.58986	1344.15942	473.34021	10.09765	-1.21695	-404.55841	-208.65291	-0.95639	-1101.39917	259.41473	-3.54448	-1080.58691	-117.06355	45.87654
937	7.800	796.74609	-130.78850	1396.49146	-325.54263	-61.99553	1288.97058	-1073.34290	41.04871	1344.14868	459.53183	11.16666	-1.34224	-417.98764	-207.84094	-0.74162	-1115.30359	260.30411	-3.46334	-1047.92798	-118.71905	48.39936
938	7.808	796.49231	-129.42870	1395.91089	-324.60117	-60.49494	1289.69580	-1072.94727	41.42581	1343.82898	445.87320	12.26291	-1.55614	-430.89841	-207.19258	-0.15910	-1129.22095	261.25018	-3.36514	-1016.61536	-120.26959	50.17751
939	7.817	796.62976	-128.13054	1394.88940	-323.83646	-59.10532	1290.39575	-1072.78723	41.69908	1343.19031	432.22363	13.44110	-1.82800	-443.17007	-206.72964	0.89703	-1143.13049	262.31003	-3.29383	-986.80737	-121.85559	51.23589
940	7.825	797.13489	-126.90623	1393.43591	-323.30304	-57.85474	1291.05286	-1072.92822	41.87234	1342.22742	418.50082	14.72994	-2.06492	-454.72897	-206.40170	2.47615	-1156.97522	263.48557	-3.28690	-958.12683	-123.65820	51.66348
941	7.833	797.97717	-125.76326	1391.55371	-323.04559	-56.78788	1291.65051	-1073.41772	41.98285	1340.93555	404.72015	16.09678	-2.20989	-465.45236	-206.13223	4.65948	-1170.67737	264.77353	-3.30252	-929.97131	-125.83873	51.55278
942	7.842	799.12720	-124.70531	1389.24109	-323.09692	-55.94622	1292.17090	-1074.28748	42.09214	1339.30920	390.94629	17.46024	-2.28790	-475.07864	-205.82419	7.54986	-1184.22119	266.11761	-3.27381	-901.93268	-128.47226	50.99652
943	7.850	800.56262	-123.73759	1386.49487	-323.47647	-55.34507	1292.59021	-1075.55518	42.25805	1337.34888	377.26700	18.73711	-2.35638	-483.13101	-205.41241	11.21199	-1197.71216	267.32648	-3.22784	-873.93042	-131.59561	50.06047
944	7.858	802.26660	-122.86263	1383.31738	-324.19196	-54.95878	1292.87817	-1077.21143	42.51580	1335.06543	363.74313	19.90581	-2.45722	-488.90659	-205.01729	15.66311	-1211.32727	268.21069	-3.26202	-846.07526	-135.31308	48.80199
945	7.867	804.22205	-122.06886	1379.71802	-325.23749	-54.73983	1293.00769	-1079.20618	42.87221	1332.47876	350.34802	20.98779	-2.61289	-491.62253	-204.91769	20.86301	-1225.14575	268.82590	-3.39657	-818.52271	-139.78340	47.30933
946	7.875	806.40869	-121.32780	1375.70996	-326.58887	-54.65448	1292.96423	-1081.45996	43.28879	1329.61621	336.99939	21.98352	-2.81617	-490.60318	-205.31693	26.65041	-1239.01855	269.49954	-3.53019	-791.39362	-145.10214	45.66409
947	7.883	808.80597	-120.60155	1371.30579	-328.20673	-54.69171	1292.74658	-1083.89429	43.67993	1326.51184	323.63321	22.91978	-3.01737	-485.35544	-206.29561	32.62188	-1252.71130	270.56018	-3.55548	-764.72675	-151.21225	43.89195
948	7.892	811.39478	-119.85783	1366.51965	-330.04916	-54.85403	1292.36230	-1086.44714	43.95857	1323.19922	310.22256	23.89344	-3.14837	-475.64700	-207.94797	38.04004	-1266.24390	271.91522	-3.50382	-738.56940	-157.89659	41.98571
949	7.900	814.15363	-119.08751	1361.37280	-332.08218	-55.14927	1291.82776	-1089.06750	44.08499	1319.70325	296.76572	24.96049	-3.17694	-461.60361	-210.39244	42.03049	-1279.94763	273.00665	-3.53793	-713.14966	-164.85222	39.91524
950	7.908	817.05945	-118.31081	1355.89514	-334.27618	-55.57836	1291.16638	-1091.70410	44.07301	1316.03821	283.27960	26.06602	-3.14169	-443.66348	-213.66779	44.06168	-1294.00427	273.48782	-3.72504	-688.86438	-171.75516	37.59277
951	7.917	820.09357	-117.56294	1350.12061	-336.59631	-56.13375	1290.40247	-1094.29358	43.97153	1312.20679	269.78864	27.14979	-3.11252	-422.46249	-217.64467	44.23898	-1308.08777	273.78015	-3.89009	-666.12115	-178.26723	34.89193
952	7.925	823.24207	-116.87022	1344.08423	-338.99866	-56.81223	1289.55542	-1096.75623	43.82920	1308.20898	256.29324	28.23331	-3.11483	-398.77536	-221.98373	43.14400	-1321.72339	274.59286	-3.84748	-645.26208	-184.12305	31.75073
953	7.933	826.48785	-116.23222	1337.82581	-341.43408	-57.61592	1288.64368	-1099.01294	43.64754	1304.05847	242.74617	29.36293	-3.12273	-373.47098	-226.21037	41.47663	-1334.83618	276.10202	-3.66720	-626.57251	-189.20723	28.27559
954	7.942	829.80463	-115.62755	1331.39734	-343.85968	-58.53602	1287.69617	-1101.01294	43.38083	1299.78027	229.11050	30.52898	-3.11933	-347.39935	-229.90881	39.81385	-1347.75024	277.92450	-3.51052	-610.26367	-193.44774	24.70345
955	7.950	833.15771	-115.04433	1324.86768	-346.24335	-59.53914	1286.75623	-1102.74597	42.98734	1295.38806	215.43684	31.67644	-3.11776	-321.20688	-232.89975	38.54353	-1360.81445	279.63278	-3.37067	-596.44067	-196.71457	21.22365
956	7.958	836.50659	-114.49715	1318.32312	-348.55597	-60.57108	1285.87390	-1104.23413	42.45835	1290.87354	201.80789	32.77290	-3.12242	-295.20139	-235.26892	37.87808	-1374.17493	281.04501	-3.17057	-585.17310	-198.85501	17.85195
957	7.967	839.80469	-114.01213	1311.86462	-350.76312	-61.57404	1285.09326	-1105.51465	41.80835	1286.21936	188.22086	33.83393	-3.11512	-269.37607	-237.22316	37.87234	-1387.84033	282.16568	-2.94836	-576.69519	-199.76765	14.40784
958	7.975	843.00391	-113.61626	1305.60156	-352.82770	-62.50178	1284.45032	-1106.62134	41.06342	1281.41516	174.59290	34.87815	-3.09486	-243.54617	-238.90810	38.44497	-1401.76086	283.07358	-2.81381	-571.53406	-199.45415	10.53725
959	7.983	846.06561	-113.34312	1299.63379	-354.72052	-63.32634	1283.97119	-1107.56653	40.25018	1276.47412	160.86372	35.90348	-3.09418	-217.46805	-240.34195	39.40237	-1415.76819	283.94824	-2.80117	-570.31482	-198.10699	5.91175
960	7.992	848.96600	-113.22362	1294.03833	-356.42410	-64.03671	1283.66406	-1108.33142	39.37527	1271.45007	147.04468	36.92258	-3.12658	-190.90051	-241.46585	40.48822	-1429.65247	285.00311	-2.84641	-573.32318	-196.21562	0.68719
961	8.000	851.69501	-113.26250	1288.86853	-357.92371	-64.63609	1283.50732	-1108.87195	38.40969	1266.45569	133.19589	37.95821	-3.15684	-163.67093	-242.23245	41.50031	-1443.37683	286.24371	-2.89057	-580.26660	-194.38676	-4.21646
962	8.008	854.25049	-113.43413	1284.16907	-359.20331	-65.14706	1283.44446	-1109.13000	37.30719	1261.66101	119.38010	39.00291	-3.15661	-135.74832	-242.66957	42.40107	-1457.12134	287.39282	-2.96836	-590.46429	-192.92160	-7.66131
963	8.017	856.62921	-113.70876	1279.98975	-360.25183	-65.61349	1283.39380	-1109.04700	36.06103	1257.26807	105.61430	40.02325	-3.14334	-107.25919	-242.87155	43.30252	-1471.17969	288.06512	-3.24650	-603.02124	-191.74501	-9.26940
964	8.025	858.81848	-114.07338	1276.38599	-361.06927	-66.09091	1283.26501	-1108.58459	34.74969	1253.47668	91.86957	40.99306	-3.14546	-78.42802	-242.93886	44.34680	-1485.70142	288.06665	-3.87551	-616.83636	-190.70212	-9.61718
965	8.033	860.79175	-114.52248	1273.40613	-361.66974	-66.63527	1282.97217	-1107.74707	33.53028	1250.45654	78.11679	41.91820	-3.16763	-49.47276	-242.94029	45.60270	-1500.32690	287.74918	-4.60912	-630.93835	-189.70401	-9.55407
966	8.042	862.51196	-115.04543	1271.08252	-362.07834	-67.28954	1282.44714	-1106.58813	32.59610	1248.32178	64.36267	42.81650	-3.19795	-20.51191	-242.91479	47.04468	-1514.30701	287.94174	-4.75612	-644.89136	-188.71317	-9.60034
967	8.050	863.93872	-115.63048	1269.43420	-362.32269	-68.06657	1281.65625	-1105.20972	32.11350	1247.11389	50.64542	43.68172	-3.24824	8.43923	-242.88098	48.58896	-1527.13354	289.25723	-3.70448	-658.66827	-187.75461	-9.86338
968	8.058	865.03418	-116.27226	1268.47351	-362.42633	-68.94424	1280.60657	-1103.75623	32.15057	1246.80151	37.00502	44.50559	-3.37679	37.39800	-242.83755	50.11895	-1538.78882	291.66663	-1.31034	-672.32635	-186.90002	-10.23017
969	8.067	865.76898	-116.97554	1268.21057	-362.40692	-69.87994	1279.34204	-1102.38501	32.66815	1247.29468	23.46234	45.30021	-3.61994	66.37582	-242.76816	51.49418	-1549.46899	294.75012	2.17520	-685.91235	-186.20139	-10.54818
970	8.075	866.12897	-117.75453	1268.64795	-362.27594	-70.82869	1277.94128	-1101.21533	33.58340	1248.47095	9.98613	46.05615	-3.91153	95.38564	-242.67419	52.59385	-1559.41455	297.91632	6.27438	-699.46045	-185.63211	-10.73879
971	8.083	866.11890	-118.62575	1269.77161	-362.03879	-71.74847	1276.50745	-1100.30151	34.80542	1250.20313	-3.49458	46.72789	-4.13587	124.44497	-242.59244	53.34877	-1568.93518	300.43512	10.44132	-712.95264	-185.11559	-10.83856
972	8.092	865.76019	-119.59926	1271.54797	-361.69345	-72.59048	1275.14832	-1099.64014	36.22807	1252.37915	-16.99464	47.28931	-4.24386	153.59384	-242.56046	53.70004	-1578.33801	301.73154	14.31904	-726.31189	-184.61536	-10.93744
973	8.100	865.08179	-120.67485	1273.92346	-361.23138	-73.28471	1273.96228	-1099.18823	37.74188	1254.90942	-30.46617	47.77335	-4.27105	182.94107	-242.61765	53.57795	-1587.74634	301.80905	17.96736	-739.48694	-184.14807	-11.09622
974	8.108	864.11243	-121.84779	1276.82471	-360.64722	-73.74033	1273.02051	-1098.88049	39.25392	1257.72510	-43.89720	48.26739	-4.26668	212.65665	-242.85251	52.96515	-1596.97192	301.22095	21.78959	-752.54822	-183.72159	-11.31197
975	8.117	862.87872	-123.12010	1280.16797	-359.95251	-73.88574	1272.34924	-1098.64453	40.68873	1260.77234	-57.31917	48.86061	-4.25769	242.86758	-243.40067	51.96772	-1605.51501	300.47339	26.13737	-765.63837	-183.32381	-11.51210
976	8.125	861.40692	-124.49919	1283.87537	-359.17758	-73.72852	1271.93201	-1098.41650	41.98471	1264.00903	-70.73598	49.56524	-4.26207	273.53720	-244.40494	50.84071	-1612.62000	299.58362	31.04089	-778.84247	-182.95316	-11.60890
977	8.133	859.72174	-125.98152	1287.87720	-358.35577	-73.36554	1271.73547	-1098.15015	43.08661	1267.40234	-84.12553	50.31666	-4.28038	304.39902	-245.96684	49.92862	-1617.32397	298.32104	36.31674	-792.16705	-182.57646	-11.59524
978	8.142	857.84375	-127.54124	1292.10522	-357.50739	-72.93125	1271.73315	-1097.81934	43.93200	1270.92749	-97.49626	51.04683	-4.30134	334.93491	-248.07065	49.47379	-1618.61987	296.59760	41.62348	-805.57166	-182.07677	-11.53984
979	8.150	855.78925	-129.14159	1296.49329	-356.64542	-72.55337	1271.91028	-1097.41284	44.46069	1274.56787	-110.88295	51.73102	-4.33303	364.38156	-250.53131	49.38481	-1615.88501	294.48969	46.31429	-818.97577	-181.33966	-11.48750
980	8.158	853.57349	-130.75761	1300.98169	-355.79544	-72.34449	1272.26001	-1096.92908	44.64857	1278.31763	-124.30043	52.39741	-4.38573	391.81461	-253.03998	49.18942	-1609.28687	291.91879	49.54220	-832.33411	-180.37930	-11.43159
981	8.167	851.21252	-132.38432	1305.51526	-354.98877	-72.38437	1272.77844	-1096.37537	44.52252	1282.17566	-137.75560	53.12796	-4.43068	416.39114	-255.32188	48.28683	-1599.65918	288.32312	50.77674	-845.70410	-179.31151	-11.36540
982	8.175	848.72485	-134.02449	1310.03979	-354.22736	-72.68787	1273.45313	-1095.76904	44.14193	1286.13416	-151.26765	54.01067	-4.41701	437.69363	-257.29614	46.30662	-1587.96143	282.99460	50.35574	-859.19141	-178.22348	-11.29013
983	8.183	846.13318	-135.67757	1314.50342	-353.47995	-73.21629	1274.26099	-1095.13574	43.57249	1290.16870	-164.83910	55.05994	-4.33656	455.90524	-259.05939	43.26523	-1574.83667	275.98615	49.41735	-872.84808	-177.12527	-11.19511
984	8.192	843.46460	-137.34023	1318.86011	-352.71988	-73.92989	1275.18323	-1094.50781	42.87484	1294.23608	-178.46504	56.20687	-4.23389	471.58218	-260.72858	39.45540	-1560.52881	268.34283	48.98891	-886.62396	-176.02338	-11.08694
985	8.200	840.74701	-139.00502	1323.06848	-351.94962	-74.81799	1276.21130	-1093.92505	42.10659	1298.28076	-192.16277	57.33659	-4.14539	485.14963	-262.35025	35.20976	-1545.01453	261.04172	49.12623	-900.41565	-174.97136	-11.00432
986	8.208	838.00439	-140.66026	1327.08765	-351.19287	-75.89171	1277.34167	-1093.43213	41.31804	1302.24414	-205.93794	58.34930	-4.06767	496.53195	-263.91479	30.69703	-1528.05029	254.07278	49.13116	-914.16412	-173.98541	-10.96271
987	8.217	835.25543	-142.29689	1330.87549	-350.47150	-77.16249	1278.57166	-1093.06604	40.54099	1306.07385	-219.76811	59.25798	-3.98073	505.20560	-265.37851	25.87558	-1509.21460	247.01387	48.48379	-927.89960	-172.98485	-10.92219
988	8.225	832.52094	-143.90935	1334.38989	-349.79047	-78.62260	1279.89868	-1092.84253	39.79183	1309.72888	-233.64919	60.16951	-3.87575	510.52316	-266.69275	20.63222	-1488.12720	239.87524	47.28217	-941.69910	-171.90807	-10.83729
989	8.233	829.82849	-145.48930	1337.58972	-349.14154	-80.24091	1281.31543	-1092.75342	39.08414	1313.18323	-247.60301	61.14816	-3.76713	511.96243	-267.84576	15.03478	-1464.63184	232.95612	45.94413	-955.60321	-170.81236	-10.71202
990	8.242	827.20789	-147.02193	1340.43494	-348.51215	-81.97355	1282.80518	-1092.76978	38.42647	1316.42395	-261.63721	62.16577	-3.68468	509.24655	-268.81500	9.53480	-1438.83203	226.40923	44.83739	-969.58990	-169.81195	-10.59350
991	8.250	824.68610	-148.48756	1342.89319	-347.88879	-83.77309	1284.34229	-1092.84692	37.80518	1319.44885	-275.72870	63.14343	-3.64422	502.57358	-269.41251	4.88127	-1411.05591	220.16252	44.16376	-983.63501	-168.98419	-10.52647
992	8.258	822.29138	-149.87285	1344.95361	-347.26398	-85.60041	1285.90271	-1092.93188	37.17421	1322.26575	-289.83478	64.01707	-3.62666	492.82211	-269.26422	1.70435	-1381.74890	214.03180	43.99064	-997.75537	-168.31744	-10.50351
993	8.267	820.05811	-151.18275	1346.63464	-346.64502	-87.45050	1287.47363	-1092.97498	36.46270	1324.88708	-303.92474	64.82063	-3.59415	481.17776	-268.12195	0.11560	-1351.30652	207.82715	44.29322	-1011.94678	-167.65936	-10.46142
994	8.275	818.03003	-152.44310	1347.97437	-346.05838	-89.36330	1289.05847	-1092.94153	35.60031	1327.32300	-317.99890	65.68481	-3.51715	468.45212	-266.23022	-0.32244	-1319.99634	201.49707	44.97774	-1026.12756	-166.79466	-10.35035
995	8.283	816.25549	-153.69130	1349.00720	-345.54169	-91.38440	1290.66907	-1092.82141	34.54629	1329.57581	-332.05786	66.70994	-3.39188	455.02408	-264.24423	-0.26303	-1288.03308	195.21069	45.95073	-1040.22717	-165.70438	-10.17926
996	8.292	814.77271	-154.95686	1349.74011	-345.11871	-93.50099	1292.31421	-1092.63403	33.29459	1331.63550	-346.04242	67.86720	-3.25008	441.20316	-262.70441	-0.16537	-1255.63586	189.13057	47.18261	-1054.26343	-164.56526	-9.99615
997	8.300	813.59827	-156.24876	1350.14465	-344.78293	-95.61319	1293.98877	-1092.42810	31.86154	1333.48010	-359.80664	69.05945	-3.11687	427.25912	-261.65955	-0.15976	-1222.97534	183.20203	48.65750	-1068.26794	-163.45200	-9.84635
998	8.308	812.72839	-157.56673	1350.16895	-344.51849	-97.57729	1295.67126	-1092.27026	30.28333	1335.08020	-373.16809	70.24514	-2.93758	413.31204	-260.81641	-0.23139	-1190.14697	177.33876	50.28084	-1082.23975	-162.34171	-9.73217
999	8.317	812.14410	-158.91753	1349.75745	-344.33981	-99.29146	1297.33069	-1092.23108	28.61402	1336.40369	-385.99579	71.45846	-2.58884	399.40341	-259.92697	-0.38839	-1157.24634	171.63931	51.88947	-1096.19165	-161.29802	-9.64081
1000	8.325	811.81531	-160.31651	1348.86975	-344.30106	-100.73843	1298.93909	-1092.37000	26.91464	1337.41907	-398.23438	72.76282	-1.96818	385.56570	-258.96832	-0.62246	-1124.40552	166.29315	53.34653	-1110.15112	-160.37704	-9.59144
1001	8.333	811.70605	-161.78081	1347.49609	-344.46820	-101.95296	1300.47693	-1092.72620	25.24840	1338.10278	-409.84955	74.21432	-1.05481	371.79880	-258.04398	-0.86129	-1091.68396	161.36771	54.56662	-1124.10693	-159.53058	-9.58784
1002	8.342	811.78430	-163.32149	1345.66101	-344.88467	-102.96385	1301.93213	-1093.32251	23.68247	1338.44470	-420.79889	75.77913	0.09222	358.06888	-257.20840	-1.04927	-1058.99182	156.76602	55.46156	-1138.00684	-158.76102	-9.56243
1003	8.350	812.02698	-164.93559	1343.41382	-345.55573	-103.76384	1303.29639	-1094.17615	22.28112	1338.44678	-431.12860	77.30756	1.38353	344.36142	-256.42078	-1.19348	-1026.22412	152.40639	55.96605	-1151.80200	-158.17761	-9.42611
1004	8.358	812.41467	-166.60835	1340.81018	-346.46243	-104.32745	1304.55750	-1095.30432	21.08808	1338.11707	-441.11627	78.71076	2.79097	330.70609	-255.63394	-1.30213	-993.43457	148.35185	56.08945	-1165.46191	-157.74261	-9.18837
1005	8.367	812.93164	-168.32372	1337.89233	-347.59259	-104.65092	1305.68872	-1096.72241	20.11358	1337.46741	-451.16760	80.08418	4.44356	317.13986	-254.84654	-1.36046	-960.82251	144.70576	55.84438	-1178.99768	-157.16986	-8.98422
1006	8.375	813.57568	-170.06773	1334.67749	-348.95255	-104.76929	1306.64990	-1098.43787	19.34050	1336.51343	-461.37274	81.52887	6.68867	303.66891	-254.06870	-1.38364	-928.60498	141.55965	55.19647	-1192.47681	-156.25272	-8.91887
1007	8.383	814.35870	-171.82402	1331.16431	-350.54675	-104.73677	1307.40417	-1100.43884	18.74715	1335.27209	-471.11603	82.95633	10.10873	290.26883	-253.28842	-1.42297	-896.94971	139.09912	54.12991	-1205.95947	-155.09723	-8.94500
1008	8.392	815.29285	-173.57277	1327.34729	-352.35449	-104.59473	1307.93738	-1102.68506	18.32083	1333.76184	-479.02777	84.13460	15.27914	276.91415	-252.47244	-1.50801	-865.94678	137.49492	52.65398	-1219.44495	-153.96013	-8.95622
1009	8.400	816.38074	-175.29759	1323.22900	-354.33221	-104.36287	1308.26550	-1105.11377	18.04948	1332.00122	-483.26123	84.79568	22.09933	263.58932	-251.59464	-1.62340	-835.59918	136.69797	50.73895	-1232.90845	-152.94022	-8.94445
1010	8.408	817.61749	-176.99251	1318.82019	-356.43298	-104.05151	1308.42407	-1107.65320	17.91750	1330.00122	-482.16583	84.75156	29.40416	250.26443	-250.66730	-1.72982	-805.95447	136.63307	48.31448	-1246.34534	-151.79956	-9.00736
1011	8.417	818.99524	-178.65968	1314.14075	-358.61465	-103.65755	1308.44897	-1110.23438	17.91077	1327.76147	-475.05414	84.08648	35.62789	236.88437	-249.74323	-1.78699	-777.26666	137.50957	45.30691	-1259.79553	-150.41299	-9.15636
1012	8.425	820.50354	-180.30464	1309.21924	-360.83469	-103.15546	1308.36353	-1112.80664	18.00992	1325.27820	-462.39612	83.12770	39.84943	223.39096	-248.87366	-1.78188	-749.90186	139.66483	41.68021	-1273.36084	-149.33487	-9.20376
1013	8.433	822.13208	-181.94188	1304.09204	-363.04858	-102.52310	1308.18030	-1115.35254	18.18078	1322.55603	-445.37311	82.13246	42.14370	209.77774	-248.05420	-1.74879	-724.07123	143.17383	37.49482	-1287.10449	-149.10275	-9.02200
1014	8.442	823.87659	-183.59529	1298.80164	-365.21600	-101.77219	1307.91260	-1117.88342	18.38002	1319.61230	-425.34052	81.14990	43.24039	196.12485	-247.23871	-1.73273	-699.73608	147.78714	32.93705	-1300.93384	-149.32040	-8.75658
1015	8.450	825.73639	-185.27620	1293.39441	-367.30847	-100.93317	1307.58093	-1120.41675	18.57730	1316.47070	-403.58002	80.14541	43.99250	182.52841	-246.41862	-1.72578	-676.83508	153.22447	28.29354	-1314.67969	-149.23068	-8.59766
1016	8.458	827.70160	-186.96889	1287.91956	-369.31671	-100.03307	1307.21094	-1122.94165	18.79317	1313.15332	-381.21295	79.08154	44.95591	169.00998	-245.66583	-1.67518	-655.60638	159.44913	23.89077	-1328.25244	-148.57127	-8.57171
1017	8.467	829.74329	-188.63988	1282.42700	-371.25787	-99.10522	1306.82861	-1125.38989	19.12884	1309.67419	-358.99756	77.87292	46.23185	155.53610	-245.05278	-1.55818	-636.64301	166.57224	20.00132	-1341.70898	-147.43872	-8.63726
1018	8.475	831.81622	-190.24583	1276.96997	-373.16595	-98.19611	1306.45679	-1127.65649	19.72178	1306.03247	-337.12042	76.33020	47.61036	142.06522	-244.51863	-1.42204	-620.65247	174.53903	16.75047	-1355.18054	-145.89140	-8.78091
1019	8.483	833.87341	-191.74095	1271.60815	-375.06531	-97.34363	1306.11316	-1129.66345	20.64097	1302.21631	-315.28265	74.22189	48.86325	128.54678	-243.90897	-1.32960	-608.20752	183.02200	14.07745	-1368.74438	-144.09731	-8.97151
1020	8.492	835.87799	-193.09035	1266.40393	-376.95361	-96.55801	1305.81177	-1131.39001	21.84598	1298.21838	-293.04004	71.44279	49.90369	114.94003	-243.16000	-1.28512	-599.68384	191.50116	11.71834	-1382.41089	-142.64116	-9.09682
1021	8.500	837.80371	-194.27351	1261.41772	-378.81308	-95.84106	1305.56555	-1132.84607	23.24061	1294.05090	-270.09491	68.07074	50.71739	101.24892	-242.32410	-1.25778	-595.29712	199.36127	9.21451	-1396.17371	-142.04176	-9.05387
1022	8.508	839.63165	-195.28020	1256.70911	-380.62842	-95.21233	1305.37964	-1134.04285	24.73763	1289.74915	-246.35817	64.24537	51.28158	87.50076	-241.45096	-1.23792	-595.03375	206.02095	6.11079	-1410.03967	-142.07452	-8.89641
1023	8.517	841.35266	-196.11363	1252.33923	-382.38165	-94.68589	1305.24109	-1134.98792	26.28745	1285.37122	-221.86403	60.08532	51.61492	73.70339	-240.54950	-1.23138	-598.38818	211.08884	2.39631	-1424.03320	-142.08853	-8.76087
1024	8.525	842.96753	-196.79259	1248.37256	-384.03702	-94.23654	1305.11780	-1135.68896	27.87489	1280.99976	-196.68275	55.71585	51.82271	59.85604	-239.61809	-1.25144	-604.29358	214.50635	-1.23234	-1438.12744	-141.66838	-8.70711
1025	8.533	844.47833	-197.34294	1244.87891	-385.54834	-93.82382	1304.96716	-1136.15283	29.50504	1276.74280	-170.87590	51.30069	52.06407	45.98849	-238.65555	-1.31547	-611.83423	216.58151	-3.86419	-1452.23230	-140.79709	-8.72254
1026	8.542	845.87891	-197.78780	1241.93372	-386.88104	-93.43382	1304.74365	-1136.37793	31.19886	1272.72925	-144.52177	46.97643	52.49035	32.15371	-237.66342	-1.40932	-621.03430	217.83542	-5.21408	-1466.28174	-139.72229	-8.77683
1027	8.550	847.15100	-198.14565	1239.60840	-388.01941	-93.07348	1304.40039	-1136.34558	32.99022	1269.10059	-117.77687	42.69480	53.15312	18.37893	-236.65015	-1.48323	-632.30890	218.76924	-5.70128	-1480.23389	-138.71005	-8.82736
1028	8.558	848.26520	-198.43459	1237.96240	-388.96136	-92.73942	1303.89026	-1136.01782	34.90746	1266.00330	-90.84944	38.23218	53.97340	4.64495	-235.62866	-1.50927	-645.35498	219.69594	-5.84638	-1494.03662	-137.79463	-8.83944
1029	8.567	849.18359	-198.67265	1237.04358	-389.71057	-92.40543	1303.17212	-1135.35840	36.95662	1263.57434	-63.89485	33.41234	54.84369	-9.08170	-234.59702	-1.52309	-659.25421	220.70389	-5.92110	-1507.68909	-136.78375	-8.80578
1030	8.575	849.86633	-198.87386	1236.88745	-390.26587	-92.03062	1302.21545	-1134.36682	39.11342	1261.91479	-36.96129	28.24504	55.72625	-22.81071	-233.51483	-1.59518	-673.29315	221.75644	-5.99431	-1521.24463	-135.54672	-8.67177
1031	8.583	850.27789	-199.04243	1237.51099	-390.61075	-91.57663	1300.99976	-1133.11694	41.28643	1261.07385	-10.00557	22.88779	56.63427	-36.51997	-232.32196	-1.77540	-687.20477	222.80933	-6.04924	-1534.66992	-134.21259	-8.21322
1032	8.592	850.38831	-199.16850	1238.90967	-390.71271	-91.02364	1299.51648	-1131.76782	43.28161	1261.05676	17.05357	17.53845	57.54888	-50.18989	-230.99193	-2.05809	-700.94220	223.84837	-6.08049	-1547.80115	-132.97919	-7.11761
1033	8.600	850.17316	-199.23289	1241.05908	-390.52847	-90.37019	1297.77930	-1130.49988	44.87150	1261.82642	44.25710	12.32170	58.37473	-63.83369	-229.58005	-2.36494	-714.52722	224.88135	-6.12449	-1560.48755	-131.78802	-5.26967
1034	8.608	849.61877	-199.22279	1243.91687	-390.01416	-89.62180	1295.83154	-1129.42212	45.92908	1263.29321	71.58839	7.20467	58.95989	-77.44923	-228.22054	-2.58291	-727.99365	225.93771	-6.20601	-1572.68909	-130.35922	-2.81858
1035	8.617	848.72650	-199.14360	1247.42712	-389.16626	-88.79881	1293.74463	-1128.54419	46.47373	1265.32544	99.05274	2.04401	59.14295	-90.97422	-227.04099	-2.64806	-741.34662	227.05612	-6.30285	-1584.42175	-128.52094	0.06441
1036	8.625	847.50732	-199.01637	1251.52661	-388.07950	-87.96193	1291.61304	-1127.81689	46.61980	1267.78174	126.73572	-3.22813	58.79811	-104.35319	-226.06747	-2.57777	-754.59094	228.24448	-6.37639	-1595.69788	-126.36937	3.34332
1037	8.633	845.97156	-198.86272	1256.15076	-386.93661	-87.20815	1289.53210	-1127.17468	46.51579	1270.54065	154.76431	-8.50609	57.86823	-117.62180	-225.19208	-2.45369	-767.78577	229.47807	-6.41434	-1606.56848	-124.18012	7.09886
1038	8.642	844.12317	-198.69182	1261.23938	-385.91064	-86.62917	1287.56848	-1126.55811	46.29769	1273.51221	183.26837	-13.63358	56.37176	-130.87448	-224.23308	-2.37707	-781.01508	230.74590	-6.44369	-1617.07471	-122.10513	11.46517
1039	8.650	841.96448	-198.50069	1266.73706	-385.08179	-86.26853	1285.75000	-1125.92822	46.05845	1276.63867	212.41104	-18.54435	54.40266	-144.16180	-223.09552	-2.38634	-794.30518	232.05852	-6.49957	-1627.03625	-119.92072	16.44431
1040	8.658	839.50708	-198.28703	1272.59033	-384.43469	-86.09039	1284.08215	-1125.27161	45.85012	1279.88550	242.35513	-23.20589	52.16607	-157.47479	-221.86145	-2.42934	-807.60638	233.38588	-6.57259	-1635.91760	-117.32005	21.74953
1041	8.667	836.77710	-198.05739	1278.74353	-383.89978	-85.97897	1282.57092	-1124.59204	45.70232	1283.23608	273.07568	-27.49364	49.98524	-170.81180	-220.66728	-2.43624	-820.84778	234.62614	-6.61526	-1642.81042	-114.20605	26.83833
1042	8.675	833.80640	-197.81914	1285.13550	-383.39532	-85.79546	1281.22900	-1123.89172	45.63021	1286.69348	304.17294	-31.17941	48.22882	-184.18372	-219.54703	-2.39702	-834.00372	235.71106	-6.60914	-1646.51978	-110.41475	30.91348
1043	8.683	830.62189	-197.57491	1291.70227	-382.86157	-85.45425	1280.06958	-1123.16235	45.63108	1290.27319	334.90460	-34.03479	47.15725	-197.57397	-218.45262	-2.35836	-847.15796	236.70813	-6.58395	-1646.01465	-105.53386	33.12909
1044	8.692	827.24646	-197.32549	1298.38538	-382.28625	-84.95624	1279.09949	-1122.40186	45.67971	1293.97571	364.40472	-35.98625	46.69117	-210.96057	-217.36919	-2.35033	-860.45673	237.72150	-6.56668	-1641.02222	-99.27909	33.31232
1045	8.700	823.70428	-197.07310	1305.13672	-381.70184	-84.35840	1278.32092	-1121.63757	45.73412	1297.76843	391.86450	-37.18675	46.32081	-224.36450	-216.34341	-2.33976	-873.92896	238.73352	-6.53101	-1632.16077	-91.98343	32.40338
1046	8.708	820.01923	-196.82527	1311.91565	-381.14709	-83.70349	1277.73083	-1120.92249	45.75141	1301.60632	416.66086	-37.94109	45.35818	-237.84235	-215.41037	-2.27474	-887.48328	239.63594	-6.42091	-1620.61560	-84.49707	31.85858
1047	8.717	816.20996	-196.59416	1318.68103	-380.63657	-82.98109	1277.32031	-1120.31055	45.69833	1305.46045	438.50967	-38.52523	43.36061	-251.43024	-214.53607	-2.15456	-901.08911	240.41426	-6.22336	-1607.61145	-77.55281	32.56231
1048	8.725	812.29138	-196.38869	1325.38269	-380.16269	-82.15271	1277.07458	-1119.83337	45.55734	1309.30945	457.50488	-38.96888	40.38438	-265.11166	-213.64523	-2.03274	-914.78534	241.18787	-5.98421	-1593.77869	-71.50246	34.29016
1049	8.733	808.28149	-196.20128	1331.96082	-379.70209	-81.18051	1276.97668	-1119.48108	45.35332	1313.09497	473.93689	-39.00601	36.89691	-278.85425	-212.68100	-1.95762	-928.56421	242.00699	-5.77350	-1578.82678	-66.60791	36.12230
1050	8.742	804.20758	-196.00426	1338.35327	-379.22443	-80.03705	1277.01184	-1119.20178	45.17962	1316.72156	488.01141	-38.28772	33.43542	-292.64523	-211.64510	-1.92498	-942.36578	242.79675	-5.62685	-1561.90027	-63.11703	37.21345
1051	8.750	800.10913	-195.77281	1344.50586	-378.71350	-78.71882	1277.17383	-1118.93274	45.15335	1320.11462	499.63373	-36.62192	30.22871	-306.47354	-210.59863	-1.90132	-956.14752	243.57533	-5.51203	-1542.36316	-60.94641	37.14709
1052	8.758	796.03571	-195.51350	1350.37781	-378.16577	-77.24006	1277.46155	-1118.64209	45.32440	1323.25037	508.37628	-34.02606	27.01314	-320.33215	-209.59561	-1.87408	-969.93713	244.48116	-5.39571	-1520.15723	-59.74864	35.96783
1053	8.767	792.03949	-195.25682	1355.93860	-377.56573	-75.60546	1277.87109	-1118.33667	45.64855	1326.13257	513.67682	-30.60942	23.21290	-334.23932	-208.61873	-1.84735	-983.80872	245.54550	-5.29142	-1495.35913	-59.48036	34.21022
1054	8.775	788.16656	-195.02721	1361.16064	-376.87976	-73.81224	1278.39001	-1118.04041	46.03584	1328.76892	515.11853	-26.44125	18.42241	-348.19998	-207.61621	-1.81550	-997.77319	246.63486	-5.21535	-1467.96631	-60.39439	32.60846
1055	8.783	784.45703	-194.83083	1366.01379	-376.07721	-71.87993	1279.00171	-1117.77185	46.40462	1331.16296	512.62756	-21.61317	12.82018	-362.16916	-206.57860	-1.76955	-1011.74628	247.61484	-5.15126	-1438.31787	-62.37279	31.55222
1056	8.792	780.95099	-194.65971	1370.46692	-375.14874	-69.85470	1279.68579	-1117.53113	46.71144	1333.31421	506.61865	-16.51763	7.20513	-376.10446	-205.54366	-1.70316	-1025.67419	248.48050	-5.06351	-1407.10474	-64.82285	31.00922
1057	8.800	777.69122	-194.49397	1374.49255	-374.10706	-67.78602	1280.41980	-1117.29395	46.95503	1335.22131	498.02014	-11.98071	2.65390	-390.01306	-204.54245	-1.60937	-1039.60266	249.32658	-4.94946	-1374.89624	-67.29372	30.89777
1058	8.808	774.71924	-194.29677	1378.06580	-372.97278	-65.71526	1281.18469	-1117.02148	47.15861	1336.88171	487.85297	-8.82448	-0.11277	-403.91666	-203.55884	-1.49560	-1053.57324	250.21324	-4.86157	-1341.99365	-69.82698	31.26228
1059	8.817	772.06750	-194.01411	1381.16101	-371.75769	-63.67683	1281.97192	-1116.68384	47.34639	1338.28992	476.56882	-7.15717	-1.24100	-417.82272	-202.55235	-1.38410	-1067.55347	251.12195	-4.81971	-1308.56506	-72.67057	32.13550
1060	8.825	769.76007	-193.60078	1383.76038	-370.46439	-61.69537	1282.78101	-1116.27441	47.53154	1339.43896	464.10168	-6.32516	-1.49155	-431.73361	-201.53357	-1.28740	-1081.50684	252.05466	-4.74929	-1274.68359	-75.88895	33.43872
1061	8.833	767.82397	-193.05931	1385.86768	-369.10400	-59.79278	1283.60852	-1115.80945	47.71545	1340.32349	450.57562	-5.60606	-1.50434	-445.61386	-200.57446	-1.19718	-1095.45947	253.05716	-4.59139	-1240.34448	-79.33783	35.03421
1062	8.842	766.29175	-192.44283	1387.50684	-367.70642	-58.00069	1284.44336	-1115.32104	47.89490	1340.93884	436.50262	-4.68784	-1.51844	-459.33109	-199.71964	-1.04782	-1109.44653	254.11226	-4.40112	-1205.59375	-82.87511	36.75921
1063	8.850	765.18530	-191.82237	1388.70496	-366.31552	-56.35253	1285.26904	-1114.85498	48.07641	1341.27795	422.38422	-3.58447	-1.60147	-472.67117	-198.96616	-0.65902	-1123.44141	255.12796	-4.26262	-1170.68152	-86.48351	38.45413
1064	8.858	764.50085	-191.26283	1389.47888	-364.99463	-54.86992	1286.07275	-1114.46912	48.27494	1341.33032	408.45776	-2.41073	-1.79694	-485.42923	-198.33026	0.20287	-1137.40674	256.07120	-4.18315	-1136.06201	-90.20148	40.03817
1065	8.867	764.20709	-190.82021	1389.83496	-363.83167	-53.56338	1286.84741	-1114.23291	48.49784	1341.08386	394.73627	-1.24781	-2.08297	-497.47598	-197.83522	1.67270	-1151.32861	257.03607	-4.10450	-1102.22339	-94.03091	41.47709
1066	8.875	764.25482	-190.54298	1389.78027	-362.92151	-52.43188	1287.58557	-1114.21851	48.74274	1340.52893	381.14465	-0.10405	-2.37845	-508.72653	-197.43509	3.76591	-1165.16663	258.12781	-3.99217	-1069.48047	-97.96829	42.66208
1067	8.883	764.58813	-190.47014	1389.32874	-362.34384	-51.45659	1288.27454	-1114.49109	49.00034	1339.65906	367.61053	1.05624	-2.61388	-519.03925	-197.00209	6.49648	-1178.88757	259.35413	-3.88972	-1037.86304	-102.00615	43.40029
1068	8.892	765.15466	-190.62721	1388.49951	-362.15179	-50.60658	1288.89514	-1115.10425	49.25166	1338.47180	354.08630	2.26096	-2.75747	-528.09778	-196.42850	9.93746	-1192.51428	260.65045	-3.84225	-1007.18286	-106.08218	43.53840
1069	8.900	765.91296	-191.02644	1387.30811	-362.36963	-49.86080	1289.42078	-1116.09814	49.47269	1336.97058	340.56070	3.48845	-2.81599	-535.32025	-195.79851	14.18526	-1206.07898	261.91989	-3.80250	-977.19452	-110.17083	43.06787
1070	8.908	766.83301	-191.66612	1385.76208	-362.99731	-49.22553	1289.82202	-1117.49243	49.64361	1335.16675	327.06042	4.68071	-2.84942	-539.93616	-195.38120	19.28831	-1219.58850	263.11136	-3.67489	-947.70032	-114.38946	42.10309
1071	8.917	767.89172	-192.52205	1383.86426	-364.02002	-48.72767	1290.07642	-1119.27625	49.75608	1333.07764	313.61938	5.79809	-2.94387	-541.21600	-195.39160	25.15557	-1233.02905	264.27594	-3.44180	-918.57574	-118.92494	40.78959
1072	8.925	769.06934	-193.54582	1381.61877	-365.41696	-48.38462	1290.17664	-1121.40833	49.81468	1330.72070	300.22986	6.84342	-3.12743	-538.60376	-195.90955	31.46031	-1246.43530	265.40497	-3.22298	-889.76990	-123.93130	39.25010
1073	8.933	770.35284	-194.68590	1379.03333	-367.15924	-48.17532	1290.12598	-1123.83228	49.83180	1328.11145	286.83063	7.85994	-3.32550	-531.78113	-197.02844	37.54647	-1259.97449	266.32248	-3.19187	-861.30994	-129.49977	37.57466
1074	8.942	771.73999	-195.91225	1376.12012	-369.20386	-48.04949	1289.93066	-1126.48181	49.83162	1325.26489	273.36594	8.91713	-3.41967	-520.78119	-198.91119	42.50169	-1273.80908	266.89233	-3.43062	-833.26569	-135.61537	35.82898
1075	8.950	773.23438	-197.21724	1372.90295	-371.49976	-47.96445	1289.60107	-1129.27539	49.85500	1322.19885	259.84576	10.04102	-3.35228	-505.95212	-201.71301	45.57681	-1287.83423	267.28696	-3.85166	-805.70288	-142.17487	34.08515
1076	8.958	774.83813	-198.59969	1369.42114	-373.99982	-47.90059	1289.15186	-1132.11536	49.94175	1318.94324	246.33200	11.14447	-3.19936	-487.76205	-205.50131	46.62963	-1301.69238	267.95450	-4.22022	-778.71674	-149.10553	32.44213
1077	8.967	776.54803	-200.05586	1365.72620	-376.66205	-47.85516	1288.60107	-1134.89990	50.09533	1315.54346	232.87392	12.10995	-3.12010	-466.72067	-210.16110	46.10846	-1315.18774	269.10941	-4.32109	-752.48352	-156.36757	30.98040
1078	8.975	778.35455	-201.58229	1361.87708	-379.43811	-47.84045	1287.97363	-1137.53772	50.26405	1312.05371	219.45883	12.97013	-3.16834	-443.42386	-215.33183	44.67678	-1328.54944	270.38037	-4.18881	-727.27026	-163.80458	29.66732
1079	8.983	780.24268	-203.18562	1357.93591	-382.26422	-47.87986	1287.30200	-1139.95947	50.35981	1308.52234	206.03081	13.89794	-3.23252	-418.56204	-220.49777	42.90221	-1342.07117	271.31641	-4.06884	-703.45001	-171.12607	28.34887
1080	8.992	782.18921	-204.88701	1353.96423	-385.06964	-47.99545	1286.62439	-1142.12866	50.28934	1304.97546	192.56378	14.98555	-3.22576	-392.84207	-225.18726	41.14791	-1355.70972	272.02933	-4.07388	-681.50525	-178.07776	26.87139
1081	9.000	784.15723	-206.71312	1350.02124	-387.78906	-48.18699	1285.98523	-1144.04871	49.97768	1301.40149	179.07584	16.13692	-3.20259	-366.84317	-229.14569	39.61068	-1369.29187	272.96692	-4.07145	-661.92523	-184.53455	25.19140
1082	9.008	786.09674	-208.68864	1346.16528	-390.36383	-48.41673	1285.43140	-1145.75098	49.39307	1297.75269	165.54771	17.20231	-3.24126	-340.90811	-232.39801	38.44344	-1382.84741	274.25870	-3.97289	-645.02576	-190.44052	23.37868
1083	9.017	787.95367	-210.84386	1342.45691	-392.75012	-48.62657	1285.00403	-1147.27026	48.56216	1293.96387	151.92154	18.16112	-3.31447	-315.15558	-235.15865	37.81887	-1396.47192	275.67047	-3.85677	-630.90332	-195.69687	21.50548
1084	9.025	789.67725	-213.22411	1338.95667	-394.92981	-48.77371	1284.72949	-1148.62866	47.54943	1289.97876	138.20438	19.12396	-3.33392	-289.55029	-237.64972	37.85220	-1410.10767	276.97479	-3.77032	-619.61047	-200.09627	19.51386
1085	9.033	791.22406	-215.88054	1335.72339	-396.90115	-48.84658	1284.61389	-1149.82886	46.41909	1285.77405	124.46151	20.16026	-3.28508	-263.92484	-239.96573	38.50223	-1423.68018	278.09143	-3.65212	-611.35229	-203.40846	17.20402
1086	9.042	792.56073	-218.84715	1332.81616	-398.66022	-48.85534	1284.64526	-1150.84766	45.21521	1281.37451	110.71700	21.22541	-3.24567	-238.01157	-242.06602	39.58235	-1437.25415	279.08917	-3.46550	-606.49084	-205.50204	14.29774
1087	9.050	793.66620	-222.12520	1330.29309	-400.19617	-48.81686	1284.79810	-1151.63965	43.95213	1276.85168	96.93900	22.26999	-3.27328	-211.58316	-243.85048	40.86216	-1450.94287	280.10278	-3.26820	-605.34247	-206.37469	10.51462
1088	9.058	794.53192	-225.68690	1328.20190	-401.50378	-48.74957	1285.03223	-1152.15662	42.60750	1272.30945	83.09737	23.30765	-3.32840	-184.59177	-245.23950	42.17577	-1464.77307	281.16733	-3.13881	-607.88733	-206.19696	5.75231
1089	9.067	795.15771	-229.49117	1326.57703	-402.58939	-48.67852	1285.29443	-1152.37219	41.13960	1267.86523	69.19357	24.36150	-3.33198	-157.17184	-246.21771	43.48616	-1478.69592	282.19696	-3.12248	-613.65228	-205.34801	0.38749
1090	9.075	795.54431	-233.49263	1325.44617	-403.46201	-48.63694	1285.52649	-1152.30017	39.52211	1263.63184	55.24873	25.41007	-3.27242	-129.54941	-246.82457	44.87667	-1492.66858	283.12170	-3.24755	-622.06116	-204.27927	-4.58768
1091	9.083	795.68823	-237.63445	1324.83704	-404.12903	-48.65455	1285.66968	-1151.98914	37.77242	1259.71252	41.28040	26.39656	-3.21700	-101.93806	-247.13046	46.46864	-1506.68298	283.99670	-3.50824	-632.80682	-203.25285	-8.09522
1092	9.092	795.57874	-241.84514	1324.77368	-404.60608	-48.74309	1285.66760	-1151.49524	35.97036	1256.21167	27.29816	27.28626	-3.23201	-74.46473	-247.22531	48.31495	-1520.71948	284.94543	-3.81748	-645.51782	-202.25537	-9.83878
1093	9.100	795.19507	-246.05113	1325.26978	-404.92316	-48.89196	1285.47131	-1150.85852	34.25398	1253.24609	13.33965	28.12170	-3.32166	-47.16221	-247.18782	50.35210	-1534.67761	285.98642	-4.01652	-659.37427	-201.21037	-10.37053
1094	9.108	794.50720	-250.18971	1326.32739	-405.11740	-49.08087	1285.04675	-1150.10693	32.77918	1250.93774	-0.52399	28.97253	-3.45701	-20.00974	-247.04245	52.43751	-1548.42542	286.93039	-3.94765	-673.51880	-200.15915	-10.39734
1095	9.117	793.47986	-254.21220	1327.94019	-405.21930	-49.30055	1284.37903	-1149.27673	31.65687	1249.39209	-14.26266	29.81079	-3.64165	7.03713	-246.76572	54.41628	-1561.91699	287.46112	-3.50694	-687.54297	-199.20695	-10.35318
1096	9.125	792.08051	-258.07544	1330.09924	-405.23755	-49.54991	1283.47302	-1148.42578	30.90657	1248.67346	-27.92422	30.52986	-3.89052	34.04580	-246.35342	56.16563	-1575.13513	287.45645	-2.58202	-701.37866	-198.40395	-10.42110
1097	9.133	790.29266	-261.73328	1332.79419	-405.14886	-49.81043	1282.35486	-1147.62158	30.47964	1248.78760	-41.56075	31.12653	-4.15955	61.11263	-245.84499	57.59549	-1587.86035	287.37619	-0.91365	-715.04193	-197.68550	-10.62088
1098	9.142	788.12207	-265.14124	1336.00830	-404.91223	-50.04160	1281.07324	-1146.91296	30.32942	1249.68140	-55.17693	31.74561	-4.36822	88.34383	-245.26108	58.62127	-1599.67432	288.00217	1.83779	-728.56323	-196.95224	-10.87100
1099	9.150	785.58972	-268.26654	1339.71472	-404.50845	-50.20337	1279.69910	-1146.31482	30.43440	1251.25781	-68.76881	32.49064	-4.47196	115.82644	-244.56345	59.16312	-1610.38916	289.44727	5.70046	-741.97479	-196.22218	-11.07235
1100	9.158	782.72052	-271.09753	1343.87305	-403.96649	-50.27412	1278.32080	-1145.81494	30.76579	1253.39880	-82.33852	33.30446	-4.47425	143.62222	-243.69791	59.17893	-1620.35291	290.86856	10.23294	-755.30634	-195.59795	-11.18723
1101	9.167	779.53650	-273.64301	1348.42627	-403.35022	-50.25476	1277.03235	-1145.38831	31.26141	1255.98767	-95.87303	34.07109	-4.40738	171.76694	-242.64001	58.67668	-1630.12158	291.47629	14.96452	-768.59119	-195.11780	-11.24967
1102	9.175	776.05524	-275.91583	1353.30701	-402.72284	-50.16000	1275.91309	-1145.00940	31.83137	1258.92358	-109.35561	34.74219	-4.32201	200.25900	-241.39603	57.71269	-1639.87061	291.24777	19.76783	-781.85431	-194.73120	-11.32083
1103	9.183	772.29260	-277.92560	1358.44641	-402.11548	-50.00431	1275.00537	-1144.65564	32.38573	1262.12671	-122.78535	35.34234	-4.26593	229.03336	-240.01282	56.42095	-1649.17932	290.47162	24.73724	-795.11115	-194.35147	-11.44757
1104	9.192	768.26563	-279.69476	1363.77905	-401.51208	-49.80157	1274.31311	-1144.30371	32.85826	1265.53821	-136.17220	35.92168	-4.25891	257.89322	-238.57458	55.02058	-1657.20068	289.28058	30.02389	-808.36389	-193.89189	-11.62014
1105	9.200	763.99744	-281.26678	1369.24426	-400.87140	-49.57806	1273.82434	-1143.93079	33.20649	1269.11279	-149.50890	36.52341	-4.28787	286.42844	-237.15012	53.73257	-1662.83020	287.84851	35.75121	-821.59290	-193.32950	-11.76603
1106	9.208	759.51721	-282.69122	1374.78601	-400.17374	-49.37484	1273.53113	-1143.51929	33.39652	1272.81628	-162.78236	37.14654	-4.32117	314.00211	-235.76550	52.62838	-1664.82874	286.44678	41.70428	-834.78864	-192.72723	-11.82404
1107	9.217	754.85126	-284.01196	1380.34912	-399.43893	-49.23463	1273.42725	-1143.06067	33.39346	1276.62671	-176.02208	37.75698	-4.33432	339.83804	-234.41092	51.51426	-1662.27832	284.92017	46.99904	-847.96082	-192.08934	-11.82644
1108	9.225	750.01971	-285.26672	1385.87817	-398.70996	-49.19994	1273.50208	-1142.55493	33.17273	1280.53638	-189.28108	38.37339	-4.33182	363.19986	-233.04971	49.98176	-1655.26697	282.39575	50.36491	-861.11829	-191.29263	-11.85875
1109	9.233	745.04211	-286.48560	1391.32288	-398.03381	-49.32076	1273.74109	-1142.00781	32.73916	1284.54456	-202.58681	39.08494	-4.32946	383.62021	-231.65794	47.61740	-1644.85059	277.88803	51.15603	-874.31427	-190.30460	-11.91156
1110	9.242	739.94550	-287.68927	1396.64294	-397.44104	-49.64050	1274.12524	-1141.43396	32.12492	1288.64685	-215.95259	39.95291	-4.31121	401.05417	-230.25951	44.21919	-1632.16272	271.29462	50.17960	-887.64197	-189.28012	-11.87549
1111	9.250	734.76758	-288.89355	1401.80969	-396.92612	-50.16504	1274.62708	-1140.85815	31.36839	1292.82581	-229.39174	40.93937	-4.24658	415.82230	-228.89987	39.87796	-1617.89221	263.58923	49.13454	-901.12891	-188.33904	-11.71418
1112	9.258	729.55707	-290.11517	1406.80273	-396.45035	-50.86271	1275.21484	-1140.30957	30.49564	1297.04773	-242.89876	41.94720	-4.15072	428.33774	-227.59302	34.87357	-1602.45264	255.74977	48.94199	-914.71692	-187.43898	-11.51223
1113	9.267	724.37024	-291.36432	1411.60352	-395.96527	-51.70316	1275.86365	-1139.81311	29.51826	1301.26062	-256.46686	42.91064	-4.07423	438.81619	-226.31027	29.48326	-1585.98877	247.92139	49.05453	-928.33545	-186.49602	-11.34809
1114	9.275	719.26508	-292.62476	1416.18921	-395.42664	-52.67217	1276.56238	-1139.38745	28.45167	1305.39856	-270.11676	43.82863	-4.04449	447.15677	-224.98895	23.86471	-1568.19165	240.05511	48.59743	-941.94019	-185.50143	-11.22506
1115	9.283	714.29724	-293.85217	1420.53003	-394.79504	-53.74505	1277.30774	-1139.04517	27.33171	1309.39844	-283.85358	44.72402	-4.04734	452.97812	-223.51730	18.11437	-1548.47510	232.52084	47.38515	-955.53687	-184.52435	-11.10779
1116	9.292	709.52203	-295.00354	1424.59473	-394.04681	-54.88131	1278.09619	-1138.79016	26.20866	1313.21619	-297.62512	45.61363	-4.04818	455.73099	-221.80490	12.49904	-1526.34180	225.32919	45.49927	-969.21216	-183.67400	-10.94378
1117	9.300	704.99677	-296.06152	1428.35254	-393.19775	-56.06476	1278.92529	-1138.61096	25.13469	1316.82922	-311.38684	46.51995	-4.01389	454.84702	-219.92542	7.61189	-1501.59424	217.62411	42.86543	-983.03815	-182.97498	-10.71306
1118	9.308	700.77600	-297.03040	1431.77148	-392.30942	-57.33070	1279.80310	-1138.47791	24.14724	1320.22961	-325.16766	47.47058	-3.93180	449.99380	-218.06026	4.08802	-1474.47400	208.99371	39.87261	-996.93030	-182.23636	-10.51031
1119	9.317	696.90839	-297.92334	1434.81909	-391.45428	-58.73147	1280.75220	-1138.35156	23.24632	1323.41956	-339.02039	48.46875	-3.82522	441.38986	-216.26271	2.06232	-1445.69214	200.73492	37.75578	-1010.76160	-181.23163	-10.45007
1120	9.325	693.44116	-298.75885	1437.46777	-390.67133	-60.28069	1281.80127	-1138.19324	22.39653	1326.40674	-352.94873	49.49839	-3.73246	429.82156	-214.42702	1.08597	-1416.11450	194.79390	37.75480	-1024.55872	-179.98096	-10.49852
1121	9.333	690.42407	-299.56409	1439.69678	-389.95526	-61.93825	1282.97253	-1137.97363	21.55406	1329.19849	-366.91583	50.56645	-3.66878	416.34470	-212.53505	0.59683	-1386.15332	191.37224	39.89734	-1038.42554	-178.67770	-10.52442
1122	9.342	687.90625	-300.37463	1441.48926	-389.27728	-63.63202	1284.27197	-1137.67932	20.68119	1331.79626	-380.85223	51.70159	-3.61879	402.00992	-210.78357	0.28975	-1355.49609	188.34393	42.81435	-1052.38501	-177.43707	-10.45881
1123	9.350	685.92236	-301.22528	1442.83179	-388.61560	-65.28624	1285.68372	-1137.32312	19.74361	1334.19165	-394.59595	52.91684	-3.54490	387.60611	-209.36758	0.08697	-1323.71191	183.81334	45.12468	-1066.38245	-176.24612	-10.34229
1124	9.358	684.47345	-302.13226	1443.71558	-387.97559	-66.83654	1287.17456	-1136.95166	18.71099	1336.36682	-407.91101	54.21453	-3.40408	373.48318	-208.26553	-0.05628	-1290.96509	178.30672	46.73648	-1080.36938	-175.12302	-10.24530
1125	9.367	683.52289	-303.08649	1444.14001	-387.39227	-68.22495	1288.70410	-1136.64355	17.56570	1338.29492	-420.64972	55.59716	-3.17726	359.64114	-207.34305	-0.22607	-1257.81091	173.23805	48.26654	-1094.35498	-174.18900	-10.16696
1126	9.375	683.01202	-304.06781	1444.11133	-386.92697	-69.40429	1290.24023	-1136.49292	16.31687	1339.93994	-432.95721	57.02846	-2.85767	345.93771	-206.51848	-0.46999	-1224.66418	168.77353	49.94939	-1108.39221	-173.51300	-10.05669
1127	9.383	682.88184	-305.06036	1443.63293	-386.64893	-70.35503	1291.76672	-1136.58691	15.00858	1341.26270	-445.44958	58.47832	-2.36477	332.25003	-205.74977	-0.75242	-1191.73560	164.40176	51.66812	-1122.48853	-172.99643	-9.92185
1128	9.392	683.08472	-306.04901	1442.70459	-386.60281	-71.07494	1293.26831	-1136.98486	13.70447	1342.23181	-459.18762	60.06739	-1.47245	318.56461	-205.00423	-0.99492	-1159.12280	160.05731	53.27117	-1136.52966	-172.42511	-9.82969
1129	9.400	683.58575	-307.01001	1441.33154	-386.80402	-71.55956	1294.71887	-1137.70911	12.46029	1342.83228	-475.11176	62.01606	0.20397	304.95993	-204.29893	-1.11205	-1126.81555	155.95407	54.59602	-1150.34985	-171.60902	-9.80652
1130	9.408	684.36169	-307.91473	1439.53064	-387.26343	-71.80685	1296.08594	-1138.75171	11.31242	1343.06543	-493.16431	64.37150	3.29916	291.50357	-203.67805	-1.05272	-1094.74133	152.17041	55.53503	-1163.91028	-170.59897	-9.79493
1131	9.417	685.39856	-308.73889	1437.33008	-387.98676	-71.81497	1297.32690	-1140.09216	10.28373	1342.94702	-511.82336	66.91107	8.79918	278.15781	-203.11093	-0.86271	-1062.83411	148.70795	56.04989	-1177.34497	-169.68716	-9.71517
1132	9.425	686.68286	-309.46179	1434.76721	-388.95441	-71.57416	1298.38318	-1141.71130	9.39411	1342.50281	-528.32880	69.34143	17.54854	264.79800	-202.49626	-0.66652	-1031.06787	145.65871	56.10641	-1190.79272	-169.03526	-9.55077
1133	9.433	688.19086	-310.05713	1431.88831	-390.13885	-71.08829	1299.19946	-1143.59290	8.66141	1341.75928	-539.57599	71.47977	29.05638	251.33157	-201.77884	-0.55794	-999.45313	143.13791	55.67524	-1204.30359	-168.50890	-9.35063
1134	9.442	689.88629	-310.49261	1428.73657	-391.53955	-70.39470	1299.74988	-1145.71716	8.08926	1340.73682	-543.52936	73.32172	41.05931	237.77054	-200.97415	-0.54604	-968.04529	141.18730	54.74157	-1217.89453	-167.93524	-9.17374
1135	9.450	691.73096	-310.74384	1425.33887	-393.17609	-69.54225	1300.04639	-1148.05518	7.66505	1339.44763	-540.07855	75.12561	50.90238	224.18820	-200.10834	-0.58876	-937.02069	139.86285	53.27925	-1231.53357	-167.24879	-9.06529
1136	9.458	693.69629	-310.80713	1421.69885	-395.04990	-68.56256	1300.13000	-1150.56836	7.37675	1337.89893	-530.43799	77.38393	57.30933	210.64737	-199.20505	-0.64435	-906.70190	139.29947	51.21885	-1245.14160	-166.46375	-9.00252
1137	9.467	695.76483	-310.70349	1417.80591	-397.13062	-67.47541	1300.05786	-1153.21350	7.22464	1336.09766	-516.00586	80.51681	60.69371	197.17551	-198.29573	-0.69873	-877.39661	139.61032	48.46286	-1258.69458	-165.66896	-8.88593
1138	9.475	697.92346	-310.47998	1413.65540	-399.37714	-66.30811	1299.88818	-1155.94568	7.21162	1334.05884	-497.92426	84.47370	62.20453	183.76236	-197.40341	-0.74850	-849.26093	140.81253	44.95977	-1272.21997	-164.89638	-8.71604
1139	9.483	700.15845	-310.20435	1409.26685	-401.75049	-65.09138	1299.67114	-1158.71973	7.32982	1331.80664	-477.25385	88.68813	62.81013	170.37064	-196.53329	-0.79043	-822.38892	142.86993	40.75118	-1285.71460	-164.03049	-8.65920
1140	9.492	702.45337	-309.94836	1404.68884	-404.20383	-63.83906	1299.44604	-1161.49097	7.56968	1329.36804	-455.12610	92.47502	62.98706	156.96579	-195.69141	-0.82839	-796.93127	145.75897	35.98018	-1299.17285	-163.00208	-8.80612
1141	9.500	704.79065	-309.76880	1399.99231	-406.68295	-62.54953	1299.23975	-1164.21387	7.93780	1326.76233	-432.60657	95.38130	62.79934	143.53995	-194.87622	-0.86587	-773.13599	149.56023	30.90505	-1312.63892	-161.94324	-9.02220
1142	9.508	707.15381	-309.69403	1395.25171	-409.14688	-61.23227	1299.06482	-1166.84290	8.44823	1323.99829	-410.38458	97.24596	62.18024	130.10471	-194.05539	-0.91192	-751.35144	154.44461	25.88382	-1326.13196	-161.04303	-9.12650
1143	9.517	709.53131	-309.71503	1390.52637	-411.57654	-59.91646	1298.92639	-1169.33850	9.09980	1321.07349	-388.56964	98.15036	61.21608	116.65444	-193.19783	-0.97338	-731.93170	160.48132	21.29190	-1339.60034	-160.32005	-9.09574
1144	9.525	711.91534	-309.78815	1385.85669	-413.96045	-58.62837	1298.82898	-1171.67676	9.87082	1317.96936	-366.78729	98.35226	60.17011	103.15218	-192.30058	-1.02950	-715.16357	167.52582	17.40844	-1353.03357	-159.57510	-9.04224
1145	9.533	714.29822	-309.84912	1381.27380	-416.28296	-57.37639	1298.77588	-1173.84351	10.73425	1314.65869	-344.50122	98.18997	59.29498	89.56838	-191.36578	-1.06044	-701.38599	175.24454	14.33065	-1366.51404	-158.58775	-9.06306
1146	9.542	716.67108	-309.83038	1376.80994	-418.52625	-56.16029	1298.76160	-1175.81348	11.67822	1311.12415	-321.30573	97.93458	58.68595	75.92074	-190.39790	-1.08373	-691.12543	183.15163	11.91611	-1380.11157	-157.40015	-9.14535
1147	9.550	719.02234	-309.67719	1372.50098	-420.66693	-54.97374	1298.77075	-1177.53992	12.70650	1307.36731	-297.04224	97.67087	58.29769	62.26046	-189.41893	-1.12016	-684.95654	190.67163	9.76911	-1393.82617	-156.30048	-9.21020
1148	9.558	721.33704	-309.36072	1368.38293	-422.67004	-53.79572	1298.78577	-1178.97046	13.82236	1303.40198	-271.77997	97.34384	58.05476	48.62557	-188.45288	-1.15277	-683.14471	197.23459	7.37058	-1407.59851	-155.43289	-9.23095
1149	9.567	723.59747	-308.87610	1364.49426	-424.50238	-52.60283	1298.79468	-1180.07300	15.02591	1299.24805	-245.72816	96.87708	57.94246	35.00869	-187.50227	-1.14624	-685.39331	202.39792	4.38536	-1421.35815	-154.65897	-9.24574
1150	9.575	725.78180	-308.22852	1360.87976	-426.15891	-51.40498	1298.79224	-1180.86572	16.31365	1294.95239	-219.13170	96.18231	58.01666	21.36465	-186.55452	-1.08547	-690.85333	205.99187	1.01755	-1435.09619	-153.85968	-9.26248
1151	9.583	727.86285	-307.42548	1357.58716	-427.67722	-50.26852	1298.77686	-1181.43396	17.66785	1290.62402	-192.22133	95.15136	58.35940	7.64919	-185.59639	-0.99969	-698.51514	208.21660	-1.97569	-1448.84119	-153.04520	-9.26121
1152	9.592	729.81519	-306.48413	1354.66064	-429.12244	-49.29282	1298.74536	-1181.89844	19.06328	1286.43079	-165.21220	93.72768	59.06063	-6.15281	-184.62222	-0.95517	-707.87720	209.56372	-3.93617	-1462.60559	-152.18631	-9.25980
1153	9.600	731.62024	-305.43793	1352.13525	-430.55133	-48.55633	1298.68433	-1182.34717	20.48455	1282.54736	-138.28716	91.92047	60.20666	-20.01798	-183.64142	-1.00028	-719.02289	210.53822	-4.91965	-1476.37830	-151.22214	-9.27610
1154	9.608	733.26001	-304.32086	1350.03662	-431.97437	-48.06803	1298.56238	-1182.79846	21.91662	1279.12622	-111.56480	89.78328	61.84499	-33.89347	-182.65640	-1.11598	-731.86517	211.43600	-5.41090	-1490.12878	-150.19525	-9.28306
1155	9.617	734.70898	-303.14368	1348.38403	-433.33374	-47.73968	1298.32910	-1183.21057	23.32710	1276.30505	-85.09016	87.42735	63.95258	-47.72800	-181.64270	-1.23131	-745.76099	212.37129	-5.72609	-1503.88977	-149.20889	-9.25898
1156	9.625	735.93457	-301.89673	1347.19177	-434.52350	-47.42074	1297.92725	-1183.51294	24.67152	1274.20715	-58.83479	84.96175	66.40302	-61.49699	-180.56868	-1.30076	-759.95172	213.38055	-5.91407	-1517.77161	-148.28876	-9.22582
1157	9.633	736.90588	-300.56909	1346.46497	-435.44586	-46.99319	1297.31104	-1183.64209	25.90347	1272.92041	-32.70064	82.43996	68.98368	-75.21381	-179.41251	-1.36026	-773.98187	214.43591	-5.96226	-1531.75415	-147.38322	-9.19146
1158	9.642	737.60016	-299.15045	1346.19629	-436.04895	-46.42624	1296.45288	-1183.56763	26.97736	1272.47046	-6.54599	79.89620	71.47639	-88.92960	-178.16454	-1.47924	-787.72443	215.46449	-5.91729	-1545.59827	-146.46262	-9.03806
1159	9.650	738.00122	-297.63080	1346.37097	-436.32178	-45.75377	1295.34497	-1183.29895	27.85454	1272.80615	19.78322	77.34075	73.69099	-102.68803	-176.83505	-1.67538	-801.28070	216.42134	-5.85535	-1559.04150	-145.50955	-8.50421
1160	9.658	738.09686	-296.01282	1346.97168	-436.28009	-45.02564	1294.01221	-1182.87634	28.50421	1273.81384	46.41145	74.76316	75.45536	-116.46357	-175.48007	-1.88813	-814.84753	217.34444	-5.83906	-1571.92468	-144.43021	-7.34028
1161	9.667	737.88147	-294.31519	1347.97668	-435.97266	-44.27473	1292.52344	-1182.35437	28.90249	1275.35583	73.39806	72.19240	76.64867	-130.17728	-174.20578	-2.01137	-828.53430	218.38179	-5.91098	-1584.16589	-143.09886	-5.46966
1162	9.675	737.36011	-292.55975	1349.35913	-435.48254	-43.52741	1290.97546	-1181.78162	29.05127	1277.30444	100.77417	69.65757	77.21407	-143.77353	-173.09273	-1.97770	-842.25500	219.67534	-6.03717	-1595.77051	-141.47800	-3.00337
1163	9.683	736.54749	-290.76086	1351.08948	-434.89301	-42.83405	1289.44714	-1181.18970	28.99624	1279.55481	128.61441	67.14523	77.12188	-157.25708	-172.11192	-1.83965	-855.84003	221.17139	-6.11717	-1606.87317	-139.67670	-0.11604
1164	9.692	735.46436	-288.92407	1353.13574	-434.25452	-42.26589	1287.96716	-1180.59631	28.81268	1282.02222	157.04720	64.67885	76.37531	-170.67722	-171.15295	-1.72455	-869.22156	222.69179	-6.12545	-1617.70239	-137.88727	3.13376
1165	9.700	734.13190	-287.05231	1355.46021	-433.59979	-41.88509	1286.52820	-1180.01282	28.57586	1284.63745	186.19122	62.29982	75.04187	-184.08224	-170.12488	-1.69775	-882.44312	224.11493	-6.13060	-1628.41040	-136.14653	6.84268
1166	9.708	732.56354	-285.15173	1358.01990	-432.97379	-41.71726	1285.12622	-1179.44897	28.34227	1287.34766	216.04666	60.01833	73.31167	-197.48099	-168.99701	-1.72551	-895.58508	225.38806	-6.15768	-1638.90283	-134.26642	11.06944
1167	9.717	730.76282	-283.23126	1360.77161	-432.42303	-41.73942	1283.78235	-1178.91284	28.14288	1290.12012	246.35796	57.98172	71.59984	-210.86270	-167.77930	-1.75957	-908.76257	226.52112	-6.15721	-1648.80798	-132.18938	15.66549
1168	9.725	728.72931	-281.29993	1363.67126	-431.96423	-41.89254	1282.53491	-1178.40686	27.98713	1292.94165	276.55115	56.50005	70.43919	-224.23990	-166.51590	-1.78853	-922.09021	227.59935	-6.10341	-1657.44312	-130.14143	20.37734
1169	9.733	726.46887	-279.36578	1366.67627	-431.57977	-42.09623	1281.41882	-1177.92749	27.88143	1295.80969	305.84628	55.74732	70.06867	-237.64560	-165.27628	-1.80615	-935.58228	228.71632	-6.03164	-1663.75549	-128.18893	24.94149
1170	9.742	723.99762	-277.43542	1369.74927	-431.23523	-42.25107	1280.45361	-1177.46545	27.85006	1298.72034	333.44473	55.62734	70.14977	-251.10596	-164.11801	-1.79182	-949.14880	229.89029	-5.97847	-1666.57385	-125.92267	28.93916
1171	9.750	721.33936	-275.51367	1372.85791	-430.89880	-42.25119	1279.64233	-1177.00671	27.93893	1301.66516	358.68365	55.91007	69.93462	-264.63266	-163.04526	-1.75344	-962.71167	231.02979	-5.93979	-1665.20789	-122.71050	31.86265
1172	9.758	718.52173	-273.59973	1375.96802	-430.55627	-42.01190	1278.98022	-1176.54175	28.19733	1304.63269	381.20126	56.35522	68.69630	-278.22464	-162.01086	-1.74020	-976.27441	231.98961	-5.89627	-1659.84436	-118.11439	33.56737
1173	9.767	715.57837	-271.68488	1379.04236	-430.21771	-41.49835	1278.46436	-1176.07935	28.64751	1307.60938	401.05225	56.82406	66.09090	-291.87326	-160.98366	-1.77438	-989.87323	232.72391	-5.83264	-1651.34924	-112.20425	34.55654
1174	9.775	712.55212	-269.76044	1382.04260	-429.91010	-40.73548	1278.09351	-1175.65015	29.27078	1310.57605	418.62933	57.39741	62.27001	-305.56351	-159.99158	-1.82350	-1003.51831	233.37878	-5.72754	-1640.62463	-105.72879	35.73520
1175	9.783	709.48633	-267.82617	1384.93237	-429.65466	-39.77556	1277.86121	-1175.28796	30.03325	1313.50830	434.43451	58.33070	57.71940	-319.27652	-159.07184	-1.85588	-1017.21082	234.14297	-5.58381	-1628.01868	-99.91356	37.75605
1176	9.792	706.41223	-265.88617	1387.67920	-429.44824	-38.64869	1277.75122	-1175.00952	30.91599	1316.37781	448.82037	59.84921	52.96817	-333.01129	-158.20865	-1.86780	-1030.97290	235.02164	-5.45660	-1613.39514	-95.64352	40.39056
1177	9.800	703.35071	-263.94147	1390.25525	-429.26538	-37.34788	1277.74255	-1174.81189	31.90544	1319.15112	461.78387	62.01189	48.33174	-346.79691	-157.33643	-1.86382	-1044.82813	235.87764	-5.38879	-1596.62610	-92.67596	42.58307
1178	9.808	700.32080	-261.99286	1392.63953	-429.06396	-35.84734	1277.82031	-1174.68054	32.96722	1321.78955	472.93640	64.74274	43.76449	-360.66595	-156.39575	-1.84899	-1058.77393	236.66014	-5.34713	-1577.55896	-90.14563	43.33414
1179	9.817	697.34430	-260.05219	1394.81616	-428.78821	-34.12114	1277.98083	-1174.59680	34.04323	1324.25232	481.69202	67.92294	38.95118	-374.61435	-155.39038	-1.82511	-1072.76367	237.47458	-5.25275	-1555.67981	-87.85189	42.53282
1180	9.825	694.44336	-258.14697	1396.77393	-428.38901	-32.15904	1278.22485	-1174.54114	35.06860	1326.50098	487.48596	71.47582	33.63585	-388.59888	-154.38403	-1.78686	-1086.73669	238.40845	-5.04956	-1530.48706	-86.32201	40.85327
1181	9.833	691.63861	-256.31140	1398.50659	-427.84720	-29.97814	1278.54431	-1174.49329	35.99159	1328.50342	489.84290	75.40950	27.85523	-402.59396	-153.42928	-1.73788	-1100.70166	239.38000	-4.76758	-1502.18164	-85.72876	39.00304
1182	9.842	688.95209	-254.57152	1400.01025	-427.16833	-27.61847	1278.91467	-1174.42542	36.79387	1330.24890	488.41162	79.67733	21.83319	-416.61960	-152.50841	-1.69470	-1114.73181	240.27281	-4.50819	-1471.55884	-85.58855	37.31198
1183	9.850	686.40948	-252.94304	1401.27820	-426.36121	-25.12960	1279.29968	-1174.29236	37.50245	1331.76086	483.17517	83.91448	15.78303	-430.68649	-151.56351	-1.66056	-1128.84607	241.11362	-4.31460	-1439.34998	-85.45932	35.92575
1184	9.858	684.03851	-251.44078	1402.29919	-425.42407	-22.55702	1279.66162	-1174.03320	38.17669	1333.08521	474.72092	87.43066	10.01216	-444.76767	-150.56517	-1.61193	-1142.97437	242.00195	-4.12011	-1405.94946	-85.33440	35.02119
1185	9.867	681.86957	-250.08894	1403.06335	-424.34479	-19.93597	1279.97021	-1173.59253	38.87194	1334.26025	464.15155	89.64102	5.13302	-458.84518	-149.52890	-1.51718	-1157.06787	242.96179	-3.87870	-1371.56409	-85.39087	34.73963
1186	9.875	679.93738	-248.92305	1403.56714	-423.11774	-17.30376	1280.21326	-1172.94067	39.61230	1335.30042	452.45615	90.58475	1.77871	-472.93069	-148.49727	-1.36532	-1171.16992	243.91385	-3.65953	-1336.36536	-85.70856	35.05985
1187	9.883	678.28070	-247.98103	1403.81433	-421.75937	-14.71237	1280.40112	-1172.07581	40.39897	1336.20239	439.97620	90.93137	0.01903	-487.02896	-147.52382	-1.18785	-1185.33252	244.77766	-3.55095	-1300.52783	-86.31438	35.83199
1188	9.892	676.94141	-247.29216	1403.81506	-420.30078	-12.22430	1280.55505	-1171.01758	41.23040	1336.95435	426.69244	91.39545	-0.66832	-501.10696	-146.63861	-1.04930	-1199.51086	245.58481	-3.52877	-1264.21924	-87.33628	36.90525
1189	9.900	675.95959	-246.87227	1403.58398	-418.77576	-9.90035	1280.69092	-1169.80884	42.10169	1337.53748	412.81720	92.24443	-0.88269	-515.06830	-145.82529	-0.97765	-1213.59045	246.46709	-3.47889	-1227.58875	-88.93377	38.17708
1190	9.908	675.36426	-246.73344	1403.13928	-417.22632	-7.78502	1280.81519	-1168.52759	42.99262	1337.92029	398.80963	93.37350	-0.99097	-528.72821	-145.06680	-0.87619	-1227.52795	247.50693	-3.32067	-1190.78125	-91.10838	39.56923
1191	9.917	675.16418	-246.89452	1402.50195	-415.71838	-5.90127	1280.92896	-1167.29138	43.86101	1338.05261	384.99933	94.62441	-1.17181	-541.85913	-144.39430	-0.52821	-1241.42188	248.62682	-3.05550	-1154.02478	-93.73246	40.99739
1192	9.925	675.34113	-247.37114	1401.69385	-414.34088	-4.25530	1281.03101	-1166.23438	44.64827	1337.87964	371.39459	95.92568	-1.47982	-554.28851	-143.85947	0.29048	-1255.35742	249.73932	-2.73026	-1117.72754	-96.70326	42.36673
1193	9.933	675.85583	-248.16826	1400.73547	-413.18347	-2.84155	1281.11731	-1165.47302	45.30177	1337.36768	357.82025	97.25655	-1.85907	-565.91443	-143.50842	1.72095	-1269.27161	250.88861	-2.42987	-1082.38708	-99.92557	43.54392
1194	9.942	676.65961	-249.29558	1399.64453	-412.32385	-1.64893	1281.18018	-1165.09436	45.79859	1336.51611	344.17374	98.59294	-2.19374	-576.61896	-143.37573	3.81173	-1283.13501	252.03168	-2.31880	-1048.34644	-103.28166	44.29255
1195	9.950	677.69843	-250.77708	1398.43066	-411.82709	-0.65649	1281.20728	-1165.16650	46.14939	1335.35168	330.50797	99.89847	-2.39520	-586.15314	-143.41428	6.54334	-1297.13062	252.85437	-2.61714	-1015.66809	-106.76225	44.35538
1196	9.958	678.91351	-252.63445	1397.09082	-411.73886	0.17545	1281.18689	-1165.74194	46.38299	1333.92114	316.91827	101.16179	-2.45825	-594.03546	-143.46671	9.88381	-1311.44153	253.09708	-3.38015	-984.18884	-110.52515	43.64990
1197	9.967	680.24847	-254.84798	1395.61426	-412.07800	0.89069	1281.11914	-1166.83350	46.53010	1332.28369	303.42957	102.41510	-2.43599	-599.56769	-143.40659	13.84312	-1325.90735	253.03552	-4.26569	-953.63715	-114.77453	42.28799
1198	9.975	681.65405	-257.32141	1393.99475	-412.82227	1.52173	1281.01868	-1168.37891	46.61924	1330.49890	290.00543	103.66755	-2.39332	-602.11725	-143.27440	18.45692	-1340.11011	253.29160	-4.76806	-923.76617	-119.59178	40.42514
1199	9.983	683.09198	-259.91473	1392.24780	-413.88928	2.09912	1280.90137	-1170.24243	46.67776	1328.61145	276.62424	104.85519	-2.38816	-601.66101	-143.19125	23.69212	-1353.86975	254.08757	-4.75254	-894.38574	-124.86050	38.19514
1200	9.992	684.53998	-262.53271	1390.42322	-415.13559	2.65450	1280.77747	-1172.26135	46.72612	1326.66248	263.27975	105.94635	-2.43422	-599.25061	-143.18655	29.33024	-1367.37585	255.15042	-4.47199	-865.27917	-130.35471	35.76020
